# Supplementary material for: Rapid, accurate, computational discovery of Rho-independent transcription terminators illuminates their relationship to DNA uptake
Source: Genome Biol. 2007 Feb 21;8(2):R22. doi: 10.1186/gb-2007-8-2-r22 (PMC1852404; doi:10.1186/gb-2007-8-2-r22)
Supplement: Additional data file 1 — Complete C++ source code for the TransTermHP system. [file gb-2007-8-2-r22-S1.zip]

Archive with 35 entries (34 files):
- transterm_hp_v2.06/
- transterm_hp_v2.06/seq.cc
- transterm_hp_v2.06/distr.cc
- transterm_hp_v2.06/util.cc
- transterm_hp_v2.06/map-output.cc
- transterm_hp_v2.06/gene-reader.cc
- transterm_hp_v2.06/search.cc
- transterm_hp_v2.06/conf.cc
- transterm_hp_v2.06/ermolaeva-score.cc
- transterm_hp_v2.06/ermolaeva-oldconf.cc
- transterm_hp_v2.06/analysis.cc
- transterm_hp_v2.06/anti.cc
- transterm_hp_v2.06/transterm.cc
- transterm_hp_v2.06/2ndscore.cc
- transterm_hp_v2.06/analysis.h
- transterm_hp_v2.06/conf.h
- transterm_hp_v2.06/distr.h
- transterm_hp_v2.06/ermolaeva-score.h
- transterm_hp_v2.06/gene-reader.h
- transterm_hp_v2.06/map-output.h
- transterm_hp_v2.06/search.h
- transterm_hp_v2.06/seq.h
- transterm_hp_v2.06/transterm.h
- transterm_hp_v2.06/util.h
- transterm_hp_v2.06/USAGE.txt
- transterm_hp_v2.06/expterm.dat
- transterm_hp_v2.06/LICENSE.txt
- transterm_hp_v2.06/RELEASE-NOTES.txt
- transterm_hp_v2.06/calibrate.sh
- transterm_hp_v2.06/random_fasta.py
- transterm_hp_v2.06/make_expterm.py
- transterm_hp_v2.06/mfold_rna.sh
- transterm_hp_v2.06/Makefile
- transterm_hp_v2.06/transterm
- transterm_hp_v2.06/2ndscore
