# Supplementary material for: Rapid, accurate, computational discovery of Rho-independent transcription terminators illuminates their relationship to DNA uptake
Source: Genome Biol. 2007 Feb 21;8(2):R22. doi: 10.1186/gb-2007-8-2-r22 (PMC1852404; doi:10.1186/gb-2007-8-2-r22)
Supplement: Additional data file 1 — Complete C++ source code for the TransTermHP system. [file gb-2007-8-2-r22-S1.zip › transterm_hp_v2.06/analysis.h]

/* This file is part of TransTerm v2.0 BETA and is covered by the GNU GPL
 * License version 2.0. See file LICENSE.txt for more details. */

#ifndef ANALYSIS_H
#define ANALYSIS_H

void plot_tthits_vs_terms(ostream &, Confidence &, Genome &);
void t2t_hitanal(ostream &, const Genome &, Confidence &, int, bool );

unsigned count_starts_in_genes(const Seq &, Direction dir);

#endif
