# Supplementary material for: Rapid, accurate, computational discovery of Rho-independent transcription terminators illuminates their relationship to DNA uptake
Source: Genome Biol. 2007 Feb 21;8(2):R22. doi: 10.1186/gb-2007-8-2-r22 (PMC1852404; doi:10.1186/gb-2007-8-2-r22)
Supplement: Additional data file 1 — Complete C++ source code for the TransTermHP system. [file gb-2007-8-2-r22-S1.zip › transterm_hp_v2.06/map-output.h]

/* This file is part of TransTerm v2.0 BETA and is covered by the GNU GPL
 * License version 2.0. See file LICENSE.txt for more details. */

#ifndef MAP_OUTPUT_H
#define MAP_OUTPUT_H
#include <iostream>
#include "seq.h"
#include "conf.h"

void output_map(ostream &, const Genome &, Confidence &, int=90, bool=true, bool=true);
void output_best_term(ostream &, const Confidence &, const Genome &);

#endif
