# Supplementary material for: Rapid, accurate, computational discovery of Rho-independent transcription terminators illuminates their relationship to DNA uptake
Source: Genome Biol. 2007 Feb 21;8(2):R22. doi: 10.1186/gb-2007-8-2-r22 (PMC1852404; doi:10.1186/gb-2007-8-2-r22)
Supplement: Additional data file 1 — Complete C++ source code for the TransTermHP system. [file gb-2007-8-2-r22-S1.zip › transterm_hp_v2.06/search.h]

#ifndef SEARCH_H

#include <vector>
#include "seq.h"

using namespace std;

void every_hairpin_energy(Seq &, Direction, vector<Term> &);
int set_max_len_loop(int, int);

extern bool no_gaps;

#endif
