# Supplementary material for: Rapid, accurate, computational discovery of Rho-independent transcription terminators illuminates their relationship to DNA uptake
Source: Genome Biol. 2007 Feb 21;8(2):R22. doi: 10.1186/gb-2007-8-2-r22 (PMC1852404; doi:10.1186/gb-2007-8-2-r22)
Supplement: Additional data file 1 — Complete C++ source code for the TransTermHP system. [file gb-2007-8-2-r22-S1.zip › transterm_hp_v2.06/util.h]

/* This file is part of TransTerm v2.0 BETA and is covered by the GNU GPL
 * License version 2.0. See file LICENSE.txt for more details. */

#ifndef UTIL_H
#define UTIL_H
#include <string>
#include <vector>
#include <iostream>
#include <cassert>

using namespace std;

void print_status(ostream &, unsigned long, unsigned long);
void split(const string &, char, vector<string> &);
string center(const string &, int);
string trim_front(const string &);

#endif
