# Supplementary material for: Rapid, accurate, computational discovery of Rho-independent transcription terminators illuminates their relationship to DNA uptake
Source: Genome Biol. 2007 Feb 21;8(2):R22. doi: 10.1186/gb-2007-8-2-r22 (PMC1852404; doi:10.1186/gb-2007-8-2-r22)
Supplement: Additional data file 1 — Complete C++ source code for the TransTermHP system. [file gb-2007-8-2-r22-S1.zip › transterm_hp_v2.06/expterm.dat]

20000000 25
0.26 -26.38 -1.9 -5.744018 -2.4001
0 0 0 0 0 0 0 0 0 0 0 0 0 0 0 0 0 0 0 0 0 0 0 0 0
0 0 0 0 0 0 0 0 0 0 0 0 0 0 0 0 0 0 0 0 0 0 0 1 1
0 0 0 0 0 0 0 0 0 0 0 0 0 0 0 0 0 0 0 0 0 0 0 0 0
0 0 0 0 0 0 0 0 0 0 0 0 0 0 0 0 0 0 0 0 0 0 0 0 1
0 0 0 0 0 0 0 0 0 0 0 0 0 0 0 0 0 0 0 0 0 0 0 2 0
0 0 0 0 0 0 0 0 0 0 0 0 0 0 0 0 0 2 0 0 0 0 3 3 0
0 0 0 0 0 0 0 0 0 0 0 0 0 0 0 0 0 0 1 0 1 1 1 1 1
0 0 0 0 0 0 0 0 0 0 0 0 0 0 1 0 0 3 0 1 2 2 2 4 1
0 0 0 0 0 0 0 0 0 0 0 1 0 0 1 0 2 6 2 4 4 7 6 14 6
0 0 0 0 0 0 0 0 0 0 0 1 0 0 0 1 1 0 1 4 0 0 1 4 5
0 0 0 0 0 0 0 1 0 0 1 0 1 1 0 0 0 2 4 6 4 8 6 15 14
0 0 0 0 0 1 0 0 0 0 0 2 0 2 1 7 2 5 10 13 5 12 25 25 21
0 0 0 0 0 0 0 0 0 0 1 3 2 3 4 7 7 19 17 21 26 31 45 49 64
0 0 0 0 0 0 0 0 0 1 2 0 2 2 2 1 7 8 12 18 18 25 29 46 39
0 0 0 0 1 0 0 0 2 1 0 1 1 3 5 10 13 16 33 41 29 43 63 66 68
0 0 0 0 0 0 0 1 1 3 2 1 6 6 13 16 26 39 62 84 69 119 142 175 159
0 0 0 0 1 0 1 0 4 7 6 12 17 19 28 35 59 108 160 181 179 297 369 385 391
0 0 0 0 0 0 0 1 0 3 4 4 6 8 16 18 45 47 82 119 102 154 184 212 222
0 0 0 1 0 1 0 0 3 7 5 8 15 23 29 42 88 122 177 220 206 302 469 492 490
0 0 0 0 1 1 1 2 3 5 6 7 21 28 53 62 105 155 224 294 306 377 585 649 649
0 0 0 0 1 1 2 2 5 7 4 14 26 40 42 73 110 170 235 332 292 490 615 705 690
0 1 0 0 0 1 1 2 2 5 5 13 21 33 43 61 107 147 224 316 262 367 534 643 591
0 0 0 0 0 0 2 2 6 14 14 21 36 38 70 96 166 230 315 492 381 555 775 930 897
0 0 2 1 0 2 0 2 5 4 5 21 23 39 57 87 110 180 294 337 344 515 637 717 691
0 0 0 0 0 0 0 0 4 6 7 10 11 8 19 24 45 65 117 122 104 165 242 280 212
0.28 -31.15 -1.9 -5.656893 -2.40016
0 0 0 0 0 0 0 0 0 0 0 0 0 0 0 0 0 0 0 0 0 0 0 0 0
0 0 0 0 0 0 0 0 0 0 0 0 0 0 0 0 0 0 1 0 0 1 0 1 0
0 0 0 0 0 0 0 0 0 0 0 0 0 0 0 0 0 0 0 1 0 0 0 0 0
0 0 0 0 0 0 0 0 0 0 0 0 0 1 0 0 0 0 0 0 0 0 0 0 0
0 0 0 0 0 0 0 0 0 0 0 0 0 0 0 0 0 0 0 0 0 1 1 0 2
0 0 0 0 0 0 0 0 0 0 0 0 0 0 0 1 0 0 0 1 0 0 1 2 0
0 0 0 0 0 0 0 0 0 0 0 0 0 0 0 0 1 1 0 0 1 1 1 3 7
0 0 0 0 0 0 0 0 0 0 0 0 0 0 0 0 0 0 0 2 2 1 3 0 6
0 0 0 0 0 0 0 0 0 0 0 0 0 0 0 0 2 0 3 3 5 4 10 10 8
0 0 0 0 0 0 0 0 0 0 0 0 0 1 1 0 0 1 0 5 6 8 11 16 13
0 0 0 0 0 0 0 0 0 0 0 0 0 1 0 0 1 1 3 8 11 5 11 20 23
0 0 0 0 0 0 0 0 0 0 0 0 1 0 3 4 4 4 8 11 17 32 24 56 47
0 0 0 0 0 0 0 0 0 0 0 0 2 0 1 3 5 14 14 18 29 41 58 61 54
0 0 0 0 0 0 0 1 1 0 0 0 1 1 4 5 11 13 12 24 58 45 85 104 94
0 0 0 0 0 0 0 0 0 0 0 1 0 2 1 5 7 17 20 30 63 67 83 108 120
0 0 0 0 0 0 0 0 1 0 0 0 1 2 3 9 15 21 34 73 92 135 222 255 275
0 0 0 0 0 0 0 0 1 1 2 3 6 15 16 12 35 65 84 157 210 253 359 506 438
0 0 0 0 0 0 0 0 0 0 2 3 2 4 12 10 26 44 61 104 163 172 280 361 376
0 1 0 0 0 0 0 0 0 0 4 1 7 11 16 27 43 65 85 173 286 347 462 618 619
0 0 0 0 0 0 1 0 1 0 4 9 15 17 33 40 67 141 195 348 470 568 893 1104 1141
0 0 0 0 0 1 1 1 0 1 0 3 11 17 13 30 39 78 98 180 243 274 437 544 592
0 0 0 0 0 1 1 0 1 1 4 4 6 12 29 45 55 87 156 272 398 454 703 849 832
0 0 0 0 0 0 0 0 0 4 8 6 8 16 31 50 85 135 206 355 534 588 916 1072 1188
0 0 0 0 0 0 0 2 1 1 0 3 10 11 30 45 68 125 173 296 454 517 747 925 926
0 0 0 0 0 0 0 0 0 1 1 6 2 1 8 4 17 44 53 90 130 171 233 250 295
0.30 -28.076 -1.9 -6.0827516 -2.4001
0 0 0 0 0 0 0 0 0 0 0 0 0 0 0 0 0 0 0 0 0 0 0 0 0
0 0 0 0 0 0 0 0 0 0 0 0 0 0 0 0 0 0 0 0 0 1 0 0 0
0 0 0 0 0 0 0 0 0 0 0 0 0 0 0 0 0 0 0 0 0 0 0 0 1
0 0 0 0 0 0 0 0 0 0 0 0 0 0 0 0 0 0 0 1 0 0 0 0 0
0 0 0 0 0 0 0 0 0 0 0 0 0 0 0 0 0 0 0 0 0 0 0 0 0
0 0 0 0 0 0 0 0 0 0 0 0 0 0 0 0 0 0 0 0 0 0 0 0 1
0 0 0 0 0 0 0 0 0 0 0 0 0 0 0 0 0 1 1 0 2 0 1 1 3
0 0 0 0 0 0 0 0 0 0 0 0 0 0 0 0 2 1 0 0 0 1 1 2 1
0 0 0 0 0 0 0 0 0 0 0 0 0 0 0 1 0 0 2 0 3 0 2 5 6
0 0 0 0 0 0 0 0 0 1 0 0 0 0 0 0 0 1 2 3 4 5 5 3 6
0 0 0 0 0 0 0 0 0 0 0 0 0 0 1 1 0 0 8 5 7 7 7 9 20
0 0 0 0 0 0 0 0 0 0 1 0 0 0 0 0 4 5 6 4 14 4 22 18 27
0 0 0 0 0 0 0 0 0 0 0 0 0 1 1 1 0 5 9 8 13 22 27 29 43
0 0 0 0 0 0 0 1 0 1 0 1 4 2 4 7 9 13 19 30 43 49 64 87 95
0 0 0 0 0 0 0 0 0 0 0 0 1 0 2 4 9 8 24 20 32 39 54 72 85
0 0 0 0 0 0 0 0 0 0 0 0 2 4 6 7 10 16 27 37 70 75 111 130 129
0 0 0 0 0 0 0 1 0 0 0 2 3 7 14 14 34 36 73 86 120 197 250 284 291
0 0 0 0 0 0 0 1 0 3 3 9 7 8 17 23 33 61 114 169 241 277 444 479 526
0 0 0 0 0 1 0 0 0 0 2 2 12 8 19 37 58 88 156 205 305 379 542 672 693
0 1 0 0 0 1 0 2 2 5 1 10 12 16 24 35 69 72 173 182 339 400 618 729 757
0 0 0 0 0 0 0 0 1 1 2 4 13 16 34 55 95 123 256 309 494 569 838 1046 1097
0 1 0 0 1 0 0 0 0 3 5 11 7 9 25 49 49 84 188 215 334 432 637 740 793
0 0 0 0 0 0 0 0 1 1 7 12 14 37 42 68 128 146 290 361 562 718 1090 1189 1331
0 0 0 0 0 1 1 0 2 2 4 5 13 18 33 64 96 125 228 296 458 513 849 992 1059
0 0 0 0 0 0 0 0 3 1 3 5 4 3 10 11 32 43 104 109 194 215 338 355 398
0.32 -33.27 -1.9 -5.9486192 -2.4001
0 0 0 0 0 0 0 0 0 0 0 0 0 0 0 0 0 0 0 0 0 0 0 0 0
0 0 0 0 0 0 0 0 0 0 0 0 0 0 0 0 0 0 0 0 0 0 1 0 0
0 0 0 0 0 0 0 0 0 0 0 0 0 0 0 0 0 0 0 0 0 0 0 0 0
0 0 0 0 0 0 0 0 0 0 0 0 0 0 0 0 0 0 0 0 0 2 1 0 0
0 0 0 0 0 0 0 0 0 0 0 0 0 0 0 0 0 0 0 1 0 0 0 1 0
0 0 0 0 0 0 0 0 0 0 0 0 0 0 0 0 0 0 1 1 0 1 0 0 0
0 0 0 0 0 0 0 0 0 0 0 0 0 0 0 0 0 0 1 0 1 1 3 4 4
0 0 0 0 0 0 0 0 0 0 0 0 0 0 0 0 0 0 0 0 1 0 1 3 6
0 0 0 0 0 0 0 0 0 0 0 0 0 0 0 0 1 0 2 1 3 1 7 6 1
0 0 0 0 0 0 0 0 0 0 0 0 0 1 0 0 2 0 1 3 3 9 16 19 21
0 0 0 0 0 0 0 0 0 0 0 0 0 0 0 0 1 2 1 1 3 16 6 15 21
0 0 0 0 0 0 0 0 0 0 0 0 0 0 1 0 1 2 4 7 8 15 24 32 44
0 0 0 0 0 0 0 0 0 0 0 0 0 0 0 1 2 6 8 12 10 40 60 53 79
0 0 0 0 0 0 0 0 0 0 0 0 0 0 0 2 4 7 8 18 24 42 59 115 117
0 0 0 0 0 0 0 0 0 1 0 0 0 1 0 3 3 6 7 18 44 65 111 146 127
0 0 0 0 0 0 0 0 0 0 0 1 0 1 1 7 4 8 23 48 61 90 125 195 217
0 0 0 0 0 0 0 0 0 0 0 0 1 5 3 7 14 22 54 110 163 248 375 546 585
0 0 0 0 0 0 0 0 0 0 0 1 1 1 1 9 11 20 40 104 120 233 375 445 561
0 0 0 0 0 0 0 0 1 0 2 0 0 1 6 12 32 40 81 165 246 408 581 824 930
0 0 0 0 0 0 0 0 0 1 0 2 1 4 4 20 29 59 100 181 242 472 595 911 1064
0 0 0 0 0 0 0 0 1 0 2 0 3 8 17 21 28 67 108 274 351 587 850 1164 1258
0 0 0 1 0 0 0 0 3 0 1 2 3 9 10 19 29 72 87 204 271 482 721 986 1097
0 1 0 0 0 0 0 0 1 0 2 1 2 3 20 22 37 69 151 341 425 715 1093 1457 1643
0 0 0 0 0 0 0 0 1 0 1 3 3 7 8 23 36 49 114 265 360 614 745 1155 1261
0 0 0 0 0 0 0 0 0 0 0 0 2 0 1 9 11 23 41 84 108 208 341 443 493
0.34 -21.504 -1.9 -5.7965198 -2.4001
0 0 0 0 0 0 0 0 0 0 0 0 0 0 0 0 0 0 0 0 0 0 0 0 0
0 0 0 0 0 0 0 0 0 0 0 0 0 0 0 0 0 0 1 0 0 0 1 0 0
0 0 0 0 0 0 0 0 0 0 0 0 0 0 0 0 1 0 0 0 0 0 2 0 0
0 0 0 0 0 0 0 0 0 0 0 0 0 0 0 0 0 0 0 0 0 1 0 0 0
0 0 0 0 0 0 0 0 0 0 0 0 0 0 0 0 1 0 0 2 1 2 3 2 0
0 0 0 0 0 0 0 0 0 0 0 0 0 0 0 2 2 1 0 0 1 1 2 4 3
0 0 0 0 0 0 0 0 0 0 0 0 0 0 0 1 0 1 0 0 0 1 3 6 3
0 0 0 0 0 0 0 0 0 0 0 0 0 0 1 0 1 0 2 4 2 2 4 3 1
0 0 0 0 0 0 0 0 0 0 0 0 0 1 1 3 3 3 4 1 5 10 6 17 21
0 0 0 0 0 1 0 0 0 0 0 0 0 0 2 1 2 2 7 5 8 13 13 11 14
0 0 0 0 0 0 0 0 0 0 0 0 0 1 0 3 4 6 4 11 8 16 19 27 23
0 0 0 0 0 0 0 1 0 2 0 0 0 0 2 3 9 9 12 12 23 31 24 39 64
0 0 0 0 0 0 1 0 3 3 1 3 4 2 8 15 21 27 32 24 47 68 64 90 94
0 0 0 0 1 0 0 0 0 1 0 1 1 2 3 9 12 14 13 28 42 48 45 62 83
0 0 0 0 0 0 1 0 0 1 0 4 3 4 14 12 15 21 39 46 52 82 76 108 115
0 1 0 1 0 0 1 3 3 2 4 5 7 11 26 19 34 43 78 73 142 197 145 212 248
0 0 0 0 2 0 1 1 1 5 6 10 19 17 43 71 78 87 168 145 225 374 376 506 579
0 0 0 1 0 1 0 2 2 5 2 9 13 15 17 27 50 48 97 80 163 181 187 252 301
0 0 0 0 0 2 4 1 4 7 3 13 25 22 41 72 99 126 190 197 305 465 400 578 670
0 0 0 2 1 0 2 5 4 5 9 13 22 45 49 98 126 165 269 223 392 580 551 698 872
0 0 0 0 0 5 1 3 6 11 14 15 38 36 64 90 131 143 259 234 408 548 568 708 847
0 0 1 0 0 1 2 3 5 7 7 19 27 31 68 95 113 148 268 287 410 583 510 710 815
0 1 0 1 0 4 2 5 7 12 11 32 27 35 93 115 189 221 360 301 539 746 784 1010 1121
0 0 0 0 0 2 1 6 5 5 16 26 25 32 63 109 147 163 305 247 433 605 680 844 957
0 0 0 0 0 1 2 3 4 5 3 6 7 9 24 31 40 58 89 82 159 216 193 252 287
0.36 -24.26 -1.9 -5.6176554 -2.4001
0 0 0 0 0 0 0 0 0 0 0 0 0 0 0 0 0 0 0 0 0 0 0 0 0
0 0 0 0 0 0 0 0 0 0 0 0 0 0 0 0 0 0 0 1 2 0 0 0 3
0 0 0 0 0 0 0 0 0 0 0 0 0 0 0 0 0 0 0 0 0 0 0 0 1
0 0 0 0 0 0 0 0 0 0 0 0 0 0 0 0 0 0 1 1 0 1 2 1 2
0 0 0 0 0 0 0 0 0 0 0 0 0 0 0 0 0 0 1 0 2 2 6 2 4
0 0 0 0 0 0 0 0 0 0 0 0 0 0 0 0 1 0 2 3 2 2 1 3 4
0 0 0 0 0 0 0 0 0 0 0 0 1 0 0 1 1 0 0 1 0 3 3 11 4
0 0 0 0 0 0 0 0 0 0 0 0 0 0 2 0 1 0 1 2 4 8 8 15 18
0 0 0 0 0 0 0 0 0 0 0 0 0 0 1 1 1 3 4 4 8 11 13 21 18
0 0 0 0 0 0 0 0 1 0 0 0 0 0 0 0 5 7 3 9 12 16 13 34 18
0 0 0 0 0 0 0 0 0 0 0 0 0 0 2 1 4 13 7 11 19 16 21 34 32
0 1 0 0 0 0 0 0 0 0 0 1 2 6 4 9 6 20 12 42 52 59 80 119 116
0 0 0 0 0 0 0 0 0 0 0 0 0 1 1 1 2 9 13 21 23 35 37 60 65
0 0 0 0 0 0 1 0 0 0 1 2 0 4 3 10 14 22 18 57 62 88 87 124 142
0 0 0 0 0 0 1 0 0 1 0 0 1 2 4 9 11 27 28 64 68 85 98 151 174
0 0 0 0 0 0 0 0 0 0 2 2 7 7 9 15 37 52 52 139 159 193 240 313 393
0 0 0 0 0 0 0 0 0 0 2 6 5 9 12 27 46 62 66 166 204 274 317 465 499
0 0 0 0 0 0 0 0 1 1 1 4 2 14 15 27 45 88 88 170 246 286 359 501 556
0 0 0 0 0 0 0 1 0 1 0 6 14 10 17 28 44 91 115 219 241 368 393 585 684
0 0 0 0 0 2 1 0 3 4 2 5 12 26 32 64 78 160 191 369 434 663 678 1067 1211
0 0 0 0 0 0 0 0 0 2 4 6 10 8 29 29 57 81 114 255 279 368 411 596 694
0 0 0 0 0 0 0 1 0 5 6 12 12 19 27 68 87 132 146 328 407 584 587 940 970
0 0 0 0 2 0 0 4 2 1 9 8 6 21 34 62 109 133 174 372 492 618 697 1021 1123
0 0 0 0 1 0 1 1 0 5 7 6 12 18 35 75 99 116 188 389 461 605 652 987 1132
0 0 0 0 0 0 0 0 1 0 3 2 3 4 8 7 23 33 42 61 97 151 159 218 243
0.38 -23.836 -1.9 -5.955011 -2.4001
0 0 0 0 0 0 0 0 0 0 0 0 0 0 0 0 0 0 0 0 0 0 0 0 0
0 0 0 0 0 0 0 0 0 0 0 0 0 0 0 0 0 0 0 0 0 0 0 2 0
0 0 0 0 0 0 0 0 0 0 0 0 0 0 0 0 0 0 0 0 0 0 0 1 0
0 0 0 0 0 0 0 0 0 0 0 0 0 0 0 0 0 0 0 1 0 0 0 0 1
0 0 0 0 0 0 0 0 0 0 0 0 0 0 0 0 0 1 0 2 0 0 3 1 1
0 0 0 0 0 0 0 0 0 0 0 0 0 0 0 0 0 2 0 1 1 1 1 2 3
0 0 0 0 0 0 0 0 0 0 0 0 0 0 0 0 0 0 0 3 0 3 4 7 4
0 0 0 0 0 0 0 0 0 0 0 0 0 0 0 0 1 1 2 1 2 5 6 5 6
0 0 0 0 0 0 0 0 0 0 0 0 0 0 1 0 1 0 1 3 2 5 4 8 8
0 0 0 0 0 0 0 0 0 0 0 0 0 0 1 0 0 2 4 8 7 15 12 24 26
0 0 0 0 0 0 0 0 0 0 0 0 0 0 0 0 0 4 3 7 10 13 21 24 20
0 0 0 0 0 0 0 0 0 0 0 1 1 2 0 5 3 5 9 14 13 29 21 50 50
0 0 0 0 0 0 0 0 0 1 0 1 2 2 1 4 4 10 19 23 25 45 50 75 82
0 0 0 0 0 0 0 0 0 1 1 0 1 2 2 6 6 10 16 29 34 61 72 96 113
0 0 0 0 0 1 0 0 1 0 1 1 2 2 3 5 10 12 39 42 64 85 100 140 166
0 0 0 0 0 0 0 0 1 0 0 3 5 5 4 9 10 23 35 65 70 93 123 202 212
0 0 0 0 0 0 0 0 1 3 1 6 6 8 12 24 39 59 71 126 176 266 306 494 573
0 1 0 0 0 0 0 1 0 0 2 2 2 7 13 28 42 46 100 130 181 243 269 434 507
0 0 0 1 0 0 0 0 0 1 2 7 10 8 16 37 50 97 133 234 283 404 448 746 766
0 0 0 0 0 0 1 1 0 1 5 1 14 14 29 47 56 118 135 259 320 471 486 852 923
0 0 0 1 0 0 0 0 3 3 2 5 13 17 33 40 72 124 160 280 377 546 622 997 1101
0 0 0 0 0 0 0 1 1 5 2 6 15 14 26 48 68 134 164 267 338 472 613 833 957
0 0 0 1 1 2 1 0 2 2 5 10 18 10 30 62 107 175 222 366 523 688 784 1300 1374
0 0 0 0 0 0 0 3 3 1 3 8 12 10 29 58 73 135 178 306 426 553 639 933 1103
0 0 0 0 0 0 0 0 1 1 3 1 3 6 14 19 21 48 54 130 134 214 207 380 388
0.40 -29.984 -1.9 -6.0321896 -2.4001
0 0 0 0 0 0 0 0 0 0 0 0 0 0 0 0 0 0 0 0 0 0 0 0 0
0 0 0 0 0 0 0 0 0 0 0 0 0 0 0 0 0 0 0 0 0 1 0 0 0
0 0 0 0 0 0 0 0 0 0 0 0 0 0 0 0 0 0 0 0 1 0 0 0 0
0 0 0 0 0 0 0 0 0 0 0 0 0 0 0 0 0 0 0 1 0 0 1 3 0
0 0 0 0 0 0 0 0 0 0 0 0 0 0 0 0 0 0 0 0 0 1 0 3 0
0 0 0 0 0 0 0 0 0 0 0 0 0 0 0 0 0 0 0 0 1 0 0 1 3
0 0 0 0 0 0 0 0 0 0 0 0 0 0 0 0 0 0 0 2 1 3 3 5 5
0 0 0 0 0 0 0 0 0 0 0 0 0 0 0 0 0 0 0 0 1 1 5 9 9
0 0 0 0 0 0 0 0 0 0 0 0 0 0 0 0 0 1 0 0 4 3 10 11 6
0 0 0 0 0 0 0 0 0 0 0 0 0 1 0 0 1 3 5 9 7 5 12 19 27
0 0 0 0 0 0 0 0 0 0 0 0 0 0 0 0 0 0 3 3 9 12 29 19 41
0 0 0 0 0 0 0 0 0 0 0 0 0 0 0 0 1 1 3 7 11 15 39 43 63
0 0 0 0 0 0 0 0 0 0 0 0 0 0 0 1 2 2 8 11 30 33 50 92 95
0 0 0 0 0 0 0 0 0 0 0 0 1 0 0 3 3 5 12 22 34 59 108 119 193
0 0 0 0 0 0 0 0 0 0 0 0 1 0 1 2 2 4 18 28 42 73 116 210 213
0 0 0 0 0 0 0 0 0 0 0 0 0 0 0 2 4 8 22 47 75 100 138 211 268
0 0 0 0 0 0 0 0 0 1 0 0 0 1 1 4 11 21 34 66 135 209 324 435 575
0 0 0 0 0 0 0 0 0 0 0 0 0 0 3 9 14 18 47 80 171 243 372 580 664
0 1 0 0 0 0 0 0 0 0 0 1 1 1 8 5 20 45 68 141 249 353 567 880 1060
0 0 0 0 0 0 0 0 1 1 1 0 3 3 5 13 26 48 74 171 277 428 633 974 1223
0 0 0 0 0 0 0 0 0 1 0 1 3 2 6 18 26 46 91 186 310 504 761 1157 1409
0 0 0 0 0 0 0 0 0 2 1 0 2 2 6 15 23 57 60 153 282 402 621 924 1122
0 0 0 0 0 0 0 0 0 0 1 2 4 6 5 19 39 47 106 223 421 646 993 1426 1767
0 0 0 0 0 0 0 0 0 0 1 2 3 3 5 11 27 49 88 220 317 532 735 1166 1376
0 0 0 0 0 0 0 0 0 0 0 0 1 1 5 2 11 18 45 57 108 172 253 394 514
0.42 -22.14 -1.9 -6.2625 -2.40003
0 0 0 0 0 0 0 0 0 0 0 0 0 0 0 0 0 0 0 0 0 0 0 0 0
0 0 0 0 0 0 0 0 0 0 0 0 0 0 0 0 0 0 0 0 0 0 0 1 1
0 0 0 0 0 0 0 0 0 0 0 0 0 0 0 0 0 0 0 0 0 0 0 0 0
0 0 0 0 0 0 0 0 0 0 0 0 0 0 0 0 0 0 0 0 0 1 1 2 0
0 0 0 0 0 0 0 0 0 0 0 0 0 0 0 0 0 1 1 0 1 0 1 1 0
0 0 0 0 0 0 0 0 0 0 0 0 0 0 0 0 0 0 0 0 0 1 1 0 1
0 0 0 0 0 0 0 0 0 0 0 0 0 0 0 0 0 2 0 1 1 1 0 4 3
0 0 0 0 0 0 0 0 0 0 0 0 0 0 0 0 0 1 0 0 2 3 5 3 6
0 0 0 0 0 0 0 0 0 0 0 0 0 1 0 0 0 0 2 0 4 3 3 5 13
0 0 0 0 0 0 0 0 0 0 1 0 0 0 0 1 0 1 2 5 6 6 7 9 18
0 0 0 0 0 0 0 0 0 0 0 0 0 1 2 2 2 2 8 4 11 22 15 22 35
0 0 0 0 0 0 0 0 0 0 0 0 0 0 2 2 4 11 6 4 11 11 9 24 25
0 0 0 0 0 0 0 0 1 0 0 1 0 0 3 0 1 4 7 15 23 22 32 41 52
0 0 0 0 0 0 0 0 0 0 0 0 2 0 4 3 3 18 21 18 32 51 56 84 107
0 0 0 0 0 0 0 0 0 0 0 1 3 1 4 5 9 22 29 34 42 59 86 100 150
0 0 0 0 0 0 0 0 0 0 1 3 2 5 6 9 14 30 36 33 74 96 116 157 218
0 0 0 0 0 1 0 0 0 0 3 1 2 6 6 9 28 56 64 74 147 188 206 291 364
0 0 0 0 0 1 2 1 1 0 3 3 9 12 23 20 46 85 146 114 225 320 315 566 685
0 0 0 0 0 1 0 0 0 0 1 3 3 13 26 14 30 81 112 124 207 294 305 522 568
0 0 0 0 0 0 0 0 0 1 1 2 9 13 16 28 56 107 173 157 339 402 457 711 887
0 0 0 0 0 1 0 0 2 3 5 10 9 15 41 38 88 169 275 239 519 705 751 1079 1428
0 0 0 0 0 1 0 0 2 2 6 8 10 18 29 37 55 124 187 186 365 467 534 775 1035
0 0 0 0 0 1 0 0 2 2 4 9 10 23 49 59 85 196 280 278 525 697 786 1191 1496
0 1 0 1 0 0 1 1 1 7 6 4 3 19 36 40 66 155 241 210 436 589 622 946 1149
0 0 0 0 0 0 0 0 1 0 1 3 4 7 13 19 26 55 75 71 163 207 208 346 446
0.44 -20.762 -1.9 -6.4775592 -2.4001
0 0 0 0 0 0 0 0 0 0 0 0 0 0 0 0 0 0 0 0 0 0 0 0 0
0 0 0 0 0 0 0 0 0 0 0 0 0 0 0 0 0 0 0 0 0 0 0 0 1
0 0 0 0 0 0 0 0 0 0 0 0 0 0 0 0 0 0 0 0 0 0 0 0 0
0 0 0 0 0 0 0 0 0 0 0 0 0 0 0 0 0 0 0 0 0 0 0 1 0
0 0 0 0 0 0 0 0 0 0 0 0 0 0 0 0 0 0 1 0 0 0 0 0 0
0 0 0 0 0 0 0 0 0 0 0 0 0 0 0 1 1 0 0 0 0 1 2 0 1
0 0 0 0 0 0 0 0 0 0 0 0 0 0 0 0 0 1 0 0 1 1 1 2 4
0 0 0 0 0 0 0 0 0 0 0 0 0 0 0 1 0 0 1 0 2 0 2 2 3
0 0 0 0 0 0 0 0 0 0 0 0 0 0 0 2 0 1 1 0 1 7 2 7 7
0 0 0 0 0 0 0 1 0 0 0 0 0 0 0 0 0 1 2 5 5 1 9 8 9
0 0 0 0 0 0 0 0 0 0 0 0 0 1 2 1 1 3 7 5 5 9 13 18 8
0 0 0 0 0 0 0 0 0 1 0 0 0 0 3 2 2 5 9 5 11 19 20 33 31
0 0 0 0 0 0 0 0 0 0 0 2 0 2 1 3 4 2 12 10 13 28 17 35 42
0 0 0 0 0 0 0 0 0 0 1 0 1 1 1 6 4 10 15 23 21 35 41 65 70
0 0 0 0 0 0 0 0 0 0 1 2 1 7 3 13 11 14 38 38 51 105 87 156 164
0 0 0 0 0 0 1 0 0 0 1 1 3 2 5 8 15 24 31 32 48 104 80 130 149
0 0 0 0 0 0 0 0 2 2 2 0 4 3 7 18 17 21 60 75 88 164 118 245 268
0 0 1 0 0 1 1 0 3 0 5 1 8 13 9 30 46 66 115 120 174 327 254 470 533
0 0 0 1 0 0 0 1 0 5 1 2 5 13 20 26 40 50 103 139 176 310 310 478 531
0 1 0 1 0 0 1 0 0 1 1 3 10 19 18 32 73 104 170 223 289 486 411 781 867
0 0 0 1 1 0 2 1 3 5 8 10 10 12 22 55 97 164 235 290 438 767 613 1182 1186
0 0 0 0 0 1 2 0 2 3 1 6 7 18 31 63 69 107 162 231 279 547 450 815 868
0 1 0 1 0 0 1 2 1 2 5 8 17 25 30 82 106 165 261 309 412 774 626 1141 1263
0 0 1 1 0 0 0 0 2 1 7 11 20 21 29 77 104 179 266 339 413 766 657 1232 1291
0 0 0 0 0 0 1 0 1 0 2 3 6 8 11 28 31 49 82 114 166 277 229 409 446
0.46 -20.656 -1.9 -6.2010264 -2.4001
0 0 0 0 0 0 0 0 0 0 0 0 0 0 0 0 0 0 0 0 0 0 0 0 0
0 0 0 0 0 0 0 0 0 0 0 0 0 0 0 0 0 0 0 0 0 0 0 0 1
0 0 0 0 0 0 0 0 0 0 0 0 0 0 0 0 0 0 0 0 0 1 0 1 1
0 0 0 0 0 0 0 0 0 0 0 0 0 0 0 0 0 0 1 0 0 1 1 1 0
0 0 0 0 0 0 0 0 0 0 0 0 0 0 0 0 0 0 0 0 0 0 0 0 3
0 0 0 0 0 0 0 0 0 0 0 0 0 0 0 0 0 0 1 0 0 1 4 2 2
0 0 0 0 0 0 0 0 0 0 0 0 0 0 0 0 0 0 2 1 0 3 5 4 3
0 0 0 0 0 0 0 0 0 0 0 1 0 0 0 0 1 2 2 2 6 2 5 4 11
0 0 0 0 0 0 0 0 0 0 0 0 0 0 0 0 0 0 2 2 3 7 3 8 7
0 0 0 0 0 0 0 0 0 0 0 0 0 0 1 1 1 2 6 10 2 5 10 20 19
0 0 0 0 0 0 0 0 0 0 0 0 1 0 1 1 0 5 6 11 11 26 16 38 56
0 0 0 0 0 0 0 0 0 0 1 0 0 0 2 3 3 5 9 7 18 30 17 33 30
0 0 0 0 0 0 0 0 0 0 0 1 0 1 0 0 3 6 7 10 18 45 42 65 71
0 0 0 0 0 0 0 0 0 0 1 0 2 2 3 6 10 13 28 36 45 84 87 147 178
0 0 0 0 0 0 0 0 0 1 0 0 3 1 5 11 9 15 25 35 42 69 51 116 125
0 0 0 0 0 0 1 0 0 1 0 2 4 5 8 13 15 22 34 38 67 151 94 205 215
0 0 0 0 0 0 0 1 0 2 1 2 8 6 11 23 27 49 82 92 131 249 194 367 399
0 0 0 0 0 0 0 0 0 0 2 4 7 10 16 31 42 68 110 135 186 322 292 579 630
0 0 0 0 0 0 0 0 0 1 2 3 5 6 13 33 40 63 91 120 210 324 277 510 538
0 0 0 0 0 0 0 0 0 1 2 5 4 15 9 44 75 93 126 183 261 439 391 770 779
0 0 0 0 0 0 2 0 0 3 2 8 10 19 25 57 77 144 224 261 394 678 574 1076 1171
0 1 0 1 1 0 2 1 0 2 2 4 7 13 18 39 43 76 154 168 280 466 411 766 885
0 0 0 0 1 1 0 3 2 5 4 17 19 23 33 76 104 145 222 297 406 685 583 1219 1277
0 0 0 0 1 0 0 1 2 2 5 2 7 14 15 61 80 110 192 273 336 553 514 1029 1060
0 0 0 0 0 0 0 0 0 0 2 2 5 7 9 16 23 45 50 83 110 205 192 357 330
0.48 -21.398 -1.9 -6.0444326 -2.4001
0 0 0 0 0 0 0 0 0 0 0 0 0 0 0 0 0 0 0 0 0 0 0 0 0
0 0 0 0 0 0 0 0 0 0 0 0 0 0 0 0 0 0 0 0 0 0 0 0 1
0 0 0 0 0 0 0 0 0 0 0 0 0 0 0 0 0 0 0 0 0 0 1 0 1
0 0 0 0 0 0 0 0 0 0 0 0 0 0 0 0 0 0 0 0 0 0 2 1 1
0 0 0 0 0 0 0 0 0 0 0 0 0 0 0 0 0 1 1 0 2 1 1 1 4
0 0 0 0 0 0 0 0 0 0 0 0 0 0 0 0 0 0 0 1 2 0 2 3 5
0 0 0 0 0 0 0 0 0 0 0 0 1 0 0 1 1 0 0 3 4 5 5 8 14
0 0 0 0 0 0 0 0 0 0 0 0 0 0 0 0 0 1 4 1 3 2 7 7 13
0 0 0 0 0 0 0 0 0 0 0 0 0 0 0 0 0 0 2 6 3 14 12 15 22
0 0 0 0 0 0 0 0 0 0 0 0 0 0 1 1 2 4 3 9 6 11 19 25 37
0 0 0 0 0 0 0 0 0 0 0 0 0 1 0 0 3 3 11 9 7 18 28 40 33
0 0 0 0 0 0 0 0 0 0 0 1 0 0 1 3 6 5 7 11 15 39 39 54 74
0 0 0 0 0 0 0 0 0 0 0 1 0 0 5 3 6 2 17 14 32 52 56 97 94
0 0 0 0 0 0 0 0 0 0 0 0 1 2 1 1 4 13 17 21 44 71 76 122 124
0 0 0 0 0 0 0 0 0 0 0 1 0 1 4 8 7 9 26 39 49 79 113 170 178
0 0 0 0 0 0 0 0 0 0 0 1 1 3 4 9 14 26 31 46 60 97 128 257 263
0 0 0 0 0 0 0 0 0 0 3 0 2 4 6 17 29 41 84 102 114 211 237 464 464
0 0 0 0 0 0 0 0 0 2 0 1 5 6 11 12 20 41 80 115 147 223 301 480 506
0 0 0 0 0 0 0 0 0 0 1 5 2 3 18 24 45 65 133 163 225 342 441 690 828
0 0 0 0 0 1 0 0 1 2 1 2 7 11 15 27 46 60 138 161 276 419 460 770 849
0 0 0 0 0 0 0 1 0 1 2 4 9 8 9 24 55 76 173 184 316 467 548 928 950
0 0 0 0 0 0 0 0 2 0 1 1 3 7 13 28 38 76 167 201 258 411 466 803 808
0 0 0 0 0 0 0 0 0 1 2 6 6 12 21 40 65 89 210 251 371 602 687 1105 1128
0 0 0 0 0 0 0 0 0 2 1 4 5 10 18 43 68 85 178 208 315 507 579 972 1043
0 1 0 0 0 0 0 0 0 0 0 2 0 2 11 14 18 30 60 63 77 141 182 326 294
0.50 -20.656 -1.9 -6.3148068 -2.4001
0 0 0 0 0 0 0 0 0 0 0 0 0 0 0 0 0 0 0 0 0 0 0 0 0
0 0 0 0 0 0 0 0 0 0 0 0 0 0 0 0 0 0 0 0 0 0 1 0 1
0 0 0 0 0 0 0 0 0 0 0 0 0 0 0 0 0 0 0 0 0 0 0 0 0
0 0 0 0 0 0 0 0 0 0 0 0 0 0 0 0 0 0 0 0 1 0 1 1 1
0 0 0 0 0 0 0 0 0 0 0 0 0 0 0 1 0 0 0 0 0 2 1 2 2
0 0 0 0 0 0 0 0 0 0 0 0 0 0 0 0 0 0 0 1 1 2 1 2 5
0 0 0 0 0 0 0 0 0 0 0 0 0 0 0 0 0 0 0 3 2 1 2 0 6
0 0 0 0 0 0 0 0 0 0 0 0 0 0 0 0 2 1 0 1 4 5 4 6 7
0 0 0 0 0 0 0 0 0 0 0 0 0 1 0 1 0 2 2 6 4 7 13 8 21
0 0 0 0 0 0 0 0 0 0 0 0 0 0 0 1 2 1 4 7 5 9 7 16 16
0 0 0 0 0 0 0 0 0 0 0 0 0 0 0 1 1 6 5 6 17 21 23 40 27
0 0 0 0 0 0 0 0 1 0 0 0 1 1 1 1 3 4 10 8 8 15 30 36 34
0 0 0 0 0 0 0 0 0 0 0 1 1 0 1 4 5 4 10 11 19 42 33 84 68
0 0 0 0 0 0 0 0 0 0 0 0 0 1 6 7 4 10 18 25 37 65 59 128 123
0 0 0 0 0 0 0 0 0 2 1 0 2 1 4 3 15 10 19 35 48 81 63 157 153
0 0 0 0 0 0 1 1 0 0 2 0 1 1 4 4 12 19 29 41 65 92 103 215 236
0 0 0 0 0 0 0 0 0 0 3 0 3 1 2 13 27 28 36 76 102 205 146 359 339
0 0 0 0 0 0 0 2 1 2 0 3 5 7 15 19 35 55 81 124 184 274 300 631 613
0 0 0 0 0 0 0 0 1 2 0 3 6 4 11 21 26 56 83 110 173 289 252 512 529
0 0 0 0 0 0 1 0 1 2 0 3 3 10 16 20 37 77 137 169 263 421 424 802 777
0 0 0 0 0 0 1 0 0 3 3 3 8 12 30 37 62 112 186 251 309 605 543 1117 1152
0 0 0 0 0 2 0 2 2 0 2 3 7 12 24 41 55 84 154 193 301 505 444 889 885
0 1 0 0 1 0 0 1 1 2 3 9 5 11 23 36 60 102 202 252 390 610 532 1131 1149
0 0 0 0 0 0 2 1 0 3 3 1 8 14 10 36 68 108 171 219 309 576 508 957 1023
0 0 0 0 0 0 0 0 0 3 2 1 2 5 8 16 27 34 58 87 103 197 172 357 332
0.52 -17.582 -1.9 -6.746142 -2.4001
0 0 0 0 0 0 0 0 0 0 0 0 0 0 0 0 0 0 0 0 0 0 0 0 0
0 0 0 0 0 0 0 0 0 0 0 0 0 0 0 0 0 0 0 0 0 0 0 0 1
0 0 0 0 0 0 0 0 0 0 0 0 0 0 0 0 0 0 1 0 0 0 0 0 0
0 0 0 0 0 0 0 0 0 0 0 0 0 0 0 0 0 0 0 0 0 0 0 1 0
0 0 0 0 0 0 0 0 0 0 0 0 0 0 0 0 0 0 0 0 0 0 1 0 0
0 0 0 0 0 0 0 0 0 0 0 0 0 0 0 0 0 0 0 0 0 1 1 0 1
0 0 0 0 0 0 0 0 0 0 0 0 0 0 0 0 0 0 0 0 2 0 0 4 2
0 0 0 0 0 0 0 0 0 0 0 0 0 0 1 1 1 0 1 3 1 5 3 0 0
0 0 0 0 0 0 0 0 0 0 0 0 0 0 1 0 0 0 0 2 2 3 3 4 6
0 0 0 0 0 0 0 0 0 0 0 0 0 0 1 1 1 1 1 3 4 7 6 7 8
0 0 0 0 0 0 0 0 0 0 0 0 1 0 3 0 0 3 4 5 2 7 10 12 14
0 0 0 0 0 0 0 0 0 0 0 0 0 0 0 3 1 6 4 9 11 11 27 11 18
0 0 0 0 0 0 0 1 0 0 0 0 2 1 4 2 1 5 7 12 16 28 33 23 49
0 0 0 0 0 0 0 0 1 1 1 1 3 3 2 3 7 13 14 20 23 25 39 44 61
0 0 0 0 0 0 0 0 0 1 3 2 0 6 3 12 7 17 20 29 49 66 102 77 96
0 0 0 0 0 0 0 0 0 0 0 1 4 4 4 9 14 36 34 38 48 82 122 95 152
0 0 0 0 1 0 1 0 0 1 1 3 4 6 14 17 7 44 40 59 73 130 169 176 212
0 0 0 0 1 0 0 1 1 1 5 2 6 3 12 24 21 67 72 115 119 226 262 276 353
0 1 0 0 0 0 0 0 1 2 5 5 9 18 18 33 21 104 78 168 174 272 389 376 493
0 0 0 0 0 0 0 2 1 2 3 7 5 26 42 32 38 121 128 215 216 372 523 522 653
0 0 0 0 1 1 1 2 1 4 3 10 18 26 32 58 54 167 145 287 272 458 662 561 816
0 0 0 0 0 0 2 1 1 6 6 6 12 25 38 60 57 177 152 285 280 517 666 593 870
0 0 0 1 0 1 1 2 1 2 3 8 22 21 43 80 71 216 154 326 375 632 832 718 1014
0 0 0 0 0 0 1 1 5 8 7 13 15 32 51 75 84 227 208 311 351 593 814 752 1002
0 0 0 0 1 0 0 0 2 0 2 2 6 10 28 27 29 73 77 128 130 228 318 288 364
0.54 -19.066 -1.9 -6.8880124 -2.4001
0 0 0 0 0 0 0 0 0 0 0 0 0 0 0 0 0 0 0 0 0 0 0 0 0
0 0 0 0 0 0 0 0 0 0 0 0 0 0 0 0 0 1 0 0 0 0 0 0 0
0 0 0 0 0 0 0 0 0 0 0 0 0 0 0 0 0 0 0 0 0 0 0 0 0
0 0 0 0 0 0 0 0 0 0 0 0 0 0 0 0 0 0 0 0 0 0 0 0 0
0 0 0 0 0 0 0 0 0 0 0 0 0 0 0 0 0 0 0 0 0 0 0 1 0
0 0 0 0 0 0 0 0 0 0 0 0 0 0 0 0 0 0 0 0 0 0 0 0 2
0 0 0 0 0 0 0 0 0 0 0 0 0 0 0 0 1 1 0 3 0 0 1 2 3
0 0 0 0 0 0 0 0 0 0 0 0 0 0 0 0 0 1 0 0 2 1 1 4 5
0 0 0 0 0 0 0 0 0 0 0 0 0 0 0 1 0 0 1 2 1 1 3 6 5
0 0 0 0 0 0 0 0 0 0 0 0 0 0 0 0 2 1 2 3 1 7 9 6 7
0 0 0 0 0 0 0 0 0 0 0 0 1 0 0 2 0 1 1 3 4 10 9 14 14
0 0 0 0 0 0 0 0 0 0 0 0 0 0 2 1 3 0 4 3 4 15 12 27 19
0 0 0 0 0 0 1 0 0 0 0 1 0 0 1 3 0 1 6 17 14 34 30 56 46
0 0 0 0 0 0 0 0 0 0 0 0 0 2 2 5 4 5 5 13 15 29 41 50 66
0 0 0 0 0 0 0 0 1 0 0 1 0 1 2 5 7 14 7 26 24 62 61 101 93
0 0 0 0 0 0 0 0 0 0 0 2 1 6 6 9 12 21 19 53 53 117 118 173 159
0 0 0 0 0 0 0 0 0 0 0 2 3 6 3 8 14 28 28 62 59 134 140 178 186
0 0 0 0 0 0 0 0 0 1 0 1 0 2 8 9 26 43 48 97 97 180 204 302 312
0 0 0 0 0 0 1 1 1 1 2 3 8 11 14 21 45 63 66 201 161 354 393 552 499
0 0 0 0 0 0 1 1 2 1 6 1 3 9 19 30 42 83 98 200 179 345 375 635 584
0 0 0 0 1 0 1 3 1 3 1 3 7 10 26 47 50 91 144 267 219 555 549 838 822
0 0 0 1 1 0 0 0 1 2 1 7 6 18 22 46 45 122 123 287 248 558 546 889 869
0 0 0 0 0 0 1 1 0 3 2 6 7 6 30 55 66 140 154 355 312 625 660 951 962
0 1 0 0 1 0 0 0 2 3 2 7 9 12 14 45 63 138 176 365 324 671 696 1036 994
0 0 0 0 0 0 0 0 1 0 0 1 5 6 7 22 39 40 80 135 125 265 239 422 390
0.56 -16.31 -1.9 -6.052885 -2.40003
0 0 0 0 0 0 0 0 0 0 0 0 0 0 0 0 0 0 0 0 0 0 0 0 0
0 0 0 0 0 0 0 0 0 0 0 0 0 0 0 0 0 0 1 0 0 0 0 2 1
0 0 0 0 0 0 0 0 0 0 0 0 0 0 0 0 0 0 0 0 0 0 1 2 3
0 0 0 0 0 0 0 0 0 0 0 0 0 0 1 0 0 0 1 0 2 2 1 3 2
0 0 0 0 0 0 0 0 0 0 0 0 0 1 0 0 2 0 2 0 3 0 4 2 6
0 0 0 0 0 0 0 0 0 0 1 0 0 0 1 0 2 0 4 2 3 2 6 4 5
0 0 0 0 0 0 0 0 0 1 1 0 0 0 2 1 1 2 1 3 3 5 8 8 11
0 0 0 0 0 0 0 0 0 0 0 0 0 0 0 4 1 0 7 3 4 7 11 4 13
0 0 0 0 0 0 0 0 0 1 0 0 1 0 0 0 4 1 6 6 8 14 11 17 22
0 0 0 0 0 0 0 0 0 0 0 0 0 0 1 2 2 6 12 5 12 22 38 25 25
0 0 0 0 0 0 0 1 0 0 1 0 0 0 5 2 4 3 12 10 17 25 47 44 49
0 0 0 0 0 0 0 1 1 0 0 1 2 1 6 8 6 5 18 20 21 38 44 55 61
0 0 0 0 0 0 0 0 0 2 1 2 3 3 9 9 9 14 34 19 37 52 77 72 86
0 0 0 0 1 0 0 0 0 1 5 0 0 4 13 7 14 19 32 31 57 75 96 83 120
0 0 0 0 0 0 0 0 0 0 1 2 2 7 9 16 23 17 69 36 56 89 142 128 149
0 0 0 0 0 0 0 0 0 2 4 2 2 4 13 14 35 32 64 64 91 148 200 161 179
0 0 0 0 0 0 1 2 1 2 4 5 8 10 19 15 47 48 109 89 138 190 297 284 286
0 0 0 0 0 0 1 0 2 2 5 5 11 8 28 20 51 38 120 105 133 203 326 278 339
0 0 0 0 0 1 1 2 0 1 2 7 10 12 33 32 58 74 170 145 210 314 477 423 491
0 1 1 0 0 0 2 0 2 5 7 3 9 25 38 40 85 82 212 153 250 346 511 507 578
0 2 2 0 1 1 1 0 1 7 7 5 19 24 50 53 77 97 241 187 261 377 642 516 661
0 0 0 0 0 0 2 4 5 0 5 9 15 27 53 40 65 76 226 145 247 364 558 534 613
0 0 0 2 0 0 0 0 1 3 6 8 14 13 56 53 129 102 253 235 323 446 681 687 757
0 0 0 0 0 1 2 0 1 0 8 9 14 19 44 35 79 88 236 162 267 416 622 596 619
0 0 0 0 0 0 0 0 0 1 4 2 3 7 19 13 34 29 74 61 77 117 149 145 192
0.58 -14.826 -1.9 -6.589262 -2.4001
0 0 0 0 0 0 0 0 0 0 0 0 0 0 0 0 0 0 0 0 0 0 0 0 0
0 0 0 0 0 0 0 0 0 0 0 0 0 0 0 0 0 0 1 0 0 0 1 0 1
0 0 0 0 0 0 0 0 0 0 0 0 0 0 0 0 0 0 0 0 0 0 0 0 0
0 0 0 0 0 0 0 0 0 0 0 0 0 0 0 0 0 0 0 0 0 0 0 1 1
0 0 0 0 0 0 0 0 0 0 0 0 0 0 0 0 0 1 0 0 1 1 2 1 1
0 0 0 0 0 0 0 0 0 0 0 0 0 1 0 0 0 0 1 0 0 0 0 2 2
0 0 0 0 0 0 0 0 0 0 0 0 0 0 1 2 0 0 1 0 2 2 1 5 3
0 0 0 0 0 0 0 0 0 0 0 0 0 0 2 0 0 2 1 5 2 1 3 8 4
0 0 0 0 0 0 0 0 0 0 0 0 0 1 0 0 1 0 6 2 4 4 11 7 13
0 0 0 0 0 0 0 0 0 0 0 0 0 0 1 2 2 4 5 2 15 6 17 8 10
0 0 0 0 0 0 0 0 0 0 0 0 0 2 4 3 3 4 8 8 17 9 20 11 23
0 0 0 0 0 0 0 0 0 0 1 0 3 2 6 0 6 4 6 18 25 13 27 34 41
0 0 0 0 0 0 0 1 0 0 0 1 2 5 7 4 5 9 14 21 34 9 60 42 43
0 0 0 0 0 0 0 0 0 2 3 1 4 5 2 11 10 11 24 16 50 24 60 55 70
0 0 0 0 0 0 0 2 1 1 1 3 4 10 5 13 16 17 48 53 66 43 127 85 151
0 0 0 0 0 0 1 1 0 1 1 5 2 9 6 19 13 24 49 43 84 64 155 101 143
0 0 0 0 0 1 0 1 1 0 3 6 4 11 11 27 40 25 61 69 153 97 194 139 184
0 0 0 0 1 1 1 4 3 4 3 6 8 16 11 43 49 55 128 97 198 133 331 268 347
0 0 0 0 0 1 0 2 5 4 5 6 8 28 17 41 59 57 154 128 265 152 366 269 400
0 1 0 0 0 1 1 1 4 5 7 20 16 31 24 61 65 97 160 164 353 219 535 368 536
0 0 0 1 0 2 2 3 4 5 9 17 33 58 46 100 84 115 223 231 407 275 656 461 658
0 0 0 0 0 0 1 3 2 11 7 6 27 36 32 78 85 106 215 247 404 253 635 433 573
0 1 1 0 1 3 1 2 2 7 9 18 28 52 40 96 91 122 250 238 462 304 730 518 770
0 0 0 0 1 1 2 3 3 11 10 16 21 42 46 101 89 133 262 267 485 291 704 539 742
0 1 0 0 1 2 1 2 1 4 1 5 11 19 15 35 22 41 89 99 153 94 255 211 273
0.60 -16.31 -1.9 -6.746142 -2.4001
0 0 0 0 0 0 0 0 0 0 0 0 0 0 0 0 0 0 0 0 0 0 0 0 0
0 0 0 0 0 0 0 0 0 0 0 0 0 0 0 0 0 0 0 0 0 1 0 0 1
0 0 0 0 0 0 0 0 0 0 0 0 0 0 0 0 0 0 0 0 0 0 0 1 0
0 0 0 0 0 0 0 0 0 0 0 0 0 0 0 0 0 0 0 0 0 0 0 0 1
0 0 0 0 0 0 0 0 0 0 0 0 0 0 1 0 0 0 0 0 0 3 0 1 0
0 0 0 0 0 0 0 0 0 0 0 0 0 0 0 0 0 0 0 0 1 1 1 1 1
0 0 0 0 0 0 0 0 0 0 0 0 0 0 0 0 0 1 1 2 0 0 3 4 3
0 0 0 0 0 0 0 0 0 1 0 0 1 0 0 0 0 0 1 0 1 5 5 4 4
0 0 0 0 0 0 0 0 0 0 0 0 1 0 0 1 1 1 1 2 8 2 6 3 4
0 0 0 0 0 0 1 0 1 0 0 0 0 0 1 1 2 2 4 7 6 14 12 16 9
0 0 0 0 0 0 0 0 0 0 0 0 0 0 2 0 0 1 4 2 13 13 14 21 16
0 0 0 0 0 0 0 0 0 0 0 0 1 1 2 0 4 1 20 4 5 21 26 36 28
0 0 0 0 0 0 0 1 0 0 0 0 0 0 5 3 1 4 16 11 25 35 36 52 53
0 0 0 0 0 0 0 0 0 0 1 0 2 1 5 4 5 13 20 27 15 53 60 77 56
0 0 0 0 0 0 0 0 0 1 0 0 1 6 7 4 11 20 43 37 36 84 128 97 118
0 0 0 1 0 0 1 0 0 0 1 0 2 4 10 5 13 21 53 51 49 88 132 149 140
0 0 0 0 0 0 0 0 0 3 2 2 6 5 5 12 16 26 63 64 65 135 161 194 205
0 0 0 0 1 0 1 0 0 5 6 0 7 13 16 22 28 48 116 94 130 239 300 350 296
0 0 0 0 0 0 0 0 0 1 6 5 6 10 31 17 55 53 162 104 144 257 376 402 374
0 0 0 0 0 1 2 0 2 2 5 7 9 12 27 25 53 82 165 154 193 350 500 601 511
0 1 0 0 0 0 3 3 1 1 5 9 13 24 32 33 92 98 198 143 247 451 567 653 663
0 0 0 0 0 0 1 1 0 2 2 7 15 11 47 38 84 90 244 197 267 463 557 638 592
0 1 0 0 0 0 1 1 0 3 8 7 7 18 44 59 75 109 258 192 287 472 690 774 709
0 0 0 0 0 0 2 0 4 1 11 7 11 16 34 43 73 101 269 214 307 502 681 751 694
0 0 0 0 0 0 0 0 0 2 3 2 5 4 18 17 26 39 113 77 100 189 230 304 233
0.62 -15.78 -1.9 -6.4900142 -2.4001
0 0 0 0 0 0 0 0 0 0 0 0 0 0 0 0 0 0 0 0 0 0 0 0 0
0 0 0 0 0 0 0 0 0 0 0 0 0 0 0 0 0 0 0 0 0 0 1 0 0
0 0 0 0 0 0 0 0 0 0 0 0 0 0 0 0 0 0 0 0 0 0 0 0 0
0 0 0 0 0 0 0 0 0 0 0 0 0 0 0 0 0 0 1 0 2 0 0 1 0
0 0 0 0 0 0 0 0 0 0 0 0 0 0 0 0 0 0 1 1 0 1 0 3 3
0 0 0 0 0 0 0 0 0 0 0 0 0 0 0 3 2 1 1 1 0 3 3 1 2
0 0 0 0 0 0 0 0 0 0 0 0 0 0 0 1 0 4 1 1 1 4 5 6 5
0 0 0 0 0 0 0 0 0 0 0 0 0 0 0 0 1 2 5 3 2 6 3 9 11
0 0 0 0 0 1 0 0 2 0 0 1 0 0 2 1 2 2 1 9 4 8 22 13 8
0 0 0 0 0 0 0 0 0 0 0 0 0 1 2 1 2 2 8 5 9 13 8 21 21
0 0 0 0 0 0 0 0 1 0 0 0 2 0 1 2 3 5 5 8 13 22 19 33 19
0 0 0 0 0 0 0 0 1 1 0 0 0 0 2 4 4 11 10 16 17 36 42 54 40
0 0 0 0 0 0 0 0 0 0 0 2 2 2 2 2 7 12 24 17 23 36 38 66 55
0 0 0 0 0 0 1 1 0 0 1 0 0 0 4 6 9 14 24 25 33 55 68 90 76
0 0 0 0 0 0 0 2 0 1 0 3 7 1 12 6 15 32 32 38 71 107 106 181 139
0 0 0 0 0 0 0 0 0 1 2 0 2 3 6 8 21 21 36 49 86 122 117 177 133
0 1 0 0 0 0 2 2 0 0 2 5 4 7 10 10 23 46 51 62 105 144 166 246 208
0 0 0 0 0 0 0 1 1 2 0 3 10 12 19 22 39 69 97 97 155 301 241 414 318
0 0 0 0 0 0 0 0 1 1 2 2 6 8 18 23 40 97 113 107 157 249 276 450 331
0 0 0 0 0 0 1 1 1 4 2 6 10 14 25 42 59 82 161 156 230 404 391 603 502
0 0 1 0 0 1 0 2 2 2 4 6 22 19 26 45 80 115 207 177 280 490 515 730 655
0 0 0 0 0 0 0 1 2 1 7 1 11 17 37 33 58 109 187 147 246 394 399 641 483
0 0 0 1 0 0 1 2 2 0 2 9 14 20 37 42 77 123 233 184 315 511 534 787 640
0 0 0 1 0 0 0 1 1 2 3 2 12 29 24 38 76 121 211 173 251 486 495 744 615
0 0 0 0 0 0 1 0 0 2 2 2 4 9 8 12 22 47 68 58 95 155 184 253 201
0.64 -15.78 -1.9 -6.8520932 -2.40003
0 0 0 0 0 0 0 0 0 0 0 0 0 0 0 0 0 0 0 0 0 0 0 0 0
0 0 0 0 0 0 0 0 0 0 0 0 0 0 0 0 0 0 0 0 0 0 0 0 1
0 0 0 0 0 0 0 0 0 0 0 0 0 0 0 0 0 0 0 0 0 0 0 0 1
0 0 0 0 0 0 0 0 0 0 0 0 0 0 0 0 0 0 0 0 0 0 0 0 0
0 0 0 0 0 0 0 0 0 0 0 0 0 1 0 0 0 0 1 0 0 1 0 2 1
0 0 0 0 0 0 0 0 0 0 0 0 0 0 0 0 2 0 0 0 0 0 2 2 1
0 0 0 0 0 0 0 0 0 0 0 0 0 0 0 0 0 1 2 0 3 1 0 4 2
0 0 0 0 0 0 0 0 0 0 0 0 0 0 0 0 0 0 0 0 3 7 5 5 3
0 0 0 0 0 0 0 0 0 0 0 0 0 0 1 0 0 1 1 3 4 5 7 7 6
0 0 0 0 0 0 0 0 0 0 0 0 0 0 1 2 3 5 3 3 8 9 8 20 17
0 0 0 0 0 0 0 1 0 0 0 0 0 0 2 3 3 2 5 3 8 11 17 27 13
0 0 0 0 0 0 0 0 0 0 0 0 0 0 1 3 3 2 10 7 15 29 19 31 15
0 0 0 0 0 0 1 0 0 0 2 0 1 1 2 1 1 9 15 17 27 43 32 68 41
0 0 0 0 0 0 0 0 0 0 0 0 0 2 4 5 7 17 16 23 27 36 53 75 67
0 1 0 0 0 1 0 0 1 0 2 1 5 4 4 7 12 30 33 26 40 82 92 142 90
0 0 0 0 0 0 0 0 1 0 0 0 4 5 5 11 17 27 43 35 68 116 99 195 147
0 0 0 0 0 0 0 0 0 1 0 3 2 6 11 10 20 31 54 60 72 154 150 256 182
0 0 0 0 0 0 0 0 1 2 0 4 5 9 10 17 31 54 96 70 129 228 224 362 268
0 0 0 0 0 0 2 2 2 2 4 2 8 11 23 23 41 68 115 89 158 300 287 507 354
0 0 0 0 1 0 0 2 3 1 3 5 8 14 19 23 44 78 126 151 215 386 354 615 419
0 0 0 0 0 2 0 1 3 1 0 3 18 16 25 33 61 120 177 160 226 436 428 749 543
0 0 0 0 1 1 1 0 1 1 4 2 12 17 23 37 54 120 201 154 260 476 457 738 565
0 0 0 0 2 1 0 0 1 4 2 2 15 20 19 33 69 136 227 193 294 551 585 912 692
0 1 0 1 0 0 0 2 3 2 8 3 9 13 39 37 68 118 214 189 293 530 505 813 645
0 0 1 0 0 0 1 0 1 1 2 2 2 3 13 9 23 48 68 70 101 204 194 309 229
0.66 -15.568 -1.9 -7.0826114 -2.40003
0 0 0 0 0 0 0 0 0 0 0 0 0 0 0 0 0 0 0 0 0 0 0 0 0
0 0 0 0 0 0 0 0 0 0 0 0 0 0 0 0 0 0 0 0 0 0 0 0 1
0 0 0 0 0 0 0 0 0 0 0 0 0 0 0 0 0 0 0 0 0 0 0 0 1
0 0 0 0 0 0 0 0 0 0 0 0 0 0 0 0 1 1 0 0 0 0 0 0 0
0 0 0 0 0 0 0 0 0 0 0 0 0 0 0 0 0 0 0 0 0 0 0 0 0
0 0 0 0 0 0 0 0 0 0 0 0 0 0 0 0 0 0 1 0 0 0 0 1 2
0 0 0 0 0 0 0 0 0 0 0 0 0 1 0 0 0 0 0 0 0 1 1 3 1
0 0 0 1 0 0 0 0 0 0 0 0 1 0 0 0 2 0 1 1 1 2 4 4 3
0 0 0 0 0 0 0 0 0 0 0 0 0 0 0 0 2 1 1 2 2 8 8 5 8
0 0 0 0 0 0 0 0 0 0 0 0 0 2 1 0 0 0 4 3 5 8 13 17 12
0 0 0 0 0 0 0 0 0 0 0 0 0 0 1 0 1 1 8 5 4 9 22 17 15
0 0 0 0 0 0 0 0 0 0 0 0 0 0 0 0 3 5 6 7 17 15 31 26 25
0 0 0 0 0 0 0 0 0 0 0 0 1 4 3 1 3 5 10 11 18 28 47 54 40
0 0 0 0 0 0 0 0 0 0 0 2 1 0 1 5 13 7 18 14 30 46 71 57 61
0 0 0 0 0 0 0 0 0 0 0 0 0 2 3 6 9 8 34 20 39 63 90 85 74
0 0 0 0 0 0 0 0 0 0 2 1 3 3 5 13 25 14 48 32 64 91 143 142 152
0 0 0 0 0 0 1 1 0 0 3 1 0 3 3 8 24 25 75 55 93 121 188 199 167
0 0 0 0 1 0 1 0 0 3 2 4 2 13 10 16 45 29 75 70 122 181 287 255 232
0 0 0 0 0 0 0 0 1 0 2 1 6 13 16 24 61 43 116 98 208 289 477 468 376
0 1 0 0 0 0 0 0 1 1 3 1 9 8 19 19 56 50 142 108 223 303 468 472 410
0 1 0 0 0 0 0 1 0 2 4 5 13 9 20 31 96 68 183 140 306 415 589 627 546
0 0 1 1 1 1 1 0 1 4 2 11 14 14 24 32 94 91 198 166 353 460 649 699 600
0 0 0 1 0 1 0 2 1 1 5 5 25 14 34 33 117 112 240 194 388 499 779 714 610
0 0 0 0 0 0 0 0 2 3 1 4 11 15 43 40 113 90 217 201 334 510 785 741 619
0 0 0 0 0 0 0 1 3 1 0 2 7 5 17 13 43 35 83 59 149 216 336 282 252
0.68 -13.554 -1.9 -7.2722094 -2.4001
0 0 0 0 0 0 0 0 0 0 0 0 0 0 0 0 0 0 0 0 0 0 0 0 0
0 0 0 0 0 0 0 0 0 0 0 0 0 0 0 0 0 0 0 0 0 1 0 0 0
0 0 0 0 0 0 0 0 0 0 0 0 0 0 0 0 0 0 0 0 0 0 0 0 0
0 0 0 0 0 0 0 0 0 0 0 0 0 0 0 0 1 0 0 0 0 0 1 1 0
0 0 0 0 0 0 0 0 0 0 0 0 0 0 0 0 0 1 0 0 0 0 3 0 2
0 0 0 0 0 0 0 0 0 0 0 0 0 0 0 0 0 0 0 0 0 1 1 2 0
0 0 0 0 0 0 0 0 0 0 0 0 0 0 0 0 0 0 1 1 1 0 0 4 1
0 0 0 0 0 0 0 0 0 0 0 0 0 0 0 1 0 1 0 2 1 2 5 2 2
0 0 0 0 0 0 0 0 0 0 0 0 0 0 1 1 1 1 2 3 3 3 6 8 6
0 0 0 0 0 0 0 0 0 0 0 1 0 0 1 2 0 2 1 0 12 4 4 13 10
0 0 0 0 0 0 1 0 0 1 0 0 1 0 1 2 1 4 2 9 10 11 14 17 11
0 0 0 0 0 0 0 0 0 0 0 1 1 1 1 2 5 12 8 10 23 13 18 26 14
0 0 0 0 0 0 0 0 0 1 0 0 1 0 4 2 5 10 11 12 33 20 27 42 9
0 0 0 0 0 1 0 1 0 0 1 3 4 6 1 12 3 10 18 22 54 26 56 79 49
0 0 0 0 0 0 0 0 1 0 0 0 0 4 1 15 8 22 23 22 63 33 69 97 51
0 0 0 0 0 0 0 0 1 0 0 3 4 11 14 23 20 40 36 41 96 80 100 168 93
0 1 0 0 0 1 0 0 2 1 5 4 4 6 14 20 15 49 36 55 115 110 138 218 104
0 0 0 0 1 1 0 1 3 4 5 2 6 10 22 36 31 71 65 79 157 133 218 325 196
0 0 1 0 0 0 1 0 3 0 4 7 9 19 27 48 25 102 90 129 328 237 321 487 285
0 0 2 0 0 0 1 1 2 2 4 6 14 18 25 45 52 129 124 155 298 275 365 538 280
0 0 1 1 0 1 1 0 5 2 9 10 14 25 47 59 74 172 166 184 432 352 518 747 442
0 0 0 0 1 1 0 4 7 8 10 10 28 26 35 87 75 189 193 246 466 393 587 861 460
0 0 0 1 0 3 3 3 0 4 5 13 13 36 53 79 73 203 178 203 478 384 615 898 465
0 1 0 0 0 1 2 6 3 10 12 14 22 30 62 81 77 205 190 234 532 383 653 890 480
0 0 0 0 0 0 1 2 3 1 0 4 7 11 17 24 28 70 87 103 213 169 251 333 170
0.70 -14.72 -1.9 -6.4828486 -2.4001
0 0 0 0 0 0 0 0 0 0 0 0 0 0 0 0 0 0 0 0 0 0 0 0 0
0 0 0 0 0 0 0 0 0 0 0 0 1 0 1 0 0 1 0 0 0 2 1 1 1
0 0 0 0 0 0 0 0 0 0 0 0 0 0 0 0 0 0 0 0 1 0 0 1 2
0 0 0 0 0 0 0 0 0 0 0 0 0 0 0 0 0 0 1 0 1 0 1 0 0
0 0 0 0 0 0 0 0 0 0 0 0 0 0 0 0 0 0 0 1 0 2 4 3 3
0 0 0 0 0 0 0 0 0 0 0 0 1 0 2 0 0 1 2 1 4 2 7 12 8
0 0 0 0 0 0 0 0 0 0 0 0 0 0 0 1 3 0 4 4 5 7 7 11 4
0 0 0 0 0 0 0 0 0 0 0 1 0 2 1 3 2 3 4 2 11 11 15 16 11
0 0 0 0 0 0 0 0 0 0 0 0 0 0 1 2 3 2 8 8 16 6 20 29 23
0 0 0 0 0 0 0 0 0 0 0 2 0 0 0 1 0 8 12 9 15 17 23 36 20
0 0 0 0 0 0 0 0 0 0 0 1 2 1 3 1 3 4 6 10 21 13 32 65 36
0 0 0 0 0 0 0 0 0 1 0 1 1 1 1 6 6 6 19 21 44 31 63 77 65
0 0 0 0 0 0 0 0 0 0 0 1 0 3 5 1 4 17 12 21 52 36 84 88 65
0 0 0 0 0 0 0 1 1 1 2 2 2 3 1 9 6 11 35 32 95 63 96 126 75
0 0 0 0 0 0 0 0 0 0 1 1 1 7 7 7 15 27 47 56 117 90 141 194 130
0 0 0 0 0 0 0 1 0 0 1 2 1 2 8 16 17 27 48 45 141 81 194 234 161
0 1 0 0 0 1 0 0 1 1 1 3 10 7 12 19 21 33 86 69 200 119 252 336 263
0 0 0 0 0 0 1 0 4 3 1 7 6 11 14 21 43 62 105 112 268 209 331 470 314
0 0 0 0 0 0 0 3 2 1 1 4 5 4 21 37 44 54 119 130 301 223 363 459 326
0 0 0 0 0 0 0 0 0 4 3 6 12 8 26 19 41 90 159 150 402 290 493 664 454
0 0 0 0 0 1 0 2 3 5 4 8 6 15 25 32 60 107 185 193 505 328 583 785 545
0 0 0 0 0 2 2 0 3 1 4 2 7 11 22 40 63 71 142 142 410 271 530 639 466
0 0 0 0 0 1 2 1 2 3 2 5 11 20 30 46 72 100 177 200 487 357 640 791 566
0 0 0 0 0 0 0 0 1 0 4 6 6 16 19 42 64 85 177 174 463 304 578 729 472
0 0 0 0 0 0 0 0 1 1 2 0 1 8 4 10 29 27 67 61 146 112 170 223 154
0.72 -13.448 -1.9 -7.0476766 -2.40016
0 0 0 0 0 0 0 0 0 0 0 0 0 0 0 0 0 0 0 0 0 0 0 0 0
0 0 0 0 0 0 0 0 0 0 0 0 0 0 0 0 0 0 0 0 0 0 0 1 0
0 0 0 0 0 0 0 0 0 0 0 0 0 0 0 0 0 0 0 0 0 0 1 0 0
0 0 0 0 0 0 0 0 0 0 0 0 0 0 0 0 0 0 1 0 1 0 0 0 0
0 0 0 0 0 0 0 0 0 0 0 0 0 0 0 0 0 0 0 0 0 1 1 2 1
0 0 0 0 0 0 0 0 0 0 0 0 0 0 0 0 0 0 1 1 0 0 5 4 1
0 0 0 0 0 0 0 0 0 0 0 0 0 0 0 0 2 1 3 1 2 0 2 7 2
0 0 0 0 0 0 0 0 0 1 0 0 0 0 0 1 1 1 3 2 3 5 7 9 4
0 0 0 0 0 0 0 0 0 0 0 1 0 0 2 1 1 8 2 3 5 8 8 19 6
0 0 0 0 0 0 0 0 0 0 0 1 1 0 1 0 0 4 7 2 10 11 12 31 11
0 0 1 0 0 0 0 0 0 0 0 0 1 3 2 2 5 4 8 10 21 13 24 35 26
0 0 0 0 0 0 0 0 0 0 0 0 1 1 1 5 3 4 9 9 20 16 26 57 24
0 0 0 0 0 0 0 0 0 1 2 1 4 2 3 2 6 12 12 19 47 40 46 80 35
0 0 0 0 0 0 2 0 2 0 6 0 3 6 7 5 13 17 13 19 58 49 64 112 47
0 0 0 0 1 0 0 0 1 0 0 1 5 3 4 9 17 27 32 37 84 73 101 151 71
0 0 0 0 0 0 0 0 0 0 5 0 1 8 14 18 26 37 50 51 128 108 116 275 132
0 0 0 0 0 0 0 0 1 3 1 6 10 11 12 21 26 48 57 90 159 120 175 320 153
0 0 1 0 0 0 0 1 0 3 5 2 6 12 19 29 28 62 99 84 253 171 249 408 192
0 0 0 0 0 2 0 1 1 3 4 9 15 14 27 43 59 108 134 126 322 270 394 661 314
0 0 0 0 0 0 0 3 3 0 6 10 12 21 26 44 64 95 137 120 379 276 393 687 328
0 0 0 0 0 0 3 1 5 0 5 11 14 23 29 54 71 149 177 202 421 365 554 919 408
0 0 0 0 1 1 1 2 2 5 6 11 9 27 28 57 79 128 177 203 493 405 522 909 420
0 1 0 0 1 1 1 3 2 6 7 12 16 25 35 80 93 158 208 191 537 427 601 1051 463
0 0 0 0 2 2 2 2 6 7 9 11 23 19 39 67 71 159 185 207 511 406 596 990 442
0 0 0 0 0 0 1 0 3 1 3 5 12 5 18 35 30 50 68 74 184 161 198 404 190
0.74 -15.144 -1.9 -6.8880124 -2.4001
0 0 0 0 0 0 0 0 0 0 0 0 0 0 0 0 0 0 0 0 0 0 0 0 0
0 0 0 0 0 0 0 0 0 0 0 0 0 0 0 0 0 0 0 0 1 0 0 0 0
0 0 0 0 0 0 0 0 0 0 0 0 0 0 0 0 0 1 0 0 0 0 0 1 1
0 0 0 0 0 0 0 0 0 0 0 0 0 0 0 0 0 0 0 0 0 1 0 4 1
0 0 0 0 0 0 0 0 0 0 0 0 0 0 0 0 0 0 0 2 2 3 0 8 2
0 0 0 0 0 0 0 0 0 0 0 0 0 0 0 0 0 0 0 2 3 1 3 8 3
0 0 0 0 0 0 0 0 0 0 0 0 0 0 0 0 1 2 1 1 3 9 1 13 3
0 0 0 0 0 0 0 0 0 0 0 0 0 0 0 0 0 1 1 5 2 9 8 20 11
0 0 0 0 0 0 0 0 0 0 0 0 0 1 1 0 0 0 3 4 3 19 9 22 11
0 0 0 0 0 0 0 0 0 0 0 0 0 0 1 2 3 0 3 7 9 27 25 41 20
0 0 0 0 0 0 0 0 0 0 0 0 0 1 1 3 6 7 6 13 7 29 29 45 32
0 0 0 0 0 0 0 1 0 0 0 2 0 1 1 3 3 4 17 18 15 53 45 81 36
0 0 0 0 0 0 0 0 0 1 0 0 1 2 7 6 8 14 22 26 25 85 67 126 82
0 0 0 0 0 0 0 1 1 0 2 1 1 1 8 2 6 8 19 30 39 97 88 153 94
0 0 0 0 0 0 0 0 0 0 0 0 0 3 7 5 12 16 37 46 49 174 135 196 127
0 0 0 0 0 0 0 0 0 1 1 2 1 1 6 11 20 20 57 54 66 207 202 330 135
0 0 0 0 0 0 0 0 0 2 0 1 1 0 6 23 21 27 49 76 99 271 207 396 206
0 1 0 0 0 1 0 0 1 1 1 2 4 10 12 20 31 44 61 125 142 354 307 530 290
0 0 0 0 0 1 1 0 0 1 2 4 3 7 27 29 25 54 121 125 153 480 437 639 377
0 0 0 0 0 1 0 1 0 2 3 6 9 8 15 34 52 68 122 143 193 607 491 831 456
0 0 0 0 0 0 0 1 1 4 3 6 8 15 26 43 59 69 155 173 239 683 595 983 578
0 0 0 0 0 0 0 2 2 3 4 6 7 11 25 50 52 87 153 203 239 676 635 969 492
0 0 0 0 1 2 0 0 0 0 1 7 7 12 31 35 79 97 168 215 266 789 611 1069 569
0 0 0 0 0 0 0 1 0 0 7 6 4 6 30 33 52 78 167 192 239 712 660 1017 531
0 0 0 0 0 0 0 1 0 0 1 2 0 6 10 17 26 25 44 73 100 261 217 368 183
0.76 -15.886 -1.9 -6.8880124 -2.4001
0 0 0 0 0 0 0 0 0 0 0 0 0 0 0 0 0 0 0 0 0 0 0 0 0
0 0 0 0 0 0 0 0 0 0 0 0 0 0 0 0 0 0 0 1 0 1 1 0 0
0 0 0 0 0 0 0 0 0 0 0 0 0 0 0 0 0 1 0 0 0 0 1 5 0
0 0 0 0 0 0 0 0 0 0 0 0 0 0 0 0 0 0 0 1 2 2 1 2 0
0 0 0 0 0 0 0 0 0 0 0 1 0 0 0 0 0 0 0 0 0 1 2 5 2
0 0 0 0 0 0 0 0 0 0 0 0 0 0 0 1 1 1 0 0 1 3 3 11 2
0 0 0 0 0 0 0 0 0 0 0 0 0 0 0 1 1 1 1 3 2 5 4 16 4
0 0 0 0 0 0 0 0 0 0 0 0 0 0 0 1 1 2 5 6 1 15 14 27 7
0 0 0 0 0 0 0 0 0 0 0 0 0 0 0 1 0 2 3 6 9 14 11 31 14
0 0 0 0 0 0 0 0 0 0 0 0 0 1 1 1 4 3 6 10 10 21 19 63 19
0 0 0 0 0 0 0 0 0 0 0 0 0 2 0 6 2 2 5 17 12 45 25 77 34
0 0 0 0 0 0 0 0 0 0 0 1 1 1 1 2 4 6 15 15 19 55 49 108 52
0 0 0 0 0 0 0 0 0 1 0 0 2 1 2 3 3 7 23 22 28 76 63 178 72
0 0 0 0 0 0 0 0 0 0 0 0 3 5 1 6 2 7 34 32 35 90 70 208 101
0 0 0 0 0 1 0 0 0 0 0 2 2 2 5 7 9 18 24 50 61 171 104 335 138
0 0 0 0 0 0 0 0 0 0 1 2 2 1 4 10 13 25 62 65 69 187 178 471 190
0 0 0 0 0 0 0 0 0 0 0 0 3 2 7 15 12 29 69 74 83 224 208 571 237
0 0 0 0 1 0 0 0 0 1 0 2 3 4 13 11 17 31 87 125 122 339 249 746 329
0 0 0 0 0 0 0 0 0 0 1 1 3 5 17 16 28 50 99 141 143 421 329 1007 449
0 0 0 0 0 0 0 0 1 0 1 2 4 9 19 19 23 46 152 173 172 504 382 1192 498
0 0 0 0 0 0 1 0 1 1 0 6 7 10 16 30 42 65 176 199 233 559 441 1404 523
0 0 0 0 1 0 1 0 1 1 3 3 5 14 12 20 34 61 163 204 226 616 499 1383 567
0 1 0 0 0 0 0 1 2 2 2 4 3 14 20 22 53 80 202 219 250 701 507 1586 636
0 0 0 0 1 0 0 1 1 0 4 3 4 8 20 22 45 62 172 234 230 599 488 1503 548
0 0 0 0 0 1 1 1 0 0 1 2 2 7 6 8 17 29 57 71 85 210 179 522 194
0.78 -14.296 -1.9 -7.2722094 -2.4001
0 0 0 0 0 0 0 0 0 0 0 0 0 0 0 0 0 0 0 0 0 0 0 0 0
0 0 0 0 0 0 0 0 0 0 0 0 0 0 0 0 0 1 0 0 0 0 0 0 0
0 0 0 0 0 0 0 0 0 0 0 0 0 0 0 0 0 0 0 0 1 0 0 2 0
0 0 0 0 0 0 0 0 0 0 0 0 0 0 0 0 0 0 0 0 2 0 1 1 0
0 0 0 0 0 0 0 0 0 0 0 0 0 0 0 0 0 1 1 1 0 1 2 6 1
0 0 0 0 0 0 0 0 0 0 0 0 0 0 0 0 0 0 1 1 4 1 1 4 4
0 0 0 0 0 0 0 0 0 0 0 0 0 1 0 0 0 0 4 1 5 3 9 4 3
0 0 0 0 0 0 0 0 0 0 0 0 0 0 0 0 0 1 3 3 6 8 6 20 8
0 0 0 0 0 0 0 0 0 0 0 0 0 0 0 0 1 1 3 6 10 8 16 21 7
0 0 0 0 0 0 0 0 0 0 0 0 0 1 1 0 2 4 5 5 13 15 18 37 16
0 0 0 0 0 0 0 0 0 1 1 0 1 0 2 2 1 2 14 12 16 26 23 52 13
0 0 0 0 0 0 0 1 0 0 0 0 1 2 1 2 3 12 13 22 35 26 37 73 33
0 0 0 0 0 0 0 0 1 0 0 1 3 0 1 1 6 14 21 27 44 56 63 127 58
0 0 0 0 0 0 1 0 2 1 0 1 3 0 2 7 3 31 23 34 81 72 72 197 93
0 0 0 0 0 1 0 0 0 0 0 1 2 0 0 7 7 22 50 49 110 100 118 249 98
0 0 0 0 0 0 0 0 0 1 3 5 1 2 4 12 11 41 54 75 134 132 179 383 167
0 0 0 1 0 0 0 0 0 3 1 1 4 8 9 15 20 46 79 75 188 150 217 490 177
0 0 0 0 0 0 0 0 0 1 1 3 9 11 10 13 29 54 108 109 241 233 319 625 263
0 1 0 0 1 0 0 1 2 0 3 3 4 6 22 23 37 95 152 157 366 388 404 987 385
0 0 0 0 1 1 1 0 4 2 3 5 7 11 13 18 49 117 161 193 420 392 490 1044 426
0 0 1 0 0 1 0 0 0 4 3 3 11 12 24 37 55 149 225 254 550 460 629 1307 530
0 1 0 0 0 1 1 1 3 3 1 7 11 21 30 38 72 146 205 274 604 571 692 1536 558
0 0 0 0 0 0 0 0 2 7 4 7 8 17 22 37 75 159 245 271 630 569 686 1551 563
0 0 0 1 0 0 0 0 5 0 2 4 14 18 24 41 70 155 223 280 605 555 682 1487 497
0 0 0 0 0 0 0 0 0 3 0 2 4 8 6 17 22 58 79 109 219 209 258 613 181
0.80 -18.006 -1.9 -7.2237108 -2.40016
0 0 0 0 0 0 0 0 0 0 0 0 0 0 0 0 0 0 0 0 0 0 0 0 0
0 0 0 0 0 0 0 0 0 0 0 0 0 0 0 0 0 0 0 0 0 2 0 0 1
0 0 0 0 0 0 0 0 0 0 0 0 0 0 0 0 0 0 0 0 0 0 0 1 1
0 0 0 0 0 0 0 0 0 0 0 0 0 0 0 0 0 0 0 0 1 0 3 3 0
0 0 0 0 0 0 0 0 0 0 0 0 0 0 0 0 0 0 1 0 0 2 2 6 2
0 0 0 0 0 0 0 0 0 0 0 0 0 0 0 1 1 0 1 0 1 3 5 4 5
0 0 0 0 0 0 0 0 0 0 0 0 0 0 0 0 0 1 2 0 1 8 5 11 7
0 0 0 0 0 0 0 0 0 0 0 0 0 0 0 0 0 1 2 4 1 6 9 18 9
0 0 0 0 0 0 0 0 0 0 0 1 0 0 0 0 2 0 2 2 3 13 23 40 23
0 0 0 0 0 0 0 0 0 0 0 0 0 0 0 1 2 2 4 7 11 20 28 54 24
0 0 0 0 0 0 0 0 0 0 0 1 0 0 1 1 2 2 4 5 10 32 40 92 47
0 0 0 0 0 0 0 0 0 0 0 0 2 0 1 3 3 1 3 13 23 46 51 109 70
0 0 0 0 0 0 0 0 0 0 0 0 0 0 0 1 4 5 11 9 40 68 97 166 124
0 0 0 0 0 0 0 0 0 0 1 1 0 0 0 3 4 8 23 27 51 113 134 257 178
0 0 0 0 0 0 0 1 0 0 0 1 0 2 2 3 7 5 36 41 50 124 169 324 217
0 0 0 0 0 0 0 0 0 0 0 2 2 1 5 4 4 9 31 57 93 254 223 592 328
0 0 0 0 0 0 0 0 0 0 0 0 0 1 1 1 13 14 55 46 105 244 304 599 366
0 0 0 0 0 0 0 0 0 0 0 3 2 5 3 5 13 24 62 76 128 355 400 892 483
0 0 0 0 0 0 0 1 0 0 0 3 1 1 3 6 24 29 80 95 221 503 548 1255 717
0 0 0 0 0 0 0 0 0 0 0 1 2 2 12 16 19 31 106 139 204 557 634 1417 770
0 0 0 0 0 1 0 0 0 0 0 1 3 9 5 21 42 27 120 149 247 698 757 1699 971
0 1 0 0 0 0 0 0 0 0 1 1 1 6 9 13 34 39 132 170 306 701 792 1850 949
0 0 0 0 0 0 0 0 0 0 1 0 0 5 15 16 35 53 135 173 299 810 813 1911 1007
0 0 0 0 0 0 0 0 0 2 0 1 1 7 8 17 33 44 133 163 301 731 811 1797 964
0 0 0 0 0 0 0 0 0 0 0 3 1 1 3 4 8 16 42 65 120 267 305 628 347
0.82 -13.766 -1.9 -7.2237186 -2.40003
0 0 0 0 0 0 0 0 0 0 0 0 0 0 0 0 0 0 0 0 0 0 0 0 0
0 0 0 0 0 0 0 0 0 0 0 0 0 0 0 0 0 0 1 0 0 1 0 0 0
0 0 0 0 0 0 0 0 0 0 0 0 0 0 0 0 0 1 0 0 1 2 0 1 0
0 0 0 0 0 0 0 0 0 0 0 0 0 0 0 0 0 1 0 1 2 2 2 4 1
0 0 0 0 0 0 0 0 0 0 0 0 0 0 0 0 0 0 1 2 1 4 2 5 0
0 0 0 0 0 0 0 0 0 0 0 2 0 0 0 0 1 1 2 3 8 2 3 13 3
0 0 0 0 0 0 0 0 0 0 0 0 0 0 0 2 0 2 2 4 4 8 7 12 5
0 0 0 0 0 0 0 0 0 0 0 0 1 0 0 0 3 1 3 4 8 10 18 31 13
0 0 0 0 0 0 0 0 0 0 0 1 1 2 0 1 4 2 2 8 10 22 15 43 18
0 0 0 0 0 0 0 0 0 0 0 1 1 0 1 4 6 6 10 11 20 35 28 78 33
0 0 1 0 0 0 0 0 1 0 1 1 0 0 0 5 7 11 10 13 28 34 52 85 36
0 0 0 0 0 1 0 0 0 0 0 1 1 3 4 5 4 12 18 20 44 64 51 154 53
0 0 0 0 0 0 0 0 0 0 1 1 1 1 5 12 9 16 18 24 66 87 87 215 67
0 0 0 0 0 0 0 0 1 0 1 4 2 3 6 10 19 22 30 52 97 110 103 350 118
0 0 0 0 0 0 0 0 0 1 1 2 5 4 4 17 13 26 48 64 129 136 149 397 141
0 0 0 0 1 0 0 0 0 0 2 7 3 9 14 16 36 38 84 110 177 226 223 613 211
0 0 0 0 0 0 0 1 0 2 1 2 6 9 16 23 30 45 98 134 244 292 298 742 271
0 0 0 0 0 2 0 1 2 3 1 3 8 10 14 33 52 54 130 159 298 384 362 1004 365
0 0 0 0 0 1 2 1 2 5 1 9 10 12 30 33 56 82 167 236 402 503 525 1382 464
0 0 0 0 0 0 1 1 4 2 3 8 11 12 31 70 88 86 200 261 440 567 518 1643 479
0 0 0 0 0 0 0 0 2 4 5 8 9 17 41 60 95 115 227 255 573 676 663 1832 683
0 0 0 0 0 0 0 0 1 4 3 6 22 13 43 62 90 133 274 280 603 710 704 2065 612
0 1 0 0 0 0 2 3 3 2 7 10 21 11 43 72 89 121 258 357 594 718 702 2024 614
0 0 0 0 0 1 1 0 4 1 7 14 14 15 31 77 97 138 230 287 564 688 699 1918 648
0 0 0 0 0 0 0 0 2 2 0 1 5 4 27 28 43 50 93 112 185 272 282 717 200
0.84 -15.144 -1.9 -7.3530492 -2.40003
0 0 0 0 0 0 0 0 0 0 0 0 0 0 0 0 0 0 0 0 0 0 0 0 0
0 0 0 0 0 0 0 0 0 0 0 0 0 0 0 0 0 0 0 0 0 0 0 1 2
0 0 0 0 0 0 0 0 0 0 0 0 0 0 0 0 0 0 0 1 0 0 1 2 0
0 0 0 0 0 0 0 0 0 0 0 0 0 0 0 0 0 0 0 0 0 1 0 6 2
0 0 0 0 0 0 0 0 0 0 0 0 0 0 0 0 0 0 0 1 3 3 5 7 5
0 0 0 0 0 0 0 0 0 0 0 0 0 0 0 0 1 1 2 3 2 4 1 15 6
0 0 0 0 0 0 0 0 0 0 0 0 0 0 0 0 1 1 0 4 7 9 8 17 6
0 0 0 0 0 0 0 0 0 0 0 0 0 0 1 0 2 1 2 6 3 16 16 48 19
0 0 0 0 0 0 0 0 0 0 0 0 0 1 0 1 0 3 4 9 7 33 21 68 19
0 0 0 0 0 0 0 0 0 0 0 0 0 0 1 1 3 4 9 8 15 48 34 76 46
0 0 0 0 0 0 0 0 0 0 0 1 0 0 2 3 4 6 9 16 17 58 44 121 59
0 0 0 0 0 0 0 0 0 0 0 0 2 2 7 2 6 10 13 17 26 96 71 184 68
0 0 0 0 0 0 0 0 0 0 0 0 1 1 0 6 10 16 22 30 31 128 95 259 109
0 0 0 0 0 0 0 0 0 1 1 1 1 4 6 4 14 20 40 43 62 203 156 394 124
0 0 0 0 0 0 0 0 0 0 1 1 4 3 6 14 17 26 49 61 95 253 164 560 211
0 0 0 0 0 0 0 0 0 0 0 3 2 4 10 15 20 42 54 70 110 376 254 689 294
0 0 0 0 0 0 0 0 1 0 1 1 5 7 18 22 17 45 60 100 204 497 331 838 338
0 0 0 0 1 0 2 0 2 0 2 2 3 8 14 23 35 54 97 118 203 573 404 1207 470
0 0 0 0 0 0 0 0 1 0 3 3 5 4 15 35 60 83 120 160 311 819 597 1624 627
0 1 0 0 1 0 0 1 0 1 4 5 7 11 16 34 53 93 114 225 337 938 616 1857 688
0 0 0 0 1 0 1 0 0 0 4 8 9 13 22 53 75 93 168 265 368 1145 791 2260 806
0 0 0 0 0 0 0 2 0 2 8 4 9 14 33 70 64 109 202 259 440 1225 891 2412 858
0 0 0 0 0 0 0 0 0 4 4 11 10 11 42 50 62 115 194 254 433 1269 861 2520 832
0 0 0 0 0 1 1 0 1 2 2 6 11 10 32 50 64 116 181 258 378 1165 837 2355 793
0 0 0 0 0 0 0 2 1 1 0 3 3 3 9 14 22 49 69 96 167 470 283 822 302
-1
--gc=-2.3 --au=-0.9 --gu=1.3 --mm=3.5 --gap=6
--max-len=59 --min-stem=4 --max-loop=13 --min-loop=3
--uwin-length=6 --uwin-require=3 --max-hp-score=-2 --max-tail-score=-2.5
--loop-penalty=1,2,3,4,5,6,7,8,9,10,11
--start-cut=0 --end-cut=25
