# Supplementary material for: Rapid, accurate, computational discovery of Rho-independent transcription terminators illuminates their relationship to DNA uptake
Source: Genome Biol. 2007 Feb 21;8(2):R22. doi: 10.1186/gb-2007-8-2-r22 (PMC1852404; doi:10.1186/gb-2007-8-2-r22)
Supplement: Additional data file 1 — Complete C++ source code for the TransTermHP system. [file gb-2007-8-2-r22-S1.zip › transterm_hp_v2.06/RELEASE-NOTES.txt]

Version 2.0 BETA
    - first released version of C++ rewrite 
    - new confidence scheme
    - more informative output
    - better handling of overlapping genes and terminators
    - over 10x faster
    - more general model for gaps in hairpins
    
    Known issues:
    - finding antiterminators does not work
    - score function and scoring constants are taken from Version 1.0 and have
      not yet been updated 
