# Supplementary material for: Rapid, accurate, computational discovery of Rho-independent transcription terminators illuminates their relationship to DNA uptake
Source: Genome Biol. 2007 Feb 21;8(2):R22. doi: 10.1186/gb-2007-8-2-r22 (PMC1852404; doi:10.1186/gb-2007-8-2-r22)
Supplement: Additional data file 1 — Complete C++ source code for the TransTermHP system. [file gb-2007-8-2-r22-S1.zip › transterm_hp_v2.06/mfold_rna.sh]

#!/bin/sh

if [ ${#} -lt 2 ] ; then
    echo "usage: $0 program_name  [program options]" > /dev/stderr
    exit 3
fi

prog=$1
shift

$prog --gc=-2.1 --au=-1.3 --gu=-0.8 --mm=3.5 --gap=3.9 \
    --loop-penalty=4.1,4.9,4.4,4.7,5,5.1,5.2,5.3,5.4,5.5,5.6,5.7,5.8,5.8,5.9,6 $*
    
