# Supplementary material for: Rapid, accurate, computational discovery of Rho-independent transcription terminators illuminates their relationship to DNA uptake
Source: Genome Biol. 2007 Feb 21;8(2):R22. doi: 10.1186/gb-2007-8-2-r22 (PMC1852404; doi:10.1186/gb-2007-8-2-r22)
Supplement: Additional data file 1 — Complete C++ source code for the TransTermHP system. [file gb-2007-8-2-r22-S1.zip › transterm_hp_v2.06/Makefile]

# $Id: Makefile,v 1.10 2006/05/27 21:14:03 carlk Exp carlk $
# Makefile for TransTermHP
# Usage: "make transterm" to make the main program
#        "make clean" removes all results of the compilation
#        "make no_obj" removes all the .o files

VER=2.06

# files used for the main transterm program
OBJ = seq.o \
      distr.o \
      util.o \
      map-output.o \
      gene-reader.o \
      search.o \
      conf.o \
      ermolaeva-score.o \
      ermolaeva-oldconf.o \
      analysis.o \
      anti.o \
      transterm.o

# files used for the 2ndscore program
SECONDARY_OBJ = seq.o \
    search.o \
    ermolaeva-score.o \
    util.o \
    2ndscore.o

# files to include in the distribution (.cc and .h are included automatically)
OTHERFILES = USAGE.txt \
             expterm.dat \
             LICENSE.txt \
             RELEASE-NOTES.txt \
             calibrate.sh \
             random_fasta.py \
             make_expterm.py \
             mfold_rna.sh \
             Makefile

# These options are for GCC/G++ --- you may have to change them if you
# use a different compiler
CXXFLAGS = -g -O3 -Wall -pedantic

all: transterm 2ndscore

transterm: $(OBJ) 
	$(CXX) $(CXXFLAGS) -o $@ $^

2ndscore: $(SECONDARY_OBJ)
	$(CXX) $(CXXFLAGS) -o $@ $^

clean: no_obj
	rm -f transterm 2ndscore core.*

no_obj:
	rm -f *.o

distribution:
	mkdir -p transterm_hp_v$(VER)
	cp $(OBJ:.o=.cc) $(SECONDARY_OBJ:.o=.cc) *.h $(OTHERFILES) transterm_hp_v$(VER)
	make -C transterm_hp_v$(VER) all no_obj

test:
	time ./transterm -r expterm.dat -c 0 ../test/*.{fna,ptt} > ../test/tmp.tt
	-diff ../test/tmp.tt ../test/correct.tt

# DO NOT DELETE

2ndscore.o: seq.h util.h ermolaeva-score.h
2ndscore.o: search.h
analysis.o: map-output.h seq.h conf.h distr.h util.h ermolaeva-score.h
analysis.o: transterm.h
anti.o: conf.h distr.h seq.h transterm.h
conf.o: transterm.h seq.h distr.h conf.h
distr.o: distr.h
ermolaeva-oldconf.o: seq.h conf.h distr.h util.h
ermolaeva-score.o: transterm.h ermolaeva-score.h seq.h
gene-reader.o: gene-reader.h seq.h util.h
map-output.o: map-output.h seq.h conf.h distr.h util.h transterm.h
search.o: transterm.h seq.h ermolaeva-score.h util.h
seq.o: seq.h util.h
transterm.o: transterm.h seq.h util.h map-output.h
transterm.o: conf.h distr.h gene-reader.h analysis.h ermolaeva-score.h
util.o: util.h
conf.o: distr.h seq.h
ermolaeva-score.o: seq.h
gene-reader.o: seq.h
map-output.o: seq.h conf.h distr.h
search.o: seq.h
