# Supplementary material for: Rapid, accurate, computational discovery of Rho-independent transcription terminators illuminates their relationship to DNA uptake
Source: Genome Biol. 2007 Feb 21;8(2):R22. doi: 10.1186/gb-2007-8-2-r22 (PMC1852404; doi:10.1186/gb-2007-8-2-r22)
Supplement: Additional data file 2 — As described in the text, the entire robust tail-to-tail region is searched; if the region is less than 500 nt, then the 500 nt downstream of the stop codon is searched (stopping if a gene start is encountered). In the case of ties, all terminators with the high score are output. [file gb-2007-8-2-r22-S2.zip]

Archive with 343 entries (343 files):
- Acidobacteria_bacterium_Ellin345.ttperf
- Acinetobacter_sp_ADP1.ttperf
- Aeropyrum_pernix.ttperf
- Agrobacterium_tumefaciens_C58_Cereon.ttperf
- Agrobacterium_tumefaciens_C58_UWash.ttperf
- Anabaena_variabilis_ATCC_29413.ttperf
- Anaeromyxobacter_dehalogenans_2CP-C.ttperf
- Anaplasma_marginale_St_Maries.ttperf
- Anaplasma_phagocytophilum_HZ.ttperf
- Aquifex_aeolicus.ttperf
- Archaeoglobus_fulgidus.ttperf
- Aster_yellows_witches-broom_phytoplasma_AYWB.ttperf
- Azoarcus_sp_EbN1.ttperf
- Bacillus_anthracis_Ames_0581.ttperf
- Bacillus_anthracis_Ames.ttperf
- Bacillus_anthracis_str_Sterne.ttperf
- Bacillus_cereus_ATCC_10987.ttperf
- Bacillus_cereus_ATCC14579.ttperf
- Bacillus_cereus_ZK.ttperf
- Bacillus_clausii_KSM-K16.ttperf
- Bacillus_halodurans.ttperf
- Bacillus_licheniformis_ATCC_14580.ttperf
- Bacillus_licheniformis_DSM_13.ttperf
- Bacillus_subtilis.ttperf
- Bacillus_thuringiensis_konkukian.ttperf
- Bacteroides_fragilis_NCTC_9434.ttperf
- Bacteroides_fragilis_YCH46.ttperf
- Bacteroides_thetaiotaomicron_VPI-5482.ttperf
- Bartonella_henselae_Houston-1.ttperf
- Bartonella_quintana_Toulouse.ttperf
- Baumannia_cicadellinicola_Homalodisca_coagulata.ttperf
- Bdellovibrio_bacteriovorus.ttperf
- Bifidobacterium_longum.ttperf
- Bordetella_bronchiseptica.ttperf
- Bordetella_parapertussis.ttperf
- Bordetella_pertussis.ttperf
- Borrelia_burgdorferi.ttperf
- Borrelia_garinii_PBi.ttperf
- Bradyrhizobium_japonicum.ttperf
- Brucella_abortus_9-941.ttperf
- Brucella_melitensis_biovar_Abortus.ttperf
- Brucella_melitensis.ttperf
- Brucella_suis_1330.ttperf
- Buchnera_aphidicola_Sg.ttperf
- Buchnera_aphidicola.ttperf
- Buchnera_sp.ttperf
- Burkholderia_383.ttperf
- Burkholderia_mallei_ATCC_23344.ttperf
- Burkholderia_pseudomallei_1710b.ttperf
- Burkholderia_pseudomallei_K96243.ttperf
- Burkholderia_thailandensis_E264.ttperf
- Burkholderia_xenovorans_LB400.ttperf
- Campylobacter_jejuni_RM1221.ttperf
- Campylobacter_jejuni.ttperf
- Candidatus_Blochmannia_floridanus.ttperf
- Candidatus_Blochmannia_pennsylvanicus_BPEN.ttperf
- Candidatus_Pelagibacter_ubique_HTCC1062.ttperf
- Carboxydothermus_hydrogenoformans_Z-2901.ttperf
- Caulobacter_crescentus.ttperf
- Chlamydia_muridarum.ttperf
- Chlamydia_trachomatis_A_HAR-13.ttperf
- Chlamydia_trachomatis.ttperf
- Chlamydophila_abortus_S26_3.ttperf
- Chlamydophila_caviae.ttperf
- Chlamydophila_felis_Fe_C-56.ttperf
- Chlamydophila_pneumoniae_AR39.ttperf
- Chlamydophila_pneumoniae_CWL029.ttperf
- Chlamydophila_pneumoniae_J138.ttperf
- Chlamydophila_pneumoniae_TW_183.ttperf
- Chlorobium_chlorochromatii_CaD3.ttperf
- Chlorobium_tepidum_TLS.ttperf
- Chromobacterium_violaceum.ttperf
- Chromohalobacter_salexigens_DSM_3043.ttperf
- Clostridium_acetobutylicum.ttperf
- Clostridium_perfringens.ttperf
- Clostridium_tetani_E88.ttperf
- Colwellia_psychrerythraea_34H.ttperf
- Corynebacterium_diphtheriae.ttperf
- Corynebacterium_efficiens_YS-314.ttperf
- Corynebacterium_glutamicum_ATCC_13032_Bielefeld.ttperf
- Corynebacterium_glutamicum_ATCC_13032_Kitasato.ttperf
- Corynebacterium_jeikeium_K411.ttperf
- Coxiella_burnetii.ttperf
- Cyanobacteria_bacterium_Yellowstone_A-Prime.ttperf
- Cyanobacteria_bacterium_Yellowstone_B-Prime.ttperf
- Dechloromonas_aromatica_RCB.ttperf
- Dehalococcoides_CBDB1.ttperf
- Dehalococcoides_ethenogenes_195.ttperf
- Deinococcus_geothermalis_DSM_11300.ttperf
- Deinococcus_radiodurans.ttperf
- Desulfitobacterium_hafniense_Y51.ttperf
- Desulfotalea_psychrophila_LSv54.ttperf
- Desulfovibrio_desulfuricans_G20.ttperf
- Desulfovibrio_vulgaris_Hildenborough.ttperf
- Ehrlichia_canis_Jake.ttperf
- Ehrlichia_chaffeensis_Arkansas.ttperf
- Ehrlichia_ruminantium_Gardel.ttperf
- Ehrlichia_ruminantium_str._Welgevonden.ttperf
- Ehrlichia_ruminantium_Welgevonden.ttperf
- Enterococcus_faecalis_V583.ttperf
- Erwinia_carotovora_atroseptica_SCRI1043.ttperf
- Erythrobacter_litoralis_HTCC2594.ttperf
- Escherichia_coli_CFT073.ttperf
- Escherichia_coli_K12.ttperf
- Escherichia_coli_O157H7_EDL933.ttperf
- Escherichia_coli_O157H7.ttperf
- Escherichia_coli_UTI89.ttperf
- Escherichia_coli_W3110.ttperf
- Francisella_tularensis_holarctica.ttperf
- Francisella_tularensis_tularensis.ttperf
- Frankia_CcI3.ttperf
- Fusobacterium_nucleatum.ttperf
- Geobacillus_kaustophilus_HTA426.ttperf
- Geobacter_metallireducens_GS-15.ttperf
- Geobacter_sulfurreducens.ttperf
- Gloeobacter_violaceus.ttperf
- Gluconobacter_oxydans_621H.ttperf
- Haemophilus_ducreyi_35000HP.ttperf
- Haemophilus_influenzae_86_028NP.ttperf
- Haemophilus_influenzae.ttperf
- Hahella_chejuensis_KCTC_2396.ttperf
- Haloarcula_marismortui_ATCC_43049.ttperf
- Halobacterium_sp.ttperf
- Helicobacter_hepaticus.ttperf
- Helicobacter_pylori_26695.ttperf
- Helicobacter_pylori_J99.ttperf
- Idiomarina_loihiensis_L2TR.ttperf
- Jannaschia_CCS1.ttperf
- Lactobacillus_acidophilus_NCFM.ttperf
- Lactobacillus_johnsonii_NCC_533.ttperf
- Lactobacillus_plantarum.ttperf
- Lactobacillus_sakei_23K.ttperf
- Lactobacillus_salivarius_UCC118.ttperf
- Lactococcus_lactis.ttperf
- Lawsonia_intracellularis_PHE_MN1-00.ttperf
- Legionella_pneumophila_Lens.ttperf
- Legionella_pneumophila_Paris.ttperf
- Legionella_pneumophila_Philadelphia_1.ttperf
- Leifsonia_xyli_xyli_CTCB0.ttperf
- Leptospira_interrogans_serovar_Copenhageni.ttperf
- Leptospira_interrogans_serovar_Lai.ttperf
- Listeria_innocua.ttperf
- Listeria_monocytogenes_4b_F2365.ttperf
- Listeria_monocytogenes.ttperf
- Magnetospirillum_magneticum_AMB-1.ttperf
- Mannheimia_succiniciproducens_MBEL55E.ttperf
- Mesoplasma_florum_L1.ttperf
- Mesorhizobium_loti.ttperf
- Methanobacterium_thermoautotrophicum.ttperf
- Methanococcoides_burtonii_DSM_6242.ttperf
- Methanococcus_jannaschii.ttperf
- Methanococcus_maripaludis_S2.ttperf
- Methanopyrus_kandleri.ttperf
- Methanosarcina_acetivorans.ttperf
- Methanosarcina_barkeri_fusaro.ttperf
- Methanosarcina_mazei.ttperf
- Methanosphaera_stadtmanae.ttperf
- Methanospirillum_hungatei_JF-1.ttperf
- Methylobacillus_flagellatus_KT.ttperf
- Methylococcus_capsulatus_Bath.ttperf
- Moorella_thermoacetica_ATCC_39073.ttperf
- Mycobacterium_avium_paratuberculosis.ttperf
- Mycobacterium_bovis.ttperf
- Mycobacterium_leprae.ttperf
- Mycobacterium_tuberculosis_CDC1551.ttperf
- Mycobacterium_tuberculosis_H37Rv.ttperf
- Mycoplasma_capricolum_ATCC_27343.ttperf
- Mycoplasma_gallisepticum.ttperf
- Mycoplasma_genitalium.ttperf
- Mycoplasma_hyopneumoniae_232.ttperf
- Mycoplasma_hyopneumoniae_7448.ttperf
- Mycoplasma_hyopneumoniae_J.ttperf
- Mycoplasma_mobile_163K.ttperf
- Mycoplasma_mycoides.ttperf
- Mycoplasma_penetrans.ttperf
- Mycoplasma_pneumoniae.ttperf
- Mycoplasma_pulmonis.ttperf
- Mycoplasma_synoviae_53.ttperf
- Nanoarchaeum_equitans.ttperf
- Natronomonas_pharaonis.ttperf
- Neisseria_gonorrhoeae_FA_1090.ttperf
- Neisseria_meningitidis_MC58.ttperf
- Neisseria_meningitidis_Z2491.ttperf
- Neorickettsia_sennetsu_Miyayama.ttperf
- Nitrobacter_hamburgensis_X14.ttperf
- Nitrobacter_winogradskyi_Nb-255.ttperf
- Nitrosococcus_oceani_ATCC_19707.ttperf
- Nitrosomonas_europaea.ttperf
- Nitrosospira_multiformis_ATCC_25196.ttperf
- Nocardia_farcinica_IFM10152.ttperf
- Nostoc_sp.ttperf
- Novosphingobium_aromaticivorans_DSM_12444.ttperf
- Oceanobacillus_iheyensis.ttperf
- Onion_yellows_phytoplasma.ttperf
- Parachlamydia_sp_UWE25.ttperf
- Pasteurella_multocida.ttperf
- Pelobacter_carbinolicus.ttperf
- Pelodictyon_luteolum_DSM_273.ttperf
- Photobacterium_profundum_SS9.ttperf
- Photorhabdus_luminescens.ttperf
- Picrophilus_torridus_DSM_9790.ttperf
- Pirellula_sp.ttperf
- Polaromonas_JS666.ttperf
- Porphyromonas_gingivalis_W83.ttperf
- Prochlorococcus_marinus_CCMP1375.ttperf
- Prochlorococcus_marinus_MED4.ttperf
- Prochlorococcus_marinus_MIT_9312.ttperf
- Prochlorococcus_marinus_MIT9313.ttperf
- Prochlorococcus_marinus_NATL2A.ttperf
- Propionibacterium_acnes_KPA171202.ttperf
- Pseudoalteromonas_haloplanktis_TAC125.ttperf
- Pseudomonas_aeruginosa.ttperf
- Pseudomonas_fluorescens_Pf-5.ttperf
- Pseudomonas_fluorescens_PfO-1.ttperf
- Pseudomonas_putida_KT2440.ttperf
- Pseudomonas_syringae_phaseolicola_1448A.ttperf
- Pseudomonas_syringae_pv_B728a.ttperf
- Pseudomonas_syringae_tomato_DC3000.ttperf
- Psychrobacter_arcticum_273-4.ttperf
- Psychrobacter_cryohalolentis_K5.ttperf
- Pyrobaculum_aerophilum.ttperf
- Pyrococcus_abyssi.ttperf
- Pyrococcus_furiosus.ttperf
- Pyrococcus_horikoshii.ttperf
- Ralstonia_eutropha_JMP134.ttperf
- Ralstonia_metallidurans_CH34.ttperf
- Ralstonia_solanacearum.ttperf
- Rhizobium_etli_CFN_42.ttperf
- Rhodobacter_sphaeroides_2_4_1.ttperf
- Rhodoferax_ferrireducens_T118.ttperf
- Rhodopseudomonas_palustris_BisB18.ttperf
- Rhodopseudomonas_palustris_BisB5.ttperf
- Rhodopseudomonas_palustris_CGA009.ttperf
- Rhodopseudomonas_palustris_HaA2.ttperf
- Rhodospirillum_rubrum_ATCC_11170.ttperf
- Rickettsia_bellii_RML369-C.ttperf
- Rickettsia_conorii.ttperf
- Rickettsia_felis_URRWXCal2.ttperf
- Rickettsia_prowazekii.ttperf
- Rickettsia_typhi_wilmington.ttperf
- Saccharophagus_degradans_2-40.ttperf
- Salinibacter_ruber_DSM_13855.ttperf
- Salmonella_enterica_Choleraesuis.ttperf
- Salmonella_enterica_Paratypi_ATCC_9150.ttperf
- Salmonella_typhimurium_LT2.ttperf
- Salmonella_typhi.ttperf
- Salmonella_typhi_Ty2.ttperf
- Shewanella_denitrificans_OS217.ttperf
- Shewanella_oneidensis.ttperf
- Shigella_boydii_Sb227.ttperf
- Shigella_dysenteriae.ttperf
- Shigella_flexneri_2a_2457T.ttperf
- Shigella_flexneri_2a.ttperf
- Shigella_sonnei_Ss046.ttperf
- Silicibacter_pomeroyi_DSS-3.ttperf
- Silicibacter_TM1040.ttperf
- Sinorhizobium_meliloti.ttperf
- Sodalis_glossinidius_morsitans.ttperf
- Sphingopyxis_alaskensis_RB2256.ttperf
- Staphylococcus_aureus_aureus_MRSA252.ttperf
- Staphylococcus_aureus_aureus_MSSA476.ttperf
- Staphylococcus_aureus_COL.ttperf
- Staphylococcus_aureus_Mu50.ttperf
- Staphylococcus_aureus_MW2.ttperf
- Staphylococcus_aureus_N315.ttperf
- Staphylococcus_aureus_NCTC_8325.ttperf
- Staphylococcus_aureus_RF122.ttperf
- Staphylococcus_aureus_USA300.ttperf
- Staphylococcus_epidermidis_ATCC_12228.ttperf
- Staphylococcus_epidermidis_RP62A.ttperf
- Staphylococcus_haemolyticus.ttperf
- Staphylococcus_saprophyticus.ttperf
- Streptococcus_agalactiae_2603.ttperf
- Streptococcus_agalactiae_A909.ttperf
- Streptococcus_agalactiae_NEM316.ttperf
- Streptococcus_mutans.ttperf
- Streptococcus_pneumoniae_R6.ttperf
- Streptococcus_pneumoniae_TIGR4.ttperf
- Streptococcus_pyogenes_M1_GAS.ttperf
- Streptococcus_pyogenes_MGAS10270.ttperf
- Streptococcus_pyogenes_MGAS10394.ttperf
- Streptococcus_pyogenes_MGAS10750.ttperf
- Streptococcus_pyogenes_MGAS2096.ttperf
- Streptococcus_pyogenes_MGAS315.ttperf
- Streptococcus_pyogenes_MGAS5005.ttperf
- Streptococcus_pyogenes_MGAS6180.ttperf
- Streptococcus_pyogenes_MGAS8232.ttperf
- Streptococcus_pyogenes_MGAS9429.ttperf
- Streptococcus_pyogenes_SSI-1.ttperf
- Streptococcus_thermophilus_CNRZ1066.ttperf
- Streptococcus_thermophilus_LMG_18311.ttperf
- Streptomyces_avermitilis.ttperf
- Streptomyces_coelicolor.ttperf
- Sulfolobus_acidocaldarius_DSM_639.ttperf
- Sulfolobus_solfataricus.ttperf
- Sulfolobus_tokodaii.ttperf
- Symbiobacterium_thermophilum_IAM14863.ttperf
- Synechococcus_CC9605.ttperf
- Synechococcus_CC9902.ttperf
- Synechococcus_elongatus_PCC_6301.ttperf
[truncated: 43 more entries]
