# Supplementary material for: Rapid, accurate, computational discovery of Rho-independent transcription terminators illuminates their relationship to DNA uptake
Source: Genome Biol. 2007 Feb 21;8(2):R22. doi: 10.1186/gb-2007-8-2-r22 (PMC1852404; doi:10.1186/gb-2007-8-2-r22)
Supplement: Additional data file 2 — As described in the text, the entire robust tail-to-tail region is searched; if the region is less than 500 nt, then the 500 nt downstream of the stop codon is searched (stopping if a gene start is encountered). In the case of ties, all terminators with the high score are output. [file gb-2007-8-2-r22-S2.zip › Acidobacteria_bacterium_Ellin345.ttperf]

Acid345_0007   8  57  -2    7039 ..    7068 -    -8   -2.8372   GATTCGTTACGAAAG       TGACGTCCC-CTT TGCTG AAGCGAGACGTCA       AGAATGCGCTATCTG
Acid345_0014  12  85   1   17736 ..   17748 -  -9.1  -4.44301   ATTGAAAACAAAGAA                GTGCC TGC GGCAC                TCAGACGTGGAGGTC
Acid345_0026   7  59 223   25506 ..   25528 -  -7.6  -3.18264   CTCGCCATTTACGAA           CACGCTGGCG ATT CGTCAGCTTG           CGCTTGCGCCGAATG
Acid345_0034   3  43 445   29896 ..   29921 -  -2.5   -3.2614   GATGCGTTAGAGCAA         TGGCGCTCGGAA CTC TTCCGT-CGCGA         ATACATGCCTCACGT
Acid345_0034   3  43 431   29925 ..   29935 -  -3.2  -3.01712   CTTCCGTCGCGAATA                 CATG CCT CACG                 TGAAGCCATTCCCCA
Acid345_0045   4  45 258   40514 ..   40527 -  -3.8  -3.04102   TGAGTACAAAAAGAC               GGTC GGCGAA GACC                TGGCGCAATACTCGA
Acid345_0066   3  54  -7   65293 ..   65306 -  -6.7  -3.06302   ACCAGGCCTACGCAA               CTGTC TTTA GACAG                CTCTTGCAAAGAAGA
Acid345_0072   5 100  40   72449 ..   72468 -   -15  -4.08557   TGTCGCAAAGAAGAA            GCCCTCCG TTTT CGGAGGGC             TTACTTCTGACAAGA
Acid345_0078   6 100  71   79493 ..   79518 - -11.9  -5.11063   AGCAGGCAATAAAAA         CGGTCCGAACC TGGA AGTTCGAACCG          TCTATGTACCAGGGA
Acid345_0082   6 100  25   83908 ..   83926 - -13.1  -4.44667   GCCGGCAATAATAAA             GGCCGGC ATACA GCCGGCC             TTCTGCATATCCGAG
Acid345_0103   3  56 173  108427 ..  108438 -  -2.2  -4.18934   TACTACCTGAACAAA                TCGA TGGT CCGA                 GCGTGGTTTAAGAAG
Acid345_0116   7  60 258  124521 ..  124539 -    -8  -3.04144   GTCCCAGCGGCAACA             GCGGCGGC AAC GCCATCGC             AGCGGTGCAGGTCGA
Acid345_0127   4  57 412  134500 ..  134513 -  -5.9  -3.60296   GATCGCCAGCGGAAA               GCCCG GCTT CGAGC                TGGGTGGATTCGCGT
Acid345_0141   6  55  20  151072 ..  151087 -  -4.6  -3.65314   CCCAACGTTCAAGAA              GTGGCG TTTA CGGCAC               GGCTGAAGCCGTGCC
Acid345_0157   2 100  20  165223 ..  165242 - -11.4  -5.52986   AGTGCATGAAAAAAA            GGCATGGC CGCG GCCACGCC             TTTTCTCACATCTTC
Acid345_0163   4 100  20  174474 ..  174493 -  -9.2  -5.06414   GTCGGGTAAGAAAAA            CGCACGGC CGCA GCCGTGCC             TTCGGTTTTAAATTT
Acid345_0167   0 NONE
Acid345_0183   2 100  17  193010 ..  193039 - -15.7  -4.48987   CGTTCACAACTAAAA       GCAAGAGGCACGC CGCA GCGTGCCCCTGGC        CAGACGAAGTACCAA
Acid345_0187   6  68 438  198447 ..  198457 -  -8.2  -3.66178   TCCGCGAACTCGAAA                 GCCG CAG CGGC                 TCGCAGTTCGATGGC
Acid345_0194   5  74 236  207733 ..  207754 - -11.5  -3.30159   GGAAGCCGGTGAGAA           GCCCGGCGT CAAC ACGCCCGGC            GGAGAAAACTGGATT
Acid345_0194   5  74  44  207930 ..  207946 -  -6.5   -4.2558   CATGGTTTATCAAAA              TGCTTCG GTC CGGAGCA              CCGGCTATGACCAGC
Acid345_0204   6  83 358  216064 ..  216082 -  -7.3  -4.59414   GTAGAAGAACTAAAA             CGCCGCC TCGAC GCCGGCG             AAAAACCTTTCATCC
Acid345_0223   4  49 123  233891 ..  233911 -  -5.4  -2.90496   TCCGCTGGGAAATGA            CCGGCA TGGAAAAGT TGCCGG            GCTGGAACATCCCCG
Acid345_0223   4  49  16  234000 ..  234018 -  -4.5  -3.28924   GACGGCCTTCCAGAA             CACCGAA GAAAT TGCGGTG             AAAGTGCCGGAGTAG
Acid345_0230   5  83   2  243207 ..  243222 -  -8.2  -4.46854   GTACTTAACAATAAA              CCCCGC TGCT GCAGGG               TTTACCCTCGCACCG
Acid345_0235   4  62 105  248122 ..  248154 -  -3.4  -4.29325   GATCAAGACGGAAAA     TGGTATGTGCATCCG CGGC CGGAT-CTCGCACCA      TTGCTCTCTGCAGGA
Acid345_0240   1  41 405  251479 ..  251493 -  -2.7  -2.78596   CATTCGCGCATCACA               GCCTG ACGTA CTGGC               TTGGCCCCGAACGAG
Acid345_0245   4  60 393  257934 ..  257946 -  -6.2  -3.75598   GAAGGAAGGCAAGAA                GCGC ATGAA GCGC                ATTGGCAAGGTGGAC
Acid345_0253   9  62 385  265459 ..  265476 -  -4.8  -4.10429   AAGCACGCCCGAAAA             CCGAGC GCGGAA ACTCGG              GTGGCGGCGGTGGTC
Acid345_0262  14  81  23  272957 ..  272977 -   -14  -2.56203   TGAATGCAGAAAACG            GCCCACGC GCAAT GCGTGGGC            TTTTCGTTGCACGGA
Acid345_0276   9  78  18  286161 ..  286183 -  -6.9  -4.66535   AAGTCGCAAAAGAAA           TGGAGAGGC TCGAC GCCCCTCCG           TCGCCGAAAGAGAAA
Acid345_0287   4  75 381  299561 ..  299607 -  -6.1  -4.56597   TCTCTTCTGCAAAAA CGGCCACTACGAGAATGCTGAA TTTCAG CCCAGCAT-C-CGTA-TGGCCG GTCCGAACCGTCCCG
Acid345_0299   4  56 183  320006 ..  320016 -  -2.4  -4.11216   TGCGGAGTTTCAAAA                 TGCG TGG CGCG                 ACCTCGGAGAAGACC
Acid345_0306   5  72  19  326541 ..  326563 - -11.2  -3.01791   ATTTGCGCGCGAAGA           GGCAGGCCCG CGT CGAGCCTGCA           GCCTAATTTCGCATT
Acid345_0330   2  47 133  358222 ..  358247 -  -4.7  -3.05715   AACGCTGGCATTTAA         TGCGTTACTCGC CGA GCT-GCAACGCA         AAACGCCGAACCCGA
Acid345_0334   5  76 278  364077 ..  364099 -  -9.8   -3.8709   AAACTGGTTGAGAAA           GTGAACAGCC CAT GGCTGCACAC           GCTGCCGGACTTCTG
Acid345_0345   3  55  27  376474 ..  376496 -  -7.8  -2.71712   GCGGCGGTGGGAAAG           TGGAAAGC GGTGTTT GCTTTCCA           AGCGCAGCGTCTTTT
Acid345_0355   3  49 147  392178 ..  392188 -  -3.2  -3.51934   TGCCGTGCAGAAAGA                 CCAC GCT GTGA                 TTGCTGCGCAGGAGC
Acid345_0361   5  86  19  399984 ..  400003 - -12.8  -3.73647   TTGATGCACGAAGAA            GGCGCGCC CGCG AGCGCGCC             TTTTGTTTTGCGCCG
Acid345_0364   6  79  25  402949 ..  402972 -  -7.3  -4.52589   GCTCTTCAGACAAAA          CGCCCGCCC CTTCCC AGGCGGGCT           GAGTGTTCCAAGTCA
Acid345_0377   7  72  29  426421 ..  426460 -  -3.8  -4.83246   CCATAAACAAAGAAA CGCTGGAAGTCGCATTC-CC GACA GGCGAA-G-G-CTTCCAGCG TCAAATCGTCACTCT
Acid345_0380   4  50 150  430801 ..  430844 -  -5.3  -3.13382   CATCAAACGCGAAGA CTTCGAAAG-TGCCATGCCC GAGCT GGTCAAAGCCGCTTTCGAAG ACCCGTCCTGGCTCT
Acid345_0395   9 100  21  452648 ..  452668 - -16.1  -4.24183   GAGAACAAAGAAGAA            GGGGCGGGA TTA CCCCGCCCC            TTTAGCTTGCCCTGC
Acid345_0402   5  49  81  464928 ..  464940 -  -6.2  -2.58544   CTTTATCTCGAGAAG                CCGG TCAAT CCGG                AAGAACTGGTCACGA
Acid345_0405  10 100  19  468075 ..  468094 - -10.6  -5.10461   TCGAGGCAAGAAAAA            TGGCCCGC TTCG GCGGGCCG             ATTTTTTTGTAAGTC
Acid345_0417   7  95  25  480459 ..  480478 -   -15  -3.32756   AGCCTAAATGAAAAG            GGGACCCC GAAT GGGGTCCC             TAAGTACTACAGGCC
Acid345_0426   8  89 134  497053 ..  497065 -  -3.4  -5.47218   GTGCACGCAAAAAAA                TCGA TTGGG TCGA                AGTCCGCTGGCCCGC
Acid345_0432   3  58 256  510107 ..  510117 -  -3.2  -4.08706   TCGCGATCACATAAA                 TCGC CTC GCAA                 CCCAAGATATCGTGT
Acid345_0443   7  70 143  520592 ..  520618 -  -6.6   -4.1899   TTAGTGCATTGAAAA         GCGGAATCAT CGTGCTC ATGGTTCCGC         CATTCTTTATCTGCC
Acid345_0452   6 100  26  540129 ..  540149 - -14.7   -4.6635   AAAGTCCGAAGAAAA            GGCCACCGA TTG CCGGTGGCC            TTTTTGTTCACGTTT
Acid345_0458   2  42 225  549694 ..  549712 -  -3.7  -2.61681   CCGCAAGTTCACAAT             CGCTCCG CAGAT CGGTGCA             GGACGGGAATTCTTC
Acid345_0468   3  54 397  578902 ..  578921 -  -6.4  -3.20078   CACGGCAGAGCAAGA            TGCCG-CGC GAG ACGTCGGCA            ATTTCTTGACGCATC
Acid345_0478   8  77 306  593387 ..  593431 -  -8.5  -4.08216   CCATTCTGGGGAAAA GGTGACATCACCCTCTGCG GAACCAA CGAACAGGGCGCTGCCACC ACCATGAAGATCTTC
Acid345_0478   8  77 120  593598 ..  593617 -  -4.9  -4.87626   TGTGAAGAGTAAAAA            TCCTCGC GCGGGG GCGAGGC             TCGACGTCGGAGTCT
Acid345_0491   3  58 125  606246 ..  606263 -  -5.5  -3.65529   AGACTTCGAGTGAAA             GCCGCTT TGGG AAGGGGC              ACGGCTTCACAGGCT
Acid345_0503   2 100 289  619103 ..  619155 - -26.7  -4.63218   CTTTCCCGAACAAAA TGCCCCACCCTAAGATTTCGCTC AAAGGCG GAGCGAAATCTTAGAATGGGGCA CCTGTCTGAAAGACG
Acid345_0506   7  52  42  622608 ..  622637 -    -5    -3.272   AGGACGCTACACGAA      TCCG-CACCTGCCG AAGC CGGT-GGTGACGGA       CGCCACGCCGGTCGT
Acid345_0514   3  42 464  632060 ..  632071 -  -2.2  -3.06796   GGGCATCGCATCGAA                GTCG GCGT CAAC                 TTCAACGGTCTGAAC
Acid345_0525   2  53 148  645744 ..  645799 -  -5.3  -3.34005   AATCAACTCCGACAA CCGATTGTGCAGACGGTCGCTGTAGCC GACG GGCAACT-CGAACGTCCGCTCG-TCGG CGACGAGCACCAGTA
Acid345_0531   3 100  21  651908 ..  651929 - -15.9  -3.81027   CCGAACCAACTGAAA           GGGCTGGCA ACGC TGCCAGCCC            ATTTTTGTTGGCCGC
Acid345_0536   6 100  54  660681 ..  660698 - -12.7  -4.35044   TCACTCAAACAGAAA             TGGCGGC TGAA GCCGCCA              TTTCTTACAACTAAG
Acid345_0555   6  81 382  682709 ..  682726 - -12.7   -3.0263   ACTAGTTGGTTAACA             CGCAGCC TGCG GGCTGCG              TTTTTCTATTTCGTG
Acid345_0560   2  63  64  688463 ..  688484 -  -8.7  -3.10894   ATGAGTAGGACGTAA           TCTCCGCAA AATG TGGCGGAGA            TTAGGATTTTTGACG
Acid345_0566  11  80 308  692648 ..  692675 -  -9.2  -4.08682   GGAGAAGGAAAAAGA        GATCTATCGCGAC CAG GCCGCGA-AGACC        GGCAAGCCGGCTCCG
Acid345_0573   6  81  97  700783 ..  700809 - -14.5  -2.57881   GAAGCGGCGGAGAAG        TGGCGGGAGCGG CAGG CCG-TCCCGCCA         AGCGAGACACCCGCG
Acid345_0585  10  54  63  715990 ..  716001 -  -5.8  -3.28712   GCGCGGGCGGCAGAA                CTCG CCCG CGAG                 ATCACGGTCGCCGGA
Acid345_0590   3 100  24  718737 ..  718756 - -10.7  -4.72272   GCCTTGCAGCAAAAA            CGCCTCC TGATTG GGAGGCG             TCTGCATTTCTACCG
Acid345_0609   8 100  19  743629 ..  743654 - -14.7  -4.79352   GGATCGAGAATAAAA         GCCCATCTCGC CAGG GCGGGATGGGC          TCCTGGATCGAAGCG
Acid345_0613   8  63 277  747456 ..  747468 -  -6.2   -3.7941   GACGTTTGAGAACAA                GGCG ACGCA CGCC                AATGACGCTATCCGG
Acid345_0632   4  58  28  776875 ..  776890 -    -4  -4.03179   CAGACGACAAGTAAA              CGT-GCA AGC TGCCACG              GCTTGATCTGCAGGA
Acid345_0641   4  61 117  789251 ..  789272 -  -5.1  -3.85698   GTGCGCCTTCACAAA           GCGCTCTCAG CGG CTG-GAGTGC           CCAATGAGTTGGTGA
Acid345_0649   3  68 -47  799813 ..  799846 -  -8.1  -3.65314   GTCAACGTTCAAGAA     CACGTTTGCAGAATG CGAG CGTGCTGCGAACGTG      TTCGGTCCAATACGG
Acid345_0654   6  55  63  805459 ..  805504 -  -7.5  -2.71731   CGGAGTTGGGAATCA CTCCCGGGA-CACCGATGTACC AGC AGTTCGTCGCCGATCCCGAGAG CCTGCAATGGGTCTC
Acid345_0660   4  47 396  813305 ..  813318 -  -3.7  -3.21747   GCAGGTCATCACCAA               CGGCG TGAA CGTCG                CGATGGAATTGCTCG
Acid345_0667   5  59  38  826710 ..  826754 -  -9.3  -2.62983   TCGACGCCGATACGA TCTTCCTGGCGAAGCCGCTCA GCT TAAGCGTACTCGCCAAGAACA TTCGCGCCATCCTCG
Acid345_0672   1  43 401  830963 ..  830984 -  -2.9  -3.14132   CTCGTTTCTCATCAA           GCCGCTG GAAGAGAA CACCGGC            AGGGGCAGAGCACTC
Acid345_0680   5  65 275  836830 ..  836852 -  -8.4  -3.56704   CGCCTATGAAATGAA           CCTCAGCAAC GGT GCTGTTGAGG           AGTTTCTTGGCGGCT
Acid345_0701   8  70 333  861656 ..  861676 -  -3.1   -4.7254   ATTTCCGACGAAAAA            GCCTGCACC GCC GCCGGAGGC            ACCTTCCGCGATCAC
Acid345_0717   7  57 417  878968 ..  879000 -  -6.2  -3.53811   GTGATTCCCGGCAAA      GTGCACCGCAACGA CGCGC TCGATGCCACGCAC      TCGCCCGTCTTCCAC
Acid345_0717   7  57  25  879371 ..  879392 -  -8.1  -2.78463   ACGGCGTGGACGAGA           TCG-CCAAGT TCT ACTTGGGCGA           TGTGAGATTCCTGGA
Acid345_0724   5  67  29  886731 ..  886759 -  -9.6  -3.14468   GGCGACGAGATCGAA       TGGCGC-GGCGAA ACCT TTCGCCTGCGCGA        TGGAAAACTCATTCG
Acid345_0752  12  76 349  928033 ..  928046 -  -5.2  -4.74103   GCGTGAACTGAAAAA               CGCG ATCGAG CGCG                CCATGATCCTGGATG
Acid345_0764   1 100   8  942240 ..  942296 -   -21  -4.24726   ACAAGAATCGTAAAA GGTGCGGG-TGATCTGGTC-TCGGCGGG AAT CCCGAGGTTGACCAGATCAGCCCGCACC TGATTTTTTACGGCT
Acid345_0772   4  49  90  952585 ..  952598 -  -3.8  -3.35813   CCTTATCGCAAGTAA               TCGG GTGGTG CCGA                AATAGGGAGTGGTAA
Acid345_0775   5  49 210  954788 ..  954802 -  -4.2  -3.23216   CCTTACGACCAGTAA               TCAGGC TGC GCCCAA               ATAGGTAGTGGCAAT
Acid345_0787   3  52 337  976097 ..  976109 -  -4.7  -3.55548   CAACACCGCTTCAAA                GCAGG TGC CCAGC                ATGTTCCGCGCAATC
Acid345_0787   3  52  38  976396 ..  976408 -  -4.8  -3.55444   TCGCGAGCGCGCAAA                GCCA ACTCA TGGC                GGGTTGATTCGACCA
Acid345_0794  11  76  19  982719 ..  982750 - -10.1  -3.85698   CTCTCGCTTCACAAA      TGCGATACCCCGC GAACAT GCGGGGTTTCGTA       TTTTGGATTCCTAGT
Acid345_0797   3  88  50  987647 ..  987660 -  -9.5   -4.4261   CGCCGAAGATGAAAA               CCGCC TGAA GGCGG                CGCAAGCTGCTGGCG
Acid345_0807   9  75   8  999803 ..  999820 - -12.7  -2.63301   TACATCGCGAGACGA             GGCTGCG GAGA CGCAGCC              TTTTTCTTTACCAGA
Acid345_0810   3  55 229 1004003 .. 1004020 -  -5.5  -3.61517   ATTTCGCTGGAACAA             CGGCATT TGGA ATTGCCG              ATGCTATGGGAACAC
Acid345_0815   2 100  21 1010529 .. 1010552 -   -16   -4.3208   GGCGAGAATCGAAAA          GGCGTGCCGC TCGA GCAGCACGCC           CTTCTTAACGGTGCG
Acid345_0821   5  58 -28 1018815 .. 1018828 -  -6.7  -3.36569   TCAATCTTTCAAAGA               CCGAT TTTG ATCGG                GGTTGAAGGGGACGC
Acid345_0832   9  69  92 1032931 .. 1032949 - -10.3  -3.12668   GATCGGGATACTCAA             CTCGACC GGGAG GGTCGAG             CCATGGCTCCTGCGT
Acid345_0841   7  56 417 1044501 .. 1044513 -  -4.1  -3.82433   ACAACGACTACGAAA                TCGTC GCC GACAA                TCTCTTGAATGGCGA
Acid345_0841   7  56 187 1044729 .. 1044743 -  -3.5  -3.91897   TGGTTGACGCAGAAA               CCAAG CAGTT CCTGG               GAGCCGCTATCCTCG
Acid345_0841   7  56  10 1044908 .. 1044920 -  -3.3   -3.9243   GAACCGTTGAAATAA                TCGGC GCA GCGGA                AGCCCGGTTTCATCC
Acid345_0846   4  69 339 1049643 .. 1049667 - -10.7  -3.06183   GTCATCCTGAGCGAA          GAATCCGGACC CCG GTCCCGGATTC          GCAGTCGAAGAGCCC
Acid345_0872   5  49 449 1087618 .. 1087628 -  -5.4  -2.94416   GAGGTGGAGGACATA                 GCTA CAC TAGC                 CGTCAGCGTTTGGAT
Acid345_0872   5  49 210 1087842 .. 1087867 -  -6.1  -2.66216   GTCCACCATCACAAG         GTTGCTTTCTG AGAG CAGAATGCAGC          ACGTCGAGGAACAGA
Acid345_0898   6  56 299 1119353 .. 1119363 -  -6.8  -3.18681   TGTCAAGGCTATCAA                 TGCG TGC CGCA                 TGGCGATGCAGGAGC
Acid345_0903   6 100   8 1131158 .. 1131214 -   -19  -3.07192   AATTTCGCCAATAGA TTTTA-CGGACGAGTACAAGGGGCTGC CGCG GCAGCCCCTTGTACTCGTCAAACAGAA GGCCTGATTACCGTA
Acid345_0915   3  62  39 1153359 .. 1153371 -  -9.1  -3.00017   GGCAAACGGAAACGA                GTCGC AGA GCGAC                CTATTCGAGCGAATT
Acid345_0920  11  55 177 1162829 .. 1162848 -    -5  -3.53012   GCGCGTCTTCGTAAA            TGAAGTCCG CAG CGG-CTCCA            GTTACAACTCCAGCA
Acid345_0930   3  56 329 1178731 .. 1178742 -  -4.4  -3.65351   CTATCTCTACGCAAA                GATG CCGC CATC                 GCTCAGGCCAAAGGA
Acid345_0940   3  75 445 1196271 .. 1196292 -  -6.5   -4.4009   GCGTAGTTCACAAAA           GCGAGGGCGC AAT GCGCC-TGGC           CACCACCATCCTTCA
Acid345_0955   2  45 443 1214244 .. 1214254 -  -4.6  -2.71712   TGGTTTGCGCCAAAG                 CCCG AGC CGGA                 ATTCGCCTGTGAGAT
Acid345_0971   9  60 265 1229969 .. 1229983 -  -7.1  -3.61517   AGCGGCGGCGAACAA               CAGCG TGTCG CGCTG               GCTCGCGCGCTCGTC
Acid345_0971   9  60 -36 1230238 .. 1230284 -  -5.7  -3.69841   TCCCAACAAACAATA GGCGCCGGCGTTAC-GGCAGGA ACCC TACCACCTGCCACAGCGGCGCC GGATCGTACACTGCG
Acid345_0979   4  90 109 1238930 .. 1238947 - -10.5  -4.36595   TAGGGAAATCCAAAA             GGCCGGC GCAC ACCGGCC              TTTACTTTTTTTAAA
Acid345_0986   7  52   6 1251791 .. 1251805 -  -6.4  -3.14931   CGCACTCTCGACGAA               CTCGAG GCC CTCAAG               CACCGCTAGTCTACT
Acid345_1009   1  46 297 1273034 .. 1273069 -  -4.4  -2.97017   AAGCGCAGAAGTAGA    GTTTAAGCCGCGGGGC TCAC GCCTCGCGGCAAGTAC     CGTGCCGCCCGCTAA
Acid345_1012   0 NONE
Acid345_1019  11 100  16 1283124 .. 1283145 - -18.7  -4.55023   TGGAAGACGAGAAAA           GCCCCCGGG CGTC CCCGGGGGC            GAAGTTGCAGCGACG
Acid345_1024   3 100  75 1289206 .. 1289231 -    -6  -5.54894   AACCTAGGAAAAAAA         GGAGCGCGGC TTTCGG GCCGCGCTTT          ATTTGCTGCATGCGG
Acid345_1032   4  59 310 1295345 .. 1295362 -  -9.1  -2.55551   GAGAACTCGAACGGA             GACGTGG AAGT CCACGCC              GTGAAGCTCGGGAAC
Acid345_1044   6  57  21 1309942 .. 1309956 -  -5.7  -3.55946   CGACCGGAAACAATA               TTCGC GACCT GCGAA               TCCTGCTGGCGTACT
Acid345_1047   5 100  23 1312738 .. 1312756 - -14.6  -4.43309   GAACGCGAATGAAAA             GAGCGGTG CCC CACCGCTC             TTTCTCGTGAATATT
Acid345_1062   6  51  29 1329245 .. 1329258 -  -3.8  -3.51924   CGGCGAGGCACAGAA               GCTC GCGAAA GAGC                TGCTGAAGGGCCTGT
Acid345_1076   4  51 201 1350166 .. 1350177 -  -3.6  -3.53811   CCGATTCGCGCGAAA                CCCC AACC GAGG                 TTTCACTTGTAATGC
Acid345_1083  11 100   8 1358575 .. 1358596 - -15.9  -3.31144   CGGGCAGTTTGAGAA           TGGGACGGC AATA GCCGTCCCA            TTTTGCATTAGTTCG
Acid345_1089   5  54 387 1365337 .. 1365349 -  -3.3  -3.78934   CGGCGCCCAGAAGAA                GCAGG TCG CCTGG                GCCGCGCTCGGTACA
Acid345_1096   4  58 281 1372865 .. 1372906 -  -2.9   -4.1673   GAATTTCCGAAGAAA CGACCATCACGCCACTACCG GTG CACGAGCTGCATGATGG-CG ACAACGTGTTCTCGA
Acid345_1111   9  59 150 1386159 .. 1386170 -  -7.2  -3.17797   TCCAGACACAGCGAA                GCCG GAGA CGGC                 GTGGATGAAAGCCGC
Acid345_1116   3  71  28 1393205 .. 1393223 -  -4.4  -4.61633   AGAGAGCCGTAAAAA             GGCGAGCT GAT ATCGCGCC             CGAATTTCTTTCATG
Acid345_1129   6  62 146 1405785 .. 1405803 -    -3  -4.28049   GGCAAAATGCCAAAA             TCCAGATC CGA GTACTGGA             TCCCAAAACTCACCC
Acid345_1133   4  66  46 1411047 .. 1411063 - -10.9  -2.62616   TCAGTTGGTAGAGCA              GCCGATT CGT AATCGGC              AGGTCACCAGTTCAA
Acid345_1145   7  56 216 1428210 .. 1428229 -    -7  -3.21099   GCGGGCCATTATGAA            CGGCGGCG GCAC CATCGCCG             AAGATTGGGAGATCG
Acid345_1166   1  65 168 1449874 .. 1449895 -  -6.5  -3.82098   CACAAGGAAGTGAAA           CGCCTCAAC GTCG GTAAAGGCG            CCGCAGGAATTCTCA
Acid345_1172   3  93  26 1457356 .. 1457386 - -16.2  -2.94144   TCCGTAGTCAAATCA       GTTCCGGGTTTCCC ATA GAGAAGCCCGGAAC       TTGCACATGTTTTTG
Acid345_1181   4 100  21 1465131 .. 1465146 - -11.8   -5.0916   GCTGCAATAGAAAAA              CCCCGC GTTC GCGGGG               TTTGTTTGAATCACG
Acid345_1185   6  61 356 1467411 .. 1467436 -  -7.5  -3.35522   GAATGTTCCGAAACA         TCCGC-AGCCGG CGA CCGCCCAGCGGA         AAACCGGTCTACGCA
Acid345_1188   6 100 450 1468818 .. 1468870 - -20.5  -3.12936   ATCGAAATTCGAATA GCGAACGCCGCGGATATCCCCGCCA TGC TGGGGGTGATCAACGCGGCGTTCGC TATCGAGACCTTCCT
Acid345_1188   6 100  25 1469279 .. 1469295 - -15.1  -4.30014   CTGACCAATGCAAAA              GCCCCGC TCA GCGGGGC              TTTCACGTTCAATCT
Acid345_1197  12  81  85 1480261 .. 1480301 - -11.8  -3.50119   CAGCAAGTAACAACA CCGCGGGTGCCC-CCTTCCC GAA GGGAGGGTGGGCGCCC-CGA AACATCAAAGGCACG
Acid345_1197  12  81  52 1480307 .. 1480334 - -14.2  -2.60496   GGCGCCCCGAAACAT        CAAAGGCACGGC TCCG GCCGTGCTTTTG         TTTGCGGCGATAAAA
Acid345_1202   6  62 225 1485527 .. 1485551 -    -7  -3.69621   AGCCATAACTTCAAA          GCCGGGCATC GGCTG GAAGCCAGGC          AATATGATGCGGCAC
Acid345_1210   9  60 203 1494965 .. 1494983 -  -6.6  -3.60971   ATCCCAAGGTGGAAA             CCCGTACA ACC TGCTCGGG             CTGCGGCAAGGACAC
Acid345_1217   6  63 193 1501147 .. 1501167 -  -9.7  -2.56914   CAGTTGATGAAGGCA            CTGCCGC AAGGCGA GCGGCAG            GAGATCAAGGAGTCG
Acid345_1259   8  56 196 1530527 .. 1530538 -  -3.6   -3.8512   CACCGATGAGAACAA                CACG GCAT CGCG                 CGCGGCCATTCTGCG
Acid345_1269   7  62 270 1540951 .. 1540966 -  -3.2  -4.23615   ATTACAGGGAAGAAA              CAAGGA AAAC TCCCCG               TAAAACCCGAAGTTA
Acid345_1272   3  56 320 1545467 .. 1545477 -  -2.4  -4.16943   CCGGAGACTGGAAAA                 CCCG GGC CGGC                 GAATTTGCAGACTGC
Acid345_1277   3  55  15 1551871 .. 1551904 -  -5.2  -3.53091   AGTCTTGCGCGTAAA     GTGCTACGGACAGCG TGAGG CGCTGCCCGTGTC-C     TCGAAAAATGCGAAC
Acid345_1281  10 100  21 1556976 .. 1556994 - -12.4  -4.68103   TGAAGGCGAAGAAAA             GGCACGCC CAA AGCGTGCC             CTTCACGAAGCGTCT
Acid345_1286   2  42 189 1563391 .. 1563403 -  -3.3  -2.96984   GAAATCTACCACAGA                GGCAC AGA GTGCA                CAGAGGTTGTGAACT
Acid345_1286   2  42 175 1563399 .. 1563417 -  -3.1  -2.94354   CCACAGAGGCACAGA             GTGCACA GAGGT TGTGAAC             TCTTCTAGTGACGCG
Acid345_1302   5  55  16 1579619 .. 1579634 -  -5.4  -3.54424   CGCTACCTCGCGAAA              CG-GCGT GCC ACGCTCG              GGCGCTAGGAACCGG
Acid345_1321   8  87   5 1597258 .. 1597295 - -15.7  -2.87211   AGCCCCTGCGACACA  CG-GGCGCGGCCGGAGT TGCTCG ACTCCG-CCGCGCCTCG   TTCTTTACCCGTGCC
Acid345_1335   4  52 397 1611973 .. 1611986 -  -5.2  -3.28924   CAGCTGTTTGGACAA               CCGG AGAGCG CCGG                GGTGGATTACAAGCG
Acid345_1340   2 100  19 1618867 .. 1618885 - -13.1   -4.7373   TTAGCGCAGCAAAAA             GCCCGGC ACTCG GCCGGGC             GTTCCTAAAAGATAA
Acid345_1347   7  77  24 1635855 .. 1635879 -  -3.6   -5.0133   GAGCGCGGCAAAAAA         GGCTGGAAG ATTGTGGA CTTCC-GCC          CGCGCGATTTCTTCA
Acid345_1354   7 100 331 1642346 .. 1642365 - -13.6   -4.0802   ATCGGAAGAACTAAA            GCCCATCC TGCG GGATGGGC             TTTTTATTTATCTGG
Acid345_1358   4  93 322 1648129 .. 1648159 - -13.3  -3.78934   TGTTTTGTAGAACAA      TGCCGGTCG-CGTC TTTT GACGACGGCCGGCA       TTTTCACGGATCCGT
Acid345_1366   4  59 169 1657247 .. 1657287 -  -7.3  -3.18274   CGTAGCGCAATGGAA  GGACGGCGCCACCCTCGAC GAA ACCCTGGATGCCGCCGACC  ACAAAATGTACGCGA
Acid345_1376   6  62 378 1666792 .. 1666808 -  -4.3  -4.07568   CGCTGCGCCTGAAAA              CGCCGCA TGG TGAAGCG              ACCCTAGTCGTTTCC
Acid345_1387   8  59  83 1678574 .. 1678609 -    -9  -2.57211   AGCCGGCTCCAGAAT    CGCCGACG-CGTAGCAT CAG ACGCTGCGACATCAGCG    CATGAGTTACGTCGC
Acid345_1397   5  63  69 1697085 .. 1697099 -  -9.2  -3.06492   CGAGCGACGCGAACA               CCGCGG AGA CCGCGA               CGATTATCGCTAGCT
Acid345_1405   5  78  39 1703013 .. 1703032 - -12.1  -3.18054   GTGGACAAGTGAAGA            GCGCCGC GAAGGT GCGGCGC             GTTTCATCCAATACC
Acid345_1412   7  76   6 1710175 .. 1710192 - -12.7     -2.84   ACCACTCGAGAATCA             GGCCGGA GCAA TCCGGCC              TTTTCTTATGCCTGC
Acid345_1415   8 100 120 1712863 .. 1712882 - -13.6  -4.46926   TAGTCCACGAGAAAA            GCCAAGGC GACG GCCTTGGC             TTTTACTTTTGGAAA
Acid345_1421   5 100  50 1721151 .. 1721178 - -21.4  -3.23733   TCCAGCGCAGAAAAC        GAAGGGCACGGC TTTG GCCGTGCCCTTC         TTACATGGAGGAGTC
Acid345_1441   2  60  89 1738837 .. 1738855 -  -4.4  -3.99216   AACAGAAAAGCGAAA             CTCGGGCT GTC AGTCCGGG             GGTTAATGTTGCCAG
Acid345_1447   3  49 463 1747362 .. 1747399 -  -4.7  -3.30635   GAAACCGGGTGAGAA   CGCAGGGCAGATCATCG CCGG CGATGGTCCGTTTTGCG    GAGTGACGATTCCGC
Acid345_1458   4 100  26 1760547 .. 1760563 - -10.8  -4.75472   GGTAGAGTAAGAAAA              GCCCGC ACGCA GCGGGC              TTTTGTATTTCCGGG
Acid345_1477  12  60 446 1786943 .. 1786956 -  -8.1  -3.05384   CGCTGTGGGATTCAA               CCACG CGGG CGTGG                GGCGTTGTGAATGGC
Acid345_1489   3  61 137 1807233 .. 1807256 -  -7.4  -3.32963   ATGCGTATTCCACAA          CCGCTGGATG ACGT CATCCACCAG           CGCAGTCCGCGCTTC
Acid345_1493   8  89  38 1815303 .. 1815322 - -13.6  -3.65425   GCGACACACGTGAAA            GGCACGAC TTTA GTCGTGCC             GTAACCGCCAAAAAA
Acid345_1497   8 100  22 1821303 .. 1821326 - -16.8  -4.68593   GTGACCACGTAAAAA          GGCCAGCATC TTAC GATGCTGGCC           TTGGTTCGTGCTGCG
Acid345_1500   4  50 385 1825148 .. 1825163 -    -6  -2.70932   CTCTTCGCTGAAGGA              GGCCCC TCAC GGGGCA               TCTACCTGCTGTGCA
Acid345_1509   6  60 164 1841047 .. 1841066 -    -2  -4.25283   ACGGCGGCATCAAAA            TTGTCGGG CTCA CCCGCGAA             ACGCGCCGTGACGGT
Acid345_1522   7  60   2 1858010 .. 1858059 -  -9.1  -2.80988   TGAGACCAGGAAGTA TTCGAGACAGCTTGCCCCGTGGA GAAA TCCTCGGGGCTTTCTGTTTCGCA GTTAAGCTGTGCCCC
Acid345_1531   0 NONE
Acid345_1545   9 100  18 1888214 .. 1888234 -   -14   -4.8622   CTCCGCAATTAAAAA            GGCCGTCC TCGTC GGACGGCC            TTCATCTTTACATCT
Acid345_1552   4  77 344 1899849 .. 1899859 -  -4.6  -4.86731   CTCCGGCAAATAAAA                 GCAG CTG CCGC                 CGATATCCCGCTCTG
Acid345_1557   3  63 414 1903378 .. 1903398 -  -5.4  -3.97622   TGATCGAAAAGACAA            TCGCGG AGAACGAGG CCGCGA            TGGTATCGTAAGGCC
Acid345_1565  10  67 -18 1912440 .. 1912468 -  -2.9  -4.56597   GTCGCGCTGCAAAAA        TCGCGCGCGGC TAGTAGG GCTGCGCGCCG        GACTTGCGGTACTTC
Acid345_1581   7 100  25 1930146 .. 1930163 - -12.7  -5.16841   TGAGAGTAAGAAAAA             CCCCGTC CGCA GACGGGG              TTCTCATTTGAAACT
Acid345_1601   8  58 396 1945198 .. 1945215 -  -3.3  -4.08767   CGCAGGTTCGCAAAA             CCGCCCC AACA GGGACAA              GCAACAATGACTAGC
Acid345_1615   6 100  20 1957361 .. 1957384 - -14.6  -4.36592   GCTGAACAAAAAAGA          GAGGCCGGAC GCGA ATCCGGCCTC           GTTTACTCTTTGCGG
Acid345_1633   3  61 434 1980796 .. 1980820 -    -5  -3.90291   ATGGCGGCAATGAAA         GCCTGTTGCCA CTCT TCGCA-CAGGC          GCAGTTGGCCACGCC
Acid345_1663   4  60 334 2010340 .. 2010365 -  -6.1   -3.6761   CGTCGCCAACAAATA         CGTTCACACCT CGCA AGGTGTCTACG          AACTCCGCTACTTCT
Acid345_1672   9 100  17 2022028 .. 2022050 -   -17  -3.63367   GCGGGTAATAAAAAC           GCCCGGCGAA GTT CTCGCCGGGC           AGAGATGCAGAGGCG
Acid345_1686   0 NONE
Acid345_1690   7  54 164 2049884 .. 2049894 -  -6.8  -3.07895   CTTATCGCGAACACA                 CTCG TCC CGAG                 GATCGTATGCGCTGG
Acid345_1698   5  86 232 2058512 .. 2058544 -    -7  -5.06816   ACGCGCGAAGAAAAA     GCCCTCCGCAT-CTC ATTC GATCACGCGGAGAGC      TTGCAGGCAGGGAAG
Acid345_1704   9  63  79 2068458 .. 2068476 -  -5.9  -3.83026   TGGTGGGATACGAAA             TGCTGGG CACGC CCCAGCG             CGACATCACCGCGGA
Acid345_1709   2  47 156 2074483 .. 2074498 -  -4.6  -3.06696   GTTCTTGTGAAGATA              GGGGTC CTTC GACTCC               GAATTCGCTGCGCGA
Acid345_1714   7  60   4 2081311 .. 2081332 -  -6.5  -3.53224   GAGCGTTGTGGTAAA           CGC-GCCGCT GAG AGCGGAAGCG           TGGCTATTTCTTCTT
Acid345_1724   1 100  23 2091167 .. 2091188 - -11.6  -5.18726   GCTGGAGAAGAAAAA           GGCGCTCA GGCAGG TGAGCGCC            CCTTTGTGTCGGTGC
Acid345_1735   3  51 401 2104775 .. 2104785 -  -6.8  -2.57132   GTGTGTTTGCAGAAT                 GGCT GGA AGCC                 GGTGCCGTTTACGGC
Acid345_1738   4  50 420 2109683 .. 2109721 -  -2.4  -3.69216   CTTCGATGTAAAAGA  TGCCAACAGCT-CGCCG AATGCG CGGCGCAAGCGTTGGGA   ACAGGTCATCCAGCA
Acid345_1750   6  54 233 2123230 .. 2123240 -  -6.8  -3.10958   TACCGGAACAAACTA                 CAGG ACG CCTG                 CGCCGTGCCGGCTTC
Acid345_1755   4  51 -22 2126781 .. 2126792 -  -3.6  -3.57263   ATCGCTAGCGCGAAA                CGCC TTCC AGCG                 GAGAACTCGCCGTCG
Acid345_1759   7  56  -7 2132737 .. 2132764 -  -6.9   -3.2661   CGAAATAAGAGGCAA        GGGCATGGCTC TACTTG GCGCTATGCCC         GCTTCAACCCTCTGA
Acid345_1782   9  74 183 2160010 .. 2160032 -  -7.6  -4.08767   CTTACCTTCGCAAAA           CGCGACTCGC AGC GCGAACCGCT           CGCGTATGTTCGCTC
Acid345_1787   7 100  29 2167665 .. 2167689 - -15.7  -4.11216   GTTCGAGCGTGAAAA          TGGCGCGGCCT CTG AGGTCGCGCCA          TCTCTTTGCCTTCAA
Acid345_1794   4  60 451 2174163 .. 2174176 -  -8.1  -3.04144   CGTTCACTCGGAAGA               CGGCA TGAC TGCCG                ATTGGGTCCCGCTCC
Acid345_1801   7  54  77 2180340 .. 2180355 -  -6.1  -3.24747   TTGCGAGATCATGAA              CGTCC GGCAGG GGACG               AGCAAATCGCAGCTT
Acid345_1816  12  67  25 2195862 .. 2195919 -  -9.8  -3.06815   ATTCTTTTCAACACA GAGGCTCAGTGTTCCCAGAGGTTTTT AATTGA AAGAATCTCTGGGTCCTCTGTGCCTC TGTGGTGAAAGCGAT
Acid345_1823   4  59   4 2203749 .. 2203768 -  -9.2  -2.52464   TCTTTCGCGAAGGGA            CGGGCTGC TGCG GCAGCCCT             TTCTTATTGCACGGC
Acid345_1833   6  60 114 2212695 .. 2212717 -  -2.6   -4.2558   CATCTTCCAGGAAAA           CATTGTGAAC CGC GTGCTCAACG           ACGTGGTGAAGGCAA
Acid345_1836   1  47 417 2216442 .. 2216458 -  -5.1  -2.76509   TCGTAAAGAAGGAAG              GTTACGC GCA ACGCAAC              GTCTTCGGCCGCGAC
Acid345_1849   9  95  16 2227820 .. 2227849 -  -9.9  -4.82901   TCGCGCCTAGAAAAA       GGGAAGCCCGCTC CGAA GAGCCGGCTCCTC        ACTTCCAGAACAGTT
Acid345_1857   8 100  41 2233725 .. 2233745 - -12.6   -4.4267   CGCCAAAACGCAAAA            GGCGCAGA TACGC TCTGCGCC            TTTTCTTTCGCTTAG
Acid345_1864   3  42  30 2243778 .. 2243791 -  -2.3  -3.05844   GGCGCGATGGGAACA               TTCGC GTGA GCGCA                TTTCGGACACGATGT
Acid345_1867   5  65 395 2246456 .. 2246473 -  -2.6  -4.65895   GTTGCCATGGAAAAA             CGCTTG AGAACA CGAGCG              AGTCTTTTTGTTGCG
Acid345_1873   4  51  21 2252940 .. 2252962 -  -6.8  -2.62263   ACGCTCCGCAGACGA           TCCCGGCGCG CAT CGCGGCGGAC           GTGGAGAAGCTGTTA
Acid345_1879   8  71 -44 2257687 .. 2257707 -  -6.2   -4.2528   GTCGAAGCCAACAAA           GACC-GGTT CCGG AACCAGGTC            CAAGCCAAAACGCGT
Acid345_1895   6  67  11 2273309 .. 2273331 -  -9.9  -3.10975   ACCTAGTACTGAATA          GCAGCCGCGA GCAA TC-CGGCTGC           TTTTCCCTTTTTACG
Acid345_1900   9  62 395 2280977 .. 2280994 -  -6.9  -3.66732   CAAGCACCTGAAGAA             CGGCTCG TATT CGATCCG              TCAGCGTCCAGGCGC
Acid345_1905   4  57 414 2287147 .. 2287174 -  -6.2   -3.5511   GCGGACCTACAAAGA        CGCTATCAGCCAC GAA GAGGCGG-TAGCG        GAGATCCGGCGCGGT
Acid345_1912   4  68 470 2297526 .. 2297544 - -10.2  -3.00298   GTGTGCAAGGAGACA             CTCGCGGC CTT GGCGCGAG             GCCAGCATCCGTTCG
Acid345_1923   2  65  97 2313359 .. 2313371 -  -5.5  -4.09685   GGTTACTCGGCAAAA                GGCGA CTG TCACC                ACTTATACGGAGTCA
Acid345_1934   1  42   3 2327146 .. 2327161 -    -4  -2.52464   CGCTCGGCGAACTGA              GAG-AGC AGT GCTGCTC              GTCTACCTCTTCTGC
Acid345_1939   4  43  -9 2333065 .. 2333079 -  -3.4  -3.11173   AGACAACCCAGTGAA               GCCCAC TAT GCCGGC               TGCTGCTGCGTCATG
Acid345_1944   4 100  24 2337982 .. 2338003 - -10.1  -4.90381   GGCAAGACAAGAAAA           GAGGCGCGA TCTC TCGCGCCTT            TCATCACTTCGATAC
Acid345_1953   2  53 226 2346086 .. 2346096 -  -5.4  -3.42861   AAGCGAGAACATGAA                 CTGA TTG TCAG                 CGGCCCTTATCGCAT
Acid345_1957   3  76  86 2351583 .. 2351603 -  -9.7  -3.79906   CGATCTCGATAAGAA            GCGCGATGA GTA TCATCGCTC            GGCGCAGGATGAGGA
Acid345_1960   1  83  25 2353431 .. 2353451 -  -9.7  -4.12397   TGACAGAACTAGAAA            GCCTCGC CGATAAC GCGAGGC            TTTTCACTTCTATTC
Acid345_1965   5  95  19 2358419 .. 2358446 - -14.2   -3.5362   GAAGGCCCAGAAATA        GAAAGAGCACGC CGCA GCGTGCCCTCTC         CCTCGGGGGAATTCC
Acid345_1971   6  60  14 2363048 .. 2363067 -  -9.2   -2.8194   GAATTAGGTATTAGA            GCCCTGGA GAAA TCCGGGGC             TTTTGCATGGCGCCT
Acid345_1980   4  52 448 2372298 .. 2372318 -  -4.6  -3.57144   GCTCTCATGCTGAAA            GTGAAGCG CCTCT CGCCACAC            GCCACTCTTCCTACC
Acid345_1983   1  39 471 2376536 .. 2376561 -  -2.6  -2.80028   ATTAAGACCCTAAAG        CTGCGC-G-TGG ATTG CCAGCAGCGCAA         TGCGCTTACGATCGC
Acid345_1993   3  50 264 2388790 .. 2388812 -  -5.4  -3.05596   GATGCCGGGATGCAA           CCGCAAGTCA TCG TGCCGCGCGG           CGTGTGGCAGGGATG
Acid345_1996   3  70 134 2392879 .. 2392898 -  -9.2  -3.72485   AAACAGAAGTTGAAA            GCCACGTC TTCG GGCGTGGC             TTTTGCTTTTCTGGG
Acid345_2010   8  95  28 2409951 .. 2409969 -  -9.5  -4.68645   TACCCAAAAGTAAAA             GCCCACC TTTGC GGCGGGC             TCTCACGAACATTCC
Acid345_2035   9  56 313 2437400 .. 2437414 -    -7  -3.28712   TTGCTGGCCGGAGAA               GCGCTG CAC CCGCGC               CCTGTCTCCACCGTC
Acid345_2045   5  52 389 2447619 .. 2447641 -  -4.8  -3.53444   TTGGTGAAGAAGGAA           GACCTCCC GTTTGTT GGGAGCTC           GCACCGTTTTATTGG
Acid345_2048   2  90  20 2452071 .. 2452093 -   -12  -4.04579   CGCAGAAAGACGAAA           GGCGCGAG ACTTATG CTCGCGCC           TGTGTTGTCTGCACC
Acid345_2053   5  95  21 2459518 .. 2459540 - -14.8  -3.46068   CTTCGAACGGAAACA           GGGCTGCCTC GCC GGGGCAGCCC           TTGTTGTTTACGTTG
Acid345_2061   2  57 421 2470850 .. 2470866 -  -7.9  -3.14132   TGTGTCGGCGACGAA              GCGGCTC TGC GAGTCGC              TATTGGCGACCGGAT
Acid345_2070   5  58 201 2480928 .. 2480938 -  -6.8  -3.41023   AAGGTGGAAAAGACA                 GCGA AAC TCGC                 GCGGAGCGGTTGTCT
Acid345_2078   4  43 297 2489057 .. 2489070 -  -3.1  -3.07013   CAGCGGCGTAAGAGA               CG-GGA TGA TCCTCG               TGTCGGCGATGCATA
Acid345_2082   6  56 351 2495898 .. 2495928 -  -7.5   -2.8806   AAAGCGTTTCAGACA       CGTCATGCAGCGA TAATG TCGCAGCAAAACG       ACCCGGGTAAGAAGG
Acid345_2089   2  61 208 2503215 .. 2503240 -  -5.3  -3.78953   ATGCTCACGAGCAAA         GGCG-TCGCGGG CGT CTCGCGAGCGGC         GATGGTGATCCTGCT
Acid345_2099   3  50  50 2511208 .. 2511238 -  -6.1  -2.83449   AGATCTCCAGAATTA      TGGCCCACCAGCTT CGCG AAGA-GGTGGGCCC       GTGGACTGCGTTTCT
Acid345_2113  10  73 162 2526857 .. 2526869 -  -9.1  -3.91716   CGAGCCCCGAAATAA                CGAGG TAG CCTCG                TCGTGGGAGAGAGAA
Acid345_2132   5  74 474 2548705 .. 2548717 - -10.5  -3.48276   CCTCTCGGCACAGAA                CGGCG ACA CGCCG                GGTATCGCGACCAAC
Acid345_2155   3  81 356 2574557 .. 2574578 - -12.3  -3.61398   CTCGTTTCTGAAGAA           GACGC-GCGG CAA CCGCTGCGTC           CCGACGGCTGGTCAC
Acid345_2159   7 100  22 2578622 .. 2578645 - -16.8  -3.21747   TTATTTGAGCAGCAA          GAATGGCGGC CGCA GCCGCCATTC           TGTGAATCGAATCCG
Acid345_2167   6  52 462 2586039 .. 2586049 -  -5.4   -3.3095   AGACATTCTGCACAA                 GCAT AAG ATGC                 TCGTCGTCGGCGGGT
Acid345_2177   3  77 250 2596973 .. 2596986 -  -3.7   -5.0133   GACGCGGCGAAAAAA               GCGGC GAAG GCGGC                GAAAGGGAAGGTCCA
Acid345_2188   4  63 371 2610589 .. 2610607 -  -5.8  -3.77219   ATGAGGCAATCGAAA             GCTGGCGC GAT GCGCAGGC             CGCGCTGGAACTGGG
Acid345_2201   2  63  94 2622831 .. 2622869 -  -9.5  -2.61582   CAGGGGAGTGACAAG  GGTGGCAGCGGGTCGTCC TGAA GG-CGACCCGCTTCAAGC   TGGGCGTGCAGAGTT
Acid345_2206   3  47  75 2626629 .. 2626649 -  -5.3  -2.72661   GATGATGCGGAAGCA            CGCGGCATC ATG GATGCCGAC            CCCTCGGTGGTCGCC
Acid345_2217   8  74 436 2635144 .. 2635160 -  -2.1  -5.08824   CCTCCACTGAAAAAA              GCGCCAC CAA GTGGTCC              GATATCGGTATCGGC
Acid345_2226   7  76  13 2644859 .. 2644880 -  -2.9  -5.01535   GGAGAAGGACAAAAA           GGCCACGGCT GAC AGC-GCGGCG           CTGCAATAGAAGTTA
Acid345_2230   9  60 290 2649368 .. 2649378 -  -8.2  -3.06679   AATACGTCTACGGAA                 CGGC GCT GCCG                 GCCTATAGCTTCGAG
Acid345_2243  10  57 407 2663483 .. 2663500 -  -6.3  -3.54307   AACATTCTTCCCAAA             CGC-GCAT TTG ATGCAGCG             CAACTAACAGAATTC
Acid345_2248  10  74 336 2668839 .. 2668887 -   -11  -3.25494   GAGAAGAAGATTCAA TTCGC-GCACGTGGACGACGTCG CGCG CCTCATCGCCCACCTGCTGCGAA GGCCTCCGGATAACG
Acid345_2261   5 100  22 2681554 .. 2681574 - -13.3  -5.18371   CCGCAGAAAAGAAAA            GAGCAGCCA TTT CGGCTGCTC            TTTTTGCGAAACGAC
Acid345_2266   5  75  92 2685488 .. 2685504 - -11.5  -3.45768   GTTAACAGGAACGAA              GGCCGCC ACA AGCGGCC              TTTTTCGTTTGTCGA
Acid345_2281   1  54 324 2704723 .. 2704750 -    -7  -3.14132   TGTTCCGGTCATCAA        GTGCAGTGAC TTGCAACG GTCGCTGCAC         TTTTACACCGTGATA
Acid345_2294   6  65 184 2717483 .. 2717512 -  -2.1  -4.58395   GTCAGCCGCGAAAAA       CGCCGCCG-CAT GAGACGT ATGGCCGCAGCG       TCAAGCCTCGCCGGT
Acid345_2297   6 100  44 2722463 .. 2722480 - -14.1  -4.20981   GCAATAAAGCAGAAA             GCCCGGC TTGC GCCGGGC              TCACTCTGATCAGCC
Acid345_2330   8  84  23 2762725 .. 2762751 -  -9.4  -4.33417   TTGACTGACAACAAA         GAGGAGGGGC CCAAAAC GCTCCTCCTC         AAAGTAACAGCGAGG
Acid345_2337   6  64  61 2768611 .. 2768641 -  -9.6  -2.76815   AGTTCCTGGAAGAAC       TGCTGCGCGAGCGC GAT GCGTTCGTGGAGCA       CAACCAGTCGACAAT
Acid345_2356  10  57 390 2788005 .. 2788030 -  -7.5  -3.09516   CCTCGCAGCAGTGAA         GCTCCATCGAA ACTG TTCGGAGGAGC          GTATGAAATCACTCA
Acid345_2372   8  46 274 2802891 .. 2802910 -    -5  -2.57132   GCGTTGGCGCACAAT            CCGAAGAT CCTC ATCCTCGA             CGAAGCCACGTCGAG
Acid345_2378   3 100  24 2810947 .. 2810969 - -12.7   -4.9138   AGTAGTCAAACAAAA           GGCCGACGC TCATC ACGTCGGCC           CTTTCAGTCTTCCAA
Acid345_2383   7  68 200 2816275 .. 2816293 -    -8   -3.6445   AGAAGAACCTGGAAA             GCGCCCAG ACT CCGGCCGC             CAAGGCACAATCCAC
Acid345_2386   7  65 175 2819578 .. 2819592 -  -9.2  -3.27774   CACTCTAAGCACCAA               GCAGCG TAC CGCCGC               GAAGTTCAAAGACTC
Acid345_2391  11 100 194 2828417 .. 2828436 - -13.6  -5.41143   GACTCCCCAAAAAAA            TCAGGGGC TTCA GCCCCTGA             TTTTCACTGCTTCTT
Acid345_2391  11 100  31 2828571 .. 2828599 - -14.6  -5.33026   CAACTCAAACAAAAA        GGCACGGAAGGA AGTAG CCCCTCCGTGCC        TCTGTATCTCCGTAG
Acid345_2395   8  54 268 2833239 .. 2833264 -  -6.1  -3.20723   CGGCTATCAAGTCAA         CTTCGCTGACCG CAT CCGCC-GCGAAG         CAGGCATCCTAACCG
Acid345_2420   5  71 125 2861511 .. 2861528 -  -6.3  -4.28067   CTAACAACAGATAAA             TCGCAGT CCCA ACTACGA              GCGCACCGGTCAACC
Acid345_2439   6  71  18 2883662 .. 2883684 - -11.9  -2.54896   GTTGCATCTAACCGA           CGCGCTCGC GAAAT GCGGGCGCG           TTTTTTGTGCTACTG
Acid345_2447   3  55  27 2893000 .. 2893022 -  -7.8  -2.71712   GCGGCGGTGGGAAAG           TGGAAAGC GGTGTTT GCTTTCCA           AGCGCAGCGTCTTTT
Acid345_2458   7  95  27 2905380 .. 2905399 -   -15  -3.18571   TTTTGGAAAGAGAGA            CGGGAGCC ATTG GGCTCCCG             TTTTGTTTGGAGAAA
Acid345_2473  11  83 429 2924214 .. 2924231 - -12.7  -3.23274   TCTCCCAGAACGTAA             GGGCGGA TACT TCCGCCC              TTAATTTTTTGTTAC
Acid345_2485   0 NONE
Acid345_2496   9 100  46 2949809 .. 2949830 - -11.6  -4.84527   TGCATATATGAAAAA           TGCCCCTC TGGCTG GAGGGGCA            TGGGAAAGGAGAGAG
Acid345_2510   5  52 127 2967159 .. 2967171 -  -5.5  -3.17075   CGCCCCCGAACCCAA                GGAAG GTA CTCCC                GACTTCCGCTTCTTT
Acid345_2520  10  65  30 2975957 .. 2975969 -  -9.1  -3.20901   AGTCGAGTAAGCCAA                GTGGG TGC CCCAC                CCTTCCCCGAACCGG
Acid345_2523   5 100  20 2979663 .. 2979681 - -13.1  -5.01811   CTATCAAATCAAAAA             GCCCGCC GTGTT GGCGGGC             TTAATTCATTCCAGC
Acid345_2527  12 100  26 2984189 .. 2984207 - -12.4  -4.84918   CTTAGAAATAGAAAA             GCCCCGAA TCG CTCGGGGC             TTTCTTCTGCGCAAT
Acid345_2533   8  72 146 2989732 .. 2989745 -  -3.7  -4.72631   AGCAACCGAAGAAAA               TCGGC TTCA GCCGC                TGCTTCGCCCTCGTC
Acid345_2538   9 100  19 2998306 .. 2998327 - -13.7  -5.27335   GTTCCCAAAGAAAAA           GGCCGGACA TTTT CGTCCGGCC            CTCTGAGTCCCGAAT
Acid345_2545   5 100  24 3005671 .. 3005695 - -14.4  -4.92828   AAACTCAAAAAGAAA          GGGCAGAATG CGCTT CATTCTGCCC          TTTTGCTCTGCATTT
Acid345_2559  16  83 256 3022730 .. 3022749 -   -15  -2.72881   GACGGAATGAAATAG            CCCACCGC GTAA GCGGTGGG             AAATGGAAGAGGAAA
Acid345_2562   6  91  51 3025759 .. 3025780 - -11.6  -4.35524   TCTGCAAATTCAAAA           GGGCGAGT TTACCG ACTCGCCC            TTTCTTCGTGCCTAT
Acid345_2575   4 100  16 3040026 .. 3040046 - -10.3  -4.75518   CACAGAAAATGAAAA            GGCTCCGCA CCA CGCGGGGCC            TTCGTCATCTCCGAT
Acid345_2582   5  50  15 3049974 .. 3050005 -  -5.1   -3.1355   CGTAGTGAGACCGAA      TTGCGAAGCCCCGC GCGCA GCGGGGCTTTG-AT      TTTTGCAGGTAGTTC
Acid345_2592  12  56 -25 3061076 .. 3061092 -  -6.5   -3.2614   GACGTCCTAGACGAA              GTGGTTC ATC GGACCAC              GCCCATGCCCCAGCG
Acid345_2595  12  68  53 3063475 .. 3063493 -  -8.1  -3.71649   GCGCTAAACGCGAAA             GACGAGC GCGAA GCCCGTC             TAGTTTCTAGGCCCA
Acid345_2606   8  62  46 3074530 .. 3074563 -  -8.9  -2.95476   AGTAGGGATTAGAGA     GAACTCACGCTGCAC AGGA ATGCAGCACGACTTC      GCGCCGGGCGGCGCC
Acid345_2611   5 100 151 3079982 .. 3080005 - -14.6  -5.27335   GCGCGCAAACAAAAA          CCCCGCCGAT TTTC ATCGACGGGG           TCTAATCCCTTGGGG
Acid345_2615   5  58  91 3083648 .. 3083673 -  -3.2   -4.1822   CGCGACTGGAAGAAA         TCCGGCGCAGG AAAAG CCAGCAC-GGA         GATTCGGAGCCACAG
Acid345_2618  10  78 185 3088016 .. 3088026 -  -6.8  -4.56133   CCTGAAGAACCAAAA                 GCTC GTG GAGC                 GAGGCATTCGCATCG
Acid345_2633   4  73 144 3104760 .. 3104790 - -10.5  -3.36878   CGGACTGACCTATAA      CGGCGC-ACGCATGC TGA GC-TGCGTTGCACCG      TACGTCATCGGCTCG
Acid345_2642   2  62 438 3115774 .. 3115793 -  -4.8  -4.07568   CGTCCGCTGCGAAAA            CGCCCACG ACCT CGACGGCG             TGATCGCCACTTTCG
Acid345_2651   7  74 135 3124831 .. 3124852 -  -2.1  -4.98531   GCGGCAAAGGAAAAA           TGCCGGCCT TCAA AGGCAAGCT            AACCGACGACCGTAT
Acid345_2655   5  86 271 3127234 .. 3127246 -  -7.7  -4.72007   GCTTAGTAAAAGAAA                TTGCC GAA GGCAA                GAGGCTGTAAGGCGG
Acid345_2662   4  63 390 3136562 .. 3136582 -  -9.6  -2.50816   CGCCCATCTACGAAG            CGGCGCGC ATCAA GCCCGCCG            TGGTGCAGGTCGAAT
Acid345_2665   7  57 104 3140038 .. 3140052 -  -7.8  -3.08438   CAGCACAGGCCAATA               CGACGC AGC GCGTCA               GTTCACCACACGTGT
Acid345_2676   7 100  26 3160432 .. 3160447 - -11.8  -4.89477   TCTGGAATAACAAAA              CCCGCC TAAT GGCGGG               TTTTGTTGAAACTAC
Acid345_2684   7  71 238 3171522 .. 3171534 -  -4.7  -4.64334   AATTCCCCAACAAAA                TCGCC ATC GGCGC                AGCGTGGCCGGGCTT
Acid345_2691   6  62 379 3178516 .. 3178538 -  -4.7  -4.07885   GATCGGGGCCGAAAA           GGCAGTGGG ACGGG CACACAGCC           GCTACGAGGTCACGC
Acid345_2696  11  51 -27 3186181 .. 3186197 -  -5.8  -2.91912   CCACTCACGGATACA              CCTGCA TCTCG CGCAGG              CGCGCTGCCGCTGAT
Acid345_2700   7 100  25 3191093 .. 3191112 - -13.6  -4.27316   TGCTGGAATTTAAAA            GGCGGAGA TTGC TCTCCGCC             TTTTCTTTTTGCCTG
Acid345_2708   3 100  18 3199518 .. 3199538 - -10.4  -4.99972   AGAAAAGAGCAAAAA            GCGGATGC TCGTC GCACCCGC            TTTTTGCTGAGCGCG
Acid345_2720   7  58 414 3215616 .. 3215643 -  -2.7  -4.07687   AGCCGTGCTTGAAAA        CGTCGTCGCCTT CGCGC AAGGCAAAG-CG        CTCAACGACGACTGC
Acid345_2735   5  54  72 3235399 .. 3235417 -  -5.8  -3.16564   CGGGCACCGGATCAA             GCGCCGTC TTC GTTGGCGC             AGGATCCAACTCCGG
Acid345_2743   5  51  52 3248317 .. 3248332 -  -6.8  -2.66106   GAGTCGAAGAATTTA              TGCCGG ACGG CCGACA               GCAGCCGAAGGCGCC
Acid345_2751   5 100  21 3258509 .. 3258533 - -11.5  -5.68023   CGATAATCAAAAAAA          TCCCCATGC GCAGAAT GCATGGGGA          TTTCCTACACTTGCG
Acid345_2761   4  65 462 3268281 .. 3268291 -  -5.4  -4.13995   GGCGCAGAAACCAAA                 CTTC ATC GAAG                 GCGTCGGGCAAGGTT
Acid345_2785  10  54  11 3298428 .. 3298439 -  -7.2  -2.60977   GGCTAAAAAAGAACT                GGGC TTTA GCCC                 CTGCCCGCGCTCAAC
Acid345_2790   5  91   3 3302033 .. 3302063 -  -7.5  -5.07652   TTGCTGAAAACAAAA       TATAGGGGGGAGG GGGTA CCCCCTCCCTAAA       ACCTATTTCCGCTTC
Acid345_2799   4  93  27 3314868 .. 3314886 - -11.7   -4.2687   CTCAAAAATGACAAA             GCACGCC ACTTG GGCGTGC             TTTTTGTTTGAGCTT
Acid345_2817   8  71  20 3341859 .. 3341886 -  -7.7  -4.07133   GAGTTCGAGAAAGAA        CGAAGGCGGGCC ATGAA GGCC-GCCTTTG        GTTTGGTAGAAGGCG
Acid345_2824   9  60 372 3354105 .. 3354117 -  -6.9  -3.47307   GGAAGAGCAGGAGAA                GCCGG ACG CCGAC                AAGAACCTCAATGTC
Acid345_2834   7  85  17 3372021 .. 3372045 - -12.9   -3.5485   GACTGAAAACACGAA          TGGCCAGCC TCGAATG GGCTGGCCA          TTTTCTTTGCAAAGT
Acid345_2845   3  43 364 3383159 .. 3383175 -  -2.9  -3.08812   TTCCGGTGAAGAAAG              CGTTGTC CGG AACCACG              GGAACAGCGCGCTTC
Acid345_2845   3  43 -16 3383542 .. 3383555 -  -3.1  -3.07355   CCCAAAGAATAATTA               CG-GCA GGC TGCGCG               ACGGCGGAACCGCGT
Acid345_2851   1  56 431 3389147 .. 3389164 -  -2.6  -4.15044   CGCTCTTTGAACAAA             CCGCCA GGAAAT TGGCCG              CGAAGCTTCCGTTCT
Acid345_2869   3  62 465 3413529 .. 3413539 -  -2.4  -4.41616   ATGCGCTCAAACAAA                 CCGC GCA GCTG                 ATCAAAGCGAACCTC
Acid345_2877   8  52 286 3419784 .. 3419799 -  -4.6  -3.47955   GTAAAGATTAAGGAA              GGCGAT AAAG AGCGCC               TCCAGGCATTTGAAG
Acid345_2886   3  70 430 3427052 .. 3427071 -  -5.6  -4.51174   TCAGGACAAGGAAAA            GCGCAAGG CCGC CCTCGAGC             GTGAACTGCTAAAAG
Acid345_2894   8 100  61 3436645 .. 3436665 -   -14  -3.87584   AAGCAGAACTAAGAA            GAGCGCGG CATGT CCGCGCTC            TTTTGCTTTTCGCTT
Acid345_2901  10 100  63 3445296 .. 3445340 - -14.5  -4.54205   ATGACAGCAAACAAA GT-CCCCA-CCCTATCGCGCA AGTAA CGCGCGATAAGGATGGGGCAC CCAGAGCTTTGAGAA
Acid345_2911   3 100   3 3456589 .. 3456621 - -18.5  -3.57627   GGCCGATATAAAAAG      CGGGGCACCTCAAGA ACA TCTCGAGGCACCCCG      AATTACACCGACTCC
Acid345_2932   1  74  39 3477004 .. 3477023 - -10.6  -3.57792   TGACCCAGGCGGAAA            CCGCGCGG AACG CCGCGCTG             TCAGCGGCCGCACGG
Acid345_2939   6  60  23 3482398 .. 3482413 -  -2.6  -4.25104   TCTCGCGGAGGAAAA              CGAACGT CTC AC-TTCG              GTTCGAGATTGGCAC
Acid345_2985   3  50 178 3535268 .. 3535281 -  -2.3  -3.62572   GAGGATCATCGCAAA               GTGGC GGCG GCAAC                GGCATGACCATGGAC
Acid345_2988   3  57 460 3538415 .. 3538447 -  -8.4  -2.71364   GGATTTTCGGAATTA     CGCGCGGGACA-ACC GACG GACATGTCGCGCGCG      CGGCGCTGGAGAGTA
Acid345_3014   3  66 221 3573321 .. 3573334 -  -4.5    -4.258   CGATTGATGAACAAA               GTCCCC TGT GGGG-C               TGGACCGACGCGAAG
Acid345_3022   7 100  27 3587836 .. 3587863 - -17.8  -4.66537   CCCTGGAACACAAAA        GCCCCATCGCCT TCCC AAGCGATGGGGC         AAGTTTTTAGAACGA
Acid345_3037   0 NONE
Acid345_3045   7  64 182 3616556 .. 3616570 -   -10  -2.79183   TTGATTCGCAGGACA               CGCTGA ACT TCAGCG               TGCTCGAGAACGTCC
Acid345_3051   6  68  36 3623478 .. 3623492 -  -8.6  -3.67597   CCGCTTACCGAAGAA               CAACTG ATC CAGTTG               GGAACGGCCGTGACC
Acid345_3073   6  74 243 3651571 .. 3651596 -  -6.9  -4.36914   GCCGGCGTCAGAAAA         TTCGCTTG-CGG ACT CGGTCAAGCGAA         GTCTCTGCGCTCACA
Acid345_3086   2  69 414 3666295 .. 3666313 -  -5.2  -4.34811   AAGAAACAGGGAAAA             CTGCAGGT AAA ACCCGAAG             TTTATGAGTTAGTTA
Acid345_3094   3  55 173 3676001 .. 3676011 -  -4.6  -3.75817   TCTTGAGAAGAAACA                 GCAG ATC CCGC                 GTCGCTTCACTCCTC
Acid345_3103   4  67 247 3687135 .. 3687161 -  -5.9  -4.15565   CCGACGATCTCAAAA        GCATCACC-GTG CCTT CACTGGTGATCC         ATGGCACGGACGACC
Acid345_3114   4  45 329 3700677 .. 3700690 -  -4.5  -2.74701   AGACGTCGAACACGA               TCCGC AAGA GCGAA                GAGATCCTGCAACGA
Acid345_3126   2 100  22 3717543 .. 3717561 -   -16  -5.24531   ATCCCCGATAAAAAA             GCCCTCGC GAC GCGAGGGC             TTCAGGATTTCCCGC
Acid345_3134   5  57 133 3727131 .. 3727158 -  -8.2  -2.76815   AGCGCTCGGAATAAT        CCCGAAGCCCGC TTTA GCGGGCGGCGCG         GCCTCTGTTCGCGAT
Acid345_3218   6 100  19 3807130 .. 3807151 - -15.9  -4.98522   AATCGCAGAGAAAAA           GGCCGCATC CGAA GATGCGGCC            CTATGTTCTTGATGC
Acid345_3222   3  52  -7 3814240 .. 3814257 -  -6.3  -3.13164   CGCGGAACGATCCAA             GGC-GTAG CCG CTACTGCC             CTCGTCCTTGTTTGC
Acid345_3226   5  50 277 3819567 .. 3819590 -    -6  -2.73364   GGCGTACCGGAACCA          TGTGGTTCGCC GTC GGC-AACCACG          CCGCGTGGGACTGGG
Acid345_3226   5  50  36 3819806 .. 3819831 -  -2.6  -3.61715   TATCCGCTGCAAGAA         GATGAAGCGCC CGCAC AGC-CTTCACC         GGAGATCACGCCGAC
Acid345_3229   6 100  48 3821266 .. 3821285 -   -15  -5.08601   GTAGCGCAACAAAAA            GGCCGCTC CTTC GAGCGGCC             TTCCTTCTTGCAACC
Acid345_3239  10 100  24 3835855 .. 3835873 - -13.8  -4.98255   CGGCAATGAGAAAAA             GCCCGGCA GTG CGCCGGGC             TTCAACCTTGTTTAC
Acid345_3247   3  47 259 3846098 .. 3846125 -  -2.6  -3.53012   CCTCTCGTTCCCAAA        CATCGCG-GGAGC ACC GCTGCGCGCACTG        CGCGGATTCCGGCGT
Acid345_3258   5  84  22 3859509 .. 3859528 - -13.6  -3.08798   ACGGTGCATTGAAGA            GGACAGCC GCTC GGCTGTCC             TTCCGTTTTTCCCGA
Acid345_3277  14  67 460 3882200 .. 3882213 -  -5.9  -4.09963   GTTCAAGAAGAAGAA               GCCGG CCCC CCAGC                CGTCCATTCCGCCGA
Acid345_3281   1  47 357 3885639 .. 3885654 -  -5.4  -2.81815   TCGAACGACGAATCA              GCG-CGA ACA TCGACGC              CTGCGATGCGAAGGC
Acid345_3299   5 100 335 3907599 .. 3907633 - -18.7  -4.49377   TGGAGAACAAAAGAA    GAGCGCCGCC--GGAGC CAG GCTCCACGGCGGCGCTC    AGATGGTTGCGGGGA
Acid345_3327  12  62 405 3944741 .. 3944760 -    -7  -3.64103   CATCTACACCGGAAA            CACCGTGG GATA CCGCGGCG             GTGCGGTTTATGACC
Acid345_3331  12 100 381 3949807 .. 3949832 -    -4  -6.06723   GGGCTTAAAAAAAAA         TTCAGAGGAG AAACAA CTCCTCAAAA          ATCCTTCGTGGTACT
Acid345_3331  12 100 238 3949934 .. 3949975 - -24.6  -2.92171   TAGAGTGCTAAATGA GGCTCAGTAGGCCC-GGGC GACAA GCCCAGGGCCCACTGAGCC GAAAGTGTTTCTGGA
Acid345_3338   4  74 356 3959545 .. 3959555 -  -8.2   -3.9644   TGCGGAAGAGAAGAA                 GCGC GCG GCGC                 TGGAAGAACGCGGCA
Acid345_3344   2 100  21 3966473 .. 3966494 - -15.1  -3.89215   CTGCATAAAGCGAAA           CGGCGACGC CTTC GCGCCGCCG            TCGCAATGCTTCCAA
Acid345_3352   5  42 141 3976161 .. 3976178 -  -2.7  -2.93723   CGCCTAGGAACGACA             GGAT-GCC ACC GACGATCC             ATGCGAGATAGACGA
Acid345_3356   2  43 195 3979726 .. 3979748 -  -2.1  -3.18264   TTTCGTACCCACGAA          TGGATGAGGCT CCG AGCCT-A-CCA          AGGGTTCGATCCGAT
Acid345_3360   6 100  21 3986351 .. 3986370 - -13.6  -5.07652   GCGCGCAAAAGAAAA            TGCCCGGA TCGC TCCGGGCA             TTTGTGTTGCAAGGT
Acid345_3365   8  61  27 3993488 .. 3993514 -  -7.3  -3.40611   TCGAGGTGAAGAACA         CGCTCAACGAT GCGAA AACGTTGAGCA         GGTTCGTAGTTCAGT
Acid345_3424   0 NONE
Acid345_3429   9  74  -2 4049458 .. 4049481 -  -2.3  -5.05782   AGCGACGGCAAAAAA          CCGACGCGC GATGAG GCACGTCTA           GGCCGCGAGGAATTG
Acid345_3436   3  68 337 4054854 .. 4054887 -  -2.4  -4.74706   GCGAATATCGAAAAA     CCTCACTCGCACCGA TGCTC TCGGTACGC-CAAGG     CAAACAGGCTCTGGA
Acid345_3441  11  74 326 4060102 .. 4060114 -  -7.7  -4.08216   GGATCGCGCGCAAAA                GTCGT GCG ACGAC                GTGAAACCATCAAGG
Acid345_3446   8  95  29 4065841 .. 4065858 - -14.1  -3.75153   TCCGCGCAAGCGAAA             GGCCGGC GCAA GCCGGCC              TTCTTCATTCTCCGC
Acid345_3450   4 100  19 4069033 .. 4069053 -   -14  -4.54727   CGTCGCAAAGGAAAA            GGCCTCCC GCTCG GGGAGGCC            TTCGCACGTCTTGAA
Acid345_3457   0 NONE
Acid345_3470   9  78   2 4092973 .. 4092988 -  -6.8  -4.63486   ACTCCGCGAACAAAA              GGCCCT GATC AAGGCC               CTTAACGCGCGCCTG
Acid345_3485   2  38 402 4110612 .. 4110622 -  -2.4  -2.64045   TGACGGGAAGAAGAT                 CGTG TAT CGCG                 CGCAGCATCCGAAGA
Acid345_3485   2  38 261 4110749 .. 4110763 -  -2.1  -2.59035   ACAAGCACCAAGTGA              CACGCA ATGG TGCG-G               CGAACTTTGCGCCCT
Acid345_3500   7  62  50 4128282 .. 4128298 -  -6.5   -3.6692   GTGGACTCGAAAATA              GAGTCGC GGC GCGAGTC              TCTCGCCAAATTGCA
Acid345_3506   5 100  24 4138846 .. 4138867 - -15.9  -3.70694   GCAACCAATAAAAAT           GGGGAGCTC TTTC GAGCTCCCC            CAAGTACTCAAACTT
Acid345_3511   8  65 151 4149310 .. 4149322 -  -9.1  -3.24232   TCTTGCCGAAATACA                CCACC GGA GGTGG                GCCAACGAGCAAACC
Acid345_3518   2  49 222 4159367 .. 4159378 -  -5.8  -2.62184   CCCGCTCGCACATCA                CGCA GTTT TGCG                 ACCAACTCACTTGGC
Acid345_3534   3  78  41 4181114 .. 4181130 - -13.7  -2.53263   GTCATGCTGAACGGA              GTCGCGC AGA GCGCGAC              GCAGTCGAAGCACCC
Acid345_3548   2 100  22 4199089 .. 4199110 - -15.1  -5.06414   CGTCCCCAATAAAAA           CGCCCCGAC CGAA GCCGGGGCG            CAACTCAGGAGGTTC
Acid345_3554   8  95  26 4204034 .. 4204049 - -11.8  -4.44797   GCACGAATAGGAAAA              GGCGCC GCGA GGCGCC               TCTCCTACGAAACAT
Acid345_3559   6  70 165 4207914 .. 4207941 -    -7  -4.09243   GACAGCGGCGGAAAA        CACGGCGGAA CTCATCGC TTCCGCTGTG         AGCCATCTCGCGCAA
Acid345_3577   8  76  94 4228076 .. 4228092 - -10.8  -3.65084   AAGGAAAGGGGGAAA              CCCGGG GGAAA CCCGGG              GAAAATCGGGGGGAA
Acid345_3588   7  55 192 4239256 .. 4239284 -  -4.6  -3.63569   CGAACTTGCGAACAA       GATCTCGACTCTC GTCG GTAAG-CGAGATC        TCACCCAAGCCCAAA
Acid345_3591   7 100  22 4242616 .. 4242636 - -11.8  -4.85822   ACGAGAAATACAAAA            GCCCCGGC TACTG ACCGGGGC            TTCGTCATTGAATAA
Acid345_3605   2  80  25 4266975 .. 4266991 - -10.8  -3.85704   CGAGGAATGAGGAAA              GCCCGC GTCGT GCGGGC              TCTCGCAGTTTCGTA
Acid345_3609  10 100  65 4269221 .. 4269260 - -16.6  -3.34357   CGACAAGTAGAAAAT  CCCCACCCT-ATCGCGC AACATAG GCGCGATAAGGATGGGG  CACCCAGAGTTTCAG
Acid345_3609  10 100  17 4269288 .. 4269308 -   -14  -4.34353   CAGAGACAAAAAAGA            GGGCGCTC GCGAA GAGCGCCC            TTTGTCATGGCTACA
Acid345_3612   5  58 293 4273172 .. 4273186 -  -3.6  -3.93262   GCCAATAAACTGAAA               CAAAAC TGG ATTTTG               CTCGCGTCGGTCCTC
Acid345_3625   2  43 457 4290717 .. 4290728 -  -2.2  -3.26531   CGAGCAAGAGGAACA                CG-CG AAA CGACG                GCTGTTCATGCTGCA
Acid345_3628   4  64 337 4294560 .. 4294573 -  -9.5  -2.70936   CGACGAACGAGAGCA               CGCCG AACC CGGCG                GATATGCTGATTGAT
Acid345_3647   6  62 -38 4315668 .. 4315690 -  -7.6  -3.57462   TACTCGATGCGCAAA           GCTTCCATCG GCT CGGTGGAGGC           TGCGCGCCGGGCCGG
Acid345_3659   3  44 322 4329446 .. 4329458 -  -4.8  -2.64803   TGATTGTGAAAGCCA                CTGG GAAGA CCAG                CCAGGCGGAGAAGTT
Acid345_3663   6  91   5 4334753 .. 4334773 -  -9.6  -4.63479   CAGCAGAAAGTAAAA            GGGGCGGC CTGGT GCCGTCCC            TTTACTATTCCAAGC
Acid345_3674   1  44 319 4343989 .. 4344008 -  -3.5  -2.90496   TGGCTTCGCAAATGA            GTTCTGC GATGTT GCCGAAC             ACCGAGCGCTCCATG
Acid345_3690   2  65 443 4364299 .. 4364327 -  -7.4  -3.64703   TCGGGTGGATGCAAA       GCCG--CCATGCCG TGC CGGCGTGGTTCGGC       GTGGGTCATGCATTC
Acid345_3690   2  65  79 4364673 .. 4364691 -  -2.4  -4.63218   CTGCTGCGAAGAAAA             CGCTCT GGGATGG AAAGCG             AAGAACTGAATTATG
Acid345_3694   4  52 116 4369531 .. 4369541 -  -4.6  -3.47227   TTTGAAGTACCAGAA                 CCGC CGC GCAG                 ATTACCTGAAGGAAT
Acid345_3701   5  56 -32 4376450 .. 4376461 -  -5.8  -3.37513   AGACGCCAAGATCAA                CTCG ATGT CGAG                 AGCAATGGTGACCTC
Acid345_3716   4  47 421 4393421 .. 4393431 -  -5.4  -2.75535   TGAACACCCCAAGTA                 GACT TAC AGTC                 AGGTCACAGTACGAC
Acid345_3727   7  56 459 4403834 .. 4403850 -  -5.8  -3.41745   TCCCGACAAGATCAA              GACCGA GCGTT TCGGCC              CGACAGGAGGTCTCA
Acid345_3738   4  56 421 4413405 .. 4413416 -  -2.2  -4.21098   AGACCAAGCGCAAAA                CGCA AGCA TGCA                 GAACTGCCGCCCTAG
Acid345_3751   2  58 444 4426243 .. 4426273 -  -3.9  -4.06384   CGGGAAGATGAGAAA      GCTTGGCCTCTCGC GTTC GCGCGAAGCGA-GC       GTACAGCATAGCGGC
Acid345_3762   8  60  49 4445947 .. 4445966 -  -5.8  -3.72576   TTCCGGTGTACTAAA            GC-GAATAC CGC GTATTCCGC            GCCATCTGCTGCCGT
Acid345_3773   8  56 168 4460436 .. 4460450 -  -8.6  -2.62616   CGACTCCGCAGACGA               CCTTCA CCT TGAAGG               CCAGCCCGGTAACGG
Acid345_3810   3  80 344 4504412 .. 4504422 -  -4.6  -5.01811   CCAGCAAATCAAAAA                 CCCG GTG CGGA                 GAAAGCAATCGGCCT
Acid345_3835   3  63 124 4535913 .. 4535931 -  -8.8  -3.14564   TGAGGTGCGCAGCAA             CGGCACCA TTC CGGTGCCA             AAAACGCCGGGGCTC
Acid345_3865   6  90  13 4576574 .. 4576604 -  -8.2  -4.76171   TAAAAAACTACAAAA       GCAGAATGGCCGCC CGC AGCGGCCATTTCGT       TTGGATCGCGATTTA
Acid345_3871   2  47 408 4581810 .. 4581823 -  -3.8  -3.17206   GAACATCGATGAATA               CGTG GACCGT CACG                CTCAGCGACTCCGAC
Acid345_3878   7  56  22 4586855 .. 4586893 -  -5.9  -3.39142   CCGAGATGCAATGAA  GCTGGTCGCCGCTCGACCG TTT CAGCAG-GCGGAGACC-GC  CTTGGAGGATCGCGG
Acid345_3888   5 100  13 4599411 .. 4599437 - -11.5  -4.70659   GCCCAGACGCAAAAA         TGCCCCGCGAA ATGAA CTCGCGGGGCT         TCTCGGAAATCCTTA
Acid345_3900   3  56 389 4613980 .. 4613991 -  -3.6  -3.87323   GATGAGGAAATAGAA                GCAG CGAT CCGC                 GAGGGCCGAATCGAA
Acid345_3908   6  55 472 4622709 .. 4622721 -  -4.8  -3.62597   CGTACCTGCGAAGAA                CTGG TCCGG CCAG                TTTTCGGCGGCACAT
Acid345_3927   3  50 139 4641422 .. 4641443 -  -5.8  -2.71712   CGTCTTGCCTGAAAG           TCGCGAAC CCTTTC GTTCGCGT            GATTGCGCTCACAAA
Acid345_3934   7  62 142 4648848 .. 4648865 -  -8.4   -3.1855   GCCGCCAACAGCGAA             GGGCGA GCCACT TCGCCC              AAGTGGTCCAAAGAC
Acid345_3940   6  73 249 4660440 .. 4660459 -  -5.6  -4.57073   CACGCTGCGCAAAAA            CGGTGACG ACTA CATCGCCG             AGATCCATGGCGCTC
Acid345_3944   2 100  28 4665049 .. 4665066 - -11.3  -5.07486   TACGGCCAAGAAAAA             TCCCAGC TCGC GCTGGGA              TTTTTCGTTATCGAA
Acid345_3947   5  49  43 4667962 .. 4667976 -  -4.2  -3.28924   CACGCCGCGCGACAA               GGCTTT ACC ACAGCC               CTCGGGAACAAATCT
Acid345_3954  10  69  83 4676785 .. 4676801 -    -5  -4.23104   GTAAAGCTTAAGAAA              GCCGGC GACAA GCCGGA              CGCTGCGTTGGCGAG
Acid345_3961   1  42 213 4685087 .. 4685106 -  -3.4  -2.88054   GCGTAGAAGGTAAAT            CGGATGGC GTCG GCGAGCCG             CTAACTCATGCGGAG
Acid345_3964   5  70 349 4689598 .. 4689613 -    -9  -3.70773   TGGCAGACGGAAGAA              CGTCGA ATCA TCGACG               CGGAGGCCGGGTTAA
Acid345_3970   4 100 104 4697054 .. 4697090 - -10.1   -4.8622   GGCCCGAAGTAAAAA    CGCGCTTAACCGAGCGT CTC ACGCGAAGTTAAGCGCT    CTTGTCATCCTGAGC
Acid345_3976   5  74  -8 4701519 .. 4701530 -  -7.2  -4.07568   GCGGCTTTTCGAAAA                GCGC TAGA GCGC                 GGCGACCCGGCGCTG
Acid345_3981   4  55 343 4708750 .. 4708777 -  -5.4  -3.54919   AAGCAGCCGTGGAAA        GTGGAGACGGCG CCGG CGCACTCTCCGC         TTTGGGTCCATATGT
Acid345_3985   4  86   6 4715974 .. 4715994 -   -14  -2.90075   GTCTTCTCAACTACA            GGCACGGC TTAAC GCCGTGCC            TTTTTTCATTCACCG
Acid345_3988   2  45 319 4717989 .. 4718007 -    -3  -3.23395   ACGGACGATCACGAA             TTCGCAGC GGC GTGGCGAA             GCAAACCGAAATGGG
Acid345_3988   2  45 230 4718086 .. 4718096 -  -4.6  -2.77043   CGGAGGACTTCAAAG                 GCGC AAT ACGC                 AAGCTCAAGGCAGAA
Acid345_3994   9  58 -13 4724017 .. 4724047 -  -3.3  -4.16284   ACATCCCCGAACAAA      CCAC-GGCAACGAA GTAG TTAATCGCCAGTGG       TTTCCACTTCGACCA
Acid345_4016  10  54 430 4745975 .. 4746002 -  -7.7  -2.64155   CGTTGTTGAAACCGA        TCCGCGCACGAT ACCGA AGCG-GCGCGGA        GAAACCTGTTTGGTC
Acid345_4021   2  46 203 4754359 .. 4754376 -  -5.5  -2.52834   CACGCCATCACGAAT             GTGAAGG AAAA CCTTCTC              GTCGAATTGAGCCAC
Acid345_4032   5  60 287 4766109 .. 4766121 -  -4.7  -3.96624   GACGTCCACGAGAAA                CTGCC CGC GGCCG                ATCTCATGCTAATGC
Acid345_4043   2  54 207 4776594 .. 4776629 -  -3.1  -3.86822   GAATTCGCCGATAAA    GTCGTCGAGGCCATC CACAGC AAAGACCTCGTCGTC     CCCGCACCGCCGGTA
Acid345_4056   3  53  12 4796823 .. 4796841 -  -5.2  -3.33696   TCCTGCCGCAACCAA             CGCGATCA GAC CGATGGCG             CGCGCCCCTCGCTAA
Acid345_4061   9 100  14 4805246 .. 4805275 - -15.7  -4.00042   TCGCGGACTAAATAA       GCGGGCG-CCCGCA TTG CGCGAGACGCCCGC       GAAGTCTTGTCGCTT
Acid345_4066   6  60 267 4810870 .. 4810881 -  -2.2  -4.30014   GCCACGAAGGGAAAA                GGTA AGCG CACC                 GCGGGCGTCGTGGCC
Acid345_4073   3  71 336 4822231 .. 4822242 -  -7.2  -3.99374   GCTCAGCAACAAGAA                GCGG TGTT CCGC                 TATCAACAGTCCATT
Acid345_4082   2  43 162 4834757 .. 4834774 -  -2.6  -3.28924   TATGGTGCCGCAGAA             CTCGAG TTCCAT CTCGCG              GCAGATCGGGCAGTA
Acid345_4090   7  79 150 4849500 .. 4849515 -  -7.5  -4.51196   TCGAAACCGACAAAA              CCGCG GCGCAG CGCGG               CCTCTACCTTCATCC
Acid345_4097   3  51  93 4856582 .. 4856596 -  -2.7  -3.72576   TCGGTGGCCACGAAA               CCGCG TTTGT CGTGG               TCGGGATCGCCCACG
Acid345_4102   5  62 434 4860746 .. 4860757 -  -7.2  -3.57561   GTCGAAGCCGCCAAA                GGCG CGGC CGCC                 ATCCTCAGCATGAAC
Acid345_4105   4 100  24 4862672 .. 4862694 - -15.6  -4.20806   TACCGGAAAATGAAA           CAGCTGCCGA ATC TCGGCAGCCG           TTCTTTGCTACGAAT
Acid345_4118   6  58 125 4876063 .. 4876078 -  -6.8  -3.33261   GGCCAAGGGCGACAA              CGCGAA AGCC CTCGCG               ACGATCCAGAAGGCT
Acid345_4123  11  78  84 4884906 .. 4884958 - -13.6  -2.60244   CCGTGAATTAATTCA GGGTGCCCCACCCTTATCGCGCGA GCCTTTT TCGCGCGAT-AGGGTGGGG-ACTT TTGAGCCCTGTCATC
Acid345_4131   2  62 436 4889153 .. 4889166 -  -8.1  -3.27544   GAAAATCATCAGCAA               TCGCG CCCC CGCGA                CACTTCTTCGTGGGA
Acid345_4136   9 100  18 4895764 .. 4895783 - -11.4  -4.84918   CGCAGAAATAGAAAA            CCGTCCCA CGCA CGGGACGG             TTTCGCGAAACGAAC
Acid345_4151   1  39 103 4910860 .. 4910871 -  -2.2   -2.7263   ATGATTGGGGGAAAG                CACT GAAG AGCG                 GGCTTTAGGAGTTAG
Acid345_4168   5  54  23 4934804 .. 4934821 -  -6.9  -3.14132   GCCTTCGGCGACGAA             CCCGCAT TGTT AGGCGGG              TTCTTCGCTCAGGAT
Acid345_4181   3 100  20 4947000 .. 4947019 -   -15  -5.72207   CTGAAAGCAAAAAAA            GCCCGGAC CGAA GTCCGGGC             TGATAGCTGTTGAGA
Acid345_4199   5 100  49 4976782 .. 4976809 - -17.8  -3.88577   CGAAGAACTAAAAGA        GAAGGCGTCCGC GATC ACGGACGCCTTC         TTGCACTTCAGACTG
Acid345_4211   3  45 -51 4987589 .. 4987621 -  -2.7  -3.24488   CCTTCCCAAACAAAT     GCGTCGAAGATCCGC TCGCT GCGGAAC-CCGA-GC     CTCTTATAGAGGTCA
Acid345_4230   3  80 157 5013518 .. 5013533 - -11.8  -3.41807   GCGAAAGAAATGCAA              GCCCGC TTCA GCGGGC               GGCGCGGCCCCTGTT
Acid345_4236   9  95  23 5022033 .. 5022052 -   -15  -3.37245   GGACGGCAATATGAA            GCCCGCGA ATGC TCGCGGGC             TTTGTCCTTCGACTA
Acid345_4242   6  62 378 5029040 .. 5029056 -    -8  -3.30159   GGAATTCGTGGACAA              CATCGC CGGTC GCGATG              CGGTGATCCTGATCG
Acid345_4246   7  74  96 5035384 .. 5035399 - -10.4  -3.53012   CCCTGGTGCTGGAAA              GGCTGC AGCG GCAGCC               TGAAGCTGCCGCCGC
Acid345_4255   8 100 131 5053654 .. 5053673 - -16.4  -4.08189   AACTTAAACAAAACA            GGGCGCCG GAAA CGGCGCCC             TTCACTAGCCCACAA
Acid345_4271   4  68 465 5075794 .. 5075822 -  -6.7   -4.0162   CGTGCACAGGACAAA        GAATGCTCGCC CGGGTTC GGCAAGCGTTC        CTACGAGAGCCGCAC
Acid345_4276   8  64 108 5080252 .. 5080266 -  -8.6  -3.32844   CTTTTGACCGTATAA               CGGTTT AGC AAACCG               CCGCCTTCAGCCACT
Acid345_4282   6  53 159 5088779 .. 5088794 -  -6.8  -3.00022   TGCACTCCACACATA              CGCACG TTAT CGTGCA               ATTCCCGCCAATTGA
Acid345_4292   5  65 388 5099771 .. 5099790 -  -7.8  -3.72592   AACCGGTAGCAACAA            TCCTGCGC GAGA GCTCAGGA             GATATCGTGCACGAC
Acid345_4315   5  55  83 5125736 .. 5125760 -  -5.6  -3.53012   GCCTCCTCCTCGAAA          TCGGCGACCG TACGG CAGCAGCCGA          GTGCTTCAGCGAAGC
Acid345_4319   8  59 209 5129065 .. 5129083 -  -8.8  -2.50622   AGACAGTTCAGCAAG             TGCGCGAC GCC GTCGCGGA             AATCCACGCTATCGG
Acid345_4346  10  73 306 5154655 .. 5154678 -    -6  -4.41494   CATGGGCAACGAAAA          CTGGG-ATGCC TAC GGCATGCCTAG          CCTCGAAAACCGCGG
Acid345_4351  11  74  99 5161480 .. 5161518 -  -7.2  -4.14615   AAAAAGTTTGGAAAA   GGGTGCCCCACTCTACGC AAA GCGTAGGGTGGGGTTTTC   GCTTTGTGTTTCGGA
Acid345_4357   3  95 163 5166161 .. 5166183 - -12.7  -4.11216   CTTGCATTTCGAAAA           GGGCAGCCC CCACC AGGCTGCCC           TTTTCGCATGCACTA
Acid345_4374   4  47 240 5185793 .. 5185808 -  -2.4  -3.53224   CAGCCGGCGTGGAAA              GCTACG CGAT CGCTGC               CATCAGCGCGAAGAA
Acid345_4385   6  65 305 5198205 .. 5198217 - -10.5  -2.52742   ATCGCTGCAGAAGAC                GGCGC TTC GCGCC                TTGGAAAACGCTGCG
Acid345_4396   2  45 302 5220958 .. 5220969 -  -4.4  -2.78816   CCATGCTCTACCAGA                CGAA GCCG TTCG                 ATATCCCAGTGTTCG
Acid345_4402   4  45  70 5226967 .. 5227024 -  -2.7  -3.18264   TCGGCGACGTATCAA CACCAGG-A-CGTGCTGAGCTTGATCG GGCACG CGCTGAAGCTGAGCTCGGTACCCGGCG CGGGCGCGACGGGCG
Acid345_4412  13  64 -39 5239798 .. 5239822 -  -8.5   -3.4268   TCAGAACTGGAAATA          GAGGAAGCGCG AGG CGGGCTTCATC          AGCACGAAGCAGAGG
Acid345_4423   6  56 255 5248947 .. 5248959 -  -6.3  -3.42605   GTGAGCCAAAATACA                TCGAA CGA TTCGA                ACCTGAAAATTGAAC
Acid345_4431   3 100  20 5254750 .. 5254772 - -13.5  -4.52047   CATGACAGGACAAAA           GGCTTCCGT GGTGA ACGGAAGCC           TTTTTCATTTACGGC
Acid345_4436   1  44 213 5266687 .. 5266707 -  -4.7  -2.62184   CCGTCGCCGACACCA           CGGCGGAG GTTCTA CTC-GCCG            CGGCAGATCTGGCAG
Acid345_4441   1  95  21 5272611 .. 5272635 - -11.4  -4.56978   TCCGCAAATAAGAAA          GCCGCCCGGA GCGAG TCCGAACGGC          CTCATTCAATTCAAC
Acid345_4450   5  50 306 5282954 .. 5282966 -  -5.5  -3.08133   GATGCAGCGACGCAA                TGGCG CGT CACCA                CCACGGGCGGGCTCG
Acid345_4457   6  63 329 5287498 .. 5287515 -  -5.5  -4.00038   GAGTACTACCACAAA             GCTCTCG GCGG CGAGATC              TTCAAAATGAAGTTC
Acid345_4463   7 100  23 5295169 .. 5295189 -   -14  -4.72986   GAGGTGCATGAAAAA            GCCCACGC TCGTC GCGTGGGC            TTCGTCTTTGCTCCA
Acid345_4471   4  56 203 5305575 .. 5305598 -    -8  -2.53995   ATGGAGTCGAAGTCA          TCGCCGAAGC TGGA GCGACGGCGA           TCATCCAGCCTGGCG
Acid345_4476   3  60   2 5311372 .. 5311391 -  -3.5  -4.12532   CCGCGGAGACACAAA            GGCGC AGAGTTCTTA GCGCC             TCTAAGCGTGGTCGT
Acid345_4479   0 NONE
Acid345_4495   3  56 301 5334626 .. 5334637 -  -5.8  -3.33696   GCTGGCGTGAACGAA                CTCG CGCC CGAG                 AAAAAACGGCAGCTG
Acid345_4498   3  83  14 5339223 .. 5339255 - -14.9  -2.60723   TCACGCTGAACGAAC      TTCCCCACCCTACGC TGC GCGTAGAATGGGGCA      CCCAAGTCAAAAACT
Acid345_4507   7 100  22 5348694 .. 5348714 - -11.1  -4.71223   CGACAATAGAGAAAA            GGCCCAGCT GAT AGCTGGGCA            CTTTTTCTTTGATGA
Acid345_4515   4 100  26 5354858 .. 5354874 -  -7.2  -5.64873   CCGAAGAATAAAAAA              GCCCAG ACGAG CCGGGC              TTTTTCATTCAAACA
Acid345_4531   7  67 -64 5377328 .. 5377369 -  -9.6  -3.14211   AGGGCCTGTTATCAA CGCGGTCGG-GCGGATACAT GTTG ATGTATT-GCACCAACCGCG GCTTCTGCGCGCGAT
Acid345_4551  11  87  75 5397224 .. 5397241 -  -8.4  -4.66163   ATTCGCATTGAAAAA             CCCGGA ACTCGG TCCGGG              TTTTGCGAAGTACCT
Acid345_4557   8  56  84 5401886 .. 5401903 -  -6.9  -3.21872   CTCAAACAGATGGAA             GCCGACC GCAA GGCCGAC              GGGACCCAGAAGAAA
Acid345_4566   7  95  16 5413298 .. 5413324 - -14.4  -3.72621   CGAAACAGAAATGAA         CTAGGGCAGCCA TAG CGGCTGCCCTTG         GTGTTTAGCGAGAGA
Acid345_4574   3  56 147 5422666 .. 5422689 -  -8.2  -2.57092   AAGGCGATGAATGGA          CTGCTGTC GAACGCGG GACAGCAG           GGATAAGCGCATTCG
Acid345_4585   1  39 211 5433063 .. 5433079 -  -2.2  -2.73771   GGATAGTTGCGAAAG              TCCGCA ACTGG CGCAGA              TAAGTAGCGTGGTTC
Acid345_4591   9 100  20 5438063 .. 5438083 - -12.6  -5.18643   TGAAGCAAAAGAAAA            CTCCGCTC GGAAT GAGCGGAG            TTTTTGTTTTTGCGC
Acid345_4596   4  64 110 5441728 .. 5441746 -    -3  -4.46215   TACACCGAAAAACAA             GGCCGG GTGCGCA CCTGCC             GCATCGAACCCGCTG
Acid345_4617   8  83 413 5468767 .. 5468781 - -12.8  -3.20723   TTTTGATGAACTCAA               GCGCCG CTT CGGCGC               GCCAGGCGAGTTTGC
Acid345_4625   6  57 402 5478895 .. 5478906 -  -7.2  -3.13073   ACCGCTACGAAGAGA                CGCC GTGG GGCG                 CTGACGTGGGCAAGG
Acid345_4633   1  45  40 5491423 .. 5491438 -  -4.6  -2.78463   AGCGTCGTGATGACA              GGGGTC CTTC GACTCC               GTCGCGCTTCGCGCG
Acid345_4636   2  55 322 5495450 .. 5495469 -  -4.8   -3.6682   CCGCACGCACCGAAA            CCGGTCCG CTGG CGGGACGG             ATGTTGTTTGGCGCG
Acid345_4640   6  49 -14 5500102 .. 5500113 -  -5.8  -2.59748   CAGGCGCAGAAGCTA                CTCG CTAA CGAG                 CTCGATCTGCGGCAG
Acid345_4653   9  86 134 5510469 .. 5510486 - -12.7  -3.65812   TTCGCTGGAACAGAA             GGCCGGA GAAA TCCGGCC              TTTTCCTTTGTCCGA
Acid345_4666   2  50 134 5523592 .. 5523620 -  -5.4  -3.12999   TTACGGGATACGCAA       CGCGTATTATCGCT GGA AGCG-TAAC-CGCG       CCAAGAAGAAGTTCG
Acid345_4692   7 100  26 5551108 .. 5551126 -   -16  -5.19275   AGCTACAAAACAAAA             GGCGCTCG TTG CGAGCGCC             TTAGTTTGATGGTTA
Acid345_4701   9  54  75 5559830 .. 5559846 -    -3  -3.85698   GGCGCTCCCGACAAA             CAGC-AG ATCC CTCGCTG              CGCTCGGAATGAGAA
Acid345_4711   1  41 103 5571925 .. 5571946 -  -2.9  -2.74012   CGAGCAGCGTAACCA           TCACGGGCG CCGG CACCCACAA            CATCAAAGCGTCGTT
Acid345_4724  11  64 200 5586518 .. 5586545 -  -8.4  -3.35775   ATGATGGCGGAAAGA        CCGTCAACGTAC AGGC GCACGTCGAAGG         CAAGGAAGAGGTCAA
Acid345_4727   7  62 324 5588250 .. 5588271 -  -4.3  -4.12456   ACATCATCCGCAAAA           CCGAGGGCG AGTA CACGCTCGA            CGATGGCCGCAAGGT
Acid345_4738   5  66 139 5600900 .. 5600911 -  -3.6  -4.41633   CACGCCGAAAAAGAA                CCCG ACCC CGAG                 GAGCACGACTTGCAA
Acid345_4743   2  58 432 5606271 .. 5606286 -  -4.6  -3.91897   TCGCTCATCCACAAA              CGGCGT TACT ACGTCG               ACGGCATGTTGTACG
Acid345_4751   9  71 -28 5615453 .. 5615484 - -10.3  -3.29739   TGTAACTTAGAGGAA     CGC-TTACGC-GACG GGCA CGTCCGCGTAACGCG      GTGGGGCGCTCAGTC
Acid345_4756   5 100 109 5620390 .. 5620410 - -13.3   -5.5112   TTCACCAACAAAAAA            GGAGTGGCC CCG AGCCACTCC            TTTTTCACTTCTCGC
Acid345_4760   8  67 428 5623837 .. 5623869 -  -6.2  -4.10552   GGCCATCAAACCAAA     GCGCCTCC-CGCAAC CCCA GTCGCGTAGCGACGC      AATGAAATAGCCCGC
Acid345_4775   5  69  47 5642765 .. 5642777 - -10.5  -3.06183   GTCATCCTGAGCGAA                GCCGC AAA GCGGC                GAAGTCGAAGAATCC
Acid345_4779   8  70 152 5647605 .. 5647615 -  -5.4  -4.43309   GAACGGCAAGGAAAA                 TGAG TTT CTCA                 TCATGCCGGGTGAGT
Acid345_4778   6  58 296 5648066 .. 5648076 +  -3.2   -4.1822   TTCCGGCGCTTGAGT                 TTCG CAA CGAG                 TTTCTTAACGTCAGC
Acid345_4767   5  47  93 5634155 .. 5634178 +  -5.3  -2.79327   CGCACGCGGCGATGA         GCGTCGGC-CG CGGC CGTGCCGA-GC          ATTTCCATGAAATCC
Acid345_4764   4 100  23 5630254 .. 5630275 + -13.7  -4.90869   CGAGCAATAACAAAA           GCGGGACCG AACC TGGTCCCGC            TTTTTGCTTGCTCGT
Acid345_4759   6  83 260 5624139 .. 5624179 + -14.8  -2.53888   CAAACGGCGCTGTCA TGCCGG-GGGAGACGCCTA TGTT TAGGCTTCTCCCGCCCGCA  ACTTGTTTGTTTTGA
Acid345_4755   4 100  19 5620390 .. 5620410 + -12.6  -4.78149   TTCACCAACAAAAAA            GGAGTGGC CCCGA GCCACTCC            TTTTTCACTTCTCGC
Acid345_4750   3  83 468 5615915 .. 5615932 + -12.7  -3.17194   ACGCCCAAAAGGAAA             GGGCACC GCGC GGTGCCC              TTCGATTCCCAAAGT
Acid345_4742   6  50  13 5606727 .. 5606742 +  -5.4  -3.06831   TAGCGGCTACGACGT              C-CTCGG CCC CCGAGCG              TTACCTGCCGCTTGC
Acid345_4737   4  47 -37 5600991 .. 5601011 +  -2.3  -3.55563   GCATTCCCGATGTCT            GCACCCTGG CCA CCTGGGGAC            TTTACCGACTCAGAT
Acid345_4728   9  66 384 5592587 .. 5592602 + -10.4  -2.64695   GAGAATTGCACTGCG              CTCGGC TGCA GCCGAG               ATTAGTTGGTGGTCG
Acid345_4714   4  47 223 5578128 .. 5578150 +  -4.1  -3.29511   CAACTGCATAGGACG           GATCGGCCT GCGTG AGATCGATC           TTGTAGCGCAGTCGA
Acid345_4710   4  52  99 5572121 .. 5572133 +  -6.2  -3.05384   GGGAGCTTGAGGCGC                CGGC AACGG GCCG                TTCCATGCCGCAACC
Acid345_4703  10  91  91 5562077 .. 5562095 + -14.6  -3.15544   AACAAAAAGATTAAA             GGCAGGGA CAT TCCCTGCC             TTGGTGCAAATCCCG
Acid345_4700   2  52 283 5560096 .. 5560111 +    -6  -3.05844   GCGAAGCCGATGAGC              GCGCCG GGCT CGGCGA               TGTTGAGGTCGCCGA
Acid345_4691   5 100 125 5551108 .. 5551126 +   -16  -3.59233   AGCTACAAAACAAAA             GGCGCTCG TTG CGAGCGCC             TTAGTTTGATGGTTA
Acid345_4686   5  49 384 5548164 .. 5548191 +  -6.3  -2.56271   GAGCGAGCGAACGTG        GCTG-TCGAGCA TTTCC TGCGCGAGCAGC        GTGTTCTGCTCGGAG
Acid345_4686   5  49 399 5548179 .. 5548206 +  -2.8  -3.53343   GCTGTCGAGCATTTC       CTGCGCGAGCAG CGTGTT CTGCTCG-G-AG        TTTGCCGGGCGCGTT
Acid345_4674  15 100  53 5530298 .. 5530319 + -15.9    -3.794   CAAAGCAAAAAATAA           GGGCGACCA CGAA TGGTCGCCC            TTTGATGGATTGAAG
Acid345_4667   9  82 105 5524633 .. 5524647 + -11.4   -3.8709   CACCTGCTGGTGCAG               GCCGTC GGC GACGGC               TTTGTAGAACGCTTT
Acid345_4661  10 100  22 5520227 .. 5520244 + -14.1   -4.4846   ACGGAAGTGAGCGAA             GGCCGCC GAAA GGCGGCC              TTTGTTATTGCATTA
Acid345_4656   1  47 323 5514635 .. 5514666 +  -4.3  -3.04144   TACCCGCTCACACGT      GCTCGACGATCAG CAGGGT CAGGTCGTCGGAC       TGTTCGCGCTGGCCG
Acid345_4652   6 100  21 5510469 .. 5510486 + -12.7  -4.61873   TTCGCTGGAACAGAA             GGCCGGA GAAA TCCGGCC              TTTTCCTTTGTCCGA
Acid345_4618   7 100   8 5472469 .. 5472496 + -17.8  -3.94465   TGAACTAAGAGACTT        CGGAGGCTAGCA ACTT TGCTGGCCTCCG         TGTTTTCATTTTCAG
Acid345_4600   5  52 138 5448551 .. 5448562 +  -5.8  -3.07522   GTACGGCTCGAGCAG                TCCG GCGT CGGA                 TATCTTCACCAGTGT
Acid345_4595   5  81 243 5442102 .. 5442129 + -12.7  -3.14878   GACGTGATACCCCAC        GGTGTTGCGCC CGGCGA GGCGCAGCGCC         TCTTCCATTACCGCG
Acid345_4590   4 100  19 5438063 .. 5438083 + -13.3  -5.61881   TGAAGCAAAAGAAAA            CTCCGCTCG GAA TGAGCGGAG            TTTTTGTTTTTGCGC
Acid345_4584   4  47 216 5433007 .. 5433018 +  -3.6  -3.22298   GCGGAGGTGTGGACG                CTGC GATG GCGG                 TTACTGATCAGTAAA
Acid345_4573   3  60 398 5423093 .. 5423103 +  -2.4  -4.33105   GGTCGTTAAACCAGA                 CGCC GTA GGCC                 TTTTCGTAGTCCTTC
Acid345_4559   8  89 392 5407186 .. 5407230 + -16.4   -2.5937   ACCAAAACAAAAATC GGCCCCGCGGAGCGCTC-CTT TTGG AAGCGATCGCCCGGCGGGGCC ATTGTGGAGATCTCT
Acid345_4556   2  49 473 5402394 .. 5402406 +  -3.3  -3.54129   CACCCGGCGAAAGCT                GCGGT ATG GCTGC                TTTCGACAGCGTGTC
Acid345_4552   7  85  26 5398123 .. 5398151 + -16.1  -2.64274   ATTTTGATTGGCTGC        CCCACGTCTCG CGATTTT CGAGACGTGGG        TGGGTTTCGACAGGT
Acid345_4534  12  75  10 5380713 .. 5380739 +   -13  -2.64595   CGCTAAAGCAAGAAA         GGCCAGCTCTCT CAG GGAGAGCTGACC         CTTGTCGTCAAGCTT
Acid345_4529   4  56  70 5375085 .. 5375095 +  -2.4  -4.01381   CGCAAAACATTTTTT                 CGTG TGG CCCG                 TTCTTTGAATTCGCT
Acid345_4523  11  65 133 5367384 .. 5367398 +  -6.4  -3.95787   GTCCATGGACTGCTG               GCCATT TTG GATGGC               TTTCTGAATCTCGTC
Acid345_4519  10 100  22 5361303 .. 5361330 + -15.6  -3.38046   GTCTGAAATCCAAGA        TCGAGGGCAGCC GCGA GGCTGCCCTTGG         TGTTTCCGGTCAGAA
Acid345_4514  10  80   5 5354858 .. 5354874 +    -5   -4.8622   CCGAAGAATAAAAAA              GCCCAG ACGAG CCGGGC              TTTTTCATTCAAACA
Acid345_4506  10 100  21 5348694 .. 5348715 + -10.9  -5.34309   CGACAATAGAGAAAA           G-GCCCAGCT GAT AGCTGGGCAC           TTTTTCTTTGATGAT
Acid345_4497   4  84  35 5339077 .. 5339093 + -13.7  -3.06183   GGGTCCTTCGACTGC              GCAGCGC TTC GCGCTGC              TTCGCTAAGGATGAC
Acid345_4484   2  49 410 5327401 .. 5327413 +  -5.5  -2.95539   CTGATAACGAATAAA                GCAGG CAA TCTGC                ATTTGCTTACCCTTC
Acid345_4478   5  60  63 5314883 .. 5314893 +  -2.4  -4.28774   GCGGCACCGTCAGCT                 CGGG ATG CACG                 TTTTCCATTCGGTCC
Acid345_4470   2  71 282 5305984 .. 5306034 +  -9.7  -3.60296   CGCCAGACGCTTGAT GATGTCCATGCCGCGCT-CGCCGCC GAA GACGGCGCAGTGCGGC-TCGAAGTC TTTCACCTGGCGCTG
Acid345_4462  12  95  24 5295169 .. 5295189 +   -14  -3.48269   GAGGTGCATGAAAAA            GCCCACGC TCGTC GCGTGGGC            TTCGTCTTTGCTCCA
Acid345_4456   4  62 468 5288310 .. 5288322 +  -6.9  -3.72695   ACGTCATTCGAGGAA                CGCTG GGT CGGCG                TTTCCTGCGAGAACT
Acid345_4449   3  47 433 5283704 .. 5283715 +  -2.2  -3.53855   TCAGTTCTTTGCGCT                CTGT CTTG GCAG                 TGTCTTTTTCGAAAC
Acid345_4442   9  66 289 5276138 .. 5276161 +  -8.8  -3.37464   GTGTCGATCACTAAT          TGCCCGCTGCC AGC GGC-GAGGGCA          TTATCAAGTTCATGC
Acid345_4435   2  45  79 5266974 .. 5266995 +  -2.1  -3.34398   CCAGACATTGGCGCC           GTCGAACGC GAGG GCGTAGGGC            TGTTTGCCGACGGGG
Acid345_4422  11  87 256 5249228 .. 5249258 +  -8.3  -4.67904   GTTACACCCTCGCCA       GTTTGGCTTGTTC CTGCA GATCGAGCCAGAC       TTTTTCGACTTGCTC
Acid345_4411   5  47   6 5239804 .. 5239816 +  -4.7  -3.14132   CTGGAAATAGAGGAA                GCGCG AGG CGGGC                TTCATCAGCACGAAG
Acid345_4401   2  52 136 5227201 .. 5227220 +    -5  -3.28712   CTTCAGTGACAGGGT            TCTTGTTC AGTT GAACGGGA             TTCTCGCGCCCGGAA
Acid345_4389   5  60  63 5204993 .. 5205025 +  -3.9  -4.19624   CTTGCGCCGGTGATT      GCCGAGGTGATGAGC GGC GCTACCCGCCTCAGC      TTTCTCTTCGCGCTG
Acid345_4384   3  50 426 5198557 .. 5198574 +  -5.5  -3.08314   GTCTGGGCCGTGGGG             TGGTGGC TCGA GCTACCG              GTTTTACGAGTTCGA
Acid345_4375   5 100  16 5186770 .. 5186789 +   -15  -4.51743   GCGCGCAAACGAAAA            GGCACGGC GCGC GCCGTGCC             TTTGTTTCATCGTGA
Acid345_4364   3  41  78 5173546 .. 5173562 +  -2.9  -2.80935   TCGTCGTACATCCGC              CGTCTTC CTT GCAGATG              TCTCATGAATGCGGT
Acid345_4356   4  91  30 5166161 .. 5166183 +   -12  -4.14243   CTTGCATTTCGAAAA           GGGCAGCC CCCACCA GGCTGCCC           TTTTCGCATGCACTA
Acid345_4350   2 100  19 5161485 .. 5161513 + -21.1  -4.42081   GTTTGGAAAAGGGTG        CCCCACTCTACGC AAA GCGTAGGGTGGGG        TTTTCGCTTTGTGTT
Acid345_4345   7  64 398 5155425 .. 5155455 +  -9.8  -2.70932   CAGATTCCTGAATTG      CG-GCGCGAGCTTC CGGTC GAAGC-CGCGCTCG      TAGTTCACCCGCAGC
Acid345_4339   4  66 141 5149171 .. 5149199 + -10.2   -2.8547   TACTCTCTCCTGTCA        TCCTGAGGCGCG TATTT CGCGCCGAAGGA        TCTGCTGTCCCGCGT
Acid345_4324   5  53 469 5135701 .. 5135726 +  -3.9  -3.62597   TTACCGTCTGCAGTG         GCTGGTCCTGG CGGG CCAACATCAGC          TTGTTCCCAAATAAG
Acid345_4318  11  62 122 5129407 .. 5129423 +  -2.1  -4.49556   TTGTACTCCTTCATA              ATCCGCG AAC CGGGGAC              TTTGTTTCCTGCCGC
Acid345_4291   2  43 176 5100353 .. 5100365 +  -3.3  -3.02511   CCGACGTGCAGCACG                CGCTG CGG CACCG                TCTTGCAGCGATGCA
Acid345_4281   2  45 318 5088992 .. 5089003 +  -4.4  -2.78715   ATCAACAAAGTATGT                CTTG CCCC CAAG                 TGTGATCCCCCGATT
Acid345_4270   7  55  41 5076282 .. 5076296 +  -4.9  -3.70902   TTAGGCTTACAAATT               TGCGC CTACA GCGCG               TTTGGATCTGCAACA
Acid345_4254   3 100  14 5053654 .. 5053673 + -16.4  -3.05384   AACTTAAACAAAACA            GGGCGCCG GAAA CGGCGCCC             TTCACTAGCCCACAA
Acid345_4245   7  47 150 5035634 .. 5035645 +  -2.2  -3.55815   CGCATCATCGTCACT                CGAGC CGG GC-CG                TTTAGGCACATCTTT
Acid345_4245   7  47 236 5035720 .. 5035738 +  -4.4  -3.14527   GTCGAACGCATTCAT             CGAATCGC AGT GCGCGTCG             TCTTCATCCCAGTTC
Acid345_4245   7  47 388 5035872 .. 5035884 +  -4.8  -3.14211   CCGACAACACCGGTT                GGGT GGTTA ACCC                TTCATAGCGAAGAGT
Acid345_4229   8  75 275 5013533 .. 5013585 +  -3.9  -4.89966   GCCCGCTTCAGCGGG CGGCGCGGCCCCTGTTCGCGAGGC GGTTAA GCCTCGCGAAC-GCGACCTAACCC TTTATTTTTGAATAT
Acid345_4210   7  53 135 4987668 .. 4987690 +  -4.1  -3.68222   CTTCCGTCACAGTGA          GCGACAGCAT GTTG AAGCTG-CGC           TTCTTGAGATTGGCG
Acid345_4198   8  90  43 4976820 .. 4976845 +  -6.1  -5.18409   CCTTCTTGCACTTCA         GACTGCGATTC GCAA GAGTTGCAGCC          TTTCTTTTTCTTTTA
Acid345_4188   1  43 220 4955984 .. 4956006 +    -4  -2.72344   TGTACATCTCGACGC           GGAGCTGCAG GAA CTGCGACTCA           TGCTTCGGGATCGGA
Acid345_4184   8  54 315 4951966 .. 4951988 +  -6.2  -3.25823   GGCGGTCGTAGGGGA           TGTCCGCCTC AGC GAGCAGGACA           TTCATGTGGCCCGGC
Acid345_4167   7  72  74 4934801 .. 4934824 +   -11  -3.06183   GTGGCCTTCGGCGAC          GAACCCGCAT TGTT AGGCGGGTTC           TTCGCTCAGGATGAC
Acid345_4155   8  58 138 4922261 .. 4922274 +  -3.7  -4.06055   AGTCGTGAGGCGACA               GGGGC GAAA GCCCA                TTTCCTTTGAGGGCT
Acid345_4150   8  93 344 4911209 .. 4911222 +  -4.5  -5.61596   TCAGGGAGCAGCCGC               GGGAG CGGG CTCTC                TTTTTTTGTGCACAT
Acid345_4135   1  95   7 4895294 .. 4895343 +   -10  -4.71223   GCCCGCTAGTTCGCC GCGAAGC-AATCCTCAGTGCCCC CGTGT GGGGCACTTCGCATTTGCTGCGC TTTTCTGTGTTCTCG
Acid345_4122   4 100   7 4884908 .. 4884956 + -21.3  -4.10657   GTGAATTAATTCAGG GTGCCCCACCCTTATCGCGCGAG CCTTT TTCGCGCGAT-AGGGTGGGG-AC TTTTGAGCCCTGTCA
Acid345_4117   3  60 409 4876610 .. 4876625 +  -6.1  -3.63627   TGCGCATATCGTTGC              CCGCA AATGCC TGCGG               TTTGCCCTGTCCGGA
Acid345_4111   6 100  24 4868507 .. 4868526 + -12.8  -4.85782   CAGCAGAAACAAGAA            TGCGCCGC AAAT GCGGCGCG             TTTCTTTTTGCGGAA
Acid345_4107   5  49 216 4864902 .. 4864926 +  -4.1  -3.32268   CAAAGGCGTAGGAGG          CCGCCAAACGC TGA GCGCTTACCGG          TTCTGCGAATAGTTG
Acid345_4104   4 100   3 4862672 .. 4862694 + -13.4   -4.0031   TACCGGAAAATGAAA           CAGCTGCCGA ATC TCGGCAGCCG           TTCTTTGCTACGAAT
Acid345_4091   3  58   0 4851446 .. 4851475 +  -2.7  -4.08767   GGCAAGTAAGTGGTG       ACGTG-GGCCTGGG TGC CCCATGTCTCGCGA       TTTTCGAGACATGGG
Acid345_4065   4 100  21 4811112 .. 4811139 + -13.5  -4.71186   AGGGACAGTTACCGA        GCGGTCGTGAGG GCCAG CCTC-CGACCGC        TTTTCTCTTCATCCT
Acid345_4059   2  69 198 4804367 .. 4804402 +  -3.4  -4.63218   AAGTATGCCGGCAGC   TCAAAGCGGAT-CCGC ACACCC GCGGCATCC-CTGTGA    TTTTCTTGACCGCAA
Acid345_4055   5  60  22 4796891 .. 4796901 +  -2.4  -4.32649   AGCCCGGGCCGTTCG                 GCAG CAC CAGC                 TTTCCTTTTTCAACT
Acid345_4031   5  60 351 4766789 .. 4766800 +  -3.6  -4.10164   GACGTCGAGCGACGC                GGGC TCAA GCTC                 TTTCTGTACTCGTAA
Acid345_4020   6  74  -3 4754538 .. 4754567 + -11.5  -3.25204   TAATTACCGCGAGAT       GTGAGGCGGA-GAC CCT GTGGTCCGCCTCAC       TGTATTTCCGCCTAG
Acid345_4014   7  51 474 4746312 .. 4746328 +  -6.5  -2.64155   AACGCATAGCGGGTC              GTGGCAA GTT TTGCCCC              TGCATTTCGACCGAC
Acid345_4003   4 100  17 4731504 .. 4731525 + -17.3  -5.06414   CTCTGCGTGAGAGGG           TGGCGCGGC TCCG GCCGCGCCA            TTTTTGTTAACCCGC
Acid345_3998   6  47 -69 4726686 .. 4726730 +  -4.2  -3.06183   CGCTGAACGTAGGCG CAGCCAGCGGAAGA-AAGGGC ATGT GCCATTGTTTTCCGCCGGCAA TTACATGACGGTGAA
Acid345_3998   6  47 229 4726984 .. 4726996 +  -3.3  -3.35813   GCGCCGGTTTACCGT                GCTGC CCC GCACC                TTCCTTGCCGTGACA
Acid345_3998   6  47 331 4727086 .. 4727096 +  -2.4  -3.48924   CGAACGGGTTGGCGC                 GGCC GCG GTCC                 TTGTCTGGAACATGC
Acid345_3993   3  58  30 4724063 .. 4724081 +  -5.2  -3.66356   TTTCCACTTCGACCA             TCTGAACC GCG GGTGCGGA             TTTCACCTTCGCAAT
Acid345_3987   6  66  86 4718404 .. 4718417 +  -3.7  -4.39889   GAATGTGCCGAGGTT               GCGGC GCTT GCCGG                TTTTCGTGTCCTTCT
Acid345_3980   3  51  86 4709197 .. 4709207 +  -4.6  -3.35996   AGGCCAGGGCGCGTA                 CCGT GAA GCGG                 TTGTCGCTGGCAATG
Acid345_3969  14  74 -30 4697055 .. 4697089 + -11.4  -3.29273   GCCCGAAGTAAAAAC     GCGCTTAACCGAGCGT CTC ACGCGAAGTTAAGCGC     TCTTGTCATCCTGAG
Acid345_3969  14  74 441 4697526 .. 4697539 +  -6.7   -4.3534   CGGCGTCGAACGACT               CATCG CGCG CGATG                TTTTCCTCATTGCGG
Acid345_3963   6  65 130 4690033 .. 4690052 +   -10  -2.93073   AGGCTTCCATCTGCT            GTACCAGG AACT CCTGGTGC             TCCTTCTTCCACGGC
Acid345_3953   3  47 132 4676905 .. 4676919 +  -3.4  -3.38291   AAGATCCCCAAATGC               CCGCGC GTG GCGTAG               TTCTCCACTTGTCGC
Acid345_3953   3  47 138 4676911 .. 4676927 +  -3.6  -3.28712   CCCAAATGCCCGCGC              GTGGCG TAGTT CTCCAC              TTGTCGCGCCGAGCG
Acid345_3939   4  53 448 4661140 .. 4661161 +  -5.1  -3.39529   GAACGACGACGGGTC           TCCTGACCA CACC TCGTCGGGA            TTGCTCTTGCCTTCC
Acid345_3926   4  66 119 4641698 .. 4641724 +  -3.5  -4.46212   AGTTCACCGGCAAAC         CCAGCACGCCG CCGAA CGCCGCGATGG         TTTTGTCGTCGGCCA
Acid345_3916   2  43 431 4631896 .. 4631911 +  -3.2  -3.02144   ATGGCCGGATGCGGG              TTGACC ATGT GGTCAC               TGTTCGACACGATAA
Acid345_3913   3 100  25 4630358 .. 4630377 + -10.7  -4.74285   AGCTCTTAAAACGAA            CCCAGCC TATTGC GGCTGGG             TTTTGTCTTCTACCT
Acid345_3909   5 100  20 4628061 .. 4628085 + -17.9  -3.72119   CTCCCGTGAAAGCAC          GGCCCGATCCG CAA TGGATCGGGCC          ATTTTTCTTGTCCTA
Acid345_3899   5  58  32 4614272 .. 4614290 +    -3  -4.19238   AAAATTGGTAGCGCT             ACCGGG AATCGAA CCCGGG             TTTTAAGATTGAGAA
Acid345_3892   6  81 -15 4605764 .. 4605792 + -12.5  -3.09516   GATCCGCGAGGTGTT       GC-GCGGACGGA GATAAG TCCGTCCGCAGC        TTAGCTGATACGCGC
Acid345_3887  15  95  23 4599412 .. 4599436 + -14.3  -3.30619   CCCAGACGCAAAAAT          GCCCCGCGA AATGAAC TCGCGGGGC          TTCTCGGAAATCCTT
Acid345_3879   4  68 367 4588788 .. 4588808 + -11.1  -2.54523   CCAACGATGACGACA            TCGCGCAGG CGG CCTGCGGGA            TCGCTTGCGATGTGG
Acid345_3870   5  71 130 4582364 .. 4582392 +    -6  -4.22652   CGACAAGCGAGCAAT        GCCTCGGC GAGGAAAAGATGA GCCGAGGC        TTTTCCGTAATGTGG
Acid345_3864   5  91 105 4576580 .. 4576598 + -11.7  -4.08485   ACTACAAAAGCAGAA             TGGCCGC CCGCA GCGGCCA             TTTCGTTTGGATCGC
Acid345_3836  12  71  48 4540765 .. 4540786 + -11.6   -2.8751   GTCGACTTGTTCTGA           GGCGCTCA CCAGGT TGAGCGCC            TGATTATCCTGCTCT
Acid345_3811   2  54 182 4506710 .. 4506735 +  -6.7  -3.02947   CCCTTGATCAAGACT         CGCGGCCCAAC TGCC GTAGTGTCGCG          TATGTCTCGTCGATG
Acid345_3788   7  53 202 4476047 .. 4476057 +  -6.8  -2.91264   GTAGATACTGCTAAA                 GCGT TGA ACGC                 TGTGTGACTGCCCGC
Acid345_3783   1  45 -12 4471964 .. 4471976 +  -3.3  -3.31144   AGTTGCGTGTGCGCT                TCTCG CGT CGTGA                TTCTCAGAATGAACA
Acid345_3772   6 100  23 4460589 .. 4460609 +   -14  -3.82353   AGCGAAATATCTGTA            GCCTGCGC CAAAA GCGCAGGC            TCTTCTTTTTAGCTG
Acid345_3761   6  57 316 4446111 .. 4446131 +  -7.5  -3.14132   GGTCTTGATGCTCTC            GTGCCCGAG CAG CTTGGACAC            TTCCTCCAACGGCAC
Acid345_3750   7  95 337 4426643 .. 4426673 +   -14   -3.1855   ACCATGATGACTCGT       TCAGTCTCCCCGTT ACC AGCGGGGAGGCGGA       TTGCCTATTCAGGAC
Acid345_3737   2  79  74 4413223 .. 4413252 +    -3  -5.24531   TATATCCCAAACAGA       GTTCGCGCATA CAAGCCGCT TAT-CGCGAAC       TTTTTTATAGGAGAT
Acid345_3726   9  47 159 4404029 .. 4404062 +  -3.9  -3.16683   CATGGCCCTGGTATT     GTGGTGCGATGCTC CGCTTGC GAGCA-CGTACTGC     TTCGTCCGGTCGACT
Acid345_3715   4  51 174 4393863 .. 4393878 +    -4  -3.53091   GTCCCTAGTGCTCAA              CATCGT GGTG ATGATG               TTTCCCGAAGGGGGT
Acid345_3700   3  95 117 4375518 .. 4375534 + -10.8  -4.65895   GCCTAAAATACGAAA              CCCGCG ATTTA CGCGGG              TTTTTAACTGGCGGA
Acid345_3676   4  56 326 4348164 .. 4348174 +  -6.8  -3.28924   CCACGTTGCCAGAGA                 GACG GAT CGTC                 TTCTCAGCACGAATC
Acid345_3673   6 100   7 4344297 .. 4344325 + -13.8  -4.41348   GCGCGCTAACGCCGA        GCCGGGGAGGGC GGGAG GGCCTCTCCGGC        TTTATTTCAGCGCCA
Acid345_3673   6 100 274 4344564 .. 4344584 +   -14  -3.84451   CAGGCCGACGTGCGG            GCCGCCGA TCCCT TCGGCGGC            TTTGCCTTTGAAAAA
Acid345_3664  14  95   5 4335831 .. 4335851 +   -14  -3.75897   ATGCGCATTAACAAA            GGGACGGC TTGAT GCCGTCCC            TTTGGCTTGGCGCTT
Acid345_3652   4  50 430 4321999 .. 4322013 +  -2.1  -3.73968   GACGATTACAACCAA              CGAAGG GACA CCT-CG               TTTGCTGGACCGTTT
Acid345_3646   1  42 245 4315894 .. 4315931 +  -3.9  -2.58959   AAACCATGCGTAGGA   TGTCGCCACGCGCCGCGC CAA GCGCCATGCG-GACGCCA   ATCTCTTTGGTCTGG
Acid345_3627   7  53 343 4295252 .. 4295267 +  -5.4  -3.40597   GAAAACGACGTGAAT              GTGCCGG AAA CCG-CAC              TGTTTCGCTGCCGCA
Acid345_3615   9  79  42 4278143 .. 4278157 + -11.4  -3.73775   GAGTCCTTCGACTTC               GCACGC TTT GCGTGC               TTTGCTCACGATGAC
Acid345_3611   9  54 391 4273766 .. 4273779 +  -5.9  -3.18023   GGATGGAGTGCAGTC               CGGCG GAGA CGTCG                TGTTCGTAATCCTGG
Acid345_3598   7  93   7 4255521 .. 4255546 + -13.3  -3.84389   ATCCATTGAACGAAA         TTGCCGGATGG TCTC CCACCCGGCAA          TTGTCTTGTTCGATA
Acid345_3594  10  86  29 4250359 .. 4250380 + -15.9   -2.8294   ATTGCAAATGAAAAA           GAGGGCTGC ACTG GCAGCCCTC            TCCTTATCCAACCTG
Acid345_3590   3  74  32 4242616 .. 4242636 + -11.1   -3.2827   ACGAGAAATACAAAA            GCCCCGG CTACTGA CCGGGGC            TTCGTCATTGAATAA
Acid345_3581   4  66  51 4232789 .. 4232799 +    -4   -4.4267   CTGTGGCCCTGGCAG                 TCTT TTG AAGA                 TTTTGCATTTTCAAA
Acid345_3576   2  58 -29 4228022 .. 4228041 +    -7  -3.35798   TTGGGCAGGGCAGTC            GCTGCCCG TTCC CGGACGGC             TTCTACATAACCCAT
Acid345_3558   7  50 422 4208531 .. 4208560 +  -5.7  -2.73994   GTAATCCCTCCAGCA       CGCAGATCGTCG AGTGAAA CGACGACC-GCG       TACTCTTCGGCGCAT
Acid345_3547   4 100 291 4199041 .. 4199061 +   -14  -5.16572   TGCAATTCGCTTCAA            GCCTCGGG ACACA CCCGAGGC            TTTTTTGCGTTCCGT
Acid345_3533   2  54 175 4181265 .. 4181283 +  -6.6  -3.05963   GAGTCCACATCCGCA             CGTAGGCG GAT CACCTGCG             TATTGCCATCGCCGT
Acid345_3528   3  45 328 4175753 .. 4175765 +  -4.7  -2.84602   CGGAGATAATCGTCG                ACGGC CTC GCCGA                ATTTAATCGGCTCCA
Acid345_3523   7  58 335 4170287 .. 4170300 +  -5.2  -3.65812   ATTCGTCTAGCAGTT               CCGC TTCGGC GCGG                TTGTCTTCCACCAGC
Acid345_3517   3  43 332 4159820 .. 4159835 +  -3.2  -3.05384   ATGACGGTGAGGATG              CCGAGCG AAG TGC-CGG              TTGCGTGCAGGGCGC
Acid345_3510   1  54  58 4149399 .. 4149418 +  -5.7  -3.16742   GCTCTTCCAATGCCA            CGAG-CCG AGGAG CGGACTCG            TTCGTCCCCCTTCGC
Acid345_3505   4  66 394 4139219 .. 4139242 +  -8.8  -3.38316   ACGGAACCGCCGCGA          CCCGGAGTTC CGGG GAACGCTGGG           TTCGTTCCATCGTCG
Acid345_3499   3  49 230 4128568 .. 4128582 +  -4.2  -3.31022   GCCAGGACCAGCCCG               CCTCTT ACG ATGAGG               TTCATGATGTTTGCT
Acid345_3486   7  62 155 4112831 .. 4112841 +  -6.8  -3.64703   ACGAGCGGTGGATGC                 GCAG GAA CTGC                 TTTGGGTCGAGAACG
Acid345_3486   7  62 212 4112888 .. 4112900 +  -6.9  -3.72576   TAGTTTGCTGCTTGA                GGTGC TTA GCGCC                TTTGCTGGCGAGGGC
Acid345_3473   7  52 342 4098912 .. 4098924 +    -2  -3.87373   ATTCTTACGTATCCC                TTCT CTTCA AGAA                TTTCTGAAGAATCTA
Acid345_3469   4  65   8 4093038 .. 4093072 +  -9.2  -3.30605   GGAAATAACCAGGGT     TTCCCCACTCAATTGC GAA GCACTAGGGTGGGGAC     TTCCCTTCTTCCTCT
Acid345_3458   0 NONE
Acid345_3449   3  66 413 4069428 .. 4069454 + -10.8  -2.56596   GCTTGATGTCGAGAT         AGCGCTTCACGC GCG GCGTGAAGCTCG         TCACTTCCTGCGCCG
Acid345_3445   4 100  22 4065841 .. 4065858 + -14.1   -3.8591   TCCGCGCAAGCGAAA             GGCCGGC GCAA GCCGGCC              TTCTTCATTCTCCGC
Acid345_3440   5  51 390 4060542 .. 4060559 +  -2.7  -3.62096   ATCGACCGCCAGGCT             GTGCA CCTTGGCC TGCAC              TTTGAAGTCCTCCAG
Acid345_3435   4  62 443 4055670 .. 4055684 +  -4.2  -4.14739   AGCCAATCGCCGAGC               CCATCT CGA AGACGG               TTTTCGCATCGATCA
Acid345_3423   2  79  45 4045547 .. 4045582 +  -2.7  -5.15634   GAGCGGCCAGGAAAA    CAGGAATTACGTG CGAGTACTAT CATTTAATTCCTG     TTTTTTACTCGCATC
Acid345_3370   4  83  20 4001000 .. 4001017 +  -8.3  -4.38712   TCAGGGCAAACGAAA             GGACGGC CGCA GCCGCCC              TTTTGTGGAACTCAA
Acid345_3364  10  74 293 3993824 .. 3993866 + -10.5  -3.53343   GTTTCCATCAGCATG GCGCGCGCGGCATTGGC GATGTCGGG GCGATTGCTGCGCGTGC TTTGACCGAGAAGTT
Acid345_3355   7  65  18 3979956 .. 3979976 +    -6   -4.0156   CGCTACGCTCCCTGC            GGCTGCGC CTCGC GCGAGGCC            TTCTTCTTGATCTCG
Acid345_3343   8  65 104 3966569 .. 3966604 +  -5.2   -4.1822   CTTGTACTTTTTGTT    GTCGGCCGCAATCTCG ATCG CGCGATAGTGACCGTC     TTTCTTGAAGTCGGC
Acid345_3337   6  56  39 3959962 .. 3959982 +    -4  -3.87994   TTCCAACCACAAATT           GAGCAGCTT GCAG AGGC-GCTC            TTTGTGCGCGTCGGT
Acid345_3337   6  56 463 3960386 .. 3960396 +  -2.4  -4.18018   GCGACCGTGCCCTTG                 GGCG AGC CACC                 TTTTCCGTGGAAGAG
Acid345_3330   7 100 456 3950154 .. 3950206 + -19.4  -5.39905   CGGGGAACGCGGGCA CGC-GTCCGGA-CGGAAGACTTCG TATTCCC CGCAGTCTTCCGTTCCGGACAGCG TTTTTCTTATTTGCT
Acid345_3326   2  76 277 3945438 .. 3945450 + -10.5  -3.75153   TGAAGCCTGGTTAAC                CGCGC ACG GCGCG                TTTGGCTTAAGGAAG
Acid345_3305   6  68 -23 3915796 .. 3915819 +   -11  -2.66316   AGCCAGTTGGAACGA          CTAAGCGCAG CTAC CCGCGCTTAG           TCATGTAATCGCGAA
Acid345_3298   6 100  20 3907549 .. 3907568 + -16.4   -5.4505   TCCTTGTTGCATTGG            GCGCGGGC TTCG GCCCGCGC             TTTTTTGTTGCAAAA
Acid345_3280   8  68 110 3886119 .. 3886131 +  -4.8  -4.39166   CTCGCCCCACTCCAC                CAGC AACAG GCTG                TTTTCCTCTGTAAGC
Acid345_3257   7  88   4 3859509 .. 3859528 + -13.6  -3.45031   ACGGTGCATTGAAGA            GGACAGCC GCTC GGCTGTCC             TTCCGTTTTTCCCGA
Acid345_3249   8  83  10 3850322 .. 3850348 + -12.3   -3.6279   AAATAGGGGAATGCA         GAAAGCCCTCC TGAGT GGAGGGCTTCC         TTGTTGGAAACGTTT
Acid345_3246   5  70 395 3846736 .. 3846746 +  -3.2  -4.72272   ATGGTTTCGTCGGCG                 TCGT GCT GCGA                 TTTTTCGTCAGCAGA
Acid345_3240   8  84 408 3838432 .. 3838448 + -13.7  -3.06183   GGATCCTTCGACTGC              GTCGCGC TGC GCGCGAC              TTCGCTCAGGATGAC
Acid345_3228   7  95  21 3821266 .. 3821285 +   -15  -3.53444   GTAGCGCAACAAAAA            GGCCGCTC CTTC GAGCGGCC             TTCCTTCTTGCAACC
Acid345_3221   7  56  45 3814291 .. 3814307 +  -2.2  -4.11692   GCAATCCCGCTAACC              CGCG TTGATATTC CGCG              TTTTCGGGATCAATA
Acid345_3208   4  52   2 3796579 .. 3796594 +  -2.5  -3.85698   CGAACGCGTTCTAGG              CG-GCG TTTTC CGCGCG              TTTATAACGACGCAC
Acid345_3203  10  83  10 3791621 .. 3791639 + -13.1  -3.25356   ATCTGAAAAGCAAAA             GCCCCGC ACGCG GCGGGGC             TTCACTTACTTATCG
Acid345_3200   3 100  19 3789029 .. 3789048 +   -15  -4.86731   TGAGTTAGCAAATGT            GCCCGCTC TTCG GAGCGGGC             TTTTCTTTAAACAGG
Acid345_3196  10  73 -44 3784342 .. 3784368 +    -5  -4.57073   CTTGTGTTTGTGGGC         GTGGCCGCGC TGTTTGT GCTCGACCAC         TTTTTCCACGGAATC
Acid345_3145   5  47  61 3739975 .. 3739999 +  -4.3  -3.06183   CGCGCGCCAGCTCCG          CACAATAATCT TCG AGATTCTTGCG          TTGGATGGCGGTCGG
Acid345_3142   8 100  21 3737188 .. 3737209 + -13.7  -5.06414   TGTAGTTTTGCGAGA           CGCCGTGGC GAGA GTCACGGCG            TTTTTATTGCCGCGC
Acid345_3133   8  68   5 3726847 .. 3726859 +  -9.1  -3.53012   ACCTCTACTAACTGT                GGGTG CCC CACCC                TTTCCCGAAGGGAGG
Acid345_3125   8  58  51 3717589 .. 3717601 +  -6.9  -3.33162   CGCAGACTGTTAGTC                GGCGG AGG CTGCC                TTGTGCGATGACATG
Acid345_3118   6 100  33 3708484 .. 3708507 + -16.8  -4.40003   ATTGGGTGAGGGAGA          GGGCACGATC TTCG GATCGTGCCC           TTTGTGTTTCTACGG
Acid345_3113   4  60   3 3701029 .. 3701039 +  -8.2  -3.14132   CTTTATCAGCTAATG                 GCCG CTG CGGC                 TTGATCGGCGCGCGC
Acid345_3102   9  68  16 3687341 .. 3687390 + -10.7  -2.94416   CCCCGCTCGTTCTCC TGGCCCCTTCCGATCGAGTCA TTCTCTCC TGATTCGGTTGGCTGGGGCCG TCTCTCGTGCGACTG
Acid345_3093   6 100 160 3675861 .. 3675874 +  -9.5  -5.45802   CGCGACGCATTTGCA               GGGGC TGAA GCCCC                TTTTTCTTTTGCGGC
Acid345_3093   6 100 390 3676091 .. 3676104 +  -9.5  -5.45802   AGCGACGCATTTACA               GGGGC TGAA GCCCC                TTTTTCTTTTGCGGC
Acid345_3085   2 100  20 3666239 .. 3666257 + -13.8  -5.08255   GTTCAAAAAGGCGCT             GGCGCGGG CAA TCCGCGCC             TTTTCTTTTCCAGGT
Acid345_3078   1  54 226 3659558 .. 3659575 +  -3.3  -3.85698   GAATCTCCATAACGG             CTCCCGG AGGT TCGGAAG              TTTATCGACGGGGAA
Acid345_3059   6  50 303 3636223 .. 3636236 +  -2.3  -3.67283   TCATTGCCATCGCCA               AAGCG TATC CGCTG                ATTTTTCTCTTCATT
Acid345_3050   3  49 298 3623652 .. 3623680 +  -3.2  -3.60792   CAGATATCTCGCGCG       TATTCGAG-GATC GTGC GATCGCTCGAGAA        TTTCCCGATTCGCGC
Acid345_3044   2  68  95 3616784 .. 3616825 +  -7.5  -3.85698   CCACAACTCGCACAC CGTTCCTGGGCCGCAG-CGT GATCA ACGACTGCGGCTCA--AACG TTTGTCCCGCCACGA
Acid345_3039   6  58 400 3609047 .. 3609069 +  -6.8  -3.32844   ATCACCATCGGATTC           GCGACCGCGG TTC TCGCCGCCGC           TTCTGGAATCGAGAA
Acid345_3036  10  69   9 3604665 .. 3604699 + -10.2  -3.12351   TTCATGAACTCCGGA    TACCA-CACGACGTC CACACC GACGTTGTGCTGGTA     TTGCGTCTGCCGGCC
Acid345_3030   8  53 354 3597283 .. 3597304 +  -5.1  -3.36175   CTTGCGATCCCTGCC           TGCGTCGCGG TCA CCG-GACACA           TTGTCCATCCACCTT
Acid345_3021   7  73  24 3587833 .. 3587866 +  -5.1  -4.57569   ATGCCCTGGAACACA     AAAGCCCCATCGCCT TCCC AAGCGATGGGGCAAG      TTTTTAGAACGATCA
Acid345_3013   6  50 257 3573807 .. 3573824 +  -2.5  -3.62775   TTTCTGCGTAGATTC             GCGCACG ATCT CCAGCGC              TTCTTCGCCACTGGT
Acid345_3013   6  50 378 3573928 .. 3573939 +  -5.8  -2.71144   ACCAACAGCACGGTT                TCGC TTCC GCGA                 TCGTTCGCGGGAATC
Acid345_2987   7  56  25 3538837 .. 3538886 +  -3.5  -3.85817   GAGTTCGTGTTCTCA CGTCTCGTAATCCCACGTCTCG AAAAACG CGAGACATGGGGC-ACCCGACG TTTCTGGCGCGGCAT
Acid345_2977  10 100  19 3524933 .. 3524957 + -12.8  -4.93661   TTCCGCAAAACAAAA          GAGCCGCAGC TTCGC GCCGCGGCTC          TTTTCTTGTTGGTCT
Acid345_2952   6  93  16 3499567 .. 3499592 + -15.5  -3.13867   TTTTCTGCAAAAGTA         TGAGCCACAGC CTAG GCTGTGGCTCG          TCTCTTAGTCAATCA
Acid345_2947   9  95 257 3492399 .. 3492419 +   -14  -3.43676   ACGCACGCAGAAAAA            GGACGGCC ACCTC GGCCGTCC            TTCTCCGTTACTCAC
Acid345_2940   8 100  10 3485229 .. 3485260 + -17.4  -3.15758   AAGTAGCGTGAGCAA      CAAAGACGGCGGAC CGCG GTCCACCGTCTTTG       TTGCTCGAAGATTAT
Acid345_2931   3  49  54 3477128 .. 3477141 +  -5.2  -3.00525   TCGACGGTTCTGGGC               CCGC CCCTCC GCGG                TATCGTTTGGGCCGA
Acid345_2914   5  64 -15 3463299 .. 3463323 +  -3.5  -4.30576   AGAGGCCAAGAAAGA         GGCGCAGAGC AACTAG GCG-TGCGCC          TTTTCGTAATCCGCG
Acid345_2910   1  65 111 3456695 .. 3456708 +  -2.3  -4.59773   TGTGCGTCCACGGAC               CGTAG CCCA CTCCG                TTTTTGAAGCTCGCC
Acid345_2904   4  49 121 3449094 .. 3449119 +  -3.9  -3.40403   CACCCGGCACCGATC         CGTACACGATG CTTG CATCGGTTGCG          TTGTCCTGCGGCCGG
Acid345_2900   4  47  56 3445337 .. 3445347 +  -2.4  -3.55801   CGCGATAAGGATGGG                 GCAC CCA GAGC                 TTTGAGAACCTTCGT
Acid345_2900   4  47 242 3445523 .. 3445538 +  -3.2  -3.41229   CATCAACGTATAAGC              CGCGTT GACC AACGGG               TTCTGATAGAGCTGT
Acid345_2893   9 100  22 3436645 .. 3436665 +   -14  -4.69549   AAGCAGAACTAAGAA            GAGCGCGG CATGT CCGCGCTC            TTTTGCTTTTCGCTT
Acid345_2885   4  62 -44 3427448 .. 3427477 +  -7.2  -3.48105   GAAGTCTTGATTCTG       CGCGTACGTCACG GCGCG CGTGACCTA-GCG       TCTTTGCTACCTTGA
Acid345_2880   2  95 455 3423527 .. 3423544 + -10.5  -4.66537   TAACTCGAATGCAGA             CCCGCCG CGAG TGGCGGG              TTTTCTCTTGCCGAG
Acid345_2868   5  51 300 3414307 .. 3414328 +  -6.5  -2.62184   CGGGTGGATGTGCAC           GTTCAGCGG CGTA CCGCTGAGG            TCATGTGCCAGCGGA
Acid345_2858   3  50 305 3403469 .. 3403482 +  -5.9  -2.73159   CATCCACGCTGATGA               GCGCG GTGC TGCGC                ATTTGCGAGCGTTCC
Acid345_2850   7  49 441 3390039 .. 3390059 +  -4.5   -3.2056   CCAGCCAATCGCGTC            GGGCTCAGG AAG CCAGGGCGC            TTCGTCGGTGTAACT
Acid345_2844   1  46 341 3383879 .. 3383894 +  -4.6  -2.89564   GCACCAGTCATCATC              CGCACG CGCA CGTTCG               TCTCTCCGGTCGCAG
Acid345_2833   6 100 303 3372021 .. 3372045 + -13.6  -4.87133   GACTGAAAACACGAA          TGGCCAGCCT CGAAT GGGCTGGCCA          TTTTCTTTGCAAAGT
Acid345_2823   4  51  45 3354537 .. 3354552 +  -4.6  -3.35679   GTGCGTGTCATCCAC              GCTCGC AAAG GGGAGC               TTGTGGATGGACCCG
Acid345_2816   4  71   6 3341679 .. 3341700 + -10.1  -3.53343   GGCACATTGATGGCA           GACAGGGGC TAAA GCCCGTGTC            TTTAGCGGAGCGGTT
Acid345_2798   8 100  82 3314868 .. 3314886 + -11.7  -5.29846   CTCAAAAATGACAAA             GCACGCC ACTTG GGCGTGC             TTTTTGTTTGAGCTT
Acid345_2793   4  66 258 3309596 .. 3309613 +  -9.1  -3.32844   TTGCTCCCCTCCTGA             CGCGCAT CGGT GTGCGCG              TTCTCCGGTCACAGC
Acid345_2789   7  74 -27 3301692 .. 3301705 +  -3.1  -4.95155   CGCCAACACTTTCCG               CA-CCG CAG CGGATG               TTTTTGTCGTGTGAC
Acid345_2784   8 100  52 3298202 .. 3298227 + -15.5  -3.94654   GCATAGCACCTCCTG         TCCGGCGGATT GCCA AGTCCGCCGGA          ATTTTTTTGCCTTTT
Acid345_2760   7  75  33 3268779 .. 3268835 +  -6.5  -4.39828   CAGCCAAGGCTCGTT TGTTCGCTTTGACGTACTGCTCCAGC AGAGGA GC-GGGGCGGTACGTCTCGCCGAGCG TTTTGTGAAGGTATT
Acid345_2754   1  43  55 3263571 .. 3263592 +  -2.8  -3.06696   CCACGCGCAAGCACC           AGGGCGTG AAAGCG CTCGCCCA            TCTCTTCGGGAGAGA
Acid345_2742   4  54 411 3248606 .. 3248626 +  -6.1  -3.18912   TGATGCTGAGATCAA            TTGCTTCAC GGG GAGGAGCAA            TTCATCGGTGAGTCC
Acid345_2724   8  86  31 3222318 .. 3222338 +   -14  -2.90349   CGCGCACACAAAAAC            GCCTGGGC GTTCA GCCCAGGC            ATTTCCATTTCAGAG
Acid345_2719   5  49 301 3216361 .. 3216391 +  -3.1   -3.4647   GTGGCAACACAATCC      TCCGGCGCACG-GC CTTC GCTCGAGAGCAGGA       TCTTTCGCTCTTCAA
Acid345_2711   5  68 -46 3204583 .. 3204606 +  -8.1  -3.72027   TTCGCGCGAAAAGAG          AAGGGGCTC ATTCCG GAGCCCCTC           TTGTTGGTAAAACCT
Acid345_2707   4  90  26 3199518 .. 3199538 +  -8.2  -4.72272   AGAAAAGAGCAAAAA            GCGGATGC TCGTC GCACCCGC            TTTTTGCTGAGCGCG
Acid345_2699   6 100  25 3191093 .. 3191112 + -13.6   -5.2853   TGCTGGAATTTAAAA            GGCGGAGA TTGC TCTCCGCC             TTTTCTTTTTGCCTG
Acid345_2690   9  67 363 3179275 .. 3179297 +  -9.8  -3.05596   ACCGTCTTAGCCATG           CTCTTGCCGG TAC CGGGCAGGAG           TTGCATCAGGCCATA
Acid345_2683   2  52 472 3172247 .. 3172267 +    -6  -3.02144   ATACGCAGAGCATAT            TGGGCGCC AATGC GGCGCCGG            TCTTCCGGCACATAA
Acid345_2670  10 100  23 3147348 .. 3147380 +  -9.9  -4.86731   CAAAAACACCGGGTG      CCCCCATTTCTCG CGTTTTT CGAGAAGTGGGGC      TTTTATTTCGCCGCC
Acid345_2664   3  49  -1 3140148 .. 3140170 +  -4.8  -3.17146   CAAAATGTGCTCCGT           GAAACGGC CTACTTC GCCGCTTC           TGTCTTCTCCACAAA
Acid345_2654   5  54 411 3127667 .. 3127682 +  -6.8  -3.07816   GAACACGAGTACAAA              CGGCAGC ACA GC-GCCG              TTCACTACCTGCGAC
Acid345_2641   6  54 111 3116338 .. 3116355 +  -6.9  -3.03159   CGCTCAAGTACCACT             GCGGCGT TTCC GTGCCGC              TGTTCAACGAATTGA
Acid345_2635   1  49  84 3108212 .. 3108234 +  -4.8  -3.16881   GTCGGCTGTGACCAG           CGGCGC CCGATGGAAAA GCGCCG           TTGCTCCAATCAATC
Acid345_2632   5  57   2 3104924 .. 3104934 +  -8.2  -2.72227   AACTTGCGAATTGAA                 GGCG TAG CGCC                 TAATTCCCCACTATT
Acid345_2617   3  60 383 3088597 .. 3088615 +  -5.9  -3.73775   GATTGCTGCGGTCCA             CCGGCAC CAGTT GTGCCAG             TTTCATCGCCGTCCC
Acid345_2610   7  72 122 3079982 .. 3080005 + -12.4  -2.82933   GCGCGCAAACAAAAA          CCCCGCCGAT TTTC ATCGACGGGG           TCTAATCCCTTGGGG
Acid345_2605  11  68 323 3074563 .. 3074581 +  -7.3  -3.86634   AATGCAGCACGACTT             CGCGCCG GGCGG CGCCGCG             TTCTTCGTTACTTAT
Acid345_2594   3  52   9 3063475 .. 3063493 +  -5.9  -3.00946   GCGCTAAACGCGAAA             GACGAGC GCGAA GCCCGTC             TAGTTTCTAGGCCCA
Acid345_2574   5  78  27 3040026 .. 3040046 + -11.8  -3.24925   CACAGAAAATGAAAA            GGCTCCGC ACCAC GCGGGGCC            TTCGTCATCTCCGAT
Acid345_2566   9 100  27 3030144 .. 3030164 +   -14  -4.13246   AGGCCAAAAGCAAAA            CCGGCAGC GCTCG GCTGCCGG            TTTCTGTCTGCAATC
Acid345_2561   4  93  19 3025759 .. 3025780 + -12.3  -4.26202   TCTGCAAATTCAAAA           GGGCGAGTT TACC GACTCGCCC            TTTCTTCGTGCCTAT
Acid345_2550   4  63 206 3008535 .. 3008554 +  -9.2  -3.03771   GACGGTCCTTATCCG            CCTGGAGC ACTT GCTCCTGG             TATTCCCGGCTGTGA
Acid345_2544   6 100  21 3005671 .. 3005695 + -14.4  -4.37534   AAACTCAAAAAGAAA          GGGCAGAATG CGCTT CATTCTGCCC          TTTTGCTCTGCATTT
Acid345_2537   7  47  80 2998371 .. 2998393 +  -4.1  -3.21099   TCGGAAAAGTCAGCT          GGTTCG-CGC ACTG GCGTCGAGTC           TTCGTGATCCACCGG
Acid345_2537   7  47 159 2998450 .. 2998461 +  -4.4  -3.13522   CAGACTTCTTCAGCT                TCAC GATG GTGA                 TCTTCGTGAAGCCCT
Acid345_2522   7  88  20 2979663 .. 2979681 + -13.8  -3.45366   CTATCAAATCAAAAA             GCCCGCCG TGT TGGCGGGC             TTAATTCATTCCAGC
Acid345_2509   5  62 107 2967386 .. 2967415 +  -2.7  -4.36914   GCGATATGAGTCATC       CCGCTGGT-CGGCG ACG CGCCGTGCCAATGC       TTTTCTCCCGGCGAA
Acid345_2502   6  64  17 2959151 .. 2959165 +  -8.5  -3.31248   TAGTGCGCAGCCGCC               GCCGG TGCTT CCGGC               TTCTGGAAGGTCTTC
Acid345_2498   5  52 123 2955580 .. 2955590 +  -6.8  -2.82742   TCCCTTTTCGCCCAG                 CGCA GCA TGCG                 TCATTGTCGCCGGAT
Acid345_2495   7 100  22 2949771 .. 2949790 +   -15  -4.26188   TGAAACTCAGACCGA            GCGGAGCC TGCG GGCTCCGC             TTTTGCATATATGAA
Acid345_2472   8 100  24 2924633 .. 2924649 + -10.8  -5.46698   TCATCGCAAAAGACA              GGGCGC GTGCA GCGCCC              TTTTTTCATTTTAGC
Acid345_2462   7  57 251 2910923 .. 2910959 +  -8.2  -2.83233   AAGGACACGAAGGTT   TCACGAAGGT-TTTTTG AGTT CGAAATTACCTTCGTGA    TCCTTGGTGTCGTTC
Acid345_2457   8 100 134 2905380 .. 2905399 +   -15  -4.86731   TTTTGGAAAGAGAGA            CGGGAGCC ATTG GGCTCCCG             TTTTGTTTGGAGAAA
Acid345_2446   5  70 465 2893130 .. 2893148 +  -8.8  -3.62597   ACGCGCCAGCTTGTT             GGCGATCG CGA CGATCACC             TTGTTGCGCGGTGCA
Acid345_2438   4 100  19 2883662 .. 2883684 + -14.8  -5.32882   GTTGCATCTAACCGA           CGCGCTCGCG AAA TGCGGGCGCG           TTTTTTGTGCTACTG
Acid345_2419   6  58 104 2861454 .. 2861469 +  -3.2  -4.09243   GGCGCTTCCCTTCTT              AGCGAT CTTC ATCGCG               TTTTGAGCGACTCTC
Acid345_2398   5  53 398 2840653 .. 2840678 +    -4  -3.72592   CGGCGTGAACATCGC         CGTC-CCATTG CTTCT CAACGGTGACG         TTCTTGGTGCGAATT
Acid345_2390   7 100 112 2828417 .. 2828436 + -13.6  -4.25566   GACTCCCCAAAAAAA            TCAGGGGC TTCA GCCCCTGA             TTTTCACTGCTTCTT
Acid345_2385   3  65  81 2819833 .. 2819846 +  -8.1  -3.53722   CACAACCTGCTTTGG               GCGGA AGCT TCCGC                TTGTCTCGATCTGCG
Acid345_2377   7  72  11 2810947 .. 2810969 +   -12  -2.85503   AGTAGTCAAACAAAA           GGCCGACG CTCATCA CGTCGGCC           CTTTCAGTCTTCCAA
Acid345_2355   8  67 324 2788743 .. 2788756 +  -9.5  -3.04144   CCAGCATATAGAGGT               GGCCG ATCG CGGCC                TCTTCGCCATCGCCG
Acid345_2349   5  65 432 2781702 .. 2781727 +  -8.3  -3.53761   ACGTCGAGCCGGATG         CTCGCGTCCGCT CCG AGCGCA-GCGAG         TTTGCGCAGCGATTC
Acid345_2343   5  68 309 2776517 .. 2776547 + -11.3  -2.52464   GATTTCGGCGCGGAC      GCGAGGCATCGCTT CAGC AAGC-ATGCCTTGC       TGGGTTCGCACCCAG
Acid345_2336   3  51  60 2768765 .. 2768785 +  -3.2  -3.71848   GACGAAAATCCCGGC           GTCGCG-GG CCTT CTGCGCGGC            TTCTTCGTGGACGAC
Acid345_2309   9  58  -3 2736248 .. 2736259 +    -3  -4.07687   CCACATCGCCGCGAA                GTAA AGGA TTAC                 TTTTGACCGGCGCGT
Acid345_2296   6  89 317 2722771 .. 2722804 + -13.2  -3.46982   ACGATTTCACGGGTT     CCGAGCGGGACCGAG TATTC CTCGGTGCCG-TCGG     TGTTCTTGGTATGGG
Acid345_2283   4 100  21 2706905 .. 2706926 + -15.9  -4.77036   CAGAGTAAATGAGAA           GGGCGTCTC GCGA GAGACGCCC            TTTTTGCTGCTGCAC
Acid345_2280   3  50 395 2705472 .. 2705490 +  -5.2  -3.07113   GCTGGGCCTCCACAC             GCGGCG TCTGCAT CGCTGC             TTGCCTCCGCTGGTC
Acid345_2267   3  53 336 2687745 .. 2687786 +  -3.6  -3.74747   CGTGGAAAGATGTGA CGGGGGATGCAGAGCGC GGTGATGGG GCGCACCG-ATCCCACG TTTGGTGGGGATTGA
Acid345_2254   8  66 212 2675878 .. 2675891 +  -4.5  -4.32857   TGGTCGAGTTGGGCA               GCCAT CGCG GTGGC                TTTCTCTTTGGCGAC
Acid345_2250   5  59 436 2673177 .. 2673193 +  -8.7  -2.53164   AAAGCCATCGTCGGA              TGGAGGC AGA GCTTCCA              GTTCCTCGTCGCTCG
Acid345_2247   6  52 444 2669666 .. 2669686 +  -6.8  -2.76313   CACGCTCCAGCATCG            CCGGCG AAAAATCCG CGCCGG            TCATCTTCGGCTTCT
Acid345_2242   4  53  21 2662970 .. 2662984 +  -5.6  -3.41051   GGGTTAGTTCCAAGT               CCCGCA AAT TGCGAG               TTATAGTCACACTCG
Acid345_2235   4  54  90 2654395 .. 2654409 +  -2.1  -4.06904   TCGCACGAACGCTTT              GCG-TG CCCA CATCGC               TTTCTGATTAGATAA
Acid345_2235   4  54 420 2654725 .. 2654739 +  -2.7  -3.81488   AACACGTCGAGCGCG               GCTCC GCCCA GGCGC               TTCTCTTTCAGGGCG
Acid345_2229   9 100  14 2649656 .. 2649707 + -15.3  -4.42386   AGCTGTAGAGAGTGA GGTCTGAAGCCGCTACCGGTCCGGC CGAT GTCGG-TCGATAGCGGCTTC-GATC TTTTCTGGCTCGAAA
Acid345_2212   3  83  21 2631093 .. 2631111 +  -7.3  -4.57209   CTGAAAAACGAAGAA             AGCGGGC ACATG GCCCGCC             TTTTGTCGTTGGTCT
Acid345_2205   3  57 110 2626837 .. 2626847 +  -8.2  -2.72379   CCGACATCATCTTCT                 CGCG CGG CGCG                 TCCTTCCAAAATTGC
Acid345_2187  10  65  64 2611035 .. 2611047 +  -9.1  -3.28712   AATCAAATCCTCCGC                CACGC GTT GCGTG                TTGTGCCGAACAACG
Acid345_2176   5  95  24 2597197 .. 2597212 +  -8.2   -4.8622   ATCGGAGACGGACTG              GCCGCT CACG GGCGGC               TTTTTCATTGCACGG
Acid345_2168   1  42 406 2588870 .. 2588880 +  -2.4  -3.15544   GAATCAGCGCCACGC                 CGAC AAT GCCG                 TTGGTCACGCTACGA
Acid345_2149   3 100  21 2571023 .. 2571043 + -14.7  -5.14626   TGGTACTGACGAAAA            CGCCTGTGC TTA GCGCAGGCG            TTTTCTTTTGCTAAT
Acid345_2131   4 100  17 2549166 .. 2549187 + -17.3  -3.96327   TTGTTTGCAGTTCGA           GGGCGCTCC TACG GGAGCGCCC            TTTCTAATGGAAACT
Acid345_2125   2  95  20 2541120 .. 2541137 + -10.5  -4.63048   AAAGCGATACTTGAA             GGCTGCC TTCG GGCGGCC              TTTGTTATTTGTCCG
Acid345_2120   8  71 344 2536786 .. 2536798 +  -4.8  -4.62471   GCGCAGCCATTCATC                TGCG AAGCA CGCA                TTTTTACGAGTTCCA
Acid345_2117   9  58 291 2533614 .. 2533625 +    -3  -4.15106   GCGGGCTTCGTAAGT                TTCA ACGT TGAA                 TTTTGCGGCTTGCTC
Acid345_2112   4  50 211 2527067 .. 2527087 +  -5.3  -3.14463   TTTCAAGCGATCACA            CGTCGCGAA CGG TTCGCGCAG            TTCGTGGCCGCACTT
Acid345_2101   9  78 162 2514255 .. 2514300 + -11.9   -3.2614   GACGAATTCTTTCAG GAACATT-GCTGCCGTGATGGC GCC GCCGTAACGGCCGCCGGTGTTC TTGATGTCGGCGATG
Acid345_2098   2  56 142 2511429 .. 2511439 +  -6.8  -3.28712   GTCCAGCGAATTACC                 TCGC AGC GCGA                 TTATGCCGAGCAGGC
Acid345_2088  13  67 375 2503826 .. 2503847 + -10.1  -3.12668   TTCATGGGGTACAGC           GGCGC-GGCC ATC GGCCAGTGCC           TCTTGCACTTTAGCG
Acid345_2081   5 100  31 2495739 .. 2495758 + -13.6  -4.09864   TGAGGGAAACGAAAA            GCCTCTCC AAAA GGAGAGGC             TTTTGCAAAATGAGT
Acid345_2077   5  50 371 2489734 .. 2489755 +  -5.1  -3.06492   TCATGGGTAGGGTTT           TTCTTCAGC AGGT GCGGGAGAA            TGTTGCGCTCAATGC
Acid345_2071   2  65 258 2484289 .. 2484312 +  -2.2  -4.67011   CTGCAACGTAAGCGT          CCCTCCGGCG AGTG CTCCGAAGGC           TTTTTGGCTGGCATT
Acid345_2060   6  68  83 2471335 .. 2471353 +  -9.5  -3.30771   GTCCAGGTTGCGTTC             CGGGCGG AGTTG CCGCTCG             TTCTCAAGCGTGTGG
Acid345_2052   8 100  22 2459518 .. 2459540 +   -17   -4.1235   CTTCGAACGGAAACA           GGGCTGCCTC GCC GGGGCAGCCC           TTGTTGTTTACGTTG
Acid345_2039   4  45 454 2444167 .. 2444212 +  -3.8  -3.01712   TGGATGAACTGGAAG CCGGGGATGCCGACCGAG TCAAAGGCTT CGTGGTCGGTGCCGCCGG TGTTGCGAACGGAGA
Acid345_2034   7  65  78 2437801 .. 2437817 +    -8  -3.53012   CCAGCATCGTCTCGT              CGTCGA AGCGC TCGACG              TTTCCGCGGAAGCCA
Acid345_2017   7  89  20 2417384 .. 2417403 +  -9.2  -4.67038   TTCTGGAATATTTGA            GGCCGCGA GCGA TGGCGGCC             TTTTGCTTTTACAGG
Acid345_2013   3  95  22 2412880 .. 2412898 + -13.1  -4.20806   TTCTGTCATGAAAAA             GCGGCGC TTCGT GCGCCGC             TTTGCTTTTGCAATG
Acid345_2009   9  62 120 2410068 .. 2410086 +  -4.4  -4.09455   CGGGAACGGTGAACA             GGCTCGCG TCC TGCGGCCC             TTCTTTGATATTGCT
Acid345_1982  12 100  -1 2376966 .. 2376987 + -12.3  -4.62471   CGGCAAGTACGCGGT           GAGCAGGGC TGAA GCCCTGTTC            TTTTTAGCCCTTCAG
Acid345_1982  12 100  37 2377004 .. 2377023 +   -15  -4.28774   TTTTAGCCCTTCAGC            GGCCCGAC TAAA GTCGGGCC             TTTTCACTTCAGTCG
Acid345_1972   9  58 398 2365242 .. 2365252 +  -5.4  -3.63515   AGGTGCAGGGGTCGA                 CATC GGT GATG                 TTGTTGCAGATGGAA
Acid345_1964   4 100 -42 2358377 .. 2358399 + -14.2  -4.07568   GAGCGACGTGGAGCA           GTGGAACCAG CAA CTGGTTCCGC           TTTTGAAGGCCCAGA
Acid345_1952   6  74 156 2346481 .. 2346504 +  -2.2   -5.0538   GAAGAGCACTCCGTC          CACAACCGCC ATCA GGAGGTAGAG           TTTTTTGCGCTCGGG
Acid345_1946   5 100  20 2340820 .. 2340840 + -15.4  -4.66537   TGCAGAAGAATGACG            GGCGCGGC ACGGA GCCGCGCC            TTTTCTATTGCGCGA
Acid345_1943   9  90  20 2337984 .. 2338001 + -12.7  -3.79668   CAAGACAAGAAAAGA             GGCGCGA TCTC TCGCGCC              TTTCATCACTTCGAT
Acid345_1938   8  53 405 2333468 .. 2333490 +    -4  -3.62597   CGTCCACGTGGCCGT           GGGTGTCGTC GCC GGCAATGCCC           TTGTTGAGCCATAGA
Acid345_1933   5  49 191 2327336 .. 2327355 +  -4.3   -3.2115   CGGGTGTCAGCGACC            TGGCG-GA TGATC TCGCGCCA            TTCGTCACTGATTTG
Acid345_1922   5  75  32 2313261 .. 2313279 +  -6.7  -4.41047   ACTTGCCGTCAACAG             GCTCATC GTAAG GATGGGC             TTTTCATTCGCAAGT
Acid345_1911   9  82 319 2298336 .. 2298352 +  -5.1   -5.0133   TCTTCCGCGCCCAGA              GCGGTTT TTG AGATCGC              TTTTTTCGGCGGATG
Acid345_1899   7  54  14 2281402 .. 2281423 +  -7.1  -3.14051   AGCTATTGAAAATCG           CGCGGCACG GTCT CGCGCCACG            TCTTCGTACGAATCA
Acid345_1894   6  88  29 2273309 .. 2273331 +  -9.9   -4.4874   ACCTAGTACTGAATA          GCAGCCGCGA GCAA TC-CGGCTGC           TTTTCCCTTTTTACG
Acid345_1889   4  64 392 2267447 .. 2267493 +  -8.1  -3.34895   CACGCCGCAGCCCGA TGCACGTAAGCAGTAGGCGA GGTCTCGA TCGTCTGCTGCAT-CGTGCG TTCGTTGAACGTGCC
Acid345_1884   4 100  21 2263399 .. 2263417 + -13.1  -4.67038   TTCGTTTTTCCGGAA             CGCCCGC CGCGC GCGGGCG             TTTTGCTTTTAGCGA
Acid345_1880  15  67 193 2259442 .. 2259454 +  -3.3  -4.57569   GCGTTCCAGGTGTTG                CAGCG CCT CGCTC                TTTTTGCCAGCCTCG
Acid345_1866   5  51  20 2246422 .. 2246438 +  -2.9  -3.65046   CGGTGTTAAGAGCGC              TTCGATC CTG GGGCGAA              TTGTTGCCATGGAAA
Acid345_1859   3  60 340 2237116 .. 2237138 +    -9  -2.73875   GAATAGGCTGAACGC           CGCGCCGGTG TTG CGCAGGTGCG           TGATCTTGAAGAACC
Acid345_1856   4 100  45 2233725 .. 2233745 + -12.6  -4.94058   CGCCAAAACGCAAAA            GGCGCAGA TACGC TCTGCGCC            TTTTCTTTCGCTTAG
Acid345_1848   6  59   8 2227822 .. 2227847 +  -8.9  -2.52464   GCGCCTAGAAAAAGG         GAAGCCCGCTC CGAA GAGCCGGCTCC          TCACTTCCAGAACAG
Acid345_1840   6  55 437 2219277 .. 2219298 +  -4.3  -3.76486   GGTAGGCCTTTTTTC           GCTGCTTCT GCCA GGATGCGGC            TTACTTTCTTTCGGT
Acid345_1835   7  90 311 2217180 .. 2217193 +  -4.5  -5.42259   CTTGCCGCTCCTCGC               GAGGG TGGA CCTTC                TTTTTTTCCGGATCG
Acid345_1822   4 100  20 2203750 .. 2203767 + -12.7  -4.44667   CTTTCGCGAAGGGAC             GGGCTGC TGCG GCAGCCC              TTTCTTATTGCACGG
Acid345_1807   5  74  50 2187360 .. 2187382 +    -7  -4.25104   TCGCTAACTACTACA           CGCCGTCA TAGACCT TGACGGTG           TTTTCATCAACGCCA
Acid345_1804  10 100  64 2183973 .. 2183991 + -12.4  -4.54727   GTTAGGTTTTAGGGA             CGGCAGCT CGT GGCTGCCG             TTTTCGTTTGCGCGC
Acid345_1793   6  54  69 2174373 .. 2174394 +  -7.3  -2.57423   TGCTTTGCCTTGCGG           CAGGTGGGCT CTA GGCCCAC-TG           TAACTTGCTACCTAT
Acid345_1786  13 100  22 2167665 .. 2167689 + -17.9  -3.30106   GTTCGAGCGTGAAAA          TGGCGCGGCCT CTG AGGTCGCGCCA          TCTCTTTGCCTTCAA
Acid345_1767   8 100  24 2143064 .. 2143084 +   -14  -4.68601   TCAAGCAAACGAGAA            GGGTGGGC AAAAA GCCCACCC            TTTATTCTTTTCACT
Acid345_1760   6  56 336 2135770 .. 2135786 +  -5.7  -3.40899   GCTTGTCGTTCGTCT              TCAGCGC CCA GCGCAGG              TTGTCGTCGCGCATT
Acid345_1754   7  60  25 2126798 .. 2126814 +  -2.1  -4.33417   CCTTCCAGCGGAGAA              CTCGCCG TCG CGTAGAG              TTTCTTCTGCATCCG
Acid345_1723   7  60  22 2091166 .. 2091189 +  -8.1  -3.03525   TGCTGGAGAAGAAAA          AGGCGCTCA GGCAGG TGAGCGCCC           CTTTGTGTCGGTGCA
Acid345_1713   5  70 373 2081422 .. 2081432 +  -6.8  -4.21462   CGATCGCCAGTGCAT                 CGTC GGG GACG                 TTTTCGGTAATGCAT
Acid345_1708   3  61  48 2074502 .. 2074514 +  -7.7  -3.32963   TCCTTCGACTCCGAA                TTCGC TGC GCGAA                TTCTCCGCTCAGGAT
Acid345_1703   4  66 129 2068678 .. 2068690 + -10.5  -2.72661   GATCCGCTTGGCCTG                CGCCG ACA CGGCG                TGCTTCCGCATGATA
Acid345_1697   3  50 -37 2058738 .. 2058756 +  -2.5  -3.62518   AGATGGGTTTGCCCG            CTT-CTTC CTTC GAAGCAAG             TTTGCCACTGTTTCA
Acid345_1689  13  65 439 2050492 .. 2050510 +  -5.3  -4.18494   AGTCTGCGCCGATGC            TTCCAGCG ATGT CGC-GGAA             TTTTCCGTGGCCATC
Acid345_1685   8  52 264 2044213 .. 2044223 +  -4.6  -3.49475   GGATCGCTCCGATCG                 CGGC CAT GTCG                 TTGTATGCGAATACC
Acid345_1673   6  90  18 2026331 .. 2026349 + -13.1  -3.83844   ATGAACTCACCACGA             GCGGCCC CATGT GGGCCGC             TTATTAATTGGTGGA
Acid345_1662   2  46 396 2011003 .. 2011013 +  -5.4  -2.52676   AGTCGCGGCAACATA                 TCGA AGG TCGA                 TCCATTCGGCACATG
Acid345_1634   2  47 457 1984551 .. 1984567 +  -5.1  -2.78891   ATGGTTTCTTGCTGT              TCGGTAT TCC ATTCCGA              TGATTCGCTTCCGGT
Acid345_1625   4  54 432 1973697 .. 1973744 +    -7  -3.11316   CGGCTACGATTCGCT CAACCGAAAGCGTGAAGTCGTAC AAC GGATG-CTCCGCGTTTCCGGTTG TGTCTTCGATGGTGC
Acid345_1614   4  83  16 1957360 .. 1957385 + -10.4  -4.00532   AGCTGAACAAAAAAG         AGAGGCCGGA CGCGAA TCCGGCCTCG          TTTACTCTTTGCGGC
Acid345_1608   1 100  25 1951695 .. 1951717 + -14.9  -5.27399   AGCAGGCAAGCAAAA           GGCAGGAGC CGAAA GCTCCTGCC           TTTTTTAATCTCTTC
Acid345_1604   5  47  76 1948818 .. 1948834 +  -2.2  -3.54424   TCCGAAAGGTTCGCG              CGCG TCAGCACTT CGCG              TTTCGCACCGTCACG
Acid345_1604   5  47 288 1949030 .. 1949065 +  -2.5  -3.59979   GAGGACCAGTGTGTC    CGGGTCGTGCACCAGC GCCCG GCTGATGAGC-ACTCG    TTTCCGCTCGCCCGA
Acid345_1600   8  51  85 1945699 .. 1945711 +  -2.7  -3.72695   AGCCAGGTATGAGCG                TAGAG CTG TTCTA                TTTGCTCACGGACGT
Acid345_1595   1  46 322 1942354 .. 1942367 +  -5.2  -2.60244   CGGATCAATGAATTT               CGGC CACTCC GCCG                TAAGTTCCTTGGGAA
Acid345_1592  11  80   5 1940574 .. 1940592 + -11.7  -3.34962   CGAAGCAATAAGAAA             GGCTGGC GCGAA GCCAGCC             TTATGAGATCTGAAG
Acid345_1586   2  47  75 1934777 .. 1934826 +    -5  -2.72043   GAAGATGGCGGAATC CCGCAGGGATCCGTCGCGGGCG ATCTGGTG CGCCCGC-A-GGATGCCTTCGA ATTTGGCGCCGAGTT
Acid345_1582   6  57 105 1931281 .. 1931305 +  -7.7  -3.13899   AAGGACGATTGCTCT          CCGCGACAGCC GCG GATTGACGCGG          TCTTCGTCCAGCATT
Acid345_1564   7  62 375 1912828 .. 1912839 +  -7.2  -3.61398   TAGCTTGCGCTGCAT                GGCG GTAT CGCC                 TTGTTCGCGGGCGGC
Acid345_1556   3  58   2 1903795 .. 1903805 +  -5.4  -3.65809   TGGCGCTGGCGTAGG                 TCGT TAT ACGA                 TATTGTTTACTTCTT
Acid345_1544   6  95  20 1888214 .. 1888234 +   -14  -3.47431   CTCCGCAATTAAAAA            GGCCGTCC TCGTC GGACGGCC            TTCATCTTTACATCT
Acid345_1530   4  49  68 1868087 .. 1868105 +  -3.8  -3.44848   CGTATAGCGCACGCC             TTCGCGTC CGA GACCTGAA             TCTTTGATCCCGCCG
Acid345_1521   6 100  26 1858023 .. 1858046 + -13.8  -4.33258   TATTCGAGACAGCTT          GCCCCGTGGA GAAA TCCTCGGGGC           TTTCTGTTTCGCAGT
Acid345_1511   3  76  20 1843187 .. 1843210 + -11.8  -3.06183   AAGTTGCTCGACTGC          GAATGCGCAT TGGG GTGCGCATTC           TTCGCTCGCCATCAA
Acid345_1507   5  58 -31 1840400 .. 1840410 +  -4.6  -3.88291   TGGGGTATGCGATTT                 CGGC GCT GCTG                 TTTGTGAAGATGCTG
Acid345_1492   6  64 469 1815692 .. 1815730 +  -3.2  -4.38154   CCGTGCGTTCTACCT  TCAACCTC-GAAGCCGCG TCGCC CGCAGCTTCCGATGT-GA  TTTTCTCGCCGCTCT
Acid345_1487   6  49  32 1804618 .. 1804635 +  -5.5  -2.91276   GCGGCGCATCGGCCC             CGCGACT TCGA AATCGCG              ATTTGTGAAAGGGCA
Acid345_1487   6  49 454 1805040 .. 1805054 +  -4.2  -3.22496   ACTGCGGCTCGAACA               CTGATC ATC GAACAG               TAGTTTTGTCTCGAT
Acid345_1476   7  55 289 1787401 .. 1787417 +  -5.1  -3.52177   ACGATTATTCGAATT              GTCACAT GCG ATGCGAC              TTCGATTTTTTCGCC
Acid345_1457  10 100  25 1760547 .. 1760563 + -10.8  -4.78848   GGTAGAGTAAGAAAA              GCCCGC ACGCA GCGGGC              TTTTGTATTTCCGGG
Acid345_1451   9 100   8 1752686 .. 1752712 +   -13  -4.47217   AGTCCTAGGCGGGGT         TGCGGGGAGC AATCGAC GCTCCCCGCG         TTTTGGTTACTGCTT
Acid345_1446   9  62 292 1748161 .. 1748177 +  -4.4  -4.07568   CGAGTTCCATGAGCC             TCGCGGC AGTA GCCG-GA              TTTTCCGGCAGGCGC
Acid345_1440  10  70 286 1739079 .. 1739089 +  -6.8  -4.20918   GCCGGGGGCGATCCT                 GCCT TTT AGGC                 TTTCTTCGAATTGCG
Acid345_1423   8 100   5 1723821 .. 1723858 + -24.4  -3.89055   TCGGCGTTTAAGTTC   CACGAAGGCGCAGAGA AACGAA TCTCTGCGCCTTCGTG    TTTCTGCCGATCTAT
Acid345_1420   7 100  25 1721154 .. 1721175 + -17.3  -3.67597   AGCGCAGAAAACGAA           GGGCACGGC TTTG GCCGTGCCC            TTCTTACATGGAGGA
Acid345_1414   5 100  42 1712863 .. 1712882 + -13.6  -4.67038   TAGTCCACGAGAAAA            GCCAAGGC GACG GCCTTGGC             TTTTACTTTTGGAAA
Acid345_1404   4  42 399 1703466 .. 1703483 +  -2.7  -2.95459   GCGCGTCGGTCAGGT             TCG-GCTG GCT CAGTGCGA             GTTTGTGGCCTTCCT
Acid345_1396   8  95  25 1697137 .. 1697160 + -15.3  -3.45839   CAACGCTGGCGACGA          GGCCCCACC GGGGAG GGTGGGGCC           TTGGTGTTTACCCCT
Acid345_1386   7  58 217 1678803 .. 1678815 +  -4.1   -3.9392   ATGTGTTCCGGTACC                CGTGA CGA TTACG                TTGTTTGCGGTGGCA
Acid345_1375   3  54 260 1667416 .. 1667429 +  -6.7  -3.01712   CAGCGACCGCAAGCT               GAAGC CGCA GCTTC                TCTTGCAACCGGAAA
Acid345_1365   3  58 361 1657695 .. 1657708 +  -3.7  -3.99374   GCCCATCCGAAATCA               CCAGC AACA GCCGG                TTCTTGTTGGTCGCA
Acid345_1360   4  54 149 1652529 .. 1652553 +  -5.8  -3.26722   ATGAGCGTCCTGCCG         CCGT-CGCT-CA AGG TGTAGCGCACGG         TCTTCTGCATCTCGC
Acid345_1357   2  52 378 1648837 .. 1648847 +  -5.4  -3.31144   GAAGCGTCGTGAGTT                 CTTC GTC GAAG                 TTCTGAAAGTCCAGC
Acid345_1353   4 100  19 1642346 .. 1642365 + -13.6  -5.42975   ATCGGAAGAACTAAA            GCCCATCC TGCG GGATGGGC             TTTTTATTTATCTGG
Acid345_1349   5 100 235 1639212 .. 1639242 +  -9.7  -4.98255   CAGTACACCGGAAAA      GGCTCGCCGCTGCT ACGC AGT-GTGGCGGGCC       TTTTTCTCGTTGAAG
Acid345_1346   2  47 326 1636228 .. 1636241 +  -2.3  -3.61398   TTGCCCATCAGTTCG               GCAGT GACG ACCGC                TTCTTCCGCAACCGG
Acid345_1339  16  73 336 1619191 .. 1619214 +    -6  -4.49311   GCTGCTGCGGCGTCT          TGCTGTTGAA CTGA TTCAACTGCG           TTTTGTAGTGCTGCT
Acid345_1328   6  79 145 1605232 .. 1605244 +  -3.3  -5.14563   GTTTTTTGGCAACGG                TCCAG CCC CCGGA                TTTTTTCCTCAGAAC
Acid345_1320   3 100  84 1597260 .. 1597292 + -17.8  -3.02639   CCCCTGCGACACACG     GGCGCGGCCGGAGTT GCTC GACTCCG-CCGCGCC      TCGTTCTTTACCCGT
Acid345_1301   4  54  21 1579663 .. 1579691 +  -2.3   -3.9392   GGTCACTTGGTTGAC       GAGGCCGC-CTG TTCAAT CAGCGCAGCCAC        TTCTTTCGGATGAGA
Acid345_1301   4  54 459 1580101 .. 1580117 +  -6.5  -3.09516   ACGAGCCCCGCAACC              GCCGG ATCATTG CCGGC              TTCGGTGATCACGGC
Acid345_1280   3  70 219 1556851 .. 1556862 +    -3  -4.70659   TTCCACCCGAACTCC                TTTG TTTT CAAA                 TTTTTGCCTCTAACC
Acid345_1276   5  69  20 1551877 .. 1551899 + -11.2  -2.78596   GCGCGTAAAGTGCTA           CGGACAGCGT GAG GCGCTGCCCG           TGTCCTCGAAAAATG
Acid345_1271   8  95 243 1546029 .. 1546045 + -15.1  -3.61894   GACGCAACATACTGC              GCGGCCG CGA CGGCCGC              TTCTTCGGCGACCTT
Acid345_1258   2  43 471 1531208 .. 1531225 +  -4.1  -2.83379   GAGCCACACCCACAC             TGGAATC CACG GCTTCCA              TCGGTTTATTTGTCT
Acid345_1218   7 100  20 1502482 .. 1502502 +   -14  -4.98531   TGCTGAAATAGAAAA            GCCCTCCC ACGCG GGGAGGGC            TTTTTACTTTCGGAC
Acid345_1201   6  62 363 1486135 .. 1486154 +  -7.9  -3.54109   TATCGGTTGCCGCTA            GCGTTTC ATCGAG GAAACGC             TTCTCGTTGCCTTCC
Acid345_1196   3 100  57 1480312 .. 1480329 + -12.7  -4.86731   CCCGAAACATCAAAG             GCACGGC TCCG GCCGTGC              TTTTGTTTGCGGCGA
Acid345_1187   7  95  12 1469279 .. 1469295 + -15.1  -3.67417   CTGACCAATGCAAAA              GCCCCGC TCA GCGGGGC              TTTCACGTTCAATCT
Acid345_1180   7  95   6 1465131 .. 1465146 + -11.8  -4.46112   GCTGCAATAGAAAAA              CCCCGC GTTC GCGGGG               TTTGTTTGAATCACG
Acid345_1174   5  51 204 1459141 .. 1459155 +  -2.8  -3.65827   TCAGGCTGAAACGGT               CTCG GTTTCTG CGAG               TTTCCGTAAAGATTC
Acid345_1171   3  71   2 1457349 .. 1457395 +  -4.5  -4.56597   AGGCCCGTCCGTAGT CAAAT-C-AGTTCCGGGTTTCCC ATA GAGAAGCCCGGAACTTGCACATG TTTTTGCGAGAGAAG
Acid345_1167   2  61 206 1453502 .. 1453516 +  -5.6  -3.78934   CCGCGCTCGCGTGCT               GCCGGA TCG TCAGGC               TTCTTGTAACCCGGC
Acid345_1150   8  74  -9 1434781 .. 1434832 + -10.4   -3.4945   GCACAGATTGGTGCG TGCGGCGTAGGTCCCACCCT-GTGGC TGAA GCCACAAGGGTGGGA-C-AC-CCACA TCTTCTTACTTAAGT
Acid345_1144   1  40 372 1428831 .. 1428845 +  -2.1  -2.91144   CCCCGCCGCCGATGA               TCATG CCGAC CGTGA               TGATTTCCGAAGTGC
Acid345_1137   3  55 -17 1416373 .. 1416386 +  -5.2  -3.52204   ATGGAAGATGTTGCG               CCGC AGCTAG GCGG                TTAATTTCGCGATGC
Acid345_1132   3  53 354 1411287 .. 1411299 +  -5.5  -3.39142   GGCGACGATCCACTT                CGCAG CAA TTGCG                TTGCTTGCGTGTGCC
Acid345_1128   9  78 298 1406250 .. 1406261 +  -5.8   -4.7497   ACATGCACACTATCG                GGTG CGGT CACC                 TTTTTCATGACTGCC
Acid345_1120   8  63 205 1396612 .. 1396625 +  -9.5  -2.66274   TTAGCCGTTAACGTC               GGCGC CTCC GCGCC                CTTGATTGTGAAGAC
Acid345_1115   6  84  77 1393291 .. 1393307 +  -5.7   -5.0133   TTCGCTTGAGCGACC              TCGGCGG CGG CCGCGGG              TTTTTTCGGGAGCTC
Acid345_1106   2  46  21 1382259 .. 1382276 +  -5.5  -2.64803   GCTCCGATCACCCCT             TCGGCGG ATAT TCGTCGA              TCAATTTCACGATCG
Acid345_1103   6  58  10 1380102 .. 1380116 +  -2.8  -4.15222   AAGTAGACGCTATTC               TCGG GTGCTCG CCGA               TTTCTTCAACACGAT
Acid345_1099   6  95  51 1377298 .. 1377356 + -18.3  -2.69725   AAGAAGCAAGCCATC -GTGCGCGGGTGTGGCTGAAGCGAATTA CTCC TGGTTCGCTTCCGCCACGTACGCGCACG AATTTATTTTTGCGC
Acid345_1095   6  95 344 1373462 .. 1373481 +   -15  -3.39589   ATCGTTCAACAAAAA            GCCCCGCA TCGC TGCGGGGC             TCTTCGTTTCTACTT
Acid345_1088   3  55  65 1365648 .. 1365658 +  -5.4  -3.53012   CGGCTATCACATACA                 TCGT GAC ACGA                 TTTGGAAAACGGGGA
Acid345_1084   0 NONE
Acid345_1036   4  64 169 1303066 .. 1303079 +  -9.5  -2.78897   TCCCTTCTTAGATGC               CGGCG TTCC CGCCG                TGGATTTTGATACTT
Acid345_1033   4  56 168 1298619 .. 1298633 +  -2.1  -4.08064   ATTGTGGCCGACAAC               CATGA TGGCT TCGTG               TTTTGCGCAGGCATT
Acid345_1023   8 100 130 1289209 .. 1289228 + -12.8  -4.50627   CTAGGAAAAAAAGGA            GCGCGGCT TTCG GGCCGCGC             TTTATTTGCTGCATG
Acid345_1018   6  93  27 1283037 .. 1283056 + -12.1  -4.32201   TGCGATCGAACAAGA            GGCGCGC TGATCT GCGCGCC             TTTTGCGTTGATTGG
Acid345_1011   2 100 200 1275392 .. 1275414 + -11.2  -4.77757   GAGGAAGTGGTTTGG           GCTGCGCTCT GTG GGGGCGCGGC           TTTTAGTTTTTGCAG
Acid345_0999   1  45 412 1264764 .. 1264786 +  -3.5  -3.04398   GCGGACGAAGCAGGC          CGTGCGT-ATC CGA GATGACGC-CG          ATTTTCACAAGCCGA
Acid345_0990   2  54  32 1255918 .. 1255942 +  -2.1  -3.93489   GCTCTCGTGGTACTC          CATCTCGGT ATTCACC GCCCAGATG          TTCTCTTTGTCCTTG
Acid345_0985   6  52 392 1252206 .. 1252218 +  -5.5  -3.19157   CGCCATGCTTTTCGA                CGTCG CTG CGATG                TTGCTCCCGTTCCTG
Acid345_0978  11  95  62 1238925 .. 1238952 +  -5.5  -5.42259   CAGACTAGGGAAATC        CAAAAGGCCGG CGCACA CCGGCCTTTAC         TTTTTTTAAAGCTAA
Acid345_0974   3 100  24 1235726 .. 1235745 + -11.4  -5.42198   ACGCTGTGCACGAAA            GGCGGGAC TACG GTCTCGCC             TTTTCTTTTTTGCGC
Acid345_0970   4  83 112 1230350 .. 1230382 +  -9.7  -4.14392   GTGAATGTCGGCGAG      CGGGTCGGCGTTCAG CAG CAGAACGTCGCCGCG      TTTTCCGGCTTCCAG
Acid345_0954   6  62 376 1215072 .. 1215099 +    -7  -3.73647   TACGCTCCCCGCTAT        GAGCGCGGG-GAA GAA TTCGTCCGCACTC        TTCTTCGTAAATCCA
Acid345_0944   3  63 135 1204684 .. 1204703 +  -9.2  -3.05463   ATTTGTCATAGTCTC            CCGCGTCC ACGA GGACGAGG             TTGCCTCGCAAGAAT
Acid345_0941   5  56 424 1200256 .. 1200268 +  -6.2  -3.34104   CTTAATGAGGTTCTT                CGCG TCCTT CGCG                TTGATCTCATTCTGC
Acid345_0929   3 100  29 1179168 .. 1179190 + -16.3  -3.16564   TACTGCTTGGCAAAC           GCGGCGACC CTCGT GGTCGCCGC           TTCATAGGCTCGCCG
Acid345_0921   4 100  19 1166698 .. 1166718 +   -14  -4.48713   TTCTGCAAACGAAAA            TGCGGCGC GTTCA GCGCCGCA            TTTCTTATTGATGGC
Acid345_0914   5  45 207 1153620 .. 1153630 +  -4.6  -2.75064   GCCGAGAAGTATGTA                 CGGC CCT GTCG                 TCGTTGCATCCAGCC
Acid345_0914   5  45 285 1153698 .. 1153713 +  -2.4  -3.40403   CTTTTGAACGCGCGA              GTAGGC GTCC GCCAGC               TTGTAATACGCCGGC
Acid345_0902   7  95  20 1131176 .. 1131195 +   -15  -3.44051   TACGGACGAGTACAA            GGGGCTGC CGCG GCAGCCCC             TTGTACTCGTCAAAC
Acid345_0845   5  58 286 1049840 .. 1049853 +  -3.1  -4.10855   AATAGAAAAATTTCC               GCGCTC AGG GA-CGC               TTTTCACGCGGTTTT
Acid345_0814  14  79  47 1010529 .. 1010552 + -13.8  -2.77895   GGCGAGAATCGAAAA          GGCGTGCCGC TCGA GCAGCACGCC           CTTCTTAACGGTGCG
Acid345_0788   7  60 229  977546 ..  977557 +  -5.8  -3.67976   CGTTTCAAACGACTC                GAGC AGGT GCTC                 TTTCAGCTTGATGGC
Acid345_0778   9 100  13  961493 ..  961504 +  -7.2   -5.1925   TAACTACGCGGCGTC                GCCG CTTT CGGC                 TTTTTTCACTTCTAA
Acid345_0774   4  59 164  954823 ..  954843 +    -9  -2.56122   TAGTGGCAATGTAGG           GTCCGCGGC GATT GCCG-GGAC            GGTTTTCTGATCGAC
Acid345_0756   3  65 366  935155 ..  935176 +  -5.7  -3.99324   TGCGGACGTCGGGAT           TCGACGGCG CGAT CGCCAGCGA            TTTCTGGTAGTACGC
Acid345_0751   3  49 105  928495 ..  928505 +  -3.2  -3.59979   AGCATGTGGAAGTAC                 GGTC GCC GATC                 TTTCAGATAGAAAAC
Acid345_0739   2  70  84  910818 ..  910834 +  -9.3  -3.63515   GGAATGTGGTGAGCG              CCCGGCG CAG CGCCGAG              TTCTTCGCGATCACG
Acid345_0728   7 100  25  893387 ..  893414 + -15.6  -4.15044   GTAACCTACCCAACA        CAAAGGCGACCC TTGC GGGTCGCCTCTG         TTTGTTGCGGGGAGG
Acid345_0723   6  51 368  887152 ..  887170 +    -3  -3.64703   CCGAAGTGTCCCTTC             GGGCGCGA ATG TCGTGTGC             TTTGCATCCAGCGCA
Acid345_0708   5  60  81  870502 ..  870513 +  -4.4  -3.99678   CGAAGGATCCCTATC                CTCT CGAA AGAG                 TTTCGTTGTCGCGAT
Acid345_0700   2  50  40  861821 ..  861837 +  -5.1  -3.09135   GTCTGGTAGATTGAT              GGTGG TTGTTTC CCACC              TATGTTCAGACTTCT
Acid345_0679   4  47 299  837429 ..  837439 +  -5.4  -2.85056   GCTTCCCGATCCCCG                 CTTC ATC GAAG                 ATTTCCATTGACGCT
Acid345_0671   3  65 227  831631 ..  831647 + -10.8  -2.50816   TTCCACGCGGCACTC              CGGGGC CGGGA GCCCCG              CTTCCTGCATCAGCC
Acid345_0666   9  79 398  827193 ..  827213 + -13.3  -2.75844   AACCGTCGCGCAACA            CGGATGCTG TCG CAGCGTCCG            CTTTCCAATAGCCCC
Acid345_0655  13  58 157  809433 ..  809450 +  -4.7  -3.80573   GCTGTCCACGACAGC             CACGCGT CTGC GCGCGAG              TTTCATCATCGTCGA
Acid345_0655  13  58 250  809526 ..  809556 +  -3.2  -4.08692   CGCGTCCATGCCATC       CGCGCCGATGAACA TGG TGTTAATCAGCATG       TTTTCCAGCGCCTTG
Acid345_0648   4  81  15  799813 ..  799846 + -12.5  -3.06796   GTCAACGTTCAAGAA     CACGTTTGCAGAATG CGAG CGTGCTGCGAACGTG      TTCGGTCCAATACGG
Acid345_0640   3  49 184  789572 ..  789584 +  -6.3  -2.65483   GAATACGGGGACATC                GAAGA GCG TCTTC                ATCTCTTTTGCGTGT
Acid345_0612   6  65 371  748115 ..  748125 +  -2.4  -4.63592   TCACTCGACAGCTCG                 GACC ATT GGCC                 TTCTTTTTCTTCGCG
Acid345_0608   4  52 287  743913 ..  743925 +  -6.9  -2.81547   GCCCATCCCGGCCAT                GCGGG CTT CCTGC                TCCTTGGTGTAGCCG
Acid345_0589   9  67 237  718953 ..  718965 +  -6.2  -4.16842   AGCCTTTCTTTAGCT                GCGC AGCCG GCGC                TTTATTGCCGCTCGG
Acid345_0576   4 100  17  705721 ..  705740 + -10.7  -5.37593   TGTTGGATTCGGAAA            GGCGCTG CCGCGA CAGCGCC             TTTTTTCGTTTCGGC
Acid345_0535  12  95  21  660681 ..  660698 + -12.7  -4.16842   TCACTCAAACAGAAA             TGGCGGC TGAA GCCGCCA              TTTCTTACAACTAAG
Acid345_0530   7 100  22  651908 ..  651929 + -15.9  -3.63367   CCGAACCAACTGAAA           GGGCTGGCA ACGC TGCCAGCCC            ATTTTTGTTGGCCGC
Acid345_0520   2  47 391  644647 ..  644658 +  -3.6  -3.28791   GATTCTGCTGGTAAG                GGCT TCGG GGCC                 TTATGCGAAGGAAGT
Acid345_0520   2  47 406  644662 ..  644683 +  -2.9  -3.32844   GGCTTCGGGGCCTTA           TGCGAAGGA AGTC TACATCGCA            TTCTGCCGTGCCGGG
Acid345_0513   9  67  17  632559 ..  632575 +    -3  -4.58395   CGGAGGGAGTCCAGG             CGG-TAG CGTG CTATCCG              TTTTTCCGAACTGCG
Acid345_0505   7  68  22  622690 ..  622704 +  -8.5   -3.6682   AGAACTAGCCGGCAG               CGCGC ATCAC GCGCG               TTTCGGTGCGTCGCA
Acid345_0490   3  47 211  606368 ..  606381 +  -3.7  -3.17382   ATCGGGGCTTTAGCC               CCTGC CACT GCCGG                TTCAATCTACTTCTT
Acid345_0477   2  49 396  593983 ..  593995 +  -3.4  -3.53563   GAAACGTAGTTGCGG                TTCC ACGCG GGAA                TTTCGACCACAATCT
Acid345_0466   7  54 133  578393 ..  578409 +  -6.6  -3.01791   TGCTAAAAGCGTCGT              TTCCGA CTGTC TCGGAA              TGTTACGCACCCCCT
Acid345_0457   2  58 106  549968 ..  549980 +  -4.7  -3.86307   GCTTTTCGCTTGGCC                GGTCG AGA CGTCC                CTTTTTTCTTGGGGA
Acid345_0431   1  45 154  510187 ..  510200 +  -2.3  -3.37796   CAGTTCGCAACATTG               CTCTG TTCG CGGGG                TTGTCCATACTCAGC
Acid345_0425   8  73 452  497638 ..  497656 +  -5.9  -4.46212   TGTGGGAAGAAGAAG             CTGGTGC GACGG GCGCCGG             TTTTGTCCTGAACAA
Acid345_0416   3  64  54  480260 ..  480280 +  -9.7  -2.80575   AAGCATGGGGGAAAG            CCCGTCC ATCCATC GGACGGG            TATGCTGCGAGTTTT
Acid345_0404  10 100  19  468074 ..  468095 +  -9.3  -5.64274   ATCGAGGCAAGAAAA           ATGGCCCGC TTCG GCGGGCCGA            TTTTTTTGTAAGTCC
Acid345_0394   1  95  39  452648 ..  452668 + -15.4  -3.76125   GAGAACAAAGAAGAA            GGGGCGGG ATTAC CCCGCCCC            TTTAGCTTGCCCTGC
Acid345_0388   6  67 380  447284 ..  447333 + -10.1  -3.06312   CCAGGGAGATCGCGT CGGCGCCAGCGTCCTGCGCAAT TTTCGCC ATT-TGCGGGATGCTGGTGACG TTGGGTGAGAGCTTT
Acid345_0383   6  56 360  435822 ..  435836 +  -7.1  -3.16564   CGAGCGCGCCATTCA               CCAGC ACCAC GCTGG               TTCCTACCGTGCGGG
Acid345_0379   0 NONE
Acid345_0363   4  54  87  403021 ..  403035 +  -2.8  -3.85165   AGCCACTTCCTGCGC               GTCC ATCAACC GGAC               TTTCGCTTTCACGTC
Acid345_0354   6  56  39  392358 ..  392394 +  -5.9  -3.34043   CGCTCTCTTTCCAAA   GCGGGTGTTCAAAGCTG AGATA CAGCA--GGACACCCGC   TTGTCCGCTGCTCGG
Acid345_0344   4  58  51  376047 ..  376059 +  -2.7  -4.08216   ATGAAACGGTGGGTA                TCTAT GGA ATGGA                TTTTCGGCGCGGTGC
Acid345_0336  10  73  67  367968 ..  367987 +    -5  -4.65263   CGCGCATCGGCAGGT            TCGTCG-TG TTC CGTCGACGA            TTTCTTTTGCAGGAT
Acid345_0333   6  64 214  364590 ..  364600 +  -3.2  -4.40132   CCGCATTGGCACGCG                 TTGC TTT GCGA                 TTTCTTCTAGTTGAT
Acid345_0329   3  47  20  358386 ..  358419 +  -2.3   -3.5511   CTTCAGAAACTAGAT     CTTCTCGGCCACAGCA TTC TGCCG-GTCTGAGTAG     TATTTGTAGCTCAAC
Acid345_0319   5  69  68  346077 ..  346096 +  -3.5  -4.65895   TTGTTCTGTATCTGT            GCCGGAT TACGAC ATCCGTC             TTTTTGCATGCGGAA
Acid345_0312   1  49 384  336848 ..  336866 +    -3  -3.46982   CTGCTGAAGTTGCCT             GCGAAGAA ATT TCCCTCGC             TGTTATTCGTATACG
Acid345_0305   5  51  61  326630 ..  326645 +  -4.6  -3.36327   GCGGTTGATGCGAGC              GGCGTC GCGC GAGGCC               TTGTCGATCAACTCG
Acid345_0289   5  78 220  306082 ..  306102 + -13.9  -2.64735   TGCCGGTCTCCGCGC            GCCGCGGCG CTA CGGCGCGGC            TCATCTGGATGCCGT
Acid345_0286   6  63  71  299953 ..  299973 +  -5.3  -4.06055   GGCCGCAGAGATCTC            GGGCTTTAG CCC CTGCGGCCC            TTTCATTTCACGGAT
Acid345_0286   6  63 269  300151 ..  300164 +  -5.3  -3.96624   ATCGCGCGCGACGGA               TCGAT GGTT ATCGA                TTTCTGATACCACTC
Acid345_0280   7  58 311  294035 ..  294063 +  -4.5  -3.82084   GCCCAGCCACATCGC       GCGCCAC-CGCG CCCTGA CGCGTGTGGTCC        TTGTTGCTGTTGGCG
Acid345_0275   0 NONE
Acid345_0252   6  75 300  266113 ..  266127 + -11.4  -3.36273   GACATCCGAAGGGAT               CAGGGG TCG CCCCTG               TTCGTCTTCCAAACG
Acid345_0244   3  46  18  258030 ..  258041 +  -4.4  -2.87051   CGAAACGCTAAATTC                TGCT TGAC AGCA                 CTTTCCTGCTAGGGC
Acid345_0234   7  56 269  248468 ..  248491 +  -2.2  -4.07568   CATTTACGCCATACG          CATGCACCTC GCGG GAGGCGCTGG           TTTTCGAGAAGGGAA
Acid345_0234   7  56 461  248660 ..  248707 +  -7.6  -2.90075   CGAGGATCACGTGGT CGCCGAT-ATGGCAATCGTGCGC GAC GTGCGCGTAGGCCATGATCAGCG TGTGATTGCCGACCG
Acid345_0222   5  56 164  234197 ..  234218 +  -7.3  -2.87931   ACCTTGCGCCCCGTC           CTGCGTATCG CTT CGAT-CGCGG           TCTCTAAAGCCTGAA
Acid345_0215   8  59 417  229754 ..  229777 +  -8.8  -2.52742   CGAATACGGCATGCC          GCTGTCGCGA ACTT TGGCGGCAGC           ATGTTGTGCGGCCAT
Acid345_0205   3  55 180  218825 ..  218839 +  -7.8  -2.76404   CTTCGACAGGTTGAC               CTGGAC GTT GTCCGG               TCCCTTTTGCATCGC
Acid345_0186   4  60 468  199366 ..  199376 +  -6.8  -3.60948   AACGCGGATCATCCG                 GCGA GGT TCGC                 TTTCCGGCTATCTTC
Acid345_0182   2  55  72  193079 ..  193095 +  -5.1  -3.58343   GCCGCACGCGCATGC              TCTCATC CAC GCTGAGA              TTTGCCGGTGCTCCC
Acid345_0168   3  71  -6  181542 ..  181552 +  -8.2  -3.86015   TGGGCTGGCGCCGAG                 CGCG TGA CGCG                 TTTCTCGAGGCGGTG
Acid345_0156  15  85   7  165223 ..  165242 +  -9.2  -4.42619   AGTGCATGAAAAAAA            GGCATGGC CGCG GCCACGCC             TTTTCTCACATCTTC
Acid345_0140   8  86 147  151083 ..  151102 +   -15  -2.94365   AGAAGTGGCGTTTAC            GGCACGGC TGAA GCCGTGCC             CTTTCTACGCTGTGG
Acid345_0126   8  60  61  134978 ..  134988 +    -4  -4.12188   GTGCGTTGGCGAAAA                 CTTT CAA AAAG                 TTTTCGACGTGCTCG
Acid345_0102   5  57  29  108632 ..  108642 +  -8.2  -2.73875   CGTCGTCTGACGCGC                 GCCG ATC CGGC                 TGCTCTTCAGCGCCA
Acid345_0094   9  64 140   96873 ..   96910 +  -4.1  -4.26903   AGTTTCCGACGGGAG   CGGTGCACTCA-CCGT GCAAAAG ACGGATGCGTGAGCCG   TTTTCCTGCAGTAAG
Acid345_0086   5  77 439   89012 ..   89041 +  -7.7  -4.30995   ACTATCACGCGTGCT       TTCGCTGCCGCGA TCTG TTGCGGCCGCGCG        TTGTTTTGTGGCGAC
Acid345_0081   7  84 137   83908 ..   83926 + -13.1  -3.39327   GCCGGCAATAATAAA             GGCCGGC ATACA GCCGGCC             TTCTGCATATCCGAG
Acid345_0071  11  95  20   72449 ..   72468 +   -15  -3.44146   TGTCGCAAAGAAGAA            GCCCTCCG TTTT CGGAGGGC             TTACTTCTGACAAGA
Acid345_0065   8  56 224   65148 ..   65168 +  -6.1  -3.31726   GGGAAGTTGACTTGC            GACAGGTGG GGG CGATCTGTC            TGTTCTGTGGAAACC
Acid345_0051   5  64 379   50978 ..   51000 +  -8.4  -3.32159   CCTCATACTCACCCG           GTTCCAGGCT GTC GGCCTTGAAC           TTCCCTTTGCTGTCG
Acid345_0044   5  68 -36   40709 ..   40722 +  -8.1  -3.65351   TGGAAAGTGGTTGAT               CGTGC ACGA GCACG                TTTCCATGGCGATGC
Acid345_0037  12  91  28   34729 ..   34747 + -11.7  -4.07859   CTTGGTAACGAGAAA             GGCGCGA GAGGA TCGCGCC             TTTCGTATTTATTGA
Acid345_0025  10  69 -45   25704 ..   25741 + -10.6  -3.10905   TACGGTGGATGAGCA   CGCGCTCGTCGAAG GCTATCCCCG TTTCGCCGAGCGCG    TTGCCTGAGTTATAC
Acid345_0025  10  69 295   26044 ..   26061 + -10.5  -3.01712   TCGCGCTGTAGACCG             CGCTGCC AGAC GGCGGCG              TCTTGGCAACCACCG
Acid345_0013   4 100  21   17677 ..   17697 +   -14  -3.88182   CACGTAAACAACGAG            GGCCACCC AAAGC GGGTGGCC            TTACTTTTTCCTTCG

SUMMARY

965 putative operon ends contain 5299 possible terminators.
Percent operon ends hit by terminators of confidence >= x:
	x	#>=x	hits>=x	%hits>=x
	100	208	178	171	18 %
	99	208	178	171	18
	98	208	178	171	18
	97	208	178	171	18
	96	208	178	171	18
	95	257	215	207	21
	94	257	215	207	21
	93	271	224	215	22
	92	271	224	215	22
	91	281	232	222	23
	90	295	240	230	24
	89	305	246	235	24
	88	310	250	239	25
	87	314	253	242	25
	86	331	262	250	26
	85	337	267	254	26
	84	347	275	260	27
	83	373	293	275	28
	82	376	295	277	29
	81	392	307	285	30
	80	402	313	291	30
	79	415	322	299	31
	78	436	335	309	32
	77	445	342	314	33
	76	464	357	323	33
	75	480	367	332	34
	74	515	396	354	37
	73	533	408	363	38
	72	548	418	369	38
	71	580	440	384	40
	70	604	460	397	41
	69	622	477	407	42
	68	675	518	427	44
	67	710	549	442	46
	66	742	577	456	47
	65	803	627	483	50
	64	838	652	500	52
	63	874	683	515	53
	62	957	755	546	57
	61	973	768	554	57
	60	1074	851	589	61
	59	1117	880	601	62
	58	1220	966	638	66
	57	1285	1015	656	68
	56	1446	1141	694	72
	55	1546	1224	715	74
	54	1705	1350	749	78
	53	1811	1424	764	79
	52	2033	1592	789	82
	51	2266	1750	809	84
	50	2434	1880	832	86
	49	2709	2077	861	89
	48	2727	2091	861	89
	47	3185	2436	893	93
	46	3310	2517	901	93
	45	3696	2778	917	95
	44	3820	2854	920	95
	43	4246	3152	934	97
	42	4558	3370	944	98
	41	4718	3486	947	98
	40	4951	3648	948	98
	39	5132	3783	951	99
	38	5299	3907	952	99
	37	5299	3907	952	99
	36	5299	3907	952	99
	35	5299	3907	952	99
	34	5299	3907	952	99
	33	5299	3907	952	99
	32	5299	3907	952	99
	31	5299	3907	952	99
	30	5299	3907	952	99
	29	5299	3907	952	99
	28	5299	3907	952	99
	27	5299	3907	952	99
	26	5299	3907	952	99
	25	5299	3907	952	99
	24	5299	3907	952	99
	23	5299	3907	952	99
	22	5299	3907	952	99
	21	5299	3907	952	99
	20	5299	3907	952	99
	19	5299	3907	952	99
	18	5299	3907	952	99
	17	5299	3907	952	99
	16	5299	3907	952	99
	15	5299	3907	952	99
	14	5299	3907	952	99
	13	5299	3907	952	99
	12	5299	3907	952	99
	11	5299	3907	952	99
	10	5299	3907	952	99
	9	5299	3907	952	99
	8	5299	3907	952	99
	7	5299	3907	952	99
	6	5299	3907	952	99
	5	5299	3907	952	99
	4	5299	3907	952	99
	3	5299	3907	952	99
	2	5299	3907	952	99
	1	5299	3907	952	99
	0	5299	3907	952	99
