# Supplementary material for: Rapid, accurate, computational discovery of Rho-independent transcription terminators illuminates their relationship to DNA uptake
Source: Genome Biol. 2007 Feb 21;8(2):R22. doi: 10.1186/gb-2007-8-2-r22 (PMC1852404; doi:10.1186/gb-2007-8-2-r22)
Supplement: Additional data file 2 — As described in the text, the entire robust tail-to-tail region is searched; if the region is less than 500 nt, then the 500 nt downstream of the stop codon is searched (stopping if a gene start is encountered). In the case of ties, all terminators with the high score are output. [file gb-2007-8-2-r22-S2.zip › Acinetobacter_sp_ADP1.ttperf]

 ACIAD0005   3 100  68    6626 ..    6644 - -13.2  -5.70829   AACACCATAAAAAAA             TCAGGCAC ACA GTGCCTGA             TTTTTTTGACCATTT
 ACIAD0011   3 100  19   12404 ..   12417 -  -8.1  -5.85737   AGAGCAATAAAAAAA               TCCCC GAAA GGGGA                TTTTTTTATTGGCCA
 ACIAD0019   4 100 167   24923 ..   24949 - -12.4  -5.09225   ATGCTAGCCAAAAAA         GAACCCCTATCA TCC TGACAGAGGTTC         TTTGTATTCCGATTA
 ACIAD0026   6 100  28   32869 ..   32890 - -13.1  -4.98255   TTTGAAGCATAAAAA           TGCCATCGT AAAA ACGATGGCA            CATCCTTAATCAACT
      ssuB   1  89   6   39162 ..   39176 - -11.4  -3.42147   CCTAATGAAGACCAA               GCCGCA TCC TGCGGC               TTTTTTTAGGTGGCT
      nadC   4  58 -33   59271 ..   59291 -  -2.6   -4.3534   GGTTAAGCATTAAAA           CGC-ATCGA CAGA TCAATCGCG            GTCACATCTTTGGTG
      fklB   7 100 156   62474 ..   62504 - -18.6  -2.95081   CCACTTAAAACATGA       GGCATAAATAAAGC AAC GCTTTATTTATGCC       GCAAGACAAGCGAAG
      fklB   7 100   8   62634 ..   62652 - -13.2   -5.5112   TGCATGAATAAAAAA             CGCTGTCA TCA TGACAGCG             TTTTTTATTATTTGG
      epsM   6 100   9   81153 ..   81183 - -14.3   -4.2018   AAATGCTTAAAACAA       CGAAATGGATAAA GTTAT TTTATCCATTTCG       TTTTCGAATCAACAA
      manB   8 100  20  102752 ..  102772 - -14.1  -5.31456   CGAATTGATAAAAAA            GGCGATTCA TGA TGAATCGCC            TTTTTACATCGATTT
 ACIAD0111   6 100  14  112674 ..  112700 -   -13  -4.03888   TATTTAGAACAATAA         TCGGGTCTCGCC ATT GGTAAGACCCGA         TTTTTTTGATTATTT
 ACIAD0125   8  87 192  127799 ..  127809 -  -6.8  -5.48787   ACAATATAGAAAAAA                 CCTG AAG CAGG                 ATGATTATCTTGATC
 ACIAD0133   4  60  41  137720 ..  137733 -  -2.5  -4.57275   TAAAAAAATTGAAAA               TAATA CTTT TATTA                CATGACGTTGGTGAG
 ACIAD0148   2  89  46  148522 ..  148547 -  -9.1  -4.11484   GTCAAGGGCGTAAAA         GCAGATCATTT ATAT AAAGGATCTGC          ACTGTTACTGGTGAT
 ACIAD0152   6  87   1  152132 ..  152161 - -12.3  -3.11072   CTGATTTAAGACATA       TAAAAAAGGGCGC TGAA GCGTCCTTTTTTA        TTATCCTGTTGTTGG
 ACIAD0160   4  48 239  157940 ..  157950 -  -3.2   -3.3761   TGTTGCCAATAAAAT                 TACC GAT GGCA                 TCAAGGCCAGCTTTA
 ACIAD0163  10 100  17  161506 ..  161523 -  -9.9  -5.67967   ATGATCATAAAAAAA             GGACTCA AATT TGAGTCC              TTTTTTTTAAAATAC
 ACIAD0172  10  90 443  173145 ..  173166 - -11.7  -3.54676   AGTGATTGAAATCAA           TCCGAACTT AAAA AAGTTCGGA            TTTTTTACAAATATA
 ACIAD0192   1  55 470  187204 ..  187214 -  -5.4  -3.30038   CAGATGCAAATCGAA                 TGTG GTA CACA                 GCTTAGGCTGAGTTT
 ACIAD0208   3  60 305  203921 ..  203931 -  -2.6  -4.47049   AAAGATAAATATAAA                 TTAA ATC TTAA                 TTAGACCTTGATCGA
 ACIAD0216   7  64 342  210458 ..  210495 -  -6.5  -3.66883   TCAATACACCTTAAA   GGTAGAAGACAGTGATTT GTC AAATTAC-GTCTTCTATC   AGGAGAAAAATATGA
 ACIAD0222   4  47 264  222565 ..  222586 -  -4.5  -2.71125   ACCCGTGATAAATAT           CAAAATATG ATGG CAGATTTTG            TAATTCTGGATCAGC
 ACIAD0236   2 100  21  237714 ..  237730 - -12.3  -5.22312   ATCTATATCAAAAAA              CGCCTGA AAG TCAGGCG              TTTTTTTATATTCTG
 ACIAD0240   4 100  55  239305 ..  239330 -  -9.9  -5.86465   AATAAGATAAAAAAA         TCAAATACCAG TTTG CTGATATTTGA          TTTTTGATATCTAAA
 ACIAD0250   1 100  18  249755 ..  249773 - -11.8  -4.67556   ATAATAGTGTAAAAA             GCTCATCT AAA AGATGAGC             TTTTTTCTATGTATG
      pilR   1  43  72  257727 ..  257764 -  -2.7  -3.10715   GGCAGCATGATTGAA   GGTAAAGGGATTCAGCCG AAC CAGCGTTATCC-TTTACC   TGCCGACATGAAAGA
 ACIAD0272   2  47 236  272512 ..  272524 -  -3.4  -3.19656   AAATGCAGGTATGAA                CATG GGGCT CATG                CCAACCAAAGGTTTG
 ACIAD0282   9 100 395  280574 ..  280602 - -10.5  -5.68039   AAACGCACAAAAAAA        TCCCAGATTTT TTGGGGG AAAATCTGGGA        TGAAAAACAACATCA
 ACIAD0311   6  90   5  311456 ..  311472 -    -8  -4.91109   TGTCTATCAGAAAAA              GACGAC ACTAA GTCGTC              TTTTTTAATGCTGAT
 ACIAD0317  10 100  45  318019 ..  318051 - -13.8  -4.16397   TGTTAAAATAAAACA      TTTAAAAAACCGAT CTAGT ATCGGTTTTTTAAA      CACACTGTGGATAAC
 ACIAD0323   1  51  68  322727 ..  322739 -  -4.8  -2.94365   CGACATTCTACAAAC                GGCT GGTTA AGCC                CAGAAGCCTTTGAAC
      fadA   4 100  20  329173 ..  329191 - -11.7  -5.54907   CCGATAAAATAAAAA             TCCCCGC ATTGA GCGGGGA             TTTTTTATCTTGGTA
 ACIAD0347   4  52  98  340769 ..  340781 -  -3.4  -3.79251   CATGCCATCATGAAA                TCAC AAAAG GTGA                TTCATCCCAGAATCA
 ACIAD0352   3  67   8  345489 ..  345516 -    -4  -4.65895   TTTTTGATCGAAAAA        GATGGCTTGACC CTGT GGTTGGGCCATC         TTTTTATTTAGGGTT
      coaE   1  58 -12  351915 ..  351932 -  -2.7  -4.27846   AAACAAAAGCAGAAA             TCTGATT AGTG ATTCAGA              TAGTTTTCATGTAAA
      phaG   7 100  18  363989 ..  364004 - -10.4  -5.00642   TAAGCCATATAAAAA              GCCACC TGCG GGTGGC               TTTTTATATGTAGTC
      citA   4 100   9  388208 ..  388246 - -14.1  -3.83668   CAATATAGAACAGAA  TGACTCTGATTCGG-ATC AAGA GATACCGAAACAGAGTCA   CAGCATGATCAGTGA
 ACIAD0400   7 100  10  400196 ..  400214 - -13.2  -3.91412   ACTACAGCGCATAAA             GCCCAAGT CTG ACTTGGGC             TTTTATTTTTTATAC
 ACIAD0405   1  47 -22  406670 ..  406688 -  -3.1  -3.30439   AAGAGCCAAAGCTAA             GGAAGGT GACGA ACCTTAC             GGCGCAACTGATGCA
       lnt   5 100  27  416046 ..  416068 - -13.5  -5.65177   ACATGTATAAAAAAA           CCGAGATGG GTGAA CCATCTCGG           TTTTAAAAGCCCGAC
 ACIAD0424   8  95  21  422614 ..  422632 -  -8.9  -5.76237   GAGACAAATAAAAAA             CCCAGAT GAGGA ATCTGGG             TTTTTTATGCGTTTA
      norM   6  62  10  427702 ..  427740 -  -6.1  -3.53563   ATATTCTGCTTCAAA   TCCTTTCAATGGATTGA TGACC TTAATCCGTTGGAAGGA   TTTCTTTCTTTATGA
 ACIAD0446   5  67   8  443206 ..  443225 -  -7.9  -3.25356   ATTTAAAGTGACGAA            GGAAAGC GAAGAT GCTTTCC             TTTTTATTTAATTGG
      katA   3  93  19  447387 ..  447400 -  -8.1   -5.4505   GTTTGCAATAAAAAA               CCACC CGCA GGTGG                TTTTTTATTGCTTTT
      infA   6  95  24  466256 ..  466271 -    -9  -5.43866   CAAGTCGTAAAAAAA              GCCACT TCAG AGTGGC               TTTTTTGCATTCGCT
 ACIAD0482   3 100  15  475626 ..  475645 - -12.2  -5.09225   ACCTGATTCAAAAAA            CAGGAAGC CAAA GCTTCCTG             TTTTTTACTTTAAGT
 ACIAD0500   5  95  39  492141 ..  492156 -    -9   -5.5074   TAAGCTAATAAAAAA              GCGTAC ATTT GTACGC               TTTTTTGCAATTTTA
      msrA  12 100  11  500001 ..  500018 -  -9.9  -5.80364   AGCGCAATAAAAAAA             GCAACTC GATC GAGTTGC              TTTTTTTTGTTCAGG
 ACIAD0526   3  52  70  511336 ..  511355 -  -2.2   -3.9093   TGCATTACATAATAA            TATATCGC AGAA ACAATATA             TTGCAGATAGTGGTT
 ACIAD0537   4  61 279  524159 ..  524169 -  -5.4  -3.73144   ATACGATGAAGAGAA                 TCCT GCA AGGA                 AGGAGCGAACAGGTC
      proA   6 100  90  538783 ..  538798 - -10.4  -5.69379   AGAGAAGTAAAAAAA              CCAGCC TTCG GGCTGG               TTTCTGATGTGTAGG
      proA   6 100  32  538835 ..  538856 - -11.6  -4.83518   AACAATAATATAAAA           GCGCCTGA GATTAA TCAGGCGC            TTTTATTTAAAGTTA
      secF   5 100  27  575876 ..  575894 - -13.2  -5.52384   TGTTGATTAAAAAAA             TGCCAGCA GAT TGCTGGCA             TTTTGAATAACATTC
 ACIAD0603   1  62 453  592215 ..  592226 -  -4.4  -4.13963   AGCCCGTAAAAAATA                TCAG TTTA CTGA                 TTGAGTCGATGCAAC
 ACIAD0607   2  55 355  595756 ..  595771 -  -3.4  -3.97444   ACATGATCAAGTAAA              TAAAAT TGGA ATTTTA               CCTGGCGAAGGATCG
 ACIAD0614   2  57 237  605928 ..  605939 -  -4.4  -3.75505   TCTGAAAAATTATAA                TCTG GAAA CAGA                 CATATTGGTCAAAGG
 ACIAD0621   3  55 248  608355 ..  608369 -  -2.8  -4.18197   ACGTGTGATCGAAAA               TCGTTA TTA TTACGA               TGCTCCGCCGCCTCG
 ACIAD0628   3  61  54  616882 ..  616900 -  -5.9  -3.33815   ATTTGGCTTAATTAA             GCATCGC TATAG GCGGTGC             TTTTTTATTGTATAA
 ACIAD0640   3  75 -11  628260 ..  628278 -  -8.9  -3.42699   ACTGAGTGATGACAA             GCTGGTT TTAAT AACCAGC             TTCCCAGAATGCCTG
 ACIAD0646   7  77  51  634802 ..  634823 -    -6  -4.70626   CAACAATCCCAAAAA           CTGAAAAA AGTAAA TTTTTCAG            CTAAATAAAATTATA
 ACIAD0653   7 100  23  643240 ..  643267 - -10.1  -5.24531   ATTTTTTATAAAAAA        TAGAAAGATTC ACAACA GAATCTTTCTA         TTTCCTGTAACCATC
      pabB   3  48  47  658659 ..  658670 -  -4.4  -2.95987   AATATCTAAGAATTA                CTGT AGGC ACAG                 ACGAGCAGAATCAGC
 ACIAD0670   3  51 361  664740 ..  664750 -  -5.4  -2.56715   ACTTTTATCAAGTGA                 CATC ACC GATG                 ATAGTCTGGCATTGC
 ACIAD0673   5 100  19  668290 ..  668306 - -12.3  -5.74288   ATAAATAATAAAAAA              GGCCAGA TTA TCTGGCC              TTTTTTATATCTTAG
 ACIAD0683   2  68  12  674993 ..  675015 -  -3.4  -4.89477   CGTTTAAGAACAAAA           TAGCGAAG TAGAACG CTTCGCTG           TTTCACTGAGATCAC
 ACIAD0693   7  65 247  681423 ..  681436 -  -3.1  -4.70659   TTCCATATGGAAAAA               CCTGT AGCT ACAAG                CAAATTGCCCAAATG
      ppiC   3  82   7  693367 ..  693393 -  -8.8  -4.03174   AAACTGATTAAATAA         GGCTTAAATACT TAA AGTGCTTAAGCC         TTTTATTCAACGAAA
 ACIAD0711   2  59  21  699064 ..  699085 -  -5.2  -3.53012   GTTGTGGTGGTGAAA           CTGCCTTA AATGTG TAAGACAG            TTTCTGATATTTTTT
      nrdB   5  80 465  705366 ..  705378 -  -2.7  -5.75945   ATTGTTTAAAAAAAA                TACGA AAC TCATA                ATAACAGGGGATAGC
      nrdB   5  80  29  705797 ..  705814 -  -4.8   -5.2189   TTAAGTATGAAAAAA             CCGCCT ATTAAA AGACGG              TTTTTTTGAATATTA
 ACIAD0728   3 100  19  713239 ..  713261 -  -9.9   -5.9218   TATAGAACAAAAAAA           CAAGGCAGC GATAA ACTGCCTTG           TTTTTTAAATTTTAA
 ACIAD0746   7 100  35  732412 ..  732429 -  -8.5  -5.80003   GGAATAAATAAAAAA             CTCTTTC AATT GAAAGAG              TTTTTTATTCAGATT
 ACIAD0752  15  95 221  737065 ..  737090 - -14.8  -3.33419   ATTTTTAAATCAAGA         TCGGCCACTC TATCAT GAGTGGCCGA          TGTTTTGGTCATCTA
 ACIAD0761   3  71   5  745573 ..  745610 -  -8.6  -3.00106   CTGAATTTAAATAAT   TTTTTGAGTAAGACCA TAAATG TGGTCTTACTCAAATT    CAGATTAGGCAGCCA
 ACIAD0766   6  65 338  750146 ..  750163 -  -3.3  -4.68424   CAACTGATTGAAAAA             CTCAGAC CTCA GCCAGAG              GCAGGACGTGATTTA
 ACIAD0774   8  66 -27  759367 ..  759386 -  -7.8   -3.1485   CAATTAATTACTTAA            GGTCGAAC TGCG GTTCGGCC             TTTTTTTGACGTCTT
      proS   6  93  20  768174 ..  768190 -    -8  -5.60993   TTTTTGATAAAAAAA              GCAGGT ATCAA ACCTGC              TTTTTTAAAATCTTA
      dapE   3 100   8  782392 ..  782409 - -11.3  -5.61689   AAAACCAATAAAAAA             GGGACTC ATTT GAGTCCC              TTCATAATTAAGCTA
 ACIAD0798   6 100  15  787389 ..  787420 - -15.4  -3.59935   TAATCAGTATAAATA      TGCTATCTAATAGC CTAA GCTACTAGATAGCA       TGATTATTTTTGATT
 ACIAD0807   5  79 -27  800458 ..  800491 - -10.5  -2.95521   TGTAGAGTAATTAGA     GGAAAATCAAAAACG TTTC CATATTTGATTTTCC      TGATTTAGTGCCAAA
      gatB   6 100  23  811051 ..  811066 - -10.4  -4.89477   CTCTGAATAAGAAAA              CCCGCT CTAA AGCGGG               TTTTCTTTGAAACTA
  wax-dgaT   4 100  38  819298 ..  819322 - -15.9  -4.59773   TCGTACTGTTAAAAA          CTAAAGGGCTA ATT TAGCCCTTTAG          TTTTATCTGATAAAT
 ACIAD0849   2  84  44  837830 ..  837859 -  -5.7  -5.52909   TAAGATTTAAAAAAA       CTAAGAGGCGGTC TATA AATTGCCTCTTAG        TTTTAATCTGAAGAA
       bcp   6  45  74  841552 ..  841568 -  -2.9   -3.2115   TAAATGAGTTATTAA              CCACGCA AAC TGCATTG              GTTTAATCATGCAAT
 ACIAD0860   3 100  20  847028 ..  847050 - -12.2  -4.37886   CTATGTCTTAGAAAA           GGTTTTATTC AAT GAATAAAACC           TTTTCGTAAATAAAG
 ACIAD0874   6  57 415  856425 ..  856438 -  -2.4  -4.28589   AAAAATCAGGCAAAA               GTTG AACAAA CAAC                GACACCAGCATCAAC
 ACIAD0878   5  84  22  860978 ..  860996 -  -6.7  -5.05782   ATGGATGGTAAAAAA             GCCTCAA ATGGA CTGAGGC             TTAATGCTGTGTAAC
 ACIAD0888   0 NONE
      smpA   6 100  22  891181 ..  891196 - -10.4  -5.30348   ACTTAATAAGAAAAA              CCCCTC TGCT GAGGGG               TTTATTTTTTTGCAT
 ACIAD0915   3  74  53  896265 ..  896287 -  -9.2    -3.049   CAAGCTAAATAATTA           CGAGGGAA ATTTATG TTCCCTCG           TTTAAAAATTAAAAA
 ACIAD0922   4  66 186  905033 ..  905043 -  -5.4  -4.11484   CCGAATTTGTGAAAA                 TTGC AGG GCAA                 GTGATTAAGCGTCGT
      glpK   5 100   9  913204 ..  913221 -  -9.9   -5.5353   TAGATCAATAAAAAA             GCTGCAA GTTA TTGCAGC              TTTTTTATTTATATC
 ACIAD0937   5  87  49  919237 ..  919265 - -10.4    -3.786   CTATAAAATTTTAAA        GAGCCTTTAGAC ATTAA GTTTAAAGGCTC        TTTTGATTGTCTAAA
 ACIAD0952   2  49  12  941286 ..  941299 -  -3.9   -3.2913   GCTAAAGATGAAAAT               TGATT ATTT AATCA                TTAAAGTGATCCTAG
 ACIAD0969   7  63 388  955868 ..  955881 -  -5.2  -3.90762   GATTCTGGAAAAAGA               GGCG GTCAAG CGCC                TGTGTGAGCTTGAGC
      vanB   5 100  14  965497 ..  965525 - -10.5  -5.14965   ATGCCGAGTAAAAAA        CTCCTATACAT GGGCTTA ATGTATAGGAG        AAAAACTGAACTTTT
 ACIAD0984   1  79  29  971079 ..  971108 -    -8  -3.97406   TTAAAATGCTATAAA       GATTAAGTCATG TTAAAG CATGGCTTAATC        TTTAGTTTTTTACTT
 ACIAD1002   4  89 -15  988748 ..  988765 -  -7.1  -5.36441   CTGGGATATAAAAAA             GTTTAAG CCGA CTTAAAC              ATGTGAATGGTGTCA
 ACIAD1014   2 100   5 1005394 .. 1005411 - -11.3  -4.11216   GGCTGATCCTCAAAA             CCGAAGC TTCT GCTTCGG              TTTTTTATTCGAGTA
 ACIAD1024   3 100  44 1015904 .. 1015941 - -11.5  -4.29656   CATAAAAGCCTAAAA   TAAAAGGGCAAAACC GCAGCAAT GGTTTAGCCCTTTTA    CTAGATTAAAGTCTA
 ACIAD1036   5 100   8 1027215 .. 1027239 - -11.5  -5.46706   ACTTTAAAATAAAAA          GCGCGTACTCT TTA AAAATACGCGC          TTTTTATTTATGTAT
 ACIAD1041   1  45 223 1031613 .. 1031624 -    -3  -2.97171   CAGTGGATGAAAGTA                CAAT CGTC ATTG                 ACTTAACCCAGATTT
      metH   6 100  10 1034642 .. 1034659 -  -9.9  -5.13521   AAATGACCTAAAAAA             TCCCTCT TGAA AGAGGGA              TTTTTTTGTTTAGCT
 ACIAD1049   4  89  11 1041888 .. 1041906 -  -7.4  -5.29445   TGTGAATAATAAAAA             GCCTGTGT AGC ATACAGGC             TTCTTAAAACTTATT
 ACIAD1055   3 100  14 1049941 .. 1049966 -   -12  -6.06723   TCTGTTAAAAAAAAA         GATCCGCAAT TCAGAT ATTGCGGATC          TTTTTTTTAATATTT
 ACIAD1060   6  54 158 1055606 .. 1055621 -  -4.8    -3.281   TTGCAAGTTATAAGA              TGAATA TTGC TATTCA               ATGGCATATCGAGAT
 ACIAD1060   6  54 -15 1055764 .. 1055794 -  -5.4  -3.00003   TCATCATAATAAGTA       TCAGCTTGGATG GCGTTAG CGTCCAAGCTGC       TGACTCATTTGTGAC
      estR   6 100  39 1059585 .. 1059602 -  -9.9  -5.70829   AATATGACAAAAAAA             GGAGTCT TTAA AGACTCC              TTTTTTCATTCTGAA
      citN   6 100  25 1070919 .. 1070936 -  -9.9  -5.31275   CTTTATCATAAAAAA             CCTCCTA AATT TAGGAGG              TTTTTTTGTAGCTTC
 ACIAD1081   3  60  34 1076802 .. 1076812 -  -2.6   -4.4727   TTAAGACGCAGAAAA                 TAAA CAA TTTA                 ACCCGACACAGCATC
 ACIAD1085   4 100  30 1081516 .. 1081531 - -10.4  -5.02074   GTATGGTTTAAAAAA              CCCTGC ATAA GCAGGG               TTTTTTATTTTAGAG
 ACIAD1100   7  66  76 1090069 .. 1090092 -  -8.2  -2.73622   ACAACAAGCAGATGA          TGACGACGTT CGTG AACGTCGTGA           AGAGGAGATCATTCG
       nth   8 100 205 1095644 .. 1095666 -  -9.2  -4.66537   TTTGCTAATATAAAA           GAGTCCTG ATTATTG CAGGACTC           TTTTATATTTTGAGG
 ACIAD1130   6 100  12 1117728 .. 1117745 -  -9.9  -5.96894   AGTTAAATAAAAAAA             GCATCAG ATCT CTGATGC              TTTTTTTGCTTTTAG
 ACIAD1135   6 100 -11 1121632 .. 1121650 - -13.2  -5.05782   ACCCAGCGTAAAAAA             CAGCCCAT TAA ATGGGCTG             TTTTTGAATCACATG
 ACIAD1144   6 100 324 1135863 .. 1135886 -   -14  -4.66388   AAAACTACAAACAAA          TAAGCCTCAC AATT GTGAGGCTTA           CTGATGATCATAGTG
 ACIAD1156   2 100 287 1148154 .. 1148173 - -12.2  -5.18561   CAAATATCTAAAAAA            GCCCTTGT TTTT ACAAGGGC             TTTTTTTTTGTCTGT
 ACIAD1172   3  58  47 1169025 .. 1169041 -  -6.7  -2.95073   GGCGCAATATCAAAT              TACATAT TCA ATATGTA              CCTAAGCGCTACTGG
 ACIAD1176   4  44  51 1173020 .. 1173033 -  -2.4  -3.27808   TCGAATGTAGAAAAT               CCAT TTGGAG ATGG                GCATGCATCTCAACG
 ACIAD1188   5  95  51 1186943 .. 1186958 -    -9  -5.45652   ATTTTGAATAAAAAA              CGATGC CTAG GCATCG               TTTTTTATTTGATTT
 ACIAD1195   9 100  -3 1196601 .. 1196630 - -15.3  -2.76249   TAAATATTTGAATCA       TTAAAAAAAGCCC TGTA GGGCTTTTTTTAA        TGATCATGTTTATGT
       dps   2 100  29 1207144 .. 1207168 - -15.8  -5.23765   GAAATAATATAAAAA          CAAGGGAGGC TAAAT GCCTCCCTTG          TTTCTTATGTATGAA
 ACIAD1209   2 100  34 1210878 .. 1210903 - -16.3  -5.26316   TGATCGTACAAAAAA         CACATGCCAGA TTTA TCTGGCATGTG          TTTTTATGTGTTGAT
 ACIAD1217   4  82 157 1221121 .. 1221133 -  -7.7  -4.63542   TACAACGCGTAAAAA                GCCAA CGC TTGGC                GAAAGATTAGGGCTT
      argD   4 100  28 1231702 .. 1231715 -  -9.5   -5.5074   TAATGCAATAAAAAA               GCCGC TTAA GCGGC                TTTTTTATTGCATTA
 ACIAD1246   3 100  28 1246232 .. 1246249 -  -8.5  -5.96894   ATTTAAATAAAAAAA             TGCATCT TAAA AGATGCA              TTTTTTATGTCTATA
 ACIAD1249   3  95 120 1248062 .. 1248078 - -12.3  -3.65426   TCAGAAATGTTTAAA              GCGGCTA GAT TAGCCGC              TTTAATTTGGGAGAA
 ACIAD1261   5 100   7 1259406 .. 1259431 - -12.7  -4.24342   TGCTTTAGTAAGAAA         CACAGGATGTC TTAT GACATCCTGTA          TTCATTTTAAGGTGC
 ACIAD1268   5  62 451 1267640 .. 1267650 -  -3.2  -4.50058   TATGGACAATTAAAA                 GGAT GTT ACCC                 ATGAAGAAAGGTCAG
 ACIAD1283   8  62 160 1285378 .. 1285403 -  -4.1   -4.1196   AAGTGATTGGGAAAA         TTGCAGGTAAAG AAC CTTTGCCTG-AA         CGGAAAGGATTTTTA
 ACIAD1290   5  82 111 1292373 .. 1292406 -  -9.8  -3.57462   TATTTGATGTTGAAA    CAAGCCGATG-T-CCA TATG TGGCAACATCGGCTTG     AACAGGATTTGAATG
      trmB   9 100  33 1304826 .. 1304854 -  -9.8  -5.86609   GTAAAAAAATAAAAA        TCGCATTAAACA GTTAA TATTTAATGCGA        TTAAATATGGTATCA
 ACIAD1315   3  83  28 1314449 .. 1314466 -    -7  -4.81083   GTTAATTATGAAAAA             GATCCC ATTTTA GGGATC              TTTTTTGTATCTGGG
 ACIAD1330   6  59  -3 1327909 .. 1327928 -  -3.6  -4.24443   AAAATCTGAAAAGAA            CTGATTAT CAAT AAAATCAG             CTAAGCTTGGCTTTA
 ACIAD1341   8  83 322 1336792 .. 1336807 - -10.4  -3.16203   TCACGATAATAGAGA              GCCTGC ATAA GCAGGC               TTTTTTGTATTTGAT
      sodB   8 100 348 1340598 .. 1340622 - -15.9   -5.2112   AAGAGCATTAAAAAA          CCCTCATATTG AAT CAATATGAGGG          TTTTGAATCTGGCTC
 ACIAD1355   5  58 196 1350283 .. 1350293 -  -6.8  -2.93219   AAGATGGTGATAAAT                 CGCA TGG TGCG                 GTGCAGTTTGATTGG
 ACIAD1365   3  91 318 1360404 .. 1360426 - -12.1  -3.67112   ATGACATTTCAATAA           CCCGAATAC TGAGT GTATTCGGG           TTATTTATATTGACT
 ACIAD1383   2 100  20 1378880 .. 1378896 -    -8  -5.87996   TAATTAATAAAAAAA              GACACC ATTTA GGTGTC              TTTTTTTGTAGATTA
      rpsT   6 100  19 1384634 .. 1384645 -  -7.2  -5.84381   TTAGCAATAAAAAAA                GCCC TGAA GGGC                 TTTTTTTACTTTGCT
       fdx   6 100  25 1394328 .. 1394347 - -10.8   -5.4588   TAAAATCATAAAAAA            GCCTTCTA TAAA TAGAAGGC             CTGATAAGATGAGAC
      alkR   7  93   9 1403593 .. 1403608 -  -8.2  -5.63517   CTTTGAAATAAAAAA              GCGCCA TATT CGGCGC               TTTTTTTATCATGAT
      salE   6  67 281 1421877 .. 1421891 -    -5  -4.28994   GATCATGTATTAAAA               CTAATG GGG CATCAG               CGTAAAATTGCCTTG
      benR   5  90   8 1432981 .. 1433007 -  -8.1  -5.14894   AAAAAATTATAAAAA        CCCATCAGCACC TCAC AGT-CTGATGGG         TTTTTTGTTACCAGT
      catR   5  78  76 1443586 .. 1443604 - -10.4  -2.62439   AACATGTTCAAACAC             TCGATGAA ACC TTCATCGA             TTACAGCGCAGCACT
 ACIAD1453   5  55  25 1451221 .. 1451251 -  -4.2  -3.58269   CAATCTATTCGTAAA       CTCAAAGATTAA AACTCAG CTAATCTTTAAG       CCTTATCACTCGATA
 ACIAD1461   3  62 283 1460504 .. 1460520 -  -6.5  -3.34398   TGCGTGGGGGAAAGA              TGCCGGT GTT ACGGGCA              ATATCAATTATTATG
 ACIAD1468   5  74 207 1467309 .. 1467327 -  -2.4  -5.41143   GAGGCCGTAAAAAAA             TTGCAACA ACG TGCTGAAA             AAATGGCATTAGCAT
      cysS   6 100 152 1478839 .. 1478860 - -13.1  -5.65177   AGACCTATAAAAAAA           GTCCTCATC TTTC GATGAGGAC            TTTTATAATTTTGGA
 ACIAD1492   6  95  23 1490410 .. 1490440 -   -15  -2.71268   TCGTATGAGAGATTA       GAAAGACCTTGATT TAG AATCAAGATCTTTC       TGATGGATTTATTTG
 ACIAD1512   3 100  19 1509242 .. 1509260 -  -8.9  -5.93252   GCTAAAAATAAAAAA             GGTTGTC ATCAA GACAACC             TTTTTGCTTTTTGTA
 ACIAD1518   4  68  47 1518251 .. 1518263 -  -3.5  -4.93877   TCTCAGTAAAGAAAA                TTTTT ATT AAAAA                GCCGCTCTTCAAAGA
 ACIAD1531   8  93  32 1529449 .. 1529462 -  -8.1  -5.60993   GTCTCCATAAAAAAA               GCTGC TTCG GCAGC                TTTTTTTATATAGTG
      citB   4  57 470 1537402 .. 1537419 -  -3.3  -4.09739   TGAAGCTGCTGAAAA             GCAACGT TTAC ACGCGGC              AGCAGCCCATGCGGG
 ACIAD1559   1  47 -17 1553924 .. 1553938 -  -4.2  -2.56839   AAGAGACCTAATTTA               GTCTGA TAG TCTGAC               TTTTTCAAAATCTTT
 ACIAD1563   4  66 374 1555415 .. 1555451 -  -8.1  -2.67406   TAAATATAGAATTTA    TTTTCACCTCAGGCAAC TGT GTTTTATGAGGTGAAAA    TTATAGATAAAGCCT
 ACIAD1573   6  59 393 1564590 .. 1564600 -    -4  -4.16842   TTTATCCTCAAGAAA                 TAGA AAA TCTA                 TTAATGACACATCCT
 ACIAD1581   5  67   1 1572718 .. 1572741 -  -7.5  -3.23711   TTTACAATTGATTAA          GTTAGAGCA TTAGGC CGCTCTAAC           TTATTTTTTTTCGAA
 ACIAD1597   6  67  20 1590933 .. 1590966 -  -7.5  -3.32348   AACTTCATACAAAAT     TTGCAGCATGATTTT TAAG AAGCCCATGCTGCAA      TGATTATACATTTTA
 ACIAD1602   4  50 158 1598597 .. 1598609 -  -4.9  -2.66602   TTATCGAACAAGGGA                TTCAA CAG TTGAA                TTACGAAAATTATTG
 ACIAD1610   3  62 117 1606979 .. 1606990 -  -3.6  -4.30253   GATAAAGATAAACAA                CCGC AATG GCAG                 CAGCATAATGCGACT
 ACIAD1614   3  66 -10 1612689 .. 1612699 -  -2.6  -4.96848   GCGGGTAGATAAAAA                 TTAA TAA TTAA                 GCCATGCTTCGGGGC
 ACIAD1634   3  52 101 1631045 .. 1631068 -  -3.2  -3.71148   CAAAAGCTATGCAAA          CAACTCAA TTGGCGGG TTGAGCTG           TTTGATCGTGAATAT
      uppP   7 100 452 1638104 .. 1638131 - -11.4  -4.09628   TATGTGAAATAATAA        GTCGATGATAGG GTTT CCTATCATCGAT         TTTTTTAAATCATTA
      uppP   7 100  14 1638552 .. 1638569 -  -9.9  -4.60889   AAGCAGTCTTAAAAA             GCTCAGA ATGA TCTGAGC              TTTTTCATACGCTTT
 ACIAD1656   4  62 129 1655649 .. 1655665 -  -6.7  -3.43217   TGCAAAGTCAATTAA              TATACTT TTA AAGTATA              TAAAAATACCTATTA
 ACIAD1663   6  64   2 1668050 .. 1668061 -  -4.4  -4.36411   GAGCAAGTATTAAAA                TAGC CTAA GCTA                 ATCAAAGCTCTTTTT
 ACIAD1673   5  63 -16 1679602 .. 1679618 -  -5.2  -4.00476   CAAACTCATCATAAA              TTAAGC AAGAA GCTTAA              AAATAATGTGTACCA
      etfD   6  52 154 1683925 .. 1683940 -    -4   -3.6222   AAAAATAAAATAAAG              CACTAA TACA CTAGTG               ATTATATATAAACCT
 ACIAD1685   3  69  24 1689703 .. 1689718 -  -2.6  -5.13521   AAATTAGTTAAAAAA              TATCGCA AAA TGCG-TA              CGCCAGTAATATTCC
 ACIAD1699   3  82  10 1704783 .. 1704809 -  -9.6  -3.53745   GACAGCTTAAATGAA         TTGATTAAGCCA TAA CGACTTAATCAA         TAATAAAATTTAGCG
      pcaU   3  91  55 1708029 .. 1708054 - -12.1  -3.63991   TATTATGGTCAATAA         TACTCAATCTA AGTC TAGATTGAGTA          TTTTCTAATAAAATA
 ACIAD1717   9 100  36 1723603 .. 1723620 - -11.3  -5.75945   ATCGCTTAAAAAAAA             GGGACTC TCAG GAGTCCC              TTTTATTCTTACTAT
 ACIAD1729   2  61 236 1738024 .. 1738044 -  -6.2  -3.37877   ATCGGCCAATAAAAT            TTTGCAAG ATCTA CTCGCAAA            TGGCTGGATTGAAAA
      accC   5 100  24 1744373 .. 1744393 -  -9.8  -6.19302   ACAGAATAAAAAAAA            CCCTTATC GTATA GATAAGGG            TTTTTTATAAACCAC
 ACIAD1748  12 100   9 1755659 .. 1755685 - -16.8  -3.73953   ATCATTCTGATGAAA         CCAGACTTTGTA TAT TACAAAGTCTGG         TTTTTGCATTAGCCT
      mdcR   2  54 -25 1766950 .. 1766960 -  -5.4  -3.09785   TTATATTGCAATATA                 TTGC TTG GCAA                 ACATTCGACATTCTG
 ACIAD1772   5 100   9 1778284 .. 1778308 - -15.9  -2.97735   GATTCAAATAGTAGA          GCTCTCAATCA CTA TGATTGAGAGC          TTTTCAGATTATTTA
 ACIAD1784   3  55 378 1792807 .. 1792818 -    -3  -4.08394   ATATTTTGCTTAAAA                TTGA GCAC TCAA                 GCAAACATCGTTTAG
 ACIAD1791   6  51 345 1799239 .. 1799262 -  -2.5   -3.8709   AAAGTGCGCTACAAA          TTATCAAAC TCAAAG GTTTGATTA           AAGCAAAAATTCACA
 ACIAD1800   7  83  84 1807108 .. 1807126 -  -7.5  -4.66833   TGTTAATCCTAAAAA             GTCCAAT TGATG ATTGGAC             TTTATTTCATCAAGA
 ACIAD1803   6  76 185 1809848 .. 1809871 -  -2.5  -5.49234   ACATTTAAGAAAAAA          TATTC-TGGG CTTGT CCCAAGAACA          GTATGCAACTTTGGT
 ACIAD1811   5  60 426 1817153 .. 1817163 -  -2.6  -4.46669   AGTAAAATCAATAAA                 TAAT AAA ATTA                 GTTATTGTGGAGATA
 ACIAD1816   5 100  15 1822737 .. 1822754 -  -9.9  -5.63517   CGTTTAAATAAAAAA             GCTGAAG ACGA CTTCAGC              TTTTTTATTTTGAAT
 ACIAD1822   2  69   9 1829242 .. 1829284 -  -8.5  -2.71681   CAATTGCCTTAACCA TTCA-TTCATGCCCATTCGC ATCA GCGTATGGGCATGAAATGCT GATGTACTTTAGTGA
 ACIAD1831   2  51 207 1838826 .. 1838851 -  -4.6  -3.30323   CAGCAGTAAATAAAG         CACTAGGGCG TGATGT CGCCAAAGTG          GTTAATCAATAATAG
 ACIAD1843   7  88 218 1847347 .. 1847371 -  -7.2   -5.1287   TTGACACTCAAAAAA          GAGTCCAC TTTTTAATG GTGGACTC          TTATCATTTTTACAT
 ACIAD1846   5  95 114 1848630 .. 1848672 - -14.5  -2.82635   ATGTTCATTAGGATA CTCAGTAACGTGATG-TATA ATCG TAGATCATCACGTTACTGAG CTGTAGCTGCAAACA
 ACIAD1851   6  64 440 1851205 .. 1851238 -  -7.6  -2.96031   TTGATGTTAAATAAC     GCCGATTTGC-ACAA GAAGA TTGTTGCAAATCGCC     TATGTAACATAATCA
 ACIAD1862   6  83   7 1858335 .. 1858361 -  -8.3  -4.30987   ATGTGCCACAAGAAA         TTGATTATTAA TCATT TTAATAATCAA         CATTATCTAAATCTC
 ACIAD1870   9  67 -37 1864852 .. 1864882 -  -7.7  -3.17714   GTAAATCGTTAGGAA      GATGGCTG-CACAT CGTT ATTTGGCAGCCATC       TTACAAAGATTAAAC
       aro  10  67 435 1869939 .. 1869951 -  -4.9  -4.33767   ATAAACCTATCAAAA                TCAAT AAA ATTGA                ATGTTGAGGAGCTGC
 ACIAD1896   4  59  51 1885981 .. 1885997 -  -6.5   -3.1082   CAGCGATTTAATACA              GGTCTGG TGG CCAGACA              TTTAAGTCGATTGGC
 ACIAD1917   4  52  87 1909158 .. 1909168 -  -5.4   -2.9176   AAGCTTAGCGATAGA                 GCTT GCG AAGC                 GTAGTGGCCTAAAAC
 ACIAD1924   7  88   5 1914335 .. 1914365 -  -7.7  -4.91712   TTTAACCTAGAAAAA      GGTCATCTGGTCTA TTAA TA-ACCCGATGACC       TTGTTCACATCGCTT
 ACIAD1931   5  93  43 1919190 .. 1919217 -  -7.1  -5.51165   AAAACCTTAAAAAAA        GCATTCAGGAA TCATGG TTTCTGAATGC         TTTTTTTTCATAGGT
 ACIAD1935   5  52 450 1923380 .. 1923395 -  -5.4  -2.79501   GATATTGCCAGTACA              CTTGCGC TCG GCGC-AG              ACTGGGTAAATTCCG
      terZ   4  59  19 1939440 .. 1939455 -  -5.4  -3.54307   AACATTGCGTTGAAA              CCATGC AGCA GCATGA               CACGGTCATTCTAAG
 ACIAD1983   3  86 -12 1972381 .. 1972401 -  -8.3   -4.7254   ACTTGTCATCAAAAA            TACGATGCC TAA GCCATCGTA            TTTTTATCCCAATAA
      ispF   3  66  94 1987303 .. 1987315 -  -6.3  -3.73072   AATTGCTGCATCAAA                TTTGG GAA CCAAA                CGAAACATGGACAGG
 ACIAD2006   5  89  62 1996663 .. 1996703 -  -8.5  -4.29981   GAAATACATGGAAAA  TGCACGATAAATAGGTT TTTGATT AATCTATTTGTCGTGCA  GGTGTACAGACTTGA
 ACIAD2012  10 100   6 2003681 .. 2003708 - -14.4  -3.66256   TATATTTTTAAAATA        TTTAGAGACGAT TTTA ATCGTCTCTAAA         TCGGTTTATTTTAGC
 ACIAD2017   5  95  54 2009176 .. 2009211 -   -15  -2.82933   CTCTAATGGACTACA    TGATCTCGTACTATCCG CAA CAGAT-GTACGAGATCA    GGTTTATCGACAACT
 ACIAD2020   5  77  21 2012941 .. 2012962 -  -5.9   -4.7268   AAATATTTAACAAAA           CTGAATCTT ATTT AAGATTCGG            TTTTACTTTGTTTAA
      aroC   8 100  22 2018092 .. 2018119 - -14.2   -5.3236   ACAAGTCATAAAAAA        TGCCTCACGTCA TTCA TGGCGTGAGGCA         GTTAATTGTAAAGCA
 ACIAD2053   8  89   5 2040629 .. 2040643 -  -8.5  -4.40601   AAGTTACATAAGAAA               CGCGC TTGAT GCGCG               TTTTTTATACTTTAT
 ACIAD2075   6 100  26 2057301 .. 2057318 -  -9.9   -5.5074   TAAGTGAACAAAAAA             GCGAGAT TATA ATCTCGC              TTTTAATTTAGATGA
 ACIAD2081   6 100  15 2063679 .. 2063698 - -12.2  -4.77173   TTTGTAGAAAATAAA            GGCTCAGT TTCA ACTGAGCC             TCTATTTAAGTGGAT
 ACIAD2095   6  69 337 2080403 .. 2080424 -    -6  -4.20932   AACATCGATGCAAAA           GATCTATT ACTTAG AATAGATC            AGGGTCTCATTCAAA
 ACIAD2099   6  55 313 2084714 .. 2084728 -  -4.2  -3.57418   TATGGAGCAAATTAA               CGATTG TGG CATTCG               TGCGGCATCACATTA
 ACIAD2132   5  93  55 2120540 .. 2120553 -  -8.1  -5.69793   AGATTAAATAAAAAA               CCACC CGAA GGTGG                TTTGTGGTTTGTGGT
 ACIAD2145   1  43 384 2128414 .. 2128428 -  -2.8  -3.03159   TCAAGCTTTGGAAGA               CATCTA CCA TTGATG               CAGACTTAAATCAGC
 ACIAD2200   6  87   9 2168390 .. 2168405 - -10.4  -3.83644   AGACGTAAAAATTAA              GGGAGC GATT GCTCCC               TTTTCTTATTATGAA
      rpmE   3 100  19 2181796 .. 2181809 -  -9.5  -6.02914   TCCAGACAAAAAAAA               CGGGC TTTC GCCCG                TTTTTATACTTTTGG
 ACIAD2226   7  95  17 2198521 .. 2198557 - -13.2  -3.86015   TATTGCGTCTATAAA   CACGCTGGA-GCTGATA TTGT TATCAGCTTCCAGCACG    CTGTATCGGTTTATA
 ACIAD2236   2 100   7 2207295 .. 2207322 -   -15  -3.82824   CAGCAGGCACAACAA        GCACTGAAGTCT CTCT AGACTTCAGCGC         GATATTTCAAAAATT
 ACIAD2249   5  93  69 2220205 .. 2220221 -  -7.3  -5.42131   GAATCATATAAAAAA              CCAGATA CAT CATCTGG              TTTTTAAAGTGACTT
 ACIAD2267   7  84 -13 2237867 .. 2237891 - -11.6  -3.02518   TTGAACTAAAAATAT          GAACCTATCA TTTAT TGATAGGTTC          GACCTTGGTAGCGCA
      sthA   5 100  34 2243159 .. 2243176 - -12.7  -4.32201   TGAATCAACGCAAAA             GCCCGTC AAAT GACGGGC              TTTCTTTTATATGCT
 ACIAD2279   6 100 423 2248666 .. 2248695 - -16.7  -3.26531   CTAGTAACATTAATA       TGATAAAAGCGTC TTGG GACGCTTTTATCA        TTTGAACACTAAAAT
 ACIAD2293   5  90 -10 2264839 .. 2264856 - -11.3  -3.87815   CCTGATTTTTATAAA             CCCCTAC TCAG GTAGGGG              TTTTTATTGATGCAG
 ACIAD2300   3  73 449 2270853 .. 2270865 -  -9.1  -2.79098   TTGATGCAGGAACTA                CGCGT AAA ACGCG                GCTATACCTACGGGG
 ACIAD2306   2  61  52 2273716 .. 2273732 -  -6.7  -3.20432   ATAGATTTAAGTTAA              TCATTTA TTA TAAATGA              ATTTTTAGGTGTATC
 ACIAD2320   3  93  -2 2284464 .. 2284485 -  -8.1  -5.64274   CCATGCATAAAAAAA           TAAAAGGGC ATCT ACCCTTTTA            TTTTTTTAAGAATCC
 ACIAD2331   5  93  22 2294635 .. 2294650 -    -9  -4.74103   CTTTCAATTTAAAAA              GCTCTC ATTT GAGAGC               TTTTTTATACAATGG
      pyrF   4  81  65 2305569 .. 2305595 -   -11  -2.95918   CAATGGTGAAACAAT         CATGTGGTAC GCATTAT GTACCACATG         CTATGGTCAGCGGCG
 ACIAD2345   4 100  46 2308081 .. 2308099 - -11.8  -4.16397   CCTTAAAACAAAATA             GCCCTTTA CGA TAAAGGGC             CATTTGATTTTTATT
       hfq   9  95  23 2332512 .. 2332530 -  -8.9  -5.67063   TTTACCATAAAAAAA             CCCCAAT ATGAA ATTGGGG             TCTTTATCAAACGGT
      rsuA   3  51 422 2338135 .. 2338145 -  -5.4  -2.71763   TGGAGAATTACATGA                 TCGT TCG ACGA                 GCCACTGTAGAGGAT
 ACIAD2402   4 100  25 2358387 .. 2358408 - -11.7  -4.20354   AACTCAATGCTAAAA           GGTCGATAT TTAA ATATCGACC            TTTTTATTTATATTC
 ACIAD2406  10  76   6 2367807 .. 2367820 -  -3.7  -5.30348   ATTCAATAATAAAAA               CCCGC AAAA GTGGG                TTTTATTATTTTAAG
 ACIAD2421   2  47  13 2385253 .. 2385297 -  -3.8  -3.05723   GACCTAAACAAGAAG GATAGCGTTTTTATAGAGTCT GTTC AGATT-TATAAAAGCGCTTTC ATATAATTTGATTTA
 ACIAD2435   2 100  44 2400355 .. 2400380 - -10.5  -4.92783   AATTCATCATAAAAA         GCCGTATCAAA AAGA TTTGCTACGGC          TTTAAACTTATATTG
      ubiA   5 100  18 2418406 .. 2418428 - -13.6  -3.52849   TAATCATATTAAAGA           TGCCTATTAC GTT GTAATAGGCA           TTGTTCGTTCAATTT
 ACIAD2464   4  81  -5 2425534 .. 2425560 - -11.1  -2.73635   CAAATTTTGTTAAAG         CAATAGCAAAT TGAAC ATTTGCTATTG         TTGTTTCTTCTCTAA
 ACIAD2473   1  43 474 2434250 .. 2434268 -    -3  -2.62613   CTGTATTTTAAACAG             CAGCACTG GAA CTTTGCTG             GCTATGCATTAACAA
 ACIAD2477   5  71 177 2438987 .. 2439000 -  -6.7  -4.21194   TGCCACCACTCAAAA               GCACA ATTA TGTGC                ATGTGGTAAAAGGCC
 ACIAD2485   2  50 195 2448145 .. 2448155 -  -3.2  -3.55824   GATGATTTAGAAAGA                 CACC AAA GGTA                 ATAAAGCTATGAAAG
 ACIAD2491   1  46 262 2450353 .. 2450366 -  -3.9  -2.89564   TCGTCATCGCATAGA               TGATT TAGA AATCA                AGCATGTGATCACTA
 ACIAD2496   3  68 121 2451805 .. 2451817 -  -3.3  -4.88736   GATGATTTAGAAAAA                GCGTT GCG AGCGC                TCAAAAAGTGGCTGA
      bdhA   4  84  19 2464391 .. 2464409 -  -3.8  -5.75342   TTTTGGCAAAAAAAA             GACGGC CGTCAAT ACCGTC             TTTGAAAAGATAACA
      bccA   4 100  87 2472369 .. 2472393 - -12.9  -4.37554   AAACCCAAATATAAA          GGACGGAACAT GTC ATGATCCGTCC          TGATATGGATTTAAT
 ACIAD2535   1 100  21 2491961 .. 2491984 - -11.2  -4.76041   CAGATCCATCAAAAA          TAAGAACCTA AATT TAGGTTCTTA           TTTTTTGCAGGTTTT
 ACIAD2549   7  93  69 2507824 .. 2507852 -  -7.6  -5.63103   TGCCAATCAAAAAAA        GGACAAATATAT TGGGC AGATATTTGTCC        AAAAGCGAGTCAATC
      proB   3 100  22 2519709 .. 2519724 - -10.4    -5.055   TCAAGCTGTAAAAAA              GCTCGC CTAA GCGAGC               TTTTTACAGGACTTA
 ACIAD2573   7  93  43 2532948 .. 2532969 -  -7.3   -5.4505   TTTCCCAATAAAAAA           CTCCATACGC AAT GCGC-TGGAG           TTTTTAAATTGACAG
 ACIAD2598   5  95  21 2554954 .. 2554969 -    -9   -5.3236   ATAAGCCATAAAAAA              CGGGAT TGAA ATCCCG               TTTTTTTATTTGGAT
 ACIAD2604   3  43 230 2559129 .. 2559141 -  -3.4  -2.69719   GTGATAAAGACGAAG                TGCT TTGCC AGCA                TTTTGATGTGATTAA
 ACIAD2604   3  43 169 2559186 .. 2559202 -  -2.9  -2.99859   ATGGAAAAAAAGTGA              TGGGCAT TGA ACGCTCA              ACGTTTATTTTCAAA
 ACIAD2609   5  65 409 2561934 .. 2561951 -  -3.5  -4.71482   ATGAAATGGCAAAAA             GAAACATC AGT GA-GTTTC             CTTTTCCAGAAGCAC
 ACIAD2624  10 100  29 2577289 .. 2577309 - -14.1  -5.11063   ATGATTTAATAAAAA            GCGCCTTTA TCA TAAAGGCGC            TTTTTTACATTTTAT
 ACIAD2630   8 100  12 2581011 .. 2581027 -    -8  -5.86332   TTAATTTAAAAAAAA              GAGGTC AATTG GACCTC              TTTTTTTCGAATCAT
 ACIAD2636   5 100  15 2589165 .. 2589183 - -13.1  -5.26918   ATATGTCATAAAAAA             GCGCGCC ATCCA GGCGCGC             TTTTTTATGTCTATT
      gyrA   1 100  19 2605912 .. 2605927 -    -9  -5.95286   ACCAAAAATAAAAAA              GGAAGC CGAA GCTTCC               TTTTTATTTGAAAAA
 ACIAD2666   9  90   8 2620266 .. 2620286 - -11.2  -3.56973   AGACATCATAAAAAG            TAAGCCGC GATCA GCGGCTTA            TTTTTTATCAAGCAA
 ACIAD2673   4 100  41 2627875 .. 2627898 - -11.2  -5.04082   TAAACAATAATAAAA          CCTATTTAGA ACGC TCTAAATAGG           CAAAAGGAAGTCACT
 ACIAD2700   2  61  26 2657664 .. 2657675 -  -5.8  -3.38326   CAGAAGGCCAATTAA                CTGC CAAT GCAG                 CCAGTTGATCGTTTC
 ACIAD2717   5  75 361 2666855 .. 2666891 -  -9.6  -2.77029   GAAATAGTGGTAAAG    TTTTGGTGCTTCATGA TTTAT TCAAGAAGCACAAAAA    TTAGGTTATTCTTTA
 ACIAD2746   5  62 114 2687561 .. 2687579 -  -6.7  -3.38191   AAAAAATGGTTACAA            CGCGCTGC CAAT GCAG-GCG             ATCAAGATGCAAAAG
 ACIAD2767   7  89  61 2707421 .. 2707432 -    -3  -5.80364   ATTCCAACAAAAAAA                TCAA AATA TTGA                 AAATACTATTTTGAT
 ACIAD2799   3  81  91 2745653 .. 2745678 -  -9.9  -3.45756   TAATAATATACAAGA         TAAAGGGAACT AATA AATTCCCTTTA          TTATTCAATTCAAAG
 ACIAD2810   3 100  11 2751668 .. 2751685 -  -8.5  -6.25578   ATCAAACAAAAAAAA             GTGATCA TGAT TGATCAC              TTTTTTTGTATTACT
 ACIAD2828   6  93  26 2765097 .. 2765117 -  -6.2  -5.77988   ACAGATATAAAAAAA           GCTTACTGC ACAT GC-GTAAGC            TTTCTTTACGTCAAT
 ACIAD2834   3 100   6 2769071 .. 2769086 - -10.4  -5.00616   TTCCGCTTCAAAAAA              GCCTCC AGAT GGAGGC               TTTTTTTATTGGCCT
      glpD   4  59 270 2781694 .. 2781708 -  -5.7  -3.64162   ATCAAGCATGTTAAA               GTTGC AAAAG GCAAC               TATGGCAGTGTTCAA
 ACIAD2857   3  95  13 2793589 .. 2793607 -  -8.9  -5.42259   TCAGTTTTAAAAAAA             GCGAGAT TTTTT ATCTCGC             TTTTTTCTTTTTTTA
 ACIAD2864   4  49 100 2799852 .. 2799871 -  -3.6  -3.28119   ATGGACGGACAGGAA            TCACAAAA CTGG TTTTGGGA             AGCGTCACCCAAAAA
 ACIAD2890   5  81  15 2830067 .. 2830099 - -10.8  -2.93992   CAAAATTAAAGACTA      CATGTTCAAGCA TCATACAAC TGCTTGAACATG      CCTCTTTTTATCATT
      hemA   7  59  97 2839144 .. 2839154 -    -4  -4.27026   CTTGAAAGAAAAATA                 TTTG CGT CAAA                 AGTTAAAGGCACCTA
 ACIAD2915   5  56 173 2848104 .. 2848121 -  -6.3  -2.52519   GTACTAGAGCAATAG             CTCCTGT CAAT ACAGGAA              AAATAAGAAAGCTCC
 ACIAD2923   3  93 127 2853217 .. 2853236 -  -7.2  -5.67063   CTGAGCATAAAAAAA            CACCTCTA TTTT TAGAGATG             TTTTTTATATATTTT
 ACIAD2931   7 100  18 2861009 .. 2861021 - -10.5  -5.56264   TTCAAATATAAAAAA                GGCGC TCA GCGCC                TTTTTTATTGTTAAT
 ACIAD2948   5  57  14 2878976 .. 2879000 -  -6.5  -2.75039   GATACACCTGAATCA         GAGTGTGGCT AACATG AGCCAC-CTC          CTGATCTTAAATTTT
      qseC   6  59  42 2889777 .. 2889790 -  -5.9   -3.2247   AAACAGACTCATGAA               GCGGC ATAA GCCAC                TTCCAGTGATTTCAA
      ispA   7 100  28 2896713 .. 2896737 -   -13   -5.4833   GCATTCAATAAAAAA          GCGGTTTCAT CTTTT ATGAAACCGC          TTTTTTAATACAACA
 ACIAD2972   4  93 430 2899549 .. 2899568 -    -8  -5.50313   GATAAAATTAAAAAA            GTTATTAC TTCG GTAATAAC             TTTTTTGTTTATACT
 ACIAD2993   6  62 360 2923663 .. 2923685 -  -6.3  -3.38316   CCATTATGCAATGAA           GATCAGATC GATTG GTTCTGATC           TTTCCAAAATACCAG
 ACIAD3000   0 NONE
      apaH   2  50   4 2935981 .. 2936028 -    -5  -2.72013   ATTGCAATAACCAAG CTCAACACTCAAAAGTATCATT GTTA AATTTGGCTTTTGAGTGTTGAA TATTTAGAAAAATTC
      xcpR   4  82  14 2952505 .. 2952520 -    -9  -3.94812   CTGTATGTAAAAAGA              GCACCT TTTG AGGTGC               TTTTTTAATCAATCT
 ACIAD3028   5  75 129 2955917 .. 2955931 -   -10  -2.72471   GTGTCACCATACAAC               TGGGTG GCA CACCCA               TCTCAATCGTATATT
      himA   7 100 114 2969962 .. 2969978 - -12.3  -5.06451   GATTATTTGAAAAAA              GAGAGCC TCT GGCTCTC              TTTTTTATTGCTTGC
      himA   7 100 -11 2970085 .. 2970103 - -10.3   -6.4275   TAAAAACAAAAAAAA             GAGCAGG TTATT CCTGCTC             AGTTCCTACGCGCTG
 ACIAD3050   8  62  75 2978517 .. 2978535 -  -3.8  -4.30719   TGGCTCTATAAGAAA             TCAAGTCT AAA AGACCAGA             TCGAATTTAGGTTGG
 ACIAD3077   6 100  67 3004380 .. 3004396 -  -9.4  -5.07941   AAAAGCATATAAAAA              GCGACC CTCAT GGTCGC              TTTTTTATGATTAAG
 ACIAD3088   7  71 -13 3013038 .. 3013057 -  -6.4  -4.21275   CGAATTTATCTAAAA            CGAAGCTT ATTC AGGCTTCG             TTTTTTTCATATCTA
 ACIAD3114   5  89 -16 3040380 .. 3040408 - -11.8  -3.27476   ATCCTTAATCATTAA        CCATGTATCAGG TTATG CCTGATGCATGG        TTGGATTTAACTCAT
 ACIAD3123   4 100  17 3051243 .. 3051261 -  -9.6  -4.65895   TCTCCTACTTAAAAA             GCTACCTC TCA AAGGTAGC             TTTTTTTATATTGTT
 ACIAD3128   6  57 331 3054503 .. 3054515 -  -4.7  -3.53444   TTAGTCTCGTTCAAA                CGGGC TGT GACCG                TATTGCCAATACGCC
 ACIAD3131   6  74 176 3057512 .. 3057524 -  -3.4  -5.21683   ACTTAAAAAAACAAA                TGCA TATGT TGCA                GGCACAGATTTTTCA
 ACIAD3136   4 100  10 3061929 .. 3061942 -  -9.5  -5.47218   TTCCATTCAAAAAAA               GCGCC CGAA GGCGC                TTTTTGAGTTTAGCT
 ACIAD3139   3  74  44 3063402 .. 3063439 -  -3.3  -5.37593   TCTGAAAGTAAAAAA   TATACAGGCGACCTAGC ATGT ACTGGGGAGCCTGTATG    ACTAATCCTGATCTC
 ACIAD3144  11 100 306 3065943 .. 3065976 - -16.3  -4.30014   CTGAGCAAGCCAAAA     TTAGCTTGATCTACC AACC GATAGATCAAGCTAA      AAATGCACAGACCGA
 ACIAD3144  11 100  29 3066238 .. 3066253 -    -9  -5.83211   GATGAAAATAAAAAA              TGACGC CGAG GCGTCA               TTTTTTTATGATCTA
 ACIAD3148   3  55 320 3076577 .. 3076589 -  -4.9  -3.48498   AAACCAATCAATCAA                TGATA ATA TATCA                ATCAATCAACCAGTA
 ACIAD3153   3  62  40 3081047 .. 3081064 -  -4.2  -4.08767   TGGACTGGTTTAAAA             CTTTAG TACACG CTAAAG              CACATTAATATGTGA
 ACIAD3161   5 100   5 3088776 .. 3088808 - -10.7  -4.96427   GAACAATAAAACAAA      GAGCCAATGAGCA ATTGCTG TGATCATTGGCTC      TTTTTTAGAAATGAT
 ACIAD3166   5  73  -3 3094310 .. 3094350 -  -8.5  -3.15621   AAGCTCAATTTAATA  TTCTTTCTAGGATCTTATT TAA AATAAGCTCCTAGAATTAA  ATCAACGGCGAAATA
 ACIAD3184   8 100  20 3113113 .. 3113126 -  -8.1  -6.23317   ATAAAAATAAAAAAA               GCACC TTTG GGTGC                TTTTTTTATATCGTA
 ACIAD3230   3  88  39 3143655 .. 3143672 -    -7  -5.16151   CAAATCCAATAAAAA             GCAGGA TTAGTC TCCTGC              TTTTTTGAGTCATTT
 ACIAD3237   6  61 381 3153044 .. 3153058 -  -5.6  -3.78775   GTCTGCATTATCAAA               GTCTGC TGA GCAGTC               TTTTGCTCACATTGC
 ACIAD3254   4  66 420 3166386 .. 3166412 -  -8.1  -2.71924   TATTCGCTTGCAAAT         GAGACTATTTC TTATT GATATAGTCTC         TTGTCTATTTACAGG
 ACIAD3271   2  44 324 3185372 .. 3185394 -  -3.5  -2.95091   ATCCTAATGTATACA           GAAAATGTA TTTAT TACACCTTC           ATGGTGGGATAGTTT
      hprA   3  60 374 3188702 .. 3188714 -  -3.4  -4.30014   CTGATCAACCCAAAA                CCAT GCCAT ATGG                TGATAATCCAAATAT
 ACIAD3285   3  54 144 3194755 .. 3194771 -  -5.1  -3.16203   TTATCAGAACACAGA              TACCAGC TCA GCTGCTA              GTCAAACTTCAGCCT
      mdfA   3  55  52 3201294 .. 3201305 -    -3  -3.90316   ACTCCTTGAAAAAGA                GATT CGTT AATC                 CGTCGATATGTCTGG
 ACIAD3297   5  56 135 3203948 .. 3203968 -  -6.7  -2.51547   CTGGCACATCAAGAG            CGCGTCAAG GAT CATGTCGCG            AGTGTAGATATCCGA
 ACIAD3305   1  52 194 3212212 .. 3212225 -  -2.4  -3.90048   TTTGTCTTAAAAAGA               CTCA GCAAAA TGAG                TTATGGAACCTTATC
      rplS   5 100  28 3217007 .. 3217024 -  -9.1  -5.13473   ACCAGATGTAAAAAA             TGCGCCC AATC AGGCGCA              TTTTTATGCTGATAA
 ACIAD3333   5  53 196 3234041 .. 3234071 -  -2.5   -3.9712   CTATCGCATTACAAA       GTAGCCGCAAAAT GGTCA ATATTGCGGATCC       AACTGTGCAAGTCCC
 ACIAD3344   4  67 355 3249558 .. 3249570 -  -7.7  -3.21124   ACCAATTATCAAAAT                GCCAT TGA ATGGC                CGCAACATGCGACTG
      czcD   5 100 441 3282185 .. 3282203 - -11.7  -4.64657   CCAAATTCTGAAAAA             GCCGCTG ACATA CAGCGGC             TTTTTTTATTTCTGA
 ACIAD3384   7 100  30 3296376 .. 3296394 -   -11  -4.35693   AAATTTATAAAAGAA             GCCTCTCA TAC CGAGAGGC             TTTTTTATGGTTACG
 ACIAD3392   1  51  78 3306298 .. 3306312 -  -2.8  -3.82202   GATCCGTAAAGACAA               CCTCGA CAT TCAAAG               CTTTTACGATGAGCT
 ACIAD3399   4 100  21 3312296 .. 3312313 -  -9.9  -5.86332   TTAAGCTAAAAAAAA             GATGCCT CACG AGGCATC              TTTTTTTTATCTCTT
 ACIAD3421   4  47 317 3329881 .. 3329913 -  -2.1  -3.69434   TTAATGAAGCCTAAA      CTAATTTAAAAAGCA TAG TGTTTTATAATTTAG      AGAGGCTTCTCATGT
 ACIAD3421   4  47 306 3329913 .. 3329924 -  -4.4  -2.59431   GTGTTTTATAATTTA                GAGA GGCT TCTC                 ATGTTTACGCTATCC
 ACIAD3457   7  62 167 3380656 .. 3380666 -    -4  -4.29981   CAAAGATAGGCAAAA                 CTTT ATT AAAG                 AAGTTTCTATTTCTC
 ACIAD3469   4 100  31 3394892 .. 3394909 -  -9.9  -4.36914   TTTCTCTGTATAAAA             TAGGGAG CATG CTCCCTA              TTTTTCTTGATCAAA
 ACIAD3472   5  79  22 3397887 .. 3397906 -  -9.3  -3.34232   ACAAGAATAACTCAA            CCCCAAG ACTCGG CTTGGGG             TCTTTTTTAACATTA
 ACIAD3478   2  55  75 3404133 .. 3404144 -    -3  -3.97368   CCTTTAATGCACAAA                GAAT TAAT ATTC                 CGTATCCAATTCAGG
 ACIAD3522   3  69 209 3449846 .. 3449861 -    -9  -2.63479   AACAGGTCCAGATGA              TGCGCA ATTT TGCGCA               CGCGTCAGTAAAGCA
 ACIAD3529   5 100  21 3455416 .. 3455434 -  -9.6  -5.36441   CTCTTATATAAAAAA             GCCGAATA TAA CATTCGGC             TCTCTTTAAACCATT
      dsbD   2  63 102 3458162 .. 3458174 -  -7.7  -2.57795   TTCAGTATGAAGCCA                GTCAG ATT CTGAC                CCAAGCCGATCAAGC
 ACIAD3540   5  75  17 3465109 .. 3465130 -  -8.8  -3.45776   CTAAACTGATCAGAA           TCAAGGTC TGGATT GACCTTGA            TTTTTTTAATCAACT
      parE   5  50 405 3468523 .. 3468538 -  -3.2  -3.66178   CGTTTTAATCTTAAA              CAGTTG CCTC CACCTG               CTGTCTCTAGCAACC
 ACIAD3555   2  93  27 3480567 .. 3480585 -  -7.4  -5.42265   CTAAATGATAAAAAA             GACCTATC ATT GATGGGTC             TAGATCGTTTTAGGT
       psd   7 100 117 3485225 .. 3485248 -  -9.6  -5.20216   CAGATGACCAAAAAA          CACTAGCCGT AATC ACGACCAGTG           ATATCCCAGCGTCAA
 ACIAD3583   0 NONE
 ACIAD3594   1  73 -42 3511034 .. 3511054 -  -8.2  -3.60792   CTGTCAATGGGTAAA            GGGCGACC AAACA GGTAGCCC            TGAAAGGTAAAACAC
 ACIAD3609   2  51 178 3522565 .. 3522575 -    -4   -3.3482   GAATCTGGTAATCAA                 CAAA AAA TTTG                 TATTCATCAAGAGAC
 ACIAD3613   6  95   3 3524992 .. 3525017 - -14.9  -3.07935   ATTTTATGTAGTCAA         TCTGGCAATCA GTTT TGATTGCCAGA          TTTTAACAATGCTGT
 ACIAD3618   4  93  23 3529908 .. 3529921 -  -9.5  -4.46615   TATCATTAAGCAAAA               GCGCC TTCG GGCGC                TTTTTTGCAGATATC
 ACIAD3630   3  67 133 3543765 .. 3543781 -  -5.1  -4.44797   GCAGCAAGACTAAAA              GCAAGCT ATG ATCTTGC              GATCATTCCGTTAAA
      zupT   6  74  27 3552023 .. 3552037 -  -5.6  -4.65895   TGTCGTATCGAAAAA               GTCGCA TAA TGCGGC               TTTTTTTATGGTTAG
      ppiA   1  55 305 3564899 .. 3564911 -  -4.9  -3.48498   AAACCAATCAATCAA                TGATA ATA TATCA                ATCAATCAACCAGTA
 ACIAD3657   6 100  10 3573748 .. 3573769 - -10.9   -4.8048   CTTGCAGATGAAAAA           GGTCTGACC CATG GATCAGACC            TTTTCTCTATTATTG
 ACIAD3667   3  87   3 3581732 .. 3581758 - -13.2  -2.79291   AAACGGCATCAATCA         GACCTTTTATCC TGC AGATAAAAGGTC         TCTTATTCTGGGGTA
 ACIAD3673   4  85 445 3584536 .. 3584551 -    -9  -4.26076   GGACTCTGATCAAAA              TGGTGC ATAT GCACCA               TTTTTTGTGTCTATA
 ACIAD3672   3 100  21 3584971 .. 3584991 +  -9.8  -5.31877   CAGAAATTAAATGAA            TAGCACCT GACTG AGGTGCTA            TTTTTTATGGTACAT
 ACIAD3656   4 100  25 3573748 .. 3573769 +  -9.5  -4.73633   CTTGCAGATGAAAAA           GGTCTGA-CC CAT GGATCAGACC           TTTTCTCTATTATTG
 ACIAD3646   9 100  67 3559324 .. 3559351 + -15.8    -3.617   CTTTATTTAACCGTA        GTAAAAAAGGGC ATAA GCCCTTTTTTAC         TGTTTAGTTCTATGT
 ACIAD3646   9 100 166 3559423 .. 3559447 + -14.2  -4.00532   TTCTGCATAAAAAAA          GCCCCCTGGC GTTTG GCCTGGGGGC          TTTAGTATTTAAAAG
       sun   3  93  -8 3552023 .. 3552037 +  -7.8  -5.71983   TGTCGTATCGAAAAA               GTCGCA TAA TGCGGC               TTTTTTTATGGTTAG
 ACIAD3629   1  62  83 3544000 .. 3544010 +    -4  -4.36914   TTTGTTCTGGAATCT                 GATA ACG TATC                 TTTTGTCCCCACCAC
 ACIAD3617   5 100   7 3529908 .. 3529921 +  -9.5  -5.04385   TATCATTAAGCAAAA               GCGCC TTCG GGCGC                TTTTTTGCAGATATC
 ACIAD3593   1  52 336 3511344 .. 3511364 +    -4  -3.68619   TTTCAATCGAACTTT            GCATGTCT GTATA AAACATGC            TTTCAGTCAGTTCAA
 ACIAD3582   2  55 361 3502589 .. 3502600 +  -4.4  -3.70902   ATCAGTGGCATCACC                TCGA TATA TCGA                 TTTACCTGTCGAGCA
       dtd   7 100   5 3488993 .. 3489007 + -11.4  -5.05782   AAATATTATAAAAAA               CGCCCT TAA AGGGCG               TTTTTTAACATCGAT
 ACIAD3559   6  93  35 3485330 .. 3485350 +  -8.3  -5.67283   AGCCAATATAAAAAA            TGCCCGA ACACTTA TCGGGCA            TTTTTTATTTAGATT
 ACIAD3547   4 100  57 3473043 .. 3473069 + -13.9  -5.84381   CTCAAACTAAAAAAA         TCCCGAATGAT TGAGC ATCATTCGGGA         TTTTTTTATTGATCA
 ACIAD3543   3  54  71 3468992 .. 3469005 +  -2.3  -4.16016   TCTAGCCAATGCTTA               CGGTC GGCA GAGCG                TTTCTTGGCCAGTAG
 ACIAD3531   3  65  48 3458310 .. 3458321 +    -3  -4.72272   AATGCAGCTAGCTGT                TGAA GTAA TTCA                 TTTTTACTAAACGCA
 ACIAD3521   4  75 107 3450130 .. 3450144 +   -10  -2.59803   GCCCCGATTAAAATA               CACCAG ACT CTGGTG               ATGTTGATTCTGTTG
 ACIAD3509   4  62 383 3438237 .. 3438250 +  -4.5  -4.21194   AGACTCGCTCCTAAT               GCCAG ATTA TTGGC                TTTTAGATAATCAAG
 ACIAD3499   2 100  26 3424050 .. 3424065 +    -9  -6.06529   AGAACATAAAAAAAA              TCGCTC AAAT GAGCGA               TTTTTTTTATGTCTG
 ACIAD3485   2 100  14 3412553 .. 3412580 + -14.4  -3.63251   AAGTGCTTAGAAATA        GTTAAATCGAAG CACG CTTCGATTTAAC         TTATGGTTTGATGAT
 ACIAD3480   1  47 -30 3406537 .. 3406550 +  -2.4  -3.67175   TCGGACCAGTATCAT               TCGA ATTAAA TCGA                TTGCTTTTAAAGGGT
 ACIAD3477   1  80  44 3404274 .. 3404303 +  -6.4   -4.7497   TCAGTTCTTAAAATC       CGGCTGCCCAAGT GATAA GCCTGG-CAGCCG       TTTTTAATCAGTAAA
 ACIAD3473   2  59 452 3399424 .. 3399434 +  -5.4  -3.53343   TTGTGGCTGGACTAC                 TTGC TTG GCAA                 TTTCAAACGCCCCTT
 ACIAD3462   8 100   6 3387962 .. 3387974 +  -9.1  -5.83226   CAAGCAATAAAAAAA                GCGCT CTA AGCGC                TTTTTTTATTAAATT
 ACIAD3459   3  95  26 3384521 .. 3384536 +    -9   -5.1287   TCGACCTATAAAAAA              GGACTC TTAT GAGTCC               TTTTTTACGTCTGAA
 ACIAD3447   2 100  34 3369281 .. 3369298 +  -9.9   -5.1925   TTTCCCATAAAAAAA             GAACCTC TTAT GAGGTTC              TTTTTTAAATTCTAA
 ACIAD3440   6  82  36 3359057 .. 3359080 +  -9.6  -3.57561   CGCCTGTAAAAACAA          GAAGTGACCC TTCT GGATCACTTC           TTTACCGCATTAAGG
 ACIAD3419   3  48 140 3329886 .. 3329908 +  -2.8  -3.54638   GAAGCCTAAACTAAT           TTAAAAAGCA TAG TGTTTTATAA           TTTAGAGAGGCTTCT
 ACIAD3406   5  50 290 3323598 .. 3323615 +  -3.5  -3.65426   TATCGTTGTTTTAGT             GCT-TTCA GCT TGAACAGC             TTTGCACGTTTATGC
      hisA   3 100  21 3312296 .. 3312313 +  -9.9  -6.08563   TTAAGCTAAAAAAAA             GATGCCT CACG AGGCATC              TTTTTTTTATCTCTT
 ACIAD3391   5  54 311 3306693 .. 3306705 +  -4.9  -3.29471   CTGATAACTTGCCCC                TATCT TAT AGATA                TTGATGTCATCCCAG
      acr1   6 100  15 3296376 .. 3296394 + -10.3  -5.37345   AAATTTATAAAAGAA             GCCTCTC ATACC GAGAGGC             TTTTTTATGGTTACG
 ACIAD3373   3  95  30 3282637 .. 3282656 +  -8.6  -5.76633   GAATATTTTTAAAAA            CCATCAGT CAGT GCTGATGG             TTTTTTTCTATATGC
 ACIAD3361   3 100   7 3270213 .. 3270233 + -14.1  -6.28401   GTGACATAAAAAAAA            CAGCCATCA AAT TGATGGCTG            TTTTTTTATTTTTTG
 ACIAD3343   4  69 353 3250228 .. 3250243 +  -5.4  -4.30844   GGCAAATAACTGCTC              TGCACG TCGT CGTGTA               TTTTGATGGTAAGCT
 ACIAD3332   6  61 297 3234567 .. 3234578 +  -5.8  -3.36135   CTGAATACTGGTTTG                CCCA TATA TGGG                 TTGATTCAAACTTAT
 ACIAD3309   3  90  25 3217007 .. 3217024 +  -8.4  -4.93296   ACCAGATGTAAAAAA             TGCGCC CAATCA GGCGCA              TTTTTATGCTGATAA
 ACIAD3304   6  59  82 3212485 .. 3212501 +  -3.7  -4.20932   CCCTAACTTTTCCTT              TTCTGCA TCA TCCAGAA              TTTTACCTGCCTGTT
 ACIAD3296   4  57 116 3204123 .. 3204134 +  -4.4  -3.82218   AGGATTTCTTTAACA                TCGA TTGT TCGA                 TTTCCTGCTCTAACT
 ACIAD3284   1  57  14 3194886 .. 3194917 +  -4.5  -3.81948   AAAAATATACGAGGA      TGACCTGAATC AAATCATTAA GTTTCAGGTCA       TATTTTCTCGCGTTC
 ACIAD3279   4 100  47 3191000 .. 3191017 + -11.3  -5.67283   GATCAACATAAAAAA             GGGACGA TTTT TCGTCCC              TTTTTTATTTAAATT
 ACIAD3270   1  43 107 3185643 .. 3185653 +  -2.6  -2.98072   TTCTCTACCTATTTA                 TATT TAC AATA                 TCTCATTCTAATACA
 ACIAD3264   8  93  29 3178869 .. 3178902 +  -3.9  -6.11243   TGACCGCACTTGGTC     GCTACGGTTGT TACCCCCTAAGC TCAACCGTAGC      TTTTTTTTATTGAGT
 ACIAD3253   4  50 157 3166946 .. 3166963 +  -2.1  -3.77722   GCTAAAACATTCACG             TTGAATTG AGT CAA-TCAA             TTGTTGATGATTGCC
      corA   8 100  17 3155629 .. 3155645 + -12.3   -5.5112   CTTTTGATAAAAAAA              GCACCGA ACC TCGGTGC              TTTTTTATTGGTAGC
 ACIAD3236   3  57  94 3153529 .. 3153564 +  -5.5  -3.35597   ATCATCAAACTGAAT    CCACTTCATTTCGGCA ATTTC TGCCGAAAT-ATGGGG    TATTTCACGAATCGC
      plsB   5  95  20 3148777 .. 3148800 + -12.6  -3.85817   TAAATCACTACTCAA          TAAAGGTCAC CACG GTGACCTTTA           TTTATGAGCGAAACT
 ACIAD3229   5  88  30 3143655 .. 3143672 +    -7  -5.13521   CAAATCCAATAAAAA             GCAGGA TTAGTC TCCTGC              TTTTTTGAGTCATTT
      fadE   5 100  27 3119827 .. 3119845 +  -8.9  -5.96894   TCATAAACAAAAAAA             GGAGCTT TGTTT AAGCTCC             TTTTTTTGTTTAGCT
 ACIAD3183   3 100   4 3113105 .. 3113134 + -15.3  -2.83343   TCTAAATCATAAAAA       TAAAAAAAGCACC TTTG GGTGCTTTTTTTA        TATCGTAATCGCTAT
 ACIAD3174   6 100  39 3102368 .. 3102384 +  -9.5  -4.67651   TTAGGCACAAAAAAA              CCACTTA CAA TAAGTGG              TTTCTTTTCAACTCT
 ACIAD3170   2  57 219 3099617 .. 3099635 +    -6  -3.13403   TATAAAAGCAAAATG             GCCTGT TAACAAT ACAGGC             TATTCATGCAAAAAC
 ACIAD3165   1  90  25 3094314 .. 3094346 + -13.7  -3.05384   TCAATTTAATATTCT      TTCTAGGATCTTATT TAA AATAAGCTCCTAGAA      TTAAATCAACGGCGA
 ACIAD3152   7  91 421 3081493 .. 3081512 + -12.2  -3.77831   TATTGGATAAAAAAA            GGCACTTC ATTT GAAGTGCC             TTTCCATCTTCATCA
 ACIAD3146  10 100  17 3070912 .. 3070939 + -15.8    -3.617   CTTTATTTAACCGTA        GTAAAAAAGGGC ATAA GCCCTTTTTTAC         TGTTTAGTTCTATGT
 ACIAD3146  10 100 116 3071011 .. 3071035 + -14.2  -4.00532   TTCTGCATAAAAAAA          GCCCCCTGGC GTTTG GCCTGGGGGC          TTTAGTATTTAAAAG
 ACIAD3138   3  65 213 3063587 .. 3063623 +    -6  -3.85256   CCCCCTCTGTCACTC   GTTTAGG-TGGTCGTGA GCTA TCATGACTATCCCAAAC    TTCTATTTGCATCTG
      secB   6 100  25 3051243 .. 3051261 +  -8.9  -5.86465   TCTCCTACTTAAAAA             GCTACCT CTCAA AGGTAGC             TTTTTTTATATTGTT
 ACIAD3113   9  95   8 3040380 .. 3040408 + -14.7  -3.29591   ATCCTTAATCATTAA        CCATGTATCAGGT TAT GCCTGATGCATGG        TTGGATTTAACTCAT
 ACIAD3087   4  95  21 3013038 .. 3013057 +  -8.6  -5.60864   CGAATTTATCTAAAA            CGAAGCTT ATTC AGGCTTCG             TTTTTTTCATATCTA
 ACIAD3076   7 100  22 3004380 .. 3004396 +  -9.4  -5.37345   AAAAGCATATAAAAA              GCGACC CTCAT GGTCGC              TTTTTTATGATTAAG
 ACIAD3067   8 100  14 2992761 .. 2992784 + -16.8  -2.51814   AAAACAGATCTAAAC          GTCAGCCTGC AATT GCAGGCTGAC           ATATGTTGATTAATT
 ACIAD3056   6  74  31 2985202 .. 2985214 +  -5.5   -4.8048   AAAAGCCAGTCCATC                GTCAG GAA CTGGC                TTTTTAATGTGCAAC
       ibp   8 100  14 2980541 .. 2980560 +  -9.3  -5.72622   GATTCAAAGAAAAAA            GGAGTGC CAATAT GCACTCC             TTTTTTCTTTCTGAG
 ACIAD3049   5  95  11 2978578 .. 2978608 + -12.8  -3.54424   AATAAATCTGATGGT       GGATCTGAACAAAT AAA ATTTATTCAGATCC       TTTAGAAGAATCCCA
 ACIAD3043   4  95  14 2974987 .. 2975008 + -13.1  -3.60631   AATCGCTTACAAAGC           CTGAGATCC GTTT GGATCTCAG            TTCTCATATTTATTG
 ACIAD3039  16 100  27 2969962 .. 2969978 + -12.3   -5.5604   GATTATTTGAAAAAA              GAGAGCC TCT GGCTCTC              TTTTTTATTGCTTGC
      polA   2 100  19 2961899 .. 2961915 + -12.3  -4.65838   TTCAAACATAAAAAA              GGCCGAT TAT ATCGGCC              TTTTTCAGATCTATC
 ACIAD3007   5  69   7 2935982 .. 2936027 +  -8.5  -2.60992   TTGCAATAACCAAGC TCAACACTCAAAAGTATCATT GTTA AATTTGGCTTTTGAGTGTTGA ATATTTAGAAAAATT
 ACIAD2991   5  64  23 2923663 .. 2923685 +  -6.3  -3.55444   CCATTATGCAATGAA           GATCAGATC GATTG GTTCTGATC           TTTCCAAAATACCAG
 ACIAD2980   5 100  83 2909635 .. 2909650 + -11.8  -5.21709   TCAGCAATTAAAAAA              GCGGGC TTAA GCCCGC               TTTTTTAATGTCAAC
 ACIAD2971   3  69 200 2900188 .. 2900208 +    -9  -2.80796   TCAATCGCTTCAAAC           GGCGTGCGG TCTT CC-CACGCC            ATTTCAATAATACGG
 ACIAD2959   7  64 403 2890099 .. 2890117 +  -6.6  -3.56675   GACAGAGATATTGAT             CACGCCCG CAG CAGGTGTG             TATTTAATTGCATTA
 ACIAD2953   7  91 154 2885180 .. 2885198 + -13.2  -3.21276   TTATTACCTCTCCCT             TGAGCAGC AAT GCTGCTCA             TCTTCTAAAAGGGGA
 ACIAD2947   5  57 187 2879174 .. 2879186 +  -6.3  -2.64062   ACATCTGCTTCCAAA                CCATT TTC AATGG                CTTCATCTTGGTGTC
 ACIAD2947   5  57 447 2879434 .. 2879444 +  -3.2  -4.25104   TTGCTCGATAAAAGT                 TGGT AAC ACCG                 TTTTGGTCAAAAAAA
 ACIAD2932   2  45 201 2862308 .. 2862324 +  -2.9  -3.29096   TTAAATCCACAGTAT              GCGGAGT CGC ACTTCCC              TTCGTGGTTAATGGA
       tpm   7  83  12 2853217 .. 2853236 +    -5  -5.53079   CTGAGCATAAAAAAA            CACCTCTA TTTT TAGAGATG             TTTTTTATATATTTT
      smpB   4 100   7 2833646 .. 2833671 + -13.5  -4.16371   CATAAGTAATTTATA         CAAAAAGCCTT TACT AAGGCTTTTTG          TTTGATTGTTTAATG
 ACIAD2889   5  65 336 2830396 .. 2830406 +    -4  -4.63486   ATTGATCTCATTGAC                 CAAA TAT TTTG                 TTTTGTTAGCCAACT
      trpS   5 100  47 2812182 .. 2812201 + -12.2  -5.10163   AAAAGATTTAACCTT            GTGCGATC AATT GATCGCAC             TTTTATTTTGAGGTT
      trpS   5 100 247 2812382 .. 2812408 +  -7.4     -6.13   CAGATTCGTTGTTAT         GCGTAATGAT CACCCCA ATCGTTACGC         TTTTTTTTTGCCTGT
 ACIAD2868   5  75   3 2809047 .. 2809065 +  -8.9  -3.34043   CTTAGAAAAATAAAA             GAGAAGG CATAA CCTTCTC             TTGTCAAATACTGGC
 ACIAD2865   8 100 108 2801099 .. 2801116 + -11.3  -5.58074   AAAACAATCAAAAAA             GAGGGCT TTAC AGCCCTC              TTTTTTTAATGCTTG
      glxK   5 100 193 2788070 .. 2788083 +  -8.1  -6.06529   GTCACGATAAAGAAT               CCAGC AATA GCTGG                TTTTTTTTATATCTG
 ACIAD2845   4  70  16 2784145 .. 2784166 +  -8.1  -3.30124   TTGATGAAATCGCAA           GGCATTGTA ATGC TACAATGTC            TTGTAGAAACTCACA
      dgkA   5 100 193 2775227 .. 2775248 + -14.5  -4.74706   ATCATTATAAAAAAA           GACCGTGAG CAGG CTCACGGTC            TTTTTAAATATTCGA
      htpX   5 100  17 2769071 .. 2769086 + -10.4  -5.80364   TTCCGCTTCAAAAAA              GCCTCC AGAT GGAGGC               TTTTTTTATTGGCCT
 ACIAD2827   3  74  31 2765097 .. 2765117 +  -6.2  -4.46514   ACAGATATAAAAAAA           GCTTACTGC ACAT GC-GTAAGC            TTTCTTTACGTCAAT
 ACIAD2809   6 100 206 2751668 .. 2751685 +  -8.5  -5.82172   ATCAAACAAAAAAAA             GTGATCA TGAT TGATCAC              TTTTTTTGTATTACT
 ACIAD2797   6  73  29 2745653 .. 2745678 +  -7.7  -3.73068   TAATAATATACAAGA         TAAAGGGAACT AATA AATTCCCTTTA          TTATTCAATTCAAAG
      entD   3  65 177 2707467 .. 2707478 +    -3  -4.66163   TTATTCCACATTAAT                TAAC TTCT GTTA                 TTTTTAAATCAAGAT
 ACIAD2760   0 NONE
 ACIAD2749   4  85 308 2690495 .. 2690512 +  -8.5   -4.2018   CATGAGATGGCTTGT             TGTACGT TTTG ACGTACA              TTGTTTTAAGGATTT
 ACIAD2745   5  47  28 2687645 .. 2687656 +  -4.4  -2.62263   CAAGATAATATGTCG                GATC TAGT GATC                 TGCTGTCAGCCGAGT
 ACIAD2745   5  47  38 2687655 .. 2687669 +  -4.2  -2.64126   TGTCGGATCTAGTGA               TCTGCT GTC AGCCGA               GTTATCCATGTACTT
 ACIAD2745   5  47 198 2687815 .. 2687825 +  -2.4  -3.59979   ATAAAATTTCAACCT                 GCCC TAG GGTC                 TTTACAATCGCGACG
 ACIAD2745   5  47 414 2688031 .. 2688045 +  -4.2   -2.6006   CTGCCCGATGTAAAA               ATGGCA ACA TGCCAA               GTTCTAAACTGGCTT
 ACIAD2730   1  50 404 2675300 .. 2675311 +  -4.4  -3.09273   CATATCCTTCACCCG                CTGT AAGC ACAG                 TATGTGTTGCACAGC
 ACIAD2716   5  86  83 2666709 .. 2666734 + -10.5  -3.63228   AAAAATCTTAAATTA         GTCCTCACCTA AAAA TAAGTGAGGAC          TTCATTTATGATCAA
 ACIAD2672   4  62 251 2627922 .. 2627934 +  -6.3  -3.35073   AGTCACTGTCAAACA                TTGCT TAT AGCAA                TTGATTAGAAATGAT
 ACIAD2665   4 100  20 2620266 .. 2620286 + -11.2  -5.24129   AGACATCATAAAAAG            TAAGCCGC GATCA GCGGCTTA            TTTTTTATCAAGCAA
 ACIAD2651   7  95   5 2605912 .. 2605927 +    -9  -5.27335   ACCAAAAATAAAAAA              GGAAGC CGAA GCTTCC               TTTTTATTTGAAAAA
 ACIAD2638   3  50 227 2592403 .. 2592413 +  -3.2  -3.54543   ATATTGTTGTAATAG                 CTGA TAT TCGG                 TTTCCCAGCCTGCAT
      purN   4 100  27 2589165 .. 2589183 + -13.1  -5.46276   ATATGTCATAAAAAA             GCGCGCC ATCCA GGCGCGC             TTTTTTATGTCTATT
 ACIAD2629   6  93  21 2581011 .. 2581027 +    -8  -5.44721   TTAATTTAAAAAAAA              GAGGTC AATTG GACCTC              TTTTTTTCGAATCAT
       bcp   3  71  28 2559335 .. 2559360 +  -3.4  -5.11033   TTTCTGAAAGAATCT         GGACTTAT CTTTTTTCGA ATAAGTCC          TTTTTTCAGATTATG
      nadB   6  76   7 2546776 .. 2546806 +  -9.9  -2.78715   ACGCTTTAACGGATA      TACAGGCGCTG-TA TTTA TACCAGTGCCTGTA       TATGCTCAAGCGCTT
      aspC   8 100  20 2534660 .. 2534675 +  -7.6  -5.99154   ATCTAAATAAAAAAA              CCTATC TTCG GATAGG               TTTTTTTATTTCATA
 ACIAD2559   4 100  -9 2519709 .. 2519724 + -10.4  -4.58283   TCAAGCTGTAAAAAA              GCTCGC CTAA GCGAGC               TTTTTACAGGACTTA
 ACIAD2548   4  90  73 2507868 .. 2507901 + -11.2  -3.66874   AAAAGCGAGTCAATC     GCGTTCATCATTTT AATGGG GAAGTGATGAACGC      TTTCAATGACCTTCC
 ACIAD2534   1 100  50 2491961 .. 2491984 + -11.2  -5.08011   CAGATCCATCAAAAA          TAAGAACCTA AATT TAGGTTCTTA           TTTTTTGCAGGTTTT
 ACIAD2523   1  57 171 2481381 .. 2481393 +  -4.8  -3.59262   CAACACCTAAAAGGT                CCTG ACTCG CAGG                TTTGCCCATATACCA
      atoB   7  87  14 2472369 .. 2472393 + -12.9  -2.68799   AAACCCAAATATAAA          GGACGGAACAT GTC ATGATCCGTCC          TGATATGGATTTAAT
      acdP   6  62 131 2464505 .. 2464519 +  -4.3  -4.19678   CACTACATAGGAAAA               TTGCA TAATC TGCAA               TTTCTTCAACTGTAA
 ACIAD2498   7  55  21 2453160 .. 2453174 +  -4.3  -3.53811   CTGCACCATTGTTCG               TCATC GCATA GATGA               TTTAGAAAAGCTGAA
 ACIAD2498   7  55  81 2453220 .. 2453234 +  -4.3  -3.55444   CTTCCGCCATGTTCG               TCATC GCATA GATGA               TTTAGAAAATGCACC
 ACIAD2498   7  55 141 2453280 .. 2453294 +  -4.3  -3.58522   AGGGATTTACATTCG               TCATC GCATA GATGA               TTTAGAAATGATGGT
 ACIAD2498   7  55 201 2453340 .. 2453354 +  -4.3  -3.55622   ACATCAGTCAGTTCG               TCATC GCATA GATGA               TTTAGAAAGATTGAA
 ACIAD2498   7  55 261 2453400 .. 2453414 +  -4.3  -3.53012   TTCGTAAAGCGTTCG               TCATC GCATA GATGA               TTTAGAAAACACACG
 ACIAD2498   7  55 321 2453460 .. 2453474 +  -4.3  -3.53224   TAGAGTGTATGTTCG               TCATC GCATA GATGA               TTTAGAAAAGCAGTA
 ACIAD2498   7  55 381 2453520 .. 2453534 +  -4.3   -3.6106   AAGATCGCTCGTTCG               TCATC GCATA GATGA               TTTAGAAATATTAAA
 ACIAD2495  10  55   6 2451900 .. 2451914 +  -4.3  -3.60234   TTTTCAATGAGTTCG               TCATC GCATA GATGA               TTTAGAAATGTATCG
 ACIAD2495  10  55  66 2451960 .. 2451974 +  -4.3  -3.53811   GTCAAGCACAGTTCG               TCATC GCATA GATGA               TTTAGAAAAGGTCGA
 ACIAD2495  10  55 126 2452020 .. 2452034 +  -4.3  -3.53012   GGGCACGATAGTTCG               TCATC GCATA GATGA               TTTAGAAAGCCAGAA
 ACIAD2495  10  55 186 2452080 .. 2452094 +  -4.3  -3.54638   TTTAGCAATAGTTCG               TCATC GCATA GATGA               TTTAGAAAAGATTGT
 ACIAD2495  10  55 246 2452140 .. 2452154 +  -4.3  -3.53012   GTGGCTTTGTGTTCG               TCATC GCATA GATGA               TTTAGAAAAAAGCCG
 ACIAD2495  10  55 306 2452200 .. 2452214 +  -4.3  -3.55761   GCACAAAAAGGTTCG               TCATC GCATA GATGA               TTTAGAAAGTCAGTG
 ACIAD2495  10  55 366 2452260 .. 2452274 +  -4.3  -3.55444   GTAGCTACGTGTTCG               TCATC GCATA GATGA               TTTAGAAAATCCGCG
 ACIAD2495  10  55 426 2452320 .. 2452334 +  -4.3  -3.55622   CAATCTTTTTGTTCG               TCATC GCATA GATGA               TTTAGAAAGATTCCA
 ACIAD2484  13  55 103 2448120 .. 2448134 +  -4.3  -3.53012   CTTAACTCTAGTTCG               TCATC GCATA GATGA               TTTAGAAAGACACCA
 ACIAD2484  13  55 163 2448180 .. 2448194 +  -4.3  -3.64682   TGAAAGAATAGTTCG               TCATC GCATA GATGA               TTTAGAAATTTACTC
 ACIAD2484  13  55 223 2448240 .. 2448254 +  -4.3  -3.57263   CCCTAACCCCGTTCG               TCATC GCATA GATGA               TTTAGAAATCCAGCT
 ACIAD2484  13  55 283 2448300 .. 2448314 +  -4.3  -3.56836   TGAAACTCCTGTTCG               TCATC GCATA GATGA               TTTAGAAAATGATTT
 ACIAD2484  13  55 343 2448360 .. 2448374 +  -4.3  -3.57561   GTACGTTATTGTTCG               TCATC GCATA GATGA               TTTAGAAAATTCCCA
 ACIAD2484  13  55 403 2448420 .. 2448434 +  -4.3  -3.59262   GCTTCGGCACGTTCG               TCATC GCATA GATGA               TTTAGAAATGTGCAG
 ACIAD2484  13  55 463 2448480 .. 2448494 +  -4.3  -3.53012   CAGATATGCGGTTCG               TCATC GCATA GATGA               TTTAGAAAAGGAACC
 ACIAD2472   1  52  11 2434725 .. 2434762 +  -3.6   -3.6502   CTTAACAAAGCATGT   TTAAATTCAGTGCA CTATTAATCC TGCACTGGATGTAA    TTTCCATGAACCATC
 ACIAD2465   6  86  -2 2426804 .. 2426819 +  -6.2  -5.55769   TATGAACAAAAAAAA              TGATTC ACTT GAATCA               TTTTTTGTTATCAAA
 ACIAD2453   2 100 379 2418406 .. 2418428 + -13.6  -3.84278   TAATCATATTAAAGA           TGCCTATTAC GTT GTAATAGGCA           TTGTTCGTTCAATTT
       alr   8  87  14 2400355 .. 2400380 + -10.5  -3.71883   AATTCATCATAAAAA         GCCGTATCAAA AAGA TTTGCTACGGC          TTTAAACTTATATTG
 ACIAD2420   1  76  29 2385257 .. 2385293 +  -7.6  -3.91087   TAAACAAGAAGGATA   GCGTTTTTATAGAGTCT GTTC AGATT-TATAAAAGCGC    TTTCATATAATTTGA
 ACIAD2415   2  69 340 2380087 .. 2380102 +  -6.1  -4.26076   TATGTGCGACCAATG              CCGCA AACTCC TGCGG               TTTTCCTAAACGTGA
 ACIAD2405   5  83  27 2367807 .. 2367820 +  -5.9    -5.093   ATTCAATAATAAAAA               CCCGC AAAA GTGGG                TTTTATTATTTTAAG
 ACIAD2401   2 100  34 2358387 .. 2358408 + -11.7   -5.4659   AACTCAATGCTAAAA           GGTCGATAT TTAA ATATCGACC            TTTTTATTTATATTC
 ACIAD2394   4  82   5 2350900 .. 2350917 +  -5.5    -5.243   ATGAAAATTAAAAAA             GGACTGA TTTC TCAGCCC              TTTTTTACTCATTTA
 ACIAD2385   4  89  16 2343321 .. 2343358 + -11.5  -3.38224   TCTTGTTAAACTTTT   GAATGAATCACCATGAT CAAT ATCATGATGATTCATGC    TATTTAAGATACAAT
      surA   4  75 137 2332512 .. 2332530 +  -8.9  -3.52113   TTTACCATAAAAAAA             CCCCAAT ATGAA ATTGGGG             TCTTTATCAAACGGT
 ACIAD2344  13  93   8 2308079 .. 2308101 +  -9.2  -4.44392   TGCCTTAAAACAAAA           TAGCCCTTTA CGA TAAAGGGCCA           TTTGATTTTTATTAT
 ACIAD2340   4  85 458 2306121 .. 2306147 + -10.2  -3.40112   ATACACCTAAGTCTG         CCGCAGCACA TACAGCC TGTGCTGTGG         TGTTTGGAATGTCAT
 ACIAD2333   2  42 152 2297428 .. 2297440 +  -3.3  -2.55351   GCTCATGCGGAATCA                CGATC ACA GAGCG                CTTAATATCGCCAGG
 ACIAD2319   3  93  25 2284464 .. 2284485 +  -7.4  -5.42259   CCATGCATAAAAAAA           TAAAAGGG CATCTA CCCTTTTA            TTTTTTTAAGAATCC
 ACIAD2305   6  65  72 2273715 .. 2273733 +  -3.2  -4.72846   TATAGATTTAAGTTA             ATCATTTA TTA TAAATGAA             TTTTTAGGTGTATCA
 ACIAD2299   0 NONE
 ACIAD2292   8 100  11 2264839 .. 2264856 + -11.3   -5.1356   CCTGATTTTTATAAA             CCCCTAC TCAG GTAGGGG              TTTTTATTGATGCAG
 ACIAD2266   1  68 270 2238125 .. 2238142 +  -7.1  -3.69434   CCTTCATTATCATCA             GGTAAAA TGGC TTTTACC              TTTCCAATTGCTTGC
       hyu   5  76  35 2220205 .. 2220221 +  -6.6  -4.63184   GAATCATATAAAAAA              CCAGAT ACATC ATCTGG              TTTTTAAAGTGACTT
 ACIAD2235   6  72 -18 2207294 .. 2207323 +  -9.3  -2.61888   CCAGCAGGCACAACA       AGCACTGAAGTCT CTCT AGACTTCAGCGCG        ATATTTCAAAAATTT
 ACIAD2229   2  54  66 2202751 .. 2202763 +  -5.5   -3.1315   TTTAATTTCTGGCTC                GTGTG AAT CGCAC                TCTTCACCTTCTTCT
 ACIAD2225   4  75 459 2198978 .. 2198989 +  -7.2  -4.21773   CACCTAACGCCGTTG                CCGC AATT GCGG                 TTCTTTCTCTTGGCA
 ACIAD2219   4  57 443 2191507 .. 2191517 +  -5.4  -3.41936   TTTTTGTGAAAATGC                 CTGA GCT TCAG                 TATTTACCATTGATC
 ACIAD2216   6  93  16 2188808 .. 2188835 + -14.2  -2.75064   GTATCTTGTATTACA        GACAGGTCAGCC ATTT GACTGACCTGTC         TGCTTAAATAAGGAC
 ACIAD2209   3 100  25 2181796 .. 2181809 +  -9.5  -5.09245   TCCAGACAAAAAAAA               CGGGC TTTC GCCCG                TTTTTATACTTTTGG
 ACIAD2199   6 100   1 2168390 .. 2168405 + -10.4  -4.95547   AGACGTAAAAATTAA              GGGAGC GATT GCTCCC               TTTTCTTATTATGAA
 ACIAD2172   5  55 104 2150751 .. 2150767 +  -5.1   -3.4529   GTGGATCATCCCATC              GAAAGGT TTT ACCTTGC              TTATGCTGATGATCT
 ACIAD2144   3  69  26 2128765 .. 2128805 +  -5.4  -4.43309   CCCTCACTATGAACT  GCACCCCGAAAGTTGGAC ACTTA GTCTAATTTAAAGGGTGC  TTTTCCTTAAGCTTC
 ACIAD2139   4  84 412 2125021 .. 2125045 +  -3.7  -5.64006   TGATGCCCAATTTAA          TAAATCTTTTT TAG ATAAAGATTTG          TTTTTTTCATTAAAT
 ACIAD2131   4  81 442 2120540 .. 2120553 +  -8.1  -4.18303   AGATTAAATAAAAAA               CCACC CGAA GGTGG                TTTGTGGTTTGTGGT
 ACIAD2113   6  45  52 2101487 .. 2101497 +  -2.6  -3.18582   ACTAAAATGCACGAA                 TATT TAA AATA                 TTACTGAATCACCTC
 ACIAD2113   6  45 139 2101574 .. 2101586 +  -3.4  -3.11619   CTGTTTTTAGCTCTT                CCAA TAATT TTGG                TTGAGTAAATTCTTG
 ACIAD2113   6  45 396 2101831 .. 2101842 +    -3  -3.08283   TGCGCGACAATCTGC                TCAA CCTT TTGA                 TCTTGAGATGGTTGT
      ahpC   7 100  25 2093748 .. 2093768 + -10.5  -5.73978   TGTTATCTATAAAAA            TAGTCACCT TAT AGGTGGCTA            TTTTTTATTTGTAAT
      ahpC   7 100 172 2093895 .. 2093909 + -11.4  -4.38154   TTATCCATTAAAAAA               GCCCGT TAT ACGGGC               TTTTCTGCAACATCT
 ACIAD2100   4  95  15 2087764 .. 2087785 +  -8.8  -5.26875   AATTAGATTAAAAAA           TACCTCCT GTAATA AGGAGGTA            TTTTTTAGTTCAAGC
 ACIAD2080   7  90  30 2063675 .. 2063702 + -11.4  -3.69333   TGGTTTTGTAGAAAA        TAAAGGCTCAGT TTCA ACTGAGCCTCTA         TTTAAGTGGATTATC
 ACIAD2054   5  90  27 2042971 .. 2042986 +  -8.2  -5.19261   TTAACATCAAAAAAA              CCTCGC ATAT GCGGGG               TTTTTTAATACGTTT
 ACIAD2032   7 100  43 2023110 .. 2023136 + -10.3  -5.47821   TTATGCAACAAAAAA        TGGCTTGG-GTA ACGA TACACCAAGCCA         TTTTTTTAACTCACT
 ACIAD2027   7 100   5 2018092 .. 2018119 + -16.4  -2.66274   ACAAGTCATAAAAAA        TGCCTCACGTCA TTCA TGGCGTGAGGCA         GTTAATTGTAAAGCA
 ACIAD2019   2  86 -14 2012941 .. 2012962 +  -8.1  -4.72863   AAATATTTAACAAAA           CTGAATCTT ATTT AAGATTCGG            TTTTACTTTGTTTAA
      thiM  11  93  28 2003681 .. 2003708 + -14.4  -2.84636   TATATTTTTAAAATA        TTTAGAGACGAT TTTA ATCGTCTCTAAA         TCGGTTTATTTTAGC
 ACIAD2005   7  64 322 1996904 .. 1996916 +  -7.7  -2.89683   TACTCAAATTGATAC                TGCTG ATT CAGCA                TGTGTACAATCGCAT
 ACIAD1997   4  93   2 1988650 .. 1988673 +  -9.7  -4.24711   GCTTATATGATTAAA          CGGCATATT CTGACA AATATGCCG           TTTCTTAAAGTTTTA
 ACIAD1982   5  90  21 1972381 .. 1972401 +  -8.3  -4.84359   ACTTGTCATCAAAAA            TACGATGCC TAA GCCATCGTA            TTTTTATCCCAATAA
 ACIAD1973   2  73 290 1962699 .. 1962714 +  -7.6  -3.79519   GAATCTTGGAAAGCT              CCTGAA ATAT TTCAGG               TTTAATGATGACCTT
 ACIAD1951   3  55  60 1939453 .. 1939463 +  -5.4  -3.31322   AACCATGCAGCAGCA                 TGAC ACG GTCA                 TTCTAAGCCGTTAGA
 ACIAD1934   5  72  20 1923804 .. 1923835 +  -5.9  -4.40123   AAATAAGCCATATGG      GGCGTATTCCAAT GATTCG ACTTGAATACGCC       TTATTGTTTTTATTC
      nfnB   5  71  11 1914335 .. 1914365 +  -7.7   -3.6579   TTTAACCTAGAAAAA      GGTCATCTGGTCTA TTAA TA-ACCCGATGACC       TTGTTCACATCGCTT
 ACIAD1897   2  52 129 1888575 .. 1888594 +    -5  -3.03474   AGTAACACCATTAAT            CGGAATAC TGTA GTATTCCA             TCTGTCATTGTCACG
 ACIAD1887   9  63  79 1880736 .. 1880750 +  -7.2   -3.1458   TAAATACTTTGAATC               TTGATG AGT CATCAA               TATATGATTTTTCAC
 ACIAD1881   4  51 386 1875587 .. 1875597 +  -2.6  -3.76224   GAATGAGAGCTTCAT                 TAAA ATT TTTA                 TTTGATAAATCCAGA
      gcvH   2 100   9 1870351 .. 1870375 + -10.8  -4.17089   TTTATAAAAGATGTA          CTCTCCCTTA TGATT TGAGGGAGAG          TTTTAGCGCTTTAAG
 ACIAD1850   1  64  95 1851205 .. 1851238 +  -7.6  -2.90212   TTGATGTTAAATAAC     GCCGATTTGC-ACAA GAAGA TTGTTGCAAATCGCC     TATGTAACATAATCA
 ACIAD1845   5 100 185 1848756 .. 1848780 + -10.2  -4.27465   CGAATCTATGTATTG          TAAGTCATTG ATATA CAATGACTTA          TTGTTTTAAATTATC
 ACIAD1830   4  93  19 1838882 .. 1838901 +  -7.9  -5.44721   AGACTGTTCCTCTTG            TGCCGAT ACTCCC ATCGGCA             TTTTTTTCGAATGGT
 ACIAD1810   4  84 134 1817648 .. 1817675 +  -6.4  -5.04597   ATAGCTGATCTTTTT        CAGCTTCTTCAA ACTC TTCAAGAAGTTG         TTTTTCTCTCTCAAT
 ACIAD1802   1  55 441 1810493 .. 1810509 +  -5.1  -3.36991   GCAATGCACCAAACT              CGTTCAG TAA CTGGATG              TCTTTAAGGATAATA
 ACIAD1790   2  67 449 1800088 .. 1800106 +  -7.5  -3.33583   CAACCTTGCTTAGTA             CGGATAT AGGTA ATATCCG             TTGTCCAGATCTTAT
 ACIAD1773   4  54 399 1780801 .. 1780813 +  -4.9  -3.19449   TGCAGCAATATATTC                TTTAG CAA CTAAA                TTCATACCATCTTTA
      mdcM   5  71  10 1766904 .. 1766932 +  -8.8  -3.11738   GCTTAATTTTCACTC        ATGGGCAGCGGG CTAAA TCTGCTGCCCAA        ATTTATATTGCAATA
 ACIAD1747   2 100  36 1755659 .. 1755685 + -16.8  -4.74504   ATCATTCTGATGAAA         CCAGACTTTGTA TAT TACAAAGTCTGG         TTTTTGCATTAGCCT
 ACIAD1735   7 100  21 1744373 .. 1744393 +  -9.8  -5.24129   ACAGAATAAAAAAAA            CCCTTATC GTATA GATAAGGG            TTTTTTATAAACCAC
      pobA   2 100   9 1727174 .. 1727193 + -12.2  -5.37043   CAGCTAAAACAAAAA            GAGAGCGA TTAG TCGCTCTC             TTTTTTATCTCGGCT
      quiA   6 100  20 1723603 .. 1723620 + -11.3  -4.93661   ATCGCTTAAAAAAAA             GGGACTC TCAG GAGTCCC              TTTTATTCTTACTAT
      caiB   5 100   8 1692353 .. 1692371 + -10.3  -4.98531   AAGGTTGATTCTCTT             GGAGCAG GCGGG CTGCTCC             TTTTTAATTTAAAGA
 ACIAD1679   7  59   8 1683879 .. 1683902 +  -6.7  -3.05816   GGATCTGATTTTTAA          GCATAGCCC CCTTAA GGACTATGC           TTACCTAAAAAATAA
 ACIAD1672   5  70  44 1679454 .. 1679495 +  -4.6  -4.74598   CATTTAATTGATTTA CACCAAAAATCTTACT TTATAAAAGT AGCTAGATTTTTGGTG  TTTCTTTTAAGTTTG
      cysK   2  62 192 1668156 .. 1668168 +  -6.3   -3.4072   ACTAGATTTATAACC                TGTTG GAC CAACA                TTATAATAAGCACTA
 ACIAD1655   6  95 152 1655757 .. 1655778 +  -6.7  -5.95539   TCTTTGAAAATTCCA           GCTTAT-CTG TAA CAGGATAAGC           TTTTTTTATTTAGAA
       lrp   2  52 446 1646878 .. 1646891 +  -3.9   -3.5399   TTTTTACGTAAAAGA               GATTT ATAA AAATC                TTCTGTAAGTGTACT
 ACIAD1641   3 100  14 1638552 .. 1638569 +  -9.9  -4.75404   AAGCAGTCTTAAAAA             GCTCAGA ATGA TCTGAGC              TTTTTCATACGCTTT
 ACIAD1633   4  59  52 1631207 .. 1631234 +  -4.2  -3.96827   AACCTACACCAGAGA        CCGTATGCAGCAA TTT TTGTTGAA-ACGG        TTTATCGATCATTTT
 ACIAD1613   8  80  17 1612630 .. 1612668 +  -9.1  -3.54543   TATATTGCTTTGTAT   TATTCATGCACATTGTA GTTTG TGAAATGTGCATGAATG   TTTAAGCGGGTAGAT
 ACIAD1596   1  64  14 1590933 .. 1590966 +  -7.5  -2.89068   AACTTCATACAAAAT     TTGCAGCATGATTTT TAAG AAGCCCATGCTGCAA      TGATTATACATTTTA
 ACIAD1580   3 100  32 1572715 .. 1572744 +  -9.5  -5.75342   GCATTTACAATTGAT       TAAGTTAGAGC ATTAGGCC GCTCTAACTTA        TTTTTTTTCGAAACC
 ACIAD1542   1  57 209 1544214 .. 1544239 +  -6.2  -3.14132   TAAGAGCTGGATCTG         GTGCTTGTAT TTCTGT AAACAAGCAC          TTCCTGGCCGGACAC
 ACIAD1535   3  75  23 1537788 .. 1537812 +  -7.2  -4.23213   CTCAATCCTATTCAA          CCAAGGCTTT GAATA GAAGCTTTGG          TTTATTGCGTATGAG
 ACIAD1530   6 100  12 1529441 .. 1529470 + -15.3  -2.84732   ATAATTATGTCTCCA       TAAAAAAAGCTGC TTCG GCAGCTTTTTTTA        TATAGTGAGTTTACA
 ACIAD1519   2 100  20 1520810 .. 1520829 +  -9.4  -5.55698   TTTACATAGAAAAAA            CATCCATT TTTT AATGGATG             TTTTTTTGCGTTGTG
 ACIAD1493   4  89  80 1492731 .. 1492762 + -11.2  -3.36515   GTATTTGTTTTTTAA      GTGTTTAAAAGTTA AGTT TAATTTTTAAACAC       TATTTCACAATCGCA
 ACIAD1460   3  57  60 1460813 .. 1460844 +  -3.7  -3.90744   GTAAGTTAAAGTAAA      TTGTCGCCATTGG CCTGAA TCACTGGTGGCAA       TTCTTTACCCAAGGA
 ACIAD1454   7  73  21 1452825 .. 1452853 +  -8.9  -3.18366   ATCAATCAACAAATA       GCTGGAAC-CGC TTAATT GCGTGTTCCGGC        TGTATTAGTTACGCC
      salR   3  56 175 1422315 .. 1422337 +  -6.2  -2.84617   AGCCAGCAGGTAAAG           CCTGATCTTC GGT GCAGTTCAGG           TAGCTTTTTGGAATA
 ACIAD1416   1  43 455 1411720 .. 1411730 +  -2.6  -3.04398   CATTATTCTGGTTGG                 TTTT CAG AAAA                 ATTTTAGGAAAAGCC
      alkM   3  95  19 1405978 .. 1405996 +  -8.9  -5.13741   GACCTTATTTTAAAA             GAGAGTC TAAGT GACTCTC             TTTTTATTAGATTAA
 ACIAD1397   2  45 454 1394777 .. 1394788 +    -3  -3.14132   CCTTTTAAAGCATGA                TCAA TATG TTGA                 TTCATACGCAAAGCG
      lpxA   8  93  24 1378880 .. 1378896 +    -8  -5.66684   TAATTAATAAAAAAA              GACACC ATTTA GGTGTC              TTTTTTTGTAGATTA
 ACIAD1364   7  80 153 1360894 .. 1360906 +  -6.3  -4.68593   ATCTAGAGCCTGATG                TAGCA GAA TGCTA                TTTTTAACTGATGAG
 ACIAD1354   6  73  71 1350508 .. 1350529 +  -4.4  -4.99568   CCAATTTGAATATCA           GCCGAC GGATGTTTAA GTCGGC            TTTTCTTTGGTGTTG
      algW   5  95  22 1343938 .. 1343955 +  -8.5  -5.56673   CAGATTAATAAAAAA             GGAATAC TTTG GTATTCC              TTTTTTATTATGAAT
 ACIAD1345   6 100  72 1340598 .. 1340622 + -15.9  -4.24204   AAGAGCATTAAAAAA          CCCTCATATTG AAT CAATATGAGGG          TTTTGAATCTGGCTC
 ACIAD1340   3  55  -2 1337113 .. 1337131 +  -2.5  -4.11773   CAATCTGACTCACAA            TAACC-CA GCCA TGAGGTTA             TTTTGAGAGGTCTTT
 ACIAD1332   6  72  12 1329801 .. 1329831 +  -9.1  -2.75561   ATAAATCAAAACATG       TTTGACGAAGTTG ATCCA CAGCTTCGTCAGG       ATTGATTTAATGTAT
 ACIAD1329   8  81 331 1328207 .. 1328257 +  -9.9    -3.338   CTGTTTAATTTGCTT TTCGATGACCGCAA-GAACTTG-CG CGT CGTCAAGCTCTTTGCGCTCATCGAC TTCGATTTGCTTAAT
 ACIAD1305   7  88  17 1309051 .. 1309070 +  -7.2  -5.09762   TTCACGCAGAAAAAA            TGCCTCAA GTAA TTGAGGTA             TTTTTCTATTCAAAT
      astE   2  47 320 1292531 .. 1292555 +  -4.3  -2.68682   ATTAAAAGAAATAAG          CAGCAGTCATT TTC AATAAATGCTG          GGTTTTATTATCATT
 ACIAD1260   7  93  24 1259408 .. 1259429 + -13.1  -3.41761   CTTTAGTAAGAAACA           CAGGATGTC TTAT GACATCCTG            TATTCATTTTAAGGT
      rnhB   7 100  34 1248062 .. 1248078 + -12.3  -4.05788   TCAGAAATGTTTAAA              GCGGCTA GAT TAGCCGC              TTTAATTTGGGAGAA
 ACIAD1235   7  74 146 1236209 .. 1236219 +  -6.8  -4.37658   TCAACAATTAATATA                 CCAC CAT GTGG                 TTTTATCAAACGCTT
 ACIAD1232   9 100  27 1233490 .. 1233506 + -10.9  -5.39721   GTCTGACATAAAAAA              TCCCACA TTA TGTGGGA              TTTTTTATGTGGTGA
 ACIAD1232   9 100 321 1233784 .. 1233800 + -12.3  -5.33405   TGCTGGCCAGTCGTT              GCACCAG TTT CTGGTGC              TTTTTCTTTACTACA
 ACIAD1216   1  88  23 1221282 .. 1221299 +    -7  -5.11063   CATCTAAATACTAAA             GCACTC GATTAA GAGTGC              TTTTTATTGCCTAGT
      hepA   4 100  28 1207144 .. 1207168 + -15.8  -4.42974   GAAATAATATAAAAA          CAAGGGAGGC TAAAT GCCTCCCTTG          TTTCTTATGTATGAA
       idh   2 100  17 1186931 .. 1186970 + -15.4   -4.2231   TAAAGCTGATTGATT  TTGAATAAAAAACGATGC CTAG GCATCGTTTTTTATTTGA   TTTTGCATCGTAATT
      wecB   3  93 158 1173237 .. 1173254 + -11.3   -4.0162   AATTTCCCATGGATA             GGCGGAT CGAA ATCCGCC              TTTGTGATCTGGACG
 ACIAD1171   2  53 -35 1169048 .. 1169058 +  -4.6  -3.51924   CAATATGTACCTAAG                 CGCT ACT GGCG                 TTATATGAATGAAAA
 ACIAD1143   7  87  53 1135866 .. 1135883 + -11.3  -3.23692   ACTACAAACAAATAA             GCCTCAC AATT GTGAGGC              TTACTGATGATCATA
      aesT   5 100   5 1121632 .. 1121650 + -13.2  -4.66609   ACCCAGCGTAAAAAA             CAGCCCAT TAA ATGGGCTG             TTTTTGAATCACATG
 ACIAD1122   2  69 434 1112052 .. 1112065 +  -6.7   -3.9642   GTGCTCAACTCTCGG               TGCGT TACG ACGCA                TTTCATTAAATCTTT
      gdhA   9  71  25 1099028 .. 1099047 +  -7.8  -3.56092   AATGAAATGAAAAAA            TCCGATGC TGTT GCACCGGA             TTTAAAAAATAATGC
 ACIAD1106   5  77  -5 1095862 .. 1095876 +  -8.6  -3.67989   AAATTAAAAGATAAA               GAGTGA TGA TCACTC               TTTGACTGCCATTTT
 ACIAD1099   3  42 243 1090387 .. 1090397 +  -2.6  -2.85999   AAATTGTTGCTTAAG                 TTTT GGT AAAA                 TCTGCTGTGCAGTAG
      aceA   6 100  19 1081516 .. 1081531 + -10.4  -5.79595   GTATGGTTTAAAAAA              CCCTGC ATAA GCAGGG               TTTTTTATTTTAGAG
 ACIAD1080   2  73  54 1076666 .. 1076687 +  -4.3  -4.96848   CAAAATAATTTCATA           GTCCTGTTC ATTA GTTCAGGAC            TTTTTATATGCAACA
      lysS   5 100  19 1065685 .. 1065705 +  -9.8  -5.86061   AAAAAGATATAAAAA            GAGCTTCT AATTC AGAAGCTC            TTTTTTTTGCTGAAA
       ppk   5 100  25 1059585 .. 1059602 +  -9.9  -5.32944   AATATGACAAAAAAA             GGAGTCT TTAA AGACTCC              TTTTTTCATTCTGAA
      dsdA   4  82   7 1041888 .. 1041906 +  -9.6  -3.66429   TGTGAATAATAAAAA             GCCTGTGT AGC ATACAGGC             TTCTTAAAACTTATT
 ACIAD1035   5  93   9 1027215 .. 1027239 +  -7.1   -5.4433   ACTTTAAAATAAAAA          GCGCGTACTCT TTA AAAATACGCGC          TTTTTATTTATGTAT
 ACIAD1013   2 100  17 1005394 .. 1005411 + -11.3  -5.46657   GGCTGATCCTCAAAA             CCGAAGC TTCT GCTTCGG              TTTTTTATTCGAGTA
 ACIAD1004   2  79  15  992795 ..  992813 +  -9.6  -3.28924   ATATTTAAATGATAA             CAGGATCG TGA TGATCCTG             TTATAAAGCGCCATA
 ACIAD1001   2  50 461  989214 ..  989226 +  -4.8    -2.705   GAGGTATATCTTCAA                GCTG CAATA CAGC                TAATGTGATGTTCAT
 ACIAD0983   5 100  31  971075 ..  971112 + -14.5  -3.75402   ACATTTAAAATGCTA   TAAAGATTAAGTCATGT TAAA GCATGGCTTAATCTTTA    GTTTTTTACTTAAAC
      vanR   6  50 445  965937 ..  965952 +  -3.2   -3.6279   CACAGACATATAAAT              GTCGAT CTGG AGCGAC               TTCTTCAAGCACTTT
 ACIAD0968   4  48 345  956612 ..  956627 +  -4.6  -2.79501   ATTAATTGTTTTTCA              CCACCC GAAA GAGTGG               TGTAATCACGATCTA
 ACIAD0960   5 100  51  947647 ..  947668 + -10.9  -5.38047   CTTTAAAAAACAAAA           GCCAGATCG GTTT TGATCTGGC            TTTTTTATATCAGTA
 ACIAD0955   3 100  64  943331 ..  943358 + -13.6  -3.65902   CATTAACTTATAAAA        CCGAATTCTGTT TTTA AGCAGAATTCGG         TTTAAGTGAGATGAA
 ACIAD0951   1  51 313  941376 ..  941388 +  -4.8  -2.94365   GTTCAAAGGCTTCTG                GGCT TAACC AGCC                GTTTGTAGAATGTCG
       ggt   5 100  32  913204 ..  913221 +  -9.9  -5.76237   TAGATCAATAAAAAA             GCTGCAA GTTA TTGCAGC              TTTTTTATTTATATC
 ACIAD0921   4  59 -18  905208 ..  905222 +  -5.8  -3.24925   TCAAGCATTACGCCA               GATTTA TTC TAAATC               TTAGTGCTATACCAT
 ACIAD0914   4  80  21  896265 ..  896287 +  -9.2  -3.60792   CAAGCTAAATAATTA           CGAGGGAA ATTTATG TTCCCTCG           TTTAAAAATTAAAAA
       fur   4 100  26  892194 ..  892211 + -11.3  -4.90525   ATACAACAATTAAAA             GAGGGCA AAAT TGCCCTC              TTTTATTTGAGATTA
 ACIAD0891   6 100  15  877170 ..  877184 +   -10  -5.26918   GACCATAATAAAAAA               CCTGCA TCA TGCAGG               TTTTTTATCAAATGT
      rimI   2  50  33  871273 ..  871294 +  -5.1  -2.71144   TCATACTATTCCATT           CAGATGGCA AAAT TGTCATCAG            TGATTCACCAAGCTG
 ACIAD0877   3  59 -15  860978 ..  860996 +    -6  -3.26545   ATGGATGGTAAAAAA             GCCTCA AATGGAC TGAGGC             TTAATGCTGTGTAAC
 ACIAD0873   2  55  27  856877 ..  856935 +  -4.1  -3.68761   TTTAGCTAAGCCTAA TCCCTCTAATCGAAT-TTTGATGGTTTC TTGA GAAACACTAAAATATTTGGCTAGAGGGA TTATAATTTTGAAGT
 ACIAD0864   4  56 231  851900 ..  851911 +  -5.8  -2.78813   GGGTACTGGTTAGAA                TGGG TTCG CCCA                 GTTCTTGAAGTAAAG
      bioD   7 100  26  847028 ..  847050 + -12.2   -4.2828   CTATGTCTTAGAAAA           GGTTTTATTC AAT GAATAAAACC           TTTTCGTAAATAAAG
       ffh   4  93  28  827848 ..  827862 +  -8.5  -4.76644   AGTTAAACTCAAAAA               GGCGC TTGAT GCGCC               TTTTTCGTGGATATT
 ACIAD0834   4 100  12  822469 ..  822497 + -14.8   -3.6502   GTAAAAACTGAATAA        TAAAAAAGGCGC TAAAT GCGCCTTTTTTA        TTTGAATCCAGCCTA
 ACIAD0831   9 100  -3  819298 ..  819322 + -15.9  -4.57755   TCGTACTGTTAAAAA          CTAAAGGGCTA ATT TAGCCCTTTAG          TTTTATCTGATAAAT
 ACIAD0821   5 100  17  811051 ..  811066 + -10.4  -4.87803   CTCTGAATAAGAAAA              CCCGCT CTAA AGCGGG               TTTTCTTTGAAACTA
      sbmA   5  87  13  802858 ..  802893 + -12.9  -2.94298   TAGTCAATTTCGATT    TAAAATGACTCTTAG ATCGAA CTGAGAGTCATTTTA     TGCATTTTTTAATCA
 ACIAD0806   5  68  32  800458 ..  800491 +  -8.3  -2.96695   TGTAGAGTAATTAGA     GGAAAATCAAAAACG TTTC CATATTTGATTTTCC      TGATTTAGTGCCAAA
 ACIAD0797   6 100  27  787383 ..  787426 +   -12  -5.02715   AATAGCTAATCAGTA TAAATATGCTATCTAATAGC CTAA GCTACTAGATAGCATGATTA TTTTTGATTTAGTAT
      chpA   3  87   5  782392 ..  782409 + -11.3  -3.27774   AAAACCAATAAAAAA             GGGACTC ATTT GAGTCCC              TTCATAATTAAGCTA
 ACIAD0781   5  90  31  768174 ..  768190 +    -8  -5.09173   TTTTTGATAAAAAAA              GCAGGT ATCAA ACCTGC              TTTTTTAAAATCTTA
 ACIAD0765   4  62 -17  750419 ..  750447 +  -6.7  -3.36138   CAAATTGATACAGGA        GAGAAGGCGGC AGATTAA GCCACTTTCTC        TATTATGCTATTTAT
 ACIAD0760   7  62 111  745638 ..  745662 +  -3.5  -4.60041   CCAATAATTTTTTTG          CTGCAATTCGA TGT TCGGCTTGAAG          TTTTTCAAGATCGAT
 ACIAD0750   5 100  22  737065 ..  737090 + -14.8  -3.76811   ATTTTTAAATCAAGA         TCGGCCACTC TATCAT GAGTGGCCGA          TGTTTTGGTCATCTA
 ACIAD0721  10  76  66  705797 ..  705814 +  -2.6  -5.52909   TTAAGTATGAAAAAA             CCGCCT ATTAAA AGACGG              TTTTTTTGAATATTA
 ACIAD0710   9  70  -1  699060 ..  699089 +    -8   -3.1595   TTATGTTGTGGTGGT       GAAACTGCCTTA AATGTG TAAGACAGTTTC        TGATATTTTTTTAGT
 ACIAD0705   5  89   9  693367 ..  693393 +  -8.8  -4.63218   AAACTGATTAAATAA         GGCTTAAATACT TAA AGTGCTTAAGCC         TTTTATTCAACGAAA
 ACIAD0697   8 100  26  685548 ..  685565 + -11.3  -5.73978   ATCAGATAAAAAAAA             GCAGCTC TTCG GAGCTGC              TTTTTTATTTGTGCT
       ogt   1  52 137  681762 ..  681775 +  -5.3  -2.82156   CCATACAACGCACCC               CAGAA TGTT TTCTG                TAATTGCATTTCGAT
      nadA   6  74 238  642850 ..  642861 +    -3  -5.31877   TAAGATCGGCGGAAG                TATC GCAT GATA                 TTTTTTATCATCGGT
 ACIAD0645   2 100  64  634749 ..  634776 + -10.1   -5.0916   TGTATCATTTTTAAG        TAGACCAATAT CTCAGC ATATTGGTCTA         TTTTTATATTCAACA
 ACIAD0631   4 100   6  620965 ..  620982 + -11.3  -4.45765   AAGAAAATAAAGATA             GGCAGGA GCTC TCCTGCC              TTTCTTCATTTTAGC
      baeR   2  95  28  616882 ..  616900 +  -8.8  -5.60689   ATTTGGCTTAATTAA             GCATCGCT ATA GGCGGTGC             TTTTTTATTGTATAA
 ACIAD0622   5 100   6  609889 ..  609904 + -10.4  -4.15696   TCCTAAATAAAAAAC              GCCTGC ATAA GCAGGC               ATTTTTTTATTTGCG
 ACIAD0613   0 NONE
 ACIAD0606   0 NONE
 ACIAD0586   4 100  19  575876 ..  575894 + -13.2  -4.19704   TGTTGATTAAAAAAA             TGCCAGCA GAT TGCTGGCA             TTTTGAATAACATTC
 ACIAD0549   7  82  11  541791 ..  541809 +  -7.5   -4.5448   TATAAGCAAATAAAA             TAGCAAC GCTAA GTTGCTA             TTATTTTTGTGCATG
 ACIAD0539   5  93  22  527477 ..  527499 +  -9.2  -4.56775   CAATCAATTTAAAAA           GCCACTTG ATAGTGG CAAGTGGC           TTTTTAGAGAGCGAT
 ACIAD0536   8  57  50  524437 ..  524459 +  -4.9  -3.53281   TATATGGCCCTAATT           TCTCAGTAA AACTA TTCCTGAGA           TGGTTTTTTCTTATC
 ACIAD0525   3  59 404  511839 ..  511849 +    -4  -4.08767   ATCGGCAATCGCAGG                 TTTC CCT GAAA                 TTTTAGAGGCATGCC
 ACIAD0519   0 NONE
 ACIAD0512   2  48 153  501306 ..  501331 +  -3.3  -3.44325   TGGCTTGCATCACTG         TTCGACACG TGGCAGGC CTTGTCGAA          TTACTTCTGAAAAGT
 ACIAD0509   7 100  29  500001 ..  500018 +  -9.9  -6.09888   AGCGCAATAAAAAAA             GCAACTC GATC GAGTTGC              TTTTTTTTGTTCAGG
 ACIAD0499   6  95   8  492141 ..  492156 +    -9  -5.15117   TAAGCTAATAAAAAA              GCGTAC ATTT GTACGC               TTTTTTGCAATTTTA
      gltP   2 100  29  475626 ..  475645 + -12.2  -5.38497   ACCTGATTCAAAAAA            CAGGAAGC CAAA GCTTCCTG             TTTTTTACTTTAAGT
 ACIAD0473   4  89  12  467764 ..  467779 +  -7.6  -5.24531   TTAAATGAAAAAAAA              TGCATC GAAA GATGCA               TTTTTTATAGAAGCT
 ACIAD0459   1  42  30  457130 ..  457163 +  -3.1  -2.50354   AAATCTTAATTTTAA     TAGGGTGGTAAGCAT TTTA ATACTGACCACCTGA      CCTTATTTATTCTTA
 ACIAD0452   1 100  18  451197 ..  451213 + -10.9  -4.46212   TTTTCAATTAAAAAA              GGGCAAA TGA TTTGCCC              TTTTCTGATGAAGCC
 ACIAD0445   3  95  20  443206 ..  443225 +  -8.6  -5.38326   ATTTAAAGTGACGAA            GGAAAGCG AAGA TGCTTTCC             TTTTTATTTAATTGG
 ACIAD0434   4  86  10  432778 ..  432799 + -10.9  -3.22091   TCTTAAATACAAAAA           CCACTTCCT GTTT GGGAAGTGG            TTCATAGCTTAAAGT
 ACIAD0428   3 100  15  427702 ..  427740 + -12.7  -4.83246   ATATTCTGCTTCAAA   TCCTTTCAATGGATTGA TGACC TTAATCCGTTGGAAGGA   TTTCTTTCTTTATGA
 ACIAD0422   8 100  96  422603 ..  422643 + -11.4  -4.78266   ATTAATTTTAAGAGA  CAAATAAAAAACCCAGAT GAGGA ATCTGGGTTTTTTATGCG  TTTATTATTTTATTT
      sirA   4  54 303  419237 ..  419249 +  -5.5  -3.14564   ATCGCCGCTGAGGCT                CGCAG ACG TTGCG                TTAATAACCAGATCA
 ACIAD0414   6 100  37  416046 ..  416068 + -13.5  -4.07568   ACATGTATAAAAAAA           CCGAGATGG GTGAA CCATCTCGG           TTTTAAAAGCCCGAC
      crcB   0 NONE
       pap   3  55 182  388372 ..  388390 +  -5.3  -3.15592   GATGGCTGCCAACAT            CA-GCCAG AAAG CTGGCATG             CTTTTGCTACCACTT
      rbfA   5 100  13  363989 ..  364004 + -10.4  -5.05601   TAAGCCATATAAAAA              GCCACC TGCG GGTGGC               TTTTTATATGTAGTC
 ACIAD0358   7  60  77  352000 ..  352012 +  -3.3  -4.43351   CATTGAGGACGATAT                CATCG GCA CGTTG                TTGTTTTTCAGCTCT
 ACIAD0351   5 100  28  345489 ..  345516 + -10.6  -5.29846   TTTTTGATCGAAAAA        GATGGCTTGACC CTGT GGTTGGGCCATC         TTTTTATTTAGGGTT
 ACIAD0333   4 100   9  329173 ..  329191 + -11.7  -5.49569   CCGATAAAATAAAAA             TCCCCGC ATTGA GCGGGGA             TTTTTTATCTTGGTA
 ACIAD0321   2  55 336  323140 ..  323151 +    -3  -4.07568   TGGCAATGACCGATC                TTCT AAAG AGAA                 TTTTGGACGCCCAAG
      phoU   9  93  30  280360 ..  280382 +  -7.8   -5.4756   CATTGATTAAAAAAA           GACCTTGA ATTTGCA TCAAGGTC           TTTTTTATTACACTT
      ftsW   5  67  35  272700 ..  272742 +  -4.2  -4.52589   CGCCCATTGTGAATT GCATCCTGAAAGTTGGAC ACTTTTA GTCTAATTTGAAGGGTGC TTTTCTATGGCAAGG
      pbpG   3 100  52  262827 ..  262844 +  -9.9  -5.52384   CTAGATATAAAAAAA             CCAGTTG CAAG CAACTGG              TTTTTTTAATGGGAA
 ACIAD0257   0 NONE
      ribC   7 100  12  249755 ..  249773 + -11.8   -5.4492   ATAATAGTGTAAAAA             GCTCATCT AAA AGATGAGC             TTTTTTCTATGTATG
 ACIAD0241   5 100  39  242172 ..  242192 + -12.7  -5.80951   TGATTGATTTGAAAA            GACCGTTTT ATT AAAACGGTC            TTTTTTATTTTAGCT
 ACIAD0221   2  57 296  223145 ..  223160 +  -4.7  -3.53343   GCAAGATGAACCAAA              TTGCC TGAAAT GGCAA               TTTCAGAAAAGCGTT
 ACIAD0207   5 100 415  204115 ..  204140 +   -12  -6.17268   CACATCCCTTTTTAT         GCTCAGTCAT TCTCAT ATGACTGAGC          TTTTTTTTATTCTGA
 ACIAD0191   3  50 101  187766 ..  187786 +  -4.7  -2.70046   GCATGTAAATTGCTA            AGTTGCTTT TGC AGAGCAACG            ATGTCTTCTTTTTTC
 ACIAD0191   3  50 282  187947 ..  187965 +  -4.6  -3.09655   GCTGCGTTTTAAATG             TTTCAACG GTT TGTTGAAG             TGTGTCTGTATCTCG
      rhtB   0 NONE
 ACIAD0162   6 100  25  161506 ..  161523 +  -9.9  -5.78622   ATGATCATAAAAAAA             GGACTCA AATT TGAGTCC              TTTTTTTTAAAATAC
 ACIAD0124   5  64  27  127868 ..  127888 +  -4.1  -4.27681   TTTAATTAATCAACA            GTTGTTA CATATGA TAACAAC            TCTTTTTTGATTGAT
 ACIAD0110   4 100  24  112674 ..  112700 +   -13  -5.73672   TATTTAGAACAATAA         TCGGGTCTCGCC ATT GGTAAGACCCGA         TTTTTTTGATTATTT
 ACIAD0103   7 100  19  102752 ..  102772 + -14.1  -4.69027   CGAATTGATAAAAAA            GGCGATTCA TGA TGAATCGCC            TTTTTACATCGATTT
 ACIAD0064   6 100 154   62634 ..   62652 + -13.2  -5.72254   TGCATGAATAAAAAA             CGCTGTCA TCA TGACAGCG             TTTTTTATTATTTGG
      dsbA   5 100  33   50085 ..   50105 +  -9.1  -5.49234   TGAATGCATAAAAAA            GGTTTCTAT GAT GTAGAAACC            TTTTTTATTGACTGT
 ACIAD0032   6 100  11   39162 ..   39176 + -11.4  -5.47821   CCTAATGAAGACCAA               GCCGCA TCC TGCGGC               TTTTTTTAGGTGGCT
 ACIAD0018   8  81  28   24923 ..   24949 +    -8  -4.21439   ATGCTAGCCAAAAAA         GAACCCCTATCA TCC TGACAGAGGTTC         TTTGTATTCCGATTA

SUMMARY

642 putative operon ends contain 2944 possible terminators.
Percent operon ends hit by terminators of confidence >= x:
	x	#>=x	hits>=x	%hits>=x
	100	272	219	209	33 %
	99	272	219	209	33
	98	272	219	209	33
	97	272	219	209	33
	96	272	219	209	33
	95	308	248	238	37
	94	308	248	238	37
	93	353	284	271	42
	92	353	284	271	42
	91	362	288	275	43
	90	381	301	287	45
	89	407	317	299	47
	88	416	323	305	48
	87	432	334	315	49
	86	450	342	320	50
	85	459	346	323	50
	84	473	354	329	51
	83	492	366	335	52
	82	507	378	344	54
	81	521	389	351	55
	80	535	397	356	55
	79	554	406	360	56
	78	557	407	361	56
	77	567	414	364	57
	76	581	422	370	58
	75	597	433	379	59
	74	612	446	388	60
	73	635	464	396	62
	72	649	473	399	62
	71	667	488	406	63
	70	684	499	409	64
	69	707	518	419	65
	68	724	531	424	66
	67	758	555	435	68
	66	788	577	442	69
	65	817	601	450	70
	64	861	635	459	71
	63	882	653	463	72
	62	943	697	482	75
	61	976	721	489	76
	60	1003	744	495	77
	59	1068	795	510	79
	58	1092	815	514	80
	57	1198	891	530	83
	56	1213	905	534	83
	55	1346	1012	555	86
	54	1400	1058	563	88
	53	1437	1084	565	88
	52	1562	1182	577	90
	51	1688	1280	586	91
	50	1816	1382	598	93
	49	1840	1401	600	93
	48	1945	1485	605	94
	47	2154	1642	614	96
	46	2184	1666	615	96
	45	2378	1820	620	97
	44	2493	1903	622	97
	43	2582	1975	628	98
	42	2726	2089	631	98
	41	2864	2201	631	98
	40	2921	2251	631	98
	39	2944	2268	631	98
	38	2944	2268	631	98
	37	2944	2268	631	98
	36	2944	2268	631	98
	35	2944	2268	631	98
	34	2944	2268	631	98
	33	2944	2268	631	98
	32	2944	2268	631	98
	31	2944	2268	631	98
	30	2944	2268	631	98
	29	2944	2268	631	98
	28	2944	2268	631	98
	27	2944	2268	631	98
	26	2944	2268	631	98
	25	2944	2268	631	98
	24	2944	2268	631	98
	23	2944	2268	631	98
	22	2944	2268	631	98
	21	2944	2268	631	98
	20	2944	2268	631	98
	19	2944	2268	631	98
	18	2944	2268	631	98
	17	2944	2268	631	98
	16	2944	2268	631	98
	15	2944	2268	631	98
	14	2944	2268	631	98
	13	2944	2268	631	98
	12	2944	2268	631	98
	11	2944	2268	631	98
	10	2944	2268	631	98
	9	2944	2268	631	98
	8	2944	2268	631	98
	7	2944	2268	631	98
	6	2944	2268	631	98
	5	2944	2268	631	98
	4	2944	2268	631	98
	3	2944	2268	631	98
	2	2944	2268	631	98
	1	2944	2268	631	98
	0	2944	2268	631	98
