# Supplementary material for: Rapid, accurate, computational discovery of Rho-independent transcription terminators illuminates their relationship to DNA uptake
Source: Genome Biol. 2007 Feb 21;8(2):R22. doi: 10.1186/gb-2007-8-2-r22 (PMC1852404; doi:10.1186/gb-2007-8-2-r22)
Supplement: Additional data file 2 — As described in the text, the entire robust tail-to-tail region is searched; if the region is less than 500 nt, then the 500 nt downstream of the stop codon is searched (stopping if a gene start is encountered). In the case of ties, all terminators with the high score are output. [file gb-2007-8-2-r22-S2.zip › Aeropyrum_pernix.ttperf]

   APE0009   5  56 126    5631 ..    5648 -  -4.1  -3.78329   CTCGATGAACTCAAA             CGATTGT GACA ACACTCG              CAGCATCACGAGGAC
   APE0017   2  54  55   12316 ..   12332 -  -2.2  -3.96932   ATATACAGCTATAAA              CTATCC GGAGA GGAGAG              CCGTGTTTTCCTATA
   APE0052   3  53 377   31010 ..   31030 -    -4  -3.58343   GGCAGGACCCTGAAA            CCCTCTCA GCAGG TGAGAAAG            GCAGCGGAGATAGTG
   APE0068   6  60  30   46098 ..   46137 -  -3.4  -4.22652   GGAGATCAGGGAAAA  CCCTCTAGCCGCGATCCCC GAC GAGGA-CGCGGGCGGAGAC  GTACATCACCACCAT
   APE0080   1  41 -30   54530 ..   54542 -  -3.4  -2.78798   ACCGCGGAGGTAAAT                TGAC GAGAA GTCA                GTATGCATTGTGACG
  APE0092m   6  63 266   65094 ..   65105 -  -5.8  -3.83006   ATATCTAACTAACAA                CTGG TACA CCAG                 GCTTCAAAACTATCT
   APE0097   7  59 283   68184 ..   68197 -  -8.1  -3.10091   AGTCCGAAAACTACA               CAGCC TACA GGCTG                AACCTCGACATCGGG
   APE0107   5  52 354   77413 ..   77423 -  -6.8  -2.50816   GCGGCAGCGAGCAAG                 GCTG CGG CAGC                 TAGTGCTAGGAGAAG
   APE0131   5  56 237   97853 ..   97864 -  -5.8  -3.31263   ACTCTACTTCTAGAA                GCCT TGAC AGGC                 ATACCGGCCTCCGAA
   APE0143   4  49 321  106716 ..  106730 -  -4.2  -3.30243   ATGGATCCTGTATAA               GGTTCT AGG AGAGCC               TAAATATTGCCCGCA
   APE0153   7  60 275  113324 ..  113336 -  -3.3  -4.19472   TAATACAGGCTAAAA                TGGCC TCA GGCTA                CGAGTAACTCACACG
   APE0184   5  50 143  135795 ..  135813 -    -6  -2.61264   GGCTGTAGCCATAAG             CATGCTTA GCA TAAGCCTG             GGTGCGGTGGTATCC
      lys9   2  75 124  142125 ..  142146 - -11.5  -2.97456   ATACAGGAGTATAGA           GGACCTCGC TACA GCGAGGGCC            GAGGATCTCATGCGC
   APE0198   4  53 177  144802 ..  144814 -  -4.7  -3.43961   CGACAACAGGGAGAA                GCCCC ATG GTGGC                TGTGAGGACTAGCCC
   APE0209   3  49 161  152306 ..  152322 -  -3.6  -3.32343   TCGACATCCCCATAA              CGCCAG TTACC CTGGAG              GAAACCTCGCTACAT
   APE0230   6  64 315  166049 ..  166065 -  -4.3  -4.18697   AAAACGATGTGAAAA              GGGCCGT GGA ACAGCTC              TTCGGGGTGAAGGTG
   APE0243   2  49 329  175098 ..  175108 -  -2.4   -3.6279   AAAGCCGTTGAAGAA                 CTCC CAG GGTG                 TTATGGGTCTTGGGA
   APE0255   4  47 442  181863 ..  181879 -  -5.1  -2.62389   GAAGTTAGGGAGAAG              CTGCAAG CCC CTTGGAG              TATAGTTCAGGCCGA
   APE0290   7  59 278  211121 ..  211131 -  -6.8  -3.29829   TAGAGGTGGCCAGAA                 CGTG CTT CACG                 TGCACATACCTCGAG
   APE0316   4  71 220  229487 ..  229499 - -10.5  -2.87344   GAGCGCCGTCAGAGA                GGCGG TAG CCGCC                CGCTCCCTAGAGAGG
   APE0326   1  72  88  236396 ..  236426 -   -11  -3.03124   CTCTACGGGTTAAGA       GCCCGCCGCTCTAC CAG GCTGAGCTACGGGC       CCGCTTGTGCCGGGG
   APE0334   4  57  33  240431 ..  240442 -  -7.2  -3.14344   GAGCCCCGCCATGAA                CCCC TACA GGGG                 CAGATACCAGGGCCA
   APE0385   1  40 269  270176 ..  270196 -  -3.1  -2.57974   ACTACTAGCAATGTA            TACGGGCGG CAG CCTCCCATG            GCTGGCCCTGTTCAT
   APE0428   4  52 319  300913 ..  300924 -  -5.8  -2.96395   AGGGAGGAGGAGATA                GAGG CGTG CCTC                 CCCTACCTTGTGGAG
   APE0459   3  47 238  319057 ..  319097 -  -3.4  -3.41051   GCACCTTCACTACAA GCCCCTTCCTGACGAGGCT CGCCAC AGCC-C-TCCG-AAGGGGC CTCCTATCACCGCTC
   APE0462   2  50 367  320323 ..  320333 -  -5.4  -3.07013   GAGCTCGCTAAGATA                 CTCT GGG AGAG                 GGGATGGGCTGTTAT
   APE0470   0 NONE
   APE0478   3  51 336  333218 ..  333269 -  -5.9  -2.78596   GAGCCTGTGAGGATA GCGCACTACA-CTGCCTCTGAAGCCT CTG AGGCA-CTGAGGCGGGTGTAGC-CGC CTGCGGCGCCCTCAT
   APE0490   8  71 372  341761 ..  341773 -  -3.3  -4.85599   CCGAGCCTACAAAAA                GCTGG CGA CTAGC                CCCCCGGAGAGGCCC
   APE0503   4  47  15  348371 ..  348381 -  -4.6  -2.87564   CTAGGGGGTTACATA                 CCGC TAA ACGG                 AGGGGGTTTGCCACC
   APE0519   6  72 316  356358 ..  356371 -  -8.1  -3.96327   AGCGTCGAGGACAAA               GCCAG GATC CTGGC                GGCCAGAGCCCTAGG
   APE0525   7  53  -7  360826 ..  360849 -  -4.4   -3.5627   ACAGCACTCCTGAAA          CCGCGGAGGC CAAG GCCTACGAGA           GCCTCTTCCCAACCT
   APE0528   6  64 242  363038 ..  363056 -    -8  -3.51235   GGAGATACATGAGAA             CCCCTACC TGC GGCCGGGG             AGCAGCGAGGAGCTG
   APE0536  11  58 253  367341 ..  367364 -  -7.4  -2.92656   AAATTCAGGGACATA          GTCGCTGCGA GGCT TCACAGCCAC           ACAACCGGCAGATGC
   APE0540   8  66 115  370743 ..  370759 -  -2.1  -4.64766   GCTAGACGCTAAAAA              GGCGAGG AAG CTTGGCC              TGCACGTGGACACGA
   APE0552   4  50  91  377582 ..  377596 -  -5.6  -3.08639   AAGATTCTGAAGATA               GACCCC GCA GAGGCC               CTGGCCGAGAAGATA
   APE0558   3  52 182  380788 ..  380812 -  -5.5  -3.26319   AACGGCGGAGACTAA          GGCGCTGGTGG CTG CCGCCAGGTCC          TCAGGCTTGAGGATG
   APE0596   5  54 375  400314 ..  400334 -  -6.1   -3.1544   TTATAGGAGATTCAA           GCGTCGCC CAGTAC GGCG-CGC            CTATGGCAGGGTTCC
   APE0627   7  59 -36  428777 ..  428794 -  -8.3  -2.65656   AACCCAATGGATAAT             GGGGGCG GAGG CGCCCTC              CCAGAGGTTCCGCCG
   APE0649   4  59 429  435598 ..  435614 -  -7.9  -3.05819   TACAGACTGGGAACA              GGCTGAG GTC CTCGGCC              GCTAGAGACGCCTAC
   APE0669   2  46  76  446756 ..  446778 -  -4.1  -2.99458   GACTATAAAATATTA          TGGGTGCGGG GGTG CCCG-AGCCA           GGGCGAAGGGGGCGG
   APE0675   8  56 173  453113 ..  453145 -  -6.4  -3.32294   CGAAAGCCTCTATAA     CGTCTGAGGACCTCT CTGT AAAGCTCCT-AGACG      AGGAGTCGGTGGCCA
   APE0675   8  56 105  453201 ..  453213 -  -7.7   -2.6914   CAGCGGCGACACAAT                GCTCA GGC TGAGC                TTCGCCACCGAAACC
   APE0681   2  45 264  456434 ..  456444 -  -2.4  -3.36492   TGCTGAAGCCCATAA                 GGGG CCC CTCC                 ATAATTGATGTGAGC
   APE0681   2  45  70  456624 ..  456638 -  -3.5  -2.97925   AGTCCACAGCATAGA              CCAGGC TGTA GCC-GG               TAAGAAAATAGTGGA
   APE0688   6  53  14  460258 ..  460269 -  -4.4  -3.52073   CCTGGAAGACTAGAA                TGGT TACT ACCA                 GCCGCCGCCTTGTCT
   APE0693   4 100 457  462880 ..  462932 - -14.9  -4.08767   GCCAGGTCCTCAAAA CGCCCGGGGC-CCAG-GCCC-CCCGGC TCT ACAGGGCGGGCGCCGGAGCCCCG-GCG GCCGCGTAGGCTAGG
   APE0703   3  56 251  468290 ..  468300 -  -6.8  -3.07192   AACGCTCTGAAGATA                 CTGG GCG CCAG                 GTACGCGCCCGCGGT
   APE0712   1  56 327  474781 ..  474791 -  -6.8  -3.06696   TTCTCTGTTAAGATA                 GCGT ACT ACGC                 TGTAAGGCCCCTCGC
   APE0718   6  77  87  479297 ..  479326 - -12.1  -2.71731   CCCACCCCCCAATTA       GTCCTGTAGGCCC ATTT GGGCCTATAGGCC        TTTTGGCCATGTTTG
   APE0741   3  56 280  492845 ..  492863 -  -7.3  -3.05521   AGGATAGCCTCAATA             GCGGCGC GCAGG GCGGCGC             TCGAGAGCCTGGTGG
   APE0755   4  62  39  499674 ..  499689 -  -4.6  -4.07124   TATGAGGGAGATAAA              GAGGAG GGAG CGCCTC               AAGATGTGGGCCAGG
   APE0762   3  59  19  502953 ..  502999 -  -8.1  -3.12036   AGAGAGCAGTGAACA CGCCCCACCCCGTCCCATCC AAACACCCAA GGA-GGG-CGGGG-GAGGCG TTGGCGGGGGCAGAA
   APE0770  11  59 340  507102 ..  507112 -  -6.8  -3.36505   AGAGTCCAGCCACAA                 CGAC ATT GTCG                 CGCTGGAGGCCGCCG
   APE0775   2  49 157  510670 ..  510682 -  -2.6   -3.6502   CACGGTCTACCTAAA                CCCG CCGTT CAGG                AGTAGGCTGGTGAAG
   APE0784   4  70 315  515992 ..  516007 - -10.4  -3.25823   CTGCTTGGATAGGAA              GCCTGG GAGA CCAGGC               TTTCCTTGAGGCTAT
   APE0790   3  51 222  521738 ..  521752 -    -5  -3.32844   GGCGTTAGTCTAGAA               GGTACT TTG AATACC               TAGATTAGGAGCTAA
   APE0797   5  65 152  529180 ..  529191 -  -5.8  -3.87373   GAGACTCTGTATAAA                CAGC TCGG GCTG                 AGCGTCCAGCTTGAC
   APE0814   6  60 126  540366 ..  540390 -  -8.5  -2.78715   AACCGGGCGAGCATA          GGAGCGTGAGG CTA CTTCAAGCTCC          GGGCGATAGGCCCCC
   APE0819   6  59 305  544006 ..  544016 -  -8.2  -2.61681   GCTGAACGTGATAAT                 GGGC CAC GCCC                 CGAGGGAGGTCGTGG
   APE0839   4  53  58  553794 ..  553809 -  -6.1  -3.04144   GGTCGAGGCCGAAGA              CAGCC AGCGTA GGCTG               GGAGGAGCTGGAGAG
   APE0849   2  53 390  558533 ..  558577 -  -7.1  -2.78384   GGCTGGCTCACTATA CCCCAGGCCGTGCTGGGCCTCG CGTT CGCGGCC--GC-CGGGCTGGGA CTGATCGTCATGAGG
   APE0861   1  47 322  564539 ..  564549 -  -5.4  -2.52623   CGTGTTTTACAAGAC                 TGGT AAA ACCA                 CGGGAACGACGGCTA
   APE0866   5  69 190  566969 ..  566987 -  -9.5  -3.41745   TCGCTATAACAGGAA             GGCCAGG CGTAT CCCGGCC             TCGACGAGGAGGAGG
   APE0874   7  66  82  572357 ..  572370 -  -2.3  -4.62336   ATTCTACGGGAAAAA               GCCTG AGAT CAGGG                CTCAGATAGGCGAGG
   APES039   2  65 371  577517 ..  577536 -  -8.6  -3.28924   CAGCTCGCTGTATAA            GCTCG-CGA GAC TCGTCGAGC            TGAATATACCCAGCG
   APE0894   4  52 253  587348 ..  587368 -  -6.7   -2.5805   AGGACTCTGGAGAAG            GTTGGCTCC TAC GGGGCCCAC            TATGCCGTGTGGCTG
   APE0902  12  56 307  592786 ..  592808 -  -2.6  -4.05033   TCTACCTCATAGAAA           CCTACACTCC CCC GCAGCACAGG           GGTAAGGGTGTGGCG
   APE0916   1  43 394  599040 ..  599064 -  -4.1  -2.78384   TGGGGCTTCAGCATA          GCCTCCTGCTG CCA CCCCATGAGGC          CGCTGCCAGGGGAGA
   APE0927  12  81 311  605873 ..  605889 -  -9.4  -4.12475   TATAGAGGAGATAAA              GGCCAG GACAG CTGGCC              AGACCGGCTCCGAGA
   APE0931   8  85 454  608061 ..  608084 - -13.2    -3.214   CCGAGGAGATGAAGA          GGAGCATGGG CCTG CCCATACTCC           TAGACCAGAAGACGG
   APE0955   5  56 263  625056 ..  625067 -  -7.2  -3.05384   GGGCCGCCTACGGAA                GCCC CTGG GGGC                 TTCCCTCGGGAACCC
   APE0975   3  46 211  640364 ..  640382 -  -4.5   -2.7224   CGAGAGCATATACGA             GGCCATG AGGTA CATGGAC             TTCAACGGCGTGGGA
   APE0996   3  81 236  651837 ..  651860 - -13.1  -2.70932   CCTCTCCCTCAAGTA          CCCGCCCCC CAGCTC GAGGGCGGG           CGTGCTGCTCCTCCT
   APE1009   6  59 157  658265 ..  658275 -  -6.8  -3.29461   CAAGGGCGTGGAGAA                 GGTC AAG GACC                 ACGTGCTCACTACCA
   APE1031   2  45 108  666712 ..  666731 -  -4.8  -2.62184   CGGCCCCCTACATGA            GGGTGGCC TCCA GGCCCCTC             GCCGACCTGGGGGCG
   APE1042   3  59 125  671107 ..  671121 -    -7  -3.28924   CACTGCTGGGGATAA               GGGGCC CCA GGCTCC               TGGCAAGCCTCCTGC
   APE1051   3  52 447  675677 ..  675707 -  -3.1  -3.66178   CGTCTCAAGGTCAAA      CGCGGTGGTGTTCG GGGC CGA-CGCCGCCGGG       CTGGACGGCTGTTTG
   APE1056   4  51 207  679092 ..  679117 -  -4.7  -3.29511   CCGACTCGGTGATAA         TGC-TGAGGGAG GGG CTCCTCCACGCA         CAGGGGCCGCCCGAG
   APE1073   2  58 177  685476 ..  685494 -    -8  -2.90763   GTGATAGCCTACATA             GCAGGGAG GAC CGCCCCGC             CGGAGAAGAGGATGG
   APE1104   0 NONE
   APE1149   2  56 112  715867 ..  715879 -  -6.2  -3.33261   CCTCAAGGCCTACAA                GCCC ATGGA GGGC                GGGGTGTGCGACGCC
   APE1161   4  54 399  721964 ..  722000 -  -2.2  -3.86822   GAAGGCCTCGATAAA    CCCCTTCATGCCCA AGCCCGTAA CAGGCATGCAGTGG    GCAGGCTTGGCTCCC
   APE1178   7  52 451  729681 ..  729698 -  -7.1  -2.58783   CATAGAGGAGAAGAT             CTATCAT CCTT ATGATAG              GATTCTTAATAAGAA
   APE1209   1  43  62  758604 ..  758616 -  -3.4  -3.08812   TCGCTGTCAACAAAG                CTAG AAGGA CTAG                ATAATTGAGAGAAGC
   APE1212   4  51  48  763365 ..  763379 -  -4.2  -3.45027   AGGGCGGACGAAATA               GCCG GAAAACA CGGC               CTACTGAGTCATAGG
   APE1230   5  54  25  776724 ..  776737 -  -5.3  -3.32844   TGGTCGATTCGAGAA               TAAGG CTTA CCTTA                TACAGTCCAATAACC
   APE1264   2  56 -41  801161 ..  801181 -  -7.5  -2.53911   TGAAGCGCCAATCCA            CACCCCGCA TTC TACTGGGTG            AGTGTAGGGGTTGGC
   APE1278   9  66 118  809731 ..  809743 -  -7.7  -3.59979   GCTGGCGAGGTTAAA                GAGCT TGG AGCTC                AGGAGCCCGAACTCG
   APE1278   9  66  67  809778 ..  809794 -  -9.4  -2.98813   ATGCTACAATAACCA              CGGCGT ACACG ACGCCG              ACAGCAGCTAGGGCC
   APE1286   4  63 285  814797 ..  814809 -  -9.1  -2.70932   GCCTCTTGTGAATGA                GTCGG AGC CCGAC                GCTGTTGTTGTGAGC
   APE1299   0 NONE
   APE1301   3  56  53  824545 ..  824562 -  -5.5  -3.52874   GTCTAGAGAAGAATA             GGAGCCT ATGG AGCCTCC              CCGCGAAGGCTCTAA
   APE1324   9  60 221  838841 ..  838871 -  -8.2  -2.80622   ACATACCCGAGGAGA       TGCCGGAGGCCC AGTATAG GGGCTTCGGGCA       GAGGCAGCCTTACAG
  APE1336m   8  49   7  846224 ..  846246 -  -3.3  -3.53224   GAGGGGGCTCTCAAA          CTCCTCGAGC ACCT GCCCG-GGCG           GCTGGGCTAGCGGCC
   APE1346   2  51 348  855168 ..  855185 -  -3.4  -3.57971   ATATTGAGGGTGAAA             CTGG-CG GGCTA CGACCAG             AACGTTGTAATGTTC
   APE1375   8  57  30  874161 ..  874178 -  -7.7   -2.7314   CGGTAAAGGAGATTA             CCAAGGC CACC GCCTTGA              TGAGCCTGCTACCAG
   APE1385   3  48 391  881622 ..  881644 -  -4.8  -3.12668   TAGTCTCATACGCAA           TAGCCTACCC GCT GGGTATGGTA           ACCAGCGTCCTCGGA
   APE1404   2  81 165  892288 ..  892300 -  -9.1   -4.1021   GCGCATAAGGATAAA                GGGTG AAC CACCC                AGCCCTATAAATCCG
   APE1408   4  58 137  896714 ..  896731 -  -5.5  -3.66742   CCGAGAGAAATAATA             CCTGAGG GAAT CCTGAGG              GAATCAGGAGAGTAA
   APE1472   5  60 171  935061 ..  935076 -  -6.1  -3.65812   GGGGGGTTAAGATAA              GCCAG GAGCAG CTGGC               CCATGAGATAGCGTT
   APE1484   6  72  29  942208 ..  942219 -  -4.4  -4.62069   CGCGGAGGGCAAAAA                TCCA GGGG TGGA                 GGCTTTTTAGGAGGG
   APE1494   0 NONE
   APE1508   3  53   2  954301 ..  954317 -  -4.4  -3.48276   GCTGTGGCTAGAGAA             GGC-GAG GTAT CTCAGCC              TCTACCTGACGAGGA
   APE1510   3  85 250  955375 ..  955389 - -11.4  -3.63805   ACTGTAGACGTTAAA               CCTCCC GAG GGGAGG               GTGATTGAGGTTGCA
   APE1520   3  65 425  960103 ..  960113 -  -8.2  -3.28712   GCTTGCCTGGGAGAA                 GGGC TTA GCCC                 TCGCCTCCACCTGCC
   APE1525   7  56 177  963481 ..  963491 -  -2.4  -4.12901   GAAAAGGGAGAGAAA                 GGGC GTA GGCC                 TGGACTTCTTCCTAG
   APE1539   6  72 197  970954 ..  970972 -  -6.7   -4.2349   GTTTCACAGGCAAAA            CCCGAGGT CATA ACC-CGGG             GTGTAGAGGCAGTAG
   APE1555   4  73  22  980706 ..  980741 - -11.8  -2.70932   GTGCCCCCCCAAGGA    GCCCCGGCGCGAA-GAC CCC GCCGCTCCCGCCGGAGC    CTATGGAGAGGCTTG
   APE1563   3  43 333  987549 ..  987573 -  -4.1  -2.80816   GGGTGAGGTATGAGA          GGGCCCCGG ACGTGTG CCGGGCCGC          TGAGGTCCTCGTAGA
   APE1588   0 NONE
   APE1602   4  66 202 1015131 .. 1015141 -  -5.4  -4.11216   TTCCGAGTTCGAAAA                 CGTT GTC AACG                 GCGAGTATGTCGGGC
   APE1637   5  54 257 1039244 .. 1039261 -  -6.9  -2.84586   CTCAAAACCCAATCA             GGCCAGG TTAT CGTGGCC              AAACTATCCGGGGGT
   APE1648   8  61 410 1044044 .. 1044074 -  -6.1  -3.68024   CGGTTTAATATAGAA      GGAGAGGGTTAGAG GCAC CACTATCCCTC-CC       ATCCTCGCTATAGCA
   APE1660   6  51 354 1050228 .. 1050239 -  -3.6  -3.55444   CTGGCAGGCTTCAAA                GGCG AGCC CACC                 AGGGCCCAGGCGGGT
   APE1698   3  58 468 1070001 .. 1070014 -  -8.1  -2.91239   CATAGACTCTAGATA               CGCCT ACAT AGGCG                ACACTATAGAAGTTG
   APE1708  10  58 335 1075592 .. 1075606 -  -6.4  -3.53444   CGATGCTGGGCGAAA               CCGCTA GGC TAGCAG               CCTCCGAGGTGGAGA
   APE1715   2  59 119 1080702 .. 1080725 -  -6.6   -3.4015   ACAACAAGCTGATAA          GGCCCACGGA GAAG TACGTCGGCC           CAACAGGCCTCAAGT
   APE1723   5  56 309 1088880 .. 1088901 -  -7.3  -3.06492   GTATCCACGGGAACA           TCGATAGGT GTTT ACCTAACGA            TAAAGAATAATACCA
   APE1734   7  62 -34 1097619 .. 1097637 -  -8.1  -3.30441   TAGCATCTCCTACAA             GGCTCAG GCACG CCGAGCC             CAGCATCTGCCCTAT
   APE1745   5  61  70 1101937 .. 1101950 -  -8.1  -3.25719   TTATGACAGTAGCAA               CCTCG ACCT CGAGG                TGGAGTCTACAGGCG
   APE1751   4  42 285 1104054 .. 1104075 -  -2.9  -2.85078   TAGAGGCTAGCAAAG           TGGGCATACC AGT GGT-CGCCCT           GGTGGACACGGATAA
   APE1783   5  77 240 1122401 .. 1122418 -  -9.9  -3.64703   CCGCTTGCAGCCAAA             GAGAGTG GAGC CACTCTC              ATAAACGTGAATCCC
   APE1800   1  41  11 1134444 .. 1134458 -  -3.4  -2.83715   GGCATCAGGAGCATA               CCCGGG GTT CTCAGG               ACTACCACCCTCATA
   APE1820   0 NONE
   APE1838   6  69  57 1161727 .. 1161739 - -10.5  -2.63715   AGCCAGGCTAGACGA                CGGCC CCT GGCCG                TCTATCGTGTTCTAT
   APE1842   2  47 126 1163648 .. 1163660 -  -5.5  -2.61429   TAAAACCGTTAGAAG                CTGGA GCC CCCAG                GAGCTGGGCGTGGTG
   APE1877   3  45 324 1188532 .. 1188546 -  -4.2  -2.83894   AGGAGGAGTACTATA               CTAGCC TAC GGCTAT               ACTCTAGGCGATATA
   APE1882   3  43 345 1191197 .. 1191210 -  -2.3   -3.1372   CACTCGGTATCAATA               GGAGC GGCG GCTCT                AGCCCCCCTGTTTCT
   APE1891   2  56 280 1198013 .. 1198038 -  -5.4  -3.54951   GATGCTACTAGATAA         GATTGAAGGC GGCATA GCCTTCTACC          AGGCCCAGCGGCGCG
   APE1905   1  60 468 1207237 .. 1207251 -  -4.2  -4.08216   TCAGCCCGTCTAAAA               TTCTCC TGA GGAGGA               GTACCCACGTCTGGA
   APE1949   3  61 -25 1231445 .. 1231458 -  -8.1  -3.16564   CCCCTACTCCATGAA               CCCTG GCTT CAGGG                CCTGGCACCTCTCGT
   APE1954   7  57 192 1234161 .. 1234171 -  -6.8  -3.16742   CGGAAGGCCTACGAA                 GCTC ATG GAGC                 TGCTGACAGTAGCCG
   APE1965   8  69 188 1243981 .. 1243994 -  -8.1  -3.72788   GCTCAGAATAGAGAA               GGGAG ACCT CTCCC                TAATACTCCGCTACT
   APE1979   3  53 342 1252678 .. 1252707 -  -4.9  -3.42078   TACACCCTAGGAGAA       GGCCGCC-CGCCTA GTC CAGGCCCAGCAGCC       TCCTGATAAACCTTG
   APE2023   8  61 156 1275619 .. 1275652 -  -8.1   -3.1505   AGCAGCTGTGAGGAA     GCTACTAGCCCCCAA GGAG CTGGAGCCTAGGAGC      CCTGGCCCTTTTGGC
   APE2038   3  56 330 1282961 .. 1282978 -  -7.7  -2.57564   CTAGCGGTGGAGAAG             CCCTGAG GATA CTCAAGG              ACCCGCGGAAGGGGG
   APE2044   4  56  49 1285962 .. 1285972 -  -6.8  -3.01712   GCCCTTTTTCCAAGA                 GCCT CTG AGGC                 CCAGTGTTGCAGGTG
   APE2055   2  51 288 1290824 .. 1290839 -  -4.6  -3.28924   CAGCCCTCTTCATAA              GCTTCG GAGA CGCAGC               CACAGGGATAGTCAG
   APE2060   5  57 331 1293949 .. 1293966 -  -6.9  -3.17622   GACTGCGATAAGAGA             GCCACCC CGGA GGCTGGC              AGCAGATATGGTGTA
   APE2066   6  83 100 1300524 .. 1300560 - -13.5  -3.05384   GGGTTCCCGAGGGAA    GCCCCCCAGGGGCTTCC GTA GGCGGCCCCGGGGAGAC    CGTGATGAACCCAGC
   APE2070   4  56 369 1304191 .. 1304216 -  -5.4  -3.54638   ACAAGCGGGTGTAAA         CAGGGAATGG CCGTTC CCATCCTCTG          GAAACAGGCAGTCAG
   APE2075   6  57 292 1309011 .. 1309028 -  -7.7  -2.71924   TACTGCCCTGCAAAG             CAGGTTC AGGG GAACCCG              GTGCTCGAGATAGCG
   APE2084   4  59 293 1314635 .. 1314649 -    -7  -3.30007   AAGAGGCTGGGAGAA               CTGGCC TTC GGCCTG               AACTACGATATACAG
   APE2090   2  63 154 1319256 .. 1319268 -  -6.9  -3.60151   CGCCCTAAAGGAGAA                CGGCG TGG CACCG                CTGGCCATACTCATG
   APE2130   5  73  34 1346344 .. 1346362 -  -3.9  -4.82901   TCCTGGCTATAAAAA            CGCCT-TA GTGG TAGAGGCG             GAGCGGCCGGTTCCC
   APE2138   5  58  74 1351199 .. 1351233 -  -3.6  -3.88137   ATAAGCCTCGATAAA    GCGCCTATAGTGC CTATACCACT GCACC-CAGGCGC     TGAAAAGTACTATAA
   APE2147   4  60 121 1358842 .. 1358855 -  -2.3  -4.31397   AGTTCTACAAAATAA               GGTCC GAAA GGAAC                GGCATCCTAGCGCTC
   APE2156   3  51 149 1366405 .. 1366420 -  -3.2  -3.57263   AGCCCCACTCCTAAA              CGTCTC TCTC GAGAGG               GCTGTCTGGGTCGGG
   APE2156   3  51 -21 1366575 .. 1366590 -  -4.7  -3.28791   ACTGCTTGGCTACAA              GTGGA GCCTCT TCCAC               TCCCCCCTCACGGCC
   APE2166   2  55 139 1374914 .. 1374926 -  -4.8  -3.60296   GAGGTTCAGTCTAAA                GCTC TGAAC GAGC                TTAGGACTAGAGTAT
   APE2206   2  66  71 1399188 .. 1399201 -  -9.5  -2.98823   GCTCCCCCAGACATA               GGCCC TCTA GGGCC                TTTCTTAAAGGCCAA
   APE2215   8  60 103 1405179 .. 1405189 -  -8.2  -2.80437   AACATAGTAAGATCA                 GCCC TAT GGGC                 GGCTGAGAGGATGAG
   APE2223   7  53 215 1410294 .. 1410324 -  -4.5   -3.5393   AGGAGCTTCTCGAAA       GCCACACCCCTGC TCTCC ACCGGGGCGCCGC       CGTGCTGGTGTTCAG
   APE2247   2  82  10 1423488 .. 1423526 -   -13  -2.91582   TACTCGATCGAGACA   GTATCGTGGAGCACCGGG GGA CCAGGTGCGCCTCGATGC   TGGGCGGGCCTAGCA
   APE2271   1  49  76 1440910 .. 1440921 -  -2.2  -3.63991   CAGTACTTTCAACAA                TAGC ATTT GCCA                 TAGCCCTTCTACTCC
   APE2276   8  60 152 1451193 .. 1451208 -  -4.6  -3.89346   CCTCGAGGCCAGAAA              CACGGA TGTC TCCGGG               AGTTCGCAGCTTATA
   APE2281   3  53 276 1456035 .. 1456047 -  -4.7  -3.52539   TAACCGTAACTATAA                GCCTC CCG GTGGC                ACCCTCCCCCGAGCT
   APE2290   4  49 275 1462739 .. 1462749 -  -5.4  -2.95116   GCACGATGGAAATGA                 TGAG GAC CTCA                 GGAAGAAGGCTATCG
   APE2312   7  81 216 1478785 .. 1478799 - -12.8  -3.15078   GACACGCTATCAAGA               GCCGGG CTG CCCGGC               GAGGTTAGCAGGGAG
   APE2324   3  47  -5 1486067 .. 1486094 -  -3.4  -3.28712   TTTGTGGCTTGAGAA        GGCCTAGGATGCC CGG GGGATGCTAG-CC        ATCCCCACCAGCCTT
   APE2327   9  70 418 1487126 .. 1487137 -  -3.6  -4.62471   GTTAAGTGGTAAAAA                CAGG GTTT CCCG                 CCTGCTGGAGGGGGA
   APE2352   1  48 367 1500613 .. 1500627 -  -5.6  -2.82015   TCTACACCCAGGACA               CCCACT ATG AGGGGG               ACCCGGAGTTCGAGA
   APE2391   3  66 467 1518826 .. 1518852 -  -7.3   -3.7282   CCAGTGGAGTAAGAA        CCCGTGGAACGT GTAC AAGTTCC-CGGG         AAGGATGGAGGTTGA
   APE2424   0 NONE
   APE2444   7  82 316 1549539 .. 1549564 -  -9.1  -4.25658   AGGCGATCAAAATAA         TAGACCTTTCC CGCA AGAAAGGCCTA          ACCGCAGGTAAGGAT
   APE2464   1  39 107 1564544 .. 1564554 -  -2.4  -2.80816   GGTTTACGGATGATA                 TGGG CAA CCCT                 GTTGTTATAGCTGTC
   APE2467   2  66 429 1568134 .. 1568147 -  -8.1  -3.59979   GCGGCGTAGTCCAAA               CGGGA GGCC TCCCG                CTAGCGGGGAGGCTC
   APE2473   1  51  48 1571891 .. 1571910 -  -2.7  -3.64703   GGTGGTCGACTTAAA            GCTCACC CCTCAC GGCGGGC             TGGATCCGGATGACG
   APE2491   3  65 415 1580425 .. 1580445 -  -6.2  -3.99592   AGGCATGAGGATAAA            CCTAAGAA CATTC TTCCTAGG            CACATCTATACTCCT
   APE2501   4  58 102 1585953 .. 1585965 -  -7.7  -2.94099   CTTTCCTACCAGAGA                CTGCT GAG AGCAG                GATGGCGGAGGAGAA
   APE2506   4  56 287 1591311 .. 1591326 -  -6.1  -3.28924   TACCCCTTTCTACAA              GGCGT TTGAGT ACGCC               GTAGACCCTGTTTTT
   APE2512   3  54 263 1594283 .. 1594293 -  -5.4  -3.31792   CGATGACTCCTACAA                 GGTA CTT TACC                 TCAGGCAGGTCCTCC
   APE2529   1  58 202 1606455 .. 1606473 -  -5.2  -3.70902   GGTGTTACATCCAAA             CCCCGC CTACCCC GCGGAG             AGGTCGTGGAGGGGA
   APE2542   1  45 468 1615752 .. 1615770 -  -4.6  -2.62396   TAGTGGTTGACAGGA             TTCTTCTT AGC AGGAAGAA             AGTGTATGGGGGAGG
   APE2556   6  60 149 1625932 .. 1625942 -  -4.6  -3.87815   CGTGAGCCCCATAAA                 CGGC TCC ACCG                 CCTGCCAACGTTGAA
   APE2583   7  56 277 1642379 .. 1642395 -  -2.1  -4.03234   CTTTGCCCAGATAAA              GTACCGG AAG CTGGTGC              AGGCTTCTGTAGCCG
   APE2612   1  48 112 1664502 .. 1664513 +  -4.4  -3.02144   CCCACACGGGCAGGC                TTGC CATA GCAA                 TGTTCCCAACACTCC
   APE2610   1  46 353 1664144 .. 1664185 +  -3.5  -3.02144   CCACCTGGCCGTCCA GCTCGCCTTCGCCTCGAGCA TCC TTCGCGAGGCGGCGATG-GC TCTTGCGAGGGATGA
   APE2601   5  62 470 1655477 .. 1655493 +  -4.4  -4.07568   TACTCGATAGTAATG             GGC-AGG TTAA CCTCGCC              TTTTCCGGAAGCAGA
   APE2585   3  47 211 1645356 .. 1645369 +  -4.5   -2.8805   GCTACTAGGGTGACT               GCAGC CAGT GTTGC                TATGTAGGGGATGGT
   APE2577   3  48   3 1638426 .. 1638438 +  -5.5   -2.7186   TCCCGAGTGGTAGCC                GGCTT CTC AGGCC                TCCTTCACCCCGTTT
   APE2571   5  53  46 1634803 .. 1634815 +  -3.3  -3.82604   AAGAGGCTTTAGCAG                GGGGA ATT TACCC                TTATTGATTAACTAA
   APE2571   5  53 420 1635177 .. 1635200 +    -6  -2.98823   CAGACCGAGGACCTC          GAAGTAGTCT CCGG GGACTACCTC           TATGTGTAGCCCCCC
   APE2562   1  46  35 1629116 .. 1629132 +  -2.2  -3.40403   GGGTAGACCATCACG              CCTTCA CCCCC TGCAGG              TTGTCGTAACGGCCG
   APE2541   2  42 212 1616444 .. 1616458 +  -2.8  -2.90496   GTGGCATGGCGAACT               TAATCG ACT CGATCA               TAGTTTCCACGAAAC
   APE2530  10  76  39 1608391 .. 1608404 +  -9.5  -3.83205   CTGGCACTGCTAAAA               CCCGG ATAT CCGGG                TTTAGTCTCGACAAT
   APE2509   7  67 397 1594926 .. 1594942 + -10.1  -2.82505   AGTCCCAGAACTGCA              GCGGCTT GCG GAGCCGC              CTTTAGATGTAGGCT
   APE2490   5  46 194 1580937 .. 1580949 +  -4.1  -3.06315   TGTGAAGACTCCTCC                TTAGC CTC GCTAG                TATTGCCAATGTTGC
   APE2472   6  62 276 1572251 .. 1572277 +  -8.6  -3.02511   GCCTCGCCTCCCTGA         GTAGGCCCTCGA GGA TCCGGGGCCTCC         TCTTGAACACATCGA
   APE2452   5  62 470 1558189 .. 1558203 +  -7.8  -3.33214   CGGCTTAGGTTCCGT               GTGGGG CAT TCCCAC               TATTATCCTTACGGT
   APE2446   1  52 393 1553107 .. 1553131 +  -7.1  -2.54896   CACAATATGGCCGCC          TATCCAGACTG AAG CAGCCAGGATA          TGAATTAGCTGGGCG
   APE2443   4  62 163 1549931 .. 1549943 +  -4.8  -4.08279   GGGAGTGCCTATTGG                GGCT AGGTA AGCC                TTCTTTATAGCATCT
   APE2428   3  53   1 1538448 .. 1538461 +  -3.8  -3.68738   CGGGGCTTTGCATGA               GCCT CAACTT AGGC                TTCTATGTTAACCTG
   APE2392   1  42 361 1522298 .. 1522312 +  -2.1  -3.01712   CCTAGAGCTGGTGAA              GG-CTG CTGG CAGGCC               TGTTGCGGCGCCGAG
   APE2374   2  42 446 1512838 .. 1512851 +  -2.3  -3.09834   TCTGGACGGCCACAC               GCCTT CACC GGGGC                TTGACTGCTGGAGTG
   APE2357   7  56 106 1504547 .. 1504573 +  -7.2  -3.05384   TTGCGGAGCACCTCT         TCGCCTCCGC AGTTATA GCGGGGGAGA         TTGCGTGGAGGGCCA
   APE2338   4  81  33 1495245 .. 1495260 +    -9  -4.09685   ATCTGGCATGAAGCC              GAGGCT GTGT AGCCTC               TTTTCCGGAGTCGGC
   APE2335   8  75 189 1492479 .. 1492494 +  -6.8  -4.35044   CAACCCCTGGAAGCC              CACCTC CGGG GGGGTG               TTTATGTTTGCATAC
   APE2311   2  49 131 1479967 .. 1479980 +  -4.5  -3.22475   AGGCTGGCGGCGACC               CTCGG CTCC TCGAG                TGTTATGAGGCTGAG
   APE2293   3  47 110 1467581 .. 1467608 +  -3.4   -3.2964   CACCGAGTAGTGCAA        CCAGCTTTAGAG ATCC CTTCAAATCTGG         TTCTCCGCAGCCTTT
   APE2289   6  79  39 1463075 .. 1463090 +  -2.5  -5.18371   CCCTTTATCGCTTGT              GC-CGG AGAGA CCGAGC              TTTTCTTTTATCCAC
   APE2278   7  58 426 1454617 .. 1454637 +  -7.5  -2.89564   GGGGTATTGAGAGGA            GTCTTCTGG TAG CCGGGAGGC            TATGTAGCCTGCCAG
   APE2269   7  72 353 1441303 .. 1441316 +  -5.3  -4.45083   TCCACTTCCTGGTTC               TTCTC CAGA GAGAA                TTTTCTGGATATCAC
   APE2249   2  47 365 1426359 .. 1426371 +  -4.8  -2.87132   GCCGCTGTACGCCTC                GAGG AGGAG CCTC                TGTGTCAGGACGAAG
   APE2246   2  56 -25 1423524 .. 1423541 +  -7.7  -2.61144   CCAGGTGCGCCTCGA             TGCTGGG CGGG CCTAGCA              GTGTTTAGGGGCTGG
   APE2234   0 NONE
   APE2221   3  49  87 1410655 .. 1410668 +  -3.7  -3.34398   CTACCTCAACAACCG               CCAGG CTAT CCCGG                TATTTGCCGAAGAGG
   APE2202   5  82  36 1399188 .. 1399201 +  -9.5  -4.15044   GCTCCCCCAGACATA               GGCCC TCTA GGGCC                TTTCTTAAAGGCCAA
   APE2190   5  66   1 1390958 .. 1390984 +  -7.4  -3.68024   AGAAACAGAGGGTGA        GGGTAGCGTTT CGCCCT AAACGC-ACCC         TTATGTATTAAACAC
   APE2184   4  79 231 1385446 .. 1385456 +  -2.4  -5.24416   TAGACTTAGTTTTCT                 GGGC TAC GGCC                 TTTTTCTTCTCCTTC
   APE2172   4  56 192 1379588 .. 1379598 +  -2.4  -3.99324   CAATCCTGGCCATGA                 CCTG GGG CTGG                 TTTCTAATCCTAACC
   APE2165   5  62 463 1375514 .. 1375526 +  -4.7  -4.10657   CCCTTGCCTCCTCCT                GCCCC CGC GGCGC                TTTTACGGCGTCTCC
   APE2157   5  47 346 1368720 .. 1368744 +  -4.9  -2.91383   GAACTCCCTCTTCCC          TTTGTCAGCCA GTG TGGCTGCCCAG          TATGTGAGTAGGCGT
   APE2157   5  47 463 1368837 .. 1368852 +  -4.6   -2.9162   TGGCTGGCCGAACAC              CTCCCT CTGG AGGGCG               TAGTTTAGAGCCTTC
   APE2149   3  51 218 1361768 .. 1361778 +  -2.4  -3.75153   GCTTCCATAGAGTCT                 GCGG AGC CCTC                 TTTGCCTTAACAACC
   APE2136   6  57 100 1351370 .. 1351396 +  -6.7  -3.16564   CAGCTTAAAGACGGG         GCAGTTTTCAA CCCCC TTCAAAACTGC         TTCCTCGGATGCAGG
   APE2120   5  59 454 1338792 .. 1338810 +    -8  -3.06969   GGACACCCCATACTG             CCCCCGTC TTA GCTGGGGG             TATTCACATCGGTTC
   APE2117   1  41  33 1336015 .. 1336028 +  -3.1  -2.77192   CCGGATATGGCTACG               GC-GAG GTC CTCAGC               ATTATTAGAAGGCTT
   APE2105   4  73 422 1329790 .. 1329836 + -11.5  -2.71712   ACCCCAGGCTCTGGA CTTCGCCCCCGGGGGTTGCACC CTCA GCTACGA-CCCGGGGGGCGAGG CTTTCAAGAGGCCGA
   APE2095   9  72 255 1323641 .. 1323657 +  -5.8    -4.371   CCCCTAAGCTCCTTC             GCCG-CC TCTA GGACGGC              TTTTGGTATGGTGAA
   APE2089   2  57 475 1319917 .. 1319938 +    -8  -2.70932   CCCTCTTATCAGCCG           GCCCACAGG CCCCT CC-GTGGGC           TCCTTCCAGAGGCAG
   APE2068   1  56 131 1304212 .. 1304241 +  -2.1  -4.07885   ATGGCCGTTCCCATC       CTCTG-GAAACAGG CAG TCAGTCTCTCAGAG       TTTTACAGGGAGATG
   APE2054   3  53 418 1291498 .. 1291531 +    -6  -3.09635   GCGTGTAGAAGTCGA     GGGCCCTGGA-GAGG TTTGC CTTTATCCAGTGCCC     TTCCATGCTGAACAT
   APE2042  10  62  26 1286093 .. 1286137 +  -9.4  -2.65815   GAACGTCTTAACCCT GCC-CC-GG-CTGGAGAGCCT TAGAGC AGGCTCTCCTGACCTGGCGGC TACTCTGCCTATGAA
   APE2017   6  64 291 1271894 .. 1271914 +  -7.5  -3.44206   CCGGCCTCCATAGTG            GGGGCCT CGAGCTT GGGCCCC            TTGTAGTGCCTGTTC
   APE2000   4  56 283 1264509 .. 1264535 +  -7.8  -2.56271   GCTATAGCCTTTGCA         AGCGGGGGAGGC ACA GCCTCGCCCACC         ATGTTGTACTGCGCG
   APE1995   2  47 212 1260341 .. 1260368 +  -3.3  -3.28447   AGAGCTTACACCCGG        CACCCCCAGGA CCATAA TATCGGGGGTG         TATTGTAGTAGATAC
   APE1976   2  58 234 1252925 .. 1252942 +  -6.2  -3.54307   GGCCGAAACCTTGGG             GTCGCC GTAGAA GGCGGC              TTTAAGCCAGGTGTT
   APE1964   2  75 389 1244460 .. 1244476 +  -7.3  -4.32177   GGCTGCCCAACCTGC              GTTTGAG CCT CTCAAGC              TTTATTATAACGTCC
   APES066   1  40 265 1237283 .. 1237294 +    -3  -2.60061   GGTATCGCTGTATTA                TTTG CTAA CAAA                 ATATTCTATGCCTGT
   APE1948   2  41  62 1231456 .. 1231467 +  -2.2  -2.89177   TGAACCCTGGCTTCA                GG-GC CTG GCACC                TCTCGTCTATAGCCT
   APE1930   2  72 466 1222946 .. 1222957 +  -5.8  -4.36914   CGTGGCTGCGAGGTC                GCCT ACAG AGGC                 TTTTATGACGGCAAG
   APE1904   7  55 170 1207853 .. 1207865 +  -3.3  -3.86015   GTGTTGGAAGTTCCA                GGACT AGA AGCCC                TTTCTCGCCAAGCTC
   APE1894   5  46 356 1201891 .. 1201933 +  -4.3  -2.82623   GGGGGTAGCTGGGTT GTGAGCTGTTGGAGTATGTT TGAG AATA-GCTCAAGCAGCTTAC TCATTATAAGCAGGA
   APE1889   0 NONE
   APE1865   0 NONE
   APE1861   7  77 270 1177739 .. 1177764 +  -8.9  -4.13728   GTTCCGGCTCATATA         GGCTGTTCTCG AACT CGAGTGCGGCC          TTTTCAAGATCTATA
   APE1848   4  58 279 1167279 .. 1167297 +    -3  -4.12603   GCCGTCCCTGGGTAC             GAAGGCCG TCA CCACCTTC             TTATTCTTTACTAGC
   APE1840   1  45 391 1163868 .. 1163885 +  -2.7   -3.2362   AGAACCCTCTCGTCC             GCTTCTA GGTC TATAAGC              CTTTTGTGAACCTTC
   APE1826   3  57 -29 1152002 .. 1152018 +  -7.9  -2.79796   GGCGCAACAAGGTCT              GCCCCCA TCA TGAGGGC              TCTAATGCCGTAGGC
   APE1819   9  56 161 1147812 .. 1147824 +  -7.7  -2.54566   AGTATAGTCGGACCA                GCCTT CGA AAGGC                CTCTTATCGAGTATT
   APE1810   1  42 122 1142607 .. 1142617 +  -2.4  -3.07816   TACCGAGAAGCCAAA                 CGCC CGT GGGG                 TTCAATGCATCCAGA
   APE1803   4  45 403 1136026 .. 1136044 +  -3.1  -3.15999   CCTTAGCCTACCATA             CCTATCA ACTAC TGCTAGG             TTGGCTCTATCAACG
   APE1789   7  60 415 1126629 .. 1126648 +  -4.9  -3.86524   CCGTACACCTCCGGC            GCGGCTC CGGCGA GGGCTGC             TTTCTCAGCAACTCT
   APE1784   6  74  14 1123106 .. 1123124 +  -8.8  -3.91897   GACACGCGGGCGTCT             GCGGGG TGGAGGT CCCCGC             TTTATAAATGGAGAG
   APE1762   2  46  22 1111605 .. 1111615 +  -4.6  -2.83164   TTCGGGGAACCTATA                 GTCC TCG GGGC                 TATACTCCTCGCTCC
   APE1750   7  62  22 1104287 .. 1104301 +  -3.5  -4.26589   CCCCCTTTCCTGCAT               TAGCC CGAGA GGCTG               TTTTAGCTGTCTCGT
   APE1732   1  66 468 1098074 .. 1098091 +  -9.1  -3.00022   TACGCCAGCTTCGAG             GGGGCTG CCCG CAGCTCC              TATGTGTACCCTGCC
   APE1697   2  51 399 1070866 .. 1070901 +  -4.6  -3.29266   CCCTATCTGGAGCAC    CCTGTAGACGGGCTCG CGGG CTATCCCTTCTAGAGG     CTTTTGTCCTACTCT
   APE1688   1  47  26 1064748 .. 1064761 +  -3.8  -3.15663   TGGAGGGTAGGGACG               GGTC GTAGTA GACC                TTGATACCCCTGAGT
   APE1681   6  65 188 1060806 .. 1060827 +  -8.7  -3.36766   CTCTGCCAGCATCTT           GGCGAGAAG CAGC CTTCTAGCC            TTGACTTTCTCTGTG
   APE1661   6  49 214 1051725 .. 1051741 +  -5.1  -2.91681   TTAGCTTAACCTTCT              CGACTAC CTT GTAGTCC              TCTATAACGTTGAAG
   APE1661   6  49 281 1051792 .. 1051807 +  -3.9  -3.31461   ACCGAGGACCTCCAG              GTCCC TCTGCC GGGGC               TTGTAGCCCTCAATC
   APE1661   6  49 384 1051895 .. 1051914 +  -6.4  -2.53382   CTCCACCTATAGCCC            CTGGGC GGGAGAAG GCCCAG             TGCCTTGAGCATGGT
   APE1646   5  63  82 1044006 .. 1044031 +  -6.1  -3.83026   TTCCCGGCGGCGAAG         TCGACGAG-GTC CTC GACGCTCGACGG         TTTAATATAGAAGGA
   APE1617   2  50 427 1027312 .. 1027326 +  -5.6  -3.08278   TGCCGGCAAGCACTA               TGAGCG GTA CGCCCA               TCTCTCTATACTTCA
   APE1605   5  58 152 1019430 .. 1019440 +  -5.4  -3.57144   TGCGGCCTGGAGGAG                 TGGA AGC TCCA                 TTTGAGCCTGGAAGC
   APE1586   3  47 280 1007529 .. 1007550 +  -4.4  -2.85351   AACTAGTAGGCGGGC           GGCTTCAA GCTCCA TTGCAGCC            TCTGCTATCGGGAAG
   APE1574   3  60 134  996931 ..  996944 +  -3.1  -4.28548   AGCATCGCCACAAAA               CTTCT TGAG GGAAG                TTTTGATACATGGCT
   APE1561   8  56 215  988167 ..  988190 +  -6.6  -3.06969   CGTGGCGGCCATTAT          CTCCCCTGGC TCCG GCTGGGCGAG           TGTTAGCATGCCTTC
   APE1550   7 100  62  979971 ..  980003 + -19.9  -2.87344   TCTCTGGGGTGCGCC      TCCTCCGGGAGCCCG AGC CGGCCTCCTGGAGGA      TGTATGCGAGCGCTG
   APE1545   2  58 411  975853 ..  975878 +  -7.5  -2.98223   AGTTACACGGGGCTT         GGAGGCC-CCTC CCG GCGGTGGTCTCC         TATCTCCTCTCCCTC
   APE1528   8  69 449  966313 ..  966347 +   -10  -3.04931   GCATAGACCCACCTT     CCCATAGCCCTCTCCT CGT AGGGTAGGATTATGGG     TGTGTAGTTGTCTAG
   APE1524   6  52 172  963689 ..  963710 +  -5.1  -3.14564   TCTCCTCCGGGTCTC           CCTCC-TCAG CTT CAGAAGGAGG           TTCGTCGGCACCTCC
   APES055   7  56 145  949475 ..  949485 +  -5.4  -3.48395   AGCTGTTTCAAGACA                 GGTA GCC TACC                 TTATGTAGCCGGGCT
   APE1493   0 NONE
   APE1470   2  61 344  935225 ..  935241 +  -7.9   -3.2614   CCTATCTAGTGGCGA              CGCGGGG GTT CCTCGTG              TTCCTCTAGGGCGTC
   APE1454   5  65  46  925628 ..  925649 +  -5.1  -4.07568   CACATTCCTAAAAGC           AGGAGAACG GAAT CGTTTTCCA            TTTTCCCCAGACCCC
   APE1429   7  67 451  909824 ..  909843 +  -5.6   -4.2528   TAAACTCTGGAGCCG            GTGGGAGG CGTT TCTCCCCC             TTTCTTGGGTTAGGG
   APE1407   2  49 299  896932 ..  896949 +  -5.5  -2.88249   GTGTAGCCCCAATCA             GGGTCTC CCAC GAAACCC              TCTATCGCCACTCTC
   APE1386   3  67 147  884312 ..  884329 +  -5.6  -4.26589   TCAACAAGTCTGTAG             GACTTC CCTCCC GAAGTC              TTTTCAATCTCTAGT
   APE1363   3  49 227  867560 ..  867573 +  -2.4   -3.6993   TCTCCCAATAGTTCT               TGTC CACCGC GACA                TATTTTCCCTCGATA
   APE1353   2  49  44  862618 ..  862640 +  -2.8  -3.53444   ACCCCCCGTGTTTCA           GTAATCTA TCCTATC TAGGTTAC           TTTGGGCGCAGGTCG
   APE1349   4  51 451  857999 ..  858011 +  -3.3  -3.68366   AGCGGTCTGGGCTCC                GGCCT TCT AGCCC                TTCCTTTTAACCTCA
   APE1323   5  85 105  839061 ..  839086 + -13.3  -3.27051   CAATTTTTGGAATCC         CGTCTCCTCGG CTTG CCGGGGAGATG          TCTTGTCACCTTTCT
   APE1302   4  57 103  825582 ..  825600 +  -7.4  -2.71483   GCCCCCGAGGTCGAA             GGTGTTAG CCT CTAGCGCC             TCCTTAAGGGCCTCT
   APE1276   0 NONE
   APE1265   5  54 108  802343 ..  802357 +    -7  -2.87294   GCCCAATGCCACCGC               AGCCGC GAC GCGGCC               TATGCTGTCGCTCTT
   APE1243   9 100 314  789745 ..  789774 + -14.9  -4.02119   GCATCTCACCCTGCT       CCCCAGCCCCCAC AGGC GCGGGGGCTGGCG        TGTTTTATTGTACTG
   APE1233   4  50  35  780604 ..  780624 +  -6.2  -2.59927   GCCTCTTTTTTCACT           GG-CATTGC TATA GCAATGGCC            TCGCTTCTCCGAGTT
   APE1229   6  47  -7  776853 ..  776866 +  -3.1  -3.41836   TGCGACTTATCATCG               TTCAG TAGG CTGAG                TATTTCCCTGAGTAT
   APE1208   1  38 175  757979 ..  758001 +  -2.1  -2.62712   CCTATTAACCTGAGC          TCAATAGAGGC TCT GCCTC-AT-GA          CTCTTGTATGTCCTC
   APES042   2  47 468  730575 ..  730589 +  -2.8  -3.28712   GTTTACCTGGATGAA               GTCATA TGG TATGCC               TTCTGCGAGGAACGG
   APE1158   2  60 107  722509 ..  722535 +  -8.7  -2.79302   TCCTCCCCCCAGCCA        TCCTCACCAGCC CCAG GGC-GGCGAGGA         TGTGGTAGCGGTAGT
   APE1147   4  56 284  716883 ..  716900 +  -6.9  -3.04196   AACACCCAAAACTTT             TCCCCTC TTCC GTGGGGA              TGTATATACGTTTAG
   APE1148   1  59   4  716266 ..  716300 +  -8.4  -2.62933   CCCCATAGCTGAGGC     GGCCCTCGAGGACCTG GCC CGGGGGTTCGAGGACC     TCCTCTCCAGGGTTA
   APE1080   8  55 270  688984 ..  688994 +  -4.6  -3.65351   GGGCCACGGAGACTA                 GGGT GCC GCCC                 TTTGGGTCGGCGTCC
   APE1055   4  66 386  679611 ..  679624 +  -8.1  -3.61398   CCTCGACGAGAGCGG               GCCTC TCAT GAGGC                TTCTTGGGGAGGGGC
   APE1041  11  89 418  671622 ..  671646 + -12.9  -3.27475   GCCTCGTAGTTCTCC          TCCACAAGCTC TAG GAGCTTGAGGA          TCTTCTCATCCCCGA
   APE1029  10  65 210  667052 ..  667062 +  -8.2  -3.32521   GCTTATCCTCTGCTC                 CCCC CGG GGGG                 TTCTGGAGATGTCGT
   APE1010   0 NONE
   APE0994   4  83 322  652456 ..  652483 + -13.4  -3.05384   CGTGACGGTTGTCTC        GCCTCCCGCCAGC AGG GCTG-CGGGTGGC        TTCACTGGCACACCC
   APE0974   2  42 413  640897 ..  640908 +  -2.2  -3.05522   TTGTACTCGGGGAAA                GCTT CCGA GAGC                 CTTTTGAGGAGGTTC
   APE0957   5  49  14  627077 ..  627099 +  -4.1  -3.28924   AGGCGCGGGTGACCC          GGCGTCACAC GCCC GTGAGA-GCC           TTCTCCGCCGCGGTG
   APE0954   4  66  86  625033 ..  625067 +    -9  -3.05384   CTGGGTTCATCACGG     TCTCCCCGGGGCCGCC TAC GGAAGCCCCTGGGGGC     TTCCCTCGGGAACCC
   APE0934   1  54 224  611706 ..  611716 +  -5.4  -3.41051   TTCAGATATCTATCA                 CAAG CCT CTTG                 TTCTGATAGAAATCC
   APE0930   9  74  11  608544 ..  608561 +  -2.6  -5.11033   GCTGACAGGCTACAC             GGGCTC CATGTA GACCCC              TTTTTTACAGTTCTC
   APE0888  10  55 432  583127 ..  583139 +  -3.3  -3.79864   GTGAGGGCCTGCTCG                CCCGA GTT TCCGG                TCTTTATTATGTCGG
   APE0885   5  54 426  580787 ..  580797 +  -6.8  -2.87018   ACTGTTGTAAATCCG                 CAGC AAC GCTG                 TACTATTGTCTTGTA
   APE0880   4  62 452  578290 ..  578331 +  -8.3  -3.09803   GCTTTATTAGGTTCC GTTATCATTCTATACTCTAG AAC CTAGAGTATAGG-TGATAGG TGTTGGGTGGGGTTC
   APE0801   7  66  18  532634 ..  532653 +  -7.8  -3.62011   CGTAACAGCCTGAAG            GAGGCCTG TAAC CAGGGCTC             TTCTCCTTTGACTCT
   APE0789   4  67 432  522012 ..  522028 +  -4.3  -4.32048   GTTTCAGCTCCTCCA              GGGTCAG GGG CTCGCCC              TTTTCCATCTTCTTC
   APE0739   5  56  46  493181 ..  493197 +  -6.5  -3.31792   GCTTCGCGTTGTTTA              GAGCCTG CTC CAGCCTC              TTCTCAACGTCGTCC
   APE0726   2  58 321  484543 ..  484556 +  -8.1  -2.92653   TGGCATCGAGAACTG               CCTGG ACAC CCAGG                TCTATCGCATTCTGC
   APE0702   5  63 326  468861 ..  468873 +  -9.1  -2.80816   TTGGCCTTCGGTGTT                GCGAG CCT CTCGC                TCTCGTAGCTCAGGG
   APE0694   4  66  18  464402 ..  464420 + -10.2  -2.57564   CCTTGTGGAACACTT             CTGGCGGG GAG CCCGCGAG             CTTCTCGAGCAATCC
   APES031   6  65 -14  456667 ..  456722 +  -9.6  -2.87683   GAGCAGGAGGAGGTG GAGCAGGGGGAGT-AGGGGGCCCGCTG CAG CAGGGAGACTCCTCACTCCTCCAACTC TATCTCGACAGGTGT
   APE0674   4  72 461  453749 ..  453774 +  -9.7  -3.31322   CCAGGCGACACTGAA         CACCCCCGG AAGGGAGC CTGGGGGTG          TTGTGAGGAGTTCAG
   APE0661   5 100 438  442919 ..  442935 + -13.7  -3.66921   TGGACAGTATCGACG              CCCTGGG GCT CCCAGGG              TTTAGGGTTAGGGTT
   APE0655   2  62 419  440492 ..  440513 +  -9.4  -2.63715   GGGGCGGCCTCCGGC           CCGC-GGGC CTCCT GCCCGGCGG           TGCTGTAAGGTGCCT
   APE0648  11  76   3  436315 ..  436354 + -12.2  -2.67456   CGTCAGGCCCTAGAG  CCTGGAGAGCCTGGAG CCCAGCTC CTCCAGCCTCTCCAGC   ATTATCCTCCTCTCT
   APE0630   3  51 382  430343 ..  430353 +  -4.6  -3.38072   TGAAGTAGAACTCGC                 CCGG CAC CTGG                 TTCGTCTTACCTCCC
   APE0603   3  68 267  405706 ..  405728 +  -9.8  -2.94218   GCCCCCAGCACTGGC           TCCGGCCTGC CGG GTAGGCTGGG           TATCTCCTGGAAGCT
   APE0597   7  73 334  402224 ..  402237 +  -9.5  -3.64487   TGTCTCCGGATTTTC               CCGGC TAAC GCCGG                TTATTAAACCTCTCG
   APE0588   1  47  97  396273 ..  396291 +  -4.4  -2.87931   CTCGAACCACACCCT             CCAGACTC CTT GAGACCGG             TCTGTCACGCCTCCC
   APE0576   3  47  33  389189 ..  389232 +  -3.1  -3.33492   GGCCCCAAGCCTCTC CGCCACGGCAGCCTCCTCCAG GGCC CTGCGGGGGG-TGG-GTGGTG TTGTGGGGTGGCTGC
   APE0560   5  52 138  383963 ..  383979 +  -6.5  -2.87132   GTTTGAGAGTATCTC              GCCCC TCAAGTC GGGGC              TGTCTGAGAGGACGG
   APE0542   7  65 270  373030 ..  373040 +  -8.2  -3.36515   CTACCGCTTACCCCT                 GGCC CTG GGCC                 TGTTTGAGGCTGGGC
   APES024   2  43  -2  370855 ..  370869 +  -4.2  -2.79831   GCGGGCGTAGAGGTC               TAGACC CCG GGGCTA               TATACTACCACTTCG
   APE0526   3  45 219  363422 ..  363443 +  -4.3  -2.62263   TCGGCCGCCACGCTC           GCCAGCAGG TACG CCTGCTCCC            TCGTGTACCCCGCCT
   APE0526   3  45 377  363580 ..  363593 +  -4.5  -2.58579   CTTAGAGTGGGTGAA               TCTCC GGAC GGAGG                ATTCTGAGGGCTTGA
   APE0510   3  66 465  353083 ..  353095 +  -9.1  -3.08133   CTGCCTCTCCGCTAT                GCTCC CCG GGAGC                TTCACTGCATGGCTC
   APE0502   8  63 141  348500 ..  348510 +  -6.8  -3.65522   CCTCCCTGCTGGCCT                 CCTC GAT GAGG                 TTCTTGACCTGGCTG
   APE0479   2  47 291  334993 ..  335008 +  -3.9  -3.27164   GTTCAAATCCCGGCC              GGTCC ACCAGC GGGCC               TTCCCTTCTATAATC
   APE0469   8  82 248  325823 ..  325839 +  -9.3  -4.18367   GGGCCGGTGTGGTAA              GCCCCGG GGG CCGGGGG              TTTATCTATGTGATA
   APE0450   7  63  34  315762 ..  315772 +  -2.4  -4.56597   GGGGTTAGGGGGGCT                 GGCC TGA GACC                 TTTTTCGAAAACCCC
   APE0433  10  58  20  304931 ..  304945 +  -2.8  -4.07568   ACCCGCTATAAACAC               CAGG GGAGCAG CCTG               TTTTAAGAACGGAAC
   APE0418   8  65 313  295452 ..  295476 +  -8.5  -3.34398   TCCGGATCTCCCAGG          CCCCCAGGC GACTTCG GCCTGTGGG          TGTTTAGCCGGGCCG
   APE0412   8  66  -6  284150 ..  284173 +  -2.6  -4.65747   GGTCACCGGGTTAGG          TTTATAA-GCT TAA AGCCTTATAAG          TTTTATTGGGGATTC
   APES012   7  50 405  278243 ..  278257 +  -5.7  -3.05463   GCTTGTCCAGAATGC               TCCTC ATATC GAGGA               TTGACTGGACAAGCT
   APE0384   8  56 312  270770 ..  270782 +  -7.7  -2.57463   CCAGAGCCCTGAGGT                CCTCT AGC AGAGG                CTTGTGCGCCCCCTT
   APE0371   8  67 141  261787 ..  261824 +  -9.9  -2.69964   CCTGCTGCTGGACGA   GGCTCTCCTAAGCTCCTC TAC GAT-AGCATGGGAGAGCC   TCCTATGCTTCACCA
   APE0344   5  51 110  251229 ..  251241 +  -4.8   -3.4072   GTGTAGCCTGAAGAA                GGGT TTTAC ACCC                TTCTCCTCGAGCCTG
   APE0341   3  60 204  249569 ..  249598 +  -4.1  -4.03234   GCCCTCCTCAGAGCC       TGCTCCTCAGGCT CCCA ACCCCGGGGTGCA        TTTATCTCGAGAGGG
   APE0338   2  52 326  246274 ..  246286 +  -5.5  -3.20322   TGTAGCCGTTCACGG                GGGTG GCC CATCC                TATCTTCTCCTCGAA
       dcD   2  45 464  240967 ..  240979 +  -4.8  -2.64099   AGAGCCTCCGGGTAG                GCTC ATGTA GAGC                ATTGTCGTGGAGAGG
   APE0328   8  60 312  238281 ..  238305 +  -5.8  -3.58329   CCGACTTTGCCTTCA         GGTGCTCTACA GTTG TGTAGAG-GCC          TTTAAAGACTATTTC
   APE0314   5  67  33  229742 ..  229765 +  -5.2  -4.20868   CTCCCCAGCCGGGAG          GGCGGGCTCT CGCC AGAGTCTCCC           TTATTATTTTCGCCG
   APE0298   3  51 -24  215562 ..  215578 +  -2.1  -3.73775   CTCAAAGCTCACACC              GCCGCGA ACC TCCGGGC              TTTACTAGGCGTCAG
   APE0288   3  58 413  211670 ..  211680 +  -3.2  -4.08945   ATCCCCTGTGTAGGC                 GTAG TAC CTGC                 TTTTAGCGACATACT
   APE0277   0 NONE
   APES007   4  63 246  196670 ..  196727 +  -8.5  -3.14051   CTATTCCCTCGCGTA CTGGGGG-CTATCCAGTCCTCTTCACTA ATC TAGTATAGAGGAGTGTGTGGACTCCCAG TGTTACTAGGCCTAC
   APE0262  10  50 211  188966 ..  188987 +  -5.1  -3.01791   GGAGTAGAGGGAGGC           CA-GCGGCCA GCC TGGCAGCCTG           TATTAGAGCCACAGT
   APE0262  10  50 391  189146 ..  189160 +  -5.7  -3.06183   TGCCGTTCTCGTCTA               TAGCG CCTAC CGCTA               TTACCTCAGGGTAGG
   APE0254  11  93 255  182498 ..  182527 +   -10  -4.45083   GTCGAAGCTGGTTCC       CAGGCCTTCTGC TGCCTC GCGGAAGGCCTC        TTTTCTAAATATCGC
   APE0242   4  45 133  175562 ..  175576 +  -4.2  -2.86164   ACACGGCGATAGTTG               GGCTAG CCC CTATCC               TATAGTGATTGAAGC
   APES004   5  68 400  166588 ..  166612 +  -9.9  -2.89475   TACTGTGACGCGATC          TCCTCAGCCGC GCC GCGGCCGAAGA          TATAGTGTATGGATC
   APE0221   4  56 187  161806 ..  161818 +  -4.1  -3.72893   TATCTCCCTGAGAAC                GGTTT CGG AAGCC                TTTAGTGACGCCCTG
   APE0215   6  59  55  156967 ..  156983 +    -8  -3.12351   CCACTCTGCTATCTC              CCTCCA GTAGG TGGAGG              TTACGTCTGCCAACG
   APE0212   1  47 433  156222 ..  156232 +  -3.2   -3.3442   GGAGTGCTACGGGGC                 GTCG CCA TGAC                 TATTATCCTCTTGTA
   APE0208   3  42 -15  152478 ..  152499 +  -2.3   -3.0894   AGTCGAAATCCTTGC           TAGGCCT AGGGTGTG AGGTCTA            TTGGCTCAATGGTTA
   APE0208   3  42 462  152955 ..  152970 +  -2.5  -3.09834   CCAGGTCCTAACCCC              GCCGCG TCAGC CG-GGC              TTCCCTCCTCAACTC
   APE0202   5  52 159  149113 ..  149129 +  -5.1  -3.26262   ATAGGTTTATGCCTG              GGTGG CTAACGT CCACC              GTTTTATCGAGTTTA
   APE0183   7  68 431  136436 ..  136450 +   -10  -2.88758   CGAAACCTGCTCCAG               GGCGTT GAC AACGCC               TATCTCAGCGCTTGT
   APE0176   5  63 248  130891 ..  130902 +  -5.8  -3.83502   TAAGAGCTTTGAGGG                CCCT GAAA AGGG                 TTTCATGTAGCGATA
   APE0167  11  58   6  125641 ..  125675 +  -7.8   -2.8474   GGAGGACTAGGGGTT    GGCTAGGCGGGCGCT TCTCCT AACTCCCGCC-AGCC     TCATTCTCGCTACAC
   APE0161   3  46 164  122022 ..  122032 +  -4.6   -2.7419   AAGGTCTATCAGGGC                 GGGG CTC TCCC                 TAGTTAGCCTGGTCT
  APE0152a   4  59 181  113814 ..  113825 +  -7.2  -3.41936   CACTGATCTTTAAGT                CGGC GCCT GCCG                 TGTTTGAAATTAGTA
   APE0105   3  40 309   77570 ..   77582 +  -3.3  -2.63596   TCCTGTAAGCCAGGG                CTGGG GCT CCAAG                TGCTATAGCATACAA
   APE0101  10  66  -8   74770 ..   74787 +  -6.9  -3.79906   GATAAAGAGGGGTCA             GGAGGCT AGAC AGCCGCC              TTCTTATCAGCCTCC
   APE0096   5  51 263   68736 ..   68767 +    -3  -3.61517   GACGAGAGTATAGAT      GTAGGATGTGTCTCT ACA ACGGGCACA-CCTGC      TTCTTCAAACAGCCT
   APE0091   3  56 149   65510 ..   65532 +  -7.6  -2.60714   ACACTAGGGGGGCTT           TCCTCCTCGG TGT CCGGGTAGGG           GTTCTCGAGATTTGC
   APE0083   4  52   3   57075 ..   57086 +    -3  -3.67611   CTCGAGAGAGTAGTG                TAGA CGCT TCTA                 TTCTCTTGACATAAC
   APE0079   2  53 166   54693 ..   54703 +  -3.2  -3.81853   AGGTGAGCCTTCTCC                 GTTC TCA GGAC                 TATTTTAGTGTTAGA
   APE0069   6  59  34   47142 ..   47176 +  -7.8  -2.99449   ACTTAGAATTAACCT     CTTTGGAGCCCCAGTA TGC TTTTGGGGACCCAAAG     TATGATTATATCCCC
   APE0051   4  46 315   31588 ..   31611 +  -4.5  -2.82516   GGACTCCCCCCGTAC          CGGGCTGTA AAAGAA TCCAGCTCG           TATAGTGCTGCGACC
   APE0016   6  51 253   12623 ..   12646 +  -4.5  -3.39327   TTGTGGCGTTGAGTG          CGCTGGCTA TAACCT TGGCAAGCG           TTCTGAGTCTAAAAC
   APE0007   5  63  22    5462 ..    5475 +  -5.2    -3.885   GCGGCCGTAGTTCTC               CGGC TTTACC GCCG                TTATTCTGTAGAGCT
   APE0007   5  63 469    5909 ..    5923 +  -2.1   -4.4874   ACTGTAATTAACCTT               GGTGT CAATT ATACC               TTTTACATTTTTCAG

SUMMARY

358 putative operon ends contain 1548 possible terminators.
Percent operon ends hit by terminators of confidence >= x:
	x	#>=x	hits>=x	%hits>=x
	100	5	4	4	1 %
	99	5	4	4	1
	98	5	4	4	1
	97	5	4	4	1
	96	5	4	4	1
	95	5	4	4	1
	94	5	4	4	1
	93	6	5	5	1
	92	6	5	5	1
	91	7	5	5	1
	90	7	5	5	1
	89	8	6	6	2
	88	8	6	6	2
	87	8	6	6	2
	86	8	6	6	2
	85	11	9	9	3
	84	11	9	9	3
	83	13	11	11	3
	82	17	15	15	4
	81	23	20	20	6
	80	23	20	20	6
	79	26	22	22	6
	78	27	23	22	6
	77	31	27	25	7
	76	35	30	27	8
	75	38	33	30	8
	74	40	35	32	9
	73	44	39	36	10
	72	53	48	44	12
	71	55	50	46	13
	70	57	52	48	13
	69	63	57	52	15
	68	67	61	55	15
	67	75	68	61	17
	66	96	87	77	22
	65	115	103	87	24
	64	121	108	90	25
	63	139	124	100	28
	62	157	141	111	31
	61	167	149	116	32
	60	193	172	131	37
	59	222	198	147	41
	58	262	231	164	46
	57	279	247	173	48
	56	343	301	205	57
	55	357	312	209	58
	54	403	348	218	61
	53	462	391	232	65
	52	503	429	244	68
	51	586	489	261	73
	50	619	514	268	75
	49	708	580	282	79
	48	745	604	286	80
	47	879	696	305	85
	46	937	740	314	88
	45	1082	843	323	90
	44	1092	848	323	90
	43	1223	940	328	92
	42	1308	1002	335	94
	41	1414	1083	339	95
	40	1459	1112	342	96
	39	1500	1144	343	96
	38	1548	1183	344	96
	37	1548	1183	344	96
	36	1548	1183	344	96
	35	1548	1183	344	96
	34	1548	1183	344	96
	33	1548	1183	344	96
	32	1548	1183	344	96
	31	1548	1183	344	96
	30	1548	1183	344	96
	29	1548	1183	344	96
	28	1548	1183	344	96
	27	1548	1183	344	96
	26	1548	1183	344	96
	25	1548	1183	344	96
	24	1548	1183	344	96
	23	1548	1183	344	96
	22	1548	1183	344	96
	21	1548	1183	344	96
	20	1548	1183	344	96
	19	1548	1183	344	96
	18	1548	1183	344	96
	17	1548	1183	344	96
	16	1548	1183	344	96
	15	1548	1183	344	96
	14	1548	1183	344	96
	13	1548	1183	344	96
	12	1548	1183	344	96
	11	1548	1183	344	96
	10	1548	1183	344	96
	9	1548	1183	344	96
	8	1548	1183	344	96
	7	1548	1183	344	96
	6	1548	1183	344	96
	5	1548	1183	344	96
	4	1548	1183	344	96
	3	1548	1183	344	96
	2	1548	1183	344	96
	1	1548	1183	344	96
	0	1548	1183	344	96
