# Supplementary material for: Rapid, accurate, computational discovery of Rho-independent transcription terminators illuminates their relationship to DNA uptake
Source: Genome Biol. 2007 Feb 21;8(2):R22. doi: 10.1186/gb-2007-8-2-r22 (PMC1852404; doi:10.1186/gb-2007-8-2-r22)
Supplement: Additional data file 2 — As described in the text, the entire robust tail-to-tail region is searched; if the region is less than 500 nt, then the 500 nt downstream of the stop codon is searched (stopping if a gene start is encountered). In the case of ties, all terminators with the high score are output. [file gb-2007-8-2-r22-S2.zip › Agrobacterium_tumefaciens_C58_Cereon.ttperf]

   AGR_C_9   6 100  38    3649 ..    3667 - -11.7  -5.27335   TCGGCTAAATAAAAA             CCCGGGT GAAGA ACCCGGG             TTTTGTTTTGTCTGC
  AGR_C_21   6 100  26   10350 ..   10376 -   -18  -4.77719   GAAAATTTAACAAAA         GGCCCGGCGG TGAATTT CCGCCGGGCC         TTTTGTTTGATGGTG
  AGR_C_37   8 100  24   19396 ..   19415 - -12.1   -5.4505   TTCCCCAATAAAAAA            GCCCGGC GATCAT GCCGGGC             TTTTTTCATTCCATA
  AGR_C_59   6  56 354   39192 ..   39225 -    -8  -2.50935   AGCTGACGGAGCAAT     TCGTGCTGGCCGGC GGGCCG GGCGGCCAGAACGT      CAACAAGGTCTCGAC
  AGR_C_80   9 100  24   49902 ..   49925 - -14.6  -5.72622   TCCATAAACAAAAAA          GCCGCCG-GGA AAA TCCTCGGCGGC          TTTTTCTTGATCTGA
 AGR_C_108   7  62 311   74234 ..   74269 -  -7.8  -3.57144   TTGGCGAGGCGCAAA   GGCAGGAGATC-AAGG ATTTCG CCTTCGATCTCCT-CC    TCGAGCTTTACGACA
 AGR_C_113   6  54 299   77919 ..   77943 -  -2.7   -3.9009   AAGCCAGGGCAGAAA          TCGCTTTCGTG GCG CTCGATAGTGA          TGAGCTGCTCGGCTG
 AGR_C_118   8  54 436   80232 ..   80255 -  -7.4  -2.57132   GTGCGGCGGGAGAAG          CCATGG-CGCA GGG TGCGGCCAAGG          GCGCAAGCGGCCTGC
 AGR_C_118   8  54 150   80526 ..   80541 -  -6.8   -3.0634   AAGTCTATGTGAACA              TGCGCC GTGA GGCACA               GTCTGGCGCTGCCGT
 AGR_C_122   5  60 462   82634 ..   82650 -  -3.5  -4.07568   GGTCGGGGGCGAAAA              GCGCGGC ATG GCTGCGG              TGTTCAAACAGGTGG
 AGR_C_151   4  59 467  102337 ..  102348 -  -7.2  -3.28924   GATTGGCGGCTACAA                GCGC ATCT GCGC                 CTCCTGTAGTCACAC
 AGR_C_163   5  63 128  109870 ..  109891 - -10.1  -2.56715   ATTCGCATGAATGGA           GAGGCCGGA TTTT TCCGGCCTT            TTTCTTTTGAAAGAC
 AGR_C_192   4 100  27  124727 ..  124753 - -14.5  -5.64421   ATCCGAAACAAAAAA        CGCCGCCAATCC CGAA GGAT-GGCGGCG         TTTCTGATGTTTAAG
 AGR_C_215   6  51 113  137610 ..  137624 -  -7.1  -2.58579   GTAAGGGTGGAGAAG               GGCGA GCCGA TCGCC               GTCGTTCACGCAGCC
 AGR_C_239   5  65 -23  155865 ..  155912 -  -5.5  -4.19953   GACCCAACCGTAAAA GGGGCCGCCGGAGCACCGATTGC CTCA GCAATTGGTGCA--GGCGGTCTC GGCGTCACGCTGCTT
 AGR_C_252   8 100  30  160653 ..  160670 - -12.7  -4.23007   TATAGAATGTGAAAA             TGGCGCC CCTG GGCGCCA              TCTCTGTTTTCAGCG
 AGR_C_275   4  78 292  170750 ..  170763 -  -5.9  -4.75372   ATTATGCAGTAAAAA               GCCGC TTTC GCAGC                AGCCGATCCCGATGG
 AGR_C_329   7  84 220  199234 ..  199263 - -13.5  -3.06696   CTGCTCGGCAAGATA       TTGGGCGAGGCCG TTGC CGGCCACGCCGAA        CGTTTCGATATCTGG
 AGR_C_368   3  62  25  218223 ..  218251 -    -8  -3.17075   TCTGGTGTAAGGCAA        CCGGGCGCTCCC GTTAA GGAAGCGCCCTT        CAAATCTGTTCTCGA
 AGR_C_394   3  49 463  233650 ..  233661 -  -3.6  -3.34013   CAGCGCGCGAAGGAA                GCAG GCAT CCGC                 CGCGGCGCTTACCAC
 AGR_C_402   9 100  28  236940 ..  236961 - -15.9  -3.57918   ATTGATATGATAGAA           CCGCCTGCT TTTC AGCAGGCGG            TTTTTCTTTGTGGAA
 AGR_C_423   6  66 267  244632 ..  244644 - -10.5  -2.81888   TTCCAAACCCAACCA                GCCGC ATC GCGGC                GATCTGATGAAGCTT
 AGR_C_447   5 100   9  257798 ..  257817 - -16.4  -5.35354   GATAGAATGAAAAAA            GCCGCGGC AGTT GCCGCGGC             TTTTCTTTTTAGCGG
 AGR_C_480   3 100  67  274785 ..  274805 -   -14  -4.55004   AAGACAAAACAGAAA            CGCCGCGA ACTAG TCGCGGCG            TTATCGTTCAAACTG
 AGR_C_543   7 100  47  304813 ..  304845 - -23.5  -5.47399   TTAACCGCAAAAAAA      CGATGTGCCGCCAGC GGG GCGGGCGGCACATCG      GGATATCAATTGACC
 AGR_C_556   7  58  93  310381 ..  310400 -  -4.2  -3.82084   CTCGAACAGGAAGAA            CTGGAGCAC TAT GTGCGCC-G            CTCCTATGAGCTTGT
 AGR_C_568   4 100  48  318915 ..  318930 - -11.8  -5.54894   AACGCATGAAAAAAA              GCGGCC TTCG GGCCGC               TTTTTTATTGAATTC
 AGR_C_576   6 100  39  323566 ..  323582 - -10.8  -5.24129   TTCCGTCATAAAAAA              CGCGCC TTCAG GGCGCG              TTTTTTATTGTCGTT
 AGR_C_597   4  61 473  332582 ..  332626 -  -7.2  -3.34895   TTGATGGGCAACGAA CAGTCTGGCCTGCC--GCCGG AACTGG CCGGCAAGGCGGACCAG-CTG GCGCGCATTCCCCAG
 AGR_C_637   9  68  81  358240 ..  358267 -  -8.5  -3.73122   GAGAACAAGGCGAAA        CGAGA-AGGCCG CAGCT CGGCCTATCTCA        CCTTCATCCGTCGCT
 AGR_C_646   7  56 248  362698 ..  362709 -  -7.2  -2.91582   GATCTCATCGAGATA                CGCG CCAC CGCG                 CAGAGTTTTCTGCAC
 AGR_C_654  11 100  21  369126 ..  369148 - -16.3  -3.63868   CGCTGAAAATAAAAG           GGCCGCTGG CTTTT CCAGCGGCC           TTTTTTTGTTCCTGT
 AGR_C_660   7 100  16  371067 ..  371085 -  -9.5  -5.30616   CCATTGAAAGAAAAA             GCCCGCC GATTG AGCGGGC             TTTATATTTGCGGGA
 AGR_C_711   3 100  20  398194 ..  398211 - -12.7  -5.16237   AAGCGCATTAAAAAA             GCCGGAG ACAG CTCCGGC              TTTTTTTTAAAGGAT
 AGR_C_724   6 100  17  409964 ..  409983 -   -15  -4.44608   GCCAGCCAAAAAGAA            CGGCTCCC TTTT GGGAGCCG             TTTTCTGTTGGGCTT
 AGR_C_759   6  67 135  427152 ..  427165 -  -9.5   -3.1552   GGCGAGCGAGGAAGA               CGGCG CCAT CGCCG                TAACCTGCGAGTTCT
 AGR_C_767   2  45 415  433201 ..  433215 -  -2.1  -3.42605   TGCAGCTAAAATATA              GCACCT GTGA AGG-GC               GAATAACCAATCATA
 AGR_C_814  10  54 160  453875 ..  453886 -  -7.2  -2.64155   TCTCGCCCAAATGGA                CCGG CCCT CCGG                 CACGCAAGACGTGCG
 AGR_C_830   4  68 395  459392 ..  459410 -    -8  -3.66908   TCTTGGGAAAATGAA             GGCGGCGC AGT ACGCCGTC             CCCTTGGTCATCCCC
 AGR_C_847   4  59 144  465251 ..  465290 -  -7.8  -3.22094   CTTTAGATAAAATGA  CGGACCTTGCCGGAGGAA GAGC TTCGTTCGGCAAGGTGGG   TTGATGTTACACGCA
 AGR_C_858   2  84 416  471618 ..  471630 -  -9.1  -4.25104   TGCGTTCGACGAAAA                TCGGC ACA GCCGA                AATTTCTCCGTTCCT
 AGR_C_862   2  68   6  475165 ..  475187 -  -9.8   -3.1855   CGGCTGAAGAGCGAA           GGAGCGGG GTGATCT CCCGCCCC           TGAATTCAGGCGCAA
 AGR_C_871   2 100  21  478519 ..  478546 - -18.6   -4.1347   CGTCAATCACAGAAA        CGACCGCTACAT CGCC ATGTAGCGGTCG         GCCGTTGCGGTCAGG
 AGR_C_878   8  64 243  482806 ..  482820 -   -10  -2.72511   GGCAGCCGGCGAAAT               TGCAGG TCA CCTGCA               TCCGTCCGCCACGGT
 AGR_C_895   5  49   1  496923 ..  496940 -  -3.3  -3.53012   GTCCTGGGTTTGAAA             CGGCCCT GATC AGGGCAA              TCATAAATGCTCCCG
 AGR_C_932  11  59   3  517478 ..  517503 -  -8.9  -2.58812   TTGAAAGTCAATGCA         GCTCCCGGATC GCAA GGTCCGGGAGT          TTTTATTCGGCCGCT
 AGR_C_940   7  65  45  524403 ..  524417 -  -7.8  -3.73775   GTCAGGCCCAGCAAA               GCGGCA GAA TACCGC               CGATGCGGCGCAAGC
 AGR_C_940   7  65  35  524415 ..  524427 - -10.5  -2.54015   AAAGCGGCAGAATAC                CGCCG ATG CGGCG                CAAGCTGGCAGCGAT
AGR_C_1043   2  67 -26  572988 ..  573026 -  -9.5  -3.06133   GAAGTTCTGATTGAA  TTGAC-CGGCCGGCTACG CCTT CGGAGCCGGCCCCGTCGA   AGCGCGCACCACGAG
AGR_C_1055  10  66 290  581103 ..  581124 -  -4.3  -4.28375   CGAATATACTGAAAA           GGCCGTCAT GCAC ATGGCGGCG            CGCCGTTGCGACGTC
AGR_C_1076  10  81  80  592622 ..  592660 - -13.9  -2.96249   CGTCATGAACAATGA  CGAT-CGCCACCGCCGCG ATAT CAGGACGGTGGCGGATCG   GATGACCCGTCTCAT
AGR_C_1092   4  86  28  600525 ..  600542 - -14.1  -2.96979   AGCACAACTCATACA             GGCGGCC GTAA GGCCGCC              TTTCTTTTTGCTGAT
AGR_C_1103   8  69 -56  609399 ..  609434 - -11.6  -2.71712   CGCCGGTTGCGAAAC    CTTGCCGCGGTGGCCG GAAA CGGCCGCCCCGGCCTG     CGCGTCCATGCGGAT
AGR_C_1116   5  65  -5  616470 ..  616482 -  -5.5  -4.14598   GTGAAGCAAACCAAA                GCCTG CCT CAGAC                GCGCAATTCCTGAAA
AGR_C_1147   8 100  25  634425 ..  634446 - -15.1  -4.88918   CCAGTTGAAACAAAA           GCGCCGGAG TTTC CCCCGGCGC            CGTTGTTGATAGCCT
AGR_C_1160   8 100  25  644559 ..  644584 - -12.6  -4.88228   AGGGAATACGAAAAA         GCCCGGTCGCG TCATC CGC-ACCGGGC         TTTTATGTTCTGGAC
AGR_C_1196   9  73 409  663763 ..  663779 -    -5  -4.59773   GCCTATGCCGAAAAA              GCCGCG CGTGT CTCGGC              GCTTGCGAAGGACAT
AGR_C_1217   4 100  25  674441 ..  674462 - -17.3  -6.14618   CACAAAAGAAAAAAA           GCCGCCGGA TCGC TCCGGCGGC            TTTTTTGTCGGACAG
AGR_C_1234   8  67 393  683992 ..  684008 -  -5.8  -4.14392   GGCCAACCGCGAAAA              CAACCC GCAAT GGGTCG              AATCGCCGGAAGAAA
AGR_C_1246   5  65 457  688055 ..  688082 -  -8.3  -3.53343   AAGTGGTGGTGGAAA        GCGGCGAGATC ATCCAG GCACTCGCCGC         ATCCGCCGCCATACC
AGR_C_1259   3  47 307  696194 ..  696244 -  -2.5  -3.60627   GGATTTCAGGGGAAA GCGCGTGCTGGCTTTCGCCGGTATC GCC GAT-CCGGCGAAATTCTAT-CGCAC CGTCGAGGCGCTTGG
AGR_C_1269   3  59 473  702904 ..  702920 -  -3.5    -4.015   GTATCGACGAAATAA              CCCGTTG TGC CGTCGGG              GGAGAAGCAGATCGA
AGR_C_1269   3  59  84  703287 ..  703309 -  -7.7  -3.21726   CTCGAGAATATTGAA          CCACCAGGCG GTGC CGC-TGGCGG           GGTCGAAGGTCGGGC
      rnhB   6  60  28  719499 ..  719515 -  -8.7  -2.73468   CAACATTTTTAACTA              CCCGCTT TGA AAGCGGA              GAAGATTAAAAGTCC
AGR_C_1326   3  95  10  729717 ..  729740 - -18.2  -2.93382   GCTGAGATCGACAGA          GCCGTCCGGT CACC ACCGGACGGC           TTTTTGCTGTCACAA
AGR_C_1331   6  54 133  733966 ..  733989 -  -7.4  -2.58714   TGCCACAGGAATCCA          GCCAGCCCAA GTCC TTGGGCTGAA           AAGATTTCCTCTCGC
AGR_C_1346   8  60  75  740798 ..  740840 -  -4.1  -4.20696   CTATGAAGTCGAAAA CGGCAGGATCGCCAAGGCTTG GTT CAAGA-TCGGCGAGCC-GCGG ATAGTGTCGCAAAAA
AGR_C_1421   2  51 184  772377 ..  772393 -  -6.5  -2.62613   GTCGATGTTAAATAC              GGCCAGA ACA TCTCGCC              CGAAGGCCTGAATGG
AGR_C_1434   2  76  47  779325 ..  779345 - -12.6  -2.78816   GGATGCGTGATTAGA            TCCTCGGG ACGAG CCCGAGGA            TGACGTCGTACTCGT
AGR_C_1451   8  52 126  789043 ..  789090 -  -6.9  -2.73124   TGTGATGTTCTAAAT TCCGCCGGCCCTCATCCCTGTG CTTGT CACAGGGATCCA-GCCGGCGCG CGTCCACGCGACGGG
AGR_C_1468   5 100 236  799800 ..  799835 -   -19  -3.06796   CTGTACCGGATGGAA    TGCCTTGCGAGGCCGC TGCC GTGGCCTCGCAAGGCT     TTCTTTTTGGGGTGC
AGR_C_1508   5  93 215  822497 ..  822514 - -10.5  -4.39571   TGCACAAACGGAAAA             GGGCCGC CAAA GCGACCC              TTCCATGAGTTTGGT
AGR_C_1518   8  60   1  830383 ..  830413 -  -6.7  -3.53444   GGAGCCGTGGGTAAA      CCCGCGTGCGGCCG TCAG CGACCGCT-GAGGG       TCAATGGTAATCATC
AGR_C_1530   2  57 262  835020 ..  835030 -  -8.2  -2.77899   CCGCCGCATGAACGA                 CCGC CCG GCGG                 TGCAGCGGGCGCTGG
AGR_C_1538   4  58 473  841827 ..  841840 -  -3.7   -3.9941   GTTTTTACAACGAAA               CGGCG GATG CGCTG                GCGGCGGCGACCTAT
AGR_C_1544   8 100  16  847967 ..  847983 - -10.8  -4.82901   CTCCTCGCATAAAAA              GGCGGC CTCGT GCCGCC              TTTCTCTTTTTCGGC
AGR_C_1553   5  62 467  849832 ..  849843 -  -7.2  -3.60792   CCGCGAAGGTGGAAA                CGGC GCTC GCCG                 AAATGGCCTTTTACC
AGR_C_1566   7  74  -2  855501 ..  855531 -  -7.5  -4.07568   GCTTCTTCTCGAAAA       CGATCTGCCGGGG GTCCG CTCCGGCAGATTA       CCGCTCTCTCGATAG
AGR_C_1573   4 100   9  858119 ..  858151 - -16.2  -3.59979   CGCCGCGACGTTAAA      GCGCCGCCCGCCCA TCGAG CGGGTAGGCGGCGC      GCTTGTTTCTAGCGC
AGR_C_1584   0 NONE
AGR_C_1589   2  42 378  865407 ..  865431 -  -2.7  -2.91276   GGCGGGTCTAGAAAC          CGTTCATCCGC AAC ACAGGAGAACG          ACCATGACCCACCCC
AGR_C_1597   6  71 187  870336 ..  870362 - -12.2  -2.52676   GAGGTTCGGAAGCTA         CGCCCGCGTCAT CGA ATGGCGCGGGCT         ACGTTGTTAACGAGG
AGR_C_1616   5  74 208  878916 ..  878933 -  -6.9  -4.23674   GCTCAGCAAGATAAA             GCGCGCA AATT TGCCCGC              CGGCCGCAGCCTGCA
AGR_C_1626   6  58 163  882564 ..  882579 -  -4.7  -3.77832   GTGGAAACGGAAGAA              GATCG CATCAC CGATC               TGCATGTCTGGCAGG
AGR_C_1646   4  62 103  893141 ..  893187 -  -8.7  -2.87586   ATGAAGCGACGAAAG GGCCT-CCTGCCGATCTCCCCCC TTG AGGGGGAGAT-GCCCGGCAGGGC AGAGGGGGGTAAAAC
AGR_C_1655   4  52  -2  898087 ..  898110 -  -2.3  -3.78934   CGGCGGGGAGAAGAA          TTCGCGGCA CGGTCT TGCCGCTCA           AACCGGCTCGAACAC
AGR_C_1673   5  76  50  907026 ..  907052 - -13.1  -2.70932   TGCGCGGGGCAAGGA        TCGCCCCAA-GG AACG CCATTGGGGCGA         CGCGGACTATCGCCC
AGR_C_1683   8  69 316  911406 ..  911419 -  -3.7  -4.64861   GCTGTGGAAAAGAAA               GGCGC GGAG GCGGC                GGGGGCGATCTTCGT
AGR_C_1701   4  56  87  923841 ..  923851 -  -6.8  -3.17798   CGACAAACCATCGAA                 CGAG CCG CTCG                 GACCCGCCGTGCGCG
AGR_C_1701   4  56 -21  923949 ..  923959 -  -2.4  -4.15006   ACATTTACCTGAAAA                 GCTC GGC GTGC                 GTTCCCGCGCGGGTG
AGR_C_1719   1  52 278  930996 ..  931013 -  -6.9  -2.75074   GGCACCTGAAGAGGA             GCGCAAG ATGA CTGGCGC              ATTGCTGCCCACGGT
AGR_C_1756   4  57  67  948430 ..  948441 -  -7.2  -3.14931   TGCAGCTTCTATCAA                GCCG CTCG CGGC                 GCGAGACGAAGACCC
AGR_C_1763   3  53 442  950318 ..  950329 -  -3.6  -3.66178   TCGCCGAACTCGAAA                CCGC CTTT GCAG                 CCGACGACCTCACGG
AGR_C_1796   6  60 306  969744 ..  969776 -  -9.1  -2.72511   GTGAGGTGCTGAAAC      GCTTCGTGCGGCT GGACGAA AGCCGCTCCAAGC      CGGGCACTGGGCTTG
AGR_C_1810   5  95 394  981530 ..  981553 -   -11  -4.67038   CGCGCAAAAGCAAAA          GGCGCCTTCC CGAA GAAAGACGCC           AGCGCGCAATCATAT
AGR_C_1830   4  91  53  992283 ..  992308 -   -14  -3.08464   TGATGATTGATGGAA         CG-GCCGCGCG GTTTT CGCGCGGCACG         GATATCTCTTTAAGG
AGR_C_1836   7 100   9  994869 ..  994890 - -17.3  -4.98531   GTCGCAAATGAAAAA           GGCCCGCTC TTTC GAGCGGGCC            TTTTGTCGTTAGAGC
AGR_C_1845   3  58 189 1000808 .. 1000818 -  -6.8   -3.3197   AGACTATGTCGACAA                 TGCC GAA GGCA                 CGCTTGTCATGGAAA
AGR_C_1875   5 100  23 1010256 .. 1010282 - -18.8  -3.76641   ATCCCAATAGGTAAA         GGCAAGGCAGGT GAG ACCCGCCTTGCC         TGAACTTCAATTTAT
AGR_C_1879   4  72   5 1013259 .. 1013280 - -11.5  -3.07816   TCGTCAGTGATGGAA           GCCCCGGCA GAAA TGCCGGGGT            TTTTCTATTTCTGAC
AGR_C_1888   2  53 445 1018764 .. 1018816 -  -5.4  -3.33708   CAAGCGAGAGATCAA CCGCCTGC-GCGCCGGCATCA-ACCG CGA CGGCATGACGCTGGTGCCGCTGAAGG TCTACTTCAACGAGA
AGR_C_1899   2  43 179 1024450 .. 1024467 -    -4  -2.79289   GACGAGGCGAACAAG             TCGCGC TTCATG GCGCGG              GTGATGATCAATGCG
AGR_C_1918   6 100 109 1031127 .. 1031157 - -16.9   -4.4078   CGGCCTCAATGAAAA      CGCCGCCCGCGACG GTTT CGT-GCAGGCGGCG       CTGAAGGCGCTGGAG
AGR_C_1935   7  82   6 1042761 .. 1042782 -  -5.2   -5.0133   CACGGGCGCAAAAAA           CAC-CCATG CTGAC CATGGGGTG           CAAAATTAATGCGCC
AGR_C_1956   4  67 391 1049618 .. 1049640 -  -3.2  -4.57073   TATCCGCCCGAAAAA           CGGCGGCATC GTT GCTTTCGCCG           GCCTCATGGAAACCT
AGR_C_1973   7  65 266 1060335 .. 1060371 -    -5  -4.07687   ATGTGGGCGGCAAAA    CCGGAACGGCCGACAA GGTGA TCAACGGCCGTTACGC    CAAGAATATCAATTT
AGR_C_2006   4  70  57 1074397 .. 1074414 -  -6.9  -4.09739   CCAACGTCCTGAAAA             GACTCCG GACT CGGCGTC              TGTAATGCGAAGCGG
AGR_C_2015   6 100  28 1079792 .. 1079813 - -15.9  -5.27335   GCTTGCAAACAAAAA           CCCCGGATG TCGC CATCCGGGG            TTTTCCTATGACCAC
AGR_C_2029   3  67 355 1085448 .. 1085465 -  -6.2  -4.11884   AACGACAAGCAGAAA             GACGCC ATTATG GGCGCC              ATTCCCATGAAGCGC
AGR_C_2039   5  52   5 1090885 .. 1090896 -  -5.8  -3.14564   TCATTGCTCGAGGAA                GAGC CGAA GCTC                 TGATTTACGCGATAG
AGR_C_2059   7  95  36 1102770 .. 1102797 - -14.1  -3.38726   CAGGCCAAAAAATCA        GGGCGCGACCG CTTTGT CAGCCGCGCCC         TCTGAGGCTTGTATG
AGR_C_2070   6  86  18 1109094 .. 1109121 - -14.9  -2.89039   AAGCACCGTCAGATA        CGCTCCGGCGGC TTGAG GCCGCCGGA-CG        CTCGGCACTATCGCG
AGR_C_2080   5  59 391 1113320 .. 1113343 -  -7.5  -3.21099   CGTCTGGATGAGCAA          GCGT-GAAGC AGAAG GCTTCTACGC          CGTTCACAAAGAGCG
AGR_C_2119   8  79 452 1136038 .. 1136069 -  -7.2  -4.47456   AGACGGAAGAAGAAA      GCCGCTACAGGCAGG CGG CCTGCCTGCTG-GCC      GATATCAGCTGGCGG
AGR_C_2142   3 100  10 1150187 .. 1150207 - -14.7  -5.31877   ACTGAGTAGAAAAAA            GCCCCGGTC TTA AACCGGGGC            TTTGTCGTCCTATTC
AGR_C_2171   5 100  26 1169225 .. 1169248 - -19.6  -4.61873   TCCGACAAATGAAAA          GGCCCGGGGA GCGA TCCCCGGGCC           TTCGAACTTTCCGTT
AGR_C_2191   8  52 124 1181022 .. 1181042 -  -5.3  -3.28712   CGGTGGTGTTCAGAA            CGGCACG GCCTCTA CGGGCCG            GTCAACCTCAGTCGA
AGR_C_2200   8  47 262 1184006 .. 1184019 -  -3.7  -3.21772   AAGGGCTGGACAACA               CGGCC TCTC GGCGG                TCTATCCATGAGCGG
AGR_C_2220  11 100 295 1196196 .. 1196215 -   -15  -3.98658   ACGTTATGAAAAAGA            CCCGGCTC CCAG GAGCCGGG             TTCCACAAAGACGTA
AGR_C_2230   3 100  59 1201504 .. 1201533 - -15.1  -5.02074   CTACGCGGCAAAAAA       TAACGGCCG-GGAC CAG GTCCACGGCCGTCA       TGGCATGTGGGTCGG
AGR_C_2243   2  44 134 1208413 .. 1208428 -  -4.6  -2.58714   TGTCACAGGAATCCA              GCGGAC GCGC GTCTGC               GCGACGAGAGAGTCT
AGR_C_2258   9  56 342 1216304 .. 1216338 -  -5.7  -3.34806   ATAGGAACGATAAGA     GATGCCAGACGAG TAATACCCG CCCGTCCGGTATC     CACTGTCGTCAACGC
AGR_C_2275   8 100  28 1221775 .. 1221804 - -20.1   -3.9978   GGAGAAAAGCAACAA       CACTGCGGCATGG TCCT CCATGCCGCAGCG        TGTCGTTCGGTGTGC
AGR_C_2319   2  42 310 1242704 .. 1242717 -  -3.7  -2.57931   CTGAGTGCTTACAAT               GCCTC GAAA GCGGC                GGTTCGGTCATTCGC
AGR_C_2336   9  49 332 1253845 .. 1253863 -  -4.5  -3.29144   TTACCCGCTCGACAA             GACCGAG GCCGG CTGGGTC             GGCCTTTCTGAAATC
AGR_C_2336   9  49 300 1253877 .. 1253895 -  -3.1  -3.53012   TCGGCCTTTCTGAAA             TCACCGC GCAGG GCGATAA             TGTCTATATCGTCGA
AGR_C_2380   9  60 287 1282704 .. 1282729 -  -8.2  -3.14211   ATCGCTGGTCATCAA         CGTCCAGGCG GAAGAA CGCCCGGAAG          GCATCGGTCTGCGTA
AGR_C_2391   7 100 285 1288829 .. 1288845 - -15.1  -5.73978   AGCACAAACAAAAAA              CGCGCCC ATT GGGCGCG              CTATTTGCCGGAGAA
AGR_C_2423   5  70  85 1306546 .. 1306566 -  -6.7  -4.07885   CATTCCGCCGGAAAA            CCTGCCGCC AAT GGTGGCACG            CGCCATAGCGGTCGA
AGR_C_2437   4  62 146 1311593 .. 1311621 -  -2.4  -4.39166   TCTGATAGAGGAAAA       GGGTTTTGATGCC ATCC GGCTTGAA-ACCC        ACGCCCAGAACGAAC
AGR_C_2449   2  77 331 1315682 .. 1315692 -  -8.2  -4.07568   CGCCCGTCTGGAAAA                 CCGC GTC GCGG                 TGTTTTCCGGCATCG
AGR_C_2469   8 100  26 1323550 .. 1323572 - -19.2  -5.19275   ATCGACAAAACAAAA           CGCCCGCAAC GAT GTTGCGGGCG           TTTTGTTTATTCCGT
AGR_C_2482   2  42 412 1332577 .. 1332591 -  -2.8  -2.87132   CTGGTGGCGGAGATA               TCCG CGCTCGC CGGA               ACCATGCCAAGTATC
AGR_C_2490   2  64  61 1337687 .. 1337721 -  -8.6  -3.41878   CGTCGGAACGCAGAA     TGACCACCGGGTAG ACGAATG CTACACGACGGTCA     TTTTTCATTTCAGGT
AGR_C_2496   6 100 246 1345455 .. 1345485 - -15.4  -4.96848   CCCCGCACAGAAAAA       GCCCCGCTCACC TGGTAGT GGGGAGCGGGGC       GAGGCGGGTACGCAG
AGR_C_2502   3 100  29 1348251 .. 1348273 - -14.9  -4.54727   CCGCGCAAACGAAAA           GCGGGAGTG GTGGA CACTCCCGC           TCGGCGATGACTGAG
AGR_C_2527   2  51 364 1361461 .. 1361477 -    -3  -3.72576   CGCCGCCGGATCAAA             CCCGTCT CACC AGA-GGG              CGAACCATGATGACC
AGR_C_2572   3 100  25 1384934 .. 1384959 - -16.1  -5.07486   GACGCCCAACAAAAA         GGCCGGCGGGT GAAA ACCTGCCGGCC          TTTGATCTTACAGGG
AGR_C_2605   5  47 436 1403641 .. 1403654 -  -2.4  -3.55444   CGGTCATTTCGCAAA               TGGA AATACA TCCA                TTCTCCAGCCAGACT
AGR_C_2619   6  91  -7 1414147 .. 1414174 - -14.3  -3.03243   AGCCATCTCGCAATA        TCGCCTGAGAA TAAGCT TTCTCAGGCGA         CATTGGCCAGCGTCC
AGR_C_2623   8 100 116 1417762 .. 1417783 - -12.9  -4.99643   GATCAAAAAAAACAA           GGCCCGCCG GAAC CGGTGGGCC            TTTGCTATTGTGAAA
AGR_C_2623   8 100  27 1417852 .. 1417872 - -11.8  -5.00616   GTTTCTTTCAAAAAA            GCCCCGGC TCGAC GCCGAGGC            TTTAATCTCTGCTTT
AGR_C_2648   7  54 205 1431149 .. 1431163 -  -2.7  -3.78934   GGCCCGCGAGAAGAA               GCTGC TGGCT GCTGC               TGAGTAAGGACAAGG
AGR_C_2658   2  51  73 1434881 .. 1434895 -  -2.7  -3.74526   TTATGAATTCAAGAA               CCGCC TGCTT GGCGC               GGTGATGGGCTCGAT
AGR_C_2672   7  62 459 1445292 .. 1445314 -    -7  -3.72324   CACGCTCACCAATAA           CGACCAGA CCAATAT TCTGGCCG           CCGTCATCGCCAAGC
AGR_C_2679   7  66  80 1447799 .. 1447819 - -10.4  -2.82015   TCGATAGGCAGCAGA            TGCCCGGG ACAGG CCCGAGCA            TGACGGAGTAGGGCC
AGR_C_2694   4  77 235 1454414 .. 1454430 -    -8  -4.18494   CACGCTGATCGAAAA              CGGCAA GCTGT TTGCCG              ATCTCGGTGTGCCGG
AGR_C_2710  11 100 178 1464304 .. 1464337 - -13.9  -5.10461   TTGACGGAAGAAAAA     CGGCTACCGGAACGCG TGA CAGG-TCCGGTAGCCG     CAAGATGTCTCACAC
AGR_C_2723   6 100  17 1469159 .. 1469183 - -18.5  -3.77831   GGATCAAGACGGAAA          CGGCGGCGCTC ACA GGGCGCCGCCG          GCCTGTTTCTCCAGC
AGR_C_2733   7  60 372 1472959 .. 1472977 -  -4.4  -3.95852   ATTTTACCAAGGAAA             GCAGCCCC GGC GCGACCGC             CATCCCGGCGACGGA
AGR_C_2778   6 100  36 1495696 .. 1495721 - -19.7  -5.31519   AGACCCAAAGAAAAA         CCCCGCGGCGC TCAA GCACCGCGGGG          TTTTCTGTTGATTGG
AGR_C_2785   6  59 206 1500487 .. 1500513 -  -8.6  -2.90075   GCGCCCCCAACGATA         CCGTCAAGGACA TCA TGACCTCGCCGG         TGAAAACCGTGCTGC
AGR_C_2794   5  78  -8 1505954 .. 1505977 -  -6.6  -4.67904   CAGGAACTGCAAAAA          GCGGTCTGAG GCGT CTCAGCCGGC           CAGTTCTTTCATCGG
AGR_C_2814   5 100  23 1517367 .. 1517384 - -14.1  -5.01042   AACCGAAATGAAAAA             GGCCCGC TTGC GCGGGCC              TTTTGTTTGTCGTTT
AGR_C_2829   6  95  22 1524880 .. 1524898 - -13.1  -4.13767   CGCCTGATCTGAAAA             GGGCGCC TCGCC GGCGCCC             CTTCTTTACATTCTA
AGR_C_2839   5  44 352 1532648 .. 1532665 -  -4.1    -2.973   TCACAAAAGTGAAAT             CGATTAC CCGC GAAATCG              GCAAGGCATTGAAGG
AGR_C_2849   3  86 343 1535619 .. 1535633 -  -7.1  -5.03145   CAAGCTGCGAAAAAA               GCTGC GTCGA GCAGC               CGAACGGGGCGGAAC
AGR_C_2859   4  46 233 1541116 .. 1541152 -  -4.2  -2.92667   TCAATCCTGAAATCA    CCAGCCACTCTCCGCA GACCA TGCGGCATGTGGAAGG    CAGCGTCTCGATGCC
AGR_C_2872   2  57 -12 1546311 .. 1546334 -    -8  -2.75481   CTCGAAGGGCAATGA          CGCAGGCGGG CTCA CACGCCTGAG           GGCAGCGGCCCTTCA
AGR_C_2902   5  95 142 1560458 .. 1560473 - -11.8  -4.52589   GCCGCGCATAGAAAA              GGCCCG CAAG CGGGCC               TCTCTCAATCGTTTT
AGR_C_2912   7  95 339 1566500 .. 1566525 - -17.7  -2.53911   TCAATTGCGAACTCA         GAAACGGGACC TCAC GGTCCCGTTTC          TTTTTTGAGACTGAA
AGR_C_2964  10 100  24 1591745 .. 1591768 - -19.6  -5.24531   ACCGCCCATAAAAAA          GCCGCCGGGA GAGA TCCCGGCGGC           TTTTCATTTGATCAG
AGR_C_2984   6 100  22 1602284 .. 1602301 - -10.5  -5.63517   TCGCCAAACAAAAAA             GGACCGC AAAC GCGGCCC              TTTTTTGTATCATTC
AGR_C_3003   8  76 339 1613115 .. 1613153 - -12.5  -2.79796   CGTGATGGCAGCATA   TCGGCAACATCGCGG CGTCGATAT CCGTGATGTCGCCGA   CGCTCATGTGCTGGC
AGR_C_3022   5  85 394 1624832 .. 1624864 -  -9.1   -4.4891   CTGAGCAGCAGAAAA      CTGCCGGAACGATGA TTA TCAGCGTTGCCGCAG      CACCTTCTCCCCAAA
AGR_C_3047  14  74   1 1639442 .. 1639474 - -11.3  -3.29511   CCCATGCGCGGAGAA      GGAACGAGAGGCGAC GCT ATCGCATCTCATCCC      TTACCGCCCACCCCA
AGR_C_3056   6  64  68 1648205 .. 1648225 -  -9.8  -2.79796   TGCGACGTGATTAGA            TTCTTGGG ACAAG CCCAAGAA            TGACGCCGCGTATGG
AGR_C_3080   3  56 375 1660730 .. 1660779 -  -6.6  -3.28001   GATCGTCAAACGCAA CTACCCCATCGTCGCACCGGCCATG ATG CA-GG-CGGCAC-ACGATGAGACAG CCACCATCGTCGGCC
AGR_C_3106   4  57 226 1674633 .. 1674649 -  -2.1  -4.07687   ATGCGTCCGGGAAAA              CCGCTGA TGG TCGGCGC              GATCGGCAGCACGCA
AGR_C_3124   5 100  27 1684559 .. 1684577 -  -9.5  -5.24003   AATAAAAATGAAAAA             GCCGGGC TCATC ACCCGGC             TTCATCATTCCTTGA
AGR_C_3152   4  67  71 1702098 .. 1702123 -  -3.2  -4.56597   CGGGCCTGGGAAAAA         CCGTCCGACCA TGTGC CGGTCTG-CGG         TTATTTCGATTTCAG
AGR_C_3173   6  56 234 1712715 .. 1712733 -  -6.6  -3.25823   CGGTCTCGACATCAA             GGCCTGAC GGC ATCGGGCC             ATTTGGCCGGGAAGT
AGR_C_3186   4  43  92 1721685 .. 1721699 -  -3.4  -3.04144   GCGGGATTGGGAACA               GGGCCG CAG CGAGCC               GGATCAACCGGCCCG
AGR_C_3186   4  43  33 1721732 .. 1721758 -  -3.7  -2.75074   CTTATCTGAAGATCA        TCGCCGTTGACCC CGA GGG--AACGGCGG        CCGCGCTCCGTAAAG
AGR_C_3216   5  79 324 1738077 .. 1738095 - -13.8  -2.78384   CGCGGCCTCACCACA             GGGCGGCG GCA CACCGCCC             GCGGAAACGGCGCCG
AGR_C_3227   6 100 188 1742837 .. 1742857 - -10.4  -4.96848   CTCCCCAGATAAAAA           GCCGGCTCC GCAA GG-GCCGGC            TTTTCATTTGCCGAT
AGR_C_3243  11  68  48 1748929 .. 1748959 -  -8.9  -3.57561   GCGGAAGCTGGCAAA      CCCG-CGACGCAGG CCGT CCGGCGCCGGCGGA       TTCAATGGCTGGCTA
AGR_C_3249   8  64 -25 1751799 .. 1751821 -  -9.8  -2.73875   CGGCGCGCAAGATCA           CCCAAACGGT CGA ACCGCATGGG           CAAGGTCCTCCGCCG
AGR_C_3259  12 100  29 1756939 .. 1756958 - -13.6  -5.60993   GCGCGCATAAAAAAA            CCGGTCTG TTGC CAGACCGG             TTTTGTCATTCTTGA
AGR_C_3266   5 100  13 1761511 .. 1761536 - -18.3  -3.45434   AAGAATGCATTAGAA         CCGGCGACGCG TATT CACGTCGCCGG          AATGGCATTCGATCA
AGR_C_3278   7  81 135 1768556 .. 1768573 - -12.7  -3.02043   AACCCGGCCGCAAGA             GCGCCTG GGCG CAGGCGC              TGGAAGAAGGCTGGA
AGR_C_3318   3  79  12 1789342 .. 1789363 - -13.7  -2.71011   ATTGTGTCTGAATGA           GCCGGACGA CCTG TCGCCCGGC            TGGCGCAATAATTAG
AGR_C_3326   9  71 426 1791889 .. 1791912 -  -4.5  -4.56775   ACCGCCCTGCAAAAA          CCGCCATGC AATCCG GCACGGCAA           AGACCAATGTCTGGG
AGR_C_3339   7  79  21 1798585 .. 1798597 -  -3.3  -5.27206   CATACACAAGAAAAA                TCTGC TTC GCCGA                CGCACAGGGCGCGTT
AGR_C_3387   3 100  56 1827039 .. 1827071 -  -9.9  -5.61596   ACCGGCATAAAAAAA     CCCGCCGACGCC GGTTGGGAGT GGCGT-GGCGGG      CTGCCGAATGGCTTG
AGR_C_3398  11 100  32 1832320 .. 1832346 - -19.5  -4.10552   CCGGACTAAATCAAA         GGCCCGCGTGA TGCTC TCACGCGGGCC         TTTTCATGTCAGGCA
AGR_C_3406   5 100  28 1835733 .. 1835757 - -17.2  -5.02777   ACAGACAAAAAGAAA          GGGCGCGGAA TTCTG TTCCGCGCCC          TTTTTATTGAAAACA
AGR_C_3434   4  54 288 1850031 .. 1850044 -  -5.9  -3.16564   TGCCGATGTGATGAA               CACGC TGGA GCGCG                CCGTCAGCGAAAACC
AGR_C_3458   3  93  94 1863689 .. 1863729 - -15.5  -3.06133   CAAGGGCTGAGGCAA  CTGCGTCTTTCTTCTCCCC GCC GGGGAGAAGAAACAAGCGG  CATCCAATCGCCTCA
AGR_C_3482   3 100 263 1872938 .. 1872957 - -16.4   -4.4261   GTGCGAATACCAAAA            CGCCCGGC GTAG GCCGGGCG             TGAATTTGGAGGCAG
AGR_C_3497   5  62  39 1883340 .. 1883379 -  -7.6  -3.53012   GTCCTTGGGCTGAAA  GGAGTCTTCCCGTCGCGC AGAC GCGCGTCGGCTGGATTCC   TGTGACGAGCACAGG
AGR_C_3513   3  46 -35 1898985 .. 1898997 -  -4.7   -2.8917   ATGAAGAGGAATAAG                CGCGC AAG GCCCG                TCCGGACGTAAAGGA
AGR_C_3568  10 100  52 1922534 .. 1922553 -   -15  -5.38054   CCGCACAAACAAAAA            CGCCCGGA TTGC TCCGGGCG             TTTTTACTGAACCAT
AGR_C_3587   6 100 415 1938419 .. 1938444 - -19.1  -4.08064   AATGCTTCCCGAAAA         GGCCCGGAAAC ACCA GTTTCCGGGCC          TTTTTCATGATGCGC
AGR_C_3595   9 100 330 1940965 .. 1940991 - -17.3  -3.09288   GATTTGCCAATAAAC         CGGCCGCGGCA TGCGG TGCCGCAGCCG         ATAGGATAAATTTAC
AGR_C_3610   5  52 330 1948724 .. 1948734 -  -6.8  -2.78867   GGAATCGGGAAGAAT                 GCAC ATC GTGC                 CCGTAGCAACCGGCA
AGR_C_3631   5 100  40 1960809 .. 1960833 - -15.7  -4.14633   CAGCCTGAAAAAATA          CGGCCGGGAGA GTA TATCCCGGCCG          TGTGCTTCTGAATTC
AGR_C_3642   5  68   4 1968496 .. 1968512 -  -9.3  -3.54424   CCTCACGCTGGCAAA              CGGCCCC TGA GCGGCCG              GACTTATTCCGCCGC
AGR_C_3649   3  47 390 1971572 .. 1971586 -  -3.5  -3.18681   CTTCAAGTCGATCAA               TGACC GTTAT GGCCA               CGCCATGGGCGACCT
AGR_C_3685   8 100  23 1992150 .. 1992169 - -16.4  -3.69373   TAAAGATTGCAATAA            CGGCGCGG CAAG CCGCGCCG             TCGGTCAGATAGCCC
AGR_C_3699   8  77 194 2000150 .. 2000171 -  -7.3  -4.25104   GGCTTTCGATGAAAA           GGAGACG CCGGAAAT CGTCTCC            TTTGCCGTCCACGAC
AGR_C_3717   3  56 256 2008905 .. 2008916 -  -7.2  -2.89564   CCCCGAGGCGACAGA                CGGC TTCT GCCG                 TCTCCGGAAACGAGG
AGR_C_3729  10  81 100 2023012 .. 2023030 - -11.8  -3.50325   GAGAATGAAAATAGA             GATGACGA AAA TCGTCATC             CTGTTCAATGGTTTG
AGR_C_3736   4  53  30 2026602 .. 2026614 -  -6.9  -2.87344   CATGGTGCTGACACA                GCGAC GCC GCCGC                TAGGGCGTTCCGCTA
AGR_C_3749   4  51 312 2030154 .. 2030165 -  -3.6  -3.52918   CAATCCCGAAAGCAA                GGCG GAAA CACC                 ATGAGCGACATGCTG
AGR_C_3749   4  51 297 2030162 .. 2030180 -  -3.1   -3.6288   AAAGCAAGGCGGAAA             CACCATG AGCGA CATGCTG             CACGCCGATACGCTG
AGR_C_3771   2  60  83 2039548 .. 2039559 -  -4.4  -3.96148   CGGCTTTACGAGAAA                TTCG GTTT CGAA                 CGCGAAGGCACCCTG
AGR_C_3822   8  56 248 2070808 .. 2070830 -  -8.3  -2.65354   GTGATCCGAAATTCA           TGGCGGCGG GGTGA CCGCCACCT           ATATGGCCGTTTTGA
AGR_C_3852   3  52 409 2087669 .. 2087691 -  -2.6  -3.84719   AGGCGGAAACGGAAA           TCTCGAAATC GCC GATCTCGCGC           AGCCCCTTCACCAGC
AGR_C_3864   8 100  23 2096098 .. 2096123 - -16.1  -5.15634   TATCCCATCAAAAAA         GGCCGGGCCGC TTCC ACGACCCGGCC          TTCCCATAGATCAAA
AGR_C_3900   7  70 -76 2116691 .. 2116745 -  -7.1  -4.07568   GTCCTGCGCCCAAAA GCCCGG-GCCGTGCCGCCTGTCGGGGG TGAGG CCTCC-ACCGGCGGG--GGCGCCGGGC TGGCGGCAACGGAAT
AGR_C_3907   3 100  32 2119853 .. 2119871 - -13.8   -5.9362   GAAAACACAAAAAAA             GCGCGGGC AAG ACCCGCGC             TTTTTTATTTGTCCC
AGR_C_3924  12 100  56 2129354 .. 2129386 - -16.3  -4.97405   AGGCATAAAAAGAAA      TGCCCCTCACTGCCA TTC CGGAAGCGAGGGGCA      TTTTTTATCGATCTG
AGR_C_3941   3  50 386 2142862 .. 2142874 -  -5.5  -3.11732   CGCAAAGGCAGTCAA                GGAAG CAG CTCCC                TATGCCAACTATAAC
AGR_C_3948   4 100  17 2147862 .. 2147878 - -13.7  -4.87291   GAGCTGAATGAAAAA              GGGGGCT GAA AGCCCCC              TTTTTCATCTGATCT
AGR_C_3960   4 100 377 2153990 .. 2154025 - -12.6  -4.30441   CCACAAGATTGAAAA    CAAGACGCCGCGGGTCA CCA TG-CCTGCGGCGTTTTG    TTTTGCGCAATCCCG
AGR_C_3968   9  69  64 2160158 .. 2160172 -  -3.5  -4.56597   TTCCCGCTGGAAAAA               GAAGC GACAT GCCTC               GGTGAAGTCTATGAG
AGR_C_3982   7 100   9 2164990 .. 2165017 - -14.8  -3.89215   GCTGATAAACTGAAA        CGCCGCACCGCC CTTT GGCTGTGCGGCA         TTTTTCTTTCAGCGC
AGR_C_4004   5  60 295 2173708 .. 2173724 -  -2.1   -4.2349   CGGGCAGAGCGAAAA              GGACCTG ATG CATGGCC              GAAACTGGCACCGTA
AGR_C_4014   3  68  47 2178316 .. 2178326 -  -8.2  -3.72576   TGTCGCTCGATGAAA                 GCCC GAT GGGC                 GGATTGCGGGTCATC
AGR_C_4033   5  71  -7 2187308 .. 2187322 -   -10  -3.60098   ATGCCGCACTTCAAA               CGTCCT CTT AGGACG               AGGCCGCACCCGCGC
      clpS   4  51 301 2203559 .. 2203581 -    -4  -3.58726   TGTGGCGACAGAGAA           TGGCAAACCC GTC GCGACTGCCA           CGCTTCTGATCGTTC
AGR_C_4069   6  55 197 2206610 .. 2206623 -  -5.2  -3.48026   CTTAAATGGAAAAAG               CCGG TTTTTG CCGG                TGACGACGTGACCTA
AGR_C_4086   7  60   9 2219334 .. 2219369 -  -2.4  -4.26076   GCATTTCGAGGAAAA    GCGGCCCTGGTTTTCC GTCC GGAAACACACGAACGC     TCTAAAACTCAATCG
AGR_C_4093   6  54 403 2222244 .. 2222256 -  -7.7  -2.62735   ACATCCGCTAGACCA                TCGAC AAG GTCGA                TGATCTCACCCTTTT
AGR_C_4107  11  56   5 2231441 .. 2231454 -  -3.8  -3.86524   ACATGGCTGGAGAAA               CGCT TCTGAT AGCG                TATCTCAGGTCAGCG
AGR_C_4128   5  95 -39 2245141 .. 2245186 - -12.5  -4.09739   GCAATCGCCTGAAAA GCCGGATCA-GCCGCGACCCCG ATA CGGTGCAACGCCCTGATCCGGC AGCCATACGCCTTCG
AGR_C_4154   6  66   4 2256753 .. 2256772 - -10.6   -2.8294   GACCGTTGATAAGGA            GGCCGGCC CGCT GTCCGGCC             GGCTTACTCTATCAG
AGR_C_4164   4 100 308 2264295 .. 2264329 - -14.5  -4.22652   CGACATGATCGAAAA    CGACCATCCGCAATTCG TGG CGA-TTGCGGATGG-CG    ACGTGATCGGCTGGT
AGR_C_4176   2  47 466 2272737 .. 2272749 -  -4.8  -3.01712   TTTTCCCGTCGAAGA                CCGA CACAT TCGG                CAACACCATTCTGGA
AGR_C_4209   4  56   8 2290770 .. 2290781 -  -3.6  -3.88766   AGCGCATAGAGGAAA                GCCG GCCG CAGC                 AGCAGCCTCAATATC
AGR_C_4215   1  47  96 2294950 .. 2294980 -  -3.8  -3.21934   GCTTGGCCAGAAAAT       CCGTTACGTCGTCA GCC CGGCGACATTCCGG       CGCTGGTTTCTCATC
AGR_C_4257   5  61  36 2320152 .. 2320185 -  -7.2  -3.36073   CACACCCGCGAAACA     CCTGCCGGGCCGCC CAGGCC GCCGATCCGGCGGG      CAGGACCGCGCGATG
AGR_C_4272  11  77 453 2327913 .. 2327929 -    -8  -4.17309   CAGGAGAAAGAAGAA              GAAGGC ACGGA GCCTTC              ACCGCCGGCCGGCCA
AGR_C_4309   6  58 117 2347276 .. 2347293 -  -3.3  -4.07568   CCGCCGGGCTGAAAA             CCGGC-GC ACT GCTGCCCG             CCACACATTCGCCGC
AGR_C_4321   3  66 171 2353159 .. 2353173 -  -9.2  -3.41602   CGGACCGCATCAGAA               CCGCCA TTC CGGCGG               GCCTGATCCTCGGCC
AGR_C_4347  11 100  25 2368215 .. 2368242 -   -17  -3.24747   CCGGGAGAGGATGAA        GGGCGGTATGCC AACC GGCATGCCGCCC         TTCTGCATGACTGAA
AGR_C_4393  10  56  57 2393373 .. 2393386 -  -2.3  -4.07568   GTCGTGCTTCCAAAA               TCAGC CGTT GCGGA                GCGTGCGGACCTCAT
AGR_C_4413   5  66  45 2403549 .. 2403565 -  -4.3  -4.30719   GGCGGGGAGAAGAAA              CAAGTGG CAG CCGCTCG              ATCCTTCTACAGTTA
AGR_C_4418   6  84 138 2406180 .. 2406196 -  -9.4   -4.3208   CCGCAGAATCGAAAA              TCGGCG GCCGT CGCCGA              ACGAATCGGCGGCAC
AGR_C_4428   4  59 392 2410984 .. 2411003 -  -9.2  -2.62184   TCGCCGCCGAGATGA            TCGCGCTG ACGG CAGCGCGG             GAGGGTGAGAGGTCG
AGR_C_4441   8 100   9 2416298 .. 2416315 - -14.1  -4.77165   TGCCTTATAACAAAA             GGGCGGC CTGA GCCGCCC              TTAAACCATCACTGA
AGR_C_4453   5  50 129 2422955 .. 2422969 -  -2.1  -3.61715   CAGCTGGCGCAACAA               TTCCG CCGTC CAGAA               GGCCGCCCGCCGCTC
AGR_C_4477   7  74   4 2433962 .. 2433980 - -10.2  -3.54475   GGTGGCAGCAGACAA             GGCTGCCT GAT AGGCCGCC             CTGCTATGCCGCTCT
AGR_C_4498   9 100 100 2445724 .. 2445744 -   -14  -3.93262   GCTCAACACAGCAAA            GCGCCCGA GAGAT TCGGGCGC            TTTTTTCGTAGAGAT
AGR_C_4515   2  54 415 2453915 .. 2453931 -  -6.5  -3.01712   CCCCTTCTCTGAACA              GCACGAC ATT GCCATGC              CAGCCATGCGCCTTC
AGR_C_4522   4 100  43 2457684 .. 2457703 - -12.8   -4.3586   TGATGGACAGCAAAA            CGGGCGAC TTTC GCCGCCCG             GATCTGTGAAAACAG
AGR_C_4534   9 100 174 2465441 .. 2465466 - -14.7  -4.10331   TCAAGTAATGAGAAA         GGCGTTTCCGG GAAA CCGGGAACGCC          CTTTTTACTGACGTG
AGR_C_4564   7  83 415 2479800 .. 2479832 -  -9.7  -4.14243   CAGGTCATGGCAAAA      CGCATCGCCAAGGCC GAA GGCTGTGACGAAGCG      TGGATGATCGAAGAT
AGR_C_4589   7  67 246 2497898 .. 2497912 -  -5.7  -4.20025   AAGGCTGAAGATAAA               GGATC TGCAG GATCC               GAAAAAAGTCGAGAA
AGR_C_4604   2  49 304 2505773 .. 2505786 -  -3.7  -3.35255   CGCAAGAACAAGACA               CAGGC CGTC GCCGG                TTCATCGAGTGGCGA
AGR_C_4625   5 100  69 2526791 .. 2526822 - -17.4  -4.64992   GCCAAAAAAGACAAA      CAAAGAGCCCGCGT TTCG ACGCGGGCTTTTTG       TTATTTCACGTCACA
AGR_C_4625   5 100  25 2526849 .. 2526866 - -12.7  -6.14618   CACAAAATAAAAAAA             GCACCGG TCGC CCGGTGC              TTTGTGCTTACCCAG
AGR_C_4633   4  49 162 2530583 .. 2530595 -  -4.8  -3.25166   TGAGCTGAAAAAGTA                CCTG TAAAT CAGG                ATTGGAGCCAAGGGC
AGR_C_4647   8  56 306 2535946 .. 2535958 -  -6.3  -3.34398   TCCTTTCGGGAAATA                TCGAA AGC TTCGA                TGAAAGACACGGGCT
AGR_C_4666   9  52 380 2547262 .. 2547293 -  -4.4  -3.59979   GTCGTTCATGCCAAA      CGGC-CCCTCGCA CTGTTGC CGCGAGAGAGCCA      GACGATTGCCGCAAC
AGR_C_4666   9  52   5 2547649 .. 2547668 -  -5.6  -3.23452   ACCGCCACAACCGAA            GCCCCTCC CTCC GGAGAGGT             CGTGTCACTGGGCTC
AGR_C_4677   5  56 447 2556129 .. 2556145 -  -3.5  -3.91674   GCGATAGAGAAAATA              GCGATCC GTC GGCACGC              TTTCCGGCACCGGCA
AGR_C_4682   9  71 432 2559436 .. 2559457 - -10.1  -3.60072   GAAAAGAAACAGGAA           CTCGGGCCGC ATC GCGACCCG-G           CCATCGTGCTTGATG
AGR_C_4698  10  65 133 2570553 .. 2570576 -  -6.6  -3.82097   GCGAAACGGAGCAAA          GCGCCCG-CGC GGA ACGACTGGCGC          GACTAGGGCTCGCAC
AGR_C_4730  11  66 287 2588295 .. 2588316 - -10.9  -2.66964   CGAGCGAGGATATTA           TCG-CCGCCT GGC AGGCGGGCGA           TGCAAAAGCCGCCAG
AGR_C_4748   9 100  74 2602763 .. 2602812 - -10.7  -5.28176   CCCATCGATAAAAAA GCCGCCAGCATATCCCGGCTACCG ACA CCTCAGCCGCGATATGCC-ACGGC AAGGGCGCATGGCAA
AGR_C_4769   4  51 280 2613874 .. 2613888 -  -2.7  -3.64822   AGGCGCTGATTGAAA               CGCTG GAACT CGGCG               ACCGTATGGATGACG
AGR_C_4819   1  42 159 2641349 .. 2641372 -  -3.8  -2.53263   TTCACGCCGAACTCA          CCCGCGCCATG ATG CATAGCT-GGG          TGGTGCGCGGCGCGC
AGR_C_4836   2 100  26 2650985 .. 2651008 - -15.2  -5.27399   CAAGACATGAAAAAA          CCCGCCGGCG TCAC CGCCCGCGGG           TTTCATAATCTTTAC
AGR_C_4841   6 100  10 2654221 .. 2654236 - -11.8  -5.28942   GAGGGCAAATAAAAA              GGCGCC CAAA GGCGCC               TTTTTGCAATCAGCC
AGR_C_4863   4  95  75 2666241 .. 2666258 - -14.1  -3.70571   GACAAACATGCGAAA             GGCGGCC CTGC GGCCGCC              TTTTTATTTGGGAAT
AGR_C_4876   5  49  77 2674033 .. 2674047 -  -2.8  -3.49687   ATCCTTTATAAAAAG               GTCG GGCCCTT CGAC               GCCCGCAGCATAGAG
AGR_C_4899   6  76  -9 2685517 .. 2685527 -  -3.2  -5.00884   ATCTGCTGGAAAAAA                 CTCA GGC CGAG                 ACGAAATAATAGGCC
AGR_C_4908  11 100  54 2691609 .. 2691636 -   -20  -3.08508   TATCGCTTAAAATGA        TTGTGGCCCGGA AACC TCCGGGCCACAA         TTTTTATATGTGCAA
      mtgA   8  49 418 2705023 .. 2705047 -  -4.2  -3.27029   GCCGACCAACGAACA          GCAGATACCG ACCGG CGAAATCCGC          TCCGTCGAAGGCACC
AGR_C_4956   3  56  46 2730366 .. 2730384 -  -2.2   -4.1891   TGTTCGGAATAGAAA             GTCCCGGC CTG ACCGCGTC             TCTGGCGATTGCCGG
AGR_C_4980  11 100  49 2742032 .. 2742055 - -16.8   -5.4833   GTATTGAATAAAAAA          CACCCGGAAG TTTG CTTCCGGGTG           TTTTCGTTTGCGGAA
AGR_C_4980  11 100  12 2742077 .. 2742092 - -10.4  -4.86731   TTTGCGGAAAGAAAA              GGCTGC CGAA GCAGCC               TTTCCAGAAGATCAG
AGR_C_4989   8 100  32 2750131 .. 2750155 - -12.2  -5.72622   TGGATAAACAAAAAA         GCCCTCG-TGC TGAT GCAACGAGGGC          TTTTCGAATTTTGAT
AGR_C_5008   7  60 397 2763008 .. 2763020 -  -6.9  -3.57418   CATCGAGGAAATGAA                GGCAC TGC GCGCC                GATGGCGTGCCCGGG
AGR_C_5008   7  60 -34 2763439 .. 2763451 -  -6.9  -3.53343   AAGCGGTTCTGCAAA                CGGGC TGC ACCCG                CCGCCAGCGCCGCAA
AGR_C_5019   6  67 307 2772522 .. 2772553 -  -5.7  -4.09243   GACAGGCGCGGAAAA      GGCCTATCTGCTC TATGGT GTGCTGATCGGCC       TTGCCTTCGGGCCCG
AGR_C_5032   5  68  20 2777347 .. 2777367 -  -8.9  -3.60296   GATTGTCATGGGAAA            CCCGCACTG TCT CAGCGCCGG            AAATGGACGCAGGCA
AGR_C_5068   7  54 118 2793229 .. 2793246 -    -7  -3.02511   GCTACTCGTTCAACA             TGGTGG ACGAAG CCACCA              AGCTCGAGGCGGCGA
AGR_C_5095   4  71 390 2811769 .. 2811793 -  -4.9  -4.57837   AGATGCTTGGAAAAA          CCGTTGCCG ATCCTGA CGGCATCGA          GGGACCGCCGGCGAC
      purH   3 100  28 2826077 .. 2826100 - -16.8  -4.88918   CCACGTGAAACAAAA          GGCCCGGAAA TCAC TTTCCGGGCC           TTCGTCATTTCTGTC
AGR_C_5115   5 100  34 2826077 .. 2826100 + -16.8  -3.36538   CCACGTGAAACAAAA          GGCCCGGAAA TCAC TTTCCGGGCC           TTCGTCATTTCTGTC
AGR_C_5096   2  42 213 2814406 .. 2814420 +  -2.7  -2.88571   GACACCACCCGCATG               CGGCC AGACC GGCAG               ATTGTATTTGGCAGC
AGR_C_5096   2  42 427 2814620 .. 2814633 +  -2.3  -3.05384   CCGGCGATATCATCC               GGGCT GGTC GGCTC                TTCGATGAAGAAGGG
AGR_C_5078   6  74 266 2801568 .. 2801583 +  -4.6  -4.68593   CGAATCCGGCTTCGG              CCGCTG CAAT CAGCCG               TTTTTCGATAATGCC
AGR_C_5073   3  52   3 2798127 .. 2798143 +  -4.4  -3.53811   CCGGCGTACATAGTC             G-GCGCT ATAA AGCGCAC              TTTCGCGGAAATCCG
AGR_C_5067  10  81  12 2793395 .. 2793427 + -13.3  -2.90496   GTAACGCTTAAAACG      GGCTGGGCAGTTGGC GCC GCCGTCTGCCCGTCC      TCCTTTGGCAGAAGA
AGR_C_5028   4 100  23 2776808 .. 2776823 + -11.8  -5.63517   CGCCAGAACGAAAAA              GGCGGC CTTG GCCGCC               TTTTTTATTTGCCCG
AGR_C_5007   4  55 247 2763648 .. 2763662 +  -5.6  -3.59979   ACCCTTGCCGGGCGT               CGCCTG CAA CAGGGG               TTTGCCATCCCGCCC
AGR_C_4988   7  93   9 2750131 .. 2750155 + -12.2  -4.28651   TGGATAAACAAAAAA         GCCCTCG-TGC TGAT GCAACGAGGGC          TTTTCGAATTTTGAT
AGR_C_4955   5  52 211 2730638 .. 2730671 +  -6.7  -2.73994   TCGCTGACGGCGATA     CCTTTCCCG-CAAAGC CCT GCCATGATGGGAAAGG     TGATATTGCCAGGCT
AGR_C_4955   5  52 442 2730869 .. 2730909 +  -5.4  -3.16055   CCGCCGCCACCGCAA GGCACCAGAACCTCGGCAGC ACC GATACCGA-GTTC-GGCGCC TTGCTCAGCGATTTC
AGR_C_4933   6  74  -4 2707259 .. 2707272 +  -6.7  -4.30844   TCGCCGAACGGAAAA               GCTGA CCTC TCAGC                TTTTCATCATCCAAT
AGR_C_4910   6 100  28 2694820 .. 2694837 + -12.7  -5.31519   CCAGACAACAAAAAA             CCCCGGA GCGA TCCGGGG              TTTTTCTTTGGCTCT
AGR_C_4873   7  65 271 2674375 .. 2674389 +    -7  -3.85698   CATTGGCAAGCTGAC               CGGCCG CAG CAGCCG               TTTGTCCGGGCAGGA
AGR_C_4861   5 100  32 2666241 .. 2666258 + -14.1  -5.27938   GACAAACATGCGAAA             GGCGGCC CTGC GGCCGCC              TTTTTATTTGGGAAT
AGR_C_4838   2 100  14 2654221 .. 2654236 + -11.8  -4.62069   GAGGGCAAATAAAAA              GGCGCC CAAA GGCGCC               TTTTTGCAATCAGCC
AGR_C_4820   5 100 247 2643549 .. 2643576 + -15.6  -3.54307   CAGCGCGCAAAAAAA        TCCTCCGGATCG ATAC CGACCCGGAGGA         TTTCGAAAAGCTCTT
AGR_C_4796   8  58  13 2631855 .. 2631865 +  -6.8  -3.40611   TGATCAGATAAAACG                 CCAC ACC GTGG                 TCTTCTTCACGTCGC
AGR_C_4767   4  51 447 2614637 .. 2614647 +  -3.2  -3.62054   CACCAGTCGGCGCCC                 GGCA ATA TGTC                 TTCGTTGTTTCGCAT
AGR_C_4747   4  47 304 2603159 .. 2603189 +  -3.9  -3.28712   GTGGCGGCCGACATC      TTCGCGC-ACGGCC AAAA GCCCCTCGCGCGGA       TTATAAAACCCGGCA
AGR_C_4728   5  70  96 2588692 .. 2588717 +  -6.8  -4.21827   ATCGAATAATCGCCC         GCACGAAGGC AGGCGG GCCTTTGGGC          TTTTCCGCTCTTTCC
AGR_C_4708   6 100  29 2578636 .. 2578656 + -15.4  -3.96506   CAAGAGAACCTTGAA            CGCCGGGC CAAAA GCCCGGCG            TTGTCTTTTCGCCTC
AGR_C_4697   3  57 223 2570966 .. 2570979 +  -5.9  -3.56643   TGGCAAGCTCCGATA               GGCGC GCCA GCGTC                TTTACGCCCTCTAGC
AGR_C_4645   4  41  17 2536312 .. 2536334 +  -3.3  -2.78384   CGCATCTTGCGGGTT           GCGGTTGGC CTCCA GCCAGTCGA           TATCCTCGCGCAGGG
AGR_C_4645   4  41 302 2536597 .. 2536631 +  -3.4  -2.78679   CTTGCCGTGCCCCAG     ACGCTCTCCGGGTGGA AAA TCGATGCGGAGAACGG     GTTTCAGTGGCAGGC
AGR_C_4631   8  83  54 2530459 .. 2530497 +  -8.1  -4.39568   TCAAAACCAAAGCGC  GCCCGATATCGTATCCCG AACA CGGGGT-CGATGGCGCGC   TTTTAGTGTATCAAT
AGR_C_4603   7 100  63 2506018 .. 2506048 + -18.4   -5.1925   CGCTACGCGCCGTTC       TACCGCCGCTTCCA CGC TGAAAGCGGCGGTA       TTTTTTGAATTCTCC
AGR_C_4586   4  95  43 2498115 .. 2498152 + -14.1  -3.21395   CTGCCGCATTAGGTT   TGCGATGGCCGCAGGTT CACG ATCCTGCGGCCATAGCC    TGTTATCAAACCCGT
AGR_C_4562   3  60   3 2479297 .. 2479308 +  -2.2  -4.25104   TCTTTCAGCCTGATC                TTCC AGAC GGAG                 TTTTCATGACCAGCC
AGR_C_4531   4 100   8 2465441 .. 2465466 + -16.9  -3.43756   TCAAGTAATGAGAAA         GGCGTTTCCGG GAAA CCGGGAACGCC          CTTTTTACTGACGTG
AGR_C_4521   7  56  -6 2457706 .. 2457719 +  -3.1  -4.05446   CTTTCGCCGCCCGGA               TCTGT GAAA ACAGG                TTTCTGATTGAAAGA
AGR_C_4495   3 100  36 2445724 .. 2445744 + -14.7  -5.14965   GCTCAACACAGCAAA            GCGCCCGAG AGA TTCGGGCGC            TTTTTTCGTAGAGAT
AGR_C_4474  10  69 213 2434156 .. 2434169 +  -3.7  -4.56775   CGGGCGAAACGCTGG               CGCAC CATG GCGCG                TTTTTCCGGGGGGAT
AGR_C_4462   3  56 443 2428387 .. 2428408 +  -6.5  -3.21395   GCAAACTGCACGCGC           TGCTGCTCG CCGC CGGACAGCA            TATTGTAGGACCGCT
AGR_C_4452  12  58 236 2423275 .. 2423289 +  -3.4  -4.07687   GCCAGCCGTAATCAG               CACGCG GCG CGTGGG               TTTTGCCGGGGAAAT
AGR_C_4439   4 100  41 2415912 .. 2415932 + -14.7  -5.38054   GCTGACCATGAATCA            TCCTCGGCC TTC GGCCGGGGA            TTTTTGTTTGTAAAA
AGR_C_4427   3  51 423 2411537 .. 2411585 +    -3  -3.76641   GGCAACCCCTCGCCT TCCGTGCCAATCACCAGCGCC ATCCGCTC GGAGC-GGGGAATGTCGCGGA TTTCCGTCTTGCCAT
AGR_C_4419   8  63   4 2407447 .. 2407468 +  -8.8  -3.05343   CCGAGACCTTGAACA           GGTTTCAG CACGTT CTGAAACC            TGTTCAAGGTCTCAC
AGR_C_4391   3  54 106 2393526 .. 2393543 +  -6.9  -3.07935   TCAACGGCAAGGCCT             GCCGGGA TACT TCACGGC              TTCGATACATGACAT
AGR_C_4372   4  58 208 2379457 .. 2379472 +  -3.2  -4.08216   ATGCCCTCGGTCGGC              TCATCG AGAA CGAGGA               TTTTCGGCCGCGTCA
AGR_C_4344   4 100  21 2368215 .. 2368242 + -19.2  -3.36878   CCGGGAGAGGATGAA        GGGCGGTATGCC AACC GGCATGCCGCCC         TTCTGCATGACTGAA
AGR_C_4318  13  74 145 2353482 .. 2353495 +  -9.5  -3.66178   GCCGCCGGCGGTAGC               GGCGC GGTT GCGCC                TTTGACGTTCGCCGA
AGR_C_4308   6  62 426 2347811 .. 2347834 +  -7.4  -3.53811   CAATGCGATATGCTT          GCCGCGG-AAG AGG CTTGCCGCAGC          TTTACCGGCCCTGAC
AGR_C_4299   5  62  84 2343205 .. 2343224 +  -7.8  -3.54307   GCAGCGATGAGATGG            CGCAATGC TTTC GCATAGCG             TTTGGAACGCGTCTT
AGR_C_4279   5  55 245 2333233 .. 2333248 +  -4.6  -3.66018   CTGTTCGTCAACCGT              CCACTG CGCA CAGGGG               TTGTTGCGGTGATAA
AGR_C_4271   5  55 -28 2328298 .. 2328316 +  -5.3  -3.59979   ACCAGGCGCTTCGCA            TGCT-GCG GACC CGCGAGCA             TTTCCGCTGAAAACG
AGR_C_4259   6  59 259 2321573 .. 2321593 +    -9  -2.64155   AGCGGGTTCTTCAGC           GGCAGGCCG AAAC CGGC-TGCC            TCGATTTCGAACACG
AGR_C_4238   3 100  53 2311972 .. 2311996 + -14.2   -5.4659   GCTCGCCAATCAAAG          CCCCGCAGGC AATCC GCCCGCGGGG          TTTTTCTTTGTCTTC
AGR_C_4221   4  49 332 2299881 .. 2299898 +  -3.4  -3.53761   CGCCCTCTCCTCGAT             CT-CGGC GAGCG GCCGCAG             TTTCAGCACGCCTTC
AGR_C_4216   5  66 141 2297107 .. 2297122 + -10.4  -2.58714   GAGTCTTTCCGTCGC              GCCGAC GCGC GTCGGC               TGGATTCCTGTGACA
AGR_C_4189   5 100  21 2278895 .. 2278912 + -14.1    -5.186   CCGTTTCACGAAAAA             GGCGGCC GATT GGCCGCC              TTTTTATATGTTTTA
AGR_C_4173   5  62 -15 2273008 .. 2273036 +  -8.8  -2.91593   GCCGCTTCTGTCGCG        CTCGCGGCTTGC ATGAG GCAATCCCCGAG        ATTTGTGCGGGAATG
AGR_C_4165   6  60 234 2267786 .. 2267803 +  -6.9  -3.60475   ACCATCCCGCGAAAG             CGCACCG TCGT CGCTGCG              TTTCAGCTGGGCATT
AGR_C_4151  10  84   8 2256754 .. 2256775 + -12.9  -3.32022   ACCGTTGATAAGGAG           GCCGGCCCG CTGT CCGGCCGGC            TTACTCTATCAGCCG
AGR_C_4137   6  74  62 2249816 .. 2249832 + -11.5  -3.25919   CTTCAACAAAAAAAA              CCGGCGT CAC GCGCCGG              TCTTAATTCACTCAT
AGR_C_4127   5  67 381 2245502 .. 2245524 +  -2.7  -4.56597   CGCACGACATAATCG           GTGCCAG CATTGCCGT TTGGCAC           TTTTTCGAGAACAGC
AGR_C_4118   2  46 436 2241491 .. 2241505 +  -4.2  -2.88544   AATCACGGCAAGCCA               GGCG AACAGGC CGCC               TCTGTCGCCATCCGG
AGR_C_4113   4  47 435 2236681 .. 2236697 +  -3.6  -3.18274   CAGCGCATTGATGAA              CCCGTC AATCG GACCGG              TTCCCTTGCCCTCGA
AGR_C_4106   1  44  -8 2231441 .. 2231454 +  -3.8  -2.89564   ACATGGCTGGAGAAA               CGCT TCTGAT AGCG                TATCTCAGGTCAGCG
AGR_C_4091   3  65 343 2221722 .. 2221734 +  -2.6  -4.53602   TGCCGGTAAAGCAGG                CGGT CCAAT GCCG                TTTCTTTCATCTCCG
AGR_C_4075   7  90  34 2211638 .. 2211656 + -17.4  -2.59921   ATCGCCATGCAGAAA             CGGCGGCC GAA GGCCGCCG             CTTATGACGCTTCGT
AGR_C_4068   5  71 -29 2206745 .. 2206765 + -10.5  -3.20723   GAAACGGTACTGACC            TTCCAGAGC GGG GTTCTGGAA            TTCGATTAATACGAG
AGR_C_4040   7 100  16 2193259 .. 2193281 +   -12  -5.18643   GCCACAAGGAAAAAA           GGCCGGAG ACAAAAC CTCCGGCC           TTTTATTTTGCTTAA
AGR_C_4031   7  75 116 2187177 .. 2187195 +  -5.9  -4.56597   CTCTCCTGGCGTCAT             CCTCTGG CTAGT CCCGAGG             TTTTTAACACGCCAA
AGR_C_4011   4  52 402 2178761 .. 2178795 +  -5.7  -3.03124   CGCGCGTTTTCGCGG    CGGCG-ACGGC-CCTGT CGA ACAGGGGCTGCATGCCG    TCTTCGGCCATCAGC
AGR_C_3979   2 100  12 2164991 .. 2165016 + -16.1  -3.75678   CTGATAAACTGAAAC         GCCGCACCGCC CTTT GGCTGTGCGGC          ATTTTTCTTTCAGCG
AGR_C_3957   3  59 390 2154745 .. 2154759 +  -7.8  -3.18681   CTGTCGCCGACAGCG               TGGCCG AAA CGGTCA               TTGATCGACTTGAAG
AGR_C_3945   8 100   9 2147862 .. 2147878 + -13.7  -4.83269   GAGCTGAATGAAAAA              GGGGGCT GAA AGCCCCC              TTTTTCATCTGATCT
AGR_C_3927   5  54 198 2133345 .. 2133355 +  -6.8  -3.05384   TGACATCGTGCCAGA                 CGTC GCC GACG                 TTGAATGCGCCCCCA
AGR_C_3922   3 100  69 2129354 .. 2129386 + -13.4  -5.29782   AGGCATAAAAAGAAA      TGCCCCTCACTGCC ATTCC GGAAGCGAGGGGCA      TTTTTTATCGATCTG
AGR_C_3870   3 100  24 2099364 .. 2099389 + -18.3  -5.04601   CAAGAAAAAAAGAAA         GCCCGGCGGAT TATG GTCCGCCGGGC          TTTTTCATTTGTGGG
AGR_C_3862   9  60 237 2096175 .. 2096227 +  -6.9  -3.55761   TTACGATAAACTCAA CCTTGTAGTCCGGCGTTGCCAGCG CTGCTT CGCTGGTGGCGC-GGGCTGGCGGG TTTGCCGGGTCGATC
AGR_C_3849   9 100 410 2087150 .. 2087173 + -14.6  -5.22312   ACACGAATTTAAAAA          GCGCAGG-CCC CGA GGGACCTGCGC          TTTTTTCATGTCGGT
AGR_C_3823  13  60 248 2073553 .. 2073571 +  -8.8  -2.76261   TGTCACCAGCGGCGC             GGTGGGCT CTT ACCCCACC             CTTTCACCCTTACCA
AGR_C_3790   4 100  24 2053806 .. 2053831 + -19.1  -4.55544   CATCGACGTCAAAAA         GCCCGCGAAAC CTTC GTTTCGCGGGC          TTTTCCTTGTCTATT
AGR_C_3768   4  47  34 2039671 .. 2039698 +  -5.5  -2.84518   GATCCGCAAATATCT        CCCGAAGGGTC CGCCGC GACCATTCGGC         CATTTTTTCGTTCCG
AGR_C_3760   6  62 199 2035689 .. 2035710 +  -4.3  -4.11484   GCGCAGCAGCGCCGA           TGGCAAACC TCAC GGCTTGCCC            TTTTCCCACGTTACC
AGR_C_3746   4  51 392 2030872 .. 2030882 +  -6.8  -2.62184   CGACGCCGTGGCCGG                 TGCC ATG GGCA                 TAATCTGCCCCCGCC
AGR_C_3716   6  76 348 2009029 .. 2009049 + -12.6  -2.79796   ATCCCCTGGGCGTCA            TCCTCGGC CCTGT GCCGAGGA            TCTAATCACGTCGAA
AGR_C_3698   8  52 289 2000628 .. 2000639 +  -5.8  -3.05384   CCAGCCCCATTAACG                CTGC CTTC GCAG                 TTCCATAAGCCGACA
AGR_C_3682   6  66 407 1992459 .. 1992474 +    -4   -4.4261   CGGAACGACGGTAAT              GAT-GCG GGA CGCCATC              TTTTCCTCTTCGGAA
AGR_C_3670   7  55  37 1987177 .. 1987196 +    -5  -3.53811   TTCGGCCGCGCGGGT            GATGGC AGTGTAAA GCCATC             TTTCGCGAGAATCAC
AGR_C_3663A   6 100  28 1984078 .. 1984102 + -21.5  -4.23652   CGACCAAATAAACAA          GGGCGGGAAGC CAT GCTTCCCGCCC          TTTCCTTTGTTACTT
AGR_C_3656   9  62 146 1979271 .. 1979294 +  -6.6  -3.71917   CAGAGGCTCCGGTTT          CCCAAGCCCT GCAA AGGGCGTGCG           TTTGGCATTTCGGAT
AGR_C_3648   4  60 175 1972119 .. 1972133 +    -7  -3.53012   GGATGATTTCAGGAA               CGTGCG TAG CGCTCG               TTTCCGCCAGGCGCG
AGR_C_3630   9  87   8 1960809 .. 1960833 + -15.7   -2.9796   CAGCCTGAAAAAATA          CGGCCGGGAGA GTA TATCCCGGCCG          TGTGCTTCTGAATTC
AGR_C_3615   6  60 102 1952683 .. 1952693 +  -6.8   -3.5764   GCCGTCGGGATCATA                 GCGA ATT TCGC                 TTTCCGCCTGCAATT
AGR_C_3608   5  58 -24 1948955 .. 1948972 +  -4.1  -3.95219   CGGCCCGGTCATCGC             TGTCG-GC ACC GCACGGCA             TTTGTGAGGTTTCAA
AGR_C_3594   5  56  15 1941286 .. 1941303 +  -8.3  -2.57013   AAGCGGGTTGGAACC             CGGCCCG TTCG CGAGCCG              TCCGTTCCCTTCACG
AGR_C_3586   5  66  23 1938791 .. 1938832 + -10.2  -2.71011   CCACTCCCACGCTGA CCGGCGGCATGGCAAGGTTT TCAG AAACC--GCCCTGCCGCCGC TCCTTCAAGGGGAAT
AGR_C_3566   6 100  46 1922534 .. 1922553 +   -15   -4.7254   CCGCACAAACAAAAA            CGCCCGGA TTGC TCCGGGCG             TTTTTACTGAACCAT
AGR_C_3527   7  71 289 1906732 .. 1906742 +  -8.2  -3.78409   AACGAAGATCAGATC                 GCGC TTT GCGC                 TTTCCGTTGCCTTGC
AGR_C_3514   7 100 101 1900421 .. 1900442 + -11.5  -4.78149   CCAAACGCAAAAAAA           GCCGGGCGA TCTC TCACCCGGC            TTTTTAACTTATGAC
AGR_C_3508   2  45 -18 1893807 .. 1893859 +  -3.5  -3.08679   CGAAGCGTTCCAGAG CATCAACCGTCCGCTCTGAGCGTCA TCGCC TG-C-CTCACACCGCACGGATGATG TCTTCCATGAGACCA
AGR_C_3504   2  57 335 1890811 .. 1890826 +    -6  -3.50853   GAGAATATGTTTCGG              CGGCAC CAGC GAGCCG               TTCTCCTTGGCCGCC
AGR_C_3496   5  59 100 1883348 .. 1883371 +  -9.4  -2.58714   GCTGAAAGGAGTCTT          CCCGTCGCGC AGAC GCGCGTCGGC           TGGATTCCTGTGACG
AGR_C_3478   7  89  32 1872938 .. 1872957 + -16.4  -2.64155   GTGCGAATACCAAAA            CGCCCGGC GTAG GCCGGGCG             TGAATTTGGAGGCAG
AGR_C_3465   6  75 338 1868856 .. 1868882 +  -3.6   -4.8622   CTGAACGGAATAACG        CGC-GGCGGCG AAAAGA TGCCGCCAGCC         TTTTTCCTTGCGAAA
AGR_C_3455   5  60  -1 1863682 .. 1863695 +  -2.3  -4.30719   CGAAGCTCAAGGGCT               GAGGC AACT GCGTC                TTTCTTCTCCCCGCC
AGR_C_3433   2  52 -14 1850242 .. 1850268 +  -4.3  -3.57561   GCGGCCAAGGAGTTG        CAGGC-GGCTGG ATAA TCGGCCCGCCCG         TTTCCAGACTTACGA
AGR_C_3415   1 100  72 1841610 .. 1841633 + -11.7  -4.66163   TCGCATCATCCTCAG          CCGCATCCG CATCGC CGGGTGCGG           TTTTTGCATCGAGAT
AGR_C_3403   5 100  22 1835733 .. 1835757 + -17.9  -5.06414   ACAGACAAAAAGAAA          GGGCGCGGAAT TCT GTTCCGCGCCC          TTTTTATTGAAAACA
AGR_C_3337   9  76 307 1798469 .. 1798489 + -12.6  -2.80994   ACCTCTCCTCCGTCA            TCCTCGGG CTTGT CCCGAGGA            TCTAATCACGTTGAG
AGR_C_3301   1  39  50 1782170 .. 1782186 +  -2.1  -2.78463   CACCGTCGAGATCAG              GATCGTC GCT GACGCCC              TCTCCTGCCAGACGT
AGR_C_3276   8  65 120 1768800 .. 1768818 +  -8.8  -3.16676   TGATATAGGAAATGT             CGGAAAGC ACG GCTTCCCG             TGTTCCCTTGATACG
AGR_C_3265   4  54 338 1761827 .. 1761841 +  -6.4  -3.28712   GGCTGGTGGTGGCAA               TTGTGG TGC CCGCAA               TTGTCAAAGCAACCA
AGR_C_3225   5 100  49 1742837 .. 1742857 + -11.8  -4.55128   CTCCCCAGATAAAAA            GCCGGCTC CGCAA GGGCCGGC            TTTTCATTTGCCGAT
AGR_C_3215   6  65 167 1738505 .. 1738521 +  -2.1  -4.63218   CGCCGATGGAGATGA              TGCCGGC AAG GCGGCCA              TTTTCTTCAACCGGG
AGR_C_3202   8  63 279 1732449 .. 1732482 +  -8.9  -3.04263   GCCTCTTCGAGCGAC     ATCGACGTCT-GGTTC TGC GAACCGAGACGGCGAA     TGTTGACGGTGCGCT
AGR_C_3195   7  74  98 1728456 .. 1728493 +  -7.5  -4.07568   CTGTGCTCGTCACAG   GAATCCAGTCGACGCGC GTCT GCGCGACGGGAGGAGTC    TTTTCAGCCCAAGGA
AGR_C_3168   9 100 467 1713188 .. 1713206 + -12.4  -4.89063   CCGGCGCAAAGAAAA             TGCGGCCT TCT GGGCCGCA             TTTCTTTTTCAATCA
AGR_C_3151  12  64 123 1702274 .. 1702287 +  -8.1  -3.35996   CGGCGAGAGAAAAGG               CCTGC TCCT GCAGG                TTCTGGATCCAGGTA
AGR_C_3123   6  83 382 1685003 .. 1685015 +  -6.2  -4.89852   TTCCGGAGCGATGGA                GGCC ATGTC GGCC                TTTTTCTCGATATCA
AGR_C_3108   6  49 121 1676674 .. 1676685 +  -4.4  -3.18264   TTAAGTGCCAACCCG                TTGC TGCG GCAA                 TTGATGCCTCACCAC
AGR_C_3081   2  55 199 1663340 .. 1663353 +  -5.2  -3.53091   ACATAAAGCCGATCG               CGCC GCAATA GGCG                TTTCGCGACGACGCT
AGR_C_3058  10  68 447 1650812 .. 1650842 +  -4.7  -4.46854   TGCTGGCCCGGGAAC      TGCTGCAGC-TGCTG GAA CAGCGCGC-GCTGCA      TTTCTTCTTCGGTCA
AGR_C_3045   6  86  22 1639303 .. 1639318 + -11.8  -3.79864   TTGCGCGTGCGTAAT              GGGGCG AGCG CGCCCC               TGTTTCTTCTCTCCG
AGR_C_3037   4  74  29 1632635 .. 1632648 +  -6.7  -4.30719   AAAAAGATGAGGTGC               TACGC CGCC GCGTA                TTTCTTCTCCCCGCC
AGR_C_3030   7  74 167 1627580 .. 1627601 + -10.9  -3.61103   GCTGACACGGGCGCT           GGCGC-GGAA CAC TTCCTGCGCC           TTTACCGTGCCGTTG
AGR_C_3007   5  71 196 1616719 .. 1616758 +   -12  -2.52543   GACACGCCGATAATG  CGCAGCTCATGCGAACCG CGCA CGGTGCGGATGCGCCGCG   TCAGTTCAAAACCGT
AGR_C_3001   6  52 152 1613636 .. 1613647 +  -2.2  -3.85092   CTCGGCATAAAGCCG                CGTC ATGC GATG                 TTTCGTCTGCCTGAT
AGR_C_2981   5 100  71 1602284 .. 1602301 +  -8.3  -5.42131   TCGCCAAACAAAAAA             GGACCGC AAAC GCGGCCC              TTTTTTGTATCATTC
AGR_C_2962   8 100  23 1591745 .. 1591768 + -19.6  -4.58773   ACCGCCCATAAAAAA          GCCGCCGGGA GAGA TCCCGGCGGC           TTTTCATTTGATCAG
AGR_C_2948   7  66 305 1584364 .. 1584376 +  -4.7  -4.27512   GTCGCTATGGCAGGC                TCGGC ATC GCCGC                TTGTTTCTTCTCCCC
AGR_C_2926   3  45  73 1575041 .. 1575055 +  -4.2  -2.73124   CAGCCTGCGGCGCGG               CGCC TGCGATC GGCG               ATTTCGCGGATCACC
AGR_C_2926   3  45 235 1575203 .. 1575215 +  -2.7  -3.21395   AAGCAATTGTCGAGC                TTTTC CCT GAGAA                TGTTCTGGAACCGGT
AGR_C_2913   0 NONE
AGR_C_2890   8  91 -14 1556783 .. 1556810 +   -17  -2.83504   CAGCGACAAAACAAA        TCGCCCGCGGTG TAAC CACCACGGGCGA         CTGTTTTAATGCGAA
AGR_C_2870   6  59  24 1546334 .. 1546345 +  -7.2  -3.23692   GGCTCACACGCCTGA                GGGC AGCG GCCC                 TTCATCGTGATGATC
AGR_C_2846   4  79  48 1535839 .. 1535859 + -12.6  -2.89742   TCAGACTCGGCGTCA            TCCTCGGG CTTGA CCCGAGGA            TCTATCCACGTTGCA
AGR_C_2825   8  81 472 1524880 .. 1524898 + -13.1  -3.01177   CGCCTGATCTGAAAA             GGGCGCC TCGCC GGCGCCC             CTTCTTTACATTCTA
AGR_C_2812   7 100  27 1517367 .. 1517384 + -14.1  -5.06089   AACCGAAATGAAAAA             GGCCCGC TTGC GCGGGCC              TTTTGTTTGTCGTTT
AGR_C_2795   7  63  99 1507906 .. 1507924 +  -8.8  -3.06831   GTTACTGGATTGCTC             CCGATGCC AAT GTCATCGG             TTCGGTGACGCTTGG
AGR_C_2783   5  61 125 1500802 .. 1500814 +  -7.7  -3.33261   TTTCATAAAAAATGA                CATGG CTT CCATG                TTCGTGTCTACGTAT
AGR_C_2766   7  90  23 1491520 .. 1491535 + -11.8  -3.99324   AACCACCGCCTGGAA              CCCGCC GTAA GGCGGG               TTTCTCGTCGTGACG
AGR_C_2731   6  68 273 1473598 .. 1473614 +  -4.3  -4.45083   CGCGGCCCAGTCGGT              GGGTTCG TCC CGTATCC              TTTTCTCGATATCGA
AGR_C_2721   5  82  14 1469153 .. 1469188 +   -11  -3.87869   GACGCCGGATCAAGA    CGGAAACGGCGGCGCTC ACA GGGCGCCGCCGGC-CTG    TTTCTCCAGCCTTAG
AGR_C_2695   2  57  15 1456658 .. 1456669 +  -7.2  -3.06969   ACAAGCGGCCCCAGT                GCCG CGTC CGGC                 TCTTCAGCTGAATTC
AGR_C_2676   8  58 427 1448130 .. 1448148 +  -5.2  -3.64703   CAGATCGCCGAGTTC             GTCAGAGA CTT TCTCCGGC             TTTCCCTCCGCCAGC
AGR_C_2657   2  52 371 1435357 .. 1435386 +  -4.9  -3.55444   CGGCAATCTCCGTCA       GC-GCGCCGGCG ATCAGTC CTCCGGTGCAGC       TTTCCGCCGTCGAGA
AGR_C_2646   0 NONE
AGR_C_2622   5 100  62 1417762 .. 1417783 + -15.1  -3.97088   GATCAAAAAAAACAA           GGCCCGCCG GAAC CGGTGGGCC            TTTGCTATTGTGAAA
AGR_C_2603   5  51 102 1404041 .. 1404086 +  -6.2  -2.87344   AGCGCATCATGACCA GTCCGTCCCTCAGCGACGGGAA CCCG TTCTCATC-CGGAGGGA-GGGC TCTCTAGACGGCGTG
AGR_C_2573   9  74 298 1389307 .. 1389320 +  -8.1  -4.03234   GGCCTTCACTCCACA               GCGCA TCGA TGCGC                TTTATATCGGCCGCA
AGR_C_2528   7  64 266 1363935 .. 1363945 +  -8.2  -3.35813   TGGAACACCGTCTGG                 CCGG CCG CCGG                 TTCGTTGAACTGCGC
AGR_C_2513   2 100  43 1352916 .. 1352940 + -18.7  -4.82667   GCATCAATTGAAAAA          GGGCACGGAAA TTG TTTCCGTGCCC          TTTTTGGTGTCGTGA
AGR_C_2500   7  60 237 1348524 .. 1348562 +  -4.4  -3.93695   GTCGAGGCCCTTGCC   GGCAGCGCCGTCGAGG AACTTGC CCTCGTAGCTGTTGCC   TTTCTGGCTGATGAC
AGR_C_2481   5  52  31 1333006 .. 1333024 +  -5.2  -3.25823   GTAACGGTCCGATCA             GTTCGAGG CTT TCTCGACC             TTCATCTCACCCAGC
AGR_C_2465  14 100  66 1323550 .. 1323572 + -19.2  -5.10665   ATCGACAAAACAAAA           CGCCCGCAAC GAT GTTGCGGGCG           TTTTGTTTATTCCGT
AGR_C_2448   5  70 442 1316451 .. 1316468 +  -6.9  -4.08767   CAAACGGCTTCTTGC             GCATCGC CTTG GCGAGGC              TTTTGGAAACGTGGA
AGR_C_2387   7  68 366 1288330 .. 1288341 +  -7.2  -3.85909   ATGATGGAATGATGG                CGGC TTTT GCCG                 TTTCGATTTCGCTCG
AGR_C_2379  14  54 -51 1282953 .. 1282984 +  -6.4  -3.26471   CATTTCACCTGAAAT      CGCCGCCGCATTGCG GTC CGCACC-CGGCGTCG      TTGATGTGGAACTGG
AGR_C_2334   6 100  31 1254233 .. 1254249 + -15.1  -5.36441   TTACAAATGAGAAAA              GCCGGGC ATA GCCCGGC              TTTTTTGTATCGCCA
AGR_C_2317   6  55 213 1243216 .. 1243250 +  -7.9  -2.72511   GACGTTGGCGCCCTC    GTTCCGATCCGGCTGG AAGG CCAGA-GGATCGGAAA     ATTTCGCCGGATCGA
AGR_C_2290  12  83  40 1232934 .. 1232957 + -12.4  -3.65314   TGCCTTGATGGTTGC          CGCGACGGCG AGTT CGTTGTCGCG           TTCTTCCGCATTGCC
AGR_C_2284   4  50 385 1230475 .. 1230489 +  -5.6  -3.14344   CGACAGACCGGCCAC               GGCAGC GAT GATGCC               TTCATGGACGCCATG
AGR_C_2272   5  95  17 1221775 .. 1221804 + -17.9  -2.93164   GGAGAAAAGCAACAA       CACTGCGGCATGG TCCT CCATGCCGCAGCG        TGTCGTTCGGTGTGC
AGR_C_2256  10  90 147 1216099 .. 1216127 + -16.8  -2.75252   CGAAGCGCATGTATC        GTTTGGCCGGTC ACTTG GGCCGGCCAAAC        TAATGTTGCGGTCGT
AGR_C_2241  10  64 363 1208705 .. 1208715 +  -8.2  -3.40403   TCGTGGTCACCGTCA                 CCCG CTG CGGG                 TTGTCCTGCCAGGCG
AGR_C_2231  11  65 458 1203786 .. 1203809 +  -7.5  -3.71848   GCGATGTCGGGGAAT          TTACCGCCGC CGCTC GCG-CGGTAA          TTATTGGTGGCCACC
AGR_C_2215   6  77  84 1196260 .. 1196301 +  -7.2  -4.36914   AACCCGATCAATGTT CCCCGCTCTTGC--ACGCGC ATAA GCCCGGCAGCAAGCGCGGGG TTTTGTCACGACCGA
      hppA  10  75  20 1169219 .. 1169254 + -11.8  -2.86944   TACGGTTCCGACAAA    TGAAAAGGCCCGGGGA GCGA TCCCCGGGCCTTCGAA     CTTTCCGTTCCTGCT
AGR_C_2144   6  77 -30 1153859 .. 1153877 +   -11  -3.55563   CACCGTGCCGAAGGG             CTTTCCGC GCA GCGGGAAG             TTTGGCGGGTGAAAT
AGR_C_2117   5  69 -29 1136460 .. 1136474 +  -5.6  -4.35044   TTGGCGAAGCTGACG               GGCAAG CGG CTGGCC               TTTGTGTTTGAGTAA
AGR_C_2104   7  75 229 1127067 .. 1127083 +  -7.9  -4.15703   GGAAGTGCATGACCA              TGGCAGC GCC GCCGCCA              TTCTTCTTTATGACG
AGR_C_2092   5 100  26 1121082 .. 1121101 + -12.8  -6.28967   ATCGGTCAAGGAAAA            GCCGGGGT TTAC GCCCCGGC             TTTTTTTTGTTTCTG
AGR_C_2092   5 100  80 1121136 .. 1121158 +   -12  -4.63486   TTGCCATCGCCTTAA           CGCCCGGT GGAAAGA ACCGGGCG           TTTTGTTCGGCGGGT
AGR_C_2083  10  69 297 1116048 .. 1116077 + -11.5  -2.79492   CCAAGCAGGCCGAAA       CGCTC-CATCGCCA GTT TGGCGATGCGGGTG       ATTTCCGCTTCCGCC
AGR_C_2067   5  75 280 1109360 .. 1109379 +  -7.1   -4.4715   TGATCTTTTTCTTGA            GCGGCGCC AGCTG GGCG-CGC            TTTTCTGCATTGGCC
AGR_C_2038   6  51 -14 1090885 .. 1090896 +  -5.8  -2.91144   TCATTGCTCGAGGAA                GAGC CGAA GCTC                 TGATTTACGCGATAG
AGR_C_2011   2 100  65 1078548 .. 1078597 +   -15  -3.83205   ATCCTCGTGCTGCTC GGCGGCA-TCGCC-GGCGTTGCGC TGGT GCTTTACGCCTGGCGGCTGCCGCC TTTCCTGTCCACCGT
AGR_C_1971   1  42 165 1060765 .. 1060776 +  -2.2  -3.11316   CGATGAGGAAGATCA                TCGT CGGC GCGA                 TATATTGCATGATGC
AGR_C_1954   8  83 457 1050441 .. 1050478 + -14.9  -2.78547   TCTTCTTGAAATGGT   CAATGTCGAGAATGGCG ACTG CGCCGCTCTCGTCATTG    TCATTGATGACATCC
AGR_C_1933   8  73 220 1042956 .. 1042981 +  -5.3  -4.65078   GCTAAACTGGATGAA         CTGCGGTGCGGC CTC GTCGC-CGGCGG         TTTTCTTGAAGATGT
AGR_C_1920   5  66  96 1033475 .. 1033490 + -10.4  -2.58714   TAGTCTCTCCGCCGC              GCCGAC GCGC GTCGGC               TGGATTCCTGTGACG
AGR_C_1885   6  69  -8 1018948 .. 1018981 +  -3.9  -4.67353   CTGTTGAAGGGTAAT     TCGCAGTAGTTTCTGC CGG GTAGGGG-TACTGCGG     TTTTTCCCTGCATAG
AGR_C_1864   6 100 131 1005889 .. 1005918 +   -10  -4.87592   CGCTGACACATCAAA       CCGCGACCGGC AGGAACAAG GCCGG-CGCGG       TTTTCTTATGTCTGG
AGR_C_1864   6 100 255 1006013 .. 1006043 + -18.5  -3.18467   GCGGCATTCTCCACC       CCTCATTCCTGTG ACGAG CACAGGAATGAGG       TTGGGTTGGGAATTT
AGR_C_1851   5  49  75 1003358 .. 1003374 +  -5.7  -2.57132   CCGGCGCCCTTGGAT              GCCGGGC GGG GATCGGC              CTTGTAGACCGCAAG
AGR_C_1844   5  67  17 1001020 .. 1001058 +  -5.8  -4.08692   GTTCAGACGAATTGC   AGACCGAGATGATCGGCC ATC GGCTGAAAGTCCCGGTCG   TTTTGCAGGAGCTTG
      uppP   5 100  39  994869 ..  994890 + -17.3   -4.5442   GTCGCAAATGAAAAA           GGCCCGCTC TTTC GAGCGGGCC            TTTTGTCGTTAGAGC
AGR_C_1807   7  90 473  981886 ..  981906 +  -6.1   -5.2189   GCCAAATGCGCCGCT            GTTATGCGT AAT GCGCATGGC            TTTTTTCATAATTCA
AGR_C_1798   7  56   4  974131 ..  974152 +  -7.2  -2.94099   AACGGCGGGTAGCTC           GGTGGGTG CGGCTT CACCCCCC            TCTGTCCTGCCGGAC
AGR_C_1716   3  69 142  931354 ..  931389 +  -5.2  -4.31835   GGCCATGATCGCGAC    CGCGCCGATGATGATG ACGA CGCCCTTGCCGGCGCG     TTTCTTCTCCGCCTT
AGR_C_1700  10  60 427  924337 ..  924353 +  -5.8  -3.67597   CGATTGCGCCCGGCC             GC-CGCG ATGG CGCGCGC              TTCTTCAATCGCGGC
AGR_C_1691   3  56  64  916646 ..  916695 +  -7.8  -2.86426   TGTGGTTCACCCCCC TCTGTCCTGCCGGACATCTCCCC CACAA GGGGGGA-GATCGGCAAGACGCA TGCTTCTCGCTCTTC
AGR_C_1685   5  62 326  913747 ..  913757 +  -8.2  -3.17206   CGCCGATGGCGGTGA                 GCCG GAC CGGC                 TGTTCCTCGATATTG
AGR_C_1681   6  68 126  911804 ..  911823 +  -9.2  -3.54307   GCGGCCATGTGTATA            GCTGTCGG CGCG CCGCCAGC             TTTCCAGCCGCTCTT
AGR_C_1672   5  67 340  907420 ..  907440 +  -9.7  -3.06796   CTTGTCCTCCGGCAA            CTCGGGAAG GGC CTTGCCGAG            TTCGATGACATAACG
AGR_C_1643   5  62   2  892981 ..  892991 +  -8.2  -3.29324   CGCTCGCTTCCTGAG                 CGGC CTG GCCG                 TTGGGTTTGAGTAGG
AGR_C_1625  10  75 402  883133 ..  883147 +  -6.4  -4.65895   AGGGTTGACAGTCGG               CGAAGT AGT GCTTCG               TTTTTGCATGGAGGG
AGR_C_1615   3  91  36  879072 ..  879104 +   -15  -3.09492   TCCGTATTTTGCACT      ACCTCATTCCTGTG ACAAG CACAGGAATGAGGG      TGTTGGGCTTAGCGG
AGR_C_1615   3  91 139  879175 ..  879205 + -11.9  -4.17089   AAAATCTGAAGTTCC       GCCTCGGCTTC CGGACCAAA GAGGCCGAGGC       TTTTCAGAATTTCCA
AGR_C_1570   8  77  15  858117 ..  858153 +  -8.5  -4.07535   ACCGCCGCGACGTTA    AAGCGCCGCCCGCCC ATCGAGC GGGTAGGCGGCGCGC    TTGTTTCTAGCGCTT
AGR_C_1550   6  65 215  849780 ..  849804 +  -4.9  -4.15044   CATGGCTCGCGTTTC         CGCCGCGCGG GTTATA CCGAG-GGCG          TTTATTACGCCGCCG
AGR_C_1537   5  65 -39  842236 ..  842255 +  -5.6  -4.10453   CGTGGTGCCGCATGC            GGTGGAGG AGAG CATCCGCC             TTTTCAACGCATTTG
AGR_C_1527   6  68 273  835335 ..  835366 +  -9.2  -3.53224   CACATGGACTTGAAC      GCCGTGCGCGCCTG GCAA CGGGCGAGCCAGGC       TTTCAGCGCCGGATG
AGR_C_1517   6  73 116  830526 ..  830540 +  -5.7  -4.45485   AATGGAATAAGAAAC               TCCCT CAGAA AGGGA               TTTTCTGCATCTACT
AGR_C_1506  10  79 135  822095 ..  822115 + -13.3  -2.75064   CTGTCCTGCCGGACA            TCTCCCCCT CAA GGGGGGAGA            TCGTTCCGTGGCAAG
AGR_C_1494   8 100 178  813781 ..  813801 + -16.9  -4.21098   CAGACCAAACAAAAA            GGCGACCAC ACC GTGGTCGCC            TTTTGCCGTTCATGT
AGR_C_1479   7  84 259  808254 ..  808291 + -12.5  -3.37796   TCAGATCCTCGATAT   GCGCCAGCACGGAAAGG GCGG CCGCGCCGTGCAGGCGC    TTGTCGGTGCTGGCA
AGR_C_1470   6  78  47  804042 ..  804060 + -12.4  -3.28712   CATGTCGCGGTTCAT             CTGCGCCT GCC AGGCGCGG             TTGTCGGCGCGGCGG
AGR_C_1457   3  45 265  793188 ..  793218 +    -4  -3.15861   GAAGGGGAACATCTT      CTGCGCTTCGCGA AAAGTG TCG-GAGGCGAAG       TTGGTCAGCATCGTC
AGR_C_1457   3  45 401  793324 ..  793335 +  -3.6  -3.09492   CAGAACTTGCGGAAG                GCGC GGAT GTGC                 TCTTCCCGTTCGGGA
AGR_C_1453   6 100 101  791799 ..  791830 + -22.4  -3.68378   CGGATAGAGAAACGA      CCAACGCCCGGCAC CCTG GTGTCGGGCGTTGG       TATTTTCGAATATAA
AGR_C_1453   6 100 272  791970 ..  792008 + -11.8  -4.65933   CCGCTTGCGGCAGGA  CTGGCGCAGGCCGGAGA CCGCCA TTTCCG-CCTGCGCCAA   TTTCTTTTCCCCATC
AGR_C_1431   7  58 395  779608 ..  779632 +  -7.1  -3.33737   GAGCACGTTGCGCTT          GTCGCTGGT ATTGGCC ACCAGCGCC          TTGTCGAGCTTGATG
AGR_C_1419   2  65 337  772899 ..  772920 +  -8.6  -3.57144   CCGCTCGCATCGAAA           CCGGCCGG AAACGC CCCGCCGG            TTTCCGCATAAGCGC
AGR_C_1386   4  57 -33  758648 ..  758660 +  -6.2  -3.55444   TGAAGGAGCGATCGA                GCGC AAGTG GCGC                TTTGCGCCGTCAAAA
AGR_C_1364   6  53  62  750196 ..  750217 +  -3.7  -3.75817   GTTACCAATCCGTAA           TGCTGCA TTTTCGGT TGCGGCA            TATTTCTTCTCCCGC
AGR_C_1349   6  78   7  742500 ..  742516 + -13.7  -2.62263   GTATCCTGAGAAAGA              GGCGGGA TAG TCCCGCC              TCCTGTCCCGGCAAT
AGR_C_1343   5  68  12  740873 ..  740895 +  -8.3  -3.63694   CTAGCATGCGCAGAG           GACCCGCGT CTCGT GCGCGGGGC           TTCTTCACGGTCCAT
AGR_C_1330   2  47 283  734196 ..  734208 +  -4.7  -3.06183   GCGTGACGCGGGTGA                CGCGG TAG CCGCC                TTCCGTGAGGATGGC
AGR_C_1311   7  68 215  722707 ..  722723 + -10.1  -3.28791   TCATGTCTCGCCAGC              GGCCGAG GAA TTCGGCC              TTGTCGGCACCGACT
AGR_C_1304   1  42 -40  719438 ..  719465 +    -4  -2.62192   CCAATCTAGGGGCGC        TTGATAGCGGCG ATAT TGCCGCGCTCAG         ATTGGTTCAATAGAA
AGR_C_1266   9  73 236  702460 ..  702472 + -10.5  -3.38812   GCCCTTACCTGAAAG                GCGCC CCA GGCGC                TGTTATTGCGGCAGG
AGR_C_1257   3  66 200  696754 ..  696766 + -10.5  -2.75307   ATTCGATGACGGCGA                GGCGG TTG CCGCC                TCCTTCAAATCTGTT
      hisG   3 100  19  674441 ..  674462 + -17.3  -5.24129   CACAAAAGAAAAAAA           GCCGCCGGA TCGC TCCGGCGGC            TTTTTTGTCGGACAG
AGR_C_1204   2  60  20  669279 ..  669292 +  -6.7  -3.53444   AAGACGCAAGGCGCG               TGACG ATCA CGTCA                TTTCCCGCGCAATGA
AGR_C_1194   3  51 -26  664165 ..  664186 +    -3  -3.62591   TGGGCTTATGGCGGG           CCG-AAGCC GGCGA GGCTTTTGG           TTTAAAACTTATACG
AGR_C_1165  11 100  92  649560 ..  649591 + -12.3  -5.24129   AATAGCCCTGCCTTT     GCCCGGTGTCAGGCC CCTC GGCC-G-CGCCGGGC      TTTTTTATGGCCCGG
      glyS   7  47  59  633749 ..  633783 +  -3.6   -3.1886   CCCCCTCTGTCCTGC    CGG-AC-ATCTCCCCC ACAAG GGGGGAGATCGGATCG    TTGCTACCGTTCGAT
AGR_C_1119   4 100  19  618983 ..  619007 + -21.5  -3.35679   CCGTGACGATGTCAA          GCTCGGCGGTC AGC GACCGCCGAGC          TTATGAGTGCGCAGA
AGR_C_1112   5  64 453  615817 ..  615840 +  -9.6  -2.72144   ACCATATCCGCGATG          TGGCAAGGCGC GTG GCG-CTTGCCG          GTTTCCGGGCGCTGG
AGR_C_1089   4 100 263  600525 ..  600542 + -14.1  -4.92756   AGCACAACTCATACA             GGCGGCC GTAA GGCCGCC              TTTCTTTTTGCTGAT
AGR_C_1075  11  78 322  593046 ..  593069 + -13.9  -2.57274   TGATCCGGTTTGCAA          GCCCTTCCC TGTAGT GGGAAGGGC           GGTTTTCTCGATTTA
AGR_C_1054   8  69 113  581501 ..  581519 +   -11  -2.70932   GCCGAAATAGGATTT             CTGGTTGG TGG CCGACCAG             TCGTTGCAGACGAGC
 AGR_C_938   7  77  12  524461 ..  524475 +  -7.8  -4.25104   CTGAGCCGTCTTTAT               GTCACG GGA CGTGGC               TTTTCGTGACGGAAG
 AGR_C_894   0 NONE
 AGR_C_876   9  62 -39  483001 ..  483019 +  -4.5  -4.17657   TCTGATGGGGAGGGA             TCGCATC TATTC GGTGCGG             TTTTCAAATCTGCTC
 AGR_C_869   5  62 176  478716 ..  478727 +  -7.2  -3.57615   TCTCGAAGGCGTCAT                CCGG CGCG CCGG                 TTTCGGCAATCTTCG
 AGR_C_861   5  64 391  475547 ..  475563 + -10.1  -2.78816   CAGATCATTGACCAT              CGGCAGT GCC GCTGCCG              TCTCATCGCGGGTGC
 AGR_C_856   3  85 314  472298 ..  472315 + -12.7  -3.59979   CTCGCCCTGCACTTC             CAGGGCG TAGA CGCCCTG              TTTGCGCTCGGGAGA
 AGR_C_828   4  58 365  459813 ..  459864 +  -4.3  -3.80573   CAACGAACTAGGAGG ACCGATAGGGCGCGCTGAAGGTGG AAAGG CTACCTTCCTTGCGTCC-AGCGGA TTTCGTCATCGTCCA
 AGR_C_766   7  64 -26  433602 ..  433638 +    -3  -4.43949   CAAGGATTTTTTCAT   TTTGGTTGGATCA-GGC CCAC GCCGTGAATCATCCAGA    TTTATCTTTGCTTTT
      hslO   5  89  27  427254 ..  427275 +  -8.7  -4.54727   ATGCCTGAATCGAAA           GTCGCGCTCT AAC AG-GCGCGGC           TTTTCCTTTGCCGGG
 AGR_C_723   5 100  57  409964 ..  409983 +   -15   -4.6821   GCCAGCCAAAAAGAA            CGGCTCCC TTTT GGGAGCCG             TTTTCTGTTGGGCTT
 AGR_C_710   8 100  19  398194 ..  398211 + -12.7  -5.75945   AAGCGCATTAAAAAA             GCCGGAG ACAG CTCCGGC              TTTTTTTTAAAGGAT
 AGR_C_669   6  65 -48  375151 ..  375182 +    -5  -4.11394   CTGGCGGCTTCTGGC      GCTG-ACGGCGATGC TCT GGACCGCCGTTCTGC      TTTTCACCATCGCCT
 AGR_C_659   9  84   9  371067 ..  371085 +  -8.8  -4.32857   CCATTGAAAGAAAAA             GCCCGC CGATTGA GCGGGC             TTTATATTTGCGGGA
      truA   1  38 289  363226 ..  363236 +  -2.4  -2.60032   AGTTCACGGTGGTGA                 CGAG CGG CGCG                 AATTTTTCCCGGGCG
 AGR_C_634   6  74 148  358432 ..  358447 +  -7.5   -4.1196   TGAACCTGCAACGGC              GGCGC GCTTCA GCGCC               TTTTCGAAATCCATT
 AGR_C_573   4 100  27  323566 ..  323582 + -11.5  -5.59534   TTCCGTCATAAAAAA              CGCGCCT TCA GGGCGCG              TTTTTTATTGTCGTT
      dnaA   5 100   7  318915 ..  318930 + -11.8   -5.5074   AACGCATGAAAAAAA              GCGGCC TTCG GGCCGC               TTTTTTATTGAATTC
 AGR_C_555   4  62 242  310727 ..  310758 +  -3.1   -4.3467   CCAGCGGTGCAGGCG     CGGGG-TGCT-GA AGATATAG TCGAGCAGCCCCG      TTTTCATATCGACGT
 AGR_C_541   2  68 306  305085 ..  305106 +  -7.3  -3.78775   GCAATTTCAAATGCC           TCGTCATTG GTCA CGGTGACGA            TTTCATCATAGACGC
      uppP   4 100  34  289429 ..  289451 + -12.7  -5.42862   CCGAAAAACAAAAAA          GCGCC-CCGG AGAA CCGGCGGCGC           TTTTTTTAAACCTGT
 AGR_C_479   4  95 -12  274785 ..  274805 +   -14  -3.51329   AAGACAAAACAGAAA            CGCCGCGA ACTAG TCGCGGCG            TTATCGTTCAAACTG
 AGR_C_468   5  62 142  270097 ..  270131 +  -4.8  -4.19704   CCCTGCGCCTTGATC     TGATCCTGCGACAGCG AGG CGCCGTCGAGGAAGCA     TTTTGAATAGCATTG
 AGR_C_461   5  78  91  266529 ..  266547 +  -6.6  -4.62069   GAGGCCAGCACCCGG             CGGCACGG TGA TCATGCCG             TTTTTCACCTCGGGC
 AGR_C_457   0 NONE
 AGR_C_448   4  74 404  260238 ..  260252 +  -8.5  -4.03978   AGGCGCAGCCATTCC               GCCCG GTCAG CGGGC               TTTGTGTCGCGAATT
 AGR_C_430   9  65 280  250331 ..  250365 +  -7.7  -3.68222   GGACGACGGTGATCA     GCAGATCGGCCACGG AAAAC CCGCGCTCGATCAGC     TTCTTGCGCTTCAGC
 AGR_C_425   7  95 -46  247173 ..  247200 + -14.8   -3.6106   TATCGAACACAAAAA        CGGCCACCTGGC AGAT GCCGGATGGCCG         TTTGAGGATATTGAA
 AGR_C_408   6  81  23  239793 ..  239811 + -12.4  -3.53811   CCTTCAAACGCAAAA             GGGAGGCT GTG GGCCTCCC             TTTAACAGCGATGCA
 AGR_C_384   9  68  -8  230436 ..  230452 +  -2.1  -4.71382   GGCGACAAGGACGCT              CAGCCCT GAC AGGGCAC              TTTTTGCATCATTCT
 AGR_C_369   3  75 158  220795 ..  220812 +    -4  -4.84359   GGCACGGTCAGTTTC             GGCGGC AAAGCG GCAGCC              TTTTTCTCGGCCTCA
 AGR_C_346   6  86  17  206989 ..  207011 + -14.1  -2.88118   GCCGTTTTCGCAATA           CCGGCGGGT CAATT GCCCGCCGG           CTTGTTATCCAGTGA
 AGR_C_326   7  71 392  198472 ..  198489 +  -9.8  -3.53012   TGCGATCTGGTCGAC             GGCGGC TTCTTC GCCGCC              TTTACGCCGAAGCAG
 AGR_C_306   4  61 328  185885 ..  185909 +  -7.7  -3.45776   CAGCAGCAGCGCGGT          GCCCGAGGGCG CAT CGACCTTGTGC          TTGTGGTGCATTTCC
 AGR_C_268   6  81  77  170202 ..  170228 +  -8.6   -4.2558   TCGCATTTGCGTCGA         TTGGGCCGGACA TCA TGTCCAGCCCGC         TTTTGGTCCGCCATC
 AGR_C_238  10  73 268  156118 ..  156134 +  -5.1  -4.60041   TTCTCATCCCAGGAC              CAGGTGA TTT TTGCCTG              TTTTTGCGCGTCGAT
 AGR_C_214   7  80 389  138133 ..  138150 +  -9.1  -4.07687   CTGCGGTCTGGAAGC             TTCGGCG GTGG CGCCGGA              TTTTGCAGCGCCGGT
 AGR_C_189   5 100  16  124727 ..  124753 + -14.5   -4.1043   ATCCGAAACAAAAAA        CGCCGCCAATCC CGAA GGAT-GGCGGCG         TTTCTGATGTTTAAG
 AGR_C_162   6 100 133  110155 ..  110172 + -10.5  -5.61881   AAAAACGGATGGAAA             GGTCGGG CTCG CCCGGCC              TTTTTGTTTTTGCGA
 AGR_C_162   6 100 181  110203 ..  110233 + -19.1  -6.04378   TGCGCAAACGGAAAA       GAGGAAGCGCCGG ATTAC CCGGTGCTTCCTC       TTTTTTTTGTCATTT
 AGR_C_155   5 100  25  105199 ..  105218 + -11.4  -5.26119   TGGTTCATGATAAAA            GCCCGGTA TCGC TGCCGGGC             TTTTGTTTTTGGACG
 AGR_C_150   9  62 429  103228 ..  103256 +  -4.3  -4.07568   CCGCGGCAAGACGCG        GCGCGAGAGCCGC CAT GCTGCGGTCGCCC        TTTTCGGAAACCAGC
 AGR_C_144   9  78  16   98901 ..   98929 + -11.8   -3.1875   GCCGTGTCCTGAGAT        GAGGATGGCG AATGCTCAA CGCCATCCTC        TTCAGTTGGAATATC
 AGR_C_139   3  65  65   96349 ..   96361 +  -2.6  -4.62069   ATCGGGAAAACATGT                CGGT GCAAG GCCG                TTTTTCGACTGCCAG
 AGR_C_121   6  76 123   83228 ..   83262 +   -12  -3.14564   TGGCCACCATCAGCA     GCTTGCCGCCGCTGCG CAA CGCACCGGCCGCAGCC     TTGATGAAGGCCTGG
 AGR_C_112   5  54  67   78302 ..   78318 +  -2.1  -3.92522   AGACACGCGGTCAAT              ACCGGTC TGC GGCTGGA              TTTCTGCCGTTCCCA
  AGR_C_81  10  57 263   51594 ..   51607 +  -5.9  -3.54741   GCATTAAAGACATCG               TCCGC ATCG GCGGG                TTTGGCGAGATAGTC
  AGR_C_57   6  52  95   39654 ..   39666 +  -5.5  -3.29461   ATCGGCGCGCGGGCG                CGTCG GCA CGATG                TTCTGGCGCAGGTTC
  AGR_C_35   7 100   5   19396 ..   19415 + -12.8  -5.28481   TTCCCCAATAAAAAA            GCCCGGCG ATCA TGCCGGGC             TTTTTTCATTCCATA
   AGR_C_7   8 100  43    3649 ..    3667 + -11.7  -5.23292   TCGGCTAAATAAAAA             CCCGGGT GAAGA ACCCGGG             TTTTGTTTTGTCTGC
   AGR_L_5   6  51 363     913 ..     936 -  -4.5  -3.43071   GGCCACATGAACTAA          TCGGCCGTA TTGATG CACGTCCGA           TGGGCCACAAGGTCT
  AGR_L_11   1  47 -35    8187 ..    8200 -  -2.3  -3.53091   ACTTGTCCGGTGAAA               TGGGG TGCA CTCCA                GCCAAGAACATAACA
  AGR_L_36   3  70  78   20965 ..   20988 -  -6.6  -4.21194   TGTGATGATCGAAAA          GACGTTTCCG CTCT CGGAAGCGGC           AGCCGCTCATGATTT
  AGR_L_46   1  49 267   24669 ..   24679 -  -3.2  -3.53091   ACGCGGTGGTTGAAA                 CGCA AAC TGCA                 CGCGTGTTCCAAATG
  AGR_L_53   4 100  86   28503 ..   28528 -  -4.8  -6.02919   GGAGAAACAAAAAAA        GCTCCTCGACTC ATAT GAG--GAGGAGC         TTCGTCGCAAATACC
  AGR_L_72   6  52 124   41853 ..   41863 -  -4.6  -3.47387   CCAAAAGAGGGAGAA                 GCGC CTG GCAC                 CGCTCTGTCAGTGGC
  AGR_L_91   0 NONE
 AGR_L_109   7  63 288   64304 ..   64322 -  -9.6  -2.53263   GTTATGTCGAACTGA             TCTCCGAC TTC ATCGGAGA             ATTCGACGATCTGAC
AGR_L_914GM  11  72  10   74867 ..   74910 - -12.4  -2.56124   CTGACCGAAAGACAG GGGCGCGCCGCATGAGTTGCG CTG CGCAACTCAC-CGGCCTGCCT TACTACAACTCACGC
 AGR_L_141   5  53  55   80540 ..   80561 -  -3.5  -3.65046   CGGCCAGGGCAAGAA           CGATGGGCG AAAA CGGCCGCCG            GCTTGTGCTGGAGAA
AGR_L_153gl   7  52 263   91077 ..   91098 -  -4.3  -3.53343   AAGCCGCGCTTGAAA           GCTTCTTCG GCAA CGAAGGGGC            GTTACTTGCCGATGC
 AGR_L_166   2  45 248   99105 ..   99120 -    -4  -3.02144   CGATGCTCTCGAAGA              CAACTGG ACA CC-GTTG              AACCTTCGGCCCAAG
 AGR_L_185   0 NONE
 AGR_L_206   8 100  87  123862 ..  123882 -    -9  -5.65927   CACGGAAACAAAAAA            CCGCCATC GTGAG GATAGCGG            TTGCAGCGGGGAATA
 AGR_L_236  12  70 247  138363 ..  138375 -  -6.9  -4.20368   GGATGCCAACATAAA                GCAGC TCG GCCGC                GGCAATGCGGCGGGC
 AGR_L_258   4  63 371  152950 ..  152968 -  -8.8  -3.04322   TCGAACTCCTGAACA             TGGTCGGC CTG GCCGACAA             GAAGGATCACTTTCC
 AGR_L_286   7  79  11  168463 ..  168493 - -13.9  -2.76492   TGATCCAGGCGAAAG       CGCCGGCCCGCTC TGTCT GGACGGGCCGGCA       ATCTTTACCGCTAGA
 AGR_L_305   7  60 240  179558 ..  179570 -  -9.1  -2.76189   CAATGGACTGAACTA                CAGCG TGG CGCTG                AATGGCGGCCTGAGC
 AGR_L_338   3 100  30  197458 ..  197482 - -22.9  -3.39529   GCAACGTAACAGCAA          GCGCGCCGCGA TGA TCGCGGCGCGC          TTTTTCAATTGCAAT
 AGR_L_343   9 100  22  200289 ..  200313 - -17.2  -4.41616   AGCGCCTGAAACAAA          TCCGGGCAGC GCAAG GCTGCCCGGA          GAATGTCGAAGGCGT
 AGR_L_395   5  57 451  230340 ..  230376 -  -5.8  -3.56092   CGACCATGGCGCAAA   GACGCTCGGTTCCCTGC TGGC GAAGGCACCCGA-CGTC    GAGGCCATCTTCGCG
 AGR_L_451   3  64 444  260168 ..  260182 -  -2.8  -4.43012   AGGTGAACAGCAAAA               TCAGGA CGA TCCTCA               TCTTTCCGATCAGGG
 AGR_L_469   6  68 367  271576 ..  271590 -  -7.1  -3.97947   CTGATCTACGACAAA               GGCCT GCTCA AGGCC               TGTGCCGGTGTCGAC
 AGR_L_481   6 100  27  278242 ..  278267 - -19.1  -4.84017   AAGCCGCCACAAAAA         CACCTCCCCGA TCGC TCGGGGAGGTG          TTGTCTTTTCGGCTA
 AGR_L_496   3  70 366  288760 ..  288772 -  -3.3  -4.72272   CCTCGTGACCAAAAA                CGGCA TAT TGCTG                GTGGATTTCGCCAAT
 AGR_L_502   0 NONE
 AGR_L_548   4  60 294  324905 ..  324915 -  -2.4  -4.28432   AAGGCCAATGCAAAA                 CGGC TAT GTCG                 AGAGCTTCAACGGCC
 AGR_L_554  14  91  48  329057 ..  329077 -   -14    -3.049   TAAGTCAAACAATTA            TCGGGCGG TATTG CCGCCCGA            TCCTTATTAAGCTTT
 AGR_L_567   7 100   6  336003 ..  336042 - -20.2  -2.78816   CGACTGGTCATGACA  CGCAAAACAGGCACCG TCTTTAAC CGGCGCCTGTTTTGCG   GCGCGTCATTTCACC
 AGR_L_584   5  74  71  344348 ..  344371 -  -9.6  -3.64283   GAAAGGCGGCAATAA          CTGACTACCC GCAC AGGCAGTCAG           CTAAGATATTTTAGC
 AGR_L_625   4  45 173  371549 ..  371587 -  -4.6  -2.70932   GTGGCGCTGGAATGA  CTTCCTCTGGCCGCTGA TCGTTC TCAGCAGCC-GCGAAAA   CTTCACGCTGCAGGT
 AGR_L_676   2  95 209  395379 ..  395399 - -15.4  -3.18582   GACTGGATCCACGAA            GCCCGCGG CAAGT CCGCGGGC            ATCGTCATCAATCCG
 AGR_L_701   5  67  35  407249 ..  407279 -  -9.8  -3.03619   AATGACCTGTGAAGA       CCATATGCTCCA GCTAGCG TGGGGCATATGG       TGCATTGGCCGCCGC
 AGR_L_723   4  57 104  420669 ..  420687 -  -8.1  -2.73275   TAGGGACAGACAGGA             GGCGAGC GCCAA GCTCACC             TCTTTCGTCATGCGC
 AGR_L_738   8  55 440  427231 ..  427243 -  -4.7  -3.61894   AAGGCCCCGGAAGAA                CTCGG CAG CCGCG                CCAACATCATGGCCA
 AGR_L_743   4  76  -3  430858 ..  430881 -  -8.9   -3.9978   CGATAAAACGAAGAA          GTAGAGCAC ATTTTA GTGCCCTAC           CCGTCGCGGCGGCGC
 AGR_L_758   8  51 240  436269 ..  436281 -  -4.7  -3.38314   TCGAACTGGCAAAGA                CGCGC GGC GAGCG                GCATCTGGGGCGGTA
 AGR_L_796   8 100 208  459953 ..  459976 - -12.5    -4.329   GAAGAGACGAAGAAA          GGGAGCTTC GCGTGA GAAGCTCCC           GATAACCTCGTTCGT
 AGR_L_807   4 100  24  465262 ..  465285 - -18.2   -4.8622   CGTCTGAACGAAAAA          GGCGACCGGT TTTC ACCGGTCGCC           TTTTCTCTTTCCCAT
 AGR_L_883   6 100   7  505250 ..  505294 - -20.8  -2.55551   CACAATGTGAACTGA CAGGCCCCGGCTGCCACGACG ACGA CATCGCGGCAGCC-GGTCCTG ACGTTATTATCCCAA
 AGR_L_906   8 100 266  518210 ..  518243 -  -2.3  -5.89947   CAAACGCAAAAAAAA     CGGCCGGATTGAT TTGAAAGC AGCGATCCGGCCC      CATTGACCACGCCTC
 AGR_L_945   4  47 -51  545077 ..  545119 -  -2.6  -3.52678   AACTCTTCAGAAATA GGCCATGGGGTCCGCGCC GAAGAGCAT GGCGTGG-CCGC-CGGCC AGCAGCCACCACACC
 AGR_L_968   6 100  32  552806 ..  552830 - -17.9   -3.9941   CGGTTGATAACGAAA          CGCCCCGGAAA TCA CTTCCGGGGCG          TTTTGTTTTGACGGT
 AGR_L_976   3  46 209  557198 ..  557212 -  -4.9  -2.94099   TCGCGTCAGGATATA               GCCGA AATGA CCGGC               ACGACGCTGCACACC
AGR_L_1004  11  78 179  572504 ..  572516 -  -6.2   -4.7373   GCACTTTACCAAAAA                CGGC GATCA GCCG                TCCACGAACACAGAA
AGR_L_1020   4  79  25  580091 ..  580115 - -11.4  -3.63627   GGGGCATATTGGAAA          CGGACAGCCC GTTTG GGGCTCTCCG          CGTCCTTCATGAGAG
AGR_L_1025   5  60 376  583595 ..  583615 -  -8.2  -3.06796   TTGCAGGTGATGGAA            CAGCTGCG CACAT CGCCGCTG            CAGATGGCCGTCATC
AGR_L_1067   4  60 130  616254 ..  616277 -    -8  -3.03443   GGATCAGGACATATA          CGCCGTGGGA CGGC TCGCCCGGCG           GCTGATCGCGACGGA
AGR_L_1152   5  66 446  661677 ..  661692 -  -4.6  -4.25104   CCTTTCGCAGGAAAA              GCTTGC ACTC GCCAGC               GAACTGGGCGCGACC
AGR_L_1159   8  89  32  664932 ..  664954 - -16.4  -2.52896   GCATTCCGCAATTTA           CCTTTGGCGA TTT TCGCCAAAGG           AATTACTGAACGGCG
AGR_L_1195   2  47  76  683320 ..  683333 -  -2.3  -3.53444   GCAGGCGCTGTGAAA               GCCAG CTTC CCAGC                CCACCAGTTTCTGTC
AGR_L_1212gl   8  64 367  693507 ..  693521 -   -10  -2.71364   CGATCCGTCCAAGGA               CAGGTC ATC GACCTG               CTGCGTGATCTGCAG
AGR_L_1228   7  65 306  701698 ..  701711 -  -9.5  -2.92192   TTCCAGGCAACGATA               GCGGG CGGC CCCGC                GCAGGCGGCGGAGAG
AGR_L_1280   4  62 372  729292 ..  729306 -  -4.2  -4.08767   CGTAGCCTCGGAAAA               GGCG ATGTGCG CGCC               GTCTCTCCCGGTCAA
AGR_L_1291   6  84 326  738237 ..  738264 - -12.7  -3.41693   TTCAGCACGAATGAA        GCGCCACCTTG TCTAGG CGAGGTGGCGC         TCTTCGCCAGCGCAA
AGR_L_1309   7 100  27  750703 ..  750728 - -15.5  -3.20901   AGGCTATGAACCCAA         GCCTTCCGCAT CATA ACGCGGAAGGC          ACTTATTGGATTTAC
AGR_L_1318  10  54 193  752836 ..  752852 -  -6.5   -3.1247   ATGGTCCAGAGCGAA              GCCGCAA TAG TTGCGGG              CTATAAGCCATCGAT
AGR_L_1318  10  54 175  752859 ..  752870 -  -5.8  -3.28791   AGTTGCGGGCTATAA                GCCA TCGA TGGC                 GTCACCCGCCGGCTT
AGR_L_1339   8  73 374  763617 ..  763629 -  -9.1  -3.85698   GCGGCCTTGCAGAAA                GCTGG GCC CCAGC                CTTCGCCGCAGTCGG
AGR_L_1346   4 100   8  773170 ..  773189 -   -15  -4.58773   CCGACCAAATGAAAA            GGGCTCCG TTTC CGGAGCCC             TTTCGTTTTATGCCG
AGR_L_1365  14 100  33  785476 ..  785493 - -14.1  -5.52096   AAAGCCAAGAAAAAA             GCCCCGC TTTC GCGGGGC              TTTTTTGTCTCTATC
AGR_L_1375   8 100  56  790168 ..  790189 - -17.3  -5.48063   AGCCAACACAAAAAA           GCACCGGCC AAAT GGCCGGTGC            CTTCGCGGGACGACT
AGR_L_1389   9 100  19  795852 ..  795873 - -15.9   -3.5002   GGCAATGACAATGAA           CGGGCAGAC TTGC GTCTGCCCG            TTTATCCATATCCGC
AGR_L_1417  12  85  12  810507 ..  810517 -  -6.8  -4.77157   GGAATTGACGAAAAA                 TGCG ATA CGCA                 TGAAGCCCCTCCTAT
AGR_L_1431   9  85 409  816981 ..  816995 -  -4.2  -5.14563   CTGGCGAGCAAAAAA               GGGC TCGATCT GCCC               GACTGGCTGGAGAGC
AGR_L_1470  14 100   6  835359 ..  835381 - -16.3  -3.32769   TCTCGAAATGAGTAA           GGCGGCGCA TTCTC TGCGCCGCC           TTTTTTTATTTCACC
AGR_L_1496  14 100  27  850260 ..  850281 - -17.3  -5.45652   ACGGCCAATAAAAAA           CCCGCCGGA AAAT TCCGGCGGG            TTCTTCATGTCAAAA
AGR_L_1527   9 100 178  860329 ..  860355 - -15.8  -3.25823   GCTGTTTCACACGAA         GGGCGGCATCCA GAC CGGGTGCCGCCC         TTTTTGCTTCAAGCG
AGR_L_1547   2  49 -31  871855 ..  871879 -    -5  -2.87211   ATGGTCCCTCAGATA         TG-CGTCGTCG GCAG CGACGAAGACA          GCTTCACCGTTTCCA
AGR_L_1572  10  81  35  887086 ..  887108 -   -12   -3.5241   CACCGGCGATAAACA           GGAGATCGGC CGG GCCGATTTCC           ATGGACAATGGGTGG
AGR_L_1584   9 100  25  894235 ..  894259 - -22.9   -5.5112   GGTACGAACAAAAAA          GCCGGCGGGTG TAT CACCCGCCGGC          TTTTTTAATGGCACC
AGR_L_1592   9  54 336  896120 ..  896171 -  -2.7  -3.81575   TGCAAAAAAGCAGAA TGGCATGGGCGGCGCGCTGAGCCA TGCCC TGACGCGGCTACCCGCCC-TGCCC GCCATCACGCGCGGC
AGR_L_1592   9  54 113  896357 ..  896394 -  -2.6  -3.96705   TGCAGAAAATCGAAA   CGTTGCGGATCCTCGGG ACAAG CCCGAGGATG-ACGTCG   GCGCAATTGGCATGA
AGR_L_1592   9  54  77  896411 ..  896430 -  -6.4  -3.16742   CGCAATTGGCATGAA            CGGCATTG CGAG CAATGACG             ACAGAGACGTTAGAG
AGR_L_1617   6  87 -15  911075 ..  911103 - -13.9  -3.29511   CTGAGCCGGCGACAA       GACGGCGGGCGG CCTATT CCGCCC-CCGTC        GCCTTTGCCGTATGA
AGR_L_1622   6  64  78  917483 ..  917499 -  -2.9  -4.46212   GGTCGCAGGAGAAAA              TGGCAAG GTG CTCGGCA              CTGTCACCACCGACG
AGR_L_1633   8 100   5  923581 ..  923622 - -14.7  -4.39746   GATAAAACAAAAAGA TAGAGCACATCCGCCGCT TCCGTTT AG-AGCGGATGTGCTCTA GCGGTCAGCGGCTCC
AGR_L_1651   5  62 233  931735 ..  931745 -  -8.2  -3.28708   GAAACTCCAGATCAA                 GGGC GTC GCCC                 GGGAAACGGCAACGG
AGR_L_1651   5  62 207  931752 ..  931771 -  -7.8  -3.53012   GCGTCGCCCGGGAAA            CGGCAACG GCCG CGTTGCAG             GAGACCAATGATCTG
AGR_L_1674   6 100  27  944661 ..  944680 - -12.8  -5.07652   GGCCTGAAAACAAAA            GCCCCGCC GGGA GACGGGGC             TTTCCTGGAGCCGAT
AGR_L_1687   3  46 181  951627 ..  951646 -  -4.9  -2.91593   TATTGCCTGATAAAG            GCGTTCG AACTGG CGGACGC             AGCCTCCGTGCAGCC
AGR_L_1704  10  71 378  959219 ..  959229 -  -4.6  -4.56969   AAGCGCATAAAGAAA                 CCCG GAA CAGG                 CCCCGGCAAGATCGA
AGR_L_1729   6 100 -16  970892 ..  970921 - -11.4  -5.00616   GCCGTTCGGAAAAAA       GGAAGGGCAGCG GTTACT CGTTGCCCTCCC        ACCGTTGGCGGCCAA
AGR_L_1765  10 100  26  995460 ..  995484 - -13.6  -4.42765   CGCTAAAAAAGGAAA         CGGGCGTCACC GCAA GG-GACGCCCG          TCAATGCGACCAACT
AGR_L_1801   5  57 285 1017847 .. 1017875 -    -6  -3.56594   TGAAAGCCGGCGAAA       CATTCCG-TCAGG AAAG CCTGATCGGCACG        ATCTTCGAAGGCAAG
AGR_L_1354GM   5  60 335 1033159 .. 1033176 -  -4.1  -4.15235   AATTGTCAAAAAACA             GACCACT TCAA AGCAGTC              AAATAATCAAACTCC
AGR_L_1835   3  56 225 1042697 .. 1042707 -  -8.2  -2.62184   CCGTCGCGGACACTA                 CGCG CAT CGCG                 TCGAGAGACATCGCG
AGR_L_1856   5  57 320 1053795 .. 1053808 -  -8.1  -2.71681   GAATCTTTTCAACTA               TGGGC ATCT GCCCA                TCGTCGCCGGCATCA
AGR_L_1863   4  74   4 1058499 .. 1058511 - -10.5  -3.61398   GTCTCCGCTGAATAA                GCGGC TGA GCCGC                CCCTTATTCGGAATC
AGR_L_1915   3  62  56 1090183 .. 1090204 -  -2.9  -4.23213   CCGACATGGAAGAAA           GCGAGCG GAAGAACG CGATCGC            GGGCTGGCGTGACAG
AGR_L_1945   3  68 166 1107006 .. 1107017 -  -7.2  -3.89524   ATGCTAGGGTAGAAA                CGGC GCGG GCCG                 GCGAGGCGGGCAGCG
AGR_L_1980   6  77 466 1131568 .. 1131593 -  -8.2  -4.19817   TGCAGCGATGTAAAA         GCTCCCGCGC CGGCGC GCGCGACAGC          TTCCGCGACGTTGTT
AGR_L_2005   4  54  28 1144835 .. 1144852 -  -6.3  -3.17075   CTTGCGGGAAGCTAA             TTCGCGT CTTG ACGCAAA              AGGCCACTCACCGCG
AGR_L_2023   2 100  51 1155953 .. 1155979 - -15.9  -3.69663   ATGACGATGGAATAA         GCCGCGCAACC CAGAT AGTTGCGCGGC         CTGCTTTACATGCTG
AGR_L_2037   5  65 333 1164064 .. 1164074 -  -5.4  -4.07568   CCCTCTCGGTCAAAA                 GAAG CCG CTTC                 GAAGATGCTATCGAT
AGR_L_2078   5  52 -26 1187376 .. 1187416 -  -6.7  -2.73364   CGGCCAGGTGAAGCA  GGTGGTGACGACGATCATC GGC GAAGATCGGCTTCGCCAGC  CGTAACGGTAACCGC
AGR_L_2098   5  75 312 1199848 .. 1199866 -   -11  -3.33087   AACACAGGGCGAGAA             GCCAGTCT TCC AGACCGGC             GATCTTTCGGTCGAT
AGR_L_2107   8  86  24 1208012 .. 1208035 - -12.4   -3.8822   GATAGGAAACGGAAA          GGCCTGTTGC AGAC GCGACAGGCC           TTTTTTGTTTGACTG
AGR_L_2125   7  67 192 1217201 .. 1217215 -  -2.8  -4.66264   GAAAACCGTCAAAAA               GTCG GTGCTGG CGAC               CAGTGCGCTGGCGAC
AGR_L_2146  10 100  26 1232041 .. 1232058 - -14.1   -5.4756   AAGGCCAACAAAAAA             CCCGCCG GTGA CGGCGGG              TTTTTTGTTGCTTGA
AGR_L_2153   7 100  25 1235743 .. 1235760 - -12.7   -4.8622   TGCCTCAATGAAAAA             TCGCCGC TTTT GCGGCGA              TTTTTGTTTGTGCTT
AGR_L_2179   6  55 462 1246313 .. 1246324 -  -7.2  -2.78197   GCCGACAGATAGAAG                CGCG TGAC CGCG                 AAATCGAAAACGGCT
AGR_L_2213   1  54  45 1264832 .. 1264866 -    -2  -3.96148   GGTCTCGATGAGAAA     CCTTCCCCGCCAGC CGCAGAT ACTGGTGCCGAAGG     GCATGTAGCTGGTGG
AGR_L_2272   9 100 140 1294071 .. 1294099 - -13.9  -4.10795   CCAAAAAAAGGGAAA        CCCGCTCACTGTA AAA TACAGCCAGCGGG        TCTCAACCTTTACCC
AGR_L_2289   4  55 366 1305353 .. 1305363 -  -4.6  -3.66803   CCTCAAGACGGGAAA                 GCGC CCC ACGC                 ATCGTCTACCCGCCG
AGR_L_2289   4  55  97 1305620 .. 1305632 -  -7.7  -2.78679   GTCTGCCACCGAAAC                GCCAA TGC TTGGC                TGACGGATACGCTGG
AGR_L_2336   9  49 385 1358337 .. 1358353 -  -2.9  -3.53012   GCTGCTCGCGCGAAA              CGGTCTG CTG CAAAGCG              AGCGGGGTCCGGGCG
AGR_L_2354   4  68 245 1367279 .. 1367290 -  -2.2   -4.7254   ATCGTGCATCAAAAA                CTCC TTCG GGAA                 TTTTCAATACGGTAT
AGR_L_2386   2  54  39 1386156 .. 1386173 -  -6.9  -3.14211   ATGCCTGCGGATCAA             CCGCGTT CTTC ATCGCGG              TCGATCTCTTCCTCG
AGR_L_2391   3  62  84 1390097 .. 1390109 -  -3.3  -4.32579   ACATTTGAGAATAAA                GCAGC GAT GGTGC                GTCTTGCCGATCTCC
AGR_L_2404   4  66 403 1395712 .. 1395725 -  -3.7  -4.51174   CGACGAGAAGGAAAA               CGGCG TGCG CGCCC                TTCTGAACCTCGGCC
AGR_L_2414   4  51  86 1401153 .. 1401166 -  -3.7  -3.54543   ATGGATGTGGTGAAA               GGGCC GGAT GGCTC                GACGCGCCTCATCAT
AGR_L_2421   9  91  36 1403865 .. 1403892 - -17.2  -2.78384   CGGCGGCGTAGCATA        TTTCTTCTCCCC GACT GGGGAGAAGAAA         CAAGGGGCACACGCT
AGR_L_2431   6  80 158 1408141 .. 1408153 -  -9.1  -4.12267   ATCAGAAGAAGTAAA                TCGCC GCA GGCGA                CAGTCTTGGCCGGAT
AGR_L_2452   4  59 467 1415315 .. 1415332 -  -8.3  -2.92777   TTGCAGAGATTAAAG             GGCGGCC GGCG GGCCGCT              TTTTTGTTGAGGAGT
AGR_L_2504   7  62 425 1441978 .. 1441993 -  -4.7  -4.08394   ACACGCGCTGGAAAA              GATCG GCGCGG CGATC               GGCGAAAAAGGCAAG
AGR_L_2511   3 100 140 1447166 .. 1447193 - -21.4   -4.0371   TACTTCCGATATAAA        TCGAGGCCCGGT AAAA ACCGGGCCTCGA         CAAACGCTAGGAACA
AGR_L_2532   3  63  10 1456284 .. 1456307 -  -8.8  -3.07962   GTTGATATGTGAACA          CCGGCAGTCA AGTA CGATTGCCGG           TGTTTTAAGTCATGC
AGR_L_2546   6  64 103 1461993 .. 1462011 -  -3.8  -4.25104   GGCGGGTTATGAAAA             CCGCAAAT TAT ATTCGTGG             CAGAAAGCGGCCGAA
AGR_L_2574   5 100  22 1477827 .. 1477851 -   -15  -3.85698   TGCGCGTTCCATAAA          CCGGAAGGCC TTTGC GGCCCTCCGG          GTCTTGTCGGACGGC
AGR_L_2587   7  67  16 1486638 .. 1486664 -  -9.5  -3.12668   TACTGGGATACCGAA        CTGCAGCCCTGA TCCT TCAGGACTGC-G         ACGCGGTTTTTCCGC
AGR_L_2615   8  65 340 1500642 .. 1500662 -  -9.1  -3.18912   TGATGGACGGACCAA            TGGAAAAAC CCG GCTTTTCCA            CGGTAAAGGGCATCA
AGR_L_1526GM   5  49   3 1511932 .. 1511944 -  -3.3  -3.57561   TCCCAAGGGTTGAAA                GCTCG CGC CGATC                ATTCAGGACAGTTTT
AGR_L_2640   7  57 164 1515286 .. 1515309 -  -7.4  -3.15544   GGCGAGGCGGATGAA          CGCGGCATTA TCGG CAATGCCTCG           GTGCAGGAAGCCAAG
AGR_L_2657   2  57 241 1522719 .. 1522730 -  -7.2  -3.12351   TTCTCCTATACCCAA                GGCG ACGG CGCC                 GTCGATATCTATGCC
AGR_L_2672   3 100  13 1530825 .. 1530846 - -15.9  -3.80625   TCTGCAGAATCGAAA           TGCGGCCGA TTGT TCGGCCGCA            TTTTTATGCGGATCA
AGR_L_2695   2  62 263 1541620 .. 1541647 -    -9  -2.94329   CAGCGCCAATGAAAT        CCGCCGCGCCTA TGCG CAGGCGCTGCTG         GTGGATCGCACGGCT
AGR_L_2724  12  72  93 1559144 .. 1559154 -  -2.4  -4.75472   GCTACATCAAGAAAA                 CCCG AAA CGCG                 TGCCGGATCGATCAT
AGR_L_2738   4  53  -5 1565646 .. 1565668 -  -5.6  -3.36694   AGTGAGGCGGAAATA           GCATAAACAA CAA TGGCTTATGC           GCTGGCTCGTCGGTA
AGR_L_2748   5 100  29 1570276 .. 1570296 - -11.1   -5.4505   GTCGCCAACAAAAAA            GGCGCGG GGGTTAG CCGCGCC            TTATCTTATTCGCAG
AGR_L_2774   5  51  39 1586695 .. 1586710 -  -3.2  -3.63744   CCCGGCCGGAAAACA              TCCATG CGAC CAGGGA               GTTGCAGAGAGAACG
AGR_L_2792   2 100  14 1598175 .. 1598206 - -20.2  -2.52896   TGATTGGCGAAGGCA      CCGGGCGGCCTTGC TTCG ACAAGACCGCCCGG       CATCGTCCCCGCTTC
AGR_L_2801   5  58  10 1603661 .. 1603677 -    -3  -4.15044   TGCGCCGTCAATAAA             GATGACG CTGC CGTC-TC              TGCGAAATCCTATTC
AGR_L_2815   8  75  37 1612537 .. 1612562 - -11.2  -3.40403   TGCGGCGGACGACAA         CACCCGCA-GG TCATG CCGTGCGGGTG         TTGTTTTATTCATCA
AGR_L_2838   5 100  27 1625595 .. 1625611 - -15.1  -4.52873   TCGGCACAAAAAGAA              GGGCCGC AGA GCGGCCC              TTTAGGCGGGGAGAA
AGR_L_2861   2  64 407 1636839 .. 1636858 -  -8.6  -3.43961   CCACAAGAGCCACAA            TGCCG-CGA CCA TCGACGGCA            TGGTTCCCGAAGGTG
AGR_L_2899   7  52 248 1659772 .. 1659790 -  -5.3  -3.29856   CAGGAAAAGACCGAA            GGCAG-CA GATA TGTCTGCC             CGATTCCCCCCGATG
AGR_L_2905   5  66  85 1664097 .. 1664109 -  -4.7  -4.31433   TACCGCCAGAAGAAA                CGCGC AAA GCGCT                GAACACTCCTCCTCC
AGR_L_2918   6  64 183 1669843 .. 1669857 -  -3.5  -4.25104   TTGTTCCGACGAAAA               CGGTC ATGGA AACCG               GTGGCCAGACGATCG
AGR_L_2956  10 100  12 1696184 .. 1696203 - -16.4  -3.53012   GCGTGGGGTGTGAAA            GCGGCGGC CCGC GCCGCCGC             TTTCCTGCAACTCAA
AGR_L_2973   8  58 108 1704244 .. 1704256 -  -6.9  -3.35597   TCCACCGGTGAAAGA                GCCGG AAC CCGAC                CGTTTGCCGGATGAA
AGR_L_2981   2 100  70 1708285 .. 1708307 - -17.8  -5.03994   CGCGACACATAAAAA           TACCCCGGAC GAT GTCCGGGGTA           TTTTTATGTGAAGGT
AGR_L_2996   0 NONE
AGR_L_3017  11 100  12 1731673 .. 1731700 - -18.4  -3.55761   GACTGATCTCTGAAA        CCGGCGAGCGGC CGAT GCCGCTCGCCCG         GTGGGCGAGGTCTAT
AGR_L_3029  10  59  34 1742328 .. 1742375 -    -9  -2.50113   CAGGACGGCATCAAG GGGCTGGCGGCCGTGCGCTCGGC CCG ACCGAGCA-ACGGCCCTCAGGGC GGTGGCTGACAGCGG
AGR_L_3039   3  70 365 1747290 .. 1747306 -  -6.6  -4.07568   GGTGGGCCTCGAAAA              CCTGAA GATCA TTCAGG              AGCGCGATCTGGTCG
AGR_L_3047   7  91  41 1753101 .. 1753124 - -11.6  -4.24204   GATGCAGATGGAAAA          GCCGTGGACG TTTC CGCCCGCGGC           CTGACAATAACGGCT
AGR_L_3088   9  57  74 1776923 .. 1776959 -  -5.8  -3.53012   GTCTCGGCGCTGAAA   GCGGAACAGACG-CTCA CCAT CGAGGCGCCTGATCTGC    AGGGCCGCATTGTGT
AGR_L_3107   2  65 304 1790098 .. 1790128 -  -2.5  -4.63218   GCCGCGGGAAGAAAA      CG-GCCATCTTTAC GCCG GCAAGGTTGGCGCG       GAAATCGGGCTGGAA
AGR_L_3116   9 100   8 1797404 .. 1797427 - -18.2  -3.60627   GCATCGGACGTGAAA          GGGAAGGCGC TTTT GCGCCTTCCC           TTTTGTTTTAGCGGA
AGR_L_3135   6  70   1 1808826 .. 1808855 -  -9.9  -3.33969   TAAGGCACTTGATAA       GAGACTCCGCCCA CCTC CGGGCGGCGTTTC        TCATTCTGCCGTCGT
AGR_L_3165   5  62  59 1824678 .. 1824688 -  -8.2  -3.28712   CCCCTCGGGGGAGAA                 GCGG CCT CCGC                 TCGCTTCTTTCCTTT
AGR_L_3175   0 NONE
AGR_L_3210   2  52  15 1852643 .. 1852664 -  -2.2  -3.79747   CCACCTATCATTAAA           GCCGCC TATGGATGAC GACGGC            CTACCATCGTGGGCT
AGR_L_3226   5 100  35 1867898 .. 1867917 - -16.4  -4.34402   TCCCGCACATGAAAA            CGCCCGCC AAAA GGCGGGCG             TTTTTGTTTATTGGG
AGR_L_3244   7  65 235 1875731 .. 1875752 -  -8.7  -3.29144   TTATCTCCGCCACAA           TGTGCCAGC CTTG GCTGCCACA            TATAGGTTCCTGCGT
AGR_L_3257   4  79   5 1882480 .. 1882513 -  -7.3  -4.46656   GGGAGAAGACTAAAA     CCGCTGCCGCTCGTAT GAA ATGCGGGCGGC-GAGG     GCAATCAGGCCGCCT
AGR_L_3278   7  63  -1 1893801 .. 1893821 -  -9.7  -2.52516   GGTGTCAGGATCAAC            GAGGCCTGA ACT TAAGGCCTC            ATATAGCGATGCCCT
AGR_L_3310   2  77 -32 1909730 .. 1909754 - -11.4  -3.50447   CGAACTCTCAGACAA          CGCGACGGGT TTGCC ACTCGTCGCG          TTGTTTTCGCATCCA
AGR_L_3329   3  57 323 1921549 .. 1921577 -  -5.8  -3.53343   AAGCGGCCTTCGAAA        GCGGGCTGGACG CGCTT CGTCCCGGCAGC        AGCTTCGGCGCGGTG
AGR_L_3368   7  85 379 1941012 .. 1941041 - -12.8  -3.57309   GAAAACGCGCGGAAA       TCCGCCAGCCGG TCTAGT CCAGCGGGCGGA        CTGTCGATCTCAAAT
AGR_L_3397   3  76  31 1954222 .. 1954242 - -12.6  -2.80994   TTCAACGTGATTAGA            TCCTCGGC ACAGG GCCGAGGA            TGACGTCGCGTGTGA
AGR_L_3420   6  53 392 1968194 .. 1968208 -  -7.1  -2.87132   CTTGCGTTCCAGATA               GTCGG ACAGG CCGAC               AATCTTGGCGGTCTC
AGR_L_3435   2  62 273 1976211 .. 1976221 -  -4.6  -4.21194   GGTCATCATCGAAAA                 CGGC GAA ACCG                 AATCCTACTGGCTGA
AGR_L_3463   5  60 440 1989178 .. 1989188 -  -6.8  -3.50853   CTGCTGCAATCAGAA                 GTCG TCG CGAC                 CGGCTGGGTCACAAA
AGR_L_3469   3  93 -14 1993461 .. 1993489 - -17.6  -2.92792   AGCCATGTGAAACGA        GGCCTCAACAAG GATCA CTTGTTGAGGCC        GCTCCATCGGCCGCT
AGR_L_3477   4  78 392 2000124 .. 2000159 -  -6.1  -4.74103   GCCTGAATGCAAAAA   CG-GGTG-ACGCGGCAG TGGT CTGGCGCGTGCGCCTCG    CGTGCAGCAGGCCAT
AGR_L_3503   4 100 122 2021292 .. 2021307 - -10.4  -5.75342   TTCGCGCAAAAAAAA              CCCTCC GTCA GGAGGG               CTGCAATAGTGCGGA
AGR_L_3520   4  74 281 2032797 .. 2032813 -  -7.9  -4.12188   GGACGACGTCGAAAA              CGGCACC ATC GTTGCCG              TCTGGATGGCCGAGC
AGR_L_3583   5  55 463 2067708 .. 2067724 -  -7.9  -2.76696   GCGGGTCTCAACAAT              CTGGCCA GCG TGGCCGG              GCGGACCATGGTGCT
AGR_L_3588   1  38 371 2071386 .. 2071407 -  -2.3  -2.59917   AATAGAATAATAGAG           TGAAAACCA TGTG TCGTTTCCA            TCAATTCAAATATTG
AGR_L_3569   2  55 195 2063256 .. 2063269 +  -5.3  -3.57462   CCATTGACCGGAAGG               TCCAT GAAG ATGGA                TTTGGGCGTACAGTC
AGR_L_3549   5  64  40 2049410 .. 2049420 +  -8.2  -3.34902   CAGCAACCTCACCAA                 CGCG GCA CGCG                 TCTTGTGTAATCGGG
AGR_L_3540   3  56 -41 2047172 .. 2047203 +  -5.8  -3.32561   GATTGTAACCGGCGC      TCCGAAGCCATTCGC GCA GCGAA-GGCGCTGGA      TTGGCTTTAATATGT
AGR_L_3519   6  56 405 2033433 .. 2033444 +  -7.2  -2.86071   GGGGCTGTCGCCCAC                CCGG CCAT CCGG                 CTTGTTGGTATAGCC
AGR_L_858GM   2  60   5 2004164 .. 2004175 +  -3.6  -4.18018   TGCGGGCCTGAGCCT                GTCG ATCA CGGC                 TTTTCCGTCAGCCAG
AGR_L_3476   4  78 114 2000191 .. 2000201 +  -2.4  -5.14965   CGCGAAAGGACACCG                 GTCG GGC CGCC                 TTTTTTGATCAGCCT
AGR_L_3416   9  77 380 1967754 .. 1967772 + -11.6  -3.53343   ACCGTCACATTGCGG             CCGCGCAG TTC CAGCGCGG             TTTCCGGGAAGAGTT
AGR_L_3396   4  59  48 1954146 .. 1954158 +  -7.7  -3.21099   GCGGCTAACGAAGTC                CGCAA AGC TTGCG                TTCGTCATCCCCGAG
AGR_L_3365   4  64 310 1941338 .. 1941359 +  -3.8  -4.29396   CAGTGTTGCCTGATA           TA-CGGCTT TTGCC AAGCCGCTA           TTTTCATCGGTGATT
AGR_L_3328   8  65 405 1922282 .. 1922311 +  -5.5  -4.14739   CTCAGCGCGGCGCGC       GCAACATGGCGCG GTAA CGCGTCTGGCTGC        TTTTCAGGTGGCTGC
AGR_L_3309   6 100  33 1909730 .. 1909754 + -13.6  -4.19746   CGAACTCTCAGACAA          CGCGACGGGT TTGCC ACTCGTCGCG          TTGTTTTCGCATCCA
AGR_L_3276   8  75 193 1894002 .. 1894016 +    -7  -4.41348   CAACCGTCACCTTGC               CCTGCC ACA GGCCGG               TTTCTTTCGACAGCG
AGR_L_3243   2  43 266 1876192 .. 1876202 +  -2.4   -3.2963   GCGAAGGCGGCATCG                 GCGG GTT CGGC                 TTCTGCCAGCGTGAT
AGR_L_3190   3  74  23 1841278 .. 1841306 +  -9.6  -3.63073   TGGTTGACGTTTCAA        TGATGGGGAGGG CTTGC TCCTCTCCATCG        TTATTCCCGCCTGTG
AGR_L_3173   3  51 256 1832687 .. 1832705 +    -3  -3.62597   AACTGGAACGGGATG             CACCCATC AAC GATGCGAG             TTCTTCCACGCTCCA
AGR_L_3163   5  74  35 1824670 .. 1824700 + -10.5  -3.60296   TTCTTCTCCCCCTCG      GGGGAGAAGCG-GC CTCC GCTCGCTTCTTTCC       TTTGCGATACGCCTC
AGR_L_3143   9  61 139 1814883 .. 1814894 +  -7.2  -3.41222   GCCGAATAAAAGACG                CGGC CCTT GCCG                 TATTTGCGCTTCCAG
AGR_L_3134   7  77  17 1808830 .. 1808851 +  -8.6   -4.1021   GCACTTGATAAGAGA           CTCCGCCC ACCTCC GGGCGGCG            TTTCTCATTCTGCCG
AGR_L_3117   2 100 -14 1799529 .. 1799561 +   -15  -4.11216   ACGTTCCGGGCGCGG     TTGGCCGCAGGCTGA CGCA TC-GCCTGCGGTCAA      TTTTCCCGCTCAGCC
AGR_L_3087   9  91 356 1777392 .. 1777411 +  -7.2  -5.07486   TCAACTCCACCGCCA            CGTCGATCA TCA TGATCG-CG            TTTTTCTTCACGATA
AGR_L_3049  11 100   3 1754570 .. 1754602 + -13.5  -4.66938   GCTGGCGCTTTGATC     GCCGCCCGTCCCGCC TTGTC GGCGGGA-GGG-GGC     TTTTCTATTCCGCCT
AGR_L_3037   5 100  14 1747643 .. 1747667 + -21.5   -2.6914   GAGGAGTTGGGGATC          GCATCGGCCGG TAT CCGGCCGATGC          CTTCTATCCGCGATA
AGR_L_3028   5  80 193 1742577 .. 1742607 + -11.9  -3.33009   GAAACGGCCGAAATC      TTCGGAGGC-CCGC ATGG GCAGAGCCTCCGAA       TTGTAGGGAATTTTC
AGR_L_2994   7  86 177 1716571 .. 1716582 +  -7.2  -4.72272   CATCAGTTGCGTGCT                GGCG ATTT CGCC                 TTTTTCATCGAAAGA
AGR_L_2979  10 100  47 1708285 .. 1708307 + -17.8   -4.9725   CGCGACACATAAAAA           TACCCCGGAC GAT GTCCGGGGTA           TTTTTATGTGAAGGT
AGR_L_2955  11 100   3 1696184 .. 1696203 + -16.4  -3.73775   GCGTGGGGTGTGAAA            GCGGCGGC CCGC GCCGCCGC             TTTCCTGCAACTCAA
AGR_L_2920   7  93   6 1673350 .. 1673365 + -11.8  -4.25104   GGCCGCATAAAGGAA              GCGGCC CCGG GGCCGC               TTTTCATGAACAGGA
AGR_L_2908   8 100  33 1666384 .. 1666407 + -14.6  -5.24796   CGGACCGGGCAAAGA          CCTCGGAGAC TTCG GTCTCCGGGG           TTTTTGTTGTGTGCC
AGR_L_2836   5 100   8 1625555 .. 1625568 +  -9.5  -5.10461   ATCAGTAATTCAAAG               CGGCC TCCG GGCCG                TTTTTGTTGCGTCGG
AGR_L_2816   3  49 214 1614845 .. 1614862 +  -6.3  -2.57683   AAACGCCCTAACCAG             CTCC-GCA TCC TGCTGGAG             ATTGTCGAGCCATGT
AGR_L_2789   7  58 471 1598633 .. 1598650 +  -4.1  -4.05033   CGCGGCCAAGCGTCT             GGCTGAA ATGT TTGAGCC              TTTCTATCCGCTCGC
AGR_L_2773   6  49 297 1587029 .. 1587043 +  -2.7  -3.55444   CGCAACGGAATGCGG               CAGGC GCGAA GCCAG               TTTGCCCACTCGAAA
AGR_L_2744  10 100  61 1570168 .. 1570189 +   -13  -5.82316   AAAATCCTCCTTCCT           TGCCCGGC CTCCCT GCCGGGCA            TTTTTTTTGACTGGT
AGR_L_2720   7  70  47 1557295 .. 1557329 +  -6.5  -4.08767   CACATCCAGCAATGC    GCCGGTTC-TGG-CG AATACGC CGACCATGGACCGGC    TTTTCGCCACCTGCC
AGR_L_2693   3  51 147 1542022 .. 1542053 +    -3  -3.63627   TGCGTAGCAGCCGTG      CCGAGA-TCGGCATA CCG TTTGACGAATTTCGG      TTTGAAGTCTGAAAA
AGR_L_2670   6 100  19 1530825 .. 1530846 + -15.9  -4.84359   TCTGCAGAATCGAAA           TGCGGCCGA TTGT TCGGCCGCA            TTTTTATGCGGATCA
AGR_L_2655   9  63 159 1523114 .. 1523126 +  -6.3  -3.84451   AGGTTTCGCCGGGCT                GAAGT TCA ACTTC                TTTCCATTTGAAAAC
AGR_L_2612  10  95  25 1499694 .. 1499721 + -17.8  -2.55074   CATTTGCCGAACATA        TCCGAAGGGCGC CCCG GCGTCCTTCGGA         TCAGTTGCCCTTGCG
AGR_L_2586   4  75 -16 1486633 .. 1486670 +  -6.1  -4.66833   ATCTTTACTGGGATA   CCGAACTGCAGCCCTGA TCCT TCAGGACTGCGACGCGG    TTTTTCCGCTTACCG
AGR_L_2580   2  62 109 1483903 .. 1483913 +  -8.2  -3.16683   CCGATGCGCTGCGGG                 CCGG TCT CCGG                 TTGCTCCACTGGCGT
AGR_L_2543   8  85 420 1462479 .. 1462496 +  -4.7   -5.1861   CATAACCCGGAAACT             CGACCGG GAGG CCGGCTG              TTTTTTGCTGATAAG
AGR_L_2534   0 NONE
AGR_L_2509   7  65 462 1447592 .. 1447619 +    -5  -4.08216   CGACAGTCGACAGTA        TGAA-AACGCG TTGATCC CGCGTTATTCA        TTTTCGACCACATCG
AGR_L_2458   7  84 418 1422763 .. 1422780 +  -3.4  -5.30155   GCGTCCGCACATAGG             CTTTCG CCGCGT CGAAGG              TTTTTTCGTTGGTGG
AGR_L_2448   4 100  26 1415316 .. 1415331 + -11.8   -5.4505   TGCAGAGATTAAAGG              GCGGCC GGCG GGCCGC               TTTTTTGTTGAGGAG
AGR_L_2432   3  62 -31 1409882 .. 1409896 +  -4.9  -4.08651   GTGTTGGTACGCTTT               CGGCT CAGTC GGCCG               TTGTTTCCTTGCCCT
AGR_L_2419   5  51  33 1403852 .. 1403906 +  -7.1  -2.52676   GGTGAGTGACGCCCG GCG-GCGTAGCATATTTCTTCTCCCC GACT GGGGAGAAGAAACAAGGGGCACACGC TCGCTTCACCGGCTC
AGR_L_2413  10  52 361 1401609 .. 1401642 +  -4.5  -3.53343   CTGCCTCCGCGCTGT     TACACAGGCGGCA GACTGCAA TGCCGACTGTGGG      TTTGCAAGCGCGATT
AGR_L_2389   3  45 359 1390328 .. 1390351 +  -4.4  -2.79135   CTCGACGGTCAGGAT          ATCGCCGGCC TTGA GGGTGGCGAG           CTTCTTGCGGCTTCT
AGR_L_2389   3  45 375 1390344 .. 1390362 +    -3  -3.28712   TCGCCGGCCTTGAGG             GTGGCGAG CTT CTTGCGGC             TTCTCAAAACCGGAA
AGR_L_2368   4 100 124 1375412 .. 1375427 + -11.8  -5.19879   TGAGGGTGGACAAAA              GGCGGC TTAT GCCGCC               TTTTTATGTTTGGAC
AGR_L_2359   6  53 -37 1370000 .. 1370013 +  -6.7  -2.92463   TCACACCGCTGCAAC               GAGGT GAAG ACCTC                TATCTCGATGGTGCG
AGR_L_2351   6  54 345 1367080 .. 1367094 +  -2.9  -3.90112   GGCTAAGGCCGAGGG               TTTTG AGGGC CAAAA               TTTCATTCAGGCGAA
AGR_L_2335   6  59 118 1358824 .. 1358834 +  -8.2  -2.93853   TAAAGAAATCGAAAG                 GGCG GCG CGCC                 GTTTCCTTGACGCGA
AGR_L_2286   7  67 181 1305784 .. 1305805 +  -5.7   -4.1399   TGGATGTTGAGGGCC           GTGCGCAGG AAAT TCAGCGCGC            TTTCTGTATCGGTCA
AGR_L_2215   8 100  22 1266380 .. 1266406 + -15.9  -5.63517   ATCTTTCAAGAAAAA        GCCCCGGCAGCG ACAT CGCT-CCGGGGC         TTTTTTGTTTAAAGC
AGR_L_2181   8 100  29 1249097 .. 1249113 + -13.7   -5.4833   GATTGTTTAAAAAAA              GCCCGGT TTT ACCGGGC              TTTTTTGTTGCCTGC
AGR_L_2155   7  62 434 1237216 .. 1237229 +  -4.5  -4.08216   ATGTGTGCAGAATGC               CGTTC AGAT GGACG                TTTTCGGCCGGATCG
AGR_L_2143   5 100  38 1232041 .. 1232058 + -14.1   -5.5604   AAGGCCAACAAAAAA             CCCGCCG GTGA CGGCGGG              TTTTTTGTTGCTTGA
AGR_L_2138   7  76 -30 1225599 .. 1225624 + -10.3  -3.68619   GGCCAAGGAAAAAGG         CCGCGACCGGC TTCT GGCGGTCACGG          TTTAAATCAGTTCCG
AGR_L_2124   8  54  77 1217410 .. 1217421 +  -5.8  -3.23452   GCGGCCCCTGGCTTA                CCGA TCTA TCGG                 TTCGATTGTCAGCGT
AGR_L_2104   6 100  28 1208012 .. 1208035 + -14.6  -5.65927   GATAGGAAACGGAAA          GGCCTGTTGC AGAC GCGACAGGCC           TTTTTTGTTTGACTG
AGR_L_2052   7  68 122 1172098 .. 1172111 +  -8.1  -3.65827   GCTGTTGTTTGCGCG               GAGGC GAGA GCCTC                TTTCACTGCCAGTTC
AGR_L_2035   4  60 204 1164581 .. 1164598 +  -6.9  -3.53811   TTCCCAGTAGCCGAA             GAGCAGG TTTT CCGGCTC              TTTCAGAAAAATCGA
AGR_L_2018   5  73 -21 1155373 .. 1155389 +  -8.7  -3.79747   AGGGGCGGAAATCAT              CCGAAGG GAG CTTTCGG              TTTAGTGCTGGCTAA
AGR_L_2011   6  52  49 1150386 .. 1150399 +  -6.7  -2.84276   TCTTCGATTGAAACA               CAAGG ACAT CCTTG                TCGTTCATTCAGCAT
AGR_L_2004   7  67 252 1144968 .. 1144984 + -10.1  -3.14211   GTTTTCGATATCTCC              GCGGCGT ACA ATGCCGC              TTGGTGAAGCACGAT
AGR_L_1993   1  52 382 1138642 .. 1138656 +  -4.9  -3.61398   CGAAGGATTTTGCAT               CGGCG AACAA CGTCG               TTGTTGCCGAAGAGC
AGR_L_1989   3  47 369 1135917 .. 1135930 +  -2.4  -3.48593   TTCCACTAAGGTAAA               GTTC CGCTGT GAAC                TTATCTAAGACGCTA
AGR_L_1979   4  47 345 1132101 .. 1132130 +  -4.4  -3.09635   TTTTCGCTTCAACAG      GACAGCTTGCATAG CCCA CT-TGCGAGC-GTC       TTCAGTGCTCAAGCT
AGR_L_1979   4  47 405 1132161 .. 1132194 +  -3.8  -3.30124   CGTGTCGGACTTCTT     TTCGCGCTTTCCCG TCGAGC TGGCGAGGCGTGAA      TTCTCCGCAATGAAC
AGR_L_1947   5  95 259 1108962 .. 1108992 +   -14   -3.5393   CCGCCGTCCATCATC       ACGTCGATGCGGTC GCC GACCGCATCGACAA       TTTCGGCCAACTGGT
AGR_L_1923   7  65 249 1093440 .. 1093459 +  -4.2  -4.21936   TCCTGAAAAAGCCCG            GCGTCG GGCATGTG CGGCGC             TTTTCCGATTATCAG
AGR_L_1858gl   8  56 -38 1058460 .. 1058481 +  -8.6  -2.63715   GATGTTCTGGCCGAT           GACGGCGC TGGCCC GCGCCGCC            TCGTCTCCGCTGAAT
AGR_L_1858gl   8  56 154 1058652 .. 1058665 +  -3.7  -3.90316   ATCCCGCACGCTCGG               GGCCG AGGT CAGCC                TGTTTTTCACCCGGT
AGR_L_1834   1  70  61 1042980 .. 1042996 +  -6.5  -4.09243   CCAGAGTTCAAGGCT              CGCCTTG CGA TAGGGCG              TTTTAGCGGGATCTG
AGR_L_1819   9  66 -31 1030962 .. 1030978 + -10.9  -2.62616   TCGAACCGCTGACCC              CCTGCTT GCA AAGCAGG              TGCTCTCCCAGCTGA
AGR_L_1819   9  66 103 1031096 .. 1031112 + -10.9  -2.62396   TCGAACTACCGACCC              CACGCTT ATC AAGCGTG              TGCTCTAACCAACTG
AGR_L_1811   7  57  83 1025859 .. 1025869 +  -8.2  -2.78384   TTCCCGTTGAGCAGT                 GCGG CGA CCGC                 TATCATCCGCCAGCA
AGR_L_412GM   5  43 231 1020819 .. 1020834 +  -3.2  -3.03771   GTAGACCGTATCGTT              TGCGAT CTCT ATCGCC               TCTTCGAGCGTATCG
AGR_L_1764   7  59 331  995732 ..  995759 +  -7.6   -3.2794   GTCCCCGGGGAAAAC        CGGCGCG-TCGCC GCA GCCGATCGGGCCG        TTGATCTCGATCGCC
AGR_L_1737   2  95  33  975077 ..  975092 + -11.8  -4.42513   AACGAGAACGAAAAA              GGGGCC TTTC GGCCCC               TTTCTGTTTATGCTT
AGR_L_1699   6  58 298  958844 ..  958871 +  -3.5  -3.96148   GGCTGCGGTCAGTTC       CGCCTCATGCAGC ACGC GCTG-A-GAGGTG        TTTGTCATCAGCGCC
AGR_L_1690   7  63 300  954229 ..  954255 + -10.1  -2.67423   GTCGGAAAGCACGCC         GAAGGCCGTCA CGGTC TGGCGGCCCTC         CTTCATGTTCTTCGG
AGR_L_1647   2  47 302  931616 ..  931626 +  -3.2  -3.32844   CTTGGCGAATTTGCC                 GTGA CTT TCGC                 TTATGGCATCAAGGC
AGR_L_1631   7  90 397  923916 ..  923928 +  -5.5  -5.14563   TCGGTAAAACCATGC                GCCTT GCC GAGGC                TTTTTTCCTGAAGGC
AGR_L_1590   5  79  37  896310 ..  896330 + -12.6  -2.89267   AACTCTCTGCCGTCA            TCCTCGGC CCTGT GCCGAGGA            TCTAATCTCGTTGCA
AGR_L_1570   7  60 416  887562 ..  887576 +    -7  -3.53012   CTAGTGCTTCCGAAA               GCGCCG GCA CGGCAC               TTTCCCGCGCCCGCA
AGR_L_1525   0 NONE
AGR_L_1500   8 100  16  853442 ..  853473 + -12.9  -5.37345   TTTTACTTGATAATT      CGGCCCGACGACA AAAAAA TGACGCCGGGCCG       TTTTTTATGCTTGCA
AGR_L_1495  11 100  52  850260 ..  850281 + -17.3   -3.7732   ACGGCCAATAAAAAA           CCCGCCGGA AAAT TCCGGCGGG            TTCTTCATGTCAAAA
AGR_L_1472   2  72  15  837422 ..  837437 + -11.8  -2.80028   AGCCGAAAAAGAAAA              GGCCGG AAAT CCGGCC               CTTTCGACTGTTGAT
AGR_L_1433   7 100  23  818586 ..  818607 + -14.5  -5.64274   AGCCAAAACAAAAAA           CCGGAATGG TCAC CCATTCCGG            TTTTTTTGTGCGTGA
AGR_L_1415   4  57 303  809774 ..  809808 +  -7.7  -3.04144   GAATATTGGAACGAA     GGTCGCCCTTGGCCG GCACA CGGCGAAGCGCGGCA     TATTGCCCGTCGCGC
AGR_L_1394  13  64 355  800579 ..  800597 +  -8.1  -3.44146   GATGGGCGACAAGGG            CGCG-GGC CAGC GCCACGCG             TTGCTTCTGGCCACC
AGR_L_1379   5 100 173  792947 ..  792970 + -11.7   -5.9003   CCCGTCATAAAAATA          GCACGGCTC TGTAAT GGGCCGTGC           TTTTTTTGTTGATTT
AGR_L_1362   5 100 172  785476 ..  785493 + -14.1   -5.4492   AAAGCCAAGAAAAAA             GCCCCGC TTTC GCGGGGC              TTTTTTGTCTCTATC
AGR_L_1345   5 100  43  773170 ..  773189 +   -15  -4.26881   CCGACCAAATGAAAA            GGGCTCCG TTTC CGGAGCCC             TTTCGTTTTATGCCG
AGR_L_1336   2  49 415  763420 ..  763439 +  -3.4  -3.42013   CGCCTATTTCCTGGG            GCTGGCTG AAGA CAGCGCGC             TTCCTCTTGTCGCCT
AGR_L_1316   1  43 468  753326 ..  753339 +  -3.7  -2.73542   GAATCGAGCGGCTGG               AGCGC GGGT GCGCC                TCGTTCCCGGTTGGC
AGR_L_1290   4  53  27  738506 ..  738536 +  -5.3  -3.31461   GGAACCTGCGTCTTA       CCCGCTCGCCG ATGTGATGG CGACGATCGGG       TTATGGGCGTCAATA
AGR_L_1279   1  50 260  729914 ..  729932 +  -5.3  -3.06133   TGTGCCCCGGGCAAA            GGC-TGGT GACG ACCACGCC             TTGCGTGCGAAGTTC
AGR_L_1257   4  84 154  716534 ..  716547 +  -5.9  -5.02074   TTTCAGCCGAAAAAT               CCGTC AGTC GGCGG                TTTTTTGCGCCGTCA
AGR_L_1226   5  52 -16  701993 ..  702012 +  -4.9  -3.49102   TGTTTCGCAACAACA            CGGCCAG ACCAAC CTGACCG             TTATCTAGAGAATGT
AGR_L_1183   6  83   8  678488 ..  678528 +  -9.7  -4.11585   CCAGATGATCGCCGG CGTTGGATCGGTCCGGCG CTGTTT CGCCGGGCCGGA-TAACG  TTCTTTCTGGTCGAT
AGR_L_1169   8  91  11  670777 ..  670815 + -15.4  -3.07816   TTTAGGGAATGACAT   CACATCTCCCGGTCTG GCCACAG CGGACCGGGAAATGTG   TTGCATCAGTCAGCG
AGR_L_1156   5  84  89  664930 ..  664956 + -13.8  -3.14211   CTGCATTCCGCAATT         TACCTTTGGCGA TTT TCGCCAAAGGAA         TTACTGAACGGCGGT
AGR_L_1138   2  62 385  656164 ..  656180 +  -9.3  -2.99471   GCTGTTCGGCGCCGG              CGGCGCG GCG CGCGCGG              TGTGTGTCGAGGTGG
AGR_L_1115   4  70 295  642965 ..  642980 +  -6.8  -4.17316   GGTAAAAACGAATTT              CGAGCC GATC GGTTCG               TTCTTTTCCGCCCAT
AGR_L_1109   2  58 220  640091 ..  640102 +    -3  -4.15669   CGGCAAGGAGGATGA                TCTA CGGA TAGA                 TTTCCTTTATGAATT
AGR_L_1094gl   2  68 181  631354 ..  631366 +  -9.1  -3.57462   GCGTGGATGGCACGC                GCCAG AAC CTGGC                TTTCCACATCCCGTC
AGR_L_1071   9 100  24  619814 ..  619843 + -16.5  -3.72073   CATCCTAAAATGAAA       TGCGCGGCGGTGCG TGT TGCACC-CCGCGCA       TTCGTTTTAGTGGAT
AGR_L_1064   6  70 410  615916 ..  615928 +  -6.9  -4.08945   CTGAGATTGCCCGAT                GGCCG GCC TGGCC                TTTTGCAGCCATGGT
AGR_L_1027   3  58 185  588053 ..  588079 +  -4.4  -3.86351   ACCAGCCTCCCACCA        TGCGCGCA-GG CATCCC CCATGCGGGCA         ATTTTTTTCCCCTGT
 AGR_L_974   9  69 313  557663 ..  557676 +  -3.7  -4.57569   TGATGCCGTTAAGCT               GCGGG CCGA CCCGG                TTTTTGGCGCCCTCG
 AGR_L_942   0 NONE
 AGR_L_911  12  58 251  528976 ..  528988 +  -6.9   -3.4582   CGAATGAATATCGGC                GGCGC GCT GCGTC                TGTTTGGTAAAGTCC
 AGR_L_911  12  58 343  529068 ..  529089 +  -4.4   -3.8709   TCAGGCGCGACCATT           CGTGCTGGG CAAGC TCCAGC-CG           TTTGTCGAGGAATTT
 AGR_L_902   5 100  79  518271 ..  518298 +   -12  -5.06414   CTCATCGACTGAAAA        TGCCGTGAATCC GAAA GGATGCACGGCG         TTTTTCTTGCCGGCA
 AGR_L_882   6  93  -2  505247 ..  505297 + -13.9  -3.78934   CTTCACAATGTGAAC TGACAGGCCCCGGCTGCCACGACG ACGA CATCGCGGCAGCCGGT-CCTGACG TTATTATCCCAAAAC
 AGR_L_824   2  66  23  474175 ..  474191 +  -4.3  -4.30719   TCAGGGCGACAGGAT              CGAGCGG CTA CCACTTG              TTTCTTCTCGCCGCC
 AGR_L_814   4  45 199  469503 ..  469517 +  -2.7  -3.17392   GCTCTAACGACTTTT               GCCGC CGCGC GCGGA               TTGCGTTCGGCAATA
 AGR_L_814   4  45 420  469724 ..  469735 +  -2.2  -3.34902   GCCAGAGAACGTCCA                TGTG AAAG CGCA                 TCTTCTATGATGCGG
 AGR_L_814   4  45 427  469731 ..  469751 +  -3.3  -3.27994   AACGTCCATGTGAAA           G-CGCATC TTCTAT GATGCGGC            TTGGTGTCGAATTCG
 AGR_L_756   6  56  40  436337 ..  436347 +  -8.2  -2.69871   TTGCATTTGGATCGA                 GCGG GTA CCGC                 ATATTTCCTCTCCCC
 AGR_L_741   7  62  17  430814 ..  430824 +  -4.6  -4.07568   GCATTTCCAGTAAAA                 CTGC GGA GCGG                 TTTTACGCCCGGAAA
 AGR_L_741   7  62 459  431256 ..  431266 +  -4.6  -4.14392   TCATCGAAAACCAAG                 CCGT ATC GCGG                 TTTTGCCCCTTCGAG
 AGR_L_720   3  73  11  420667 ..  420689 +  -9.1  -3.78775   AATAGGGACAGACAG           GAGGCGAGC GCCAA GCTCACCTC           TTTCGTCATGCGCGG
 AGR_L_678   3 100  22  398345 ..  398379 + -23.7   -4.4078   GCACAGCAATTCGAT    CGGGCCGCAGCCGGCA GAAA TGCCG-CTGCGGCCCG     TTTTCGTTCAAGGCA
 AGR_L_624   5  49 261  372011 ..  372030 +  -4.2  -3.28712   CCTCCGTCAGCGCCT            TCAGGCAGC CGA GC-GCCAGA            TTGTCGGCGGCACAG
 AGR_L_609   4  63 -49  359777 ..  359813 +    -5  -4.04806   CGGTTGGTGATCCCT   CGGCAATCGGCGCGGCA CTAT TGCCGCTCAGGGT-CCG    TTATTTCCTGTAGGG
 AGR_L_595   9  58  70  352741 ..  352755 +  -3.4  -4.09739   CAAAAAGTTCACGCA               GGTTCC GCC GGCGCC               TTTTCAACGACTTCC
 AGR_L_583   2  49 378  344629 ..  344665 +    -6  -2.57244   GTGAAGATTTCCAGG   CTGTTGACCGTGTC-CTT GGC GAGCGACA-GGTCAACCG   TCCCTTCCTCCATCA
 AGR_L_569   5  73  28  338187 ..  338216 +  -5.7  -4.41348   CCGCCTGAATTGCAG       GCGGCCTGACAGCT ATG AGCT-TCAGGCGAC       TTTGTTTCCGGGGCC
 AGR_L_552   7  86  13  329057 ..  329077 + -14.7  -2.95161   TAAGTCAAACAATTA            TCGGGCGGT ATT GCCGCCCGA            TCCTTATTAAGCTTT
 AGR_L_512   6  75 -33  297926 ..  297940 +  -5.7  -4.58085   GAACCGCTCACGGTG               GCACT ATGGA AGTGC               TTTATTTATAAATCT
 AGR_L_500   4  65 439  291461 ..  291473 +  -6.9  -3.85698   TCGCTTTGTTGATGC                CGCGC CAG GCGTG                TTTCTGGAAAAACCG
 AGR_L_484   4  57 288  281870 ..  281897 +  -6.3  -3.53012   AAATAATTGGAGAAA       TCGGCGGCAAGCC CATA GGC--GTCGCCGA        TTTCCGACACACGAG
 AGR_L_466   6  62 470  271521 ..  271531 +  -6.8   -3.6682   ACGCGCCAAGGCAAG                 CGGA TTG TCCG                 TTTCGCTCGATCCGA
 AGR_L_450   3  58  89  260705 ..  260719 +  -2.7  -4.09739   AGGATGATGGCAATG               CCGAG CACGA CGCGG               TTTTCCGGCACTTCA
 AGR_L_410   4 100  27  239234 ..  239251 + -14.1  -5.19275   ATCGGAAATGAAAAA             GGCCCGC AAAT GCGGGCC              TTTTATTTTATCACT
 AGR_L_391   6  60  54  230733 ..  230748 +    -4  -4.15044   TCCAGCCGACGTGCG              TCTC-CG CGG CGAGAGA              TTTCTTCCAGCCCAA
AGR_L_93GM   3  43  86  220942 ..  220962 +  -3.9  -2.78996   GTGGTCCGGGGAGCA            AACCTGACA TCA TGTCAGGAA            CTTTGACTGGAGCTA
AGR_L_93GM   3  43 124  220980 ..  221008 +  -4.6  -2.54896   TTGACTGGAGCTAGT       GACTCAC-CCGTT GGAA AACGGGGTGGATC        TGAGTTGCCTAACCC
 AGR_L_357   3  61 206  210969 ..  210985 +  -7.9  -3.36749   CCGCAACAATCTCCC              GGTCCCG CTG CGGGGTC              TTGATATTGGGGATC
 AGR_L_341   3  46 401  200633 ..  200645 +  -4.7  -2.91264   GCAGGGCCCGGAGCA                ACGCC CGC GGCGA                TCTGTGCCTCGCGAA
 AGR_L_317   8 100   9  186562 ..  186577 + -11.8   -5.1523   CTGGTAGAGAAAAGA              CCCCGC TTCG GCGGGG               TTTTTGTATTGTGCC
 AGR_L_303   4  62 294  180110 ..  180122 +  -4.8  -4.17023   GAAGCGCGCGAGCGC                TGCC CGGCA GGCA                TTTTCCCCTGATTGC
 AGR_L_284   7  74  91  168541 ..  168575 + -10.6  -3.54424   AAACGATAGAGCGCC     GCGACATTGCCGCTGG TCA TCAGCGGCATTGCAGC     TTTCAGCCGCTCCGC
 AGR_L_257   7 100 183  153494 ..  153523 +    -5   -5.4505   TCAAGCGGATTTCCG      T-GCCGGG-CGGAG AACG CTCCGTCCCGACCA       TTTTTTCTTCAGACA
 AGR_L_234   9  57   9  138585 ..  138595 +  -8.2  -2.76696   CTGGTAAGGGCGAAA                 GGCG GCC CGCC                 GTTATTCGACAAGCC
 AGR_L_207   5  68 191  125603 ..  125634 +  -4.2   -4.4009   CCTATTTACGAGAAA      TAGCCGCCATCCGC TTCT GCAGGTAGCGGCCG       TTTTATGCGATCAGC
 AGR_L_189   8  81  88  114294 ..  114311 +  -8.3  -4.28254   TTAAAGCGGCAAAAA             ACGGCCG CTAC CGGCCGC              TTTTCGATATTGGGA
 AGR_L_180   8  68 280  108717 ..  108729 + -10.5  -2.89191   AGACCGCCCCAGATG                CCGGC AAC GCCGG                TATCTGCGAATGTCG
AGR_L_35GM   0 NONE
 AGR_L_127   3  93 -13   74868 ..   74909 + -15.9  -3.15544   TGACCGAAAGACAGG GGCGCGCCGCATGAGTTGCG CTG CGCAACTCAC-CGGCCTGCC TTACTACAACTCACG
  AGR_L_89   3  56 453   54842 ..   54863 +  -7.3  -2.91264   GCTCGTTTCGTCGAG           TTGCTGTTG CTCG CAACAGCAC            TGTATAAGTCAGAAC
  AGR_L_73   3  47 301   43086 ..   43096 +  -2.4  -3.50393   CTTCGCAAATAGTCA                 CGGC CTT GCCA                 TTGTGTACGGTCAAG
  AGR_L_56   6  64  73   31163 ..   31185 +    -4  -4.33165   AGCTCTCGTTGTCGC           TGGAGACATG CAG CACGCCTCCG           TTTTCATGCCTTTGC
  AGR_L_26   5  71 171   14377 ..   14391 +  -4.2  -4.66938   ACTTCCAGTCCCGGC               GCGG AAGAGGG CCGC               TTTTCTCTTCCGCGT
  AGR_L_23   2  64 -52   12239 ..   12280 +  -3.6  -4.35116   TTGGCGTCACGAAAG GCGC-G-GCTGGTCAGTCGG TGAA CCGGCTGTCGAGCGCTGGGC TTTTCGTCTAACGTC
  AGR_L_20   4  60  11   11463 ..   11485 +  -2.5  -4.25104   GCTGATCCGCCGCGC           CGCCTGCGG CGTAA CCCCGAGCG           TTTTCGTGACCGCCC
  AGR_L_13   2  56  40    9748 ..    9758 +  -8.2  -2.53263   GGTTGAACGCGGCCG                 GGGC GGA GCCC                 TACCTTGGCCGTAGC
  AGR_L_10   6  62 383    8551 ..    8570 +  -7.8  -3.53811   AAGTCCTGTCATTAA            TCTCCGCC GCCG GGCGCAGA             TTTGCCAAGCGTGCA
   AGR_L_4   3  54 451    1659 ..    1673 +  -2.8  -3.85165   GGCTCCAATAAAACG               TGTTCC GCA GGGATA               TTTGGGTTTCGAATA
 AGR_pAT_5   7  88  28    4405 ..    4432 - -11.3  -4.07568   CGGCGTGCGGTAAAA        CAAGCCTGCCG TTAGGT CAGCAGGCTCG         TGTTCCGGAGATCTT
AGR_pAT_19   5  64 104   14036 ..   14047 -  -3.6  -4.36914   GTCTGCCTGAGAAAA                GCGG TCCG CCAC                 GTCGACAGCGAAGAT
AGR_pAT_22  11  61 -25   15405 ..   15421 -    -5   -3.8211   CCCGATCTACAACAA              TCGGGC CGCTC GCCCGC              TTCTGCGTGTAGCAC
AGR_pAT_37   3  60 224   28888 ..   28908 -  -3.9  -4.07687   AGTTCGTGGCGAAAA            GCTTTCCGA ACG TCTGCAAGC            TGATATCAGCGATAT
AGR_pAT_52   2  46 295   40492 ..   40507 -  -4.6   -2.9356   ATGGAGAGTGATAGA              GCAGGG TCGG CCCTTC               GCATTCATGAGCTTT
AGR_pAT_72   4 100 -40   52114 ..   52135 - -17.3  -3.61164   AACGTTGGAAAAAAT           GGGCGCCGT CGTG ACGGCGCCC            GTCGACATTCCGGGT
AGR_pAT_85   2  52 289   62895 ..   62905 -  -5.4  -3.28712   GGGCGCTCGTTACAA                 TCAC TGA GTGA                 GTTCAAATCGTTCAG
AGR_pAT_90   9  70  56   65666 ..   65683 -  -5.5  -4.49389   AGTGGAGAAGGAAAA             TCGCAAG CTCC CGTGCGA              TTGCTCCTCGATCCT
AGR_pAT_108   4  84  18   75509 ..   75528 -  -9.2  -4.33675   AGTACAGCAGGAAAA            GGCAGCGC ATAC GTGCTGCC             TTTTTAGTTTGAGCG
AGR_pAT_125   3  47 311   85862 ..   85874 -  -4.8  -3.14931   CGGATTGCCTACGAA                CTGC CAGTT GCAG                CTTGGCATCAGGCCG
AGR_pAT_132   7  60   0   93575 ..   93585 -  -8.2  -3.11955   ACAACGAGTAGGGAA                 GCCG GAC CGGC                 TACCGGCGGGCAAAA
AGR_pAT_156   8  85 290  112082 ..  112103 - -12.9  -3.48269   CTGATCAAAGACGAA           GCCCTGCCG GAAA CGGCGGGGC            TTTTCCCTTGTTCAA
AGR_pAT_168   4  60 137  122854 ..  122864 -  -8.2  -3.12351   GTTGCTGAGATCGAA                 GCCG GGA CGGC                 GAACCCAACGCTCGA
AGR_pAT_196   2  50 135  142514 ..  142524 -  -5.4  -3.01791   ACTTGGTGCTCAACA                 CATC AGC GATG                 TATTTTTTTGTTCTC
AGR_pAT_202   2  81 281  147043 ..  147068 - -13.3  -2.89742   GTCAACGGCCAGATA         CGGCGAGGTTG CATG CAATCTCGCCG          ATTTTTATCATATGA
AGR_pAT_bx82   4  45 359  151004 ..  151018 -  -4.2  -2.84745   CGCCTACAAGACAAG               TGCACG AGG CCTGCA               AGAGGCTATCCGAAA
AGR_pAT_bx154   4  47  -4  157854 ..  157869 -  -2.5  -3.56643   TTGAGAGCCCGGAAA              CGCGA CTGGCC TCACG               CTGCTGCAAGACATG
AGR_pAT_250   4  61 444  177603 ..  177615 -  -5.5  -3.91897   GCTTTCATCGAGAAA                CCTGC AAA GCAGA                CGTCCGGCCCGACCA
AGR_pAT_261   7  68 126  183146 ..  183157 -  -4.4  -4.49314   CACGATCAAAAACAA                GAAG TCGC CTTC                 GGCCGGTTCACCGTT
AGR_pAT_266   3  56 272  187911 ..  187939 -  -6.7  -3.17714   CGAAAGGCCGAGCAA        CCGCGTAAGCA CCCGGCC TGCTTTCGCAG        TACGCTCCAGGTCGA
AGR_pAT_273  12  71 203  193156 ..  193182 - -10.2  -3.30771   TTATATTTTCCAGAA         CGGAGAAGATAC GCT GTATCGTCTCCA         CGGCAATCCCGAATG
AGR_pAT_286   7  60 181  204407 ..  204423 -  -6.5  -3.49475   GTGACCTTTAGAGAA              CGGCAAC GGG ATCGCCG              CCAGTCGCCTTCTGA
AGR_pAT_294   6  60 367  208471 ..  208487 -  -4.4   -4.0641   TTCGATCCAGAGAAA             CCTTCCG CTAC CGGA-GG              CGACGACTGGCTATG
AGR_pAT_298   5  84 441  210264 ..  210314 - -13.4   -3.0166   GCAAAAAAGCAATGA TCGACGTCGCGCCATCGGGACGGT TGATG ACCCTCCCGATGGCGC--CGACAA AATTAACTTAAAGGC
AGR_pAT_308   8 100  37  218354 ..  218373 -   -15  -4.35116   GAGTTGACATCAAAA            GTGCGGGC TTTC GCCCGCAC             CGGAAATCCAGCTTT
AGR_pAT_326   1  45 -19  229083 ..  229097 -  -4.2  -2.80816   TTCCTACTCATTAGA               TCGGCT TGT AGGCGA               TCACGTCCATTTCAA
AGR_pAT_339   8  54 -15  236569 ..  236587 -    -3  -3.85698   TCCCCCCGGTATAAA             TCCTCAAG CGC CGTGCGGA             AGGAACACGCCCCGG
AGR_pAT_370   6  61  59  256977 ..  257006 -  -7.9  -3.35867   GGAAGCTTCAAGGAA       GAACTGC-CCGCTG TGA CAATGGAGCAGTTC       CTGAGCGTTGCCGAC
AGR_pAT_385   8 100  17  267403 ..  267440 - -24.3  -4.07285   TAGCCAAATAAAAGA   GCAAGGCCCCGCAAATG TTGC CATCCGCGGGGCCTTGC    TGTAGGTCACTCCGT
AGR_pAT_393   8  82 448  271157 ..  271167 -  -5.4  -5.09895   TATCTATCTAAAAAA                 GTGA AGC TCAC                 TTGGTCCGCCTTCGC
AGR_pAT_404   6  62 436  279336 ..  279348 -  -7.7  -3.53224   GAGGCCTCGGCGAAA                TCCTG CGG CAGGA                GCAGGTTTCGACCCT
AGR_pAT_422   2  62 473  290062 ..  290081 -  -7.8  -3.48465   AAGTCAAATCCATAA            GGCCAAGG TCAG CCTTGGTC             TAGCGGCTCACCCGG
AGR_pAT_433   4  57 281  294649 ..  294660 -  -5.8  -3.53091   AGGCCCTCGCTGAAA                TGGC GGCT GCCA                 GAACATGTCGATCGT
AGR_pAT_458   4  52 423  313173 ..  313191 -  -6.7  -2.78073   ACGATCCCGAAGAAG            CTG-CCCG CGTA CGGGTCAG             GCTTCTAAAGGAGCT
AGR_pAT_466   2  44 196  316355 ..  316389 -  -4.1  -2.86124   TCCAGGGAAAGATGA     TGGCGGCACGGCTGA TCCTG TCAGCGCTGGCGCCT     TTTGCGTTGGCGCTT
AGR_pAT_480   5  86 267  327716 ..  327736 - -12.6  -3.68836   ACCGGGAAAACAACA            TCCGGGCA GGATT TGCCCGGA            CCGGAAAGTTAATGC
AGR_pAT_501   4  65 356  340884 ..  340909 -  -7.5  -3.64716   CCATTGCCGAAAACA         GGCGCGCCACCG CCG CGAT-GCGCGAC         GAGGACCGATTGAGA
AGR_pAT_506   7  60 104  343558 ..  343579 -  -2.3  -4.26076   CGAGCTTTATCAAAA           GCTGAATATG CCC CATCTTC-GC           ACCCGCTAAGGGCAT
AGR_pAT_506   7  60  11  343654 ..  343672 -  -8.8   -2.7497   AGAGCAGTCCGAAAT             CGTACGCT AAG AGCGAACG             GAAGGGGAACTTATG
AGR_pAT_535   3  47 393  361638 ..  361651 -  -3.8  -3.29144   CTATGCCCGCGACAA               GGTC GAGCTT GACC                GGAAACTGATGGCTC
AGR_pAT_540   7  58 393  364608 ..  364618 -  -6.8  -3.40597   GTTTGGAGGGAAACA                 CTGG ATC CCAG                 CCTGCAGCTCGGGCA
AGR_pAT_545   6  62 225  369259 ..  369275 -  -2.9  -4.29508   ATGCAGATGAAGAAA              CGCGG AAAAGAG CCGCA              CCAGCCAGACCCATT
AGR_pAT_573   5  49  28  391009 ..  391023 -  -3.4  -3.59979   TCTCGGCACGGCAAA               CGGGCG CGA CACTCG               GCGACCCAGACGAGA
AGR_pAT_606   3  50 148  411535 ..  411546 -  -2.2  -3.63805   ATGGGAGAGCCGAAA                GCTC TTTG GAAC                 TGACGCGGCTGAGTA
AGR_pAT_629   3  60   1  423722 ..  423734 -  -4.7  -4.00756   GATGTGACGAAAGAA                CTGCC ATG GGCGG                TCAGCCGTTGGAGAA
AGR_pAT_641   4  68 300  430778 ..  430789 -  -7.2   -3.9122   TATTGGCCCAAATAA                GCGC GGAC GCGC                 TTCACACGCACCAGC
AGR_pAT_644   5  95 229  433446 ..  433469 - -11.7  -4.40993   CAGAAACCAGCAAAA          GCCCCAAGC AGGAAA GCTCGGGGC           AGGTTCTGTTGTCGT
AGR_pAT_650   8  78  63  436836 ..  436867 - -12.3  -3.16921   AGGAATTCTGACGAA      CCTGCTCCGGAGC CTTCAT GCTCCGGAGCAAC       CCGCTTCCTTCAGGA
AGR_pAT_668   6  56 288  447694 ..  447708 -  -5.7  -3.36273   TTGCGGGAAGAGCAA               GGAGA ATATA TCTCC               GCCAACTGGATTTCG
AGR_pAT_688   5  62 339  459144 ..  459162 -  -4.4  -4.11394   AGCTGAGGCCCAAAA             GCGTTGTC ACC GCCTACGC             TGCAACAAAGGCTGC
AGR_pAT_696   3  62 230  464167 ..  464177 -  -3.2  -4.37658   AACTTTTCCACAAAA                 CTGG CGG CCAA                 CCATGCTTGATCCGG
AGR_pAT_720   4  51 293  479428 ..  479439 -  -4.4  -3.33815   ATTTTTCTGAACGAA                GACA TTAA TGTC                 GTGAAGTCTGCGTAC
AGR_pAT_729   5  56 475  486147 ..  486158 -  -7.2  -2.94099   CTGGGTGATTACAGA                GCGG GTGT CCGC                 ATAGACCACCTTCAT
AGR_pAT_742   8  69 196  492498 ..  492524 - -11.5  -2.74523   TGAGGGCGAAGACTA         CACCGACGGCC TTAAT GGTCGCCGGTG         TTCACCTACCTTCAT
AGR_pAT_757   6  60  44  503647 ..  503663 -  -5.8  -3.72576   GCTTCGTGCAGCAAA             GCTGCCG CAAT CGGC-GC              GTCGCGACCGATAGG
AGR_pAT_766   9  54  84  507808 ..  507820 -  -3.3  -3.79419   TGGCGCGATAAAACA                GACGC ACC GGGTC                ACCTGCGCCATGGGT
AGR_pAT_801   2  50 407  531874 ..  531886 -  -5.5  -3.05935   ATACGCCTTACCCAA                CGAAC ATC GTCCG                GCGAAAGGACCTTGT
AGR_pAT_814   3  62 251  539654 ..  539683 -  -7.8  -3.57144   GTCCTTAGTCTCAAA       GGCGA-ACCGGCG TCGAT CGCCGTTGCCGCC       ACAGGGCTATGAGCG
AGR_pAT_798  12  65 -10  530166 ..  530188 +  -4.9  -4.15222   TTGTCCATCGACATA          TGG-CCGTCT GAGA AGACGGATCA           TTTATTAAAGACAAT
AGR_pAT_782  12  65 -44  518398 ..  518433 +  -9.6  -2.92756   GGCTATCAGGCCCCG    CGTTGCGGGCAGCGGCT TAG GGCCGCTGCCT-CTCCG    GTTTGCTAGTTATTC
AGR_pAT_764   5  52 440  508243 ..  508263 +  -2.6  -3.84246   GCTGGCCTGCATGGT           GGCGATCTT GCTG AAGA-CGTC            TTTCATGGTTAAGCC
AGR_pAT_753   1  62 227  501810 ..  501824 +  -7.8  -3.58533   AGGCAGGCTCGGTAG               GCGGTC CCT GACTGC               TTTCGCCAGTTCTGC
AGR_pAT_739   4  77 326  492702 ..  492718 +  -7.9  -4.34263   AGAAAGCAGCACCGC              GTCCCCG CGC CGTGGAC              TTTATGTTCTTAAAA
AGR_pAT_719   6  60 319  478779 ..  478789 +  -2.4  -4.25104   AGTAGTGCAGGCCCC                 GGGC GAA GCGC                 TTTTCGTGGAAAGAG
AGR_pAT_706   6  68 448  471936 ..  471956 +  -7.6  -3.78934   TCGCCGACGAGCGGG           TG-CGTCCG CTTG CGGACGACA            TTGTTGTGGAACGCC
AGR_pAT_697   5  72 171  465630 ..  465661 + -12.3  -2.62983   GACTTCTCGCAACCG      CCGGCTGACGGGAC CGATC GTCCCGTC-GCCGA      TCATCTGACCGTCGA
AGR_pAT_667   5  54 360  448332 ..  448342 +  -2.4  -3.92869   GAAATGGCGAAACGC                 CGTC TCA GCCG                 TTTGTCCGTCGCTCG
AGR_pAT_627   1  42 167  423872 ..  423896 +  -2.2  -3.06796   GCACGAGCCGGCCGG         CCGCGATGT CATCACGA ACATC-CGG          TTCCATAACATACCC
AGR_pAT_604   3  47 410  411296 ..  411308 +  -4.7  -3.07113   CCACGCGTTCTCGCG                GCACC CGC GGCGC                TTGAGTGCCGTCGTC
AGR_pAT_591   4  45 210  400675 ..  400686 +  -4.4  -2.71011   AGACTCAAATTTTAT                CGAA TGGA TTCG                 TACTTAAAGAAACGT
AGR_pAT_571   5 100  28  390825 ..  390860 + -16.2  -3.43492   ATTCTTGGCCTATCT    TACGACCGCTCCTTTG TTCA CCGAGGGGCGGTCGTA     TTCTCATCACTGTGG
AGR_pAT_556   4  63  93  380959 ..  380992 +  -9.6  -2.65815   GTGCCGCCTGAGCGG     CCCGCCGGTTTCATC ATCGC GATGAGCCCG-CGGG     TGATATGCCTATGAC
AGR_pAT_544  18  56 181  369537 ..  369550 +  -8.1  -2.51464   CCTTTTTTTTCCGAA               GCGGA ACGC TCCGC                CTTGGTCCGTGATGC
AGR_pAT_544  18  56 291  369647 ..  369657 +  -2.4  -4.07618   GGAGCCGGACTTCTT                 GCCG CCA CCGC                 TTTCCTTGTTGACGG
AGR_pAT_539   5  55   0  364988 ..  365006 +  -4.5  -3.67597   GCAACTCGGAAATTA             GCGCC AAGCAGAGC GGCGC             TTGTTCAATACAGAC
AGR_pAT_539   5  55 378  365366 ..  365378 +  -4.8  -3.72576   TCCCTAACCGCCATT                TCGC AAGCG GCGA                TTTCCTCAAGCAGCC
AGR_pAT_534   6  59 328  362380 ..  362406 +  -8.6  -2.92293   ACGCCAGATCGCCAT         GATCAGCGCGTC CGT GACGAGCTGGGC         TGTCATGTTGGCATT
AGR_pAT_519   5  59 138  354021 ..  354049 +  -7.4  -3.19175   TCGCACCCGCGATCA        GGTTACCGATCT GTCCA AGATCGGAATCC        TTCAGTATCTTCCGC
AGR_pAT_508   6  50  82  347093 ..  347104 +  -2.2  -3.73775   CAGGTGTTGTCGCAC                CTGG CAAG CTAG                 TTTGATCAGAATGGC
AGR_pAT_467   7  55  72  318665 ..  318681 +  -4.4  -3.66178   TCAGGTGAGATCTCG              TCAACC GGCAA GGTTGG              TTTCCAATTGGCGCA
AGR_pAT_430   0 NONE
AGR_pAT_407   8  62 323  281313 ..  281323 +  -4.6  -4.07568   AGGAGAGGCCAGATG                 TGCC CGC GGCG                 TTTTGCAAGCAACGC
AGR_pAT_394   8  71 234  273274 ..  273300 +  -7.9  -3.92373   ACAGCGCATGATATC         GGCGGCACG GGCTCTAAG CGCGCCGCC         TTTCTCCGTCAGGTG
AGR_pAT_383   7  87  17  267407 ..  267436 + -13.5  -3.28119   CAAATAAAAGAGCAA       GGCCCCGCAAATG TTGC CATCCGCGGGGCC        TTGCTGTAGGTCACT
AGR_pAT_375   1  43 232  261667 ..  261686 +  -2.8  -3.11812   ACTTGTGGAGATCGT            GCCCG-ACA TAC TGTGCAGGC            TTAGATGCTATCCCT
AGR_pAT_367   7  60 408  256347 ..  256360 +  -6.7  -3.51235   GCGACGCTGCGTAAT               CTGCT GATC AGCAG                TTCTGGTGTCTATCA
AGR_pAT_bx130   5  60 393  239086 ..  239096 +  -8.2  -3.05997   CGATAGCGGTCATAG                 GGCG TAC CGCC                 TGTCGTTTCTGCGGC
AGR_pAT_305   8 100  36  217861 ..  217888 + -13.4  -5.17507   TATACCAAGTATGAA        TGGCGGAGGTGC GCCG GAACCTCCGCCG         TTTTTCTTGAGTTTT
AGR_pAT_296   8  60 237  210695 ..  210708 +  -2.3  -4.33274   GCAGTGTCTTTTCAT               GGTCG GCCA TGGCC                TTTTACTCCTCTGGC
AGR_pAT_272   4  45 -17  193307 ..  193319 +  -4.7  -2.83641   ATCGTCGTGCATCAG                ACGCC GAT GGCGG                TGTGATGGTAAATTG
AGR_pAT_247   2  56 456  177737 ..  177749 +  -6.2   -3.4072   GGTTGGTAACCACAG                CCGG CCCCT CCGG                TTCTCCTGGACCGTA
AGR_pAT_214   5  83 374  158018 ..  158029 +  -5.8  -4.86033   TCGAGCAAAAGGTTT                CGCA TCAC TGCG                 TTTTTCTCGAAGTTT
AGR_pAT_bx97   8  54  82  152800 ..  152811 +  -5.8  -3.20322   AAAAGCGCCAAAAAC                GGTC ATGC GACC                 TGTATTATCGTCGGG
AGR_pAT_206   2  70  38  151434 ..  151445 +    -3  -4.75404   TCGCGGAGCAGTTTC                TTTG AAGC CAAA                 TTTTTCGTAGAGTTT
AGR_pAT_176   5  62 -34  128075 ..  128092 +  -3.3  -4.18908   TGACGTTGTGGCCGT             GTCGGTT CAAA GACCGTC              TTATTTTGCCGATGT
AGR_pAT_166   5  52 250  122897 ..  122910 +  -2.3  -3.85114   CTTTAGGGAAGGTTG               GCCGA TTGT TCGGA                TTTACTGTGGGGTTT
AGR_pAT_151  11  64 109  111277 ..  111290 +  -3.7  -4.26076   CGATCTTGTTCCGTG               CGGGC GCGA GCCAG                TTTTGCTGCGACTGG
AGR_pAT_139   6  60 253  100351 ..  100372 +  -6.5  -3.56643   GCTGTTCCCGCATAC           GCG-AGCGCC GCC GTCGCTTCGC           TTTGGGAGCTGTCAA
AGR_pAT_131   5  68 192   93762 ..   93776 +  -7.2  -3.87551   CAACACCGTGGCGGT               GAAATC TCC GATTTC               TTTGAGTTTCATGAT
AGR_pAT_105   7 100  24   75509 ..   75528 + -11.4  -4.98531   AGTACAGCAGGAAAA            GGCAGCGC ATAC GTGCTGCC             TTTTTAGTTTGAGCG
AGR_pAT_89  10  60 292   65732 ..   65745 +  -2.3  -4.24342   AACCAGACAGTGTCA               GGAGT TGTC ACGCC                TTTGTTACTAGAAGG
AGR_pAT_56   7  76 178   44788 ..   44805 +  -3.4  -5.04385   CATGGCGGACATTCT             CTCGTA GTCGGA TGCGAG              TTTTTTGCGCATCTC
AGR_pAT_51   5  63 339   41067 ..   41093 +  -5.8  -3.82117   CCACCGATCTTTTTC         GGACGATCTGGT TTT GCAAGATCTTCC         TGTTTTGTCGCTGCC
AGR_pAT_35   3  64  -4   28194 ..   28215 +  -2.9  -4.51196   GCGCGCTAGCCGGTG           CATGAGTTC GCTT GAACACAGG            TTTTCTGGCTTTACC
AGR_pAT_23   3  71 285   18168 ..   18186 + -10.2  -3.19285   CGAGAAAAATTCTAG             CGTGCCCA TGT TGGGCCCG             TATCTGTTTGAGGTG
 AGR_pAT_4   3  55 281    4408 ..    4429 +  -7.2  -2.73994   CGTGCGGTAAAACAA           GCCTGCCG TTAGGT CAGCAGGC            TCGTGTTCCGGAGAT
     virC2   3  73  30   13575 ..   13589 -  -5.6  -4.63527   GTACTATCCGAAAAA               CTCAGC ACT GCGGAG               TGATTGGATGGGTCC
AGR_pTi_bx129   5  60 251   23874 ..   23892 -  -2.4  -4.17048   GTCCCTGGAAAATAA            TCG-GCG GAGAAA CGCACGA             CAGCTTCTATTGCCA
AGR_pTi_32   5  49 410   29616 ..   29628 -  -4.8  -3.29511   TGGAGTTTCTCACAA                CCAG GAAGT CTGG                ACGTGAGATTCACCG
AGR_pTi_46   6  69 274   43462 ..   43478 -  -3.7  -4.56597   GGCGTGCCGCAAAAA              TAGAAAC CTG GTCTCCA              ATTATGCCACTGCAA
AGR_pTi_bx99   4  70 149   54858 ..   54872 -   -10  -3.40141   GAAAACTGCAAGCAA               CACCCA TGA TGGGTG               GTGATGTTTTCCGAA
AGR_pTi_64   3  56 369   68835 ..   68853 -  -6.6  -3.26471   CGACCGGGACAGTAA             GATCGACG AGG CGGCGACC             GCAGAACATCGCCGC
AGR_pTi_97   6  59  88   89520 ..   89548 -  -8.2  -2.91036   GACGAGCAGAAGAAT       GCAGTTGGC-GCT GGAA AGCCGCGAACTGC        TGAGGAGGTCGAGGA
AGR_pTi_108   4  74 377   98727 ..   98741 -  -2.1  -4.99134   ATCTCAAATGAAAAA              GTGCCG CTCG CGG-AC               CTGGACGACTATGTA
AGR_pTi_130   1  44 389  109618 ..  109630 -  -4.8  -2.59564   GTCTCACGGGACAAC                GACC TCGCG GGTC                TGCAGAGCGATCAGG
AGR_pTi_171   1  42  42  141284 ..  141298 -  -2.7  -3.00259   GATAGAGATTACACA               TGCGG CCCCT CCGCT               TCGACCAAATACGGC
AGR_pTi_179   9  72   6  149738 ..  149758 - -11.9  -2.78384   CGGCCTCTGAGGAGA            GCAGATCTC GGC GAGATCCGC            ATTCGCTATAAGGTT
AGR_pTi_201   2  39 460  162554 ..  162569 -  -2.4  -2.80344   GGCGCATGGAAGAAG              CGTGCC GGCA GACGCG               GCATCAGCTCGACCT
AGR_pTi_211   5  61 125  167571 ..  167582 -  -7.2  -3.44146   CCGGGCGAGAAGGAA                GGCG ACTA CGCC                 CTCATCTGGAACCGC
AGR_pTi_246   9  52  -7  184028 ..  184048 -  -6.7  -2.82623   TCTCTTTGATAACGA            CTGCGGTGG AAC CCTACGCAG            CGAAGACCTGGGCAG
AGR_pTi_281   2  45 130  208424 ..  208434 -  -2.4  -3.36256   GAGAGCGCGAAAAAC                 TCCG ACG CGGC                 TTCCAGCAGATCGAG
AGR_pTi_278.1N   8  60 190  208355 ..  208376 +  -6.5   -3.5891   GGCGGTATCGCGCCA           GGTTGCGGT CATG GTCGCGACC            TCTTTGATTATCGCG
AGR_pTi_bx139   9  74 336  184218 ..  184236 +  -4.4  -4.72029   GCTGGCCGCCGTCTG             CTCCTCGA CCA TCGCGGCG             TTTTGTTGCGTTCCC
AGR_pTi_224   6  54 440  174324 ..  174336 +  -6.3  -3.17723   TGCCGACGCTTGCCC                TTCGT TGA ACGAA                TTCGGTTCAGGATGG
AGR_pTi_219  14  72 -12  172821 ..  172838 + -11.3  -3.10715   ACGCATCAGCGCGGA             GCCTCCT TTCT AGGAGGC              TTCCATCATGCTGCC
AGR_pTi_209   8 100  11  167626 ..  167651 + -10.4  -5.02231   CCTGATCACCCAGAG         GAGCTCCGCT CGACAA GGCGGGGCTC          TTTTTCGTCTTTTTC
AGR_pTi_129   4  65 441  110325 ..  110338 +  -5.9  -3.94853   CTTGCGCGAGTGCGG               CGTCG GAAA CGGCG                TTTGGTATTGCCTTA
AGR_pTi_107   3  52 152   99241 ..   99257 +  -4.3  -3.57971   AAACTCCAGATGCGA              TCTGCCC TGC GCGCGGA              TTTCCGACTCGATAT
AGR_pTi_98   5  65 320   92289 ..   92300 +  -5.8  -3.98826   TAGAGATTCCGGACC                GCTC CGAC GAGC                 TTTGTCACTTCCTCC
      nocR   7  60 304   74917 ..   74929 +  -4.1  -4.07568   GCGGTTGGGTACTTT                CGACA CGG TGTTG                TTTTGCCCGAACACA
      hyuB   3  91  68   69170 ..   69192 + -11.3   -4.3255   AAAGTGCGGCTATTG           GGATGCCTC CTCCA GGGGCATCC           TTTGTTCATTCAGGA
AGR_pTi_51   8  64 317   54855 ..   54875 +  -9.7  -2.78032   TTCGAAAACTGCAAG            CAACACCCA TGA TGGGTGGTG            ATGTTTTCCGAAAAA
AGR_pTi_45   4  52 451   43550 ..   43562 +  -4.9  -3.51853   CCCCATAGTTGGTGA                TCAAT CCC ATTGA                CTTTTTCATCTTGGC
AGR_pTi_30   9  72 267   30243 ..   30267 + -12.2  -2.72031   TAGGTTGATTGCCAC          TCGCGGTGAT AGTTG GTCACCGCGA          TGATATGCTTGTGCT
      virG   7  63  63   13540 ..   13551 +  -5.8  -3.77464   ATTGCTATGCGGCTT                GGCA AAGC TGCC                 TTTCCTCGGTACTAT

SUMMARY

990 putative operon ends contain 5538 possible terminators.
Percent operon ends hit by terminators of confidence >= x:
	x	#>=x	hits>=x	%hits>=x
	100	260	214	207	21 %
	99	260	214	207	21
	98	260	214	207	21
	97	260	214	207	21
	96	260	214	207	21
	95	288	232	224	23
	94	288	232	224	23
	93	299	240	231	23
	92	299	240	231	23
	91	315	252	241	24
	90	325	259	246	25
	89	332	263	249	25
	88	334	264	250	25
	87	340	268	253	26
	86	352	277	262	26
	85	364	286	269	27
	84	377	299	281	28
	83	389	308	288	29
	82	393	312	291	29
	81	406	325	301	30
	80	413	329	304	31
	79	430	342	314	32
	78	445	355	325	33
	77	462	371	338	34
	76	486	390	349	35
	75	501	403	361	36
	74	534	431	383	39
	73	546	442	393	40
	72	564	458	401	41
	71	592	479	415	42
	70	632	514	432	44
	69	654	531	444	45
	68	713	577	471	48
	67	748	610	487	49
	66	784	639	505	51
	65	861	699	536	54
	64	904	738	561	57
	63	952	776	575	58
	62	1064	871	619	63
	61	1105	903	629	64
	60	1249	1026	678	68
	59	1318	1072	697	70
	58	1403	1141	719	73
	57	1498	1217	741	75
	56	1674	1359	773	78
	55	1788	1447	788	80
	54	1948	1568	815	82
	53	2034	1626	824	83
	52	2271	1797	857	87
	51	2494	1940	878	89
	50	2669	2067	886	89
	49	2971	2274	907	92
	48	2983	2282	907	92
	47	3415	2581	929	94
	46	3518	2649	936	95
	45	3925	2932	949	96
	44	4052	3025	954	96
	43	4466	3318	961	97
	42	4821	3562	970	98
	41	4967	3656	971	98
	40	5215	3825	971	98
	39	5395	3953	973	98
	38	5538	4064	975	98
	37	5538	4064	975	98
	36	5538	4064	975	98
	35	5538	4064	975	98
	34	5538	4064	975	98
	33	5538	4064	975	98
	32	5538	4064	975	98
	31	5538	4064	975	98
	30	5538	4064	975	98
	29	5538	4064	975	98
	28	5538	4064	975	98
	27	5538	4064	975	98
	26	5538	4064	975	98
	25	5538	4064	975	98
	24	5538	4064	975	98
	23	5538	4064	975	98
	22	5538	4064	975	98
	21	5538	4064	975	98
	20	5538	4064	975	98
	19	5538	4064	975	98
	18	5538	4064	975	98
	17	5538	4064	975	98
	16	5538	4064	975	98
	15	5538	4064	975	98
	14	5538	4064	975	98
	13	5538	4064	975	98
	12	5538	4064	975	98
	11	5538	4064	975	98
	10	5538	4064	975	98
	9	5538	4064	975	98
	8	5538	4064	975	98
	7	5538	4064	975	98
	6	5538	4064	975	98
	5	5538	4064	975	98
	4	5538	4064	975	98
	3	5538	4064	975	98
	2	5538	4064	975	98
	1	5538	4064	975	98
	0	5538	4064	975	98
