# Supplementary material for: Rapid, accurate, computational discovery of Rho-independent transcription terminators illuminates their relationship to DNA uptake
Source: Genome Biol. 2007 Feb 21;8(2):R22. doi: 10.1186/gb-2007-8-2-r22 (PMC1852404; doi:10.1186/gb-2007-8-2-r22)
Supplement: Additional data file 2 — As described in the text, the entire robust tail-to-tail region is searched; if the region is less than 500 nt, then the 500 nt downstream of the stop codon is searched (stopping if a gene start is encountered). In the case of ties, all terminators with the high score are output. [file gb-2007-8-2-r22-S2.zip › Agrobacterium_tumefaciens_C58_UWash.ttperf]

      secB   6 100  38    3851 ..    3869 - -11.7  -5.27335   TCGGCTAAATAAAAA             CCCGGGT GAAGA ACCCGGG             TTTTGTTTTGTCTGC
   Atu0013   6 100  26   10552 ..   10578 -   -18  -4.77719   GAAAATTTAACAAAA         GGCCCGGCGG TGAATTT CCGCCGGGCC         TTTTGTTTGATGGTG
      trxA   8 100  24   19598 ..   19617 - -12.1   -5.4505   TTCCCCAATAAAAAA            GCCCGGC GATCAT GCCGGGC             TTTTTTCATTCCATA
      panK   6  56 354   39394 ..   39427 -    -8  -2.50935   AGCTGACGGAGCAAT     TCGTGCTGGCCGGC GGGCCG GGCGGCCAGAACGT      CAACAAGGTCTCGAC
   Atu0048   9 100  24   50104 ..   50127 - -14.6  -5.72622   TCCATAAACAAAAAA          GCCGCCG-GGA AAA TCCTCGGCGGC          TTTTTCTTGATCTGA
      frcR  10  67   9   65027 ..   65045 -  -5.9   -4.1821   ATGAGCCAAAAAAGA             GCCGGGT AAGGA ACCCGGT             AAAGGCTCTCAGCCC
   Atu0072   7  62 311   74435 ..   74470 -  -7.8  -3.57144   TTGGCGAGGCGCAAA   GGCAGGAGATC-AAGG ATTTCG CCTTCGATCTCCT-CC    TCGAGCTTTACGACA
   Atu0076   6  54 299   78120 ..   78144 -  -2.7   -3.9009   AAGCCAGGGCAGAAA          TCGCTTTCGTG GCG CTCGATAGTGA          TGAGCTGCTCGGCTG
      pheA   4  59 467  102538 ..  102549 -  -7.2  -3.28924   GATTGGCGGCTACAA                GCGC ATCT GCGC                 CTCCTGTAGTCACAC
      dapE   7 100  10  110404 ..  110434 - -17.6  -4.35524   TGCGCAAACGGAAAA       GAGGAAGCGCCGGA TTA CCCGGTGCTTCCTC       TTTTTTTTGTCATTT
      dnaJ   4 100  27  124928 ..  124954 - -14.5  -5.64421   ATCCGAAACAAAAAA        CGCCGCCAATCC CGAA GGAT-GGCGGCG         TTTCTGATGTTTAAG
   Atu0134   6  51 113  137811 ..  137825 -  -7.1  -2.58579   GTAAGGGTGGAGAAG               GGCGA GCCGA TCGCC               GTCGTTCACGCAGCC
   Atu0147   5  65 -23  156066 ..  156113 -  -5.5  -4.19953   GACCCAACCGTAAAA GGGGCCGCCGGAGCACCGATTGC CTCA GCAATTGGTGCA--GGCGGTCTC GGCGTCACGCTGCTT
   Atu0154   8 100  30  160853 ..  160870 - -12.7  -4.23007   TATAGAATGTGAAAA             TGGCGCC CCTG GGCGCCA              TCTCTGTTTTCAGCG
   Atu0165   6 100 179  170340 ..  170367 - -18.5  -5.21236   AACCGACAAGAAAAA        CCCGGCGGATC GAATAT GATCCGCCGGG         CAAACCGGATATGGC
      gntK   7  84 220  199434 ..  199463 - -13.5  -3.06696   CTGCTCGGCAAGATA       TTGGGCGAGGCCG TTGC CGGCCACGCCGAA        CGTTTCGATATCTGG
   Atu0214   3  62  25  218423 ..  218451 -    -8  -3.17075   TCTGGTGTAAGGCAA        CCGGGCGCTCCC GTTAA GGAAGCGCCCTT        CAAATCTGTTCTCGA
   Atu0234   3  49 463  233850 ..  233861 -  -3.6  -3.34013   CAGCGCGCGAAGGAA                GCAG GCAT CCGC                 CGCGGCGCTTACCAC
   Atu0237   9 100  28  237140 ..  237161 - -15.9  -3.57918   ATTGATATGATAGAA           CCGCCTGCT TTTC AGCAGGCGG            TTTTTCTTTGTGGAA
   Atu0247   6  66 267  244832 ..  244844 - -10.5  -2.81888   TTCCAAACCCAACCA                GCCGC ATC GCGGC                GATCTGATGAAGCTT
   Atu0260   5 100   9  257998 ..  258017 - -16.4  -5.35354   GATAGAATGAAAAAA            GCCGCGGC AGTT GCCGCGGC             TTTTCTTTTTAGCGG
      guaA   3 100  67  274985 ..  275005 -   -14  -4.55004   AAGACAAAACAGAAA            CGCCGCGA ACTAG TCGCGGCG            TTATCGTTCAAACTG
   Atu0296   4 100  27  290111 ..  290127 -  -7.2  -5.69473   GACAGCATAAAAAAA              GCGGGA TGTGG CCCCGC              TTTTGATTTCCATGA
      cysK   7 100  47  305013 ..  305045 - -23.5  -5.47399   TTAACCGCAAAAAAA      CGATGTGCCGCCAGC GGG GCGGGCGGCACATCG      GGATATCAATTGACC
   Atu0318   7  58  93  310581 ..  310600 -  -4.2  -3.82084   CTCGAACAGGAAGAA            CTGGAGCAC TAT GTGCGCC-G            CTCCTATGAGCTTGT
      hemN   4 100  48  319115 ..  319130 - -11.8  -5.54894   AACGCATGAAAAAAA              GCGGCC TTCG GGCCGC               TTTTTTATTGAATTC
      ptsN   6 100  39  323766 ..  323782 - -10.8  -5.24129   TTCCGTCATAAAAAA              CGCGCC TTCAG GGCGCG              TTTTTTATTGTCGTT
   Atu0350   7  56 365  345504 ..  345523 -  -3.5  -3.90744   GGCGCCGGTAAACAA            CGAGATG CGCCGT CTTCTCG             ATGATCCGACCCATA
   Atu0350   7  56 173  345692 ..  345715 -    -8  -2.70022   GTGATTTGATATAAT          CTCCGCCCGA ACCG TCGGGCGGTT           TTTCGGATCACGGCG
      rbsK   9  68  81  358440 ..  358467 -  -8.5  -3.73122   GAGAACAAGGCGAAA        CGAGA-AGGCCG CAGCT CGGCCTATCTCA        CCTTCATCCGTCGCT
   Atu0369   7  56 248  362898 ..  362909 -  -7.2  -2.91582   GATCTCATCGAGATA                CGCG CCAC CGCG                 CAGAGTTTTCTGCAC
      iunH  11 100  21  369326 ..  369348 - -16.3  -3.63868   CGCTGAAAATAAAAG           GGCCGCTGG CTTTT CCAGCGGCC           TTTTTTTGTTCCTGT
   Atu0377   7 100  16  371267 ..  371285 -  -9.5  -5.30616   CCATTGAAAGAAAAA             GCCCGCC GATTG AGCGGGC             TTTATATTTGCGGGA
       pgi   3 100  20  398394 ..  398411 - -12.7  -5.16237   AAGCGCATTAAAAAA             GCCGGAG ACAG CTCCGGC              TTTTTTTTAAAGGAT
   Atu0411   8 100  33  409618 ..  409637 -  -7.2  -5.40072   CCTGCTTTAAAAAAA            TTCCGG-TC ACG GAGCCGGAA            ATCCTTCGGAACGAT
      apaG   6  67 135  427352 ..  427365 -  -9.5   -3.1552   GGCGAGCGAGGAAGA               CGGCG CCAT CGCCG                TAACCTGCGAGTTCT
      intD   2  45 415  433401 ..  433415 -  -2.1  -3.42605   TGCAGCTAAAATATA              GCACCT GTGA AGG-GC               GAATAACCAATCATA
   Atu0443   6  55  18  438385 ..  438397 -  -5.5  -3.53224   CATTTTCGTTTGAAA                CGGAC CGC ATCCG                GGCGGAGGCTTGGCG
   Atu0451   7  52 256  445696 ..  445740 -  -5.5   -3.3082   AATTGACGAAACAGA CGGGATTGCCGCGCGCCACCA TCG TAAAGGCCATCGGCAATCCGG CAACCGCAAAGCCGG
   Atu0455   7  67 -35  449567 ..  449579 -  -6.2  -4.14739   GGAGCCATTCGAAAA                GGCG CTTGC CGCC                GGTATGTCGGATGAC
   Atu0463   6  70 444  456679 ..  456709 -  -6.6  -4.07746   GTTGGAAAAACAGAA       GGACATGGTTGCGC GCG GCGCTTCCAAGACC       ATGAACAGCCGACAT
   Atu0471   1  47 221  460285 ..  460295 -  -3.2  -3.34013   CACTCGTGCAATCAA                 GCTC ATC GAAC                 ATCAGTTCTGAGTGC
   Atu0478   4  59 144  465451 ..  465490 -  -7.8  -3.22094   CTTTAGATAAAATGA  CGGACCTTGCCGGAGGAA GAGC TTCGTTCGGCAAGGTGGG   TTGATGTTACACGCA
        c1   2  84 416  471818 ..  471830 -  -9.1  -4.25104   TGCGTTCGACGAAAA                TCGGC ACA GCCGA                AATTTCTCCGTTCCT
   Atu0488   5  63  34  475845 ..  475858 -  -5.9  -3.90922   AGCCGGCGGAAATAA               GCACG AAGC CGCGC                CGGGTGAGCGTCTGA
   Atu0492   2 100  21  478719 ..  478746 - -18.6   -4.1347   CGTCAATCACAGAAA        CGACCGCTACAT CGCC ATGTAGCGGTCG         GCCGTTGCGGTCAGG
   Atu0496   8  64 243  483006 ..  483020 -   -10  -2.72511   GGCAGCCGGCGAAAT               TGCAGG TCA CCTGCA               TCCGTCCGCCACGGT
      phaG   5  49   1  497123 ..  497140 -  -3.3  -3.53012   GTCCTGGGTTTGAAA             CGGCCCT GATC AGGGCAA              TCATAAATGCTCCCG
   Atu0527  11  59   3  517677 ..  517702 -  -8.9  -2.58812   TTGAAAGTCAATGCA         GCTCCCGGATC GCAA GGTCCGGGAGT          TTTTATTCGGCCGCT
   Atu0531   7  65  45  524602 ..  524616 -  -7.8  -3.73775   GTCAGGCCCAGCAAA               GCGGCA GAA TACCGC               CGATGCGGCGCAAGC
   Atu0531   7  65  35  524614 ..  524626 - -10.5  -2.54015   AAAGCGGCAGAATAC                CGCCG ATG CGGCG                CAAGCTGGCAGCGAT
   Atu0586   4  49 266  568628 ..  568638 -  -3.2  -3.57039   CATCGACAATGAGAA                 CGAC AAT ATCG                 GTAAGGACCCGCAGT
   Atu0586   4  49  24  568866 ..  568880 -  -4.2   -3.1876   AACGCTATTCAGGAA               GCCG ATACGGA CGGC               ACCTATTCCCAGGAA
      aglR   2  67 -26  573187 ..  573225 -  -9.5  -3.06133   GAAGTTCTGATTGAA  TTGAC-CGGCCGGCTACG CCTT CGGAGCCGGCCCCGTCGA   AGCGCGCACCACGAG
   Atu0596   5 100  92  581014 ..  581037 - -16.8  -5.30616   GGACCGAAATAAAAA          CCCCGGAACA TCCC TGTTCCGGGG           TTTTTATGGCTTTTT
   Atu0613   4  86  28  600724 ..  600741 - -14.1  -2.96979   AGCACAACTCATACA             GGCGGCC GTAA GGCCGCC              TTTCTTTTTGCTGAT
   Atu0618   9  74 191  607360 ..  607383 -  -8.1  -3.96841   TGGCAAGAAACACAA          GCGTGACGG TAAGCC CCGTGACGC           TGTTGTGCTGTCGCA
   Atu0621   8  69 -56  609598 ..  609633 - -11.6  -2.71712   CGCCGGTTGCGAAAC    CTTGCCGCGGTGGCCG GAAA CGGCCGCCCCGGCCTG     CGCGTCCATGCGGAT
   Atu0628   5  65  -5  616669 ..  616681 -  -5.5  -4.14598   GTGAAGCAAACCAAA                GCCTG CCT CAGAC                GCGCAATTCCTGAAA
      mcpA   8 100  25  634624 ..  634645 - -15.1  -4.88918   CCAGTTGAAACAAAA           GCGCCGGAG TTTC CCCCGGCGC            CGTTGTTGATAGCCT
   Atu0652   8 100  25  644758 ..  644783 - -12.6  -4.88228   AGGGAATACGAAAAA         GCCCGGTCGCG TCATC CGC-ACCGGGC         TTTTATGTTCTGGAC
   Atu0668   8  73 409  663962 ..  663978 -    -5  -4.59773   GCCTATGCCGAAAAA              GCCGCG CGTGT CTCGGC              GCTTGCGAAGGACAT
   Atu0680   4 100  25  674640 ..  674661 - -17.3  -6.14618   CACAAAAGAAAAAAA           GCCGCCGGA TCGC TCCGGCGGC            TTTTTTGTCGGACAG
      codA   8  67 393  684191 ..  684207 -  -5.8  -4.14392   GGCCAACCGCGAAAA              CAACCC GCAAT GGGTCG              AATCGCCGGAAGAAA
      kefB   5  65 457  688254 ..  688281 -  -8.3  -3.53343   AAGTGGTGGTGGAAA        GCGGCGAGATC ATCCAG GCACTCGCCGC         ATCCGCCGCCATACC
   Atu0698   3  47 307  696393 ..  696443 -  -2.5  -3.60627   GGATTTCAGGGGAAA GCGCGTGCTGGCTTTCGCCGGTATC GCC GAT-CCGGCGAAATTCTAT-CGCAC CGTCGAGGCGCTTGG
   Atu0702   9  66  29  702659 ..  702671 - -10.5  -2.75844   GCCCTTACCTGAAAG                GCGCC CCA GGCGC                TGTTATTGCGGCAGG
      rnhB   6  60  28  719698 ..  719714 -  -8.7  -2.73468   CAACATTTTTAACTA              CCCGCTT TGA AAGCGGA              GAAGATTAAAAGTCC
   Atu0729   5  89 -37  729156 ..  729175 - -13.6  -3.62032   ACAGTAATTTTGAAA            GCCCGGAT TTCG ATCCGGGC             TTTCGTTTTCCAGCT
   Atu0735   6  54 133  734165 ..  734188 -  -7.4  -2.58714   TGCCACAGGAATCCA          GCCAGCCCAA GTCC TTGGGCTGAA           AAGATTTCCTCTCGC
   Atu0743   5  63 225  741179 ..  741203 -  -9.9   -2.5474   GCGCATCCAGAAGAT          CGGGCAGGGCA TCG TGCCATGCCTG          TCGATACGGGCGGTT
   Atu0778   2  51 184  772577 ..  772593 -  -6.5  -2.62613   GTCGATGTTAAATAC              GGCCAGA ACA TCTCGCC              CGAAGGCCTGAATGG
   Atu0784   2  76  47  779525 ..  779545 - -12.6  -2.78816   GGATGCGTGATTAGA            TCCTCGGG ACGAG CCCGAGGA            TGACGTCGTACTCGT
   Atu0795   5 100  20  791999 ..  792030 - -20.2  -3.09116   CGGATAGAGAAACGA      CCAACGCCCGGCAC CCTG GTGTCGGGCGTTGG       TATTTTCGAATATAA
   Atu0802   5 100 236  800000 ..  800035 -   -19  -3.06796   CTGTACCGGATGGAA    TGCCTTGCGAGGCCGC TGCC GTGGCCTCGCAAGGCT     TTCTTTTTGGGGTGC
   Atu0807   9  56 299  808063 ..  808075 -  -6.9  -3.23853   CCGGCTCAAGGAAGA                GGCGG AAA CCACC                ATCGTCGACGTGCGT
   Atu0807   9  56  73  808291 ..  808301 -  -8.2  -2.68545   CCGGGAGAAGAACAG                 GCGG TAT CCGC                 TCATTCCGTCAAACG
   Atu0824   7  56  63  822372 ..  822417 -  -3.2  -3.95153   TGAAGCAGCGAGAAA GCCT-CTTGCCAATCTCCCCCC TTGA GGGGGGAGAT-GTCCGGCAGGA CAGAGGGGGGTAACG
       gst   2  57 262  835221 ..  835231 -  -8.2  -2.77899   CCGCCGCATGAACGA                 CCGC CCG GCGG                 TGCAGCGGGCGCTGG
   Atu0842   4  58 473  842028 ..  842041 -  -3.7   -3.9941   GTTTTTACAACGAAA               CGGCG GATG CGCTG                GCGGCGGCGACCTAT
   Atu0846   8 100  16  848168 ..  848184 - -10.8  -4.82901   CTCCTCGCATAAAAA              GGCGGC CTCGT GCCGCC              TTTCTCTTTTTCGGC
   Atu0850   5  62 467  850033 ..  850044 -  -7.2  -3.60792   CCGCGAAGGTGGAAA                CGGC GCTC GCCG                 AAATGGCCTTTTACC
   Atu0856   7  74  -2  855702 ..  855732 -  -7.5  -4.07568   GCTTCTTCTCGAAAA       CGATCTGCCGGGG GTCCG CTCCGGCAGATTA       CCGCTCTCTCGATAG
   Atu0860   4 100   9  858320 ..  858352 - -16.2  -3.59979   CGCCGCGACGTTAAA      GCGCCGCCCGCCCA TCGAG CGGGTAGGCGGCGC      GCTTGTTTCTAGCGC
   Atu0867   0 NONE
       tam   2  42 378  865608 ..  865632 -  -2.7  -2.91276   GGCGGGTCTAGAAAC          CGTTCATCCGC AAC ACAGGAGAACG          ACCATGACCCACCCC
      oxyR   6  71 187  870537 ..  870563 - -12.2  -2.52676   GAGGTTCGGAAGCTA         CGCCCGCGTCAT CGA ATGGCGCGGGCT         ACGTTGTTAACGAGG
   Atu0878   5  58 226  874161 ..  874179 -    -3  -4.11216   CGTCTATCCGGAAAA             CGCCCACA ACA TGTGGGAT             GCGCCGCGCATCCTT
   Atu0886   5  74 208  879117 ..  879134 -  -6.9  -4.23674   GCTCAGCAAGATAAA             GCGCGCA AATT TGCCCGC              CGGCCGCAGCCTGCA
   Atu0892   6  58 163  882765 ..  882780 -  -4.7  -3.77832   GTGGAAACGGAAGAA              GATCG CATCAC CGATC               TGCATGTCTGGCAGG
   Atu0902   2  47 456  892933 ..  892943 -  -2.4  -3.54459   GGAACCTGCGGGAAA                 TCCC GGC GGGT                 GAGATCGTCAGCTAT
   Atu0908   4  52  -2  898196 ..  898219 -  -2.3  -3.78934   CGGCGGGGAGAAGAA          TTCGCGGCA CGGTCT TGCCGCTCA           AACCGGCTCGAACAC
   Atu0919   5  76  50  907135 ..  907161 - -13.1  -2.70932   TGCGCGGGGCAAGGA        TCGCCCCAA-GG AACG CCATTGGGGCGA         CGCGGACTATCGCCC
   Atu0923   8  69 316  911515 ..  911528 -  -3.7  -4.64861   GCTGTGGAAAAGAAA               GGCGC GGAG GCGGC                GGGGGCGATCTTCGT
   Atu0934   4  56  87  923950 ..  923960 -  -6.8  -3.17798   CGACAAACCATCGAA                 CGAG CCG CTCG                 GACCCGCCGTGCGCG
   Atu0934   4  56 -21  924058 ..  924068 -  -2.4  -4.15006   ACATTTACCTGAAAA                 GCTC GGC GTGC                 GTTCCCGCGCGGGTG
   Atu0943   1  52 278  931105 ..  931122 -  -6.9  -2.75074   GGCACCTGAAGAGGA             GCGCAAG ATGA CTGGCGC              ATTGCTGCCCACGGT
   Atu0958   2  53 232  946923 ..  946952 -  -7.1  -2.90075   GCCGTTTCAAGGATA       CCAGCG-GCGCC TATCTCT GGCACCCGCCGG       CCGCAGCCGGTCAGC
      pleC   3  55   9  974432 ..  974448 -  -7.9  -2.84878   CTCGCCAACGCAAAG              GGGCGCA AAC CACGCCC              ACCAAGCTTCAATGC
   Atu0987   5  95 394  981640 ..  981663 -   -11  -4.67038   CGCGCAAAAGCAAAA          GGCGCCTTCC CGAA GAAAGACGCC           AGCGCGCAATCATAT
   Atu0996   4  91  53  992393 ..  992418 -   -14  -3.08464   TGATGATTGATGGAA         CG-GCCGCGCG GTTTT CGCGCGGCACG         GATATCTCTTTAAGG
      mgtE   7 100   9  994979 ..  995000 - -17.3  -4.98531   GTCGCAAATGAAAAA           GGCCCGCTC TTTC GAGCGGGCC            TTTTGTCGTTAGAGC
   Atu1004   4  58 189 1000918 .. 1000928 -  -6.8   -3.3197   AGACTATGTCGACAA                 TGCC GAA GGCA                 CGCTTGTCATGGAAA
   Atu1015   2  50 182 1009945 .. 1009967 -  -5.5  -3.05596   CAGGCCGTGATCGAA           GCAGCGATC GTGAA GATCGTCGC           GGCGGGCAAGGCTGC
   Atu1019   3  68 307 1011614 .. 1011647 -  -8.7  -3.57462   CAGCTGAGCCCTAAA     CCGGCGCCGGACCTG TTCT CAAGTCCGGCTATGG      TCGCGGTTCGTATAC
   Atu1022   5 100 110 1014975 .. 1014994 -   -15  -3.93556   AGTCAGTGAAGGAAA            CCCCGGCA GAGA TGCCGGGG             TTTTTTCATTTGGGG
   Atu1022   5 100  32 1015055 .. 1015072 - -12.7  -5.63517   TGTTGAAACAAAAAA             GCACGGG CTAG CCCGTGC              CTGAATGCTCTGATG
      mcpV   2  53 445 1018874 .. 1018926 -  -5.4  -3.33708   CAAGCGAGAGATCAA CCGCCTGC-GCGCCGGCATCA-ACCG CGA CGGCATGACGCTGGTGCCGCTGAAGG TCTACTTCAACGAGA
   Atu1040   6 100 109 1031237 .. 1031267 - -16.9   -4.4078   CGGCCTCAATGAAAA      CGCCGCCCGCGACG GTTT CGT-GCAGGCGGCG       CTGAAGGCGCTGGAG
   Atu1049   7  82   6 1042871 .. 1042892 -  -5.2   -5.0133   CACGGGCGCAAAAAA           CAC-CCATG CTGAC CATGGGGTG           CAAAATTAATGCGCC
   Atu1060   4  67 391 1049728 .. 1049750 -  -3.2  -4.57073   TATCCGCCCGAAAAA           CGGCGGCATC GTT GCTTTCGCCG           GCCTCATGGAAACCT
   Atu1068   7  65 266 1060445 .. 1060481 -    -5  -4.07687   ATGTGGGCGGCAAAA    CCGGAACGGCCGACAA GGTGA TCAACGGCCGTTACGC    CAAGAATATCAATTT
      dnaC   4  70  57 1074507 .. 1074524 -  -6.9  -4.09739   CCAACGTCCTGAAAA             GACTCCG GACT CGGCGTC              TGTAATGCGAAGCGG
      csn1   6 100  28 1079902 .. 1079923 - -15.9  -5.27335   GCTTGCAAACAAAAA           CCCCGGATG TCGC CATCCGGGG            TTTTCCTATGACCAC
   Atu1102   5  52   5 1090995 .. 1091006 -  -5.8  -3.14564   TCATTGCTCGAGGAA                GAGC CGAA GCTC                 TGATTTACGCGATAG
   Atu1113   7  95  36 1102880 .. 1102907 - -14.1  -3.38726   CAGGCCAAAAAATCA        GGGCGCGACCG CTTTGT CAGCCGCGCCC         TCTGAGGCTTGTATG
   Atu1118   6  86  18 1109204 .. 1109231 - -14.9  -2.89039   AAGCACCGTCAGATA        CGCTCCGGCGGC TTGAG GCCGCCGGA-CG        CTCGGCACTATCGCG
   Atu1123   5  59 391 1113430 .. 1113453 -  -7.5  -3.21099   CGTCTGGATGAGCAA          GCGT-GAAGC AGAAG GCTTCTACGC          CGTTCACAAAGAGCG
   Atu1138   1  43 400 1127376 .. 1127393 -  -2.7  -3.04715   TACGCGGTCGAAAAG             GTCGA GTATCTCT TCGAC              ATGTATGCGAGCCCC
   Atu1146   8  79 452 1136148 .. 1136179 -  -7.2  -4.47456   AGACGGAAGAAGAAA      GCCGCTACAGGCAGG CGG CCTGCCTGCTG-GCC      GATATCAGCTGGCGG
   Atu1157   3 100  10 1150297 .. 1150317 - -14.7  -5.31877   ACTGAGTAGAAAAAA            GCCCCGGTC TTA AACCGGGGC            TTTGTCGTCCTATTC
   Atu1175   6 100  26 1169336 .. 1169360 - -13.6  -4.61873   TCCGACAAATGAAAA         GGCCCCGGGGA GCGA TCCCCGGG-CC          TTCGAACTTTCCGTT
   Atu1185   5  52  34 1179219 .. 1179256 -  -5.6  -3.29511   TTCACTCCTCCAGAA  GATCGC-GGGGGCGTTCA AAAG TGA-CGCCTCCTGAGATC   ACGCTGAACACAGTC
   Atu1203  11 100 295 1196308 .. 1196327 -   -15  -3.98658   ACGTTATGAAAAAGA            CCCGGCTC CCAG GAGCCGGG             TTCCACAAAGACGTA
      acpD   3 100  59 1201616 .. 1201645 - -15.1  -5.02074   CTACGCGGCAAAAAA       TAACGGCCG-GGAC CAG GTCCACGGCCGTCA       TGGCATGTGGGTCGG
   Atu1215   2  44 134 1208525 .. 1208540 -  -4.6  -2.58714   TGTCACAGGAATCCA              GCGGAC GCGC GTCTGC               GCGACGAGAGAGTCT
      exoD   3  54 438 1217111 .. 1217122 -  -7.2  -2.55544   CTACCAGGGAACGTA                CGCC GCTT GGCG                 CGGTGTGAGCGGGGT
   Atu1233   8 100  28 1221888 .. 1221917 - -20.1   -3.9978   GGAGAAAAGCAACAA       CACTGCGGCATGG TCCT CCATGCCGCAGCG        TGTCGTTCGGTGTGC
   Atu1254   2  54 126 1241803 .. 1241815 -  -6.9  -3.08996   CATCCTGACCGAAGA                CGGCG GCG CACCG                CGCGATCTGAGGCCG
   Atu1260   4  81  88 1248359 .. 1248374 -  -6.8  -4.71426   CCGCCAGGAAGAAAA              GGCCAA CGTT TCGGCC               TGATCGGCTGATCCG
   Atu1291   7  76 455 1278630 .. 1278670 - -11.8  -3.14564   TGAGGTGCTCATCAA CGGTGCGCCCTGCA-ACGG CCTG CCGGATGAAGCGCGCACCG  CGATCCGCCGTAGCG
      rpmG   4 100  28 1288942 .. 1288958 - -15.1  -5.73978   AGCACAAACAAAAAA              CGCGCCC ATT GGGCGCG              CTATTTGCCGGAGAA
   Atu1315   3  60 -34 1306306 .. 1306322 -  -8.7  -2.77547   ACGAAATGTTAACCA              TGCGCAA TGA CTGCGCA              TAAGGGAGCCGCAAG
   Atu1321   5  86   5 1310823 .. 1310851 - -15.9  -2.83403   GCTGCGCGACGAAAT        GCCGGGCGACAGC ATT GCCGCCGCCCGGT        CGGCTTATCGATTGT
       aat   2  77 331 1315795 .. 1315805 -  -8.2  -4.07568   CGCCCGTCTGGAAAA                 CCGC GTC GCGG                 TGTTTTCCGGCATCG
       rne   8 100  26 1323663 .. 1323685 - -19.2  -5.19275   ATCGACAAAACAAAA           CGCCCGCAAC GAT GTTGCGGGCG           TTTTGTTTATTCCGT
   Atu1344   2  42 412 1332690 .. 1332704 -  -2.8  -2.87132   CTGGTGGCGGAGATA               TCCG CGCTCGC CGGA               ACCATGCCAAGTATC
   Atu1348   2  64  61 1337800 .. 1337834 -  -8.6  -3.41878   CGTCGGAACGCAGAA     TGACCACCGGGTAG ACGAATG CTACACGACGGTCA     TTTTTCATTTCAGGT
   Atu1351   6 100 246 1345568 .. 1345598 - -15.4  -4.96848   CCCCGCACAGAAAAA       GCCCCGCTCACC TGGTAGT GGGGAGCGGGGC       GAGGCGGGTACGCAG
   Atu1355   3 100  29 1348364 .. 1348386 - -14.9  -4.54727   CCGCGCAAACGAAAA           GCGGGAGTG GTGGA CACTCCCGC           TCGGCGATGACTGAG
   Atu1365  11  60 186 1360639 .. 1360652 -  -2.3  -4.37198   AAGCCAAAGCGAAAA               CGGCT TCCA AGGCG                GCAAAGACTGCCGAT
      cisY   3 100  25 1385047 .. 1385072 - -16.1  -5.07486   GACGCCCAACAAAAA         GGCCGGCGGGT GAAA ACCTGCCGGCC          TTTGATCTTACAGGG
   Atu1410   5  47 436 1403754 .. 1403767 -  -2.4  -3.55444   CGGTCATTTCGCAAA               TGGA AATACA TCCA                TTCTCCAGCCAGACT
   Atu1421   8 100 116 1417875 .. 1417896 - -12.9  -4.99643   GATCAAAAAAAACAA           GGCCCGCCG GAAC CGGTGGGCC            TTTGCTATTGTGAAA
   Atu1421   8 100  27 1417965 .. 1417985 - -11.8  -5.00616   GTTTCTTTCAAAAAA            GCCCCGGC TCGAC GCCGAGGC            TTTAATCTCTGCTTT
   Atu1437   7  54 205 1431262 .. 1431276 -  -2.7  -3.78934   GGCCCGCGAGAAGAA               GCTGC TGGCT GCTGC               TGAGTAAGGACAAGG
      cinA   2  51  73 1434994 .. 1435008 -  -2.7  -3.74526   TTATGAATTCAAGAA               CCGCC TGCTT GGCGC               GGTGATGGGCTCGAT
      mazG   7  66  80 1447913 .. 1447933 - -10.4  -2.82015   TCGATAGGCAGCAGA            TGCCCGGG ACAGG CCCGAGCA            TGACGGAGTAGGGCC
   Atu1459   4  77 235 1454528 .. 1454544 -    -8  -4.18494   CACGCTGATCGAAAA              CGGCAA GCTGT TTGCCG              ATCTCGGTGTGCCGG
   Atu1469  11 100 178 1464418 .. 1464451 - -13.9  -5.10461   TTGACGGAAGAAAAA     CGGCTACCGGAACGCG TGA CAGG-TCCGGTAGCCG     CAAGATGTCTCACAC
   Atu1476   6 100  17 1469273 .. 1469297 - -18.5  -3.77831   GGATCAAGACGGAAA          CGGCGGCGCTC ACA GGGCGCCGCCG          GCCTGTTTCTCCAGC
      gyrA   6 100  36 1495810 .. 1495835 - -19.7  -5.31519   AGACCCAAAGAAAAA         CCCCGCGGCGC TCAA GCACCGCGGGG          TTTTCTGTTGATTGG
   Atu1510   6  59 206 1500601 .. 1500627 -  -8.6  -2.90075   GCGCCCCCAACGATA         CCGTCAAGGACA TCA TGACCTCGCCGG         TGAAAACCGTGCTGC
   Atu1515   5  78  -8 1506068 .. 1506091 -  -6.6  -4.67904   CAGGAACTGCAAAAA          GCGGTCTGAG GCGT CTCAGCCGGC           CAGTTCTTTCATCGG
       zur   2  54  14 1508491 .. 1508512 -  -7.1  -3.06171   TCGAATAATGATAGA           TGGCGGGCG CTGA CTCCCGCCC            CTCACAATTGGCGTT
       gnd   5 100  23 1517481 .. 1517498 - -14.1  -5.01042   AACCGAAATGAAAAA             GGCCCGC TTGC GCGGGCC              TTTTGTTTGTCGTTT
      fixP   6  95  22 1524994 .. 1525012 - -13.1  -4.13767   CGCCTGATCTGAAAA             GGGCGCC TCGCC GGCGCCC             CTTCTTTACATTCTA
      cobU   5  44 352 1532762 .. 1532779 -  -4.1    -2.973   TCACAAAAGTGAAAT             CGATTAC CCGC GAAATCG              GCAAGGCATTGAAGG
   Atu1546   3  86 343 1535733 .. 1535747 -  -7.1  -5.03145   CAAGCTGCGAAAAAA               GCTGC GTCGA GCAGC               CGAACGGGGCGGAAC
   Atu1551   4  46 233 1541230 .. 1541266 -  -4.2  -2.92667   TCAATCCTGAAATCA    CCAGCCACTCTCCGCA GACCA TGCGGCATGTGGAAGG    CAGCGTCTCGATGCC
   Atu1559   2  57 -12 1546425 .. 1546448 -    -8  -2.75481   CTCGAAGGGCAATGA          CGCAGGCGGG CTCA CACGCCTGAG           GGCAGCGGCCCTTCA
      metC   4  95 142 1560572 .. 1560587 - -11.8  -4.52589   GCCGCGCATAGAAAA              GGCCCG CAAG CGGGCC               TCTCTCAATCGTTTT
      recJ   8  89 276 1567616 .. 1567626 -  -3.2  -5.60993   GCGTCTATAAAAAAA                 CTCG TCT CGAA                 GCGGAAAAAATCAAT
       dhs  10 100  24 1591859 .. 1591882 - -19.6  -5.24531   ACCGCCCATAAAAAA          GCCGCCGGGA GAGA TCCCGGCGGC           TTTTCATTTGATCAG
      pyrG   6 100  22 1602398 .. 1602415 - -10.5  -5.63517   TCGCCAAACAAAAAA             GGACCGC AAAC GCGGCCC              TTTTTTGTATCATTC
      clpP   8  76 339 1613229 .. 1613267 - -12.5  -2.79796   CGTGATGGCAGCATA   TCGGCAACATCGCGG CGTCGATAT CCGTGATGTCGCCGA   CGCTCATGTGCTGGC
   Atu1654  14  74   1 1639555 .. 1639587 - -11.3  -3.29511   CCCATGCGCGGAGAA      GGAACGAGAGGCGAC GCT ATCGCATCTCATCCC      TTACCGCCCACCCCA
   Atu1662   6  64  68 1648318 .. 1648338 -  -9.8  -2.79796   TGCGACGTGATTAGA            TTCTTGGG ACAAG CCCAAGAA            TGACGCCGCGTATGG
   Atu1668  11 100 335 1653225 .. 1653252 - -10.5  -4.89477   CTTCTAATAATAAAA        CGC-GCCGCCGC TCATT GCGGCGGATGCG        AAGACGACTTCCCCA
   Atu1671   1  41  87 1657784 .. 1657808 -  -2.7  -2.71791   ACCTGCTTGGCAAAG          GCCGGCTTG CCCTGAC CATGGCGGC          TTGCGAAAAAGACCG
   Atu1674   3  56 375 1660843 .. 1660892 -  -6.6  -3.28001   GATCGTCAAACGCAA CTACCCCATCGTCGCACCGGCCATG ATG CA-GG-CGGCAC-ACGATGAGACAG CCACCATCGTCGGCC
   Atu1684   3  49 453 1668755 .. 1668766 -  -5.8  -2.68532   TTTAAATGCACAGCA                TCGG GAAA CCGA                 AACGCTCCTCACCCG
   Atu1692   6  51 321 1676470 .. 1676487 -  -6.9  -2.64794   CGCAATTCGAGATCA             GGTGCCG ATTA CGGCACG              GTCACCATCTCGATA
   Atu1700   5 100  27 1684673 .. 1684691 -  -9.5  -5.24003   AATAAAAATGAAAAA             GCCGGGC TCATC ACCCGGC             TTCATCATTCCTTGA
      exoR   4  67  71 1702212 .. 1702237 -  -3.2  -4.56597   CGGGCCTGGGAAAAA         CCGTCCGACCA TGTGC CGGTCTG-CGG         TTATTTCGATTTCAG
   Atu1726   9  58 277 1712517 .. 1712548 -  -4.4  -3.89614   CGCAACGGTCAGAAA     CGGGCCGGGA-GCG GGATTG CGCATCCTGG-CCG      CTTCGTTTAGAGCCG
   Atu1732   5  70 253 1716601 .. 1716620 -    -7  -4.07885   TATCCGCTCTTAAAA            GCCGCCCC ACCG AGGGCGGT             TTTTTGTGGAGAAAC
      mntH   4  43  92 1721799 .. 1721813 -  -3.4  -3.04144   GCGGGATTGGGAACA               GGGCCG CAG CGAGCC               GGATCAACCGGCCCG
      mntH   4  43  33 1721846 .. 1721872 -  -3.7  -2.75074   CTTATCTGAAGATCA        TCGCCGTTGACCC CGA GGG--AACGGCGG        CCGCGCTCCGTAAAG
   Atu1752   5  79 324 1738191 .. 1738209 - -13.8  -2.78384   CGCGGCCTCACCACA             GGGCGGCG GCA CACCGCCC             GCGGAAACGGCGCCG
   Atu1765  11  68  48 1749043 .. 1749073 -  -8.9  -3.57561   GCGGAAGCTGGCAAA      CCCG-CGACGCAGG CCGT CCGGCGCCGGCGGA       TTCAATGGCTGGCTA
   Atu1768   8  64 -25 1751913 .. 1751935 -  -9.8  -2.73875   CGGCGCGCAAGATCA           CCCAAACGGT CGA ACCGCATGGG           CAAGGTCCTCCGCCG
   Atu1772   1  60 -31 1756663 .. 1756675 -  -4.9  -4.06502   TATTGGGAAAGGAAA                TTCAT GCC ATGAA                ACAAAGAGACGCAAA
   Atu1777   5 100  13 1761625 .. 1761650 - -18.3  -3.45434   AAGAATGCATTAGAA         CCGGCGACGCG TATT CACGTCGCCGG          AATGGCATTCGATCA
   Atu1782   7  81 135 1768670 .. 1768687 - -12.7  -3.02043   AACCCGGCCGCAAGA             GCGCCTG GGCG CAGGCGC              TGGAAGAAGGCTGGA
   Atu1805   3  79  12 1789456 .. 1789477 - -13.7  -2.71011   ATTGTGTCTGAATGA           GCCGGACGA CCTG TCGCCCGGC            TGGCGCAATAATTAG
   Atu1813   6  89 179 1792608 .. 1792622 -  -3.4  -5.59879   GAGAAAGAGAAAAAA               CGCGAC CAC GCCGCC               GGTCAGGAGCGTGAG
   Atu1819   7  79  21 1798699 .. 1798711 -  -3.3  -5.27206   CATACACAAGAAAAA                TCTGC TTC GCCGA                CGCACAGGGCGCGTT
   Atu1847   3 100  56 1827153 .. 1827185 -  -9.9  -5.61596   ACCGGCATAAAAAAA     CCCGCCGACGCC GGTTGGGAGT GGCGT-GGCGGG      CTGCCGAATGGCTTG
   Atu1852  11 100  32 1832434 .. 1832460 - -19.5  -4.10552   CCGGACTAAATCAAA         GGCCCGCGTGA TGCTC TCACGCGGGCC         TTTTCATGTCAGGCA
   Atu1856   5 100  28 1835847 .. 1835871 - -17.2  -5.02777   ACAGACAAAAAGAAA          GGGCGCGGAA TTCTG TTCCGCGCCC          TTTTTATTGAAAACA
   Atu1872   4  54 288 1850145 .. 1850158 -  -5.9  -3.16564   TGCCGATGTGATGAA               CACGC TGGA GCGCG                CCGTCAGCGAAAACC
   Atu1877   8 100  24 1857301 .. 1857327 - -14.5  -5.20333   CACCGACAACAAAAA        GGCCCGGACAGC TTGC GCT-TCCGGGCC         TTCGTTTTTCTTCCA
      ssuA   3  93  94 1863803 .. 1863843 - -15.5  -3.06133   CAAGGGCTGAGGCAA  CTGCGTCTTTCTTCTCCCC GCC GGGGAGAAGAAACAAGCGG  CATCCAATCGCCTCA
   Atu1896   4 100  48 1873052 .. 1873071 - -16.4   -4.4261   GTGCGAATACCAAAA            CGCCCGGC GTAG GCCGGGCG             TGAATTTGGAGGCAG
   Atu1906   5  62  39 1883454 .. 1883493 -  -7.6  -3.53012   GTCCTTGGGCTGAAA  GGAGTCTTCCCGTCGCGC AGAC GCGCGTCGGCTGGATTCC   TGTGACGAGCACAGG
      rplQ   4 100  34 1900535 .. 1900556 - -13.7  -5.58209   CCAAACGCAAAAAAA           GCCGGGCGA TCTC TCACCCGGC            TTTTTAACTTATGAC
      rpoC  10 100  52 1922647 .. 1922666 -   -15  -5.38054   CCGCACAAACAAAAA            CGCCCGGA TTGC TCCGGGCG             TTTTTACTGAACCAT
   Atu1969   6 100 415 1938532 .. 1938557 - -19.1  -4.08064   AATGCTTCCCGAAAA         GGCCCGGAAAC ACCA GTTTCCGGGCC          TTTTTCATGATGCGC
       cfa   9 100 330 1941078 .. 1941104 - -17.3  -3.09288   GATTTGCCAATAAAC         CGGCCGCGGCA TGCGG TGCCGCAGCCG         ATAGGATAAATTTAC
      fsrR   5  52 330 1948837 .. 1948847 -  -6.8  -2.78867   GGAATCGGGAAGAAT                 GCAC ATC GTGC                 CCGTAGCAACCGGCA
   Atu1996   1  49   1 1959036 .. 1959052 -  -2.9  -3.61398   TGCTGGCCTGAAGAA              CGACCCA CCA TGTATCG              TCATTGTGTCGCGGT
   Atu2003   1  46 143 1966640 .. 1966656 -  -5.1  -2.58544   TTGCAGGCCGACAAG              CGCAAAT CCG AGTTGCG              GGTGACCGATGGTGA
      dnaJ   5  68   4 1968609 .. 1968625 -  -9.3  -3.54424   CCTCACGCTGGCAAA              CGGCCCC TGA GCGGCCG              GACTTATTCCGCCGC
   Atu2033   8 100  23 1992263 .. 1992282 - -16.4  -3.69373   TAAAGATTGCAATAA            CGGCGCGG CAAG CCGCGCCG             TCGGTCAGATAGCCC
      miaA   6  80  27 1998070 .. 1998080 -  -4.6  -5.00884   AGCCTGTTGAAAAAA                 CCGC TCG GCAG                 CCTCTACCGCAAGGA
   Atu2042   8  77 194 2000263 .. 2000284 -  -7.3  -4.25104   GGCTTTCGATGAAAA           GGAGACG CCGGAAAT CGTCTCC            TTTGCCGTCCACGAC
      betI  10  81 100 2023125 .. 2023143 - -11.8  -3.50325   GAGAATGAAAATAGA             GATGACGA AAA TCGTCATC             CTGTTCAATGGTTTG
   Atu2064   4  53  30 2026715 .. 2026727 -  -6.9  -2.87344   CATGGTGCTGACACA                GCGAC GCC GCCGC                TAGGGCGTTCCGCTA
   Atu2070   4  51 312 2030267 .. 2030278 -  -3.6  -3.52918   CAATCCCGAAAGCAA                GGCG GAAA CACC                 ATGAGCGACATGCTG
   Atu2070   4  51 297 2030275 .. 2030293 -  -3.1   -3.6288   AAAGCAAGGCGGAAA             CACCATG AGCGA CATGCTG             CACGCCGATACGCTG
       kka   2  60  83 2039661 .. 2039672 -  -4.4  -3.96148   CGGCTTTACGAGAAA                TTCG GTTT CGAA                 CGCGAAGGCACCCTG
       tnp   8  56 248 2070921 .. 2070943 -  -8.3  -2.65354   GTGATCCGAAATTCA           TGGCGGCGG GGTGA CCGCCACCT           ATATGGCCGTTTTGA
   Atu2118   9  59 449 2081819 .. 2081830 -  -7.2  -3.30124   CGGCACCGCTCAGAA                CCGC ACCG GCGG                 GACGCGAAAAGCTGA
      metF   5 100  32 2087263 .. 2087286 -   -16  -4.76892   ACACGAATTTAAAAA          GCGCAGGCCC CGAG GGACCTGCGC           TTTTTTCATGTCGGT
   Atu2130   8 100  23 2096211 .. 2096236 - -16.1  -5.15634   TATCCCATCAAAAAA         GGCCGGGCCGC TTCC ACGACCCGGCC          TTCCCATAGATCAAA
   Atu2152   7  70 -76 2116804 .. 2116858 -  -7.1  -4.07568   GTCCTGCGCCCAAAA GCCCGG-GCCGTGCCGCCTGTCGGGGG TGAGG CCTCC-ACCGGCGGG--GGCGCCGGGC TGGCGGCAACGGAAT
      metH   3 100  32 2119966 .. 2119984 - -13.8   -5.9362   GAAAACACAAAAAAA             GCGCGGGC AAG ACCCGCGC             TTTTTTATTTGTCCC
   Atu2163  12 100  56 2129467 .. 2129499 - -16.3  -4.97405   AGGCATAAAAAGAAA      TGCCCCTCACTGCCA TTC CGGAAGCGAGGGGCA      TTTTTTATCGATCTG
   Atu2172   3  50 386 2142975 .. 2142987 -  -5.5  -3.11732   CGCAAAGGCAGTCAA                GGAAG CAG CTCCC                TATGCCAACTATAAC
   Atu2175   4 100  17 2147975 .. 2147991 - -13.7  -4.87291   GAGCTGAATGAAAAA              GGGGGCT GAA AGCCCCC              TTTTTCATCTGATCT
   Atu2179   4 100 377 2154103 .. 2154138 - -12.6  -4.30441   CCACAAGATTGAAAA    CAAGACGCCGCGGGTCA CCA TG-CCTGCGGCGTTTTG    TTTTGCGCAATCCCG
       lrp   9  69  64 2160271 .. 2160285 -  -3.5  -4.56597   TTCCCGCTGGAAAAA               GAAGC GACAT GCCTC               GGTGAAGTCTATGAG
   Atu2189   7 100   9 2165103 .. 2165130 - -14.8  -3.89215   GCTGATAAACTGAAA        CGCCGCACCGCC CTTT GGCTGTGCGGCA         TTTTTCTTTCAGCGC
      aatA   4 100  26 2169484 .. 2169503 -   -15  -5.38497   ACCGAAACGAAAAAA            GCCCGGCA TCGC TGCCGGGC             TTCTTTATACAATAT
   Atu2201   5  60 295 2173821 .. 2173837 -  -2.1   -4.2349   CGGGCAGAGCGAAAA              GGACCTG ATG CATGGCC              GAAACTGGCACCGTA
      csaA   3  68  47 2178429 .. 2178439 -  -8.2  -3.72576   TGTCGCTCGATGAAA                 GCCC GAT GGGC                 GGATTGCGGGTCATC
   Atu2212   6 100 334 2180536 .. 2180564 - -13.2  -5.08255   ACCCCGAAAACAAAA       GACCCCGGAATCG CAGG CGAT-CCGGGGCC        TCTCAAAAAAATGCT
   Atu2219   7  71 132 2187421 .. 2187435 -   -10  -3.60098   ATGCCGCACTTCAAA               CGTCCT CTT AGGACG               AGGCCGCACCCGCGC
      clpS   4  51 301 2203672 .. 2203694 -    -4  -3.58726   TGTGGCGACAGAGAA           TGGCAAACCC GTC GCGACTGCCA           CGCTTCTGATCGTTC
       apt   6  55 197 2206723 .. 2206736 -  -5.2  -3.48026   CTTAAATGGAAAAAG               CCGG TTTTTG CCGG                TGACGACGTGACCTA
   Atu2246   7  60   9 2219447 .. 2219482 -  -2.4  -4.26076   GCATTTCGAGGAAAA    GCGGCCCTGGTTTTCC GTCC GGAAACACACGAACGC     TCTAAAACTCAATCG
      papS  12  76  21 2221483 .. 2221498 - -10.4  -3.68351   CCGCGACGAGGCAAA              TGCGGC CTGA GCCGCA               AAGCAGCCCTCGCCG
   Atu2255   6  55 288 2225892 .. 2225907 -  -5.4  -3.53811   GCCATGTGGTGGAAA              TCG-CCG ATC CGGCCGA              AGAAACCTTCCCCTA
   Atu2259  11  56   5 2231554 .. 2231567 -  -3.8  -3.86524   ACATGGCTGGAGAAA               CGCT TCTGAT AGCG                TATCTCAGGTCAGCG
   Atu2273   5  95 -39 2245255 .. 2245300 - -12.5  -4.09739   GCAATCGCCTGAAAA GCCGGATCA-GCCGCGACCCCG ATA CGGTGCAACGCCCTGATCCGGC AGCCATACGCCTTCG
      ahyR   6  66   4 2256867 .. 2256886 - -10.6   -2.8294   GACCGTTGATAAGGA            GGCCGGCC CGCT GTCCGGCC             GGCTTACTCTATCAG
   Atu2291   4 100 308 2264409 .. 2264443 - -14.5  -4.22652   CGACATGATCGAAAA    CGACCATCCGCAATTCG TGG CGA-TTGCGGATGG-CG    ACGTGATCGGCTGGT
   Atu2298   2  47 466 2272851 .. 2272863 -  -4.8  -3.01712   TTTTCCCGTCGAAGA                CCGA CACAT TCGG                CAACACCATTCTGGA
   Atu2313   4  56   8 2290884 .. 2290895 -  -3.6  -3.88766   AGCGCATAGAGGAAA                GCCG GCCG CAGC                 AGCAGCCTCAATATC
   Atu2317   1  47  96 2295064 .. 2295094 -  -3.8  -3.21934   GCTTGGCCAGAAAAT       CCGTTACGTCGTCA GCC CGGCGACATTCCGG       CGCTGGTTTCTCATC
   Atu2343   5  61  36 2320266 .. 2320299 -  -7.2  -3.36073   CACACCCGCGAAACA     CCTGCCGGGCCGCC CAGGCC GCCGATCCGGCGGG      CAGGACCGCGCGATG
   Atu2352  11  77 453 2328027 .. 2328043 -    -8  -4.17309   CAGGAGAAAGAAGAA              GAAGGC ACGGA GCCTTC              ACCGCCGGCCGGCCA
   Atu2359   3  51 254 2332866 .. 2332883 -    -4  -3.53563   AGACGCTTGCTGAAA             CCCGTC GAGATT GTCGGG              GATTCGTCCTACGCC
   Atu2370  10  55 468 2342785 .. 2342808 -  -5.2  -3.54459   CGAAGCGCTCGCAAA          GATCGAACGG TTTT CCATTCGCCC           GGAATGGTCCCACGA
   Atu2374   6  58 117 2347390 .. 2347407 -  -3.3  -4.07568   CCGCCGGGCTGAAAA             CCGGC-GC ACT GCTGCCCG             CCACACATTCGCCGC
   Atu2382   3  66 171 2353273 .. 2353287 -  -9.2  -3.41602   CGGACCGCATCAGAA               CCGCCA TTC CGGCGG               GCCTGATCCTCGGCC
   Atu2395  11 100  25 2368329 .. 2368356 -   -17  -3.24747   CCGGGAGAGGATGAA        GGGCGGTATGCC AACC GGCATGCCGCCC         TTCTGCATGACTGAA
   Atu2421  10  56  57 2393487 .. 2393500 -  -2.3  -4.07568   GTCGTGCTTCCAAAA               TCAGC CGTT GCGGA                GCGTGCGGACCTCAT
   Atu2432   5  66  45 2403662 .. 2403678 -  -4.3  -4.30719   GGCGGGGAGAAGAAA              CAAGTGG CAG CCGCTCG              ATCCTTCTACAGTTA
   Atu2436   6  84 138 2406293 .. 2406309 -  -9.4   -4.3208   CCGCAGAATCGAAAA              TCGGCG GCCGT CGCCGA              ACGAATCGGCGGCAC
   Atu2441   4  59 392 2411097 .. 2411116 -  -9.2  -2.62184   TCGCCGCCGAGATGA            TCGCGCTG ACGG CAGCGCGG             GAGGGTGAGAGGTCG
   Atu2446   8 100   9 2416411 .. 2416428 - -14.1  -4.77165   TGCCTTATAACAAAA             GGGCGGC CTGA GCCGCCC              TTAAACCATCACTGA
      tctE   7  74   4 2434075 .. 2434093 - -10.2  -3.54475   GGTGGCAGCAGACAA             GGCTGCCT GAT AGGCCGCC             CTGCTATGCCGCTCT
   Atu2472   2  78   8 2440803 .. 2440832 - -12.1  -3.17571   AACCTCCCAAGGCAA       CTGGCCCCGTATC TCCG GATACGGGGCCTT        TTTTTGTTCACGCCA
   Atu2480  10  63 102 2446501 .. 2446517 -  -9.5  -2.62983   CTCAGGGGTAGAGCA              CAACCTT GCC AAGGTTG              GGGTCGAGGGTTCAA
   Atu2485   4  67 454 2453079 .. 2453110 -   -10  -3.06133   CAACCTTCGACGCAA      GCCCGCCGCGCATC ATCA GATGCGCGGCGTTT       TTCATGGCTGGAAGC
   Atu2489   4 100  43 2457797 .. 2457816 - -12.8   -4.3586   TGATGGACAGCAAAA            CGGGCGAC TTTC GCCGCCCG             GATCTGTGAAAACAG
   Atu2495   9 100 174 2465554 .. 2465579 - -14.7  -4.10331   TCAAGTAATGAGAAA         GGCGTTTCCGG GAAA CCGGGAACGCC          CTTTTTACTGACGTG
   Atu2512   7  83 415 2479913 .. 2479945 -  -9.7  -4.14243   CAGGTCATGGCAAAA      CGCATCGCCAAGGCC GAA GGCTGTGACGAAGCG      TGGATGATCGAAGAT
   Atu2525   7  67 246 2498011 .. 2498025 -  -5.7  -4.20025   AAGGCTGAAGATAAA               GGATC TGCAG GATCC               GAAAAAAGTCGAGAA
   Atu2534   2  49 304 2505886 .. 2505899 -  -3.7  -3.35255   CGCAAGAACAAGACA               CAGGC CGTC GCCGG                TTCATCGAGTGGCGA
      chvH   5 100  69 2526904 .. 2526935 - -17.4  -4.64992   GCCAAAAAAGACAAA      CAAAGAGCCCGCGT TTCG ACGCGGGCTTTTTG       TTATTTCACGTCACA
      chvH   5 100  25 2526962 .. 2526979 - -12.7  -6.14618   CACAAAATAAAAAAA             GCACCGG TCGC CCGGTGC              TTTGTGCTTACCCAG
   Atu2558   4  49 162 2530696 .. 2530708 -  -4.8  -3.25166   TGAGCTGAAAAAGTA                CCTG TAAAT CAGG                ATTGGAGCCAAGGGC
      modE   8  56 306 2536059 .. 2536071 -  -6.3  -3.34398   TCCTTTCGGGAAATA                TCGAA AGC TTCGA                TGAAAGACACGGGCT
   Atu2576   9  52 380 2547375 .. 2547406 -  -4.4  -3.59979   GTCGTTCATGCCAAA      CGGC-CCCTCGCA CTGTTGC CGCGAGAGAGCCA      GACGATTGCCGCAAC
   Atu2576   9  52   5 2547762 .. 2547781 -  -5.6  -3.23452   ACCGCCACAACCGAA            GCCCCTCC CTCC GGAGAGGT             CGTGTCACTGGGCTC
   Atu2582   5  56 447 2556242 .. 2556258 -  -3.5  -3.91674   GCGATAGAGAAAATA              GCGATCC GTC GGCACGC              TTTCCGGCACCGGCA
   Atu2585   9  71 432 2559549 .. 2559570 - -10.1  -3.60072   GAAAAGAAACAGGAA           CTCGGGCCGC ATC GCGACCCG-G           CCATCGTGCTTGATG
      cutC  10  65 133 2570666 .. 2570689 -  -6.6  -3.82097   GCGAAACGGAGCAAA          GCGCCCG-CGC GGA ACGACTGGCGC          GACTAGGGCTCGCAC
   Atu2610  11  66 287 2588408 .. 2588429 - -10.9  -2.66964   CGAGCGAGGATATTA           TCG-CCGCCT GGC AGGCGGGCGA           TGCAAAAGCCGCCAG
      fdhD   9 100  74 2602876 .. 2602925 - -10.7  -5.28176   CCCATCGATAAAAAA GCCGCCAGCATATCCCGGCTACCG ACA CCTCAGCCGCGATATGCC-ACGGC AAGGGCGCATGGCAA
   Atu2630   4  51 280 2613986 .. 2614000 -  -2.7  -3.64822   AGGCGCTGATTGAAA               CGCTG GAACT CGGCG               ACCGTATGGATGACG
   Atu2654   4  51 283 2637015 .. 2637025 -  -3.2  -3.64984   ATATCTCCGAAAACA                 CGCT CGA AACG                 ACGCTTCTCGACACG
   Atu2659   1  42 159 2641460 .. 2641483 -  -3.8  -2.53263   TTCACGCCGAACTCA          CCCGCGCCATG ATG CATAGCT-GGG          TGGTGCGCGGCGCGC
      argG   2 100  26 2651096 .. 2651119 - -15.2  -5.27399   CAAGACATGAAAAAA          CCCGCCGGCG TCAC CGCCCGCGGG           TTTCATAATCTTTAC
   Atu2670   6 100  10 2654332 .. 2654347 - -11.8  -5.28942   GAGGGCAAATAAAAA              GGCGCC CAAA GGCGCC               TTTTTGCAATCAGCC
   Atu2683   4  95  75 2666352 .. 2666369 - -14.1  -3.70571   GACAAACATGCGAAA             GGCGGCC CTGC GGCCGCC              TTTTTATTTGGGAAT
   Atu2691   5  49  77 2674144 .. 2674158 -  -2.8  -3.49687   ATCCTTTATAAAAAG               GTCG GGCCCTT CGAC               GCCCGCAGCATAGAG
   Atu2702   6  76  -9 2685628 .. 2685638 -  -3.2  -5.00884   ATCTGCTGGAAAAAA                 CTCA GGC CGAG                 ACGAAATAATAGGCC
   Atu2708  11 100  54 2691720 .. 2691747 -   -20  -3.08508   TATCGCTTAAAATGA        TTGTGGCCCGGA AACC TCCGGGCCACAA         TTTTTATATGTGCAA
      mtgA   8  49 418 2705134 .. 2705158 -  -4.2  -3.27029   GCCGACCAACGAACA          GCAGATACCG ACCGG CGAAATCCGC          TCCGTCGAAGGCACC
   Atu2733   3 100  34 2729008 .. 2729031 - -15.3  -4.53036   CGATAAACATGAAAA          GGCCGGTCG GAGGAG CGACCGGCC           TTTATTCTCAACTTG
       acs  11 100  49 2742143 .. 2742166 - -16.8   -5.4833   GTATTGAATAAAAAA          CACCCGGAAG TTTG CTTCCGGGTG           TTTTCGTTTGCGGAA
       acs  11 100  12 2742188 .. 2742203 - -10.4  -4.86731   TTTGCGGAAAGAAAA              GGCTGC CGAA GCAGCC               TTTCCAGAAGATCAG
      fdxA   8 100  32 2750242 .. 2750266 - -12.2  -5.72622   TGGATAAACAAAAAA         GCCCTCG-TGC TGAT GCAACGAGGGC          TTTTCGAATTTTGAT
   Atu2762   7  60 397 2763119 .. 2763131 -  -6.9  -3.57418   CATCGAGGAAATGAA                GGCAC TGC GCGCC                GATGGCGTGCCCGGG
   Atu2762   7  60 -34 2763550 .. 2763562 -  -6.9  -3.53343   AAGCGGTTCTGCAAA                CGGGC TGC ACCCG                CCGCCAGCGCCGCAA
   Atu2768   6  67 307 2772633 .. 2772664 -  -5.7  -4.09243   GACAGGCGCGGAAAA      GGCCTATCTGCTC TATGGT GTGCTGATCGGCC       TTGCCTTCGGGCCCG
      ialA  10 100   5 2776919 .. 2776934 - -11.8  -4.93365   CGCCAGAACGAAAAA              GGCGGC CTTG GCCGCC               TTTTTTATTTGCCCG
   Atu2792   7  54 118 2793340 .. 2793357 -    -7  -3.02511   GCTACTCGTTCAACA             TGGTGG ACGAAG CCACCA              AGCTCGAGGCGGCGA
      cobD   4  71 390 2811880 .. 2811904 -  -4.9  -4.57837   AGATGCTTGGAAAAA          CCGTTGCCG ATCCTGA CGGCATCGA          GGGACCGCCGGCGAC
      purH   3 100  28 2826188 .. 2826211 - -16.8  -4.88918   CCACGTGAAACAAAA          GGCCCGGAAA TCAC TTTCCGGGCC           TTCGTCATTTCTGTC
   Atu2827   7 100  18 2832495 .. 2832513 + -14.6  -3.97368   GCCGCAAAACGAAAA             TACCCGCC TTT GGCGGGTA             TTTATCAATTAAAAC
      garD   5 100  34 2826188 .. 2826211 + -16.8  -3.36538   CCACGTGAAACAAAA          GGCCCGGAAA TCAC TTTCCGGGCC           TTCGTCATTTCTGTC
      cobC   2  42 213 2814517 .. 2814531 +  -2.7  -2.88571   GACACCACCCGCATG               CGGCC AGACC GGCAG               ATTGTATTTGGCAGC
      cobC   2  42 427 2814731 .. 2814744 +  -2.3  -3.05384   CCGGCGATATCATCC               GGGCT GGTC GGCTC                TTCGATGAAGAAGGG
      cobK   6  74 266 2801679 .. 2801694 +  -4.6  -4.68593   CGAATCCGGCTTCGG              CCGCTG CAAT CAGCCG               TTTTTCGATAATGCC
      cbiD   3  52   3 2798238 .. 2798254 +  -4.4  -3.53811   CCGGCGTACATAGTC             G-GCGCT ATAA AGCGCAC              TTTCGCGGAAATCCG
      leuB  10  81  12 2793506 .. 2793538 + -13.3  -2.90496   GTAACGCTTAAAACG      GGCTGGGCAGTTGGC GCC GCCGTCTGCCCGTCC      TCCTTTGGCAGAAGA
   Atu2786   7  95 -15 2789902 .. 2789927 +   -14  -3.24825   AAGCGCAGACGAGGC         CGCGGCGGAGC GATAG GC-CCGCCGCG         TTGCGTCTTATTGCT
       bfr   4 100  23 2776919 .. 2776934 + -11.8  -5.63517   CGCCAGAACGAAAAA              GGCGGC CTTG GCCGCC               TTTTTTATTTGCCCG
   Atu2761   4  55 247 2763759 .. 2763773 +  -5.6  -3.59979   ACCCTTGCCGGGCGT               CGCCTG CAA CAGGGG               TTTGCCATCCCGCCC
   Atu2750   7  93   9 2750242 .. 2750266 + -12.2  -4.28651   TGGATAAACAAAAAA         GCCCTCG-TGC TGAT GCAACGAGGGC          TTTTCGAATTTTGAT
   Atu2734   5  52 211 2730749 .. 2730782 +  -6.7  -2.73994   TCGCTGACGGCGATA     CCTTTCCCG-CAAAGC CCT GCCATGATGGGAAAGG     TGATATTGCCAGGCT
   Atu2734   5  52 442 2730980 .. 2731020 +  -5.4  -3.16055   CCGCCGCCACCGCAA GGCACCAGAACCTCGGCAGC ACC GATACCGA-GTTC-GGCGCC TTGCTCAGCGATTTC
      chvA   5 100  27 2718060 .. 2718081 + -13.7  -5.27335   AGGCAACAAAGATAA           GGGCGGGCA GCAT TGTCCGCCC            TTTTTCTTTGCCCGC
      ispA   6  74  -4 2707370 .. 2707383 +  -6.7  -4.30844   TCGCCGAACGGAAAA               GCTGA CCTC TCAGC                TTTTCATCATCCAAT
      leuC   6 100  28 2694931 .. 2694948 + -12.7  -5.31519   CCAGACAACAAAAAA             CCCCGGA GCGA TCCGGGG              TTTTTCTTTGGCTCT
      ccmG   7  65 271 2674486 .. 2674500 +    -7  -3.85698   CATTGGCAAGCTGAC               CGGCCG CAG CAGCCG               TTTGTCCGGGCAGGA
   Atu2682   5 100  32 2666352 .. 2666369 + -14.1  -5.27938   GACAAACATGCGAAA             GGCGGCC CTGC GGCCGCC              TTTTTATTTGGGAAT
   Atu2674   5  65 250 2659336 .. 2659360 +  -8.5  -3.58726   TCCCGACGCCCTGAG          GAGAACGGCGT GGC ACGCCCTTCCC          TTGTGTGTAAAACAC
      rhtB   2 100  14 2654332 .. 2654347 + -11.8  -4.62069   GAGGGCAAATAAAAA              GGCGCC CAAA GGCGCC               TTTTTGCAATCAGCC
   Atu2660   5  56  -4 2643717 .. 2643736 +  -8.6  -2.53271   TTAAAAAGCTGGCGG            GCTAGGGCT ATC AGCCCT-GC            GTCTTGTAACGCTCG
   Atu2646   8  58  13 2631966 .. 2631976 +  -6.8  -3.40611   TGATCAGATAAAACG                 CCAC ACC GTGG                 TCTTCTTCACGTCGC
   Atu2629   4  51 447 2614749 .. 2614759 +  -3.2  -3.62054   CACCAGTCGGCGCCC                 GGCA ATA TGTC                 TTCGTTGTTTCGCAT
      cheD   4  47 304 2603272 .. 2603302 +  -3.9  -3.28712   GTGGCGGCCGACATC      TTCGCGC-ACGGCC AAAA GCCCCTCGCGCGGA       TTATAAAACCCGGCA
   Atu2609   5  70  96 2588805 .. 2588830 +  -6.8  -4.21827   ATCGAATAATCGCCC         GCACGAAGGC AGGCGG GCCTTTGGGC          TTTTCCGCTCTTTCC
      redA   3  57 223 2571079 .. 2571092 +  -5.9  -3.56643   TGGCAAGCTCCGATA               GGCGC GCCA GCGTC                TTTACGCCCTCTAGC
      modC   4  41  17 2536425 .. 2536447 +  -3.3  -2.78384   CGCATCTTGCGGGTT           GCGGTTGGC CTCCA GCCAGTCGA           TATCCTCGCGCAGGG
      modC   4  41 302 2536710 .. 2536744 +  -3.4  -2.78679   CTTGCCGTGCCCCAG     ACGCTCTCCGGGTGGA AAA TCGATGCGGAGAACGG     GTTTCAGTGGCAGGC
   Atu2557   8  83  54 2530572 .. 2530610 +  -8.1  -4.39568   TCAAAACCAAAGCGC  GCCCGATATCGTATCCCG AACA CGGGGT-CGATGGCGCGC   TTTTAGTGTATCAAT
   Atu2533   7 100  63 2506131 .. 2506161 + -18.4   -5.1925   CGCTACGCGCCGTTC       TACCGCCGCTTCCA CGC TGAAAGCGGCGGTA       TTTTTTGAATTCTCC
   Atu2524   4  95  43 2498228 .. 2498265 + -14.1  -3.21395   CTGCCGCATTAGGTT   TGCGATGGCCGCAGGTT CACG ATCCTGCGGCCATAGCC    TGTTATCAAACCCGT
       dat   8  71 158 2480451 .. 2480488 + -10.6  -3.27022   ACGGTAATATCGAAA  CTCGGATCGGCGGCGCGC ACTA GGGCGCCGCTG-TCC-AG   TTCCTGTCGCATCAG
      pntB   4 100   8 2465554 .. 2465579 + -16.9  -3.43756   TCAAGTAATGAGAAA         GGCGTTTCCGG GAAA CCGGGAACGCC          CTTTTTACTGACGTG
       cah   7  56  -6 2457819 .. 2457832 +  -3.1  -4.05446   CTTTCGCCGCCCGGA               TCTGT GAAA ACAGG                TTTCTGATTGAAAGA
   Atu2484   3  64  94 2453624 .. 2453637 +  -9.5  -2.79183   ATGGTCCGAGGCGAT               GCGCG CCAG CGCGC                TGTCATGCGCCTCCA
      purU  10  69 213 2434269 .. 2434282 +  -3.7  -4.56775   CGGGCGAAACGCTGG               CGCAC CATG GCGCG                TTTTTCCGGGGGGAT
   Atu2457   3  56 443 2428500 .. 2428521 +  -6.5  -3.21395   GCAAACTGCACGCGC           TGCTGCTCG CCGC CGGACAGCA            TATTGTAGGACCGCT
   Atu2451  12  58 236 2423388 .. 2423402 +  -3.4  -4.07687   GCCAGCCGTAATCAG               CACGCG GCG CGTGGG               TTTTGCCGGGGAAAT
   Atu2448   3  49 141 2421406 .. 2421419 +  -3.7  -3.37796   AGGTTGCATTGCCAA               GGACG ATAT CGCCC                TTGTCGGTGGTAACG
      rp32   4 100  41 2416025 .. 2416045 + -14.7  -5.38054   GCTGACCATGAATCA            TCCTCGGCC TTC GGCCGGGGA            TTTTTGTTTGTAAAA
   Atu2440   3  51 423 2411650 .. 2411698 +    -3  -3.76641   GGCAACCCCTCGCCT TCCGTGCCAATCACCAGCGCC ATCCGCTC GGAGC-GGGGAATGTCGCGGA TTTCCGTCTTGCCAT
   Atu2435   2  51 219 2406616 .. 2406626 +  -4.6  -3.36515   ATGAAGCTGAAATGG                 CTGG CAT CCGG                 TATTTCCCGGTACAC
   Atu2423   6  65 125 2396326 .. 2396348 +  -7.7  -3.70751   CGTTCTGCTCCACCA           GGAAGACGG TCAGC CCCTCTTCC           TTGTTCAGCTTCTTG
   Atu2420   3  54 106 2393640 .. 2393657 +  -6.9  -3.07935   TCAACGGCAAGGCCT             GCCGGGA TACT TCACGGC              TTCGATACATGACAT
   Atu2394   4 100  21 2368329 .. 2368356 + -19.2  -3.36878   CCGGGAGAGGATGAA        GGGCGGTATGCC AACC GGCATGCCGCCC         TTCTGCATGACTGAA
   Atu2381  13  74 145 2353596 .. 2353609 +  -9.5  -3.66178   GCCGCCGGCGGTAGC               GGCGC GGTT GCGCC                TTTGACGTTCGCCGA
      exoM   6  62 426 2347925 .. 2347948 +  -7.4  -3.53811   CAATGCGATATGCTT          GCCGCGG-AAG AGG CTTGCCGCAGC          TTTACCGGCCCTGAC
   Atu2369   5  62  84 2343319 .. 2343338 +  -7.8  -3.54307   GCAGCGATGAGATGG            CGCAATGC TTTC GCATAGCG             TTTGGAACGCGTCTT
   Atu2358   5  55 245 2333347 .. 2333362 +  -4.6  -3.66018   CTGTTCGTCAACCGT              CCACTG CGCA CAGGGG               TTGTTGCGGTGATAA
   Atu2353   8  55 134 2329052 .. 2329062 +  -4.6  -3.61715   GCAGGGCCAGAAGCT                 GGTC GCG GGCC                 TTCTTGCCGCCGATC
   Atu2344   6  59 259 2321687 .. 2321707 +    -9  -2.64155   AGCGGGTTCTTCAGC           GGCAGGCCG AAAC CGGC-TGCC            TCGATTTCGAACACG
      rhlE   3 100  53 2312086 .. 2312110 + -14.2   -5.4659   GCTCGCCAATCAAAG          CCCCGCAGGC AATCC GCCCGCGGGG          TTTTTCTTTGTCTTC
   Atu2321   4  49 332 2299995 .. 2300012 +  -3.4  -3.53761   CGCCCTCTCCTCGAT             CT-CGGC GAGCG GCCGCAG             TTTCAGCACGCCTTC
      lldA   5  66 141 2297221 .. 2297236 + -10.4  -2.58714   GAGTCTTTCCGTCGC              GCCGAC GCGC GTCGGC               TGGATTCCTGTGACA
   Atu2303   5 100  21 2279009 .. 2279026 + -14.1    -5.186   CCGTTTCACGAAAAA             GGCGGCC GATT GGCCGCC              TTTTTATATGTTTTA
   Atu2297   5  62 -15 2273122 .. 2273150 +  -8.8  -2.91593   GCCGCTTCTGTCGCG        CTCGCGGCTTGC ATGAG GCAATCCCCGAG        ATTTGTGCGGGAATG
      adeC   6  60 234 2267900 .. 2267917 +  -6.9  -3.60475   ACCATCCCGCGAAAG             CGCACCG TCGT CGCTGCG              TTTCAGCTGGGCATT
   Atu2284  10  84   8 2256868 .. 2256889 + -12.9  -3.32022   ACCGTTGATAAGGAG           GCCGGCCCG CTGT CCGGCCGGC            TTACTCTATCAGCCG
   Atu2277   6  74  62 2249930 .. 2249946 + -11.5  -3.25919   CTTCAACAAAAAAAA              CCGGCGT CAC GCGCCGG              TCTTAATTCACTCAT
   Atu2272   5  67 381 2245616 .. 2245638 +  -2.7  -4.56597   CGCACGACATAATCG           GTGCCAG CATTGCCGT TTGGCAC           TTTTTCGAGAACAGC
   Atu2266   2  46 436 2241605 .. 2241619 +  -4.2  -2.88544   AATCACGGCAAGCCA               GGCG AACAGGC CGCC               TCTGTCGCCATCCGG
   Atu2263   4  47 436 2236795 .. 2236811 +  -3.6  -3.18274   CAGCGCATTGATGAA              CCCGTC AATCG GACCGG              TTCCCTTGCCCTCGA
   Atu2258   1  44  -8 2231554 .. 2231567 +  -3.8  -2.89564   ACATGGCTGGAGAAA               CGCT TCTGAT AGCG                TATCTCAGGTCAGCG
   Atu2249   3  65 343 2221835 .. 2221847 +  -2.6  -4.53602   TGCCGGTAAAGCAGG                CGGT CCAAT GCCG                TTTCTTTCATCTCCG
   Atu2240   7  90  34 2211751 .. 2211769 + -17.4  -2.59921   ATCGCCATGCAGAAA             CGGCGGCC GAA GGCCGCCG             CTTATGACGCTTCGT
   Atu2235   5  71 -29 2206858 .. 2206878 + -10.5  -3.20723   GAAACGGTACTGACC            TTCCAGAGC GGG GTTCTGGAA            TTCGATTAATACGAG
      mcpA   7 100  16 2193372 .. 2193394 +   -12  -5.18643   GCCACAAGGAAAAAA           GGCCGGAG ACAAAAC CTCCGGCC           TTTTATTTTGCTTAA
      prsA   7  75 116 2187290 .. 2187308 +  -5.9  -4.56597   CTCTCCTGGCGTCAT             CCTCTGG CTAGT CCCGAGG             TTTTTAACACGCCAA
      envZ   4  52 402 2178874 .. 2178908 +  -5.7  -3.03124   CGCGCGTTTTCGCGG    CGGCG-ACGGC-CCTGT CGA ACAGGGGCTGCATGCCG    TCTTCGGCCATCAGC
   Atu2191   4  47 358 2167958 .. 2167968 +  -4.6  -3.14693   GGCTTCCGGCCGGTC                 GCCG CCC TGGC                 TATATTCCTCATGCC
   Atu2188   2 100  12 2165104 .. 2165129 + -16.1  -3.75678   CTGATAAACTGAAAC         GCCGCACCGCC CTTT GGCTGTGCGGC          ATTTTTCTTTCAGCG
      carB   8 100  38 2154108 .. 2154133 + -13.3  -5.07652   AGATTGAAAACAAGA         CGCCGCGGGTCA CCA TG-CCTGCGGCG         TTTTGTTTTGCGCAA
   Atu2174   8 100   9 2147975 .. 2147991 + -13.7  -4.83269   GAGCTGAATGAAAAA              GGGGGCT GAA AGCCCCC              TTTTTCATCTGATCT
   Atu2165   5  54 198 2133458 .. 2133468 +  -6.8  -3.05384   TGACATCGTGCCAGA                 CGTC GCC GACG                 TTGAATGCGCCCCCA
      pp26   3 100  69 2129467 .. 2129499 + -13.4  -5.29782   AGGCATAAAAAGAAA      TGCCCCTCACTGCC ATTCC GGAAGCGAGGGGCA      TTTTTTATCGATCTG
   Atu2156   6  76  60 2125288 .. 2125308 + -12.6  -2.82015   ACTTCTCTGCCGTCA            TGCTCGGG CTTGT CCCGAGCA            TCTGCTACCTATCCA
   Atu2133   3 100  24 2099477 .. 2099502 + -18.3  -5.04601   CAAGAAAAAAAGAAA         GCCCGGCGGAT TATG GTCCGCCGGGC          TTTTTCATTTGTGGG
   Atu2129   9  60 237 2096288 .. 2096340 +  -6.9  -3.55761   TTACGATAAACTCAA CCTTGTAGTCCGGCGTTGCCAGCG CTGCTT CGCTGGTGGCGC-GGGCTGGCGGG TTTGCCGGGTCGATC
      mltB   9 100 410 2087263 .. 2087286 + -14.6  -5.22312   ACACGAATTTAAAAA          GCGCAGG-CCC CGA GGGACCTGCGC          TTTTTTCATGTCGGT
      gsp*  13  60 248 2073666 .. 2073684 +  -8.8  -2.76261   TGTCACCAGCGGCGC             GGTGGGCT CTT ACCCCACC             CTTTCACCCTTACCA
   Atu2090   4 100  24 2053919 .. 2053944 + -19.1  -4.55544   CATCGACGTCAAAAA         GCCCGCGAAAC CTTC GTTTCGCGGGC          TTTTCCTTGTCTATT
   Atu2080   4  47  34 2039784 .. 2039811 +  -5.5  -2.84518   GATCCGCAAATATCT        CCCGAAGGGTC CGCCGC GACCATTCGGC         CATTTTTTCGTTCCG
      cheW   6  62 199 2035802 .. 2035823 +  -4.3  -4.11484   GCGCAGCAGCGCCGA           TGGCAAACC TCAC GGCTTGCCC            TTTTCCCACGTTACC
   Atu2069   4  51 392 2030985 .. 2030995 +  -6.8  -2.62184   CGACGCCGTGGCCGG                 TGCC ATG GGCA                 TAATCTGCCCCCGCC
   Atu2063   4  56 419 2027149 .. 2027159 +  -2.4  -4.14392   TGCCGATGCCGGAAT                 GCGC TTC GAGC                 TTTTCACCATTCGGC
   Atu2051   6  76 348 2009142 .. 2009162 + -12.6  -2.79796   ATCCCCTGGGCGTCA            TCCTCGGC CCTGT GCCGAGGA            TCTAATCACGTCGAA
   Atu2041   8  52 289 2000741 .. 2000752 +  -5.8  -3.05384   CCAGCCCCATTAACG                CTGC CTTC GCAG                 TTCCATAAGCCGACA
   Atu2032   6  66 407 1992572 .. 1992587 +    -4   -4.4261   CGGAACGACGGTAAT              GAT-GCG GGA CGCCATC              TTTTCCTCTTCGGAA
       adh   6 100  28 1984191 .. 1984215 + -21.5  -4.23652   CGACCAAATAAACAA          GGGCGGGAAGC CAT GCTTCCCGCCC          TTTCCTTTGTTACTT
   Atu2016   9  62 146 1979384 .. 1979407 +  -6.6  -3.71917   CAGAGGCTCCGGTTT          CCCAAGCCCT GCAA AGGGCGTGCG           TTTGGCATTTCGGAT
   Atu2010   4  60 175 1972232 .. 1972246 +    -7  -3.53012   GGATGATTTCAGGAA               CGTGCG TAG CGCTCG               TTTCCGCCAGGCGCG
   Atu1997   9  87   8 1960922 .. 1960946 + -15.7   -2.9796   CAGCCTGAAAAAATA          CGGCCGGGAGA GTA TATCCCGGCCG          TGTGCTTCTGAATTC
      exsF   6  60 102 1952796 .. 1952806 +  -6.8   -3.5764   GCCGTCGGGATCATA                 GCGA ATT TCGC                 TTTCCGCCTGCAATT
   Atu1983   5  58 -24 1949068 .. 1949085 +  -4.1  -3.95219   CGGCCCGGTCATCGC             TGTCG-GC ACC GCACGGCA             TTTGTGAGGTTTCAA
   Atu1973   5  56  15 1941399 .. 1941416 +  -8.3  -2.57013   AAGCGGGTTGGAACC             CGGCCCG TTCG CGAGCCG              TCCGTTCCCTTCACG
   Atu1963   4  51 179 1935246 .. 1935261 +  -3.2    -3.695   CTGGTTCCCAAAAAG              CCCTCA CCTC TCAGGG               TTTGACGTATTTGCG
   Atu1954   6 100  46 1922647 .. 1922666 +   -15   -4.7254   CCGCACAAACAAAAA            CGCCCGGA TTGC TCCGGGCG             TTTTTACTGAACCAT
   Atu1921   7 100 101 1900535 .. 1900556 + -11.5  -4.78149   CCAAACGCAAAAAAA           GCCGGGCGA TCTC TCACCCGGC            TTTTTAACTTATGAC
   Atu1916   2  45 -18 1893921 .. 1893973 +  -3.5  -3.08679   CGAAGCGTTCCAGAG CATCAACCGTCCGCTCTGAGCGTCA TCGCC TG-C-CTCACACCGCACGGATGATG TCTTCCATGAGACCA
   Atu1913   2  57 335 1890925 .. 1890940 +    -6  -3.50853   GAGAATATGTTTCGG              CGGCAC CAGC GAGCCG               TTCTCCTTGGCCGCC
   Atu1905   5  59 100 1883462 .. 1883485 +  -9.4  -2.58714   GCTGAAAGGAGTCTT          CCCGTCGCGC AGAC GCGCGTCGGC           TGGATTCCTGTGACG
      ribB   7  89  32 1873052 .. 1873071 + -16.4  -2.64155   GTGCGAATACCAAAA            CGCCCGGC GTAG GCCGGGCG             TGAATTTGGAGGCAG
   Atu1888   6  75 338 1868970 .. 1868996 +  -3.6   -4.8622   CTGAACGGAATAACG        CGC-GGCGGCG AAAAGA TGCCGCCAGCC         TTTTTCCTTGCGAAA
   Atu1883   5  60  -1 1863796 .. 1863809 +  -2.3  -4.30719   CGAAGCTCAAGGGCT               GAGGC AACT GCGTC                TTTCTTCTCCCCGCC
   Atu1876   5 100 234 1857301 .. 1857327 + -14.5   -3.9407   CACCGACAACAAAAA        GGCCCGGACAGC TTGC GCT-TCCGGGCC         TTCGTTTTTCTTCCA
       gst   2  52 -14 1850356 .. 1850382 +  -4.3  -3.57561   GCGGCCAAGGAGTTG        CAGGC-GGCTGG ATAA TCGGCCCGCCCG         TTTCCAGACTTACGA
   Atu1861   1 100  72 1841724 .. 1841747 + -11.7  -4.66163   TCGCATCATCCTCAG          CCGCATCCG CATCGC CGGGTGCGG           TTTTTGCATCGAGAT
   Atu1855   5 100  22 1835847 .. 1835871 + -17.9  -5.06414   ACAGACAAAAAGAAA          GGGCGCGGAAT TCT GTTCCGCGCCC          TTTTTATTGAAAACA
   Atu1818   8  76  54 1798583 .. 1798603 + -12.6  -2.80994   ACCTCTCCTCCGTCA            TCCTCGGG CTTGT CCCGAGGA            TCTAATCACGTTGAG
   Atu1804   6  81 338 1789766 .. 1789780 +    -7  -4.75472   CTTATGGACACAACA               ACGCCC CAA GGGCGG               TTTTGTTCATCTCCG
      ubiH   1  39  50 1782284 .. 1782300 +  -2.1  -2.78463   CACCGTCGAGATCAG              GATCGTC GCT GACGCCC              TCTCCTGCCAGACGT
   Atu1781   8  65 120 1768914 .. 1768932 +  -8.8  -3.16676   TGATATAGGAAATGT             CGGAAAGC ACG GCTTCCCG             TGTTCCCTTGATACG
   Atu1776   4  54 338 1761941 .. 1761955 +  -6.4  -3.28712   GGCTGGTGGTGGCAA               TTGTGG TGC CCGCAA               TTGTCAAAGCAACCA
   Atu1771   6 100 470 1757053 .. 1757072 + -13.6  -4.61747   GCGCGCATAAAAAAA            CCGGTCTG TTGC CAGACCGG             TTTTGTCATTCTTGA
   Atu1760   3  67 191 1745637 .. 1745653 + -10.1  -3.01712   TACGGTCGAATTTCC              TGCGGTG AAG CACCGCG              TCTTGAAAGGCCACG
   Atu1757   5 100  49 1742951 .. 1742971 + -11.8  -4.55128   CTCCCCAGATAAAAA            GCCGGCTC CGCAA GGGCCGGC            TTTTCATTTGCCGAT
   Atu1754   2  47 239 1741011 .. 1741034 +    -3  -3.34398   CCGGTTGAGGAAGCC          CACCTCGACG ACGC CGTCCGTGTG           TCTTTCACCGGCCGC
   Atu1751   6  65 167 1738619 .. 1738635 +  -2.1  -4.63218   CGCCGATGGAGATGA              TGCCGGC AAG GCGGCCA              TTTTCTTCAACCGGG
   Atu1745   8  63 279 1732563 .. 1732596 +  -8.9  -3.04263   GCCTCTTCGAGCGAC     ATCGACGTCT-GGTTC TGC GAACCGAGACGGCGAA     TGTTGACGGTGCGCT
   Atu1741   7  74  98 1728570 .. 1728607 +  -7.5  -4.07568   CTGTGCTCGTCACAG   GAATCCAGTCGACGCGC GTCT GCGCGACGGGAGGAGTC    TTTTCAGCCCAAGGA
   Atu1725   6  60  23 1712518 .. 1712549 +  -6.6  -3.51232   GCAACGGTCAGAAAC     G-GGCCGGGA-GCG GGATTG CGCATCCTGGCCGC      TTCGTTTAGAGCCGG
   Atu1718  10 100 111 1705190 .. 1705225 +  -5.4  -5.52909   CACAGTGGATAGTTT    CCGGGAAAAACGGGCT TATC GGGCCGTTTTTATTGG     TTTTTTTCGATCTTC
   Atu1714  12  64 123 1702388 .. 1702401 +  -8.1  -3.35996   CGGCGAGAGAAAAGG               CCTGC TCCT GCAGG                TTCTGGATCCAGGTA
      mobB   6  65  52 1684673 .. 1684691 +  -8.8  -3.30554   AATAAAAATGAAAAA             GCCGGG CTCATCA CCCGGC             TTCATCATTCCTTGA
   Atu1691   6  49 121 1676788 .. 1676799 +  -4.4  -3.18264   TTAAGTGCCAACCCG                TTGC TGCG GCAA                 TTGATGCCTCACCAC
   Atu1675   2  55 199 1663454 .. 1663467 +  -5.2  -3.53091   ACATAAAGCCGATCG               CGCC GCAATA GGCG                TTTCGCGACGACGCT
   Atu1655   3  45 -30 1640451 .. 1640464 +  -2.4  -3.37522   GCTTCATCCGCCCCT               TTCG CCTTCC CGAA                TTGCTTCAGTGGCAT
   Atu1648   4  74  29 1632748 .. 1632761 +  -6.7  -4.30719   AAAAAGATGAGGTGC               TACGC CGCC GCGTA                TTTCTTCTCCCCGCC
   Atu1643   7  74 167 1627693 .. 1627714 + -10.9  -3.61103   GCTGACACGGGCGCT           GGCGC-GGAA CAC TTCCTGCGCC           TTTACCGTGCCGTTG
   Atu1637   8  68 264 1625107 .. 1625118 +  -7.2  -3.90586   TTATCGGCAGCCCTT                GCCG ATTC CGGC                 TTTCTCGGCTCCTGT
   Atu1630   5  71 196 1616833 .. 1616872 +   -12  -2.52543   GACACGCCGATAATG  CGCAGCTCATGCGAACCG CGCA CGGTGCGGATGCGCCGCG   TCAGTTCAAAACCGT
   Atu1626   6  52 152 1613750 .. 1613761 +  -2.2  -3.85092   CTCGGCATAAAGCCG                CGTC ATGC GATG                 TTTCGTCTGCCTGAT
   Atu1617   5 100  71 1602398 .. 1602415 +  -8.3  -5.42131   TCGCCAAACAAAAAA             GGACCGC AAAC GCGGCCC              TTTTTTGTATCATTC
   Atu1609   8 100  23 1591859 .. 1591882 + -19.6  -4.58773   ACCGCCCATAAAAAA          GCCGCCGGGA GAGA TCCCGGCGGC           TTTTCATTTGATCAG
   Atu1598   4  54 458 1581359 .. 1581371 +  -7.7  -2.63479   GCCATATCCACGGAT                TCGAC CTT GTCGA                TCATCTGAAAATATT
   Atu1593   0 NONE
   Atu1587   4  62 229 1570279 .. 1570292 +  -6.7  -3.73534   CCTGCGGTTCGCTGA               CGAGA TATT TCTCG                TTCTTGATCGCCTTC
       nah   4  64 216 1560935 .. 1560947 +  -4.1  -4.33928   GCGCATCAAGGAAGG                CAGAT GCC GTCTG                TTTGTATTTGCCCTC
       cyc   8  91 -14 1556897 .. 1556924 +   -17  -2.83504   CAGCGACAAAACAAA        TCGCCCGCGGTG TAAC CACCACGGGCGA         CTGTTTTAATGCGAA
   Atu1564   6  83 468 1552830 .. 1552844 +  -7.2  -4.65895   TGATCGCCCACTTAT               CTTCTT TCC AAGAAG               TTTTTCGCTCCACAC
   Atu1558   6  59  24 1546448 .. 1546459 +  -7.2  -3.23692   GGCTCACACGCCTGA                GGGC AGCG GCCC                 TTCATCGTGATGATC
       def   8  57 360 1541855 .. 1541875 +  -8.2  -2.74144   TCACCGTCGACATCA            TCGGCCGG CCAAT CCGTCCGA            CTTTGGCCCTGGCGC
   Atu1545   4  79  48 1535953 .. 1535973 + -12.6  -2.89742   TCAGACTCGGCGTCA            TCCTCGGG CTTGA CCCGAGGA            TCTATCCACGTTGCA
   Atu1533  11  81   9 1524994 .. 1525012 + -13.1  -3.01177   CGCCTGATCTGAAAA             GGGCGCC TCGCC GGCGCCC             CTTCTTTACATTCTA
   Atu1525   7 100  27 1517481 .. 1517498 + -14.1  -5.06089   AACCGAAATGAAAAA             GGCCCGC TTGC GCGGGCC              TTTTGTTTGTCGTTT
   Atu1517   4  62 411 1508894 .. 1508904 +  -6.8  -3.73534   AGAGGGCATTCATCA                 CCAG CGA CTGG                 TTCTTGGTGAGGTTC
   Atu1509   5  61 125 1500916 .. 1500928 +  -7.7  -3.33261   TTTCATAAAAAATGA                CATGG CTT CCATG                TTCGTGTCTACGTAT
   Atu1475   5  82  14 1469267 .. 1469302 +   -11  -3.87869   GACGCCGGATCAAGA    CGGAAACGGCGGCGCTC ACA GGGCGCCGCCGGC-CTG    TTTCTCCAGCCTTAG
   Atu1460   2  57  15 1456772 .. 1456783 +  -7.2  -3.06969   ACAAGCGGCCCCAGT                GCCG CGTC CGGC                 TCTTCAGCTGAATTC
      hflx   8  58 427 1448244 .. 1448262 +  -5.2  -3.64703   CAGATCGCCGAGTTC             GTCAGAGA CTT TCTCCGGC             TTTCCCTCCGCCAGC
   Atu1441   2  52 371 1435470 .. 1435499 +  -4.9  -3.55444   CGGCAATCTCCGTCA       GC-GCGCCGGCG ATCAGTC CTCCGGTGCAGC       TTTCCGCCGTCGAGA
      lipA   0 NONE
      gcvT   5 100  62 1417875 .. 1417896 + -15.1  -3.97088   GATCAAAAAAAACAA           GGCCCGCCG GAAC CGGTGGGCC            TTTGCTATTGTGAAA
      allA   5  51 102 1404154 .. 1404199 +  -6.2  -2.87344   AGCGCATCATGACCA GTCCGTCCCTCAGCGACGGGAA CCCG TTCTCATC-CGGAGGGA-GGGC TCTCTAGACGGCGTG
   Atu1393   9  74 298 1389420 .. 1389433 +  -8.1  -4.03234   GGCCTTCACTCCACA               GCGCA TCGA TGCGC                TTTATATCGGCCGCA
   Atu1368   7  64 266 1364048 .. 1364058 +  -8.2  -3.35813   TGGAACACCGTCTGG                 CCGG CCG CCGG                 TTCGTTGAACTGCGC
      dksA   2 100  43 1353029 .. 1353053 + -18.7  -4.82667   GCATCAATTGAAAAA          GGGCACGGAAA TTG TTTCCGTGCCC          TTTTTGGTGTCGTGA
      folK   7  60 237 1348637 .. 1348675 +  -4.4  -3.93695   GTCGAGGCCCTTGCC   GGCAGCGCCGTCGAGG AACTTGC CCTCGTAGCTGTTGCC   TTTCTGGCTGATGAC
   Atu1343   5  52  31 1333119 .. 1333137 +  -5.2  -3.25823   GTAACGGTCCGATCA             GTTCGAGG CTT TCTCGACC             TTCATCTCACCCAGC
   Atu1328   5  70 442 1316564 .. 1316581 +  -6.9  -4.08767   CAAACGGCTTCTTGC             GCATCGC CTTG GCGAGGC              TTTTGGAAACGTGGA
   Atu1314   9 100 270 1306360 .. 1306372 +  -7.7  -5.23316   CTGGACAGCCTTGGG                CGTCA TGA TGACG                TTTTTTGCTATGCTG
   Atu1298  11  68 130 1288443 .. 1288454 +  -7.2  -3.85909   ATGATGGAATGATGG                CGGC TTTT GCCG                 TTTCGATTTCGCTCG
      dnaE  14  54 -51 1283066 .. 1283097 +  -6.4  -3.26471   CATTTCACCTGAAAT      CGCCGCCGCATTGCG GTC CGCACC-CGGCGTCG      TTGATGTGGAACTGG
   Atu1255   6  55 213 1243329 .. 1243363 +  -7.9  -2.72511   GACGTTGGCGCCCTC    GTTCCGATCCGGCTGG AAGG CCAGA-GGATCGGAAA     ATTTCGCCGGATCGA
     cox15  12  83  40 1233047 .. 1233070 + -12.4  -3.65314   TGCCTTGATGGTTGC          CGCGACGGCG AGTT CGTTGTCGCG           TTCTTCCGCATTGCC
      exoP   4  50 385 1230588 .. 1230602 +  -5.6  -3.14344   CGACAGACCGGCCAC               GGCAGC GAT GATGCC               TTCATGGACGCCATG
   Atu1234   2  53 302 1223248 .. 1223265 +  -5.5  -3.41024   ACCAGCCATGGGTAG             TCAGGCT TTTC AGCCAGA              TATTATGTTCGGCGG
   Atu1214  10  64 363 1208817 .. 1208827 +  -8.2  -3.40403   TCGTGGTCACCGTCA                 CCCG CTG CGGG                 TTGTCCTGCCAGGCG
   Atu1202   6  77  84 1196372 .. 1196413 +  -7.2  -4.36914   AACCCGATCAATGTT CCCCGCTCTTGC--ACGCGC ATAA GCCCGGCAGCAAGCGCGGGG TTTTGTCACGACCGA
      parC   6  77 -30 1153969 .. 1153987 +   -11  -3.55563   CACCGTGCCGAAGGG             CTTTCCGC GCA GCGGGAAG             TTTGGCGGGTGAAAT
       ppx   5  69 -29 1136570 .. 1136584 +  -5.6  -4.35044   TTGGCGAAGCTGACG               GGCAAG CGG CTGGCC               TTTGTGTTTGAGTAA
   Atu1137   2  51 461 1128097 .. 1128116 +  -2.8  -3.64822   CCTTCAAGACCCGCA            TTCAGCGA CCAG TTGCCGAA             TTTGCGTCCACCGCT
      ropB   5 100  26 1121192 .. 1121211 + -12.8  -6.28967   ATCGGTCAAGGAAAA            GCCGGGGT TTAC GCCCCGGC             TTTTTTTTGTTTCTG
      ropB   5 100  80 1121246 .. 1121268 +   -12  -4.63486   TTGCCATCGCCTTAA           CGCCCGGT GGAAAGA ACCGGGCG           TTTTGTTCGGCGGGT
   Atu1125  10  69 297 1116158 .. 1116187 + -11.5  -2.79492   CCAAGCAGGCCGAAA       CGCTC-CATCGCCA GTT TGGCGATGCGGGTG       ATTTCCGCTTCCGCC
       ndk   8 100  71 1113792 .. 1113809 +  -4.7  -5.75342   AAAGACTCAAGGAAA             CGGGGGC GAAA GGCTCCG              TTTTTTTTGACAGGC
   Atu1117   5  75 280 1109470 .. 1109489 +  -7.1   -4.4715   TGATCTTTTTCTTGA            GCGGCGCC AGCTG GGCG-CGC            TTTTCTGCATTGGCC
       gmk   6  51 -14 1090995 .. 1091006 +  -5.8  -2.91144   TCATTGCTCGAGGAA                GAGC CGAA GCTC                 TGATTTACGCGATAG
   Atu1087   7 100 222 1079902 .. 1079923 + -15.9  -4.34402   GCTTGCAAACAAAAA           CCCCGGATG TCGC CATCCGGGG            TTTTCCTATGACCAC
      pbpB   1  42 165 1060875 .. 1060886 +  -2.2  -3.11316   CGATGAGGAAGATCA                TCGT CGGC GCGA                 TATATTGCATGATGC
   Atu1059   8  83 457 1050551 .. 1050588 + -14.9  -2.78547   TCTTCTTGAAATGGT   CAATGTCGAGAATGGCG ACTG CGCCGCTCTCGTCATTG    TCATTGATGACATCC
   Atu1048   8  73 220 1043066 .. 1043091 +  -5.3  -4.65078   GCTAAACTGGATGAA         CTGCGGTGCGGC CTC GTCGC-CGGCGG         TTTTCTTGAAGATGT
   Atu1041   5  66  96 1033585 .. 1033600 + -10.4  -2.58714   TAGTCTCTCCGCCGC              GCCGAC GCGC GTCGGC               TGGATTCCTGTGACG
   Atu1026   4  60 158 1019471 .. 1019482 +  -5.8  -3.68738   ACATCGCTCAGATTA                TGCG TGGC CGCA                 TTGGTTTCTTCCACC
   Atu1007   6  52 123 1003938 .. 1003950 +  -4.7  -3.53811   CCGCGATTTTCTTCA                GGCAG GAG CAGCC                TTTGCCCGCGCTGCG
   Atu1003   5  67  17 1001130 .. 1001168 +  -5.8  -4.08692   GTTCAGACGAATTGC   AGACCGAGATGATCGGCC ATC GGCTGAAAGTCCCGGTCG   TTTTGCAGGAGCTTG
      uppP   5 100  39  994979 ..  995000 + -17.3   -4.5442   GTCGCAAATGAAAAA           GGCCCGCTC TTTC GAGCGGGCC            TTTTGTCGTTAGAGC
   Atu0986   4  90 -10  981996 ..  982016 +  -6.1   -5.2189   GCCAAATGCGCCGCT            GTTATGCGT AAT GCGCATGGC            TTTTTTCATAATTCA
      glnE   7  56   4  974241 ..  974262 +  -7.2  -2.94099   AACGGCGGGTAGCTC           GGTGGGTG CGGCTT CACCCCCC            TCTGTCCTGCCGGAC
   Atu0959   3  56   7  948617 ..  948635 +  -6.7  -3.24924   ACGGAATAGCGTTGC             GTCAGGC CCCCT GTCTGAC             TGTTCTCCATAACAG
   Atu0942   3  69 142  931463 ..  931498 +  -5.2  -4.31835   GGCCATGATCGCGAC    CGCGCCGATGATGATG ACGA CGCCCTTGCCGGCGCG     TTTCTTCTCCGCCTT
   Atu0933  10  60 427  924446 ..  924462 +  -5.8  -3.67597   CGATTGCGCCCGGCC             GC-CGCG ATGG CGCGCGC              TTCTTCAATCGCGGC
      oriC   3  56  64  916755 ..  916804 +  -7.8  -2.86426   TGTGGTTCACCCCCC TCTGTCCTGCCGGACATCTCCCC CACAA GGGGGGA-GATCGGCAAGACGCA TGCTTCTCGCTCTTC
   Atu0924   5  62 326  913856 ..  913866 +  -8.2  -3.17206   CGCCGATGGCGGTGA                 GCCG GAC CGGC                 TGTTCCTCGATATTG
   Atu0918   5  67 340  907529 ..  907549 +  -9.7  -3.06796   CTTGTCCTCCGGCAA            CTCGGGAAG GGC CTTGCCGAG            TTCGATGACATAACG
       ada   3  62   2  893182 ..  893192 +  -8.2  -3.29324   CGCTCGCTTCCTGAG                 CGGC CTG GCCG                 TTGGGTTTGAGTAGG
   Atu0891  10  75 402  883334 ..  883348 +  -6.4  -4.65895   AGGGTTGACAGTCGG               CGAAGT AGT GCTTCG               TTTTTGCATGGAGGG
   Atu0885   3  91  36  879273 ..  879305 +   -15  -3.09492   TCCGTATTTTGCACT      ACCTCATTCCTGTG ACAAG CACAGGAATGAGGG      TGTTGGGCTTAGCGG
   Atu0885   3  91 139  879376 ..  879406 + -11.9  -4.17089   AAAATCTGAAGTTCC       GCCTCGGCTTC CGGACCAAA GAGGCCGAGGC       TTTTCAGAATTTCCA
   Atu0859   8  77  15  858318 ..  858354 +  -8.5  -4.07535   ACCGCCGCGACGTTA    AAGCGCCGCCCGCCC ATCGAGC GGGTAGGCGGCGCGC    TTGTTTCTAGCGCTT
   Atu0849  14  86 -22  850465 ..  850493 +   -16  -2.82895   TCGCCGGCGATCCAC        GCCTCGCCAGCC TGCTC GGCTGACGAGGC        ATTGTTGGTGGGGAG
   Atu0841   5  65 -39  842437 ..  842456 +  -5.6  -4.10453   CGTGGTGCCGCATGC            GGTGGAGG AGAG CATCCGCC             TTTTCAACGCATTTG
       gst   6  68 273  835536 ..  835567 +  -9.2  -3.53224   CACATGGACTTGAAC      GCCGTGCGCGCCTG GCAA CGGGCGAGCCAGGC       TTTCAGCGCCGGATG
   Atu0823   9  79 135  822295 ..  822315 + -13.3  -2.75064   CTGTCCTGCCGGACA            TCTCCCCCT CAA GGGGGGAGA            TCGTTCCGTGGCAAG
   Atu0815   8 100 178  813981 ..  814001 + -16.9  -4.21098   CAGACCAAACAAAAA            GGCGACCAC ACC GTGGTCGCC            TTTTGCCGTTCATGT
   Atu0806   7  84 259  808454 ..  808491 + -12.5  -3.37796   TCAGATCCTCGATAT   GCGCCAGCACGGAAAGG GCGG CCGCGCCGTGCAGGCGC    TTGTCGGTGCTGGCA
   Atu0794   6 100 101  791999 ..  792030 + -22.4  -3.68378   CGGATAGAGAAACGA      CCAACGCCCGGCAC CCTG GTGTCGGGCGTTGG       TATTTTCGAATATAA
   Atu0794   6 100 272  792170 ..  792208 + -11.8  -4.65933   CCGCTTGCGGCAGGA  CTGGCGCAGGCCGGAGA CCGCCA TTTCCG-CCTGCGCCAA   TTTCTTTTCCCCATC
   Atu0788   4  79  75  786804 ..  786824 + -12.6  -2.92192   CCATCCGCGACGTCA            TCCTCGGC CCTGT GCCGAGGA            TCTAATTACGTCGAA
   Atu0783   7  58 395  779808 ..  779832 +  -7.1  -3.33737   GAGCACGTTGCGCTT          GTCGCTGGT ATTGGCC ACCAGCGCC          TTGTCGAGCTTGATG
   Atu0777   2  65 337  773099 ..  773120 +  -8.6  -3.57144   CCGCTCGCATCGAAA           CCGGCCGG AAACGC CCCGCCGG            TTTCCGCATAAGCGC
   Atu0762   4  57 -33  758847 ..  758859 +  -6.2  -3.55444   TGAAGGAGCGATCGA                GCGC AAGTG GCGC                TTTGCGCCGTCAAAA
   Atu0755   7  51 234  753656 ..  753666 +  -6.8  -2.61912   GGAATTTGCGTCCTC                 GACG CCT CGTC                 CTTATCCATGCCTGA
   Atu0752   6  53  62  750395 ..  750416 +  -3.7  -3.75817   GTTACCAATCCGTAA           TGCTGCA TTTTCGGT TGCGGCA            TATTTCTTCTCCCGC
   Atu0744   6  78   7  742699 ..  742715 + -13.7  -2.62263   GTATCCTGAGAAAGA              GGCGGGA TAG TCCCGCC              TCCTGTCCCGGCAAT
   Atu0734   2  47 283  734395 ..  734407 +  -4.7  -3.06183   GCGTGACGCGGGTGA                CGCGG TAG CCGCC                TTCCGTGAGGATGGC
   Atu0722   7  68 215  722906 ..  722922 + -10.1  -3.28791   TCATGTCTCGCCAGC              GGCCGAG GAA TTCGGCC              TTGTCGGCACCGACT
      attR   1  42 -40  719637 ..  719664 +    -4  -2.62192   CCAATCTAGGGGCGC        TTGATAGCGGCG ATAT TGCCGCGCTCAG         ATTGGTTCAATAGAA
   Atu0701   9  73 236  702659 ..  702671 + -10.5  -3.38812   GCCCTTACCTGAAAG                GCGCC CCA GGCGC                TGTTATTGCGGCAGG
      lpxK   3  66 200  696953 ..  696965 + -10.5  -2.75307   ATTCGATGACGGCGA                GGCGG TTG CCGCC                TCCTTCAAATCTGTT
      hisG   3 100  19  674640 ..  674661 + -17.3  -5.24129   CACAAAAGAAAAAAA           GCCGCCGGA TCGC TCCGGCGGC            TTTTTTGTCGGACAG
   Atu0672   2  60  20  669478 ..  669491 +  -6.7  -3.53444   AAGACGCAAGGCGCG               TGACG ATCA CGTCA                TTTCCCGCGCAATGA
      glcF   3  51 -26  664364 ..  664385 +    -3  -3.62591   TGGGCTTATGGCGGG           CCG-AAGCC GGCGA GGCTTTTGG           TTTAAAACTTATACG
   Atu0653   5  54 112  648292 ..  648318 +  -5.9  -3.21276   TCACATCACTGTCCA         TCTCGTCGA CAACGCTCA TCGGCGAGA         TATTATCGAGGCAGG
   Atu0645  11  68   3  634619 ..  634650 +   -10  -3.16564   GCTAACCAGTTGAAA      CAAAAGCGCCGGAG TTTC CCCCGGCGCCGTTG       TTGATAGCCTCGGAG
   Atu0630   4 100  19  619182 ..  619206 + -21.5  -3.35679   CCGTGACGATGTCAA          GCTCGGCGGTC AGC GACCGCCGAGC          TTATGAGTGCGCAGA
      dlhH   4  56  14  616571 ..  616587 +  -2.1  -4.08767   AAATCTTCAGGTTCA              GCCTTCC ATG GGACAGC              TTTTCCGGAAATGGA
   Atu0612   4 100 263  600724 ..  600741 + -14.1  -4.92756   AGCACAACTCATACA             GGCGGCC GTAA GGCCGCC              TTTCTTTTTGCTGAT
   Atu0605  11  78 322  593245 ..  593268 + -13.9  -2.57274   TGATCCGGTTTGCAA          GCCCTTCCC TGTAGT GGGAAGGGC           GGTTTTCTCGATTTA
      aglK   2 100   7  581004 ..  581047 + -18.4  -5.11613   CGCCCATAAGGGACC GAAATAAAAACCCCGGAACA TCCC TGTTCCGGGGTTTTTATGGC TTTTTTGCCTCCTGT
      galE   7  77  12  524660 ..  524674 +  -7.8  -4.25104   CTGAGCCGTCTTTAT               GTCACG GGA CGTGGC               TTTTCGTGACGGAAG
   Atu0506   0 NONE
   Atu0497   1  45  95  484783 ..  484796 +  -3.7  -3.01791   GGACGAGAAGGGCAA               GCAGC GCGC GCAGC                TGTTCACCGCGCAGT
   Atu0491   5  62 176  478916 ..  478927 +  -7.2  -3.57615   TCTCGAAGGCGTCAT                CCGG CGCG CCGG                 TTTCGGCAATCTTCG
   Atu0482   3  85 314  472498 ..  472515 + -12.7  -3.59979   CTCGCCCTGCACTTC             CAGGGCG TAGA CGCCCTG              TTTGCGCTCGGGAGA
   Atu0464   8 100  13  457894 ..  457908 + -12.8  -4.27259   TGACGCACAAAAAAA               GCCCGC AAC GCGGGC               TTTTCCATCTCTATA
   Atu0457   9  68 421  454670 ..  454694 +  -8.5  -3.72363   GCGTAACGTCAATGA          TGCTCGGAGGC TTC GCCTTCGAGGG          TTTGGGCTTTGGATA
   Atu0454   4  51 121  449429 ..  449439 +  -4.6  -3.35679   GCTTGCGCCGCCCTT                 CGGC AAT GTCG                 TTCTCCCTGAAAAAG
      nusG   4 100 178  445469 ..  445489 +  -9.7  -5.00138   GCGGACTTGAGCAAA            GGCGACC CTAACCC GGTCGCC            TTTTTCGTTTGCATA
      hslO   5  89  27  427454 ..  427475 +  -8.7  -4.54727   ATGCCTGAATCGAAA           GTCGCGCTCT AAC AG-GCGCGGC           TTTTCCTTTGCCGGG
   Atu0412   6  47  61  410683 ..  410698 +  -3.2  -3.34227   CGTGAAGGAGAAGGT              CGGGTT CCAG AAGCCG               TTGATAATTTAATCA
   Atu0412   6  47 107  410729 ..  410759 +  -2.5  -3.48395   CGTACTAAAATATTG      CAGACGCCTGATCG CAGA TGATC-GGCGGATG       TTATCTGCGCAAGAT
   Atu0412   6  47 302  410924 ..  410935 +  -2.2  -3.61178   TGACGTCCACGATGA                TTGG CTTT CCAG                 TTTGCGATAACTGGA
   Atu0403   8 100  19  398394 ..  398411 + -12.7  -5.75945   AAGCGCATTAAAAAA             GCCGGAG ACAG CTCCGGC              TTTTTTTTAAAGGAT
   Atu0382   6  65 -48  375351 ..  375382 +    -5  -4.11394   CTGGCGGCTTCTGGC      GCTG-ACGGCGATGC TCT GGACCGCCGTTCTGC      TTTTCACCATCGCCT
   Atu0379   6  54 475  374211 ..  374222 +  -5.8  -3.16071   GACGAAACCGAGATC                GAGC ACGC GCTC                 TATATTGCTGTCGGG
   Atu0376   9  84   9  371267 ..  371285 +  -8.8  -4.32857   CCATTGAAAGAAAAA             GCCCGC CGATTGA GCGGGC             TTTATATTTGCGGGA
      truA   1  38 289  363426 ..  363436 +  -2.4  -2.60032   AGTTCACGGTGGTGA                 CGAG CGG CGCG                 AATTTTTCCCGGGCG
   Atu0363   6  74 148  358632 ..  358647 +  -7.5   -4.1196   TGAACCTGCAACGGC              GGCGC GCTTCA GCGCC               TTTTCGAAATCCATT
      grpE   4 100  27  323766 ..  323782 + -11.5  -5.59534   TTCCGTCATAAAAAA              CGCGCCT TCA GGGCGCG              TTTTTTATTGTCGTT
      dnaA   5 100   7  319115 ..  319130 + -11.8   -5.5074   AACGCATGAAAAAAA              GCGGCC TTCG GGCCGC               TTTTTTATTGAATTC
   Atu0317   4  62 242  310927 ..  310958 +  -3.1   -4.3467   CCAGCGGTGCAGGCG     CGGGG-TGCT-GA AGATATAG TCGAGCAGCCCCG      TTTTCATATCGACGT
   Atu0311   2  68 306  305285 ..  305306 +  -7.3  -3.78775   GCAATTTCAAATGCC           TCGTCATTG GTCA CGGTGACGA            TTTCATCATAGACGC
   Atu0295   3  78  46  290111 ..  290127 +  -6.5  -4.56914   GACAGCATAAAAAAA              GCGGG ATGTGGC CCCGC              TTTTGATTTCCATGA
   Atu0280   4  95 -12  274985 ..  275005 +   -14  -3.51329   AAGACAAAACAGAAA            CGCCGCGA ACTAG TCGCGGCG            TTATCGTTCAAACTG
      pecM   5  62 142  270297 ..  270331 +  -4.8  -4.19704   CCCTGCGCCTTGATC     TGATCCTGCGACAGCG AGG CGCCGTCGAGGAAGCA     TTTTGAATAGCATTG
      xseA   5  78  91  266729 ..  266747 +  -6.6  -4.62069   GAGGCCAGCACCCGG             CGGCACGG TGA TCATGCCG             TTTTTCACCTCGGGC
   Atu0266   0 NONE
   Atu0261   4  74 404  260438 ..  260452 +  -8.5  -4.03978   AGGCGCAGCCATTCC               GCCCG GTCAG CGGGC               TTTGTGTCGCGAATT
   Atu0251   9  65 280  250531 ..  250565 +  -7.7  -3.68222   GGACGACGGTGATCA     GCAGATCGGCCACGG AAAAC CCGCGCTCGATCAGC     TTCTTGCGCTTCAGC
   Atu0248   7  95 -46  247373 ..  247400 + -14.8   -3.6106   TATCGAACACAAAAA        CGGCCACCTGGC AGAT GCCGGATGGCCG         TTTGAGGATATTGAA
   Atu0240   6  81  23  239993 ..  240011 + -12.4  -3.53811   CCTTCAAACGCAAAA             GGGAGGCT GTG GGCCTCCC             TTTAACAGCGATGCA
   Atu0215   3  75 158  220995 ..  221012 +    -4  -4.84359   GGCACGGTCAGTTTC             GGCGGC AAAGCG GCAGCC              TTTTTCTCGGCCTCA
   Atu0202   6  86  17  207189 ..  207211 + -14.1  -2.88118   GCCGTTTTCGCAATA           CCGGCGGGT CAATT GCCCGCCGG           CTTGTTATCCAGTGA
      glnA   7  71 392  198672 ..  198689 +  -9.8  -3.53012   TGCGATCTGGTCGAC             GGCGGC TTCTTC GCCGCC              TTTACGCCGAAGCAG
   Atu0182   4  61 328  186085 ..  186109 +  -7.7  -3.45776   CAGCAGCAGCGCGGT          GCCCGAGGGCG CAT CGACCTTGTGC          TTGTGGTGCATTTCC
       mdh   6  81  77  170402 ..  170428 +  -8.6   -4.2558   TCGCATTTGCGTCGA         TTGGGCCGGACA TCA TGTCCAGCCCGC         TTTTGGTCCGCCATC
       irr   8  83  29  160853 ..  160870 + -12.7  -3.26779   TATAGAATGTGAAAA             TGGCGCC CCTG GGCGCCA              TCTCTGTTTTCAGCG
      cysJ  10  73 268  156319 ..  156335 +  -5.1  -4.60041   TTCTCATCCCAGGAC              CAGGTGA TTT TTGCCTG              TTTTTGCGCGTCGAT
      deoA   7  80 389  138334 ..  138351 +  -9.1  -4.07687   CTGCGGTCTGGAAGC             TTCGGCG GTGG CGCCGGA              TTTTGCAGCGCCGGT
   Atu0120   5 100  16  124928 ..  124954 + -14.5   -4.1043   ATCCGAAACAAAAAA        CGCCGCCAATCC CGAA GGAT-GGCGGCG         TTTCTGATGTTTAAG
   Atu0107   6 100 133  110356 ..  110373 + -10.5  -5.61881   AAAAACGGATGGAAA             GGTCGGG CTCG CCCGGCC              TTTTTGTTTTTGCGA
   Atu0107   6 100 181  110404 ..  110434 + -19.1  -6.04378   TGCGCAAACGGAAAA       GAGGAAGCGCCGG ATTAC CCGGTGCTTCCTC       TTTTTTTTGTCATTT
      cycM   5 100  25  105400 ..  105419 + -11.4  -5.26119   TGGTTCATGATAAAA            GCCCGGTA TCGC TGCCGGGC             TTTTGTTTTTGGACG
   Atu0098   9  62 429  103429 ..  103457 +  -4.3  -4.07568   CCGCGGCAAGACGCG        GCGCGAGAGCCGC CAT GCTGCGGTCGCCC        TTTTCGGAAACCAGC
   Atu0094  10  78  16   99102 ..   99130 + -11.8   -3.1875   GCCGTGTCCTGAGAT        GAGGATGGCG AATGCTCAA CGCCATCCTC        TTCAGTTGGAATATC
   Atu0091   3  65  65   96550 ..   96562 +  -2.6  -4.62069   ATCGGGAAAACATGT                CGGT GCAAG GCCG                TTTTTCGACTGCCAG
   Atu0083   5  62  -2   86829 ..   86869 +  -4.5  -4.07885   TCAAAAGGCCCGATA  TAAAAACCGGCGGGTATCG TTG TGAAACCCGCCGGATAAGA  TTTTAGCGGCGAATG
   Atu0080   6  76 123   83429 ..   83463 +   -12  -3.14564   TGGCCACCATCAGCA     GCTTGCCGCCGCTGCG CAA CGCACCGGCCGCAGCC     TTGATGAAGGCCTGG
   Atu0075   5  54  67   78503 ..   78519 +  -2.1  -3.92522   AGACACGCGGTCAAT              ACCGGTC TGC GGCTGGA              TTTCTGCCGTTCCCA
   Atu0049  10  57 263   51796 ..   51809 +  -5.9  -3.54741   GCATTAAAGACATCG               TCCGC ATCG GCGGG                TTTGGCGAGATAGTC
   Atu0036   6  52  95   39856 ..   39868 +  -5.5  -3.29461   ATCGGCGCGCGGGCG                CGTCG GCA CGATG                TTCTGGCGCAGGTTC
      folC   7 100   5   19598 ..   19617 + -12.8  -5.28481   TTCCCCAATAAAAAA            GCCCGGCG ATCA TGCCGGGC             TTTTTTCATTCCATA
      dnaQ   8 100  43    3851 ..    3869 + -11.7  -5.23292   TCGGCTAAATAAAAA             CCCGGGT GAAGA ACCCGGG             TTTTGTTTTGTCTGC
   Atu3010   3  42 449    6131 ..    6147 -  -2.3  -3.05384   TTCTCCTTCAGCCAA              TCCAA CAATTGC TTGGA              TTTTAATTGCCAGTG
   Atu3019   2  55 195   11487 ..   11500 -  -5.3  -3.57462   GACTGTACGCCCAAA               TCCAT CTTC ATGGA                CCTTCCGGTCAATGG
   Atu3030   5  64  40   25336 ..   25346 -  -8.2  -3.34902   CCCGATTACACAAGA                 CGCG TGC CGCG                 TTGGTGAGGTTGCTG
   Atu3035   3  56 -41   27553 ..   27584 -  -5.8  -3.32561   ACATATTAAAGCCAA      TCCAGCGCC-TTCGC TGC GCGAATGGCTTCGGA      GCGCCGGTTACAATC
   Atu3045   6  56 405   41312 ..   41323 -  -7.2  -2.86071   GGCTATACCAACAAG                CCGG ATGG CCGG                 GTGGGCGACAGCCCC
   Atu3060   5  54 335   60333 ..   60345 -  -3.3  -3.80014   AGATCGATGACGAAA                CGCTC AGA GAGCT                TGAGCATGATCTCGA
   Atu3068   2  60   5   70581 ..   70592 -  -3.6  -4.18018   CTGGCTGACGGAAAA                GCCG TGAT CGAC                 AGGCTCAGGCCCGCA
   Atu3072   4  78 114   74555 ..   74565 -  -2.4  -5.14965   AGGCTGATCAAAAAA                 GGCG GCC CGAC                 CGGTGTCCTTTCGCG
   Atu3100   9  77 380  106984 ..  107002 - -11.6  -3.53343   AACTCTTCCCGGAAA             CCGCGCTG GAA CTGCGCGG             CCGCAATGTGACGGT
   Atu3111   4  59  48  120598 ..  120610 -  -7.7  -3.21099   CTCGGGGATGACGAA                CGCAA GCT TTGCG                GACTTCGTTAGCCGC
   Atu3120   8  60  52  130372 ..  130388 -  -3.5  -4.09685   TGGCAGCGCTGAAAA              GCGCCCG CGA CGGCGGC              TCCCAGCCGATAAAA
      RspF   4  64 310  133397 ..  133418 -  -3.8  -4.29396   AATCACCGATGAAAA           TAGCGGCTT GGCAA AAGCCG-TA           TATCAGGCAACACTG
   Atu3146   8  65 405  152445 ..  152474 -  -5.5  -4.14739   GCAGCCACCTGAAAA       GCAGCCAGACGCG TTAC CGCGCCATGTTGC        GCGCGCCGCGCTGAG
   Atu3156   6 100  33  165002 ..  165026 - -13.6  -4.19746   TGGATGCGAAAACAA          CGCGACGAGT GGCAA ACCCGTCGCG          TTGTCTGAGAGTTCG
   Atu3171   8  75 193  180740 ..  180754 -    -7  -4.41348   CGCTGTCGAAAGAAA               CCGGCC TGT GGCAGG               GCAAGGTGACGGTTG
   Atu3189   2  43 266  198554 ..  198564 -  -2.4   -3.2963   ATCACGCTGGCAGAA                 GCCG AAC CCGC                 CGATGCCGCCTTCGC
   Atu3218   6  62 167  232659 ..  232679 -  -6.8  -3.70307   GTCATTCAACAAACA            CCGATTCC GCGCT GGAAGCGG            CCGAGAAGGGTTATT
      dnaE   3  51 256  242051 ..  242069 -    -3  -3.62597   TGGAGCGTGGAAGAA             CTCGCATC GTT GATGGGTG             CATCCCGTTCCAGTT
      gatA   9  61 139  259862 ..  259873 -  -7.2  -3.41222   CTGGAAGCGCAAATA                CGGC AAGG GCCG                 CGTCTTTTATTCGGC
      minE   7  77  17  265905 ..  265926 -  -8.6   -4.1021   CGGCAGAATGAGAAA           CGCCGCCC GGAGGT GGGCGGAG            TCTCTTATCAAGTGC
   Atu3258   2 100 -14  275195 ..  275227 -   -15  -4.11216   GGCTGAGCGGGAAAA     TTGACCGCAGGC-GA TGCG TCAGCCTGCGGCCAA      CCGCGCCCGGAACGT
      ialB   9  91 356  297345 ..  297364 -  -7.2  -5.07486   TATCGTGAAGAAAAA            CG-CGATCA TGA TGATCGACG            TGGCGGTGGAGTTGA
   Atu3291   2  81 369  316723 ..  316754 -  -2.2  -5.36441   GGTGGAGACAAAAAA      CGACCACG-GCAC CGGCTGC ACGCTCGCGGCCG      CCATTACGGCTCACC
   Atu3294  11 100   3  320154 ..  320186 - -13.5  -4.66938   AGGCGGAATAGAAAA     GCC-CCC-TCCCGCC GACAA GGCGGGACGGGCGGC     GATCAAAGCGCCAGC
   Atu3300   5 100  14  327089 ..  327113 - -21.5   -2.6914   TATCGCGGATAGAAG          GCATCGGCCGG ATA CCGGCCGATGC          GATCCCCAACTCCTC
      celC   7  68 352  334349 ..  334359 -  -8.2  -3.63922   ACGGGCTGCAAAATA                 GCGC AGC GCGC                 TGAGATCGACTTCCG
   Atu3312   9  81   3  343044 ..  343094 - -12.5  -3.11291   GGCAGAAGGGCAATA GACCTCGCCCACCGGGCGAGCGGC ATCG GCCGCTCG-CCGGTTTCAGAGATC AGTCAAGCCTTGGCC
      exoQ   7  86 177  358174 ..  358185 -  -7.2  -4.72272   TCTTTCGATGAAAAA                GGCG AAAT CGCC                 AGCACGCAACTGATG
   Atu3331  10 100  47  366449 ..  366471 - -17.8   -4.9725   ACCTTCACATAAAAA           TACCCCGGAC ATC GTCCGGGGTA           TTTTTATGTGTCGCG
      exsD  11 100   3  378553 ..  378572 - -16.4  -3.73775   TTGAGTTGCAGGAAA            GCGGCGGC GCGG GCCGCCGC             TTTCACACCCCACGC
   Atu3363   7  93   6  401391 ..  401406 - -11.8  -4.25104   TCCTGTTCATGAAAA              GCGGCC CCGG GGCCGC               TTCCTTTATGCGGCC
   Atu3368   8 100  33  408349 ..  408372 - -14.6  -5.24796   GGCACACAACAAAAA          CCCCGGAGAC CGAA GTCTCCGAGG           TCTTTGCCCGGTCCG
      ordL   5 100   8  449188 ..  449201 -  -9.5  -5.10461   CCGACGCAACAAAAA               CGGCC CGGA GGCCG                CTTTGAATTACTGAT
       lrp   3  49 214  459894 ..  459911 -  -6.3  -2.57683   ACATGGCTCGACAAT             CTCCAGCA GGA TGC-GGAG             CTGGTTAGGGCGTTT
   Atu3424   4  77  37  471030 ..  471060 -   -11  -3.54459   GCAATTCGTCGCAAA       GGATGGGCAGGACC AGC GGTCCATCCCAGCC       GGCGAATAGGATTTC
       acd   7  58 471  476106 ..  476123 -  -4.1  -4.05033   GCGAGCGGATAGAAA             GGCTCAA ACAT TTCAGCC              AGACGCTTGGCCGCG
   Atu3441   6  49 297  487713 ..  487727 -  -2.7  -3.55444   TTTCGAGTGGGCAAA               CTGGC TTCGC GCCTG               CCGCATTCCGTTGCG
   Atu3456  10 100  61  504567 ..  504588 -   -13  -5.82316   ACCAGTCAAAAAAAA           TGCCCGGC AGGGAG GCCGGGCA            AGGAAGGAGGATTTT
   Atu3470   7  70  47  517427 ..  517461 -  -6.5  -4.08767   GGCAGGTGGCGAAAA    GCCGGTCCATGGTCG GCGTATT CG-CCA-GAACCGGC    GCATTGCTGGATGTG
   Atu3484   3  51 147  532703 ..  532734 -    -3  -3.63627   TTTTCAGACTTCAAA      CCGAAATTCGTCAAA CGG TATGCCGA-TCTCGG      CACGGCTGCTACGCA
   Atu3493   6 100  19  543910 ..  543931 - -15.9  -4.84359   TGATCCGCATAAAAA           TGCGGCCGA ACAA TCGGCCGCA            TTTCGATTCTGCAGA
   Atu3501   9  63 159  551630 ..  551642 -  -6.3  -3.84451   GTTTTCAAATGGAAA                GAAGT TGA ACTTC                AGCCCGGCGAAACCT
   Atu3525  10  95  25  575035 ..  575062 - -17.8  -2.55074   CGCAAGGGCAACTGA        TCCGAAGGACGC CGGG GCGCCCTTCGGA         TATGTTCGGCAAATG
   Atu3537   7  52 186  587020 ..  587030 -  -4.6  -3.48924   CGAGCTGGCAGATAA                 CGGC ACC GCCA                 TTCTCGTCATTACCA
      dhbK   2  62 109  590843 ..  590853 -  -8.2  -3.16683   ACGCCAGTGGAGCAA                 CCGG AGA CCGG                 CCCGCAGCGCATCGG
   Atu3559   8  85 420  612260 ..  612277 -  -4.7   -5.1861   CTTATCAGCAAAAAA             CAGCCGG CCTC CCGGTCG              AGTTTCCGGGTTATG
      greB   0 NONE
      xylG   7  65 462  627137 ..  627164 -    -5  -4.08216   CGATGTGGTCGAAAA        TGAATAACGCG GGATCAA CGCGTT-TTCA        TACTGTCGACTGTCG
      dsbE   7  84 418  651976 ..  651993 -  -3.4  -5.30155   CCACCAACGAAAAAA             CCTTCG ACGCGG CGAAAG              CCTATGTGCGGACGC
   Atu3603   4 100  26  659425 ..  659440 - -11.8   -5.4505   CTCCTCAACAAAAAA              GCGGCC CGCC GGCCGC               CCTTTAATCTCTGCA
   Atu3610   3  62 -31  664860 ..  664874 -  -4.9  -4.08651   AGGGCAAGGAAACAA               CGGCC GACTG AGCCG               AAAGCGTACCAACAC
   Atu3616   5  51  33  670850 ..  670904 -  -7.1  -2.52676   GAGCCGGTGAAGCGA GCGTGTGCCCCTTGTTTCTTCTCCCC AGTC GGGGAGAAGAAATATGCTACGC-CGC CGGGCGTCACTCACC
   Atu3620  10  52 361  673114 ..  673147 -  -4.5  -3.53343   AATCGCGCTTGCAAA     CCCACAGTCGGCA TTGCAGTC TGCCGCCTGTGTA      ACAGCGCGGAGGCAG
   Atu3633   3  45 375  684394 ..  684412 -    -3  -3.28712   TTCCGGTTTTGAGAA             GCCGCAAG AAG CTCGCCAC             CCTCAAGGCCGGCGA
   Atu3633   3  45 359  684405 ..  684428 -  -4.4  -2.79135   AGAAGCCGCAAGAAG          CTCGCCACCC TCAA GGCCGGCGAT           ATCCTGACCGTCGAG
   Atu3646   4 100 124  699329 ..  699344 - -11.8  -5.19879   GTCCAAACATAAAAA              GGCGGC ATAA GCCGCC               TTTTGTCCACCCTCA
   Atu3653   8  68 167  703750 ..  703762 -  -7.7  -3.86897   CTGATCTTCGATAAA                GATGC TGG GCATC                GCATTCTCCTGCCCG
   Atu3661   8 100 394  708652 ..  708684 - -17.1  -3.28791   ATTTCTGTCGCAGAA      CTCGGTCGCAAAACT CAG AGTTTCGCGGCCGAG      TTCTGCGACGGCGTA
   Atu3668   6  59 118  715922 ..  715932 -  -8.2  -2.93853   TCGCGTCAAGGAAAC                 GGCG CGC CGCC                 CTTTCGATTTCTTTA
      pbpC   7  67 181  768951 ..  768972 -  -5.7   -4.1399   TGACCGATACAGAAA           GCGCGCTGA ATTT CCTGCGCAC            GGCCCTCAACATCCA
   Atu3727   8 100  22  808350 ..  808376 - -15.9  -5.63517   GCTTTAAACAAAAAA        GCCCCGG-AGCG ATGT CGCTGCCGGGGC         TTTTTCTTGAAAGAT
      rpmE   8 100  29  825643 ..  825659 - -13.7   -5.4833   GCAGGCAACAAAAAA              GCCCGGT AAA ACCGGGC              TTTTTTTAAACAATC
   Atu3756   7  62 434  837527 ..  837540 -  -4.5  -4.08216   CGATCCGGCCGAAAA               CGTCC ATCT GAACG                GCATTCTGCACACAT
   Atu3763   5 100  38  842698 ..  842715 - -14.1   -5.5604   TCAAGCAACAAAAAA             CCCGCCG TCAC CGGCGGG              TTTTTTGTTGGCCTT
   Atu3767   7  76 -30  849132 ..  849157 - -10.3  -3.68619   CGGAACTGATTTAAA         CCGTGACCGCC AGAA GCCGGTCGCGG          CCTTTTTCCTTGGCC
      kpsF   8  54  77  857335 ..  857346 -  -5.8  -3.23452   ACGCTGACAATCGAA                CCGA TAGA TCGG                 TAAGCCAGGGGCCGC
      galU   8 100  23  860775 ..  860794 - -10.7  -5.45802   GCCCCAAAACAAAAA            TCCCGGC GCGAAG GCCGGGA             TTTCCTTGTGTATTC
      gltD   6 100  28  866721 ..  866744 - -14.6  -5.65927   CAGTCAAACAAAAAA          GGCCTGTCGC GTCT GCAACAGGCC           TTTCCGTTTCCTATC
      mdeA   7  68 122  902645 ..  902658 -  -8.1  -3.65827   GAACTGGCAGTGAAA               GAGGC TCTC GCCTC                CGCGCAAACAACAGC
   Atu3815   4  60 204  910158 ..  910175 -  -6.9  -3.53811   TCGATTTTTCTGAAA             GAGCCGG AAAA CCTGCTC              TTCGGCTACTGGGAA
      metE   5  73 -21  919367 ..  919383 -  -8.7  -3.79747   TTAGCCAGCACTAAA              CCGAAAG CTC CCTTCGG              ATGATTTCCGCCCCT
   Atu3829   6  52  49  924357 ..  924370 -  -6.7  -2.84276   ATGCTGAATGAACGA               CAAGG ATGT CCTTG                TGTTTCAATCGAAGA
   Atu3833   7  67 252  929772 ..  929788 - -10.1  -3.14211   ATCGTGCTTCACCAA              GCGGCAT TGT ACGCCGC              GGAGATATCGAAAAC
   Atu3845   3  47 369  938826 ..  938839 -  -2.4  -3.48593   TAGCGTCTTAGATAA               GTTC ACAGCG GAAC                TTTACCTTAGTGGAA
   Atu3851   4  47 405  942562 ..  942595 -  -3.8  -3.30124   GTTCATTGCGGAGAA     TTCACGCCTCGCCA GCTCGA CGGGAAAGCGCGAA      AAGAAGTCCGACACG
   Atu3851   4  47 345  942626 ..  942655 -  -4.4  -3.09635   AGCTTGAGCACTGAA      GAC-GCTCGCA-AG TGGG CTATGCAAGCTGTC       CTGTTGAAGCGAAAA
   Atu3872   5  95 259  965764 ..  965794 -   -14   -3.5393   ACCAGTTGGCCGAAA       TTGTCGATGCGGTC GGC GACCGCATCGACGT       GATGATGGACGGCGG
      pldB   6  75 276  980357 ..  980376 -  -6.4  -4.63932   CACCGCGGAAGAAAA            GCCCCTTT ATGA AAAGGTGC             AGGATCAGGTCCGCC
      soxR   8  56 154 1016091 .. 1016104 -  -3.7  -3.90316   ACCGGGTGAAAAACA               GGCTG ACCT CGGCC                CCGAGCGTGCGGGAT
      soxR   8  56 -38 1016275 .. 1016296 -  -8.6  -2.63715   ATTCAGCGGAGACGA           GGCGGCGC GGGCCA GCGCCGTC            ATCGGCCAGAACATC
      repC   7  58 118 1022736 .. 1022762 -  -3.8  -4.00407   ACTTAAAAATGTAAA         CGAAAGCTAATT GGC ACTTAACTTTCA         TTACTTTGCATTAAC
   Atu3929   1  70  61 1031760 .. 1031776 -  -6.5  -4.09243   CAGATCCCGCTAAAA              CGCCCTA TCG CAAGGCG              AGCCTTGAACTCTGG
   Atu3940   5  63 461 1043829 .. 1043841 -  -9.1  -3.15544   GCTCAGCTCCACCAA                TCGCG GAA CGCGA                TTGGTGTGGTTATGT
      ordL   7  57  83 1048887 .. 1048897 -  -8.2  -2.78384   TGCTGGCGGATGATA                 GCGG TCG CCGC                 ACTGCTCAACGGGAA
   Atu3951   5  43 231 1053922 .. 1053937 -  -3.2  -3.03771   CGATACGCTCGAAGA              GGCGAT AGAG ATCGCA               AACGATACGGTCTAC
       ina   7  59 331 1078997 .. 1079024 -  -7.6   -3.2794   GGCGATCGAGATCAA        CGGCCCGATCGGC TGC GGCGA-CGCGCCG        GTTTTCCCCGGGGAC
   Atu3981   5  83 376 1094678 .. 1094694 -  -7.9  -4.56597   TGCGCTGGCGAAAAA              TGCCGCC ACC GGCCGCA              GGAAGATCGTCGTCT
   Atu4002   6  58 298 1115885 .. 1115912 -  -3.5  -3.96148   GGCGCTGATGACAAA       CACCTC-T-CAGC GCGT GCTGCATGAGGCG        GAACTGACCGCAGCC
       tnp   7  63 300 1120501 .. 1120527 - -10.1  -2.67423   CCGAAGAACATGAAG         GAGGGCCGCCA GACCG TGACGGCCTTC         GGCGTGCTTTCCGAC
   Atu4028   8  89 418 1142334 .. 1142363 - -13.6   -3.6692   TCGCATGTCAAAACA       CGCCCTCTTCGT TGTCAG ACGGAGAGGGCG        TTGTATTATCCGGGC
   Atu4036   7  90 397 1150828 .. 1150840 -  -5.5  -5.14563   GCCTTCAGGAAAAAA                GCCTC GGC AAGGC                GCATGGTTTTACCGA
      exoU   5  79  37 1178426 .. 1178446 - -12.6  -2.89267   TGCAACGAGATTAGA            TCCTCGGC ACAGG GCCGAGGA            TGACGGCAGAGAGTT
   Atu4071   7  60 416 1187180 .. 1187194 -    -7  -3.53012   TGCGGGCGCGGGAAA               GTGCCG TGC CGGCGC               TTTCGGAAGCACTAG
   Atu4093   3 100  34 1214401 .. 1214427 - -17.3   -4.8622   CGCTTGAAGCAAAAA         GGGCGGCACCC GGTCT GGATGCCGCCC         TTCGTGTGAAACAGC
   Atu4105  11 100  52 1224475 .. 1224496 - -17.3   -3.7732   TTTTGACATGAAGAA           CCCGCCGGA ATTT TCCGGCGGG            TTTTTTATTGGCCGT
   Atu4118   2  72  15 1237319 .. 1237334 - -11.8  -2.80028   ATCAACAGTCGAAAG              GGCCGG ATTT CCGGCC               TTTTCTTTTTCGGCT
   Atu4136   7 100  23 1256149 .. 1256170 - -14.5  -5.64274   TCACGCACAAAAAAA           CCGGAATGG GTGA CCATTCCGG            TTTTTTGTTTTGGCT
      lspL   4  57 303 1264948 .. 1264982 -  -7.7  -3.04144   GCGCGACGGGCAATA     TGCCGCGCTTCGCCG TGTGC CGGCCAAGGGCGACC     TTCGTTCCAATATTC
      putA  13  64 355 1274159 .. 1274177 -  -8.1  -3.44146   GGTGGCCAGAAGCAA            CGCGTGGC GCTG GCC-CGCG             CCCTTGTCGCCCATC
   Atu4160  11 100  28 1278883 .. 1278904 - -15.9  -3.95073   GCGGATATGGATAAA           CGGGCAGAC GCAA GTCTGCCCG            TTCATTGTCATTGCC
   Atu4164   5 100 173 1281786 .. 1281809 - -11.7   -5.9003   AAATCAACAAAAAAA          GCACGGCCC ATTACA GAGCCGTGC           TATTTTTATGACGGG
      deaD   5 100 172 1289263 .. 1289280 - -14.1   -5.4492   GATAGAGACAAAAAA             GCCCCGC GAAA GCGGGGC              TTTTTTCTTGGCTTT
   Atu4178   5 100  43 1301567 .. 1301586 -   -15  -4.26881   CGGCATAAAACGAAA            GGGCTCCG GAAA CGGAGCCC             TTTTCATTTGGTCGG
   Atu4198   1  43 468 1321417 .. 1321430 -  -3.7  -2.73542   GCCAACCGGGAACGA               GGCGC ACCC GCGCT                CCAGCCGCTCGATTC
   Atu4213   4  53  27 1336220 .. 1336250 -  -5.3  -3.31461   TATTGACGCCCATAA       CCCGATCGTCG CCATCACAT CGGCGAGCGGG       TAAGACGCAGGTTCC
   Atu4221   1  50 260 1344824 .. 1344842 -  -5.3  -3.06133   GAACTTCGCACGCAA            GGCGTGGT CGTC ACCA-GCC             TTTGCCCGGGGCACA
   Atu4248   5  52 -16 1372744 .. 1372763 -  -4.9  -3.49102   ACATTCTCTAGATAA            CGGTCAG GTTGGT CTGGCCG             TGTTGTTGCGAAACA
   Atu4271   6  83   8 1396228 .. 1396268 -  -9.7  -4.11585   ATCGACCAGAAAGAA CGTTA-TCCGGCCCGGCG AAACAG CGCCGGACCGATCCAACG  CCGGCGATCATCTGG
       nac   8  91  11 1403941 .. 1403979 - -15.4  -3.07816   CGCTGACTGATGCAA   CACATTTCCCGGTCCG CTGTGGC CAGACCGGGAGATGTG   ATGTCATTCCCTAAA
   Atu4286   5  84  89 1409800 .. 1409826 - -13.8  -3.14211   ACCGCCGTTCAGTAA         TTCCTTTGGCGA AAA TCGCCAAAGGTA         AATTGCGGAATGCAG
      aroE   2  45 396 1417723 .. 1417743 -  -3.9  -3.08812   GCCGCGGCAAGAAAG            GCCGGCA TGTCGGT CACCGGC            TATTTCGGCATGGCC
   Atu4309   2  58 220 1434654 .. 1434665 -    -3  -4.15669   AATTCATAAAGGAAA                TCTA TCCG TAGA                 TCATCCTCCTTGCCG
   Atu4316   2  68 181 1443390 .. 1443402 -  -9.1  -3.57462   GACGGGATGTGGAAA                GCCAG GTT CTGGC                GCGTGCCATCCACGC
      proB   9 100  24 1454913 .. 1454942 - -16.5  -3.72073   ATCCACTAAAACGAA       TGCGCGG-GGTGCA ACA CGCACCGCCGCGCA       TTTCATTTTAGGATG
   Atu4353   3  58 185 1486677 .. 1486703 -  -4.4  -3.86351   ACAGGGGAAAAAAAT        TGCCCGCATGG GGGATG CC-TGCGCGCA         TGGTGGGAGGCTGGT
      nnrR   9  69 313 1517081 .. 1517094 -  -3.7  -4.57569   CGAGGGCGCCAAAAA               CCGGG TCGG CCCGC                AGCTTAACGGCATCA
   Atu4411  12  58 343 1545668 .. 1545689 -  -4.4   -3.8709   AAATTCCTCGACAAA           CG-GCTGGA GCTTG CCCAGCACG           AATGGTCGCGCCTGA
   Atu4411  12  58 251 1545769 .. 1545781 -  -6.9   -3.4582   GGACTTTACCAAACA                GACGC AGC GCGCC                GCCGATATTCATTCG
   Atu4415   5 100  79 1556459 .. 1556486 -   -12  -5.06414   TGCCGGCAAGAAAAA        CGCCGTGCATCC TTTC GGATTCACGGCA         TTTTCAGTCGATGAG
   Atu4427   6  93  -2 1569460 .. 1569510 - -13.9  -3.78934   GTTTTGGGATAATAA CGTCAGG-ACCGGCTGCCGCGATG TCGT CGTCGTGGCAGCCGGGGCCTGTCA GTTCACATTGTGAAG
   Atu4454   2  66  23 1600566 .. 1600582 -  -4.3  -4.30719   GGCGGCGAGAAGAAA              CAAGTGG TAG CCGCTCG              ATCCTGTCGCCCTGA
   Atu4457   5  62 121 1602298 .. 1602312 -  -7.8  -3.53012   TTGTTCCGGGTGAAA               CACCGC ACC ACGGTG               TTCATGGCCGGGCTG
   Atu4462   4  45 427 1605006 .. 1605026 -  -3.3  -3.27994   CGAATTCGACACCAA           GCCGCATC ATAGAA GATGCG-C            TTTCACATGGACGTT
   Atu4462   4  45 420 1605022 .. 1605033 -  -2.2  -3.34902   CCGCATCATAGAAGA                TGCG CTTT CACA                 TGGACGTTCTCTGGC
   Atu4462   4  45 199 1605240 .. 1605254 -  -2.7  -3.17392   TATTGCCGAACGCAA               TCCGC GCGCG GCGGC               AAAAGTCGTTAGAGC
   Atu4484   6  57  58 1629828 .. 1629852 -  -7.8  -3.08867   TGAAGCTCGAAGAGA          TCGCAGCGCT GGTCG AGCGCGACGA          TATCAATCCTGAGCC
   Atu4491   6  56  40 1638411 .. 1638421 -  -8.2  -2.69871   GGGGAGAGGAAATAT                 GCGG TAC CCGC                 TCGATCCAAATGCAA
   Atu4498   7  62 459 1643492 .. 1643502 -  -4.6  -4.14392   CTCGAAGGGGCAAAA                 CCGC GAT ACGG                 CTTGGTTTTCGATGA
   Atu4498   7  62  17 1643934 .. 1643944 -  -4.6  -4.07568   TTTCCGGGCGTAAAA                 CCGC TCC GCAG                 TTTTACTGGAAATGC
   Atu4508   3  73  11 1654069 .. 1654091 -  -9.1  -3.78775   CCGCGCATGACGAAA           GAGGTGAGC TTGGC GCTCGCCTC           CTGTCTGTCCCTATT
   Atu4529   3 100  22 1676379 .. 1676413 - -23.7   -4.4078   TGCCTTGAACGAAAA    CGGGCCGCAG-CGGCA TTTC TGCCGGCTGCGGCCCG     ATCGAATTGCTGTGC
   Atu4557   5  49 261 1702728 .. 1702747 -  -4.2  -3.28712   CTGTGCCGCCGACAA            TCTGGC-GC TCG GCTGCCTGA            AGGCGCTGACGGAGG
   Atu4574   9  58  70 1722003 .. 1722017 -  -3.4  -4.09739   GGAAGTCGTTGAAAA               GGCGCC GGC GGAACC               TGCGTGAACTTTTTG
   Atu4581   2  49 378 1730093 .. 1730129 -    -6  -2.57244   TGATGGAGGAAGGGA   CGGTTGACC-TGTCGCTC GCC AAG-GACACGGTCAACAG   CCTGGAAATCTTCAC
      mocA   5  73  28 1736542 .. 1736571 -  -5.7  -4.41348   GGCCCCGGAAACAAA       GTCGCCTGA-AGCT CAT AGCTGTCAGGCCGC       CTGCAATTCAGGCGG
   Atu4600   7  86  13 1745681 .. 1745701 - -14.7  -2.95161   AAAGCTTAATAAGGA            TCGGGCGGC AAT ACCGCCCGA            TAATTGTTTGACTTA
      pit*   4  65 439 1783284 .. 1783296 -  -6.9  -3.85698   CGGTTTTTCCAGAAA                CACGC CTG GCGCG                GCATCAACAAAGCGA
      oxyR   4  57 288 1792860 .. 1792887 -  -6.3  -3.53012   CTCGTGTGTCGGAAA       TCGGCGAC--GCC TATG GGCTTGCCGCCGA        TTTCTCCAATTATTT
   Atu4649   4  62 127 1802671 .. 1802689 -    -8  -3.28712   GTGGGTGGTCTACAA             GGCGCTGC GCA ACGGCGCC             TATTATCCGTGGGAT
   Atu4649   4  62  22 1802776 .. 1802794 -    -3  -4.25104   CGTGCTGGAGGAAAA             CCAGCG TTTTCCG CGCGGG             GAATGAAACGGCCAG
   Atu4658   3  58  89 1814038 .. 1814052 -  -2.7  -4.09739   TGAAGTGCCGGAAAA               CCGCG TCGTG CTCGG               CATTGCCATCATCCT
   Atu4670   9  62 417 1830605 .. 1830627 -  -7.6  -3.58162   CGAGCAGGAAATCAA           GGATGATGGC AAT GCCAACGTCC           TGTTTTATCTGGGGC
       mdh   4 100  27 1835506 .. 1835523 - -14.1  -5.19275   AGTGATAAAATAAAA             GGCCCGC ATTT GCGGGCC              TTTTTCATTTCCGAT
   Atu4685   6  60  54 1844009 .. 1844024 -    -4  -4.15044   TTGGGCTGGAAGAAA              TCTCTCG CCG CG-GAGA              CGCACGTCGGCTGGA
   Atu4694   3  43 124 1853749 .. 1853777 -  -4.6  -2.54896   GGGTTAGGCAACTCA       GATCCACCCCGTT TTCC AACGG-GTGAGTC        ACTAGCTCCAGTCAA
   Atu4694   3  43  86 1853795 .. 1853815 -  -3.9  -2.78996   TAGCTCCAGTCAAAG            TTCCTGACA TGA TGTCAGGTT            TGCTCCCCGGACCAC
   Atu4702   3  61 206 1863772 .. 1863788 -  -7.9  -3.36749   GATCCCCAATATCAA              GACCCCG CAG CGGGACC              GGGAGATTGTTGCGG
      phoQ   3  46 401 1874112 .. 1874124 -  -4.7  -2.91264   TTCGCGAGGCACAGA                TCGCC GCG GGCGT                TGCTCCGGGCCCTGC
   Atu4724   8 100   9 1888180 .. 1888195 - -11.8   -5.1523   GGCACAATACAAAAA              CCCCGC CGAA GCGGGG               TCTTTTCTCTACCAG
   Atu4730   4  62 294 1894635 .. 1894647 -  -4.8  -4.17023   GCAATCAGGGGAAAA                TGCC TGCCG GGCA                GCGCTCGCGCGCTTC
   Atu4739   7  74  91 1906182 .. 1906216 - -10.6  -3.54424   GCGGAGCGGCTGAAA     GCTGCAATGCCGCTGA TGA CCAGCGGCAATGTCGC     GGCGCTCTATCGTTT
   Atu4752   7 100 183 1921234 .. 1921263 -    -5   -5.4505   TGTCTGAAGAAAAAA      TGGTCGGGACGGAG CGTT CTCCG-CCCGGC-A       CGGAAATCCGCTTGA
   Atu4766   9  57   9 1936162 .. 1936172 -  -8.2  -2.76696   GGCTTGTCGAATAAC                 GGCG GGC CGCC                 TTTCGCCCTTACCAG
   Atu4779   6  68  31 1949123 .. 1949154 -  -4.2   -4.4009   GCTGATCGCATAAAA      CGGCCGCTACCTGC AGAA GCGGATGGCGGCTA       TTTCTCGTAAATAGG
   Atu4788   8  81  88 1960446 .. 1960463 -  -8.3  -4.28254   TCCCAATATCGAAAA             GCGGCCG GTAG CGGCCGT              TTTTTGCCGCTTTAA
   Atu4792   4  95 203 1966781 .. 1966806 -   -14  -3.42395   TGCAGGACGCAAATA         GGCTCGCCCG GTTGAA CGAGCGAGCC          CTCCCAGTTACCAGG
      pssF   3  59 408 1983012 .. 1983022 -  -8.2  -2.87313   GAAAGAAAGACAGCA                 CCGG TTT CCGG                 TCATTGTGATCACGG
      bme6   0 NONE
   Atu4840   3  56 453 2019894 .. 2019915 -  -7.3  -2.91264   GTTCTGACTTATACA           GTGCTGTTG CGAG CAACAGCAA            CTCGACGAAACGAGC
   Atu4852   3  52  20 2033626 .. 2033641 -  -6.1  -3.03771   TTATATGGGGCAATA              GCCCA CGATCT TGGGC               AGAGCTAGGAAAAAT
   Atu4859   6  64  73 2043572 .. 2043594 -    -4  -4.33165   GCAAAGGCATGAAAA           CGGAGGCGTG CTG CATGTCTCCA           GCGACAACGAGAGCT
   Atu4879   5  71 171 2060366 .. 2060380 -  -4.2  -4.66938   ACGCGGAAGAGAAAA               GCGG CCCTCTT CCGC               GCCGGGACTGGAAGT
      orfB   6  62 383 2066187 .. 2066206 -  -7.8  -3.53811   TGCACGCTTGGCAAA            TCTGCGCC CGGC GGCGGAGA             TTAATGACAGGACTT
   Atu4896   3  54 451 2073084 .. 2073098 -  -2.8  -3.85165   TATTCGAAACCCAAA               TATCCC TGC GGAACA               CGTTTTATTGGAGCC
   Atu4895   6  51 363 2073821 .. 2073844 +  -4.5  -3.43071   AGACCTTGTGGCCCA          TCGGACGTG CATCAA TACGGCCGA           TTAGTTCATGTGGCC
   Atu4889   1  47 -35 2066557 .. 2066570 +  -2.3  -3.53091   TGTTATGTTCTTGGC               TGGAG TGCA CCCCA                TTTCACCGGACAAGT
   Atu4884   3  47 347 2064515 .. 2064542 +  -2.6  -3.53761   GGCCAGCAATGACGA        TTTCGGAAGTCC AAAA GGACTACGGCAA         TTTCAAGGGAAGTTA
   Atu4869   3  70  78 2053769 .. 2053792 +  -6.6  -4.21194   AAATCATGAGCGGCT          GCCGCTTCCG AGAG CGGAAACGTC           TTTTCGATCATCACA
   Atu4864   1  49 267 2050078 .. 2050088 +  -3.2  -3.53091   CATTTGGAACACGCG                 TGCA GTT TGCG                 TTTCAACCACCGCGT
   Atu4860   4 100  86 2046229 .. 2046254 +  -4.8  -6.02919   GGTATTTGCGACGAA        GCTCCTC--CTC ATAT GAGTCGAGGAGC         TTTTTTTGTTTCTCC
   Atu4850   6  52 124 2032894 .. 2032904 +  -4.6  -3.47387   GCCACTGACAGAGCG                 GTGC CAG GCGC                 TTCTCCCTCTTTTGG
      csgA   0 NONE
   Atu4829   6  63 427 2010435 .. 2010453 +  -9.6  -2.53263   GTCAGATCGTCGAAT             TCTCCGAT GAA GTCGGAGA             TCAGTTCGACATAAC
   Atu4819  11  72  10 1999847 .. 1999890 + -12.4  -2.56124   GCGTGAGTTGTAGTA AGGCAGGCCG-GTGAGTTGCG CAG CGCAACTCATGCGGCGCGCCC CTGTCTTTCGGTCAG
      bme4   5  53  55 1994196 .. 1994217 +  -3.5  -3.65046   TTCTCCAGCACAAGC           CGGCGGCCG TTTT CGCCCATCG            TTCTTGCCCTGGCCG
   Atu4805   7  52 263 1983659 .. 1983680 +  -4.3  -3.53343   GCATCGGCAAGTAAC           GCCCCTTCG TTGC CGAAGAAGC            TTTCAAGCGCGGCTT
      rfbC   2  45 248 1975637 .. 1975652 +    -4  -3.02144   CTTGGGCCGAAGGTT              CAAC-GG TGT CCAGTTG              TCTTCGAGAGCATCG
   Atu4791   6  83 164 1966631 .. 1966684 + -14.7  -2.80056   TTTCATTTCAGGCGA GGGGACCGACGGATCGTTCGTTACTC CAT GAGTGGCGAGCGGTCTGT-GGTTCCA GTTTGACTGGGTAAT
   Atu4780   8 100  87 1950875 .. 1950895 +    -9  -5.65927   TATTCCCCGCTGCAA            CCGCTATC CTCAC GATGGCGG            TTTTTTGTTTCCGTG
   Atu4765  12  70 247 1936382 .. 1936394 +  -6.9  -4.20368   GCCCGCCGCATTGCC                GCGGC CGA GCTGC                TTTATGTTGGCATCC
   Atu4751   4  63 371 1921789 .. 1921807 +  -8.8  -3.04322   GGAAAGTGATCCTTC             TTGTCGGC CAG GCCGACCA             TGTTCAGGAGTTCGA
       cat   7  79  11 1906264 .. 1906294 + -13.9  -2.76492   TCTAGCGGTAAAGAT       TGCCGGCCCGTCC AGACA GAGCGGGCCGGCG       CTTTCGCCTGGATCA
   Atu4729   7  60 240 1895187 .. 1895199 +  -9.1  -2.76189   GCTCAGGCCGCCATT                CAGCG CCA CGCTG                TAGTTCAGTCCATTG
   Atu4710   9 100  22 1874444 .. 1874468 + -17.2  -4.41616   ACGCCTTCGACATTC          TCCGGGCAGC CTTGC GCTGCCCGGA          TTTGTTTCAGGCGCT
   Atu4684   5  57 451 1844381 .. 1844417 +  -5.8  -3.56092   CGCGAAGATGGCCTC   GACG-TCGGGTGCCTTC GCCA GCAGGGAACCGAGCGTC    TTTGCGCCATGGTCG
   Atu4669   5 100 399 1831184 .. 1831200 + -15.1  -5.61881   TTATAAATACTTCAA              CGCCCGC TTC GCGGGCG              TTTTTGTTTTTGGAG
   Atu4657   3  64 444 1814575 .. 1814589 +  -2.8  -4.43012   CCCTGATCGGAAAGA               TGAGGA TCG TCCTGA               TTTTGCTGTTCACCT
      betC   6  68 367 1803167 .. 1803181 +  -7.1  -3.97947   GTCGACACCGGCACA               GGCCT TGAGC AGGCC               TTTGTCGTAGATCAG
      katA   6 100  27 1796490 .. 1796515 + -19.1  -4.84017   TAGCCGAAAAGACAA         CACCTCCCCGA GCGA TCGGGGAGGTG          TTTTTGTGGCGGCTT
   Atu4635   3  70 366 1785985 .. 1785997 +  -3.3  -4.72272   ATTGGCGAAATCCAC                CAGCA ATA TGCCG                TTTTTGGTCACGAGG
   Atu4632   0 NONE
      orfA   4  60 294 1749843 .. 1749853 +  -2.4  -4.28432   GGCCGTTGAAGCTCT                 CGAC ATA GCCG                 TTTTGCATTGGCCTT
   Atu4599  14  91  48 1745681 .. 1745701 +   -14    -3.049   AAAGCTTAATAAGGA            TCGGGCGG CAATA CCGCCCGA            TAATTGTTTGACTTA
   Atu4591   7 100   6 1738716 .. 1738755 + -20.2  -2.78816   GGTGAAATGACGCGC  CGCAAAACAGGCGCCG GTTAAAGA CGGTGCCTGTTTTGCG   TGTCATGACCAGTCG
   Atu4580   5  74  71 1730387 .. 1730410 +  -9.6  -3.64283   GCTAAAATATCTTAG          CTGACTGCCT GTGC GGGTAGTCAG           TTATTGCCGCCTTTC
      purR   4  45 173 1703171 .. 1703209 +  -4.6  -2.70932   ACCTGCAGCGTGAAG  TTTTCGC-GGCTGCTGA GAACGA TCAGCGGCCAGAGGAAG   TCATTCCAGCGCCAC
   Atu4530   2  95 209 1679359 .. 1679379 + -15.4  -3.18582   CGGATTGATGACGAT            GCCCGCGG ACTTG CCGCGGGC            TTCGTGGATCCAGTC
   Atu4513   1  57 243 1661456 .. 1661485 +  -7.9  -3.01712   AAAAGGTGATGGCGA       TCAGCG-CATCGTC GCG GGAGATGGCGCTGA       TATTGCCGAGCCCGC
   Atu4507   4  57 104 1654071 .. 1654089 +  -8.1  -2.73275   GCGCATGACGAAAGA             GGTGAGC TTGGC GCTCGCC             TCCTGTCTGTCCCTA
      setA   8  55 440 1647515 .. 1647527 +  -4.7  -3.61894   TGGCCATGATGTTGG                CGCGG CTG CCGAG                TTCTTCCGGGGCCTT
   Atu4497   4  76  -3 1643877 .. 1643900 +  -8.9   -3.9978   GCGCCGCCGCGACGG          GTAGGGCAC TAAAAT GTGCTCTAC           TTCTTCGTTTTATCG
   Atu4490   8  51 240 1638477 .. 1638489 +  -4.7  -3.38314   TACCGCCCCAGATGC                CGCTC GCC GCGCG                TCTTTGCCAGTTCGA
   Atu4472   8 100 208 1614781 .. 1614804 + -12.5    -4.329   ACGAACGAGGTTATC          GGGAGCTTC TCACGC GAAGCTCCC           TTTCTTCGTCTCTTC
   Atu4466   4 100  24 1609472 .. 1609495 + -18.2   -4.8622   ATGGGAAAGAGAAAA          GGCGACCGGT GAAA ACCGGTCGCC           TTTTTCGTTCAGACG
   Atu4461   4  54  44 1605500 .. 1605519 +  -6.4  -3.21099   CCTCGTCGGTGATCA            GCGTATTG CAGC CGATGCGC             TTGATCGTGGCGCGG
      adeC   6 100   7 1569463 .. 1569507 + -20.8  -2.55551   TTGGGATAATAACGT CAGGACC-GGCTGCCGCGATG TCGT CGTCGTGGCAGCCGGGGCCTG TCAGTTCACATTGTG
      rspE   8 100 266 1556514 .. 1556547 +  -2.3  -5.89947   GAGGCGTGGTCAATG     GGGCCGGATCGCT GCTTTCAA ATCAATCCGGCCG      TTTTTTTTGCGTTTG
      nnrU   4  47 -51 1529638 .. 1529680 +  -2.6  -3.52678   GGTGTGGTGGCTGCT GGCCG-GCGG-CCACGCC ATGCTCTTC GGCGCGGACCCCATGGCC TATTTCTGAAGAGTT
   Atu4383   6 100  32 1521927 .. 1521951 + -17.9   -3.9941   ACCGTCAAAACAAAA          CGCCCCGGAAG TGA TTTCCGGGGCG          TTTCGTTATCAACCG
       cy2   3  46 209 1517545 .. 1517559 +  -4.9  -2.94099   GGTGTGCAGCGTCGT               GCCGG TCATT TCGGC               TATATCCTGACGCGA
      thuR  11  78 179 1502240 .. 1502252 +  -6.2   -4.7373   TTCTGTGTTCGTGGA                CGGC TGATC GCCG                TTTTTGGTAAAGTGC
   Atu4357   4  79  25 1494641 .. 1494665 + -11.4  -3.63627   CTCTCATGAAGGACG          CGGAGAGCCC CAAAC GGGCTGTCCG          TTTCCAATATGCCCC
   Atu4354   5  60 376 1491141 .. 1491161 +  -8.2  -3.06796   GATGACGGCCATCTG            CAGCGGCG ATGTG CGCAGCTG            TTCCATCACCTGCAA
      bexD   4  60 130 1458479 .. 1458502 +    -8  -3.03443   TCCGTCGCGATCAGC          CGCCGGGCGA GCCG TCCCACGGCG           TATATGTCCTGATCC
      yafB   9  86  10 1418041 .. 1418063 + -15.6  -2.75826   GCCTGATATCCGGAG           GGGAGGGGCA TAC TGCTCCTCCC           TCATCTGTTCAAATG
      menG   8  89  32 1409802 .. 1409824 + -16.4  -2.52896   CGCCGTTCAGTAATT           CCTTTGGCGA AAA TCGCCAAAGG           TAAATTGCGGAATGC
   Atu4264   2  47  76 1391423 .. 1391436 +  -2.3  -3.53444   GACAGAAACTGGTGG               GCTGG GAAG CTGGC                TTTCACAGCGCCTGC
      atsA   8  64 367 1381235 .. 1381249 +   -10  -2.71364   CTGCAGATCACGCAG               CAGGTC GAT GACCTG               TCCTTGGACGGATCG
      attK   7  65 306 1373045 .. 1373058 +  -9.5  -2.92192   CTCTCCGCCGCCTGC               GCGGG GCCG CCCGC                TATCGTTGCCTGGAA
   Atu4220   4  62 372 1345450 .. 1345464 +  -4.2  -4.08767   TTGACCGGGAGAGAC               GGCG CGCACAT CGCC               TTTTCCGAGGCTACG
      ugpQ   6  84 326 1336492 .. 1336519 + -12.7  -3.41693   TTGCGCTGGCGAAGA        GCGCCACCTCG CCTAGA CAAGGTGGCGC         TTCATTCGTGCTGAA
      wrbA   7 100  27 1324028 .. 1324053 + -15.5  -3.20901   GTAAATCCAATAAGT         GCCTTCCGCGT TATG ATGCGGAAGGC          TTGGGTTCATAGCCT
   Atu4197  10  54 175 1321886 .. 1321897 +  -5.8  -3.28791   AAGCCGGCGGGTGAC                GCCA TCGA TGGC                 TTATAGCCCGCAACT
   Atu4197  10  54 193 1321904 .. 1321920 +  -6.5   -3.1247   ATCGATGGCTTATAG              CCCGCAA CTA TTGCGGC              TTCGCTCTGGACCAT
   Atu4185   2  86 249 1310240 .. 1310258 + -11.7   -3.8901   CCAGCCGACACCAAG             GGCCGCT ATCCA AGCGGCC             TTTCGTCGTTTAAGG
      clpB   4 100   8 1301567 .. 1301586 +   -15  -4.58773   CGGCATAAAACGAAA            GGGCTCCG GAAA CGGAGCCC             TTTTCATTTGGTCGG
   Atu4165   8 100  56 1284567 .. 1284588 + -17.3  -5.48063   AGTCGTCCCGCGAAG           GCACCGGCC ATTT GGCCGGTGC            TTTTTTGTGTTGGCT
      putR   9 100  19 1278883 .. 1278904 + -15.9   -3.5002   GCGGATATGGATAAA           CGGGCAGAC GCAA GTCTGCCCG            TTCATTGTCATTGCC
      gshB   9  68 -44 1265240 .. 1265279 +  -7.8  -3.77087   GTGTCGATGCAGGCG  GCGTCCGGCGGTGCCCTGT CGA ACAGGCTGCTGGC-GACGC  TTTGACTATTCCGTG
   Atu4137   9  85 409 1257761 .. 1257775 +  -4.2  -5.14563   GCTCTCCAGCCAGTC               GGGC AGATCGA GCCC               TTTTTTGCTCGCCAG
   Atu4120  14 100   6 1239375 .. 1239397 + -16.3  -3.32769   GGTGAAATAAAAAAA           GGCGGCGCA GAGAA TGCGCCGCC           TTACTCATTTCGAGA
      dppF   8 100  33 1237319 .. 1237334 + -11.8  -5.27023   ATCAACAGTCGAAAG              GGCCGG ATTT CCGGCC               TTTTCTTTTTCGGCT
      rpsA  14 100  27 1224475 .. 1224496 + -17.3  -5.45652   TTTTGACATGAAGAA           CCCGCCGGA ATTT TCCGGCGGG            TTTTTTATTGGCCGT
      cydB   9 100 178 1214401 .. 1214427 + -15.8  -3.25823   CGCTTGAAGCAAAAA         GGGCGGCACCCG GTC TGGATGCCGCCC         TTCGTGTGAAACAGC
   Atu4084  15  60  86 1204166 .. 1204176 +  -8.2  -3.13403   GCAAACCGCCGTCAG                 CGGC ATG GCCG                 TGTTGGTGCGCCGGG
   Atu4079   4  47 107 1200827 .. 1200852 +  -4.5  -3.05384   GCTGCGCCACCATTT         CGCCTGCGCGG ATCG TCACGCTGGTG          TTGGGTGGAACGGCG
      soxG  10  81  35 1187648 .. 1187670 +   -12   -3.5241   CCACCCATTGTCCAT           GGAAATCGGC CCG GCCGATCTCC           TGTTTATCGCCGGTG
   Atu4062   9 100  25 1180497 .. 1180521 + -22.9   -5.5112   GGTGCCATTAAAAAA          GCCGGCGGGTG ATA CACCCGCCGGC          TTTTTTGTTCGTACC
      exoV   9  54  77 1178326 .. 1178345 +  -6.4  -3.16742   CTCTAACGTCTCTGT            CGTCATTG CTCG CAATGCCG             TTCATGCCAATTGCG
      exoV   9  54 113 1178362 .. 1178399 +  -2.6  -3.96705   TCATGCCAATTGCGC   CGACGT-CATCCTCGGG CTTGT CCCGAGGATCCGCAACG   TTTCGATTTTCTGCA
      exoV   9  54 336 1178585 .. 1178636 +  -2.7  -3.81575   GCCGCGCGTGATGGC GGGCA-GGGCGGGTAGCCGCGTCA GGGCA TGGCTCAGCGCGCCGCCCATGCCA TTCTGCTTTTTTGCA
      cvgS   6  87 -15 1163653 .. 1163681 + -13.9  -3.29511   TCATACGGCAAAGGC       GACGG-GGGCGG AATAGG CCGCCCGCCGTC        TTGTCGCCGGCTCAG
   Atu4043   6  64  78 1157257 .. 1157273 +  -2.9  -4.46212   CGTCGGTGGTGACAG              TGCCGAG CAC CTTGCCA              TTTTCTCCTGCGACC
   Atu4039   3  47 104 1154044 .. 1154060 +  -2.1  -3.53012   ATGCCCGGCATCGGA              TCGGCGC GCA GCGGCCA              TTTCAGCACCACCCG
   Atu4035   8 100   5 1151134 .. 1151175 + -14.7  -4.39746   GGAGCCGCTGACCGC TAGAGCACATCCGCT-CT AAACGGA AGCGGCGGATGTGCTCTA TCTTTTTGTTTTATC
   Atu4027   5  62 207 1142985 .. 1143004 +  -7.8  -3.53012   CAGATCATTGGTCTC            CTGCAACG CGGC CGTTGCCG             TTTCCCGGGCGACGC
   Atu4027   5  62 233 1143011 .. 1143021 +  -8.2  -3.28708   CCGTTGCCGTTTCCC                 GGGC GAC GCCC                 TTGATCTGGAGTTTC
      kgtP   6 100  27 1130076 .. 1130095 + -12.8  -5.07652   ATCGGCTCCAGGAAA            GCCCCGTC TCCC GGCGGGGC             TTTTGTTTTCAGGCC
     arcB*   3  46 181 1123110 .. 1123129 +  -4.9  -2.91593   GGCTGCACGGAGGCT            GCGTCCG CCAGTT CGAACGC             CTTTATCAGGCAATA
      fabH   1  43 365 1116538 .. 1116572 +  -2.7  -3.05844   ACCCGCAGCATGGAG     GCGGCAATGGGATCG ACCCC CGATGCCATGACCGG     TCTTGCAATGAGGGA
   Atu3993   7  49 -27 1108064 .. 1108074 +  -3.2  -3.49086   CGCTGTCATTGTCGG                 CCAT GTC GTGG                 TTATCATGATTGTCT
   Atu3993   7  49 -22 1108069 .. 1108083 +  -2.8  -3.58365   TCATTGTCGGCCATG               TCGTGG TTA TCATGA               TTGTCTGATGTCATG
   Atu3988   6 100 -16 1103835 .. 1103864 + -11.4  -5.00616   TTGGCCGCCAACGGT       GGGAGGGCAACG AGTAAC CGCTGCCCTTCC        TTTTTTCCGAACGGC
   Atu3973  10 100  26 1079272 .. 1079296 + -13.6  -4.42765   AGTTGGTCGCATTGA         CGGGCGTC-CC TTGC GGTGACGCCCG          TTTCCTTTTTTAGCG
   Atu3952   5  57 285 1056881 .. 1056909 +    -6  -3.56594   CTTGCCTTCGAAGAT       CGTGCCGATCAGG CTTT CCTGA-CGGAATG        TTTCGCCGGCTTTCA
   Atu3928   3  56 225 1032049 .. 1032059 +  -8.2  -2.62184   CGCGATGTCTCTCGA                 CGCG ATG CGCG                 TAGTGTCCGCGACGG
   Atu3921   3  41   3 1022737 .. 1022761 +  -2.9  -2.73781   CTTAAAAATGTAAAC          GAAAGCTAATT GGC ACTTAACTTTC          ATTACTTTGCATTAA
   Atu3917   5  57 320 1020948 .. 1020961 +  -8.1  -2.71681   TGATGCCGGCGACGA               TGGGC AGAT GCCCA                TAGTTGAAAAGATTC
      amyA   4  74   4 1016245 .. 1016257 + -10.5  -3.61398   GATTCCGAATAAGGG                GCGGC TCA GCCGC                TTATTCAGCGGAGAC
   Atu3889   3  62  56  984552 ..  984573 +  -2.9  -4.23213   CTGTCACGCCAGCCC           GCGATCG CGTTCTTC CGCTCGC            TTTCTTCCATGTCGG
   Atu3873   3  68 166  967739 ..  967750 +  -7.2  -3.89524   CGCTGCCCGCCTCGC                CGGC CCGC GCCG                 TTTCTACCCTAGCAT
   Atu3862   6  60 232  951995 ..  952010 +    -9  -2.79492   AGACCTTCCAGCAAA              TCGTCG ATCA CGACGA               ATTTCGGCTTCAAAA
   Atu3858   9  65 140  948120 ..  948136 + -10.9  -2.51966   GCGTTAGGGTAATCA              TTAGGGC GCC GCCCTAA              ATTCCTAAAATTTCA
   Atu3853  11 100  28  943937 ..  943978 + -17.3  -4.07568   TGGTGGTTCGGGGAC CGGTGGGGTGGTGGGTATA TATA TACCCCCACCGCTCCACCG  TTTTGGGCCGGAACG
   Atu3850   6  77 466  943163 ..  943188 +  -8.2  -4.19817   AACAACGTCGCGGAA         GCTGTCGCGC GCGCCG GCGCGGGAGC          TTTTACATCGCTGCA
   Atu3844  10  58 444  939579 ..  939595 +  -5.1  -3.68073   CGCGCTGCTTCTGCT              CTTCGTT GAC AACGACG              TTGTTCGCTGACGTC
   Atu3832   4  54  28  929904 ..  929921 +  -6.3  -3.17075   CGCGGTGAGTGGCCT             TTTGCGT CAAG ACGCGAA              TTAGCTTCCCGCAAG
   Atu3822   7  57 330  919670 ..  919686 +  -7.3  -3.02144   TGGACTTCTGCAGTT              TGGGGAA AGC TTCCTCA              TATTGCCGCCACTCC
   Atu3814   5  65 333  910682 ..  910692 +  -5.4  -4.07568   ATCGATAGCATCTTC                 GAAG CGG CTTC                 TTTTGACCGAGAGGG
      aspA   5  52 -26  887340 ..  887380 +  -6.7  -2.73364   GCGGTTACCGTTACG  GCTGGCGAAGCCGATCTTC GCC GATGATCGTCGTCACCACC  TGCTTCACCTGGCCG
   Atu3785   5  75 312  874890 ..  874908 +   -11  -3.33087   ATCGACCGAAAGATC             GCCGGTCT GGA AGACTGGC             TTCTCGCCCTGTGTT
   Atu3782   8  86  24  866721 ..  866744 + -12.4   -3.8822   CAGTCAAACAAAAAA          GGCCTGTCGC GTCT GCAACAGGCC           TTTCCGTTTCCTATC
   Atu3773   7  67 192  857541 ..  857555 +  -2.8  -4.66264   GTCGCCAGCGCACTG               GTCG CCAGCAC CGAC               TTTTTGACGGTTTTC
      pykA  10 100  26  842698 ..  842715 + -14.1   -5.4756   TCAAGCAACAAAAAA             CCCGCCG TCAC CGGCGGG              TTTTTTGTTGGCCTT
   Atu3757   7 100  25  838996 ..  839013 + -12.7   -4.8622   AAGCACAAACAAAAA             TCGCCGC AAAA GCGGCGA              TTTTTCATTGAGGCA
   Atu3744   6  55 462  828432 ..  828443 +  -7.2  -2.78197   AGCCGTTTTCGATTT                CGCG GTCA CGCG                 CTTCTATCTGTCGGC
   Atu3728   1  54  45  809890 ..  809924 +    -2  -3.96148   CCACCAGCTACATGC     CCTTCGGCACCAGT ATCTGCG GCTGGCGGGGAAGG     TTTCTCATCGAGACC
   Atu3701   9 100 140  780657 ..  780685 + -13.9  -4.10795   GGGTAAAGGTTGAGA        CCCGCTGGCTGTA TTT TACAGTGAGCGGG        TTTCCCTTTTTTTGG
      fecR   4  55  97  769124 ..  769136 +  -7.7  -2.78679   CCAGCGTATCCGTCA                GCCAA GCA TTGGC                GTTTCGGTGGCAGAC
      fecR   4  55 366  769393 ..  769403 +  -4.6  -3.66803   CGGCGGGTAGACGAT                 GCGT GGG GCGC                 TTTCCCGTCTTGAGG
      panD   9  49 385  716403 ..  716419 +  -2.9  -3.53012   CGCCCGGACCCCGCT              CGCTTTG CAG CAGACCG              TTTCGCGCGAGCAGC
   Atu3652   3  59 374  704255 ..  704265 +  -8.2  -2.98786   TGTTGGACGTCGCGA                 GGGC AAA GCCC                 TATGGTTCTCATGTG
   Atu3635   2  54  39  688583 ..  688600 +  -6.9  -3.14211   CGAGGAAGAGATCGA             CCGCGAT GAAG AACGCGG              TTGATCCGCAGGCAT
   Atu3632   3  62  84  684647 ..  684659 +  -3.3  -4.32579   GGAGATCGGCAAGAC                GCACC ATC GCTGC                TTTATTCTCAAATGT
      bolA   4  66 403  679031 ..  679044 +  -3.7  -4.51174   GGCCGAGGTTCAGAA               GGGCG CGCA CGCCG                TTTTCCTTCTCGTCG
   Atu3619   4  51  86  673590 ..  673603 +  -3.7  -3.54543   ATGATGAGGCGCGTC               GAGCC ATCC GGCCC                TTTCACCACATCCAT
      plsC   6  60 359  665229 ..  665250 +  -4.3  -3.97947   AGGAGCCGCCGCGCT           CCAGGCC GAGAACGA GGCCGGG            TTTCTCCTCCGTGCC
   Atu3602   4  59 467  659424 ..  659441 +  -8.3  -2.92777   ACTCCTCAACAAAAA             AGCGGCC CGCC GGCCGCC              CTTTAATCTCTGCAA
   Atu3577   7  62 425  632763 ..  632778 +  -4.7  -4.08394   CTTGCCTTTTTCGCC              GATCG CCGCGC CGATC               TTTTCCAGCGCGTGT
   Atu3573   3 100 140  627563 ..  627590 + -21.4   -4.0371   TGTTCCTAGCGTTTG        TCGAGGCCCGGT TTTT ACCGGGCCTCGA         TTTATATCGGAAGTA
   Atu3564   3  63  10  618449 ..  618472 +  -8.8  -3.07962   GCATGACTTAAAACA          CCGGCAATCG TACT TGACTGCCGG           TGTTCACATATCAAC
   Atu3558   6  64 103  612745 ..  612763 +  -3.8  -4.25104   TTCGGCCGCTTTCTG             CCACGAAT ATA ATTTGCGG             TTTTCATAACCCGCC
   Atu3546   5 100  22  596905 ..  596929 +   -15  -3.85698   GCCGTCCGACAAGAC          CCGGAGGGCC GCAAA GGCCTTCCGG          TTTATGGAACGCGCA
   Atu3538   7  67  16  588092 ..  588118 +  -9.5  -3.12668   GCGGAAAAACCGCGT        C-GCAGTCCTGA AGGA TCAGGGCTGCAG         TTCGGTATCCCAGTA
   Atu3524  10  93 -43  575035 ..  575062 + -15.6  -3.07013   CGCAAGGGCAACTGA        TCCGAAGGACGC CGGG GCGCCCTTCGGA         TATGTTCGGCAAATG
   Atu3513   5  49   3  562812 ..  562824 +  -3.3  -3.57561   AAAACTGTCCTGAAT                GATCG GCG CGAGC                TTTCAACCCTTGGGA
      ubiG   7  57 164  559447 ..  559470 +  -7.4  -3.15544   CTTGGCTTCCTGCAC          CGAGGCATTG CCGA TAATGCCGCG           TTCATCCGCCTCGCC
   Atu3500   2  57 241  552026 ..  552037 +  -7.2  -3.12351   GGCATAGATATCGAC                GGCG CCGT CGCC                 TTGGGTATAGGAGAA
   Atu3492   3 100  13  543910 ..  543931 + -15.9  -3.80625   TGATCCGCATAAAAA           TGCGGCCGA ACAA TCGGCCGCA            TTTCGATTCTGCAGA
      panB   2  62 263  533109 ..  533136 +    -9  -2.94329   AGCCGTGCGATCCAC        CAGCAGCGCCTG CGCA TAGGCGCGGCGG         ATTTCATTGGCGCTG
   Atu3468   3  63  30  515973 ..  516013 +  -9.7  -2.53263   CATGATGGACGAAAA GCAGATAGTCGCGCGGGCG AAAAA CACCCGCGCGACCA-C-GC TCAATTACAGATCGA
      rhtB   4  53  -5  509088 ..  509110 +  -5.6  -3.36694   TACCGACGAGCCAGC           GCATAAGCCA TTG TTGTTTATGC           TATTTCCGCCTCACT
   Atu3455   5 100  29  504460 ..  504480 + -11.1   -5.4505   CTGCGAATAAGATAA            GGCGCGG CTAACCC CCGCGCC            TTTTTTGTTGGCGAC
   Atu3443   8  76 140  491659 ..  491674 + -10.4  -3.63655   TCCGCGATAAAAAAA              CCGGCA AAAC TGCCGG               TTCATTTGGTTCTCG
   Atu3440   5  51  39  488046 ..  488061 +  -3.2  -3.63744   CGTTCTCTCTGCAAC              TCCCTG GTCG CATGGA               TGTTTTCCGGCCGGG
      ssuD   2 100  14  476550 ..  476581 + -20.2  -2.52896   GAAGCGGGGACGATG      CCGGGCGGTCTTGT CGAA GCAAGGCCGCCCGG       TGCCTTCGCCAATCA
   Atu3423   5  58  10  471079 ..  471095 +    -3  -4.15044   GAATAGGATTTCGCA             GA-GACG GCAG CGTCATC              TTTATTGACGGCGCA
      agaE   8  75  37  462194 ..  462219 + -11.2  -3.40403   TGATGAATAAAACAA         CACCCGCACGG CATGA CC-TGCGGGTG         TTGTCGTCCGCCGCA
     attK2   5 100  27  449145 ..  449161 + -15.1  -4.52873   TTCTCCCCGCCTAAA              GGGCCGC TCT GCGGCCC              TTCTTTTTGTGCCGA
   Atu3392   2  64 407  437898 ..  437917 +  -8.6  -3.43961   CACCTTCGGGAACCA            TGCCGTCGA TGG TCG-CGGCA            TTGTGGCTCTTGTGG
   Atu3380   1  58 229  422752 ..  422766 +  -5.6  -3.63569   TCGATCTTCACCATC               GGCTTG ACG CCAGCC               TTCTTGAACACTTGA
   Atu3373   7  52 248  414966 ..  414984 +  -5.3  -3.29856   CATCGGGGGGAATCG            GGCAGACA TATC TG-CTGCC             TTCGGTCTTTTCCTG
   Atu3369   5  66  85  410647 ..  410659 +  -4.7  -4.31433   GGAGGAGGAGTGTTC                AGCGC TTT GCGCG                TTTCTTCTGGCGGTA
      ThuB  10 100  12  378553 ..  378572 + -16.4  -3.53012   TTGAGTTGCAGGAAA            GCGGCGGC GCGG GCCGCCGC             TTTCACACCCCACGC
   Atu3335   8  58 108  370500 ..  370512 +  -6.9  -3.35597   TTCATCCGGCAAACG                GTCGG GTT CCGGC                TCTTTCACCGGTGGA
      mclA   2 100  70  366449 ..  366471 + -17.8  -5.03994   ACCTTCACATAAAAA           TACCCCGGAC ATC GTCCGGGGTA           TTTTTATGTGTCGCG
   Atu3324   0 NONE
   Atu3311  11 100  12  343056 ..  343083 + -18.4  -3.55761   ATAGACCTCGCCCAC        CGGGCGAGCGGC ATCG GCCGCTCGCCGG         TTTCAGAGATCAGTC
      celE  10  59  34  332381 ..  332428 +    -9  -2.50113   CCGCTGTCAGCCACC GCCCTGAGGGCCGT-TGCTCGGT CGG GCCGAGCGCACGGCCGCCAGCCC CTTGATGCCGTCCTG
   Atu3299   3  70 365  327450 ..  327466 +  -6.6  -4.07568   CGACCAGATCGCGCT              CCTGAA TGATC TTCAGG              TTTTCGAGGCCCACC
   Atu3295   7  91  41  321632 ..  321655 + -11.6  -4.24204   AGCCGTTATTGTCAG          GCCGCGGGCG GAAA CGTCCACGGC           TTTTCCATCTGCATC
   Atu3274   9  57  74  297797 ..  297833 +  -5.8  -3.53012   ACACAATGCGGCCCT   GCAGATCAGGCGCCTCG ATGG TGAG-CGTCTGTTCCGC    TTTCAGCGCCGAGAC
   Atu3264   2  65 304  284628 ..  284658 +  -2.5  -4.63218   TTCCAGCCCGATTTC      CGCGCCAACCTTGC CGGC GTAAAGATGGC-CG       TTTTCTTCCCGCGGC
   Atu3259   9 100   8  277329 ..  277352 + -18.2  -3.60627   TCCGCTAAAACAAAA          GGGAAGGCGC AAAA GCGCCTTCCC           TTTCACGTCCGATGC
   Atu3246   6  70   1  265901 ..  265930 +  -9.9  -3.33969   ACGACGGCAGAATGA       GAAACGCCGCCCG GAGG TGGGCGGAGTCTC        TTATCAAGTGCCTTA
   Atu3232   6  62 427  250068 ..  250078 +  -8.2  -3.28712   AAAGGAAAGAAGCGA                 GCGG AGG CCGC                 TTCTCCCCCGAGGGG
   Atu3227   0 NONE
      aspC   1  42 163  232883 ..  232896 +  -2.3   -3.1544   GAAGAAGGGAACTGG               CCATG GTAG CAGGG                TTCAATATGCTCTCC
   Atu3209   7  75  88  223372 ..  223395 + -12.4  -2.87931   ATCTAAGAAGTCCCT          TCCACGTCGC ACAC GCGACGTGGC           TGTATGCCGGGTCGA
      ptxR   5 100  35  206839 ..  206858 + -16.4  -4.34402   CCCAATAAACAAAAA            CGCCCGCC TTTT GGCGGGCG             TTTTCATGTGCGGGA
      ugpC   7  65 235  199004 ..  199025 +  -8.7  -3.29144   ACGCAGGAACCTATA           TGTGGCAGC CAAG GCTGGCACA            TTGTGGCGGAGATAA
   Atu3181   4  79   5  192243 ..  192276 +  -7.3  -4.46656   AGGCGGCCTGATTGC     CCTC-GCCGCCCGCAT TTC ATACGAGCGGCAGCGG     TTTTAGTCTTCTCCC
   Atu3170   7  63  -1  180935 ..  180955 +  -9.7  -2.52516   AGGGCATCGCTATAT            GAGGCCTTA AGT TCAGGCCTC            GTTGATCCTGACACC
   Atu3155   2  77 -32  165002 ..  165026 + -11.4  -3.50447   TGGATGCGAAAACAA          CGCGACGAGT GGCAA ACCCGTCGCG          TTGTCTGAGAGTTCG
      kdgF   3  57 323  153179 ..  153207 +  -5.8  -3.53343   CACCGCGCCGAAGCT        GCTGCCGGGACG AAGCG CGTCCAGCCCGC        TTTCGAAGGCCGCTT
   Atu3134   4  81 -12  143063 ..  143082 + -12.1  -3.60151   CGCTGAAATGGAAAA            GGCCCCG GCATAG CGGGGCC             TTCTCGTTTGCAAGC
   Atu3126   7  85 379  133715 ..  133744 + -12.8  -3.57309   ATTTGAGATCGACAG       TCCGCCCGCTGG ACTAGA CCGGCTGGCGGA        TTTCCGCGCGTTTTC
   Atu3110   3  76  31  120514 ..  120534 + -12.6  -2.80994   TCACACGCGACGTCA            TCCTCGGC CCTGT GCCGAGGA            TCTAATCACGTTGAA
      ugpC   5  74 192  107501 ..  107517 + -10.1  -3.67296   TCAGCCGCGCATAAG              CGACGCC GAA GGTGTCG              TTTACCTGGGTGATG
   Atu3091   2  62 273   98535 ..   98545 +  -4.6  -4.21194   TCAGCCAGTAGGATT                 CGGT TTC GCCG                 TTTTCGATGATGACC
      ampR   5  60 440   85568 ..   85578 +  -6.8  -3.50853   TTTGTGACCCAGCCG                 GTCG CGA CGAC                 TTCTGATTGCAGCAG
   Atu3075   3  93 -14   81267 ..   81295 + -17.6  -2.92792   AGCGGCCGATGGAGC        GGCCTCAACAAG TGATC CTTGTTGAGGCC        TCGTTTCACATGGCT
   Atu3071   4  78 392   74597 ..   74632 +  -6.1  -4.74103   ATGGCCTGCTGCACG   CGAGGCGCACGCGCCAG ACCA CTGCCGCGT-CACC-CG    TTTTTGCATTCAGGC
   Atu3054   4 100 122   53449 ..   53464 + -10.4  -5.75342   TCCGCACTATTGCAG              CCCTCC TGAC GGAGGG               TTTTTTTTGCGCGAA
       asg   4  74 281   41943 ..   41959 +  -7.9  -4.12188   GCTCGGCCATCCAGA              CGGCAAC GAT GGTGCCG              TTTTCGACGTCGTCC
      exoZ   5  55 463    7032 ..    7048 +  -7.9  -2.76696   AGCACCATGGTCCGC              CCGGCCA CGC TGGCCAG              ATTGTTGAGACCCGC
   Atu3005   1  38 371    3349 ..    3370 +  -2.3  -2.59917   CAATATTTGAATTGA           TGGAAACGA CACA TGGTTTTCA            CTCTATTATTCTATT
   Atu3000   2  53 145    1042 ..    1052 +  -6.8  -2.87564   TCATAACTTCGCAAG                 CAGC AGC GCTG                 TATATGCCGACGTCC
      agaE   7  88  28    4098 ..    4125 - -11.3  -4.07568   CGGCGTGCGGTAAAA        CAAGCCTGCCG TTAGGT CAGCAGGCTCG         TGTTCCGGAGATCTT
      invX   5  64 104   13729 ..   13740 -  -3.6  -4.36914   GTCTGCCTGAGAAAA                GCGG TCCG CCAC                 GTCGACAGCGAAGAT
      intX  11  61 -25   15098 ..   15114 -    -5   -3.8211   CCCGATCTACAACAA              TCGGGC CGCTC GCCCGC              TTCTGCGTGTAGCAC
       tnp   2  87 355   27575 ..   27585 -  -8.2  -4.63486   ACCGCCTTAAGAAAA                 CGGC GTT GCCG                 AACGGACCACTGGTT
   Atu5031   4  54 147   31296 ..   31311 -  -6.1  -3.19157   CATCAACGTTATCAA              GACGC CATCCT GCGTC               GTCAGTTCGCCACTA
   Atu5040   2  46 295   40185 ..   40200 -  -4.6   -2.9356   ATGGAGAGTGATAGA              GCAGGG TCGG CCCTTC               GCATTCATGAGCTTT
   Atu5055   2  45 138   52302 ..   52318 -  -4.4  -2.72152   TGGACGACAAACGGA              CCATAC TGGCG GCATGG              GCTTCAGATTACTAT
   Atu5064   2  52 289   62588 ..   62598 -  -5.4  -3.28712   GGGCGCTCGTTACAA                 TCAC TGA GTGA                 GTTCAAATCGTTCAG
      dapA   9  70  56   65359 ..   65376 -  -5.5  -4.49389   AGTGGAGAAGGAAAA             TCGCAAG CTCC CGTGCGA              TTGCTCCTCGATCCT
      pdhR   4  84  18   75202 ..   75221 -  -9.2  -4.33675   AGTACAGCAGGAAAA            GGCAGCGC ATAC GTGCTGCC             TTTTTAGTTTGAGCG
      ttgS   3  47 311   85555 ..   85567 -  -4.8  -3.14931   CGGATTGCCTACGAA                CTGC CAGTT GCAG                CTTGGCATCAGGCCG
   Atu5090   7  60   0   93268 ..   93278 -  -8.2  -3.11955   ACAACGAGTAGGGAA                 GCCG GAC CGGC                 TACCGGCGGGCAAAA
   Atu5096   2  60 429   99849 ..   99881 -  -8.4  -3.04799   GATAAGGGGTCAACA      TTCCGAGCCGATTG ACATG CAATCGTCCCGGTA      ATGGGTTCAATCCAT
   Atu5105   8  85 -32  111775 ..  111796 - -12.9  -3.48269   CTGATCAAAGACGAA           GCCCTGCCG GAAA CGGCGGGGC            TTTTCCCTTGTTCAA
   Atu5114   4  60 137  122547 ..  122557 -  -8.2  -3.12351   GTTGCTGAGATCGAA                 GCCG GGA CGGC                 GAACCCAACGCTCGA
      attI   3  68  81  141467 ..  141482 -  -3.2  -4.46212   TGCGTGACGACAAAA              GCGG CTACATCT CCGC               CAACTGGATTTCCGC
   Atu5140   2  81 281  146646 ..  146671 - -13.3  -2.89742   GTCAACGGCCAGATA         CGGCGAGGTTG CATG CAATCTCGCCG          ATTTTTATCATATGA
      attT   4  45 359  150607 ..  150621 -  -4.2  -2.84745   CGCCTACAAGACAAG               TGCACG AGG CCTGCA               AGAGGCTATCCGAAA
      atsD   4  47  -4  157457 ..  157472 -  -2.5  -3.56643   TTGAGAGCCCGGAAA              CGCGA CTGGCC TCACG               CTGCTGCAAGACATG
   Atu5181   5  50  10  178089 ..  178100 -  -5.8  -2.74144   CTCGTATGTTTAAAT                CGTG GACC CACG                 GGAGTGTGTTTAGGT
   Atu5187   7  68 126  182749 ..  182760 -  -4.4  -4.49314   CACGATCAAAAACAA                GAAG TCGC CTTC                 GGCCGGTTCACCGTT
   Atu5192   3  56 272  187514 ..  187542 -  -6.7  -3.17714   CGAAAGGCCGAGCAA        CCGCGTAAGCA CCCGGCC TGCTTTCGCAG        TACGCTCCAGGTCGA
   Atu5197  12  71 203  192759 ..  192785 - -10.2  -3.30771   TTATATTTTCCAGAA         CGGAGAAGATAC GCT GTATCGTCTCCA         CGGCAATCCCGAATG
   Atu5206   7  60 181  204010 ..  204026 -  -6.5  -3.49475   GTGACCTTTAGAGAA              CGGCAAC GGG ATCGCCG              CCAGTCGCCTTCTGA
   Atu5211   6  60 367  208074 ..  208090 -  -4.4   -4.0641   TTCGATCCAGAGAAA             CCTTCCG CTAC CGGA-GG              CGACGACTGGCTATG
   Atu5222   6 100 209  217957 ..  217976 -   -15  -4.35116   GAGTTGACATCAAAA            GTGCGGGC TTTC GCCCGCAC             CGGAAATCCAGCTTT
   Atu5232   1  45 -19  228686 ..  228700 -  -4.2  -2.80816   TTCCTACTCATTAGA               TCGGCT TGT AGGCGA               TCACGTCCATTTCAA
      adhP   8  54 -15  236172 ..  236190 -    -3  -3.85698   TCCCCCCGGTATAAA             TCCTCAAG CGC CGTGCGGA             AGGAACACGCCCCGG
   Atu5259   6  61  59  256580 ..  256609 -  -7.9  -3.35867   GGAAGCTTCAAGGAA       GAACTGC-CCGCTG TGA CAATGGAGCAGTTC       CTGAGCGTTGCCGAC
      dctP   8 100  17  267006 ..  267043 - -24.3  -4.07285   TAGCCAAATAAAAGA   GCAAGGCCCCGCAAATG TTGC CATCCGCGGGGCCTTGC    TGTAGGTCACTCCGT
   Atu5281   6  62 436  278939 ..  278951 -  -7.7  -3.53224   GAGGCCTCGGCGAAA                TCCTG CGG CAGGA                GCAGGTTTCGACCCT
   Atu5284   3  58 187  280469 ..  280491 -  -4.7  -3.78644   AGGATCAGAAAAAAG           CTCTCCTGC TTGTC GCCGGAGGG           ACGAGTTACTCCGAT
   Atu5298   3  58 220  292392 ..  292402 -  -6.8  -3.45571   GGCCCGAAAGAGGAA                 GTCG ATC CGAC                 CGCGGAAGCCCGATC
   Atu5305   5  56 289  298127 ..  298137 -  -8.2  -2.53876   TGCGATCCCAAGCCA                 GCGG TAA CCGC                 AGCACCTTGCTCTCC
   Atu5317   6  50 116  311533 ..  311549 -  -2.1  -3.65046   CCTGCATCCCAATAA              CGCCGGA CAT TCCTGAG              CATTAAGGTCCGTTA
   Atu5324   2  44 196  315958 ..  315992 -  -4.1  -2.86124   TCCAGGGAAAGATGA     TGGCGGCACGGCTGA TCCTG TCAGCGCTGGCGCCT     TTTGCGTTGGCGCTT
   Atu5327   3  75 257  318362 ..  318411 - -11.3  -3.45945   TTCATCTACAAGCAA GCTCGTCGGCTGGCGGGGCGGG AAGGTCG CCCGCCCCG-CTGACATCGAAC ATGGCTTGCATCGTT
   Atu5336   5  86 267  327319 ..  327339 - -12.6  -3.68836   ACCGGGAAAACAACA            TCCGGGCA GGATT TGCCCGGA            CCGGAAAGTTAATGC
   Atu5341   2  52  98  330976 ..  331010 -    -5    -3.281   TCGGAATCGACAACA    GCAATGGGCGACTGA TTATGT TCAG-CGGCCAATGC     CCGGCAAGTTCGAGC
   Atu5349   4  65 356  340487 ..  340512 -  -7.5  -3.64716   CCATTGCCGAAAACA         GGCGCGCCACCG CCG CGAT-GCGCGAC         GAGGACCGATTGAGA
     orf1*   7  60 104  343161 ..  343182 -  -2.3  -4.26076   CGAGCTTTATCAAAA           GCTGAATATG CCC CATCTTC-GC           ACCCGCTAAGGGCAT
     orf1*   7  60  11  343257 ..  343275 -  -8.8   -2.7497   AGAGCAGTCCGAAAT             CGTACGCT AAG AGCGAACG             GAAGGGGAACTTATG
   Atu5359   6 100  10  353156 ..  353183 - -15.7  -3.37533   CCTGAAAACCAGCAA        GGGATCGGGAA TTTGCG TTCCCGATCCC         TTTTTTTAGTCAAAC
   Atu5368   8  60   8  360501 ..  360511 -  -6.8  -3.53563   AGATTGTCGGGTAAA                 TGCC TGC GGCA                 AAGTGAATCAACCGC
   Atu5374   7  70  82  364684 ..  364703 -  -2.8  -4.79752   GGCAAGAACAGAAAA            GATACCAC ATTG GTGATTTC             GACCAGTTCGGCAAC
   Atu5379   6  62 203  368862 ..  368878 -  -2.9  -4.29508   ATGCAGATGAAGAAA              CGCGG AAAAGAG CCGCA              CCAGCCAGACCCATT
   Atu5396   5  49  28  390612 ..  390626 -  -3.4  -3.59979   TCTCGGCACGGCAAA               CGGGCG CGA CACTCG               GCGACCCAGACGAGA
   Atu5418   7  57 448  411726 ..  411739 -  -8.1  -2.71712   GCGCGCCGTGCAAAT               CGCGT AATG ACGCG                GAATCGAGTGCATTT
   Atu5429   3  60   1  423326 ..  423338 -  -4.7  -4.00756   GATGTGACGAAAGAA                CTGCC ATG GGCGG                TCAGCCGTTGGAGAA
   Atu5437   4  68 300  430382 ..  430393 -  -7.2   -3.9122   TATTGGCCCAAATAA                GCGC GGAC GCGC                 TTCACACGCACCAGC
   Atu5443   8  78  63  436440 ..  436471 - -12.3  -3.16921   AGGAATTCTGACGAA      CCTGCTCCGGAGC CTTCAT GCTCCGGAGCAAC       CCGCTTCCTTCAGGA
   Atu5455   6  56 288  447298 ..  447312 -  -5.7  -3.36273   TTGCGGGAAGAGCAA               GGAGA ATATA TCTCC               GCCAACTGGATTTCG
       kup   5  62 339  458748 ..  458766 -  -4.4  -4.11394   AGCTGAGGCCCAAAA             GCGTTGTC ACC GCCTACGC             TGCAACAAAGGCTGC
       dat   3  57 -18  465173 ..  465203 -  -7.5  -3.05935   ACATCGCCGATTTAA       CGTGAATGCCCAC TAGAT GCGGGCACCGACG       GCTTTTTCCAGGTAG
      ecfR   4  51 293  479031 ..  479042 -  -4.4  -3.33815   ATTTTTCTGAACGAA                GACA TTAA TGTC                 GTGAAGTCTGCGTAC
   Atu5496   5  56 475  485750 ..  485761 -  -7.2  -2.94099   CTGGGTGATTACAGA                GCGG GTGT CCGC                 ATAGACCACCTTCAT
   Atu5501   8  69 196  492101 ..  492127 - -11.5  -2.74523   TGAGGGCGAAGACTA         CACCGACGGCC TTAAT GGTCGCCGGTG         TTCACCTACCTTCAT
   Atu5509   4  49  47  501200 ..  501234 -  -5.2  -2.95139   AGCAGCGAATAATGA    GGTT--TTCACGCACC CACCT GATGCGTGAATGAACC    GATCAGCAAAACTGC
   Atu5537   4  56  59  531980 ..  531998 -  -5.9  -3.33696   CCTGCTCGCAAGGAA             CAGCGCC ACCGG GGCGATG             TCATCTTCGGGCGAG
   Atu5546   3  62 251  539257 ..  539286 -  -7.8  -3.57144   GTCCTTAGTCTCAAA       GGCGA-ACCGGCG TCGAT CGCCGTTGCCGCC       ACAGGGCTATGAGCG
   Atu5536   5  52 172  531728 ..  531759 +    -5  -3.30124   GGCCAACCTTGCAAA      CGCTGGCGCTGGAGC GAC GATCTT-CGCCGGCG      TTGTCGCCGATCCAC
   Atu5519   2  62 207  511657 ..  511667 +  -6.8  -3.71848   AGCGGGTGCCAGCTA                 GCTC GAA GAGC                 TTGTTGGTGGCCGCA
      dnaJ   3  45 -11  507098 ..  507113 +    -4   -3.0263   ATCCTTAAACTGAAC              GGTTTT TGCT GAAACC               TGTTCGACAGCTCGT
      dnaJ   3  45  50  507159 ..  507174 +    -4  -3.05816   GGTTATCCGATTTCC              TGTTCT GGCC AGAACG               TTCAATCGGAAGTGA
      dnaJ   3  45 403  507512 ..  507530 +    -3  -3.19192   TGGGAAGCCTTCACG             CCATCTCA ATT TGTGAGGG             TTCCATTCCCTGCGC
   Atu5508   3  62 430  501413 ..  501427 +  -7.8  -3.58533   AGGCAGGCTCGGTAG               GCGGTC CCT GACTGC               TTTCGCCAGTTCTGC
   Atu5500   4  77 326  492305 ..  492321 +  -7.9  -4.34263   AGAAAGCAGCACCGC              GTCCCCG CGC CGTGGAC              TTTATGTTCTTAAAA
   Atu5489   7  62 179  479389 ..  479399 +  -3.2  -4.30576   CGACTCCCTTGCCCT                 GTTG ACA CGAC                 TTTTGATGGTGCCCA
   Atu5471   3  53 348  464003 ..  464019 +  -3.6  -3.63515   TGCCTGCGCTTTAGG              GTAGGG GATCA CCCTCC              TTCTTGCAAATGAGC
      attH   5  54 360  447936 ..  447946 +  -2.4  -3.92869   GAAATGGCGAAACGC                 CGTC TCA GCCG                 TTTGTCCGTCGCTCG
      fabG   6  88 472  432370 ..  432389 + -13.6  -3.34013   TGTCGCTGCTTTCCT            GCGCCTGA AGTT TCAGGCGC             TTGATTGGAAGCGTG
      dinF   1  42 167  423476 ..  423500 +  -2.2  -3.06796   GCACGAGCCGGCCGG         CCGCGATGT CATCACGA ACATC-CGG          TTCCATAACATACCC
   Atu5395   5 100  28  390428 ..  390463 + -16.2  -3.43492   ATTCTTGGCCTATCT    TACGACCGCTCCTTTG TTCA CCGAGGGGCGGTCGTA     TTCTCATCACTGTGG
   Atu5385   4  63  93  380562 ..  380595 +  -9.6  -2.65815   GTGCCGCCTGAGCGG     CCCGCCGGTTTCATC ATCGC GATGAGCCCG-CGGG     TGATATGCCTATGAC
   Atu5378  18  56 181  369140 ..  369153 +  -8.1  -2.51464   CCTTTTTTTTCCGAA               GCGGA ACGC TCCGC                CTTGGTCCGTGATGC
   Atu5378  18  56 291  369250 ..  369260 +  -2.4  -4.07618   GGAGCCGGACTTCTT                 GCCG CCA CCGC                 TTTCCTTGTTGACGG
     orf4*   6  59 328  361983 ..  362009 +  -8.6  -2.92293   ACGCCAGATCGCCAT         GATCAGCGCGTC CGT GACGAGCTGGGC         TGTCATGTTGGCATT
      rhtB   7 100  98  353156 ..  353183 + -16.4  -5.52384   CCTGAAAACCAGCAA        GGGATCGGGAAT TTGC GTTCCCGATCCC         TTTTTTTAGTCAAAC
   Atu5304   3  51 283  298448 ..  298477 +  -3.6  -3.53224   ATGTGGGGAAGAACT       GGCTTTTCAAAA AAGCAA TGTTGGAAGGCC        TTTGCGGCCGCCATA
   Atu5299   0 NONE
   Atu5283   8  62 323  280916 ..  280926 +  -4.6  -4.07568   AGGAGAGGCCAGATG                 TGCC CGC GGCG                 TTTTGCAAGCAACGC
   Atu5272   8  71 234  272877 ..  272903 +  -7.9  -3.92373   ACAGCGCATGATATC         GGCGGCACG GGCTCTAAG CGCGCCGCC         TTTCTCCGTCAGGTG
      narL   7  87  17  267010 ..  267039 + -13.5  -3.28119   CAAATAAAAGAGCAA       GGCCCCGCAAATG TTGC CATCCGCGGGGCC        TTGCTGTAGGTCACT
   Atu5262   1  43 232  261270 ..  261289 +  -2.8  -3.11812   ACTTGTGGAGATCGT            GCCCG-ACA TAC TGTGCAGGC            TTAGATGCTATCCCT
   Atu5258   5  55 401  257058 ..  257071 +  -4.5  -3.64703   ATTGTTTGCCGACAT               GATGC AGAC GCGTC                TTTCGGTGAAGAGAG
      fabG   7 100  12  246821 ..  246843 + -16.3  -3.07622   CTGAAATTGAAAGAA           GCCGGGCGA CATCA TCGCCCGGC           TTGCCTGCAATGTCT
   Atu5241   5  60 393  238689 ..  238699 +  -8.2  -3.05997   CGATAGCGGTCATAG                 GGCG TAC CGCC                 TGTCGTTTCTGCGGC
   Atu5221   5  61 401  218305 ..  218323 +  -5.2  -3.85698   GCTGGCGGTATGAGG             CGTGAGGA AGA TCTTCTCG             TTTCTCCAGAACGGA
   Atu5212   7  62   2  209868 ..  209919 + -8.59999  -3.17392   CAAAAAAGCAATGAT CGACGTC-GCGCCATCGGGACGGTT GAT GACCCTCCCGATGGCGCCGACAAAA TTAACTTAAAGGCTC
   Atu5196   4  45 -17  192910 ..  192922 +  -4.7  -2.83641   ATCGTCGTGCATCAG                ACGCC GAT GGCGG                TGTGATGGTAAATTG
   Atu5179   2  62 201  177673 ..  177683 +  -6.8  -3.62096   TGATTCACGAATCTC                 GGCA TAT TGCC                 TTTCGACTCATGCCC
      atsC   5  83 374  157621 ..  157632 +  -5.8  -4.86033   TCGAGCAAAAGGTTT                CGCA TCAC TGCG                 TTTTTCTCGAAGTTT
      attV   8  54  82  152403 ..  152414 +  -5.8  -3.20322   AAAAGCGCCAAAAAC                GGTC ATGC GACC                 TGTATTATCGTCGGG
      attS   3  70 127  151037 ..  151048 +    -3  -4.75404   TCGCGGAGCAGTTTC                TTTG AAGC CAAA                 TTTTTCGTAGAGTTT
   Atu5120   7  58  75  127768 ..  127785 +  -3.3  -4.18908   TGACGTTGTGGCCGT             GTCGGTT CAAA GACCGTC              TTATTTTGCCGATGT
   Atu5113   6  73 331  122967 ..  122979 +  -5.5  -4.56597   TGACCTTGCCATCAA                TGTCG TAG CGGCA                TTTTTCGGAAAGCCC
   Atu5104  12 100  12  111775 ..  111796 + -15.1  -4.36127   CTGATCAAAGACGAA           GCCCTGCCG GAAA CGGCGGGGC            TTTTCCCTTGTTCAA
   Atu5095   3  51  -8  100092 ..  100104 +  -3.3  -3.65046   TCAAAAGGCTCTGAC                GTCCT TTG AGGTC                TTCTTCGGATCCGGG
   Atu5089   5  68 192   93455 ..   93469 +  -7.2  -3.87551   CAACACCGTGGCGGT               GAAATC TCC GATTTC               TTTGAGTTTCATGAT
      attL   7 100  24   75202 ..   75221 + -11.4  -4.98531   AGTACAGCAGGAAAA            GGCAGCGC ATAC GTGCTGCC             TTTTTAGTTTGAGCG
   Atu5066  10  60 292   65425 ..   65438 +  -2.3  -4.24342   AACCAGACAGTGTCA               GGAGT TGTC ACGCC                TTTGTTACTAGAAGG
   Atu5046   4  45  98   47002 ..   47014 +  -4.8  -2.79679   ACCAAGCCGATTTGG                GCGA ACACA TCGC                TGTCATCGCGATCTT
   Atu5043   7  76 178   44481 ..   44498 +  -3.4  -5.04385   CATGGCGGACATTCT             CTCGTA GTCGGA TGCGAG              TTTTTTGCGCATCTC
   Atu5039   5  63 339   40760 ..   40786 +  -5.8  -3.82117   CCACCGATCTTTTTC         GGACGATCTGGT TTT GCAAGATCTTCC         TGTTTTGTCGCTGCC
   Atu5030   2  44 392   31789 ..   31804 +    -4  -2.87527   TCACGCAACGAGTTC              CAGAAG GGGT TTTCTG               ATTTGATACTCGCTA
   Atu5026   6  56 466   29170 ..   29227 +  -8.3  -2.56046   TTTAGCGTTGACGAC AGGCTTATCGGCGGCTCGCCCTTCGC GATTGAG GAGCGCGGCGATCCGCCGAT-AGCCA TAGGTTGGCATTTGA
   Atu5016   3  71 285   17861 ..   17879 + -10.2  -3.19285   CGAGAAAAATTCTAG             CGTGCCCA TGT TGGGCCCG             TATCTGTTTGAGGTG
   Atu5007   3  64  57   10101 ..   10114 +  -3.8  -4.35116   GCCCTCGCCGCTTCG               GTGC GACGTA GCAC                TTTTGGTATCGAGTA
      repC   3  55 281    4101 ..    4122 +  -7.2  -2.73994   CGTGCGGTAAAACAA           GCCTGCCG TTAGGT CAGCAGGC            TCGTGTTCCGGAGAT
      mas1   6  69 274   10059 ..   10075 -  -3.7  -4.56597   GGCGTGCCGCAAAAA              TAGAAAC CTG GTCTCCA              ATTATGCCACTGCAA
    gene6b   4  70 149   21455 ..   21469 -   -10  -3.40141   GAAAACTGCAAGCAA               CACCCA TGA TGGGTG               GTGATGTTTTCCGAA
   Atu6024   3  56 369   35432 ..   35450 -  -6.6  -3.26471   CGACCGGGACAGTAA             GATCGACG AGG CGGCGACC             GCAGAACATCGCCGC
      y4CG   6  59  88   56117 ..   56145 -  -8.2  -2.91036   GACGAGCAGAAGAAT       GCAGTTGGC-GCT GGAA AGCCGCGAACTGC        TGAGGAGGTCGAGGA
   Atu6054   4  74 377   65324 ..   65338 -  -2.1  -4.99134   ATCTCAAATGAAAAA              GTGCCG CTCG CGG-AC               CTGGACGACTATGTA
       dha   1  44 389   76215 ..   76227 -  -4.8  -2.59564   GTCTCACGGGACAAC                GACC TCGCG GGTC                TGCAGAGCGATCAGG
   Atu6090   1  42  42  107881 ..  107895 -  -2.7  -3.00259   GATAGAGATTACACA               TGCGG CCCCT CCGCT               TCGACCAAATACGGC
   Atu6095   9  72   6  116335 ..  116355 - -11.9  -2.78384   CGGCCTCTGAGGAGA            GCAGATCTC GGC GAGATCCGC            ATTCGCTATAAGGTT
   Atu6102   5  62  42  125542 ..  125560 -  -4.6  -4.07687   ATCGCGGCTTGAAAA             GCGATA CTCGATT TATCGC             GAATTTTGCGAGGGA
      phnA   2  39 460  129151 ..  129166 -  -2.4  -2.80344   GGCGCATGGAAGAAG              CGTGCC GGCA GACGCG               GCATCAGCTCGACCT
   Atu6114   4  47  97  134783 ..  134799 -  -3.7  -3.28712   TCCGGCCGGCGAGAA              GATCG GGGTTGA CGATC              CATACGGAGCGCCCT
      mcpA   9  52  -7  150625 ..  150645 -  -6.7  -2.82623   TCTCTTTGATAACGA            CTGCGGTGG AAC CCTACGCAG            CGAAGACCTGGGCAG
       tnp   8  65 356  166127 ..  166142 -  -3.2  -4.43012   ACCTGAAGACGAAAA              GCATGC CTCA GCATGG               CCGAATCTCGACCGA
       tnp   8  65  39  166435 ..  166459 -  -5.6  -4.07568   CTCCTTGCGGCAAAA          TTGGTCGTGG ATCCA CCTCGGCCAA          GTGACGATTACGGCG
   Atu6153   8  54 151  171509 ..  171526 -  -2.6  -3.96148   GGGGCGCATTACAAA             GACAGG TAATGC CCTGGC              CCGAACCATGATGGT
   Atu6158   2  45 130  175021 ..  175031 -  -2.4  -3.36256   GAGAGCGCGAAAAAC                 TCCG ACG CGGC                 TTCCAGCAGATCGAG
     virC2   3  73  30  194405 ..  194419 -  -5.6  -4.63527   GTACTATCCGAAAAA               CTCAGC ACT GCGGAG               TGATTGGATGGGTCC
      virH   5  60 251  204704 ..  204722 -  -2.4  -4.17048   GTCCCTGGAAAATAA            TCG-GCG GAGAAA CGCACGA             CAGCTTCTATTGCCA
      trlR   5  49 410  210446 ..  210458 -  -4.8  -3.29511   TGGAGTTTCTCACAA                CCAG GAAGT CTGG                ACGTGAGATTCACCG
     virE3   6  58 -30  210017 ..  210036 +  -4.9  -3.85165   CTCACGGAGCCGAGA            GCGCTCC ATGTCA GGAGGGC             TTTCACTTTAGAATG
      virG   7  63  63  194370 ..  194381 +  -5.8  -3.77464   ATTGCTATGCGGCTT                GGCA AAGC TGCC                 TTTCCTCGGTACTAT
       ynh   6  90 247  176491 ..  176524 + -16.9  -2.76171   CCGTGTCAGCGATAC     GCCCTGTCACCAA CTTAACCT TTGGTGACAGGGC      TAATATTCAATAGAT
   Atu6157   5  46 122  175242 ..  175265 +  -5.2  -2.60496   CCGATAGAGGACATG          GGCGTCCG TCTTACCT TGGGCGCC           GTGTTTAGCAAGGGC
      traM   9  74 336  150815 ..  150833 +  -4.4  -4.72029   GCTGGCCGCCGTCTG             CTCCTCGA CCA TCGCGGCG             TTTTGTTGCGTTCCC
   tiorf76   9 100  11  138952 ..  138975 +   -16  -4.34402   CCTGATCACCGCAAC          GAGCTCCGCC GAAA GGCGGGGCTC           TTTTCGTGTCGCGAG
   tiorf76   9 100  55  138996 ..  139026 + -16.1  -4.14243   GTGTCGCGAGGGAGA       GCCGGGCGCAGGC ATCGA GCCTGCTTCCGGC       TTTTCCGGTGCCATA
   Atu6112   8 100  11  134223 ..  134248 + -10.4  -5.02231   CCTGATCACCCAGAG         GAGCTCCGCT CGACAA GGCGGGGCTC          TTTTTCGTCTTTTTC
   Atu6096   5  56 405  118322 ..  118353 +  -3.6  -3.81853   GACCGGCATGCGCCG      TCGTCCGCGAGCCCA GGC TGCGCCCTC-GACGA      TATTTTCCTGTTCAG
   Atu6063   4  65 441   76922 ..   76935 +  -5.9  -3.94853   CTTGCGCGAGTGCGG               CGTCG GAAA CGGCG                TTTGGTATTGCCTTA
   Atu6053   3  52 152   65838 ..   65854 +  -4.3  -3.57971   AAACTCCAGATGCGA              TCTGCCC TGC GCGCGGA              TTTCCGACTCGATAT
   Atu6047   5  65 320   58886 ..   58897 +  -5.8  -3.98826   TAGAGATTCCGGACC                GCTC CGAC GAGC                 TTTGTCACTTCCTCC
      nocR   7  60 304   41514 ..   41526 +  -4.1  -4.07568   GCGGTTGGGTACTTT                CGACA CGG TGTTG                TTTTGCCCGAACACA
      hyuB   3  91  68   35767 ..   35789 + -11.3   -4.3255   AAAGTGCGGCTATTG           GGATGCCTC CTCCA GGGGCATCC           TTTGTTCATTCAGGA
    gene6a   8  64 317   21452 ..   21472 +  -9.7  -2.78032   TTCGAAAACTGCAAG            CAACACCCA TGA TGGGTGGTG            ATGTTTTCCGAAAAA

SUMMARY

1026 putative operon ends contain 5682 possible terminators.
Percent operon ends hit by terminators of confidence >= x:
	x	#>=x	hits>=x	%hits>=x
	100	278	231	223	22 %
	99	278	231	223	22
	98	278	231	223	22
	97	278	231	223	22
	96	278	231	223	22
	95	302	246	237	23
	94	302	246	237	23
	93	311	253	243	24
	92	311	253	243	24
	91	325	264	251	24
	90	334	270	255	25
	89	345	278	262	26
	88	350	280	264	26
	87	357	285	268	26
	86	374	298	280	27
	85	384	305	285	28
	84	396	316	295	29
	83	412	328	305	30
	82	415	331	307	30
	81	433	347	321	31
	80	439	350	323	31
	79	457	363	334	33
	78	472	376	345	34
	77	490	393	359	35
	76	516	415	374	36
	75	533	429	385	38
	74	565	456	407	40
	73	578	467	416	41
	72	592	478	419	41
	71	615	496	431	42
	70	656	530	448	44
	69	679	546	458	45
	68	737	593	482	47
	67	769	623	500	49
	66	800	647	514	50
	65	876	705	544	53
	64	918	742	565	55
	63	974	785	580	57
	62	1090	884	627	61
	61	1125	913	635	62
	60	1269	1032	679	66
	59	1329	1072	698	68
	58	1428	1155	726	71
	57	1520	1229	751	73
	56	1704	1379	788	77
	55	1820	1468	805	78
	54	1974	1590	835	81
	53	2063	1652	845	82
	52	2313	1831	876	85
	51	2561	1998	906	88
	50	2745	2133	912	89
	49	3041	2338	935	91
	48	3053	2345	935	91
	47	3499	2647	959	93
	46	3607	2714	967	94
	45	4023	3006	983	96
	44	4151	3101	989	96
	43	4577	3414	997	97
	42	4946	3666	1007	98
	41	5104	3772	1010	98
	40	5354	3948	1010	98
	39	5527	4075	1012	99
	38	5682	4195	1014	99
	37	5682	4195	1014	99
	36	5682	4195	1014	99
	35	5682	4195	1014	99
	34	5682	4195	1014	99
	33	5682	4195	1014	99
	32	5682	4195	1014	99
	31	5682	4195	1014	99
	30	5682	4195	1014	99
	29	5682	4195	1014	99
	28	5682	4195	1014	99
	27	5682	4195	1014	99
	26	5682	4195	1014	99
	25	5682	4195	1014	99
	24	5682	4195	1014	99
	23	5682	4195	1014	99
	22	5682	4195	1014	99
	21	5682	4195	1014	99
	20	5682	4195	1014	99
	19	5682	4195	1014	99
	18	5682	4195	1014	99
	17	5682	4195	1014	99
	16	5682	4195	1014	99
	15	5682	4195	1014	99
	14	5682	4195	1014	99
	13	5682	4195	1014	99
	12	5682	4195	1014	99
	11	5682	4195	1014	99
	10	5682	4195	1014	99
	9	5682	4195	1014	99
	8	5682	4195	1014	99
	7	5682	4195	1014	99
	6	5682	4195	1014	99
	5	5682	4195	1014	99
	4	5682	4195	1014	99
	3	5682	4195	1014	99
	2	5682	4195	1014	99
	1	5682	4195	1014	99
	0	5682	4195	1014	99
