# Supplementary material for: Rapid, accurate, computational discovery of Rho-independent transcription terminators illuminates their relationship to DNA uptake
Source: Genome Biol. 2007 Feb 21;8(2):R22. doi: 10.1186/gb-2007-8-2-r22 (PMC1852404; doi:10.1186/gb-2007-8-2-r22)
Supplement: Additional data file 2 — As described in the text, the entire robust tail-to-tail region is searched; if the region is less than 500 nt, then the 500 nt downstream of the stop codon is searched (stopping if a gene start is encountered). In the case of ties, all terminators with the high score are output. [file gb-2007-8-2-r22-S2.zip › Anabaena_variabilis_ATCC_29413.ttperf]

 Ava_B0008   3  53 395   11004 ..   11023 -  -4.4  -3.37975   ATTTACTAGTGACAA            TTTTCAAC AAGA ATTGAAAA             CGGCTAAATTTCCTA
 Ava_B0027   5  63 236   41945 ..   41957 -  -6.3  -3.76224   CTCTTATCGACTAAA                TCTCA TGA TGAGA                GAGGGGATGCAACGT
 Ava_B0047   2  95  24   58426 ..   58457 - -11.1  -4.61199   ATGGGACATACAAAA      GCTGAAAGTATTT GGAAAA AAACACTTTCAGC       TTGTCTAAAATATTT
 Ava_B0055   3  55 423   67064 ..   67077 -  -5.3  -3.27029   GTTGATTAAGCAAGA               CAATG AGGT CATTG                GCTATATTGTTTTGA
 Ava_B0061   3  57  32   72950 ..   72983 -  -6.8  -2.67439   AAGCCCAGTAAATAC    TTCCC-CGCTA-ACCC TTGC GGGTGTAGCGAGGGGA     TGATGTCAAAAATTA
 Ava_B0065   1  73 298   76491 ..   76504 -  -6.7  -4.21737   ATCAAAACAATCAAA               CTCTG GAAT CAGAG                ATGAAAATATCCCAG
 Ava_B0091   3  50 402  100544 ..  100559 -    -4  -3.41222   CCTGAAGCTCAAAGA              GTTGTA AATA CACAAC               AATTAGAAGAAATCG
 Ava_B0094   5  51 120  104317 ..  104355 -  -5.4  -2.64274   AGCGCTCTAAATCCA   CCAGTAGAAAACTAGAAA AAT CTCCTAACCTTCTACTGT   AAACTTTCTAATTCC
 Ava_B0099   3  51 328  108228 ..  108238 -  -5.4  -2.57136   GTACTAAGCAGGAAT                 TGCT AAT AGCA                 CAACAAGAGAAAGTA
 Ava_B0113   4  70  24  129370 ..  129400 -  -5.5  -4.46652   TAAATAAAAAGTAAA       CACTGCTAGTTAA TTTAC CCAACTAACAGCG       AATTAAGAAATAGTA
 Ava_B0119   4  63  85  135978 ..  135990 -  -6.3  -3.77906   AACTCAAACAGATAA                CCATT GTT AATGG                AGTATCCTAGTTGAA
 Ava_B0131   4  66 389  147130 ..  147146 -  -7.9  -3.20435   GGAACCAGTCATGAA              GGTACGG GTT CCGTGCC              AAGCATCCCAGATGA
 Ava_B0138   7  59 113  154787 ..  154799 -  -3.4  -4.25283   ACTTTTGGAGGAAAA                CAAG AAGTG CTTG                CGACTGGGTTTTTAA
 Ava_B0145   2  55 426  159402 ..  159432 -  -4.6  -3.48276   GTTTGGTTGAGAGAA       CTGTCCGTAAAAAG CCG CCTTAACCGGACAG       TTTTGTTATCCCTCG
 Ava_B0154   1  43  63  172680 ..  172694 -  -2.8  -3.04398   GTGTGGGGTCAAAAG               TGGAAC ATG ATCCCA               GCATTGATAAGTTAC
 Ava_B0157   3  52 414  173700 ..  173715 -  -2.6   -3.9243   CAAGCTTGTAAATAA              TTTCGA CTAT TCAAAA               ATTTCATTCAATTAA
 Ava_B0171   1  42 293  190761 ..  190777 -  -2.3  -3.08798   ATTCCTTACCCAACA              CAAAAAA GCC TCTCTTG              CAGATATGCAACTGC
 Ava_B0174   8  93 110  195118 ..  195141 - -12.6  -3.32997   CTGCTATAAAGTTAA          GGGATACAAA TTTC TTTGTATCCC           TTATTTATTAATATT
 Ava_B0184   2  56 104  205875 ..  205892 -  -6.3   -3.0634   AATTCTATGGGAACA             CCAAAAC CTTG GTCTTGG              GTGTGGTTAATTTTG
 Ava_B0210   6  73 129  235451 ..  235472 -  -5.9  -4.52857   AGTTTTTAGAGAAAA           GGCATTTAA TTAT TTAAAAGCC            TTCAAAGAATACAAG
 Ava_B0235   4  56 425  261978 ..  261989 -  -3.6  -3.93009   GAATATAAAGTCAAA                GCGC ATAA ACGC                 ATCATTCATACTAGG
 Ava_B0241   4  53 119  273121 ..  273141 -  -5.4  -3.07198   GGTGTATAGAGAAAG            CACTTTGG CAGAT CCAACGTG            ACCGTCGTGCCTAAG
 Ava_B0245   2  47 215  276916 ..  276928 -  -4.1  -3.09516   TCCTGCATCAGCCAA                CCCAA GGC TTGGA                ACTGTTCCGATGCAG
 Ava_B0259   2  50  83  287039 ..  287059 -  -2.5  -3.73775   TCGATTGGGACGAAA            TTTGGTCTG ATA CCGAACAAA            TACAGTTGGCGGCTT
 Ava_B0285   3  85 -31  306824 ..  306852 - -12.6  -2.71364   TGAGTGCGTGAACTA       CCTACACTG-ACC TGAC GGTACAGTGTAGG        CTTCCTGTCCAACAG
 Ava_B0303   1  43  55  323577 ..  323589 -    -2   -3.1585   CCAGCTAACTCAAGA                TAGT AATAA ACTA                ATAGCTACTTGCACC
 Ava_B0335   5  55 129  357750 ..  357760 -  -5.4  -3.14801   CGTTAGAAAAAATAC                 CATC TTC GATG                 TCATAAAAGCCAGAA
 Ava_B0340   4  61 291  360393 ..  360404 -  -4.4  -4.06491   GCAATTTTAGAGAAA                CACT TGAC AGTG                 GTTGAACCAGAACTT
 Ava_B0339   4  47 357  361033 ..  361049 +  -3.7   -3.0516   AGCGATCGCACTCTG              GGATTTT CAT AACATCC              GTTTAGTTCTTCCTG
 Ava_B0313   5  59 454  340987 ..  340999 +  -4.8  -3.68073   TAGCTGTTAGGTACT                TGGG TACGT CCCA                TTATTCGCTGCACTA
 Ava_B0301   2  56  40  322878 ..  322893 +  -6.2  -3.03884   TATTTTATTGTGGTT              CTAGTT TGAA AACTAG               CTTTAATCTTTTGCA
 Ava_B0294   4  81  80  316487 ..  316509 +  -8.6  -4.08767   CCCAGTAATTATGGA           GTTATTTTGA GAG TCAGAATAAC           TTTTAGCAGGCTCAG
 Ava_B0284   5  84   5  306824 ..  306852 + -12.6  -2.55351   TGAGTGCGTGAACTA       CCTACACTG-ACC TGAC GGTACAGTGTAGG        CTTCCTGTCCAACAG
 Ava_B0258   6  74 -11  287134 ..  287145 +    -3  -5.39221   ACAGAGCCGGAAGCA                CTAA GTGC TTAG                 TTTTTTGGTTCTTGT
 Ava_B0251   2  59 234  283391 ..  283407 +  -5.1  -3.76607   ACAGTTGTCCCCGCC              GCAATCT CTA AGAATGC              TTTGAATGTCTCTTG
 Ava_B0244   5  52 200  277208 ..  277233 +  -4.8  -3.07013   CCTCTGTAATACAGC         GTGGTT-CTTG CAATA CGAGTAACCAC         TGTCTTGCACAGATA
 Ava_B0244   5  52 233  277241 ..  277269 +  -4.7  -3.07487   GTAACCACTGTCTTG        CACAGATAAAA TCGGTCT TTTTATCTGAG        ATTTTACCCATCTCA
 Ava_B0244   5  52 257  277265 ..  277285 +  -5.5  -2.78463   AATCGGTCTTTTTAT            CTGAGAT TTTACCC ATCTCAG            TGTGATAGCCACACT
 Ava_B0240   4  54 260  273415 ..  273427 +  -6.3  -2.55351   TCAGGTGTTGCCACT                CCAAT TCA ATTGG                GTTCATCTCAGAACA
 Ava_B0234   5  57 204  262039 ..  262065 +  -6.6  -2.58249   AAGCCTGCCATGCAG         CAGTGCAAAGAG AGA CTTATTGTACTG         GTTGTCCCAAGTATG
 Ava_B0221   2  52 392  250708 ..  250720 +  -4.7  -3.05596   CGGTGAGAATGCCGC                CGAGC ATG GCGCG                TTGCATGAAGGGATA
 Ava_B0209   3  61 135  234313 ..  234325 +  -6.3  -3.53563   AATACTTTTATTTAT                GTGTT AGC AACAC                TTTCGCCAACAATAT
 Ava_B0196   6  64 375  219668 ..  219680 +  -3.4  -4.63932   TACAGCTTTGAATAT                GAAG TTCTT CTTC                TTTTGTTAAAAAATG
 Ava_B0183   3  58 217  206163 ..  206174 +  -2.2  -4.36993   CCTGAATTGTGTAAT                CAGT AGCG GCTG                 TATTTTTTTCGCATT
 Ava_B0173   9 100  36  194871 ..  194897 + -13.9  -3.70622   AAAGTATAATTTAGC         CATAATGCACC AATTC GGTGCATTATG         TCTTATTTTAACTAA
 Ava_B0173   9 100 280  195115 ..  195144 + -15.3  -4.36433   TACCTGCTATAAAGT       TAAGGGATACAAA TTTC TTTGTATCCCTTA        TTTATTAATATTTGC
 Ava_B0144   2  48   5  159842 ..  159857 +  -3.3  -3.35992   ATTGGGGATAAAAAG              TTAGG TAGATT CCTAA               TTAGTTGGGATCACT
 Ava_B0137   8  62 253  155096 ..  155107 +    -3  -4.53703   CTAAATAAGCATACA                CTTA TTAC TAAG                 TTTTCATCTTCTTTT
 Ava_B0130   1  55   5  147395 ..  147413 +    -3  -4.09739   GGGAGAAATAGCAAC             CATCCAGA GGT TCAGGAAG             TTTTGCAGCAGTTGC
 Ava_B0124   5  62  25  141360 ..  141396 +  -3.2   -4.4267   CTTACGAATCCAGAA   GTCAGAATTTAT-AACT ATTA AGCTGATTAATTCTGAC    TTTTAGCTTTTGAAA
 Ava_B0118   3  69 355  136311 ..  136322 +  -2.2   -5.2189   TTTGAGTATTCATTT                GTCG TTTT TGAC                 TTTTTTGCTGATTAC
 Ava_B0112   2  45 337  129705 ..  129722 +  -2.7  -3.18738   CTTTTAAAGCCTTTT             CTTCAGA TGTA TCTAAAG              CTTTTGCTGATAATG
 Ava_B0107   6 100 182  120191 ..  120243 + -33.8  -3.08679   GAAGCTTCTCGCTCG TCCCCATTCCTCTCGCCGCCACAGC GTTA GCT-TGGCGGCGAGAGGAATGGGGG TGTTGGATGAAAAAG
 Ava_B0104   3  55 380  115387 ..  115407 +  -2.6  -4.07568   ATGCCTGGCAGAATT           CAG-GACTG AATC CAGTTTCTG            TTTTCCCCAACGGAA
 Ava_B0101   6  64  39  110718 ..  110748 +  -7.7  -2.78266   TGGTCGCAATTCATC      ATCCCGTTA-AGTC TTGC GACTGTAACGGGAG       TCCTCTTGCTCCATT
 Ava_B0098   6  64 174  108673 ..  108685 +  -7.7  -2.82623   TCTGTTGGTGCTGTT                CGTGA CTA TCACG                TAGTTCTAGCAGCAC
 Ava_B0093   2  46 302  104659 ..  104673 +  -2.8   -3.3197   GGAATCCCCCTGGCA               GCGT ATTCAGA ACGC               TTATAACGGTAATCT
 Ava_B0073   6  65  37   87319 ..   87335 +  -8.1  -2.61264   TGGTTGATAGCTTGG              GACTTTT GTT AAAAGTC              GTTGTGAGTGAAGCG
 Ava_B0068   7  70   8   82829 ..   82850 +  -8.9  -3.00138   TTAGATGAACCCCTA           CATTTTGTT AAAC AACAAAATG            TCCTTTGATATCAGT
 Ava_B0064   4  54 397   77059 ..   77073 +  -3.6  -3.65902   TAGCATAAGGACGGT               TTTTTG GAT CAAAAG               TTTCGGTAAAATAGC
 Ava_B0060   6  68  80   72950 ..   72983 +    -9  -2.62933   AAGCCCAGTAAATAC    TTCCC-CGCTA-ACCC TTGC GGGTGTAGCGAGGGGA     TGATGTCAAAAATTA
 Ava_B0056   3 100 -59   69234 ..   69290 +   -35  -2.52543   AAAAAATCATCAAAA CCTCCCATTCCTTTCACCGCTTATCCT GGCA AGGA-AAGCGGTGAAAGGAATGGGAGG TGAATTGAGAAACGT
 Ava_B0034   3  59 162   48093 ..   48112 +    -5  -3.67775   TTACCAACTGCTGTT            TGCTATCG AAAC CGATATCA             TTCTTAGCTGAAACT
 Ava_B0029   7  63 127   44237 ..   44253 +  -5.2  -4.17023   TTTCCCTTCTTGAGA              TTTTGC CCATT GCAAAA              TTTTGAGATCATTGC
 Ava_B0026   2  58 210   42401 ..   42411 +  -5.4  -3.63068   ACCACTGATTCAATT                 CTGT CCC ACAG                 TTTGACATCATATAG
 Ava_B0007   6  58 358   11815 ..   11825 +  -2.4  -4.44046   GTAGCATCAATTATG                 GGGG TGT CACC                 TTTATTTGCAATCAC
 Ava_B0001   2  57 -45    1335 ..    1358 +  -6.8  -2.55085   ACGCCAAGCCGTAGA          TCGCAG-CTAT GGA GTAGCCTGCGA          AGTTTATTTACCGTC
 Ava_A0027   1  50 394   27561 ..   27573 -  -4.1  -3.34398   TCTCCTTGGGAAACA                TGGTC GAG AACCA                GATGGTGTACAACGG
 Ava_A0032   0 NONE
 Ava_C0022   6  86 404   38203 ..   38240 -  -6.6  -5.22006   TCAGCATAATAAAAA   TATAAACTGATAGTAA TTAATT CTATTATCAGTTTATA    TAAAATGGACAAGTA
 Ava_C0050   1  50 336   73722 ..   73735 -  -3.9  -3.29626   CAATAGTGAGATTAA               TGTTT CACC AAACA                TTGTTCGAGCAATCA
 Ava_C0071   3  59 208   99186 ..   99198 -  -4.9   -3.6944   TTCTGAAGATAAACA                TTTGA ATT TCAAA                GCCCGGCTAGAAAAA
 Ava_C0079   2  45 300  107461 ..  107480 -  -2.8    -3.182   CCGAAATAGCCAACA            CGTAGACA TTTA TATCTGCG             TTCTGAGGTGGGATT
 Ava_C0086   2  61 136  113536 ..  113554 -  -4.6  -4.11938   TAAAGTAAGTACAAA             TTAGCC ATTATCA GGCTAA             AACAATTACTCTATT
 Ava_C0124   6  66 344  152074 ..  152092 -  -2.4  -4.95547   TCTAGAAGAAGAAAA             CAAAGATG ATC CTTCTTTA             CAGCAAGGTAGTCTA
 Ava_C0148   2  67 288  177164 ..  177174 -  -8.2   -3.0264   AAAGTTCCTCGAAGA                 CGGG TTT CCCG                 GCGTAGGAAACTTTT
 Ava_C0159   3  66 423  189129 ..  189143 -  -4.3  -4.39568   ATTTAGACACGAAAA               CTAAG TTTCG CTTAG               TGACTAATTTACCAG
 Ava_C0170   3  58 177  199669 ..  199695 -  -3.6  -4.15833   ATTATCATTTGAAAA         CTGGATGCCAAT GGA ATATGCTTCCAG         GAGACTTTCCACCAA
 Ava_C0177   6  53 255  204652 ..  204670 -  -4.6  -3.35522   GAATTTCGCCAAATA             CAAATTCA ACA TGAGTTTG             GAAGACTTGTTAGCT
 Ava_C0181   5  59 160  210291 ..  210303 -  -4.9  -3.67976   GTCACCAAGTGCAAA                CTAAA CAG TTTAG                GTTTTAAAAATTTCG
 Ava_C0191   1  73 298  225181 ..  225194 -  -6.7  -4.21737   ATCAAAACAATCAAA               CTCTG GAAT CAGAG                ATGAAAATATCCCAG
 Ava_C0229   1  43 411  269341 ..  269373 -  -3.4  -2.50291   AATGATTTGACTAAT     TTC-GCTGCTAAAGC ATAT GCGCTGGCAGCTGAA      TGTGATTGTGAAGCA
 Ava_C0233   6  72 206  274080 ..  274095 -  -7.6  -3.77906   AACTGAAATATACAA              GGCTAA AGTA TTAGCC               TAATTGCATAGGGCT
 Ava_C0242   3  69 355  295528 ..  295539 -  -2.2   -5.2189   GTAATCAGCAAAAAA                GTCA AAAA CGAC                 AAATGAATACTCAAA
 Ava_C0241   4  63  85  295860 ..  295872 +  -6.3  -3.77906   TTCAACTAGGATACT                CCATT AAC AATGG                TTATCTGTTTGAGTT
 Ava_C0232   5  78  54  273800 ..  273821 +  -5.9  -4.86731   CTTATATTCTTTGAA           GGCTTTTAA ATAA TTAAATGCC            TTTTCTTTAAAAACC
 Ava_C0219   3  58 388  255597 ..  255608 +  -2.2  -4.45083   ATTAAAATTTCCCTG                CGAG TAGC TTCG                 TTTTCTAAATCTACA
 Ava_C0208   5  63  43  247516 ..  247526 +    -4   -4.4518   TAATAATTACGTAAC                 TCTT CTA AAGA                 TTTTGGGTTTTGATT
 Ava_C0202   1  47 420  241163 ..  241180 +  -4.1  -3.03124   GTCAAATCCCAATGA             GTTTCCA AAAC TGGCAAC              TCTTCAGAAATCACC
 Ava_C0198   3  61 368  235724 ..  235734 +    -4   -4.2558   TCTCCTTCTATAATT                 TTTG TAT CAAA                 TTTTACTCACAAGTA
 Ava_C0194   5  46 127  231803 ..  231824 +  -2.9  -3.32963   TGGATTTAGCCCAAT           CCAGAAGCT TTTT ATCTTCGGG            TTGTAAAATAGCAGT
 Ava_C0190   4  54 397  225749 ..  225763 +  -3.6  -3.65902   TAGCATAAGGACGGT               TTTTTG GAT CAAAAG               TTTCGGTAAAATAGC
 Ava_C0180   4  52  91  210291 ..  210303 +  -4.9  -3.09772   GTCACCAAGTGCAAA                CTAAA CAG TTTAG                GTTTTAAAAATTTCG
 Ava_C0176   3  76  10  204842 ..  204891 +  -2.2  -5.54894   TACTAAAATCTCAAA GAATCAGTTAGAAAGTACTGTT TTATGC AGCACTTCACTCTAGCTGATTC TTTTTTTACTACATT
 Ava_C0169   2  50 155  200062 ..  200084 +  -2.8  -3.67546   CCCTGCTCTTGGGAA          CGACAGACA TAAGAT TGT-TGTCG           TTGTAATTTAATTTT
 Ava_C0160   2  43  20  190143 ..  190157 +  -2.8  -2.95339   TTTAGGCTTTTTAGA               GCTAGT GTA ACTAGA               TATGTAAAGTTTTGT
 Ava_C0149   5  63  18  179476 ..  179500 +  -7.2  -3.13772   TCACGACCTAGAAGC          ACCACTGAAT CAAAA ATTCAGTGGA          TAATTTTAATGCACT
 Ava_C0136   1  41 -14  165846 ..  165860 +  -2.1  -2.91807   AAACCCAATCAAGCA               TTAGC TGTTT GCTGA               CTTTGGGTTTGCTGA
 Ava_C0123   2  46  10  152138 ..  152154 +  -2.9   -3.4285   TTGTAAAAGGTACTG              GATGGCT AGA AGTCAAC              TTATAGATTAAGTAA
 Ava_C0123   2  46 240  152368 ..  152383 +    -4  -2.76322   ACATCCCTTACAGTC              GTATGA GCAT TCATGC               TAGTCTATTGCATAC
 Ava_C0115   5  59 361  138441 ..  138457 +  -5.1  -3.69333   CTGCGCCAGTGAGCG              GAGTACT GCT AGTTCTC              TTTCACTCAGTTCTG
 Ava_C0085   2  47  45  113386 ..  113399 +  -2.3  -3.52906   GCAGGGTGACTTCGC               GGGCA GCAA TACCC                TGTTTGTGAGCCTGC
 Ava_C0078   3  48 465  108235 ..  108254 +  -4.3  -2.87564   CTTCCCCTTTTTTTG            GTCAGTT TTGACC GACTGAC             TGTCTGCGGCGATCG
 Ava_C0049   4  52 266   74117 ..   74135 +  -3.8  -3.59315   TTATAGGTAAGACTG             TTAGCATC GCT GAGGCTGA             TTTGAAAATCATTGG
 Ava_C0021   3  78 -28   38613 ..   38635 +  -9.9  -3.32844   AATACGTTGACATAC          TCCCCA-GCC TAAA GGCGTGGGGA           TTCTAGGCTCAAACA
  Ava_0003   5  45 386    2779 ..    2791 -  -3.4  -3.07299   CACATTAGAAAGAAT                TGCT GTACT AGCA                GACCAGAAAAATAAT
  Ava_0003   5  45 304    2847 ..    2873 -  -3.6  -2.66106   CAGCCCAAGAACTTA         CCTTATCTTGTG AAG CTCAAGAAATGG         GCAGTGGGAGAGAGT
  Ava_0003   5  45 153    3014 ..    3024 -    -4  -2.66481   CAAAATCTCACACCA                 GTAA TTT TTAC                 TCCCCTGGGTGGTTT
  Ava_0003   5  45 -18    3183 ..    3195 -  -2.7  -3.25652   CCCAGCTAATTAAGA                TAATC GAG GATCA                AGGGCATCTCTTAAA
  Ava_0009   4  91 158    8036 ..    8059 -  -9.6  -4.64844   TGTAGATAGAGAAAA          GCACCGTGAA ATAT CTCACAGTGC           TTTTTTATTTTTGAA
  Ava_0012   7  79   8   10322 ..   10368 -   -11  -2.92921   AGACAATTTTACAGA CGCGATTAATCGCGGCTATA ACAACTG TACAGACGAGATCAATCGCG TCTCTAATTACAAAA
  Ava_0019   3 100 262   16729 ..   16787 - -19.1  -2.81509   GAAAATATCTAAGTA TCAGTAGGGTGGGCAATGCCCACCGTATC ATA GTTTTGGTGGGCATTGCCCACCCTACT-- TATATTTCAGAAATC
  Ava_0022   2  51  51   19177 ..   19197 -  -5.3  -2.57757   AACCAATTCAACTTA            TCGCTACGC CAT GCTTTGCGA            ACAAGAATTTTTTCA
  Ava_0035   3  50 150   35597 ..   35608 -    -3  -3.68325   TAGATGGCAAGATAA                TCAA CTCA TTGA                 TTCAGGTTTGACGCG
  Ava_0049   6  66 185   54968 ..   54983 -  -7.6  -3.20494   ACTGAAGGAGCAATA              CACCAT AATT ATGGTG               ACTCATAATATGCAG
  Ava_0056   5  54 306   68642 ..   68660 -    -6  -2.58634   GAACAAGAAAACTAT             CAGCAGGT GAC ACCTACTA             TCCATATCTGTACAG
  Ava_0063   6  51 349   79261 ..   79271 -  -5.4  -2.50443   TTAGACCGGATTAAC                 TCCA ACG TGGA                 CACAAAAAATATCCC
  Ava_0068   6 100  81   91100 ..   91130 - -19.8  -3.85698   TTTCTGTCTTACAAA       GTTCAGAGCGCCTG CTT CCGGCGCTCTGAAC       TTGGGGCTAAATCGT
  Ava_0085   5  60 266  113770 ..  113785 -  -2.6  -4.36411   CATTAAGTACGAAAA              TAC-CTC TAA GAGTGTA              CCAGAAAAAACCCAA
  Ava_0092   1  67  51  123995 ..  124007 -  -7.7  -3.33696   CCTCCGGGGAAGCAA                GCTAC GCG GTAGC                GTCTCTTAGAGAAGC
  Ava_0099   1  45 392  132507 ..  132521 -  -2.1  -3.33412   CAACCCCAGAGAATA               TCACT CAAGC AGCGA               TGGAATTATTGCTCA
  Ava_0109   1  48  78  145265 ..  145279 -  -3.5  -3.44146   CGTCCGTAGAAGGAA               CCCAA AATCG CTGGG               TAAAAGTAAGCAGAG
  Ava_0129  12  67 315  171871 ..  171900 -  -5.7  -4.34488   CAGATGCAGAAGAAA       CAGCCGCCATCGAG GGT CTTGATGGTG-CTG       AGTGGATGGGTCGTG
  Ava_0132   5  80 227  176151 ..  176170 -   -10  -3.53712   ATTCTCAATAAGCAA            GTGGTGGGC AAT GCCCACC-C            TACTAAATAATCAGC
  Ava_0146   4  82 104  195514 ..  195541 -  -7.7  -4.43669   ACTTAAAAAAGTAAA        CGCACCTTGTC AATACA GCCAAAGTGCG         TTGTTTGAAATCAGT
  Ava_0156   5 100  92  207687 ..  207703 - -13.7  -3.48684   CTACAACCATGATAA              GGTGGGC ATT GCCCACC              CTACTACGTATATTT
  Ava_0159   9  55 325  212358 ..  212376 -  -3.1  -3.85817   ACCTGGGCTGATAAA             TATCACC AAGTA GGTGGTA             TCCCCATGATTCTGC
  Ava_0166   3  79 162  219305 ..  219340 -  -6.9  -4.48741   TAACTCAGGAGAAAA    CTGCCTCTACTTCTG AACAAG CAAAAGCTGAGACAG     TACTTATTTAACCAT
  Ava_0173   2  62  54  226995 ..  227025 -  -7.6  -2.53876   GTTTACGGGAAGTTA       CCACCTTGTGGA ACGACTA TCCTCAAGGTGA       TTAAATGCAAAAATC
  Ava_0194   3  54 200  248949 ..  248960 -  -3.6  -3.71981   AAGAGTCAACAAATA                GACG ATGC CGCC                 AGGGCATTTAGAGAA
  Ava_0198   3  66 108  252416 ..  252429 -  -8.1  -2.89039   AACCACCCGTAGAGA               CGCGA TGAA TCGCG                TCTTCACCCAAGGAT
  Ava_0206   2  70 385  264579 ..  264632 -  -6.7  -4.09864   ACTCAGGTGTCAAAA GTCCACAGTCCACAGTCCAAGCTAG CCTT CAATTCTGGACTCTTGACTATGGAC AGCCCTGAAGCAAGA
  Ava_0211   1  55 -24  270069 ..  270090 -  -5.9  -2.91695   GGGAGTTTTAAATTA           TTCCCAAAT CACT ATTTGGGGA            TTGCAGATTTTACCA
  Ava_0221   6  93  78  282166 ..  282184 - -13.2  -3.01854   GAATTATAATTAAAG             TCCCCCTT TTG AAGGGGGA             TTTAGGGGGATCGAA
  Ava_0235   8  76 -48  298132 ..  298163 -  -5.1  -4.93968   AGGGATAATCAAAAA      CCAC-ACGACCGCC TGGCC GCCAGTCGCAGTGG      ATGAAACCTCGGTGC
  Ava_0240   1  63 359  305439 ..  305461 -  -6.3  -3.71487   CAGTATATTCAAGAA           GTTGCCAAG ATTTG CTTGGAAAC           AGTTGCAGGCTGGGA
  Ava_0245   2  67  65  317259 ..  317271 -  -6.3  -4.14004   TAAGACAATCACAAA                TCAAG CGT CTTGA                GGATTGGGGACTGGG
  Ava_0257   5  67 221  328749 ..  328759 -  -5.4   -4.1822   CCCTACCCCAAGAAA                 GAGA CAT TCTC                 ATTCAACATAATATT
  Ava_0260   3  55 354  332871 ..  332901 -  -6.1  -2.85999   TCACTTTATACTACA       CCTGCCATAGCAC CTGCT ATGCCTTGGCAGA       CTGCAACTACACCAC
  Ava_0283   4  50 400  360403 ..  360416 -  -4.5  -2.98607   GGTAAAGAAATATTA               CTACC AGAT GGCAG                TCTCAATCGCCCAAA
  Ava_0290   9  76 189  367735 ..  367759 - -10.7  -2.66321   GCTATGAAAATACAG          GAGGCAGTTGT TCA ACGACTGCCCC          AGATTTGGAAACACA
  Ava_0302   9  68 179  386321 ..  386332 -  -4.4  -4.71482   AGTAAATGGTAAAAA                CTAC GATT GTAG                 TTGCTTTATTTAGCT
  Ava_0307   2  42 196  393736 ..  393749 -  -2.4  -3.04144   TTTTTACCGTGAACA               GTGA TTTTGC TCAC                AGGTGGCACTTTTGT
  Ava_0312   3  58 148  400334 ..  400387 -  -5.5  -3.63805   ACTTGAGATGGCAAA TTTAGTTGAGCATTAGTAATTAGTC TATG AAAAAATGACCAATGCTCAACTATA ACGAAGAAACTAAGC
  Ava_0315   1  40 392  408388 ..  408401 -  -2.4  -2.52516   TGGTCGATGACGAAC               CAGA TATACG TCTG                TTATTCAAATTAGTA
  Ava_0321   5  55 385  417421 ..  417435 -  -5.8  -2.80816   CGTTTATTTACTATA               GAAAAT CAC ATTTTC               ACTCTTGGTGCGGAA
  Ava_0321   5  55  12  417777 ..  417808 -  -4.5  -3.60234   TCATAGATTGTTAAA      GTCAAAAAGCC TCTAAAATCC GGCTTTTTGGC       TTTAATATCAACTAC
  Ava_0331   7  87  15  429322 ..  429371 - -12.3  -3.14961   ATGATGATGAATACA GTCAACAGTCAACAGTCATGAGT TTTT ACCTTTGACTGTGGACTATTGAC TATGGACTATTCCCC
  Ava_0335   1  45 280  431857 ..  431875 -  -2.4  -3.41234   TATGAAGGGAATCAA             CCCATT AACTGCA AACGGG             AAGAATTGAAATATG
  Ava_0338   2  51 256  435826 ..  435836 -  -5.4  -2.72314   TACATACAACAATAT                 GGAT GAA ATCC                 TCAGGGATGAAGCTT
  Ava_0347   2  62  13  445900 ..  445911 -  -7.2  -3.05463   AGTCCTCCCATCTAA                GGGC TTTA GCCC                 TTACTACAAACATTA
  Ava_0359   2  46 110  462374 ..  462387 -  -2.5  -3.34455   TTACTACAAACTTAA               TTAAA ATAA TTTAA                CACTGCTTAAAAGAG
  Ava_0363   7  91 144  470926 ..  470955 - -11.5  -4.07568   CCTCTCTCTTGAAAA       GTTCTGATCGGAGG AAA CCTCCGCTCAGA-C       TTTTCGCTCCGACAC
  Ava_0383   5  88  33  498362 ..  498384 -  -8.5  -4.70319   TCATGAAAAGCAAAA          CCCCCAA-CA TCAA TGATTGGGGG           TTTTATTTGTATGAG
  Ava_0398   1  55  32  514490 ..  514503 -  -4.5  -3.55622   TTTAACTTTTTTAAA               CGCAA AGTA TCGCG                GAGGTTGGCGCTGAG
  Ava_0401   4  68 326  516266 ..  516287 -  -8.7  -2.52464   GTTGGGTGTAATTTA           GAGACGCGA TTAA TCGCGTCTG            CACAATTGTCAGTTG
  Ava_0405   4  69 258  520779 ..  520791 -  -7.7  -3.60151   GTTCTCAAAGCACAA                GCTGA ACG TCAGC                AACAAGTTCTCAGAG
  Ava_0409   6  69  97  524790 ..  524816 -    -8  -3.51976   AATGCTGCAAAGCAA         GCCTTACTACCA CTG TGGGAGCAAAGC         CGCTTTGAAATGCGC
  Ava_0412   4  58 134  528250 ..  528260 -  -5.4  -3.47806   GGTTACAGCAAAAAT                 CTCT GTC AGAG                 GATTCTATTAAGTTC
  Ava_0419   4  58   5  538466 ..  538480 -  -5.8  -3.25787   GAGTTAACAGGAAGA               CAATTA AAT TAATTG               AGCTTTATAACTGCT
  Ava_0422   3  50  -5  540936 ..  540948 -  -3.3  -3.60048   TTTTTTGGAAAAAAT                CGGCG CTT CACCA                CTTCAAATATGATGA
  Ava_0429   5  83 264  547527 ..  547540 -  -2.4  -5.79595   TTTCAAAAGAAAAAA               CCAA TCAGAT TTGG                TGAAATAGGTAGTGG
  Ava_0438   4  76  56  558285 ..  558322 -  -6.6  -4.38273   ATACAGCAGAAGAAA   TTGATATAGTAGCGA AATATGCGA TCGCTACTAT-TCAA   AGTTTACGTAAACAA
  Ava_0452   6  83 331  578053 ..  578072 -  -9.4  -3.83066   AACTAGACGAGCAAA            CAGCATTA CTTT TAATGCTG             AGAGAGCCTTTATTA
  Ava_0459   3  51 198  583244 ..  583258 -  -4.3   -3.1676   ATATAGTCAGCAATA               TTCCT CAATT AGGAA               ATCGTCTAGAGAGGT
  Ava_0459   3  51  61  583385 ..  583395 -  -5.4  -2.75343   TCTAGATTTTTAAAG                 CATC TCG GATG                 ATTAAATTTCAGTAA
  Ava_0471   3  61 202  595214 ..  595224 -  -6.8  -3.17212   TTACTACTCGATGAA                 CCTG CGG CAGG                 TATGAATCCCAGTGA
  Ava_0476   6  71  64  599646 ..  599661 -    -9  -3.28924   TACTCCTGCGGAGAA              CCCGTA CCCC TACGGG               GAAGCAAGCTACGCG
  Ava_0490   5  63 299  610936 ..  610950 -  -7.2  -3.28712   TTTTTTGGCTTATAA               TTCACA TTC TGTGAA               TGGATTAACATCAAT
  Ava_0500   6  78 262  623379 ..  623399 -  -9.8  -3.29096   TTCAGCAATCACCAA            CAGGACTT AGATA AAGTCCTG            TTTTTTAATAAAAAA
  Ava_0523   5  85  76  658530 ..  658563 -  -3.8  -5.75945   AGTGGTGAAAAAAAA     TCCCTACTCCCT ATGTTTTTTG AGGGTGTAGGGG      TGTAGGGGTGTAGGG
  Ava_0526   2  93 189  663041 ..  663053 -  -6.2  -5.93252   GGGAAAAATAAAAAA                CCCC TAGCT GGGG                TAACAGGAATTATAT
  Ava_0532   2  45 365  669739 ..  669750 -    -3  -3.12895   TGTTTGAGCAAGATA                TATC TTAC GATA                 TTTATACGCCAGATA
  Ava_0545   4  56 300  687936 ..  687954 -    -6  -2.98356   AGGTAAAGCCATAGA             CACAATTC GCG GTATTGTG             GAAATAGAACAAGCA
  Ava_0552   3  52 300  697165 ..  697181 -  -3.7  -3.49687   AGCGTCCACAAAAAC              CTAAAAG CGC CTCTCAG              TCAGGTTCTACATAT
  Ava_0557   6  57 216  701979 ..  701992 -  -4.5   -3.7791   CAATTAGCTAGCAAA               TCCGC CGTA GCAGA                ATAGGTGATGAGTGT
  Ava_0580   4  45 117  727835 ..  727845 -  -3.2  -3.05644   CCTAGAAGTACAAAT                 GCAG GCG CTAC                 GACCATTTGCATCTA
  Ava_0584   1  43 165  738929 ..  738941 -  -3.3  -2.56864   TCTATAACCAAAATG                GCAGC GCT GCTGG                TTTTGGCACAGGCGC
  Ava_0592   4  61 162  746051 ..  746064 -  -2.3  -4.57569   GTATTCTGGGAAAAA               GGGAT TCAA AACCC                TAATCATATACAAAT
  Ava_0599  10 100 222  754356 ..  754378 -   -12   -4.7871   AACTATCATTAAAAA           CCCGGTTTGT TGG ACAATCCGGG           TTTTTTAGAATGTAC
  Ava_0599  10 100 100  754485 ..  754500 -  -6.8  -6.02914   GCGACATAAAAAAAA              GGCAGG AAGC CCTACC               TTTAAACCCAAAAAG
  Ava_0605   3  95 108  760066 ..  760083 - -11.3  -4.57569   TGATTGGGTGAAAAA             GACGCGA TAAA TCGCGTC              TCTAAAGTTGGTTTA
  Ava_0626   4  59  31  787362 ..  787385 -  -6.2  -3.45023   TGATTATGATGACAA          GTCTTGATTTA TCT TAAATCA-GAC          TTGTCTTTTTGCTAT
  Ava_0631   7 100  67  792390 ..  792444 - -31.8  -3.83375   TCAAAATGAAGAGAA GTAGGGTGGGCATTGCCCACCAAA AACCGGA TATGGTGGGCAATGCCCACCCTAC ACCCATACACCCATA
  Ava_0637   6  62 246  801610 ..  801622 -  -3.3  -4.46926   CACCCTAGTACAAAA                GCACC AAT GGTGG                CAATCTCTGATCATG
  Ava_0644   2  73 430  811604 ..  811616 -  -5.5  -4.61199   AGCTGATATAGAAAA                GCGAA ATC TCCGC                GCTCCTGATGTATCT
  Ava_0651   4  52 291  826503 ..  826518 -  -4.8  -3.02202   GACTTTTATACAAAG              TAGAAT ATTG ATTCTA               GCTTTCTCCTTCTCC
  Ava_0651   4  52 240  826543 ..  826569 -  -3.7  -3.53012   TTCTCCTGTCGGAAA        CGCTAGCGCGAA CGGG TTC-CGCTTACG         GTAAGCTTGTTAGCC
  Ava_0656   7 100 221  836062 ..  836083 -    -8  -5.47821   ACCTACGGAAAAAAA           GACCAGCT TCCCAC AGCTGGCC            TAGTTGATTCTTTTA
  Ava_0659   2  67  58  839368 ..  839417 -  -8.1  -3.02144   TGAGGGTGGTCAATA GTCAATAGTCCACAGTCCAAAAAC CTT GATTTTG-ACTATTGACAATTGAC TATTGACAAAAAAGC
  Ava_0665   1  60 107  846413 ..  846423 -  -6.8  -3.01712   GTTTCTGCCTCAAGA                 CCGT TGG ACGG                 ATTTTTAGGGATTGG
      argJ   5  67 363  852976 ..  852986 -  -5.4  -4.27316   TCCCTTAAGTGAAAA                 CCAT CCT ATGG                 TAGTGACGATTCCTC
  Ava_0676   3  55  20  857201 ..  857243 -  -5.9  -2.78463   ATCTCCTTTATTATA CCTGCGCTC-AAT-TTTTG GCATTCT CAAAATATTTGAGCGCAAG TCGCAACACTCAAGT
  Ava_0690   4  49 291  872389 ..  872400 -  -2.2  -3.72374   GTCGAGCAAGAAATA                CCAA TTTA TCGG                 ACAAAAGAATTTGGA
  Ava_0726   2  53 -18  897403 ..  897413 -  -5.4  -3.09516   GCTTCCATTACTCAA                 TCAC ACA GTGA                 AAAATTTGTTCAACC
  Ava_0743   4  69 406  916520 ..  916540 -    -4  -4.72986   GATGCGGATGAAAAA           GCGA-TCGC CCTG GCAACTCGC            TTCGGTTATAGTCTT
  Ava_0747   2 100  80  922175 ..  922202 -  -7.1  -5.86465   AATAATATAAAAAAA        GCTCACAAG TCATAAACAT CTTGTGAGC         GAATAAATTATTCAG
  Ava_0762   3  51 311  937383 ..  937393 -  -5.4  -2.64472   TAGGTTTGAAAGTTA                 TCCA GAT TGGA                 TTATTGAGATTTTAT
  Ava_0771   1  42 414  943923 ..  943934 -  -2.2  -3.05522   TAATGCTTGTAAAAT                CGCA GTGA TACG                 TTTGGCAAAGCCGCT
  Ava_0775   6  50  -4  947771 ..  947815 -  -4.5  -3.03124   TTTTAGTTGGTAATA GGTGGTTGGTAATTGA-GAA GAAATT TTCACCAATTACCAATTACC CATTACCTATGACCG
  Ava_0780   1  41 133  956928 ..  956945 -  -2.7  -2.64705   CAGAAGTCAAGCAAT             GTTTAGC TGAC ACCAAAC              CGTTAACCGCCGTAG
  Ava_0784   5 100 138  963674 ..  963702 - -19.1  -3.20639   GCACCAAATAAATGA        TGTAGAGACGTTG ATG CAACGTCTCTACA        GCCCAGAATAAAACA
  Ava_0784   5 100  48  963768 ..  963792 -   -13  -5.52986   AGCGCAGTAAAAAAA          TGACCAAGCA GACTA TGCTTGGTCA          TTTCTCTTATAAAAC
  Ava_0788   5  65 104  968038 ..  968050 -  -5.5  -4.14243   GATGTGATGTTAAAA                GCTGG TTT CCAAC                GCAATCCGAAGGAGT
      murD   4  50 283  971653 ..  971665 -  -4.1  -3.45602   ATCAAACACTCACAA                CCTGA TTC TCAAG                TCTTGATTTCTGGCT
      murD   4  50  58  971873 ..  971890 -  -4.8  -2.76964   TTACAGCCAACAGCA             CTGCCC ATCAAG GGGCAA              CCTTTACCATTTATC
  Ava_0799   2  73 435  980251 ..  980268 -  -6.9  -4.14257   TTGAATAATGATAAA             CAGCGCC GTCT GGCGGTG              GTAGGAAGCCTTGGC
  Ava_0802   3  48 452  981972 ..  981991 -  -4.3  -2.87564   CGATCGCCGCAGACA            GTCAGTC GGTCAA AACTGAC             CAAAAAAAGGGGAAG
  Ava_0806   4  64 475  986226 ..  986238 -  -3.5  -4.67607   CCCTGAATAAAGAAA                TTTAA TTT TTAAA                GCTTATGGATTTGAT
  Ava_0816   4  58 199  996025 ..  996035 -  -6.8  -2.91276   TGTTTGTGTAGAAAT                 TGGC TAC GCCA                 TTCAAAGCAAGCGGA
  Ava_0822   9  89  27 1007936 .. 1007958 -  -7.7  -4.90013   TAATTTAAGCAAAAA           CCCCCTTTT CGTAC AGAAGGGGG           TTTTTGTTTTATCTT
  Ava_0866  10  66 104 1057930 .. 1057953 -  -3.8  -4.59342   TCTACTATAAATAAA          GCCATCTGTA GGGA CACAGAGGAC           AAGAAATAGGCTTGA
  Ava_0872   2  50 387 1066039 .. 1066058 -  -3.6  -3.33815   ACCCCTGGTAATGAA            CCTTA-CAC ACT GTGGCAAGG            GATGGACAGGAGAAG
  Ava_0884   3  54 439 1079787 .. 1079810 -    -6  -2.68088   CTTTAAACGGAGAAG          CACTTTCCAG GTTA CTAGCAAGTG           GGACAAAGCTCGTTC
  Ava_0890   3  52 303 1084221 .. 1084244 -  -5.2  -3.07816   GCGTTACCCAGGCAA          TGGCCTCCGA CCGA CCGAAGGTCA           TCGCTCTCTCTATAT
  Ava_0899   3 100  32 1092323 .. 1092359 -  -9.6  -4.90013   CAATCCAAGGAAAAA    GTCAAAAGGTACAAGA TTTTT TCTTTTGCCTTTTGAC    TTTTGACTTTCTACT
  Ava_0902   4  65 210 1096382 .. 1096406 -  -5.7  -4.10007   AGAAGCCTTTCAAAA          TTTACTACAGC AAA GCCGCAGTAGA          ATCATATCAATTATT
  Ava_0915   4  60 470 1108860 .. 1108872 -  -6.9  -2.52464   TTTGTGGGTAATTTA                GCAGC TTT GCCGC                GATCGCTGCAAGCAG
  Ava_0931   1  41 237 1124916 .. 1124929 -  -2.3  -2.80077   GTGGTAGAAAATCGA               GCTTC GGCG GGAGC                TTATCGTAATTTAGC
  Ava_0938   4  69  50 1133017 .. 1133049 -  -4.1  -4.87893   AATTTGAATTAAAAA      TTAACGTGAGTCTTC AAC AAGGGCGCACGTTAA      TTTTATTTATAGAGA
  Ava_0944   0 NONE
  Ava_0953  10 100 168 1150809 .. 1150858 - -17.5  -2.72511   CTGATCCCCCTAAAT CCCCCTTAA-AAAGGGGGACTT AAAGAAA AATTCCCCCTTTTTTAAGGGGG GCTAGGGGGGATCAA
  Ava_0975   9  82  73 1177166 .. 1177191 - -11.9  -2.51256   ACATATTACTAATAT         CGGCTCAAGCA AGAA TGCTTGAGCCT          TTTTGATGTAACATC
  Ava_0995   8  67 258 1197287 .. 1197314 -  -8.5  -3.01243   TGTAGAGAAGAAGCA        GGGGAAATTCA GAGTTG TGGATTTCCCC         TTTTCTGTAATTTAA
  Ava_1000   4  53 421 1206773 .. 1206786 -  -5.3  -2.94412   TCCAACTGCAAATCA               CCAAT AATG ATTGG                TTGATGGTATGGGTG
  Ava_1006   3  53 407 1215840 .. 1215855 -  -4.6  -3.32343   TTCACACCTCCAGAA              GGACAG ATCA CAGTCC               AACTATCATATACAG
  Ava_1010   3  52 250 1219440 .. 1219452 -  -3.3  -3.66921   AAGGTGAAGCCGAAA                GCAAC TGG GTAGC                GGCTTATGGTTTAGA
  Ava_1020   4  48 465 1229298 .. 1229317 -  -4.3  -2.87564   CGATCGCCGCAGACA            GTCAGTC GGTCAA AACTGAC             CAAAAAAAGGGGAAG
  Ava_1031   1  43 -13 1254276 .. 1254288 -  -3.3  -2.66274   TCCTCCATAACCAAT                TACCG ATT CGGTT                GATAAACTCGACCAA
  Ava_1038   2  47 179 1262271 .. 1262284 -  -2.3  -3.48668   ATTATCACATGAGAA               GAGCG CAGG CGATC                GCAACTATCGTCTTG
  Ava_1049   2  52 263 1278515 .. 1278525 -  -3.2   -3.8211   GCCCAGGCACAAGAA                 CTAG CTC CCAG                 CTTACGGGACTTTTG
  Ava_1055   6  85  27 1285059 .. 1285116 - -12.4  -3.03124   GTTTAGGCGGTAATA GGTAATAGCTAATGGGTAATTAGT TTTTACCATT ACCAATTACCCATCACCCATTACC AATCCTTAAAACTAT
  Ava_1069   4  45 290 1297648 .. 1297661 -  -3.1  -3.08073   AGTATTCGCAACACA               GACTT GTCA AAGCC                AATCATTATCACTTC
  Ava_1078   0 NONE
  Ava_1084   7 100  31 1316912 .. 1316930 - -10.3  -5.58074   TAATTACCAAAAAAA             GGGGTAG TATAT CTACCCC             TCTACCGAACCAGGA
  Ava_1093   1  44 188 1329996 .. 1330026 -  -3.3   -2.8136   AAAAAACCAAAAACT      GTGCTGATTCCCTT TGTC AAGGCGATC-GCAC       CAGTAGTAGATTTAG
  Ava_1099   2  47 -28 1340202 .. 1340218 -  -4.3  -2.57136   CGACTAACTAGCAAG              TGTCCGC CGA GCAGTCA              GGGCAGAGGCTAACA
  Ava_1125   0 NONE
  Ava_1128   5  72 239 1377175 .. 1377193 -  -7.5  -3.64703   GCTCCTGCACCTAAA             TCGATGA TAGTT TCATCGA             AGCCATCTGATGAAA
  Ava_1134   4  50 312 1388252 .. 1388266 -  -4.2  -2.93853   TTCTTGGAACGAAAT               TCAACC AGT GGTAGA               TGAGCTGCAATCATA
  Ava_1134   4  50 204 1388360 .. 1388374 -  -2.8  -3.68988   CCCCAGGCAATATAA               GGATAT CGA ATCTCC               TTCAGGATATGTAGA
      murE   8  67  65 1403566 .. 1403578 -  -7.7  -3.44222   TAAACTATGAACCAA                TCAGC AAA GCTGA                AATACGCGTAGGCAA
  Ava_1153   4  63 107 1410863 .. 1410885 -  -4.9  -4.03413   ACTGTGGCAGAGAAA           TGATGAACG TTTCT CACTCATCA           TGGTCAGAGAATCCC
  Ava_1166   8  83 -17 1429234 .. 1429262 - -11.7  -3.00658   TCATAGTAAAAACAT        GGAAGCGGATGCT AAA AGCGTCCGCTTCT        GACATCAGTTAGACT
  Ava_1175  10 100 121 1444424 .. 1444444 - -15.5  -2.53263   TTTAGCGCGAAGTCA            GATCGGAGG TTT CCTCCGATC            TGAACTTCGTAAGAG
  Ava_1175  10 100  37 1444499 .. 1444528 - -18.1  -3.10244   CGGTCGAATAAATGA       TGTAGAGACGTTG CATG CAACGTCTCTACA        GTACAGAATGAAGTG
  Ava_1178   0 NONE
  Ava_1185   1  61 201 1456388 .. 1456399 -  -4.4  -4.13037   ATAAAGATGAAACAA                CAGA AACG TCTG                 TGAATAAACCAACTT
  Ava_1191   2  53 204 1465833 .. 1465843 -  -5.4   -3.0353   TGGGGGATAAAGAAG                 TGCA AAA TGCA                 GCCTGGTTCTACCCC
  Ava_1201  14  80 254 1480302 .. 1480323 - -10.9  -3.14982   AAACTGACTAACAGA           TAGCGGGAC AATA ATCCCGCTA            TTTTTGTCATCAGAG
  Ava_1206   1  43 430 1486601 .. 1486614 -  -2.4  -3.12803   TACCCAGAGTCAACA               TTGC TGTCAT GCAA                ATGGCTTTAGATGCT
  Ava_1209   2  60 250 1490705 .. 1490719 -  -2.9  -4.45544   CGGTACTAAGTAAAA               TCAAA GAATT TTTGA               TCAGCGATGATATTG
  Ava_1216  11  68  57 1498329 .. 1498343 -  -8.6  -2.70214   TATAAACAAATACAT               CTGCTT TGG AAGCAG               TTAAAACACGCCAAA
  Ava_1222   7  81 368 1505152 .. 1505185 - -11.7  -2.73364   TTGGCATCTCAACCA     GTGACGACAGAAGCG CGAT CGCTCCTAGCGCCAC      CGCCACCACCAGAAC
  Ava_1226   4  61 400 1510295 .. 1510307 -  -4.8  -3.90048   GTTTTTTCAAAAACA                CCTC ATATG GAGG                AAAATAAAGTTTTTA
  Ava_1231   5  57 208 1516611 .. 1516623 -  -4.9  -3.60006   AATTACACTTGTAAA                CATAA TTC TTATG                AAATTCCTCGATTAA
  Ava_1235   4 100  24 1521164 .. 1521193 - -18.1  -3.10512   AGTGTCAATAAATGA       TGTAGAGACGTTG CATA CAACGTCTCTACA        GTCCAGAATAAAGCA
  Ava_1244   7  95 310 1531860 .. 1531884 - -12.9  -3.58208   TTTCAGAAGAACCAA          GACTTGGGGGA TTC TCCCCCAAACC          CCCGATTGGGGGACG
  Ava_1263   3  49 309 1552812 .. 1552836 -    -5  -2.62184   CCTCCTCTTAGACGA          GCCAACCTCT CATCT AGATATTGGC          ATAGCCTCCGATGTC
  Ava_1274   1  59 158 1562668 .. 1562684 -  -5.9   -3.4404   AGTGATAGTGAAAGA              GAAGCTT TAC AAACTTC              GGCTCAATCGGTGCA
  Ava_1283   2  72 366 1573198 .. 1573211 -  -3.8  -5.00884   ACGGTCTGTAAAAAA               GCTG AAATTA CAGC                CCATACTCTGTTTGG
  Ava_1298   3  60 122 1597281 .. 1597292 -    -3  -4.43859   TACAACTTTAGAAAA                GATA AACT TATC                 TGGAAACGAAATTCT
  Ava_1302   8  58 281 1602277 .. 1602289 -  -6.3  -3.21622   ATATAGACTTACTAA                TCAAG TCC CTTGA                AAATTAGAGATAAAT
  Ava_1312   1  47 441 1609990 .. 1610007 -  -3.4  -3.11341   AATTCTATTGAAAAT             TTGCCC ACAGAA GAGCAA              GAGTATTTATTTGAG
  Ava_1323   4  47 281 1623105 .. 1623121 -  -4.3  -2.51257   CGCCAAAAAAATATT              TGGGAGG GTT CCCCCGA              CGAAGGGGGTGATTC
  Ava_1333   4  54 397 1644666 .. 1644680 -  -3.6  -3.65902   GCTATTTTACCGAAA               CTTTTG ATC CAAAAA               ACCGTCCTTATGCTA
  Ava_1340   3  55  41 1651127 .. 1651164 -  -4.8  -3.32022   GTTGTGATATATCAA   CTCAACTTCCTTGCGC TGTCGT GCGAGAGCAAGCTGAG    GCAGATGAGGGAGAA
  Ava_1345   1  58  -5 1658278 .. 1658326 -  -6.1  -3.25093   AGACTGTAAGGAATA GTATAGGAGTGTAAATGTTTAAA ATC CCTACACCCCTACACCCCTACAC CCCTACACCCTTACA
  Ava_1352   3  88  11 1667454 .. 1667472 - -10.3  -3.91911   TTTAGGGGAAGGAAA             TACCGGG ATAGA CCCGGTA             TAATTTTGTATTATG
  Ava_1362   1  45 334 1678772 .. 1678783 -  -3.6  -2.55213   CATCCATTGAATCTA                CAGC CACA GCCG                 CAATTGTTCGCCGGG
  Ava_1374   4  93  30 1694370 .. 1694397 - -12.8  -3.36671   ACCCCAATTTGAGAA        GGGTGTAAGCGT TTTA ACACCTACACCC         CTTATTCAGAACCTT
  Ava_1390   5  59 155 1713969 .. 1713988 -  -3.4  -4.29325   TACTAAGAGCCAAAA            GGCTTTGG ATAA CCACTGCC             ATTGTCCTATCGGTT
  Ava_1405   4  59 443 1733290 .. 1733301 -  -5.8  -3.29511   CCGATGCTCTCAGAA                CGGA TATT TCCG                 CCGTGCGCCTTTGGT
  Ava_1411  12  78  38 1742593 .. 1742618 -  -6.1   -4.8384   CAAATAACTTAAAAA         CCTGGCAGTAC TAAT ACACTGTCAGG          TTTTTTCGTTTATTT
  Ava_1426   6  65  56 1759747 .. 1759763 -  -7.3  -3.46511   CCAGAGAATTTACAA              GAACAAG CCC CTTGTCC              AGTTTTTTCAGCTTT
  Ava_1434   4  76  97 1774046 .. 1774078 -  -4.8  -5.05712   AGAAAGAATTAAAAA      TCCTTGAGGAATAC TGTAG GGAAGCCTCAAGGA      CTGAAATTGATGTGT
  Ava_1457  10  83   5 1798463 .. 1798502 - -11.6  -2.98219   AATTCCACGATAAAT  TAGTCCATAGTCAATGGC GATC GCTATTGGCTATGAACTA   CCATTTATGGGTTTA
  Ava_1468   2  50   1 1812305 .. 1812317 -  -3.5  -3.60475   AACTTCTAGTTCAAA                TTATT ACT AATAA                CTATTGACTATTGAC
  Ava_1476   7 100  18 1822312 .. 1822340 - -15.4  -3.69702   TATTACCTAATACAA        GGGGAACCACTA TAATG CAGTGGTTCCCC        AATGATCAAAAACTA
  Ava_1487   4  57 169 1832109 .. 1832126 -  -2.7  -4.19258   ATACTGTAGTTAAAA             GTGAATC GATT GATTTAC              TTCAAATGACTGACG
  Ava_1512   9  75 303 1860442 .. 1860458 -  -7.2  -4.32049   TACAATCGAGGAAAA              CCCGCC GGAAA AGCGGG              TGGAACAACTCCGCA
  Ava_1542   4  48 128 1891683 .. 1891697 -  -2.8  -3.60792   TCTGGAACCTGCAAA               CAGGTA AAT TACTTG               AAACCCTATCTGGAC
  Ava_1542   4  48  36 1891778 .. 1891789 -    -3  -3.59315   GTAAGTAGCGCTAAA                GATA AAAC TATC                 AGAGTTTGGCAGCCG
  Ava_1550   4  74 328 1903058 .. 1903072 -  -4.4  -5.03314   GCGACTGCCAAAAAA               TAATAA TAG TTATTA               TTACCGGATTGTTGA
  Ava_1554   4  87  44 1908430 .. 1908451 - -13.1  -2.55074   GTCAATGGTAATGTA           GAGACGTTG CATG CAACGTCTC            TACATTATTTATTGG
  Ava_1563   8  93  33 1924219 .. 1924257 - -13.5  -3.05561   AGATATTAAATTATA   CTCAAGCTATAAATTAA AAAAA TTAATTTATAGCTGGAG   ATCGATGTAATAAGT
  Ava_1577   6  63  68 1947923 .. 1947937 -  -5.8  -3.74238   GTAAAGAAGTGGAAA               TTATCA AGT TGATAA               AGCTGATAACTGTTG
  Ava_1583   4 100  30 1954300 .. 1954319 - -12.2  -4.69214   CATCTAATAAATAAA            GCACCCTA AAAT TAGGGTGC             TATCTACTAAGCAGT
  Ava_1586   2  83 207 1957482 .. 1957496 -  -8.6  -4.19735   TTTGCGAAAAGCAAA               TCTGCA AGG TGCAGA               CTTAACAGGAGCAAT
  Ava_1591   4 100  54 1963187 .. 1963219 -   -15  -3.12505   AGTCTATAGTCAAGA      GTCCAGAGTCAAAG GCTAG CTTGGACTCTGGAC      TTTGGACTTTTGACA
  Ava_1603   6 100 287 1977743 .. 1977773 - -15.6  -2.85999   TTATCTTAGATGATA       GATACCCGACTTTT TAA AAACGTCGGGTATC       TGAACACACTATAAA
  Ava_1603   6 100 215 1977823 .. 1977845 - -19.2  -3.53444   TGACCTCTCCCCAAA           CCCCTCTCCG ACG CGGAGAGGGG           CTTAAATATCCTGAA
  Ava_1606   1  43 454 1983729 .. 1983742 -  -2.4  -3.12803   TACCCAGAGTCAACA               TTGC TGTCAT GCAA                ATGGCTTTAGATGCT
  Ava_1624   2  56 192 2034815 .. 2034828 -  -3.9  -3.83102   TAAATTATGAGCAAA               TAACT TTTA AGTTA                TCACCAAATACACCG
  Ava_1637   3  67 139 2058574 .. 2058598 -  -8.5  -3.06261   CGCCAACGCTTAACA          CGTAGCGTCTC CCA GAGAAGCGACG          TAAAGAATTTGCAGT
  Ava_1659   2  55 159 2082752 .. 2082777 -  -6.2  -2.83164   TGACGTATTACCAGA         CTCCTCATCCC CTTGT GGG-TGAGGAA         TTTTAACTTACTTTA
  Ava_1669   2  70 124 2092220 .. 2092232 -  -3.3  -4.98531   GTCCTAAATTAAAAA                TAGCC TAT GGCAA                GGCTGCGCCAACAAG
  Ava_1685   7 100  22 2114145 .. 2114170 - -17.7   -3.6187   ACTGAATTAAATGAA         CCCCGGTTTTC TTAA GAAAACCGGGG          TTTTAAATTTAAGCT
  Ava_1691   1  44 -19 2119680 .. 2119693 -  -3.1  -2.88134   CCAATTAAGTTAAAC               TCCTG GGCG CAGAA                TTTTCTCAGCTATTT
  Ava_1713   1  73 298 2147457 .. 2147470 -  -6.7  -4.21737   ATCAAAACAATCAAA               CTCTG GAAT CAGAG                ATGAAAATATCCCAG
  Ava_1719   4  54 386 2156785 .. 2156798 -  -3.7  -3.75153   GTCGGGGAACTGAAA               CCGGC TCAA GGCGG                TTCCCAATTCGTGGC
  Ava_1733   5  70 404 2167118 .. 2167136 -  -3.1  -5.00642   TAAGTCACACAAAAA             TAGAGGC GATTA GCCTTTA             GTAAATGTAGAATGG
  Ava_1736   7 100 102 2169022 .. 2169052 -    -9  -4.88736   TACTATTCATAAAAA       TTAGTAGGGTGGGC ATT GCCCACCTTATCAA       TATCAATTTTCTATG
  Ava_1742   0 NONE
  Ava_1764   1  45 280 2197237 .. 2197247 -  -2.6  -3.17051   TTTTTATTACCAACA                 TTTT ACT AAAA                 TTCACTCTTGTATTT
  Ava_1776   3  74  94 2214439 .. 2214468 -  -3.7  -5.24531   ATTGGGGACAAAAAA       GTAAAAAGTAAAA AGGT TTTTTCTTTTGAC        TTTTGCCTTTTGACT
  Ava_1785   7  66  62 2227515 .. 2227529 -  -4.2  -4.38472   CTCAAAGTAAAATAA               CAGCTT TTG AAGCAG               CCGAAGTTCCTGTTG
  Ava_1790   2  48 -32 2234358 .. 2234368 -  -2.6  -3.55203   AAAATGGGCTGTAAA                 TTTA AAA TAAA                 ACCAGGAAGAACATT
  Ava_1796   6 100  42 2239455 .. 2239502 - -14.4  -3.94184   AATAGATAGAAAATA GTAAGCGATCGCTTTCTAAT TATCACAG ATTAGAAGGCGATCGCTTTC ATCTTTAATTTGACC
  Ava_1800   5  80 350 2243154 .. 2243188 -   -11  -3.14132   GCGGCGGTTGAGCAA    GCGATCGCCATTATT ATTTAA AATAATG-CGATCGC     TCAGTTTTTTAACTA
  Ava_1804   7  66 185 2249494 .. 2249508 -  -6.4  -3.70811   GTAGAGAATGGCAAA               GTCCTA AAT CAGGAC               GGTGTTACAGCCGTG
  Ava_1807   4  56 260 2251095 .. 2251105 -    -4  -3.91144   GGCATACGCCAGAAA                 GTTT CGT AAAC                 GGACTACAACCGGAA
  Ava_1815   2  49  40 2261504 .. 2261525 -  -5.2  -2.63596   CTGTAGTCGATAGTA           GAGATGTGG TCATT CC-CATCTC           CACTATTGACCGTTG
  Ava_1819   2  55 -31 2265141 .. 2265155 -    -5  -3.39717   ACGGATTAACATTAA               CTTGTC CGC GACAAA               GCAACTGTCCAGGTG
  Ava_1822   4 100 154 2267793 .. 2267847 - -20.9  -3.96291   TAGAAAGGGTATAAA GGTATGGGGGTATAGGGGTGTAGGT ATTAA ATCTACACCCCTACACCCTCAAACC GAATGTCACTAAGAA
  Ava_1825   5 100 115 2270644 .. 2270670 - -14.6   -4.8066   AAGATAATTCAAAAA         TCCCCGACTTTT CCA AAAAATCGGGGA         TTTCAATCTTTGTTC
  Ava_1832   4  51 321 2278015 .. 2278029 -  -2.2  -3.96624   TAGTGGCAGTATAAA               TAAACT AGA AATTTA               CCGAAGACTGGGAGT
  Ava_1837   3  67  96 2284076 .. 2284090 -  -7.2  -3.49169   GTAACAGCAACAAGA               TTTACC GGA GGTAAA               AAATATACCTCTGAA
  Ava_1842   3  63 269 2294291 .. 2294308 -  -5.5  -3.91897   GCCCCGACGGACAAA             CGTTAGC TTCA GCTAGCG              ATGACAACACAATTA
  Ava_1852   4  90  48 2309768 .. 2309792 - -12.2  -3.59658   TCACAAAACAGAATA          CCGCCTATCT TTTGG AGACAGGCGG          TTTTTTAATGCTGTT
  Ava_1865   5  95  38 2316909 .. 2316951 -   -15  -2.53263   CCTACGCCCAACGTA GAAGTTGACGGAGAGCGTTT GGG AAATGCTTACCGTCAACTTC GTAGCTTACAAGCTA
  Ava_1886   6 100 118 2339391 .. 2339415 -  -8.7  -5.22039   CCTAAATTCAAAAAA          GTTGCTTTTAA AAA TAAAAAGCAAC          TTTTATATAATTCCC
  Ava_1905   5 100  42 2366769 .. 2366794 - -15.5  -3.85235   AACCCCTAAAAAAAT         CGCCCCCTGAA TGAG TTCAGGAGGCG          CGGAGATTTGTACAG
  Ava_1915   9  75  11 2377423 .. 2377477 -  -8.9  -3.61589   TGAACATTAAATTAA TCACTAGTCACTAGTCATTAGTC AAATGTCCA AACCAATGACCAATGACCAATGA CCAATGACTACTAAA
  Ava_1925   8  83  93 2388127 .. 2388175 -  -9.2  -3.84185   CTCATTTAAATACAA GC-AAACTAGAAGAGCGAGTT GGATGATT AACTCGCTCTTTTAATTTAGC TTTCATGAACTTTTT
  Ava_1930   2 100  13 2393832 .. 2393859 - -18.6  -3.80516   AATCAATTTAGTAAA        TGGGGGTGGAAA AAGT TTTCCACCCCCA         TAATTTTGGCAATTA
  Ava_1950   1  46 192 2424396 .. 2424415 -  -3.6  -2.92135   TATACAAGTAATAAT            CAAAGCTT AAAA AAGTTTTG             TAATAGCGCATCTGT
  Ava_1965   7  52 274 2441579 .. 2441602 -  -5.4  -2.90854   TGATACAAAAATTCA          GATCAATTTG TTCT CAAACTAATC           CACAATTTGAATGTT
  Ava_1970   3  58 278 2445543 .. 2445559 -  -3.7  -4.04318   GTGATAGATGATAAA              TCATCTG CAC CAGACAA              ACGTATCAATGTCTA
  Ava_1981   5  64 284 2460391 .. 2460409 -  -3.1  -4.66535   AATTGGTAAAACAAA             TGACATG GACAA CATGACA             ACTGCTCATCCTACT
  Ava_2002   7  78 212 2484180 .. 2484203 -    -6  -4.84527   TCCAGACATGAAAAA          GCGGGTGAGAT ATC ATATC-CCCGC          TTTTTTGTTTGACAA
  Ava_2013   3 100 170 2494546 .. 2494567 - -13.1  -5.24291   AAAAGCAAAACAAAA           CCCTAACCA CAAA TGGTTAGGG            TTTCAGTTAAATATT
  Ava_2023   6  84  55 2504452 .. 2504469 - -11.3  -3.62046   TCATTGGGTGAAGAA             GACGCGA TTCA TCGCGTC              TCTACAAGGGTTCTT
  Ava_2029   5  75 146 2511312 .. 2511322 -  -5.4  -4.82212   CAAATAACAAAGAAA                 TTGC CCA GCAA                 CTCTATATTTCCGAG
  Ava_2032   5  79   1 2513129 .. 2513153 - -10.7  -3.19055   TTGAAGAATAAACCA          GCGATCGCCAT TTT ACTGCGATCGC          TTACCTCATCCCCAC
  Ava_2040   0 NONE
  Ava_2045   0 NONE
  Ava_2058   6  74 202 2546335 .. 2546369 -    -5  -4.71708   AAGAAGAAACGAAAA     CTCAATTACCTGTGAA TGC TTCACAAGAAGTTGTG     AGTGAAGAGTCGAGC
  Ava_2084   3  51 -31 2574646 .. 2574657 -  -4.4  -3.16039   AACCACCTTGAGGAA                GTTC TGAA GAAC                 TAGGTGTTTCATTGG
  Ava_2089   5  59 132 2578810 .. 2578821 -  -5.8  -3.33815   ATCCCTTTCAAGGAA                CAGG CAAC CCTG                 AACCATTAAAATATC
  Ava_2092   7  78  24 2584519 .. 2584548 -  -8.6  -3.76232   TCCTGAAAGAGATAA       CAGTAGGGGCGC ACAGCA ACACCCCTACTA        GCTCGTATCCTATGA
  Ava_2109   1  47  30 2607712 .. 2607728 -  -3.7    -2.954   TATTCAGCGATAAAG              CCAAG GAAGAAT CTTGG              TATAGTTAAATCCCC
  Ava_2114   3  59 147 2615383 .. 2615397 -  -4.2  -3.89611   CAAAATAGAACACAA               GGCCAA AAG TCAGCC               ATCAAAACAATTGCA
  Ava_2129   1  51 236 2631732 .. 2631746 -  -2.1  -3.96216   TTGTCATTGAAATAA               TGTCA CCATC CGACA               GTTTAAAAAAAGTTC
  Ava_2139   7 100 416 2645838 .. 2645866 - -10.3  -5.28481   CAGTTAATTAAAAAA        GCGCTCTTCCA TGCAAAT TGGAAGGGCGC        TTTTTTGGTGGCTAA
  Ava_2153   3 100  19 2664647 .. 2664677 - -16.4  -5.82316   ATGATTTAAAAAAAA       TATCCCCGACTTTT GGG AAAAATCGGGGATA       AATGGATTGAGATAG
  Ava_2166   2  73 385 2679394 .. 2679407 -  -5.3   -4.6526   AGAAACTGTTAAAAA               TTGCT ATTG AGCAA                AACGTTCTTACACAG
  Ava_2175   7 100 385 2691817 .. 2691837 -  -9.8   -4.7878   TACTGACAAAACAAA            TGCACCTA ACGAG TAGGTGCA            TTGATTAGGCAATTT
  Ava_2175   7 100 129 2692064 .. 2692093 - -18.1  -3.02166   GCCCCAAGTAAATGA       TGTAGAGACGTTG CATA CAACGTCTCTACA        GCGCAGAATAAAGTG
  Ava_2181   2  85 276 2697519 .. 2697529 -    -4  -5.68023   GTATAACTAAAAAAA                 TTAG CTA CTAA                 TCTTACATAACGAGG
  Ava_2193   5 100  71 2723624 .. 2723643 - -13.6  -3.97088   CTTTATAAGACTAAA            CCCGTCAG GTAT CTGACGGG             TTTTTTGGAATTTTA
  Ava_2206   3  53  27 2736249 .. 2736260 -  -2.2  -4.13246   TATTTTACATAGAAA                GCCT TAAA AAGC                 TAATTTTAGTAGACT
  Ava_2212   3  48  78 2745053 .. 2745084 -  -4.4  -2.88544   TCGCAGGTTGATACA      TTTGAGTTGGGG TAAAACAT CCCCGACTCCAA       CTGTCTTTAATTTTG
  Ava_2232   3  72 204 2773443 .. 2773455 -  -7.7    -3.794   GCCCAAGGTATCAAA                GCTGA CCC TCAGC                AGGGATTGCTGGAAA
  Ava_2242   2  45 183 2790096 .. 2790129 -  -2.4  -3.37724   CAAATTACAGAAAAC     CCAGTACCT-CAGCA GCGAG TGCAGAAGATTCTGG     ATCAATTCGAGCAAT
  Ava_2254   2  65  26 2810132 .. 2810162 -  -7.7  -3.09787   TTAAAGCATAGAAAG       GCTACAAAGCTTA ATAGG TAAGGCTTGTAGC       ACTTAAAGTTTTCTA
  Ava_2262   2  49 193 2818367 .. 2818395 -  -2.4  -3.69842   ACTGGAATACAAATA        TCATCCCTAGAC CGTGT GACTAGTAATGA        AACAACAGTAGTCTT
  Ava_2266   2  55  88 2821278 .. 2821311 -  -5.9  -2.92475   CGCAGGCTTACAAAT     CTTGCCAGCAGAGTT GGGT AACTCAGCCGGTATG      GTAGGTGCAGCAAGA
  Ava_2281   6  86  43 2837311 .. 2837341 -  -6.8  -5.08088   AATTCTCAATAAAAA       GCGATCGCCTAATT TGG AGTTGTGCGATCGC       TTAATAATGGGAGTT
  Ava_2284   3  59 439 2841326 .. 2841340 -    -5   -3.7014   CAAATGCGAACATAA               TCCCAA CTA TTGGAA               GATAATTTCCGAGAA
  Ava_2289   4  77  40 2846587 .. 2846610 - -10.4  -2.87132   GCGGGTGTTCAGATA          CCCAACTTTT TTAA AAAAGTCGGG           TATCTATGACTGATT
  Ava_2295   7  87  77 2852386 .. 2852415 - -12.3  -3.18452   GCGCTAAATAAATGA       TGTAGAGACGTTG TATG CAATGTCTCTACA        GTACTCTCACACCCG
  Ava_2310   2  48 214 2870317 .. 2870340 -  -3.9  -3.12564   ACCAAGAAATTAAAT          TACCTGTTT ATGCTG AAGCAGGTA           TTGTCGATTATTGGA
  Ava_2313   7  60 145 2875060 .. 2875085 -  -5.5  -3.69354   TGCCACAAGTTTAAA         CCCCAATGC-CA AAG TGTACATTGAGG         TAAATAGTAAACCAT
  Ava_2318   5 100  92 2879628 .. 2879659 -  -8.8  -5.20783   ATCGAAACACAAAAA      TCCCTGACCAAG TACTCACC CTCAGTCAGGGA       TTTCAACATTTTAGT
  Ava_2324   3  52 -25 2885786 .. 2885798 -  -3.4  -3.74693   TGTTACTCTACTAAA                CCAT GTGTA ATGG                CAAAACGCACGAGTT
  Ava_2327   3  43 304 2887938 .. 2887961 -  -3.2  -2.66692   CACTACGACCAGAAC          TTATGATC-GC ACC GCAGATCGTAA          CGATTTTGACTGGGG
  Ava_2327   3  43 160 2888094 .. 2888105 -    -3  -3.04461   TAGCTATCGGGAATA                GATA TAGC TATC                 TGGTGAATTTTATAC
  Ava_2340   2  61 280 2903268 .. 2903278 -  -3.2  -4.32482   AGGGATAACTGAAAA                 TGCC GAC AGCA                 CTAAGAATAAAGCTG
  Ava_2344   7 100  24 2907976 .. 2908006 - -14.9  -3.10017   AATTTTTAATAGAGA       TATCCCCGACTCT TCTAG AAAGTCGGGGATA       TAAAGATAATCGCCA
  Ava_2347   1  51  89 2910644 .. 2910658 -  -5.6  -2.59748   CATTGTCAGAAGTTA               GCGGCT TTG AGCAGC               AATATCCTGATGCTC
  Ava_2354   4  61 327 2926340 .. 2926351 -  -2.2  -4.55023   TGGAATACCACAAAA                TCCC ACAC AGGA                 AATTAAGAGCGATCG
  Ava_2362   3  50 291 2941263 .. 2941275 -  -2.6  -3.64933   TCAATTGCAAAAAAT                GCCC ATAAA AGGC                GAAATCTTCTGCTAC
  Ava_2369   3  85  78 2949243 .. 2949272 - -10.2  -3.93367   GTTCTGAATAAAATA       TAGACTTACCAT AATGGG ATGGTAAGCCTA        AAATAGTCGAATAGA
  Ava_2374   0 NONE
  Ava_2380   3  60  74 2957853 .. 2957863 -  -5.4  -3.78931   AATAATGAAGAAACA                 TCAG ATT CTGA                 ACAGACACTATAGTT
  Ava_2388   4  93 300 2965426 .. 2965449 -   -14  -2.71731   TTCACTCCGTAATTA          CTGGAACATC ATCT GATGTTCCAG           TTTTTCTGATACAAC
  Ava_2404   7  61 361 2988342 .. 2988353 -  -5.8  -3.61103   CAATGGCAGCGCAAA                CAGC CTTA GCTG                 CTGGAGTGCGTCGAT
  Ava_2410   4  61 108 2997945 .. 2997961 -  -5.1  -3.94067   GATTATACAGAACAA              GCAGATG CCG CATTTGC              TAAGTTCCAAGCAGC
  Ava_2427   4  53 -38 3015305 .. 3015319 -  -4.2  -3.30701   CCGTACTAAAGTTAA               TCCATC GCC GATGGG               AATTAAACTTAAGGT
  Ava_2430   2  57 244 3017439 .. 3017449 -  -3.2  -4.11394   ATGTCATCCCTAAAA                 CCAT TGC ACGG                 CACAGAATTAGTAGA
  Ava_2438   1  48 217 3029549 .. 3029580 -    -3  -3.63837   ATAATCTGGCAATAA      CTCCGGGTTTAT TTGTCATC ACCAACCCAGAG       CATAATAATAATAAC
  Ava_2450   6 100  76 3040610 .. 3040635 -  -8.3  -5.76237   CATACAAACAAAAAA         TCGTTACGGGC TATA ACCTGTAACGA          TTTTAAGTTTTCAAC
  Ava_2453   4  63  85 3044294 .. 3044306 -  -6.3  -3.77906   AACTCAAACAGATAA                CCATT GTT AATGG                AGTATCCTAGTTGAA
  Ava_2457   7  68  11 3047365 .. 3047384 -  -8.6  -2.59298   TACCTTACACAACAT            GGGT-GGCA TCT TGCCCACCC            TAAATTTTCTTCATT
  Ava_2463   8  64 104 3058074 .. 3058086 -    -2  -4.75174   CAGTTAACTTAAAAA                TAGA GTAAT TCTA                CAGATTAACTATAAG
  Ava_2473   5  78  69 3068041 .. 3068064 -  -6.8  -4.55016   ACAAAAAAGTCAAAA          GGTAAAAGTC AAAA GATTTTTACC           AAGAAGCGGAGGGGT
  Ava_2482   5  75   0 3079109 .. 3079150 - -10.3  -2.52946   CTTTCCTAGAAAACT TGAGTGCTGAGTAAAAAAGC CCA GCTACTT-ACTCAGCACTCT TAATTTAAATTATGT
  Ava_2498   3  50 228 3091293 .. 3091307 -    -5  -2.84098   CCGTGTAAGTAAGTA               CCGTAT CTT ATACGA               GATTAAAGATGATTT
  Ava_2504   7  93  68 3099058 .. 3099090 - -12.2  -3.68725   AACTCTGAATAAACA      TGAGTCTCCAAC GAAGGCGAA GTTGGAGACTCA      TCTTACTTTATTTTG
  Ava_2517   5 100  29 3111013 .. 3111046 - -14.1  -4.56597   TTTGTCTTGTAAAAA     CAATGGGTAATTGTT CAAT ATCAATTACCCATTG      TTATATCAAATATTC
  Ava_2525   2  43 420 3122831 .. 3122843 -    -2  -3.25282   ACTAAGTATTAGCAA                TTCT GGCTT AGAA                ATTCCTACTCATGTG
  Ava_2538   3  52  -2 3138410 .. 3138451 -    -5  -3.05596   CATTCTTTTAGGGAA TGGGGAGTGGGGAATGGG GAATAT CCCTTCTTCCACTCCCTA  ATTCCTACTCCCCAA
  Ava_2542   3  58 171 3142116 .. 3142136 -  -3.9  -4.12532   CTCTGGATATAGAAA            CAGTCCCTG AAC CCGGAACTA            TGCTTGCTTTAGGTG
  Ava_2547   6  59  94 3150158 .. 3150169 -  -4.4  -3.99592   ACTGATGACGACAAA                CTGA AATC TCAG                 GAACCACCCCCACCA
  Ava_2556   6 100 224 3156529 .. 3156546 -    -7  -5.67063   CTTACTATAAAAAAA             GGAGTC TAATTG GACTCC              TTTTTTGTTGGCAAT
  Ava_2562   1  47 287 3163178 .. 3163188 -    -4  -3.06815   AGTCTGCTTAAGAGA                 GAAA ACC TTTC                 TAGGCGACTGTCTTC
  Ava_2568   4  46 235 3175551 .. 3175569 -    -3  -3.36096   ACTATATAAAGTCAA             CTGCTGCT GAA AGCGCCAG             CGCTTGGCTATCCCA
  Ava_2597   5  80 -33 3219221 .. 3219239 - -10.4  -3.33315   TCAATACTGCCAGAA             TTTTGGCT GCC AGCCAAAA             CCCGCCACGGCAACA
  Ava_2604   5  55 275 3225485 .. 3225497 -  -4.9  -3.31946   TAGTGCAGATAAAAT                TTTTC ACC GAAAA                TATGAGTGCAGGTAA
  Ava_2604   5  55  47 3225715 .. 3225725 -  -3.2  -3.84451   GCTGGTAAATCTAAA                 CCTC CCC AAGG                 TAACGGTGTTACTTA
  Ava_2625   0 NONE
  Ava_2632   8  75 160 3257071 .. 3257089 - -10.2  -2.78712   TTTGTAATTCAAGTA             GGGTGGGC AAT GCCCACCT             TTTGATTTTTTTTGT
  Ava_2637   6  50 387 3263938 .. 3263959 -  -3.7  -3.41341   AAGGTTATCTAAACA           TTGTCGGCAG AAA CAGC-GACAA           AATCATCACAGGTGG
  Ava_2637   6  50 351 3263983 .. 3263995 -  -2.7  -3.80133   CAGGTGGAGAAAACA                TCTAC CCG ATAGA                AATAGAATCAGCCAT
  Ava_2644   4  52  54 3270497 .. 3270553 -  -5.7  -2.92192   TTTTAGTGAATTATA GGTAGGCTAGGCAATGTCCAGCATATC CGG GTTTTGGTGGGCAATGCCCACCCTACA AATACTTACGTTTGT
  Ava_2648   4 100 124 3274333 .. 3274351 -  -9.6  -4.73108   TCTATAAAAGTAAAA             GGACTGTT AAT AACAGCCC             TTTTATTTTTGTGAT
  Ava_2661   5  57 269 3290215 .. 3290241 -  -4.4  -3.71213   AGAGACAACCTTAAA         CAACATTGCTGA TAT TGAGCAAGGTCG         TTCTTGTCCCAATGA
  Ava_2667   2  50  30 3297795 .. 3297811 -  -3.8  -3.37056   ACTACTGACTCACAA              TATCAA ACTTG TTGATA              AAAACTTCATGATTT
  Ava_2672   2  55 171 3301239 .. 3301249 -  -5.4  -3.14136   TTAGGAATTATTGAA                 GTTC AGG GAAC                 AGCAGAAGAAGGTAG
  Ava_2675   5  73 414 3304891 .. 3304905 -  -5.7    -4.652   AAATGATCCGAAAAA               TGCAG TGTTG CTGCA               ACAGACTTTAGATTC
  Ava_2684   2  43  14 3319537 .. 3319550 -  -2.3  -3.13522   AGTCTTTGATTAATA               GAGGC GATC GCCTA                AACTTAAACTACATT
  Ava_2692   7  66   4 3328000 .. 3328021 -    -8  -3.25896   TGACTACTGACAAGA           CTCCACCC ACAAGG GGATGGAG            TTTTTATTTTGTATT
  Ava_2697   6  60 271 3334669 .. 3334690 -  -7.3  -2.59069   ATTGAGAAAAATCAG           CCAGTCGAT TTAA ACCAACTGG            TTCCCTTAGAACATC
  Ava_2706   1  43  91 3342960 .. 3342970 -  -2.4  -3.23853   CCCGTGCAAGTAATA                 GCAG GTT CAGC                 TTTGGGTGTAACTAT
  Ava_2721   0 NONE
  Ava_2734   1  52  46 3372841 .. 3372872 -    -3  -3.88498   TTTTGATACAGGAAA      TAGCAGTATAGGTT ATGT AACTCCCACTGCTA       AGGCCATAAAAAAAG
  Ava_2738   3  59 101 3377292 .. 3377333 -  -5.2  -3.78022   CGTATATTTACCAAA CCGCCATTTGCTAATGAGA TTTTC TATC-TTAGCTGATGGCGG TTAATTTTATTAGTA
  Ava_2754   3  95  20 3393997 .. 3394038 - -13.1  -3.38281   TGAGCCAAAACTTAA TAAGGGTGCAAGGGTTTTG AAAA CTACACCCCTACACCCTTA  TACCCCTACACCCCT
  Ava_2758   9  69 -26 3399786 .. 3399838 -  -8.6   -2.7752   GATATTATTCCAAAT TTTGAATGGATTCCCC-TCCCGCTT CCTC AAGCAGTACGAGGAATCCGTTCAAT TTCTGCGTAGCCACT
  Ava_2765   6  69  76 3410175 .. 3410198 -  -8.2  -3.18274   TGCAGCGCAACCCAA          CCCAACAC ATATCAGG GTGTTGGG           TTACGCAAATCCTCC
  Ava_2769   5 100  85 3419301 .. 3419334 - -21.3  -2.60032   TCTGGGTGAAAAATC     TTTGTAGAGACGCGA TAAA TCGCGTCTCTACAAA      CATGAATCGTGTCTG
  Ava_2789   1  52 180 3442129 .. 3442142 -  -5.3  -2.87608   AAATACTGATCAAAT               CTTTG GCTA CAAAG                GTGCAAGGATTCACT
  Ava_2797   7  81 140 3451790 .. 3451817 -  -9.2  -3.72678   TAAATATGACGGAAA        CTAGGGGTGGTT GCCA AACTACCCCTAA         AATTTTGTAAAAGTG
  Ava_2804   5  93  70 3463004 .. 3463018 - -12.8  -3.30124   CGCCAGTCGCTACAA               CGGGGG GAG CCCCCG               CAACGCGCTGGCTCA
  Ava_2808   6  47 107 3468379 .. 3468390 -  -4.4  -2.66232   AAATGATGTAAAGAG                GTTG TATG CAAC                 GTTTCTACAGTTAAA
  Ava_2812   3  63 368 3481138 .. 3481148 -    -4  -4.43272   ATGCAAAATTCAAAA                 TTCA AAA TGAA                 GAAGAATTTTTTTGA
  Ava_2817   9  77  92 3486275 .. 3486313 - -10.5  -2.79749   TAGCCGTAACACAAC  GGCAATAAAGCGG-GAAGA ACA TCTACACCGCTTT-TTGCC  TCCCCTACTTAATAT
  Ava_2842   1  62 257 3521332 .. 3521343 -    -3  -4.53707   AAGAAACCGAGAAAA                TTCT ATTC AGAA                 TGAGCTTTAGTTATT
  Ava_2863   3  56 132 3556714 .. 3556740 -  -5.9  -3.05844   GTGGTCAGGTTAATA        GCCCCAGAAACT TCCC AGTT-CTGGGGT         TTTACTTCGTTCACA
  Ava_2878   5  62 -22 3572167 .. 3572183 -    -3  -4.61824   GAATAATAATCAAAA              TCGAGT TTCAT ACTCAA              ATAATAATTGACTTT
  Ava_2906   7  78  23 3611963 .. 3612005 - -10.9  -2.62098   ATGATCTCAAAAATG CGACGTAGAGCTGATTCTCAC ATA GT-AGAATCATCTCTACGT-G AGTCTATCAGTCTGG
  Ava_2915   4 100  60 3622324 .. 3622348 -  -9.2  -5.25803   AACGGTTACAAAAAA          TGGAGGCGGT AGTTG ACCGCCCCCT          TTCTGATTACAGTTT
  Ava_2923   3  62 -32 3628388 .. 3628400 -  -2.7  -4.58283   TAATGTGTTTAAAAA                TTACT TTT AGCAA                ATCACCTTGATTAAA
  Ava_2940   5  51 391 3643320 .. 3643334 -  -4.2  -3.28791   AGGTCGCCCCTACAA               CTTGGT AAC ACCACG               CTACGGCGAAGACTT
  Ava_2944   2  56 141 3648914 .. 3648928 -  -3.6  -3.92267   CAGACATATATCAAA               TCTTTG TAC CAAAAA               TTAAATTTTACCGAA
  Ava_2952   1  45 443 3657382 .. 3657393 -  -2.2  -3.30159   TTAACTGTTCCAGAA                GCTA ACCC CAGC                 CTGTATGTTTCTACC
  Ava_2958   4  51 194 3666257 .. 3666267 -  -4.6   -3.1247   ATGGCTTACACCTAA                 GCCC TGC AGGC                 TACGTAGTTTGGCGC
  Ava_2970   5  48 373 3682000 .. 3682011 -    -3  -3.60762   CATTCGCCAAAAAAC                TGAA TCTT TTCA                 ACAAATTTATCACCA
  Ava_2976   3  58 297 3692295 .. 3692305 -    -4  -4.09739   CGAACTCTGCGAAAA                 TTTG GGA CAAA                 CGCGGTTACACTCTA
  Ava_2985   2  42 115 3703924 .. 3703956 -  -2.1  -3.02511   CCGATGGGTTTAACA      GGGTTTTTGTT CTAGAAGCATC AGCAAAAACCC      TCAAACAACTAGCAG
  Ava_2992   7 100  46 3710774 .. 3710807 - -16.9  -3.86897   GCCATTTCCCATAAA     CTTGTAGAGACGTTG CACG CAACGTCTCTACAGG      AATTATTTGGTGATT
  Ava_2996   7  84 285 3714765 .. 3714784 -  -4.2  -5.56264   CTTAAATATAAAAAA            GGGCGCATC AGT GA-GCGCCG            CTTAGAATTAATCAA
  Ava_3003   7  62 190 3723616 .. 3723629 -  -3.1  -4.43208   ATACTGGTAAAGAAA               GTAGC ACAG ACTAC                ATTGTTGAATATAGC
  Ava_3008   3  55 411 3730842 .. 3730852 -  -5.4  -3.13522   ATTGGGGTAGGAACA                 GGAA TAA TTCC                 AGATTCTCTACTCAA
  Ava_3011   6  74 -26 3735103 .. 3735122 -    -5  -4.81685   ACCAATGATCAAAAA            GTCTCTGC TTCC ACAGAAAC             GAGAATACAACCATT
  Ava_3030   5 100 288 3752912 .. 3752938 - -22.4   -3.1875   TATAGGGGAAGGGAA         GTCAGGGCTGCC GAT GGCAGCCCTGAC         TTCCCTTTTTATTGA
  Ava_3040   1  58 371 3763626 .. 3763647 -  -3.7  -4.05788   TGCTCGTAAATTAAA           TCATCCCAT CCTG ACGGCATGA            CAACGATTTGGATTG
      pfkA   4  58 414 3770375 .. 3770386 -  -2.2  -4.48483   TAGAAGAAATAGAAA                CACC ATCG GGTA                 GCGGTGAATTAATTT
  Ava_3056   6  50 -11 3790186 .. 3790203 -  -3.5  -3.50541   ATAAATAAGTCAGAA             CAAAATT TAGA AATTCTG              TTTTAAAGCTTGCAA
  Ava_3071   3  58  19 3810436 .. 3810467 -  -6.8  -2.78384   TTTCTCGCTAGCATA      GGGCATAGAAAA-TA AAC TACTTTTCCATACCC      TATCCCCAAACTTTA
  Ava_3081   5 100  98 3828733 .. 3828762 - -13.8  -3.11702   GCACCCAATAAATGA       TGTAGAGACGTT TCATGC AACGTCTCTACA        GTCCAGAATAAAACA
  Ava_3090   4  73  10 3840001 .. 3840047 -  -9.6  -2.92463   GTCATTAGCCAGAGA CGTGATTAATCGCGTCTGTA CAGTTGT TAGAGATGCGATTAATCCCG TCTGTACTGCTATTG
  Ava_3098   5  51 171 3851602 .. 3851631 -  -4.3   -3.2247   AAACATAGTGAGCAA       CAATAGGTAGACA TTAT CGTCTGGCTATTG        GTAGGCTATTGTTGT
  Ava_3102   6  52 350 3855688 .. 3855715 -  -3.6  -3.53712   ATCTCCAACAAGTAA        CACCTAATAATT CTAA AATTATTAATTG         GGTGGTCGTGCCAGG
  Ava_3107   6  65  11 3862912 .. 3862944 -  -8.5  -2.68072   TTCAGTAGAAGTAAT      GAGTAATGAGTAATG AAT CAATACTCCCTACTC      TTCTGCTTTTTCACT
  Ava_3122   0 NONE
  Ava_3129   0 NONE
  Ava_3139   8  60 121 3902461 .. 3902476 -  -2.6   -4.4831   ACTCAGGAAAAATAA              TTCACT TACA AGTAAA               GACACCATTTTAACT
  Ava_3142   6  76 383 3904039 .. 3904052 -  -6.7   -4.5287   GCAAAGTAACTAAAA               CCGTA GCTT TACGG                CAAGCTCAAACAGCT
  Ava_3148   4 100  48 3909682 .. 3909706 - -18.7  -3.34895   TCCACCTCTAATTAA          CGTGAGTCTCC GAC GGAGACTCACG          TTAATTACGAATTAG
  Ava_3154   5  95  29 3915994 .. 3916027 -  -7.6  -5.35224   TTCACAAAAACAAAA     TAAGGTGCGTTATGG TTTTG CCA-AACCCACCTTA     TTTCTCACAAATGAC
  Ava_3157   7 100 138 3918498 .. 3918531 - -14.7  -3.11208   TCCTACGCAAAATTA     TACGAGCAGCTAGGT AACT ACCCAACCGCTCGTA      ATTTTTACGAAAGAG
  Ava_3167   4  50   9 3933078 .. 3933115 -    -4  -3.37796   TTTTATCATTCAGAA   GCGTCGGTAAAATCGT TATTTG ACGGTAAGACCGACGC    AATTTTATTTAATTG
  Ava_3175   6  66 208 3942316 .. 3942334 -  -3.8  -4.57518   AACAAAAAAATCAAA             TGCTGCAA AAT CTCCAGCA             AGTACAATTGCTTGA
  Ava_3179   4 100 313 3947527 .. 3947569 - -16.6  -3.99405   GGAAGTTATTAGAAA TTCCAAGCGCCAGACCAAG AATATA CTTG-TCTGGCGCTTGAAA TATCGTGTTTTTTTA
      mraW   1  50  66 3972532 .. 3972555 -  -3.9  -3.37796   TGCTACCAGCCACAA          CCAGTAACC GCATAT AGTTACTAG           CTATCTTCAATTCAA
  Ava_3207   3  60 101 3986238 .. 3986255 -  -2.7  -4.40037   AAACAACCATGAAAA             TGTCATT TGCC AATGACG              ATTACTCTGCCCTAT
  Ava_3211   6  53 372 3991628 .. 3991645 -  -5.6  -2.94337   GACCTGAAAACAGGA             CAGCAA AAACCA TTGCTG              GTGCTACCCATAGAA
  Ava_3223   1  40  94 4008204 .. 4008217 -  -2.3  -2.74192   GATGTCCTAACACTA               CTGGC GACA GCCAT                AATTGATCAATCGAA
  Ava_3241   4  55 122 4030651 .. 4030665 -  -4.2  -3.60475   AATTTCTAGTTTAAA               CTCCAA AGA TAGGAG               GGGCAGACACAACAG
  Ava_3244   3  58   6 4032056 .. 4032066 -    -4  -4.12901   TAAAATTCATACAAA                 TCAT GAA ATGA                 GCGATCTATTTGCCT
  Ava_3248   5  62 455 4039006 .. 4039023 -  -2.7  -4.65838   TAGATATTTTAAAAA             CAGCT ATTGATGA AGCTG              ACGAAGAAATTACGA
  Ava_3254   1  45 425 4053278 .. 4053293 -  -2.4  -3.39732   CAACTACGGCAAAGA              CTCGGC ATAG ACCGTG               TTTTTTCTGGTGGAG
  Ava_3259   2  58  48 4058923 .. 4058937 -  -2.1  -4.41494   CAGTCTTAACTAAAA               GTAAG TAAAT CTCAC               CTTTTAGAAGATGGT
  Ava_3266   0 NONE
  Ava_3281   6  75 475 4093065 .. 4093094 -  -9.3  -3.13109   GATATTATCTAAAAT       CCGCGATGCCT CTTTACGT AGGCATCGCCG        TAAAGTTTTTCATTA
  Ava_3289   1  53 153 4103262 .. 4103280 -  -4.6  -3.32727   TCAAGATTATATTAA             TGCTAGTT ACA AACTAGGA             GAAAGTACCAATGCC
  Ava_3297   2  72  14 4112287 .. 4112345 -  -8.2  -3.58396   TTGGAAATCAAAAAT CTCACGCATAGACACAAAAACCCAAA TAAAAAC TCTGCGCCTCCGCGCCTCTGCGTGAG ATAGCCTACCCTACT
  Ava_3304   0 NONE
  Ava_3323   7  66  -4 4143247 .. 4143282 -  -8.5  -2.82892   AAAAATAGCCCAAAG    CATGAGTATCTATGA CATATT TCATAACTACTCATG     ACCACTGTAAGCTAT
  Ava_3337   2  45 237 4155862 .. 4155875 -  -2.4  -3.35542   TCTAGTCCTAAAAAG               TACC TATGCT GGTA                ATCTCAGTCTTGATG
  Ava_3361   3  53 265 4180930 .. 4180941 -  -2.2  -4.07107   ACAACACAGCAGAAA                TCAC AGAT GCGA                 TGCAGAACATAGCGA
  Ava_3372   3  90 307 4195833 .. 4195860 -  -7.1  -5.16132   CATAGTAAAATAAAA        TAGAGACGTTA TAATAT TTACGTCTCTA         TGTCCAAGGAAACCC
  Ava_3384   2  48  84 4206823 .. 4206834 -    -3  -3.63694   ATTTATTGCCAATAA                TAGT TACA ACTA                 CGTTATATATTTTAT
  Ava_3395   8  63 334 4222905 .. 4222917 -  -7.7   -2.7263   ACGATTTGGCTAAAG                CGGAT TCC ATCCG                GGGTTTTTCATTTGT
  Ava_3400   5  93  10 4227872 .. 4227904 - -12.2  -4.28994   GATTAGTTAGTAAAA      CTGGTGGAAAATCA GGAGA TTATTTTCCACCAG      CACCATAATTTAATC
  Ava_3406   4 100  33 4231544 .. 4231574 - -18.6  -5.24129   TCTTTTGATAAAAAA       TATCCCCGATTTTT TAG AAAAATCGGGGATA       TTTGGCTATTAACAG
  Ava_3411   7 100  27 4236660 .. 4236684 - -14.3   -3.1355   GCTATTTATATTTAA          GCCCCTTCCCT TGT AGGGAAGGGGT          TGGGGTTAGGTTCAA
  Ava_3418   2  68  16 4247963 .. 4248006 -  -6.6  -3.93984   AAATTTAGCTAGAAA TTGGGGGGGGGTAGGAAGTG TTAG CACTTATTGATCCCCCCCAA CTCCTTTAAAAAAGC
  Ava_3423   4 100   3 4254183 .. 4254239 -   -17   -3.1085   GCAATTTAGTCAATA GTCATTAGTCAGTTGTCAGTTG-CAAT TTCT ACTGACAACTGACAACTAACCACTGAC CACTAACTATTTAAG
  Ava_3438   5  95  98 4268449 .. 4268477 - -13.3  -3.18452   GCGCCAAATAAATGA        TGTAGAGAAGTTG ATG CAACGTCTCTACA        GTACAGAATAAAGTG
  Ava_3452   3  55 382 4281925 .. 4281943 -  -3.1  -3.88985   AAAATTCGTCAGAAA             GCTGAGT TTGCC ACTCATC             ATGTTTGGGTGACTA
  Ava_3461   3  51 356 4291677 .. 4291690 -  -2.4  -3.97368   TGCCTAAGCCAGAAA               GTCA CCTCCC TGAC                TCGGCTACAAAACCG
  Ava_3471   3  88  12 4304490 .. 4304542 -  -8.3  -4.64766   TTGACACTGCAAAAA CCTTAATTCATAAGTAAAA-AATT GGATAA AATAATTTTACTTATGAATTAAGA TTTTCATTGATTCAT
  Ava_3480   9 100  21 4313523 .. 4313553 -  -8.4  -5.40072   CCCTTGGCAAAAAAA       TTCCCGTCATCA ACAGTAG TGACAACGGGAA       TTCGTTATATTTGCT
  Ava_3494   1  42  -4 4334439 .. 4334450 -  -2.2  -3.05596   TATGTTGTCAGTGAA                GCCA AGAT TAGC                 CCTCTTGATTACCAT
  Ava_3505   5  60 373 4349781 .. 4349791 -  -5.4  -3.78811   ATAATTGAATCTAAA                 CACT AAT AGTG                 ATAAATCTTTACTGA
  Ava_3515   1  42 235 4364628 .. 4364640 -    -2  -2.98356   AGTTAAACGGACATA                TAGA CTGCT TCTA                CTGCCATAAAAATTA
  Ava_3524   4  61 -40 4376138 .. 4376158 -  -6.1  -3.48036   TACTACTAGAATCAA            GAACCTGCT GTA AGCGAGTTC            TGAATTCACCTTTGG
  Ava_3528   3  52 356 4383266 .. 4383291 -  -4.1  -3.58329   GAAACACCCTTGAAA         CTTACTTTTAA CAAC TTAAAAGCAGG          AACTTACGCTGTAGC
  Ava_3528   3  52 138 4383488 .. 4383509 -  -3.7  -3.56762   ATGAAAAAGTTATAA           TTAGCCTCT TATC AGTGACTAA            ATCCCCATCTTTTTG
  Ava_3533   6  74 289 4390887 .. 4390923 -  -2.9  -5.33785   AATCATGATAAAAAA    CTAATTTTATGGTGGGC ATT GCCCACCCTACGACTAC    GAGGATAAAAAATAA
  Ava_3533   6  74  22 4391132 .. 4391190 -  -9.2  -2.97212   AAGCCAAGAAAATAG TGTTTGTAGTCAGCACTTCAGTGCTGA GAGAAA TTAGAAATAAAGTGCTGACTACAAAC- TAAAACATTTCTAGA
  Ava_3541   2  66 401 4408081 .. 4408094 -  -8.1   -2.7566   ACTCAAGTGCAACCA               GCAGG CAAA CCTGC                AAACGTTAATATATT
  Ava_3560   6  65 195 4432402 .. 4432412 -  -8.2  -2.59534   AATGTATAGAAAAGT                 CGGG TAT CCCG                 TATTCTTTCCACTCA
  Ava_3565   6 100  30 4437400 .. 4437430 - -21.4  -3.14683   ATAGTTTTCTATCAA       GATACCCGACTTCT TTG AGAAGTCGGGTATC       TGTAGTCGGGTATCT
  Ava_3574   4  58 106 4452293 .. 4452318 -  -4.1  -4.16307   TTTCCAAGAAAAACA         CACCACT-GCAA CTA TTGCTAGTAATG         CTAAAGCTATTGCTA
  Ava_3589   2  47 275 4470406 .. 4470417 -  -3.6  -3.04298   CAAAAACAAAGAGTA                GCGA TCGC CCGC                 GCCCTAGTGAATAAT
  Ava_3594   5  70  20 4478355 .. 4478387 -  -2.9  -5.08601   CTAGCGCAAGAAAAA     GAAGACATATC-CA GTAAAT TGAGATATGTCTTT      ATTATCGCATATCTA
  Ava_3601   7  67 386 4491750 .. 4491762 -  -7.7  -3.39061   TTCCAAGAAAAATCA                GACTG GAT CAGTC                ACCACCTTTGTGAAT
  Ava_3609   5  62 220 4502605 .. 4502631 -  -6.5  -3.39772   GCAAAGGCGCAAAGA         CGCAAAGGCTC GTAAG GTGTCTTTGCG         TTTTGCTGTGGGATA
  Ava_3615   2  75  45 4508871 .. 4508900 -  -7.3   -4.2803   TAGTTCAAGGTAAAA       GTCAAAAGGAAAA ATCT TTTACCTTTTAAC        TTTTAACTTTTAACT
  Ava_3638   6  67 368 4536667 .. 4536677 -  -5.4  -4.35885   AGTCAGTAGAAGAAA                 TTGC CAA GCAA                 TTAGAAGTAGAAAGC
  Ava_3658   6  60 126 4563327 .. 4563341 -  -5.6  -3.78922   AAAAAATTATGTAAA               GTTGCC AAA GGCACC               AATCCCACTACGGGA
  Ava_3663   7  61 100 4569372 .. 4569386 -  -4.3  -4.04319   TGATAAAGTTACAAA               TGAGT GCCTG ACTCA               AAGCCCAATCCAAAA
  Ava_3676   7  93  58 4582748 .. 4582762 - -12.8  -3.30124   CGCCAGTCGCTACAA               CGGGGG GAA CCCCCG               CAACGCGCTGGCTCA
  Ava_3685   2  57  27 4592473 .. 4592490 -  -4.2  -3.78124   AGCAATTAGCAATAA             TTACGA GTTGCG TCGTAA              GCTATTACAAATTAT
  Ava_3690   1  45  25 4599423 .. 4599447 -  -3.6  -2.63631   TCAATTTCTAGACTA         GCCACA-AGCT TTTG AGCTCTGTGGT          ATCTTTTTTTGATTT
  Ava_3700   8  70 333 4609220 .. 4609234 -  -6.4  -4.13767   GGTGGTAGCCCAAAA               CTACGA AAG CCGTAG               GAAGATGGCTCAAGA
  Ava_3704  14  85 122 4612308 .. 4612322 - -11.4  -3.30124   CGCCAGTTGCTACAA               CGGAGG GAA CCTCCG               CAACGCACTGGCTCC
  Ava_3709  10  65  18 4616917 .. 4616960 -  -7.6  -3.03124   GGGGACTGGGTAATA GGCAAAAGTCAGAAGAAAAA ATCT TTTACCTTTTGACTTTTGAC TTTTTGTCCCCAATC
  Ava_3712   5  64 461 4620294 .. 4620304 -  -3.2  -4.68424   CAAGTGATTCAAAAA                 CCTA TGC CAGG                 GGGAAAACATAGCCT
  Ava_3723   3  58 255 4634644 .. 4634658 -  -6.4  -2.80028   ATCAATACGGCAAAT               TCACAG GAA CTGCGA               GAAGAGATTACCCAT
  Ava_3729   1  55 227 4639145 .. 4639170 -  -5.4  -3.21912   TTGTTAACCGATGAA         GAAGGGGAAA TTAGCG TCACCCCTTC          TGCTACAAGATTTAT
  Ava_3738   4  59 245 4652951 .. 4652970 -  -3.5  -4.18465   GGTTAAAAAATATAA            CCCAAAG CTATGT CTATGGG             ATATTTGCCGTTTTG
  Ava_3745   2  76  84 4660765 .. 4660786 -  -6.6  -4.43844   TGACTACTGACAAAA           CTCCATCCC CTTGT GGG-TGGAG           TTTTTATTTCTAGCT
  Ava_3752   3  55 468 4668661 .. 4668673 -  -6.3  -2.80513   AGAGGTTAAGAGAAG                GTGTT AAG AACAC                TTTTAGTAATTGTCA
  Ava_3756   2 100 114 4677043 .. 4677065 - -15.6   -3.5394   AAACCCCTCTCCAAA           CCTCTCCCCG AAG CGGAGAGAGG           CTTTGAATCTTGCTC
  Ava_3763   8  74  12 4684111 .. 4684138 -   -10  -2.61645   AATAATAATTAATAT        GTAGAGATGCAA ATAT TTGCATCTCTAA         CTTAATATTTACTAA
  Ava_3773   5  89  60 4696921 .. 4696938 - -11.3   -3.9461   TTGGGTGAAGAAGAA             GACGCGA TGAA TCGCGTC              TCTACAAATGCTTTA
  Ava_3780   1  45 241 4710774 .. 4710794 -  -2.6  -3.14463   AATGCCCCGGATGAA            TGGCTT TGAATTCTT AAGCCA            TATGCAACACAATCC
  Ava_3787   1  41  -5 4720551 .. 4720562 -    -3  -2.71011   AGTCCTGGTCAATTA                TCAT TACT ATGA                 TGATTTTTGATTGCT
  Ava_3808   5  95 200 4742250 .. 4742267 -  -6.9  -5.28983   CTTAAAAGAGAAAAA             CCCCGAT ACCT AACGGGG              TTAATGTTACTTTAG
  Ava_3825   1  40  98 4761836 .. 4761847 -  -2.2  -2.59564   GCTTGAGTTCACAAT                CTGC GACA GCAA                 GTAATCAGCAGTCCT
  Ava_3829   3  63 319 4765531 .. 4765547 -  -5.1  -4.11394   ATTGCAGCTTTAAAA              CCATTAG CGG CTGATGG              ATTAGTTAGTCTCTC
  Ava_3838   3  95 343 4774528 .. 4774544 -  -8.1  -4.89233   CACTAAGACTAAAAA              TTTGCAA AAT TTGCAAA              TACGCATTGTTGCGT
  Ava_3846   1  55  46 4787181 .. 4787191 -  -5.4  -3.28791   ATCTTGGGTGTAGAA                 GGAA AAA TTCC                 CAGTTTGTCCAAGCA
  Ava_3855   1  60 129 4798753 .. 4798771 -  -6.7  -3.01119   ATGCACGCAGATACA             CGCGGAT GAATT ATCCGCA             ATTGATGGTTTGGTA
  Ava_3863   1  46  -8 4811465 .. 4811476 -    -3  -3.39216   TGCCTACTCAAAAAG                CTTT CAAT AAAG                 ATTAGAGGAATTACT
  Ava_3877   9  90  91 4830297 .. 4830332 - -12.6   -3.1552   GGGGAGGCAGGAAGA    GAAGT-CGCAAGGAGGG TTT CCCTCCGGGCGAACTTC    GGGGAGGCAGGGGAG
  Ava_3882   4  52 250 4836189 .. 4836202 -  -5.2  -3.02591   AGTACGCAAACTATA               CGGC GCAACA GCCG                CTTTTGGTTTGTTTC
  Ava_3885   1  58 169 4838506 .. 4838521 -  -6.2  -3.13164   TTGTGAATTATCCAA              TCAATC CGCA GATTGA               CGCTCCAGTATTTAC
  Ava_3889   8  62 346 4843251 .. 4843265 -  -6.4  -3.32343   CCGATATTGCTATAA               CACCAA TAA CTGGTG               CAAGAGAAAGATATT
  Ava_3903   2  73 378 4853477 .. 4853506 -  -9.3  -2.75963   AGTCGCACCCCAAAC       CCACCCACCACCT TGTT AGCTAGTGGATGG        TTATTCATCATCGGT
  Ava_3910   2  65 262 4861770 .. 4861808 -  -8.2  -2.71144   TACGCTGCGGAAGTA  CGCGATCGCCAGTTCCC AGAATA GAGAAC-AGCGATCGCT   TCAAGGGTAAGTTCT
  Ava_3918   3  69 427 4872266 .. 4872302 -  -8.8  -2.81464   GTACCACCCACTACA    TCGATAACGCCACCAT CATTT ATGATGACGTTACCGC    CTACGAATTTGAAGA
  Ava_3942   4 100  35 4893004 .. 4893038 - -10.3   -4.9138   ATTAGGGAAATAAAA     TAAATAGAGACTTTA ATATA TAACGTCTCTATTTA     GGGAATAAAGGTAAG
  Ava_3947   4  55 133 4896753 .. 4896778 -  -2.6  -4.12188   TCAGCAGCGCCAAAA         TTCG-CGTCTG TCCCC CAGAAGGCGAA         GGCGTACCTTTTGAA
  Ava_3960   4  90 158 4907776 .. 4907788 -  -9.1  -4.56775   ACTGGTTGTCAAAAA                CGCTG TAG CAGCG                CCCCTAACTGTGTTC
  Ava_3979   3  81  60 4932290 .. 4932300 -    -4  -5.49579   TGACAAAAAACAAAA                 CTAA TTA TTAG                 AAAATGTCAATTTTT
  Ava_3994   3  58  53 4966330 .. 4966343 -  -6.7  -2.90212   TGAGTACTGTAGAGA               CGTTG TATG CAACG                TCTCTACATCGTTTA
  Ava_4019   4  58 -20 5003267 .. 5003280 -  -6.7   -2.7898   TCCAATACTCAACCA               CCCAA CTCA TTGGG                GCGCTTGTATTGCTT
  Ava_4030   4  53 141 5017789 .. 5017826 -    -5  -3.17444   CGACAAACAGAGAGA   CTTACCTTGATAGACCA TATTT TGG-CTATGAAGGTATG   ATTAACATGATGGAA
  Ava_4035   5 100  36 5020528 .. 5020554 -  -9.4  -4.91573   AAAACATAGCAAAAA         GTTGAGCGCAGG AAA CCCACGCTCAAG         ACTTTTCAAAGCAGA
  Ava_4054   8 100 229 5039018 .. 5039053 -  -2.6  -6.20267   TTAAAAATAAAAAAA    TTAGGGAATAGGAA GCAGGAAT TCCCAATTCCCTAT     GTAACAAAAAACCAA
  Ava_4061   2  73  80 5048851 .. 5048865 -  -2.2  -5.31275   TTTTAGTATAAAAAA               TTACTT TTA AAATAA               AGTTGATTACATATC
  Ava_4075   1  55 148 5063421 .. 5063439 -  -4.6  -3.61398   GGTGGGGGTGAACAA             CTTGCAAC GGA ATTACAAG             CGCCTCTACTGGGAC
  Ava_4084   8 100 206 5076082 .. 5076124 -   -21  -2.77512   AAGAAAATGAGAGTA TCAAGCAAAAAGTTGTCTGT TAT AAAGACAACTTTTTGCTTGA TGTTTTTTATTTAGA
  Ava_4088   3  52 -30 5082068 .. 5082086 -  -3.1  -3.77831   CTATCAATAGCGAAA             TACCGCA GCTAA TGGGGTA             CCATCTGGCATTTCA
  Ava_4097   7  62 312 5089588 .. 5089604 -    -3  -4.58395   GTGATTGCCGAAAAA             CTCTACG TTTC CGTAG-G              TACAGTTAAGACTCA
  Ava_4110   6  67  87 5122996 .. 5123024 -  -5.4  -4.33851   AAATTTTAGAAGAAA        CAATTAGGCGAT TTCTC ATCGCTTAATTA        TTGCTCGATTCTCAT
  Ava_4117   3  48  79 5131862 .. 5131881 -  -4.3  -2.83403   CGCCGCCTAGCAAAG            CAATCAC GTTTTT GTGATCG             AACCTTCTTTAGAAA
  Ava_4125   2  57 236 5139039 .. 5139069 -  -2.5  -4.19506   ATCGCAACCTTAAAA       CAGCAACAACC CCGCGAACT GGTAGTTGCAG       TTCCAGTGGCGGCGG
  Ava_4131   6 100  78 5145351 .. 5145385 - -16.6  -2.86553   ATAACTACTAATAAG     GGCTGTTAACTGTTGA ATG TCAACGGTCAACAGCC     ATCAAGATTGGATTA
  Ava_4138   3  63 158 5159178 .. 5159192 -    -5  -4.08064   AACTTTTTTGCAAAA               TGCTGA TTT TCAACA               TCCTTTTTATTGGTC
  Ava_4150   3  55 153 5176775 .. 5176788 -  -3.1  -3.89346   GCTTCAGCCGATAAA               GCACT GTAC AATGC                CAAACAACAGGGGCG
  Ava_4164   3  76  38 5212426 .. 5212454 -  -9.7  -3.07043   GCTAGTACCCCAAGA        CTTTACCCAGG TTATTGT CCTGGGTAAAA        GGCGATCGCAGATTT
  Ava_4179   3  78 474 5229189 .. 5229201 -  -7.7  -4.23674   TTCTATTAACACAAA                TCCCT ATC AGGGA                TTGAAACGTGCTAGC
  Ava_4179   3  78 400 5229263 .. 5229275 -  -7.7  -4.23674   TTCTATTAACACAAA                TCCCT ATC AGGGA                TTGAAACCTAATAAA
  Ava_4199   9  67  24 5260691 .. 5260703 -  -7.7  -3.39931   ATAAGTCAACATCAA                TCCCT ATC AGGGA                TAGCACAATAGCTTA
  Ava_4210   3 100 213 5279378 .. 5279401 - -12.6  -5.00138   CATCTAAATTAAAAA          GGCAAAAGAA TTAC TTCTTTTGCC           TTTATTTTATGGATT
  Ava_4219   3  46 348 5289640 .. 5289656 -  -2.9  -3.30597   ATAAAGGTACAAAAG              TCCTGCG AGG CGAAGAA              GTGCGTACTGCCCTG
  Ava_4227   2  52 137 5302951 .. 5302970 -  -2.8  -3.82665   TAGCAGATTAGGAAA            TGCTATGA AGAT TCACGGCA             ACTTATGTATTGAAT
  Ava_4238   6  75 138 5315976 .. 5316022 -    -9  -3.50447   CTAATTTTGAGACAA GAATTATCAGGATTACTTTC TGGCTGG GAAATCAAGCCTGATAATTC TTCTACAACTATTTG
  Ava_4261   2  51 305 5340014 .. 5340027 -  -2.4  -3.96475   AGGCTAGAAAAAAAC               TTGG TTTAAG CCAA                AGAGATTTAGCGAAG
  Ava_4267   1  40  27 5348257 .. 5348278 -  -2.4  -2.57003   TTACCAATAACACAG           GAATGA-GA CTAAT TCGTCATTC           ATACCTAAGAATTGA
  Ava_4278   4  52 431 5363846 .. 5363860 -  -2.9  -3.96618   CTGAAGGGCAAAGAA               TTCTA TTGTC TAGAA               CCTTGGAGCGCTCCT
  Ava_4282   4  58  20 5368522 .. 5368536 -  -2.1  -4.42667   TCAAAATTAGGAAAA               TCAGA TTTGG CCTGA               GTTTTAAGGTTGGGA
  Ava_4288   3  43 150 5373818 .. 5373835 -  -2.6  -3.03151   TCGCCTAAATGAAAT             CGACCG TCGCGC CTGTCG              CCAGCAAGCCGAAAC
  Ava_4294   3  65 414 5380077 .. 5380096 -    -5  -4.18762   AAGCCGTAGGTAAAA            TGACAGTA CATT TACTGACA             AAATCTCATCAATTT
  Ava_4302   4  77   5 5390652 .. 5390690 -  -9.8  -3.17146   TTTCCTGAGAACAGA  TAAGTGCTGAATA-GGC TAAAGC GCCACACTCAGCACTTA   TTACTCACTTACTAG
  Ava_4306   7  71  34 5395688 .. 5395718 -  -4.7  -4.64766   TGTACATTTTAAAAA       CTGCCCTTGGA TGAAGAAAT TCCCAGAGCAG       TAATAAATCAATTCA
  Ava_4314   1  52 172 5404418 .. 5404440 -    -4  -3.57561   TCTCAAGTCGGGAAA           CCCCTTCGGA TAC TCCTACGGAG           AAGCAAGCTACAGCA
  Ava_4319   7  67  -5 5408998 .. 5409020 -  -7.1  -3.62255   TGCAAGAAGAATTAA           CAACGACTA GTCAA TAGTCATTG           GTCATCACTCGGAAC
  Ava_4327  10  86 430 5422100 .. 5422120 - -12.7  -2.86553   ATAACTACTAATAAG            GACTGTTGA CTG TCAACAGTC            ATAGCTGAAATTGAT
  Ava_4327  10  86 116 5422404 .. 5422434 -  -9.9  -4.13037   ATAAATACTAAATAA      CTAATAGCCCGATT GCCC AACCGGGCT-TTAG       CTCCATACTCCCCCC
  Ava_4334   3  53 321 5430096 .. 5430106 -  -5.4  -3.04263   AGGCGATCGCCAACA                 CGAT ATC ATCG                 GAGCCAAGCTGCACA
  Ava_4339   0 NONE
  Ava_4366   5  56  42 5473357 .. 5473376 -  -2.2  -4.32201   TGAATCAATTCAAAA            TTCAAAAT AAAG AGTTTGAA             ATTTCAGCACATCAA
  Ava_4369   2  51 313 5476171 .. 5476182 -  -4.4  -3.16564   TTCCTAGTGTAGGAA                CACA ATAT TGTG                 GTTTATTGCTTCATG
  Ava_4381   4  65  73 5487219 .. 5487246 -    -7  -3.39856   TATATATTTAATTAA        CTGTAGGGTAGGC AAT GCCCACCC-AAAG        CATCATCAAAAAGGC
  Ava_4381   4  65  44 5487259 .. 5487275 -    -3   -4.7871   AAGCATCATCAAAAA              GGCAAT TATCC ATTACC              CATTATCTAAATAGT
  Ava_4396   3  48 281 5507989 .. 5508003 -  -2.8  -3.54424   CCTTATTTGCGGAAA               TACCCA TTG TCGGTA               TTTTTACTGGTTATG
  Ava_4401   6  85  21 5514100 .. 5514133 -  -9.7  -3.93148   AGGACTGGAAAAACA     TCTGAGTAGGGTGGGC ATT GCCCACCATA-TCAAA     GTTTACGTCGGCATC
  Ava_4405   2  70  79 5523925 .. 5523935 -  -8.2  -3.29511   GGTACTCTGCGAGAA                 CGCC TTT GGCG                 AACGCGGTAGCGTTC
  Ava_4415   3  81 432 5532822 .. 5532839 -  -2.7  -5.64873   TGTAACAACAAAAAA             TAGCAAT CTCT ATTGCTG              AACATTCAGTACCAC
  Ava_4422   3  57 126 5537467 .. 5537491 -    -5  -3.54902   GTATTGAATAATCAA         GAGTGGG-ACA AAAT TGAACCCACTC          TAATTATGTATAGAA
  Ava_4430   6  53 175 5548694 .. 5548706 -  -5.5   -3.0894   GAAGTAGCGATTGAA                GAAGC AAA GCTCC                TGACAAAACTACAGG
  Ava_4446   7  55 311 5569753 .. 5569768 -  -3.2  -4.00124   CAGGCGACAACCAAA              TACGGC AAAA GCCACA               GTCGCGGATGTGCAA
  Ava_4462   8  60   1 5585406 .. 5585438 -  -7.1   -2.5571   AGTGAATAAGAAAGG      TTAGTTCTGAGTTAT CTG ATAACTCAGCACCCA      TTACACTAAGCGAAA
  Ava_4476   1  43 453 5603414 .. 5603427 -  -3.1   -2.5547   ATTTTTTAGAGGAAC               TCCCT TTTT AGGAA                CAGTTTCCTATAATG
  Ava_4479   5  93 197 5609949 .. 5609972 - -12.5  -3.30771   TGATAGGGTTTATAA          CCCCGACTT TTAGAC AAGTCGGGG           TTATACCATTTGACT
  Ava_4502   8  82 255 5637702 .. 5637719 - -11.3  -3.44051   CCGGGATGAGTAGAA             GACGCGA TGAA TCGCGTC              TCTACAGATGGTTTA
  Ava_4506   2  52 131 5650543 .. 5650561 -  -3.1  -3.75378   ACTCTTAGAACAGAA             CGGTG TACCAGTCC CACCG             CTACCGTGGAATCAT
  Ava_4511   7  81  24 5655922 .. 5655954 - -11.5   -2.6356   ATTTATACCCATAAC      GGCTAACTGGTAA AACACAA TTACCAATTAGCC      ATTACCAATTTCTTG
  Ava_4534   4  73  63 5682678 .. 5682700 -  -9.2  -2.88579   TCAAGGGTGCAGATA           TCCGATTTCT TGA AGAAATCGGG           TATCTTATTTTTTGA
  Ava_4547   6 100 248 5701019 .. 5701037 - -10.3  -5.26119   CGCCGAAAAATAAAA             CCCCGTT TATTC AACGGGG             TAATATCTGCGGCAA
  Ava_4547   6 100  35 5701220 .. 5701250 - -14.2  -3.91144   TTGAGATTGGACAAA       GGGGAAAAGATACT TAC AACATCTTTTCCCC       TTGCTTTTACCTTAG
  Ava_4551   4  49  13 5704182 .. 5704202 -  -4.7   -2.7035   GTCAGTCAGAGACCA            TCACCTGTG GAA CATAGATGA            AATTTGACATCTTTA
  Ava_4577   4  76  27 5731994 .. 5732035 - -10.3  -2.73005   TTATAAAAATAAATT TGTCAGTTGTCAGTTGT TGGTTTTT ACTACTGACAACTGACC  GCTAGCTACTGACAA
  Ava_4580   1  60  25 5735330 .. 5735344 -  -7.2  -2.71364   TGACTTTCTTAATCA               CGAATT ACA AATTCG               TATCATTCAGCACTC
  Ava_4590   6  60 370 5747084 .. 5747104 -  -6.9  -2.57192   ATTGAACTTAATCGA            GCAACTAAA CCG TTTAGGTGC            TAAAGTCAAAGCCTA
  Ava_4590   6  60  37 5747417 .. 5747437 -  -6.8  -3.08349   AAATAACTCTCAATA            CCGCTTAG TATTT CTAGGCGG            TATTTAATTTTTTGA
  Ava_4595   4  58  64 5750148 .. 5750182 -  -6.6  -2.87822   ATGAAATATCAATGA     GCTAATGACTAACT AAATAAA AACTAGCCATTAGC     CATACTCATAAAAAA
  Ava_4609   1  42 -22 5763796 .. 5763810 -  -2.9  -2.84732   TCCAAACTTATGAGA               TTTTC TGCTG GAAAA               GCTTATCCCCTATGG
  Ava_4623   3  66  42 5782830 .. 5782848 -  -8.1  -2.86164   CGCTTAATCATCATA             GGGTAGG TAATG CCCACCC             TAACAGCACTCATAG
  Ava_4637   7  65 298 5799490 .. 5799511 -  -2.9  -4.80178   TAGTAATTAATAAAA           CTGACCTAG CCCC CTACGTCGG            CGCAGATTTAAGTGT
  Ava_4645   0 NONE
  Ava_4655   1  58 347 5817991 .. 5818005 -  -6.4  -2.80816   TTGTTATGGATGACA               CCACCA ACA TGGTAG               ATGTTGCCCGATTTT
  Ava_4662   7  63 228 5823334 .. 5823345 -  -4.4   -4.2772   TTCAAGGAACAGAAA                TTCC TGAA GGAA                 TGCTCAATCGTGTAG
  Ava_4671   7  71 446 5833371 .. 5833385 -  -8.6  -3.19463   CCTACGATGGATTAA               CTGCAA TGA TTGCAG               CAGGGCAATTGCAGC
  Ava_4685   8  86  87 5848627 .. 5848644 -  -5.5   -5.3658   ACTATAAAAACAAAA             TTTGCCC GTGT GGGCTAA              AAAAATTTGTAGGGA
  Ava_4692   5  76  23 5859557 .. 5859591 -   -10  -3.06418   TCTGTATAGAAATTA     TGCGATCGCCTAAC TATCCAT GAGAGGCGATCGCA     TTTATAAAAATATTT
  Ava_4696   6  67 216 5861955 .. 5861984 -  -5.8  -4.08394   ATATCGGTGTGAAAA       CTGGATTTACCCA AAAAA TGGGTGA-TCCAG       GTAGGACAATATGTG
  Ava_4699   2  65  74 5871536 .. 5871546 -  -5.4  -4.01158   AAGGTGATGAAACAA                 TCTG ATG CAGA                 TTTGTTTATCATCCG
  Ava_4703   2  50 451 5879074 .. 5879092 -  -3.1  -3.56099   GATAATGCGCTCAAA             TTTTCCC GGCGA GGGACAA             CCATTAAAATCAGTA
  Ava_4711   6 100  22 5887015 .. 5887039 - -17.3  -4.61284   AACATTAAAGCAAAA          CCCCGATTTCT TAG AGAAATCGGGG          TTTTTAGATCGAACA
  Ava_4743   0 NONE
  Ava_4755   3  90  24 5981480 .. 5981511 -  -8.8  -4.65895   TCGTCTAGGTAAAAA      CTTACCCCACAGCT TCTA AACTATGGGGTAAT       GGCAACGATTTTCGC
  Ava_4766   3  91  29 5992517 .. 5992548 -  -6.5   -5.4111   AAGAAGTATAAAAAA      GCGGGCTAACCGC TATGAT GTGGTTAACCCGT       GCAGCTTTGGGAACG
  Ava_4776   6  81   4 6003855 .. 6003899 - -11.5  -2.57931   TTGATTTTGGAGAAT TGGTATAAGGGTGTGAGGGTT TTT AACTCTTACACCCCTACACCC CTATTAAAGAACTGT
  Ava_4784   2  47 301 6015113 .. 6015123 -  -3.2  -3.12395   TCGACCAGTTAAAAC                 CAGA TAT CCTG                 ATTAGCGATATTGGT
  Ava_4793   0 NONE
  Ava_4799   6  91  26 6029684 .. 6029700 - -13.7  -2.51625   ATCAAGAAGATATAC              GGTGGGC ATT GCCCACC              CTACAATTTAGACAA
  Ava_4804   2  61 380 6033837 .. 6033850 -  -3.8  -4.24149   GCACCAAAAGAACAA               CCAG CTAATT CTGG                TGCAGTAACTGTCTC
  Ava_4813   3  95  37 6047160 .. 6047206 - -14.7  -2.75074   GCTAGGGGAATAGTA TTGAGTGCTGAGTGGA-TGTCT TAAT AGACAATTCACTCAGCACTCGA CGTATGAGTTCAGAC
  Ava_4817   2  57 291 6054952 .. 6054962 -  -5.4  -3.32963   ATCCCCATGTTAGAA                 CCTT TTG AAGG                 GCAGTTTTTAATTGA
  Ava_4825   4  91 159 6062165 .. 6062201 -  -9.5  -4.50841   AGAATAATAGCAAAA    CCAGAACCCCGATGTTT TGA AGAAATCGGGGTTCTAA    AATTAATTAAAAATA
  Ava_4828   3  49 454 6066083 .. 6066095 -  -4.9  -2.56432   GGCAACAGGATTAAT                TATTG GTG CAATA                TTAGGATTATTCCCT
  Ava_4847   4  60 231 6102749 .. 6102763 -  -7.2   -2.7186   AAATTCCCTCAAGTA               TTTGCT ATA AGCAAA               GCACAGTAGGTGTTT
  Ava_4869   2  56 212 6136366 .. 6136383 -  -6.3  -3.09015   GGCAGAGGCAGTTAA             TCCACCA GTAG TGATGGA              ACGATTACGCCGTGA
  Ava_4880   5  87 332 6143266 .. 6143305 - -12.2  -3.15579   GTAAGGGGGCAGGAA  GAGAAGTT-GCAAGGAGGG TTT CCCTCCGGGCAAACTTCCC  TACGGGACGCTACGC
  Ava_4883   4  49  98 6146978 .. 6146988 -  -2.4  -3.75629   CATCGCCAACTTAAA                 GCAG CAG CAGC                 TTCTCAAGAACGACA
  Ava_4889   3  53  24 6155305 .. 6155316 -  -4.4  -3.31792   GCATTAGCCGTACAA                CTGT TAGT ACAG                 CAGTTGATAAAACCT
  Ava_4893   8  73 -18 6162094 .. 6162126 -  -9.3  -2.91593   GACCCCTGGACAAAC      CAGGGGTTTTTAT TTTACTT ATAAAATCCCCTG      TATTTTGCTTGGGGT
  Ava_4899   3  51 386 6167270 .. 6167286 -  -2.3  -3.84406   CGTTTAGTAGAACAA              CTTTC TGGTGGC GAAAG              ACAAAGAGCTTTTTT
  Ava_4907   6  52 334 6177363 .. 6177379 -  -2.9  -3.85698   GCCTCGCCTCAGAAA              TGAGCGA CAA TCACACA              AATGACGGAAAAATT
  Ava_4907   6  52 155 6177548 .. 6177558 -  -3.2   -3.7732   CTTGTAGATCAAGAA                 GGCA ATT TACC                 TGTGTCACTCCGCTC
  Ava_4922   7 100 296 6189125 .. 6189154 - -15.2  -3.47955   CTAAATACTAAGTAA       TGAGTGCTGAGT ATCATA ACTCAGCACTCA        AAAATCAGAACTTTT
      recA   4  91 101 6193224 .. 6193245 -  -9.5  -4.62475   ATCCATAAATTAAAA           GATTACCCC ATAT GGAGTAATC            TTCAGATGAATCATA
  Ava_4931   5  51 -20 6201660 .. 6201675 -  -5.4  -2.53905   TTACAACTGACTAAT              CCTGTA CTAT CACAGG               TGTCCCCACTTCTAC
  Ava_4935   8  65   8 6205087 .. 6205105 -  -7.4  -3.35996   CAGCCGCAGCCACAA             CTAGGAGA GAT TCCCCCAG             ATATCAACTAATCTC
  Ava_4944   1  73 298 6215847 .. 6215860 -  -6.7  -4.21737   ATCAAAACAATCAAA               CTCTG GAAT CAGAG                ATGAAAATATCCCAG
  Ava_4954   4  55 363 6232571 .. 6232607 -  -5.8  -2.77899   CTCGTTTAGTAATTA    GTCAGTGGTCATTAGC AACTA ACAACTGACCACTGTC    AACTATCAACTGACC
  Ava_4954   4  55 361 6232596 .. 6232609 -  -3.1  -3.84246   ATTAGCAACTAACAA               CTGAC CACT GTCAA                CTATCAACTGACCAA
  Ava_4957   7  74  12 6235347 .. 6235367 -  -9.7  -2.62184   GGTTTTTTTAGATTA            CCGACTTCT TCA AGCAGTCGG            TAATCTGAGTCCTAG
  Ava_4963   1  55  28 6242388 .. 6242398 -  -3.2  -3.86015   CAGTGTTGGGATAAA                 GAAC AAA GTCC                 TTGGTTTTGAATACC
  Ava_4967   6  63  56 6246935 .. 6246977 -    -7  -3.27146   AACAGCGTAAATATA GAGGTTTGCAGTTGAGTCCA ATA TAGACCCAACCCTCAACCTC TTCCTTACACAGCTT
  Ava_4974   2  52 162 6256000 .. 6256015 -  -5.4  -2.87468   TCCTATCACATCACA              CTGCTG GAAA CAGCAA               CTATCAGTGCAGTCA
  Ava_4981   2  43  -5 6262619 .. 6262637 -  -3.2  -2.58249   TACATTGTGGATAAT             TTTTGATA GCC TATCAAAC             TCCTACTTTTTCCTG
  Ava_4987   8  58  16 6267301 .. 6267338 -  -5.8  -3.23183   TCACACAATACTGAA  TGATGAGTG-CGACTC AACCGAAA GAG-CGCCACTCATCA   CGTCAAATCATGGAC
  Ava_4994   2  66  53 6275099 .. 6275112 -  -8.1  -2.89564   TCTGGACTGTAGAGA               CGCGA CTCA TCGCG                TCTTCACTAATGATG
  Ava_5009   1  44 382 6295409 .. 6295452 -  -3.2   -2.8293   AACAACCAGTAATCA CTACTCCCACCACATCATCTG TAT CAAA-GTTATAGCAGGAGCAG GTCATGATTGAGCTT
  Ava_5015   2  57 -37 6302913 .. 6302930 -  -3.4  -4.06384   CGGTAATACCATAAA             CCCAAC TCTGCT GTTGAG              ACGACGACACAGCAT
  Ava_5020   3  51  82 6308130 .. 6308141 -  -4.4  -3.25652   TGCACTCAATTAATA                CTGA GTTG TCAG                 CAAAAATAGTAACTT
  Ava_5029   2  64   9 6316301 .. 6316319 -  -3.1  -4.67353   GTAGTTAGTGAAAAA             CCCAG TTACTTCCT CTGGG             TTACTTAACTACTTT
  Ava_5035   4  57  14 6324295 .. 6324321 -  -5.3  -3.29829   TAGATCCTTCGAGAA         GTTTACATC TTCAAAATC GATGTAAAC         TCAACCAGACTACCT
  Ava_5039   4  51 188 6327609 .. 6327620 -  -2.2  -3.90744   TCTGGTTTTAAACAA                TGGC AACA ACCA                 ATTCTGGTTCAATGG
  Ava_5053   6  63 455 6344603 .. 6344619 -  -7.3  -3.28487   TTAGAGGAAGCAAGA              CCTCTAG TTA CTAGAAG              AAGGTTTGGGGATGC
  Ava_5060   0 NONE
  Ava_5061   2  85 104 6357384 .. 6357401 +    -7  -4.95758   CGCCAATACCTATTC             CCCAGT TTCAGT ACTGGG              TTTTTGTGGTGTAAT
  Ava_5052   2  45 189 6345142 .. 6345159 +  -4.1  -2.57192   TCCGAGCAATTTGAT             TTACCCA TTGT TGGGGAA              TACATTCGATTCCGT
  Ava_5052   2  45 385 6345338 .. 6345353 +  -3.2  -3.04902   AGAATTAATCTCTGC              TGCCGA TAAC TGGGCA               ATTTCTCTGCTGAGG
  Ava_5045   6  65 188 6337247 .. 6337258 +  -5.8  -4.00124   TGAGATGAGCAATTA                TGGG TTTC CCCA                 TTTACTTGTAAGGTA
  Ava_5040   4  69 238 6329543 .. 6329565 +    -7  -3.68936   ATGGTGTTTTGACTA           GCTGTAGGAG AAA CTTCTACACC           TTGTTGAAATTCATA
  Ava_5028   4  70 263 6316556 .. 6316566 +  -5.4  -4.50159   TGCTCTTCTAGCATC                 TTGC TCT GCAA                 TTTGTTTGGCTTCAA
  Ava_5024   7  60 292 6313282 .. 6313312 +  -6.8  -2.97436   TAGACGCTAATGTTA       TCGCTGCCATTAGC GAT GGTGATGGCGGCAA       CTTTGTAAGTCTGTG
  Ava_5019   3  50 453 6308580 .. 6308593 +  -3.1  -3.63489   AGCTAAATGATCTCG               GATTC TATC GGATC                TATATTTCTTTTTTA
  Ava_4999   5  57 -24 6284083 .. 6284095 +  -3.3  -4.02719   ATCTTCACTTTGCCC                CAGGG GAA CACTG                TTTAATATTTAGTCA
  Ava_4995   7  86  59 6278651 .. 6278679 +  -8.2   -4.4715   ACTTAGTCGTTCTTG       CT-GGGGCGAAGT ACAA GCTTCGTCCCAAG        TTTTCTCCCTTGCCC
  Ava_4995   7  86 317 6278909 .. 6278947 + -10.7  -3.68619   CCGGCCCACCTTCAA   TTTTAGATTTTGAATTA TAACC TAGTTCAAAATCTAAGA   TTTAAATAACTTCCG
  Ava_4980   3  69 302 6262774 .. 6262786 +  -6.3  -4.28111   CGAGTTGTAATTCCT                TTACC CAA GGTAA                TTTCTTCGTACTCTA
  Ava_4966   3  47  87 6247002 .. 6247016 +  -4.2  -2.64155   CAGCTTTAAAGCCTC               TCGCCT TGT AGGAGA               TAAGTTTGCAGAGAA
  Ava_4962   7  65  45 6241576 .. 6241607 +  -8.2  -2.62396   GGTCACAAGTCACGA      CGAA-GAGGGAAAGA GGT TTTTTCTCTCATTCG      TAGTGTGAGCAAATC
  Ava_4943   4  54 397 6216415 .. 6216429 +  -3.6  -3.65902   TAGCATAAGGACGGT               TTTTTG GAT CAAAAG               TTTCGGTAAAATAGC
  Ava_4926   2  48 381 6196273 .. 6196283 +  -3.2  -3.34344   AATACTGGGTTTTTC                 TGCA AGT TGCG                 TTAGTTCCAAAATGG
  Ava_4917   7  56 320 6187041 .. 6187064 +  -2.2  -4.27584   GAAATACCTGAGATA          ACGTATCCCC TGGC GGGGCCACGA           TTTTCCCTTCCACCT
  Ava_4914   3  70 465 6184860 .. 6184877 +  -5.5  -4.46212   TAAACACGGGCAGCA             CGGCGAT CGCT ATCTCCG              TTTTGTAGTAAAAAC
  Ava_4906   4  52 217 6177911 .. 6177929 +  -5.4  -2.76711   CAAAAACTGATCTAG             TTTAATCA TGC TGATTAGA             ATTAATTTATCCCTA
  Ava_4898   3  64 431 6168075 .. 6168090 +  -7.6  -2.83915   TGTTTAGAATATTCA              CCATAG GTAT CTATGG               CATTTTTTCTCCCAG
  Ava_4892   6 100 149 6162081 .. 6162099 + -11.7  -5.54338   TCAGCGAAACCCTGA             CCCCTGG ACAAA CCAGGGG             TTTTTATTTTACTTA
  Ava_4868   5  67 395 6136845 .. 6136870 +    -6  -4.03888   GATATAACAAGAACA         GGGCGATAGC CAGTTT GCTCACGCCC          TTGTTGTTGTAGCTC
  Ava_4860   6  74  25 6124334 .. 6124382 +  -9.8  -2.59742   GTATCAATTGCATAA CTATTGATAAGGGCTGTTAACTG TCAA CAGTCAACAACCCTTA-CGATGG ATTGTGCAACTTAAA
  Ava_4857   5  57  96 6121948 .. 6121959 +    -3  -4.19947   TATGTAAATTCTTCT                TGTT ATTA AACA                 TTTATCATTGTTTTA
  Ava_4851   4  57 133 6113729 .. 6113751 +  -4.8   -3.6217   ACACTGGGCTTTCTG           GCAGGTATAG CAT CTGTTTCTGC           TGTTTGTGCTTGCCC
  Ava_4848   4 100  83 6104864 .. 6104886 + -19.2  -3.53761   AATCAAGATTTTAAG           CCTCTCCCCG CGT CGGGGAGAGG           TTTGGAGAGGGGTTC
  Ava_4827   3  46 242 6066748 .. 6066762 +  -2.8  -3.29144   AATAAATGTACGACT               GTGTGA TAT TTACGC               TTATGACGGAAATAC
  Ava_4816   7  47  84 6055284 .. 6055301 +    -2  -3.60814   CTCCGTTTAACTGCC             TTTTGC CATGTC GCAAAG              TTGTATATGGCGTTT
  Ava_4816   7  47 236 6055436 .. 6055452 +  -4.3  -2.57564   ACCTTGTACCGTTGT              GTCGCGC ATG GTGGGAC              GTTCTACGGGAATAC
  Ava_4812   2  73  12 6047155 .. 6047210 + -10.1  -2.52676   TTAAAGCTAGGGGAA TAGTATTGAGTGCTGAGTGGA-TGTCT TAAT AGACAATTCACTCAGCACTCGACG-TA TGAGTTCAGACGATG
  Ava_4808   1  43 236 6043859 .. 6043872 +  -3.1   -2.5007   TTGTCACTCATTGCA               CTACG TCGC TGTAG                ATATTCATGAATTAC
  Ava_4803   5 100 278 6034195 .. 6034219 + -13.7  -5.46698   GCCATAAAATTTTTG          TATGACGGGTA ATT TGCCCGTCATA          TTTTTTGGTTTTAAA
  Ava_4792   6  76 433 6023301 .. 6023311 +  -4.6  -5.15969   GGTGCGAATTCTCCT                 GGCG CAC TGCC                 TTTTTTCGATTGCCA
  Ava_4775   5  65 104 6003854 .. 6003900 +    -8  -3.02829   CTTGATTTTGGAGAA TTGGTATAAGGGTGTGAGGGTT TTT AACTCTTACACCCCTACACCCC TATTAAAGAACTGTA
  Ava_4769   4  48 383 5996169 .. 5996180 +    -3  -3.60762   TGGTGATAAATTTGT                TGAA AAGA TTCA                 GTTTTTTGGCGAATG
  Ava_4765   5  66 345 5992846 .. 5992895 +  -7.9  -3.14848   CAGCTTCAGTCTTTA CGCTGATGCCCAGGTCGCGCAAGG AAG CTTTGAG-GATTTCGGCATCGGTG ATTTTGGTGCGGAGA
  Ava_4754   2  74 292 5981725 .. 5981738 +  -8.1  -3.75718   CTTAGTGTTACAGGG               CCACC GATT GGTGG                TTGGTTTTGGTTCCC
  Ava_4728  11 100  18 5927087 .. 5927110 +   -14  -5.27335   TTTCTTTCCAAACAA          CCCCAGTTTT TCAA AAAACTGGGG           TTTTTGTTTAGGGAA
  Ava_4724   3 100  27 5910068 .. 5910097 + -18.1  -3.12942   CTCAAAAATCAAGAC       TGTAGAGACGTTG CACG CAACGTCTCTACA        TCGTTTATTAGTGCA
  Ava_4715   5 100  25 5892245 .. 5892286 + -15.5  -4.43477   TTGAACTACTTATAA GACAAAGCTGTTTATGA TTGTCATT TCATAGACAGCTTTGTC  TTTTGCTTAAGTAGA
  Ava_4710   8 100 141 5887015 .. 5887039 + -17.3  -4.65895   AACATTAAAGCAAAA          CCCCGATTTCT TAG AGAAATCGGGG          TTTTTAGATCGAACA
  Ava_4706   2  52  67 5884333 .. 5884345 +  -3.4  -3.75897   GGATATGAGAGAATT                GGTA TAATT TACC                TTTCAATTACCAATT
  Ava_4702   6  78  49 5879416 .. 5879427 +  -5.8  -4.79949   CGTCTAATTGTAGAG                GGCT TGAA AGCC                 TTGTTTTTTTCAGGG
  Ava_4687   6  67 138 5850625 .. 5850638 +  -8.1  -2.93703   CAATACAGAAGAAGA               CGCGA TTCA TCGCG                TCTCTACATGGTTAT
  Ava_4684   2  95  95 5848673 .. 5848693 + -12.7   -3.5361   GAATATATATAAGAG            GGACACAAA AAT TTTGTGTCC            TTATCTCAATCATTG
  Ava_4675   7 100  28 5841483 .. 5841504 + -15.9   -5.9873   TCGTTAACAAAAAAA           GGCGATCGC TTGT GCGATCGCC            TTTTTTTTATGATGG
  Ava_4672   7  62 210 5837315 .. 5837333 +  -6.8  -3.41125   AAAAGGGACGGTCAA             CAATCATT TTA AATGGTTG             TTGTGGCTCTCTCAA
  Ava_4661   4  61 196 5823693 .. 5823713 +  -3.9  -4.22678   CCATAGATTTTGAAT            TTGTCTCCC TAA GGGAATCAA            TTTATCTTGAGTATG
  Ava_4654   3  62  26 5818297 .. 5818310 +  -2.5  -4.63172   TTGTCGGACTAAGAG               TTTTA AAAT TAAAA                TTTTATGATTTCATC
  Ava_4646   2  63 299 5811519 .. 5811531 +  -7.7  -2.64747   TATCAATCAAGGCCG                CAGCT ACT AGCTG                ATTGTCATAAGATGC
  Ava_4627   4  81  17 5787088 .. 5787115 +    -7  -4.66625   TTTATCAAAGTTTAT        TGGTCAGTTGTC GGTT GCCAACTAACCA         TTTCTTTGTATGTGT
  Ava_4624   3  80   2 5785084 .. 5785101 + -11.3  -3.27476   ATAACGTTTTGTAGA             GACGCGA CGAA TCGCGTC              TTGATAATTAGACGT
  Ava_4610   0 NONE
  Ava_4594   2  50 266 5750348 .. 5750366 +  -4.6  -3.09175   CGCGACGTGTCCCAC             TTCTACAG GAT CTCTAGAA             TCTTCAATAGGAGTT
  Ava_4589   9  95  46 5747415 .. 5747439 + -10.8  -4.43669   TTAAATAACTCTCAA          TACCGCTTAG TATTT CTAGGCGGTA          TTTAATTTTTTGACT
  Ava_4579   4  61 147 5735330 .. 5735344 +  -7.2  -2.90392   TGACTTTCTTAATCA               CGAATT ACA AATTCG               TATCATTCAGCACTC
  Ava_4570   6  83  75 5726282 .. 5726300 +  -7.4  -4.76644   ATCTATATTTTCAAA             CCCTCG ATCCTTA CGAGGG             TTTTTCATGAATATT
  Ava_4566   6  73 172 5720942 .. 5720955 +  -6.7   -4.3129   GTTGCTTGCCAACTA               GTTCC GGGG GGAAC                TTTTCCTACTAAATC
  Ava_4559   5 100  27 5716121 .. 5716147 + -13.8  -3.06671   TAACCAAAGCAAAGA         TCCCCAACTTCT TAA AGAAGTCGGGGA         TCTTAAACTGGGTAT
  Ava_4554   6  69 168 5708038 .. 5708054 +  -3.6  -4.72029   ATCTAACAACTCCAT              CGGGTG CATAA CACCCA              TTTTCTTACCTTGCA
  Ava_4550   4  78  90 5704288 .. 5704298 +  -6.8  -4.70626   AAAACTAAACACAGC                 GCTG CAA CAGC                 TTTTTGCCATTCTTG
  Ava_4533   5 100  22 5682674 .. 5682704 + -16.4  -4.68528   AATATCAAGGGTGCA       GATATCCGATTTCT TGA AGAAATCGGGTATC       TTATTTTTTGAGTTT
  Ava_4525   0 NONE
  Ava_4510   1  40 445 5656286 .. 5656305 +  -2.1  -2.54098   GTGGGGGTTGAGTTA            ATTGCCA TAAGGC TGGCAAA             ATCTTAGTTAAGGAA
  Ava_4505   3  56 359 5650971 .. 5650986 +    -6  -3.09834   CTTACCTTGCTGAGT              GGCTGC CCAA GCTGCC               TTGGCTGCTGGCATA
  Ava_4486   5 100 152 5619533 .. 5619556 +   -11  -4.72617   TTTCGACATGAAAAA          CCCCTCTACC ATCG GGTACAGGGG           TTTCTTATTTTATAC
  Ava_4481   4  71 189 5613097 .. 5613109 +  -9.1   -3.1585   TAGTCAGAAACTCTT                CGCCA TCT TGGCG                TGTTAAATTAGCTAC
  Ava_4478   4  93  33 5609949 .. 5609972 + -12.5  -3.39936   TGATAGGGTTTATAA          CCCCGACTT TTAGAC AAGTCGGGG           TTATACCATTTGACT
  Ava_4461   1  47 -32 5585367 .. 5585380 +  -2.3  -3.55447   AAACTCTGGAAAGCA               GCTCA AGCC TGCGC                TTCTGTAATGAGTGA
  Ava_4455   4  95 297 5580374 .. 5580411 + -12.9  -3.57144   AAAGACCTATACTAA   TCTAAACCCCTTCAAGA ATAA TCCTGAAGGGGTTTAAA    TTTGCACCTAGAGAC
  Ava_4447   6  58 281 5571187 .. 5571198 +  -5.8   -3.2362   AGTATAACTATTGCA                GCGA TTCA TCGC                 CTTTTCTACGCCTTG
  Ava_4440   5 100  22 5563444 .. 5563466 + -12.1  -5.28778   TAAACTCACCAAAAA           GACGCAAAG TGATT CTTTGCGTC           TTTTTTATGGGTAAT
  Ava_4437   1  43 437 5559871 .. 5559884 +  -2.3  -3.23975   GTTCTGTTAAGTGCT               GTGGC GATC GCTGC                TGATTTTTCCCGGCT
  Ava_4429   2  75  68 5548887 .. 5548909 +  -5.5  -4.76802   AATAACTAATTAAGA           CTTCGGTTC GCCCA GACCCGGAG           TTTCTTCTTTTTCCA
  Ava_4424   7  62 330 5540572 .. 5540582 +  -6.8  -3.44149   TTCTGTAGCTTGCTT                 CCCT GAA AGGG                 TATTCTGTCTTCTGA
  Ava_4421   4  74 296 5537882 .. 5537895 +  -3.7  -5.19328   TTAGCAGCTACAAGA               CGCAG TTGA CCGCG                TTTTTCTTCTGGGGT
  Ava_4414   6  62 226 5533404 .. 5533426 +    -7  -2.95943   TGTTTGAGATGTTGG           GCTGTTTCTA AAC TAGAATCGGC           TGTAATGTGTTTATC
  Ava_4404   3  58 277 5524144 .. 5524157 +  -2.3  -4.42806   GTGCTATCTGGATTG               GCGAT CGCC AGCGC                TTTGTTTAGCGGTAC
  Ava_4395   2  61 238 5508441 .. 5508452 +  -5.8  -3.63018   TATCTCACCACCGGG                CCAC CAGC GTGG                 TTCTGTCTGATAATT
  Ava_4388   8 100  90 5499214 .. 5499240 + -16.6  -3.10597   TCTCTCTTGAAAAGT         TCTGATCGCCGG AAG CCGGCGCTCAGA         CTTTTCGCTCCGACG
  Ava_4380   8  64 354 5487499 .. 5487514 +  -7.6   -2.9313   CACTGCAATTATATG              TACACC TTTG GGTGTA               ATTATTGGTTTGAGA
  Ava_4349   3  50 372 5458249 .. 5458261 +  -4.1  -3.33696   ATGTAACCACGTCCG                GCTGT ACC ATAGC                TTAATTCAAAACCGA
  Ava_4349   3  50 433 5458310 .. 5458332 +  -4.1  -3.34222   TTAAAAACTCACAAA           TCTTCTGGT ATGCC ACCAGGCGA           TTATCACCTAGTCCT
  Ava_4340   6  62 439 5445102 .. 5445118 +  -2.9  -4.65895   GTTGTAAAACTACCT              TCCTGAT AAG GTCGGGG              TTTTTCAGTAACCAA
  Ava_4318   5  61 195 5409209 .. 5409219 +    -4  -4.31329   CAAGTAAAAGTAAAG                 GAAT TTG ATTC                 TTTTGCAGTTTTTCC
  Ava_4287   1  59 328 5374248 .. 5374277 +  -5.9  -3.39842   TAATAGTGTCAAAGG       TTTTTTGTG-GGGG TAT CTCTACACAAAAAA       TGATTTTTTCACTCA
  Ava_4281   4  56  71 5368309 .. 5368331 +  -6.3  -3.06261   GTATTGTCGGTAACA           GGTAATTGG TCTTT CCCATTACC           TGTTACCGATTACCA
  Ava_4266   0 NONE
  Ava_4260   5  77 252 5340399 .. 5340411 +  -2.7  -5.48514   GCTTGTATTAATGGA                TGTTG TTG CAATA                TTTTTATTTCTTCCT
  Ava_4241   3  74 177 5321202 .. 5321222 +  -4.6  -4.98911   GTGCTAGTTTAAGGT            GCGTTTGC CTTGA GCGATCGC            TTTATTTTTCTGCTA
  Ava_4237   2  53 321 5316377 .. 5316389 +  -5.5  -2.94329   GCACCTCCAATCCAA                CCTTC GGT GAGGG                CTTTAGTTAAGGCTG
  Ava_4226   1  40 339 5303127 .. 5303161 +  -2.2  -2.73799   GATTTTCGTTAGATA     TTGCTTTGAGTTTT GAGGTGA AGGACTCGGAGCGA     TCGCTTGTTTGTGGG
  Ava_4209   3 100  30 5279378 .. 5279401 + -12.6  -4.79683   CATCTAAATTAAAAA          GGCAAAAGAA TTAC TTCTTTTGCC           TTTATTTTATGGATT
  Ava_4201   4  46 252 5264702 .. 5264720 +    -3  -3.40788   CACTGACAACTTCCA             CTACCAAC AAA GGAGGTAG             TTCATTCAGTTCAAT
  Ava_4198   4  48  -6 5260546 .. 5260562 +    -3  -3.59262   TAAGATCAGCGCAAA              TCCTTA AGATG TAAGGG              TTTAAGGGTGTAGGG
  Ava_4198   4  48 251 5260803 .. 5260816 +  -3.9  -3.14211   TTGAGAAATTGCTGC               CAAAT TTTA ATTTG                TTCCTGCGCCGCACT
  Ava_4178   2  43 -17 5227339 .. 5227352 +  -2.4  -3.26948   TATATTTCTCTATCG               CAGA CAATCT TCTG                TTAATGCGTTTCTAT
  Ava_4178   2  43 431 5227787 .. 5227797 +  -3.2  -2.50479   AAAGTTAATTTTGAT                 GTTC CTT GGAC                 GTGGTTTTAATTCGG
  Ava_4158   5  58 163 5186618 .. 5186630 +  -6.3  -3.28447   TTTGGCACAATTATC                TTGCT GGG AGCAA                TATTGTAGTAAATGG
  Ava_4158   5  58 207 5186662 .. 5186674 +  -4.1  -4.14392   TAGTGTAGTCAAAGT                GCTTT ACT GAAGC                TTTTGAGGATTCAAA
  Ava_4152   4 100  48 5179700 .. 5179727 + -17.2  -5.00884   TTCTTTGTCTTGGTA        GTAGAAACGCGA TTAA TCGCGTTTCTAC         TTTTTTAGCGCAACT
  Ava_4149   2  55  53 5176884 .. 5176895 +    -3  -4.11897   TGTTAAGCGATCGCA                CTTT CCAC AAAG                 TTTCTATCCCTTTGT
  Ava_4137   0 NONE
  Ava_4130   2  55  56 5145344 .. 5145392 +  -5.3  -3.26449   AAATTGCATAACTAC TAATAAGGGCTGTTAACTGTTGA ATG TCAACGGTCAACAGCCATCAAGA TTGGATTATGTAGCA
  Ava_4115   4  53 -21 5131367 .. 5131381 +  -4.3  -3.39844   CCAGAGACGGATATG               TCTTG CTAGA CAAGA               TATTTAAAATATAGC
  Ava_4096   6  58 345 5090049 .. 5090059 +  -5.4  -3.54903   GCCTGTACTTGATTG                 CCAT AAA ATGG                 TTGTAAATTTTCTGT
  Ava_4087   2  60 468 5082290 .. 5082303 +  -6.7  -2.94144   TCCCTGACAAGCAGC               CGGAA TAGT TTCCG                TAATTTGGCTGGAGG
  Ava_4074   3  76  68 5063653 .. 5063666 +  -6.7  -4.40181   GATGTCTTTCAATCG               GCGAT CGCG ATCGC                TTTCTTCTGGTGTTT
  Ava_4060   7  78 199 5048776 .. 5048786 +    -4  -5.40474   TGACTCCTGAATTCT                 GTTT GAT AAAC                 TTTTTTTACCAAAAT
  Ava_4056   4  62 217 5042327 .. 5042346 +  -3.4  -4.51097   AAAAATTAATTAAAT            TGGCGGCG GCTT CTCCGCAA             TTTTCTAGTCATTAA
  Ava_4052   4 100  22 5038304 .. 5038326 + -13.6  -4.96773   TTTTTAATTATTTAA           GCGATACTAA ACT TTAGTATCGC           TTTGTTTTTGGTTGG
  Ava_4037   2  57   6 5023110 .. 5023123 +  -5.2  -3.55444   CTCTGCGTAAAACTC               CGCG CCCCTC CGCG                TTTAAAAACTCCCAC
  Ava_4034   2  47 251 5020715 .. 5020728 +  -2.4  -3.49482   CGACGTTCATGTTTT               GTTC GGTGTA GAAC                TGTTTCATAATATCG
  Ava_4029   4  86   8 5017906 .. 5017938 + -10.7    -3.745   GGACTTAGATGGAGT     GCGATCGCTCTCTA AGAAGG TAGGG-GCGATCGC      TCTTTTGGTCAGTGC
  Ava_4020   6  95  34 5003991 .. 5004015 + -11.5  -4.64591   CGCGCAGACCTAAAA          CCCCAATTTCT TCG AGAAATCGGGG          TTTTCTGTATCATTA
  Ava_4014   4  53 220 4999616 .. 4999627 +  -4.4  -3.31188   ATCAAGGATTAGCTA                CAGT CCCA ACTG                 TTAATACTTGTGGTG
  Ava_4010   8 100 414 4995933 .. 4995955 +   -15  -3.62597   TAGTCATTGACATAC           TCACTGCTCT GAA AGAGCAGTGA           TTCTTGACGGCTCAC
  Ava_4007  10  63  67 4991076 .. 4991111 +  -6.2  -3.70102   GTCTACACATAGTAT    CAGTT-GATTTGGGGTT TAA ATCCCCGACTCCAACTG    TCTTTAATTTTGAAT
  Ava_4000   3 100 103 4984408 .. 4984454 + -17.5  -4.08767   TCAGGGCCGTCCATA GTCAAGAGTCCAGAGTCAAAG GCTAG CTTGGACTCTGGACTTTGGAC TTTTGACAACCTGAG
  Ava_3995   3  65 416 4973723 .. 4973738 +  -7.6  -3.05463   TGTAGGTACGGTTAG              GGTCAA GAGG TTGACC               TTGAATCAACCAACT
  Ava_3978   3  43 323 4932616 .. 4932628 +  -3.4  -2.59981   TCTAGCGAAATAGTA                TTGC CAAAT GCAA                GTTGATCTAGTTCTA
  Ava_3972   5  86 227 4922559 .. 4922589 + -12.7  -2.80821   AATATCTAAGTATCT       GTATGCTGGGCAA GGGTA TTGCCCACCATAC       TAGTATATTTCAGAA
  Ava_3969   5  55  48 4919883 .. 4919896 +  -3.1  -3.91946   CGTTCAACTTTGGAT               TTGCA ATTT TGCAG                TTTAGATTATTTATT
  Ava_3969   5  55 329 4920164 .. 4920193 +  -5.9  -2.80291   TTCAAAAAATGTATA       GTTATGTAACTAA TAAT TTATTTGCATAAC        TATGATCAAATGATT
  Ava_3963   8 100  30 4912287 .. 4912310 + -11.1  -5.72622   GTTACTTATGTTTTG          GGGATAAGC CCGAAA GCTTATCCC           TTTTTTGTTTCTCGC
  Ava_3959   8 100 449 4908356 .. 4908378 + -16.4  -3.05993   ACTTTTCCCTAGATA           CCCGACTTCT TAA AGAAGTCGGG           TATCTGTGTACGTCA
  Ava_3949   2  56 331 4900099 .. 4900111 +  -4.1  -3.88603   ATAATTTGCCAGATA                TACTC ATT GGGTA                TTAATTTTTCTAACT
  Ava_3946   3  50  77 4896912 .. 4896924 +  -3.5  -3.62491   CCCAGTCCCCAATCC                TAATT ACG AATTA                TTTCCACAATTTTTT
  Ava_3925   0 NONE
  Ava_3920   1  42  -9 4874411 .. 4874422 +    -3  -2.91507   GATTGAACTATTGGG                GATT ATTT AATC                 TCTCTGAAATGTCTT
  Ava_3917   3  79 374 4872881 .. 4872893 +  -3.3  -5.59655   CAGCTTTTGTGATTA                GTCGG AAT CCAAC                TTTTTTATTGATTTC
  Ava_3909   2  57 262 4862055 .. 4862093 +  -4.2  -3.78934   AGTCCCCAGTCCCCA GTCCCCAGCTATATCTTAC TGGC GTAA-AT-TAGCTGGG-AC  TTGTTCTGGAACAAC
  Ava_3909   2  57 322 4862115 .. 4862135 +  -4.7  -3.53546   TGGAACAACCCAATA            GTAGATAGT TCT GCCATCTAC            TTGTAATGTCTTCTC
  Ava_3902   5  76 169 4853831 .. 4853874 +  -9.6  -3.34005   ATATTTTTTTATCTG GAAGTCCCTTACCTCACTCA GGGC TGAGTGAGGTAAGATACCAC TTCTACAGCTTAGTT
  Ava_3893   8  88 307 4847414 .. 4847424 +  -5.4  -5.72254   TAGACTCCCATCATC                 TTGC TCG GCAA                 TTTTTTGTTGTTTGG
  Ava_3888   6  75 317 4843282 .. 4843299 +  -7.1  -4.31815   AAGAGAAAGATATTC             GAGAAAA TATT TTTTCTC              TTTATCTTGTGATTT
  Ava_3876   5  52 174 4830432 .. 4830449 +  -2.7  -3.92625   AGTCCGCTACTGAAG             TTTATGG GAAA CCATAGG              TTTGGTTACAATGTC
  Ava_3870   1  50  93 4825439 .. 4825475 +  -5.2  -2.87354   TACTAACTACTTAAG    GGGTAATAGGTAATTG CTTAC CCATTACCCATTACCA    TAATTAATTCATTGC
  Ava_3854   4  71  43 4798689 .. 4798700 +  -4.4  -4.85599   TGGTAAAAAGTTGTT                GTCT AGGG AGAC                 TTTTTATAAAATAAA
  Ava_3845   3  69 283 4787461 .. 4787481 +  -7.6  -3.62864   TATAGACTAAATCGG            CAGTTGGT TGGAT ACCAGCTG            TTTGCAGTCGATTTA
  Ava_3841   2  50 367 4784021 .. 4784031 +  -3.2  -3.61603   TAGGCTTGATCAAAG                 GCTG TTC TAGC                 TATCTTTTTCTCAAT
  Ava_3837   5  60 -11 4774766 .. 4774777 +    -3   -4.4017   ATGGCTTTCGCTGAA                TCAA AATT TTGA                 TTTTCTGGGGATTGG
  Ava_3831   5  58 471 4768135 .. 4768145 +  -5.4  -3.55761   CATGGCTTCACAAAT                 CAGA ACT TCTG                 TTTGACGAATGCGTG
  Ava_3828   4  59 166 4765840 .. 4765854 +    -5  -3.80174   AAAGGCTTCCTTTAG               TTCGCT CCA AGTGAA               TTGTTATACGACTAT
  Ava_3824   3  66   7 4761871 .. 4761902 +  -4.5   -4.4458   CAGTCCTAAATACGA      TGGGGAAGGAG GCAATTATTA TTCTTTCCCCA       TTTCTTCTATCTCTG
      purH   4  73 293 4752272 .. 4752311 +  -5.6  -4.56367   ATGATTGCAACACAT  CCTTGGGTGAAGACGCGA TTCA TCGCGTCTCTACAGATGG   TTTATTTGTCGGATG
  Ava_3809   0 NONE
  Ava_3791   3  52 -13 4727746 .. 4727771 +  -3.9  -3.53012   GTTTATACGAGTCCG         CCGGCTTCTTT TAAT AGTGAATCCGG          TTTAAGCAAAGCCCA
  Ava_3786   2  72  31 4720551 .. 4720565 +  -3.6  -4.93547   AGTCCTGGTCAATTA               TCATTA CTA TGATGA               TTTTTGATTGCTTGA
  Ava_3779   3  52  40 4711036 .. 4711048 +  -4.9  -2.93734   CGATCGCAGAGTGAC                TAACT TTG AGTTA                ATTGTTCTATAAGTT
  Ava_3772   5  66 148 4696923 .. 4696936 +  -8.1  -2.89039   GGGTGAAGAAGAAGA               CGCGA TGAA TCGCG                TCTCTACAAATGCTT
  Ava_3766   8 100 103 4688722 .. 4688779 + -14.8  -3.75153   AATAGCCAAACATTA GGGGCAACTTCACTGCGATCGCCTGC TGTTGT GCAGGTAAACCCAGGGAAGCTGCCCC TTTAAGTTACAAAGA
  Ava_3751   1  53 439 4669441 .. 4669455 +  -4.2    -3.445   AAGCCCTAGCCTTTC               GATCAC TGT GTGAGC               ATTTTTACTAGCTGA
  Ava_3737   6  80 200 4652989 .. 4653026 +  -8.7  -3.86346   TTTGCCGTTTTGAAA   TTGTTGATATAAACTGA ATTC TCGGTTTATATCAAGGA    TTTATCCAAAAATGA
  Ava_3731   3  58 307 4643579 .. 4643592 +  -2.4  -4.39426   CGAAATTTTCTAACA               CTTC ACCAGG GAAG                TTTTCTAAAGCTCTG
  Ava_3728   5  59 226 4639550 .. 4639562 +  -6.3  -3.37831   CAACAAAGTCGAAAT                TTCTC CAA GAGAA                TCTTCTAGTTGTTGA
  Ava_3722   3  58 409 4635325 .. 4635339 +  -5.8  -3.26319   CAGATAGTGAAGTAT               TTATCA TTT TGATAA               TTCATCTGGAAGGTT
  Ava_3711   2  45 394 4621146 .. 4621161 +  -3.3   -2.9818   ATGCTTACATACAAA              CATGA CTTTTT TCATG               ATTTCTCCCTCTTAC
  Ava_3703  10  77  65 4612115 .. 4612153 + -10.5  -2.79749   ATATTAAGTAGGGGA  GGCAA-AAAGCGGTGTAGA TGT TCTTC-CCGCTTTATTGCC  GTTGTGTTACGGCTA
  Ava_3699   5  70  21 4609595 .. 4609653 +  -8.3  -3.40566   GGTATAGGGGTATAG GGGTGTAAGGGTATAGGGGAAAGAGT AAAACTAA ATTCTTCCCTC-ACACCCTCACACCC TTCTAAATCTCCTCT
  Ava_3689   5  69  86 4599424 .. 4599446 +  -7.1  -3.80651   CAATTTCTAGACTAG          CCACA-AGCT TTTG AGCTCTGTGG           TATCTTTTTTTGATT
  Ava_3675   6  53  88 4582669 .. 4582680 +  -4.4   -3.3344   AGGGGTTGGGGTTAG                GTTC CGTC GAAC                 TTATACCAATTCAAT
  Ava_3675   6  53 255 4582836 .. 4582857 +  -2.3   -4.0641   TAAACCTTGGTGCGA           TCGGTTA AAATTTCG TAACCGG            TTTCTGTGACTAAAA
  Ava_3667   1  44 369 4574480 .. 4574494 +  -3.5  -2.87564   AAGCGGCGGTACTAT               GGTGA TTTTT TCGCC               TATCTGGGCAAATAA
  Ava_3662   2  47 344 4569833 .. 4569844 +  -4.4  -2.72855   AGTTAGTTCCCTCAA                GTAG CTGT CTAC                 TCCTTCCCCGATTTC
  Ava_3657   2  47 152 4563541 .. 4563559 +  -4.6  -2.73459   CTTTTCGTAACAGTG             GATGAG GAATAAA CTCATC             ATATTTCTGCATCTC
  Ava_3648   1  43 222 4554593 .. 4554603 +  -3.2  -2.53581   CTAAAAGGGTAAAGG                 TGTC TAA GGCA                 TAAGTTGAAAATGTG
  Ava_3643   5 100   9 4547336 .. 4547366 +   -20  -4.40561   TGCCTAGCCATCATA       GATACCCGACTTTT TTG AAAAGTCGGGTATC       TTGTTTTTCACAAGG
  Ava_3637   7  65  16 4536858 .. 4536890 +  -7.8  -3.09492   GGATTAGAAACAAAT      CAGTGCTGGGTT TTGAGAATT GACTCAGCACTG      TCTTCAGATTACCCA
  Ava_3632   1  52 310 4529229 .. 4529239 +  -5.4  -2.80901   ACTACAACTGTTTTA                 CTTG GGT CAAG                 GTTGTTGCCGTGTTT
  Ava_3628   4  85   4 4523913 .. 4523970 + -11.4  -3.38207   CAAATGGCTTAAATA GCTATCAGCATTCAGCCGTCAGCT TTGAAAAATT AACTGACAGCTGACAGCTGATAGC TTAAATTATTTGTTT
  Ava_3619   4  56  27 4514405 .. 4514433 +  -5.9  -3.11073   TCTCTCTTGAAAAGT        TTCCTACGGAGGG AAA CCCTCCTTCAGAA        CTTTTCGCTGCGCTA
  Ava_3614  13  86 109 4508864 .. 4508907 +  -8.4  -4.43272   CAATCCCTAGTTCAA GGTAAAAGTCAAAAGGAAAA ATCT TTTACCTTTTAACTTTTAAC TTTTAACTTTTAACT
  Ava_3600   4  60 -25 4491793 .. 4491806 +  -6.7  -3.02881   CAGTACAAGTAGGCT               GTGAG CCAT CTCAC                TGGTTTGGTTAACTA
  Ava_3596   1  42 471 4487351 .. 4487363 +    -2  -3.09516   AAAATCAAAGAGAGT                TACA TCCAC TGTA                TTGAATAATAGCCAC
  Ava_3593   1  73  60 4477934 .. 4477957 +  -5.4  -4.68724   TTCATAGTTAATACT          GGTAATTAAT CGGT ATTTATTACC           TTTTATATTGAATAC
  Ava_3573   3  48 394 4452789 .. 4452803 +  -4.2  -2.82895   GTGCTTTCAAATTAT               GAGCTA TAT TTGCTC               CTTGTTGATAAGCGA
  Ava_3566   1  48 152 4441782 .. 4441824 +  -4.3  -2.80472   AGTAGCCAAACCACT CACCA-TATTCTGGGTCAGCA AAA TGCTG-CCAGGAATAATCGTG CATTTTTTGATACCA
  Ava_3554   5 100 220 4424833 .. 4424852 +  -8.6  -5.65513   GATTGCTTAACCAGA            CCGCC-CTA ATC TAGTGGCGG            TTTTTTTGGTTACTG
  Ava_3550  10 100  31 4421087 .. 4421109 +  -7.1  -5.59655   CATAAAATAAAGAAA           GCATCTTTT TTTTC AGAAGATGC           TTTTTTATTACTTTA
  Ava_3543   2  88  53 4413588 .. 4413605 + -11.3  -3.67597   TTAACCATTTGTAGA             GACGCGA TGAA TCGCGTC              TTCTTCACTAAACCA
  Ava_3540   3  58 271 4408771 .. 4408792 +  -5.9  -3.18681   AGCATTGATTGTTAC           GTGTAATCC AGGG GGATTATGC            TTGATGGCATTGACG
  Ava_3532   0 NONE
  Ava_3527   2  62 184 4383671 .. 4383681 +  -3.2  -4.38744   ATCTTCTGGAGTATT                 GTCT GCT AGGC                 TTGTTTTATCTACGT
  Ava_3518   3  45 470 4371056 .. 4371070 +  -2.8   -3.2218   ATTTATCGGTAAACC               GCTTAA AAT TTGGGC               TTCGTACCTGTTGGG
  Ava_3509   5  55  31 4359985 .. 4359996 +  -5.8  -2.80344   ATAGGAGATAGTCTG                GGGA GATA TCCC                 ATTATTCAATGGAGA
  Ava_3509   5  55 101 4360055 .. 4360068 +  -5.3  -3.18264   TTAAATTGTTCTTTC               GCTTT GGCA AAAGC                TTCCTGCATGACAGA
  Ava_3504   4  56 453 4349951 .. 4349965 +  -2.2   -4.2803   TATATAATTTTTCTA               TATTTT TAC AAGATA               TTTTGGATTAAAATA
  Ava_3495   9 100 378 4337448 .. 4337483 +  -9.7  -4.99134   TGGGGTTTAACAAAA    GGCGATCGCATTTCT CTTCCC GGAGGGGCGATCGCC     TTTTTGATTTCAGAT
  Ava_3462   4  64 221 4295223 .. 4295248 +  -7.7  -2.79175   GGCAGAAAGTTGCTC         GTGAAGTT-TGG TTG CCATAGCTTCAC         CTTTCGGTGGGAATT
  Ava_3454   7  63 413 4285606 .. 4285617 +  -4.4  -4.32857   TTAATGTCTCTGTCA                TGGA GCGT TCCA                 TTTCTGTTTGCAGAG
  Ava_3451   2  50 436 4282645 .. 4282660 +  -3.2   -3.5394   GCAACACTTGGATGA              GGAGAT CGCG ATCGCC               TTTAACCCGCAATTT
  Ava_3427   4  57 250 4260677 .. 4260687 +  -6.8  -2.53876   TATCAACTTCCAAAA                 TGGG CAT CCCA                 TAAATTGGGCTAGCG
  Ava_3424   2  73  44 4256982 .. 4256992 +  -5.4  -4.55128   ACTGAATGAAATATT                 CTAG TCA CTAG                 TTTTCATTTCCCAGT
  Ava_3413   4  79  72 4242497 .. 4242532 + -10.6  -3.14132   TGGGTGTAGCGATAG    CGGAACCCAACA AAGTCTTGAAAA TGTTGGGTTCCG     TTCCTCCACCCAACC
  Ava_3410  10  77 348 4236655 .. 4236689 +   -10  -3.17075   TTCAGGCTATTTATA     TTTAAGCCCCTTCCCT TGT AGGGAAGGGGTTGGGG     TTAGGTTCAACCAAA
  Ava_3405   4 100  17 4231544 .. 4231574 + -18.6  -3.76373   TCTTTTGATAAAAAA       TATCCCCGATTTTT TAG AAAAATCGGGGATA       TTTGGCTATTAACAG
  Ava_3389   3  53  43 4215603 .. 4215616 +  -4.5  -3.29591   AATGCCTTGGCAAAT               GCAGG TTCT TCTGC                TTGAATTTGCATAAT
  Ava_3383   3  47  11 4206469 .. 4206485 +  -3.6  -2.95751   CATAGAGTCGCTATG              TGTCGC AGTGG GCGACC              TCCTTCTCTTGCTCA
  Ava_3375   1  55 279 4199181 .. 4199195 +  -4.2  -3.58726   AAAATACGTGGGTGG               GAGGTG CGA CACATC               TTATCTGTGACGAGA
  Ava_3371   6  88 106 4195650 .. 4195663 +  -3.1  -5.86465   GTTTTATCTGGTTTT               CCATT ATTG AGTGG                TTTTTTTCTATTCTT
  Ava_3364   3  59   6 4186877 .. 4186895 +  -4.5  -3.93369   TTTGCAATAAAAAAA             GCCCTCT TGTAT AGAGAGC             TTTGGTTAACATTAA
  Ava_3360   5  65  30 4181099 .. 4181121 +  -7.8  -3.09878   TCTGGGTTTCAAGCC           CCGCTAAATT TTA AATTTAGCAG           TCTTCAATGAGTGGC
  Ava_3336   1  45  28 4156121 .. 4156138 +  -2.7  -3.22298   CCTACACTAATATAA             GTAAGGA TTAG TCTTTGC              TTGATAATCCATACA
  Ava_3322   4  56 344 4143567 .. 4143585 +    -6  -2.95652   CTTAAGTTAACTATA             CACAGATT ATG ATTCTGTG             GTTTACTTGCCTAAA
  Ava_3291   4  58  27 4106841 .. 4106852 +  -5.8  -3.15579   TTAGCCTTTTCTTTA                GGAC TAAA GTCC                 TTACTACAAACTTGA
  Ava_3288   4  67 435 4103835 .. 4103873 +  -8.3  -2.93723   CTGATATTCAGTAAA  TTGCTGCATAGTCTGTGG TGTA CCACGGA-TGTGCATCAA   TATAATTGGTACGCC
  Ava_3280   2  46 246 4093769 .. 4093790 +  -2.9  -3.45571   AGACAATATTCAATG           CTTCAGCTA ATTC TTGCTGTAG            TTGCTGTTTCCAACG
  Ava_3265   4  70 272 4072813 .. 4072827 +  -8.6  -3.10545   CTATGATGTCTTCAT               GATGTC AAT GACATC               TGCTTTTACGGTGTA
  Ava_3258   3  61  27 4058741 .. 4058751 +    -4  -4.22678   TGCTTTCCTGTTGGT                 CAAA TAT TTTG                 TTTATCTTAAGTATG
  Ava_3253   2  41 -31 4053669 .. 4053680 +  -2.2  -2.77899   ATTCAGTAACAGAAT                CGAC ATAT GTTG                 TAATTAATAAGCAGG
  Ava_3253   2  41 370 4054070 .. 4054080 +  -2.6  -2.70665   CTTACTTTTGCTTCG                 TTTA TTT TAAA                 TCCATTATTCTCTAT
  Ava_3243   6  63 360 4032403 .. 4032421 +    -6  -3.65426   AATTTATTTATAAGC             TGGAGTAT TTC ATTCTCCA             TTTGGAAATTTCTGG
  Ava_3232   1  41 205 4018155 .. 4018169 +  -2.1  -2.78073   GTGGCTGTACCAACA               TAGAG AAAGG CTCTG               ATTCTTAAAGCTAAT
  Ava_3228   6  50 250 4015468 .. 4015491 +  -3.2  -3.54653   TAGCAACAAATCCCA          CCTATTAAAT ATAA ATTTAACGGG           TTCTGTCCTGCGCCT
  Ava_3222   2  55  97 4008205 .. 4008216 +  -5.8  -2.79098   ATGTCCTAACACTAC                TGGC GACA GCCA                 TAATTGATCAATCGA
  Ava_3212  10  62   7 3994536 .. 3994571 +    -7  -3.01712   GGTCAATAGCTAATA    GTCCACAGTCCAAAAAC CTG GATTTTG-ACTATGGAC    TATTGACAAAAAAGC
  Ava_3198   1  43 -13 3977238 .. 3977275 +  -2.2  -3.22491   ACGTAATCATGGGTT  CTGT-AGATAGATAAGCC ATTA GGCTT-TTTAACTGACAG   TTACTCGTGAGGTTT
  Ava_3195   6 100  40 3972588 .. 3972611 + -12.5  -5.47846   ATTTCTTTATTTATG          GAGGGGGTT TACTTT AACCCCCTC           TTTTATTTTTTAGTT
  Ava_3188   1  43 452 3962202 .. 3962215 +  -2.4  -3.12803   AGCATCTAAAGCCAT               TTGC ATGACA GCAA                TGTTGACTCTGGGTA
  Ava_3178   7 100  21 3947523 .. 3947573 +   -15  -3.22477   AAGGGGAAGTTATTA GAAATTCCAAGCGCCAGACCAAG AATATA CTTG-TCTGGCGCTTGAAATATC GTGTTTTTTTAACTT
  Ava_3156   8  61  78 3918725 .. 3918736 +  -4.4  -4.07868   CGCTTCGATCTTGAC                CAAC ATCA GTTG                 TTTCTCTCAATCTCA
  Ava_3147   3 100 242 3909682 .. 3909706 + -18.7  -3.35867   TCCACCTCTAATTAA          CGTGAGTCTCC GAC GGAGACTCACG          TTAATTACGAATTAG
  Ava_3141   2  46 322 3904500 .. 3904516 +    -3  -3.39142   GCTTCACAAGATTTG              CTAGTT CTTGT AACTGG              TTAATTGCCTCTGCA
  Ava_3132   1  95  66 3889212 .. 3889233 + -10.9  -4.45068   TTGCAATTAATAATG           GCTCAGGCA GAAA TGCTTGAGC            TTTCTTATTGGGAAT
  Ava_3128   0 NONE
  Ava_3121   3  52 358 3878651 .. 3878664 +  -5.3  -2.75844   CGACGTAGAGCGGAA               CAGAT CATG ATCTG                ATTTAGCGTGAAGGG
  Ava_3112   7 100 118 3867963 .. 3868019 + -15.4  -3.01329   AGCTGTACCAAGAAA TCATTCACA-CTGACGCACCCTACTAT TGGG ACAGTAGGGTGCGTCAGATGTGGAAAA TCCTTTAATGTGTAC
  Ava_3108   1  74  17 3864229 .. 3864263 +    -8  -3.92641   TTGGAAATGAGGAGA     CTTGTAGAGACTTG TTTACCT TACGTCTCTACAAG     TTTATGGCTCAGGTT
  Ava_3097   0 NONE
  Ava_3080   5  91 248 3828906 .. 3828925 +  -4.9  -5.93252   GCTAAAGCATTTTCG            GCGGCTG CTTTCT CAGCCTC             TTTTTTATTTTTACC
  Ava_3070   7  60 375 3810788 .. 3810809 +  -6.6  -2.93532   TAATGGCTGCAACTA           GATCCCAA GCTGGG TTGGGGTC            ATTGTTACTTTGAAT
  Ava_3063   1  65 346 3800421 .. 3800448 +    -7  -3.37796   AATTCTACCGTACCG        CCCGTTGAGT CTTCTGCT ACCCAACGGG         TTGTACCTACTACCA
  Ava_3060   2  61 164 3797113 .. 3797124 +  -5.8  -3.57144   CTTGGCACCAGGGAT                GGGA ATAG TCCC                 TTTAGCGATACACCA
  Ava_3055   0 NONE
  Ava_3043   2  53 340 3771094 .. 3771104 +  -5.4  -3.06696   ACTGCATCGAGCAAT                 TTGC TCC GCAA                 TATATTGACCACGAC
  Ava_3039   5  58 271 3764256 .. 3764268 +  -6.3  -3.17462   AGGTTAAATTGGTCT                TCCAA AAC TTGGA                CTTTCTGTTCTAATT
  Ava_3013   5  57 116 3737490 .. 3737501 +  -4.4  -3.78042   ATTGTGCTTCTGGAC                TCCA AATT TGGA                 ATTTTTTGTAGTGGC
  Ava_3010  12 100 467 3735552 .. 3735581 + -13.8  -3.20639   TGCTTTGTTCTCGAC       TGTAGAGACGTT GCACGG AACGTCTCTACA        TCATTTATTTGGTGC
  Ava_3002   1  60  -3 3723785 .. 3723798 +  -5.3  -3.68256   CGGTGGTGTGAGTCA               GTAGT GGAG ACTAC                CTTTTTTGATAAACA
  Ava_2995   3  55 267 3715316 .. 3715332 +  -4.4  -3.53091   TCATTATTTAATGTT              GCCAAG TCTAC TTTGGC              TTTGACAGCAACGGT
  Ava_2991   5 100  28 3710773 .. 3710808 + -15.6  -3.02233   CGCCATTTCCCATAA    ACTTGTAGAGACGTTG CACG CAACGTCTCTACAGGA     ATTATTTGGTGATTG
  Ava_2984   2  56 -14 3704037 .. 3704063 +  -3.6  -3.92324   GCGGGTGTTGTTAGA         TCCCCGACTTCT TGA AAAAGACGAGGA         TTTGATCTTAAAAAA
  Ava_2969   7  61 274 3682511 .. 3682530 +  -3.6  -4.18494   CGAGAATTGCCGGGG            TTGAAACG AAAA CGTTTTAG             TTTTAAATGAGAATC
  Ava_2957   7  63 233 3666554 .. 3666571 +  -5.6  -3.85698   TAAATCTGTTGTCTT             TACCCA AACTGG TGGGTA              TTTATAGCGGGAAAC
  Ava_2945   5  51 235 3652395 .. 3652409 +  -4.2  -3.11812   GGATAGTTCCTCAGC               CTGCTG CGG CGGTAG               TTGGCTGGTATCAAT
  Ava_2939   7  57  -5 3643558 .. 3643580 +  -5.6  -3.34227   CCAAACCGTACCAGA           CGCTAAGATT TAA AATCTGAGTG           TTGATAATTTGATAC
  Ava_2914   5  53 315 3622733 .. 3622754 +  -5.1  -3.19389   GGGTAATTTTCTGCA           TCGTTGGCA CTGA TGGCGACGA            TTCCTAAATCCCTTG
  Ava_2905   8  61  79 3611963 .. 3612007 +  -7.4  -2.93382   ATGATCTCAAAAATG C-GACGTAGAGCTGATTCTCAC ATA GT-AGAATCATCTCTACGTGAG TCTATCAGTCTGGAC
  Ava_2890   5  57  28 3590924 .. 3590941 +  -5.6  -3.36452   TAAAGAGTCAATAGT             CAACAG TCTCAC CTGTTG              TTAGTATTGGGGCAT
  Ava_2877   1  61  50 3572036 .. 3572046 +    -4  -4.26393   AGTCACATCCTACGA                 TAGA TTC TCTA                 TTTATCTCTTCTCTG
  Ava_2862   5  91 424 3556715 .. 3556739 +  -9.4   -4.4959   TGGTCAGGTTAATAG         CCCCAGAAACT TCCC AGTT-CTGGGG          TTTTACTTCGTTCAC
  Ava_2849   3  57  68 3538079 .. 3538099 +  -4.8  -3.55444   TTACTTACCGCCGTA            GAAAAAGG CAATA TCTTTTTC            TTTCAGGGGTGCAAA
  Ava_2841  11 100 119 3521647 .. 3521680 + -17.7  -3.76167   CTTCTAGTGTATCCT     GTGCAAGAGGTG-TCA AGA TGAACACCTCTTGCAC     TGTTTTGCCTTGTCG
  Ava_2827   4  67  52 3500137 .. 3500147 +  -3.2  -4.75954   CGATGAATCGCGTCT                 CTAC AAG GTGG                 TTTATTTTGAATTTT
  Ava_2824   3  69 229 3496833 .. 3496849 +  -2.2  -5.11613   ACTATAATTTTGAAT              TACCCA AAGAG TGGGAA              TTTTTTAACTGATAT
  Ava_2816   6  71 140 3486284 .. 3486305 +  -5.1  -4.66609   CACAACGGCAATAAA           GCGG-GAAGA ACA TCTACACCGC           TTTTTGCCTCCCCTA
  Ava_2811   5  58 199 3480842 .. 3480855 +  -6.7  -2.89564   TCAATGATGTAGAGA               CGTTG CATG CAACG                TCTCTACAGTACAGA
  Ava_2798   3  53 425 3453906 .. 3453923 +  -5.6  -3.04144   GACTCTACCAAAGTT             TTGGCT TGATTT AGCCAA              TATTGGCGATCGCGC
  Ava_2791   2  57 181 3447495 .. 3447511 +  -5.1  -3.52515   CTAACCTTTACAGCC              GCTCTTT GGA AAAGTGC              TTGTGAATTTTGAGT
  Ava_2788   3  45 353 3442678 .. 3442697 +  -3.6  -2.63252   CGTTGGCAGCTACAC            CAAAGCTT TGGA AATCTTTG             ATATTATTAGCCAAT
  Ava_2778   6  69 223 3433578 .. 3433594 +  -7.9  -3.50869   GGGGCAATATCGCAG              GCAGCCG GAT CAGCTGC              TTGTGTACGGTAATG
  Ava_2775   2  56 295 3429589 .. 3429602 +  -3.9  -3.97741   AATTTAGGATCTCCC               CAAAT TCCT ATTTG                TTGTTGTTGGGCTTT
  Ava_2771   2  43 269 3426727 .. 3426739 +  -2.7  -3.01857   TCAGCGTAGCTAAGG                TCAGA GCC TTTGA                TATCTACATTTTGTA
  Ava_2768   1  79 -15 3419292 .. 3419343 +   -11  -3.02649   AATTCAGCATCTGGG TGAAAAATCTTTGTAGAGACGCGA TAAA TCGCGTCTCTACAAACATGAATCG TGTCTGTACTAGAAT
  Ava_2764   5  57 431 3410456 .. 3410471 +  -5.4  -3.34344   TTACGATAACCACTA              GCATCA CTGT TGGTGC               TTCGTTCAGCGCTCG
  Ava_2757   6 100  33 3399643 .. 3399665 + -10.6  -5.75342   AATTGATTGTGATGA           CGCAGGGT TTTATGT ACCCTGCG           TTTTTTTTCAACACA
  Ava_2743   4  61 332 3385407 .. 3385421 +  -2.1  -4.65666   CTCATAATCTTCCAG               GTACT TTAAT AGTGC               TTCTTTTTTGAGTGT
  Ava_2740   5  57  11 3381633 .. 3381643 +  -3.2  -4.01381   TTTAACTTTCAGCTA                 GCGA CAC TTGC                 TTGTTTCAGTTGCAT
  Ava_2737   3  49 238 3376895 .. 3376914 +  -2.2  -3.65522   AGCTAAGGCGGAAAT            TTTAAGAA AGAT TTCTAAAA             TTATTACAGTAAATC
  Ava_2733   3  61 363 3373214 .. 3373232 +  -3.9  -4.20516   AGTCTAGATGTAATC            GCTTGGTA TCTA TACCA-GC             TTTCTTAAATACCCG
  Ava_2720   2  63 175 3358298 .. 3358313 +    -4  -4.53303   GATAAACTACATTGT              CTTG-GG CTT CCACAAG              TTTTCTGTCAAGATA
  Ava_2705   1  42 397 3343425 .. 3343436 +  -2.2  -2.99257   ATATATCTAGCCCAA                CGGT TAGC ATCG                 TCGATTTTTTTAAAC
  Ava_2699   1  42  23 3338061 .. 3338072 +    -3  -2.83836   ATATTTGGTAATGGA                TACT AATC AGTA                 GTTAATTATTTTTAC
  Ava_2696   8 100  37 3334879 .. 3334920 + -13.9  -2.79135   ACAATCCATCGTGAA GGCTGTTGACAGTTGAC TGTTAAAT GTCAACAGTTAACAGCC  CTTATTGGAAGTTAT
  Ava_2683   3  53 460 3319913 .. 3319935 +  -4.8  -3.14924   TCACAGGAAGCAGTA           CCTACAGAGA TAA TCTCTTCAGG           ATTTTCCATAATTTC
  Ava_2674   3  55 111 3305401 .. 3305411 +  -3.2  -3.82824   TGTAGCTGAAATCCG                 GCTT GGA AGGC                 TTGTTCTCGATCATA
  Ava_2666   5 100 240 3297703 .. 3297732 + -15.2   -3.6053   TGTAAAATCTCTGTT       CGGGGTAGTTTA CCGTGT TAAACTACCCCG        TTAATTTCTCAGGGA
  Ava_2660   1  45 -25 3290277 .. 3290293 +  -3.7  -2.63164   GTTATCAACCAGAAG              TAGAAGC TAA GGTTCTA              GTTAGTTGAGTATAG
  Ava_2647   8 100  25 3274328 .. 3274356 + -11.9  -5.14894   TTAAATCTATAAAAG        TAAAAGGACTGTT AAT AACAGCCCTTTTA        TTTTTGTGATTTTTT
  Ava_2636   3  57  31 3264303 .. 3264316 +  -5.2  -3.55203   CTTTGCGCCTCCCTC               CGCG CCCCTC CGCG                TTTAAAAACAATTTT
  Ava_2636   3  57 417 3264689 .. 3264699 +  -5.4  -3.40899   AATAATTGCAACGCT                 GCTA ACA TAGC                 TTCTGGTGCAGCATT
  Ava_2624   2  45  35 3247328 .. 3247346 +  -3.8  -2.65962   CGCTACCCGTTTGAG            GC-GGCG GAGTTG CGCCTGC             ATATCTTGTTTTGTC
  Ava_2609   6  63 209 3232256 .. 3232275 +    -7  -3.22774   GAGACTTGATTAATT            CACCGGCG TTAT CGCTGGCG             TTGCTCATGGCTGTC
  Ava_2605   5 100   9 3227016 .. 3227050 + -14.6  -3.03439   AATATAAATTCATGA     TCAAGGAAATCAATTT TAT GAGTTGATTTCCTTGA     TCTAATTTAAGTCTT
  Ava_2580   9  81   7 3189258 .. 3189312 +  -9.5  -3.75051   AGTATTTAATATTGG TGATTGGTAATTGGTAATTGGTGAT CGAGC ATTACCCATTACCCATTACCCACCA TATTTTCAGTTAGTA
  Ava_2567   6 100  33 3175276 .. 3175306 +  -6.9  -5.63504   TGACCTTAGCCATTG      TCCCCCTTGATACC GTTA GGTGA-AAGGGGGA       TTTTTTTCTAAAATT
 Ava_2561a   2  65  39 3163160 .. 3163200 +  -7.1  -3.39717   TGCAGGATTGATGAC GACAGTCTGCTTAAGAGAG AAAAC CTTTCT-AGGC-GACTGTC TTCCTGTTCATGCCT
  Ava_2555   2 100  48 3156529 .. 3156546 +  -7.7  -5.45652   CTTACTATAAAAAAA             GGAGTCT AATT GGACTCC              TTTTTTGTTGGCAAT
  Ava_2529   2  56 366 3129663 .. 3129673 +    -4  -3.88137   CAATTTTCTCAGAAG                 TATC AAT GATA                 TTTCTCGGCAATTCT
  Ava_2524   6  48 184 3123225 .. 3123239 +  -2.8  -3.52481   TACTTTAGTACTTCA               TAACCC CCA GCGTTA               TTCTGTAGGGTGTTT
  Ava_2524   6  48 297 3123338 .. 3123348 +  -3.2  -3.31501   AGCCATCGCCATTTT                 CGGA GTT TCTG                 TTCTGACAGGTTCCT
  Ava_2524   6  48 304 3123345 .. 3123358 +  -3.1  -3.34013   GCCATTTTCGGAGTT               TCTGT TCTG ACAGG                TTCCTTCCCAAAATC
  Ava_2503  10  90  21 3099058 .. 3099090 + -12.2  -3.47652   AACTCTGAATAAACA      TGAGTCTCCAAC GAAGGCGAA GTTGGAGACTCA      TCTTACTTTATTTTG
  Ava_2497   5  60  34 3091414 .. 3091424 +  -5.4  -3.73386   TTAGCGATGTTTTTT                 GTCA GAG TGAC                 TTTAGCTCATTGTAT
  Ava_2481   6  87   8 3079110 .. 3079149 + -11.6  -3.58177   TTTCCTAGAAAACTT  GAGTGCTGAGTAAAAAAGC CCA GCTACTT-ACTCAGCACTC  TTAATTTAAATTATG
  Ava_2474   3  81  46 3071714 .. 3071737 +  -5.3  -5.07275   GTTAAATAAGAGAAA          GGCTAGG AAGAATTGAC CCTAGCC           TTTTTCTCTATCTAG
  Ava_2462   2  47 169 3058250 .. 3058268 +  -3.1  -3.15579   AATTTCTTGCCATCC             GTGCATG GATGA TATGCGC             TTGATCGCCCATTCC
  Ava_2456   6  69  32 3047365 .. 3047384 +  -8.6  -2.86514   TACCTTACACAACAT            GGGT-GGCA TCT TGCCCACCC            TAAATTTTCTTCATT
  Ava_2452   3  69 355 3044627 .. 3044638 +  -2.2   -5.2189   TTTGAGTATTCATTT                GTCG TTTT TGAC                 TTTTTTGCTGATTAC
  Ava_2437   6  54 387 3030027 .. 3030038 +  -5.8  -2.62789   GCCATTCCCCGGTCT                CGGA AAAC TCCG                 CTTCGTATTGGATAT
  Ava_2429   1  51 464 3018145 .. 3018158 +  -4.5  -3.27298   GGGACTTAATAATTG               TGCCG GTGA CGGTA                TTGGTGATTAAGAGA
  Ava_2415   2  73 305 3004146 .. 3004196 +  -6.9  -4.17657   GAATGCCTTCTTTGG C-GCTGAACTGGTGCGGTACA-AGC ATA GCGGTGTAACGCCCCAGTTCACCAG TTTTCCAATCTAGTA
  Ava_2411   4  62   0 3000519 .. 3000574 +  -7.1  -3.03124   TTATCCCAACAGATA GCTAGTGGTCAGTGGTCAGATGTCAGT TGTG ATTG-CTTTTG-CAACTGACTACTAGC TATTAACAAATGACA
  Ava_2387   4 100 249 2965426 .. 2965449 +   -14  -4.91109   TTCACTCCGTAATTA          CTGGAACATC ATCT GATGTTCCAG           TTTTTCTGATACAAC
  Ava_2379   3  55 299 2958175 .. 2958185 +  -5.4  -3.20723   ACTTTTACAAAAATC                 GGTT CCC AACC                 TTGAGTTAATCCCCC
  Ava_2373   4  56 247 2955017 .. 2955030 +  -2.3  -4.30719   GAGTGGCATCATATC               AACCC TTTG GGGTA                TTTCTTCTAAACCAA
  Ava_2368   2  51  78 2949316 .. 2949330 +  -4.2  -3.15579   TACTTATAAATCTAA               CGCTCA GCT TGAGCC               TTGCTGCACCATTAA
  Ava_2329   3  55 415 2894029 .. 2894043 +  -5.6   -3.1505   ATAGCGCTTATCCAT               GTAGGG AAT CCCAAC               TTCCTGAACAGTCAT
  Ava_2326   2  60  85 2888179 .. 2888193 +  -2.8  -4.50976   TTGTGGTTTTGTTGA               TTGCTG AGT CAGAAA               TTTTCTCATATAAGC
  Ava_2317   4  57 -52 2879628 .. 2879659 +  -4.4  -3.67068   ATCGAAACACAAAAA      TCCCTGACCAAG TACTCACC CTCAGTCAGGGA       TTTCAACATTTTAGT
  Ava_2317   4  57 278 2879958 .. 2879981 +  -5.3  -3.43049   AATGCCTTTCAGTGG          GCCTTCAGA CGCGTC TTTGAGGGC           TTGGTTGACTTCTTC
  Ava_2312  10  61 436 2875616 .. 2875641 +  -6.9  -2.80791   TTTACCAATGACTCA         CTGCTAGTAAT TTAA GTTGCTAGCGG          TCAATTTTATGGCTG
  Ava_2304  10  91  17 2865565 .. 2865607 +  -9.3  -4.41895   ACTAATTCCCAATAA AGAAGCTTAGGGGTAAG ACCGTTTAC CTTACCCCTAAACTTCC TTTTAATTACAAATT
  Ava_2294   3  78  60 2852385 .. 2852416 +   -11  -2.62184   TGCGCTAAATAAATG      ATGTAGAGACGTTG TATG CAATGTCTCTACAG       TACTCTCACACCCGA
  Ava_2283   2  79 100 2841654 .. 2841689 + -10.6  -3.14132   TGGGTGGAGCGATAG    CGGAACCCAACA AAGTCTTGAGAA TGTTGGGTTCCG     TTCCTCCACCCAACC
  Ava_2268   3  63  46 2825617 .. 2825655 +  -6.3  -3.68569   GAAATGAGGAAACGG   TGAACAGTTATCA AAACAAAAAATAC TGATAACTGTTCA   TTGTTGACTGAATGA
  Ava_2265   5  73 280 2821636 .. 2821652 +  -5.9  -4.50583   CACAGTAGTCACTTG              TTCTAGA TAT TCTAGGA              TTTTGTGATAGTCTT
  Ava_2241   3  55 144 2790401 .. 2790422 +  -4.4  -3.47773   TCAATCCACCGCTAA           TCTGGCGT ACTAGA GTGCCAGA            GTTTTTGAGTTGTTG
  Ava_2236   4  68 134 2782285 .. 2782301 +  -6.5  -3.96618   CCTTCAACTAGTTCA              CAGACGA AAA TCGTCGG              TTGTTTGGGATTACC
  Ava_2231   5  61  34 2773677 .. 2773702 +  -4.8  -3.94877   ACTTTGGGTTACGCT         TGCTGCT-TGT AGGGA ACGTAGCAGCA         TTCTTCTTCCCAACT
  Ava_2227   7  81 197 2770442 .. 2770462 +  -5.4  -5.24129   GAGAAGCGACTTGAC            GCACCCAA CCTAA TTGGATGC            TTTTTTATCGAACAG
  Ava_2218   2  62 303 2756375 .. 2756386 +    -3  -4.56597   TTTTTTTAACTCTGT                CAAA CTTA TTTG                 TTTTTGCGCCGGGAA
  Ava_2215   2  55 112 2752699 .. 2752714 +  -3.2  -3.84406   CAGTCAATAACTCTG              TTCCGG TGCA TCGGGA               TTGTTATGCTCGACC
  Ava_2211   4  62  87 2745111 .. 2745123 +  -3.3  -4.43272   TTTGTTGGCGCAGCC                TTGCC GTA GGCTA                TTTTGAATTTTGAAT
  Ava_2205   4  82 -35 2736196 .. 2736228 + -11.5  -2.76267   AATAATGAGGGCGAA      GGAGAGGAATTTAAT CTC AGTAAATTTCTCTCC      TAAATTATTTTACAT
  Ava_2176   5  58 412 2695714 .. 2695729 +  -6.2  -3.18788   ATTCCAAGCGGGTTC              TGTCAA CCAT TTGACA               TAGTTTTCTGAGTAA
  Ava_2165   4  63  -5 2679609 .. 2679624 +  -4.7  -4.06719   ACAAATTTACACTCA              GCCTA AAAATA TAGGC               TTTATAGTAGTTTTT
  Ava_2152   2  60  10 2664645 .. 2664679 +  -7.2  -2.53876   GAATGATTTAAAAAA     AATATCCCCGACTTTT GGG AAAAATCGGGGATAAA     TGGATTGAGATAGAG
  Ava_2140   5  64 247 2649394 .. 2649409 +  -3.2  -4.64464   CCTAGCTAAATCTTC              CGTGAG GCGT TTCGCG               TTTTGCTTTACTTTA
  Ava_2128   1  48 316 2632262 .. 2632272 +  -3.2  -3.41795   AATACTTCCAACTTG                 TCAG ACT CTGG                 TGTATTTAATTTTGA
  Ava_2113   4  52 181 2615723 .. 2615735 +  -2.7  -3.91897   AAGGTCGATTGCTGT                TGTTT TGT AAGCA                TTTATCGATGCCAGG
  Ava_2103   2  45 374 2599705 .. 2599721 +  -3.6  -2.63555   AACGGCACTTTTCAG              GGGGGC TTGAT GTCCTC              TAAATTCTGTGAGTA
  Ava_2098   3  74 313 2592642 .. 2592661 +  -4.4  -5.06414   GCACTTTACCCTTTT            TCTTAGGTA TAT TACC-AAGA            TTTTTCTTGGCCAAA
  Ava_2093   2  41 433 2587712 .. 2587732 +  -2.5  -2.66435   ATTGCGTAAGCCCAA            CTGCACAGT CAA AATGTACAG            TGGTATCATCACGAT
  Ava_2073   1  57 467 2565873 .. 2565891 +  -5.2  -3.47573   TAATCGTTGTAGACC             CGCGCCAT GTC ATCGTGCG             TTCTCCTGTGGCTAA
  Ava_2070   3  48 220 2562927 .. 2562938 +  -4.4  -2.91924   AAAGCTTGTTTTTAA                TGTC AAGT GACA                 ATTTCTAACCCATAA
  Ava_2065   5 100  27 2558183 .. 2558213 + -13.4  -5.30339   TTGATTAATTAACTA       TGTAGAGACGTTGT ATT ACAGCGCCTCTACA       TTTTTATATTTTGAT
  Ava_2057   5  47 320 2546815 .. 2546828 +  -2.3  -3.49924   TCGGAGATGAAAAAG               CCGTC TTGA GACTG                TTCTAATACTTTCAG
  Ava_2047   1  43  66 2535521 .. 2535546 +  -2.5  -2.97381   CCCACCATATCCGGG         T-TTTGGTGGGC AAT GCCCACCCTACA         TATACTTACTGTTGT
  Ava_2044   1  40  88 2529506 .. 2529524 +  -2.3  -2.68338   TGGAAACCCTCCCGC            AGCGCTGG TTCA CC-GCGCC             TAACTTTGCGTTCCT
  Ava_2033   4  63  73 2516441 .. 2516460 +  -4.4  -4.19472   CCCATTACCAAATTA            TCAT-ACCT TTT AGGTGATGA            TTTTAACCTATGTTA
  Ava_2022   6  68  53 2504282 .. 2504339 +  -9.1  -2.54946   ACTTGATTTTTAAAA C-GTAGGGTGGGCATTGCCCATCGGCTC ATG GTTTTAGTGGGCATTGCTCACCCTACAG ATGTTGATAATTTTT
  Ava_2012   4 100  19 2494546 .. 2494567 + -13.1  -3.78067   AAAAGCAAAACAAAA           CCCTAACCA CAAA TGGTTAGGG            TTTCAGTTAAATATT
  Ava_2006   1  67 203 2489750 .. 2489788 +  -6.3  -4.11664   CTGGGCAGCTATTTA  GGGATAGAT-AC-TTCG CAGTAAC CGAATGTCATCTATCCC  TTTAATTATTGTGGA
  Ava_2001   4  91 163 2484180 .. 2484203 +    -6  -5.63517   TCCAGACATGAAAAA          GCGGGTGAGAT ATC ATATC-CCCGC          TTTTTTGTTTGACAA
  Ava_1980   5  61 391 2461067 .. 2461082 +  -4.7  -3.98075   TCTCTAGTCGATTTC              CCAGT AGCTCA ACTGG               TTCTTTCACTACTCT
  Ava_1972  10 100 127 2447386 .. 2447412 + -13.8   -3.4149   GCGAAGCGACTTGAC         TCCCCGACTTCT TCA AGAAATCGGGGA         TATTTAGCATTAGAT
  Ava_1969   8  68 295 2446074 .. 2446088 +  -8.6  -2.70946   AATGCGTCGGTCATT               CAGCTT CAA AAGCTG               CTCTTTATAGAAAGC
  Ava_1964   3  84 132 2441732 .. 2441761 + -12.3  -2.89569   CACTTTATTCTGTAC       TGTAGAGACGTTG CATA CAAAGTCTCTACA        TCATTCATTTGGCGC
  Ava_1957  11 100  80 2434303 .. 2434325 + -16.4  -3.03854   CAAAATTACTAGATA           CCCGACTTCT TGA AGAAGTCGGG           TATCTATGGCTTGTT
  Ava_1951   3 100  70 2426216 .. 2426237 +   -13  -4.93696   ACCTATTACCGAAAA           CACCGCCC ACAAGG GGGCGGTG            TTTTTCATCTTTGCC
  Ava_1936   5  63 434 2407717 .. 2407762 +  -5.6  -3.83675   GCATATTTTGACAAC TAGAACATCAACAATTTCTG TATGTC TGGGAACTGCTGATGTTCTA TTGTTGATTGGATTG
  Ava_1929   6 100 158 2393832 .. 2393859 + -18.6  -3.09718   AATCAATTTAGTAAA        TGGGGGTGGAAA AAGT TTTCCACCCCCA         TAATTTTGGCAATTA
  Ava_1924   5  95 123 2388138 .. 2388163 + -10.5  -4.59424   ACAAGCAAACTAGAA         GAGCGAGTTGG ATGA TTAACTCGCTC          TTTTAATTTAGCTTT
  Ava_1914   4  55 130 2377547 .. 2377564 +  -4.7  -3.33492   AAACAACGTTGTAGT             CATCCGC ACCT GCGGGAG              TTCTGGACTCAATAA
  Ava_1908   6 100  82 2372509 .. 2372535 + -14.6  -2.90941   AGGTTATTCTCCTGA         TAGCCGACTTTT TTA AAAGGTCGGCTA         TCTATGACCTATCAT
  Ava_1904   7  95 235 2366809 .. 2366827 + -13.2  -3.33483   GCGGAGATTTGTACA             GACGTAGC GGT GCTACGTC             TTGATAATTTAGCTG
  Ava_1898   7  64 426 2358421 .. 2358434 +  -2.3  -4.88293   TGGTAAACTAAACTT               CGGTG CGAT CGCTG                TTTCTTTTTCGGCTT
  Ava_1895   7  65  91 2355158 .. 2355183 +  -5.5  -4.11235   GTACCACAGGGATAA         GTAGCAACT TCTCCGTT GGTTGCTAC          TTTCTCTACTGGTTG
  Ava_1885   7  90  34 2339391 .. 2339415 +  -8.7    -4.614   CCTAAATTCAAAAAA          GTTGCTTTTAA AAA TAAAAAGCAAC          TTTTATATAATTCCC
  Ava_1873   5  79 296 2326885 .. 2326915 +  -8.3  -4.10781   AGTTCGTAGATAGAA      TGGGGCAGTCC-TA CAGT TATGGGCAGCCCCA       TTTCTGTGGCTTCTT
  Ava_1864   3  57  42 2317034 .. 2317051 +  -3.5  -4.01381   CAAATAACGTTGTAC             TTGCTGTT CTA AAC-GCAA             TTCTTTCAGTTGAAT
  Ava_1851   3 100 445 2309768 .. 2309792 + -10.7   -5.2112   TCACAAAACAGAATA          CCGCCTATCTT TTG GAGACAGGCGG          TTTTTTAATGCTGTT
  Ava_1836   2  61 435 2284344 .. 2284356 +  -4.8  -3.90097   CATTAGCAGCGTTTT                GCTG GGGAG CAGC                TTGTATTTCTCCAGT
  Ava_1831   5  63 219 2278504 .. 2278517 +  -5.3  -3.88787   TCGGCGATCGCCACT               GGATA ACCA TATCC                TTTCTGCACCTGTGC
  Ava_1827   3  80 401 2275254 .. 2275276 + -11.3  -3.15544   TAGAAATTGACATCC          TCCCCG-CCG TGAA CGGTCGGGGA           TTCCTAAGCCTCACG
  Ava_1824   3  93   9 2270644 .. 2270670 + -12.4  -3.84931   AAGATAATTCAAAAA         TCCCCGACTTTT CCA AAAAATCGGGGA         TTTCAATCTTTGTTC
  Ava_1814   6  88 154 2261648 .. 2261662 +  -5.7  -5.75342   TTTTACCTAGTGCGC               TTCCC AGTTC GGGAA               TTTTTTTTGGGCCGA
  Ava_1806   5 100  44 2251241 .. 2251261 + -11.9  -4.63993   GTGTTTTATTTTTTA            GGGTGTACG TCT TGTACACCC            TTGTTTTTTAGGCTT
  Ava_1799   3  59 212 2243762 .. 2243775 +  -4.5  -3.90112   AAGAACGCAAGACTC               CTCCT TCCA AGGGG                TTTGGTTCACCAAAG
  Ava_1795   4 100  19 2239459 .. 2239498 + -16.7  -4.05229   GATAGAAAATAGTAA  GCGATCGCTTTCTAATT ATCACA GATTAGAAGGCGATCGC   TTTCATCTTTAATTT
  Ava_1789   3  62 249 2234576 .. 2234599 +  -6.8  -3.32963   TGCAAAATCTGGACA          CAAGGGAAGA TATT TTTTCCTTTG           TTGTGGAGTGAGAAT
  Ava_1784   4  73 -11 2227583 .. 2227612 +  -7.3  -4.18018   CAATTATTAAAAAAG       GCAATTCATTAAT CAAA ATTTATGAGTTGC        TTTTCGGTGAACAGC
  Ava_1775   5  63  18 2214439 .. 2214468 +  -3.7  -4.43272   ATTGGGGACAAAAAA       GTAAAAAGTAAAA AGGT TTTTTCTTTTGAC        TTTTGCCTTTTGACT
  Ava_1769   5  63 305 2206984 .. 2206994 +  -5.4  -3.85878   ATTTGATTGATAATT                 TTGC GCT GCAA                 TTCTTGATATTGTTG
  Ava_1763   5  74 165 2197642 .. 2197664 +  -4.2  -5.00616   TTATTCTTAGTCGCG           GGTAGTTTTT GCC AAAAACTCTC           TTTTTTGAAGGAAGC
  Ava_1751   7  61 135 2186393 .. 2186429 +  -4.6  -4.04318   GGAGCGAACCAGCAA   GAACACCGA-GAC GAAACACGGCCA GTCGTCGGTGTTC    TTTCTGATCTATAGG
  Ava_1744   3  59  41 2176648 .. 2176670 +  -4.8  -3.77111   TTACCAATTACTGGC           GCACTTAAGG AAA CTTTTGGTGC           TTCTGGTTTTTCCTG
  Ava_1741   1  57 358 2174844 .. 2174858 +  -2.9  -4.30995   TTAGTGGGTTATAGA               TTGTA CAAAA TACAA               TTGTTTTATCCCCAG
  Ava_1720   2  47 -22 2159124 .. 2159145 +  -4.3  -2.51464   CCGCAGGGGCAGAAC           CAGTGGCGG TAGG CAGTCGCTG            ATTCATAGATGATAA
  Ava_1712   4  54 397 2148025 .. 2148039 +  -3.6  -3.65902   TAGCATAAGGACGGT               TTTTTG GAT CAAAAG               TTTCGGTAAAATAGC
  Ava_1696   6  63 463 2127106 .. 2127123 +  -7.7   -2.6583   AGCCATACAAAAATC             TAGCGCC TAAA GGTGCTA              ATATTTCCATCATTA
  Ava_1690   4  69 179 2119814 .. 2119826 +  -7.7  -3.56568   TTACCAGTGCATCAG                GGGAA ATC TTCCC                TTTACCCCGTCCTTG
  Ava_1684   4 100 156 2114145 .. 2114170 + -17.7  -4.35926   ACTGAATTAAATGAA         CCCCGGTTTTC TTAA GAAAACCGGGG          TTTTAAATTTAAGCT
  Ava_1658   3  71  32 2082753 .. 2082776 +  -8.9    -3.192   GACGTATTACCAGAC          TCCTCATCC CCTTGT GGGTGAGGA           ATTTTAACTTACTTT
  Ava_1651   5  47  -6 2075037 .. 2075050 +  -2.3  -3.57263   TGTTTCTCATGAATA               CCCAT AAAT AGGGG                TTTAGGGGTGCAAAT
  Ava_1651   5  47 218 2075261 .. 2075275 +  -4.2  -2.70232   ACTTTTGATTTAAAG               CACGAA TAA TTCGGG               TACTCTCATCTTGAA
  Ava_1643   1  45 120 2064493 .. 2064510 +  -2.7   -3.2313   TCAACGGTCAACAGT             CAACAAC TATA GTTCTTG              TATATTCGTTTGAAC
  Ava_1636   3  65 340 2058672 .. 2058684 +  -7.7  -2.97017   TAATGTCGGCAGGCT                TAGGC AAT GCCTA                TGTGATTGTAAGGTT
  Ava_1623   2  55 272 2035295 .. 2035309 +  -2.8  -4.13767   CGGTAGCATCCACAC               TACCAG AGG CTAGTA               TTTTGCCGTCGGGAC
  Ava_1605   1  44 -18 1984045 .. 1984057 +  -3.4  -2.76969   CAAGGTTGGGTTTGA                TTGG ATTTG CCAA                ATTTGACCTCAGTTA
  Ava_1598   1  41 192 1974408 .. 1974428 +  -2.6  -2.54192   ATGACTTGGTGTAGG           CGTTTCACC AATA GGT-AAGCG            GTTGCTCCTGGTGTA
  Ava_1590   4 100 178 1963180 .. 1963226 + -17.5  -4.08767   TGTCCATAGTCTATA GTCAAGAGTCCAGAGTCAAAG GCTAG CTTGGACTCTGGACTTTGGAC TTTTGACAACCTGAG
  Ava_1585   6  51  68 1957637 .. 1957649 +  -5.5  -2.70932   GTAGACGCTTTTGCG                GCTTG CCG CAGGC                TGGTTAGCGCGGAGG
  Ava_1585   6  51 435 1958004 .. 1958019 +  -2.4  -3.98913   GTAGCATCAATTAAG              TGCAGG AGTA CCCGCG               TTCTTTCAATGTGAC
  Ava_1572   6  59  34 1944076 .. 1944111 +  -6.2  -3.41327   GTCATTAATAGTTAA    GTGTTGAGTTGAAAAT TATT ACTTCCAACCCAACAC     TTCCTAATTTTCTTG
  Ava_1566   0 NONE
  Ava_1562   7  72 252 1924068 .. 1924083 +  -7.6  -3.79906   TACGGTCTTGACCCC              CAGCAA GAAG TTGCTG               TTCTTCTGCGGATAA
  Ava_1553  10 100  27 1908426 .. 1908455 + -18.1  -4.22554   AATAGTCAATGGTAA       TGTAGAGACGTTG CATG CAACGTCTCTACA        TTATTTATTGGGTGC
  Ava_1549   3  57 223 1903533 .. 1903554 +  -5.1  -3.61988   ATCACAATACTCATC           CGGCTTTCTG TCT CAGTA-GCCG           TTGATTTATCAATCA
  Ava_1530  12 100  17 1880065 .. 1880095 + -17.8  -3.92659   CGGATAGATGAAAAA       TAGCCCAGGCTTAT CAG ATAAGTCTGGGCTA       TTTAAATTTTGGAGA
  Ava_1530  12 100 145 1880193 .. 1880219 + -16.6  -2.76671   CCTCTCTTACAAAGT         TCTGATCGCCGG AAG CCGGCGCTCAGA         CTTTGCGCTACGTCT
  Ava_1530  12 100 198 1880246 .. 1880282 + -15.3  -3.70102   GTCTATACGTAGTAT    CATTTTCAGGCGGGGTT TAA ATTCCCGTCTGAAAATG    TCTTTAATTTTGAAT
  Ava_1526   3  45 317 1876594 .. 1876604 +  -2.4  -3.35679   CATAACTGTAGATAG                 GCTG CAA CTGC                 TTGTGCATCAGCCAA
  Ava_1520   2  61  22 1870204 .. 1870218 +  -2.1  -4.57569   GCGCCCAACAACAGG               GGGTT TTTTC AATCC               TTTTTACCAAACTGG
  Ava_1517   5  81 420 1867086 .. 1867126 + -11.4  -2.70932   GTACTGAATTTGAAT  TTATCAGTGAACAGTTGT TAATT ATTACTGTTCACTGATGA  TAATTACCGGACACC
  Ava_1514   5  60 349 1864368 .. 1864380 +  -2.7  -4.43037   CTACCTGTTCCTTTC                TTGTG AGC CATAA                TTTCCTTTTTATTGC
  Ava_1511   0 NONE
  Ava_1501   1  43  47 1850245 .. 1850277 +  -3.4  -2.53641   CTCCAGTTGAGAAAA     GCGATCGCTGGCAAT AAAA AATGA-GGCGATCGC      CTTCATCATGACTTC
  Ava_1493   3  66 336 1841551 .. 1841573 +  -6.4  -3.65199   AGTCTTTTTCTAAAT           TGATTGACAT TAC ATATCAATCA           TTTCAATCAAAAATT
  Ava_1486   8  73 452 1832784 .. 1832801 +  -6.3  -4.37971   TAGTTGCTCCGATAG             GGCAGTA TTTT TACTGTC              TTTTAGTCCTATTTT
  Ava_1479   6  91  -4 1825148 .. 1825177 + -13.7  -2.57132   TGATGAAGTTATATC       AGTAAAGACGCGA TTAA TCGCGTCTTTACA        ATTATCAGAGACACG
  Ava_1475   3  56  54 1822256 .. 1822298 +  -5.9  -3.09516   CCGAATAATCAAAAC TAAGGACACATAGAGAAGAT GATG GTTTTCTTT-TGTGTTCTTA TTACCTAATACAAGG
  Ava_1475   3  56 396 1822598 .. 1822610 +  -6.3  -3.07816   AGCACCTAACAAACC                TGCTA AGT TAGCA                TTAGCTGCATCCCGC
  Ava_1458   4  51 293 1800545 .. 1800558 +  -2.4  -3.86822   TGCTAAAGTCAATAA               CAGT GCAAAA ACTG                TTTCTGCCAAAATTG
  Ava_1443   2  56 387 1785758 .. 1785769 +  -5.8  -3.03771   CGTGAATATCAAAGA                CTCG CCCA CGAG                 TATTAAACACTCTCG
  Ava_1436   1  48  14 1778178 .. 1778198 +  -3.2  -3.44991   AGGTAATACATTGAT            GTTGCTGC GTTGG GTGGCGAC            TATTTGGACTTTGTG
  Ava_1433   3  56 323 1774466 .. 1774477 +  -5.8  -3.08464   TAAAACTGACATCAC                GACC TTGG GGTC                 TTGGGTAGCTAGTAA
  Ava_1425   2  55 250 1760074 .. 1760100 +  -5.1  -3.35867   TGCAATTAAGGTGAG        TGGGGCCCAGCC AAAA GG-TGCGTCCCA         TTGGTTCCCCGTTAC
  Ava_1419   4  69 402 1752030 .. 1752046 +  -8.7  -2.92077   TTAAAGCCAAAAAGG              CGATCGC TAG GCGATTG              GTTACTTTTTCTAAG
  Ava_1416   2  46 280 1748491 .. 1748503 +  -4.1  -2.84298   GTTCTACCCATTGTC                CTGGT TGG ACTAG                TAATTCTGACATATG
  Ava_1416   2  46 447 1748658 .. 1748669 +  -3.6  -2.77658   CCTAAATCAGTGCCG                GCGT GGAA GCGC                 TGATTACCTGTGATG
  Ava_1410   6 100  57 1742593 .. 1742618 +  -6.9  -5.48163   CAAATAACTTAAAAA         CCTGGCAGT ACTAATAC ACTGTCAGG          TTTTTTCGTTTATTT
  Ava_1404   2  47 236 1733866 .. 1733878 +  -3.4  -3.18023   TAGACCCAGGGTTAT                CTAC TTTAT GTAG                TGTTGCTGCTGGTAC
  Ava_1392   3  76 176 1720174 .. 1720200 +  -9.4  -3.36492   ATTTGGTGCTATGTT         GCTGGTGGCG ATCGCTA CGTCGCCAGC         TTCTGCACTTCCACC
  Ava_1389   3  55 166 1714118 .. 1714139 +  -4.4  -3.59481   TGACCACTGACAAAA           CTCTATCC CCTTGT GGGTGGAG            TGTTTATCCCTTATT
  Ava_1373   5  66 146 1694370 .. 1694397 +  -8.4  -2.77192   ACCCCAATTTGAGAA        GGGTGTAAGCGT TTTA ACACCTACACCC         CTTATTCAGAACCTT
  Ava_1361   4  56 381 1679430 .. 1679446 +  -2.2  -4.18197   ACGAATAAATCAGCC              GCTTGT AGTAA ACTAGC              TTTTAACTCACCAGT
  Ava_1356   2  47 113 1673753 .. 1673769 +  -2.3  -3.54029   GCACTAACTGTCTCA              GGATTTT CTA AGAATTC              TTCTGGTTGATGAGG
  Ava_1353   3  43 242 1671516 .. 1671526 +  -2.4  -3.18264   CTATCAGCAATCAAA                 CGAC CAC GACG                 TTCATCAATCAAAAG
  Ava_1344   2  52 232 1658421 .. 1658431 +  -3.2    -3.797   GGCTGGACTTTGTGG                 CTAG GTG CTGG                 TGTTTGTTGATTTGC
  Ava_1344   2  52 348 1658537 .. 1658563 +  -5.2  -3.07816   GATAATTTCTAGTAC         TCTCACCG CTTTACCATTA CGGTGAGA         TTCGGTAGCTAAAGC
  Ava_1339   1  48 286 1651221 .. 1651233 +  -3.3  -3.34715   TAGCTATTAAGCTTC                TGACG CTT CGCCA                TCTTTGCAAAAGGTA
  Ava_1332   1  73 298 1645235 .. 1645248 +  -6.7  -4.21737   CTGGGATATTTTCAT               CTCTG ATTC CAGAG                TTTGATTGTTTTGAT
  Ava_1322   5  88 321 1622117 .. 1622145 +  -7.5  -4.79451   AACACCTGGTAAATA        TAGAGGCTGAAAT GTT ATTCAAGCCTCTA        TTTTATATTTAAAAT
  Ava_1311   1  42 349 1610792 .. 1610803 +  -2.2  -3.01691   CTAAGAATAAATCTT                CAGT ATTG GCTG                 TGGTTTGAGTTTGTT
  Ava_1303   2  48 -34 1604308 .. 1604320 +  -2.7  -3.48276   GGCTGGTGCCGAAAT                TTTAC TTT GTAGA                TTATGTCCACGCCGA
  Ava_1303   2  48 325 1604667 .. 1604677 +  -4.6  -2.86828   TGATAGGCGATCGCC                 TGCC ATT GGCG                 TACTTCTGGATCTTT
  Ava_1297   3  61  62 1597415 .. 1597429 +  -4.2  -4.05788   AATTCGTTAATTCAC               TACCGC AAT GCAGTA               TTTAATTTGGGAAAA
  Ava_1284   7  75 115 1575590 .. 1575616 +  -9.4  -3.16217   TGGTAGTTAAAATTT         CTGCTTCTCGTT CTA GGCGAGCAGCAG         TATCTTGCATTTCCA
  Ava_1276   2  95 355 1565057 .. 1565070 +  -8.1    -4.788   TCATCGGTGTTGTAA               GCTGC GATC GCAGC                TTTTTGAATTGCTTT
  Ava_1273   1  45 249 1562988 .. 1562998 +    -4  -2.62263   GAATTAATCCTCCTA                 CATT GAT AATG                 TAGTATCCCCAGACT
  Ava_1266   3  90  44 1557366 .. 1557391 +    -4  -5.95539   CCACTCATAAAAAAA         CAACCCTCTT CATTTA GAGAAGGTTG          TTTTTTTGTTTGCAA
  Ava_1256   3  50 287 1547874 .. 1547888 +  -4.2  -3.09933   TACCCAATTTAGAAA               TGGTGG GTT CCACAA               TTGCATGACTTCCAA
  Ava_1253   3  52 173 1544281 .. 1544297 +  -3.5  -3.65314   GCTCCCGCCAGATTC              GCCCCCC GCA GGTCGGC              TTCTTCGAGATTCGC
  Ava_1245   4 100 256 1533720 .. 1533751 + -18.2  -3.63991   TAGTCATATAATTTA      TTGAAGGCTGACGG TTAA CTGTCAGCCTTCAA       TTGTTAAAAATACTG
  Ava_1234   5  58   9 1521172 .. 1521185 +  -6.7  -2.89564   TAAATGATGTAGAGA               CGTTG CATA CAACG                TCTCTACAGTCCAGA
  Ava_1208   3  53  49 1491004 .. 1491027 +  -2.4  -4.14397   CCTGTAATTGCTCTA          CATGGTTTTT AAAT ATATACCATG           TTTGATTTGTGCGAT
  Ava_1200   1 100  33 1480302 .. 1480323 + -10.2  -4.91109   AAACTGACTAACAGA           TAGCGGGA CAATAA TCCCGCTA            TTTTTGTCATCAGAG
  Ava_1190   7  70  13 1466051 .. 1466066 +  -2.5  -5.08824   TGAAACGTTTTTTAG              CGCCT GGCTGA AGGTG               TTTTTTCAGTAGCAA
  Ava_1184   6  74  28 1456549 .. 1456578 +  -9.5  -3.09925   AATTATCACCTCCGA       CCAATTACT-GGCA TTA TGCTTAGTAATTGG       TAATTGTTTATCTGT
  Ava_1179   6  78 108 1449673 .. 1449685 +  -7.7  -4.33808   GTTGTTCCCTAAGCG                TACCC ACA GGGTA                TTTTGAATTGATTTC
  Ava_1165   3  95 123 1429238 .. 1429258 + -13.3  -3.33969   AGTAAAAACATGGAA            GCGGATGCT AAA AGCGTCCGC            TTCTGACATCAGTTA
  Ava_1152   2  50 448 1411057 .. 1411068 +    -3  -3.78682   AAGTCAGACTTTCCC                TACA GTAT TGTA                 ATTTTTTCCTTCTAG
  Ava_1146   3  78  34 1403587 .. 1403629 +  -7.6  -4.24606   AAGCTGAAATACGCG TAGGCAATGCCCACCAAAGC CAT GATACGGTTGGCATTGCCCA TTTTACATATCCCTT
  Ava_1133   0 NONE
  Ava_1127   2  46 364 1377697 .. 1377711 +  -2.8  -3.36228   AAGGCTAGGGCGCGA               GCAATT AGT AATCGC               TGTCTTTGTCCTCCA
  Ava_1098   0 NONE
  Ava_1085   6  65  73 1320209 .. 1320221 +  -7.7  -3.09516   AAAGTTTTTAAAATT                TGGGA CAT TCCCA                TTCACTAATAAGCGC
  Ava_1070   6  53 159 1301495 .. 1301506 +  -2.2  -4.17132   AAGGTAGAGTGGCAA                TGTG CGAT CGCA                 TTTCTTGAGAAATTT
  Ava_1063   0 NONE
      guaA   6 100  25 1284988 .. 1285004 + -13.7  -4.63993   TAGACCATTAGGTGG              GGTGGGC ATT GCCCACC              TTATTTTTTGAGATT
  Ava_1037   3  46 233 1262685 .. 1262701 +  -3.7  -2.88663   AAAAAGTAAGCAACT              CAGAATT AAT ACTTCTG              TATGTAGAGATAACT
  Ava_1030   3  54 351 1254582 .. 1254595 +  -5.9  -2.55896   TGACGATTCATATCA               CGGGC AAAA GCCTG                ATCTTCATTAGTGAG
  Ava_1021   2  66 143 1234431 .. 1234444 +  -2.4  -5.06451   AATCTCTTACCAGGG               TAGC TTTTTC GCTA                TTTTTTAAGCTGCTA
  Ava_1011   2  62 188 1222347 .. 1222364 +  -3.5  -4.36729   CGCCGTAGGAAACTT             TTCAAGA CGAA TTTTGAA              TTTTGAATTGTTAAT
  Ava_1005   2  47 421 1216527 .. 1216551 +  -2.1   -3.5944   ACCCGACTTGTGCTA          GACGTAATGTA AAT TCCATGATGTC          TTTAGAACTATGCGT
  Ava_0999   0 NONE
  Ava_0994   3  95  32 1197287 .. 1197314 + -10.7   -4.6468   TGTAGAGAAGAAGCA        GGGGAAATTCA GAGTTG TGGATTTCCCC         TTTTCTGTAATTTAA
  Ava_0974   3 100 110 1177167 .. 1177190 + -15.4  -4.80882   CATATTACTAATATC          GGCTCAAGCA AGAA TGCTTGAGCC           TTTTTGATGTAACAT
  Ava_0966   6  65 325 1170283 .. 1170297 +  -5.7  -4.15044   TTATACTACCAGTGG               CTGGT CTACT ACCAG               TTTCTTGGAAGAAAA
  Ava_0960   7  63 221 1162306 .. 1162328 +  -4.1  -4.36914   ACTTGTGATTAGTCG          CCCCTGGCTG TTGA CA-CCAGGAG           TTTTCTGCAAGCGGA
  Ava_0951   4  65 326 1149706 .. 1149718 +  -5.5  -4.04811   ATTTTACTAGAACAA                GTCCG TGA TGGAC                TTTATGCTGATTTGT
  Ava_0943   2  45 375 1139703 .. 1139717 +  -2.9  -3.21912   TTTATTTTTTACTTC               CTTAA TCAAT TTAAG               TTCATCAATTAGCAG
  Ava_0937   7  89 411 1133017 .. 1133049 +  -7.8  -4.99043   AATTTGAATTAAAAA      TTAACGTGAGTCTT CAACA AGGGCGCACGTTAA      TTTTATTTATAGAGA
  Ava_0930   6 100  47 1125061 .. 1125107 +   -19  -2.82516   TTGAGGCTGGGTGTA AGGGTATAGGGGTATAAGGGTT GCA AACATTTATACCCCTATACCCC TGTACTCATACACCC
  Ava_0926   1  50 314 1122595 .. 1122609 +  -4.2  -2.95139   AACTTTTTACCTTCA               CGGTCA AAC TTACCG               TAGTTGTTGCCTAGT
  Ava_0920   2  58 217 1115968 .. 1115979 +  -5.8  -3.14132   TATATTATCTGTGAC                TCGC GTTT GCGA                 TTGATCAGGCGAGAG
  Ava_0917   5  47 154 1111378 .. 1111388 +  -3.2  -3.11988   GCGTTTACCGTTATC                 GCTG GGG TAGC                 CTTTATTGGCTAGGC
  Ava_0914   3  49 280 1109541 .. 1109554 +  -2.4  -3.80019   TCTTGTTGACAACCT               TGGT CTTTTA ACCA                TTGTTCAATTTGTGG
  Ava_0909   8 100  33 1102320 .. 1102344 + -10.8  -4.73912   AAGTAATAAGAAAAA          CGGTAGAGGA TAAAT TCCTTTACCG          TTTTCTAATTTTTAT
  Ava_0904   3  48  58 1099434 .. 1099461 +  -2.8  -3.61646   AACAAATATTAAAAA        G-GGTAGGGAA GCATTAA TTCTCTACCAC        TTAATTTATGAAATT
  Ava_0901   5  66 107 1096588 .. 1096601 +  -6.7  -3.75653   ATTTTGTTGGCGCAA               GCCTT GCCG AAGGC                TATTTTGAATTGATT
  Ava_0889   3  55 332 1084622 .. 1084641 +  -2.8  -4.09685   CGAATCACTGACACC            GCGAGG CTTAGGTA CTTCGC             TTTTCCCAGATGGCC
  Ava_0883   0 NONE
  Ava_0871   3  47 -18 1066401 .. 1066414 +  -2.3  -3.57263   GCATTTGGCGATGCT               GGACA GAGT TGGCC                TTTAAACGTGGGGAT
  Ava_0867   2  61 327 1060694 .. 1060705 +  -5.8  -3.49475   AATAGAAAAGCATTA                CGGT CTAC ACCG                 TTATATGCGGGTGCA
  Ava_0857   6  67  38 1051258 .. 1051288 +  -8.5  -3.10715   ATTGGTAATCGGTAA       TGGGTAATTGA AACTTCTGC TCAATTACCCA       TTACCTACTACTAGG
       maf   0 NONE
  Ava_0828   3  43 116 1016675 .. 1016706 +  -3.2   -2.5934   AAGCCCAAATAAAAA      TAAAAGGTGAAA GAAATGAA TTTTGCCTTTTA       GTTCATCCTTTCACC
  Ava_0824   5  55 237 1010587 .. 1010597 +  -2.6   -4.0492   GTCGCTAATTTTCAG                 TTTT TCT AAAA                 TTTGTATACGGGTTG
  Ava_0821   0 NONE
  Ava_0808   2 100  69  989227 ..  989264 + -10.1  -5.36364   CCATAGTTGAAACTT   GAGTTGGTAAATACATT AAAA AATGTATTTATCCGCTC    TTTTTGTATTTTTGA
  Ava_0805   2  52 303  986929 ..  986944 +  -4.7  -3.02851   AACTAGGCGATCGCT              GGCAT CTAAAA ATGCC               TGATTATATTTATTA
  Ava_0792   1  59 175  972106 ..  972117 +  -4.4  -3.86106   TTACCGCTTGTTCCA                TCGT CTCC ACGA                 TTTCATAATTGCTAT
  Ava_0787   0 NONE
  Ava_0779   0 NONE
  Ava_0753   3  53 401  931011 ..  931022 +  -2.2  -4.07687   CTTGCGTTACCTCCA                CCAG CTTC TTGG                 TTTTGGGAGCAGCAT
  Ava_0750   4  74 164  928542 ..  928563 +  -5.1  -4.86939   CACAAAGGCAATCAA           GCGG-GAAGA ATA TCTACACCGC           TTTTTGCCTTTATTG
  Ava_0746   1  48 227  922363 ..  922384 +  -3.7  -3.24513   AGTAAAGCGATTTAG           TTGCG-CTTC AAA GAAGTCGCGG           TTAGCTTGTAAATGT
  Ava_0725   3  54 407  897763 ..  897783 +  -3.9  -3.80276   AATTGATTAATAAAA            CATCTGGAT AGT AACCTGATG            TTCTATTCTCTGGCT
  Ava_0679   3  93  84  862756 ..  862777 +  -6.7  -5.86061   CACAAAAAATGTATA           GATGCCATAT TGA AT-TGGCATC           TTTTTTTTGCTACGA
  Ava_0658   2  62  80  839361 ..  839417 +  -6.9  -3.01712   AACCTTCTGAGGGTG GTCAATAGTCAATAGTCCACAGTCCA AAAACC TTGATTTTG-ACTATTGACAATTGAC TATTGACAAAAAAGC
  Ava_0650   4  63 113  826563 ..  826575 +  -6.3  -3.68222   GCGCGAACGGGTTCC                GCTTA CGG TAAGC                TTGTTAGCCTTGGAA
  Ava_0643   2  61 199  812133 ..  812143 +  -4.6  -4.18018   CGCATTTTGTCTGAC                 CTGC TGG GCGG                 TTTTGACTCCAGCAA
  Ava_0643   2  61 471  812405 ..  812424 +  -7.2  -2.78414   TTACATCTAGCTCAC            GGGCAGTTG CTA CAA-TGCCC            TCAGTTTCTATTTGG
  Ava_0636   4  56  94  801740 ..  801758 +  -3.9  -3.89617   GAATTGATATTTATC            TCCAG-GT AATC ACTCTGGA             TTTAAGTTTCTCCCT
  Ava_0630   2  48 361  792710 ..  792732 +  -2.6  -3.51976   GCTGTGACTAACTTA           CTAGCAGAAG GTG CGGTTGCTAG           TTGATTTAAAGCATT
  Ava_0604   6  66  15  760068 ..  760081 +  -8.1  -2.92425   ATTGGGTGAAAAAGA               CGCGA TAAA TCGCG                TCTCTAAAGTTGGTT
  Ava_0598   4 100  35  754356 ..  754378 +   -12  -5.07567   AACTATCATTAAAAA           CCCGGTTTGT TGG ACAATCCGGG           TTTTTTAGAATGTAC
  Ava_0591   6  74 173  746209 ..  746223 +  -4.2  -4.90778   GCGGGACAACACACC               CTACCC ACT GAGTAG               TTTTATTTACGTACC
  Ava_0583   2  47 106  739156 ..  739168 +  -4.1  -3.01712   AGCGGAACATGGCTT                CAAGT TGT GCTTG                TATTAGCCAACCGCC
  Ava_0579   5  72 275  728215 ..  728229 +  -3.6  -4.90869   TCCCAAGCATATTCA               TCTTGA TAT TTAAGA               TTTTTCGTTAATCGT
  Ava_0574   3 100  57  721473 ..  721498 + -14.9  -5.58209   TTCATTTATAAAAAA         GGTAACTCTGA AAAC TCAGAGTTACC          TTTTTTTGGCTTTGA
  Ava_0571  10  76 134  718270 ..  718289 +  -6.5   -4.3739   CCAAACTAATTTAAC            TCAACTG TGCCAC CAGTTGA             TTTTCTAGCAAAGTA
  Ava_0564   0 NONE
  Ava_0558   3  52 149  704113 ..  704124 +    -3    -3.885   AATAATCAAAGGCTG                CTTT CCTA AAAG                 TTCTTCTATACCCCT
  Ava_0544   1  45 370  688603 ..  688628 +  -3.9   -2.6356   ACGAGATTAGCGATC         GCCACACCGTT AGCT GAGGGTGTAGC          ATTATCCATATAGCT
  Ava_0538   5  48 345  680314 ..  680325 +    -3  -3.60762   TGGTGATAAATTTGT                TGAA AAGA TTCA                 GTTTTTTGGCGAATG
  Ava_0531   1  56 375  670457 ..  670476 +  -5.8  -3.06796   AATAAATCCTCCTTC            TGCTGTGAT TTC ATCAC-GCA            TTAAGTAAACTCGCA
  Ava_0525   3  67  96  663229 ..  663239 +  -5.4  -4.21194   CCAGCGCGATCGCTT                 CATG ATC CATG                 TTTTAGCTAATGAGA
  Ava_0510   3  60 -25  643830 ..  643840 +  -5.4  -3.66018   TCAGTAGTTTTATCT                 CTCA GCC TGAG                 TTGTTGGCATCATAA
  Ava_0504  10 100  75  629077 ..  629109 +   -15  -3.12327   CTCAGGTTGTCAAAA      GTCCAGAGTCCAAG CTAGC CTTTGACTCTGGAC      TCTTGACTATGGACA
  Ava_0501   7  52  35  626363 ..  626380 +  -5.5  -2.89742   ACAATTAATTGTACA             GACGGGA TTAA TCGCGTC              TCTCTAAAAATTACC
  Ava_0492   9  90 215  613786 ..  613822 + -13.2  -2.82529   CACAATCTATTGTGA    GGGCTGTTGACTGT CAGCAGTCA ACAGTTAACAGCCC    TGATTAGTAGTTATG
  Ava_0489   7  55 280  611540 ..  611558 +  -5.9  -2.79188   GTGTACGTACATATC             CCACGCT AGTTG AGCGCGG             TAGTTACCTTGGGTA
  Ava_0484   5 100  86  607338 ..  607381 + -14.8  -2.82529   CACAATCTATTGTGA GGCCTGTTAGCTGTTGAC CGTTGAGA GTCAACAGTTAACAGTCC TGATTAGTAGTTATG
  Ava_0475   1  41 191  599748 ..  599761 +  -2.4  -2.87564   TTTTTTGCCCATAAG               CTTG CCAAGC CAAG                TCTATCAAACCATCG
  Ava_0470   1  51 190  595634 ..  595645 +  -4.4  -3.14284   AGCCCACGTTGCTCA                CCTT CAGC AAGG                 ATTTCTTGATACCAA
  Ava_0458   4 100  37  583411 ..  583432 +  -7.3  -5.92399   ATTAAATTTCAGTAA           CCCAGTTTT TCCC AAGGCTGGG            TTTTTTCTTTTATTC
  Ava_0442   4  57  71  568248 ..  568279 +    -3  -4.22346   CCTCTGTCTTGAAAA      GTTTCCTACGGAGGG AGA CCCTCC-TACAGAAC      TTTTCGCTGCGTTTA
  Ava_0437   1  43 319  558671 ..  558685 +  -2.8  -2.94045   CATCTTGAATTTGTC               TGGC AATAAAA GCCA               TGATTCTTCCCATGC
  Ava_0431   1  70  13  550403 ..  550421 +  -8.9  -3.08312   TAAGTTTAGGGAATG             TGGGGAA ATTTA TTCCCCA             TTCACTAACTGCCTT
  Ava_0428   3  61 314  547981 ..  547994 +  -4.5  -4.17516   AGCTGTACCCGCCGT               GACTG CTTC CGGTC                TTTCTGTCGTTTCCC
  Ava_0421   5  85  77  540820 ..  540845 + -11.9  -3.01684   AAATATTAATTTTCT         TAGGGACGCAC TTTT GTACGTCCCTA          TCTGTATAACTCATT
  Ava_0400   5  59 295  516893 ..  516912 +  -4.4  -3.90744   CTCACTGAACTAACT            TGCTTTTT TAAC AAAAAGTA             TTGTTTACAACAGCA
       alr   5  61  13  505216 ..  505232 +  -2.3   -4.7078   TAATCAAATAGGGCT              TTGGTAA TTG TTACGAA              TTTTTAACTAATTCC
  Ava_0382   8  95  53  498362 ..  498384 +  -8.5  -5.05113   TCATGAAAAGCAAAA          CCCCCAA-CA TCAA TGATTGGGGG           TTTTATTTGTATGAG
  Ava_0372   3  67  67  485083 ..  485095 +  -7.7  -3.36648   TTCAATACTTCAATT                GCTAG TCC CTAGC                TTCTAACCTCTCTTC
  Ava_0369   1  52 464  479974 ..  479984 +  -3.2  -3.64915   ACATCACTATCTAAA                 CGAT TGC GTCG                 TTCTAATTTATCGCC
  Ava_0362   8 100 314  470928 ..  470954 + -15.2  -3.10597   TCTCTCTTGAAAAGT         TCTGATCGGAGG AAA CCTCCGCTCAGA         CTTTTCGCTCCGACA
  Ava_0351   0 NONE
  Ava_0346   3  63  26  445900 ..  445911 +  -7.2  -3.14881   AGTCCTCCCATCTAA                GGGC TTTA GCCC                 TTACTACAAACATTA
  Ava_0330   4  55  23  429329 ..  429364 +  -5.4  -3.12505   TGAATACAGTCAACA    GTCAACAGTCATGAGT TTTT ACCTTTGACTGTGGAC     TATTGACTATGGACT
  Ava_0320   1  68  10  417777 ..  417808 +  -6.7  -3.83998   TCATAGATTGTTAAA      GTCAAAAAGCC TCTAAAATCC GGCTTTTTGGC       TTTAATATCAACTAC
  Ava_0296   5  78 134  379601 ..  379622 +  -5.9  -4.86731   CTTATATTCTTTGAA           GGCTTTTAA ATAA TTAAATGCC            TTTTCTTTAAAAACC
  Ava_0291   4  51  27  369387 ..  369398 +  -4.4  -3.11272   AGGGAGTACTGAGTG                CTGA ATAT TCAG                 TGTTGAGTCCTGATA
  Ava_0282   4  57 240  361050 ..  361064 +  -6.4  -2.52516   TTCCCCGGCGCTAAA               GGTGAA CAT TTCGCC               GTTAGTCATCCCACC
  Ava_0244   2  48 424  317695 ..  317709 +  -4.2  -2.86181   TTGTGTCTTCTGAAA               CGATTG CTC CCATCG               TGCTTCATCTTGTAA
  Ava_0226   4 100 237  291207 ..  291229 + -19.2  -3.53761   AATGAAGGTTTTAAG           CCTCTCCCCG ACG CGGGGAGAGG           TTTGGAGAGGGGTTC
  Ava_0222   1  41 293  284635 ..  284649 +  -2.2  -2.80354   AAATATTGTAATTAG               TTATTT TAA AAATAG               ATTTAAATCGATATA
  Ava_0216   4  84 173  276392 ..  276409 + -11.3  -3.61398   TAAACCATCTGTAAA             GACGCGA TAAA TCGCGTC              TTCTTCACCCAAGGA
  Ava_0210   5  76  67  270131 ..  270142 +  -4.4   -5.2204   TGGTATCGTGTAACT                TAGC TAAA GCTA                 TTTTTGTTCCTTCTA
  Ava_0205   2  50 437  265437 ..  265450 +  -4.5  -3.04803   TAAACGTAGTATCAC               TAGGC GAAC GCCTG                ATTGTTTCACTTTTT
  Ava_0197   5  67 165  252416 ..  252429 +  -8.1  -3.01791   AACCACCCGTAGAGA               CGCGA TGAA TCGCG                TCTTCACCCAAGGAT
  Ava_0186   4  69  83  243657 ..  243680 +  -8.3  -3.23466   AACTTCATAAAAAAA          GACAGAATA TCAATC TATTCTGTC           TGTGTTAATATTTTT
  Ava_0176   9 100  52  230815 ..  230837 + -19.2  -2.73243   GCTTCCCGCAGGGTA           CCTCTCCCCG ACG CGGGGAGAGG           CTTTAAAACGTCAAT
  Ava_0176   9 100 131  230894 ..  230922 + -18.9  -3.04398   GCGTCGGAGCGAAAA        GTCTGAGCGCCGG CTT CCGGCGCTCAGAA        CTTTTCAAGAGAGAG
  Ava_0172   3  53 -34  226995 ..  227025 +  -5.4  -3.05596   GTTTACGGGAAGTTA       CCACCTTGTGGA ACGACTA TCCTCAAGGTGA       TTAAATGCAAAAATC
  Ava_0158   4  61 181  212601 ..  212612 +  -5.8  -3.54459   AGAATTAAGCCAACG                CGAC AAGA GTCG                 TTTCGGGGAAGTTAA
  Ava_0149   4  56  16  199631 ..  199643 +  -6.3  -2.99998   AGCAATGAAGCATAG                TAGCA GAT TGCTA                TCTGGTTGATTTGCT
  Ava_0131   5 100 149  176252 ..  176276 + -12.9  -4.92828   TATGTACATTTGTCA          TAGAGTGAGCC AAA GGCCCACTCTA          TTTATTTTTGAATTT
  Ava_0118   1  48 110  157131 ..  157141 +  -2.6  -3.53444   CCAAATTACATTAGT                 TTTA TCC TAAA                 TTTACCAGCACATCA
  Ava_0108   6  53 238  145496 ..  145506 +  -4.6  -3.29144   ACAGTCATTCCTGCT                 GCGG ATG CTGC                 TTGTACACCCGGTAC
  Ava_0101   1  43 433  135802 ..  135826 +  -2.2  -3.21099   GGGTGACTCTTGAAT         TGTGTTAGCGA TGCC TCGCCAA-ACA          TTGATAATGGCAAAC
      lpxB   1  46 278  132924 ..  132938 +  -2.8  -3.35327   CAGCTTAGGCAACTT               TTACCT CCA AGGTTA               TTGTGAAGATTTCCT
  Ava_0086   5  95  52  115972 ..  116009 + -11.5  -4.52703   CATCACTGCTAAAAA   CCCTACCTCGTTTTAGCT GAT AGC-AAAATAAGGTAGGG   TTTTGTGGTAATTTA
  Ava_0071   5 100   9   96199 ..   96212 +  -9.5  -4.81083   ATATTAAACTATTAA               CCCGC GAAA GCGGG                TTTTTAATAGTTCAA
  Ava_0067   6  65 213   91225 ..   91237 +  -6.3  -3.88559   TTTAATCTGGACGCT                GTTCT GTG AGAAC                TTTATAAGCATAGTT
  Ava_0062   6  56 114   79551 ..   79573 +  -6.2  -3.07113   AGTTTCTCTTAACGG           GTAGCGTCTC GTA GAGAAGCGAC           TTGACTGACGTACTC
  Ava_0040   8 100 236   46732 ..   46758 + -13.2  -3.51825   TGCACATATTTTTGT         GTTGACAGTTGA CGG TTAACTGTCAAC         TTCTCATTAGAATAA
  Ava_0025   1  45 383   25901 ..   25911 +  -2.6   -3.1886   AGTTGATTACCGGGT                 TTAT TCC ATAA                 TTCATCAACTTCAGT
  Ava_0011   5  75  39   10320 ..   10370 +  -9.8  -2.90194   TAAGACAATTTTACA GACGCGATTAATCGCGGCTATA ACAACTG TACAGACGAGATCAATCGCGTC TCTAATTACAAAACT
  Ava_0002   0 NONE

SUMMARY

1190 putative operon ends contain 4697 possible terminators.
Percent operon ends hit by terminators of confidence >= x:
	x	#>=x	hits>=x	%hits>=x
	100	185	147	136	11 %
	99	185	147	136	11
	98	185	147	136	11
	97	185	147	136	11
	96	185	147	136	11
	95	217	169	158	13
	94	217	169	158	13
	93	239	185	172	14
	92	239	185	172	14
	91	254	196	183	15
	90	267	205	192	16
	89	275	209	195	16
	88	290	221	203	17
	87	298	226	208	17
	86	317	236	216	18
	85	337	250	226	19
	84	349	257	231	19
	83	360	264	238	20
	82	373	268	242	20
	81	394	284	254	21
	80	409	291	261	22
	79	426	302	269	23
	78	455	323	285	24
	77	467	330	291	24
	76	502	353	307	26
	75	521	369	319	27
	74	552	392	337	28
	73	591	422	361	30
	72	609	435	369	31
	71	624	447	376	32
	70	653	470	390	33
	69	696	497	411	35
	68	712	511	421	35
	67	754	547	447	38
	66	805	588	469	39
	65	863	632	497	42
	64	899	663	510	43
	63	969	719	547	46
	62	1023	769	574	48
	61	1120	844	613	52
	60	1184	898	641	54
	59	1256	960	667	56
	58	1357	1039	709	60
	57	1482	1134	744	63
	56	1560	1203	773	65
	55	1729	1344	822	69
	54	1799	1395	835	70
	53	1933	1493	866	73
	52	2132	1646	906	76
	51	2271	1760	934	78
	50	2523	1955	967	81
	49	2615	2026	976	82
	48	2865	2214	1007	85
	47	3116	2413	1037	87
	46	3283	2535	1053	88
	45	3658	2833	1083	91
	44	3756	2912	1088	91
	43	4076	3179	1117	94
	42	4278	3341	1129	95
	41	4549	3554	1139	96
	40	4697	3678	1146	96
	39	4697	3678	1146	96
	38	4697	3678	1146	96
	37	4697	3678	1146	96
	36	4697	3678	1146	96
	35	4697	3678	1146	96
	34	4697	3678	1146	96
	33	4697	3678	1146	96
	32	4697	3678	1146	96
	31	4697	3678	1146	96
	30	4697	3678	1146	96
	29	4697	3678	1146	96
	28	4697	3678	1146	96
	27	4697	3678	1146	96
	26	4697	3678	1146	96
	25	4697	3678	1146	96
	24	4697	3678	1146	96
	23	4697	3678	1146	96
	22	4697	3678	1146	96
	21	4697	3678	1146	96
	20	4697	3678	1146	96
	19	4697	3678	1146	96
	18	4697	3678	1146	96
	17	4697	3678	1146	96
	16	4697	3678	1146	96
	15	4697	3678	1146	96
	14	4697	3678	1146	96
	13	4697	3678	1146	96
	12	4697	3678	1146	96
	11	4697	3678	1146	96
	10	4697	3678	1146	96
	9	4697	3678	1146	96
	8	4697	3678	1146	96
	7	4697	3678	1146	96
	6	4697	3678	1146	96
	5	4697	3678	1146	96
	4	4697	3678	1146	96
	3	4697	3678	1146	96
	2	4697	3678	1146	96
	1	4697	3678	1146	96
	0	4697	3678	1146	96
