# Supplementary material for: Rapid, accurate, computational discovery of Rho-independent transcription terminators illuminates their relationship to DNA uptake
Source: Genome Biol. 2007 Feb 21;8(2):R22. doi: 10.1186/gb-2007-8-2-r22 (PMC1852404; doi:10.1186/gb-2007-8-2-r22)
Supplement: Additional data file 2 — As described in the text, the entire robust tail-to-tail region is searched; if the region is less than 500 nt, then the 500 nt downstream of the stop codon is searched (stopping if a gene start is encountered). In the case of ties, all terminators with the high score are output. [file gb-2007-8-2-r22-S2.zip › Anaeromyxobacter_dehalogenans_2CP-C.ttperf]

 Adeh_0008   2  59  62    9178 ..    9194 - -12.3  -2.70932   GCGCTCCGGCAACGA              CCTCGAG GCG CTCGAGG              CCGAGGTGCGCCGAC
 Adeh_0017   7  65  18   20760 ..   20816 -  -7.3  -3.82218   AGGCACACCATCAAA GCTCGAACATC--TCGGCCCGCCAGATC GCAA GGTCTGGCGGGCCGTCTGGTATCCG-GC CACCGCGCGCCGCCG
 Adeh_0025   5  52 265   28466 ..   28512 -    -5  -3.36803   GAAGCCGAGGGAGAA GCAGAGCGTC-CCGCGGGCCGA GCTCG TC-GCCGGCGTTGGCGCGCTGC TGCAGGAGATCCAGG
 Adeh_0030   2  52 302   34775 ..   34802 -  -6.1  -3.31461   CACGTACCTGCAGAA        CGGCTCGCTCA CGGGTC CGGGCGTGCCG         GGAAGCTCGGTGGGC
 Adeh_0036   5  48 410   45674 ..   45717 -  -5.3  -3.14132   GGTGCGGCCGACCAA GGACGCGACG-GA-CGCGACGA AGC TCGACGCGATCTCGCCG-GTGC GGACCGGCGGCTTCT
 Adeh_0043   0 NONE
 Adeh_0054   3  69 471   65021 ..   65059 - -10.2  -3.62046   CTACGCCGGCAAGAA  CGG-CCAGCGCTACGCC GCGGTG GGCGCGGAGCTGGTCCG   GCGCGGCGCGCTCCG
 Adeh_0059   5  56 -20   74308 ..   74322 -    -7  -3.40403   CTCGTGGGATCAGAA               CCGCGC CTT GCGCCG               CAGCCCGCCGGTGCG
 Adeh_0065   2  67   1   78573 ..   78631 - -15.3  -2.72344   GGTGATCGGCAAGGA CGGCAAGGGCGAG-CCGCCCCGCTGGAT GAACTG ATCC-GCGGCGCGGGCGCGCCCG-GCCG TCAGCTCACCGCCAC
 Adeh_0072   0 NONE
 Adeh_0079   2  47 424   92752 ..   92771 -  -7.1  -2.73364   GCTCGAGGGGAACCA            CCTCCAC CTCATC GCGGAGG             CGGACGGGTCGCGGG
 Adeh_0093   2  48 423  111197 ..  111211 -  -8.5  -2.54896   TGGGCATGGAATGGA               CCGCG CGGCT CGCGG               TCGGCATCGACGACA
 Adeh_0101   5  54 399  121864 ..  121889 -  -2.4  -3.61398   GTTCGTGTTCAACAA         CGAGCGCGAC AACCGG ATCGGGCGCG          CCACCGACTCGCTGA
 Adeh_0105   2  52 308  126414 ..  126431 -  -8.3  -3.05844   TCCTCGACTGGAAGA             CCGGCCG CGAG CGGACGG              TGGACCACACCCAGC
 Adeh_0137   5  59  43  161104 ..  161119 - -11.8  -2.77523   CGGCGAGGAAGAGGA              GGGCCG GCCC CGGCCC               GGCGCGCCGCGGACG
 Adeh_0144   0 NONE
 Adeh_0166   5  67   5  195054 ..  195106 - -15.5  -2.67515   TGGAGTACCAGATCA CCCGCCGCTGGACGTTCGAGTCGC GCTACG GCGACGCGCA-GTCCGGCGGCGCG AGCCTCATCTGGTCG
 Adeh_0170   1  46 -41  199047 ..  199064 -    -4  -3.14132   GCGGCGGGCCAGGAA             GCGGGC CAGCGC GCTCGC              CTTCGCCACCAGCGA
 Adeh_0173   1  63 269  201851 ..  201897 -  -9.9  -3.36273   GGCGCTCAACATCAA CGGCGACACGGTGGCGAGCCAG CTGG CGGGCGCGCT-CCGCGCCGACG CGCTCGTGCTCGTCA
 Adeh_0191   3  55 241  219303 ..  219333 -  -3.1  -3.65046   GGTCGATCGCAAGAA      GATCGGCCGCACCG TGCG CGGGGCG-CCGGTG       GTCTCCTACGAGGAG
 Adeh_0195   2  53 276  222397 ..  222439 -  -7.5  -3.31144   CTGGGACGCCGAGAA GGAGCTCACGGAGCGGCGG CGCAT CGGCGGCGGCGTGAGCTAC GTGTGGGAGCAGGAG
 Adeh_0209   0 NONE
 Adeh_0214   8  88 445  239550 ..  239600 - -18.3  -3.61398   GCCGTTCGCGAAGAA GACGCCCTCGAAGCGCGCGCCCGCG CGC CGCGGGC-CGCCCGT-GAAGGCGCC CGGGAAGAAGAAGGG
 Adeh_0220   5  61 283  248949 ..  249003 - -10.8  -3.14881   GAATCCGTCCAGGAA CGCCGGA-GCGCCGAGGAGACGCG CCGGATGCT CGCGT-TCCTCGACGCGTACGTCG TCGAGCACTTCGGCG
 Adeh_0224   3  64  54  253309 ..  253323 - -12.8  -3.05384   TGCGGCGCGACCGAA               CGGCCG CGC CGGCCG               ACCCGCGCCTCGCCG
 Adeh_0227   5  50 425  258699 ..  258716 -  -4.9  -3.24747   CGGCGACACCATCAA             CCTGATGA GCC TCATC-GG             CGTCATCCTGCTGTT
 Adeh_0239   2  54 331  278449 ..  278472 -  -8.8  -3.01712   CCGCGCCCGTGAATA          CCCGGGGTCGG GAT CC-ACCCTGGG          GCGGCGACCGCGCGG
 Adeh_0251   6  54 319  294756 ..  294775 -  -2.8  -3.61398   GCTCCCGGCGAAGAA            GCA-CGGGA ACA TCCCGCTGT            AGCCCTTCGACTCCG
 Adeh_0251   6  54 -39  295087 ..  295133 -   -10  -2.73681   GAGGGACGCCAAGGA CGAGCGCTCACATCGGCGAGGC GCCCA GCC-CGCCGTCG-GTGCGCGCG CCGGGCGGCGGCGGC
 Adeh_0256   0 NONE
 Adeh_0262   5  56 173  307939 ..  307969 -  -9.5  -3.17075   CGCCCGGGAAGGGAA       GGCGCGCGCCGAC GAGGG GGCCGCGCGCGGC       CGCGAGGGAGCAGCG
 Adeh_0272   7 100  25  318299 ..  318334 - -27.6  -2.90496   GTCCCCCGCAAACGA    CGAGGCCCCGGCCCGC GAAC GCGGACCGGGGCCCCG     GATGCCGACGAAGGA
 Adeh_0283   9  55 271  328348 ..  328360 -  -3.4  -3.62046   CGACGGCGTGAAGAA                GATC GACGA GATC                GTCGCCGCCAAGGAG
 Adeh_0289   1  52 336  334087 ..  334117 -  -9.7  -2.70932   GTTCGCGTGCAAGGA      CTCG-GCG-GCCGCC GCC GGCGTCTCGCCCGAG      ACGATCCGCGCCCGC
 Adeh_0298   3  65 306  347532 ..  347567 - -11.8  -3.30124   CGGGATCCTGCACAA    GCC-CTTCAGCGTCGAG GAG CTCGCCGCCGAGGTGGC    GCGCGCCGTCCGCCG
 Adeh_0304   0 NONE
 Adeh_0309   0 NONE
 Adeh_0312   1  41 257  363113 ..  363170 -  -4.1  -2.58544   CTCGACGTGGACAAC GGCCCGTCCGCGCTCG-CGCA-CGCCGGC AACC ACCGGCTCTACGGCGA-CGCGGG-GGTCC ACGCGTGCCGGGCGG
 Adeh_0315   6  58 226  365375 ..  365391 - -10.1  -3.14132   GCGCCTGCGCATGAA              CCGGCTC GTG AAGCCGG              CCGCGAGCAAGCTGG
 Adeh_0320   1  39 324  371604 ..  371624 -  -2.4  -2.62184   TGTCGCGCTACACCA            CCACCGCG CCGAT CACCGCGG            CCACGCGCTCGAGCC
 Adeh_0323   1  42 340  375851 ..  375871 -  -3.3  -2.82516   TCTGGTACTACGACA            CGTCGTT CGCCAAC AACAACG            TGGGGGACGCCTGCG
 Adeh_0339   7  52 221  398305 ..  398341 -  -4.4  -3.53012   TCCGTGGCCGGGAAA   CGTCCGCGAGCTCCA GCACGCCA TCGAGCGCGCG-ACG    GTGGTGGCCTCGCAG
 Adeh_0342   6  53 329  401112 ..  401141 - -10.7  -2.59742   CTCAAGCGCGAGAAC       CCCGTCACCGG CGTCCGGT CCGGCGACGAG        CTCGAGCTCGACTTC
 Adeh_0342   6  53 180  401247 ..  401290 - -10.2  -2.58544   CTGGATGGCCAGAAG GTCAACGCGAAGGCCGAGGGC CTC GCCCTGGGCCTCCAGGCCG-C GTATCAGGCACCGTT
 Adeh_0348   6  54 425  407496 ..  407520 -  -2.8  -3.61398   CTGCCCGGGCAAGAA         GGCGG-GCGAGA AGG TC-CGCACCGCG         ATCCACGACTTCGAG
 Adeh_0348   6  54 -37  407948 ..  407982 - -10.5  -2.73364   TGGGGACGCGAATCA     CCACGTAGCGCCGGC CAGGT GCCGGCGGATCGCGG     CCGCCACGTCGTCCG
 Adeh_0351   1  51 412  409990 ..  410008 -  -4.4  -3.34043   GTGATGACCCCAGAA             CGCCCGAA TCG CCCCGGCG             CGCCCGCGCGCGCCA
 Adeh_0356   1  42 360  414508 ..  414544 -  -4.2  -2.71144   CATCGGCTTGAACGA    CGTCCTGCAGCGCGGC ACCTG GCCGAGCCCCAGCACC    TCGGGTCCCACTGAG
 Adeh_0362   2  45 252  423865 ..  423878 -  -3.1  -3.16564   CGGCTACTCCACCAA               CCTGCC GCT GG-AGG               AGGCGCTGAAGCCGG
 Adeh_0384   5  60 181  448661 ..  448686 -  -8.9  -3.41051   CTACCCGCAGCACAA         GGGGGAGCACG ACCG CGTGCTCGCCG          AGATGGACGGCGAGG
 Adeh_0404   3  63 125  470893 ..  470943 - -13.9  -2.64218   AGCCTGCAGGAGAAG CACGT-GCGGCCCGGGAACCGCGC CTTC GAGCGGCTCCTGCGCGGCGACGTG GTGGAGGTGACCGGG
 Adeh_0409   6  56 155  477232 ..  477284 -  -6.8  -3.36327   CGAGCGGATGGAGAA GCTGCGCGCGCGGCACGGCGACCGCT TCG AGCCGGCGCCGCTGCTCGC-CG-AGC TGGGCCGGACGGGCC
 Adeh_0412   5  61 474  481655 ..  481679 -    -7  -3.61398   CCTCTCGGCGAAGAA          CCAGGAGACC GACAA GGTCGCCGGG          CTGCAGCTCGGGGCC
 Adeh_0416   1  46 197  488710 ..  488764 -  -6.1  -2.70932   CCTGCCGTCGAAGGA CGAGGCCGGCGAGGTGGTGCTC-TCG GCGC CGTCGCTCACCATCGCGCTGGCCGCG GCGGTGGCGGTGGTG
 Adeh_0428   2  53 352  507239 ..  507249 -  -6.8  -3.28712   CCTCGCCGCGGAGAA                 CCAG CGC CTGG                 TGGACGTCGCCTTCC
 Adeh_0443   1  48 146  526175 ..  526188 -  -8.1  -2.62184   GGCGCCCGGACAGGA               GGAGG GACG CCTCC                TCGCTATCGGCCTTC
 Adeh_0452   1  44  -7  534774 ..  534786 -  -6.2  -2.52464   GCCCGCCTGAAGCGA                GGCG ATCAG CGCC                CGCCCGCACCCTCCA
 Adeh_0458   3  55 391  541558 ..  541582 -  -8.5  -3.31461   CATCGATCCCGACAA          GGACTTCGCCA AGG TGGCGTACTCC          GGCGCGCACGACGTG
 Adeh_0465   7  55 386  550359 ..  550369 -  -8.2  -3.31792   CCAGCACTTCGACAA                 GGGG CAG CCCC                 TCTACATCATCGAGG
 Adeh_0471   2  66 -15  558077 ..  558103 -   -13  -3.14344   TACGCTCGGCATGAA        CGGGC-CCGGC GCTAGT GCCGGTGCCCG         TGGTCGTGCCCGTGG
 Adeh_0493   1  42 400  584991 ..  585013 -  -4.1  -2.70298   GCCTGGAACGAGAAG          CTCGACCTCG GCCA CGAGG-CGAT           GGACCACGAGCACCA
 Adeh_0505   3  58 419  595191 ..  595204 -  -9.5  -3.31144   CCGCGAGCTGGAGAA               CGCGC TCGA GCGCG                CGCTCATCCTGGCGG
 Adeh_0505   3  58 240  595373 ..  595383 -  -8.2  -3.38812   CCGGCGGGAACAAGA                 CGCG CGC CGCG                 AGGCTGCTCGGGGTG
 Adeh_0511   4  68 450  601484 ..  601500 - -15.1  -2.87564   TCACCGCTGGACACA              CCCGGGC CCG GCCCGGG              CCGAGCGACTGGAGG
 Adeh_0521   3  55 -59  614168 ..  614219 -  -7.9  -3.24924   GGCTGACCTAGAACA CCCCGGCGATCCCGCCCG-GCGCCGG CAC CAGGCGCACGTGCGCGATCG--GGTG CCAGTGGAGCAGGGG
 Adeh_0529   3  50 181  619868 ..  619885 -  -5.5  -3.21276   CGCGCGGCGAGAAGA             CGCCC GAGATGAA GGGCG              AGCTCGCCGCGATCG
 Adeh_0529   3  50 140  619881 ..  619926 -  -5.2   -3.2614   GACGCCCGAGATGAA GGGCGAGCTCGCCGCGAT-CG TGGGC CGCATGGCGGGGCGCGCGCCG CTCGACGCGCTGGTG
 Adeh_0534   2  51 109  625376 ..  625396 -  -4.5  -3.40403   CCTGCTGGAGGAGAA            CATCCTGGC CGT GCCCGGGCG            CGGCTTCGGGATGCC
 Adeh_0537   2  60 -52  628398 ..  628442 - -13.3  -2.64616   GGGCGAGCTAGAGCA GCGCGGCCGCCGCGACCGCGA GCG CCGCCACCGCCGCGCCGGCGC ACCAGTCGCGGGCGC
 Adeh_0545   4  54 126  634773 ..  634788 -    -6  -3.41527   CAACCTGGAGGAGAA              CGTCGC GGCC GCGTCG               ATCGCGCTCTCGCCG
 Adeh_0554   4  76  63  643417 ..  643440 - -17.4  -3.14564   GCACGCGCTCAGCAA          CCCGGCCGGC GCCG GCCGGCCGGA           TACGCCGACGCGAGC
 Adeh_0560   1  43 -27  646942 ..  646990 -  -5.2  -2.52464   TGCGCCGCGAAGGCA TCGTCGG-CGCCCGTCCACCCG TCACCTC CAGGCGATCCGGCGACCG-CGA GCTTCGAGGCGGTGG
 Adeh_0574   0 NONE
 Adeh_0583   3  69 457  676485 ..  676509 -  -6.9  -4.08394   AGATCCTCCCGAAAA          TCGTGGGCCGG CGC CCGGCACGCGG          GACGCATCGCGCCGG
 Adeh_0596   4  49 121  692167 ..  692215 -  -8.5  -2.78463   AGTGGCGCGAGGACA TGGCGCTCGCGCAGGCGGATCGC GAC GCGGGCGGCCTGCGCGAGATCGC GGCCCGCGCCCGCGC
 Adeh_0600   5  49 306  694493 ..  694523 -  -3.2  -3.44051   CCGCGAGGACGACAA      GCTGAACGAG-GC GGCCGG GCTCGCGCCCAGC       TCGCGGCTCGGGTGC
 Adeh_0600   5  49 301  694502 ..  694528 -  -7.9  -2.76453   CGACAAGCTGAACGA        GGCG-GCCGGGC TCGC GCCCAGCTCGCG         GCTCGGGTGCCAGGC
 Adeh_0609   2  57 145  702638 ..  702671 - -10.9  -2.70932   CGGCGTCGCGAACGA     CCGCCCGCCGGAGCTG CTC CTGCT-CGACGGGCGC     GGGGAGACGATGGCG
 Adeh_0627   0 NONE
 Adeh_0655   3  42  35  760926 ..  760954 -  -4.3  -2.78384   GCCCGTTCCAGGACA        GGGCCCGCTGGAC GCC GACACGCGAACCC        AGGGCCCGCTGGACG
 Adeh_0671   3  46  -8  776368 ..  776384 -  -5.7  -3.01712   GCCCTCGCCGGAATA              GCGGCGC GCT ACGCCGG              CTCCAGCGGCTTCTC
 Adeh_0699   3  70 310  815222 ..  815276 - -13.4  -3.35679   CGGTGTGACCCAGAA GCAGGCCGAGGCCACCATCGAGACGA TCT TCGACTCGATGAAGGACGCGCTCTGC AAGGGAGAGAACATC
 Adeh_0725   4  88  29  839770 ..  839797 - -18.4  -3.63627   CCCCGAGACGCGAAA        CGGCAGGTCCCG CGCG CGGGGCCTGCCG         TTCTCGTTCCGGCGC
 Adeh_0735   5  55  66  853052 ..  853073 -    -8  -3.30124   CGGCATCCCGGAGAA           CCCGAGGA AGTTCA TCCTCGAG            TGATCCTGGCCCGGA
 Adeh_0744   1  42 149  864089 ..  864111 -  -3.2  -2.83271   CGAGGCGGAGAACCA           GGTGGCGCTC TGC GCGTTCCACC           ACCTCCGCTGCGTCC
 Adeh_0757   3  51 -11  876442 ..  876469 -  -4.6   -3.4252   GGGCACCTACCAGAA        GCGAGGCCGCTG ATCG CTACGTCCGCGC         CCGGCCCAGCTCGTC
 Adeh_0764   1  59 343  881679 ..  881715 - -12.1  -2.72344   GCGCATCGCGAAGGA    CGCCGCCGCCGGCGC GGTGCTG GCGCTCGCGGCGGGG    AGCGTGCTCGCGTTC
 Adeh_0768   0 NONE
 Adeh_0778   0 NONE
 Adeh_0783   3  50 417  903527 ..  903555 -  -5.1  -3.30441   CAGCATCGTCTACAA        GGACCACTACGAC GTC GGCGTGGCGGTCG        GCGGCGGCAAGGGCC
 Adeh_0811   0 NONE
 Adeh_0819   3  48 427  950768 ..  950787 -  -5.6  -3.14132   CTGCGCGCTCACCAA            GCGCTTCA TCGG CGACGCGC             AGGGCAGGGTGAAGG
 Adeh_0830   6  51 113  966398 ..  966410 -  -6.9  -3.15544   GGGCAGCGTGATGAA                CCCGA ACA CCGGG                ACGCAGCTCCGGATC
 Adeh_0839   1  47 149  978738 ..  978752 -    -7  -2.73364   GGCGGAGGCGAAGGA               GCGCGG CGT CCCCGC               CTACGTGGTGTTCTC
 Adeh_0849   1  52 390  987024 ..  987040 -  -9.4  -2.71144   CATCGCCGGCAAGGA              CGCCGA CGCGC TCGGCG              AGGCGTTCGTGGAGG
 Adeh_0860   7  54 437  997981 ..  997992 -  -2.2  -3.61398   GGCCTTCCTGAAGAA                GCTCG AGG CG-GC                TCGGGACGCGCTCTC
 Adeh_0870   2  49 295 1008114 .. 1008130 -  -3.5  -3.40403   CGCGTTCCACGAGAA              CGGGCTG CAC CGGACCG              CGGAGGGCACGGGCG
 Adeh_0878   1  59  38 1017203 .. 1017223 - -12.5  -2.79831   TGAAGCCGCACCACA            CCAGCCCGC CGC GCGAGCCGG            AGGAGTACGCCGACT
 Adeh_0883   1  49  56 1020909 .. 1020940 -  -3.5  -3.40299   GGACGACACCGAGAA      CGTG-GCCGAGGCG CACCT CGCGGCGGCGCGCG      CGCTGAAGCGCAGCC
 Adeh_0886   5  58 272 1024374 .. 1024396 - -11.3  -2.90212   CCATCATCCGAGAGA          CCGC-CGACC GCGT GGTCGAGCGG           ATCTCCGCCGCCATC
 Adeh_0891   0 NONE
 Adeh_0898   3  58 113 1042645 .. 1042668 - -10.2  -3.14132   GGGCTCCGCCATGAA          CCGGTCGGGCG TGA CGGCCG-CCGG          CGTCCAGGCGCTGGT
 Adeh_0907   0 NONE
 Adeh_0915   5  51 242 1061030 .. 1061051 -  -9.3  -2.62983   GCCACTGCGACACCA           CCGCGGTCG TGCC CGGCCGCAG            CCGCGAGGACCACAA
 Adeh_0915   5  51  66 1061202 .. 1061227 -  -6.8  -3.14132   GCTGCGCGCCATGAA         CGAGC-GCGAG GCGGA CGCGCTGCTCG         CGAACCTGAAGGCGA
 Adeh_0934   0 NONE
 Adeh_0938   0 NONE
 Adeh_0941   1  41 150 1088497 .. 1088523 -  -3.4  -2.78384   TGGTCCCGGACCAGA         CGCTCGTGTCGG CCG CCGCGCCGCGCG         CGACGCTCGTGCCGG
 Adeh_0954   1  41 456 1102746 .. 1102756 -  -2.4  -2.91274   CCGAGCTGAAGGAGA                 TCGC GGT GCGG                 GCGGCGCGCAAGCTG
 Adeh_0957   2  47 258 1105992 .. 1106020 -    -3  -3.29144   CGACGCCGCCGAGAA       CGCGCTGCTCGCCG GGG CGG-G-GCCGCTCG       CGCTGCCCCCGGTCG
 Adeh_0960   1  40 199 1107434 .. 1107450 -  -2.9  -2.62263   AGGCGTTCGAGATCA              CCGCC AGCGGGA AGCGG              CACGTGTTCGACAGC
 Adeh_0980   1  40 199 1128461 .. 1128489 -  -3.8  -2.62263   ATCTGCTCGAGACCA       CCGC-CGCGCT-GG TGG CCGAGCTCATGCGG       GAGCGGCCTGCGCCG
 Adeh_0988   9  91  29 1136772 .. 1136797 - -20.5  -3.51232   GTCCCCGGAAACGAA         GAAGCCCGGCC GAAG GGCCGGGCTTC          TCGCGTCGACGGAGC
 Adeh_0991   0 NONE
 Adeh_1021   1  47 288 1180670 .. 1180680 -  -6.8  -2.70932   GGCGTTCTTCAAGCA                 GCTC CGC GAGC                 GCGGCCTCTCCGTCG
 Adeh_1034   0 NONE
 Adeh_1040   4 100 184 1196820 .. 1196867 - -17.1  -5.03715   ACGATGCGTAAAAAA TCGAAGCCCCCGG-ACTG-TCGC TTTC GCGTGCAGTTCCGGGGGCTTCGG AAGTCGGGGCGACTG
 Adeh_1045   1  61 441 1200691 .. 1200721 - -12.7  -2.78384   TGTCGCTCGACGAGA      TCGCCGCGC-TGCTC GCC GAGCAGGCGCG-CGA      CCCGGGGAAGCGCCC
 Adeh_1068   2  55 132 1231439 .. 1231468 -  -8.5  -3.28924   CAGCCTGGTGGAGAA       GCAGACCCGCGGGA TGT TCCCGCTCG-CTGC       ATGACGGGGCTGCGC
 Adeh_1080   4  54 202 1248141 .. 1248160 -  -6.4  -3.35679   CCTGCTCATCGACAA            GGTCG-GCA TCC CGCTCGACC            CGGGCGTCTACTACA
 Adeh_1091   6  71 151 1259160 .. 1259182 -    -9  -3.90112   GGCGCCCGAACCAAA           CGCACCCCGC CGG GTCGGGTGCG           AGGTCGCGGGCCACT
 Adeh_1111   0 NONE
 Adeh_1130   0 NONE
 Adeh_1134   2  62  97 1303953 .. 1303996 - -12.3  -3.01712   TCCTCGTGCTGAAGA CCCGCGC-CGCGCGCGTGGA CGCGC TCCGGGCGCGCGTGCTCGAG CTGCACCCGTACCAG
 Adeh_1142   2  57 138 1315164 .. 1315192 - -11.5  -2.70932   CTGGTGCTCGAAGTA        CCGCGAGCAGGAG GCG CGCCGGCGCGCGG        TGGTGGACTCGCACT
 Adeh_1151   1  57 172 1321693 .. 1321744 - -10.8  -2.79183   TCGAGCCGGAGGAGA CGCTGCAGGCGAGGCCGCCGCGGGC GCTCT GCCCGCG-CGGCTTCGTC-GCCG-G CCACTCGCTGGGCCG
 Adeh_1154   1  39 345 1325095 .. 1325108 -  -2.3  -2.57132   CTGCTCGGCGAGAAG               GGCAC GCCG GTGCT                GGCGCTGGTGTGGAC
 Adeh_1161   5  68  32 1334639 .. 1334656 - -14.1  -3.07816   TCCGGATCCACCGAA             GCCGCCC GCCC GGGCGGC              TTCCTCGTTTCCGGG
 Adeh_1181   2  48 -26 1367708 .. 1367755 -  -6.8   -2.8294   CATCCTCGAGAAGTA CCTG-GCCGGCTG-AGCCGGCG GTCAGG CGCCGGCGGCGGGCGGCTCCGG CGACGGGGCGCGGCG
 Adeh_1205   2  53 126 1396046 .. 1396062 -  -7.9  -3.14132   CTCGCGGCGCATCAA              CGCGCTG GAG CAGCTCG              TGCTGCCCGCGCTCC
 Adeh_1213   1  41  98 1405349 .. 1405366 -  -3.3  -2.79183   GCGAGGGCGAGGAGA             TCGACGC GATG GCGCTGA              AGGCGCTCGTCCGCG
 Adeh_1216   3  63 279 1408349 .. 1408402 -   -11  -3.28712   CGTGGCGCGCTACAA GGCGCGCACCGGCGGCAAGG-ACCTCG ACC CGCGCTACCTCGCCGC-GGTGT-CGCC GCGCCAGATCCTCGC
 Adeh_1227   0 NONE
 Adeh_1238   0 NONE
 Adeh_1241   6  54 271 1436814 .. 1436826 -  -9.1  -3.01791   AGGTCGGCGCGAAGA                TCGCC GAG GGCGA                GCTGGACGTGCTGGT
 Adeh_1251   7  95 152 1446703 .. 1446745 - -20.5  -3.63515   GGCGACCGCGAAGAA GGCGACCCCGAAGGCCGCC GAGAA GGCGGCCCCCGAGGCGGCC CCGGTGGCGAAGTAG
 Adeh_1268   1  42 171 1467403 .. 1467458 -  -2.5  -3.05844   TCGTCTACCGGAAGA CCTGGATCGCGGTGACGCCG-GACGGC ATCGTG GCCGCGACGCCG-CTCCGCG-TCC-GG CCGGTCCGCTTCGAC
 Adeh_1274   2 100  22 1474924 .. 1474957 - -23.9  -2.71712   GTTGGGGGCCTAAAG     CGCGAAGGCCCGGCC GAGC GGCCGGGCCCTCACG      ACACTGCGACTCCGA
 Adeh_1287   0 NONE
 Adeh_1311   1  48 247 1519816 .. 1519849 -  -5.2  -3.15544   GCGCACCGCCATCAA     CACGCCGATCCAGGG GACGG CCGCGGA-CGTCGTG     AAGATCGCCATGATC
 Adeh_1316   4  48  18 1526099 .. 1526135 -  -4.2  -3.21924   GCACCGCCGAGAACA   CCCGGCGGCTGTTCCGG CTCG CCTGAGCTGCGG-CGGG    CCGGCCCCGCCCCGC
 Adeh_1327   5  61 185 1536060 .. 1536090 - -13.2  -2.78816   CCACGCTCTACGAGA       TCGAGCGCGAGGCG ATC CTCCGCACGCTCGA       GATGGTGGGCGGCTC
 Adeh_1338   0 NONE
 Adeh_1373   2  47 117 1578424 .. 1578458 -  -7.1  -2.70932   CGGCCGCCGGAACCA    CGCCGCGATGTGGCGCA TCC TGCGGCACG-CGCGG-G    TGGCGGTCGTCGCCG
 Adeh_1384   2  41 380 1592086 .. 1592110 -  -3.4  -2.70932   GGTCGCGGTGAAGGA         GGCCGCCGACG GGGA CG-CGGTGGTC          CCCGGGCGCGCGCTG
 Adeh_1406   0 NONE
 Adeh_1417   2  76  26 1628059 .. 1628115 - -12.2  -3.78022   CGCAGACGCAGGAAA CCGC-GCAGCGCCCGCCG-CGTGCTG AAGGAGG CAGGGCGCCAGCGTGCGCCGCAGCGG GGCTCCACGCGAACG
 Adeh_1426   5  50 262 1640298 .. 1640309 -  -5.8  -3.28712   CCCGGTTCCCTAGAA                GCGT TCAC ACGC                 CGCACCCACCCCTGG
 Adeh_1435   2  46  72 1650677 .. 1650691 -    -7  -2.62983   GCTACGCGGACACCA               TGGCGC GCC GCGCCG               AGGTGGAGGCGTTCC
 Adeh_1442   1  44 329 1663117 .. 1663138 -  -5.1  -2.70932   CCTGGTCGCGAAGGA           GTTCGTGGCG GCG CGCGACG-AC           GAGGCGGGGGTGCTG
 Adeh_1447   0 NONE
 Adeh_1451   1  39 -19 1674076 .. 1674106 -  -2.5  -2.62616   TCAGCGCGTAGAGCA      CGGC-G-GGCTCGTC ATC GACCAGCAGCAGCCG      GGACATTCTCGGTGG
 Adeh_1455   2  48 374 1678630 .. 1678653 -  -5.2  -3.14132   CCGCGCGGTGACGAA          CCTGCG-CATC GCC GACGCCGCCGG          GACCACCCGCCGGAC
 Adeh_1462   0 NONE
 Adeh_1468   6  48 287 1689225 .. 1689270 -  -5.9  -3.01791   ACGTCCTCGCGAACA TCCGCGACCTCGACGCGGCGG GCGT CCGCTTCATCGCGACCACGCA GGGCATCGACATTCG
 Adeh_1490   2 100  29 1715012 .. 1715048 -   -23  -3.34517   AGGCGCGGTGAAAGA    GGCGAGGCGCCCCGGA TCTCC CCCGGAGCGCCCCGCC    CGACGCGCACCCACG
 Adeh_1504   1  46 404 1729779 .. 1729793 -  -4.9  -3.01712   TCGGGGCCGGCAAGA               CGCAG CTCGT CCGCG               GCGCCTGCGAGGGCG
 Adeh_1514   3  57  49 1739744 .. 1739796 -  -4.1  -3.63515   GCTCACCGCCAAGAA CGTGGGCGACGCGCTCCGGCGCC ACCTCGCCG AGCTCCGGAA-GC-TCACCCCCG AGCAGCTCGTCACCG
 Adeh_1518   1  60 193 1742548 .. 1742577 - -12.8  -2.64616   CGGCCAGGTAGACCA       CCGGGAGCCGCGC GCCGG GCGCGGC-CTCGG       GCGCGCGCACGGTGA
 Adeh_1527   5  55 313 1752728 .. 1752741 -  -3.1  -3.66018   GTACCACGTGAAGAA               GGA-CG AGA CGATCC               ACCTCTGGAGCGGCG
 Adeh_1534   5 100 189 1758943 .. 1758967 - -17.2  -5.09259   GAGGGCAAAACAAAA          GGGGATCCGG TTTCG CCGGATCCCC          TTTCTGCTGTTCGGT
 Adeh_1544   4  45 259 1767630 .. 1767645 -  -3.2  -3.17075   CGCCGTGGAAGGCAA              CCCGAA CCGG CTCGAG               CCCATGCTGGTCCGC
 Adeh_1549   0 NONE
 Adeh_1553   6  81 405 1779215 .. 1779243 - -20.3  -2.50113   GAGTACTTCATGAAC        GTGGCGCGGGTCG TCG CCACCCGCGCCAC        CTGCGATCGCAAGCA
 Adeh_1556   6  60 121 1783410 .. 1783422 -  -6.2  -3.62522   GAACGGCGGCAACAA                GGCG CGCAC CGCC                GAGATCCTCGGGATC
 Adeh_1561   1  44 201 1789527 .. 1789543 -  -2.2  -3.14132   CCTCGGCTCGACCAA             GCGCGGC GCCG GCCAC-C              TCGGGCTCGGGCTCG
 Adeh_1571   0 NONE
 Adeh_1579   3  48 237 1807964 .. 1808013 -  -7.8  -2.52516   CTCCCGATGACGAAC CGG-GCCGAT-CCCACGCCGCCGGC CGC GCCGGCG-CTCGAGTACCCGCTCCG CTACACCTTCAAGGT
 Adeh_1598   1  46 200 1831792 .. 1831845 -  -6.4  -2.78384   GGCTGCGGGACGAGA CGGAGGCGCTCGCGGCCGCGCTCCG GGGCG CGGAG-GCGGCGGTGGTCGCGCGCG GGGAGGCCCTCGAGG
 Adeh_1603   2  70 -50 1835700 .. 1835744 - -14.2  -3.31144   GGGGCAGGGCTAGAA GCCGACCCCGGGC-GCCGGCG CCGC CACCGGCCGCTCCGGATCGAC GGGCGCCGGGGCGCC
 Adeh_1609   7 100  21 1842978 .. 1843011 - -24.7  -3.34398   GCGGCCGGCGAAAGA     GAAGGGCGGATGGCC GCGA GGCCACCCGCCCTTC      GAGCCTCCGCGCCTG
 Adeh_1613   3 100 147 1849858 .. 1849895 - -24.9  -4.11692   GAGCCACGCGCAAAA   GAGCAGCGCCCGGGACC CTGA GGTCCCGGGCGCCCCTC    GACTCGGCGCGGCTG
 Adeh_1622   2  53 201 1861044 .. 1861069 -  -6.8  -3.31144   GCGCGAGGCGCACAA         GGCGATCCAC GCCGAG GTGAAGCGCC          TGCGCAAGGCGGCCG
 Adeh_1634   3  49 337 1873218 .. 1873245 -  -8.4  -2.70932   CGTGTTCGCGAAGGA        GCAGGCGAGGGAC CTC GTCCCGCACCT-C        GACGGGCTCGAGGAC
 Adeh_1659   1  50  28 1902469 .. 1902507 -  -9.4  -2.52464   TGGCGGCCCAAGCTA   CCACGCGCACCGCCGC GGCGGGA GCGGAAGCGCGCGCCG   GCGAGGACGCTTGGG
 Adeh_1681   2  50 170 1926611 .. 1926633 -  -5.5  -3.28712   GCCGGTGCCGGAGAA          GC-GCCGCAC GGTG GTGCTGCAGC           TCGCGCTCGGCACGG
 Adeh_1698   9  60  38 1945675 .. 1945723 -  -4.5  -3.79906   CGAGTGCCACAAGAA GGCGTAGCGACCTCGACGGCCGGG CACG CCCGGCCAT-GAG--CGCAGCGCG AGGGGGCCGGGCGAC
 Adeh_1703   1  41  77 1952261 .. 1952273 -  -3.4  -2.78463   AGGTGGCGGATCACA                TCGA GGGGA TCGA                GTAGCGGCGGCGCCG
 Adeh_1713   3  44 302 1965713 .. 1965730 -    -2  -3.19602   TCCTCGACACGAACA             CGCTCGA GCAGG TCGAG-G             TCCGCTGGTTCGTGG
 Adeh_1713   3  44  79 1965919 .. 1965953 -    -5  -2.76696   GTGGTCTCGAACAAC    TTCTAC-GCGCCGGCC GACGA GGCC-GCGCTGCCGAA    CCGGAGCGCCGCGCC
 Adeh_1738   1  44 143 1994479 .. 1994507 -  -5.7  -2.70932   GTTCTCGTGGAAGGA        GGTGCGCTTCGCC GCC GGCGCCGAGCTCC        GCGCCGAGCTCGTGC
 Adeh_1742   3  88 148 2000529 .. 2000558 - -16.3  -3.90744   TCGGCTCTGAAATAA       CGGGCGCTTGGCC TCAC GGCCGGGCGCCCG        TTGTTCTTTGAGGGA
 Adeh_1746   1  42 138 2002922 .. 2002966 -  -4.8  -2.78384   GGGCCTTCGAGCAGA TGGCCTCGGTCGCGG-G-CCGG GCG CCGGTCGCCACGCTCGCGGTCA CCGAGCGGGAGGCCG
 Adeh_1752   0 NONE
 Adeh_1755   7 100  71 2009493 .. 2009521 - -24.7  -4.55128   AGCCGGAAACGAAAA        GAGGGCGCCTGGA CCA TCCAGGCGCCCTC        CCCCGCTGCGAGGCC
 Adeh_1779   1  62 294 2037780 .. 2037816 - -12.2  -3.01712   CGCGCTGGGTGAAGA   GGCCGGCCGGCTCG-CGG CGC CCGACGGGACG-CCGGCC   GAGGCGCTCCTCGAG
 Adeh_1783   6  64 285 2041714 .. 2041732 - -13.8  -2.71681   GAACGCGCTCAAGTA             CGGCGCGC GCG GCACGCCG             GTCACGGTCGGCGTC
 Adeh_1805   5  95 131 2058763 .. 2058801 - -16.7  -4.11216   GCGGGATCCGGAAAA   GGAAAAGGCCCGTCGCC TCAGT GGCTTCGGGCCTCTTCC   TTCTGTGGGCGCTGC
 Adeh_1831   3  54 289 2092716 .. 2092734 - -10.2  -2.78384   GCCCCGCCTACCACA             TGCGCGGC ACC GCCGAGCA             CGAGGGCCGGACCGT
 Adeh_1843  11  59 224 2103642 .. 2103661 -  -7.8  -3.58726   GTTCGTCACAGAGAA            CGCGCACCG GTC CGA-GCGCG            TCCGCATCCGCGACG
 Adeh_1847   6  72 219 2107936 .. 2107951 -  -4.6  -4.38712   GCCACGGCCACAAAA              GCACGT CACG ACGGGC               CCTTGGACGCGTCCC
 Adeh_1901   5  64 -46 2154125 .. 2154167 - -13.3  -3.05384   GCGGCCCTGAGCTAA CGGCGGCGCC-GGG-GCGCGG GGC CCGCGTTCCCGGGCTGCGCCG CGCGCAGGATCTCGA
 Adeh_1909   4  44 424 2164045 .. 2164061 -  -4.3   -2.8474   CTTCATCGAGAAGTA              CGACCAG CGC CTGGGCA              AGAAGGTCGAGGGGA
 Adeh_1988   6 100  29 2228378 .. 2228409 - -25.2  -2.64803   CGACCCCGAAAGCGA      GACGCGCCGCCCGG TCTC CCGGACGGCGCGTC       GTGTCCTGCGGCGCT
 Adeh_1997   5  63 396 2237273 .. 2237285 - -10.5  -3.45023   TGAGGAGGAGGAGAA                GGCGC CGG GCGCC                GCGCCGACGAAGGAG
 Adeh_2016   0 NONE
 Adeh_2024   8 100  40 2265298 .. 2265335 - -27.7  -2.83403   CGCGGGGCAGGAAAC   GGCGCGCCCCGGCGACC GCTC GGCCGCCGGGGCGCGCT    TGCTCCGCTCCGGGC
 Adeh_2034   4  50 178 2279471 .. 2279516 -  -5.1  -3.30124   GGTGATCCGCGAGAA CGCGCGCCGGCTGCTCGGGGCC GAC GGCTGCG-GAACCCGCCGCGCC GCCGCCGAGCTGATC
 Adeh_2047   3  52 347 2300233 .. 2300261 -  -8.8  -2.77899   GTCGCGGACCAAGCA       CGACG-AGCCCGC CCCG GAGGGCTACGCCG        AGGACATCGCCATCA
 Adeh_2054   1  53  73 2309463 .. 2309482 - -10.6  -2.62184   GGCGCGTCGAGACGA            CGCCGGTG CCGG CGCCGGCG             CCGCCTCGGGCCGCG
 Adeh_2061   4  63 249 2321607 .. 2321628 -  -6.5  -3.79906   CGACGCCGAGAACAA           GCCGCACGAC TAG GCCGCGC-GC           TGGACCGCCCCGCGG
 Adeh_2068   2 100  27 2330037 .. 2330081 - -26.5  -3.01712   CGCGGCCCCGGAACA CGCCGGCCGGCAGGCG-GCC TTCGCG GGCGCGCCTGCCGGCCGGAG GGTGCGGGTGATCGA
 Adeh_2076   1  47  96 2337967 .. 2337977 -  -6.8  -2.74012   CGAGGAGCTGAAGCA                 CCAG CGG CTGG                 TGCGCGAGAAGATGG
 Adeh_2100   0 NONE
 Adeh_2109   3  66 231 2383006 .. 2383028 -    -9  -3.62522   GAACTCGTGGAAGAA           GCCCGAGCTG CAG CCGCTCGTGC           TCCGCGACGTGGTCC
 Adeh_2112   6  50 -21 2385271 .. 2385313 -  -9.1  -2.53271   CGACGGCTACAAGAT CGAGCTCATCCAGCGCGG GAGCTAGG CCGCGC-GGACGACCACG CCGGTGGCGGTCTCG
 Adeh_2119   6  52 112 2392213 .. 2392247 -  -6.3  -3.28712   GCGCTGGCTGGAGAA    GGGGCGGGCCTGAGTC CCTC GACTCCG-CGCGGCCC     AATGGGCCGCGCTAC
 Adeh_2132   3  50 317 2409858 .. 2409895 -  -5.5  -3.21416   CACGCCCATCATCAA  CGCGCC-CGAGGTCGCC ATCCTG GGCGTC-TCGCGGAGCG   CCATGCGCCCGGCGT
 Adeh_2141   6 100  51 2418154 .. 2418187 - -24.6  -2.64155   GTGGCCGGAAAGGCA     CGGCCCCGCCGCCC GGCGAT GGGCAGCGGGGCCG      TCTCCCCTCCCGATC
 Adeh_2150   0 NONE
 Adeh_2162   0 NONE
 Adeh_2167   1  42  27 2441506 .. 2441540 -  -2.7  -3.02511   CCTACGCCGGCAAGA    TCGGCCGTCACCCCGC CCAG GCGA-GCGACATCCGG     TTCCGCCCCGGCGCC
 Adeh_2175   2  51 238 2451324 .. 2451334 -  -8.2  -2.83271   GCAGGCCCAGAAGGA                 CGCG CTC CGCG                 AGGGCGGCGCGGTGG
 Adeh_2185   1  39 211 2462446 .. 2462463 -  -2.6   -2.5805   AGCACCGGCGAGAAG             GGCGAG AAGGTG CTCGTC              ATCCGCTGCGCGTTC
 Adeh_2212   8  55 116 2494543 .. 2494581 -  -8.1   -3.2614   GACCGTGGACATGAA  GCGCGC-GCTCTTCCGGCG CGT CGCCG-ACGACCTGCACGC  AGCGGTCGGCGTCCG
 Adeh_2217   1  39 292 2501252 .. 2501266 -  -2.1  -2.63631   GGAACTGGGACATCA              CGTTCC CGCA GGA-CG               TCCGGAACTGCCAGG
 Adeh_2226   0 NONE
 Adeh_2245   2  54 471 2535847 .. 2535860 -  -9.5  -3.06796   GCGGATTCCACGGAA               CGGCG CGCG CGCCG                CGGCTACCTCTCCCG
 Adeh_2253   2  55 325 2546005 .. 2546024 -  -3.5  -3.68988   CCCCATCGAAGAGAA            CCGCGGCC TCCTC AGCC-CGG            TGTCGCCTCACTTCG
 Adeh_2259   4  58  67 2555586 .. 2555600 -  -7.8  -3.40403   GGGGGTCGAGGAGAA               GGACAG CGT CTGCCC               GCAGCTCGAGGGCCG
 Adeh_2265   0 NONE
 Adeh_2271   4  48 186 2569358 .. 2569375 -  -6.3  -3.01712   TGGGCGCGTTCAAGA             CGTCCATG CTG CA-GGACG             TGGAGGCCGGCCGGG
 Adeh_2298   5  52 233 2595344 .. 2595369 -  -8.3  -3.02461   CAACGGTGCCGAAGA         CGCGCGACGG CGTGTTT CCGTC-CGCG         AGGACCCGCACCCAT
 Adeh_2310   2  72 372 2608876 .. 2608925 - -14.1   -3.4072   CATGCTCGACGAGAA CCTCGAGTCGGCGCAGC-GCGCGC TGC GCGCGCTGATGCCGCGTCTCGTGG CGCAGCGCTCCGGCA
 Adeh_2315   1  57   5 2613496 .. 2613526 - -10.2  -2.94099   TGCGCGCACCATAGA       TCCGACTGGCGGCC GAG GACCGCCGGGCGGC       GTCCTCACGCCCGCC
 Adeh_2319   2  51 257 2618847 .. 2618870 -  -7.4  -3.13522   ACCGCCTCATGAAGA          TCCCGATGAGC CTC GCGC-TCGGGA          TGGTGGCGGGGATCC
 Adeh_2337   5  95 200 2638288 .. 2638321 - -16.7  -4.13767   CCCTGCAGTTGAAAA     GCGAAACGGCCACCC TGGT GGGCGGCCGTCTCGG      TGCTGAATCAACTGG
 Adeh_2376   2  54 185 2679836 .. 2679854 - -10.2  -2.79302   ACGAGGTGCACGAGA             CCGGCCAC TCC GTCGCCGG             GGCGCGCGCCTGGGT
 Adeh_2381   7  63  -3 2686083 .. 2686138 - -10.8  -3.28791   ACCGGCCGCCGAGAA GGACCGCCGCGCCGCCGCGCCGCTCG TGCG CGACTAGCGCCGCCGCGCCGCGTTAC CCGAGCGCCTCCTCG
 Adeh_2409   2  50 186 2719405 .. 2719441 -  -5.1  -3.28712   CGGCGCGGTGGAGAA   CCTGGCCGAGCGCG GGCTGCCCGG CGCGCTC-ACCGGG    CCCGCGTCCCGCGGC
 Adeh_2430   9  69 -48 2740631 .. 2740667 -  -9.3  -3.84406   CCTCTACCAGAAGAA    CTTCGCCGCCGCGAACA GCC CGATCGCGATGGCGAAC    GCCTTCATCCCCGCC
 Adeh_2439   3  46  38 2749676 .. 2749698 -  -4.7  -3.14468   GTTGAGCAGAGCCAA           CTGCCCGTC AGGTG GACGGGCTC           TCCGAAGACCCCCGA
 Adeh_2446   2 100  92 2756476 .. 2756503 - -20.6  -5.18371   CCCCACAAAAGAAAA        CGGGCGGCCAGG TTTC CCTGACCGCCCG         TTTTTATTGTGGACC
 Adeh_2477   1  42 257 2798425 .. 2798451 -    -2  -3.01712   GCCGCCTGCTCAACA         TCGACCTCACCG ATC CGGAGATGGCGT         TCCACGACGCGGAGG
 Adeh_2482   3  50 398 2803418 .. 2803474 -  -5.7  -3.29144   CGAGCTGGGCGAGAA GGCG-GC-CAAGTGACGCG-CGCCCGCC TCGC GGCGATCGCCGCCGCGCTCGCGCTCGCC GGCTGCCGCGCCACC
 Adeh_2487   2  47 393 2807697 .. 2807744 -  -6.8  -2.78384   TGCGGGTGGACGAGA TCGAGGTGCCGACCGGCTGG CTGATCTC CCAGCGCGTCGTCACCACGC CCCGGTATCACCCGT
 Adeh_2490   5  65  60 2811353 .. 2811383 - -11.8  -3.29461   GAAGCGCGCGGAGAA      GGCCGCGCGCGCG GACCGT CGCGCG-GCGGGC       AAGGCGACGGCGAAG
 Adeh_2507   6  59  85 2828282 .. 2828307 - -11.7  -2.77899   GTGGTTCACGAACGA         CCGGCGCCGCC TGCT GGTGGCGGCGG          TGAGCGAGATCGACC
 Adeh_2522   1  42 261 2844155 .. 2844174 -  -4.2  -2.71144   CACCGTGCTCAACTA            CCTGC-TCG GCG CGACGCCGG            TGCCGCTCCGCGCGT
 Adeh_2526   2  41 194 2852147 .. 2852157 -  -3.2  -2.73364   TGCGGACGGTAAGGA                 CGAA GCG TCCG                 GCTAGCTCGGTACTG
 Adeh_2536   0 NONE
 Adeh_2554   5  85  31 2884240 .. 2884263 -   -21  -2.69151   GCCCCGGAGACACGA          CGGCCGGGCG TCTC CGCCCGGCCG           CGCGCGAGACCCGTG
 Adeh_2563   3  45  51 2893594 .. 2893621 -  -4.1  -3.05844   GCGCGTACTTCAACA        TCGCC-CCGAAG GTCCG CCTCGTCGGCGA        GATCGCGCTGCACCC
 Adeh_2582   0 NONE
 Adeh_2587   4  66 163 2918482 .. 2918523 -   -13  -3.13522   AGGTGCCGAGGAACA GGAGCGCCGGGGC-GGCCGC GCGC GCCACCAGCCCCGGCA-TCC AGCGGTCGAGGCCGC
 Adeh_2600   4 100 221 2936644 .. 2936671 - -13.5  -5.86976   TCAGAAAAGAAAAAA        CCCCGAGAACC GGACGA AGTTCTCGGGG         GCACAGATGGTGACC
 Adeh_2606   5  52 446 2949178 .. 2949199 -  -4.3  -3.55761   TATTCAGTTTTCAAA           GACCGAGCG CTTC CCCTCGTTC            CCGATCCAACCGCAC
 Adeh_2622   1  42 406 2967782 .. 2967794 -  -4.7  -2.70932   GCCGGTCTGGAACGA                TCCGG CCA CCGGC                ACCGTCGTGGAGCGC
 Adeh_2639   3  51   7 2985031 .. 2985077 -  -7.9  -2.87132   CCGGCGCGCGAGAGA CCGCCGAGCCCGCCGAGGAGCCC GCG AAGC-CCTGAGCGGAC-CGGCGC GGGCGGTCACCCCAG
 Adeh_2659   0 NONE
 Adeh_2671   5  95  -5 3024827 .. 3024880 - -23.2  -2.71144   CACGCGCGTGAAGGA CGGCG-CCG-GCTCGGGCGCGGCGCG GTAG CGCACCGCGCCGGAACACGGTCACCG CCCCGCCGGCGGCGC
 Adeh_2681   1  38 255 3031705 .. 3031728 -  -2.2  -2.50994   TGGAAGGCGATGAAG          GGGATGCTCG ACCG CGAGCTGCTC           TTGAAGCGGATGGGG
 Adeh_2688   4  46  99 3036351 .. 3036368 -  -7.7  -2.62983   CCGAGGGCGAGATCA             CCCGGATC CAG GA-CCGGG             GCAGCCTCGACTTCC
 Adeh_2688   4  46  43 3036412 .. 3036424 -  -6.2  -2.72991   CGAGACCCGCAACCA                GCGC GGCGA GCGC                GTGGTGCGCGGGGTC
 Adeh_2708   1  56 104 3062939 .. 3062967 -  -9.6  -3.07816   GCCCCACCGAGCGAA       GCGC-GTC-GGGGC CCC ACCCCGGACTGCGC       GGGTCCCGTGACCTC
 Adeh_2716   3  55 116 3072419 .. 3072445 -  -8.6  -3.28712   GTTCGTGCGCGAGAA         GAGCGCCACCAC CGG GCGGCAGCCCTC         CGGCTGCGGCGTGAA
 Adeh_2716   3  55 105 3072422 .. 3072456 - -11.2  -2.52623   CGTGCGCGAGAAGAG     CGCCACCACCGGGCGG CAG CCCTCCGGCTGCGGCG     TGAAGCTGCTCGCGC
 Adeh_2726  11  57 155 3084853 .. 3084896 -  -4.6  -3.67597   GTCCGCAGTGAAGAA GCTGCG-GGAGG-CG-ATCGC GAAGG GCGATCCGGCCACCACGCAGG CCGCGCTGAAGTCCG
 Adeh_2766   0 NONE
 Adeh_2769   3  58 169 3126970 .. 3126984 -  -9.2  -3.21395   ACGGCGGCGAGAACA               CGCGCC GCT GGCGCA               TCGAGGCGCGGACGT
 Adeh_2787   3  53 314 3155750 .. 3155765 -  -7.5   -3.2794   CTGGACGTACATCAA              CGCCG CCACGC CGGCG               CGGATCGAGGCGTGG
 Adeh_2791   5 100  30 3160655 .. 3160680 - -23.3  -3.70902   CGGTCGAGATGGAAA         GGCCCCGGGGG CGAA CCCCCGGGGCC          TCGTCACGGTCTCCG
 Adeh_2798   3  61 367 3171378 .. 3171398 - -10.3  -3.21099   TGCCTCGACTACGAA            CGCGACGAC CTC GCCGGCGCG            GTCCGCGAGGAGACC
 Adeh_2806   2  71 -19 3180591 .. 3180639 - -13.1  -3.53012   GGCGCGTGCCGCAAA CCGCGCCGA-GACCCGACGAGG AGCTCG CATCAGCAGGTCGCCGGCGCGG CCCATCCGGGCGTGT
 Adeh_2809   8  72 414 3183588 .. 3183601 -  -2.3  -4.42386   GCGTTATCCAGAAAA               GGCCA ACAG TCGCC                AGGAACAGCAGTCCC
 Adeh_2813  14  72 107 3186957 .. 3186997 - -10.4  -3.79849   CAACGACATCAAGAA CGATGGCGAGCACGGGCCC GAGC GCGCCCGTCCTTGCCAT-G  AAGCCTTGCACTCCA
 Adeh_2819   5  61 471 3195625 .. 3195649 -  -6.9  -3.61398   CGTGCTCGTGAACAA          CGCCGCGTTCC AGG GGCGCGCGGTG          GAGCGGTTCGAGGAC
 Adeh_2836   3  53 220 3213902 .. 3213954 -  -7.7  -3.28712   GCTCGCGCTGCAGAA CGGCGGCG-A-GGC-GGGCG-CCCGCG TGA CGCAGGTCGCCCCGACGTACAACGCCG GCGGCAACATCTCCT
 Adeh_2848   3  47 447 3223159 .. 3223207 -  -3.6  -3.21747   GGACGGGACCATCAA GGAGATCGTGACCGGCAGCGCCG CGAT CGAT-CCGGCGGGCGCGATCACC TCCTGCCCGCTGCAC
 Adeh_2848   3  47 260 3223376 .. 3223394 -  -5.9  -2.86343   AGCTGAAGGAGGAGA             TCGCCGC CGTGC GCCGCGA             GCTGGACACGCTCCC
 Adeh_2864   3  48 319 3238976 .. 3238988 -  -4.8  -3.29471   GCGCGAGGACATCAA                GGTG GAGAT CACC                GGGGACCTCGTGACG
 Adeh_2872   1  39 185 3246373 .. 3246396 -  -2.2  -2.62463   CGCAGGATGGACAAG          CCGGGCCTCG CCAC CGAGTTCAGG           AGTCTGGCGGCTGAG
 Adeh_2880   5  58  -3 3251659 .. 3251690 -  -9.4  -3.31461   CACGTACCGCGACAA      GTAGGACGGCCG GCCGCTCG CGGCCCCCCTAC       AGCACCGCCCGCAGC
 Adeh_2883   1  46 229 3253839 .. 3253852 -  -2.3  -3.25823   GCTCCTGGAGATGAA               CCTCG GGAT CGACG                TCCGGCCCCTGCTGC
 Adeh_2887   7  58 110 3258718 .. 3258741 - -12.4  -2.57132   GTCGTCGTGCAGAAG          CACCGCGCCG TCAT CGACGCGATG           TACGCGGGAACGGCG
 Adeh_2890   1  41 -29 3260936 .. 3260951 -  -4.6  -2.62983   TTCACCGGTAGAGCA              CTCGGG GCAG CCAGAG               CCCGATCTGCGGGAA
 Adeh_2918   4  49 268 3293314 .. 3293332 -  -8.1  -2.73364   CGGCCACGGCAAGTA            CGCG-CGG CGCT CCGACGCG             GCCCGGCTCCGCCTC
 Adeh_2924   2  45 450 3298608 .. 3298644 -    -5  -2.82623   CTTCCCGGACAAGGA   GGCGCTGCTCCGGGCCGC GGT GCCGCC-GGAGCTG-GCG   GGGGAGCTGGTGCGG
 Adeh_2929   3  57 414 3306435 .. 3306462 - -11.2  -2.75481   GCTGAAGGCGAAGGA        CGCC-GGGGCGCA GGC CGCGCTCCAGGCG        CTGTACCGCGCCGAG
 Adeh_2943   1  51 350 3325151 .. 3325166 -  -3.9  -3.40403   GGTGGTCGAGGACAA              CCCGG ACTCGG CCGAG               ACGCTGCGCGACCTG
 Adeh_2951   2  66 299 3333401 .. 3333413 -  -9.1  -3.65046   CGCGGACTGGAAGAA                GGTCC ACC GGACC                CAGCCGCCGCCCGAC
 Adeh_2956   2  66 162 3339262 .. 3339309 - -12.8  -3.14132   CCCGGCCGGCATGAA CCGCAACCGCC-GCCGCGCCGCGG CGCA CCGCGAC-CGGCTGACGG--GCGG CAAGGGCGGCGCGGA
 Adeh_2963   1 100  31 3349401 .. 3349441 - -28.4  -3.17392   TAGCGGCGAACGGAA CGCGCCGGACG-GGAGCCC CGGA GGGCCCCGCGTCCGGCGCG  CGGGCGATCACGACC
 Adeh_2969   1  86 199 3362163 .. 3362202 - -19.3  -3.31144   GGTCGAGGCGGAGAA GGCC-GCCG-CCGCGGGCG GCGC CGCGCGCGGGCGGCTGGCC  GAGATCGTCGCGGCG
 Adeh_2978   2  52  63 3374599 .. 3374632 -  -8.7  -3.01712   CCGGGCCGTCCAAGA     CCGCCGACATCGAGC AGGC GCTCGTGATCGGCGC      GCACGGCGCGCGCTC
 Adeh_2982   3  70  48 3378473 .. 3378508 - -14.6  -3.25823   CCGCGCGCACATGAA    GGCGAAGGCGAAGCCG GCCG CGGCCCCGCCCCCGGC     GCCCGCCGCACCCGC
 Adeh_2987   0 NONE
 Adeh_2990   8  56 458 3385284 .. 3385310 -  -7.3  -3.36749   CACGCCGAACACCAA        GGC-GCTCGATC CCAA GACCAAGCAGCC         GTACTCCGGCACCAC
 Adeh_2993   2  46 450 3390517 .. 3390538 -  -5.1  -3.01712   TGCCCCGTCCGAAGA           TCCTGC-GCA AGG TGCTGCAGGC           GGCCGCGTCGATGGG
 Adeh_3002   4  49 318 3404002 .. 3404014 -  -3.3   -3.4252   CGGGACGCACGACAA                CGACA CGG TGGCG                GGCTGGTGGGGGGGC
 Adeh_3008   7 100  14 3410281 .. 3410318 - -26.3  -2.52464   GCGGCGCCGAAGGGA   CGGCACGGGCCCCGCGC ACGC GCGCGAGGCCCGTGCTG    CCTCCGGGCGACGTT
 Adeh_3022   6  69 380 3430805 .. 3430839 -  -6.9  -4.07568   CCGGCCCGTGGAAAA     CCGGCCGCGGCGCGA GGTCA TCGTGCCGGTGCGGG     CGGTCTGCGGCAGGG
 Adeh_3045   1  46 255 3457868 .. 3457889 -  -4.4  -3.13403   GGTTCCGGATCAACA           TCGGCC GCGAGAAGAA GGCCGA            TCCCAAGTGGCTGCT
 Adeh_3050   7  55 218 3461676 .. 3461703 -  -3.4  -3.63991   CACCATCGGCAAGAA        GACCGTCCAGCCC TCC AAGCCAGA-GGTC        GCGAACCGGCACTCC
 Adeh_3058   3  58  81 3468929 .. 3468966 - -10.6  -3.09516   TGGTCGATCACGGAA  GACGG-CAGGTCGCCAGG TTCA CCTGG-GACCGGACCGCC   CGCGCGTATCGCGCG
 Adeh_3080   0 NONE
 Adeh_3084   1  40 401 3510417 .. 3510433 -  -3.5  -2.66316   GGCCCGAGGAGATCA              TGCGCGC GGT GCGGGCG              GTGCAGACGTTCAAG
 Adeh_3090   1 100  18 3518754 .. 3518788 - -27.9  -2.78384   GGTGCGCTGACGACA     GGGCCGCGGCCCCGG ACGCA CCGGGACCGCGGCCC     TCCCCCTCACCTGCG
 Adeh_3093   1  39 290 3523384 .. 3523394 -  -2.4  -2.78384   TGCTGTCGCACGAGA                 GCGC CGA GCGG                 TTCGGGTCCTACCCG
 Adeh_3101   0 NONE
 Adeh_3109   3  59 361 3544185 .. 3544211 - -11.4  -2.96274   CCTTCGAGAAGGAGA         CGCTCGGCGCGC TGG GCATGCCGCGCG         AGCTGGTGATGCGCC
 Adeh_3117   3  52 247 3556309 .. 3556330 -  -4.3  -3.56325   CGGCTACAAGGAGAA           GGGCAGCAT CGAC ACGCCGCTC            GAGCTCGCCATCGAC
 Adeh_3125   1  45 391 3564328 .. 3564383 -  -4.2  -3.01712   TGGCGGCCGTGAACA GCATGCTCCAGCGGGCCCGCGCGACG CTGC CGGCGCGGGATCCCTCCGGCCCGGGC GCCGCGCTGTCGCAG
 Adeh_3133   3  93   6 3571792 .. 3571828 - -23.8  -2.56715   ATCCTCACGAAGTGA   GCGCCCCGGCCGCGCCCG TCG CGGGC-CG-CCGGGGCGC   CCGGCTCACCCGCGG
 Adeh_3140   0 NONE
 Adeh_3146   3  46 246 3586095 .. 3586122 -  -7.7   -2.6381   ACAACGTGCACACCA        CCGCGAA-CCCG GCCGG CGAGATCCGCGG        CCAGCTCGAGCGCGG
 Adeh_3150   6  58   5 3589090 .. 3589121 -  -8.6  -3.35679   GGTGCTGATCGAGAA      GCGCGGCTGACCGGC GCC GCGGATCGGCC-CGC      CCGCTCAGAACAGCA
 Adeh_3156   1  52 186 3596240 .. 3596267 -    -9  -2.78384   TGCGGCTCGAGGACA        CCCGGCCCGAGG ACTT CGTCGAGCCCGG         CACCACCGAGGACTT
 Adeh_3175   7  56 275 3617998 .. 3618010 -  -6.9   -3.4072   GATCGCGCACTACAA                CGACG AGG CGCCG                CCGCCCGGCCCGGAC
 Adeh_3186   3  52 161 3641411 .. 3641435 -  -9.1  -2.79183   CGCAGTTCCACGACA          CGCGCGCCGCC GAC GGCCGCACGCC          CGCGGGCTGGACCGA
 Adeh_3189   5  48 182 3644816 .. 3644856 -  -5.6  -3.14344   CACGCTGTTCACGAA CGGC-T-GCACCGTCGCCGA TCTCC TCGG-G-CGGTGCGACGCCG CCGGGAACCGCGGCG
 Adeh_3192   1  42 204 3648119 .. 3648138 -  -2.8  -3.02511   GCCACCCGCCGAAGA            GCG-TCCAC GTG GTCGAGCGC            ATCGTCGAGGACTTC
 Adeh_3198   5  57 381 3652824 .. 3652857 -  -4.5  -3.61398   GCGCGCGTTCAAGAA     GGCGATCGAGGACAGC GAC GCCATCCT-GTTCGTC     ACGCCGGAGTACAAC
 Adeh_3209   7  75 265 3664197 .. 3664234 - -16.4  -3.29096   GCCAGGAACGACGAA  GGCCGCGAC-CCG-ACGG TTTC CCGTGCGAAGTCGCGGCC   TTCTGAGTCGGGGAG
 Adeh_3221   1  48 291 3674728 .. 3674738 -  -5.4  -3.14564   GTATGGTGGCAGCAA                 GCTT CCG AAGC                 CGGCCGTCGTCGTGA
 Adeh_3259   9  51  99 3730289 .. 3730301 -  -4.7  -3.41745   CGCCGAGAAGATGAA                GCGGC ACC GCCGG                GAGAACCCCGAGTCA
 Adeh_3279   8  51 259 3751781 .. 3751802 -  -2.9  -3.48378   AGCTGTACAAGAAGA           TCGATCGCG CCCA CACGACCTA            CGAGGAGAAGCTGAG
 Adeh_3279   8  51 234 3751812 .. 3751827 -  -4.6  -3.44527   GACCTACGAGGAGAA              GCTGAG GCTG CTCGGC               ATCTCGGACTCAGAC
 Adeh_3287   9  89 374 3759795 .. 3759843 - -21.8  -2.79518   CGAAAATCGGGAAAG GCGAAGGCCGCGACA-CCGACGG TTTC CCGTGGGACGTCGCGGCCTTCGA TGAGTCGGGGAGACA
 Adeh_3295   2  50 -29 3771837 .. 3771854 -  -6.3  -3.16564   GCGCTAGTGGAGGAA             GTCCCAGA CCG TC-GGGAC             CGTCGCCTCCACCTC
 Adeh_3302   0 NONE
 Adeh_3306   1  53 -22 3787588 .. 3787598 -  -8.2  -3.16564   CCCTCAGTTGAGGAA                 GGCC GGC GGCC                 GGACCGTCACGCCCT
 Adeh_3309   2  48  93 3790848 .. 3790873 -  -8.1  -2.57344   CAGCGGGGGCAGAAG         GCGTTCGGCGC GGAC GCGCCGGGCAC          GGCGATGGTGTCCCC
 Adeh_3318   2  61 294 3814020 .. 3814048 - -10.1  -3.31461   GATCGAGCTCTACAA        CCGCGAGGACGCG CCG CGCGACCTGGGGG        GCCTCGCCCTCACCG
 Adeh_3328   2  43 426 3826378 .. 3826416 -  -5.1  -2.52464   GCCTCTCCCAAGGCA  CCCGA-GCCGGCGCGCCC CGCC GCGCGCGTCATCGTCGAG   ACCGCGGCGGGCGCG
 Adeh_3331   3  53 471 3830192 .. 3830225 -  -8.2  -3.13403   TCCCCGGCACCAACA    TCGAGGACACCCG-GG ACAA CCGCGGG-GTCTTCGA     GGCCATCCAGCAGTA
 Adeh_3335   3  54 229 3834703 .. 3834740 - -10.6  -2.78816   TGACGTTCGAGGACA  CGCG-CGCCG-CGCCCGCC GAC GGCGG-CGACGACGACACG  CTCTACGTGCGCGGC
 Adeh_3340   0 NONE
 Adeh_3343   3  50 190 3846064 .. 3846080 -  -5.7  -3.21747   CTACTTCACCACCAA              GCCCGGC GGC ACGGGGC              TCGGGCTCGCCATCG
 Adeh_3346   1  46 167 3851667 .. 3851677 -  -2.4  -3.21747   CTACTCGATCACCAA                 CGGC ATC GGCG                 CGGGCTTCGTCTCCT
 Adeh_3350   9 100  23 3855481 .. 3855512 -   -23  -3.51232   CGCCCCGCAAACGAA      GAGGCCGGCCGCGC TCGC GCGCGACCGGCCCC       GGGAACGTCGGAGCG
 Adeh_3377   3  58  51 3884661 .. 3884677 -  -5.7  -3.62046   GGACTGCGGCAACAA              GGCGAAG GCG CGCCGCC              ACCATCAGCGCGCCC
 Adeh_3384   2  56 357 3894394 .. 3894406 -  -9.1  -3.14881   GAACGTGGCGATGAA                CGCCT GCG AGGCG                ATGGGCGCGAAGGGC
 Adeh_3387   1  48 449 3897112 .. 3897136 -  -4.1  -3.33261   GCTGAACGGCGAGAA          GCCGAGCGTGC ACT ACGGGCTCGAC          CTGACCGGGCCGCGC
 Adeh_3390   1  42  77 3900462 .. 3900487 -  -3.9  -2.79183   GGGAGGCGGACGAGA         TGGCGTACTGGC TGC GCGAGT-CGCCG         TCCGAGCCGGGCGAG
 Adeh_3393   9  86  74 3903763 .. 3903794 - -21.6  -2.53715   GCGAGCACGAGCAAC      GAAGGCCCGGTCGC GCGA GCGGCCGGGCCTTC       TTCCTTTCCAGGCGC
 Adeh_3401   2  44 277 3912749 .. 3912767 -  -2.3  -3.16564   GCCGGACTCGACCAA             GTGCCGC GACCT GGAGCAC             GACCCGCGCTGCGCG
 Adeh_3419   0 NONE
 Adeh_3425   0 NONE
 Adeh_3434   2  48 145 3948574 .. 3948585 -  -7.2  -2.90075   TGCTGTTCAACCAGA                CCGG CCAG CCGG                 CGATGAGCCTGCCGC
 Adeh_3452   1  44 307 3970435 .. 3970448 -  -5.2  -2.79183   CGGACTGGCAGTACA               CCGG CACGTT CCGG                CTCCGCAGCGCCTCG
 Adeh_3457   0 NONE
 Adeh_3468   5  80 357 3987097 .. 3987148 -   -15  -3.61398   GGCCTTCTTGAAGAA GCTCGACGCGGCCCGGGACGCCCTG TCC CACGCCCTGCCGGGC-GCGTCGCGC GAGAAGGTCCTCGAA
 Adeh_3471   1  55 224 3990334 .. 3990367 -  -8.7  -3.28712   CGCGTTCGTGGACAA     GGAGGCGTTCCAGCCG CTC CGCCTGGT-CGCCGCC     GAGGGCGGGGCCCTC
 Adeh_3480   2  48 218 3999389 .. 3999408 -  -4.9  -3.14564   GGAGCGCTCGATCAA            GGAGCGG CTGTTC CCGCTCG             GCGACGCGGTGCGCT
 Adeh_3516   2 100  26 4036142 .. 4036183 - -25.9  -2.71144   CACGCGCGCGAACGA CGA-CGGCCCGGGAGCCCGC GCT GCGGGGTCCCGGGCCGGCCG GACGGCGGCGATGCC
 Adeh_3529   1  42 -30 4055868 .. 4055890 -  -4.6  -2.79796   GCGGACGCTAGGAGA           CCAGCCGCTC GAG GTGCGCCGGG           TCGGGGGGCTTCGCG
 Adeh_3535   3  50 426 4063571 .. 4063586 -  -7.5  -3.01791   AGGCGCTCCTGAAGA              GCGCC GGCGTG GGCGC               CGCGGCGAGCCTGCT
 Adeh_3548   3  63 286 4074749 .. 4074771 - -11.2  -3.28712   CGTCGCGCGCTAGAA           GCTGCTGCCG GAG CGGCTACAGC           TGATGGCGACCGAAG
 Adeh_3554   7  48 407 4080585 .. 4080595 -  -4.6  -3.28447   TCATCGAGCATAAGA                 CCGC CGC GCAG                 CGATACGGCGAGGAC
 Adeh_3554   7  48 362 4080615 .. 4080640 -  -7.5  -2.82635   ACGGCGAGGACCAGA         TCCGGTGGG ACATCCAG CCCACCGGG          TACAAGCTCGCCGCA
 Adeh_3558   7  57 464 4084670 .. 4084691 - -11.5  -2.79915   AGGCAGCCGAGTACA           TCGCCGGGC GTAT GGCCGGCGA            GGTGGCCGCCGACAA
 Adeh_3563   4  55 441 4090210 .. 4090222 -  -3.3  -3.61398   GGTGGTCTCGAACAA                CAGCG GGC CGATG                CACCTCGCGGTCGCG
 Adeh_3589   6  52 385 4114369 .. 4114394 -  -6.1  -3.25823   GCTCTCGGAGATCAA         GGCCG-GCTTCG ACG CGAACCGCAGCC         ACATGGACATCCTGC
 Adeh_3598   0 NONE
 Adeh_3603   5  58 400 4128850 .. 4128862 - -10.5  -3.14132   CCCGCTCGTCACGAA                CGCCG CCA CGGCG                CTCGACGCGCAGGGC
 Adeh_3611   8  54  35 4138384 .. 4138410 -    -5  -3.55622   GGCAATGCGCCCAAA         CGGCCGACCATG ATC CGTGATCGGCAA         GCGAGCGGAGCGAGC
 Adeh_3615   1  48 142 4142028 .. 4142044 -  -4.4  -3.30124   CGGCACGCCGGAGAA             GC-CGGT GGGC ACCGTGC              ACCTCGCCGTGGCGG
 Adeh_3644   2  55 346 4175474 .. 4175490 -  -3.5   -3.7282   CGACGTGATGAAGAA              GCTCGAC ACC GGCGGGC              TGTTCACCTGCGAGG
 Adeh_3661   2  49 -13 4195426 .. 4195452 -  -7.9  -2.70932   CGGGCGCCTGAAGTA        GCCGGCGCGCGC CTCA GC-CGCCCCAGC         CGCTCGGCGCAGGGC
 Adeh_3667   1  42 314 4201750 .. 4201763 -  -4.5  -2.76696   GGCGGGCGTAAGAAC               GCCGGC CAT GCC-GC               TCCACACCCTGCTCG
 Adeh_3671   5  75 102 4206405 .. 4206424 - -16.4  -3.24021   GCCTGAAACACCGAA            GGCCGCCC GCGA GGGCGGCC             TTCTCGTTTCCGGGT
 Adeh_3675   1  42 271 4210345 .. 4210355 -  -3.2  -2.88544   CGCGATGGCCACACA                 GTAC GGT GCAC                 TGTCGTACTCGTCTC
 Adeh_3679   3  63 260 4215503 .. 4215546 - -11.6  -3.22475   CGGACGGCCACAACA CCGGCCTCTACGCCTGGCCCA CGC TGCGCCAGGCGT-GCGGGCTG AGCTAGCGGGTCCCT
 Adeh_3692   2  48 257 4228671 .. 4228684 -  -4.5  -3.28712   GGCGTTCCCGCACAA               GAACG TGAT CGTCC                GCGCGCTCGGCATGA
 Adeh_3704   5  61 220 4242388 .. 4242415 -  -7.6  -3.61398   CCTGCCGTGGAAGAA        CCCGGCCATCTT CTCG ATGACGGCCGCG         TTCGTCGCGGGCATC
 Adeh_3704   5  61 -58 4242641 .. 4242693 - -10.6  -3.28712   CCGCGCCGCCTAGAA CCGCCGGAACTCGCCGTCGC-CGAC CTTGCC GTTGCGCG-CGGCGAGCGCCGG-GG CCTCGGGCGCGGCCG
 Adeh_3720   2  52 203 4262474 .. 4262507 -  -9.6  -2.78384   GCCCCGGCTACCAGA    CCGGCTTCGCCGAGCG GATC CG-TC-GCGAGGCCGG     CATCGCCACCGGGTC
 Adeh_3726   0 NONE
 Adeh_3742   0 NONE
 Adeh_3758   3  58 180 4305902 .. 4305921 - -11.4  -2.83271   CCACCTCGAGAACGA            TCCCGGCG CGCG CGCCGAGA             CCTGCGCCGCCTGCC
 Adeh_3775   2  52 176 4324805 .. 4324846 -  -8.6  -3.05844   TCCTGGAGGTGAACA CGCTCCCCGGGATGACCG CGACGT CGCTCGTCCCGAAGATCG  CCGCCGGGCTGGGCC
 Adeh_3779   2  54 417 4329301 .. 4329337 -   -10  -2.74012   GCACGAGGTGAACGA    GGCGGTGTCGATGGCG CAGGC CGCCGCCGACAGCGAC    GCGAACATCATCTTC
 Adeh_3789   2  44  11 4341925 .. 4341937 -  -2.6  -3.18582   GAGTCGAGGGACGAA                CCAC GAGCA GCGG                TGGCGCCGCCCTACC
 Adeh_3789   2  44  -1 4341928 .. 4341949 -  -5.7  -2.79098   TCGAGGGACGAACCA           CGAGCAGCG GTGG CGCCGCCCT            ACCCGCGCCCGGGCC
 Adeh_3793   1  47   7 4346426 .. 4346442 -  -7.2  -2.70932   GCGCGCGCTGAACCA              CGCGCA TTGAC CGCGCG              GCGGCGCTAGGCGAT
 Adeh_3801   5  47 457 4363821 .. 4363840 -  -6.3  -2.80492   GATCACGAGGAAGTA            CCCCGGC AAGAAG GCCGGTG             AGATCTACGAGAAGG
 Adeh_3804   2  57 407 4366700 .. 4366723 -  -2.3  -3.84406   GTGGGAGGACAAGAA          GTGGCACGCG CTGTT CCCGCGCC-C          GGGCGCGCCGCCCGC
 Adeh_3814   2  39 349 4377209 .. 4377222 -  -2.3  -2.70932   GGGTCGCGGGAACGA               GCTGG TGGT CGAGC                GGTACGAGCTGGAGA
 Adeh_3814   2  39 102 4377445 .. 4377469 -  -2.8  -2.62184   CGCTCTTCCACACCA         CCGAGGAGCGC GACG GCA-TGCTCGG          CGCCATGGGCGAGGG
 Adeh_3822   3  61 370 4388510 .. 4388535 - -11.1  -3.14132   CTCGCGCTGCAGGAA         GCCG-GCTGACG GCG CGTCGGCGCGGC         GCGCCGGGTCGATCG
 Adeh_3844   0 NONE
 Adeh_3855   0 NONE
 Adeh_3879   1  54 323 4464594 .. 4464629 -  -9.6  -3.05844   TGGTGGACTTCAAGA    CCGACGCGCCGCCCGCC GGC GACGTGC-ACGCGTCGC    ACGCGGCCTACGTGG
 Adeh_3884   0 NONE
 Adeh_3892   0 NONE
 Adeh_3896   8  56 367 4485907 .. 4485918 -  -7.2  -3.36327   CCACGCCAGCCACAA                CGCG ACCT CGCG                 GCCGGGGCTGGAGCT
 Adeh_3907   7  57 236 4508273 .. 4508283 -  -4.6   -3.6502   CACCGCTGACGCAAA                 CCAC GAC GCGG                 GCGTCTCGCTCGACG
 Adeh_3907   7  57   5 4508487 .. 4508514 - -11.2  -2.71144   CAGGCGGGGGAACGA        CGGGGCGGCG CATCCGCT CGACGCCCCG         GCACTCACCGCGACA
 Adeh_3910   5  48 299 4510183 .. 4510224 -  -7.2  -2.90075   GCCTCGCGAAGGATA CGGCGCGGGGCGTC-GCGCT CGCG AGCGCCGAC-CTCCGCCTCG GCCGGACCAAGGACC
 Adeh_3917   1  47 248 4517274 .. 4517305 -  -2.9  -3.28712   CGTCGTCCGCCACAA      CCCGGTGACGCACC TCGCG AACGCGTC-CCGCG      ACCTGATGCACGGGC
 Adeh_3927   2  52 363 4531217 .. 4531230 -  -5.9  -3.33261   GTGGAACGTGGAGAA               GGCGC ACGA GCACC                TGTACCGGCTCGACC
 Adeh_3932   2  48  91 4539035 .. 4539045 -  -4.6  -3.22223   GAACTGCATCAGGAA                 CCAG AGC CCGG                 CGACGGCGGCGAAGG
 Adeh_3944   0 NONE
 Adeh_3961   0 NONE
 Adeh_3966   3  69 198 4579996 .. 4580019 -   -16  -2.60075   CCCCCGGCAAGGAAG          TCGCCGCCGC GCCC GCGACGGCGA           AGGCCCCGGGCAAGG
 Adeh_3972   0 NONE
 Adeh_3988   4  47 410 4600535 .. 4600586 -  -3.4  -3.33261   GGCGAAGGCGGAGAA GCGGAAGAGTGCGCACTCGGACCGG CCT CGGGGCGGCGTTCGC-CCCTCCCGG CCGGATCGCGTTCCT
 Adeh_3992   4  69 107 4605766 .. 4605780 -   -10  -3.71848   CGCGGTGAGGAAGAA               GGAGAC GGC GTCTCC               TGGCCCGCCAGGCAT
 Adeh_4002   0 NONE
 Adeh_4014   3  46 195 4624668 .. 4624678 -  -2.4  -3.28712   GTTCTGCTTCGAGAA                 GCAG GGC CGGC                 GCTGGTGGCTCACCG
 Adeh_4029   0 NONE
 Adeh_4043   5  74 371 4651129 .. 4651174 -  -3.2  -4.56597   GGCGTTCCTGAAAAA GCTCGACGCGGCCCGGAATGCG CTCT CACATTCCATGCC-CGACGC-C TCCCGCGAGGACGTC
 Adeh_4059   1  48 271 4669129 .. 4669151 -  -4.6  -3.29144   GCACCGCGGGCAGAA           GCTCGCGGCG TGG CCCCGCTCGC           CCAGGCGCACCTCCA
 Adeh_4062   4  46 473 4672192 .. 4672207 -  -4.6  -3.13403   CCCCGGCCACGAAGA              CCGCGA ACAC CCACGG               GAGGATCCCGTCCGC
 Adeh_4062   4  46 459 4672201 .. 4672221 -  -5.3  -3.06315   CGAAGACCGCGAACA            CCCACGGGA GGA TCCCGTCCG            CGGCGGGGTGCGGCT
 Adeh_4066   3  69   0 4676037 .. 4676072 - -10.3  -3.60971   AGCGGAATCCCGAAA    GCCGCTCGGGGTGAG CTCCGT CGAACCCCGAGCGGT     CAGAGCGGGTACAGG
 Adeh_4078   0 NONE
 Adeh_4081   1  49 371 4689912 .. 4689928 -  -7.9  -2.70932   CGCCTGGGCGAAGGA              GGCCCGG CTC CCGAACC              TGCGCCCGCCGCTCG
 Adeh_4085   5  48 187 4693306 .. 4693329 -  -4.4  -3.27475   CGCTCGAGGAGAAGA          TCGCGGCCAC GCAG GCGTTCGCGA           AGGACGTCCTGCCGC
 Adeh_4098   7  54 203 4710607 .. 4710624 -  -2.5  -3.65046   CGCCGACCTCAAGAA             CACCGGC GAGC GCTGGGG              CGGCGCCATCACCGC
 Adeh_4102   1  43  83 4713649 .. 4713689 -  -5.1  -2.62263   ACCTCGCCGAGACCA  TCGACGCGGCGCTCGGCCG GAC CCGCTGAGCGCGGCGGGCA  CTCCGGAGACGGCAA
 Adeh_4116   4  52  47 4730710 .. 4730735 -  -3.9  -3.53012   GGCGCCGCGGCGAAA         GGTAGCGCC-CG CGG CATGGCGCCACG         GTGCCGGGATCGTGT
 Adeh_4119   7  58  61 4734968 .. 4735005 -  -9.7  -3.29144   GTACGGCTGGGACAA   CCTGTAGC-CGCGGACGC GAG GCGCCCGCGCGCTCCCCG   GGGACGGTGGAGCGC
 Adeh_4126   1  50 357 4748083 .. 4748103 -  -5.4  -3.28712   CGCGCCGTCGGAGAA            GCGGTG GGGTCGGTT CACCGC            GCTGTTCGCGCCGGG
 Adeh_4130   3  46 374 4752313 .. 4752323 -  -2.4  -3.28712   CTGCGCGGCGCACAA                 CCTC GAG GCGG                 CGCGGCGGGTGTTCG
 Adeh_4143   2  46  38 4765771 .. 4765816 -  -2.4  -3.28712   GGCCTTCCTGGAGAA GCCCTTCTCCCGCGAGCAGCTC GAGT GGGC-GCTCG-AGCAGGTGGGC GCGGACTGATCCACC
 Adeh_4160   5  55 168 4784754 .. 4784782 -  -8.7  -3.32844   CTGCCGAGGTCACAA        CCTCGAGGAAGCG CGC CGGGTCCTCGGGG        ACGCGCTGATGGATT
 Adeh_4179   2  55  41 4804668 .. 4804678 -  -8.2  -3.28712   GCGCGCCGCGCAGAA                 GCGC CCC GCGC                 CGCTCTCACCGGACG
 Adeh_4194   0 NONE
 Adeh_4229   3  48 436 4860180 .. 4860198 -  -4.5  -3.32268   GAACGACGCGCAGAA             GGTGATG GGCAT CATCTCC             GTCATCCTCTACGGC
 Adeh_4238   0 NONE
 Adeh_4246   0 NONE
 Adeh_4251   6  56  90 4884569 .. 4884581 -  -9.1  -3.10464   GGATGAACCGGAACA                CGCTC CGC GAGCG                CATGCGCGCGCTCGG
 Adeh_4257   0 NONE
 Adeh_4264   3  46   1 4898718 .. 4898757 -    -2  -3.21912   CGGGCAAGCGAGGAA  CGAAATCTAGTCGAGGCGG GGA CTGCCTC-ACAAGTTACCG  TCAGGCGGTCGGGTC
 Adeh_4274   5  48 187 4911572 .. 4911609 -    -4  -3.21924   TGACCGGCGAGAAGA  GCGGCGCCGCGTTCTTCC TGAC GGT-GATCGCGGGGCC-C   TGAGCTCCGCCCACC
 Adeh_4285   4  53   2 4925373 .. 4925411 -  -7.5  -3.28791   ACGGCGGGCGCACAA  CGCAGCGCTCCGCC-AG TACCGCG CTAGGCGGATCGCT-CG  CTTACGGCCGTATCG
 Adeh_4288   2  44 411 4929151 .. 4929176 -  -2.5  -3.14132   CGCCTCGCGCATCAA         GGTCG-GCCTCC AGC AGAAGCTCTACC         TCGGCAACCTCGACG
 Adeh_4306   2  41 319 4951133 .. 4951149 -  -3.6  -2.73681   GACCGAGTGGAACGA              GTTCCG CCAGC CGGACC              TGGCGCGCCTGAAGC
 Adeh_4337   3  57  76 4990729 .. 4990770 -  -7.2  -3.54543   ACCCAGCGCGGCAAA GCCGCACCCGCGGGGAC CTCGCGCGT GCCCGCGCAGGCG-GGC GCGCGAGGTCACGGG
 Adeh_4352   5  95  69 5006712 .. 5006733 + -12.9  -4.46212   AGCCGCAAAGGAAAA           GCGGGCCCC TCCC GGAGCCCGC            TTTTCTCATGCCCAC
 Adeh_4336   6  68 232 4990936 .. 4990984 + -13.8  -3.14881   CTTCTCGCGGCAGGC GGCCTCGGTCTTCAGC-TCGAGG AGGT CCTCGATGCGGATGACCTCGGCC TTGATGAAGCCCTTC
 Adeh_4311   2  46 172 4958668 .. 4958688 +  -5.3  -3.06183   GCCTGGCGGCACGGC            CTACGCTCG GGA TGAGCGGGG            TTCCATCCAACTCGC
 Adeh_4305   0 NONE
 Adeh_4293   2  48 307 4936632 .. 4936648 +  -5.1  -3.14132   GGCCGATGGAGGCGC              CGAGG AGCTGGC CCTCG              TTCGTCCACGAGAGG
 Adeh_4287   3  51 150 4929706 .. 4929740 +  -7.7  -3.16881   GCGCGGCCTCGAAGT    GGTGC-CGCGGCGCCC AGCC GAGCTTCGCGCGCGCC     TTGGTCGCGTCGATG
 Adeh_4273   4  44 237 4911849 .. 4911862 +  -2.3  -3.15544   GGCCCAGGCCGCGGT               CGAGG CGCA CGTCG                TTCATCACGATGCCG
 Adeh_4263   2  47 271 4898778 .. 4898797 +  -3.4  -3.28712   CGGTCGGGTCGCGGC            CGATCTCG AGCG CGGGGACG             TTCTGGACCAGCGCC
 Adeh_4256   3  49 274 4890956 .. 4890999 +  -3.7  -3.40403   CGATGTTGCCGGTCT CGAGCACGTAGGCGCGGTGG GCGAG CTGGAGCGCCT-TGTGCGCG TTCTGCTCGACGAGC
 Adeh_4245   3  71  69 4878734 .. 4878774 + -11.1  -3.61398   TGCCGCCGCCCTCGC GGTCGAGGAGCGCGAGCG CGCCGC CGTGCGCG-TCCGCGACC  TTCTTCGCGAGCGCG
 Adeh_4237   4  46 -24 4869153 .. 4869197 +  -4.3  -3.18582   CGAGGCGGCGGCGCG GCGGGCGGCGGGACGGACGAGCT AGG AGCTCGGC-G-C-CGCA-CCCGC TTCCTCCCTCGACTC
 Adeh_4221   4  52 -31 4851281 .. 4851306 +  -5.3  -3.40403   CGAGCCGCCGCGGCG         TCACGCCGG ACGGGGAG CCGGCGGGG          TTGTAGTCCGAAGGC
 Adeh_4212   3  60  63 4838987 .. 4839004 + -12.7  -2.57132   GGCGGCCTGGGCGAT             GCGCTCG ACCC CGAGCGC              CTTGTCCAGGACCGC
 Adeh_4207   3  64 467 4832776 .. 4832798 +  -5.6  -3.90744   TAGCGCATCCGGTTC          TCGGCT-CC GAGGTG GGTAGCCGA           TTGTTTACCCCCGCG
 Adeh_4201   0 NONE
 Adeh_4193   6  67 265 4819442 .. 4819498 +   -15  -2.73309   TCTTCCGGACCCCGG TGGCGCGAGCTCGGCGC-GGCGATCGC GCTC GCGGCGGCTTGCGCCGGGCTCGTGCGG ATCTTCTTCTTCACG
 Adeh_4183   3  52 320 4808112 .. 4808151 +  -8.4  -3.05844   TCGCGGATCACCATC  CAGAGCAGGCGCAGCTTGC TGC GCA-GCTTCGCCGGCGCGG  TCTTCGCGTACCAGG
 Adeh_4178   6  51 424 4805146 .. 4805172 +  -4.4  -3.39482   GCGGTGGAGGACCAG        CGCCG-CACGT CCAGCC ACTTGTCGGCG         TTCTGGCTGATCTTC
 Adeh_4159   1  60 158 4784990 .. 4785004 +  -9.2  -3.41051   GTCTCGATCGTGTCC               GCGTCC TCG GGGCGC               TTGTCCTCGCGGTAG
 Adeh_4142   0 NONE
 Adeh_4129   0 NONE
 Adeh_4107   0 NONE
 Adeh_4103   2  54  22 4715332 .. 4715376 +  -2.7  -3.61398   CCCGGCGCCTACGCC GCGGCGACCTCGGC-CTCCTC GGGCA GCGGCTTGCCGAGCTCGC-GC TTCTTCCACAGGAAG
 Adeh_4072   6  80  48 4682562 .. 4682604 + -18.3  -3.16742   GGGCCCTCTGCTGGA CGGTTCCGCTCGCCCCTCG ACAGG CTCGGGGCGAGCGGGTCCG TTCCTAGAACTTCGC
 Adeh_4065   0 NONE
 Adeh_4061   1  42 -50 4671998 .. 4672028 +  -2.3  -3.04144   ACCCGCGCCGACCTC       GCCGGCGTGCCGG ACCTG CTGGAGCGAAGGC       TGTTCCGCGTGACGC
 Adeh_4042   2  53  99 4651642 .. 4651659 +  -6.9  -3.33261   TCGCGGGCGACGGCG             GTCGCGC GGGT GCGCCAC              TTCTGGCCGTTCACC
 Adeh_4031   0 NONE
 Adeh_4028   4  48 103 4638888 .. 4638900 +  -2.6  -3.41527   GCACCGCGCCGCCAG                CTCG GCGAA CGGG                TTCTCCTCGGGGTTC
 Adeh_4013   3  47 -33 4624683 .. 4624699 +  -6.5   -2.9176   GCAGGGCCGGCGCTG              GTGGCTC ACC GAGTCGC              TGTATCCGTGCGGTT
 Adeh_4013   3  47 236 4624952 .. 4625006 +  -7.7  -2.79183   TCCGGCAGCGCCTGC CCCTCGGCGAGCGCG-CGCTGCAGGGT GGC GCGC-GCGGCCTCGTCCTCGCCGAGCG TCTCCTCCGCCTCGG
 Adeh_4001   4  57 -34 4612952 .. 4612978 +  -4.2  -3.72893   CGGTGCTGGGCGTGT         TCGGCGGCCTGG CCT CGCGGCTGCTGG         TTTCCTGAGCGCGTC
 Adeh_3990   5  66 280 4605475 .. 4605500 + -14.7   -2.5655   TCGGGGCCTCCCGGG         TCGGGGCCTCG GGGT CGGGGCCTCGA          ATTACTCTGGGTCGG
 Adeh_3978  10  67 -50 4592103 .. 4592157 +    -7   -3.9461   CTCACGCTCATCTTC G-GGTGCGC-CGCGGCC-CGCCGCGCG GTGG CGCGCTTCGCGGCCGCGCGCTGACTAC TTCTTCTTCGCCCCG
 Adeh_3971   2  45 109 4587056 .. 4587083 +  -4.8  -3.02511   CCGCCGGCGAACGGG        CCGCGGTCGGTGA CCT TCACC-ACCACGC        TCTTGCCGGACTCGA
 Adeh_3965   1  39 180 4580243 .. 4580265 +  -2.7  -2.70932   CCGGCCGCTTCAGCC          GGA-GCGC CAGCCGCA GCGCGTCC           TCGTTCACGCCCGCG
 Adeh_3952   1  51 201 4565341 .. 4565360 +  -7.1  -3.14132   AGGTGGCCGCAGGCG            CGGATCG CCTTCA CGGTCCG             TTCATCGGCGCCCGC
 Adeh_3948   7  56 185 4561377 .. 4561406 + -11.3  -2.53876   GTGGCCGTAGGCGAT       CCCGACGTCGGCGG CGG CCGCCT-CGCCGGG       TCCGTTCACCTCGCA
 Adeh_3943   1  63 472 4556213 .. 4556230 +  -8.3  -3.63515   CCCAGGAACAGCGCG             GCGAGCC AGCC GGCCCGC              TTCTTCACCATGGCG
 Adeh_3934   2  44 353 4542901 .. 4542929 +  -5.1  -2.70932   CGAAGAAGTACTCGG        CGCCGAGGGTGAC GGC GTCCTCGTCGGAG        TACTTGGCGGACCAG
 Adeh_3926   1  39 414 4532000 .. 4532016 +  -2.2  -2.70932   TGGTGCCGACCCAGG              GGATCT TGAAC AGCTCC              TCCTTGGCGACCCAC
 Adeh_3916   6  58 440 4517861 .. 4517901 +  -8.7  -3.44051   GCGTCTTGGCGAGGT  GGAGCCGGCCGCGCTCGCC GCC GGAGAGCGTGCCCACCACC  TTCTGCTGGTCGGCG
 Adeh_3912   5  59   5 4513058 .. 4513084 + -11.5  -3.05384   TGGGCGGCTGATCCC         GGCCGCTCCGT TGGCT ACGGGGCCGCC         TTGCCTGGCGAGAAC
 Adeh_3909   2  57 -49 4510360 .. 4510417 +  -4.5  -3.68351   TCCAGCTCGTCGACC GGGTCCTGCCGTCCTGGTCGGCCGGGGA GGA TCCCCTGGCGCCCCGG-TAGCCGCATCC TTTCGGTGATGCGCC
 Adeh_3897   1  46 -29 4489679 .. 4489702 +  -2.3  -3.29511   GGAAGGACCGACGGG          GCGCTGGAG AAGGAG TTCAGGCGC           TTCTGAGCGGCTCGG
 Adeh_3891   3  56  87 4477850 .. 4477868 +  -7.4  -3.38316   GCCTACGGCGCGGCC             TACGCTCA GGG TGAGCGGA             TTCGTTCGATCATCC
 Adeh_3886   3  46 106 4474166 .. 4474183 +  -7.7  -2.64735   GCCCGCCGCGCTCCA             GCACCAGG TTG CC-GGTGC             TGGTCTCGGTGAGCT
 Adeh_3870   0 NONE
 Adeh_3864   2  41  72 4438941 .. 4438951 +  -2.4  -2.91695   CACCACGAAGACCTC                 GGCC CAC GCCC                 TGATTTCCAGCTGCG
 Adeh_3854   0 NONE
 Adeh_3847   5  52 451 4414445 .. 4414476 +  -6.4  -3.29144   CGGGGAGCGGCGCGG      CGTCGAGCCAGGCC GCGA GGTCCGGCTGCACG       TTCTGGAAGCGGTCG
 Adeh_3843   2  46  78 4409763 .. 4409773 +  -2.4  -3.28712   GAGTCGAGGGACGAG                 CGGG TTA CGCG                 TTCTGCGCGGCCGGC
 Adeh_3843   2  46 261 4409946 .. 4409965 +  -4.8  -3.14344   GATCGCCCTTCTGCG            CGGCCCGG AACT CCCAGCCG             TTCATCACCGGCATC
 Adeh_3831   4  57 -16 4399051 .. 4399072 +  -4.3  -3.62775   TCACGCCGATCGACC           GCGCCGCCGC GAA GTAGCG-CGC           TTCTTCCCCGCTCGT
 Adeh_3825   5  71  10 4392864 .. 4392919 + -17.4  -2.57468   CAGTAGCGGACGGGG CCGCTCGCCCTTCGACTCCGGCGGGCC TGG GGCCCGCCTACG-CTCAGGGTGAGCGG ATTGATCTGCTCACG
 Adeh_3821   2  43  56 4389027 .. 4389041 +  -5.6  -2.62263   TGACGCCGAGCATGC               GGCGGA AGG TCCGGC               TCATGTGGGCGGCGT
 Adeh_3813   0 NONE
 Adeh_3803   0 NONE
 Adeh_3792   0 NONE
 Adeh_3778   6 100  24 4329712 .. 4329742 + -26.9  -2.60723   GGAACCCTCGCGCCC       CGCGGCGCGCCCG CTCGC CGGGCGCGCCGCG       CTTCGTTCCGGCTAC
 Adeh_3757   0 NONE
 Adeh_3741   5  53 -23 4289530 .. 4289555 + -10.4  -2.54896   GCGCCCGTCGAGCCT         CCC-GGCGCGC CCGCC GCGCGCTAGGG         TCCCTTCACTCGCCG
 Adeh_3714   1  52 258 4255157 .. 4255196 +  -5.7  -3.41051   CGTGCCCTGGTGGTA GGCGGCGT--CGC-GGGTCC GCA GGTCCCCGTGGTACGTCGCC TTGTACTCGGGGTGA
 Adeh_3707   1  51 350 4248656 .. 4248671 +  -6.8  -3.15544   GGACGTGCCGGTCGG              CG-GCGG GCT CCGCGCG              TTCCTGCCGGTGGGC
 Adeh_3703   4 100  45 4242565 .. 4242590 + -23.3  -3.33419   CGCCCCGAAGCCGCG         CGGGCGGGCCC CTCC GGGCCCGCCCG          TCTTCGTTTCGCCCT
 Adeh_3698   5 100 106 4237847 .. 4237881 + -24.4  -3.32997   GTCGCCGCTCGTGCC     GGGGCCGGACGTGC ACATCCC GCACGTCCGGCCCC     TTCCCTTTCTCCGGG
 Adeh_3693   0 NONE
 Adeh_3684   1  67 186 4220532 .. 4220587 + -13.8  -3.01712   GGCCGCCGCGAACGC CGCCTCGAGGCGCGC-GGGCTCCGCGA GCT TCGCCGAGCCGAGCGCGTTGCGCAGCG TCTTGCGCCGCAGGC
 Adeh_3678   6  52 199 4215751 .. 4215777 +  -4.4  -3.54424   GGCCTACACGGGGCT        GC-GCCCGG CCCCTCGACT CCGGGCCGC         TTTGCGGCCCTACGC
 Adeh_3670   7  83  30 4206402 .. 4206427 + -20.5  -2.92667   GCAGCCTGAAACACC         GAAGGCCGCCC GCGA GGGCGGCCTTC          TCGTTTCCGGGTTCC
 Adeh_3666   2  52 457 4202519 .. 4202533 +  -7.8  -3.05384   GCGGGCTCGCCTGTT               CGTGCG ACC TGCACG               TTCGGTCGCCCGCCA
 Adeh_3660   3  63 304 4195730 .. 4195742 + -10.5  -3.35679   GGCGGCGCAGCGGGT                CGCGC CGG GCGCG                TTCTCGGTGCGGCAG
 Adeh_3646   1  53 377 4178736 .. 4178751 +  -6.8  -3.21099   GCCGGCGAGGTACAG              GC-CGCC CAC GGCGCGC              TTGGTCGTGAACGCG
 Adeh_3643   1  55  70 4175904 .. 4175917 +  -3.7   -3.7282   CCTGCTGGTCGAACA               GCTCG CCGC CGCGC                TTGTTCATCACCTCG
 Adeh_3627   9  57 332 4156139 .. 4156149 +  -2.4  -3.87075   CTGTTCACGTATTAA                 GGGC GTG GCCG                 TTTCTGACGAGTGCT
 Adeh_3624   6  47 344 4153864 .. 4153884 +  -3.1  -3.28712   GTGTGTCCGAACGCT            CGAGCCCGT TCC GCGTGCTCC            TTGTAGGCGGCGGAG
 Adeh_3620   9  61  -4 4150082 .. 4150121 + -12.8  -2.70932   CTGGTCCACCACGAA  CGTGATGTGGTGGTTGGT CGCG ACCCGCCGCCACGTCTCG   TGGTTGCCCGACCCG
 Adeh_3616   3  66 117 4146543 .. 4146557 + -12.8  -3.16564   ACCGCGAGCGGGGTC               GGCGCC CCG GGCGCC               TTGATCCGCTCCACC
 Adeh_3605   3  61 135 4131234 .. 4131254 +  -6.8  -3.62522   TCCGGAGGCGCGGCG           GGCGCGGGC GGCG GCTCG-GCC            TTCTTCAGCCGGTTG
 Adeh_3602   0 NONE
 Adeh_3597   0 NONE
 Adeh_3590   1  91  26 4117030 .. 4117051 + -18.7   -3.6715   GCCGCAGGACTCCGA           GGGCGCGCC TGGC GGCGCGCCC            TTTCGCGTTCACTGG
 Adeh_3575   2  47 106 4101288 .. 4101303 +    -6  -2.93073   CACGAACATCAGGCC              CCCGGC CATC GCCAGG               TCCTTGTTCGACAGG
 Adeh_3566   2  50 301 4095225 .. 4095235 +  -2.4  -3.52539   AGATGCTCCTCGGCG                 CGTC CAG GTCG                 TTCTGCTTGCCGTTC
 Adeh_3562   0 NONE
 Adeh_3537   3  72  12 4065055 .. 4065074 + -16.4  -3.05384   CTAGAAAAGAAAAAA            CCCCCGGC CGAA GCCGGGGG             TTAACTGGAGCGGGA
 Adeh_3534   5  54 246 4064238 .. 4064262 +  -9.9  -2.78816   TCCAGGACCTCGCGC          TCGGCGAAGCG CTC CGCCTCGGCGA          TCTCCTCGCGCGTGA
 Adeh_3530   3  48 211 4059928 .. 4059945 +  -4.7  -3.28912   ATGATCATCTGCACC             CGGCTGC CGCT GCGGACG              TTCGTCTCCGTCTCG
 Adeh_3530   3  48 274 4059991 .. 4060015 +  -6.3  -3.04144   GGGAACACCAGCGTC          GCGTCGTCCAC GAC GTGGATGTAGC          TGTTCCACGTGGCGA
 Adeh_3515   1  44 237 4036343 .. 4036379 +  -5.1  -2.78371   ACAGCGACGCCGGCA   GCGTCCG-GTCGG-TCC TCGCC GGATCCCACACGGTCGC   GTTGTTCACCGTGTC
 Adeh_3508   4  74 265 4027411 .. 4027446 + -17.7  -2.61264   CGTACCCAGCGCGTA   CGCGCCGAGCGGCG-TC CGGC GATCGCC-CTCGGCGCG    CTTCTCCGTCCCGGC
 Adeh_3501   1  46 -57 4020027 .. 4020064 +  -4.9  -3.02511   GGGCGTCACGCCGCT  GCTGCGGAC-GGC-GGCC ACCTC GGCCAGCCTGTCCG-ACC  TGTTCACGGCGTACC
 Adeh_3498   2  64  -9 4016386 .. 4016441 + -14.5  -2.78384   GCCCAAGGCACCGCC GCGCCCGTGAGCGGGTGGCGCCGCCC TCCGT GCGCGGCGCCGCCTCCA-GCGGGCCC TGTCCTGGAGCGGGC
 Adeh_3490   2  46 -53 4008607 .. 4008642 +    -6  -2.72344   TTCCTCGCGCAGGGC    GGCGAGCGGGCCCGG AAGGAAG CCG-GCGCGCGCGTC    TACTTCAGCGTGCGC
 Adeh_3485   3  52 134 4002866 .. 4002907 +  -9.3  -2.78384   CGAAGTCCATCCAGC GCGGAT-CGCGGTGGTCGCG GTC CCCGATCACCGCGTGGCCGA TCTCGTGCACGAGCA
 Adeh_3482   4  61 410 4001857 .. 4001884 + -13.4  -2.70932   CCGTTTACCTCGGCG        GTG-CGCTCCCGG CAA CCGGGCGCGTCAC        TCCTTGCCGGCCGCG
 Adeh_3479   7  54 239 3999757 .. 3999770 +  -5.9  -3.34233   CCTGCTCGATGTTCC               GGCGC AGCG GCGTC                TTGTCGGCGTTCTCG
 Adeh_3470   5  58 460 3990992 .. 3991014 +  -5.5  -3.61398   ACATGAGCTCGAGCG          CGTCCGG-CG CGAC CGTCCGGACC           TTCTTGCCCAGCCGA
 Adeh_3456   5  52 152 3976355 .. 3976374 +  -5.6  -3.37245   GCCACTTGGCGACGT            GCTGCTCG CGCT CGACCGGC             TTCATCTTCGGCTCG
 Adeh_3451   0 NONE
 Adeh_3433   2  53 353 3949093 .. 3949109 +  -9.3  -2.80816   GAGCCGCTCGCCGAC              GAGGCGC CCG GCGCCGC              TCTCCTCCATGGCGA
 Adeh_3424  12  61 269 3940530 .. 3940543 +  -3.7  -3.96068   CCTTCGCCTTCGCGG               CGGCC TGGT GGCCC                TTCTTCTTGCCGTGC
 Adeh_3407   0 NONE
 Adeh_3400   6  52 289 3913329 .. 3913353 +  -6.3  -3.31144   GATCCCGACCTCGGC          GGCGGTCATGG CGG CCAGCATCGCC          TTGTGCACCTCGGCC
 Adeh_3392   6 100  27 3903766 .. 3903791 + -19.7  -3.89354   AGCACGAGCAACGAA         GGCCCGGTCGC GCGA GCGGCCGGGCC          TTCTTCCTTTCCAGG
 Adeh_3370   3  60 127 3878861 .. 3878913 +  -6.3  -3.61398   TGCGGGCGCCCGGAC GGCCGTACTTCTTGCGCTCGACGGCG CGCG CGTCG-CGGGT-CATGAAGC-CGGCC TTCTTGAGGACCGGG
 Adeh_3355   1  52 264 3864254 .. 3864304 +    -9  -2.73364   ACCTCGATGAACTTG CC-GG-TGACGTCGCCGGCGCG GAAGAACGG CACGCCGGCGAGGTCGGCCCGG TGGTTGAGCTCACCG
 Adeh_3351   7  66 399 3860262 .. 3860278 +  -6.5  -3.99374   CGAGGATGGCGCGCA              GGCCG CGGGCGC CGGCC              TTGTTCTTCATGGCG
 Adeh_3345   3  55 392 3852185 .. 3852225 +  -8.1  -3.33261   CGGCGCGGCACTCCG  GGTGCGCGATGACCACC GCCTCCG GGCGGCTGGCGCGCACC  TTCTCGACGTTGGCC
 Adeh_3334   3  61 257 3835216 .. 3835230 + -12.8  -2.70932   AGCGCGACCACCACC               GCCGCG CCG CGCGGC               TCGTTCACGCGCGAG
 Adeh_3330   1  41 173 3830753 .. 3830774 +  -3.5  -2.70932   GCGCAGCGCGGCGAG           CCGGTCGCG GTAG CGCCGCCAG            TCCTTCCAGGCCAGC
 Adeh_3317   1  43 175 3814459 .. 3814517 +  -3.1  -3.05844   GCGCGTGAAGTACTC GAT-G-CCG-GGGCC-GCCCTGCACCACC ACGTC GGTGGTGCTGAACAGGCCCTCGGGCCAGC TCTTCGCGTACCCGC
 Adeh_3308   5  63 249 3791017 .. 3791047 + -11.1  -3.31792   CAGGCCACGCGAGAG      GCGCCGG-AGCACG CGCT TGAGCTGCCGGCGC       TTGTACCGCTCGTGC
 Adeh_3294   1  48 422 3772250 .. 3772270 +  -8.3  -2.65264   CGCAGCGGAGCGCGC            CGGTGAC GTGCGCG GTCACCG            TCGTCTCGCTGATGG
 Adeh_3285   4  46 231 3758432 .. 3758443 +  -2.2  -3.25823   GCGGAGGCGCTCGAC                GTCT CGAC GGAC                 TTCATCTACCAGGCG
 Adeh_3278   7  53 136 3752146 .. 3752180 +  -6.9  -3.20382   GCCTTCGATCCCGGC     GCGGCGAGCGCCGCG ATGAC TGCGCCGCGTTCCGC     TTCGTAGATCTCGCG
 Adeh_3264   2  52 427 3735618 .. 3735643 +  -8.1  -3.02511   CGTGGCCGGCGATCC         GCCCTGCCGGC CCGT GACGGCGAGGC          TGTTCGCGAGCTGGC
 Adeh_3258   5  74 309 3730661 .. 3730685 + -15.1  -3.38768   CGCTACCAGCTCCCG          GGTCATGCGGA ACG TCTGCATGACC          TTCTCGGTGCTCTGG
 Adeh_3222   2  55 137 3676072 .. 3676082 +  -8.2  -3.25652   AAGCGAGGGAATAGA                 CGCG AGA CGCG                 TATTCATTCGGTGCC
 Adeh_3208   1  45 -16 3664244 .. 3664272 +  -2.9  -3.14132   GCGGCCTTCTGAGTC        GGGGAGACAGGAT TTG AACCTGCGACCCC        TTGGTCCCGAAGGGC
 Adeh_3202   1  51  97 3660025 .. 3660036 +  -7.2  -3.14132   TCGAGCAGGTGCCAG                CGCG GGTC CGCG                 TTCCTCAGCGGGAGC
 Adeh_3197   5  55  74 3653279 .. 3653292 +  -8.1  -3.31144   TCTTCCCCCTGGCGA               GCTCG TCAA CGAGC                TTGTCCAGGTAGCGG
 Adeh_3191   1  42  51 3648414 .. 3648429 +  -4.6  -2.70932   GGCCAGCGTGGTGAT              GGGCGT CCGG ACGCCG               TAGTTCAGCGCCAGG
 Adeh_3177   1  48 -37 3620063 .. 3620076 +  -5.2  -3.14132   CGCCGGCCATGACCG               CGGC CGTCGA GCCG                TTCCTCGCCGCGGAA
 Adeh_3174   5  48  37 3618305 .. 3618321 +  -2.1  -3.35679   CCTCCCGGACCGACC              GTCCGAG CAG CTCCGCC              TTGTCGATGGCCGCG
 Adeh_3166   0 NONE
 Adeh_3163   2  86  44 3607091 .. 3607126 + -21.8  -2.66316   CTCCCTGCTGCTCCC    AAGGGGCGGAGGCGCC ATCC GGCGCCTCCGCCCCGC     TCGTCTGATCGCCGC
 Adeh_3158   0 NONE
 Adeh_3155   2  58 144 3596463 .. 3596516 +  -9.6  -3.25719   CGCGCTCAGCGGGCC GCGGCCCG-CCACCAGGCG-TC-GG TCGCGTC CCAGGCCGCCTGGTGGTCGAGCCCC TTCATCATCTCCTCC
 Adeh_3145   1  50  26 3586383 .. 3586416 +  -9.5  -2.52464   TCACGCCGGGACGTG     CACCGTCACCGCCAGG GCA TC-GGCGGTGACGTCG     TACGTTCCGAGCGCG
 Adeh_3132   3  57  52 3571843 .. 3571873 +  -4.5  -3.71848   CCCGGCTCACCCGCG       GTCGCGGTCGCGG TACAT CCGTCGCTGCGCC       TTCTTGATGGGCCGC
 Adeh_3124   3  71 410 3565180 .. 3565234 + -15.8  -2.82516   TACCGGACCATCGCC CCGGCGAGCA--GGCGC-CGGAGCTGCG CGT CGTGGC-CCGCGCGCCCGTGCGCGCCGG TCTCGTCGTCCACCC
 Adeh_3116   1  44 239 3556779 .. 3556800 +  -4.3  -2.90194   CCGAGGAAGCCCGGC           TGCACGCGC GCGA GCGCCTCCA            TCTCCTTGGCGGGCT
 Adeh_3108   3  52 329 3544851 .. 3544863 +  -6.2  -3.29461   GCCGCCCGGCCCGCT                CGCG TCCAC CGCG                TTCTGCACCAGGTTG
 Adeh_3100   1  59 259 3532316 .. 3532361 + -11.9  -2.78384   GCGCCGAAGGAGAAG CC-G--CGCGCGCGGCCGAGCGC CACC GCGC-CGGCCGCGCTCGACCAGG TGTCGTGGCCGGCCC
 Adeh_3095   1  54 274 3525616 .. 3525635 + -10.6  -2.72344   CGCCGCGCGGCCCGA            GCCGCCCG TTCG CGAGCGGC             TCCTTCACGATCACC
 Adeh_3092   4  67 283 3523941 .. 3523954 +  -6.7  -4.07568   CCCCTGGCTCTTAAT               TCGAC GTTC GTCGA                TTTTCACCCCGAAAG
 Adeh_3083   5  65 448 3511262 .. 3511311 +   -12  -3.29471   CGGCGAAGCCGCGCC CGTGCTCGCCGGCGCGCGCGGCC TCGAT GGCCGCGTTCAGCG-CGAGCAGG TTGGTCTGGTAGGCG
 Adeh_3057   3  45  49 3469099 .. 3469111 +  -4.7  -3.05963   ACGTCGTCCCACGTT                CGCAG ACG CAGCG                TCTTCGCCTGGCGCT
 Adeh_3057   3  45  85 3469135 .. 3469149 +  -5.6  -2.89564   TGGCGCTCGGCCCGG               CCTCGG TAC TCGGGG               TATCTCGCCTCGAGC
 Adeh_3035   1  54 134 3449827 .. 3449842 +    -6  -3.41051   GGGCGTGAGCCGGAT              CGAGGC CGCG GCCACG               TTCTCGTCGAGGTGC
 Adeh_3026   0 NONE
 Adeh_3020   2  68  71 3430969 .. 3431016 + -16.3  -2.52834   ATCGGGTCCGCGGCA G-GCGCCACC-ACCGTCGCCGGC GTGG GCCCGCGACGGTGGGCGGTGCAC CTTCGTCCTCGCGTC
 Adeh_3014   9  90  13 3419826 .. 3419862 + -21.6  -3.01712   TAGTGCACGGACGGG    GGTGAGGGGCGGCTCC GCGCG GGGGCCGCCCCTCACG    TCTTCACCGGCGCGG
 Adeh_3011   2  46 311 3415331 .. 3415388 +  -6.7  -2.72344   CACGTACGACAGCTC CTGCAGCGGCGCGTCGTGCTCCTTCAC GTAG GCGAACGAGCGCGTCGAGCCCTCGTGG TCGTTGAAGGTGACG
 Adeh_3007  12  58 408 3410665 .. 3410683 +    -3   -3.7732   GTCGCGCGTCCACTG             CCCGGC GCGATCG GCCGAG             TTCTTCGTGTCCCGC
 Adeh_2968   2  41 245 3362627 .. 3362654 +    -4  -2.64616   CGCGCGGTCTGCACC        CCCTGGCGCGCGG CGT CCACGT-CCACGG        TGATCTGCGTGCGGA
 Adeh_2968   2  41 277 3362659 .. 3362675 +  -3.6  -2.79183   CACGTCCACGGTGAT              CTGCGT GCGGA GCGCGG              TCTCCTGCGCGTCCA
 Adeh_2962   4  56 368 3349756 .. 3349784 +  -9.5  -3.16564   CCGGGTTCTGCCACC        CCATCAGCCGGTC GTA GATCTGCTGCTGG        TTGGTGAAGTGCAGG
 Adeh_2955   2  65 331 3339794 .. 3339828 + -11.5  -3.40403   CGTGCCCGGCGTGCG    CGAGCACGTCGG-CGAG CAG CTCGGCCG-CGTCCTCG    TTGTCGTCCACCACC
 Adeh_2942   4  46  52 3325545 .. 3325573 +  -4.3  -3.16564   CGGACCGCTCGATGG        CCCGGCGGAGCGC GTC GATCTCCACCGGC        TTCGTGAGGTGCAGG
 Adeh_2942   4  46 340 3325833 .. 3325843 +  -2.4  -3.30771   CCAGCGCGGACTGGG                 CCAC CTC GCGG                 TTGTCCGGGCTGTCG
 Adeh_2936   2  46 238 3316607 .. 3316642 +  -5.2  -2.93901   CCGCCTGGAGGATGC    CGTCGCGCATGTCCTC GAAC GCGGGCGTGGACGGCG     TGTAGTTCATCCCGT
 Adeh_2928   1  46 -64 3306806 .. 3306862 +  -2.1  -3.21593   AGCTGGCGCGCGCGG CGGTGTTCGGAGAGGGCGACGCGGCGG GGGTG CCGGTGCGG-GTC-TCGCCGGACGACG TGTTCTAGCCGGCTC
 Adeh_2923   0 NONE
 Adeh_2905   2  43 464 3281921 .. 3281960 +    -3  -3.03309   CGCGGCGACGCGGGT CA-CGGCGAG-GC--CGTGG CGGG TCACGAAGCGCTCGCCGGTG TCGTTGTTGTTCAGG
 Adeh_2901   4  66 -32 3276519 .. 3276570 + -12.8  -3.07935   GTCTGCGCGCCGGCG TTCGCCCCCGGGCTCGTGCAC-CGC GAC GCGTGAGCGCGAGCCGGCGCGCGGG TTCCCTACCTGCGCT
 Adeh_2898   1  39 159 3272422 .. 3272432 +  -2.4  -2.71144   CCGACGCGAGGTCCA                 CCGC CGC GAGG                 TGCTTGCGGCGGATC
 Adeh_2895   2  48 324 3268250 .. 3268298 +  -4.5  -3.31792   CAGCGGCCCGTCGAT GGCGAGGT-C-CGGCCGCGC-CGC GCGC GCGAGCTCGGTCGCGCGCTTCACC TTCTCGACCTCCTCG
 Adeh_2889   0 NONE
 Adeh_2882   5  56  38 3254126 .. 3254148 + -11.2  -2.62184   GCGGATCGGCAGGAA           CGCCGTGCGC AGC GTGAACGGCG           TGATCTCGACGGCGG
 Adeh_2871   3  51 167 3246593 .. 3246623 +  -6.8  -3.17075   AAGTTACGGTCCCCT       GATGACGTGGTTCT GGA GGTAGCGCGTCATC       TTCCGTTGCCAGAAC
 Adeh_2863   2  90  47 3239263 .. 3239292 + -22.1  -3.00704   ACGGCGCGCACGCGG       CGGGCGGACGCCC TCCG GGGCGGCCGCCCG        TGTCATTTCCCCGCT
 Adeh_2852   0 NONE
 Adeh_2847   3  61   3 3223464 .. 3223498 +  -9.9  -3.28791   CGCGGAGGCCTGAGC     CCCGCTCGTGGTTCG ACAGG CTCACCACGAGCGGC     TTATGCAGGCGCGCT
 Adeh_2841   4  50 233 3220470 .. 3220486 +  -2.2  -3.51329   CACCCTGGATATCCA              CGTCGC AGCGG GTGATG              TTCTGGTTGCAAGTC
 Adeh_2837   4  60 141 3215769 .. 3215787 +  -9.5  -3.36273   GCTGAGCACGCGCTT             GCGCGTC GCCTG GGCGCGC             TTGGTCTTCGAGCGG
 Adeh_2818   2  51 235 3196340 .. 3196363 +  -7.3  -3.14564   GCGCGCGCCTGCGTG          CGCCAGCCG AACGTC CGGCCGGTG           TTGCTGCGGACCTCG
 Adeh_2812   3  49  58 3186645 .. 3186670 +  -3.3  -3.35679   AAGTGGACCGGCTGG         C-AGGACGGT GACCTCG GCCGTCCTCG         TTCTACATCGGCACG
 Adeh_2812   3  49 382 3186969 .. 3186986 +  -8.3  -2.73364   GAACGATGGCGAGCA             CGGGCCC GAGC GCGCCCG              TCCTTGCCATGAAGC
 Adeh_2799   0 NONE
 Adeh_2782   3  69 319 3149940 .. 3149965 +  -9.7  -3.79906   GCGACGCGAACCAGC         GCTGGATCCGCG GGG CGCGGATGC-GC         TTCTTCTGGCGCTGG
 Adeh_2779   3  61 386 3145763 .. 3145787 +  -9.9  -3.28712   CACGCGCTGCTCGAG          CGACGCCGCCA TGC TCGCGACGTCG          TTGTCGCGCAGGAGC
 Adeh_2772   7  49 -33 3132680 .. 3132710 +  -8.1  -2.70932   GGTGGCAGAGCGCCG       GACGACCGCGCCG AGCAC CGGCGAGCTCGCC       TGATTCGCCGGACGC
 Adeh_2768   1  46  80 3127222 .. 3127279 +  -6.7  -2.71364   CCAGGGCCGGCGGCC CTCGCG-ATCGGCGGCAGGCTGGCGCGC GGT GCGCGCCACGATGGCGAGGAAGCGCGGG TCCTTCACGAGGTAG
 Adeh_2755   2  48 390 3115075 .. 3115108 +  -4.3  -3.29144   CGCGGGACCGCGGCC     GTTGCCGCCGTGCGC GAAC GCGCGCGGGTGGACC      TTCTCGCCGCCGTGG
 Adeh_2728   5  52 103 3089595 .. 3089629 +  -9.2  -2.70932   TGCGCACCGCCTCGA     CCACCTGGTGGGCCTG CAC CGGCTTCACCAGGTAG     TCGTTCGCGCCGAGG
 Adeh_2725   1  39 371 3085401 .. 3085440 +  -2.1  -2.57132   GCTCCTCCCGCAGCG CTG-CG-GTGAGCGCGGCGC CCA GCTCCG-GATCGCTCGACAG GTTCTGGAACGCGCG
 Adeh_2715   9  72 215 3072760 .. 3072780 + -10.4  -3.84406   TTCAGCGCCTCGGCG           GCGTCGCGG GCGG CCGCG-CGC            TTCTTCTCCTCGAGA
 Adeh_2707   3  61 204 3063094 .. 3063137 +   -13  -2.70932   GCTGCGCCGCGGCGG CGAGCTCGCCCTTGCGCTCG CGCG CGAGCGCCACGTCGGCCTCG TACTTGAGCGCGAGG
 Adeh_2698   7  55 170 3049179 .. 3049191 +  -3.3  -3.66732   GTTCGGGCAGGCGAC                GAACG GGC CGGTC                TTCTTCGAGTACTTG
 Adeh_2687   6  48 231 3036694 .. 3036707 +  -4.5  -3.29144   ACTCGTACATGGCGA               TGAGG GTGG CCTCG                TTCTGGCGCAGGTAC
 Adeh_2680   3  51 182 3032150 .. 3032163 +  -4.5  -3.43217   GCGCGAGCACGCGGC               GC-GCC TTG GGCAGC               TTGTCCGTCTTGGTC
 Adeh_2670   2  52 198 3025052 .. 3025082 +  -8.9  -2.71364   GAGCTCGACGTAGAG      CG-CGGCGGCGAGC ACGT GCATGCCGTCGTCG       TGCTTGCGCCAGTAG
 Adeh_2658   2  48 240 3011042 .. 3011075 +  -7.9  -2.65815   CGGGCCACGTCCTCG     GCCGCCGGCACGTCG AACA CGCCGTCGCGGCGGA      TGGTGTGGGTCTCCC
 Adeh_2652   0 NONE
 Adeh_2638   1  47 217 2985282 .. 2985297 +  -3.2  -3.31144   GGCCGGCGCGCCGGG              CGGC ACCAGGAA GCCG               TTCTGCCCCTCGCGC
 Adeh_2626   0 NONE
 Adeh_2621   5  56 103 2968239 .. 2968266 +  -7.7  -3.35679   CATGAACGCGCAGAG        CTC-GTCGAGCC AGGCC GGCTCGACCGCG        TTGTAGGTGGACACG
 Adeh_2605   4  56 290 2949938 .. 2949968 + -11.2  -2.55351   CGGGCGGCAGCACGA      GCACG-GTGGCCGC CTGCT GCGGCCACGCG-GC      CTTGATCTGCGCCCC
 Adeh_2599   1  41 156 2936692 .. 2936704 +  -3.3  -2.79004   GATGGTGACCCGTAC                GGGAT TTG AACCC                ATGTTTTCGGCGTGA
 Adeh_2594   8  50 273 2930810 .. 2930861 +  -5.7  -3.25823   CGGGTACATGGTGAC GGC-GTCCGATCC-CGGCGGCAGGC TGGC GCAGGCCGGGGTGGATCCGACCGCC TTGCTCTCGCACGGA
 Adeh_2589   3  49 226 2922156 .. 2922174 +  -3.1  -3.40403   CTGCGCCTTCACGAA            CTC-GTCG TGGA CGACCGGG             TTCTCGTAGACGCGC
 Adeh_2586   6  43 423 2919124 .. 2919138 +  -4.9  -2.55351   GAAGGTGCGCGACTC               GCGGT AGTAG GCCGC               CTTGATCTCCGGCGG
 Adeh_2586   6  43 443 2919144 .. 2919170 +  -3.7  -3.01791   AGTAGGCCGCCTTGA        TCTCCG--GCGGC GTG GCCGTGGCGGGGA        TCTTCAGCACCCCGT
 Adeh_2562   1  82  72 2893772 .. 2893813 + -19.6  -2.70932   TCCAGCACCCGCACC GGCCAGAGGCGGAAGTCGCGC AGC GCGCG-CT-CCGCCTC-GGCC TCCTTCCCCCGCACC
 Adeh_2556   2  44 135 2887443 .. 2887467 +  -5.5  -2.78816   ACCGGATCGGCGGGG          TCCACGCGGCG CAG CGCGGCGGTGA          TCTCCTCGGCGGTCC
 Adeh_2548   3  58 263 2878855 .. 2878893 + -10.9  -2.83164   GGCCCGCGCCGGCCG  CGGCGAGCGCCGCGCG CAGGTTCC CGAGCG-CGCGCGCCG   TCTCCTCCTCGATGG
 Adeh_2537   1  50  70 2867188 .. 2867243 +  -5.3  -3.28712   CTCAGGACGCCGCGC GCCGCCTGG-CCAGCGCCGCCTCGATCG CGG CGACC-AGGCG-CGCGGGGTCGAACGGC TTCTGCAGGAACACG
 Adeh_2528   0 NONE
 Adeh_2525   2  41  70 2852213 .. 2852249 +  -3.6  -2.75712   GGCGAACGACTCCGC   TTCCGCCCTCAC-GGCGG CGT CGGCCAGTG-GCGCGGAC   TCATTGCGTCGATGC
 Adeh_2525   2  41 112 2852255 .. 2852311 +  -2.4  -2.91264   TGGCGCGGACTCATT GCGTCG--ATGC-TCCTGGGCGGCG ACCGTCCTCA TGCCGTTCGGGGTGCATGGCGACGC TCTCTCCGTGGAGGC
 Adeh_2517   6  59 273 2842056 .. 2842089 + -12.3  -2.73364   GCGGCCGCCCTCCAC     GCCGGCGCGCATGGC CTCG GCCATGAGCACCGGG      TCCTTCGCCTCGGCG
 Adeh_2511   3  52 432 2832366 .. 2832401 +  -5.5  -3.34895   TACGCGGGTCGGAGC   CGCGGCGGGCCGCCATCG CCC TGAT-GCG-CTCGC-GCG   TTCCTTCCGGCTCAG
 Adeh_2506   1  62 367 2828742 .. 2828756 +  -4.9  -3.85698   CGACGGCGGGCAGGC               GGCTC ATGGC GGGCC               TTTCTGCGCCGCGCG
 Adeh_2496   1  65  78 2816968 .. 2816995 + -14.8  -2.52464   TGCGGCAACGTGCCG        CGCCGGCCGCTCG AGG CGCGCG-CCGGCG        TCAGTTCACGAAGCG
 Adeh_2489   4  56 215 2811625 .. 2811682 + -11.2  -2.57344   GCAGCCCCTGCACCG GGCGTGCGCCG-A-GCTCCGCCCCCGGGC CGA GCGCCAG-GCGGAGCGTGCGGTGCCCGCC CTTCTCCACCACGTG
 Adeh_2481   3  67 311 2804178 .. 2804226 + -10.8  -3.50853   CGTGGCGGCGCCGAA G-TCGAGCTCGACGTGCCCGACG CGCC CGCCGGGCTCGACGAGCCGGAAC TTCTCCTTCGCGCCG
 Adeh_2458   2  72 432 2774107 .. 2774134 + -14.8  -3.28712   CGCGTCCAGGCGGCA        GGCGTACCCGGC CAGC GCCGGGTGCGGC         TTCTCGCCCAGCACG
 Adeh_2447   9  60 138 2758415 .. 2758445 +  -6.7  -3.62522   GCGCGATGCCGGCCC       GCCGTTCGCGTCC GGGGA GGACGCGGGCTAC       TTCTTCGACGACTTC
 Adeh_2438   1  43 -25 2749640 .. 2749653 +  -3.1  -2.94293   AGCGGCGCGTGCCGC               GC-CTC ACC GAGAGC               TGGTTCTGTTGAGCA
 Adeh_2431   0 NONE
 Adeh_2408   1  41 222 2719861 .. 2719891 +  -3.2  -2.70932   GGCGAGGATGTCGGC      GCCGACC-ACCAG CGCGAA CCGGTAGGTCGGG       TGCTTCGCGGCGAGG
 Adeh_2395   7  58 215 2703951 .. 2703979 +  -8.8  -3.28924   CGGGCTGCACCAGCA       CGTCGGCGCCCTG CTTC CGGTGCGCC-ACG        TTCTCCGCGAACATG
 Adeh_2380   0 NONE
 Adeh_2375   4  52 361 2680357 .. 2680369 +  -6.2  -3.28712   CACCAGGTCGAAGCG                GCGC CCCTC GCGC                TTGTAGCGGGCGAGC
 Adeh_2366   1  41 442 2671752 .. 2671780 +  -3.7  -2.72344   CGGTGACCTCCACCC       GCGCG-CCGCGG AACGAG CGGAGGTCGCGC        TCGTTGCGGATGGAG
 Adeh_2357   1  42 144 2661906 .. 2661955 +  -4.1  -2.70932   AGATCGCGTCGGCGA CGCGGCGGTCGGGCAGGTC GCCCATCACCTG GAACAGCCCCACCGTCCCG TCCTTCGCGACCGCG
 Adeh_2350   0 NONE
 Adeh_2336   1  45  94 2638449 .. 2638472 +  -4.4  -3.04398   AGGCGGGTTTCTACA          GTCCGGGCCG GTTT CGGTCAAGAC           CTTTTCGCACCGCGC
 Adeh_2318   4  58 312 2619334 .. 2619376 +    -5  -3.67597   GGAGTAGAGAAGCAC GAGCGT-CTTCTCGAGCGCGG TCAG TC-CGCT-GAGAAGGACGCGC TTCTTACCTCCCACC
 Adeh_2314   1  41 102 2613596 .. 2613612 +  -3.6  -2.78216   ACGCGGTCAGGCTGA              TCCGGA AGTAG TCCGGC              TGCTTCATGAGCGTG
 Adeh_2309   5  57 426 2609680 .. 2609696 + -11.5  -2.73364   AGACGTGGACCTCGA              CGGCGCG CAG CGTGCCG              TCCTTCGCCTGGACC
 Adeh_2288   4  47 348 2585448 .. 2585483 +  -3.1  -3.28712   TGGATGAGGATGCTG    CCCGC-CGAGAGGCGC AGCGC GTGCGTGCCGAGCGGG    TTGTCCGGGCCGGGC
 Adeh_2270   8  66 301 2569825 .. 2569837 +  -9.1  -3.66018   CTCGGCCCAGGTCAG                CCAGG AGG CCTGG                TTCTTCGCGTCGTCC
 Adeh_2264   1  39 300 2563762 .. 2563772 +  -2.4  -2.70932   CGGCCGCGAGCGCCT                 CCCG GAA CAGG                 TCGTTGGAGACGCAG
 Adeh_2260   2  42 140 2560056 .. 2560086 +  -4.4  -2.78384   AGGCGCGGGACCCGG       GCGGTGCCGCCGGT GCA GCAGACGGCCCCGA       TCTCCTCCGCCGCGA
 Adeh_2260   2  42 181 2560097 .. 2560119 +  -4.6  -2.78384   CCCGATCTCCTCCGC           CGCGACGCCG GCC CGGCGCACCG           TCTCGTCCAGGCAGG
 Adeh_2233   0 NONE
 Adeh_2230   2  46 360 2520530 .. 2520540 +  -2.4  -3.28712   TGTAGCGCACGAACG                 CGTC GAA GTCG                 TTGTGCCCCCAGAGC
 Adeh_2225   7  52  64 2511602 .. 2511618 +  -9.3  -2.72344   ATCCTGCTCCGCGGC              GAGGCCG CGG CGGCCGC              TACTTCAGCGTGGCG
 Adeh_2218   0 NONE
 Adeh_2198   2  46 244 2477519 .. 2477536 +  -5.5  -3.01791   TCGCGTAGTCCGCCG             CGCTGGT CCGC ACCAGCA              TGTTGAGCGCCGCCT
 Adeh_2192  15  61 382 2471012 .. 2471055 +  -7.2  -3.61398   CGGCGTCGGCCGCGG CGCGGAACAGGCGGGCGATC TGCG GGTAGCCCTCCTTCTCCGCC TTCTTCGCGAACGCG
 Adeh_2184   3  69 351 2463015 .. 2463052 +   -12  -3.53012   GCCAGCGCGGCCTGG  ACC-GCGCC-GGCGTCGC CGCG GCGACGCCCGGTGCCGGG   TTTCCGGGCAGCCCG
 Adeh_2174   2  46 416 2451947 .. 2451975 +  -7.4  -2.62616   ATCGTGGATGCAGAG       CCGGCG-CGCCTG CGCG TAGGTGCCGTCGG        TGATCTGCAGGATCC
 Adeh_2166   2  60  -7 2441557 .. 2441574 + -12.7  -2.62184   TCCGCCCCGGCGCCA             CGCCCTG AGGT CAGGGCG              TCGTCTGCCCGGAGG
 Adeh_2154   0 NONE
 Adeh_2149   0 NONE
 Adeh_2140   4  54 164 2418299 .. 2418317 + -10.2  -2.79831   GTCGCGGCCACCGGC             GCGGCCAC CGC GTGGCCGG             TCTGGTCGCCGTTCG
 Adeh_2120   7  50 156 2394143 .. 2394158 +  -2.4  -3.53012   CGAGGGCCCAGAAAG              TCGGAG GCTC CGCCGG               TTTCCCGGCGGAGCC
 Adeh_2111   0 NONE
 Adeh_2099   2  49 177 2370565 .. 2370599 +  -8.5  -2.71364   CGGCTCAGCCGTGCA    GCCCGAGGCCGGCCGCC ATC GCCGGC-GGC-TCGGGA    TCGTTCGCCGGCTCC
 Adeh_2090   3  58 193 2356984 .. 2357014 +  -9.7  -3.30124   CCCGCCGCGCCAGGT      C-TCCACGCCGCCGG GCC CGGGCGGCG-GGACG      TTCTCGGCGATGAGC
 Adeh_2085   3  48 150 2347914 .. 2347937 +  -6.7  -3.05963   CCGCGAGCAGCAGGT         CC--GGCCCGC CCTC GCGGGCCACGG          TCTTGAGGTAGCCGT
 Adeh_2080   3  47  36 2342859 .. 2342899 +  -7.5  -2.78384   CCGCCACGCGGCCGG GGC-G-CCGCCGCGCGC-CC ACGC GGCGCGCGAGGCGGGCAGCA TCTCGTCGCCGGCGG
 Adeh_2075   2  63  16 2338076 .. 2338091 + -10.4  -3.37796   GCCGGGCCCGCCTCA              CCCGAG CCAG CTCGGG               TTGTGCGTGGTCGCG
 Adeh_2067   3  50 280 2330407 .. 2330451 +  -7.5  -3.01712   ACGAGTCCATGCGGC CGGCGGTGGTCGGGCCGAACG AGC CGGACGGCTTGCCCGGCGGCG TCTTGGCGGGGCCGG
 Adeh_2046   3  44 245 2300811 .. 2300827 +  -2.1  -3.16564   GGGGGACGCCCTTGC              GGAGCAC CAC GTACGCC              TTGATCCGCTCGCCC
 Adeh_2046   3  44 400 2300966 .. 2300992 +  -5.8  -2.71144   ACGTCGTCGGCGCGC        CCGAGCACGGC GAAGTA GCCGT-CGCGG         TCCTTCACCGCGATG
 Adeh_2033   0 NONE
 Adeh_2023   7 100  19 2265299 .. 2265334 +   -29  -3.16564   GCGGGGCAGGAAACG    GCGCGCCCCGGCGACC GCTC GGCCGCCGGGGCGCGC     TTGCTCCGCTCCGGG
 Adeh_1996   9  95  20 2237368 .. 2237395 +   -22  -3.52472   GGCGGGGCGAGGACC        GGGGCCGGCGGC GAAT GCCGCCGGCCTC         TTCCTTTGGGAGTGT
 Adeh_1991   3  73  -1 2231613 .. 2231671 + -12.4  -3.62046   ATCGCGCGCTGGCCT G-ACCGCGAGGC--CGGCCGCCGCCGGGCG CCG CGCCCGGC-GCGGCCTACGCCATGCCGTGC TTCTTGAGCCGGTAG
 Adeh_1987   9  81 155 2228380 .. 2228407 + -19.8  -2.66316   ACCCCGAAAGCGAGA        CGCGCCGCCCGG TCTC CCGGACGGCGCG         TCGTGTCCTGCGGCG
 Adeh_1968   4  46 140 2207723 .. 2207737 +    -7  -2.65993   TCGGACGGAACGTCA               GCACGC GGC GCGCGC               TGATCTCGATCTCCT
 Adeh_1956   4  48  69 2197000 .. 2197046 +  -2.1  -3.37245   TCCGCTAGTTCTTCG GGCCGGCGAGCAGCTGCTT-GCC GTA GGCGAAGCCGCGG-TCGAACGCC TTCATGTTGAGGTCG
 Adeh_1953   0 NONE
 Adeh_1908   1  46 232 2164715 .. 2164755 +  -4.4  -3.16564   CCGCGAACCGGTCCG  CCAGCCCGGCGAGCGGGC CGCGC GCCAGCTCCTCGTGCAGC  TTGGTCAGCTCGCGG
 Adeh_1900   1  45 230 2154349 .. 2154404 +  -5.3  -2.80816   CTCGCGGCGGGTCCC GCCGTAGACCGCGTCCCCGAGCAGCGGG TGG CCCGC--CTCGGAGAGGTGGAC-GCGGA TCTGGTGCGTGCGGC
 Adeh_1870   5  58 472 2131248 .. 2131284 +  -5.6  -3.62522   GGCGAGGCCGAGGGT    CGCCAGGTCGTCGCGG AAGCA CCGCCACGTGTAGGCG    TTGTTCCGGGGCTTC
 Adeh_1864   2  54 428 2125349 .. 2125380 +  -5.6  -3.55444   TGCGCTGCTCGGCCG      GCGGGACCCCGCGC ACGA GCGCCAGGTAGCGC       TTTCGCGGCTCGCCC
 Adeh_1854   2  44 119 2115237 .. 2115247 +  -4.6  -2.87132   GGGCGCAAGCTGGAG                 CGCT CGC GGCG                 TATCTCGACCACCCG
 Adeh_1848   7  61 213 2110449 .. 2110476 + -11.2  -3.12351   GACGTAGTCGGGCAC        CTCCTCGGCAAG GCGG CTCGCCGCGGAG         TTCCATCTGCCGCGC
 Adeh_1830   2  41 456 2093467 .. 2093494 +  -3.3  -2.70932   GCGGTCCGCCACCAG        CCAGTGCACCG GGTACG CGGCGTAGTGG         TGCTTGGCCGCGAGC
 Adeh_1820   3  48 158 2081861 .. 2081878 +  -8.3  -2.52834   CTCCACCACCACCAG             CGCGCCC GGCC GGACGCG              GTTGATGCTGGGGTC
 Adeh_1814   8  48 266 2071311 .. 2071331 +  -2.4  -3.45737   ATGACGCAGACGATG            GCGGACGG GACCA CCGTCACC            TTCTGGTACTGGTTC
 Adeh_1809   1  39 -27 2064327 .. 2064346 +  -2.1  -2.62184   CCCCGCCGGGCGGCT            G-CTGGTG GGCTA CGCCAGGC            TGCTCTGACCGGCGA
 Adeh_1803   2  51 288 2057740 .. 2057783 +  -9.4  -2.62184   TGGGCTGACGGTGCG CGCCTGGGGCGAGCGGTG GGCGGCGG CGCGGATCGCCCGGGGCG TCGTGTCGGCCGACA
 Adeh_1784   0 NONE
 Adeh_1778   2  50 320 2038433 .. 2038449 +  -5.8  -3.28712   AGCGGGTCACGTTCT              CGTCCG AGTCC TGGACG              TTCTCCGCCAGCACC
 Adeh_1770   5  58 -63 2029083 .. 2029137 + -12.1  -2.52623   GGGCGTCGCCGCGCG CTTCCTCGCGGTGCGCGTGCTGG ACGCCCGCA CCGGCGCGCCCATCGCCACGAAG GTGTTCTGAGCCGGA
 Adeh_1766   0 NONE
 Adeh_1754   7  49 376 2009854 .. 2009869 +  -8.2  -2.78935   AGCGGCACGGTGACG              CCGGCG AGCG CGCTGG               TCTGCTGGGCGGTGT
 Adeh_1745   0 NONE
 Adeh_1741   3 100 319 2000529 .. 2000558 + -20.7  -4.08557   TCGGCTCTGAAATAA       CGGGCGCTTGGCC TCAC GGCCGGGCGCCCG        TTGTTCTTTGAGGGA
 Adeh_1718   2  41  -4 1971934 .. 1971980 +  -2.2  -2.82623   GCTACATCTGGGCGG TCTAG-GGACG-GG-GCGGCCGC GCCC GCTGCCGCTCCTCCTCCACCGGA TCCTTCTCGGGCGGC
 Adeh_1712   1  58 293 1966328 .. 1966350 +  -8.3  -3.41051   CCTCGCCCACCTCGT           CCGCCAGGC GCCAG GCCCGGTGG           TTCTGCTCGGCGTGC
 Adeh_1702   5  73 105 1952382 .. 1952422 + -16.9  -2.83271   CCTGGCGCACGAACC  GGTCGAGGTCCTCCCGGTC GAT GAGCGAGAGGATCTCGATC  TCGTTCTGCCGCTCG
 Adeh_1680   1  50 304 1927110 .. 1927121 +  -7.2  -3.01712   GCGGCTTCACCGCGG                CCGG CGCG CCGG                 TCTTGCCGAGCGCGA
 Adeh_1668   0 NONE
 Adeh_1663   3  64   8 1908134 .. 1908165 + -14.3  -2.72991   CCGCCTGATCGCCCG      CGGCGCGGCGCGC CTAGCC GCGCGACGCGCCC       TCCTTCAGGATCTCG
 Adeh_1660   0 NONE
 Adeh_1602   1  77 192 1835889 .. 1835907 + -17.4  -3.28712   GCGGGCCCACTCCGA             CGCCGGCC CGG GGCCGGCG             TTGTAGGCGGCGAGC
 Adeh_1597   3  58 459 1832480 .. 1832503 + -11.6  -2.82623   AGCGAGCGCGGCTTC          AGGTGCGCCG GGGC CGGCGCGCCG           TCCTTCTCGAACCGG
 Adeh_1560   1  48 293 1789982 .. 1789999 +  -2.5  -3.36327   TCCGGGCAGGCGGCG             GGCGCCG GATC CGACACC              TTCTGCATCACCTCG
 Adeh_1533   6  95  71 1758943 .. 1758967 + -17.9  -4.06786   GAGGGCAAAACAAAA          GGGGATCCGGT TTC GCCGGATCCCC          TTTCTGCTGTTCGGT
 Adeh_1526   1  50   2 1752943 .. 1752957 +    -7  -3.05384   ACTACGGCCGCTGAG               CCCGGC GAC GGCGGG               TTGCCTCGCGCAGGC
 Adeh_1503   0 NONE
 Adeh_1489   3  43 416 1715409 .. 1715435 +  -3.7  -3.02144   CGCCGTAGTAGCCAC         CCACGCC CAGGATGCCGACC GGCGTGG         TCTTCCCGAGCGTCG
 Adeh_1469   5  48  22 1690546 .. 1690563 +  -5.5  -3.07816   CCCGATCTTCGAGGT             CCGC-GCG GAC CGTTGCGG             TTGCCTACATCGCCA
 Adeh_1461   6  55 108 1684600 .. 1684626 +  -2.9  -3.73224   TTCGCAAGGCCGGCC         CCGTAGCTC AGCTGGATA GAGCGGCGG         TTTCCTAAACCGTAG
 Adeh_1449   6  60   5 1672730 .. 1672781 +  -6.3  -3.62046   TGCCGCACTGAGCGC GGGC-GCCGCGCGCGCGCCCGCCGG TCCG CCGGCGGGCTAG-GCGAAGCCGTAC TTCTTCAGCCGGTCG
 Adeh_1441   3  50  40 1663484 .. 1663534 +  -7.3  -3.01712   AGTCGCAGTCGCCGT CCGGGCAGCGCCCGGAGCGGTGCG GCGC CTCGCTGCTCAGGCC-CAGCGCGG TGTTGACCAGCGCCA
 Adeh_1434   0 NONE
 Adeh_1425   8  66 165 1640791 .. 1640838 + -14.9  -2.62184   CGCTCGACGCCGCCC GCGCGGTGGGCGTGGTGGCC ATGGTCTTC GGCCA-CACGCTCGACGCGC TGCTCTCGGCGGAGG
 Adeh_1416   1  58 231 1628314 .. 1628339 +  -9.7  -3.28712   CCAGCACCTCGCGGC         CGACGGCGTACG CGG CG-GCGTCGTCG         TTGTGCCAGAGCGCG
 Adeh_1383   1  51 253 1592729 .. 1592743 +  -8.5  -2.82015   TGATCCAGCGCCCGC               CGCCG CCCAC CGGCG               TCTCGTCGGTGTGGC
 Adeh_1372   2  47 275 1578843 .. 1578872 +  -3.4  -3.25823   ATCACGTCCACCGAG       GGCCGG-TGGCGG TTCAC CCGCGGGCCGTCC       TTGATCTCCACCACG
 Adeh_1353   2  41 160 1561163 .. 1561179 +    -3  -2.70932   GGGCCAGCCGCACCA             CGGACTT CGAG AAG-CCG              TCCTTGCCGCGGGGC
 Adeh_1337   1  46 475 1548785 .. 1548816 +  -6.4  -2.73364   TCGCGGGCGGCTACC      CGCCCAGCAGCTTG AGCG CGAGCTGCGGCGCC       TGGTTGGCCTGGGCG
 Adeh_1326   2  51  55 1536314 .. 1536324 +  -8.2  -2.80816   CGTGAAGCGCGCGCC                 GCCC TCC GGGC                 TGTCCTCGATCCGGA
 Adeh_1315   2  50 -38 1526086 .. 1526107 +  -7.1  -3.04263   GAGGTGGCCGCGCGC           ACCGCCGAG AACA CCCGGCGGC            TGTTCCGGCTCGCCT
 Adeh_1286   2  46 406 1493641 .. 1493651 +  -4.6  -3.16564   AGAAGCCGCGCCCTC                 GGGT GAA GCCC                 TTGGTGCCGTCGAGC
 Adeh_1275   1  48 223 1478977 .. 1479022 +    -4  -3.31144   CAGCAGCGAGGCGGG CGAGAGC-AGCG-GCCCGGACTC GAG GA-TCAGGGCGCGCTCGATCACG TTCTCGAGCTCCCGG
 Adeh_1267   3  63 216 1467842 .. 1467881 +  -8.4  -3.61398   CGGGGCGAGCGCACG  CGGGCCGCG-GTCCACGGC GAC GCCGTTCACGCGCAGGCCG  TTCTTCGCCCCGAGG
 Adeh_1250   1  54 353 1447113 .. 1447125 + -10.5  -2.70932   ATCCGGCCGGAACGC                GCGGC CCA GCCGC                TCGTTGGCGAGCGCG
 Adeh_1240   0 NONE
 Adeh_1226   6  53   1 1421959 .. 1422004 +  -6.9  -3.21395   GGCCGGAGCGGCTAG TTGAGCGCCA-CC-GGCTCGCC GGCGA GGCGGGCCCGGGTGG-GCGCGA TCTTCTCGGCGAAGT
 Adeh_1219   1  43 191 1412845 .. 1412871 +  -3.8  -3.01712   TCGCGGCGCGGACGT        CGC-GCACCTTC ACGTC GAAG-TGCAGCG        TCTTGCCGGCGAGCG
 Adeh_1215   3  60 229 1408917 .. 1408942 +  -5.9  -3.61398   CGACCTCCGCCTTCA         GCGCCGCGCGG ATCG CCTCGCTGCCC          TTGTTGCCGCAGGCG
 Adeh_1206   1  54 428 1398960 .. 1398982 +  -2.6  -3.61398   GCGCGCTCAGCACGC          CGCCCTGCG GGTAGA CGCCGG-CG           TTGTTCACGAGCACG
 Adeh_1180   4  59 443 1368163 .. 1368212 +   -12  -2.71364   CGGCGAGCGCGCGAT CCAGCAGCCGGCCGGCGGGGCCG ACGAA CGGCTC-GCCGGCCCGGTCCTCG TCGTTGCCGGGCTGC
 Adeh_1163   2  48 189 1337964 .. 1338014 +  -8.1  -2.57132   GAAGTGCTCGCCCAT CTCGACCGAG-GGCGCGTCGATGGG CGC CTCGGCGCCGCGCCACCCGGA-GAG CTTCTCGAGGAGCCG
 Adeh_1160   4  70  25 1334639 .. 1334656 + -14.1  -3.32769   TCCGGATCCACCGAA             GCCGCCC GCCC GGGCGGC              TTCCTCGTTTCCGGG
 Adeh_1153   1  65 201 1325643 .. 1325697 +   -14  -2.82635   AGCCCGGCGAGGACC TCCGCGACCGCCTCCGCGGCGCGCCG CGC CGCCGGCCCGTAGGAGCGCTCGCGGA TGTCGTGCTCCACGT
 Adeh_1141   4  48 -30 1315299 .. 1315321 +  -6.8  -2.82834   GACGCCCATGGCCCG           GCCCGCGGCG GAG CGCTGCGAGA           TCTGGTGATCAGCTC
 Adeh_1141   4  48 221 1315550 .. 1315562 +  -7.7  -2.90075   CGCGACAGCGTCGGG                TCGTC GAT GACGA                TGTCGTTCCCGGCGG
 Adeh_1135   3  65 394 1306428 .. 1306453 + -11.7   -3.2794   CCACCCGCTGCAGGA         GCGCCCACCCG AGCT CGGGGTGGCGC          TTCATCTCGGTCCAC
 Adeh_1113   6  71   2 1284619 .. 1284644 +  -8.9   -3.9461   ACGGAACGGCCTAGG         CCGCGGGAGCCG CCT CGGCGCCC-TGG         TTCTTCTTCCGCGAC
 Adeh_1110   1  54 127 1281014 .. 1281036 +    -9  -3.05963   GATGGAGAGGCCGAG           GCCGCTGCCG CGC CGGGAGCCGC           TCTTCCAGTAGCGGT
 Adeh_1069   0 NONE
 Adeh_1047   2  56 415 1204432 .. 1204466 +  -6.8  -3.35679   CGGCGACGGCCGCCT     CCAGCGCGGCGGCCAG GCC CGCGACGCCGGGCAGG     TTCTCGGTGCCCGCG
 Adeh_1044   3  57 331 1201461 .. 1201471 +  -2.4  -3.82824   TGCCGTCGAGGAACC                 AGCC CAT GGCG                 TTCTTCTCGCTGGTG
 Adeh_1039   5  71 158 1196470 .. 1196493 +  -8.1  -4.03234   TTGCCGCTCTAGCAA          GGTGGAGGG TCGCCT TCCTCCGCC           TTTGTGTCAAGCAGG
 Adeh_1020   1  47 135 1181066 .. 1181080 +  -7.1  -2.78816   CCCGGTACGGCAACC               CGTGC GCGCG GCACG               TCTCCTCGACGATCC
 Adeh_1014   2  45  84 1169970 .. 1170007 +  -5.3  -2.80935   GTTGATGCAGACCGG   CCGGCCGGCGCGCGC-CG TCT CGCGCGCGCGATCGAGGG   TCTCGTCGATCCGGT
 Adeh_1009   6  63 120 1164695 .. 1164709 + -12.8  -2.82015   CGTAGACGTGCAGCA               CCGCGC CCG GCGCGG               TCTGCTGGCTCTCCA
 Adeh_1001  10  65 159 1156492 .. 1156532 + -12.5  -3.28712   CGCCCTTCCACGCGT  CGTCGGCGACGGCGTCCTT CGC GAGGACCTCCTTGCCGGCG  TTGTCCACGAGCGGG
 Adeh_0996   0 NONE
 Adeh_0990   1  41 -60 1140857 .. 1140903 +  -4.1  -2.65993   CGCCGACCCCGCCTG GCAGCGGCGCGTGCGCGCGCGC GACT GGGCGCG-GCACTGGCCGGGGA TCCTGTCGATCTGAT
 Adeh_0979   1  45   5 1128653 .. 1128704 +    -5   -2.8664   TCGAGGCGTGACGCG CCGGCCGTCCACGGCCGG-GCGGC CGGCGC GCCGCGTCAGTCGAGCACG-TCGG TGTACTCCTTCGCTG
 Adeh_0968   1  50   7 1115435 .. 1115464 +  -6.4  -3.17075   GGATCCTGAGCGCGC      GCGG-CGC-GCTCG TGCG CGAGCAGCCACCGC       TTCCGTTCGAGCCCG
 Adeh_0964   7  60  66 1112112 .. 1112161 +  -6.2  -3.61398   CGGTGAGCGCGTCGC GGTGCTTCGGGTGCGCCACCGCG ATGAG CGCGGCGGCGCGCT-GGCGCAGG TTCTTGCCGAACAGG
 Adeh_0964   7  60 410 1112456 .. 1112471 + -11.8  -2.91274   GTGACCTTGGGGTTG              CGGCGG ATCA CCGCCG               TGTCGTTCACGTAGG
 Adeh_0959   0 NONE
 Adeh_0940   2  58 267 1088921 .. 1088976 +  -5.3   -3.6968   AGTAGAAGAACGGCA GGTGGGAGTAGACGACGTCGGCGC-CCG CCA TGGCGCGCCC-CGCCGCCTCC-CCCATC TTGTTGGCGTTGTCC
 Adeh_0925   1  41 104 1074307 .. 1074325 +  -2.2  -2.82516   TCGTCCACGCCGGCG             CGCCGCGC CCA GTCCAGCG             TCTGCTCGTAGGCGC
 Adeh_0914   3  55 210 1061493 .. 1061506 +  -3.7  -3.62046   GCAGGTCCACCCGCA               CGGCG CGCT CGCCC                TTCTTCACCACCTCG
 Adeh_0906   0 NONE
 Adeh_0897   0 NONE
 Adeh_0890   4  80  48 1031209 .. 1031252 + -15.3  -3.62046   GGTAGCCCACGCCCG GCTCG-GTCACGAGCAGGCGC GGGC GCGCCGGCTCG-GCCTCGAGC TTCTTCCGGAGCTCG
 Adeh_0869   0 NONE
 Adeh_0859   6  63 364  998780 ..  998807 +  -3.9  -3.99374   CGCGGCGTTGAACGG        GCCGGCGGGCG CGTCCA CGGGCGGCGGC         TTCTTCTTGCTCACG
 Adeh_0853   5  48 -53  992237 ..  992270 +  -7.4  -2.80816   GCCCCGTATCCCCGC     CCGCCGGTG-GACCA GCCGG TGGTCGTCCCGGTGG     TCTGGTACCTGCCCC
 Adeh_0848   6  66 325  987736 ..  987776 +  -9.6  -3.73224   CGCGGCCCGGACGGT CTCG-GCGCG-GCCGCCCTG CTG CGGGGCGCCGCTCGCGCGGG TTTCGTCGAAGCTCA
 Adeh_0838   0 NONE
 Adeh_0829   6  68 269  966754 ..  966799 + -15.4   -2.8474   CCGCACCGGCTTCTC GCGGCGGGCGCGCGCGTTGCGCG CCT CG-GCCTCG-GCGCGC-CGCCGC TCCTTCTCGCTCACC
 Adeh_0818   8  54 292  951438 ..  951451 +  -5.9  -3.40403   TCGCGCTGACCACCT               GGCCG GTCG CGGTC                TTCTGCTCGCCCGCC
 Adeh_0812   4  50 284  940315 ..  940332 +  -2.6  -3.51825   GCCCCGTAGACGAGC             CAGGTC ACGAGC GACCAG              TTCTCCTTCGGATCC
 Adeh_0791   0 NONE
 Adeh_0788   9 100  30  911388 ..  911416 + -21.8  -4.30719   GTCCGGAAGCACGAA        GCCCCTGCCGTC GCGAG GACGGCAGGGGC        TTTCTTCTGACGGGG
 Adeh_0782   3  57  63  904019 ..  904068 +  -4.2  -3.65046   GCCGCCCCTGGCCGA CCAGCTCGCGCAGCGCCAGCGCGTC GCG GACG-GC-GTCGCCGCG-GAGGTCG TTGTTGAAGTAGACC
 Adeh_0769   3  52 409  887665 ..  887707 +  -9.7  -2.70932   GCCCGGCGCGTGGAA GGTGAGCGCGCTCTTCGCC ATCGC GGCGAGGAACGTGCGCGCG TGCTTCGCCCGGCGC
 Adeh_0758   3  48 438  878037 ..  878088 +  -4.2  -3.29144   GACCACCGTGAGGAA CGTGGTCG-AGGGGTGGAGCAGCAG CTC CAGCATCTTCGCGTCGGCGACCACG TTGTAGGGCGCCTGC
 Adeh_0746   2  69  56  867250 ..  867292 + -14.8  -3.02511   TCCTCGGCGGTCCCG GGCCCGGCT-CCCGGGGCC GGCGCG GGCGTCGGGGAGGCGGGCC TCTTGCCGAGCTCGC
 Adeh_0743   3  44 170  864385 ..  864422 +  -5.3  -2.72344   TCGCGTAGATCACGT   CGGCCTCGAGCTCGTCG GCCT CGATGCGTCCGCCGCCG    TGCTTGCGCATGCCG
 Adeh_0728   0 NONE
 Adeh_0724   4  93  26  839770 ..  839797 + -20.6  -3.50853   CCCCGAGACGCGAAA        CGGCAGGTCCCG CGCG CGGGGCCTGCCG         TTCTCGTTCCGGCGC
 Adeh_0708   5  60 337  824182 ..  824234 + -13.2  -2.62184   CCACAACGTGGACAA CCTCGCCATCGCGCGCATGTGGGC CTCGC GCCCGCGCGCGCGCGACGAGGAGC TGGTCTACGACGCCG
 Adeh_0698   3  72 -11  815505 ..  815525 + -10.4  -3.77196   ACGCCCCCGGTCGCC           GCCGGCGCG TAAC CGCG-CGGC            TTTGCTCGGTGGTGG
 Adeh_0675   0 NONE
 Adeh_0670   6  64 144  776512 ..  776545 + -13.7  -2.70143   CGCAGCGCGCGGAAG     CCGGCGCGCGCGAGC ACGT GCTCGAGCGCCGCGG      TGGTCTCCTTGCCGT
 Adeh_0654   6  65 218  760409 ..  760435 +  -7.2  -3.75153   CGTTCGACGTAGTTG        GGCGCGGCTCG CAAACT CG-GCCGCGCG         TTTCGCTTCGCGGCG
 Adeh_0626   7  54 454  722828 ..  722870 +  -6.1  -3.39327   GTAGATGTCGCCGAG GGTGGACGTGCCCGACGAG GTCCG CTCGTCGGCCCAGTACACG TTGTACGTGTAGCCG
 Adeh_0599   3  57 376  695200 ..  695216 + -11.5  -2.73681   GCCCGGGCAGCAGCC              GGTCGCC GTC GGCGGCC              TCCTTCACCTCGATG
 Adeh_0589   0 NONE
 Adeh_0584   2  46 222  679444 ..  679458 +  -7.1  -2.62983   GCACGTTGCCGGAGA               GCGTG GCCCG CACGC               TGCTGTCCAGGTGGA
 Adeh_0573   0 NONE
 Adeh_0567   2  46   7  660553 ..  660571 +  -4.4  -3.18582   GTTCCCTGACGAAGG             CCCTGCGC CCC GCTCATGG             TTCGTCCCTCGACTC
 Adeh_0561   2  51 120  650006 ..  650022 +  -4.3  -3.35813   TTCCGCCCACGAGTG              CGTCCAC GAG GTGTGCG              TTCGTTGCCCTGGCG
 Adeh_0553   4  48 -48  643346 ..  643386 +  -6.1  -3.05384   GAAGGGCAACCTGTG CCGC-ACCGCGTCCGGCGA GGGCG TCGCCTG-CGCGATCGTGG TTCCGTGAACGCCCC
 Adeh_0549   0 NONE
 Adeh_0546   1  42 225  636355 ..  636367 +  -4.7  -2.70932   GTAGTCCATGAAGAA                CAGCG CCA CGCGG                TCGTTCCGCGCGAGG
 Adeh_0536   1  44 164  628504 ..  628520 +  -5.8  -2.78816   GCGGTCCAGCCGGCG             CGC-GGC CACC GCCAGCG              TCTGGTCCCAGGTCA
 Adeh_0528   4  57  15  620076 ..  620100 + -11.3  -2.78384   ACCGCTCACATGGAC          GGCAGCGCCGC CAT GCGCCGCTGCA          TCTCCTCCGGCGAGA
 Adeh_0520   0 NONE
 Adeh_0515   2  55 407  606046 ..  606074 +  -3.7  -3.61398   CGATCTGGATCGACT        TGCGGACGTTGGC CGC GTCGAGGTTCGCC        TTGTTCCGCCCGCCG
 Adeh_0510   1  42 112  602045 ..  602089 +  -2.5  -3.01791   CGTCGAGGTGGACCT CCTCGAAGCTGGCGGTCGCGC CCA GCGTCAGCGCCGGGATCATGG TGTTGAGGAGCGCGT
 Adeh_0504   3  51 134  595592 ..  595647 +  -3.1  -3.53012   GGACGCTCAGGGTGA GCGGGCG--CGCCAGCGGCGCGGA-CCC CAG GGACTACCCGCCGCTCGTGGTCGCCGGC TTTGCGCCGAGCAGC
 Adeh_0492   2  46  -4  585391 ..  585420 +  -6.3  -2.79183   TCATCCCGATCCGCT       CGTAGCGCGCGGGC GCG GCCCGC-TACTCCG       TGTCGTGCACGTGGA
 Adeh_0483   3  56 337  573070 ..  573125 +  -9.8  -2.90075   GCGGCCGTCGTCCCA CCGCAGCGACG-CGCTCGCGCGCAG CGGCGGGAT CT-CG-GCGAGCGGCGTCCCGGCGG TCTCGTTGCGGGCCC
 Adeh_0470   1  56 142  558157 ..  558188 +   -10  -2.82635   ATCGCCGGCGTCGTG      CGCGTGCGCGTGGG TCGT CCCGTCCGCGTGCG       TGTGCTCGTGGCCGT
 Adeh_0466   3  49 333  552338 ..  552371 +  -8.1  -2.78216   GTAGGCGCCCGGGGT     CGCCTCGCTGGT-CAC CGA GTGCGCCATCGAGTCG     TCGTTGATGACGGTG
 Adeh_0459   6  57  10  543493 ..  543518 +  -3.9  -3.61178   GATTGAGGCTATGAG         CACGGCATGGGC GGC GTCCG-GCGGTG         TTTCAGGTCGATGAG
 Adeh_0451   3  64 460  535228 ..  535256 + -13.8  -2.70932   CGCGCGCCGAGAGGT       CGAG-CGCCGCGG CGAG CCGCGGCGCCGCG        TAGTTGGAGGCGCCG
 Adeh_0444   3  74 334  528352 ..  528398 + -15.6  -3.40403   GGCGCCGCGCCAGCG GGAGCGGCTCGCCGCCCTGCGC CTC GCGCGCGGCCGGGAGCAGCACC TTCTCCTCCAGCGCG
 Adeh_0432   4  53  89  513964 ..  513994 +  -9.7  -2.87132   GATGCGTTGAGCGAG      CCGGGACCCCGAGTC ACC GACCCGG-G-CCCGG      TGTCTGGCAGAGGAC
 Adeh_0427   1  48 250  507666 ..  507676 +  -2.4  -3.41051   TCTGCGCCACCGTGA                 GCAC GAA GCGC                 TTCTCGTCCGCGTCG
 Adeh_0415   2  93  25  488873 ..  488904 + -24.4  -2.52543   CACGCCCCACCTCTC      GCGCGGCGGCCGGG GCGA CCGGGCCGCCGCGC       TCCGTTCGAGGGGCT
 Adeh_0383   0 NONE
 Adeh_0376   0 NONE
 Adeh_0367   4  58 148  430493 ..  430545 +  -8.9  -3.31144   CGGCGAGCGCGGCCC GCACCTCGGCGAGCGCGCGCTCG AACGCCG CGAGCGCCTGCTCCACGGCGCGC TTCTCGCGCTCACGC
 Adeh_0361   7  78  -3  424099 ..  424133 + -12.1   -3.9461   CGACGACCGGACCTG    GTGAGCGGGGGCCCGC GCGC GCGGGCGCCGGCT-AC     TTCTTCTTCGCGAAC
 Adeh_0355   2  54  85  414980 ..  414998 +  -5.8  -3.50853   GGCGCGGTGAGGAGG             GCGGCGGC GAA GCCGACGG             TTGTGGTTCCGGCCA
 Adeh_0350   1  45 398  410801 ..  410838 +  -5.3  -2.80816   GACCGCGAGCGCCTG   CGGGC-CGTAGGCGAGCG TCG CGCCCACCACCGAGCTCG   TGTCGTGGATGCCGA
 Adeh_0343   0 NONE
 Adeh_0324   1  84 -54  382104 ..  382143 + -19.2  -3.14564   GGACGCAGACGCCTG  CCGCGCCGCC-CGCGCCCG CAA CGGGCCCGCGGTGGCGCGC  TTCCTGGGGCGCTGA
 Adeh_0288   0 NONE
 Adeh_0282   2  51 -49  328562 ..  328602 +  -4.4  -3.40403   TGCTCCTGCTGCTCG  CCGGCGCGCCGCTCTGGC TGGTC GCCGCGGCGCTGCTCGGG  TTCTGGTGAGCGCGG
 Adeh_0271   9 100  25  318171 ..  318198 + -22.8  -4.72272   CAGCCTGAAGCACCC        GGGGAGCCGGCA TTCG TGCCGGCTCCCC         TTTTTCGTGCCCGGC
 Adeh_0265   8  56 250  311146 ..  311168 +  -9.8  -2.80492   GGCGCCCGTCGTAGG           CGACGTGCAG CCG CTGCATGGCG           TCGTTGATCGTCATC
 Adeh_0250   0 NONE
 Adeh_0238   2 100 280  278712 ..  278756 + -22.8  -3.09327   ACCTGGGCCTGAGCA CGACCGGAGGGCGCCCGCTT TCCCC GGGCGGGCGCCCTCCGGGCA TCTTCCCTGGCCTGG
 Adeh_0213   3  56 275  240374 ..  240414 +  -7.3  -3.35679   GCACGCGCACGAGCT  CTCGCACCACCGCGCCGGG GTC CTGGGTGTGGTCGAGCGCG  TTGTGCATCCAGGCG
 Adeh_0199   1  48 208  226808 ..  226823 +  -4.7  -3.28712   CATGGCGACCCCCGA              TCGAC CTCGAC GTCGA               TTGTACGGCCGGGGC
 Adeh_0194   5  59 317  223035 ..  223060 + -12.5  -2.70932   CGCCGGCCGGGTCCA         CGCGGCGCAGCC CGG GGC-GCGCCGGG         TCCTTGCCGAGCGCG
 Adeh_0190   7  70 276  219750 ..  219766 + -13.7  -3.31144   CGATGCCGCGGTTCA              GCACGCC GAT GGCGTGC              TTCTCGAGGTCGAGG
 Adeh_0172   0 NONE
 Adeh_0142   2  54 253  167870 ..  167883 +  -9.5  -3.01712   GGTCACCCTGCTCGA               CGGCG ACCA CGCCG                TGTTCGACCGCCGCA
 Adeh_0136   0 NONE
 Adeh_0115   3  63 337  141903 ..  141915 + -10.5  -3.44051   CTTCGCGGCCTTGGC                GGCGG CGA CCGCC                TTCTGGTGCTCGAGC
 Adeh_0104   2  68 455  127197 ..  127245 + -15.4  -2.82623   CGGCGGGGCGCGCCG CGCGGAG-CC-GGGGCGCG-CCG GGGCGA CGGTCGCGCCTCAGGGCTTCGCG TCCTTGTCGGCGAGC
 Adeh_0092   3  52 213  111834 ..  111875 +  -8.8  -2.78384   TGAGGCCGTCGATCT CCGGG-GCCTGCTGCGCGTGG CGG CCG-GCG-AGCAGGTGCTCGG TCTCCTCGGCGCGGC
 Adeh_0080   2  54 274   95941 ..   95951 +  -2.4  -3.61398   CGCCCGAGATGCCCG                 CGCC GGT GACG                 TTCTTCACCAGCGCG
 Adeh_0071   4  57 312   87993 ..   88017 + -11.5  -2.70932   CTTCGTCTTCTCGGC          GAGCATCGACA GGA TGTCGATGGTC          TGCTTCGCGAGCAGC
 Adeh_0044   0 NONE
 Adeh_0035   1  64 154   46149 ..   46191 + -12.7  -3.01712   GGCCCCACCTTCCGG TGATCGAGCAC-CCGCCGCGC CTT GC-CGGCGGAGCGCTCGAGCG TGTTCGGCGCCACCA
 Adeh_0031   3  46 145   38496 ..   38535 +  -2.8  -3.31144   CCAGATGTCCGTCTT GTAG-CTGCC-CGGGAAC GCGGTG GTCCCCGTGGCCGTCTGC  TTGTCGCGGTCGCCG
 Adeh_0018   8  72 143   22063 ..   22085 +  -2.6  -4.50058   CGCCGTCCCAGTGCG           TCTCGCGG AGCACGA CCACGAGG           TTTTGGTTGTCGGTG
 Adeh_0007   7  66  -9    9250 ..    9284 + -14.8  -2.62184   CGGGGGGACGCGTCC     CCCCGGCTAGGCCTCG CCC CGCGGCGCGGCCGGGG     TGCTCTCGGGCGCCG

SUMMARY

821 putative operon ends contain 2336 possible terminators.
Percent operon ends hit by terminators of confidence >= x:
	x	#>=x	hits>=x	%hits>=x
	100	34	29	29	4 %
	99	34	29	29	4
	98	34	29	29	4
	97	34	29	29	4
	96	34	29	29	4
	95	43	36	36	4
	94	43	36	36	4
	93	47	39	39	5
	92	47	39	39	5
	91	52	41	41	5
	90	58	44	43	5
	89	62	46	44	5
	88	67	49	47	6
	87	67	49	47	6
	86	71	52	50	6
	85	72	53	51	6
	84	75	54	52	6
	83	77	55	53	6
	82	81	56	54	7
	81	83	58	56	7
	80	88	61	59	7
	79	91	61	59	7
	78	92	62	60	7
	77	93	63	61	7
	76	97	65	63	8
	75	100	67	65	8
	74	105	72	69	8
	73	108	75	71	9
	72	122	85	80	10
	71	131	93	87	11
	70	140	100	92	11
	69	154	111	102	12
	68	163	117	108	13
	67	176	125	115	14
	66	191	140	128	16
	65	206	153	138	17
	64	224	167	147	18
	63	255	192	163	20
	62	265	199	166	20
	61	292	223	185	23
	60	315	244	200	24
	59	336	263	212	26
	58	390	308	241	29
	57	434	348	265	32
	56	482	384	286	35
	55	531	425	311	38
	54	593	483	342	42
	53	664	530	360	44
	52	753	601	398	48
	51	837	660	423	52
	50	917	729	452	55
	49	983	781	468	57
	48	1139	899	519	63
	47	1259	993	540	66
	46	1467	1149	582	71
	45	1588	1223	595	72
	44	1712	1315	614	75
	43	1790	1358	624	76
	42	1934	1467	646	79
	41	2128	1598	668	81
	40	2185	1628	671	82
	39	2327	1733	685	83
	38	2336	1739	686	84
	37	2336	1739	686	84
	36	2336	1739	686	84
	35	2336	1739	686	84
	34	2336	1739	686	84
	33	2336	1739	686	84
	32	2336	1739	686	84
	31	2336	1739	686	84
	30	2336	1739	686	84
	29	2336	1739	686	84
	28	2336	1739	686	84
	27	2336	1739	686	84
	26	2336	1739	686	84
	25	2336	1739	686	84
	24	2336	1739	686	84
	23	2336	1739	686	84
	22	2336	1739	686	84
	21	2336	1739	686	84
	20	2336	1739	686	84
	19	2336	1739	686	84
	18	2336	1739	686	84
	17	2336	1739	686	84
	16	2336	1739	686	84
	15	2336	1739	686	84
	14	2336	1739	686	84
	13	2336	1739	686	84
	12	2336	1739	686	84
	11	2336	1739	686	84
	10	2336	1739	686	84
	9	2336	1739	686	84
	8	2336	1739	686	84
	7	2336	1739	686	84
	6	2336	1739	686	84
	5	2336	1739	686	84
	4	2336	1739	686	84
	3	2336	1739	686	84
	2	2336	1739	686	84
	1	2336	1739	686	84
	0	2336	1739	686	84
