# Supplementary material for: Rapid, accurate, computational discovery of Rho-independent transcription terminators illuminates their relationship to DNA uptake
Source: Genome Biol. 2007 Feb 21;8(2):R22. doi: 10.1186/gb-2007-8-2-r22 (PMC1852404; doi:10.1186/gb-2007-8-2-r22)
Supplement: Additional data file 2 — As described in the text, the entire robust tail-to-tail region is searched; if the region is less than 500 nt, then the 500 nt downstream of the stop codon is searched (stopping if a gene start is encountered). In the case of ties, all terminators with the high score are output. [file gb-2007-8-2-r22-S2.zip › Anaplasma_marginale_St_Maries.ttperf]

     AM008   3  54 459    4714 ..    4728 -  -4.2  -3.61517   AGCGGCGCGGAAGAA               GGCTGT ACG ACAGGC               AAAATGTTGCCATTA
      trpS   4  61 415    7964 ..    7980 -    -5  -3.84185   CCCACTGAAATAGAA              GCCTCG AGAAA CGCGGC              CAAGCTATCCACAAC
      phnL   3  65 195   14864 ..   14880 -  -2.1  -4.60041   ACCCATTTGCAAAAA              GCCCTCC TAA GTAGCGC              TTGCCGCCTTGCGTA
     AM027   6  52 138   22750 ..   22777 -  -7.1  -2.71144   GAGCTGTGCTAACGA        CATAGCCCT-GA AGACG CCAAGGGCTATG        ACTCTCTGCATTTGG
     AM038   3  66 128   28654 ..   28679 -  -5.3  -4.24948   GCATGATAGGCAAAA         GGGAGTTCGCA GTGG CGAGCACTCCC          CTTATAGATACGCCT
      orfX   5  64 215   32909 ..   32928 -  -8.6  -3.19463   GCTATGAGCTACTAA            CCCGCAAGT CTT ACT-GCGGG            TCGGAAGTACTATTC
      rpsP   9  69  31   43326 ..   43338 -  -6.9  -4.06491   GCAAGCCGACACAAA                CGCCG CCA CGACG                CGGCACCGGCCACCA
     AM071   3  67  23   50863 ..   50876 -  -9.5  -3.02144   CTATGCCCCCGAAGA               GGCGC GCTT GCGCC                CCCGGGGAAGTATGT
      orfX   0 NONE
      msp4   4  79  15   71734 ..   71767 - -12.7  -3.11999   ACCAAAGTGACGCAA     CATGTGGCAAAGA-CT TTT AGATCTTTACCACATG     TGAAAAGCCCACAAT
     AM113   3  50 -50   90553 ..   90583 -  -6.1  -2.59431   CGCTGGTAGAAGTCA       GATACCACCGCCT GCCCG AGGTGGTGATGTC       TCTTTCGAATTTCCA
      ribA   4  47 218   97071 ..   97088 -  -5.5  -2.53119   AACGCTGCAGAACAT             CATTCGC AAGG GCGATTG              TGACGGAGAGCTGAT
  msp1Bpg3   6  51 365  111871 ..  111882 -  -5.8  -2.85351   TGGTGGCATATTAGA                CCGT GTTG ACGG                 GTTCATGTTCACGGC
      ccmA   3  57 247  122408 ..  122419 -  -7.2  -2.91099   CACACGATAAAAGAC                GCCG TGGT CGGC                 TATGTGCGCGCAGTG
      ligA   4  55 275  129848 ..  129887 -  -2.3  -4.11484   TGGAATCTCGCAAAA  GTTGGTT-GCTTCAAAAG TTGAG CTTGTGAAACTAATCAAC  AAAATACATAGCAAC
      ruvB   3  65 303  148044 ..  148060 -  -8.7  -3.16564   TCGTGAGGTCAGCAA              CAAAGGC GCA GCCTCTG              CCTTCATTATTTTTT
  msp1Bpg1   3  56  77  159390 ..  159418 -  -5.1  -3.53444   GGATGCCGCTTCAAA        GTTGGAGCAGCGC ACG GCACGGCAGCAAC        CCGCGATACAACAGC
       gor   4  60 357  177211 ..  177242 -  -8.1  -2.94322   ATCTTACCTAAAGCA      GCAGCAAGACGGTC TACCT GACC-TCTTGCTGT      ATCATATGCTAACTC
      glnA   4  91  34  185407 ..  185422 -  -6.8  -5.10933   TTACGTAAAAGAAAA              GCTCCC GGGC GGGAAC               GTCCTTGTTGCCTAT
      rnhB   2  48 187  223973 ..  223986 -  -4.5  -3.05844   GTTGGTAGGCTAATA               CCTGC GGGT ACAGG                GTTCATTATGAACAA
      murE   4  77 465  237014 ..  237028 -  -9.2  -4.11216   TTGCGATGTTCAAAA               CAGGCC ATC GGCCCG               GGTCGTACTGCTCAA
     AM291   2  46 184  249114 ..  249128 -  -2.7  -3.31144   TTTGCAGGTCTACAA               GCTGC CTGTT GCTGC               CTTGCTCTCCATCAC
      thiD   4  67 121  251717 ..  251735 -  -9.6  -2.88544   CGGTACCGCTAGATA             GCGACAAA TAA TTTGCCGC             GGGACGTTTGCGATA
     AM320   7  61 151  270421 ..  270435 -  -2.8   -4.4267   TCCTAAAATCTAAAA               TGAAGC TGG GCTTGA               GCACGCACTGCTATC
     AM324   9  59  -2  274833 ..  274843 -  -5.4  -3.71915   TCAAAAAAACAGTAA                 TAGG TGG CCTA                 AGCCATCGCAGGTGC
       smf   6  55 115  282827 ..  282838 -  -5.8  -3.25475   TGGAAGAGATGAACA                GCCT GCTG AGGC                 AGATGGAAGATACTC
     AM347   2  69 173  292950 ..  292962 -  -7.7  -3.84808   CCTAATTTACAACAA                CAGCA TAC TGCTG                CTACTTAAGGAGATG
     AM354   5  79 128  298101 ..  298119 - -13.2  -2.72568   TGGAAGAGGAAATAT             TGCGGACT GCA AGTCCGCA             GGCCGTGGTAGGGGA
     AM382   6  65 331  336329 ..  336355 -  -9.5  -2.61383   ATGTGGATGCATAAG        TCTGCACCACCC CAGT GGG-AGTGCAGA         TGTGAAATTGCGGAG
     AM395   6  61 425  350992 ..  351009 -  -5.5  -3.96531   TTAGAGAGTTAGAAA             TGCACAC TAAG GAGTGCA              CAATCTGCCACAATT
     AM401   2  41 333  355918 ..  355944 -  -2.2  -3.01712   CTTTCGGGTGTAACA         TGACGGCTGCAA GGG TTACAACCTTCT         GCGCGATCGTCAATG
      nadE   3  64 -25  375142 ..  375168 -  -7.2  -3.59979   GCCCCGCACCGGAAA         CTTATGGGCTGA TGA TCGGCCCACACG         GGGCCTGTTGTAGCT
       ssb   5  52 389  383958 ..  383984 -  -3.4   -3.7941   CATTTTCCAGAAGAA         GGGGGGGGGGAG TAA CAGCCCCGCACC         GGAAGCTTATGGGCT
     AM431   3  45  88  390940 ..  390956 -  -3.5  -2.89742   CCGAATGCTCAGATA              GCCGCGC CTG GAGCCGC              TGTCTTGTGTGTTGC
     AM435   4  47 281  394644 ..  394654 -  -3.2    -3.494   TAACCGCTGACATAA                 CCAC ATC GTAG                 GCACTGCTCGAATCT
     AM435   4  47  24  394899 ..  394911 -  -3.3  -3.48395   ACTGTGTGTATACAA                GCTCT GGT AGCGC                ATTTGGGAATATATT
      ccmE   2  70 200  406047 ..  406058 -  -2.2  -4.98758   AAAAACGGACAAAAA                CACC CATG GATG                 CGCTGTCAGATGGAG
     AM475   5  46 345  429108 ..  429124 -  -2.9  -3.29144   CGATCTTGCTGAGAA              GGAGATG CTA CACCTGC              ATGCTTCATTGCTGA
     AM486   8  95 305  440832 ..  440846 -  -5.6  -5.55769   GCGGATAACAAAAAA               TGCTGC GGA GCCGCA               CAATCGTTTTTCTGC
      rpoD   4 100 -31  444822 ..  444844 -  -9.9   -4.8667   CAGACGCTAGAAAAA          GCCGCG-TAG CTTC CTAGCGCGGC           TGGGGTGCCGCAATT
     AM504   5  81 260  458594 ..  458606 -  -6.3  -5.01811   CTATCAAAGGAAAAA                GTGAT GAT ATCAC                GCTGGAAGAAGCTGT
     AM516   2  49  40  467753 ..  467767 -  -3.4  -3.54935   TAAACGCTCTGCAAA               CCCGCC ACC AGAGGG               AAAACAACCTTTCTC
     AM529   3  47 -15  483112 ..  483129 -  -5.5  -2.66733   TTGCAAGGTACACGA             CGTCAGA CGCT TCTGCCG              AAAGACTTATTCCAC
      thiL   5  66 330  512599 ..  512621 -  -4.8  -4.29738   CGAGACCCATGAAAA           CACTGCAAAC CCC GCTTGCAAGG           CTGAATCCAGAAGGC
      ksgA   0 NONE
     AM562   2  55 322  520846 ..  520856 -  -2.4  -4.07568   TTTCTGGGCTCAAAA                 CCGC GGT GCGC                 TATACCATCGCCAAG
      ubiG   2  44 -34  523570 ..  523588 -  -4.5  -2.58861   TATGATCTCCAGAAG             TGGCTGC TATAT GCAGCGA             GCAAATAATTCACAT
       gcp   0 NONE
     AM595   2  64  -9  541896 ..  541910 -  -8.5  -3.33171   CGCAATAAGGACGAA               GCGCG TTACT CGCGC               ATCTTGGCCTCCATT
      mraW   5  60 333  546157 ..  546170 -  -8.1  -2.88579   GTAAGGTTTCATATA               CAGGC TCAA GCCTG                TTTTGTATGTGGGGC
     AM615   1  51 397  555471 ..  555487 -  -5.1  -3.17146   CCGGGCGATAATAGA              TGCACGT AGG AAGTGCA              GGATTAACAATACTG
     AM626   4  47  30  565198 ..  565215 -  -3.3  -3.41836   ATATGTACCTAAAGA             CGAGTGA CTGA CCACACG              TACGCCACCGGCTAC
     AM630   6  65  74  570155 ..  570175 -  -2.5  -4.61633   AGACACCCCCAAAAA            CAGAGGG TTGCTCC CCCCCTA            CTCAAGCCGCGAGTC
      nuoH   7  66  43  582433 ..  582453 -  -5.3  -4.13767   TCCCCCAGCCTAAAA            GTTCGCGAG CGG CTTGCGCAC            CCGACCTCTAGGCAA
      truA   4  66 333  600798 ..  600814 -  -2.9   -4.6759   AATAGGTGAACAAAA              GCCTGAC GTT GTAAGAC              TGCTTGGGTCACCAG
     AM676   4  53  37  617038 ..  617052 -  -6.4  -3.08173   ACCAAGCTTACTGAA               GGTCTG CAT CAAACC               CGAAAATGGACGTTC
     AM683   7  54 389  621835 ..  621851 -  -6.6  -2.87564   TTACCTCCGGAGACA              GTGATG AGGGA CATCAC              CTGGATGCAAGAGAT
      nuoI   3  78 399  644984 ..  645025 - -13.7  -2.61274   CCCAGCCCAACCAAT GCCACCACCTCTGCACCGT CACT ACCCAGCAGAGGTGGTAGC  CTTGGTGGCGGTGCC
      typA   7  50 108  664723 ..  664734 -  -4.4  -3.25942   ACTCTTGCAGAGCAA                TACC ATCG GGTA                 GCGCGCTCTCACCCA
     AM778   4  73  27  708706 ..  708737 -  -9.2  -3.70853   CTAATCAGGTAACAA      CCCCGCCAGCAAAG TAAG CGCAGCAGGCGGGG       ATTTGCTTCTTCCGA
      murF   5  70  81  732498 ..  732510 -  -9.1  -3.52341   AGGTGAACAGCATAA                CGGCT ACC AGCCG                CGGAGAGGGGGGGTT
     AM858   7  86 177  791155 ..  791168 -  -8.1  -4.61199   ATCCCACATACAAAA               CAGGC TTGA GCCTG                TATATGAAACCTTAC
      thiO   7  56 358  796769 ..  796788 -  -7.2  -2.78679   GTGCCCGAGGCAAAT            GACATAAG AAAC CTCATGTC             CTTCGACAAGCGCGA
     AM884   2  62 386  813758 ..  813771 -  -6.7  -3.60098   ATGCTGCATTGGAAA               GCACA AATA TGTGC                TTCACTGCTTTTACC
     AM923   7  67 316  841310 ..  841320 -  -6.8  -3.86202   TGCTATCAGAGTAAA                 GTGG GGC CCAC                 TCAATGGCTTGAGCC
     AM936  10  58 271  858004 ..  858022 -  -6.6  -3.18386   ACACGCCACAATACA             GCCCAACA CAC CGCCGGGC             CACAACGACCGCCGA
      glmM   3  52 196  862342 ..  862361 -  -2.8  -3.68936   TAGCAAGTCTAAGAA            TTC-GCCGT TTC ACGGCAGGA            CCGTAAAAGGTAAGG
     AM947   1  47 227  867959 ..  867969 -  -3.2  -3.34398   CTCCTGTCTTAAAGA                 GCAC ATG ATGC                 TTGGCACGAAGCCGG
     AM959  10  61 269  878296 ..  878325 -  -5.5  -3.91412   ACGACAGCGTAGAAA       GCCTCGCGGACAG AATA CTGGCTGCGGAGC        ACGTGTGCTACCCTG
     AM959  10  61  25  878535 ..  878569 -  -8.7   -2.5294   CACTGTGTACAACAT    GCAGCACTACACAACA TTAT TGT-GCACAGTGCTGC     TATGGCGCAGAAGTA
     AM976   6  71  66  891840 ..  891860 -  -5.3  -4.57837   AGATGTGGTCAAAAA            GTACGGCCC GCT GAGCTGCAC            CCGCACGTAGCCTCG
     AM982   2  52 117  895865 ..  895876 -  -3.6  -3.51924   TGTGCAGTGAGATAA                GCGG TTGA CCAC                 TAGCGCCGAGACAAC
      orfX   2  56 294  900479 ..  900489 -  -5.4  -3.54027   TTAGGAAAAACAAAG                 GAGA AGG TCTC                 AGCATCCTTCGGGCT
      metS   1  42  25  906745 ..  906761 -  -2.1  -3.11341   AAGTGGAGTTAAAAC              TCGGAGC ACG GCCCCAT              CACAACAGCGAATTC
    AM1010   2  55 136  913405 ..  913418 -  -2.3  -4.08767   CGTATTTCGGGAAAA               GGGAC AGCC GTCAC                ATAAGGCATGCATGG
      dnaN   8  79 209  918452 ..  918476 - -12.1  -3.21934   GCTCTTGGACAAAAT          GCATCACCCGG GCA CCGGATGTTGC          GCGACAGCGACAGTA
    AM1027   9  58 -21  928265 ..  928278 -  -8.1  -2.67515   TGCACGATTATATTA               CACCG CCTT CGGTG                ATGCTTGTTAGCATG
      acnA   5  61   9  930685 ..  930711 -  -5.1  -3.92604   AAGATTATAGAATAA        GCAGTGCG-GCC GAAA GCCACGCACTAC         AGCCTACGTCACGCA
    AM1048   3  49   5  941474 ..  941500 -  -5.1  -2.92192   TTCTAGGCAACTATA         GAGGCAGCA GGCTAGTAT CGCTGCCCC         GCCTCTACTTCTTTG
    AM1073  12  82 473  971359 ..  971378 -    -7  -4.79352   GGAGGCACAACAAAA            GAGGCCGC ATCT GTGGCCCC             AGTGAAAAAAACGGG
      pgsA   6  64 350  993151 ..  993165 -  -2.7  -4.49389   AGGTTACAACTAAAA               CAGCG CCTCC CGCGG               TTCTGCAGGATTTGC
     surf1   5  64 406  997713 ..  997723 -  -3.2  -4.55016   ACAAAAAAGCTAAAA                 GTCG GTC CAAC                 GCGCTTGGGCTAATG
      ftsA   3  52 142 1006043 .. 1006056 -  -6.7  -2.66316   CCCTTCACCAGAGCA               CGATG ACGA CATCG                CAAAAAAGCTTCACT
    AM1121   8  66  54 1015086 .. 1015104 -    -6  -3.99228   GAATTTAAAATAGAA             GCTTTCAC CAT GTTAAAGC             ACATGCTGTTGAAGT
    AM1135   6  54 218 1023807 .. 1023819 -  -4.1  -3.72576   GTTCGGCCCAGGAAA                TCCAG AGC CTAGA                TTCATCCTTAAAAAT
    AM1141   1  43 -25 1028748 .. 1028770 -  -4.1  -2.69151   GGGTTGCACACACTA          CCCTCTTCTG TGCG CAGATG-GGG           TGTTTTTGGGTCGGT
    AM1145   4  51 162 1032261 .. 1032293 -  -6.1  -2.75022   CCTTCTAGATAGAAG      GCTTAGGGGGAGTGC AAT GCACTCCCCCTTTTT      ATTTGTCCCGTTGAG
    AM1168   6  67 238 1043202 .. 1043230 -  -7.4  -3.75665   GGAGATTGCACCAAA       CCGCCGGA-A-GGC AGG GCCACACCCGGCGG       AGAGTAGCTTGCGTT
    AM1193   3  76 453 1066040 .. 1066054 -  -4.2  -4.95155   CTGACATCACAAAAA               GTCTGG CTA CCAGAG               CCAAAGAGAGGAAAT
    AM1209   3  70 181 1077344 .. 1077360 -  -2.9  -4.87273   AACATCGTACAAAAA              GCCACAA AAT TTGCTGC              GGAATATGTAGATGC
      omp6   6  49 271 1087699 .. 1087709 -  -3.2  -3.59301   AACGCAGATAAAAAC                 CTCG CAG CAAG                 TGACTGCTCAACCGG
      rpsT   4  69  92 1100102 .. 1100112 -  -6.8  -4.08767   CTCACGGCGCTAAAA                 GCAG CCG CTGC                 ATAGAATTTTTGTAC
    AM1239   4  59 141 1103856 .. 1103866 -  -3.2  -4.25283   ACCCGCTGAGGAAAA                 CGTC GCC GACA                 CCTGCCCGACATGTC
    AM1239   4  59  52 1103934 .. 1103955 -  -8.1  -2.73681   TATCTATTGCAAGGA           GCACCACAGA TTT TCT-TGGTGC           TTCTTGCACTGTCCT
    AM1254   2  46 324 1113738 .. 1113751 -  -3.8  -3.09635   AGTCCCAGTACTGAA               GCTG ATGATA CAGC                GACTGTTGTTATATG
      cinA   2  54 360 1124382 .. 1124400 -  -3.1  -3.94438   GAGTTCAATAAAAGA             CAGATAG AGTCA CTTTCTG             GAGTTGAAAGGCCTC
    AM1275   3  51 114 1128094 .. 1128113 -  -5.6  -3.10641   TAATTCATCACCCAA            GGTACGCC GCAC GGGGCACC             CCATTCCGGCATTAA
      ftsW   6  59   4 1135460 .. 1135471 -  -3.6  -4.05208   AGGTAGAGCAAATAA                GGGC ATAA ACCC                 AGGTTAAGCGTCGAG
      nadC   5  57 372 1143893 .. 1143905 -    -2   -4.2772   GTTAAGGAACATAAA                TTCT TCACT AGAA                GATCTTCTGACTTGC
      fdxA   6  65 205 1152812 .. 1152826 -  -2.1  -4.63172   TACCAAATGAGAAAA              GCGTCC CCGG GGA-GC               GAGTTTTATGTAGTT
       dfp   1  47 276 1172450 .. 1172460 -  -4.6  -2.97747   TTCCGATATTACAGA                 CGAG ATG CCCG                 CTGAGATTGTTGCTG
      purF   4  46 232 1176447 .. 1176468 -  -2.9  -3.27408   CGCTACTGAAATATA           GCATTGTTG CTGA CAGCACTGC            TGGTGGTGACGTGCG
      tldD   2  46 379 1194652 .. 1194665 +  -3.8  -3.05384   GCCCAGTGCAGTAGG               CCTC GCAGCG GAGG                TTGCCTCAGCGCAGC
    AM1337   5  68   1 1176566 .. 1176578 + -10.5  -2.61199   GACTCTTGCGCTTAA                GCGCG CGG CGCGC                CTTGGTTGAGAGTTG
      ilvC   4  54 408 1154907 .. 1154918 +  -4.4  -3.64703   CAACAACGTTGGGCC                GAAC TTCA GTTC                 TTTGAGTGAGGAGGA
    AM1303   8  73 319 1149764 .. 1149782 +    -3  -4.94487   GGTCCTTAACACTAT             GTTGCCAT AGT AGGGCCAC             TTTTCTCTTTTGTAG
    AM1298   4  68 291 1146041 .. 1146055 +  -4.2  -4.54047   TAAATACCTTCTCGA               TCGACG CCT CGTCTA               TTTTATATAAACTCA
    AM1286   2  48 137 1135587 .. 1135600 +  -3.8  -3.25896   CCGTAGCTGAGAAAC               GGCA GTGCGA TGCC                TGTTGTGGGTAGTAA
      infC   5  69  18 1127838 .. 1127861 +  -6.7  -3.97406   AATATCGTCCCCCTG          CTACCAGGC ACATTC GCTTGGTGG           TTTCTAGAGTTTTAC
      orfX   3  79 410 1114420 .. 1114438 +  -6.6  -4.72272   CATGACTATCCTCCG             CGCGTGCC CTG GGTACGCC             TTTTTGATGGAAACC
    AM1238   8  86 306 1104222 .. 1104233 +  -5.8  -5.15634   CCAAAGCAGTACATG                TGCG TTGC CGCA                 TTTTTTGGTAAAGTG
    AM1232   3  44  45 1100000 .. 1100015 +    -4   -2.7317   TTATTCACAGGCTTG              GC-CAGT GCA ACTGCGC              TAATTACACGTGTCT
    AM1226   6  72  17 1095531 .. 1095574 +  -9.6  -3.48668   CGCCTTCGTTTTTCC TGGTAGCTGACGGCAACAGC GAGA GTTGTTGCGGTCGGTTGCGA TTGTGATGTGCTGGT
      recF   4  70  39 1088022 .. 1088036 +  -8.6  -3.65425   CCCTAGCAACAAGAA               CAAGGA GTT TCCTTG               TTTCCAATGTCTACC
      ispB   3  58 183 1077649 .. 1077673 +  -6.5  -3.28791   AGCCGGCACTGGTGG          TACACTTGGAG CAT TTCTGAGTGTA          TTCTCCCCACACCGT
    AM1200   4  65 127 1071196 .. 1071208 +  -9.1   -3.1485   CTAAGTCGCTCCGTA                CCGTG TGG CACGG                TTGGGTAGTTGATTG
      fbaB   7  66  19 1067587 .. 1067611 +  -3.6  -4.57474   GCTGGGTGGCAGAAT         GGTTTATGCAG AGGA CTGCA-AATCC          TTTTATATCGGTTCG
    AM1185   5  61 323 1059423 .. 1059436 +  -3.8  -4.25661   TTTTCCTTAATCATG               CGCA TTTTGT TGCG                ATTTTTTTTGTTCAT
      valS   4  55 391 1049477 .. 1049489 +  -7.7  -2.64422   AACATTGGGCCCGAA                GTGTG CCC CACAC                TGATGTGCAATCTAT
      omp5   3  59 -23 1043077 .. 1043094 +  -3.3  -4.18018   TACTCTGGTTGCAAT             CTGGGGC TGAA GCTCGAG              TTTTAGCTACGCACG
    AM1146   2  48 363 1033853 .. 1033869 +  -5.1   -2.7224   GTATCCAATGCTAGT              TCCCTAC CTA GTAGGAA              TGCTGTGTCATCTCC
      secA   3  50  34 1015341 .. 1015351 +  -2.4  -3.69216   TGGGCCCGCGTCGTC                 GCAC TCA GCGC                 TATTTTCACTCACAC
    AM1114   5  54 282 1006355 .. 1006367 +  -4.9  -3.53012   CTGTCATACTCTTTG                TTCAT ACC ATGAA                TTTGAGCAGGCAGAC
    AM1091   2  54  54  985930 ..  985942 +  -4.9  -3.55444   ATCTCAAGCAGCGTT                TTTTC GCT GAAAA                TTTGCGGCATAGGCC
     grxC1   4  57 425  980217 ..  980235 +  -5.9  -3.43071   GCCGGGTATTTTGCA             CCTCCTG ATATA CGGGGGG             TTGCTTACTATCAGG
    AM1077   1  52 169  974289 ..  974299 +  -6.8  -2.52464   AGAATATCGTGGGCT                 GAGC TCC GCTC                 TCCCTTAGCACCAGG
     cox11   2  59  43  971884 ..  971898 +  -2.7  -4.15565   TACGCCGAAAGGTAC               GACGG AGGCA CCGCC               TTTTGAGATCCTGAC
    AM1046   3  53 191  941665 ..  941684 +    -5  -3.25223   ATTTCCCGCACCTTG            TACTGCCT AGCG AGGAAGTA             TTCGTAGTCTGCCTC
    AM1030   5  56 169  930853 ..  930865 +  -3.3  -4.08394   TCCCTCTCAGAGCCA                TCCGC TTC GCGAA                TTTTGCACACAATCT
      glmS   3  60 397  918715 ..  918730 +  -6.8   -3.4252   CATTATTATGTGCAT              GGAGCC GCCG GGTTCC               TTGTCCTGAATCAGC
     omp15   0 NONE
     AM975   8  62 330  892200 ..  892210 +  -2.4  -4.56597   CATCTACGTAGCACA                 CGTC ATA GTCG                 TTTTTACACAGGGCG
     AM957   7  69 178  878625 ..  878645 +  -6.8  -4.11216   GGTTGCGCGACAGTC            TTGGGTGC GACAG GCTCCCAA            TTTTGGGGATCAGCA
      clpB   6  71 199  871966 ..  871976 +  -6.8  -4.17516   ACTTGCGTGTGCAAT                 CCGA GGG TCGG                 TTTCTCTACTTTCGG
      pyrC   3  51 471  862894 ..  862909 +  -6.1     -2.84   AAAATTTGCAGCGCG              GCGAC CAGGCT GTCGC               TAGTTGTGGAATGCT
      carB   3  63 350  857427 ..  857457 +  -5.4  -4.09353   CTCTACGAGGATAAC      CATGCACCAGACG ATCAAC CGCC-GGTGCGTG       TTGTATTTTTCGCTA
      carB   3  63 365  857442 ..  857460 +  -5.3  -3.96999   CATGCACCAGACGAT            CAAC-CGC CGGT GCGTGTTG             TATTTTTCGCTATGA
     AM927   3  54 118  848472 ..  848482 +  -4.6  -3.53012   GCGGCTGAGGAACTT                 GTGC ATG GCGC                 TTTAGACCAGCCGCC
      hemH   2  44 213  841846 ..  841867 +  -3.7  -2.86271   GCCTTTGATAAATAT           GGTAGCGAA GTTT TTGGCTATC            TCCTTATAGTCCGCA
     AM882   3  48 358  814456 ..  814479 +  -4.5  -3.09452   CGTGGCTGCACGGTG          CCGGGTAGCG CGGGC CGG-ACCCGG          TGTGTATTACCAAAT
       tgt   1  51  42  805083 ..  805116 +  -5.9  -2.86271   GTTGGTGGCATCTAG     GGGATAGAAAGAGCG CACC CGCACTATCAATTCC      TGGTTATGCTGCAGA
      ssnA   3  49  80  801326 ..  801337 +  -5.8  -2.52464   CGCAACACCTAAACC                CCTC CCCC GAGG                 TGCGTTCCCAACCAC
     AM862   7  56 122  797238 ..  797253 +  -7.5  -2.79518   TTCCTGAATGCAGAA              GCCCG GAGTAG CGGGC               ATTTCCACATTTTAG
      purA   5  65 381  791722 ..  791735 +  -2.3  -4.66537   TGTGCCCTAACCCTG               CACCA GAAC TGGCG                TTTTCTATTAGGCCA
      sfhB   3  49 252  766096 ..  766108 +  -3.3  -3.61398   CTTCGTCTTACGGTT                GGAGT GCG ACACC                TTGTTACCGAAGGAC
      pstA   3  46 -30  754723 ..  754747 +  -2.1   -3.4529   GATAGCCGATCTCAT          CAGAAAGCGAT TTG ATCACTTTTCG          TTCTAGTGGTCCTCT
     AM809   3  52 283  735105 ..  735121 +  -4.3    -3.494   TGCGAGCCAAGCGTA              GCGAGTG TTA CATCCGC              TTCTGTACCCGCTTC
     AM776   3  59 362  708706 ..  708737 +  -7.2  -3.04089   CTAATCAGGTAACAA      CCCCGCCAGC AAAGTAAGCGCA GCAGGCGGGG       ATTTGCTTCTTCCGA
      prfA   4  65   0  702061 ..  702074 +  -9.5  -2.74263   GCAGATTTCCTCCTA               GCGCG CTAC CGCGC                ATTTACCCATAACCT
      serS   5  62 156  697219 ..  697231 +  -7.7  -3.35679   CATACAGTTCACAAA                TGCAC AAG GTGCA                TTGTGCCTCAACCCC
      miaA   5  56 174  693561 ..  693571 +  -6.8  -3.12999   CAGCTAGCACGCCGT                 GCAC TAT GTGC                 TTAACTCTAAACTCC
      terC   2  69 392  670310 ..  670328 +  -6.7  -4.06505   CGACTTGTCCCCAAT             TGCCACG AACAC TGTGGCA             TTTCTCGTGTCTTCA
      orfX   3  51 255  663802 ..  663812 +  -5.4   -3.1372   GTCGGTGGTACCAAG                 CACT TCA AGTG                 TGTTGGTGCCCAGTA
     AM712   2  55  82  658220 ..  658236 +  -7.9  -2.71144   AACACAAGGAAACGC              GGCCTCC CTC GGAGGGC              TGCTTCGCGCACATG
      ankA   7  86  59  644678 ..  644694 + -15.1  -2.90813   GAAACTTGAATCGCC              GGCGCCC AGG GGGCGCC              TCATTTCCCCGGATA
     AM689   1  41 220  632520 ..  632536 +  -2.2  -2.87132   GCAGCAGACCTACAC              GCCACA CGGGC TGTAGC              TATATCCAACAAAGA
     AM682   5  83 398  622671 ..  622689 +  -9.6  -4.14243   GCGGTGCGGCGCATA             CAGTTTGG ACA CCAGACTG             TTTTAAGCTAGGATG
     AM675   5  69 335  617120 ..  617140 +  -6.8  -4.11216   GGTTGCGCGACAGTC            TTGGGTGC GACAG GCTCCCAA            TTTTGGGGATCAGCA
     AM660   6  61 304  601405 ..  601426 +  -5.1  -3.93868   TTTGGACTGGCATTC           CTTTGCACG AAAA CTTGCGAAG            TCTTTCTTTTCACCA
      ubiX   0 NONE
     AM638   3  61  -7  582343 ..  582355 +  -7.7  -3.19293   AGGGGAGAATGGAGC                GGCAA TAG TTGCC                TTACATATTAAAATT
     AM629   1  53 191  570306 ..  570319 +  -2.3  -3.94846   CTTACTAAACCCCCT               GAGTG AGTA CACAC                TTTCGATTTTCCTGC
     AM613   0 NONE
      hflX   5  86 177  546157 ..  546170 +  -8.1  -4.60797   GTAAGGTTTCATATA               CAGGC TCAA GCCTG                TTTTGTATGTGGGGC
     AM594   6  52 194  542082 ..  542092 +  -4.6  -3.40611   GAATTCCAAATCAGG                 GCCG CAA TGGC                 TATTATTCCGATAAA
     AM589   3  57 363  538673 ..  538683 +    -4  -3.92745   TGTTTGAAAGTTGTT                 CATA TAA TATG                 TTTCTAGACATTTTT
      ubiG   0 NONE
      aatA   6  74  86  467647 ..  467661 +  -4.2  -4.82667   TGCAGCAACCTGTTA               GCGTGA CAG TCACGG               TTTTTAGTCTCCTGG
      coaD   2  61  87  464247 ..  464258 +    -3   -4.3739   CGTTCAGACAGGAAT                TTCT CTCT AGAA                 TTTTCTCCGAAGCTC
      topA   2  50  42  458688 ..  458708 +  -3.9  -3.37607   GCCGTTGGCTTACAG            CGCTACGTG GAC TATGCAGCG            ATTATTTTGTTTTGT
      ispE   2  46 388  449273 ..  449286 +  -2.3  -3.44051   GATCGGCAAAAAGTG               CGCTG ATAA TGGCG                TTGTAATAGTCCCCC
      dnaG   4  61 390  445038 ..  445053 +    -4  -4.14392   TATCTCACGCAAATC              TGCCAGC ACT GCTG-CA              TTTTCCGGCTTCACA
      rluC   8  64 443  429662 ..  429672 +  -8.2    -3.322   CGAAGTCGTTCAGCC                 GCCG TCA CGGC                 TTGATCTATACCCGT
     AM447   3  59 146  405635 ..  405649 +  -2.7   -4.1822   CGGCAGGTAATTGAG               CTCGG CGTAC CCGTG               TTTCTTGACCTAAAG
      coaE   9  65  67  397916 ..  397938 +   -10  -2.71712   TTGGTCTACCAACTC           TTTGCTCAGT TTC ATTGAGCAAA           ATTTCGGCCCACACA
      pdxJ   1  47   6  393770 ..  393787 +  -2.6  -3.50447   CAACGCCTAGCACGT             CAGGAG CACTGT CGCCTG              TTATGTGGCGGTTCA
     AM415   6  64   6  375159 ..  375173 +  -8.5    -3.281   TATGGGCTGATGATC               GGCCC ACACG GGGCC               TGTTGTAGCTTGAAG
      sucA   3  62  68  364548 ..  364558 +  -6.8  -3.54012   GGTGATGCCGCAGGT                 GCAC CAA GTGC                 TTGTGTGCGTCCTTT
     AM400   9  52  97  356211 ..  356229 +  -3.8  -3.61398   AACGGTGCGGCTGGT             TTGGCCGA TTA TTGGCTGA             TTATTGAACCAGACA
      recR   8  53 457  351894 ..  351910 +  -5.8  -3.05384   TCAGTTCAAAATACC              CGTCCG TACCC CGGATG              TTGCGTCCAAGCGGA
      uvrC   6  58 187  342291 ..  342307 +    -8  -2.57132   CCCGTCATGATTCCA              CTTGGC CCTGC GCCAAG              GTTGTAGCCCCAAAG
     AM380   4  52 214  336225 ..  336238 +  -3.1  -3.72695   GAGGCAGTTGCGCCT               TGCTT TCGG AGGCA                TTTACTGCGCGCCCT
     AM351  11  77  71  298201 ..  298224 +  -8.8  -4.08692   CTACGCTGGCCGCGC          TCTCCCGCAC CAGT GTGTGGGGGG           TTTTAACCAAAATTG
      mutL   8  54 264  283203 ..  283219 +  -4.3   -3.6018   GCCGCTATTGGACGT              GCGCTGG GGT TCAACGC              TTGTATAATATCTTC
      barA   8  64 288  279174 ..  279185 +  -5.8    -3.889   CATTCAACGAACCGA                CTCC TGAT GGAG                 TTTGCTATCCTTACC
     AM321   6  53 451  272769 ..  272781 +  -6.9  -2.80053   GATGGTTGGCTCTGC                CGGCT GGG GGCCG                ATTGTTGCGCTGTAT
      rpsD   3  76  -6  256067 ..  256083 +  -6.5  -4.45083   CGTTGAGTTCTTTTC              CGGGTAG TGG CTACCCC              TTTTGTCCATGTGGC
      pep1   3  44  33  251345 ..  251368 +  -2.4  -3.19463   CTGGCCTGTATGTGG          GTGGATGC GGATAATA GCATGCAC           TTGGTCAGTGGTACG
      pep1   3  44 161  251473 ..  251497 +  -3.5  -2.73364   TAGTGGGCATAGTGG          GTTGTTGGTGT TGA ACAGCGACGGC          TGGTTAAAGTCAGCA
      pep1   3  44 469  251781 ..  251803 +  -4.1  -2.82834   CCGGGTGGTTGGTAC          GGGTTTGGCG CCCG CGC-ACACCC           TATACTCCTGGCGTG
     AM270   5  74  77  231926 ..  231947 +  -2.2  -5.19261   CACAAACATGACAGG           CGCGGCGGC CCTCA GCC-TTGCG           TTTTTTCGTAAATTT
     AM265   1  44 134  228962 ..  228977 +  -2.5  -3.28712   ACTGAAGTAAGTGAC              CGAGC AGACTG GCTTG               TTGTGGAGAAAAGGG
      murD   2  50 -41  202972 ..  202989 +  -4.1  -3.34043   GCGGCTGTGGCCGAG             CTTGTAG CACC CCACAAG              TTGTGCAGTACTACC
     AM240   6  46  54  198808 ..  198826 +  -3.8  -3.14522   CGGCGTACTGAAACG             ACATGGTA GTG TGCCATGA             TTACGTGTGGCTTAA
      alaS   4  59 433  190554 ..  190593 +  -2.8  -4.14739   TAACCTCCAGAGTTT  GCTGCGCTACATATAG CAACATCA CAGTACGTATCGCAGC   TTTTGCGGTAGCTAA
     AM220   3  67 267  185728 ..  185753 +  -7.5  -3.79906   TGCTCCTATTGTTCC         CGCCCCAACTA ACCG TGGTCGGGGTG          TTGTTGTCGGCATGG
     AM185   5  61 275  159731 ..  159751 +  -5.3  -3.85857   ATTTAGCATCTGCCT            TCGCTGCTG CCT CAGCTGCAA            TCTTTTCTGATAGTT
      bcr2   5  51 151  148372 ..  148387 +  -5.4  -3.03903   ACGAGCCTATATGTA              CTTGCT GCTG AGCAGG               TATTCAAAGCCTTTT
      ntrY   2  44   4  128909 ..  128931 +  -2.7  -3.10796   TTGCTCGACTAATGA          GTTG-GCGCA GTTC TGCGCACAAA           TATTGCGTGATAGGC
      panB   4  64 243  122767 ..  122781 +  -8.5  -3.28261   GTATAACAATACCTC               CCCGC TCCGC GCGGG               TTAGTATCAGATTCT
      uppS   3  48  -7  111107 ..  111119 +  -4.8  -3.08912   GAAACAGGAAATATG                GCAG GTAGG CTGC                TATGTGTGTATAATC
     AM122   6  53 237   98386 ..   98399 +  -2.3   -3.8512   CCTTCCACGCCCTTG               GCTTC AGGG GTAGC                TTCTTGTAGTCCCTG
     AM094   3  59 114   77098 ..   77124 +  -4.3  -3.91911   GGTTCGGTCAGCAAG         GTTGGGGTGGG GCCCA CCAACCCCGAA         TTTGATTGCGCTCAA
      thiF   3  61 176   71602 ..   71625 +  -8.9  -2.52464   ACGCTAAGCCGAATT          TG-CAGCCCC AAACC GGGGCTGGCA          TGCATTCCAAAAAGC
     AM042   1  46 444   33411 ..   33424 +  -3.8  -3.09635   CATATAACAACAGTC               GCTG TATCAT CAGC                TTCAGTACTGGGACT
     AM026   6  70 128   23028 ..   23041 +  -9.5   -3.2396   TATATGGCGAAAACT               GCCGC TGAG GCGGC                TTAGTACTACTGGTT
      ribD   2  52  89   11301 ..   11321 +  -3.1  -3.73402   TTATAAGCAGTGCCG            CGGGTCATG AAA CTTGGCGCG            TTTAGTAACAGATCT
      murC   5  61 415    8783 ..    8796 +  -5.3  -3.95567   TTGATGCGCGCAGCA               TCTGA CGCG TCAGA                TTTACTCATTTTCTT
     AM007   5  52 438    5363 ..    5378 +    -4  -3.56558   GGTCCTCTACCACGG              GAGAGTG TGC CAC-CTC              TTGTGCTTGCTCTTC
    AM1359   6  66 124    2029 ..    2040 +  -5.8   -4.0162   TAGTAGCGACCGGGG                TGCC TTTA GGCA                 TTTGTACTATAGACA

SUMMARY

204 putative operon ends contain 851 possible terminators.
Percent operon ends hit by terminators of confidence >= x:
	x	#>=x	hits>=x	%hits>=x
	100	1	1	1	0 %
	99	1	1	1	0
	98	1	1	1	0
	97	1	1	1	0
	96	1	1	1	0
	95	2	2	2	1
	94	2	2	2	1
	93	3	3	2	1
	92	3	3	2	1
	91	4	4	3	1
	90	4	4	3	1
	89	4	4	3	1
	88	4	4	3	1
	87	4	4	3	1
	86	8	8	7	3
	85	8	8	7	3
	84	8	8	7	3
	83	9	9	8	4
	82	10	10	9	4
	81	11	11	10	5
	80	11	11	10	5
	79	17	16	14	7
	78	18	17	15	7
	77	20	19	17	8
	76	23	22	19	9
	75	24	22	19	9
	74	27	24	21	10
	73	29	26	23	11
	72	31	27	24	12
	71	34	30	26	13
	70	41	35	31	15
	69	50	44	38	19
	68	54	47	40	20
	67	61	53	45	22
	66	70	62	52	25
	65	80	71	61	30
	64	95	83	70	34
	63	100	87	71	35
	62	116	99	75	37
	61	136	118	88	43
	60	142	122	91	45
	59	166	141	100	49
	58	172	146	104	51
	57	188	158	108	53
	56	207	175	114	56
	55	219	185	120	59
	54	246	207	129	63
	53	265	223	135	66
	52	303	250	147	72
	51	328	270	155	76
	50	366	303	160	78
	49	391	323	165	81
	48	427	354	170	83
	47	483	397	177	87
	46	529	433	186	91
	45	552	449	187	92
	44	625	507	193	95
	43	641	518	194	95
	42	695	561	195	96
	41	746	604	197	97
	40	784	632	197	97
	39	844	683	197	97
	38	851	689	197	97
	37	851	689	197	97
	36	851	689	197	97
	35	851	689	197	97
	34	851	689	197	97
	33	851	689	197	97
	32	851	689	197	97
	31	851	689	197	97
	30	851	689	197	97
	29	851	689	197	97
	28	851	689	197	97
	27	851	689	197	97
	26	851	689	197	97
	25	851	689	197	97
	24	851	689	197	97
	23	851	689	197	97
	22	851	689	197	97
	21	851	689	197	97
	20	851	689	197	97
	19	851	689	197	97
	18	851	689	197	97
	17	851	689	197	97
	16	851	689	197	97
	15	851	689	197	97
	14	851	689	197	97
	13	851	689	197	97
	12	851	689	197	97
	11	851	689	197	97
	10	851	689	197	97
	9	851	689	197	97
	8	851	689	197	97
	7	851	689	197	97
	6	851	689	197	97
	5	851	689	197	97
	4	851	689	197	97
	3	851	689	197	97
	2	851	689	197	97
	1	851	689	197	97
	0	851	689	197	97
