# Supplementary material for: Rapid, accurate, computational discovery of Rho-independent transcription terminators illuminates their relationship to DNA uptake
Source: Genome Biol. 2007 Feb 21;8(2):R22. doi: 10.1186/gb-2007-8-2-r22 (PMC1852404; doi:10.1186/gb-2007-8-2-r22)
Supplement: Additional data file 2 — As described in the text, the entire robust tail-to-tail region is searched; if the region is less than 500 nt, then the 500 nt downstream of the stop codon is searched (stopping if a gene start is encountered). In the case of ties, all terminators with the high score are output. [file gb-2007-8-2-r22-S2.zip › Anaplasma_phagocytophilum_HZ.ttperf]

      metK   7  70 -28    7910 ..    7923 -  -3.1  -4.84492   TTAATTACAAGAAAA               CTCTC TATT GAGAA                TTAGAGACAGGTCTA
  APH_0011   5  69 335   11128 ..   11151 -    -6  -4.11216   GCGTTATTTTGAAAA          CGGAGTCAGT GCCT ATTGACTCCA           TCTTAAGAAGTACTT
      nadC   2  60 115   16485 ..   16495 -  -5.4   -3.7051   AAAGAAACAAGAAGA                 GCTT CTC AAGC                 AGTTTGAAGATGAGT
      fdxA   3  54 274   25248 ..   25260 -  -4.1  -3.67597   GTGTTGACGGAAGAA                GGCAT AGT ATACC                AAATGAAGAAATCTT
  APH_0032   9  65 130   28622 ..   28659 -  -7.1  -3.32411   TTAAAACACCAAAAG   TGGTAGTCCGAAACCCT GTAT AAGATCTTAGACTACCA    TTAGTACTGCTTTCC
  APH_0045   4  62 164   47202 ..   47218 -  -2.9   -4.6265   AGAACAATTATAAAA              CCAACAC ATG GAGTTGA              TGTTTTGAGAGGTTT
  APH_0053   3 100  34   62251 ..   62271 - -14.1  -3.91541   TCAGGAAACTAACAA            GCAGCCATT AAC AATGGCTGC            TAGACTTTAGTAAGA
  APH_0056   3  60 398   64543 ..   64560 -    -7  -3.21593   TATTCTTCTATAAGA             CCTCTC ATTCAA GAGAGG              ACTCTTGTTGTTTGT
      pheS   6  50 278   67600 ..   67620 -  -2.5  -3.70853   TCAAGTAGTGAATAA            TGTACGTTG TTG CAAAGTTCA            GTACTGTTAAAACGC
    lpdA-1  10  66 119   71895 ..   71909 -  -8.6  -2.75022   TTTCTGAGAGACAAG               CTTAGC ATG GCTAAG               GATAACAACGACTTT
  APH_0071   0 NONE
  APH_0077   2  45 321   83651 ..   83672 -  -3.8  -2.73771   GTAGATTTTGCAAAG           GAAGATAA ATCCCA TTACCTTC            ACACTGCCCACGTGC
  APH_0096   4  53  97  101567 ..  101585 -  -5.3  -3.10017   AATGTTCAAGATATA             GCTCTAC TAGAT GTAGAAC             CACGAGCTGCTGTGC
  APH_0101   8  64 160  104228 ..  104238 -  -6.8   -3.4678   AGTGTTATATTAGAA                 CTGC TTT GCAG                 TAAAAAGGTGGGGAA
  APH_0104   1  58 182  107756 ..  107768 -  -4.8  -3.68351   CTTGCATCACTTAAA                GTGC TCACG GCAC                ATAGGGCGGAGCTTT
  APH_0117   2  46 344  123032 ..  123042 -    -4  -2.89602   CGTTGTATATCAAAT                 CTAT GTA ATAG                 CCTATTCTGCAGAAT
  APH_0122   6  63  30  129882 ..  129896 -    -5  -3.98826   TGACCAAGCTACAAA               GTAACC ACA GATTAC               TGATCTTGACACAAC
      ligA   2  45 246  142529 ..  142545 -  -2.2  -3.39327   TGGTTAGAGCCATAA              GTCGCC TTCCT AGCAAC              ATAATGCGTGGGTGG
      ligA   2  45  38  142743 ..  142753 -  -3.2  -2.93382   TTTTAGATGCACACA                 GCAC CAT ATGC                 TCCATAGTAAATAAG
    glyQ-2   5  71 149  167725 ..  167739 -  -7.2  -3.91084   CGAGGTCCAATCAAA               GCAAAT TCG ATTTGC               CGAGACTAAAGTTCT
    p44-45   3  52 469  172442 ..  172452 -  -4.6  -3.39327   TGGTGATATCTACAA                 CCCC CAC GGAG                 TTCCCTTCAAGACCC
  APH_0178   6  61 -35  178264 ..  178287 -  -3.9  -4.20516   GTTTTATGTAATAAA          GTTTCGTAT TGCACT ATACGCAAC           CTTCAAAGGCTGTTC
      aspS   3  50 349  189009 ..  189023 -    -5  -2.91144   TGACTTTGCAAAGTA               TTGCTG GAA CAACAA               TCTCTCATATTTTGA
      gpsA   6  54   2  196331 ..  196343 -  -6.3   -2.5844   TTAGAGCATATGAAG                TTCAG GTT CTGAA                ATTATGCGAACAGTA
    purM-1   5  47 129  199397 ..  199420 -  -2.2  -3.46914   AGTAGCGACCAAATA          GCTATGGGGC TGTA GCACCAATGC           TCGAAAACCTTGCCG
  APH_0206   0 NONE
    purM-2   5  47 129  205837 ..  205860 -  -2.2  -3.46914   AGTAGCGACCAAATA          GCTATGGGGC TGTA GCACCAATGC           TCGAAAACCTTGCCG
      clpB   1  73  68  233579 ..  233598 -  -7.1  -3.97602   GAATACAGTGACAAA            GGCTGCG GCGTAA CGCAACC             GTCTTGTAGTATTGT
      groL  10  82  62  238307 ..  238334 -  -8.4   -4.2803   CACCGCAACCTAAAA        GGCGTCGCAACC GACA AATCGCGACACC         TTTCAAGTTTAATCA
  APH_0244   1  41  12  242282 ..  242293 -    -3  -2.64274   AGGGGTTTAAATGTA                CTAT ACTA ATAG                 GAGTGTAGTTATCAA
      carB   3  50 239  246568 ..  246591 -  -3.8  -3.44146   TGCTTCCATAATGAA          GATGCAGGAA AAGG TTCTTGCGTC           TAGTATGCAGCAAGA
  APH_0258   6  52 259  256696 ..  256710 -  -5.6  -2.82856   AAGGAACATAAACAT               GTCCAC GTT GGGGAC               TAGATCGTGGTTTGT
      hemH   3  67 264  263361 ..  263373 -  -3.4  -4.81212   CTGATTATAAGAAAA                TAGC GCAGA GCTA                TTCTTACATTTTTAT
  APH_0307   1  45  51  293873 ..  293883 -  -3.2  -3.05384   GCCTTCCGTACGCAA                 TCAC AGC GCGA                 GAGTTACGCTACACT
       tgt   1  43 120  299448 ..  299462 -  -2.8  -3.08798   AGGTGCCACTCAAGA               GGTTTT TCA AAATCC               CAAATCAGACGTAGT
  APH_0321   0 NONE
  APH_0324   0 NONE
  APH_0334   1  41 220  316662 ..  316675 -  -2.3  -2.90941   AGCAGAGGGTATACA               GGCCA CGGG TGGTC                ACGATAGCTGTCTGT
  APH_0360   3  54  18  350210 ..  350244 -  -3.6  -3.83502   TATTGCTACAGGAAA     GTCTAAGCAGTCCGAT AAT ATATAATTGCTTAGAC     GTATTTCGTTATCTG
      pstA   2  47 319  362277 ..  362290 -  -3.8  -3.05046   CTACTTGCCTAAAAT               CTCC GACCTT GGAG                TAAATAAAAGAAACA
  APH_0378   5  73 278  384499 ..  384520 -  -7.3  -4.04071   AAAGACCAAGAACAA           GATGCTTCT AAGG AGACGCATC            AGGATGAGAAAAAGA
  APH_0390   3  42 117  402868 ..  402886 -    -3   -2.8655   CCTAGTGATATGACA             GGGTGCTC CTT GATCACCA             GAAATAGCTAGTTAT
    gltX-2   3  47 -34  425414 ..  425428 -  -2.1  -3.53012   TTTCCTGTGCTGAAA               GCATC CTGTT GATAC               ACATTTCTTGTCCTA
  APH_0414   0 NONE
  APH_0417   4  44 396  431301 ..  431315 -  -2.8  -3.21354   GTATATAGTGATGAA               CTCAAG ACA CCTAAG               GGGAGATGTTAATTA
  APH_0417   4  44 166  431533 ..  431545 -  -3.4  -2.78197   TGGCATATATACAAT                GCAT TACAT ATGC                TGCGTGATAAGAAGG
      serS   0 NONE
      miaA   0 NONE
  APH_0448   2  41 455  470312 ..  470326 -  -2.9  -2.54098   CGGTTCAAGGAAGAT               GTTAA GGAAG TTAAC               CGTGGGTTAGAGTGT
  APH_0448   2  41 445  470322 ..  470336 -  -2.8  -2.62018   AAGATGTTAAGGAAG               TTAACC GTG GGTTAG               AGTGTGGTCTTCTTG
  APH_0457   3  50  63  486494 ..  486506 -  -3.4  -3.55563   ACCGCAGTTTCGAAA                TGAG TATGC CTCA                GACTGTATATAAAGA
  APH_0461   3  54 290  490741 ..  490753 -  -6.3  -2.64651   AAGTCTGGAAATTCA                TACAG AAA CTGTA                TCTTATGTACTGGGA
  APH_0477   3  54 290  504070 ..  504082 -  -6.3  -2.64651   AAGTCTGGAAATTCA                TACAG AAA CTGTA                TCTTATGTACTGGGA
  APH_0485   2  48 200  512299 ..  512319 -  -2.6  -3.58726   CGTGCTCATATAGAA            CTACAACT TCCAG AGTTACAG            ATTAAAAAGAGAAAT
  APH_0490   2  49 310  518032 ..  518047 -  -4.7  -2.97747   GTCGTACATTACACA              TGGGA TGCATT TCCCA               AAAGCAATTTACGGG
  APH_0499   1  45 417  526506 ..  526518 -  -3.3  -3.04144   GCTCTAGTGTCAAGA                CCTCT ACC AGTGG                CTACGTAGCATTTCC
  APH_0512   5  48 453  535276 ..  535286 -    -4  -3.14848   TGGCTTGAGCAAAAT                 CTTT CCT AAAG                 GGATACTTTTGACTC
  APH_0512   5  48 124  535595 ..  535615 -  -3.9  -3.19192   GGTTATTCAATTCAA            TGTCGCCAT GGA AAGGCTACA            AGTAATTAATGTATA
  APH_0522   4  48 124  541849 ..  541869 -  -3.9  -3.19192   GGTTATTCAATTCAA            TGTCGCCAT GGA AAGGCTACA            AGTAATTAATGTATA
  APH_0528   3  44 302  546969 ..  546979 -  -3.2  -2.81642   ATACTAGTGAGGACA                 GTCA CCC CGAC                 AGGTTCTATATCGCA
  APH_0531   3  52 294  548576 ..  548588 -  -3.4  -3.69841   TGCCAATAAAGAAGA                TCGA TGGCG TCGA                AACCGATTCACCATA
  APH_0551   2  56  11  576104 ..  576123 -    -5  -3.45404   TTAAAAGCCAAGGAA            GTTGAGAC GATC ATCCCAAC             GAGAATAAATTTAGA
  APH_0557   0 NONE
  APH_0562   3  53  -4  590941 ..  590951 -  -5.4  -3.08812   TCTCGCTGAAGAAAG                 GCTA CCC TAGC                 AGCAAGCAGAGTAGT
  APH_0572   4  56 413  600109 ..  600119 -  -6.8  -2.72263   ACAGTTGCGTGAAAT                 GCAC AGT GTGC                 TCTTGTATAGTAGGT
  APH_0577   1  45 236  605891 ..  605902 -  -2.2  -3.39668   TGCTAAATTGTACAA                CTCC TTGC AGAG                 TTTCTGCTGTCTTTT
  APH_0594   5  63 463  618479 ..  618497 -  -8.1  -3.01745   TTGGCAAGAAGTAGA             GCCTGCC AGATG GGCAAGC             GGACACACATACGTA
  APH_0598   5  63 105  623058 ..  623068 -  -5.4  -3.89614   GCTAATTGGTATAAA                 GCTA GGG TAGC                 CTGGGTTGTAATGTG
  APH_0621   3  53 135  648930 ..  648959 -  -5.1  -3.17146   TTCCTGGATAACACA       TG-TGCATCAGGAA AGT CTGCTGATGCAGCA       CAAACTAGTGGTCTA
  APH_0627   1  41 156  653136 ..  653146 -  -2.4  -2.89421   TTAAGAACTATTATA                 TCGC AGT GCGC                 AGAAGACATGGGTGT
  APH_0637   3  56 392  659517 ..  659531 -    -5  -3.58159   TGAAAAATGTAAAGA               GTGTCA AAA TAACAC               TATGTAATAAAAATA
  APH_0641   4  46 172  663669 ..  663681 -  -2.7  -3.35706   AATTAGAGCGTATAA                TGCAA TCT TTACA                GGATGCTTTATAAAC
  APH_0641   4  46 144  663697 ..  663709 -  -4.1  -2.91924   GGATGCTTTATAAAC                GCACT TCC AATGC                CGCGTGATTTCACTG
      trxB   6  69  14  676528 ..  676551 -  -3.9  -4.67353   TCAGTTACTTAAAAA          GGCAGTAAA ACCCTA CTTACTACC           TACCACAAGCTTACT
  APH_0666   1  49 468  685442 ..  685460 -  -4.6  -3.02461   CAAGCTTCTCCAACA             CTGCTAAA TCC CTTAACAG             TGCTTTTGTATTGGT
  APH_0682   3  57 298  701763 ..  701777 -  -2.8  -4.07885   TATGTCGTCTTAAAA               GGACTA TGA TAGTCA               AGAAAGCACATTATT
  APH_0693   4  59 319  715269 ..  715281 -  -4.1  -4.11412   TAAGTAACAACGAAA                GCACT AAA AATGC                CCATGAACTTATGCA
  APH_0702   6  56 111  724573 ..  724588 -  -4.8  -3.45742   TTATTATTAAGAACA              CATAAT ATCT ATTATG               GAAAATAGGCACCAA
  APH_0728   6  65 240  772318 ..  772340 -  -2.6  -4.70169   GCACAGGTAAGAAAA           GGTACCACTC TGA GAGCGCTACT           CCCCGTGCATCATAT
  APH_0739   7  95 254  783988 ..  784003 -  -6.1  -5.55769   TTTCATAACAAAAAA              GCCCT TTCAGC AGGGC               AGTCAAAAAGGATTA
  APH_0752   1  50 205  797727 ..  797742 -  -3.2  -3.49102   ACACGCCTCAGATAA              CCTATC ATCT GAAAGG               CATATGAAACCGGGA
      rpoH   2  42  -5  805735 ..  805749 -  -2.1  -2.92442   ATCCAACACAGTAGA               CGCTA TAAAC TAGCA               GCATATCTTGTATCT
      coaE   6  62 -26  823291 ..  823307 -  -6.6  -3.35384   ATAATTCACAGAACA              CTAGGT AATCG ACCTAG              CCCATTACGTCTAGG
  APH_0788   4  52 325  828356 ..  828368 -  -4.1  -3.51633   ATATATTTGAGATAA                GGAAA ATT TCTCC                CCTAAAAGCATAGTC
  APH_0809   5  79 -16  856786 ..  856834 - -10.6  -3.13867   GTACTTAGCAAGACA GCACAGCACTCTGGATAACAC-AT ATA ATAGTGTTATCTAGAG-GCTGTTC CAGGTGCTATAGGAG
  APH_0818   2  51 122  867908 ..  867918 -  -2.4  -3.82098   CAGAAGTAAGTCAAA                 GCTG AGG CGGC                 AAAATCGGTTATCAG
  APH_0821  11  82 157  871823 ..  871845 -  -8.4  -4.24123   GCAATAACTGCAAAA           GGGCACGTTA CAA CAATGTGCCC           TTTTTATCTTTCTAT
  APH_0828   3  43 386  877932 ..  877961 -  -2.1  -3.12432   AAATGAGGGAATATA       CAATGCATGCGAGG TAA CACCAC-TGCATCG       CTCTAGCAATGTACC
  APH_0841   3  47  65  891139 ..  891154 -  -4.7  -2.71791   ATTCTGCCGGCAAAG              CCGTT CCCATC AACGG               GGATATTCTAGTCTT
  APH_0845   2  57  89  895636 ..  895646 -    -4  -3.79113   ACGTGTTTAGAATAA                 CAAA TGG TTTG                 TATTTGTATATGTTT
  APH_0853   1  63 152  906157 ..  906175 -  -4.6  -4.24948   TCAGCAGAGTTAAAA             CCTAATCA GAC TGATCAAG             ATACTTTGCCTGAGT
  APH_0862   4  54 357  916396 ..  916406 -    -4  -3.62864   GAAAGCTAGCTGAAA                 GTTA AAG TAAC                 GCAGTGGGTGACATG
  APH_0868   4  56 -31  923169 ..  923190 -  -6.6  -2.59267   GTTAACTAGATCAAC           TGAAGCAG CACTCT CTGCCTCA            TACACCATAACGTTA
      miaB   6  66 -12  935603 ..  935620 -  -4.2  -4.63218   CGTCCGCTAATAAAA             TAATGC TAGTTT GCATTA              GACAACACAGTCCCT
  APH_0886   7  66  85  944694 ..  944727 -  -4.7  -4.42653   ATGGCATCTAGAAAA     TTAAAGACATCACAC ATAG GTGCGATATACTTAA      AAAGTAAGATATTTT
  APH_0907   1  41 448  969781 ..  969798 -  -2.7  -2.66316   CCCTCTACTACAGTA             CCTAAAA AACC TCCTAGG              CCTGCTCGTGGTGCT
  APH_0911   4  78  91  974024 ..  974034 -    -4   -5.1925   CCATAACGGAAAAAA                 CAAT AAA ATTG                 TCAGTCAATAACCTG
  APH_0917   5  81 -10  981336 ..  981358 -   -12  -2.90075   GCTGCTCTAATCATA           CGCCCACTTA CTT TAGGTGGGCG           TTCTATTACACAAAA
  APH_0921   3  54  70  986213 ..  986225 -  -4.1   -3.6692   CCTCACCGGAAAAGA                GAGTT CTT AACCC                GATAATGCTGACGAA
  APH_0927   2  81 384  991393 ..  991403 -  -6.8  -4.80487   GAGAAGCAAAACAAA                 GCCT GCA AGGC                 TATATCAAAATGTTG
  APH_0932   2  46 196  997313 ..  997323 -  -3.2  -3.14878   GGTCTGAACCTAAGA                 GCAA GCC CTGC                 AACACATAGAGGGAT
  APH_0943   5  51 345 1006499 .. 1006510 -  -2.2  -3.91642   AAAAGAAGCACTAAA                CCTC CTGA GAGA                 TAGCTAATACTTGAA
  APH_0947   2  66 271 1010882 .. 1010894 -  -7.7  -3.36569   GTAATCTTGGAAATA                CTGCT CAA AGCAG                AACATAGTCAACTTG
  APH_0954   3  54  22 1016014 .. 1016052 -  -5.4  -3.26807   AGGATCTAAAAACTA   TCTTATGCAAGAGCAT CATACAT ATGCTCATACAAAAGA   GACTCTACTCTTCTG
      thiE   5  68  99 1022216 .. 1022231 -  -2.6  -4.88067   ATGCACCTACAAAAA              TAAAAC CAGG GTTCTA               TAATTTGAAAACATG
  APH_0977   6  57 100 1036751 .. 1036772 -  -6.7  -2.90615   AGTTGTCCCAAACCA           CAGACAAGAG CTT CTCTT-TCTG           TACAGTCACAATCAG
  APH_0985   2  50 103 1044011 .. 1044022 -    -3   -3.7282   TTATCTCACTAACAA                TTAG CACC CTAA                 GAGGCCGTACTCCTA
  APH_0992   4  65 182 1050189 .. 1050200 -  -5.8  -4.00526   AATCTCAGAATCAAA                GGCT TCCT AGCC                 TACACCATCCTCTTC
  APH_1006   3  77   9 1065574 .. 1065597 -  -8.2  -4.21631   AACTTATTGAAGAAA          TTTGTCTTCG TTTC CGAAGACCAA           ACTAGATCTTAGTAT
  APH_1015   2  42  10 1073259 .. 1073269 -  -2.4  -3.05596   CAGCGCCCTACTCAA                 CGGG ACA CCGG                 GGTCTACCATTAGGT
      rpoC   7  67 196 1082490 .. 1082500 -  -3.2  -4.71776   GAATACGCAATAAAA                 CCGA TTA TCGA                 AGTCTAAATGGCTTT
  APH_1038   3  57 175 1102782 .. 1102798 -  -2.9   -4.1891   CGCTTTCAAGAGAAA              TCTAGCG TTG CACGAGA              TACGCATTAAAACTC
  APH_1044   6  48 301 1108093 .. 1108105 -  -4.1  -3.14344   TATCTTTTCGACTAA                TACGC ATA GCATA                GGATGCCACGTACCA
      alaS   1  45  21 1120345 .. 1120357 -  -3.3   -3.0353   CGTTTGATAAAGAAT                GCCTG GGT CAGGG                TATCCGAGTGGTCTG
  APH_1062   4  53 251 1124768 .. 1124785 -  -2.7  -3.83318   GTGGTAACAATAGAA             GCACTGCG TTG CGCA-TAC             CAGATACTACACTAT
  APH_1076   3  53 249 1140740 .. 1140757 -  -5.6  -3.08032   GGTTTTTCAAAATCA             CGCATA AGAACG TATGCG              GGGGAATCGCCACAC
  APH_1087   3  56 122 1152318 .. 1152331 -  -2.3  -4.25256   TGTTTATTAAAAGAA               GTTGG TGAA CCATC                GCCAAAGGCTTGCAT
  APH_1096   1  45  21 1157627 .. 1157639 -  -3.3   -3.0353   CGTTTGATAAAGAAT                GCCTG GGT CAGGG                TATCCGAGTGGTCTG
  APH_1106   7  60 324 1165502 .. 1165518 -  -6.5  -3.28309   ATATATACAAGGTAA              GCACCTG GAA CAGGCAC              TTTTTTGATTTAAAA
  APH_1111   5  90 138 1169915 .. 1169929 -  -8.6  -4.87626   TTTGAACAGTAAAAA               CGTATG GCG CATACG               AAGGGTTTTTCTATG
  APH_1116   2  52  21 1175332 .. 1175343 -  -4.4  -3.32647   CGTCAATGAGAGCAA                CCAA ATGT TTGG                 CGCTTTGGGAACACT
  APH_1127   5  66 422 1186807 .. 1186817 -  -8.2  -3.42583   TGAAGAGACGGATAA                 CGCC AGT GGCG                 CCAATGCGAGCGAAG
  APH_1151   3  53 425 1209847 .. 1209858 -  -2.2  -4.05446   TGGCGGAACCACAAA                GCAA TCCA CTGC                 TCCCATTAACAAATC
      secA   0 NONE
  APH_1188   6  56 307 1258399 .. 1258409 -  -2.4   -4.2142   AACACTCTAAAACAA                 GCAG CAA CAGC                 AGTCTGTTTCAGTAG
  APH_1201   6  69  42 1269346 .. 1269356 -  -6.8  -3.86346   TCATTTGCTCACAAA                 TGGC GAA GCCA                 TAGTAATATTATATT
  APH_1214   5  45 276 1282193 .. 1282210 -  -4.1   -2.6914   GACCTCTTAGATAAG             GGCGAAA CAGT TTTCGTC              GCTGTAGGCGCAGAG
  APH_1214   5  45  34 1282440 .. 1282452 -  -4.1  -2.64299   CAATACCTCAAATAT                TCAGC GAG GCTAA                GCTGACAGACTTTCT
      valS   4  48 168 1292040 .. 1292053 -  -3.7   -3.1247   ATTGGTCAGATTGAA               CGCGC TTTT GGGCG                TGGATCTATTATGAG
      valS   4  48   9 1292191 .. 1292212 -  -2.9  -3.53012   TTTTTGGCCCTGAAA           GCTCGGGTA AGAC TACCTTAGC            TCTTCATGTTATTGC
      gshA   2  50 455 1300211 .. 1300232 -  -5.1  -2.85351   GTCTTGTAGATGATA           CTAGTCCGG CGGG CCGTACTAA            GGATACTGCTATTGC
      gshA   2  50  98 1300568 .. 1300589 -  -5.1  -2.85351   GTCTTGTAGATGATA           CTAGTCCGG CGGG CCGTACTAA            GGATACTGCTATTGC
  APH_1237   8  73 -13 1306070 .. 1306106 - -10.1  -2.79796   GTTTAGCCCAGGAGA    CTGCTGCAGTTCAAGCA CAG CGCCTAACCGGCAGCAG    GTGCTGCATGCACAG
    p44-12   3  56 113 1320767 .. 1320780 -  -5.3  -3.56958   GTAACAACATCATAA               GCTAA CTCC TTAGC                TAGTAGATATACTGT
  APH_1262   2  43 128 1331686 .. 1331698 -  -2.7  -2.97177   CTCAAAAGCAATAAG                GAAAA TAA TCTTC                TGTCGCCTTGAACAT
      ispF   2  47 -34 1345228 .. 1345244 -  -4.4   -2.5055   CACCCTATAACACAT              CAACAC GGCAT GTGCTG              CAATACCTTCACCGC
  APH_1286   0 NONE
  APH_1290   2  61 269 1358098 .. 1358109 -  -2.2   -4.5464   TATAGATAATCAAAA                TACC TTAC GGCA                 TCTCCGTTTATTTTA
      purF   1  43 230 1366981 .. 1366994 -  -2.3  -3.20227   TTGCAACCAGCAACA               GGATC GTCC GAACC                AATAGTGACAAGAGA
    p44-79   4  52  91 1418710 .. 1418723 -  -3.1  -3.65353   CGAAATTATTGGAAA               GCATGC GTA GCA-GC               GACGTTTTTGGTTCT
  APH_1363   3  58 376 1426797 .. 1426830 -  -5.3    -3.737   TAATGTGCCACTAAA     GCGGTTGGTTGACGAT ATC AGC-CCAACCAACAGC     GTTAGAGAGAAAACG
  APH_1371   1  58  19 1434495 .. 1434533 -  -5.6  -3.45768   TATTATAAGGTACAA  CTTGTTGCTTAAATTTG TAAGTG CATATTTAA-CAACAAG   AAACGCCCTACAAGT
  APH_1375   3  69 430 1438846 .. 1438864 -  -4.6  -4.65168   ACCAGAGGTGAAAAA             TTAGCACT GAG AGTGGTAA             AAAGGAACAAGATTG
  APH_1380   1  45 121 1444467 .. 1444477 -  -3.2  -2.99319   AATTGTGCAGAGAGA                 CAGC TGC ACTG                 AAATAACGACGTACC
  APH_1383   2  68  29 1445889 .. 1445920 -  -8.7  -3.10028   ACTAATATTTGAATA      TCGCGCTAGCAGA ACATTG CCTACTAGCGCGG       AAATTGTGTTGTAGG
  APH_1398   3  51  28 1457879 .. 1457891 +  -4.8  -3.06696   CTAGGGTCTATACAC                GCCA ACGTA TGGC                TCTATTCGGAGAGAG
  APH_1393   8  63  27 1454772 .. 1454788 +  -7.3  -3.14878   ACGCACGGAATTATT              TTTCGCA TTC TGCGAAG              TCTTGCATTAACAGC
  APH_1387  11 100  20 1450619 .. 1450657 +  -9.7  -5.29846   TCTTTCTCGTGAAAA  GTATGGGG-AAGGTTCGA TGTG TTGAACCGTGCCCCATGC   TTTTTCTTTAAGATT
  APH_1382   4  55 -11 1445856 .. 1445868 +  -2.7  -4.02456   AATAATCACTCAGGT                TTTGC AAA GTAAA                TTTATACTAATATTT
      rpsT   1  40 262 1437703 .. 1437719 +  -2.1  -2.74192   GTTGATGCGTTAGTG              GTGCGGG TTT CCCGAAG              TGGTATTAGGACGTC
  APH_1370   3  54  20 1433863 .. 1433877 +  -4.2  -3.73775   CCGCAAATAAAAATC               CTGTAG CAA CTGCGG               TTTGCTAAAGATCGA
  APH_1362   2  68 112 1427099 .. 1427113 +  -8.6  -3.19522   ACGGTGCTGTTCTTA               GCTTTG CGT CAAAGC               TTGCCTGTTAAGTAC
      recA   8  76  88 1418868 .. 1418880 +  -3.3  -5.27779   TTTCATGCTAAAATT                AGCAG TGG CTGCG                TTTTTTGATCTTCCC
  APH_1325   0 NONE
      tldD   3  52  45 1378114 .. 1378126 +  -4.7  -3.34222   AGAACGTTAATAAAC                GCCAC TGG GAGGC                TTATAGAGTAGTAGT
  APH_1299   1  44 404 1367537 .. 1367547 +  -3.2  -2.87468   ACTTCACGCAGTGTT                 GTGC CAC GTAC                 TATGCTGTCATCCAC
  APH_1293   2  41 275 1361334 .. 1361345 +    -3  -2.73364   AGAGTAGAGAAGATG                TAAG AAAG CTTA                 TCATTAAGATCAGCA
  APH_1293   2  41 394 1361453 .. 1361472 +  -2.8  -2.64912   GCGTCTTCAACCCAT            CACAGGGTA CAT TTCCC-GTG            GTTATGGCTTACCCA
      trmE   2  46 106 1357153 .. 1357166 +  -3.8  -2.88544   TGTGAAGAGTGCTTA               CGAG CAGATA CTCG                TGTGTCACAGTAACA
  APH_1278   4  83  -8 1348866 .. 1348882 + -12.3  -2.68823   ATCATATCTGAAAAT              GCGCGAT AAT ATCGCGC              GTTATGTACACACCC
   p44-16b   4  51 -41 1344967 .. 1344993 +  -2.3  -3.93782   ACTGCTATTGCTAAC        TTCTCCA-TGGC TTAT GTCGGTGGGGAA         TTTGGTGTTAGGTAG
  APH_1265   1  59 371 1335448 .. 1335461 +  -3.9  -4.13767   GTAACTGTTCTATTT               GTTTA TTAT TAAAC                TTTTCAAGTAACCCA
  APH_1260   3  56 191 1330510 .. 1330523 +  -5.3  -3.56958   ACAGTATATCTACTA               GCTAA GGAG TTAGC                TTATGATGTTGTTAC
      ispB   5  73  77 1319440 .. 1319453 +  -5.9  -4.49311   GTATTAGCTCGGGTA               CGCCC TTTA GGGTG                TTTTATCGTGATACT
   p44-15b   4  52 250 1309427 .. 1309437 +  -5.4  -2.89668   TATCACAGGTTCCAG                 CTGT CTT ACAG                 TCTCTGGAGATGTTA
   p44-15b   4  52 396 1309573 .. 1309583 +    -4  -3.61398   ATAAGGGTATACGCA                 GTAA CTC TTAC                 TTGTTAAAAACAAGA
    p44-2b   5  51 -50 1300252 .. 1300278 +  -2.3  -3.94853   ACTGCTATTGCTAAC        TTCTCCA-TGGC TTAT GTCGGTGGGGAA         TTTGGTGTTAGGTTC
    p44-2b   5  51 307 1300609 .. 1300635 +  -2.3  -3.94853   ACTGCTATTGCTAAC        TTCTCCA-TGGC TTAT GTCGGTGGGGAA         TTTGGTGTTAGGTTC
  APH_1223   7  62 246 1292480 .. 1292492 +  -3.3  -4.35646   ATTTCTTCGTATAAT                GGCCA CTT TGGAC                TTTCTGTTTCACTAT
  APH_1213   6  54 279 1282768 .. 1282782 +    -5  -3.34398   CAAAGATGTGCCCTT               TTTGTG TTT CACAGA               TATTTCCCCAACGAC
      pgsA   0 NONE
  APH_1187   2  44 364 1259015 .. 1259028 +  -3.7  -2.50988   TTGTAGATGATACTA               GCCCC GCGC GGGAC                GTATTAATAATATCG
     p44-2   2  56 364 1245768 .. 1245781 +  -5.3  -3.58565   ACAGTATATCTACTA               GCTAA GGAG TTAGC                TTATGATGTTGTTTC
      grxC   1  52 363 1227961 .. 1227978 +  -4.1  -3.53224   TTTGACTGGAACACT             CCTGATC CTCG GATTGGG              TTTAAGGACAACATG
      ctaG   1  45 389 1210650 .. 1210662 +  -3.4  -3.02511   GACACCTTATTAAAC                GAAG TCAGC CTTC                TATTACCAAGATACG
  APH_1135   0 NONE
  APH_1126   5  72 -32 1187006 .. 1187019 +  -4.5  -4.78661   GAGAGCTACGTAAGG               GTAGC CAGG GCTGC                TTTTGATTTTTGCGT
     p44-7   7  64 126 1174914 .. 1174933 +  -6.4  -3.76835   GTTATCTAGGAATCT            CCTCTGAA ACTT TCCAGAGG             TTATCTGTTCTTAGA
  APH_1105   3  76 127 1165502 .. 1165518 +  -2.1  -5.37593   ATATATACAAGGTAA              GCACCTG GAA CAGGCAC              TTTTTTGATTTAAAA
  APH_1094   2  60 143 1157638 .. 1157660 +  -7.1  -2.81187   GAATGCCTGGGTCAG          GGTATCCGAG TGGT CT-GGATACC           TATGCTCCGCTATTT
    lpdA-3  10  66 119 1135833 .. 1135847 +  -8.6  -2.75022   AAAGTCGTTGTTATC               CTTAGC CAT GCTAAG               CTTGTCTCTCAGAAA
  APH_1061   3  59  54 1125078 .. 1125089 +  -4.4  -3.83502   TGCTACAACAACTTT                TTGC CCCG GCAA                 TTTACTATGCAAGTA
  APH_1043   6  51 305 1108066 .. 1108076 +  -5.4  -2.64337   TTTCACCCATAATTG                 GTAG AAA CTAC                 GTATCTTTTCGACTA
      rnhB   0 NONE
      bioF   0 NONE
  APH_1005   3  47 284 1065566 .. 1065583 +    -2  -3.53012   GGTGCGCTAACTTAT             TGAAGA AATTTG TCTTCG              TTTCCGAAGACCAAA
  APH_0991   4  64 278 1049604 .. 1049614 +  -3.2  -4.49981   CTGTGGAAAGCTGCT                 TACC GAG GGTG                 TTTTATGCTGCTGTA
  APH_0976   0 NONE
  APH_0959   0 NONE
  APH_0952   5  62 181 1015005 .. 1015015 +  -3.2  -4.35604   TGGTGAGGCTGTTGA                 TCTC AGG GAGG                 TTTCTTCTACCTTCA
  APH_0946   4  57 183 1011103 .. 1011119 +  -6.7  -2.90494   AAAACAATGTTCTGC              TATTTTG TCA CAAAATA              TCGCTTTTCTTTCTC
  APH_0942   4  70 -16 1006410 .. 1006422 +  -9.1   -3.1247   CTCTTGCAGATAGCG                CCCTG CTG CAGGG                TTGAGTATAGAAGGT
  APH_0926   3  76  31  990606 ..  990621 +  -2.4  -5.48787   CTAGTGTGGCTTAGG              CCCTGC ACTT GCGTGG               TTTTTTATCTCTTCT
  APH_0920   1  47 293  986140 ..  986158 +  -2.4  -3.58726   GCAAAGCGTTCTCTG             TAAATGCG TTA TGCTTTTA             TTATGTATAGGGCCC
      trmU   1  56 102  973590 ..  973604 +  -2.1  -4.17023   ATTGCAGGATAGATA               CGGTT ATAAG AACTG               TTTTACAATGGTTGC
  APH_0895   4 100  34  951928 ..  951948 + -14.1  -3.94051   TCTTACTAAAGTCTA            GCAGCCATT GTT AATGGCTGC            TTGTTAGTTTCCTTT
  APH_0890   4  74 431  947951 ..  947969 +    -6  -4.34482   ATTATTCCTGGTGCG             CTAGTAGC ATA GCTAGTAG             TATTTTTTTGCAGCA
  APH_0885   2  55 261  943249 ..  943265 +    -3  -4.00057   AGAAGCATCACTCAT              CTTACA TGATT TGTAGG              GTTTTTTTATGATGT
  APH_0879   5  64 296  935719 ..  935741 +  -3.4  -4.57569   GCTTGGAGCCGATAT           GTGTATAGAC TGA GTATATTCAC           TTTTTCCAAAAATCC
  APH_0872   2  57 425  924891 ..  924904 +  -6.7  -2.78384   GTCATTATCAACATC               CTGAG CACC CTCAG                TCTCATACACCACCC
  APH_0869   1  67 106  923703 ..  923719 +  -5.8  -4.18018   ACACACGCCCACTCG              CTTGCC CATCC GGCAGG              TTTTACATCACAAAC
  APH_0861   1  46  44  916293 ..  916316 +  -3.8  -2.80113   TAAGACTCATACCTC          CTTCTCCTTA CATT TACGGAGACG           TATGCTGGGATAGTA
  APH_0854   4  54 139  907352 ..  907382 +  -4.7  -3.56486   CGATTGCACTTTCAA       GCCTATAGCAGTA AATAC TCCTTCTGTAGGC       TATTTGCATTTTATG
  APH_0847   4  52 196  898754 ..  898766 +  -3.3  -3.63805   ATGTTATATCGCGTT                GCCAC TGC GTAGC                TTTGAGATATACAGT
  APH_0844   2  54 158  895636 ..  895646 +    -4  -3.70694   ACGTGTTTAGAATAA                 CAAA TGG TTTG                 TATTTGTATATGTTT
  APH_0829   7  65 340  880397 ..  880407 +  -5.4  -4.09685   AATTAAGTAGAAACA                 GAAG TAG CTTC                 TTTTAGGGAATAACA
  APH_0820   3 100  61  871823 ..  871845 +  -9.9  -5.26155   GCAATAACTGCAAAA           GGGCACGTT ACAAC AATGTGCCC           TTTTTATCTTTCTAT
  APH_0808   3  72 118  856791 ..  856829 +  -9.9   -3.0497   TAGCAAGACAGCACA  GCACTCTGGATAACACATA TAA TA-GTGTTATCTAGAG-GC  TGTTCCAGGTGCTAT
  APH_0798   5  64  98  843647 ..  843668 +  -3.1  -4.57474   TCTTTGGGATGTACT           TC-CTTAGCA GAA TGTTAAGAGA           TTTTCTATGGGTTGG
  APH_0798   5  64 153  843702 ..  843724 +  -8.4  -2.51547   CGGATTTTCTCAATA           TTCGTGCAGC ATT GCTGCGAGAA           GTCTTCCTATGCAAA
  APH_0792   5  59  37  832429 ..  832462 +  -2.3  -4.43213   TTTTGTTCTGTAGAT     GGCTGTCTATACGAG TAAA TTCAGACGGACAGCC      TTTTAGTGTCTTGCA
  APH_0789   6  58 -36  828887 ..  828910 +  -5.4  -3.55824   CACATCTACAAAAAA          TCAAGAAG AGCATATA CTTCTTGA           TATTTCTAGATGATA
      mreB   6  66 121  819014 ..  819030 +  -6.6  -3.67052   AAACGGTTATATACT              GCCTTT ATTAA AAAGGC              TTATGTTCGACCTCT
      mreB   6  66 253  819146 ..  819163 +  -8.5  -2.79574   TTTACTGCTTGTAAA             CGCATAT GGCC ATATGCG              TAATTCCTAACTATA
  APH_0758   4  59 -28  804186 ..  804199 +  -3.1  -4.19678   AATTTCTAAGACTAA               TAGGC ACGA GCTTA                TTTATTGAGATATAA
  APH_0737   2  43  51  782890 ..  782905 +  -3.2  -2.72371   GTTATCTTAAAATCA              TCACAC TTTT GAGTGA               ATATTATTTACACAG
  APH_0727   2  74 475  773006 ..  773019 +  -4.5   -4.8622   TCCGAAAAATGTTAA               GCATG CAGG CGTGC                TTTTTCCTTGGACAA
  APH_0709   5  90  12  742705 ..  742736 + -12.5  -3.62746   GTAATATCGCATTTA      GGGCTATATTGAG GTAATA TTCAATATAGCCC       ATTTTTTAAAATACG
  APH_0701   4  60 155  724519 ..  724556 +  -2.7  -4.44667   TCATCAGTATCCATA   CTCAACCCACAGGTTTA GGTT TTAGCTTATGAGTTGAG    TTTATTATTAAGAAC
  APH_0692   1  54 369  715515 ..  715537 +  -5.6  -3.19602   GCTTCTTTTCAGATT           CTCTATTAAG GTA CTAGATAGAG           TGTTACTGTGAAAAG
  APH_0680   6  57 277  701687 ..  701705 +    -3  -4.30057   CTTATAAGTTTTTTT             GCTGGGGA TTA TCTCAGGC             TATTTTTTATGATCT
  APH_0665   2  45 313  685953 ..  685965 +  -3.3  -3.05463   TTTTCTCCATAATGC                CCGAG TAT CTCGC                TTAGATAAAACGCAT
  APH_0657   4  56 330  676495 ..  676515 +  -6.9  -2.60075   TACCCATTATGACAA            TGGAGACTA CTC TGGTCTTCA            GTTACTTAAAAAGGC
  APH_0643   5  56 309  667893 ..  667905 +  -4.8  -3.48924   TTTAGCGTACGATTT                GCAC AAATA GTGC                TTCTATGCAACGTAC
  APH_0640   6  56 343  664245 ..  664257 +  -6.3  -3.07013   AACTTGTATTAGTAG                GCTTT TGA AAAGC                TATGTTACAGCGATA
  APH_0620   6  69 364  649363 ..  649380 +  -6.3  -4.11394   ATATTTGCCATAGCT             TCAGTCG GTAT TGACTGA              TTTTCGGAGTGAAGT
  APH_0602   5  73  93  630776 ..  630792 +  -6.7  -4.21194   TGCAGAATTCTATTC              TTAATGT ATA ACATTAA              TTTTAAATCGTAACA
      topA   3  47  24  623059 ..  623072 +  -4.5  -2.69545   CTAATTGGTATAAAG               CTAGG GTAG CCTGG                GTTGTAATGTGTCGA
  APH_0580   7  78 206  608326 ..  608338 +  -2.7  -5.42862   GGTGTGTTATAAGGG                TGAAG TTC CTTTA                TTTTTTTCGCAATCT
      rpoD   5  68 241  605897 ..  605909 +  -7.7  -3.53768   ATTGTACAACTCCTT                GCAGA GTT TCTGC                TGTCTTTTCTATGTC
  APH_0566   5  74  70  594627 ..  594645 +  -6.1  -4.42667   ATTCTAAAGCTATAG             CCAATAA ACTTG TTATTGG             TTTTGATGATTTTCC
  APH_0550   3  50 414  576070 ..  576082 +  -4.8  -2.75708   ATTGAATGCGAGAGG                GCGT TTATC ACGC                GGTTTTTTAAAAGCC
  APH_0541   5  49 -14  562226 ..  562244 +  -2.4  -3.70902   GTTAGTCCTGTTAAT             GAATTTCC TCT GTAAGTTC             TTTAGATATAGAAAG
  APH_0530   2  45 102  548901 ..  548914 +  -3.1  -2.95476   TAAGACGCGTCAACT               GAG-GC AAC GCTCTC               TGTCTCATACGTCAT
  APH_0511   1  50 333  535953 ..  535965 +  -3.4  -3.53012   AGTATGGATATAACC                GTGT TCTGC ACAC                TTTAAAGCCGCAAGA
  APH_0497   2  63 264  526393 ..  526421 +  -7.3  -3.14132   GACAGAAAACGCGTC        GGGGTGGAGAGAT TTG AACTCCCGACCCC        TTGGTCCCAAACCAA
  APH_0491   3  45 307  519420 ..  519430 +  -3.2  -3.05616   TAGCCTGTTGAGATG                 CTGA CTT TCGG                 ATTTATATCGTAATG
  APH_0476   5  60 273  503705 ..  503717 +  -6.3  -3.34902   AAGTCTGGAAATTCA                TACAG AAA CTGTA                TCTTATGTACTGGGA
  APH_0464   3  47 329  493708 ..  493724 +  -2.2  -3.49653   AGTCGAATTAAAACC              CTGGAG GACAA CTTCGG              TTGTGTAACGGTCAT
  APH_0460   2  50 342  490591 ..  490606 +  -2.5  -3.66742   GACTATATCTTCCAG              GCTGT GAAATA ACGGC               TTATGGTTGTTTATG
      rbfA   2  45 -22  470762 ..  470772 +  -3.2  -3.09208   TGCGTATTAGTGATG                 CGCT TGC AGTG                 TTGAATGACTAATTT
  APH_0416   2  50 234  431956 ..  431968 +  -2.7  -3.66844   AGGTGAGGGCGATAG                CTTAT GTT ATGAG                TTCTTGGACTATAAC
  APH_0377   3  51 211  384931 ..  384941 +  -5.4  -2.71011   GCATATACTTTTACT                 CCAA GCT TTGG                 TGCTTCCAGAAAGCT
  APH_0325   2  44 190  310510 ..  310526 +  -3.7   -2.5055   GCCATTCCATTCATA              CATGC GGCCATG GCATG              CTCTCTTATACCATA
  APH_0306   0 NONE
  APH_0269   2  48 343  268533 ..  268544 +  -4.4  -2.89564   CTCATGCGCATGGGG                CGTT TTTC AACG                 TATCTGCAATGAACC
  APH_0262   3  51 239  263829 ..  263843 +    -5  -2.97951   ATTATCATTGCAGGC               TCTGAG AAG TTCAGA               CTTTGTGCTGGGCTC
  APH_0250   1  48 398  251106 ..  251121 +  -4.6  -2.75765   TGTCGAATTGGCAGG              TGTGGC TCAT GCCGCG               GTTATCTGTGAGCTT
      lipB   2  46 247  242282 ..  242301 +  -2.9  -3.28712   AGGGGTTTAAATGTA            CTATACT AATAGG AGTGTAG             TTATCAAAGACCAAC
  APH_0239   3  53 358  238609 ..  238623 +    -5  -3.24146   AGTATCCACATTGTA               GATAAG TTC CTTGTC               GTTTTGCTTCAACAA
  APH_0227   9  63 385  225720 ..  225739 +  -5.7  -3.84406   TTGTTAGGTCACCAG            CGACAGC TTTGGC GTTGTCG             TTCTTATCATCAGAC
      glpX   4  69 432  220951 ..  220967 +  -3.7  -4.72188   GCAGGAGTGTCAGTC              GCATTTT CTC AGAGTGC              TTTCTTTTAACTTAA
  APH_0217   4  60 337  216172 ..  216211 +  -6.7  -3.18945   ATGCCAAAAACTGTC  CGTAGGTATTGTAAACAG GTATG CTGTTTA-AATGCATACG  TATATTCTGCATCAA
  APH_0209   2  56 322  206148 ..  206158 +  -5.4  -3.34894   GGTTTCTAGCATATC                 TTCC TTA GGAA                 TATTTCCGGCACCTT
  APH_0204   3  65 133  201813 ..  201828 +  -2.5  -4.70117   CAATTCTACAAGTTT              GCTGT CTGGAT GCAGC               TTTGTTTATTCCATT
  APH_0183   3  59 383  184188 ..  184198 +  -6.8  -3.04902   TGCCGCGATCAGTTT                 TGCC ACA GGCA                 CTTTATATGGTGAAC
  APH_0177  10  75 220  178345 ..  178361 +  -2.9  -5.26316   TATTAAGTGCACTGA              AACGTTC TTG GAGCGTA              TTTTTTCTGCAATAG
       gmk   2  47   1  172192 ..  172212 +  -4.7  -2.73542   CCTATAGAAGATTAA            GCAATCTGT AGA ATAGAATGC            TGGTTGCACATTAAC
  APH_0164   2  53 347  168036 ..  168056 +  -4.8  -3.18044   GCTTTAAGACATAAG           TCATACCCA GCAA TGGGTA-GA            TCATTTTGTACCATC
  APH_0137   7  66 359  143033 ..  143045 +  -7.7   -3.2856   TCTTTCCAGAAATGG                GAGAC GCA GTCTC                TGTATTTGCGATTTC
  APH_0128   4  54   4  134097 ..  134108 +  -5.8  -3.18832   CACGCACCGTAGGAA                GAGC GTTA GCTC                 TATATTATGGCCTTC
  APH_0123   2  50 245  132214 ..  132224 +  -3.2  -3.57825   ATATGACTTCTCACA                 TGCG GAT TGCA                 TTGGTGTTTTCTAAG
  APH_0116   5  50 301  123242 ..  123252 +    -4  -3.40926   TCAAAACACGCCACA                 TACA AGA TGTA                 ATTTCTTTATCTTGT
  APH_0105   2  47  92  109122 ..  109136 +  -4.3  -2.70932   TATCCTGTATGTAAG               GCATT TTTAT AATGC               TCGTTGACGCAGCCG
      xseB   0 NONE
  APH_0075   4  56 340   82991 ..   83004 +  -5.3  -3.56958   ACAGTATATCTACTA               GCTAA GGAG TTAGC                TTATGATGTTGTTAC
  APH_0063   1  54 370   71005 ..   71015 +  -5.4  -3.14564   CTGGAGATAAGGAAA                 GGTA TTT TACC                 TTAGTCAAGGCGTAC
  APH_0058   4  70 -28   67294 ..   67307 +  -3.1  -4.84492   TAGACCTGTCTCTAA               TTCTC AATA GAGAG                TTTTCTTGTAATTAA
  APH_0044   1  53 -18   46225 ..   46235 +  -5.4  -3.05384   ACAAATAGCAATTAC                 TCTG TGT CAGA                 TTAGCTAGGCAAAAA
      ribD   4  57 270   34720 ..   34733 +  -3.8  -3.89822   ACTTAGAAAGCACAT               CCCT ATACTC AGGG                TTTATCCCATACCTA
  APH_0031   3  58 349   28850 ..   28860 +  -5.4  -3.54951   ATCTCTACTCCAGTG                 GATG GCG CATC                 TTGTGTGCTGACCTC
  APH_0021   8  67 311   22122 ..   22138 +  -2.3  -4.88228   GAGACCGAATGAATT              TTCTG TAAGTCT CAGAA              TTTTTCCTATTGGAT
  APH_0017   1  66 420   18527 ..   18540 +  -6.7  -3.64703   TCGAGGAGAGAAAGA               GAACC AGAC GGTTC                TTTGAGTACGACAGC

SUMMARY

260 putative operon ends contain 888 possible terminators.
Percent operon ends hit by terminators of confidence >= x:
	x	#>=x	hits>=x	%hits>=x
	100	4	4	4	2 %
	99	4	4	4	2
	98	4	4	4	2
	97	4	4	4	2
	96	4	4	4	2
	95	5	5	5	2
	94	5	5	5	2
	93	5	5	5	2
	92	5	5	5	2
	91	5	5	5	2
	90	8	7	7	3
	89	8	7	7	3
	88	8	7	7	3
	87	8	7	7	3
	86	8	7	7	3
	85	8	7	7	3
	84	8	7	7	3
	83	9	8	8	3
	82	12	10	10	4
	81	14	12	12	5
	80	14	12	12	5
	79	15	13	13	5
	78	17	15	15	6
	77	19	16	16	6
	76	22	19	19	7
	75	23	20	20	8
	74	26	23	23	9
	73	31	28	28	11
	72	34	31	30	12
	71	37	34	31	12
	70	41	38	34	13
	69	48	45	40	15
	68	52	49	44	17
	67	59	55	48	18
	66	70	65	57	22
	65	76	70	62	24
	64	88	81	67	26
	63	96	89	74	28
	62	104	94	78	30
	61	110	98	80	31
	60	122	109	87	33
	59	138	125	93	36
	58	149	134	98	38
	57	165	148	106	41
	56	203	177	122	47
	55	207	181	124	48
	54	237	202	139	53
	53	266	224	148	57
	52	309	258	158	61
	51	335	281	166	64
	50	386	317	179	69
	49	408	334	182	70
	48	473	383	189	73
	47	515	421	201	77
	46	565	461	207	80
	45	622	505	221	85
	44	677	549	226	87
	43	739	596	231	89
	42	791	633	234	90
	41	854	680	240	92
	40	879	700	241	93
	39	888	709	241	93
	38	888	709	241	93
	37	888	709	241	93
	36	888	709	241	93
	35	888	709	241	93
	34	888	709	241	93
	33	888	709	241	93
	32	888	709	241	93
	31	888	709	241	93
	30	888	709	241	93
	29	888	709	241	93
	28	888	709	241	93
	27	888	709	241	93
	26	888	709	241	93
	25	888	709	241	93
	24	888	709	241	93
	23	888	709	241	93
	22	888	709	241	93
	21	888	709	241	93
	20	888	709	241	93
	19	888	709	241	93
	18	888	709	241	93
	17	888	709	241	93
	16	888	709	241	93
	15	888	709	241	93
	14	888	709	241	93
	13	888	709	241	93
	12	888	709	241	93
	11	888	709	241	93
	10	888	709	241	93
	9	888	709	241	93
	8	888	709	241	93
	7	888	709	241	93
	6	888	709	241	93
	5	888	709	241	93
	4	888	709	241	93
	3	888	709	241	93
	2	888	709	241	93
	1	888	709	241	93
	0	888	709	241	93
