# Supplementary material for: Rapid, accurate, computational discovery of Rho-independent transcription terminators illuminates their relationship to DNA uptake
Source: Genome Biol. 2007 Feb 21;8(2):R22. doi: 10.1186/gb-2007-8-2-r22 (PMC1852404; doi:10.1186/gb-2007-8-2-r22)
Supplement: Additional data file 2 — As described in the text, the entire robust tail-to-tail region is searched; if the region is less than 500 nt, then the 500 nt downstream of the stop codon is searched (stopping if a gene start is encountered). In the case of ties, all terminators with the high score are output. [file gb-2007-8-2-r22-S2.zip › Aquifex_aeolicus.ttperf]

    aq_022   6  56 411    9218 ..    9246 -  -3.2  -3.98859   GGGAAGTTAAAAACA       GGGA-AGAGCTCT TTGA AGAACTTTCTCCC        CTCAGCGATTACACG
    aq_022   6  56 -20    9667 ..    9677 -  -3.2  -4.06055   AGGCTTTAAATTAAA                 CTCC TCT GAAG                 TAATTCTCCTAACTC
    aq_035   4  56  89   20947 ..   20962 -  -3.2    -4.067   GTAAAGGAACAATAA              TGGAAG AAAT CCCCCA               GGCGTACAAGGACGT
      hisB   7  80 186   24207 ..   24218 -  -2.2  -5.64873   GTTAAGAAGAAAAAA                CTCC TCGA GGAA                 GACTTCTCAACGCAC
      ubiA   3  79 384   32632 ..   32649 -  -5.7  -4.94811   GGAAAAATAAAGAAA             GAATTTT TTGA AAAATTC              GGTTCAAGGCTGAAA
      mogA   2  46 467   38443 ..   38456 -  -3.7  -2.91924   GTACTTGTGAGAAAG               CTGGG ACTT CCCTG                GAACGAGGAGGCTGG
    aq_065   4  63 136   41728 ..   41744 -  -7.9  -3.01712   TTCGGTGCTGGAAGA              CTACCGG AAG CCGGAAG              AGCGCTTGGTGAAGG
    aq_083   2  59 381   51999 ..   52009 -  -6.8  -3.05596   GAGTGGGTTACTTAA                 CCTC CCT GAGG                 ATAGGCGTAACTTTT
      nrdA  12  82  56   57891 ..   57905 -  -6.4  -4.86731   CTGGGGGAAACAAAA               GCCTTG CGG CAAAGC               TCTTGGGTATCCACA
    aq_103   5  66 421   63553 ..   63565 -  -6.3  -3.80114   GACGAACCCATTAAA                TCCTT TAT AAGGA                GAATCCTTATCTTCA
       hfq   6  63  53   66835 ..   66847 -  -7.7  -3.07283   GAAATTGTTGAAAAG                CACCT GAA AGGTG                GTGAACCTGTGGAAA
    aq_114   2  67 323   71466 ..   71480 -  -2.1  -4.98917   CAAAAGACAACAAAA               CCACT CTGGC AGTAG               AACTCGGCTTCACCT
    aq_128   1  48 275   80105 ..   80115 -  -2.6  -3.55801   ACTAATTCTTTGAAA                 TTTA GGT TAAA                 GGCATCTCCTTTCGT
     ribD1   3  60 219   85182 ..   85199 -  -5.6  -3.64822   ATGTTCGTATTCAAA             GTTCCT TCCCTC AGGAAC              ATAGAACACACGTAC
    aq_159   7  64 402   96873 ..   96885 -  -6.3  -3.64299   GACATCACAAATGAA                GTTCT GAA AGAAC                TCGATAAATGAAGAA
    aq_165   6  68  11  100309 ..  100319 -  -2.6   -4.9725   ACTTGTACAGAAAAA                 TAAA AAG TTTA                 AACATAAGAGTCAAA
    aq_204   5  56 424  123381 ..  123395 -  -3.6  -4.09455   ATGAAGAGGAAATAA               TAAGAA CCG TTCTCA               AACTGTACACGGAGT
      nifA   7  68  51  134512 ..  134534 -  -7.7    -3.494   TAACGTCCGACAGAA           CGGATCCTT ACTCA AAGGAGCCG           GATCTTAAGTACTCA
      guaA   6  76 461  147072 ..  147085 -  -4.5   -5.0133   GACCCCGTCAAAAAA               GTGGC AAGA ACCAC                GAAAGGCGACATAAA
    aq_240   5  56 475  149785 ..  149796 -  -5.8   -3.3375   AGGAATAGGAGAAGA                TCCC GACA GGGA                 AGGACTGAAAGAGAC
      ygcA   4  47  97  163969 ..  164003 -  -4.3  -2.53911   GGAAGCGGTAAGGGA    GGACGTGAACGTACAG ACAC CCGT-CGTTTACTTCC     TCGCAGGACTCGTGG
    aq_269   2  68  35  173289 ..  173303 -  -7.2  -3.70722   CTCATCAACATAGAA               GAAAAG CAC CTTTTC               CCCGTTTCCCGTTAA
    aq_272   4  53 155  175712 ..  175724 -  -4.9  -3.24924   GGCTGATCTAGAAGA                GAAAA TCG TTTTC                TACATAGAGGAGAAC
    aq_276   4  76 427  178147 ..  178160 -  -6.7   -4.4009   CCTTACTTCAGAAAA               CTCAG GGAA CTGAG                GGACGAGCTCCAAAG
      serS   5  75 227  193043 ..  193057 -   -10  -3.17714   CGAAAGCCCTACGAA               CTCTCC GGG GGAGAG               CAACAGAGGGTAGCG
      dnaA   4  52  62  208567 ..  208580 -  -4.5   -3.2963   AGTATTTCTCCACAA               CGAAG GACT CCTCG                AGAAACCCCTTCTTG
    aq_336   4  54 -15  217174 ..  217184 -    -4  -3.73072   AAGCGTTCCACTAAA                 GAAA ACT TTTC                 GTGGAGTGCTTCCTC
     arsA2   6  60 471  222851 ..  222861 -  -6.8  -3.20011   TAAAAAGTTAATAGA                 GAGG CAC CCTC                 ACGTTTTTGGATGCG
      timA   4  69 415  237134 ..  237144 -    -4  -4.73432   GGAAAGATAAAGAAA                 TCTT TAT AAGA                 AGCGGAGAAATTTAC
    aq_406   6  82 412  274806 ..  274819 -  -8.1  -4.53648   CATAGAAAACATAAA               GGTGG TTAT CCACC                CGCAGAGCTTTGTCC
      gspG   6  62 252  287176 ..  287204 -  -3.1  -4.35483   CGGCAGGATAATAAA        CTTGAGGGACG GAGAAAT CGTCACTCAAC        GGTGAGGAGTTCAAT
     thrC2   3  61  16  290615 ..  290627 -  -4.1  -4.25283   ACTCTTTCAGGAAAA                GCCTT TTG AAGAC                ATAACTGTGGAGATA
      ilvB   7  59  21  305573 ..  305596 -  -2.4  -4.41177   GAGATAAAGGGAAAA          CACAACGGGCT TAT AACCC-TTGAG          GATGTAGAAGTCATA
    aq_474   1  54 198  320017 ..  320027 -    -4  -3.74056   TAAGAAGGAGGGAAA                 CTTT TCT AAAG                 CCGTGAAACGCTACT
      glyA   3  71  17  324072 ..  324083 -  -2.2  -5.06414   CCTTCTCAAGAAAAA                CTCG TAGG CGAA                 TACCTCTCCGTTTCT
    aq_512   5  69  52  347319 ..  347331 -  -6.3  -4.08064   AATTTTGCTGGAAAA                CTTCT GGA AGAAG                TAAGTTTAAAAGGTT
      oprC   4  60 -39  359607 ..  359629 -  -5.6  -3.75015   AGAAGGTGTACGAAA           CGGAAAGA TAATAAG TCCTTCCG           GGCTCGGGAACCTTT
    aq_540   4  59 413  366717 ..  366730 -  -6.7  -3.05715   AAGTTTTTTAGTGAA               GTTCC CGCG GGAAC                CTTCGTCAGCTTCGG
    aq_545   8  61   7  369740 ..  369753 -  -8.1   -2.5294   GATTGGGGAGAATAC               GGGAG AAAC CTCCC                CGAAGTTTACATGGT
      bioD   3  63 435  379949 ..  379963 -    -5   -4.0616   GATCTGAAGTATAAA               GTAAAC AGG GCTTAC               GCTTCGATAGGACAG
      rimI   4  67 274  386670 ..  386680 -  -5.4  -4.19024   TAAACCAGAGAGAAA                 TTCC GGA GGAA                 ATAAAAGACAGGGCT
      trpE   3  69 357  394753 ..  394769 -  -4.4  -4.62471   CGTAAGTCCTAAAAA              GAGGAA GAACT TTCCCC              TATTTAAGTGTTTTT
      frdA   3  73 410  404074 ..  404086 -  -7.7  -3.86194   AATGCTGGCTACAAA                CCTCT GGA AGAGG                TGAAGGAAGAAATAA
     thrC1   1  45  59  414119 ..  414137 -  -2.3  -3.30662   GTAAACAAAGATATA             CCGGAAG GGGCA CTCGCGG             TCTCAAGGCCTGAAC
    aq_622   3  56  49  422315 ..  422327 -  -6.9  -2.71144   TATTTCCTTCAATTA                CGACG TTC CGCCG                AGCGGTTCGATAGTG
    aq_627   7  80 -10  426664 ..  426678 -   -10  -3.68023   AAGTTTTAAAAGGAA               GGGCTT AGA AAGCCC               AGTTTAGCCCTACAC
    aq_651   7  77  27  445120 ..  445136 -  -6.5  -4.56969   AACCTCATAAAGAAA              GCGGG TAAAACT CCCGC              TGAAAGGGATACCTT
    aq_676   2  59 440  459976 ..  459992 -  -3.7  -4.01411   GAGGAAAAACGTAAA              GTTAAAC GGC GTTGAAC              ACCTTGTTGAAGTGG
    aq_689   6  56 359  468029 ..  468045 -  -3.5  -4.12532   GCTGGGATACATAAA              GCTCGGG CAA CCCGCTC              CCACGCTCTCGGGCG
      nucI  12  72 207  486385 ..  486410 -  -3.3  -5.04601   GGGATAAAGGAAAAA         CCTCCCTTGAA AGAG TTTAAGGAAAG          GGGAGATAAGTATCC
     rpsG2   7  61  68  509106 ..  509135 -  -7.2  -3.01712   TTCGTCTCTTCAATA       GAACTGGATAAC GTAGTG GCTTTCCAGTTC        CACCCCGAAAAGAGT
      purD   2  50  -9  515008 ..  515020 -  -3.4  -3.48689   AAATTTACAGGAGAA                GAGT TATTC ACTC                AGGTATTTAAAGGCT
      ispA   3  75 467  518161 ..  518173 -  -7.7   -4.0162   CTTTTACAGGACAAA                CCTGA AGT TCAGG                GCTTTAATTCACAGA
      iclR  10  78 107  529050 ..  529062 -  -4.1  -5.28481   GAGGGAAGCAAAAAA                GAGAA ATC TTCCC                TTGGACGAGGACTTT
      nadB   1  60 109  536463 ..  536478 -  -6.8  -3.14344   GACTTTCTTCACTAA              GGGCAG CGCT CTACCC               TGCGAAGGTAAATTA
       rep   6  54   1  547884 ..  547897 -  -4.5  -3.51825   CTACGTTAAGGACAA               CATGC TCAA GCACG                TCAAGGCACTCCTGA
    aq_805   4  75 444  554315 ..  554346 -  -9.6  -3.38281   TTACTCAAAAGCTAA      TCCCGTAAGGTA CAAAGGCT TACCTTACGAGA       CAGGGCCCCTCGCCC
    aq_820   5  58 320  565492 ..  565502 -  -5.4  -3.53343   AAGTTTTTTTCCAAA                 TACG TGC CGTA                 CCTGAGCTTTGAAGA
    aq_849   7  62 251  585815 ..  585830 -  -6.1  -3.44991   TATAAAGTGCAAAGA              GAGGG AAGAGG CCCTC               AGTTTGCTCTAGCCT
     minD2   1  60 283  605816 ..  605828 -  -6.2  -3.36839   GGACGAAATAATAGA                CGCC TTGAG GGCG                AAGGAAATAGAAAAG
       ppx   8  68 350  614882 ..  614900 -  -7.4  -3.68836   AGAGGTACGCAAGAA             GGGAGTTT AAG ATACTCCC             CATAGTTGTAACCTT
      queA   6  54 240  617713 ..  617725 -  -4.1  -3.65201   GAAGACGCGGAAGAA                GTATC CAT GACAC                GGCTTTGCAAGGTAA
      queA   6  54 -16  617970 ..  617981 -  -4.4  -3.58533   GTACAAGCCCTCAAA                GGAT TAAC ATCC                 CGTCCCCGTAGCTGT
     hksP3   4  61 157  624114 ..  624127 -  -8.1  -2.65091   ATTTCAAGCGAGAAG               CCCTC TTCT GAGGG                GTAAACTCTTACTTC
      dnaC   2  52 101  627728 ..  627767 -  -3.5  -3.63744   TGGTTTCGGAAAATA  TGGAAGCCTTCTTGACC TTGGAC GGTCAGGAGGGATTTCA   TCTAAAGAAGGGGGA
    aq_917  16  79 183  632098 ..  632110 -  -9.1  -3.85698   GGTTTTCGGTAGAAA                GGGAG AAG CTCCC                AGAAAAGAGGACGAG
      purS   5  54  43  644238 ..  644253 -  -3.9  -3.66178   CTTTTCAACGTCAAA              CCCGG TAGCCT CCAGG               TCTATAACGACGAAA
      pheA   3  49 405  654121 ..  654137 -  -2.1  -3.63336   ATAGAGGAGTTGAAA              CGTCGTC TAT GAAGTCG              TAAGCCTCTTTAAGT
      nadE   2  74 310  658464 ..  658486 -  -3.5  -5.05116   CGAGAAAGAATAAAA           GAGTTTC AAACTTTGG GAAACTC           CTCGATCCTTACGCG
     cbbE2   3  54 128  668349 ..  668368 -    -5  -3.28912   GGAGACTTACAGGAA            CGTTTACG TAGG CGTAAAAG             GAAAGTGCTGGAGTT
    aq_979   4  69 326  676849 ..  676859 -    -4   -4.7078   GGAATTACTCAAAAA                 TTAC GAA GTAA                 TCCCTATTTGTCCAG
    aq_985   8  81 251  680818 ..  680836 -  -7.4  -4.59109   GACATCCCTCAAAAA             GAACCCTC AAC GAAGGCTC             AGGAACTCTACTTTG
      fadD   6  66 380  689118 ..  689141 -  -7.4  -3.55191   GTAAGGGTAGAAATA          TCCTCCGGAC TAAC GCCCGAAGAA           ATTGAAAGGATTATC
      dnaE   3  52 173  697760 ..  697770 -  -5.4  -2.87344   GAGCCTCTTCATAGA                 CGAA GGG TTCG                 GAAGTCTTGACCAGG
       col   6  88 409  703520 ..  703540 - -11.3   -3.5812   TAGTCAGTATAAATA            TCCTTACAA CCA TTGTAAGGA            CTTGGGACAACGTGG
     acuC1   2  56 145  708673 ..  708687 -  -5.7  -3.35798   ACGCTTTATGGACAA               CCTGT TTTTC ACAGG               ATACACTTACTCCCT
      pstB   2  58 -16  729785 ..  729797 -  -5.5  -3.59293   GGAAAGGGAAATTAA                CCGAA CCT TCCGG                TGATGTAGTCTTCCG
       gap   2  86 -10  736950 ..  736966 - -10.1  -4.09551   AAAGTTTATAAAGAA              GAGGGCT TAA AGCCCCC              TTTCGGCGAGGTATA
      cysD   4  56  40  752226 ..  752237 -  -4.4  -3.63968   CGGTAAACTGGGAAA                GCTT AGGC AAGC                 GTTTATCCAACATAA
   aq_1110   4  59 106  775806 ..  775817 -  -4.4  -3.91196   GCTATATACAGGAAA                CTCT TGAA AGAG                 AAAATAGTCCTCGGT
     acrD2   1  62 141  783522 ..  783541 -  -2.8  -4.52857   ATCTGGTATACAAAA            GCGAAGCT CATG AGCTTAAC             CTTTGAGTATCAAAT
   aq_1142   8  71 451  799319 ..  799355 -  -7.3  -3.86524   AGATGGTGTTATAAA    GTTCTTCTCCTTCGG AAGACAG CCAAAGGAGGAGTAC    TGTCCTTATATAGAA
   aq_1142   8  71  93  799698 ..  799713 -  -7.6   -3.9243   GAACTCGTTAAAGAA              CTGAAG AAGG CTTCAG               CAGATGAAGAATACA
      murG   3  57  51  827717 ..  827731 -  -2.8  -4.20148   AGGACGGGAAAATAA               CCAC AATAGAA GTGG               TGGACAAGGAAGGAA
      fliF   7  75 260  830311 ..  830335 -   -10  -3.09117   GTACAAATTAAAGGA          CGGAAGGAGG ATATA CCTCCTTGCG          GAAGGGAGGCTCGTG
   aq_1191   6  72 162  838689 ..  838700 -  -4.4  -4.66388   AAAATGAGAAAGAAA                CTTC CCTG GAAG                 TACAGAAACCACGCG
   aq_1201   3  57 424  844040 ..  844060 -  -3.9  -3.79841   GAACAAGGAATAGAA            CCCTGGCTT CCC AAGCCTGAA            GCTGTTCTCCAGAGG
   aq_1219   4  60  82  856612 ..  856627 -  -5.4  -3.72027   ATTTTTTACGAAGAA              CTTCCC GCAA AGGAAG               TTGCAAAAATTCTCG
   aq_1223   3  64 -31  861209 ..  861219 -  -6.8  -3.56704   CTTGTAGTAAACGAA                 CCTG CCA CAGG                 AGGGACACTGCTCTA
   aq_1230   1  53 376  865219 ..  865233 -  -2.7  -3.91947   AAAAGGAAAAATGAA               GCCTG TATTT CTGGC               GGGTATCGCCTTTGT
   aq_1238   1  42 335  873261 ..  873280 -  -2.2  -3.03525   TGGATTGATAGAAAG            TTCAAACC TTCG GATTTAAA             GGACAAATTCCTCGT
   aq_1253   3  61   1  882655 ..  882666 -  -2.2  -4.60317   AGAGAAGAAGGAAAA                CGAG GAAC CTCA                 TCAATGGTGCATGTG
      cstA   0 NONE
   aq_1272   1  66 448  900109 ..  900122 -  -6.7  -3.64703   TGGTTTTCAGTGAAA               TCCTC TGTG GAGGA                AGGATTTCTGTATTC
      hspC   2  53 408  907067 ..  907082 -  -2.4  -4.12532   CTTGTGATATAGAAA              CTCAGG TTTA CCCGGG               ATTTCCCACGGATAT
      cspC   3  89  -9  922828 ..  922844 - -10.1  -4.22231   AAGTAAAAAAGAGAA              GGGCGAA TTA CTCGCCC              AAAACTCTTACGTTT
      thrB   6  46 204  926929 ..  926947 -  -3.8  -2.76969   TAAGGCACTCCAAAT             GGAAAGAA GAT TTCTCACC             CCTTGATCCCGAGTG
   aq_1324   2  47 451  938456 ..  938471 -    -4  -2.94118   TAGATAAAGTTAAAG              TTCACC CGAA AGTGAA               GAAAGTAGCGGGAGG
   aq_1333   7  66 189  947091 ..  947104 -  -4.5  -4.41348   CCTCCTCGAAATAAA               GTCCC TGAA GGAAC                GAATAAAGGCTGTGA
      lipA   7  70 386  962057 ..  962067 -  -5.4  -4.44277   TACGAAAAGGCAAAA                 GAAC AGA GTTC                 TGGTAAAACTGAAGA
      lipA   7  70   8  962435 ..  962445 -  -5.4  -4.47491   AGAGGAAGAAAAGAA                 GTTC AGG GAAC                 TGGAGAACTACGTAC
      murC   4  54  75  966767 ..  966777 -  -5.4  -3.10354   TATATGGAGTTAAGA                 CTAC GCG GTAG                 GAGAATTCCCCTTTT
       fba   2  53 405  986869 ..  986887 -  -2.5  -3.84451   TCGGCCAAACTCAAA             TTAAAGA AATGA CCTTTAA             GGAAAGGCTTGAGTT
       fba   2  53 398  986881 ..  986894 -  -5.3  -3.23149   AAATTAAAGAAATGA               CCTTT AAGG AAAGG                CTTGAGTTTGCAAAG
       lig   1  49 110  990581 ..  990591 -  -2.4  -3.75153   TGGCTTTAATCGAAA                 GTGC TAT GCCC                 CCGATGGTATTTGCT
   aq_1405   4  70 -22 1000225 .. 1000239 -  -2.8  -5.02476   ACACTCCTTAAAAAA               TGAGTT TTA ACCTCA               AAACTTTGTTTCTGT
      metF   6  64 323 1018227 .. 1018259 -  -4.1  -4.42748   TTACGTTAAAAAGAA      CCCGGAAAAGACTAA GAG TTTTTCCCTTCCGGA      AAACGCCAGATGTCC
      metF   6  64 134 1018435 .. 1018448 -  -3.9  -4.35682   GGAGAACTAAAAGAA               GTTTT CGTA AAAAC                TAAGGATACAAAAAA
   aq_1444   2  59 122 1028957 .. 1028969 -  -3.3  -4.23054   AGATAGGACTTAAAA                CACTC GGA GAGGG                AATAGAAAACGCCAA
   aq_1457   6  57 321 1038647 .. 1038663 -  -6.6  -2.87132   CTTCCTGTTTATAGA              CCTTGA CAACT TCAAGG              AAGTTAACGATAGAT
   aq_1466   1  50 341 1043762 .. 1043784 -  -3.5  -3.60505   AGGAGATGATAAACA           GGAAAGT TGTTTACGC ACTTTCC           GCCCTTTTGCTCTTC
      recR   3  46 291 1053721 .. 1053735 -  -2.9  -3.39842   AGGGGAATAGAAAAC               GTAAA GAGCG TTTAC               CTGCCTCCTGAGATA
   aq_1502   4  61 407 1067247 .. 1067261 -  -7.2  -3.06492   TTACTCATTCCAAGA               GAAAGT GGA ACTTTC               AGAATTTATAGAGTT
      pepQ   5  69 457 1087886 .. 1087901 -    -4  -4.59207   ATAAAGACGATAAAA              CCT-CAC GAG GTGGAGG              AATGGTAAGGCTCTT
      kpsF   7  82  81 1095041 .. 1095055 -  -7.8  -4.57073   TACCTCGCCCAAAAA               CTCGGA AAA CCCGAG               GAGTACATAGACGAA
   aq_1574   7  60  42 1112306 .. 1112320 -  -5.6  -3.62491   AAAAAATTCCTCAAA               GTGGAC GAC GACCAC               CAGCTAAACGAAAGT
   aq_1596   5  62 370 1123371 .. 1123393 -  -6.3  -3.46068   TTCCTAAGGTAAACA           GGGCGTT TACGCTCCT AACGCCC           GTATCAAAAACTTCT
       nfo   9  65 294 1141701 .. 1141715 -  -5.6  -4.08706   CTCGTAGGAGATAAA               GTGGAC AAC GTCCCC               GGAATAGAAGGCGTA
     gcsH2   1  48 403 1159914 .. 1159930 -  -2.9  -3.53012   TCTCCCCGCCGGAAA              TCTGAGG GAA CCTCTAA              AGGAAATAAGGAGGG
     accC1   5  74 148 1165934 .. 1165948 -  -4.3  -4.88407   AAGAAATGAACAAAA               CTATC AGGAA GATAG               AAAACTCGTCCTTGA
      clpB   3  54 204 1174208 .. 1174219 -  -5.8  -3.19602   CCCTTTACAGGAATA                CGGA TCTT TCCG                 CCAGAGAGATAGTGG
   aq_1682   2  67 201 1181531 .. 1181542 -  -5.8  -4.16016   CGAGTTTGTAAGAAA                TGCC CTTC GGCA                 GGCGAACTCTCTTTA
   aq_1694   6  54   7 1190147 .. 1190163 -  -5.9  -3.16079   CACGATAATAAAGGA              CTTTGAA AAA CTCAAAG              AACTCCTCACTCAAG
   aq_1719   4  63 368 1209007 .. 1209017 -  -5.4   -3.8822   CATAGCAAAGGTAAA                 GTTC AGG GAAC                 TGAGCAAAGAGGAAA
   aq_1727   9  61 125 1215102 .. 1215112 -  -2.4  -4.50976   TCGGAGAGGATAAAA                 CCCC TCA GGGC                 AAACGTTACGGCAAA
       cfa   8  82  82 1223192 .. 1223210 -  -8.2  -4.58663   AGGAGTTCCCAAAAA             CCTTTCAA AGT CTGAAAGG             AAACTTTTAGAAAAG
   aq_1758   4  60  33 1237119 .. 1237134 -  -6.2  -3.30619   AACCATTCTTTACAA              CTTTCT GGTG AGAAAG               GTAAGGGAGAAGCTC
      dld1   7  72 345 1246213 .. 1246223 -  -3.2  -5.08088   AACTTGGAATAAAAA                 TCCC TAA AGGA                 ACTTCAAAGGAAGTT
   aq_1773   5  57 270 1250616 .. 1250629 -  -3.8  -3.85474   AACGAAGAAGAAATA               GTCC TTGCGC GGAC                TTTTTGCTTTGACTG
   aq_1797   3  64 -20 1269109 .. 1269121 -  -3.3  -4.54477   GGAAAAGTTAGAAAA                GGGTC TCT GACTC                TTCCAGTTCTTCTAC
      ksgA   5  59  67 1279497 .. 1279512 -  -4.7  -3.89212   GAGTGAGATAGCAAA              GACCT TGAAAC AGGTC               AAGAGGTACGTAGGA
  aq_1827a   2  61 169 1286525 .. 1286535 -  -5.4    -3.745   GGACTCATGAAAACA                 CTGT CCA ACAG                 GAGTTATTTGCTTTA
   aq_1842   5  90 371 1294160 .. 1294197 -  -9.1  -5.08878   AAGATAGAAATAAAA   CCTGAGGACCTGAAGAT AGAA ACCTTCAGGGCTTCGGG    AGCGGGAGGACAGTA
   aq_1854   7  64 366 1302867 .. 1302879 -  -3.3  -4.64598   CAAGGACCTTAAAAA                GGGGA TGT TCCTC                ACCTCCATAGCCGGA
   aq_1857   3  50 201 1307380 .. 1307397 -  -3.4  -3.51976   AAGCCCGTAAAGGAA             CTCCTC GCAATA GAAGAG              CTTGATTACGTGAGC
   aq_1857   3  50 161 1307425 .. 1307437 -  -3.3  -3.61517   AGCGTTCCCGAAGAA                CTGCC GAA GGGAG                TTAAATCAGAAGAGG
   aq_1862   2  89  11 1311897 .. 1311912 - -11.8  -3.74781   AAAGTAAATTTTAAA              GCCCCC TTGC GGGGGC               AGGAAGATTTTTAGA
     sucD1   5  54  37 1329920 .. 1329930 -  -3.2  -3.91911   GGGAGGGGAAGTAAA                 CCTC GGG AAGG                 GAAAAGTTTTAAAGA
      folD   4  56 325 1336135 .. 1336156 -  -4.5  -3.66095   AAAGGGCGAGGGAAA           TTATAAAGG AGCT CCTCTACAA            GGAAAACCTCACCAA
      hflX   9  69 156 1342752 .. 1342764 -  -9.1  -3.01712   TGCCGTTCTGGAAGA                CGTGG TAA CCACG                GGCTCTTCAGCTCTA
      hflX   9  69  20 1342875 .. 1342900 -    -4  -4.78933   GGAAAACATAGAAAA         GGAGGGAATA CCCCTT TACTCCCTCT          TTAAACTCTCGGAAC
      fliP  10  60 297 1351027 .. 1351042 -  -7.6  -2.86676   GCGACGAAGGGAAAG              GGAGTT GAGG AACTCC               TGAACTGGATAGACG
      aprV  11  90  -9 1370888 .. 1370905 - -11.3  -3.91946   AAGAAAGAACCCAAA             GAGGGCT CTTA AGCCCTC              TTCCCTTTAAAAACC
   aq_1956   5  79 375 1374718 .. 1374733 -  -3.2  -5.39721   TGAGGAGATAAAAAA              CAAAGC CCTG GCTGTG               GGAACGGCAGTTGTG
      fliR   4  59 208 1378331 .. 1378341 -    -4  -4.07246   GCACTTGAAAGGAAA                 CTAT GCG ATAG                 ATATTCTTTACGACG
      tapB   3  49 229 1387565 .. 1387576 -  -4.4  -3.05224   AGAGCTTTCTAAAAT                TCCA GGTA TGGA                 TGTGGTAAAACCCGA
   aq_1980   2  63 -30 1393248 .. 1393258 -  -5.4  -3.91144   GTGAGATTTTATAAA                 CCTT AAG AAGG                 TAATCTATCAAAATC
   aq_1986   6  59 408 1396103 .. 1396115 -  -4.1  -4.11751   AGGAAGTCGTTAAAA                CCTTC GGT AAAGG                TATACTGGACGAAGA
   aq_2004   7  66 349 1409076 .. 1409093 -  -6.3  -3.88541   AAAACCAAGGAAGAA             CTCCAGA AAAT TCTGGAA              ATTTTAAAAGATTTA
      hemG   8  66 125 1417113 .. 1417129 -  -4.4  -4.41548   TGAGATTGCAGAAAA              CTACAG TATAC CCGTAG              TGAGGAAACCGGAAC
   aq_2027   8  73 387 1425223 .. 1425247 -  -7.8  -3.88498   CGGGGACATAGTAAA          GGCTCTCGCA GCGGG TGCAAGTGCC          GTAATGCTCGGGAAC
   aq_2031   1  61 108 1428529 .. 1428553 -  -4.9   -3.9461   CCTCCCCAACAATAA          CCTCTCCTCTT GTA AAGGGGTAAGG          GATTACGAGACCGTC
      atpD   3  73 -14 1432763 .. 1432782 -  -7.8  -3.84451   TTTTTGAAAGGGAAA            GGGGCTTA AACT TTAGCCCC             CATTTGTTTTGCCTT
   aq_2044   8  81 296 1436240 .. 1436255 -  -5.4  -5.07107   TAAATTCGTAAAAAA              CCTCCT TCCG AGAAGG               GAAATCCTCGACGAG
      recG   7  63 304 1442082 .. 1442113 -  -7.5  -3.19463   CTTACTACGGAGGAA      GGGTATCAAGTTTT AGACG AAAACCTGA-ACCC      TATACAAATTCAGGG
      trpF   4  67 211 1461135 .. 1461146 -  -2.2  -4.97888   AAAAAAAGGTAAAAA                TCGC CCTT GCAA                 TAGGAGAGACAAAGG
      hisC   2  49 394 1465841 .. 1465852 -  -4.4    -3.052   ATTTCCATAGACAGA                GTTG TTCT CAAC                 GTGCACGATCCCAAC
     aspC2   5  73 433 1471886 .. 1471896 -  -6.8   -4.2717   AGGAGCGGATGAAAA                 GGCT GCA AGCC                 TTATATGTAAAAAGG
       acs   1  57 325 1479299 .. 1479309 -  -6.8  -2.89564   CTTCGAGGGTAGAGA                 CGTC TCC GACG                 TCCAGTCCGAGTTCT
       eif   2  49 432 1488338 .. 1488354 -  -2.3  -3.71645   AAGCTTACACCTAAA              TTAATAC GAA GAATTAA              AAAGGAAAGAGAAAA
       sbf   3  58  -7 1500042 .. 1500052 -  -5.4  -3.45997   AAGAGAATAGAAAAG                 GACT TAA AGTC                 TTCTGAAGAAGAGGG
   aq_2140  11  59  30 1506085 .. 1506104 -  -2.2  -4.47551   AGGGAACTCATAAAA            CTTTCCAA GGAC TTAGAAAA             AGAATACTTTAAGGT
       pal   4  79 317 1514329 .. 1514349 -  -5.4  -4.87273   AATACGGGACAAAAA            CCCTTGAA GCCTT TTCATGGG            AAATAGCTAACTTCC
     pcnB2   2  45 122 1521062 .. 1521080 -  -3.8  -2.72661   TAGGAGTTTTAAGTA             TTTTAGGC TTT GCCCCAAA             AGAGCTTCTATCCTT
   aq_2164   9  60  26 1524681 .. 1524695 -  -5.7  -3.64523   AAGATTAAACGACAA               GGGAT ACATA ATCCC               GGGTCTGGGAGACAT
      thiG  12  75 247 1532324 .. 1532339 -  -2.5  -5.27023   ATCCGAAAAAGAAAA              CGTAG TCATTT CCACG               GGAGGAGGACTCGGG
   aq_2185   6  71  89 1535588 .. 1535598 -    -4  -4.99043   CGTTGATAAAGAAAA                 CTTT ATT AAAG                 AAGTCTGGAAAGACA
      bacA   2  59 -32 1545005 .. 1545022 -  -4.7  -3.89411   TCAAAAGAGGAAGAA             GGCCGCG TAAA CGAGACC              TATTAAAATCCTGTA
      mopB   2  48  81 1547661 .. 1547673 +  -3.3  -3.28712   ATCTTAGGAAAGAAC                TGGGG AAC TCCCG                TTGTAACCAAGGACG
   aq_2194   2  43  -9 1545005 .. 1545022 +  -2.5   -3.0752   TCAAAAGAGGAAGAA             GGCCGCG TAAA CGAGACC              TATTAAAATCCTGTA
      moaA   2  53  44 1535734 .. 1535747 +  -2.4  -4.00407   TTTTAATGGTTTCAG               GATC CTTAAT GATC                TTTCCCTTTTTACCT
      uraP   4  66 206 1524950 .. 1524966 +  -6.5  -3.96291   TGAACGATATCTGGA              GTTTGCC ATG GGCACAC              TTTATAACCTTTCTC
   aq_2128   3  56 207 1500042 .. 1500052 +  -5.4  -3.28712   AAGAGAATAGAAAAG                 GACT TAA AGTC                 TTCTGAAGAAGAGGG
   aq_2113   9  52 220 1489028 .. 1489040 +  -4.1  -3.53444   CTGCTACGTAGAAGG                GAACG TTG TGTTC                TTTACACAGAACTGC
      dsbC   5  70 251 1472359 .. 1472370 +  -5.8  -4.39002   AGGTTCAAGTTTCCT                CTCC TTCT GGAG                 TTTTCTGAAGGCTTT
   aq_2082   4  59 286 1466546 .. 1466568 +    -7  -3.08224   CTTTTCCATTAGGAA           TTCTCTTCCC TCC GTGAGGAGAA           CTTTTGCCATCACCT
       aas   4  63 216 1451152 .. 1451163 +  -4.4  -4.16371   TACCTTTTCGTAAGC                CACT CCTA AGTG                 TTTCATTATTTCCTC
     flgG1   4  79  33 1442453 .. 1442467 +    -5  -5.06451   CATCTTGTCTCCGTA               CTTCTT TAT GAGAAG               TTTTTTAAGGTCCTG
     hemX2   6  66  -5 1436556 .. 1436573 +  -4.1   -4.5081   CACTCTTACGCTACC             GAGTGAA GTTC TCCACTC              TTTCTTTCGCTATTT
   aq_2036   7  65  -9 1432762 .. 1432784 +  -2.6  -4.75954   ATTTTTGAAAGGGAA           AGGGGCTTAA ACT TTAGCCCCCA           TTTGTTTTGCCTTTT
      fliS   4  59  41 1409185 .. 1409212 +  -3.4  -4.14511   AAAAGTCTTCGTTAA        GAGCGTGGGAGAA TTT TATTCCC-TGCTC        TTTTACCCTCCCGTT
      fliS   4  59 408 1409552 .. 1409571 +  -7.2   -2.6294   AGCCTAGTGCCATTT            TTCCG-CTC GGA GAGACGGAA            GTTATCAATCCTATA
   aq_1985   2  51 -15 1396524 .. 1396540 +  -2.2  -3.85698   GGTTTACGAAGAACT              CACAAG AGACC CTTGAG              TTTGTAAAAGAGCAA
     aspC1   4  51 300 1388108 .. 1388118 +  -4.6  -3.19634   CAGCAGAACATCCTT                 CGGG ATA TCCG                 CTTTCTCTTTACACT
      thiD   4  52 455 1379017 .. 1379040 +  -4.6  -3.39288   GAAACCGAGACCCGT          G-TGGAGGGCT ATA AGTTCTCCAGC          TATTATTAAAGCGTC
      rnhB   5  76  41 1375152 .. 1375167 +    -9  -3.64487   GCTGTGTTAAATCAA              GGAAGG CATA CCTTCC               TTCTTCAAACTCTCC
   aq_1923   2  59 446 1354646 .. 1354657 +  -4.4  -3.92832   TAATCAACCTGTATA                GGAA AGTT TTCC                 TTCTTTAAAAACTTT
      era2   5  65 291 1351629 .. 1351648 +  -5.8  -4.04149   TTTTCGCTATACTCA            GGAAAGCCT CTA AGG-TTTCC            TTTCTCGTGTGCTTG
   aq_1896   2  52   8 1336516 .. 1336528 +  -3.4  -3.62518   TCAAGTGAGCGAACT                TCCT CTTAT AGGA                TTTCAAAGTGTTTAA
      nadA   5  52 364 1332459 .. 1332477 +  -4.4  -3.30635   ATTAAAGCTCCAACT             CCGCCGAG AAC CTCGCAGG             TTCTGAGCAAGTTTC
      prfB   4  49 217 1294799 .. 1294817 +  -2.4  -3.78409   TTCTACTTCGTTAAC             GGGTATAA CAC TTATCCTC             TTTACGTTGAATTCC
       alr   2  56 337 1287092 .. 1287106 +  -2.8  -4.01101   TTTATTGACATGCTC               CCAC CTTCCTC GTGG               TTCTTGTTACCTTTC
   aq_1796   4  61 199 1269317 .. 1269328 +  -2.2   -4.5028   GAGATGTCTCTTTAT                TTGG GCTT CCAG                 TTCTTTTATTCTCGT
      rpmA   3  70 137 1252150 .. 1252166 +  -9.5  -2.70532   CGGAAGTTCCCCTTT              CCTTAGA AAG TCTAAGG              TGCGTTTCTACGAGT
   aq_1768   5  62 224 1246525 .. 1246535 +  -2.6  -4.57837   TGTCAAAAAAGACGA                 TTTT TTT AAAA                 TTTTTAAAAAGATGT
      exbB   5  66 390 1237587 .. 1237607 +  -7.7  -3.29063   CTTTTTCACGAGACC            TTTTACGAG AAC CTTGTAAAA            CTTTTCCGTTTTTCT
   aq_1752   3  62 439 1234678 .. 1234700 +  -2.7  -4.59109   GGAATTTCTATTTTG           GGAGAGATA ACTTC TACCTCTTC           TTTTTCAAAGATATC
   aq_1743   9  69  78 1229015 .. 1229027 +  -6.3  -4.09243   CGTGTTGTCCATGTG                GATGT GCC ACATC                TTTTCAAGCCCTATC
      lytB   3  49 389 1225832 .. 1225845 +  -5.3  -2.70932   CGTAGGACTAAGGGG               TGTTC CGCT GAACA                TAATTCCCGACAAAG
       maf   3  48 183 1209397 .. 1209407 +  -3.2  -3.32844   ATTTTAATCTCCGAG                 TTGC TGG GCAG                 TTGTGGAATCCCACC
      dplF   2  69 380 1190563 .. 1190583 +  -6.9  -3.81488   CTTTACTTTTCCCTC            CTTGAGCTT TGC AAGTTCGAG            TTCTATTTCCGAAAG
   aq_1680   5  54 397 1181108 .. 1181120 +  -4.8  -3.42482   CGAATATCTGAGTGC                CCCT CGCGT AGGG                TCTTCTCTTAGGTGC
      flgL   7  56   9 1166108 .. 1166121 +  -5.3  -3.58802   CATTTAAACCATTAT               CCTTT CCAC AAAGG                TTATGTCGTGCTTTC
   aq_1656   2  56 219 1160574 .. 1160601 +  -4.8  -3.57561   TCCCCTTCTATGTCC        GCGGGAA-CGGGT CCA GCCCACTTTCCGC        TTTCAAGGCTTGCCA
       cap   6  69 267 1153754 .. 1153768 +  -6.4  -4.11371   CAGCGAGAGCGAGTT               CAGCTT CGG GAGCTG               TTTTAGCGGCTGTTA
      gspA   6  76 143 1146826 .. 1146845 + -10.8  -2.74182   AACCTCAGGTAAAGA            GGGAACTT ACAG AAGTTCCC             TCCTGTATCCTTCTT
       pol   7  69 448 1142475 .. 1142485 +    -4  -4.76213   TATTCCGAAAAAACT                 TCTT CCA AAGA                 TTTTATTACGTTTCT
   aq_1598   4  59 180 1125813 .. 1125836 +  -3.8  -4.06182   TTTCAGGTTTAAAGA          GCTTGTCCAT AGGG ATGTGCAGGC           TATTTTTGTAGGTAA
   aq_1545   5  66 390 1095529 .. 1095550 +  -7.3  -3.56092   TCTGAGCTTCCTTCC           GAGAGCGCCC GCC GGGTG-TCTC           TTTGCAAAGTCCTCC
   aq_1534   6  81 391 1088806 .. 1088817 +  -5.8  -5.08015   ATGTCTATCAAGAGT                GGAG CGTT CTCC                 TTTATTTTTTCCCTT
   aq_1501   6  62 382 1068090 .. 1068108 +  -3.3  -4.32678   CAGAGGAAATACTAT             TTAAATT CTGGT AATTTAA             TTCTTTCTTTCCCAG
   aq_1494   6  67 310 1064394 .. 1064408 +  -2.1  -4.88687   ATATAATAAAAATTC               CGGAA TAATT TTCTG               TTCTTTTTTCTTTAA
   aq_1477   4  45  33 1054128 .. 1054138 +  -3.2  -2.93073   CGTGATTTTTACCGC                 GGGA AAC TTCC                 TCCTTATTAAACCCG
   aq_1477   4  45  56 1054151 .. 1054168 +  -2.6   -3.1355   TCCTCCTTATTAAAC             CCGCTA TGTAGT TTGCGG              TTGCCTCTCCCTCCA
   aq_1465   3  47 424 1044568 .. 1044578 +  -2.4  -3.56262   TCAATATTCCCTTCA                 ACCG CCA CGGA                 TATTTCTCCGGTTTC
   aq_1465   3  47 431 1044575 .. 1044588 +  -3.8  -3.08812   TCCCTTCAACCGCCA               CGGA TATTTC TCCG                GTTTCTTCCGAGACC
   aq_1442   4  59  88 1029187 .. 1029207 +  -3.9  -4.09243   CTCTTTGTCTTTCCA            GCAGTCCTT AGG AAGACCTGC            TTTTAAACACGTATA
      valS   7  78 249 1010680 .. 1010713 +  -2.6  -5.39755   CGAACTCTTCAAGGA     GTTTTACGGTTCTGT AAACG GTAGAAC-GTGAAAC     TTTTTTATCCTTGTG
   aq_1408   1  44 369 1004560 .. 1004579 +  -3.6  -2.79133   GGTACTTGTCGTAAG            CGGATA GGTCAAAG TATCCG             TGTCCTGAGAGGTTA
   aq_1404   1  68 204 1000431 .. 1000458 +  -2.8  -4.89393   TCAGCAACGGAGTAA        GGAAAGTAACTCT TAA AG-GTTATTTCCC        TTTTTGTGAGCTTTC
   aq_1392  12  71 277  990994 ..  991010 +  -9.5  -2.76171   TCGGCATGAGTATCT              CTTCAAG TTT CTTGAAG              TCGTCTTCGGTAAAT
   aq_1365   6  59 -24  971963 ..  971973 +    -4  -4.09509   GAGTCTACCTGAAGC                 TTTC AGG GAAA                 TTTATGTAAATTAAT
   aq_1365   6  59  61  972048 ..  972070 +  -7.6  -2.53876   GGGACTCGAAATCCC           TTGGCGGGTT ACC AGCCCGCCCG           TGGGTTCGAATCCCA
      cydB   4  49 427  966795 ..  966814 +  -4.4  -3.05647   GAATTCCCCTTTTCG            CGAA-TTCT GTG AGAAGTTCG            TATATGTACTTGGCG
       nse   2  48 434  951528 ..  951546 +  -2.5  -3.49419   TCAAGAAGATTGTTT            GAA-ACTC TATG GAGTGTTC             GTTTTTGTACGCAAG
   aq_1332   8  64  -1  947303 ..  947313 +  -2.4  -4.66163   AACGCTTAACCAGAT                 GAGG CTT CCAC                 TTTTTCCCTCAACCT
   aq_1323   3  54 155  939080 ..  939092 +  -5.5  -3.16742   TATCCCAACCGCACA                GGGGA CAC TCTCC                TTCCTGAGCCTTCAG
       omp   6  67 457  923266 ..  923282 +  -5.7  -4.21351   AAAGAAGAAACCCCT              CCCGAGG CTA TCACGGG              TTTCTTCACATGTTT
      murA   1  56 164  907604 ..  907614 +  -3.2  -4.06678   AACTTCTACGGGCAG                 GGGT ATT ACTC                 TTTCTATAACTCCGT
       mpp   4  50 424  900984 ..  901002 +  -2.5  -3.64488   GCCCTTTCTGCCTCC             TTAAAGG CCTCC TCTTTAA             TCTTTTCCCAGCGTT
   aq_1254   4  60  13  883485 ..  883500 +  -6.2  -3.35996   TAAGATAGGAGTTTG              TAGGAA ATCG TTCCTA               TTATCCATGCAAGTA
      cysG   4  66 216  873845 ..  873863 +  -4.4   -4.4767   CGCTCAGGAGTTCTT             CCCTTTCC TTC GGATCGGG             TTTTCTCATAGATAG
     mffT2   2  59 144  865723 ..  865736 +  -3.8  -4.10657   TTCTTTTATCGCTTC               CGGA TCTTTT TCCG                TTTTCAGGAGTGTCC
      fliA   4  53 142  856864 ..  856882 +    -3  -3.88985   AGTACCTAACTCCTA             CGGGATCT TCA GGGTCCAG             TTTATAGAGCATTTT
      accA   3  51  -3  848937 ..  848958 +  -4.3  -3.14522   TTTTAAGATTGCATC           TTAGCCCTG CAGT CTGGGCAAA            TTCCGTATACGTTCA
      sahH   5  93  -1  830589 ..  830603 + -11.4  -4.14615   GGGAAATGGGCACCT               GAGGGC TCA GCCCTC               TTTTAACCACTTTTT
      metK  10  61 296  810987 ..  810997 +  -8.2  -2.60283   AAGTAAACAGCTCCG                 CCGG TTG CCGG                 GTATTCCTTTCCGTA
      dapA   1  41  14  801795 ..  801807 +    -2  -2.76671   AAGCTTCCAGCCCTC                TTGA AAGCC TCAA                CTTTGAGATGCATCT
   aq_1121   5  73 238  783939 ..  783955 +  -5.8  -4.60797   TTTTACTCCTTATTT              CGCTCT CTTTC AGGGCG              TTTTGTATGTAAACC
     abcT5   6  72 385  768680 ..  768707 +  -9.2  -3.30651   TCCAGAGAGCCTTCG        GCGTACATCCTCG TTG CGAGAATGT-CGC        TCTTGTCCTCTGACC
   aq_1093   1  84  98  762527 ..  762541 +   -10  -3.89346   GTGGTAACACTCCTG               GGCATG ATC CATGCC               TTTGTGGAGTGCCAC
      rfbD   5  61  42  755086 ..  755099 +  -2.3   -4.6526   TATATTTCTGAGCTG               GTGCA TCGT TGCCC                TTTTTACCAATTTCT
      miaA   1  46  83  739025 ..  739040 +  -3.4  -3.15324   ATAATAGAATTTGTA              TTAAAT CCCG ATTTAA               CTTTTCCTGACCCTA
      selB   8  66 434  718496 ..  718520 +  -8.6  -2.79983   ACAGTGCGACAAACA          GGGAACTCTG ATCAG CAGACTTCCC          TCCTATCTTCTCTCC
   aq_1022   5  52 241  709076 ..  709087 +  -5.8  -2.80816   TAAGGATGGTATCCG                CCTC CTCC GAGG                 TATACTCCCTCCCCG
   aq_1006   2  70 173  698119 ..  698129 +  -8.2  -3.62032   TTCCCTTTAGTTTTT                 CGGC AAC GCCG                 TTTAGGGCTTGCTCT
      dnaK   4  49 227  689731 ..  689744 +  -2.4  -3.68859   ACCAAGTTCTCTGGC               GAGT ATGGCG ACTC                CTTTTTTGAATTCCA
    aq_983   3  65  68  681158 ..  681168 +  -5.4  -4.04752   CTCCCTTTATCCTCT                 GGTT ATC AACC                 TTTCTGCTGTCCTTT
       tmk   6  61 285  670046 ..  670057 +  -4.4  -4.12901   GTAAGGAGTTCGCTA                TAGC CTCC GCTA                 TTTCTCTGGCTTTTA
     pgsA2   4  51 365  659595 ..  659605 +  -5.4  -2.71924   TTCCTAACGTAGTCC                 CTCA GAC TGAG                 CTTTAGAGCGGCGTA
    aq_931   2  61  25  643616 ..  643626 +  -4.6  -4.10657   GGGAGGGATTCGAAC                 CCTC GGA GGGG                 TTTTAGCCCCTCTGC
    aq_919   2  61  85  634526 ..  634541 +  -4.6  -4.01737   TCTTCGTCTACCGCC              CCCACT CTCC AGAGGG               TTTCCTCTTCTTCCT
      dapB   4  76  -8  632315 ..  632327 +  -9.1  -3.66117   ATGTTTGACGTGCTC                GGGCT CTG AGCCC                TCTTTATATGCTTCA
    aq_909   2  62  39  627921 ..  627931 +  -6.8  -3.30214   CGGAACCCTTTATAA                 CGAG CAA CTCG                 TTCATCTCGTAAATT
    aq_904   3  47 334  624465 ..  624475 +    -4  -2.99179   ATTAAGTCCTTCAAG                 GAAA TCC TTTC                 TGGTTTCAGTTCTCT
    aq_893   6  73 457  618433 ..  618460 +  -5.5  -4.54727   TTCTGAAAAGTGCAG        GGAAGCGGTGG GAGATG CTACTGCTCCC         TTTTCCTTTGCAAAA
    aq_880   3  64  21  608106 ..  608121 +  -3.2  -4.57474   ACGCCCGCCCTTCAG              GGCG TCCCTCAC CGCC               TTTTCTATACCTTCA
      prfA  11  73 143  606016 ..  606027 +  -7.2  -4.00756   CCTCTACTATACTCG                GCGG AAGT CCGC                 TTCTTTCGTAAGATA
      purN   4  60 434  593680 ..  593693 +  -6.7  -3.16177   GGTACCCAGTCCGCG               GGAGT TGCC ACTCC                TTCCCTGTCTGCGGT
    aq_848   7  79 106  585948 ..  585958 +  -5.4  -4.89605   GTGTCATGGGATGGT                 GCTT TTC AAGC                 TTTCTTATTTTTTTG
      exsB   7  67 464  574170 ..  574189 +  -2.1  -4.87892   GGTCCTTCGTTTATT            CCCGA AAGTACAAGA TCGGG             TTTCTTTTCTTCAAG
    aq_818   3  64 417  564979 ..  564989 +  -3.2  -4.49311   AACGCTGGAACCGTT                 TTCC TAG GGAG                 TTTTGTAGTACTCCT
    aq_812   4  54 413  560304 ..  560345 +  -5.7  -3.10409   GGGGACGGGTATGTA CTGAACGGACGGCGGTTGG GAAC CCATCGGCTGTTCGTAGAG  TTCCATGAGTTCGTA
     mbhL3   3  57 382  555171 ..  555185 +  -2.8   -4.2679   GTCTGGATAAGCCCT               CTTGAA GTC TTCGGG               TTTTAGTGGAACTTC
    aq_775   3  52 307  536897 ..  536920 +  -4.6  -3.37091   AAGTTCGGCTTATCA          CTTCCTGCTCT CTC AGAGC-GAAAG          TTCACTTTTGAGGGT
     pilC1   3  62  50  518697 ..  518711 +  -2.9   -4.5774   TTCTTGGCTTTCCTT               GAAAA TTTCT TTTTC               TTTTAGTTCTTCGTA
      hisH   0 NONE
      hyuA   3  53 109  486739 ..  486755 +  -2.9  -3.80207   CGAATGCGAGTCCTT              CCTTTAC GAG GAGAAGG              TTTAACATTTTGTTA
      kpsU   6  61  67  471568 ..  471581 +  -2.3  -4.62102   GCATCTGTATCTGGT               GAACC GTTT GGTCC                TTTTCGTCTTTTTCT
      uvrA  10  78  22  468429 ..  468445 +  -2.9  -5.42131   ATGTGGTCGGGGTTT              TTCTTCG CCT CGTAGAG              TTTTTTATCTACTTC
    aq_674   4  70 453  460888 ..  460900 +  -7.7  -3.66178   AGCCCTTGTTACGTT                CGTAG CAC CTACG                TTTCCGCTTCCAACG
    aq_648   4  48 203  445382 ..  445410 +  -3.2  -3.42726   ACTGGGTGCAACCAC        GGGTTTTTTTAA TTCGC TTAATAAATCCC        TTATAAATCCTTTTT
       thy   3  44  12  439003 ..  439018 +  -3.3  -2.83141   TTAAAATTTGCTCTA              TCAAG AAATCC CTTGA               GTTCTTACAATTTTC
      ligA   6  55  -1  435327 ..  435338 +    -3  -4.05045   TAGGCAGACTATTTT                GAAA CCTT TTTC                 TTTACTTCCTTGTTT
      ligA   6  55 273  435601 ..  435618 +  -2.7  -3.96618   CCTTCAGGACTTCTA             TTACTTC CCTG GGAGTAG              TTCTTTCGGGTTCGA
      bioF   9  69  66  426737 ..  426759 +  -6.3  -4.07687   GACTTCCCCGGCTCC          CTG-TGCGGC TTTA GCCGTAACAG           TTTTGGGAAGAGCGT
      glmU   4  79 134  414333 ..  414346 +  -6.7  -4.48877   CTACGGTCTCTTCGG               GGGAA ATCA TTCCC                TTTTCTACGTATTTC
    aq_592   7  44 119  404618 ..  404645 +  -2.7  -3.11118   TTTTGTCGTCTCTCT        GG-GGATAGTCC TCTCT GGAATGTCCGCC        TCTTGACTCCCTTCT
    aq_592   7  44 253  404752 ..  404764 +  -4.1  -2.55545   TTAAAGACTTTTGCT                TTGTC AAC GACAG                GTATGTTGTTCCACC
    aq_592   7  44 327  404826 ..  404837 +    -3  -3.17553   TTCTTTTAAGGACTT                TTCA TCTC TGAA                 TATTCCCATTTTTGC
      deoD   8  74 417  388682 ..  388694 +  -4.1   -5.0133   CGGGGTTTTGATAAA                GCTTT AAG AAGGC                TTTTTTAACGCACTC
     pbpA2   2  50  33  380458 ..  380471 +  -3.9  -3.32562   GATATCTTTTGGTAG               TTCAA CATC TTGAA                TTCTGGGAACTTTGT
      dapE   7  75  52  371974 ..  371994 +  -9.7  -3.30124   CGGGATACACTGCCT            GGCTTTTGG TTA CCGGAAGCC            TTATAGACAGTCACA
    aq_531   2  56  90  362583 ..  362595 +  -3.3  -3.98236   CGAGTTTTTCGCGAA                GAGCT ATC AGCAC                TTTCTCATCGGGTTT
    aq_495   0 NONE
       eno   0 NONE
    aq_477   1  50 101  323010 ..  323025 +  -3.2  -3.57615   AGCGGTTTTATCGAG              CTCTTC GGGG GATGAG               TTTACAGCCTCTTCA
    aq_450   5  49 311  305931 ..  305941 +  -2.4  -3.75292   ACTGCCTTACCATCC                 CGAG GTA CGCG                 TTGTTAATAATAGCT
      nuoG   4  72 322  299325 ..  299337 +  -3.4  -5.04597   TCTTCTTTTCCCTGA                GTTC GGAAG GAAC                TTTTTGTATGTCGCT
    aq_429   3  57  49  293621 ..  293633 +  -4.1  -3.85817   ATTCACAAGTTCTAT                GGAAG AGC TTTCC                TTTGTGGAGACGCAT
    aq_423   4  52 302  290956 ..  290968 +  -4.1  -3.52906   GCAGACTTCCAGCTG                TAGGG ATT TCCTA                TCTTTATAGCCGTAG
     abcT6   8  75 331  287540 ..  287576 +  -9.5  -3.37685   ATAGGGTTTATTACC   CGCG-GGGGAGACG TAAATAAAGT CGTTTCCCCACGCG    TCTTTCGGAACTTTT
    aq_404   2  63 415  275686 ..  275707 +  -5.2  -4.07885   CTACAAAAAGTCCAA           GAAGGG-CA AAAAA TGTCCCTTC           TTTTGCGAGCAAATA
    aq_367   3  65 404  244950 ..  244960 +  -5.4  -4.10552   AACCATTTAACTATG                 TCGT ATC ACGA                 TTTCATTTCATCACG
    aq_359   5  51  79  237679 ..  237695 +  -4.4  -3.19808   TGGGTTTACACTTCC              TCCGTA GAGGA TACGGG              TCTTCCCTTCGTTTT
      ribA   2  49  56  229992 ..  230008 +  -5.1  -2.63112   CTTCAACCTCGTCCT              CTTCGGA AAG TCCCAAG              TAATCTAAGAGCTTT
    aq_345  13  65 308  227773 ..  227794 +  -5.9  -4.06384   GGTCGTCGTAGACCA           CTATCATCT GCTC GGGTGATAG            TTTGTACTCTTCGAG
    aq_342   5  66 241  223581 ..  223595 +  -4.2  -4.58395   TACGAGTCTTTTCGT               TTCCTC AAA GGGGAG               TTTTTCGGGAGTAAG
      dcuP   9  72  74  217044 ..  217056 +  -9.1  -3.30203   TTCCGTAGCCCACCT                GAGGG CTT CCCTC                TTAACTTCTTCGTCC
    aq_321   3  74 423  209068 ..  209083 +  -4.8  -4.70353   CTTTCTGAGTTCAAG              GTTAAA CTCC TTTAAC               TTTTCCTTTATTATC
     mutS1   0 NONE
      glmS   5  56  35  196404 ..  196432 +  -6.1  -3.06696   AAGGTTGCGAGTATC        GTCTCTATAATTC CGA GAATAATAGATAC        TATATTCGCCGCGAG
     mutY1   4  56 245  184776 ..  184792 +  -2.2  -4.17089   AAGTGCTGTCTTTGA              GGTCGT TTATT ACAACC              TTTTCAACGTTTCCG
     mutY1   4  56 350  184881 ..  184891 +  -4.6  -3.64822   CACCTTGGAGTTTCA                 TGGC TAT GCCG                 TTTGCCTCAAAGGCT
     mutY1   4  56 364  184895 ..  184905 +  -6.8  -2.65815   ATGGCTATGCCGTTT                 GCCT CAA AGGC                 TCCTATCCATATAGG
    aq_274   3  74 333  178632 ..  178654 +  -6.2  -4.43272   TGTTGAGACGTACCT           GTGGGGGAGT TTA ATCCCTCCAC           TTTTCAGTTTTGGAT
    aq_255   4  63 440  164118 ..  164132 +  -7.8  -2.96984   GTCCTTAACTTCCAA               GAGGGC AAT GCTCTC               TATGTGGTAGGTTTG
      purK   4  66 348  158239 ..  158253 +  -7.2  -3.59979   GAAGAAAACAGGGCG               TAAAGG ACC CCTTTA               TTTAAGGTAAAGAAA
       lon   6  58 330  153923 ..  153938 +  -5.4  -3.48593   GCATACTCGTAAACT              CCG-GGA ACC TCCGCGG              TTGTGTAGGAAAGTC
      narB   7  76  -4  134578 ..  134589 +  -2.2  -5.41746   TTGTAAAAGTAAATA                GGTG AATT TACC                 TTTTTTTGGGGAGTT
      hisF   4  64  59  111436 ..  111448 +  -3.4  -4.59993   CAGAGCTCTTTTTTT                TGCA ATTTC TGCA                TTTCTTTCTGGATTT
    aq_171   7  53 372  105970 ..  105994 +  -5.8  -3.01119   TCACATAGTGGCTTT          TTCTTGCAAA ACTCC TTTGCATGAA          TGTCTATAAGTGCGT
      proC   4  57 333  102144 ..  102157 +  -3.8  -3.94877   ACGGCTTTAGTCTTT               CCCT CCGCAA AGGG                TTGTTGTTACGAAGT
       cpx   4  50 220   85641 ..   85653 +  -2.7  -3.61908   ATGAGGTGCATAATT                TCAAG CTC TTTGA                GTTTTTTAAGGATAT
    aq_113   2  73 184   71684 ..   71705 +  -8.1  -3.93057   TCTATTCCCTCTCTC           CGATAGAGT TCAA ACTTTATCG            TTTCGTCCTTTTGAG
      hly3   6  68 459   64479 ..   64519 +  -2.6  -4.86621   GTGTTCAGTATCCCT TCCGTA-CCTTTTTCGGGA AGAG TCCCGCAAAGGGTTAAAGA  TTTTTCCTTGGAAAT
   aq_091m   4  70 182   58146 ..   58187 +  -5.7   -4.4648   ACTTCTGCCTTACCG CCGCCGCCCTTATGGTCCA CTCG TGGTCTATAGTGTAGGCGG  TTTTGTAGTGCCAGT
    aq_066   3  50 382   44145 ..   44163 +  -3.9  -3.31905   CAGATATACCTTCTA            CCC-TGAA AACT TTCATGGG             TCTTATATACAGGCT
    aq_050   4  80 -23   33013 ..   33024 +  -4.4  -5.18726   AGGCTTAAGTTTTAC                CTCT CGGT AGAG                 TTTTTCTTCTAAAGG
      hibD   7  60  87   24494 ..   24508 +  -5.6   -3.6692   CTTAAAGCAAGCTTC               CGCCAC GTG GTGGAG               TATTTTCCCGTCAAG
      aroD   1  46 249    9909 ..    9920 +    -3  -3.28791   CATCAGAAATCCCCT                GAAA AAGA TTTC                 TTCTGCCAAGGCAAT
   aq_aa13   1  41  52   10327 ..   10338 -    -3  -2.64144   TTTTGAGGGAAATAC                TTGA GGAG TCAA                 ACCTTCCCTTCTCGG
   aq_aa24   1  42 216   19456 ..   19467 -  -2.2  -3.02043   AACTGCTCGTGAACA                TCGC AACA GCAA                 TCTACTTCCTTATTA
   aq_aa39   5  73 328   34895 ..   34910 -  -7.6  -3.96892   AAGTTTTACCAGAAA              GTCCTA TATA TAGGAC               AACTTTTCTACAGAG
   aq_aa39   5  73 292   34925 ..   34946 - -10.3  -2.87881   CAACTTTTCTACAGA           GTTCTCATA TCGG TATGAGAAC            TTTTGCGTTGTGAAC
   aq_aa38   2  90  71   34925 ..   34946 + -10.3   -4.3208   CAACTTTTCTACAGA           GTTCTCATA TCGG TATGAGAAC            TTTTGCGTTGTGAAC
   aq_aa23   1  42 287   19957 ..   19969 +    -2  -3.05597   ACGTATCCTTTTGAG                TTGT AAAGC ACAA                GTTTTGCCACATGGG
   aq_aa17   4  43 329   13189 ..   13208 +    -2  -3.13403   GCTACGAGTCCCATA            ACAACGGC CGTA GCCATTGA             TGTTCCTGCAAAGGG
   aq_aa11   5  59 321   10062 ..   10072 +  -3.2  -4.19735   GATTATTCAGAACTG                 GCTT CCG AGGC                 TTTCATTTTAAGGGA

SUMMARY

311 putative operon ends contain 1387 possible terminators.
Percent operon ends hit by terminators of confidence >= x:
	x	#>=x	hits>=x	%hits>=x
	100	0	0	0	0 %
	99	0	0	0	0
	98	0	0	0	0
	97	0	0	0	0
	96	0	0	0	0
	95	0	0	0	0
	94	0	0	0	0
	93	1	1	1	0
	92	1	1	1	0
	91	1	1	1	0
	90	4	4	4	1
	89	6	6	6	2
	88	7	7	7	2
	87	7	7	7	2
	86	8	8	8	3
	85	8	8	8	3
	84	9	9	9	3
	83	9	9	9	3
	82	13	13	13	4
	81	16	16	16	5
	80	19	19	19	6
	79	27	26	26	8
	78	30	29	29	9
	77	31	30	30	10
	76	37	36	36	12
	75	45	43	43	14
	74	51	49	48	15
	73	62	60	57	18
	72	71	69	63	20
	71	77	75	67	22
	70	88	85	74	24
	69	105	100	85	27
	68	113	108	91	29
	67	123	118	98	32
	66	141	133	112	36
	65	154	145	118	38
	64	171	161	127	41
	63	192	180	136	44
	62	212	198	145	47
	61	241	224	161	52
	60	270	244	174	56
	59	323	291	193	62
	58	340	305	197	63
	57	366	327	205	66
	56	435	380	222	71
	55	449	389	223	72
	54	525	444	236	76
	53	562	475	244	78
	52	618	515	254	82
	51	656	541	259	83
	50	736	600	267	86
	49	783	639	278	89
	48	855	695	284	91
	47	919	744	288	93
	46	998	807	293	94
	45	1085	870	296	95
	44	1154	927	299	96
	43	1235	985	301	97
	42	1298	1033	304	98
	41	1356	1083	306	98
	40	1383	1103	306	98
	39	1387	1107	306	98
	38	1387	1107	306	98
	37	1387	1107	306	98
	36	1387	1107	306	98
	35	1387	1107	306	98
	34	1387	1107	306	98
	33	1387	1107	306	98
	32	1387	1107	306	98
	31	1387	1107	306	98
	30	1387	1107	306	98
	29	1387	1107	306	98
	28	1387	1107	306	98
	27	1387	1107	306	98
	26	1387	1107	306	98
	25	1387	1107	306	98
	24	1387	1107	306	98
	23	1387	1107	306	98
	22	1387	1107	306	98
	21	1387	1107	306	98
	20	1387	1107	306	98
	19	1387	1107	306	98
	18	1387	1107	306	98
	17	1387	1107	306	98
	16	1387	1107	306	98
	15	1387	1107	306	98
	14	1387	1107	306	98
	13	1387	1107	306	98
	12	1387	1107	306	98
	11	1387	1107	306	98
	10	1387	1107	306	98
	9	1387	1107	306	98
	8	1387	1107	306	98
	7	1387	1107	306	98
	6	1387	1107	306	98
	5	1387	1107	306	98
	4	1387	1107	306	98
	3	1387	1107	306	98
	2	1387	1107	306	98
	1	1387	1107	306	98
	0	1387	1107	306	98
