# Supplementary material for: Rapid, accurate, computational discovery of Rho-independent transcription terminators illuminates their relationship to DNA uptake
Source: Genome Biol. 2007 Feb 21;8(2):R22. doi: 10.1186/gb-2007-8-2-r22 (PMC1852404; doi:10.1186/gb-2007-8-2-r22)
Supplement: Additional data file 2 — As described in the text, the entire robust tail-to-tail region is searched; if the region is less than 500 nt, then the 500 nt downstream of the stop codon is searched (stopping if a gene start is encountered). In the case of ties, all terminators with the high score are output. [file gb-2007-8-2-r22-S2.zip › Archaeoglobus_fulgidus.ttperf]

    AF0022   2  60 408   24802 ..   24813 -  -5.8  -3.72893   GAGCCTTCGAGCAAA                CGCT GACC AGCG                 GAGAACTCGTCGAAA
    AF0028   6  67 395   30677 ..   30696 -  -5.8  -4.19215   TATACTCAAAAAACA            GAG-GTCTT GTG AAGACTCTC            AACGAAATTTACGAG
    AF0032   3  66 320   33823 ..   33833 -  -4.6  -4.38927   GCCTGACAGAATAAA                 CCAC ATA GCGG                 AGATTCTGCTGAGGG
    AF0032   3  66 251   33887 ..   33902 -  -4.6  -4.41241   GAAAGTGCGATAAAA              GCTGTG CAGC CACCGC               TCGTGGCGAAGTGGA
    rfbB-1   6  57 220   43861 ..   43873 -  -4.1  -3.89354   GCCGGAAACTAACAA                GACGA AAT TCATC                CCGATAATGCAGATC
    AF0046   7  57 282   51310 ..   51328 -  -6.7  -2.80077   TCTTGACAAAATTTA             CAGAGCC TGCAC AGCTCTG             ATTATGGCAAGCGAA
    AF0062   8  75 406   63039 ..   63057 -  -2.5  -5.20328   CGGGAAAAAAATAAA            GAGT-TCT GAGG AGAGACTC             TCGCCCGAGGAGGAG
    AF0078   1  59 132   77534 ..   77552 -  -3.1  -4.24606   AATTTACAGGGAAAA             GGCGA GGCTGAAGG TCGCC             ATGGGCTTCAATCCC
    AF0081   6  66 295   80859 ..   80872 -  -8.1  -3.38812   TGCTGGTCAACAACA               CCTCC GAAA GGAGG                ATTCGCTTGGTGCCG
      cysA  10  51 332   89512 ..   89559 -  -5.5  -2.69964   TCGTCAACGACATCA GTGCGAGGGACATGGAGTTCA TTGAGC TAAAAGCCATGCCCCTCGGGC CGTTAAAGAGCAAGG
    AF0108   4  56 360  100027 ..  100038 -  -4.4  -3.63744   CTTGTCTTGAAAATA                CTGA AAAT TCAG                 CCCGGCACAGATTTG
    AF0118   4  60  12  108782 ..  108794 -  -6.9  -3.11303   GGAAGAGAGAAAGGA                GCGGC TTT ACCGC                AGATCTTACACTTAG
    AF0123   4  65 318  112882 ..  112892 -  -8.2  -3.20896   GAAGGAAGTAAGATA                 CGGG GAG CCCG                 AAATTATAAAGATTA
    AF0139   5  74 448  124889 ..  124906 -  -4.1  -5.03994   TTCGACAGAGAAAAA             GCAAAGA AATC TCGTTGC              AATCGATGAAACTGT
    AF0145   2  55 474  128898 ..  128912 -  -2.8    -4.128   AGGTTGACAGATAAA               TTTGAG GCC CTCACA               GCGGTTTACAGCGTT
    AF0150   4  57 171  131932 ..  131942 -  -6.8  -2.82516   CCTGCCATCATCATA                 GCTG GAG CAGC                 AGGATTCAAAATTCC
     fdx-2   6  72 370  147140 ..  147152 -  -3.4  -5.15634   GAGCTCATTAAAAAA                CATC TTGGT GATG                GATATGGAGCTAAAG
    AF0173   1  46 473  151713 ..  151724 -    -3   -3.2794   GCTCATGTATATGAA                GAAA GATT TTTC                 ACTCGTTTTTCCAAT
    AF0208   4  52 336  182144 ..  182155 -  -4.4  -3.30124   CGGGAGGGTTGAGAA                GAGA AAAA TCTC                 GACAGATTACGGCAA
      hisD   5  43 304  187856 ..  187868 -  -3.4  -2.61997   CTGCAGACATAACAC                TCGA TGAGT TCGA                TAGGGAAGCAATATT
    napA-1   4  51  65  193195 ..  193217 -  -4.8  -3.05715   AAGGCGCGGATTCAA           GGAGCTCGAA GCG TTCGAGTTGC           TTAGAGTGGACCTAG
      pheA   3  56  33  203748 ..  203758 -  -2.4  -4.15044   TCCGTCTCCAAGAAA                 CAGG TAT CCGG                 TGAGCATGCTCACGC
    AF0234   5  54 418  209733 ..  209743 -    -4  -3.63744   GTTTGGCCTAAAACA                 GTAA AGG TTAC                 ATGTGGGCCCGGGCA
      cbf5   3  62 212  213007 ..  213036 -    -8  -2.87881   CAAGGCCCGGATACA       TCGTTGAGCTCA GTGTCT TAAGCTCAACAA        TACTCCTCTGCCAGC
    AF0241   3  60 328  216187 ..  216198 -  -7.2  -2.78032   TTGGCCTGAAAAGAG                GGGC TATA GCCC                 AGAGCATCGCTCACG
      desR   7  56 -34  221083 ..  221094 -  -4.4  -3.68351   TCCTGACCACGTAAA                TTGC ATCG GCAA                 GCTTCTTGTCGAGGG
    AF0251   5  54 -18  226926 ..  226936 -    -4  -3.75863   AAAATGCTCAGGAAA                 TAAG CCT CTTA                 ACCGTCCTGAAGCTC
    noxA-1   2  46 -18  230860 ..  230882 -  -4.1  -2.78505   GACAATCGAATACGA          GTAGCTACGG CAAT CCG-AGCTTC           CTGAATATGTTCCTC
    AF0266   4  68 274  243390 ..  243403 -  -8.1  -3.60151   TCTTGTAAATGACAA               GGCAG TCTT CTGCC                TGCCGGGCTCAAGCA
    AF0278   2  53 377  258061 ..  258081 -  -5.3  -3.22878   TAAGCAAAGCTAAGA            GCCTGGCCG TTC CAATCAGGC            ATAACGGGAACGTTT
    AF0281   3  63  29  259909 ..  259919 -  -8.2  -3.00946   GGTCCTGAGAAAGTA                 CGGC TTT GCCG                 AAGTTGTTGAGTGAA
    AF0292   0 NONE
    AF0297   4  79 135  273364 ..  273383 -  -5.8  -4.91511   ACTCGATGATAAAAA            GTTGTGTTG CTC CAAC-CAAC            AGATCACCTCTGGTT
    AF0321   8  56 128  290907 ..  290923 -  -2.3  -4.15453   GAACTTATTGGAAAA              TTTGG ATTGCTG CCAAA              CGATGCCTTAATCGC
    AF0330   4  63  48  301664 ..  301679 -  -4.7   -4.1585   GGAGAACGCCGAAAA              CCTGA CCCACT TCAGG               CTGGTAAAGGAATTC
   hpyA1-1   4  65  62  308187 ..  308203 -  -8.7  -2.64061   CACAATGAGAACCTA              CAGCAAC TGC GTTGCCG              ATTGCAGGGTTTCGC
    AF0341   3  45 351  313083 ..  313101 -  -3.8  -2.71791   ATTCTTGCGGCAAAG             GTTCAGAA CTT CTCTGAGC             TTTTCAACGCCATCA
    AF0351   5  70 425  318874 ..  318884 -  -8.2  -3.62572   AGGGAACGATAAAGA                 GGGC GAT GCCC                 GAAAAGCCCGGAAAT
    AF0357   5  80 303  322794 ..  322833 -  -6.5  -4.66264   GAAAATTCTGAAAAA  CACCACGATATTCCTCCC AAACA GGCAGGAA-ATCGAGATG  CTCTTTTCGGAGGAT
    galE-1   1  46 135  326771 ..  326789 -  -3.8  -2.83403   GCTCTGCTACCAAAG             CTCTCGTT CTC AACAGGAG             TTCTCTCAGCCCTCT
    AF0365   6  93   2  330366 ..  330410 -  -5.8  -5.61881   CGGTAAAAAGAAAAA CAGGCTGATGAGCAAGTTCAAG GAG CTTGAGCTTGC-CG-CAGTCTG ACTATTTTTCGACTA
    AF0369   3  45 140  334677 ..  334719 -  -2.1  -3.40481   TGAGAGACAAATACA CCT-CTGTGGAGCAATAATCC TGT AGCTTATC-CTCCTCAGGAGG AGGCGAATTTTAAAC
      cdhE   2  50  -3  339790 ..  339801 -    -3  -3.65554   TGATTTAATAAAAAG                GTAA AAAA TTAC                 TCTTTGGGTGGCCAG
    AF0383   3  63 461  348877 ..  348890 -  -8.1  -3.04398   GGCGTTGGCCAAAAG               CGGCA GAGT TGCCG                TTGAAGGCGTGGTTT
    AF0393   6  63 399  356860 ..  356876 -  -4.4  -4.18934   TATCACTGCAAGAAA              TCCCAG AAGCG CTGGAA              GAAGTCCGGCAGGAT
    noxA-3   1  51 386  363179 ..  363195 -  -5.1  -3.09015   GCCACACCCATCGAA              TCGCC GGTGAAG GGCGA              GGGTTGCAACAAGAT
    AF0406   3  57 347  368004 ..  368024 -  -6.7  -2.82834   TAGCCTAGCAGGACA            GGGCGTGGG CCT CCTAAGCCC            AAGGTCGCGGGTTCG
    AF0414   3  48 253  376805 ..  376817 -  -4.8   -2.5511   GATTACAGGATTAAG                GCTC TACTG GAGC                ACCACACTCCTGTTT
    AF0414   3  48 231  376824 ..  376839 -  -4.7  -2.82834   TACTGGAGCACCACA              CTCCT GTTTTA AGGAG               GAGAGGTGTGGATGA
    AF0414   3  48 195  376863 ..  376875 -  -3.3   -3.3393   TGGATGAGATAAAAT                CGCTC CTT GAGAG                GTTTGAGAGGGGTGA
    AF0428   6  52 393  384858 ..  384868 -  -5.4  -2.84794   TTAAGCTGAGAAGCA                 TGCT TAT AGCA                 CTATTTTATGCTGCA
    noxB-1   5  52  24  410996 ..  411006 -  -5.4   -2.7563   AAAAACTCGGAACGA                 CTGA ATC TCAG                 AAAATAAATAAAAAA
       pmm   5  90 251  414044 ..  414070 -  -7.2  -5.24129   GGCTCTCACAAAAAA         CCCCTCCAAAGG AAA CCTTGTGAGGGA         TTTGGAGGGCAATCT
      gyrA   4  65  10  422402 ..  422430 -  -8.1  -3.12351   TGCCGCGATAGTCAA        GGAGCTTCTAAAG GCG CATCCGAAGCTCC        TCTGGGACCTCAAGG
      fucA   1  52 194  439096 ..  439110 -  -4.2  -3.46106   GGAAAAGGTTAAAGA               GCTTGC TCT GGAAGC               GAAATGGGCCATGAT
    AF0504   6  59 474  462260 ..  462273 -  -3.7  -4.08945   AGCATTCGGTGAAAA               GCCAG AGGA CAGGC                AGTTTGACCTGAGAG
    AF0514   1  43  78  470500 ..  470511 -  -2.2  -3.13369   TGAGAAGATAAAGGA                CCTC AGAG GAGA                 CATGACAATTATCCC
    AF0521   0 NONE
    AF0534   0 NONE
    AF0539   4  56 101  490053 ..  490065 -  -5.5  -3.41836   AGAGGTAGTCAAAGA                GGTCC TCG GAACC                TGCAACTCGATGGGA
    trzA-1   0 NONE
    AF0562   3  46  -7  511514 ..  511528 -  -4.2  -2.90075   CTTTCCGTAACGATA               GCCTTT ACT ACAGGC               TTTGTAACCGCCTTA
    AF0567   7  56  91  514207 ..  514221 -  -2.1  -4.17048   CTTCTGGCAAAATAA              CCATCG AAGA CGA-GG               TGGATTACCTCTGCA
    AF0578   3  54 201  520510 ..  520528 -  -5.2  -3.41572   AAGGAATAAAAAGGA             GGCTCGAA ATA CTTGAGCC             CTGCCTGTCATGCAG
    AF0587   3  91 346  528014 ..  528035 -  -8.1  -5.29385   AAGCTAACGAAAAAA           TGGAG-GCTT ATA AAGCTCTCCA           GAATGCATTACAGCG
     eif2G   3  73 222  533417 ..  533430 -  -8.1  -3.90112   GCGGCTTCAATTAAA               GAGGG GTCC CCCTC                GCTCTCCGTCTCCAC
    AF0599   3  58  96  540501 ..  540517 -  -5.9  -3.53012   CTTCTTCTTTGGAAA              TAACACC TTG GATGTTA              TGGGTAACTTACTCC
    AF0626   3  81 -55  563109 ..  563146 - -12.1  -2.59564   GTCTGAGGGCAGAAG   CGAGGCCAGCCAGCCAAC GTA GTCAGCTA-CTGACCTCG   TCTGAATCCAAACTT
    AF0644   7  54  16  579836 ..  579851 -  -6.1  -2.57162   AAAAAGCGTAATTGA              GGCTG TAGAGG CAGCC               ATGAAGCTAATATAG
    AF0644   7  54   0  579857 ..  579867 -  -5.4  -3.19091   AGAGGCAGCCATGAA                 GCTA ATA TAGC                 TAAACACCTCTCAGC
    AF0653   6  66  36  586923 ..  586944 -  -7.4  -3.58914   TTAAAGGAAGGATAA           TCAACAAG AATCCG CTTGTTGA            AGGGGTCGAGGAGGA
    AF0658   4  82 427  591185 ..  591205 -  -8.3  -4.27861   AAGACAGATTGAAAA            CACAGTAAC GAA GTCACTGCG            CTTTAGAAGCGTGAG
    AF0666   7  54 407  601470 ..  601487 -  -6.3  -2.63073   CCGCTGCAAGAAGAG             CTGGTGT GCCA ACACCAA              TCGTTCTGGATGTTG
     acd-4   7  68  77  603958 ..  603999 -  -9.3  -2.82005   GAGATAAGCGTAAAG GGCAGGCACGACCCCTGCA TAGT TCCAAGGGCCGTGCCCGTG  GTTGAGGCAATGGTG
       adk   1  48 103  608378 ..  608397 -  -3.5  -3.34962   GCTCACACTTTACAA            CCTTGCG AGGGAG CCCAAGG             CATTCGTGGAGGTGG
      glnQ   4  59 354  611998 ..  612010 -    -2  -4.42639   AGATTTCAAGGAAAA                TTCT AAGAA AGAA                TCCGTATGTGAATTT
    fadD-3   1  48 364  617757 ..  617776 -    -5  -2.57132   CTTCTTCGCCACAAT            CGTAAACA CCAT TGCCTACG             CATCCATCGAAAAGC
    AF0690   2  56  93  621681 ..  621692 -  -4.4  -3.69364   ATCCAATAGAGAGAA                TCAG AAAA CTGA                 AGGAGCTTTATGAAA
      boxA   2  49 157  625096 ..  625107 -  -2.2  -3.67068   ATCAAAAGCTGTAAA                CCTG AGAG CAAG                 ACAAGCGAGAAAAAA
    AF0698   4  64 463  629700 ..  629720 -  -6.1  -3.65812   TCGTCGTTAACAGAA            TCACAACGC TCG GCATTGAGA            TGGCAAAAAACGAGA
    AF0706   5  75  39  637554 ..  637576 -  -7.8  -4.08394   ACACCCTCCGGAAAA           TCGACGAT AGAGAGA ATCGTCGA           AACTCCCGGATTTGA
      ppsA   2  56  -2  640261 ..  640273 -  -3.3  -3.97444   AGGCAAGAAAGATAA                TTGCC TAC GGCTA                AATCTTTCTGAGCTT
    hisA-1   3  60 141  643173 ..  643183 -  -6.8  -3.10796   CCGCAGGAGTTAACA                 GAGC ACT GCTC                 ACCTTCTGGAGGTTT
    AF0720   8  70 116  647145 ..  647161 -  -9.5  -2.72263   AGAGCTTCCTGAAAT              CATCAAG TGG CTTGATG              CCATAATCGAGAAGA
    AF0734   1  56 226  656738 ..  656756 -  -4.5  -3.61715   TATGTCCTCGAAGAA             CTCGATC GATTT GAGCGAG             ATTGAGCTGAGGAAG
    AF0739   6  68 186  660029 ..  660043 -  -2.8  -4.90906   CTACAACATTAAAAA               GCTTTT CGA AAATGC               CGGCATCGCCAACGG
    AF0743   2  77 227  662265 ..  662279 -   -10  -3.36518   TTAAAAGGCTGATAA               GGCTTC CGG GAAGCC               TTCACGGGAAAACCG
    AF0752   2  49 217  670839 ..  670853 -  -4.3  -3.04398   CCCCTGCCTCAAAAG               CTTGA AGAGA TCAAG               AGGGCTGATAAGGTT
    AF0758   1  40 189  677840 ..  677851 -  -2.2  -2.68789   AGGGAGAAAATAGAG                GC-CG AGA CGAGC                ACCATCTACTACATT
    AF0770   4  63 270  687063 ..  687079 -  -7.3  -3.19602   TTCTTGAGATTAAGA              GAAAGGA CAA TCCCTTC              TGGGGCAAGTGATGA
    AF0779   0 NONE
    AF0784   5  67 302  698321 ..  698341 -  -8.9  -2.52464   CGGGGTGGCAATTGA            GCCCGGCCC GGC AAGCCAGGC            CTTCATCACAAACCT
    AF0790   3  50 187  703515 ..  703528 -  -3.8  -3.33737   CATGAACCTCGACAA               GCTC AGCAAG GAGC                AGCTTGAAAAACTTG
    AF0799   4  67 -22  711313 ..  711323 -  -3.2  -4.70319   CCACTAAAACGAAAA                 CTGC TCA ACAG                 TTACTTCTTCATCAA
    AF0805   5  65 235  714960 ..  714972 -  -4.8  -4.21439   GAAGGGGAACAGAAA                GGTC AAGAG GACC                GTTGTGCCATACGAT
      serA   5  60 283  723350 ..  723370 -  -6.8  -3.10164   CCAGCCACCAGTCAA            GCCTCCAG AGCCG CTTGAGGC            GCTGGACTTCATGGG
    AF0816   7  67 -26  726864 ..  726876 -  -3.3  -4.75372   ATTATTTAGCAAAAA                TTCCC GGT GGGCA                TGCAAGGTATATACC
    braF-2   3  53 148  732598 ..  732609 -  -5.8  -2.97436   CAGACATGGAGAAAG                CGAG AGAG CTCG                 TGCTGAGACAGATGG
      purA   1  57  93  747908 ..  747922 -  -4.2  -3.85698   CTCGCTGCCTACAAA               GTACCG AGG CTGTAC               GAGTTCAGAGATGAG
    AF0851   7  73 397  756777 ..  756789 -  -7.7  -3.91716   GGAGTTCCCAAAGAA                GCTGA TTT TCAGC                GGGGGGGTAAAGAGC
    AF0857   3  62 333  762734 ..  762747 -  -3.1  -4.48072   ACATCGACGATAAAA               CGCTCA TCA TG-GCG               GATATAGCAGAGAAG
    AF0878   6  76  44  780655 ..  780671 -  -3.6   -5.1861   TTTATCACCAAAAAA              TACCGG GCCCG CCGGGA              ATTGAACCCGGGTCG
    AF0891   2  54   5  795841 ..  795861 -  -3.3  -3.85817   ACGTTGTTGGAGAAA            TTCCTTCAG CCT CTGAATAAA            TTTTTTATTTCCTCA
    AF0898   4  65 467  803507 ..  803517 -  -2.6  -4.67755   ATATTTATTTAAAAA                 TAAT TGT ATTA                 AAACTTCTTTCCATC
    AF0905   3  76 112  809164 ..  809182 -  -7.4  -4.25104   CGTTTTTCAGGAAAA             GCGGTTTC ACC GAAACTGC             TGCATGGTGCACCGC
    AF0921   3  45  10  823393 ..  823420 -    -4  -2.72109   AAAATGTGAGAGAAG        CGGTGCTTTTCC CGAG GGACAGGCACAG         GCTCGTTCCTTAGCT
     top6A   8  70  70  839989 ..  840011 -  -9.9  -2.62613   CGCTACTCCAAAGAC           GCCTCTCCA CTGCT TGAAGAGGC           AAAGAAGGTGTTTGA
    AF0945   2  54  21  844077 ..  844095 -  -4.6  -3.59984   TTAAAATTTATACAA             CGAGAATT TAA AATTTTCG             AGAAAATTAAAAATG
    AF0955   7  58 159  856445 ..  856462 -  -4.9  -3.70773   GTTGATATGGAAGAA             GAGG-ACT GGA AGTTCCTC             GAAAAACACATAGGA
    proW-1   2  46 465  880922 ..  880946 -  -2.9  -3.31144   CTGCTAGTTTCACAA         CTGATTGCGG TTGCAT CCACAA-CAG          CCTACGCCTTCCTCG
    caiB-2   4  65  26  891197 ..  891207 -  -5.4   -3.9902   CAGACCAAGAAAATA                 TCCA TGA TGGA                 GGAATAAAAATATTT
    AF1013   1  48 155  913690 ..  913700 -  -4.6  -2.90615   AGCTGCGGGAAAGCA                 GCGA GGC CCGC                 ACAACTGCGGGAAGT
    chlP-2   4  53 146  921765 ..  921776 -  -2.2  -4.07568   GTGGTGGGGGTAAAA                CCGT CTTA ACAG                 AGAAGGGAAGGGAGA
    tlpC-1   5  53  89  939989 ..  939999 -  -2.4  -3.96497   TGAAAACTATAATAA                 GCGC GAT GCTC                 TCAGCCACCGACCCC
    AF1061   3  53 183  966335 ..  966355 -  -2.4  -4.10552   GTTGAGGAAATCAAA            CGCCTTCC GCCCG GGCATGCG            ATGATCGTCAGTCCG
    panF-1   3  56  53  972661 ..  972673 -  -3.3   -4.0098   CGTTAAGGCAAACAA                GGCTG CTG CAGAC                TTAAGCAGAGAAATG
    AF1107   5  67 -19  993025 ..  993044 -  -3.6   -4.6902   TCAGAATTTTAAAAA            TCAGCCGAA GCT CTCG-CTGA            AGTCAACGAACTCCT
    AF1126   5  70 389 1003910 .. 1003932 -  -8.5  -3.28712   GGCTCTCCTCGATAA           CCTTCTCAG GGAGG CTGAGAAAG           AGGGAATGGAGATTA
     acd-8   5  55 186 1016093 .. 1016105 -  -6.3  -2.76696   CTCCTCGCTAATAAT                CTTCT GGC AGAAG                GGAGAAGAAATTTAC
    AF1151   6  54  26 1027996 .. 1028016 -  -5.4  -3.18292   AGGCAGGAGGAAAAG            CTCAGGGA GAGGT TCGCTGAG            ACACAGCAGAAGCTC
      purD   1  45 -27 1033089 .. 1033099 -  -2.4  -3.36452   ACTCGGGAACATCAA                 GCCC TAT GGTC                 CTTCTGTATCGCATT
    AF1172   2  54 173 1045577 .. 1045593 -  -5.1  -3.31461   CAGCGACTTTGAGAA              CGTGAAG AGC CTTTACG              GCAGGTCTTATTACA
    AF1185   5  82 400 1056183 .. 1056195 -  -7.7  -4.61633   AGAGAGCTTGAAAAA                GCTCT TGA AGAGC                TCAAACCTGTCAATG
    AF1185   5  82 -27 1056600 .. 1056622 -  -8.4  -4.22524   ATACCGAAAATTAAA           GAGGAAGGCT GAG AGCCCTCGTC           GGGCAGACCTTCACG
      pad1   0 NONE
    AF1223   6  75 438 1092801 .. 1092825 -   -10  -3.23393   GCGTACCCGACAATA          GCCAGCAAGG CCCTT CCCTACTGGC          TTTTTGTCCTGCTTC
    AF1223   6  75 116 1093133 .. 1093147 -  -5.6  -4.78107   CAGGATGACCAAAAA               CGCAGC AAG GCTGAG               CATGATTGCGGGGTT
    AF1237   2  49 248 1103269 .. 1103300 -  -4.4  -3.03159   GGAACTGGCTCAACA      GGTG-TAGGGAAGAT GTA AACCTCCCTATCTCC      GTTGTACCAGGCGTA
    AF1246   1  43 318 1112674 .. 1112696 -  -2.6  -3.05844   GCTTTGATGGCAATA           CTTTTCGGAG TTG CCCTGAACAG           GCTCAGGATAGACAA
      argF   2  52 445 1118928 .. 1118955 -  -3.4  -3.78736   TAGAGATGTACGAAA        CCTACGACCCCGA CTA TCGCTGTC-TAGG        TTTGCCCCCAATAAG
    AF1276   3  49  24 1138717 .. 1138727 -  -2.4  -3.68962   GGTGAACATAGACAA                 CGGC TTT GGCG                 CAGCAGTCTTCGCAG
    AF1285   7  70  53 1144705 .. 1144718 -  -5.9  -4.42765   TTTCAAAAAAGGAAA               GCCGG TGGA CCAGC                TTGTGGGAGCAATGC
    AF1294   5  51 302 1154684 .. 1154696 -  -4.7  -3.16267   TGGAAGGATATCGAA                GCTGC AAG GCTGC                TGGTTTACAAGGCTG
      tpiA   5  62 -21 1163424 .. 1163440 -  -6.5  -3.57971   ACAGGGACTTCTAAA              GAAGCCC TAC GAGCTCC              TCAAGTGCCCTCTTC
    AF1312   7  69 -25 1170137 .. 1170168 -  -4.6  -4.56775   AGGGGGCTTTAAAAA      TAAAAATTAGCTGAG CGA CTCTGC-AATCTTTA      TAAGTTCATCTTTCG
    AF1321   2  63  82 1179605 .. 1179617 -  -5.5   -3.8512   GAGGCACGAGAAGAA                GCCAC TCT ATGGC                GTGCAGTGGCATCCT
     act-3   0 NONE
    AF1335  10  71 237 1192077 .. 1192102 -  -6.1  -4.18488   ACTGAGTGCAAGAAA         GCTCACCACCGC CCG ACG-TGGAGAGC         GAAGAGGTTTGAACT
      cbiP   7  66 196 1195520 .. 1195544 -  -8.5  -2.88231   AGCAGAAGTATGAGA          GGATCGTAACC ATA GGCTACGGCCC          CGACTTTGCTGTTAT
    AF1345   0 NONE
    AF1350   5  56  82 1205737 .. 1205759 -  -6.2  -2.99717   ACCCAGACAACGACA           TTCCCGCTGG AAC CAAGTGGGAA           GACCTGCCTGACGAC
    AF1355   2  51 425 1209549 .. 1209560 -  -4.4  -3.11326   GACAAGGTGAAGATA                GTCT TCAG AGAC                 TTCCCTGGGTTTGGA
      hypE   1  48 -25 1218275 .. 1218296 -  -3.7  -3.12351   TTCGCGTAGACCTAA           CAAACCC TCGGAATG GGGTCTG            AGATTGGCTGGGGTA
      vhuA   3  59 404 1223749 .. 1223759 -  -4.6  -3.92522   CTGCAACCCGAGAAA                 CCCC GTT GGAG                 CGTGCATGGTGAGTG
  11500024   2  57  39 1245823 .. 1245836 -  -3.8  -3.89695   TTTTGATAAACATAA               CGGA GTTCTT TCCG                ATGGAGAGGTTCCGG
      glpF   0 NONE
     isf-1   2  51 343 1293768 .. 1293794 -    -5  -3.09491   CAGAGAGGCAGGCAA         GCTCCGCCAGGA ACT TCTTGGAGGAGA         GGGGGATAAGGGCGG
    AF1454   3  44 417 1314553 .. 1314563 -  -3.2  -2.84634   TTGCAGAGGACTACA                 CTCC GGA AGAG                 CTTGAGGGGAAGCTT
    AF1454   3  44 325 1314640 .. 1314655 -  -3.3  -2.82786   AGAGCAGAGGAATGA              TTCTC GCTGCT GAGAA               GGATGGAAAAGCAGT
    AF1472   1  42 395 1332016 .. 1332027 -  -2.2  -2.99471   TGATTTTCACATACA                CCGA AGTT TCAG                 CCGTAATGTATGAGG
    AF1480   3  58  28 1337789 .. 1337825 -  -6.1  -3.16564   GAAGTTAATCTAATA   GAC-GTGCT-CATTGCA TCTGT TGCAATGGAACACAGTC   TTAAACTTGTAACGA
    AF1494   6  66 458 1349969 .. 1349995 -  -6.4  -3.83675   GAAGTCAAGGAAGAA         GAGGCCATCGAG GGG CTCGGAGCCCTC         TTTGGTTAATTTTTT
    AF1498   4  50 223 1353681 .. 1353691 -  -5.4  -2.56571   GATAGAGGGAATCCA                 TCAG AAC CTGA                 AGGCCTTGGGTGTTG
    AF1502   5  73 126 1356534 .. 1356546 -  -7.7  -3.89346   TGTTGATGTGATAAA                CGACT GCA AGTCG                GCTGAGGAGCTTGTG
    AF1524   6  53  53 1377959 .. 1377970 -    -3  -3.80746   GCGTTAAAAAGAATA                TATG GGGA CATA                 AGGGATGATGAGTTC
    AF1533   9  59 366 1382845 .. 1382857 -  -4.1  -4.10657   TCAGAGGCCCGAAAA                GCTAA TCG TCAGC                AGAATTATATACGAA
    AF1533   9  59  17 1383191 .. 1383206 -  -3.2   -4.1891   CCTCTTTAAGAGAAA              GTCGAG AGTG CTTGAC               TACGAGTCCAGGGAG
    AF1549   3  61 298 1394773 .. 1394792 -  -7.9  -2.58544   CTTGATGTCGAGAAG            CATGGCT TCACCC AGCCATG             GATTTTCACCAACAC
    AF1564   3  49 214 1408485 .. 1408495 -  -2.4  -3.65046   TGTTTATGTCAATAA                 GCTG TCT CGGC                 CAACCTTCACTCTCC
    AF1580   0 NONE
    rbcL-1   5  63 -32 1425068 .. 1425094 -  -8.1  -2.99727   TTTAAGTAATCAAAG        CTGCA-GAGCCT TCAA AAGCTCCTGCAG         GTTGTTCTCCTCCGC
    AF1596   2  46 159 1433602 .. 1433618 -  -2.9  -3.36823   GCTTTGAAAAGCTAA              TTCCCTG TCT CAAGGAG              ATTTATCCGCAGATT
    AF1613   3  60 343 1449935 .. 1449953 -    -6  -3.31144   TTTTGATTTCCACAA             TTGGCG GACCGCA CGCCAA             GCTTGGTTACGAGAT
    AF1630   5  59 147 1463760 .. 1463774 -  -7.1  -2.57244   CGATTCAGCAACTTA               CCAGC TCTCT GCTGG               AAGTGTAAAAGACTT
   AF1634m   6  64 286 1466044 .. 1466057 -  -6.7  -3.49668   AAACCCGGCAGACAA               CCTCA ACCT TGAGG                TTCAGAAGTGGTCGG
     fad-4   0 NONE
      aprM   1  46 -24 1484802 .. 1484812 -  -3.2  -3.18274   CTCAGCTTAATGTAA                 CTCG GCA CGAA                 GTTGTCCATGTCATC
      gldA   5  64 351 1503224 .. 1503236 -  -4.1  -4.33248   CAATCCGAGAATAAA                GACTG TTG CAATC                CTCAGAAGCCCGGAT
    AF1688   1  41 428 1513923 .. 1513936 -  -2.3   -2.8805   AGCAGGCCGCAGAGA               GAGGC ATTG GCCTT                GTCATCATTTCGGGA
    AF1691   6  72  72 1515984 .. 1516005 - -10.3  -2.72919   TAAAAAGAGAAAATC           GAATTTGAG ATTT CTCAAATTC            TTTAAAAGGATGGTT
    AF1704   1  56 310 1525591 .. 1525604 -  -2.3  -4.26305   AAAACTGAAGAGAAA               GCCGA GAGC TCTGC                CAACCCCTTCTCCAC
    AF1725   7  64 159 1548097 .. 1548111 -  -4.2   -4.3739   GAGTCGCTGATAAAA               GCCG TTAACGC CGGC               GGAGATGCGGACTCA
      truA   5  54 269 1553240 .. 1553252 -  -4.1  -3.68222   CTTTAACTTTAAGAA                CCTGA TTT TCAGA                AGGAACAGCGAGCTC
    AF1737   0 NONE
    AF1742   1  45 -16 1565194 .. 1565206 -  -3.3  -3.07935   AGCTCAGCGACTTAA                TCGAG GCG CACGA                CTCCATCCAGCCCAC
    AF1745   2  48 317 1567097 .. 1567111 -  -4.2  -3.15236   GAAAGGCAGAGTTAA               CCACAA AGT TTGGGG               GCTACCTTGATTCAG
    bcpC-2   1  49  12 1572140 .. 1572156 -  -2.4  -3.68244   ATGAGGAAGTTTAAA              TTTTAT TTTTT ATAAAA              TATATAAAAGCTCAA
    AF1762   2  50 365 1580555 .. 1580568 -  -3.8  -3.29593   ACCTCAGAAGCAACA               TGCC TGAGCT GGCA                AAGCACGTGATGGAG
    AF1762   2  50 199 1580722 .. 1580734 -  -3.4  -3.57144   GCGGTCATCGCCAAA                TCCT TCGCT AGGA                TATTCTACAGGAACG
    AF1775   4  70 285 1595904 .. 1595917 -  -3.1  -4.90455   AGAGAGGGAGAAAAA               CCTCAG AAA CTG-GG               AGGAGTGGATTCCTG
    AF1785   0 NONE
      ino1   3  47  85 1610020 .. 1610036 -  -2.1  -3.52539   GAAGGGGAAGTACAA              CCCGTCT CTA AGGCTGG              CGTACAAAATAGCGA
    AF1807   6  63 378 1622564 .. 1622582 -  -4.5  -4.14392   CGCTAAGCTTGAAAA             CGAGATG GACCT CATCGCG             GAGGGGAAGAAGAGG
    AF1813   3  62 348 1625966 .. 1625981 -  -3.2   -4.3534   TTCCAACTATGAAAA              CTTCGC AATC GCCAAG               AATCTTCCTGGCCTT
    AF1821   4  50 410 1634989 .. 1635009 -  -3.9   -3.2918   ATAGAGGCACAGGAA            TCCATTGAG GAG CTCATGGGA            TTTTTCTACGCTTTC
    AF1834   6  71  76 1647432 .. 1647472 -  -5.3   -4.5954   CTACATCAGAGAAAA  GGACTACGCCGAGTTTGGC GAG GCGAAGCTCGACATCGTGC  AGAAGCTCTGCGACC
    cbiO-2   4  47  83 1653232 .. 1653255 -  -3.8  -3.05294   TCAAAGCTCGCAAGA          GAGGGAGTGCT GAG AGC-CTACCCC          GTGCTGACAGAGGTG
    AF1852   2  61 391 1661506 .. 1661517 -  -4.4  -4.08706   TGCCTACCAGAGAAA                CTGT TCCA ACAG                 GTTTATTGCCGAGAC
    noxA-5   0 NONE
    AF1878   2  50 360 1688331 .. 1688348 -  -4.1  -3.35679   TTCCCTGATTGAGAA             GAAAGAG ATAA CCCTTCC              TCACCTCAACTGCGT
    AF1897   6  59 138 1708799 .. 1708814 -  -3.2  -4.16943   TTCGATAGTTGAAAA              CCCCAT CACG ACGGGA               ACGTTCCCTGTTGGA
       cmk   7  56 361 1711292 .. 1711309 -  -3.5  -4.00868   TGACGCAGAAGGAAA             TCCTGAAG TCC CTT-AGGA             ACAAAGTTCCGGTTG
    AF1933   6  81 214 1732485 .. 1732498 -  -6.7  -4.72272   GGTTGTGATGAAAAA               TCCCA AAGT TGGGA                TAGCTGCAGCCTTCG
    gatA-1   5  57 201 1756336 .. 1756352 -  -3.7  -3.85133   GTAAACACCAAAATA              GGAAAAA TAG TTTGTCC              GGGAATAGCGGGACT
    gatA-1   5  57  29 1756511 .. 1756524 -  -6.7  -2.91452   AGTACCTGAAGGACA               TCCTC TACA GAGGA                AAGCCCTTCCCATAA
    AF1960   4  48 171 1762528 .. 1762543 -  -4.6  -2.87211   AGTTGCTGGGATACA              CGAGGC GATA GCGTCG               AGAATTGCGGCAATG
    AF1964   2  48  21 1767309 .. 1767332 -  -3.9  -3.15861   CAGTAGCGGCAGCAA          CGGCAATCT ACGGAG AAATTACCG           ACCCGAGAAAAATAA
    AF1968   3  73 339 1769290 .. 1769316 -  -5.1  -4.60258   TCACGAAAGAAGAAA         GTACCACAGAG CTTTT CTCGGTAGCAC         CTACTTCGACCTGCT
      helC   5  61 157 1779614 .. 1779626 -  -7.7  -2.52795   AATTCCTTCAACTGA                CTGCT TCG AGCAG                GCTCTTAAGGAAATC
    AF1997   5  58 -25 1798808 .. 1798818 -  -5.4  -3.57731   TCAATGATTACACAA                 GGAT TGC ATCC                 ATTCTTCAACCTCCT
    AF2008   3  59 368 1806494 .. 1806513 -  -7.2  -2.62184   TTGTTGTGGACAGCA            GGTGCAGAG TGC CTCTG-ACC            GCCAGAATTCTTAAT
    AF2020   4  67 177 1818181 .. 1818195 -  -5.6   -4.1891   CCTCTTTAAGAGAAA               CTGCAC TAA GAGCAG               GAATTGGCTTTGCCA
    AF2025   2  66 284 1822125 .. 1822136 -  -7.2  -3.60098   ATCCTGCAGTTGAAA                CGGC AATT GCCG                 CTTTGAGGTCCTTGG
    AF2031   5  50 446 1828651 .. 1828670 -  -3.4  -3.55444   TGGTCACCGCTGAAA            CCCACGGG ATGG CCCAAAGG             GGGGGAAGTGTTGAG
    AF2040   5  60 188 1840889 .. 1840912 -    -6  -3.34013   GATTGCCTTAAGGAA          GGAGGAGT-GA TGG TCTACTCCACC          TGCTCGCTCACACCT
    AF2043   7  64 293 1843623 .. 1843640 -  -4.1   -4.4715   GCCGAATTTATAAAA             GCTGACG TGTT CATCAAC              GCCACGAACGTGGAT
      vorB   5  56 209 1850352 .. 1850367 -  -4.6  -3.66424   GAAAATCAGCGGAAA              GTGGAC TATC GACCAC               CTGAGGTCTATCGAC
    AF2059   3  50 248 1855601 .. 1855643 -    -4  -3.30771   CGATACTTCTTATAA TCAGCATCGTCAATGGCTTC AAC GCCGCCGTCAACATTGCTGA TGCAGCTCAGGCAAT
    AF2097   1  54 208 1885967 .. 1885980 -  -4.5  -3.60792   GCCTGAACCTGTAAA               CCTCG TAAA CGAAG                ACGTTGGAGAAAAGC
    AF2102   7  73 273 1893738 .. 1893750 -  -7.7   -3.7941   CAGCCCTGAGAATAA                CCAAG CCT CTTGG                CAGAGTTGTGATTGC
    AF2109   3  50  78 1898813 .. 1898827 -  -2.8  -3.78235   GGACAACGAATACAA               TGAAAC TCT GCTCCA               CGTCGGTGGTTACAT
    AF2119   6  56 173 1908168 .. 1908178 -  -6.8  -2.60194   ACTTTTGCAACCAAT                 GCTG GAG CAGC                 TTCTTCAAACCGAGC
    AF2130   2  43  64 1917950 .. 1917962 -  -3.3  -2.72511   GCCACTTTCGGAAAT                TGTGC CTT GCGCA                GAATTAAGAACAAAA
    AF2137   6  50 452 1922697 .. 1922711 -  -2.8    -3.737   GAATTTGGCAGGAAA               GTCG TTGACGG CGAC               GAGCTTTTCGTGAAA
    AF2194   6  61 393 1962677 .. 1962691 -    -5  -3.87815   GTTTACTTTTACAAA               GTTGCT GGG AACAAC               AGAGTTTCTTCAGTT
    AF2202   2  52 333 1969047 .. 1969065 -  -3.8  -3.60234   TCAGAGATGCTGAAA             GCGTAAGA AAA TCTCAGGC             GATTTTGTTGATAGG
    AF2209   1  40 142 1975855 .. 1975866 -  -2.2  -2.61695   CTCACCCGTAAACAT                CCACG GCA CG-GG                CTGCGTTTACAGCAC
     mcmA1   5  67 -33 1980411 .. 1980436 -  -3.3  -4.76171   TAAAAAATCAGAAAA         TCTC-GGGAGCC CTG AACTCCCCGAAA         ACATCTCTTAAGGCG
    AF2236   3  50  85 2000746 .. 2000767 -  -5.2  -2.75382   TATTCCAGCCAATGA           CGATGCAGA GAAAA TCTGC-TCG           GAAATTGAGGCTGTG
    AF2249   4  54  92 2014065 .. 2014088 -    -6   -2.5602   GAACGAGGCAATCGA          GCTGGGTGTTG TTG CGACA-CCAGC          AGTGTGGGTTGACGG
    AF2258   4  52 272 2024346 .. 2024360 -  -3.6  -3.68351   GTTTTAGTACGCAAA               TTTAGT TTT ACCAAA               GACAGTATAGATTAA
      hisH   6  84 346 2030061 .. 2030083 -    -7  -4.89852   TTACATGTACAAAAA           CGACAAACTC TTC GAGCTTCTCG           ATGCGAGGATTCTGG
    AF2274  10  62   2 2038158 .. 2038174 -  -6.5  -3.54029   CCTGAGGAAGGACAA              GCCCC AGTTCAA GGGGC              GCTAACCTTTTATTT
      rpoD   7  51 368 2044431 .. 2044449 -  -2.3  -3.96298   CACCTACGAAGGAAA             GGCCGCA TGGGT TAAGGCC             TTCCAGGACTTCACC
    AF2292   2  58 378 2052317 .. 2052329 -  -4.9   -3.6968   CGATAACTGGAACAA                CATAA AAA TTATG                TGGGACACGAGTAAA
    AF2306   3  58 354 2064700 .. 2064716 -  -5.1  -3.74077   CTTGAGAGAGCTAAA              GCGGATT TAA AATCTGC              TGAAGTGCTGATGGA
       ogt   4  54 412 2071088 .. 2071101 -  -3.8  -3.71848   TGCCTGCATGAAGAA               CCTC TATTTC GAGG                ATTTTGAAATCGGAA
    AF2325   6  62 197 2079322 .. 2079334 -  -6.2  -3.53224   CAGGTTTCTGGTAAA                CGGG TCGAG CCCG                TCGAATTTTTTGAGG
    AF2330   3  68 100 2082786 .. 2082809 -    -8  -3.57144   GTCGGGATGGTTAAA          GGCCTGCCGG TTGG CCTGCAGGTC           ATAGGGAACTACTTC
    AF2342   4  66 254 2092801 .. 2092812 -  -4.4  -4.33274   GCTACAGGATGAAAA                TAGC CTCC GCTA                 CTGGATGGAGAAAAG
    AF2358   3  52 169 2103712 .. 2103723 -  -4.4  -3.31853   GAAACTTAAAGTGAA                TCTC TACC GAGA                 AACAGAATATTACTT
    AF2361   6  71  52 2106246 .. 2106278 -    -5  -4.64763   GTAGGGAAAAAATAA     GCCTT-GCAACCT-TC GAC GAGAGGTTGAGAAGGC     AGGCGAGAGCAAGAG
    fadD-9   4  66  47 2113559 .. 2113569 -  -8.2  -3.33009   CAAAATGCTCGACAA                 CCGC TTT GCGG                 AAAAAAATTTTGGGG
    feoB-2   3  47 121 2135873 .. 2135885 -  -4.1  -2.96274   CTTCTCACAACGACA                CCCTT TGC AAAGG                TTGCAGTAATCGTTC
    AF2403   0 NONE
    AF2406   2  56  39 2148719 .. 2148733 -  -5.6  -3.35586   GGAAAGGAAAGGGAA               GCCGAG GAG CTCTGC               AAGAGCTTGAAGAGG
    AF2418   7  61 156 2160354 .. 2160374 -  -5.3  -3.91897   GTTGTGAGGGAGAAA            GAGCCCTAC GTG GTGGCGCTC            ATTGAGCTGGAAAAC
    AF2431   8  75 -31 2174858 .. 2174875 - -10.5  -3.22924   CTTAAATCACGAATA             CCGCCGC TGCA ACGGCGG              TGGTGAACTCCTTAA
       icc   5  60   6 2174853 .. 2174883 +  -7.4  -2.81888   ACTGGCTTAAATCAC       GAATACCGCCGCTG CAA CGGCGGTGGTGAAC       TCCTTAACTTTCCCC
    AF2417   4  65  63 2160596 .. 2160608 +  -5.5  -3.99275   AACTCTTTTAAGCTC                CGCTA TGC TGGCG                TTTGCTATTCTCTGG
    AF2417   4  65  93 2160626 .. 2160647 +  -5.2  -4.16921   TGCTATTCTCTGGAT           GCTTC-CGA AGTAG TCGAGAAGC           TTTTCCGCCTTCTTC
    AF2405   2  51  17 2148792 .. 2148802 +  -5.4  -2.57501   GGAAATACCTGATTT                 CGAT AAC ATCG                 GTGTATTTCCTCCAG
    AF2392   2  51  -7 2135704 .. 2135720 +  -2.3  -3.93166   TGAAGAGGGAGCTTG              GGAAGTA ATT TATTTTC              TTGCTTTTTTAACCA
    AF2367   4  52 474 2114093 .. 2114109 +  -4.4  -3.42663   TACAAGCTCCCCCAC              TTCTCC GGGCG GGAGGA              TGTTTCCCTCATCGT
    AF2341   7  59 -11 2092998 .. 2093049 +  -4.5  -3.91716   CCTGAAGAAGTGTTT TTCTGGGCGTAGAAGCTCTCATCC ACGAA GAATG-GAGCTTATGCGTTCAGGG TTCTTTACGGGCTGA
    AF2335   6  60  94 2086809 .. 2086822 +  -6.7  -3.18031   CGGGATAACAACCAT               TTCCG CTGA CGGAA                TGTGCTTTTTGAAGA
    gatA-2   4  48 190 2083077 .. 2083089 +  -2.6  -3.54838   AGAAAACCTCTCGCA                GCGC CTTCT GTGC                TTCTCTGCCTCTCTT
    cobS-2   5  60 402 2078673 .. 2078683 +  -6.8   -3.2396   CGTTTTTGACACCAA                 GCTG CTT CAGC                 TTGCTCCTCATCCTT
      maoC   2  44 345 2071880 .. 2071896 +  -3.7  -2.53213   AAAGATGGATACGTT              GAAAAGT AGG ACTTTAC              TGCCTTCCCCCCTTC
    AF2305   5  76 236 2065305 .. 2065317 +  -9.1  -3.61764   TCGAAGGTGAAAGGT                CCTGC AAC GCAGG                TTTCGGGCTTGATGC
    AF2291   1  49  31 2052576 .. 2052589 +  -5.3  -2.70932   TGTTGGAGGGGGTAT               GTTCA TTTC TGAAC                TCATTCCCACCACAA
     aor-4   3  51 142 2044954 .. 2044964 +  -4.6  -3.25823   TGTTCGTTTCGTTCA                 CGCT GAT GGCG                 TTCATCTCACAGACC
    hbd-10   0 NONE
    AF2268   4  65  11 2033125 .. 2033141 +    -8  -3.15078   AGTAGGGGAAGAACT              CGAACC AGTCC GGTTCG              TATTCCTCCACTCTG
    AF2257   6  58  11 2024123 .. 2024133 +  -5.4  -3.61398   CCTAAATTCTGGCCT                 TCGA ATT TCGA                 TTGTTGAGAGCAAAA
    AF2248   3  70  -2 2014165 .. 2014175 +  -2.6   -5.0538   GAAATCATCAAAAAG                 TAAA TTT TTTA                 TTTTTTACGCTACGG
    AF2239   4  71 290 2005330 .. 2005344 +  -4.9  -4.56597   CAGGCCTGATTTTAT               CGTCG CTTAT CGGCG               TTTTTCCGAAAAAGA
    AF2230   3  90 396 1996151 .. 1996172 +  -5.1  -5.63103   GAGCTCCCTTGAGAA           GGTTGAGGA GTAC TTCTCGGCC            TTTTTTTCGTTGAAC
    AF2223   1  48 451 1988318 .. 1988338 +  -2.5  -3.47227   ATCAGCTTCTTGAGG            GGGGC GTTTAAAGCCA GCCCC            TTATCGTGCTTGAAC
    AF2220   2  45 169 1985579 .. 1985595 +  -3.7  -2.64942   ACTTTTGTAATTACA              CGTATAT TTA ATTTACG              GATTTTCTTAGTCAG
    AF2214   1  43 335 1980720 .. 1980738 +  -3.1   -2.6356   CCTCGTCAATGGCCT             TCTGCTT CTCGT AGGCGGA             CTTCTGAATCTCCCT
      thiD   2  45 432 1976443 .. 1976459 +  -3.6  -2.98942   CCTGAGCGTGAAAAG              CTCCAG CTGGC CGGGAG              TATCTATCAGAACGT
    AF2201   4  50 177 1969570 .. 1969593 +  -3.8  -3.39803   GACATAGTGAGGAGT          GGTAACAGGA CTGC TCCTGTAAAC           TTGTCAGTGTAGCTG
    AF2201   4  50 216 1969609 .. 1969621 +  -3.3  -3.49951   TTGTCAGTGTAGCTG                TCGGG TCG TCCGG                TTATGTCGAAGTGTG
    AF2196   5  75 158 1965511 .. 1965521 +  -5.4  -4.74103   GCTTTCGACCCTTGC                 CTCT CCA AGAG                 TTTTTCCGTTGAGCG
    AF2193   3  59 245 1963332 .. 1963344 +  -4.7  -3.85817   CGTCAACTCTGAAGT                CCACC TCC GGCGG                TTTCTCGGAGACGAT
    AF2181   3  48 429 1955732 .. 1955747 +  -3.2  -3.34242   CTCAACCAGCGGCAC              CTCGAC TCCG GTAGAG               TTGGTGGTTGTTATC
    AF2178   3  64  50 1953437 .. 1953451 +  -8.6  -2.56601   CTCGTAAACCTCCTT               CTTCCA GAT TGGAAG               CTCCTTTTTCATCAA
      ncd2   1  42 388 1947817 .. 1947829 +  -2.7  -2.84504   GCGTTTGAGCAGAGT                TTGTA TAG TGCAA                TGCTATTTAAAGGAT
    AF2153   0 NONE
    AF2148   3  77 162 1931047 .. 1931059 +  -6.3  -4.57837   CTGTCAATCTGCTCC                TCAAG TAT CTTGA                TTTTTAGCAGAATGT
    AF2136   0 NONE
    aspB-2   0 NONE
    guaB-2   6  65 160 1908199 .. 1908213 +  -2.8  -4.72986   CAAACCGAGCTTGGA               CAGCAA CTG TTGATG               TTTTTGCTCAGCCTG
    AF2110   4  65 -19 1901436 .. 1901461 +  -2.7  -4.82901   CTGATAGAGCCGAGG         TT-GTTTCAAAG GTC CATTGAAACCAA         TTTTTCTGCAAGCCC
    AF2101   2  46 -28 1894005 .. 1894019 +  -2.8   -3.2913   GGAAAAGTGGGGCGG               TGAAGG TGG CCTTTG               ATTTTACTCTTTGAG
    AF2072   5  65 323 1863467 .. 1863485 +  -8.8  -2.60075   TGCTTGGACCCATCT             CCGGATAC TTC GTTTCCGG             CTTGCTTCCAGCGGA
    AF2058   4  56 -58 1855874 .. 1855909 +  -3.2  -4.11216   AGAACCTTGCGGGAG    CGATTGTCGGAGCGAT ACTA ATCGCTGCAATAGGCG     TTTTCACGCTGAAGA
      ftsJ   6  71 400 1850989 .. 1851012 +    -6  -4.21933   GGTTCCTCCTGTCCT          CAGTTTTCCC TTTA GGGGAAGTTG           TTGTTTTCGCCTTCC
      pyrH   5  52 253 1844151 .. 1844161 +  -5.4  -2.77005   CACAGCTCCGAATGG                 CCTT CTC AAGG                 ATTTCCGCATTCCTT
      pepQ   4  61 242 1835252 .. 1835273 +  -3.7  -4.18018   AGTCCGTGCAGTTGC           TGCAGGAAA CCAT TTCCCTGTA            TTTTGCCTGAGCGGG
    hisC-2   7  58 171 1822594 .. 1822618 +  -4.9  -3.67792   TATTTCGAGATTCAT          CCTTGCTCCAA CTT TTGGTGGGAGG          TTTCGGTAGCTCTGC
    AF1995   9  61  22 1798391 .. 1798401 +  -8.2  -2.63715   CGCCATGGCGGTATT                 CGGC TTT GCCG                 TGCTCTACGGTGGAT
      ilvC   0 NONE
      cutA   2  53  93 1779081 .. 1779096 +  -2.6  -3.91084   GAGCGGGCAAAGGAG              GTAATGG AGT CC-TTAC              TTTCATTCGGAATCG
    AF1972   5  87 140 1773772 .. 1773784 +  -7.7  -5.00616   TACACTATAGTTGAG                CAGGA CAA TCCTG                TTTTTTCGAGAAAAA
    AF1969   3  50 390 1771460 .. 1771472 +  -3.4  -3.59252   CGATGCGGTCGCAAG                GCTT TCCGC AAGC                TCTTCTTTGGTGCCA
      hgdC   4  71  42 1762759 .. 1762780 +  -7.3  -3.90112   TATTGCGGCTACCAT           GAACCTCGT GAGC AAGAGGTTC            TTTCCTTCGAGGGCC
    AF1938   2  66 -15 1738771 .. 1738792 +  -4.5  -4.47707   GAAATACGCAAAAAG           GAGAATTCA GTCG TGAATTATC            TTCTTTTTCCTCACC
    fadD-8   2  42 398 1733135 .. 1733145 +  -3.2  -2.53263   CCCCTCTATTTTTTC                 TCCG ATC TGGA                 TGGATTCGAAGTAAA
    AF1899   3  53 442 1712131 .. 1712144 +  -2.4  -4.08064   CTCCTGCAGAAATAA               GCTT TAAGCC AAGC                TTTTCGGCAACAATT
    AF1880   0 NONE
    AF1876   4  55 136 1688278 .. 1688295 +  -6.3  -2.79796   TATCCTTAAAAGTGC             TTTCCTG TCAT CAGGAGA              TATGCTGACCTCCAC
    AF1856   6  55  41 1668721 .. 1668738 +  -6.3  -2.76322   ACCCGAAAATAGCAG             GCGTATC AGGA GATATGC              TCCTCTCTTCACTCA
       map   1  44 313 1653658 .. 1653685 +  -3.5  -2.74799   GCTTGTTCAAAAGGT        GAGTAATGCCGA ACATC TCCGCAT-ACTC        CTTTACGGCATTCTC
    AF1833   0 NONE
    AF1798   6  61 -24 1615050 .. 1615062 +  -7.7  -2.51725   GACGATAAGCCTTTA                CACCA TGA TGGTG                GTGTTCGTATGAAGT
    AF1793   5  86 432 1610548 .. 1610596 + -10.4   -4.0896   ATGTTGTAGCTCATC CAGCCCACGACCTCCATGTTT-CT GTA GGCGAACATGGGGG-CGAGGGTTG TTTTGACCAGCGTTT
      hemK   2  64  82 1604019 .. 1604033 +  -3.4  -4.59109   CGCTTACAATTTCTC               CCGGCT TAA GGCCGA               TTTTTGCCAGGTATG
    AF1763   5  66 416 1583097 .. 1583114 +  -6.9   -3.6608   GACAGGTGGAGCGCT             TCGCCAC AACC GAGGCGA              TTTCCATGAAGTACT
    glnB-3   3  52 417 1572555 .. 1572567 +  -4.1  -3.51206   TATTGCCGCCTTAAC                CTTTG CCT CAAGG                TTCGTGTTCTTGTTT
    AF1729   2  70 141 1553684 .. 1553704 +  -8.2  -3.68359   ATTAGACCGTAAGGT            GGAGCGGG CTCGA CCCTCTCC            TTGTGCTTTTCCGGG
      draG   3  53  19 1548292 .. 1548303 +  -5.8  -2.93382   ATCCTGCATTCATCG                GGAC TTTT GTCC                 TCTCTCAGTCTCAGA
      estA   2  73 435 1539077 .. 1539088 +  -2.2   -5.3321   CTAAAAATAAAAAGA                GAGG TTTA CTTC                 TTTTTCTTCTTGATT
    AF1705   4  48 432 1528197 .. 1528209 +  -4.8  -2.52896   CATTGAGAGGCCGAG                GAGG TTTGC CCTC                TCAATTCCAAGGTGG
    vapC-2   5  79  18 1515984 .. 1516005 + -10.3  -3.54919   TAAAAAGAGAAAATC           GAATTTGAG ATTT CTCAAATTC            TTTAAAAGGATGGTT
    AF1676   6  73 362 1506237 .. 1506247 +  -5.4  -4.62069   GCACGCAAAGTCCCC                 CTCT TCC AGAG                 TTTTTAGGCTGCCGA
    AF1673   4  73 220 1503810 .. 1503822 +  -7.7  -3.84406   CCGTAGTACTTTTCG                TGGAG GTA CTCCA                TTATTATCGTACCGA
    fwdD-1   6  67 142 1482234 .. 1482244 +  -5.4  -4.20981   CCGTTGCTGAACACC                 CAGA TGA TCTG                 TTTATAGTTTATTCC
       rr3   1  42 362 1471991 .. 1472002 +  -2.2  -3.07962   CCGTCCAACCGCTCT                GCTT ACGA AGGC                 TATTGGCGTGTAGCA
    AF1633   5  75 214 1466543 .. 1466559 +  -7.9  -4.11404   AAACGTGGTCGCTGA              GGAGGAG GGT CTCCACC              TTTATCTCCTCTACG
    AF1629   2  55  95 1464056 .. 1464068 +  -6.3  -2.87564   GCTGCTAACAGGAAC                GAGAT TGA ATCTC                TCTATCCCGGCATCG
       cmo   5  79 157 1452193 .. 1452207 + -11.4  -2.52018   GAGCTCATCCAGAGA               GTGGCC TTT GGCCAC               AATTTCTTCATTCTC
     cat-1   3  73 442 1450741 .. 1450755 +  -8.6  -3.69685   AGGTTATGTAGGCAT               TCTCCA CAT TGGAGA               TTCTGTCTATGTTCT
    AF1595   2  46 469 1434195 .. 1434205 +  -3.2  -3.10493   CTTCTTTTAATTTCA                 CCTT CCA GAGG                 TATATATCTTCGGAA
    AF1586   4  65  76 1424924 .. 1424953 +  -5.7  -4.03234   TTCGGCTTGTTCTTT       CGAATCACTGTCA CATG TGACGGTTAGTCG        TTTATATCCGCCGAA
    AF1581   6  76 101 1421467 .. 1421488 + -10.9  -2.55545   AAGAGGAGTTTAAAA           CGCACGTCAC TTC GTGACG-GCG           CTCTGTTCTTCGCAG
    AF1562   2  75 123 1407944 .. 1407958 +  -5.7  -4.79223   TGGTCGCCATTAACC               CTCAG CACTT CTGAG               TTTTTGGTCATCTCC
    AF1550   1  53 307 1396363 .. 1396376 +  -5.9  -3.02043   AGTCGAAGAGTTTAT               CCGCG GCAA TGCGG                TCTTCGCAAACGATT
    AF1534   5  66 361 1384996 .. 1385006 +  -6.8  -3.78837   CTCAGCCCCTGATTA                 GCTC TTT GAGC                 TTCTCTTCATTATAT
    AF1523   0 NONE
    AF1515   3  56 154 1371138 .. 1371154 +  -6.5   -3.0169   ACCTCTTCCCTATCT              CCTCAAG CAG CCTGAGG              TGCTTTCTACCCCTT
    AF1501  10  75 165 1356840 .. 1356860 +  -2.6   -5.3236   GATCGGCCCGATTTC            CTTTTTGA GCTCA TCTAAAAG            TTTTTTGTAGGTTAT
      tgtB   4  56 402 1343233 .. 1343251 +    -6   -3.0806   CTCATTCTCCTTCTC             GGAATTCT GGA AGAAATCC             TGTTGACGATTTCCG
    AF1479   0 NONE
    AF1471   5  46  81 1332413 .. 1332435 +  -3.4  -3.24032   TTCTGGGCAAAAGCT          CGATGGGGG CTATCT CTCCCA-CG           TCTTCCTTAAAAACT
    AF1458   6  66 135 1320400 .. 1320414 +  -7.1  -3.56643   GGATTTATCTCTCAG               GCAGG ATAAA CCTGC               TTTAAAGCCTATCAA
      metS   5  48  85 1314804 .. 1314822 +  -4.4  -2.83674   CTTCACAATCATTAT             CAGCCACC AGA GGGGTCTG             TACTTCATCCTTTCT
    AF1443   4  54  48 1301675 .. 1301697 +  -6.3  -2.64981   CAACGGGTCGGAGAA           GTGGAAAAG GTTTG CGTTTCCAC           TCAGTTTGGCCATAT
    AF1435   2  56 264 1294408 .. 1294424 +  -3.6  -4.12188   ACCCTGTTCATGTAG              CCCGCA ACCTC TTCGGG              TTTTCCAACTCCTGC
    rpl40E   2  57 102 1291036 .. 1291052 +    -3  -4.24204   AGAGTTCAAATTCGA             GCATGTC TTCG GACA-GC              TTTTCCCTCTCAATG
    bcpC-1   1  52 467 1287901 .. 1287912 +  -5.8  -2.80816   CGGAAACCTCCCGAT                GCTC CACA GAGC                 TATCGTCACTGCCGG
    AF1396   1  48 365 1246222 .. 1246246 +  -3.5  -3.27259   CATACCAAAGGATGT          GGGCAACCC TGACTTC GGCTTGTCC          TTCATACTCTCTCTA
    AF1388   4  54 265 1239463 .. 1239481 +  -5.3  -3.36671   AAAGCTCTCTGCACA             TTCTGCT CGACC AGCAGGA             TTGTGAGCTTCAGGT
      hypC   3  50  14 1222799 .. 1222810 +  -2.2   -3.6682   GAGAAAATAAGGGAG                CTCT CAAA GGAG                 TTTGAGTCGGTCAAA
      hypC   3  50 229 1223014 .. 1223026 +  -3.3  -3.53012   CACCTTCGGGGATAT                GGCGA GAG TCCCC                TTTCAGGGGAAGAGC
    AF1364   6  80 327 1218301 .. 1218335 + -11.5  -2.87211   AATGGGGTCTGAGAT    TGGCTG-GGGTACAAC TCTC GTTGTTCCCACAGCCG     TCTCTAAAACAACCT
    AF1337   2  44 389 1196123 .. 1196145 +  -3.2  -2.90219   CCCTGATTCTGCCAT           GCTCCACGCC CAT GTCGACGAGC           TCTCTGCACATTATC
    AF1329   4  43 221 1189492 .. 1189502 +  -3.2  -2.64616   GCGTTGGCGGTTTGT                 CGAG CAT CTTG                 TAATCTGGATGGAAG
    AF1325   9  76 220 1186436 .. 1186449 +  -4.5  -5.02476   CATCTCTATCTCAAC               GGGGA TGTA TCCTC                TTTTTTCCCACCTCT
    guaA-2   2  50 264 1179962 .. 1179974 +  -4.8  -2.81291   TTTCTTTCTCGCTTA                CCTC GAAGA GAGG                CTTTGCCCTTGTAAC
    thrC-2   2  67 278 1175111 .. 1175121 +  -5.4  -4.20883   GAGAAAGAACCACGG                 GCTT CTG AAGC                 TTTTGAAAATTTTTG
    AF1313   4  76 170 1172133 .. 1172151 +  -2.3  -5.50925   GGCAAACTTAACGAG             GTCGTGC ATCGG GCAGGGC             TTTTTTATCTTGGTT
    AF1303   5  66 274 1163696 .. 1163706 +  -8.2  -3.39556   TCCGGATTCAACGCT                 GCCG CCG CGGC                 TGTTGTTGGGACGTT
     acd-9   0 NONE
     trx-3   3  52 473 1145247 .. 1145264 +  -5.5  -2.79302   GAAAGACTATACAGG             GAGCAAG CTGC CTTGCCC              TCTCGTAGAGCTCGT
    AF1277   5  52 118 1139856 .. 1139878 +  -5.6  -2.78384   CCGTTGAAGGGTTCA           TGTCAACGCA GAT TGTTTTGACA           TATGATGGCAGAAGG
    AF1277   5  52 157 1139895 .. 1139930 +  -4.6  -3.34029   ATGATGGCAGAAGGT    TGCCAACGGCGATGCT GTGA AGCATCGTTGCGAGCA     TTATAACCATGTTTA
    AF1254   3  49  53 1119375 .. 1119388 +  -2.4  -3.76952   GAAATTCCATTTTTT               GTGT AGAACC ACAC                TTTCAATTAACTCAG
    AF1247   0 NONE
    AF1238   3  56  91 1107033 .. 1107045 +  -3.4  -4.05816   TTCTCTCGCATTTCC                TGCA GCCCG TGCA                TTTCTCCTGGTTTTC
    putP-3   0 NONE
    AF1213   4  59 173 1085173 .. 1085189 +  -3.5  -4.14243   TACTGCCCCCATCTC              CGCCAGC CTT GCAAGCG              TTTTGAGGTGCCCTG
    AF1201   5  44 195 1073297 .. 1073309 +  -3.3  -2.76263   CCTATGCACAAATCC                AGGTC CAA GACCG                TCATTCCATCCTCGC
    AF1201   5  44 371 1073473 .. 1073483 +  -3.2  -2.79831   TCCGGGGTCGTCGAA                 GTTC TCG GAGC                 TGTGCTCGACCTTGC
    AF1201   5  44 411 1073513 .. 1073528 +  -3.2   -2.8478   CATGCTATTACGCAG              GCATAG CAGC CAATGC               ATTTCCTGCGGTCGT
    AF1184   1  42 380 1056991 .. 1057001 +  -3.2  -2.50113   CTTCACGATTATCAC                 CTCG CAA TGAG                 CTTGCTCAAATCCTC
    AF1152   3  53  -6 1029482 .. 1029502 +  -4.8  -3.13906   GGATGTGATAGCTGT           CA-GCTGAT TTCA ATCAGCCTG            TAGTTTTGCGTTCCC
    pgsA-1   2  50  63 1018925 .. 1018947 +  -2.7  -3.65351   GCAGAGCGCGGCGAA           GATCGAGAA GGCTA TTCTTGAGC           TTTCGATGAACCTGC
    AF1140   4  54  81 1016375 .. 1016387 +  -3.3  -3.90318   TGTGATTTTGGCATC                CCTGT AGA ACTGG                TTTATCGCATACTCA
    AF1111   4  45  39  995328 ..  995338 +  -3.2  -3.01726   TATTCTGAAATCGGG                 CCTG ACG TAGG                 ATTTCTCTACGGGAG
    AF1111   4  45 455  995744 ..  995754 +  -2.4  -3.41073   GCTCCTCTATCTTAG                 GCCC ACC GGGA                 TGTTTGAGTCCCATG
    AF1106   6  65 370  993414 ..  993424 +  -8.2  -3.10597   CAACTACAGGAGTTA                 CGCC AAA GGCG                 GTTTTGACTCCGAAC
    AF1071   3  53 260  976167 ..  976177 +  -2.6  -3.82528   AAAACCGAGTTTGGC                 TAAA GCC TTTA                 TTACTTTTTCAGCTT
    AF1068   3  66 226  972992 ..  973002 +  -8.2  -3.34192   CAATCTCGACAATAA                 CCCC CAT GGGG                 TTGATTGCAAAGATT
    AF1060   4  62  30  966571 ..  966588 +  -2.6  -4.61527   TTCGAGAGTGTAATC             CCCAAC ACTCAC GTAGGG              TTTTTCGGCACTTTT
    AF1036   5  52 441  944793 ..  944805 +  -3.3  -3.67517   ATAGAGATTAACCAC                CCCTC ACC GAGCG                TTTCGAGTATTGATA
    AF1033   5  71 223  940285 ..  940298 +  -3.7  -4.83722   CTGCTGAGGTTTCCT               CGCTG CTCG CTGCG                TTTTCTTCTGCTGTT
     acd-7   3  51 440  929133 ..  929144 +  -2.2  -3.88291   ATTGGGAATAAAGGT                TCCT GCAG GGGA                 TTTCTGACCGTAGTG
    AF1015   5  67 113  916614 ..  916624 +  -3.2  -4.66163   CATAGGGGTGGTGAC                 CGGA AAC TCTG                 TTTTTGACTACCAGT
    AF1012   0 NONE
    AF1003   5  66 368  905697 ..  905715 +  -6.7  -3.66178   GGTCACAACGTTTTC            GCC-GTGG TAAA CCACCGGC             TTTGAAATTACCACG
    AF0998   4  64 211  902273 ..  902285 +  -3.3  -4.52873   GTGTAACTTCCTGCT                CCAGA AGC TCAGG                TTGTTTTTCTGAGCG
    AF0994   2  52 428  896730 ..  896742 +  -3.3  -3.62597   GCAAACCTCACGAGC                GCGTC GGA GAGGC                TTATTCCCCAGTCGA
    AF0989  11  67 363  891577 ..  891591 +  -8.6  -3.09516   GCTTCAGCCTCTGCT               GGTTTG TTG CAAACC               TTGGGTCGTCAAGCA
    glnB-1   2  53 186  881600 ..  881621 +  -2.9  -3.85698   TAGAATGGCTATGCT           GTTGGCAAG AATC CCTGCAAAC            TTTATCCCCGCAAAC
    leuA-1   5  59 -19  859373 ..  859384 +  -4.4  -3.79533   AGGCATTCATTGAAG                GCAT TAAT ATGC                 TCTTTTAATAATTTA
    AF0954   2  63 351  856936 ..  856951 +  -4.6  -4.25848   CTCCATGTAGTGCTT              GGCGGA GTCT TCCCCC               TTTTCCTCGGCCCTT
       rpi   6  56 158  843155 ..  843173 +  -6.7  -2.68491   CTCAGCCCTTACCTT             CAGCGAC GTAAG GTTGCTG             CTTATGCTCTCAATT
       rpi   6  56 439  843436 ..  843452 +  -6.5  -3.04144   TCAGGGTTCTGAAAT              GGCACTC GTT GATTGCC              TCTTCAACCTCAGCG
    AF0926   4  55 211  827316 ..  827338 +  -2.6   -3.9693   CTGTCCTCGACAGGG           GGTTGAGGTC AAT GGCTATAACC           TTCTTTCCGTGCCTC
     fdx-5   7  71  63  825041 ..  825051 +  -6.8  -4.13767   ATTTGTAGCCAATCA                 GCCA ATC TGGC                 TTTTCGGGTAAGGAA
      aspS   5  55 376  823809 ..  823821 +  -6.3  -2.91582   GTTTTTACCCCCTCC                TCAAC GGC GTTGA                TGTATCCCTCAGATG
    AF0908   3  44 207  813451 ..  813465 +  -2.8  -3.15999   AAACACCAATCTCGC               TTTCCC TCG GCGAAA               TTCCCTCTCTGCACG
    dapE-2   7  69 125  809422 ..  809438 +  -4.3  -4.62471   TTCCGTAAGTTTTCA              GAGCTTC TAC GAGGCCC              TTTTCTATCTCCATT
    AF0884   4  57 303  788866 ..  788881 +  -2.6  -4.26589   GAAGTAGTCCAAAAT              TCGATGA ACT TCA-CGA              TTTTAAGTCTCTGCT
    AF0877   3  55 222  780748 ..  780759 +    -3  -4.11484   AATTATACCCTCCCT                TTCA AGGA TGAA                 TTTTGCCCACTTAAG
    AF0872   3  50 364  776511 ..  776527 +  -2.9  -3.75629   CCCTCCTCCCCCTCA              CGTTCTC CCT GACGACG              TTTACCTTCAGCCTC
     hps-1   4  44 473  767319 ..  767346 +  -3.4  -2.82516   GTTCCCATGCTGCCC        GGAATG-AGGACA GGC TGTCCAACATCCC        TGTAGTCCTCCGGAA
    AF0843   5  75 282  750148 ..  750160 + -10.5  -3.21099   TTCTATCTTCTTCAT                CCCCG CTT CGGGG                TTGCTCATCGCGAGA
    fadD-4   3  60 295  748313 ..  748327 +  -7.1  -2.78679   ATGCCGAGCTTCTCG               GCCTC CTCCT GAGGC               ATTTCCGTGGGGAAC
    AF0828   1  51 328  738868 ..  738884 +  -2.1  -3.82963   TCTCCACCTCCCAGT              CGTCGAG GAG CGAGACG              TATTTGTTCTTAAAG
    AF0821   4  69  30  732695 ..  732708 +  -2.3  -5.09762   TTTAAGGAGGAAATA               GCCTA AAAT TCGGC                TTTTCTTTGTTCAGA
      trm1   2  63 406  727263 ..  727277 +  -5.6    -3.922   CATCAGGGAGATTAT               CGTAGG CTC CCCACG               TTTCATTGAGAGTTT
    AF0797   4  49 227  710446 ..  710459 +  -4.5  -2.96695   TTCGGCTGCACAGAG               CTCTG CATC CAGGG                TGGTTTGCTGCCCGA
    AF0783   8  65  21  698672 ..  698685 +  -8.1  -3.18268   ACCTTTTTATCTCAT               CCAGC AGCT GCTGG                TGCTTTTCCTTCAAA
    AF0778   4  54 302  695308 ..  695319 +  -4.4  -3.54424   TCGACTCCGGATCGG                CGAT GCTT ATCG                 TTTCGGGGCGTAAAG
    AF0771   1  48  49  690409 ..  690419 +  -3.2   -3.3579   ATTAAGAAACACTGT                 CGAC AAC GTTG                 TGTTTAAACAAATTT
    AF0757   1  63 163  678206 ..  678217 +  -4.4  -4.18494   TCAAAAAACCTGCAC                CAAG CATC CTTG                 TTTTCCGTACCCCTC
    AF0751   2  63 281  671359 ..  671369 +  -5.4  -3.92522   GCTTGTGGTGAGGGA                 GCTT TAA AAGC                 TTTGTCAGATTGCCC
      pyrD   3  53  73  665823 ..  665837 +  -5.7  -3.03124   CCCTCAAAACAGCCC               TGGCT GCCGA AGCCA               TCTTCGCCCCTGCCA
    AF0741   6  52 450  661958 ..  661969 +  -5.8  -2.87132   GTTCACGTCCACGAC                GAGG AGTT CCTC                 TCTCTGGGAAGCGCG
    AF0719   6  74 132  647412 ..  647425 +  -5.2  -4.72631   ACCATCTTCACCGCA               GGGG TCGATT CCCC                TTTTCTTAACTTCAT
    AF0697   1  57 329  630497 ..  630507 +  -6.8  -2.84098   TCCCCCAACCTTCTC                 GGCT GCA AGCC                 TCATTACTTCCGCAA
    AF0692   5  58 312  625599 ..  625616 +  -5.5  -3.55966   CGGGGAAAAGCCTGA             GAAGCTC GCCA GCGCTTC              TTGCTCTTTTCATAA
      todF  10  71 309  608819 ..  608834 +    -4  -4.90079   TCAGGAACAACAACG              TTGATG ACGG CATCGA               TTTTCTTGTTCAGCT
      aroC   7  72  98  604172 ..  604186 +   -10  -2.60456   CATCTTGTAGGTTTC               GTGCTG TAT CAGCAC               CTTCATGATTTCGTT
      pmbA   1  40 -31  591199 ..  591222 +  -2.4  -2.63479   ACACAGTAACGAAGT          CACT-GCGCTT TAG AAGCGTGAGGG          TCATCTGAGCATGTT
    AF0634   3  62  67  572228 ..  572241 +  -8.1  -2.80474   GCAGCGGGATTGGCA               TGCCC TCAA GGGCA                GTTTCGAGTGTTATG
    AF0625   4  49 377  563476 ..  563486 +  -4.6   -2.9294   TGGGCTAAGATTGTT                 CCGT TCA GCGG                 TATGTGGATAATATC
      exoM   2  58 398  558073 ..  558083 +  -5.4  -3.55548   AATCGTCAAGCGTCT                 TCTG CCT CAGA                 TTTGACACCGTCTTC
    AF0611   6  58 207  551651 ..  551667 +  -5.1   -3.6502   TCTGGCATAAGAGCC              GGTGGAT TCA ATCAACC              TTTCCGTAGGAAGTG
    AF0598   4  54 185  540305 ..  540320 +  -3.9  -3.66691   CCTTTACTATTATTC              TCCCG CTTAAA CGGGG               TCTCTTTTTATGTTG
    AF0586   4  62 364  528773 ..  528792 +  -6.4  -3.55866   GCTCCAAAATTCTGC            GGTAAAGG TCGA CCTTTCCC             TTGCTTTCAATCTCC
    AF0566   6  53 341  514636 ..  514650 +  -2.1  -4.08692   CACTCTTAGGTTGAT               CTCAT CTTCT GTGAG               TTTTGAAGCAAATTC
   AF0542m   5  66 189  493071 ..  493084 +  -4.5  -4.32678   TGCAGTTGCTGCAGG               GTGCG CAGA CGTAC                TTGTTTATTTCGGGG
    rpl11P   3  69  70  490228 ..  490242 +  -2.2  -5.17744   CCTCATAACCTGTTT               TTTTAA TAT TTGAAA               TTTTTATTGGTCTAT
    AF0523   2  54 425  478568 ..  478582 +  -4.2  -3.64703   AACCTTCCTCTTCAG               CCTGCT AAA ATCAGG               TTTGACTACGGACAG
    AF0513   3  45 452  471063 ..  471111 +  -2.4  -3.35679   AAACCTGCTCCCGCC CATAAGCGGGTGGGGAGGGCAAAG GAG CGCTGCGCTCTC-ACCC-CTGATG TTGTAAGTCGCCCGA
    AF0505   4  59 168  464452 ..  464469 +  -4.1  -4.07868   CCACCAGCGCCGCAG             CAAAGAG CCTG CTCTCTG              TTTCTCTCCATCTCC
    AF0474   2  54   1  434918 ..  434929 +  -4.4  -3.60412   CAAAAAGAGAATTAG                GCTT TGTA AAGC                 TTATCTCTCAGCTTA
    chlP-1   2  64 -21  422435 ..  422448 +  -3.7  -4.47485   TCCGAAGCTCCTCTG               GGACC TCAA GGACC                TTTTCTAACCTTTTT
    AF0459   6  59  79  417965 ..  417977 +  -3.3  -4.27617   TTGAGAACTCTGTCA                AAGCC GAA GGCTC                TTTTAATGAACTCTG
     fdx-4   3  54 -22  385305 ..  385327 +  -4.9  -3.44315   GCCCTGAGGGGGCAA          TCAC-CGTAG ACGT CTGCGAGTGA           ATTTTTACCATTTTT
    AF0413   4  69 307  377384 ..  377399 +  -2.4  -5.09225   TTATCGATGCCGCGA              GCTCTC TTAG GGGTGC               TTTTTTGACTGCAAT
    AF0405   5  62 312  368701 ..  368717 +  -3.5  -4.31397   CTTTACATCAATGCT              GTGCCCG TAT CGCGCCC              TTATTTTGTCGCCCT
    AF0391   1  59  59  355951 ..  355965 +  -4.2  -4.13767   GACTGGAAAGGCATA               GCTCGA AAA TGGAGC               TTTTAAAATCAGAAC
    AF0375   5  56  32  339805 ..  339816 +  -2.2  -4.17048   GTAAAAAATTACTCT                TTGG GTGG CCAG                 TTCTTTTCGAGCCAC
    AF0368   9  79 465  335158 ..  335168 +  -6.8  -4.56597   TTTAACGTTTAGAGG                 GGCA ATC TGCC                 TTTTTCCACAGAAAA
    AF0356   5  77 292  323431 ..  323443 +  -4.8  -4.91109   AGCGCTTTAATAACC                TCCC CGTAA GGGA                TTTTTCTGCTGAAGA
    AF0350   3  68 294  319421 ..  319439 +  -8.8  -3.13522   ACCTCAAGCCCCAAG             GTGGGCTC ATC GAGCTCGC             TCTTCCTGACAACCT
     aor-3   4  56 437  313879 ..  313889 +  -4.6  -3.65832   CCATTTCCACTGCAT                 CCCT GTA GGGG                 TCTTTTCCCAGGTTT
    AF0336   3  43 276  308535 ..  308547 +  -2.7  -3.04398   TCCTATATAAATTTT                TTCAT GAA ATGGA                CTTTTCAGGAGGCAA
    AF0329   4  53 302  302032 ..  302052 +  -5.3  -3.25786   TAACTTTAATCGGGG            GGAGCATCC TCA GGATGCACG            TTGAGTTGTACTGTC
    AF0320   1  45 329  291331 ..  291342 +  -2.2  -3.40403   ACCACACTCCACACC                CAGT TCCT GCTG                 TTGTAATACACAGAG
    AF0306   4  54  77  279963 ..  279974 +  -4.4  -3.45324   GGTCTTCGATACCCC                TTGC TTTC GCAA                 TATTTGGTCGAAGTG
     ugd-1   1  42 -21  276368 ..  276379 +  -2.2  -3.08679   GATTAGTGTTTTTTG                TCCA TTTC TGGG                 TCTTAAGTAAACCGC
    AF0296   5  58 260  273617 ..  273627 +  -5.4  -3.47751   CGGTTTCTCCGGATC                 TGGA GCG TCCA                 TTATGGGTTATTAAG
    AF0291   5  63  26  270356 ..  270370 +  -4.3  -4.24002   GGGTTGGTTTTTAAC               CTTAG CTCAA CTAAG               TTTTCGAATTTAGAC
    AF0280   8  64 459  260392 ..  260408 +  -2.1  -4.74103   GTACTTGGCGATTTT              GGCCGCA TGC TCCGGGC              TTTTTGCGTTAAAAA
      moaB   2  55 -12  243483 ..  243506 +    -3  -3.99374   TCTGAGCCACGCTAA          GGGGATGAGC TGAA GAATATCCCC           TTCTTCTTCATCAGC
    AF0261   7  56 389  239198 ..  239210 +  -6.2  -3.03635   CACTCGTCGATGGTT                GCGG CATCA CCGC                TCTTCCACCACTTTA
    AF0255   5  56  78  232797 ..  232821 +  -3.6   -4.0162   CAGTGGGTCTTCTAT          CTTCACAC CATGCTTAA GTGTGAGG          TTTCTCATCTCCGGC
    AF0244   1  78  -6  220919 ..  220931 +  -2.7  -5.40279   CCTCAACTTATTCCA                GTTTT AGA AAGAC                TTTTATTTTCTTTTA
    AF0233   3  63 329  210508 ..  210518 +  -5.4  -3.80877   CATCAATCAGGTATG                 TGGA ATC TCCA                 TCTTTTATGAGATAA
      noxC  10  67 169  203959 ..  203971 +  -3.3  -4.82901   CGATTCGAGCTTTCT                GAGGT TAA ACCCC                TTTTTGTGGAAGACC
       acc   1  47 166  198959 ..  198971 +    -2  -3.49102   ATTCCAAGCTCCTCT                TTGA TCGTC TCAA                TTCTCTCGGCGATGT
    AF0216   3  48 101  193413 ..  193427 +  -3.5  -3.31263   CTGAGGAGACTCCGA               TTGCC ACACC GGCGA               TTGTAAGGCTCAGCT
    AF0211   3  64 269  188444 ..  188463 +  -3.5  -4.58395   CAGCATTTCTGACTT            TCCCGAG CCATTC CTCCGGA             TTTTTAACCGCTACC
    AF0178   5  52 154  159530 ..  159543 +  -3.8   -3.5936   TTAGGGCGATAAGGA               GAGC AGAGAA GCTC                TTTGAAAGATTTGAA
    AF0178   5  52 166  159542 ..  159552 +    -4  -3.58533   GGAGAGCAGAGAAGC                 TCTT TGA AAGA                 TTTGAAGAATTCTAC
    AF0172   7  61  19  152245 ..  152257 +  -7.7  -2.74681   TTTTCTAAAAGCCCT                TGCGA AGG TCGCA                TAAATTTCTGATTTC
    AF0165   3  41 109  147498 ..  147508 +  -2.6  -2.64472   GAACTAAAATCTTCA                 TTTT TTA AAAA                 TAAATTTGAAAAATC
    AF0149   3  69  -9  131620 ..  131637 +  -2.1  -5.02074   AGTTTATGTCCTATC             CAAAAGCT GAA AG-TTTTG             TTTTTTCGGCAATAA
      cbaB   2  54 445  129805 ..  129817 +  -3.3  -3.89822   TAAGGCGAAAGATGC                CGGTG TTA TGCCG                TTTGTGAAATGGGTA
    AF0131   3  52 445  120494 ..  120508 +  -4.2  -3.58698   CTGCCGCATGAAGCG               CAGAGG GAG CCTATG               ATTTTTCTCTCCCTG
    AF0128   4  59 220  117744 ..  117759 +    -4   -3.9712   CGGCTCAGGAAGCTT              GTAGCCT TTA AGGC-AC              TTTCTCGTCAGCTCC
    AF0125   4  48 -21  115112 ..  115122 +  -3.2  -3.33492   TGAAAAAATTAGGTG                 TGCA AAG TGCG                 TTATGGGCTGACTAC
  11500014   3  50 246  113455 ..  113469 +  -3.5  -3.53563   TCCAGAACTCCGATG              CC-GGC AGGT GCCAGG               TTTCAACCACCCTGT
    AF0110   9  50 283  103478 ..  103501 +  -3.8  -3.36823   CCACGAACTTGCCGT          TCTTCTGGAC TGGT GTGCAGTAGA           TTCCGTTTTCGGCAA
      pyrI   2  66  23  100424 ..  100437 +  -8.1  -3.42078   GGAACTCCAAGGCCT               CGCTG ACGT CAGCG                TTATCGTGGACTATC
    AF0103   2  60 350   98542 ..   98559 +  -5.6  -3.62096   CTCCAGAAATTCCTC             GATCTG CCTTAC CAGATC              TTTCCCGTAGTCCAG
    hpcE-1   3  48  18   89912 ..   89923 +  -4.4  -2.91276   GAGTATTTTCGAGAC                CTTC AGCA GAAG                 ATTTCTCGCAGAGAG
    hpcE-1   3  48  75   89969 ..   89989 +  -3.9  -3.11704   CCCATTCTTTGCGCT            GAAAAGCTC CTT GAGCTTCCC            CTTTTCCACTATTCT
    AF0085   4  65  60   83783 ..   83804 +  -7.3  -3.34962   TACATTGTCGTGTAG           TCGGC-CCTG CTC CAGGAGTCGA           TTATGAGGTATCCCA
    AF0064   3  54 458   65739 ..   65753 +  -3.6  -3.72788   TTTGGGGATACTTTT               GATAAA ACT TTTGTC               TTATATGTTGTCCAC
       tmk   4  58 364   63853 ..   63863 +  -5.4  -3.58726   AACGAATTCGGAATT                 TGAG AGC CTCA                 TTATCTCTCCGACCA
    AF0052   2  56 341   60108 ..   60126 +  -3.1  -4.02953   GACCCATCCGGCGAA            GGCTA-CC GGAT GGATGGCC             TCTTTTTGGTAATTT
    AF0047   3  54   9   53801 ..   53817 +  -3.7  -3.63968   GAACTAAGAAATTTT              GAGATTA GGA TAAACTC              TTTGAGGCTTTAAAC
    AF0040   6  56 353   44397 ..   44421 +  -2.2    -4.254   TTCATGTTTTTGAAC          TTTTCAAGTT CTGCA AACCTGAAGA          TTTCTTCAATCTTAC
    AF0027   2  81 375   31471 ..   31490 +  -5.7  -5.01535   CCCTTGCGGTGCAGC            CGAGGAG CTCAAC CTCCTTG             TTTTTGTACTTCTCG
    AF0021   3  58  39   25271 ..   25281 +  -5.4  -3.57783   CATCACCGTCGTTAA                 GAAC TCT GTTC                 TTCTCCTTCTGATAA

SUMMARY

452 putative operon ends contain 1677 possible terminators.
Percent operon ends hit by terminators of confidence >= x:
	x	#>=x	hits>=x	%hits>=x
	100	0	0	0	0 %
	99	0	0	0	0
	98	0	0	0	0
	97	0	0	0	0
	96	0	0	0	0
	95	0	0	0	0
	94	0	0	0	0
	93	1	1	1	0
	92	1	1	1	0
	91	2	2	2	0
	90	4	4	4	1
	89	4	4	4	1
	88	4	4	4	1
	87	5	5	5	1
	86	6	6	6	1
	85	6	6	6	1
	84	7	7	7	2
	83	7	7	7	2
	82	11	10	9	2
	81	14	13	12	3
	80	16	15	14	3
	79	20	19	18	4
	78	21	20	19	4
	77	25	24	22	5
	76	32	31	28	6
	75	42	41	37	8
	74	44	43	39	9
	73	54	52	48	11
	72	58	55	51	11
	71	68	64	60	13
	70	78	72	68	15
	69	86	80	74	16
	68	93	86	79	17
	67	109	102	91	20
	66	134	122	108	24
	65	160	144	123	27
	64	179	161	134	30
	63	198	177	148	33
	62	222	197	158	35
	61	243	216	167	37
	60	266	234	179	40
	59	302	266	195	43
	58	323	285	209	46
	57	346	305	219	48
	56	405	353	247	55
	55	426	370	256	57
	54	497	425	281	62
	53	549	465	297	66
	52	628	530	316	70
	51	685	578	328	73
	50	784	652	347	77
	49	829	687	357	79
	48	937	774	375	83
	47	1001	823	379	84
	46	1091	893	389	86
	45	1202	976	399	88
	44	1291	1044	406	90
	43	1389	1117	413	91
	42	1502	1206	419	93
	41	1604	1290	421	93
	40	1658	1333	424	94
	39	1677	1349	424	94
	38	1677	1349	424	94
	37	1677	1349	424	94
	36	1677	1349	424	94
	35	1677	1349	424	94
	34	1677	1349	424	94
	33	1677	1349	424	94
	32	1677	1349	424	94
	31	1677	1349	424	94
	30	1677	1349	424	94
	29	1677	1349	424	94
	28	1677	1349	424	94
	27	1677	1349	424	94
	26	1677	1349	424	94
	25	1677	1349	424	94
	24	1677	1349	424	94
	23	1677	1349	424	94
	22	1677	1349	424	94
	21	1677	1349	424	94
	20	1677	1349	424	94
	19	1677	1349	424	94
	18	1677	1349	424	94
	17	1677	1349	424	94
	16	1677	1349	424	94
	15	1677	1349	424	94
	14	1677	1349	424	94
	13	1677	1349	424	94
	12	1677	1349	424	94
	11	1677	1349	424	94
	10	1677	1349	424	94
	9	1677	1349	424	94
	8	1677	1349	424	94
	7	1677	1349	424	94
	6	1677	1349	424	94
	5	1677	1349	424	94
	4	1677	1349	424	94
	3	1677	1349	424	94
	2	1677	1349	424	94
	1	1677	1349	424	94
	0	1677	1349	424	94
