# Supplementary material for: Rapid, accurate, computational discovery of Rho-independent transcription terminators illuminates their relationship to DNA uptake
Source: Genome Biol. 2007 Feb 21;8(2):R22. doi: 10.1186/gb-2007-8-2-r22 (PMC1852404; doi:10.1186/gb-2007-8-2-r22)
Supplement: Additional data file 2 — As described in the text, the entire robust tail-to-tail region is searched; if the region is less than 500 nt, then the 500 nt downstream of the stop codon is searched (stopping if a gene start is encountered). In the case of ties, all terminators with the high score are output. [file gb-2007-8-2-r22-S2.zip › Aster_yellows_witches-broom_phytoplasma_AYWB.ttperf]

      holA   7  83 254    9840 ..    9856 -  -3.7  -6.10489   AATTTTAAAAAAAAA              TGGTCCT TTA AAAACCA              CTTCTGTTAACCAAA
  AYWB_016   2  61  -2   18182 ..   18206 -  -4.5  -4.22369   ATCAAAATTAAAGAA          TTAAATATTTT TTA AAAATATTTTA          TAATTTATATACAAT
  AYWB_031   5  67 432   42637 ..   42654 -  -7.1  -3.35832   AAAGGGCGCAAAAAG             TAACCTT TTTC AAGGTTA              ACATTTAAACAATTA
  AYWB_042   9 100  16   51160 ..   51187 - -10.1  -5.79595   TTTTAAAACAAAAAA        TTAGCTAAACA TTTGAC TGTTTAGCTAA         TTTTTTTAGTTGTTA
      srmB   4 100  27   62844 ..   62869 - -13.5  -4.50257   ATATAATATAAGAAA         TAAGCTAGCTT AAAT AAGCTAGCTTA          TTTTATATTATTAAG
  AYWB_058   4  73 110   68018 ..   68031 -  -3.9  -5.44198   AATAAATAATAAAAA               TTAGA TATC TCTAA                GAAAAAATTACTATT
      cspC   4  70 236   83710 ..   83725 -  -4.8   -5.0538   TTTTAGTTTAAAAAA              CTTTTT AATT AAAAAG               TTTTTTTAGATTTGT
  AYWB_090  13 100 167  100854 ..  100874 - -14.1  -2.72316   CAAACAAAACAAACC            CCCCCTTTT TAT AAAAGGGGG            TTTTTAATATAATAT
       cof   8 100  62  118039 ..  118073 - -11.7  -5.05505   ACTATAAACTAAAAA     GTTAAACCGCTTATC TCATC AATAAACGGTTTAAC     TTTTATTATATATTA
       cof   8 100  14  118103 ..  118121 -  -8.2  -5.94214   AACACAACAAAAAAA             CTGCAACA ATT TATTGCAG             ATTTTTTAAACTATT
  AYWB_106   6 100  33  124859 ..  124880 -  -8.1  -5.88565   TTTATAATAAAAAAA           CCAAACTAT TTTA ATAGCTTGG            TTTAATCATAGATGT
      artM   3  49 221  145735 ..  145745 -  -2.6  -3.99955   AAGATATTAATCAAA                 TTTT AAA AAAA                 CTTTATTATTCAATT
  AYWB_131   2  41 443  155861 ..  155873 -  -2.7  -3.13382   GATTAAACCGCAATA                CTTTG GAA CAAAA                CAAAGATTTAAAAGA
  AYWB_141   9 100 -13  169198 ..  169221 -  -8.2   -5.9218   TATATAATAAAAAAA          TCAACTCCGC TTAT ACGAAGTTGA           TTTTACTTTTTTCTT
  AYWB_146   2  58 249  173671 ..  173684 -  -3.9  -4.18494   CATGCTGATTGAAAA               CTTTT TTTT AAAAG                TTGTTGGGATTTTAA
  AYWB_154   2  52   7  180550 ..  180560 -    -4  -3.65693   ACGAGATATGCGAAA                 TTAG AGC CTAA                 CCACATCTATCTACA
  AYWB_166   4  49 145  186668 ..  186686 -  -2.5  -4.00443   CTATTACTAAAAATA             TCAAATA TTTTC CATTTGA             TCTTCATTATAATGA
      tra5   6  62 198  196066 ..  196076 -    -4  -4.70879   TTTAAATTTCAAAAA                 GTTT CTA AAAC                 TTTTAATAATTCTTT
      tra5   9  75  88  227647 ..  227660 -  -3.9  -5.58522   TATACAAAATAAAAA               GAAAA TACA TTTTC                TTATTAATAATATCA
  AYWB_252   2 100  45  258835 ..  258851 -  -9.5  -5.71712   TTTTATATAAAAAAA              GAGACTT AAA AAGTCTC              TTTTGGGATTATTTC
  AYWB_261  10  63 450  274805 ..  274823 -  -4.6   -4.4959   TGTAAGTAACGAAAA             GATAGG TGAGAAT CCTATC             CGTCAAAAACCCAAG
  AYWB_295   2  74  36  310213 ..  310228 -  -3.2   -5.7946   TTGTCAATAAAAAAA              GACCAT GAGG AAGGTC               TTAATTAAAATAGTA
  AYWB_303   7  54 191  316924 ..  316936 -  -2.7  -4.51196   TGGAAATTGACAAAA                CCTTT TTA AAAGA                TTTTTTACAACACAA
  AYWB_303   7  54 127  316986 ..  317000 -  -2.9  -4.31065   ACATACAAAACCAAA               TTTTG TCAGG CAAAA               TGTTTTTTCTAAGAA
      trpS   6 100  10  326014 ..  326064 - -26.2  -4.12868   ACACAATAAAAAAAG TTATTAAATAAAAAAGACAACCTT TTT AAGGTTGTCTTTTTTATTTAATAA ATATATAAATCAAAA
       lon   4 100  17  355545 ..  355563 - -11.8  -5.38047   TATTTATATAAAAAA             CACCATCT TAA AGATGGTG             TTTTTTATATAAATA
  AYWB_339   6 100  52  364448 ..  364462 -  -8.6  -6.09196   TTTAAAATAAAAAAA               CTCTCT ATA AGAGAG               AGTCTTTTTTTTGTA
  AYWB_357  10  66 385  377897 ..  377919 -  -6.4  -3.55815   AAATATCTTTTGAAA           CTAAAAGTTT TAG AAACTTTTTG           AAATTTTAAAAAAAT
  AYWB_366   7  73  43  384552 ..  384567 -    -4  -5.45802   TGGGTAAAAGAAAAA              GACC-CT GGG AGAGGTC              TTTTTTGTGAATATT
  AYWB_384   1  45   2  395498 ..  395508 -  -2.6  -3.68704   ATAAGATGGCAATAA                 TAAA TTG TTTA                 TTTATTTTTTATTAA
  AYWB_400   6  70 -16  413477 ..  413493 -  -4.5    -5.093   TTTAAAATAATAAAA              CTAAAAA TCA TTTTCAG              TATCATCAATATATT
  AYWB_408   4  57 156  417463 ..  417489 -  -5.2  -3.60792   TTTGGAAGTCTTAAA         GAACAATTTTAG AGA CAAAATTTGTTC         TTTAGATTTAAGTTG
  AYWB_415   8  79  15  427186 ..  427208 -  -3.5   -5.9362   TAAAATATAAAAAAA           GTTAACTGA GAAAA TAAGTTAAC           TTTTTTTATTTTATT
  AYWB_427   9 100  28  435797 ..  435817 -  -9.1  -5.60689   TTATATAATAAAAAA            CACCTTTTA TAA CAAAAGGTG            TTTTTTATTATATAA
      pykF   4 100  27  442820 ..  442845 - -10.6  -5.91981   AAAATTTAAAAAAAA         CAGTAGATTG TAAATT CAATCTACTG          TTTTTTAATATTTAT
  AYWB_455   6 100   5  469788 ..  469807 - -10.8  -5.94214   AATATAATAAAAAAA            GATCACGA ATAT TCGTGATC             TTTTTTATTTTCTTT
      mgtA   5 100  19  546608 ..  546626 -  -8.2  -7.00209   ATAAAAAAAAAAAAA             GACTCTTC TTG AAAGAGTC             TTTTTTTGTTTTTTA
       pth   7 100  77  588540 ..  588559 -    -8  -6.17669   AATAAAATAAAAAAA            GCAAATAT TTTC ATATTTGC             TCTTTTTTATACCTT
  AYWB_609   6  69 445  632781 ..  632793 -  -7.7  -3.25528   AAGTGGAAAAAGAAG                CCCAA TTA TTGGG                TTTACAAGATAAAGA
  AYWB_642  10  86 144  669774 ..  669794 -  -8.3  -4.89477   TTTCCAACAACAAAA            GCCGTCCAA TAA TTAGACAGC            AAAATTAATTAAAAA
      norM   8 100  94  681813 ..  681828 - -10.4  -6.15717   CAAAGACAAAAAAAA              CCACCC CAAA GGGTGG               TTTTTTATTTACATA
      zntA   3 100  52  681813 ..  681828 + -10.4  -5.65927   CAAAGACAAAAAAAA              CCACCC CAAA GGGTGG               TTTTTTATTTACATA
  AYWB_641   6  71 356  669739 ..  669754 +  -3.4  -5.40072   AGTTTTTGTAATTTA              TAAATA ATTT TATTTA               TTTTTTTCCAACAAC
  AYWB_636   5 100 298  666055 ..  666068 +  -8.1  -5.60993   TATTTACACAATTAA               GTCCC TTTA GGGAC                TTTTTTTATACCCAA
  AYWB_625   4 100  71  651914 ..  651933 + -10.8  -5.73978   ATAAAGACAATGAAA            GCCAAACT TTGT AGTTTGGC             TTTTTTATTTATAAT
       cbf   2  47 384  633442 ..  633452 +    -4  -2.98491   CCACAATAAAAAAAT                 TTCA AAT TGAA                 TATATCCTGTGAGTT
      tlyC   5  84   9  588538 ..  588561 +  -5.4  -5.33866   AAAATAAAATAAAAA          AAGCAAATAT TTTC ATATTTGCTC           TTTTTTATACCTTTA
  AYWB_558   7 100  79  577508 ..  577532 + -15.9  -3.81689   TAACAAAAAGAAAAA          GCATGCAAAAG GAG CTTTTGCATGC          TTTCATCCTAATATT
  AYWB_532   5 100  25  546608 ..  546626 +  -7.5  -6.28401   ATAAAAAAAAAAAAA             GACTCTT CTTGA AAGAGTC             TTTTTTTGTTTTTTA
  AYWB_471  10  63 450  494801 ..  494819 +  -4.6   -4.4959   CTTGGGTTTTTGACG             GATAGG ATTCTCA CCTATC             TTTTCGTTACTTACA
      gidB   3 100  24  469788 ..  469807 + -10.8  -5.95449   AATATAATAAAAAAA            GATCACGA ATAT TCGTGATC             TTTTTTATTTTCTTT
      norM   7 100  18  455448 ..  455465 +  -8.5   -5.9218   TCATAAATCAAAAAA             GACTATC AATT GATAGTC              TTTTTTTGTTATATA
  AYWB_433   4 100   7  442820 ..  442845 + -10.6  -5.34055   AAAATTTAAAAAAAA         CAGTAGATTG TAAATT CAATCTACTG          TTTTTTAATATTTAT
  AYWB_426   9 100  50  435797 ..  435817 +  -8.4  -5.60689   TTATATAATAAAAAA            CACCTTTT ATAAC AAAAGGTG            TTTTTTATTATATAA
  AYWB_407   5  67 413  417456 ..  417495 +    -6  -3.76839   CTACTTATTTGGAAG  TCTTAAAGAACAATTTTAG AGA CAAAATTTGTTCTTT-AGA  TTTAAGTTGGGATTG
  AYWB_389   7  71 424  399400 ..  399415 +  -3.4  -5.40072   AGTTTTTGTAATTTA              TAAATA ATTT TATTTA               TTTTTTTCCAACAAC
  AYWB_383   2  63 414  395498 ..  395508 +  -2.6  -5.20735   ATAAGATGGCAATAA                 TAAA TTG TTTA                 TTTATTTTTTATTAA
  AYWB_365   7  70 417  384552 ..  384567 +    -4  -5.30686   TGGGTAAAAGAAAAA              GACC-CT GGG AGAGGTC              TTTTTTGTGAATATT
      rpoD   4  79 137  380923 ..  380947 +  -5.1  -5.43487   CTAACAAAGTATTTT          CATTAGACG AAAAAAG TGTCTAATG          TTTTTTATATAATTT
  AYWB_356   8  65 188  377903 ..  377913 +    -4   -4.7416   CTTTTGAAACTAAAA                 GTTT TAG AAAC                 TTTTTGAAATTTTAA
  AYWB_345   3  89  91  368225 ..  368241 +  -5.9  -5.48825   TTACCACCGACATTC              GCTATTT TAG AAGTAGC              TTTTTTTGAATGATA
  AYWB_338   7  81 341  364446 ..  364466 +    -4  -6.00086   CTTTTAAAATAAAAA            AACTCTCT ATAAG AGAGAGTC            TTTTTTTTGTAATAT
      pmbA   6 100  95  355545 ..  355563 + -11.8  -5.38047   TATTTATATAAAAAA             CACCATCT TAA AGATGGTG             TTTTTTATATAAATA
      iscU  11 100   9  326029 ..  326049 + -12.7  -5.68438   TTATTAAATAAAAAA            GACAACCTT TTT AAGGTTGTC            TTTTTTATTTAATAA
  AYWB_294   8  85  12  310047 ..  310062 +  -4.6   -5.9218   TTAATTATTTAACAA              GGCCCT CTTT GGGGTC               TTTTTTTATTATCTC
  AYWB_260   4  72  17  271021 ..  271038 +  -2.7  -5.81032   CTTTCAAATTAGTAA             CAATCCA TCAA TGTATTG              TTTTTTTTAAGATTA
      qri7   4 100  32  257986 ..  258013 +  -6.4  -5.91981   TTTGAATATAATGAA        AAAAAGATTCCT AAAA GGGAATCTTTTA         TTTTTTTTACCTTTT
  AYWB_214   6  59 255  227706 ..  227719 +  -5.3  -3.90291   GGCGCAATAAAGATA               CCTTT TTTA AAAGG                TTTAATTAAAAAGAT
  AYWB_195  11  71 330  216047 ..  216067 +  -8.5  -2.52676   ACGTAACAGTGCAGG            CTTAATAAA TTG TTTATTAAG            TAAATTAAAGAACTG
  AYWB_174   9  65  32  195967 ..  195979 +  -6.3  -3.73725   TGTTCCGTTTTTTTA                GACAA CTT TTGTC                TTTAAAATTGTTCTT
  AYWB_165   5  53 -35  186096 ..  186115 +  -2.3  -4.50943   CATATTGTTAATAAA            TATTTAA CTAAAT TTAAATA             TTTTATCGCTTCTTG
  AYWB_153  11  79 296  179742 ..  179755 +  -2.5  -6.12458   CCTTTATTTTTGATA               TATTT TAAT AAATA                TTTTTTCTTTTTTTG
  AYWB_145   7 100   4  173223 ..  173239 +  -9.5  -5.20333   TTAACTAAATAAAAA              TACCCTT TTT AAGGGTA              TTTTTATTATCCATA
  AYWB_124   3  50  15  145945 ..  145959 +  -4.4  -3.02211   ATTAGATATTTATTT               TAATAT CTT ATATTA               TATAATTTAAACTTG
  AYWB_124   3  50  22  145952 ..  145964 +  -3.5  -3.71883   ATTTATTTTAATATC                TTATA TTA TATAA                TTTAAACTTGTCTTA
  AYWB_105   3  75 257  124165 ..  124191 +    -6  -4.59773   CATTTTGCTAATAAT         TGTTTTTTTGGA ATA TTCAAAAAATCA         TTTTTCAAGATAAAA
  AYWB_091   5  75 328  104425 ..  104440 +    -4  -5.63374   ATATATAAAGAAAAA              CCAATT TAAA AGTTGG               TTTTTTTAATATTAA
      pgsA   4  59 332   62342 ..   62356 +  -4.4  -4.08958   ACATTTTTTATAAAA               TTTTAA TTT TTAAAA               TTGTTCTTTAAGACT
  AYWB_040   3  71 121   50585 ..   50600 +  -6.2  -4.17355   TTCTCGTACATGTTT              TTCTTG TCCT CAAGAA               TCTTTTTTAGCATTA

SUMMARY

76 putative operon ends contain 440 possible terminators.
Percent operon ends hit by terminators of confidence >= x:
	x	#>=x	hits>=x	%hits>=x
	100	35	30	29	38 %
	99	35	30	29	38
	98	35	30	29	38
	97	35	30	29	38
	96	35	30	29	38
	95	35	30	29	38
	94	35	30	29	38
	93	36	30	29	38
	92	36	30	29	38
	91	36	30	29	38
	90	37	30	29	38
	89	38	31	30	39
	88	38	31	30	39
	87	40	32	30	39
	86	42	33	31	41
	85	43	34	32	42
	84	44	35	33	43
	83	45	36	34	45
	82	45	36	34	45
	81	46	37	35	46
	80	46	37	35	46
	79	50	40	38	50
	78	50	40	38	50
	77	51	40	38	50
	76	51	40	38	50
	75	54	43	41	54
	74	56	45	42	55
	73	58	47	44	58
	72	60	48	45	59
	71	68	55	49	64
	70	72	59	52	68
	69	75	62	53	70
	68	78	64	53	70
	67	82	68	55	72
	66	85	70	56	74
	65	95	80	58	76
	64	96	81	58	76
	63	108	91	61	80
	62	112	93	62	82
	61	121	99	63	83
	60	128	103	63	83
	59	136	110	65	86
	58	146	120	66	87
	57	157	129	67	88
	56	171	140	67	88
	55	180	149	67	88
	54	201	163	68	89
	53	208	169	69	91
	52	217	176	70	92
	51	225	181	70	92
	50	245	196	71	93
	49	259	206	73	96
	48	270	214	73	96
	47	279	221	74	97
	46	294	233	74	97
	45	334	262	75	99
	44	348	275	75	99
	43	368	286	75	99
	42	377	291	75	99
	41	402	308	76	100
	40	407	312	76	100
	39	435	336	76	100
	38	440	340	76	100
	37	440	340	76	100
	36	440	340	76	100
	35	440	340	76	100
	34	440	340	76	100
	33	440	340	76	100
	32	440	340	76	100
	31	440	340	76	100
	30	440	340	76	100
	29	440	340	76	100
	28	440	340	76	100
	27	440	340	76	100
	26	440	340	76	100
	25	440	340	76	100
	24	440	340	76	100
	23	440	340	76	100
	22	440	340	76	100
	21	440	340	76	100
	20	440	340	76	100
	19	440	340	76	100
	18	440	340	76	100
	17	440	340	76	100
	16	440	340	76	100
	15	440	340	76	100
	14	440	340	76	100
	13	440	340	76	100
	12	440	340	76	100
	11	440	340	76	100
	10	440	340	76	100
	9	440	340	76	100
	8	440	340	76	100
	7	440	340	76	100
	6	440	340	76	100
	5	440	340	76	100
	4	440	340	76	100
	3	440	340	76	100
	2	440	340	76	100
	1	440	340	76	100
	0	440	340	76	100
