# Supplementary material for: Rapid, accurate, computational discovery of Rho-independent transcription terminators illuminates their relationship to DNA uptake
Source: Genome Biol. 2007 Feb 21;8(2):R22. doi: 10.1186/gb-2007-8-2-r22 (PMC1852404; doi:10.1186/gb-2007-8-2-r22)
Supplement: Additional data file 2 — As described in the text, the entire robust tail-to-tail region is searched; if the region is less than 500 nt, then the 500 nt downstream of the stop codon is searched (stopping if a gene start is encountered). In the case of ties, all terminators with the high score are output. [file gb-2007-8-2-r22-S2.zip › Azoarcus_sp_EbN1.ttperf]

     pilE1   5 100  34    2202 ..    2217 - -10.4  -5.60993   GGCGGCATAAAAAAA              GACCGC CGAA GCGGTC               TTTACGTGGAATATG
     ebA26   4  74 195    9652 ..    9673 - -12.9  -3.14522   CCAACGCAGAGGTAA           GCGGCGGGC TTTA GCCCGTCGC            GCTTGAGCGCCCAGT
      trbL  10  65 433   49531 ..   49560 -  -6.9  -3.85704   TGATCAAGGAGGAAA       TGACCCGCCTCGC TGGC GAGCGGCGGGCCT        TGCGCCTGGGCCAGC
      sua5   9 100 144   55565 ..   55596 - -15.3  -4.61873   CCCTATAAAGCAAAA      CAGCGCATCACAC TGCGAT GTGTAATGCGCTG       TTCTAACTACCAAAT
    ebA137   7  89  26   73901 ..   73916 -  -7.5  -5.08824   CGGCCATCGAAAAAA              GGCCG GGGCAG CGGCC               GACTGCAGGATGCTT
    ebA154   5  50 442   85653 ..   85672 -  -5.6  -3.17219   GACAATTTCGAGGAA            CGC-GCTCC GGT GGTGCTGCG            CGAAATGCTCAAGGG
    ebA165   4  84 262   95137 ..   95150 -  -3.7  -5.24129   GGCCGCGATAAAAAA               CGTCG CGAT CGCCG                GCTGGAAGATTGTGA
      istB   2  61 264  120886 ..  120909 -  -5.2  -4.05446   TCCGCGAATGAGAAA          CCTGGCGG TTTCCGGG CCGGCAGG           GGTCCAGACTTCTAC
    ebA210   4  82 153  127559 ..  127579 - -11.1  -3.85698   CTTTCGCGGCATAAA            CGGGCCGAT GAA ACCGGCCCA            TTTATTCCACGGTCC
    ebA229   4  59 382  136785 ..  136838 -    -4  -4.02817   GCGCGACAAGAAGAA CCCGAAGCCG-CTCGACGTCAACGCGT TTC ACACACT--CGTCAAGACCGCTTCGGA GGTCCTGCGCCGCCA
    ebA244   7  89 362  143127 ..  143181 - -17.8  -3.05343   TCGACATCCTCAAGA TCGACCGCAGCTTCGTCACCGACCTC GCC GAAGTCGGTGTGGACGCCGCGATCGT TCGCGGGATCGTCTC
      tnp5   3  54 370  153044 ..  153066 -  -3.4  -3.71378   CACAGCGAACAAACA           TTACGACATC ATC GATCTCGAAA           AAATACCAGACGACT
      tnp6   6  48 438  173283 ..  173300 -  -4.9  -3.21276   CCCTGCCCGACAAGA             CATC-AGC TGC GCTTGATG             CGCGCGACAGCGTGG
      tnp6   6  48 261  173465 ..  173477 -  -4.7  -3.22298   GGCACCGAGCACGAA                GACGC CTT GCGAC                TGCGGCTGAACAAGT
      pchC   6  64 239  186500 ..  186524 - -11.4  -2.66316   CGTCGCACGACAGCA          CCGGCGCC CCAGTTCCC GGCGCCGG          GAGCGGCCGGCTGTT
       hns   8  64 -48  216016 ..  216051 -   -11  -2.63715   ATTCAGGCGACATCA    GGCTGCTGCCGCGCAA GCTT TTGCGCCGCCACTGCC     AGCGCATCGAGCGAG
    ebA355   4  57 253  218195 ..  218212 -  -4.7   -3.7282   TGACGCTACCAAGAA             CCGCGCG TGGG CGCACTG              GCTGCCCAACACTGA
    ebA362   5  51 409  221809 ..  221819 -  -3.2  -3.61398   CTCGCCGGTGAACAA                 TCAG ACT CCGA                 TCAACAGGCAAGGAG
    ebA367   4  51 141  225812 ..  225825 -  -3.7  -3.58343   TGTATCAGTTTTAAA               TCGGC AACC GCCGG                GAAAGCGTGTCAGTT
    ebA387   6  52 300  234454 ..  234475 -  -5.8  -3.30771   CGACACCCTCGAGAA           GCTGCCGG CCTGGC CCAACAGC            CGCATCGACGAATTG
    ebA387   6  52 119  234623 ..  234656 -    -3  -3.73509   AGAGCAAATGGGAAA     GCAGTGTGCCTACGG GATGG CCGTCGGTACGC-GC     TCGCGTTGCGACGAG
    ebA406   2  57 457  242851 ..  242868 -  -9.1  -2.78816   TGATGGTCGAGGACA             CGGTCGGC TTC GCCG-CCG             GCCTTGCCGAGCGCA
      istA   6  48 431  264684 ..  264698 -  -4.2  -3.14132   CGGGCGTCCGATGAA               GATCAG GTT CGGATC               GTAGTCATGGCACAC
    ebA473   5  44  56  272064 ..  272077 -  -2.3  -3.40611   CCCACGGCAACAACA               TCTGC GGGC GCCGA                GTTAATGGTAGGTGG
       int   3  54 322  281133 ..  281153 -  -6.8  -3.14463   AAGGGTCTGCAGGAA            GCGCATGA GCGAG TCAGGCGC            CTGGAACCGACGGAT
    ebA535   2  73 259  307228 ..  307251 -  -4.5  -4.65584   ATAAAGTACAGAAAA          CCCAATCAC TTCACG GTGGCTGGG           TTTTTTGCTTTTGGG
    ebA546   5  60 323  314436 ..  314456 - -10.3  -2.63596   GCTGATGGCACACGA            CGCGCTCGG CGC CCACGCGCG            CGACGAACTCGGAAT
     tnp14  11  70 117  335567 ..  335582 -  -4.7  -4.56597   CGCTCCGTCCAAAAA              TGGCA AAAACA TGCCA               ATGACCTAGCCGGAA
      dgkA   4  52 221  356600 ..  356617 -  -6.2  -3.40403   GTGGCTGCACGAGAA             CCGCCA CCTCAT CGGCGG              CCTCGTGTTCACCGA
    ebA627   3  57 382  366486 ..  366496 -  -4.6  -3.84406   GGTGGACGACAACAA                 CCGG AAG CCGA                 TCTGTCGGCTGCACT
    ebA665   8  74 318  388786 ..  388809 -  -3.6  -4.72486   GAGAAAGGCGAAAAA          GTGCTGGCGC CGGC GCGCGTGCTC           GGCGAGCGCATCGCC
    tnp16A   2  57  51  403901 ..  403920 -  -9.3  -2.72511   CTCACGGTGCCAAAG            CGCGAGA GCTGGT TCTCGCG             GGCGACTTGCAGCAC
    ebA756   6  90 -31  433969 ..  434024 -   -19  -3.08798   ACCCCCCAGCGAACA GGGGTTCGCTAGGGAGGGGTAACCCTA TAG CAGCG-AACCCCCCCCCAGCGACCCCC CCCCCCCTACCCCAC
    ebA762   6  45 402  436032 ..  436047 -  -5.4  -2.50816   CGCTGACCGAGCAAG              CGAAGC AAGT GCTTCA               GGCTGTGGCGGATGG
      rumA   5  54 436  440416 ..  440462 -  -4.3  -3.57561   CCTTAAGTCCGGAAA GGTGATTC-GGAGGCCGAACGG CCGT CCGTTCCGCATCGTGATTCGCC CGAAGAAGTAATTCG
      cheR   9  78 384  454559 ..  454572 -  -2.3  -5.04601   CGCAGAAAGGAAAAA               GCATG AGGC CGTGC                GCGCGATACGCCTTA
      lysR   9 100 217  469456 ..  469477 - -12.3  -4.63479   GACCAGAAAGCAAAA           GGCCAGTCC GCGA GAACTGGCC            TAAGCGCTTGAATCT
     ebB21   4  80   0  475827 ..  475847 - -11.1  -3.76125   CTACCCGAAGTGAAA            GCCATCCCG CTG CGGGATGCC            TACTGCACCATCGGC
       icd   6 100 382  480286 ..  480333 - -28.4  -2.58544   CCGCACCGGGAGAAC CGCGCGCATGCGGCCGGGGAGC AGCA GCGCCCCGGCCGCATGCGCTCT CTGTTGCGCTCACCC
       icd   6 100  27  480675 ..  480688 -  -9.5  -4.81249   TCGTAAACGCAAAAA               CCCCC TTTC GGGGG                CTGCGAGGTGTTTTG
    ebA836   5  60   1  489098 ..  489119 - -10.1  -2.62983   CGGACGCGCACACCA           GGCGGCC TGACGGGC GGCCGCC            TCACGCATCGTCCTG
    ebA845   7  56 118  495282 ..  495300 -  -3.1  -3.87815   TGGTACTGCGATAAA            CCG-CACG GCTT CGTGACAG             CCTGCATTCATCGAT
    ebA861   0 NONE
      nirN  10  62 139  513046 ..  513084 - -10.8  -2.83822   TCGACTTCAGAATGA   TCCTGCCGCGCACGGAGT ATC ACTGCGCGCGCTGCGGGG   GGCACCAGGGCCATG
    ebA889   7  52  85  522782 ..  522802 -  -5.4   -3.2818   TCAACATCTATAACA            CCCAGCAC GACGT GTACTGAG            TTGCATGGCGGCGAA
      tyrS   4  73 228  550576 ..  550593 -  -9.1   -3.9243   CAACTTTTTAAAGAA             CCGCTGC CGTT GCAGCGA              GAAAGAGATTCTGAC
    ebA968   4  52 456  566661 ..  566691 -  -6.1  -3.31144   CCGCCAGCTGCAGAA      CGTCGTCGAACAGG CCTG CGCGCTCG-CGACG       ACGTCACTGATCCCG
      trmU  15  85 432  579685 ..  579729 - -15.9  -3.14132   GTGGCCGGCGAGGAA CTC-GCCG-CGTTCGCGCCG-CG GCT CGTCGGCGCGA-CGTCGGCGGAG GACCTGCAGCTTGTG
      alaS   6  49 111  595894 ..  595913 -  -5.6  -3.05343   GCGATAGCGCGAACA            GCCCGCCGC GCT GCG-CGGGG            ATTCTCCGGCCTTAT
      thiF   4  71 321  612732 ..  612770 -  -5.9   -4.3898   AGGACTGCGAGAAAA  GCGCGGCG-CTGGCGGCAC TCG GTGCCGA-AGTCGTCGTGC  TGCCGAATGGCCGGG
      cspR   4  55 406  620902 ..  620917 -  -5.4  -3.54424   GCGGACTCGCCGAAA              TCGCGCG GCT CGC-CGA              AGCCCTTGGCGGGCG
      hemB   6  54 409  624660 ..  624708 -  -6.8  -3.17212   CCACCACGGCACGAA CCCGCACCACTTTCTCGAGGCGA CGCA TCGCTTCGAGAAACTG-CACAAG CTGATGGTGTTCGAT
   ebA1086   8 100 305  630718 ..  630749 - -17.4  -4.07568   GCTGCGGCCGGAAAA      GCGAAGGGATGACC CGCA GGTCATCCCTTCGT       CGTTCGCACCCGCGG
      ksgA   7  53 424  657148 ..  657160 -  -7.7  -2.78384   TGTCGCGCGAGCAGA                TCGAG ATC CTCGA                TCCCGCGGGGCTGCG
      hemY   6  49  58  672879 ..  672889 -  -6.8  -2.62184   GGCGCGTCTATACGA                 CGAG TTT CTCG                 CCCCGCGCGACTGGT
   ebA1175   5 100  18  685607 ..  685630 - -12.4  -4.72272   GGCCGGCACGAAAAA          GCCCGCCG TGAGGCGC CGGCGGGC           AATTCGATAAAGCCG
      spoU   4  73 106  731539 ..  731574 - -13.2  -2.78596   GAGCCTGTGACGAGA    GCTCCGACGGCCGCGGC GGC GCCTCGGCCGT-AGCGC    ACACGGGCAATTGCG
     pilU2  16  81  54  781204 ..  781219 -    -6   -4.7373   GCACCGCATCAAAAA              GCCCCG CTTG CGGGGT               TTTTTTTACTTCCGG
   ebA1370   0 NONE
      ftsX   0 NONE
   ebA1400   7  82  25  819922 ..  819939 - -12.7   -3.6502   GATCGGGCAGGCAAA             GCGCACC GCAA GGTGCGC              TTTCTTTTTTCCGGG
     ebB41   7  80 -51  834585 ..  834622 - -10.5  -4.13014   GTCATACCGCGAAAA   CCTGCTTCACGCGCAGCG TTT CGCCGCGCTCG-ATCAGG   CCGATCAGGCGGTCG
       mpl   8  61  56  871350 ..  871376 -  -9.4  -3.22476   ATCACCGACCAGGAA        GC-GCGCCGGC TCGACG GCCAGCGCAGC         AGCGGCACGTAACAG
      slyB   3  89  -1  880616 ..  880633 - -11.3  -4.18197   ACCCGGGAGCGAAAA             GACGCCA CCGA TGGCGTC              AGCGCGTGACCCGCG
   ebA1532   6  45  96  906241 ..  906266 -  -3.9  -3.14468   CTGTACTACATCGAA         CACTGGTCG GTATGGTT CGACCTGCG          CATCATCGCGCAGAC
      istA   4  61 227  910555 ..  910567 -  -9.1  -3.18023   GGAGGATTACGAATA                CTGGC AAG GCCAG                GACCGCAAGGCACTC
   ebA1565   2  41 281  919594 ..  919619 -  -2.4  -3.01791   ACTCCGCCTCGAACA         TCGCCAGCCGC TGGTT GAGGC-GGCGC         ACCTGCCTTTCGAGC
   ebA1688   5  61 111  987771 ..  987794 -  -9.6  -3.21276   GCGCCGTCGACAAGA          GCTTGCGCGAC ATC GCCGCG-AAGC          ACGGGCAGGACAAGA
   ebA1698   9  85  33  991180 ..  991214 - -17.3  -2.94199   TACGTAGCAACTACA    CGAAGGCCACGGGCTC CCAA AAGCC-GTGGCCTTCG     TAGTTCGCATCATCG
   ebA1714   7  59 194  999835 ..  999845 -  -8.2  -3.30338   ACAACCCCTCGATAA                 GCGC CTC GCGC                 GCTTCGATCCGGAGC
   ebA1714   7  59  66  999958 ..  999973 -    -4  -4.09685   CCGTAGGGCGGAAAA              GCG-AAG CGC CTTCCGC              CACTCCGACGCCTGC
   ebA1724   3  85  38 1003012 .. 1003027 -  -2.4  -5.40072   GCTTTTCGAAAAAAA              CACGGC TTGC GCCCCG               CTCCTTTTCGGTTCC
      hemL   8  65 391 1013646 .. 1013664 -  -4.4  -4.20707   CCTGATGAAAAAAGA             GATCGGCG TCG CGCTGTTC             AACGGCGTCGTGTGG
   ebA1762   7  90 380 1029678 .. 1029704 - -18.8  -3.05463   ACGCCGTTCAGCGAA         TCCGAGGCCGGT GCG ACCGGCCTCGAA         CTGCTGCTGCCGCTG
   ebA1773   8  50 163 1034792 .. 1034814 -  -5.4  -3.17051   CCTCTACGAGGAAGA           GCGCATCAGC TAC GAGGACGCGC           TGCGCAACGCCGACT
   ebA1782   3  52 241 1039788 .. 1039800 -  -6.2  -3.32268   GAACTACCGCCACAA                CCGC GCGAT GCGG                GTGTATCTGCCCGGC
   ebA1793  10  61 206 1045186 .. 1045213 -  -9.1    -3.214   TGGACTACATCAAGA        TCGACGCGGCG CTCGTT CGCGGCATCGA         CGACGACGCCAGCAG
   ebA1815   5  54 191 1057830 .. 1057853 -  -2.2  -3.86346   CTACGGCGCGAGAAA          GCCCCTGCCG TGTT CGTCGAGAGC           ATCAGTGATCCGCGT
   ebA1827   6  73 360 1064706 .. 1064722 - -13.7  -2.82834   CAGGTCACGACGACA              TCGGCGC CGA GCGCCGA              CGCGGCGCGGGCAGG
   ebA1856  11  57 389 1080876 .. 1080891 -    -9  -2.73468   CAATAGCGGCAATGA              CGCAAG ACGC CTTGCG               CCAACAGGAGGCTGA
      infA   1  41  43 1087394 .. 1087405 -  -3.6  -2.78816   GTACGGGCGAGGACA                GCAG TCCG CCGC                 CCCGACGCCTTCAGG
   ebA1881   5  65 412 1091527 .. 1091546 -  -4.2   -4.1899   CGAGCCTATCGAAAA            GCG-TCGAC ACT GTCGCTCGC            ACGGCAGTTAGCTCA
 tdiR/tcr3  11  65 161 1100616 .. 1100626 -  -6.8  -3.97947   CTGAGCGAGCAGAAA                 CAGC GCA GCTG                 ACGGAGCGGCTCACG
      bbsH   7  79 234 1117719 .. 1117738 - -12.8  -3.55453   AACTCAAAACACTAA            CCGCGCAC AACT GCGCGCGG             TACCGGTTGACCATC
   ebA1926  10  85  37 1129922 .. 1129941 -  -2.7  -5.40072   CTGCGGGTAAAAAAA            GGGGGCA TGCAAC CGCCCCG             AAAGTCTTCGGAGGA
   ebA1941   3  52 212 1139909 .. 1139923 -  -5.6  -3.36327   CGAGCTGATGTAGAA               GCGCTC CTC GAGCTC               GGCCGCCTTGTTGCC
       int   3 100 315 1142649 .. 1142694 - -16.7  -3.55761   CAGGCACGGCCGAAA CCGCCGGAGCG-GCTCCGCGTC GTC GGCGCGGTGCTCGCCCGGGCAG CCACCCCAGGCATCC
   ebA1965   5  52 364 1154674 .. 1154704 -  -2.5  -3.84406   CCGCGACGACAAGAA       GGAATGGTACGCG GGCGG CTCGTACAATTTC       GGCGTCGTCACGTTG
       dps   2  49 126 1166000 .. 1166030 -  -7.4  -2.62616   CGATCGCGCACACGA       CCGGCACGGCACAG GCG CTGCGGCTTTCCGG       CAGCCTGTCGCTCGC
     ebB62   4  49 431 1184106 .. 1184135 -  -4.8  -3.28712   TTCGTTCGGGTACAA       GCCGCCAAGCGC CTTGCT GCGTTGGGGGGC        ACCATGCCGGAGATG
     ebB62   4  49  41 1184512 .. 1184525 -  -5.2  -3.30124   GTGGACGCTGGACAA               GCGC CTGGCC GCGC                TGTCGGAACGGTTCA
     ebD48   6  51  84 1189868 .. 1189881 -  -3.7  -3.58343   TGTATCAGTTTTAAA               TCGGC AACC GCCGG                GAAAGCGTGTCAGTT
   ebA2072  11 100 355 1220767 .. 1220809 - -12.6  -4.56597   CGCTCGCGGCAAAAA CCGCGAAGCCCGGCACGAAA GCG TTCCGCGCGGCGCTGCGCGA CAGCCTCGAACAGAC
     ebD53   6  84 130 1227397 .. 1227419 -   -12  -4.07568   CCGCCCGGGCGAAAA           CGAACAGCAG CCG CTGCGGTTCG           GGCTGCTGCCGCGCA
   ebA2111   7  54 400 1238556 .. 1238574 -  -3.8  -3.73224   GGATTGCCCATGAAA             TGTCGGAG GAA CTCGAACA             TGCCTCGGGCCTCAT
   ebA2159   6  64  34 1267750 .. 1267790 - -10.9  -2.54687   GCAAGGAGGAGTAAC  TCGCCTCTGCCGCCCGCCA GGC TGGCGGGCGACGGCAGGGC  CGGCCGCGCGCTAAC
   ebA2204   7  83  54 1294251 .. 1294284 - -16.7   -2.5655   GGGACGCACATCAAG     TTCGCCGACGCGGCG CTGC CGCCGGACCGGCGAA      ACCGGTCCGGCGGCA
      glmS   6  54 347 1314277 .. 1314319 -  -6.7  -3.14132   GGGCCGCGCGATCAA GGCCGGGCGGGTGTGGACG AACTG CTACCACGCCTACCCGGCG CACGCGACTTTCGGC
      gltD   6  68 156 1320688 .. 1320719 -  -8.7   -3.6682   CTCCAGCCACCCAAA      CGACAGGGGCGAC CCGCAC ATCGCCCCTTTCA       TCACCGCCCGCGGGC
   ebA2272  10  59 -23 1339440 .. 1339450 -  -8.2  -3.36515   CGCTACCCTGAAAGA                 GGGC CGC GCCC                 GGACTCTTCGATCAG
   ebA2313   7  79 213 1360389 .. 1360414 - -12.5  -3.55622   TGGAAGTCGTGGAAA         GCCTCGCACAG TTCC CCGAGCGAGGC          AGCTACCCGAAGGAG
    c1A237   8  49 310 1379388 .. 1379425 -  -7.5  -2.64616   GGTCGATCCACACCA   GTCCCGCGTCGCGCGCC TCGA AGCGCGGCAGGCCGGAC    GACGACACGTCGCGC
   ebA2387   2  41 333 1422260 .. 1422270 -  -2.4  -3.09831   CCGAGGCTAAAAGCA                 GCCG GGG CGGA                 CATCTTCTTCGGCGA
   ebA2395   1  43  95 1429116 .. 1429132 -    -5  -2.73364   TGCGGAGGGCAAGGA              CGAGCC TGAAT GGCGCG              AGGGACACGGTGGCT
   ebA2420   2  43 423 1455758 .. 1455770 -  -4.8  -2.72379   GCAATCCTGGAAGGA                CTGG TTGAC CCAG                CGAGTCATCCGCACC
     tnp23   5  61 462 1492007 .. 1492030 -  -8.8  -3.21684   CGAGAAGGATCAATA          TCCGACCACC CGCA AGTGGGCGGA           GGCGATCCTCCGCCA
     ebD62   2  44 383 1507842 .. 1507862 -  -2.5  -3.32536   AAACGAGCTTGAGAA            CCCCACA GGACAAA CGTGAGG            TAGCACCATGAAACC
   ebA2533   7  65 135 1520571 .. 1520589 -  -3.8  -4.35524   TGTTGAAAGGGAAAA            CCAGCCC GCGTAG GGGC-GG             AAACAGGGGACGCTA
   ebA2556   7  73 262 1532484 .. 1532508 -  -4.8  -4.65895   CTGCTGACCGAAAAA          GGCGCGCAGG TGGAT CCCGCGGGCT          CCTGAATCCTGCGCC
   ebA2594   6  49 186 1544885 .. 1544896 -  -4.4  -3.28712   GCTGCGGCGCGACAA                CAGT CGCA ACTG                 GCACTCGGGCGTGCC
     tnp26   4  52 -17 1549183 .. 1549194 -  -5.8  -3.29043   AACGTGCCCCTACAA                CAGC GTCA GCTG                 CTCAGGCGCGACCGG
   ebA2631   7  63 148 1568706 .. 1568719 -  -9.5  -3.30441   CATCACCGCCTACAA               CCGCG AGCT CGCGG                CGCACCCGGACGCGC
   ebA2636  11  61 423 1571799 .. 1571827 - -10.1  -2.72144   CGATCGCTTCGAAAG        CGGGCGCGACCTG TGG CTGCTCGCGACCG        GCACCGGGCTCGCGC
   ebA2661   7  68 235 1583154 .. 1583166 -  -4.8  -4.42653   ATGCCATCGAGAAAA                GCGT TTATC ACGC                TTTATCACCAATGAC
     tnp27   7  56 199 1589697 .. 1589720 -    -8  -3.09671   ATCGCAAGCCCAACA          CGTCCCGGCG CCGC CGCGGTGACG           AGATCTATCCGTACC
   ebA2682   6  82 188 1593916 .. 1593936 - -11.1  -3.85698   CTTTCGCGGCATAAA            CGGGCCGAT GAA ACCGGCCCA            TTTATTCCACGGTCC
   ebA2700   8  65  46 1602358 .. 1602383 -  -6.1  -4.07568   GTGTCGGGCGGAAAA         CGAAGTTTCGGC GCA GCCG-AACGCCG         AAAGCGCAGCGCTTT
   ebA2717   7  54 238 1609839 .. 1609849 -  -2.4  -3.86822   GAAGCCGCCGAGAAA                 GCCG GGG CGCC                 ACTGGTGAAATACGG
      proQ   6  52 455 1629837 .. 1629852 -  -8.2  -2.52676   GACCCCGTCAAGGCA              CGCGAG CTGG CCCGCG               CACTCGGGATCGAAG
   ebA2773  11  69  61 1650575 .. 1650589 -  -7.8  -3.96483   AGGCGATCGAAACAA               GCGCTG CCG CAACGC               ACAAGAAGAGCGCCT
   ebA2790   5  62 446 1659149 .. 1659170 -  -3.6  -4.25283   AGGGCCGCACGAAAA           GCCCGTAC TACGTC GCACGCGC            GAGCCAGGCCTATCG
      priA   7  65  29 1675658 .. 1675676 - -10.2  -3.14132   TGCGCTGCGCACGAA             GCCCCGCT GAG ACCGGGGC             AGTTGCGGCCGGCCC
   ebA2851   4  49 -26 1700000 .. 1700010 -  -6.8  -2.54632   TAACTGGATAAAACC                 GCCA CGT TGGC                 CCGCGCCCTGTGCAG
   ebA2856   6  62 472 1703739 .. 1703753 -  -5.6  -3.93695   GCGATGATCGACAAA               CCCGTG CTT CACGGC               GACAACGGCAGCACG
   ebA2889   1  40 283 1720169 .. 1720189 -  -3.9  -2.52464   CGCTTGTGCAACCTA            TACCTGCTG GAT CAGCAGCTC            GTCGCGGGGCGCGGG
      phbZ  14  77 427 1726997 .. 1727018 - -11.5  -3.65224   ATCGTAGCCGAAGAA           CCTGCGACG ATCC CGGCGCAGG            AATTGACCGAATCGG
      parA   4  49 137 1732430 .. 1732441 -  -5.8  -3.05844   CCCGCGACGGGAAGA                TCGG CTCG CCGA                 ATTCCCGCACCACCA
      fdhC   6  59 309 1742334 .. 1742381 -  -7.6   -3.2818   TGAAGATCGACAAGA GCTTCGTTCACGACATCACCAGC GAC GCCGACGACGCCGCGATCGT-GC GCGGCACGATCGCGC
      mobB   7  60 125 1754219 .. 1754245 -  -9.2  -3.05384   GCCGCCGCGACGGAA         GCCGGGCTCGCG TTC CTCGCGCTCGGC         TGGGCAGCGCTCGAC
      norW  14 100 135 1764314 .. 1764341 -  -9.8  -4.77036   GCGGACGACGAAAAA        CCCCCGGTCGCCG CCA CGGCGAC-GGCGA        AACCCGCGCGCGCGC
   ebA2985   5  71 165 1779036 .. 1779046 -  -6.8  -4.18018   TGTCGTCAGGGAAAA                 GCTC GAC GAGC                 AGGGGGCGGACGATG
   ebA3010  10 100  35 1798567 .. 1798589 -  -9.9  -5.30616   CGAGCGAAAGAAAAA          GGGCAGCTCC GTCA GGA-CTGCCC           TTTTTGTTTGCGTGC
      fixJ   4  52 320 1828987 .. 1829008 -  -6.5  -3.03441   CATGACGCCGCAAGA           GCGGGC-CGA GCA TCGTGACCGC           ATGCGCGCGGCACGC
      fixJ   4  52 163 1829152 .. 1829165 -  -4.5  -3.53224   GATGGGGCCGGGAAA               CCAGA TGGA TCCGG                GTGAACGCCAGCGCC
   ebA3091   3  43 220 1843401 .. 1843417 -  -4.4  -2.63549   CACTGCGAAGAAGAT              CACCGA GAAGG TCAGTG              CAAGGCCGAAGAGGA
      ribA   7  74 -11 1859656 .. 1859708 - -12.8  -3.16668   GAAGATCGCGATCAA GCCGTGATGC-GAG-CGGCAGCGGC CGATGC GCCGCTGCCGCCTCAGTGTC-CGGC GAGCAGGTGGCCGAG
       amt   5 100  42 1881026 .. 1881050 - -24.3  -4.85129   ACCACAGACGAAAAA          CGGGCGCCCCG CGA CGGGGCGCCCG          TCCAGTGGCCGGGGA
     ebD71   1  44 365 1886632 .. 1886656 -  -4.1  -3.01712   TCTCGGGCCGCAACA          GTTCGGCTGGA TGT TCGTGCCGACC          GTGCTCGGCATGGTG
       adh   5  44 454 1891199 .. 1891216 -  -2.5  -3.28791   ATTCGGCCTGTACAA             CTGGCGC GGGG GCGGCGG              CTCGATGTGGTTCGC
   ebA3186   7  78 416 1904520 .. 1904562 - -14.1  -3.23853   CGTGCGCAAGGAACA CTGGGGCTTCGCCGCCGACG AAGC CCTCGGCGGCGAAGCG-CTG ATCCGCGAGCAGTAC
     ebD73   5  68 366 1916326 .. 1916353 -  -9.8  -3.28712   TCGCCTTCCTGACAA        GTCTTGGCGGGA GTTT TCCCGCGCAGAC         CATGCCGCGTCTTCC
   ebA3210   3  56  85 1918095 .. 1918107 -  -6.9  -3.30124   GCTGACGGGCTACAA                GCGCC GAT AGCGC                GGACCCTGCGGGCGG
   ebA3224   6  54 301 1924400 .. 1924419 -  -7.1  -3.18582   CAGGCCAGGCACGAA            GCGCGCT ACCGCG AACGCGC             CATCAAAGCACTGCA
   ebA3224   6  54 279 1924427 .. 1924441 -  -3.5    -3.737   GAACGCGCCATCAAA               GCACT GCAGA AGCGC               GCCCAGGAGCTCGGC
      amiC  10  65 246 1939869 .. 1939895 -  -5.9   -4.0044   AAGGACGAGTACAAA        GTCGACGCGATC TTCG AATC-CGCCGAC         ATTTACACCGCGCGG
      amiC  10  65  78 1940045 .. 1940063 -  -4.4  -4.21462   AGTGACGATGGAAAA             GTGGCCGA AAG TCGGCTTC             CACGCGACGCGGGAA
   ebA3282   8  76 449 1953190 .. 1953211 - -15.1  -2.52896   TGATGTTTCAATCCA           CGCCCCCCG TCAC CGAGGGGCG            ATGCTCTTGCAGATG
   ebA3282   8  76 377 1953262 .. 1953283 - -15.1  -2.52464   TGTCGTTTCAATCCA           CGCCCCCCG TCAC CGAGGGGCG            ATGCGATTGAGTCGG
   ebA3282   8  76 304 1953335 .. 1953356 - -15.1  -2.53382   ACTAGTTTCAATCCA           CGCCCCCCG TCAC CGAGGGGCG            ATGCGGATGGGATCG
   ebA3282   8  76 232 1953407 .. 1953428 - -15.1  -2.52464   GCGTGTTTCAATCCA           CGCCCCCCG TCAC CGAGGGGCG            ATGCTTCGGCGTGGC
   ebA3282   8  76 161 1953478 .. 1953499 - -15.1  -2.52464   CTGGGTTTCAATCCA           CGCCCCCCG TCAC CGAGGGGCG            ATGCGCGGCGTTGTT
   ebA3282   8  76  89 1953550 .. 1953571 - -15.1  -2.52464   TCTGGTTTCAATCCA           CGCCCCCCG TCAC CGAGGGGCG            ATGCTCTTCGCACGT
   ebA3304   3  43 472 1968386 .. 1968396 -  -2.4  -3.17054   TACGAAACGATCGAA                 GCCG GCG CGCC                 GAAGACGCCGTTCAT
     xthA2   8  54 164 1977877 .. 1977890 -  -6.7  -3.24456   AGACACTACGACGAA               TCAGG CCCA CCTGA                ACCTCTTTTGTGAAT
   ebA3327  16  93  55 1980022 .. 1980034 -  -7.7   -5.0538   TCGCAGCCCAAAAAA                GCATC ATC GATGC                GAAGATTCGCGAAAC
   ebA3331   6  57 155 1982966 .. 1982982 -  -7.9   -3.2614   GAGCGTCGAGATCAA              CCCCGGC GAA ACCGGAG              TCAGCGGGATCGTCA
    tnpF11   9  64 231 1984316 .. 1984349 - -11.7  -2.52464   TCCGCCCCGAATGTA     GGGCGGATGA-GCCGC GCA GCGGCGTTATCCGCCG     CATGGGGCAAGGGGA
    tnpF12   9  68 213 1987765 .. 1987782 - -12.7  -2.57344   CACGCCGCGCACAAG             CTCGCCC TCAA GGGCGAG              TCGATGAGAAGAAAG
      mazF   2  49  94 1991220 .. 1991237 -  -4.2  -3.37612   GTGAAGGGCAAGGAA             TCATTC GAGAAT GAATGA              ATCACGAGCAACAGG
   ebA3353   0 NONE
   ebA3440   4  49 144 2040330 .. 2040343 -  -3.8  -3.53811   TGGACTGGCTGTAAA               GACC GCCGCG GGTC                TCCCGGCCCGGGTCG
   ebA3440   4  49 133 2040332 .. 2040354 -  -4.6  -3.34715   GACTGGCTGTAAAGA           CCGCCGCGGG TCT CCCGGCCCGG           GTCGCGTTTCCCGCC
   ebA3452  11  68  96 2047498 .. 2047530 - -12.1  -2.51173   ATCAATTCCAGCAAT      CCAACCGGTGG TAACAGGCCGG CCACCGGTTGG      CAGCCTCAATGAAGG
    ebB111   5  48  14 2050324 .. 2050353 -    -5  -3.14132   CTTGCGCGTGACCAA       GGGGAAATCGTGG CCTGT CCCCAATT-CCCC       TCCTACAACTTCGTC
      cspD   4 100  63 2055635 .. 2055651 - -15.1   -5.0925   CCGCAAAAGCAAAAA              GCCCGGC AAT GCCGGGC              TTTGACTCGTTGCGC
      dnrE   5  65 318 2068122 .. 2068140 -  -6.7  -3.91084   GCACCGGCAAGGAAA             GCATCGC CGCGC ACGATGC             GCGCCTCGCGGGAGC
   ebA3532   6  79 106 2081196 .. 2081229 -   -16  -2.70932   CCGGCTCCGCAACTA     GCGCCG-TCGTCCGC GAGAG GCGGGCGAACGGCGC     TATTTCCGGGAGGAC
   ebA3539   5 100  36 2087139 .. 2087164 - -15.5  -4.19238   CGGTGAACGGCAAAA         CGGCGACGACCT TCC AGG-CGTCGCCG         TTTTGCTTTTGCATT
      nusB   5 100  93 2107768 .. 2107797 - -20.8  -5.14563   GCCGGGATGAAAAAA       GCGCGGAACCGC GACAAT GCGGTTCCGCGC        TTTTTGCTTTTTGGT
       kup   6  58 367 2143818 .. 2143829 -  -7.2  -3.53343   AAGTCGCGGCGGAAA                CCGG GCGG CCGG                 AAGCGACCGTGGCGC
      ruvC   5  68 427 2161197 .. 2161220 - -10.2  -3.37344   GGCCGACCGAACGAA          GCCGAGTACC TGAA GGCGCTCGGC           GCCGCCGAGATCATC
   ebA3672   0 NONE
   ebA3749   5  73 329 2209566 .. 2209594 -  -5.2  -4.58395   GGCATCTCCGAAAAA       GTCCAGCAGGCGC GTGA GCAGCTGCCGG-C        GCGCGAGGCGAATGC
   ebA3754   3  49 229 2212717 .. 2212727 -  -2.4  -3.58726   GCTGGTTACAGAGAA                 TGGC TTC GCCG                 AGGAAAAGCCTTGAT
   ebA3783   3  82 153 2228950 .. 2228970 - -11.1  -3.85698   CTTTCGCGGCATAAA            CGGGCCGAT GAA ACCGGCCCA            TTTATTCCACGGTCC
      uvrA   4  53 389 2275591 .. 2275603 -  -7.7  -2.78384   GCGTTCGCGACTACA                TCCAC GTC GTGGA                CCTCGCGCGCGGCCA
   ebA3862   6  53 329 2280399 .. 2280421 -  -7.6  -2.71712   CCGGCTCGCCGAAAT           CGTGGCGCAG TAC CTGCGCAAGG           GCAGCCAGATCTACG
      dsbB   0 NONE
   ebA3882   3  65  42 2291938 .. 2291969 - -10.1  -3.14132   CCCGTTCGTCATGAA      CACCGA-GGCCGAG ATCCA CGCGGCCCTCGGCG      ACTACCGCGACGGGC
      fucA   6  49  69 2294793 .. 2294822 -  -2.7  -3.59698   CGACCGTAGATACAA       GGGCGGAT-GGGCC GCA GGCGTTATCCGCCG       TGCCCGTGCCCGCGC
     pilE2   4 100  49 2302799 .. 2302828 - -20.9  -4.13728   GAGAGAGGCGGAAAA       CGAAGAAGACCGC CGGA GCGGTCTTCTTCG        ATGTTGCCAGGTCAG
   ebA3903   3  60 444 2304106 .. 2304127 -  -6.5  -3.57144   GGCCGCATCTTGAAA           CCCGGCC CTGACGCC GACCGGG            TTTATCTGGCGCATA
   ebA3935   1  41 415 2318961 .. 2318988 -    -4  -2.73364   TGCGGACGGCAAGCA        CCGGACGTTCGCG TCG CACTGACG-CCGG        CGGCGGAAGTTGACC
   ebA3957   3  93 103 2331496 .. 2331517 - -10.9  -4.37658   AACTGTTCCAGAAAA           TCG-TCGCCG GCG CGGCGAGCGA           CGCTGGCGTCGATGC
   ebA3993   5  68 304 2354815 .. 2354842 -    -4  -4.56597   CGCGCTGCTCAAAAA        CGCCCCGATCCTG ATC CTCGA-CGAGGCG        ACGAGCGCGCTCGAC
      cobT   1  44 367 2364531 .. 2364541 -  -2.4  -3.36968   CATCGAAGTGTACAA                 CCGC ATC GTGG                 AGGCCGAAGGCGTGC
   ebA4035   1  63  78 2376554 .. 2376568 -  -7.1  -3.70902   GGCGCTACACCGAAA               GCTGC CGCGC GCAGC               GGTGACGGTCCTTCG
   ebA4048   2  49 170 2386231 .. 2386276 -  -5.4  -3.02511   TCGACGTGTCGAAGA CCGGC-TACATCCGCGAGGCGG GCCG CTGCCTCGTG-ATGCAGGCCCG GCTGCTCAACCAGCG
     ebD79   7  58 151 2392723 .. 2392737 -  -6.4  -3.53012   CTGCGGCCGGCGAAA               GTCGAG TGG CTCAAC               GAGGATCAGCTTCGC
   ebA4068   0 NONE
      mltA   7  71  31 2418965 .. 2418979 -  -8.5  -4.12902   GAAGTAGGCGGAAAA               CGCCC GCACA GGGCG               GGCTTTGTCTGCGCC
   ebA4104   1  38  74 2422378 .. 2422392 -  -2.8  -2.61548   TCCGAGCAGAATGGA               CGAAAA GGA TTGTCG               GTCGACCACTTTGTC
   ebA4133   3  52 385 2437165 .. 2437193 -  -4.3  -3.51708   GACGCTCGAAACCAA        CCTGTTCGGCGCG TTG CGCGTCTCCCAGG        CGCTGCTGCCGCTGA
   ebA4139   7  59  44 2440010 .. 2440035 -  -4.6  -3.96148   TTGCCGTACGACAAA         CCCCGTAACC ACAGAA GCTTGCGGGG          TTGGTGCTGCCGGAT
   ebA4146   3  50  77 2443481 .. 2443502 -  -5.7  -3.16421   TGAACAACGACTGAA           CGTTGCCGC TGCG GCGGCCATG            CGGGGCGGTTCGCGC
      dctR   3  61 156 2450314 .. 2450327 -  -9.5  -3.14463   AACCTGTGCCAGGAA               GCCGG CATT CCGGC                GTGGCTGCGCCCGCG
   ebA4180   7  50 164 2465580 .. 2465594 -  -6.4  -2.78015   TCAAGGACCTGAAAG               TCAAGG GAT CCTCGA               TCACGCTGAAAGTCG
   ebA4217   2  41 234 2484892 .. 2484908 -  -3.5  -2.74792   CGACGACGCCGAAAT              CCGGCAC ATC GAGGCGG              TGCTGCACTCCTGTT
   ebA4217   2  41 175 2484957 .. 2484967 -  -2.4  -3.09492   TCGTCAACCTGAAGA                 CGCG CGT CGCC                 GGAGCGATGCAGTTC
   ebA4232   0 NONE
      rpoH   8  67  58 2498778 .. 2498788 -  -8.2  -3.83502   GAGCCCCACAGGAAA                 CGGC TTT GCCG                 TTTCCGCCCTCCCGG
   ebA4278   0 NONE
   ebA4313   5  49 229 2551572 .. 2551599 -  -7.1  -2.57795   TTCATGATGAAGTGA       TCGGC-AAGG-CG TATC CGTCCTTCGCCGA        TGTCGCTTTTGCCGA
   ebA4328   3  64 189 2562604 .. 2562616 -  -7.7  -3.66178   TGCCGCAATGGCAAA                GCTGA TGG TCAGC                GAATCCCTGCTCCGG
   ebA4360   4  95 466 2578692 .. 2578715 - -15.3  -4.13945   ATCCGGACTGGAAAA          CCGCCCGCA CCCGGC TGCGGGCGG           CCGGACGAACGCTGC
   ebA4376   2  52  61 2589328 .. 2589339 -  -4.4  -3.48629   ATGAAATGCAAAAAT                CCAT ACTC ATGG                 TCACTGCCAATTATT
      ahpC   3 100  21 2609088 .. 2609116 - -18.8   -4.4078   CTGCCGGAAGCAAAA        CGGCCGCGGCCC TTTCC GGGACGCGGCCG        TTTCTATCCGACAGC
      sulP   4  75 239 2609995 .. 2610012 -  -7.7  -4.19817   GGGACGGACCGAAAA             TGCGCCGG GCT CCGGC-CA             CTCCGCTGCAGTGAC
      dfrA   2  43 278 2618984 .. 2618996 -  -3.3  -3.01791   ATGCGTTCGCGAAGA                TGGCG CAT CGCGA                GATCGAGCGGGTGCC
   ebA4438   5  58 434 2628382 .. 2628413 -  -6.4  -3.53012   TGGCTGGGCGTCAAA      CCGTCGTACTCGCG CCCG CGCGTCTCCGACGA       CAACGCCTACGTGGA
      ispH   5  56 318 2633727 .. 2633742 -    -9  -2.64144   GCGGGACGTAAACAG              GACGAC CAAC GTCGTC               GAGTTTTACTACCCT
       tst   3  39 236 2644289 .. 2644323 -  -2.1  -2.75963   AGCTGCAGCCTAAAG    GCATCCACGTCGCGCAT GTG ATCCTCGACG-GG-CGC    ATTCGCCCATCATCC
   ebA4466   1  39 368 2649551 .. 2649563 -  -2.6  -2.75844   CGCGGCACCGGAAAC                CCGC TCGCG GCGA                CCGCCGGAAACTTCC
   ebA4494   5  76 329 2665580 .. 2665605 - -12.5  -3.40403   GCTGCGCGACGACAA         GCTCG-CCGCGC TCG GCGCGGGCGGGC         CGGCGCTGATCGCCT
   ebA4501   3 100 309 2670927 .. 2670966 - -22.8  -4.08945   AGCATGTCGTGAAAA  GCTGCCCGCCGGCCCTCC TTCG GGAGGGCCGGCGGGTGAC   GTTTACGCGTTTGGT
   ebA4513   9 100 102 2677783 .. 2677800 - -11.3  -5.01732   AATTCCCGCAAAAAA             GCCACTC GAAA GAGTGGC              TTTTTTGTTTCTGCA
      cycA   3  60  90 2686474 .. 2686488 -  -7.1  -3.61178   CCGACCTACCTCAAA               CGCGT ATTCG ACGCG               GCCAGCGGGCTGGCG
   ebA4568   6  56 225 2698286 .. 2698296 -  -6.8  -3.32769   CCCGGAAATGATCAA                 CGAG GTG CTCG                 ACGTGATGGTCCAGC
     tnp36   5  71 266 2703029 .. 2703056 -    -9  -3.73224   TGAGCCGCGAGGAAA        TCAGCCAGCTCG TGAG CGCGCGGGCCGA         GACCGTCATCCGCAT
   ebA4590  10  78  18 2711117 .. 2711153 - -15.9  -2.54896   TGCTCAGGTAAGCCA   CCG-GCCGCAGCACGC TCCCGG GCGTGCTGCGGCGCCG    CGCAACCCCTGATTC
   ebA4609   2  42  93 2724075 .. 2724086 -  -3.6  -2.91264   CGTCGCATGGAGATA                CGGC CTTC ACCG                 TCCCGCTCTTTGATG
      adhB   4  66  20 2732438 .. 2732452 -  -9.2  -3.44051   TCGGGACGACGAGAA               GACGGC CAG GCCGCC               GCCTTTCGTCCTTTC
      cioB   3  54  19 2740905 .. 2740960 -  -6.6   -3.2614   GACGGCCCAGATCAA CACGAGCCAGCCGATGCGCCTGAGC CATCCAC GCGCCGGCGTCGCGGCCG-CTCGCG CCTCGACCGGTTCGC
   ebA4655   4  53 104 2747623 .. 2747672 -  -7.7  -2.70932   CTTCCGCTGGAACCA CGTCGCGATGATGCACGCCGGCGG CGT CGGCCT-CGCGCGTCACCTCGACA GCCGCGCGGTCCCGC
      guaD  13  70  71 2759246 .. 2759284 - -10.3  -3.54543   ACGTAGGGCGGGAAA  GCGAAGC-GCCTCCCGCCA AAA CGGCAGGGGGCCGCTTC-C  GGCGTTCGATTGGCG
   ebA4694   7  90   7 2768843 .. 2768888 - -17.7  -3.20382   GCCGACACGGAGGAA CTCGCCGGCAACAGTGTTT GATTACGG AACCGCTGTTGCCGGCGAG CGCGCTTTACAGCGT
      com1   2  42 444 2791611 .. 2791638 -  -4.1  -2.86164   CGCGCAAGGACCAGA        CGCAGGACG-TC AAGAA GATCGTCGCGCG        GCTCAAGTCCGACAG
   ebA4727   3  46 396 2794195 .. 2794210 -    -6  -2.56164   TCTGCAATGACGAAG              GCAGCG TCGT CGCAGC               GGCCCACGCGGGCTG
       rho   6 100  22 2805022 .. 2805039 - -12.7  -5.06816   ACGCTGCAATAAAAA             CGCCACC CTCG GGTGGCG              TCATGACTTGAACGT
      lpxH   5  71 136 2833125 .. 2833172 -  -5.4  -4.34402   TCGGCGACACGAAAA CGACGATCACTCATCCG-GCGTC GAC GACGCACGGCCGCATCAGCGCCG AAGCACGCGCTGCTG
       fur   5  56  86 2847647 .. 2847665 -  -9.5  -2.65442   ACATCACCGAGACGA             CCCGCCG TCACG CGGCGGA             AATGCTCGGTACGGA
   ebA4819   1  54 153 2855048 .. 2855063 -  -3.2  -3.83205   ATGGCGCAGATGAAA              GCGG ATGCCTGG CCGC               GCGAGGTGATGGACA
      nrdA   6  86  15 2881624 .. 2881647 - -13.9  -3.55444   TTCCGATGCGCGAAA          GCCCGCGAT TTTCCG ATCGCGGGC           TTTTGTCTGGTTCCT
   ebA4866   7  93  11 2894277 .. 2894303 - -16.6  -3.34043   CGCACGATGCGACAA         CGCCACGTACCG ATG CGGTATGTGGCG         TTTTTTTATTTCACG
    ebB169   2  39 321 2899261 .. 2899273 -  -2.6  -2.70585   GATGACACGAAATAT                CACC CTCCC GGCG                CTGGCGGCTCTTGCG
      gspL   5  59  85 2913533 .. 2913544 -  -3.6  -4.11216   CCGCGACGTGGAAAA                GCGC GCTT GCAC                 TGACGACGATTGCGG
      istA   4  62 342 2929777 .. 2929798 -    -8  -3.53091   AGCGTTGGGGTCAAA           GCGTCGGGG ACGTA CCCCGA-GC           AGGTAAGGATCAGAG
   ebA4944   2  69 358 2933598 .. 2933612 - -11.4  -3.14132   CGGCGTCGGCAGCAA               GAGCGC AGT GCGCTC               GATCGCCAGCCGCCG
   ebA4954   6 100 144 2941225 .. 2941243 - -17.4  -5.75342   GCCCGGCAAAAAAAA             CGCCCCGG TTG CCGGGGCG             CAAGCGGATCGTCCC
   ebA5013   6  48 404 2980174 .. 2980185 -  -4.4  -3.14132   GCGTCGCCGCAGCAA                TTCG AGCG CGAA                 TTGCGCAAGGCGTGG
   ebA5018   5  59 342 2982699 .. 2982716 -  -7.7  -3.28712   GTCGGGCGGCGAGAA             GC-AGCGC CTC GCGCTCGC             CCGCGCGTGGGTCAC
   ebA5033   3 100  31 2988637 .. 2988652 - -11.8  -6.11644   GGAGGCAAAAAAAAA              GGCCCC TCGC GGGGCC               GGTCCAGAACGTCTT
   ebA5052   6  62  73 2998799 .. 2998811 -  -3.3  -4.25256   GCTGCAGGAAAAGAA                CCGCA ACC CGCAG                GCGCCCGCATCGACC
     ebD85   6  49 430 3004489 .. 3004531 -  -6.9  -2.62184   TGTCGCTGCACACGA CCCGCCCCGCGCTGCGCACGA AGC TCATGC-C-GCGCGCGCCGCG CCTCGACCCGGCCGA
     ebD85   6  49 245 3004706 .. 3004716 -  -4.6  -3.30124   CTTCATCCCGTACAA                 CAGC GTC GCCG                 GGGCCGGTTTCGCCC
      bbsI   6  57  95 3016844 .. 3016862 -  -8.8  -2.79968   GATCGAAGGGGAAAT             GCCGGC GTGTTTT GCCGGC             GGGCTGCCGGATTAT
      pilV   8  62 270 3027117 .. 3027137 -  -5.3  -3.85864   GCACGACGACAACAA            GCGGTCGCT GAG AGAGAACGC            CGAAAAAGTCCTGAG
      UspA   3  68  27 3046043 .. 3046084 - -10.7  -3.28745   TCCGGAAGAACTGAA CCGGCAACAGCCCTAGCTG ACTG CAGCGAGACCCGCGGCCGG  CGGGCTTCGCCTGCC
       dnr   6  55 168 3049886 .. 3049900 -  -7.8  -2.91274   GGCATCGGAAGCATA               TCCCCG CCT CGAGGA               TGCGCCCGGGAGCTA
       fnr   5  46 406 3052587 .. 3052643 -  -5.8  -2.79796   GCGCAGCTCACGACA CTGTCGCGCCTCGCGGCGTGGCTGCC CGAGCAT GGC-GCCG-ACCGACAGGCACAACAG GCAGCAGCCAACGTG
      tonB   1  46 135 3058746 .. 3058799 -  -4.2  -3.01712   GCGGGTGCGTGAACA GCGTCACGGCGGCGCTGAAGTCGC TCCCCG GCGTCACGGACGCCAACGTGTCGC TGGATTCGGCGCAGG
   ebA5197   2  41  73 3080427 .. 3080441 -  -3.4  -2.71364   CGACGCGGCGAACGA               CGCGGC AGC ACTGCG               TGTTGCGATGGAAAC
      engC   8 100  48 3083584 .. 3083599 - -11.8  -5.14965   ACCGGTACGAAAAAA              CCCCGC TGCG GCGGGG               TTTTTTTTGCCAGTA
    ebB182  11  65 223 3095900 .. 3095914 -  -5.6  -4.11216   CCGCCACGCCGAAAA               CAGCGC CCG GCACCG               CGGCCGAGCATGGCA
    ebB182  11  65  28 3096091 .. 3096109 - -10.2  -3.13432   CTCAAGATCATTCAA             GCCGGCCA GCG TGCCCGGC             TGCAATGAGAAAAGC
   ebA5257   5  48 348 3117145 .. 3117161 -    -5  -3.14564   CCATGGGCCGACGAA              GCTGCG GCTAG CGCGGC              CGATGATGCCATGCG
   ebA5275   5  59 381 3132765 .. 3132819 -  -7.8  -3.36327   CCACCTCACGCACAA GCTGATCGCGCTCGCGCGCGAGCACGG CATT CCGCAC-CGC-CGCGA-CGTGTTCCGC TTCTACCGCTCGGAT
   ebA5314   2  43 376 3156221 .. 3156235 -  -3.4  -3.01712   TGCTCGGCTTCAAGA               GCCCGA CAG CCGTGC               TCTACCTGCTGGTGG
   ebA5327   4  54 258 3167129 .. 3167148 -  -7.1  -3.18582   CAGGCCAGGCACGAA            GCGCGCT ACCGCG AACGCGC             CATCAAAGCACTGCA
   ebA5327   4  54 236 3167156 .. 3167170 -  -3.5    -3.737   GAACGCGCCATCAAA               GCACT GCAGA AGCGC               GCCCAGGAGCTCGGC
   ebA5335  10  59 274 3174264 .. 3174275 -  -3.6  -4.07687   ACGGCTTTCTGAAAA                CCGA TACT CCGG                 GGGCTGATGCGATGC
      marR   6  60 137 3199254 .. 3199275 -  -5.8  -3.78953   AGTGGCAGCATGAAA           CGGAAGCG GAGAAT CGATTCCG            CGGCGACAAGGCGTG
   ebA5409   1  40  92 3216944 .. 3216956 -  -3.4  -2.63631   GCAACCGCGACATCA                TCGA GCTGT TCGA                ACTCGTCCCGGTCGG
      moaA   7  52 105 3230494 .. 3230516 -  -6.2  -3.31144   CGCGCATTTCCAGAA           GATCGAGTCG GCG CAGCTCGACC           AGGGTGCCAGCGACG
   ebA5435   0 NONE
       rne   6 100  23 3244546 .. 3244571 - -14.7  -5.03314   TGCAGCGCGAAAAAA         TGGGGCCGTCC GCGA GGAGGGCCCCA          TTTGCGCCAAACGCC
   ebA5446   6  71 343 3249288 .. 3249309 -  -7.1  -4.14392   TTGCAACCGGCAAAA           GCCGGCTCG GGCT CGGGCGGGC            GCTGGAGCAGACCGG
      nadB   6  52 462 3257076 .. 3257103 -  -7.8  -2.53876   TCGCATCTGAACGGA        CGGGATAGCGC TGCGCAT GCGCTATCC-G        CTCGAACTGCCGCTC
   ebA5472   5  64 150 3263683 .. 3263698 - -10.4  -3.10677   AACCAATTCATTCAA              GGTGCC GCAC GGCACC               TTTCTTTTGTTGTCG
      istA   3  60  60 3274529 .. 3274540 -  -7.2  -3.57144   CTGTCGATTTCCAAA                GGCG TGGT CGCC                 AAGTATGTGAAGGCG
   ebA5500   8  68 212 3279124 .. 3279141 - -12.7  -2.57344   CACGCCGCGCACAAG             CTCGCCC TCAA GGGCGAG              TCGATGAGGAGAAAG
     tnp43   7  56 199 3281784 .. 3281807 -    -8  -3.09671   ATCGCAAGCCCAACA          CGTCCCGGCG CCGC CGCGGTGACG           AGATCTATCCGTACC
   ebA5520   1 100  21 3287173 .. 3287188 - -11.8  -5.27335   CCCCTCAAAGAAAAA              GCGCCC CGAA GGGCGC               CTTGTTGGGCTCGGA
   ebA5553   7  70 264 3305209 .. 3305235 -  -5.1  -4.56597   TTTTTCGTCCAAAAA         CGAGTGGCAGA GTGGT TTTGCCACTCC         GGAATAAAGCGGTAC
   ebA5558   6  72 321 3307869 .. 3307883 - -11.4  -3.40522   ACCTGCGGATGAGAA               CGGAGC TGT GCTCCG               ACCGGCGGGTTCCTG
   ebA5590   9  55  95 3321821 .. 3321833 -  -7.7  -2.94806   TGAATGAACACGACA                TCGAG CAG CTCGA                TTCAAGACTGAGGCC
   ebA5646   8  63 105 3352806 .. 3352837 -  -6.5  -3.75153   CGTCGTGAATTGAAA      CTTCGCCTAGCCG GTGATG CGGCTAGACGGAC       GCATTGTTGTGCAGG
      gntR   8  80 200 3362860 .. 3362906 -  -4.1  -5.14563   CCGCGTAGTAAAAAA CACGCCCCCCGGCGGCTGGCCG ATTG CGTCCGGCTG-CGGGGGGTACC ACGCAAGAAACTGGG
   ebA5682   4  49 118 3375297 .. 3375319 -  -4.8  -3.30701   CGCGACGAAACTCAA           GGTTGCGG TCTGAAC CCGCAACG           CGGGCGTCGCATCGC
   ebA5688   4  49 434 3377556 .. 3377568 -  -6.9  -2.62184   CCGTCTTCCATATTA                CCGGC GAT GCCAG                CTTCTGTTTTTCGGC
   ebA5696   5  49  35 3380764 .. 3380788 -  -2.7  -3.57561   CGCCAATGCTGGAAA          TCCCACGGCCT GCA AAGCCGTGTAC          ATCGGTTCGATTCCG
   ebA5712   3  91 376 3386640 .. 3386656 - -13.7  -3.80625   GCGCGATAACTGAAA              CGCCGGA CTG TCCGGCG              AATGCGCATGCATGG
      deaD   6  63 165 3402642 .. 3402660 -  -2.2  -4.37658   AAGTCCTGGAGAAAA             TCACGCGC AGT GCGCTCGC             TGGTGCCGGGGACGG
   ebA5750   3  55  18 3412484 .. 3412513 -  -6.3  -3.45945   GTCAGCCACAAGCAA       CCCGCGGTA-CGGC GAA GACGACACCGCGTG       CGGGAGAAGTGCGCA
     tnp46   8 100 231 3437365 .. 3437401 - -21.8  -3.06831   CGAAGCCGCATTGAA   CCTCGACAGAAAGCCGG AGGT CCGGC-TTCTGTCGAGG    TTCGGCCCCGCGGGG
   ebA5803   1  43 229 3447704 .. 3447741 -  -3.3  -3.05343   CGCAGACGCGCAAGA   TCCGTCGCCGGCCGATCA TCC TGATCGGCCG-CGATTTC   TGGGAGCGCCTGATC
   ebA5821   4  57  54 3457837 .. 3457849 -  -4.7  -3.75292   ACCCACGACGAACAA                CTCGC CGG GCGGG                CGCAGCGCACGCTGC
      msrB   4  46 233 3462454 .. 3462464 -  -4.6  -3.04398   GGCCGCGGCGAAAAT                 GCCG AGG CGAC                 GGTGAACCGGCTCGC
      fadH   7  52 157 3470315 .. 3470350 -  -2.4  -3.72743   TATCAGGAAAAGGAA    TGGGACGGACTCGC GAAAGACT ACGAGTTCGGCCCC     CTGACGATGCGCGAC
    ebB202  11 100  44 3481588 .. 3481605 - -12.7  -5.08601   CGAGCTGAAGAAAAA             GGGACGC CACG GCGTCCC              TTTTTCATGTGCCGG
   ebA5869   7  76 288 3490766 .. 3490796 - -10.4  -3.70902   CGCTCGACATCGAAA       GCGACGTCCTTGCC GCC GCCAAGGAAATCGC       ACGTCAGCAACACAC
   ebA5920   4  68 180 3520104 .. 3520114 -  -6.8  -4.07568   CGTTTGGGTGGAAAA                 CCAC CAG GTGG                 CCAAGAAGGATAAGC
   ebA5929   5  49 415 3523216 .. 3523228 -  -4.7  -3.38046   CCCCCATCGTAAACA                GGGGG ATA CCCAC                TTTCTTTCGTTCTCG
   ebA5946   3  43 282 3531617 .. 3531627 -  -3.2  -3.08046   GGTCGATGCCAAAAG                 CGTA CGC CACG                 TCAAGGCGCGCAAAT
   ebA5946   3  43 -43 3531915 .. 3531952 -  -4.1  -3.04144   TCCGCACTTTCAATA   GTCGTTTGAT-GCGGGGT ACC ACCCCACCAGGAAGCGAC   AGGGGGTAATGCGAT
   ebA5951  10  68 357 3534858 .. 3534875 - -12.7  -2.57344   CACGCCGCGCACAAG             CTCGCCC TCAA GGGCGAG              TCGATGAGAAGAAAG
   ebA5953   4  50 208 3536893 .. 3536908 -    -6  -3.23216   GTTCATCAGCATGAA              CTGGCG CGGT CGCCCG               TTGATCAGCCATGAG
      glnD   2  52 -22 3546876 .. 3546893 -  -4.9  -3.53012   GTTCGCCCTGTTAAA             TG-TGCAG CCG CTGCAGCA             GTTCGCGTTCGATCT
      bioD   1  40 185 3565886 .. 3565898 -  -3.3  -2.67803   GCTGTACGAAATGGA                CTTGC GCG GCACG                GTCGCGTGGCTGTTC
   ebA6025   4  48 102 3572889 .. 3572901 -  -4.7  -3.14132   CGGCGCGCGCAGCAA                GCGGC TGG GCGGC                GCGATGCTGAATGCG
      serB   6  89 220 3576563 .. 3576579 - -10.1   -4.4715   GGTCAAGCCAGAAAA              GCCTGCC TCC GGCAAGC              TCATGCTGCGCGTTC
    ebD101   1  45 334 3592074 .. 3592128 -  -3.3  -3.19192   GTTCAGCGAACTGAA GGTCGACCGCGGCTTCGTGCATGGCGC CTG GCGCAACGC-CTC-GCTGCGGGCGATC GTGGAGGCGAGCCTG
    ebD102   6  61 355 3600165 .. 3600192 -  -9.8  -2.71364   CGACCCCGCGAATTA        CGCCGCGACCCAG CGA CTCGG-CACGGCG        ATGCGGCAAGCCGGC
   ebA6116  10  79  70 3621249 .. 3621288 - -12.4  -3.55907   GAAGAAAATGGAGAA  GT-GATTTCCGGCATCG CTCCCTT CGATACCGGAAATCGAC  CGCTTCGGCCCCTTA
   ebA6143   6  85  36 3643630 .. 3643659 - -18.5  -2.52464   GCTGGGGTGAACGCA       CCCGGCGGCCGGC TGGG ACCGGCTGCCGGG        CTTGACTGCAGTCAA
   ebA6155   6  77   7 3648702 .. 3648735 - -14.7  -2.81464   GCAGGAGGTATTACA     GCGCTTCCGTCACCGA CAA TCG-TGACGGAAGTGC     ACTCGATCACATCCC
   ebA6165   8  66 192 3655804 .. 3655838 -   -12  -2.89569   GCGTGAAACCAACCA     GCGCCTCGAGCAGCGC AAC GCGGGACTCGAGGCGG     AAGTGCGCGACCTGA
      folE   3  64 -27 3661883 .. 3661934 -  -9.9  -3.05816   TCACCCGCCACTGAA CCGCCCGGGCCGCGCCTCGCCGCC TCAAC GGCCG-GAGGTGCGGCCCGAGATC GCGTGCAGGAATTCG
   ebA6190   7  51  48 3667681 .. 3667708 -    -7  -2.85712   CGACATCGACAATTA        CCGCATCGACCAG TTG CTGGTC-ACGCGC        GCAGCATCGCTCGAG
    ebD111   6  49 435 3673344 .. 3673356 -  -6.2  -3.05384   GCCGCCGGGATCGAA                CCGC TGATC GCGG                TCGGGCGCGACGAGC
      rimL   4  60 118 3678782 .. 3678815 -  -6.7  -3.59979   CCGCGGCAGGCGAAA     GTCTTTGCCGCCGGTG CTG CGCCCGCGACAAA-AC     AGCCGTTCCTGTTCT
   ebA6232   2  56 251 3689414 .. 3689433 -    -7  -3.34233   CGACAATTTCGAGAA            GCTGCAGC TCGT GCCGCTGC             TGATCATCACTCCGC
    ebD112   2  46 380 3703701 .. 3703724 -  -4.5  -3.03124   TGGGACTGGGGAACA          GCTTCGC-GC CAGGT GCTGCGATGC          GCGACGCCGCACTCC
    ebD113   3  79 425 3705644 .. 3705662 - -14.6  -2.96873   ACCGGCAGCAAATGA             GGGGCGAT CCA ATCGCCCC             TTTTTTTTTGGGGTG
   ebA6316   5  51 298 3742908 .. 3742947 -  -3.4  -3.65827   GAAGCGGCATCGAAA  GGCCCGACGCTTGGCGCGA AGC TCGCCCCGAAT-TCGGGCG  AGGCGAAGCTCGCCA
   ebA6336   8  89  34 3758596 .. 3758638 -   -17  -3.23274   CGCGCCAGAAGCGAA GCACATCGGGCGCAATGCGC ATC GCCTATTGCGCCCGATGCGT CCTGATCCTCGATGA
   ebA6349   8  68 213 3766388 .. 3766405 - -12.7  -2.57344   CACGCCGCGCACAAG             CTCGCCC TCAA GGGCGAG              TCGATGAGAAGAAAG
   ebA6375   8  57  71 3781351 .. 3781377 -  -8.7  -2.83403   CGGCCGCGAGCAAAC        CCGACGCGC-CA GCGT TGCGCGCACCGG         CCAGCGATCGCTGAC
      btuE   6  50 278 3797805 .. 3797823 -  -5.9  -3.13403   GCGGGCGGACGAACA             CACGGGC TTGTT GCCGGTG             GTCATCCTCACTACC
   ebA6442   7  64 107 3822357 .. 3822387 - -11.8  -2.62263   ACGGCGGCCACATGA       CCCGCACTGCCGAG GCG CTCGGCATTACGCG       CAAGACGCTGTGGGA
      dnaQ   6  60 107 3830076 .. 3830088 -  -6.9  -3.64703   GCCCGGGCATTGAAA                GACCG CGC CGGCC                TCGACCTCGGCCCGA
   ebA6466  12  56 430 3834251 .. 3834283 -  -6.9  -3.29471   GCTCTACCAGATCAA     CCGGCTC-GACGCG CGCAGC CGTGTCAGCGCCGG      CTACTCGCTACTCGT
   ebA6506   6  68  52 3854882 .. 3854911 - -10.8  -3.31461   GATCCAGCGTGACAA      GGGCCGGTTTCTGC GCAG GCAGA--CCGGCCC       TTTCGTTTCAAGGCG
   ebA6532  10  63  45 3874685 .. 3874702 -  -2.6  -4.36914   GCGTCCGCGACAAAA             GGCGGT GCCATG ACGGCC              GCCCACTACGCACCT
      rhtB   3  43  69 3890616 .. 3890627 -  -4.4  -2.75712   CCAGTGACTGAATTA                TTCC GCCC GGAA                 GGAAATCGAGGAAAC
   ebA6572   5  64 114 3894535 .. 3894551 -  -7.9  -3.60098   AGGGCCGACCGCAAA              TCCGGCG GCA CGCGGGA              AAACACGGGCGAGGA
       int   6  50 213 3935245 .. 3935255 -  -5.4  -3.21595   AAGCCCCATCATGAA                 CACT TTG AGTG                 CCCACGTCTCGCCCA
       int   6  50 -24 3935467 .. 3935492 -  -6.2  -3.25356   AGGCAAAGGCACGAA         CCTACGCCACC TTCCC AGTG-CGTAGG         GGTACTACTTTGGCC
     infA1   8  64 182 3979174 .. 3979197 -    -8  -3.68222   TCCGAAGTCGAAGAA          GCCAGCGGCA TTCT CGCCGCCGCC           CAGGAGGGTGGTTGG
   ebA6706   7 100  67 3983742 .. 3983790 - -19.1  -3.85817   AGGCGGTGCGATAAA TTTTTTGGTTCATCGCGCCTTCC ACG GAAAGGCACGATGAACCATAAGA ATTCCTCATCGCCGG
   ebA6738   8  57 230 3999132 .. 3999150 -  -4.4  -3.79747   TCACTCAGGACGAAA             CCGACCGC ATC GCGTTCGC             CTACGGTGCAACGTA
    tnpF18   3  57  81 4005471 .. 4005482 -  -5.8  -3.56325   GCGCGACAAGGAGAA                CGCT CACA AGCG                 CGACTGAGGTAACCT
   ebA6752   6  61 373 4010238 .. 4010249 -  -7.2  -3.68222   GTCGAAGGTCAACAA                CGGC GAGA GCCG                 TATCTACAAGGCTGG
     tnp51   8  93  57 4019349 .. 4019367 -   -16  -3.47184   AATCCAAGTCAAATA             CCACCGGC AAA GCCGGTGG             CTTGATTTTGTGAGC
   ebA6795   6  95   3 4030163 .. 4030204 - -20.1  -2.91695   TGCAGGGGGAAAGCA CGCAGGGCGGGGCAGAC-GG TTT CCAGGCCGCCCCGCCCTGCC GGTCAATCGGACGGC
   ebA6813   3  68 174 4043364 .. 4043382 - -10.2  -3.37796   GGTCATCACCGAGAA             GCGCGCGA CTT TCGCGTGC             CGCCCGGGCCTCGCC
   ebA6840   9  57 364 4058500 .. 4058514 -  -5.6  -3.61178   GCGATCCACCTGAAA               GGCAGC GAC GTTGCC               GAAGCCTATTCCGAC
   ebA6843   0 NONE
      gltX   9  68 153 4067050 .. 4067088 -  -3.1   -4.4784   GAAAGCGGAAAGAAA  TCCTCCGCAAGTCCCGGGG AAC CCCCGGG--TTGGGTACGA  AATGACCCCCTCCCC
   ebA6871   8  59 459 4073560 .. 4073572 -  -7.7  -3.28712   GCTGCGCTTCGACAA                CGTCA TCC TGACG                CCGCACATCGGCGGC
      glgA   6  79 475 4094257 .. 4094287 - -14.7  -2.90075   CGGTGGTGAACCATA      TCGCGCGCCGCGGC CGGC GCCTCGGCGCG-GA       CGTCTTCGCGATGGC
   ebA6940   2  49 180 4114456 .. 4114499 -  -6.4  -2.62616   GCATCGTCTATAGCA CGCGCAGC-CGCTGGCGCCGG GCG CTGTCGCTGGCGCGCAACGCG GGCCTGACGCAGCGC
   ebA6940   2  49  -8 4114634 .. 4114687 -  -5.1  -3.18024   CGCGATGACGAAAAT CGGGTTTGCGAACGCGCTCGGTGC GGCGCTG GCACCGGGCGCGC-CTCAGATCGG CGGCATGACCACCAG
      gtrB   7  52 162 4115031 .. 4115043 -  -4.7  -3.42056   AGGTGCAACGCACAA                CGCGC CCC GAGCG                GCCCCTGCAGCACCG
   ebA6959   6  56 -26 4124189 .. 4124238 -  -7.8  -3.08966   TGAAACTCCACTGAA GTGCCGC-CGGCGCCGCGCGCGGT TCAG AACACGAG-GACGCCAAGCAGCAC GCCGAACACCAGCAC
   ebA6964   2  68  55 4126344 .. 4126355 -  -5.8  -4.15044   TGTCGCCGCAAGAAA                CAGG CCCT CCTG                 CGCAGTGACCGTTCT
   ebA6987   4  59  -7 4134540 .. 4134552 -  -4.7  -3.87815   CTGGAGCTTGAGAAA                CGCGC TTA GCCCG                CAGTCGGCACATGAC
      glnB  10  52  -8 4165184 .. 4165196 -  -6.3  -3.35867   GCAAGCCGGAAGGAA                GCAAT CAG ATTGC                GGCTTCGTCCGTTTC
   ebA7076   6  57  79 4180750 .. 4180776 -  -7.9  -3.14132   CCTGGTGCCGATGAA        GCG-CGCCGGCC GCCC GGCCGAAGTCGC         CGACCTGGTCGGTTT
   ebA7092   9 100  47 4186741 .. 4186764 - -15.3  -4.65263   ACCCCCGAAAACAAA          GGGCTGCCG GCACTT CGGCAGCCC           TCAATCAACACCTTA
      pepN  12  61 267 4203796 .. 4203812 -  -9.5  -3.15249   CACACCGTCGATGAA              GTCATGA ACA TCATGAC              CGAGAACCGCTTTCG
   ebA7139   4  50 434 4213584 .. 4213596 -  -6.3  -3.25073   GCTTCAACACCAACA                TCGAT GTC ATCGA                CAAGCGCTACTTCCA
    ebB246   8  56 467 4220078 .. 4220102 -  -7.2  -3.35597   GCCAGCCGGTAAAGA         TCGAAG-GCCC GTAC GGACGCTTCGA          CTATCGCCGCGGCAG
   ebA7171   5  82 139 4228397 .. 4228414 - -12.7  -3.57263   ATCGGTAGCTGGAAA             CGGGCCT TGCG AGGCCCG              TTTTTTTGTCCACCT
      aprE  11  57 441 4232901 .. 4232924 -  -8.2  -3.18681   CCGGAACCCGATGAA          TTCGTCG-CGC TCG ACGACGACGAA          CTGCCGGTTTTGACC
   ebA7188  11  80 405 4240998 .. 4241045 - -15.1  -3.05384   CCTGCCGTCACTGAA CAGCCCCTTTTTC-ATGGCC-CC GAGA GGCGGCGATAGAAAAAGGGGCCG CGGAATCCTACTTGC
   ebA7200   3  52  28 4247336 .. 4247351 -    -6  -3.39895   GGCCGGATGAATGAA              CCCGGC TCTC GCCGCG               TCGGGATCATCATTG
      moeY   5  56 358 4253871 .. 4253895 -  -9.3  -2.52795   AACGTGCGCAACGGA          CCACTGAAGAA TGA TCCTTCCGTGG          TCCCCGGGAATGGGG
      prpE  10  63 147 4257135 .. 4257158 -  -6.6  -3.78022   CGCAGAGCCAGCAAA          GGCCCGCC TTTCACCG GGCGGCCC           CTGCTTTTAGCAGTT
   ebA7232   2  51 201 4265956 .. 4265989 -  -5.9  -3.13522   AGCCGCCGATGAAGA     GCCGCAGCCA-CATGC GCT GTATGACGGCCGCCGC     GCGCAGGTTGGCGAC
   ebA7273   2  76 -29 4287257 .. 4287278 - -10.2  -3.75437   AAGTAGTTCACCAAA           CAAGAGCG ACTTGG CGCTCTTG            CCTCAGCCACGCCGG
   ebA7272   5  62  21 4287268 .. 4287300 +    -4  -4.19953   CAAACAAGAGCGACT      TGGCGCTCTTGCCT CAGCC ACGCCGGAGCGCTG      TTTTGCGATTCGATG
   ebA7265   4  54 316 4284339 .. 4284378 +    -7  -3.14344   GCCCGAGGTAGCGCT  TGCCGTCGCCGGGTTCGGT GTT GCCGAGGTCG-CGGCGGCC  TTCGTAGCGGCGCTG
   ebA7238   3  60  63 4269910 .. 4269928 +  -7.3  -3.57263   TGGAACCGAACAGTG             CCCCGGG CCGTA CCAGGGG             TTTCAGGGTGACCGT
   ebA7238   3  60 220 4270067 .. 4270085 +  -6.6  -3.56562   CACCGTCCATCCACT             CCCTCACT GAC GGTGCGGG             TTATATAGTCCGTTT
   ebA7228   5  60 375 4265801 .. 4265828 +  -2.7  -4.28361   TCGCGCGACGATTTC       GC-CGGCGTAGGC GAGC GCCTG-GTCGAGC        TTTTGCTGCGCTTGG
   ebA7221   9  52 406 4259819 .. 4259834 +  -4.7  -3.53761   CTTCATCGTCGCGAG              GATCC AGTGCA GGATC               TTTCCGCCGACGTTA
   ebA7211   2 100  24 4254215 .. 4254234 +   -15  -4.79352   TGAGCTAAATCATGC            GGGGGCAG CTTG CTGCCCCC             TTTTCTTGTCCGTCC
   ebA7197   9  52 227 4247561 .. 4247580 +  -5.7  -3.29144   GACGGTAGATCGACC            GGATCTG CAAGAC CGGATCC             TTCTCCAGCGCCTCA
   ebA7197   9  52 347 4247681 .. 4247700 +  -5.6  -3.29263   GGTATTGCTCGATGA            CTCTGCGC TCCA GCCCGGAG             TTATCCGGCCGCTGT
      moaC   4  47 -17 4243467 .. 4243499 +    -4  -3.28791   TCGGGGCACTGGGTC     GCCGGCAACG-CCGG GTAG CCGATCCTTGCCGCC      TTGTGCAGCGGCGGT
   ebA7176   4  60 122 4233403 .. 4233447 +  -6.4  -3.59262   TCATGCTGTCGATGA TCG-GGTCGAAGAG-GTAGCGC ATG GCGCTGCGCTTGCCGGCCACGA TTTCGACCTGTGCGA
      rplS   4 100  26 4228397 .. 4228414 + -12.7  -5.61596   ATCGGTAGCTGGAAA             CGGGCCT TGCG AGGCCCG              TTTTTTTGTCCACCT
      leuA   6  93   0 4222308 .. 4222353 + -16.2  -3.62046   GAACCCGCAGTTGTA AACC--ACGGTAGCCGCCGGCG ATGA CGCCGGCGGCTACCGTCAGGCG TTCTTCGGCCGCTGG
      pssA   2  47  94 4214078 .. 4214088 +  -2.4  -3.53811   GTCGAGCGTGCGGGC                 ACGC TGG GCGA                 TTTCCGGCGCATAGC
   ebA7121   4  60  61 4204024 .. 4204046 +    -9  -3.09492   GGCGACGGAGCACGC           TGCGGCCGGC CGT GCCCGCCTCA           TCTTCCGATTCCGGC
      miaA   0 NONE
   ebA7090   5  95  72 4186665 .. 4186691 + -10.9  -4.52589   TGATGGTTTGTTGAA        GGCCGC-ATCCT GCAA GGGATTGCGGCC         TTTTCTATGCACGGA
   ebA7046   7  57 171 4165330 .. 4165351 +  -2.1  -4.07687   TCCACGAGGTCGTCG           CCGAGGACG ATTT CGACCTTGA            TTTTCGGCAGGAAAT
   ebA7035   9  66  73 4157829 .. 4157848 +  -9.2  -3.54424   CCGCTTGGTTGTCGA            GCTCGCGC AGAT GCTCGAGC             TTTGCCGCGATCCGC
   ebA6999   5  65 141 4140118 .. 4140132 + -11.4  -2.71712   GGTCAATGGCTTCCC               TGCGGC GAC GCCGCA               ATTTCCGCGAGCGCC
   ebA6981   7  54  19 4133821 .. 4133853 +  -4.1  -3.72576   CCACGGCACCGGACG     CGACAGGGTGCGAC GCTCGG GTCGCCTTC-GTCG      TTTCCTGCGAGCACG
   ebA6963  10  65 156 4126519 .. 4126534 +  -3.2  -4.31433   GCCGATTGGTCGAGG              CGGAAG AGTT CTTCCA               TTTCTTGTGCGAATG
      rfaG   1  42 213 4094921 .. 4094931 +  -4.6  -2.52464   GACCGCTTCGACGAG                 CGCC GCC GGTG                 TCGCTTCGGCGAACA
   ebA6874   4  56 393 4075543 .. 4075568 +  -6.7  -3.27704   CGGGCGATCTCGACG         GCACGGCGCAGC GAA GCGGCGGCG-GC         TTCCCTTTCCCCGCT
   ebA6852   7 100  78 4067099 .. 4067128 +   -10  -5.37593   TACGAAATGACCCCC       TCCCCGCGAAACC GTCCA GGTG-CGCGGGGA       TTTTTTCGTTTCGCG
   ebA6791   6 100  40 4030116 .. 4030136 + -11.8  -4.78149   GACGAACTTCCGAAG            GGCTCCGC ACAAC GCGGGGCC            TTTTTCAATTGTGCA
   ebA6771   5  59 179 4020450 .. 4020481 +  -7.8  -3.28001   TGGGCGTTTCGATGC      GGACGGTCGCGTCG AACT CGACGTCTCCGGCC       TTCACTTTCACCGTG
   ebA6771   5  59 225 4020496 .. 4020510 +  -8.5  -3.33815   CTTCACTTTCACCGT               GGCCG GAGTG CGGCC               TTCGTTGAGCGCGGT
   ebA6750   5  52 109 4010503 .. 4010526 +  -7.4  -3.11291   CCGTGATCGCCGACA          GCAGCGGG AAACCGAA CTCGCTGC           TCTTCGCCTTGTCGC
   ebA6750   5  52 320 4010714 .. 4010727 +  -5.9  -3.30203   TGGCAATCTCCTCAG               GGCTG AACT CGGCC                TTCACTTGTTCATAG
   ebA6750   5  52 470 4010864 .. 4010880 +  -4.3  -3.53012   CAAGATTGATCTGAT              GTTCGGT GAT GCCGTAC              TTTCGCGCGAGCGGA
      merA   6  68 180 3986295 .. 3986321 +  -8.7  -3.57797   CCGCCTCGTCCCGCC         CCATTTCCTGC AGAGC GCAGGAAGAGG         TTATCTGAGTTTGGG
      phbP   8  95  23 3957578 .. 3957594 + -15.1  -4.12532   CCGGTCTTGCGACAA              CGGCGCC CTT GGCGCCG              TTTCTCTGTCGCACC
      smpB   3  43 272 3942240 .. 3942254 +  -2.7  -3.14132   TTTCGCAGCACGAAG               CGCGG ATTGA CAGCG               TTCATGCGAACGCGG
      smpB   3  43 279 3942247 .. 3942271 +  -2.8  -3.14211   GCACGAAGCGCGGAT         TGACAGCGTTC ATGC GAACGCGG-CG          TTGATCGCCAGGCGT
   ebA6643   8  70 265 3935717 .. 3935731 +  -4.2  -4.56597   ATGCGGTAGTTCATG               GCCC TCCTTTT GGGC               TTTTTCGACGACAGC
    ebB231   3  49 364 3890928 .. 3890944 +  -2.1  -3.67976   GCCGCAAAGATGCTT              GCGTACA CGA TGGCCGC              TTTCGGGTTGCTGAG
       gst   7  64 253 3877142 .. 3877161 +   -10  -3.07816   GCTCGACGGCAAAAT            CGGC-CGCT TCG AGCGCGCCG            TTGAGTCGCTCGACG
   ebA6513   0 NONE
   ebA6504   6  80  20 3854882 .. 3854911 + -10.8  -4.05788   GATCCAGCGTGACAA      GGGCCGGTTTCTGC GCAG GCAGA--CCGGCCC       TTTCGTTTCAAGGCG
   ebA6485  13  60 415 3848304 .. 3848331 + -10.6  -2.63073   CGAGGAGCTTGCCGG        CAGCGCCGACGAA CGG TTCGCCG-CGCTG        GTCTTCTTCCGCCCC
      mltE   1  39  70 3834675 .. 3834696 +  -2.1  -2.79796   AAAAGGCAAATGCCG           GGGCCTTGG AAGC CCGAAACCC            TCTGCTGCGGTCGCA
   ebA6454  12  69 305 3830464 .. 3830518 + -12.9  -2.77192   GCAGTGCGCCGTGCA GCGTC-CGGGACGCGTTGT-CGATCTG GTG CCGGTCGCACAGCGCGTCGAGCGACGC CTTCTTGCCCGGGTT
      atoC   0 NONE
       int   4  48  68 3810257 .. 3810269 +  -4.7  -3.17688   CAACGAACTCGCGAT                GCCGC AAC GCAGC                TTCGTCCACTGCTTG
      suhB   5  43 427 3808156 .. 3808172 +  -4.3  -2.62184   GGATTTCCTCGAATT              GCATCGC ATC GCGGTGA              TGATCTACGACCCCC
   ebA6392  10  62 328 3798331 .. 3798348 +  -3.4  -4.15044   TGACGCCGTAGTTCT             TCGC-GC AGAAC GCAGCGA             TTTCTTCAGCCCCGC
      typA   8 100  39 3784193 .. 3784210 +  -8.4  -5.71712   CCGGGCGACAAAAAA             GCGCTG CTTCGA CAGCGC              TTTTTTTGTCTGCGA
    ebB228   7  64 153 3777257 .. 3777301 + -11.4  -2.57132   TCAGCCTGCGCGGTT CAGCGCCGCGTCGAG-GTACC GGAC GGTGCGCTCGACGTCGTGCAG CTTGTCCAGGCCAAA
     tnp49   7  61 232 3773989 .. 3774003 +  -4.3  -3.99955   AGGGATCGACGTCCT               TCATC AGCGA GATGA               TTTCCTTGATGTCTT
   ebA6348   7  85 172 3766738 .. 3766768 + -16.3  -3.21747   AATTTGACGCGGCAG      GGAAGCGCAGA-CC TTCA GGATCTGCGCTTCC       TTCATCGTCAGCTCG
   ebA6332   6  52 -28 3758493 .. 3758506 +  -4.5  -3.55071   CGAGTGTTCGCAAGG               CAGTG GCGT CGCTG                TTTACGCGCATCTGA
   ebA6315   2  61  -6 3743234 .. 3743257 +  -4.5  -4.08767   CAAAGGCTGGCTGGG          CG-GCTGACC GTTCA GGTCTGCACG          TTTTGCGGGCGTCGC
   ebA6298   6  63 -27 3735472 .. 3735482 +  -2.4  -4.42653   TGCGGAGGGCGGTGG                 GCGC AGC GCGA                 TTTTCTCGCTGCGCT
   ebA6263  13  62  59 3706037 .. 3706052 +    -4  -4.23892   GATGGGCACTGCAAG              GCG-TTC TCC GAAGCGC              TTTTCGATGGTTGCC
   ebA6231   6  69 353 3690031 .. 3690068 + -12.8  -2.71011   TATTGAGCCAGACGT  CGACGCCGGACACCAGCG TCAG CGC-GGTGTCCAG-GTCG   TAGTTCGGCAGGAAT
      cysA   8  62 123 3678955 .. 3678979 +  -4.1  -4.19735   GGGTGGCGGTAGATG          TGCCAGGTCGC GCC GCGAAACGGCA          TTTCCTTTTCGAACG
   ebA6192   8  60 351 3670009 .. 3670019 +  -5.4  -3.78934   ACAGCGGCGTTTTGG                 CGAA CGA TTCG                 TTCTTGTGCCGGCGC
   ebA6192   8  60 455 3670113 .. 3670161 +  -8.8  -3.07192   AACGCGAAGCGGATC GCGTCGTCGGTCGCGGTGTTGCA CGCG TGCAGCGCAGTGAC-GACGTCGA TATGTTCCGGCAGTT
   ebA6177   0 NONE
      ftsB   8  66  44 3655992 .. 3656033 +  -8.9  -3.53091   CGGGTCATCTCCGAC CTGACTG-ACGCCTCG CTGTCGTGTCC TGAGGCGTTCAGTCAG TTTGCCGCGACCAGT
   ebA6113   2  41 443 3621695 .. 3621713 +  -2.3  -3.08812   TTCCACCCCTTGGGA             GTGCGGA CGAAT TCCCCGC             GTTTCTTGACGAGGC
   ebA6104   8  49 148 3617326 .. 3617356 +  -6.7  -2.61718   GAACAGCGTCTCCGA       CGACATCGGCGCG CTCGA CGTGCGGGTGACG       AGTTTTTCGACGTTG
   ebA6104   8  49 345 3617523 .. 3617534 +  -3.6  -3.53811   GCAGCGCCGAGAGTT                TCGC CAGC GCGG                 TTTCCAGCGCCTGCA
   ebA6098   1  57 -19 3611469 .. 3611485 +  -9.3  -2.71364   CAGCGATCGGCCCGC              ACCGGCG CGG CGCCGGG              TGATTCAGGGAGTGA
   ebA6092   5  52 323 3605941 .. 3605955 +  -4.2  -3.53012   CAGTAACGGCAACAA               GGCG GTGACGG CGCC               TTTCACGGCGCACGC
   ebA6084   6  51  79 3601398 .. 3601422 +  -3.5  -3.58269   CGAAGTACTCTCATC          GCCGGGG TCAATAACTTT CCCTGGC          TTTCCACCTCGATTG
   ebA6078   8  74 314 3600749 .. 3600759 +  -5.4  -4.47786   TTTGGTTTAAGACCG                 CTTG CAG CAAG                 TTTCTTTGCATCCTT
   ebA6078   8  74 383 3600818 .. 3600829 +  -5.8  -4.57341   CAACTTACCACTTAA                GCTC CTTC GAGC                 TTTTTGCGAGAGGTT
   ebA6070   6  63 188 3595613 .. 3595624 +  -7.2  -3.72968   TCGCTTCCGGTGTTT                CCGC CGGT GCGG                 TTTGCCTCTCGTCAT
   ebA6067   3  68  39 3594093 .. 3594103 +  -6.8  -4.07568   GGGTTCGGCAGGGAT                 TCCG TCA CGGA                 TTTTCCGGGCAGGCC
   ebA6067   3  68 281 3594335 .. 3594358 + -10.2  -3.28712   CGCCGGCCGAACAGT          CCGCAATGGC GCGG GCCGGTGCGG           TTGTAGGCGAGCGCG
   ebA6058  12  78 375 3592713 .. 3592769 + -13.6  -3.23853   CACGCATCGTGCCCA GCGCTGCGGCGCTGCAGCGCTGC-GCGG AAG TTGCAGTCGCGCTGCCACGC-GCGGCGC TCTTCGTTCGCGAAC
   ebA6033   4  73 333 3577031 .. 3577061 + -10.4  -3.69434   TCGACGATCGCGCCC      CGCACC-CGGCCG GTGAGG CGCCCGTGGTGCG       TTTCGAGTTCATTCG
      spoU   4  74 378 3566444 .. 3566474 + -11.9  -3.55801   TGCGCCCGCAGGCTC      TCGAACGCTGCGCG GATG CGCGCAG-GATCGA       TTTCGACGCCTTCCT
      VapC   5  60 157 3546821 .. 3546870 +  -9.1  -3.12351   CAACAGGGCAGGCAT CAGGGCGAGGCGGCGGTGCTGGTG CGC CAGCTGACCCGGCGT-TCGCCCTG TTAAATGTGCAGCCG
   ebA5926   4  73  26 3523216 .. 3523228 +  -4.7  -4.59982   CCCCCATCGTAAACA                GGGGG ATA CCCAC                TTTCTTTCGTTCTCG
       pnp  10 100  25 3481588 .. 3481605 + -12.7   -4.8048   CGAGCTGAAGAAAAA             GGGACGC CACG GCGTCCC              TTTTTCATGTGCCGG
   ebA5826   3  73 367 3463042 .. 3463056 +  -4.9  -4.58395   GTATTCCCCGGTGAA               GGCGC GCTCG GTGCC               TTTTTCCCGCGTGAC
   ebA5813   5  49 -33 3452699 .. 3452727 +  -2.3  -3.68619   CTCGAAAAGAGCCGC        GCTGGGGAAACGG AGC TTGCTTTCCCACC        TTTGACTCGGTTCAC
   ebA5802   6  71 300 3448212 .. 3448240 +  -8.8  -3.73783   TGTCGATGCGGTGCT        CGGCGAGCTG CAGGTAGAT CAGCACGCCG        TTGTTCAGTTCGGTG
   ebA5744   4  66  27 3412242 .. 3412258 +  -2.9  -4.56597   CAGCGGGGTCTGCCG              TCGTTTC CCG GGACCGA              TTTTTGACAGGGAGA
   ebA5735   4  57  97 3402244 .. 3402260 +  -4.3  -3.76021   TCGATGAGTTCCCCG              ACGTCGT CGT GCGACGC              TTTCCCCTTTATGTT
   ebA5711   1  44 473 3387434 .. 3387449 +  -2.5  -3.28712   CCCGCCCATCGAGTG              GC-CGC TGATC GCGCGC              TTGTCGGAGGCGGGA
     ebD96   6  73 221 3331150 .. 3331183 +  -8.9  -3.93556   TTGGGCCAGGAGCCG     TTGTCGAGCAGCAGT TCCA GCTCCTGCTTGACGA      TTTCGTTGACTCGAT
   ebA5604   9  52  58 3329756 .. 3329766 +  -8.2  -2.61452   GCACGAAATCGGCCG                 GCGC ATT GCGC                 ATTGATTCGAATGAT
   ebA5604   9  52 230 3329928 .. 3329939 +  -2.2  -3.75629   GTCGTTAGGACATTT                C-GCG GTC CGCCG                TTTCAATTCGCCGTG
   ebA5586   1  59 359 3321662 .. 3321677 +  -4.8  -3.91716   ACTGGAATCGATATC              TTTTTC GCAC GAAAAA               TTGTTTCGCGAATAG
     ebD95   1  40 210 3308358 .. 3308368 +  -2.4  -2.97934   ATCGCCCCCGAACGT                 GCGG TAC CCGA                 TCCTTTCATCGATGT
   ebA5531  10  68 374 3293123 .. 3293150 +  -4.1   -4.4767   TGACGAGGAAAGGTG        TCGTCCTCGCGC ATCCA GCGCCAG-ACGG        TTTTCTCGTGGATGG
   ebA5517   2  44 102 3286707 .. 3286728 +    -3  -3.36965   CTGATATACGGTAGA           TGTCAAGC GCAAGG GCTTGAAA            TTGCTGATTATTTTG
    tnp42B   4  60  52 3282107 .. 3282148 + -10.7  -2.64695   GCTCGCCGTCGCCCT TGC-GCGCCAGGAAGCCGCC GAG GGTGGCGATCAGGCGCAGCA CTTCGTTGATGGTGG
   ebA5490   3  61 -20 3274477 .. 3274519 + -10.5  -2.71924   GTTACGGCTCAAATA CGACTGCGCGCTGTCGCATG AGCG CAT-TGCCCGCGCGCTGTCG ATTTCCAAAGGCGTG
   ebA5471   8 100  23 3263683 .. 3263698 + -10.4  -4.92812   AACCAATTCATTCAA              GGTGCC GCAC GGCACC               TTTCTTTTGTTGTCG
   ebA5444   3  43 203 3249810 .. 3249826 +  -4.3  -2.73364   GGCAGACCGCGAGCA              GCGCTTC ATG GAGCCGC              TCGTTGCGGTAGGGC
   ebA5434   4  57 470 3235673 .. 3235688 +  -8.2  -3.14132   AGGCCTCCATGAGGC              GCCGGG TCAC CTCGGC               TTCATGGACAGGCGC
   ebA5429   7  66 290 3230877 .. 3230931 + -11.9  -2.91274   GTCACCGACGAGATG ACGCCGATCTCGCCG-GCGCCGTCGC GATA GCGCCAGCGCTCGGCGACTTCGCCGG TGTAGTTGGGATCGA
   ebA5408   3  63 440 3217436 .. 3217448 +  -6.9  -3.76224   TCGAGCAGCCTTACG                GCGCC AGT GGTGC                TTTCATGGATGCCCA
     tnp41   2  43 394 3180516 .. 3180534 +  -4.4  -2.60615   GGATGAACCGACCTC             TGTGCCGG ACG CCGCCCCA             CTATTTAACGCCCGT
   ebA5334   6 100 419 3174825 .. 3174841 + -10.8  -4.73108   GGTCGCTGCCCGGCA              CCGGCG CAAGC CGCCGG              TTTTCCTTTTCTGCC
   ebA5273   5  49 122 3133313 .. 3133335 +  -5.4  -2.98942   CGACGTGCAGCGTGA           GCGAGTCGGT CGC ACCGGCAAGC           TGTGTCTCGGCGACT
   ebA5255   4  68 102 3117474 .. 3117502 +  -8.7  -3.64703   CGGCGTGCCGGCGCG        CCGCGAGCGTCGG CTT CGGGGGCTTGCGG        TTTCGATCACGCGGG
   ebA5222   5  71 208 3096325 .. 3096347 +    -9  -3.75024   GGTCCGGCAGCTTTT           CCAGCAGCAC CGC GCGCTGCAGG           TTGTTGATCATCACG
       orn   6  58 292 3086788 .. 3086811 +  -6.6  -3.54919   CCGGACAGACCAGAT          GCGGCGCGAGC ACT GC-CGCTTCGC          TTTCCGCAAGTCCTT
   ebA5202   8 100  28 3083584 .. 3083599 + -11.8  -5.76949   ACCGGTACGAAAAAA              CCCCGC TGCG GCGGGG               TTTTTTTTGCCAGTA
   ebA5106   3  57  24 3027365 .. 3027385 +  -6.1  -3.65522   ATTTTTGAGGACTAA            CTGGGAAGA AAG TCTTCTCTG            TTCTTGCCGTCGCTC
      rpsT   9 100  30 3019653 .. 3019671 + -12.4  -5.55769   GGCAGCAAGTGAAAA             CGGCGACT TCG GGTCGCCG             TTTTTTATTGTCCGC
      pfkA   7  47 340 3017271 .. 3017300 +  -2.7  -3.53811   GCTTGCCGCCCGGCG       TGACGGCCGCCGAG AAG CT-GCCGGCCGCAA       TTTCCCGCAGCTCGG
      pfkA   7  47 439 3017370 .. 3017382 +  -3.3  -3.27774   GCGGCAGATTCGCCG                GCACG ACG CGTCC                TTCCTGATTGACGTC
       gst   6 100  28 3009330 .. 3009358 + -18.2  -4.18465   TTGCACCCGGAAAAA        CGGCCCGTCGAT GTGAA GTCGACGGGCCG        TTGTGTTTTTTGCGC
       gst   6 100 291 3009593 .. 3009610 +  -9.1  -5.00616   GCCCATGTTGACGAT             GTCGACG CTGC CGTCGGC              TTTTTTCACGAGCCA
    ebB175   4  51  54 3006157 .. 3006195 +  -7.5  -2.91383   CCGCTGCTGCTACGT  TGCTGCCGGACTCCCTCCC GCG GGGATG-AGTCCGG-AGGA  TGTCTCAGTGCGCCT
    ebB175   4  51 463 3006566 .. 3006588 +  -3.2  -3.63744   GCTGATCGAATGAGT           GCTCGCGTCG ATC CAGCGCAGGC           TGTTTTCCCGCAGCA
   ebA5051   7  90  23 2998867 .. 2998907 + -14.8  -3.57039   TGTTCAATGAGGGCA GCGCAGCGGAGGTTCCGTT ACCG AACGGGATG-CCGCTGCGC  TTGTCCTTCTGCCTG
    ebB174   8  60 188 2988776 .. 2988789 +  -9.5  -3.04322   AGCCAGCGACGAAAA               CCGGC GCAT GCCGG                TGTTGAAAACTTCGA
    ebB174   8  60 385 2988973 .. 2988984 +  -5.8  -3.76224   CATCCTGGGGATTCT                TGGC GCGG GCCA                 TTTCCTGCATCGCCG
      thrC   8  60  31 2944652 .. 2944682 +  -8.9  -3.01712   CCGCGAACGGGAGTT      CGTCGCGG-CCTCC GTCG GGCGGTCCGTGGCG       TGTTAGGAGAGCCGC
   ebA4943   4  45 134 2933873 .. 2933887 +  -4.2  -2.87146   GCCGTGAATAGTACA               GCCTTG TTT CAATGC               GTTGTTATACAAAGG
     tnp38  11  55 337 2930293 .. 2930304 +  -5.8  -3.45839   GCTGTCATAGGCCTT                GAGG TACA CCTC                 TTCGTATTTCACGCT
   ebA4898   6  57 474 2913664 .. 2913713 +  -2.7  -4.07568   AAAGCGTCAGGCTCG GCG--CCGCGCCGCCGGTGCTTCG AACAA CGTAGC-CCAGCGACGCGAAACGC TTTTCCAGCACCCCG
     cytC2   4  61  65 2899635 .. 2899647 +  -9.1  -3.24423   CACACGAGACGTAAG                CCGGA CCG TCCGG                TTGCGTGTTGTTGCG
      marR  10 100  59 2896558 .. 2896579 + -10.1  -5.28683   GCGGACAGCAGTTTG           AAAGCGGCC TTCG GGCCGCTTC            TTTTTTGCTATTACT
      hptG   5 100  38 2894277 .. 2894303 + -18.8  -5.95539   CGCACGATGCGACAA         CGCCACGTACCG ATG CGGTATGTGGCG         TTTTTTTATTTCACG
   ebA4857   2  41 440 2887365 .. 2887380 +  -2.4  -3.03159   ACGATGCCCAGCACG              ACGGCG AAAA TGCCGA               TGTTGCCGGCGTTGC
   ebA4849   7 100  58 2881624 .. 2881647 + -14.6  -4.62002   TTCCGATGCGCGAAA          GCCCGCGATT TTCC GATCGCGGGC           TTTTGTCTGGTTCCT
   ebA4796   1  37  13 2842447 .. 2842467 +  -2.4  -2.52464   TGAGTCGGGAAAATC            GCAGGGCC CGGGA GGCCATGA            TCAGTTCCGGCGCCG
      metZ   6  57 272 2833551 .. 2833561 +  -4.6  -3.71378   GTCGCTGGCCTTTTC                 CTGC TTC GCGG                 TTTCGCTCTGGAATC
      hbdA   6  57 393 2805345 .. 2805393 +    -8   -3.2218   TCACGTCGTCCATGC GGC-TGCCGGTGTCGATCAGCGC GGTC GCGATGATCGTCAGCGACCCGCC TTCCTCGATGTTCCG
   ebA4689   6  74  26 2768839 .. 2768893 + -11.5  -3.56092   TCGGGCCGACACGGA G-GAACTCGCCGGCAACAGTGTTT GATTACGG AACCGCTGTTGCCGGCGAGCGCGC TTTACAGCGTGATCG
   ebA4666   2  48  89 2759278 .. 2759288 +  -4.6  -3.17392   AAAACGGCAGGGGGC                 CGCT TCC GGCG                 TTCGATTGGCGGATA
      asnA   3  54 -32 2740742 .. 2740759 +  -6.9  -3.12999   ACCGGGGTCGTCACA             GGCTGGC TCGT GCCGGTC              TTCCGTCTGAGCTGA
      betB   5  60 111 2732426 .. 2732463 +  -6.9  -3.60792   GGCCGCCCCCGGTCG   GGACGACGAGAAGACGGC CAG GCCGCCGCCTT-TCGTCC   TTTCGCCGTTACAGC
   ebA4612   5  68 301 2726850 .. 2726864 +    -7  -4.07687   GTAACACAGGGTCCT               GGCGAG CGT CACGCC               TTTTGCACCCGCACT
      korB   5  53 134 2711246 .. 2711297 +    -8  -2.71712   GCCCTCTTCGCCGCC TTCCGCGCGGCCGC-ACAGGCCGT AGCGGA ACGGCGTGTCGCCGC-GCCCGGGA ATTTCGAAGCGCAGG
      nnrR   4  54 208 2703376 .. 2703390 +  -3.5    -3.737   GCCGAGCTCCTGGGC               GCGCT TCTGC AGTGC               TTTGATGGCGCGTTC
      nnrR   4  54 230 2703398 .. 2703417 +  -7.1  -3.18582   TGCAGTGCTTTGATG            GCGCGTT CGCGGT AGCGCGC             TTCGTGCCTGGCCTG
   ebA4536   7  77 158 2686682 .. 2686704 + -14.8  -2.71731   CCTGCGGCGAGCGCA           GCCAGCGCAC CAT GTGCGCCGGC           TCGTTGCGCAGTGCA
   ebA4521   5  54  23 2681194 .. 2681212 +  -7.4  -3.14132   GTCTCAGCGCTCGAA             GGCTGC GAGGTCG GCAGCC             TTCGTCCGGGCGGCA
   ebA4521   5  54 173 2681344 .. 2681356 +  -4.7  -3.61517   CTTCCCGGGGAACAC                CGCCG CCT CGACG                TTGTTGAGCCAGCAT
      ispB   9 100 109 2677783 .. 2677800 + -11.3  -5.72622   AATTCCCGCAAAAAA             GCCACTC GAAA GAGTGGC              TTTTTTGTTTCTGCA
      pntB   8 100  15 2670927 .. 2670966 +   -25  -2.78327   AGCATGTCGTGAAAA  GCTGCCCGCCGGCCCTCC TTCG GGAGGGCCGGCGGGTGAC   GTTTACGCGTTTGGT
      glcF   8  52   4 2665728 .. 2665742 +  -7.1  -3.04144   ACGGTGCTTTGAGCG               CGACC CTGGC GGTCG               TGTTCGGCGTCCCGC
     ebC12   5 100  58 2658500 .. 2658527 + -22.8  -3.14132   GGTTCCAGAAAGCAA        GAGGCCGCCGGA GCGA TCCGGCGGCCTC         TTGCTGCCGAGGGGA
   ebA4474   2  67 409 2654895 .. 2654951 +  -7.8  -3.75153   CACGCCGAGCAGCGC GAGCTGGTCGCCGACGAGC-GCGCACCG CAT CGAGCCGCCGC-CGTCGACGACGAGCAC TTTGCCTTGCCCCGG
   ebA4464   2  55 237 2650117 .. 2650134 +  -5.6  -3.50853   GGCACGATAGAAAGG             CTCGAA CACTTT TTCGAG              TTCTGCTTCCGGCAA
   ebA4458   1  44 307 2644786 .. 2644796 +  -2.4  -3.28712   GCTTGAAACAGCCAC                 CCCC GAC GAGG                 TTGTCGCGGAAAAAC
   ebA4443   7  76 189 2634168 .. 2634218 +  -7.3  -4.46073   GAGGCGTTCGACGAC CGCATCGACGAGCACTTCCGGCGC CGAT GCCCCGGCCGTGA-CGCCGACGCG TTTCTTGTCTTCGAG
      istA   6  56 242 2629019 .. 2629038 +  -3.6  -3.96148   AACTTTGGATTGTCG            TACG-CATG CTC CGTGACGTA            TTTCTCGTCCGGGCG
   ebA4413   6  80   8 2619251 .. 2619279 + -15.3  -3.07013   AGGACTGACCGACGA        CGCTGAGCCGGGA GTT TCGCGGTTCAGCG        TGTCTTGCGCCGATA
   ebA4401   5  71 172 2610412 .. 2610422 +  -8.2  -4.09685   CGCACAGGATCAGCT                 GCGC GCC GCGC                 TTTTGCAGCGTGCGG
   ebA4375   5  59 349 2589639 .. 2589651 +  -7.7  -3.40867   TGCGTTTCCGGCCGG                CTTGC CGT GCAAG                TTCCTTCGTCGATAC
       cfA   3  43 302 2582033 .. 2582052 +  -4.3  -2.72379   CGATCTGGCGGATGC            GTTCG-CG GGTGA CGTCGAAC            TGCTTGCCGACTTCC
      gloA   9  57  16 2579186 .. 2579209 +  -5.2  -3.78775   ACTGCCCGCCTCAGC          CGCTG-CGGCG AAC TGCCGCCACCG          TTTCCTCGTCGAGCG
     ebD82  12  82 264 2566123 .. 2566148 + -11.1  -3.85362   GTGCCAGTCACGCAG         CTGGCC-CGCGG ACA CTGCGAGGCCGG         TTTCCTCGTTCACTT
   ebA4327   5  76 128 2562912 .. 2562934 +  -6.2  -4.58395   CGTCGGGAACGATGT           CGTCGCCG GGGCTGG CTGCGACG           TTTTTGCCACGTCCA
   ebA4312   9  58 109 2551934 .. 2551944 +  -6.8  -3.53012   TATGCTTGCGGAAGG                 CTCG CGT CGAG                 TTTCGAAGAGAGGCA
   ebA4287   4  50 398 2533653 .. 2533684 +  -5.9  -3.17075   TGACGAGTTCGGGGC      GCGTTGTTACG-GC CATCT GCTCGTAGTAGCGC      TTCAATTGCGAGGGA
   ebA4277   6  55 132 2526995 .. 2527005 +  -5.4  -3.55444   GAATGCAGAAAAACG                 GATC CTG GATC                 TTTCCCGGCTGAAAC
   ebA4238   9  65  73 2498790 .. 2498831 +  -3.5  -4.37092   AAACGGCTTTGCCGT TTCCGCCCTCCCGGACGGCA GGA TGAC-TCCGAGGGGCCGGCG TTTTCTCGAAAGCCT
   ebA4214   7  54 203 2485317 .. 2485338 +  -7.1  -3.14132   TCCGCGCCGGCAGCC           GCCCCGACG ATGG CGCCGAGGC            TTGCTCCCCAGCCGA
      phnA  11  57 332 2466048 .. 2466068 +  -6.2  -3.59087   CGTCACTCGCGGCGT           C-GACGACA GGGC TGTCGTCCG            TTTGCGGATGGTGTT
     mesJ2   8  68 -46 2450411 .. 2450440 + -12.1  -2.62263   TGGCGGCCGAATTTC       GCTGCGGTCCAGGC GAA GCC-GGACTGCTGC       TGGTGTGGCAGCGCT
     mesJ2   8  68 311 2450768 .. 2450780 +  -5.5   -4.1899   GTCGACAAGGTCACT                GTCGT TGA ACGGC                TTTTCGATGAAGTCG
   ebA4143   5 100  24 2443503 .. 2443532 + -22.9  -5.40072   GCTGCGGCGGCCATG       CGGGGCGGTTCGC GCAG GCGGACCGCCCCG        TTTTTTTGCGCGACC
   ebA4137   8  54  72 2440010 .. 2440035 +  -6.8  -3.21218   TTGCCGTACGACAAA         CCCCGTAACC ACAGAA GCTTGCGGGG          TTGGTGCTGCCGGAT
   ebA4102   4  54 384 2422647 .. 2422680 +  -5.1  -3.57144   CCGCGCCCTCCCATC     GTCAGCTGGTACGTG CCGC CGCGCGCAAGCTGCC      TTTCAGGCTGGGCGC
   ebA4067   4  51 -32 2401285 .. 2401330 +  -6.7  -2.90496   CTGATGGCGTGGATC GGTTACGCGGCGTTCA-CCGCG TGG CGCGGCTGAACGCGGAACATCC TACTTTCGCGGGGCG
      rsuA   7  85 397 2393308 .. 2393320 +  -9.1  -4.66537   GCGTCGCCTGCGCTT                CACGG GTT CCGTG                TTTTCTATTCGGCGC
      mltE  11 100  79 2379437 .. 2379454 + -12.7  -4.80167   AACCGAAAAGCAAAA             GCGCCGA CGGA TCGGCGC              TTTTGCTTTTTCATC
   ebA4033   3  74  -5 2376568 .. 2376586 +  -6.6  -4.37092   AGCTGCCGCGCGCAG             CGGTGACG GTC CTTCGCCG             TTTTGTCCCGCCGGT
   ebA4007   3  52  66 2364967 .. 2365005 +  -7.9  -2.52464   CATTGAGGAAGTTCG  CCGCCGCCTGCACCAGCG GGAA CGCGAGCGC-GGCGCCGG   TGCCTTCGCCGAGGC
      msbA   4  49  -4 2355090 .. 2355108 +    -3  -3.61398   CGGTCGCAGAGGGTC             GCTAGCTG CTC CAGTCGGC             TTCTTGAGCGGGGCG
   ebA3956   6  54 299 2331931 .. 2331951 +  -3.9  -3.72576   TTGCGAGCGTTCAGG            GAGCGGA AAACAGC TCCGCGC            TTTCGTCGCCGGCGC
    ebB139   3  58 377 2319716 .. 2319730 +  -7.1  -3.54424   GTCCAGCGCTCGGGC               TGGCG CACCT CGCCA               TTTCCCCAGCTCACG
      ampD   2  43 392 2308294 .. 2308316 +  -4.6  -2.74999   GGGCCGGATACGAGC           AGCCGGCGCG TGT CGCACCGGGA           TCCTCTTGCCAATTA
    ebB137  10  91 459 2304927 .. 2304943 +    -8   -4.7254   ATGTGCCCATCTCGC              GACGAC CGACC GTCGTC              TTTTTGATCAGCCAT
      tsaR   8  52 166 2294915 .. 2294941 +  -2.9  -3.73302   CTGTTCCGCGGGCCT        GCCGTACCAGCG GAAG CGCTCG-ACGAC         TTCTTGCATCTCTTC
      caiB   6  61 343 2236168 .. 2236186 +  -5.2  -4.08692   CATCTGCAGCATGTT             CAGGTTCA TCT TGAGCCAG             TTTTCGACCGCCTTC
   ebA3784   3  49 431 2231296 .. 2231322 +  -5.8  -3.01712   CGATGAAGAGCTCGA        CAC-CCAGCGC CTTCAA GCGCTGGAGCG         TCTTGAGCGCGCCGA
   ebA3766   5  93  30 2221582 .. 2221597 + -11.8  -4.34402   GGCTGAAAGACAAAA              CGGCGC TTCG GCGCCG               TTTTGCTGTCCGGAA
   ebA3753   5  60 198 2213134 .. 2213145 +  -7.2  -3.65522   CCGGCGAAGAGGAAG                GCGC CGAT GCGC                 TTGTTGCCGTCGGTA
   ebA3747   8  52  13 2209902 .. 2209922 +    -6  -3.28712   TGAACGCCCTCCTCG            GCGGCCGT CGGTA GCTGCCGC            TTATCCCGCGAGGCG
   ebA3723   7  59 349 2195014 .. 2195026 +  -4.7  -3.85698   TTTCGGCGAGGATCA                GGCTC TTG GCGCC                TTTGTGGCGGACGAC
   ebA3695   9 100  46 2179355 .. 2179381 + -13.6  -4.89567   GGCGCGGCGGCAAGA         CCCCCGTCAGGC ATT GTCCGGCGGGGG         TTTTGTCTTTTCGCC
   ebA3670   1  41 443 2167915 .. 2167929 +  -3.5  -2.82895   CTGCGCACTCGACCC               GTTGC CGAAC GCGAC               CTTGTTGCTGACGAC
   ebA3654  10  56 -35 2161593 .. 2161632 +  -6.5  -3.40522   TTGCTCGCCGGCCAG GTGCGCGGGCGGTTGATCG TCGA CG-TCAACCG-TTGAGCAC  TTCTCCTGCGGGCGT
   ebA3654  10  56 461 2162089 .. 2162117 +  -3.2  -3.91897   GTGCGGATGCAGCCG       CTC-GCGACGTAGC GCA GCTG-GTTGCCGAG       TTTGTCGATGACGCC
   ebA3624   4  57  18 2148310 .. 2148355 +  -2.4  -4.09685   AAAGCTCGTCGACCG CTTC-CGCTGGCAGCCGATTC AGCGC GAAGCGAACGCCTGCGCGAAG TTTTCCGGCGTCAGG
       gdh   2  49 397 2144567 .. 2144583 +  -4.4  -3.28712   CGCGATGATGCAGCA              CCTTGT TGTGC ACGAGG              TTGTGCAGCAGCGCG
   ebA3606   8  56 292 2130720 .. 2130735 +  -6.8  -3.36518   GAGCGGCACGAAAGC              GGTCGC GAGC GTGACC               TTGTACGCGTTTTCG
     modA1   4  56 352 2124372 .. 2124390 +  -8.1  -3.02511   CGCGAGCCGATCGCG             CCGACGT AGAAC GCGTCGG             TCTTCAGCGCGTCGA
     rhlE1   9 100 119 2107768 .. 2107797 + -21.5   -5.1971   GCCGGGATGAAAAAA       GCGCGGAACCGCG ACAA TGCGGTTCCGCGC        TTTTTGCTTTTTGGT
      actP   5 100  55 2087139 .. 2087164 + -15.5  -4.69549   CGGTGAACGGCAAAA         CGGCGACGACCT TCC AGG-CGTCGCCG         TTTTGCTTTTGCATT
      cycH   5 100  -2 2081194 .. 2081231 +   -20  -3.53091   GACCGGCTCCGCAAC   TAGCGCCGT-CGTCCGC GAGAG GCGGGCGAACGGCGCTA   TTTCCGGGAGGACGT
       cho   5  43 151 2068571 .. 2068581 +  -2.4  -3.17075   CGCGCGAGAAAGTCT                 CCGG GGT CAGG                 TTGAGTTGCGAGGCG
       cho   5  43 265 2068685 .. 2068699 +  -4.2  -2.57244   GCGCGACGCGCTGGG               TCGAGC TGC GCTGGA               TGCATTGCTCCATCC
   ebA3471   7  61 469 2058091 .. 2058112 + -10.1  -2.70932   CTGGTCGAGGCGCTT           CGGC-GCGTC GTC GGCGCTGCCG           TCCTTGAGGCCGAGA
   ebA3458   2  59  88 2050279 .. 2050303 +  -4.8  -3.95324   TGCCAGCACCCCGAT          GGTCGGCGCC CAGTC GTCGCCGGGC          TTCTTCTTGCGCGTG
    ebB110   8 100 474 2047820 .. 2047875 + -24.8  -3.09831   CTGTGTGTGAGGCGT GAAGAGACTGTTCCAACGGGGCCGCC TGCA GGCGGCCCCGTTGGAACAGTCGGTAG TCATTTTAACGTGAA
   ebA3395   8  60 345 2018387 .. 2018404 +  -2.6  -4.24342   GCAGCGCGTCTCGGA             GCCGAC CACTTC GTCGCC              TTTCTTGATCGCGCC
   ebA3386   5  63 363 2012337 .. 2012365 +  -8.7  -3.28712   CGTGGCGCCCGAGCA        TCTCGATGAGGCG GGA CGCCTCGGCGCGG        TTGTGCACCGACACG
     ebD77   7  49 420 2006865 .. 2006877 +  -6.2  -3.07043   TCCGACACGGCCCGC                GCGC GATCG GCGC                TCTTCGCCTCGTGGC
   ebA3370   5  50 118 2004307 .. 2004319 +  -6.2  -3.14693   GTCCGCCTCACGCGC                GGCC TCCGC GGCC                TCTATTCCTGGTAGC
     ebD76   8  75 -47 1993583 .. 1993608 + -13.2  -2.94137   GCGCTGTTCGCCCTC         GCCGCCACCG CGCTGT CGGCGGCGGC          CTTTCTGCGCTGGTT
   ebA3346   7  59  21 1991254 .. 1991265 +  -4.4  -3.87815   TCACGAGCAACAGGT                CTTG CATG CAAG                 TTTCTGGCCATCGAG
      istB   4  51 213 1988022 .. 1988034 +  -4.1   -3.6968   GAATGCGCATTCGGG                GATCG CCG TGATC                TTGTTGGACTTCTCC
      plsC   5  57 160 1972037 .. 1972050 +  -4.5  -3.73042   CGCTCGCACACACCC               GC-CCG CTG CGGCGC               TCTTTTGGTCCACCG
   ebA3300  11  64 159 1968667 .. 1968682 + -11.8  -2.66395   CGGTCTCCTCGTCAT              GCGCGG CCTG CCGCGC               CTTGTCCTCGTCGAT
   ebA3281   6  57 -47 1953549 .. 1953572 +  -9.4  -2.74192   TTCTGGTTTCAATCC          ACGCCCCCCG TCAC CGAGGGGCGA           TGCTCTTCGCACGTA
   ebA3281   6  57 404 1954000 .. 1954016 +    -5  -3.76641   GATACGCCGCAGTCG              CCGGCG GCCGG CGCGGG              TTTCAGTGTTGACAT
     tnp30  11  64 248 1935713 .. 1935738 +  -8.3  -3.61398   GGTGCAGCGTCGTGG         TGTGACTGCGCG TGT CGCGTGGTC-CA         TTGTTGCCGAACACC
   ebA3235   9  64 237 1931634 .. 1931660 + -10.9  -2.62616   GCGAGCGCCTGCACG        CG-CCACGG-GCG GAA CGCGCCGTGGTCG        TAATGTGCGGCGTCC
     tnp29   5  57 177 1924672 .. 1924692 +  -9.7  -2.80016   TACACGCCATCAGAC            CGAGCGC CGCGCAT GCGCTCG            TCGTTGATCGTGGCG
   ebA3208   8  57 268 1918372 .. 1918389 +  -5.5  -3.57792   TGTCTCGAGGCCCAT             CGGCTCT TTGT AGGGTCG              TTTCGAGCTGAGTGC
      metH   6  68  46 1904902 .. 1904923 + -12.3  -2.52464   TCGCGCGCTGAACGA           GC-GCGTGGG TCG CCCACGCTGC           TCGCTTCGACCGAAG
      pchF   3  58 390 1892006 .. 1892020 +    -7  -3.44186   CACCGCATAGTGCGT               GCCGCC CAT GGAGGC               TTCCTTGATCTCCTT
     korB2   3 100  27 1880976 .. 1880999 + -13.2  -5.40072   CGCAGCCGAAAACGC          GGAAGGAGGC GCAA GCCTCCTTTC           TTTTTTTGCCGACCA
   ebA3118   7  60  56 1859718 .. 1859732 +  -5.6  -3.72893   TCCGGCGAGCAGGTG               GCCGAG CCG CTGGGC               TTTGGTGCGCAGGTA
      rlpA   4  62 105 1845702 .. 1845729 +  -5.4   -3.9243   TTACGCCCGTATAAT        TCGCTCCCTCGC TGCA GCGATGTGGCGG         TTCTTTAAAAAGTTG
   ebA3075   6  63   8 1835234 .. 1835246 +  -6.9  -3.77177   GCGGCTGAGCATCGC                GCTGG CGC CCGGC                TTTGCATGTGTTGCT
   ebA3069   7 100 268 1833336 .. 1833362 + -13.1  -5.29445   CGCGCCATAGAATAA         TGGGTTAGGTC ATTCA GACCTAGCCCA         TTTTTGTTCTTGGCC
   ebA3059   5  89 118 1829414 .. 1829433 + -11.4  -4.22652   TTTCCATGACGTGCT            GGCGGTGC ACAT GCACCGTC             TTTTCACTGATGTCG
      phoR   3  55 109 1803756 .. 1803774 +  -5.8  -3.55563   ACCACCCGCCGGGCA             GCACCAGC GAC GCCGGGGC             TTTCAGCGCTGGCGT
      atpC  10 100  25 1798567 .. 1798589 +  -9.9  -5.30616   CGAGCGAAAGAAAAA          GGGCAGCTCC GTCA GGA-CTGCCC           TTTTTGTTTGCGTGC
      rdgC   5  82 346 1779541 .. 1779570 +   -15   -3.1505   CAGCCCCATCGACTT       GAGCAGGCCGAG GCGCTG CTCGGCCTGCGC        TTCGTGCCCCATGAT
      mucD   3  60 396 1768870 .. 1768895 +  -7.5   -3.5774   GCCGCACGCATTGGG         GTGCTGTCGCCG GCG CGGCTGC-GCAC         TTTCGCCAGTTCGGT
     topB2   6  67 222 1764607 .. 1764651 +  -8.3  -3.70902   TCGCCGCCTCGTGCC ATTCCCCGGCGAGCGGCGGCG GTT CGCAGACGGTCACCGGGCAAC TTTCGATCTGCAGGC
   ebA2947   3  60 412 1754813 .. 1754854 +  -9.3  -3.04144   GCGACACCGCGAGCC CG-CGCGCATCGAGCACGGC GAT GACGCGCTCGATCAGCGACG TCTTGCCGCTGCCGG
   ebA2924  10  73 114 1742695 .. 1742714 +   -10  -3.58162   GGCCCGGGCATCAGC            GGCCGGGCA GTT TGCC-GGCC            TTCATTTCGTCATGC
   ebA2910   7  68 366 1732610 .. 1732637 +  -9.1  -3.69333   GTTCGATCATTTCCT        GGG-CGAAGGCC ATGTA GGCCTGCGTCCC        TTTGGCTGCCTTGTC
   ebA2904   2  57 466 1729929 .. 1729962 +  -9.3  -2.78596   GGGGTGTGCAGCGGC     GCAAGCCGGACGCTG CCGA CTGCGACCGGCCGGC      TCTCGTCGACGGGTA
   ebA2897   6  62 107 1727418 .. 1727437 +  -7.8  -3.41878   CATTGCCGGCATGGG            CCGGGC TTGCGAGC GCCCGG             TTGTCGATTACACCG
   ebA2887   3  52 251 1720644 .. 1720672 +  -7.9  -2.52516   CTGCGCTTGGCAACG        CCGCCGCCGCGCG TGT TGCGCAGCGTCGA        ATTGGTGGTCGGGCA
   ebA2872  11  68  19 1713352 .. 1713362 +  -2.4  -4.65168   CCCGTGTGTCAATGG                 GGGC GCC GCGC                 TTTTTCCGGTGTGGT
      istA   5  60 268 1704480 .. 1704497 +  -5.5  -3.72984   AAAGAGACAAGTCTT             GCGCAAA ACGC TTCGCGC              TTTAACTCCTTATAC
       can   2  50  14 1675681 .. 1675693 +  -6.2  -3.14931   GAGACCGGGGCAGTT                GCGG CCGGC CCGC                TTCATCGCGGATCAC
   ebA2774   6  61 375 1653340 .. 1653360 + -10.4  -2.78712   ATCCTGAACCGTCCG            TCGGCGTC GGTCA GGCGCCGA            TACTTGAGTTCGCCG
      trkA   3  51  46 1629681 .. 1629692 +  -3.6  -3.56325   GCTGTGCTCCGACCG                GCGG GTTC CTGC                 TTCTACTTCTGAAAG
      mscL   1  45  62 1610098 .. 1610122 +  -3.4  -3.14211   CGCCTCAGGCGTGGT          CGCCGACGTA CGGAT TGCTGCGGCG          TTCCTCGCCGAACGT
      mutY   4  77 333 1602668 .. 1602689 + -10.9  -3.61103   CCATCACGCTCCAGA           CG-TTCGGCG CGG CGCCGAAGCG           TTTCCGGTAGCGTTC
   ebA2686  10  68 113 1596637 .. 1596658 +  -7.3  -4.11484   TTTGCTAAGCCGCTC           TCAAGGGTT CGCT AACCCATGA            TTTTCAGCCGTTGCG
      istB   5  71 197 1593916 .. 1593936 +  -6.7  -4.16016   CTTTCGCGGCATAAA            CGGGCCGAT GAA ACCGGCCCA            TTTATTCCACGGTCC
     istBp   3  60  52 1590020 .. 1590061 + -10.7  -2.64695   GCTCGCCGTCGCCCT TGC-GCGCCAGGAAGCCGCC GAG GGTGGCGATCAGGCGCAGCA CTTCGTTGATGGTGG
   ebA2659   7 100 292 1583412 .. 1583433 + -12.3  -4.63479   AGATTCAAGCACTTA           GGCCAGTTC TCAC GGACTGGCC            TTTTGCTTTCTGGTC
       fpr   1  39 -66 1572177 .. 1572235 +  -2.3  -2.78463   GCGCAAGCTGCTCAA TCGTCTCGGCTACAAGCTGTCG-CGCCGC GCG GCTCCGGCG-CAGCTCGTCGTCGAGAACA TGTGGTGAGAAAGCT
   ebA2602   6  56 405 1549498 .. 1549518 +  -9.7  -2.57931   GAGCACCTTGAAGCC            GCGCTCG ATGTCGG CGAGCGC            CTTGTAGCGCGTGAC
   ebA2590   0 NONE
   ebA2536   1  54 148 1524272 .. 1524284 +  -3.3  -3.78775   GTCGCGCCGAACCGG                CGTGC TAC GAACG                TTTCCTCGTCAACCA
   ebA2528   5  54 464 1520290 .. 1520321 +    -5   -3.5764   TACACCGAAATTCTC      GTCGACG-GGTCGTG GTA CAAGGCCACGCCGGC      TTTCAACCTCGCCTT
     ebD63   0 NONE
     ebB78   2  55  59 1508303 .. 1508332 +  -5.6  -3.53091   GCCACTTGTGCATCT       CGCGTCCCAGCGG CCAAT CC-CTGGATCGCG       TTTCCGGCGCGCACT
   ebA2491   9  76 216 1500102 .. 1500129 +  -9.2  -4.08692   CCAGATGTTCAGCCC        GCTG-GCCTGC TTGCGGT GCAGGCCCAGC        TTTTCGAAACGCTTC
       int   8  68  48 1495291 .. 1495308 + -12.7  -2.57344   CTTTCTTCTCATCGA             CTCGCCC TTGA GGGCGAG              CTTGTGCGCGGCGTG
       int   8  68 368 1495611 .. 1495658 + -11.1  -3.04144   GCACGTAGTAGGCCG CGAGGCCCTGCCGGCACGC-CGC GTTG GCGAGCGCGCAGGC-GAGCCACG TCTTGCCGCTGCCGG
   ebA2441   3  49  56 1470489 .. 1470504 +  -5.4  -3.06133   GCCACTCGCGGACTA              GGCAAT CTAT GTTGCC               TTCACTGGCACGTTG
   ebA2418   0 NONE
   ebA2394   0 NONE
     tnpF8   3  56  61 1422448 .. 1422464 +    -3  -3.86015   AAGGAACCGTCACCG             C-CGATG TCTT CATCGAG              TTTCTGAAGCGCCTC
      tcs2   2  43 116 1404598 .. 1404610 +  -4.8  -2.73364   GATCTGTCCGGTGGG                CCAG CGTGC CTGG                TGCTTGACCTGCGAA
     tnpF7   2  52 348 1399171 .. 1399187 +  -7.9  -2.56596   CTTTTTCGGGCGCAG              CGGGCGG ATT TCGCCTG              TCAGTTCATCAAGGC
     ebB68   5  43  15 1387076 .. 1387089 +  -4.5  -2.61106   GCCCGCGAATAGGCG               CGAGGC ATT GCC-CG               TCACTTGTCCGTCTG
     ebB68   5  43  90 1387151 .. 1387163 +  -4.7  -2.62396   GGTATGGCGGGAGCG                GCGGC AGT GCCAC                TACTGTCCGGCCGTA
     ebB68   5  43 383 1387444 .. 1387455 +  -4.4  -2.57132   ACGTACCAGATCTTC                CAAG GGGA CTTG                 CTTGTGAACGAGCAA
      hemN   0 NONE
      parE   4  65 123 1360708 .. 1360722 +   -10  -3.13475   GGTGGCGCTGCAGCG               GCCGAA CGC TTCGGC               TTCGCTCTCCAGTTG
   ebA2281   2  47 217 1345022 .. 1345036 +  -2.8  -3.53444   AGAACGTACGGATCT               GCCA GCGGAAA TGGC               TTTCCAGCCAGGTGC
      lysA   6  63 165 1339600 .. 1339613 +  -9.5  -3.29471   GCTGCGGGTCCGGAT               CGCGC AACA GCGCG                TTGGTGTGCTCGGCG
      ackA   7  82 168 1320819 .. 1320838 +   -15  -3.16564   ACGGCCTTCGCGCCC            TGCGGGCC GGTC GGCCCGCA             TTCGTCCACTCCCCG
      dhaL   7 100 124 1314572 .. 1314591 +   -15   -5.0133   CGCGGAAGAGTTTCA            CGGACGGC CTTG GCCGTCCG             TTTTTTCACCGCGTG
   ebA2210   4  52 282 1296848 .. 1296888 +  -4.6  -3.53012   CGGCGTGGTGGTCGT CGG-CGAGGACGGTGTCACG CTG CGGGACTTCGAC-TCGTCCG TTTCGAACGCGGAAA
      lysR  13 100 133 1294257 .. 1294310 + -21.9  -2.64794   CACATCAAGTTCGCC G-ACGCGGC-GCTGCCGCCGGACCGG CGAAA CCGGTCCGGCGGCAGCTGCAG-GTAC TGCTGTCGCGTTCAG
   ebA2155   6  77  30 1267778 .. 1267828 +   -11  -3.66921   CCGCCAGGCTGGCGG GCGACGGCAGGGCCGGCCGCGCG CTAACT CGTTCGGTCGGCCCCGTC-TAGC TTTCGCCTTCGCGTT
   ebA2131   2  54 124 1252445 .. 1252460 +    -4  -3.73775   ATCTCGATGACGAGG              TGCAGCG GAT CGCT-CA              TTTGGTCGCCCTCGC
   ebA2127   7  89 104 1251259 .. 1251289 +  -4.5  -5.17353   CTCGAGGTGTACCTG       CCCCCCCTAGGTG ATCAG CGCCTTGGAGTGG       TTTTTTCCTGGATAT
   ebA2122   8  68  48 1247564 .. 1247581 + -12.7  -2.57344   CTTTCTCCTCATCGA             CTCGCCC TTGA GGGCGAG              CTTGTGCGCGGCGTG
   ebA2122   8  68 368 1247884 .. 1247931 + -11.1  -3.04144   GCACGTAGTAGGCCG CGAGGCCCTGCCGGCACGC-CGC GTTG GCGAGCGCGCAGGC-GAGCCACG TCTTGCCGCTGCCGG
       bfr   3  61 145 1239026 .. 1239047 +  -8.7  -3.21924   AAAGCGATCACGTGG           TCGGCATCC AGGC GGATTCCGA            TGTTCTCGCCGATGG
   ebA2085   8  64 384 1227872 .. 1227925 +   -11  -2.63901   CCGGGCTGTCGCGCA TCGCCGAGCCCGACG-GCG-CGTCG AGCCTGC CGGCGCCGCACG-CGGCCGCGGCGA GTTCCTTGATGCGCT
     ebD50   6  54 172 1200380 .. 1200394 +    -7  -3.18264   CGCCTCGTCGAGCGT               GCGGGC CGA GGCCGC               TTCGTGAATCGCGGA
   ebA2019   4  63  93 1192294 .. 1192339 +  -6.7  -3.76224   TCTCGCCCCGCCGAA CCGT-GAGGCGATCGCTACGCG ATG CTCTTCGCGATCGACGCGACGG TTTCGTCGATGAGCC
      istB   3  60  30 1189798 .. 1189810 + -10.5  -2.52543   AGCGCCCCTGCGGTC                GGGCC TTC GGCCC                TCCCTTCGGGGCGCT
      trxB   5  54 279 1176234 .. 1176248 +  -3.5    -3.737   GCCGAGCTCCTGGGC               GCGCT TCTGC AGTGC               TTTGATGGCGCGTTC
      trxB   5  54 301 1176256 .. 1176275 +  -7.1  -3.18582   TGCAGTGCTTTGATG            GCGCGTT CGCGGT AGCGCGC             TTCGTGCCTGGCCTG
     ebB57  13  72 177 1166271 .. 1166289 + -13.8  -2.56596   ACGACCGGGAACAGG             CTGCGCGC GGT GCGCGCGG             TCGCTTCCTGCGCGG
      ompC   3  56 -19 1155015 .. 1155027 +  -3.3  -3.95153   CGAGCCTCATGGTCG                GCGTG AAT CACAC                TTTCTGAGTCGTTCC
   ebA1944   6  50 386 1143298 .. 1143312 +  -5.6  -3.15861   GTGATCGCGAGGGCA               AGTCGC TCG GCGACA               TTCGTGCGGGTCATC
     tnpF4   4  59 -28 1129791 .. 1129807 +  -9.3  -2.89881   CCTGCCGCCGACGTG              GCGCCTG CGT CTGGCGC              TATCTCGGATAGGTC
    c2A308   8  62  15 1117810 .. 1117820 +  -8.2  -3.53012   AGCGCCCCCAGGAAA                 CGGC TTT GCCG                 TTTCCGCCCCCCCGA
    c2A179   8  70  22 1100649 .. 1100687 + -12.4  -2.90075   GGCTCACGAGAGCCG   AAGTCTCTTTTGCCCGCG AGC CGCAGGCAAAGGAGACGC   TATCCTTCGCCGAAA
   ebA1879   4  65 131 1091998 .. 1092049 +  -5.7  -4.08394   AACAGCGAGCCGAGC ACG-C-CGCGCACGATCTGCCGACC GACC GAACTGCCGATCGTGCGCGCGACGG TTTTCGCCGCGATAT
   ebA1855   7  60  38 1081314 .. 1081325 +  -5.8  -3.75738   ACGCGCGGCGTGTCC                GGCT CCGC AGCC                 TTCTTGATGATGATC
   ebA1855   7  60 212 1081488 .. 1081499 +    -3  -4.15044   GCGACCGCCAATAAT                TGAA GCGC TTCA                 TTTATTGAGCGCGCC
   ebA1814   3  52 221 1058245 .. 1058257 +  -6.9  -3.02144   CGGATACGGCAGATA                CGCCG AGG CGGTG                TGTTCCCACACGTCG
   ebA1787   2  68  90 1045502 .. 1045521 +  -6.4  -4.08216   GGATATGGAATCGTT            CGTGC-GCA TCG TGCAGCGCG            TTTTCGCCGAGATGG
   ebA1781   2  48  26 1040021 .. 1040036 +  -5.4  -2.84098   GATCCGGCATCGCGC              GG-CGCT GAA AGCGGCC              TGGTTCATTGGCGCA
      pilU   3  57 125 1035046 .. 1035073 +  -7.6  -3.18681   GAACAGCCGGCATTC        GAGCGCGCCGTT GAAG AGCGGTGTGCGC         TTGCTCGCCTTGAGC
      pyrX   8  58 140 1030135 .. 1030157 +  -6.8  -3.55444   GCCCGCCCCTTCGAT           CCGCACGCGT TTC GCGCGCGAGG           TTTCGCCACTGAGAA
      mgtE   5  79 405 1014324 .. 1014367 +  -8.7  -4.25104   CGGCGTCGTTCGCCG CCGCGGCGAGCCCCGTGACG AGTTG CGTCGTGCG-CGCGCCGAGG TTTTCGTAGAAACCG
   ebA1715   3  48 330 1001387 .. 1001398 +  -7.2  -2.53641   ATCGATGCGGATCTT                GCCG AGCC CGGC                 CTTGATGGTCAGTTC
   ebA1694   3  84  43  991180 ..  991214 + -16.6  -2.74012   TACGTAGCAACTACA    CGAAGGCCACGGGCT CCCAAA AG-CCGTGGCCTTCG     TAGTTCGCATCATCG
   ebA1663   4  82 255  972810 ..  972855 + -12.6  -3.57144   CGATATCGAGGCTGC CGTCGCGGCCGACGC-GTC-GCT CGC AGCCGGCAGCG-CGGCCGCGGCA TTTGCCGGTGCCGAC
      kdtA   4  57 158  961209 ..  961243 +  -6.2  -3.60792   CGTGTCGTAGCGGGC     GCGAGCGAGCTGGCGC AAG GTGTCGGCGAGCTGGC     TTTGCGCATTCAGCA
   ebA1629   6  64 458  955175 ..  955208 + -11.7  -2.62983   GCCTGCAGCACGAGC     TGCGCCGCTTCGTGG ATCG CCATGAAGTAGCGCG      TGATCTCGGGATGCG
   ebA1600   4  65 344  938716 ..  938728 +  -4.8  -4.21098   GGAATGTCGTGCAGC                CAGG GCACG CCTG                TTTTGCCGTTGGTGT
   ebA1573   5  89 122  924067 ..  924119 +   -17  -3.13432   TAGCCGGGATGCTTC GGGTTGAGCGCAATGGC-GCGGTCG ATAT CGGCCACCGCCGCTGCGCTTGACCC TTGCATGCTGTTCAG
      vapL   8  66 401  919538 ..  919550 +  -9.1  -3.53091   AGAGTGATCTGCATG                GCTGC GTC GCAGC                TTTGCGCCGGCACGT
   ebA1543   8  89 273  911095 ..  911137 + -18.5  -3.05343   GGCCAGCGCTTCAAG CTGTAGTCGATGGCGC-GCG CCAG CGCCGCGCCATCGGCCACGG TCTTGCGGGTCTGCA
      wcaJ   7  51 -34  906284 ..  906294 +    -4  -3.67775   TCATCGCGCAGACCG                 CATT GAA AATG                 TTCTTCGATCGCAGT
   ebA1490   0 NONE
   ebA1479   9  62  28  880357 ..  880369 +  -3.3  -4.24342   CTCATCAGTTTCTCG                GCAGG GGC CGTGC                TTTCTTCGTGCGCGC
   ebA1454   8  62   6  867354 ..  867371 +  -3.3  -4.21322   CCTTGCCTGATCTCC             TCGCGGA GCCA TCGGCGG              TTTGCTTTCTGTTGC
   ebA1434   4  90  27  848575 ..  848605 + -14.6  -3.61398   GAGCACCCTCGCGCT       ACGCGCGGTCCCGC CAT GCGGGACTGAGCGC       TTCTTGGGACGGCCC
   ebA1427   3  61 387  841771 ..  841787 +  -9.3  -3.13343   TGGGTGCGACGACTG              CGCGGCG CGC CGCCGGG              TTCCGTCGTTGCAGT
      secF  10  62 297  834772 ..  834784 +  -6.2  -3.85879   GACTGCCAGCGAGCC                GGCC TGCCC GGCC                TTGTTCTCGATTGTG
      coaD   2 100 306  819922 ..  819939 + -12.7  -5.04249   GATCGGGCAGGCAAA             GCGCACC GCAA GGTGCGC              TTTCTTTTTTCCGGG
   ebA1383   4  41  -2  812933 ..  812949 +  -2.1   -3.1247   CCGGCATTCGAAGCC              TGACCCG GAC CGGACCA              TTCCGTCTCCGCAGT
   ebA1383   4  41  19  812954 ..  812975 +  -2.9  -3.06133   GGACCGGACCATTCC           GTCTCCG CAGTCCCC CGGAGCC            TTACGTCAGGCGTTC
   ebA1369   1  48 -28  805311 ..  805335 +  -4.2  -3.14132   GCTTCGGTCCCGAGC         CGTACTGGGAC CGCA GTCCC-GCGCG          TTAGTCAGCCGGCAG
   ebA1350   9  68 365  797582 ..  797599 + -12.7  -2.57344   CTTTCTTCTCATCGA             CTCGCCC TTGA GGGCGAG              CTTGTGCGCGGCGTG
   ebA1323   5 100  30  781205 ..  781218 +  -9.5  -5.95166   CACCGCATCAAAAAG               CCCCG CTTG CGGGG                TTTTTTTTACTTCCG
      hisC   4  68 138  764981 ..  765018 +  -9.8  -3.31792   CGCGGCCGAGCGTCT   GCGCGCCGGCTTCG GATATCTGCA CGATGCTGGTGCGC    TTCTGGAAGTCGTAC
   ebA1283   2  50 -12  758059 ..  758097 +  -6.5  -2.76509   CCGACCGACACCCCC  TGCCGAGCGCTGATCGCG CTTG CGCGTCCAGCGG-CGGCC   CTTGCTTATTTCCGG
     ebB36   2  44 110  731156 ..  731170 +  -2.8  -3.14132   GTGGCGCGCGAACGC               GAGG CCGAACT CCTC               TTCATCGGCAGCGAG
   ebA1210   1  43 -34  709706 ..  709737 +  -4.9  -2.62184   GGGCGCCGCGCTTCA      GGCTGCGCGCTGC CCCGCC GCGACGAGCCGCC       TGATCTGCGGCACGC
      dadA   5  57 180  699270 ..  699286 +  -2.2  -4.07568   TCTTCAGGTGGTTGC             GCG-CTG CTGA CGGACGC              TTTTCCGCAGGCGGC
   ebA1174   7  71  51  685668 ..  685699 +  -5.7  -4.29738   CTTGCTGCGTTGCTC      CGGCGCTCTTCAG AACTTC CTGCAGCTCGCCG       TTTTCATACATCTCG
      hemF   5  56 -40  672866 ..  672882 +  -3.6  -3.85698   CGGGCAGCGCCGAGG              CGCGTC TATAC GACGAG              TTTCTCGCCCCGCGC
   ebA1135   7  79 240  657745 ..  657794 + -15.5  -2.72344   TATTGCGCAGCGTCT TGCGGCGCTGGCCGAACGCGGCG GCGA CGACGCGCTCGAGCAGCGCCTCG TCCTTCGCGGTGCGC
   ebA1085   7  49  33  631122 ..  631153 +  -2.9  -3.62046   ATTCGTGCGCTTCAC      TCCTGGCCAGCGTC CATCT GTTGC-GGCCACGA      TTCTTCGAGCAGTAC
      bioC   5  49 423  624865 ..  624894 +  -2.8  -3.54741   GGCATCGAGCAAATG       CGCTTCCAT-CCG AAGCC CGGCGTGCAGGCG       TTTCGCCACCTGCTC
      gpsA   7  60 450  621686 ..  621714 +  -8.8  -3.01712   GAGATCGAAGCCGAG        CGGGCGCACG AGATGCAGG CGTGCGCCGG        TGTTGGCCGCGAGCC
      ribD   3  57 412  613484 ..  613504 +  -7.6  -3.14132   GGAACAGTCGAGCAC           CAGGTCCGC CGCA GCG-ACCTG            TTCGTCGAGCGCAGC
   ebA1022   4  50 411  599737 ..  599757 +  -6.7  -2.71712   CCGGCCGCTCGTCGA            TGCCGCGGC ACA GCCGATGCA            GTTTCGCACCGAAGC
    ebA983   5  57 374  580280 ..  580319 +  -5.5  -3.59262   CTCCGTCGACGAGCG  CCTCGATCTCGCACGGC ATGTCC GGCGTGCGGTAGCGCGG   TTTCGCGGTGTACAC
    ebA966   4  60 163  567115 ..  567134 +  -2.1  -4.15543   TGAAGCCTGCTGTAA            GGC-AGGG ACCAG CCTTCGCC            TTTTCAGCCTGTTTA
     ebB31   5  60 421  557329 ..  557340 +  -7.2  -3.60296   CTCGTCCGAGGCCCG                CGCG AGTT CGCG                 TTTGACGTCGAGGTC
    ebA932   7  81  32  553450 ..  553469 + -13.6  -3.27476   AGGCTGAAAAGAAAA            CGGGATGC AGCA GCATCCCG             TTCCTGCTTCACCCT
      nirS   2 100  42  522843 ..  522863 +   -14  -5.41143   ACCGCGAGATGCAGA            CGGCCAGC TCAAC GCTGGCCG            TTTTTTTCAGCCCTC
    ebA875   8  85  14  513196 ..  513233 + -18.5  -2.56596   AGCGGCTGCGGCGCC   CGAGCC-CTGAGCCGCGC CGC GCGCGCTTCAGTGGCTCG   TGCCTTCCTCGCGCA
    ebA864   5  90  30  504082 ..  504109 + -14.3  -3.43853   AACGCCCGCAAAAAA        CAAAGGCCAGT CCTTGA ACTGGCCTTTG         TATTTGAATCATTGG
      istA   4  57 375  502005 ..  502015 +  -8.2  -3.21099   CGATTCGCTGCAGGT                 CGGC GTT GCCG                 TTGGTGATCGCCGCC
    ebA849   8  72  19  497386 ..  497404 + -11.7  -3.35813   GGTTGCGAGGACGGA             GGCCGAG TTCCC CTCGGCC             TTCGTTGCGCTCAGG
      aceK   4  66 451  489558 ..  489598 +  -9.6  -3.55801   CCCGTGACGCATTCA GTGCTTGCCGGTGCTGCCG AACC CGGCTGCGCCG-CGATCGC  TTTGCGGGAATTCAT
    ebA828   7  60 181  480808 ..  480822 +  -9.2  -3.08173   GTAGGTCACGACCTT               GTCGCC GAT GGCGGC               TTCCATGCCCTTGAT
      istB   7  58 213  454777 ..  454791 +  -7.1  -3.54459   AATGCGCAGTTTTTC               TCGGC TCGAT GCCGA               TTTCGCAAGAATTGA
      mltB   7  50  47  447378 ..  447388 +  -6.8  -2.71731   CCGCGAAATGCCGCG                 CCGT TTG ACGG                 TCCTTCGCAACTGGC
    ebA772   5  95  23  442828 ..  442843 + -11.8  -4.72272   TTCCGGAACGAAAAA              GCCGGC GCAA GCCGGC               TTTTTCATGAGCGAA
     ebB20   4  57 120  436300 ..  436323 +    -8  -3.14132   AATTTCTGGTTGATT          ACCGGCCCGA AGAC TCGCGCCGGC           TTGATCGAGAAAGCC
    ebA753   5  80 299  434183 ..  434195 + -10.5  -4.09685   CCCCGCTGTAAAAAC                CGCGC ACA GCGCG                TTTTACGCGGTCGCG
    ebA725   7  84  19  416999 ..  417018 + -10.7  -4.14541   CGCGGAACGAAACAA            CGGCGGT CTTCGA ACCGCCG             TTTGTGTGCTTGCTG
    ebA682   9  62 -36  402329 ..  402342 +  -5.9  -3.85518   TGACGTTGCGCCGGT               GGTCG CGCC CGGCC                TTCTTCGTTCGTATT
    ebA642   5  64 255  375789 ..  375812 + -11.6   -2.5844   GATCACGAGCTCGAG          CGTGCGCCGG TCGT CCGGCGCGAG           ATTCCTGTCCTCTCC
    ebA625   3  54 438  367080 ..  367092 +  -6.9  -3.21912   CTCAACCTCCAGCAT                GGCGG GAG TCGCC                TTGATGGCTTCGGGC
      tnaA   8  65  18  356756 ..  356810 + -11.9  -2.80074   CTGGGCCCAGTAACC GGCGGCCGTGCGGAAGGGGTGGCGGC CGCC GCAGCGGCCCCGTCGGC-CGGATGCC TCCTGTTCTCGAGCG
       glk   1  43 108  344168 ..  344206 +  -2.3  -3.25356   CGCCTCGCGACACGT  CACGATCGTGAAGCG-GC CGAT GCGCGCGTCGTGATCCCG   TTCCTCGATTTCGAT
     tnp13   3  74 222  335719 ..  335731 +  -6.9  -4.34402   ACAGCGCCAACTGCT                CCGGC GCC GCTGG                TTTTCCTATCCCCAG
      istB   9  93  57  330578 ..  330596 +   -16  -3.58159   GCTCACAAAATCAAG             CCACCGGC TTT GCCGGTGG             TATTTGACTTTTTAA
      putA   3  46 -26  320947 ..  320991 +  -4.2  -3.05384   GCCGCCGGAGGCAAT GCCAGCCTGA-TGGCGC-TCGG CGC CTGATGCGGCGGTCAGCCCGGC TTCACTCGCCGGCGA
    ebA544   7  73 364  315121 ..  315147 +  -4.2  -4.67353   GGGGGTGTTCGCATG         GTCCGGGTGCGC CAT GCGCGCCAGCAG         TTTTTCGATGACTGC
    ebA536   8  85  49  309581 ..  309605 + -12.1  -3.78934   TTCGCGGCCCGGTTC          AGGAGTGCGCG ACG TGCGCACTCCG          TTCTTGTGCAGGAGG
     tnp9A   4  70 320  299819 ..  299832 +  -3.8   -4.4891   TACGACAAGCGCTCC               GCCA TTCACT TGGC                TTTTCTCCTGCTCGC
    ebA508  11  60   3  292625 ..  292645 +  -5.3  -3.80625   AAGGCGACAGTAGTA            TTCCCCTGC AAA GCCGCGGAA            TTTACATTATGAGCA
    ebA503   7  52 252  289882 ..  289893 +  -5.8  -3.29461   CAATGCGCGCTTACA                CTGG CCGC CCAG                 TTCTCACGCGGATTG
    ebA488   7  46 313  281059 ..  281070 +  -5.8  -2.60075   AGTTGGCTGGATATT                GTCG GTGC CGAC                 CTTGATTCGGCGAGG
      istB   2  43 234  271224 ..  271234 +  -4.6  -2.79501   CCTGTCCAGACAATC                 GGGG CCA CCTC                 TCTCATCGACCTATC
    ebA449   1  46 469  265171 ..  265181 +  -4.6  -3.01712   GATCGGCAGCAATTC                 GTCG ATG CGGC                 TGTTGGGCCAGGCCG
    ebA405   6  47 298  243639 ..  243653 +  -2.7  -3.43604   GGTCGAGCCGCTGAA               GGGCG ACTAC CGCCG               TTGATCTTGTCATGT
      istA   7  48 258  234784 ..  234794 +  -4.6  -3.21276   ATCACGCTACGTCGT                 TCCC GAT GGGG                 TCTTCTGGGCGAACG
      istA   7  48 292  234818 ..  234841 +  -5.2  -3.14564   GCGAACGGCACAACG          TTCGGATTCG CGGG CGGAACCGGA           TTGATCCAGCGCTCG
      istB   3  60  30  225742 ..  225754 + -10.5  -2.52543   AGCGCCCCTGCGGTC                GGGCC TTC GGCCC                TCCCTTCGGGGCGCT
      nuc1   4  62 447  218765 ..  218777 +  -5.5  -3.91674   GTTCCAGTACTTCTT                GGCAG TGT CTGTC                TGTTTTCTCTCTGCG
    ebA324   4  65 402  205499 ..  205510 +  -7.2  -3.89971   TTTCAACAAGATGTC                CGCG GCTT CGCG                 TTTCATCTCGTTGTC
     tnpF2   7  68  45  186736 ..  186746 +    -4  -4.49958   GCTCCGCGACGAGGA                 TGTT TAC AACA                 TTTATTTGGTGAAAT
    ebA213   8  69  66  129882 ..  129913 +  -8.1  -3.90112   GGTATTGGTTTCCAT      GTGGC-TCACTCCT ATTCA ACGAGTGATGCCAC      TTTGATTACCGGCAA
    ebA196  10  68 319  121200 ..  121217 + -12.7  -2.57344   CTTTCTTCTCATCGA             CTCGCCC TTGA GGGCGAG              CTTGTGCGCGGCGTG
    ebA163   1  43 179   95405 ..   95461 +  -4.9  -2.78384   CCGTCCGAAGGATGA TCGCGGCTCAGCTCTGACTCCGGCGT CGCACT GCGACCGAGTCCG-GCTGCGCCTCGC TGTCCTCCACCGGGA
    ebA152   1 100  45   86120 ..   86145 + -13.2  -4.15044   CCTCCCCCTTCAATC         CCGCGCCGGC ACCGCG GCAGGCGCGG          TTTCTTCGCCGAGCC
       lpd   8  86  27   73853 ..   73870 + -14.1  -3.45027   TCACGGAGCAAGCAC             GGGGCGC TGCG GCGCCCC              TGTTTCATCCGGCCT
    ebA108   8  76 196   55565 ..   55596 + -13.1  -3.35798   CCCTATAAAGCAAAA      CAGCGCATCACAC TGCGAT GTGTAATGCGCTG       TTCTAACTACCAAAT
      tnp4   2  78 242   53029 ..   53060 + -13.8  -3.14132   AAATCGTACGCTGAC      GGCTTCTCGCAGAC CTTC GTTTGCGAGAAGCG       TTGCTGAGAAGGCGG
     ebA54   6  78 282   31545 ..   31565 + -10.3   -3.9461   AGGTTGTCCACGTCG            CGCTCGAGC ATG GCGCGGGCG            TTGTTGTTGGCCGCG
       int   3  52 282   12085 ..   12097 +  -5.5  -3.30124   CACGTACCGGTCGAG                GTGCT CGG AGCGC                TTGTGCCCCGTGACG
     p1B57   9  57 303   24954 ..   25002 -  -2.9  -4.13767   CGGCCTATGGGAAAA CTGCGGCCGATCGCACGATGAAG CGC CTGCAGCTTCTGGTCGACCACAG CAACGGCTTCGATCT
     p1B57   9  57 250   25027 ..   25055 -    -3  -4.08216   CGATCTTGCCGAAAA        GGACGCCGAG TTGCGTGGC CTCGGCGATC        TCTCCTCGACCGGTT
       int   2  56 363   59736 ..   59746 -  -6.8  -3.37464   GGATGAATTCGATAA                 GCTC GTC GAGC                 GATTCGAACTCTTCC
    tnp1P1   4  57 311   65289 ..   65300 -  -2.2  -4.06903   AAGGTGCAAACCAAA                GTCA TTAT CGAC                 GCAAAATAGATTCAA
    p1B136   7  54 433   68751 ..   68773 -  -3.5  -3.79909   TTAAATGACGAAGAA          CTACCGCAGTG AAG CACT-CGGT-G          CTATCCACGAGACAA
    p1B186   5  48 287  105440 ..  105451 -  -4.4  -3.21276   GGTGGCCGCAGAACA                GCTT GGTA AAGC                 GTATCAGCTTGGGAT
    p1B199   5  67 432  113212 ..  113247 -  -8.3  -3.71284   GCTTGACCAACACAA    CCCCGTAGCGCACCGT ACTCA ATGGTGC-CTATGGGG    TTTTCTTTTGAGGAG
    p1B206   4  71 -53  117262 ..  117299 -  -5.5  -4.33928   CATTGCAAAGATAAA   CGGTTATCCTTCCTGGCA CAT CGCCGCGAAGGA-AGCCG   GACGAAAAAGCGCTT
    tnp1P2   3  46  61  125467 ..  125485 -  -4.5  -3.05463   ATTTTCTTCAGCGAA             CCGCC ATTTTGCTA GGCGG             TGTCGCTCCGTTTTC
    p1B243   4  60 373  131290 ..  131308 - -10.3  -2.60615   ACGTTCGCGAAAGAG             GCTCGTG AGCTA CACGAGC             AGGAAGCCGTCGGAA
    p1B254   5 100  25  135879 ..  135905 - -16.7  -4.02817   CGCTCAGAAGAAGAA         TCGCCCGTCTA GCCTA TAGACGGGCGA         TTTGGCATCAAGCAT
    p1B264   3  55 177  141797 ..  141821 -  -6.3  -3.54741   GATCACCGCCCCAAA          CCGGGAGTTCA ATC CGCACTACCGG          ATTGAAAAAGGGTTT
      istB   8  68 389  142538 ..  142552 - -11.4  -3.02745   CCCAGGGACAAACCA               CCGTCC TCT GGACGG               GTCTCTCAGGGCTTC
    tnp1P3   7  89 369  147865 ..  147881 -  -4.3   -5.2696   GGAAAACGCAAAAAA              GCACGGC GCC ACAGTGC              TCGCCCACGGGATCG
    p1B285   3  61 460  152673 ..  152689 -  -9.3  -3.17075   TGGCGGGCAATTGAA              GCGCGGG TGA CCGGCGC              GGAGCAGCCGACATC
    p1B296   1  54 209  162906 ..  162923 -  -4.7  -3.58343   CGGATCATTCCGAAA             CCTGGCC ACGA GGCCGAG              CTGAAGAAGCGCACG
      terA   3  57 337  164698 ..  164713 -  -7.6  -3.21099   CGCGGTGACGAGCAA              GAAGGA CTTC TCCTTC               ATGGGCGGTTTCCTG
    p1B331   0 NONE
    p1B345   6  70 131  188267 ..  188287 -  -3.1  -4.62471   TGCAACCCTCAAAAA            CCAAGCTGG CAT CCGGCCTGT            GCAAAAACTCGCAAC
    p1B359   2  43 424  195763 ..  195815 +  -3.1  -3.05816   ACGGCATACATGCAT CGACTTCCGCTCTCGTCGGCTTTCG GTT CTCAGGCGGCCGACAGCGGCAGATG TTCGCTCGCCCGTAG
    p1B351   7  75  -5  192418 ..  192430 +  -7.7    -4.254   GGCACGAAGCCAACC                GCTTG AGC CAAGC                TTTCTTACCTCTTCC
    p1B343   3  48 444  188754 ..  188768 +  -4.2  -3.14344   GGTTTCTGGTGATCT               GCAGAT GCA ATCAGC               TTGATAAGCCGCCTC
    p1B338   4  50  44  186580 ..  186591 +  -5.8  -3.17075   CGCCTATCTCGTGCT                GTGC GTTG GCAC                 TTCCATTACAGGGGC
    p1B332   1  39 416  184853 ..  184877 +  -2.7   -2.7263   TTACTCGGAGAGCAA          GACCGCTTCCG AGC CAGGATTGGTC          ATTTACAGGGATGGT
    p1B299   6 100  31  165005 ..  165035 + -16.3  -4.08349   TCGAGGCCAGCCTGA      GGCCGCAC-AGAGA TCGT TCTCTTGTGCGGCC       TTCTCTTTTTGAGAT
    p1B283   4 100 162  153101 ..  153119 + -12.4  -5.88565   TGATCCTGATCCACG             CGCCCCTT CAA GAGGGGCG             TTTTTTTCTTCTGCC
    p1B266   4  56  49  142984 ..  142995 +  -7.2  -3.28712   TTGCGTTGCTCAGAA                GGGG CGAG CCCC                 TTCTGAGCAACGCGG
    p1B253   6 100  25  135879 ..  135905 + -16.7  -3.60098   CGCTCAGAAGAAGAA         TCGCCCGTCTA GCCTA TAGACGGGCGA         TTTGGCATCAAGCAT
    p1B240   3  57  48  131656 ..  131666 +  -4.6  -3.73953   CTCTGAACGAATTGC                 CCGC GCT GTGG                 TTTGGTCCGAATCGT
    p1B228   8  76 155  125440 ..  125452 +  -6.3  -4.63218   GATGACGCACGCAAC                TGAAC TCT GTTCA                TTTTCTTCAGCGAAC
     p1D12   1  40 277  113951 ..  113965 +  -3.5  -2.61274   CGCGGATCAGGACGA              GCAGCC TCAG GGC-GC               ATTCGTTGGCATCCA
       hns   8  95  17  107530 ..  107555 +   -14  -4.13945   TTGGAGGCAAAAAAA         CGCCCGGGAC AATGAG GTCTCGGGCG          TTTTAGGGTCAGGAT
    p1B185   6  56 255  105956 ..  105983 +  -3.3  -3.96624   TGAGCAAGTTGACCT        CATCGCTGTCC CAGCAA GGGCAGCCAGG         TTTCTCATAGAGGTG
    p1B169   3  65 171   94850 ..   94864 +  -5.6  -4.12456   GCTCGTAAGGGGTCA               CGCCAC CCT GTTGCG               TTTTCACGCTCATCT
    p1B147   9 100   3   76770 ..   76798 + -18.9  -4.55128   TGATGACCTCTGAAA        CGAGGCCGCCAAT TGG AATGGCGGCCTCG        TTTTGCTTTAGCGGT
    p1B140   4  52 308   72035 ..   72060 +  -5.5   -3.4072   GCGCTCTTGATCAGA         GAAATC-GCCTG TTT CATGCTGATTTC         TTCTGATGCAACCTG
    p1B135   2  50 304   69499 ..   69516 +  -6.9  -2.78384   GATCGGTCAGCGGAA             CGCTAGC CGTA GCGAGCG              TGTAGTAGCCGACGA
    p1B129   4  48 209   65518 ..   65528 +  -4.6  -3.18024   CGGGCTTCCGGCGGG                 GGCG CTA CGTC                 ATTTTCCTGCTCCCG
    p1B116   3  49 -48   59721 ..   59761 +  -5.3  -3.11687   AACATCCCTTCAGTT  GGATGAATTCGATAAGCTC GTC GAGCGATTCGAACTCTTCC  TTGCATGATGATTGC
     p1B71   5  76 432   34052 ..   34076 +    -7  -4.46112   CCTCAGGCAACAGAT          CGGCAACGGT CGGCA ACCGAAGCCG          TTTCTTTCCGTGCCA
     p1B62  11 100 361   29152 ..   29178 +  -9.5   -5.5074   CGGGACTGACACCAG         CCCTTCATTTC TTACC GAATTGAAGGG         TTTTTTATTGCGTTA
      recG   2  51 -13   25155 ..   25165 +  -6.8  -2.91144   CATTGGTCGTCGCGG                 GGCT GGA AGCC                 TAATTTCCGCCGTCG
     p1B37   6  57 120   17418 ..   17457 +  -9.1  -2.71712   CAGACAACAACAGGA  GGCCGCGCCCGCCGC TTTTTGGTTT GCGGCAGGCGCATCC   GTTTGGACAGAAGGG
     p1B32   5  58 279   15823 ..   15845 +  -7.1    -3.494   CAGAGGCCAGTAGCC          CGATGCCTTG GCGT CAAGG-ATCG           TTATCTCAGCGATTC
     p1B23   8  56 396   12140 ..   12150 +  -3.2  -3.96148   GCGGTCGATCGCTTC                 TCCA AAC TGGG                 TTTCTAGTGAGAGAA
     p1B12   5  50 243    5207 ..    5226 +  -6.4  -2.74192   GGTGGGCCTCGCACG            CGGGACTGT TGC ACGG-CCCG            TAGTGTTGGCGGATC
     p2A53   4  72  38   34956 ..   34973 - -12.7  -3.08464   CGACTAGGGAGCGAA             GCCGGTC TTGC GACCGGC              TTTTTTCTAGCTTGT
     p2A65   5  79 258   39806 ..   39829 - -12.4  -3.53012   GCGCTGCTGCTCAAA          CTCCCGGGCG TCAG CGCCCGGAAA           ATCAGCGGCCTGGAC
     p2A77   1  52  55   46814 ..   46828 -  -5.7  -3.28712   CGGGTTTTGGCACAA               CCTGA CGGAT TCAGG               TTGGAGCACCCTCTT
     p2A95   3  57  82   61341 ..   61357 -  -2.2  -4.08216   CCATTTTCCTGAAAA              CAGCTG CTGGC CAGGTG              CATCGCATTTCTCCC
    p2A162   7  60 -29   90112 ..   90142 -    -6  -3.72576   CGGTCTCGCAGCAAA       TTCAGGCGACAGCA GGC TGCTGACGCGCGAG       CTTTTGCGCCGCCAC
   tnp2P5B   2  52 120   99390 ..   99408 -  -4.4   -3.5393   ATGAGCTGGGCGAAA             CGCTCCTC GAA GCTGAGCG             CGGTGATGGCGGGCT
   tnp2PF7   2  50 322  103252 ..  103287 -  -5.5  -3.15249   CAGACGGTGGACGAA   CTGCTCGAGACCTGCACG GAC CG-GCAGGTCGC-AGC-G   CGACTCAACGAACTG
    tnp2P6   3  54 116  114142 ..  114164 -  -4.1  -3.75897   AAGCCGGAACGCAAA          CGAGGCGGCT CCCT AGCAGCCT-G           TCGGACTACGCCACC
    tnp2P7   4  60 301  122752 ..  122796 -  -9.7  -3.08679   TGCGTTGATGGAAGA CACCCCCGTCACAGGTTCGGC GGC GCCGAGCCGGACGCGGTGGTG CTGGATGCGATGCAG
       int   5  49 188  129782 ..  129804 -  -6.2  -3.05596   GATGTCGCGATGGAA           CGTGATGCAG CGA CTGGATCGCG           CCGTCCAGGTTGCCG
      parB   9  59 315  140110 ..  140131 -  -3.7  -4.07687   ATGCCGGCCGGAAAA           CGGC-AACAG AGC CTGTTCGACG           AGCTGGCGAGCGATA
      istB   3  49 290  144503 ..  144515 -  -4.7  -3.33696   GTCCTGGGCAAGGAA                CGCGG GGG CAGCG                GTTGCCGGCGAGCAG
    p2A277   5  56  63  154105 ..  154129 -  -9.2  -2.63596   GCGCAGCCGAGAGGA          GTGGCAGGAG GTGTT CGCCCGCCAC          GGTTCGAGCGGGCTG
      repA   5  55 208  158722 ..  158746 -  -6.3   -3.5393   AGCATCTGCTCGAAA          CCGACGGGGTC CCG GACGACGTCGA          GGTCCCGCCCGTCAC
   tnp2P11   0 NONE
      pvaA   2  47 433  174462 ..  174478 -  -2.1  -3.48105   CGAAGCGAGCAAACA              GCTCGTG GGC CTCGACC              ACTATGAGGTGCGCA
   tnp2P12   6  54 134  183240 ..  183270 -    -3  -3.85698   CGTCGTCCTGATAAA       GCGCTGACCGGGCG ATC CGTTCGGCCAGCTT       CCCCTGCTCCGCCTC
  tnp2PF14   3  61 216  197836 ..  197888 - -10.6   -2.8092   CAACAGGCGACGATA GCGATTGAGC-CAGCCGTGGGTCCGC TCG ACG-ACCCACCGCCGCGCTCGATAGC CGAGTTCCCGGATGT
      p2D3   7  71 343  213143 ..  213162 -  -2.8  -4.58663   ACCAGCCGCGAAAAA            CTCGCC ACTCTGAA GACGAG             CTTCCGGCCGGAAGG
   tnp2P14   4  51 163  200441 ..  200454 +  -3.7  -3.58343   AACTGACACGCTTTC               CCGGC GGTT GCCGA                TTTAAAACTGATACA
    p2A337   5  57 426  185986 ..  186000 +  -8.5  -3.24386   TCTACAACCGCCAAC               GGCGC CACTC GCGCC               TTGCTACTAACTTTT
      istB   2  66 331  174838 ..  174873 +  -8.9  -3.53012   CGCTGTTGACGATGA    GCGACGTGGGC-AGCC GCGGA GGAGAGCCCGCGTCGC    TTTCAGCGCGCCGAG
  tnp2PF12   2  50 322  168456 ..  168491 +  -5.5  -3.15249   CAGTTCGTTGAGTCG   C-GCT-GCGACCTGC-CG GTC CGTGCAGGTCTCGAGCAG   TTCGTCCACCGTCTG
   tnp2P10   8  64 349  164973 ..  164985 + -10.5  -3.06183   AGGATCCTTGCAACC                GGCGG CCT CCGCC                TTGGGTGCAGGTGAG
      istB   8  70 209  158528 ..  158547 +   -10  -3.55071   GGATCGATTCGAGGC            CGCCGCGCT CGA AGC-CGGCG            TTTCGAAGGATCTCG
    p2A254   6  58 282  144990 ..  145010 +  -7.5  -3.42395   AGCCGGAGAATGGCT            GGTTGGCCG TGA TGGCCAAAC            TCTTTCGCTCGTAGC
      rumB   3  51 214  140533 ..  140551 +  -3.7  -3.63515   CTTCAACCAGGCCCA             GCCCTCG GTCGG CGGGCGC             TTGTTGAGGATCAGC
       int   9  56 -18  130019 ..  130030 +  -3.6  -3.85698   CAAGAAGTTCAGGAG                CTGG TCTC CCGG                 TTTATAGCGCCCGGG
    p2A143   5  45  76   83258 ..   83270 +  -4.7  -2.87463   GCGTGTCGGACTTGA                GCACC GCC GGCGC                TGTATCCGGGGGCTT
   tnp2PF3   4  49 -18   66201 ..   66224 +  -2.4   -3.6279   GGCCTTCCTCTGCCT          CATGCTCAAA AGAC TTTGAACAGG           TTCTTAGGGAAATTT
   tnp2PF2   3  50 225   61317 ..   61327 +  -5.4  -3.14848   TTGAACAGGTTCTCA                 GGAA TTC TTCC                 ATTTTCCTGAAAACA
     p2A76   5  57 160   46942 ..   46963 +  -8.1  -3.13475   GTAGCTTCGAAACCG           GATC-GCTCA CCC TGAGCCGATC           TTCCATCTGAACTTG
     p2A60   7  61  44   39674 ..   39702 +  -5.2  -4.06904   GCCGCGGTCATTTCA       CGTCGGGGTCAGG CGCA CC-GACCGTGGCG        TTTGTGATTCAATCG
     p2A60   7  61 269   39899 ..   39934 +  -4.7  -4.07568   GCCAACGGCGTTGGC   CTACGCCTTCCCGTCGC CGTC GCGACCG-A-GGCGCAG    TTTTCCCGGGCGAAC

SUMMARY

771 putative operon ends contain 4099 possible terminators.
Percent operon ends hit by terminators of confidence >= x:
	x	#>=x	hits>=x	%hits>=x
	100	77	71	68	9 %
	99	77	71	68	9
	98	77	71	68	9
	97	77	71	68	9
	96	77	71	68	9
	95	85	77	74	10
	94	85	77	74	10
	93	94	85	81	11
	92	94	85	81	11
	91	98	89	83	11
	90	104	95	89	12
	89	116	106	99	13
	88	119	106	99	13
	87	119	106	99	13
	86	124	108	101	13
	85	135	117	110	14
	84	139	121	114	15
	83	141	123	115	15
	82	152	132	124	16
	81	158	134	126	16
	80	171	142	133	17
	79	182	151	142	18
	78	190	158	148	19
	77	197	165	153	20
	76	226	186	163	21
	75	231	189	166	22
	74	243	200	174	23
	73	261	214	186	24
	72	268	219	190	25
	71	284	235	203	26
	70	299	246	211	27
	69	312	257	216	28
	68	371	307	250	32
	67	377	312	254	33
	66	393	325	263	34
	65	438	365	283	37
	64	473	393	302	39
	63	509	418	315	41
	62	553	453	333	43
	61	601	493	356	46
	60	681	559	394	51
	59	741	601	413	54
	58	766	621	424	55
	57	886	716	469	61
	56	990	799	496	64
	55	1042	836	507	66
	54	1176	949	539	70
	53	1205	966	544	71
	52	1417	1138	582	75
	51	1476	1178	597	77
	50	1598	1274	618	80
	49	1897	1486	654	85
	48	2056	1591	669	87
	47	2207	1705	675	88
	46	2412	1831	684	89
	45	2573	1946	690	89
	44	2688	2020	699	91
	43	3138	2336	722	94
	42	3235	2407	725	94
	41	3543	2636	735	95
	40	3751	2772	740	96
	39	3936	2896	746	97
	38	4041	2967	747	97
	37	4099	3007	748	97
	36	4099	3007	748	97
	35	4099	3007	748	97
	34	4099	3007	748	97
	33	4099	3007	748	97
	32	4099	3007	748	97
	31	4099	3007	748	97
	30	4099	3007	748	97
	29	4099	3007	748	97
	28	4099	3007	748	97
	27	4099	3007	748	97
	26	4099	3007	748	97
	25	4099	3007	748	97
	24	4099	3007	748	97
	23	4099	3007	748	97
	22	4099	3007	748	97
	21	4099	3007	748	97
	20	4099	3007	748	97
	19	4099	3007	748	97
	18	4099	3007	748	97
	17	4099	3007	748	97
	16	4099	3007	748	97
	15	4099	3007	748	97
	14	4099	3007	748	97
	13	4099	3007	748	97
	12	4099	3007	748	97
	11	4099	3007	748	97
	10	4099	3007	748	97
	9	4099	3007	748	97
	8	4099	3007	748	97
	7	4099	3007	748	97
	6	4099	3007	748	97
	5	4099	3007	748	97
	4	4099	3007	748	97
	3	4099	3007	748	97
	2	4099	3007	748	97
	1	4099	3007	748	97
	0	4099	3007	748	97
