# Supplementary material for: Rapid, accurate, computational discovery of Rho-independent transcription terminators illuminates their relationship to DNA uptake
Source: Genome Biol. 2007 Feb 21;8(2):R22. doi: 10.1186/gb-2007-8-2-r22 (PMC1852404; doi:10.1186/gb-2007-8-2-r22)
Supplement: Additional data file 2 — As described in the text, the entire robust tail-to-tail region is searched; if the region is less than 500 nt, then the 500 nt downstream of the stop codon is searched (stopping if a gene start is encountered). In the case of ties, all terminators with the high score are output. [file gb-2007-8-2-r22-S2.zip › Bacillus_anthracis_Ames_0581.ttperf]

GBAA_pXO1_0007   5 100  25    3476 ..    3499 - -12.6  -4.53705   AATGGGTAGATAAAA          GGTACTGAAT GCAG ATTCAGTACC           TTTTCTATCTTTATA
GBAA_pXO1_0027   6 100  27   26227 ..   26264 - -15.9  -4.39287   TTAACCATACTAAAA   TAAGAAGACGTGTTCTA TAAA TAGAATACGTCTTCTTA    TTAATGTACTTTTCT
GBAA_pXO1_0045   2  72  -7   38240 ..   38291 -  -8.8  -3.02263   ATACTCTGTTGAAGA CAAACTAAGCCACCCTTTAGAG GAAGATGG CTAGCATGGGTGGCTTAGTTTG TTGCAAATAGCTTTG
GBAA_pXO1_0056   6 100 107   48568 ..   48625 -  -8.2  -5.41143   CATTTTGTAAAAAAA TATACT-TTAAGTTGATG-G-ATGTGGGG TAC CGCCACATGCCCATCAACTTAAGAGTGTA AACAAACTGAACTCT
GBAA_pXO1_0063   5  62 420   51481 ..   51492 -  -4.4  -4.15788   AACGCTTTGAAGAAA                CAGA TGAC TCTG                 ATACAACAATAAAAT
GBAA_pXO1_0071   2  66 106   61285 ..   61298 -  -2.4  -5.07107   TAAAGTTTCAAAAAA               TGGT TTTGCT ACCA                AATCATTTTTTCTCA
GBAA_pXO1_0082   5 100 371   71453 ..   71477 - -17.2  -4.15669   AATGGATAAACCAAA          GGCACACCCC TTAAT GGGGTGTGCC          TTTTTTCGTAGAAAG
GBAA_pXO1_0102   6  93  39   86714 ..   86743 -  -9.5  -4.65584   ATAAATGATATAAAA       CAGGTAATTGT GATTACAA ACAATTACCTG        TTTTTTATTTTTGAT
GBAA_pXO1_0117   6 100 365  100435 ..  100463 - -16.3  -4.24123   TTAAGAATTTTAAAA        TTATGGTAGTCTT AAT AAGACTACCATAA        TTTTAAAATGTGGGT
GBAA_pXO1_0126   4 100 103  110027 ..  110055 - -11.8  -4.24294   ATCAAGCACTTAAAA        GATGGTTCCGAT ATTCA ATCGGAGCCATC        TTTTTTAATGTCCAC
GBAA_pXO1_0137   5  71 145  118731 ..  118748 -  -8.5   -2.8806   AAATTTTTTTATACA             CTCTTCA TTAT TGAAGAG              TCCTATTGTATGCTT
      traX   5 100   4  133096 ..  133120 - -12.3  -5.48514   ATTAAGAAATAAAAA          CACAGAGAAAA TAA TTTTCCCTGTG          TTTTTATTTCTGTTT
GBAA_pXO1_0161   5  72 138  141143 ..  141158 -  -4.8  -4.91357   AAATATACAACAAAA              TATAAG GTTA CTTATA               AACATGATACATATT
GBAA_pXO1_0167  12  88 246  147421 ..  147438 -    -7  -5.28826   AAATCTTATAAAAAA             GACGCT TTTTAT AGCGTC              TTTTTTATCGTTTAA
GBAA_pXO1_0171   5 100  16  148973 ..  148996 -   -14  -5.07567   GCATACGTCAAAAAA          CCGAAATCTG AGCT CAGATTTCGG           TTTTTTGACGTATGC
GBAA_pXO1_0179   6  54 -12  154716 ..  154730 -  -4.4  -3.56643   TTTACATTCTTTAAA               TTTTAT TTG ATAAAA               TGTTTTTTAATGAAA
GBAA_pXO1_0185   3  71  40  157603 ..  157619 -  -6.7  -4.10161   ATACAAAAAAAGTAA              CATATAT ACT ATATATG              GAAAATGATGGAGGA
GBAA_pXO1_0193   1  50 148  162781 ..  162793 -  -4.9  -2.67244   CCATATCGAAAGTGA                TTTGT CAT ACAAA                TTGTCAAAATAGCCT
GBAA_pXO1_0201   4  48 148  169109 ..  169151 -  -4.3  -2.71144   CATTTTGTGCAATTA TTTATAGGGGTGGAGATATA TTAA TATATCTCCACCC-TATTTG TTAAAACATTCAATA
GBAA_pXO1_0207   7 100 226  173977 ..  173997 - -11.3  -4.15545   AGAAAAATAAAAAAG            GAATCCTTA TAA TAAGGATTC            ACCCCAGGAAATATA
GBAA_pXO1_0207   7 100  43  174153 ..  174180 - -12.1  -5.06089   AAATCACAAATAAAA        TAAGGACAGCC TGATAT GGCTGCCCTTA         TTTTATTTTTAATCT
GBAA_pXO1_0206   2 100 236  174153 ..  174180 +  -9.9  -5.32396   AAATCACAAATAAAA        TAAGGACAGCC TGATAT GGCTGCCCTTA         TTTTATTTTTAATCT
GBAA_pXO1_0200   5 100  40  169116 ..  169145 + -18.1  -3.67877   TGCAATTATTTATAG       GGGTGGAGATATA TTAA TATATCTCCACCC        TATTTGTTAAAACAT
GBAA_pXO1_0178   4  54  12  154229 ..  154240 +  -4.4  -3.46647   GTAAGATTGCGGAAC                GATG TTTA CATC                 TCTTTACTACATCAC
GBAA_pXO1_0170   5 100  41  148973 ..  148996 +   -14  -5.07567   GCATACGTCAAAAAA          CCGAAATCTG AGCT CAGATTTCGG           TTTTTTGACGTATGC
      cyaA   4  50 309  125319 ..  125330 +  -2.2  -3.91087   CTCGAGGGTTTATTT                TTGG TTGC CCAG                 TTTCATATGCTTTGG
GBAA_pXO1_0134   1  44 261  117748 ..  117764 +  -3.7  -2.63703   TATTTGGAGAGCTTA              CGTTG TATTTAT CAACG              ATTATAGATGCTTCT
GBAA_pXO1_0125   7 100 134  110027 ..  110055 +   -14  -5.21709   ATCAAGCACTTAAAA        GATGGTTCCGAT ATTCA ATCGGAGCCATC        TTTTTTAATGTCCAC
GBAA_pXO1_0116   9 100  65  100435 ..  100463 + -16.3   -4.1721   TTAAGAATTTTAAAA        TTATGGTAGTCTT AAT AAGACTACCATAA        TTTTAAAATGTGGGT
GBAA_pXO1_0116   9 100 132  100502 ..  100551 + -19.7  -3.94438   CTGTATCGACTGAAT TGCACCAAAAAACCCAATTCC ATTACACG GGAATTGGGTTTTTTGGTGTG TGTTTTGTTAGCATA
GBAA_pXO1_0116   9 100 386  100756 ..  100783 +  -7.1  -5.82036   CTTTTATCTGTTTTG        GTGCGAAATCT GTTGAG GGATTTTGCAC         TTTTTTATTTGTTGT
GBAA_pXO1_0070   4 100   2   61007 ..   61024 +  -7.7  -5.75538   CAACGTTATGCTAAA             GGAATCC TTAT GGGTTCC              TTTTTATTTTTTCCA
GBAA_pXO1_0062   6 100  64   51962 ..   51985 +  -8.2  -5.63103   CGATAATTATGTAAA          TAAGCTGTCC ATCT GAACAGCTTA           TTTTTTTGCTTAGCG
GBAA_pXO1_0055   4  70 343   48806 ..   48821 +    -4  -4.94222   CAAAGATAGTTTTCT              TCTCAT ATCT GTGAGA               TTTTTGTCCATTCTT
GBAA_pXO1_0044   8  77 436   38654 ..   38667 +  -8.1  -3.79747   GCAAAACTTAAAGGA               GGGGT AAAA ACCCC                TTTACTAATAGATGG
GBAA_pXO1_0029  10  72 423   28719 ..   28757 +  -8.5  -3.06798   TCTTCTTACTTTTAA  TTTAAAGAAAGTACCTAT TTTA AT-GGTACTCTCTTTAAA   TATATCTCCTATTTA
GBAA_pXO1_0026   7 100  28   26233 ..   26258 + -11.3   -4.0156   ATACTAAAATAAGAA         GACGTGTTCTA TAAA TAGAATACGTC          TTCTTATTAATGTAC
GBAA_pXO1_0018   5  60 456   15519 ..   15529 +  -2.6   -4.7254   ATCTAATTTACTTGT                 TAAT AAT ATTA                 TTTTTGATAAAAGCT
GBAA_pXO1_0006   2 100   3    3476 ..    3499 + -12.6  -4.76423   AATGGGTAGATAAAA          GGTACTGAAT GCAG ATTCAGTACC           TTTTCTATCTTTATA
GBAA_pXO1_0001  13 100 -42     512 ..     539 + -13.6  -3.29144   GGTTATCAAGTCGAA        GAAAAGGCACTC AAAT GAGTGTCTTTTC         TTATGGACAAAGTAA
GBAA_pXO2_0047   2  40 373   39783 ..   39799 -  -2.3  -2.62735   ACACTTTTGAGAGTA              TATGATA TTG TTTCATA              ATCCGTAATACTTTT
GBAA_pXO2_0047   2  40  84   40074 ..   40088 -  -2.2  -2.74605   TTCTCCGAAAACTCA               TTTAAA CCA CTTAAA               AGACCGATTAAAGGG
GBAA_pXO2_0058   4  58 198   47032 ..   47044 -  -3.5  -4.21768   TAACTAAGCCTAAAA                TATAT ACC ATATA                TTCCGCTAAAAATAT
GBAA_pXO2_0073   2 100 429   59921 ..   59954 -  -8.3  -5.34309   ACTAGTAAATAAAAA     CGAGACAAAATCT CATTCAAC AGAATTTGTCTCG      TTTTTATAAATTTCA
GBAA_pXO2_0089   8 100 450   72535 ..   72572 - -24.5  -5.14985   TTAAAGATATAAAAA   CAGCCATTCTTTCATGG GTAC CCATGAAAGAATGGCTG    TTTTTGATGAAAATT
GBAA_pXO2_0089   8 100 187   72806 ..   72835 -    -8  -5.84432   GAGAACATAAAAAAA       TAGAGTGCAGAA TCTTAC CTCTACACTCTA        TTTATAATCACGATT
GBAA_pXO2_0097  12 100   6   78718 ..   78739 - -11.7  -5.02074   TGAGCCGTTAAAAAA           GAAGTACCA TTTT TGGTACTTC            TTTTTTTATATAGAA
GBAA_pXO2_0102   2  90  81   84842 ..   84865 -    -6  -5.64421   ACCCCAAATAAAAAA          GCGCCATAAC GGTT GTTATAGTGC           TTTTTTAACTTCGCT
GBAA_pXO2_0108   4  57 131   89829 ..   89844 +  -6.2  -2.78463   AAAATCATTTTTTCC              GCTATA CCGT TATAGC               TGTAATAAAAAACAT
GBAA_pXO2_0101   4  83 246   84842 ..   84865 +    -6  -5.16572   ACCCCAAATAAAAAA          GCGCCATAAC GGTT GTTATAGTGC           TTTTTTAACTTCGCT
GBAA_pXO2_0096   7 100 273   78718 ..   78739 + -11.7  -5.71712   TGAGCCGTTAAAAAA           GAAGTACCA TTTT TGGTACTTC            TTTTTTTATATAGAA
GBAA_pXO2_0088   8 100  70   72535 ..   72572 + -24.5  -4.73388   TTAAAGATATAAAAA   CAGCCATTCTTTCATGG GTAC CCATGAAAGAATGGCTG    TTTTTGATGAAAATT
GBAA_pXO2_0114   3  58 337   60727 ..   60740 +  -3.9  -3.99481   CTGTATAACTGTCAA               TGATA ACAA TATCA                TTATATTTTGGTAAA
GBAA_pXO2_0061   2  72  16   51799 ..   51839 +  -7.2  -3.89346   AAGTATTGAGAATGA CTTAAAAG-GGT-TCTCATA TAT TAAGAGATACCCCTTTTAAG TTTATAAAATCAGAA
GBAA_pXO2_0055   2 100 393   44962 ..   44999 + -10.8  -4.56358   ATATAACGAAAAAAA   CGCTATTCTTTTTGTA GAAAAA TACAGAAAGGATGGCG    TTTTGTATGACTCTA
GBAA_pXO2_0045  12 100 233   39245 ..   39287 + -15.2   -3.6716   ACCTATTAAAACACC TAAACCATCTATTCCCTAAA TTC TTTAAGGGATAGGTGGTTTA ATTTTTCTTGAATTC
  GBAA0014   3 100   5   22434 ..   22451 - -12.7  -4.92783   AATTTAGTAGAAAAA             CCCGTGC GTAT GCACGGG              TTTTTTATTTTACAA
      abrB   5 100  -2   40800 ..   40825 - -13.5    -5.252   CATGTCGATAAAAAA         TAAGCTTCTCA TAAT TGAGAAGCTTA          TTTTGCTGTTTCGAT
      gerD   4 100  13  142583 ..  142624 - -17.7  -5.26119   TGCGCAAAAATAAAA TAATAATGAGTGGACGATA CATA TATTGTCCACTCATTATTA  GTGTTATTATTTTTA
  GBAA0167   3 100  35  169667 ..  169684 -  -7.7  -5.68438   GGAGTAAACAAAAAA             GAGCCTA TACG CAGGCTC              TTTTTCTTATTTATA
  GBAA0184   6 100  -2  185177 ..  185198 - -11.7  -5.42514   GCAGAAACGAAAAAA           TAACCTTGC CTGT GCAAGGTTA            TTTTTTCTTCTTGCC
  GBAA0190   9 100   2  191119 ..  191140 - -13.1  -4.89966   ATATGTAAAAATAAA           GAAGTAGGC AACC GCCTACTTC            TTTATTTTATTTCTC
  GBAA0194   4 100  17  193244 ..  193263 -  -7.9  -5.56263   AGCATAAAATAAAAA            GGTATCC TCGGTG GGATACC             TTTTTATTAGCACTT
  GBAA0200   3 100  21  199838 ..  199863 - -15.5  -5.33848   ATTAGAATTAAAAAA         CCCCTGAAGCA TATG TGCCTCAGGGG          TTTACTAATAGATTA
  GBAA0206   6 100  38  203758 ..  203782 - -12.9  -5.04601   GGGACAAACTAAAAA          GCTGCTTGTCT ATA AGACGAGCAGC          TTTTTCTATATATAA
  GBAA0212   5 100  34  206305 ..  206328 -  -9.6   -4.7889   AGAAACATTTAAAAA          GACGACCG GGCATAGA CGGTCGTC           TTTTTCTATATAAAG
  GBAA0223   1  43  83  212161 ..  212181 -  -2.5  -3.01497   TTATTTGAAAGGATA            GAAGTGTTA TTT TAGCCCTTC            TTATTATAGAGAAAT
  GBAA0229   5 100 200  218329 ..  218360 -  -9.6  -4.78661   AGTGAAAAATGAAAA      GCGAATTCTTTCAGT TTT ACTGAAGGA-TTCGC      TTTTTTATACTGCTA
  GBAA0229   5 100 -24  218555 ..  218584 -  -8.7  -6.09196   TTGAAAACAAAAAAA       CAGAGTTACAGCTT TAC ACGCTG-AACTCTG       TTTTCTTTTTGTGTG
  GBAA0249   4  81 -22  237438 ..  237481 - -10.7  -2.92171   CAGATGTGGAAATTA TCGATGGTGC-GAGCT--TTTA TAT TAAATGAGCTCTGCACCATCGA GTTTTTTTATTAATA
  GBAA0256   2  65  30  244077 ..  244094 -    -7  -3.45396   AATAGTAAGAGAAGA             GAGCAG ATGAAA CTGCTC              TTTTTTTATAGGGCA
  GBAA0262   4 100 421  253990 ..  254015 - -13.5  -4.37092   AGCTTGTGGATAAAA         CCCATATTATC TGTT GATAATATGGG          TTTTATTGTGTATAT
  GBAA0262   4 100  19  254380 ..  254417 -  -7.9  -5.50723   GTACTAAAAGAAAAA   GATGTCGCAT-AGTCAAA AAT CCTGACTTATGAGACATC   TTCCTTATTTAAATA
  GBAA0273   6  84 111  271582 ..  271598 - -10.9  -3.11178   CAAGCAAGCTTAAGA              CGAGTCA GAA TGACTCG              TCTTTTTTGTATGCT
  GBAA0300   2 100   4  308512 ..  308533 - -14.5  -4.74706   GTTAATATGTAAAAA           TCCCGCTGA TTCC TCAGCGGGA            TTTTTATGCATCTTT
  GBAA0311   7 100 171  319599 ..  319628 - -10.9  -5.14965   ATTTGCATTAAAAAA       CACTTACCATATA TTAC TATTTGGTAAGTG        GAACTAGCTAAAACC
  GBAA0315   8  71   7  323530 ..  323545 -    -9  -2.59458   AAGTAGAGTAATGGA              CCAGGA GTTT TCCTGG               TCTTTTTTATGAATG
      ampS   6 100  12  336896 ..  336921 - -11.9   -4.4648   ATCTGCATCATAAAA         GGCTATCTTCC ACTG GGGAGATAGCC          TTTTACTTTTATTAA
  GBAA0338   4 100  18  347522 ..  347545 - -11.1  -4.67563   GAAGAGAAAGCAAAA          GGAGATGTC ATAGCA GACATCTCC           TTTTTTTGTTGTAGC
      ahpF   5 100  21  354316 ..  354335 - -13.6  -5.32882   TAGGATTATAAAAAA            GCAGGTGC CAAG GCACCTGC             TTTTTTTACTCACGT
  GBAA0349   4 100   6  360041 ..  360067 - -15.3  -5.22006   GCAGTAGAATAAAAA         CACCCTCAAGA AAAGA TCTTGAGGGTG         TTTCTTTACGCTTTT
  GBAA0361   6  77  19  370256 ..  370279 -  -8.2  -3.95724   ATAAAAAATATAGAA          GCAAAGGTCA ATGA TGATCTTTGC           TTTTTTTGTATCATT
  GBAA0364   4  71   5  373282 ..  373303 -  -2.2  -5.42131   GAAGTATACAAAAAA           GAGCACGA GTAAAT TTGTGCCC            TTTTTTATTTTGTAG
    topB-1   2 100   8  391465 ..  391490 - -13.4  -4.70583   TTCACTAACATAAAA         GGTTCCTACC GATAGA GGTAGGAACC          TTTTTGTTTAATCAA
  GBAA0378   6  79   8  395656 ..  395686 -  -4.8  -5.14563   CGTTTGATTAAAAAA       GCACAAACCC TTTAAATTTGT AGGTTTGTGC       TTTTTCTTTAAAACA
  GBAA0385   9 100 429  404170 ..  404195 - -14.9  -5.12172   TATGAATAAAGAAAA         GGCATTAGCTT GTAT AAGCTAATGCC          TTTTCTTTGTGATTA
  GBAA0393   1  84   7  410862 ..  410877 -  -5.4   -5.4251   GTTATAGATAAAAAA              GATCCC CTAG AGGATC               TTTTTCTTATAGCGT
  GBAA0397   7 100  53  415826 ..  415862 - -14.6  -4.36411   TAGGAAGGATGAAAA    GGACTTTGGGCTGCAT AATAA ATGCAATCCAAAGTCC    TTTTTAGTTTTACAA
  GBAA0405   6 100   3  423482 ..  423507 - -16.3  -4.64383   AAGGATAAATGAAAA         GGCAATGAGGA TTAA TCCTCATTGCC          TTTTAGTTTCGCTTC
  GBAA0410   4 100   2  428835 ..  428858 -  -6.6  -5.55664   CTACCATTAAAAAAA          GCGGGTCCTT TATG AGGGACCCGT           TTTAATTGTTTCCTT
  GBAA0414   5 100  10  433585 ..  433608 -  -9.7  -5.73563   ATTAAAGTAAAAAAA          CCAAGCAAA TTTCAG TTTGCTTGG           TTTTTTATGTTAAAT
  GBAA0421   6 100   6  440829 ..  440848 - -12.2  -4.93316   CAATAACATGAAAAA            CGTCAGCT TATA AGCTGACG             TTTTTTTATAATGTA
  GBAA0427   4  56   6  447343 ..  447381 -    -4  -3.90112   GGGGTTTCAATGAAA  TTGTTGATG-GGTTTGA CCACAT TCTGACCACATCAACAA   TTTTTTTATGATTTT
  GBAA0432   6 100  16  451736 ..  451759 - -12.6  -4.67563   GAAGAGAAATTAAAA          GAAGCTAACT GAGT AGTTAGCTTC           TTTTGTAATGTAATA
  GBAA0460   3  68 305  462822 ..  462852 -  -6.2  -3.98083   GATGCAATGGATAAA       GCAATGACTAGGTT TAA AATCTAAGCATTGC       TTTTTCTTTTTAAAA
  GBAA0486  11  89   5  484017 ..  484032 - -10.4  -3.95352   TAAACAAAAATAAGA              GCCGTC AAAT GACGGC               TTTTTTATTGCAAAT
  GBAA0494   5  80  59  490671 ..  490696 -  -9.1  -3.58522   ATTAGTATGTTGAAA         TCGTACAGGTA TGTA TACTTGTACGA          TTTTTTAGTGAACTA
  GBAA0497   7  90   5  492425 ..  492440 -    -9  -4.64361   GAAAAAACATTAAAA              GCACCT ACAT AGGTGC               TTTTTTACCGTATAT
  GBAA0512  11 100 111  508459 ..  508484 - -12.1   -3.9398   GCACAATTCCATAAA         TTATGTGGATA ACGT TATCCACATAA          AAAAAGGTTCCTTAT
  GBAA0512  11 100  84  508490 ..  508511 - -11.7  -5.72616   ATCCACATAAAAAAA           GGTTCCTTA TTTA TAAGGAACC            TTTTTTCTACTCTAT
  GBAA0518   3 100  39  513025 ..  513047 -  -9.2  -5.74684   CAAGAAAAATAAAAA           CCAGAGAG CGAATAT CTCTCTGG           TTTTCATCTTTGGTA
  GBAA0529   6 100   5  519763 ..  519788 -   -12  -4.33674   AACATATAACAGAAA         CAGCTCCTTT AGCGTA AAAGGAGCTG          TTTTTTATTCGTCTT
  GBAA0538   5 100 154  531506 ..  531539 -   -14  -4.46254   GTAATATATAATAAA     GAAAGAGGCTGACG GATTTA CGTCAGTCTCTTTC      TTTGAATTACGTTAG
  GBAA0538   5 100  53  531615 ..  531640 - -13.5  -4.85822   AGGATAAATATAAAA         GGTGATTTCTT AACC AAGAAATCACC          TTTTAATGTTTAGCT
  GBAA0549   3 100  -3  548172 ..  548195 -   -14  -4.94222   AATAATTGATAAAAA          GTGATGTGCT AAGA AGCACATCAC           TTTTTATGTGTACCG
    opuD-1   6 100  64  556469 ..  556504 - -16.5  -5.27399   TAATAGAGTAAAAAA    CCCATTCATATGAAA ATGATA TTTCATATGAATGGG     TTTTATTCATTTACT
  GBAA0561   3 100  11  568346 ..  568371 -  -7.6  -5.55769   CTTCATAATAAAAAA         CAGTAGAGGA TATATG TCCGCTACTG          TTTTTTTATTTTATA
  GBAA0580   3 100 266  589693 ..  589713 - -15.5  -4.29325   TATTAATAGCTAAAA            GCAGTGCCT AAA AGGCACTGC            TTTTTTGAGATAAGA
  GBAA0596   6 100 176  610156 ..  610180 - -16.5  -4.92363   AAAGATTTATAAAAA          GAGAGGACGCA ACC CGCGTCCTCTC          TTTTTAGGTTATTCT
  GBAA0600   3 100   2  615331 ..  615350 - -12.2  -4.87389   TACCTCAAAAATAAA            GAAGGAGC ATAG GCTCCTTC             TTTATTTTTTTCTCC
  GBAA0604   7 100  37  617079 ..  617097 - -10.3  -5.46706   ATTGCAAAAGAAAAA             GGCGTGA TTTAC TCACGCC             TTTTTCTTTTTTGAA
    lldP-1   4 100   9  624284 ..  624305 - -14.5  -4.67234   ATGTAATGTGAAAAA           CACCGATCC ATTT GGATCGGTG            TTTTATTTTTAAAAG
  GBAA0614   5 100  57  627314 ..  627335 - -14.5  -3.87869   CTAATCCTGGAGAAA           GCGTTCACG TTCA CGTGAACGC            TTTAGAGGAGAAGTA
  GBAA0614   5 100  10  627359 ..  627382 - -11.8  -4.74767   AGAAGTAATAGAAAA          GACGCTTCTA AAAT CAGAAGCGTC           TTTTTTGTATTATTC
  GBAA0619   3 100   5  633171 ..  633190 - -10.8  -5.42975   TGAGATAAAGAAAAA            GACGATGA GGAA TCATCGTC             TTTTTTATTTTCGGC
  GBAA0623   7 100   7  636829 ..  636848 -  -9.3  -5.83211   GATTAAAAGAAAAAA            CAGGAGC GTTGTT GCTCCTG             TTTTTTCTATTCAAT
  GBAA0629   5 100   5  644148 ..  644166 -  -9.6  -5.45652   ACTTCTAATAAAAAA             GAGAAGCC AGA AGCTTCTC             TTTTTTAATTCATTT
     gerKC   5 100   3  649973 ..  649999 - -15.3  -4.98061   ATATACGAAATAAAA         GGTTGTATGCC TGCGT GGCATACAACC         TTTTATTTTAAGACA
  GBAA0648   4 100 -17  664813 ..  664851 - -20.6  -2.62929   TAATAGAAACAAATC   GACGAAAAAAGCTGCTTA TAT TTAGCAGCTTTTTTCGTC   TTCATACATATGTAA
  GBAA0656   3 100  10  672427 ..  672459 - -12.2  -5.73978   ATTATAAATAAAAAA      TAGCTCTTAGCAGT AAGTA AATGCTAAGAGCTA      TTTTTATGATTATTT
  GBAA0674   3 100 -15  691965 ..  691993 -  -9.8  -5.88471   TATCATTAAAAAAAA       GACAATGAT-GGA ATTA TCCTATCATTGTC        TTTTTTACTTTGTCT
  GBAA0681   6 100 -11  699648 ..  699671 -  -9.7  -5.55664   CGATTATGAAAAAAA          GCTGACAAA GTATTA TTTGTCAGC           TTTTTTTAGTATGAT
  GBAA0689   4 100   5  706168 ..  706187 - -12.2  -5.80003   CGAAGAAATAAAAAA            GATGAGGG AAAT CCCTCATC             TTTTTTAATCCATCC
  GBAA0692   3 100   8  710995 ..  711016 - -10.9  -4.16837   GAGAAGTAGAAAGAA           GGCAATCCA TATC CGGATTGCC            TTTTTCATTATTTCT
  GBAA0697   4  83  -4  716485 ..  716524 -  -9.5  -3.77489   AAGTGAAGATTGAAA  TATAAGAAGAGCTTTCC TGTTGC GGAGAGCTTTTCTTATA   TCCTTTTATATAGTA
  GBAA0714   2  50 456  733023 ..  733035 -  -4.9  -2.71364   CTACTTTGGCAATGA                CATTT AGT AAATG                ACCGATGCCTACTCG
  GBAA0719   4 100   9  737762 ..  737789 - -15.8  -4.99035   GTAGGTAGAGAAAAA        GCGTTATCTTCA TTCG TGAAGATAACGC         TTTTTCATTTAAATA
  GBAA0722   5 100   9  750129 ..  750152 - -11.8  -5.76237   TATATAAATAAAAAA          GGATCTCACA TAAA CGTGAGATCC           TTTTTTTGTTAGTAA
  GBAA0743   4  64  -2  767437 ..  767461 -    -5  -4.21827   TCAAAGAGCTTAAAA         TAGAGCCGACC TTTT GGG-GGCTCTA          TTTTACTTTTTGTGT
  GBAA0747   6 100   5  770623 ..  770649 - -18.2  -5.07652   TGTTGTAAAAGAAAA         GTAGAGCATCGA ATT TCGATGCTCTAC         TTTTTTAATGTGGTA
      scrK   4 100 -11  774209 ..  774228 - -10.8   -4.2803   GAGGGGAATGTAAAA            GCATACGA TTAC TCGTATGC             TTTTACATCTGTTAA
  GBAA0770   3  79  21  789668 ..  789705 -  -7.2  -4.39426   TACATCTGTAGAAAA   CGAATCCATTTTGA AGAAGATGAA TCAAAGTGGATTCG    TTTTTTGTATGGGTT
  GBAA0782   4 100   7  798041 ..  798065 - -10.8  -4.92385   GATATCGAAATAAAA         GGATGGTGCTG CTTG CAGC-CCATCC          TTTTATTTATGCCCA
  GBAA0796   5 100  13  811500 ..  811524 - -15.1  -4.64598   GAAGGAGCGCAAAAA          GAGTCAGCCTC AAT GAGACTGACTC          TTTTTATACGAACTA
  GBAA0808   2  77 -11  823033 ..  823054 -  -4.4  -5.27335   CGCTTTAAAGAAAAA           GAGGTCAA TTTTAT TTGGCCTC            TTTTTCTGTTTTATT
  GBAA0818   9 100   6  829704 ..  829729 - -15.5  -3.65604   AATAGTACAGAAAGA         TAGCTCGCCGC TAAA ACGGCGAGCTA          TTTTGTTATGCTTTT
  GBAA0829   4 100   9  839029 ..  839051 -  -8.4  -5.82036   AGAATAAATAAAAAA           CATCGCCAAC TAA GATGACGATG           TTTTTTCATTAAGAA
  GBAA0836   5 100   9  844400 ..  844419 - -12.2  -4.78572   TGCGAAGTAATAAAA            CCCCTTAC AACG GTAAGGGG             TTTTTGTTTTATAAA
  GBAA0839   2  73  26  846067 ..  846089 -  -7.8  -3.65046   TTTGTATGTGAAGAA           GGTACTAC TAAGGAT GTAGTACC           TTCTCCTTTTATAAT
      gapN  10 100  12  857714 ..  857741 - -13.6  -4.99035   GCATGTATATAAAAA        GAAGCTGATCCA AAAT TAGATCAGCTTC         TACATATAAGATTAA
    sasP-1  10 100  17  866070 ..  866095 - -17.7  -3.53924   CAATAAATGAAGGAA         GGTCTCAAGGC ATAT GCCTTGAGACC          TTTTTGCCATATATA
  GBAA0864   8  82   9  871245 ..  871266 -  -9.5  -3.60214   AGTGTAATGAGAGAA           GACG-CCCTA GTA TAGGGGCGTC           TTTTTTTGTTATTTT
  GBAA0868   2 100  13  875325 ..  875345 - -15.5   -4.8048   GGTGCAGAGTAAAAA            GAGAAGCCG ATT CGGCTTCTC            TTTTATTTTGGGTTA
  GBAA0872   3 100  15  880775 ..  880803 - -13.3  -4.38154   ATATGTTTTATAAAA        GGCATAAGAGAAA TAT TATCTCTTATGCC        TTTTGTTTTTTTATT
  GBAA0877   2 100   4  886173 ..  886199 - -13.9   -5.4477   AAAGGGGCAAAAAAA         TAGAAAGTGGG GGATG CCCACTTTCTA         TTTTTATTTACGTGA
  GBAA0881   3 100  43  889680 ..  889720 -  -9.1  -5.42975   TTACATAAAGAAAAA  GCCTGTCCAAAGAGGTG TGATGAC CATCTTTTTGAACAGGC  TTTTTGTATGAAAAA
  GBAA0888   9 100  48  902528 ..  902551 -   -11  -4.85433   AGATAAAGTGAAAAA          TCAGTGGGGA TTCA TCCCCGCTGA           TTTTTTAATAGAAAG
  GBAA0888   9 100   7  902569 ..  902592 -   -14  -4.21773   TTTTAATAGAAAGAA          GGCTCTTGTA CATG TACAAGAGCC           TTCTTTTTATTTCTT
  GBAA0893   6 100   4  908065 ..  908092 -   -15  -4.06904   TGACTGAAGCAGAAA        GAAGCAGCATCC AAAT AGATGCTGCTTC         TTTCTATTCTATTTC
  GBAA0896   4 100 -18  911151 ..  911177 - -13.9  -3.65529   AGATTTGTAGGGAAA         GCATAGCGTTA CGCAT TAACGCTATGC         TTTTTTGTTGCAATT
  GBAA0900   6 100 176  915438 ..  915457 - -13.6  -3.76065   TGAATAAGAAAGGAA            GGTCACCC GTGT GGGTGACC             TTTTTTGTTTGGTAT
  GBAA0920   7  79 -36  930651 ..  930673 -  -4.9  -5.19212   ATCATGAGTAAAAAA           GCTTATGTA TAACC TGCATAAGC           TTTTTTAATGTCCAT
  GBAA0938   4 100 298  947985 ..  948004 - -12.2  -4.90917   AAATGTAATTAAAAA            TAGCCGAC TCTA GTCGGCTA             TTTTTATTAGGTTAA
  GBAA0954   6 100 257  958509 ..  958536 -  -7.8   -5.4251   TTTATATAGAAAAAA        GCCTTTAGTCGT AATT ATGACTAAAGAC         TCCATTTCTCAAACT
  GBAA0963   3  95  22  966418 ..  966443 - -10.6  -4.62471   TTCAATTTGCAAAAA         GCCTTTAACT TGTTAT AGTTAAAGGC          TTTTATCATCATAAT
  GBAA0976   6  85  11  976084 ..  976111 -  -9.2  -4.10781   AATAAGGCACATAAA        GAGAAGGTACCC ATAT AGGTACCTTTTC         TAATAGTTTTTTAGC
  GBAA0984   9 100 131  982450 ..  982473 - -13.2  -4.46072   TGTAATAAAGATAAA          GCTCGCCTAC GGAA ATAGGCGAGC           TTTTTTAACATATAA
  GBAA0989   8 100 463  984395 ..  984435 - -15.8  -3.39439   ATAAAGAATAATACA  TGTTTATCAAGCTTTGGT TACAT ACCAAAGCTTGATAAATA  CAATATAAAACGAAT
  GBAA0989   8 100  78  984795 ..  984820 -  -8.5  -5.46276   AATATACATAAAAAA         GCATCC-AATTA AAC TAATTTGGATGC         TTTTTTATGTAATCT
  GBAA0989   8 100  27  984845 ..  984871 - -13.8  -3.26947   TAATCTGCATAGGAA         TAAGCGGGGG ATGAAGG CCCCCGCTTA         TTGAAATTACACTTT
  GBAA0995   5 100   3  988694 ..  988726 - -15.1  -5.29846   AATGCGAAATAAAAA      GCGTATGAAATCC AAATAGA GGATTTCATACGC      TTTTATTGTATTTTT
  GBAA1003   1  68  18  995000 ..  995036 -  -3.8  -4.89063   TGATGCAAAAATAAA    GGGCAGTACATATT TTGATGACT ACTATGTACTGTCC    CGTTTATTCTTTTTG
  GBAA1028   5  87 164 1018825 .. 1018849 -  -8.6    -4.208   GCGTAAAATGAGAAA          CACCTGAAGG CGAGC CCTTTAGGTG          TTTTTTCTCTTGACT
  GBAA1035   2 100  15 1022502 .. 1022536 -   -10  -5.05153   AGCTTAAAAAACAAA     CCACCTAGTCCCTATA TTT TTTAGGGTGTAGGTGG     TTTTATTTACACACT
  GBAA1039   3 100 132 1026724 .. 1026747 - -11.8  -3.90856   AAGGGGCGAAGTAAA          GAGGGTATGCC GAG GGC-TACCCTC          TTTATTATTTTGTTC
  GBAA1051   3 100   6 1037246 .. 1037274 - -17.6  -3.76321   AGGAATTAAAAGGAA        GGCGTCCTACAT GTGTA ATGTAGGACGCC        TTTTTTTAGAAGCCA
  GBAA1068   7 100 143 1048076 .. 1048103 - -11.4  -5.38054   TGGTACAAAGAAAAA        GGAAACACCG GCGTGTAA CGGTGTTTCC         TTTTTTGTGTGTCAT
  GBAA1073  10 100  10 1054619 .. 1054641 -   -15  -4.48483   CACAATAAAGAGAAA           CGCCTTCAAT CAT ATTGAAGGCG           TTTTGTTACTTATTC
  GBAA1077   4 100   7 1059064 .. 1059105 - -13.4  -3.92694   TAAAAGGATAGTAAA TAAACCTCTAATTTCC AAGATAGTAA GGAAATTAGAGGTTTA  TTATACTTAAAACGT
  GBAA1084   4  64   6 1066804 .. 1066815 -  -7.2   -3.0003   AAATAATGAATTAGA                GGGG GGAT CCCC                 ACTGATTATGAGTTT
  GBAA1087   7  91 325 1068756 .. 1068777 -  -3.7  -6.15717   GAAAGACAAAAAAAA           TCCTACC GCGATTTT GGCAGGA            GGCGATGAGGTAGCA
  GBAA1107   5 100  14 1086114 .. 1086137 -  -8.8  -5.34555   TGAGATGATAAAAAA          GCGCACTCAA CAAT CTGGGTGCGC           TTTTTCATAACCGTT
  GBAA1112   4 100  10 1089133 .. 1089159 -   -11   -4.8048   GTTTCAGATTAAAAA         GTAGAGCATC ACTCCTA GATGCTCTAC         TTTTTCACATCACTG
  GBAA1118   3  95   0 1092940 .. 1092965 - -10.5  -4.57341   AACTCTCCCCAAAAA         GAAAAGACGCC ACAT AGCGCCTTTTC          TACGAACAAAACGGA
  GBAA1133   7  79 143 1107574 .. 1107598 -  -8.5  -3.89235   ACGAAATAAAAGGAA          GGGGCACCTTT TGA AATGGTGTCCC          TTGTTATTTTTTGAA
  GBAA1137   7 100 361 1109109 .. 1109126 - -11.3  -5.39721   TTATTATAGAAAAAA             GGATGGC TGCT GCCATCC              TTTTTTTGTTGTCAT
  GBAA1137   7 100  -5 1109456 .. 1109492 - -19.7  -3.75024   TTTGAGGACGAAGAA    GAGTAAAAGGCCTTCCA AAA TGGAAGTCCTTTTACTC    TTCTTTTTCAACCTT
   gerPF-1   1 100   6 1119690 .. 1119708 - -11.8  -5.70761   AAAATAAAAGAAAAA             GTAGGAGA TAT TCTCCTAC             TTTTTTTACGCTGTT
  GBAA1166   6 100  10 1135587 .. 1135606 - -10.8  -5.61881   CGCTAAAAAGAAAAA            CATCCTCT GTGC AGAGGATG             TTTTTCTTTTTAGCG
      prsA   5 100 434 1137215 .. 1137255 - -13.6  -4.20106   AAAGTGGATGGAAAA  GAACTACCTTTTCTCTAA GTTTA TTAGAGGAAAGATAGTTC  TTTTTGCGTTCAGTA
      prsA   5 100   5 1137653 .. 1137684 - -15.4  -5.32699   TGAAAGATTAAAAAA      GCACAACCTTATCT GAAA AAATAAGGTTGTGC       TTTTTTAATTTCCTT
  GBAA1178   4 100   6 1144531 .. 1144553 - -10.6  -5.95539   TGTGAAATAAAAAAA           GAGTTCGGAT AAA ATCCGGACTC           TTTTTTTAGTGCTGT
      trpS   9 100 262 1151146 .. 1151159 -  -9.5  -5.38497   AGGTAAATTAAAAAA               CCGCC GATT GGCGG                TTTTTTAATTTGTTG
  GBAA1196   5 100 111 1159207 .. 1159238 -  -6.6  -5.66229   ATCAATAATAAAAAA      GGCCATTCTTCTAT TATT ACTGAAGAATGGCT       TTTTTCTACTATATA
  GBAA1207   4 100  94 1170555 .. 1170574 - -13.6   -5.2204   GAGAAGTAACAAAAA            GACGAGGG ATTT CCCTCGTC             TTTTTGTTTACATGT
  GBAA1215   6 100   8 1176025 .. 1176062 - -15.3  -4.73448   AGACAGACTTAAAAA   GGGAACAAAATTCTT-AT GTA ATGAAGAATTTTGTTCCC   TTTTTTCTTAGCGGA
    cotZ-1   2 100  29 1191884 .. 1191906 -   -15  -3.81137   TTTTAAATATGTAAA           GGTGGTAGAA ACC TTCTACCACC           CCAATAGTTTTTTAG
  GBAA1237   5 100   7 1193210 .. 1193236 - -13.9   -5.4492   TATACATATAAAAAA         GCGGTATTTCT GTATT AGAAATACCGC         TTTTTACTAGCTAAT
  GBAA1245   5 100  -3 1200115 .. 1200146 - -16.1  -4.48902   ACACATTGAAATAAA      GTAAAAGAGTGGC TACGAG GCCACTCTTTTAC       TTTGGGTTTGTCATA
  GBAA1258   7 100 -16 1212372 .. 1212396 - -15.8  -3.86481   AATAATTGAGAAGAA          GAGGGCGTTC AAAAA GAACGCCCTC          CTCTTATTTTATAAA
  GBAA1266   6 100   3 1217664 .. 1217684 -   -14  -5.54894   AATCTAGTAAAAAAA            GCACGCCG ATGAG CGGCGTGC            TTCTAATTACGTAAA
  GBAA1281   3  91 346 1232469 .. 1232515 -  -7.5  -5.30616   TTATGGAAACAAAAA GAGGACTCCCCCTGAGCCAGCTA GTT TA-CTGACT-AGAAGTAGTCCTC TGTTAACTTGTGGTG
      sinR   7 100  53 1239493 .. 1239507 -  -8.5  -6.04419   AAAATAATAAAAAAA               GCGGG TATCC CCCGC               TTTTTTTTATAAAGA
  GBAA1306   3 100  12 1253568 .. 1253592 - -15.9   -5.5762   ATGAAACATAAAAAA          GAGTCTTCTCA TTA TGAGAAGACTC          TTTTAATCTATTTAC
  GBAA1321   4 100   3 1267162 .. 1267182 - -12.7  -4.65895   GTTGGGAGCTAAAAA            CTCCAAAGT AAA ACTTTGGAG            TTTTAATGTTTCATA
  GBAA1334   4 100   5 1278072 .. 1278098 - -16.8  -3.81951   TTGGATAGTATGAAA         CCATTCTACCTA TGT TAGGTAGAATGG         TTTTTTAGTCGTTAA
  GBAA1349   7 100  24 1291112 .. 1291142 - -14.1  -4.26292   AAGATGAAAAGGAAA       GGGAGCTATTTGC TATAT GCAAATGGCTCCC       TTTTTTAGTTTGAGT
    kinB-1   5 100  -4 1297462 .. 1297482 -  -9.8  -5.50925   AAGGAACAGAAAAAA            CGTGATGA GTATT TCATCACG            TTTTTTGTATGAGTG
  GBAA1363   7 100  16 1301427 .. 1301449 - -13.6  -4.70921   TATAATAGAAAGAAA           GGATCTGTAT GTT ATACAGATCC           TTTCTTTCTATTATA
  GBAA1366   7  95   8 1302760 .. 1302785 - -10.5   -4.7033   GAATTTAACATAAAA         GCACACGATTT ATAT AGATCGTGTGC          TTTCTTTTTAAGAAA
  GBAA1379   5 100   4 1314226 .. 1314244 - -13.2   -4.9755   ATAGATAAGTAAAAA             GTAGCTCC TTA GGAGCTAC             TTTTTAATTTGTAAT
  GBAA1384   4 100   4 1316573 .. 1316594 - -13.1  -5.02323   CTATTATAAATAAAA           GGAAAAGCG TAAT CGCTTTTCC            TTTTTAATTTGAACA
  GBAA1397   9  87 245 1326208 .. 1326225 -  -9.9  -3.84266   ATATTGTACATTAAA             GGATGCA AATT TGCATCC              TTTTTTTGTTGTTGA
  GBAA1408   8 100 248 1332491 .. 1332520 - -16.6  -3.55604   TTACGTAATGAAAGA       GGAGACCTTCCT TATATG AGGAAGGTCTCC        TTTCGTATGTAAAAG
  GBAA1408   8 100  10 1332739 .. 1332758 - -10.8  -5.41359   AAGTAAATCAAAAAA            GGAGTGAA TCAT TTCACTCC             TTTTTTGATTTAAGA
  GBAA1413   5 100  10 1338156 .. 1338182 - -18.2  -5.47159   GGTGAATATAAAAAA         GAGGACTCCTTT TCA AAAGGAGTCCTC         TTTCATTTTTTAAGT
  GBAA1435   2 100   4 1357449 .. 1357474 - -12.7  -5.54907   GTTACAAAATAAAAA         GAAACCTTCCA GTTC CGGAAGGTTTC          TTTTTATTTTTCTTT
  GBAA1449   6 100 237 1371496 .. 1371513 - -11.3  -5.18726   TTTGCATAATAAAAA             GACGGAG AAAG CTCCGTC              TTTTTATTATGTGGT
  GBAA1449   6 100   7 1371728 .. 1371743 -    -9  -5.63517   GGGGGAAATAAAAAA              CTCGGT ATGC ACCGAG               TTTTTTCTATAATCC
    brnQ-3  10 100   6 1381221 .. 1381234 -  -8.1  -5.48054   ATCAAAAGTAAAAAA               CTCCC TTTT GGGAG                TTTTTTTAGGATGCT
  GBAA1468   6 100 -12 1388735 .. 1388754 -  -9.3  -6.25242   ATAAGCAAAAAAAAA            CGAGGTG TTATTT CACCTCG             TTTTTTATTTGTTCT
      mprF   1 100  -6 1405765 .. 1405782 -  -8.5  -6.04324   TCAAAAAAGAAAAAA             CAGCTAA CTAT TTAGCTG              TTTTTTCTTTTTCCT
  GBAA1501   7 100   7 1421721 .. 1421746 - -16.3  -5.11836   ATATCTAAAAGAAAA         CCGTCCCAAAA TTTA TTTTGGGACGG          CTTCTTTTACCAAAA
    ansA-1   2 100   5 1434160 .. 1434189 - -15.9  -5.26155   AGAGAAATATAAAAA       GAAGCTGTCGAAA TAAA CTTCGACAGCTTC        TTTTTTAATCGTGCA
  GBAA1521   6 100  13 1439148 .. 1439175 - -12.2  -4.29325   GAGGAATATGTAAAA        GACGGTTTCG-TA CAA TATCGAAACCGTC        TTTTTGTATTCATTA
  GBAA1553   7 100   7 1464033 .. 1464058 - -13.5  -5.49234   ATATGTAATAAAAAA         CTAGAAAAGCT AAAA AGCTTTTCTAG          TTATGTTTATGTATG
  GBAA1561   5  88  77 1470886 .. 1470907 -  -8.8   -4.5287   CGAAATTAAGTAAAA           GAAGTTCC TCTTTT GGAACTTC            TTTTTTATTTCCATA
  GBAA1572   5 100  11 1480927 .. 1480958 - -11.1  -5.59534   AATGATAACAAAAAA      GAAGTCCTGTTCTC GTTAA GAGAA-AGGACTTC      TTTTTTTGTATTAAG
  GBAA1579   8  91   6 1486591 .. 1486610 - -12.2  -3.41234   GAGCAATGTAAGTAA            CAAGAGGG GGAA CCCTCTTG             TTTTTTTATGCTTCT
  GBAA1589   8 100  33 1495351 .. 1495368 -  -8.5  -5.43514   AAAATAACTAAAAAA             CAGAAGA GAGT TCTTCTG              TTTTTTAGTTTAATG
  GBAA1593   3 100  36 1499834 .. 1499859 - -14.9  -4.54477   GTAAAATTGATAAAA         GGTTCAAATCG TATG CGATTTGAACC          TTTTATTTTTGTATT
  GBAA1600   5 100 149 1507704 .. 1507724 -  -9.8  -4.96848   GGGGCTATATAAAAA            CCTTACGT TTTAT ACGTAAGG            TTTTTTTGTTGCGTA
  GBAA1618   2 100  13 1523012 .. 1523047 - -17.2  -4.90917   AAAGGTAATGAAAAA    GAGATTGTAATTTGGT TTCA ACCAAACTACAATCTC     TTTTTGTTTCATTTA
  GBAA1628   2 100   5 1544056 .. 1544079 -   -14  -5.14563   GTTGTCATGAAAAAA          CATCCAGAGA AAAT TCTCTGGATG           TTTTTTAGTGTCTTG
  GBAA1639   4 100 391 1551100 .. 1551122 - -16.4  -3.46081   TATTTAATGAATGAA           GCGAGCTGTA CTA TACAGCTCGC           TTTTGTTTATGATGT
  GBAA1639   4 100  12 1551470 .. 1551501 -   -19   -5.8901   AGATAAAACAAAAAA      GGAGATTGCTATCT TATA AGATAGCAATCTCC       TTTTATTAAAATTAT
  GBAA1643   3  78   5 1557115 .. 1557136 -  -5.9  -4.82756   ATATAATGAAGAAAA           TCCCCTT GAGCAAGT AAGGGGA            TTTTTTATTTTTTTA
  GBAA1649   3 100  84 1560664 .. 1560679 -  -7.5  -5.49568   AAGTGAAAATAAAAA              GCGGC AAAATA GCCGC               TTTTTTATCGTTATC
  GBAA1657   7 100   6 1566104 .. 1566128 - -11.6  -4.14945   TCAACAATAATGAAA          TAAGACACTC GTGCT GAGTGTCTTA          TTTCATTATTGCTTA
      cheR   4 100   5 1575036 .. 1575061 - -10.5  -4.99035   CGAGTTATATAAAAA         GGTCGTCAC TTTACATT GTGACGACC          TCTTTTATATTTTTT
  GBAA1706  10 100 332 1606618 .. 1606662 - -25.5  -3.54984   AGGAATAAATATGAA CTACATCTCCAATTGTTAGAC ACA ATCTAACAATTGGAGATGTAG TTTTTTATGACTAAA
  GBAA1706  10 100 218 1606747 .. 1606776 - -13.9  -3.54424   GGGTATTGCGTGAAA       CAGTTTGATTAAA AGCT TTTAATCAAACTG        TAGAATTGGTATAAA
  GBAA1706  10 100  20 1606943 .. 1606974 - -20.4  -5.27335   TTCTCTAAAGAAAAA      GTCCTCAAATCGCT TAAA AGCGATTTGAGGAC       TTTTTTACAGGTTGC
  GBAA1727   3 100 358 1622005 .. 1622044 - -18.2  -4.88407   TTATGGAACGAAAAA  GACTGTTATAAAGAGGTT TTTA ATCCTCTTTATAACAGTC   ACATCCCCGAAAGAA
  GBAA1733   5 100   3 1627028 .. 1627050 - -13.5   -4.1721   ATTCATAGTGTAAAA           GGCTGTCGT GTATA ACGACAGCC           TTTTAACTTTTTTCT
  GBAA1747   3  76 -11 1638639 .. 1638660 -  -8.7  -3.54503   TGAATAGATAAGTAA           GGAAGCAGC TTTA GTTGCTTCC            TTTTTTTATTTTTAG
  GBAA1755   3  95  10 1645034 .. 1645057 - -11.8  -3.65097   AAGAAATAAAAGAGA          GACCGCCTAA AACA TTAGGCAGTC           TTTTTTTCGTTAAGG
  GBAA1758   7 100   4 1647614 .. 1647647 - -17.7  -4.79826   ATATATTAGTAAAAA     GAGAGCTGGCTAC-AT AAA ATCGTAGCCAGCTCTC     TTTTTATTTCGTAGA
  GBAA1768   9 100  52 1656889 .. 1656916 -  -8.5  -5.85737   AGAGTAATAAAAAAA        GCCGAGATTCT TTGTTT AGAATCTTGGC         TTTTTTAATATTTAT
  GBAA1774   2 100  20 1660362 .. 1660387 -   -12  -4.77986   TTAAATATTGAAAAA         GTCCCTAAGT TATTTT ACTTAGGGAC          ATTTTTTGTAAAGGT
  GBAA1781   1 100  16 1665277 .. 1665308 - -13.8  -5.28983   CCGAAAAGATAAAAA      TAGCCATGTACGGA GGAA TCCGCACGTGGCTA       TTTTTATTACATCTA
  GBAA1786   2 100   5 1670665 .. 1670684 - -13.6  -4.95758   ATTATATGAGAAAAA            CCTTCCGC AATT GCGGAAGG             TTTCTTATTTTTCGA
      pyrH   5  93  19 1680346 .. 1680366 - -11.2  -4.13945   AGGTTGATGGGAAAA            GGGTGTCT TTTAT AGACACCC            TTTTAAAATGAAAAA
  GBAA1805   4 100  54 1691646 .. 1691675 - -10.8   -5.8187   GATCTAATAAAAAAA       GCTATGCCTTCA AATATA TGAGGGCATAGC        TTTTTCGTTGTAATA
  GBAA1816   4  93  39 1700296 .. 1700314 -  -8.9  -4.81852   GGAGAAGTAAGAAAA             GCTTGGA GAGAT TCCAAGC             TTTTTACGTATAGGT
  GBAA1821   7 100  -5 1705593 .. 1705623 - -16.4  -4.41348   GGTTTTGTAAATAAA       GAGTAAGCCCTAAT CAA ATTAGAGCTTACTC       TTCATTAAATACAAA
  GBAA1826   4 100  15 1710168 .. 1710190 - -13.6  -2.59079   ACGAAATTGAAGTGA           GGTTCTAGTT ACT AACTAGAACC           TCTTTTTTATATGTT
  GBAA1834   2 100   6 1719238 .. 1719268 -   -12  -4.32951   ATGCGAAGTAAGAAA       GAAGGGATGTAACA ATG CGTTACATCTCTTC       TTTTTTTATTTAATT
  GBAA1842   2  65 114 1726574 .. 1726585 -    -3  -4.85782   GGTTGGAAAAACAAA                TCAT GCAA ATGA                 CGGATAAAAGAAGAA
    msrA-1   4  91   7 1728811 .. 1728842 -  -7.3  -5.19879   TTTCAAAGATAAAAA      CGCATCGCACTTT GAAAAG AGAGCACGATGCG       TTTTTATTATTTTTT
  GBAA1855   5  70 284 1738104 .. 1738155 -  -7.1  -3.68827   GAGTTAGCACCCAAA TAAAAAAGATAGATACAAGC GAGGAAATACAAT GCTTGT-TCTATCTTTTTTA TAGTTAAACTAGATA
  GBAA1859   1 100   7 1742738 .. 1742762 - -15.9  -5.29385   AAGTGAATGAAAAAA          GGATGAAGCAA AGA TTGCTTCATCC          TTTTCTTTAAAATTG
  GBAA1866   5  80  13 1749899 .. 1749928 -  -7.3  -4.60487   CACTAGTTTCAAAAA       TCCTTCACGTAAT AATG ATTATATGAAGGA        TTTGAATGTTTCTTA
  GBAA1876   6 100 101 1758774 .. 1758803 - -10.1  -5.57729   AAAGAACATAAAAAA       GGGACATGAGTAA AAGC TTACTCATAGCCC        TTCTTTAATGTTTTA
  GBAA1880   2 100   7 1762299 .. 1762327 - -13.3  -5.33026   TAATTCAAACAAAAA        GGGTATTCCAAAT TGA AATTGGAATACCC        TTTTTATTAACCCAC
  GBAA1897   6 100  36 1780952 .. 1780983 - -10.2  -5.54403   AAAAAACAATAAAAA      GAGCTGGAATTTCT ATAT AGGAAATCCAGCTC       TTTTTATGTTTTATT
  GBAA1904   6 100  10 1789893 .. 1789932 - -16.7   -4.2711   ATAAAAATAATGAAA  TCGATCCCCTCTAGTAT GATGAA ATAGTAGAGGGGATCGA   TTATAATTGCTAATG
  GBAA1907   2 100   8 1794584 .. 1794600 -  -8.7  -5.55769   CTTGATAATAAAAAA              CGTCCCA AAG TAGGACG              TTTTTTATTATATAT
  GBAA1914   5  83  86 1801392 .. 1801415 -  -9.7  -3.78902   TAAGTAATATTGAAA          GGTCTCATT GAAAAT AATGAGACC           TTTTTATTAATATTA
  GBAA1920   3  48  74 1806157 .. 1806168 -  -4.4    -2.569   GAAGTGAAAGAAACT                TGGA ATAT TCCA                 GCAGAGTGGAGCTTA
       ldh   1 100  17 1809458 .. 1809481 -  -9.7  -5.88476   AAAATAAACAAAAAA          GCAATCCAA AATAAA TTGGATTGC           TTTTTCACATATATG
  GBAA1926   8 100  61 1813118 .. 1813154 - -29.7   -3.0297   ATTAAGATTAAAGTA    GCTGCCCACAAGTCGGT GAA ACCGACTTGTGGGCAGC    CTTTTTATTTCTTAT
  GBAA1937   2  80   8 1822945 .. 1822972 -  -7.1  -4.58236   TATAAAATATGAAAA        TCCCTCTTTTA GATTCG TAAAGGAGGGA         TTTTTTATTAATTAA
  GBAA1949   6  57  60 1834428 .. 1834449 -  -5.8  -3.04089   GGGCAATAATGAAAG           GCTCCGGT TGTAAT AACGGAGC            TTTTTTATGTTTTCT
  GBAA1953   6  82  37 1839632 .. 1839657 -  -7.5  -4.67943   TTCGAATAGAGAAAA         GGCTTTCCAGG GAAA CTTGGGAAGCC          TTTTTATAGTTGAAT
  GBAA1957   5 100  -2 1844293 .. 1844322 - -12.3  -4.25347   AATTATGAAGAGAAA       TAGTGTTAGGAGG GAAT CCTTCTAACACTA        TTTCTCTTTAAAAAT
  GBAA1964   1 100   7 1848429 .. 1848461 -  -7.1  -5.39221   ACAATAATGAAAAAA     TAGGACTCCACGCA ATATTA TGTG-GGAGTCCTA      TTTTATTTACAAACT
  GBAA1989   1  75  10 1873726 .. 1873762 -  -8.2  -3.69354   CTTCATAATTTGAAA    GAGAATTGCATGAT GTTTTCAGT AACATGCAATTCTC    TTTCGTTCACTAAGA
  GBAA1992   4 100  48 1874724 .. 1874750 -   -14  -4.10437   GCAGGAAGTAAATAA         GCTTAGTAATAT ATA ATATTACTAAGC         TTATTTTTTTGAAAG
      nadE   3 100  16 1879081 .. 1879102 -  -7.4  -5.47159   CGTTAACATAAAAAA           GAAGCTAA ATGAGA TTAGCTTC            TTTTTTATGTTTTAT
  GBAA2002   5 100   5 1883728 .. 1883749 - -10.3  -5.22794   ACAATTACTAAAAAA           CATCTCATA TTTT TATGAGATG            TTTTTTAGTATGGTT
  GBAA2005   3 100 134 1886520 .. 1886537 -  -8.5  -5.61881   GCCCAAAAATAAAAA             TCCCTAT AAAG ATAGGGA              TTAATATATCGGCAT
  GBAA2005   3 100 -11 1886651 .. 1886682 - -15.4  -5.31072   ATAACATAATAAAAA      GCACTGTTTTAGCT AATG AACTAAAACAGTGC       TTTTCTCTTTGATTG
  GBAA2012   7 100  -2 1892594 .. 1892625 - -13.3  -3.18366   TTGTGAATGAATATA      TAAAAAGCATCCA ATAACA TGGATGCTTTTTA       TGTTTTTTGAAGTTG
  GBAA2016   5 100  10 1896088 .. 1896115 - -11.4  -4.75219   TAAGTAGTAAGAAAA        GGAGATGCATCA TATG TGATGTATCTCC         TTTTTAAAATTATAA
  GBAA2020   1  87  11 1899722 .. 1899747 -  -7.6  -4.87037   AATACATATGAAAAA         GAAGAGCTGT AAAGAA ACGGCTCTTC          TTTTTGTGTATTATG
  GBAA2032   1  93  27 1908119 .. 1908138 -  -6.5  -5.68438   CTATTAAATAAAAAA            TACATCC TTATAG GGATGTA             TTTTTTATTAATGAT
  GBAA2038   4 100   3 1912202 .. 1912222 - -11.2  -5.16038   ATAGAATAAATAAAA            CCGAGAAG AAAAG CTTCTCGG            TTTTATTTATTTGTA
  GBAA2045   2 100  20 1918276 .. 1918290 -  -9.2  -5.77856   AATAAACGAAAAAAA               GGCCGC AAA ACGGCC               TTTTTTGTAGGGATA
  GBAA2058   3  95   1 1929976 .. 1929995 -  -9.3  -5.14563   TTTCCTATTAAAAAA            CCATCCC GCAATT GGGATGG             TTAAAAGATGATATA
  GBAA2066   5  48  57 1936309 .. 1936322 -  -3.9  -3.02186   ATATTGGACAAATGA               TTTAC ATCG GTAAA                ATGTTAAAAGAAAAT
  GBAA2066   5  48  11 1936357 .. 1936368 -  -4.4  -2.73542   GGGAATGTTTAAGTA                TTCC TAGA GGAA                 AGTCTAACTTTCATT
  GBAA2073   5 100  16 1941849 .. 1941866 - -11.3    -5.186   TAAAATATACAAAAA             GGACAGG AATT CCTGTCC              TTTTTGCTTTATTGA
  GBAA2078   7  62 -14 1946256 .. 1946273 -  -7.1  -2.52543   ATGTCGTCTAACGTA             CCTTTAT TGAA ATAAAGG              TACGTTAGGATCTTT
  GBAA2085   4 100   4 1953203 .. 1953235 - -17.9  -4.45151   AATAGTGAATGAAAA      TAGCTCCACGTAAGT ATA ACTTGCGTGGAGCTA      TTTTTATTTAGGGAA
  GBAA2098   3  56 200 1960151 .. 1960167 -  -4.3  -3.76004   ATTTAATGAAAAAAG              CTGCCTA TTA CAGGCGG              TCATTTTGTAATATA
  GBAA2105   6 100   6 1963997 .. 1964019 -   -15  -3.41693   TGTATCACGAATGAA           CACACCAAGT ATA ACTTGGTGTG           TTTTTTTAAAACGCT
  GBAA2112   6  90   1 1969888 .. 1969912 - -12.2  -3.08046   TTGTTATGTGAAAAT          CCCCCCTCAA ATATA TTGAGGGGGA          TTACATATTTGAAGT
  GBAA2116   4  82  28 1973037 .. 1973058 -  -8.7   -4.0174   AAGATAAGTTAGAAA           GCTCATAGC TTTT GCTTTGAGC            TTTTTTATTGAAACA
  GBAA2132   4 100  -5 1990791 .. 1990817 - -10.3  -5.30189   CATAATATGAAAAAA         GATTAGCATCT AAATA AGACGCTAATC         GATACTACAAACAGA
  GBAA2141   1  43 473 1998611 .. 1998622 -    -3  -2.93381   GAAATCTTTAAAGCA                TCTA CATA TAGA                 CTTGCGAAAAAAGAC
  GBAA2152   5 100  22 2008427 .. 2008458 - -11.8  -4.98103   TAACAAAATATAAAA      TAAAGCAGATTCTA AATA TGGAATCTGCTTTA       TTATGAAATACTTTT
  GBAA2155   4  95  18 2012230 .. 2012253 -    -9  -5.25906   ATAAAGTAATAAAAA          GACCACTCTCA TTT TGA-AGTGGTC          TTTTGTATTTTCGTA
  GBAA2169   4  53   3 2019422 .. 2019444 -  -4.2  -3.65046   GGTGCATCGCAATAA          GAGGGTCTA GTAACA TAG-CCCTC           TATCACTTTTGATTA
  GBAA2182   1  42 -21 2036138 .. 2036149 -    -3  -2.73701   CCGCATTAAATTAAG                TACT GCTC AGTA                 AAGAAAAAAGGAAGT
  GBAA2218   4  86   4 2071796 .. 2071822 -  -7.3  -4.89562   TTAAAATGAAGAAAA         GGGTGCTTCTC TTAAT AAGAAGCATCC         TTTCTAAATTTCTGG
  GBAA2227   1  48 452 2078993 .. 2079008 -  -2.4   -3.6682   CGGTACGTATGTAAA              GCGTCG TATC CAGCGC               CTGTTCGTACTAAAA
  GBAA2234   7 100  10 2084898 .. 2084920 - -16.4  -4.83032   ATATGAAATAGAAAA           GGTAGGTGTG ATT CACACCTACC           TATTATTTTTTACCA
   hlY-III  11 100   8 2093313 .. 2093338 - -14.9  -5.57396   ATAAGTAATAAAAAA         GGTTTCAGCTT ATAT AAGCTGAAACC          TTTTTTATTATGCTG
  GBAA2247   2 100 167 2096791 .. 2096816 - -13.5  -5.85737   AGAGTAATAAAAAAA         GCTACTTGAAA TTTA TTTCAAGTAGC          TTTTTTATGTGAATA
  GBAA2261  10  79  36 2107217 .. 2107237 -  -8.3  -4.06004   AGTGAAGTAAAAAGA            GAGGCCTTT AAA AAAGGTCTC            TTTTTACGTTTAAAT
  GBAA2268   6  77  55 2113392 .. 2113420 -  -4.6  -5.26918   AGACGGTATAAAAAA        GATGATCTCTGT ATTCA ATAGGGATCATC        TTTTTATATTCTACT
  GBAA2287   4 100   7 2133978 .. 2134002 - -14.5   -4.7254   ATCCTTCATGAAAAA          GACCCTTATTA TTT TAATAAGGGTC          TAAAAATTATAATCC
  GBAA2290   3  82  57 2137851 .. 2137881 -  -4.8  -5.46657   TAGCGCAATAAAAAA       CGAGTAGGAAAT GTTTACG ATTCCATACTCG       TTTTTTACTTTTGCT
  GBAA2304   2  48 194 2150395 .. 2150407 -  -3.5   -3.2115   TAAAGCAGGTATGAA                TAAAT TAG ATTTA                GGAAAATTAAAGTCA
  GBAA2310   3  91 -17 2153650 .. 2153671 -  -7.4  -5.14965   ACGTTCATTAAAAAA           GAACCTAT GTCATA ATAGGTTC            TTTTTCCATTGGTTC
  GBAA2323   4  59 121 2163381 .. 2163402 -  -5.2  -3.68445   AAAAAGCGCTAACAA           GTTTGCAA ACCAAA CTGCAAAC            AAAAATGCAAACTAA
  GBAA2331   8 100  22 2168861 .. 2168876 - -10.4  -5.46129   GAATAAATTAAAAAA              GAGGGC TTAA GCCCTC               TTTTTAATAAATGCC
  GBAA2335   3 100 175 2171567 .. 2171589 -    -7  -5.72622   GGGATAAATAAAAAA           GAGCATACAT AAA AAGTACGCTC           TAAAGAAAGATAGGT
   gerPF-2   7 100 182 2175321 .. 2175360 - -20.4  -3.98075   ATATTATTGAAATAA  CGTAAAGTAAGCTAAAAG TTAA CTCTTAGCTTACTTTACG   TTATGTTAGGTGTGG
   gerPF-2   7 100 121 2175399 .. 2175421 -  -9.9  -5.05577   AAATGAAACGAAAAA           GCAGCTAGC TTCAT ACTAGCTGC           TAAGCCCCAGGGAAA
  GBAA2344   2  79  21 2176836 .. 2176859 -  -6.7    -4.652   AAATGATTTTAAAAA          GAAAGGGGG GGACTG CCTCCTTTC           TTTTTTCATTCTGGT
  GBAA2355   3 100   7 2190367 .. 2190398 - -14.6  -2.91342   AATCAATTATTAAAT      GAAAACCACCACTA TTAA TTGTGGTGGTTTTC       TTCTTGTTAATTGCT
  GBAA2361   8 100  63 2197815 .. 2197838 - -11.8  -5.62288   GTAATAAAATAAAAA          CAAGCTCTCA ATAC CGAGAGCTTG           TTTTTATTTTTACGA
     hup-2   5 100   2 2216818 .. 2216851 - -16.3   -4.9138   ATTACTTAAATAAAA     CAAGAAACCAGCCTAT AAA AT-GGCTGGTTTCTTG     TTTATTTCACAGCTT
  GBAA2380   4 100  45 2218652 .. 2218680 - -15.5  -3.63073   TATAGTTTGTAAGAA        GGAGAGACTTTCA TTG TAAAAGTCTCTCC        TTCTATTTTATCCTG
  GBAA2395   5 100  15 2234949 .. 2234979 - -14.2  -6.23317   ACAAAAATAAAAAAA       GATAGCTGAAGACA AAT TGTTTTCAGCTATC       TTTTTTTGTTTAATT
  GBAA2400   3  95  94 2238839 .. 2238864 -  -9.2  -5.06585   TAAACTATATAAAAA         GAGTATTGAA AGTTAA TTCAATACTC          TTTTTAATATTAAGT
  GBAA2406   1 100  24 2243609 .. 2243633 - -10.2  -5.75599   TAAATTATAAAAAAA          CATGTTTGAA AAAAA TTCAAACATG          CTTTTTTATTAAAGG
  GBAA2413   3  77  11 2250095 .. 2250116 -  -8.8  -3.72588   TAATGGATAGTGAAA           GCATGACA TTATAC TGTCATGC            TTTTTATTTGTTAGT
  GBAA2419   6 100   7 2255358 .. 2255383 - -14.1  -5.24515   AATAAATAAATAAAA         TGTCCCTCCAT TATA ACGGAGGGACA          TTTTATTTATTTTAC
  GBAA2425   6 100  -8 2259223 .. 2259273 - -26.6  -3.63868   TGGTTAAAAGAAAAT CGCGCATAAAAAGAACGAGTACCT GTA AGGTACTCGTTCTTTTTATGCGTA TTGAATATGTAAGTT
  GBAA2429   9 100 369 2262353 .. 2262378 - -14.1  -4.99947   TGGAACGAAATAAAA         GAGCAGCTAGC AAAA GCTAACTGCTC          CGTAAATAAGAAGAA
  GBAA2439   1  58  11 2269309 .. 2269356 -    -5  -3.68351   GTTTCATTATGGAAA GAGATTATTCTACTAGGTCGTT ATGA AATGACTTCATAGGATAATCTC TTTTGTTCGTTTAAT
  GBAA2445   2  75  61 2276665 .. 2276695 -  -9.8  -2.90486   AAGAACTTTGATATA       GTGCGGTTTCTC TAGAAAG GAGAAACCGCAT       TTTTATATTTGTAAA
  GBAA2455   2 100  16 2285621 .. 2285640 - -10.8  -5.69068   TAAAAATATAAAAAA            CGCATTTC TTCA GAAATGCG             TTTTTTATATTTTTA
  GBAA2460   6  78  13 2289001 .. 2289037 -  -2.3  -5.88476   AAAATAAATAAAAAA    GGCGCCTTAAAGC ATTAATACTTA GCTTTAAGGCGTT    TTTTATTAGCTGTTA
  GBAA2470   2  65   8 2298326 .. 2298352 -  -3.8  -4.72986   TAGTTTTATGAAAAA         GGAGCTAA GTGAAATTATA TTAGCTCC         TTTTTCATTATGTTT
  GBAA2477   9  88 155 2304044 .. 2304061 -    -7  -5.13354   TTCATAAAAAATAAA             GCACAC ATATAA GTGTGC              TTTTATGAACGCTTT
  GBAA2486   9 100  30 2313079 .. 2313108 - -10.8  -4.63586   ATAGTATATATAAAA       GGAAAAGGGTGG CACCTT CCATCCTTTTCC        TTTTATATAATTAGG
  GBAA2489   2  48  66 2316303 .. 2316321 -  -2.5  -3.65426   GGAGAAATTCCGAAA             CATATTA CTTTT TAACATG             AAAATTTGAAACGCA
  GBAA2493   6 100  15 2317711 .. 2317756 - -15.8  -2.93768   AAGTATATAAAAGAG GGGAATGTAAAAGAGAATGC GTAAAA ACATTCTCTTTTACATTACC TCTTTATGATTTGTT
  GBAA2504   1 100 -18 2324101 .. 2324126 - -12.7  -5.02074   CTATTTGGTAAAAAA         GGAAGGTTCAC TTTA ATGAACCTTCC          TTTTTGTTTTTATTC
  GBAA2518   2  49 223 2341802 .. 2341816 -  -4.3   -2.9058   GAGGAAGAACACAAG               TGGTT ATTAG AACCA               AACGCGAAAATTTGG
  GBAA2525   3  72  47 2348316 .. 2348345 -  -2.8  -5.48825   GAGTATTTAAAAAAA       GGTGTAAAGTCA ATTCCA TGGCTTCGCACC        TTTTATTTAACTTGG
  GBAA2531   3  91  68 2355008 .. 2355040 -  -7.9  -5.14563   TTTCCTATTAAAAAA      CCTAATTTCTCAA TGTATTG TAGAGAAATTAGG      CTTTTTCGACATTTC
  GBAA2536   4  47 127 2361713 .. 2361723 -    -4  -2.94825   GTACGCTAAGCAAAG                 TTTC ATA GAAA                 AAAAGCCGTTTTTTC
  GBAA2544   2  52 193 2368423 .. 2368435 -  -3.4   -3.7557   CTGAAAAATGAAATA                CAAC AGTTA GTTG                AAACAGAATTACTTT
  GBAA2559   7  89  24 2381474 .. 2381498 -  -9.3  -4.52803   TATAAATTTAGAAAA          CGGCTTGCACT GTA AATGCAAGCTG          TTCTTTATATATAAG
  GBAA2577   5 100  60 2400705 .. 2400734 - -12.4  -4.04209   TTAAATGATGATAAA       GAAAAAAGGCAT TATAAT ATGCCTTTTTTC        TTTATAAACTTATCC
  GBAA2581   4 100   4 2404023 .. 2404065 - -18.2  -4.33621   TAGCTAATTAATAAA CACTGTTGTTTAACTAAA GTTTCCT TTTAGTTAAACAACAGTG TTTTTAAATATTGAT
  GBAA2587   2  47 375 2410329 .. 2410343 -  -2.2  -3.60971   AGCTGAACGTCTAAA               TTTTCA ATT TAAAAA               AGAATAAATTGATAT
  GBAA2592   5  74 161 2415117 .. 2415127 -  -3.2  -5.40464   GATGATAAAGAAAAA                 GCTC GAC AAGC                 AATTATTAATAAATG
  GBAA2599   4  93 106 2419950 .. 2419972 -    -7   -5.4505   TTTTGTAAGAAAAAA           GCCACCCCTT TGA AAGAGATAGC           TTCATGAATCCTATC
  GBAA2606   2 100  34 2428129 .. 2428167 - -14.8  -5.16472   AAAAATCTTAAAAAA   GAGTTCGAGCTTGATAGA AAC TTTATCAAGCTTGAACTC   TTTTTAGTTTATAGA
  GBAA2617   4  83 149 2437171 .. 2437192 -  -6.6  -4.84539   GAACGAAATATAAAA           GCAGCTAG AAAAAG CTAACTGC            TCCGTGAATAAGAAG
  GBAA2624   6  93 266 2442662 .. 2442675 -  -6.7  -5.36441   TGTGTACATAAAAAA               CATCC AGGG GGATG                TTTTTTATATGATAA
  GBAA2631   3  60 107 2448779 .. 2448793 -  -4.2  -4.20074   AAACAGATTGCAAAA               CTTTCG ATC CGGAAG               TATAAATTTTTGAAG
  GBAA2639   6 100   1 2458607 .. 2458649 - -17.4  -3.71174   AATAAATAGTGTAAA TCATATAAAAGCATAGAGGC TCA ACCTTTATGCTTTTATATGA TTATCCTGCAAACTG
    kinB-2   6 100   5 2463107 .. 2463122 -    -9  -5.85425   GAAACAAATAAAAAA              GGAGCA TAAT TGCTCC               TTTTTTATTTGTTAT
  GBAA2654   9  93  93 2474862 .. 2474880 -  -8.8  -4.92757   TTATTAAGAAGAAAA             CCCGTGAA TAA TTCGCGGG             TTTTTTTATTTAAAA
  GBAA2659   1  41 113 2479597 .. 2479608 -  -2.2  -2.88663   AGCTACGGTTATATA                GTCC TCCC GAAC                 AAAGAATATCCCTTT
  GBAA2665   3  87   5 2485207 .. 2485228 - -10.9  -3.48144   AATAATATTGAAATA           GCGCAGGAT CATT ATCCTGCAC            TTATCTATCGTAATT
  GBAA2669   3 100  94 2488189 .. 2488212 - -11.2   -4.9792   TAGTTTATAGAAAAA          GAATCCAATA CTTT TATTGGATTC           TTTTTATTTAGCTAT
  GBAA2688   4  70  13 2503638 .. 2503665 -  -4.2  -5.00339   ATCAATAAGTAAAAA        GCGAATCTTT TATATAAG ACAGATTCGC         TTTTTATTATAATTA
  GBAA2692   6  85  35 2508292 .. 2508312 -  -4.7  -5.53288   TTTAACTTAAAAAAA            TCTCCCTCA CCT TCAGGAAGA            TTTTTTAGCTTGCTA
  GBAA2712   6 100  41 2521623 .. 2521651 - -13.3  -3.13161   ACATAAAAAAGATTA        GGACCGTACATAT CTA ATATGTATGGTCC        TTTCGTTTGCTATTG
  GBAA2724   4  95  21 2531231 .. 2531267 - -11.9  -3.69323   TTATTATCATTTAAA    TATAATAGCCGATTC TTATTTG AAATCGGCTATTATA    TTTAAAATCCGCCTA
  GBAA2740   8 100 412 2555375 .. 2555422 - -20.3  -4.31833   AAAATAATAGATAAA TAACGAATAAAAGGGGCAC GCCACAATTT GTGCCCCTTTTATTCGTTA CATGTAAAAAAGCCC
  GBAA2740   8 100 367 2555434 .. 2555467 -  -9.7   -5.1287   GTTACATGTAAAAAA     GCCCATCACTGTA TCCGTATG TATAGTGATGGGC      GATACTTATATTTTT
  GBAA2780   9 100  42 2585982 .. 2586007 - -12.1  -3.77832   GTTTAAATTGAATAA         GAAACCATTTA GCAG TAAATGGTTTC          TTATTTATTAGTTAT
  GBAA2793   5 100  85 2594918 .. 2594956 - -10.7  -5.58179   TATCATAATAAAAAA  GGCAGTATATGAA-AC-TA CTT TATGTATTCATATACTGCC  CTGTTTTATTTATAG
  GBAA2805   4 100  35 2602647 .. 2602670 -   -11  -5.27779   TTGAATAGTAAAAAA          GAGCCCTCCA AAAC TGGACGGCTC           TTTTTTGTACAAATG
  GBAA2822   6 100  72 2617864 .. 2617876 -  -7.7  -6.02919   CTACAAAGAAAAAAA                CCCAA TAT TTGGG                CTTTAAATGTATACG
  GBAA2839   5 100   7 2635838 .. 2635865 - -17.2  -4.84527   TGCACATACTAAAAA        GAGCTGTTGAGA ATAC TCTCAACAGCTC         TTTTTTCTACTCATC
  GBAA2844   2 100  98 2638497 .. 2638526 - -10.9  -5.28561   AATATATAATAAAAA       CCGCTATACATTCA TTA CGAATGT-TAGCGG       TTTTTATTATAGGCT
  GBAA2875   3 100  20 2663289 .. 2663310 - -14.5  -2.62184   CCCCCTTGGAGAGGA           GCAGCTAGC TTTT GCTAGCTGC            TCTTTTATGTACAAC
  GBAA2902   5 100 206 2682990 .. 2683005 -    -9  -5.84381   CTACGAATAAAAAAA              GCTGAC TTTT GTCAGC               TTTTTGAAATGCGGA
  GBAA2916   4 100  15 2688375 .. 2688401 - -14.6  -5.12172   GATTAATAAAGAAAA         GATACACCACTT AAA AAGCGGTGTATC         TTTCTAAACATATAC
  GBAA2947   5 100  10 2711225 .. 2711248 - -12.6   -5.0065   TATTTACAAACAAAA          GACACTATTC ATAT GAATAGTGTC           TTTTGCTATTTATTT
  GBAA2973   7  91  97 2739959 .. 2739980 -  -7.3  -5.16572   ATGTAATTCAAAAAA           TGCTTAGGA TTTC TCCGAAGCA            TTTTTTGTATATAAA
  GBAA2983   6  85  42 2751437 .. 2751457 -  -8.3  -4.51174   TTACTATAAGGAAAA            GCCCATACA TAA CATATGGGC            TTTCTTTGACATTTC
      proA   4 100   4 2758717 .. 2758749 -   -13  -4.17523   AAATAATTTTTAAAA      TAAAAGACACCCAA ACGAA TTGAGTGTCTTTTA      TTTTTATTTTCGAAT
  GBAA3004   4 100  14 2772368 .. 2772391 - -11.1  -5.16151   GAAAGCGAATAAAAA          GAGTCCTTC ATACGA GAAGGACTC           TTTTTATTGCACATT
  GBAA3020   5 100  24 2782892 .. 2782913 - -11.7  -5.31072   ATAACACAATAAAAA           GACTCCTAT TTTC ATAGGAGTC            TTTTTATACTTCTAC
  GBAA3023   5 100  63 2786701 .. 2786717 -  -9.5  -5.92399   TAACAAAATAAAAAA              GATGGTT TGT AACCATC              TTTTTTACCTTTACA
  GBAA3064   2 100  16 2822961 .. 2822990 - -10.9  -5.05113   TGTAGAGAAAGAAAA       GAAGAGAATATCC AAAT GAACATTCTCTTC        TTGGGGTTTACCCGT
  GBAA3079   7 100  18 2836783 .. 2836814 -   -14  -4.88918   GTATTTTAAACAAAA      GTCCTTATACTTCA AAAA TGAAGTATAAAGAC       TTTTTCTCTCTCAAA
  GBAA3126   4  58 233 2875507 .. 2875523 -  -3.7  -4.17657   GAGTATATGCGAAAA              GATCC TTTTTGC GGATC              TTCTACAGCCATTTT
  GBAA3140   3 100  89 2885410 .. 2885444 - -18.8  -4.51301   CAAGAAAAAATCAAA     GGGAATGAACCCAGTA TTG TACTAGGCTCATTCCC     TAGAGGCTACCTAAT
  GBAA3162   6 100  23 2908576 .. 2908611 -  -7.8  -5.33866   CAAACCCATAAAAAA    TAGATTACCTGTAC ACTAAAAA GTATAGGTAATCTA     TTTTTTTGTGATTAA
  GBAA3170   1 100 253 2917901 .. 2917921 - -11.1  -4.27316   CTTTCTAAGTCAAAA            CCACCGGTA TAA TGCCGGTGG            TTTTCTTTATGCAAT
  GBAA3210   6  75   4 2956563 .. 2956585 -    -5  -4.93877   CCCTATGAAACAAAA           TGACTTAT TCTCTTG ATAAGTCA           TTTTTAATTATTAGT
  GBAA3231   6 100   6 2976372 .. 2976397 - -12.7  -3.43084   ACGATCAAAATAAAC         CCCCAGAAATCC AAA GG-TTTCTGGGG         CTTCATTATATATTT
  GBAA3255   9 100   8 2995794 .. 2995817 - -14.6  -4.18167   AAACAATTATACAAA          GGCCAACCGC ATGT ACGGTTGGCC           CTTTCCTTTATATTA
  GBAA3260   4 100   4 2999853 .. 2999880 - -12.1  -5.14894   AAAAAACGACAAAAA        GAAGAGGCCGT TTCCAC ACAGCCTCTTC         CCTCTATTTTGGAAG
  GBAA3266   2 100  42 3004560 .. 3004596 -  -9.8  -5.28481   CATTTAATTAAAAAA    GAATCTATTTTGAA AACAGATGA TTCAAAATAGATTC    TTACGTTTTAGTATT
  GBAA3286   8  90 177 3024107 .. 3024122 -    -9  -4.57837   ATATGCCTTGAAAAA              GAACCC AATA GGGTTC               TTTTTCTTCTGATTA
  GBAA3291   9 100  72 3027759 .. 3027778 - -10.8  -4.75776   AATTCAAGTGAAAAA            GGAGCAAA TTAA TTTGCTCC             TTTTATCATTATAAG
  GBAA3296   3  85 156 3032748 .. 3032783 - -10.7  -3.42861   AACTGAGAATATTAA    GAGTGTGTTTTGA TTTACCTTTT TCAAAACACACTC     TTTTATTCCGAGATA
  GBAA3347   6 100   6 3081644 .. 3081669 - -16.3  -4.74453   CAATATATCTAAAAA         GGAGCTCTCTT CATA AAGAGAGCTCC          TTTTCTTATTTCTTC
  GBAA3379   6 100   9 3110493 .. 3110535 - -15.2  -3.64947   AAAAGTAAAAATACA GAAATAAAAGGTGTCTTC ACGTATG GAAGCCACCTTTTATTTC TACAACTCTTAACTA
    pykA-1   7 100  11 3112178 .. 3112201 - -13.2   -2.6127   TAGAATGAAACACAC          GAGGACGGAT ACAT ATCCGCCCTC           TTTTTATTTTTCACT
  GBAA3391   4 100  20 3118618 .. 3118649 - -15.4  -5.52023   AGGATGAATAAAAAA      TACCGGCATTCTTT TCAC AAAGAATACCGGTA       TTTTTTATTTATACA
  GBAA3414   6 100   5 3137422 .. 3137453 - -11.7  -4.65747   TAACCTTTAATAAAA      TACAGCGTACGCT TTTTTC AGTGTACGCTGTA       TTTTTCATTTTCTTG
  GBAA3420   3 100   7 3142078 .. 3142109 -   -14  -5.28778   ACTATTTATAAAAAA      GAGAGAAATCTACT TAAA AATAGATTTCTCTC       TTTTCTTTACGATAC
  GBAA3465   4 100 186 3187101 .. 3187128 - -17.2   -5.2189   TGAACTACTAAAAAA        CAACGAAAAGCC ATAT GGCTTTTCGTTG         TTTTTAGGTACATGA
      bla2   8 100   5 3216930 .. 3216954 - -17.3  -5.29782   TATAGTTAGAAAAAA          GCGAGGAGAAA TTG TTTCTCCTCGC          TTTTTTATTTTAACA
  GBAA3507   6 100   1 3221123 .. 3221151 - -11.9  -4.93365   CGTTATAATGAAAAA        GAAAGAAGCTG TTCCTTT CAGCTTCTTTC        TTATATAACATTTTT
  GBAA3514   5 100   9 3225579 .. 3225602 - -11.1  -4.75174   TATTTAACCGAAAAA          GTCATGAGC ACGTAA GCTCATGAC           TTTTTGCACTATATA
  GBAA3560   3  83  17 3265137 .. 3265161 -  -5.8  -5.16133   AGCATAATAGAAAAA          GGTATACC TAAAACACC GGTATACC          TTTTATGCTATCTCA
    paiB-2   4  71  45 3275346 .. 3275365 -  -7.9  -3.52177   CTTTAAAAAACGGAA            GACCTTC AATTAA GAAGGTC             TTTTTAAATACGCTT
  GBAA3591   2 100 209 3297621 .. 3297640 -  -9.4  -4.81551   CATTTATATGAAAAA            CTGATTCT ACTA AGAATCAG             TTTTTCTACTTTATA
  GBAA3636   3 100  32 3340578 .. 3340618 - -12.2  -5.32699   TTAAATAGCAAAAAA CACGCTACTTGTTCTTATA CGTT TA-AAGAATAAGTAGCGTG  TTATCATTTTATTTT
  GBAA3667   4 100   6 3373635 .. 3373650 - -10.4  -6.20267   TGAAAAATAAAAAAA              CGTGGC TTCT GCCACG               CTTTTTTATTTTTTC
  GBAA3695   7 100  96 3395666 .. 3395685 - -10.8    -4.208   TTTTAAAACGACAAA            TAGATGCC TCAA GGCATCTA             TTTGTCTATAAACAA
  GBAA3720   5  93   5 3419984 .. 3420004 -  -8.4  -5.26316   CTACCTCATAAAAAA            GATTGCTA GCTTA TAGCAATC            TTTTTTAACTTACAG
  GBAA3732   4  95 -11 3433397 .. 3433416 -  -8.6  -5.24989   GGATACATTAAAAAA            GCAAGTGT TTAA ACACTCGC             TTTTTTATTTATGTA
  GBAA3793   5  85  64 3482198 .. 3482218 -  -8.3  -4.50943   TAAGAACGTATAAAA            GAGATGATG TAT CTTCATCTC            TTTTTTCTATCTCCA
      glnA   8 100  11 3507078 .. 3507102 -  -8.6  -6.14618   CACAAAATAAAAAAA          CCCTCAACAC GTTGT GTGTCAAGGG          TTTGAGCCTCTTAGT
     hfq-2   6 100  29 3516201 .. 3516217 - -12.3  -6.08342   TAACAAATAAAAAAA              GAGCGAG AAA CTCGCTC              TTTTTTTGTTATGTA
  GBAA3859  10 100  78 3530891 .. 3530916 - -16.3  -5.43514   AAAATAATGAAAAAA         TAGCCTTCTCG TAAA CGAGAAGGCTA          TTTTTTCATTACATA
    pepT-1   2 100   8 3542977 .. 3543002 - -10.5  -5.90981   TTATACTAAAAAAAA         CCAAGTAGCAC ATCT GCACTACTTGG          TTCTTTTTTAAGCTT
  GBAA3883   6  80   4 3552661 .. 3552678 -  -5.6  -5.27709   GCATAAAAAAATAAA             GAGATC ATTATA GATCTC              TTCTTAAGCATAATC
  GBAA3896   6 100  46 3565800 .. 3565825 - -13.4  -4.50358   ATGTAAATATGAAAA         GGGAGCAACT GTAATG AGTTGCTCCC          TTTTATTCTCTTCTA
  GBAA4015   3  60 316 3695663 .. 3695674 -    -3  -4.36089   GAGTTCAAAAAAATA                TACA ATGT TGTA                 CGCGAAGCATTAAAA
      pyrE   7 100  12 3699557 .. 3699582 - -12.6  -5.42131   CAATGATATAAAAAA         GACGACCGCG TTCCCC CGCAGTCGTC          TTTTTTTCGTGTTAC
  GBAA4073   4 100  26 3750239 .. 3750264 - -11.9  -5.72053   TAATGAAATAAAAAA         GGGTCTGCTCA AGTA TGAGTAGACCC          TTTTTTACAAAACTA
  GBAA4136   9  87   6 3791175 .. 3791193 -  -5.3  -5.61596   ATTCCTATAAAAAAA             CCTCTCT TTTTC AGAGAGA             TTTTTTTATTTATTC
  GBAA4174   4 100  10 3825525 .. 3825544 -   -10  -5.15634   CAGTTTATTAAAAAA            GCACCTAC ATAT GTAGGCGC             TTTTTTTATTTAAGC
  GBAA4188   2 100  34 3833759 .. 3833779 -  -7.6  -5.88565   GCGATAATAAAAAAA           GGCGGAAGA TGAT TCT-CCGCC            TTTTTACTATTATGA
  GBAA4191   6 100   8 3837026 .. 3837050 -   -13  -4.80729   AAATATAAGAGAAAA          GGACAATACC TTTAT GGTATTGTCC          TTTTCTCTTATCTTA
       ppk   6 100  11 3849103 .. 3849134 - -16.2  -4.42721   TAAGTAGAGAACAAA      GTAAAAACCTCTTT TTAA AAAGAGGTTTTTAC       TTTGTTCTCATTATT
      comJ   4 100   4 3861962 .. 3861988 - -14.6  -5.21236   AACGCATAATAAAAA         TGGGTTATCCTC CAA AAGGATAACCCA         TTTTTATTCTTTACT
      malR   9 100  -4 3866952 .. 3866972 - -12.7  -5.18726   TTTCTACAACAAAAA            GCTAAGAGT TAA ACTCTTAGC            TTTTTGTTGCATAAT
  GBAA4260   4 100  -2 3896865 .. 3896890 - -13.5  -4.48902   ATATACTTAAATAAA         TAAAAGTCCTC ATTT GAGGACTTTTA          TTTATTTTCTTCTAG
      ptsI   4 100  13 3901891 .. 3901918 -   -10  -5.36441   TTCTCATAGAAAAAA        CCTGAGACCGATT TCA AATCGA-CTCAGG        TTTTTTTATTAATTA
      ribT   8 100  -1 3914462 .. 3914497 - -14.4   -5.4111   AACAATTACAAAAAA    GAAAGCAGAGATAA-TA AAC TACTTATCTCTGCTTTC    ACGAATGTATATTTT
  GBAA4301   5 100  33 3930032 .. 3930051 -  -7.9  -6.01187   AACCAAATAAAAAAA            GCATTGC ACAAGA GCAATGC             TTTTTTTATATATCC
      corA   6 100   6 3933414 .. 3933435 - -14.5   -4.8622   TTGGTTAAGTAAAAA           CACCGAGGA AAAT TCCTCGGTG            TTTTTTTACTTAAAC
  GBAA4319   4 100   4 3943946 .. 3943968 - -16.4  -4.61231   TTACATCGTTAAAAA           GACGCTACCA TAC TGGTAGCGTC           TTTTTATAACGTATC
  GBAA4326   4 100  -2 3950744 .. 3950772 - -14.8  -2.66316   GCCGCGATTACATTA        TAAAAGGTGCGT TTTAT ACGCACCTTTTA        CTTTTTTATTTTTTC
  GBAA4335   4  56  11 3957843 .. 3957857 -  -6.4  -2.52234   ATAAAGGCTATGAAT               CTGCAG TTG CTGCAA               TTGAAATGGCTCACT
      cpdB   4  93  17 3966706 .. 3966727 -  -8.8  -4.88711   ATAATATACGAAAAA           GGATTACC GATTAA GGTAATCC            TTTTTATATTTCTCG
  GBAA4349   6 100   2 3970753 .. 3970774 - -13.1   -4.0683   AAACAAATGTATAAA           GCTGCTTCT AAAT AGAAGCAGC            TTTATGATTCGTAAT
       efp   2 100   8 4030960 .. 4030982 - -16.4  -5.60993   TTTCCTATAAAAAAA           GCACTCGTGA TGA TCACGAGTGC           TTTTTTACTATGCAC
  GBAA4427   3 100 -18 4035241 .. 4035277 -  -7.3  -5.94743   TAAAAAAAACAAAAA    GAAAGACCGTGCTTCCT TTT AGTAGATACGGTCTTTC    TTTATATTTTGCATT
  GBAA4438   2  79  11 4042986 .. 4043016 -  -6.9  -4.68424   TAAGTTATTTAAAAA       GGACAGTTCTTCT GAACA AGAGTAACTGTCC       TTTTTTATATTCATT
  GBAA4452   6  93  10 4054942 .. 4054964 -  -9.9  -4.62069   TTTCTATCTTAAAAA           GCCCCTTCT GTTTT AGAAGGAGC           TTTTTTGAGTTATCC
  GBAA4471   2 100 143 4064843 .. 4064868 - -16.3  -5.18726   GCTTCATAATAAAAA         GGACGCTAACA AAAA TGTTAGCGTCC          TTTTTTAGTTCTTTT
  GBAA4484   5 100   6 4078361 .. 4078387 - -12.4  -5.14965   AGTCGTATTAAAAAA         CAAGACACAGAA CTA TGCTGTGTCTTG         TTTTTTTATATTTTC
  GBAA4503   3 100  45 4097494 .. 4097526 - -20.1   -5.3798   CAAGAACAATAAAAA      GAAGGTTGCCCACAA TAT TTGTGAGCAACCTTC      TTTTATACACAAAAA
  GBAA4503   3 100   3 4097543 .. 4097568 - -16.3   -5.4251   TTTATACACAAAAAA         GCTCGTCAGTT CTAT AACTGACGAGC          TTTTACTTTGCACAT
  GBAA4569   4 100   9 4151760 .. 4151785 -  -8.5  -5.69262   TTATAAAAATAAAAA         GAGTTATTTTC TTTG AAAAATAACTC          TTTTTATTTTACTTG
  GBAA4578   6 100  11 4159242 .. 4159266 - -17.3  -4.48869   GAAAAATAACATAAA          CGGGTATCTCA TTT TGAGATACCCG          TTTTCATATATTAAG
  GBAA4583   4 100  11 4161912 .. 4161938 - -12.5  -5.70522   AATAAGAATAAAAAA         CTTGCCTAAAA TTATC TTTTAGGCAAG         TTTTTTATTCTTATT
  GBAA4589   3  56  47 4169785 .. 4169799 -  -4.3  -3.68084   ATACATATAAATGAA               CAACA TCAAG TGTTG               TATCGGGATGAAGTT
  GBAA4630   8 100 256 4206299 .. 4206334 - -15.6  -4.96646   GCAGAGAATTAAAAA    CAGGGGTGCCACTT TTTTGATT AAGTGACACCCCTG     TTTATTTTTTCTGTG
  GBAA4630   8 100   8 4206558 .. 4206582 -  -9.4  -5.18995   AATATAATAGAAAAA          GCATATACCC TAGAC GGATATATGC          TTTCTTTTTATTCTT
      pheA   2 100  57 4241546 .. 4241566 -  -8.3  -5.80951   AGTTAAAATAAAAAA            TCCCACC ATTTATA GGTGGGA            TTTTATTTATATACT
  GBAA4701   5 100  -6 4276347 .. 4276366 - -11.4  -6.02919   GTATAAAGAAAAAAA            CGCGCGAC ATTC GTCACGCG             TTTTTTGTTTTTGTA
  GBAA4740   2 100   6 4310906 .. 4310929 - -12.6  -5.56264   TGGAAATATAAAAAA          TCACCTATAG CATT CTATAGGTGA           TTTTTTCACGAAGAA
  GBAA4743   4  81   4 4313409 .. 4313437 -  -4.6   -5.4505   TTTCTGAATAAAAAA       GGCGAGC--CCTCA TTA TGAGGATGCTCGCT       TTTTTACTCTTTCAT
  GBAA4770   4 100  18 4337483 .. 4337503 -  -9.7   -5.4492   TACATATACAAAAAA            GAGTTGGTG TAA CGCCAACTC            TTTTTTACGTATTCT
  GBAA4780   4 100  11 4343264 .. 4343287 - -13.2  -4.89477   CGTTCAATAAGAAAA          GGAGCTCAAG TAAA CTCGAGCTCC           TTTTTCTTTATTACC
  GBAA4801   2 100   9 4364316 .. 4364336 - -11.2  -5.47431   GTAACACATAAAAAA            GGAGAGTC GCCAA GACTCTCC            TTTTTATGTTAGCTT
  GBAA4812   4 100 -11 4374600 .. 4374620 - -11.2  -5.47914   AAAAAGCACAAAAAA            GCAGGGAA ATTAA TTCCCTGC            TTTTCTATTTGCTTT
  GBAA4852   8 100  20 4417513 .. 4417547 -    -8   -5.4433   ATAGAGAAAGAAAAA    TAAAGAAGGAG-GGC TTTAGC GCCACTCCTTCTTTT     CGTTCTAACATATAA
     ald-2   7 100  16 4429305 .. 4429328 -   -11  -5.28942   TAGCCTAAATAAAAA          GCCCTTCCTT ACAA AAGGAGGGGC           TTTCATGTATTTCTA
  GBAA4885   1 100   6 4438420 .. 4438441 - -12.3  -5.46129   CAACAAATTAAAAAA           GCGAAAGGC CTCG GCCTCTCGC            TTTTTTTATGCTCTT
      ackA   5 100  15 4440545 .. 4440568 - -11.8  -5.95286   ATCAAAAAGAAAAAA          GACGAAATCC TATA GGACTTCGTC           TTTCTTTTCATATAT
      megL   3 100   6 4458065 .. 4458113 - -13.3  -5.49234   ATATGTAACAAAAAA GAGCTAGTTATCGATTGAGTACA TTA CGTACAAAACCGATAGCTAGCTC TTTTTTTATTGATTA
  GBAA4919   4  68 216 4468486 .. 4468510 -  -4.3  -4.58773   TGTACTAAACGAAAA          GGAGGCT CGTTTTTGAAT AGCCTCC          TTTTATTTAAAACTT
  GBAA4925   7 100  12 4473642 .. 4473665 -   -11  -4.91712   TTGAACGGATAAAAA          GGCATGTTCC TCTC GGGACATGCC           TTTTTTATATGCTAT
      ccpA   5 100  11 4475081 .. 4475102 - -14.5  -5.10033   TGAATATAAATAAAA           GCTCACAGC AATC GCTGTGAGC            TTTTTTATACTTACT
  GBAA4962   2 100   3 4507715 .. 4507739 - -15.1  -4.48713   GTGAGCAATAATAAA          GAGGATGACCA TTT CGGTCATCCTC          TTTTACTCTTCATTC
  GBAA4989   8 100  32 4527420 .. 4527439 - -12.2  -5.48303   AGAAGCTGAAAAAAA            CTGCTAGG AACT CCTAGCAG             TTTTTTATTATGTCT
  GBAA5007   2 100   4 4545658 .. 4545683 - -10.6  -4.94972   GATCATAATGAAAAA         GCATTTGTAC TCCCAT GTACAAATGC          TTTTTATTTACTATT
  GBAA5013   3 100 251 4550296 .. 4550318 -  -9.9  -5.19879   GCTTAAATAGAAAAA           CTCCCTTCA AAAAA CGAAGGGAG           TTTATTACACATTTA
      metK   2 100  14 4552285 .. 4552307 - -13.5  -5.74086   AAACGAAATAAAAAA           GCTTTGCGC TCACT GCGCAAAGC           TTTTTTTCATATATT
  GBAA5022   2  48 235 4556077 .. 4556087 -    -4  -3.14468   TTGTATTATATCCAA                 CTTT TTT AAAG                 AACCTAAAAGTCATA
  GBAA5028   3 100  18 4560158 .. 4560187 - -11.6  -5.28176   TTTATTCACAAAAAA       GGGAAATCACTC TCAAGT AAGTGATTTCCC        TTTTTAAAATATATT
  GBAA5039   2  85  10 4569609 .. 4569638 -    -3  -6.02546   GTAAACGAAAAAAAA       GCTGACT-TAG GGCGATAGA CTATAGTCAGC       TTCTTTCTTTTACTT
      luxS   1  85   8 4574690 .. 4574707 -  -4.8    -5.626   CATGCCACAAAAAAA             CTGCCC TTTCAC AGGCAG              TCTCACTTTATCCAA
  GBAA5052   5 100 137 4578716 .. 4578735 - -10.8  -5.48054   ACTAAAATGAAAAAA            GACACTTC GTTT GAAGTGTC             TTTTTTCTACGTATG
  GBAA5057   5 100  67 4582826 .. 4582849 - -15.4  -2.56601   GTTATGAAAAACGAG          GGTGTGCCAA CATA TTGGCACACC           TTCTTCTTTTACCAT
  GBAA5076   4 100  21 4597118 .. 4597149 - -10.3   -5.1523   TGTATAATACAAAAA      GACGAGCTAAAGT TTTAAC ATTTTAGCTCGTC       TTTTTTATTAGAACG
  GBAA5093   4 100  18 4616028 .. 4616054 - -17.4  -4.82518   AAAATATGAATAAAA         TGGCCTTGTGCA ATA CGCACAAGGCCA         TTTTCAATAGTTTTT
      cspD   4 100  18 4636854 .. 4636874 - -14.1  -6.25741   AAAGAATAAAAAAAA            GCATTCCGA AAA TCGGAATGC            TTTTTATCGCTAGCT
      glgP   4 100  96 4639314 .. 4639338 - -15.9  -5.57888   AGCAAAAAAAGAAAA          CCGAGCTTAAT GAG ATTAAGCTCGG          TTTATTTATTAATTT
  GBAA5129   6  62 348 4658675 .. 4658685 -  -4.6  -4.19506   ATTTTAACCGCAAAA                 GGGC TCA ACCC                 AAACATTCACTGCAT
  GBAA5137   4 100   0 4665875 .. 4665897 - -17.8  -4.30014   CGCAGTAATGTAAAA           GGCTGTCGGA AAT TCCGACAGCC           TACAATGAACAACTT
  GBAA5148   6 100   5 4674308 .. 4674330 -  -9.9  -5.37345   TCTAATTACAAAAAA          GAGGC-GCTC TATT GAGCCGCCTC           TTTTTTACTTTTCAC
      gtaB   7 100  85 4677187 .. 4677206 - -10.8  -4.38116   CTGATAAAAATTAAA            GACACTCT CTCC AGAGTGTC             TTTTTTTATCAAAAA
  GBAA5164   1  44 115 4695106 .. 4695117 -  -2.2  -3.28119   ATGCATTCACATCAA                TCGC GCTT GCAA                 TAGGAATTCCAATTG
      phnA  10 100  12 4703337 .. 4703358 - -11.6  -5.25699   ATGACATAATAAAAA           GAGGAGGC CTATAC GCCTCCTC            TTTTTATTTACTTAC
  GBAA5182   6 100  29 4707871 .. 4707914 - -12.6  -5.72616   ATGTATATAAAAAAA CTAGTAGAAAGTGCAATGTG ATTT CACATTGTGCTCCCTACTAG TGCTTTATCACACTT
      cotS   5 100 414 4711378 .. 4711397 - -12.2  -4.09864   AGTCACTTGCTAAAA            GGAGACCA AATT TGGTCTCC             TTTTTTTATTTAAAT
  GBAA5198   2 100   6 4719653 .. 4719674 - -11.7  -5.17054   AGAATATGCAAAAAA           TCCTCTTAC AATC GTAAGAGGA            TTTTTTTACTTCTTC
      lipA   4 100   9 4724045 .. 4724065 - -10.5  -5.40464   GAGTATAAACAAAAA            GAGAGCTAA TCG TTAGCTCCC            TTTTTTCATTATTTT
  GBAA5213   4 100 135 4730725 .. 4730745 - -18.3  -5.95449   AAACAAAACAAAAAA            GCGCCCTGC ACA GCAGGGCGC            TTCCTTTATATATTA
  GBAA5253   2 100  -2 4759012 .. 4759039 - -15.8  -4.45544   TTTCAGCAATTAAAA        TAACCAAGGAGT ATTT ACTCCTTGGTTA         TTTTTTAACCATACC
  GBAA5267   5  79 164 4773516 .. 4773538 -  -4.9  -5.22006   GCATCACAATAAAAA           GAAGTTACC CTCAC AGCAACTTC           TTTTCCACATACCCC
  GBAA5278   2 100  13 4782416 .. 4782439 -  -9.7  -4.78237   TAGTGCATAACAAAA          GACCTTTCA TGCATT TGAAAGGTC           TTTTTCTCTATCTCA
      nprB   3  93  17 4787889 .. 4787910 - -10.2  -4.29493   GACTAAATACAGAAA           GACCTGAC ATTCTA GTCAGGTC            TTTTTCTCTTATTAT
  GBAA5292   7  70   5 4796293 .. 4796318 -  -8.3  -3.12207   AATCAAAATGATAGA         GGCATTCCAAA GTAA TACGGAATGCC          TTCCTTATTGTTTCC
  GBAA5298   5 100  12 4799586 .. 4799609 - -11.1  -5.96894   AGTTAAACAAAAAAA          GCAATGAGC CCATAC GCTCATTGC           TTTTCTTATTCTTAA
    tyrS-2   8 100 270 4817276 .. 4817304 - -17.5  -3.69069   CTAATCTGAATATAA        GCCCGAATCATGC CCT GCATGGTTCGGGC        TATTTTTATCCGAAA
  GBAA5321   3  93   6 4824735 .. 4824752 -    -7  -5.47159   GCGGAATATAAAAAA             GCGACT CTTATC AGTCGC              TTTTTTTATAAGAAG
  GBAA5362   6  89  39 4856412 .. 4856433 - -12.3  -2.58275   AAGAGTAAAAATCAC           GAGCGCTCC GTTT GGAACGCTC            ATATTTTTTTATAGT
    ptsH-2   6 100 247 4872418 .. 4872436 - -11.7   -5.4251   TGGATACATAAAAAA             GCGCCCT CTCAC AGGGCGC             TTTTTTTATACTTAG
    ptsH-2   6 100   5 4872657 .. 4872678 - -10.9  -5.64321   ATAACAAAACAAAAA           GCTATCGCA CATA CGCGATAGC            TTTCTTACTGTACAT
  GBAA5411   6 100 384 4899339 .. 4899361 - -10.5  -5.02502   CATAGCATACAAAAA           GCCGTGCAG TTCAT CAGCACGGC           CTTTTACTTTATATA
  GBAA5433   3 100   6 4919611 .. 4919632 - -13.1  -4.09002   CAGCAATAAAAAAAG           GCCAAATCG CATG CGATTTGGC            TTTTTTTACTTATTA
  GBAA5438   4 100   7 4927670 .. 4927690 - -14.1  -4.50976   CCTTATAGCAGAAAA            GGCTGTTCA ATA TGAACAGCC            TTTTTTCTACTTCTT
    celC-3   3 100  38 4935641 .. 4935674 - -14.8  -3.54919   AAGGAGGGTTGTAAA     TACCATCAGTGGAA CGAATC CTCCACTGATGGTA      CAGACACATACATAA
    celC-3   3 100   2 4935695 .. 4935710 -    -9  -5.77988   ACATACATAAAAAAA              CCTTGC ATAC GCAAGG               TTCATTCAGTCACTG
  GBAA5453  10 100   8 4940833 .. 4940861 -   -14  -5.67283   AACGCAAATAAAAAA        GAAGCTATCCGA AAAAA CCGGATAGCTTC        TTTCATTTTAGGAAA
      thiC   4 100  61 4951548 .. 4951579 - -15.3  -3.66897   TTATAAACGACAGAA      GCCCACTTTGCTA CCGTCT TAGCAAAGCGGGC       TTCTTCTATATTTAA
  GBAA5478   3 100 110 4966537 .. 4966567 - -14.2  -5.48623   AAAGATAAATAAAAA       TAAGCACAGAGC GCCGTAT GCTCTGTGCTTA       TTTATTGCCGTATAA
  GBAA5483   5 100   8 4970546 .. 4970572 - -14.6  -4.85653   TAGATACAAAATAAA         GAGGCTGTTCAA ATA TTGAACAACCTC         TCTCATATTAACGAG
  GBAA5488   5 100  -7 4978697 .. 4978722 - -14.9  -4.99043   GCGGGATAAACAAAA         GGAGCTAATCT CACA AGATTAGCTCC          TTTTTCTATTCCAAA
  GBAA5493   6  90  13 4980937 .. 4980968 - -12.5  -3.17906   TTAACAAAATAAGTA      GAATGGAAAGCAA TATCCC TTGCCTTCCATTC       TTATGATACTATTTA
  GBAA5500   4 100  16 4986687 .. 4986710 - -12.6  -4.66537   TTTCCTAATATAAAA          GCTATCCAAT CACA ATTGGATAGC           TTTTCAAACAAAATA
  GBAA5566   6 100   6 5051913 .. 5051934 - -14.5  -4.80455   CACTCAAACATAAAA           TCCCCTGCT AAAT AGCAGGGGA            TTTTATCATTGTAAT
      papR   2 100   7 5080946 .. 5080968 - -12.1    -5.626   TACTCCACAAAAAAA           CAACCGTCT AAGTA AGACGGTTG           TTTTTTTTAATATTC
  GBAA5608   6  85   5 5097928 .. 5097943 - -10.4  -3.40511   TATTCAATAGAAAAG              GGCCCT TTAC AGGGCC               TCTTTTATTTCTCTT
  GBAA5624   4 100   8 5112018 .. 5112055 - -12.9  -5.49568   AAGCCAAAATAAAAA   GGATGTCAC-CTAGTCAA CAA TCGACTAGCGAGACATCC   TTTTCTTTTATTCAC
  GBAA5642   7 100  10 5126801 .. 5126816 - -10.4  -5.70829   AAGACCATAAAAAAA              GCTGGC ATAT GCCAGC               TTTTGTTCTTTATAG
       ung   6 100   9 5131424 .. 5131447 - -12.6   -5.3798   CAACAATAATAAAAA          GGTAGTTAAC GACA GTTAACTACC           TTTTCTATTTATAAA
  GBAA5674   9 100   4 5159407 .. 5159423 -  -9.5  -6.11644   CCATTCAAAAAAAAA              GAATCCA ATT TGGATTC              TTTTTATTTTCTAAA
  GBAA5681   2 100   8 5167548 .. 5167579 - -18.9  -5.29846   AAGGCCAAATAAAAA      GCGTAAGCTCGGT GCAATT ACCGAGCTTACGC       TTTTTATTTATATTC
  GBAA5685   3 100  -4 5170728 .. 5170755 - -11.5  -5.56673   ATGCATAATAAAAAA        GGTAACAATGA AAACTA TCATTGTTACC         TTTTTATATTGTAAT
  GBAA5707   6 100   9 5197821 .. 5197845 - -10.1  -5.66229   ATGAAGAATAAAAAA          TAAGCCCTC GCTTTAT GAGGGCTTA          TTTCATATTTACTTT
  GBAA5728   4 100 -14 5218182 .. 5218213 +  -9.7   -5.2197   TGTGCATTAAAAAAA      GCAAACCATC-TAT AAATA ATAAGATGGTTTGC      TTTTTAGTTTTTCTG
  GBAA5706   5  93   5 5197821 .. 5197845 + -10.8  -4.05229   ATGAAGAATAAAAAA          TAAGCCCTCG CTTTA TGAGGGCTTA          TTTCATATTTACTTT
  GBAA5702   2 100  10 5191944 .. 5191967 +  -8.2  -6.01187   TCTTAAACAAAAAAA          CTATCCACCT ATTA AAGTGGATAG           TTTTTTTGTTTACTT
  GBAA5699   4  56  59 5189236 .. 5189250 +  -5.8  -2.91269   CAAACGCTATGGTCA               GTAATA TTT TATTAC               ATTCTCTTTCCTAAA
    sodA-2   5 100  59 5186742 .. 5186764 +   -12  -4.17537   CGAAATCCTCCAGAA           TCCCCCGG ATTGCCA CCGGGGGA           TTTATGATTATTTCA
  GBAA5693   4 100  46 5182788 .. 5182817 + -11.5  -4.99035   TGGATAAATAGGAAA       GAGGAAGTATCCC AAAT GAGATGCTTCCTC        TTTTTATATAAATAC
  GBAA5686   4 100   9 5174889 .. 5174911 + -12.1  -5.63517   AAAATAACAAAAAAA           TAACCTCGC TAACT GCGAGGTTA           TTTTTTATTTCCAAA
    thiD-2   3  74  12 5147605 .. 5147640 +    -4  -5.26918   CTAACTAAACGAAAA    CACCCACAGGGT TCATATATTTCC TCTCTGTGGGTG     TTTTTTATAAACTCT
  GBAA5659   5 100   2 5143519 .. 5143552 + -15.6  -3.65827   AGTTAAAAATATAAA     GAAACAGCATTAAC ATAAAC GTTAATGCTGTTTC      TTTGAGTGACGATTA
  GBAA5653   3 100 -23 5136623 .. 5136653 + -15.7   -4.2461   AGTTTAAATAGAAAA       GAACCTATTAAGC AAGCC GCTTAATAGGTTC       TTTATTAGTGGAGAT
  GBAA5647   5 100   7 5131424 .. 5131447 + -12.6  -4.84918   CAACAATAATAAAAA          GGTAGTTAAC GACA GTTAACTACC           TTTTCTATTTATAAA
  GBAA5641   5 100   6 5126801 .. 5126816 + -10.4  -5.05116   AAGACCATAAAAAAA              GCTGGC ATAT GCCAGC               TTTTGTTCTTTATAG
  GBAA5626   5 100  16 5113585 .. 5113611 + -16.8  -5.63103   TTTCAAGTTCTTTCA         TAAGAAGCAGCT CTT AGCTGCTTCTTA         TTTTTTTCCTTCGAG
  GBAA5623   7 100   8 5111848 .. 5111875 + -10.8   -4.4204   CTTGGTGAAACACGA        GGCTATTCCA-AT AAA ATGTGGAATAGCC        TTTATTGTCATTCTT
  GBAA5623   7 100 178 5112018 .. 5112055 + -10.7  -5.27476   AAGCCAAAATAAAAA   GGATGTCAC-CTAGTCAA CAA TCGACTAGCGAGACATCC   TTTTCTTTTATTCAC
  GBAA5615   4 100   7 5104791 .. 5104819 + -14.8  -5.80003   GTTGCATAAGAAAAA        GAGCTATTCTCA TCGTT TGAGAATAGCTC        TTTTTTGTTTGTTAC
  GBAA5607   4  95   6 5097928 .. 5097943 + -10.4  -4.15514   TATTCAATAGAAAAG              GGCCCT TTAC AGGGCC               TCTTTTATTTCTCTT
  GBAA5596   6  75 174 5082754 .. 5082780 +  -9.6  -2.90573   GAATTACAAGAAAAA         GAAGTTTACC ATTCATA GGTAAACTTC         CTTTCATATCCATCC
  GBAA5582   3 100  -2 5065720 .. 5065753 + -12.7  -3.46202   ATGTTAAATGAATAT     TAAAAAAAGCGCC CTATTTCA GGCGCTTTTTTTA      TTACTTGCTCTCTTT
  GBAA5565   7 100 166 5051913 .. 5051934 + -14.5  -4.59069   CACTCAAACATAAAA           TCCCCTGCT AAAT AGCAGGGGA            TTTTATCATTGTAAT
  GBAA5543   4 100 -17 5035807 .. 5035835 + -11.8  -4.08644   TTTCTACAAAAAACA        CCCAGTATGAAC CAATA GCTCATACTGGG        TATTTTTATCATACT
  GBAA5509   4 100   5 4997422 .. 4997447 + -11.9   -5.4148   TTAATAAGTAAAAAA         GAGCCAAATCG CATG CGATTTGGCCC          TTTTTTACTTATTTC
  GBAA5499   4 100  66 4986687 .. 4986710 + -12.6  -4.07885   TTTCCTAATATAAAA          GCTATCCAAT CACA ATTGGATAGC           TTTTCAAACAAAATA
  GBAA5490   3 100   8 4979814 .. 4979843 + -15.2  -5.45652   CTTTATAAACAAGAA       GACGAATCTGCA TCATTT TGCAGATTCGTC        TTTTTTCTTCGGCAT
  GBAA5482   6  90  57 4970546 .. 4970572 + -12.4   -2.9155   TAGATACAAAATAAA         GAGGCTGTTCAA ATA TTGAACAACCTC         TCTCATATTAACGAG
  GBAA5476   4  65  74 4965416 .. 4965429 +  -3.9  -4.60924   CATCACATTTTCGAT               TAAGT ATGT ACTTA                TTTTTACAGCCTTTC
  GBAA5466   6 100  33 4956006 .. 4956031 + -16.3  -5.84432   ATTAATAAGAAAAAA         CCGTCCCAAAA TACT TTTTGGGACGG          TTTTTTTATCTTCTG
  GBAA5462   7 100  10 4951548 .. 4951579 + -13.1  -4.00323   TTATAAACGACAGAA      GCCCACTTTGCTA CCGTCT TAGCAAAGCGGGC       TTCTTCTATATTTAA
  GBAA5454   6  74  21 4943910 .. 4943934 +  -7.8  -3.84992   TATCAATAAATAAAA          GATGCCATCC CGATA GGGTGGCACC          TTCTATTGTTCACTT
    speD-2   6  78  94 4935695 .. 4935710 +    -9   -3.3782   ACATACATAAAAAAA              CCTTGC ATAC GCAAGG               TTCATTCAGTCACTG
  GBAA5439   2 100  10 4929491 .. 4929510 +  -7.2  -5.47159   TTGTAAATAAAAAAA            GACGGCATA ATG TA-GCCGTC            TTTTTTCTATTAAAA
  GBAA5432   4 100   7 4919611 .. 4919632 + -13.1  -5.71638   CAGCAATAAAAAAAG           GCCAAATCG CATG CGATTTGGC            TTTTTTTACTTATTA
  GBAA5409   3  85  75 4899339 .. 4899361 + -10.5  -3.38007   CATAGCATACAAAAA           GCCGTGCAG TTCAT CAGCACGGC           CTTTTACTTTATATA
    clpP-2   6 100  59 4872418 .. 4872436 + -11.7  -5.71983   TGGATACATAAAAAA             GCGCCCT CTCAC AGGGCGC             TTTTTTTATACTTAG
  GBAA5361   9  82   8 4856412 .. 4856433 + -10.1   -3.2694   AAGAGTAAAAATCAC           GAGCGCTCC GTTT GGAACGCTC            ATATTTTTTTATAGT
  GBAA5347   7  93   7 4846599 .. 4846618 + -11.4  -3.59979   GTACATTAAAAGTAG            GGTGCTCC GAGC GGAGCGCC             TTTAAAATAAAAAGG
  GBAA5338   8 100  11 4841798 .. 4841821 + -15.4  -3.14625   TTTAACATAAAAAAA          CAGACCGTGA TTTC TCACGGTCTG           TCGTTATTTTCTACA
  GBAA5333   6  54 380 4836005 .. 4836030 +  -3.3  -3.78329   TCATGCCAACGATTT         CAAAGTCGA TTGCACGC TCGTCTTTG          TTTACATTAATAACA
  GBAA5326   5 100  46 4828971 .. 4829001 + -19.2  -4.46215   TCGAAACATGAATTA       GCATAAGCTGACCG TTT TGGTCAGCTTATGC       TTCTTTTTACATGTA
  GBAA5326   5 100 173 4829098 .. 4829126 + -14.7   -5.1101   CTTCAAGTAAAAAAA        GCTGCTGCCTATA AAA TATAGACAGCAGC        TTTTTTACATGCTCA
      ccrB   4 100   5 4824735 .. 4824752 +    -7  -5.60993   GCGGAATATAAAAAA             GCGACT CTTATC AGTCGC              TTTTTTTATAAGAAG
  GBAA5313   5 100  12 4817276 .. 4817304 + -19.7  -4.03995   CTAATCTGAATATAA        GCCCGAATCATGC CCT GCATGGTTCGGGC        TATTTTTATCCGAAA
  GBAA5302   7 100  10 4806761 .. 4806787 + -16.8  -5.34365   GAATAATAAAGAAAA         GCTCGTAAAACA TAG TGTTTTACGAGC         TTTTTATTATTGTAC
  GBAA5296   4 100   9 4798269 .. 4798294 +  -9.2   -5.8901   TGAGTAGTATTTCAA         TCACCTTAAT GAATGG ATTAAGGTGA          TTTTTTATTTTCTCT
  GBAA5291   3  64 -14 4796293 .. 4796318 +  -6.2  -3.65535   AATCAAAATGATAGA         GGCATTCC AAAGTAATAC GGAATGCC          TTCCTTATTGTTTCC
  GBAA5281   3 100  10 4787889 .. 4787910 + -10.2  -5.21506   GACTAAATACAGAAA           GACCTGAC ATTCTA GTCAGGTC            TTTTTCTCTTATTAT
  GBAA5266   3 100   1 4773454 .. 4773474 + -14.1  -5.57729   GAAAGTAACTCGTAA            GCTGGAAGA TAT TCTTCCAGC            TTTTTTATGTTGTTT
  GBAA5257   4  81   6 4763891 .. 4763908 +  -4.1  -5.68039   GAGATACTAAAAAAA             CGCCT CTATTACA AGGCG              TTTTTTTCTACATTT
  GBAA5252   3 100  -2 4759012 .. 4759039 + -15.8  -5.03314   TTTCAGCAATTAAAA        TAACCAAGGAGT ATTT ACTCCTTGGTTA         TTTTTTAACCATACC
  GBAA5238   5 100   4 4746478 .. 4746501 +   -11  -5.05113   CATAAAATGTAAAAA          GCAGACTGTG GCTT CTCAGTCTGC           TTTTCTTTATATAAA
  GBAA5227   4  74  86 4741846 .. 4741865 +  -9.3  -3.07443   ACACAAAATAAAAAA            GGACAGC ACAAAG GCTGTCC             TTCAGTCGACTATAA
  GBAA5212   5 100 201 4730725 .. 4730745 + -18.3  -3.69088   AAACAAAACAAAAAA            GCGCCCTGC ACA GCAGGGCGC            TTCCTTTATATATTA
  GBAA5206   5 100  -2 4726141 .. 4726165 + -15.9  -4.98531   GCAAATACAAAACGA          TAACCGTAGCA CAT TGCTACGGTTA          TTTTTCATTTACAAC
  GBAA5191   3  95 196 4715312 .. 4715334 + -10.6  -4.33621   AATATCAGAAAAAAA           GCTGCTCCAA GGT TTGGAACAGC           TTTCTTCATTACATC
  GBAA5181   3  90 -20 4707871 .. 4707914 + -12.6   -3.0169   ATGTATATAAAAAAA CTAGTAGAAAGTGCAATGTG ATTT CACATTGTGCTCCCTACTAG TGCTTTATCACACTT
  GBAA5176   4 100 148 4703337 .. 4703358 + -11.6  -5.38326   ATGACATAATAAAAA           GAGGAGGC CTATAC GCCTCCTC            TTTTTATTTACTTAC
  GBAA5168   3  69  47 4698064 .. 4698101 +  -5.7  -4.27886   CACGCCAAAAGAAAA   GACCTCTTTAACGAT TTTATTCC ATCGCTAAAAAGGTC    TTTCTCTATTTCACC
  GBAA5154   4 100  44 4680804 .. 4680829 + -11.9  -3.79482   ATATATCAATAAAAA         GGCTGTTCCAA AATG TAGGAACAGCC          TTCTCTTATAATCTT
  GBAA5151   5 100   2 4677187 .. 4677206 + -10.8  -5.60993   CTGATAAAAATTAAA            GACACTCT CTCC AGAGTGTC             TTTTTTTATCAAAAA
  GBAA5138   7  83 165 4667582 .. 4667599 +    -7  -4.86293   ACACTACACAAAAAA             GCTACC ATGCAC GGTAGC              TTTTACTTTTTCTTC
  GBAA5131   9 100  87 4661501 .. 4661524 + -12.5  -4.67942   TAAGATAAAGTAAAA          GAGGAACGC TCATAT GCGTTCCTC           TTTTACTTTGTTAAC
  GBAA5128   0 NONE
  GBAA5124   6 100   8 4648300 .. 4648326 + -11.7  -4.52589   AAAAATAATAATAAA         GAGCACTCTAT ATAAA GTAGAGTGCTC         TTTTCTATAAACGAC
  GBAA5118   2 100  15 4639314 .. 4639338 + -15.9  -4.74653   AGCAAAAAAAGAAAA          CCGAGCTTAAT GAG ATTAAGCTCGG          TTTATTTATTAATTT
  GBAA5091   2  69 267 4614313 .. 4614358 +  -3.4  -4.93877   CGGAAGCAACAATTT GGCGTTTTAACTGTTCTCGG TATATC TCAAAAACAATTAAAACGTC TTTTGTTTACTGAAA
  GBAA5077   5  95 106 4599133 .. 4599156 + -12.5  -3.69902   AATAATCATAAAAAA          GCCTGCAGT TGTTAC ACTGCAGGC           TTTCAAATGTTTAAT
  GBAA5066   2 100  -9 4590399 .. 4590417 +   -11  -5.23316   AAATGCAAACAAAAA             GGGCGCTT AAT AAGCGCTC             TTTTTTCATATCGTA
  GBAA5062   3 100  25 4586742 .. 4586784 + -10.9  -5.37345   GCTTCGCGAATGAAG TGCACC-CCAATTGTTAG ACACATAA TTAACAATTGGAGGTGCA TTTTTTATGGTTAAA
  GBAA5056   4 100  15 4582823 .. 4582852 + -17.3  -4.22535   ATCGTTATGAAAAAC       GAGGGTGTGCCAA CATA TTGGCACACCTTC        TTCTTTTACCATTGT
    cydB-2   8 100  11 4578716 .. 4578735 + -10.8  -5.29782   ACTAAAATGAAAAAA            GACACTTC GTTT GAAGTGTC             TTTTTTCTACGTATG
    cydB-2   8 100 461 4579166 .. 4579182 +    -8  -5.72254   TTCCATAAGAAAAAA              GCACTC CAACT GAGTGC              TTTTTTCTTATTTAC
  GBAA5038   5  72 373 4569986 .. 4570011 +  -5.7   -4.4595   TATAGTGATAGTTCC         TTCT-TCTTTTT AAT AAAAAGACAGAA         TTTTCAATTTTATCA
  GBAA5030   4 100 151 4563955 .. 4563978 + -11.2  -5.71295   AAATACTATAAAAAA          GAACTTGTAT CGTT ATACAAGTTC           TTTTTGTTTTTCTAT
  GBAA5027   2 100 154 4560158 .. 4560187 + -10.9   -4.6644   TTTATTCACAAAAAA       GGGAAATCACT CTCAAGTA AGTGATTTCCC        TTTTTAAAATATATT
  GBAA5023   4 100  -2 4557204 .. 4557237 + -16.3  -4.36931   CCAAAAATAAAAAAA     TAGGAAAGCAGATCA TAGG TGATCTGTTTTCCTA      TTTTGATATAGGTTC
  GBAA5012   6  88  10 4550296 .. 4550318 +  -9.2  -4.19371   GCTTAAATAGAAAAA           CTCCCTTC AAAAAAC GAAGGGAG           TTTATTACACATTTA
  GBAA5006   5 100   8 4545658 .. 4545683 + -10.6  -5.37171   GATCATAATGAAAAA         GCATTTGTAC TCCCAT GTACAAATGC          TTTTTATTTACTATT
  GBAA4990   7 100 -12 4528440 .. 4528463 +  -9.6  -4.88918   TTTCTACACAAAAAA          GCTCAGAGCA TAAA TACTCTGAGC           TTTTATTTAGAATGA
      moaC   7 100  10 4515636 .. 4515670 + -15.2  -3.14262   TCTTGATCTTCTCTC     TGTTGAACCTAAAGGG TTT CTCTTTAGGTTCAACC     TATGTATCTTGTATA
  GBAA4967   5  88  -2 4510318 .. 4510330 +  -3.4  -5.93809   TCACTAAATTTAAAA                TAGC TGGCC GCTA                TTTTTTTTGTAAAAA
  GBAA4964   4 100  12 4509160 .. 4509178 + -10.3  -5.43621   ATAAAGCATAAAAAA             GAGCTGG CTCAT CCAGCTC             TTTTTTATGCTTTAT
  GBAA4961   4 100   5 4507715 .. 4507739 + -14.4  -4.46404   GTGAGCAATAATAAA          GAGGATGACC ATTTC GGTCATCCTC          TTTTACTCTTCATTC
  GBAA4951   6  85  11 4496027 .. 4496080 +  -4.8  -5.60689   CTTAAGTATTACTCT GAAGCAAGTAGTTGCTGTAAATATTG ATGC CAATA-TT-CAGCTTCTGCTTGCTGC TTTTTTGTTGTATGC
  GBAA4948   9  62   5 4493697 .. 4493720 +    -3  -4.73828   TAGCAGCATAAACAG          GAGGGTTCCC ATTA GGTGAACCTC           TTATTTTTTAATTGT
  GBAA4948   9  62 125 4493817 .. 4493829 +  -4.7  -4.03978   ATTCCTCATTTATAT                CGGCG CAA CTCCG                TTTATATCGGCGATT
  GBAA4933   6 100  10 4479925 .. 4479946 + -12.3  -5.69023   AAATAATAATAAAAA           CGCTCGGAG TTTT CTCTGAGCG            TTTTTTTAATATTTT
  GBAA4928   4 100   3 4475081 .. 4475102 + -14.5  -5.38249   TGAATATAAATAAAA           GCTCACAGC AATC GCTGTGAGC            TTTTTTATACTTACT
      acuC   8  78   8 4468486 .. 4468510 +  -5.8  -4.88405   TGTACTAAACGAAAA         GGAGGCTCGTT TTTG AAT-AGCCTCC          TTTTATTTAAAACTT
  GBAA4910   8  65 451 4461381 .. 4461391 +  -3.2   -4.8543   GCACCTAATGCTTTT                 TGTG CTG CACG                 TTTTTCTGGCGCTTC
  GBAA4905   5 100   8 4458065 .. 4458113 + -12.6  -5.87996   ATATGTAACAAAAAA GAGCTAGTTATCGATTGAGTAC ATTAC GTACAAAACCGATAGCTAGCTC TTTTTTTATTGATTA
      ppnK   5 100   9 4445960 .. 4445997 + -21.7  -4.41616   TTTATAGTATTAAAA   TAACCGTAGAATTATGG TGGC CCATAATTCTACGGTTA    TTTATTTACCCCGAT
  GBAA4887   3 100 -14 4440545 .. 4440568 +  -9.6  -4.76191   ATCAAAAAGAAAAAA          GACGAAATCC TATA GGACTTCGTC           TTTCTTTTCATATAT
  GBAA4877   4 100   9 4433109 .. 4433134 +  -8.9  -5.56573   TGATTAAAAGAAAAA         CGACTGCAGGC GAAT GCCATCAGTCG          TTTTTCTTTCTTTAT
  GBAA4877   4 100 461 4433561 .. 4433589 + -13.2  -4.15453   CTAGTAAAAAAGAAA        GTACGCCAGACT TTAAC AGACTGGCGTAC        TTTTCAACTCAATTC
  GBAA4872   4 100  13 4429305 .. 4429328 + -13.2  -3.98915   TAGCCTAAATAAAAA          GCCCTTCCTT ACAA AAGGAGGGGC           TTTCATGTATTTCTA
  GBAA4864   2  81   6 4425404 .. 4425427 +    -9  -3.84587   ATATTATTAAAAAAA          GAAGGCCACTT AGA AAGTG-CCTTC          TTCTATTTCACTAAT
    pepQ-2   4 100   8 4423690 .. 4423707 +  -8.4  -5.42975   TAAAATAATAAAAAA             GGCAGC TTAATT GCTGCC              TTTTTATTTCTCTGC
  GBAA4854   7 100  -4 4419040 .. 4419075 + -16.5   -2.6999   AAGTCTATGAAACAA    CGTAAAAAAGCATCA ACACTA TGATGCTTTTTTACG     TCCTCTAACTTTTAA
  GBAA4841   3 100  40 4405181 .. 4405201 + -14.1  -3.87584   AAAACTTACATGTAA            TCAGTGGGA AAT TCCCACTGA            TTATTCCTTGTACTT
  GBAA4835   1  54   6 4398453 .. 4398485 +  -5.6  -3.15768   CTTCAACTAAAAATA     GCGCTAGC-TCCCTT ATGA AAGGTATGCTAGCAC      TATTCACATTTTCAT
  GBAA4814   2 100  11 4378000 .. 4378020 + -15.5   -5.1485   TTTAAAACATAAAAA            GCGAAGGAG AGG CTCCTTCGC            TTTTTCTATTAATTA
  GBAA4811   8 100  14 4374600 .. 4374620 + -11.2  -4.85894   AAAAAGCACAAAAAA            GCAGGGAA ATTAA TTCCCTGC            TTTTCTATTTGCTTT
  GBAA4800   5 100  12 4364316 .. 4364336 + -11.2   -5.1167   GTAACACATAAAAAA            GGAGAGTC GCCAA GACTCTCC            TTTTTATGTTAGCTT
  GBAA4782   4 100  19 4347030 .. 4347071 + -14.7  -5.62219   TATTTCTTTTTTAAA GTATAGAATAGGAGAAACG TTAC CACTTCTCCTATTCTATAC  TTTTTTTACTGTCTT
  GBAA4779   4 100   6 4343264 .. 4343287 +   -11  -5.47159   CGTTCAATAAGAAAA          GGAGCTCAAG TAAA CTCGAGCTCC           TTTTTCTTTATTACC
  GBAA4769   1 100  26 4337483 .. 4337503 + -11.9  -5.17054   TACATATACAAAAAA            GAGTTGGTG TAA CGCCAACTC            TTTTTTACGTATTCT
  GBAA4756   6  95  12 4324444 .. 4324471 +  -9.3  -4.98616   GTAGCATTACCCGCG        GTCAACTAGAC ATATAA GTTTAGTTGAC         TTTTTCGTATTTTCA
  GBAA4750   2 100  -2 4319907 .. 4319929 + -11.4  -5.31519   ATGGAAGACAAAAAA           TAAGAGAGCG TTT TGCTCTCTTA           TTTTTCTTTCACTCT
  GBAA4742   3 100  28 4313410 .. 4313436 +  -8.1  -5.32699   TTCTGAATAAAAAAG        GCGAGC--CCTCA TTA TGAGGATGCTCGC        TTTTTTACTCTTTCA
  GBAA4720   4 100  15 4294476 .. 4294506 + -12.1  -5.02074   ACATGTAATAAAAAA      GCAGGTTTTCC-AT TACA ATAGGAAAACCTGC       TTTTTTACGAAATCA
  GBAA4710   3 100   9 4286943 .. 4286968 + -14.9  -4.60487   TAACTAAACAAGAAA         CCCTTGTTATC AAAA GATAACAAGGG          TTTTTCAGCGTCCTA
  GBAA4700   4 100  20 4276347 .. 4276366 +  -9.2  -5.98675   GTATAAAGAAAAAAA            CGCGCGAC ATTC GTCACGCG             TTTTTTGTTTTTGTA
  GBAA4665   5  91   5 4241546 .. 4241566 +  -8.3  -5.06016   AGTTAAAATAAAAAA            TCCCACC ATTTATA GGTGGGA            TTTTATTTATATACT
  GBAA4657   8 100   2 4232464 .. 4232485 + -14.5  -5.31091   ACGACGATGAATAAA           GAGGAAGGG CTCA CCCTTCCTC            TTTTGTTTTGTTATC
  GBAA4652   4 100   8 4229610 .. 4229628 + -13.2  -6.04419   ATAAATAAGAAAAAA             GCAGCTCA CCA TGAGCTGC             TTTTTTTCTTATTTT
  GBAA4645   3 100   5 4224104 .. 4224128 + -12.9  -3.32228   AAAATAATTAAAAAA          GGCCCTGCA CATTTCA TGCAGGGCC          TTCCTCATTAGTTTT
  GBAA4629   6 100   4 4206299 .. 4206334 + -13.4  -5.16969   GCAGAGAATTAAAAA    CAGGGGTGCCACTT TTTTGATT AAGTGACACCCCTG     TTTATTTTTTCTGTG
  GBAA4619   4  89   6 4197613 .. 4197632 +  -7.9  -5.11033   AAGCACATAAAAAAA            CTCCCTT ATCATG AAGGGAG             TTTTTTACGCTTATA
  GBAA4604   5 100   9 4183177 .. 4183199 + -16.4  -5.37593   ACGCTAACTAAAAAA           GAGAAGCTCC TAA GGAGCTTCTC           TTTTTTAGTTTAGAG
  GBAA4590   2 100   9 4170960 .. 4170980 + -11.2   -4.9934   TTATTAAACAAAAAA            GAAGCCTG TAAAT CAGGCTTC            TTTTTATCCTCTTAT
  GBAA4577   3 100   7 4159242 .. 4159266 + -17.3  -4.43213   GAAAAATAACATAAA          CGGGTATCTCA TTT TGAGATACCCG          TTTTCATATATTAAG
  GBAA4572   3 100   6 4155285 .. 4155304 +  -8.6  -5.32699   ACCACTATAAAAAAA            GGTTCTCG CCAA TGAGAACC             TTTTTTGCTATTTAC
  GBAA4568   5 100  10 4151760 .. 4151785 +  -7.8  -5.54338   TTATAAAAATAAAAA         GAGTTATTTT CTTTGA AAAATAACTC          TTTTTATTTTACTTG
  GBAA4564   3  51  78 4148813 .. 4148825 +  -4.8  -2.90227   CGAATAAACAAATAC                TCCC ATCTA GGGA                ATTTCATCATTACGC
  GBAA4554   9 100 143 4143187 .. 4143213 + -13.9  -4.56887   AGCTCCTTTACAAAA         CAAAAGCAACC TTCTC GGTTGCTTTTG         TTTTATCCGTTTTTC
  GBAA4550   4 100   2 4138562 .. 4138582 +  -7.6  -5.47431   TTATCGGTTCTTAAA            GACTGCTG CTTAC TAGCAGTC            TTTTTTATCTATTCC
  GBAA4518   5  58 331 4112038 .. 4112054 +  -5.1  -3.62096   CATCTTCTATTTCAG              GATAGCG AAA CCCTATC              TTTAACATAATAAAA
      lytB   2 100   7 4105578 .. 4105599 +  -7.3  -5.74684   GAACAATAATAAAAA           CCGTTGC CTATATGA GCAACGG            TTTTTATTTTTCTTA
  GBAA4507   5 100   1 4101126 .. 4101143 + -12.7  -3.71321   CAACTACTAAAATAA             GGAGGGG ATAT CCCCTCC              TTATTGCGCTTTAAT
      gcpE   9 100   4 4097494 .. 4097526 + -17.9  -4.36914   CAAGAACAATAAAAA      GAAGGTTGCCCACAA TAT TTGTGAGCAACCTTC      TTTTATACACAAAAA
      gcpE   9 100  53 4097543 .. 4097568 + -16.3  -4.55128   TTTATACACAAAAAA         GCTCGTCAGTT CTAT AACTGACGAGC          TTTTACTTTGCACAT
  GBAA4486   2 100  42 4080527 .. 4080547 + -15.5   -4.3534   GATTTCGCACAAAAA            GAGGAAGGG TTT CCCTTCCTC            TTTTCATAGTTCACA
  GBAA4483   3 100 113 4078361 .. 4078387 + -12.4   -5.9362   AGTCGTATTAAAAAA         CAAGACACAGAA CTA TGCTGTGTCTTG         TTTTTTTATATTTTC
  GBAA4473   4 100   6 4066291 .. 4066311 +  -9.8  -5.55698   TATAATGTAAAAAAA            GAACGTGA GGTGA TCACGTTC            TTTTTTTACATTATA
  GBAA4469   7 100   7 4064843 .. 4064868 + -16.3  -5.43514   GCTTCATAATAAAAA         GGACGCTAACA AAAA TGTTAGCGTCC          TTTTTTAGTTCTTTT
  GBAA4455   3 100   8 4056390 .. 4056418 + -16.9  -4.70319   TACAATAAATGAAAA        TCCCCTAGTAGTA TGA TGCTACTAGGGGA        TTTTCATTTTGCTAC
  GBAA4451   4  93   4 4054942 .. 4054964 +  -8.4   -5.1925   TTTCTATCTTAAAAA           GCCCCTTCTG TTT TAGAAGGAGC           TTTTTTGAGTTATCC
  GBAA4437   4 100 -24 4042986 .. 4043016 +  -9.1  -5.50925   TAAGTTATTTAAAAA       GGACAGTTCTTCT GAACA AGAGTAACTGTCC       TTTTTTATATTCATT
  GBAA4426   6  91 -21 4035241 .. 4035277 +  -9.5  -4.47679   TAAAAAAAACAAAAA    GAAAGACCGTGCTTCCT TTT AGTAGATACGGTCTTTC    TTTATATTTTGCATT
  GBAA4420   7 100   6 4030960 .. 4030982 + -16.4  -5.21709   TTTCCTATAAAAAAA           GCACTCGTGA TGA TCACGAGTGC           TTTTTTACTATGCAC
  GBAA4392   4 100   5 4007091 .. 4007107 +  -8.7  -5.32599   ACGAAGAATAATACA              GTCCTGT TTC GCAGGAC              TTTTTATATTTTCTA
  GBAA4370   9 100   4 3987771 .. 3987787 +    -8  -5.85011   ATGTTTTGGTAAAAA              GGACGA TGTAT TCGTCC              TTTTTTTACTTTTTA
  GBAA4370   9 100  52 3987819 .. 3987838 + -12.2  -4.83243   ACATAATAAAATAAA            CCATCTCG AAAT CGAGATGG             TTTATTTTATGTAAA
  GBAA4367   2 100   4 3985655 .. 3985682 + -15.8  -5.64304   GAATCAAAGTAAAAA        GCGTGTAAATCA CAAT TGATTTACACGC         TTTTTTGTTATATTA
    proC-3   6 100   5 3980136 .. 3980161 +   -12  -4.31433   AAGAAAAATAAGAAA         TGGAGCTCAA TCTTAC TTGAGCTCCA          TTTCTTATAAACATA
  GBAA4348   8 100   2 3970753 .. 3970774 + -13.1  -4.08546   AAACAAATGTATAAA           GCTGCTTCT AAAT AGAAGCAGC            TTTATGATTCGTAAT
      ribH   4 100  11 3957903 .. 3957916 +  -8.1  -5.77571   CATAAAAAATAAAAA               GAGGC TGCG GCCTC                TTTTTATTTTTTACT
  GBAA4325   5 100  -2 3950744 .. 3950772 + -14.8  -4.18934   GCCGCGATTACATTA        TAAAAGGTGCGT TTTAT ACGCACCTTTTA        CTTTTTTATTTTTTC
      lolS   6 100   4 3943946 .. 3943968 + -16.4   -4.8667   TTACATCGTTAAAAA           GACGCTACCA TAC TGGTAGCGTC           TTTTTATAACGTATC
  GBAA4305   4 100   8 3933414 .. 3933435 + -14.5  -5.63103   TTGGTTAAGTAAAAA           CACCGAGGA AAAT TCCTCGGTG            TTTTTTTACTTAAAC
  GBAA4284   6 100   4 3916828 .. 3916850 + -16.4  -4.31433   TTATTCAAGTAAAAA           GAAGCTCGTC ACT GACGAGCTTC           TTTCTTATGCAAGTA
  GBAA4280   5  82  -9 3914466 .. 3914493 +  -9.4  -3.57119   ATTACAAAAAAGAAA        GCAGAGATAA-TA AAC TACTTATCTCTGC        TTTCACGAATGTATA
  GBAA4271   7 100 -18 3908245 .. 3908275 + -12.1  -5.65927   TGCTCATAATAAAAA      TACGACTCACTCCT TGTA AGGA-TGAGTCGTA       TTTTTTCTTTACATG
  GBAA4266   3 100  58 3901891 .. 3901918 +  -7.8  -5.87996   TTCTCATAGAAAAAA        CCTGAGACCGATT TCA AATCGA-CTCAGG        TTTTTTTATTAATTA
  GBAA4259   6 100  28 3896865 .. 3896890 + -13.5  -4.92812   ATATACTTAAATAAA         TAAAAGTCCTC ATTT GAGGACTTTTA          TTTATTTTCTTCTAG
  GBAA4249   4 100   5 3888138 .. 3888166 + -13.4  -5.24129   CCGCTCAATAAAAAA        TAAAGTTTGCTC ACGAA GAGCAAACTTTA        TTTTTTATCGCGAGG
  GBAA4243   4  70  -5 3884333 .. 3884352 +  -7.2  -3.63336   TTGCAAAGAAAAAAA            CAGTAACG ATTT TGTTACTG             TTTAAAATAATATAT
  GBAA4239   5 100   7 3881370 .. 3881389 + -12.2  -5.33785   GATTCTTAAAAAAAA            GAAGCAGC GATT GCTGCTTC             TTTTTTATAGTGCTT
  GBAA4236   7  95 -19 3878838 .. 3878867 +  -5.8   -5.8187   AAGAACAAAAAAAAA       CAGTCAGCAT AATATTGTAA GTGCTGACTG        TTTTTTTCTTACATG
  GBAA4232   2  79  35 3876948 .. 3876970 +  -6.9  -4.59414   TAGCATACAAAAAAA           CCGTCCACA TATAT TGAGGGCGG           TTTTCATTATTATCC
  GBAA4225   3 100 -11 3866952 .. 3866972 + -12.7  -5.11063   TTTCTACAACAAAAA            GCTAAGAGT TAA ACTCTTAGC            TTTTTGTTGCATAAT
      metE   3 100   7 3861962 .. 3861988 + -13.9  -5.39905   AACGCATAATAAAAA         TGGGTTATCCT CCAAA AGGATAACCCA         TTTTTATTCTTTACT
  GBAA4210   3 100  -2 3853534 .. 3853570 + -18.3  -5.57729   ACTTATACAAAAAAA    TAAAACAGTTTGGCCAA TTG TAGGCCAAACTGTTTTA    TTTTTTCTCTTCTTT
  GBAA4207   7 100 132 3849103 .. 3849134 + -16.2   -4.4204   TAAGTAGAGAACAAA      GTAAAAACCTCTTT TTAA AAAGAGGTTTTTAC       TTTGTTCTCATTATT
  GBAA4201   8 100  -2 3844511 .. 3844536 + -13.5  -3.80174   CTACTTAATATAGAA         TAGGAATAGGT AAAG ACCTATTCCTA          TTCTTATCCCGCTAT
  GBAA4190   6 100   8 3837026 .. 3837050 +   -13  -4.79373   AAATATAAGAGAAAA          GGACAATACC TTTAT GGTATTGTCC          TTTTCTCTTATCTTA
  GBAA4178   2 100 423 3827479 .. 3827507 + -20.5   -4.4959   TTATAAAATAAAAAA        TAGCCCCTCTCTT TTA AAGAGAGGGGCTA        TTTTCATTACTTAAA
       tgl   1 100   5 3825525 .. 3825544 +  -7.8  -5.95539   CAGTTTATTAAAAAA            GCACCTAC ATAT GTAGGCGC             TTTTTTTATTTAAGC
  GBAA4167   5  78  10 3820490 .. 3820516 +  -2.3  -5.87996   CAATAACGTCAAAAA         GTAAGAAGC CTATTTACA GCCTCTTAC         TTTTTTTGTTACTTC
  GBAA4163   4  95   3 3817535 .. 3817576 + -10.6  -4.66833   AGACGATTGGTAAAA TGTAAATAAGTCCTTAATC ATATA GAT-AAGGACTTATTTATA TTTTTCGGGTTCACG
  GBAA4160   4 100   7 3815129 .. 3815150 + -14.5   -4.9218   ATTATTTAAAGAAAA           GGAGTGAGC TTTT GCTCACTCC            TTTTTATAGTAAATC
      ctaA   5 100   8 3809037 .. 3809059 + -12.8  -5.03314   CAAAATAAATGAAAA           TACCTTGCCG AAT TGGCAAGGTA           TTTTTTCGCAATAAA
      ctaA   5 100  49 3809078 .. 3809097 +  -6.4  -5.83211   TTTCGCAATAAAAAA            GAGCTGTG TTTC CACAACTC             TTTTTTATTTTAGTG
  GBAA4148   4 100   2 3800413 .. 3800447 + -23.2  -4.40333   AAATCATTGAGTAAA     TAGAACAAGCGCATCA ATA TGATGCGCTTGTTCTA     TTTATCTTATTTAAG
  GBAA4138   3  80 -14 3794334 .. 3794353 +  -9.3   -3.6834   AGCAACAAAGAAAAA            CCCCGTT CACTTT AACGGGG             TTTGAAACTTTTCTT
  GBAA4135   4 100   8 3791177 .. 3791193 +  -5.9  -6.08342   TCCTATAAAAAAACC              TCTCTTT TTC AGAGAGA              TTTTTTTATTTATTC
  GBAA4130   8 100  68 3787985 .. 3788001 +    -8  -5.82172   TTCATCAACAAAAAA              GAGAGC GCTTA GCTCTC              TTTTTTTATATTCCT
  GBAA4126   4 100  -2 3785614 .. 3785641 +  -7.1  -6.28401   GGCCATAACAAAAAA        TGATTGTCAGC AATTGG GCTAACAATCA         TTTTTTTCTTTTTTA
  GBAA4126   4 100 220 3785836 .. 3785863 + -12.8  -4.74219   CTTAAACGTACGAAA        TGCCATTGCACC CTTA GATGCAATGGCA         TTTTCATTTATTTAT
    fosB-2   2 100   1 3778946 .. 3778967 + -10.3  -5.26316   ACTTTTTACATATAA           TAAGAAAGC TAGG GCTTTCTTA            TTTTTTATCAAATAA
  GBAA4072   5 100  13 3750239 .. 3750264 + -14.1   -5.0133   TAATGAAATAAAAAA         GGGTCTGCTCA AGTA TGAGTAGACCC          TTTTTTACAAAACTA
  GBAA4065   2  93   9 3746690 .. 3746711 +  -9.5  -4.68705   TAATTAAACAAAAAA           GAGCTGAGT ACAT ATTCAGCTC            TTTTATTGAAATTCT
  GBAA4060   6 100  13 3744276 .. 3744292 +  -6.5  -6.11392   TAAGAAATAAAAAAA              CAGCTAC ATA GCAGCTG              TTTTTTTATTTCTTT
  GBAA4019   3  76  79 3698931 .. 3698965 +  -5.3   -5.0133   GGCTGCTGAAAGAAA     TGGTATTATAGATTT TTTTC AAATATATAATACTA     TTTTTTCAGGCAATG
  GBAA4014   4  86  88 3696098 .. 3696127 +  -9.4  -4.00348   AGGTATTGAAAATGA       GAAAATGCCACC GAATAA GATGGCATTTTC        TTTCATTCATTAACG
      rpmB   6 100  12 3674746 .. 3674759 +  -8.1  -5.58454   TTAATAATAAAAAAA               GAGCC GCTA GGCTC                TTTTTTTACTATGAA
  GBAA3956   6  85 -42 3633917 .. 3633937 + -11.2  -3.33884   TACAAAGAAAGAGAA            GGTACCTC ATTAC GAGGTACC            TCTTCCTATTTTAAA
  GBAA3940   4 100 405 3617153 .. 3617184 + -13.2  -4.69664   TATATCCACAAAAAA      TAACCGTATCTCGT TTAA AAGAGATACGGTTA       TTTTTAAATCATATA
  GBAA3934   3 100   5 3611683 .. 3611705 + -10.7  -5.06414   CATACAAATAAAAAA           TGACCTAGT TCTAC ACTAGGTCA           TTTTTATTAACGAGG
  GBAA3897   8 100 103 3569426 .. 3569464 + -14.9  -4.04579   ACATAGATAATAGAA   GAACAAAAAAGTATGGA TATTT TCCACACTTTTTTGTTC   TTTACTATTTATAAA
  GBAA3881   3  59 377 3552661 .. 3552678 +  -5.6  -3.63991   GCATAAAAAAATAAA             GAGATC ATTATA GATCTC              TTCTTAAGCATAATC
  GBAA3873   1  89  24 3545098 .. 3545131 +  -8.9   -4.5032   TTAATACAAATCAAA     CACCCTATTTACGAT TCTC ACCGCAGATAGGGTG      TTTCTTCTTCATCTG
     hup-3   9 100   9 3530891 .. 3530916 + -16.3  -5.28481   AAAATAATGAAAAAA         TAGCCTTCTCG TAAA CGAGAAGGCTA          TTTTTTCATTACATA
     chi36   4 100   7 3528372 .. 3528401 + -10.2  -5.72622   CAAAAATAATAAAAA       CAACAATAGGTT TTATAT GACCTATTGTTG        TTTTTTATTTATACA
  GBAA3844   7 100  10 3517882 .. 3517913 + -11.7  -4.70583   CAATAATCCATAAAA      GGCGGTTGCTT ACATACTTTC AAGCAACCGCC       TTTTATATTAATACA
  GBAA3841   6 100  36 3516201 .. 3516217 + -12.3   -5.9218   TAACAAATAAAAAAA              GAGCGAG AAA CTCGCTC              TTTTTTTGTTATGTA
  GBAA3831   3  87 -21 3505791 .. 3505827 + -11.8  -2.57132   TTATAAAGAGACTCC    TGTGAAGTGGTTGGAT GAGTA ATCTAGCCACTTTACA    ATTATAAGGAAAGAG
  GBAA3812   4 100  87 3496081 .. 3496106 + -14.1  -5.03227   AATTCCCCTGGAGAT         GAGCAGTTAGC TTTT GCTAGCTGCTC          TTTTATTTGTAATCT
  GBAA3801   9 100 281 3486971 .. 3487000 +  -6.6  -5.95449   TATAAATATAAAAAT       GTGTAGCAAT GAAGTAGAAA ATTGCTACAC        TTTTTTATTTTATTT
  GBAA3792   3 100   3 3482198 .. 3482218 +  -8.3   -5.4251   TAAGAACGTATAAAA            GAGATGATG TAT CTTCATCTC            TTTTTTCTATCTCCA
  GBAA3763   3  75 140 3460044 .. 3460065 +    -8  -3.72453   CATAACAACAAAAAA           GCCGACTC ATAAAA GAGTTGGC            TTTCAAATTATTCAT
      lexA   5 100  11 3454564 .. 3454601 + -14.5   -5.9362   ATTAAGAATATAAAA   GAAGATAATTACCTTAT TTAT ATACGGTAATTATCTTC    TTTTTTTGTATTTTG
  GBAA3734   7  90  -4 3434156 .. 3434176 + -11.2  -3.83998   TTGAACAAAAAGAAA            GCTGACCA TAAAT TGGTCAGC            TTTCATATCCGATCA
  GBAA3725   2 100  16 3428933 .. 3428954 + -10.2  -5.54907   CAATATAAATAAAAA           GACAGCGT CAAAAA ACGCTGTC            TTTTTATTTTATACA
  GBAA3721   2  56 435 3422018 .. 3422029 +  -4.4    -3.727   CCAATTCGAAATAGC                GCTT CATC AAGC                 TTTCAATATAATCCA
  GBAA3714   2  89  -4 3417767 .. 3417782 +    -9  -4.49337   GTCAAAAAGAAAAAA              GCTAGC ATTA GCTAGC               TTTTATACATTCTCA
      kinA   7  89  -2 3402846 .. 3402898 + -11.8  -3.29266   CTTACAATTCAGTCT TAAATAAA-AAAGAAGCATCTGCTA ATGA TTGCAAATGCTTCTTTCTTTATTTA CTTTTATAGTACTGT
  GBAA3696   3  66 313 3398393 .. 3398405 +  -3.3  -4.75967   AAAATTGCTGAATTT                GTGCT ACA AGCTC                TTCTTTTTTATCATT
  GBAA3686   5  69 -11 3388483 .. 3388513 +    -7  -3.90318   TATGTTCCTCAGAAA       GTAGAAAACTAG TTCCTTT CTAGTCTTCTAC       TTTCTCAAATAATAG
  GBAA3686   5  69 230 3388724 .. 3388739 +  -5.4  -4.42806   ACAAGCTACAACTTT              TGAGGC AAAT GCTTCA               TTTATTTCAAAATAA
      cotM   2 100  15 3385211 .. 3385237 + -15.3  -4.89521   AAATAAATACAAAGA         TAAGCCCCAGT CGTCT ACTGGGGCTTA         TTTTATTTCGCATGT
      sspO   7 100   8 3383373 .. 3383400 + -12.8  -5.38321   ACCAGTAACGAAAAA        TCCCAAAAGGAG CATT CACCTTTTGGGA         TTTTTTCTAATGTTT
  GBAA3675   4 100   2 3378413 .. 3378433 + -12.7   -4.2008   ATGACGCTGAATAAA            GATAAGAGC AAT GCTCTTATC            TTTATTCACATCTCT
  GBAA3668   8 100  -6 3375471 .. 3375490 + -13.6  -4.93318   TACGATTACGAAAAA            GGGCTGAC AAAA GTCAGCCC             TTTTTGTACATTCTG
  GBAA3668   8 100 301 3375778 .. 3375796 + -10.4  -4.88405   TTTATACATAAAAAA             GGAGAATA CAA TATTCTCC             TTTTCTTTAACCGTT
  GBAA3668   8 100 471 3375948 .. 3375980 + -13.7  -3.69338   CCCATTACTATCGCC      TCCTTAACACTAGTA TCG TACTAGTGTTAAGAA      TTATTCAGCTTGCTT
  GBAA3654   6 100   4 3361484 .. 3361500 + -10.9  -5.54907   CCACAAAAATAAAAA              GACACGA AAC TCGTGTC              TTTTTATTTTATAAA
  GBAA3640   2 100  10 3347503 .. 3347526 +  -8.2  -5.63012   ATTTAACATAGTAAA          GAGTTGACTA CCTT TAGCCAACTC           TTTTTCTTTATTTTT
     gerSC   5 100   8 3340578 .. 3340618 + -14.4  -3.79451   TTAAATAGCAAAAAA CACGCTACTTGTTCTTATA CGTT TA-AAGAATAAGTAGCGTG  TTATCATTTTATTTT
  GBAA3611   4 100  53 3321014 .. 3321031 + -11.3  -4.87008   ACCCAACAAAATAAA             CCGAGAG ATAT CTCTCGG              TTTATTTTCTATATT
  GBAA3602   8 100   7 3311595 .. 3311615 + -15.5  -5.24416   GATGAATAACAAAAA            GGCGTGCTA AAT TAGCACGCC            TTTTTGTTCTACTTC
  GBAA3590   8 100  83 3297621 .. 3297640 +  -9.4  -5.06735   CATTTATATGAAAAA            CTGATTCT ACTA AGAATCAG             TTTTTCTACTTTATA
  GBAA3586   5 100 284 3293598 .. 3293625 + -14.3  -4.49311   ACGTATCAAAAAGAA        GCGAGAAAGTG ATTATA CACTTTCTCGC         TTTTCTGATGCTACT
  GBAA3570   2  82  10 3275346 .. 3275365 +  -7.9  -4.67011   CTTTAAAAAACGGAA            GACCTTC AATTAA GAAGGTC             TTTTTAAATACGCTT
  GBAA3559   2  72   9 3265137 .. 3265161 +  -5.8  -4.53163   AGCATAATAGAAAAA          GGTATACC TAAAACACC GGTATACC          TTTTATGCTATCTCA
     qor-2   4 100  11 3250776 .. 3250809 + -14.1  -3.73008   CATAATTCATAAAAT     GAAAAGGAAGCTAGA TTTC TCTATCTTCCTTTTC      TTATCTCTATTTGAG
  GBAA3539   3  83  32 3247409 .. 3247437 + -10.5  -3.12289   ATGAATACAAATCGA        GCATGTTTTGA AAACCAA TCAAAACATGC        TCTTAAAATATTTTA
  GBAA3535   5 100 232 3243826 .. 3243849 + -12.6  -5.23396   TTGTCTACAGTCCGA          GGTTGAGAAA GTAT TTTCTCAACC           TTTTTATTCGTTGTT
  GBAA3529   5 100 172 3238619 .. 3238651 + -20.1  -4.30833   ATAGAGATTTCATTA      GTACAAAGGTCATCC ACA GGATGGCCTTTGTAC      TTTATTCATCATTTA
  GBAA3519   8 100  19 3231791 .. 3231813 + -12.1  -4.57755   CTCATTTATATAAAA           GAAAGAGGG AGCTC CCCTCTTTC           TTTTATATCATCCCT
  GBAA3513   3 100   9 3225579 .. 3225602 + -11.1  -4.65838   TATTTAACCGAAAAA          GTCATGAGC ACGTAA GCTCATGAC           TTTTTGCACTATATA
  GBAA3506   8  91   8 3221123 .. 3221151 + -11.9  -3.55323   CGTTATAATGAAAAA        GAAAGAAGCTG TTCCTTT CAGCTTCTTTC        TTATATAACATTTTT
  GBAA3499   7 100  40 3216930 .. 3216954 + -17.3  -5.79595   TATAGTTAGAAAAAA          GCGAGGAGAAA TTG TTTCTCCTCGC          TTTTTTATTTTAACA
  GBAA3490   5 100 306 3210327 .. 3210367 + -16.6  -3.61894   TACACTCCATAAGAA GTGACTAGTTAAACCTCAA AATA TTGAG-TTTAACTAGTCAC  TTCTTAACGAGGCTT
  GBAA3490   5 100 384 3210405 .. 3210431 + -14.6  -5.09762   TAATACAACAAAAAA         GGTGTGAACTAG CTT TTAGTTCACACC         TTTTTATATTAGAGT
  GBAA3487   5 100  40 3208134 .. 3208175 + -14.7  -3.80855   TAGACTTAAATTGAA TACCCTTCCCATAAAAAGT ATTT ACTGTTTATGAGAAGGGTA  TTAATTTTTAGCAAC
  GBAA3478   3  67  88 3198433 .. 3198483 +  -5.8  -4.15006   GATACTCCTTAAAAA TAAAAAACGCTATTC-TCTCTGT AAAATC ATAGAAAAGAATAGCGTTTCTTA TTTTGAAATAGATGT
  GBAA3475   2 100  87 3195897 .. 3195944 + -15.2  -2.90194   TTTTGGGCTAACTTG TTTTCTTAGATTGATGGACGTG ATCC CACATCCATCAATCTAAAAAGA TATAATTAGAAAAAT
  GBAA3468   8 100   2 3189987 .. 3190013 + -10.2    -5.252   TATTGAACAGATAGT         GAAAGTCCGG ATGTATG CCGGGCTTTC         TTTTTTATCCCGCTA
  GBAA3464   1 100  13 3187101 .. 3187128 + -17.2  -4.67353   TGAACTACTAAAAAA        CAACGAAAAGCC ATAT GGCTTTTCGTTG         TTTTTAGGTACATGA
  GBAA3457   3 100  32 3180717 .. 3180745 + -13.3  -5.30686   ATTGAAGACAAAAAA        TAGGTTGAGGC AATACGC GCCTCAACCTA        TTTTTTATGCCTCTT
  GBAA3450   2 100  23 3175271 .. 3175299 + -16.1  -4.24342   AAATTAATACCGAAA        CAGCCACCTTATC TCT GAAAAGGTGGCTG        TTTGTTGCTAGAAGA
  GBAA3438   6  90 126 3162165 .. 3162199 +   -11  -3.76641   ACAAATAAAAAATAA    CAGCCGAATTTTTCT TATAAC AG-AAAATTCGGCTG     TTTGCATGTTGCAAT
  GBAA3426   2 100   4 3147760 .. 3147779 + -12.2  -5.76949   AAGAAACAGTAAAAA            GCAAAGCG ATAT CGCTTTGC             TTTTTTTTAGGCATA
  GBAA3419   3 100  38 3142078 .. 3142109 + -11.8  -4.88918   ACTATTTATAAAAAA      GAGAGAAATCTACT TAAA AATAGATTTCTCTC       TTTTCTTTACGATAC
  GBAA3413   2 100  20 3137422 .. 3137453 + -13.9  -5.17786   TAACCTTTAATAAAA      TACAGCGTACGCT TTTTTC AGTGTACGCTGTA       TTTTTCATTTTCTTG
     dxr-1   3 100  -6 3134914 .. 3134943 + -13.8  -4.76644   ATTGTTAATAAAAAA       GAGCTAAAACAG ATAATA CTGTTTTAGCTC        TTTTTCCTACGTATT
  GBAA3396   7  66 293 3124555 .. 3124578 +  -5.4  -4.32857   TCAAATCTATCCAAA          CAGC-AGTACA CGG TGTACTCGTTG          TTTATATTTGCCGAG
  GBAA3393   5  64  64 3121344 .. 3121368 +  -7.1  -3.00214   ATCAACAGTAAGAAA          AGGAGGCTAAT CCA ATCAGCCTCCC          TCCTCTTTATTTATC
  GBAA3390   4 100   5 3118618 .. 3118649 + -13.2  -5.72622   AGGATGAATAAAAAA      TACCGGCATTCTTT TCAC AAAGAATACCGGTA       TTTTTTATTTATACA
  GBAA3381   5 100  13 3112178 .. 3112201 +   -11  -5.63236   TAGAATGAAACACAC          GAGGACGGAT ACAT ATCCGCCCTC           TTTTTATTTTTCACT
  GBAA3369   6  93  93 3101490 .. 3101514 + -10.1  -4.38712   GTATAGATATAAAAA          GGGATTAATCA TAA TGATCAATCCC          TTTTCTCAAAGTAAA
  GBAA3361   3 100   6 3092126 .. 3092147 + -10.9   -5.0538   ACAAGATTGAAAAAA           CTTCCCATC ATAA GGTGGGAAG            TTTTTTCAAATGGCA
  GBAA3356   5  85   8 3089725 .. 3089741 +  -6.6   -5.1101   TTATTTAAACGAAAA              GCTAGT TTTAT ACTAGC              TTTTTTACATAATAA
  GBAA3351   3 100  25 3084599 .. 3084630 + -13.1   -3.2313   ATATACATAATACAA      GCCGATGCTTCCT TACCAT AGGAATCATCGGC       TATCTTCATTTCGAA
  GBAA3346   9 100  86 3081644 .. 3081669 + -16.3  -5.08731   CAATATATCTAAAAA         GGAGCTCTCTT CATA AAGAGAGCTCC          TTTTCTTATTTCTTC
  GBAA3346   9 100 266 3081824 .. 3081843 +  -8.6   -5.9218   TTCCCAATAAAAAAA            TCCTCTTG CATC CAGGAGGA             TTTTTTTATTGTCTC
  GBAA3340   3  77  10 3075864 .. 3075889 +  -8.4    -3.885   TGTTAAAAATAAAAA         CGCTATTGAT ATTGAA ATCAGTAGCG          TTCTTATGTGACCAT
  GBAA3329   2  46 -20 3066145 .. 3066181 +  -3.7   -3.1382   TATTTCGAATATGGA    AACAGCCCACTATCA AATTAAA TGATAGTAGGCTGGC    TGTTAAAATTATTTA
  GBAA3317   3 100 158 3055265 .. 3055310 + -14.4  -2.88731   ACTTTCAAATAACAA CCCTTTTTTATAACGTATCT CTGCAA AGAAATGTTATAAAAAAGGG TGATTGATTATGTGC
  GBAA3303   7  67  93 3041937 .. 3041971 +  -5.8  -4.08064   TCTAATTTTTTAAAA     CTGTTGTATATGGG ATCGTCC TCCATATGCATCAG     TTTTAAAACAGGCTT
  GBAA3295   5  95 122 3032748 .. 3032783 + -10.7  -4.63932   AACTGAGAATATTAA    GAGTGTGTTTTGA TTTACCTTTT TCAAAACACACTC     TTTTATTCCGAGATA
  GBAA3290   4 100   5 3027759 .. 3027778 + -10.8  -4.58466   AATTCAAGTGAAAAA            GGAGCAAA TTAA TTTGCTCC             TTTTATCATTATAAG
  GBAA3285   6 100 295 3022952 .. 3022980 + -11.2  -5.96894   CCCTAATTGATGAAA        GTGAGAAGAATG TTTAT CATTTTTCTCAC        TTTTTTTATTTAAAT
  GBAA3275   1  48 372 3013751 .. 3013761 +  -2.6  -3.69483   GTCCTGGTTTTAAAG                 TATT CAT AATA                 TGTTTTAAATCAACT
    paiB-1   3  80 119 3004560 .. 3004596 +  -9.8  -3.41195   CATTTAATTAAAAAA    GAATCTATTTTGAA AACAGATGA TTCAAAATAGATTC    TTACGTTTTAGTATT
  GBAA3258   4  62 119 2999816 .. 2999828 +  -6.3  -3.53012   TATATCAGCGATTTT                TCGAT TAT ATCGA                TTTACCGACAAAAAA
  GBAA3254   5 100  34 2995794 .. 2995817 + -13.9  -3.11709   AAACAATTATACAAA          GGCCAACCG CATGTA CGGTTGGCC           CTTTCCTTTATATTA
  GBAA3235   3 100 141 2980300 .. 2980317 +  -9.9  -4.81083   AGTATATAACAAAAA             GCATTGG ATAC CCAATGC              TTTTTCATACTTACG
  GBAA3230   4 100 252 2976372 .. 2976397 + -14.1  -2.72581   ACGATCAAAATAAAC         CCCCAGAAATC CAAA GGTTTCTGGGG          CTTCATTATATATTT
  GBAA3225   5  84 103 2972063 .. 2972100 +  -3.5  -5.84381   TTCAATAGGAAAAAA   CCAAATATTTTGAAAGA AAAC TCGATCAAAATGCTTGG    TTTTTTTGTTGCTAG
  GBAA3209   5  80 -15 2956563 .. 2956585 +  -5.7  -5.00339   CCCTATGAAACAAAA           TGACTTATT CTCTT GATAAGTCA           TTTTTAATTATTAGT
  GBAA3205   4 100  37 2951931 .. 2951951 + -15.5  -3.54424   TCCAAAAAAGAAAAA            GGGAGTGGA TTA TCCACTCCC            TTTAACCACCTACCC
  GBAA3194   5  53 295 2942246 .. 2942258 +  -2.7  -4.13767   TATTGTTTCAATATC                TATGC AAT GTATA                TTTTCAAATACAAAC
  GBAA3188   9  91  47 2936679 .. 2936702 + -11.8  -3.41978   CATGATACAAAAAAA          GAGCCAATTC ACAT GAGTTGGCTC           TTCCTTACCTTATAA
  GBAA3185   7  71  25 2934042 .. 2934077 +  -9.1   -2.5166   TAGTCAAAATAAAAA    CCCCAATCTCTCCAT ATTAAA ATTGAGAAATTGGGG     CTAATTTATTTCATC
  GBAA3177   1  40 229 2924367 .. 2924380 +  -2.3  -2.72463   TCTATTTTTTCTACA               GTTGC TAAC GCATC                TACTTCCCCATAAAT
  GBAA3168   5  60 422 2916466 .. 2916477 +  -4.4  -3.99062   AATGCTGTTTCTGAA                GACA CACC TGTC                 TTTGTGCTACATCTT
  GBAA3160   5  74   1 2908001 .. 2908019 +  -3.2  -5.39905   CAAAAAAACAAGTAA             ACATTATA ACT TATAATGC             TTTTTCTTATTTCAT
  GBAA3139   2  75  81 2885515 .. 2885563 +    -5  -5.03314   ATTGCTACAAGCAGC GAATTT-ACTACTTTAAAGTTAA GTGT TTAACCTTGAAGTACTTAAATTC TTTTTTCCAGATAAA
  GBAA3134   9 100 120 2881916 .. 2881934 +  -7.4  -5.85011   ATTGTAAACAAAAAA             GAGGGG CTTGTCC CCCCTC             TTTTTTTAATTTTTC
  GBAA3128   9 100   5 2877071 .. 2877084 +  -8.1  -6.01725   CTAAAAAATAAAAAA               GTGGC CAAT GCCAC                TTTTTTATTTTTGTT
  GBAA3124   5  67 435 2874781 .. 2874791 +  -6.8   -3.6579   TTAGCAAACATTGCA                 GGTG CAT CACC                 TTCTTCAGCTAAGTT
  GBAA3118   5  71 240 2870047 .. 2870078 +  -8.2  -3.22209   GAATAAAAAGTGAAA      GGCAGAAACGTTGAT TTA AT-AACGTTTCTACC      TATTCAATTTCATGT
  GBAA3109   8 100  77 2860175 .. 2860210 +   -15  -3.51721   ACTTAATAAAAATAA    CAAAAGAAGCCTTC CTTTTACA GAAGGCTTCTTTTG     TTATAGCTTTATCTT
  GBAA3104   2  89 136 2856639 .. 2856669 + -11.2  -3.57971   TCCTGCACATAAAAA       GCACGCGTTCGATT ACT AATCAAACACGTGC       TTTCAAAATAACTAT
  GBAA3088   4 100  25 2843780 .. 2843797 +  -9.9  -5.13521   TACCCAAATAAAAAA             CTGAGGT GGAT ACCTCAG              TTTTTTCGATAATTT
  GBAA3065   3  87  66 2824477 .. 2824510 + -10.5  -3.57883   ATTCAATTACAAAAA     CGATCATTT-TGTAGG GAA CCCACAGAAATGATCG     TTTAAAAAATCTTAT
  GBAA3050   4  93  98 2811593 .. 2811618 +  -6.1  -5.52023   TTCACATACGAAAAA         CACCTTGTTTC TTTA GTAACAAGGCG          TTTTTTCTTAATACT
  GBAA3042   9 100   8 2807473 .. 2807491 + -10.3  -4.74453   CTTATTAAAGTAAAA             GAGGTGC AATTC GCACCTC             TTTTTGCATGTGTTG
  GBAA3030   3  91  13 2795977 .. 2796002 +  -7.7  -5.24129   TGAGAATATAAAAAA         CGTCATTTTCA ATCT TTAAAATGACG          TTTTTTATGGCGAAA
  GBAA3022   4 100  63 2786701 .. 2786717 +  -9.5  -5.22039   TAACAAAATAAAAAA              GATGGTT TGT AACCATC              TTTTTTACCTTTACA
  GBAA3012   6 100  15 2778257 .. 2778288 + -11.8  -5.65927   ATAATGTCATTACTA      TCCCTTGTAGAAAA AATT TTTTCTATAGGGGA       TTTTTTCTTTAAATA
  GBAA3003   2 100   4 2772368 .. 2772391 + -11.1  -5.08088   GAAAGCGAATAAAAA          GAGTCCTTC ATACGA GAAGGACTC           TTTTTATTGCACATT
  GBAA3003   2 100 426 2772790 .. 2772818 + -14.7  -5.68438   GTTAAAACAAAAATA        GAGATACAGCAGA ACT TCCGCTGTATCTC        TTTTTTATTTAATAA
  GBAA2998   5 100  19 2766960 .. 2766991 + -12.4  -4.59069   TCTGCTTATATAAAA      GACCGCACATGG CTTTTACT TCATGTGCGGTC       TTTTATCCTTCTAAT
      proC   7 100  60 2762707 .. 2762736 + -11.6  -5.13016   CACTACAGGATAAAA       GGCTAAACTCGA ATATAC TTGAGTTTAGCC        TTTTTCATTTTAATT
  GBAA2991   6 100  14 2758717 .. 2758749 + -10.8  -5.46706   AAATAATTTTTAAAA      TAAAAGACACCCAA ACGAA TTGAGTGTCTTTTA      TTTTTATTTTCGAAT
  GBAA2982   3  78  61 2751437 .. 2751457 +  -6.9   -4.4784   TTACTATAAGGAAAA            GCCCATA CATAACA TATGGGC            TTTCTTTGACATTTC
       mqo   8 100  15 2743022 .. 2743040 + -10.3   -5.5112   ATGAAGAAATAAAAA             CGTCCGA ATATA TCGGACG             TTTTTTGTTACTAAA
  GBAA2966   8 100  -7 2735571 .. 2735607 +   -14  -2.90232   ATGATGTTATGGTAC    GAAAATAAGACCGACA GAATA TGTCAGTCTTATTTTC    ATTATGTTATATTCT
  GBAA2961   3  82 142 2733555 .. 2733575 + -11.2  -2.66098   CTTCTAAATAAAAAA            CTGCCTCT TATTT AGAGGCAG            TCACTTTCAAATCTT
  GBAA2946   6 100  27 2711225 .. 2711248 + -12.6  -4.56802   TATTTACAAACAAAA          GACACTATTC ATAT GAATAGTGTC           TTTTGCTATTTATTT
  GBAA2931   4 100  15 2701400 .. 2701431 + -13.2  -4.17789   AAAACGCTATATGAA      CAAAGAGCTCATCA AAAA TGATAAGCTCTTTG       TTTCATTTATCCTTC
  GBAA2917   6 100 428 2690899 .. 2690921 +  -8.4  -6.02919   AGTTTACGATGAAAA           CCCGCAAGTG ATT TACTTGCGAG           TTTTTTTATTTCTCA
  GBAA2901   4  90  -4 2682990 .. 2683005 +    -9  -4.62069   CTACGAATAAAAAAA              GCTGAC TTTT GTCAGC               TTTTTGAAATGCGGA
  GBAA2882   1  95  31 2671218 .. 2671257 +  -5.9  -5.89921   TTACACCCCAAAAAA  GGATGTCAC-ATAGTC ATCGATTTC GACTTTTGTGACATCC  TTTTTTTATTATCCT
  GBAA2876   4 100  24 2664286 .. 2664309 +   -11  -4.87893   CGTACATACGAAAAA          GCTCCCTTCC AATT GGAAAGGAGC           TTTTTCATTACACTT
  GBAA2863   2  40   6 2654549 .. 2654604 +    -2  -2.73829   AAGCACATAATTGAC TAGAAAAAAAGAGATCTCGTAAGCTTA TTT TTAGAAGCCGAGGTCTC-TTTTTTCTA CTATTATTTCGGTAA
  GBAA2863   2  40 118 2654661 .. 2654683 +  -2.8  -2.59876   TATAGGAACTCGAGA           CTAATAAAAT ATT GTTTTAATAG           CCTTTTCTATAATAC
  GBAA2859   7 100  22 2649960 .. 2649989 + -13.1  -2.98607   CCCCTTTTCAAAATA       TAAAGAGCTTACT ATAC GGTAAGCTCTTTA        TACTATTTATTTCAC
  GBAA2855   4  95  48 2647475 .. 2647497 +  -5.6  -6.04953   ATTCCAATAAAAAAA           CAATCCGTTT TAA AAACGAGTTG           TTTTTTTATTTCTGT
  GBAA2845   3 100   6 2639375 .. 2639395 +  -9.7  -4.84017   TCTATACTAAAAAAA            GGAACAGCT TAT AGCCGTTCC            TTTTTCTCCACACTT
  GBAA2837   2  45 443 2634729 .. 2634740 +    -3  -3.05463   AAGCCTGGCGGGAGA                TTGT TAGG ACAA                 TTACATCAAGAGCCT
  GBAA2824   4 100  -2 2619980 .. 2620003 + -12.6  -4.50193   ACGAATAAACAGTTA          TAAGGATAGC GAAT GCTATCCTTA           TTTTAATTCATTGAT
  GBAA2821   7  88  16 2617464 .. 2617480 +  -6.6  -5.31855   CCTTATAAAATGAAA              GAGTAC TTAAC GTACTC              TTTTTATTATTAATA
  GBAA2815   2 100  10 2611217 .. 2611239 + -10.7  -5.52347   CTATAGAAGCAAAAA           GAGTAAGGA ATTAA TCCTTACTC           TTTTTTACTTTTATT
  GBAA2804   3 100   8 2602647 .. 2602670 +   -11    -5.252   TTGAATAGTAAAAAA          GAGCCCTCCA AAAC TGGACGGCTC           TTTTTTGTACAAATG
  GBAA2792   5  83   8 2594918 .. 2594956 + -10.7  -3.05964   TATCATAATAAAAAA  GGCAGTATATGAA-AC-TA CTT TATGTATTCATATACTGCC  CTGTTTTATTTATAG
  GBAA2787   6 100   6 2591962 .. 2591994 + -13.6  -3.08046   AAAAGATTAATAAAA      CAGGCTAGAGAATA TACTT TACTCTCTAGCCTG      CTTTCTGCTATTTTT
  GBAA2779   5 100   7 2585979 .. 2586010 + -14.8  -4.38203   AATGTTTAAATTGAA      TAAGAAACCATTTA GCAG TAAATGGTTTCTTA       TTTATTAGTTATCTC
  GBAA2772   4  74  34 2579020 .. 2579052 +  -6.4   -4.3953   CCGTAAAAATTCAAA      CCACTATTCTCTTA TTCAT TTAGAAAATAGTGG      TTTATTATAATTCCA
  GBAA2766   4  90   4 2575615 .. 2575636 +    -8  -4.76892   GTATCTAAATAAAAA           GGCCAGTC TTAAAT GACTGGTC            TTTTTACATTCATGT
  GBAA2756   8 100 -22 2569607 .. 2569632 +   -12  -4.31085   CTTCAAACAGTAAAA         GCGTTACTCA CGGAAT TGAGTAACGC          TTTTACCTTAATATA
  GBAA2749   3 100   9 2563556 .. 2563584 + -11.1  -5.38958   TAGATAAAATAAAAA        CCTCACAGTTTAT AAC GTAAACAGTGAGG        TTTTTATTTCTAAAT
  GBAA2741   4 100   4 2557621 .. 2557652 + -14.7  -5.02439   CAATATAAATAAAAA      GAAGAGGTTTTCT ATAGAC AGAAAACCTCTTC       TTTTTATAGTTATAT
    secY-2   5  95  10 2550488 .. 2550513 +  -9.1  -4.94972   AATTAAGTAAAAAAA         CACAGTTGG TTATTTTT CCAACTGTG          TTTTTAATTCTACTG
  GBAA2722  10  89  19 2529260 .. 2529298 +  -7.5  -5.06505   TACAGAGTAGGTGAA   CGGGACGATATTTAGGT CATAC ATCTAGGTAATGTCCCG   TTTTTATGTGTAATT
  GBAA2711   7 100  44 2521623 .. 2521651 + -15.5  -4.14345   ACATAAAAAAGATTA        GGACCGTACATAT CTA ATATGTATGGTCC        TTTCGTTTGCTATTG
  GBAA2704   3 100  15 2517644 .. 2517669 +  -9.1  -5.87996   ATTCTAAATAAAAAA         CAATCCCAGTA TATG TACTAGGATTG          TTTTTTTATTGCTTA
  GBAA2698   6  95 100 2513478 .. 2513504 +  -8.8   -5.1471   AAAATAACATAAAAA         GGTAAAGCGTAT TTT AAATGCTTTACC         TTTCTTTTTTGTAAT
  GBAA2691   4 100  30 2507679 .. 2507716 +  -8.8  -5.72254   TCGCAATCATATCAA   TACAATTCGTTTAA AATGAACACA TTAAACGAATTGTA    TTTTTTATTATTTAA
  GBAA2664   2  77  15 2485207 .. 2485228 +  -8.7  -3.63018   AATAATATTGAAATA           GCGCAGGAT CATT ATCCTGCAC            TTATCTATCGTAATT
  GBAA2643   9 100  73 2463107 .. 2463122 +    -9  -5.82036   GAAACAAATAAAAAA              GGAGCA TAAT TGCTCC               TTTTTTATTTGTTAT
  GBAA2590   4  95 139 2413529 .. 2413552 +  -8.9  -5.09762   TCAAAATCCCCAAAA          GGGCACTTG CGGAAA CAAGTGCTC           TTTTATTTATTAAGG
  GBAA2558   7  88  11 2381474 .. 2381498 +  -9.3  -4.18674   TATAAATTTAGAAAA          CGGCTTGCACT GTA AATGCAAGCTG          TTCTTTATATATAAG
  GBAA2543   3 100  44 2368703 .. 2368728 + -13.5   -3.8691   ATTTAAGTAAAATAA         TAAATCGCCTT TAAA AAGGCGATTTA          TATTTGTTATATTTT
  GBAA2530   6  82 392 2355358 .. 2355377 +  -9.4  -3.66378   TGAATTCGGTCAAAG            TCCATCTT TCGT AAGATGGA             TTTAAATAACGTCTC
  GBAA2517   3  74 361 2342207 .. 2342223 +  -8.7   -3.2946   GGCATCCGATGGGAC              GCGAGCA ATC TGTTCGC              TTACTAGCTTTTCTT
      pepD   5 100  18 2320711 .. 2320736 + -13.5  -5.37043   TTCATAAAATGAAGA         GTAGCCTATAA AATT TTATAGGCTAC          TTTTTTGTATAGAGT
      pepD   5 100 468 2321161 .. 2321190 + -15.9  -4.18697   GCAAATAACCAAAAA       GCTCCTCTATCTT ATAT AAGGTAGAGGAGC        TTTTAAAATGATTTT
  GBAA2492   8 100 -23 2317711 .. 2317756 + -15.1  -3.68727   AAGTATATAAAAGAG GGGAATGTAAAAGAGAATG CGTAAAAA CATTCTCTTTTACATTACC TCTTTATGATTTGTT
      tdcB   7  80   3 2298316 .. 2298362 +  -9.8  -3.52113   TGAAGTGGAATAGTT TTATGAAAAAGGAGCTAA GTGAAATTATA TTAGCTCCTTTTTCATTA TGTTTGTGCGGGAGT
  GBAA2454   3 100   5 2285621 .. 2285640 + -10.8  -5.69068   TAAAAATATAAAAAA            CGCATTTC TTCA GAAATGCG             TTTTTTATATTTTTA
  GBAA2432   3 100  73 2264120 .. 2264135 +    -9  -5.52384   CGGGAAAATAAAAAA              GAGAGC TAAT GCTCTC               TTTTTTTAGTGGCAC
  GBAA2428   3  66 177 2262625 .. 2262639 +  -6.4  -3.87815   AAACTAACTACACTA               GTAGGA CCT TCCTGC               TTTGTAAGAGTAAGA
  GBAA2420   6 100 271 2257059 .. 2257084 +  -7.7  -5.38549   GTTATATATTAAAAA         GGTTGTTAACCG TGC TGGT-AACAACC         TTTTTATTGTTTGAA
  GBAA2399   4  93  40 2238839 .. 2238864 +  -9.2  -4.88228   TAAACTATATAAAAA         GAGTATTGAA AGTTAA TTCAATACTC          TTTTTAATATTAAGT
  GBAA2379   5 100  13 2218649 .. 2218683 + -17.4  -3.84585   TAATATAGTTTGTAA     GAAGGAGAGACTTTCA TTG TAAAAGTCTCTCCTTC     TATTTTATCCTGCAT
  GBAA2360   6 100 283 2197815 .. 2197838 + -11.1  -5.61881   GTAATAAAATAAAAA          CAAGCTCTC AATACC GAGAGCTTG           TTTTTATTTTTACGA
    mmsA-1   6 100  33 2190367 .. 2190398 + -14.6  -4.04023   AATCAATTATTAAAT      GAAAACCACCACTA TTAA TTGTGGTGGTTTTC       TTCTTGTTAATTGCT
  GBAA2322   2  46 215 2163581 .. 2163596 +  -3.2  -3.30507   TTAACAACTACTGGC              TCCTCG CTTG CGATGA               TGTCTTTGAATTCCT
  GBAA2316   3 100   8 2160123 .. 2160140 +  -7.7  -5.97575   AACAATAACAAAAAA             CGACTGT AAAA ACGGTCG              TTTTTTTTATGACTT
  GBAA2309   7  86 -14 2153650 .. 2153671 +  -7.4  -4.77896   ACGTTCATTAAAAAA           GAACCTAT GTCATA ATAGGTTC            TTTTTCCATTGGTTC
  GBAA2267   6  95  68 2113392 .. 2113420 +    -9  -5.16133   AGACGGTATAAAAAA        GATGATCTCTGT ATTCA ATAGGGATCATC        TTTTTATATTCTACT
  GBAA2233   9 100   5 2084898 .. 2084920 + -16.4  -3.91465   ATATGAAATAGAAAA           GGTAGGTGTG ATT CACACCTACC           TATTATTTTTTACCA
  GBAA2217   5  82   7 2071796 .. 2071822 +  -8.8  -4.04319   TTAAAATGAAGAAAA         GGGTGCTTCT CTTAATA AGAAGCATCC         TTTCTAAATTTCTGG
  GBAA2159   5  87   6 2013761 .. 2013795 + -10.8  -3.37466   TGTGCGTTAATTTAA     CGAAAAGGGCCCCTTA TTA TAGGCGGTCTTTTTCG     TGTTGTATGTAACAT
   spoVS-1   5  93  54 2012230 .. 2012253 +    -9  -4.91977   ATAAAGTAATAAAAA          GACCACTCTCA TTT TGA-AGTGGTC          TTTTGTATTTTCGTA
  GBAA2140   0 NONE
      bsaA   4 100  26 1975617 .. 1975648 + -14.7  -4.94058   CACTTTATTAAAAAA      TGTCTCAAAGAAC TATTTT GTTCTTTGAGACA       TTTTATTTACATTCA
  GBAA2115   5 100   9 1973037 .. 1973058 +  -8.7   -5.4505   AAGATAAGTTAGAAA           GCTCATAGC TTTT GCTTTGAGC            TTTTTTATTGAAACA
  GBAA2111   9  82  21 1969888 .. 1969912 +   -10  -3.24289   TTGTTATGTGAAAAT          CCCCCCTCAA ATATA TTGAGGGGGA          TTACATATTTGAAGT
  GBAA2097   4  60 294 1960247 .. 1960270 +    -4  -4.32857   CATTTAAATAAATAT          CTATTAGATT TCTT AATGTAATAG           TTTCTATTTCAAGAG
     dal-2   4 100  -3 1948064 .. 1948082 +  -8.2  -6.20267   TATACTAAGAAAAAA             CTGAATCG TTA TGATTCAG             TTTTTTTATTTTTGA
  GBAA2065   1  50 -41 1936365 .. 1936381 +  -3.7  -3.53012   TTAAGTATTCCTAGA              GGAAAGT CTA ACTTTCA              TTTAGAGAAAAAACG
  GBAA2057   4  83 134 1930105 .. 1930118 +  -5.9  -5.31456   ACTCCTACTAGAAAA               GCGTC TTTT GGCGC                TTTTTTATGCATTAA
  GBAA2023   3  66 390 1903292 .. 1903314 +  -7.1   -3.1994   TTATTTAATAAAAAA          GCAGT-TAGC TTTC GCTAGACTGC           TTGCTCCCTAATGTA
  GBAA2015   7 100   9 1896088 .. 1896115 + -13.6   -4.6902   TAAGTAGTAAGAAAA        GGAGATGCATCA TATG TGATGTATCTCC         TTTTTAAAATTATAA
  GBAA2004   8 100 168 1886651 .. 1886682 + -13.2  -4.84539   ATAACATAATAAAAA      GCACTGTTTTAGCT AATG AACTAAAACAGTGC       TTTTCTCTTTGATTG
  GBAA1991   4 100   2 1874721 .. 1874753 + -16.7  -5.40474   TACGCAGGAAGTAAA      TAAGCTTAGTAATAT ATA ATATTACTAAGCTTA      TTTTTTTGAAAGCGT
  GBAA1913   6 100  21 1801392 .. 1801415 + -10.4  -5.19251   TAAGTAATATTGAAA          GGTCTCATTG AAAA TAATGAGACC           TTTTTATTAATATTA
  GBAA1898   3 100  16 1782430 .. 1782456 +  -9.6  -5.05601   ATATAATTTTAAAAA         GGTAAGTTCA CATGAGT TGAACTTACC         TTTTTATATGTACTA
  GBAA1865   6 100  10 1749797 .. 1749824 + -18.6  -4.14422   AGATAGGTATTTTTA        GGCTGTGGAGAA AGAC TTCTCCACAGCC         TGTTTTTGTGTCTGA
  GBAA1845   5  85   4 1728811 .. 1728842 +  -5.1  -5.54403   TTTCAAAGATAAAAA      CGCATCGCACTTT GAAAAG AGAGCACGATGCG       TTTTTATTATTTTTT
      asnA   5 100   8 1693589 .. 1693621 + -12.9  -5.60864   TATTTTAATAGAAGA      GAGAGAATAGCTTAA ATA TAGAGCTATTCTCTC      TTTTTTTACTGTGTA
  GBAA1804   6 100   9 1691646 .. 1691675 +   -13  -4.94972   GATCTAATAAAAAAA       GCTATGCCTTCA AATATA TGAGGGCATAGC        TTTTTCGTTGTAATA
  GBAA1785   4 100   7 1670665 .. 1670684 + -13.6  -4.76802   ATTATATGAGAAAAA            CCTTCCGC AATT GCGGAAGG             TTTCTTATTTTTCGA
  GBAA1757   5 100  20 1647614 .. 1647647 + -17.7  -5.33405   ATATATTAGTAAAAA     GAGAGCTGGCTAC-AT AAA ATCGTAGCCAGCTCTC     TTTTTATTTCGTAGA
  GBAA1746   4 100   9 1638639 .. 1638660 + -10.9  -6.20267   TGAATAGATAAGTAA           GGAAGCAGC TTTA GTTGCTTCC            TTTTTTTATTTTTAG
  GBAA1726   3  62 375 1622390 .. 1622406 +  -6.7  -3.05997   AATCAGTAAGAGTAA              TGTAAAT GTC ATTTACA              TCTCCTTTATAAGAG
  GBAA1664   3 100  -4 1575028 .. 1575070 + -11.7  -5.14563   TTTTAATTCGAGTTA TATAAAA-AGGTCGTCAC TTTACATT GTGACGACCTCTTTTATA TTTTTTCGTAAAAGA
  GBAA1648   4 100  14 1560664 .. 1560679 +  -7.5  -5.39755   AAGTGAAAATAAAAA              GCGGC AAAATA GCCGC               TTTTTTATCGTTATC
  GBAA1627   7 100   6 1544056 .. 1544079 +   -14  -5.27399   GTTGTCATGAAAAAA          CATCCAGAGA AAAT TCTCTGGATG           TTTTTTAGTGTCTTG
  GBAA1627   7 100 362 1544412 .. 1544437 + -13.4  -3.42364   CAAAGGAATAACAAA         GGAGGTTACC AAGTAA GGTAACCTCC          TATTATATGTTGGAT
  GBAA1621   5  81   7 1540146 .. 1540159 +  -2.3  -6.09196   CAAGCGTAACTTCAC               GCAGC CTGC GCTTC                TTTTTTTGTTTTGGA
      pbuX   2 100  12 1499834 .. 1499859 + -14.9  -5.40873   GTAAAATTGATAAAA         GGTTCAAATCG TATG CGATTTGAACC          TTTTATTTTTGTATT
  GBAA1571   1 100 -18 1480927 .. 1480958 + -11.1  -5.80817   AATGATAACAAAAAA      GAAGTCCTGTTCTC GTTAA GAGAA-AGGACTTC      TTTTTTTGTATTAAG
  GBAA1479   9 100  11 1398979 .. 1399019 + -15.6  -2.87132   AGTGATAATAAACAA  GAAAGGCACTGTACAAAC AGGGG GAATGTACAGTGCCTTTC  TATATGAAAAAGAGG
  GBAA1474   8 100   7 1394835 .. 1394858 + -11.1  -5.36441   TTTTGGTAAAAGAAA          GAGGCGAAT AAAGAA ATTCGCCTC           TTTTTTGTATGAAAA
  GBAA1469   6 100   5 1389657 .. 1389673 +  -9.5   -5.7946   TTCTTCATTAAAAAA              GATGTCA ATA TGACATC              TTTTTTTATTAAACC
  GBAA1434   4 100   4 1357449 .. 1357474 +   -12  -5.77734   GTTACAAAATAAAAA         GAAACCTTCC AGTTCC GGAAGGTTTC          TTTTTATTTTTCTTT
  GBAA1412   4 100 317 1338156 .. 1338182 + -18.2  -4.43669   GGTGAATATAAAAAA         GAGGACTCCTTT TCA AAAGGAGTCCTC         TTTCATTTTTTAAGT
      uppP   7 100   9 1330798 .. 1330813 + -10.4  -6.11229   TATGTAATAAAAAAA              CTGCCG GGTT CGGCAG               TTTTTTTATTTTACT
  GBAA1398   3  65 169 1328143 .. 1328154 +  -4.4  -4.40963   CTGCATACCCTTTTT                CTGT TTTC ACAG                 TTCTTTTTGAACGAT
  GBAA1385   4 100 -13 1318715 .. 1318739 + -11.5   -4.5287   ATGTATATAGAAAAA          GACCACTTGAA TAA TTCAAGCGGTC          TTTTCATTAGTTTGC
  GBAA1378   6 100   8 1314226 .. 1314244 + -13.2  -5.05505   ATAGATAAGTAAAAA             GTAGCTCC TTA GGAGCTAC             TTTTTAATTTGTAAT
  GBAA1348   2 100  14 1291112 .. 1291142 + -16.3  -5.38497   AAGATGAAAAGGAAA       GGGAGCTATTTGC TATAT GCAAATGGCTCCC       TTTTTTAGTTTGAGT
  GBAA1320   3 100   4 1267162 .. 1267182 + -12.7  -4.51363   GTTGGGAGCTAAAAA            CTCCAAAGT AAA ACTTTGGAG            TTTTAATGTTTCATA
  GBAA1305   8 100   5 1253568 .. 1253592 + -15.9  -4.46493   ATGAAACATAAAAAA          GAGTCTTCTCA TTA TGAGAAGACTC          TTTTAATCTATTTAC
  GBAA1290   6 100   9 1239493 .. 1239507 +  -8.5  -5.93809   AAAATAATAAAAAAA               GCGGG TATCC CCCGC               TTTTTTTTATAAAGA
  GBAA1280   4  89  71 1232251 .. 1232268 +  -7.7  -5.01422   AAGAAATTAACAGAA             GCAGGGA GAAA TCCTTGC              TTTATTTTTGTATAG
  GBAA1265   1 100   9 1217664 .. 1217684 +   -14  -3.52652   AATCTAGTAAAAAAA            GCACGCCG ATGAG CGGCGTGC            TTCTAATTACGTAAA
  GBAA1244   7 100  -3 1200115 .. 1200146 + -16.8  -3.90286   ACACATTGAAATAAA      GTAAAAGAGTGGCT ACGA GGCCACTCTTTTAC       TTTGGGTTTGTCATA
  GBAA1236   4 100  46 1193210 .. 1193236 + -14.6  -4.75372   TATACATATAAAAAA         GCGGTATTTCTG TAT TAGAAATACCGC         TTTTTACTAGCTAAT
      ppnK   5  70 -32 1175080 .. 1175094 +  -6.4  -4.16842   TTTCCGTTCTGGAAA               CGAGTT CGT GACTCG               TTTGTTGCAGATAAA
    pepF-1   5 100   7 1170555 .. 1170574 + -13.6  -5.31519   GAGAAGTAACAAAAA            GACGAGGG ATTT CCCTCGTC             TTTTTGTTTACATGT
  GBAA1187   8 100   5 1151146 .. 1151159 +  -9.5  -5.46129   AGGTAAATTAAAAAA               CCGCC GATT GGCGG                TTTTTTAATTTGTTG
  GBAA1171   6 100   2 1139766 .. 1139785 + -12.2  -5.22312   TTCGAAAAGATTAAA            GAGGACCA AAGT TGGTCCTC             TTTTTTAATGTAAAT
  GBAA1168   6 100   5 1137653 .. 1137684 + -13.2  -5.41359   TGAAAGATTAAAAAA      GCACAACCTTATCT GAAA AAATAAGGTTGTGC       TTTTTTAATTTCCTT
  GBAA1152   4 100 390 1123510 .. 1123538 + -16.2  -3.27158   TACTAAAAAAAGAAA        GAGTCTGTCCTA ACGTG TAGGACAGACTC        TCTATTATTACGATA
  GBAA1143   7 100  14 1119690 .. 1119708 + -11.8  -5.46629   AAAATAAAAGAAAAA             GTAGGAGA TAT TCTCCTAC             TTTTTTTACGCTGTT
  GBAA1117   3 100   8 1092595 .. 1092619 + -12.9   -2.9652   AGCTTTAGTTGCAGT          GACGGGGTGTT GGA AGCACCTCGTC          TACTTCATTTTATGC
  GBAA1111   4 100   4 1089133 .. 1089159 +   -11  -4.62783   GTTTCAGATTAAAAA         GTAGAGCATC ACTCCTA GATGCTCTAC         TTTTTCACATCACTG
  GBAA1044   1  40 -40 1032135 .. 1032158 +  -2.4  -2.71011   AAGGTTTATTCAAAC          CGCTTATGAA TGAA TTCTTAAGCA           TGATTGCGAAAAAGT
  GBAA1038   4 100  14 1026724 .. 1026747 + -11.8  -4.76233   AAGGGGCGAAGTAAA          GAGGGTATGCC GAG GGC-TACCCTC          TTTATTATTTTGTTC
  GBAA1002   2  55  44  995000 ..  995036 +    -6  -2.65046   TGATGCAAAAATAAA    GGGCAGTACATATT TTGATGACT ACTATGTACTGTCC    CGTTTATTCTTTTTG
  GBAA0994   5 100   4  988694 ..  988726 + -15.1   -5.0095   AATGCGAAATAAAAA      GCGTATGAAATCC AAATAGA GGATTTCATACGC      TTTTATTGTATTTTT
  GBAA0983   5 100 428  982450 ..  982473 + -12.5  -5.07567   TGTAATAAAGATAAA          GCTCGCCTA CGGAAA TAGGCGAGC           TTTTTTAACATATAA
  GBAA0967   5 100  -9  971403 ..  971436 + -11.2  -5.85011   CTTCAACCAAAAAAA     CTCTAACTAAATCG CCATGA CGAATTAGTTAGAG      TTTTTTTGGTTTTTA
  GBAA0962   8  95  53  966418 ..  966443 + -10.6  -4.49311   TTCAATTTGCAAAAA         GCCTTTAACT TGTTAT AGTTAAAGGC          TTTTATCATCATAAT
  GBAA0953   4  81 390  958828 ..  958838 +    -4  -5.52023   CACACTCCCATCTGC                 TAGT ATT ACTA                 TTTTTTATTACTAAT
  GBAA0949  11 100 254  955251 ..  955268 +  -6.9  -5.73339   ATATTATTTTTTGAG             CGCCCCA GTAA TGGGGCC              TTTTTTTATAATTGT
  GBAA0944   3 100  15  952838 ..  952862 + -11.6  -4.37711   AGGTTTATATAAAAA          GACATCTTTC AGAGG GAAAGATGTC          TTTTACATTTCCTCC
  GBAA0919   3  91  61  930651 ..  930673 +  -7.1  -5.22312   ATCATGAGTAAAAAA           GCTTATGTA TAACC TGCATAAGC           TTTTTTAATGTCCAT
       eag   7 100  25  902528 ..  902551 + -13.2  -5.14563   AGATAAAGTGAAAAA          TCAGTGGGGA TTCA TCCCCGCTGA           TTTTTTAATAGAAAG
       eag   7 100  63  902566 ..  902595 + -18.1  -5.47159   ATTTTTTAATAGAAA       GAAGGCTCTTGTA CATG TACAAGAGCCTTC        TTTTTATTTCTTAAA
  GBAA0880   8 100  19  889680 ..  889720 + -11.3  -4.96848   TTACATAAAGAAAAA  GCCTGTCCAAAGAGGTG TGATGAC CATCTTTTTGAACAGGC  TTTTTGTATGAAAAA
  GBAA0871   7 100  10  880770 ..  880808 + -15.6  -5.95539   AACTAATATGTTTTA   TAAAAGGCATAAGAGAAA TAT TATCTCTTATGCCTTTTG   TTTTTTTATTTAAGC
      alsD   4 100   4  875325 ..  875345 + -15.5  -5.13343   GGTGCAGAGTAAAAA            GAGAAGCCG ATT CGGCTTCTC            TTTTATTTTGGGTTA
  GBAA0863   5 100   9  871245 ..  871266 +  -9.5  -6.04419   AGTGTAATGAGAGAA           GACG-CCCTA GTA TAGGGGCGTC           TTTTTTTGTTATTTT
  GBAA0859   5 100   9  866926 ..  866951 + -12.7  -5.71295   CGTGTAAATAGAAAA         CTTCCACCTTA TGAA TGAGGTGGAAG          TTTTTGTTTTTGTAT
  GBAA0840   8 100   6  849222 ..  849254 + -15.1  -2.74605   GATTGGATAAAACTA      TATGAAAAGCGATGC TGA GAATCGCTTTTCATA      TGAATTTTAAAACGG
  GBAA0840   8 100 440  849656 ..  849693 + -21.7  -2.82491   TCATACAAATAAAAA   GGTTAATCAAAGTAGCT AAAT AGCTACTTTGATTAACC    TCTAATAACTATCTC
  GBAA0800   1 100 -14  817154 ..  817176 +  -9.2  -5.72616   CATACGCATAAAGAA           TCACTAGGAT CAT AACCTAGTGA           TTTTTTTGTGTGAAT
  GBAA0795   4 100  13  811280 ..  811302 + -14.2  -4.91511   TAGGGGAGTATAGGA           GGCTGTCCAA ATT TTGGGCAGCC           TTTTTATCATAAAGT
  GBAA0795   4 100 233  811500 ..  811524 + -12.9  -4.83615   GAAGGAGCGCAAAAA          GAGTCAGCCTC AAT GAGACTGACTC          TTTTTATACGAACTA
  GBAA0784   3  90   6  801172 ..  801193 + -10.2  -3.98159   TATGAAATGAAAAGA           GAGACGCT TACATT AGCGTCTC            TTTCCTATTATAATG
  GBAA0781   5 100   3  798041 ..  798065 + -10.8  -4.99043   GATATCGAAATAAAA         GGATGGTGCTG CTTG CAGC-CCATCC          TTTTATTTATGCCCA
  GBAA0751   4 100   3  774209 ..  774228 + -10.8  -4.28375   GAGGGGAATGTAAAA            GCATACGA TTAC TCGTATGC             TTTTACATCTGTTAA
  GBAA0721   2 100  27  750129 ..  750152 + -11.1  -5.84381   TATATAAATAAAAAA          GGATCTCAC ATAAAC GTGAGATCC           TTTTTTTGTTAGTAA
  GBAA0696   9 100   3  716485 ..  716524 + -13.9  -3.23165   AAGTGAAGATTGAAA  TATAAGAAGAGCTTTCC TGTTGC GGAGAGCTTTTCTTATA   TCCTTTTATATAGTA
  GBAA0691   4 100   7  710995 ..  711016 + -10.2  -5.05712   GAGAAGTAGAAAGAA           GGCAATCC ATATCC GGATTGCC            TTTTTCATTATTTCT
  GBAA0682   7 100   5  701192 ..  701223 + -11.7  -4.62475   TATACGCATAAAAAA      GCGAGTCATCCTA GTGTAA TAGAATGACTCGC       TTTTGATTTGTAAGT
  GBAA0655   4 100  62  672427 ..  672459 + -12.2  -5.05301   ATTATAAATAAAAAA      TAGCTCTTAGCAGT AAGTA AATGCTAAGAGCTA      TTTTTATGATTATTT
  GBAA0649   7 100   9  666424 ..  666446 + -12.8  -4.57482   AAAATGATAAAGAAA           CACGACTACT GAT GGTAGTCGTG           TTTCTTTATAGATGG
      treC   4 100   3  649973 ..  649999 + -15.3  -5.07652   ATATACGAAATAAAA         GGTTGTATGCC TGCGT GGCATACAACC         TTTTATTTTAAGACA
  GBAA0622   5 100  14  636829 ..  636848 +   -10  -5.48063   GATTAAAAGAAAAAA            CAGGAGCG TTGT TGCTCCTG             TTTTTTCTATTCAAT
      sspH   5 100 -37  627314 ..  627335 + -14.5  -3.53224   CTAATCCTGGAGAAA           GCGTTCACG TTCA CGTGAACGC            TTTAGAGGAGAAGTA
      sspH   5 100   8  627359 ..  627382 + -11.1  -5.55695   AGAAGTAATAGAAAA          GACGCTTCT AAAATC AGAAGCGTC           TTTTTTGTATTATTC
  GBAA0603   5 100  -6  617079 ..  617097 + -10.3  -5.75538   ATTGCAAAAGAAAAA             GGCGTGA TTTAC TCACGCC             TTTTTCTTTTTTGAA
  GBAA0586   7 100  10  596421 ..  596448 + -12.8  -5.71638   TTATAATATATAAAA        GCTCATTGCTCC TTAA GAAGCAATGAGC         TTTTTTTGATTATTA
  GBAA0582   5 100   6  593072 ..  593092 +  -6.9  -5.74288   AAGAAAGTAAAAAAA            CATCCTC CAAACAT GAGGATG            TTTTTTATTATTTAT
  GBAA0579   2 100  10  589693 ..  589713 + -15.5   -5.0538   TATTAATAGCTAAAA            GCAGTGCCT AAA AGGCACTGC            TTTTTTGAGATAAGA
  GBAA0528   5 100 -16  519763 ..  519788 +   -12  -5.54885   AACATATAACAGAAA         CAGCTCCTTT AGCGTA AAAGGAGCTG          TTTTTTATTCGTCTT
  GBAA0517  11  90 328  513349 ..  513365 + -12.3  -3.00017   ATTGTGCCGTTAGGT              CGCTTCG AAG CGAAGCG              TGATTTCGCTTTCGG
  GBAA0511  11 100 260  508490 ..  508511 + -11.7  -5.35459   ATCCACATAAAAAAA           GGTTCCTTA TTTA TAAGGAACC            TTTTTTCTACTCTAT
  GBAA0511  11 100 317  508547 ..  508592 + -16.6  -2.85124   AGAAAAAATATGTAA TGAGAATGAATAATTAGGGG GGAGAA CTTCTAATTATTCATTCTCA CTTTAAATACTTTTC
  GBAA0496   2  95   3  492425 ..  492440 +    -9  -5.08169   GAAAAAACATTAAAA              GCACCT ACAT AGGTGC               TTTTTTACCGTATAT
  GBAA0485   4 100  34  484017 ..  484032 + -10.4  -5.45652   TAAACAAAAATAAGA              GCCGTC AAAT GACGGC               TTTTTTATTGCAAAT
  GBAA0426   5 100  17  447343 ..  447381 +  -6.2  -5.77632   GGGGTTTCAATGAAA  TTGTTGATG-GGTTTGA CCACAT TCTGACCACATCAACAA   TTTTTTTATGATTTT
  GBAA0415   2  88  -9  437436 ..  437448 +  -6.2  -5.47218   TTACATAAAGAAAAA                CCGC GAGTA GCGG                TTTTTTTAGCTGAAG
  GBAA0404   4 100   8  423482 ..  423507 + -16.3   -4.5852   AAGGATAAATGAAAA         GGCAATGAGGA TTAA TCCTCATTGCC          TTTTAGTTTCGCTTC
  GBAA0392   2  79   5  410862 ..  410877 +  -4.7  -5.19328   GTTATAGATAAAAAA              GATCC CCTAGA GGATC               TTTTTCTTATAGCGT
  GBAA0366   4 100  27  377974 ..  377993 + -12.2  -5.18726   TGTTACAGTGAAAAA            GCAAGCCA TCTC TGGCTTGC             TTTTTCTTATAAAGA
  GBAA0363   2  81 -11  373282 ..  373303 +  -2.9  -5.86976   GAAGTATACAAAAAA           GAGCACGAG TAAA TTTGTGCCC            TTTTTTATTTTGTAG
      fucA   4 100   9  360041 ..  360067 + -15.3  -4.48743   GCAGTAGAATAAAAA         CACCCTCAAGA AAAGA TCTTGAGGGTG         TTTCTTTACGCTTTT
  GBAA0343   5 100   5  354316 ..  354335 + -13.6  -5.52986   TAGGATTATAAAAAA            GCAGGTGC CAAG GCACCTGC             TTTTTTTACTCACGT
  GBAA0337   4 100 159  347522 ..  347545 + -11.1  -5.88565   GAAGAGAAAGCAAAA          GGAGATGTC ATAGCA GACATCTCC           TTTTTTTGTTGTAGC
  GBAA0328   3 100   3  336896 ..  336921 + -14.1  -4.78029   ATCTGCATCATAAAA         GGCTATCTTCC ACTG GGGAGATAGCC          TTTTACTTTTATTAA
  GBAA0314   3 100 143  323528 ..  323547 + -12.2  -5.28176   TTAAGTAGAGTAATG            GACCAGGA GTTT TCCTGGTC             TTTTTTATGAATGAA
      purD   8 100  11  308512 ..  308533 + -14.5  -4.92363   GTTAATATGTAAAAA           TCCCGCTGA TTCC TCAGCGGGA            TTTTTATGCATCTTT
  GBAA0281   2  44 182  280298 ..  280309 +  -3.6   -2.6063   TTCGAAATTGAAAGG                CGGC TTCG GCTG                 TCACTTATGGATGGA
  GBAA0272   1  81  30  266521 ..  266544 +  -4.6  -5.44837   GGTATATGATAAAAA          GGCTTATTTT AAAA GGGATAAGCC           TTTTTATATTTTTTT
  GBAA0263   5 100  -2  257173 ..  257204 + -16.1   -4.4634   AAGAATTATCCACAA      TAAAACGCAGAGG AAGCGA CCTCTGCGTTTTA       TTATTGTTTTTTCTT
  GBAA0205   6 100 154  203758 ..  203782 + -15.1  -5.07275   GGGACAAACTAAAAA          GCTGCTTGTCT ATA AGACGAGCAGC          TTTTTCTATATATAA
  GBAA0199   2 100  22  199838 ..  199863 + -13.3  -3.80461   ATTAGAATTAAAAAA         CCCCTGAAGCA TATG TGCCTCAGGGG          TTTACTAATAGATTA
  GBAA0193   3  95   9  193244 ..  193263 +  -8.6  -5.08088   AGCATAAAATAAAAA            GGTATCCT CGGT GGGATACC             TTTTTATTAGCACTT
  GBAA0166   3  93  20  169667 ..  169684 +    -7  -5.42164   GGAGTAAACAAAAAA             GAGCCT ATACGC AGGCTC              TTTTTCTTATTTATA
  GBAA0013   5 100  14   22434 ..   22451 + -12.7  -5.79595   AATTTAGTAGAAAAA             CCCGTGC GTAT GCACGGG              TTTTTTATTTTACAA

SUMMARY

953 putative operon ends contain 4482 possible terminators.
Percent operon ends hit by terminators of confidence >= x:
	x	#>=x	hits>=x	%hits>=x
	100	955	697	651	68 %
	99	955	697	651	68
	98	955	697	651	68
	97	955	697	651	68
	96	955	697	651	68
	95	1007	726	676	71
	94	1007	726	676	71
	93	1047	754	697	73
	92	1047	754	697	73
	91	1075	771	710	75
	90	1116	794	723	76
	89	1141	806	733	77
	88	1169	818	741	78
	87	1196	831	749	79
	86	1209	836	752	79
	85	1244	856	765	80
	84	1255	861	768	81
	83	1278	875	777	82
	82	1300	889	788	83
	81	1317	901	796	84
	80	1341	917	804	84
	79	1370	935	814	85
	78	1388	944	820	86
	77	1415	963	827	87
	76	1430	969	829	87
	75	1444	979	835	88
	74	1485	1002	842	88
	73	1497	1009	843	88
	72	1528	1035	850	89
	71	1557	1058	857	90
	70	1579	1072	863	91
	69	1622	1094	866	91
	68	1641	1110	869	91
	67	1668	1127	872	92
	66	1705	1160	877	92
	65	1744	1192	883	93
	64	1781	1219	887	93
	63	1801	1233	887	93
	62	1881	1297	893	94
	61	1933	1335	893	94
	60	2007	1394	898	94
	59	2059	1437	900	94
	58	2142	1501	905	95
	57	2193	1541	907	95
	56	2306	1628	913	96
	55	2364	1671	914	96
	54	2456	1747	918	96
	53	2531	1808	920	97
	52	2664	1914	921	97
	51	2766	1999	922	97
	50	2927	2125	926	97
	49	2987	2176	927	97
	48	3208	2347	935	98
	47	3286	2407	937	98
	46	3562	2622	939	99
	45	3687	2723	940	99
	44	3881	2871	943	99
	43	4029	2993	945	99
	42	4231	3142	946	99
	41	4267	3174	947	99
	40	4462	3333	951	100
	39	4482	3350	951	100
	38	4482	3350	951	100
	37	4482	3350	951	100
	36	4482	3350	951	100
	35	4482	3350	951	100
	34	4482	3350	951	100
	33	4482	3350	951	100
	32	4482	3350	951	100
	31	4482	3350	951	100
	30	4482	3350	951	100
	29	4482	3350	951	100
	28	4482	3350	951	100
	27	4482	3350	951	100
	26	4482	3350	951	100
	25	4482	3350	951	100
	24	4482	3350	951	100
	23	4482	3350	951	100
	22	4482	3350	951	100
	21	4482	3350	951	100
	20	4482	3350	951	100
	19	4482	3350	951	100
	18	4482	3350	951	100
	17	4482	3350	951	100
	16	4482	3350	951	100
	15	4482	3350	951	100
	14	4482	3350	951	100
	13	4482	3350	951	100
	12	4482	3350	951	100
	11	4482	3350	951	100
	10	4482	3350	951	100
	9	4482	3350	951	100
	8	4482	3350	951	100
	7	4482	3350	951	100
	6	4482	3350	951	100
	5	4482	3350	951	100
	4	4482	3350	951	100
	3	4482	3350	951	100
	2	4482	3350	951	100
	1	4482	3350	951	100
	0	4482	3350	951	100
