# Supplementary material for: Rapid, accurate, computational discovery of Rho-independent transcription terminators illuminates their relationship to DNA uptake
Source: Genome Biol. 2007 Feb 21;8(2):R22. doi: 10.1186/gb-2007-8-2-r22 (PMC1852404; doi:10.1186/gb-2007-8-2-r22)
Supplement: Additional data file 2 — As described in the text, the entire robust tail-to-tail region is searched; if the region is less than 500 nt, then the 500 nt downstream of the stop codon is searched (stopping if a gene start is encountered). In the case of ties, all terminators with the high score are output. [file gb-2007-8-2-r22-S2.zip › Bacillus_anthracis_Ames.ttperf]

    BA0014   3 100   5   22434 ..   22451 - -12.7  -4.92783   AATTTAGTAGAAAAA             CCCGTGC GTAT GCACGGG              TTTTTTATTTTACAA
      abrB   5 100  -2   40800 ..   40825 - -13.5    -5.252   CATGTCGATAAAAAA         TAAGCTTCTCA TAAT TGAGAAGCTTA          TTTTGCTGTTTCGAT
      gerD   4 100  13  142583 ..  142624 - -17.7  -5.26119   TGCGCAAAAATAAAA TAATAATGAGTGGACGATA CATA TATTGTCCACTCATTATTA  GTGTTATTATTTTTA
    BA0167   3 100  35  169667 ..  169684 -  -7.7  -5.68438   GGAGTAAACAAAAAA             GAGCCTA TACG CAGGCTC              TTTTTCTTATTTATA
    BA0184   6 100  -2  185177 ..  185198 - -11.7  -5.42514   GCAGAAACGAAAAAA           TAACCTTGC CTGT GCAAGGTTA            TTTTTTCTTCTTGCC
    BA0190   9 100   2  191119 ..  191140 - -13.1  -4.89966   ATATGTAAAAATAAA           GAAGTAGGC AACC GCCTACTTC            TTTATTTTATTTCTC
    BA0194   4 100  17  193244 ..  193263 -  -7.9  -5.56263   AGCATAAAATAAAAA            GGTATCC TCGGTG GGATACC             TTTTTATTAGCACTT
    BA0200   3 100  21  199838 ..  199863 - -15.5  -5.33848   ATTAGAATTAAAAAA         CCCCTGAAGCA TATG TGCCTCAGGGG          TTTACTAATAGATTA
    BA0206   6 100  38  203758 ..  203782 - -12.9  -5.04601   GGGACAAACTAAAAA          GCTGCTTGTCT ATA AGACGAGCAGC          TTTTTCTATATATAA
    BA0212   5 100  34  206305 ..  206328 -  -9.6   -4.7889   AGAAACATTTAAAAA          GACGACCG GGCATAGA CGGTCGTC           TTTTTCTATATAAAG
    BA0223   1  43  83  212161 ..  212181 -  -2.5  -3.01497   TTATTTGAAAGGATA            GAAGTGTTA TTT TAGCCCTTC            TTATTATAGAGAAAT
    BA0229   5 100 200  218329 ..  218360 -  -9.6  -4.78661   AGTGAAAAATGAAAA      GCGAATTCTTTCAGT TTT ACTGAAGGA-TTCGC      TTTTTTATACTGCTA
    BA0229   5 100 -24  218555 ..  218584 -  -8.7  -6.09196   TTGAAAACAAAAAAA       CAGAGTTACAGCTT TAC ACGCTG-AACTCTG       TTTTCTTTTTGTGTG
    BA0249   4  81 -22  237438 ..  237481 - -10.7  -2.92171   CAGATGTGGAAATTA TCGATGGTGC-GAGCT--TTTA TAT TAAATGAGCTCTGCACCATCGA GTTTTTTTATTAATA
    BA0256   2  65  30  244077 ..  244094 -    -7  -3.45396   AATAGTAAGAGAAGA             GAGCAG ATGAAA CTGCTC              TTTTTTTATAGGGCA
    BA0262   4 100 421  253990 ..  254015 - -13.5  -4.37092   AGCTTGTGGATAAAA         CCCATATTATC TGTT GATAATATGGG          TTTTATTGTGTATAT
    BA0262   4 100  19  254380 ..  254417 -  -7.9  -5.50723   GTACTAAAAGAAAAA   GATGTCGCAT-AGTCAAA AAT CCTGACTTATGAGACATC   TTCCTTATTTAAATA
    BA0273   6  84 111  271582 ..  271598 - -10.9  -3.11178   CAAGCAAGCTTAAGA              CGAGTCA GAA TGACTCG              TCTTTTTTGTATGCT
    BA0300   2 100   4  308512 ..  308533 - -14.5  -4.74706   GTTAATATGTAAAAA           TCCCGCTGA TTCC TCAGCGGGA            TTTTTATGCATCTTT
    BA0311   7 100 171  319599 ..  319628 - -10.9  -5.14965   ATTTGCATTAAAAAA       CACTTACCATATA TTAC TATTTGGTAAGTG        GAACTAGCTAAAACC
    BA0315   8  71   7  323530 ..  323545 -    -9  -2.59458   AAGTAGAGTAATGGA              CCAGGA GTTT TCCTGG               TCTTTTTTATGAATG
      ampS   6 100  12  336896 ..  336921 - -11.9   -4.4648   ATCTGCATCATAAAA         GGCTATCTTCC ACTG GGGAGATAGCC          TTTTACTTTTATTAA
    BA0338   4 100  18  347522 ..  347545 - -11.1  -4.67563   GAAGAGAAAGCAAAA          GGAGATGTC ATAGCA GACATCTCC           TTTTTTTGTTGTAGC
      ahpF   5 100  21  354316 ..  354335 - -13.6  -5.32882   TAGGATTATAAAAAA            GCAGGTGC CAAG GCACCTGC             TTTTTTTACTCACGT
    BA0349   4 100   6  360041 ..  360067 - -15.3  -5.22006   GCAGTAGAATAAAAA         CACCCTCAAGA AAAGA TCTTGAGGGTG         TTTCTTTACGCTTTT
    BA0361   6  77  19  370256 ..  370279 -  -8.2  -3.95724   ATAAAAAATATAGAA          GCAAAGGTCA ATGA TGATCTTTGC           TTTTTTTGTATCATT
    BA0364   4  71   5  373282 ..  373303 -  -2.2  -5.42131   GAAGTATACAAAAAA           GAGCACGA GTAAAT TTGTGCCC            TTTTTTATTTTGTAG
    topB-1   2 100   8  391465 ..  391490 - -13.4  -4.70583   TTCACTAACATAAAA         GGTTCCTACC GATAGA GGTAGGAACC          TTTTTGTTTAATCAA
    BA0378   6  79   8  395656 ..  395686 -  -4.8  -5.14563   CGTTTGATTAAAAAA       GCACAAACCC TTTAAATTTGT AGGTTTGTGC       TTTTTCTTTAAAACA
    BA0385   9 100 429  404170 ..  404195 - -14.9  -5.12172   TATGAATAAAGAAAA         GGCATTAGCTT GTAT AAGCTAATGCC          TTTTCTTTGTGATTA
    BA0393   1  84   7  410862 ..  410877 -  -5.4   -5.4251   GTTATAGATAAAAAA              GATCCC CTAG AGGATC               TTTTTCTTATAGCGT
    BA0397   7 100  53  415826 ..  415862 - -14.6  -4.36411   TAGGAAGGATGAAAA    GGACTTTGGGCTGCAT AATAA ATGCAATCCAAAGTCC    TTTTTAGTTTTACAA
    BA0405   6 100   3  423482 ..  423507 - -16.3  -4.64383   AAGGATAAATGAAAA         GGCAATGAGGA TTAA TCCTCATTGCC          TTTTAGTTTCGCTTC
    BA0410   4 100   2  428835 ..  428858 -  -6.6  -5.55664   CTACCATTAAAAAAA          GCGGGTCCTT TATG AGGGACCCGT           TTTAATTGTTTCCTT
    BA0414   5 100  10  433585 ..  433608 -  -9.7  -5.73563   ATTAAAGTAAAAAAA          CCAAGCAAA TTTCAG TTTGCTTGG           TTTTTTATGTTAAAT
    BA0421   6 100   6  440829 ..  440848 - -12.2  -4.93316   CAATAACATGAAAAA            CGTCAGCT TATA AGCTGACG             TTTTTTTATAATGTA
    BA0427   4  56   6  447343 ..  447381 -    -4  -3.90112   GGGGTTTCAATGAAA  TTGTTGATG-GGTTTGA CCACAT TCTGACCACATCAACAA   TTTTTTTATGATTTT
    BA0432   6 100  16  451736 ..  451759 - -12.6  -4.67563   GAAGAGAAATTAAAA          GAAGCTAACT GAGT AGTTAGCTTC           TTTTGTAATGTAATA
    BA0460   3  68 305  462822 ..  462852 -  -6.2  -3.98083   GATGCAATGGATAAA       GCAATGACTAGGTT TAA AATCTAAGCATTGC       TTTTTCTTTTTAAAA
    BA0486  11  89   5  484017 ..  484032 - -10.4  -3.95352   TAAACAAAAATAAGA              GCCGTC AAAT GACGGC               TTTTTTATTGCAAAT
    BA0494   5  80  59  490671 ..  490696 -  -9.1  -3.58522   ATTAGTATGTTGAAA         TCGTACAGGTA TGTA TACTTGTACGA          TTTTTTAGTGAACTA
    BA0497   7  90   5  492425 ..  492440 -    -9  -4.64361   GAAAAAACATTAAAA              GCACCT ACAT AGGTGC               TTTTTTACCGTATAT
    BA0512  11 100 111  508459 ..  508484 - -12.1   -3.9398   GCACAATTCCATAAA         TTATGTGGATA ACGT TATCCACATAA          AAAAAGGTTCCTTAT
    BA0512  11 100  84  508490 ..  508511 - -11.7  -5.72616   ATCCACATAAAAAAA           GGTTCCTTA TTTA TAAGGAACC            TTTTTTCTACTCTAT
    BA0518   3 100  39  513025 ..  513047 -  -9.2  -5.74684   CAAGAAAAATAAAAA           CCAGAGAG CGAATAT CTCTCTGG           TTTTCATCTTTGGTA
    BA0529   6 100   5  519763 ..  519788 -   -12  -4.33674   AACATATAACAGAAA         CAGCTCCTTT AGCGTA AAAGGAGCTG          TTTTTTATTCGTCTT
    BA0538   5 100 154  531506 ..  531539 -   -14  -4.46254   GTAATATATAATAAA     GAAAGAGGCTGACG GATTTA CGTCAGTCTCTTTC      TTTGAATTACGTTAG
    BA0538   5 100  53  531615 ..  531640 - -13.5  -4.85822   AGGATAAATATAAAA         GGTGATTTCTT AACC AAGAAATCACC          TTTTAATGTTTAGCT
    BA0549   3 100  -3  548172 ..  548195 -   -14  -4.94222   AATAATTGATAAAAA          GTGATGTGCT AAGA AGCACATCAC           TTTTTATGTGTACCG
    opuD-1   6 100  64  556469 ..  556504 - -16.5  -5.27399   TAATAGAGTAAAAAA    CCCATTCATATGAAA ATGATA TTTCATATGAATGGG     TTTTATTCATTTACT
    BA0561   3 100  11  568346 ..  568371 -  -7.6  -5.55769   CTTCATAATAAAAAA         CAGTAGAGGA TATATG TCCGCTACTG          TTTTTTTATTTTATA
    BA0580   3 100 266  589693 ..  589713 - -15.5  -4.29325   TATTAATAGCTAAAA            GCAGTGCCT AAA AGGCACTGC            TTTTTTGAGATAAGA
    BA0596   6 100 176  610156 ..  610180 - -16.5  -4.92363   AAAGATTTATAAAAA          GAGAGGACGCA ACC CGCGTCCTCTC          TTTTTAGGTTATTCT
    BA0600   3 100   2  615331 ..  615350 - -12.2  -4.87389   TACCTCAAAAATAAA            GAAGGAGC ATAG GCTCCTTC             TTTATTTTTTTCTCC
    BA0604   7 100  37  617079 ..  617097 - -10.3  -5.46706   ATTGCAAAAGAAAAA             GGCGTGA TTTAC TCACGCC             TTTTTCTTTTTTGAA
    lldP-1   4 100   9  624284 ..  624305 - -14.5  -4.67234   ATGTAATGTGAAAAA           CACCGATCC ATTT GGATCGGTG            TTTTATTTTTAAAAG
    BA0614   5 100  57  627314 ..  627335 - -14.5  -3.87869   CTAATCCTGGAGAAA           GCGTTCACG TTCA CGTGAACGC            TTTAGAGGAGAAGTA
    BA0614   5 100  10  627359 ..  627382 - -11.8  -4.74767   AGAAGTAATAGAAAA          GACGCTTCTA AAAT CAGAAGCGTC           TTTTTTGTATTATTC
    BA0619   3 100   5  633171 ..  633190 - -10.8  -5.42975   TGAGATAAAGAAAAA            GACGATGA GGAA TCATCGTC             TTTTTTATTTTCGGC
    BA0623   7 100   7  636829 ..  636848 -  -9.3  -5.83211   GATTAAAAGAAAAAA            CAGGAGC GTTGTT GCTCCTG             TTTTTTCTATTCAAT
    BA0629   5 100   5  644148 ..  644166 -  -9.6  -5.45652   ACTTCTAATAAAAAA             GAGAAGCC AGA AGCTTCTC             TTTTTTAATTCATTT
     gerKC   5 100   3  649973 ..  649999 - -15.3  -4.98061   ATATACGAAATAAAA         GGTTGTATGCC TGCGT GGCATACAACC         TTTTATTTTAAGACA
    BA0648   4 100 -17  664813 ..  664851 - -20.6  -2.62929   TAATAGAAACAAATC   GACGAAAAAAGCTGCTTA TAT TTAGCAGCTTTTTTCGTC   TTCATACATATGTAA
    BA0656   3 100  10  672427 ..  672459 - -12.2  -5.73978   ATTATAAATAAAAAA      TAGCTCTTAGCAGT AAGTA AATGCTAAGAGCTA      TTTTTATGATTATTT
    BA0674   3 100 -15  691964 ..  691992 -  -9.8  -5.88471   TATCATTAAAAAAAA       GACAATGAT-GGA ATTA TCCTATCATTGTC        TTTTTTACTTTGTCT
    BA0681   6 100 -11  699647 ..  699670 -  -9.7  -5.55664   CGATTATGAAAAAAA          GCTGACAAA GTATTA TTTGTCAGC           TTTTTTTAGTATGAT
    BA0689   4 100   5  706167 ..  706186 - -12.2  -5.80003   CGAAGAAATAAAAAA            GATGAGGG AAAT CCCTCATC             TTTTTTAATCCATCC
    BA0692   3 100   8  710994 ..  711015 - -10.9  -4.16837   GAGAAGTAGAAAGAA           GGCAATCCA TATC CGGATTGCC            TTTTTCATTATTTCT
    BA0697   4  83  -4  716484 ..  716523 -  -9.5  -3.77489   AAGTGAAGATTGAAA  TATAAGAAGAGCTTTCC TGTTGC GGAGAGCTTTTCTTATA   TCCTTTTATATAGTA
    BA0714   2  50 456  733022 ..  733034 -  -4.9  -2.71364   CTACTTTGGCAATGA                CATTT AGT AAATG                ACCGATGCCTACTCG
    BA0719   4 100   9  737761 ..  737788 - -15.8  -4.99035   GTAGGTAGAGAAAAA        GCGTTATCTTCA TTCG TGAAGATAACGC         TTTTTCATTTAAATA
    BA0722   5 100   9  750128 ..  750151 - -11.8  -5.76237   TATATAAATAAAAAA          GGATCTCACA TAAA CGTGAGATCC           TTTTTTTGTTAGTAA
    BA0743   4  64  -2  767436 ..  767460 -    -5  -4.21827   TCAAAGAGCTTAAAA         TAGAGCCGACC TTTT GGG-GGCTCTA          TTTTACTTTTTGTGT
    BA0747   6 100   5  770622 ..  770648 - -18.2  -5.07652   TGTTGTAAAAGAAAA         GTAGAGCATCGA ATT TCGATGCTCTAC         TTTTTTAATGTGGTA
      scrK   4 100 -11  774208 ..  774227 - -10.8   -4.2803   GAGGGGAATGTAAAA            GCATACGA TTAC TCGTATGC             TTTTACATCTGTTAA
    BA0770   3  79  21  789667 ..  789704 -  -7.2  -4.39426   TACATCTGTAGAAAA   CGAATCCATTTTGA AGAAGATGAA TCAAAGTGGATTCG    TTTTTTGTATGGGTT
    BA0782   4 100   7  798040 ..  798064 - -10.8  -4.92385   GATATCGAAATAAAA         GGATGGTGCTG CTTG CAGC-CCATCC          TTTTATTTATGCCCA
    BA0796   5 100  13  811499 ..  811523 - -15.1  -4.64598   GAAGGAGCGCAAAAA          GAGTCAGCCTC AAT GAGACTGACTC          TTTTTATACGAACTA
    BA0808   2  77 -11  823032 ..  823053 -  -4.4  -5.27335   CGCTTTAAAGAAAAA           GAGGTCAA TTTTAT TTGGCCTC            TTTTTCTGTTTTATT
    BA0818   9 100   6  829703 ..  829728 - -15.5  -3.65604   AATAGTACAGAAAGA         TAGCTCGCCGC TAAA ACGGCGAGCTA          TTTTGTTATGCTTTT
    BA0829   4 100   9  839028 ..  839050 -  -8.4  -5.82036   AGAATAAATAAAAAA           CATCGCCAAC TAA GATGACGATG           TTTTTTCATTAAGAA
    BA0836   5 100   9  844399 ..  844418 - -12.2  -4.78572   TGCGAAGTAATAAAA            CCCCTTAC AACG GTAAGGGG             TTTTTGTTTTATAAA
    BA0839   2  73  26  846066 ..  846088 -  -7.8  -3.65046   TTTGTATGTGAAGAA           GGTACTAC TAAGGAT GTAGTACC           TTCTCCTTTTATAAT
      gapN  10 100  12  857713 ..  857740 - -13.6  -4.99035   GCATGTATATAAAAA        GAAGCTGATCCA AAAT TAGATCAGCTTC         TACATATAAGATTAA
    sasP-1  10 100  17  866069 ..  866094 - -17.7  -3.53924   CAATAAATGAAGGAA         GGTCTCAAGGC ATAT GCCTTGAGACC          TTTTTGCCATATATA
    BA0864   8  82   9  871244 ..  871265 -  -9.5  -3.60214   AGTGTAATGAGAGAA           GACG-CCCTA GTA TAGGGGCGTC           TTTTTTTGTTATTTT
    BA0868   2 100  13  875324 ..  875344 - -15.5   -4.8048   GGTGCAGAGTAAAAA            GAGAAGCCG ATT CGGCTTCTC            TTTTATTTTGGGTTA
    BA0872   3 100  15  880774 ..  880802 - -13.3  -4.38154   ATATGTTTTATAAAA        GGCATAAGAGAAA TAT TATCTCTTATGCC        TTTTGTTTTTTTATT
    BA0877   2 100   4  886172 ..  886198 - -13.9   -5.4477   AAAGGGGCAAAAAAA         TAGAAAGTGGG GGATG CCCACTTTCTA         TTTTTATTTACGTGA
    BA0881   3 100  43  889679 ..  889719 -  -9.1  -5.42975   TTACATAAAGAAAAA  GCCTGTCCAAAGAGGTG TGATGAC CATCTTTTTGAACAGGC  TTTTTGTATGAAAAA
    BA0888   9 100  48  902527 ..  902550 -   -11  -4.85433   AGATAAAGTGAAAAA          TCAGTGGGGA TTCA TCCCCGCTGA           TTTTTTAATAGAAAG
    BA0888   9 100   7  902568 ..  902591 -   -14  -4.21773   TTTTAATAGAAAGAA          GGCTCTTGTA CATG TACAAGAGCC           TTCTTTTTATTTCTT
    BA0893   6 100   4  908064 ..  908091 -   -15  -4.06904   TGACTGAAGCAGAAA        GAAGCAGCATCC AAAT AGATGCTGCTTC         TTTCTATTCTATTTC
    BA0896   4 100 -18  911150 ..  911176 - -13.9  -3.65529   AGATTTGTAGGGAAA         GCATAGCGTTA CGCAT TAACGCTATGC         TTTTTTGTTGCAATT
    BA0900   6 100 176  915437 ..  915456 - -13.6  -3.76065   TGAATAAGAAAGGAA            GGTCACCC GTGT GGGTGACC             TTTTTTGTTTGGTAT
    BA0920   7  79 -36  930650 ..  930672 -  -4.9  -5.19212   ATCATGAGTAAAAAA           GCTTATGTA TAACC TGCATAAGC           TTTTTTAATGTCCAT
    BA0938   4 100 298  947984 ..  948003 - -12.2  -4.90917   AAATGTAATTAAAAA            TAGCCGAC TCTA GTCGGCTA             TTTTTATTAGGTTAA
    BA0954   6 100 257  958508 ..  958535 -  -7.8   -5.4251   TTTATATAGAAAAAA        GCCTTTAGTCGT AATT ATGACTAAAGAC         TCCATTTCTCAAACT
    BA0963   3  95  22  966417 ..  966442 - -10.6  -4.62471   TTCAATTTGCAAAAA         GCCTTTAACT TGTTAT AGTTAAAGGC          TTTTATCATCATAAT
    BA0976   6  85  11  976083 ..  976110 -  -9.2  -4.10781   AATAAGGCACATAAA        GAGAAGGTACCC ATAT AGGTACCTTTTC         TAATAGTTTTTTAGC
    BA0984   9 100 131  982449 ..  982472 - -13.2  -4.46072   TGTAATAAAGATAAA          GCTCGCCTAC GGAA ATAGGCGAGC           TTTTTTAACATATAA
    BA0989   8 100 463  984394 ..  984434 - -15.8  -3.39439   ATAAAGAATAATACA  TGTTTATCAAGCTTTGGT TACAT ACCAAAGCTTGATAAATA  CAATATAAAACGAAT
    BA0989   8 100  78  984794 ..  984819 -  -8.5  -5.46276   AATATACATAAAAAA         GCATCC-AATTA AAC TAATTTGGATGC         TTTTTTATGTAATCT
    BA0989   8 100  27  984844 ..  984870 - -13.8  -3.26947   TAATCTGCATAGGAA         TAAGCGGGGG ATGAAGG CCCCCGCTTA         TTGAAATTACACTTT
    BA0995   5 100   3  988693 ..  988725 - -15.1  -5.29846   AATGCGAAATAAAAA      GCGTATGAAATCC AAATAGA GGATTTCATACGC      TTTTATTGTATTTTT
    BA1003   1  68  18  994999 ..  995035 -  -3.8  -4.89063   TGATGCAAAAATAAA    GGGCAGTACATATT TTGATGACT ACTATGTACTGTCC    CGTTTATTCTTTTTG
    BA1028   5  87 164 1018825 .. 1018849 -  -8.6    -4.208   GCGTAAAATGAGAAA          CACCTGAAGG CGAGC CCTTTAGGTG          TTTTTTCTCTTGACT
    BA1035   2 100  15 1022502 .. 1022536 -   -10  -5.05153   AGCTTAAAAAACAAA     CCACCTAGTCCCTATA TTT TTTAGGGTGTAGGTGG     TTTTATTTACACACT
    BA1039   3 100 132 1026724 .. 1026747 - -11.8  -3.90856   AAGGGGCGAAGTAAA          GAGGGTATGCC GAG GGC-TACCCTC          TTTATTATTTTGTTC
    BA1051   3 100   6 1037246 .. 1037274 - -17.6  -3.76321   AGGAATTAAAAGGAA        GGCGTCCTACAT GTGTA ATGTAGGACGCC        TTTTTTTAGAAGCCA
    BA1068   7 100 143 1048076 .. 1048103 - -11.4  -5.38054   TGGTACAAAGAAAAA        GGAAACACCG GCGTGTAA CGGTGTTTCC         TTTTTTGTGTGTCAT
    BA1073  10 100  10 1054619 .. 1054641 -   -15  -4.48483   CACAATAAAGAGAAA           CGCCTTCAAT CAT ATTGAAGGCG           TTTTGTTACTTATTC
    BA1077   4 100   7 1059064 .. 1059105 - -13.4  -3.92694   TAAAAGGATAGTAAA TAAACCTCTAATTTCC AAGATAGTAA GGAAATTAGAGGTTTA  TTATACTTAAAACGT
    BA1084   4  64   6 1066804 .. 1066815 -  -7.2   -3.0003   AAATAATGAATTAGA                GGGG GGAT CCCC                 ACTGATTATGAGTTT
    BA1087   7  91 325 1068756 .. 1068777 -  -3.7  -6.15717   GAAAGACAAAAAAAA           TCCTACC GCGATTTT GGCAGGA            GGCGATGAGGTAGCA
    BA1107   5 100  14 1086114 .. 1086137 -  -8.8  -5.34555   TGAGATGATAAAAAA          GCGCACTCAA CAAT CTGGGTGCGC           TTTTTCATAACCGTT
    BA1112   4 100  10 1089133 .. 1089159 -   -11   -4.8048   GTTTCAGATTAAAAA         GTAGAGCATC ACTCCTA GATGCTCTAC         TTTTTCACATCACTG
    BA1118   3  95   0 1092940 .. 1092965 - -10.5  -4.57341   AACTCTCCCCAAAAA         GAAAAGACGCC ACAT AGCGCCTTTTC          TACGAACAAAACGGA
    BA1133   7  79 143 1107574 .. 1107598 -  -8.5  -3.89235   ACGAAATAAAAGGAA          GGGGCACCTTT TGA AATGGTGTCCC          TTGTTATTTTTTGAA
    BA1137   7 100 361 1109109 .. 1109126 - -11.3  -5.39721   TTATTATAGAAAAAA             GGATGGC TGCT GCCATCC              TTTTTTTGTTGTCAT
    BA1137   7 100  -5 1109456 .. 1109492 - -19.7  -3.75024   TTTGAGGACGAAGAA    GAGTAAAAGGCCTTCCA AAA TGGAAGTCCTTTTACTC    TTCTTTTTCAACCTT
   gerPF-1   1 100   6 1119690 .. 1119708 - -11.8  -5.70761   AAAATAAAAGAAAAA             GTAGGAGA TAT TCTCCTAC             TTTTTTTACGCTGTT
    BA1166   6 100  10 1135587 .. 1135606 - -10.8  -5.61881   CGCTAAAAAGAAAAA            CATCCTCT GTGC AGAGGATG             TTTTTCTTTTTAGCG
      prsA   5 100 434 1137215 .. 1137255 - -13.6  -4.20106   AAAGTGGATGGAAAA  GAACTACCTTTTCTCTAA GTTTA TTAGAGGAAAGATAGTTC  TTTTTGCGTTCAGTA
      prsA   5 100   5 1137653 .. 1137684 - -15.4  -5.32699   TGAAAGATTAAAAAA      GCACAACCTTATCT GAAA AAATAAGGTTGTGC       TTTTTTAATTTCCTT
    BA1178   4 100   6 1144531 .. 1144553 - -10.6  -5.95539   TGTGAAATAAAAAAA           GAGTTCGGAT AAA ATCCGGACTC           TTTTTTTAGTGCTGT
      trpS   7 100 140 1151146 .. 1151159 -  -9.5  -5.38497   AGGTAAATTAAAAAA               CCGCC GATT GGCGG                TTTTTTAATTTGTTG
    BA1196   5 100 111 1159085 .. 1159116 -  -6.6  -5.66229   ATCAATAATAAAAAA      GGCCATTCTTCTAT TATT ACTGAAGAATGGCT       TTTTTCTACTATATA
    BA1207   4 100  94 1170433 .. 1170452 - -13.6   -5.2204   GAGAAGTAACAAAAA            GACGAGGG ATTT CCCTCGTC             TTTTTGTTTACATGT
    BA1215   6 100   8 1175903 .. 1175940 - -15.3  -4.73448   AGACAGACTTAAAAA   GGGAACAAAATTCTT-AT GTA ATGAAGAATTTTGTTCCC   TTTTTTCTTAGCGGA
    cotZ-1   2 100  29 1191762 .. 1191784 -   -15  -3.81137   TTTTAAATATGTAAA           GGTGGTAGAA ACC TTCTACCACC           CCAATAGTTTTTTAG
    BA1237   5 100   7 1193088 .. 1193114 - -13.9   -5.4492   TATACATATAAAAAA         GCGGTATTTCT GTATT AGAAATACCGC         TTTTTACTAGCTAAT
    BA1245   5 100  -3 1199993 .. 1200024 - -16.1  -4.48902   ACACATTGAAATAAA      GTAAAAGAGTGGC TACGAG GCCACTCTTTTAC       TTTGGGTTTGTCATA
    BA1258   7 100 -16 1212250 .. 1212274 - -15.8  -3.86481   AATAATTGAGAAGAA          GAGGGCGTTC AAAAA GAACGCCCTC          CTCTTATTTTATAAA
    BA1266   6 100   3 1217542 .. 1217562 -   -14  -5.54894   AATCTAGTAAAAAAA            GCACGCCG ATGAG CGGCGTGC            TTCTAATTACGTAAA
    BA1281   3  91 346 1232347 .. 1232393 -  -7.5  -5.30616   TTATGGAAACAAAAA GAGGACTCCCCCTGAGCCAGCTA GTT TA-CTGACT-AGAAGTAGTCCTC TGTTAACTTGTGGTG
      sinR   7 100  53 1239370 .. 1239384 -  -8.5  -6.04419   AAAATAATAAAAAAA               GCGGG TATCC CCCGC               TTTTTTTTATAAAGA
    BA1306   3 100  12 1253445 .. 1253469 - -15.9   -5.5762   ATGAAACATAAAAAA          GAGTCTTCTCA TTA TGAGAAGACTC          TTTTAATCTATTTAC
    BA1321   4 100   3 1267039 .. 1267059 - -12.7  -4.65895   GTTGGGAGCTAAAAA            CTCCAAAGT AAA ACTTTGGAG            TTTTAATGTTTCATA
    BA1334   4 100   5 1277949 .. 1277975 - -16.8  -3.81951   TTGGATAGTATGAAA         CCATTCTACCTA TGT TAGGTAGAATGG         TTTTTTAGTCGTTAA
    BA1349   7 100  24 1290989 .. 1291019 - -14.1  -4.26292   AAGATGAAAAGGAAA       GGGAGCTATTTGC TATAT GCAAATGGCTCCC       TTTTTTAGTTTGAGT
    kinB-1   5 100  -4 1297339 .. 1297359 -  -9.8  -5.50925   AAGGAACAGAAAAAA            CGTGATGA GTATT TCATCACG            TTTTTTGTATGAGTG
    BA1363   7 100  16 1301304 .. 1301326 - -13.6  -4.70921   TATAATAGAAAGAAA           GGATCTGTAT GTT ATACAGATCC           TTTCTTTCTATTATA
    BA1366   7  95   8 1302637 .. 1302662 - -10.5   -4.7033   GAATTTAACATAAAA         GCACACGATTT ATAT AGATCGTGTGC          TTTCTTTTTAAGAAA
    BA1379   5 100   4 1314103 .. 1314121 - -13.2   -4.9755   ATAGATAAGTAAAAA             GTAGCTCC TTA GGAGCTAC             TTTTTAATTTGTAAT
    BA1384   4 100   4 1316450 .. 1316471 - -13.1  -5.02323   CTATTATAAATAAAA           GGAAAAGCG TAAT CGCTTTTCC            TTTTTAATTTGAACA
    BA1397   9  87 245 1326085 .. 1326102 -  -9.9  -3.84266   ATATTGTACATTAAA             GGATGCA AATT TGCATCC              TTTTTTTGTTGTTGA
    BA1408   8 100 248 1332368 .. 1332397 - -16.6  -3.55604   TTACGTAATGAAAGA       GGAGACCTTCCT TATATG AGGAAGGTCTCC        TTTCGTATGTAAAAG
    BA1408   8 100  10 1332616 .. 1332635 - -10.8  -5.41359   AAGTAAATCAAAAAA            GGAGTGAA TCAT TTCACTCC             TTTTTTGATTTAAGA
    BA1413   5 100  10 1338033 .. 1338059 - -18.2  -5.47159   GGTGAATATAAAAAA         GAGGACTCCTTT TCA AAAGGAGTCCTC         TTTCATTTTTTAAGT
    BA1435   2 100   4 1357326 .. 1357351 - -12.7  -5.54907   GTTACAAAATAAAAA         GAAACCTTCCA GTTC CGGAAGGTTTC          TTTTTATTTTTCTTT
    BA1449   6 100 237 1371373 .. 1371390 - -11.3  -5.18726   TTTGCATAATAAAAA             GACGGAG AAAG CTCCGTC              TTTTTATTATGTGGT
    BA1449   6 100   7 1371605 .. 1371620 -    -9  -5.63517   GGGGGAAATAAAAAA              CTCGGT ATGC ACCGAG               TTTTTTCTATAATCC
    brnQ-3  10 100   6 1381098 .. 1381111 -  -8.1  -5.48054   ATCAAAAGTAAAAAA               CTCCC TTTT GGGAG                TTTTTTTAGGATGCT
    BA1468   6 100 -12 1388612 .. 1388631 -  -9.3  -6.25242   ATAAGCAAAAAAAAA            CGAGGTG TTATTT CACCTCG             TTTTTTATTTGTTCT
      mprF   1 100  -6 1405642 .. 1405659 -  -8.5  -6.04324   TCAAAAAAGAAAAAA             CAGCTAA CTAT TTAGCTG              TTTTTTCTTTTTCCT
    BA1501   7 100   7 1421598 .. 1421623 - -16.3  -5.11836   ATATCTAAAAGAAAA         CCGTCCCAAAA TTTA TTTTGGGACGG          CTTCTTTTACCAAAA
    ansA-1   2 100   5 1434037 .. 1434066 - -15.9  -5.26155   AGAGAAATATAAAAA       GAAGCTGTCGAAA TAAA CTTCGACAGCTTC        TTTTTTAATCGTGCA
    BA1521   6 100  13 1439025 .. 1439052 - -12.2  -4.29325   GAGGAATATGTAAAA        GACGGTTTCG-TA CAA TATCGAAACCGTC        TTTTTGTATTCATTA
    BA1553   7 100   7 1463910 .. 1463935 - -13.5  -5.49234   ATATGTAATAAAAAA         CTAGAAAAGCT AAAA AGCTTTTCTAG          TTATGTTTATGTATG
    BA1561   5  88  77 1470763 .. 1470784 -  -8.8   -4.5287   CGAAATTAAGTAAAA           GAAGTTCC TCTTTT GGAACTTC            TTTTTTATTTCCATA
    BA1572   5 100  11 1480804 .. 1480835 - -11.1  -5.59534   AATGATAACAAAAAA      GAAGTCCTGTTCTC GTTAA GAGAA-AGGACTTC      TTTTTTTGTATTAAG
    BA1579   8  91   6 1486468 .. 1486487 - -12.2  -3.41234   GAGCAATGTAAGTAA            CAAGAGGG GGAA CCCTCTTG             TTTTTTTATGCTTCT
    BA1589   8 100  33 1495228 .. 1495245 -  -8.5  -5.43514   AAAATAACTAAAAAA             CAGAAGA GAGT TCTTCTG              TTTTTTAGTTTAATG
    BA1593   3 100  36 1499711 .. 1499736 - -14.9  -4.54477   GTAAAATTGATAAAA         GGTTCAAATCG TATG CGATTTGAACC          TTTTATTTTTGTATT
    BA1600   5 100 149 1507581 .. 1507601 -  -9.8  -4.96848   GGGGCTATATAAAAA            CCTTACGT TTTAT ACGTAAGG            TTTTTTTGTTGCGTA
    BA1618   2 100  13 1522889 .. 1522924 - -17.2  -4.90917   AAAGGTAATGAAAAA    GAGATTGTAATTTGGT TTCA ACCAAACTACAATCTC     TTTTTGTTTCATTTA
    BA1628   2 100   5 1543933 .. 1543956 -   -14  -5.14563   GTTGTCATGAAAAAA          CATCCAGAGA AAAT TCTCTGGATG           TTTTTTAGTGTCTTG
    BA1639   4 100 391 1550977 .. 1550999 - -16.4  -3.46081   TATTTAATGAATGAA           GCGAGCTGTA CTA TACAGCTCGC           TTTTGTTTATGATGT
    BA1639   4 100  12 1551347 .. 1551378 -   -19   -5.8901   AGATAAAACAAAAAA      GGAGATTGCTATCT TATA AGATAGCAATCTCC       TTTTATTAAAATTAT
    BA1643   3  78   5 1556992 .. 1557013 -  -5.9  -4.82756   ATATAATGAAGAAAA           TCCCCTT GAGCAAGT AAGGGGA            TTTTTTATTTTTTTA
    BA1649   3 100  84 1560541 .. 1560556 -  -7.5  -5.49568   AAGTGAAAATAAAAA              GCGGC AAAATA GCCGC               TTTTTTATCGTTATC
    BA1657   7 100   6 1565981 .. 1566005 - -11.6  -4.14945   TCAACAATAATGAAA          TAAGACACTC GTGCT GAGTGTCTTA          TTTCATTATTGCTTA
      cheR   4 100   5 1574913 .. 1574938 - -10.5  -4.99035   CGAGTTATATAAAAA         GGTCGTCAC TTTACATT GTGACGACC          TCTTTTATATTTTTT
    BA1706  10 100 332 1606495 .. 1606539 - -25.5  -3.54984   AGGAATAAATATGAA CTACATCTCCAATTGTTAGAC ACA ATCTAACAATTGGAGATGTAG TTTTTTATGACTAAA
    BA1706  10 100 218 1606624 .. 1606653 - -13.9  -3.54424   GGGTATTGCGTGAAA       CAGTTTGATTAAA AGCT TTTAATCAAACTG        TAGAATTGGTATAAA
    BA1706  10 100  20 1606820 .. 1606851 - -20.4  -5.27335   TTCTCTAAAGAAAAA      GTCCTCAAATCGCT TAAA AGCGATTTGAGGAC       TTTTTTACAGGTTGC
    BA1727   3 100 358 1621882 .. 1621921 - -18.2  -4.88407   TTATGGAACGAAAAA  GACTGTTATAAAGAGGTT TTTA ATCCTCTTTATAACAGTC   ACATCCCCGAAAGAA
    BA1733   5 100   3 1626905 .. 1626927 - -13.5   -4.1721   ATTCATAGTGTAAAA           GGCTGTCGT GTATA ACGACAGCC           TTTTAACTTTTTTCT
    BA1747   3  76 -11 1638516 .. 1638537 -  -8.7  -3.54503   TGAATAGATAAGTAA           GGAAGCAGC TTTA GTTGCTTCC            TTTTTTTATTTTTAG
    BA1755   3  95  10 1644911 .. 1644934 - -11.8  -3.65097   AAGAAATAAAAGAGA          GACCGCCTAA AACA TTAGGCAGTC           TTTTTTTCGTTAAGG
    BA1758   7 100   4 1647491 .. 1647524 - -17.7  -4.79826   ATATATTAGTAAAAA     GAGAGCTGGCTAC-AT AAA ATCGTAGCCAGCTCTC     TTTTTATTTCGTAGA
    BA1768   9 100  52 1656766 .. 1656793 -  -8.5  -5.85737   AGAGTAATAAAAAAA        GCCGAGATTCT TTGTTT AGAATCTTGGC         TTTTTTAATATTTAT
    BA1774   2 100  20 1660239 .. 1660264 -   -12  -4.77986   TTAAATATTGAAAAA         GTCCCTAAGT TATTTT ACTTAGGGAC          ATTTTTTGTAAAGGT
    BA1781   1 100  16 1665154 .. 1665185 - -13.8  -5.28983   CCGAAAAGATAAAAA      TAGCCATGTACGGA GGAA TCCGCACGTGGCTA       TTTTTATTACATCTA
    BA1786   2 100   5 1670542 .. 1670561 - -13.6  -4.95758   ATTATATGAGAAAAA            CCTTCCGC AATT GCGGAAGG             TTTCTTATTTTTCGA
      pyrH   5  93  19 1680223 .. 1680243 - -11.2  -4.13945   AGGTTGATGGGAAAA            GGGTGTCT TTTAT AGACACCC            TTTTAAAATGAAAAA
    BA1805   4 100  54 1691523 .. 1691552 - -10.8   -5.8187   GATCTAATAAAAAAA       GCTATGCCTTCA AATATA TGAGGGCATAGC        TTTTTCGTTGTAATA
    BA1816   4  93  39 1700173 .. 1700191 -  -8.9  -4.81852   GGAGAAGTAAGAAAA             GCTTGGA GAGAT TCCAAGC             TTTTTACGTATAGGT
    BA1821   7 100  -5 1705470 .. 1705500 - -16.4  -4.41348   GGTTTTGTAAATAAA       GAGTAAGCCCTAAT CAA ATTAGAGCTTACTC       TTCATTAAATACAAA
    BA1826   4 100  15 1710045 .. 1710067 - -13.6  -2.59079   ACGAAATTGAAGTGA           GGTTCTAGTT ACT AACTAGAACC           TCTTTTTTATATGTT
    BA1834   2 100   6 1719115 .. 1719145 -   -12  -4.32951   ATGCGAAGTAAGAAA       GAAGGGATGTAACA ATG CGTTACATCTCTTC       TTTTTTTATTTAATT
    BA1842   2  65 114 1726451 .. 1726462 -    -3  -4.85782   GGTTGGAAAAACAAA                TCAT GCAA ATGA                 CGGATAAAAGAAGAA
    msrA-1   4  91   7 1728688 .. 1728719 -  -7.3  -5.19879   TTTCAAAGATAAAAA      CGCATCGCACTTT GAAAAG AGAGCACGATGCG       TTTTTATTATTTTTT
    BA1855   5  70 284 1737981 .. 1738032 -  -7.1  -3.68827   GAGTTAGCACCCAAA TAAAAAAGATAGATACAAGC GAGGAAATACAAT GCTTGT-TCTATCTTTTTTA TAGTTAAACTAGATA
    BA1859   1 100   7 1742615 .. 1742639 - -15.9  -5.29385   AAGTGAATGAAAAAA          GGATGAAGCAA AGA TTGCTTCATCC          TTTTCTTTAAAATTG
    BA1866   5  80  13 1749776 .. 1749805 -  -7.3  -4.60487   CACTAGTTTCAAAAA       TCCTTCACGTAAT AATG ATTATATGAAGGA        TTTGAATGTTTCTTA
    BA1876   6 100 101 1758651 .. 1758680 - -10.1  -5.57729   AAAGAACATAAAAAA       GGGACATGAGTAA AAGC TTACTCATAGCCC        TTCTTTAATGTTTTA
    BA1880   2 100   7 1762176 .. 1762204 - -13.3  -5.33026   TAATTCAAACAAAAA        GGGTATTCCAAAT TGA AATTGGAATACCC        TTTTTATTAACCCAC
    BA1897   6 100  36 1780829 .. 1780860 - -10.2  -5.54403   AAAAAACAATAAAAA      GAGCTGGAATTTCT ATAT AGGAAATCCAGCTC       TTTTTATGTTTTATT
    BA1904   6 100  10 1789770 .. 1789809 - -16.7   -4.2711   ATAAAAATAATGAAA  TCGATCCCCTCTAGTAT GATGAA ATAGTAGAGGGGATCGA   TTATAATTGCTAATG
    BA1907   2 100   8 1794461 .. 1794477 -  -8.7  -5.55769   CTTGATAATAAAAAA              CGTCCCA AAG TAGGACG              TTTTTTATTATATAT
    BA1914   5  83  86 1801269 .. 1801292 -  -9.7  -3.78902   TAAGTAATATTGAAA          GGTCTCATT GAAAAT AATGAGACC           TTTTTATTAATATTA
    BA1920   3  48  74 1806034 .. 1806045 -  -4.4    -2.569   GAAGTGAAAGAAACT                TGGA ATAT TCCA                 GCAGAGTGGAGCTTA
       ldh   1 100  17 1809335 .. 1809358 -  -9.7  -5.88476   AAAATAAACAAAAAA          GCAATCCAA AATAAA TTGGATTGC           TTTTTCACATATATG
    BA1926   8 100  61 1812995 .. 1813031 - -29.7   -3.0297   ATTAAGATTAAAGTA    GCTGCCCACAAGTCGGT GAA ACCGACTTGTGGGCAGC    CTTTTTATTTCTTAT
    BA1937   2  80   8 1822822 .. 1822849 -  -7.1  -4.58236   TATAAAATATGAAAA        TCCCTCTTTTA GATTCG TAAAGGAGGGA         TTTTTTATTAATTAA
    BA1949   6  57  60 1834305 .. 1834326 -  -5.8  -3.04089   GGGCAATAATGAAAG           GCTCCGGT TGTAAT AACGGAGC            TTTTTTATGTTTTCT
    BA1953   6  82  37 1839509 .. 1839534 -  -7.5  -4.67943   TTCGAATAGAGAAAA         GGCTTTCCAGG GAAA CTTGGGAAGCC          TTTTTATAGTTGAAT
    BA1957   5 100  -2 1844170 .. 1844199 - -12.3  -4.25347   AATTATGAAGAGAAA       TAGTGTTAGGAGG GAAT CCTTCTAACACTA        TTTCTCTTTAAAAAT
    BA1964   1 100   7 1848306 .. 1848338 -  -7.1  -5.39221   ACAATAATGAAAAAA     TAGGACTCCACGCA ATATTA TGTG-GGAGTCCTA      TTTTATTTACAAACT
    BA1989   1  75  10 1873603 .. 1873639 -  -8.2  -3.69354   CTTCATAATTTGAAA    GAGAATTGCATGAT GTTTTCAGT AACATGCAATTCTC    TTTCGTTCACTAAGA
    BA1992   4 100  48 1874601 .. 1874627 -   -14  -4.10437   GCAGGAAGTAAATAA         GCTTAGTAATAT ATA ATATTACTAAGC         TTATTTTTTTGAAAG
      nadE   3 100  16 1878958 .. 1878979 -  -7.4  -5.47159   CGTTAACATAAAAAA           GAAGCTAA ATGAGA TTAGCTTC            TTTTTTATGTTTTAT
    BA2002   5 100   5 1883605 .. 1883626 - -10.3  -5.22794   ACAATTACTAAAAAA           CATCTCATA TTTT TATGAGATG            TTTTTTAGTATGGTT
    BA2005   3 100 134 1886397 .. 1886414 -  -8.5  -5.61881   GCCCAAAAATAAAAA             TCCCTAT AAAG ATAGGGA              TTAATATATCGGCAT
    BA2005   3 100 -11 1886528 .. 1886559 - -15.4  -5.31072   ATAACATAATAAAAA      GCACTGTTTTAGCT AATG AACTAAAACAGTGC       TTTTCTCTTTGATTG
    BA2012   7 100  -2 1892471 .. 1892502 - -13.3  -3.18366   TTGTGAATGAATATA      TAAAAAGCATCCA ATAACA TGGATGCTTTTTA       TGTTTTTTGAAGTTG
    BA2016   5 100  10 1895965 .. 1895992 - -11.4  -4.75219   TAAGTAGTAAGAAAA        GGAGATGCATCA TATG TGATGTATCTCC         TTTTTAAAATTATAA
    BA2020   1  87  11 1899599 .. 1899624 -  -7.6  -4.87037   AATACATATGAAAAA         GAAGAGCTGT AAAGAA ACGGCTCTTC          TTTTTGTGTATTATG
    BA2032   1  93  27 1907995 .. 1908014 -  -6.5  -5.68438   CTATTAAATAAAAAA            TACATCC TTATAG GGATGTA             TTTTTTATTAATGAT
    BA2038   4 100   3 1912078 .. 1912098 - -11.2  -5.16038   ATAGAATAAATAAAA            CCGAGAAG AAAAG CTTCTCGG            TTTTATTTATTTGTA
    BA2045   2 100  20 1918152 .. 1918166 -  -9.2  -5.77856   AATAAACGAAAAAAA               GGCCGC AAA ACGGCC               TTTTTTGTAGGGATA
    BA2058   3  95   1 1929852 .. 1929871 -  -9.3  -5.14563   TTTCCTATTAAAAAA            CCATCCC GCAATT GGGATGG             TTAAAAGATGATATA
    BA2066   5  48  57 1936185 .. 1936198 -  -3.9  -3.02186   ATATTGGACAAATGA               TTTAC ATCG GTAAA                ATGTTAAAAGAAAAT
    BA2066   5  48  11 1936233 .. 1936244 -  -4.4  -2.73542   GGGAATGTTTAAGTA                TTCC TAGA GGAA                 AGTCTAACTTTCATT
    BA2073   5 100  16 1941725 .. 1941742 - -11.3    -5.186   TAAAATATACAAAAA             GGACAGG AATT CCTGTCC              TTTTTGCTTTATTGA
    BA2078   7  62 -14 1946132 .. 1946149 -  -7.1  -2.52543   ATGTCGTCTAACGTA             CCTTTAT TGAA ATAAAGG              TACGTTAGGATCTTT
    BA2085   4 100   4 1953079 .. 1953111 - -17.9  -4.45151   AATAGTGAATGAAAA      TAGCTCCACGTAAGT ATA ACTTGCGTGGAGCTA      TTTTTATTTAGGGAA
    BA2098   3  56 200 1960027 .. 1960043 -  -4.3  -3.76004   ATTTAATGAAAAAAG              CTGCCTA TTA CAGGCGG              TCATTTTGTAATATA
    BA2105   6 100   6 1963873 .. 1963895 -   -15  -3.41693   TGTATCACGAATGAA           CACACCAAGT ATA ACTTGGTGTG           TTTTTTTAAAACGCT
    BA2112   6  90   1 1969764 .. 1969788 - -12.2  -3.08046   TTGTTATGTGAAAAT          CCCCCCTCAA ATATA TTGAGGGGGA          TTACATATTTGAAGT
    BA2116   4  82  28 1972913 .. 1972934 -  -8.7   -4.0174   AAGATAAGTTAGAAA           GCTCATAGC TTTT GCTTTGAGC            TTTTTTATTGAAACA
    BA2132   4 100  -5 1990667 .. 1990693 - -10.3  -5.30189   CATAATATGAAAAAA         GATTAGCATCT AAATA AGACGCTAATC         GATACTACAAACAGA
    BA2141   1  43 473 1998487 .. 1998498 -    -3  -2.93381   GAAATCTTTAAAGCA                TCTA CATA TAGA                 CTTGCGAAAAAAGAC
    BA2152   5 100  22 2008303 .. 2008334 - -11.8  -4.98103   TAACAAAATATAAAA      TAAAGCAGATTCTA AATA TGGAATCTGCTTTA       TTATGAAATACTTTT
    BA2155   5  95  18 2012106 .. 2012129 -    -9  -5.25906   ATAAAGTAATAAAAA          GACCACTCTCA TTT TGA-AGTGGTC          TTTTGTATTTTCGTA
    BA2169   4  53   3 2019298 .. 2019320 -  -4.2  -3.65046   GGTGCATCGCAATAA          GAGGGTCTA GTAACA TAG-CCCTC           TATCACTTTTGATTA
    BA2182   1  42 -21 2036014 .. 2036025 -    -3  -2.73701   CCGCATTAAATTAAG                TACT GCTC AGTA                 AAGAAAAAAGGAAGT
    BA2218   4  86   4 2071672 .. 2071698 -  -7.3  -4.89562   TTAAAATGAAGAAAA         GGGTGCTTCTC TTAAT AAGAAGCATCC         TTTCTAAATTTCTGG
    BA2227   1  48 452 2078869 .. 2078884 -  -2.4   -3.6682   CGGTACGTATGTAAA              GCGTCG TATC CAGCGC               CTGTTCGTACTAAAA
    BA2234   7 100  10 2084774 .. 2084796 - -16.4  -4.83032   ATATGAAATAGAAAA           GGTAGGTGTG ATT CACACCTACC           TATTATTTTTTACCA
   hlY-III  11 100   8 2093189 .. 2093214 - -14.9  -5.57396   ATAAGTAATAAAAAA         GGTTTCAGCTT ATAT AAGCTGAAACC          TTTTTTATTATGCTG
    BA2247   2 100 167 2096667 .. 2096692 - -13.5  -5.85737   AGAGTAATAAAAAAA         GCTACTTGAAA TTTA TTTCAAGTAGC          TTTTTTATGTGAATA
    BA2261  10  79  36 2107093 .. 2107113 -  -8.3  -4.06004   AGTGAAGTAAAAAGA            GAGGCCTTT AAA AAAGGTCTC            TTTTTACGTTTAAAT
    BA2268   6  77  55 2113268 .. 2113296 -  -4.6  -5.26918   AGACGGTATAAAAAA        GATGATCTCTGT ATTCA ATAGGGATCATC        TTTTTATATTCTACT
    BA2287   4 100   7 2133854 .. 2133878 - -14.5   -4.7254   ATCCTTCATGAAAAA          GACCCTTATTA TTT TAATAAGGGTC          TAAAAATTATAATCC
    BA2290   3  82  57 2137727 .. 2137757 -  -4.8  -5.46657   TAGCGCAATAAAAAA       CGAGTAGGAAAT GTTTACG ATTCCATACTCG       TTTTTTACTTTTGCT
    BA2304   2  48 194 2150271 .. 2150283 -  -3.5   -3.2115   TAAAGCAGGTATGAA                TAAAT TAG ATTTA                GGAAAATTAAAGTCA
    BA2310   3  91 -17 2153526 .. 2153547 -  -7.4  -5.14965   ACGTTCATTAAAAAA           GAACCTAT GTCATA ATAGGTTC            TTTTTCCATTGGTTC
    BA2323   4  59 121 2163257 .. 2163278 -  -5.2  -3.68445   AAAAAGCGCTAACAA           GTTTGCAA ACCAAA CTGCAAAC            AAAAATGCAAACTAA
    BA2331   8 100  22 2168737 .. 2168752 - -10.4  -5.46129   GAATAAATTAAAAAA              GAGGGC TTAA GCCCTC               TTTTTAATAAATGCC
    BA2335   3 100 175 2171443 .. 2171465 -    -7  -5.72622   GGGATAAATAAAAAA           GAGCATACAT AAA AAGTACGCTC           TAAAGAAAGATAGGT
   gerPF-2   7 100 182 2175197 .. 2175236 - -20.4  -3.98075   ATATTATTGAAATAA  CGTAAAGTAAGCTAAAAG TTAA CTCTTAGCTTACTTTACG   TTATGTTAGGTGTGG
   gerPF-2   7 100 121 2175275 .. 2175297 -  -9.9  -5.05577   AAATGAAACGAAAAA           GCAGCTAGC TTCAT ACTAGCTGC           TAAGCCCCAGGGAAA
    BA2344   2  79  21 2176712 .. 2176735 -  -6.7    -4.652   AAATGATTTTAAAAA          GAAAGGGGG GGACTG CCTCCTTTC           TTTTTTCATTCTGGT
    BA2355   3 100   7 2190243 .. 2190274 - -14.6  -2.91342   AATCAATTATTAAAT      GAAAACCACCACTA TTAA TTGTGGTGGTTTTC       TTCTTGTTAATTGCT
    BA2361   8 100  63 2197691 .. 2197714 - -11.8  -5.62288   GTAATAAAATAAAAA          CAAGCTCTCA ATAC CGAGAGCTTG           TTTTTATTTTTACGA
     hup-2   5 100   2 2216694 .. 2216727 - -16.3   -4.9138   ATTACTTAAATAAAA     CAAGAAACCAGCCTAT AAA AT-GGCTGGTTTCTTG     TTTATTTCACAGCTT
    BA2380   4 100  45 2218528 .. 2218556 - -15.5  -3.63073   TATAGTTTGTAAGAA        GGAGAGACTTTCA TTG TAAAAGTCTCTCC        TTCTATTTTATCCTG
    BA2395   5 100  15 2234825 .. 2234855 - -14.2  -6.23317   ACAAAAATAAAAAAA       GATAGCTGAAGACA AAT TGTTTTCAGCTATC       TTTTTTTGTTTAATT
    BA2400   3  95  94 2238715 .. 2238740 -  -9.2  -5.06585   TAAACTATATAAAAA         GAGTATTGAA AGTTAA TTCAATACTC          TTTTTAATATTAAGT
    BA2406   1 100  24 2243485 .. 2243509 - -10.2  -5.75599   TAAATTATAAAAAAA          CATGTTTGAA AAAAA TTCAAACATG          CTTTTTTATTAAAGG
    BA2413   3  77  11 2249971 .. 2249992 -  -8.8  -3.72588   TAATGGATAGTGAAA           GCATGACA TTATAC TGTCATGC            TTTTTATTTGTTAGT
    BA2419   6 100   7 2255234 .. 2255259 - -14.1  -5.24515   AATAAATAAATAAAA         TGTCCCTCCAT TATA ACGGAGGGACA          TTTTATTTATTTTAC
    BA2425   6 100  -8 2259099 .. 2259149 - -26.6  -3.63868   TGGTTAAAAGAAAAT CGCGCATAAAAAGAACGAGTACCT GTA AGGTACTCGTTCTTTTTATGCGTA TTGAATATGTAAGTT
    BA2429   9 100 369 2262229 .. 2262254 - -14.1  -4.99947   TGGAACGAAATAAAA         GAGCAGCTAGC AAAA GCTAACTGCTC          CGTAAATAAGAAGAA
    BA2439   1  58  11 2269185 .. 2269232 -    -5  -3.68351   GTTTCATTATGGAAA GAGATTATTCTACTAGGTCGTT ATGA AATGACTTCATAGGATAATCTC TTTTGTTCGTTTAAT
    BA2445   2  75  61 2276541 .. 2276571 -  -9.8  -2.90486   AAGAACTTTGATATA       GTGCGGTTTCTC TAGAAAG GAGAAACCGCAT       TTTTATATTTGTAAA
    BA2455   2 100  16 2285497 .. 2285516 - -10.8  -5.69068   TAAAAATATAAAAAA            CGCATTTC TTCA GAAATGCG             TTTTTTATATTTTTA
    BA2460   6  78  13 2288877 .. 2288913 -  -2.3  -5.88476   AAAATAAATAAAAAA    GGCGCCTTAAAGC ATTAATACTTA GCTTTAAGGCGTT    TTTTATTAGCTGTTA
    BA2470   2  65   8 2298202 .. 2298228 -  -3.8  -4.72986   TAGTTTTATGAAAAA         GGAGCTAA GTGAAATTATA TTAGCTCC         TTTTTCATTATGTTT
    BA2477   9  88 155 2303920 .. 2303937 -    -7  -5.13354   TTCATAAAAAATAAA             GCACAC ATATAA GTGTGC              TTTTATGAACGCTTT
    BA2486   9 100  30 2312955 .. 2312984 - -10.8  -4.63586   ATAGTATATATAAAA       GGAAAAGGGTGG CACCTT CCATCCTTTTCC        TTTTATATAATTAGG
    BA2489   2  48  66 2316179 .. 2316197 -  -2.5  -3.65426   GGAGAAATTCCGAAA             CATATTA CTTTT TAACATG             AAAATTTGAAACGCA
    BA2493   6 100  15 2317587 .. 2317632 - -15.8  -2.93768   AAGTATATAAAAGAG GGGAATGTAAAAGAGAATGC GTAAAA ACATTCTCTTTTACATTACC TCTTTATGATTTGTT
    BA2504   1 100 -18 2323977 .. 2324002 - -12.7  -5.02074   CTATTTGGTAAAAAA         GGAAGGTTCAC TTTA ATGAACCTTCC          TTTTTGTTTTTATTC
    BA2518   2  49 223 2341678 .. 2341692 -  -4.3   -2.9058   GAGGAAGAACACAAG               TGGTT ATTAG AACCA               AACGCGAAAATTTGG
    BA2525   3  72  47 2348192 .. 2348221 -  -2.8  -5.48825   GAGTATTTAAAAAAA       GGTGTAAAGTCA ATTCCA TGGCTTCGCACC        TTTTATTTAACTTGG
    BA2531   3  91  68 2354884 .. 2354916 -  -7.9  -5.14563   TTTCCTATTAAAAAA      CCTAATTTCTCAA TGTATTG TAGAGAAATTAGG      CTTTTTCGACATTTC
    BA2536   4  47 127 2361589 .. 2361599 -    -4  -2.94825   GTACGCTAAGCAAAG                 TTTC ATA GAAA                 AAAAGCCGTTTTTTC
    BA2544   2  52 193 2368299 .. 2368311 -  -3.4   -3.7557   CTGAAAAATGAAATA                CAAC AGTTA GTTG                AAACAGAATTACTTT
    BA2559   7  89  24 2381350 .. 2381374 -  -9.3  -4.52803   TATAAATTTAGAAAA          CGGCTTGCACT GTA AATGCAAGCTG          TTCTTTATATATAAG
    BA2577   5 100  60 2400581 .. 2400610 - -12.4  -4.04209   TTAAATGATGATAAA       GAAAAAAGGCAT TATAAT ATGCCTTTTTTC        TTTATAAACTTATCC
    BA2581   4 100   4 2403899 .. 2403941 - -18.2  -4.33621   TAGCTAATTAATAAA CACTGTTGTTTAACTAAA GTTTCCT TTTAGTTAAACAACAGTG TTTTTAAATATTGAT
    BA2587   2  47 375 2410205 .. 2410219 -  -2.2  -3.60971   AGCTGAACGTCTAAA               TTTTCA ATT TAAAAA               AGAATAAATTGATAT
    BA2592   5  74 161 2414993 .. 2415003 -  -3.2  -5.40464   GATGATAAAGAAAAA                 GCTC GAC AAGC                 AATTATTAATAAATG
    BA2599   4  93 106 2419826 .. 2419848 -    -7   -5.4505   TTTTGTAAGAAAAAA           GCCACCCCTT TGA AAGAGATAGC           TTCATGAATCCTATC
    BA2606   2 100  34 2428005 .. 2428043 - -14.8  -5.16472   AAAAATCTTAAAAAA   GAGTTCGAGCTTGATAGA AAC TTTATCAAGCTTGAACTC   TTTTTAGTTTATAGA
    BA2617   4  83 149 2437047 .. 2437068 -  -6.6  -4.84539   GAACGAAATATAAAA           GCAGCTAG AAAAAG CTAACTGC            TCCGTGAATAAGAAG
    BA2624   6  93 266 2442538 .. 2442551 -  -6.7  -5.36441   TGTGTACATAAAAAA               CATCC AGGG GGATG                TTTTTTATATGATAA
    BA2631   3  60 107 2448655 .. 2448669 -  -4.2  -4.20074   AAACAGATTGCAAAA               CTTTCG ATC CGGAAG               TATAAATTTTTGAAG
    BA2639   6 100   1 2458483 .. 2458525 - -17.4  -3.71174   AATAAATAGTGTAAA TCATATAAAAGCATAGAGGC TCA ACCTTTATGCTTTTATATGA TTATCCTGCAAACTG
    kinB-2   6 100   5 2462983 .. 2462998 -    -9  -5.85425   GAAACAAATAAAAAA              GGAGCA TAAT TGCTCC               TTTTTTATTTGTTAT
    BA2654   9  93  93 2474738 .. 2474756 -  -8.8  -4.92757   TTATTAAGAAGAAAA             CCCGTGAA TAA TTCGCGGG             TTTTTTTATTTAAAA
    BA2659   1  41 113 2479473 .. 2479484 -  -2.2  -2.88663   AGCTACGGTTATATA                GTCC TCCC GAAC                 AAAGAATATCCCTTT
    BA2665   3  87   5 2485083 .. 2485104 - -10.9  -3.48144   AATAATATTGAAATA           GCGCAGGAT CATT ATCCTGCAC            TTATCTATCGTAATT
    BA2669   3 100  94 2488065 .. 2488088 - -11.2   -4.9792   TAGTTTATAGAAAAA          GAATCCAATA CTTT TATTGGATTC           TTTTTATTTAGCTAT
    BA2688   4  70  13 2503514 .. 2503541 -  -4.2  -5.00339   ATCAATAAGTAAAAA        GCGAATCTTT TATATAAG ACAGATTCGC         TTTTTATTATAATTA
    BA2692   6  85  35 2508168 .. 2508188 -  -4.7  -5.53288   TTTAACTTAAAAAAA            TCTCCCTCA CCT TCAGGAAGA            TTTTTTAGCTTGCTA
    BA2712   6 100  41 2521499 .. 2521527 - -13.3  -3.13161   ACATAAAAAAGATTA        GGACCGTACATAT CTA ATATGTATGGTCC        TTTCGTTTGCTATTG
    BA2724   4  95  21 2531107 .. 2531143 - -11.9  -3.69323   TTATTATCATTTAAA    TATAATAGCCGATTC TTATTTG AAATCGGCTATTATA    TTTAAAATCCGCCTA
    BA2740   8 100 412 2555251 .. 2555298 - -20.3  -4.31833   AAAATAATAGATAAA TAACGAATAAAAGGGGCAC GCCACAATTT GTGCCCCTTTTATTCGTTA CATGTAAAAAAGCCC
    BA2740   8 100 367 2555310 .. 2555343 -  -9.7   -5.1287   GTTACATGTAAAAAA     GCCCATCACTGTA TCCGTATG TATAGTGATGGGC      GATACTTATATTTTT
    BA2780   9 100  42 2585858 .. 2585883 - -12.1  -3.77832   GTTTAAATTGAATAA         GAAACCATTTA GCAG TAAATGGTTTC          TTATTTATTAGTTAT
    BA2793   5 100  85 2594794 .. 2594832 - -10.7  -5.58179   TATCATAATAAAAAA  GGCAGTATATGAA-AC-TA CTT TATGTATTCATATACTGCC  CTGTTTTATTTATAG
    BA2805   4 100  35 2602523 .. 2602546 -   -11  -5.27779   TTGAATAGTAAAAAA          GAGCCCTCCA AAAC TGGACGGCTC           TTTTTTGTACAAATG
    BA2822   6 100  72 2617735 .. 2617747 -  -7.7  -6.02919   CTACAAAGAAAAAAA                CCCAA TAT TTGGG                CTTTAAATGTATACG
    BA2839   5 100   7 2635709 .. 2635736 - -17.2  -4.84527   TGCACATACTAAAAA        GAGCTGTTGAGA ATAC TCTCAACAGCTC         TTTTTTCTACTCATC
    BA2844   2 100  98 2638368 .. 2638397 - -10.9  -5.28561   AATATATAATAAAAA       CCGCTATACATTCA TTA CGAATGT-TAGCGG       TTTTTATTATAGGCT
    BA2875   3 100  20 2663161 .. 2663182 - -14.5  -2.62184   CCCCCTTGGAGAGGA           GCAGCTAGC TTTT GCTAGCTGC            TCTTTTATGTACAAC
    BA2902   5 100 206 2682862 .. 2682877 -    -9  -5.84381   CTACGAATAAAAAAA              GCTGAC TTTT GTCAGC               TTTTTGAAATGCGGA
    BA2916   4 100  15 2688247 .. 2688273 - -14.6  -5.12172   GATTAATAAAGAAAA         GATACACCACTT AAA AAGCGGTGTATC         TTTCTAAACATATAC
    BA2947   5 100  10 2711097 .. 2711120 - -12.6   -5.0065   TATTTACAAACAAAA          GACACTATTC ATAT GAATAGTGTC           TTTTGCTATTTATTT
    BA2973   7  91  97 2739831 .. 2739852 -  -7.3  -5.16572   ATGTAATTCAAAAAA           TGCTTAGGA TTTC TCCGAAGCA            TTTTTTGTATATAAA
    BA2983   6  85  42 2751309 .. 2751329 -  -8.3  -4.51174   TTACTATAAGGAAAA            GCCCATACA TAA CATATGGGC            TTTCTTTGACATTTC
      proA   4 100   4 2758589 .. 2758621 -   -13  -4.17523   AAATAATTTTTAAAA      TAAAAGACACCCAA ACGAA TTGAGTGTCTTTTA      TTTTTATTTTCGAAT
    BA3004   4 100  14 2772240 .. 2772263 - -11.1  -5.16151   GAAAGCGAATAAAAA          GAGTCCTTC ATACGA GAAGGACTC           TTTTTATTGCACATT
    BA3020   5 100  24 2782764 .. 2782785 - -11.7  -5.31072   ATAACACAATAAAAA           GACTCCTAT TTTC ATAGGAGTC            TTTTTATACTTCTAC
    BA3023   5 100  63 2786573 .. 2786589 -  -9.5  -5.92399   TAACAAAATAAAAAA              GATGGTT TGT AACCATC              TTTTTTACCTTTACA
    BA3064   2 100  16 2822833 .. 2822862 - -10.9  -5.05113   TGTAGAGAAAGAAAA       GAAGAGAATATCC AAAT GAACATTCTCTTC        TTGGGGTTTACCCGT
    BA3079   7 100  18 2836655 .. 2836686 -   -14  -4.88918   GTATTTTAAACAAAA      GTCCTTATACTTCA AAAA TGAAGTATAAAGAC       TTTTTCTCTCTCAAA
    BA3126   4  58 233 2875379 .. 2875395 -  -3.7  -4.17657   GAGTATATGCGAAAA              GATCC TTTTTGC GGATC              TTCTACAGCCATTTT
    BA3140   3 100  89 2885282 .. 2885316 - -18.8  -4.51301   CAAGAAAAAATCAAA     GGGAATGAACCCAGTA TTG TACTAGGCTCATTCCC     TAGAGGCTACCTAAT
    BA3162   6 100  23 2908448 .. 2908483 -  -7.8  -5.33866   CAAACCCATAAAAAA    TAGATTACCTGTAC ACTAAAAA GTATAGGTAATCTA     TTTTTTTGTGATTAA
    BA3170   1 100 253 2917773 .. 2917793 - -11.1  -4.27316   CTTTCTAAGTCAAAA            CCACCGGTA TAA TGCCGGTGG            TTTTCTTTATGCAAT
    BA3210   6  75   4 2956435 .. 2956457 -    -5  -4.93877   CCCTATGAAACAAAA           TGACTTAT TCTCTTG ATAAGTCA           TTTTTAATTATTAGT
    BA3231   6 100   6 2976244 .. 2976269 - -12.7  -3.43084   ACGATCAAAATAAAC         CCCCAGAAATCC AAA GG-TTTCTGGGG         CTTCATTATATATTT
    BA3255   9 100   8 2995666 .. 2995689 - -14.6  -4.18167   AAACAATTATACAAA          GGCCAACCGC ATGT ACGGTTGGCC           CTTTCCTTTATATTA
    BA3260   4 100   4 2999725 .. 2999752 - -12.1  -5.14894   AAAAAACGACAAAAA        GAAGAGGCCGT TTCCAC ACAGCCTCTTC         CCTCTATTTTGGAAG
    BA3266   2 100  42 3004432 .. 3004468 -  -9.8  -5.28481   CATTTAATTAAAAAA    GAATCTATTTTGAA AACAGATGA TTCAAAATAGATTC    TTACGTTTTAGTATT
    BA3286   8  90 177 3023979 .. 3023994 -    -9  -4.57837   ATATGCCTTGAAAAA              GAACCC AATA GGGTTC               TTTTTCTTCTGATTA
    BA3291   9 100  72 3027631 .. 3027650 - -10.8  -4.75776   AATTCAAGTGAAAAA            GGAGCAAA TTAA TTTGCTCC             TTTTATCATTATAAG
    BA3296   3  85 156 3032620 .. 3032655 - -10.7  -3.42861   AACTGAGAATATTAA    GAGTGTGTTTTGA TTTACCTTTT TCAAAACACACTC     TTTTATTCCGAGATA
    BA3347   6 100   6 3081516 .. 3081541 - -16.3  -4.74453   CAATATATCTAAAAA         GGAGCTCTCTT CATA AAGAGAGCTCC          TTTTCTTATTTCTTC
    BA3379   6 100   9 3110365 .. 3110407 - -15.2  -3.64947   AAAAGTAAAAATACA GAAATAAAAGGTGTCTTC ACGTATG GAAGCCACCTTTTATTTC TACAACTCTTAACTA
    pykA-1   7 100  11 3112050 .. 3112073 - -13.2   -2.6127   TAGAATGAAACACAC          GAGGACGGAT ACAT ATCCGCCCTC           TTTTTATTTTTCACT
    BA3391   4 100  20 3118490 .. 3118521 - -15.4  -5.52023   AGGATGAATAAAAAA      TACCGGCATTCTTT TCAC AAAGAATACCGGTA       TTTTTTATTTATACA
    BA3414   6 100   5 3137295 .. 3137326 - -11.7  -4.65747   TAACCTTTAATAAAA      TACAGCGTACGCT TTTTTC AGTGTACGCTGTA       TTTTTCATTTTCTTG
    BA3420   3 100   7 3141951 .. 3141982 -   -14  -5.28778   ACTATTTATAAAAAA      GAGAGAAATCTACT TAAA AATAGATTTCTCTC       TTTTCTTTACGATAC
    BA3465   4 100 186 3186974 .. 3187001 - -17.2   -5.2189   TGAACTACTAAAAAA        CAACGAAAAGCC ATAT GGCTTTTCGTTG         TTTTTAGGTACATGA
      bla2   8 100   5 3216803 .. 3216827 - -17.3  -5.29782   TATAGTTAGAAAAAA          GCGAGGAGAAA TTG TTTCTCCTCGC          TTTTTTATTTTAACA
    BA3507   6 100   1 3220996 .. 3221024 - -11.9  -4.93365   CGTTATAATGAAAAA        GAAAGAAGCTG TTCCTTT CAGCTTCTTTC        TTATATAACATTTTT
    BA3514   5 100   9 3225452 .. 3225475 - -11.1  -4.75174   TATTTAACCGAAAAA          GTCATGAGC ACGTAA GCTCATGAC           TTTTTGCACTATATA
    BA3560   3  83  17 3265010 .. 3265034 -  -5.8  -5.16133   AGCATAATAGAAAAA          GGTATACC TAAAACACC GGTATACC          TTTTATGCTATCTCA
    paiB-2   4  71  45 3275219 .. 3275238 -  -7.9  -3.52177   CTTTAAAAAACGGAA            GACCTTC AATTAA GAAGGTC             TTTTTAAATACGCTT
    BA3591   2 100 209 3297494 .. 3297513 -  -9.4  -4.81551   CATTTATATGAAAAA            CTGATTCT ACTA AGAATCAG             TTTTTCTACTTTATA
    BA3636   3 100  32 3340451 .. 3340491 - -12.2  -5.32699   TTAAATAGCAAAAAA CACGCTACTTGTTCTTATA CGTT TA-AAGAATAAGTAGCGTG  TTATCATTTTATTTT
    BA3667   4 100   6 3373508 .. 3373523 - -10.4  -6.20267   TGAAAAATAAAAAAA              CGTGGC TTCT GCCACG               CTTTTTTATTTTTTC
    BA3695   7 100  96 3395539 .. 3395558 - -10.8    -4.208   TTTTAAAACGACAAA            TAGATGCC TCAA GGCATCTA             TTTGTCTATAAACAA
    BA3720   5  93   5 3419857 .. 3419877 -  -8.4  -5.26316   CTACCTCATAAAAAA            GATTGCTA GCTTA TAGCAATC            TTTTTTAACTTACAG
    BA3732   4  95 -11 3433270 .. 3433289 -  -8.6  -5.24989   GGATACATTAAAAAA            GCAAGTGT TTAA ACACTCGC             TTTTTTATTTATGTA
    BA3793   5  85  64 3482071 .. 3482091 -  -8.3  -4.50943   TAAGAACGTATAAAA            GAGATGATG TAT CTTCATCTC            TTTTTTCTATCTCCA
      glnA   8 100  11 3506951 .. 3506975 -  -8.6  -6.14618   CACAAAATAAAAAAA          CCCTCAACAC GTTGT GTGTCAAGGG          TTTGAGCCTCTTAGT
     hfq-2   6 100  29 3516074 .. 3516090 - -12.3  -6.08342   TAACAAATAAAAAAA              GAGCGAG AAA CTCGCTC              TTTTTTTGTTATGTA
    BA3859  10 100  78 3530764 .. 3530789 - -16.3  -5.43514   AAAATAATGAAAAAA         TAGCCTTCTCG TAAA CGAGAAGGCTA          TTTTTTCATTACATA
    pepT-1   2 100   8 3542850 .. 3542875 - -10.5  -5.90981   TTATACTAAAAAAAA         CCAAGTAGCAC ATCT GCACTACTTGG          TTCTTTTTTAAGCTT
    BA3883   6  80   4 3552534 .. 3552551 -  -5.6  -5.27709   GCATAAAAAAATAAA             GAGATC ATTATA GATCTC              TTCTTAAGCATAATC
    BA3896   6 100  46 3565673 .. 3565698 - -13.4  -4.50358   ATGTAAATATGAAAA         GGGAGCAACT GTAATG AGTTGCTCCC          TTTTATTCTCTTCTA
    BA4015   3  60 316 3695536 .. 3695547 -    -3  -4.36089   GAGTTCAAAAAAATA                TACA ATGT TGTA                 CGCGAAGCATTAAAA
      pyrE   7 100  12 3699430 .. 3699455 - -12.6  -5.42131   CAATGATATAAAAAA         GACGACCGCG TTCCCC CGCAGTCGTC          TTTTTTTCGTGTTAC
    BA4073   4 100  26 3750112 .. 3750137 - -11.9  -5.72053   TAATGAAATAAAAAA         GGGTCTGCTCA AGTA TGAGTAGACCC          TTTTTTACAAAACTA
    BA4136   9  87   6 3791048 .. 3791066 -  -5.3  -5.61596   ATTCCTATAAAAAAA             CCTCTCT TTTTC AGAGAGA             TTTTTTTATTTATTC
    BA4174   4 100  10 3825398 .. 3825417 -   -10  -5.15634   CAGTTTATTAAAAAA            GCACCTAC ATAT GTAGGCGC             TTTTTTTATTTAAGC
    BA4188   2 100  34 3833632 .. 3833652 -  -7.6  -5.88565   GCGATAATAAAAAAA           GGCGGAAGA TGAT TCT-CCGCC            TTTTTACTATTATGA
    BA4191   6 100   8 3836899 .. 3836923 -   -13  -4.80729   AAATATAAGAGAAAA          GGACAATACC TTTAT GGTATTGTCC          TTTTCTCTTATCTTA
       ppk   6 100  11 3848976 .. 3849007 - -16.2  -4.42721   TAAGTAGAGAACAAA      GTAAAAACCTCTTT TTAA AAAGAGGTTTTTAC       TTTGTTCTCATTATT
      comJ   4 100   4 3861835 .. 3861861 - -14.6  -5.21236   AACGCATAATAAAAA         TGGGTTATCCTC CAA AAGGATAACCCA         TTTTTATTCTTTACT
      malR   9 100  -4 3866825 .. 3866845 - -12.7  -5.18726   TTTCTACAACAAAAA            GCTAAGAGT TAA ACTCTTAGC            TTTTTGTTGCATAAT
    BA4260   4 100  -2 3896738 .. 3896763 - -13.5  -4.48902   ATATACTTAAATAAA         TAAAAGTCCTC ATTT GAGGACTTTTA          TTTATTTTCTTCTAG
      ptsI   4 100  13 3901764 .. 3901791 -   -10  -5.36441   TTCTCATAGAAAAAA        CCTGAGACCGATT TCA AATCGA-CTCAGG        TTTTTTTATTAATTA
      ribT   8 100  -1 3914335 .. 3914370 - -14.4   -5.4111   AACAATTACAAAAAA    GAAAGCAGAGATAA-TA AAC TACTTATCTCTGCTTTC    ACGAATGTATATTTT
    BA4301   5 100  33 3929905 .. 3929924 -  -7.9  -6.01187   AACCAAATAAAAAAA            GCATTGC ACAAGA GCAATGC             TTTTTTTATATATCC
      corA   6 100   6 3933287 .. 3933308 - -14.5   -4.8622   TTGGTTAAGTAAAAA           CACCGAGGA AAAT TCCTCGGTG            TTTTTTTACTTAAAC
    BA4319   4 100   4 3943819 .. 3943841 - -16.4  -4.61231   TTACATCGTTAAAAA           GACGCTACCA TAC TGGTAGCGTC           TTTTTATAACGTATC
    BA4326   4 100  -2 3950617 .. 3950645 - -14.8  -2.66316   GCCGCGATTACATTA        TAAAAGGTGCGT TTTAT ACGCACCTTTTA        CTTTTTTATTTTTTC
    BA4335   4  56  11 3957716 .. 3957730 -  -6.4  -2.52234   ATAAAGGCTATGAAT               CTGCAG TTG CTGCAA               TTGAAATGGCTCACT
      cpdB   4  93  17 3966579 .. 3966600 -  -8.8  -4.88711   ATAATATACGAAAAA           GGATTACC GATTAA GGTAATCC            TTTTTATATTTCTCG
    BA4349   6 100   2 3970626 .. 3970647 - -13.1   -4.0683   AAACAAATGTATAAA           GCTGCTTCT AAAT AGAAGCAGC            TTTATGATTCGTAAT
       efp   2 100   8 4030833 .. 4030855 - -16.4  -5.60993   TTTCCTATAAAAAAA           GCACTCGTGA TGA TCACGAGTGC           TTTTTTACTATGCAC
    BA4427   3 100 -18 4035114 .. 4035150 -  -7.3  -5.94743   TAAAAAAAACAAAAA    GAAAGACCGTGCTTCCT TTT AGTAGATACGGTCTTTC    TTTATATTTTGCATT
    BA4438   2  79  11 4042859 .. 4042889 -  -6.9  -4.68424   TAAGTTATTTAAAAA       GGACAGTTCTTCT GAACA AGAGTAACTGTCC       TTTTTTATATTCATT
    BA4452   6  93  10 4054815 .. 4054837 -  -9.9  -4.62069   TTTCTATCTTAAAAA           GCCCCTTCT GTTTT AGAAGGAGC           TTTTTTGAGTTATCC
    BA4471   2 100 143 4064716 .. 4064741 - -16.3  -5.18726   GCTTCATAATAAAAA         GGACGCTAACA AAAA TGTTAGCGTCC          TTTTTTAGTTCTTTT
    BA4484   5 100   6 4078234 .. 4078260 - -12.4  -5.14965   AGTCGTATTAAAAAA         CAAGACACAGAA CTA TGCTGTGTCTTG         TTTTTTTATATTTTC
    BA4503   3 100  45 4097367 .. 4097399 - -20.1   -5.3798   CAAGAACAATAAAAA      GAAGGTTGCCCACAA TAT TTGTGAGCAACCTTC      TTTTATACACAAAAA
    BA4503   3 100   3 4097416 .. 4097441 - -16.3   -5.4251   TTTATACACAAAAAA         GCTCGTCAGTT CTAT AACTGACGAGC          TTTTACTTTGCACAT
    BA4569   4 100   9 4151633 .. 4151658 -  -8.5  -5.69262   TTATAAAAATAAAAA         GAGTTATTTTC TTTG AAAAATAACTC          TTTTTATTTTACTTG
    BA4578   6 100  11 4159115 .. 4159139 - -17.3  -4.48869   GAAAAATAACATAAA          CGGGTATCTCA TTT TGAGATACCCG          TTTTCATATATTAAG
    BA4583   4 100  11 4161785 .. 4161811 - -12.5  -5.70522   AATAAGAATAAAAAA         CTTGCCTAAAA TTATC TTTTAGGCAAG         TTTTTTATTCTTATT
    BA4589   3  56  47 4169658 .. 4169672 -  -4.3  -3.68084   ATACATATAAATGAA               CAACA TCAAG TGTTG               TATCGGGATGAAGTT
    BA4630   8 100 256 4206172 .. 4206207 - -15.6  -4.96646   GCAGAGAATTAAAAA    CAGGGGTGCCACTT TTTTGATT AAGTGACACCCCTG     TTTATTTTTTCTGTG
    BA4630   8 100   8 4206431 .. 4206455 -  -9.4  -5.18995   AATATAATAGAAAAA          GCATATACCC TAGAC GGATATATGC          TTTCTTTTTATTCTT
      pheA   2 100  57 4241419 .. 4241439 -  -8.3  -5.80951   AGTTAAAATAAAAAA            TCCCACC ATTTATA GGTGGGA            TTTTATTTATATACT
    BA4701   5 100  -6 4276220 .. 4276239 - -11.4  -6.02919   GTATAAAGAAAAAAA            CGCGCGAC ATTC GTCACGCG             TTTTTTGTTTTTGTA
    BA4740   2 100   6 4310779 .. 4310802 - -12.6  -5.56264   TGGAAATATAAAAAA          TCACCTATAG CATT CTATAGGTGA           TTTTTTCACGAAGAA
    BA4743   4  81   4 4313282 .. 4313310 -  -4.6   -5.4505   TTTCTGAATAAAAAA       GGCGAGC--CCTCA TTA TGAGGATGCTCGCT       TTTTTACTCTTTCAT
    BA4770   4 100  18 4337356 .. 4337376 -  -9.7   -5.4492   TACATATACAAAAAA            GAGTTGGTG TAA CGCCAACTC            TTTTTTACGTATTCT
    BA4780   4 100  11 4343137 .. 4343160 - -13.2  -4.89477   CGTTCAATAAGAAAA          GGAGCTCAAG TAAA CTCGAGCTCC           TTTTTCTTTATTACC
    BA4801   2 100   9 4364189 .. 4364209 - -11.2  -5.47431   GTAACACATAAAAAA            GGAGAGTC GCCAA GACTCTCC            TTTTTATGTTAGCTT
    BA4812   4 100 -11 4374473 .. 4374493 - -11.2  -5.47914   AAAAAGCACAAAAAA            GCAGGGAA ATTAA TTCCCTGC            TTTTCTATTTGCTTT
    BA4852   8 100  20 4417386 .. 4417420 -    -8   -5.4433   ATAGAGAAAGAAAAA    TAAAGAAGGAG-GGC TTTAGC GCCACTCCTTCTTTT     CGTTCTAACATATAA
     ald-2   7 100  16 4429178 .. 4429201 -   -11  -5.28942   TAGCCTAAATAAAAA          GCCCTTCCTT ACAA AAGGAGGGGC           TTTCATGTATTTCTA
    BA4885   1 100   6 4438293 .. 4438314 - -12.3  -5.46129   CAACAAATTAAAAAA           GCGAAAGGC CTCG GCCTCTCGC            TTTTTTTATGCTCTT
      ackA   5 100  15 4440418 .. 4440441 - -11.8  -5.95286   ATCAAAAAGAAAAAA          GACGAAATCC TATA GGACTTCGTC           TTTCTTTTCATATAT
      megL   3 100   6 4457938 .. 4457986 - -13.3  -5.49234   ATATGTAACAAAAAA GAGCTAGTTATCGATTGAGTACA TTA CGTACAAAACCGATAGCTAGCTC TTTTTTTATTGATTA
    BA4919   4  68 216 4468359 .. 4468383 -  -4.3  -4.58773   TGTACTAAACGAAAA          GGAGGCT CGTTTTTGAAT AGCCTCC          TTTTATTTAAAACTT
    BA4925   7 100  12 4473515 .. 4473538 -   -11  -4.91712   TTGAACGGATAAAAA          GGCATGTTCC TCTC GGGACATGCC           TTTTTTATATGCTAT
      ccpA   5 100  11 4474954 .. 4474975 - -14.5  -5.10033   TGAATATAAATAAAA           GCTCACAGC AATC GCTGTGAGC            TTTTTTATACTTACT
    BA4962   2 100   3 4507588 .. 4507612 - -15.1  -4.48713   GTGAGCAATAATAAA          GAGGATGACCA TTT CGGTCATCCTC          TTTTACTCTTCATTC
    BA4989   8 100  32 4527293 .. 4527312 - -12.2  -5.48303   AGAAGCTGAAAAAAA            CTGCTAGG AACT CCTAGCAG             TTTTTTATTATGTCT
    BA5007   2 100   4 4545531 .. 4545556 - -10.6  -4.94972   GATCATAATGAAAAA         GCATTTGTAC TCCCAT GTACAAATGC          TTTTTATTTACTATT
    BA5013   3 100 251 4550169 .. 4550191 -  -9.9  -5.19879   GCTTAAATAGAAAAA           CTCCCTTCA AAAAA CGAAGGGAG           TTTATTACACATTTA
      metK   2 100  14 4552158 .. 4552180 - -13.5  -5.74086   AAACGAAATAAAAAA           GCTTTGCGC TCACT GCGCAAAGC           TTTTTTTCATATATT
    BA5022   2  48 235 4555950 .. 4555960 -    -4  -3.14468   TTGTATTATATCCAA                 CTTT TTT AAAG                 AACCTAAAAGTCATA
    BA5028   3 100  18 4560031 .. 4560060 - -11.6  -5.28176   TTTATTCACAAAAAA       GGGAAATCACTC TCAAGT AAGTGATTTCCC        TTTTTAAAATATATT
    BA5039   2  85  10 4569482 .. 4569511 -    -3  -6.02546   GTAAACGAAAAAAAA       GCTGACT-TAG GGCGATAGA CTATAGTCAGC       TTCTTTCTTTTACTT
      luxS   1  85   8 4574563 .. 4574580 -  -4.8    -5.626   CATGCCACAAAAAAA             CTGCCC TTTCAC AGGCAG              TCTCACTTTATCCAA
    BA5052   5 100 137 4578589 .. 4578608 - -10.8  -5.48054   ACTAAAATGAAAAAA            GACACTTC GTTT GAAGTGTC             TTTTTTCTACGTATG
    BA5057   5 100  67 4582699 .. 4582722 - -15.4  -2.56601   GTTATGAAAAACGAG          GGTGTGCCAA CATA TTGGCACACC           TTCTTCTTTTACCAT
    BA5076   4 100  21 4596991 .. 4597022 - -10.3   -5.1523   TGTATAATACAAAAA      GACGAGCTAAAGT TTTAAC ATTTTAGCTCGTC       TTTTTTATTAGAACG
    BA5093   4 100  18 4615901 .. 4615927 - -17.4  -4.82518   AAAATATGAATAAAA         TGGCCTTGTGCA ATA CGCACAAGGCCA         TTTTCAATAGTTTTT
      cspD   4 100  18 4636727 .. 4636747 - -14.1  -6.25741   AAAGAATAAAAAAAA            GCATTCCGA AAA TCGGAATGC            TTTTTATCGCTAGCT
      glgP   4 100  96 4639187 .. 4639211 - -15.9  -5.57888   AGCAAAAAAAGAAAA          CCGAGCTTAAT GAG ATTAAGCTCGG          TTTATTTATTAATTT
    BA5129   6  62 348 4658549 .. 4658559 -  -4.6  -4.19506   ATTTTAACCGCAAAA                 GGGC TCA ACCC                 AAACATTCACTGCAT
    BA5137   4 100   0 4665749 .. 4665771 - -17.8  -4.30014   CGCAGTAATGTAAAA           GGCTGTCGGA AAT TCCGACAGCC           TACAATGAACAACTT
    BA5148   6 100   5 4674182 .. 4674204 -  -9.9  -5.37345   TCTAATTACAAAAAA          GAGGC-GCTC TATT GAGCCGCCTC           TTTTTTACTTTTCAC
      gtaB   7 100  85 4677061 .. 4677080 - -10.8  -4.38116   CTGATAAAAATTAAA            GACACTCT CTCC AGAGTGTC             TTTTTTTATCAAAAA
    BA5164   1  44 115 4694980 .. 4694991 -  -2.2  -3.28119   ATGCATTCACATCAA                TCGC GCTT GCAA                 TAGGAATTCCAATTG
      phnA  10 100  12 4703211 .. 4703232 - -11.6  -5.25699   ATGACATAATAAAAA           GAGGAGGC CTATAC GCCTCCTC            TTTTTATTTACTTAC
    BA5182   6 100  29 4707745 .. 4707788 - -12.6  -5.72616   ATGTATATAAAAAAA CTAGTAGAAAGTGCAATGTG ATTT CACATTGTGCTCCCTACTAG TGCTTTATCACACTT
      cotS   5 100 414 4711252 .. 4711271 - -12.2  -4.09864   AGTCACTTGCTAAAA            GGAGACCA AATT TGGTCTCC             TTTTTTTATTTAAAT
    BA5198   2 100   6 4719527 .. 4719548 - -11.7  -5.17054   AGAATATGCAAAAAA           TCCTCTTAC AATC GTAAGAGGA            TTTTTTTACTTCTTC
      lipA   4 100   9 4723919 .. 4723939 - -10.5  -5.40464   GAGTATAAACAAAAA            GAGAGCTAA TCG TTAGCTCCC            TTTTTTCATTATTTT
    BA5213   4 100 135 4730599 .. 4730619 - -18.3  -5.95449   AAACAAAACAAAAAA            GCGCCCTGC ACA GCAGGGCGC            TTCCTTTATATATTA
    BA5253   2 100  -2 4758886 .. 4758913 - -15.8  -4.45544   TTTCAGCAATTAAAA        TAACCAAGGAGT ATTT ACTCCTTGGTTA         TTTTTTAACCATACC
    BA5267   5  79 164 4773390 .. 4773412 -  -4.9  -5.22006   GCATCACAATAAAAA           GAAGTTACC CTCAC AGCAACTTC           TTTTCCACATACCCC
    BA5278   2 100  13 4782290 .. 4782313 -  -9.7  -4.78237   TAGTGCATAACAAAA          GACCTTTCA TGCATT TGAAAGGTC           TTTTTCTCTATCTCA
      nprB   3  93  17 4787763 .. 4787784 - -10.2  -4.29493   GACTAAATACAGAAA           GACCTGAC ATTCTA GTCAGGTC            TTTTTCTCTTATTAT
    BA5292   7  70   5 4796167 .. 4796192 -  -8.3  -3.12207   AATCAAAATGATAGA         GGCATTCCAAA GTAA TACGGAATGCC          TTCCTTATTGTTTCC
    BA5298   5 100  12 4799460 .. 4799483 - -11.1  -5.96894   AGTTAAACAAAAAAA          GCAATGAGC CCATAC GCTCATTGC           TTTTCTTATTCTTAA
    tyrS-2   8 100 270 4817150 .. 4817178 - -17.5  -3.69069   CTAATCTGAATATAA        GCCCGAATCATGC CCT GCATGGTTCGGGC        TATTTTTATCCGAAA
    BA5321   3  93   6 4824609 .. 4824626 -    -7  -5.47159   GCGGAATATAAAAAA             GCGACT CTTATC AGTCGC              TTTTTTTATAAGAAG
    BA5362   6  89  39 4856286 .. 4856307 - -12.3  -2.58275   AAGAGTAAAAATCAC           GAGCGCTCC GTTT GGAACGCTC            ATATTTTTTTATAGT
    ptsH-2   6 100 247 4872292 .. 4872310 - -11.7   -5.4251   TGGATACATAAAAAA             GCGCCCT CTCAC AGGGCGC             TTTTTTTATACTTAG
    ptsH-2   6 100   5 4872531 .. 4872552 - -10.9  -5.64321   ATAACAAAACAAAAA           GCTATCGCA CATA CGCGATAGC            TTTCTTACTGTACAT
    BA5411   6 100 384 4899213 .. 4899235 - -10.5  -5.02502   CATAGCATACAAAAA           GCCGTGCAG TTCAT CAGCACGGC           CTTTTACTTTATATA
    BA5433   3 100   6 4919485 .. 4919506 - -13.1  -4.09002   CAGCAATAAAAAAAG           GCCAAATCG CATG CGATTTGGC            TTTTTTTACTTATTA
    BA5438   4 100   7 4927544 .. 4927564 - -14.1  -4.50976   CCTTATAGCAGAAAA            GGCTGTTCA ATA TGAACAGCC            TTTTTTCTACTTCTT
    celC-3   3 100  38 4935515 .. 4935548 - -14.8  -3.54919   AAGGAGGGTTGTAAA     TACCATCAGTGGAA CGAATC CTCCACTGATGGTA      CAGACACATACATAA
    celC-3   3 100   2 4935569 .. 4935584 -    -9  -5.77988   ACATACATAAAAAAA              CCTTGC ATAC GCAAGG               TTCATTCAGTCACTG
    BA5453  10 100   8 4940707 .. 4940735 -   -14  -5.67283   AACGCAAATAAAAAA        GAAGCTATCCGA AAAAA CCGGATAGCTTC        TTTCATTTTAGGAAA
      thiC   4 100  61 4951422 .. 4951453 - -15.3  -3.66897   TTATAAACGACAGAA      GCCCACTTTGCTA CCGTCT TAGCAAAGCGGGC       TTCTTCTATATTTAA
    BA5478   3 100 110 4966411 .. 4966441 - -14.2  -5.48623   AAAGATAAATAAAAA       TAAGCACAGAGC GCCGTAT GCTCTGTGCTTA       TTTATTGCCGTATAA
    BA5483   5 100   8 4970420 .. 4970446 - -14.6  -4.85653   TAGATACAAAATAAA         GAGGCTGTTCAA ATA TTGAACAACCTC         TCTCATATTAACGAG
    BA5488   5 100  -7 4978571 .. 4978596 - -14.9  -4.99043   GCGGGATAAACAAAA         GGAGCTAATCT CACA AGATTAGCTCC          TTTTTCTATTCCAAA
    BA5493   6  90  13 4980811 .. 4980842 - -12.5  -3.17906   TTAACAAAATAAGTA      GAATGGAAAGCAA TATCCC TTGCCTTCCATTC       TTATGATACTATTTA
    BA5500   4 100  16 4986561 .. 4986584 - -12.6  -4.66537   TTTCCTAATATAAAA          GCTATCCAAT CACA ATTGGATAGC           TTTTCAAACAAAATA
    BA5566   6 100   6 5051787 .. 5051808 - -14.5  -4.80455   CACTCAAACATAAAA           TCCCCTGCT AAAT AGCAGGGGA            TTTTATCATTGTAAT
      papR   2 100   7 5080820 .. 5080842 - -12.1    -5.626   TACTCCACAAAAAAA           CAACCGTCT AAGTA AGACGGTTG           TTTTTTTTAATATTC
    BA5608   6  85   5 5097802 .. 5097817 - -10.4  -3.40511   TATTCAATAGAAAAG              GGCCCT TTAC AGGGCC               TCTTTTATTTCTCTT
    BA5624   4 100   8 5111892 .. 5111929 - -12.9  -5.49568   AAGCCAAAATAAAAA   GGATGTCAC-CTAGTCAA CAA TCGACTAGCGAGACATCC   TTTTCTTTTATTCAC
    BA5642   7 100  10 5126675 .. 5126690 - -10.4  -5.70829   AAGACCATAAAAAAA              GCTGGC ATAT GCCAGC               TTTTGTTCTTTATAG
       ung   6 100   9 5131298 .. 5131321 - -12.6   -5.3798   CAACAATAATAAAAA          GGTAGTTAAC GACA GTTAACTACC           TTTTCTATTTATAAA
    BA5674   9 100   4 5159281 .. 5159297 -  -9.5  -6.11644   CCATTCAAAAAAAAA              GAATCCA ATT TGGATTC              TTTTTATTTTCTAAA
    BA5681   2 100   8 5167422 .. 5167453 - -18.9  -5.29846   AAGGCCAAATAAAAA      GCGTAAGCTCGGT GCAATT ACCGAGCTTACGC       TTTTTATTTATATTC
    BA5685   3 100  -4 5170602 .. 5170629 - -11.5  -5.56673   ATGCATAATAAAAAA        GGTAACAATGA AAACTA TCATTGTTACC         TTTTTATATTGTAAT
    BA5707   6 100   9 5197695 .. 5197719 - -10.1  -5.66229   ATGAAGAATAAAAAA          TAAGCCCTC GCTTTAT GAGGGCTTA          TTTCATATTTACTTT
    BA5728   4 100 -14 5218056 .. 5218087 +  -9.7   -5.2197   TGTGCATTAAAAAAA      GCAAACCATC-TAT AAATA ATAAGATGGTTTGC      TTTTTAGTTTTTCTG
    BA5706   5  93   5 5197695 .. 5197719 + -10.8  -4.05229   ATGAAGAATAAAAAA          TAAGCCCTCG CTTTA TGAGGGCTTA          TTTCATATTTACTTT
    BA5702   2 100  10 5191818 .. 5191841 +  -8.2  -6.01187   TCTTAAACAAAAAAA          CTATCCACCT ATTA AAGTGGATAG           TTTTTTTGTTTACTT
    BA5699   4  56  59 5189110 .. 5189124 +  -5.8  -2.91269   CAAACGCTATGGTCA               GTAATA TTT TATTAC               ATTCTCTTTCCTAAA
    sodA-2   5 100  59 5186616 .. 5186638 +   -12  -4.17537   CGAAATCCTCCAGAA           TCCCCCGG ATTGCCA CCGGGGGA           TTTATGATTATTTCA
    BA5693   4 100  46 5182662 .. 5182691 + -11.5  -4.99035   TGGATAAATAGGAAA       GAGGAAGTATCCC AAAT GAGATGCTTCCTC        TTTTTATATAAATAC
    BA5686   4 100   9 5174763 .. 5174785 + -12.1  -5.63517   AAAATAACAAAAAAA           TAACCTCGC TAACT GCGAGGTTA           TTTTTTATTTCCAAA
    thiD-2   3  74  12 5147479 .. 5147514 +    -4  -5.26918   CTAACTAAACGAAAA    CACCCACAGGGT TCATATATTTCC TCTCTGTGGGTG     TTTTTTATAAACTCT
    BA5659   5 100   2 5143393 .. 5143426 + -15.6  -3.65827   AGTTAAAAATATAAA     GAAACAGCATTAAC ATAAAC GTTAATGCTGTTTC      TTTGAGTGACGATTA
    BA5653   3 100 -23 5136497 .. 5136527 + -15.7   -4.2461   AGTTTAAATAGAAAA       GAACCTATTAAGC AAGCC GCTTAATAGGTTC       TTTATTAGTGGAGAT
    BA5647   5 100   7 5131298 .. 5131321 + -12.6  -4.84918   CAACAATAATAAAAA          GGTAGTTAAC GACA GTTAACTACC           TTTTCTATTTATAAA
    BA5641   5 100   6 5126675 .. 5126690 + -10.4  -5.05116   AAGACCATAAAAAAA              GCTGGC ATAT GCCAGC               TTTTGTTCTTTATAG
    BA5626   5 100  16 5113459 .. 5113485 + -16.8  -5.63103   TTTCAAGTTCTTTCA         TAAGAAGCAGCT CTT AGCTGCTTCTTA         TTTTTTTCCTTCGAG
    BA5623   7 100   8 5111722 .. 5111749 + -10.8   -4.4204   CTTGGTGAAACACGA        GGCTATTCCA-AT AAA ATGTGGAATAGCC        TTTATTGTCATTCTT
    BA5623   7 100 178 5111892 .. 5111929 + -10.7  -5.27476   AAGCCAAAATAAAAA   GGATGTCAC-CTAGTCAA CAA TCGACTAGCGAGACATCC   TTTTCTTTTATTCAC
    BA5615   4 100   7 5104665 .. 5104693 + -14.8  -5.80003   GTTGCATAAGAAAAA        GAGCTATTCTCA TCGTT TGAGAATAGCTC        TTTTTTGTTTGTTAC
    BA5607   4  95   6 5097802 .. 5097817 + -10.4  -4.15514   TATTCAATAGAAAAG              GGCCCT TTAC AGGGCC               TCTTTTATTTCTCTT
    BA5596   6  75 174 5082628 .. 5082654 +  -9.6  -2.90573   GAATTACAAGAAAAA         GAAGTTTACC ATTCATA GGTAAACTTC         CTTTCATATCCATCC
    BA5582   3 100  -2 5065594 .. 5065627 + -12.7  -3.46202   ATGTTAAATGAATAT     TAAAAAAAGCGCC CTATTTCA GGCGCTTTTTTTA      TTACTTGCTCTCTTT
    BA5565   7 100 166 5051787 .. 5051808 + -14.5  -4.59069   CACTCAAACATAAAA           TCCCCTGCT AAAT AGCAGGGGA            TTTTATCATTGTAAT
    BA5543   4 100 -17 5035681 .. 5035709 + -11.8  -4.08644   TTTCTACAAAAAACA        CCCAGTATGAAC CAATA GCTCATACTGGG        TATTTTTATCATACT
    BA5509   4 100   5 4997296 .. 4997321 + -11.9   -5.4148   TTAATAAGTAAAAAA         GAGCCAAATCG CATG CGATTTGGCCC          TTTTTTACTTATTTC
    BA5499   4 100  66 4986561 .. 4986584 + -12.6  -4.07885   TTTCCTAATATAAAA          GCTATCCAAT CACA ATTGGATAGC           TTTTCAAACAAAATA
    BA5490   3 100   8 4979688 .. 4979717 + -15.2  -5.45652   CTTTATAAACAAGAA       GACGAATCTGCA TCATTT TGCAGATTCGTC        TTTTTTCTTCGGCAT
    BA5482   6  90  57 4970420 .. 4970446 + -12.4   -2.9155   TAGATACAAAATAAA         GAGGCTGTTCAA ATA TTGAACAACCTC         TCTCATATTAACGAG
    BA5476   4  65  74 4965290 .. 4965303 +  -3.9  -4.60924   CATCACATTTTCGAT               TAAGT ATGT ACTTA                TTTTTACAGCCTTTC
    BA5466   6 100  33 4955880 .. 4955905 + -16.3  -5.84432   ATTAATAAGAAAAAA         CCGTCCCAAAA TACT TTTTGGGACGG          TTTTTTTATCTTCTG
    BA5462   7 100  10 4951422 .. 4951453 + -13.1  -4.00323   TTATAAACGACAGAA      GCCCACTTTGCTA CCGTCT TAGCAAAGCGGGC       TTCTTCTATATTTAA
    BA5454   6  74  21 4943784 .. 4943808 +  -7.8  -3.84992   TATCAATAAATAAAA          GATGCCATCC CGATA GGGTGGCACC          TTCTATTGTTCACTT
    speD-2   6  78  94 4935569 .. 4935584 +    -9   -3.3782   ACATACATAAAAAAA              CCTTGC ATAC GCAAGG               TTCATTCAGTCACTG
    BA5439   2 100  10 4929365 .. 4929384 +  -7.2  -5.47159   TTGTAAATAAAAAAA            GACGGCATA ATG TA-GCCGTC            TTTTTTCTATTAAAA
    BA5432   4 100   7 4919485 .. 4919506 + -13.1  -5.71638   CAGCAATAAAAAAAG           GCCAAATCG CATG CGATTTGGC            TTTTTTTACTTATTA
    BA5409   3  85  75 4899213 .. 4899235 + -10.5  -3.38007   CATAGCATACAAAAA           GCCGTGCAG TTCAT CAGCACGGC           CTTTTACTTTATATA
    clpP-2   6 100  59 4872292 .. 4872310 + -11.7  -5.71983   TGGATACATAAAAAA             GCGCCCT CTCAC AGGGCGC             TTTTTTTATACTTAG
    BA5361   9  82   8 4856286 .. 4856307 + -10.1   -3.2694   AAGAGTAAAAATCAC           GAGCGCTCC GTTT GGAACGCTC            ATATTTTTTTATAGT
    BA5347   7  93   7 4846473 .. 4846492 + -11.4  -3.59979   GTACATTAAAAGTAG            GGTGCTCC GAGC GGAGCGCC             TTTAAAATAAAAAGG
    BA5338   8 100  11 4841672 .. 4841695 + -15.4  -3.14625   TTTAACATAAAAAAA          CAGACCGTGA TTTC TCACGGTCTG           TCGTTATTTTCTACA
    BA5333   6  54 380 4835879 .. 4835904 +  -3.3  -3.78329   TCATGCCAACGATTT         CAAAGTCGA TTGCACGC TCGTCTTTG          TTTACATTAATAACA
    BA5326   5 100  46 4828845 .. 4828875 + -19.2  -4.46215   TCGAAACATGAATTA       GCATAAGCTGACCG TTT TGGTCAGCTTATGC       TTCTTTTTACATGTA
    BA5326   5 100 173 4828972 .. 4829000 + -14.7   -5.1101   CTTCAAGTAAAAAAA        GCTGCTGCCTATA AAA TATAGACAGCAGC        TTTTTTACATGCTCA
      ccrB   4 100   5 4824609 .. 4824626 +    -7  -5.60993   GCGGAATATAAAAAA             GCGACT CTTATC AGTCGC              TTTTTTTATAAGAAG
    BA5313   5 100  12 4817150 .. 4817178 + -19.7  -4.03995   CTAATCTGAATATAA        GCCCGAATCATGC CCT GCATGGTTCGGGC        TATTTTTATCCGAAA
    BA5302   7 100  10 4806635 .. 4806661 + -16.8  -5.34365   GAATAATAAAGAAAA         GCTCGTAAAACA TAG TGTTTTACGAGC         TTTTTATTATTGTAC
    BA5296   4 100   9 4798143 .. 4798168 +  -9.2   -5.8901   TGAGTAGTATTTCAA         TCACCTTAAT GAATGG ATTAAGGTGA          TTTTTTATTTTCTCT
    BA5291   3  64 -14 4796167 .. 4796192 +  -6.2  -3.65535   AATCAAAATGATAGA         GGCATTCC AAAGTAATAC GGAATGCC          TTCCTTATTGTTTCC
    BA5281   3 100  10 4787763 .. 4787784 + -10.2  -5.21506   GACTAAATACAGAAA           GACCTGAC ATTCTA GTCAGGTC            TTTTTCTCTTATTAT
    BA5266   3 100   1 4773328 .. 4773348 + -14.1  -5.57729   GAAAGTAACTCGTAA            GCTGGAAGA TAT TCTTCCAGC            TTTTTTATGTTGTTT
    BA5257   4  81   6 4763765 .. 4763782 +  -4.1  -5.68039   GAGATACTAAAAAAA             CGCCT CTATTACA AGGCG              TTTTTTTCTACATTT
    BA5252   3 100  -2 4758886 .. 4758913 + -15.8  -5.03314   TTTCAGCAATTAAAA        TAACCAAGGAGT ATTT ACTCCTTGGTTA         TTTTTTAACCATACC
    BA5238   5 100   4 4746352 .. 4746375 +   -11  -5.05113   CATAAAATGTAAAAA          GCAGACTGTG GCTT CTCAGTCTGC           TTTTCTTTATATAAA
    BA5227   4  74  86 4741720 .. 4741739 +  -9.3  -3.07443   ACACAAAATAAAAAA            GGACAGC ACAAAG GCTGTCC             TTCAGTCGACTATAA
    BA5212   5 100 201 4730599 .. 4730619 + -18.3  -3.69088   AAACAAAACAAAAAA            GCGCCCTGC ACA GCAGGGCGC            TTCCTTTATATATTA
    BA5206   5 100  -2 4726015 .. 4726039 + -15.9  -4.98531   GCAAATACAAAACGA          TAACCGTAGCA CAT TGCTACGGTTA          TTTTTCATTTACAAC
    BA5191   3  95 196 4715186 .. 4715208 + -10.6  -4.33621   AATATCAGAAAAAAA           GCTGCTCCAA GGT TTGGAACAGC           TTTCTTCATTACATC
    BA5181   3  90 -20 4707745 .. 4707788 + -12.6   -3.0169   ATGTATATAAAAAAA CTAGTAGAAAGTGCAATGTG ATTT CACATTGTGCTCCCTACTAG TGCTTTATCACACTT
    BA5176   4 100 148 4703211 .. 4703232 + -11.6  -5.38326   ATGACATAATAAAAA           GAGGAGGC CTATAC GCCTCCTC            TTTTTATTTACTTAC
    BA5168   3  69  47 4697938 .. 4697975 +  -5.7  -4.27886   CACGCCAAAAGAAAA   GACCTCTTTAACGAT TTTATTCC ATCGCTAAAAAGGTC    TTTCTCTATTTCACC
    BA5154   4 100  44 4680678 .. 4680703 + -11.9  -3.79482   ATATATCAATAAAAA         GGCTGTTCCAA AATG TAGGAACAGCC          TTCTCTTATAATCTT
    BA5151   5 100   2 4677061 .. 4677080 + -10.8  -5.60993   CTGATAAAAATTAAA            GACACTCT CTCC AGAGTGTC             TTTTTTTATCAAAAA
    BA5138   7  83 165 4667456 .. 4667473 +    -7  -4.86293   ACACTACACAAAAAA             GCTACC ATGCAC GGTAGC              TTTTACTTTTTCTTC
    BA5131   9 100  87 4661375 .. 4661398 + -12.5  -4.67942   TAAGATAAAGTAAAA          GAGGAACGC TCATAT GCGTTCCTC           TTTTACTTTGTTAAC
    BA5128   0 NONE
    BA5124   6 100   8 4648173 .. 4648199 + -11.7  -4.52589   AAAAATAATAATAAA         GAGCACTCTAT ATAAA GTAGAGTGCTC         TTTTCTATAAACGAC
    BA5118   2 100  15 4639187 .. 4639211 + -15.9  -4.74653   AGCAAAAAAAGAAAA          CCGAGCTTAAT GAG ATTAAGCTCGG          TTTATTTATTAATTT
    BA5091   2  69 267 4614186 .. 4614231 +  -3.4  -4.93877   CGGAAGCAACAATTT GGCGTTTTAACTGTTCTCGG TATATC TCAAAAACAATTAAAACGTC TTTTGTTTACTGAAA
    BA5077   5  95 106 4599006 .. 4599029 + -12.5  -3.69902   AATAATCATAAAAAA          GCCTGCAGT TGTTAC ACTGCAGGC           TTTCAAATGTTTAAT
    BA5066   2 100  -9 4590272 .. 4590290 +   -11  -5.23316   AAATGCAAACAAAAA             GGGCGCTT AAT AAGCGCTC             TTTTTTCATATCGTA
    BA5062   3 100  25 4586615 .. 4586657 + -10.9  -5.37345   GCTTCGCGAATGAAG TGCACC-CCAATTGTTAG ACACATAA TTAACAATTGGAGGTGCA TTTTTTATGGTTAAA
    BA5056   4 100  15 4582696 .. 4582725 + -17.3  -4.22535   ATCGTTATGAAAAAC       GAGGGTGTGCCAA CATA TTGGCACACCTTC        TTCTTTTACCATTGT
    cydB-2   8 100  11 4578589 .. 4578608 + -10.8  -5.29782   ACTAAAATGAAAAAA            GACACTTC GTTT GAAGTGTC             TTTTTTCTACGTATG
    cydB-2   8 100 461 4579039 .. 4579055 +    -8  -5.72254   TTCCATAAGAAAAAA              GCACTC CAACT GAGTGC              TTTTTTCTTATTTAC
    BA5038   5  72 373 4569859 .. 4569884 +  -5.7   -4.4595   TATAGTGATAGTTCC         TTCT-TCTTTTT AAT AAAAAGACAGAA         TTTTCAATTTTATCA
    BA5030   4 100 151 4563828 .. 4563851 + -11.2  -5.71295   AAATACTATAAAAAA          GAACTTGTAT CGTT ATACAAGTTC           TTTTTGTTTTTCTAT
    BA5027   2 100 154 4560031 .. 4560060 + -10.9   -4.6644   TTTATTCACAAAAAA       GGGAAATCACT CTCAAGTA AGTGATTTCCC        TTTTTAAAATATATT
    BA5023   4 100  -2 4557077 .. 4557110 + -16.3  -4.36931   CCAAAAATAAAAAAA     TAGGAAAGCAGATCA TAGG TGATCTGTTTTCCTA      TTTTGATATAGGTTC
    BA5012   6  88  10 4550169 .. 4550191 +  -9.2  -4.19371   GCTTAAATAGAAAAA           CTCCCTTC AAAAAAC GAAGGGAG           TTTATTACACATTTA
    BA5006   5 100   8 4545531 .. 4545556 + -10.6  -5.37171   GATCATAATGAAAAA         GCATTTGTAC TCCCAT GTACAAATGC          TTTTTATTTACTATT
    BA4990   7 100 -12 4528313 .. 4528336 +  -9.6  -4.88918   TTTCTACACAAAAAA          GCTCAGAGCA TAAA TACTCTGAGC           TTTTATTTAGAATGA
      moaC   7 100  10 4515509 .. 4515543 + -15.2  -3.14262   TCTTGATCTTCTCTC     TGTTGAACCTAAAGGG TTT CTCTTTAGGTTCAACC     TATGTATCTTGTATA
    BA4967   5  88  -2 4510191 .. 4510203 +  -3.4  -5.93809   TCACTAAATTTAAAA                TAGC TGGCC GCTA                TTTTTTTTGTAAAAA
    BA4964   4 100  12 4509033 .. 4509051 + -10.3  -5.43621   ATAAAGCATAAAAAA             GAGCTGG CTCAT CCAGCTC             TTTTTTATGCTTTAT
    BA4961   4 100   5 4507588 .. 4507612 + -14.4  -4.46404   GTGAGCAATAATAAA          GAGGATGACC ATTTC GGTCATCCTC          TTTTACTCTTCATTC
    BA4951   6  85  11 4495900 .. 4495953 +  -4.8  -5.60689   CTTAAGTATTACTCT GAAGCAAGTAGTTGCTGTAAATATTG ATGC CAATA-TT-CAGCTTCTGCTTGCTGC TTTTTTGTTGTATGC
    BA4948   9  62   5 4493570 .. 4493593 +    -3  -4.73828   TAGCAGCATAAACAG          GAGGGTTCCC ATTA GGTGAACCTC           TTATTTTTTAATTGT
    BA4948   9  62 125 4493690 .. 4493702 +  -4.7  -4.03978   ATTCCTCATTTATAT                CGGCG CAA CTCCG                TTTATATCGGCGATT
    BA4933   6 100  10 4479798 .. 4479819 + -12.3  -5.69023   AAATAATAATAAAAA           CGCTCGGAG TTTT CTCTGAGCG            TTTTTTTAATATTTT
    BA4928   4 100   3 4474954 .. 4474975 + -14.5  -5.38249   TGAATATAAATAAAA           GCTCACAGC AATC GCTGTGAGC            TTTTTTATACTTACT
      acuC   8  78   8 4468359 .. 4468383 +  -5.8  -4.88405   TGTACTAAACGAAAA         GGAGGCTCGTT TTTG AAT-AGCCTCC          TTTTATTTAAAACTT
    BA4910   8  65 451 4461254 .. 4461264 +  -3.2   -4.8543   GCACCTAATGCTTTT                 TGTG CTG CACG                 TTTTTCTGGCGCTTC
    BA4905   5 100   8 4457938 .. 4457986 + -12.6  -5.87996   ATATGTAACAAAAAA GAGCTAGTTATCGATTGAGTAC ATTAC GTACAAAACCGATAGCTAGCTC TTTTTTTATTGATTA
      ppnK   5 100   9 4445833 .. 4445870 + -21.7  -4.41616   TTTATAGTATTAAAA   TAACCGTAGAATTATGG TGGC CCATAATTCTACGGTTA    TTTATTTACCCCGAT
    BA4887   3 100 -14 4440418 .. 4440441 +  -9.6  -4.76191   ATCAAAAAGAAAAAA          GACGAAATCC TATA GGACTTCGTC           TTTCTTTTCATATAT
    BA4877   4 100   9 4432982 .. 4433007 +  -8.9  -5.56573   TGATTAAAAGAAAAA         CGACTGCAGGC GAAT GCCATCAGTCG          TTTTTCTTTCTTTAT
    BA4877   4 100 461 4433434 .. 4433462 + -13.2  -4.15453   CTAGTAAAAAAGAAA        GTACGCCAGACT TTAAC AGACTGGCGTAC        TTTTCAACTCAATTC
    BA4872   4 100  13 4429178 .. 4429201 + -13.2  -3.98915   TAGCCTAAATAAAAA          GCCCTTCCTT ACAA AAGGAGGGGC           TTTCATGTATTTCTA
    BA4864   2  81   6 4425277 .. 4425300 +    -9  -3.84587   ATATTATTAAAAAAA          GAAGGCCACTT AGA AAGTG-CCTTC          TTCTATTTCACTAAT
    pepQ-2   4 100   8 4423563 .. 4423580 +  -8.4  -5.42975   TAAAATAATAAAAAA             GGCAGC TTAATT GCTGCC              TTTTTATTTCTCTGC
    BA4854   7 100  -4 4418913 .. 4418948 + -16.5   -2.6999   AAGTCTATGAAACAA    CGTAAAAAAGCATCA ACACTA TGATGCTTTTTTACG     TCCTCTAACTTTTAA
    BA4841   3 100  40 4405054 .. 4405074 + -14.1  -3.87584   AAAACTTACATGTAA            TCAGTGGGA AAT TCCCACTGA            TTATTCCTTGTACTT
    BA4835   1  54   6 4398326 .. 4398358 +  -5.6  -3.15768   CTTCAACTAAAAATA     GCGCTAGC-TCCCTT ATGA AAGGTATGCTAGCAC      TATTCACATTTTCAT
    BA4814   2 100  11 4377873 .. 4377893 + -15.5   -5.1485   TTTAAAACATAAAAA            GCGAAGGAG AGG CTCCTTCGC            TTTTTCTATTAATTA
    BA4811   8 100  14 4374473 .. 4374493 + -11.2  -4.85894   AAAAAGCACAAAAAA            GCAGGGAA ATTAA TTCCCTGC            TTTTCTATTTGCTTT
    BA4800   5 100  12 4364189 .. 4364209 + -11.2   -5.1167   GTAACACATAAAAAA            GGAGAGTC GCCAA GACTCTCC            TTTTTATGTTAGCTT
    BA4782   4 100  19 4346903 .. 4346944 + -14.7  -5.62219   TATTTCTTTTTTAAA GTATAGAATAGGAGAAACG TTAC CACTTCTCCTATTCTATAC  TTTTTTTACTGTCTT
    BA4779   4 100   6 4343137 .. 4343160 +   -11  -5.47159   CGTTCAATAAGAAAA          GGAGCTCAAG TAAA CTCGAGCTCC           TTTTTCTTTATTACC
    BA4769   1 100  26 4337356 .. 4337376 + -11.9  -5.17054   TACATATACAAAAAA            GAGTTGGTG TAA CGCCAACTC            TTTTTTACGTATTCT
    BA4756   6  95  12 4324317 .. 4324344 +  -9.3  -4.98616   GTAGCATTACCCGCG        GTCAACTAGAC ATATAA GTTTAGTTGAC         TTTTTCGTATTTTCA
    BA4750   2 100  -2 4319780 .. 4319802 + -11.4  -5.31519   ATGGAAGACAAAAAA           TAAGAGAGCG TTT TGCTCTCTTA           TTTTTCTTTCACTCT
    BA4742   3 100  28 4313283 .. 4313309 +  -8.1  -5.32699   TTCTGAATAAAAAAG        GCGAGC--CCTCA TTA TGAGGATGCTCGC        TTTTTTACTCTTTCA
    BA4720   4 100  15 4294349 .. 4294379 + -12.1  -5.02074   ACATGTAATAAAAAA      GCAGGTTTTCC-AT TACA ATAGGAAAACCTGC       TTTTTTACGAAATCA
    BA4710   3 100   9 4286816 .. 4286841 + -14.9  -4.60487   TAACTAAACAAGAAA         CCCTTGTTATC AAAA GATAACAAGGG          TTTTTCAGCGTCCTA
    BA4700   4 100  20 4276220 .. 4276239 +  -9.2  -5.98675   GTATAAAGAAAAAAA            CGCGCGAC ATTC GTCACGCG             TTTTTTGTTTTTGTA
    BA4665   5  91   5 4241419 .. 4241439 +  -8.3  -5.06016   AGTTAAAATAAAAAA            TCCCACC ATTTATA GGTGGGA            TTTTATTTATATACT
    BA4657   8 100   2 4232337 .. 4232358 + -14.5  -5.31091   ACGACGATGAATAAA           GAGGAAGGG CTCA CCCTTCCTC            TTTTGTTTTGTTATC
    BA4652   4 100   8 4229483 .. 4229501 + -13.2  -6.04419   ATAAATAAGAAAAAA             GCAGCTCA CCA TGAGCTGC             TTTTTTTCTTATTTT
    BA4645   3 100   5 4223977 .. 4224001 + -12.9  -3.32228   AAAATAATTAAAAAA          GGCCCTGCA CATTTCA TGCAGGGCC          TTCCTCATTAGTTTT
    BA4629   6 100   4 4206172 .. 4206207 + -13.4  -5.16969   GCAGAGAATTAAAAA    CAGGGGTGCCACTT TTTTGATT AAGTGACACCCCTG     TTTATTTTTTCTGTG
    BA4619   4  89   6 4197486 .. 4197505 +  -7.9  -5.11033   AAGCACATAAAAAAA            CTCCCTT ATCATG AAGGGAG             TTTTTTACGCTTATA
    BA4604   5 100   9 4183050 .. 4183072 + -16.4  -5.37593   ACGCTAACTAAAAAA           GAGAAGCTCC TAA GGAGCTTCTC           TTTTTTAGTTTAGAG
    BA4590   2 100   9 4170833 .. 4170853 + -11.2   -4.9934   TTATTAAACAAAAAA            GAAGCCTG TAAAT CAGGCTTC            TTTTTATCCTCTTAT
    BA4577   3 100   7 4159115 .. 4159139 + -17.3  -4.43213   GAAAAATAACATAAA          CGGGTATCTCA TTT TGAGATACCCG          TTTTCATATATTAAG
    BA4572   3 100   6 4155158 .. 4155177 +  -8.6  -5.32699   ACCACTATAAAAAAA            GGTTCTCG CCAA TGAGAACC             TTTTTTGCTATTTAC
    BA4568   5 100  10 4151633 .. 4151658 +  -7.8  -5.54338   TTATAAAAATAAAAA         GAGTTATTTT CTTTGA AAAATAACTC          TTTTTATTTTACTTG
    BA4564   3  51  78 4148686 .. 4148698 +  -4.8  -2.90227   CGAATAAACAAATAC                TCCC ATCTA GGGA                ATTTCATCATTACGC
    BA4554   9 100 143 4143060 .. 4143086 + -13.9  -4.56887   AGCTCCTTTACAAAA         CAAAAGCAACC TTCTC GGTTGCTTTTG         TTTTATCCGTTTTTC
    BA4550   4 100   2 4138435 .. 4138455 +  -7.6  -5.47431   TTATCGGTTCTTAAA            GACTGCTG CTTAC TAGCAGTC            TTTTTTATCTATTCC
    BA4518   5  58 331 4111911 .. 4111927 +  -5.1  -3.62096   CATCTTCTATTTCAG              GATAGCG AAA CCCTATC              TTTAACATAATAAAA
      lytB   2 100   7 4105451 .. 4105472 +  -7.3  -5.74684   GAACAATAATAAAAA           CCGTTGC CTATATGA GCAACGG            TTTTTATTTTTCTTA
    BA4507   5 100   1 4100999 .. 4101016 + -12.7  -3.71321   CAACTACTAAAATAA             GGAGGGG ATAT CCCCTCC              TTATTGCGCTTTAAT
      gcpE   9 100   4 4097367 .. 4097399 + -17.9  -4.36914   CAAGAACAATAAAAA      GAAGGTTGCCCACAA TAT TTGTGAGCAACCTTC      TTTTATACACAAAAA
      gcpE   9 100  53 4097416 .. 4097441 + -16.3  -4.55128   TTTATACACAAAAAA         GCTCGTCAGTT CTAT AACTGACGAGC          TTTTACTTTGCACAT
    BA4486   2 100  42 4080400 .. 4080420 + -15.5   -4.3534   GATTTCGCACAAAAA            GAGGAAGGG TTT CCCTTCCTC            TTTTCATAGTTCACA
    BA4483   3 100 113 4078234 .. 4078260 + -12.4   -5.9362   AGTCGTATTAAAAAA         CAAGACACAGAA CTA TGCTGTGTCTTG         TTTTTTTATATTTTC
    BA4473   4 100   6 4066164 .. 4066184 +  -9.8  -5.55698   TATAATGTAAAAAAA            GAACGTGA GGTGA TCACGTTC            TTTTTTTACATTATA
    BA4469   7 100   7 4064716 .. 4064741 + -16.3  -5.43514   GCTTCATAATAAAAA         GGACGCTAACA AAAA TGTTAGCGTCC          TTTTTTAGTTCTTTT
    BA4455   3 100   8 4056263 .. 4056291 + -16.9  -4.70319   TACAATAAATGAAAA        TCCCCTAGTAGTA TGA TGCTACTAGGGGA        TTTTCATTTTGCTAC
    BA4451   4  93   4 4054815 .. 4054837 +  -8.4   -5.1925   TTTCTATCTTAAAAA           GCCCCTTCTG TTT TAGAAGGAGC           TTTTTTGAGTTATCC
    BA4437   4 100 -24 4042859 .. 4042889 +  -9.1  -5.50925   TAAGTTATTTAAAAA       GGACAGTTCTTCT GAACA AGAGTAACTGTCC       TTTTTTATATTCATT
    BA4426   6  91 -21 4035114 .. 4035150 +  -9.5  -4.47679   TAAAAAAAACAAAAA    GAAAGACCGTGCTTCCT TTT AGTAGATACGGTCTTTC    TTTATATTTTGCATT
    BA4420   7 100   6 4030833 .. 4030855 + -16.4  -5.21709   TTTCCTATAAAAAAA           GCACTCGTGA TGA TCACGAGTGC           TTTTTTACTATGCAC
    BA4392   4 100   5 4006964 .. 4006980 +  -8.7  -5.32599   ACGAAGAATAATACA              GTCCTGT TTC GCAGGAC              TTTTTATATTTTCTA
    BA4370   9 100   4 3987644 .. 3987660 +    -8  -5.85011   ATGTTTTGGTAAAAA              GGACGA TGTAT TCGTCC              TTTTTTTACTTTTTA
    BA4370   9 100  52 3987692 .. 3987711 + -12.2  -4.83243   ACATAATAAAATAAA            CCATCTCG AAAT CGAGATGG             TTTATTTTATGTAAA
    BA4367   2 100   4 3985528 .. 3985555 + -15.8  -5.64304   GAATCAAAGTAAAAA        GCGTGTAAATCA CAAT TGATTTACACGC         TTTTTTGTTATATTA
    proC-3   6 100   5 3980009 .. 3980034 +   -12  -4.31433   AAGAAAAATAAGAAA         TGGAGCTCAA TCTTAC TTGAGCTCCA          TTTCTTATAAACATA
    BA4348   8 100   2 3970626 .. 3970647 + -13.1  -4.08546   AAACAAATGTATAAA           GCTGCTTCT AAAT AGAAGCAGC            TTTATGATTCGTAAT
      ribH   4 100  11 3957776 .. 3957789 +  -8.1  -5.77571   CATAAAAAATAAAAA               GAGGC TGCG GCCTC                TTTTTATTTTTTACT
    BA4325   5 100  -2 3950617 .. 3950645 + -14.8  -4.18934   GCCGCGATTACATTA        TAAAAGGTGCGT TTTAT ACGCACCTTTTA        CTTTTTTATTTTTTC
      lolS   6 100   4 3943819 .. 3943841 + -16.4   -4.8667   TTACATCGTTAAAAA           GACGCTACCA TAC TGGTAGCGTC           TTTTTATAACGTATC
    BA4305   4 100   8 3933287 .. 3933308 + -14.5  -5.63103   TTGGTTAAGTAAAAA           CACCGAGGA AAAT TCCTCGGTG            TTTTTTTACTTAAAC
    BA4284   6 100   4 3916701 .. 3916723 + -16.4  -4.31433   TTATTCAAGTAAAAA           GAAGCTCGTC ACT GACGAGCTTC           TTTCTTATGCAAGTA
    BA4280   5  82  -9 3914339 .. 3914366 +  -9.4  -3.57119   ATTACAAAAAAGAAA        GCAGAGATAA-TA AAC TACTTATCTCTGC        TTTCACGAATGTATA
    BA4271   7 100 -18 3908118 .. 3908148 + -12.1  -5.65927   TGCTCATAATAAAAA      TACGACTCACTCCT TGTA AGGA-TGAGTCGTA       TTTTTTCTTTACATG
    BA4266   3 100  58 3901764 .. 3901791 +  -7.8  -5.87996   TTCTCATAGAAAAAA        CCTGAGACCGATT TCA AATCGA-CTCAGG        TTTTTTTATTAATTA
    BA4259   6 100  28 3896738 .. 3896763 + -13.5  -4.92812   ATATACTTAAATAAA         TAAAAGTCCTC ATTT GAGGACTTTTA          TTTATTTTCTTCTAG
    BA4249   4 100   5 3888011 .. 3888039 + -13.4  -5.24129   CCGCTCAATAAAAAA        TAAAGTTTGCTC ACGAA GAGCAAACTTTA        TTTTTTATCGCGAGG
    BA4243   4  70  -5 3884206 .. 3884225 +  -7.2  -3.63336   TTGCAAAGAAAAAAA            CAGTAACG ATTT TGTTACTG             TTTAAAATAATATAT
    BA4239   5 100   7 3881243 .. 3881262 + -12.2  -5.33785   GATTCTTAAAAAAAA            GAAGCAGC GATT GCTGCTTC             TTTTTTATAGTGCTT
    BA4236   7  95 -19 3878711 .. 3878740 +  -5.8   -5.8187   AAGAACAAAAAAAAA       CAGTCAGCAT AATATTGTAA GTGCTGACTG        TTTTTTTCTTACATG
    BA4232   2  79  35 3876821 .. 3876843 +  -6.9  -4.59414   TAGCATACAAAAAAA           CCGTCCACA TATAT TGAGGGCGG           TTTTCATTATTATCC
    BA4225   3 100 -11 3866825 .. 3866845 + -12.7  -5.11063   TTTCTACAACAAAAA            GCTAAGAGT TAA ACTCTTAGC            TTTTTGTTGCATAAT
      metE   3 100   7 3861835 .. 3861861 + -13.9  -5.39905   AACGCATAATAAAAA         TGGGTTATCCT CCAAA AGGATAACCCA         TTTTTATTCTTTACT
    BA4210   3 100  -2 3853407 .. 3853443 + -18.3  -5.57729   ACTTATACAAAAAAA    TAAAACAGTTTGGCCAA TTG TAGGCCAAACTGTTTTA    TTTTTTCTCTTCTTT
    BA4207   7 100 132 3848976 .. 3849007 + -16.2   -4.4204   TAAGTAGAGAACAAA      GTAAAAACCTCTTT TTAA AAAGAGGTTTTTAC       TTTGTTCTCATTATT
    BA4201   8 100  -2 3844384 .. 3844409 + -13.5  -3.80174   CTACTTAATATAGAA         TAGGAATAGGT AAAG ACCTATTCCTA          TTCTTATCCCGCTAT
    BA4190   6 100   8 3836899 .. 3836923 +   -13  -4.79373   AAATATAAGAGAAAA          GGACAATACC TTTAT GGTATTGTCC          TTTTCTCTTATCTTA
    BA4178   2 100 423 3827352 .. 3827380 + -20.5   -4.4959   TTATAAAATAAAAAA        TAGCCCCTCTCTT TTA AAGAGAGGGGCTA        TTTTCATTACTTAAA
       tgl   1 100   5 3825398 .. 3825417 +  -7.8  -5.95539   CAGTTTATTAAAAAA            GCACCTAC ATAT GTAGGCGC             TTTTTTTATTTAAGC
    BA4167   5  78  10 3820363 .. 3820389 +  -2.3  -5.87996   CAATAACGTCAAAAA         GTAAGAAGC CTATTTACA GCCTCTTAC         TTTTTTTGTTACTTC
    BA4163   4  95   3 3817408 .. 3817449 + -10.6  -4.66833   AGACGATTGGTAAAA TGTAAATAAGTCCTTAATC ATATA GAT-AAGGACTTATTTATA TTTTTCGGGTTCACG
    BA4160   4 100   7 3815002 .. 3815023 + -14.5   -4.9218   ATTATTTAAAGAAAA           GGAGTGAGC TTTT GCTCACTCC            TTTTTATAGTAAATC
      ctaA   5 100   8 3808910 .. 3808932 + -12.8  -5.03314   CAAAATAAATGAAAA           TACCTTGCCG AAT TGGCAAGGTA           TTTTTTCGCAATAAA
      ctaA   5 100  49 3808951 .. 3808970 +  -6.4  -5.83211   TTTCGCAATAAAAAA            GAGCTGTG TTTC CACAACTC             TTTTTTATTTTAGTG
    BA4148   4 100   2 3800286 .. 3800320 + -23.2  -4.40333   AAATCATTGAGTAAA     TAGAACAAGCGCATCA ATA TGATGCGCTTGTTCTA     TTTATCTTATTTAAG
    BA4138   3  80 -14 3794207 .. 3794226 +  -9.3   -3.6834   AGCAACAAAGAAAAA            CCCCGTT CACTTT AACGGGG             TTTGAAACTTTTCTT
    BA4135   4 100   8 3791050 .. 3791066 +  -5.9  -6.08342   TCCTATAAAAAAACC              TCTCTTT TTC AGAGAGA              TTTTTTTATTTATTC
    BA4130   8 100  68 3787858 .. 3787874 +    -8  -5.82172   TTCATCAACAAAAAA              GAGAGC GCTTA GCTCTC              TTTTTTTATATTCCT
    BA4126   4 100  -2 3785487 .. 3785514 +  -7.1  -6.28401   GGCCATAACAAAAAA        TGATTGTCAGC AATTGG GCTAACAATCA         TTTTTTTCTTTTTTA
    BA4126   4 100 220 3785709 .. 3785736 + -12.8  -4.74219   CTTAAACGTACGAAA        TGCCATTGCACC CTTA GATGCAATGGCA         TTTTCATTTATTTAT
    fosB-2   2 100   1 3778819 .. 3778840 + -10.3  -5.26316   ACTTTTTACATATAA           TAAGAAAGC TAGG GCTTTCTTA            TTTTTTATCAAATAA
    BA4072   5 100  13 3750112 .. 3750137 + -14.1   -5.0133   TAATGAAATAAAAAA         GGGTCTGCTCA AGTA TGAGTAGACCC          TTTTTTACAAAACTA
    BA4065   2  93   9 3746563 .. 3746584 +  -9.5  -4.68705   TAATTAAACAAAAAA           GAGCTGAGT ACAT ATTCAGCTC            TTTTATTGAAATTCT
    BA4060   6 100  13 3744149 .. 3744165 +  -6.5  -6.11392   TAAGAAATAAAAAAA              CAGCTAC ATA GCAGCTG              TTTTTTTATTTCTTT
    BA4019   3  76  79 3698804 .. 3698838 +  -5.3   -5.0133   GGCTGCTGAAAGAAA     TGGTATTATAGATTT TTTTC AAATATATAATACTA     TTTTTTCAGGCAATG
    BA4014   4  86  88 3695971 .. 3696000 +  -9.4  -4.00348   AGGTATTGAAAATGA       GAAAATGCCACC GAATAA GATGGCATTTTC        TTTCATTCATTAACG
      rpmB   6 100  12 3674619 .. 3674632 +  -8.1  -5.58454   TTAATAATAAAAAAA               GAGCC GCTA GGCTC                TTTTTTTACTATGAA
    BA3956   6  85 -42 3633790 .. 3633810 + -11.2  -3.33884   TACAAAGAAAGAGAA            GGTACCTC ATTAC GAGGTACC            TCTTCCTATTTTAAA
    BA3940   4 100 405 3617026 .. 3617057 + -13.2  -4.69664   TATATCCACAAAAAA      TAACCGTATCTCGT TTAA AAGAGATACGGTTA       TTTTTAAATCATATA
    BA3934   3 100   5 3611556 .. 3611578 + -10.7  -5.06414   CATACAAATAAAAAA           TGACCTAGT TCTAC ACTAGGTCA           TTTTTATTAACGAGG
    BA3897   8 100 103 3569299 .. 3569337 + -14.9  -4.04579   ACATAGATAATAGAA   GAACAAAAAAGTATGGA TATTT TCCACACTTTTTTGTTC   TTTACTATTTATAAA
    BA3881   3  59 377 3552534 .. 3552551 +  -5.6  -3.63991   GCATAAAAAAATAAA             GAGATC ATTATA GATCTC              TTCTTAAGCATAATC
    BA3873   1  89  24 3544971 .. 3545004 +  -8.9   -4.5032   TTAATACAAATCAAA     CACCCTATTTACGAT TCTC ACCGCAGATAGGGTG      TTTCTTCTTCATCTG
     hup-3   9 100   9 3530764 .. 3530789 + -16.3  -5.28481   AAAATAATGAAAAAA         TAGCCTTCTCG TAAA CGAGAAGGCTA          TTTTTTCATTACATA
     chi36   4 100   7 3528245 .. 3528274 + -10.2  -5.72622   CAAAAATAATAAAAA       CAACAATAGGTT TTATAT GACCTATTGTTG        TTTTTTATTTATACA
    BA3844   7 100  10 3517755 .. 3517786 + -11.7  -4.70583   CAATAATCCATAAAA      GGCGGTTGCTT ACATACTTTC AAGCAACCGCC       TTTTATATTAATACA
    BA3841   6 100  36 3516074 .. 3516090 + -12.3   -5.9218   TAACAAATAAAAAAA              GAGCGAG AAA CTCGCTC              TTTTTTTGTTATGTA
    BA3831   3  87 -21 3505664 .. 3505700 + -11.8  -2.57132   TTATAAAGAGACTCC    TGTGAAGTGGTTGGAT GAGTA ATCTAGCCACTTTACA    ATTATAAGGAAAGAG
    BA3812   4 100  87 3495954 .. 3495979 + -14.1  -5.03227   AATTCCCCTGGAGAT         GAGCAGTTAGC TTTT GCTAGCTGCTC          TTTTATTTGTAATCT
    BA3801   9 100 281 3486844 .. 3486873 +  -6.6  -5.95449   TATAAATATAAAAAT       GTGTAGCAAT GAAGTAGAAA ATTGCTACAC        TTTTTTATTTTATTT
    BA3792   3 100   3 3482071 .. 3482091 +  -8.3   -5.4251   TAAGAACGTATAAAA            GAGATGATG TAT CTTCATCTC            TTTTTTCTATCTCCA
    BA3763   3  75 140 3459917 .. 3459938 +    -8  -3.72453   CATAACAACAAAAAA           GCCGACTC ATAAAA GAGTTGGC            TTTCAAATTATTCAT
      lexA   5 100  11 3454437 .. 3454474 + -14.5   -5.9362   ATTAAGAATATAAAA   GAAGATAATTACCTTAT TTAT ATACGGTAATTATCTTC    TTTTTTTGTATTTTG
    BA3734   7  90  -4 3434029 .. 3434049 + -11.2  -3.83998   TTGAACAAAAAGAAA            GCTGACCA TAAAT TGGTCAGC            TTTCATATCCGATCA
    BA3725   2 100  16 3428806 .. 3428827 + -10.2  -5.54907   CAATATAAATAAAAA           GACAGCGT CAAAAA ACGCTGTC            TTTTTATTTTATACA
    BA3721   2  56 435 3421891 .. 3421902 +  -4.4    -3.727   CCAATTCGAAATAGC                GCTT CATC AAGC                 TTTCAATATAATCCA
    BA3714   2  89  -4 3417640 .. 3417655 +    -9  -4.49337   GTCAAAAAGAAAAAA              GCTAGC ATTA GCTAGC               TTTTATACATTCTCA
      kinA   7  89  -2 3402719 .. 3402771 + -11.8  -3.29266   CTTACAATTCAGTCT TAAATAAA-AAAGAAGCATCTGCTA ATGA TTGCAAATGCTTCTTTCTTTATTTA CTTTTATAGTACTGT
    BA3696   3  66 313 3398266 .. 3398278 +  -3.3  -4.75967   AAAATTGCTGAATTT                GTGCT ACA AGCTC                TTCTTTTTTATCATT
    BA3686   5  69 -11 3388356 .. 3388386 +    -7  -3.90318   TATGTTCCTCAGAAA       GTAGAAAACTAG TTCCTTT CTAGTCTTCTAC       TTTCTCAAATAATAG
    BA3686   5  69 230 3388597 .. 3388612 +  -5.4  -4.42806   ACAAGCTACAACTTT              TGAGGC AAAT GCTTCA               TTTATTTCAAAATAA
      cotM   2 100  15 3385084 .. 3385110 + -15.3  -4.89521   AAATAAATACAAAGA         TAAGCCCCAGT CGTCT ACTGGGGCTTA         TTTTATTTCGCATGT
      sspO   7 100   8 3383246 .. 3383273 + -12.8  -5.38321   ACCAGTAACGAAAAA        TCCCAAAAGGAG CATT CACCTTTTGGGA         TTTTTTCTAATGTTT
    BA3675   4 100   2 3378286 .. 3378306 + -12.7   -4.2008   ATGACGCTGAATAAA            GATAAGAGC AAT GCTCTTATC            TTTATTCACATCTCT
    BA3668   8 100  -6 3375344 .. 3375363 + -13.6  -4.93318   TACGATTACGAAAAA            GGGCTGAC AAAA GTCAGCCC             TTTTTGTACATTCTG
    BA3668   8 100 301 3375651 .. 3375669 + -10.4  -4.88405   TTTATACATAAAAAA             GGAGAATA CAA TATTCTCC             TTTTCTTTAACCGTT
    BA3668   8 100 471 3375821 .. 3375853 + -13.7  -3.69338   CCCATTACTATCGCC      TCCTTAACACTAGTA TCG TACTAGTGTTAAGAA      TTATTCAGCTTGCTT
    BA3654   6 100   4 3361357 .. 3361373 + -10.9  -5.54907   CCACAAAAATAAAAA              GACACGA AAC TCGTGTC              TTTTTATTTTATAAA
    BA3640   2 100  10 3347376 .. 3347399 +  -8.2  -5.63012   ATTTAACATAGTAAA          GAGTTGACTA CCTT TAGCCAACTC           TTTTTCTTTATTTTT
     gerSC   5 100   8 3340451 .. 3340491 + -14.4  -3.79451   TTAAATAGCAAAAAA CACGCTACTTGTTCTTATA CGTT TA-AAGAATAAGTAGCGTG  TTATCATTTTATTTT
    BA3611   4 100  53 3320887 .. 3320904 + -11.3  -4.87008   ACCCAACAAAATAAA             CCGAGAG ATAT CTCTCGG              TTTATTTTCTATATT
    BA3602   8 100   7 3311468 .. 3311488 + -15.5  -5.24416   GATGAATAACAAAAA            GGCGTGCTA AAT TAGCACGCC            TTTTTGTTCTACTTC
    BA3590   8 100  83 3297494 .. 3297513 +  -9.4  -5.06735   CATTTATATGAAAAA            CTGATTCT ACTA AGAATCAG             TTTTTCTACTTTATA
    BA3586   5 100 284 3293471 .. 3293498 + -14.3  -4.49311   ACGTATCAAAAAGAA        GCGAGAAAGTG ATTATA CACTTTCTCGC         TTTTCTGATGCTACT
    BA3570   2  82  10 3275219 .. 3275238 +  -7.9  -4.67011   CTTTAAAAAACGGAA            GACCTTC AATTAA GAAGGTC             TTTTTAAATACGCTT
    BA3559   2  72   9 3265010 .. 3265034 +  -5.8  -4.53163   AGCATAATAGAAAAA          GGTATACC TAAAACACC GGTATACC          TTTTATGCTATCTCA
     qor-2   4 100  11 3250649 .. 3250682 + -14.1  -3.73008   CATAATTCATAAAAT     GAAAAGGAAGCTAGA TTTC TCTATCTTCCTTTTC      TTATCTCTATTTGAG
    BA3539   3  83  32 3247282 .. 3247310 + -10.5  -3.12289   ATGAATACAAATCGA        GCATGTTTTGA AAACCAA TCAAAACATGC        TCTTAAAATATTTTA
    BA3535   5 100 232 3243699 .. 3243722 + -12.6  -5.23396   TTGTCTACAGTCCGA          GGTTGAGAAA GTAT TTTCTCAACC           TTTTTATTCGTTGTT
    BA3529   5 100 172 3238492 .. 3238524 + -20.1  -4.30833   ATAGAGATTTCATTA      GTACAAAGGTCATCC ACA GGATGGCCTTTGTAC      TTTATTCATCATTTA
    BA3519   8 100  19 3231664 .. 3231686 + -12.1  -4.57755   CTCATTTATATAAAA           GAAAGAGGG AGCTC CCCTCTTTC           TTTTATATCATCCCT
    BA3513   3 100   9 3225452 .. 3225475 + -11.1  -4.65838   TATTTAACCGAAAAA          GTCATGAGC ACGTAA GCTCATGAC           TTTTTGCACTATATA
    BA3506   8  91   8 3220996 .. 3221024 + -11.9  -3.55323   CGTTATAATGAAAAA        GAAAGAAGCTG TTCCTTT CAGCTTCTTTC        TTATATAACATTTTT
    BA3499   7 100  40 3216803 .. 3216827 + -17.3  -5.79595   TATAGTTAGAAAAAA          GCGAGGAGAAA TTG TTTCTCCTCGC          TTTTTTATTTTAACA
    BA3490   5 100 306 3210200 .. 3210240 + -16.6  -3.61894   TACACTCCATAAGAA GTGACTAGTTAAACCTCAA AATA TTGAG-TTTAACTAGTCAC  TTCTTAACGAGGCTT
    BA3490   5 100 384 3210278 .. 3210304 + -14.6  -5.09762   TAATACAACAAAAAA         GGTGTGAACTAG CTT TTAGTTCACACC         TTTTTATATTAGAGT
    BA3487   5 100  40 3208007 .. 3208048 + -14.7  -3.80855   TAGACTTAAATTGAA TACCCTTCCCATAAAAAGT ATTT ACTGTTTATGAGAAGGGTA  TTAATTTTTAGCAAC
    BA3478   3  67  88 3198306 .. 3198356 +  -5.8  -4.15006   GATACTCCTTAAAAA TAAAAAACGCTATTC-TCTCTGT AAAATC ATAGAAAAGAATAGCGTTTCTTA TTTTGAAATAGATGT
    BA3475   2 100  87 3195770 .. 3195817 + -15.2  -2.90194   TTTTGGGCTAACTTG TTTTCTTAGATTGATGGACGTG ATCC CACATCCATCAATCTAAAAAGA TATAATTAGAAAAAT
    BA3468   8 100   2 3189860 .. 3189886 + -10.2    -5.252   TATTGAACAGATAGT         GAAAGTCCGG ATGTATG CCGGGCTTTC         TTTTTTATCCCGCTA
    BA3464   1 100  13 3186974 .. 3187001 + -17.2  -4.67353   TGAACTACTAAAAAA        CAACGAAAAGCC ATAT GGCTTTTCGTTG         TTTTTAGGTACATGA
    BA3457   3 100  32 3180590 .. 3180618 + -13.3  -5.30686   ATTGAAGACAAAAAA        TAGGTTGAGGC AATACGC GCCTCAACCTA        TTTTTTATGCCTCTT
    BA3450   2 100  23 3175144 .. 3175172 + -16.1  -4.24342   AAATTAATACCGAAA        CAGCCACCTTATC TCT GAAAAGGTGGCTG        TTTGTTGCTAGAAGA
    BA3438   6  90 126 3162038 .. 3162072 +   -11  -3.76641   ACAAATAAAAAATAA    CAGCCGAATTTTTCT TATAAC AG-AAAATTCGGCTG     TTTGCATGTTGCAAT
    BA3426   2 100   4 3147633 .. 3147652 + -12.2  -5.76949   AAGAAACAGTAAAAA            GCAAAGCG ATAT CGCTTTGC             TTTTTTTTAGGCATA
    BA3419   3 100  38 3141951 .. 3141982 + -11.8  -4.88918   ACTATTTATAAAAAA      GAGAGAAATCTACT TAAA AATAGATTTCTCTC       TTTTCTTTACGATAC
    BA3413   2 100  20 3137295 .. 3137326 + -13.9  -5.17786   TAACCTTTAATAAAA      TACAGCGTACGCT TTTTTC AGTGTACGCTGTA       TTTTTCATTTTCTTG
     dxr-1   3 100  -6 3134787 .. 3134816 + -13.8  -4.76644   ATTGTTAATAAAAAA       GAGCTAAAACAG ATAATA CTGTTTTAGCTC        TTTTTCCTACGTATT
    BA3396   7  66 293 3124427 .. 3124450 +  -5.4  -4.32857   TCAAATCTATCCAAA          CAGC-AGTACA CGG TGTACTCGTTG          TTTATATTTGCCGAG
    BA3393   5  64  64 3121216 .. 3121240 +  -7.1  -3.00214   ATCAACAGTAAGAAA          AGGAGGCTAAT CCA ATCAGCCTCCC          TCCTCTTTATTTATC
    BA3390   4 100   5 3118490 .. 3118521 + -13.2  -5.72622   AGGATGAATAAAAAA      TACCGGCATTCTTT TCAC AAAGAATACCGGTA       TTTTTTATTTATACA
    BA3381   5 100  13 3112050 .. 3112073 +   -11  -5.63236   TAGAATGAAACACAC          GAGGACGGAT ACAT ATCCGCCCTC           TTTTTATTTTTCACT
    BA3369   6  93  93 3101362 .. 3101386 + -10.1  -4.38712   GTATAGATATAAAAA          GGGATTAATCA TAA TGATCAATCCC          TTTTCTCAAAGTAAA
    BA3361   3 100   6 3091998 .. 3092019 + -10.9   -5.0538   ACAAGATTGAAAAAA           CTTCCCATC ATAA GGTGGGAAG            TTTTTTCAAATGGCA
    BA3356   5  85   8 3089597 .. 3089613 +  -6.6   -5.1101   TTATTTAAACGAAAA              GCTAGT TTTAT ACTAGC              TTTTTTACATAATAA
    BA3351   3 100  25 3084471 .. 3084502 + -13.1   -3.2313   ATATACATAATACAA      GCCGATGCTTCCT TACCAT AGGAATCATCGGC       TATCTTCATTTCGAA
    BA3346   9 100  86 3081516 .. 3081541 + -16.3  -5.08731   CAATATATCTAAAAA         GGAGCTCTCTT CATA AAGAGAGCTCC          TTTTCTTATTTCTTC
    BA3346   9 100 266 3081696 .. 3081715 +  -8.6   -5.9218   TTCCCAATAAAAAAA            TCCTCTTG CATC CAGGAGGA             TTTTTTTATTGTCTC
    BA3340   3  77  10 3075736 .. 3075761 +  -8.4    -3.885   TGTTAAAAATAAAAA         CGCTATTGAT ATTGAA ATCAGTAGCG          TTCTTATGTGACCAT
    BA3329   2  46 -20 3066017 .. 3066053 +  -3.7   -3.1382   TATTTCGAATATGGA    AACAGCCCACTATCA AATTAAA TGATAGTAGGCTGGC    TGTTAAAATTATTTA
    BA3317   3 100 158 3055137 .. 3055182 + -14.4  -2.88731   ACTTTCAAATAACAA CCCTTTTTTATAACGTATCT CTGCAA AGAAATGTTATAAAAAAGGG TGATTGATTATGTGC
    BA3303   7  67  93 3041809 .. 3041843 +  -5.8  -4.08064   TCTAATTTTTTAAAA     CTGTTGTATATGGG ATCGTCC TCCATATGCATCAG     TTTTAAAACAGGCTT
    BA3295   5  95 122 3032620 .. 3032655 + -10.7  -4.63932   AACTGAGAATATTAA    GAGTGTGTTTTGA TTTACCTTTT TCAAAACACACTC     TTTTATTCCGAGATA
    BA3290   4 100   5 3027631 .. 3027650 + -10.8  -4.58466   AATTCAAGTGAAAAA            GGAGCAAA TTAA TTTGCTCC             TTTTATCATTATAAG
    BA3285   6 100 295 3022824 .. 3022852 + -11.2  -5.96894   CCCTAATTGATGAAA        GTGAGAAGAATG TTTAT CATTTTTCTCAC        TTTTTTTATTTAAAT
    BA3275   1  48 372 3013623 .. 3013633 +  -2.6  -3.69483   GTCCTGGTTTTAAAG                 TATT CAT AATA                 TGTTTTAAATCAACT
    paiB-1   3  80 119 3004432 .. 3004468 +  -9.8  -3.41195   CATTTAATTAAAAAA    GAATCTATTTTGAA AACAGATGA TTCAAAATAGATTC    TTACGTTTTAGTATT
    BA3258   4  62 119 2999688 .. 2999700 +  -6.3  -3.53012   TATATCAGCGATTTT                TCGAT TAT ATCGA                TTTACCGACAAAAAA
    BA3254   5 100  34 2995666 .. 2995689 + -13.9  -3.11709   AAACAATTATACAAA          GGCCAACCG CATGTA CGGTTGGCC           CTTTCCTTTATATTA
    BA3235   3 100 141 2980172 .. 2980189 +  -9.9  -4.81083   AGTATATAACAAAAA             GCATTGG ATAC CCAATGC              TTTTTCATACTTACG
    BA3230   4 100 252 2976244 .. 2976269 + -14.1  -2.72581   ACGATCAAAATAAAC         CCCCAGAAATC CAAA GGTTTCTGGGG          CTTCATTATATATTT
    BA3225   5  84 103 2971935 .. 2971972 +  -3.5  -5.84381   TTCAATAGGAAAAAA   CCAAATATTTTGAAAGA AAAC TCGATCAAAATGCTTGG    TTTTTTTGTTGCTAG
    BA3209   5  80 -15 2956435 .. 2956457 +  -5.7  -5.00339   CCCTATGAAACAAAA           TGACTTATT CTCTT GATAAGTCA           TTTTTAATTATTAGT
    BA3205   4 100  37 2951803 .. 2951823 + -15.5  -3.54424   TCCAAAAAAGAAAAA            GGGAGTGGA TTA TCCACTCCC            TTTAACCACCTACCC
    BA3194   5  53 295 2942118 .. 2942130 +  -2.7  -4.13767   TATTGTTTCAATATC                TATGC AAT GTATA                TTTTCAAATACAAAC
    BA3188   9  91  47 2936551 .. 2936574 + -11.8  -3.41978   CATGATACAAAAAAA          GAGCCAATTC ACAT GAGTTGGCTC           TTCCTTACCTTATAA
    BA3185   7  71  25 2933914 .. 2933949 +  -9.1   -2.5166   TAGTCAAAATAAAAA    CCCCAATCTCTCCAT ATTAAA ATTGAGAAATTGGGG     CTAATTTATTTCATC
    BA3177   1  40 229 2924239 .. 2924252 +  -2.3  -2.72463   TCTATTTTTTCTACA               GTTGC TAAC GCATC                TACTTCCCCATAAAT
    BA3168   5  60 422 2916338 .. 2916349 +  -4.4  -3.99062   AATGCTGTTTCTGAA                GACA CACC TGTC                 TTTGTGCTACATCTT
    BA3160   5  74   1 2907873 .. 2907891 +  -3.2  -5.39905   CAAAAAAACAAGTAA             ACATTATA ACT TATAATGC             TTTTTCTTATTTCAT
    BA3139   2  75  81 2885387 .. 2885435 +    -5  -5.03314   ATTGCTACAAGCAGC GAATTT-ACTACTTTAAAGTTAA GTGT TTAACCTTGAAGTACTTAAATTC TTTTTTCCAGATAAA
    BA3134   9 100 120 2881788 .. 2881806 +  -7.4  -5.85011   ATTGTAAACAAAAAA             GAGGGG CTTGTCC CCCCTC             TTTTTTTAATTTTTC
    BA3128   9 100   5 2876943 .. 2876956 +  -8.1  -6.01725   CTAAAAAATAAAAAA               GTGGC CAAT GCCAC                TTTTTTATTTTTGTT
    BA3124   5  67 435 2874653 .. 2874663 +  -6.8   -3.6579   TTAGCAAACATTGCA                 GGTG CAT CACC                 TTCTTCAGCTAAGTT
    BA3118   5  71 240 2869919 .. 2869950 +  -8.2  -3.22209   GAATAAAAAGTGAAA      GGCAGAAACGTTGAT TTA AT-AACGTTTCTACC      TATTCAATTTCATGT
    BA3109   8 100  77 2860047 .. 2860082 +   -15  -3.51721   ACTTAATAAAAATAA    CAAAAGAAGCCTTC CTTTTACA GAAGGCTTCTTTTG     TTATAGCTTTATCTT
    BA3104   2  89 136 2856511 .. 2856541 + -11.2  -3.57971   TCCTGCACATAAAAA       GCACGCGTTCGATT ACT AATCAAACACGTGC       TTTCAAAATAACTAT
    BA3088   4 100  25 2843652 .. 2843669 +  -9.9  -5.13521   TACCCAAATAAAAAA             CTGAGGT GGAT ACCTCAG              TTTTTTCGATAATTT
    BA3065   3  87  66 2824349 .. 2824382 + -10.5  -3.57883   ATTCAATTACAAAAA     CGATCATTT-TGTAGG GAA CCCACAGAAATGATCG     TTTAAAAAATCTTAT
    BA3050   4  93  98 2811465 .. 2811490 +  -6.1  -5.52023   TTCACATACGAAAAA         CACCTTGTTTC TTTA GTAACAAGGCG          TTTTTTCTTAATACT
    BA3042   9 100   8 2807345 .. 2807363 + -10.3  -4.74453   CTTATTAAAGTAAAA             GAGGTGC AATTC GCACCTC             TTTTTGCATGTGTTG
    BA3030   3  91  13 2795849 .. 2795874 +  -7.7  -5.24129   TGAGAATATAAAAAA         CGTCATTTTCA ATCT TTAAAATGACG          TTTTTTATGGCGAAA
    BA3022   4 100  63 2786573 .. 2786589 +  -9.5  -5.22039   TAACAAAATAAAAAA              GATGGTT TGT AACCATC              TTTTTTACCTTTACA
    BA3012   6 100  15 2778129 .. 2778160 + -11.8  -5.65927   ATAATGTCATTACTA      TCCCTTGTAGAAAA AATT TTTTCTATAGGGGA       TTTTTTCTTTAAATA
    BA3003   2 100   4 2772240 .. 2772263 + -11.1  -5.08088   GAAAGCGAATAAAAA          GAGTCCTTC ATACGA GAAGGACTC           TTTTTATTGCACATT
    BA3003   2 100 426 2772662 .. 2772690 + -14.7  -5.68438   GTTAAAACAAAAATA        GAGATACAGCAGA ACT TCCGCTGTATCTC        TTTTTTATTTAATAA
    BA2998   5 100  19 2766832 .. 2766863 + -12.4  -4.59069   TCTGCTTATATAAAA      GACCGCACATGG CTTTTACT TCATGTGCGGTC       TTTTATCCTTCTAAT
      proC   7 100  60 2762579 .. 2762608 + -11.6  -5.13016   CACTACAGGATAAAA       GGCTAAACTCGA ATATAC TTGAGTTTAGCC        TTTTTCATTTTAATT
    BA2991   6 100  14 2758589 .. 2758621 + -10.8  -5.46706   AAATAATTTTTAAAA      TAAAAGACACCCAA ACGAA TTGAGTGTCTTTTA      TTTTTATTTTCGAAT
    BA2982   3  78  61 2751309 .. 2751329 +  -6.9   -4.4784   TTACTATAAGGAAAA            GCCCATA CATAACA TATGGGC            TTTCTTTGACATTTC
       mqo   8 100  15 2742894 .. 2742912 + -10.3   -5.5112   ATGAAGAAATAAAAA             CGTCCGA ATATA TCGGACG             TTTTTTGTTACTAAA
    BA2966   8 100  -7 2735443 .. 2735479 +   -14  -2.90232   ATGATGTTATGGTAC    GAAAATAAGACCGACA GAATA TGTCAGTCTTATTTTC    ATTATGTTATATTCT
    BA2961   3  82 142 2733427 .. 2733447 + -11.2  -2.66098   CTTCTAAATAAAAAA            CTGCCTCT TATTT AGAGGCAG            TCACTTTCAAATCTT
    BA2946   6 100  27 2711097 .. 2711120 + -12.6  -4.56802   TATTTACAAACAAAA          GACACTATTC ATAT GAATAGTGTC           TTTTGCTATTTATTT
    BA2931   4 100  15 2701272 .. 2701303 + -13.2  -4.17789   AAAACGCTATATGAA      CAAAGAGCTCATCA AAAA TGATAAGCTCTTTG       TTTCATTTATCCTTC
    BA2917   6 100 428 2690771 .. 2690793 +  -8.4  -6.02919   AGTTTACGATGAAAA           CCCGCAAGTG ATT TACTTGCGAG           TTTTTTTATTTCTCA
    BA2901   4  90  -4 2682862 .. 2682877 +    -9  -4.62069   CTACGAATAAAAAAA              GCTGAC TTTT GTCAGC               TTTTTGAAATGCGGA
    BA2882   1  95  31 2671090 .. 2671129 +  -5.9  -5.89921   TTACACCCCAAAAAA  GGATGTCAC-ATAGTC ATCGATTTC GACTTTTGTGACATCC  TTTTTTTATTATCCT
    BA2876   4 100  24 2664158 .. 2664181 +   -11  -4.87893   CGTACATACGAAAAA          GCTCCCTTCC AATT GGAAAGGAGC           TTTTTCATTACACTT
    BA2863   2  40   6 2654420 .. 2654475 +    -2  -2.73829   AAGCACATAATTGAC TAGAAAAAAAGAGATCTCGTAAGCTTA TTT TTAGAAGCCGAGGTCTC-TTTTTTCTA CTATTATTTCGGTAA
    BA2863   2  40 118 2654532 .. 2654554 +  -2.8  -2.59876   TATAGGAACTCGAGA           CTAATAAAAT ATT GTTTTAATAG           CCTTTTCTATAATAC
    BA2859   7 100  22 2649831 .. 2649860 + -13.1  -2.98607   CCCCTTTTCAAAATA       TAAAGAGCTTACT ATAC GGTAAGCTCTTTA        TACTATTTATTTCAC
    BA2855   4  95  48 2647346 .. 2647368 +  -5.6  -6.04953   ATTCCAATAAAAAAA           CAATCCGTTT TAA AAACGAGTTG           TTTTTTTATTTCTGT
    BA2845   3 100   6 2639246 .. 2639266 +  -9.7  -4.84017   TCTATACTAAAAAAA            GGAACAGCT TAT AGCCGTTCC            TTTTTCTCCACACTT
    BA2837   2  45 443 2634600 .. 2634611 +    -3  -3.05463   AAGCCTGGCGGGAGA                TTGT TAGG ACAA                 TTACATCAAGAGCCT
    BA2824   4 100  -2 2619851 .. 2619874 + -12.6  -4.50193   ACGAATAAACAGTTA          TAAGGATAGC GAAT GCTATCCTTA           TTTTAATTCATTGAT
    BA2821   7  88  16 2617335 .. 2617351 +  -6.6  -5.31855   CCTTATAAAATGAAA              GAGTAC TTAAC GTACTC              TTTTTATTATTAATA
    BA2815   2 100  10 2611093 .. 2611115 + -10.7  -5.52347   CTATAGAAGCAAAAA           GAGTAAGGA ATTAA TCCTTACTC           TTTTTTACTTTTATT
    BA2804   3 100   8 2602523 .. 2602546 +   -11    -5.252   TTGAATAGTAAAAAA          GAGCCCTCCA AAAC TGGACGGCTC           TTTTTTGTACAAATG
    BA2792   5  83   8 2594794 .. 2594832 + -10.7  -3.05964   TATCATAATAAAAAA  GGCAGTATATGAA-AC-TA CTT TATGTATTCATATACTGCC  CTGTTTTATTTATAG
    BA2787   6 100   6 2591838 .. 2591870 + -13.6  -3.08046   AAAAGATTAATAAAA      CAGGCTAGAGAATA TACTT TACTCTCTAGCCTG      CTTTCTGCTATTTTT
    BA2779   5 100   7 2585855 .. 2585886 + -14.8  -4.38203   AATGTTTAAATTGAA      TAAGAAACCATTTA GCAG TAAATGGTTTCTTA       TTTATTAGTTATCTC
    BA2772   4  74  34 2578896 .. 2578928 +  -6.4   -4.3953   CCGTAAAAATTCAAA      CCACTATTCTCTTA TTCAT TTAGAAAATAGTGG      TTTATTATAATTCCA
    BA2766   4  90   4 2575491 .. 2575512 +    -8  -4.76892   GTATCTAAATAAAAA           GGCCAGTC TTAAAT GACTGGTC            TTTTTACATTCATGT
    BA2756   8 100 -22 2569483 .. 2569508 +   -12  -4.31085   CTTCAAACAGTAAAA         GCGTTACTCA CGGAAT TGAGTAACGC          TTTTACCTTAATATA
    BA2749   3 100   9 2563432 .. 2563460 + -11.1  -5.38958   TAGATAAAATAAAAA        CCTCACAGTTTAT AAC GTAAACAGTGAGG        TTTTTATTTCTAAAT
    BA2741   4 100   4 2557497 .. 2557528 + -14.7  -5.02439   CAATATAAATAAAAA      GAAGAGGTTTTCT ATAGAC AGAAAACCTCTTC       TTTTTATAGTTATAT
    secY-2   5  95  10 2550364 .. 2550389 +  -9.1  -4.94972   AATTAAGTAAAAAAA         CACAGTTGG TTATTTTT CCAACTGTG          TTTTTAATTCTACTG
    BA2722  10  89  19 2529136 .. 2529174 +  -7.5  -5.06505   TACAGAGTAGGTGAA   CGGGACGATATTTAGGT CATAC ATCTAGGTAATGTCCCG   TTTTTATGTGTAATT
    BA2711   7 100  44 2521499 .. 2521527 + -15.5  -4.14345   ACATAAAAAAGATTA        GGACCGTACATAT CTA ATATGTATGGTCC        TTTCGTTTGCTATTG
    BA2704   3 100  15 2517520 .. 2517545 +  -9.1  -5.87996   ATTCTAAATAAAAAA         CAATCCCAGTA TATG TACTAGGATTG          TTTTTTTATTGCTTA
    BA2698   6  95 100 2513354 .. 2513380 +  -8.8   -5.1471   AAAATAACATAAAAA         GGTAAAGCGTAT TTT AAATGCTTTACC         TTTCTTTTTTGTAAT
    BA2691   4 100  30 2507555 .. 2507592 +  -8.8  -5.72254   TCGCAATCATATCAA   TACAATTCGTTTAA AATGAACACA TTAAACGAATTGTA    TTTTTTATTATTTAA
    BA2664   2  77  15 2485083 .. 2485104 +  -8.7  -3.63018   AATAATATTGAAATA           GCGCAGGAT CATT ATCCTGCAC            TTATCTATCGTAATT
    BA2643   9 100  73 2462983 .. 2462998 +    -9  -5.82036   GAAACAAATAAAAAA              GGAGCA TAAT TGCTCC               TTTTTTATTTGTTAT
    BA2590   4  95 139 2413405 .. 2413428 +  -8.9  -5.09762   TCAAAATCCCCAAAA          GGGCACTTG CGGAAA CAAGTGCTC           TTTTATTTATTAAGG
    BA2558   7  88  11 2381350 .. 2381374 +  -9.3  -4.18674   TATAAATTTAGAAAA          CGGCTTGCACT GTA AATGCAAGCTG          TTCTTTATATATAAG
    BA2543   3 100  44 2368579 .. 2368604 + -13.5   -3.8691   ATTTAAGTAAAATAA         TAAATCGCCTT TAAA AAGGCGATTTA          TATTTGTTATATTTT
    BA2530   6  82 392 2355234 .. 2355253 +  -9.4  -3.66378   TGAATTCGGTCAAAG            TCCATCTT TCGT AAGATGGA             TTTAAATAACGTCTC
    BA2517   3  74 361 2342083 .. 2342099 +  -8.7   -3.2946   GGCATCCGATGGGAC              GCGAGCA ATC TGTTCGC              TTACTAGCTTTTCTT
      pepD   5 100  18 2320587 .. 2320612 + -13.5  -5.37043   TTCATAAAATGAAGA         GTAGCCTATAA AATT TTATAGGCTAC          TTTTTTGTATAGAGT
      pepD   5 100 468 2321037 .. 2321066 + -15.9  -4.18697   GCAAATAACCAAAAA       GCTCCTCTATCTT ATAT AAGGTAGAGGAGC        TTTTAAAATGATTTT
    BA2492   8 100 -23 2317587 .. 2317632 + -15.1  -3.68727   AAGTATATAAAAGAG GGGAATGTAAAAGAGAATG CGTAAAAA CATTCTCTTTTACATTACC TCTTTATGATTTGTT
      tdcB   7  80   3 2298192 .. 2298238 +  -9.8  -3.52113   TGAAGTGGAATAGTT TTATGAAAAAGGAGCTAA GTGAAATTATA TTAGCTCCTTTTTCATTA TGTTTGTGCGGGAGT
    BA2454   3 100   5 2285497 .. 2285516 + -10.8  -5.69068   TAAAAATATAAAAAA            CGCATTTC TTCA GAAATGCG             TTTTTTATATTTTTA
    BA2432   3 100  73 2263996 .. 2264011 +    -9  -5.52384   CGGGAAAATAAAAAA              GAGAGC TAAT GCTCTC               TTTTTTTAGTGGCAC
    BA2428   3  66 177 2262501 .. 2262515 +  -6.4  -3.87815   AAACTAACTACACTA               GTAGGA CCT TCCTGC               TTTGTAAGAGTAAGA
    BA2420   6 100 271 2256935 .. 2256960 +  -7.7  -5.38549   GTTATATATTAAAAA         GGTTGTTAACCG TGC TGGT-AACAACC         TTTTTATTGTTTGAA
    BA2399   4  93  40 2238715 .. 2238740 +  -9.2  -4.88228   TAAACTATATAAAAA         GAGTATTGAA AGTTAA TTCAATACTC          TTTTTAATATTAAGT
    BA2379   5 100  13 2218525 .. 2218559 + -17.4  -3.84585   TAATATAGTTTGTAA     GAAGGAGAGACTTTCA TTG TAAAAGTCTCTCCTTC     TATTTTATCCTGCAT
    BA2360   6 100 283 2197691 .. 2197714 + -11.1  -5.61881   GTAATAAAATAAAAA          CAAGCTCTC AATACC GAGAGCTTG           TTTTTATTTTTACGA
    mmsA-1   6 100  33 2190243 .. 2190274 + -14.6  -4.04023   AATCAATTATTAAAT      GAAAACCACCACTA TTAA TTGTGGTGGTTTTC       TTCTTGTTAATTGCT
    BA2322   2  46 215 2163457 .. 2163472 +  -3.2  -3.30507   TTAACAACTACTGGC              TCCTCG CTTG CGATGA               TGTCTTTGAATTCCT
    BA2316   3 100   8 2159999 .. 2160016 +  -7.7  -5.97575   AACAATAACAAAAAA             CGACTGT AAAA ACGGTCG              TTTTTTTTATGACTT
    BA2309   7  86 -14 2153526 .. 2153547 +  -7.4  -4.77896   ACGTTCATTAAAAAA           GAACCTAT GTCATA ATAGGTTC            TTTTTCCATTGGTTC
    BA2267   6  95  68 2113268 .. 2113296 +    -9  -5.16133   AGACGGTATAAAAAA        GATGATCTCTGT ATTCA ATAGGGATCATC        TTTTTATATTCTACT
    BA2233   9 100   5 2084774 .. 2084796 + -16.4  -3.91465   ATATGAAATAGAAAA           GGTAGGTGTG ATT CACACCTACC           TATTATTTTTTACCA
    BA2217   5  82   7 2071672 .. 2071698 +  -8.8  -4.04319   TTAAAATGAAGAAAA         GGGTGCTTCT CTTAATA AGAAGCATCC         TTTCTAAATTTCTGG
    BA2159   5  87   6 2013637 .. 2013671 + -10.8  -3.37466   TGTGCGTTAATTTAA     CGAAAAGGGCCCCTTA TTA TAGGCGGTCTTTTTCG     TGTTGTATGTAACAT
   spoVS-1   5  93  54 2012106 .. 2012129 +    -9  -4.91977   ATAAAGTAATAAAAA          GACCACTCTCA TTT TGA-AGTGGTC          TTTTGTATTTTCGTA
    BA2140   0 NONE
      bsaA   4 100  26 1975493 .. 1975524 + -14.7  -4.94058   CACTTTATTAAAAAA      TGTCTCAAAGAAC TATTTT GTTCTTTGAGACA       TTTTATTTACATTCA
    BA2115   5 100   9 1972913 .. 1972934 +  -8.7   -5.4505   AAGATAAGTTAGAAA           GCTCATAGC TTTT GCTTTGAGC            TTTTTTATTGAAACA
    BA2111   9  82  21 1969764 .. 1969788 +   -10  -3.24289   TTGTTATGTGAAAAT          CCCCCCTCAA ATATA TTGAGGGGGA          TTACATATTTGAAGT
    BA2097   4  60 294 1960123 .. 1960146 +    -4  -4.32857   CATTTAAATAAATAT          CTATTAGATT TCTT AATGTAATAG           TTTCTATTTCAAGAG
     dal-2   4 100  -3 1947940 .. 1947958 +  -8.2  -6.20267   TATACTAAGAAAAAA             CTGAATCG TTA TGATTCAG             TTTTTTTATTTTTGA
    BA2065   1  50 -41 1936241 .. 1936257 +  -3.7  -3.53012   TTAAGTATTCCTAGA              GGAAAGT CTA ACTTTCA              TTTAGAGAAAAAACG
    BA2057   4  83 134 1929981 .. 1929994 +  -5.9  -5.31456   ACTCCTACTAGAAAA               GCGTC TTTT GGCGC                TTTTTTATGCATTAA
    BA2023   3  66 390 1903168 .. 1903190 +  -7.1   -3.1994   TTATTTAATAAAAAA          GCAGT-TAGC TTTC GCTAGACTGC           TTGCTCCCTAATGTA
    BA2015   7 100   9 1895965 .. 1895992 + -13.6   -4.6902   TAAGTAGTAAGAAAA        GGAGATGCATCA TATG TGATGTATCTCC         TTTTTAAAATTATAA
    BA2004   8 100 168 1886528 .. 1886559 + -13.2  -4.84539   ATAACATAATAAAAA      GCACTGTTTTAGCT AATG AACTAAAACAGTGC       TTTTCTCTTTGATTG
    BA1991   4 100   2 1874598 .. 1874630 + -16.7  -5.40474   TACGCAGGAAGTAAA      TAAGCTTAGTAATAT ATA ATATTACTAAGCTTA      TTTTTTTGAAAGCGT
    BA1913   6 100  21 1801269 .. 1801292 + -10.4  -5.19251   TAAGTAATATTGAAA          GGTCTCATTG AAAA TAATGAGACC           TTTTTATTAATATTA
    BA1898   3 100  16 1782307 .. 1782333 +  -9.6  -5.05601   ATATAATTTTAAAAA         GGTAAGTTCA CATGAGT TGAACTTACC         TTTTTATATGTACTA
    BA1865   6 100  10 1749674 .. 1749701 + -18.6  -4.14422   AGATAGGTATTTTTA        GGCTGTGGAGAA AGAC TTCTCCACAGCC         TGTTTTTGTGTCTGA
    BA1845   5  85   4 1728688 .. 1728719 +  -5.1  -5.54403   TTTCAAAGATAAAAA      CGCATCGCACTTT GAAAAG AGAGCACGATGCG       TTTTTATTATTTTTT
      asnA   5 100   8 1693466 .. 1693498 + -12.9  -5.60864   TATTTTAATAGAAGA      GAGAGAATAGCTTAA ATA TAGAGCTATTCTCTC      TTTTTTTACTGTGTA
    BA1804   6 100   9 1691523 .. 1691552 +   -13  -4.94972   GATCTAATAAAAAAA       GCTATGCCTTCA AATATA TGAGGGCATAGC        TTTTTCGTTGTAATA
    BA1785   4 100   7 1670542 .. 1670561 + -13.6  -4.76802   ATTATATGAGAAAAA            CCTTCCGC AATT GCGGAAGG             TTTCTTATTTTTCGA
    BA1757   5 100  20 1647491 .. 1647524 + -17.7  -5.33405   ATATATTAGTAAAAA     GAGAGCTGGCTAC-AT AAA ATCGTAGCCAGCTCTC     TTTTTATTTCGTAGA
    BA1746   4 100   9 1638516 .. 1638537 + -10.9  -6.20267   TGAATAGATAAGTAA           GGAAGCAGC TTTA GTTGCTTCC            TTTTTTTATTTTTAG
    BA1726   3  62 375 1622267 .. 1622283 +  -6.7  -3.05997   AATCAGTAAGAGTAA              TGTAAAT GTC ATTTACA              TCTCCTTTATAAGAG
    BA1664   3 100  -4 1574905 .. 1574947 + -11.7  -5.14563   TTTTAATTCGAGTTA TATAAAA-AGGTCGTCAC TTTACATT GTGACGACCTCTTTTATA TTTTTTCGTAAAAGA
    BA1648   4 100  14 1560541 .. 1560556 +  -7.5  -5.39755   AAGTGAAAATAAAAA              GCGGC AAAATA GCCGC               TTTTTTATCGTTATC
    BA1627   7 100   6 1543933 .. 1543956 +   -14  -5.27399   GTTGTCATGAAAAAA          CATCCAGAGA AAAT TCTCTGGATG           TTTTTTAGTGTCTTG
    BA1627   7 100 362 1544289 .. 1544314 + -13.4  -3.42364   CAAAGGAATAACAAA         GGAGGTTACC AAGTAA GGTAACCTCC          TATTATATGTTGGAT
    BA1621   5  81   7 1540023 .. 1540036 +  -2.3  -6.09196   CAAGCGTAACTTCAC               GCAGC CTGC GCTTC                TTTTTTTGTTTTGGA
      pbuX   2 100  12 1499711 .. 1499736 + -14.9  -5.40873   GTAAAATTGATAAAA         GGTTCAAATCG TATG CGATTTGAACC          TTTTATTTTTGTATT
    BA1571   1 100 -18 1480804 .. 1480835 + -11.1  -5.80817   AATGATAACAAAAAA      GAAGTCCTGTTCTC GTTAA GAGAA-AGGACTTC      TTTTTTTGTATTAAG
    BA1479   9 100  11 1398856 .. 1398896 + -15.6  -2.87132   AGTGATAATAAACAA  GAAAGGCACTGTACAAAC AGGGG GAATGTACAGTGCCTTTC  TATATGAAAAAGAGG
    BA1474   8 100   7 1394712 .. 1394735 + -11.1  -5.36441   TTTTGGTAAAAGAAA          GAGGCGAAT AAAGAA ATTCGCCTC           TTTTTTGTATGAAAA
    BA1469   6 100   5 1389534 .. 1389550 +  -9.5   -5.7946   TTCTTCATTAAAAAA              GATGTCA ATA TGACATC              TTTTTTTATTAAACC
    BA1434   4 100   4 1357326 .. 1357351 +   -12  -5.77734   GTTACAAAATAAAAA         GAAACCTTCC AGTTCC GGAAGGTTTC          TTTTTATTTTTCTTT
    BA1412   4 100 317 1338033 .. 1338059 + -18.2  -4.43669   GGTGAATATAAAAAA         GAGGACTCCTTT TCA AAAGGAGTCCTC         TTTCATTTTTTAAGT
      uppP   7 100   9 1330675 .. 1330690 + -10.4  -6.11229   TATGTAATAAAAAAA              CTGCCG GGTT CGGCAG               TTTTTTTATTTTACT
    BA1398   3  65 169 1328020 .. 1328031 +  -4.4  -4.40963   CTGCATACCCTTTTT                CTGT TTTC ACAG                 TTCTTTTTGAACGAT
    BA1385   4 100 -13 1318592 .. 1318616 + -11.5   -4.5287   ATGTATATAGAAAAA          GACCACTTGAA TAA TTCAAGCGGTC          TTTTCATTAGTTTGC
    BA1378   6 100   8 1314103 .. 1314121 + -13.2  -5.05505   ATAGATAAGTAAAAA             GTAGCTCC TTA GGAGCTAC             TTTTTAATTTGTAAT
    BA1348   2 100  14 1290989 .. 1291019 + -16.3  -5.38497   AAGATGAAAAGGAAA       GGGAGCTATTTGC TATAT GCAAATGGCTCCC       TTTTTTAGTTTGAGT
    BA1320   3 100   4 1267039 .. 1267059 + -12.7  -4.51363   GTTGGGAGCTAAAAA            CTCCAAAGT AAA ACTTTGGAG            TTTTAATGTTTCATA
    BA1305   8 100   5 1253445 .. 1253469 + -15.9  -4.46493   ATGAAACATAAAAAA          GAGTCTTCTCA TTA TGAGAAGACTC          TTTTAATCTATTTAC
    BA1290   6 100   9 1239370 .. 1239384 +  -8.5  -5.93809   AAAATAATAAAAAAA               GCGGG TATCC CCCGC               TTTTTTTTATAAAGA
    BA1280   4  89  71 1232129 .. 1232146 +  -7.7  -5.01422   AAGAAATTAACAGAA             GCAGGGA GAAA TCCTTGC              TTTATTTTTGTATAG
    BA1265   1 100   9 1217542 .. 1217562 +   -14  -3.52652   AATCTAGTAAAAAAA            GCACGCCG ATGAG CGGCGTGC            TTCTAATTACGTAAA
    BA1244   7 100  -3 1199993 .. 1200024 + -16.8  -3.90286   ACACATTGAAATAAA      GTAAAAGAGTGGCT ACGA GGCCACTCTTTTAC       TTTGGGTTTGTCATA
    BA1236   4 100  46 1193088 .. 1193114 + -14.6  -4.75372   TATACATATAAAAAA         GCGGTATTTCTG TAT TAGAAATACCGC         TTTTTACTAGCTAAT
      ppnK   5  70 -32 1174958 .. 1174972 +  -6.4  -4.16842   TTTCCGTTCTGGAAA               CGAGTT CGT GACTCG               TTTGTTGCAGATAAA
    pepF-1   5 100   7 1170433 .. 1170452 + -13.6  -5.31519   GAGAAGTAACAAAAA            GACGAGGG ATTT CCCTCGTC             TTTTTGTTTACATGT
    BA1187   7 100   5 1151146 .. 1151159 +  -9.5  -5.46129   AGGTAAATTAAAAAA               CCGCC GATT GGCGG                TTTTTTAATTTGTTG
    BA1171   6 100   2 1139766 .. 1139785 + -12.2  -5.22312   TTCGAAAAGATTAAA            GAGGACCA AAGT TGGTCCTC             TTTTTTAATGTAAAT
    BA1168   6 100   5 1137653 .. 1137684 + -13.2  -5.41359   TGAAAGATTAAAAAA      GCACAACCTTATCT GAAA AAATAAGGTTGTGC       TTTTTTAATTTCCTT
    BA1152   4 100 390 1123510 .. 1123538 + -16.2  -3.27158   TACTAAAAAAAGAAA        GAGTCTGTCCTA ACGTG TAGGACAGACTC        TCTATTATTACGATA
    BA1143   7 100  14 1119690 .. 1119708 + -11.8  -5.46629   AAAATAAAAGAAAAA             GTAGGAGA TAT TCTCCTAC             TTTTTTTACGCTGTT
    BA1117   3 100   8 1092595 .. 1092619 + -12.9   -2.9652   AGCTTTAGTTGCAGT          GACGGGGTGTT GGA AGCACCTCGTC          TACTTCATTTTATGC
    BA1111   4 100   4 1089133 .. 1089159 +   -11  -4.62783   GTTTCAGATTAAAAA         GTAGAGCATC ACTCCTA GATGCTCTAC         TTTTTCACATCACTG
    BA1044   1  40 -40 1032135 .. 1032158 +  -2.4  -2.71011   AAGGTTTATTCAAAC          CGCTTATGAA TGAA TTCTTAAGCA           TGATTGCGAAAAAGT
    BA1038   4 100  14 1026724 .. 1026747 + -11.8  -4.76233   AAGGGGCGAAGTAAA          GAGGGTATGCC GAG GGC-TACCCTC          TTTATTATTTTGTTC
    BA1002   2  55  44  994999 ..  995035 +    -6  -2.65046   TGATGCAAAAATAAA    GGGCAGTACATATT TTGATGACT ACTATGTACTGTCC    CGTTTATTCTTTTTG
    BA0994   5 100   4  988693 ..  988725 + -15.1   -5.0095   AATGCGAAATAAAAA      GCGTATGAAATCC AAATAGA GGATTTCATACGC      TTTTATTGTATTTTT
    BA0983   5 100 428  982449 ..  982472 + -12.5  -5.07567   TGTAATAAAGATAAA          GCTCGCCTA CGGAAA TAGGCGAGC           TTTTTTAACATATAA
    BA0967   5 100  -9  971402 ..  971435 + -11.2  -5.85011   CTTCAACCAAAAAAA     CTCTAACTAAATCG CCATGA CGAATTAGTTAGAG      TTTTTTTGGTTTTTA
    BA0962   8  95  53  966417 ..  966442 + -10.6  -4.49311   TTCAATTTGCAAAAA         GCCTTTAACT TGTTAT AGTTAAAGGC          TTTTATCATCATAAT
    BA0953   4  81 390  958827 ..  958837 +    -4  -5.52023   CACACTCCCATCTGC                 TAGT ATT ACTA                 TTTTTTATTACTAAT
    BA0949  11 100 254  955250 ..  955267 +  -6.9  -5.73339   ATATTATTTTTTGAG             CGCCCCA GTAA TGGGGCC              TTTTTTTATAATTGT
    BA0944   3 100  15  952837 ..  952861 + -11.6  -4.37711   AGGTTTATATAAAAA          GACATCTTTC AGAGG GAAAGATGTC          TTTTACATTTCCTCC
    BA0919   3  91  61  930650 ..  930672 +  -7.1  -5.22312   ATCATGAGTAAAAAA           GCTTATGTA TAACC TGCATAAGC           TTTTTTAATGTCCAT
       eag   7 100  25  902527 ..  902550 + -13.2  -5.14563   AGATAAAGTGAAAAA          TCAGTGGGGA TTCA TCCCCGCTGA           TTTTTTAATAGAAAG
       eag   7 100  63  902565 ..  902594 + -18.1  -5.47159   ATTTTTTAATAGAAA       GAAGGCTCTTGTA CATG TACAAGAGCCTTC        TTTTTATTTCTTAAA
    BA0880   8 100  19  889679 ..  889719 + -11.3  -4.96848   TTACATAAAGAAAAA  GCCTGTCCAAAGAGGTG TGATGAC CATCTTTTTGAACAGGC  TTTTTGTATGAAAAA
    BA0871   7 100  10  880769 ..  880807 + -15.6  -5.95539   AACTAATATGTTTTA   TAAAAGGCATAAGAGAAA TAT TATCTCTTATGCCTTTTG   TTTTTTTATTTAAGC
      alsD   4 100   4  875324 ..  875344 + -15.5  -5.13343   GGTGCAGAGTAAAAA            GAGAAGCCG ATT CGGCTTCTC            TTTTATTTTGGGTTA
    BA0863   5 100   9  871244 ..  871265 +  -9.5  -6.04419   AGTGTAATGAGAGAA           GACG-CCCTA GTA TAGGGGCGTC           TTTTTTTGTTATTTT
    BA0859   5 100   9  866925 ..  866950 + -12.7  -5.71295   CGTGTAAATAGAAAA         CTTCCACCTTA TGAA TGAGGTGGAAG          TTTTTGTTTTTGTAT
    BA0840   8 100   6  849221 ..  849253 + -15.1  -2.74605   GATTGGATAAAACTA      TATGAAAAGCGATGC TGA GAATCGCTTTTCATA      TGAATTTTAAAACGG
    BA0840   8 100 440  849655 ..  849692 + -21.7  -2.82491   TCATACAAATAAAAA   GGTTAATCAAAGTAGCT AAAT AGCTACTTTGATTAACC    TCTAATAACTATCTC
    BA0800   1 100 -14  817153 ..  817175 +  -9.2  -5.72616   CATACGCATAAAGAA           TCACTAGGAT CAT AACCTAGTGA           TTTTTTTGTGTGAAT
    BA0795   4 100  13  811279 ..  811301 + -14.2  -4.91511   TAGGGGAGTATAGGA           GGCTGTCCAA ATT TTGGGCAGCC           TTTTTATCATAAAGT
    BA0795   4 100 233  811499 ..  811523 + -12.9  -4.83615   GAAGGAGCGCAAAAA          GAGTCAGCCTC AAT GAGACTGACTC          TTTTTATACGAACTA
    BA0784   3  90   6  801171 ..  801192 + -10.2  -3.98159   TATGAAATGAAAAGA           GAGACGCT TACATT AGCGTCTC            TTTCCTATTATAATG
    BA0781   5 100   3  798040 ..  798064 + -10.8  -4.99043   GATATCGAAATAAAA         GGATGGTGCTG CTTG CAGC-CCATCC          TTTTATTTATGCCCA
    BA0751   4 100   3  774208 ..  774227 + -10.8  -4.28375   GAGGGGAATGTAAAA            GCATACGA TTAC TCGTATGC             TTTTACATCTGTTAA
    BA0721   2 100  27  750128 ..  750151 + -11.1  -5.84381   TATATAAATAAAAAA          GGATCTCAC ATAAAC GTGAGATCC           TTTTTTTGTTAGTAA
    BA0696   9 100   3  716484 ..  716523 + -13.9  -3.23165   AAGTGAAGATTGAAA  TATAAGAAGAGCTTTCC TGTTGC GGAGAGCTTTTCTTATA   TCCTTTTATATAGTA
    BA0691   4 100   7  710994 ..  711015 + -10.2  -5.05712   GAGAAGTAGAAAGAA           GGCAATCC ATATCC GGATTGCC            TTTTTCATTATTTCT
    BA0682   7 100   5  701191 ..  701222 + -11.7  -4.62475   TATACGCATAAAAAA      GCGAGTCATCCTA GTGTAA TAGAATGACTCGC       TTTTGATTTGTAAGT
    BA0655   4 100  62  672427 ..  672459 + -12.2  -5.05301   ATTATAAATAAAAAA      TAGCTCTTAGCAGT AAGTA AATGCTAAGAGCTA      TTTTTATGATTATTT
    BA0649   7 100   9  666424 ..  666446 + -12.8  -4.57482   AAAATGATAAAGAAA           CACGACTACT GAT GGTAGTCGTG           TTTCTTTATAGATGG
      treC   4 100   3  649973 ..  649999 + -15.3  -5.07652   ATATACGAAATAAAA         GGTTGTATGCC TGCGT GGCATACAACC         TTTTATTTTAAGACA
    BA0622   5 100  14  636829 ..  636848 +   -10  -5.48063   GATTAAAAGAAAAAA            CAGGAGCG TTGT TGCTCCTG             TTTTTTCTATTCAAT
      sspH   5 100 -37  627314 ..  627335 + -14.5  -3.53224   CTAATCCTGGAGAAA           GCGTTCACG TTCA CGTGAACGC            TTTAGAGGAGAAGTA
      sspH   5 100   8  627359 ..  627382 + -11.1  -5.55695   AGAAGTAATAGAAAA          GACGCTTCT AAAATC AGAAGCGTC           TTTTTTGTATTATTC
    BA0603   5 100  -6  617079 ..  617097 + -10.3  -5.75538   ATTGCAAAAGAAAAA             GGCGTGA TTTAC TCACGCC             TTTTTCTTTTTTGAA
    BA0586   7 100  10  596421 ..  596448 + -12.8  -5.71638   TTATAATATATAAAA        GCTCATTGCTCC TTAA GAAGCAATGAGC         TTTTTTTGATTATTA
    BA0582   5 100   6  593072 ..  593092 +  -6.9  -5.74288   AAGAAAGTAAAAAAA            CATCCTC CAAACAT GAGGATG            TTTTTTATTATTTAT
    BA0579   2 100  10  589693 ..  589713 + -15.5   -5.0538   TATTAATAGCTAAAA            GCAGTGCCT AAA AGGCACTGC            TTTTTTGAGATAAGA
    BA0528   5 100 -16  519763 ..  519788 +   -12  -5.54885   AACATATAACAGAAA         CAGCTCCTTT AGCGTA AAAGGAGCTG          TTTTTTATTCGTCTT
    BA0517  11  90 328  513349 ..  513365 + -12.3  -3.00017   ATTGTGCCGTTAGGT              CGCTTCG AAG CGAAGCG              TGATTTCGCTTTCGG
    BA0511  11 100 260  508490 ..  508511 + -11.7  -5.35459   ATCCACATAAAAAAA           GGTTCCTTA TTTA TAAGGAACC            TTTTTTCTACTCTAT
    BA0511  11 100 317  508547 ..  508592 + -16.6  -2.85124   AGAAAAAATATGTAA TGAGAATGAATAATTAGGGG GGAGAA CTTCTAATTATTCATTCTCA CTTTAAATACTTTTC
    BA0496   2  95   3  492425 ..  492440 +    -9  -5.08169   GAAAAAACATTAAAA              GCACCT ACAT AGGTGC               TTTTTTACCGTATAT
    BA0485   4 100  34  484017 ..  484032 + -10.4  -5.45652   TAAACAAAAATAAGA              GCCGTC AAAT GACGGC               TTTTTTATTGCAAAT
    BA0426   5 100  17  447343 ..  447381 +  -6.2  -5.77632   GGGGTTTCAATGAAA  TTGTTGATG-GGTTTGA CCACAT TCTGACCACATCAACAA   TTTTTTTATGATTTT
    BA0415   2  88  -9  437436 ..  437448 +  -6.2  -5.47218   TTACATAAAGAAAAA                CCGC GAGTA GCGG                TTTTTTTAGCTGAAG
    BA0404   4 100   8  423482 ..  423507 + -16.3   -4.5852   AAGGATAAATGAAAA         GGCAATGAGGA TTAA TCCTCATTGCC          TTTTAGTTTCGCTTC
    BA0392   2  79   5  410862 ..  410877 +  -4.7  -5.19328   GTTATAGATAAAAAA              GATCC CCTAGA GGATC               TTTTTCTTATAGCGT
    BA0366   4 100  27  377974 ..  377993 + -12.2  -5.18726   TGTTACAGTGAAAAA            GCAAGCCA TCTC TGGCTTGC             TTTTTCTTATAAAGA
    BA0363   2  81 -11  373282 ..  373303 +  -2.9  -5.86976   GAAGTATACAAAAAA           GAGCACGAG TAAA TTTGTGCCC            TTTTTTATTTTGTAG
      fucA   4 100   9  360041 ..  360067 + -15.3  -4.48743   GCAGTAGAATAAAAA         CACCCTCAAGA AAAGA TCTTGAGGGTG         TTTCTTTACGCTTTT
    BA0343   5 100   5  354316 ..  354335 + -13.6  -5.52986   TAGGATTATAAAAAA            GCAGGTGC CAAG GCACCTGC             TTTTTTTACTCACGT
    BA0337   4 100 159  347522 ..  347545 + -11.1  -5.88565   GAAGAGAAAGCAAAA          GGAGATGTC ATAGCA GACATCTCC           TTTTTTTGTTGTAGC
    BA0328   3 100   3  336896 ..  336921 + -14.1  -4.78029   ATCTGCATCATAAAA         GGCTATCTTCC ACTG GGGAGATAGCC          TTTTACTTTTATTAA
    BA0314   3 100 143  323528 ..  323547 + -12.2  -5.28176   TTAAGTAGAGTAATG            GACCAGGA GTTT TCCTGGTC             TTTTTTATGAATGAA
      purD   8 100  11  308512 ..  308533 + -14.5  -4.92363   GTTAATATGTAAAAA           TCCCGCTGA TTCC TCAGCGGGA            TTTTTATGCATCTTT
    BA0281   2  44 182  280298 ..  280309 +  -3.6   -2.6063   TTCGAAATTGAAAGG                CGGC TTCG GCTG                 TCACTTATGGATGGA
    BA0272   1  81  30  266521 ..  266544 +  -4.6  -5.44837   GGTATATGATAAAAA          GGCTTATTTT AAAA GGGATAAGCC           TTTTTATATTTTTTT
    BA0263   5 100  -2  257173 ..  257204 + -16.1   -4.4634   AAGAATTATCCACAA      TAAAACGCAGAGG AAGCGA CCTCTGCGTTTTA       TTATTGTTTTTTCTT
    BA0205   6 100 154  203758 ..  203782 + -15.1  -5.07275   GGGACAAACTAAAAA          GCTGCTTGTCT ATA AGACGAGCAGC          TTTTTCTATATATAA
    BA0199   2 100  22  199838 ..  199863 + -13.3  -3.80461   ATTAGAATTAAAAAA         CCCCTGAAGCA TATG TGCCTCAGGGG          TTTACTAATAGATTA
    BA0193   3  95   9  193244 ..  193263 +  -8.6  -5.08088   AGCATAAAATAAAAA            GGTATCCT CGGT GGGATACC             TTTTTATTAGCACTT
    BA0166   3  93  20  169667 ..  169684 +    -7  -5.42164   GGAGTAAACAAAAAA             GAGCCT ATACGC AGGCTC              TTTTTCTTATTTATA
    BA0013   5 100  14   22434 ..   22451 + -12.7  -5.79595   AATTTAGTAGAAAAA             CCCGTGC GTAT GCACGGG              TTTTTTATTTTACAA

SUMMARY

902 putative operon ends contain 4212 possible terminators.
Percent operon ends hit by terminators of confidence >= x:
	x	#>=x	hits>=x	%hits>=x
	100	909	667	625	69 %
	99	909	667	625	69
	98	909	667	625	69
	97	909	667	625	69
	96	909	667	625	69
	95	959	695	650	72
	94	959	695	650	72
	93	998	722	670	74
	92	998	722	670	74
	91	1026	739	683	76
	90	1065	760	695	77
	89	1089	772	705	78
	88	1116	783	712	79
	87	1139	795	720	80
	86	1152	800	723	80
	85	1187	820	736	82
	84	1198	825	739	82
	83	1219	837	747	83
	82	1240	850	758	84
	81	1255	861	766	85
	80	1276	875	774	86
	79	1305	893	784	87
	78	1323	902	790	88
	77	1349	920	796	88
	76	1363	925	798	88
	75	1377	935	804	89
	74	1417	957	811	90
	73	1429	964	812	90
	72	1454	985	815	90
	71	1480	1005	820	91
	70	1501	1018	825	91
	69	1539	1036	828	92
	68	1555	1049	831	92
	67	1581	1065	834	92
	66	1617	1097	838	93
	65	1654	1127	844	94
	64	1689	1152	848	94
	63	1705	1164	848	94
	62	1782	1225	853	95
	61	1831	1260	853	95
	60	1899	1315	857	95
	59	1943	1352	859	95
	58	2017	1407	862	96
	57	2064	1443	863	96
	56	2172	1525	869	96
	55	2225	1567	870	96
	54	2308	1635	872	97
	53	2378	1694	874	97
	52	2507	1799	875	97
	51	2594	1872	876	97
	50	2747	1995	878	97
	49	2806	2046	879	97
	48	3010	2208	886	98
	47	3082	2263	888	98
	46	3343	2468	890	99
	45	3462	2564	891	99
	44	3647	2707	893	99
	43	3781	2817	895	99
	42	3976	2961	896	99
	41	4010	2991	897	99
	40	4192	3139	900	100
	39	4212	3156	900	100
	38	4212	3156	900	100
	37	4212	3156	900	100
	36	4212	3156	900	100
	35	4212	3156	900	100
	34	4212	3156	900	100
	33	4212	3156	900	100
	32	4212	3156	900	100
	31	4212	3156	900	100
	30	4212	3156	900	100
	29	4212	3156	900	100
	28	4212	3156	900	100
	27	4212	3156	900	100
	26	4212	3156	900	100
	25	4212	3156	900	100
	24	4212	3156	900	100
	23	4212	3156	900	100
	22	4212	3156	900	100
	21	4212	3156	900	100
	20	4212	3156	900	100
	19	4212	3156	900	100
	18	4212	3156	900	100
	17	4212	3156	900	100
	16	4212	3156	900	100
	15	4212	3156	900	100
	14	4212	3156	900	100
	13	4212	3156	900	100
	12	4212	3156	900	100
	11	4212	3156	900	100
	10	4212	3156	900	100
	9	4212	3156	900	100
	8	4212	3156	900	100
	7	4212	3156	900	100
	6	4212	3156	900	100
	5	4212	3156	900	100
	4	4212	3156	900	100
	3	4212	3156	900	100
	2	4212	3156	900	100
	1	4212	3156	900	100
	0	4212	3156	900	100
