# Supplementary material for: Rapid, accurate, computational discovery of Rho-independent transcription terminators illuminates their relationship to DNA uptake
Source: Genome Biol. 2007 Feb 21;8(2):R22. doi: 10.1186/gb-2007-8-2-r22 (PMC1852404; doi:10.1186/gb-2007-8-2-r22)
Supplement: Additional data file 2 — As described in the text, the entire robust tail-to-tail region is searched; if the region is less than 500 nt, then the 500 nt downstream of the stop codon is searched (stopping if a gene start is encountered). In the case of ties, all terminators with the high score are output. [file gb-2007-8-2-r22-S2.zip › Bacillus_anthracis_str_Sterne.ttperf]

   BAS0009   6 100   6   14329 ..   14348 - -10.8  -4.93547   CCAAGCAACTAAAAA            CACAAGTC TTTT GACTTGTG             TTTTTTTATTTCCCA
   BAS0017   3 100   5   22435 ..   22452 - -12.7  -4.92783   AATTTAGTAGAAAAA             CCCGTGC GTAT GCACGGG              TTTTTTATTTTACAA
   BAS0036   5 100  -2   40801 ..   40826 - -13.5    -5.252   CATGTCGATAAAAAA         TAAGCTTCTCA TAAT TGAGAAGCTTA          TTTTGCTGTTTCGAT
   BAS0148   4 100  13  142584 ..  142625 - -17.7  -5.26119   TGCGCAAAAATAAAA TAATAATGAGTGGACGATA CATA TATTGTCCACTCATTATTA  GTGTTATTATTTTTA
   BAS0169   3 100  35  169668 ..  169685 -  -7.7  -5.68438   GGAGTAAACAAAAAA             GAGCCTA TACG CAGGCTC              TTTTTCTTATTTATA
   BAS0185   6 100  -2  185178 ..  185199 - -11.7  -5.42514   GCAGAAACGAAAAAA           TAACCTTGC CTGT GCAAGGTTA            TTTTTTCTTCTTGCC
   BAS0191   9 100   2  191120 ..  191141 - -13.1  -4.89966   ATATGTAAAAATAAA           GAAGTAGGC AACC GCCTACTTC            TTTATTTTATTTCTC
   BAS0195   4 100  17  193245 ..  193264 -  -7.9  -5.56263   AGCATAAAATAAAAA            GGTATCC TCGGTG GGATACC             TTTTTATTAGCACTT
   BAS0213   1  43  83  212162 ..  212182 -  -2.5  -3.01497   TTATTTGAAAGGATA            GAAGTGTTA TTT TAGCCCTTC            TTATTATAGAGAAAT
   BAS0224   2  57 271  225306 ..  225316 -  -2.6  -4.24002   CGTTAAATGTCAAAA                 TAAA GAA TTTA                 GATATTTCTAATTCT
   BAS0235   4  81 -22  237451 ..  237494 - -10.7  -2.92171   CAGATGTGGAAATTA TCGATGGTGC-GAGCT--TTTA TAT TAAATGAGCTCTGCACCATCGA GTTTTTTTATTAATA
   BAS0248   4 100 421  254003 ..  254028 - -13.5  -4.37092   AGCTTGTGGATAAAA         CCCATATTATC TGTT GATAATATGGG          TTTTATTGTGTATAT
   BAS0248   4 100  19  254393 ..  254430 -  -7.9  -5.50723   GTACTAAAAGAAAAA   GATGTCGCAT-AGTCAAA AAT CCTGACTTATGAGACATC   TTCCTTATTTAAATA
   BAS0259   6  84 111  271595 ..  271611 - -10.9  -3.11178   CAAGCAAGCTTAAGA              CGAGTCA GAA TGACTCG              TCTTTTTTGTATGCT
   BAS0287   2 100   4  308525 ..  308546 - -14.5  -4.74706   GTTAATATGTAAAAA           TCCCGCTGA TTCC TCAGCGGGA            TTTTTATGCATCTTT
   BAS0296   7 100 171  319612 ..  319641 - -10.9  -5.14965   ATTTGCATTAAAAAA       CACTTACCATATA TTAC TATTTGGTAAGTG        GAACTAGCTAAAACC
   BAS0300   8  71   7  323543 ..  323558 -    -9  -2.59458   AAGTAGAGTAATGGA              CCAGGA GTTT TCCTGG               TCTTTTTTATGAATG
   BAS0314   6 100  12  336909 ..  336934 - -11.9   -4.4648   ATCTGCATCATAAAA         GGCTATCTTCC ACTG GGGAGATAGCC          TTTTACTTTTATTAA
   BAS0323   4 100  18  347535 ..  347558 - -11.1  -4.67563   GAAGAGAAAGCAAAA          GGAGATGTC ATAGCA GACATCTCC           TTTTTTTGTTGTAGC
   BAS0329   4 100  21  354329 ..  354348 - -13.6  -5.32882   TAGGATTATAAAAAA            GCAGGTGC CAAG GCACCTGC             TTTTTTTACTCACGT
   BAS0334   4 100   6  360054 ..  360080 - -15.3  -5.22006   GCAGTAGAATAAAAA         CACCCTCAAGA AAAGA TCTTGAGGGTG         TTTCTTTACGCTTTT
   BAS0346   6  77  19  370269 ..  370292 -  -8.2  -3.95724   ATAAAAAATATAGAA          GCAAAGGTCA ATGA TGATCTTTGC           TTTTTTTGTATCATT
   BAS0349   4  71   5  373295 ..  373316 -  -2.2  -5.42131   GAAGTATACAAAAAA           GAGCACGA GTAAAT TTGTGCCC            TTTTTTATTTTGTAG
   BAS0361   2 100   8  391478 ..  391503 - -13.4  -4.70583   TTCACTAACATAAAA         GGTTCCTACC GATAGA GGTAGGAACC          TTTTTGTTTAATCAA
   BAS0364   6  79   8  395669 ..  395699 -  -4.8  -5.14563   CGTTTGATTAAAAAA       GCACAAACCC TTTAAATTTGT AGGTTTGTGC       TTTTTCTTTAAAACA
   BAS0371   9 100 429  404183 ..  404208 - -14.9  -5.12172   TATGAATAAAGAAAA         GGCATTAGCTT GTAT AAGCTAATGCC          TTTTCTTTGTGATTA
   BAS0379   1  84   7  410875 ..  410890 -  -5.4   -5.4251   GTTATAGATAAAAAA              GATCCC CTAG AGGATC               TTTTTCTTATAGCGT
   BAS0383   7 100  53  415839 ..  415875 - -14.6  -4.36411   TAGGAAGGATGAAAA    GGACTTTGGGCTGCAT AATAA ATGCAATCCAAAGTCC    TTTTTAGTTTTACAA
   BAS0391   6 100   3  423525 ..  423550 - -16.3  -4.64383   AAGGATAAATGAAAA         GGCAATGAGGA TTAA TCCTCATTGCC          TTTTAGTTTCGCTTC
   BAS0396   2  40 145  428489 ..  428515 -  -2.2  -2.69386   AAAGAAGAGAAGTCA         TTTCAGGAGCAA CAT TTGCTACTGTAG         GATGGATTGTGGTAT
   BAS0396   2  40 -18  428661 ..  428678 -    -2  -2.71791   ACTTGGCGGCGAAAT             TAATGG TTTACT CCATCA              TTATAGGACGGGTGA
   BAS0402   5 100  10  433628 ..  433651 -  -9.7  -5.73563   ATTAAAGTAAAAAAA          CCAAGCAAA TTTCAG TTTGCTTGG           TTTTTTATGTTAAAT
   BAS0408   6 100   6  440872 ..  440891 - -12.2  -4.93316   CAATAACATGAAAAA            CGTCAGCT TATA AGCTGACG             TTTTTTTATAATGTA
   BAS0415   4  56   6  447386 ..  447424 -    -4  -3.90112   GGGGTTTCAATGAAA  TTGTTGATG-GGTTTGA CCACAT TCTGACCACATCAACAA   TTTTTTTATGATTTT
   BAS0461  11  89   5  484060 ..  484075 - -10.4  -3.95352   TAAACAAAAATAAGA              GCCGTC AAAT GACGGC               TTTTTTATTGCAAAT
   BAS0468   5  80  59  490714 ..  490739 -  -9.1  -3.58522   ATTAGTATGTTGAAA         TCGTACAGGTA TGTA TACTTGTACGA          TTTTTTAGTGAACTA
   BAS0484  11 100 341  508502 ..  508527 - -12.1   -3.9398   GCACAATTCCATAAA         TTATGTGGATA ACGT TATCCACATAA          AAAAAGGTTCCTTAT
   BAS0484  11 100 314  508533 ..  508554 - -11.7  -5.72616   ATCCACATAAAAAAA           GGTTCCTTA TTTA TAAGGAACC            TTTTTTCTACTCTAT
   BAS0490   4 100   6  513877 ..  513890 -  -8.1  -5.66989   GAAACATTAAAAAAA               GCGAC TTAA GTCGC                TTTTTTTAATGTGGA
   BAS0497   6 100   5  519806 ..  519831 -   -12  -4.33674   AACATATAACAGAAA         CAGCTCCTTT AGCGTA AAAGGAGCTG          TTTTTTATTCGTCTT
   BAS0506   5 100 154  531549 ..  531582 -   -14  -4.46254   GTAATATATAATAAA     GAAAGAGGCTGACG GATTTA CGTCAGTCTCTTTC      TTTGAATTACGTTAG
   BAS0506   5 100  53  531658 ..  531683 - -13.5  -4.85822   AGGATAAATATAAAA         GGTGATTTCTT AACC AAGAAATCACC          TTTTAATGTTTAGCT
   BAS0522   6 100  64  556512 ..  556547 - -16.5  -5.27399   TAATAGAGTAAAAAA    CCCATTCATATGAAA ATGATA TTTCATATGAATGGG     TTTTATTCATTTACT
   BAS0530   3 100  11  568389 ..  568414 -  -7.6  -5.55769   CTTCATAATAAAAAA         CAGTAGAGGA TATATG TCCGCTACTG          TTTTTTTATTTTATA
   BAS0549   3 100 266  589736 ..  589756 - -15.5  -4.29325   TATTAATAGCTAAAA            GCAGTGCCT AAA AGGCACTGC            TTTTTTGAGATAAGA
   BAS0565   6 100 176  610199 ..  610223 - -16.5  -4.92363   AAAGATTTATAAAAA          GAGAGGACGCA ACC CGCGTCCTCTC          TTTTTAGGTTATTCT
   BAS0568   3 100   2  615374 ..  615393 - -12.2  -4.87389   TACCTCAAAAATAAA            GAAGGAGC ATAG GCTCCTTC             TTTATTTTTTTCTCC
   BAS0571   7 100  37  617122 ..  617140 - -10.3  -5.46706   ATTGCAAAAGAAAAA             GGCGTGA TTTAC TCACGCC             TTTTTCTTTTTTGAA
   BAS0577   4 100   9  624327 ..  624348 - -14.5  -4.67234   ATGTAATGTGAAAAA           CACCGATCC ATTT GGATCGGTG            TTTTATTTTTAAAAG
   BAS0580   5 100  57  627357 ..  627378 - -14.5  -3.87869   CTAATCCTGGAGAAA           GCGTTCACG TTCA CGTGAACGC            TTTAGAGGAGAAGTA
   BAS0580   5 100  10  627402 ..  627425 - -11.8  -4.74767   AGAAGTAATAGAAAA          GACGCTTCTA AAAT CAGAAGCGTC           TTTTTTGTATTATTC
   BAS0585   3 100   5  633214 ..  633233 - -10.8  -5.42975   TGAGATAAAGAAAAA            GACGATGA GGAA TCATCGTC             TTTTTTATTTTCGGC
   BAS0590   7 100   7  636871 ..  636890 -  -9.3  -5.83211   GATTAAAAGAAAAAA            CAGGAGC GTTGTT GCTCCTG             TTTTTTCTATTCAAT
   BAS0596   5 100   5  644190 ..  644208 -  -9.6  -5.45652   ACTTCTAATAAAAAA             GAGAAGCC AGA AGCTTCTC             TTTTTTAATTCATTT
   BAS0600   5 100   3  650015 ..  650041 - -15.3  -4.98061   ATATACGAAATAAAA         GGTTGTATGCC TGCGT GGCATACAACC         TTTTATTTTAAGACA
   BAS0615   4 100 -17  664885 ..  664923 - -20.6  -2.62929   TAATAGAAACAAATC   GACGAAAAAAGCTGCTTA TAT TTAGCAGCTTTTTTCGTC   TTCATACATATGTAA
   BAS0623   3 100  10  672499 ..  672531 - -12.2  -5.73978   ATTATAAATAAAAAA      TAGCTCTTAGCAGT AAGTA AATGCTAAGAGCTA      TTTTTATGATTATTT
   BAS0640   3 100 -15  691860 ..  691888 -  -9.8  -5.88471   TATCATTAAAAAAAA       GACAATGAT-GGA ATTA TCCTATCATTGTC        TTTTTTACTTTGTCT
   BAS0647   6 100 -11  699543 ..  699566 -  -9.7  -5.55664   CGATTATGAAAAAAA          GCTGACAAA GTATTA TTTGTCAGC           TTTTTTTAGTATGAT
   BAS0655   4 100   5  706063 ..  706082 - -12.2  -5.80003   CGAAGAAATAAAAAA            GATGAGGG AAAT CCCTCATC             TTTTTTAATCCATCC
   BAS0658   3 100   8  710890 ..  710911 - -10.9  -4.16837   GAGAAGTAGAAAGAA           GGCAATCCA TATC CGGATTGCC            TTTTTCATTATTTCT
   BAS0663   4  83  -4  716380 ..  716419 -  -9.5  -3.77489   AAGTGAAGATTGAAA  TATAAGAAGAGCTTTCC TGTTGC GGAGAGCTTTTCTTATA   TCCTTTTATATAGTA
   BAS0678   5 100  51  731215 ..  731238 - -12.6  -5.42259   TGATGTGCAAAAAAA          GAAACCTGAA TGAT TTCAGGTTTC           TTTCGTGCAAAGCAT
   BAS0685   4 100   9  737657 ..  737684 - -15.8  -4.99035   GTAGGTAGAGAAAAA        GCGTTATCTTCA TTCG TGAAGATAACGC         TTTTTCATTTAAATA
   BAS0689   5 100 179  750024 ..  750047 - -11.8  -5.76237   TATATAAATAAAAAA          GGATCTCACA TAAA CGTGAGATCC           TTTTTTTGTTAGTAA
   BAS0702   5  47 450  760255 ..  760272 -  -4.1  -2.92667   TCAATTTTGAAAGTA             GGGCT ACTCTCAA AGCCC              GAATCCGACAGCTAA
   BAS0702   5  47 233  760476 ..  760489 -  -3.9  -2.83343   AGATTTAGTAGCATA               TTAAC ATGA GTTAA                TTATTTTCACAGCAA
   BAS0707   4  64  -2  767332 ..  767356 -    -5  -4.21827   TCAAAGAGCTTAAAA         TAGAGCCGACC TTTT GGG-GGCTCTA          TTTTACTTTTTGTGT
   BAS0711   6 100   5  770518 ..  770544 - -18.2  -5.07652   TGTTGTAAAAGAAAA         GTAGAGCATCGA ATT TCGATGCTCTAC         TTTTTTAATGTGGTA
   BAS0716   4 100 -11  774104 ..  774123 - -10.8   -4.2803   GAGGGGAATGTAAAA            GCATACGA TTAC TCGTATGC             TTTTACATCTGTTAA
   BAS0733   3  79  21  789563 ..  789600 -  -7.2  -4.39426   TACATCTGTAGAAAA   CGAATCCATTTTGA AGAAGATGAA TCAAAGTGGATTCG    TTTTTTGTATGGGTT
   BAS0745   4 100   7  797936 ..  797960 - -10.8  -4.92385   GATATCGAAATAAAA         GGATGGTGCTG CTTG CAGC-CCATCC          TTTTATTTATGCCCA
   BAS0757   5 100  13  811395 ..  811419 - -15.1  -4.64598   GAAGGAGCGCAAAAA          GAGTCAGCCTC AAT GAGACTGACTC          TTTTTATACGAACTA
   BAS0765   1 100   7  819033 ..  819061 - -17.6  -5.46706   ATGTGAAAATAAAAA        GCAGCAAGCATG TATCT CATGCTTGCTGC        TTTTCTTTATTTTGT
   BAS0771   2  77 -11  822927 ..  822948 -  -4.4  -5.27335   CGCTTTAAAGAAAAA           GAGGTCAA TTTTAT TTGGCCTC            TTTTTCTGTTTTATT
   BAS0779   9 100   6  829598 ..  829623 - -15.5  -3.65604   AATAGTACAGAAAGA         TAGCTCGCCGC TAAA ACGGCGAGCTA          TTTTGTTATGCTTTT
   BAS0789   4 100   9  838923 ..  838945 -  -8.4  -5.82036   AGAATAAATAAAAAA           CATCGCCAAC TAA GATGACGATG           TTTTTTCATTAAGAA
   BAS0796   5 100   9  844294 ..  844313 - -12.2  -4.78572   TGCGAAGTAATAAAA            CCCCTTAC AACG GTAAGGGG             TTTTTGTTTTATAAA
   BAS0799   2  73  26  845961 ..  845983 -  -7.8  -3.65046   TTTGTATGTGAAGAA           GGTACTAC TAAGGAT GTAGTACC           TTCTCCTTTTATAAT
   BAS0808  10 100  12  857608 ..  857635 - -13.6  -4.99035   GCATGTATATAAAAA        GAAGCTGATCCA AAAT TAGATCAGCTTC         TACATATAAGATTAA
   BAS0815  10 100  17  865964 ..  865989 - -17.7  -3.53924   CAATAAATGAAGGAA         GGTCTCAAGGC ATAT GCCTTGAGACC          TTTTTGCCATATATA
   BAS0821   8  82   9  871139 ..  871160 -  -9.5  -3.60214   AGTGTAATGAGAGAA           GACG-CCCTA GTA TAGGGGCGTC           TTTTTTTGTTATTTT
   BAS0825   2 100  13  875219 ..  875239 - -15.5   -4.8048   GGTGCAGAGTAAAAA            GAGAAGCCG ATT CGGCTTCTC            TTTTATTTTGGGTTA
   BAS0830   3  52 474  881269 ..  881281 -  -3.4  -3.61398   CTGGCGGCGGAATAA                CATC TTTAT GATG                TTCATTATAGTAAGC
   BAS0833   2 100   4  886067 ..  886093 - -13.9   -5.4477   AAAGGGGCAAAAAAA         TAGAAAGTGGG GGATG CCCACTTTCTA         TTTTTATTTACGTGA
   BAS0837   3 100  43  889574 ..  889614 -  -9.1  -5.42975   TTACATAAAGAAAAA  GCCTGTCCAAAGAGGTG TGATGAC CATCTTTTTGAACAGGC  TTTTTGTATGAAAAA
   BAS0843   9 100  48  902422 ..  902445 -   -11  -4.85433   AGATAAAGTGAAAAA          TCAGTGGGGA TTCA TCCCCGCTGA           TTTTTTAATAGAAAG
   BAS0843   9 100   7  902463 ..  902486 -   -14  -4.21773   TTTTAATAGAAAGAA          GGCTCTTGTA CATG TACAAGAGCC           TTCTTTTTATTTCTT
   BAS0847   6 100   4  907959 ..  907986 -   -15  -4.06904   TGACTGAAGCAGAAA        GAAGCAGCATCC AAAT AGATGCTGCTTC         TTTCTATTCTATTTC
   BAS0868   4  60 452  930587 ..  930601 -  -2.9   -4.4017   TTAATGTCCATAAAA               TGAAA GAAAT TTTCA               TATCCAAATCTAAGA
   BAS0885   4 100 298  947879 ..  947898 - -12.2  -4.90917   AAATGTAATTAAAAA            TAGCCGAC TCTA GTCGGCTA             TTTTTATTAGGTTAA
   BAS0896   6 100 257  958403 ..  958430 -  -7.8   -5.4251   TTTATATAGAAAAAA        GCCTTTAGTCGT AATT ATGACTAAAGAC         TCCATTTCTCAAACT
   BAS0905   3  95  22  966312 ..  966337 - -10.6  -4.62471   TTCAATTTGCAAAAA         GCCTTTAACT TGTTAT AGTTAAAGGC          TTTTATCATCATAAT
   BAS0911   2  42 360  972138 ..  972164 -  -2.4  -2.91735   GTAATATTGCATATA         TATAGATTTATT TAT ATTTAATCTATA         TAGTTAAATTGTCTG
   BAS0911   2  42 153  972357 ..  972371 -  -2.9  -2.76815   AGTTTTTTCAAGAAT               CTATT GGATT AATAG               TTTTAATGATATTTT
   BAS0920   9 100 131  982344 ..  982367 - -13.2  -4.46072   TGTAATAAAGATAAA          GCTCGCCTAC GGAA ATAGGCGAGC           TTTTTTAACATATAA
   BAS0925   8 100 463  984289 ..  984329 - -15.8  -3.39439   ATAAAGAATAATACA  TGTTTATCAAGCTTTGGT TACAT ACCAAAGCTTGATAAATA  CAATATAAAACGAAT
   BAS0925   8 100  78  984689 ..  984714 -  -8.5  -5.46276   AATATACATAAAAAA         GCATCC-AATTA AAC TAATTTGGATGC         TTTTTTATGTAATCT
   BAS0925   8 100  27  984739 ..  984765 - -13.8  -3.26947   TAATCTGCATAGGAA         TAAGCGGGGG ATGAAGG CCCCCGCTTA         TTGAAATTACACTTT
   BAS0931   5 100   3  988588 ..  988620 - -15.1  -5.29846   AATGCGAAATAAAAA      GCGTATGAAATCC AAATAGA GGATTTCATACGC      TTTTATTGTATTTTT
   BAS0938   1  68  18  994894 ..  994930 -  -3.8  -4.89063   TGATGCAAAAATAAA    GGGCAGTACATATT TTGATGACT ACTATGTACTGTCC    CGTTTATTCTTTTTG
   BAS0962   5  87 164 1018718 .. 1018742 -  -8.6    -4.208   GCGTAAAATGAGAAA          CACCTGAAGG CGAGC CCTTTAGGTG          TTTTTTCTCTTGACT
   BAS0968   2 100  15 1022395 .. 1022429 -   -10  -5.05153   AGCTTAAAAAACAAA     CCACCTAGTCCCTATA TTT TTTAGGGTGTAGGTGG     TTTTATTTACACACT
   BAS0972   3 100 132 1026617 .. 1026640 - -11.8  -3.90856   AAGGGGCGAAGTAAA          GAGGGTATGCC GAG GGC-TACCCTC          TTTATTATTTTGTTC
   BAS0992   3  89 272 1043690 .. 1043714 -  -5.8  -5.27206   TAGAGATAATAAAAA          GGTATCCT TTAAGTACG AGGATACC          TTTTTACATGTATGA
   BAS0997   7 100 143 1047969 .. 1047996 - -11.4  -5.38054   TGGTACAAAGAAAAA        GGAAACACCG GCGTGTAA CGGTGTTTCC         TTTTTTGTGTGTCAT
   BAS1002  10 100  10 1054512 .. 1054534 -   -15  -4.48483   CACAATAAAGAGAAA           CGCCTTCAAT CAT ATTGAAGGCG           TTTTGTTACTTATTC
   BAS1005   4 100   7 1058957 .. 1058998 - -13.4  -3.92694   TAAAAGGATAGTAAA TAAACCTCTAATTTCC AAGATAGTAA GGAAATTAGAGGTTTA  TTATACTTAAAACGT
   BAS1012   4  64   6 1066697 .. 1066708 -  -7.2   -3.0003   AAATAATGAATTAGA                GGGG GGAT CCCC                 ACTGATTATGAGTTT
   BAS1029   5 100  14 1086006 .. 1086029 -  -8.8  -5.34555   TGAGATGATAAAAAA          GCGCACTCAA CAAT CTGGGTGCGC           TTTTTCATAACCGTT
   BAS1034   4 100  10 1089025 .. 1089051 -   -11   -4.8048   GTTTCAGATTAAAAA         GTAGAGCATC ACTCCTA GATGCTCTAC         TTTTTCACATCACTG
   BAS1039   3  95   0 1092832 .. 1092857 - -10.5  -4.57341   AACTCTCCCCAAAAA         GAAAAGACGCC ACAT AGCGCCTTTTC          TACGAACAAAACGGA
   BAS1053   7  79 143 1107466 .. 1107490 -  -8.5  -3.89235   ACGAAATAAAAGGAA          GGGGCACCTTT TGA AATGGTGTCCC          TTGTTATTTTTTGAA
   BAS1056   7 100 361 1109001 .. 1109018 - -11.3  -5.39721   TTATTATAGAAAAAA             GGATGGC TGCT GCCATCC              TTTTTTTGTTGTCAT
   BAS1056   7 100  -5 1109348 .. 1109384 - -19.7  -3.75024   TTTGAGGACGAAGAA    GAGTAAAAGGCCTTCCA AAA TGGAAGTCCTTTTACTC    TTCTTTTTCAACCTT
   BAS1063   1 100   6 1119582 .. 1119600 - -11.8  -5.70761   AAAATAAAAGAAAAA             GTAGGAGA TAT TCTCCTAC             TTTTTTTACGCTGTT
   BAS1078   5 100   6 1130754 .. 1130786 - -17.3  -5.59564   ACAAATGCAAAAAAA      GAGATGCAATCTACT ATC AATAGATTGCATCTC      TTTTTTTAGTTCACT
   BAS1081   6 100  10 1135479 .. 1135498 - -10.8  -5.61881   CGCTAAAAAGAAAAA            CATCCTCT GTGC AGAGGATG             TTTTTCTTTTTAGCG
      prsA   5 100 434 1137107 .. 1137147 - -13.6  -4.20106   AAAGTGGATGGAAAA  GAACTACCTTTTCTCTAA GTTTA TTAGAGGAAAGATAGTTC  TTTTTGCGTTCAGTA
      prsA   5 100   5 1137545 .. 1137576 - -15.4  -5.32699   TGAAAGATTAAAAAA      GCACAACCTTATCT GAAA AAATAAGGTTGTGC       TTTTTTAATTTCCTT
   BAS1091   4 100   6 1144423 .. 1144445 - -10.6  -5.95539   TGTGAAATAAAAAAA           GAGTTCGGAT AAA ATCCGGACTC           TTTTTTTAGTGCTGT
   BAS1099   9 100 262 1151038 .. 1151051 -  -9.5  -5.38497   AGGTAAATTAAAAAA               CCGCC GATT GGCGG                TTTTTTAATTTGTTG
   BAS1106   5 100 111 1159099 .. 1159130 -  -6.6  -5.66229   ATCAATAATAAAAAA      GGCCATTCTTCTAT TATT ACTGAAGAATGGCT       TTTTTCTACTATATA
   BAS1115   4 100 -11 1170953 .. 1170974 - -14.5  -5.27938   AGCCGTAAAGAAAAA           GACCTGGTG TTTA CACCAGGTC            TTTTTCTTTTGCTAT
   BAS1122   6 100   8 1175917 .. 1175954 - -15.3  -4.73448   AGACAGACTTAAAAA   GGGAACAAAATTCTT-AT GTA ATGAAGAATTTTGTTCCC   TTTTTTCTTAGCGGA
   BAS1141   2 100  29 1191830 .. 1191852 -   -15  -3.81137   TTTTAAATATGTAAA           GGTGGTAGAA ACC TTCTACCACC           CCAATAGTTTTTTAG
   BAS1144   5 100   7 1193156 .. 1193182 - -13.9   -5.4492   TATACATATAAAAAA         GCGGTATTTCT GTATT AGAAATACCGC         TTTTTACTAGCTAAT
   BAS1153   5 100  -3 1200061 .. 1200092 - -16.1  -4.48902   ACACATTGAAATAAA      GTAAAAGAGTGGC TACGAG GCCACTCTTTTAC       TTTGGGTTTGTCATA
   BAS1167   7 100 -16 1212318 .. 1212342 - -15.8  -3.86481   AATAATTGAGAAGAA          GAGGGCGTTC AAAAA GAACGCCCTC          CTCTTATTTTATAAA
   BAS1173   6 100   3 1217610 .. 1217630 -   -14  -5.54894   AATCTAGTAAAAAAA            GCACGCCG ATGAG CGGCGTGC            TTCTAATTACGTAAA
   BAS1187   3  91 346 1232415 .. 1232461 -  -7.5  -5.30616   TTATGGAAACAAAAA GAGGACTCCCCCTGAGCCAGCTA GTT TA-CTGACT-AGAAGTAGTCCTC TGTTAACTTGTGGTG
   BAS1195   7 100  53 1239439 .. 1239453 -  -8.5  -6.04419   AAAATAATAAAAAAA               GCGGG TATCC CCCGC               TTTTTTTTATAAAGA
   BAS1208   3 100  12 1253514 .. 1253538 - -15.9   -5.5762   ATGAAACATAAAAAA          GAGTCTTCTCA TTA TGAGAAGACTC          TTTTAATCTATTTAC
   BAS1222   4 100   3 1267108 .. 1267128 - -12.7  -4.65895   GTTGGGAGCTAAAAA            CTCCAAAGT AAA ACTTTGGAG            TTTTAATGTTTCATA
   BAS1234   4 100   5 1278018 .. 1278044 - -16.8  -3.81951   TTGGATAGTATGAAA         CCATTCTACCTA TGT TAGGTAGAATGG         TTTTTTAGTCGTTAA
   BAS1250   7 100  24 1291058 .. 1291088 - -14.1  -4.26292   AAGATGAAAAGGAAA       GGGAGCTATTTGC TATAT GCAAATGGCTCCC       TTTTTTAGTTTGAGT
   BAS1256   5 100  -4 1297408 .. 1297428 -  -9.8  -5.50925   AAGGAACAGAAAAAA            CGTGATGA GTATT TCATCACG            TTTTTTGTATGAGTG
   BAS1261   7 100  16 1301373 .. 1301395 - -13.6  -4.70921   TATAATAGAAAGAAA           GGATCTGTAT GTT ATACAGATCC           TTTCTTTCTATTATA
   BAS1277   5 100   4 1314172 .. 1314190 - -13.2   -4.9755   ATAGATAAGTAAAAA             GTAGCTCC TTA GGAGCTAC             TTTTTAATTTGTAAT
   BAS1282   4 100   4 1316519 .. 1316540 - -13.1  -5.02323   CTATTATAAATAAAA           GGAAAAGCG TAAT CGCTTTTCC            TTTTTAATTTGAACA
   BAS1292   9  87 245 1326154 .. 1326171 -  -9.9  -3.84266   ATATTGTACATTAAA             GGATGCA AATT TGCATCC              TTTTTTTGTTGTTGA
   BAS1295   5  90 418 1327963 .. 1327982 -  -5.7  -5.61596   AGCGGGATAAAAAAA            TCCCCCA GTTCTT TGAGGGA             TTCTAAAGATTTTCA
   BAS1326   2 100   4 1357395 .. 1357420 - -12.7  -5.54907   GTTACAAAATAAAAA         GAAACCTTCCA GTTC CGGAAGGTTTC          TTTTTATTTTTCTTT
   BAS1339   6 100 237 1371442 .. 1371459 - -11.3  -5.18726   TTTGCATAATAAAAA             GACGGAG AAAG CTCCGTC              TTTTTATTATGTGGT
   BAS1339   6 100   7 1371674 .. 1371689 -    -9  -5.63517   GGGGGAAATAAAAAA              CTCGGT ATGC ACCGAG               TTTTTTCTATAATCC
   BAS1350  10 100   6 1381166 .. 1381179 -  -8.1  -5.48054   ATCAAAAGTAAAAAA               CTCCC TTTT GGGAG                TTTTTTTAGGATGCT
   BAS1358   6 100 -12 1388681 .. 1388700 -  -9.3  -6.25242   ATAAGCAAAAAAAAA            CGAGGTG TTATTT CACCTCG             TTTTTTATTTGTTCT
   BAS1375   1 100  -6 1405711 .. 1405728 -  -8.5  -6.04324   TCAAAAAAGAAAAAA             CAGCTAA CTAT TTAGCTG              TTTTTTCTTTTTCCT
   BAS1390   7 100   7 1421667 .. 1421692 - -16.3  -5.11836   ATATCTAAAAGAAAA         CCGTCCCAAAA TTTA TTTTGGGACGG          CTTCTTTTACCAAAA
   BAS1406   2 100   5 1434106 .. 1434135 - -15.9  -5.26155   AGAGAAATATAAAAA       GAAGCTGTCGAAA TAAA CTTCGACAGCTTC        TTTTTTAATCGTGCA
   BAS1410   6 100  13 1439094 .. 1439121 - -12.2  -4.29325   GAGGAATATGTAAAA        GACGGTTTCG-TA CAA TATCGAAACCGTC        TTTTTGTATTCATTA
   BAS1440   7 100   7 1463987 .. 1464012 - -13.5  -5.49234   ATATGTAATAAAAAA         CTAGAAAAGCT AAAA AGCTTTTCTAG          TTATGTTTATGTATG
   BAS1448   5  88  77 1470840 .. 1470861 -  -8.8   -4.5287   CGAAATTAAGTAAAA           GAAGTTCC TCTTTT GGAACTTC            TTTTTTATTTCCATA
   BAS1458   5 100  11 1480881 .. 1480912 - -11.1  -5.59534   AATGATAACAAAAAA      GAAGTCCTGTTCTC GTTAA GAGAA-AGGACTTC      TTTTTTTGTATTAAG
   BAS1463   8  91   6 1486542 .. 1486561 - -12.2  -3.41234   GAGCAATGTAAGTAA            CAAGAGGG GGAA CCCTCTTG             TTTTTTTATGCTTCT
   BAS1473   8 100  33 1495302 .. 1495319 -  -8.5  -5.43514   AAAATAACTAAAAAA             CAGAAGA GAGT TCTTCTG              TTTTTTAGTTTAATG
   BAS1477   3 100  36 1499785 .. 1499810 - -14.9  -4.54477   GTAAAATTGATAAAA         GGTTCAAATCG TATG CGATTTGAACC          TTTTATTTTTGTATT
   BAS1484   5 100 149 1507655 .. 1507675 -  -9.8  -4.96848   GGGGCTATATAAAAA            CCTTACGT TTTAT ACGTAAGG            TTTTTTTGTTGCGTA
   BAS1502   2 100  13 1522966 .. 1523001 - -17.2  -4.90917   AAAGGTAATGAAAAA    GAGATTGTAATTTGGT TTCA ACCAAACTACAATCTC     TTTTTGTTTCATTTA
   BAS1511   2 100   5 1544010 .. 1544033 -   -14  -5.14563   GTTGTCATGAAAAAA          CATCCAGAGA AAAT TCTCTGGATG           TTTTTTAGTGTCTTG
   BAS1521   4 100 391 1551054 .. 1551076 - -16.4  -3.46081   TATTTAATGAATGAA           GCGAGCTGTA CTA TACAGCTCGC           TTTTGTTTATGATGT
   BAS1521   4 100  12 1551424 .. 1551455 -   -19   -5.8901   AGATAAAACAAAAAA      GGAGATTGCTATCT TATA AGATAGCAATCTCC       TTTTATTAAAATTAT
   BAS1525   3  78   5 1557067 .. 1557088 -  -5.9  -4.82756   ATATAATGAAGAAAA           TCCCCTT GAGCAAGT AAGGGGA            TTTTTTATTTTTTTA
   BAS1530   3 100  84 1560616 .. 1560631 -  -7.5  -5.49568   AAGTGAAAATAAAAA              GCGGC AAAATA GCCGC               TTTTTTATCGTTATC
   BAS1538   7 100   6 1566056 .. 1566080 - -11.6  -4.14945   TCAACAATAATGAAA          TAAGACACTC GTGCT GAGTGTCTTA          TTTCATTATTGCTTA
   BAS1547   4 100   5 1574988 .. 1575013 - -10.5  -4.99035   CGAGTTATATAAAAA         GGTCGTCAC TTTACATT GTGACGACC          TCTTTTATATTTTTT
   BAS1582  10 100 332 1606570 .. 1606614 - -25.5  -3.54984   AGGAATAAATATGAA CTACATCTCCAATTGTTAGAC ACA ATCTAACAATTGGAGATGTAG TTTTTTATGACTAAA
   BAS1582  10 100 218 1606699 .. 1606728 - -13.9  -3.54424   GGGTATTGCGTGAAA       CAGTTTGATTAAA AGCT TTTAATCAAACTG        TAGAATTGGTATAAA
   BAS1582  10 100  20 1606895 .. 1606926 - -20.4  -5.27335   TTCTCTAAAGAAAAA      GTCCTCAAATCGCT TAAA AGCGATTTGAGGAC       TTTTTTACAGGTTGC
   BAS1604   3 100 358 1621957 .. 1621996 - -18.2  -4.88407   TTATGGAACGAAAAA  GACTGTTATAAAGAGGTT TTTA ATCCTCTTTATAACAGTC   ACATCCCCGAAAGAA
   BAS1609   5 100   3 1626980 .. 1627002 - -13.5   -4.1721   ATTCATAGTGTAAAA           GGCTGTCGT GTATA ACGACAGCC           TTTTAACTTTTTTCT
   BAS1615   5 100  17 1633862 .. 1633884 - -11.4    -4.946   AGTAAATAGTAAAAA           GGAATCCATA TGC CATGGATTCC           TTTTTATATATGAGT
   BAS1621   3  76 -11 1638591 .. 1638612 -  -8.7  -3.54503   TGAATAGATAAGTAA           GGAAGCAGC TTTA GTTGCTTCC            TTTTTTTATTTTTAG
   BAS1628   3  95  10 1644979 .. 1645002 - -11.8  -3.65097   AAGAAATAAAAGAGA          GACCGCCTAA AACA TTAGGCAGTC           TTTTTTTCGTTAAGG
   BAS1638   9 100  52 1656834 .. 1656861 -  -8.5  -5.85737   AGAGTAATAAAAAAA        GCCGAGATTCT TTGTTT AGAATCTTGGC         TTTTTTAATATTTAT
   BAS1643   2 100  20 1660307 .. 1660332 -   -12  -4.77986   TTAAATATTGAAAAA         GTCCCTAAGT TATTTT ACTTAGGGAC          ATTTTTTGTAAAGGT
   BAS1650   1 100  16 1665222 .. 1665253 - -13.8  -5.28983   CCGAAAAGATAAAAA      TAGCCATGTACGGA GGAA TCCGCACGTGGCTA       TTTTTATTACATCTA
   BAS1655   2 100   5 1670610 .. 1670629 - -13.6  -4.95758   ATTATATGAGAAAAA            CCTTCCGC AATT GCGGAAGG             TTTCTTATTTTTCGA
   BAS1665   5  93  19 1680291 .. 1680311 - -11.2  -4.13945   AGGTTGATGGGAAAA            GGGTGTCT TTTAT AGACACCC            TTTTAAAATGAAAAA
   BAS1675   3  76  33 1694418 .. 1694447 -  -9.4  -3.03487   AAGCTCAAACAAGCA       TAACCACGTTCT AGAGTG AGGACGTGGTTA        AAAATATAGTAGTTT
   BAS1681   4  93  39 1700241 .. 1700259 -  -8.9  -4.81852   GGAGAAGTAAGAAAA             GCTTGGA GAGAT TCCAAGC             TTTTTACGTATAGGT
   BAS1686   7 100  -5 1705538 .. 1705568 - -16.4  -4.41348   GGTTTTGTAAATAAA       GAGTAAGCCCTAAT CAA ATTAGAGCTTACTC       TTCATTAAATACAAA
   BAS1691   4 100  15 1710113 .. 1710135 - -13.6  -2.59079   ACGAAATTGAAGTGA           GGTTCTAGTT ACT AACTAGAACC           TCTTTTTTATATGTT
   BAS1694   3 100   5 1713610 .. 1713643 - -19.9   -4.2528   TTGCAATTTAAGAAA     TAAGGCGATCCTAAA ATGT TTTAGGATCGCCTTA      TTTCTTATTCTGTAA
   BAS1700   2 100   6 1719183 .. 1719213 -   -12  -4.32951   ATGCGAAGTAAGAAA       GAAGGGATGTAACA ATG CGTTACATCTCTTC       TTTTTTTATTTAATT
   BAS1707   2  65 114 1726519 .. 1726530 -    -3  -4.85782   GGTTGGAAAAACAAA                TCAT GCAA ATGA                 CGGATAAAAGAAGAA
   BAS1711   4  91   7 1728756 .. 1728787 -  -7.3  -5.19879   TTTCAAAGATAAAAA      CGCATCGCACTTT GAAAAG AGAGCACGATGCG       TTTTTATTATTTTTT
   BAS1719   5  70 284 1738049 .. 1738100 -  -7.1  -3.68827   GAGTTAGCACCCAAA TAAAAAAGATAGATACAAGC GAGGAAATACAAT GCTTGT-TCTATCTTTTTTA TAGTTAAACTAGATA
   BAS1723   1 100   7 1742683 .. 1742707 - -15.9  -5.29385   AAGTGAATGAAAAAA          GGATGAAGCAA AGA TTGCTTCATCC          TTTTCTTTAAAATTG
   BAS1730   5  80  13 1749844 .. 1749873 -  -7.3  -4.60487   CACTAGTTTCAAAAA       TCCTTCACGTAAT AATG ATTATATGAAGGA        TTTGAATGTTTCTTA
   BAS1738   6 100 101 1758719 .. 1758748 - -10.1  -5.57729   AAAGAACATAAAAAA       GGGACATGAGTAA AAGC TTACTCATAGCCC        TTCTTTAATGTTTTA
   BAS1743   2 100   7 1762243 .. 1762271 - -13.3  -5.33026   TAATTCAAACAAAAA        GGGTATTCCAAAT TGA AATTGGAATACCC        TTTTTATTAACCCAC
   BAS1759   6 100  36 1780896 .. 1780927 - -10.2  -5.54403   AAAAAACAATAAAAA      GAGCTGGAATTTCT ATAT AGGAAATCCAGCTC       TTTTTATGTTTTATT
   BAS1766   6 100  10 1789837 .. 1789876 - -16.7   -4.2711   ATAAAAATAATGAAA  TCGATCCCCTCTAGTAT GATGAA ATAGTAGAGGGGATCGA   TTATAATTGCTAATG
   BAS1769   2 100   8 1794528 .. 1794544 -  -8.7  -5.55769   CTTGATAATAAAAAA              CGTCCCA AAG TAGGACG              TTTTTTATTATATAT
   BAS1776   5  83  86 1801336 .. 1801359 -  -9.7  -3.78902   TAAGTAATATTGAAA          GGTCTCATT GAAAAT AATGAGACC           TTTTTATTAATATTA
       ldh   1 100  17 1809402 .. 1809425 -  -9.7  -5.88476   AAAATAAACAAAAAA          GCAATCCAA AATAAA TTGGATTGC           TTTTTCACATATATG
   BAS1787   8 100  61 1813062 .. 1813098 - -29.7   -3.0297   ATTAAGATTAAAGTA    GCTGCCCACAAGTCGGT GAA ACCGACTTGTGGGCAGC    CTTTTTATTTCTTAT
   BAS1797   2  80   8 1822889 .. 1822916 -  -7.1  -4.58236   TATAAAATATGAAAA        TCCCTCTTTTA GATTCG TAAAGGAGGGA         TTTTTTATTAATTAA
   BAS1809   6  57  60 1834372 .. 1834393 -  -5.8  -3.04089   GGGCAATAATGAAAG           GCTCCGGT TGTAAT AACGGAGC            TTTTTTATGTTTTCT
   BAS1813   6  82  37 1839576 .. 1839601 -  -7.5  -4.67943   TTCGAATAGAGAAAA         GGCTTTCCAGG GAAA CTTGGGAAGCC          TTTTTATAGTTGAAT
   BAS1818   5 100  -2 1844237 .. 1844266 - -12.3  -4.25347   AATTATGAAGAGAAA       TAGTGTTAGGAGG GAAT CCTTCTAACACTA        TTTCTCTTTAAAAAT
   BAS1823   1 100   7 1848373 .. 1848405 -  -7.1  -5.39221   ACAATAATGAAAAAA     TAGGACTCCACGCA ATATTA TGTG-GGAGTCCTA      TTTTATTTACAAACT
   BAS1848   1  75  10 1873670 .. 1873706 -  -8.2  -3.69354   CTTCATAATTTGAAA    GAGAATTGCATGAT GTTTTCAGT AACATGCAATTCTC    TTTCGTTCACTAAGA
      nadE   3 100  16 1879025 .. 1879046 -  -7.4  -5.47159   CGTTAACATAAAAAA           GAAGCTAA ATGAGA TTAGCTTC            TTTTTTATGTTTTAT
   BAS1860   5 100   5 1883672 .. 1883693 - -10.3  -5.22794   ACAATTACTAAAAAA           CATCTCATA TTTT TATGAGATG            TTTTTTAGTATGGTT
   BAS1863   3 100 134 1886464 .. 1886481 -  -8.5  -5.61881   GCCCAAAAATAAAAA             TCCCTAT AAAG ATAGGGA              TTAATATATCGGCAT
   BAS1863   3 100 -11 1886595 .. 1886626 - -15.4  -5.31072   ATAACATAATAAAAA      GCACTGTTTTAGCT AATG AACTAAAACAGTGC       TTTTCTCTTTGATTG
   BAS1870   7 100  -2 1892538 .. 1892569 - -13.3  -3.18366   TTGTGAATGAATATA      TAAAAAGCATCCA ATAACA TGGATGCTTTTTA       TGTTTTTTGAAGTTG
   BAS1874   5 100  10 1896032 .. 1896059 - -11.4  -4.75219   TAAGTAGTAAGAAAA        GGAGATGCATCA TATG TGATGTATCTCC         TTTTTAAAATTATAA
   BAS1878   1  87  11 1899666 .. 1899691 -  -7.6  -4.87037   AATACATATGAAAAA         GAAGAGCTGT AAAGAA ACGGCTCTTC          TTTTTGTGTATTATG
   BAS1887   1  93  27 1908063 .. 1908082 -  -6.5  -5.68438   CTATTAAATAAAAAA            TACATCC TTATAG GGATGTA             TTTTTTATTAATGAT
   BAS1898   2 100  20 1918220 .. 1918234 -  -9.2  -5.77856   AATAAACGAAAAAAA               GGCCGC AAA ACGGCC               TTTTTTGTAGGGATA
   BAS1912   3  95   1 1929920 .. 1929939 -  -9.3  -5.14563   TTTCCTATTAAAAAA            CCATCCC GCAATT GGGATGG             TTAAAAGATGATATA
   BAS1919   5  48  57 1936253 .. 1936266 -  -3.9  -3.02186   ATATTGGACAAATGA               TTTAC ATCG GTAAA                ATGTTAAAAGAAAAT
   BAS1919   5  48  11 1936301 .. 1936312 -  -4.4  -2.73542   GGGAATGTTTAAGTA                TTCC TAGA GGAA                 AGTCTAACTTTCATT
   BAS1926   5 100  16 1941793 .. 1941810 - -11.3    -5.186   TAAAATATACAAAAA             GGACAGG AATT CCTGTCC              TTTTTGCTTTATTGA
   BAS1931   7  62 -14 1946200 .. 1946217 -  -7.1  -2.52543   ATGTCGTCTAACGTA             CCTTTAT TGAA ATAAAGG              TACGTTAGGATCTTT
   BAS1938   4 100   4 1953147 .. 1953179 - -17.9  -4.45151   AATAGTGAATGAAAA      TAGCTCCACGTAAGT ATA ACTTGCGTGGAGCTA      TTTTTATTTAGGGAA
   BAS1942   4  67  77 1956413 .. 1956433 -  -6.9  -3.61922   AATATTTAGCTGAAA            TAGGAGG GATGTAA CCTCCTA            TTTTTTTAAGAAGTA
   BAS1951   2  56  27 1960095 .. 1960111 -  -4.3  -3.76004   ATTTAATGAAAAAAG              CTGCCTA TTA CAGGCGG              TCATTTTGTAATATA
   BAS1957   6 100   6 1963943 .. 1963965 -   -15  -3.41693   TGTATCACGAATGAA           CACACCAAGT ATA ACTTGGTGTG           TTTTTTTAAAACGCT
   BAS1964   6  90   1 1969834 .. 1969858 - -12.2  -3.08046   TTGTTATGTGAAAAT          CCCCCCTCAA ATATA TTGAGGGGGA          TTACATATTTGAAGT
   BAS1968   4  82  28 1972983 .. 1973004 -  -8.7   -4.0174   AAGATAAGTTAGAAA           GCTCATAGC TTTT GCTTTGAGC            TTTTTTATTGAAACA
   BAS1984   4 100  -5 1990737 .. 1990763 - -10.3  -5.30189   CATAATATGAAAAAA         GATTAGCATCT AAATA AGACGCTAATC         GATACTACAAACAGA
   BAS1993   2  84  33 1999199 .. 1999228 -  -6.5  -5.24416   GAACTACAATAAAAA       GAACAAACGTCCC CTAA AAAACGTTTGTCC        AAAGGTAATTACTAT
   BAS2005   5  95  18 2012176 .. 2012199 -    -9  -5.25906   ATAAAGTAATAAAAA          GACCACTCTCA TTT TGA-AGTGGTC          TTTTGTATTTTCGTA
   BAS2014   4  53   3 2019326 .. 2019348 -  -4.2  -3.65046   GGTGCATCGCAATAA          GAGGGTCTA GTAACA TAG-CCCTC           TATCACTTTTGATTA
   BAS2029   4 100  72 2037895 .. 2037918 -   -11   -5.1485   GAATTAATATAAAAA          GTCGTGGCAT TGAT AAGCCACGAC           TTTTTAATTTGCTTT
   BAS2062   4  86   4 2071700 .. 2071726 -  -7.3  -4.89562   TTAAAATGAAGAAAA         GGGTGCTTCTC TTAAT AAGAAGCATCC         TTTCTAAATTTCTGG
   BAS2070   7 100   7 2078755 .. 2078793 - -14.8  -3.38535   TTAAATAATAATAGA   TTAAAAGAGGCGCTTTCA TTT TGAAGGCGTCTCTTTTAA   TTTGCATTATAGTTG
   BAS2080   7 100  10 2084802 .. 2084824 - -16.4  -4.83032   ATATGAAATAGAAAA           GGTAGGTGTG ATT CACACCTACC           TATTATTTTTTACCA
   BAS2087  11 100   8 2093217 .. 2093242 - -14.9  -5.57396   ATAAGTAATAAAAAA         GGTTTCAGCTT ATAT AAGCTGAAACC          TTTTTTATTATGCTG
   BAS2092   2 100 167 2096695 .. 2096720 - -13.5  -5.85737   AGAGTAATAAAAAAA         GCTACTTGAAA TTTA TTTCAAGTAGC          TTTTTTATGTGAATA
   BAS2105  10  79  36 2107121 .. 2107141 -  -8.3  -4.06004   AGTGAAGTAAAAAGA            GAGGCCTTT AAA AAAGGTCTC            TTTTTACGTTTAAAT
   BAS2113   2  46 295 2114089 .. 2114100 -    -3  -3.23047   CGTATAAACTTAAGA                GTAT TCCT ATAC                 ATGTTCCGAATAATA
   BAS2133   4 100   7 2133882 .. 2133906 - -14.5   -4.7254   ATCCTTCATGAAAAA          GACCCTTATTA TTT TAATAAGGGTC          TAAAAATTATAATCC
   BAS2136   3  82  57 2137755 .. 2137785 -  -4.8  -5.46657   TAGCGCAATAAAAAA       CGAGTAGGAAAT GTTTACG ATTCCATACTCG       TTTTTTACTTTTGCT
   BAS2149   2  48 194 2150299 .. 2150311 -  -3.5   -3.2115   TAAAGCAGGTATGAA                TAAAT TAG ATTTA                GGAAAATTAAAGTCA
   BAS2155   3  91 -17 2153554 .. 2153575 -  -7.4  -5.14965   ACGTTCATTAAAAAA           GAACCTAT GTCATA ATAGGTTC            TTTTTCCATTGGTTC
   BAS2168   4  59 121 2163285 .. 2163306 -  -5.2  -3.68445   AAAAAGCGCTAACAA           GTTTGCAA ACCAAA CTGCAAAC            AAAAATGCAAACTAA
   BAS2177   3 100 175 2171471 .. 2171493 -    -7  -5.72622   GGGATAAATAAAAAA           GAGCATACAT AAA AAGTACGCTC           TAAAGAAAGATAGGT
   BAS2182   7 100 182 2175225 .. 2175264 - -20.4  -3.98075   ATATTATTGAAATAA  CGTAAAGTAAGCTAAAAG TTAA CTCTTAGCTTACTTTACG   TTATGTTAGGTGTGG
   BAS2182   7 100 121 2175303 .. 2175325 -  -9.9  -5.05577   AAATGAAACGAAAAA           GCAGCTAGC TTCAT ACTAGCTGC           TAAGCCCCAGGGAAA
   BAS2194   3 100   7 2190349 .. 2190380 - -14.6  -2.91342   AATCAATTATTAAAT      GAAAACCACCACTA TTAA TTGTGGTGGTTTTC       TTCTTGTTAATTGCT
   BAS2200   8 100  63 2197797 .. 2197820 - -11.8  -5.62288   GTAATAAAATAAAAA          CAAGCTCTCA ATAC CGAGAGCTTG           TTTTTATTTTTACGA
   BAS2213   5 100   2 2216800 .. 2216833 - -16.3   -4.9138   ATTACTTAAATAAAA     CAAGAAACCAGCCTAT AAA AT-GGCTGGTTTCTTG     TTTATTTCACAGCTT
   BAS2216   4 100  45 2218634 .. 2218662 - -15.5  -3.63073   TATAGTTTGTAAGAA        GGAGAGACTTTCA TTG TAAAAGTCTCTCC        TTCTATTTTATCCTG
   BAS2231   5 100  15 2234931 .. 2234961 - -14.2  -6.23317   ACAAAAATAAAAAAA       GATAGCTGAAGACA AAT TGTTTTCAGCTATC       TTTTTTTGTTTAATT
   BAS2236   3  95  94 2238821 .. 2238846 -  -9.2  -5.06585   TAAACTATATAAAAA         GAGTATTGAA AGTTAA TTCAATACTC          TTTTTAATATTAAGT
   BAS2242   1 100  24 2243591 .. 2243615 - -10.2  -5.75599   TAAATTATAAAAAAA          CATGTTTGAA AAAAA TTCAAACATG          CTTTTTTATTAAAGG
   BAS2249   3  77  11 2250077 .. 2250098 -  -8.8  -3.72588   TAATGGATAGTGAAA           GCATGACA TTATAC TGTCATGC            TTTTTATTTGTTAGT
   BAS2254   6 100   7 2255340 .. 2255365 - -14.1  -5.24515   AATAAATAAATAAAA         TGTCCCTCCAT TATA ACGGAGGGACA          TTTTATTTATTTTAC
   BAS2260   6 100  -8 2259205 .. 2259255 - -26.6  -3.63868   TGGTTAAAAGAAAAT CGCGCATAAAAAGAACGAGTACCT GTA AGGTACTCGTTCTTTTTATGCGTA TTGAATATGTAAGTT
   BAS2263   9 100 369 2262335 .. 2262360 - -14.1  -4.99947   TGGAACGAAATAAAA         GAGCAGCTAGC AAAA GCTAACTGCTC          CGTAAATAAGAAGAA
   BAS2271   1  58  11 2269291 .. 2269338 -    -5  -3.68351   GTTTCATTATGGAAA GAGATTATTCTACTAGGTCGTT ATGA AATGACTTCATAGGATAATCTC TTTTGTTCGTTTAAT
   BAS2278   2  72  20 2278024 .. 2278049 -  -2.7  -5.40072   TTCCGCCCAAAAAAA         GAGGA-TACT TTTAATG AGTAATCCTC         TTTTTGAAATTAAAG
   BAS2289   6  78  13 2288929 .. 2288965 -  -2.3  -5.88476   AAAATAAATAAAAAA    GGCGCCTTAAAGC ATTAATACTTA GCTTTAAGGCGTT    TTTTATTAGCTGTTA
   BAS2299   6  74   5 2300283 .. 2300309 -  -3.1  -5.36314   TAAAATATTAAAAAA        CCGATCTTTTCC ATAT AGAA-AGATCGA         TTTTTTAATTCATAG
   BAS2303   9  88 155 2303971 .. 2303988 -    -7  -5.13354   TTCATAAAAAATAAA             GCACAC ATATAA GTGTGC              TTTTATGAACGCTTT
   BAS2311   9 100  30 2313006 .. 2313035 - -10.8  -4.63586   ATAGTATATATAAAA       GGAAAAGGGTGG CACCTT CCATCCTTTTCC        TTTTATATAATTAGG
   BAS2316   6 100  15 2317638 .. 2317683 - -15.8  -2.93768   AAGTATATAAAAGAG GGGAATGTAAAAGAGAATGC GTAAAA ACATTCTCTTTTACATTACC TCTTTATGATTTGTT
   BAS2325   1 100  10 2324027 .. 2324052 - -12.7  -5.02074   CTATTTGGTAAAAAA         GGAAGGTTCAC TTTA ATGAACCTTCC          TTTTTGTTTTTATTC
   BAS2329   2  50 454 2328994 .. 2329008 -  -4.4  -3.09505   ATACTGCAGGGAACA               TTTTAT TTC ATAAAA               TAGGCGGACCGAAAG
   BAS2339   2  49 223 2341730 .. 2341744 -  -4.3   -2.9058   GAGGAAGAACACAAG               TGGTT ATTAG AACCA               AACGCGAAAATTTGG
   BAS2345   6 100  90 2345400 .. 2345423 -   -14  -3.10732   ATAGTAACGTGAATA          GTCCGAAACA AACC TGTTTCGGAC           TGGGGGTTCAATATT
   BAS2355   3  91  68 2354937 .. 2354969 -  -7.9  -5.14563   TTTCCTATTAAAAAA      CCTAATTTCTCAA TGTATTG TAGAGAAATTAGG      CTTTTTCGACATTTC
   BAS2359   4  47 127 2361642 .. 2361652 -    -4  -2.94825   GTACGCTAAGCAAAG                 TTTC ATA GAAA                 AAAAGCCGTTTTTTC
   BAS2367   4 100  53 2368632 .. 2368657 - -13.5  -4.33004   ATTTAAGTAAAATAA         TAAATCGCCTT TAAA AAGGCGATTTA          TATTTGTTATATTTT
   BAS2382   7  89  24 2381403 .. 2381427 -  -9.3  -4.52803   TATAAATTTAGAAAA          CGGCTTGCACT GTA AATGCAAGCTG          TTCTTTATATATAAG
   BAS2402   5 100  60 2400633 .. 2400662 - -12.4  -4.04209   TTAAATGATGATAAA       GAAAAAAGGCAT TATAAT ATGCCTTTTTTC        TTTATAAACTTATCC
   BAS2405   4 100   4 2403951 .. 2403993 - -18.2  -4.33621   TAGCTAATTAATAAA CACTGTTGTTTAACTAAA GTTTCCT TTTAGTTAAACAACAGTG TTTTTAAATATTGAT
   BAS2411   1  47 412 2410257 .. 2410271 -  -2.2  -3.60971   AGCTGAACGTCTAAA               TTTTCA ATT TAAAAA               AGAATAAATTGATAT
   BAS2416   5  74 161 2415045 .. 2415055 -  -3.2  -5.40464   GATGATAAAGAAAAA                 GCTC GAC AAGC                 AATTATTAATAAATG
   BAS2422   4  93 106 2419878 .. 2419900 -    -7   -5.4505   TTTTGTAAGAAAAAA           GCCACCCCTT TGA AAGAGATAGC           TTCATGAATCCTATC
   BAS2431   2 100  34 2428057 .. 2428095 - -14.8  -5.16472   AAAAATCTTAAAAAA   GAGTTCGAGCTTGATAGA AAC TTTATCAAGCTTGAACTC   TTTTTAGTTTATAGA
   BAS2439   4  83 149 2437099 .. 2437120 -  -6.6  -4.84539   GAACGAAATATAAAA           GCAGCTAG AAAAAG CTAACTGC            TCCGTGAATAAGAAG
   BAS2445   6  93 266 2442590 .. 2442603 -  -6.7  -5.36441   TGTGTACATAAAAAA               CATCC AGGG GGATG                TTTTTTATATGATAA
   BAS2451   3  60 107 2448707 .. 2448721 -  -4.2  -4.20074   AAACAGATTGCAAAA               CTTTCG ATC CGGAAG               TATAAATTTTTGAAG
   BAS2459   6 100   1 2458535 .. 2458577 - -17.4  -3.71174   AATAAATAGTGTAAA TCATATAAAAGCATAGAGGC TCA ACCTTTATGCTTTTATATGA TTATCCTGCAAACTG
   BAS2463   6 100   5 2463035 .. 2463050 -    -9  -5.85425   GAAACAAATAAAAAA              GGAGCA TAAT TGCTCC               TTTTTTATTTGTTAT
   BAS2473   9  93  93 2474791 .. 2474809 -  -8.8  -4.92757   TTATTAAGAAGAAAA             CCCGTGAA TAA TTCGCGGG             TTTTTTTATTTAAAA
   BAS2477   1  41 113 2479526 .. 2479537 -  -2.2  -2.88663   AGCTACGGTTATATA                GTCC TCCC GAAC                 AAAGAATATCCCTTT
   BAS2482   3  87   5 2485136 .. 2485157 - -10.9  -3.48144   AATAATATTGAAATA           GCGCAGGAT CATT ATCCTGCAC            TTATCTATCGTAATT
   BAS2485   3 100  94 2488118 .. 2488141 - -11.2   -4.9792   TAGTTTATAGAAAAA          GAATCCAATA CTTT TATTGGATTC           TTTTTATTTAGCTAT
   BAS2503   4  70  13 2503567 .. 2503594 -  -4.2  -5.00339   ATCAATAAGTAAAAA        GCGAATCTTT TATATAAG ACAGATTCGC         TTTTTATTATAATTA
   BAS2507   6  85  35 2508221 .. 2508241 -  -4.7  -5.53288   TTTAACTTAAAAAAA            TCTCCCTCA CCT TCAGGAAGA            TTTTTTAGCTTGCTA
   BAS2527   6 100  41 2521553 .. 2521581 - -13.3  -3.13161   ACATAAAAAAGATTA        GGACCGTACATAT CTA ATATGTATGGTCC        TTTCGTTTGCTATTG
   BAS2539   4  95  21 2531161 .. 2531197 - -11.9  -3.69323   TTATTATCATTTAAA    TATAATAGCCGATTC TTATTTG AAATCGGCTATTATA    TTTAAAATCCGCCTA
   BAS2554   8 100 412 2555711 .. 2555758 - -20.3  -4.31833   AAAATAATAGATAAA TAACGAATAAAAGGGGCAC GCCACAATTT GTGCCCCTTTTATTCGTTA CATGTAAAAAAGCCC
   BAS2554   8 100 367 2555770 .. 2555803 -  -9.7   -5.1287   GTTACATGTAAAAAA     GCCCATCACTGTA TCCGTATG TATAGTGATGGGC      GATACTTATATTTTT
   BAS2592   9 100  42 2586318 .. 2586343 - -12.1  -3.77832   GTTTAAATTGAATAA         GAAACCATTTA GCAG TAAATGGTTTC          TTATTTATTAGTTAT
   BAS2604   5 100  85 2595254 .. 2595292 - -10.7  -5.58179   TATCATAATAAAAAA  GGCAGTATATGAA-AC-TA CTT TATGTATTCATATACTGCC  CTGTTTTATTTATAG
   BAS2615   4 100  35 2602983 .. 2603006 -   -11  -5.27779   TTGAATAGTAAAAAA          GAGCCCTCCA AAAC TGGACGGCTC           TTTTTTGTACAAATG
   BAS2649   5 100   7 2636174 .. 2636201 - -17.2  -4.84527   TGCACATACTAAAAA        GAGCTGTTGAGA ATAC TCTCAACAGCTC         TTTTTTCTACTCATC
   BAS2653   2 100  98 2638833 .. 2638862 - -10.9  -5.28561   AATATATAATAAAAA       CCGCTATACATTCA TTA CGAATGT-TAGCGG       TTTTTATTATAGGCT
   BAS2703   5 100 206 2683325 .. 2683340 -    -9  -5.84381   CTACGAATAAAAAAA              GCTGAC TTTT GTCAGC               TTTTTGAAATGCGGA
   BAS2737   5 100  10 2711560 .. 2711583 - -12.6   -5.0065   TATTTACAAACAAAA          GACACTATTC ATAT GAATAGTGTC           TTTTGCTATTTATTT
   BAS2761   7  91  97 2740294 .. 2740315 -  -7.3  -5.16572   ATGTAATTCAAAAAA           TGCTTAGGA TTTC TCCGAAGCA            TTTTTTGTATATAAA
   BAS2772   6  85  42 2751772 .. 2751792 -  -8.3  -4.51174   TTACTATAAGGAAAA            GCCCATACA TAA CATATGGGC            TTTCTTTGACATTTC
   BAS2781   4 100   4 2759055 .. 2759087 -   -13  -4.17523   AAATAATTTTTAAAA      TAAAAGACACCCAA ACGAA TTGAGTGTCTTTTA      TTTTTATTTTCGAAT
   BAS2792   4 100  14 2772706 .. 2772729 - -11.1  -5.16151   GAAAGCGAATAAAAA          GAGTCCTTC ATACGA GAAGGACTC           TTTTTATTGCACATT
   BAS2807   5 100  24 2783230 .. 2783251 - -11.7  -5.31072   ATAACACAATAAAAA           GACTCCTAT TTTC ATAGGAGTC            TTTTTATACTTCTAC
   BAS2850   2 100  16 2823299 .. 2823328 - -10.9  -5.05113   TGTAGAGAAAGAAAA       GAAGAGAATATCC AAAT GAACATTCTCTTC        TTGGGGTTTACCCGT
   BAS2865   7 100  18 2837121 .. 2837152 -   -14  -4.88918   GTATTTTAAACAAAA      GTCCTTATACTTCA AAAA TGAAGTATAAAGAC       TTTTTCTCTCTCAAA
   BAS2906   6  69 394 2874328 .. 2874344 -  -3.7  -5.12707   CGAAAGTTTAAAAAA              TGCGAAT CAA ATTAGCA              TTAGTAATACTAGAA
   BAS2939   6 100  23 2909140 .. 2909175 -  -7.8  -5.33866   CAAACCCATAAAAAA    TAGATTACCTGTAC ACTAAAAA GTATAGGTAATCTA     TTTTTTTGTGATTAA
   BAS2948   1 100 253 2918465 .. 2918485 - -11.1  -4.27316   CTTTCTAAGTCAAAA            CCACCGGTA TAA TGCCGGTGG            TTTTCTTTATGCAAT
   BAS2985   6  75   4 2957127 .. 2957149 -    -5  -4.93877   CCCTATGAAACAAAA           TGACTTAT TCTCTTG ATAAGTCA           TTTTTAATTATTAGT
   BAS3001   6 100   6 2976935 .. 2976960 - -12.7  -3.43084   ACGATCAAAATAAAC         CCCCAGAAATCC AAA GG-TTTCTGGGG         CTTCATTATATATTT
   BAS3022   9 100   8 2996357 .. 2996380 - -14.6  -4.18167   AAACAATTATACAAA          GGCCAACCGC ATGT ACGGTTGGCC           CTTTCCTTTATATTA
   BAS3027   4 100   4 3000416 .. 3000443 - -12.1  -5.14894   AAAAAACGACAAAAA        GAAGAGGCCGT TTCCAC ACAGCCTCTTC         CCTCTATTTTGGAAG
   BAS3033   2 100  42 3005123 .. 3005159 -  -9.8  -5.28481   CATTTAATTAAAAAA    GAATCTATTTTGAA AACAGATGA TTCAAAATAGATTC    TTACGTTTTAGTATT
   BAS3051   8  90 177 3024670 .. 3024685 -    -9  -4.57837   ATATGCCTTGAAAAA              GAACCC AATA GGGTTC               TTTTTCTTCTGATTA
   BAS3056   9 100  72 3028322 .. 3028341 - -10.8  -4.75776   AATTCAAGTGAAAAA            GGAGCAAA TTAA TTTGCTCC             TTTTATCATTATAAG
   BAS3059   3  85 156 3033311 .. 3033346 - -10.7  -3.42861   AACTGAGAATATTAA    GAGTGTGTTTTGA TTTACCTTTT TCAAAACACACTC     TTTTATTCCGAGATA
   BAS3102   7 100 312 3082210 .. 3082235 - -16.3  -4.74453   CAATATATCTAAAAA         GGAGCTCTCTT CATA AAGAGAGCTCC          TTTTCTTATTTCTTC
   BAS3102   7 100 138 3082390 .. 3082409 -  -6.4   -5.7946   TTCCCAATAAAAAAA            TCCTCTTG CATC CAGGAGGA             TTTTTTTATTGTCTC
   BAS3133   6 100   9 3111059 .. 3111101 - -15.2  -3.64947   AAAAGTAAAAATACA GAAATAAAAGGTGTCTTC ACGTATG GAAGCCACCTTTTATTTC TACAACTCTTAACTA
   BAS3136   7 100  11 3112744 .. 3112767 - -13.2   -2.6127   TAGAATGAAACACAC          GAGGACGGAT ACAT ATCCGCCCTC           TTTTTATTTTTCACT
   BAS3144   4 100  20 3119184 .. 3119215 - -15.4  -5.52023   AGGATGAATAAAAAA      TACCGGCATTCTTT TCAC AAAGAATACCGGTA       TTTTTTATTTATACA
   BAS3151   9 100  43 3125341 .. 3125373 - -12.1  -5.13344   ATAGTAATATAAAAA      CCTCATTTCTCGTCA TTA CAACGTGAAATGAGG      TTTTTATCGTTCACC
   BAS3170   3 100   7 3142644 .. 3142675 -   -14  -5.28778   ACTATTTATAAAAAA      GAGAGAAATCTACT TAAA AATAGATTTCTCTC       TTTTCTTTACGATAC
   BAS3212   4 100 186 3187667 .. 3187694 - -17.2   -5.2189   TGAACTACTAAAAAA        CAACGAAAAGCC ATAT GGCTTTTCGTTG         TTTTTAGGTACATGA
   BAS3252   6 100   1 3221689 .. 3221717 - -11.9  -4.93365   CGTTATAATGAAAAA        GAAAGAAGCTG TTCCTTT CAGCTTCTTTC        TTATATAACATTTTT
   BAS3259   5 100   9 3226145 .. 3226168 - -11.1  -4.75174   TATTTAACCGAAAAA          GTCATGAGC ACGTAA GCTCATGAC           TTTTTGCACTATATA
   BAS3262   5 100  13 3228146 .. 3228172 - -13.9  -5.29445   TTTTAATAACAAAAA         GTCCGATTTCT CATTT AGAAATCGGAC         TTTTTACTATCTTTA
   BAS3274  10  82 180 3239192 .. 3239210 -  -8.8  -3.99324   TTTCATTAGTACAAA             GGTCATCC ACA GGATGGCC             TTTGTACTTTATTCA
   BAS3294   6 100   9 3260492 .. 3260511 - -12.2  -4.72201   CTTTATAAAAAAGAA            GAGCCTCT CGCT AGAGGCTC             TTTCTCTTTCATGCT
   BAS3300   3  83  17 3265703 .. 3265727 -  -5.8  -5.16133   AGCATAATAGAAAAA          GGTATACC TAAAACACC GGTATACC          TTTTATGCTATCTCA
   BAS3311   4  71  45 3275912 .. 3275931 -  -7.9  -3.52177   CTTTAAAAAACGGAA            GACCTTC AATTAA GAAGGTC             TTTTTAAATACGCTT
   BAS3330   2 100 209 3298188 .. 3298207 -  -9.4  -4.81551   CATTTATATGAAAAA            CTGATTCT ACTA AGAATCAG             TTTTTCTACTTTATA
   BAS3372   4 100 224 3341145 .. 3341185 - -12.2  -5.32699   TTAAATAGCAAAAAA CACGCTACTTGTTCTTATA CGTT TA-AAGAATAAGTAGCGTG  TTATCATTTTATTTT
   BAS3401   4 100   6 3374202 .. 3374217 - -10.4  -6.20267   TGAAAAATAAAAAAA              CGTGGC TTCT GCCACG               CTTTTTTATTTTTTC
   BAS3425   7 100  96 3396233 .. 3396252 - -10.8    -4.208   TTTTAAAACGACAAA            TAGATGCC TCAA GGCATCTA             TTTGTCTATAAACAA
   BAS3449   5  93   5 3420551 .. 3420571 -  -8.4  -5.26316   CTACCTCATAAAAAA            GATTGCTA GCTTA TAGCAATC            TTTTTTAACTTACAG
   BAS3460   4  95 -11 3433963 .. 3433982 -  -8.6  -5.24989   GGATACATTAAAAAA            GCAAGTGT TTAA ACACTCGC             TTTTTTATTTATGTA
   BAS3549   8 100  11 3507654 .. 3507678 -  -8.6  -6.14618   CACAAAATAAAAAAA          CCCTCAACAC GTTGT GTGTCAAGGG          TTTGAGCCTCTTAGT
   BAS3559   6 100  29 3516786 .. 3516802 - -12.3  -6.08342   TAACAAATAAAAAAA              GAGCGAG AAA CTCGCTC              TTTTTTTGTTATGTA
   BAS3575  10 100  78 3531465 .. 3531490 - -16.3  -5.43514   AAAATAATGAAAAAA         TAGCCTTCTCG TAAA CGAGAAGGCTA          TTTTTTCATTACATA
   BAS3588   2 100   8 3543551 .. 3543576 - -10.5  -5.90981   TTATACTAAAAAAAA         CCAAGTAGCAC ATCT GCACTACTTGG          TTCTTTTTTAAGCTT
   BAS3597   6  80   4 3553235 .. 3553252 -  -5.6  -5.27709   GCATAAAAAAATAAA             GAGATC ATTATA GATCTC              TTCTTAAGCATAATC
   BAS3609   6 100  46 3566374 .. 3566399 - -13.4  -4.50358   ATGTAAATATGAAAA         GGGAGCAACT GTAATG AGTTGCTCCC          TTTTATTCTCTTCTA
   BAS3728   6  87   3 3696666 .. 3696695 - -11.6  -3.11476   AGGTATTGAAAATGA       GAAAATGCCACC GAATAA GATGGCATTTTC        TTTCATTCATTAACG
      pyrE   7 100  12 3700125 .. 3700150 - -12.6  -5.42131   CAATGATATAAAAAA         GACGACCGCG TTCCCC CGCAGTCGTC          TTTTTTTCGTGTTAC
   BAS3784   4 100  26 3750612 .. 3750637 - -11.9  -5.72053   TAATGAAATAAAAAA         GGGTCTGCTCA AGTA TGAGTAGACCC          TTTTTTACAAAACTA
   BAS3838   9  87   6 3791548 .. 3791566 -  -5.3  -5.61596   ATTCCTATAAAAAAA             CCTCTCT TTTTC AGAGAGA             TTTTTTTATTTATTC
   BAS3876   4 100 174 3825898 .. 3825917 -   -10  -5.15634   CAGTTTATTAAAAAA            GCACCTAC ATAT GTAGGCGC             TTTTTTTATTTAAGC
   BAS3880   3 100  16 3827852 .. 3827880 - -20.5  -5.86976   TTATAAAATAAAAAA        TAGCCCCTCTCTT TTA AAGAGAGGGGCTA        TTTTCATTACTTAAA
   BAS3888   6 100   8 3837399 .. 3837423 -   -13  -4.80729   AAATATAAGAGAAAA          GGACAATACC TTTAT GGTATTGTCC          TTTTCTCTTATCTTA
   BAS3903   6 100  11 3849476 .. 3849507 - -16.2  -4.42721   TAAGTAGAGAACAAA      GTAAAAACCTCTTT TTAA AAAGAGGTTTTTAC       TTTGTTCTCATTATT
   BAS3913   4 100   4 3862335 .. 3862361 - -14.6  -5.21236   AACGCATAATAAAAA         TGGGTTATCCTC CAA AAGGATAACCCA         TTTTTATTCTTTACT
   BAS3919   9 100  -4 3867325 .. 3867345 - -12.7  -5.18726   TTTCTACAACAAAAA            GCTAAGAGT TAA ACTCTTAGC            TTTTTGTTGCATAAT
   BAS3951   4 100  -2 3897238 .. 3897263 - -13.5  -4.48902   ATATACTTAAATAAA         TAAAAGTCCTC ATTT GAGGACTTTTA          TTTATTTTCTTCTAG
   BAS3958   4 100  13 3902263 .. 3902290 -   -10  -5.36441   TTCTCATAGAAAAAA        CCTGAGACCGATT TCA AATCGA-CTCAGG        TTTTTTTATTAATTA
   BAS3990   5 100  33 3930404 .. 3930423 -  -7.9  -6.01187   AACCAAATAAAAAAA            GCATTGC ACAAGA GCAATGC             TTTTTTTATATATCC
   BAS3994   6 100   6 3933786 .. 3933807 - -14.5   -4.8622   TTGGTTAAGTAAAAA           CACCGAGGA AAAT TCCTCGGTG            TTTTTTTACTTAAAC
   BAS4013   4 100  -2 3951116 .. 3951144 - -14.8  -2.66316   GCCGCGATTACATTA        TAAAAGGTGCGT TTTAT ACGCACCTTTTA        CTTTTTTATTTTTTC
   BAS4022   4  56  11 3958215 .. 3958229 -  -6.4  -2.52234   ATAAAGGCTATGAAT               CTGCAG TTG CTGCAA               TTGAAATGGCTCACT
   BAS4034   6 100   2 3971125 .. 3971146 - -13.1   -4.0683   AAACAAATGTATAAA           GCTGCTTCT AAAT AGAAGCAGC            TTTATGATTCGTAAT
   BAS4101   2 100   8 4031332 .. 4031354 - -16.4  -5.60993   TTTCCTATAAAAAAA           GCACTCGTGA TGA TCACGAGTGC           TTTTTTACTATGCAC
   BAS4107   3 100 -18 4035613 .. 4035649 -  -7.3  -5.94743   TAAAAAAAACAAAAA    GAAAGACCGTGCTTCCT TTT AGTAGATACGGTCTTTC    TTTATATTTTGCATT
   BAS4119   2  79  11 4043358 .. 4043388 -  -6.9  -4.68424   TAAGTTATTTAAAAA       GGACAGTTCTTCT GAACA AGAGTAACTGTCC       TTTTTTATATTCATT
   BAS4134   6 100  -2 4055554 .. 4055578 - -13.7  -5.47218   CCTTATGCAAAAAAA          TAAGAGCAGCC ATC GGCTACTCTTA          CTCACTCACATATTT
   BAS4149   2 100 143 4065216 .. 4065241 - -16.3  -5.18726   GCTTCATAATAAAAA         GGACGCTAACA AAAA TGTTAGCGTCC          TTTTTTAGTTCTTTT
   BAS4162   5 100   6 4078734 .. 4078760 - -12.4  -5.14965   AGTCGTATTAAAAAA         CAAGACACAGAA CTA TGCTGTGTCTTG         TTTTTTTATATTTTC
   BAS4181   3 100  45 4097867 .. 4097899 - -20.1   -5.3798   CAAGAACAATAAAAA      GAAGGTTGCCCACAA TAT TTGTGAGCAACCTTC      TTTTATACACAAAAA
   BAS4181   3 100   3 4097916 .. 4097941 - -16.3   -5.4251   TTTATACACAAAAAA         GCTCGTCAGTT CTAT AACTGACGAGC          TTTTACTTTGCACAT
   BAS4191   9 100  13 4105952 .. 4105973 -    -8   -5.3798   GAACAATAATAAAAA           CCGTTGCC TATATG AGCAACGG            TTTTTATTTTTCTTA
   BAS4247   7 100  11 4159617 .. 4159641 - -17.3  -4.48869   GAAAAATAACATAAA          CGGGTATCTCA TTT TGAGATACCCG          TTTTCATATATTAAG
   BAS4255   2 100 -10 4169330 .. 4169353 - -11.1  -5.46129   TAAGAAAGTAAAAAA          GAGAAGCCT TTATTT AGGCTTCTC           CTTTTATTTTGAAAT
   BAS4296   8 100 256 4206671 .. 4206706 - -15.6  -4.96646   GCAGAGAATTAAAAA    CAGGGGTGCCACTT TTTTGATT AAGTGACACCCCTG     TTTATTTTTTCTGTG
   BAS4296   8 100   8 4206930 .. 4206954 -  -9.4  -5.18995   AATATAATAGAAAAA          GCATATACCC TAGAC GGATATATGC          TTTCTTTTTATTCTT
   BAS4331   2 100  57 4241918 .. 4241938 -  -8.3  -5.80951   AGTTAAAATAAAAAA            TCCCACC ATTTATA GGTGGGA            TTTTATTTATATACT
   BAS4366   5 100  -6 4276719 .. 4276738 - -11.4  -6.02919   GTATAAAGAAAAAAA            CGCGCGAC ATTC GTCACGCG             TTTTTTGTTTTTGTA
   BAS4400   2 100   6 4311278 .. 4311301 - -12.6  -5.56264   TGGAAATATAAAAAA          TCACCTATAG CATT CTATAGGTGA           TTTTTTCACGAAGAA
   BAS4403   4  87   4 4313782 .. 4313810 -  -4.6   -5.7946   TTCTGAATAAAAAAA       GGCGAGC--CCTCA TTA TGAGGATGCTCGCT       TTTTTACTCTTTCAT
   BAS4428   4 100  18 4338045 .. 4338065 -  -9.7   -5.4492   TACATATACAAAAAA            GAGTTGGTG TAA CGCCAACTC            TTTTTTACGTATTCT
   BAS4454   5 100 237 4364878 .. 4364898 - -11.2  -5.47431   GTAACACATAAAAAA            GGAGAGTC GCCAA GACTCTCC            TTTTTATGTTAGCTT
   BAS4454   5 100  12 4365104 .. 4365123 -   -10   -5.8901   ATACAAAATAAAAAA            GCGAGAGA AAAC CCTCTCGC             TTTTTCATATTTTAG
   BAS4464   4 100 -11 4375162 .. 4375182 - -11.2  -5.47914   AAAAAGCACAAAAAA            GCAGGGAA ATTAA TTCCCTGC            TTTTCTATTTGCTTT
   BAS4501   8 100  20 4418075 .. 4418109 -    -8   -5.4433   ATAGAGAAAGAAAAA    TAAAGAAGGAG-GGC TTTAGC GCCACTCCTTCTTTT     CGTTCTAACATATAA
   BAS4521   7 100  16 4429867 .. 4429890 -   -11  -5.28942   TAGCCTAAATAAAAA          GCCCTTCCTT ACAA AAGGAGGGGC           TTTCATGTATTTCTA
   BAS4535   5 100  15 4441107 .. 4441130 - -11.8  -5.95286   ATCAAAAAGAAAAAA          GACGAAATCC TATA GGACTTCGTC           TTTCTTTTCATATAT
   BAS4556   3 100  27 4461508 .. 4461543 -   -12  -5.04597   ATCCATACATAAAAA    CCCCGAATCATAAACT TTTC AGCCTACAATTCGGGG     TACTATTTGTTTATA
   BAS4564   4  68 216 4469048 .. 4469072 -  -4.3  -4.58773   TGTACTAAACGAAAA          GGAGGCT CGTTTTTGAAT AGCCTCC          TTTTATTTAAAACTT
   BAS4571   7 100  12 4474204 .. 4474227 -   -11  -4.91712   TTGAACGGATAAAAA          GGCATGTTCC TCTC GGGACATGCC           TTTTTTATATGCTAT
   BAS4575   5 100  11 4475643 .. 4475664 - -14.5  -5.10033   TGAATATAAATAAAA           GCTCACAGC AATC GCTGTGAGC            TTTTTTATACTTACT
   BAS4606   2 100   3 4508277 .. 4508301 - -15.1  -4.48713   GTGAGCAATAATAAA          GAGGATGACCA TTT CGGTCATCCTC          TTTTACTCTTCATTC
   BAS4636   8 100  32 4528504 .. 4528523 - -12.2  -5.48303   AGAAGCTGAAAAAAA            CTGCTAGG AACT CCTAGCAG             TTTTTTATTATGTCT
   BAS4653   3 100 278 4546751 .. 4546776 - -10.6  -4.94972   GATCATAATGAAAAA         GCATTTGTAC TCCCAT GTACAAATGC          TTTTTATTTACTATT
   BAS4653   3 100  10 4547028 .. 4547044 -    -8  -5.58179   TATTATAACAAAAAA              CCACTC TACAT GAGTGG              TTTTCTTCATCACTG
   BAS4658   3 100 251 4551389 .. 4551411 -  -9.9  -5.19879   GCTTAAATAGAAAAA           CTCCCTTCA AAAAA CGAAGGGAG           TTTATTACACATTTA
   BAS4668   3 100  18 4561251 .. 4561280 - -11.6  -5.28176   TTTATTCACAAAAAA       GGGAAATCACTC TCAAGT AAGTGATTTCCC        TTTTTAAAATATATT
   BAS4678   2  85  10 4570702 .. 4570731 -    -3  -6.02546   GTAAACGAAAAAAAA       GCTGACT-TAG GGCGATAGA CTATAGTCAGC       TTCTTTCTTTTACTT
   BAS4682   4  93   8 4573085 .. 4573110 -  -9.8  -4.66395   AAAAAAATAGTAAAA         GGAGGC-TTCG TTTCC CGAACGCCTCC         GCTTCCTTTATGATT
   BAS4687   1  85   8 4575786 .. 4575803 -  -4.8    -5.626   CATGCCACAAAAAAA             CTGCCC TTTCAC AGGCAG              TCTCACTTTATCCAA
   BAS4692   5 100 137 4579812 .. 4579831 - -10.8  -5.48054   ACTAAAATGAAAAAA            GACACTTC GTTT GAAGTGTC             TTTTTTCTACGTATG
   BAS4696   5 100  67 4583922 .. 4583945 - -15.4  -2.56601   GTTATGAAAAACGAG          GGTGTGCCAA CATA TTGGCACACC           TTCTTCTTTTACCAT
   BAS4714   4 100  21 4598214 .. 4598245 - -10.3   -5.1523   TGTATAATACAAAAA      GACGAGCTAAAGT TTTAAC ATTTTAGCTCGTC       TTTTTTATTAGAACG
   BAS4734   4 100  18 4617124 .. 4617150 - -17.4  -4.82518   AAAATATGAATAAAA         TGGCCTTGTGCA ATA CGCACAAGGCCA         TTTTCAATAGTTTTT
   BAS4754   4 100  18 4637950 .. 4637970 - -14.1  -6.25741   AAAGAATAAAAAAAA            GCATTCCGA AAA TCGGAATGC            TTTTTATCGCTAGCT
   BAS4757   4 100  96 4640410 .. 4640434 - -15.9  -5.57888   AGCAAAAAAAGAAAA          CCGAGCTTAAT GAG ATTAAGCTCGG          TTTATTTATTAATTT
   BAS4766   6  62 348 4659771 .. 4659781 -  -4.6  -4.19506   ATTTTAACCGCAAAA                 GGGC TCA ACCC                 AAACATTCACTGCAT
   BAS4775   4 100   0 4666972 .. 4666994 - -17.8  -4.30014   CGCAGTAATGTAAAA           GGCTGTCGGA AAT TCCGACAGCC           TACAATGAACAACTT
   BAS4785   6 100   5 4675405 .. 4675427 -  -9.9  -5.37345   TCTAATTACAAAAAA          GAGGC-GCTC TATT GAGCCGCCTC           TTTTTTACTTTTCAC
   BAS4789   7 100  85 4678284 .. 4678303 - -10.8  -4.38116   CTGATAAAAATTAAA            GACACTCT CTCC AGAGTGTC             TTTTTTTATCAAAAA
   BAS4801   1  44 115 4696315 .. 4696326 -  -2.2  -3.28119   ATGCATTCACATCAA                TCGC GCTT GCAA                 TAGGAATTCCAATTG
   BAS4812  10 100  12 4704546 .. 4704567 - -11.6  -5.25699   ATGACATAATAAAAA           GAGGAGGC CTATAC GCCTCCTC            TTTTTATTTACTTAC
   BAS4817   6 100  29 4709080 .. 4709123 - -12.6  -5.72616   ATGTATATAAAAAAA CTAGTAGAAAGTGCAATGTG ATTT CACATTGTGCTCCCTACTAG TGCTTTATCACACTT
   BAS4823   5 100 414 4712587 .. 4712606 - -12.2  -4.09864   AGTCACTTGCTAAAA            GGAGACCA AATT TGGTCTCC             TTTTTTTATTTAAAT
   BAS4833   2 100   6 4720862 .. 4720883 - -11.7  -5.17054   AGAATATGCAAAAAA           TCCTCTTAC AATC GTAAGAGGA            TTTTTTTACTTCTTC
   BAS4840   4 100   9 4725254 .. 4725274 - -10.5  -5.40464   GAGTATAAACAAAAA            GAGAGCTAA TCG TTAGCTCCC            TTTTTTCATTATTTT
   BAS4847   4 100 135 4731934 .. 4731954 - -18.3  -5.95449   AAACAAAACAAAAAA            GCGCCCTGC ACA GCAGGGCGC            TTCCTTTATATATTA
   BAS4893   5 100 -21 4775139 .. 4775169 -  -9.1  -5.43414   ACGACATAGAAAAAA       GAGGATACCTCAC CCATC GTAAGATACCCTC       TTCTTTAGCTGCTCA
   BAS4903   2 100  13 4783625 .. 4783648 -  -9.7  -4.78237   TAGTGCATAACAAAA          GACCTTTCA TGCATT TGAAAGGTC           TTTTTCTCTATCTCA
   BAS4907   3  93  17 4789098 .. 4789119 - -10.2  -4.29493   GACTAAATACAGAAA           GACCTGAC ATTCTA GTCAGGTC            TTTTTCTCTTATTAT
   BAS4916   7  70   5 4797502 .. 4797527 -  -8.3  -3.12207   AATCAAAATGATAGA         GGCATTCCAAA GTAA TACGGAATGCC          TTCCTTATTGTTTCC
   BAS4922   5 100  12 4800795 .. 4800818 - -11.1  -5.96894   AGTTAAACAAAAAAA          GCAATGAGC CCATAC GCTCATTGC           TTTTCTTATTCTTAA
   BAS4936   8 100 270 4818485 .. 4818513 - -17.5  -3.69069   CTAATCTGAATATAA        GCCCGAATCATGC CCT GCATGGTTCGGGC        TATTTTTATCCGAAA
   BAS4943   3  93   6 4825944 .. 4825961 -    -7  -5.47159   GCGGAATATAAAAAA             GCGACT CTTATC AGTCGC              TTTTTTTATAAGAAG
   BAS4983   6  89  39 4857623 .. 4857644 - -12.3  -2.58275   AAGAGTAAAAATCAC           GAGCGCTCC GTTT GGAACGCTC            ATATTTTTTTATAGT
   BAS5001   6 100 247 4873629 .. 4873647 - -11.7   -5.4251   TGGATACATAAAAAA             GCGCCCT CTCAC AGGGCGC             TTTTTTTATACTTAG
   BAS5001   6 100   5 4873868 .. 4873889 - -10.9  -5.64321   ATAACAAAACAAAAA           GCTATCGCA CATA CGCGATAGC            TTTCTTACTGTACAT
   BAS5029   6 100  62 4900550 .. 4900572 - -10.5  -5.02502   CATAGCATACAAAAA           GCCGTGCAG TTCAT CAGCACGGC           CTTTTACTTTATATA
   BAS5048   3 100   6 4920822 .. 4920843 - -13.1  -4.09002   CAGCAATAAAAAAAG           GCCAAATCG CATG CGATTTGGC            TTTTTTTACTTATTA
   BAS5053   4 100   7 4928881 .. 4928901 - -14.1  -4.50976   CCTTATAGCAGAAAA            GGCTGTTCA ATA TGAACAGCC            TTTTTTCTACTTCTT
   BAS5062   3 100  38 4936852 .. 4936885 - -14.8  -3.54919   AAGGAGGGTTGTAAA     TACCATCAGTGGAA CGAATC CTCCACTGATGGTA      CAGACACATACATAA
   BAS5062   3 100   2 4936906 .. 4936921 -    -9  -5.77988   ACATACATAAAAAAA              CCTTGC ATAC GCAAGG               TTCATTCAGTCACTG
   BAS5068  10 100   8 4942044 .. 4942072 -   -14  -5.67283   AACGCAAATAAAAAA        GAAGCTATCCGA AAAAA CCGGATAGCTTC        TTTCATTTTAGGAAA
   BAS5076   4 100  61 4952759 .. 4952790 - -15.3  -3.66897   TTATAAACGACAGAA      GCCCACTTTGCTA CCGTCT TAGCAAAGCGGGC       TTCTTCTATATTTAA
   BAS5089   4  61 121 4968111 .. 4968142 -    -6  -3.41528   ATATAAACGTGACAA      CACATTTCCGACAA TTTT TTGTCAAAAATACG       AATAGAATTTGCAAA
   BAS5092   5 100   8 4971757 .. 4971783 - -14.6  -4.85653   TAGATACAAAATAAA         GAGGCTGTTCAA ATA TTGAACAACCTC         TCTCATATTAACGAG
   BAS5097   5 100  -7 4979908 .. 4979933 - -14.9  -4.99043   GCGGGATAAACAAAA         GGAGCTAATCT CACA AGATTAGCTCC          TTTTTCTATTCCAAA
   BAS5100   3 100 -17 4981025 .. 4981054 - -15.2  -4.15703   CTTTATAAACAAGAA       GACGAATCTGCA TCATTT TGCAGATTCGTC        TTTTTTCTTCGGCAT
   BAS5109   4 100  16 4987898 .. 4987921 - -12.6  -4.66537   TTTCCTAATATAAAA          GCTATCCAAT CACA ATTGGATAGC           TTTTCAAACAAAATA
   BAS5172   6 100   6 5053122 .. 5053143 - -14.5  -4.80455   CACTCAAACATAAAA           TCCCCTGCT AAAT AGCAGGGGA            TTTTATCATTGTAAT
   BAS5198   2 100   7 5082155 .. 5082177 - -12.1    -5.626   TACTCCACAAAAAAA           CAACCGTCT AAGTA AGACGGTTG           TTTTTTTTAATATTC
   BAS5210   6  85   5 5099173 .. 5099188 - -10.4  -3.40511   TATTCAATAGAAAAG              GGCCCT TTAC AGGGCC               TCTTTTATTTCTCTT
   BAS5224   4 100   8 5113263 .. 5113300 - -12.9  -5.49568   AAGCCAAAATAAAAA   GGATGTCAC-CTAGTCAA CAA TCGACTAGCGAGACATCC   TTTTCTTTTATTCAC
   BAS5243   7 100  10 5128046 .. 5128061 - -10.4  -5.70829   AAGACCATAAAAAAA              GCTGGC ATAT GCCAGC               TTTTGTTCTTTATAG
   BAS5250   6 100   9 5132669 .. 5132692 - -12.6   -5.3798   CAACAATAATAAAAA          GGTAGTTAAC GACA GTTAACTACC           TTTTCTATTTATAAA
   BAS5277   9 100   4 5160653 .. 5160669 -  -9.5  -6.11644   CCATTCAAAAAAAAA              GAATCCA ATT TGGATTC              TTTTTATTTTCTAAA
   BAS5285   2 100   8 5168793 .. 5168824 - -18.9  -5.29846   AAGGCCAAATAAAAA      GCGTAAGCTCGGT GCAATT ACCGAGCTTACGC       TTTTTATTTATATTC
   BAS5288   3 100  -4 5171973 .. 5172000 - -11.5  -5.56673   ATGCATAATAAAAAA        GGTAACAATGA AAACTA TCATTGTTACC         TTTTTATATTGTAAT
   BAS5311   6 100   9 5199066 .. 5199090 - -10.1  -5.66229   ATGAAGAATAAAAAA          TAAGCCCTC GCTTTAT GAGGGCTTA          TTTCATATTTACTTT
   BAS5331   4 100 -14 5219427 .. 5219458 +  -9.7   -5.2197   TGTGCATTAAAAAAA      GCAAACCATC-TAT AAATA ATAAGATGGTTTGC      TTTTTAGTTTTTCTG
   BAS5310   5  93   5 5199066 .. 5199090 + -10.8  -4.05229   ATGAAGAATAAAAAA          TAAGCCCTCG CTTTA TGAGGGCTTA          TTTCATATTTACTTT
   BAS5306   2 100  10 5193189 .. 5193212 +  -8.2  -6.01187   TCTTAAACAAAAAAA          CTATCCACCT ATTA AAGTGGATAG           TTTTTTTGTTTACTT
   BAS5303   4  56  59 5190481 .. 5190495 +  -5.8  -2.91269   CAAACGCTATGGTCA               GTAATA TTT TATTAC               ATTCTCTTTCCTAAA
   BAS5300   5 100  59 5187987 .. 5188009 +   -12  -4.17537   CGAAATCCTCCAGAA           TCCCCCGG ATTGCCA CCGGGGGA           TTTATGATTATTTCA
   BAS5297   4 100  46 5184033 .. 5184062 + -11.5  -4.99035   TGGATAAATAGGAAA       GAGGAAGTATCCC AAAT GAGATGCTTCCTC        TTTTTATATAAATAC
   BAS5289   4 100   9 5176134 .. 5176156 + -12.1  -5.63517   AAAATAACAAAAAAA           TAACCTCGC TAACT GCGAGGTTA           TTTTTTATTTCCAAA
   BAS5266   3  74  12 5148850 .. 5148885 +    -4  -5.26918   CTAACTAAACGAAAA    CACCCACAGGGT TCATATATTTCC TCTCTGTGGGTG     TTTTTTATAAACTCT
   BAS5261   5 100   2 5144764 .. 5144797 + -15.6  -3.65827   AGTTAAAAATATAAA     GAAACAGCATTAAC ATAAAC GTTAATGCTGTTTC      TTTGAGTGACGATTA
   BAS5255   3 100 -23 5137868 .. 5137898 + -15.7   -4.2461   AGTTTAAATAGAAAA       GAACCTATTAAGC AAGCC GCTTAATAGGTTC       TTTATTAGTGGAGAT
   BAS5249   5 100   7 5132669 .. 5132692 + -12.6  -4.84918   CAACAATAATAAAAA          GGTAGTTAAC GACA GTTAACTACC           TTTTCTATTTATAAA
   BAS5242   5 100   6 5128046 .. 5128061 + -10.4  -5.05116   AAGACCATAAAAAAA              GCTGGC ATAT GCCAGC               TTTTGTTCTTTATAG
   BAS5226   5 100  16 5114830 .. 5114856 + -16.8  -5.63103   TTTCAAGTTCTTTCA         TAAGAAGCAGCT CTT AGCTGCTTCTTA         TTTTTTTCCTTCGAG
   BAS5223   7 100   8 5113093 .. 5113120 + -10.8   -4.4204   CTTGGTGAAACACGA        GGCTATTCCA-AT AAA ATGTGGAATAGCC        TTTATTGTCATTCTT
   BAS5223   7 100 178 5113263 .. 5113300 + -10.7  -5.27476   AAGCCAAAATAAAAA   GGATGTCAC-CTAGTCAA CAA TCGACTAGCGAGACATCC   TTTTCTTTTATTCAC
   BAS5217   4 100   7 5106036 .. 5106064 + -14.8  -5.80003   GTTGCATAAGAAAAA        GAGCTATTCTCA TCGTT TGAGAATAGCTC        TTTTTTGTTTGTTAC
   BAS5209   4  95   6 5099173 .. 5099188 + -10.4  -4.15514   TATTCAATAGAAAAG              GGCCCT TTAC AGGGCC               TCTTTTATTTCTCTT
   BAS5197   5 100 -10 5082155 .. 5082177 + -12.1  -5.94597   TACTCCACAAAAAAA           CAACCGTCT AAGTA AGACGGTTG           TTTTTTTTAATATTC
   BAS5186   3 100  -2 5066929 .. 5066962 + -12.7  -3.46202   ATGTTAAATGAATAT     TAAAAAAAGCGCC CTATTTCA GGCGCTTTTTTTA      TTACTTGCTCTCTTT
   BAS5171   7 100 166 5053122 .. 5053143 + -14.5  -4.59069   CACTCAAACATAAAA           TCCCCTGCT AAAT AGCAGGGGA            TTTTATCATTGTAAT
   BAS5151   4 100 -17 5037016 .. 5037044 + -11.8  -4.08644   TTTCTACAAAAAACA        CCCAGTATGAAC CAATA GCTCATACTGGG        TATTTTTATCATACT
   BAS5117   4 100   5 4998633 .. 4998658 + -11.9   -5.4148   TTAATAAGTAAAAAA         GAGCCAAATCG CATG CGATTTGGCCC          TTTTTTACTTATTTC
   BAS5108   4 100  66 4987898 .. 4987921 + -12.6  -4.07885   TTTCCTAATATAAAA          GCTATCCAAT CACA ATTGGATAGC           TTTTCAAACAAAATA
   BAS5101   4  85  12 4982148 .. 4982179 + -10.3  -3.48378   TTAACAAAATAAGTA      GAATGGAAAGCAA TATCCC TTGCCTTCCATTC       TTATGATACTATTTA
   BAS5091   6  90  57 4971757 .. 4971783 + -12.4   -2.9155   TAGATACAAAATAAA         GAGGCTGTTCAA ATA TTGAACAACCTC         TCTCATATTAACGAG
   BAS5078   6 100  33 4957217 .. 4957242 + -16.3  -5.84432   ATTAATAAGAAAAAA         CCGTCCCAAAA TACT TTTTGGGACGG          TTTTTTTATCTTCTG
   BAS5075   7 100  10 4952759 .. 4952790 + -13.1  -4.00323   TTATAAACGACAGAA      GCCCACTTTGCTA CCGTCT TAGCAAAGCGGGC       TTCTTCTATATTTAA
   BAS5069   6  74  21 4945121 .. 4945145 +  -7.8  -3.84992   TATCAATAAATAAAA          GATGCCATCC CGATA GGGTGGCACC          TTCTATTGTTCACTT
   BAS5061   6  78  94 4936906 .. 4936921 +    -9   -3.3782   ACATACATAAAAAAA              CCTTGC ATAC GCAAGG               TTCATTCAGTCACTG
   BAS5054   2 100  10 4930702 .. 4930721 +  -7.2  -5.47159   TTGTAAATAAAAAAA            GACGGCATA ATG TA-GCCGTC            TTTTTTCTATTAAAA
   BAS5047   4 100   7 4920822 .. 4920843 + -13.1  -5.71638   CAGCAATAAAAAAAG           GCCAAATCG CATG CGATTTGGC            TTTTTTTACTTATTA
   BAS5028   3  85  75 4900550 .. 4900572 + -10.5  -3.38007   CATAGCATACAAAAA           GCCGTGCAG TTCAT CAGCACGGC           CTTTTACTTTATATA
   BAS5000   6 100  59 4873629 .. 4873647 + -11.7  -5.71983   TGGATACATAAAAAA             GCGCCCT CTCAC AGGGCGC             TTTTTTTATACTTAG
   BAS4982   9  82   8 4857623 .. 4857644 + -10.1   -3.2694   AAGAGTAAAAATCAC           GAGCGCTCC GTTT GGAACGCTC            ATATTTTTTTATAGT
   BAS4968   7  93   7 4847810 .. 4847829 + -11.4  -3.59979   GTACATTAAAAGTAG            GGTGCTCC GAGC GGAGCGCC             TTTAAAATAAAAAGG
   BAS4961   8 100  12 4843009 .. 4843032 + -15.4  -3.14625   TTAACATAAAAAAAA          CAGACCGTGA TTTC TCACGGTCTG           TCGTTATTTTCTACA
   BAS4948   5 100  46 4830180 .. 4830210 + -19.2  -4.46215   TCGAAACATGAATTA       GCATAAGCTGACCG TTT TGGTCAGCTTATGC       TTCTTTTTACATGTA
   BAS4948   5 100 173 4830307 .. 4830335 + -14.7   -5.1101   CTTCAAGTAAAAAAA        GCTGCTGCCTATA AAA TATAGACAGCAGC        TTTTTTACATGCTCA
      ccrB   4 100   5 4825944 .. 4825961 +    -7  -5.60993   GCGGAATATAAAAAA             GCGACT CTTATC AGTCGC              TTTTTTTATAAGAAG
   BAS4935   5 100  12 4818485 .. 4818513 + -19.7  -4.03995   CTAATCTGAATATAA        GCCCGAATCATGC CCT GCATGGTTCGGGC        TATTTTTATCCGAAA
   BAS4926   7 100  10 4807970 .. 4807996 + -16.8  -5.34365   GAATAATAAAGAAAA         GCTCGTAAAACA TAG TGTTTTACGAGC         TTTTTATTATTGTAC
   BAS4921   5 100  10 4800795 .. 4800818 + -11.1  -5.00467   AGTTAAACAAAAAAA          GCAATGAGC CCATAC GCTCATTGC           TTTTCTTATTCTTAA
   BAS4915   3  64 -14 4797502 .. 4797527 +  -6.2  -3.65535   AATCAAAATGATAGA         GGCATTCC AAAGTAATAC GGAATGCC          TTCCTTATTGTTTCC
   BAS4906   3 100  10 4789098 .. 4789119 + -10.2  -5.21506   GACTAAATACAGAAA           GACCTGAC ATTCTA GTCAGGTC            TTTTTCTCTTATTAT
   BAS4892   3 100   1 4774663 .. 4774683 + -14.1  -5.57729   GAAAGTAACTCGTAA            GCTGGAAGA TAT TCTTCCAGC            TTTTTTATGTTGTTT
   BAS4883   4  81   6 4765100 .. 4765117 +  -4.1  -5.68039   GAGATACTAAAAAAA             CGCCT CTATTACA AGGCG              TTTTTTTCTACATTT
   BAS4878   3 100  -2 4760221 .. 4760248 + -15.8  -5.03314   TTTCAGCAATTAAAA        TAACCAAGGAGT ATTT ACTCCTTGGTTA         TTTTTTAACCATACC
   BAS4866   5 100   4 4747687 .. 4747710 +   -11  -5.05113   CATAAAATGTAAAAA          GCAGACTGTG GCTT CTCAGTCTGC           TTTTCTTTATATAAA
   BAS4846   5 100 201 4731934 .. 4731954 + -18.3  -3.69088   AAACAAAACAAAAAA            GCGCCCTGC ACA GCAGGGCGC            TTCCTTTATATATTA
   BAS4841   5 100  -2 4727350 .. 4727374 + -15.9  -4.98531   GCAAATACAAAACGA          TAACCGTAGCA CAT TGCTACGGTTA          TTTTTCATTTACAAC
   BAS4826   3  95 196 4716521 .. 4716543 + -10.6  -4.33621   AATATCAGAAAAAAA           GCTGCTCCAA GGT TTGGAACAGC           TTTCTTCATTACATC
   BAS4816   3  90 -20 4709080 .. 4709123 + -12.6   -3.0169   ATGTATATAAAAAAA CTAGTAGAAAGTGCAATGTG ATTT CACATTGTGCTCCCTACTAG TGCTTTATCACACTT
   BAS4811   4 100 148 4704546 .. 4704567 + -11.6  -5.38326   ATGACATAATAAAAA           GAGGAGGC CTATAC GCCTCCTC            TTTTTATTTACTTAC
   BAS4804   3  69  47 4699273 .. 4699310 +  -5.7  -4.27886   CACGCCAAAAGAAAA   GACCTCTTTAACGAT TTTATCCC ATCGCTAAAAAGGTC    TTTCTCTATTTCACC
   BAS4791   4 100  44 4681901 .. 4681926 + -11.9  -3.79482   ATATATCAATAAAAA         GGCTGTTCCAA AATG TAGGAACAGCC          TTCTCTTATAATCTT
   BAS4788   5 100   2 4678284 .. 4678303 + -10.8  -5.60993   CTGATAAAAATTAAA            GACACTCT CTCC AGAGTGTC             TTTTTTTATCAAAAA
   BAS4776   7  83 165 4668679 .. 4668696 +    -7  -4.86293   ACACTACACAAAAAA             GCTACC ATGCAC GGTAGC              TTTTACTTTTTCTTC
   BAS4769   9 100  87 4662597 .. 4662620 + -12.5  -4.67942   TAAGATAAAGTAAAA          GAGGAACGC TCATAT GCGTTCCTC           TTTTACTTTGTTAAC
   BAS4765   0 NONE
   BAS4756   4 100 226 4640410 .. 4640434 + -15.9  -4.74653   AGCAAAAAAAGAAAA          CCGAGCTTAAT GAG ATTAAGCTCGG          TTTATTTATTAATTT
   BAS4732   2  47 100 4615946 .. 4615964 +  -3.2  -3.21474   AAAAGCGGAGAAAGT             TTTATATG AAG CAAATAAA             TATGTTATGGATTTC
   BAS4715   5  95 106 4600229 .. 4600252 + -12.5  -3.69902   AATAATCATAAAAAA          GCCTGCAGT TGTTAC ACTGCAGGC           TTTCAAATGTTTAAT
   BAS4705   2 100  -9 4591495 .. 4591513 +   -11  -5.23316   AAATGCAAACAAAAA             GGGCGCTT AAT AAGCGCTC             TTTTTTCATATCGTA
   BAS4701   3 100  25 4587838 .. 4587880 + -10.9  -5.37345   GCTTCGCGAATGAAG TGCACC-CCAATTGTTAG ACACATAA TTAACAATTGGAGGTGCA TTTTTTATGGTTAAA
   BAS4695   4 100  15 4583919 .. 4583948 + -17.3  -4.22535   ATCGTTATGAAAAAC       GAGGGTGTGCCAA CATA TTGGCACACCTTC        TTCTTTTACCATTGT
   BAS4691   8 100  11 4579812 .. 4579831 + -10.8  -5.29782   ACTAAAATGAAAAAA            GACACTTC GTTT GAAGTGTC             TTTTTTCTACGTATG
   BAS4691   8 100 461 4580262 .. 4580278 +    -8  -5.72254   TTCCATAAGAAAAAA              GCACTC CAACT GAGTGC              TTTTTTCTTATTTAC
   BAS4681   3  57   5 4573084 .. 4573111 +  -6.3  -2.78526   CAAAAAAATAGTAAA        AGGAGGC-TTCG TTTCC CGAACGCCTCCG        CTTCCTTTATGATTC
   BAS4677   5  72 373 4571079 .. 4571104 +  -5.7   -4.4595   TATAGTGATAGTTCC         TTCT-TCTTTTT AAT AAAAAGACAGAA         TTTTCAATTTTATCA
   BAS4670   4 100 151 4565048 .. 4565071 + -11.2  -5.71295   AAATACTATAAAAAA          GAACTTGTAT CGTT ATACAAGTTC           TTTTTGTTTTTCTAT
   BAS4667   2 100 154 4561251 .. 4561280 + -10.9   -4.6644   TTTATTCACAAAAAA       GGGAAATCACT CTCAAGTA AGTGATTTCCC        TTTTTAAAATATATT
   BAS4663   4 100  -2 4558297 .. 4558330 + -16.3  -4.36931   CCAAAAATAAAAAAA     TAGGAAAGCAGATCA TAGG TGATCTGTTTTCCTA      TTTTGATATAGGTTC
   BAS4657   6  88  10 4551389 .. 4551411 +  -9.2  -4.19371   GCTTAAATAGAAAAA           CTCCCTTC AAAAAAC GAAGGGAG           TTTATTACACATTTA
   BAS4651   5 100   8 4546751 .. 4546776 + -10.6  -5.37171   GATCATAATGAAAAA         GCATTTGTAC TCCCAT GTACAAATGC          TTTTTATTTACTATT
   BAS4634   7 100  -6 4528504 .. 4528523 + -12.2  -5.62045   AGAAGCTGAAAAAAA            CTGCTAGG AACT CCTAGCAG             TTTTTTATTATGTCT
      moaC   7 100  10 4516198 .. 4516232 + -15.2  -3.14262   TCTTGATCTTCTCTC     TGTTGAACCTAAAGGG TTT CTCTTTAGGTTCAACC     TATGTATCTTGTATA
   BAS4611   5  88  -2 4510880 .. 4510892 +  -3.4  -5.93809   TCACTAAATTTAAAA                TAGC TGGCC GCTA                TTTTTTTTGTAAAAA
   BAS4608   4 100  12 4509722 .. 4509740 + -10.3  -5.43621   ATAAAGCATAAAAAA             GAGCTGG CTCAT CCAGCTC             TTTTTTATGCTTTAT
   BAS4605   4 100   5 4508277 .. 4508301 + -14.4  -4.46404   GTGAGCAATAATAAA          GAGGATGACC ATTTC GGTCATCCTC          TTTTACTCTTCATTC
   BAS4601   9 100  32 4502553 .. 4502578 + -14.9  -3.80133   GTAAATAAATACATA         CCCCTTTCTAA CTCA TTAGAAAGGGG          TCTTTTCTGCGCCTA
   BAS4595   6  85  11 4496589 .. 4496642 +  -4.8  -5.60689   CTTAAGTATTACTCT GAAGCAAGTAGTTGCTGTAAATATTG ATGC CAATA-TT-CAGCTTCTGCTTGCTGC TTTTTTGTTGTATGC
   BAS4592   9  62   5 4494259 .. 4494282 +    -3  -4.73828   TAGCAGCATAAACAG          GAGGGTTCCC ATTA GGTGAACCTC           TTATTTTTTAATTGT
   BAS4592   9  62 125 4494379 .. 4494391 +  -4.7  -4.03978   ATTCCTCATTTATAT                CGGCG CAA CTCCG                TTTATATCGGCGATT
   BAS4579   6 100  10 4480487 .. 4480508 + -12.3  -5.69023   AAATAATAATAAAAA           CGCTCGGAG TTTT CTCTGAGCG            TTTTTTTAATATTTT
   BAS4574   4 100   3 4475643 .. 4475664 + -14.5  -5.38249   TGAATATAAATAAAA           GCTCACAGC AATC GCTGTGAGC            TTTTTTATACTTACT
   BAS4563   8  78   8 4469048 .. 4469072 +  -5.8  -4.88405   TGTACTAAACGAAAA         GGAGGCTCGTT TTTG AAT-AGCCTCC          TTTTATTTAAAACTT
   BAS4555   8  65 451 4461943 .. 4461953 +  -3.2   -4.8543   GCACCTAATGCTTTT                 TGTG CTG CACG                 TTTTTCTGGCGCTTC
   BAS4549   2 100 -19 4457324 .. 4457350 +  -9.5   -5.1287   AAGAAAGCACAAAAA         TCCCCACCT CCGTTCGTT AGGTGGGGA         TTTTTTACATATGAA
      ppnK   5 100   9 4446522 .. 4446559 + -21.7  -4.41616   TTTATAGTATTAAAA   TAACCGTAGAATTATGG TGGC CCATAATTCTACGGTTA    TTTATTTACCCCGAT
   BAS4534   3 100 -14 4441107 .. 4441130 +  -9.6  -4.76191   ATCAAAAAGAAAAAA          GACGAAATCC TATA GGACTTCGTC           TTTCTTTTCATATAT
   BAS4525   4 100   9 4433671 .. 4433696 +  -8.9  -5.56573   TGATTAAAAGAAAAA         CGACTGCAGGC GAAT GCCATCAGTCG          TTTTTCTTTCTTTAT
   BAS4525   4 100 461 4434123 .. 4434151 + -13.2  -4.15453   CTAGTAAAAAAGAAA        GTACGCCAGACT TTAAC AGACTGGCGTAC        TTTTCAACTCAATTC
   BAS4520   4 100  13 4429867 .. 4429890 + -13.2  -3.98915   TAGCCTAAATAAAAA          GCCCTTCCTT ACAA AAGGAGGGGC           TTTCATGTATTTCTA
   BAS4511   2  81   6 4425966 .. 4425989 +    -9  -3.84587   ATATTATTAAAAAAA          GAAGGCCACTT AGA AAGTG-CCTTC          TTCTATTTCACTAAT
   BAS4508   4 100   8 4424252 .. 4424269 +  -8.4  -5.42975   TAAAATAATAAAAAA             GGCAGC TTAATT GCTGCC              TTTTTATTTCTCTGC
   BAS4502   7 100  -4 4419602 .. 4419637 + -16.5   -2.6999   AAGTCTATGAAACAA    CGTAAAAAAGCATCA ACACTA TGATGCTTTTTTACG     TCCTCTAACTTTTAA
   BAS4490   3 100  40 4405743 .. 4405763 + -14.1  -3.87584   AAAACTTACATGTAA            TCAGTGGGA AAT TCCCACTGA            TTATTCCTTGTACTT
   BAS4466   2 100  11 4378562 .. 4378582 + -15.5   -5.1485   TTTAAAACATAAAAA            GCGAAGGAG AGG CTCCTTCGC            TTTTTCTATTAATTA
   BAS4463   8 100  14 4375162 .. 4375182 + -11.2  -4.85894   AAAAAGCACAAAAAA            GCAGGGAA ATTAA TTCCCTGC            TTTTCTATTTGCTTT
   BAS4453   5 100  12 4364878 .. 4364898 + -11.2   -5.1167   GTAACACATAAAAAA            GGAGAGTC GCCAA GACTCTCC            TTTTTATGTTAGCTT
   BAS4437   4 100  19 4347592 .. 4347633 + -14.7  -5.62219   TATTTCTTTTTTAAA GTATAGAATAGGAGAAACG TTAC CACTTCTCCTATTCTATAC  TTTTTTTACTGTCTT
   BAS4434   4 100   6 4343826 .. 4343849 +   -11  -5.47159   CGTTCAATAAGAAAA          GGAGCTCAAG TAAA CTCGAGCTCC           TTTTTCTTTATTACC
   BAS4427   1 100  26 4338045 .. 4338065 + -11.9  -5.17054   TACATATACAAAAAA            GAGTTGGTG TAA CGCCAACTC            TTTTTTACGTATTCT
   BAS4415   6  95  12 4324817 .. 4324844 +  -9.3  -4.98616   GTAGCATTACCCGCG        GTCAACTAGAC ATATAA GTTTAGTTGAC         TTTTTCGTATTTTCA
   BAS4410   2 100  -2 4320280 .. 4320302 + -11.4  -5.31519   ATGGAAGACAAAAAA           TAAGAGAGCG TTT TGCTCTCTTA           TTTTTCTTTCACTCT
   BAS4406   3 100   2 4317644 .. 4317665 + -10.1  -4.84353   TTGATGCAAAATAAA           GAGGATGGC ATTC GCCACCCTC            TTTATTTTACTTTCT
   BAS4402   3 100  29 4313783 .. 4313809 +  -8.1  -5.32699   TCTGAATAAAAAAAG        GCGAGC--CCTCA TTA TGAGGATGCTCGC        TTTTTTACTCTTTCA
   BAS4381   4 100  15 4294848 .. 4294878 + -12.1  -5.02074   ACATGTAATAAAAAA      GCAGGTTTTCC-AT TACA ATAGGAAAACCTGC       TTTTTTACGAAATCA
   BAS4373   3 100   9 4287315 .. 4287340 + -14.9  -4.60487   TAACTAAACAAGAAA         CCCTTGTTATC AAAA GATAACAAGGG          TTTTTCAGCGTCCTA
   BAS4365   4 100  20 4276719 .. 4276738 +  -9.2  -5.98675   GTATAAAGAAAAAAA            CGCGCGAC ATTC GTCACGCG             TTTTTTGTTTTTGTA
   BAS4330   5  91   5 4241918 .. 4241938 +  -8.3  -5.06016   AGTTAAAATAAAAAA            TCCCACC ATTTATA GGTGGGA            TTTTATTTATATACT
   BAS4322   8 100   2 4232836 .. 4232857 + -14.5  -5.31091   ACGACGATGAATAAA           GAGGAAGGG CTCA CCCTTCCTC            TTTTGTTTTGTTATC
   BAS4317   4 100   8 4229982 .. 4230000 + -13.2  -6.04419   ATAAATAAGAAAAAA             GCAGCTCA CCA TGAGCTGC             TTTTTTTCTTATTTT
   BAS4310   3 100   5 4224476 .. 4224500 + -12.9  -3.32228   AAAATAATTAAAAAA          GGCCCTGCA CATTTCA TGCAGGGCC          TTCCTCATTAGTTTT
   BAS4295   6 100   4 4206671 .. 4206706 + -13.4  -5.16969   GCAGAGAATTAAAAA    CAGGGGTGCCACTT TTTTGATT AAGTGACACCCCTG     TTTATTTTTTCTGTG
   BAS4287   4  89   6 4197985 .. 4198004 +  -7.9  -5.11033   AAGCACATAAAAAAA            CTCCCTT ATCATG AAGGGAG             TTTTTTACGCTTATA
   BAS4272   5 100   9 4183549 .. 4183571 + -16.4  -5.37593   ACGCTAACTAAAAAA           GAGAAGCTCC TAA GGAGCTTCTC           TTTTTTAGTTTAGAG
   BAS4258   2 100   9 4171335 .. 4171355 + -11.2   -4.9934   TTATTAAACAAAAAA            GAAGCCTG TAAAT CAGGCTTC            TTTTTATCCTCTTAT
   BAS4254   8  89   5 4169330 .. 4169353 + -11.1  -3.64471   TAAGAAAGTAAAAAA          GAGAAGCCT TTATTT AGGCTTCTC           CTTTTATTTTGAAAT
   BAS4246   3 100   7 4159617 .. 4159641 + -17.3  -4.43213   GAAAAATAACATAAA          CGGGTATCTCA TTT TGAGATACCCG          TTTTCATATATTAAG
   BAS4242   3 100   6 4155660 .. 4155679 +  -8.6  -5.32699   ACCACTATAAAAAAA            GGTTCTCG CCAA TGAGAACC             TTTTTTGCTATTTAC
   BAS4237   1  57  38 4151564 .. 4151582 +  -4.6  -3.73072   TGGATCCAATTATTA             CTTTAAAG AAA CATTAAAG             TTTAGTGAAAAAATT
   BAS4225   9 100 143 4143561 .. 4143587 + -13.9  -4.56887   AGCTCCTTTACAAAA         CAAAAGCAACC TTCTC GGTTGCTTTTG         TTTTATCCGTTTTTC
   BAS4221   5 100  14 4137374 .. 4137389 +    -9  -5.71712   AAGGCGTTTAAAAAA              CGATCC ATTT GGATCG               TTTTTTTATATCCAA
   BAS4221   5 100  49 4137409 .. 4137431 + -16.4  -5.00895   TTTATATCCAAAAAA           GTTCACGTGC TAA GCACGTGAAC           TTTTTGTATCATCAC
   BAS4190   2 100   7 4105952 .. 4105973 +  -7.3  -5.74684   GAACAATAATAAAAA           CCGTTGC CTATATGA GCAACGG            TTTTTATTTTTCTTA
   BAS4185   5 100   1 4101499 .. 4101516 + -12.7  -3.71321   CAACTACTAAAATAA             GGAGGGG ATAT CCCCTCC              TTATTGCGCTTTAAT
   BAS4180   9 100   4 4097867 .. 4097899 + -17.9  -4.36914   CAAGAACAATAAAAA      GAAGGTTGCCCACAA TAT TTGTGAGCAACCTTC      TTTTATACACAAAAA
   BAS4180   9 100  53 4097916 .. 4097941 + -16.3  -4.55128   TTTATACACAAAAAA         GCTCGTCAGTT CTAT AACTGACGAGC          TTTTACTTTGCACAT
   BAS4164   2 100  42 4080899 .. 4080919 + -15.5   -4.3534   GATTTCGCACAAAAA            GAGGAAGGG TTT CCCTTCCTC            TTTTCATAGTTCACA
   BAS4161   3 100 113 4078734 .. 4078760 + -12.4   -5.9362   AGTCGTATTAAAAAA         CAAGACACAGAA CTA TGCTGTGTCTTG         TTTTTTTATATTTTC
   BAS4151   4 100   6 4066664 .. 4066684 +  -9.8  -5.55698   TATAATGTAAAAAAA            GAACGTGA GGTGA TCACGTTC            TTTTTTTACATTATA
   BAS4148   7 100   7 4065216 .. 4065241 + -16.3  -5.43514   GCTTCATAATAAAAA         GGACGCTAACA AAAA TGTTAGCGTCC          TTTTTTAGTTCTTTT
   BAS4135   3 100   8 4056763 .. 4056791 + -16.9  -4.70319   TACAATAAATGAAAA        TCCCCTAGTAGTA TGA TGCTACTAGGGGA        TTTTCATTTTGCTAC
   BAS4120   6  80   5 4043814 .. 4043833 +  -7.8  -4.23007   GTCGTTATTGAAGAA            GGTGCCTT TTAT AGGGCGCC             TTTTAAAATTCTCTC
   BAS4106   6  91 -21 4035613 .. 4035649 +  -9.5  -4.47679   TAAAAAAAACAAAAA    GAAAGACCGTGCTTCCT TTT AGTAGATACGGTCTTTC    TTTATATTTTGCATT
   BAS4100   7 100   6 4031332 .. 4031354 + -16.4  -5.21709   TTTCCTATAAAAAAA           GCACTCGTGA TGA TCACGAGTGC           TTTTTTACTATGCAC
   BAS4073   5 100  29 4006513 .. 4006535 + -10.6   -5.7946   TTTATAAATAAAAAA           TGAGACCGCT TGT AACGGTCTCA           TTTTTTTATTGACAA
   BAS4050   6 100  14 3984232 .. 3984247 +    -9   -5.4182   AATCTATCGTAAAAA              GCACTG GTTA CAGTGC               TTTTTATTTATACTT
   BAS4045   6 100   5 3980508 .. 3980533 +   -12  -4.31433   AAGAAAAATAAGAAA         TGGAGCTCAA TCTTAC TTGAGCTCCA          TTTCTTATAAACATA
   BAS4041   2 100   6 3977718 .. 3977745 + -15.8  -5.30155   TGGAAAATAAAAAAA        TAGGAGATTTCC ATAT GGAAATCTCCTA         TTTTTTACTTAATGA
   BAS4033   8 100   2 3971125 .. 3971146 + -13.1  -4.08546   AAACAAATGTATAAA           GCTGCTTCT AAAT AGAAGCAGC            TTTATGATTCGTAAT
      ribH   4 100  11 3958275 .. 3958288 +  -8.1  -5.77571   CATAAAAAATAAAAA               GAGGC TGCG GCCTC                TTTTTATTTTTTACT
   BAS4012   5 100  -2 3951116 .. 3951144 + -14.8  -4.18934   GCCGCGATTACATTA        TAAAAGGTGCGT TTTAT ACGCACCTTTTA        CTTTTTTATTTTTTC
   BAS4005   6 100   4 3944318 .. 3944340 + -16.4   -4.8667   TTACATCGTTAAAAA           GACGCTACCA TAC TGGTAGCGTC           TTTTTATAACGTATC
   BAS3993   4 100   8 3933786 .. 3933807 + -14.5  -5.63103   TTGGTTAAGTAAAAA           CACCGAGGA AAAT TCCTCGGTG            TTTTTTTACTTAAAC
   BAS3989   2 100  46 3930404 .. 3930423 +  -7.9  -5.76633   AACCAAATAAAAAAA            GCATTGC ACAAGA GCAATGC             TTTTTTTATATATCC
   BAS3973   6 100   4 3917200 .. 3917222 + -16.4  -4.31433   TTATTCAAGTAAAAA           GAAGCTCGTC ACT GACGAGCTTC           TTTCTTATGCAAGTA
   BAS3969   5  82  -9 3914838 .. 3914865 +  -9.4  -3.57119   ATTACAAAAAAGAAA        GCAGAGATAA-TA AAC TACTTATCTCTGC        TTTCACGAATGTATA
   BAS3962   7 100 -18 3908617 .. 3908647 + -12.1  -5.65927   TGCTCATAATAAAAA      TACGACTCACTCCT TGTA AGGA-TGAGTCGTA       TTTTTTCTTTACATG
   BAS3957   3 100  58 3902263 .. 3902290 +  -7.8  -5.87996   TTCTCATAGAAAAAA        CCTGAGACCGATT TCA AATCGA-CTCAGG        TTTTTTTATTAATTA
   BAS3950   6 100  28 3897238 .. 3897263 + -13.5  -4.92812   ATATACTTAAATAAA         TAAAAGTCCTC ATTT GAGGACTTTTA          TTTATTTTCTTCTAG
   BAS3941   4 100   5 3888511 .. 3888539 + -13.4  -5.24129   CCGCTCAATAAAAAA        TAAAGTTTGCTC ACGAA GAGCAAACTTTA        TTTTTTATCGCGAGG
   BAS3935   4  70  -5 3884706 .. 3884725 +  -7.2  -3.63336   TTGCAAAGAAAAAAA            CAGTAACG ATTT TGTTACTG             TTTAAAATAATATAT
   BAS3931   5 100   7 3881743 .. 3881762 + -12.2  -5.33785   GATTCTTAAAAAAAA            GAAGCAGC GATT GCTGCTTC             TTTTTTATAGTGCTT
   BAS3928   7  95 -19 3879211 .. 3879240 +  -5.8   -5.8187   AAGAACAAAAAAAAA       CAGTCAGCAT AATATTGTAA GTGCTGACTG        TTTTTTTCTTACATG
   BAS3925   2  79  35 3877321 .. 3877343 +  -6.9  -4.59414   TAGCATACAAAAAAA           CCGTCCACA TATAT TGAGGGCGG           TTTTCATTATTATCC
   BAS3918   3 100 -11 3867325 .. 3867345 + -12.7  -5.11063   TTTCTACAACAAAAA            GCTAAGAGT TAA ACTCTTAGC            TTTTTGTTGCATAAT
   BAS3912   3 100   7 3862335 .. 3862361 + -13.9  -5.39905   AACGCATAATAAAAA         TGGGTTATCCT CCAAA AGGATAACCCA         TTTTTATTCTTTACT
   BAS3905   3 100  -2 3853907 .. 3853943 + -18.3  -5.57729   ACTTATACAAAAAAA    TAAAACAGTTTGGCCAA TTG TAGGCCAAACTGTTTTA    TTTTTTCTCTTCTTT
   BAS3902   7 100 132 3849476 .. 3849507 + -16.2   -4.4204   TAAGTAGAGAACAAA      GTAAAAACCTCTTT TTAA AAAGAGGTTTTTAC       TTTGTTCTCATTATT
   BAS3897   8 100  -2 3844884 .. 3844909 + -13.5  -3.80174   CTACTTAATATAGAA         TAGGAATAGGT AAAG ACCTATTCCTA          TTCTTATCCCGCTAT
   BAS3887   6 100   8 3837399 .. 3837423 +   -13  -4.79373   AAATATAAGAGAAAA          GGACAATACC TTTAT GGTATTGTCC          TTTTCTCTTATCTTA
   BAS3879   7 100 -42 3827852 .. 3827880 + -20.5   -4.4959   TTATAAAATAAAAAA        TAGCCCCTCTCTT TTA AAGAGAGGGGCTA        TTTTCATTACTTAAA
       tgl   1 100   5 3825898 .. 3825917 +  -7.8  -5.95539   CAGTTTATTAAAAAA            GCACCTAC ATAT GTAGGCGC             TTTTTTTATTTAAGC
   BAS3869   5  78  10 3820863 .. 3820889 +  -2.3  -5.87996   CAATAACGTCAAAAA         GTAAGAAGC CTATTTACA GCCTCTTAC         TTTTTTTGTTACTTC
   BAS3865   4  95   3 3817908 .. 3817949 + -10.6  -4.66833   AGACGATTGGTAAAA TGTAAATAAGTCCTTAATC ATATA GAT-AAGGACTTATTTATA TTTTTCGGGTTCACG
   BAS3862   4 100   7 3815502 .. 3815523 + -14.5   -4.9218   ATTATTTAAAGAAAA           GGAGTGAGC TTTT GCTCACTCC            TTTTTATAGTAAATC
   BAS3858   5 100   8 3809410 .. 3809432 + -12.8  -5.03314   CAAAATAAATGAAAA           TACCTTGCCG AAT TGGCAAGGTA           TTTTTTCGCAATAAA
   BAS3858   5 100  49 3809451 .. 3809470 +  -6.4  -5.83211   TTTCGCAATAAAAAA            GAGCTGTG TTTC CACAACTC             TTTTTTATTTTAGTG
   BAS3850   4 100   2 3800786 .. 3800820 + -23.2  -4.40333   AAATCATTGAGTAAA     TAGAACAAGCGCATCA ATA TGATGCGCTTGTTCTA     TTTATCTTATTTAAG
   BAS3843   7 100  21 3796689 .. 3796712 + -15.4  -5.10767   TATTTCAAATAAAAA          TCCCCTGCTA AAAT TAGCAGGGGA           TTTTTATATTAGCTA
   BAS3843   7 100 437 3797105 .. 3797121 + -10.1  -5.40072   CTATCTTCCAAAAAA              CGGGGTG ATT TACCCCG              TTTTTTTACAACCAC
   BAS3840   3  80 -14 3794707 .. 3794726 +  -9.3   -3.6834   AGCAACAAAGAAAAA            CCCCGTT CACTTT AACGGGG             TTTGAAACTTTTCTT
   BAS3837   4 100   8 3791550 .. 3791566 +  -5.9  -6.08342   TCCTATAAAAAAACC              TCTCTTT TTC AGAGAGA              TTTTTTTATTTATTC
   BAS3833   8 100  68 3788358 .. 3788374 +    -8  -5.82172   TTCATCAACAAAAAA              GAGAGC GCTTA GCTCTC              TTTTTTTATATTCCT
   BAS3818   2 100   1 3779319 .. 3779340 + -10.3  -5.26316   ACTTTTTACATATAA           TAAGAAAGC TAGG GCTTTCTTA            TTTTTTATCAAATAA
   BAS3783   5 100  13 3750612 .. 3750637 + -14.1   -5.0133   TAATGAAATAAAAAA         GGGTCTGCTCA AGTA TGAGTAGACCC          TTTTTTACAAAACTA
   BAS3776   2  93   9 3747063 .. 3747084 +  -9.5  -4.68705   TAATTAAACAAAAAA           GAGCTGAGT ACAT ATTCAGCTC            TTTTATTGAAATTCT
   BAS3772   6 100  13 3744648 .. 3744664 +  -6.5  -6.11392   TAAGAAATAAAAAAA              CAGCTAC ATA GCAGCTG              TTTTTTTATTTCTTT
   BAS3732   3 100 371 3700125 .. 3700150 + -10.4  -5.63374   CAATGATATAAAAAA         GACGACCGCG TTCCCC CGCAGTCGTC          TTTTTTTCGTGTTAC
   BAS3727   4  86  88 3696666 .. 3696695 +  -9.4  -4.00348   AGGTATTGAAAATGA       GAAAATGCCACC GAATAA GATGGCATTTTC        TTTCATTCATTAACG
   BAS3709   6 100  12 3675314 .. 3675327 +  -8.1  -5.58454   TTAATAATAAAAAAA               GAGCC GCTA GGCTC                TTTTTTTACTATGAA
   BAS3649   3 100   5 3612251 .. 3612273 + -10.7  -5.06414   CATACAAATAAAAAA           TGACCTAGT TCTAC ACTAGGTCA           TTTTTATTAACGAGG
   BAS3610   8 100 103 3570000 .. 3570038 + -14.9  -4.04579   ACATAGATAATAGAA   GAACAAAAAAGTATGGA TATTT TCCACACTTTTTTGTTC   TTTACTATTTATAAA
   BAS3595   3  59 377 3553235 .. 3553252 +  -5.6  -3.63991   GCATAAAAAAATAAA             GAGATC ATTATA GATCTC              TTCTTAAGCATAATC
   BAS3589   1  89  24 3545672 .. 3545705 +  -8.9   -4.5032   TTAATACAAATCAAA     CACCCTATTTACGAT TCTC ACCGCAGATAGGGTG      TTTCTTCTTCATCTG
   BAS3574   9 100   9 3531465 .. 3531490 + -16.3  -5.28481   AAAATAATGAAAAAA         TAGCCTTCTCG TAAA CGAGAAGGCTA          TTTTTTCATTACATA
   BAS3561   7 100  10 3518467 .. 3518498 + -11.7  -4.70583   CAATAATCCATAAAA      GGCGGTTGCTT ACATACTTTC AAGCAACCGCC       TTTTATATTAATACA
   BAS3557   6 100  36 3516786 .. 3516802 + -12.3   -5.9218   TAACAAATAAAAAAA              GAGCGAG AAA CTCGCTC              TTTTTTTGTTATGTA
   BAS3548   3  58  80 3507654 .. 3507678 +  -4.9  -3.61328   CACAAAATAAAAAAA          CCCTCAACACG TTG TGTGTCAAGGG          TTTGAGCCTCTTAGT
   BAS3519   9 100 281 3487547 .. 3487576 +  -6.6  -5.95449   TATAAATATAAAAAT       GTGTAGCAAT GAAGTAGAAA ATTGCTACAC        TTTTTTATTTTATTT
   BAS3513   3 100   3 3482774 .. 3482794 +  -8.3   -5.4251   TAAGAACGTATAAAA            GAGATGATG TAT CTTCATCTC            TTTTTTCTATCTCCA
   BAS3487   3  75 140 3460619 .. 3460640 +    -8  -3.72453   CATAACAACAAAAAA           GCCGACTC ATAAAA GAGTTGGC            TTTCAAATTATTCAT
   BAS3479   5 100  11 3455130 .. 3455167 + -14.5   -5.9362   ATTAAGAATATAAAA   GAAGATAATTACCTTAT TTAT ATACGGTAATTATCTTC    TTTTTTTGTATTTTG
   BAS3476   1  42 -25 3452731 .. 3452756 +  -2.6  -2.87564   AGAGAAAACACAGAA         TTGGCTCGAT CAACCT ATTGGGCTAA          TCTATGGGGACATGC
   BAS3461   7  90  -4 3434722 .. 3434742 + -11.2  -3.83998   TTGAACAAAAAGAAA            GCTGACCA TAAAT TGGTCAGC            TTTCATATCCGATCA
   BAS3452   2 100  16 3429500 .. 3429521 + -10.2  -5.54907   CAATATAAATAAAAA           GACAGCGT CAAAAA ACGCTGTC            TTTTTATTTTATACA
   BAS3444   2  89  -4 3418334 .. 3418349 +    -9  -4.49337   GTCAAAAAGAAAAAA              GCTAGC ATTA GCTAGC               TTTTATACATTCTCA
   BAS3432   7  89  -2 3403413 .. 3403465 + -11.8  -3.29266   CTTACAATTCAGTCT TAAATAAA-AAAGAAGCATCTGCTA ATGA TTGCAAATGCTTCTTTCTTTATTTA CTTTTATAGTACTGT
   BAS3426   3  66 313 3398960 .. 3398972 +  -3.3  -4.75967   AAAATTGCTGAATTT                GTGCT ACA AGCTC                TTCTTTTTTATCATT
   BAS3417   5  69 -11 3389050 .. 3389080 +    -7  -3.90318   TATGTTCCTCAGAAA       GTAGAAAACTAG TTCCTTT CTAGTCTTCTAC       TTTCTCAAATAATAG
   BAS3417   5  69 230 3389291 .. 3389306 +  -5.4  -4.42806   ACAAGCTACAACTTT              TGAGGC AAAT GCTTCA               TTTATTTCAAAATAA
   BAS3412   2 100  15 3385778 .. 3385804 + -15.3  -4.89521   AAATAAATACAAAGA         TAAGCCCCAGT CGTCT ACTGGGGCTTA         TTTTATTTCGCATGT
      sspO   7 100   8 3383940 .. 3383967 + -12.8  -5.38321   ACCAGTAACGAAAAA        TCCCAAAAGGAG CATT CACCTTTTGGGA         TTTTTTCTAATGTTT
   BAS3406   4 100   2 3378980 .. 3379000 + -12.7   -4.2008   ATGACGCTGAATAAA            GATAAGAGC AAT GCTCTTATC            TTTATTCACATCTCT
   BAS3402   8 100  -6 3376038 .. 3376057 + -13.6  -4.93318   TACGATTACGAAAAA            GGGCTGAC AAAA GTCAGCCC             TTTTTGTACATTCTG
   BAS3402   8 100 301 3376345 .. 3376363 + -10.4  -4.88405   TTTATACATAAAAAA             GGAGAATA CAA TATTCTCC             TTTTCTTTAACCGTT
   BAS3402   8 100 471 3376515 .. 3376547 + -13.7  -3.69338   CCCATTACTATCGCC      TCCTTAACACTAGTA TCG TACTAGTGTTAAGAA      TTATTCAGCTTGCTT
   BAS3389   6 100   4 3362051 .. 3362067 + -10.9  -5.54907   CCACAAAAATAAAAA              GACACGA AAC TCGTGTC              TTTTTATTTTATAAA
   BAS3375   2 100  10 3348070 .. 3348093 +  -8.2  -5.63012   ATTTAACATAGTAAA          GAGTTGACTA CCTT TAGCCAACTC           TTTTTCTTTATTTTT
   BAS3371   5 100   8 3341145 .. 3341185 + -14.4  -3.79451   TTAAATAGCAAAAAA CACGCTACTTGTTCTTATA CGTT TA-AAGAATAAGTAGCGTG  TTATCATTTTATTTT
   BAS3350   4 100  53 3321581 .. 3321598 + -11.3  -4.87008   ACCCAACAAAATAAA             CCGAGAG ATAT CTCTCGG              TTTATTTTCTATATT
   BAS3341   8 100   7 3312162 .. 3312182 + -15.5  -5.24416   GATGAATAACAAAAA            GGCGTGCTA AAT TAGCACGCC            TTTTTGTTCTACTTC
   BAS3329   8 100  83 3298188 .. 3298207 +  -9.4  -5.06735   CATTTATATGAAAAA            CTGATTCT ACTA AGAATCAG             TTTTTCTACTTTATA
   BAS3325   5 100 284 3294165 .. 3294192 + -14.3  -4.49311   ACGTATCAAAAAGAA        GCGAGAAAGTG ATTATA CACTTTCTCGC         TTTTCTGATGCTACT
   BAS3310   2  82  10 3275912 .. 3275931 +  -7.9  -4.67011   CTTTAAAAAACGGAA            GACCTTC AATTAA GAAGGTC             TTTTTAAATACGCTT
   BAS3299   2  72   9 3265703 .. 3265727 +  -5.8  -4.53163   AGCATAATAGAAAAA          GGTATACC TAAAACACC GGTATACC          TTTTATGCTATCTCA
   BAS3286   4 100  11 3251342 .. 3251375 + -14.1  -3.73008   CATAATTCATAAAAT     GAAAAGGAAGCTAGA TTTC TCTATCTTCCTTTTC      TTATCTCTATTTGAG
   BAS3282   3  83  32 3247975 .. 3248003 + -10.5  -3.12289   ATGAATACAAATCGA        GCATGTTTTGA AAACCAA TCAAAACATGC        TCTTAAAATATTTTA
   BAS3278   5 100 232 3244392 .. 3244415 + -12.6  -5.23396   TTGTCTACAGTCCGA          GGTTGAGAAA GTAT TTTCTCAACC           TTTTTATTCGTTGTT
   BAS3273   5 100 172 3239185 .. 3239217 + -20.1  -4.30833   ATAGAGATTTCATTA      GTACAAAGGTCATCC ACA GGATGGCCTTTGTAC      TTTATTCATCATTTA
   BAS3264   8 100  19 3232357 .. 3232379 + -12.1  -4.57755   CTCATTTATATAAAA           GAAAGAGGG AGCTC CCCTCTTTC           TTTTATATCATCCCT
   BAS3261   2 100  10 3228146 .. 3228172 + -13.9  -4.90217   TTTTAATAACAAAAA         GTCCGATTTCT CATTT AGAAATCGGAC         TTTTTACTATCTTTA
   BAS3251   8  91   8 3221689 .. 3221717 + -11.9  -3.55323   CGTTATAATGAAAAA        GAAAGAAGCTG TTCCTTT CAGCTTCTTTC        TTATATAACATTTTT
   BAS3244   4 100 405 3217496 .. 3217520 + -17.3  -5.79595   TATAGTTAGAAAAAA          GCGAGGAGAAA TTG TTTCTCCTCGC          TTTTTTATTTTAACA
   BAS3237   5 100 306 3210893 .. 3210933 + -16.6  -3.61894   TACACTCCATAAGAA GTGACTAGTTAAACCTCAA AATA TTGAG-TTTAACTAGTCAC  TTCTTAACGAGGCTT
   BAS3237   5 100 384 3210971 .. 3210997 + -14.6  -5.09762   TAATACAACAAAAAA         GGTGTGAACTAG CTT TTAGTTCACACC         TTTTTATATTAGAGT
   BAS3234   5 100  40 3208700 .. 3208741 + -14.7  -3.80855   TAGACTTAAATTGAA TACCCTTCCCATAAAAAGT ATTT ACTGTTTATGAGAAGGGTA  TTAATTTTTAGCAAC
   BAS3226   3  67  88 3198999 .. 3199049 +  -5.8  -4.15006   GATACTCCTTAAAAA TAAAAAACGCTATTC-TCTCTGT AAAATC ATAGAAAAGAATAGCGTTTCTTA TTTTGAAATAGATGT
   BAS3215   8 100   2 3190553 .. 3190579 + -10.2    -5.252   TATTGAACAGATAGT         GAAAGTCCGG ATGTATG CCGGGCTTTC         TTTTTTATCCCGCTA
   BAS3211   1 100  13 3187667 .. 3187694 + -17.2  -4.67353   TGAACTACTAAAAAA        CAACGAAAAGCC ATAT GGCTTTTCGTTG         TTTTTAGGTACATGA
   BAS3203   3 100  32 3181283 .. 3181311 + -13.3  -5.30686   ATTGAAGACAAAAAA        TAGGTTGAGGC AATACGC GCCTCAACCTA        TTTTTTATGCCTCTT
   BAS3197   2 100  23 3175837 .. 3175865 + -16.1  -4.24342   AAATTAATACCGAAA        CAGCCACCTTATC TCT GAAAAGGTGGCTG        TTTGTTGCTAGAAGA
   BAS3186   6  90 126 3162731 .. 3162765 +   -11  -3.76641   ACAAATAAAAAATAA    CAGCCGAATTTTTCT TATAAC AG-AAAATTCGGCTG     TTTGCATGTTGCAAT
   BAS3174   5 100   7 3147090 .. 3147112 + -12.8  -3.06162   AAGAAATAAAAAGCA           GGCAGAGATT CTT AGTCTCTGCC           TGTTCGCATACACTC
   BAS3169   3 100  38 3142644 .. 3142675 + -11.8  -4.88918   ACTATTTATAAAAAA      GAGAGAAATCTACT TAAA AATAGATTTCTCTC       TTTTCTTTACGATAC
   BAS3163   2 100 441 3137988 .. 3138019 + -13.9  -5.17786   TAACCTTTAATAAAA      TACAGCGTACGCT TTTTTC AGTGTACGCTGTA       TTTTTCATTTTCTTG
   BAS3160   3 100  -6 3135480 .. 3135509 + -13.8  -4.76644   ATTGTTAATAAAAAA       GAGCTAAAACAG ATAATA CTGTTTTAGCTC        TTTTTCCTACGTATT
   BAS3150   5 100 169 3125341 .. 3125373 + -10.7  -4.98255   ATAGTAATATAAAAA      CCTCATTTCTCGT CATTACA ACGTGAAATGAGG      TTTTTATCGTTCACC
   BAS3146   5  64  64 3121910 .. 3121934 +  -7.1  -3.00214   ATCAACAGTAAGAAA          AGGAGGCTAAT CCA ATCAGCCTCCC          TCCTCTTTATTTATC
   BAS3143   4 100   5 3119184 .. 3119215 + -13.2  -5.72622   AGGATGAATAAAAAA      TACCGGCATTCTTT TCAC AAAGAATACCGGTA       TTTTTTATTTATACA
   BAS3135   5 100  13 3112744 .. 3112767 +   -11  -5.63236   TAGAATGAAACACAC          GAGGACGGAT ACAT ATCCGCCCTC           TTTTTATTTTTCACT
   BAS3123   6  93  93 3102056 .. 3102080 + -10.1  -4.38712   GTATAGATATAAAAA          GGGATTAATCA TAA TGATCAATCCC          TTTTCTCAAAGTAAA
   BAS3115   3 100   6 3092692 .. 3092713 + -10.9   -5.0538   ACAAGATTGAAAAAA           CTTCCCATC ATAA GGTGGGAAG            TTTTTTCAAATGGCA
   BAS3110   5  85   8 3090291 .. 3090307 +  -6.6   -5.1101   TTATTTAAACGAAAA              GCTAGT TTTAT ACTAGC              TTTTTTACATAATAA
   BAS3105   3 100  25 3085165 .. 3085196 + -13.1   -3.2313   ATATACATAATACAA      GCCGATGCTTCCT TACCAT AGGAATCATCGGC       TATCTTCATTTCGAA
   BAS3101   9 100  86 3082210 .. 3082235 + -16.3  -5.08731   CAATATATCTAAAAA         GGAGCTCTCTT CATA AAGAGAGCTCC          TTTTCTTATTTCTTC
   BAS3101   9 100 266 3082390 .. 3082409 +  -8.6   -5.9218   TTCCCAATAAAAAAA            TCCTCTTG CATC CAGGAGGA             TTTTTTTATTGTCTC
   BAS3095   3  77  10 3076430 .. 3076455 +  -8.4    -3.885   TGTTAAAAATAAAAA         CGCTATTGAT ATTGAA ATCAGTAGCG          TTCTTATGTGACCAT
   BAS3074   3 100 158 3055831 .. 3055876 + -14.4  -2.88731   ACTTTCAAATAACAA CCCTTTTTTATAACGTATCT CTGCAA AGAAATGTTATAAAAAAGGG TGATTGATTATGTGC
   BAS3063   7  67  93 3042503 .. 3042537 +  -5.8  -4.08064   TCTAATTTTTTAAAA     CTGTTGTATATGGG ATCGTCC TCCATATGCATCAG     TTTTAAAACAGGCTT
   BAS3058   5  95 122 3033311 .. 3033346 + -10.7  -4.63932   AACTGAGAATATTAA    GAGTGTGTTTTGA TTTACCTTTT TCAAAACACACTC     TTTTATTCCGAGATA
   BAS3050   8 100 456 3023515 .. 3023543 + -11.2  -5.96894   CCCTAATTGATGAAA        GTGAGAAGAATG TTTAT CATTTTTCTCAC        TTTTTTTATTTAAAT
   BAS3040   1  48 372 3014314 .. 3014324 +  -2.6  -3.69483   GTCCTGGTTTTAAAG                 TATT CAT AATA                 TGTTTTAAATCAACT
   BAS3032   3  80 119 3005123 .. 3005159 +  -9.8  -3.41195   CATTTAATTAAAAAA    GAATCTATTTTGAA AACAGATGA TTCAAAATAGATTC    TTACGTTTTAGTATT
   BAS3026   5  82 389 3000864 .. 3000887 +  -7.6  -4.58946   CATAAAAATGACGTC          TTTAATTTGC TTCT GCAAATTGAA           TTCTTTTATTTGTAA
   BAS3021   5 100  34 2996357 .. 2996380 + -13.9  -3.11709   AAACAATTATACAAA          GGCCAACCG CATGTA CGGTTGGCC           CTTTCCTTTATATTA
   BAS3006   7  69 206 2982326 .. 2982344 +  -6.6  -3.80858   GTATACGATTTTGTC             CCCGTCAA ATT TGGGCGGG             TTTCCTGGATTATAC
   BAS3000   4 100 252 2976935 .. 2976960 + -14.1  -2.72581   ACGATCAAAATAAAC         CCCCAGAAATC CAAA GGTTTCTGGGG          CTTCATTATATATTT
   BAS2995   5  84 103 2972626 .. 2972663 +  -3.5  -5.84381   TTCAATAGGAAAAAA   CCAAATATTTTGAAAGA AAAC TCGATCAAAATGCTTGG    TTTTTTTGTTGCTAG
   BAS2984   5  80 -15 2957127 .. 2957149 +  -5.7  -5.00339   CCCTATGAAACAAAA           TGACTTATT CTCTT GATAAGTCA           TTTTTAATTATTAGT
   BAS2980   4 100  37 2952495 .. 2952515 + -15.5  -3.54424   TCCAAAAAAGAAAAA            GGGAGTGGA TTA TCCACTCCC            TTTAACCACCTACCC
   BAS2969   5  53 295 2942810 .. 2942822 +  -2.7  -4.13767   TATTGTTTCAATATC                TATGC AAT GTATA                TTTTCAAATACAAAC
   BAS2961   7  71  25 2934606 .. 2934641 +  -9.1   -2.5166   TAGTCAAAATAAAAA    CCCCAATCTCTCCAT ATTAAA ATTGAGAAATTGGGG     CTAATTTATTTCATC
   BAS2953   1  40 229 2924931 .. 2924944 +  -2.3  -2.72463   TCTATTTTTTCTACA               GTTGC TAAC GCATC                TACTTCCCCATAAAT
   BAS2946   6 100   8 2918465 .. 2918485 + -13.3  -4.99645   CTTTCTAAGTCAAAA            CCACCGGTA TAA TGCCGGTGG            TTTTCTTTATGCAAT
   BAS2938   5  74   1 2908565 .. 2908583 +  -3.2  -5.39905   CAAAAAAACAAGTAA             ACATTATA ACT TATAATGC             TTTTTCTTATTTCAT
   BAS2917   4  85 270 2885598 .. 2885634 +  -6.8  -5.08178   CATTTGTAAAAAATA   CGCTATTCTTTC-TGTA GATT TATAAGAAAGGATGGCG    TTTTTGTATGTCTAT
   BAS2914   9 100 120 2882255 .. 2882273 +  -7.4  -5.85011   ATTGTAAACAAAAAA             GAGGGG CTTGTCC CCCCTC             TTTTTTTAATTTTTC
   BAS2909   9 100   5 2877410 .. 2877423 +  -8.1  -6.01725   CTAAAAAATAAAAAA               GTGGC CAAT GCCAC                TTTTTTATTTTTGTT
   BAS2905   5  67 435 2875120 .. 2875130 +  -6.8   -3.6579   TTAGCAAACATTGCA                 GGTG CAT CACC                 TTCTTCAGCTAAGTT
   BAS2900   5  71 240 2870386 .. 2870417 +  -8.2  -3.22209   GAATAAAAAGTGAAA      GGCAGAAACGTTGAT TTA AT-AACGTTTCTACC      TATTCAATTTCATGT
   BAS2892   8 100  77 2860514 .. 2860549 +   -15  -3.51721   ACTTAATAAAAATAA    CAAAAGAAGCCTTC CTTTTACA GAAGGCTTCTTTTG     TTATAGCTTTATCTT
   BAS2888   2  89 136 2856978 .. 2857008 + -11.2  -3.57971   TCCTGCACATAAAAA       GCACGCGTTCGATT ACT AATCAAACACGTGC       TTTCAAAATAACTAT
   BAS2873   4 100  25 2844119 .. 2844136 +  -9.9  -5.13521   TACCCAAATAAAAAA             CTGAGGT GGAT ACCTCAG              TTTTTTCGATAATTT
   BAS2870   4  77   9 2840441 .. 2840468 +  -8.5   -3.6075   AAAGTGAAACGTTAA        TAAGTGGGGAT AGAGAA ACCCCCACTTA         TTCTATGATCTTCAT
   BAS2866   8 100   8 2838625 .. 2838643 + -14.6  -3.88817   GTGACTAACGGAAAA             GAGGTGGC AAA GCCACCTC             CTTTTTTGTTCCGTT
   BAS2851   3  87  66 2824815 .. 2824848 + -10.5  -3.57883   ATTCAATTACAAAAA     CGATCATTT-TGTAGG GAA CCCACAGAAATGATCG     TTTAAAAAATCTTAT
   BAS2828   9 100   8 2807811 .. 2807829 + -10.3  -4.74453   CTTATTAAAGTAAAA             GAGGTGC AATTC GCACCTC             TTTTTGCATGTGTTG
   BAS2816   3  91  13 2796315 .. 2796340 +  -7.7  -5.24129   TGAGAATATAAAAAA         CGTCATTTTCA ATCT TTAAAATGACG          TTTTTTATGGCGAAA
   BAS2808   4 100  63 2787039 .. 2787055 +  -9.5  -5.22039   TAACAAAATAAAAAA              GATGGTT TGT AACCATC              TTTTTTACCTTTACA
   BAS2800   6 100  15 2778595 .. 2778626 + -11.8  -5.65927   ATAATGTCATTACTA      TCCCTTGTAGAAAA AATT TTTTCTATAGGGGA       TTTTTTCTTTAAATA
   BAS2791   2 100   4 2772706 .. 2772729 + -11.1  -5.08088   GAAAGCGAATAAAAA          GAGTCCTTC ATACGA GAAGGACTC           TTTTTATTGCACATT
   BAS2791   2 100 426 2773128 .. 2773156 + -14.7  -5.68438   GTTAAAACAAAAATA        GAGATACAGCAGA ACT TCCGCTGTATCTC        TTTTTTATTTAATAA
   BAS2786   5 100  19 2767298 .. 2767329 + -12.4  -4.59069   TCTGCTTATATAAAA      GACCGCACATGG CTTTTACT TCATGTGCGGTC       TTTTATCCTTCTAAT
      proC   7 100  60 2763045 .. 2763074 + -11.6  -5.13016   CACTACAGGATAAAA       GGCTAAACTCGA ATATAC TTGAGTTTAGCC        TTTTTCATTTTAATT
   BAS2780   6 100  14 2759055 .. 2759087 + -10.8  -5.46706   AAATAATTTTTAAAA      TAAAAGACACCCAA ACGAA TTGAGTGTCTTTTA      TTTTTATTTTCGAAT
   BAS2771   3  78  61 2751772 .. 2751792 +  -6.9   -4.4784   TTACTATAAGGAAAA            GCCCATA CATAACA TATGGGC            TTTCTTTGACATTTC
   BAS2762   8 100  15 2743357 .. 2743375 + -10.3   -5.5112   ATGAAGAAATAAAAA             CGTCCGA ATATA TCGGACG             TTTTTTGTTACTAAA
   BAS2755   8 100  -7 2735906 .. 2735942 +   -14  -2.90232   ATGATGTTATGGTAC    GAAAATAAGACCGACA GAATA TGTCAGTCTTATTTTC    ATTATGTTATATTCT
   BAS2751   3  82 142 2733890 .. 2733910 + -11.2  -2.66098   CTTCTAAATAAAAAA            CTGCCTCT TATTT AGAGGCAG            TCACTTTCAAATCTT
   BAS2736   6 100  27 2711560 .. 2711583 + -12.6  -4.56802   TATTTACAAACAAAA          GACACTATTC ATAT GAATAGTGTC           TTTTGCTATTTATTT
   BAS2723   4 100  15 2701735 .. 2701766 + -13.2  -4.17789   AAAACGCTATATGAA      CAAAGAGCTCATCA AAAA TGATAAGCTCTTTG       TTTCATTTATCCTTC
   BAS2710   6 100 428 2691234 .. 2691256 +  -8.4  -6.02919   AGTTTACGATGAAAA           CCCGCAAGTG ATT TACTTGCGAG           TTTTTTTATTTCTCA
   BAS2702   4  90  -4 2683325 .. 2683340 +    -9  -4.62069   CTACGAATAAAAAAA              GCTGAC TTTT GTCAGC               TTTTTGAAATGCGGA
   BAS2688   1  95  31 2671554 .. 2671593 +  -5.9  -5.89921   TTACACCCCAAAAAA  GGATGTCAC-ATAGTC ATCGATTTC GACTTTTGTGACATCC  TTTTTTTATTATCCT
   BAS2682   4 100  24 2664622 .. 2664645 +   -11  -4.87893   CGTACATACGAAAAA          GCTCCCTTCC AATT GGAAAGGAGC           TTTTTCATTACACTT
   BAS2670   2  40   6 2654885 .. 2654940 +    -2  -2.73829   AAGCACATAATTGAC TAGAAAAAAAGAGATCTCGTAAGCTTA TTT TTAGAAGCCGAGGTCTC-TTTTTTCTA CTATTATTTCGGTAA
   BAS2670   2  40 118 2654997 .. 2655019 +  -2.8  -2.59876   TATAGGAACTCGAGA           CTAATAAAAT ATT GTTTTAATAG           CCTTTTCTATAATAC
   BAS2665   7 100  22 2650296 .. 2650325 + -13.1  -2.98607   CCCCTTTTCAAAATA       TAAAGAGCTTACT ATAC GGTAAGCTCTTTA        TACTATTTATTTCAC
   BAS2661   4  95  48 2647811 .. 2647833 +  -5.6  -6.04953   ATTCCAATAAAAAAA           CAATCCGTTT TAA AAACGAGTTG           TTTTTTTATTTCTGT
   BAS2654   3 100   6 2639711 .. 2639731 +  -9.7  -4.84017   TCTATACTAAAAAAA            GGAACAGCT TAT AGCCGTTCC            TTTTTCTCCACACTT
   BAS2648   2 100  -9 2636174 .. 2636201 + -17.2  -5.32882   TGCACATACTAAAAA        GAGCTGTTGAGA ATAC TCTCAACAGCTC         TTTTTTCTACTCATC
   BAS2633   4 100  -2 2620316 .. 2620339 + -12.6  -4.50193   ACGAATAAACAGTTA          TAAGGATAGC GAAT GCTATCCTTA           TTTTAATTCATTGAT
   BAS2629   7  91  16 2617800 .. 2617816 +  -6.6  -5.31855   CCTTATAAAATGAAA              GAGTAC TTAAC GTACTC              TTTTTATTATTAATA
   BAS2624   2 100  10 2611553 .. 2611575 + -10.7  -5.52347   CTATAGAAGCAAAAA           GAGTAAGGA ATTAA TCCTTACTC           TTTTTTACTTTTATT
   BAS2614   3 100   8 2602983 .. 2603006 +   -11    -5.252   TTGAATAGTAAAAAA          GAGCCCTCCA AAAC TGGACGGCTC           TTTTTTGTACAAATG
   BAS2603   5  83   8 2595254 .. 2595292 + -10.7  -3.05964   TATCATAATAAAAAA  GGCAGTATATGAA-AC-TA CTT TATGTATTCATATACTGCC  CTGTTTTATTTATAG
   BAS2598   6 100   6 2592298 .. 2592330 + -13.6  -3.08046   AAAAGATTAATAAAA      CAGGCTAGAGAATA TACTT TACTCTCTAGCCTG      CTTTCTGCTATTTTT
   BAS2591   5 100   7 2586315 .. 2586346 + -14.8  -4.38203   AATGTTTAAATTGAA      TAAGAAACCATTTA GCAG TAAATGGTTTCTTA       TTTATTAGTTATCTC
   BAS2584   4  74  34 2579356 .. 2579388 +  -6.4   -4.3953   CCGTAAAAATTCAAA      CCACTATTCTCTTA TTCAT TTAGAAAATAGTGG      TTTATTATAATTCCA
   BAS2579   4  90   4 2575951 .. 2575972 +    -8  -4.76892   GTATCTAAATAAAAA           GGCCAGTC TTAAAT GACTGGTC            TTTTTACATTCATGT
   BAS2570   8 100 -22 2569943 .. 2569968 +   -12  -4.31085   CTTCAAACAGTAAAA         GCGTTACTCA CGGAAT TGAGTAACGC          TTTTACCTTAATATA
   BAS2563   3 100   9 2563892 .. 2563920 + -11.1  -5.38958   TAGATAAAATAAAAA        CCTCACAGTTTAT AAC GTAAACAGTGAGG        TTTTTATTTCTAAAT
   BAS2555   4 100   4 2557957 .. 2557988 + -14.7  -5.02439   CAATATAAATAAAAA      GAAGAGGTTTTCT ATAGAC AGAAAACCTCTTC       TTTTTATAGTTATAT
   BAS2547   5  95  10 2550824 .. 2550849 +  -9.1  -4.94972   AATTAAGTAAAAAAA         CACAGTTGG TTATTTTT CCAACTGTG          TTTTTAATTCTACTG
   BAS2537   3  52 359 2530938 .. 2530951 +  -4.5  -3.20345   ACCTATGTAAGCAAA               CTAGC GCAA GCTGG                TGTTGATGTCGAGTT
   BAS2526   7 100  44 2521553 .. 2521581 + -15.5  -4.14345   ACATAAAAAAGATTA        GGACCGTACATAT CTA ATATGTATGGTCC        TTTCGTTTGCTATTG
   BAS2520   3 100  15 2517573 .. 2517598 +  -9.1  -5.87996   ATTCTAAATAAAAAA         CAATCCCAGTA TATG TACTAGGATTG          TTTTTTTATTGCTTA
   BAS2513   6  95 100 2513407 .. 2513433 +  -8.8   -5.1471   AAAATAACATAAAAA         GGTAAAGCGTAT TTT AAATGCTTTACC         TTTCTTTTTTGTAAT
   BAS2506   4 100  30 2507608 .. 2507645 +  -8.8  -5.72254   TCGCAATCATATCAA   TACAATTCGTTTAA AATGAACACA TTAAACGAATTGTA    TTTTTTATTATTTAA
   BAS2486   4  91  17 2489373 .. 2489394 +  -7.3  -5.19328   TAAGATACATAAAAA           CTCCTCTAT AGAA AAAGAGGAG            TTTTTGTTATGCCGT
   BAS2461   8  61 436 2462362 .. 2462377 +  -6.2  -3.26717   TTATAAGATTATTTA              TGCAAT AAAT ATTGCA               TTACGTTATATACCT
   BAS2414   2  74 433 2415230 .. 2415247 +  -4.9  -4.89009   TTTATTTCTGAAAAA             CAAATGT TATA GCATTTG              TTTTTAATTGAATAT
   BAS2381   7  88  11 2381403 .. 2381427 +  -9.3  -4.18674   TATAAATTTAGAAAA          CGGCTTGCACT GTA AATGCAAGCTG          TTCTTTATATATAAG
   BAS2354   6  82 392 2355287 .. 2355306 +  -9.4  -3.66378   TGAATTCGGTCAAAG            TCCATCTT TCGT AAGATGGA             TTTAAATAACGTCTC
   BAS2344   6  82  60 2345299 .. 2345329 +  -4.9  -5.47159   TATATACGCAAAAAA      GAGCACTCCTAT ACATGGCG ATAGGA-TGCTC       TTTTTTATGTTAAGA
   BAS2315   8 100 -23 2317638 .. 2317683 + -15.1  -3.68727   AAGTATATAAAAGAG GGGAATGTAAAAGAGAATG CGTAAAAA CATTCTCTTTTACATTACC TCTTTATGATTTGTT
   BAS2265   3 100  73 2264102 .. 2264117 +    -9  -5.52384   CGGGAAAATAAAAAA              GAGAGC TAAT GCTCTC               TTTTTTTAGTGGCAC
   BAS2262   4  59 386 2262209 .. 2262222 +  -5.3  -3.65199   TTTAGTTCATACAAG               TGTGT AAAA ACACA                TTTAAATAAAAAATT
   BAS2255   6 100 271 2257041 .. 2257066 +  -7.7  -5.38549   GTTATATATTAAAAA         GGTTGTTAACCG TGC TGGT-AACAACC         TTTTTATTGTTTGAA
   BAS2235   4  93  40 2238821 .. 2238846 +  -9.2  -4.88228   TAAACTATATAAAAA         GAGTATTGAA AGTTAA TTCAATACTC          TTTTTAATATTAAGT
   BAS2215   5 100  13 2218631 .. 2218665 + -17.4  -3.84585   TAATATAGTTTGTAA     GAAGGAGAGACTTTCA TTG TAAAAGTCTCTCCTTC     TATTTTATCCTGCAT
   BAS2193   6 100  33 2190349 .. 2190380 + -14.6  -4.04023   AATCAATTATTAAAT      GAAAACCACCACTA TTAA TTGTGGTGGTTTTC       TTCTTGTTAATTGCT
   BAS2166   1  41 205 2162913 .. 2162934 +  -2.3   -2.8502   AGGGAAGCTTGCACA           TGCGTTATT ACGG AATGAAGCA            TGGTTACATTTATTT
   BAS2161   3 100   8 2160027 .. 2160044 +  -7.7  -5.97575   AACAATAACAAAAAA             CGACTGT AAAA ACGGTCG              TTTTTTTTATGACTT
   BAS2154   7  86 -14 2153554 .. 2153575 +  -7.4  -4.77896   ACGTTCATTAAAAAA           GAACCTAT GTCATA ATAGGTTC            TTTTTCCATTGGTTC
   BAS2079   9 100   5 2084802 .. 2084824 + -16.4  -3.91465   ATATGAAATAGAAAA           GGTAGGTGTG ATT CACACCTACC           TATTATTTTTTACCA
   BAS2069   5 100  18 2078761 .. 2078787 + -13.8   -4.5852   AATAATAGATTAAAA         GAGGCGCTTTCA TTT TGAAGGCGTCTC         TTTTAATTTGCATTA
   BAS2061   5  82   7 2071700 .. 2071726 +  -8.8  -4.04319   TTAAAATGAAGAAAA         GGGTGCTTCT CTTAATA AGAAGCATCC         TTTCTAAATTTCTGG
   BAS2013   8  61 265 2019590 .. 2019600 +  -5.4  -3.90286   TTTTTAATTCATTTT                 CTAC TAA GTAG                 TTTGACTTTATAATC
   BAS2006   5  87   6 2013707 .. 2013741 + -10.8  -3.37466   TGTGCGTTAATTTAA     CGAAAAGGGCCCCTTA TTA TAGGCGGTCTTTTTCG     TGTTGTATGTAACAT
   BAS1992   0 NONE
   BAS1971   4 100  26 1975563 .. 1975594 + -14.7  -4.94058   CACTTTATTAAAAAA      TGTCTCAAAGAAC TATTTT GTTCTTTGAGACA       TTTTATTTACATTCA
   BAS1967   5 100   9 1972983 .. 1973004 +  -8.7   -5.4505   AAGATAAGTTAGAAA           GCTCATAGC TTTT GCTTTGAGC            TTTTTTATTGAAACA
   BAS1963   9  82  21 1969834 .. 1969858 +   -10  -3.24289   TTGTTATGTGAAAAT          CCCCCCTCAA ATATA TTGAGGGGGA          TTACATATTTGAAGT
   BAS1950   4  60 294 1960191 .. 1960214 +    -4  -4.32857   CATTTAAATAAATAT          CTATTAGATT TCTT AATGTAATAG           TTTCTATTTCAAGAG
   BAS1932   4 100  -3 1948008 .. 1948026 +  -8.2  -6.20267   TATACTAAGAAAAAA             CTGAATCG TTA TGATTCAG             TTTTTTTATTTTTGA
   BAS1918   1  50 -41 1936309 .. 1936325 +  -3.7  -3.53012   TTAAGTATTCCTAGA              GGAAAGT CTA ACTTTCA              TTTAGAGAAAAAACG
   BAS1911   4  83 134 1930049 .. 1930062 +  -5.9  -5.31456   ACTCCTACTAGAAAA               GCGTC TTTT GGCGC                TTTTTTATGCATTAA
   BAS1873   7 100   9 1896032 .. 1896059 + -13.6   -4.6902   TAAGTAGTAAGAAAA        GGAGATGCATCA TATG TGATGTATCTCC         TTTTTAAAATTATAA
   BAS1862   8 100 168 1886595 .. 1886626 + -13.2  -4.84539   ATAACATAATAAAAA      GCACTGTTTTAGCT AATG AACTAAAACAGTGC       TTTTCTCTTTGATTG
   BAS1775   6 100  21 1801336 .. 1801359 + -10.4  -5.19251   TAAGTAATATTGAAA          GGTCTCATTG AAAA TAATGAGACC           TTTTTATTAATATTA
   BAS1760   3 100  16 1782374 .. 1782400 +  -9.6  -5.05601   ATATAATTTTAAAAA         GGTAAGTTCA CATGAGT TGAACTTACC         TTTTTATATGTACTA
   BAS1729   6 100  10 1749742 .. 1749769 + -18.6  -4.14422   AGATAGGTATTTTTA        GGCTGTGGAGAA AGAC TTCTCCACAGCC         TGTTTTTGTGTCTGA
   BAS1709   5  85 130 1728756 .. 1728787 +  -5.1  -5.54403   TTTCAAAGATAAAAA      CGCATCGCACTTT GAAAAG AGAGCACGATGCG       TTTTTATTATTTTTT
   BAS1693  10 100   5 1713610 .. 1713643 + -19.9  -4.55093   TTGCAATTTAAGAAA     TAAGGCGATCCTAAA ATGT TTTAGGATCGCCTTA      TTTCTTATTCTGTAA
   BAS1674   3  44 164 1694424 .. 1694441 +  -3.4  -2.72991   AAACAAGCATAACCA             CGTTCT AGAGTG AGGACG              TGGTTAAAAATATAG
   BAS1654   4 100   7 1670610 .. 1670629 + -13.6  -4.76802   ATTATATGAGAAAAA            CCTTCCGC AATT GCGGAAGG             TTTCTTATTTTTCGA
      fumC   2 100   9 1656834 .. 1656861 + -10.7  -5.34055   AGAGTAATAAAAAAA        GCCGAGATTCT TTGTTT AGAATCTTGGC         TTTTTTAATATTTAT
   BAS1629   4 100 384 1647559 .. 1647592 + -17.7  -5.33405   ATATATTAGTAAAAA     GAGAGCTGGCTAC-AT AAA ATCGTAGCCAGCTCTC     TTTTTATTTCGTAGA
   BAS1620   4 100   9 1638591 .. 1638612 + -10.9  -6.20267   TGAATAGATAAGTAA           GGAAGCAGC TTTA GTTGCTTCC            TTTTTTTATTTTTAG
   BAS1602   3  62 375 1622342 .. 1622358 +  -6.7  -3.05997   AATCAGTAAGAGTAA              TGTAAAT GTC ATTTACA              TCTCCTTTATAAGAG
   BAS1546   3 100  -4 1574980 .. 1575022 + -11.7  -5.14563   TTTTAATTCGAGTTA TATAAAA-AGGTCGTCAC TTTACATT GTGACGACCTCTTTTATA TTTTTTCGTAAAAGA
   BAS1529   4 100  14 1560616 .. 1560631 +  -7.5  -5.39755   AAGTGAAAATAAAAA              GCGGC AAAATA GCCGC               TTTTTTATCGTTATC
   BAS1510   4 100 195 1544010 .. 1544033 +   -14  -5.27399   GTTGTCATGAAAAAA          CATCCAGAGA AAAT TCTCTGGATG           TTTTTTAGTGTCTTG
   BAS1505   5  81   7 1540100 .. 1540113 +  -2.3  -6.09196   CAAGCGTAACTTCAC               GCAGC CTGC GCTTC                TTTTTTTGTTTTGGA
   BAS1476   2 100  12 1499785 .. 1499810 + -14.9  -5.40873   GTAAAATTGATAAAA         GGTTCAAATCG TATG CGATTTGAACC          TTTTATTTTTGTATT
   BAS1457   1 100 -18 1480881 .. 1480912 + -11.1  -5.80817   AATGATAACAAAAAA      GAAGTCCTGTTCTC GTTAA GAGAA-AGGACTTC      TTTTTTTGTATTAAG
   BAS1368   9 100  11 1398925 .. 1398965 + -15.6  -2.87132   AGTGATAATAAACAA  GAAAGGCACTGTACAAAC AGGGG GAATGTACAGTGCCTTTC  TATATGAAAAAGAGG
   BAS1363   8 100   7 1394781 .. 1394804 + -11.1  -5.36441   TTTTGGTAAAAGAAA          GAGGCGAAT AAAGAA ATTCGCCTC           TTTTTTGTATGAAAA
   BAS1359   6 100   5 1389603 .. 1389619 +  -9.5   -5.7946   TTCTTCATTAAAAAA              GATGTCA ATA TGACATC              TTTTTTTATTAAACC
   BAS1325   4 100   4 1357395 .. 1357420 +   -12  -5.77734   GTTACAAAATAAAAA         GAAACCTTCC AGTTCC GGAAGGTTTC          TTTTTATTTTTCTTT
   BAS1303   4  66 201 1337788 .. 1337808 +  -2.6  -4.98531   AGCTCCATTCTAAAA            CAGACA AACCGTTAC TGTCTG            TTTTTAATTTGCAAA
      uppP   7 100   9 1330744 .. 1330759 + -10.4  -6.11229   TATGTAATAAAAAAA              CTGCCG GGTT CGGCAG               TTTTTTTATTTTACT
   BAS1283   4 100 -13 1318661 .. 1318685 + -11.5   -4.5287   ATGTATATAGAAAAA          GACCACTTGAA TAA TTCAAGCGGTC          TTTTCATTAGTTTGC
   BAS1276   6 100   8 1314172 .. 1314190 + -13.2  -5.05505   ATAGATAAGTAAAAA             GTAGCTCC TTA GGAGCTAC             TTTTTAATTTGTAAT
   BAS1221   3 100   4 1267108 .. 1267128 + -12.7  -4.51363   GTTGGGAGCTAAAAA            CTCCAAAGT AAA ACTTTGGAG            TTTTAATGTTTCATA
   BAS1207   8 100   5 1253514 .. 1253538 + -15.9  -4.46493   ATGAAACATAAAAAA          GAGTCTTCTCA TTA TGAGAAGACTC          TTTTAATCTATTTAC
   BAS1194   6 100   9 1239439 .. 1239453 +  -8.5  -5.93809   AAAATAATAAAAAAA               GCGGG TATCC CCCGC               TTTTTTTTATAAAGA
   BAS1186   2  89 302 1232197 .. 1232214 +  -7.7  -5.01422   AAGAAATTAACAGAA             GCAGGGA GAAA TCCTTGC              TTTATTTTTGTATAG
   BAS1172   1 100   9 1217610 .. 1217630 +   -14  -3.52652   AATCTAGTAAAAAAA            GCACGCCG ATGAG CGGCGTGC            TTCTAATTACGTAAA
   BAS1151   7 100  -3 1200061 .. 1200092 + -16.8  -3.90286   ACACATTGAAATAAA      GTAAAAGAGTGGCT ACGA GGCCACTCTTTTAC       TTTGGGTTTGTCATA
   BAS1143   4 100  46 1193156 .. 1193182 + -14.6  -4.75372   TATACATATAAAAAA         GCGGTATTTCTG TAT TAGAAATACCGC         TTTTTACTAGCTAAT
   BAS1121   3 100   4 1175917 .. 1175954 + -15.3   -5.4505   AGACAGACTTAAAAA   GGGAACAAAATTCTT-AT GTA ATGAAGAATTTTGTTCCC   TTTTTTCTTAGCGGA
   BAS1114   5 100   7 1170447 .. 1170466 + -13.6  -5.31519   GAGAAGTAACAAAAA            GACGAGGG ATTT CCCTCGTC             TTTTTGTTTACATGT
   BAS1098   8 100   5 1151038 .. 1151051 +  -9.5  -5.46129   AGGTAAATTAAAAAA               CCGCC GATT GGCGG                TTTTTTAATTTGTTG
   BAS1085   6 100   2 1139658 .. 1139677 + -12.2  -5.22312   TTCGAAAAGATTAAA            GAGGACCA AAGT TGGTCCTC             TTTTTTAATGTAAAT
   BAS1069   4 100 390 1123402 .. 1123430 + -16.2  -3.27158   TACTAAAAAAAGAAA        GAGTCTGTCCTA ACGTG TAGGACAGACTC        TCTATTATTACGATA
   BAS1062   7 100  14 1119582 .. 1119600 + -11.8  -5.46629   AAAATAAAAGAAAAA             GTAGGAGA TAT TCTCCTAC             TTTTTTTACGCTGTT
   BAS1038   3 100   8 1092487 .. 1092511 + -12.9   -2.9652   AGCTTTAGTTGCAGT          GACGGGGTGTT GGA AGCACCTCGTC          TACTTCATTTTATGC
   BAS1033   4 100   4 1089025 .. 1089051 +   -11  -4.62783   GTTTCAGATTAAAAA         GTAGAGCATC ACTCCTA GATGCTCTAC         TTTTTCACATCACTG
   BAS0975   1  40 -40 1032028 .. 1032051 +  -2.4  -2.71011   AAGGTTTATTCAAAC          CGCTTATGAA TGAA TTCTTAAGCA           TGATTGCGAAAAAGT
   BAS0971   4 100  14 1026617 .. 1026640 + -11.8  -4.76233   AAGGGGCGAAGTAAA          GAGGGTATGCC GAG GGC-TACCCTC          TTTATTATTTTGTTC
   BAS0937   2  55  44  994894 ..  994930 +    -6  -2.65046   TGATGCAAAAATAAA    GGGCAGTACATATT TTGATGACT ACTATGTACTGTCC    CGTTTATTCTTTTTG
   BAS0930   5 100   4  988588 ..  988620 + -15.1   -5.0095   AATGCGAAATAAAAA      GCGTATGAAATCC AAATAGA GGATTTCATACGC      TTTTATTGTATTTTT
   BAS0918   5 100 428  982344 ..  982367 + -12.5  -5.07567   TGTAATAAAGATAAA          GCTCGCCTA CGGAAA TAGGCGAGC           TTTTTTAACATATAA
   BAS0904   8  95  53  966312 ..  966337 + -10.6  -4.49311   TTCAATTTGCAAAAA         GCCTTTAACT TGTTAT AGTTAAAGGC          TTTTATCATCATAAT
   BAS0895   4  81 390  958722 ..  958732 +    -4  -5.52023   CACACTCCCATCTGC                 TAGT ATT ACTA                 TTTTTTATTACTAAT
   BAS0888   3 100  15  952732 ..  952756 + -11.6  -4.37711   AGGTTTATATAAAAA          GACATCTTTC AGAGG GAAAGATGTC          TTTTACATTTCCTCC
   BAS0842   7 100  25  902422 ..  902445 + -13.2  -5.14563   AGATAAAGTGAAAAA          TCAGTGGGGA TTCA TCCCCGCTGA           TTTTTTAATAGAAAG
   BAS0842   7 100  63  902460 ..  902489 + -18.1  -5.47159   ATTTTTTAATAGAAA       GAAGGCTCTTGTA CATG TACAAGAGCCTTC        TTTTTATTTCTTAAA
   BAS0836   8 100  19  889574 ..  889614 + -11.3  -4.96848   TTACATAAAGAAAAA  GCCTGTCCAAAGAGGTG TGATGAC CATCTTTTTGAACAGGC  TTTTTGTATGAAAAA
   BAS0824   4 100   4  875219 ..  875239 + -15.5  -5.13343   GGTGCAGAGTAAAAA            GAGAAGCCG ATT CGGCTTCTC            TTTTATTTTGGGTTA
   BAS0820   5 100   9  871139 ..  871160 +  -9.5  -6.04419   AGTGTAATGAGAGAA           GACG-CCCTA GTA TAGGGGCGTC           TTTTTTTGTTATTTT
   BAS0816   5 100   9  866820 ..  866845 + -12.7  -5.71295   CGTGTAAATAGAAAA         CTTCCACCTTA TGAA TGAGGTGGAAG          TTTTTGTTTTTGTAT
   BAS0800   8 100   6  849116 ..  849148 + -15.1  -2.74605   GATTGGATAAAACTA      TATGAAAAGCGATGC TGA GAATCGCTTTTCATA      TGAATTTTAAAACGG
   BAS0800   8 100 440  849550 ..  849587 + -21.7  -2.82491   TCATACAAATAAAAA   GGTTAATCAAAGTAGCT AAAT AGCTACTTTGATTAACC    TCTAATAACTATCTC
   BAS0764   8 100  10  819033 ..  819061 + -17.6  -5.28281   ATGTGAAAATAAAAA        GCAGCAAGCATG TATCT CATGCTTGCTGC        TTTTCTTTATTTTGT
   BAS0756   4 100  13  811175 ..  811197 + -14.2  -4.91511   TAGGGGAGTATAGGA           GGCTGTCCAA ATT TTGGGCAGCC           TTTTTATCATAAAGT
   BAS0756   4 100 233  811395 ..  811419 + -12.9  -4.83615   GAAGGAGCGCAAAAA          GAGTCAGCCTC AAT GAGACTGACTC          TTTTTATACGAACTA
   BAS0747   3  90   6  801067 ..  801088 + -10.2  -3.98159   TATGAAATGAAAAGA           GAGACGCT TACATT AGCGTCTC            TTTCCTATTATAATG
   BAS0744   5 100   3  797936 ..  797960 + -10.8  -4.99043   GATATCGAAATAAAA         GGATGGTGCTG CTTG CAGC-CCATCC          TTTTATTTATGCCCA
   BAS0715   4 100   3  774104 ..  774123 + -10.8  -4.28375   GAGGGGAATGTAAAA            GCATACGA TTAC TCGTATGC             TTTTACATCTGTTAA
   BAS0688   2 100  27  750024 ..  750047 + -11.1  -5.84381   TATATAAATAAAAAA          GGATCTCAC ATAAAC GTGAGATCC           TTTTTTTGTTAGTAA
   BAS0662   9 100   3  716380 ..  716419 + -13.9  -3.23165   AAGTGAAGATTGAAA  TATAAGAAGAGCTTTCC TGTTGC GGAGAGCTTTTCTTATA   TCCTTTTATATAGTA
   BAS0657   4 100   7  710890 ..  710911 + -10.2  -5.05712   GAGAAGTAGAAAGAA           GGCAATCC ATATCC GGATTGCC            TTTTTCATTATTTCT
   BAS0648   7 100   5  701087 ..  701118 + -11.7  -4.62475   TATACGCATAAAAAA      GCGAGTCATCCTA GTGTAA TAGAATGACTCGC       TTTTGATTTGTAAGT
   BAS0622   5 100 396  672499 ..  672531 + -12.2  -5.05301   ATTATAAATAAAAAA      TAGCTCTTAGCAGT AAGTA AATGCTAAGAGCTA      TTTTTATGATTATTT
   BAS0616   7 100   9  666496 ..  666518 + -12.8  -4.57482   AAAATGATAAAGAAA           CACGACTACT GAT GGTAGTCGTG           TTTCTTTATAGATGG
   BAS0599   4 100   3  650015 ..  650041 + -15.3  -5.07652   ATATACGAAATAAAA         GGTTGTATGCC TGCGT GGCATACAACC         TTTTATTTTAAGACA
   BAS0589   5 100  14  636871 ..  636890 +   -10  -5.48063   GATTAAAAGAAAAAA            CAGGAGCG TTGT TGCTCCTG             TTTTTTCTATTCAAT
      sspH   5 100 -37  627357 ..  627378 + -14.5  -3.53224   CTAATCCTGGAGAAA           GCGTTCACG TTCA CGTGAACGC            TTTAGAGGAGAAGTA
      sspH   5 100   8  627402 ..  627425 + -11.1  -5.55695   AGAAGTAATAGAAAA          GACGCTTCT AAAATC AGAAGCGTC           TTTTTTGTATTATTC
   BAS0570   5 100  -6  617122 ..  617140 + -10.3  -5.75538   ATTGCAAAAGAAAAA             GGCGTGA TTTAC TCACGCC             TTTTTCTTTTTTGAA
   BAS0551   5 100   6  593115 ..  593135 +  -6.9  -5.74288   AAGAAAGTAAAAAAA            CATCCTC CAAACAT GAGGATG            TTTTTTATTATTTAT
   BAS0548   2 100  10  589736 ..  589756 + -15.5   -5.0538   TATTAATAGCTAAAA            GCAGTGCCT AAA AGGCACTGC            TTTTTTGAGATAAGA
   BAS0505   8 100  16  531553 ..  531578 + -11.2  -4.50159   TATATAATAAAGAAA         GAGGCTGACG GATTTA CGTCAGTCTC          TTTCTTTGAATTACG
   BAS0505   8 100 121  531658 ..  531683 + -13.5  -4.50358   AGGATAAATATAAAA         GGTGATTTCTT AACC AAGAAATCACC          TTTTAATGTTTAGCT
   BAS0496   5 100 -16  519806 ..  519831 +   -12  -5.54885   AACATATAACAGAAA         CAGCTCCTTT AGCGTA AAAGGAGCTG          TTTTTTATTCGTCTT
   BAS0483  11 100 260  508533 ..  508554 + -11.7  -5.35459   ATCCACATAAAAAAA           GGTTCCTTA TTTA TAAGGAACC            TTTTTTCTACTCTAT
   BAS0483  11 100 317  508590 ..  508635 + -16.6  -2.85124   AGAAAAAATATGTAA TGAGAATGAATAATTAGGGG GGAGAA CTTCTAATTATTCATTCTCA CTTTAAATACTTTTC
   BAS0469   5  95 276  492468 ..  492483 +    -9  -5.08169   GAAAAAACATTAAAA              GCACCT ACAT AGGTGC               TTTTTTACCGTATAT
      truA   9 100  15  485547 ..  485565 +  -6.7  -5.63645   ATAATCAGTAAAAAA             TCGAGCT GTGTA GGCTCGA             TTTTTTATGTTTTGG
   BAS0414   5 100  17  447386 ..  447424 +  -6.2  -5.77632   GGGGTTTCAATGAAA  TTGTTGATG-GGTTTGA CCACAT TCTGACCACATCAACAA   TTTTTTTATGATTTT
   BAS0403   2  88  -9  437479 ..  437491 +  -6.2  -5.47218   TTACATAAAGAAAAA                CCGC GAGTA GCGG                TTTTTTTAGCTGAAG
   BAS0390   4 100   8  423525 ..  423550 + -16.3   -4.5852   AAGGATAAATGAAAA         GGCAATGAGGA TTAA TCCTCATTGCC          TTTTAGTTTCGCTTC
   BAS0378   2  79   5  410875 ..  410890 +  -4.7  -5.19328   GTTATAGATAAAAAA              GATCC CCTAGA GGATC               TTTTTCTTATAGCGT
   BAS0351   4 100  27  377987 ..  378006 + -12.2  -5.18726   TGTTACAGTGAAAAA            GCAAGCCA TCTC TGGCTTGC             TTTTTCTTATAAAGA
   BAS0348   2  81 -11  373295 ..  373316 +  -2.9  -5.86976   GAAGTATACAAAAAA           GAGCACGAG TAAA TTTGTGCCC            TTTTTTATTTTGTAG
   BAS0333   4 100   9  360054 ..  360080 + -15.3  -4.48743   GCAGTAGAATAAAAA         CACCCTCAAGA AAAGA TCTTGAGGGTG         TTTCTTTACGCTTTT
   BAS0328   5 100   5  354329 ..  354348 + -13.6  -5.52986   TAGGATTATAAAAAA            GCAGGTGC CAAG GCACCTGC             TTTTTTTACTCACGT
   BAS0322   4 100 159  347535 ..  347558 + -11.1  -5.88565   GAAGAGAAAGCAAAA          GGAGATGTC ATAGCA GACATCTCC           TTTTTTTGTTGTAGC
   BAS0313   3 100   3  336909 ..  336934 + -14.1  -4.78029   ATCTGCATCATAAAA         GGCTATCTTCC ACTG GGGAGATAGCC          TTTTACTTTTATTAA
   BAS0299   3 100 143  323541 ..  323560 + -12.2  -5.28176   TTAAGTAGAGTAATG            GACCAGGA GTTT TCCTGGTC             TTTTTTATGAATGAA
   BAS0286   8 100  11  308525 ..  308546 + -14.5  -4.92363   GTTAATATGTAAAAA           TCCCGCTGA TTCC TCAGCGGGA            TTTTTATGCATCTTT
   BAS0263   3 100  -2  276830 ..  276875 +   -18   -5.3167   TTATATAGTAAAAAA TAATAAACCATGCCCTACTT CTGTAT AAGTAGAGCATGGTTTATTA TTTTATTTCTTTTTG
   BAS0257   1  81  30  266534 ..  266557 +  -4.6  -5.44837   GGTATATGATAAAAA          GGCTTATTTT AAAA GGGATAAGCC           TTTTTATATTTTTTT
   BAS0249   5 100  -2  257186 ..  257217 + -16.1   -4.4634   AAGAATTATCCACAA      TAAAACGCAGAGG AAGCGA CCTCTGCGTTTTA       TTATTGTTTTTTCTT
   BAS0199   2 100  22  199839 ..  199864 + -13.3  -3.80461   ATTAGAATTAAAAAA         CCCCTGAAGCA TATG TGCCTCAGGGG          TTTACTAATAGATTA
   BAS0194   3  95   9  193245 ..  193264 +  -8.6  -5.08088   AGCATAAAATAAAAA            GGTATCCT CGGT GGGATACC             TTTTTATTAGCACTT
      fabG   6 100   4  174533 ..  174562 + -18.1  -5.34055   TTTAAAAGATAAGAA       GAAGGTATCTCAC CAGG GTGAGATACCTTC        TTTTTTAATCTTTCT
   BAS0168   3  93  20  169668 ..  169685 +    -7  -5.42164   GGAGTAAACAAAAAA             GAGCCT ATACGC AGGCTC              TTTTTCTTATTTATA
   BAS0016   5 100  14   22435 ..   22452 + -12.7  -5.79595   AATTTAGTAGAAAAA             CCCGTGC GTAT GCACGGG              TTTTTTATTTTACAA

SUMMARY

852 putative operon ends contain 4031 possible terminators.
Percent operon ends hit by terminators of confidence >= x:
	x	#>=x	hits>=x	%hits>=x
	100	880	639	597	70 %
	99	880	639	597	70
	98	880	639	597	70
	97	880	639	597	70
	96	880	639	597	70
	95	928	665	619	73
	94	928	665	619	73
	93	968	689	635	75
	92	968	689	635	75
	91	993	704	647	76
	90	1027	722	657	77
	89	1051	734	668	78
	88	1075	744	674	79
	87	1098	757	683	80
	86	1115	763	686	81
	85	1149	783	698	82
	84	1160	789	702	82
	83	1180	801	710	83
	82	1202	817	724	85
	81	1215	827	731	86
	80	1234	840	739	87
	79	1263	857	746	88
	78	1280	866	752	88
	77	1303	881	757	89
	76	1315	886	759	89
	75	1328	895	762	89
	74	1364	914	769	90
	73	1378	923	770	90
	72	1402	943	773	91
	71	1424	959	778	91
	70	1440	969	782	92
	69	1474	988	786	92
	68	1486	997	788	92
	67	1508	1010	792	93
	66	1542	1040	794	93
	65	1574	1066	796	93
	64	1607	1089	800	94
	63	1624	1102	800	94
	62	1696	1157	804	94
	61	1748	1196	807	95
	60	1814	1250	810	95
	59	1855	1286	813	95
	58	1932	1344	815	96
	57	1980	1382	819	96
	56	2079	1456	823	97
	55	2127	1493	824	97
	54	2217	1566	824	97
	53	2283	1625	826	97
	52	2412	1727	828	97
	51	2496	1796	828	97
	50	2636	1909	830	97
	49	2694	1956	831	98
	48	2881	2100	834	98
	47	2947	2153	838	98
	46	3194	2341	839	98
	45	3313	2435	839	98
	44	3474	2562	841	99
	43	3605	2668	842	99
	42	3791	2808	844	99
	41	3826	2838	846	99
	40	4009	2989	850	100
	39	4031	3007	850	100
	38	4031	3007	850	100
	37	4031	3007	850	100
	36	4031	3007	850	100
	35	4031	3007	850	100
	34	4031	3007	850	100
	33	4031	3007	850	100
	32	4031	3007	850	100
	31	4031	3007	850	100
	30	4031	3007	850	100
	29	4031	3007	850	100
	28	4031	3007	850	100
	27	4031	3007	850	100
	26	4031	3007	850	100
	25	4031	3007	850	100
	24	4031	3007	850	100
	23	4031	3007	850	100
	22	4031	3007	850	100
	21	4031	3007	850	100
	20	4031	3007	850	100
	19	4031	3007	850	100
	18	4031	3007	850	100
	17	4031	3007	850	100
	16	4031	3007	850	100
	15	4031	3007	850	100
	14	4031	3007	850	100
	13	4031	3007	850	100
	12	4031	3007	850	100
	11	4031	3007	850	100
	10	4031	3007	850	100
	9	4031	3007	850	100
	8	4031	3007	850	100
	7	4031	3007	850	100
	6	4031	3007	850	100
	5	4031	3007	850	100
	4	4031	3007	850	100
	3	4031	3007	850	100
	2	4031	3007	850	100
	1	4031	3007	850	100
	0	4031	3007	850	100
