# Supplementary material for: Rapid, accurate, computational discovery of Rho-independent transcription terminators illuminates their relationship to DNA uptake
Source: Genome Biol. 2007 Feb 21;8(2):R22. doi: 10.1186/gb-2007-8-2-r22 (PMC1852404; doi:10.1186/gb-2007-8-2-r22)
Supplement: Additional data file 2 — As described in the text, the entire robust tail-to-tail region is searched; if the region is less than 500 nt, then the 500 nt downstream of the stop codon is searched (stopping if a gene start is encountered). In the case of ties, all terminators with the high score are output. [file gb-2007-8-2-r22-S2.zip › Bacillus_cereus_ATCC_10987.ttperf]

   BCE0008   6 100   6   14328 ..   14347 - -10.8  -4.93547   CCAAGCAACTAAAAA            CACAAGTC TTTT GACTTGTG             TTTTTTTATTTCCCA
   BCE0015   6 100   5   22435 ..   22452 - -12.7   -5.1167   AATTTAATAGAAAAA             CCCGTGC ATAT GCACGGG              TTTTTTATTTTACAA
      abrB   7 100  -2   40786 ..   40811 - -13.5    -5.252   CATGTCGATAAAAAA         TAAGCTTCTCA TAAT TGAGAAGCTTA          TTTTGCTGTTTCGAT
      gerD   4 100  13  142589 ..  142630 - -11.9  -5.26119   TGCGCAAAAATAAAA TAATAATGAGTGGATGATA CATA TATTGTCCACTCATTATTA  TCGTTATTATTTTTA
   BCE0164  10  95  37  168078 ..  168106 - -10.5  -4.61873   TTCTATAAATTAAAA        GCGATTAAATTAA AAC CCAATTTAATCGC        TTTTTTCATTCTAAT
   BCE0169   9  78 -26  172564 ..  172600 -  -9.8   -3.2594   ATTTTAAGAAAATTA    GATTTTATTTCTAATT GAAAT AGTTAGAAATAAAATC    ATATAAGGAGATATA
   BCE0172   6  56 124  173640 ..  173650 -    -4  -3.87323   TATTATTAAAGATAA                 TATG ACT CATA                 GTGGAAGGCACCCGG
   BCE0190   6 100 140  197544 ..  197569 - -10.5  -5.28826   AAAGTGTATAAAAAA         GACCCTTCTTA AAAA TGAGAAGGGTC          TTTTTATATTTACAA
   BCE0193   5 100   9  201203 ..  201220 -  -9.9  -4.80178   GAGTAAGTAAGAAAA             GAGCCTA TACT TAGGCTC              TTTTCTTATTATTTC
   BCE0204   5 100  -2  212538 ..  212559 - -11.7  -5.42514   GCAGAAACGAAAAAA           TAACCTTGC CTGT GCAAGGTTA            TTTTTTCCTCTTACC
   BCE0210   6 100   7  218475 ..  218496 - -13.1  -4.89966   ATACGCAAAAATAAA           GAAGTAGGC AACC GCCTACTTC            TTTATTTTATTTTAT
   BCE0214   4 100  17  221311 ..  221330 -  -7.9  -5.56263   AGCATAAAATAAAAA            GGTATCC TCAATT GGATACC             TTTTTATTAGCACTT
   BCE0220   2 100  21  227904 ..  227929 - -15.5  -5.20783   ATTGAAAGAGAAAAA         CCCCTGAAGCA CATA CGCTTCAGGGG          TTTACTAATAGGTTA
   BCE0229   6 100 142  234371 ..  234394 -  -9.6  -4.81752   AAAAACATTTAAAAA          GACGACCG GGCATAGA CGGTCGTC           TTCTTCTATATAAAG
   BCE0239   2 100   8  242090 ..  242112 - -16.4  -5.15969   GTTTAAGTTAAAAAA           CCACCAAGCA TTT TGCTTGGTGG           TTTTATTTTAGGATT
      Cof2   4 100   6  256492 ..  256518 -   -16  -4.03183   ATGTATAAAAGAGAA         GGACCCTTTCAG AAA CTGAAAGAGTCC         TTTTTTTATTTACTA
   BCE0257   7  62 -30  258107 ..  258123 -  -2.3  -4.81212   GTTAGTATAATAAAA              GTTTTGT AAC AAAAAAC              AAATGAAGGGAGAAT
   BCE0269   7  76 114  270740 ..  270750 -  -5.4  -5.06052   TTAAAAAAGATAAAA                 GGAA GTG TTCC                 GCAAATTGATTGTAT
   BCE0276   6  65  30  277472 ..  277489 -    -7  -3.45396   AATAGTAAGAGAAGA             GAGCAG ATGAAA CTGCTC              TTTTTTTATAGGATA
   BCE0284  11 100  16  288241 ..  288280 - -13.8  -4.00486   GCTAGAAGATAAGAA  GGATGTCTCATC-GTCAAA AAT CCCGACTGATGAGACATCC  TTCTTATTTATACTC
   BCE0292   6  80 166  296326 ..  296356 -  -6.3  -4.88736   TAGTATTTATAAAAA      GGTCCATCTATTAC TTAT GTA-TAGATGGATC       TTTTTATTTTAGGGT
   BCE0296   4  91 -15  300384 ..  300407 -  -8.3  -4.95155   GGTATATGATAAAAA          GGCTTATTT TAAAAG AAATAAGCC           TTTTTATATTTTTTT
   BCE0312   2 100 189  327749 ..  327769 - -14.1   -4.8622   GTCGCCAAGCAAAAA            CCTAAGTCG TTT CGACTTAGG            TTTTTTTGTGTTTAT
   BCE0329   4 100   5  349473 ..  349494 - -13.1   -5.1615   CTAATATGTAAAAAA           TCTCGCTGA GAAA TCAGCGAGA            TTTTTTATACATCTT
   BCE0340   7 100 171  360548 ..  360577 - -10.9   -5.4756   AATTTGAATAAAAAA       CACTTACCATATA TTAC TATTTGGTAAGTG        GAACTAGCTAAACCC
   BCE0344   6  71  11  364483 ..  364498 -    -9  -2.59458   AAGTAGAGTAATGGA              CCAGGA GTTT TCCTGG               TCTTTTTTTATTACT
      ampS   4 100  20  378487 ..  378507 - -12.7  -4.88895   AAATAAATAAAGAAA            CACATTGGA TTA TCCAATGTG            TTTCTTTATGGTAAT
   BCE0367   3 100   6  385871 ..  385903 - -10.8  -5.04356   TTAAAGAATGAAAAA      GCAGTTACTTTG TAGAGAAGG CAAAGTAACTGC      TTTGTTTATACATGG
   BCE0378   2  48 351  397385 ..  397398 -  -3.8  -3.07344   CTATCTGTGAACAGA               TGGC TAAGAT GCCA                ACATGGGCAAATGGC
   BCE0378   2  48 342  397394 ..  397407 -  -3.8  -3.06087   AACAGATGGCTAAGA               TGCC AACATG GGCA                AATGGCCTGTTGCTT
   BCE0413   1  45 291  427403 ..  427419 -  -3.7  -2.92461   CAATAGAAAAAGTCA              GCAATAG TAT CTATTGT              AATGTCACAGCTTGT
   BCE0428   2 100  13  442825 ..  442851 - -13.2  -5.67967   AGTAGTATAAAAAAA         TGGACAAACCTA TAT TAGATTTGTCCA         TTTTTAAGTGTGTTA
   BCE0432   4  88  12  445443 ..  445478 -  -9.2   -4.2772   TTCAAGGAAGAGAAA    GCAAAAGGAGATGT TACAGCAG ACATCTCCTTTTTC     TGGCGTAGCAATTAT
      ahpF   7 100  18  453040 ..  453066 - -15.3  -5.46657   CATTGTAATAAAAAA         GACGCATTACC TAATT GGTAATGCGTC         TTTTACTCACGTCTA
   BCE0445   5  66  14  457187 ..  457216 -  -3.6  -4.75372   ATTATTGATTAAAAA       TAGCCGTGAA AGAAATTATA TACACGGCTA        TTTAGATTTTAAATT
   BCE0449   3 100   4  460519 ..  460545 - -15.3   -4.9792   TACTGGAGATAAAAA         GACCCTCAAGA AAAAA TCTTGAGGGTC         TTTCTATACCTTCTT
   BCE0459   2  80  47  469472 ..  469491 -  -7.8  -4.27192   AAATTGTGATGAAAA            GGAAGGGG AAAT CTCCTTCC             TTTTCCCGTTATAAG
   BCE0464   4  93   4  473277 ..  473298 -  -8.8   -4.8048   GCGGTATACGAAAAA           GAGCACAA GTAAGT TTGTGCTC            TTTTTATTTTGTAGG
   BCE0479   4  52  25  489352 ..  489383 -  -5.3  -2.76225   AATCAACTTGAATCA      TCCAACATGCT GCGAGGTAAT AGCATATTGGA       TGATTTTTTATTGTA
      topB   4 100   8  498467 ..  498492 - -13.4  -5.13722   TTCACTAAAATAAAA         GGTTCCTACC GATAGA GGTAGGAACC          TTTTTGTTTAATCAA
   BCE0488   7  93   8  502649 ..  502679 -  -8.4  -5.14563   CGTTTGATTAAAAAA       GCACAAACCC TTTAAAACTTT GGGTTTGTGC       TTTTTCTTTAAAACA
   BCE0497  10 100 428  512017 ..  512042 - -14.9  -5.12172   TATGAATAAAGAAAA         GGCATTAGCTT GTAT AAGCTAATGCC          TTTTCTTTGTGATTA
   BCE0507   2 100   7  518760 ..  518785 -   -12   -5.4251   GTTATAGATAAAAAA         GATCCTCTTC TTGCAT GAAGAGGATC          TTCTTCTTATAGCAT
   BCE0511   5 100  53  523752 ..  523789 - -13.6  -4.51363   TAGGAAAGATGAAAA   GGACTTTGGGCTGCAT AATAAA ATGCAATCCAAAGTCC    TTTTTAGTTTTACAA
   BCE0519   6 100   3  531480 ..  531505 - -16.3    -4.564   AAGGGTAAATGAAAA         GGCAATGAGGA CTAT TCCTCATTGCC          TTTTAGTTTTTCTTC
   BCE0524   4 100   3  536833 ..  536854 - -10.9  -5.32882   TACCATTAGAAAAAA           CGGGT-CCTC TAT GAGGGACCCG           TTTTATTTGTTTCCT
   BCE0527   4 100  11  540808 ..  540847 - -13.9   -5.0916   GTGGGAATATAAAAA  GATACTCTTCGAATAGT GGATAG ACTATTTGAAGAGTATC   TTTTTTGTTACTATG
   BCE0537   4 100   6  549302 ..  549321 - -12.2  -5.86465   AATAACATAAAAAAA            CGTCAGCT TATA AGCTGACG             TTTTTTTATAATGTA
   BCE0544   4  95  18  556608 ..  556626 -    -6  -5.85737   ATAGTAATAAAAAAA             TCGAGC TGTGTAG GCTCGA             TTTTTTATGTTTTGG
   BCE0549   3  80  58  561844 ..  561869 -  -9.1  -3.58522   ATTAGTATGTTGAAA         TCGTACAGGTA TGTA TACTTGTACGA          TTTTTTAGTGAACTA
   BCE0552   5  90   5  563599 ..  563614 -    -9  -4.64361   GAAAAAACATTAAAA              GCACCT ACAT AGGTGC               TTTTTTAACGTATAT
   BCE0567  12 100 110  580758 ..  580783 - -13.5  -3.19653   TCACAATTCTATCAA         TTCTGTGGATA ACGT TATCCACAGAA          AAAAGGTTCCTTATT
   BCE0567  12 100  84  580788 ..  580809 - -11.7  -5.38047   TATCCACAGAAAAAA           GGTTCCTTA TTTA TAAGGAACC            TTTTTTCTACTCTAT
   BCE0573   3 100  39  585323 ..  585345 -  -9.2  -5.74684   CAAGAAAAATAAAAA           CCAGAGAG CGAATAT CTCTCTGG           TTTTCATCTTTGGTA
   BCE0584   4 100   5  592254 ..  592279 -   -12  -4.33674   AACATATAACAGAAA         CAGCTCCTTT AGCGTA AAAGGAGCTG          TTTTTTATTCGTCTT
   BCE0593   8 100 152  603998 ..  604031 - -11.9  -4.46254   GTAATATATAATAAA     GAAAGAGGCTGAC GGCTTTAA GTCAACCTCTTTC      TTTATTATATATGGG
   BCE0593   8 100  45  604113 ..  604138 - -13.5  -4.85822   AGGATAAATACAAAA         GGTGATTTCTT GGTT AAGAAATCACC          TTTTCATGTTTAGTT
   BCE0604   4 100  -3  620323 ..  620346 -   -14  -5.66684   TAATTGATAAAAAAA          GTGATGTGCT AAGA AGCACATCAC           TTTTTATGTGTACCG
      glnH   7 100   7  628041 ..  628076 -   -15  -4.88711   ATAATAGAGTAAAAA    CCCATTCGTATGAA GATTATAA TTCATACGAATGGG     TTTTATTTAATTTAC
   BCE0622   1 100  10  642982 ..  643007 - -13.4  -5.55769   CTTCATAATAAAAAA         CAGTAGCGGA TATATG TCCGCTACTG          TTTTTTATTTTATAT
   BCE0644   4 100 267  663279 ..  663300 - -14.5  -4.29325   TATTAATAGCTAAAA           GCAGTGCCT AAAA AGGCACTGC            TTTTTTGAGATAAGA
   BCE0664   6 100 176  684276 ..  684296 - -15.5  -5.24531   ATGCGGGATAAAAAA            GAGGACGCA ACC TGCGTCCTC            CTTTTTTAGGTTATT
   BCE0668   5 100   2  689452 ..  689471 - -12.2  -4.87389   TACCTCAAAAATAAA            GAAGGAGC ATAG GCTCCTTC             TTTATTTTTTTCTCC
   BCE0672   5 100  36  691199 ..  691217 - -10.3  -5.46706   ATTGCAAAAGAAAAA             GGCGTGA CTTAT TCACGCC             TTTTTCTTTTTGAAA
      lldP   6 100   8  698623 ..  698644 - -14.5  -5.53288   TGTAATGTAAAAAAA           CACCGATCC ATTT GGATCGGTG            TTTTATTTTAAAAGA
   BCE0682   5 100  11  701747 ..  701770 - -11.1  -4.74767   AGAAGTAATAGAAAA          GACGCTTCT GATTTT AGAAGCGTC           TGTTTTTGTATTATT
   BCE0687   4 100   5  707577 ..  707597 -  -9.8  -4.96646   TGAGATAATGAAAAA            GACGATGA GAGGG TCATCGTC            TTTTTTATTTTCGGC
   BCE0692  10 100   7  711826 ..  711844 - -14.6  -5.96894   ATTGAAAGAAAAAAA             CAGGAGCG CAA CGCTCCTG             TTTTTTCTATTCAAT
     gerKC   6 100   4  725029 ..  725053 -   -13  -5.35815   TATACGAAATAAAAA          GTTGTATGCC TGCGT GGCATACAAC          TTTTTATTTTAAGAC
   BCE0716   3 100 -19  739031 ..  739072 - -11.1  -4.33153   GTCAATAGTAACAAA GAGACTAAAAA-GCTGCTTA TAT TTAGCAGCTTTTTTCGTCTC CATACATATGTAAAA
   BCE0724   5 100  10  746637 ..  746670 -  -6.7  -5.64421   ATTGTAAATAAAAAA     TAGCTCCTGGCATGT ATGT AGATGCTGGGAGCTA      TTTTTATGATTATTT
   BCE0741  10 100 247  765513 ..  765538 - -10.5  -4.79752   GTTAATAACAGAAAA         GCACATTCTTC ATAT GAGGAATGTGC          TTTTGAATTTGTACA
   BCE0741  10 100 -15  765772 ..  765800 -  -9.8  -5.40474   ATTCGGCCAAAAAAA       GACAATGAT-GGA ATTA TCCTATCATTGTC        TTTTTTACTTTGCCT
   BCE0748   7 100 -11  773460 ..  773483 -    -9  -5.55664   CGATTATGAAAAAAA          GCTGACAAAGT ATT ACT-TGTCAGC          TTTTTTTAGTACGAT
   BCE0757   4 100   5  781221 ..  781241 - -15.5   -5.3236   AGAATGCATAAAAAA            GATGAGGGG TTT CCCCTCATC            TTTTTTAATCCATCC
   BCE0761   3 100   8  786050 ..  786071 - -13.1  -3.85879   GAGAAGTGAGAAGAA           GGCAATCCA TATC TGGATTGCC            TTTTTCATTATTTCT
   BCE0766   3 100   1  791544 ..  791575 - -11.8  -3.85859   AAGATTGAAATATAA      GAAAAGCTTTCC CGTATTGT GGAAAGCTTTTC       TTATATTCTTTTATA
   BCE0783   3  58 456  809618 ..  809630 -  -4.9  -3.62046   CTACTTTGGCAATAA                CATTT AGT AAATG                ACCGATGCCTACTCG
   BCE0788   4 100   8  814357 ..  814384 - -15.8  -4.99035   GCAGGTAGAGAAAAA        GCGTTATCTTCA TTCA TGAAGATAACGC         TTTTCTTTTAAATAT
   BCE0793   4 100 179  826817 ..  826836 - -10.8  -5.07011   TATATAAATTAAAAA            GGATCTCA ATTG TGAGATCC             TTTTGTTATTAGTAA
   BCE0813   6  80  -2  844112 ..  844134 -  -7.8  -4.17023   TCAACGAGTTTAAAA           TAGAGACC ATCTGTA GGTCTCTA           TTTTGCTTTGTGTGT
   BCE0817   5 100   5  847294 ..  847320 - -15.3  -5.18371   TGTTATAAAAGAAAA         GTAGAGCATCG GATTT CGATGCTCTAC         TTTTTTAATGTGGTA
   BCE0821   5 100  10  850884 ..  850903 - -10.8  -5.08824   GGGGGATGTAAAAAA            GCATACGA TTAA TCGTATGC             TTTTTATGTTTAATA
   BCE0834   4  83  12  860637 ..  860666 -  -4.4  -5.68489   GAGAATAATAAAAAA       CAAGTACATGCCT GAACT AGG-ATGTGCTTG       TTTTTTATTATTTAT
      recJ   5 100   5  874110 ..  874145 - -16.4  -4.58563   GAAGCAGAAAAAGAA    GCAGGTTGAAGAAC AGTAGTTA GTTCTTCAACCTGC     TCTTTTACAATGATA
   BCE0851   8 100 361  881897 ..  881948 -   -22  -3.62275   ATGTAGTAGCTGAAA TTCTCGGTAATAACAAATGCCAGC GATC GCTGTTATTTGTTATTACCGAGAA AAAGGGGACAAGGAG
   BCE0851   8 100   8  882268 ..  882301 - -15.6  -2.72471   GGCGTATTATATAAC     CTTAAAACCAAGCT TGATAT AGCTTGGTTTTAAG      ATTGAATTTAGTTTT
   BCE0862   5 100  21  894119 ..  894156 - -11.6  -4.40804   TATTATTGTAGAAAA   CGAATCCATTTTGA AAAAGAATAA TCAAAATGGATTCG    TTTTTATATGGAGTT
   BCE0874   4 100   7  900656 ..  900680 - -10.8  -4.92385   GATATCGAAATAAAA         GGATGGCGCTG CTTG CAGC-CCATCC          TTTTATTTACGCCCA
   BCE0878   4 100   8  903797 ..  903818 - -14.5  -5.99154   TATGAAATAAAAAAA           GAGACGCTC ACGT GAGCGTCTC            TTTCTTATTATAATG
   BCE0887   7 100  13  914012 ..  914036 - -15.1  -5.73339   AGAATCATAAAAAAA          GAGTCAGCCTC AAT GAGACTGACTC          TTTTTTTACTAACTA
      brnQ   3 100   7  921894 ..  921922 - -16.2  -5.46706   ATGTGAAAATAAAAA        GAAGCAAGCATG TATTT CATGCTTGCTTC        TTTTCTTTATTTTGT
   BCE0900   2  77 -11  925796 ..  925817 -  -4.4  -5.27335   CGCTTTAAAGAAAAA           GAGGTCAA TTTTAT TTGGCCTC            TTTTTCTGTTTTATT
   BCE0905   4 100  39  928689 ..  928707 - -11.8  -5.19328   ATTTCATAAGAAAAA             GCATACCA AAA TGGTATGC             TTTTTCTTATAGTTT
   BCE0909   7  87   6  932394 ..  932419 - -10.5  -3.65604   AATAGCACAGAAAGA         TAGCTCGCC GTTTTATT GGCGAGCTA          TTTTGTTATGCTTTT
   BCE0919   4 100   9  941778 ..  941800 -  -8.4  -5.52807   AAGAATAAATAAAAA           CATCGCCAAC TCA GATGACGATG           TTTTTTCATTACGAA
   BCE0922   6 100  20  944024 ..  944051 -  -7.1   -5.4251   TTCAGACAGAAAAAA        TCCCACTATTA TTTACG TAATAGTGGGC         ATCTGTGTTTTAGGG
   BCE0929   5  90   9  948566 ..  948585 - -12.2  -3.19048   TGCGAAGTAATAAAC            CCCCTTAC GACG GTAAGGGG             TTTTTGTTTTATAAG
   BCE0932   1  73  26  950238 ..  950260 -  -7.8  -3.65046   CTTGTATGTGAAGAA           GGTACTAC TAAGGAT GTAGTACC           TTCTCCTTTTATAAA
      gapN   5 100  12  958713 ..  958740 - -12.9  -5.06585   TAAACTATATAAAAA        GAAGCTGATCT AATTTA AGATCAGCTTC         TACATATAAGATTAA
      sasP  10 100  17  967067 ..  967092 - -17.7  -3.53924   CAATAAATGAAGGAA         GGTCTCAAGGC ATAT GCCTTGAGACC          TTTTTGCCATATATA
   BCE0954  10  89  12  972242 ..  972262 - -11.1  -3.60214   AGCGTAATGAGAGAA            GACGCCCCT TGG ATGGGCGTC            TTTTTTGTTTGTTAT
   BCE0958   3 100  13  976328 ..  976348 - -15.5  -4.72272   GGTGCGGAGTAAAAA            GAGAAGCCG ATT CGGCTTCTC            TTTTATTTTGGGTTA
   BCE0962   3 100  16  983289 ..  983317 - -13.3  -4.39828   AATAGTTTTATAAAA        GGCATAAGAGAAA TGT TATCTCTTATGCC        TTTTAGTTTTGTTGT
   BCE0967   7 100 215  992252 ..  992272 -  -6.8  -5.54894   AATGTATGAAAAAAA            GCGGAGAC GATAA GTCTTCGC            TTTTTTTCGTACTTA
   BCE0967   7 100  12  992447 ..  992475 - -16.8  -3.43848   ACATACTTAATAAGA        GAGGCCGTCCCT AAAAA AGGGACAGCCTC        ATTGAATCGTATTAT
      secA   1  46  51  995102 ..  995118 -  -3.7  -3.11628   AAATAAAGTAAAGCA              TGCAGAT GAA ATGTGCA              AACTAGAAGCTGAAT
   BCE0974   9 100  49  999441 ..  999464 -   -11   -5.4387   AGATAAAGTAAAAAA          TCAGTGGGGA TTCA TCCCCGCTGA           TTTTTTTAATAGAAA
   BCE0974   9 100   7  999483 ..  999506 -   -14  -4.21773   TTTTAATAGAAAGAA          GGCTCTTGTA AAAA TACAAGAGCC           TTCTTTCTATTTCTT
   BCE0978   3 100   5 1004978 .. 1005005 -   -15   -3.9712   TGACTGGAGTAGAAA        GAAGCAGCATCC AAAT AGATGCTGCTTC         TTTCTTATTCTATTT
   BCE0982   4  73 -15 1008283 .. 1008313 -  -7.6  -3.65529   AGATTTGTAGGGAAA       GCATAGCGTTACTC ATT AACGAACGCTATGC       TTTTTTGTTGCGATT
   BCE0990   2  56 182 1018502 .. 1018528 -  -5.3  -3.18274   TCGATTCGAAGTGAA         CTCTAATTATT TGCTG AAGAATTAGAG         CGATATCTTACCCCT
   BCE0999   1 100   4 1026860 .. 1026888 - -12.6  -5.15634   TAGCGTATGAAAAAA        GTTGCACCTCTA ACAAG TAGAAGTGCAAC        TTTTTACCATTCCCG
   BCE1005   3  54  42 1032969 .. 1032987 -  -4.4  -3.53444   TTAGGGTGGGGGAAA             GCACTGGG GGA CCTGGTGC             TTTTTTGTTTATATA
   BCE1013  10  77   6 1040696 .. 1040730 - -10.1   -2.7369   TTAAATAATAAGTGA     TAAGGAGCTGCTTAT CATTT ATTAGCTGCTCCTTA     TCTTATCAGTTTGTA
   BCE1022   2  68 182 1055151 .. 1055165 -  -2.1  -5.30616   CGATTGAAAGAAAAA               GAACA AGTAA TGCTC               GATGCTATCGATGGT
   BCE1026  10  83  76 1057085 .. 1057110 - -10.5  -3.03487   AATTTGAAAGAAGGA         CAGCAACGCTT AAAT AAGTGTTGCTG          TTTTATTAACTGATA
   BCE1029   1  50 -29 1060771 .. 1060785 -  -2.1  -3.86346   TTATTTCTCCATAAA               GAAAG CTCTT CTCTC               TGCAGTAATCCATTG
   BCE1035   6 100  11 1065162 .. 1065191 - -15.2  -3.14344   GATGTTTTTTATGAA       GAAAGGACACTC ATATAA GAGTGTCCTTTC        TAATAGTTTGTTAGC
   BCE1048   3 100   0 1071320 .. 1071351 - -11.8  -3.88641   AAGAAATATGAAGAA      GTTAAGGGATTG STATATGG CAATCCCTTAAC       TAATTTASTTCCTTA
   BCE1052   2  74  13 1074105 .. 1074130 -  -5.4  -4.89339   AATTACGTACAAAAA         TAGGCTGGCC AATTGA AGCCATCCTA          TTTTTATTTATATTA
   BCE1058   8 100   9 1080102 .. 1080131 - -12.2  -3.81146   TGGTTCAACTAATAA       TCAGTGGGGGAT GAACAA AACCCCCACTGA        TTAAAGTTTCACTTT
   BCE1070   6  67  39 1086827 .. 1086850 -    -8  -2.60161   TAGGAATGAGAAGAG          CCCCTCTGCC TTAT GGTGGAGGGG           ATTTTAAATTATAAC
   BCE1078   6  88  30 1095085 .. 1095108 -  -8.8  -4.46072   TGTAATAAAGATAAA          GCCCGCCTAC GGAA ATAGGTGGGC           TTTTTTAATGTATAA
   BCE1083   9 100 463 1096812 .. 1096850 - -17.8  -2.62037   TAAAGAATAATACAT   GTTTATCAAGCTTTGGTT ACA AACCAAAGCTTGATAAAT   CCATTATAAAAATAA
   BCE1083   9 100  77 1097211 .. 1097236 -  -8.5  -5.46276   AATATACATAAAAAA         GCATCC-AATTA AAA TAATTTGGATGC         TTTTTTATATTTTGC
   BCE1083   9 100  29 1097262 .. 1097284 - -13.5  -2.73364   TTTGCATGCGAATGA           GCGGGGAAT AAAGA ATTCCCCGC           TCATTGAAATTACAC
   BCE1089   4 100   3 1101109 .. 1101141 - -15.1  -5.29846   AATGCGAAATAAAAA      GCGTATGAAATCC AAACAGA GGATTTCATACGC      TTTTATTGTATTTTT
   BCE1097   2  93  18 1107477 .. 1107514 -   -10  -4.67048   TGATGCCAAAATAAA   GGACAGTACATATTGG ATATGA CGACTATGTACTGTCC    TATTTATTCTTTTTG
   BCE1105   2 100   9 1114450 .. 1114471 - -10.9  -5.00895   TCCACTATATAAAAA           GGAAGCAAC CGTA GTCGCTTCC            TCCATCTATTAAGCC
   BCE1122   4  50 199 1129162 .. 1129173 -  -4.4  -3.07013   GATTTTTTCAATATA                TCGA CGAT TCGA                 CATAGGATATCGACT
   BCE1130   6 100  -4 1136406 .. 1136441 - -14.2  -3.96892   AATCCTTATTACAAA    CCTAAAAAGCGCCT TGGGAGAG AGGCGCTCTTTAGG     TGAATGTATTGTAAC
   BCE1134   1  42  12 1138874 .. 1138892 -  -3.1   -2.5373   ATAGATAGCAAAAGG             GGGGTAT GATAA ATAACCC             TCTTTTCGTGTTTAA
      prsA   4 100  12 1159150 .. 1159169 -   -15  -4.91873   GATATTAAGTAAAAA            GCTCGGGC CTAA GCCCGAGC             TTTTTATTTCATTAT
   BCE1155   2 100   6 1166186 .. 1166214 - -13.2  -3.73345   AAGGATTAAAAGGAA        GGCGTCCTACAT GTGTA ATGTAGGGCGCC        TTTTCTTAGAAGCCA
   BCE1165   4  77 130 1174167 .. 1174194 -  -4.2  -5.38054   TGGTATAAAGAAAAA        GGAAACACCA GCGTGTAA CAGTGTTTCC         TTTTTTATGTCGTCA
   BCE1170  11 100  10 1180689 .. 1180711 -   -15   -4.3851   CACAGTAAAGAGAAA           CGCCTTCAAT CAC ATTGAAGGCG           TTTTGTTACTTATTC
   BCE1174   4 100  17 1185952 .. 1185987 - -12.1  -4.05027   GAGAACTAAGAATAA    GAGCGTAACTCCCATA TAACT TA-GGGAATTACGCTC    TTATTCGTTCAATGA
   BCE1179   5 100   9 1193340 .. 1193354 -  -7.1  -5.50925   AAGGAACATAAAAAA               GCACC GAAAT GGTGC               TTTTTTTATTAGTTT
   BCE1184   2 100  14 1195665 .. 1195690 - -16.3  -4.59069   AGCAGAACTATAAAA         GGTGGATTGGA TATA TCCAATCCACC          TTTTTTTCATTGTTC
   BCE1190   8  82 467 1200035 .. 1200047 -  -6.3   -5.0925   CGTTAAAAGTAAAAA                TGGAT AAA ATCCA                ATCAAAAGGCATTAA
   BCE1209   5 100  11 1220395 .. 1220422 - -16.4  -5.30616   TTATTTAAATAAAAA        CCGAACCACCAT CTAA ATGGCGGTTCGG         TTTTCTTTATCTATT
   BCE1214   5 100  11 1225681 .. 1225707 -   -11  -5.14563   TTTCGGATTAAAAAA         GTAGAGCATC ACCCCTA GATGCTCTAC         TTTTCCTACATCACT
   BCE1230  10  79 112 1241323 .. 1241347 -  -8.6  -3.89235   ACGAAATAAAAGGAA         GGGGC-CCCTT TTTG AAGGATGCCCC          TTATTATTTTTCGCA
   BCE1234  10 100 297 1243276 .. 1243293 - -11.3  -4.68593   TTTATTATGGAAAAA             GGATGGC AGCT GCCATCC              TTTTTTTGTTGTGGA
   BCE1234  10 100   1 1243560 .. 1243589 - -12.2  -3.81146   TGGTTCAACTAATAA       TCAGTGGGGGAT GAACAA AACCCCCACTGA        TTAAAGGTTCACTTT
   BCE1241   7 100 153 1249694 .. 1249737 - -13.5  -4.67234   ATTGAAGTTCAAAAA GAGTTTGACCCAAAAGTAGCT GAAT AGCTAC-TC-GGGTCAAACTC TTTTTTATTTATAGG
     gerPF   7 100   6 1258934 .. 1258952 - -11.8  -5.80951   AGGTAAAAGAAAAAA             GTAGGAGA TAT TCTCCTAC             TTTTTTTACGCTGTT
   BCE1269   3 100  10 1278444 .. 1278473 - -14.4  -4.87807   TGAATATACGAAAAA       GGTGTACCCCGT GTTAGA ACGGAGTACACC        TTTTTCGTTTTAATT
   BCE1273   6 100  10 1283182 .. 1283201 - -10.8  -5.61881   CGCTAAAAAGAAAAA            CATCCTCT ATGC AGAGGATG             TTTTTCTTTTTAGCG
      prsA   4 100   7 1294919 .. 1294948 - -12.3  -4.88228   ATGGAAGATTAAAAA       GCACGATCTTATT TTTC AATAAGGTCGTGC        TTCCTTTTAATTCTC
   BCE1288   5 100   6 1301807 .. 1301829 - -10.6  -5.85244   AAGTAAAATAAAAAA           GAGTTCGGAT AAA ATCCGGACTC           TTTTTTTAGTGTTGT
      trpS  13 100 328 1308263 .. 1308276 -  -9.5  -5.38497   AGGTAAATTAAAAAA               CCGCC AATC GGCGG                TTTTTTTAATTTGGT
   BCE1305   3 100 111 1316391 .. 1316417 -  -9.6  -5.66229   ATCAATAATAAAAAA         TCCATTCTTC TATCACG GAAGAATGGA         TTTTTTTACTATATA
   BCE1310   6  88   7 1321210 .. 1321235 -  -8.5  -4.50841   ATAATAATATGAAAA         CCTTCTACCTAT TAT ATAG-TAGAAGG         TTTTTTTTAATGTTT
   BCE1315   4  93  91 1327766 .. 1327785 -  -9.3  -4.74767   AGAAGTAATAGAAAA            GACGAGG AATTTG CCTCGTC             TTTTTCTTGATGTCA
   BCE1323   6 100   8 1333245 .. 1333282 - -14.5  -4.73448   AGACATACTTAAAAA   GGGAACAAAATTCTT ATGTAACG AAGAATTTTGTTCCC    TTTTTTCTTAGCGGA
      cotZ   2 100  29 1348815 .. 1348837 -   -15  -3.81137   TTTTAAATATGTAAA           GGTGGTAGAA ATC TTCTACCACC           CCAATAGTTTTTTAG
   BCE1344   6 100   7 1350141 .. 1350166 -   -12  -5.07275   TTATACATATAAAAA         GCGGTATTTC AATGAA GAAATACCGC          TTTTTACTAACCAAT
   BCE1352   7 100   3 1356971 .. 1356990 - -12.2  -4.72863   TGAAATAAAGTAAAA            GAGTGGCT TCAT AGCCACTC             TTTTACTTTGGGTTT
   BCE1366   7 100 242 1368335 .. 1368353 - -11.8  -5.04601   TTGAGAAATTAAAAA             TCCTCCTA ACA TAGGAGGA             TTTTTTTTATAATTG
   BCE1375   7 100   6 1375729 .. 1375748 -  -7.1  -5.54894   AATCTAGTAAAAAAA            GCAGACC TCAAAG GGCCTGC             TTTTTTTACGTGGTT
      sinR   8 100  53 1395545 .. 1395559 -  -8.5  -5.77677   CAAAATAATAAAAAA               GCGGG TATCC CCCGC               TTTTTTTTATAAAGA
      sinR   8 100  11 1395579 .. 1395601 -  -7.8  -5.38054   TTTTATAAAGAAAAA           GAAGTGCT AGATGTA AGCACTTC           TTTCTATTTATTATT
   BCE1407   3 100  12 1409635 .. 1409659 - -15.9  -5.22943   ATGAAACGTAAAAAA          GAGTCTTCTCA TTA TGAGAAGACTC          TTTTAATCTATTTAC
   BCE1421   4 100   4 1423230 .. 1423250 - -12.7  -4.65895   GTGGGGAGCTAAAAA            CTCCAAAGT AAA ACTTTGGAG            TTTTTAATGTTTCAT
   BCE1433   2 100   5 1434292 .. 1434318 - -16.8  -3.81951   TTGGATAGTATGAAA         CCATTCTACCTA TGT TAGGTAGAATGG         TTTTTTAGTCGTTAA
   BCE1447   6  83  24 1447482 .. 1447512 -  -8.3  -4.26292   AAGATGAAAAGGAAA       GGGAGCAATTTGC TATAT GCAGATTGCTCTC       TTTTTTAGTTTGAGT
      kinB   5 100  -4 1453825 .. 1453845 -  -9.8  -5.50925   AAGGAACAGAAAAAA            CGTGATGA GTATT TCATCACG            TTTTTTGTATGAGTG
   BCE1462   6 100 132 1457790 .. 1457812 - -13.6  -4.70921   TATAATAGAAAGAAA           GGATCTGTAT AAC ATACAGATCC           TTTCTTTCTATTATA
   BCE1465   2  95   8 1459124 .. 1459149 - -10.5   -4.7033   GAATTTAACATAAAA         GCACACGGTTT ATAT AAATCGTGTGC          TTTCTTTTTAAGATA
   BCE1478   5 100  -3 1469905 .. 1469937 - -16.6  -3.74975   GCACATAATAGATAA      GTAAAAAGTAGCTC TTTGT GAGCTACTTTTTAC      TTTGTAATAATTTCT
   BCE1482   9  91   4 1471864 .. 1471885 -  -9.5  -4.41241   TAAAGCGGGATAAAA           GGAAAAGCA TAAT CGCTTTTCC            TTTTTAATTTGAATA
   BCE1496   7  79 244 1481550 .. 1481567 -  -8.5  -3.84266   ATATCGTACATTAAA             GAATGCA ATGT TGCATTC              TTTTTTGTTATTGAC
   BCE1504   3 100   3 1486813 .. 1486830 - -12.7   -5.4505   TTGCTTAATAAAAAA             CCTGCCG AAAT CGGCAGG              TTTTATTTTACTACT
   BCE1508   6 100  11 1488753 .. 1488772 - -10.8  -5.41359   AAGTAAATCAAAAAA            GGAGTGAA TCAT TTCACTCC             TTTTTTTGATTTAAG
   BCE1513   5 100  20 1493877 .. 1493903 - -15.3  -5.47159   GGTGAATATAAAAAA         GAGGACTCCTT TTCAG AAGGAGTCCTC         TTTCTTTTTTGTATG
   BCE1536   2 100   4 1513183 .. 1513208 - -16.3  -5.54907   GTTACAAAATAAAAA         GAAACCTTCCG GAAT CGGAAGGTTTC          TTTTTATTTTTCTTT
   BCE1553   2 100   7 1527254 .. 1527271 - -11.3  -5.18726   TTTGCATAATAAAAA             GACGGAG ATTT CTCCGTC              TTTTTATTATGTTGT
   BCE1558   1  46 121 1532652 .. 1532668 -  -3.6  -3.12668   GCGCAAATGTTAACA              GCAGCA GGATT TGCGGC              GTTATCTCCAATTGA
      brnQ   6 100 374 1536644 .. 1536677 - -12.5  -3.90889   AATGATAAAGTGAAA     TTTTAACCAGTGGGG TGGT CCCCACTGGTTATTA      GTTTGTACAAAATCT
      brnQ   6 100   5 1537033 .. 1537046 -  -8.1  -5.58209   TCAAATGTAAAAAAA               CTCCC TTTC GGGAG                TTTTTTAGGATGCTT
   BCE1572   5  95 -12 1543924 .. 1543943 -  -5.7  -5.85011   GAAAAAGCAAAAAAA            CGAGGTA TTATTT CACCTCG             TTTTTTATTTGTTCT
   BCE1605   7 100   5 1575787 .. 1575806 - -10.8  -5.72207   TGTAAAGTAAAAAAA            GAGCTAGT TAAA ACTAGCTC             TTTTTTACCAAAAAA
      ansA   3 100   5 1588205 .. 1588234 - -15.9  -5.26155   AGAGAAATATAAAAA       GAAGCTGTCGAAA TAAA CTTCGACAGCTTC        TTTTTTAATCGTGCA
   BCE1627   8 100 297 1592920 .. 1592935 -  -7.6  -5.39721   GTAGGAGATAAAAAA              TCAACC GAAC GGTTGA               TTTTTTTGTATTCTA
   BCE1627   8 100  13 1593192 .. 1593219 - -12.2  -4.24204   GAGGGATATGTAAAA        GACGGTTTCG-TA CAA TATCGAAACCGTC        TTTTTGTATTCATTA
   BCE1658   4 100   7 1618244 .. 1618269 - -13.5  -5.49234   ATATGTAATAAAAAA         CTAGAAAAGCT AAAA AGCTTTTCTAG          TTGTGTTTACGTATG
   BCE1667   4  88  66 1625066 .. 1625087 -  -8.8   -4.5287   CGAAATTAAGTAAAA           GAAGTTCC TCTTTT GGAACTTC            TTTTTTATTTTAATA
   BCE1678   5 100  10 1635099 .. 1635131 -   -18   -5.2422   AATGATAMCAAAAAA      GAAGTCCTTTTCTC GTTAA GAGAAAAGGACTTC      TTTTTTGTATTAAGA
   BCE1685   7  91   5 1640644 .. 1640663 - -12.2  -3.41234   GAGCAATGTAAGTAA            CAAGAGGG GAAA CCCTCTTG             TTTTTTATGCTTCTG
   BCE1696   5  72  18 1650303 .. 1650317 -  -7.2  -3.91798   TAATTTGGAATGAAA               GAGTTT ATA AAACTC               GAACAAAAATGATGA
   BCE1699   2 100  18 1652548 .. 1652573 - -14.9  -4.54477   GTAAAATTGATAAAA         GGTTCAAATCG CATG CGATTTGAACC          TTTTATTTTTGTGTT
   BCE1702   6  64  37 1657904 .. 1657921 -  -4.9  -4.21086   GAACAAAGTAAAGAA             CAATTGC AAAA GCAATTA              GTAGAGATTGAAAAA
   BCE1709  10 100 224 1663082 .. 1663111 - -12.2  -3.81146   TGGTTCAACTAATAA       TCAGTGGGGGAT GAAGAA AACCCCCACTGA        TTAAAGTTTCACTTT
   BCE1709  10 100 -23 1663326 .. 1663358 - -14.4  -5.14563   TTCCCTATGAAAAAA      GCTTGTAGTTTAGA GACTA TCCAAACTACAAGC      TTTTTCTTTTGTATT
   BCE1719   4 100   7 1669658 .. 1669677 - -10.8  -4.20707   TGTCATGAAAAAATA            TCCAGAGA AAAC TCTCTGGA             TGTTTTTTAGTGCTT
   BCE1729   4 100  14 1677200 .. 1677231 - -15.4  -5.15526   AGATAAAACGAAAAA      GAAGCCTACTATCT TATA AGATAGTAAGCTTC       TTTTTTATTAAACTT
   BCE1733   3  78   5 1682852 .. 1682873 -  -5.9  -4.74215   ATATGATGAAGAAAA           TCCCCTT GAGCAAGT AAGGGGA            TTTTTTATTCTTTTA
   BCE1737   2 100  67 1685850 .. 1685865 -  -7.5  -5.49568   AAGTGAAAATAAAAA              GCGGC ATAATA GCCGC               TTTTTATTGTTATCA
   BCE1745   6 100   6 1691252 .. 1691276 - -11.6  -4.14945   TCAACAATAATGAAA          TAAGACACTC GTACT GAGTGTCTTA          TTTCATTATTGCTTG
   BCE1751   1  60 292 1698059 .. 1698071 -  -4.1  -4.25104   TTTTTCGGAGTAAAA                GTGAC GAA ATCAC                TATAAGGCGTTGAAA
   BCE1779   6  95  43 1720632 .. 1720660 -    -9   -5.2853   GAGTGAAAAATAAAA        GGGAAGTACATA GTTTA TATGTATTTCCC        TTTTGTTTTTGTATG
   BCE1800   4 100   1 1737297 .. 1737332 - -17.2  -4.06004   ATGGAACGAAAAAGA    CTGTTATAAAGAGGAT TTTT ATCCTCCTTATAACAG     TTACATCCCCGAAAG
   BCE1806   3 100   5 1745721 .. 1745745 -   -13  -5.50774   TAGAACAAAGAAAAA          TGCCACTTCA AAAAA TGAAGTGGCA          TTTCTTATATTTCCT
   BCE1810   6  80   3 1749261 .. 1749283 -  -7.7   -4.1721   AGTTATAGCTTAAAA           GGCTGTCGT GTAAA ACGACAGTC           TTTTAATTTTTTGTT
   BCE1816   4 100  17 1756142 .. 1756164 -   -10    -4.946   AGTAAATAGTAAAAA           GGAATTCATA TGC CATGAATTCC           TTTTTATATTTGAGT
   BCE1824   4  76 -11 1761864 .. 1761885 -  -8.7  -3.54503   TGAATAGATAAGTAA           GGAAGCAGC TTTA GTTGCTTCC            TTTTTTTATTTTTAG
   BCE1831   4 100  10 1768243 .. 1768267 -   -13  -3.33939   AAGAAATAGAAGAGA          GACTGCCTAA AACCG TTAGGCAGTC          TTTTTTTCGTTAAGA
   BCE1834   5 100   4 1770823 .. 1770856 - -11.1  -4.79826   ATATATTAGTAAAAA     GAGAGCTGGTTAC GATTTTGT GTAGCCAGCTCTC      TTTTTATTTCGTAGA
   BCE1842   9 100  30 1780205 .. 1780234 -  -9.4  -5.20606   AAAGAGTAATAAAAA       CACCAAGATTCT TCGTTT AGGATCTTGGTG        TTTTTTATTACTGTA
   BCE1847   4 100  19 1783737 .. 1783764 - -12.9  -4.93696   GTTAAACACTAAAAA        TGTCCCTAAGT TATTAT ACTTAGGGACA         TTTTTTATAAGTGCA
   BCE1851   5  55 372 1786047 .. 1786058 -    -3  -4.02999   GAAAAACATATGAAA                GAAT TATC ATTC                 ATTCGTATTATAATC
   BCE1854   2 100  16 1788013 .. 1788044 - -13.8  -5.75538   CCGAAAAAATAAAAA      TAGCCATGTACGGA GGAA TCCGCACGTGGCTA       TTTTTATTACATCTA
   BCE1857   2 100   5 1791498 .. 1791517 - -12.2  -4.95758   ATTATATGAGAAAAA            CCTTCCAC AATT GTGGAAGG             TTTCTTATTTTTCAA
   BCE1868   5 100  17 1799852 .. 1799872 -  -6.8   -5.7946   TGTTTAACAAAAAAA            GGTGTGGC GTAGT GCTACACC            TTTTTTGTTTTGTAA
   BCE1878   4  90  63 1813471 .. 1813500 -    -5   -5.8187   GATCTAATAAAAAAA       GCTATGCCTTCA AATGTA TGAGGGTATAGC        TTTTTTGTTGTAATA
   BCE1882   5  76  33 1816152 .. 1816181 -  -9.4  -3.05503   AAACTCAAACAAGCA       TAACCACGTTCT GGAGTG AGGACGTGGTTA        AAAATATAGTAGTTT
   BCE1888   9  93   5 1821983 .. 1822001 -  -8.9  -4.81852   GGAGAAGTAAGAAAA             GCTTGGA GAGAT TCCAAGC             TTTTTTACGTATGGG
   BCE1891   9 100   4 1825582 .. 1825605 - -12.6   -5.4182   AATTATAAATAAAAA          GGTGTTTTCA TTTA TGAAAACACC           TTTTTATTTATATTC
   BCE1895   3 100  -9 1827832 .. 1827870 -   -25  -3.54935   CAAACTGGTTGTAAA   TGAAGAGTAAGCCCTAAT TAA ATTAGGGCTTACTCTTCA   TTAAATACAAATGTT
   BCE1914   4 100  14 1847518 .. 1847540 - -13.6  -2.59079   ACGAAATTGAAGTGA           GGTTCTAGTT ACT AACTAGAACC           TCTTTTTATAAACTT
   BCE1917   3 100   7 1851017 .. 1851044 - -14.3   -5.5074   CAATGTAATAAAAAA        GGCGATCCTAA TATGTT TTAGGATCGCC         TTTTTCTTATTCTGT
   BCE1922   3 100   5 1856568 .. 1856599 - -17.6  -5.64421   ATGCGAAATAAAAAA      CAAAGAGATGTAAC CCTT GTTACATCTCTTTG       TTTTTTATTTTACTA
      msrA   4 100 467 1864291 .. 1864313 - -13.6   -3.6279   AAATCTGCTGAATAA           GAATCCCTTT TGA AAAGGGATTC           TTATTGTTTTTCGTA
      msrA   4 100   7 1864748 .. 1864773 - -14.1  -5.65496   TATCAAAAATAAAAA         CGCATCGTACT AAAA AGCACGATGCG          TTTTTATTATTTTTT
   BCE1939   4  70   4 1873994 .. 1874044 -  -7.3  -3.68827   GAGTTAGCATCCAAA TAAAAAAGATAGATMCAAGCAA TGGAAATG CTGCTTGT-TCTATCTTTTTTA TAGTTAAACTATATA
   BCE1944   4 100   9 1878631 .. 1878655 -   -13  -5.67283   AAGTGAAAGAAAAAA          GGATGAAGCA ATGAA TGCTTCATCC          TTTTTTCTTTAAAAT
   BCE1952   5  57  22 1885976 .. 1885988 -  -6.3   -2.6175   TATATTTGAAGCAAG                TCGTT ATA AACGA                GGTTTGCAAAGATAG
   BCE1960   3 100   6 1894060 .. 1894101 - -15.5  -4.78149   TCTATAATTTAAAAA GAAGAAGGCTGTCTTCAA CACAAAT TTG-AGACAGCCTTCTTC TTTCATTATCCTACA
   BCE1963   1 100 206 1896862 .. 1896891 -  -8.7   -5.4505   TCGTGTAATAAAAAA       GGGTACTCCAA ACTTTATG TTGGAATACCC        TTTTTATATTGTCCG
   BCE1981   1 100  36 1913946 .. 1913977 - -10.2  -5.35365   AAAAGACAATAAAAA      GAGCTGGAATTTCT AAAT AGGAAATCCAGCTC       TTTTTATGTTTTATT
   BCE1992   1 100   8 1924642 .. 1924658 -  -8.7  -5.55769   CTCGACAATAAAAAA              CGTCCTA TAG CAGGACG              TTTTTTATTATGTAT
   BCE1999   6 100  11 1931366 .. 1931386 - -11.2  -4.46254   GTAAGATATAAGAAA            GAGCCTAC AAACA GTAGGCTC            TTTTTCATATTTATT
       ldh   2 100  16 1938389 .. 1938412 -  -9.7   -5.1517   AAAATAAAGTAAAAA          GCAATCCAA CAAATT TTGGATTGC           TTTTTGCATATATCA
   BCE2015   2  62  45 1946988 .. 1947015 -  -4.2  -4.48263   TATAGAATATGAAAA        TCCCTCTTTT AGATTCGG AAAGGAGGGA         TTTTTATTGCTGTAT
   BCE2031   5 100  16 1964146 .. 1964168 - -12.1  -4.87626   GGTCAATAGTAAAAA           GCTCCGTTT GTGAT AAACGGAGC           TTTTTGTATAAGTGA
   BCE2036   5 100   4 1968087 .. 1968113 - -12.4  -4.87665   TGCTACTTATAAAAA         GGTGAACAGG GATACAA CCTGTTCACC         TTTTTATAAGTAGTA
   BCE2043   6  80 -12 1974928 .. 1974976 - -10.6  -2.72463   ATGTATTCCTAAGTA TAAAGAGAAATAGTGTTAGGGG CATAT CTTCTAACACTATTTTTCTTTA TACATACATTTACCA
   BCE2049   3  58   7 1979660 .. 1979693 -  -2.5  -4.51174   TGATGATAAGGAAAA     TAGGACTCTCAGTCAA TGA TAGA-TAGGAGTCCTA     TTATATTTACAAACT
   BCE2067   3  75  10 1997652 .. 1997688 -  -8.2  -3.69354   CTTCATAATTTGAAA    GAGAATTGCATGAT GTTTTCAGT AACATGCAATTCTC    TTTCGTTCATTAGGA
      nadE   2 100  16 2004459 .. 2004480 -  -7.4  -5.47431   TTAACATATAAAAAA           GAAGCTAA ATGAGA TTAGCTTC            TTTTTTATGTTTTAC
   BCE2079   5 100   5 2009148 .. 2009169 - -10.3  -5.22794   ACAATTACTAAAAAA           CATCTCATA TTTT TATGAGATG            TTTTTTAGTATGGCT
   BCE2082   7 100 133 2011002 .. 2011019 -  -8.5  -5.61881   GCCCAAAAATAAAAA             TCCCTAT AGAG ATAGGGA              TTAATATATCGGCAT
   BCE2082   7 100 -11 2011132 .. 2011163 - -15.4  -4.94147   AATAACATAATAAAA      GCACTGTTTTAGCT AATG AACTAAAACAGTGC       TTTTCTTTTTGATTG
   BCE2091   4 100   6 2017129 .. 2017148 -  -7.9  -5.80248   GAACATATAAAAAAA            GCATCCA ATAACA TGGATGC             TTCTTTTATGTTTTT
   BCE2096   4 100   9 2020650 .. 2020679 - -10.8  -4.29829   ATAAGTAGTAAGAAA       GGGAGATGCATC ATAATG GATGTATCTCCC        TTTTATCCTTATAAA
   BCE2100   4  87  11 2024285 .. 2024310 -  -7.6  -4.87037   AATACATATGAAAAA         GAAGAGCTGT AGAGAA ACGGCTCTTC          TTTTTGTGCATTATG
   BCE2106   4 100   3 2029191 .. 2029211 - -11.2  -5.16038   ATAGAATAAATAAAA            CCGAGAAG AAAAG CTTCTCGG            TTTTATTTATTTGTA
   BCE2114   4 100  17 2035419 .. 2035434 - -10.4  -5.42131   TAAGCATACAAAAAA              GGCCGT GAAA ACGGCC               TTTTTTGTATGAAAA
   BCE2127   5  95   1 2047011 .. 2047030 -  -9.3  -5.14563   TTTCCTATTAAAAAA            CCATCCC GCAATT GGGATGG             TTAAAAGACGATATA
   BCE2137   4  48  57 2053409 .. 2053422 -  -3.9  -3.02186   ATATTGGACAAATGA               TTTAC ATCG GTAAA                ATGTTAAAAGAAAAT
   BCE2137   4  48  11 2053457 .. 2053468 -  -4.4  -2.73542   GGGAATGTTTAAGTA                TTCC TAGA GGAA                 AGTCTAACTTTCATT
   BCE2144   6 100  10 2058939 .. 2058968 - -12.3  -5.02323   TTATCATAAATAAAA       TAAATAGGGCAGG AAAT CCTGTCCTATTTA        TTTTGTTCATTAAAG
   BCE2162   4  74 -16 2073901 .. 2073922 -  -8.9  -3.03771   TCATATCGTCTAACA           TACCTTTAT TGAA ATAAAGGTA            TGTTAGGATCTTTCA
   BCE2170   4 100   4 2080396 .. 2080428 - -22.3   -3.9642   AAATAGTGAATGAAA      TAGCTCCACGTAAGT TAT ACTTACGTGGAGCTA      TTCTTATTTGGGGAA
   BCE2173   3  67   7 2083663 .. 2083683 -  -6.9  -3.61922   AATATTTAGCTGAAA            TAGGAGG GATGTAA CCTCCTA            TTTTTTTTAAGAAGT
   BCE2180   5 100   7 2087784 .. 2087800 - -10.9  -4.47873   ACAATATGTATAAAA              GCCGATT TTA AATCGGC              TTTTAATTATCGATA
   BCE2185   4 100   6 2090743 .. 2090765 -   -15  -3.41693   TGTATCACGAATGAA           CACACCAAGT ATA ACTTGGTGTG           TTTTTTTAAAAAGCT
   BCE2188   1  42 164 2094139 .. 2094177 -  -3.2  -2.58714   TGTGAGATGAAGCTA   GCATTTTCATTCCCGTTA GAA CAACCAGAAGTAAAATGC   GAAGAAATTGAAACA
   BCE2193   3 100   1 2096337 .. 2096361 - -14.4  -4.13945   ATTGCTATGTGAAAA          TCCCCCTCAA ACATA TTGAGGGGGA          TTAAATCTTTGAAAT
   BCE2197   4 100  25 2099486 .. 2099507 -    -8  -5.35354   GAGATAAGTAAAAAA           GCTCAGAG TCTAAG CTCCGAGC            TTTTCTTATTGAAAC
      xylR   7 100  21 2111358 .. 2111396 - -14.1  -2.79188   GAGTGAAGTTAAGTA   TTCAAATAAGAGCGCAA GTAAA TAGCGCCCTTATTTGAA   ATGATTTGTATCTAT
   BCE2215   7 100  11 2119105 .. 2119123 -  -7.5  -5.40004   TATGAAAGTAAAAAA             GAAGCTT ACTAG AAGCTTC             TTTTTTACTACTATT
   BCE2218  10 100  22 2120908 .. 2120939 - -11.8  -4.98103   TAACAAAATATAAAA      TAAAGCAGATTCTA AATA TGGAATCTGCTTTA       TTATGAAATAATTCT
   BCE2223   0 NONE
   BCE2229   5  70   3 2130634 .. 2130656 -  -7.1  -3.65046   GGCGCATCGTAAGAA          GAGGGCT-TA GTAA TATAGCCCTC           TATCACTTTTGATTG
   BCE2243   4 100  72 2149180 .. 2149203 -   -11   -5.1485   GAATTAATATAAAAA          GTCGTGGCAT GTAT AAGCCACGAC           TTTTTAATTTGCTTA
   BCE2248   2  54  38 2155635 .. 2155648 -  -3.8  -3.71981   AATATTTAATAAAGA               TGCC CGAAAC GGCA                AGTATATCGTATTTG
   BCE2256   7 100   7 2162794 .. 2162832 - -14.8  -4.04415   TTAAATAATATTAAA   TTAAAAGAGGCGCTTTCA TTT TGAAGGCGTCTCTTTTAA   TTCGCATTATAGTTG
   BCE2264   3 100  95 2168515 .. 2168547 - -16.5  -5.72616   ATTGATATAAAAAAA      TAAAAGGCAGGTGTG AAT CACATCTGCCTTTTA      TTTTTTACCATTCTT
       hlY   6 100   5 2178303 .. 2178329 - -16.8  -5.57396   ATAAGTAATAAAAAA         GGTTTCAGCTTA CAT TAAGCTGAAACC         TTTTTTATGATGCTG
   BCE2277   3 100 166 2181775 .. 2181800 - -13.5   -5.5353   CAGAGTAATAAAAAA         GCTACTTGAAA TTTA TTTCAAGTAGC          TTTTTTATGTGAATA
   BCE2284   6  74  12 2188532 .. 2188558 -  -9.5  -2.69957   TAAATGAATAATCTA         GTGCATCACTT TAAAT AGGTGATGCAC         TTTTTATTTTGTTAA
   BCE2289   5 100  10 2192018 .. 2192038 -  -8.3  -5.53288   GTGAAGTGAAAAAAA            GAGGCCTTT AAA AAAGGTCTC            TTTTTACGTTTAAAT
   BCE2297   5 100  45 2200096 .. 2200124 - -13.3  -4.15029   AGGCGACAGAAAGAA        GATGATCCCTG TTAAATG CAGGGATCATC        TTCTTTGCATTCCAC
   BCE2305   5  91  30 2208188 .. 2208213 - -10.5  -4.10161   GATGATTTTTGAAAA         GAAACTTGTGC ATAA GCGCAAGTTTC          TTTTTTTTATAGTGT
   BCE2319   1  41 164 2222070 .. 2222087 -  -2.7  -2.57294   AATACGTATATCAAT             CTTCTAT TATT ATTGAAG              TGAAGTATAGCCCAA
   BCE2338   2  48 194 2240044 .. 2240056 -  -3.5   -3.2115   TAAAGCAGGTATGAA                TAAAT TAG ATTTA                GGAAAATTAAAGTCA
   BCE2343   5  91 -17 2242885 .. 2242906 -  -7.4  -5.14965   ACGTTCATTAAAAAA           GAACCTAT GTCATA ATAGGTTC            TTTTTCCATTGGTTC
   BCE2351   5 100 148 2248269 .. 2248292 - -15.4  -5.32699   GCAAATACGAAAAAA          GGTCCTGTTG TTTT CAACAGGACC           TTTCCTAAAATGGCA
     gerPF  10 100 183 2258198 .. 2258237 - -18.3  -3.98075   ATATTATTGAAATAA  CGTAAAGTAAGCTAAAA TTTAAC TTTTAGCTTACTTTACG   TTATGTTAGATGTGG
   BCE2366   2  43 191 2259905 .. 2259915 -  -2.6  -2.99459   ATTGAAAGAGAATGA                 TTAT CTT ATAA                 TTATAGGGAATAGCT
   BCE2374   6  55  -2 2265904 .. 2265917 -  -2.5  -4.23892   TTTAATTACGTAAAA               TAATA ACTT TATTA                AAAATAAATAAATTT
   BCE2379   0 NONE
   BCE2383   2 100  12 2274180 .. 2274201 - -13.1  -5.07652   GTTGTTAAAAGAAAA           CCACCACTA TGAA TAGTGGTGG            TTTTCTTCTTGTTAA
   BCE2392   5 100  32 2281440 .. 2281463 - -12.5  -4.77173   TTTTGATAAAATAAA          TGCCTCCTC TGTATT GAGGAGGCA           TTTATTTGTTATTCA
   BCE2397   3  68  79 2284500 .. 2284520 -  -3.9  -4.76041   TATAGTTACGAAAAA            GCATCCTGT TAA ATAGGGTGC            TTTTTTTGAGTTATT
       hup   5 100   2 2299873 .. 2299906 - -16.3  -4.59376   ATTACTAAATTAAAA     CAAGAAACCAGCCTAT AAA AT-GGCTGGTTTCTTG     TTTATTTCACAGCTT
   BCE2410   6  74 340 2301442 .. 2301453 -    -3  -5.38249   ATGAATTAGAAAAAA                TGTT TGAA AACA                 TGGCAAATCAATATA
   BCE2418   2  48 -12 2308738 .. 2308750 -  -2.7   -3.7108   ATTTGCAGACTTAAA                TTATG AAC CACAA                GATTGGTAAAATTGA
   BCE2426   1 100   9 2318897 .. 2318927 -   -12  -5.98675   TACAAAAATAAAAAA       GATAGCTGAAGACA AAT CGTTTTCAGCTATC       TTTTTTGTTTATAGT
   BCE2432   0 NONE
   BCE2441   6 100  29 2329850 .. 2329872 -  -6.4  -6.01369   TAAATAATAAAAAAA           CATGTTTGAA TTT TTTAAACATG           TTTTTTTATTAAATG
   BCE2451   9 100   7 2338992 .. 2339017 - -10.5  -5.07523   CATATATAAATAAAA         TGTCCCTCC GTTATATT GGAGGGACA          TTTTATTTATTTTAC
   BCE2459   4 100  84 2344572 .. 2344619 - -18.8   -5.2696   TCAAAAGCGAAAAAA CCCCAATCATAAGTAGAAAAAC AATG GGTTTTCTATTTATGATTGGGG TTTTTATCCATATAA
   BCE2459   4 100  12 2344652 .. 2344691 - -20.4  -4.52143   GTGAAATATAAGAAA  TTGTCTCCAAAAGGTCGTT TTT AACGACCTTTTGG-GACAA  CCTCGTTCTTTTTAC
   BCE2464   4  66  14 2349135 .. 2349180 -  -6.3  -3.82433   ATAAGGAGTATGAAA GAAAACGTGGATTGATATTCT TCAA AGGATTTCAATTCATGTTTTC TTTCATATTCTTTTT
   BCE2469   1  64  11 2352874 .. 2352921 -    -5  -4.30844   ATTTCATTATGAAAA GAGATTATTCTACTAGGTCGTT ATGA AATGACTTCATAGGATAATCTC TTTTGTTCGTTTAGC
   BCE2476   2 100 275 2362398 .. 2362415 -  -9.9  -5.53991   GATTTATTAAAAAAA             GACACTG TTTC CAGTGTC              CCAACTTACTACGAG
   BCE2483   6  89 119 2366789 .. 2366814 - -12.1  -3.03214   AATTTAGTATAGATA         CTTTGTACTAT GAAT ATAGTACAAAG          TGTTTCTTATTGCAA
   BCE2494   5 100   3 2376613 .. 2376647 - -18.8  -5.14626   ACTACGAAAATAAAA     GTAAGAGCCCGCATTC AAA AAATGCGAGCTCTTAC     TTTTATTTTGCTTGA
   BCE2505   4  81 185 2387985 .. 2388022 -  -9.9  -2.99987   CATAAAAACGAATGA   TAGGGTGTCGGAACTTA AGAA TAAGTGCTGGCACCCTA    ATTTTCTAAGGGTAA
   BCE2517   6 100  85 2399829 .. 2399846 - -11.3   -4.6644   AATATATGTCAAAAA             GGATGGC AATG GCCATCC              TTTTTCTTGTGTATT
   BCE2521   1  56 119 2403613 .. 2403651 -  -3.9  -3.90286   CAGGATAAAGTGAAA  CT-TTAATCAGTGGGGGG TGTT CGTCCCACTGATTATTAG   TTGAACCAATCGGGC
   BCE2536   2 100 -15 2416568 .. 2416593 -   -12  -5.02074   CTATTTGGTAAAAAA         GGAAGGTTCA TTAAAG TGAACCTTCC          TTTTTGTTTTTATTC
   BCE2540   5  54 458 2421618 .. 2421632 -  -4.4  -3.46088   ATACTGCAGGAAACA               TTTTAT TTC ATAAAA               TAGGCGGACCGAAAG
   BCE2546   5 100  59 2426301 .. 2426318 -  -9.9  -4.89605   TAAAAAAATAATAAA             TCGCCTT TAAA AAGGCGA              TTTATATCCATTATA
   BCE2561   6 100  23 2439054 .. 2439078 - -13.7  -4.46155   TATAGATTTAGAAAA          CGGCTTGCATT GTA AATACAAGCCG          TTTTTATATATAAGA
   BCE2573  12 100  55 2450438 .. 2450461 -   -14  -2.66316   GTGTCGATGACATTA          CAGAAGACAC CGAG GTGTCTTCTG           TTTTTTTAAATTAAG
   BCE2582   6  82  66 2460444 .. 2460459 -  -4.7  -5.40464   GATGATAAAGAAAAA              GGCAT TATGAT ATGCC               TTTTTTCTTTATAAA
   BCE2591   3 100   7 2468550 .. 2468586 - -13.4  -2.69964   TTGGTAATTATAGGA   TGTTGTTCAACTATCAT TACC ATG-TAGTTGAACAACA    CTTCTGTTAAATATT
   BCE2601   8  81 309 2476946 .. 2476978 -  -9.9  -3.17194   AGTGTTCGAACTCAA      GCCCCCACTGAAA GGTTTTA TCTCAGTGGGGGT      AGTTGACGAAGGTTC
   BCE2610   3  74 273 2484637 .. 2484647 -  -3.2  -5.40464   GATGATAAAGAAAAA                 GCTC GAC AAGC                 AATTATTAACAAATG
   BCE2619   5 100 116 2492329 .. 2492351 - -11.4   -5.4505   TTTTGTAAGAAAAAA           GCTATCCCTT TGA AAGAGATAGC           TTCATGAATCCAGCC
   BCE2624   3 100  32 2499079 .. 2499117 - -14.8  -5.16472   AAAAATCTTAAAAAA   GAGTTCGAGGTTGATAGA AAT TTTATCAATCTCGAACTC   TTTTTACTTTAGAGC
   BCE2632   1  54 195 2506488 .. 2506507 -  -3.7  -3.78953   AGTTTTATGAGGAAA            CTTAAAT AGGTCA ATTTAAG             TTTCTCTATAATATA
   BCE2646   3 100 411 2516455 .. 2516479 - -10.2  -5.25656   AAAACTAGCAAAAAA          TAAAGGGAAT GAAGT ATTCCCTTTA          ATTGCACCAAAAGGA
   BCE2651   6 100 197 2519673 .. 2519713 - -14.4  -2.78237   GAAGCTTAAAAAACG  GTACATAAAAAAACATCC ACGGG GGATGTTTTTTTATGTAT  AAATATGTTAATTGT
   BCE2658   2  60 106 2525633 .. 2525647 -  -4.2  -4.20074   AAACAGATTGCAAAA               CTTTCG ATC CGGAAG               TATAAATTTTTAAGG
   BCE2665   8  89   6 2535452 .. 2535483 - -11.8  -3.02263   ATAGTGTGGGTAATA      TAAAAGCATAGAGG CGCA CCTTTATGCTTTTA       TATGATTATCCCGCA
      kinB   5 100   5 2539946 .. 2539961 -    -9  -5.80003   GCAACAAATAAAAAA              GGAGCA TAAT TGCTCC               TTTTTTATTTGTTGT
   BCE2688   6  93  93 2557205 .. 2557223 -  -8.8  -4.92757   TTATTAAGAAGAAAA             CCCGTGAA TGA TTCGCGGG             TTTTTTTATTTGAAA
   BCE2691   8  88  10 2560366 .. 2560400 -  -7.3  -5.04356   TGAAATAACTAAAAA     GCCTAACTTCTCAAT TTAAT ATGAAGAAATTAGGC     TTTTTTCATTTAGTG
   BCE2695   5  56  11 2564301 .. 2564318 -  -4.1  -3.85092   AGTAGGCACATCAAA             TAAACCC TGAC GGGTTTC              AAATTTTTCGCTATG
   BCE2700   3 100   5 2570851 .. 2570872 - -14.5  -4.77216   AATAATATGGAAAAA           GCGCAGGAT CATC ATCCTGCGC            TTGTCTATCGTAATT
   BCE2706   5 100  98 2574265 .. 2574288 - -11.2  -4.69464   AAAAGACGTGAAAAA          GAATCCAATA AGCA TATTGGATTC           TTTTTTTGCTAGTTT
   BCE2724   3  63   7 2587000 .. 2587039 -  -7.4  -2.91466   ATTATAATCAATAAG  TAAAAAGCGAATCCTT TATATAAG ACAGATTCGCTTTTTA   TTATAATTAGACTTT
   BCE2727   5  82  35 2590766 .. 2590786 -  -4.7  -5.47159   TTTTAACATAAAAAA            TCTCCCTCA CCT TCAGGAAGA            TTTTTTAACTTGCTA
     gerXC   6  67 202 2609151 .. 2609173 -    -5  -4.42062   TATTCTTGAAAGAAA           TTGAAAATAT ATG ATAGTTTCAA           AGAAATTTTTTCACA
   BCE2767   2 100 -16 2625319 .. 2625344 -  -9.1  -5.66868   AATTAAGTAAAAAAA         CACAGTTGG TTATTTTT CCAACTGTG          TTTTTAATTCTACTG
      acoL   7 100  17 2651896 .. 2651928 - -12.2  -3.99805   CTGTAAAAATTCAAA      CCACTATTCTCTCA TACAT TTAGAGAATAGTGG      TTTATTACACTTCCA
   BCE2808  10 100  -2 2658835 .. 2658866 - -13.4  -3.67564   AATGATGCATTTAAA      TAAGAAATCATTTA GTAG TAAATGATTTCTTA       TTTATCAGCTAAATC
      clpP   2 100   7 2665169 .. 2665202 - -18.4  -5.32699   TTAAAGATTAAAAAA     CCAGGCTAGAGAAT GAGCAT ATTCTCTAGCCTGG      TTTATATTATTTTTT
   BCE2824   6 100  83 2668176 .. 2668216 -  -9.4  -5.22006   TTATCATAATAAAAA GGGCAGTATATGAAACTACA TTA TGTA-TT-CATATACTACCC TTTTTATTAATAGAA
   BCE2847   4 100 -29 2687210 .. 2687226 - -10.9  -5.07053   AATCACCCCAAAAAA              GAGTACG TAT CGTACTC              TTTTTTATTATTAAT
   BCE2868   5  82   9 2707007 .. 2707035 -  -6.1  -5.03314   CTTATTTGTAAAAAA        GCTCTTCTTAT CAAAAAT ATAAGAGGAGC        TTTTCAAATTATTTC
   BCE2873   2 100  -6 2710548 .. 2710578 -  -7.8  -5.48623   AAATATAAATAAAAA      CCGCTATACATTT TATTAC AAATGT-TAGCGG       TTTTTATTATAGGCT
   BCE2913   2  63  -5 2741511 .. 2741529 -  -6.8  -3.23447   TCAACTTTTATAATA             GATTGATT AAA AATCAACC             TCCCGTCAATAATGT
   BCE2941   1 100  -4 2761130 .. 2761145 -    -9   -5.7946   TTGCGAATAAAAAAA              GCTGAC TTTT GTCAGC               TTTTTTGCAACGGTA
   BCE2955   6 100  15 2767007 .. 2767033 - -14.6  -5.47159   GTTAATAAACAAAAA         GATACACCACTT AAA AAGCGGTGTATC         TTTCTAAACATATAC
   BCE3002   7 100 -13 2815388 .. 2815408 -  -7.6  -5.38951   AAGTCAGATAAAAAA            CTGCCTCT TATTT AGAGACAG            TTTCTTTCAAATCTT
   BCE3010   8 100  97 2820624 .. 2820645 -  -9.5  -5.80817   TGTAATACAAAAAAA           CTCTTAGGA TTTC TCCCAAGAG            TTTTTTGTATAGTAC
   BCE3020   7 100  36 2832178 .. 2832214 - -18.3  -3.65475   CATTTAAAAGAAAAR    CCCATATGTTAGATTAC TGA GGAATCTAACATATGGG    CTTTCTTTTACATTT
   BCE3041   8 100   4 2855579 .. 2855602 - -11.1  -5.12068   GATATCGAATAAAAA          GAGTCCTTC ATACGA GAAGGACTC           TTTTTATTTAATAAC
   BCE3050   0 NONE
   BCE3056   7 100  24 2865824 .. 2865845 - -11.7  -5.31072   ATAATACAACAAAAA           GACTCCTAT TTTC ATAGGAGTC            TTTTTATACTTCTAC
   BCE3080  10 100  20 2887763 .. 2887797 - -18.9  -3.08349   AAACAATTTGTAATA     GAAGAAGGTTACGAT ATATA ATCGTAACCTTCTTC     TATTACGTTGAGAAA
   BCE3106   6 100  98 2908928 .. 2908959 - -14.6  -4.88918   GTATTTTAAACAAAA      CCGCTTATGCTTCA AAAA TGAAGTATAAGCGG       TTCTTTCTTTTGAAT
   BCE3150   4  75 445 2947548 .. 2947561 -  -8.1  -3.68886   ATGAAGCGATTCAAA               GGCTC TTAC GAGCC                AATCAGAATATTAAT
   BCE3154   7 100  92 2950518 .. 2950553 - -19.4  -4.64591   TAATGAGAGATAAAA    GATGATACATGTTAGT CATG ACTAACATGTATCATC     TTTTAATTTTCGTGA
   BCE3164   3 100 275 2960832 .. 2960852 - -11.1  -4.27316   CTTTCTAAGTCAAAA            CCACCGGTA TAA TGCCGGTGG            TTTTCTTTCTACAAT
   BCE3175   1  39  52 2968505 .. 2968540 -    -2  -2.52234   ATAAACGGCAGTAAT    TAAAAAAGCAAGAC-AT TGA ATCGCCATGCTTTTTTC    AAATTAAGAAATCAA
   BCE3178   7 100  28 2970386 .. 2970415 - -10.8  -5.68438   TCAGTAAACAAAAAA       GGCGCAAAGCCT TAGATT AGACTTTGCACC        TTTACTGTTTACTAC
   BCE3216   4  62 451 3004733 .. 3004747 -  -7.2   -2.7497   ACAGCATGCCTAAAT               TTGTTG CTT CAACAA               CTTTGGAAAAAACCG
   BCE3234   5  85 321 3023799 .. 3023811 -  -4.9  -5.64321   ATAACAAAAGAAAAA                TTGTT ACA AACAA                TGAAATCTACGATGT
   BCE3255   5 100   5 3046650 .. 3046677 - -16.4  -3.26444   GCTGTTAACAATACA        GCCCCAGAAATC CAAA GATCTCTGGGGC         TTCCTTATATATTTA
   BCE3267   6 100   8 3057205 .. 3057228 - -14.6  -4.18167   AAACAATTATACAAA          GGCCAACCGC ATGT ACGGTTGGCC           CTTTTCTTTATATTA
   BCE3271   3 100   4 3061395 .. 3061422 -   -15   -4.9792   GATTTTATACAAAAA        GAAGAGGCCGTT TCCA AACAGCCTCTTC         CATCTATTTAGGAAG
   BCE3277   2 100  42 3066102 .. 3066138 -  -9.8   -5.4505   GTGTTTAATAAAAAA    GAATCTATTTTGAA AACAGATGA TTCAAAATAGATTC    TCACGTTTTAGTATT
   BCE3283   5  82  26 3070344 .. 3070364 -  -4.7   -5.4593   TTAAAATAAGAAAAA            CCGAAACTA AAA TCATTTCGG            TTTTTCAAACTAATG
   BCE3292   6 100  65 3081173 .. 3081201 - -15.5  -4.89567   CTCTAAAATACAAAA        GCCTACTATCAAT TTA ACTGATAGTAGGC        TTTTAAAATTATTTA
   BCE3311   2  76 139 3101434 .. 3101453 -  -8.6  -3.53164   ACATCATTTAGAGAA            GCTTCCAC AGTA ATGGAAGC             TTTTTCTTATTGCTT
   BCE3335   6 100 197 3122702 .. 3122732 - -15.7  -3.61356   ATGATTTATTTGAAA       GTCGATTCCTTAT TTGAG ATAAGGAATCGAC       TTTTTATAATTATCT
   BCE3341   6  77 138 3128752 .. 3128770 -  -2.5  -5.53288   CTTAATTCAAAAAAA            TGAAACCC GTTA GGGTTT-A             TTTCGTGTGCAAATC
   BCE3361   4 100  20 3145974 .. 3146005 -   -19  -4.49316   AGGATGAATAAGAAA      TACCGGCATTCTTT GTGA AAAGAATGCCGGTA       TTTTTCATTTATACA
   BCE3371   8 100  40 3153060 .. 3153098 - -12.6  -5.40873   AAGATAAAAATAAAA   CAACCTCATTTCCCGTCA TGA TAATGCGAAATGAGGTTG   TTATTGTTCACCGTA
   BCE3384   4 100  15 3160296 .. 3160320 - -11.5   -5.1167   AATGTAATACAAAAA          GCTTTGCGATT CTA AATCGCGAAGC          TTTTTGTATTACTAT
   BCE3390   3 100  53 3164320 .. 3164351 - -10.3  -4.80656   ATTAACAATAGAAAA      GAGAGGAATCTAC ATCAAA ATAGATTCCTCCC       TTTTACATTTGGACT
   BCE3399   7  62 -23 3172615 .. 3172628 -  -3.1  -4.55689   ATCATTTATACAAAA               GCATA ACGG TACGC                ATCACTAAAACGTAA
   BCE3403   4  56 110 3176081 .. 3176096 -  -3.4  -4.06502   TACTGTCAAATTAAA              TTTATT ATTC AATAAA               ATGAAAGTATCTTAG
   BCE3458   5 100   1 3220097 .. 3220125 - -11.9  -4.48987   TCCTTATAATGAAAA        GAAAGAAGCTG TTCCTTT CAGCTTCTTTC        TTATATAACATTTTT
   BCE3466   3 100   9 3223967 .. 3223990 - -11.1  -5.00138   TATTTAAACGAAAAA          GTCATGAGC ACGTGA GCTCATGAC           TTTTTGCACTATACA
   BCE3503   4 100  25 3258904 .. 3258929 - -13.4  -4.93296   TCAGCATTATAAAAA         GCATGCAGAG TATATG CTCTGCATGC          TTTCTCATTTGAATC
   BCE3510   3  84  43 3264234 .. 3264257 -  -5.3  -5.48787   ACAACATATAAAAAA          GAAATGTCG CTCATT CGGCATTTC           TTTAGACTTTCTTCA
   BCE3514   4 100  12 3267749 .. 3267772 - -10.4  -5.16133   AGCATAATAGAAAAA          GGTATACCAA AACC TCGGTATACC           TTTTCTCCTATTTAT
   BCE3525   3  88  45 3279645 .. 3279663 -  -8.9  -4.26881   CTTTAGAAAACGAAA             GACCTTC ATTAA GAAGGTC             TTTTTTAATAAGCTT
   BCE3535   3  85 327 3286671 .. 3286710 -  -8.1  -4.65895   CCCTGTATGTAAAAA  TACATCCATTAAATCAA TCTTTT TTGAGATAATGGATGTA   TTTTTTTATTTTTCA
   BCE3544   5 100   3 3295720 .. 3295753 -   -17  -4.75372   ATTACGTATCAAAAA     GAAGCTAGAAAGTG ATGAAA CACTTTCTAGCTTC      TTTTATACTGCTTCT
   BCE3551   3 100 199 3302452 .. 3302471 - -10.8  -5.10497   AAGTTATGTAAAAAA            CCGATTCT ACTA AGAATCGG             TTTTTCTGCTTTATA
   BCE3593   3 100  33 3346042 .. 3346082 -   -18    -4.946   ATTAAATAGCAAAAA CACGCTACTTGTTCTTATA CGTT TA-AAGAACAAGTAGCGTG  TTATCATCTTTATTT
   BCE3626   3 100   6 3381085 .. 3381100 - -10.4  -6.20267   TGAAAAATAAAAAAA              CGTGGC TTCC GCCACG               CTTTTTTATTTTTTC
   BCE3641   5 100   3 3392866 .. 3392892 - -13.1  -5.24799   GGATAAATACAAAAA         TAAGCCCCAGC AGGTG ACTGGGGCTTA         TTTTATTTCGCATGT
 nicT/nixA   4 100  46 3406531 .. 3406558 - -12.9  -5.42164   CATAAATAATAAAAA        CACGTTAGATG TATTTT CATCTAACGTG         TTTTACTTTATATAC
   BCE3688   3  90   5 3435283 .. 3435303 -  -8.4  -4.77173   TCCTCATAAAAGAAA            GATTGCTA GCTTA TAGCAATC            TTTTTTAACTTACAG
   BCE3699   6 100   8 3452198 .. 3452221 - -11.1  -5.10033   TTAACATAAAGAAAA          GCCGTTAAG AGTGTG CTTAACGGC           TTTTCTTTTAAGTTA
   BCE3705   5  89 -11 3457077 .. 3457096 -  -8.6  -4.72846   GGATACATTGAAAAA            GCAAGTGT TTAC ACACTCGC             TTTTTTATTTATGTA
   BCE3708   8 100 296 3457832 .. 3457860 - -16.2  -5.06414   GTTTTTGAACAAAAA        GAAAGCTGACCA TAAAT TGGTCAGCTTTC        ATATCCGATCATATT
     spoVK   6 100 -15 3485493 .. 3485518 - -13.4  -4.14422   TTATACAGAAAAACA         GACGCACAGT TTACGT ACTGTGCGTC          TCCTCTTCAAGCATC
       hfq   4 100  29 3491131 .. 3491147 - -12.3  -5.95539   TGGCAAATAAAAAAA              GAGCGAG AAA CTCGCTC              TTTTTTTGTTATGTA
   BCE3754   2 100  76 3503305 .. 3503334 -  -9.5  -5.80727   AAAAATAATAAAAAA       CAACAATAGGT TTTATGTG ACCTATTGTTG        TTTTTTATTTACCAT
   BCE3757  13 100 -13 3505737 .. 3505762 - -11.9  -5.07971   TAAAATAATGAAAAA         TAGCCTTCTCG TTTA CGAGAGGGCTA          TTTTTTTCATTACAT
      pepT   4 100   8 3520324 .. 3520349 - -10.5  -5.23316   TATTATACTAAAAAA         CCAAGTAGCAC ATCT GCACTACTTGG          TTCTTTTTTAAGCTT
   BCE3798   4 100  46 3542689 .. 3542714 - -13.4  -4.43012   ATCTTAATATGAAAA         GGGAGCAACT CGTTAT AGTTGCTCCC          TTTTATTCTCCTATA
   BCE3801   9 100 173 3546463 .. 3546503 - -12.8  -3.28309   ACATAGATAATGGAA  GAACAAAAAAGGTATGGA TATTT TCCGCACCTTTTTTGTCC  TTTACTATTTATAAA
   BCE3920   5 100  43 3671404 .. 3671425 - -13.1  -5.19879   GCTTAAATATAAAAA           TGCGTTGCT CATA AGCAACGCA            TTTTTATATTCGTTC
   BCE3923   7 100   6 3674591 .. 3674612 - -11.6   -4.2649   CAATAAAATGAGAAA           GTGCCACC GAATAA GGTGGCAC            TTTTTTTATTCATTA
      pyrE   1 100  11 3677416 .. 3677441 - -12.6  -5.38951   AATTTATATAAAAAA         GACGACCGCG TTCCCC CGCAGTCGTC          TTTTTTCGTGTTACG
   BCE4024   2 100  33 3766051 .. 3766071 -  -9.7  -5.22312   AGCGATAGTAAAAAA            GGCGGAATA CAC TCTTCCGCC            TTTTTACTATATGAA
   BCE4027   5 100   8 3769317 .. 3769341 -  -8.6  -5.62045   AGATATAAGAAAAAA          GGACAATACC TTTAT GGKATTGTCC          TTTTCTCTTATCTTA
       ppk   6 100  19 3781340 .. 3781355 -  -7.6  -5.46129   GAACAAAGTAAAAAA              CCTCTT AAAA AAGAGG               TTTTTTACTTTGTTC
      comJ   5 100   5 3794136 .. 3794162 - -15.3  -5.21236   AACGCATAATAAAAA         TGGGGTATCCT TTTTG AGGATACCCCA         TTTTTTATTCTTTAC
      malR   9 100  -4 3799279 .. 3799299 - -12.7  -5.93809   TTTCTACAAAAAAAA            GCTAAGAGT TAA ACTCTTAGC            TTTTTTTTGCATAAT
   BCE4076   3 100   5 3813896 .. 3813915 - -12.2  -5.42259   TGAGTCGTAAAAAAA            GAAGCAGC AATA GCTGCTTC             TTTTTTATAGTGCTT
   BCE4096   2 100 113 3830753 .. 3830777 - -13.1  -5.06414   TCCCGTTAATAAAAA          TACATCACTAT TAA ATAGTGATGTA          TTTTTATTTTAGAAA
   BCE4108   4 100   3 3839832 .. 3839847 -    -9  -5.36689   AAATTAAAAATAAAA              GTCCTC AAAT GAGGAC               TTTTATTTATTTTCT
      ptsI   3 100  13 3845669 .. 3845696 -   -10  -5.36441   TTCTCATAGAAAAAA        CCTGAGACCGATT TCA AATCGA-CTCAGG        TTTTTTTATTGATTA
      ribT  10 100  -1 3858238 .. 3858273 - -14.4   -5.4111   AACAATTACAAAAAA    GAAAGCAGAGATAA-TA AAC TACTTATCTCTGCTTTC    ACGAATGTATATTTT
   BCE4149   4 100  31 3873816 .. 3873835 -  -7.9  -6.25578   ACCAAATAAAAAAAA            GCATTGC ACAAGA GCAATGC             TTTTTTTATATCCTG
      corA   6 100   5 3877195 .. 3877217 - -14.2   -4.8622   TTGGTTAAGTAAAAA           CACCGAGGAA TTT TCCCTCGGTG           TTTTTTATTTAAACC
   BCE4166   1 100   4 3887751 .. 3887773 - -16.4  -4.61231   TTACACCGTTAAAAA           GACGCTACCA TAC TGGTAGCGTC           TTTTTATAACGTATC
   BCE4173   7 100  -2 3894554 .. 3894582 - -14.8  -2.69964   GCCGCAATTACATTA        TAAAAGGTGCGT TTTAT ACGCACCTTTTA        CTTTTTTATTTTTCT
   BCE4183   4 100   5 3901712 .. 3901725 -  -8.1  -6.12458   TAAAAAAATAAAAAA               GAGGC TGCG GCCTC                TTTTTTATTTCTTCA
      cpdB   3  93  17 3910515 .. 3910536 -  -8.8  -4.88711   ATAATATATTAAAAA           GGATTACC TGAATC GGTAATCC            TTTTTATATTTCTCC
   BCE4198   9 100 254 3914546 .. 3914575 - -16.7  -2.84636   TTGAAAACAAACGCA       TAAAGCTGCTTCT AAAT AGAAGCAGCTTTA        TGATTCGTAATAATT
   BCE4214   4  90   3 3931954 .. 3931984 -  -9.8  -4.34557   AAGTTAAAAATGAAA       GGTGTCATGATATT TAC AGTTTCATGACACC       TTCTACATAAACTTA
       efp   3 100   8 3977911 .. 3977933 - -16.4  -5.24531   ATTTTCTATAAAAAA           GCACTCGTGA TAA TCACGAGTGC           TTTTCTACTATGCAC
   BCE4276   3 100 -18 3982192 .. 3982228 - -17.5  -5.94743   TAAAAAAAACAAAAA    GAAAGACCGTGCTTCCT TTT AGGAAATACGGTCTTTC    TTTATATTTTGCAGT
   BCE4282   5  56 108 3986248 .. 3986265 -  -4.9   -3.5393   ATCAGTTTTTTCAAA             CGTATTT TTCA AAACACG              CCCATACTTATTTTA
   BCE4291   1  43 332 3991227 .. 3991237 -  -3.2   -2.6365   CACTGAAAAGAAAGG                 CTGG GCA CCAA                 AAGTTATTTTAATCG
   BCE4308   8 100  10 4003663 .. 4003684 - -10.9  -4.74103   TTTCTAACTTAAAAA           GCCCCTTCA TTTT TGAAGGAGC            TTTTTTGAATTATCC
   BCE4312   4 100  32 4005108 .. 4005136 - -14.7  -4.58773   TGCAGTAAATGAAAA        TCCCCTAGTAGTA TGA TGCTACTAGGGGA        TTTTCATTTTGCTAC
   BCE4325   1 100   5 4013561 .. 4013586 - -16.3  -5.18726   GCTTCATAATAAAAA         GGACGCTAACA AAAC TGTTAGCGTCC          CTTTTTAGTTCTTTT
   BCE4340   5 100   6 4026843 .. 4026869 - -12.4  -5.14965   AGTCGTATTAAAAAA         CAAGACACAGAA CTA TGCTGTGTCTTG         TTTTTTTATATTTTC
   BCE4359   4 100  45 4045980 .. 4046012 - -20.1  -5.64321   ACAATAAAATAAAAA      GAAGGTTGCCCACAA CAT TTGTGAGCAACCTTC      TTTTCTACGTAAAAA
   BCE4359   4 100   3 4046029 .. 4046054 - -16.3  -5.08824   TTTCTACGTAAAAAA         GCTCGTCAGTT ATAG AACTGACGAGC          TTTTACTTTGCACAT
   BCE4369   9 100  13 4053875 .. 4053896 -    -8   -5.3798   GAACAATAATAAAAA           CCGTTGCC TATATG AGCAACGG            TTTTTATTTTTCTTA
   BCE4431   7 100  10 4105857 .. 4105883 - -19.6  -4.43351   ATAGCTGAAAAATAA         GCGGGTATCTCA TTT TGAGATACCCGC         TTTCATATATTAAGC
   BCE4436   6 100   6 4108529 .. 4108553 - -11.6  -4.15127   TAATAATAAAAAAAC          GTGCCTAAAA TGATC TTTTAGGCAC          ATTTTTTATTCTTCT
   BCE4441   3 100 -11 4115723 .. 4115747 - -14.4  -5.10877   ATAAGAAAGTAAAAA          GGAGAAGCCT TTATT AGGCTTCTCC          TTTTATTTTGAAATG
   BCE4484   6 100 412 4153209 .. 4153245 - -13.2  -5.35354   CAGAGAATTAAAAAA    GATGTCACCTAGCC CAATTTCCC GGCTAAGTGACATC    CTTTTTTTGTCTCTT
   BCE4484   6 100   8 4153625 .. 4153649 - -11.6  -5.43414   AGCACATATAAAAAA          GCATATATCC GAAAT GGATATATGC          TTTTCTTTTATTCTT
      noxB   1  50  71 4188144 .. 4188168 -  -2.9  -3.59975   ATAACTCAAATAAGA          CAAAGGACG TTGATTT CATCCTTTA          TTCTTCCTTCTATTA
      pheA   4  85  39 4194611 .. 4194631 -  -8.3  -4.44301   AGTTAAAATAAAGAA            TCCCACC ATTTATA GGTGGGA            TTTTATTGATCTATC
   BCE4560   7 100  -6 4229489 .. 4229508 - -11.4  -5.83211   TAGTAAAACAAAAAA            CGCGCGAC ATTC GTCACGCG             TTTTTTGTTTTTGTA
   BCE4572  11  85 346 4240470 .. 4240512 -    -8  -4.64766   GGTACATGCTAAAAA CACCTCC--TGAATTCGCAC TAATT ATGCAAATTCAATGGAGGTG TTTTCAATTTCAAAA
   BCE4611   3 100  62 4275932 .. 4275974 - -10.9  -4.72631   ATTAATTCAATAAAA TAACGAAAGTACACTGTCTT AAAA AAGT-AGTGTACCTTCGTTA TTTCGTTCCACTCAC
   BCE4615   6  81 114 4278046 .. 4278072 -  -8.9  -3.88029   AGCTCACATAAAATA        GGTAAGA-GGAT ATGA ATCCCTCTTACC         TTTTATCTATACCTC
   BCE4624   4  65 248 4284519 .. 4284532 -  -6.7   -3.3767   AACTACATATAAAAG               CTGAC GACC GTCAG                TTCTTAGAGCAAGCC
   BCE4634   3  83   4 4291247 .. 4291275 -  -4.6  -5.63517   TTTCTAAATAAAAAA       GGCGAGC--CCTCA TTA TGAGGATGCTCGCT       TTTTTACTCTTTCAT
   BCE4665   4  93  11 4318123 .. 4318146 -  -8.9  -4.89477   CGTTCAATAAGAAAA          GGAGCTCAA CTAAAC TCGAGCTCC           TTTTTCTTTATTACC
   BCE4684   4 100  10 4339767 .. 4339787 - -11.2  -5.47431   GTAATACATAAAAAA            GGAGAGTC TTGGC GACTCTCC            TTTTTTATGTTAGCT
   BCE4695   3 100   2 4350039 .. 4350063 - -13.7  -3.96148   CCTTTTTAGGATAAA          GAGAGGTATCA TCA CGATACCTCTC          CTTACTCTTTTATCA
   BCE4699   4 100 -11 4351445 .. 4351465 - -11.2  -5.86465   AAGAACACAAAAAAA            GCAGGGAA ATTAA TTCCCTGC            TTTTCTATTTGGTTT
   BCE4738   8 100  20 4394499 .. 4394533 -    -8   -5.4433   ATAGAGAAAGAAAAA    TAAAGAAGGAG-GGC TTTAGC GCCACTCCTTCTTTT     CGTTCTAACATATAA
   BCE4770   1 100   6 4415235 .. 4415256 - -12.3  -5.46129   CAACAAATTAAAAAA           GCGAAAGGC TTCG GCCTCTCGC            TTTTTTTATGCCCGT
      ackA   4 100  15 4417510 .. 4417533 - -11.8  -5.80951   ATTCAAAAGAAAAAA          GACGAAATCC TATA GGATCTCGTC           TTTCTTTTCATATAT
   BCE4794  13 100  27 4437239 .. 4437257 - -13.2  -4.98255   CGTTAATGACAAAAA             GCCAATCC TGT GGATTGGC             TTTTTTCGTTTATAT
   BCE4806   3 100  20 4446567 .. 4446593 - -12.4  -3.97042   TTATTATTAAGGAAA         GCTCACAGTCTC TGT AAGACTATGAGC         TTTTTTCAAAAGAAG
   BCE4809   7 100  12 4448630 .. 4448652 - -15.6  -4.91712   TTGAACGGATAAAAA           GGCATGCCCC TTA GGGACATGCC           TTTTCTATATGCTAT
      ccpA   7 100  11 4450079 .. 4450100 - -14.5  -4.78753   TGAATACGAATAAAA           GCTCACAGC AATC GCTGTGAGC            TTTTTTATACTTACT
      murC   1 100   8 4459725 .. 4459747 - -14.2  -5.94214   AACACAACAAAAAAA           GACGCACAGC TAA GCTATGCGTC           TTTTCTATTACTTCT
   BCE4852   5 100   4 4485719 .. 4485743 - -17.3  -4.48713   GTGAGCAATAAGAAA          GAGGATGACCA AAA TGGTCATCCTC          TTTTTACTCCTCATT
   BCE4878   6  72 142 4507022 .. 4507056 -  -8.6  -3.17798   TGAGAAATGATTGAA     CTCCTCTCTCCAGCAT GAT ACAACGGAAAGAGGAG     TTTTTATTTTAGATA
   BCE4898   3  50 384 4527497 .. 4527509 -  -3.3  -3.38118   ATAATCCACTTACAA                CTGCT CTT AGCTG                TCTTGTACTTGGAAT
   BCE4908  10  95 402 4537019 .. 4537042 -  -8.9  -5.19879   GCTTAAATAGAAAAA          CTCCCTTCA AAAAAA CGAAGGGAG           TTTATTACACAGTTG
      metK   2 100  14 4539776 .. 4539798 - -13.5  -6.02919   TTATAAATAAAAAAA           GCTTTGCGC TCACC GCGCAAAGC           TTTTTTTCATATATT
   BCE4918   3  55 238 4543503 .. 4543519 -  -3.1  -4.03769   ATACAAGCGAAACAA              TAAAATA TGT TATTCTA              ATTACCGGAATAGTT
   BCE4933   7 100 245 4556984 .. 4557007 - -15.4  -4.54323   AAGCATAATAAGAAA          GAGTCGTCCA ACGG TGGACGACTC           TTTCTTATTACCCCA
   BCE4938   2  88   7 4560486 .. 4560521 -  -7.1  -4.98531   TTGGGAAACGAAAAA    GAAGCTGACT-TAG AGCGATAGA CTATAGTCAGCTTC    TTTCTTTTACTTTTT
      luxS   4  90  10 4564797 .. 4564814 -  -4.8  -5.74122   CATGACACAAAAAAA             CTGCCC TTTTAC AGGCAG              TTTTTCTTCTTATCC
   BCE4951   6 100 137 4568825 .. 4568844 - -10.8  -5.48054   ACTAAAATGAAAAAA            GACACTTC GTTT GAAGTGTC             TTTTTTATACGTATG
   BCE4956   3 100 -47 4572934 .. 4572963 - -20.9  -4.03141   ATCATTATGAAAGAA       GAGGGTGTGCCAA TATG TTGGCACACCCTC        TTCTTTTATTGTCGG
   BCE4977   7 100  21 4589793 .. 4589824 - -10.3   -5.0916   TGTGTAATACAAAAA      GACGAGCTAAAGT TTTAAC ATTTTAGCTCGTC       TTTTTTATTAGAAAG
   BCE4995   4 100  18 4607776 .. 4607802 - -16.7  -4.82518   AAAATATGAATAAAA         TGGCCTTGTGC GTATT GCACAAGGCCA         TTTTCAATAGTTTTT
      gntP   4 100  21 4609626 .. 4609671 - -21.6  -5.43621   AGAAAGCACAAAAAA CGAATAAAACCTAGAGAGAA ATTACA TTCCCTCTAGGTTTTATTCG TTTAAATCTGATCTC
      cspD   4 100  18 4630162 .. 4630182 - -14.1  -6.25741   AAAGAATAAAAAAAA            GCATTCCGA AAA TCGGAATGC            TTTTTATCGCTAGCT
      glgP   3 100  96 4633456 .. 4633480 -   -13  -5.47846   AAGCAAAAAAGAAAA          CCGAGCTTAA TGAGT TTAAGCTCGG          TTTATTTATTAGTGT
       ldh   7 100 140 4646956 .. 4646982 - -15.3  -4.54323   AATGATAATAATAAA         GAGCACTCTAC GCAAA GTAGAGTGCTC         TTTTCTATAAACGAC
   BCE5036   4  62 348 4657526 .. 4657536 -  -4.6  -4.19506   ATTTTAACTGCAAAA                 GGGC TCA ACCC                 AAACATTCACTGCAT
   BCE5044   3 100   0 4664875 .. 4664897 - -17.8   -5.2166   CAATAATGTAAAAAA           GGCTGTCGGA ATT TCCGACAGCC           TATATTGAACAACTT
   BCE5054   8 100   6 4673328 .. 4673350 -  -9.9  -5.24416   TAATTATAAGAAAAA          GAGGCTGCTC TAAT GAGC-GCCTC           TTTTTTTACTTTTCA
      gtaB   3 100  10 4675229 .. 4675254 - -16.3  -5.19328   ATTTCATAAGAAAAA         GGAGTTGTTCC TACT GGAACAACTCC          TTTTTTATATTAAGA
   BCE5068   0 NONE
      phnA   8 100   8 4695675 .. 4695695 - -12.6  -4.30023   AATGACAATAAACAA            GAGGAGGC TAGTC GCCTCCTC            TTTTTACTTACGCCT
      cotS   7 100 412 4699773 .. 4699792 - -12.2  -4.08064   AATCGCCTTCTAAAA            GGAGACCA AATT TGGTCTCC             TTTTTTTATACAAAT
   BCE5096   9 100   9 4708124 .. 4708146 - -12.8  -5.38321   AAATATTAGAAAAAA           GCTGCTCCAA AGT TTGGAACAGC           TTTTTTCATTACATC
   BCE5102   4 100   6 4712455 .. 4712476 - -11.7   -5.1925   TTATAATGCAAAAAA           TCCTCTTAC AATC GTAAGAGGA            TTTTTTTATTTCTTC
      lipA   3 100   9 4716867 .. 4716887 - -10.5  -5.40464   GAGTACAAACAAAAA            GAGAGCTAA TCA TTAGCTCCC            TTTTTTCATTATTTT
   BCE5116   3 100  17 4723426 .. 4723446 - -18.3   -5.9218   CACACAATAAAAAAA            GCGCCCTGC ACA GCAGGGCGC            TTTCTTCATACATAT
   BCE5148   2 100  -2 4749868 .. 4749895 - -12.9  -4.45544   TTTCAGCAATTAAAA        TAACCAAGGAG TATTTT CTCCTTGGTTA         TTTTTTAACCATACC
   BCE5177   3 100  13 4773996 .. 4774019 -  -9.7  -4.78237   TACTGCATAACAAAA          GACCTTTCA TATATT TGAAAGGTC           TTTTTCTCTATCTCA
   BCE5183   6  95 445 4780920 .. 4780941 - -10.3  -4.62783   TAGCCATTCCAAAAA           TATTCCTCT TCCA AGAGGAATA            TTTTTTTGAGCTCAT
   BCE5193   4  83   6 4789850 .. 4789875 -  -8.3   -4.2331   AATCAAAATGATAAA         GGCATTCCAAA GTAA TACGGAATGCC          TTTTTTTATTTCCGC
   BCE5197   7  60  41 4791790 .. 4791801 -  -4.4   -4.1347   GCTGAATTAGAGAAA                CGTA CATT TACG                 CCTCCAGCTGAGTAG
      tyrS  10 100 231 4809030 .. 4809058 - -17.5  -3.69069   CTAATCTGAATATAA        GCCCGAATCATGC CCT GCATGGTTCGGGC        TATTTTTATCCGTAA
   BCE5218   2 100   8 4816462 .. 4816479 -    -7  -5.80817   CGGAATATAAAAAAA             GCGACT CTTATC AGTCGC              TTTCTTTTTATAAGA
   BCE5255   7  73 319 4848816 .. 4848834 -  -8.2  -3.56161   CAATTTACGATACAA             TGCAGTTT ATT AAACCGCA             AGTATCAACAATCTG
   BCE5284   6 100   9 4872269 .. 4872286 - -12.7  -5.02502   CATAGCATACAAAAA             GCCGTGC ATCA GCACGGC              TTTTTACTTCAGATA
   BCE5307   2 100   7 4892577 .. 4892598 - -13.1  -4.39002   CAGCAATAAAAAAGA           GCCAAATCG CATG CGATTTGGC            TTTTTTTTATTTATT
   BCE5315   3 100   7 4900604 .. 4900624 - -11.2  -5.21709   CCTTATAGCAAAAAA            GGCTGTTC CAGAT GAACAGCC            TTTTTTCTACTTCTT
   BCE5330   8 100   3 4913714 .. 4913752 -   -12  -5.09173   TAATAGGCCAAAAAA   TGGTTCTCCTTTCA TACATATACAT TGAAAGGAGAACCA   TTTTATATTTTCTCT
      thiC   5 100  58 4928835 .. 4928872 -   -23  -3.64882   GCAGGATAAACAACA   GAAGCCCGCTTTGCTA CCGTCT TAGCAAAGCGGGCTTC    TTCTATATTTAAGTT
   BCE5345   2 100   6 4933450 .. 4933476 - -15.3  -5.65496   GATTAAAAAGAAAAA         CCGTCCCAAAA TACCT TTTTGGGACGG         TTTTTTTATCTTCTG
   BCE5352   1  69 -10 4938312 .. 4938335 -  -6.8  -3.85909   GTATTTAAATGGAAA          TCAAGGTATA GATT TATGCCTTGA           TTTTTTCTTGTAATC
   BCE5357   2 100 110 4944080 .. 4944110 - -14.2  -5.48623   AAAGACAAATAAAAA       TAAGCACAGAGC GCCGTAT GCTCTGTGCTTA       TTTTTTGCCGTATAA
   BCE5362   6 100  10 4948133 .. 4948155 -  -9.2  -5.47159   TTCTAATATAAAAAA           GCTATCTCTA TAA TTGAGATAGC           TTTTTTATATTAGCG
   BCE5365   6 100  -7 4954207 .. 4954233 - -13.9  -4.99043   GGTGTATAAACAAAA         GGAGCTAATCT TTTCG AGATTAGCTCC         TTTTTCTATTCCAAA
   BCE5368   5 100 263 4955055 .. 4955085 - -21.4  -3.60792   CCTTTAAGGTGGAAA       TGTAATCAGTGGGG ATG CCCCACTGATTACA       AAATAAATAAAGAGG
   BCE5368   5 100 -17 4955336 .. 4955365 - -15.2  -5.38054   CCTTATAAACAAAAA       GACGAATCTGCA TCATTT TGCAGATTCGTC        TTTTTTCTTCGGCAT
   BCE5448   3 100 192 5030559 .. 5030584 - -14.9  -5.21506   ACAATAATATAAAAA         GGTGTACCAAA TTAA TTTGGTACACC          CCTTTCATAGAAGAA
      papR   2 100   6 5060222 .. 5060244 - -12.1    -5.626   TACTCCACAAAAAAA           CAACCGTCT AAGTA AGACGGTTG           TTTTTTTAATATTCA
   BCE5490   2  71 309 5078945 .. 5078958 -  -6.7  -4.06055   ATTGCTGAAACGAAA               GTTGC TGCC GCAAC                TCAAGAACAGAGCTT
   BCE5505   3 100   8 5093048 .. 5093086 -   -22  -5.49568   AAGTCAAAATAAAAA   GGATGTCTCACTAGTCGA TTG TTGACTAGTGAGACATCC   TTTTCTTTTATTCAC
       pta   6 100  23 5102727 .. 5102751 - -18.7  -4.96501   GCTTAGAAAAATAAA          GACCGTCGCTA TTT TAGCGACGGTC          TTTATTTCAATTCGT
   BCE5521   8 100  10 5107277 .. 5107292 - -10.4  -5.70829   AAGACCATAAAAAAA              GCTGGC ATAT GCCAGC               TTTTGTTTTTTATAA
       ung   7 100   9 5111307 .. 5111330 - -12.6  -4.61824   CAACAATAATGAAAA          GGTAGTTAAC GACT GTTAACTACC           TTTTTTATTTACAAA
   BCE5553   5 100   4 5138418 .. 5138434 -  -9.5  -5.86061   TTCCATCAAAAAAAA              GAATCCA ATT TGGATTC              TTTTTATTTTCTAAA
   BCE5561   6 100  67 5145448 .. 5145481 - -15.5  -5.12971   AAGACGTAATAAAAA     GAGACGTACCATTCA CTTT TGAATAGCACGTCTC      TTTTCTTATTTTTAA
   BCE5567   3 100  -4 5151229 .. 5151256 - -11.5  -5.38549   CCTAAATAATAAAAA        GGTAACAATGA AAACTA TCATTGTTACC         TTTTTATATTATAAT
   BCE5577   3 100  22 5163303 .. 5163332 - -18.1  -4.71584   TAAATAAATAATAAA       GAGGAAGCATTTC AAAT GAAATGCTTCCTC        TTTTTATATAAATAC
      galE   2 100  18 5177246 .. 5177269 - -15.4  -5.30448   AAATAAATACAAAAA          TGCCCTTTGC TCAT GCAAAGGGCA           TTTTTTGTATCTACA
   BCE5597   7 100   9 5184766 .. 5184790 - -10.1  -5.66229   ATCAAGAATAAAAAA          TAAGCCCTC GCTTTAT GAGGGCTTA          TTTCATATTTACTTT
   BCE5605   7 100   5 5191073 .. 5191093 -  -8.3   -5.8096   TATAAAAAATAAAAA            GGTCATGAT TTT ATCATGCCC            TTTTTTATTTACCAC
   BCE5629   4 100 -14 5215047 .. 5215078 +  -9.7   -5.1166   TCTGTATTAAAAAAA      GCAAACCATC-TAT AAATA ATAAGATGGTTTGC      TTTTTAGTTTTGCTG
   BCE5604   6 100  66 5191073 .. 5191093 +  -8.3  -5.63517   TATAAAAAATAAAAA            GGTCATGAT TTT ATCATGCCC            TTTTTTATTTACCAC
   BCE5596   7  93   5 5184766 .. 5184790 + -10.8  -4.05229   ATCAAGAATAAAAAA          TAAGCCCTCG CTTTA TGAGGGCTTA          TTTCATATTTACTTT
   BCE5591   4 100   9 5179871 .. 5179894 +  -8.2  -5.38326   ATCATAAATAAAAAA          CTATCCACCT ATTA AAGTGGATAG           TTTTTATTTACTTAA
   BCE5587   3 100  10 5177246 .. 5177269 + -15.4   -5.4251   AAATAAATACAAAAA          TGCCCTTTGC TCAT GCAAAGGGCA           TTTTTTGTATCTACA
      sodA   6 100  59 5167258 .. 5167280 +   -12  -4.17537   CGAAATCCTCCAGAA           TCCCCCGG ATTGCCA CCGGGGGA           TTTATGATTATTTCA
   BCE5576   3 100  58 5163303 .. 5163332 + -18.1  -4.99035   TAAATAAATAATAAA       GAGGAAGCATTTC AAAT GAAATGCTTCCTC        TTTTTATATAAATAC
   BCE5568   4 100   9 5155395 .. 5155417 + -12.1  -5.63517   AAAGTAACAAAAAAA           TAACCTCGC TAATT GCGAGGTTA           TTTTTTATTTCCAAA
   BCE5560   2 100  15 5145448 .. 5145481 + -11.1  -5.16681   AAGACGTAATAAAAA     GAGACGTACCATTCA CTTT TGAATAGCACGTCTC      TTTTCTTATTTTTAA
      thiD   1 100  15 5126214 .. 5126248 + -14.3  -5.38054   ACTTATAAATAAAAA     CACCCACAGAGTGTG TATTT CCCTCTCTGTGGGTG     TTTTTATTTATAAGC
   BCE5538   4 100   5 5122127 .. 5122156 + -10.2  -5.08824   TTAAAATATAAAAAA       GTAGCATTAACG TTTATC TGTTAATGCTAC        TTTTTTGAGTGACGA
   BCE5532   2 100 -20 5116509 .. 5116533 + -14.5  -5.84381   TTAAATAGAAAAAAA          CCTATTAAGCA AGC TGCTTAATAGG          TTTTTTTATTAGTAG
   BCE5526   6 100   7 5111307 .. 5111330 + -12.6  -5.63517   CAACAATAATGAAAA          GGTAGTTAAC GACT GTTAACTACC           TTTTTTATTTACAAA
   BCE5520   5 100   6 5107277 .. 5107292 + -10.4  -5.49579   AAGACCATAAAAAAA              GCTGGC ATAT GCCAGC               TTTTGTTTTTTATAA
   BCE5507   6 100  16 5094617 .. 5094643 + -13.9  -5.68023   TTTCAAGTTTTTTCA         TAAGAAGCAGC CATTA GCTGCTTCTTA         TTTTTTTCCTTCTAG
   BCE5504   5 100  84 5093048 .. 5093086 + -24.2  -5.27476   AAGTCAAAATAAAAA   GGATGTCTCACTAGTCGA TTG TTGACTAGTGAGACATCC   TTTTCTTTTATTCAC
   BCE5499   7  69 -46 5087243 .. 5087267 +  -8.7  -2.70452   TTCTCGATTTACCGG          GTCTTCTGTTT CAT AAAAAGAAGAC          AATTTTCTTTACAGA
   BCE5489   4  83   3 5079244 .. 5079269 +  -6.9  -4.88405   TACAATCCGATAAAA         TAAAGGGCCTT TCTC ATGGTCCTTTA          TTTTGTTTCCCAATT
   BCE5479   5 100 -10 5060222 .. 5060244 + -12.1  -5.63374   TACTCCACAAAAAAA           CAACCGTCT AAGTA AGACGGTTG           TTTTTTTAATATTCA
   BCE5469   8  80 -67 5046767 .. 5046815 +  -6.3  -4.79451   ACAAAAAACAAAAAA GAAAATTGCTCCC--CTCATCAC ATAAA GTAATAAGTAGGGAGCAATTTTC TTTTATATTTACACT
   BCE5459   3  58 224 5038660 .. 5038674 +    -5  -3.64703   AAATTCTTCATTTGT               CTTTGT TTG ACGAAG               TTTACGTAAGAAACC
   BCE5447   8  86 238 5030558 .. 5030585 + -11.4  -2.83403   AACAATAATATAAAA        AGGTGTACCAAA TTAA TTTGGTACACCC         CTTTCATAGAAGAAG
   BCE5426   4 100 -19 5014303 .. 5014335 + -12.2  -4.37092   AATTTCTACAAAAAA      CACCCAGTATGA ATCAATAGC TCATACTGGGTG      TTTTATAAAACGAAT
   BCE5403   8  76  -3 4990832 .. 4990849 +  -8.5  -3.38134   AATACAAAAAAAGAA             CTAAGGT TTAC ACCTTAG              TTCCTCTCATTTTAT
   BCE5369   4  85  12 4956460 .. 4956491 + -10.3  -3.48378   TTAACAGAATAAGTA      GAATGGAAAGCAA TATCCC TTGCCTTCCATTC       TTATGATCATGTTTA
   BCE5356   4 100   4 4944080 .. 4944110 + -14.9  -5.07567   AAAGACAAATAAAAA       TAAGCACAGAGCG CCGTA TGCTCTGTGCTTA       TTTTTTGCCGTATAA
   BCE5344   3 100  38 4933450 .. 4933476 + -15.3  -5.84432   GATTAAAAAGAAAAA         CCGTCCCAAAA TACCT TTTTGGGACGG         TTTTTTTATCTTCTG
   BCE5340   5 100  61 4928838 .. 4928869 + -18.9  -4.00323   GGATAAACAACAGAA      GCCCGCTTTGCTA CCGTCT TAGCAAAGCGGGC       TTCTTCTATATTTAA
   BCE5335   6 100  13 4923019 .. 4923059 + -16.4  -3.23183   TAAAATGATATCAAA  CAATAAAAGATGCCATCC CCATA GGGTGGCACCTTTTATTG  TTCACTCTTCTCTAA
   BCE5329   4 100  13 4913714 .. 4913752 +   -12  -4.95843   TAATAGGCCAAAAAA   TGGTTCTCCTTTCA TACATATACAT TGAAAGGAGAACCA   TTTTATATTTTCTCT
   BCE5322   0 NONE
   BCE5316   4 100  11 4902426 .. 4902447 +  -9.5   -5.0916   TATAAATATAAAAAA           CGACGGC-AT GAT ATAGCCGTCG           TTTTTCTATTAAAAC
   BCE5306   3 100   7 4892577 .. 4892598 + -13.1  -6.32017   CAGCAATAAAAAAGA           GCCAAATCG CATG CGATTTGGC            TTTTTTTTATTTATT
   BCE5297   1  48 -39 4884859 .. 4884876 +  -2.7  -3.57364   GTTTTTTGTTGAAAT             GAAAAGA TGCA TCGTTTC              TATCTTTATTTTATC
   BCE5292   3 100  38 4880135 .. 4880152 +  -9.9  -5.53288   ATATCCTCAGCGTGT             GCCAACA ATTT TGTTGGC              TTTTTTTCACTTAGC
   BCE5283   2 100  75 4872269 .. 4872286 + -12.7  -4.87291   CATAGCATACAAAAA             GCCGTGC ATCA GCACGGC              TTTTTACTTCAGATA
      clpP   5 100 137 4849293 .. 4849311 + -11.7  -5.74122   AGATTAAAAGCAGAA             GCGCCCT ATAAC AGGGCGC             TTTTTTTATATGCTG
      iunH   8 100  11 4834758 .. 4834781 + -15.4  -3.14625   TTTAACAAAAAAAAA          CAGACCGTGA TTTC TCACGGTCTG           TCGTTATTTTCTACA
   BCE5230   7 100  17 4826420 .. 4826450 + -12.8  -4.50122   ATTAATGACTCGTTT       TTGCCAAAGATAGT TTC ATTGTCTTTGGCAA       TATTTTTTTGTATAG
      ccrB   9  85   6 4816462 .. 4816479 +    -7  -4.96501   CGGAATATAAAAAAA             GCGACT CTTATC AGTCGC              TTTCTTTTTATAAGA
   BCE5210   5 100  12 4809030 .. 4809058 + -19.7  -4.06182   CTAATCTGAATATAA        GCCCGAATCATGC CCT GCATGGTTCGGGC        TATTTTTATCCGTAA
   BCE5202   8 100  10 4799323 .. 4799349 + -16.8  -5.60689   GAATAATAAAGAAAA         GCTCGTAAAACA TAA TGTTTTACGAGC         TTTTTTATTATCTCA
   BCE5196   4 100   9 4791825 .. 4791850 +  -9.2  -6.08342   TGAGTAGTATTTCAA         TCACCTTAAT GAATGG ATTAAGGTGA          TTTTTTTATTTCTTC
   BCE5192   2 100 -14 4789850 .. 4789875 +  -6.2  -5.95539   AATCAAAATGATAAA         GGCATTCC AAAGTAATAC GGAATGCC          TTTTTTTATTTCCGC
   BCE5182   4 100  10 4781353 .. 4781374 + -10.2  -5.21506   GACTAAATACAGAAA           GACCTGAC ATCCTA GTCAGGTC            TTTTTCTCTTATTAT
   BCE5165   4 100   1 4765515 .. 4765535 + -11.9  -5.80817   GAAAGTAACTCGTAA            GCTGGAAGG GAT TCTTCCAGC            TTTTTTTATGTTGGC
   BCE5159   8  74 231 4760985 .. 4761003 +  -5.2  -4.84262   CATGCTTCTCTTTCT             CTGGGAGT TTC ACACCTAG             TTTTGTTAATTCTTC
   BCE5152   4  81   6 4754748 .. 4754765 +  -4.1  -5.68039   GAGATATTAAAAAAA             CGCCT CTATTACA AGGCG              TTTTTTTCTACATTT
   BCE5147   3 100  -2 4749868 .. 4749895 + -12.9  -5.03314   TTTCAGCAATTAAAA        TAACCAAGGAG TATTTT CTCCTTGGTTA         TTTTTTAACCATACC
   BCE5133   5 100   4 4736793 .. 4736816 +   -11  -4.64844   CAAAAAATGTAAAAA          GCAGACTGTG GCTT CTCAGTCTGC           TTTTCTCTATATAAA
   BCE5129   5  74  93 4734141 .. 4734160 +  -9.3  -3.07443   ACATAAAATAAAAAA            GGACAGC ACAAAG GCTGTCC             TTCAGTCGACTATAA
   BCE5115   4 100 205 4723426 .. 4723446 + -18.3  -4.26202   CACACAATAAAAAAA            GCGCCCTGC ACA GCAGGGCGC            TTTCTTCATACATAT
   BCE5110   3 100  -2 4718963 .. 4718987 + -15.9  -5.47159   GCGAATACAAAACGA          TAACCGTAGCA CAT TGCTACGGTTA          TTTTTTATATTCGAC
   BCE5095   3 100 195 4708124 .. 4708146 + -10.6  -5.28481   AAATATTAGAAAAAA           GCTGCTCCAA AGT TTGGAACAGC           TTTTTTCATTACATC
   BCE5081   3  50 328 4696720 .. 4696732 +  -4.8  -2.67747   CTCCCTTATGTAATA                CACG AACAG CGTG                CTTATAATATAAACG
   BCE5081   3  50 421 4696813 .. 4696824 +  -4.4  -2.98823   CAATTGATAAAAAAA                TTCC ATCT GGAA                 TGTCTATAAAAGGAG
   BCE5069   4 100  -7 4688354 .. 4688378 +  -8.7  -5.48787   TTGAGAATATAAAAA          GGAATTGAC CCTGTTC GTCAATTCC          TTTTTTCTGTCTTAT
   BCE5059   3 100  43 4678775 .. 4678800 + -11.9  -3.87967   TATATCAATAAAAAA         GGCTGTTCCAA AATG TAGGAACAGCC          TTCTCTTATTATCCT
   BCE5056   5 100   7 4675229 .. 4675254 + -16.3  -5.47159   ATTTCATAAGAAAAA         GGAGTTGTTCC TACT GGAACAACTCC          TTTTTTATATTAAGA
   BCE5045   8 100 187 4666604 .. 4666621 + -11.3  -5.55001   ACACTACACATAAAA             GCTACCG CGCA CGGTAGC              TTTTATTTTTTCTTC
   BCE5038   9 100  80 4660344 .. 4660379 + -14.9  -4.20516   ATATCATAAGAAAAA    GTAAAAGAGGAACGC TCATAT GCGCTCCTCTTTTAC     TTTGTTAACTCGGAC
   BCE5035   0 NONE
   BCE5031   5 100  11 4646956 .. 4646982 + -15.3  -4.52589   AATGATAATAATAAA         GAGCACTCTAC GCAAA GTAGAGTGCTC         TTTTCTATAAACGAC
   BCE5023   4 100  14 4633456 .. 4633480 +   -13  -4.71791   AAGCAAAAAAGAAAA          CCGAGCTTAA TGAGT TTAAGCTCGG          TTTATTTATTAGTGT
   BCE5006   2  53 119 4617309 .. 4617321 +    -2  -4.01158   TTTGTTACTATCAAT                TTGT ATAAA ACAA                TTATTTAATGACATT
   BCE4997   6 100  25 4609626 .. 4609671 + -19.4  -3.73414   AGAAAGCACAAAAAA CGAATAAAACCTAGAGAGAA ATTACA TTCCCTCTAGGTTTTATTCG TTTAAATCTGATCTC
   BCE4986   4 100  13 4598025 .. 4598052 + -17.2  -4.57205   TGATAAAAAAACAAA        GCAGCTTTTCCT TGAA AGGAAAAGCTGC         TTTGTTTACATTTTT
   BCE4981   6 100  11 4592402 .. 4592439 +  -9.3  -5.72207   AATAATGATAAAAAA   GCGTAAAAGAGCATAAT TTAC ACTATGTTCTCTTACGC    TTTTTTTAGTTTGAA
   BCE4981   6 100 390 4592781 .. 4592814 + -13.4  -2.57769   GTAGAGACAACAAAA     GAGGCTG-TCCAAAA ATGTA TTTTGGAACAGCCTC     CTCTATTTACTAACT
   BCE4967   2  95  -9 4580290 .. 4580308 +  -8.8  -5.23316   AAATGCAAACAAAAA             GGGCGCTT AAT GAGCGCTC             TTTTTTCATATCGTA
   BCE4963   3 100   9 4576826 .. 4576846 + -14.1  -4.54553   AAAGTAATAAAAAAA            GCTTTGCGA CAT TCGCAAAGC            TTTCTTCTATTTATG
   BCE4955   4 100  12 4572931 .. 4572966 +   -25  -4.77165   TTAATCATTATGAAA    GAAGAGGGTGTGCCAA TATG TTGGCACACCCTCTTC     TTTTATTGTCGGGAA
      cydB   7 100  11 4568825 .. 4568844 + -10.8  -5.29782   ACTAAAATGAAAAAA            GACACTTC GTTT GAAGTGTC             TTTTTTATACGTATG
      cydB   7 100 460 4569274 .. 4569290 + -10.9  -5.38549   TTTCCATAAGAAAAA              GCACTCA ATT TGAGTGC              TTTTTCTTATTTACC
   BCE4940   4  71   6 4562107 .. 4562132 +  -7.6  -3.38317   AAGACAATAGTAAAA         GGAGGC-TTCG TTTCC CGGACGCCTCC         TCTTCCTTTATGACT
   BCE4937   4  86  -7 4560486 .. 4560521 +  -7.1  -4.88646   TTGGGAAACGAAAAA    GAAGCTGACT-TAG AGCGATAGA CTATAGTCAGCTTC    TTTCTTTTACTTTTT
   BCE4932   4 100   8 4556984 .. 4557007 + -15.4  -4.44667   AAGCATAATAAGAAA          GAGTCGTCCA ACGG TGGACGACTC           TTTCTTATTACCCCA
   BCE4925   5  52 376 4549195 .. 4549219 +  -2.2  -4.08042   TTTATATTAACCCTG         GAAT-TACTGC GAGT GCTGTATATTC          TATTTTTCTAATCAC
   BCE4922   2 100  10 4547448 .. 4547470 + -13.6  -4.74801   TTATAAATTTTTAAA           GAGATAGCTA ATT TAGCTATCTC           TTTTTACTAAACTTA
   BCE4919   3 100  -2 4544643 .. 4544676 + -16.3  -4.36931   CCAAAAATAAAAAAA     TAGGAAAGCAGATCA TAGG TGATCTGTTTTCCTA      TTTTGATATAGGTTC
   BCE4907  10 100  80 4537089 .. 4537118 + -12.2  -3.81146   AAAGTGAAACTTTAA       TCAGTGGGGGTT TTCTTC ATCCCCCACTGA        TTATTAGTTGAACCA
   BCE4901   6 100   8 4532383 .. 4532408 + -10.6  -5.37171   GCTCATAGTGAAAAA         GCATTTGTAC TACCGT GTACAAATGC          TTTTTATTTACTATT
   BCE4897   2  47 412 4528216 .. 4528226 +    -4  -2.81642   AAATTTCTCCATTTT                 CTAT TAC ATAG                 TCTAGTACATCCTCT
   BCE4881   6 100 -12 4509353 .. 4509376 + -12.5   -4.9448   TTTCTACACAAAAAA          GCTCAGAGC ATAAGC GCTCTGAGC           TTTTCTTTCATACAT
      moaC   8 100  10 4493693 .. 4493727 + -14.5  -3.11207   TCTTAACCTTCTCCC     TGTTGAACCTAAAGG ACTTC CCTTTAGGTTCAACC     TATATATCTTGCATA
   BCE4857   3 100  41 4488404 .. 4488429 + -13.4  -4.66537   TTTTGTGTAAAAAAA         GGACGAAGAG TTTTAT CTCTTCGTCC          TTTTCTATTACCCAC
   BCE4854   4 100  12 4487171 .. 4487189 + -10.3  -5.43621   ATAAAGCATAAAAAA             GAGCTGG CTCAC CCAGCTC             TTTTTTATGCTTTAT
   BCE4851   4 100   5 4485719 .. 4485743 + -17.3   -4.7871   GTGAGCAATAAGAAA          GAGGATGACCA AAA TGGTCATCCTC          TTTTTACTCCTCATT
   BCE4847  10 100  32 4479845 .. 4479870 + -14.9  -3.80133   GTAAATAAATACATA         CCCCTTTCTAA CTCA TTAGAAAGGGG          TCTTTTCTGCACCTA
   BCE4842   5  85  11 4473620 .. 4473673 +  -4.8  -5.60689   CTTAAGTATTACTCT GAAGCAAGTAGTTGCTGTAAATATTG ATGC CAATA-TT-CAGCTTCTGCTTGCTGC TTTTTTGTTGTATGC
   BCE4839   7  62   5 4471287 .. 4471310 +    -3  -4.68456   TAGCAGCATAAACAG          GAGGGTTCCC ATTA GGTGAACCTC           TTATTTTTTAATCGT
   BCE4829   5 100  24 4459725 .. 4459747 +   -12  -4.74767   AACACAACAAAAAAA           GACGCACAGC TAA GCTATGCGTC           TTTTCTATTACTTCT
   BCE4820   4 100   8 4455036 .. 4455057 + -12.3   -5.5943   TAAAATAATGAAAAA           CGCTCGGGA TTTT TTCCGAGCG            TTTTTTTAATACTTT
   BCE4812   6 100   3 4450079 .. 4450100 + -14.5  -5.38249   TGAATACGAATAAAA           GCTCACAGC AATC GCTGTGAGC            TTTTTTATACTTACT
   BCE4795   9  67 452 4438316 .. 4438326 +  -3.2  -4.94902   GCACCTAATGCTTTT                 TGTG CTG CACG                 TTTTTCTGGTGCTTC
      ppnK   4 100   9 4422925 .. 4422962 + -21.7  -4.46514   TTTATAGTATTAAAA   TAACCGTAGAATTATGG TGGC CCATAATTCTACGGTTA    TTTATTTACCTCAAT
   BCE4772   3 100 -14 4417510 .. 4417533 +  -9.6  -4.76191   ATTCAAAAGAAAAAA          GACGAAATCC TATA GGATCTCGTC           TTTCTTTTCATATAT
   BCE4762   3 100   9 4409927 .. 4409952 +  -8.9  -5.56573   TGATTAAAAGAAAAA         CGACTGCAGGC GAAT GCCATCAGTCG          TTTTTCTTTCTTTAT
   BCE4762   3 100 460 4410378 .. 4410406 + -13.2  -4.15453   CTAGTAAAAAAGAAA        GTACGCCAGACT TTAAC AGACTGGCGTAC        TTTTCAACTCAATTC
   BCE4750   2  81   6 4402949 .. 4402972 +    -9  -3.84587   ATATTATTAAAAAAA          GAAGGCCACTT AGA AAGTG-CCTTC          TTCTATTTCACTAAT
   BCE4740   5 100  -4 4396027 .. 4396062 + -16.5   -2.6999   AAGTCTATGAAACAA    CGTAAAAAAGCATCA ACATTG TGATGCTTTTTTACG     TCCTCTAACTTTTAA
   BCE4737   5  88   2 4394503 .. 4394529 +  -8.8  -4.49389   AGAAAGAAAAATAAA        GAAGGAG-GGC TTTAGC GCCACTCCTTC         TTTTCGTTCTAACAT
   BCE4727   2 100  40 4382164 .. 4382184 + -14.1  -3.87584   AAAACTTACATGTAA            TCAGTGGGA AAT TCCCACTGA            TTATTCCTTGTACTT
   BCE4701   3 100  12 4354846 .. 4354866 + -15.5   -5.1485   TTAAAACATAAAAAA            GCGAAGGAG AGG CTCCTTCGC            TTTTTCTATTAATTA
   BCE4698   7 100  15 4351445 .. 4351465 + -11.2  -4.85894   AAGAACACAAAAAAA            GCAGGGAA ATTAA TTCCCTGC            TTTTCTATTTGGTTT
   BCE4694  10  95   2 4350039 .. 4350063 +   -13  -2.73972   CCTTTTTAGGATAAA          GAGAGGTATC ATCAC GATACCTCTC          CTTACTCTTTTATCA
   BCE4683   5 100  12 4339767 .. 4339787 + -11.2  -5.48063   GTAATACATAAAAAA            GGAGAGTC TTGGC GACTCTCC            TTTTTTATGTTAGCT
   BCE4683   5 100 238 4339993 .. 4340012 + -13.6  -5.15117   TATACAAAATAAAAA            GCGAGAGG AAAT CCTCTCGC             TTTTTTCACATTTTA
   BCE4666   6 100  18 4319996 .. 4320037 + -19.1  -5.35815   ACTGTTTTTTTAAAA GTATAGAATATGAGAAGCG TTAC CACTTCTCATATTCTATAC  TTTTTATTTACTGTC
   BCE4655   9 100  12 4312323 .. 4312346 + -10.4  -5.00642   GTAACTACAGAAAAA          GACAAGGTGT TTAC ACATCTTGTC           TTTTTCTGTAACTTG
   BCE4646   7 100 103 4302364 .. 4302384 + -12.7  -3.80733   TACCAAAAAATAGAA            GACGTTGTA AAC TACAACGTC            TTCTTATCCGCTAAA
   BCE4641   2 100  -2 4297746 .. 4297768 + -13.6  -5.31519   ATGGAAGACAAAAAA           TAAGAGAGCA AAT TGCTCTCTTA           TTTTTCTTTCACTCT
   BCE4638   2 100   3 4295110 .. 4295131 + -14.5   -4.6635   TGATGCAAAATAAAA           GAGGATGGC ATGT GCCATCCTC            TTTTATTGCAAATTT
   BCE4633   3 100  28 4291248 .. 4291274 +  -8.1  -5.32699   TTCTAAATAAAAAAG        GCGAGC--CCTCA TTA TGAGGATGCTCGC        TTTTTTACTCTTTCA
   BCE4623   6  67 234 4284519 .. 4284532 +  -6.7  -3.61398   AACTACATATAAAAG               CTGAC GACC GTCAG                TTCTTAGAGCAAGCC
   BCE4616   4 100 119 4279669 .. 4279702 + -18.5  -3.49618   GAAAGACGACAGGTA     TTAACCCCTTATCAA ATTA TTGATAAGGGGTTAA      TTAATTATGTAGAAA
      recJ   5  90   3 4275932 .. 4275974 + -10.9  -3.91911   ATTAATTCAATAAAA TAACGAAAGTACACTGTCTT AAAA AAG-TAGTGTACCTTCGTTA TTTCGTTCCACTCAC
   BCE4595   2 100  22 4257364 .. 4257376 +  -7.7  -5.75538   CCTTAAATAAAAAAA                GAGCT GTT AGCTC                TTTTTATTTTTTACA
   BCE4591   4 100   9 4255074 .. 4255104 + -10.7  -5.02074   CATGTAATAAAAAAA      GCAGATTTTCC-AT TCAT ATAGGAAAATCTGC       TTTTTTACGAAATCA
   BCE4588   4  57 455 4252140 .. 4252150 +  -3.2   -4.2687   TTCCAATAATCCCAA                 CATG ATA CGTG                 TTTGTCATTTTTAAA
   BCE4571   6  69 441 4241205 .. 4241227 +  -4.9  -4.55118   CATACAATTCCAAAA           GAGCCATAT AGATC ATATGACTC           TTTTGTATAGAATTA
   BCE4567   6  59  73 4239204 .. 4239224 +  -6.9  -2.73635   GAGAGATTGAAAAAA            CACCTCA TATCGCT TGAGGTG            CTTTCACGGAATTTC
   BCE4559   4 100  22 4229489 .. 4229508 +  -9.2  -5.98675   TAGTAAAACAAAAAA            CGCGCGAC ATTC GTCACGCG             TTTTTTGTTTTTGTA
   BCE4529   3  78 253 4200627 .. 4200643 +  -6.7  -4.40526   CTTTTGATCTTTCTC              TTCAATT TGA AATTGAA              TTTCCTTTTTCTCTG
   BCE4524   3  90   5 4194611 .. 4194631 +  -8.3  -4.77079   AGTTAAAATAAAGAA            TCCCACC ATTTATA GGTGGGA            TTTTATTGATCTATC
   BCE4517   9 100  61 4187981 .. 4188008 + -12.9  -4.26475   AAGAAACAGTTTTAA        GGTGTATCAAC ACTTTA GTTGATACACC         TATTTTTTATGACCT
   BCE4510   7 100   2 4179641 .. 4179661 + -15.5  -4.92385   ACGACGATGAATAAA            GAGGAAGGG CTG CCCTTCCTC            TTTTATTTCGCTATC
   BCE4500   3  79   6 4172227 .. 4172249 + -10.6  -2.58252   AAATAACTAAAAAAA           GCCCTGCA CATTTCA TGCAGGGC           CTTCCTCATTAGTTT
   BCE4495   7 100 -37 4166337 .. 4166380 + -11.9  -3.94868   GTCCGATTGGTTCAA CTAATAATCAGTGGGGGGAT GAAGA ACCCCCCCACTGATTAA-AG TTTCACTTTATTGTA
   BCE4483   5 100   4 4153208 .. 4153246 +  -7.5  -5.80248   GCAGAGAATTAAAAA   AGATGTCACCTAGCC CAATTTCCC GGCTAAGTGACATCC   TTTTTTTGTCTCTTC
   BCE4483   5 100 421 4153625 .. 4153649 + -12.3  -5.33124   AGCACATATAAAAAA          GCATATATCCG AAA TGGATATATGC          TTTTCTTTTATTCTT
   BCE4474   6  85   6 4144521 .. 4144541 +  -6.9  -5.11033   AAATGCATAAAAAAA            CTCCCTT GTTGATG AAGGGAG            TTTTTTACGCTTATA
   BCE4458   7 100   9 4129964 .. 4129986 + -16.4  -5.37593   ACGCTAACTAAAAAA           GAGAAGCTCC TTA GGAGCTTCTC           TTTTTTAGTTTAGAG
   BCE4451   3  78 340 4123259 .. 4123278 +  -6.6  -4.45117   TAACCATTACTCACC            TTTATATG CTTT CATATAAA             TTTCTTTCAGCTCTG
   BCE4443   3 100   9 4117730 .. 4117750 + -11.2   -4.9934   TTATTAAACAAAAAA            GAAGCCTG TAAAT CAGGCTTC            TTTTTATCCTCTTAT
   BCE4440   7 100   4 4115723 .. 4115747 + -14.4  -5.09259   ATAAGAAAGTAAAAA          GGAGAAGCCT TTATT AGGCTTCTCC          TTTTATTTTGAAATG
   BCE4430   1 100   1 4105857 .. 4105883 + -19.6  -3.93262   ATAGCTGAAAAATAA         GCGGGTATCTCA TTT TGAGATACCCGC         TTTCATATATTAAGC
   BCE4425   2  95   6 4101904 .. 4101923 +  -8.6  -5.10077   ACCACTATAAAAAAA            GGTTCTCG CCAA TGAGAACC             TTTTTTGCGCTATTT
   BCE4422   4 100  19 4099706 .. 4099723 +  -9.9  -4.77986   TTCTTTCTAAAAAAA             GGTCTTC TCTC GAAGACC              TTTTTCCCTATTTAA
   BCE4418   4  51  78 4097337 .. 4097349 +  -4.8  -2.90227   CGAATAAACAAGTAC                TCCC ATCTA GGGA                ATTTCATCATTACGC
   BCE4409   9 100 143 4091692 .. 4091718 + -13.9  -4.56887   AGCTTCTTTACAAAA         CAAAAGCAACC TTCTT GGTTGCTTTTG         TTTTATCCGTTTTTC
   BCE4405   2  84   2 4087063 .. 4087083 +  -5.4  -5.48787   TTATCGGTTCTTAAA            GACTGCTG CTTAC TGGCAGTC            TTTTTTATCTATTAT
      lytB   2 100   7 4053875 .. 4053896 +  -7.3  -5.74684   GAACAATAATAAAAA           CCGTTGC CTATATGA GCAACGG            TTTTTATTTTTCTTA
   BCE4363   6 100   1 4049551 .. 4049569 + -14.6  -3.71321   CAACTACTAAAATAA             GGAGGGGA TAT TCCCCTCC             TTATTGCGCTTTAAT
      gcpE   7 100   9 4045980 .. 4046012 + -17.9  -4.42386   ACAATAAAATAAAAA      GAAGGTTGCCCACAA CAT TTGTGAGCAACCTTC      TTTTCTACGTAAAAA
      gcpE   7 100  58 4046029 .. 4046054 + -16.3  -4.55128   TTTCTACGTAAAAAA         GCTCGTCAGTT ATAG AACTGACGAGC          TTTTACTTTGCACAT
   BCE4342   4 100  42 4029012 .. 4029033 + -14.5   -4.3534   GATTTCGCACAAAAA           GAGGAAGGG TTTC CCCTTCCTC            TTTTCATACTTCACA
   BCE4339   3 100 113 4026843 .. 4026869 + -12.4   -5.9362   AGTCGTATTAAAAAA         CAAGACACAGAA CTA TGCTGTGTCTTG         TTTTTTTATATTTTC
   BCE4327   5 100   6 4014738 .. 4014758 +  -9.8  -5.55698   TATAATGTAAAAAAA            GAACGTGA TAGCC TCACGTTC            TTTTTTTACATTATA
   BCE4324   7 100   7 4013561 .. 4013586 + -16.3  -3.62342   GCTTCATAATAAAAA         GGACGCTAACA AAAC TGTTAGCGTCC          CTTTTTAGTTCTTTT
   BCE4311   3 100   8 4005108 .. 4005136 + -16.9  -4.70319   TGCAGTAAATGAAAA        TCCCCTAGTAGTA TGA TGCTACTAGGGGA        TTTTCATTTTGCTAC
   BCE4307   3 100 244 4003903 .. 4003921 + -13.2  -3.18582   TATACAAAAAAATAA             GAGTAGCC AAT GGCTACTC             TTACTCACTCACATA
   BCE4290   5 100 -24 3991707 .. 3991737 +  -9.1  -5.50925   TAAGTTATTTAAAAA       GGACAGTTCTTCT GAAAA AGAGTAACTGTCC       TTTTTTATATTCATT
   BCE4275   6 100 -17 3982196 .. 3982224 + -12.5  -4.77047   AAAAACAAAAAGAAA        GACCGTGCTTCCT TTT AGGAAATACGGTC        TTTCTTTATATTTTG
   BCE4269   9 100   5 3977911 .. 3977933 + -16.4  -4.50976   ATTTTCTATAAAAAA           GCACTCGTGA TAA TCACGAGTGC           TTTTCTACTATGCAC
   BCE4244   5 100  -8 3957084 .. 3957108 + -10.1  -5.12172   TTTTTCAATAGAAAA          ACGAGCTAATT ATT AATTAGCTCGC          TTTTCTTTCTTGATC
   BCE4219   6 100   4 3935690 .. 3935706 +    -8  -5.85011   ATGTTTTGGTAAAAA              GGACGA TCTGT TCGTCC              TTTTTTTACTTTTTA
   BCE4219   6 100  52 3935738 .. 3935757 + -12.2  -4.83243   ACATAATAAAATAAA            CCATCTCG AAAT CGAGATGG             TTTATTTTATGTAAA
   BCE4215   5 100   4 3933571 .. 3933598 + -15.8   -5.1167   GAATCAAAATAAAAA        GCGTGTAAATCA GTTG TGATTTACACGC         TTTTTCTATTACATT
      proC   5 100   5 3924098 .. 3924123 +   -12    -5.252   AAGAAAAATAAAAAA         TGGAGCTCAA TCTTAC TTGAGCTCCA          TTTTTTATAAACATA
   BCE4204   3 100 160 3921306 .. 3921333 + -11.4  -5.30155   GCGGGATAAAAAAAA        TAGGAGATTCCC ATAT GGAAATCTCCTA         TTTTTTACTTAATGA
   BCE4197   1  55 -29 3914878 .. 3914888 +  -5.4  -3.14672   TTTCTATTCTTCAAA                 CGTA ACT TACG                 GTTCTTTTCATACAA
      ribH   6 100  13 3901712 .. 3901725 +  -8.1  -5.80003   TAAAAAAATAAAAAA               GAGGC TGCG GCCTC                TTTTTTATTTCTTCA
   BCE4172   4 100  -2 3894554 .. 3894582 + -14.8  -4.15545   GCCGCAATTACATTA        TAAAAGGTGCGT TTTAT ACGCACCTTTTA        CTTTTTTATTTTTCT
      lolS   5 100   4 3887751 .. 3887773 + -16.4   -4.8667   TTACACCGTTAAAAA           GACGCTACCA TAC TGGTAGCGTC           TTTTTATAACGTATC
   BCE4152   4 100   8 3877195 .. 3877217 +   -12  -5.63517   TTGGTTAAGTAAAAA           CACCGAGGAA TTT TCCCTCGGTG           TTTTTTATTTAAACC
   BCE4148   5 100  47 3873816 .. 3873835 +  -7.9  -5.74122   ACCAAATAAAAAAAA            GCATTGC ACAAGA GCAATGC             TTTTTTTATATCCTG
   BCE4132   5 100   4 3860608 .. 3860630 + -16.4  -5.61596   TTATTCAAGTAAAAA           GAAGCTCGTC AGT GACGAGCTTC           TTTTTTTATACAAGT
   BCE4127   5  82  -9 3858242 .. 3858269 +  -9.4  -3.57119   ATTACAAAAAAGAAA        GCAGAGATAA-TA AAC TACTTATCTCTGC        TTTCACGAATGTATA
   BCE4119   7 100 -18 3852019 .. 3852049 + -12.1  -5.65927   TGCTCATAATAAAAA      TACGACTCACTCCT TGTA AGGA-TGAGTCGTA       TTTTTTCTTTACATG
   BCE4114   4 100  58 3845669 .. 3845696 +  -7.8  -5.87996   TTCTCATAGAAAAAA        CCTGAGACCGATT TCA AATCGA-CTCAGG        TTTTTTTATTGATTA
   BCE4107   4 100  16 3839827 .. 3839852 + -13.5  -4.92812   TTACAAAATTAAAAA         TAAAAGTCCTC AAAT GAGGACTTTTA          TTTATTTTCTTCTAG
   BCE4097   6 100 185 3831275 .. 3831293 + -10.3  -4.75289   ATTGTCGTAATAAAA             GGAGTGG ATCCC CCACTCC             TTTTCTATTATCATA
   BCE4079   6  82 116 3816981 .. 3816996 +  -4.8  -5.50499   AAAATCTCTATATAA              TATTTC TTTG GAAATA               TTTTTTTGCATATCC
   BCE4075   4 100   6 3813896 .. 3813915 + -12.2  -5.33785   TGAGTCGTAAAAAAA            GAAGCAGC AATA GCTGCTTC             TTTTTTATAGTGCTT
   BCE4071   3  77 -18 3811142 .. 3811185 +  -9.1  -3.21872   ATACATAAAAGAACA GAAAAAACAGTCAGCAT AATAGTTTGA GCGCTGACTGTTTTTTC TTGCATATATTTAAA
   BCE4067   2  83  24 3809263 .. 3809285 +  -6.9  -4.90906   TTTCATACAAAAAAA           CCGTCCACA TATAT TGAGGGCGG           TTTTTACTATTATAC
   BCE4060   5 100 -11 3799279 .. 3799299 + -12.7  -5.82316   TTTCTACAAAAAAAA            GCTAAGAGT TAA ACTCTTAGC            TTTTTTTTGCATAAT
      metE   4 100   7 3794136 .. 3794162 +   -16  -5.72254   AACGCATAATAAAAA         TGGGGTATCCTT TTT GAGGATACCCCA         TTTTTTATTCTTTAC
   BCE4045   3 100  -2 3785762 .. 3785798 + -18.3  -5.57729   ACCTATACAAAAAAA    TAAAACAGTTTGGCCAA TTG TAGGCCAAACTGTTTTA    TTTTTTCTCTTCTTT
   BCE4042   7 100 126 3781340 .. 3781355 +  -7.6  -5.46129   GAACAAAGTAAAAAA              CCTCTT AAAA AAGAGG               TTTTTTACTTTGTTC
   BCE4037   9 100  -2 3776791 .. 3776816 + -13.5  -4.84761   CTTCTTAATATAGAA         TAGGAATAGGT AAAG ACCTATTCCTA          TTTTTATCCCGCTAT
   BCE4026   6 100  -2 3769307 .. 3769351 + -14.6  -3.03619   ATCATTATGGAGATA TAAGAAAAAAGGACAATACC TTTAT GGKATTGTCCTTTTCTCTTA TCTTAAAAAGTGCTT
   BCE4015   3 100 423 3759739 .. 3759769 + -17.1   -4.4959   TTATAAAATAAAAAA       TAGCCCATCTCTT TAAAT AAGAGATGGGCTA       TTTTCATTGCTTAAA
       cad   3 100 -12 3756861 .. 3756878 +  -9.9  -4.88405   GATTAAAGAGTACAA             GCCTATC AGTT GATAGGC              TTTTCTTTCACCCTT
   BCE4004   2  87  10 3752747 .. 3752773 +  -4.5  -5.87996   CAATAACGTCAAAAA        GTAAGAAGCCTG TATA CAGCCT-CTTAC         TTTTTTTGTTACTTG
   BCE4000   2 100   3 3749788 .. 3749830 + -22.6  -4.66833   AGACGATTGGTAAAA TATAAATAAGTCCTTTATCA ATA TGATAAAGGACTTATTTATA TTTTTCAGGTTCGCG
   BCE3997   3 100   7 3747385 .. 3747406 + -14.5  -4.48072   ATTATTTAAAGAAAA           GGAGTGAGC TTCA GCTCACTCC            TTTTATAATAAATCT
      ctaA   4 100   8 3741288 .. 3741311 + -11.1   -5.1861   CAAAATAAATGAAAA          TACCTTGCC CGAATT GGCAAGGTA           TTTTTTCGTAATAAA
   BCE3986   4 100   8 3733909 .. 3733935 + -18.2  -5.06223   TTGAGTAAAATAAAA         GTGAGTGCATCA TAT TGATGCACTCAC         TTTTATTTCGTTTGT
   BCE3978  11 100  22 3729797 .. 3729820 + -11.8  -5.48063   ATTTCAAATAAAAAA          TCCCCTGTTA AAAT TAGCAGGGGA           TTTTTTCTATTAGCT
   BCE3978  11 100 439 3730214 .. 3730230 + -10.1  -5.40072   CTATCTTCTAAAAAA              CGGGGTG ATT TACCCCG              TTTTTTTACAACCGC
   BCE3975   3  80 -14 3727822 .. 3727841 +  -9.3   -3.6834   AGCAACAAAGAAAAA            CCCCGTT CACTTT AACGGGG             TTTGAAACTTTTCTT
   BCE3971   4 100   5 3724664 .. 3724681 +  -8.5  -6.08342   AATTCCTATAAAAAA             TCTCTCT TTTC AGAGAGA              TTTTTTTATTTCTTG
   BCE3967   5 100  13 3721871 .. 3721887 +  -6.5  -6.11392   TAAGAAATAAAAAAA              CAGCTAC ATA GCAGCTG              TTTTTTTATTTCTTT
   BCE3926   4 100  73 3677416 .. 3677441 + -10.4  -5.27779   AATTTATATAAAAAA         GACGACCGCG TTCCCC CGCAGTCGTC          TTTTTTCGTGTTACG
   BCE3922   3 100   5 3674591 .. 3674612 + -11.6  -5.87996   CAATAAAATGAGAAA           GTGCCACC GAATAA GGTGGCAC            TTTTTTTATTCATTA
      rpmB   5 100  13 3650021 .. 3650034 +  -8.1  -5.58454   TAATAATAAAAAAAA               GAGCC GCTA GGCTC                TTTTTTTACTATACC
   BCE3841   3 100 311 3589756 .. 3589787 + -13.2  -4.69664   TATACCCACAAAAAA      TAACCGTATCTCAT TTAA AAGAGATACGGTTA       TTTTTAAATCATATA
   BCE3834   3 100   5 3584324 .. 3584346 + -10.7  -5.06414   CATACAAATAAAAAA           TGACCTAGT TCTAC ACTAGGTCA           TTTTTATTAACGAGG
   BCE3829   2  61  19 3580858 .. 3580872 +  -3.6  -4.38141   CTAAACAAAATCCTT               CTTTTT GCT AAAAGG               TTATTTTCTGTCCCG
   BCE3800   2  58 131 3546680 .. 3546690 +  -2.6  -4.45696   TTCAAAGCAACTTAG                 TTTT CAT AAAA                 TATTTTTTGTTTCCG
   BCE3786   5  76  34 3531639 .. 3531661 +  -6.3  -4.60487   ACCCACTTTAATAAA           GAGACCGTT TTTAT AACGATCTC           TTTTTAAGCATAATC
   BCE3776   2 100  25 3522454 .. 3522487 +  -9.6  -4.94262   TAATACAAATAAATT     CACCCTATTTACGG CTCTCA CCGCAAATAGGGCG      TTTCTTTTTCATCTC
       hup   6 100   8 3505737 .. 3505762 + -14.1  -5.64006   TAAAATAATGAAAAA         TAGCCTTCTCG TTTA CGAGAGGGCTA          TTTTTTTCATTACAT
   BCE3742   9 100   3 3492811 .. 3492842 + -11.7  -4.70583   TCATAATCCATAAAA      GGCGGTTGCTT ACATACTTTC AAGCAACCGCC       TTTTATATTAATACA
   BCE3739   6 100  36 3491131 .. 3491147 + -12.3   -5.9218   TGGCAAATAAAAAAA              GAGCGAG AAA CTCGCTC              TTTTTTTGTTATGTA
      lexA   6 100  11 3477913 .. 3477950 + -14.5  -5.63645   ATTAAGAATATAAAA   GAAGATAATTACCTTAT TTAT ATACGGTAATTATCTTC    TTTTTTGTATTTTGA
   BCE3724   7 100   9 3476180 .. 3476196 + -12.3  -4.65819   TAAATAAATAAAAAA              GATGGGC TTC GCCCATC              TTTTAGTTTAATTTT
   BCE3719   1  64  13 3470984 .. 3471000 +  -5.1  -4.15453   TAAAAATACAAAAAA              GCATCTA AAT TCGATGC              TTTTCAAATCAGTTA
   BCE3707   7  90  -4 3457836 .. 3457856 + -11.2  -3.83998   TTGAACAAAAAGAAA            GCTGACCA TAAAT TGGTCAGC            TTTCATATCCGATCA
      hipO   5 100   7 3452198 .. 3452221 + -11.1  -5.13343   TTAACATAAAGAAAA          GCCGTTAAG AGTGTG CTTAACGGC           TTTTCTTTTAAGTTA
   BCE3693   1 100  17 3448212 .. 3448232 + -11.1  -5.54907   AATATAAAATAAAAA            GACAGCGCC TTT GACGCTGTC            TTTTTATTTTATACA
   BCE3690   6  59 389 3444505 .. 3444521 +  -6.5  -3.06671   CAGTGGATGTCCCAA              GGCGAGA GTT TCTCACC              TGTTACACTGCATCT
   BCE3687   5  93   7 3435283 .. 3435303 +  -8.4  -5.15969   TCCTCATAAAAGAAA            GATTGCTA GCTTA TAGCAATC            TTTTTTAACTTACAG
   BCE3682   1  89  -4 3433016 .. 3433031 +    -9  -4.37991   GTCAAAAAGAAAAAA              GCTAGC ATTC GCTAGC               TTTTACATATTTTTA
      kinA   8 100  10 3417990 .. 3418020 + -15.6  -5.05116   TCTTAAATAATAAAA       GAAGCATCTGCTCA CGA TTAGCAGATGCTTC       TTTTATTATTTATAC
   BCE3655   5 100   7 3406531 .. 3406558 + -12.9  -4.65153   CATAAATAATAAAAA        CACGTTAGATG TATTTT CATCTAACGTG         TTTTACTTTATATAC
   BCE3645   4  82 230 3397353 .. 3397368 +  -7.6  -4.42806   ACAAGCAACAACTTT              TGAAGC AAAT GCTTCA               TTTATTTCAAAATAA
      cotM   3 100  65 3392866 .. 3392892 + -12.4  -4.89521   GGATAAATACAAAAA         TAAGCCCCAG CAGGTGA CTGGGGCTTA         TTTTATTTCGCATGT
      sspO   5 100   8 3390979 .. 3391006 +   -10  -5.38321   ACCAGTAACGAAAAA        TCCCAAAAGG AACATTCA CCTTTTGGGA         TTTTTTCTAATGTTT
   BCE3633   6 100 -11 3385853 .. 3385898 + -13.7  -3.03243   GAGTATCAAATAAAT GACGCTGAATAAAGATAAGAGC ATT GTTCTTATCTTTATTCA-CATC TCTTAAAAAATGAAT
   BCE3627   6 100  -6 3382921 .. 3382940 + -13.6  -4.10179   TACGATTACGAAAAA            GGGCTGAC AAAA GTCAGCCC             TTTCTGTACATTCTG
   BCE3627   6 100 301 3383228 .. 3383246 + -10.4  -4.88405   TTTATACATAAAAAA             GGAGAATA CAA TATTCTCC             TTTTCTTTAACCGTT
   BCE3614   4 100  28 3368931 .. 3368947 + -10.9  -5.46706   ATTCCTAATAAAAAA              GACACGA AAT TCGTGTC              TTTTTATTTTACAGT
   BCE3599   1  93  11 3353542 .. 3353565 +  -8.2  -5.30199   TTTAATATAAGTAAA          GAGTTGACTA TTTT TAGCCAACTC           TTTTTCTTCATTTTT
     gerSC   8 100   7 3346042 .. 3346082 +   -18  -3.61535   ATTAAATAGCAAAAA CACGCTACTTGTTCTTATA CGTT TA-AAGAACAAGTAGCGTG  TTATCATCTTTATTT
   BCE3571   2 100  50 3326397 .. 3326422 + -10.6  -5.04265   TACTACCCAACAAAA         TAAACCGAGA AACATC TCTCGGTTTA          TTTTTGATATTTTTT
   BCE3561   8 100   7 3316825 .. 3316845 + -15.5  -5.24416   GACGAATAACAAAAA            GGCGTGCTA TTT TAGCACGCC            TTTTTGTTCTACTTC
   BCE3550   5 100  83 3302452 .. 3302471 + -10.8  -5.06735   AAGTTATGTAAAAAA            CCGATTCT ACTA AGAATCGG             TTTTTCTGCTTTATA
   BCE3543   6 100 -14 3295720 .. 3295753 +   -17  -4.51699   ATTACGTATCAAAAA     GAAGCTAGAAAGTG ATGAAA CACTTTCTAGCTTC      TTTTATACTGCTTCT
   BCE3536   5 100 332 3288526 .. 3288555 + -12.2  -3.81146   AAAGTGAAACTTTAA       TCAGTGGGGGTT TTCTTC ATCCCCCACTGA        TTATTAGTTGAACCA
   BCE3524   3  95  10 3279645 .. 3279663 +  -8.9  -5.16237   CTTTAGAAAACGAAA             GACCTTC ATTAA GAAGGTC             TTTTTTAATAAGCTT
   BCE3513   8  85   9 3267749 .. 3267772 +  -8.2  -4.59207   AGCATAATAGAAAAA          GGTATACCAA AACC TCGGTATACC           TTTTCTCCTATTTAT
      pepF   4 100   4 3258904 .. 3258929 + -14.1  -4.14725   TCAGCATTATAAAAA         GCATGCAGAGT ATAT GCTCTGCATGC          TTTCTCATTTGAATC
       qor   5 100  10 3252271 .. 3252310 +   -11  -4.86033   CCATAATCGTTCCAG  TAAAAAAAGGAAGCTAGA TTTC TCTATCTTCCTTTTCTTA   TTTTTATCCCGCTTT
   BCE3491   4  51 421 3248157 .. 3248172 +  -5.4  -2.57931   AGTTAATAAGAAAGA              TACGGC AATT GTCGTA               ATTATAAAGGCTAGA
   BCE3488   2 100  24 3245241 .. 3245268 +  -9.9  -5.54885   ATGTAAAAATAGTTA        GCCCATCACTC ATTAGA GAGTAATGGGC         TTTTTTATTAATATT
   BCE3482   8 100  77 3239989 .. 3240013 + -10.1  -5.26875   AACGACAACGAAAAA          GGTATGCAG CGCTAAA CTGCATACC          TTTTTTCGTTCACCA
   BCE3482   8 100 374 3240286 .. 3240303 + -12.7   -4.0342   GTGAAACTTTAATAA             GTGGGGG GCAT CCCCCAC              TTATTATTAGTTGAA
   BCE3478   4 100  18 3237234 .. 3237257 + -16.8  -4.60797   ATTATTCACTAAAAA          CGCACCGTCA CAAA TGACGGTGCG           TTTTCTATGTAAGAG
   BCE3470   3 100  10 3228223 .. 3228249 + -13.9  -5.33331   TTTTAATAGTAAAAA         GTCCGATTTCT AAATA AGAAATCGGAC         TTTTTATTATCTTTA
   BCE3464   1  46 461 3223835 .. 3223857 +  -3.5  -3.14344   CATATGGGTAGTTGA           TCATCAC AATAACGAA GTGATGA           TTGCTCAGCAAGATA
   BCE3457   7  91   7 3220097 .. 3220125 + -11.9  -3.55323   TCCTTATAATGAAAA        GAAAGAAGCTG TTCCTTT CAGCTTCTTTC        TTATATAACATTTTT
   BCE3451   5 100 405 3216683 .. 3216708 + -16.3  -5.95539   TATAGTTAGAAGAAA         GCGAGGAGAAA ATTG TTTCTCCTCGC          TTTTTTTATTTCAAC
   BCE3444   4  65 102 3211104 .. 3211140 +  -6.7  -3.54653   AAAGACAAATAGAAA    GAGCATATTTTGAAAAA AGT TTAATCAAAACATGCTC    TTATGTCATCGAACT
   BCE3438   2  64 217 3205108 .. 3205120 +  -6.3  -3.58533   TGAATGTCTTTCTTA                CTTCA TTT TGAAG                TTTAAACAATTATCC
   BCE3430   8 100   2 3199091 .. 3199117 + -10.2  -5.47159   TATTGAACAGATAAT         GAAAGTCCGG ATGTATG CCGGGCTTTC         TTTTTTATATTGAAA
   BCE3426   3 100  22 3196299 .. 3196318 + -12.2  -5.26316   AAAAAACAACGAAAA            GCAAAGCG ATAT CGCTTTGC             TTTTTTATAAAATCC
   BCE3418   6  85  33 3190426 .. 3190442 +  -8.1   -4.4078   AATGGTTTCTCTAAA              TTACTTG TAA CAAGTAA              TTTTAGTTAAACCGG
   BCE3405   2 100   3 3177198 .. 3177217 + -12.2  -5.12916   AAAGAAACAATAAAA            GCAAAGCG ATAT CGCTTTGC             TTTTATTGTTTTCTG
   BCE3402   4 100  56 3176135 .. 3176164 + -17.3  -4.21471   TCAATAACTTTATTT       TACCCCCGTTCTA AATA TAGGACGGGGGTA        TTCTTGTTTTAGGGT
   BCE3398   0 NONE
   BCE3389   3  79  23 3164320 .. 3164351 +  -7.4  -4.35926   ATTAACAATAGAAAA      GAGAGGAATCTA CATCAAAA TAGATTCCTCCC       TTTTACATTTGGACT
   BCE3383   7 100  36 3160296 .. 3160320 + -13.7  -5.13344   AATGTAATACAAAAA          GCTTTGCGATT CTA AATCGCGAAGC          TTTTTGTATTACTAT
   BCE3379   5 100  34 3157776 .. 3157801 +   -12  -5.09173   AGAAAGAGCAAAAAA         GCTAGAACAG TAATAT CTGTTCTAGC          TTTTTTCACGTATTC
   BCE3374   1  45  35 3155255 .. 3155281 +  -3.2  -3.04239   ATACGATACGACACC        CGTTTATTCAT ATACCC ATGAA-AAACG         ATTTCTATAAGTCTA
   BCE3370   5 100  15 3153060 .. 3153098 + -12.6  -3.95324   AAGATAAAAATAAAA   CAACCTCATTTCCCGTCA TGA TAATGCGAAATGAGGTTG   TTATTGTTCACCGTA
   BCE3360   5 100   5 3145974 .. 3146005 +   -19  -5.04601   AGGATGAATAAGAAA      TACCGGCATTCTTT GTGA AAAGAATGCCGGTA       TTTTTCATTTATACA
   BCE3351   2 100   9 3139525 .. 3139558 + -25.5   -4.1673   AGAATAGGAATGAAA     CAGACGAGGGCGGAT GCAT ATCCGCCCTCGTCTG      TTTCTTCACGCATTC
   BCE3339   2  59 336 3129077 .. 3129103 +  -5.9   -3.3323   TTCCCAAAAAAGAAA         CGGCTATATTT TAAGT AGTTATAGCCG         TTGACTTTCATATTA
   BCE3328   4  82  57 3117734 .. 3117756 +  -7.8  -4.38313   TAGTAATGATAAAAA           GGATTGATCA TAA TAATCAATCC           TTTTCACTTTCATCT
   BCE3321   3 100   6 3108972 .. 3108993 + -10.9   -5.0538   ACAAGAGTGAAAAAA           CTTCCCATC ATAA GGTGGGAAG            TTTTTTCAAATGGCA
   BCE3315   6  93   8 3106571 .. 3106587 +  -6.6  -5.39721   TTATTTAAACGAAAA              GCTAGT TTTAT ACTAGC              TTTTTTATATAATAA
   BCE3310   2 100 -12 3101434 .. 3101453 +  -7.9   -5.3321   ACATCATTTAGAGAA            GCTTCCA CAGTAA TGGAAGC             TTTTTCTTATTGCTT
   BCE3302   2 100  10 3093986 .. 3094011 + -10.6  -5.72616   TACTAAAAATAAAAA         CGCTATTGAT GTTAGA ATCAATAGCG          TTTTTTTATGTGACT
   BCE3298   3 100  11 3092071 .. 3092099 + -16.2  -5.14563   GTTAGATGATTAAAA        GGGTGTCAATCT AAGTA AGATTGACACCC        TTTTTTAATGAGAAA
   BCE3291   4 100 161 3081173 .. 3081201 + -13.3   -4.2573   CTCTAAAATACAAAA        GCCTACTATCAAT TTA ACTGATAGTAGGC        TTTTAAAATTATTTA
   BCE3282   8  60 144 3070344 .. 3070364 +  -2.6  -4.60487   TTAAAATAAGAAAAA            CCGAAA CTAAAATCA TTTCGG            TTTTTCAAACTAATG
      paiB   2  61 121 3066105 .. 3066135 +  -5.7  -3.42768   TTTAATAAAAAAGAA       TCTATTTTGAA AACAGATGA TTCAAAATAGA       TTCTCACGTTTTAGT
   BCE3270   6  74 139 3061398 .. 3061419 +  -8.7  -3.21872   TTTATACAAAAAGAA           GAGGCCGTT TCCA AACAGCCTC            TTCCATCTATTTAGG
   BCE3266   4 100  34 3057205 .. 3057228 + -13.9  -3.64393   AAACAATTATACAAA          GGCCAACCG CATGTA CGGTTGGCC           CTTTTCTTTATATTA
      lipP   7 100  93 3046650 .. 3046677 + -14.2  -3.56109   GCTGTTAACAATACA        GCCCCAGAAATC CAAA GATCTCTGGGGC         TTCCTTATATATTTA
   BCE3241   6  70 179 3032859 .. 3032882 +  -3.8  -5.03945   AAACGCTACAAAAAA          CCGGTTCCTT TACG AAAGAAACGG           TTTTTGTAGTTCTTA
   BCE3238   3  54 286 3026868 .. 3026883 +  -3.3  -3.94664   AAAGCTGTGTGTAAA              GAGAT TAATCC ATCTC               TTTCATCATTTTCTA
   BCE3233   3  63 281 3024130 .. 3024142 +  -2.7  -4.75372   CAAATTAACCTAAGG                TTCTA TTC TAGAG                TTTTTGCTGCATAAT
   BCE3229   2 100  90 3018452 .. 3018472 + -11.3  -5.77988   TATTAAACAAAAAAA            GAACATTGA TTT TCAATGTTC            TTTTTTTATATCTCT
   BCE3224   4  93 185 3014368 .. 3014391 +  -9.6  -4.65446   TTTTAGATAGAAAAA          GAGAGTCCCT TTAT AGGCACTCTC           TTTTATGTATATCCT
   BCE3214   6  60 161 3005210 .. 3005225 +  -4.7   -3.8046   TCTTTATTCTTCCAT              CCTGA AAATAA TCAGG               TTTGCAATTTTTACA
   BCE3214   6  60 242 3005291 .. 3005302 +  -4.4  -4.13271   AATAATGCCTGTTAT                CCAA TTCT TTGG                 TTTGCTTGTTATCTG
   BCE3200   4  67 -54 2995781 .. 2995816 +  -4.7  -4.41616   TTCAGTTTTTCAAAA    GAAAATCCGTTGCTC AAATGC GAACAACGGACCTTC     TTTATTTGAACCAAT
   BCE3197   7  77  25 2992736 .. 2992771 +  -9.1  -3.23899   TAGTCAAAATAAAAA    CCCCAATCTCTCCAT ATTAAA ATTGAGAAATTGGGG     TTAAGTTACTTAACA
   BCE3181   5  51 135 2974700 .. 2974717 +  -4.9  -2.79919   TTTTTGCTCACCATA             CATGC-CA AAA TGAGCATG             GTTTCCACCTTTTAT
   BCE3177   3  68  91 2970386 .. 2970415 +  -6.4  -4.02719   TCAGTAAACAAAAAA       GGCGCAAAGCCT TAGATT AGACTTTGCACC        TTTACTGTTTACTAC
   BCE3163   5 100   8 2960832 .. 2960852 + -13.3  -4.99645   CTTTCTAAGTCAAAA            CCACCGGTA TAA TGCCGGTGG            TTTTCTTTCTACAAT
   BCE3155   5 100  80 2952903 .. 2952929 +   -11  -4.74453   CCAAAAGTAAAAAAA         CTACCTATCAAA TTT TTAGATAGGTAG         TTTTTGAATCTATTA
   BCE3142   7 100   5 2941092 .. 2941105 +  -8.1  -6.01725   CTAAAAAATAAAAAA               GTGGC CAAT GCCAC                TTTTTTATTTTTGTT
   BCE3130   5 100  57 2930264 .. 2930289 +  -7.7  -5.33866   AAACACTAAACAAAA         GAATCCTTC CTTTTATA GAAGGATTC          TTTTTTATACCTTTC
   BCE3114   7  85  25 2917451 .. 2917468 +    -7  -5.10497   TACTCAAATAAAAAA             CTGAGG CGGATA CCTCAG              TTTTTTCGATAACTT
   BCE3111   6  93   9 2913785 .. 2913812 + -11.4   -3.6075   AAAGTGAAACGTTAA        TAAGTGGGGTTT TGTA AATCCCCACTTA         TTCTATAATCTTCAT
   BCE3105   9 100 105 2908928 .. 2908959 + -16.8  -4.44301   GTATTTTAAACAAAA      CCGCTTATGCTTCA AAAA TGAAGTATAAGCGG       TTCTTTCTTTTGAAT
   BCE3095   4  74 450 2900965 .. 2900983 +  -5.4   -4.7497   GTGGTTTTATGTAAT             TTCATTTT AGC AAAATGGA             TTTTTAATACCTACG
   BCE3079  10 100  20 2887766 .. 2887794 + -14.8  -3.71686   CAATTTGTAATAGAA        GAAGGTTACGAT ATATA ATCGTAACCTTC        TTCTATTACGTTGAG
   BCE3068   4 100  56 2877504 .. 2877539 + -13.4  -3.61908   ACAGCACATAAAAAC    CCCGAATCATGGGAAG TAAA TTGCTCATGATTCGGG     ATTTTTTAAGAGTAT
   BCE3065   6  80 331 2875799 .. 2875855 +  -7.6  -4.33754   AAATAACGACTATTT CAAAAAGTAAAAAACGTGTCATCTTA ATAAG TAAGACAGCACGTTTTTTACTTTTCA TTTTAAATTATAATT
   BCE3059   1 100  39 2870468 .. 2870507 + -12.4  -6.12458   TTTATTCATAAAAAA  GAGCCATTTATCTAAC CGTTTTTA GTTAGCTAAATGGCTC   TTTTTTATTTTTTTA
   BCE3049   3  66 425 2861890 .. 2861903 +  -2.5  -4.94109   CATCCACACATTTCA               TATAT ATCA ATATA                TTCTTTTTTCTTTTC
   BCE3040   2 100   4 2855579 .. 2855602 + -11.1  -5.33405   GATATCGAATAAAAA          GAGTCCTTC ATACGA GAAGGACTC           TTTTTATTTAATAAC
   BCE3034   6 100  19 2847484 .. 2847515 + -12.4  -4.68539   CCTGCTTATATAAAA      GACCGCACATGG CTTTCACT TCATGTGCGGTC       TTTTATCATTTTAAT
      proC   6  93  48 2843229 .. 2843260 +  -9.5  -4.58644   GCACTACATGATAAA      CAGCCAAACTCGA ATATAC TTGAGTTTGGCCG       TTTTAGTTGTTAATT
   BCE3027   5 100  14 2839252 .. 2839286 +  -8.8  -5.46706   AAATAATTTTAAAAA     TAAAAGACACCCAA ACGAAAA TTGAGTGTCTTTTA     TTTTTATTTTCGAAT
   BCE3021   4  47 475 2834109 .. 2834119 +    -4  -2.96979   GAAAATCAAAAAATG                 TTTC AAA GAAA                 TGTCTCGCTTCTAAT
       mqo   6 100  13 2823683 .. 2823701 + -10.3  -5.30155   TAATAAAGAAAAAAA             CGTCCGA TACAT TCGGACG             TTTTTTCGTTACTAG
   BCE3004   6 100  -2 2817412 .. 2817438 + -13.9  -4.57218   ATTATGGTACGAAAA         TAAGACCGACA GAATA TGTCGGTCTTA         TTTTCATTATGTTAT
   BCE3001   4 100   1 2815245 .. 2815274 + -12.2  -3.81146   AAAGTGAAACTTTAA       TCAGTGGGGGTT TTCTTC ATCCCCCACTGA        TTATTAGTTGAACCA
   BCE2992   6  84 326 2803105 .. 2803117 +  -6.3  -5.15682   CATCTACAATTCTTC                CCATA AAA TATGG                TTTTATTTCTGTTTT
   BCE2986   4 100  27 2792906 .. 2792927 + -10.1  -4.97461   TATTTATAAACAAAA           GCGCCACTC ATAT GAGTAGCGC            TTTTTAATATTTATT
   BCE2979   5 100   8 2787588 .. 2787615 + -11.4   -5.4588   GTATGTAATGAAAAA        GACTTGATTTCC TTTA GGATATCAAGTC         TTTTTTATCGTTTTG
   BCE2956   5 100 427 2769531 .. 2769553 + -12.1  -5.02476   AGTTTACGATGAAAA           CTCGCAAGT CATTT ACTTGCGAG           TTTTTTACCCCGTAT
   BCE2940   6  95  -4 2761130 .. 2761145 +    -9   -5.0133   TTGCGAATAAAAAAA              GCTGAC TTTT GTCAGC               TTTTTTGCAACGGTA
   BCE2930   4  75 475 2754822 .. 2754847 +  -4.7  -5.01811   TGTAAAAACTAAAAA         GGCTGACTTCT CTTT AGAAATCAACC          TTTTTAGTTTGATCA
   BCE2921   1  45 446 2750005 .. 2750019 +  -4.2  -2.52152   CTCCTGTATGCGCTG               CAAACG GAA CGTTAG               GTACTTTTCCTTCTT
   BCE2915   3 100  24 2742660 .. 2742683 + -13.2  -4.87893   CGTACATACGAAAAA          GCTCCTTTCC AATT GGAAGGGAGC           TTTTTCATTACGCTT
   BCE2912   8 100  77 2741585 .. 2741610 + -16.3  -4.87803   TCCCCCTTTGGAGAG         GAGCAGTTAGC TTTT GCTAACTGCTC          TTTTATTTGAAAATA
       lrp   6 100  11 2736961 .. 2736982 + -11.7  -3.76759   ATTAATAAGAAAAAA           GGATTGATC AAAA GATCAATCC            TTTACTCGACTTCAT
   BCE2894   2  48  18 2727493 .. 2727504 +    -3  -3.55563   AGAAAAAAGAGACTT                CATA AGCT TATG                 TTTCGAAGCTGAGGT
   BCE2894   2  48 475 2727950 .. 2727963 +  -3.9  -3.13082   GTATAACATTAAATC               TTCAA TTTG TTGAA                TATGTATATCTTTCA
   BCE2890   3 100  23 2722886 .. 2722907 + -11.7  -3.93136   CTTTCAAAATGTAAA           GAGCTTACT TTGT AGTAAGCTC            TTTATCCATAACTAT
   BCE2885   6 100  47 2720522 .. 2720544 +  -7.8  -6.04953   TATTCCAATAAAAAA           CAATCCATTT TAA AAACGGATTG           TTTTTTTATTTCTGT
   BCE2874   5 100   5 2711430 .. 2711450 +  -9.7  -4.84017   ATTTATTCTAAAAAA            GGAACAGCT TAT AGCCGTTCC            TTTTTCTCCACACTT
   BCE2866   3  64  15 2705431 .. 2705447 +  -6.5  -3.69323   AGTAGAATTACACAT              CACCCTA TTT TAGGGAG              TTTACATAATAGTAA
   BCE2857   6 100 101 2695537 .. 2695567 + -14.3  -4.68724   TAATCTCACGTAAAA       GAACGTTTTAAAC ATAAA GTTTAAAACGTTC       TTTTCTATTCAATGC
   BCE2852   4 100  -2 2690753 .. 2690776 + -12.6  -4.50193   ACGAACAAACAGCTA          TAAGGATAGC TAAT GCTATCCTTA           TTTTAATTCATTAAT
   BCE2846   7 100  14 2687210 .. 2687226 + -10.9  -5.66229   AATCACCCCAAAAAA              GAGTACG TAT CGTACTC              TTTTTTATTATTAAT
   BCE2833   1  72 378 2676446 .. 2676460 +  -5.8  -4.39696   GCGAGTACCATTCTC               TATATG TTT CATATA               TTTCTTCCTTTCAAC
   BCE2823   6  91   7 2668176 .. 2668216 +  -7.2   -5.1356   TTATCATAATAAAAA GGGCAGTATATGAAACTACA TTA TGTA-TT-CATATACTACCC TTTTTATTAATAGAA
   BCE2818   3 100   5 2665169 .. 2665202 + -19.1  -4.50902   TTAAAGATTAAAAAA     CCAGGCTAGAGAATG AGCA TATTCTCTAGCCTGG      TTTATATTATTTTTT
   BCE2807   7 100  -2 2658835 .. 2658866 + -13.4  -3.89822   AATGATGCATTTAAA      TAAGAAATCATTTA GTAG TAAATGATTTCTTA       TTTATCAGCTAAATC
   BCE2800   3 100  34 2651896 .. 2651928 + -12.2  -4.20918   CTGTAAAAATTCAAA      CCACTATTCTCTCA TACAT TTAGAGAATAGTGG      TTTATTACACTTCCA
   BCE2790  10 100 -28 2644979 .. 2645016 + -15.9  -2.51312   AAAAATCTTTAAACA   GTAAAAGCGTTACTC CTGAGATT GAGTAACGCTTTTAC    CTTCATACATGCCTT
   BCE2782   7  90   3 2638864 .. 2638910 + -11.1  -3.95219   AACGAGTAGATAAAA TGAAAAAAAACCGGCTGTT ATGAATTTA AACAGCCGGGTTTCTTTCA TTTCTAAAATTTCGA
   BCE2774   4 100   4 2632712 .. 2632743 + -13.3  -5.20783   CAATATAAATAAAAA      GATGAGATTTTCT TTATAC AGAAAATCTCATC       TTTTTATATTTACAT
   BCE2771   6  54  53 2630525 .. 2630562 +  -5.6  -3.07288   TCTTTACATGTAAAA   AAGCCCATCACTGTAT CCGTAT GTATAGTGATGGGCAA    TACTTATATTTTTCT
      secY   5  95  10 2625319 .. 2625344 +  -9.1  -4.94972   AATTAAGTAAAAAAA         CACAGTTGG TTATTTTT CCAACTGTG          TTTTTAATTCTACTG
   BCE2760   8 100  78 2617270 .. 2617295 +  -7.7  -5.80003   ATCACACATAAAAAA         GAGAAGAAC CTTGGTGA GTTCTTCTC          TTTTTTATTTATTAA
   BCE2755   3  76  68 2613588 .. 2613613 +  -6.2  -4.71482   TGATCATAACAAAAA         GAACCTGTAG AATATC CTACAAGTTC          TTTTTCAAATTTAGT
   BCE2751   3  70  69 2609168 .. 2609178 +    -4  -5.09426   GAAAATATATGATAG                 TTTC AAA GAAA                 TTTTTTCACATTGCA
   BCE2739   3 100 120 2599522 .. 2599559 + -18.7  -4.95484   AAATATATAAGATTA   GGACCGTACATTTTAGA AATG TCTAATATGTACGGTCC    TTTTGTTTACTAGTG
   BCE2733   4  48 250 2596002 .. 2596014 +  -3.4  -3.30212   TTTTACGAGCTTTAC                CTAC GAAAA GTAG                TTCGTCATTAATATT
   BCE2726   6  83  30 2590125 .. 2590162 +  -4.3  -5.64304   TATGAATCATATCCA   TGCAATTCGTTTAATGT GTTC ATTTAAAACGAATTGTA    TTTTTTATTGTCTTA
   BCE2690   4  74  13 2560366 .. 2560400 +  -3.1  -5.40004   TGAAATAACTAAAAA    GCCTAACTTC-TCA-AT TTA ATATGAAGAAATTAGGC    TTTTTTCATTTAGTG
   BCE2670   9 100  73 2539946 .. 2539961 +    -9  -5.82036   GCAACAAATAAAAAA              GGAGCA TAAT TGCTCC               TTTTTTATTTGTTGT
   BCE2664   9 100  10 2535450 .. 2535485 + -15.8  -2.82623   AAATAGTGTGGGTAA    TATAAAAGCATAGAGG CGCA CCTTTATGCTTTTATA     TGATTATCCCGCAAA
   BCE2639   2  42 166 2511792 .. 2511807 +  -3.2  -2.62184   GGTAAAAAAAGAGCA              GCTAGC AAAA GCTAAC               TGCTCTCCAGAAAAG
   BCE2634   7  55 222 2507992 .. 2508004 +  -2.7  -4.30833   AGCTATATTAAGACT                CTTTT TAA AAAGG                TTTATTAATCATTTG
      murE   7  60 100 2484763 .. 2484804 +  -2.4  -4.71401   AATTGATCATTGAAA GGTAAGGGTGTTTCTCTAA ATATA TGAGGGGAAAACC-TTACC TTTTATAGTTTTATT
   BCE2600   3 100  97 2477256 .. 2477279 + -11.8  -4.77438   TTATATATTTTTTAA          GAGCACTCTT AGCA AAGGGTGCTC           TTTTTCATCATAAAT
   BCE2592   4 100 -16 2470937 .. 2470959 + -10.7   -4.9645   AAATAAAGAAGAAAA           CTACACCTA AAATA TAGGTGTAG           TTTTCTTCTTATAAT
   BCE2560   5 100  11 2439054 .. 2439078 + -11.5  -5.03994   TATAGATTTAGAAAA          CGGCTTGCATT GTA AATACAAGCCG          TTTTTATATATAAGA
   BCE2486   7 100  42 2370203 .. 2370237 +   -21  -4.57073   GAACGGACACTTGTA     TATGGCCCTTCCTAAT TTT ATTAGGGAGGGCCATA     TTTTTGCGGGGAATA
   BCE2486   7 100 174 2370335 .. 2370365 + -14.2  -3.66378   CACATACATAATAAA       GGCTGAACTCTATT AAA AATAGAATTCAGCC       TTTCAATAAACTATA
   BCE2475   5 100  19 2362217 .. 2362245 +  -9.6  -5.24799   GAATTTTTGATAGGG        TGCGGTTTCTCT GGAAA GGAGACACCGCA        TTTTTATATTTGTAA
   BCE2452   5 100 271 2340694 .. 2340719 +  -7.7  -5.38549   GTTATATATTAAAAA         GGTTGTTAACCG TGC TGGT-AACAACC         TTTTTATTGTTTGAA
   BCE2435   4 100  65 2325955 .. 2325976 + -10.9  -4.85433   TGTGGCATGCAAAAA           GAGGGTTGC AAAT GCAACCTTC            TTTTTACGTTTCTAT
   BCE2425   3 100   5 2318897 .. 2318927 + -13.5  -5.73978   TACAAAAATAAAAAA       GATAGCTGAAGAC AAATC GTTTTCAGCTATC       TTTTTTGTTTATAGT
   BCE2409   4  83  13 2301705 .. 2301739 +  -9.4  -3.93768   TAATATAGTTTATAA     GAAGGAGAGGCTTT AGTTGTG GGAGTCTCTCCTTC     TATTTTATTCCGCAT
      mmsA   4 100  38 2274180 .. 2274201 + -13.1  -5.00467   GTTGTTAAAAGAAAA           CCACCACTA TGAA TAGTGGTGG            TTTTCTTCTTGTTAA
   BCE2373   4 100  94 2265982 .. 2266007 + -16.3  -5.68438   AATATAATGCGAAAA         GCGAGCTGTAT ATGA ATACAGCTCGC          TTTTTTATTTAGTAA
   BCE2342   7  86 -14 2242885 .. 2242906 +  -7.4  -4.77896   ACGTTCATTAAAAAA           GAACCTAT GTCATA ATAGGTTC            TTTTTCCATTGGTTC
   BCE2337   2  55 247 2240492 .. 2240506 +  -5.8  -2.68612   TGACCTATAAAAAAA               GAAAAA CTA TTTTTC               TAATCTCATATACAT
   BCE2296   4 100  57 2200096 .. 2200124 +   -14   -4.0098   AGGCGACAGAAAGAA        GATGATCCCTGT TAAAT GCAGGGATCATC        TTCTTTGCATTCCAC
   BCE2255   4 100  18 2162800 .. 2162826 + -13.8  -4.43309   AATATTAAATTAAAA         GAGGCGCTTTCA TTT TGAAGGCGTCTC         TTTTAATTCGCATTA
       ssb   5  51   1 2130631 .. 2130660 +  -5.2  -2.55624   GAGGGCGCATCGTAA      GA-AGAGGGCT-TA GTAA TATAGCCCTCTATC       ACTTTTGATTGATCC
      bsaA   5 100  23 2104525 .. 2104554 + -15.2   -3.5535   ACTTAATTAAAAAAT       GCCTCAAAGAAC TACTTT GTTCTTTGAGGC        GTTTTCTTTACATTC
   BCE2196   5  80   9 2099486 .. 2099507 +  -6.5  -4.89477   GAGATAAGTAAAAAA           GCTCAGAGT CTAA GCTCCGAGC            TTTTCTTATTGAAAC
   BCE2192   8 100  20 2096337 .. 2096361 + -14.4  -3.24289   ATTGCTATGTGAAAA          TCCCCCTCAA ACATA TTGAGGGGGA          TTAAATCTTTGAAAT
       alr   3 100  -3 2075711 .. 2075729 +  -8.2  -6.20267   TATACTAAGAAAAAA             CTGAATCG ATA TGATTCAG             TTTTTTTATTTTTGA
   BCE2136   0 NONE
   BCE2126   3  90 133 2047139 .. 2047154 +  -8.2  -4.88067   AACTCCTACTAGAAA              GGCGTC TTTT GGCGCC               TTTTTATGCATGAGT
   BCE2101   4  86  -2 2026337 .. 2026361 +  -7.2  -4.75174   GAGGAGTGTGTGAAA          TAAGTCTGCG CATAT TGCAGGCTTA          TTTTTGGATTAACTA
   BCE2095   6 100   8 2020650 .. 2020679 +   -13  -4.58466   ATAAGTAGTAAGAAA       GGGAGATGCATC ATAATG GATGTATCTCCC        TTTTATCCTTATAAA
   BCE2081   8 100 168 2011132 .. 2011163 + -13.2  -5.34655   AATAACATAATAAAA      GCACTGTTTTAGCT AATG AACTAAAACAGTGC       TTTTCTTTTTGATTG
   BCE2069   4 100  31 2000083 .. 2000113 + -13.6  -5.40474   GATGCAGAAAGTAAA       TAAGCTTAGTAATA TAT TATTACTAGGCTTA       TTTTTTTGAAAGCGT
   BCE2030   2 100   7 1964146 .. 1964168 + -12.8  -4.99035   GGTCAATAGTAAAAA           GCTCCGTTTG TGA TAAACGGAGC           TTTTTGTATAAGTGA
   BCE1951   6 100   8 1886011 .. 1886042 + -21.8  -5.03994   AAAGATAGGTATTTT      CAGGCTGTGGAGAA AGAC TTCTCCACAGCCTG       TTTTTGTGTCTGAAC
      ilvA   5  59  26 1873994 .. 1874044 +  -6.6  -2.75039   GAGTTAGCATCCAAA TAAAAAAGATAGATMCAAGCA ATGGAAATGC TGCTTGT-TCTATCTTTTTTA TAGTTAAACTATATA
   BCE1930   7 100   4 1864748 .. 1864773 + -11.9  -5.54403   TATCAAAAATAAAAA         CGCATCGTACT AAAA AGCACGATGCG          TTTTTATTATTTTTT
   BCE1896   5  79 349 1828875 .. 1828900 +  -4.8  -5.29782   GGATTAAAGAAGGAA         GCTGTGTA AAGGTCATAC TACACAGC          TTTTTTGTACGTCTA
   BCE1881   6  59 -26 1815955 .. 1815978 +  -6.8  -2.60079   TTGAATGAATATAGA          TCGTTTTTTC ATAG GAAAGAGCGA           TAAGTTATAAAATGA
   BCE1856   8 100   7 1791498 .. 1791517 + -12.2  -4.76802   ATTATATGAGAAAAA            CCTTCCAC AATT GTGGAAGG             TTTCTTATTTTTCAA
   BCE1833   6 100  20 1770823 .. 1770856 +   -14  -5.33405   ATATATTAGTAAAAA     GAGAGCTGGTTACG ATTTTG TGTAGCCAGCTCTC      TTTTTATTTCGTAGA
   BCE1823   2 100   9 1761864 .. 1761885 + -10.9  -6.20267   TGAATAGATAAGTAA           GGAAGCAGC TTTA GTTGCTTCC            TTTTTTTATTTTTAG
   BCE1805   4 100  33 1745721 .. 1745745 +   -13  -4.53047   TAGAACAAAGAAAAA          TGCCACTTCA AAAAA TGAAGTGGCA          TTTCTTATATTTCCT
   BCE1799   6 100  -8 1737297 .. 1737332 +   -15  -3.05384   ATGGAACGAAAAAGA    CTGTTATAAAGAGGAT TTTT ATCCTCCTTATAACAG     TTACATCCCCGAAAG
   BCE1778   4 100  23 1720632 .. 1720660 + -11.2  -5.38839   GAGTGAAAAATAAAA        GGGAAGTACATA GTTTA TATGTATTTCCC        TTTTGTTTTTGTATG
   BCE1750   1  46  54 1698130 .. 1698143 +  -3.1  -3.36749   TAATTTGCTGGCTAT               GCATA CATG TGTGC                TTGCTCTTCCCGCTG
   BCE1736   5 100  96 1685850 .. 1685865 +  -7.5  -5.34365   AAGTGAAAATAAAAA              GCGGC ATAATA GCCGC               TTTTTATTGTTATCA
   BCE1718   7 100   8 1669658 .. 1669677 + -10.8  -4.23218   TGTCATGAAAAAATA            TCCAGAGA AAAC TCTCTGGA             TGTTTTTTAGTGCTT
   BCE1718   7 100 362 1670012 .. 1670037 + -13.4  -2.89177   CAAAGGAATAACAAA         GGAGGTTACC AAGTAA GGTAACCTCC          TGTCATATGTWGGAT
   BCE1712   5  81   7 1665737 .. 1665750 +  -2.3  -6.09196   CAAGCGTAACTTCAC               GCAGC CTGC GCTTC                TTTTTTTGTTTTAGA
   BCE1677   3 100 -18 1635099 .. 1635131 +   -18  -5.47159   AATGATAMCAAAAAA      GAAGTCCTTTTCTC GTTAA GAGAAAAGGACTTC      TTTTTTGTATTAAGA
   BCE1657   3 100  -3 1618244 .. 1618269 + -13.5  -3.85256   ATATGTAATAAAAAA         CTAGAAAAGCT AAAA AGCTTTTCTAG          TTGTGTTTACGTATG
   BCE1584  11 100  11 1555091 .. 1555131 + -15.6  -2.87132   AGTGATAATAAACAA  GAAAGGCACTGTACAAAC AGGGG GAATGTACAGTGCCTTTC  TATATGAAAAAGAGG
   BCE1578   6 100   9 1550045 .. 1550064 +  -7.9  -6.30182   TTGGTAAAAGAAAGA            GGCGAAT AACGAA ATTCGCC             TTTTTTTTTGTATAA
   BCE1573   6 100   4 1544843 .. 1544859 +  -9.5   -5.7946   CTTCTTCACTAAAAA              GATGTCA ATA TGACATC              TTTTTTTATTAAAAC
   BCE1552   7 100   7 1527254 .. 1527271 + -11.3  -5.31072   TTTGCATAATAAAAA             GACGGAG ATTT CTCCGTC              TTTTTATTATGTTGT
   BCE1552   7 100 273 1527520 .. 1527535 +    -9  -5.67063   GGGGAAATAAAAAAA              CTCGGT ATGC ACCGAG               TTTTTTTATAATCCG
   BCE1535   7 100   4 1513183 .. 1513208 + -16.3  -5.77734   GTTACAAAATAAAAA         GAAACCTTCCG GAAT CGGAAGGTTTC          TTTTTATTTTTCTTT
   BCE1512   6 100 317 1493877 .. 1493903 +   -16  -5.16969   GGTGAATATAAAAAA         GAGGACTCCTTT TCA GAAGGAGTCCTC         TTTCTTTTTTGTATG
   BCE1503   5 100   8 1486813 .. 1486830 + -12.7  -5.14626   TTGCTTAATAAAAAA             CCTGCCG AAAT CGGCAGG              TTTTATTTTACTACT
   BCE1497   0 NONE
   BCE1483   4 100 -13 1474006 .. 1474030 + -11.5  -5.04868   ATATATATAGAAAAA          GACCACTTGAA TAA TTCAAGCGGTC          TTTTCTTTAGTTTGC
   BCE1477  10 100   1 1469905 .. 1469937 + -16.6  -4.04811   GCACATAATAGATAA      GTAAAAAGTAGCTC TTTGT GAGCTACTTTTTAC      TTTGTAATAATTTCT
   BCE1420   1 100   4 1423230 .. 1423250 + -12.7    -4.946   GTGGGGAGCTAAAAA            CTCCAAAGT AAA ACTTTGGAG            TTTTTAATGTTTCAT
   BCE1406   9 100   5 1409635 .. 1409659 + -15.9  -4.46493   ATGAAACGTAAAAAA          GAGTCTTCTCA TTA TGAGAAGACTC          TTTTAATCTATTTAC
   BCE1392   6 100   8 1395545 .. 1395559 +  -8.5  -5.93809   CAAAATAATAAAAAA               GCGGG TATCC CCCGC               TTTTTTTTATAAAGA
   BCE1374   4  85  -3 1375717 .. 1375761 +   -11  -3.36273   CATTTTCAAATTAAT CTA-GTAAAAAAAGCAGACCT CAAA GGGCCTGCTTTTTTTACGTGG TTCCTATTACACAAA
   BCE1351   8 100   3 1356971 .. 1356990 + -12.2  -4.59424   TGAAATAAAGTAAAA            GAGTGGCT TCAT AGCCACTC             TTTTACTTTGGGTTT
   BCE1343   3 100  45 1350141 .. 1350166 +   -12   -4.7254   TTATACATATAAAAA         GCGGTATTTC AATGAA GAAATACCGC          TTTTTACTAACCAAT
   BCE1322   4 100   4 1333245 .. 1333282 + -14.5   -5.4505   AGACATACTTAAAAA   GGGAACAAAATTCTTATG TAA CG-AAGAATTTTGTTCCC   TTTTTTCTTAGCGGA
      pepF   4  95   8 1327766 .. 1327785 +  -9.3  -5.16841   AGAAGTAATAGAAAA            GACGAGG AATTTG CCTCGTC             TTTTTCTTGATGTCA
   BCE1296   8 100   5 1308263 .. 1308276 +  -9.5  -5.73563   AGGTAAATTAAAAAA               CCGCC AATC GGCGG                TTTTTTTAATTTGGT
   BCE1282   7 100   2 1297034 .. 1297053 + -12.2  -5.22312   TTCGAAAAGATTAAA            GAGGACCA AAGC TGGTCCTC             TTTTTTAATGTGCAT
   BCE1279   5 100 195 1294919 .. 1294948 + -14.5  -3.77325   ATGGAAGATTAAAAA       GCACGATCTTATT TTTC AATAAGGTCGTGC        TTCCTTTTAATTCTC
   BCE1254   6  90   2 1262371 .. 1262405 + -12.4  -2.92522   ATGTAGTGAAGTGAA     GAAAAGAGCTATCT TATTAAT AGATGGCTCTTTTC     TATGGTCTTGGGTGA
   BCE1246   2 100  57 1258934 .. 1258952 + -11.8  -5.46629   AGGTAAAAGAAAAAA             GTAGGAGA TAT TCTCCTAC             TTTTTTTACGCTGTT
   BCE1233  12  78 -40 1243553 .. 1243596 +  -8.9  -3.44318   GTCCGATTGGTTCAA CTAATAATCAGTGGGGGAT GAACAA AACCCCCACTGATTAAAGG TTCACTTTATTTGTT
      aceA   3  70   7 1241323 .. 1241347 +  -6.4  -4.31587   ACGAAATAAAAGGAA         GGGGC-CCCTT TTTG AAGGATGCCCC          TTATTATTTTTCGCA
   BCE1216   5 100  11 1228377 .. 1228400 + -11.8  -5.68438   AATAATAGAGTGAGG          GCGAGTCATT GAGA AATGGCTCGC           TTTTTTATTTCGTGA
   BCE1213   4 100   5 1225681 .. 1225707 +   -11  -4.28548   TTTCGGATTAAAAAA         GTAGAGCATC ACCCCTA GATGCTCTAC         TTTTCCTACATCACT
   BCE1208   6 100  40 1220395 .. 1220422 + -14.2  -5.08878   TTATTTAAATAAAAA        CCGAACCACCAT CTAA ATGGCGGTTCGG         TTTTCTTTATCTATT
   BCE1183   4 100  29 1195665 .. 1195690 + -16.3  -5.71638   AGCAGAACTATAAAA         GGTGGATTGGA TATA TCCAATCCACC          TTTTTTTCATTGTTC
   BCE1148   1  40 -43 1161078 .. 1161101 +  -2.4  -2.71144   AAGGTTTATTCAAAC          CGCTTATGAA TGAA TTCTTAAGCA           TGATTGCGAAAAATA
   BCE1133   5  64 -41 1138760 .. 1138777 +  -6.3  -3.59979   GTGTTGAGTGTATAT             CGACGTA AAGA TATGTCG              TTTAGAATGAGAAAG
   BCE1096   8  90  41 1107477 .. 1107514 +   -10  -3.97569   TGATGCCAAAATAAA   GGACAGTACATATTGG ATATGA CGACTATGTACTGTCC    TATTTATTCTTTTTG
   BCE1088   7 100   4 1101109 .. 1101141 + -15.1   -5.0095   AATGCGAAATAAAAA      GCGTATGAAATCC AAACAGA GGATTTCATACGC      TTTTATTGTATTTTT
   BCE1077   8 100 296 1095085 .. 1095108 + -10.3  -5.24989   TGTAATAAAGATAAA          GCCCGCCTA CGGAAA TAGGTGGGC           TTTTTTAATGTATAA
   BCE1057   9 100  35 1079991 .. 1080004 +  -8.1  -5.75342   GGTATAGAGATGAAA               CGCTC AAAT GAGCG                TTTTTTTTAAAAGAA
   BCE1051   5  82  61 1074105 .. 1074130 +  -4.7   -5.4659   AATTACGTACAAAAA         TAGGCTGGC CAATTGAA GCCATCCTA          TTTTTATTTATATTA
   BCE1037   8  91  14 1066223 .. 1066246 +  -9.7  -4.49389   AAAAATATAAGAAAA          GAAGACATC AATTAC GATGTCTTC           TTTTGCTTGTACAAT
   BCE1034   3  90  84 1065166 .. 1065187 + -10.2  -4.04811   TTTTTTATGAAGAAA           GGACACTC ATATAA GAGTGTCC            TTTCTAATAGTTTGT
   BCE1004   3 100  12 1032969 .. 1032987 +  -8.8  -5.76237   TTAGGGTGGGGGAAA             GCACTGGG GGA CCTGGTGC             TTTTTTGTTTATATA
   BCE0991   3  71 264 1021034 .. 1021047 +  -5.3  -4.64846   TTCTTAATGAATTTT               GAAAC AACG GTTTC                TTTTGTGATTTATAG
       eag   8 100  25  999441 ..  999464 + -13.2  -5.52384   AGATAAAGTAAAAAA          TCAGTGGGGA TTCA TCCCCGCTGA           TTTTTTTAATAGAAA
       eag   8 100  64  999480 ..  999509 + -18.1  -4.46072   TTTTTTTAATAGAAA       GAAGGCTCTTGTA AAAA TACAAGAGCCTTC        TTTCTATTTCTTAAA
   BCE0961  13 100   9  983284 ..  983322 + -17.8  -3.59033   TAGTTAATAGTTTTA   TAAAAGGCATAAGAGAAA TGT TATCTCTTATGCCTTTTA   GTTTTGTTGTTTAAG
      alsD   6 100   4  976328 ..  976348 + -15.5  -5.13343   GGTGCGGAGTAAAAA            GAGAAGCCG ATT CGGCTTCTC            TTTTATTTTGGGTTA
   BCE0953   6 100   9  972242 ..  972262 + -11.1  -5.82036   AGCGTAATGAGAGAA            GACGCCCCT TGG ATGGGCGTC            TTTTTTGTTTGTTAT
   BCE0949   7 100   9  967922 ..  967947 + -10.5  -5.71295   TGTGTAAATAGAAAA         CTTCCACCTTA TGAA TGGGGTGGAAG          TTTTTGTTTTTGTAT
   BCE0933  11 100 442  953829 ..  953866 + -15.1  -2.82193   TCATACAAATAAAAA   GGTTAACCAAAGTAGCT AAAC AGCTATTTTGGCTAACC    TATAATAACTATCCT
   BCE0893   8 100  10  921894 ..  921922 + -16.2  -5.28281   ATGTGAAAATAAAAA        GAAGCAAGCATG TATTT CATGCTTGCTTC        TTTTCTTTATTTTGT
   BCE0886   2 100  13  913911 ..  913930 + -12.2  -5.47159   TAGGGGAGAGAAGGA            GAGGATGC TGTG GCATCCTC             TTTTTTCTGTTGAAA
   BCE0886   2 100 114  914012 ..  914036 + -12.9  -5.53991   AGAATCATAAAAAAA          GAGTCAGCCTC AAT GAGACTGACTC          TTTTTTTACTAACTA
   BCE0877   3 100   6  903797 ..  903818 + -14.5  -4.53419   TATGAAATAAAAAAA           GAGACGCTC ACGT GAGCGTCTC            TTTCTTATTATAATG
   BCE0843   3 100  -8  874110 ..  874145 + -16.4  -3.67634   GAAGCAGAAAAAGAA    GCAGGTTGAAGAAC AGTAGTTA GTTCTTCAACCTGC     TCTTTTACAATGATA
   BCE0833   7 100  72  860637 ..  860666 +  -7.3  -5.74288   GAGAATAATAAAAAA       CAAGTACATGCCTG AAC TAGG-ATGTGCTTG       TTTTTTATTATTTAT
   BCE0820   4 100   5  850884 ..  850903 + -10.8  -5.22289   GGGGGATGTAAAAAA            GCATACGA TTAA TCGTATGC             TTTTTATGTTTAATA
   BCE0792   4 100  27  826817 ..  826836 + -10.8  -4.92757   TATATAAATTAAAAA            GGATCTCA ATTG TGAGATCC             TTTTGTTATTAGTAA
   BCE0765   6 100   3  791539 ..  791580 + -16.3  -4.39748   AAGTGAAGATTGAAA TATAAGAAAAGCTTTCC-CG TAT TGTGGAAAGCTTTTCTTATA TTCTTTTATATAGTA
   BCE0760   5 100   7  786050 ..  786071 + -13.1  -5.05712   GAGAAGTGAGAAGAA           GGCAATCCA TATC TGGATTGCC            TTTTTCATTATTTCT
   BCE0749   7  93   6  775005 ..  775034 + -11.6  -3.61676   ATATGCATAAAAAAA       CGAGTCGTTCTA GTATAA TAGAATGACTCG        CTTTTTGATTTGTAA
   BCE0723   4 100  62  746637 ..  746670 + -11.1  -5.05301   ATTGTAAATAAAAAA     TAGCTCCTGGCATGT ATGT AGATGCTGGGAGCTA      TTTTTATGATTATTT
   BCE0717   3 100   9  740642 ..  740664 + -12.8  -4.99035   AAGATGATAAAGAAA           CACGACTACT GAT GGTAGTCGTG           TTTTTGTATAGATGG
      treC   3 100   4  725029 ..  725053 +   -13  -5.45802   TATACGAAATAAAAA          GTTGTATGCC TGCGT GGCATACAAC          TTTTTATTTTAAGAC
   BCE0691   6 100  15  711826 ..  711844 + -14.6  -5.48063   ATTGAAAGAAAAAAA             CAGGAGCG CAA CGCTCCTG             TTTTTTCTATTCAAT
      sspH   4 100   8  701747 ..  701770 + -11.8  -4.20977   AGAAGTAATAGAAAA          GACGCTTCTG ATTT TAGAAGCGTC           TGTTTTTGTATTATT
      aspA   5 100  11  698623 ..  698644 + -14.5  -5.07652   TGTAATGTAAAAAAA           CACCGATCC ATTT GGATCGGTG            TTTTATTTTAAAAGA
   BCE0671   5 100  -6  691199 ..  691217 + -10.3  -5.61881   ATTGCAAAAGAAAAA             GGCGTGA CTTAT TCACGCC             TTTTTCTTTTTGAAA
   BCE0667   6 100  39  689448 ..  689475 + -15.8  -5.68039   AAAATACCTCAAAAA        TAAAGAAGGAGC ATAG GCTCCTTCTTTA         TTTTTTTCTCCATTT
   BCE0651   5 100  11  670144 ..  670171 + -15.8  -5.37865   TATAATATAAAAAAA        GCTTATTGCTTC TTAA GAAGCAATAAGC         TTTTTTCGTTGTTAG
   BCE0646   6  95 -14  666661 ..  666682 +  -5.9  -5.74288   AAAAAAGTAAAAAAA           CATCCTC ATACATGA GAGGATG            TTTTTTATTATTTAT
   BCE0643   3  83 355  663881 ..  663895 +  -4.3  -5.60689   CGATTTTGTCTTCGA               TACCT CTTAA AGGTA               TTTTTTCTTGTATGA
   BCE0608   5 100   4  628041 ..  628076 +   -15  -5.04868   ATAATAGAGTAAAAA    CCCATTCGTATGAA GATTATAA TTCATACGAATGGG     TTTTATTTAATTTAC
   BCE0583   8 100 -16  592254 ..  592279 +   -12  -5.54885   AACATATAACAGAAA         CAGCTCCTTT AGCGTA AAAGGAGCTG          TTTTTTATTCGTCTT
   BCE0583   8 100 250  592520 ..  592532 +  -6.3  -5.72207   CTTCATCAAGCATTT                CAACA GAT TGTTG                TTTTTTTGCTTTACC
   BCE0572  12  89   4  585323 ..  585345 +  -9.2  -4.51363   CAAGAAAAATAAAAA           CCAGAGAG CGAATAT CTCTCTGG           TTTTCATCTTTGGTA
   BCE0566   8 100  51  580788 ..  580809 + -11.7  -5.35459   TATCCACAGAAAAAA           GGTTCCTTA TTTA TAAGGAACC            TTTTTTCTACTCTAT
   BCE0566   8 100 108  580845 ..  580890 + -16.6  -2.85726   AGAAAAAATATGTAA TGAGAATGAATAATTAGGGG GGAGAA CTTCTAATTATTCATTCTCA CTTTAAATACTTTTT
   BCE0551   2  95   3  563599 ..  563614 +    -9  -5.08169   GAAAAAACATTAAAA              GCACCT ACAT AGGTGC               TTTTTTAACGTATAT
      truA   5 100  15  556608 ..  556626 +  -6.7  -5.63645   ATAGTAATAAAAAAA             TCGAGCT GTGTA GGCTCGA             TTTTTTATGTTTTGG
   BCE0530   2  88  -9  545867 ..  545879 +  -6.2  -5.47218   AAAGAAAAAGAAAAA                CCGC GAGTA GCGG                TTTTTTTAGCTGAAA
   BCE0518   6 100   8  531480 ..  531505 + -16.3  -4.86293   AAGGGTAAATGAAAA         GGCAATGAGGA CTAT TCCTCATTGCC          TTTTAGTTTTTCTTC
   BCE0506   1 100   5  518760 ..  518785 +   -12  -4.03219   GTTATAGATAAAAAA         GATCCTCTTC TTGCAT GAAGAGGATC          TTCTTCTTATAGCAT
   BCE0478   5 100  70  489349 ..  489386 +  -7.9  -5.60689   GAAAATCAACTTGAA   TCATCCAACATGCTG CGAGGTAA TAGCATATTGGATGA    TTTTTTATTGTATCC
   BCE0466   4 100  21  477961 ..  477992 + -16.1  -3.29461   GATATATGTTACAGT      GAAAAAGCAAGCC ATCTCA GGCTTGCTTTTTC       TTATAAAGAGACTTC
   BCE0463   2 100 -11  473277 ..  473298 +  -9.5  -5.54907   GCGGTATACGAAAAA           GAGCACAAG TAAG TTTGTGCTC            TTTTTATTTTGTAGG
   BCE0448   4 100  21  460519 ..  460545 + -15.3  -4.10781   TACTGGAGATAAAAA         GACCCTCAAGA AAAAA TCTTGAGGGTC         TTTCTATACCTTCTT
   BCE0438   4 100   8  453040 ..  453066 + -15.3  -4.27617   CATTGTAATAAAAAA         GACGCATTACC TAATT GGTAATGCGTC         TTTTACTCACGTCTA
   BCE0431   5  87 123  445449 ..  445472 +  -7.5  -4.85599   GAAGAGAAAGCAAAA          GGAGATGTT ACAGCA GACATCTCC           TTTTTCTGGCGTAGC
   BCE0427   4 100  65  442825 ..  442851 +   -11  -4.74453   AGTAGTATAAAAAAA         TGGACAAACCTA TAT TAGATTTGTCCA         TTTTTAAGTGTGTTA
   BCE0365   5 100   5  385871 ..  385903 + -11.5  -4.57482   TTAAAGAATGAAAAA      GCAGTTACTTTGT AGAGAAG GCAAAGTAACTGC      TTTGTTTATACATGG
   BCE0358   5 100   6  378487 ..  378507 + -12.7  -4.59944   AAATAAATAAAGAAA            CACATTGGA TTA TCCAATGTG            TTTCTTTATGGTAAT
   BCE0343   3 100 148  364481 ..  364500 + -12.2  -5.84381   TTAAGTAGAGTAATG            GACCAGGA GTTT TCCTGGTC             TTTTTTTATTACTGA
      purD   7 100  12  349473 ..  349494 + -13.1  -5.30686   CTAATATGTAAAAAA           TCTCGCTGA GAAA TCAGCGAGA            TTTTTTATACATCTT
   BCE0311   2  44 182  323172 ..  323183 +  -3.6   -2.6063   TTCGAAATTGAAAGG                CGGC TTCG GCTG                 TCACTTATGGATGGA
   BCE0303   3 100  -2  310571 ..  310616 + -13.6   -5.3472   TTATATAGTAAAAAA TAATAAGCCATGCCCTACTT CTGTAT AAGTAGAGCGTGGTTTATTA TTTTATTTCTTTTTT
   BCE0297   2  44 182  300862 ..  300873 +  -3.6   -2.6063   TTCGAAATTGAAAGG                CGGC TTCG GCTG                 TCACTTATGGATGGA
   BCE0285   4 100  -2  291045 ..  291076 + -16.1   -4.4634   AAGAATTATCCACAA      TAAAACGCAGAGG AAGCGA CCTCTGCGTTTTA       TTATTGTTTTTTCTT
   BCE0240   4 100  -7  244546 ..  244572 +  -6.6  -5.64274   ATAAAGGTGTAATTA         AAGAGTAGGTTT TTG ATACCTACTCTA         TTTTTTTATGGATAA
   BCE0219   2 100  22  227904 ..  227929 + -14.8  -3.80461   ATTGAAAGAGAAAAA         CCCCTGAAGC ACATAC GCTTCAGGGG          TTTACTAATAGGTTA
   BCE0213   4  89   9  221311 ..  221330 +  -7.9  -5.08088   AGCATAAAATAAAAA            GGTATCC TCAATT GGATACC             TTTTTATTAGCACTT
      fabG   4 100   4  202739 ..  202768 + -18.1  -5.34055   TTTAAAAGATAAAAA       GAAGGTATCTCAC ACTG GTGAGATACCTTC        TTTTTTAATCTTTCT
   BCE0163   4 100 156  168078 ..  168106 +  -9.1  -5.33848   TTCTATAAATTAAAA        GCGATTAAATT AAAACCC AATTTAATCGC        TTTTTTCATTCTAAT
   BCE0014   5 100  14   22435 ..   22452 + -12.7  -5.79595   AATTTAATAGAAAAA             CCCGTGC ATAT GCACGGG              TTTTTTATTTTACAA
 BCE_A0003   4  75 445    2888 ..    2901 -  -8.1  -3.68886   ATGAAGCGATTCAAA               GGCTC TTAC GAGCC                AATCAGAATATTAAT
 BCE_A0010   3  91 112    8678 ..    8703 -  -8.4  -4.98531   GCTTTAAAGCAAAAA         GAACTTGTAG TGATTT CTACAAGTCC          TTTTTTTATTTTTAA
 BCE_A0016   4 100 420   15931 ..   15959 -  -8.2  -5.36441   TTTGTATATAAAAAA        TCCTAGCCATCC TATGG AAATGGCCAGGA        TTTTTTATGGACTAC
 BCE_A0068  10 100   4   64389 ..   64406 -  -9.9  -5.54338   TAAGCAAAATAAAAA             GGCTATC AAAT GATAGCC              TTTTTATTTTTTTCC
 BCE_A0075   5 100 150   74718 ..   74747 - -19.5    -5.055   TCAAGTTTTAAAAAA       TAAGTCCGATGCC AAAA GGCATCGGACTTA        TTTTTTAAACTTGAT
 BCE_A0079   3  77 464   80353 ..   80366 -  -8.1  -3.79747   CCATCTATTAGTAAA               GGGGT TTTT ACCCC                TCCTTTAAGTTTTGC
 BCE_A0107   3 100  67   98109 ..   98132 - -11.8  -4.88918   TCATTGTAAACAAAA          GACAGCAACA CAAG CGTTGCTGTC           TTTTATTTATGTATT
 BCE_A0128   1 100   3  119127 ..  119150 - -12.6  -4.33907   TATAAAGATGGAAAA          GGTACTGAAT CTAA ATTCAGTACC           TTTTATCTACCCATT
       hfq   4 100 236  129902 ..  129929 - -12.2  -5.36689   AAATTAAAAATAAAA        TAAGGGCAGCCTA GCA TA-GCTGCCCTTA        TTTTATTTGTGATTT
 BCE_A0151  10 100   4  133044 ..  133071 - -12.9  -4.98436   TCAACAGTATAAAAA        CAGGATACTTC TTTAAG GAAGTATCCTG         TTTTTATTCAAATTG
 BCE_A0175   4  73   7  152606 ..  152639 -  -8.2   -3.4799   ACAAAATAGGTATAA     CAAAGCACCCTGAC ATTTGA GTTAGGGTGTTTTG      TTTTATTTAGGGGAT
 BCE_A0192   3  54  19  167328 ..  167344 -  -2.3  -4.15884   TGAACTAAACAATAA              TGCATTA GAA TAATGGA              CATAATCATAATATC
 BCE_A0200   5 100 152  171253 ..  171292 -   -18  -4.84539   GAAGTAAATATAAAA  CCAAACCCCATCCCTTCA GCTT TGAACGGCTGGGGTTTGG   TTTTTACTTATAAAT
 BCE_A0211   5 100  -6  181581 ..  181601 -  -9.1  -5.40474   ATCTCCTCAAAAAAA            CTGCTGAAT TAA ATTCAACAG            TCTACTGGATCTAAC
 BCE_A0217   7  57 333  186690 ..  186701 -    -3   -4.2602   TATACCAATAAAGAA                GAAT CTTA ATTC                 ATTATTTTCCATACT
 BCE_A0234   8  60 250  200900 ..  200910 +  -2.6  -4.70583   TCTGCATAGCTCATA                 TTAA CAA TTAA                 TTTTGTATTGCTCGG
 BCE_A0234   8  60 315  200965 ..  200976 +  -4.4   -3.9644   TTAACCCTAAAACAA                GAAC GTTT GTTC                 TTATTATATTCCCAC
 BCE_A0234   8  60 383  201033 ..  201045 +  -4.9  -3.93213   TGAGAATACGTTCGT                TTTCT AAA AGAAA                TTATGTATTTTTCTT
 BCE_A0229   5 100   9  197748 ..  197764 +    -8  -5.53288   TAAATGATAAAAAAA              GCACTC AATTC GAGTGC              TTTTTTTACCTTGAA
 BCE_A0224   5  74   5  193126 ..  193147 +  -2.2  -5.65513   GTAAATCATAAAAAA           ACGGTCTA SAATTC TAGGCCGW            TTTTTTTACTTCCTC
    spoIIP   5  58 448  188772 ..  188782 +  -2.4  -4.36778   AAGAACCCGACATTT                 GTGC CAG GCTC                 TTTTGGGTTATATTT
 BCE_A0210   4  91  10  181141 ..  181164 +  -7.4  -5.30155   AAATAAATATTTAAA          CGCTTCAGCA TTTG TTCTGGAGCG           TTTTTTGATTCATAG
 BCE_A0204   9 100 188  176712 ..  176735 + -13.2  -3.68569   TAATTAAAGTAAGAA          GAGAAGGGGG CTCT CTCCCTTCTC           TTCTTACATAGATAC
 BCE_A0199   3 100  52  171253 ..  171292 +   -18  -4.93968   GAAGTAAATATAAAA  CCAAACCCCATCCCTTCA GCTT TGAACGGCTGGGGTTTGG   TTTTTACTTATAAAT
 BCE_A0193   5 100  84  168025 ..  168053 +  -9.7  -4.91511   TTTTGTACTCAAAAA        GCTGTTTACTATA TCT TGAAGTAAACAGC        TTTTTATAGTAAAGT
 BCE_A0185   4  52 136  163880 ..  163892 +  -4.9  -3.14931   TTCCACTTGCTGATA                CAATT TCC AATTG                TTCATCCAAAATACC
 BCE_A0174   7 100 285  152611 ..  152634 +  -8.9  -5.34857   ATAGGTATAACAAAG          CACCCTGAC ATTTGA GTTAGGGTG           TTTTGTTTTATTTAG
 BCE_A0167   1 100  13  147307 ..  147331 + -14.5  -5.65927   TAAGTAAAAAAAGAA          CAGTGAATTCA TAT TGAATTCACTG          TTTTTTATTTAAATG
 BCE_A0150   5 100  41  133044 ..  133071 + -13.6  -5.10208   TCAACAGTATAAAAA        CAGGATACTTCT TTAA GGAAGTATCCTG         TTTTTATTCAAATTG
 BCE_A0145   8 100  43  129902 ..  129929 + -12.2  -5.06089   AAATTAAAAATAAAA        TAAGGGCAGCCTA GCA TA-GCTGCCCTTA        TTTTATTTGTGATTT
 BCE_A0127   5 100  25  119127 ..  119150 + -12.6  -4.53705   TATAAAGATGGAAAA          GGTACTGAAT CTAA ATTCAGTACC           TTTTATCTACCCATT
 BCE_A0106   5 100   7   98109 ..   98132 + -11.1  -5.08878   TCATTGTAAACAAAA          GACAGCAAC ACAAGC GTTGCTGTC           TTTTATTTATGTATT
 BCE_A0074   1 100  74   74718 ..   74747 + -19.5  -5.10029   TCAAGTTTTAAAAAA       TAAGTCCGATGCC AAAA GGCATCGGACTTA        TTTTTTAAACTTGAT
 BCE_A0055   8  89 -49   50629 ..   50661 +  -8.5  -4.69549   TTAAGCAGCTAATAA      GGATTGAATTCTGTA TTT TACAGGAGGCAATCC      TTTTAATTTTGCCTT
 BCE_A0015   4 100 447   16215 ..   16237 + -12.1   -5.2015   TAATTTAGTTATAAG           GCTCTCACA TCAAT TGTGAGAGC           TTTTTCTATTATTAG
 BCE_A0009   5  57 276    9046 ..    9059 +  -3.1  -4.23487   ATTTATTGTAAGAGG               GGATG CGAG CATTC                TATTTTTATCTTTAT

SUMMARY

1001 putative operon ends contain 4764 possible terminators.
Percent operon ends hit by terminators of confidence >= x:
	x	#>=x	hits>=x	%hits>=x
	100	1031	726	689	69 %
	99	1031	726	689	69
	98	1031	726	689	69
	97	1031	726	689	69
	96	1031	726	689	69
	95	1067	744	706	71
	94	1067	744	706	71
	93	1107	768	722	72
	92	1107	768	722	72
	91	1125	778	732	73
	90	1153	798	746	75
	89	1175	810	754	75
	88	1195	823	763	76
	87	1214	831	767	77
	86	1222	837	771	77
	85	1248	857	783	78
	84	1260	866	786	79
	83	1282	881	796	80
	82	1307	896	806	81
	81	1319	906	812	81
	80	1349	923	822	82
	79	1384	938	827	83
	78	1399	946	832	83
	77	1427	968	839	84
	76	1447	981	846	85
	75	1461	990	850	85
	74	1502	1017	861	86
	73	1514	1026	865	86
	72	1537	1046	868	87
	71	1568	1067	872	87
	70	1590	1084	877	88
	69	1632	1113	880	88
	68	1654	1130	883	88
	67	1703	1157	889	89
	66	1727	1176	892	89
	65	1758	1200	895	89
	64	1807	1237	901	90
	63	1837	1260	904	90
	62	1915	1326	910	91
	61	1969	1366	912	91
	60	2032	1421	919	92
	59	2088	1468	924	92
	58	2204	1564	929	93
	57	2250	1598	933	93
	56	2374	1696	939	94
	55	2443	1751	945	94
	54	2561	1849	952	95
	53	2639	1913	953	95
	52	2800	2046	956	96
	51	2919	2147	960	96
	50	3112	2294	965	96
	49	3189	2352	965	96
	48	3426	2545	972	97
	47	3518	2609	974	97
	46	3794	2815	978	98
	45	3927	2920	981	98
	44	4116	3067	983	98
	43	4252	3181	985	98
	42	4485	3374	988	99
	41	4540	3414	989	99
	40	4739	3584	990	99
	39	4764	3607	991	99
	38	4764	3607	991	99
	37	4764	3607	991	99
	36	4764	3607	991	99
	35	4764	3607	991	99
	34	4764	3607	991	99
	33	4764	3607	991	99
	32	4764	3607	991	99
	31	4764	3607	991	99
	30	4764	3607	991	99
	29	4764	3607	991	99
	28	4764	3607	991	99
	27	4764	3607	991	99
	26	4764	3607	991	99
	25	4764	3607	991	99
	24	4764	3607	991	99
	23	4764	3607	991	99
	22	4764	3607	991	99
	21	4764	3607	991	99
	20	4764	3607	991	99
	19	4764	3607	991	99
	18	4764	3607	991	99
	17	4764	3607	991	99
	16	4764	3607	991	99
	15	4764	3607	991	99
	14	4764	3607	991	99
	13	4764	3607	991	99
	12	4764	3607	991	99
	11	4764	3607	991	99
	10	4764	3607	991	99
	9	4764	3607	991	99
	8	4764	3607	991	99
	7	4764	3607	991	99
	6	4764	3607	991	99
	5	4764	3607	991	99
	4	4764	3607	991	99
	3	4764	3607	991	99
	2	4764	3607	991	99
	1	4764	3607	991	99
	0	4764	3607	991	99
