# Supplementary material for: Rapid, accurate, computational discovery of Rho-independent transcription terminators illuminates their relationship to DNA uptake
Source: Genome Biol. 2007 Feb 21;8(2):R22. doi: 10.1186/gb-2007-8-2-r22 (PMC1852404; doi:10.1186/gb-2007-8-2-r22)
Supplement: Additional data file 2 — As described in the text, the entire robust tail-to-tail region is searched; if the region is less than 500 nt, then the 500 nt downstream of the stop codon is searched (stopping if a gene start is encountered). In the case of ties, all terminators with the high score are output. [file gb-2007-8-2-r22-S2.zip › Bacillus_cereus_ATCC14579.ttperf]

    BC0012   6 100   6   14207 ..   14226 - -10.8  -4.93547   CCAAGCAACTAAAAA            CACAAGTC ATTT GACTTGTG             TTTTTTTATTTCCCA
    BC0021   3  61  93   22899 ..   22912 -  -5.3  -3.80625   GTGCGATAACCTAAA               GCATT AGCT AATGC                AGTTGTCATAGTTGA
    BC0042   8 100  -2   40588 ..   40613 - -13.5    -5.252   CATGTCGATAAAAAA         TAAGCTTCTCA TAAT TGAGAAGCTTA          TTTTGCTGTTTCGAT
    BC0169   5 100  17  148223 ..  148258 - -17.2  -3.69943   AGCAAGATAAAGTAA    TAACGAGTGGACAATA TATA TATTATCCACTCGTTA     TTATAGTTATTATTT
    BC0191   6 100  14  165386 ..  165409 - -11.2  -5.61689   AAAACTAAGAAAAAA          CTCTGTAAAA ATCA TTTTACAGAG           TTTTTTTAGTTATTT
    BC0194   5 100  35  169814 ..  169831 -  -7.7  -5.42164   GAGAAATAAGAAAAA             GAGCCTA TATT CAGGCTC              TTTTTCTTATTTATA
    BC0206   6 100  -2  182662 ..  182683 - -11.7  -5.42514   GCAGAAACGAAAAAA           TAACCTTGC CTAT GCAAGGTTA            TTTTTTCTTCTTGCC
    BC0212   6 100   2  188599 ..  188620 - -13.1  -4.89966   ATATGCAAAAATAAA           GAAGTAGGC AACC GCCTACTTC            TTTATTTTATTTCTC
    BC0215   4 100  17  190655 ..  190674 -  -7.9  -5.56263   AGTATAAAATAAAAA            GGTATCC TCGGTG GGATACC             TTTTTATTAGCACTT
    BC0224   8 100 394  200575 ..  200599 - -12.9  -5.04601   GGGACAAACTAAAAA          GCTGCTTGTCT ATA AGACGAGCAGC          TTTTTCTATATATAA
    BC0224   8 100   3  200971 ..  200990 -  -6.5   -5.7946   TTTGTAAGAAAAAAA            GACATTC ATGTAA GAATGTC             TTTCACAGCATATTG
    BC0235   3 100   8  209197 ..  209219 - -15.6  -5.35459   ATATAGGACAAAAAA           CCACCAAGCG GTC CGCTCGGTGG           TTTTGTATTAGGATT
    BC0240   4 100 -35  215646 ..  215697 - -12.6  -4.43879   ACTAGTGAATGAAAA CGAAAAGAGAGCAAAGTTACAGC TTTACGC GCTG-AACCCTGCTCTCTTTTTG CGTGGCATCTTCTCT
    BC0246   3 100   6  221907 ..  221931 - -15.9  -5.28778   ATCACGTATAAAAAA          GGACTCTTTCA AAT TGAAAGAGTCC          TTTTTTTATTTAATA
    BC0261   4  74 -22  236356 ..  236399 -    -9  -3.03459   TAGATGTAGAAATTA TCGATGGTGC-AAGCTTTTAT ATT AAATAAGCTTTGCACCATCGT TTTTTTTTGTTAAAA
    BC0290   6 100  19  253348 ..  253385 -  -7.9  -5.58074   TAAGTACTAAAAAAA   GATGTCACAT-AGTCAAA AAT CCTGACTTATGAGACATC   TTCCTTATTTAAATA
    BC0308   7  84 -12  277811 ..  277827 - -10.9  -3.11178   CAAGCAACTTTAAGA              CGAGTCA GAA TGACTCG              TCTTTTTTGTATGCT
    BC0335   1 100   5  312256 ..  312277 - -14.5  -4.74706   GTTAATATGTAAAAA           TCCCGCTGA GGAA TCAGCGGGA            TTTTTTATGCATCTT
    BC0345   9 100 234  323014 ..  323036 -   -15  -2.72092   AGAAATAGTAGAGGA           GCTCTTCACA GAA TGTGAAGAGC           TTCTTTTAAAATTGA
    BC0360   5 100  16  338578 ..  338606 - -11.9  -4.80736   GACCAAATAAATAAA        GAAACACATTTGA TTA TCCAATGTGTTTC        TTTATGGTAATAAAT
    BC0370   7 100  10  350568 ..  350609 - -15.4  -4.16016   GGATTGTTCAACAAA TCGAAAAGAGAAGAGGTC ACAGCA GACATCTCCTCTTTTCGA  CCATATAGATTATCG
    BC0376   7 100   9  357471 ..  357488 - -11.3  -5.80364   AGGGTAATAAAAAAA             CAGGTGC CAAG GCACCTG              TTTTTTTATTAGTTA
    BC0381   4 100   5  363187 ..  363210 - -15.4  -5.39681   AGAATGAAACAAAAA          CACCCTCAAG AAAT CTTGAGGGTG           TTTTTTAAGCTTTTT
    BC0387   4 100 134  367627 ..  367673 - -16.1  -3.04274   TAAGGAACAAGTATA CCCCCACGTATTTCTCT-ATTC AAGT GAATGAGAGATGTACGTGGGGG TTTTCCTGTTTACTA
    BC0395   8 100  19  374118 ..  374141 - -11.8  -3.87562   ATAGAAAATATAGAA          GCAAAGACCA GTAG TGGCCTTTGC           TTTTTTTATAGGCTA
    BC0398   3  93   4  377132 ..  377153 -  -8.8  -4.84274   GAAGCATATGAAAAA           GAGCACAA GTAAGT TTGTGCTC            TTTTTATTTTGTAGG
    BC0412   5  63 372  392901 ..  392915 -  -2.8  -4.93318   TAGAATGGAGAAAAA               TGGAGA GAA TATCCA               ACCGAAGTGCATTGT
    BC0417   3  91   7  402344 ..  402369 -  -7.6  -5.13722   TTCACTAAAATAAAA         GGTTCCTACC GATAGA GGTAGGAACT          TTTTGTTTAATCAAA
    BC0421   4 100   8  406523 ..  406552 - -13.8  -5.15634   CATTTGATTAAAAAA       GCACAAACCTTT TTAAAT AAAGGTTTGTGC        TTTTTCTTTAAAACA
    BC0429  12 100 412  417092 ..  417117 -   -12  -5.12172   TATGAATAAAGAAAA         GGCATTAGCT TTTAGG AGCTAATGCC          TTTTCTTTGTGATTA
    BC0436   2 100   6  423457 ..  423482 - -14.9  -5.93252   TTTAAAAATAAAAAA         GATCCTCTTCT TATG AGAAGAGGATC          TTTTCTTATAGCGTT
    BC0440   5  82  54  428444 ..  428481 -  -7.8  -4.41548   TGATAGGTGATAAAA   GGACTTTGGGCTGCAT AATAAA ATGTAATCCAAAGTCC    TTTTTAGTTTTATAC
    BC0448   5 100   3  436500 ..  436525 - -16.3  -4.63479   CAGGATAAATGAAAA         GGCAATGAGGA ATAT TCCTCATTGCC          TTTTAGTTTTTCTTC
    BC0453   3 100   3  441857 ..  441878 - -10.9  -5.88471   TATCACTAAAAAAAA           CGGGT-CCTC TAT GAGGGACCCG           TTTTATTTGCTTCCT
    BC0457   2 100  10  446548 ..  446571 -  -9.7  -5.46129   TAATAAAGTAAAAAA          CCAAGCAAA TTTTAG TTTGCTTGG           TTTTTTTTGTTAAAC
    BC0464   3 100   7  453912 ..  453931 - -12.2  -5.55695   CAATAACATAAAAAA            CGTCAGCT TATA AGCTGACG             TTTTTTTTATAATGT
    BC0472   2  95  12  462420 ..  462437 -  -5.5  -5.95539   TGGCAAATAAAAAAA             TCGGGCT AAGT AGCTCGA              TTTTTTTAGTATTAA
    BC0477   5  88  59  467585 ..  467610 -  -9.1   -4.3467   ATTTGTACAGTAAAA         TCGTACGAGTA TGTA TACTTGTACGA          TTTTTTATTGAACTA
    BC0480   8  90   5  469339 ..  469354 -    -9  -4.66395   AAAAAAACATTAAAA              GCACCT ACAT AGGTGC               TTTTTTACCGTATAT
    BC0494   6 100  86  485431 ..  485450 - -12.2  -5.58454   TCCACAGCAAAAAAA            GCCCCTTA TGTA TAAGGGGC             TTTTTTGCTTACTTT
    BC0500   5 100  39  489966 ..  489988 -  -9.2  -5.74684   CAAGAAAAATAAAAA           CCAGAGAG CACATAT CTCTCTGG           TTTTCATCTTTGGTA
    BC0510   3 100   6  496734 ..  496759 -   -12  -4.33674   AACATATAACAGAAA         CAGCTCCTTT AGCATA AAAGGAGCTG          TTTTTTTATTCGTCT
    BC0520   4 100  46  509175 ..  509215 -  -9.5  -4.76213   ATAAATTTAATAAAA CAATTAAAAAGTTGATTT TTTAAG AAATCAACTTTTTAA-TG  AGTTGAAACGTTTGT
    BC0549   5  65  32  528046 ..  528074 -  -3.1  -4.77567   AGTTTGATAACAAAA        CGCTGTCTC TTGTATTTTGC GGGACAGCG        TTTTATTATCCGTTC
    BC0555   4 100  63  533559 ..  533594 - -17.9  -4.28977   ATAATAGAGTGAAAA    CCCATTCGTATGAAA ATTATA TTTCATACGAATGGG     TTTTATTAATCTACT
    BC0562   1  90  13  545479 ..  545505 -    -6  -5.55769   CTTCATAATAAAAAA        CAGTAG-AGGA TTTTAT TCCTTCTACTG         TTTTTTTGCATCTTA
    BC0581   3 100 263  566864 ..  566884 - -15.5  -4.29325   TATTAATAGCGAAAA            GCAGTGCCT AAA AGGCACTGC            TTTTTTGAGATAAGA
    BC0597   9 100 179  587424 ..  587444 - -16.9  -5.30686   AAGATTTATAAAAAA            GAGGACGCG AAC CGCGTCCTC            TTTTTTATTGGTGAT
    BC0603   4 100   2  594406 ..  594425 - -12.2  -4.87389   TACCTCAAAAATAAA            GAAGGAGC CTAT GCTCCTTC             TTTATTTTTTTCTCC
    BC0606   3 100  31  596175 ..  596193 - -13.2  -5.46706   ACTGCAAAAGAAAAA             GGCGTGAT TAA ATCACGCC             TTTTTCTTTATGCTA
    BC0612   4  93   9  603604 ..  603625 - -10.1  -4.67234   ATGTAATGTGAAAAA           CACCGATCC ACTT GGAGCGGTG            TTTTATTTTTAAAAG
    BC0615   5 100   7  606741 ..  606764 - -15.4  -5.74288   AGAAATAATAAAAAA          GACGCTTCTC AATT GAGAAGCGTC           TTTTTGTTATTCCAT
    BC0620   4 100   7  612541 ..  612557 -  -6.6  -5.75478   AATGAGATAAAAAAA              CGATGA GTGAT TCATCG              TTTTTTTTATTTGGT
    BC0624   7 100   5  616205 ..  616224 -   -10  -5.29385   AATTGAACGAAAAAA            CAGGAGCC ACAA GGCTCCTA             TTTTCTATTCAATCG
    BC0629   3 100   6  623426 ..  623444 -  -9.6  -5.45652   ATTTTTAATAAAAAA             GAGAAGCC AGC AGCTTCTC             TTTATTTAATCCGTT
    BC0633   8 100   4  629258 ..  629284 - -15.3  -5.35815   TATACGAAATAAAAA         GGTTGTATGCC CATGC GGCATACAACC         TTTTTATTTTAGGAC
    BC0649   4  78  -7  644169 ..  644187 -    -6  -4.90217   CAAAGAGACTAAAAA             GCTGCT TACATCT AGCAGC             TTTTTTCGTCTTCAT
    BC0656   6 100  24  651754 ..  651787 - -14.1  -5.85244   AATGAAAATAAAAAA     TAGCTCTTAGCATGT ATGT AAATGCTAAGAGCTA      TTTTTATGCTTGTTA
    BC0667   8 100 -15  665423 ..  665450 - -11.4  -5.86965   ATGCATTAAAAAAAA        GACAACGATGGA TTAT CCCATCATTGTC         TTTTTTACTTTGCTT
    BC0674   1 100 -11  673140 ..  673163 - -12.6  -5.38047   TATGTATATAAAAAA          GCTGACAAAT AATT ATTTGTCAGC           TTTTTTTAGTGTAAT
    BC0684   3 100   5  681491 ..  681511 -  -9.8  -5.70829   AACAGCATAAAAAAA            GATGAGGA GAAAT TCCTCATC            TTTTTTAATCCATCC
    BC0687   2 100   8  686324 ..  686345 - -13.1  -3.85879   GAGAAGTGAGAAGAA           GGCAATCCA TGTA TGGATTGCC            TTTTTTATTATTTCT
    BC0692   5 100   1  691820 ..  691851 - -11.8  -3.85859   AAGATTGAAATATAA      GAAAAGCTTTCC CGTATTGC GGAAAGCTTTTC       TTATATTCTTTTATA
    BC0707   3 100  51  708306 ..  708330 - -11.6  -5.64274   TGATGTACAAAAAAA          GAAACCTGAA TGATT TTCAGGTTTC          TTTCGGACAAAGCAT
    BC0714   4 100   9  714699 ..  714728 - -18.1  -4.74917   ACTAAATAGAGAAAA       GGCGTTATCTTCA TTTG TGAAGATAACGCC        TTTTGTTTTTAAATA
    BC0739   6  82 178  727153 ..  727176 -  -6.1  -5.08367   AATATAAATTAAAAA          GGATCTC-CA GTTTA TGTGAGATCC          TTTTTTGTTAGTAAA
    BC0757   3  47 285  744159 ..  744190 -  -3.8   -2.8552   TTGTATGTATTAAAT      GTTGAAAGAGAA AATATAGA CTCTCTTTCAGC       TGGTAAAAAACAAAC
    BC0766   2 100   4  751449 ..  751474 - -16.3  -3.84451   TGTTGCAAAGGGAAA         GTAGAGCATCG AATT CGATGCTCTAC          TTTTTATTTACGCTT
    BC0773   4 100 -11  758895 ..  758914 - -10.8  -5.54192   AGGAATGTAAAAAAA            GCATACGA TTAA TCGTATGC             TTTTATATCTGTTAA
    BC0800   4 100   7  782454 ..  782478 - -10.8  -4.92385   GATATTGAAATAAAA         GGATGGCGCTG CTTG CAGC-CCATCC          TTTTATTTATGCCCA
    BC0813   6 100  11  796762 ..  796789 - -18.6  -3.36719   ATAATTATAGAAAAG        GAGCCAGTCTCA ACGA TGAGACTGGCTC         TTTTTTATAACTAGT
    BC0820   3 100   4  804513 ..  804541 - -16.2  -5.09762   ATGTGAAGAGAAAAA        GAAGCAAGCATG GATTT CATGCTTGCTTC        TTTTTACTTTGCAGA
    BC0826   2  83 -11  808415 ..  808436 -  -4.4  -5.63517   GCTTTAAAGAAAAAA           GAGGTCAA TTTTAT TTGGCCTC            TTTTTCTGCTTTATT
    BC0847   5 100   9  824544 ..  824566 -  -8.4  -5.60556   AAGAGAAAATAAAAA           CATCGCCAAC CCA GATGACGATG           TTTTTTCATTAAGAA
    BC0850   4 100  30  826791 ..  826823 - -11.6  -5.03994   TTTTATAGAGAAAAA     GTTCCCACTAT-TAT TTAC ATATATAGTGGGAAC      ATATATTTCCATAAG
    BC0856   6 100   9  831342 ..  831361 - -12.2  -4.78572   TGCGAAGTAATAAAA            CCCCTTAC GACG GTAAGGGG             TTTTTGTTTTATAAA
    BC0859   3  73  26  833004 ..  833026 -  -7.8  -3.66286   ATAGTATGTGAAGAA           GGTACTAC TAAGGAT GTAGTACC           TTCTCCTTTTATAAA
    BC0868   8 100  12  844812 ..  844839 - -15.8  -4.61868   TATTTATATAGAAAA        GAAGCTGATCTA TTTA TAGATCAGCTTC         TTTTTATAAGATTAA
    BC0875   7 100  17  853194 ..  853219 - -17.7  -3.53924   CAATAAATTAAGGAA         GGTCTCAAGGC ATAT GCCTTGAGACC          TTTTTGCCATATATA
    BC0885   2 100 190  865254 ..  865276 -   -15  -3.78233   AGAGTAAGAGGGAAA           GACTGTTCCA TTT TGGAACAGTC           TTCTTTTATTCGTAA
    BC0888   3 100  53  871464 ..  871492 - -16.2  -4.48823   AACGAATGTATAAAA        GGCATCAGAGAT ATATA ATCTCTGATGCC        TTTTAAGTGAATACA
    BC0891   5  93 378  877029 ..  877044 -  -6.8  -5.40873   AATACAAAAAGAAAA              GACACC CTAA GGTGCC               TTTCTCCGACTTGAA
    BC0897   5 100   4  884985 ..  885015 - -15.6  -5.72053   TAATTAAATAAAAAA       GAAGGTGCTACTAA TAT TTCGTAGCACCTTC       TTTCTATTCAATTTT
    BC0900   1 100 -18  888324 ..  888350 - -18.2   -4.3467   AGTTTTATAGGAAAA         GCATAGCGTTAC TGA GTAACGCTATGC         TTTCTTGTTGCAATG
    BC0904   5 100  78  892697 ..  892716 - -13.6  -3.76065   TGAATAAGAAAGGAA            GGTCACCC GTTT GGGTGACC             TTTTTAGTGTAGTTT
    BC0934   2  46 346  914838 ..  914850 -  -2.7  -3.53855   TCTCCCAAAAATATA                TGTTC ATA AAACA                AGTATAAGAGTATTT
    BC0958   4  85  66  946047 ..  946078 -  -6.8  -5.01546   AAATTTATACAAAAA      TAGCCGAATATT-TA CTA TATAATAGTCGGCTA      TTTTTGTACGGAGAA
    BC0961   6  59 112  948450 ..  948475 -  -6.2  -3.09834   TACGGTAGCAGTTAA         GGAAGAGATG TTAGCG CATCTCTTCT          TTTTATTATATGCCA
    BC0968   3 100  14  955580 ..  955609 - -15.9  -4.60487   CACTAGTTTCAAAAA       GCCTTCACGCAAT AATG ATTGCATGAAGGC        TTTTGATGTTTTCTT
    BC0974   3  89  33  961863 ..  961878 -  -7.6  -4.99645   AGTTCATAAAGAAAA              GACACT TTAA AGTGTC               TTCTACAGATTTGAA
    BC0979   4  95  22  965066 ..  965091 - -10.6  -4.62471   TTCAATTTGCAAAAA         GCCTTTAACT TGTTAT AGTTAAAGGC          TTTTATCATCATAAT
    BC0985   5  79 133  969860 ..  969877 -    -7  -4.56314   TTAATACAAGTAAAA             GAGACC TTATAT GGTCTC              TTTTTTTTAGGGTAT
    BC0988   9 100 220  973537 ..  973584 - -16.6  -2.79289   TAGTATTTGAAGAAG TTCCACCTCAAACATACTCCTA TGCA TATAAGTATGTTTGAGGTGGAT TTATTAAAGAATTTT
    BC0995   7 100 132  980271 ..  980294 - -14.6  -4.46072   TGTAATAAAGATAAA          GCCCGCCTAC GGAA ATAGGCGGGC           TTTTTTTACTTATAA
    BC1001   8 100 465  982759 ..  982797 - -14.9  -2.62037   TAAAGAATAATACAT   GTTTATCAAGCTTTGGT TACAT ACCAAAGCTTGATAAAT   CCAATATAAAACGAA
    BC1001   8 100  79  983158 ..  983183 -  -8.5  -5.53079   AAAATACATAAAAAA         GCATCC-AATTA AAC TAATTTGGATGC         TTTTTTATGTATTTT
    BC1007   3 100   4  987055 ..  987087 - -15.1  -5.29846   AATGCGAAATAAAAA      GCGTATGAAATCC AAACAGA GGATTTCATACGC      TTTTTATTGTATTTT
    BC1013   1  42 438  992980 ..  992991 -    -3  -2.67708   AAATGTAGTATATTA                TTTC TTAA GAAA                 AAGCAAGTAAATGGA
    BC1023   4 100 296 1003100 .. 1003129 - -12.2  -3.81146   TGGTTCAACTAATAA       TCAGTGGGGGAT GAACAA AACCCCCACTGA        TTAAAGTTTCACTTT
    BC1039   5 100  57 1020730 .. 1020754 -  -7.9  -5.86976   GCATAAAATAAAAAA          GACAGAAGCCT GAG AAACTTCTGCC          TTTGTAACCTAACTT
    BC1066   3 100 202 1049360 .. 1049387 -  -7.1  -5.38054   TGGTACAAAGAAAAA        GGAAACACC GGTGTGTAAT GGTGTTTCC         TTTTTGTCATTAAAT
    BC1071   9 100  23 1055957 .. 1055979 -   -15  -4.43714   ATAAATTATAAGAAA           CGCCTTCAAT CAT ATTGAAGGCG           TTTCGTTTATTATAT
    BC1074   4 100 458 1059969 .. 1059992 -   -14  -3.24488   GCTTCTTAAAGAAAG          GAACGCTTAG GTGA CTAAGCGTTC           TTTTTTTGCATCGTT
    BC1074   4 100   1 1060408 .. 1060449 - -13.4  -3.94853   TAAGTGAATAGTAAA TAAAACCCTAATTTCC AATATAGTAA GGAAATTAGGGTTTTA  TTATACTTGAAACGC
    BC1081   3  95   1 1068720 .. 1068741 - -12.3    -3.694   AGTTAAAATAATGAA           TCAGCGAGG GGAT CCCCGCTGA            TTATAAGCCTGTGCT
    BC1084   5  88 325 1070640 .. 1070661 -  -3.7  -6.04378   AAAGGACAAAAAAAA           TCCTACC GCGATTTT GGCAGGA            GGCGATGAGGTAGCA
    BC1095   8 100 141 1079751 .. 1079778 - -15.8  -4.92757   CTATTAATAAGAAAA        GGTCTCCTAAAA GATA TTTTAGGAGACC         TTTTCTTTGTTTATC
    BC1110   1 100  12 1091414 .. 1091437 -  -7.4  -5.37865   TGAATAAGTAAAAAA          CGAAGAGTCT AAAT AGTCCCTTCG           TTTTTTTTACTTTAT
    BC1113   3 100   8 1094973 .. 1095004 -  -9.6  -5.26875   TTTCGAATTAAAAAA      GAAGTAGCGCATC GTTTTTA GA-GCGCTACTTC      TTTTTTATTAATGAT
    BC1118   6  95   1 1098873 .. 1098896 - -11.8  -3.68073   TATTCCAGGGAAGAA          GAAAGACGCC ACAT AGCGTCTTTC           CTACGAACGAAACGG
    BC1129   6 100  79 1111519 .. 1111543 - -14.3  -3.89235   ACGAAATAAAAGGAA          GGGGCACCTTT TTG AAGGGTGCCCC          TTGTTATTTTCTAAA
    BC1140   4 100   6 1124625 .. 1124643 - -11.8   -5.8901   ACATAAAAGAAAAAA             GTAGGAGA ATA TCTCCTAC             TTTTTTTACGCTGTT
    BC1156   2 100   5 1135871 .. 1135903 - -19.5  -5.00616   CCGGTGCGCAAAAAA      GAGATGCAATCTATT ACT AATAGATTGCATCTC      TTTTTTAGTTCACTC
    BC1159   5 100   9 1140683 .. 1140701 -  -8.9  -5.86976   CTACAAAACAAAAAA             CTCCTCT AATTA AGAGGAG             TTTTCTTTTTAGCGG
    BC1169   6 100   6 1149186 .. 1149208 - -10.6  -6.01725   AATAAAAATAAAAAA           GAGTTCGGAT AAA ATCCGGACTC           TTTTTTTAGTGTTGT
    BC1178   3 100 306 1157520 .. 1157555 - -10.5  -5.67283   AAGGCAAACAAAAAA    GCCCATTCATCCCAA AAACTA TAGGGACGAATGGAC     CGTGGTACCACCCTA
    BC1184   4 100 107 1164282 .. 1164312 -  -9.8  -5.31855   TATCAATAAGAAAAA       GAGCCATTCTTC TGTTATG GAAGGATGGCTC       TTTTTCTACTATATA
    BC1189   5  88   7 1169104 .. 1169129 -  -8.5  -4.50841   ATAATAATATGAAAA         CCTTCTACCTAT TAT ATAG-TAGAAGG         TTTTTTTTAATGTTT
    BC1194   4 100 -11 1176182 .. 1176203 - -14.5  -5.27938   AGCCGTAAAGAAAAA           GACCTGGTG TTTA CACCAGGTC            TTTTTCTTTTGCTAT
    BC1202   2  90  57 1182600 .. 1182655 - -12.3  -2.85351   TCCTGCGACATTATA TGTAGTGTAATTAAAAAAAGATGCA CTTTAT TGCATCTTTTTTTAATTACTTTACC TAGTTTTATATGAGA
    BC1218   4 100  29 1196680 .. 1196702 -   -15  -3.81137   TTTTAAATATGTAAA           GGTGGTAGAA AGC TTCTACCACC           CCAATAGTTTTTTAG
    BC1221   4 100   7 1198003 .. 1198029 - -13.9  -5.05601   TATTATATATAAAAA         GCGGTATTTCT GTATT AGAAATACCGC         TTTTTACTAGCTAAT
    BC1230  12 100   3 1204845 .. 1204864 - -12.2   -4.5287   TGAAATCAAGTAAAA            GAGTGGCT ATGA AGCCACTC             TTTTACTTTGGATTT
    BC1242   5 100 -22 1216972 .. 1217008 - -16.8   -4.6821   AAGGGGAATATAAAA    TAAGAAGAGGGAGTTC AAAAA GAACGCCCTCTTCTTA    TTTTATAAAACGAAA
    BC1245   8  69  11 1220054 .. 1220076 -  -4.9  -4.62783   TAGGCACTTGAAAAA           GGTACAG TGTATATTG CTGTACC           TTTTCTATTGTTATT
    BC1248   5 100   3 1222629 .. 1222649 -   -14  -5.18357   TAATCTAGTAAAAAA            GCACGCCG TCTAC CGGCGTGC            TTCTAATTATGCAAA
    BC1266   9  74 108 1242952 .. 1242975 -    -6  -4.67234   ATGTAATTGTAAAAA          GGCACTTGCT TTAT AATAAGTGCC           TTTTTATTTATTAAG
    BC1274   3 100 236 1252091 .. 1252127 - -19.8  -5.56673   ATGCATAATAAAAAA    CACTACTTGTATTCTG AATTA CAGAATACAAGTAGTG    TTGGGTTTCAATTAA
    BC1282   7 100  52 1259045 .. 1259058 -  -9.5  -5.80727   AAAAATAATAAAAAA               GCGGG TATT CCCGC                TTTTTTTTATAAAGA
    BC1282   7 100  10 1259078 .. 1259100 -  -7.8  -5.38054   TTTTATAAAGAAAAA           GAAGTGCT GGTTGTA AGCACTTC           TTTCTATTATTATTT
    BC1295   2 100  12 1273149 .. 1273173 - -15.9  -5.22943   ATGAAACTTAAAAAA          GAGTCTTCTCA TTA TGAGAAGACTC          TTTTAATCTATTTAC
    BC1308   5 100   4 1286891 .. 1286911 - -12.7  -4.74103   GTGGGAAGCTAAAAA            CTCCAAAGT AAA ACTTTGGAG            TTTTTAATGTTTCAT
    BC1321   5 100   5 1297802 .. 1297828 - -16.8  -3.81951   TTGGATAGTATGAAA         CCATTCTACCTA CGT TAGGTAGAATGG         TTTTTTAGTCGTTAA
    BC1334   5 100 134 1310930 .. 1310958 -    -9  -5.53288   TTTAAGTTAAAAAAA        GTACCTATCTGT TATAT ATAGATAGGTAC        TTTTTTGTCCCGCCA
    BC1340   7 100  -4 1317528 .. 1317548 -  -9.8  -5.50925   AAGGAACAGAAAAAA            CGTGATGA GTATT TCATCACG            TTTTTTGTATGAGTG
    BC1345   7 100  16 1321485 .. 1321507 - -16.4  -4.68511   GTTAATAGAAAGAAA           GGGCCTGTAT AGT ATACAGGCCC           TTTCTTTCTATTATA
    BC1349   2 100   8 1322818 .. 1322843 - -14.9   -4.7033   GAATTTAACATAAAA         GCACACGATTT ATAT AAATCGTGTGC          TTTCTTTTTAAGATA
    BC1362   6 100   4 1333331 .. 1333349 -  -9.6   -4.9755   ATAGATAATTAAAAA             GTAGCTCC TAA AGAGCTAC             TTTTTAATTTGTAAT
    BC1367   5 100   4 1335678 .. 1335699 - -13.1  -4.51174   TTATTATAAGTAAAA           GGAAAAGCG TAAT CGCTTTTCC            TTTTTAATTTGAATA
    BC1379   8  86 329 1345320 .. 1345337 -  -9.9  -3.75933   ATATAGTTCATTAAA             GGATGCA ACTT TGCATCC              TTTTTTGTTATTGAC
    BC1389   7 100  10 1351979 .. 1351998 - -10.8  -5.40004   GAGTAAATCAAAAAA            GGAGTGAA ATAA TTCACTCC             TTTTTTGATTTACGA
    BC1416   4 100   6 1376707 .. 1376724 - -11.3  -5.18409   CAAAATAAAAAGAAA             CCTTCCG GACT CGGAAGG              TTTTCTTATTTTTCT
    BC1429   7  69  76 1389025 .. 1389035 -  -2.6  -5.24799   TTACAAATATAAAAA                 TATA ATT TATA                 ATCACAAGTAACTTC
    BC1441   5 100   6 1400614 .. 1400627 -  -8.1  -5.58209   TCAAATGTAAAAAAA               CTCCC TTTT GGGAG                TTTTTTTAGGAGGCT
    BC1449   5 100 -12 1408128 .. 1408148 -  -6.9  -5.71638   CAATAAGCAAAAAAA            CGAGGTA TTTATTT TACCTCG            TTTTTTATTTGTTCT
    BC1481   7 100   7 1438614 .. 1438639 - -16.3  -5.11836   ATATCTAAAAGAAAA         CCGTCCCAAAA TTTA TTTTGGGACGG          CTTCTTTTACCAAAA
    BC1496   2 100   4 1451098 .. 1451126 - -15.4  -5.71295   AGAGAAAAATAAAAA       GGAGCTGTCG-GG AAAA CCTCGACAGCTCC        TTTTTATTCGTGCAT
    BC1500   7 100 288 1455815 .. 1455830 -  -7.6  -5.39721   GTAGGAGATAAAAAA              TCAACC ATTC GGTTGA               TTTTTTTTTGTTCTA
    BC1530   4 100   7 1480919 .. 1480944 - -10.6  -5.45652   ACTTGTAATAAAAAA         CTAGAAAAGC TAAGGC GCTTTTCTAG          TTATATTTAATTATG
    BC1538   4  88 104 1487882 .. 1487903 -  -8.8   -4.5287   TGAAATTAAGTAAAA           GAAGTTCC TCTTTT GGAACTTC            TTTTTATTTCAATAG
    BC1550   4 100  12 1498027 .. 1498059 - -17.2  -5.59534   AATGATAACAAAAAA      GAAGTCCGCTTCTC GTTAA GAGAAACGGACTTC      TTTTTTGTATATTAG
    BC1553   6  64 204 1501691 .. 1501706 -  -6.2  -3.58329   CAAACATGTCCGAAA              TGTTCT GAAA AGAACA               AAGCACCAGACAGAA
    BC1558   6 100   7 1505390 .. 1505409 - -12.2  -4.02051   GAGCAATGTAAATAA            CAAGAGGG AGAG CCCTCTTG             TTATTTTTATGCTTC
    BC1571   1 100 -13 1517373 .. 1517397 - -14.4  -5.11033   GAGAAGCGTAAAAAA          GCAAGGTCTC GTTAT GAGACCTTGC          TTTTCTTTTTAAGTG
    BC1577   5 100  28 1525195 .. 1525215 -  -9.8  -4.96848   GGGGCTATATAAAAA            CCTTACGT TTTAT ACGTAAGG            TTTTTTTGTTGCATA
    BC1592   2 100  14 1540405 .. 1540440 - -17.2  -4.89009   ATAGGTAATGAAAAA    GAGATTGTAATTTGGT TTCA ACCAAACTACAATCTC     TTTTTTGTTTCAATT
    BC1602   4 100   5 1561453 .. 1561476 -   -14  -5.14563   GTTGTCATGAAAAAA          CATCCAGAGA AAAT TCTCTGGATG           TTTTTTAGTGTCTTG
    BC1612   7 100  17 1568834 .. 1568865 - -15.4  -5.60556   AAGATAAAACAAAAA      GGAGATTGCTATCT TATA AAATAGCAATCTCC       TTTTATTATAGTAAA
    BC1616   3 100   6 1574482 .. 1574503 - -11.7  -4.74215   ATATGATGAAGAAAA           TCCCCTTAA GCAA TTAAGGGGA            TTTTTTTATTCCTTT
    BC1620   5  90 284 1577313 .. 1577355 - -10.1  -4.05446   TTTGGGAAGGAGAAA TACCTAAGGCCAGAAAG TTGTTTATT CTTTCTGAACTTAGGTA TTTTGTTTTTTATCA
    BC1624  12 100   6 1580885 .. 1580909 - -11.6  -4.14945   TCAACAATAATGAAA          TAAGACACTC TTGTT GAGTGTCTTA          TTTCATTATTGCTTG
    BC1632   3 100   5 1589845 .. 1589868 - -12.5  -4.67353   CGAGTTATGTAAAAA          GGTCGTCAC TCCATT GTGACGACC           TCTTTTATATTTTTT
    BC1656   6 100  39 1610024 .. 1610062 - -13.5  -4.37658   AATTTGGGTACAAAA   TAAAAGGGAGATACATA GTTTA TATGTATTTCCCTTTTA   TTTTGTATGGAATCG
    BC1676   4  90   6 1626861 .. 1626897 - -12.5  -3.32293   CTAAAGGTAAACAGA    GAAGGAAGAAAAGTTGA ATG TTAGCTTTTCTTCCTTC    TTCTATTACATCCCC
    BC1683   4 100   3 1631906 .. 1631928 - -13.5   -4.1721   ATTTATAGTTTAAAA           GGCTGTCGT GCATA ACGACAGCC           TTTTAATTTTTTGTT
    BC1688   6 100  17 1638790 .. 1638812 - -11.4    -4.946   AGTAAATAGTAAAAA           GGAATCCATA TGC CATGGATTCC           TTTTTATATATGAGT
    BC1693   2  76 -11 1642067 .. 1642088 -  -8.7  -3.54503   TGAATAGATAAGTAA           GGAAGCAGC TTTA GTTGCTTCC            TTTTTTTATTTGTAA
    BC1700   5 100   8 1648435 .. 1648464 - -18.1  -4.20284   TAAAGAAATAAAAGA       GAGACTGCCTAAA ACCA TTTAGGCAGTCTC        TTTTTCGTTAAGAAC
    BC1703   7 100   4 1651039 .. 1651072 - -15.5  -3.19884   ATAGATTAGTAAAAG     GAGAGCTGGTTAC GATTTTGT GTAACCAGCTCTC      TTTTTATTTCGTAGA
    BC1710   3 100   6 1659106 .. 1659132 - -16.8  -5.56263   ATCATAAAATAAAAA         TCACCTTCTACA ATA TGTAGAAGGTGA         TTTTTTTATTTTTTA
    BC1717   2 100  20 1665315 .. 1665342 - -12.9  -5.20783   AGTTAAATAGAAAAA        TGTCCCTAAGT TATTAG ACTTAGGGACA         TTTTTTCGTAAGTTC
    BC1724   2 100  18 1670232 .. 1670264 -    -7  -6.04324   CTAAAAAATAAAAAA      TAGCCATTAACGGA TATTC CCCGTACATGGCTA      TTTTTTTATTACATA
    BC1728   2 100 282 1673717 .. 1673736 - -13.6  -4.95758   ATTATATGAGAAAAA            CCTTCCGC AATT GCGGAAGG             TTTTTTATTTTTCGA
    BC1738   4 100  19 1683416 .. 1683436 - -12.6  -3.85704   TGATGAATTAGGAAA            GGGTGCCT ACAAA AGGCACCC            TTTTTTGGTGGGAAA
    BC1745   3  61 231 1695220 .. 1695236 -  -3.7  -4.38116   GGCAGAAAAAGTAAA              GATGTTA AAT TAACAAC              AATCAATAAAGCCGT
    BC1752   4  69   5 1702377 .. 1702396 -  -7.9  -3.21837   ACAGAAGTAAGAAAG            GCTTGGA TGGGTT TCCAAGC             TTTTTTATGTATGAG
    BC1758   7 100   6 1708654 .. 1708683 - -15.2  -3.73122   TAGAAGAAGCGTAAA       GGAAAACAGGCT GCTATT AGCCTGTTTTCC        TTACGTTAGTATGAA
    BC1768   1 100   4 1721559 .. 1721587 - -14.7  -5.01422   TTATATAAAAAGAAA        GGTAGCGTATCAT ACA AAGATACGCTACC        TTTTTATTTTGCTCT
    BC1774   4 100   7 1726071 .. 1726097 -  -8.7  -5.65496   TATCAAAAATAAAAA         CGCAACGTACT AAAAA AGCACGATGCG         TTTTTATTATTTTTT
    BC1782   2  72   4 1735354 .. 1735405 -  -7.1  -3.81339   GAGTTAGAATGTAAA TAAAAAAGATAGATACAAGC GAGGGAATATAGT GCTTGT-TCTATCTTTTTTA TAGTTAAACTAGGTA
    BC1787   3 100   7 1739996 .. 1740020 -   -13  -5.67529   AATGAAAAAGAAAAA          GGATGAAGCA GCATG TGCTTCATCC          TTTTCTTTAAAATCG
    BC1799   3 100 101 1753110 .. 1753139 - -15.9  -5.57729   AAAGAACATAAAAAA       GGGCTATGAGTAA AAGC TTACTCACAGCCC        TTTTTTAATGTTTTA
    BC1803   3 100   9 1756633 .. 1756661 - -11.1  -4.66609   CATTTCATCCAAAAA        GGGTACTCCAAAT TAA AATTGGAATACCC        TTTTTTCATTACCCT
    BC1808   6  60 -13 1764734 .. 1764747 -  -2.5  -4.63928   ATATGAGTTTAAAAA               TTATA TCGA TATAA                TTTTATCGGTTATTT
    BC1816   4 100 116 1773869 .. 1773890 -  -8.1  -5.71712   TTCTATATAAAAAAA           CACAGTTTA CACT CAAACTGTG            TTTTTTCGACGTATA
    BC1827   3 100  36 1783864 .. 1783895 - -10.2  -5.35365   AAAAGACAATAAAAA      GAGCTGGAATTTCT ATAT AGGAAATCCAGCTC       TTTTTATGTTTTATT
    BC1834   3 100   7 1793078 .. 1793096 - -14.6  -5.18726   TTTCCATAATAAAAA             CCGTCCCA AAA TGGGACGG             TTTTTATTATGCGTA
    BC1840   5 100   2 1799845 .. 1799883 - -22.1  -3.91465   TCGTAAAAAATAAGA   TATGAGAAAGAGCCTAC AAATA GTAGGCTCTTTCTCATA   TTTATTTCACTTCAA
    BC1847   2 100  65 1804702 .. 1804723 -  -6.6  -5.69262   GGATAAAAATAAAAA           CGAGAAGA TATGTG TCTCCTCG            TTTTCCAATGTTGTA
    BC1850   5 100 277 1806828 .. 1806855 -   -15  -4.45168   CTGTTAAAAGAGAAA        TGCCACTACACT TTCG AGTGCAGTGGCA         TTTCGTACGTTATAG
    BC1912   6  87 109 1857187 .. 1857211 -  -7.9  -4.76802   CTTAAAAATAATAAA          GACACCTTC CCCAGCT GAAGGTGCC          TCATTTGATGATTCT
       ldh   3 100  13 1868309 .. 1868332 -  -9.7  -5.54338   TAATGAAAATAAAAA          GCAATCCAA AATAAA TTGGATTGC           TTTTTATCTTAATTA
    BC1932   3  79   8 1876891 .. 1876918 -  -7.1  -4.48263   TATAGAATATGAAAA        TCCCTCTTTTA GATTCA TAAAGGAGGGA         TTTTTTATTAACCGA
    BC1948   7 100   7 1895095 .. 1895117 - -12.1  -4.87626   GGTCAATAGTAAAAA           GCTCCGTTT GTGAT AAACGGAGC           TTTTTACTATTGGAT
    BC1954   5 100  37 1901293 .. 1901318 - -11.9   -4.2349   TTCGTATAGTGAAAA         GGCTTTCCAAG GAAA CTTGGGAAGCC          TTTTTATAGTTGAAT
    BC1962   3  81   7 1909490 .. 1909523 -  -4.1  -5.70522   AACAATAATAAAAAA    TAGGACT-CTACGCA ATATTA TGC-TAGGAGTCCTA     TTTTATTTATAAACT
    BC1986   1  52  12 1934756 .. 1934788 -    -5  -3.07233   TCATAATTTGTAAGA      GAATTGCATGAT GTTTTGAGT AACATGCAATTC      TCTTTCGTTCATTAA
    BC1989   8 100  52 1937184 .. 1937216 - -13.7  -4.55093   TTATATAATAATAAA      TAAGCCTAGTAATAT AAG AAATTACTAGGCTTA      TTTATTATTAAGTTG
      nadE   3  88  16 1941554 .. 1941576 -  -6.4  -5.47431   TTAACATATAAAAAA           GAAGCTAA ATGAAGA TTAGCTTC           TTTTTTATGTTTAAT
    BC1998   7 100   6 1946203 .. 1946224 - -10.3  -5.58454   GCCATATTAAAAAAA           CATCTCATA TGAA TATGAGATG            TTTTTTTAATATGGC
    BC2002   6 100 -11 1949742 .. 1949774 - -20.9  -5.29846   AATTCTAAATAAAAA      GCACTGTTTTAGCTA ATG TAGCTAAAACAGTGC      TTTTCTCTTTGATTG
    BC2007   5 100  16 1954566 .. 1954607 - -14.7   -3.6914   AAGTCTAATAGAGAA CAGACTAC-CTCTAGTAGCA TTA TGCCAATAGAGGGTAGTCTG TTTTATTGTGTAAAA
    BC2010   6  89   5 1955759 .. 1955778 -  -7.9  -5.07053   AATGAGCGTAAAAAA            GCATCCA ATAACA TGGATGC             TTTTTTATGTTTTTT
    BC2014   2 100  10 1959234 .. 1959259 - -14.9  -5.16071   AAGTAGTAAGAAAAA         GAGATGCATCA TATG TGATGCATCTC          TTTTTAGAATTATAA
    BC2018   1  80  11 1962866 .. 1962891 -  -6.2  -4.87037   AATACATATGAAAAA         GAAGAGCTGT AAGAAA ATAGCTCTTC          TTTTTATGCATTATG
    BC2030   2  95  21 1973863 .. 1973877 -  -9.2  -5.25805   AATAAATGTAAAAAA               GGCCGC AAA ACGGCC               TTTTTTGGGTGGTAT
    BC2043   3 100   1 1985691 .. 1985710 -   -10  -5.21709   TTGCATATTAAAAAA            CCATCCCA AAGT CGGGATGG             TTAAAAGATGATATA
    BC2055   6 100  14 1997702 .. 1997723 - -10.9  -4.77442   AATAGAATAAACAAA           GAGGACAGG AATC CCTATCCTC            TTTGTTTTAGTGATT
    BC2062   3  60 414 2003319 .. 2003329 -    -4  -4.21194   GCGCATTATTTAAAA                 CTAA TAG TTAG                 TCAGTGTGAAAAATC
    BC2068   4 100  48 2010258 .. 2010293 - -14.3  -3.61089   GGTGAATAACTAGAA    GAAGGCTG-TCCAAAA AGTTA TTTTGGAACAGCCTTC    TTTTTTATTTTGTTG
    BC2071   4  67   7 2013611 .. 2013631 -  -6.9  -3.69092   AACATTAAGCTGAAA            TAGGAGG GATATAA CCTCCTA            TTTTTTTTAAGGAGT
    BC2091   2  45 381 2035992 .. 2036002 -    -4  -2.57795   CTCAGGATCAAGCTA                 TGAA TGT TTCA                 TATGTAAAATTAATG
    BC2091   2  45  50 2036309 .. 2036333 -  -2.9  -3.09648   CAAGAGATTTCAACA          TATTATCATAC CAG GGAAGATAATA          ATCAAAGTTCCAAAA
    BC2094   3  66 159 2038684 .. 2038718 -  -7.9  -2.98219   AATTTGAGGATAAAC     GCCCCGATTACTGGA GTAAA TGCAATAATTGGGGC     CGTTAATCTGTCTGA
    BC2099   5 100   6 2041815 .. 2041837 - -12.8  -3.41693   TGTATCATGAATGAA           CACACCAAGC ATG ACTTGGTGTG           TTTTTTTAAAACGCT
    BC2106   5 100   1 2048144 .. 2048169 - -16.3  -4.13945   ATTGCTATGTGAAAA         TCCCCCTCAAA TATA TTTGAGGGGGA          TTAAATTTTTGAAGT
    BC2110   9 100   9 2051353 .. 2051383 - -14.3  -5.72254   GTAAACAATAAAAAA       TGAGTATACAATC TACGT GATTGTATACTCA       TTTTATTATTACTTA
    BC2122   3 100  34 2067386 .. 2067411 - -11.2  -4.59089   TAATTTATAAAGAAA         GCCGAGATCT AATTGG AGACCTCGGC          TTTCTTTGTAGGTAT
    BC2132   3 100 152 2076067 .. 2076088 - -13.1  -3.07575   AAAACCTGTATTGAA           GCAGTTGCT CTCA AGCAACTGC            TTTTTTGTCCGTAAT
    BC2132   3 100  33 2076179 .. 2076207 -  -9.7  -5.05577   AAACTAAAGCAAAAA        GAACAAACGCCTC TAA AAAACGTTTGTTC        ACAGTTAATTCCTAT
    BC2140   8 100  26 2084485 .. 2084508 - -12.6  -4.43624   AAAGTATATAATAAA          GCAGATTCTA AATA TAGAATCTGC           TTTATTATGAAGTAC
    BC2146   4 100  19 2090806 .. 2090860 - -24.6  -2.92656   AAAGCCACCTATATA TGTGAAGTGCACCCCAATTGTTAGGC TGT GTCTAACAATTGGGGTGCACTTCAGT CCTGTCGGGCGGCTT
    BC2149   3 100  36 2092840 .. 2092874 - -14.4  -4.84527   TTTAGATATTAAAAA     GTGCCAAAACCCTTGT GGT ATAAGGGGTTTGGCAC     TTTTGTGTTTTTTAT
    BC2165   2 100  20 2113071 .. 2113095 - -15.9  -5.72053   TAATTAAAGAAAAAA          GGAAGTTGGAA TGA TTCCAACTTCC          TTTTTTGTATGGAGG
    BC2172   6  90   4 2121924 .. 2121950 -    -8  -4.84642   TTGAAATGAAGAAAA         GGGTGCTTCT ATAAATG AGAGGCACCC         TTTCTAAATTTCTGG
    BC2182   3 100 172 2129939 .. 2129974 - -12.8  -3.30821   AATAATAGAAGTCAA    TAAAGAAGGGATAGCC ACTA AGCTATTCCTTCTTTA     CGTTAATTGCTGTTA
    BC2190   6 100  24 2136143 .. 2136165 -   -12  -4.83032   ATATGAAATAGAAAA           GGTAGGTGTG ATT CGCACCTACC           TTTATTTTTTACCAT
    BC2196   8 100   8 2143165 .. 2143191 - -16.8  -5.57396   ATAAGTAATAAAAAA         GGATTCAGCTTA TCG TAAGCTGAATCC         TTTTTTATTATGCTG
    BC2201   4 100 296 2146623 .. 2146649 - -12.5   -5.5353   CAGAGTAATAAAAAA         GCTACTTGAAA ATATA TTTCAAGTAGC         TTTTTTATGTAAATA
    BC2222   1  45 176 2166360 .. 2166372 -  -3.4  -2.92038   TCCAAAACGATCAGA                TCCA AAAGG TGGA                ATTAACGATGGCGGA
    BC2226   4  78 191 2171683 .. 2171706 -    -9   -3.5594   AATGGACTGTTGAAA          CTGCA-CTTGA ACT TCAAGCTGCAG          CACCAGTTATCGCTA
    BC2239   2 100   7 2186988 .. 2187012 - -14.5  -5.14563   CTCTTCATTAAAAAA          GACCCTTATTA TTT TAATAAGGGTC          TAAAAATTATAATCC
    BC2242   1  79  41 2190860 .. 2190890 -  -4.8  -5.14965   ACTTGCACTAAAAAA       CGAGTAGGAAAT GTTTACG ATTCCATACTCG       TTTTTTACGCTTCTA
    BC2255   2  48 326 2203575 .. 2203588 -  -3.9  -3.08992   ACGCATGGGAAGATA               CAATT TATG AATTG                TCACGGATTACGGAT
    BC2255   2  48 194 2203708 .. 2203720 -  -3.5   -3.2115   TAAAGCAGGTATGAA                TAAAT TAG ATTTA                GGAAAGTTAAAGTCA
    BC2261   3 100 -17 2206948 .. 2206969 -  -7.4  -5.61596   ACGTTCATAAAAAAA           GAACCTAT GTCATA ATAGGTTC            TTTTTTCATTGGCTC
    BC2269   2 100 192 2212485 .. 2212507 -    -7  -5.71712   GGTTACATAAAAAAA           GAGCATACAT AAA AAGTACGCTC           CAAAGAAAGATAGGT
    BC2276   5 100 119 2218282 .. 2218304 - -13.5  -5.31072   ATAATATAAGAAAAA           GCAGCTAGC TTTGT GCTAGCTGC           TGAGCCCCAGGGAAA
    BC2282   8 100  40 2224680 .. 2224715 -   -10  -5.04265   AAAAAATATTAAAAA    GCACTTAAGATTTGTGA AAA TTAC-AATCTTAAGTGC    TTTTTTCGTTTAAAT
    BC2291   3 100  12 2234997 .. 2235018 - -13.1    -4.371   GTTATTAGATGAAAA           CCACCACTA TTAA TAGTGGTGG            TTTTCGTCTTGTTAA
    BC2297   5  81  14 2242298 .. 2242333 - -10.6  -2.79574   CATATGTATGAATCA    TAAAACGTCGTCTC TTATATTG GAGGCGACGTTTTA     TTTTATAAAATATCT
    BC2313   3 100   2 2261521 .. 2261554 - -16.3  -5.27335   TTGCTTAAATAAAAA     CAAGAAACCAGCCTAT AAA AT-GGCTGGTTTCTTG     TTTATTTAACAGCTT
    BC2316   3  74 331 2263089 .. 2263100 -    -3  -5.38249   ATGAATTAGAAAAAA                TGTT TGAA AACA                 TGGCAAATCAATATA
    BC2328   6 100  10 2277794 .. 2277824 - -14.2  -5.98675   TACAAAAATAAAAAA       GATAGCTGAAGACA AAT TGTTTTCAGCTATC       TTTTTTCGCTTAAAG
    BC2340   1 100  24 2288481 .. 2288505 - -10.2  -5.75599   TAAATTATAAAAAAA          CATGTTTGAA AAAAA TTCAAACATG          CTTTTTTATTAAAGG
    BC2350   4 100  -5 2297629 .. 2297650 - -13.1  -4.29928   AATGAATAGTTAAAA           GCATGACAG TATA CTGTCATGC            TTTTTTATTAGAACT
    BC2355   3  88   8 2302151 .. 2302178 -  -6.3  -5.50774   TAGAATAAATAAAAA        CTGTCCCTTCA GCAAAA TGGAGGAACAG         TTTTTATTTATTTTA
    BC2362   6  85  25 2306944 .. 2306970 -   -11  -3.18134   CTAATTAATGTAAGA         GAGTAATTGCTT ATT AGGCAATTACTC         TTTTTATATGTACTT
    BC2367   3  56   7 2311313 .. 2311360 -  -3.6  -4.07687   ACTTTGTTTTGAAAA GAGATTATTCTACTAAATTGTT GTGA AACGGTTTCATAGGATAATCTC TTTTGTTTAGTTTTG
    BC2373   3  49 389 2318317 .. 2318335 -  -3.9  -3.33151   TTTGCCAAATCAATA             TGAAACA GAAAT TGCTTCA             GAAGGATCGAATTTA
    BC2383   5 100 330 2327594 .. 2327621 -   -13  -5.55664   CGATCAGCAAAAAAA        GATGAATTCTTT TAAA AAAGAATTCATC         CATAAAATAAACTAT
    BC2383   5 100  31 2327897 .. 2327920 -  -6.7   -5.9218   CATACAATAAAAAAA          TCTCCTTGG TATTTT CCTAGGAGA           TAAATGATGATTCTT
    BC2387   3 100   7 2331371 .. 2331392 -  -7.3  -5.69068   TAAAAATATAAAAAA           GCGCATTTC TTCA GAAATGCGT            TTTTTATTATTTTTC
    BC2392   5 100   3 2336062 .. 2336097 - -15.6  -5.14626   ACTACGAAAATAAAA    GTAAGAGCCCGCATTC AAAA AAATGGGGGCTCTTAC     TTTTATTTTGCTTGA
    BC2403   3  95 166 2347503 .. 2347536 -  -8.9  -5.18297   TAAGAATAAATAAAA     GGGAGTCAGAACTTA GGAA CAAGTGCTGATTCCC      TATTTGTTTACGGTT
    BC2409  10 100  76 2352842 .. 2352867 - -14.1  -5.27476   CGGAACAAAATAAAA         GAGCAGCTAGC AAAA GCTAACTGCTC          AATACAAGGAGATAC
    BC2415   2  61 316 2357026 .. 2357038 -  -6.3  -3.18452   ATTATTTGAAGTCAA                GTCTA AAT TAGAC                AAGGATAGCATTAAG
    BC2428   5  76 338 2372270 .. 2372303 -  -5.3    -5.055   TTAAGTTTTAAAAAA     GTGCTAACAAGTTTG CAAA CGATCTTGCTAACAC      TTATACAGAATAGAC
    BC2433   6 100  80 2375536 .. 2375563 - -12.9  -3.64488   AACGCTCTTAAAATA        GAAAAGGATGG TGCTTT CCATCCTTTTC         CTTATGTATTTTGAG
    BC2438   4 100   6 2380272 .. 2380302 - -14.3  -4.20817   TACAGGTGAAAAGAA       CAAAAGAAAATGC ATAGA GCATTTTCTTTTG       TTTTTTTATTTAATA
    BC2442   5 100 110 2384171 .. 2384195 - -11.6   -4.9792   TAGTGTATATAAAAA          GGTTAGAGAA GTTAA TTCTCTAACC          TTTTTATATTAATGT
    BC2460   3  67 455 2423699 .. 2423710 -  -5.8  -4.00038   CATCACTAGTAGAAA                CGGA AAGT TCCG                 TATACCTGCTGAAGG
    BC2463   5  73  42 2427012 .. 2427048 -  -7.5  -3.68351   CCTTGATCACGCAAA    TGATCTGTAAACCAA TTCATTT TTGATATACAGATCA    TTTGTATAATAATTT
    BC2471   4 100 -20 2439501 .. 2439530 - -15.9  -4.16943   TTCTATATGGTAAAA       GAGGAAGGTTCAC TTTA ATGAACCTTCCTC        TTTGTTTTTATTCTC
    BC2481   7 100  59 2450107 .. 2450124 -  -9.9  -4.96773   TTAAGTAAAAATAAA             TCGCCTT TAAA AAGGCGA              TTTATTTTCATTATA
    BC2492   3 100 114 2461525 .. 2461549 - -12.2  -5.10154   AGGCAAAATTAAAAA          TGAGCCCGGT GCAAT ACCGGACTCA          TTTTTATCAAGCTGC
    BC2495   3  44 417 2463495 .. 2463510 -  -2.6  -3.19339   GACGAATTAAAACTA              CATAGAG TAA CTCT-TG              GTGTGTATGATTTTA
    BC2495   3  44 124 2463793 .. 2463803 -  -2.6  -3.25779   CTAACAAAGAAACCA                 TTTT TGA AAAA                 GGCCTACCTGCATTG
    BC2507   2 100 110 2475504 .. 2475543 -   -14  -5.40625   ACATTACATAAAAAA  CACGTTACTATTCTCATTA AAA TAA-AAGAATAGTAACGTG  TTTTTTGGTTTGGAA
    BC2515   3 100  37 2488099 .. 2488129 - -12.9  -3.71389   TAAACAAATAAGTAA       TAAAAAAAGGCAT GTTTT ATGCCTTTTTTTA       TTTTGTTAATATCTC
    BC2522   4  90   4 2494811 .. 2494853 -  -9.4  -4.33621   CAGCTAATTAATAAA TGCTGTTGTTTAACCAAA TTTTCCT TGCAGTTAAACAACAGCA TTCTTAAATATTGAT
    BC2527   3  57  54 2500410 .. 2500428 -    -6  -3.06315   TTAATATTTTTAAGA             GCACTC TAGAGCC GAGTGC             TCTATTTTTTATACT
    BC2533   6 100  91 2505490 .. 2505513 - -11.8  -4.19276   TCAAAATCCCCAAAA          GAGCACTTGC GGAA ACAAGTGCTC           TTTTATTTTTTGTTT
    BC2540   5 100  15 2513045 .. 2513067 -  -8.4  -5.46657   TATTGTAAGAAAAAA           GCTCGCCCTT TAA AAGAGCTAGC           TTTATGAATTTTAAT
    BC2546   5 100  23 2520183 .. 2520221 - -17.7  -5.16472   AAAAATCTTAAAAAA   GAGCTCGAGGTTGAT GGATACTTT ATCAACCTCGAGCTC   TTTTTAATACCGTTT
    BC2556   4  79   9 2530025 .. 2530039 -  -7.2  -4.38712   CTTATTTTTATAAAA               TGCAAA CAT TTTGCA               AACATAAGTTATCCA
    BC2569   2 100  67 2537698 .. 2537723 -  -8.4  -5.32565   TAAGGAACTAAAAAA         GTCTCTCCAA TAAGAT TTGAAGAGAC          TTTTCTGTCACATAT
    BC2601  10  81  89 2565127 .. 2565143 -  -9.3  -3.95352   TAAACAAAAATAAGA              GCCGTCC TAT GGGCGGC              CTTTTTCTATTTCTA
    BC2606   8  86 297 2570050 .. 2570064 -  -5.7  -5.36441   TCTTTAGATAAAAAA               CATCC ATTGA GGATG               TTTTTTAATTTATAA
    BC2623   3  73  11 2587085 .. 2587108 -  -8.2  -3.52192   CGTAACTGTATACAA          GCATAGAGGT TCTC ACCTTTATGC           TTGTGTATTCTTATC
    BC2629   6  61 436 2594311 .. 2594328 -  -3.5   -4.4448   AAACGCTCAAAGAAA             TTAAGTC GATA AACTTAA              ATATTCGTGGGATAT
    BC2635   8  69 212 2601277 .. 2601307 -  -8.5  -2.58861   TAGCACCTTCAGAAC       GAACTTTTTGTTA ATTTG TAGCAAAAAGTTC       TTTTTTCATTTTGGG
    BC2646   7 100 110 2627631 .. 2627654 - -11.8   -4.4518   AAGCAAAACGTAAAA          TAAGCTGCCC ATAT GGACAGCTTA           TTTAGTCGGGTAAGC
    BC2658   5  50 135 2640552 .. 2640564 -  -4.9  -2.75653   AAAAAACAAATATAC                TACAT AAA ATGTA                TAGAAGATTATTTAA
    BC2668   6  70 146 2652336 .. 2652354 -  -4.4  -4.92757   TTATTAAGAAGAAAA             CCCGTGAA TGA TACGCGGG             TTTTTTATTTATAAA
    BC2674   1 100   5 2658514 .. 2658535 - -14.5  -4.75776   AACGTAACTTAAAAA           GCGCAGGAT TAGC ATCCTGCGC            TTTTCTATCGTAATT
    BC2678   7  76 106 2662618 .. 2662639 -  -7.1  -4.29139   GTAAAGTGAAAATAA           GAGCCGTCC AGTT GGGCGGCAC            TTTATTTTAAATATT
    BC2695   3 100  17 2678266 .. 2678294 -  -8.9  -5.51046   TAAATACAGAAAAAA        GAGCGAATTCTTT ATA AGAGGATTCGCTC        TTTTTATATTTTAAA
    BC2698   8  90  33 2681786 .. 2681806 -  -4.7  -5.80817   TTTAACATAAAAAAA            TCCTCCTCA CCT TCAGGAAGA            TTTTTTGTTTGCTAT
    BC2721   4 100  50 2697555 .. 2697598 -   -12  -4.48221   CATGAAGTTATAAAA TTAGTACCGTACATATTAGA CATA TCTGAAATATACGGTACTAA TTTTACTATTGATTC
    BC2734   4  90  64 2709474 .. 2709500 -  -9.6  -4.21098   ATATTAATTTTAAAA         GCGAAGTAAA GGTTGTT TTTACTTCGC         TTTTTCATTTGCAAT
    BC2741   3 100  41 2720643 .. 2720686 - -14.2  -2.67122   AAAAAGTGAATTAAC TATCAAAAACACAGTTGG TTATTTTT CCAACTGTGTTTTTGATT TTATCAGTCCTGTAA
    BC2744   9 100  23 2724564 .. 2724595 -  -7.4  -5.38958   AGTTACAAACAAAAA      CCCATCACTGTA TTCGTATG TATAGTGATGGG       GACTTTTTATATTTT
    BC2783  10 100  40 2755128 .. 2755159 - -16.2   -4.4448   AAATGTTTAAATAAA      CAAGAAACCATTTA GTAG TAAATGGTTTCTTG       TTTATTAGTTATTTC
    BC2798   6 100  85 2764621 .. 2764657 - -13.3  -5.22006   TTATCATAATAAAAA    GGGTAGTATATGAAT CTTATGT ATTCATACACTACCC    TTTTTTATAAATAGA
    BC2822   5 100 428 2786640 .. 2786664 - -15.1  -4.99134   AGGCGAAATTAAAAA          TGAGCCCGGTA CAA TACCGGACTCA          CTTTTATCAAGTTGC
    BC2822   5 100  18 2787063 .. 2787074 -  -5.8  -6.23317   ATAAAAATAAAAAAA                CGTC ACAT GACG                 GCTTTTTATTTAGCA
    BC2841   4 100   7 2805327 .. 2805354 - -17.2  -4.84527   TGCACATACTAAAAA        GAGCTGTTGAGA TTAT TCTCAACAGCTC         TTTTTTCTAGTCATC
    BC2846   3 100  11 2808370 .. 2808394 - -15.1  -5.90981   CTATACTAAAAAAAA          TCGGAACGGCT CAT AGCCATTCCGA          TTTCTATACTTTATT
    BC2855   8  90  -2 2816625 .. 2816649 - -12.3  -3.10354   TATATTCATTCAATA          TAAAAAGCCCA ATT CGGGCTTTTTA          ATTTGGGAAACTAAT
    BC2899   4 100  -4 2857944 .. 2857959 -    -9  -5.33405   GCTACGAAATAAAAA              GCTGAC TTTT GTCAGC               TTTTTAGAAATGGCA
    BC2932   5 100  10 2885275 .. 2885298 - -15.4   -5.0065   TATTTACAAATAAAA          GGCGCTATTC ATAT GAATAGCGCC           TTTTATTATTTATTT
    BC2958   5  91  97 2914735 .. 2914756 -  -7.3  -5.16572   ATGTAATTCAAAAAA           TGCTTAGGA TTTC TCCGAAGCA            TTTTTTGTATGTTAC
    BC2968   7  95  79 2926167 .. 2926189 - -10.7  -4.21768   GAATTAATGTGAAAA           GACAGACTA TTTAT TAGTCTGTC           TTTTTTACTTTACAG
    BC2975   3  61 446 2932840 .. 2932850 -  -5.4  -3.87104   TGGATAGCAGAAGAA                 CTAC CAC GTAG                 TATTACTGCGTTTCC
    BC2978   2 100  79 2935983 .. 2936014 - -15.4  -4.03078   TCACTACATGATAAA      CGGCCAAACTCATAT ATA AT-TGAGTTTGGCCG      TTTCAGTTTTAATTA
    BC2983   2  88  18 2941225 .. 2941255 -  -9.2  -4.32857   CTCTTTAAACACAAA      CTCCCCTTAAATC GAAAAT GATT-AAGGGGAG       TTTTATATACGATGC
    BC2989   4 100  14 2949219 .. 2949242 - -11.1  -4.76041   GATACCGAGTAAAAA          GAGTCCTTC ATACGA GAAGGACTC           TTTTTATTACACATT
    BC3000  10 100  24 2957376 .. 2957397 - -11.7  -5.14645   ATAACGTAACAAAAA           GACTCCTAT ATTC ATAGGAGTC            TTTTTGTACTTCTAC
    BC3041   4 100  16 3000332 .. 3000361 - -10.9  -4.65263   ACTTCGCAAAACAAA       GAAGAGAATATCC AAAT GAACATTCTCTTC        TTGAGGTTTACCCGT
    BC3055   4 100  62 3012691 .. 3012724 - -16.9   -4.4572   AATATTTTAAACAAA     GCCGCTTATGCTTCA AAAA TGAAGTATAAGCGGC      TTTCCTTTTGAATAC
    BC3090   7 100  18 3046989 .. 3047002 -  -8.1  -6.04324   CTAAAAAATAAAAAA               GTGGC CAAC GCCAC                TTTTTTATTTTTGTT
    BC3127   2 100 275 3097235 .. 3097255 - -11.1  -4.54727   CTTTCTAAATCAAAA            CCACCGGTA TAA TGCCGGTGG            TTTTCTTTCTACAAT
    BC3202   5 100   6 3177525 .. 3177550 - -10.5  -5.14626   ACTATCAAAATAAAA         CCCCAGAAATCC AAT GG-TCTCTGGGG         CTTCATTATATATTT
    BC3208   6  95  68 3185838 .. 3185862 -  -8.7  -5.24449   TAGAAACCTAAAAAA          GTCCATTTAGA AGA TTTAAATGGAC          TTTTTCACTCATATA
    BC3211   7 100 124 3189077 .. 3189106 - -15.2  -3.60475   AATGTCTATGTGAAA       CAGGACCTGATA GATGTA TATCAGGTCCTG        TTTTTTATTTAGTAG
    BC3222   6 100   6 3203963 .. 3203992 - -15.9  -5.54894   AATCCATTAAAAAAA       GGAAAACCGCACA TACA TGTACGGTTTTCC        TTTTTTTATATTAAC
    BC3226   4  78  70 3207882 .. 3207911 -  -9.3  -3.47361   TATAGCCAGCAAACA       TAACCCCGTTCTA AATT TGGGACGGGGTTA        AAAATATAATAATAA
    BC3280   5  53 236 3256264 .. 3256284 -    -4  -3.62012   AAGAAAAAAATCCAA            GAGTAGTC TTTAC GATTACTC            TTTTGTTTTCCTATA
    BC3316   3 100 173 3282068 .. 3282103 -  -9.9  -4.87133   AGTTTGTAAATAAAA    TAGGATAATCAGCCC CATAAC GGACTAACTATCCTA     TAAATTATTATCTAA
    BC3320   7 100  25 3285676 .. 3285709 - -12.7  -4.42491   TAAAAAATATAGAAA     TAAAAGGTGTTTTCA TGTA TGAAAGCACCTTTTA      TTTCTTCTATAACAA
    BC3323   3  90  11 3287380 .. 3287403 - -12.4  -3.03121   ATGAATGAAAAACAC          GCGGGCGGAT GTAT ATCCGCCCTC           TTTTTATTTATTACT
    BC3326   5  95   9 3290276 .. 3290295 - -12.2  -3.71369   AACAACCTAAAAAAG            GCCTACTC ACAC GAGTAGGC             TTTTGAAACTATGAA
    BC3333   2 100  12 3295597 .. 3295628 - -14.7  -6.02345   GAATCACAAAAAAAA      TACCGTCATTCTT TCCAAG AAGAATGACGGTA       TTTCTCATTGATTAT
    BC3340   7 100 -10 3301867 .. 3301885 -   -11   -4.8236   TATCTAAAAAAATAA             GGGAACGC TTA ACGTTCCC             TCTCAAATCCAATCC
    BC3353   5 100  52 3316872 .. 3316903 - -10.3  -5.60993   TTTTTCATAAAAAAA      GAGAGGAATCTAC ATCAAA ATAGATTCCTCCC       TTTTACATTTAGACT
    BC3362   6  64 410 3324693 .. 3324714 -  -5.7  -3.76888   TATGCACAACAAACA           GGCCTCAGC ATGT GTTGGGGCC            GCATTTTTCATATGT
    BC3412   5 100   9 3374583 .. 3374607 -  -9.4  -5.82036   ACAAGAAATAAAAAA          TACTACCTCC AAATG GAAGGTAGTA          TTTTTTTATTAATCA
    BC3453   2  89   9 3409455 .. 3409478 -  -7.5  -5.00138   TATTTAAACGAAAAA          GTCATGAGC ACGCGA ACTCATGAC           TTTTTGCACTATATA
    BC3474   9  79  48 3428075 .. 3428106 -  -8.1  -3.96542   TTAAACAAATTTAAA      GAACCTTACCACA ATAAAA TGCAGTAAGGCTC       TTTCATTTTTATATC
    BC3485   5 100  19 3440767 .. 3440792 - -13.4  -4.93296   TCAGCATTATAAAAA         GCATGCAGAG TATATG CTCTGCATGC          TTTTTCATTTGAATT
    BC3495   4  90   9 3450302 .. 3450328 -  -8.1  -4.81551   GAGTTAGATTAAAAA         GGGTATACC TAAAACACT GGTATACCC         TTTTCCACTTATTTT
    BC3500   7 100  66 3456876 .. 3456899 - -12.6  -4.40173   ATCACAAACTTAAAA          GTTGCTTTCA ATAT TGAAAGCAAC           ACATTTAGTATCCAA
    BC3500   7 100  16 3456922 .. 3456949 - -14.4   -3.6715   GTATCCAACCTTAAA        CAAGTCACAAAT TATA ATTTGTGACTTG         TTTAATTACCCACGT
    BC3508   1  70 149 3462066 .. 3462080 -  -7.2  -3.76224   TGTTGATGCAGTAAA               GCTTTT AGA AAAAGC               AGGATTGCAATTTGA
    BC3511   4 100 413 3463585 .. 3463610 - -14.1  -3.04263   AGTCCACTTTTAACA         GGAGCTCCCTT TATC AAGAGAGCTCC          TGTTCTTATTTCTTC
    BC3511   4 100 238 3463766 .. 3463785 -  -9.4   -5.7946   TTCCCAATAAAAAAA            TTCTCTTG CATC CAAGAGAA             TTTTAAATTAGGTTC
    BC3520   7 100 120 3476562 .. 3476593 - -17.6  -2.68071   TTTAATGTAAATGTA      TTTAAAAACCCTCC AAAT GGAGGGTTTTTAAA       TGGCTTATCTGCCTG
    BC3529   4  93 228 3495128 .. 3495167 - -10.2  -4.35353   AATTAAAAACAATAA  GGATCAGAGCTTATCTAT TGTT ACAGATACACTCTAATCC   TTTAGTTTAATTACA
    BC3536   4  86 176 3504204 .. 3504223 -  -7.2   -4.8048   TGTTTATATTAAAAA            CCGATTCT ACTA AGAATCGA             TTTTTCTGCTTTATA
    BC3577   2 100  35 3547832 .. 3547865 - -12.6   -5.5762   ATTAAATAGAAAAAA     CACGCTACTTGTTC TTATAT GAATAAGTAGCGTG      TTTTCATTTCCATTA
    BC3606   3 100   6 3583117 .. 3583132 - -10.4  -6.20267   TGAAAAATAAAAAAA              CGTGGC TTCT GCCACG               CTTTTTTATTTTTTC
    BC3622   5 100   3 3595005 .. 3595031 - -15.3  -2.51055   TAATATAATACACAC         TAAGCCCCAGT TGGTT ACTGGGGCTTA         TGTTATTTCGCATGC
    BC3636   4 100   6 3606624 .. 3606637 -  -8.1  -6.23317   AGAAAAATAAAAAAA               GAGCC CATC GGCTC                TTTTTTTATTTCCCT
    BC3657   4  95   3 3626832 .. 3626847 -    -9   -5.0133   TATCGGTGTAAAAAA              GCTAGC ATTT GCTAGC               TTTTACACGTTTTCT
    BC3661   3 100  26 3629107 .. 3629127 - -13.3  -5.24531   ATTTTCGATAAAAAA            GACAGCGCC TTT GACGCTGTC            TTTTTATTTGGTACA
    BC3665   8 100   9 3633145 .. 3633177 - -10.7  -5.61596   ATTCTCATAAAAAAA     GCCGTTCAAAGTGC ATCTCA GCACCT-GAACGGC      TTTTCTTATTAAGTT
    BC3671   4  48  26 3638657 .. 3638682 -    -4  -3.17797   CTTAGATACATTTAA         GAAGCTAGTA TTCTCC TACTTGCCTC          TTTATCCATATATTG
    BC3713   3 100  29 3679275 .. 3679292 - -11.3  -6.02919   TGACAAATAAAAAAA             GAGCGAG GAAA CTCGCTC              TTTTGTTGTTATGTA
    BC3718   5 100  11 3682274 .. 3682299 -  -9.8  -5.06414   TTTTTGTAATAAAAA         GAGAGCAGCT ACTAAA AACTGCTCTC          TTTTTATTTGTTATT
    BC3729  14 100 -17 3693883 .. 3693908 - -13.5  -5.07971   TAAAATAATGAAAAA         TATCCTTCTCA TTTA TGAGAAGGATA          TTTTTTCATAACATA
    BC3743   6 100   5 3706480 .. 3706511 - -16.8  -4.37502   AGTACTATATTAAAA      GAACCAAGTAGCAC ATTC GTACTACTTGGTTC       TTTTTTAAGCTTGCT
    BC3766   1 100  10 3732642 .. 3732665 - -11.1  -4.84527   TCTATATATGAAAAA          GGAGCAACT TATTAC AGTTGCTCC           CTTTTACTTTTATTC
    BC3877   6  84   3 3858490 .. 3858519 - -10.8  -3.14218   CATGCAGTAAAATGA       GGAAATGCCACC GAATAA GGTGGCATTTTC        TTTTATTCATTAACG
      pyrE   5 100  12 3861592 .. 3861613 -   -13  -5.55695   CAATAATATAAAAAA           CGACCGCG TTCCCC CGCGGTCG            TTTTTTTCATGTTAC
    BC3964   3 100  13 3943303 .. 3943322 - -13.6  -5.18357   CAATTTATTAAAAAA            GCGCCTAC ACAT GTAGGCGC             TTTTTCTTATTATTA
    BC3978   3 100  13 3954855 .. 3954879 - -14.4  -5.33331   GAAATATAAGAAAAA          GGACAATGCC ATGAA GGCATTGTCC          TTTTCTTTTCTCTTA
    BC3993   2 100  17 3966959 .. 3966978 -  -9.4  -5.27769   AGAAAAAAGTAAAAA            CCTCTTAT GGAC ATAAGAGG             TTTTTACTTTTTTTC
    BC4002   6 100 152 3976875 .. 3976917 - -16.7  -3.22777   TGCTATAGATGAAGA TTGAGCTATGAAAGAAG ACATCCCTA CTTCTTTCATAGCTCAA TTTCTCTTTTCATAC
    BC4010   8 100   5 3984654 .. 3984674 - -12.7  -5.26875   TTTCTAATGAAAAAA            GCTAAGAGT TAA ACTCTTAGC            TTTTTTATGCATAAT
    BC4041   4 100  -2 4013962 .. 4013987 - -13.5  -4.52345   AGATGACTAAATAAA         TAAAAGTCCTC AAAT GAGGACTTTTA          TTTATTTTCTTCTAG
    BC4048   5 100  13 4019740 .. 4019767 -   -10  -5.36441   TTCTCATAGAAAAAA        CCTGAGACCGATT TCA AATCGA-CTCAGG        TTTTTTTATTAATTA
    BC4080   5 100   1 4048914 .. 4048932 - -13.2  -4.17048   TGGCGTGTAAAATAA             CCTCCTCT TTA AGAGGAGG             TTATTTTAAATTCTC
    BC4084   5 100   6 4052260 .. 4052279 - -13.6  -5.75342   TTGGTTGAAAAAAAA            CACCGAGG AAAT CCTCGGTG             TTTTTTTACTTAAAC
    BC4097   6 100   5 4062808 .. 4062834 - -12.4  -4.03183   ACCGATAAAACAGAA         GACTGTCTCC AGTATTA GGAGACAGTC         TTTTTTATAACGTAT
    BC4104   3 100   3 4069616 .. 4069634 - -10.3  -4.95758   ATTACATTATAAAAA             GGTGCGT ATAAA ACGCACC             TTTTACTTTTTTATT
    BC4113   6 100   4 4076761 .. 4076774 -  -8.1  -5.61596   ATGGGCATAAAAAAA               GAGGC TACG GCCTC                TTTTTATTTTTTCAC
    BC4125   8 100 275 4089627 .. 4089648 - -13.1   -4.0683   AAACAAACGTATAAA           GCTGCTTCT AAAT AGAAGCAGC            TTTATGATTCGTAAT
    BC4142   3  77   3 4107577 .. 4107606 -    -8  -3.84961   GAGTTAACTAGGAAA       GGTGTCATGA TTTTACTACT TCATGACACC        TTCTACATAAACTTA
    BC4197   1 100   8 4154365 .. 4154388 - -15.4  -5.60993   TTTCCTATAAAAAAA          GCACTCGTGA ATTA TCACGAGTGC           TTTTTCACTATGCAC
    BC4203   6 100 -14 4158651 .. 4158679 - -12.5  -5.02421   AAAAGCAAAAAGAAA        GACCGTGCTTCCT TTT AGGAAATACGGTC        TTTTTTTATACTTTG
    BC4209  10 100  -2 4163182 .. 4163207 - -10.5  -5.67063   TTTACTATAAAAAAA         TAAGAGGTGGC AATT GCCATCTCTTA          TTTTTTATAATTCCA
    BC4216   4  74  73 4168111 .. 4168141 -  -4.2  -5.18357   TAAGTTATTAAAAAA      GGACAG-TACTTCT GAAAA AGA-GTAACTGTCC      TTTTTTATATTCATT
    BC4229   6 100 241 4180256 .. 4180278 - -12.1  -4.72007   TTCTATCAAAATAAA           GCTCCTTCT GCTTT AGAAGGAGC           TTTATTTCGAGTTAC
    BC4229   6 100  -2 4180497 .. 4180521 - -11.5  -5.71712   CCTTATACAAAAAAA          TAAGAGCAGCC ATT GGCCACTCTTA          CTCGCTCACATATTT
    BC4243   3 100  44 4190167 .. 4190192 -  -9.8  -5.68023   TCATAATGAAAAAAA         GACGCTAACA TACAAT TGTCAGCGTC          TTTTTATTCCGTTCC
    BC4257   5 100   5 4203708 .. 4203733 - -14.9  -5.14965   AGTCGTATTAAAAAA         CAAGACACAGT ATAT ACTGTGTCTTG          TTTTTTATATTGTTA
    BC4277   3 100  45 4222957 .. 4222988 - -15.4   -5.3798   CAAGAACAATAAAAA      GAAGGTTGC-CACAA TAT TTGTGAGCAACCTTC      TTTTCTACGTAAAAA
    BC4277   3 100   3 4223005 .. 4223030 - -14.1  -5.08824   TTTCTACGTAAAAAA         GCTCGTCAGTT ACAT AACCGACGAGC          TTTTACTTTGCACAT
    BC4346   3 100  11 4285770 .. 4285794 - -17.3  -4.48869   GAAAAATAACATAAA          CGGGTATCTCA TTT TGAGATACCCG          TTTTCATATATTAAG
    BC4354   5 100 -10 4295736 .. 4295757 - -13.1  -5.64321   ATAAGAAAATAAAAA           GAGAAGCCT TTTT AGGCTTCTC            CTTTTATTTTGAAAT
    BC4396   3 100   8 4334842 .. 4334866 - -14.5  -5.46276   AATACATATAAAAAA          GCATATATCCA AAA TGGATATATGC          TTTTCTTTTATTCTT
    BC4427   7  93  81 4368458 .. 4368478 - -11.2  -4.07133   TAGCGGGATAAAGAA            TCCCACCT TTTGC AGGTGGGA            TTTTATTAATCTATC
    BC4453   3 100 273 4394585 .. 4394621 - -13.3  -5.08015   AATTTAAAAAAGAAA    GCTATTGTTTTGATCAA TCT TTATTCAAAACAATAGC    TTTTTATGTTGCTTT
    BC4453   3 100 163 4394699 .. 4394731 - -12.4  -5.24531   AGTTGCGATAAAAAA      GAAATTAATCTTTT GTTCA AAAAGATTAATTTC      TTTTTTATGATTTAA
    BC4476   7 100  -6 4422121 .. 4422140 - -11.4  -5.50723   TTAGCAAAACAAAAA            CGCGCGAC ATTC GTCACGCG             TTTTTTGTTTTTGTA
    BC4533   3 100  16 4478574 .. 4478596 -  -9.2   -5.4492   TACATATACAAAAAA           GGAGTTAGTA TAA CACCAACTCC           TTTTACGTATTCTTA
    BC4559   5 100 237 4503585 .. 4503605 - -11.2  -5.27399   TAATACATGAAAAAA            GGAGAGTC GCCAA GACTCTCC            TTTTTTATGTTAGCT
    BC4559   5 100  13 4503810 .. 4503829 - -13.6  -5.48213   TATGCAAAAGAAAAA            GCGAGAGG AAAT CCTCTCGC             TTTTTTCACATTTTA
    BC4568   3 100 -11 4513283 .. 4513303 - -11.2  -5.69068   TAAAAAGACAAAAAA            GCAGGGAA ATTAA TTCCCTGC            TTTTCTATTTGGTTT
    BC4608   7 100  20 4556423 .. 4556457 -    -8   -5.4433   ATAGAGAAAGAAAAA    TAAAGAAGGAG-GGC TTTAGC GCCGCTCCTTCTTTT     CGTTCTAACATATAG
    BC4637   4 100  15 4577684 .. 4577707 - -11.8  -5.80951   ATCCAAAAGAAAAAA          GACGAAATCC TATA GGATCTCGTC           TTTCTTTTCATATAT
    BC4657   3 100  27 4598223 .. 4598258 -   -12  -5.04597   ATCCATACATAAAAA    CCCCGAATCATAAACT TTTC AGCCTACAATTCGGGG     TACTATTTGTTTATA
    BC4664   5  93   6 4606052 .. 4606078 -  -8.8  -4.92363   AAACACTGACAAAAA         GCTCATAGCC TCTATAC GACTATGAGC         TTTTTTCAAATGAAA
    BC4670   8 100  12 4611020 .. 4611042 - -10.6  -4.91712   TTGAACGGATAAAAA           GGCATGTCCC CTC AAGACATGCC           TTTTCTATATGCTAT
    BC4708   4 100   4 4647121 .. 4647141 - -14.1  -5.31855   GAGCAACAATAAAAA            GGATGACCA TTT TGGTCATCC            TTTTTATTCTTCATT
    BC4712   9 100 458 4648090 .. 4648130 -  -8.6  -5.60556   AATACAAAATAAAAA  CTTCTTTCAACATGAA ACTCCATCA TTCATCTTGAAAGAAG  CGCCTTACTTATATC
    BC4712   9 100   5 4648565 .. 4648583 - -10.3   -5.9362   TAAAACATAAAAAAA             GAGCTGG GTGAG CCAGCTC             TTTTTTATGCTTTAT
    BC4736  10 100  32 4669211 .. 4669230 - -12.2  -5.48303   AGAAGCTGAAAAAAA            CTGCTAGG ATTT CCTAGCAG             TTTTTTATTATGTCT
    BC4752   3  93  10 4687524 .. 4687540 -    -8  -5.19998   ATAATGAAAAGAAAA              CCACTC TACAT GAGTGG              TTTTTTTCATCACTG
    BC4757   5 100 249 4691887 .. 4691909 -  -9.9  -5.19879   GCTTAAATAGAAAAA           CTCCCTTCA AAAAA CGAAGGGAG           TTTATTACATGGTCA
    BC4761   2 100  14 4694284 .. 4694306 - -13.5  -6.02919   TTATAAATAAAAAAA           GCTTTGCGC TCACC GCGCAAAGC           TTTTTTTCATATATT
    BC4770   4 100 191 4702861 .. 4702877 - -12.3    -5.626   CATTTCATAAAAAAA              GACCCGA AAT TCGGGTC              AACAAATAGAAATAT
    BC4781   3 100   7 4712906 .. 4712941 -    -7  -5.61881   TTGGAAAAAGAAAAA    GAAGCTGACTCAAAACA GTG CGCTAT-AGTCAGCTTC    TTTCTTTTACCTTTT
    BC4789   3  90  10 4718213 .. 4718230 -  -4.8  -5.89921   AGTACAATAAAAAAA             CTGCCC TTTCAC AGGCAG              TTTTCCTTTTTATCC
    BC4794   5 100 137 4722240 .. 4722259 - -10.8  -5.17576   CACTAAGGTAAAAAA            GACACTTC ATTT GAAGTGTC             TTTTTTATACGTATG
    BC4797   1 100  64 4725416 .. 4725445 - -11.5  -5.14965   ATCTTTATGAAAAAA       GAGGGTGGTGCCCA ATA TTGGCAC-ACCCTC       TTCTGTTATTGTTGT
    BC4804   3 100  74 4729971 .. 4729995 - -12.2  -5.10154   AGGCAAAATTAAAAA          TGAGCCCGGT GCAAT ACCGGACTCA          TTTTTATCAAGCTGC
    BC4817   6 100  17 4740099 .. 4740114 -    -9  -5.95539   GTGTAAAGAAAAAAA              CGAGTG CTAG CACTCG               TTTTTTCTCTTCTAA
    BC4841   8 100 382 4763778 .. 4763804 - -18.2  -4.82518   AAAATATGAATAAAA         TAGCCTTGTGCA ATA TGCACAAGGCTA         TTTTCAATAGTTTTT
    BC4841   8 100   3 4764166 .. 4764183 -  -8.5  -5.95166   CTTAATCAAAAAAAA             GATACCT ATTT AGGTATC              TTTTAAAGAAACATA
    BC4859   3 100  18 4783412 .. 4783432 - -14.1  -6.25741   AAAGAATAAAAAAAA            GCATTCCGA AAA TCGGAATGC            TTTTTATCGCTAGCT
    BC4863   3 100  66 4786477 .. 4786499 - -13.6  -5.26247   GCAAAATAAATAAAA           CGAGCTTAAT TTT ATTAAGCTCG           CTTTATTTATTAATA
       ldh   8 100 139 4799997 .. 4800023 - -11.7   -4.4846   TAACGGAATAATAAA         GAGCACTCTAC GTAAA ATAGAGTGCTC         TTTTTCTATAAACGA
       ldh   8 100  14 4800114 .. 4800148 - -14.5  -3.65782   TATTAAATTATATAA     GTTCAGAGGTAAGAA GCAGT TTCCCACCTCTGAAC     TATTTAGCAATTATT
    BC4905   3 100   0 4817739 .. 4817761 - -17.8   -5.5208   GGATAATATAAAAAA           GGCTGTCGGA AAT TCCGACAGCC           TACAATGAACAACTT
    BC4918   2 100  10 4828109 .. 4828136 - -15.8  -5.55769   TTTCATAATAAAAAA        GAGTTATTGCAG CTTG CTGCAATAACTC         TTTTTTATATTAAGA
    BC4930   3  61 247 4850102 .. 4850113 -  -5.8  -3.41602   TTTACGGTATTACAA                TCGC AATG GCGA                 TTGTACCGCTTATGG
    BC4942   5 100  11 4859356 .. 4859376 - -12.6  -5.24796   GTGACATAATAAAAA            GAGGAGGC TATTC GCCTCCTC            TTCTATTTACTTACG
    BC4948   6 100 -20 4864157 .. 4864200 - -22.2  -5.22312   ATGTATATGAAAAAA CTAGTAGAAAGTACAATGTA ATTT CACATTGTACTTTCTACTAG TGCTTTATATTCCTC
    BC4954   4  93  13 4867814 .. 4867831 -    -7  -5.36441   GTGGTATATAAAAAA             GAGACC TCACTC GGTCTC              TTTTTTATATTTTTA
    BC4959   3 100   9 4871279 .. 4871301 -   -15  -5.70829   AATATCAGAAAAAAA           GCTGTTCCAA AGT TTGGAACAGC           TTTCTTCATTACATC
    BC4966   5 100   6 4875628 .. 4875649 - -11.7  -5.19916   AAAATATGCAAAAAA           TCCTCTTAC AATT GTAAGAGGA            TTTTTTTATTTCTTC
    BC4973   8 100  14 4880030 .. 4880050 - -12.7  -5.40464   GAGTACAAACAAAAA            GAGAGCTAA TCA TTAGCTCTC            TTTTTTTCATTATTT
    BC5022   7 100 -21 4924947 .. 4924977 -  -9.1  -5.43414   ATGACATAGAAAAAA       GAGGATACCTCAC CCATC GTAAGATACCCTC       TCTTTCAGCTGCTCA
    BC5031   3 100  13 4932966 .. 4932989 -  -9.7  -4.78237   TACTGCATAACAAAA          GACCTTTCA TTTACT TGAAAGGTC           TTTTTCTCTATCTCA
    BC5036   5 100  11 4940388 .. 4940409 - -10.2  -4.99043   GCGGGATAAAGAAAA           GACCTGAC TAGGAT GTCAGGTC            TTTTCTCTTATTATT
    BC5046   8 100  13 4950315 .. 4950345 - -10.6  -5.04222   TAACCAAATTAAAAA       CACATGCCATCTTA AAT TAAAACGACATGTG       TTTCCGTATTTGCTA
    BC5050   3 100  14 4953223 .. 4953244 - -13.1  -5.96894   AGTTAAACAAAAAAA           GCAATGAGC CTAC GCTCATTGC            TTTTCTTAATTTATT
    BC5062   9 100 151 4969186 .. 4969214 - -17.5  -3.69069   CTAATCTGAATATAA        GCCCGAATCATGC CCT GCATGGTTCGGGC        TATTTTTATCCGTAA
    BC5069   2 100   7 4976561 .. 4976578 - -11.3  -5.63374   GGAATATGAAAAAAA             GCGACTC TATT GAGTCGC              TTTCTTTCATAAGAA
    BC5095   4 100 347 4998738 .. 4998795 - -17.6  -2.71041   AACTCTAACTACAAC TTTATTTACACTTCTTTTAGTTGTAA ATACGA TTACTGCTAAAAGAAGTGTAAATAAA GTTTATCCGTTATCT
    BC5095   4 100  69 4999046 .. 4999073 - -12.9   -2.9348   TTCAAATTGTAGACA        CCCTGAAATTG CCCTGC CAATTTCAGGG         TGATTTGACGAACCC
    BC5153   9 100   4 5051928 .. 5051949 - -10.9  -5.64321   ACAACAAAACAAAAA           GCTATCGCA TATA CGCGATAGC            TTCTTATTGTACATA
    BC5181   4 100  76 5077917 .. 5077941 - -12.2  -5.10154   AGGCAAAATTAAAAA          TGAGCCCGGT GCAAT ACCGGACTCA          TTTTTATCAAGCTGC
    BC5201   2 100  10 5100027 .. 5100049 - -13.5  -6.07627   AGCCGTAAAAAAAAA           GGCCCAATC TATCC GATTGGGCC           CTTTTTTTTTTACTT
    BC5206   8 100   3 5108008 .. 5108041 - -13.4  -2.89298   CACCTTATATAATGA     GAAAAGGCTGTTCCA ACATA TGGA-CAGCCTTTTC     ATCTACTTCTTTACT
    BC5215   4 100  87 5116034 .. 5116067 - -15.5  -4.15833   AGGAGGATTGTAAAA     TACCATCAGTGGGAT GAAC ATTCCACTGATGGTA      CAGGCACATACATAA
    BC5215   4 100   2 5116137 .. 5116152 -    -9  -5.71712   TTCGAGATAAAAAAA              CCTTGC ATAA GCAAGG               TTCATTCATCCACCG
    BC5221   7 100   8 5121292 .. 5121320 - -14.8  -5.67283   AACGTAAATAAAAAA        TAAGCTATCCGA AAAAA TCGGATAGCTTA        TTTCATCTTAAGAAA
    BC5227   6 100  58 5130108 .. 5130145 - -21.6  -3.62695   GCCTTATAAACAACA   GAAGCCCCATTTGCTA CCGTCT TAGCAAATGGGGCTTC    TTCTATAATAAAGTT
    BC5238   7 100  15 5145931 .. 5145951 -  -9.8  -5.76237   TAGAGAAATAAAAAA            GAGCTGAT ATGAA ATCAGCTC            TTTTCCTTCTATTAT
    BC5241   9 100   8 5149508 .. 5149534 - -16.8  -5.28176   TTTAGCTACAAAAAA         GAAGCTGTTCAA ATA TTGAACAGCTTC         TCACATATTAACGAG
    BC5246   4 100  -6 5157544 .. 5157569 - -16.3  -5.75342   TCCCCGCAAAAAAAA         GCGCTAATCTC ATTT GAGATTAGCGC          TTTTTTCTATTCCAA
    BC5249   4 100 -17 5158726 .. 5158755 - -15.2   -5.1417   CTATAAAATGAAAAA       GACGAATCTGCA TCATTT TGCAGATTCGTC        TTTTTTCTTCGGCAT
    BC5258   3  93  17 5165560 .. 5165587 -   -10  -4.66537   TTTTCTAATATAAAA        GCTATCCAATCA CACA CAATTGGATAGC         TTTTTCAAACAAAAT
    BC5323   6 100   6 5230254 .. 5230275 - -14.5  -4.80455   CACTCAAATATAAAA           TCCCCTGCT TTTT AGCAGGGGA            TTTTATCATTGTAAT
    BC5349   1 100   5 5260056 .. 5260078 -  -9.9    -5.626   TACTCCATAAAAAAA           CAACCGCCT AAGTA AGACGGTTG           TTTTTTAATATTCAA
    BC5361   3  84   3 5280064 .. 5280083 -  -5.6   -5.4833   CTATTCAATAAAAAA            GAGGTCCT TTAT AGGGCCCC             TTTTATTTCTCTTGC
    BC5370  10 100 393 5286807 .. 5286835 - -12.6  -5.18726   GTTGCATAAGAAAAA        GAGCTATTCCCA TCGTT TAGGAATAGCTC        TTTTTTGTGTCGCGT
    BC5370  10 100 241 5286956 .. 5286987 - -10.3  -5.35354   CACATAACGAAAAAA      TAAGAGCCCTCTA ATCATA TAGAGGGCTTTTA       TTTTATCTAGCTGCA
    BC5376   2 100   5 5293945 .. 5293968 - -15.4  -5.75342   CCTTGGTAAAAAAAA          TAGCTGACGG GCAT CCGTCAGCTA           TTTTTTATTCACTTA
    BC5387   5 100  23 5303485 .. 5303509 - -18.7  -4.96501   GCTTAGAAAAATAAA          GACCGTCGCTA TTA TAGCGACGGTC          TTTATTTCAATTCAT
    BC5392  10 100  10 5308177 .. 5308192 - -10.4  -5.70829   AAGACCATAAAAAAA              GCTGGC AAAT GCCAGC               TTTTGTTTTTTATAA
    BC5398   5 100   9 5312863 .. 5312886 - -12.6  -5.24416   CAATGATAATAAAAA          GGTAGTTAAC AACT GTTAACTACC           TTTTCTATTTATAAA
    BC5425   7 100   4 5341280 .. 5341296 -  -9.5   -5.1356   TTCCATCAATAAAAA              GAATCCA GAA TGGATTC              TTTTTATTTTCTGAA
    BC5428   5 100  15 5344764 .. 5344792 -  -9.1  -5.46276   AATATATATAAAAAA        CATCTTAATTTCC TTG AAAAATTAAGATG        TTTTTTATTTCAAAC
    BC5434   5 100  18 5354577 .. 5354596 - -10.8   -5.4505   GTCTTTAAGAAAAAA            CTCCTTGT GTAG ACAAGGAG             TTTTTTACTTATTTT
    BC5454   5 100   9 5380076 .. 5380101 -  -9.1  -5.95946   TCAAGAATAAAAAAA         TAAGCCCTC GCTTTAAT GAGGGCTTA          TTTCATATTTACTTC
    BC5480   6 100 -14 5402437 .. 5402468 +  -9.7   -5.2197   TCCGCATTAAAAAAA      GCAAACCATC-TAT AAATA ATAAGATGGTTTGC      TTTTTAATTTTTCTG
    BC5453   4  86   6 5380076 .. 5380101 +  -9.8  -4.04326   TCAAGAATAAAAAAA         TAAGCCCTCG CTTTAA TGAGGGCTTA          TTTCATATTTACTTC
    BC5445   6 100  59 5370547 .. 5370569 +   -12  -4.10331   CGAAATCCTCCAGAA           TCCCCCGG ATTGCCA CCGGGGGA           TTTATGATTACTTCA
    BC5442   2 100   2 5366593 .. 5366636 + -24.3  -5.59962   AAGTATTAGATTAAA CGTAAAAGAGGAAGCATCT CATTTA AGATGCTTCCTCTTTTACG TTTTTATTTATTTTG
    BC5435   5 100  -2 5358744 .. 5358766 + -12.1  -5.63517   AAGAAAAAAACAAAA           TAACCTCGC TAACT GCGAGGTTA           TTTTTTATTTCCAAA
    BC5413   3  77  15 5329100 .. 5329133 +    -4  -5.35222   ATATATAAATAAAAA     CACTCACA-AGGT TCATACATT GCCTCTGTGAGTG     TTTTTTATAAGTTTT
    BC5409   7 100   6 5325013 .. 5325040 +   -10   -5.0538   AAAAATATAAAAAAA        CAGCATTAACAT ATAA ACGTTAATGCTG         TTTTTTCGAGTGACG
    BC5403   1 100 -23 5318061 .. 5318091 +   -20  -4.52142   ATTTTAAATAGAAAA       GAGCCTATTAAGCA AGC TGCTTAATAGGCTC       TTTCTGTTTTATGGT
    BC5397   5 100  10 5312863 .. 5312886 + -12.6  -4.84918   CAATGATAATAAAAA          GGTAGTTAAC AACT GTTAACTACC           TTTTCTATTTATAAA
    BC5391   6 100   6 5308177 .. 5308192 + -10.4  -5.49579   AAGACCATAAAAAAA              GCTGGC AAAT GCCAGC               TTTTGTTTTTTATAA
    BC5378   2 100  16 5295496 .. 5295522 + -13.9  -4.59982   TTTCAAGTTTTTTCA         TAAGAAGCAGC CATTA GCTGCTTCTTA         TTTCTTTCCTTCTAA
    BC5375   5 100   7 5293945 .. 5293968 + -15.4   -5.5074   CCTTGGTAAAAAAAA          TAGCTGACGG GCAT CCGTCAGCTA           TTTTTTATTCACTTA
    BC5369   2  46  55 5287201 .. 5287220 +  -2.1  -3.51324   GAAAGAACTTTAGCC            GCCGGGCT TAAAC AGT-CGGC            TTCACTTTTATTTTA
    BC5360   1  40 164 5280297 .. 5280310 +  -2.3  -2.66216   GTCTCATAAGAAAAT               GTCAC TTCT GTGTC                CTTCTCATACTGAAG
    BC5351   4 100  10 5263104 .. 5263130 + -13.9  -4.96848   CAATAATTATAAAAA         GAAGGTTACCT CTCAT AGGTAACCTTC         TTTTTATATCCAACC
      uvsE   5 100 -21 5257242 .. 5257280 + -14.1  -5.00884   AATTAAAAGAATAAG   TGGTGCAATGTTACAGT GGTAA ATTGTAACTTTGCACCA   TTTTTTCAAAAAAGT
    BC5337   4 100   6 5244692 .. 5244709 +  -8.4  -5.87996   TGAATATTAAAAAAA             GCGCCT TATTTC AGGCGC              TTTTTTTATTACTTG
    BC5322   8 100 167 5230254 .. 5230275 + -14.5  -4.59069   CACTCAAATATAAAA           TCCCCTGCT TTTT AGCAGGGGA            TTTTATCATTGTAAT
    BC5302   2 100 -19 5214020 .. 5214052 + -16.5   -4.4891   AATTTCTACAAAAAA      CCCCCAGTATGAA CAAATAA TTCATACTGGGGG      TTTTATAGTGCTAAA
    BC5257   1  89  66 5165560 .. 5165587 +  -8.6  -4.56775   TTTTCTAATATAAAA        GCTATCCAAT CACACACA ATTGGATAGC         TTTTTCAAACAAAAT
    BC5250   5  91   8 5159813 .. 5159854 +  -8.3  -5.02287   CACCTTAATAACAAA TAGAATGGAAGGTAG TATTTCCTTACC TTACCTTCCATTCTA  TTTTCTATTTTTATC
    BC5240   2 100 100 5149511 .. 5149531 + -12.7   -3.3676   AGCTACAAAAAAGAA            GCTGTTCAA ATA TTGAACAGC            TTCTCACATATTAAC
    BC5229   2 100  27 5134565 .. 5134589 + -18.7  -4.37013   CGTTTGTTTAAAAAA          GGACCCTTGCA AAT TGCAAGGGTCC          TTTTCCTAATTCGTT
    BC5226   5 100  10 5130111 .. 5130142 + -17.5   -3.9093   TTATAAACAACAGAA      GCCCCATTTGCTA CCGTCT TAGCAAATGGGGC       TTCTTCTATAATAAA
    BC5214   3  78 144 5116137 .. 5116152 +    -9  -3.39895   TTCGAGATAAAAAAA              CCTTGC ATAA GCAAGG               TTCATTCATCCACCG
    BC5207   5 100   9 5109836 .. 5109857 +  -8.7  -5.47159   TTTATAAATAAAAAA           CGACGGC ATGATGTA GCCGTCG            TTTTTTCTATTAAAA
    BC5200   5 100   8 5100027 .. 5100049 + -13.5  -4.44676   AGCCGTAAAAAAAAA           GGCCCAATC TATCC GATTGGGCC           CTTTTTTTTTTACTT
    BC5180   1 100 -43 5077917 .. 5077941 + -10.7  -4.84359   AGGCAAAATTAAAAA          TGAGCCCGGTG CAA TACCGGACTCA          TTTTTATCAAGCTGC
    BC5152   5 100 131 5051689 .. 5051707 +  -8.1  -5.58179   TGGATACATAAAAAA             GCGCCCT ATTAC AGGGTGC             TTTTTTATTATCATG
    BC5134   5 100  11 5037669 .. 5037692 + -15.4  -3.28878   TTTAGCATAAAAAAA          CAGACCGTGA TTTC TCACGGTCTG           TCGTTTATTTTCTAC
    BC5126   4  52 112 5029793 .. 5029811 +  -5.3  -2.70164   CATTGAGCATGACCA             TCGCTTT ATAAA GAAGCGA             GTTCGTTCTATGCTA
    BC5098   4 100 450 5001887 .. 5001908 +  -8.7  -5.86976   TCATTCCTAAAAAAA           GACAGAACC AGAC GGTTCGGTC            TTTTTTGTTTTATAA
    BC5093   3 100 113 4999046 .. 4999073 + -12.9  -2.90496   TTCAAATTGTAGACA        CCCTGAAATTG CCCTGC CAATTTCAGGG         TGATTTGACGAACCC
      ccrB   9 100   7 4976561 .. 4976578 + -11.3  -4.49556   GGAATATGAAAAAAA             GCGACTC TATT GAGTCGC              TTTCTTTCATAAGAA
    BC5061   7 100  12 4969186 .. 4969214 + -19.7  -4.06182   CTAATCTGAATATAA        GCCCGAATCATGC CCT GCATGGTTCGGGC        TATTTTTATCCGTAA
    BC5054   4 100   9 4958891 .. 4958917 + -16.8   -5.3798   TGAATAATAAAAAAA         GCTCGTAAAACA TTA TGTTTTACGAGC         TTTTTCTTATTATTG
    BC5049   7 100  10 4953223 .. 4953244 + -13.1  -4.88407   AGTTAAACAAAAAAA           GCAATGAGC CTAC GCTCATTGC            TTTTCTTAATTTATT
    BC5035   5 100  46 4940388 .. 4940409 + -10.2  -4.83518   GCGGGATAAAGAAAA           GACCTGAC TAGGAT GTCAGGTC            TTTTCTCTTATTATT
    BC5021   1  46 182 4924947 .. 4924977 +  -2.5  -3.39018   ATGACATAGAAAAAA       GAGGATACCTCAC CCATC GTAAGATACCCTC       TCTTTCAGCTGCTCA
    BC5010   4 100  15 4916132 .. 4916157 +    -7  -5.62288   ATTAAATAATAAAAA         GGAGTCT-AGT TTTTC ACTTAGACTCC         TTTTTATTTTGTTCC
    BC5005   5 100  -2 4911244 .. 4911271 + -12.9  -5.03314   TTTCAGCAATTAAAA        TAACCAAGGAG TATTTT CTCCTTGGTTA         TTTTTTAACCATACC
    BC4994   3 100  10 4898854 .. 4898874 + -11.2  -4.73633   ATGTAACATAAAAAA            GCAGACTG TGGCT CAGTCTGC            TTTTATCTATTATTA
    BC4978   5  80 -18 4885313 .. 4885342 +  -7.8  -4.30441   TACATATATTATCCA       GTTCCAGCGGCT AGAATA AGCCGCTGCCAC        TTTTAAATATTGTCC
    BC4974   3 100  -2 4882128 .. 4882153 +   -12  -5.31456   GCAAATACAAAACGA         TAACCGTAGC TGCATT GCTACGGTTA          TTTTTTATCCATTAA
    BC4958   3 100 115 4871279 .. 4871301 +   -15  -4.33621   AATATCAGAAAAAAA           GCTGTTCCAA AGT TTGGAACAGC           TTTCTTCATTACATC
    BC4947   5 100 -20 4864157 .. 4864200 + -21.5  -3.12253   ATGTATATGAAAAAA CTAGTAGAAAGTACAATGT AATTTC ACATTGTACTTTCTACTAG TGCTTTATATTCCTC
    BC4941   6 100 169 4859356 .. 4859376 + -12.6  -3.90298   GTGACATAATAAAAA            GAGGAGGC TATTC GCCTCCTC            TTCTATTTACTTACG
    BC4931   6  89  -7 4851782 .. 4851806 +  -8.7  -4.67354   TTGAAAACAAAAAAA          GGAATTGAC CCTGTTC GTCAATTCC          TTTTCTATCTGTCTT
    BC4920   8 100 135 4831749 .. 4831774 + -14.9  -3.26188   AACCTATAAAAAGAA         GACTGTTCCAA AATA TTGGAACAGTC          TTCACTTATACTCTT
    BC4917   6 100   8 4828109 .. 4828136 + -15.8  -5.47159   TTTCATAATAAAAAA        GAGTTATTGCAG CTTG CTGCAATAACTC         TTTTTTATATTAAGA
    BC4906   4  83 181 4819462 .. 4819479 +    -7  -4.86293   CATTTCACAAAGAAA             GCTACC ATTCAC GGTAGC              TTTTACTTTTTCTTC
    BC4899   7 100  84 4813272 .. 4813295 + -12.5  -4.67942   TAAGATAAAGTAAAA          GAGGAACGC TCATAT GCGTTCCTC           TTTTACTTTGTTAAC
    BC4895   2  91  12 4809744 .. 4809761 +  -5.6   -5.8096   GTAACATAAAACAAA             CTCTCT TTAATT AGAGAG              TTTTTCTTTTTTCTA
    BC4862   3 100 222 4786472 .. 4786504 + -13.7  -4.29508   CTTAAGCAAAATAAA      TAAAACGAGCTTAAT TTT ATTAAGCTCGCTTTA      TTTATTAATATCCAT
    BC4852   8  71  24 4776597 .. 4776612 +  -3.2  -5.30616   AACGAGGGAATTGAC              CGAAGT CCGG ACTGCG               TTTTTCTTTGAATGC
    BC4840   3 100   7 4763778 .. 4763804 + -18.2  -4.28589   AAAATATGAATAAAA         TAGCCTTGTGCA ATA TGCACAAGGCTA         TTTTCAATAGTTTTT
    BC4832   3  93  14 4754060 .. 4754087 +  -9.9  -4.57205   GATAAAAAAAACAAA        GCTGCTCTTCC CTAAAA GGAAAAGCAGC         TTTATTTACATTTTT
    BC4819   4 100  12 4742486 .. 4742507 + -11.7  -5.26918   ATAGTCATAAAAAAA           GAGCTTGAA TAGT TTCAAGCTC            TTTTTTATCAACTCT
    BC4816   3 100  10 4740099 .. 4740114 +    -9   -5.5208   GTGTAAAGAAAAAAA              CGAGTG CTAG CACTCG               TTTTTTCTCTTCTAA
    BC4808   2  95  -9 4733511 .. 4733529 +  -8.8  -5.23316   GAATACACAAAAAAA             GGGCGCTT AAT GAGCGCTC             TTTTTTCATATCGTA
    BC4803   3 100 -43 4729971 .. 4729995 + -10.7  -4.84359   AGGCAAAATTAAAAA          TGAGCCCGGTG CAA TACCGGACTCA          TTTTTATCAAGCTGC
    BC4796   5  95  15 4725416 .. 4725445 + -11.5  -3.91549   ATCTTTATGAAAAAA       GAGGGTGGTGCCCA ATA TTGGCAC-ACCCTC       TTCTGTTATTGTTGT
    BC4783   3 100  59 4715346 .. 4715381 + -12.8   -3.7918   ACCGACAAAAAATAA    TAAGAGGAGGCAGTTGT TCA AAAAC-GCCTCCTCTTA    TTATTCATATACTGT
    BC4780   4  68  -7 4712906 .. 4712941 +  -4.1  -4.75954   TTGGAAAAAGAAAAA    GAAGCTGACTCAAAAC AGTGC GCTAT-AGTCAGCTTC    TTTCTTTTACCTTTT
    BC4774   6 100 175 4707186 .. 4707209 + -11.2  -5.59962   AATACTATGAAAAAA          GAACTTGTAT CGTT ATACAAGTTC           TTTTTGTTTCTTTTA
    BC4769   4 100 196 4703036 .. 4703057 +  -7.4  -5.38249   AGAAGAACACAAGAA           CATCACTT CCAAAT AAGTGATG            TTTTTTGTAGTTAAT
    BC4764   3 100  -2 4698858 .. 4698891 + -16.3  -4.36931   CCAAAAATAAAAAAA     TAGGAAAGCAGATCA TAGG TGATCTGTTTTCCTA      TTTTGATATAGGTTC
    BC4756   9  88  10 4691887 .. 4691909 +  -9.2  -4.21974   GCTTAAATAGAAAAA           CTCCCTTC AAAAAAC GAAGGGAG           TTTATTACATGGTCA
    BC4751   3 100  12 4687524 .. 4687540 +    -8  -5.53991   ATAATGAAAAGAAAA              CCACTC TACAT GAGTGG              TTTTTTTCATCACTG
    BC4735   7 100  -6 4669211 .. 4669230 + -12.2  -5.62045   AGAAGCTGAAAAAAA            CTGCTAGG ATTT CCTAGCAG             TTTTTTATTATGTCT
      moaC   8 100  10 4655085 .. 4655118 + -13.3  -3.11207   TCATAATCCTCTCTC     CGTTGAGCCTAAAGG GTTT CCTTTAGGTTCAACC      TATATATCTTGCATA
    BC4714   3 100  40 4649798 .. 4649823 + -13.4   -5.4505   TTTTTTGTAAAAAAA         GGACGAAGAG TTTTAT CTCTTCGTCC          TTTTTTATTACCCAC
    BC4711   4 100  13 4648565 .. 4648583 + -10.3  -5.43621   TAAAACATAAAAAAA             GAGCTGG GTGAG CCAGCTC             TTTTTTATGCTTTAT
    BC4707   4 100   4 4647121 .. 4647141 + -14.1   -5.3321   GAGCAACAATAAAAA            GGATGACCA TTT TGGTCATCC            TTTTTATTCTTCATT
    BC4703   8 100  33 4641439 .. 4641463 + -15.9  -3.80133   GTAAATAAATACATA          CCCCTTTCTAA TAA TTAGAAAGGGG          TCTTTTCTGCGCCTA
    BC4697   6  82  12 4635399 .. 4635450 +  -2.5   -5.9218   TTAAGTATCATTCTG AAGCAAGTAGTTGCTGTAAATATTG ATGC CAATA-TT-CAGCTTCTGCTTGCTG TTTTTTTGTTGTATG
    BC4694   5  62   5 4633151 .. 4633174 +    -3  -4.73828   TAGCAGCATAAAAAG          GAGGGTTCCC ATTA GGTGAACCTC           TTATTTTTTAATTGT
    BC4678   8 100  10 4617733 .. 4617753 + -13.3  -6.13503   AAATAATAAAAAAAA            CGCTCGGGA TTT TTCCGAGCG            TTTTTTTTATTAATA
    BC4671   4 100   3 4611679 .. 4611700 + -14.5  -5.38249   TGAATACGAATAAAA           GCTCACAGC AATC GCTGTGAGC            TTTTTTATACTTACT
    BC4663   3  85   7 4606052 .. 4606078 +  -6.6   -5.0538   AAACACTGACAAAAA         GCTCATAGCC TCTATAC GACTATGAGC         TTTTTTCAAATGAAA
    BC4656  11  68 404 4598611 .. 4598629 +  -4.6  -4.61566   TCGCTTGCTCTAATG             CTTCTTCA CCA TGAACAAG             TTTTGTCATTTCAGA
      ppnK   2 100   9 4583099 .. 4583136 + -23.1  -4.41616   TTTATAAGATTAAAA   TAACCGCAGAATTATGG AATT CCATAATTCTGCGGTTA    TTTATTTCCCCCGAT
    BC4636   3 100 -14 4577684 .. 4577707 +  -9.6  -4.76191   ATCCAAAAGAAAAAA          GACGAAATCC TATA GGATCTCGTC           TTTCTTTTCATATAT
    BC4627   3 100   3 4570248 .. 4570283 + -14.8  -4.78326   TAAGTATGATTAAAA    GAAAACGACTGCAGGC GAAT GCCATCAGTCGTTTTC     TTTCTTTATTTAAGC
    BC4617   3  66   6 4563766 .. 4563789 +  -6.1  -3.84587   ATATTATTAAAAAAA          GAAGGCCACT CAAAA AGT-GCCTTC          TTCTATTTCACTAAT
    BC4614   2 100   1 4562048 .. 4562081 + -17.7  -3.72678   CAATTTGTAAAATAA     TAGAAAAAGGCAGCG GGAG TGCTGCCTTTTTCTA      TTTCCCTACTATTTC
    BC4609   5 100  -4 4557870 .. 4557905 + -16.5  -2.58812   AAGTCTATGAAGCAA    CGTAAAAAAGCATCA ATATTG TGATGCTTTTTTACG     TCCCTTAACTTTCAA
    BC4609   5 100 448 4558322 .. 4558352 + -15.7  -5.38958   AAAACAACAAAAAAA       GATGGAACAAATC AAAAC GATTTGTTCCATC       TTTTTATTTATCGAT
    BC4597   4 100  40 4544047 .. 4544067 + -14.1  -3.87584   AAAACTTACATGTAA            TCAGTGGGA AAT TCCCACTGA            TTATTCCTTGTACTT
    BC4578   5 100   8 4523883 .. 4523904 + -13.1  -4.48987   CACTATAATACAAAA           GAGCAAGCT TCTC AGCTTGCTC            TTTTACTTATGACGA
    BC4570   4 100  12 4516684 .. 4516704 + -15.5   -5.1485   TTAAAACATAAAAAA            GCGAAGGAG AAG CTCCTTCGC            TTTTTCTATTAATTA
    BC4567   6 100  13 4513283 .. 4513303 + -11.2  -4.85894   TAAAAAGACAAAAAA            GCAGGGAA ATTAA TTCCCTGC            TTTTCTATTTGGTTT
    BC4558   4 100  13 4503585 .. 4503605 + -11.2  -5.48063   TAATACATGAAAAAA            GGAGAGTC GCCAA GACTCTCC            TTTTTTATGTTAGCT
    BC4558   4 100 238 4503810 .. 4503829 + -13.6  -5.15117   TATGCAAAAGAAAAA            GCGAGAGG AAAT CCTCTCGC             TTTTTTCACATTTTA
    BC4542   4 100  19 4486225 .. 4486270 + -16.5  -5.74086   CAGTCCTTTTTTAAA GTATAGAATATGAGAAGCGTT ATCT ATCACTTCTCATATTCTATAC TTTTTTCTTTAATTT
    BC4532   2  70  26 4478574 .. 4478596 +  -6.3  -4.32048   TACATATACAAAAAA           GGAGTTAGT ATAAC ACCAACTCC           TTTTACGTATTCTTA
    BC4519   7 100  13 4464173 .. 4464200 +  -9.3  -5.63645   TAAGCATTACCTACA        GTCAACTAGAC ATATCA GTTTAGTTGAC         TTTTTTGTATTTTCA
    BC4519   7 100 105 4464265 .. 4464285 + -12.7  -3.97043   TACCAAAAAACAGAA            GACGTTGTA AAC TACAACGTC            TTCTTATCTGTTAAA
    BC4514   3 100  -2 4459645 .. 4459667 + -13.6  -5.31519   ATGGAAGACAAAAAA           TAAGAGAGCA AAT TGCTCTCTTA           TTTTTCTTTCACTCT
    BC4511   3 100   3 4457005 .. 4457026 + -14.5  -5.22258   TGATGTAAAATAAAA           GAGGATGGC ATTC GCCATCCTC            TTTTATTTTACTTTC
    BC4507   5 100  29 4453137 .. 4453163 +  -8.1  -6.01369   TCTAAATAAAAAAAT        GCGAGC--CCTCA TTA TGAGGAAGCTCGC        TTTTTTTATTCTTTC
    BC4498   3  85  15 4445442 .. 4445471 +  -6.6  -5.02074   ATATGTACTAAAAAA      GCAGATTCTCCTCT ATTA AG-GGAGA-TCTGC       TTTTTTACGAAATCA
    BC4483   1  83 101 4432807 .. 4432836 +  -9.4  -3.78409   TCCTAGAAGAATAAA       TACACGTCCCTT TCTATC AAAGGACGTGTA        TTTCACTTGCGTTAA
    BC4475   4 100  21 4422121 .. 4422140 +  -9.2  -5.98675   TTAGCAAAACAAAAA            CGCGCGAC ATTC GTCACGCG             TTTTTTGTTTTTGTA
    BC4452   4 100  15 4394585 .. 4394621 + -11.1  -5.16206   AATTTAAAAAAGAAA    GCTATTGTTTTGATCAA TCT TTATTCAAAACAATAGC    TTTTTATGTTGCTTT
    BC4452   4 100 129 4394699 .. 4394731 + -12.4  -5.42265   AGTTGCGATAAAAAA      GAAATTAATCTTTT GTTCA AAAAGATTAATTTC      TTTTTTATGATTTAA
    BC4426   6 100  60 4368458 .. 4368478 + -11.2  -4.77079   TAGCGGGATAAAGAA            TCCCACCT TTTGC AGGTGGGA            TTTTATTAATCTATC
    BC4418   6 100   2 4359493 .. 4359514 + -14.5  -5.31091   ACAACGATGAATAAA           GAGGAAGGG CTAT CCCTTCCTC            TTTTGTTTTGTTATC
    BC4409   2  54 363 4352939 .. 4352949 +  -5.4  -3.02144   TATTAAAGCCATACT                 GTTC AAA GAAC                 TCTTCGCGGAAATCG
    BC4395   4 100   4 4334303 .. 4334338 + -14.2  -4.68908   GCAGAGAATTAAAAA    CAGGGATGTCACTT TTTTAACT GAGTGACATCCCTG     TTTGTTTTCGGTGAA
    BC4386   4 100   6 4325606 .. 4325625 + -12.2  -4.78149   GGGTGCATAAAAAAA            CTCCCTTG TCTA CAAGGGAG             TTTTTCAATTATCGA
    BC4370   9 100   8 4310145 .. 4310167 + -16.4  -5.37593   TGCGTTAACAAAAAA           GAGAAGCTCC TAA GGAGCTTCTC           TTTTTTAGTTTAGAG
    BC4356   3 100  12 4297745 .. 4297765 + -14.1  -4.88388   CTAAATAATAAAAAA            GAAGCCTGT TAA ACAGGCTTC            TTTTTATCCCCTTAT
    BC4353   5 100   3 4295735 .. 4295758 +  -9.6  -5.09259   TATAAGAAAATAAAA          AGAGAAGCCT TTTT AGGCTTCTCC           TTTTATTTTGAAATG
    BC4345   2 100   7 4285770 .. 4285794 + -17.3  -4.43213   GAAAAATAACATAAA          CGGGTATCTCA TTT TGAGATACCCG          TTTTCATATATTAAG
    BC4341   4 100   6 4281790 .. 4281809 +  -8.6  -5.43487   ACCACTATAAAAAAA            GGTTCTCG CCAA TGAGAACC             TTTTTTCTATCATTT
    BC4337   4 100  10 4278195 .. 4278220 +  -7.8  -5.54338   TTATAAAAATAAAAA         GAGTTATTTT CTTTGA AAAATAACTC          TTTTTATTTTACTTA
    BC4334   3  56 115 4275250 .. 4275263 +  -3.8  -3.84961   CGAATAAACAAGTAC               TCCC ATCTAG GGGA                TTTCATCATTAAGTA
    BC4325   9 100 143 4269569 .. 4269595 + -13.9  -4.56887   ATCTTCTTTATAAAA         CAAAAGCAACC TTCTC GGTTGCTTTTG         TTTTATCCGTTTTTC
    BC4320   4 100  14 4263373 .. 4263388 +    -9  -5.71712   AAGGCGTTTAAAAAA              CGATCC ATTT GGATCG               TTTTTTTATATACAA
    BC4320   4 100  49 4263408 .. 4263430 + -13.6  -5.39721   TTTATATACAAAAAA           GTTCATGTAC TTA GTACATGAAC           TTTTTTGTGTCATCA
    BC4305   4 100 110 4248509 .. 4248529 +  -9.8  -5.67967   AGAACAATAAAAAAA            CGTCTCAT ACGAA ATGAGACG            TTTTTTTATGCTAAT
    BC4291   3  46  93 4237100 .. 4237113 +  -2.4   -3.5485   GATATACATCTACAC               CAAC TAATAT GTTG                TTGATGTTTTGCATA
    BC4291   3  46 126 4237133 .. 4237143 +    -4  -2.63555   TGTTTTGCATATTTC                 TGTA TTC TACA                 TCCCTTCTGTGAATC
    BC4284   3  58 323 4230159 .. 4230172 +  -4.5  -3.86822   TGGTACTGTTATTTT               CACTG CACA CGGTG                TTTCTCCAGAAGTTA
    BC4281   3  95   1 4226526 .. 4226544 + -11.7  -3.71321   CAACTACTAAAATAA             GGAGGGG ATTTC CCCCTCC             TTATTGCGCTTTAAT
    BC4276   6 100   4 4222957 .. 4222988 + -15.4  -4.42386   CAAGAACAATAAAAA      GAAGGTTGC-CACAA TAT TTGTGAGCAACCTTC      TTTTCTACGTAAAAA
    BC4276   6 100  52 4223005 .. 4223030 + -11.9  -4.55128   TTTCTACGTAAAAAA         GCTCGTCAGTT ACAT AACCGACGAGC          TTTTACTTTGCACAT
    BC4259   3 100  42 4205875 .. 4205896 + -14.5  -4.49756   GATTTTACACAAAAA           GAGGAAGGG TTCC CCCTTCCTC            TTTTCATATTTCACA
    BC4256   5 100 113 4203708 .. 4203733 + -14.9  -5.55695   AGTCGTATTAAAAAA         CAAGACACAGT ATAT ACTGTGTCTTG          TTTTTTATATTGTTA
    BC4245   1 100   6 4191501 .. 4191521 + -12.7  -5.32944   TATTATGTAAAAAAA            GAACGTGAT CCA ATCACGTTC            TTTTTTCATTATACG
    BC4242   3  91  10 4190167 .. 4190192 +  -7.6  -5.13741   TCATAATGAAAAAAA         GACGCTAACA TACAAT TGTCAGCGTC          TTTTTATTCCGTTCC
    BC4230   2 100   8 4181718 .. 4181745 + -14.3  -5.01811   TGCAGTAAATAAAAA        TCCCCTAGTGT AATACG ACACTAGGGGA         TTTTTGATTTGCTAG
    BC4215   4 100 429 4168564 .. 4168583 + -12.2   -4.2361   GTCGTTATTGAAGAA            GGTGCCTT TTTT AAGGCACC             TTTTAAAATTCTCTT
    BC4202   6 100 -17 4158651 .. 4158679 + -12.5  -5.75599   AAAAGCAAAAAGAAA        GACCGTGCTTCCT TTT AGGAAATACGGTC        TTTTTTTATACTTTG
    BC4196   9 100   6 4154365 .. 4154388 + -15.4  -4.70659   TTTCCTATAAAAAAA          GCACTCGTGA ATTA TCACGAGTGC           TTTTTCACTATGCAC
    BC4185   7  88 -13 4147650 .. 4147667 +  -6.3  -5.47159   ACGAAATAGAAAAAA             GCTATCG AAAA TGATAGC              TTTTTTCTATTCACA
    BC4171   2  71 306 4133901 .. 4133914 +  -6.7  -4.00066   ACTTGATGAGATAAT               GCGAT AGGC ATCGC                TTTATCCATTATACC
    BC4168   3 100   5 4131423 .. 4131439 +  -8.7  -5.47964   ACGAAGAATAATACA              GTCCTGT TTT GCAGGAC              TTTTTATTATTTTCT
    BC4156   3 100  84 4119770 .. 4119785 + -10.4  -5.16841   ATAAGATAATAAAAA              GCTCGC ATAA GCGAGC               TTTTTATTAATATAC
    BC4141   3  71   9 4107577 .. 4107606 +    -8  -3.36803   GAGTTAACTAGGAAA       GGTGTCATGA TTTTACTACT TCATGACACC        TTCTACATAAACTTA
    BC4134   7 100   6 4099005 .. 4099028 + -11.8  -5.04175   AGAAAAATAGAAAAA          GGAGCTCAAG TTTA TTTGAGCTCC           TTTTTCTATAATTAC
    BC4124   5 100   2 4089627 .. 4089648 + -13.1  -4.08546   AAACAAACGTATAAA           GCTGCTTCT AAAT AGAAGCAGC            TTTATGATTCGTAAT
      ribH   5 100   6 4076761 .. 4076774 +  -8.1  -5.75538   ATGGGCATAAAAAAA               GAGGC TACG GCCTC                TTTTTATTTTTTCAC
    BC4103  10 100   4 4069616 .. 4069634 + -10.3   -4.9251   ATTACATTATAAAAA             GGTGCGT ATAAA ACGCACC             TTTTACTTTTTTATT
    BC4096   3 100  28 4062808 .. 4062834 + -12.4  -5.26918   ACCGATAAAACAGAA         GACTGTCTCC AGTATTA GGAGACAGTC         TTTTTTATAACGTAT
    BC4083   3 100   8 4052260 .. 4052279 + -13.6  -5.63103   TTGGTTGAAAAAAAA            CACCGAGG AAAT CCTCGGTG             TTTTTTTACTTAAAC
    BC4079   4 100  -2 4048911 .. 4048935 + -15.9   -4.3487   TCTTGGCGTGTAAAA          TAACCTCCTCT TTA AGAGGAGGTTA          TTTTAAATTCTCTCT
    BC4062   6 100   5 4034680 .. 4034702 + -13.4    -5.252   TATTCAAGTAAAAAA           GAAGCCCGCC AGT GACGGGCTTC           TTTTTTATACAAGTA
    BC4059   3  82  -9 4032325 .. 4032352 +  -9.4  -3.57119   ATTACAAAAAAGAAA        GCAGAGATAA-TA AAC TACTTATCTCTGC        TTTCACGAATGTATA
    BC4052   3 100 -18 4026096 .. 4026126 + -12.1   -5.5454   TGCTCATAATAAAAA      TACGACTCATTCCT TATA AGGA-TGAGTCGTA       TTTTTATTTCTTTAC
    BC4047   4 100  58 4019740 .. 4019767 +  -7.8  -5.87996   TTCTCATAGAAAAAA        CCTGAGACCGATT TCA AATCGA-CTCAGG        TTTTTTTATTAATTA
    BC4040   5 100  29 4013962 .. 4013987 + -13.5  -4.92812   AGATGACTAAATAAA         TAAAAGTCCTC AAAT GAGGACTTTTA          TTTATTTTCTTCTAG
    BC4030   5 100   4 4005258 .. 4005286 + -13.4  -5.24129   ACCGCTCAATAAAAA        TAAAGTTTGCTC AAGAA GAGCAAACTTTA        TTTTTTATCCCGAGG
    BC4026   2  62  -5 4002103 .. 4002122 +  -6.5  -3.54638   TTGCAAAGAAAAAAA            CAGTAAC CCTCAT GTTACTG             TTTAAAACAACTTAT
    BC4022   3 100   6 3999126 .. 3999145 + -12.2  -5.33785   TGAGTCGTAAAAAAA            GAAGCAGC AATA GCTGCTTC             TTTTTTATAGTGCTT
    BC4019   6 100 -11 3996584 .. 3996612 + -11.9   -4.7033   AAAGAAATAAAAAAA        CAGTCAGCATA ATATTTG TATGCTGACTG        TTTTGTCTTACATTA
    BC4016   3  79  33 3994658 .. 3994680 +  -6.9  -4.59414   TACACATATAAAAAA           CCGTCCACA TATAT TGAGGGCGG           TTTTCATTATTATAC
    BC4009   4 100 -11 3984654 .. 3984674 + -12.7  -5.28778   TTTCTAATGAAAAAA            GCTAAGAGT TAA ACTCTTAGC            TTTTTTATGCATAAT
    BC4003   3 100   7 3979687 .. 3979714 + -12.9  -5.72254   AACGCATAACAAAAA        TGGGTTATCCT TTTCTC AGGATAACCCA         TTTTTTATTCTTTAC
    BC3995   5 100  -2 3971385 .. 3971421 + -18.3  -5.57729   ACTTATACAAAAAAA    TAAAACAGTTTGGCCAA GTG TAGGCCAAACTGTTTTA    TTTTTTCTCTTCTTT
    BC3992   1 100 126 3966959 .. 3966978 +  -9.4  -5.31158   AGAAAAAAGTAAAAA            CCTCTTAT GGAC ATAAGAGG             TTTTTACTTTTTTTC
    BC3987   5 100  -2 3962417 .. 3962442 + -13.5  -3.80174   CTACTCAATATAGAA         TAGGAATAGGT AAAT ACCTATTCCTA          TTCTTATCCCGCTAT
    BC3977   5 100   7 3954855 .. 3954879 + -14.4  -5.26907   GAAATATAAGAAAAA          GGACAATGCC ATGAA GGCATTGTCC          TTTTCTTTTCTCTTA
    BC3968   3 100 416 3945254 .. 3945284 + -15.6  -3.81027   TGATGAAAATAAAAA       TAGCCCCTCTCTTA CAA TAAGAGAAGGGCTA       TTTACATTACTTAAA
       tgl   3 100   5 3943303 .. 3943322 + -13.6   -5.3798   CAATTTATTAAAAAA            GCGCCTAC ACAT GTAGGCGC             TTTTTCTTATTATTA
    BC3957   2  91  10 3938264 .. 3938290 +  -5.2  -5.85737   CAATAACGCTAAAAA         GTAAGAAGCT TATACAC AGCCTCTTAC         TTTTTTTGTTGCTCT
    BC3953   3 100  23 3935304 .. 3935345 + -12.8  -4.98255   ATAAGTCCTTACTCA TATAAATAAGTCCTTA-CT CATAT AGATAAGGACTTATTTATA TTTTTCTGGTTCACG
    BC3950   3 100   7 3932880 .. 3932901 + -14.5  -4.62783   ATTATTTAAAGAAAA           GGAGTGAGC TTAA GCTCACTCC            TTTTTACAATAAATC
    BC3946   7 100  14 3926779 .. 3926801 + -13.5   -5.0538   AATTTAAAACTAAAA           TCCCTTGCC AATTC GGCAAGGGA           TTTTTTGCAATAAAA
    BC3946   7 100  55 3926820 .. 3926840 +  -8.3  -6.11229   TTTGCAATAAAAAAA            GAGCTGTAT TTT ACACAGCTC            TTTTTTTATTTTAGT
    BC3938   3 100   7 3918153 .. 3918177 + -17.3  -4.94058   ATTGATTAACAAAAA          CAAGCGCATCA ATA TGATGCGCTTG          TTTTATTTCCCTTCC
    BC3931  10 100  22 3914018 .. 3914041 + -16.8  -5.48063   ATTTCAAGTGAAAAA          TCCCCGGCTA AATT TAGCCGGGGA           TTTTTTCTATTAGCT
    BC3931  10 100 439 3914435 .. 3914451 +  -9.4  -5.40072   CCAACTTCTAAAAAA              CGGGGT ACATC ACCCCG              TTTTTTTACAACCAC
    BC3928   1  80 -14 3912048 .. 3912067 +  -9.3   -3.6834   ACATATAAAGAAAAA            CCCCGTT CACTTT AACGGGG             TTTGAAACTTTTCTT
    BC3921   9 100  13 3906099 .. 3906115 + -10.9  -5.80003   TAAAAAATAAAAAAA              CAGCTGT ATA ACAGCTG              TTTTTTATTTCTTAA
    BC3881   5 100   5 3861592 .. 3861613 +   -13  -5.63374   CAATAATATAAAAAA           CGACCGCG TTCCCC CGCGGTCG            TTTTTTTCATGTTAC
    BC3876   5 100   1 3858490 .. 3858519 +   -13  -4.78572   CATGCAGTAAAATGA       GGAAATGCCACC GAATAA GGTGGCATTTTC        TTTTATTCATTAACG
    BC3856   5 100  13 3835458 .. 3835471 +  -8.1  -5.58454   TAATAATAAAAAAAA               GAGCC GATA GGCTC                TTTTTTTACTATAAC
    BC3767   6 100 216 3736365 .. 3736389 + -14.4  -4.18058   ATCTACATATGAAAA          GGGAGCAACA GTAAA TGTTGCTCCC          TTTTGAAATATAATT
    BC3751   4  54  65 3718262 .. 3718277 +  -4.8   -3.2313   TGCTTAGATGCCTTT              TTTGTT CATA AACAAA               TATATTCCTTTCCGG
    BC3747   7 100  26 3713308 .. 3713342 +  -9.5  -4.81359   ATTAGAACAAATATA    GCAAAAAGGAAAGAAG ATAC CTCCTTTCC-TTTTGC     TTTTCTATTTACATT
    BC3742   2 100   3 3706480 .. 3706511 + -14.6  -5.10029   AGTACTATATTAAAA      GAACCAAGTAGCAC ATTC GTACTACTTGGTTC       TTTTTTAAGCTTGCT
    BC3728   3 100   8 3693883 .. 3693908 + -13.5  -5.15634   TAAAATAATGAAAAA         TATCCTTCTCA TTTA TGAGAAGGATA          TTTTTTCATAACATA
    BC3717   2 100 -42 3682274 .. 3682299 +  -7.6  -5.52807   TTTTTGTAATAAAAA         GAGAGCAGCT ACTAAA AACTGCTCTC          TTTTTATTTGTTATT
    BC3712   5 100  36 3679275 .. 3679292 + -11.3  -4.97957   TGACAAATAAAAAAA             GAGCGAG GAAA CTCGCTC              TTTTGTTGTTATGTA
    BC3704   7 100 131 3668956 .. 3668979 +  -9.6  -4.98531   AACTTCACTAAAAAA          GCCCTGATAC CGTA GTATCAAGGC           TTTTTCATTTCACAA
    BC3690   3 100  13 3657687 .. 3657724 + -14.5  -5.30339   TAAAAATAAAAAAAA   GAAGATAATTACCTTAT TTAT ATACGGTAATTATCTTC    TTTTTGTATTTTGAT
    BC3687   7 100  21 3655952 .. 3655968 + -12.3  -4.61284   TTTAAATATAAAAAA              GATGGGC TTC GCCCATC              TTTTAATTTAATCTT
    BC3672   7  89 -14 3639417 .. 3639445 + -11.8  -3.34787   GTTTTTGAACAAAAA        GAAAGCCGACCA TAAAT TGGTCAGCTTTC        TTATCCGATCATATT
    BC3664   4  93   6 3633145 .. 3633177 +  -8.5  -4.91987   ATTCTCATAAAAAAA     GCCGTTCAAAGTGC ATCTCA GCACC-TGAACGGC      TTTTCTTATTAAGTT
    BC3660   3 100  25 3629107 .. 3629127 + -11.1  -5.33405   ATTTTCGATAAAAAA            GACAGCGCC TTT GACGCTGTC            TTTTTATTTGGTACA
    BC3656   5  88 -14 3626832 .. 3626847 +    -9  -4.19879   TATCGGTGTAAAAAA              GCTAGC ATTT GCTAGC               TTTTACACGTTTTCT
    BC3641   3 100   9 3611305 .. 3611335 +   -20  -5.44721   GTCTTAAATAAAAAA       GAAGCATCTGCTAA TCG TTAGCAGATGCTTC       TTTTTTTAAAATGCT
    BC3635   7 100   6 3606624 .. 3606637 +  -8.1  -5.96894   AGAAAAATAAAAAAA               GAGCC CATC GGCTC                TTTTTTTATTTCCCT
    BC3626   4  82 231 3599491 .. 3599506 +  -7.6  -4.42806   GCAAGCAACAACCTT              TGAAGC AAAT GCTTCA               TTTATTTCAAAATAA
    BC3621   7 100  23 3595008 .. 3595028 + -12.6  -3.90464   TATAATACACACTAA            GCCCCAGT TGGTT ACTGGGGC            TTATGTTATTTCGCA
      sspO   8 100   8 3593167 .. 3593194 +   -10  -5.38321   ACCAGTAAAGAAAAA        TCCCAAAAGG TCTATTTT CCTTTTGGGA         TTTTTTCTAATGTTT
    BC3607   8 100  -6 3584953 .. 3584972 + -13.6    -5.186   TACGATTACGAAAAA            GGGCTGAC AAAA GTCAGCCC             TTTTTGTATATTTTG
    BC3607   8 100 471 3585430 .. 3585462 + -13.7  -3.69338   CCCATTACTATCGCC      TCCTTAACACTAGTA TCG TACTAGTGTTAAGAA      TTATTCAGCTTGCTT
    BC3598   2  66 387 3577300 .. 3577312 +  -3.4  -4.88405   GATAATCCAACAACC                GCAA TTGTT TTGC                TTTTCTTTAACACTT
    BC3594   3 100  36 3570911 .. 3570927 + -10.9  -5.54907   ATTCCTAATAAAAAA              GACACGA ATT TCGTGTC              TTTTTATTTTATAGA
    BC3582   1 100  10 3557024 .. 3557047 +   -14  -5.63012   ATTTAACATAGTAAA          GAGTTGGCTA CCTT TAGCCAACTC           TTTTTCTTTATTTTT
    BC3576   2 100   7 3547832 .. 3547865 + -14.8   -4.5852   ATTAAATAGAAAAAA     CACGCTACTTGTTC TTATAT GAATAAGTAGCGTG      TTTTCATTTCCATTA
    BC3555   3 100   8 3527057 .. 3527081 + -14.4  -4.55544   TAAATTAATGAGAAA          GAACCTGACC TACCT GGTCAGGTTC          TTTTCATTATGTATT
    BC3548   9 100   7 3518754 .. 3518774 + -15.5  -5.24416   GATGAATAACAAAAA            GGCGTGCTA AAA TAGCACGCC            TTTTTGTTCTACTTC
    BC3535   9 100 103 3504165 .. 3504185 + -11.9  -5.10033   ATAACTGTTGTTACT            GGGCGCTTA TAA TAAGCGCTC            TTTTGTTTATATTAA
    BC3531   6 100  15 3500014 .. 3500041 + -14.3  -4.20148   AATGATCACAAATAA        GCGAGAAAGTG ATTATA CACTTTCTCGC         TTATTTTACACTGCT
    BC3528   3  74 190 3495206 .. 3495233 +  -8.6  -3.21194   ACTTAATATTTATAA        CTATTCTTACAT CGTG ATGAAAGAATAG         TTCATCGACTTTATC
    BC3519   8 100  11 3476562 .. 3476593 + -17.6  -2.63555   TTTAATGTAAATGTA      TTTAAAAACCCTCC AAAT GGAGGGTTTTTAAA       TGGCTTATCTGCCTG
    BC3510   2  90  39 3463766 .. 3463785 +  -9.4  -4.29845   TTCCCAATAAAAAAA            TTCTCTTG CATC CAAGAGAA             TTTTAAATTAGGTTC
    BC3499   6 100 112 3456922 .. 3456949 + -14.4  -3.90291   GTATCCAACCTTAAA        CAAGTCACAAAT TATA ATTTGTGACTTG         TTTAATTACCCACGT
    BC3484   4 100   4 3440767 .. 3440792 + -14.1  -5.01042   TCAGCATTATAAAAA         GCATGCAGAGT ATAT GCTCTGCATGC          TTTTTCATTTGAATT
    BC3477   3 100  11 3431445 .. 3431478 + -14.1  -4.27843   CATAATTCACAAAAT     GAAAAGGAAGCTAGA TTTC TCTACCTTCCTTTTC      TTATTTCTATTTGAG
    BC3473   2  58 342 3428383 .. 3428393 +    -4  -4.08394   TAAACTGCCAGGCGA                 GTTA CAG TAAC                 TTTTGCCCACGCTGT
    BC3469   4 100  18 3424834 .. 3424873 + -18.1  -4.81734   CTGATTATGTAAAAA  CAGTTAGCCCATCACTC ATTAGA GAGTGATGAGCTAACTG   TTTTTAGTAATATTT
    BC3463   4 100  39 3419664 .. 3419688 + -17.3  -5.14563   TCGTCAAATCCAAAA          GGTTTGCAGCA TCG TGCTGCAAACC          TTTTTTCATCACCAA
    BC3460   5 100  52 3416948 .. 3416969 + -10.1  -5.03994   CTTCAACAAGAAAAA           GCGCCATCA CAAG TGACGGCGC            TTTTTCTATGTAAGA
    BC3457   7 100  19 3414717 .. 3414739 + -12.1  -4.24294   CTCATTTACATAAAA           GAAAGAGGG AGCTC CCCTCTTTC           TTTTAAATCATTCCT
    BC3454   3 100 -14 3410614 .. 3410634 + -11.2  -5.20222   GCAACAATAAGAAAA            GGCTGTTC CAGAT GAACAGCC            TTTTCTTTATTTACT
    BC3445   9  83  59 3405017 .. 3405045 + -10.5  -3.02109   CCCTTATAATAAAAA        TAAAGAAGCTG TTCCTTC CAGCTTCTTTA        TCTATATAACATTTT
    BC3434   3  82  98 3396977 .. 3396996 +  -7.8  -4.46155   TGATAAATAATAAAA            GCACGGAA AATC TCCCGTGC             TTTTCTAAATATATA
    BC3421   1  86 380 3384316 .. 3384352 +  -3.9  -5.79595   CTTAAAAATAAAAAA   CGCTATTC-TCTCTGT AAAATC ATAGAAAAGAATAGCG    TTTTTTATTTTGAAA
    BC3417   5 100   2 3380104 .. 3380130 + -10.2  -5.47159   TGTTGAACAGATAAT         GAAAGTCCGG ATGTATG CCGGGCTTTC         TTTTTTATATTAAAA
    BC3411   3 100 129 3374583 .. 3374607 +    -8  -5.84381   ACAAGAAATAAAAAA         TACTACC-TCC AAAT GGAAGGTAGTA          TTTTTTTATTAATCA
    BC3404   4 100  18 3368131 .. 3368159 + -13.3  -4.70534   GTAGAAGACATAAAA        TAGGTTGAGACAA TGC TTGCCTCAACCTA        TTTTATGTCTCTTTA
    BC3397   4 100 379 3362995 .. 3363020 + -13.4  -4.26871   AAATTAATACCGAAA         CAGCCACCTT ATCTGA AAGGTGGCTG          TTTGTTAATAGATTG
    BC3389   4 100  61 3355027 .. 3355060 + -10.5   -5.1675   TACCTATTATTAAAA     CGCTAGTTTTTCA AGCATTTA TGAAAAGCTAGCG      TTTTTTAATGAATAA
    BC3380   2  83 109 3343701 .. 3343735 +  -6.6  -4.77567   ACAAGTAAAAAAGAA    CAGCCGAATTTTTCT TATAGT AG-AAAATCCGGCTG     TTTTCTTATCACAAT
    BC3367   5 100   4 3329193 .. 3329212 + -12.2  -4.87803   AAGAAACAATAAAAA            GCAAAGCG ATAT CGCTTTGC             TTTTGTTTAGGCATC
    BC3364   2 100   7 3327428 .. 3327450 + -12.8  -3.12749   AAGAAATAAAAAGCA           GGCAGAGATT CTT AGTCTCTGCC           TGTTCGCATTATTGG
    BC3361   0 NONE
    BC3352   4  79  40 3316872 .. 3316903 +  -7.4  -4.35926   TTTTTCATAAAAAAA      GAGAGGAATCTA CATCAAAA TAGATTCCTCCC       TTTTACATTTAGACT
    BC3344   1 100 449 3307004 .. 3307036 + -14.3  -5.57729   TTTAATATTAAAAAA      CACAAGGTGTGTCTT ACA AAGACATTCCTTGTG      TTTTTTATATTCTTT
    BC3341   2 100  -6 3304415 .. 3304444 + -18.1  -5.46629   ATTGTTAATAAAAAA       GCGCTAAAACAGT TCCC ACTGTTTTAGCGC        TTTTTTTCACGTATT
    BC3332   5 100  36 3295597 .. 3295628 + -15.4  -4.10934   GAATCACAAAAAAAA      TACCGTCATTCTTT CCAA GAAGAATGACGGTA       TTTCTCATTGATTAT
    BC3325   3 100  35 3290276 .. 3290295 + -12.2  -4.13014   AACAACCTAAAAAAG            GCCTACTC ACAC GAGTAGGC             TTTTGAAACTATGAA
    BC3282   3  87 126 3257995 .. 3258013 + -10.3  -3.57279   TATATAACACAAACA             CCCTAGC TCTTC GCTAGGG             TATTCTTAGTTTTAT
    BC3279   3  84  -5 3256264 .. 3256284 +  -6.2  -5.16132   AAGAAAAAAATCCAA            GAGTAGTC TTTAC GATTACTC            TTTTGTTTTCCTATA
    BC3272   5  86 112 3252172 .. 3252199 + -11.5  -2.51535   TGGTTCTAATAAATA        GGGTTATATTC TTAAGT GAATATAACCC         GTCATTTTATCATGA
    BC3264   2 100  16 3247241 .. 3247267 + -10.3  -4.87893   ACAGATTCGTATCTG         GGTGTCAATTT GATAA AGATTGACACC         TTTTTCATTCAGGTT
    BC3245   2 100 158 3224842 .. 3224887 + -14.4  -2.88731   ACTTTCAAATAACAA CCCTTTTTTATAACGTATCT CTGCAA AGAAATGTTATAAAAAAGGG TGATTGATTATGTGC
    BC3236   2 100   9 3216327 .. 3216354 + -11.4  -4.83759   AAATTAGAAAATAAA        GAATCCCAATGG AGTA CCATTAGGATTC         TTTTTCGATTTCATT
    BC3231   4  95 199 3214212 .. 3214233 +  -8.7  -5.10497   ATCTCCTTCAAAAAA           GAAAGGCGC CTAC GCACCTTTC            TTTTTTAACTCACTT
    BC3225   1  52 -22 3207849 .. 3207864 +  -3.2  -3.85698   AGTTTAAGGAGGAGC              GCAGGA AAGG TGCTGC               TTTATAGCCAGCAAA
    BC3221   4 100  15 3203963 .. 3203992 + -13.7  -5.80817   AATCCATTAAAAAAA       GGAAAACCGCACA TACA TGTACGGTTTTCC        TTTTTTTATATTAAC
    BC3213   6  66 429 3195927 .. 3195943 +  -3.7  -4.88326   TTATCTATCTCGTTT              GATGTTT TTA AAACAGC              TTTTGCTTTTTCTTT
    BC3210   4 100  59 3189077 .. 3189106 + -15.2  -5.68438   AATGTCTATGTGAAA       CAGGACCTGATA GATGTA TATCAGGTCCTG        TTTTTTATTTAGTAG
    BC3201   5  74 161 3177525 .. 3177550 +  -9.7  -2.72581   ACTATCAAAATAAAA         CCCCAGAAATC CAAT GGTCTCTGGGG          CTTCATTATATATTT
    BC3191   5  76 195 3167735 .. 3167753 +  -8.8  -3.40019   TAAGAATTAAAAAAA             GAAGGGGA TTA TCCCCCTC             CTTTTTACGCTTGCT
    BC3180   3  79 321 3152474 .. 3152518 +  -8.2  -3.99347   GAATTTATCGATTAG GGTTTTCCAAAAAGAGT-AGCG CTA TGCTTAATC-TTTTGGAAAACC TTCTTTACATAGTTT
    BC3175   3 100  90 3145726 .. 3145746 + -11.3   -5.4492   TAGTAACCAAAAAAA            GAACATTGA TTT TCAATGTTC            TTTTTTATATCTCTA
    BC3163   1 100  93 3134944 .. 3134978 + -18.1  -4.08064   TCTAATGTTTTAAAA     CTGATGTATATGGGG TTTTC CCCCATATGCATCAG     TTTTAAAAAAGGCTT
    BC3158   2 100  90 3125942 .. 3125965 +   -14  -4.88485   CAAGAATAATGTAAA          TAAGCTGTCC ATGT GGACAGCTTA           TTGTTTTTTTGCTTA
    BC3148   7  64  60 3118781 .. 3118795 +  -7.2  -2.99392   AATTGAGAAATTGGG               GTTAAG CTA CTTAAC               AATTTTTTTCATTTA
    BC3138   1  50  14 3109187 .. 3109201 +  -4.3  -3.15544   AATATTGTTTATGAA               TGCTT TATTT AAGCA               TTCATAAACATAACA
    BC3134   6  91   3 3105495 .. 3105518 +  -9.6  -4.42974   AGCAAATAAATAAAA          GAGCCAATTC ATAC GATTTGGCTC           TTTATTCTCTCTCCC
    BC3125   5  60 423 3095799 .. 3095810 +  -4.4  -3.99062   AATGCTGTTTCTGAA                GACA CGCC TGTC                 TTTGTGCTACATCTT
    BC3117   9  67  23 3085735 .. 3085768 +  -4.8  -4.36262   ATTCCTTTAGAAAAA     CCCAAAT-TCTCA ATTTAATGC TGAGATATTTGGG     TTTTAATATAGGTAT
    BC3117   9  67 242 3085954 .. 3085968 +  -2.9   -5.0925   TATTATCTTTAATGG               TTGAA TCTAT TTCAA               TTTTTAATTTTGCAA
    BC3095   3 100 314 3053176 .. 3053212 + -12.6  -5.08178   CACTTTTGAAGAATA   CGCCATTCTTTC-TGTA GATT TATAAGAAAGAATGGCG    TTTTTGTATGTCTAT
    BC3092   8 100  29 3049470 .. 3049496 + -11.1   -5.8187   TATTCTTAATGAAAA         GATAAGATTAC ATTTC GTAATCTTATC         TTTTTTTATTAAATG
    BC3089   9 100   5 3046989 .. 3047002 +  -8.1  -6.01725   CTAAAAAATAAAAAA               GTGGC CAAC GCCAC                TTTTTTATTTTTGTT
    BC3073   5 100 135 3029318 .. 3029348 + -21.4  -3.53563   TCATACACATAAAAA       GCACGGGTTTGATT ACT AATCAAACCCGTGC       TTTCAAAACAACTAT
    BC3059   2  64   9 3016831 .. 3016859 +  -6.1  -3.69359   AAAGTGAAACTTTAA        TAAGTGGGG TTTTGCTCATC CCCCACTTA        TTCTATCATTTTCAT
    BC3054   5 100  15 3012691 .. 3012724 + -19.1  -4.21922   AATATTTTAAACAAA     GCCGCTTATGCTTCA AAAA TGAAGTATAAGCGGC      TTTCCTTTTGAATAC
    BC3040   4  62 304 3000594 .. 3000616 +  -6.2  -3.41222   GCAACAATTTGTTCT           GCTCCTGAAG TAA CTTCCTGAGC           TATTTCAAATTGAGC
    BC3029   3 100  20 2991475 .. 2991502 + -12.8  -5.56568   ATTATTCGTGAAAAA        GTGCCTTGTTTC TTTA GTAACAAGGCAC         TTTTTTTGATACTAT
    BC3026   8  95   8 2989299 .. 2989317 + -10.3  -4.28375   CTTATTAAAGTAAAA             GAGGTGC AATTC GCACCTC             TTTTGCATGTATTAA
    BC3008  11 100 101 2970530 .. 2970561 +   -19  -3.26998   AAAATATAAAGCCAA      CATATCCCTGTTCT AATT AGAACAGGGATATG       TTGAATTAGTTTAAT
    BC3001   5 100  64 2961185 .. 2961200 +  -7.6  -5.93252   AGCAAAATAAAAAAA              GATGGT TGTA ACCATC               TTTTTTATTTTTACA
    BC2994   1 100  15 2952584 .. 2952615 + -11.1  -5.40004   ATAAAAATATGATTA      TCCCTTGTAGAAA TAGATT TTTCTATAAGGGA       TTTTTTCGTTTAATA
    BC2988   2 100   4 2949219 .. 2949242 + -11.1  -5.08088   GATACCGAGTAAAAA          GAGTCCTTC ATACGA GAAGGACTC           TTTTTATTACACATT
    BC2982   5  93 206 2941225 .. 2941255 +  -9.9  -4.54047   CTCTTTAAACACAAA      CTCCCCTTAAATCG AAAA TGAT-TAAGGGGAG       TTTTATATACGATGC
      proC   9 100  69 2935983 .. 2936014 + -15.4  -3.96452   TCACTACATGATAAA      CGGCCAAACTCATAT ATA AT-TGAGTTTGGCCG      TTTCAGTTTTAATTA
    BC2967   4 100   9 2926167 .. 2926189 + -10.7  -5.37593   GAATTAATGTGAAAA           GACAGACTA TTTAT TAGTCTGTC           TTTTTTACTTTACAG
    BC2959   4 100  17 2917799 .. 2917817 + -10.3  -5.74122   GAAGAAATAAAAAAA             CGTCCGA TATAT TCGGACG             TTTTTTTGTCTACTA
    BC2950   5 100  -5 2909862 .. 2909882 + -12.7  -4.02733   GCGATCGAAAAACAA            GCCTAACAT AAT ATGTTAGGC            TTGTTATGTATTTTG
    BC2946   5  78  13 2907531 .. 2907560 +  -2.1  -5.72118   TAACGTTTTAATGCA       GGAGCGCC-CTT TTTAATT ATGTGGTGCTCC       TTTTTTGTATTTTTT
    BC2931   9 100 304 2885275 .. 2885298 + -15.4  -5.10765   TATTTACAAATAAAA          GGCGCTATTC ATAT GAATAGCGCC           TTTTATTATTTATTT
    BC2908   6  79 427 2866416 .. 2866438 +  -4.8  -5.26918   AATTTACGATGAAAA           CCCGCAAG CGAATAA CTTGCGGA           TTTTTTATACCCTAT
    BC2898   4  90   4 2857944 .. 2857959 +    -9  -4.59773   GCTACGAAATAAAAA              GCTGAC TTTT GTCAGC               TTTTTAGAAATGGCA
    BC2885   4 100 125 2846331 .. 2846355 +   -13  -4.63184   GTTTACAACTAAAAA          CACCTCACTT CAAGA AAGTGAGGTG          TTTTTGAAATCACTT
    BC2879   3 100  24 2839331 .. 2839354 + -11.1  -4.87893   CGTACATACGAAAAA          GCTCCTTTC CAATTA GAAAGGAGC           TTTTTCATTACGCTT
    BC2876   6 100 133 2836692 .. 2836717 + -11.9  -5.42198   TTCCCCCTTGGAGAG         GAGCAGTTGGC TTTT GCTAGCTGCTC          TTTTATTTTTTCAAA
    BC2876   6 100 254 2836813 .. 2836849 + -17.6  -5.24989   ATATTTACCAACTAA   TAAATGCGCCCTAG-AC TTAC GTACTAGGGCGCATTTA    TTTTTTAGTATGTAA
    BC2865   1  56 406 2826976 .. 2826986 +    -4  -3.87627   ATCTCCTTAACCGCC                 CAAT CTT ATTG                 TCTTTTGTGTACGGA
    BC2854   4  86  -2 2816625 .. 2816649 + -11.6   -2.7263   TATATTCATTCAATA          TAAAAAGCCC AATTC GGGCTTTTTA          ATTTGGGAAACTAAT
    BC2845   7 100   7 2808370 .. 2808394 + -12.9  -4.20027   CTATACTAAAAAAAA          TCGGAACGGCT CAT AGCCATTCCGA          TTTCTATACTTTATT
    BC2840   1 100  -9 2805327 .. 2805354 + -17.2  -5.32882   TGCACATACTAAAAA        GAGCTGTTGAGA TTAT TCTCAACAGCTC         TTTTTTCTAGTCATC
    BC2829   6 100  32 2793865 .. 2793889 + -10.2   -5.4833   ATTTCAAATAAAAAA          CGTTTTAAAC ATAAA GTTTAAAACG          TTTTTTATTCAATGC
    BC2825   6 100   8 2790265 .. 2790288 + -12.6  -4.50193   ACGAATAAACGATTA          TAAGGATAGC TAAC GCTATCCTTA           TTTTAATTCGTTAAT
    BC2825   6 100 269 2790526 .. 2790554 + -14.7  -3.41309   TTTAGAGATAAAAAA        GGACAAGTAGCCA ATC TGACTACTTGTCC        TTACTGTTCATCTGT
    BC2821   7 100 -43 2786640 .. 2786664 + -12.9  -3.25191   AGGCGAAATTAAAAA          TGAGCCCGGTA CAA TACCGGACTCA          CTTTTATCAAGTTGC
    BC2813   2 100   4 2779854 .. 2779880 + -12.5   -3.8046   TTCACACAATAAAAA         GCAGATAATGA ATTCG TCATTATCTGC         TTTCCAATTTTTAAA
    BC2797   9 100   7 2764621 .. 2764657 + -11.1  -5.28176   TTATCATAATAAAAA    GGGTAGTATATGAAT CTTATGT ATTCATACACTACCC    TTTTTTATAAATAGA
    BC2792   3  95   7 2761609 .. 2761636 +  -8.5  -4.94672   AAGGATTAATAAAAA        GGCTAGAGAAT TAACAT ATCCTCTAGCC         TTTTTCATCTTATTT
    BC2782   7 100   6 2755128 .. 2755159 + -16.2  -4.42287   AAATGTTTAAATAAA      CAAGAAACCATTTA GTAG TAAATGGTTTCTTG       TTTATTAGTTATTTC
    BC2775   4  93  37 2748192 .. 2748224 + -10.8  -4.12037   CTATAAAAATTCAAA      CCACTATTCTCT CTTTCATTT AGAGAATAGTGG      TTTATCATATTTCTA
    BC2771   2  93   4 2745481 .. 2745502 + -10.2  -4.30014   GTATCTAAATAGAAA           GACCAGTC TTACAT GACTGGTC            TTTTACATTCATACA
    BC2762   9 100 -22 2739479 .. 2739504 +   -12  -4.31085   CTTCAAACAGTAAAA         GCGTTACTCA TGAGAT TGAGTAACGC          TTTTACCTTAATATA
    BC2754   4  83 106 2732848 .. 2732878 +  -9.8  -3.80019   CTGGATAAAGTGAAA       CCCCCACTGT TAAAAACAGAC ACAGTGGGGG       TTCTTGCATTTCTAA
    BC2746   2 100   4 2726751 .. 2726782 + -17.6  -5.20783   CAATATAAGTAAAAA      GATGAGGTTTTCTA CATG TAGAAAACCTCATC       TTTTTATATTTACAT
    BC2743   7 100  18 2724524 .. 2724544 + -13.3  -3.50853   AAATAACTAATGGAA            GGGGGCACA AAT TGTGTCCCC            TTCTAGTTACAAACA
    BC2733   5 100 228 2709474 .. 2709500 +   -11  -4.99134   ATATTAATTTTAAAA         GCGAAGTAAAGG TTG TTTTTACTTCGC         TTTTTCATTTGCAAT
    BC2720   7 100 277 2697555 .. 2697598 +   -12  -4.46404   CATGAAGTTATAAAA TTAGTACCGTACATATTAGA CATA TCTGAAATATACGGTACTAA TTTTACTATTGATTC
    BC2712   4  84  14 2691134 .. 2691161 +  -6.3  -5.19251   AAATCTAAATAAAAA        ACAATCCTGGC ATATTA GCTAGGATTGC         TTTTTATTAATGTTG
    BC2705   5 100  99 2686980 .. 2687006 + -13.2   -5.1471   AAAATAACATAAAAA         GGTAAAGCGTAT TTT ATATGCTTTACC         TTTCTTTTTTGTAAT
    BC2697   4 100  30 2681143 .. 2681180 +  -7.4  -5.64304   TATGAATCATATCAA  TGCAATTCG-TTTAA-TG TGTT CAGTTAAAACGAATTGCA   TTTTTTATTGTCTTA
    BC2667   4 100   9 2652336 .. 2652354 +  -6.6  -5.72622   TTATTAAGAAGAAAA             CCCGTGAA TGA TACGCGGG             TTTTTTATTTATAAA
    BC2648   5  61 401 2632283 .. 2632297 +  -5.7  -3.43564   ATAATACTAAGAGAT               TCCTC TCTTT GAGGA               TTATCGATTAAATTA
    BC2645   4  82 273 2627631 .. 2627654 +  -9.6  -3.74693   AAGCAAAACGTAAAA          TAAGCTGCCC ATAT GGACAGCTTA           TTTAGTCGGGTAAGC
    BC2638   5 100 278 2605058 .. 2605090 + -19.5  -5.84011   TACCATGTCAAAAAA      GCTTGTAATTTGGAT AAC ATCCAAATTACAAGC      TTTTTATTTTTTATT
    BC2634   4 100  70 2601277 .. 2601307 + -10.7  -5.46698   TAGCACCTTCAGAAC       GAACTTTTTGTTA ATTTG TAGCAAAAAGTTC       TTTTTTCATTTTGGG
    BC2628   6  48 146 2594863 .. 2594878 +  -2.6  -3.57147   ATGAAGCCATCCATC              TTTTGT AGAA ACAAGA               ATTTTATTGTTATGT
    BC2568   4  76  90 2537698 .. 2537723 +  -6.2  -4.54449   TAAGGAACTAAAAAA         GTCTCTCCAA TAAGAT TTGAAGAGAC          TTTTCTGTCACATAT
    BC2532   4 100 134 2505485 .. 2505518 + -11.2  -5.68438   GTATCTCAAAATCCC     CAAAAGAGCACTTG CGGAAA CAAGTGCTCTTTTA      TTTTTTGTTTCATAA
    BC2514   2 100  13 2488107 .. 2488121 +  -6.4  -6.17669   TAAGTAATAAAAAAA               GGCATG TTT TATGCC               TTTTTTTATTTTGTT
    BC2494   4  56 471 2464130 .. 2464151 +  -4.5  -3.75665   ATTTATCAATTCGCT           CTTTTTTTC CTTT GAAAAACAG            TTTGATAAGATGTGG
    BC2414   5  87  17 2356655 .. 2356682 + -12.1  -2.69471   AATCGTAATAAAAAA        GAGCCATGAGT GGAAAG GCTCATGGCTC         CTTATATAAGGGTAA
    BC2402   4  89  26 2347503 .. 2347536 + -10.4   -3.8323   TAAGAATAAATAAAA     GGGAGTCAGAACTT AGGAAC AAGTGCTGATTCCC      TATTTGTTTACGGTT
    BC2372   7 100  20 2318676 .. 2318700 + -13.7  -4.23487   AGCATTGATATGTTG          CGGTTTCTCTT GAG AGGAGAAACCG          TATTTTTATATTTGT
    BC2356   4 100  -2 2303592 .. 2303633 + -16.4  -2.54371   GAGGACATAAATTTA TAATAAAAAAAACCTCTT AATTAA AAGAGGTTTTTTTTATTA  TAAATTAACCTAATT
    BC2339   7  93  49 2288480 .. 2288506 +  -6.7   -5.4505   CTAAATTATAAAAAA         ACATGTTTGAA AAAAA TTCAAACATGC         TTTTTTATTAAAGGA
    BC2330   3  88  40 2281469 .. 2281494 +  -9.2  -4.23892   TAAATTGCACAAAAA         GAGTATTGAA ATTTAA TTCAATACTC          TTTTCAATAGTTAAA
    BC2327   2 100   5 2277794 .. 2277824 + -16.4  -5.15969   TACAAAAATAAAAAA       GATAGCTGAAGACA AAT TGTTTTCAGCTATC       TTTTTTCGCTTAAAG
    BC2315   6 100  13 2263352 .. 2263386 +   -13  -3.93768   TAATATAGTTTGTAA     GAAGGAGAGGCTTTAA TTA TAGAAGTCTCTCCTTC     TATTTTATTCCGCAT
    BC2290   3 100  30 2234989 .. 2235026 + -20.9  -3.97003   CCAAATCAGTTATTA   GATGAAAACCACCACTA TTAA TAGTGGTGGTTTTCGTC    TTGTTAATTATTTTT
    BC2260   5  91 -14 2206948 .. 2206969 +  -7.4  -5.28481   ACGTTCATAAAAAAA           GAACCTAT GTCATA ATAGGTTC            TTTTTTCATTGGCTC
    BC2241   4  76  32 2190860 .. 2190890 +  -5.5  -5.11033   ACTTGCACTAAAAAA      CGAGTA-GGAAATG TTTA CGATTCCATACTCG       TTTTTTACGCTTCTA
    BC2181   6  89  38 2129943 .. 2129970 + -10.7  -3.81428   ATAGAAGTCAATAAA        GAAGGGATAGC CACTAA GCTATTCCTTC         TTTACGTTAATTGCT
    BC2171   6  90   7 2121924 .. 2121950 + -10.2  -4.04319   TTGAAATGAAGAAAA         GGGTGCTTCT ATAAATG AGAGGCACCC         TTTCTAAATTTCTGG
    BC2164   6 100   9 2113071 .. 2113095 + -15.9  -5.36441   TAATTAAAGAAAAAA          GGAAGTTGGAA TGA TTCCAACTTCC          TTTTTTGTATGGAGG
    BC2131   2 100  14 2076067 .. 2076088 + -13.1  -5.28778   AAAACCTGTATTGAA           GCAGTTGCT CTCA AGCAACTGC            TTTTTTGTCCGTAAT
    BC2114   4 100  26 2055981 .. 2056012 + -16.1  -4.88918   CACTTTATTAAAAAA      CGTCTCAAAGAAC AATGTA GTTCTTTGAGACG       TTTTCTTTAAACTCA
    BC2109   6 100  65 2051353 .. 2051383 + -14.3  -4.95167   GTAAACAATAAAAAA       TGAGTATACAATC TACGT GATTGTATACTCA       TTTTATTATTACTTA
    BC2105   7 100  20 2048144 .. 2048169 + -16.3  -3.45433   ATTGCTATGTGAAAA         TCCCCCTCAAA TATA TTTGAGGGGGA          TTAAATTTTTGAAGT
    BC2063   2 100  -3 2005548 .. 2005566 +  -7.5  -5.85737   TATATTAAGAAAAAA             CTGAATC ATTTC GATTCAG             TTTTTTTATTCATAT
    BC2042   2  46   8 1985694 .. 1985707 +  -3.8   -2.7185   CATATTAAAAAACCA               TCCC AAAGTC GGGA                TGGTTAAAAGATGAT
    BC2019   7  85 105 1965024 .. 1965039 +    -9  -4.01088   ACTGTATAATAAAAA              GCCTGT TTTC ACAGGC               TTGTATTTTCGTCTA
    BC2013   2 100  10 1959234 .. 1959259 + -14.9   -4.6902   AAGTAGTAAGAAAAA         GAGATGCATCA TATG TGATGCATCTC          TTTTTAGAATTATAA
    BC2001   3 100 179 1949742 .. 1949774 + -20.9  -4.84539   AATTCTAAATAAAAA      GCACTGTTTTAGCTA ATG TAGCTAAAACAGTGC      TTTTCTCTTTGATTG
    BC1947   3 100   7 1895095 .. 1895117 + -12.8  -4.88228   GGTCAATAGTAAAAA           GCTCCGTTTG TGA TAAACGGAGC           TTTTTACTATTGGAT
    BC1911   9 100 236 1856974 .. 1856996 +  -6.4  -5.77988   AAAGTCAGAAAAAAG           CATTTCATGA TGG TGATGAAATG           TTTTTTTCTGTATAT
    BC1815   2  88 148 1773869 .. 1773890 +  -7.4  -5.04385   TTCTATATAAAAAAA           CACAGTTT ACACTC AAACTGTG            TTTTTTCGACGTATA
    BC1781   6  71 396 1735724 .. 1735747 +  -6.8   -3.9777   TTTTCCCTGTATCAT          CAATTTCTAC ATCA GTTGAAATTG           TTTGTAAATATTGAA
    BC1746   4 100  10 1696672 .. 1696700 + -11.1  -4.25873   TTTTAATAGAAGTAA        GGGAATAGCTTAA ATA TAGAGCTATTCCC        TCTTTTTTATAAAAC
    BC1726   5 100   7 1673717 .. 1673736 + -13.6  -5.93252   ATTATATGAGAAAAA            CCTTCCGC AATT GCGGAAGG             TTTTTTATTTTTCGA
      fumC   1 100   9 1661834 .. 1661861 + -10.7  -5.28683   AGAGTAATAGAGAAA        GCCAAGGTTCT TAGTAT AGAATCTTGGC         TTTTTTGATGTTCAT
    BC1709   7 100   9 1659106 .. 1659132 + -16.8  -6.28401   ATCATAAAATAAAAA         TCACCTTCTACA ATA TGTAGAAGGTGA         TTTTTTTATTTTTTA
    BC1702   5 100  20 1651039 .. 1651072 + -16.2  -5.33405   ATAGATTAGTAAAAG     GAGAGCTGGTTACG ATTTTG TGTAACCAGCTCTC      TTTTTATTTCGTAGA
    BC1692   5 100   9 1642067 .. 1642088 + -10.9  -6.02919   TGAATAGATAAGTAA           GGAAGCAGC TTTA GTTGCTTCC            TTTTTTTATTTGTAA
    BC1675   2 100 220 1626864 .. 1626894 + -12.8  -3.97511   AAGGTAAACAGAGAA       GGAAGAAAAGTTGA ATG TTAGCTTTTCTTCC       TTCTTCTATTACATC
    BC1655   7 100  24 1610029 .. 1610057 + -11.2  -5.23292   GGGTACAAAATAAAA        GGGAGATACATA GTTTA TATGTATTTCCC        TTTTATTTTGTATGG
    BC1631   7 100   4 1589845 .. 1589868 + -12.5  -4.11412   CGAGTTATGTAAAAA          GGTCGTCAC TCCATT GTGACGACC           TCTTTTATATTTTTT
    BC1619   3 100  50 1577313 .. 1577355 +  -7.9  -5.49579   TTTGGGAAGGAGAAA TACCTAAGGCCAGAAAG TTGTTTATT CTTTCTGAACTTAGGTA TTTTGTTTTTTATCA
    BC1601   7 100   6 1561453 .. 1561476 +   -14  -5.27399   GTTGTCATGAAAAAA          CATCCAGAGA AAAT TCTCTGGATG           TTTTTTAGTGTCTTG
    BC1601   7 100 362 1561809 .. 1561834 + -13.4  -3.42364   CAAAGGAATAACAAA         GGAGGTTACC AAGTAA GGTAACCTCC          TGTTATATGTTGGAT
    BC1595   4  81   7 1557535 .. 1557548 +  -2.3  -6.09196   CAAGCGTAACTTCAC               GCAGC CTGC GCTTC                TTTTTTTGTTTTGGA
    BC1552  11  66 229 1502051 .. 1502065 +  -2.8  -5.08255   TAATTTGTAAGATAA               GTACCA TTC TTGTAC               TTTTCTTTTAGCAGT
    BC1537   3  95   3 1487882 .. 1487903 +  -8.8  -5.30616   TGAAATTAAGTAAAA           GAAGTTCC TCTTTT GGAACTTC            TTTTTATTTCAATAG
    BC1459  12 100  11 1417782 .. 1417822 + -15.6  -2.87132   AATGATAATAAACAA  GAAAGGCACTGTACAAAC AGGGG GAATGTACAGTGCCTTTC  TATATGAAAAAGAGG
    BC1459  12 100 207 1417978 .. 1417997 + -10.8  -4.27316   ATAGAGATAAAAAAA            GAACAGCA TTAA TGCTGTTC             TTTTCCGTTGACGAA
    BC1455   5 100   7 1414249 .. 1414272 + -11.1  -5.47218   TTTTGGTAAAAGAAA          GAGGCGAAT AAAAAA ATTCGCCTC           TTTTTTTGGATGAAA
    BC1450   7 100   5 1409051 .. 1409067 +  -9.5   -5.8187   TTCTTCACTAAAAAA              GATGTCA ATA TGACATC              TTTTTTTATTAAATC
    BC1415   5 100   8 1376707 .. 1376724 + -11.3  -5.18715   CAAAATAAAAAGAAA             CCTTCCG GACT CGGAAGG              TTTTCTTATTTTTCT
    BC1392   2  66 309 1357132 .. 1357152 +  -2.6  -4.98531   AGCTCCATTCTAAAA            CAGACA AACCGTTAA TGTCTG            TTTTTAATTTGCGGA
      uppP   5 100   9 1350021 .. 1350038 + -12.7  -5.50723   TATGTAATAAAAAAA             CCTGCCG AGCT CGGCAGG              TTTTTATTTTACTAC
    BC1380   3  58 310 1347486 .. 1347504 +  -5.4  -3.42283   AATGGTAATGCCCAT             TAAAAACG AAG TGTTTTTA             TATTTAGGTGGCTTA
    BC1380   3  58 389 1347565 .. 1347575 +    -4  -4.14454   TCAGGGGCAAATTCT                 TCAT CGA ATGA                 TTGCTTTTTTTCTTT
    BC1368   4  95 -15 1337812 .. 1337848 + -11.7  -3.67121   ATTACAAAATATATA    CAAAAAGACCACTTGAG TAA TTCAAGCGGTCTTTTCG    TTAGTTTGCTTTATA
    BC1361   7 100   1 1333324 .. 1333356 + -15.2  -4.04811   GCACATAATAGATAA      TTAAAAAGTAGCTC CTAAA GAGCTACTTTTTAA      TTTGTAATAATTTCT
    BC1344   4 100  11 1321485 .. 1321507 + -16.4  -4.70921   GTTAATAGAAAGAAA           GGGCCTGTAT AGT ATACAGGCCC           TTTCTTTCTATTATA
    BC1306   4 100 330 1286891 .. 1286911 + -12.7    -4.946   GTGGGAAGCTAAAAA            CTCCAAAGT AAA ACTTTGGAG            TTTTTAATGTTTCAT
    BC1294   6 100   5 1273149 .. 1273173 + -15.9  -4.46493   ATGAAACTTAAAAAA          GAGTCTTCTCA TTA TGAGAAGACTC          TTTTAATCTATTTAC
    BC1281   6 100   8 1259045 .. 1259058 +  -9.5  -5.93809   AAAAATAATAAAAAA               GCGGG TATT CCCGC                TTTTTTTTATAAAGA
    BC1272   2  87 347 1251196 .. 1251213 +  -8.5  -4.32436   TTTTATATAAAAAAA             TAAGCTC CGAA GAGCTTA              TTTTAATAATAATAT
    BC1265   4  86  23 1242952 .. 1242975 +    -6  -5.47159   ATGTAATTGTAAAAA          GGCACTTGCT TTAT AATAAGTGCC           TTTTTATTTATTAAG
    BC1247   1 100   8 1222629 .. 1222649 +   -14  -3.56325   TAATCTAGTAAAAAA            GCACGCCG TCTAC CGGCGTGC            TTCTAATTATGCAAA
    BC1229   5 100   3 1204845 .. 1204864 + -12.2  -4.59424   TGAAATCAAGTAAAA            GAGTGGCT ATGA AGCCACTC             TTTTACTTTGGATTT
    BC1220   4 100  42 1198003 .. 1198029 + -14.6  -4.75372   TATTATATATAAAAA         GCGGTATTTCTG TAT TAGAAATACCGC         TTTTTACTAGCTAAT
    BC1200   3 100   4 1181143 .. 1181180 + -15.3   -5.4505   CGGCATACTTAAAAA   GGGAACAAAATTCTTATA TTA TA-AAGAATTTTGTTCCC   TTTTTTCTTAGCGGA
    BC1193   1  91   9 1175668 .. 1175689 +  -8.1  -5.10461   AAAGTAATGAAAAAA           GACGAGGGAT TGT AT-CCTCGTC           TTTTTGTTGAATAGA
    BC1163   8 100   2 1144417 .. 1144436 + -12.2  -5.22312   TTCGGAAAGATTAAA            GAGGACCA AAGT TGGTCCTC             TTTTTTAATGTAAAT
    BC1160   4 100  17 1142303 .. 1142334 + -20.4  -5.73563   ATGAAAGATTAAAAA      GCACACCCTTATCT AAAA AGATAAGGGTGTGC       TTTTTTTAATTTCCT
    BC1147   3 100   7 1128065 .. 1128089 + -11.6  -5.63504   GTGAAATAAAGAAAA          GAGCTATCTT GTTAA AAGATAGCTC          TTTTTTTATGGCCTT
    BC1139   3 100 109 1124625 .. 1124643 + -11.8  -5.46629   ACATAAAAGAAAAAA             GTAGGAGA ATA TCTCCTAC             TTTTTTTACGCTGTT
    BC1131   9 100  25 1113439 .. 1113456 + -11.3  -5.88565   TGATGATGGAAAAAA             GGATGGC TAAT GCCATCC              TTTTTTTGTTGTGGA
    BC1128   3 100   7 1111519 .. 1111543 + -16.5  -4.26938   ACGAAATAAAAGGAA          GGGGCACCTTT TTG AAGGGTGCCCC          TTGTTATTTTCTAAA
    BC1117   8 100  43 1098558 .. 1098582 + -12.9   -2.9652   GTAATTAGTTGCAGT          GACGGGGTGTT GGA AGCACCTCGTC          TACTTCATTTTATGC
    BC1112   3 100   5 1094973 .. 1095004 +  -9.6  -5.52023   TTTCGAATTAAAAAA      GAAGTAGCGCATC GTTTTTA GA-GCGCTACTTC      TTTTTTATTAATGAT
    BC1046   2  43 315 1027117 .. 1027129 +  -2.7  -3.08173   GCCGCGTTCTTCTAG                CTTTT TAG AGAAG                TTAAATGCCGTTGAT
    BC1042   5  95  52 1024842 .. 1024861 +  -9.2   -4.9445   AGGATACATAAAAAA            GCTCGGGC CTAA GCCCAAGC             TTTTTACTTCATTAT
    BC1038   6 100 250 1020621 .. 1020647 +    -8  -5.48063   GCGTAAAATAGAGAA         CCACCTGAAGGG GAG CCTTTTAGGTGA         TTTTTTCTCTTGACT
    BC1012   2  93  20  992866 ..  992893 +  -4.8  -6.01725   ATAAAAAACAGGCTC        ACCCCTTGAAGT TTAT GCTTTGAGGGGG         TTTTTTATTTTTCTT
    BC1006   3 100   4  987055 ..  987087 + -15.1  -5.35365   AATGCGAAATAAAAA      GCGTATGAAATCC AAACAGA GGATTTCATACGC      TTTTTATTGTATTTT
    BC0978   4  95  53  965066 ..  965091 + -10.6  -4.49311   TTCAATTTGCAAAAA         GCCTTTAACT TGTTAT AGTTAAAGGC          TTTTATCATCATAAT
    BC0967   7 100  37  955580 ..  955609 + -13.7  -4.59591   CACTAGTTTCAAAAA       GCCTTCACGCAAT AATG ATTGCATGAAGGC        TTTTGATGTTTTCTT
    BC0933   0 NONE
    BC0890   4 100   5  876874 ..  876907 + -20.5  -5.10064   CGAAAAAATAGAAAA     TGCAGGATGCCCCAT ATCT ATGGGGTATCCTGCA      TTTTTCTGTATTAAA
    BC0876   5 100   9  854152 ..  854177 +  -9.1  -5.71295   TGTGTAAATAGAAAA         CTTCCACCT TATTATCT AGGTGGAAG          TTTTTGTTTTTGTAT
    BC0867  11 100  40  844812 ..  844839 + -15.8  -4.87786   TATTTATATAGAAAA        GAAGCTGATCTA TTTA TAGATCAGCTTC         TTTTTATAAGATTAA
    BC0860   5 100 390  836549 ..  836591 + -15.8  -4.33302   TTGGGCGAGAAAAAG GGGGAATCCAAAAGATTATT AAA ACTGAACTTTTGGATTCCCC TCTTTTTATTTATCT
    BC0819  10 100  10  804513 ..  804541 + -16.9  -4.98531   ATGTGAAGAGAAAAA        GAAGCAAGCATGG ATT TCATGCTTGCTTC        TTTTTACTTTGCAGA
    BC0812   3 100  15  796762 ..  796789 + -18.6  -5.28778   ATAATTATAGAAAAG        GAGCCAGTCTCA ACGA TGAGACTGGCTC         TTTTTTATAACTAGT
    BC0802   6 100   4  785587 ..  785616 + -15.2  -3.86935   GTTAAAATATAATAA       GAAAGAGACGCT TAAGTT AGCGTCTCTTTC        TTATTATAATGATTG
    BC0799   4 100   3  782454 ..  782478 + -10.8  -4.99043   GATATTGAAATAAAA         GGATGGCGCTG CTTG CAGC-CCATCC          TTTTATTTATGCCCA
    BC0772   4 100   6  758895 ..  758914 + -10.8  -4.68124   AGGAATGTAAAAAAA            GCATACGA TTAA TCGTATGC             TTTTATATCTGTTAA
    BC0765   3 100 325  751449 ..  751474 + -16.3  -5.29846   TGTTGCAAAGGGAAA         GTAGAGCATCG AATT CGATGCTCTAC          TTTTTATTTACGCTT
    BC0738   6  88  40  727153 ..  727176 +  -6.1   -5.5112   AATATAAATTAAAAA          GGATCTC-CA GTTTA TGTGAGATCC          TTTTTTGTTAGTAAA
    BC0706   8  90 137  708306 ..  708330 + -11.6  -3.53091   TGATGTACAAAAAAA          GAAACCTGAA TGATT TTCAGGTTTC          TTTCGGACAAAGCAT
    BC0691   6 100   3  691815 ..  691856 + -16.3  -4.32067   AAGTGAAGATTGAAA TATAAGAAAAGCTTTCCCGT ATT GCGG-AAAGCTTTTCTTATA TTCTTTTATACAGTA
    BC0686   8 100   7  686324 ..  686345 + -13.1  -5.74288   GAGAAGTGAGAAGAA           GGCAATCCA TGTA TGGATTGCC            TTTTTTATTATTTCT
    BC0675   9 100 196  674874 ..  674900 + -13.8  -2.87548   TGTGCTTCAAAGTTA         CATGGCCTTCTC TTT GAGAAAGCCATG         TATGGTAATCTTGTT
    BC0650   7 100   9  645768 ..  645790 + -11.4  -5.64274   AAAGTGATAAAAAAA           CACGACTATT GAT GATAGTCGTG           TTTTTTTATGGATGG
    BC0632   5 100   4  629258 ..  629284 + -15.3  -5.45802   TATACGAAATAAAAA         GGTTGTATGCC CATGC GGCATACAACC         TTTTTATTTTAGGAC
    BC0623   7  89  16  616207 ..  616222 + -10.4  -3.95375   TTGAACGAAAAAACA              GGAGCC ACAA GGCTCC               TATTTTCTATTCAAT
      sspH   2 100   8  606741 ..  606764 + -15.4  -5.30348   AGAAATAATAAAAAA          GACGCTTCTC AATT GAGAAGCGTC           TTTTTGTTATTCCAT
    BC0605   7 100  -6  596175 ..  596193 + -13.2  -5.40464   ACTGCAAAAGAAAAA             GGCGTGAT TAA ATCACGCC             TTTTTCTTTATGCTA
    BC0583   6 100   5  570311 ..  570331 +  -6.9  -5.74288   CAAGAAAGTAAAAAA            CATCCTC CAAACAT GAGGATG            TTTTTTATTATTTAT
    BC0580   5 100  10  566864 ..  566884 + -15.5   -5.0538   TATTAATAGCGAAAA            GCAGTGCCT AAA AGGCACTGC            TTTTTTGAGATAAGA
    BC0519   6  83  31  509185 ..  509206 +  -6.7  -4.77157   TAAAACAATTAAAAA           GTTGATTTT TTAA GAAATCAAC            TTTTTAATGAGTTGA
    BC0509   4 100   7  496734 ..  496759 +   -12  -5.85737   AACATATAACAGAAA         CAGCTCCTTT AGCATA AAAGGAGCTG          TTTTTTTATTCGTCT
    BC0499  13  89   4  489966 ..  489988 +  -9.2  -4.51363   CAAGAAAAATAAAAA           CCAGAGAG CACATAT CTCTCTGG           TTTTCATCTTTGGTA
    BC0493   9 100 265  485431 ..  485450 + -12.2  -5.33921   TCCACAGCAAAAAAA            GCCCCTTA TGTA TAAGGGGC             TTTTTTGCTTACTTT
    BC0493   9 100 323  485489 ..  485533 + -16.2  -2.85124   GAGAAAATTATGTAA TGAAAATGAATAATTAGGGG GGAAA CTTCTAATTATTCATTTTCA CTTTAAATGCTTTTC
    BC0479   2  95   3  469339 ..  469354 +    -9  -5.08169   AAAAAAACATTAAAA              GCACCT ACAT AGGTGC               TTTTTTACCGTATAT
      truA   4 100  16  462420 ..  462437 +  -7.7  -5.63374   TGGCAAATAAAAAAA             TCGGGCT AAGT AGCTCGA              TTTTTTTAGTATTAA
    BC0458   3 100  -6  450417 ..  450429 +  -9.1  -5.47218   AAAGAAAAAGAAAAA                CCGCT AAT AGCGG                TTTTTTTAGCTGAAA
    BC0447   5 100 161  436500 ..  436525 + -16.3  -4.86293   CAGGATAAATGAAAA         GGCAATGAGGA ATAT TCCTCATTGCC          TTTTAGTTTTTCTTC
    BC0435   5 100  39  423457 ..  423482 + -14.9  -4.78839   TTTAAAAATAAAAAA         GATCCTCTTCT TATG AGAAGAGGATC          TTTTCTTATAGCGTT
    BC0416   7 100   9  402345 ..  402368 + -11.1  -5.33405   TCACTAAAATAAAAG          GTTCCTACC GATAGA GGTAGGAAC           TTTTTGTTTAATCAA
    BC0400   4 100  22  381817 ..  381848 + -16.1  -3.29461   ATATATTTTTGCAAT      GAAAAAGCAAGCC ATCTCA GGCTTGCTTTTTC       TTATAAAGAAACTTC
    BC0397   1 100 -11  377132 ..  377153 +  -9.5  -5.54907   GAAGCATATGAAAAA           GAGCACAAG TAAG TTTGTGCTC            TTTTTATTTTGTAGG
    BC0380   1 100  14  363187 ..  363210 + -15.4  -5.16472   AGAATGAAACAAAAA          CACCCTCAAG AAAT CTTGAGGGTG           TTTTTTAAGCTTTTT
    BC0375   5 100   9  357471 ..  357488 + -11.3  -5.87996   AGGGTAATAAAAAAA             CAGGTGC CAAG GCACCTG              TTTTTTTATTAGTTA
    BC0369   4  64   8  350407 ..  350432 +  -4.9  -4.32177   CGGTTTAGGAAGGGA         TATCGATTT TTATCTGT AAATCGATA          TTTCTTGTCGAATCG
    BC0359   3 100   2  338578 ..  338606 + -11.9  -3.99592   GACCAAATAAATAAA        GAAACACATTTGA TTA TCCAATGTGTTTC        TTTATGGTAATAAAT
    BC0334   8 100  11  312256 ..  312277 + -14.5  -5.30686   GTTAATATGTAAAAA           TCCCGCTGA GGAA TCAGCGGGA            TTTTTTATGCATCTT
    BC0312   6 100  -2  282987 ..  283030 +   -17  -4.70739   TTATATAGTAAAAAA TAATAACCCACACTCTACTT GTAT AAGCAGAGCGTGGGTTATTA TTTTGCTTCTTTTTC
    BC0304   2  87  17  272706 ..  272733 + -10.6  -3.62384   TTTTATGGTAGAAGA        GCACCCCATAGA TTGT TCTGTGGGATGC         TTGTATATAACTTAT
    BC0291   8 100   3  256149 ..  256170 + -11.6  -5.04082   CTATCCACAATAAAA           CGCAGAGG AAGCGA CCTCTGCG            TTTTATTATTGTTTC
    BC0214   6  95   9  190655 ..  190674 +  -8.6  -5.08088   AGTATAAAATAAAAA            GGTATCCT CGGT GGGATACC             TTTTTATTAGCACTT
      fabG   5 100   5  171546 ..  171575 + -18.1  -5.66989   TTAAAAGATAAAAAA       GAAGGTATCTCAC CTTG GTGAGATACCTTC        TTTTTTTAATCTTTC
    BC0019   4 100  14   22312 ..   22329 + -12.7  -5.79595   AATTTAATAGGAAAA             CCCGTGC ATAT GCACGGG              TTTTTTATTTTACAA

SUMMARY

865 putative operon ends contain 3984 possible terminators.
Percent operon ends hit by terminators of confidence >= x:
	x	#>=x	hits>=x	%hits>=x
	100	904	659	625	72 %
	99	904	659	625	72
	98	904	659	625	72
	97	904	659	625	72
	96	904	659	625	72
	95	961	685	647	75
	94	961	685	647	75
	93	995	708	663	77
	92	995	708	663	77
	91	1018	719	672	78
	90	1049	740	689	80
	89	1079	759	699	81
	88	1102	774	712	82
	87	1119	782	717	83
	86	1131	791	725	84
	85	1148	801	730	84
	84	1159	808	735	85
	83	1177	819	742	86
	82	1211	841	749	87
	81	1219	845	753	87
	80	1243	858	756	87
	79	1264	874	765	88
	78	1276	880	770	89
	77	1289	886	772	89
	76	1311	901	778	90
	75	1330	912	778	90
	74	1362	933	784	91
	73	1375	941	787	91
	72	1392	952	788	91
	71	1422	973	792	92
	70	1437	985	795	92
	69	1474	1009	799	92
	68	1493	1024	801	93
	67	1519	1042	804	93
	66	1550	1070	810	94
	65	1582	1095	811	94
	64	1617	1120	816	94
	63	1637	1135	817	94
	62	1702	1190	820	95
	61	1751	1235	827	96
	60	1799	1270	830	96
	59	1847	1310	831	96
	58	1938	1395	834	96
	57	1986	1436	835	97
	56	2085	1513	839	97
	55	2133	1544	839	97
	54	2236	1621	841	97
	53	2302	1674	842	97
	52	2436	1785	845	98
	51	2520	1852	845	98
	50	2661	1962	847	98
	49	2712	1995	848	98
	48	2891	2142	851	98
	47	2964	2194	852	98
	46	3174	2365	857	99
	45	3307	2475	859	99
	44	3463	2592	860	99
	43	3572	2679	861	100
	42	3766	2833	862	100
	41	3804	2859	862	100
	40	3967	2996	863	100
	39	3984	3007	863	100
	38	3984	3007	863	100
	37	3984	3007	863	100
	36	3984	3007	863	100
	35	3984	3007	863	100
	34	3984	3007	863	100
	33	3984	3007	863	100
	32	3984	3007	863	100
	31	3984	3007	863	100
	30	3984	3007	863	100
	29	3984	3007	863	100
	28	3984	3007	863	100
	27	3984	3007	863	100
	26	3984	3007	863	100
	25	3984	3007	863	100
	24	3984	3007	863	100
	23	3984	3007	863	100
	22	3984	3007	863	100
	21	3984	3007	863	100
	20	3984	3007	863	100
	19	3984	3007	863	100
	18	3984	3007	863	100
	17	3984	3007	863	100
	16	3984	3007	863	100
	15	3984	3007	863	100
	14	3984	3007	863	100
	13	3984	3007	863	100
	12	3984	3007	863	100
	11	3984	3007	863	100
	10	3984	3007	863	100
	9	3984	3007	863	100
	8	3984	3007	863	100
	7	3984	3007	863	100
	6	3984	3007	863	100
	5	3984	3007	863	100
	4	3984	3007	863	100
	3	3984	3007	863	100
	2	3984	3007	863	100
	1	3984	3007	863	100
	0	3984	3007	863	100
