# Supplementary material for: Rapid, accurate, computational discovery of Rho-independent transcription terminators illuminates their relationship to DNA uptake
Source: Genome Biol. 2007 Feb 21;8(2):R22. doi: 10.1186/gb-2007-8-2-r22 (PMC1852404; doi:10.1186/gb-2007-8-2-r22)
Supplement: Additional data file 2 — As described in the text, the entire robust tail-to-tail region is searched; if the region is less than 500 nt, then the 500 nt downstream of the stop codon is searched (stopping if a gene start is encountered). In the case of ties, all terminators with the high score are output. [file gb-2007-8-2-r22-S2.zip › Bacillus_cereus_ZK.ttperf]

  BCZK0008   7 100   6   14330 ..   14349 - -10.8  -4.93547   CCAAGCAACTAAAAA            CACAAGTC TTTT GACTTGTG             TTTTTTTATTTCCCA
       dck   3 100   5   22439 ..   22456 - -12.7  -4.92783   AATTTAGTAGAAAAA             CCCGTGC GTAT GCACGGG              TTTTTTATTTTACAA
  BCZK0033   5 100  -2   40807 ..   40832 - -13.5    -5.252   CATGTCGATAAAAAA         TAAGCTTCTCA TAAT TGAGAAGCTTA          TTTTGCTGTTTCGAT
      gerD   4 100  13  142582 ..  142623 - -17.7  -5.26119   TGCGCAAAAATAAAA TAATAATGAGTGGACGATA CATA TATTGTCCACTCATTATTA  GTGTTATTATTTTTA
  BCZK0160   3 100  35  169512 ..  169529 -  -7.7  -5.68438   GGAGTAAACAAAAAA             GAGCCTA TAAG CAGGCTC              TTTTTCTTATTTATA
  BCZK0175   5 100  -2  185011 ..  185032 - -11.7  -5.42514   GCAGAAACGAAAAAA           TAACCTTGC CTGT GCAAGGTTA            TTTTTTCTTCTTACC
  BCZK0181   6 100  -2  190942 ..  190971 - -16.7  -5.42198   CGTTAAAAAATAAAA       TAAAGAAGTAGGC AACC GCCTACTTCTTTA        TTTTATTTCTCTTTT
      oppA   3 100  17  194572 ..  194591 -  -7.9  -5.56263   AGCATAAAATAAAAA            GGTATCC TCGGTG GGATACC             TTTTTATTAGCACTT
  BCZK0204   3 100   8  215148 ..  215170 - -16.4  -5.53288   TTTAAGTTAAAAAAA           CCACCAAGCA TTT TGCTTGGTGG           TTTTGTATTAGGATT
  BCZK0214   6 100   6  227820 ..  227846 - -13.9  -4.03183   ATGTATAAAAGAGAA         GGACTCTTTCA GAAAT TGAAAGAGTCC         TTTTTTTATTTACTA
  BCZK0223   3  81 -22  240664 ..  240707 - -10.7  -2.92171   CAGATGTGGAAATTA TCGATGGTGC-GAGCT--TTTA TAT TAAATGAGCTCTGCACCATCGA GTTTTTTTATTAATA
       uup   5  89 360  257215 ..  257240 -  -9.1  -4.37092   AGCTTGTGGATAAAA         CCCATATTATC TGTT GATAATGTGGG          TTTTATTGTGTATAT
      uppP   2 100  27  291927 ..  291950 -  -9.7  -5.51046   GAAATAGATAAAAAA          CCGATATTC TAACTT GAATATCGG           TTTAATAATCTGTGA
  BCZK0275   2 100 186  322275 ..  322296 - -14.5  -4.66953   TTAATATGTGAAAAA           TCCCGCTGA TTCC TCAGCGGGA            TTTTTTATGCATCTT
  BCZK0283   7 100 171  333364 ..  333393 - -10.9  -5.14965   ATTTGCATTAAAAAA       CACTTACCATATA TTAC TATTTGGTAAGTG        GAACTAACTAAACCC
  BCZK0287   5  52  18  337826 ..  337841 -  -3.2  -3.91473   ATAAAGGGGTAGAAA              GCCTAT AGGA AAAGGC               CTTCTACAAGGATAT
       cfa   9  89   5  344963 ..  344983 - -11.9  -3.25073   TCCTGAACATCAAGA            GGATGCCCT GTA AAGGCATCC            TTTTTTATTTATACA
      ampS   6 100  12  351970 ..  351995 - -11.9   -4.4648   ATCTGCATCATAAAA         GGCTATCTTCC GCAG GGGAGATAGCC          TTTTACTTTTGTTAA
  BCZK0310   3 100  20  363936 ..  363959 - -11.1  -4.67563   GAAGAGAAAGCAAAA          GGAGATGTC ACAGCA GACATCTCC           TTTTTTTCTGGCGTA
      ahpF   5 100  21  370711 ..  370730 - -13.6  -5.32882   TAGGATTATAAAAAA            GCAGGTGC CAAG GCACCTGC             TTTTTTTACTCACGT
      fhuG   2 100   6  376436 ..  376462 - -12.4  -5.29716   GCAATAGAATAAAAA         CACCCTCAAG GAAAGAT CTTGAGGGTG         TTTCTTTACGCTTTC
  BCZK0332   6  77  19  386650 ..  386673 -  -8.2  -3.95724   ATAAAAAATATAGAA          GCAAAGGTCA ATGA TGATCTTTGC           TTTTTTTGTATCATT
  BCZK0335   4  71   5  389675 ..  389696 -  -2.2  -5.42131   GAAGTATACAAAAAA           GAGCACGA GTAAAT TTGTGCCC            TTTTTTATTTTGTAG
      topB   2 100   8  407881 ..  407906 - -13.4  -4.70583   TTCACTAATATAAAA         GGTTCCTACC GATAGA GGTAGGAACC          TTTTTGTTTAATCAA
      dcuB   2  79   8  413030 ..  413060 -  -4.8  -5.14563   CGTTTGATTAAAAAA       GCACAAACCC TGTAAATTTGT AGGTTTGTGC       TTTTTCTTTAAAACA
      chiA  10 100 428  422399 ..  422424 - -10.5  -5.12172   TATGAATAAAGAAAA         GGCGTTAGCTT GTAT AAGCTAATGCC          TTTTCTTTGTGATTA
  BCZK0367   2 100   7  429085 ..  429110 -   -12  -5.76633   TTATAGATAAAAAAA         GATCCTCTTC TTGCAT GAAGAGGATC          TTTTTCTTATAGCGT
  BCZK0371   5  65  52  434073 ..  434108 -  -4.1   -4.5464   GATAGATAATGAAAA    GGACTTTGG-GTGC TAAAAAAAT GCAATCCAAAGTCC    TTTTAGTTTTATAAT
      pacL   7 100   3  442118 ..  442143 - -16.3  -4.54727   TGGGGTAAATGAAAA         GGCAATGAGGA TTAA TCCTCATTGCC          TTTTAGTTTTTCTTC
  BCZK0384   3  40 145  447082 ..  447108 -  -2.2  -2.69386   AAAGAAGAGAAGTCA         TTTCAGGAGCAA CAT TTGCTACTGTAG         GATGGATTGTGGTAT
  BCZK0384   3  40  84  447153 ..  447169 -  -2.2  -2.71416   TATTATGTAGATAAG              TTTGCG AATTA CGCCAA              TACATATGGTGGTCT
  BCZK0384   3  40 -18  447254 ..  447271 -    -2  -2.71791   ACTTGGCGGCGAAAT             TAATGG TTTACT CCATCA              TTATAGGACGGGTGA
  BCZK0389   6 100  10  452233 ..  452256 -  -9.7  -5.41359   AATTAAAGTAAAAAA          CCAAGCAAA TTTCAG TTTGCTTGG           TTTTTTATGTTAAAT
  BCZK0395   6 100   6  459484 ..  459503 - -12.2  -5.55695   CAATAACATAAAAAA            CGTCAGCT TATA AGCTGACG             TTTTTTTATAATGTA
  BCZK0402   4  90  19  466791 ..  466809 -    -6  -5.58074   TAATCAGTAAAAAAA             TCGAGC TGTGTAG GCTCGA             TTTTTTTATGTTTTG
  BCZK0407   4  80  60  471960 ..  471985 -  -9.1  -3.58522   ATTAGTATGTTGAAA         TCGTACAGGTA TGTA TACTTGTACGA          TTTTTTTAGTGAACT
  BCZK0423  11 100 341  490662 ..  490687 - -12.1   -3.9398   GCACAATTCCATAAA         TTATGTGGATA ACGT TATCCACATAA          AAAAAGGTTCCTTAT
  BCZK0423  11 100 314  490693 ..  490714 - -11.7  -5.72616   ATCCACATAAAAAAA           GGTTCCTTA TAAA TAAGGAACC            TTTTTTCTACTCTAT
  BCZK0429   4 100   6  496037 ..  496050 -  -8.1  -5.66989   GAAACATTAAAAAAA               GCGAC TTAA GTCGC                TTTTTTTAATGTGGA
  BCZK0436   7 100   5  501959 ..  501984 -   -12  -4.33674   AACATATAACAGAAA         CAGCTCCTTT AGCGTA AAAGGAGCTG          TTTTTTATTCGTCTT
  BCZK0445   8 100 171  513706 ..  513731 - -11.2  -4.76087   TATATAATAAAGAAA         GAGGCTGACG GCTTTA CGTCAACCTC          TTTCTTTATTATATA
  BCZK0445   8 100  54  513823 ..  513848 - -11.3  -4.85822   AGGATAAATACAAAA         GGTGATTCCTT CGTT AAGAAATCACC          TTTTAATGTTTAGCA
  BCZK0461   8 100   6  538771 ..  538805 - -17.5  -5.27399   TAATAGAGTAAAAAA     CCCATTCATATGAAA ATGAG TTTCATATGAATGGG     TTTTATTAATTTACT
      citN   1 100  11  555635 ..  555660 -  -7.6  -5.88565   TTCATAATAAAAAAA         CAGTAGAGGA TGTATG TCCGCTACTG          TTTTTTTATTTTATA
  BCZK0493   5 100 267  577066 ..  577086 - -15.5  -4.29325   TATTAATAGCTAAAA            GCAGTGCCT AAA AGGCACTGC            TTTTTTGAGATAAGA
      pncB   6 100 179  597501 ..  597521 - -16.9  -5.30686   AAGATTTATAAAAAA            GAGGACGCG AAC CGCGTCCTC            TTTTTTATTGGTGAT
  BCZK0512   5 100   2  602675 ..  602694 - -12.2  -4.87389   TACCTCAAAAATAAA            GAAGGAGC ATAG GCTCCTTC             TTTATTTTTTTCTCC
      vanW   6 100  37  604422 ..  604440 - -10.3  -5.46706   ATTGCAAAAGAAAAA             GGCGTGA TCTAC TCACGCC             TTTTTTGTTTTTGAA
      lctP   4 100   9  611919 ..  611940 - -14.5  -4.67234   ATGTAATGTGAAAAA           CACCGATCC ATTT GGATCGGTG            TTTTATTTTTAAAAG
      ptr2   5 100   8  615069 ..  615093 - -15.9  -4.74767   AGAAGTAATAGAAAA          GACGCTTCTAA TAT TTAGAAGCGTC          TTCTTATTTATTCCA
  BCZK0529   4 100   5  620871 ..  620890 - -10.8  -4.96646   TGAGATAATGAAAAA            GACGATGA GGAA TCATCGTC             TTTTTTATTTTTGGC
  BCZK0534   7 100   7  625118 ..  625137 -  -9.3  -5.83211   GATTAAAAGAAAAAA            CAGGAGC GTTGTT GCTCCTG             TTTTTTCTATTCAAT
      arcD   4 100   6  632437 ..  632455 -  -9.6  -5.45652   ACTTCTAATAAAAAA             GAGAAGCC AGA AGCTTCTC             CTTTTTTAATTCATT
     gerKC   5 100   4  638263 ..  638289 - -15.3  -4.98061   ATATACGAAATAAAA         GGTTGTATGCC CGCGC GGCATACAACC         TTTTTACTTTAAGAC
  BCZK0559   2  86  -7  653137 ..  653155 -  -7.4  -4.90217   CAAAGAGACTAAAAA             GCTGCTTA TAT TTAGCAGC             TTTTTTCGTCTTCAT
      oppA   5 100  10  660746 ..  660778 - -12.2  -5.37043   ATTGTACAGAAAAAA      TAGCTCTTAGCAGT AAGTA AATGCTAAGAGCTA      TTTTTATGATTATTT
  BCZK0583   4 100 -15  680297 ..  680325 -  -9.8   -5.1861   TTTATCAGTAAAAAA       GACAATGAT-GGA ATTA TCCTATCATTGTC        TTTTTTACTTTGTCT
  BCZK0586   4 100  55  683217 ..  683242 - -13.5  -5.80817   TCGAATAGAAAAAAA         GAGTAAAGCAT GTGG ATGCTTTACTC          TTTTAAAATTATGCA
  BCZK0592   5 100 -11  689555 ..  689578 -    -9  -5.55664   CGATTATGAAAAAAA          GCTGACAAAGT ATT ACT-TGTCAGC          TTTTTTTAGTATGAT
  BCZK0600   3 100   6  696072 ..  696091 - -12.2  -5.80003   CGAAGAAATAAAAAA            GATGAGGG AAAT CCCTCATC             TTTTTTTAATCCATC
  BCZK0603   3 100   8  700898 ..  700919 - -13.1  -4.16837   GAGAAGTAGAAAGAA           GGCAATCCA TATC TGGATTGCC            TTTTTCATTATTTCT
  BCZK0608   5 100   1  706393 ..  706424 - -11.8  -3.85859   AAGATTGAAATATAA      GAAAAGCTTTCC CGTATTGC GGAAAGCTTTTC       TTATATTCTTTTATA
      feoB   3 100  51  721224 ..  721247 - -12.6  -5.42259   TGATGTGCAAAAAAA          GAAACCTGAA TGAT TTCAGGTTTC           TTTCGTGCAAAGCAT
      acrB   3 100   8  727668 ..  727695 - -15.8  -5.72616   AGGTAGAGAAAAAAA        GCGTTATCTTCA TTCG TGAAGATAACGC         TTTTTCTTTAAATAT
  BCZK0633   5 100 178  740091 ..  740114 - -11.8  -5.76237   TATATAAATAAAAAA          GGATCTCACA TAAA CGTGAGATCC           TTTTTTGTTAGTAAA
  BCZK0650   4  80  -2  757398 ..  757420 -  -7.8  -4.21827   TCAAAGAGTTTAAAA           TAGAGACC ATCTGTA GGTCTCTA           TTTTACTTTTTGTGT
  BCZK0654   5 100   5  760581 ..  760607 -   -16  -5.18371   TGTTATAAAAGAAAA         GTAGAGCATCGA AAT CCGATGCTCTAC         TTTTTTAATGTGGTA
  BCZK0658   5 100  10  764170 ..  764189 - -10.8  -5.53288   GGGAATGTAAAAAAA            GCATACGA GTAA TCGTATGC             TTTTTATGTTTAATA
  BCZK0679   4 100   7  780947 ..  780971 - -10.8  -4.92385   GATATCGAAATAAAA         GGATGGCGCTG CTTG CAGC-CCATCC          TTTTATTTATGCCCA
  BCZK0692   6 100  13  794334 ..  794358 - -15.1  -4.77896   GAAGGAACGCAAAAA          GAGTCAGCCTC AAT GAGACTGACTC          TTTTTATACGAACTA
      brnQ   1 100   7  804100 ..  804128 - -17.6   -5.1523   GGTAGAAGATAAAAA        GCAGCAAGCATG TATCT CATGCTTGCTGC        TTTTCTTTATTTTGT
  BCZK0706   3  77 -11  807994 ..  808015 -  -4.4  -5.27335   CGCTTTAAAGAAAAA           GAGGTCAA TTTTAT TTGGCCTC            TTTTTCTGTTTTATT
  BCZK0711   4  87  34  810908 ..  810927 -  -7.9  -4.85599   CCGATTTCATAAAAA            GCATACC GTAAAT GGTATGC             TTTTTTAATTGAGGA
  BCZK0714   8 100   6  814662 ..  814687 - -13.3  -3.65604   AATAGTACAGAAAGA         TAGCCCGCCGC TAAA ACGGCGAGCTA          TTTTGTTATGCTTTT
  BCZK0725   4 100   9  825643 ..  825665 -  -8.4  -5.82036   AGAATAAATAAAAAA           CATCGCCAAC TCA GATGACGATG           TTTTTTCATTAAGAA
  BCZK0732   3  68 235  831277 ..  831291 -  -4.2  -4.77438   ACGGATGATTAAAAA               CGTCCA TTT TGTACG               AATTACATCAATCGT
      lipW   5 100 222  834804 ..  834822 - -13.2  -5.68489   CATAATAATAAAAAA             GTACTGGC ATT GCCAGTAC             TTTTTTCAGGCTATG
  BCZK0740   3  87  27  840938 ..  840963 - -12.1  -2.71731   CTTACGTTTCAATGA         GGCTATAATTA CTTC TAATTATAGCC          TGTTTAACGATGGTA
      oppA   2  73  26  842629 ..  842651 -  -7.8  -3.65046   TTTGTATGTGAAGAA           GGTACTAC TAAGGAT GTAGTACC           TTCTCCTTTTATAAA
      sspA  10 100  17  860501 ..  860526 - -17.7  -3.53924   CAATAAATGAAGGAA         GGTCTCAAGGC ATAT GCCTTGAGACC          TTTTTGCCATATATA
  BCZK0770   3  56  31  876404 ..  876418 -  -5.7  -2.88579   TTAATTCTGGAGAGA               CCTTC TTTAT GAAGG               TCCTTTTTTTATGTT
      alkA   6 100 147  880499 ..  880528 - -13.1  -2.68202   TGCAGAGTAAAAAGG       GAGAGACTGTTCCA TTT TGGAACAGTCT-TC       TTTTATTCGTAATTG
      cwlA   2 100  16  885440 ..  885468 - -13.3  -4.39828   AATAGTTTTATAAAA        GGCATAAGAGAAA TGT TATCTCTTATGCC        TTTTAGTTTTGTTGT
  BCZK0780   2 100   4  890881 ..  890907 - -13.9   -5.4477   AAAGGGGCAAAAAAA         TAGAAAGTGGG GGATG CCCACTTTCTA         TTTTTATTTACGTGA
  BCZK0785   3 100  43  894295 ..  894335 -  -9.1  -5.42975   TTACATAAAGAAAAA  GCCTGTCCAAAGAGGTG TGATGAC CATCTTTTTGAACAGGC  TTTTTGTATGAAAAA
  BCZK0791   9 100  48  907130 ..  907153 - -15.4  -3.80622   AGATAAAGTGAAGAA          TCAGTGGGGA TTCA TCCCCACTGA           TTTTTTAATAAAAAG
  BCZK0791   9 100   4  907168 ..  907197 - -18.1  -5.06816   ATTTTTTAATAAAAA       GAAGGCTCTTGTA CATG TACAAGAGCCTTC        TTTCTATTTCTTAAA
  BCZK0795   7 100   4  912667 ..  912694 -   -15  -4.06904   TGACTGAAGCAGAAA        GAAGCAGCATCC AAAT AGATGCTGCTTC         TTTCTATTCTATTTC
  BCZK0804   3  80 447  922447 ..  922464 -  -5.5   -5.1286   GAAAAACTACAAAAA             GGCGTCC ACAT AAACGCC              GTCGGCTCATTTAGA
  BCZK0827   5 100   9  954759 ..  954778 - -12.2   -5.1764   GAGAGAATATAAAAA            GGAACCAC TTTG GTGGTTCC             TTTTGCTTTTAGTTT
  BCZK0841   1  60 -29  968107 ..  968121 -    -5  -3.86346   TTATTTCCCCATAAA               GAAAGA TCG TCTCTC               CGCAGTAATCCATTG
  BCZK0849   6 100   5  974790 ..  974821 - -17.6  -4.21607   CGGACGGAAGATAAA      TTAAAGAGGATGCA TCTT TGCATCCTCTTTAA       AAATTCATATGAGTT
  BCZK0855   6  89 285  978067 ..  978094 -  -7.8  -4.96848   TTTTTTATAGAAAAA        GCCTTTAGTCGT AATT ATGACTAAAGAC         TCCATTTCTCCAACT
  BCZK0864   5  77  81  988191 ..  988239 -  -7.8   -4.0616   CATTTTAATTAGAAA TTAATA-TCCGCCTCAAGCAT GGAAAGAT ATATTTGAGGCGGATTATTAA CACTTACAATAAAAC
      dhaL   3  95  22  991088 ..  991113 - -10.6  -4.62471   TTCAATGTGCAAAAA         GCCTTTAACT TGTTAT AGTTAAAGGC          TTTTATCATCATAAT
  BCZK0876   6 100 135  997073 ..  997093 - -12.7  -3.15999   TTTTGAGATATTGAA            CTAATCCCT TAT AGGGATTAG            TTTTTTGTCTCCTAG
  BCZK0887   9 100 131 1008439 .. 1008462 - -13.2  -4.46072   TGTAATAAAGATAAA          GCTCGCCTAC GGAA ATAGGCGAGC           TTTTTTAACATATAA
  BCZK0893  10 100 465 1010741 .. 1010779 - -14.9  -2.62037   TAAAGAATAATACAT   GTTTATCAAGCTTTGGT TACAT ACCAAAGCTTGATAAAT   CCAATATAAAACGAA
  BCZK0893  10 100  79 1011140 .. 1011165 -  -8.5  -5.46276   AATATACATAAAAAA         GCATCC-AATTA AAC TAATTTGGATGC         TTTTTTAATGTAATC
  BCZK0893  10 100  26 1011191 .. 1011218 - -13.5  -3.26947   TAATCTGCATAGGAA        TGAGCGGGAGA TGAAGG TCCCCCGCTCA         TTGAAATTACACTTT
      cheR   4 100   3 1015040 .. 1015072 - -15.1  -5.29846   AATGCGAAATAAAAA      GCGTATGAAATCC AAATAGA GGATTTCATACGC      TTTTATTGTATTTTT
  BCZK0905   1  48 412 1020458 .. 1020469 -    -3  -3.45784   GTCATAATAAAGACA                TAAG AAAG CTTA                 TTCAAACTACAAATT
       qor   5 100 206 1026159 .. 1026194 -   -15   -5.1356   GTGTATTAATAAAAA    GAGCTAAGTTTATTCT TAAT AGGATAAACTTAGCTC     TTTTATTTTATCTTG
  BCZK0915   3 100  14 1028545 .. 1028567 - -13.6  -3.75517   ATTTTACAAAAGCAA           GAAGCTACTT GAA AAGTAGCTTC           TTCTATTTTTTTATT
  BCZK0940   8  89 165 1051527 .. 1051551 -  -8.6  -4.60808   GCATAAAAAGAGAAA          CACCTGAAGG CGAGC CCTTTAGGTG          TTTTTTCTCTTGACT
  BCZK0946   2 100  15 1055418 .. 1055452 -   -10  -5.05153   AGCTTAAAAAACAAA     CCACCTAGTCCCTATA TTT TTTAGGGTGTAGGTGG     TTTTATTTACATACT
  BCZK0950   2  72 132 1059639 .. 1059662 -  -7.4  -3.90856   AAGGGGCGAAGTAAA          GAGGGGATGCC GAG GGC-TACCCTC          TTTATTATTTTGTTC
  BCZK0961   1 100 112 1070248 .. 1070274 - -12.5  -4.92756   AGGATTAAAAAGAAA         GCATCCTAAAT TTGTG ATTTAGGATGC         TTTTTTGTTTTCATG
  BCZK0975   2  84  25 1079792 .. 1079823 -  -6.1  -5.27938   AGCTTTAAATAAAAA      TGTTATTACTC AATTTAACAA GAGTAATAACA       TTTTTTTATGCAATG
  BCZK0979   4  79  16 1084579 .. 1084604 -  -6.9  -4.61353   TAGAGATAAAAAGAA         GGTATCCTTTC AAGT AAGAGGATACC          TTTTTACATTTATGA
      yhgC   5 100 161 1088771 .. 1088798 - -11.4  -5.38054   TGGTACAAAGAAAAA        GGAAACACCG GCGTGTAA CGGTGTTTCC         TTTTTTGTGTCATGA
  BCZK0989  10 100  10 1095332 .. 1095354 -   -15  -4.48483   CACAATAAAGAGAAA           CGCCTTCAAT CAT ATTGAAGGCG           TTTTGTTACTTATTC
  BCZK0992   4 100   1 1099789 .. 1099830 - -13.4  -3.92694   TAAAAGGATAGTAAA TAAACCTCTAATTTCC AAGATAGTAA GGAAATTAGAGGTTTA  TTATACTTGAAATGA
  BCZK1000   4 100  23 1108172 .. 1108195 - -15.4  -3.07443   GCATATTCTAGTGAA          GAGACTGCCA ATAT TGGCAGTCTC           TTTTTAGTGGAAAGG
      cytK   5 100   7 1117000 .. 1117027 - -12.8  -5.46657   TATTTCAATAAAAAA        CCGAACCACCAT CTAA ATGGCAGTTCGG         TTTTCTTTATTTTTT
  BCZK1012   4 100  11 1120673 .. 1120699 -   -11   -4.8048   GTTTCAGATTAAAAA         GTAGAGCATC ACTCCTA GATGCTCTAC         TTTTCCCACATCACT
      yvrG   4  95   0 1124471 .. 1124496 - -10.5  -4.33956   CCCAAAATAGAGAAA         GAAAAGACGCC ACAT AGCGCCTTTTC          TACGAACGAAACGGA
  BCZK1031   8  87 163 1139134 .. 1139158 -   -10  -3.89235   ACGAAATAAAAGGAA          GGGGCACC TGTTGAAAT GGTGCCCC          TTGTTATTTTTTGAA
     gerPF   4 100 193 1151384 .. 1151418 -   -13  -3.80279   GTGAGAAAGAGAGAA     CGCCAAAAGAAGGG TTTCTTT CCCTTCTTTCAGCG     CCAGCAAGAAGGGCG
     gerPF   4 100   6 1151588 .. 1151605 -  -9.9  -5.70761   AAAATAAAAGAAAAA             GTAGGAG ATAT CTCCTAC              TTTTTTTACGCTGTT
      nrgA   5 100   5 1162760 .. 1162792 - -17.3  -5.59564   ACAAATGCAAAAAAA      GAGATGCAATCTACT ATC AATAGATTGCATCTC      TTTTTTAGTTCACTC
  BCZK1059   6 100  10 1167489 .. 1167508 - -10.8  -5.61881   CGCTAAAAAGAAAAA            CATCCTCT GCAT AGAGGATG             TTTTTCTTTTTAGCG
  BCZK1067   8 100   6 1176000 .. 1176022 - -10.6  -5.85244   AATTAAAATAAAAAA           GAGTTCGGAT AAA ATCCGGACTC           TTTTTTTAGTGCTGT
      trpS  12 100 384 1182459 .. 1182472 -  -9.5  -5.38497   AGGTAAATTAAAAAA               CCGCC GATT GGCGG                TTTTTTTTATTTGTT
      trpS  12 100 168 1182649 .. 1182688 - -13.1  -2.76696   TTCGCGTCTAAGAAC  CTTCCCCACAAGAAGGTA AAAAA CACCTTCT-GTGGGAAAG  AACCTTAGCCGTCAG
  BCZK1082   6 100 111 1190642 .. 1190673 -  -6.6  -5.66229   ATCAATAATAAAAAA      GGCCATTCTTCTAT TATT ACTGAAGAATGGCT       TTTTTCTACTATCTA
  BCZK1091   4 100 -11 1202517 .. 1202538 - -14.5  -5.27938   AGCCGTAAAGAAAAA           GACCTGGTG TTTA CACCAGGTC            TTTTTCTTTTGCTAT
  BCZK1098   5 100   8 1207493 .. 1207530 - -14.5  -4.73448   AGACATACTTAAAAA   GGGAACAAAATTCTT ATGTAACG AAGAATTTTGTTCCC    TTTTTTCTTAGCGGA
      cotZ   2 100  29 1223024 .. 1223046 -   -15  -3.81137   TTTTAAATATGTAAA           GGTGGTAGAA ACC TTCTACCACC           TCAATAGTTTTTTAG
      exsF   5 100   7 1224351 .. 1224377 - -13.9   -5.4492   TATACATATAAAAAA         GCGGTATTTCT GTATT AGAAATACCGC         TTTTTACTAGCTAAT
  BCZK1127   5 100  -3 1231253 .. 1231284 - -16.1  -4.48902   ACACATTGAAATAAA      GTAAAAGAGTGGC TACGAG GCCACTCTTTTAC       TTTGGGTTTGTCATA
  BCZK1141   6 100 -16 1243511 .. 1243535 - -15.8  -3.86481   AATAATTGAGAAGAA          GAGGGCGTTC AAAAA GAACGCCCTC          CTCTTATTTTATAAA
  BCZK1147   8  72   6 1248789 .. 1248808 -  -3.5  -5.18357   TAATCTAGTAAAAAA            GCAGACC TCAAAG GGTCTGT             TTTTTTTAATTGGTC
  BCZK1168   2 100 347 1267799 .. 1267845 -  -6.6  -5.65927   TATGGAAACAAAAAA GAGGACGTCCCCTGAGCCAGC TGGTTT GCTGACT-AGAAGTAGTCCTC TGTTAACTTGTGGTG
      sinR   7 100  52 1274851 .. 1274865 -  -8.5  -5.80727   AAAAATAATAAAAAA               GCGGG TATCC CCCGC               TTTTTTTATAAAGAA
  BCZK1188   3 100  12 1288938 .. 1288962 - -15.9   -5.5762   ATGAAACATAAAAAA          GAGTCTTCTCA TTA TGAGAAGACTC          TTTTAATCTATTTAC
      nirC   4 100   3 1302487 .. 1302507 - -12.7  -4.65895   GTTGGGAGCTAAAAA            CTCCAAAGT AAA ACTTTGGAG            TTTTAATGTTTCATA
  BCZK1213   5 100   5 1313398 .. 1313424 - -16.8  -3.81951   TTGGATAGTATGAAA         CCATTCTACCTA TGT TAGGTAGAATGG         TTTTTTAGTCGTTAA
  BCZK1225   6 100  24 1326456 .. 1326486 - -19.9  -4.26292   AAGATGAAAAGGAAA       GGGAGCCATTTGC TATAT GCAAATGGCTCCC       TTTTTTAGTTTGAGT
      kinB   6 100  -4 1332804 .. 1332824 -  -9.8  -5.50925   AAGGAACAGAAAAAA            CGTGATGA GTATT TCATCACG            TTTTTTGTATGAGTG
  BCZK1236   8 100  16 1336769 .. 1336791 - -13.6  -4.70921   TATAATAGAAAGAAA           GGATCTGTAT AAC ATACAGATCC           TTTCTTTCTATTATA
  BCZK1251   4 100   4 1348833 .. 1348851 - -13.2   -4.9755   ATAGATAATTAAAAA             GTAGCTCC TTA GGAGCTAC             TTTTTAATTTGTAAT
      ldcA   5  95   4 1351180 .. 1351201 -  -8.8  -5.02323   CTATTATAAATAAAA           GGAAAAGC GTAATA GCTTTTCC            TTTTTAATTTGAACA
       aph   9  87 244 1360818 .. 1360835 -  -9.9  -3.84266   ATATCGTACATTAAA             GGATGCA AATT TGCATCC              TTTTTTGTTGTTGAC
      norM   5  95 -12 1363052 .. 1363075 -    -9   -5.0065   TATGCATAAAGAAAA          CAACCGCT-AT ATT ATGAGCGGTTG          TTTTGCGTTGTATAT
      pssA   2 100   4 1392049 .. 1392074 - -16.3  -5.54907   GTTACAAAATAAAAA         GAAACCTTCCG GAAC CGGAAGGTTTC          TTTTTATTTTTCTTT
  BCZK1313   6 100 254 1406120 .. 1406137 - -11.3  -5.18726   TTTGCATAATAAAAA             GACGGAG AAAG CTCCGTC              TTTTTATTATGTGGT
  BCZK1313   6 100   7 1406369 .. 1406384 -    -9  -5.95539   GTGGAAATAAAAAAA              CTCGGT ATGC ACCGAG               TTTTTTCTATAATCC
      brnQ  10 100   5 1415883 .. 1415896 -  -8.1  -5.48054   ATCAAAAGTAAAAAA               CTCCC TTTT GGGAG                TTTTTTAGGATGCTT
  BCZK1331   4  93 -12 1423418 .. 1423437 -    -5  -6.00814   AAGAAGCAAAAAAAA            CGAGGT GTTATTTT ACCTCG             TTTTTTATTTGTTCT
  BCZK1347   2 100 -13 1440883 .. 1440914 - -17.6  -5.11033   TACAAGTTCAAAAAA      GGAAAAACAGCTAA CTAT TTAGCTGTTTTTCC       TTTTTCCTATTAATT
  BCZK1362   7 100   5 1456720 .. 1456740 -  -9.8  -5.72207   TGTAAAGTAAAAAAA            GAGCTAGT TTAAC ACTAGCTC            TTTTTTACCAAAAAA
      ansA   3 100   6 1469112 .. 1469141 - -15.9  -4.85433   AGAGAAATGTAAAAA       GAAGCTGTCGAAA TAAA CTTCGACAGCTTC        TTTTCTTAATCATGC
  BCZK1381   6 100 297 1473829 .. 1473844 -  -7.6   -5.5208   GTAGAAGATAAAAAA              TCAACC GTTT GGTTGA               TTTTTTTGTATTCTA
  BCZK1381   6 100  13 1474101 .. 1474128 - -12.2  -4.29325   GAGGAATATGTAAAA        GACGGTTTCG-TA CAA TATCGAAACCGTC        TTTTTGTATTCATTA
      ypjC   8 100   7 1498964 .. 1498989 -  -9.9  -5.49234   ATACGTAATAAAAAA         CTAGAAAAGCT AAAA AGCTTTTCTAA          TTGTGTTTATGTATG
  BCZK1421   5  88  77 1505817 .. 1505838 -  -8.8   -4.5287   CGAAATTAAGTAAAA           GAAGTTCC TCTTTT GGAACTTC            TTTTTTATTTCCATA
  BCZK1431   3 100  11 1515857 .. 1515888 - -11.1  -5.59534   AATGATAACAAAAAA      GAAGTCCTGTTCTC GTTAA GAGAA-AGGACTTC      TTTTTTTGTATTAAG
  BCZK1436   7  91   6 1521378 .. 1521397 - -12.2  -3.41234   GAGCAATGTAAGTAA            CAAGAGGG GAAA CCCTCTTG             TTTTTTTATGCTTCT
  BCZK1446   6 100  33 1530138 .. 1530155 -  -8.5  -5.43514   AAAATAACTAAAAAA             CAGAAGA GAGT TCTTCTG              TTTTTTAGTTTAATG
  BCZK1450   2 100  36 1534622 .. 1534647 - -14.9  -4.54477   GTAAAATTGATAAAA         GGTTCAAATCG TATG CGATTTGAACC          TTTTATTTTTGTATT
  BCZK1456   5 100  28 1542493 .. 1542513 -  -9.8  -4.96848   GGGGCTATATAAAAA            CCTTACGT TTTAT ACGTAAGG            TTTTTTTGTTGTATA
  BCZK1464   6 100  14 1547772 .. 1547805 - -14.9  -5.14563   TTGCTTATGAAAAAA     GCTTGTAG-TTTGGAT GCT ATCCAAAACTACAAGC     TTTTTCTTTTTTATT
  BCZK1473   2 100   5 1568825 .. 1568848 -   -14  -5.52384   TTGTCATGAAAAAAA          CATCCAGAGA AAAT TCTCTGGATG           TTTTTTAGTGTCTTG
      gerN   4 100 388 1575869 .. 1575891 - -16.4  -3.46081   TATTTAATGAATGAA           GCGAGCTGTA CTA TACAGCTCGC           TTTTGTTTATGAGGT
      gerN   4 100  13 1576235 .. 1576266 - -13.2   -5.8901   AGATAAAACAAAAAA      GGAGATTGCTATCT TATA AGATAGTAATCTCC       TTTTTATTAAAATTA
      yetF   3  78   5 1581879 .. 1581900 -  -5.9  -4.82756   ATATAATGAAGAAAA           TCCCCTT GAGCAAGT AAGGGGA            TTTTTTATTTTTTTA
  BCZK1495   2  89  81 1586796 .. 1586811 -  -7.5  -5.09762   ATTTGAACATAAAAA              GCGGC ATAATA GCCGC               ATTTTATCGTTACTA
  BCZK1503   6 100   6 1592216 .. 1592240 - -11.6  -4.14945   TCAACAATAATGAAA          TAAGACACTC GTGCT GAGTGTCTTA          TTTCATTATTGCTTA
      cheR   3 100   5 1601149 .. 1601174 - -10.5  -4.99035   CGAGTTATATAAAAA         GGTCGTCAC TTTACGTT GTGACGACC          TCTTTTATATTTTTT
       hag   6  95  44 1621480 .. 1621508 -    -9  -5.18371   GGGTACAAAATAAAA        GGGAGATACATA GTTTA TATGTATTTCCC        TTTTGTTTTGTATGG
  BCZK1555   4 100  -1 1638119 .. 1638158 - -16.8  -4.88407   TTATGGAACGAAAAA  GACTGTTATAAAGAGG GGGTTAAT CCTCTTTATAACAGTC   ACATCCCCGAAAGAA
  BCZK1561   5 100   3 1643137 .. 1643159 - -13.5   -4.1721   ATTCATAGTGTAAAA           GGCTGTCGT GTATA ACGACAGCC           TTTTAACTTTTTTCT
  BCZK1567   4 100  17 1650020 .. 1650042 - -11.4    -4.946   AGTAAATAGTAAAAA           GGAATCCATA TGC CATGGATTCC           TTTTTATATATGAGT
  BCZK1573   3  76 -11 1654750 .. 1654771 -  -8.7  -3.54503   TGAATAGATAAGTAA           GGAAGCAGC TTTA GTTGCTTCC            TTTTTTTATTTTTAG
  BCZK1580   6  95  10 1661139 .. 1661162 - -11.8  -3.65097   AAGAAATAAAAGAGA          GACCGCCTAA AACA TTAGGCAGTC           TTTTTTTCGTTAAGG
  BCZK1588   9 100  50 1671204 .. 1671231 - -12.8  -4.81163   GAAAGAGTAATAAAA        GAGCCGAGATTC TTTA GAATCTTGGCTC         TTTCAATATATATCT
      pepE   2 100  19 1674668 .. 1674695 - -12.9    -4.323   GTTAAATATTGAAAA        TGTCCCTAAGT TATTTT ACTTAGGGACA         TTTTTTGTAAAGGTA
  BCZK1599   3 100  16 1679583 .. 1679614 - -17.4  -5.28983   CCGAAAAGATAAAAA      TAGCCATGTGCGGA GGAA TCCGCACGTGGCTA       TTTTTATTACAGCTA
  BCZK1602   4 100   5 1683066 .. 1683085 - -12.2  -4.54205   ATTATATGAAAGAAA            CCTTCCAC AATT GTGGAAGG             TTTCTTATTTTTCAA
      pyrH   4 100  20 1692765 .. 1692785 - -11.2  -4.21098   AGATTAATGGGAAAA            GGGTGTCT TTTAT AGACACCC            TTTTGTGCATGAGAA
      pyrH   4 100 -22 1692783 .. 1692827 - -13.2  -2.98823   TGTCTTTTATAGACA CCCT-TTTGTGCATGAGAAAT ATTT ATTTCTCATGCACAAGTAAGG AAGCGTCATCATTAA
  BCZK1622   2  89  79 1706692 .. 1706715 -   -11  -3.65135   CTCAAACAAGGATAA          CCCCGTTCTA AAGC TAGGACGGGG           TTCAAAATCTAAGTT
  BCZK1627   7 100   5 1712560 .. 1712578 - -11.8  -4.80178   GAGGAAGTAAGAAAA             GCTTGGAA AGA TTCCAAGC             TTTTTTATGTATGGG
  BCZK1631   3 100  -5 1717906 .. 1717936 - -16.4  -4.41348   GGTTTTGTAAATAAA       GAGTAAGCCCTAAT CAA ATTAGAGCTTACTC       TTCATTAAATACAAA
      fabH   4 100  15 1737003 .. 1737025 - -13.6  -2.59079   ACGAAATTGAAGTGA           GGTTCTAGTT ACT AACTAGAACC           TCTTTTTTATATGTT
      oppA   2 100   4 1740491 .. 1740524 - -19.9   -4.2528   TTGCAATTTAAGAAA     TAAGGCGATCCTAAA ATGT TTTAGGATCGCCTTA      TTCTTATTCTGTAAT
  BCZK1656   3 100   6 1746066 .. 1746096 - -17.8  -4.32951   ATGCGAAGTAAGAAA       GAAGGGATGTAACA ATG CGTTACATCCCTTC       TTTTTTTATTTAATT
  BCZK1662   5  80 123 1752745 .. 1752790 -  -7.8   -4.2123   GAGCGATTGAAGAAA TAAAATGGAAGACCTCTAGT GCTTAA ACTGGAGGTCTTTTATTTTA AAAATGGTAATAGAT
  BCZK1671   5  70 284 1762437 .. 1762488 -  -7.1  -3.68827   GAGTTAGCACCCAAA TAAAAAAGATAGATACAAGC GAGGAAATATAAT GCTTGT-TCTATCTTTTTTA TAGTTAAACTAGATA
  BCZK1675   1 100   7 1767071 .. 1767095 - -15.9   -5.5074   TAAGTGAATAAAAAA          GGATGAAGCAA CGA TTGCTTCATCC          TTTTCTTTAAAATGT
  BCZK1682   5  80  13 1774269 .. 1774298 -  -7.3  -4.60487   CACTAGTTTTAAAAA       TCCTTCACGTAAT AATG ATTATATGAAGGA        TTTGAATGTTTCTTA
  BCZK1688   3 100 101 1783262 .. 1783291 - -15.9  -5.57729   AAAGAACATAAAAAA       GGGCTATGAGTAA AAGC TTACTCACAGCCC        TTTTTTAATGTTTTA
      mntH   4 100  12 1787652 .. 1787681 -  -7.3  -5.63236   ATTTAAAAAGAAAAA       GGCTGTCTTCAA CAGAAAT TTG-AGACAGCC       TTCTTCTTTCATTAC
      ynzC   6 100 243 1806231 .. 1806261 - -12.8  -4.41817   TAAAATAAGTTAAAA       GCCATTTTGCAATT AGT AATTGTAAAATGGC       TTTTTGTTTGGAAAA
      ynzC   6 100  36 1806437 .. 1806468 - -10.2  -5.54403   AAAAAACAATAAAAA      GAGCTGGAATTTCT ATAT AGGAAATCCAGCTC       TTTTTATGTTTTATT
  BCZK1714   3 100  39 1812418 .. 1812458 - -16.4  -4.81685   AGTAATTAGTAAAAA  CAGTAAGAAACACAGGGC GAAAA ACTCTGTGTTTCTTACTG  TTTATGGACTGTTAT
      acr3   2 100   8 1850108 .. 1850124 -  -8.7  -5.55769   CTCGACAATAAAAAA              CGTCCTA TAG CAGGACG              TTTTTTATTATGTAT
  BCZK1733   4  83  86 1856895 .. 1856918 -  -9.7  -3.78902   TAAGTAATATTGAAA          GGTCTCATT GAAAAT AATGAGACC           TTTTTATTAATATTA
       ldh   1 100  17 1864948 .. 1864971 -  -9.7  -5.88476   AAAATAAACAAAAAA          GCAATCCAA AATAAA TTGGATTGC           TTTTTCACATATATG
  BCZK1744  12  81  59 1868608 .. 1868651 - -10.4  -2.97602   TAATTAACATTAAAG GGAGTTGCCCCATAAGTTGAT GAA AACGACTTATGGGGCAG-TCC TTTTATTTTTTATGA
  BCZK1754   2  80   8 1878444 .. 1878471 -  -7.1  -4.58236   TATAAAATATGAAAA        TCCCTCTTTTA GATTCG TAAAGGAGGGA         TTTTTTATTAATTAA
      mccF   5  74 183 1889999 .. 1890020 -  -5.8  -4.56133   GGGCAATAATGAAAA           GCTCCGGT TGTAAT AACGGAGC            TTTTTTATGTTTTCT
  BCZK1770   6  82  37 1895427 .. 1895452 -  -7.5  -4.67943   TTCGAATAGAGAAAA         GGCTTTCCAGG GAAA CTTGGGAAGCC          TTTTTATAGTTGAAT
  BCZK1774   3  49 179 1899863 .. 1899877 -  -4.3   -2.8751   ACATTAGTAGAAGTA               CGTAT ACGTG ATACG               GGAATTGGTATATCC
  BCZK1781   1 100   7 1904758 .. 1904790 -  -7.1  -5.39221   ACAATAATGAAAAAA     TAGGACTCCACGCA ATATTA TGTG-GGAGTCCTA      TTTTATTTACAAACT
  BCZK1803   2  56  68 1930064 .. 1930074 -  -4.6  -3.70571   TACAAAGACGGTAAA                 CCAG AAA CCGG                 AACCTACTTCATAAT
      nadE   3 100  16 1936906 .. 1936927 -  -7.4  -5.47431   TTAACATATAAAAAA           GAAGCTAA ATGAGA TTAGCTTC            TTTTTTATGTTTTAT
  BCZK1814   5 100   5 1941557 .. 1941578 - -10.3  -5.22794   ACAATTACTAAAAAA           CATCTCATA TTTT TATGAGATG            TTTTTTAGTATGGTT
  BCZK1817   6 100 134 1944195 .. 1944212 -  -8.5  -5.61881   GCCTAAAAATAAAAA             TCCCTAT AGAG ATAGGGA              TTAATATATCGGCAT
  BCZK1817   6 100 -11 1944326 .. 1944357 - -15.4  -5.31072   ATAACATAATAAAAA      GCACTGTTTTAGCT AATG AACTAAAACAGTGC       TTTTCTCTTTGATTG
      ykvI   7 100  -2 1950272 .. 1950303 - -13.3  -3.18366   TTGTGAATGAATATA      TAAAAAGCATCCA ATAACA TGGATGCTTTTTA       TGTTTTTTGAAGTTG
  BCZK1828   1  79   9 1953764 .. 1953793 -  -8.6  -3.79396   AATAAGTAGTAAGAA       GGGAGACGCATC ATAATG GATGTATCTCCC        TTTTATCATTATAAA
  BCZK1832   1  87  11 1957399 .. 1957424 -  -7.6  -4.87037   AATACATATGAAAAA         GAAGAGCTGT AAAGAA ACGGCTCTTC          TTTTTGTGTATTATG
  BCZK1839   1  93  27 1965796 .. 1965815 -  -6.5  -5.68438   CTATTAAATAAAAAA            TACATCC TTATAG GGATGTA             TTTTTTATTAATGAT
      exsB   5 100  20 1975964 .. 1975978 -  -9.2  -5.59879   GATAAACATAAAAAA               GGCCGC AAA ACGGCC               TTTTTTGTAGGCATA
  BCZK1865   6  95   1 1987606 .. 1987625 -  -9.3  -5.21709   TTTCATATTAAAAAA            CCATCCC GAAATT GGGATGG             TTAAAAGACGATATA
  BCZK1872   1  48 367 1994018 .. 1994031 -  -3.9  -3.02186   ATATTGGACAAATGA               TTTAC ATTG GTAAA                ATGTTAAAAGAAAAT
  BCZK1878   7 100  16 1999558 .. 1999575 - -11.3  -5.48787   AGAATATACAAAAAA             GGACAGG AATC CCTGTCC              TTTTTGCTTTATTGA
  BCZK1883   8  77 168 2003945 .. 2004000 -  -9.2  -3.21934   TTTGCCTTAGAAAAG CATTATGTCGTCTAACGTACCTTTAT TGAA ATAAAGGTACGTTAGGCTCTTTAATG TGCTCGCATAATAAA
      gntR   2 100   4 2010910 .. 2010942 - -17.9  -4.87273   AATAGTGCATAAAAA      TAGCTCCACGTAAGT ATA ACTTGCGTGGAGCTA      TTTTTATTTAGGGAA
  BCZK1894   4  67   6 2014296 .. 2014316 -  -6.9  -3.61922   AATATTTAGCTGAAA            TAGGAGG GATGTAA CCTCCTA            TTTTTTTAAGAAGTA
  BCZK1906   3  72  26 2020816 .. 2020829 -  -3.7  -5.29385   AATTTAATGAAAAAA               GCCGC CTAT GCGGT                CTTTTTGTAATATAT
  BCZK1912   6 100   6 2024842 .. 2024864 -   -15  -3.41693   TGTATCACGAATGAA           CACACCAAGT ATA ACTTGGTGTG           TTTTTTTAAAACGCT
  BCZK1919   4  90   1 2030731 .. 2030755 - -12.2  -3.08046   TTGTTATGTGAAAAT          CCCCCCTCAA ATATA TTGAGGGGGA          TTACATGTTTGAAGT
  BCZK1923   6 100 419 2033876 .. 2033905 - -13.7  -3.54784   AGGTAAGATAAGTAA       GAAAGCTCACAGC TTTT GCTTTGAGCTTTC        TTTATTGAAACGTAA
       fnr   6 100  29 2049548 .. 2049583 - -18.5  -3.41878   TTTCGTAATTTATAA    GGAAAGCCGAGATCT AATTGG AGACCTCGGCTTTCC     TTATAGGTATAAGTA
  BCZK1945   4  84  33 2058055 .. 2058084 -  -6.5  -5.24416   GAACTACAATAAAAA       GAACAAACGTCCC CTAA AAAACGTTTGTCC        AAAGGTAATTACTAT
  BCZK1957   5  95  18 2070877 .. 2070900 -    -9  -5.25906   ATAAAGTAATAAAAA          GACCACTCTCA TTT TGA-AGTGGTC          TTTTGTATTTTCGTA
  BCZK1968   4  53   3 2079860 .. 2079882 -  -4.2  -3.65046   GGTGCATCGCAATAA          GAGGGTCTA GTAACA TAG-CCCTC           TATCACTTTTGATTA
  BCZK1979   2 100  72 2097747 .. 2097770 -   -11   -5.1485   GAATTAATATAAAAA          GTCGTGGCAT TTAT AAGCCACGAC           TTTTTAATTTGCTTT
  BCZK2001   3  86   4 2124015 .. 2124041 -  -7.3  -4.84642   TTGAAATGAAGAAAA         GGGTGCTTCTC TTAAT AAGAAGCATCC         TTTCTAAATTTCTGG
  BCZK2009   7 100   7 2131071 .. 2131109 - -14.8  -3.38535   TTAAATAATAATAGA   TTAAAAGAGGCGCTTTCA TTT TGAAGGCGTCTCTTTTAA   TTAGCATTATAATTG
  BCZK2017   4 100   9 2137117 .. 2137139 - -10.6  -5.69793   AGATGAAATAAAAAA           GGTAGGTGTG ATT CACATCTACC           TTTATTTTTTACCAT
      yplQ   7 100   8 2148220 .. 2148246 - -16.8  -5.57396   ATAAGTAATAAAAAA         GGTTTCAGCTTA CAG TAAGCTGAAACC         TTTTTTATTATGCTG
  BCZK2030   2 100 171 2151692 .. 2151717 - -13.5   -5.5353   CAGAGTAATAAAAAA         GCTACTTGAAA TTTA TTTCAAGTAGC          TTTTTTATGTGAATA
  BCZK2042   7 100  10 2162119 .. 2162139 -  -8.3  -5.64006   AGTGAAGTAAAAAAA            GAGGCCTTT AAA AAAGGTCTC            TTTTTACGTTTAAAT
      oppB   2  46 295 2169097 .. 2169108 -    -3  -3.23047   CGTATAAACTTAAGA                GTAT TCCT ATAC                 ATGTTCCGAATAATA
  BCZK2053   7  91  28 2174298 .. 2174323 - -10.5  -4.08216   GGATGTTGTTGAAAA         GAAACTTGTGC ATAA GCGCAAGTTTC          TTTTTTATAGTTTAA
      ywkC   4 100   7 2189443 .. 2189467 - -14.5   -4.7254   ATTCTTCATGAAAAA          GACCCTTATTA TTT TAATAAGGGTC          TAAAAATTATAATCC
  BCZK2070   5  82  57 2193316 .. 2193346 -  -4.8  -5.46657   TAGCGCAATAAAAAA       CGAGTAGGAAAT GTTTACG ATTCCATACTCG       TTTTTTACTTTTGCT
  BCZK2083   2  48 194 2206037 .. 2206049 -  -3.5   -3.2115   TAAAGCAGGTATGAA                TAAAT TAG ATTTA                GGAAAATTAAAGTCA
      czcD   3  91 -17 2209289 .. 2209310 -  -7.4  -5.14965   ACGTTCATTAAAAAA           GAACCTAT GTCATA ATAGGTTC            TTTTTCCATTGGTTC
     gerPF   7 100 181 2223635 .. 2223674 - -22.6  -3.98075   ATATTATTGAAATAA  CGTAAAGTAAGCTAAAAG TTAA CTTTTAGCTTACTTTACG   TTATCGTAGATGTGG
     gerPF   7 100 121 2223712 .. 2223734 -  -9.9  -5.05577   AAATGAAACGAAAAA           GCAGCTAGC TTCAT ACTAGCTGC           TAAGCCCCAGGGAAA
      rhtB   3 100   7 2238699 .. 2238730 - -14.6  -2.91342   AATCAATTATTAAAT      GAAAACCACCACTA TTAA TTGTGGTGGTTTTC       TTCTTGTTAATTGCT
  BCZK2124   7 100  14 2246952 .. 2246981 - -12.2  -3.81146   TGGTTCAACTAATAA       TCAGTGGGGGAT GAACAA AACCCCCACTGA        TTAAAGTTTCACTTT
      hupA   5 100   2 2264976 .. 2265009 - -16.3   -4.9138   ATTACTTAAATAAAA     CAAGAAACCAGCCTAT AAA AT-GGCTGGTTTCTTG     TTTATTTCACAGCTT
  BCZK2139   2  67  57 2266811 .. 2266839 -  -6.7  -3.63991   TATTATTTGTAAGAA        GGAGAGGCTTTCA TCG TAGAAGTCTCTCC        TTCTATTTTATCCTG
  BCZK2152   3 100  10 2283110 .. 2283140 -   -12  -6.23317   ACAAAAATAAAAAAA       GATAGCTGAAGACA AAT CGTTTTCAGCTATC       TTTTTTCGTTTAAAG
      iunH   3  95  95 2287602 .. 2287627 -  -9.2  -5.02502   TAGACTACATAAAAA         GAGTATTGAA AGTTAA TTCAATACTC          TTTTTAATATTAAGT
  BCZK2162   1 100  23 2292373 .. 2292396 - -11.2  -5.75599   TAAATTATAAAAAAA          CATGTTTGAA AAAA TTCAAACATG           CTTTTTATTAAAGGA
  BCZK2169   2  93  11 2298859 .. 2298880 -  -8.8  -4.82154   AATGGATAGTAAAAA           GCATGACA TTATAC TGTCATGC            TTTTTATTTGTTAGT
  BCZK2173   7 100   7 2303327 .. 2303352 -  -9.7  -5.16038   ATAGAATAAATAAAA         TGTCCCACCAT TATA ACGGAGGGACA          TTTTATTTATTTTAC
      ydjO   3 100  12 2305475 .. 2305494 - -12.2  -5.59534   AATTATAATAAAAAA            CCCCTCTT ATTA AAGAGGGG             TTAAGTAAAAATTAA
  BCZK2180   4 100  -8 2307920 .. 2307970 -   -23  -3.63868   TGGTTAAAAGAAAAT CGCGCATAAAAAGAACGAGTACCT GTA AGGTACTCGTTCTTTTTATGCATA TTGAATATGTAAGTT
  BCZK2184   4 100  13 2311443 .. 2311488 - -12.1  -3.82031   TTAATTAGTATGAAA GAAAACATGGGTTGATATTCT TCAA AGGATTTCAACTCATGTTTTC TTTCATATTATTTTA
  BCZK2188   1  64  11 2315188 .. 2315235 -    -5  -4.30844   ATTTCATTATGAAAA GAGATTATTCTACTAGGTCGTT ATGA AATGACTTCATAGGATAATCTC TTTTGTTCGTTTAAT
  BCZK2194   2  75  61 2322551 .. 2322581 -  -9.8  -2.90486   AAGAACTTTGATATA       GTGCGGTTTCTC TAGAAAG GAGAAACCGCAT       TTTTATATTTGTAAA
      yngK   6  90  15 2338459 .. 2338491 - -12.2   -2.9173   AAATAAATAAAAAGG      CGCCTTAAAGCT TTAATACTT AGCTTTAAGGCG      TTTTTTATTACCTGT
  BCZK2219   4  65   8 2347763 .. 2347789 -  -3.8  -4.72986   TAGTTTTATGAAAAA         GGAGCTAA GTGAAATTATA TTAGCTCC         TTTTTCATTATGTTT
  BCZK2225   8  88 156 2352949 .. 2352966 -    -7  -5.13354   TTCATAAAAAATAAA             GCACAC ATATAA GTGTGC              TTTTATGAACGCTTT
  BCZK2232   8 100  30 2361057 .. 2361086 - -13.7  -4.63586   ATAGTATATATAAAA       GGAAAAGGGTGGA ACTT TCCATCCTTTTCC        TTTTATATAATTAGG
  BCZK2236   6 100  22 2365688 .. 2365733 - -20.2  -2.93768   AAGTATATAAAAGAG GGTAATGTAAAAGAGAATGC GTAAAA ACATTCTCTTTTACATTACC TCTTTATGATTTGTT
  BCZK2241   5 100  61 2369143 .. 2369184 - -13.3  -4.01315   AAAAAGGGCAAACAA TCAAAAGCTCCTCTATCTT ATAT AAGGTAGAGAAGCTTTTAA  AATGATTTTTGTCTT
      pbp2   3 100 -18 2372089 .. 2372114 - -12.7  -5.02074   CTATTTGGTAAAAAA         GGAAGGTTCAC TTTA ATGAACCTTCC          TTTTTGTTTGTATTC
      bcrC   3  66 249 2377259 .. 2377273 -  -7.2  -3.36128   AAATCATAAACGTAA               CATTCT TAC AGAATG               GATGAAAGGAAATGC
  BCZK2258   3  58 142 2389853 .. 2389897 -  -2.4  -4.43815   AGGAATAGACGAAAA TAAAAACGAGCAATCCTATTCA TAG TGA-TAAGGT-GCTCGTTTTTC TATTTGTGGACAGAA
  BCZK2262   4 100 249 2393477 .. 2393500 -   -14  -3.10732   ATAGTAACGTGAATA          GTCCGAAACA AACC TGTTTCGGAC           TGGGGGTTCAATATT
  BCZK2265   4  66  41 2397670 .. 2397699 -  -2.8  -5.11613   AGAGTATTTAAAAAA       GGTGTAAAGTCA ATTCCA TGGCTTCGCACC        TTTTTATTAAACTTG
  BCZK2271   2  93  67 2404363 .. 2404397 - -10.2  -4.72272   TTTTCCTATTAAAAA     GCCTAATTTCTCAA TGTATTG TAGAGAAATTAGGC     TTTTTCGACATTTCA
  BCZK2274   5 100   5 2413478 .. 2413497 - -10.8  -4.58466   CTTATAACGATAAAA            GGAGCAAA TTAA TTTGCTCC             TTTTTCACTTGTATT
  BCZK2283   3 100  49 2421221 .. 2421238 -  -9.9  -4.76233   TAAGAAAATAATAAA             TCGCCTT TAAA AAGGCGA              TTTATATTCATTATA
  BCZK2293   7  80 205 2431014 .. 2431037 -  -9.7   -3.3972   CTATAAAACTAGGAA          TGAGCTCTA TTTAAT TAGAGCTCA           TTTTTTGTATTAAAT
      dacA   7 100  24 2435171 .. 2435195 - -17.3  -4.52803   TATAAATTTAGAAAA          CGGCTTGCATT GTA AATGCAAGCCG          TTCTTTATATATAAG
  BCZK2318   6  90  62 2452102 .. 2452117 -  -4.7  -5.73978   ATGATAAAGAAAAAA              GGCAT TATAAT ATGCC               TTTTTCCTTTATAAA
  BCZK2324   2 100  94 2456700 .. 2456742 - -17.5  -4.33621   TAGCTAATTAATAAA CACTGTTGTTTAACTA-AAG TTTC CTTGTAGTTAAACAACAGTG TTTTTAAATATTGAT
  BCZK2335   3  70  62 2466642 .. 2466693 -  -8.2  -3.10761   ATCTTAATACATATA TGTTTATAGAAGCGACTGTTTCTT TTAA AAGATACGATCGCTTCTATAAATT TGTCAATGTAATGCA
  BCZK2338   7  74 165 2469354 .. 2469364 -  -3.2  -5.40464   GATGATAAAGAAAAA                 GCTC GAC AAGC                 AATTATTAATAAATG
  BCZK2345   5  85 106 2476948 .. 2476970 -    -7  -5.06414   TTTTTGTAAGAAAAA           GCCACCCCTT TGA AAGAGATAGC           TTCATGGATCCTATC
  BCZK2352   2 100  34 2485140 .. 2485178 -   -25  -5.16472   AAAAATCTTAAAAAA   GAGTTCGAGGTTGATAAA AAC TTTATCAACCTCGAACTC   TTTTTAGATTATAGA
  BCZK2361  10  63  59 2493451 .. 2493481 -  -3.4   -4.7153   AAATAACCGTAAAAA      CGT--CAGGCAACC AATTA AGTTGCCTGCTACG      TTCTTGGATGGTAAA
  BCZK2368   7 100 464 2502019 .. 2502043 -  -6.5  -5.96894   ATGTAAATAAAAAAA         GGACAAGCAG TCATAT CTGC-TGTCC          TTTAAAGGAGAAAAG
  BCZK2368   7 100 345 2502140 .. 2502162 -  -9.3  -5.71712   GTCTATACAAAAAAA           GGATAAGTA AAATA TACTTATCC           CAAGAAGGGAATTCC
  BCZK2376   4  67 428 2509370 .. 2509393 -  -6.9  -3.60234   GGAGAGATTTTCAAA          TGCAATAAT AGAAGA ATTATTGCA           AATTCAATGGTGGCA
       asp   6 100   1 2519505 .. 2519547 - -17.4  -3.71174   AATAAATAGTGTAAA TCATATAAAAGCATAGAGGC TCA ACCTTTATGCTTTTATATGA TTATCCTGCAAACTG
      kinB   8 100   5 2524005 .. 2524020 -  -6.1  -5.85425   GAAACAAATAAAAAA              GGAGC GATTAT GCTCC               TTTTTTATTTGTTGT
  BCZK2399  10  93  93 2537501 .. 2537519 -  -8.8  -4.92757   TTATTAAGAAGAAAA             CCCGTGAA TAA TTCGCGGG             TTTTTTTATTTGAAA
  BCZK2406   2  54 402 2543521 .. 2543541 -  -5.3  -3.01712   TGGCTTTCCGCAATA            TGGTCCAGC TTT GCTGCTCCA            ATGGTAGTATGTGCT
  BCZK2413   5 100   5 2553080 .. 2553101 - -14.5  -3.48144   AATAATATCGAAATA           GCGCAGGAT CATC ATCCTGCGC            TTATCTATCGTAATT
  BCZK2417   4 100 117 2556476 .. 2556499 - -11.2  -4.71482   ATGAAATCCGAAAAA          GAATCCAATA AAAG TATTGGATTC           TTTTTATTTTAAGTG
  BCZK2434   5  74  35 2571440 .. 2571461 -  -2.3  -5.53288   TTCAACTTAAAAAAA           TCTTCCC TCACCTTC AGGAAGA            TTTTTTAGCTTGCTA
      pknB   5 100  41 2584766 .. 2584794 - -19.1  -3.13161   ACATAAAAAAGATTA        GGACCGTACATAT CTA ATATGTACGGTCC        TTTCGTTTGCTATTG
  BCZK2461   2  61 288 2593051 .. 2593063 -  -3.3   -4.3534   TTGTAACCATTAAAA                GGGGT AAA ACCAC                ATCACTATCAAACTA
  BCZK2470   2 100 -16 2605936 .. 2605961 -  -9.1  -6.01187   AATTAAATAAAAAAA         CACAGTTGG TTATTTTT CCAACTGTG          TTTTTAATTCTACTG
  BCZK2474   8 100  38 2610969 .. 2611002 -  -9.7   -4.8048   GCGGTACAGTAAAAA     GCCCATCACTGTA TCCGTATG TATAGTGATGGGC      GATACTTATATTTTT
  BCZK2509  10 100   1 2639725 .. 2639750 - -12.1  -3.77832   GTTTAAATTGAATAA         GAAACCATTTA GCAG TAAATGGTTTC          TTATTTATTAGTTAT
       chb   4 100  85 2649603 .. 2649641 - -10.7  -5.58179   TATCATAATAAAAAA  GGCAGTATATGAA-AC-TA CTT TATGTATTCATATACTGCC  CTTTTTTATTTGTAG
      ampD   4 100  35 2656808 .. 2656831 -   -11  -5.27779   TTGAATAGTAAAAAA          GAGCCCTCCA AAAC TGGACGGCTC           TTTTTTGTACAAATG
  BCZK2547   5  55  90 2670894 .. 2670907 -  -5.3  -3.15407   GAGATTATCAATACA               TCTTG TTCA CAAGA                TTGCATAGGTGAACC
  BCZK2565   4 100   7 2688345 .. 2688372 -   -15   -4.8048   TGCCCATACTAAAAA        GAGCTGCTGAGA TTAC TCTCAACAGCTC         TTTTTCCTACTCATC
      emrB   5 100   8 2724952 .. 2724975 - -15.4  -4.84527   CGTACATACGAAAAA          GCTCCTTTCC AATT GGAAAGGAGC           TTTTTCATTACGCTT
  BCZK2625   5  69  69 2739872 .. 2739884 -  -7.7  -3.19331   TATGAAAAACAACCA                TCGCA ATC TGCGA                ATTTATAACATAAAC
  BCZK2630   2 100  -4 2743626 .. 2743641 -    -9  -5.84381   CTACGAATAAAAAAA              GCTGAC TTTT GTCAGC               TTTTTTGCAACGGTA
  BCZK2701   4 100  35 2819733 .. 2819771 - -20.6  -4.57516   ACATTTAAAGGAAAA   GCCCATATGTTAGATTAC TGA GTACTCTAACATATGGGC   TTTCTTTTACATTTT
      proA   4 100   4 2827742 .. 2827774 -   -13  -4.17523   AAATAATTTTTAAAA      TAAAAGACACCCAA ACGAA TTGAGTGTCTTTTA      TTTTTATTTTCGAAT
  BCZK2722   4 100 422 2841374 .. 2841418 - -11.1  -4.40132   ATCAACCAGAAGAAA GCGAATAAAAAGAGTCCTTC ATACGA GAAGGACTTTTTTTATT-GC ACATTACGGTGCAAA
  BCZK2722   4 100   5 2841807 .. 2841835 - -13.3  -5.72207   GTTAAATCAAAAAAA        GAGATACAGCAGA ACT TCCACTGTATCTC        TTTTTTATTTAATAA
  BCZK2738   7 100  19 2853950 .. 2853971 - -11.7  -5.29716   GTAACACAATAAAAA           GACTCCTAT TTTC ATAGGAGTC            TTTTTATTGTGTTAC
  BCZK2741   6 100  63 2857753 .. 2857769 -  -9.5  -5.92399   TAACAAAATAAAAAA              GATGGTT TGT AACCATC              TTTTTTACCTTTACA
  BCZK2783   2 100  16 2900396 .. 2900425 - -10.9  -5.05113   TGTAGAGAAAGAAAA       GAAGAGAATATCC AAAT GAACATTCTCTTC        TTCAGGTTTACCCGT
  BCZK2797   7 100 115 2912827 .. 2912856 - -14.5  -5.28942   TATTTTAAATAAAAA       CGCTTATACTTCA AAAA TGAAGCATAAGCG        TTTCTTTCTTTTGAA
  BCZK2828   6  83 455 2944307 .. 2944331 -  -9.4  -3.78953   ATTCTTACCACTAAA          GAGCAGTCAT AATGA ATAACTGCTC          TTTTTAATTTCATAG
  BCZK2833   7  61 382 2948579 .. 2948595 -  -6.7  -2.95941   AAACGCGAATCAAAT              TAGTATT AGT AATACTA              GAAATGACGATTCAA
  BCZK2840   3  77  86 2955267 .. 2955304 -    -8  -3.81755   ATTTCTTAAACAGAA   GCTCCTAACATATT GGTCATATAT AATATGTTAAGAGC    TTTTCATGTATCTGA
  BCZK2896   6  72 -19 3025056 .. 3025079 -  -7.4  -3.79747   CTACTTATCATTAAA          GAGCCTACTC AAAC AAGTTGGCTC           TTTCTTCTCTACTTA
  BCZK2912   4  90   4 3040762 .. 3040784 -    -5  -5.86061   CCCTATGAAAAAAAA           TGACTTAT TCTCTTG ATAAGTCA           TTTTTAATTATTAGT
  BCZK2944   7 100   9 3077698 .. 3077721 - -14.6  -4.18167   AAATAATTATACAAA          GGCCAACCGC ATGT ACGGTTGGCC           CTTTTTCTTTATATT
  BCZK2948   3 100   7 3081759 .. 3081780 - -10.9  -5.33866   TAAAGCGACAAAAAA           GAGGCCGTT CCCA AACAGCCTC            TTCCCTCTATTTCGG
      yitT   3 100  42 3086464 .. 3086500 - -11.9  -5.28481   CATTTAATTAAAAAA    GAATCTATTTTGAAAAA AGA CTATTCAAAATAGATTC    TCACGTTTTAGTATT
  BCZK2966   6  62 364 3097885 .. 3097903 -  -6.1   -3.3782   CATGTATGGAAGTAA             CATTTAC AGTAA GTAAATG             GGATGAAAAACCAAT
  BCZK2999   6 100 313 3128887 .. 3128912 - -16.3  -4.21945   ATCAATATATATAAA         GGAGCTCTCTT CATA AAGAGAGCTCC          TTTGGTTATTTCTTC
  BCZK2999   6 100  12 3129194 .. 3129213 -  -7.8  -5.64006   ACTTAAGTAAAAAAA            GCGCCCTA TAAA CAAGGCGC             TTCACTCAAACCTAA
  BCZK3018   4  59 186 3147510 .. 3147521 -  -2.2  -4.65895   CGGTGGATGCAAAAA                CCTC TCGA GAAG                 CTTCGAATGAAAATT
  BCZK3027   7 100   9 3159763 .. 3159805 - -19.6  -3.64947   AAAAGTAAAAATACA GAAATAAAAGGTGTCTTC ACGTATG GAAGACACCTTTTATTTC TACAACTCTTAACTA
      pykA   7 100  11 3161448 .. 3161471 - -13.2   -2.6127   TAGAATGAAACACAC          GAGGACGGAT ACAT ATCCGCCCTC           TTTTTATTTTTCACT
  BCZK3038   3 100  20 3167889 .. 3167920 - -15.4  -5.52023   AGGATGAATAAAAAA      TACCGGCATTCTTT TCAC AAAGAATACCGGTA       TTTTTCATTTATACA
  BCZK3046   4 100 357 3175049 .. 3175081 - -12.1  -5.13344   ATAGTAATATAAAAA      CCTCATTTCTCGTCA TTA CAACGTGAAATGAGG      TTTTTATCGTTCACC
  BCZK3064   6 100   7 3192331 .. 3192362 -  -9.6  -4.88736   CACTATTTATAAAAA      GAGAGAAGTCTACT TAAA AATAGATTTCTCTC       TTTTCTTTACGATAC
  BCZK3073   8  71 -23 3200546 .. 3200559 -  -3.1  -5.28778   ATCATTTATAAAAAA               GCATA ACGG TACGC                ATCACTAAAACGTAA
  BCZK3118   5 100   5 3249806 .. 3249825 - -12.2  -4.70739   TAAAAACAATGAAAA            GCAAAGCG ATAT CGCTTTGC             TTTTTTATAAAATCC
  BCZK3132   6 100 135 3261902 .. 3261935 - -15.6  -4.60041   ATTCACTTTTAAAAA     CGAAAAGAATCCTA TTTATT TAGGATTCTTTTCG      TTTTGCCCATCTCAC
  BCZK3162   5  83   6 3288992 .. 3289012 -  -6.9  -4.80487   TATAATGAAAAGAAA            GAAGCTG TTCCTTC CAGCTTC            TTTACTTATATAACA
  BCZK3169   2 100 354 3293444 .. 3293467 - -11.1  -4.75174   TATTTAACCGAAAAA          GTCATGAGC ACGTAA GCTCATGAC           TTTTTGCACTATATA
       bla   6 100   9 3331022 .. 3331041 - -12.2  -4.72201   CTTTATAAAAAAGAA            GAGCCTCT CGCT AGAGGCTC             TTTCTCTTTCATGCT
      glpQ   4 100  12 3336228 .. 3336251 - -10.4  -5.16133   AGCATAATAGAAAAA          GGTATACCAA AACG TCGGTATACC           TTTTCTCCTATTTAT
       pai   2  80  45 3346546 .. 3346565 -  -7.9  -4.18465   CTTTAAAAAACAGAA            GACCTTC AATTAA GAAGGTC             TTTTTAAATACGCTT
  BCZK3242   6 100   6 3365373 .. 3365400 - -14.3   -4.4831   ACGTATCAAAAAGAA        GCGAGAAAGTG ATTATA CACTTTCTCGC         TTTTCTTATGCTACT
  BCZK3246   2 100 211 3369396 .. 3369415 -  -9.4  -4.81551   CATTTATATGAAAAA            CTGATTCT ACTA AGAATCAG             TTTTTCTACTTTATA
  BCZK3285   4 100 224 3413057 .. 3413097 - -12.2  -5.32699   TTAAATAGCAAAAAA CACGCTACTTGTTCTTATA CGTT TA-AAGAATAAGTAGCGTG  TTATCATTTTATTTT
  BCZK3313   4 100   6 3446430 .. 3446445 - -10.4  -6.20267   TGAAAAATAAAAAAA              CGTGGC TTCC GCCACG               CTTTTTTATTTTTTC
  BCZK3337   8 100  92 3469438 .. 3469457 - -10.8    -4.208   TTTTAAAACGACAAA            TAGATGCC TCAA GGCATCTA             TTTGTCTATAAACAA
  BCZK3362   5  93   5 3493805 .. 3493825 -  -8.4  -5.26316   CTACCTCATAAAAAA            GATTGCTA GCTTA TAGCAATC            TTTTTTAACTTACAG
      bcrB   2 100   5 3507845 .. 3507873 - -13.3  -5.25803   AATTTGCATAAAAAA        GGAGCCGTTAA GACATAT TTAACGGCTCC        CTTTTTAAGTTAAAT
      nudG   3  95 -11 3512726 .. 3512745 -  -8.6  -5.24989   GGATACATTAAAAAA            GCAAGTGT TTAA ACACTCGC             TTTTTTATTTATGTA
  BCZK3403   4 100 419 3536295 .. 3536319 -   -13  -5.65927   GAGGTAAATAAAAAA          CCCTTGATAC CAGTC GTATCAAGGG          TTCAAGCCTCTTAGT
      thyX   3  69  31 3576231 .. 3576252 -  -8.7  -2.62184   TTCCCCTGGAGATGA           GCAGTTAGC TTTT GCTAGCTGC            TCTTTTATTTGTAAC
      glnA   6 100  11 3586254 .. 3586278 -   -13  -6.14618   CACAAAATAAAAAAA          CCCTTGATAC CAGTC GTATCAAGGG          TTCAAGCCTCTTAGT
       hfq   6 100  29 3597611 .. 3597627 - -12.3  -6.08342   TAACAAATAAAAAAA              GAGCGAG AAA CTCGCTC              TTTTTTTGTTATGTA
  BCZK3487  12 100 114 3612254 .. 3612279 -   -12  -5.43514   AAAATAATGAAAAAA         TAGCCTTCTC GTTTAT GAGAAGGCTA          TTTTTTCATTACATA
      pepT   2 100   8 3624380 .. 3624405 - -10.5  -5.23316   TATTATACTAAAAAA         CCAAGTAGCAC CTCT GCACTACTTGG          TTCTTTTTTAAGCTT
  BCZK3509   7  80   4 3634062 .. 3634079 -  -5.6  -5.27709   GCATAAAAAAATAAA             GAGATC ATTATA GATCTC              TTCTTAAGCATAATC
  BCZK3518   7 100  46 3645088 .. 3645113 - -13.4  -4.50358   ATGTAAATATGAAAA         GGGAGCAACT CATTAC AGTTGCTCCC          TTTTATTCTCCTCTA
  BCZK3525   6 100  71 3654256 .. 3654279 - -10.4   -5.1356   TTTCAGTAACAAAAA          CCGATTTACC TAGG GATAAATCGG           TTTTTGTTTAACTAA
  BCZK3637   8 100   0 3777036 .. 3777065 - -15.2  -3.26609   CATTCAATAAAATGA       GAAAATGCCACC AAATAA GGTGGCATTTTC        TATTCGTTAGCGAAT
      pyrE   4 100  11 3779867 .. 3779892 - -12.6  -5.42131   CAATGATATAAAAAA         GACGACCGCG TTCCCC CGCAGTCGTC          TTTTTTCGTGTTACG
  BCZK3724   4 100 174 3861566 .. 3861585 -   -10  -5.52986   AGTTTATTAAAAAAA            GCACCTAC ATAT GTAGGCGC             TTTTTTTATTTAAGC
      ktrA   6 100   8 3873117 .. 3873141 - -10.8  -5.33331   GAAATATAAGAAAAA          GGACAATACC TTTAT GGTACTGTCC          TTTTCTCTTATCTTA
       ppk   6 100  11 3885161 .. 3885192 - -16.2  -4.42721   TAAGTAGAGAACAAA      GTAAAAACCTCTTT TTAA AAAGAGGTTTTTAC       TTTGTTCTCATTATT
      comJ   3 100   4 3898348 .. 3898374 - -14.6  -5.21236   AACGCATAACAAAAA         TGGGTTATCCTC CAA AAGGATAACCCA         TTTTTATTCTTTACT
      malR   9 100  -4 3903338 .. 3903358 - -12.7  -5.18726   TTTCTACAACAAAAA            GCTAAGAGT TAA ACTCTTAGC            TTTTTGTTGCATAAT
  BCZK3798   4 100  -2 3933238 .. 3933263 - -11.3  -4.48902   ATATACTTAAATAAA         TAAAAGCCCTC AAAT GAGGACTTTTA          TTTATTTTCTTCTAG
      ptsI   4 100  13 3938269 .. 3938296 -   -10  -5.36441   TTCTCATAGAAAAAA        CCTGAGACCGATT TCA AATCGA-CTCAGG        TTTTTTTATTGATTA
  BCZK3837   4 100  -2 3967430 .. 3967454 -   -13  -5.34857   TCAAATAAAATAAAA          TAACCTCCTC TTCAT GAGGAGGTTA          TTTTACATTCTCTCT
      corA   5 100   7 3970782 .. 3970803 - -14.5   -4.8622   TTGGTTAAGTAAAAA           CACCGAGGA AAAT TCCTCGGTG            TTTTTTTTACTTAAA
      rbsR   4 100  -2 3988137 .. 3988165 - -14.8  -2.66316   GCCGCGATTACATTA        TAAAAGGTGCGT TTTAT ACGCACCTTTTA        CTTTTTTATTTTTTC
  BCZK3869   5 100   4 3995292 .. 3995305 -  -8.1  -5.93809   TGGGCATAAAAAAAA               GAGGC TGCG GCCTC                TTTTTATTTTTTTAC
  BCZK3881   8 100  -2 4008135 .. 4008164 - -16.7  -2.84636   TTGAAAACAAACGCA       TAAAGCTGCTTCT AAAT AGAAGCAGCTTTA        TGATTCGTAATAATT
       efp   2 100   8 4071716 .. 4071738 - -16.4  -5.60993   TTTTCTATAAAAAAA           GCACTCGTGA TGA TCACGAGTGC           TTTTTTACTATGCAC
  BCZK3956   3 100 -18 4075997 .. 4076033 - -17.5  -5.94743   TAAAAAAAACAAAAA    GAAAGACCGTGCTTCCT TTT AGGAAATACGGTCTTTC    TTTATATTTTGCAGT
      lplA  11 100  -2 4080536 .. 4080561 - -14.1  -5.67063   TTTACTATAAAAAAA         TAAGAGGCGGC AATT GCCACCTCTTA          TTTTTTATAATTCCA
  BCZK3970   2  65  11 4085454 .. 4085484 -  -4.2  -4.68424   TAAGTTATTTAAAAA      GGACAG-TACTTCT GAAAA AGA-GTAACTGTCC      TTTTTTATCTTCATT
  BCZK3984   7 100 246 4097450 .. 4097472 -  -9.9  -4.74103   TTTCTAACTTAAAAA           GCCCCTTCT GTTTT AGAAGGAGC           TTTTTTGAGTTATCC
  BCZK3984   7 100   5 4097689 .. 4097713 - -10.1  -5.71712   CCTTATACAAAAAAA          TAAGAGCAGCC GTT AGCTACTCTTA          CTTCTTACTCACTCA
  BCZK3999   4 100 183 4107358 .. 4107384 -   -16  -4.48987   GCTTCATAATGAAAA         GGACGCTAACAA AAA CTGTTAGCGTCC         TTTTTTAGTTTTTTT
  BCZK4011   5 100   6 4120418 .. 4120444 - -16.8  -5.14965   AGTCGTATTAAAAAA         CAAGACACAGAA ATA TTCTGTGTCTTG         TTTTTTTATATTTTC
  BCZK4029   4 100   3 4139586 .. 4139611 - -16.3  -4.72127   GAACAATAAAAAGAA         GCTCGTCAGTT CCAT AACTGACGAGC          TTTTACTTTGCACAT
  BCZK4039   6 100  12 4147604 .. 4147625 -    -8   -5.3798   GAACAATAATAAAAA           CCGTTGCC TATATG AGCAACGG            TTTTATTTTTCTTAT
  BCZK4096   7 100  11 4202550 .. 4202574 - -17.3  -4.48869   GAAAAATAACATAAA          CGGGTATCTCA TTT TGAGATACCCG          TTTTCATATATTAAG
  BCZK4104   3 100 -10 4212414 .. 4212436 - -12.1  -5.46129   TAAGAAAGTAAAAAA           GAGAAGCCT TTATT AGGCTTCTC           CTTTTATTTTGAAAT
  BCZK4144   7 100 192 4249770 .. 4249806 -   -14  -4.96646   GCAGAGAATTAAAAA    TAGGGATGTCACTT TTTTTGATT AAGTGACATCCCTA    TTTTTTTCTGTGAAT
  BCZK4144   7 100   8 4249966 .. 4249990 -  -9.4  -5.18995   AATATAATAGAAAAA          GCATATACCC TAGAC GGATATATGC          TTTCTTTTTATTCTT
      pheA   3 100  57 4285861 .. 4285881 -  -8.3  -5.80951   AGTTAAAATAAAAAA            TCCCACC ATTTATA GGTGGGA            TTTTATTTATATACT
  BCZK4213   6 100  -6 4320665 .. 4320684 - -11.4  -6.02919   GTATAAAGAAAAAAA            CGCGCGAC ATTC GTCACGCG             TTTTTTGTTTTTGTA
  BCZK4252   2 100   6 4362826 .. 4362849 - -12.6  -5.56264   TGGAAATATAAAAAA          TCACCTATAG AATG CTATAGGTGA           TTTTTTCACGAAGAA
  BCZK4255   3 100   5 4365332 .. 4365358 -  -8.1  -6.09888   TCTGAATAAAAAAAA        GCGAGC--CCTCA TTA TGAGGATGCTCGC        TTTTTTACTCTTTCA
      asnS   4 100 236 4413024 .. 4413044 - -11.2  -5.47431   GTAACACATAAAAAA            GGAGAGTC GCCAA GACTCTCC            TTTTTATGTTAGCTT
      asnS   4 100  13 4413248 .. 4413267 - -13.6  -5.48213   TATGCAAAATAAAAA            GCGAGAGG AAAT CCTCTCGC             TTTTTTCACATTTTA
      emrB   5 100 137 4422569 .. 4422593 - -13.7  -3.59979   CCTTTTTAGGGTAAA          GAGAGGTATCA TCA CGATACCTCTC          TTTACTCTTTTATAA
      emrB   5 100 -11 4422721 .. 4422741 - -11.2  -5.47914   AAAAAGCACAAAAAA            GCAGGGAA ATTAA TTCCCTGC            TTTTCTATTTGGTTT
  BCZK4348   8 100  20 4465793 .. 4465827 -    -8   -5.4433   ATAGAGAAAGAAAAA    TAAAGAAGGAG-GGC TTTAAC GCCACTCCTTCTTTT     CGTTCTAACATATAA
       ald   5 100  16 4478549 .. 4478572 - -16.8  -5.33026   TAATCTAAACAAAAA          GCCCCTCCTT ACAA AAGGAGGGGC           TTTCATGTATTTCTA
      tyrS   3  79 152 4513787 .. 4513829 -  -8.6  -3.90889   AATCATAAAGTGAAA CT-TTAATCAGTGGGGGTT TTCTTC ATCCCCCACTGATTATTAG TTGAACCAATCGGAC
  BCZK4416   4  78  20 4522525 .. 4522551 -  -6.6  -4.51743   TTATTATTAAAGAAA         GCTCACAGCCTC TAT AAGACTATAAGC         TTTTTTCAAAAGAAA
  BCZK4423   7 100  12 4527486 .. 4527509 - -13.2  -4.91712   TTGAACGGATAAAAA          GGCATGTCCC CAGA GGAACATGCC           TTTTTTATATGCTAT
      ccpA   4 100  11 4528925 .. 4528946 - -14.5  -5.10033   TGAATATAAATAAAA           GCTCACAGC AATC GCTGTGAGC            TTTTTTATACTTACT
      arsR   2  95   3 4563104 .. 4563128 - -10.7  -4.48713   GTGAGCAATAAGAAA          GAGGGCGACCA TTT TGGTCATCCTC          TTTTACTCTTCATTC
      vrrB   8 100  32 4583849 .. 4583868 - -12.2  -5.11937   AAGAAGCTGAAAAAA            CTGCTAGG AAAT CCTAGCAG             TTTTTTATTATGTCT
  BCZK4505   5  76  71 4601143 .. 4601180 -  -7.1  -4.21402   ATTTAAAACTATAAA   TAAGCATAGTACCGTTC TTAC GGATGGTATTATGCTTA    CTTAATTTCCAAATC
      mobA   3 100 251 4608767 .. 4608789 -  -9.9  -5.19879   GCTTAAATAGAAAAA           CTCCCTTCA AAAAA CGAAGGGAG           TTCATTATACAATTG
  BCZK4525   7 100 -10 4619039 .. 4619061 - -13.6  -3.65426   TTATAAATTTTTAAA           GAGATAGCTA AAT TAGCTATCTC           TTTTTACTAAACTTA
  BCZK4537   2  85  10 4631031 .. 4631060 -    -3  -6.02546   GTAAACGAAAAAAAA       GCTGACT-TAG GGCGATAGA CTATAGTCAGC       TTCTTTCTTTTACTT
  BCZK4549   5 100 137 4640106 .. 4640125 - -10.8  -5.48054   ACTAAAATGAAAAAA            GACACTTC GCTT GAAGTGTC             TTTTTTATACGTATG
  BCZK4553   4 100  53 4644231 .. 4644260 - -20.9   -3.4331   ATCGTTATGAAAAAC       GAGGGTGTGCCAA TATG TTGGCACACCCTC        TTCTTATTATTTGTC
  BCZK4571   4  91  21 4658313 .. 4658344 -  -8.1   -5.0916   TGTGTAATACAAAAA      GACGAGCTAAAGT TTTAAC ATTTTAGCTCGCC       TTTTTTATTAGAAAG
  BCZK4574   7 100 118 4660196 .. 4660217 -  -7.3  -5.54885   AATAGCAATAAAAAA           GGGCTTGAA TTGT TTCAAGCTC            TTTTTCATCAACTTC
  BCZK4580   5 100  27 4664601 .. 4664633 -   -10  -5.60689   CTATACAACAAAAAA      GCCATTCACCTCAT AAAAA ATTAGGTAAATGGC      TTTTTCTTTCCTCAC
  BCZK4593   4 100  18 4680708 .. 4680734 - -17.4  -4.82518   AAAATATGAATAAAA         TGGCCTTGTGCA ATA CGCACAAGGCCA         TTTTCAATAGTTTTT
      vanY   5  93 123 4690644 .. 4690671 -   -10  -4.68124   TTAATATACAGAAAA        GAAGGAAATAGA CTTC TCCACTTCCTTC         TTTTTCTTTAACAAA
      cspD   6 100  18 4703292 .. 4703312 - -14.1  -6.25741   AAAGAATAAAAAAAA            GCATTCCGA AAA TCGGAATGC            TTTTTATCGCTAGCT
      glgP   3 100 177 4705752 .. 4705776 -   -13  -5.57888   AGCAAAAAAAGAAAA          CCGAGCTTAA GAAGT TTAAGCTCGG          TTTATTTATCAGTGT
       ldh   8 100 138 4719325 .. 4719351 -   -11  -4.26602   AAAAAATAATAATAA         GAGCACTCTA TATAAAG TAGAGTGCTC         TTTTCTATAAACGAC
       ldh   8 100  15 4719442 .. 4719474 - -11.4  -4.18119   ATGAAATTATATAAA      TTCAGAGGTAGGAA GCAGT TTCCCGCCTCTGAA      CTATTTAGCAATTAT
  BCZK4629   6  58 143 4729959 .. 4729976 -  -4.9  -3.70568   GATAATAAATTACAA             CTGATGGA GCT TCCATC-G             TCCTGCACCGGACAA
  BCZK4637   5 100   0 4737110 .. 4737132 - -17.8  -4.30014   CGCAGTAATGTAAAA           GGCTGTCGGA AAT TCCGACAGCC           TACAATGAACAACTT
      comA   5 100   5 4745522 .. 4745544 -  -9.9  -5.37345   TCTAATTATAAAAAA          GAGGC-GCTC TATT GAGCCGCCTC           TTTTTTACTTTTCAC
      gtaB   5 100  11 4747423 .. 4747450 - -10.1  -5.55769   TTTCATAATAAAAAA        GAGTTATCTTA CTATGT TAAGATAACTC         TTTTTTTATATTAAG
  BCZK4662   1  44 115 4769726 .. 4769737 -  -2.2  -3.28119   ATGCATTCACATCAA                TCGC GCTT GCAA                 TAGGAATTCCAATCG
      phnA   6 100  12 4778029 .. 4778050 - -11.6  -5.25699   ATGACATAATAAAAA           GAGGAGGC GTATAG GCCTCCTC            TTTTTATTTACTTAC
      cotS   7 100 412 4781268 .. 4781287 - -12.2  -4.09864   AGTCACTTGCTAAAA            GGAGACCA AATT TGGTCTCC             TTTTTTTATACAAAT
  BCZK4691   2 100   7 4789992 .. 4790013 - -11.7  -5.17054   AGAATATGCAAAAAA           TCCTCTTAC AATC GTAAGAGGA            TTTTTTTTACTTCTT
      lipA   6 100   9 4794389 .. 4794409 - -10.5  -5.40464   GAGTACAAACAAAAA            GAGAGCTAA TCG TTAGCTCCC            TTTTTTCATTATTTT
      nprB   3  93  12 4862603 .. 4862624 - -10.2  -4.29493   GACTAAATACAGAAA           GACCTGAC ATCCTA GTCAGGTC            TTTTTCTCTTATTAT
  BCZK4780   3  83   7 4871046 .. 4871071 -  -8.3   -4.2331   AATCAAAATGATAAA         GGCATTCCAAA GTAA TACGGAATGCC          TTCTTTTTATTGCCG
  BCZK4784   9  60  41 4872987 .. 4872998 -  -4.4   -4.1347   GCTGAATTAGAGAAA                CGTA CATT TACG                 CCTCCAACTGAGTAG
      tyrS   9 100 269 4891392 .. 4891420 - -17.5  -3.69069   CTAATCTGAATATAA        GCCCGAATCATGC CCT GCATGGTTCGGGC        TATTTTTATCCGAAA
  BCZK4804   4  93   8 4898853 .. 4898870 -    -7  -5.47159   GTGGAATATAAAAAA             GCGACT CTTATC AGTCGC              TTTTTTTTTATAAGA
      ptsH  10 100 247 4934789 .. 4934807 - -11.7  -5.39755   TACAACTATAAAAAA             GCGCCCT CTCAC AGGGCGC             TTTTTTATACTTAGA
      ptsH  10 100   5 4935028 .. 4935049 - -10.9  -5.92399   CAACAAAACAAAAAA           GCTATCGCA CATA CGCGATAGC            TTTCTTACTGTACAT
  BCZK4874   4 100   9 4960183 .. 4960205 - -10.5  -5.02502   CATAGCATACAAAAA           GCCGTGCAG TTCAT CAGCACGGC           CTTTTACTTTATATA
      mnaA   3 100   7 4980598 .. 4980619 - -13.1  -3.03774   AGCAATAAAAAAAGG           GCCAAATCG CATG CGATTTGGC            TCTTTTTTATTTATT
  BCZK4898   4 100   7 4988658 .. 4988678 - -14.1  -4.95155   CTTATAGCAGAAAAA            GGCTGTTCA ATA TGAACAGCC            TTTTTTCTACTTCTT
      celC   3 100  38 4996651 .. 4996684 - -17.7   -3.6284   AAGGAGGAGTGTAAA     TACCATCAGTGGAAC GAAC ATTCCACTGATGGTA      CAGACACATACATAA
      celC   3 100   2 4996705 .. 4996720 -    -9  -5.77988   ACATACATAAAAAAA              CCTTGC ATAA GCAAGG               TTCATTCAGTCACTG
  BCZK4913   8 100  17 5001943 .. 5001971 - -16.2  -5.67283   AACGCAAATAAAAAA        GAAGCTATCCGA AAAAG TCGGATAGCTTC        TTTCATTTTAAGAAA
      thiC   3 100  61 5010846 .. 5010877 - -15.3  -4.64846   GGATAAACGACAAAA      GCCCACTTTGCTA CCGTCT TAGCAAAGCGGGC       TTCTTCTATATTTAA
      opuD   7 100  13 5028157 .. 5028177 -  -9.8  -5.71712   TTCTATATAAAAAAA            GAGCTGAT ACATA ATCAGCTC            TTTTTCCTTCTATTA
  BCZK4937   6 100   8 5031725 .. 5031751 - -14.6  -4.85653   TAGATACAAAATAAA         GAGGCTGTTCAA ATA TTGAACAACCTC         TCTCATATTAACGAG
  BCZK4942   5 100  -7 5039723 .. 5039748 - -14.9  -4.99043   GGTGTATAAACAAAA         GGAGCTAATCT CACA AGATTAGCTCC          TTTTTCTATTCCAAA
  BCZK4945   2 100 -17 5040840 .. 5040869 - -15.2  -4.15703   CTTTATAAACAAGAA       GACGAATCTGCA TCATTT TGCAGATTCGTC        TTTTTTCTTCGGCAT
      glpT   3 100  17 5048419 .. 5048444 -   -12  -5.02287   TATAAAAATATAAAA         GCTATCCAGT ATAAAA ACTGGATAGC          TTTTTAAAATGAAAT
  BCZK5022   4 100 192 5121358 .. 5121385 - -17.2  -4.83518   AACAATAATATAAAA        GGGTGTACCAAA TTAA TTTGGTACACCC         TTTTCATAGAAGAAG
      papR   2 100   7 5151096 .. 5151118 - -12.1    -5.626   TACTCCACAAAAAAA           CAACCGTCT AAGTA AGACGGTTG           TTTTTTTTAATATTC
  BCZK5058   5  93   1 5170676 .. 5170694 -  -8.8  -4.77775   ATCCGATAAAATAAA             GGGCCCTT CCC AAGGGCCT             TTATTTTGTTTCCCA
  BCZK5072   4 100   8 5184746 .. 5184783 - -12.9  -5.49568   AAGCCAAAATAAAAA   GGATGTCAC-CTAGTCAA CAA TCGACTAGCGAGACATCC   TTTTCTTTTATTCAC
  BCZK5090   5 100  10 5199551 .. 5199566 - -10.4  -5.70829   AAGACCATAAAAAAA              GCTGGC ATAT GCCAGC               TTTTGTTCTTTATAA
       ung   7 100   9 5204175 .. 5204198 - -12.6   -5.3798   CAACAATAATAAAAA          GGTAGTTAAC GACT GTTAACTACC           TTTTCTATTTATAAA
  BCZK5121   9 100   4 5230961 .. 5230978 -  -8.5  -5.81412   TCCATTCAAAAAAAA             GAATCCA ATTT TGGATTC              TTTTTATTTTCTAAA
  BCZK5128   2 100   8 5239108 .. 5239138 - -19.9  -5.64421   AGGCCAAATAAAAAA       GCGTAAGCTCGGT GCAAT ACCGAGCTTACGC       TTTTTATTTATATTC
  BCZK5130   2 100  -4 5242288 .. 5242315 - -11.5  -5.56673   ATGCATAATAAAAAA        GGTAACAATGA AAACTA TCATTGTTACC         TTTTTATATTGTAAT
  BCZK5153   7 100   9 5269407 .. 5269431 -  -7.9  -5.66229   ATGAAGAATAAAAAA          TAAGCCCTC GCTTTAT GAGGGCCTA          TTTTATACTTATTTT
  BCZK5175   2 100 -14 5291678 .. 5291709 +  -9.7   -5.2197   TGTGCATTAAAAAAA      GCAAACCATC-TAT AAATA ATAAGATGGTTTGC      TTTTTAGTTTTTCTG
  BCZK5154   2 100 102 5271261 .. 5271303 + -10.1  -5.19261   CATCTGATGCAGAAA GTACCTTTTACTTATTAGG ATTGC TCTAACAAGTGAAGGGTAC TTTTTTAATACATTT
  BCZK5148   2 100   9 5263527 .. 5263550 +  -8.2  -5.72053   ATCTTAAACAAAAAA          CTATCCACCT ATTA AAGTGGATAG           TTTTTTGTTTACTTA
  BCZK5145   3 100  56 5260792 .. 5260832 + -18.7  -2.78816   ATTCAAATGCTATGG  TCAGTAATATGTTCTCTTT CCT AAAGTGAACATATTACTGA  TCTCATGCAACATAA
      sodA   5 100  59 5258301 .. 5258323 +   -12  -4.17537   CGAAATCCTCCAGAA           TCCCCCGG ATTGCCA CCGGGGGA           TTTATGATTATTTCA
  BCZK5139   4 100  45 5254347 .. 5254376 + -15.9  -4.99035   TGGATAAATAGGAAA       GAGGAAGTATCTC AAAT GAGATGCTTCCTC        TTTTTATATAAATAC
  BCZK5131   4 100   9 5246449 .. 5246471 + -12.1  -5.63517   AAAATAACAAAAAAA           TAACCTCGC TAACT GCGAGGTTA           TTTTTTATTTCCAAA
      thiD   3  80  12 5219079 .. 5219114 +  -5.4  -5.26918   CTAACTAAACGAAAA    CACCCACGGGGT TCATATATTTTC TCCCTGTGGGTG     TTTTTTATAAGCTCT
  BCZK5106   6 100   2 5214992 .. 5215025 + -15.6  -3.65827   AGCTAAAAATATAAA     GAAACAGCATTAAC ATAAAC GTTAATGCTGTTTC      TTTGAGTGACGATTA
  BCZK5101   4 100 -20 5209377 .. 5209401 + -11.6  -4.24413   TTAAATAGAAAAAAA          CCTATTAAGC AAGCC GCTTAATAGG          TTCTTTATTAGTGGA
  BCZK5095   6 100   7 5204175 .. 5204198 + -12.6  -4.84918   CAACAATAATAAAAA          GGTAGTTAAC GACT GTTAACTACC           TTTTCTATTTATAAA
  BCZK5089   5 100   6 5199551 .. 5199566 + -10.4  -5.05116   AAGACCATAAAAAAA              GCTGGC ATAT GCCAGC               TTTTGTTCTTTATAA
  BCZK5074   4 100  16 5186314 .. 5186340 + -16.8  -4.66833   TTTCAAGTTCTTTCA         TAAGAAGCAGCT CTT AGCTGCTTCTTA         TTTTTCCCCTTCGAG
  BCZK5071   8 100   8 5184577 .. 5184604 + -10.8   -4.4204   CTTGGTGAAACACGA        GGCTATTCCA-AT AAA ATGTGGAATAGCC        TTTATTGTCATTCTT
  BCZK5071   8 100 177 5184746 .. 5184783 + -10.7  -5.27476   AAGCCAAAATAAAAA   GGATGTCAC-CTAGTCAA CAA TCGACTAGCGAGACATCC   TTTTCTTTTATTCAC
      pfoR   4 100   7 5177422 .. 5177450 + -14.8  -5.47431   GTTGCATAAGAAAAA        GAGCTATTCTCA TCGTT TGAGAATAGCTC        TTTTTTGTGTGTTGC
  BCZK5057   3 100   8 5170677 .. 5170693 + -12.3  -4.96996   TCCGATAAAATAAAG              GGCCCTT CCC AAGGGCC              TTTATTTTGTTTCCC
  BCZK5048   5 100 -10 5151096 .. 5151118 + -12.1  -5.94597   TACTCCACAAAAAAA           CAACCGTCT AAGTA AGACGGTTG           TTTTTTTTAATATTC
  BCZK5037   3 100  -2 5135865 .. 5135898 + -12.7  -3.46202   ATGTTAAATGAATAT     TAAAAAAAGCGCC CTATTTCA GGCGCTTTTTTTA      TTACTTGCTCTCTTT
  BCZK5021  12 100 162 5121228 .. 5121266 + -14.7  -2.80344   TGACCAGCTAAGGTT   CTCTCGCACAAAAGGTG CTTTT TACCTTTCGTGCGGGAG   GTTCTTAGATGCGAA
  BCZK5021  12 100 292 5121358 .. 5121385 + -17.2  -4.25104   AACAATAATATAAAA        GGGTGTACCAAA TTAA TTTGGTACACCC         TTTTCATAGAAGAAG
  BCZK5001   4 100 -17 5105196 .. 5105224 + -11.8  -4.08644   TTTCTACAAAAAACA        CCCAGTATGAAC CAATA GCTCATACTGGG        TATTTTTATCATACT
      mnaA   8 100   5 5059046 .. 5059071 + -16.3  -5.72053   TTAATAAATAAAAAA         GAGCCAAATCG CATG CGATTTGGCTC          TTTTTTATTTACTTA
  BCZK4954   3 100  70 5048419 .. 5048444 +   -12  -4.62336   TATAAAAATATAAAA         GCTATCCAGT ATAAAA ACTGGATAGC          TTTTTAAAATGAAAT
  BCZK4946   4  85  12 5041963 .. 5041994 + -10.3  -3.48378   TTAATATAAAAAGTA      GAATGGAAAGCAA TATCCC TTGCCTTCCATTC       TTATGATACTATTTA
  BCZK4936   5  90  98 5031725 .. 5031751 + -12.4   -2.9155   TAGATACAAAATAAA         GAGGCTGTTCAA ATA TTGAACAACCTC         TCTCATATTAACGAG
  BCZK4925   6 100  34 5017041 .. 5017066 + -16.3  -5.55698   TTAATTAAGAAAAAA         CCGTCCCAAAA AGTA TTTTGGGACGG          TTTTTTTACCTTCTG
  BCZK4921   3  55  20 5013826 .. 5013836 +  -2.6  -4.22214   CTATATAAGTCTTTA                 TTTT TTC AAAA                 TTCTTTTCCATAAAT
      arsB   6 100  97 5010846 .. 5010877 + -13.1  -4.00323   GGATAAACGACAAAA      GCCCACTTTGCTA CCGTCT TAGCAAAGCGGGC       TTCTTCTATATTTAA
      speD   7  78  94 4996705 .. 4996720 +    -9   -3.3782   ACATACATAAAAAAA              CCTTGC ATAA GCAAGG               TTCATTCAGTCACTG
      chrA   3  86   9 4990478 .. 4990499 +  -5.9  -5.47159   TTTGTAAATAAAAAA           CGACGG-TAT AAT GTAGCCGTCG           TTTTTTCTATTAAAA
      lytR   3 100   6 4980596 .. 4980621 + -14.1  -5.80003   TCAGCAATAAAAAAA         GGGCCAAATCG CATG CGATTTGGCTC          TTTTTTATTTATTAA
       vba   3  85  75 4960183 .. 4960205 + -10.5  -3.38007   CATAGCATACAAAAA           GCCGTGCAG TTCAT CAGCACGGC           CTTTTACTTTATATA
      clpP   6 100 139 4934789 .. 4934807 + -11.7  -5.37345   TACAACTATAAAAAA             GCGCCCT CTCAC AGGGCGC             TTTTTTATACTTAGA
  BCZK4823   7 100  11 4916712 .. 4916735 + -15.4  -3.14625   TTTAGCATAAAAAAA          CAGACCGTGA TTTC TCACGGTCTG           TCGTTATTTTCTACA
  BCZK4809   2 100  43 4903086 .. 4903122 + -23.3  -4.89852   TATTTAGAACATGAA    GAAGCATAAGCTGACCG TTT TGGTCAGCTTATGCTTC    TTTTTATACATGTAA
      ccrB   4 100   5 4898853 .. 4898870 +    -7  -6.22802   GTGGAATATAAAAAA             GCGACT CTTATC AGTCGC              TTTTTTTTTATAAGA
  BCZK4796   8 100  12 4891392 .. 4891420 + -19.7  -4.03995   CTAATCTGAATATAA        GCCCGAATCATGC CCT GCATGGTTCGGGC        TATTTTTATCCGAAA
  BCZK4789   6 100  10 4880506 .. 4880532 + -16.8  -5.34365   GAATAATAAAGAAAA         GCTCGTAAAACA TAG TGTTTTACGAGC         TTTTTATTATTGTAC
  BCZK4783   4 100   9 4873022 .. 4873047 +  -9.2  -6.08342   TGAGTAGTATTTCAA         TCACCTTAAT GAATGG ATTAAGGTGA          TTTTTTTATTTCTTC
  BCZK4779   3  76 -14 4871046 .. 4871071 +  -6.2  -4.63592   AATCAAAATGATAAA         GGCATTCC AAAGTAATAC GGAATGCC          TTCTTTTTATTGCCG
  BCZK4770   2 100  10 4862603 .. 4862624 + -10.2  -5.21506   GACTAAATACAGAAA           GACCTGAC ATCCTA GTCAGGTC            TTTTTCTCTTATTAT
  BCZK4750   4 100   1 4843235 .. 4843254 + -12.2  -5.86465   GAAAGTAACTCGTAA            GCTGGAAG GATT CTTCCAGC             TTTTTTTATGTTGTT
  BCZK4744   6  58  71 4838558 .. 4838568 +  -2.6  -4.44099   CACACGAAAGCTACG                 TAAT TCG ATTA                 TTTATCTTCTTTGTT
  BCZK4740   4  90 235 4832714 .. 4832736 +  -9.2  -4.56978   GGCTTATTTGGCTTA           GAAGGAAGGG ATG CCTTTTCTTC           TTTCTTATTTCCCAC
      vanY   3 100  -2 4827607 .. 4827634 + -15.8  -5.03314   TTTCAGCAATTAAAA        TAACCAAGGAGT ATTT ACTCCTTGGTTA         TTTTTTAACCATACC
  BCZK4721   5  95   4 4814547 .. 4814571 + -10.7  -4.64844   CATAAAATATAAAAA          GCAGACTGCGG CTT CTACAGTCTGC          TTTTCTCTATATAAA
  BCZK4712   4  56 273 4809067 .. 4809078 +  -4.4  -3.62275   ATTGTATACGTCCAT                CGTT CATT AACG                 TTTGCAATCGTACAT
  BCZK4699   5 100  -2 4796485 .. 4796509 + -15.9  -5.72622   GCAAATACAAAACGA          TAACCGTAGCA CAT TGCTACGGTTA          TTTTTTATTTATGGC
  BCZK4683   1  85   9 4785013 .. 4785033 +  -6.8  -5.01811   ATTTTAATAAAAAAA            CTCCGGCT TTAAC AACCGGAG            TTTTTCATTTCATCA
  BCZK4673   3 100 230 4778029 .. 4778050 + -11.6  -5.38326   ATGACATAATAAAAA           GAGGAGGC GTATAG GCCTCCTC            TTTTTATTTACTTAC
  BCZK4665   3  60  47 4772673 .. 4772710 +  -4.1  -4.27886   TACGGCAAAAGAAAA   GACCTCCTTAACGATTG CACT CCATCGCTAAAAAGGTC    TTTCTCTATTTCAAC
  BCZK4652   2 100  44 4750974 .. 4750999 + -11.9  -3.79482   ATATATCAATAAAAA         GGCTGTTCCAA AATG TAGGAACAGCC          TTCTCTTATAATCTT
      bioY   6 100   8 4747423 .. 4747450 + -10.1  -5.80817   TTTCATAATAAAAAA        GAGTTATCTTA CTATGT TAAGATAACTC         TTTTTTTATATTAAG
      patB   7  83 145 4738797 .. 4738814 +    -7  -4.86293   ACACTACACAAAAAA             GCTACC ATGCAC GGTAGC              TTTTACTTTTTCTTC
  BCZK4631   7 100  87 4732587 .. 4732610 + -12.5  -4.67942   TAAGAAAAAGTAAAA          GAGGAACGC TCATAT GCGTTCCTC           TTTTACTTTGTTAAC
  BCZK4627   0 NONE
  BCZK4616   2 100 226 4705752 .. 4705776 + -13.7  -4.58085   AGCAAAAAAAGAAAA          CCGAGCTTAAG AAG TTTAAGCTCGG          TTTATTTATCAGTGT
      guaD   5  80 263 4690644 .. 4690671 +  -5.6  -5.27335   TTAATATACAGAAAA        GAAGGAAATAGA CTTC TCCACTTCCTTC         TTTTTCTTTAACAAA
  BCZK4592   3 100   7 4680708 .. 4680734 + -16.7  -4.28589   AAAATATGAATAAAA         TGGCCTTGTGC AATAC GCACAAGGCCA         TTTTCAATAGTTTTT
  BCZK4582   5 100  33 4668577 .. 4668606 + -12.3  -5.86976   TTTCAAAATAAAGAA       GCTACTCTTCCTT TTTA AAGGAAAAGTAGC        TTTTTTATTTTATAC
  BCZK4579   2 100  22 4664601 .. 4664633 +  -7.8  -5.33405   CTATACAACAAAAAA      GCCATTCACCTCAT AAAAA ATTAGGTAAATGGC      TTTTTCTTTCCTCAC
  BCZK4573   5 100  11 4660196 .. 4660217 +  -9.5  -4.74801   AATAGCAATAAAAAA           GGGCTTGAA TTGT TTCAAGCTC            TTTTTCATCAACTTC
  BCZK4573   5 100 373 4660558 .. 4660582 + -14.4  -4.33928   CCATAAAATAATAAA          CCCGATTCTC TCATC GAGAATCGGG          TTTATATTTACAATC
  BCZK4562   3 100  -9 4651589 .. 4651607 +   -11  -5.59357   AAATGCAAACAAAAA             GGGCGCTT AAT AAGCGCTC             TTTTTTTCATATCGT
  BCZK4558   3 100   9 4648124 .. 4648145 + -13.1  -5.74288   GAAGTAATAAAAAAA           GCTTTGCGA AATT TCGCAAAGC            TTTTTTGTTATTTAT
  BCZK4552   3 100  15 4644231 .. 4644260 + -20.9  -4.18443   ATCGTTATGAAAAAC       GAGGGTGTGCCAA TATG TTGGCACACCCTC        TTCTTATTATTTGTC
      cydB   7 100  11 4640106 .. 4640125 + -10.8  -5.29782   ACTAAAATGAAAAAA            GACACTTC GCTT GAAGTGTC             TTTTTTATACGTATG
      cydB   7 100 461 4640556 .. 4640572 + -10.9  -5.72254   TTCCATAAGAAAAAA              GCACTCA AAC TGAGTGC              TTTTTTCTTATTTAC
  BCZK4539   3  66   7 4633402 .. 4633425 +  -7.5  -2.92669   AAAAAATAGTAAAAG          GAGGC-TTCG TTTCC CGAACGCCTC          TGCTTCCTTTATGAT
  BCZK4536   4  72 374 4631409 .. 4631434 +  -5.7   -4.4595   TATAGTGATAGTTCC         TTCT-TCTTTTT GAT AAAAAGACAGAA         TTTTCAATTTTATCA
  BCZK4530   4 100 152 4625380 .. 4625403 + -11.2  -5.71295   AATACTATAAAAAAA          GAACTTGTAT CGTT ATACAAGTTC           TTTTTGTTTTTCTAT
       gph   3 100 370 4621582 .. 4621611 + -10.9   -4.6644   TTTATTCACAAAAAA       GGGAAATCACT CTCAAGTA AGTGATTTCCC        TTTTTAAAATATATT
  BCZK4524   2 100  10 4619039 .. 4619061 + -13.6  -4.74801   TTATAAATTTTTAAA           GAGATAGCTA AAT TAGCTATCTC           TTTTTACTAAACTTA
  BCZK4520   4 100  -2 4616234 .. 4616267 + -16.3  -4.36931   CCAAAAATAAAAAAA     TAGGAAAGCAGATCA TAGG TGATCTGTTTTCCTA      TTTTGATATAGGTTC
  BCZK4513   5  78  10 4608767 .. 4608789 +  -9.2  -3.45832   GCTTAAATAGAAAAA           CTCCCTTC AAAAAAC GAAGGGAG           TTCATTATACAATTG
      cysJ   8 100   8 4604129 .. 4604154 + -10.6  -5.37171   GATCATAATGAAAAA         GCATTTGTAC TCCCAT GTACAAATGC          TTTTTATTTACTATT
  BCZK4504   6 100  35 4601143 .. 4601180 + -13.7  -2.71001   ATTTAAAACTATAAA   TAAGCATAGTACCGTTC TTAC GGATGGTATTATGCTTA    CTTAATTTCCAAATC
  BCZK4487   6 100 -16 4583849 .. 4583868 + -12.2  -5.62045   AAGAAGCTGAAAAAA            CTGCTAGG AAAT CCTAGCAG             TTTTTTATTATGTCT
      moaC   6  87  10 4571071 .. 4571105 + -11.6  -3.14262   TCTTGATCTTCTCTC     TGTTGAACCTAAAGGG TTT TTCTTTAGGTTCAACC     TATGTATCTTGTATA
  BCZK4465   5 100  39 4565782 .. 4565807 + -13.4  -4.66537   TTTTTTGTAAAAAAA         GGACGAAGAG TTTTAT CTCTTCGTCC          TTTTCTATTACCCAC
  BCZK4462   4 100  12 4564550 .. 4564568 + -10.3  -5.43621   ATAAAGCATAAAAAA             GAGCTGG CTCAT CCAGCTC             TTTTTTATGCTTTAT
  BCZK4459   4  95   5 4563104 .. 4563128 + -10.7  -4.46404   GTGAGCAATAAGAAA          GAGGGCGACCA TTT TGGTCATCCTC          TTTTACTCTTCATTC
  BCZK4455   8 100  32 4557234 .. 4557259 + -14.9  -3.80133   GTAAATAAATACATA         CCCCTTTCTAA CTCA TTAGAAAGGGG          TCTTTTCTGCGCCTA
      ytzH   7  85  11 4551269 .. 4551322 +  -4.8  -5.60689   CTTAAGTATTACTCT GAAGCAAGTAGTTGCTGTAAATATTG ATGC CAATA-TT-CAGCTTCTGCTTGCTGC TTTTTTGTTGTATGC
      ytzB   9  62   5 4548959 .. 4548982 +    -3  -4.73828   TAGCAGCATAAACAG          GAGGGTTCCC ATTA GGTGAACCTC           TTATTTTTTCATTGT
      ytzB   9  62 105 4549059 .. 4549071 +  -4.7  -4.03978   ATTCCTCATTTATAT                CGGCG CAA CTCCG                TTTATATCGGCGATT
  BCZK4436   5  58 308 4536968 .. 4536981 +  -2.4  -4.48877   GGTGCTCTATCAATA               CCAA TCGCAC TTGG                TTTTATCAATATTTC
      ampS   5 100   8 4534450 .. 4534471 + -12.3  -5.69023   TAAAATAATAAAAAA           CGCTCGGAG TTTT CTCTGAGCG            TTTTTTTAATATTTT
  BCZK4426   3 100  81 4528925 .. 4528946 + -14.5  -5.38249   TGAATATAAATAAAA           GCTCACAGC AATC GCTGTGAGC            TTTTTTATACTTACT
  BCZK4415   3  52 -10 4522494 .. 4522509 +  -3.2   -3.9461   AAGAATTTTATAAAT              CGTTAC ACTA GTACCG               TTATTATTAAAGAAA
  BCZK4406   7 100  43 4513793 .. 4513822 + -12.2  -3.81146   AAAGTGAAACTTTAA       TCAGTGGGGGTT TTCTTC ATCCCCCACTGA        TTATTAGTTGAACCA
      rpsD   8  86  32 4508886 .. 4508919 +  -3.8  -5.73978   AGAGTCGTATTAAAA     GCCTTAGGAACCTTG TTTAT CAAGGGGCCTG-GGC     TTTTTTATTTGTCAT
      ppnK   3 100   9 4494516 .. 4494553 + -18.8  -4.41616   TTTATAAGATTAAAA   TAACCGCAGAATTATG GTAGTA CATAATTCTGCGGTTA    TTTATTTACCCCGAT
  BCZK4380   3 100 -14 4489101 .. 4489124 +  -9.6  -4.76191   ATCCAAAATAAAAAA          GACGAAATCC TATA GGACTTCGTC           TTTCTTTTCATATAT
  BCZK4372   4 100   9 4482353 .. 4482378 +  -8.9  -5.56573   TGATTAAAAGAAAAA         CGACTGCAGGC GAAT GCCATCAGTCG          TTTTTCTTTCTTTAT
  BCZK4367   4 100  13 4478549 .. 4478572 + -16.8  -3.98915   TAATCTAAACAAAAA          GCCCCTCCTT ACAA AAGGAGGGGC           TTTCATGTATTTCTA
  BCZK4358   2  81   6 4474648 .. 4474671 +    -9  -3.84587   ATATTATTAAAAAAA          GAAGGCCACTT AGA AAGTG-CCTTC          TTCTATTTCACTAAT
      pepQ   3 100   8 4472951 .. 4472968 +  -9.1  -5.76237   TAAAATAATAAAAAA             GGCAGCG TGAG TGCTGCC              TTTTTTATTTCTCTA
  BCZK4349   5 100  -4 4467321 .. 4467356 + -16.5  -2.58812   AAGTCTATGAAGCAA    CGTAAAAAAGCATCA ACATTG TGATGCTTTTTTACG     TCCCTTAACTTTCAA
  BCZK4337   4 100  40 4453464 .. 4453484 + -11.9  -3.87584   AAAACTTACATGTAA            TCAGTGGGG AAT TCCCACTGA            TTATTCCTTGTACTT
  BCZK4312   3 100  12 4426122 .. 4426142 + -15.5  -4.73864   TTAAAACATAGAAAA            GCGAAGGAG AGG CTCCTTCGC            TTTTCTATTAATTAA
  BCZK4309   9 100  -5 4422562 .. 4422600 + -19.9    -4.386   ATGTTAGCCTTTTTA   GGGTAAAGAGAGGTATC ATCAC GATACCTCTCTTTACTC   TTTTATAAAAACTTC
  BCZK4309   9 100 154 4422721 .. 4422741 + -11.2  -4.85894   AAAAAGCACAAAAAA            GCAGGGAA ATTAA TTCCCTGC            TTTTCTATTTGGTTT
  BCZK4301   4 100  12 4413024 .. 4413044 + -11.2   -5.1167   GTAACACATAAAAAA            GGAGAGTC GCCAA GACTCTCC            TTTTTATGTTAGCTT
  BCZK4301   4 100 236 4413248 .. 4413267 + -13.6  -5.15117   TATGCAAAATAAAAA            GCGAGAGG AAAT CCTCTCGC             TTTTTTCACATTTTA
  BCZK4287   5 100  19 4396070 .. 4396111 + -16.1  -5.62219   TATTTCTTTTTTAAA GTATAGAATAGGAGAAGCG TTAC CACTTCCCCTATTCTATAC  TTTTTTTACTGTCTT
  BCZK4284   4 100   6 4392245 .. 4392268 +   -11  -5.09762   CGTTCAATAAGAAAA          GGAGCTCAAG TAAA CTCGAGCTCC           TTTTCTTTATTACCC
  BCZK4276   3  95  11 4386455 .. 4386477 +  -8.5  -5.00642   TGTAACAACAAAAAA           GACAAGGTG TTTAC CATCTTGTC           TTTTTCTGTAACTTG
  BCZK4266   5  95  12 4376358 .. 4376385 +  -9.3  -4.98616   GTAGCATTACCCGCG        GTCAACTAGAC ATATAA GTTTAGTTGAC         TTTTTCGTATTTTCA
      dacF   3 100  -2 4371831 .. 4371853 + -13.6  -5.31519   ATGGAAGACAAAAAA           TAAGAGAGCA TTT TGCTCTCTTA           TTTTTCTTTCACTCT
  BCZK4258   5 100   2 4369194 .. 4369215 + -14.5  -4.84353   TTGATGCAAAATAAA           GAGGATGGC ATTT GCCATCCTC            TTTATTTTACTTTCT
  BCZK4258   5 100 214 4369406 .. 4369430 + -14.5  -3.59979   CCGCTGCGTACTTAA          TTCCCAATTTG ATG CAAATTGGGAA          TTTGCAATAGGGACA
      aqpZ   3 100  29 4365332 .. 4365358 +  -8.1  -5.32699   TCTGAATAAAAAAAA        GCGAGC--CCTCA TTA TGAGGATGCTCGC        TTTTTTACTCTTTCA
  BCZK4228   6  64 -17 4338711 .. 4338738 +  -5.5  -4.13225   TATAGGTACAAGCGT        GAGGGTCAGGC GGAATA GTCGGACTCTC         TTTGTGCATTTTTTT
  BCZK4220   6 100  19 4331361 .. 4331384 + -12.6  -4.96848   AAAATACACAAAAAA          CCTTGTTATC AAAA GATAACAAGG           TTTTTATCTCAGGAG
      ohrA   4 100  20 4320665 .. 4320684 +  -9.2  -5.98675   GTATAAAGAAAAAAA            CGCGCGAC ATTC GTCACGCG             TTTTTTGTTTTTGTA
  BCZK4178   7  91   5 4285861 .. 4285881 +  -8.3  -5.06016   AGTTAAAATAAAAAA            TCCCACC ATTTATA GGTGGGA            TTTTATTTATATACT
  BCZK4170   7 100   2 4276824 .. 4276845 + -14.5  -5.31091   ACGACGATGAATAAA           GAGGAAGGG CTCA CCCTTCCTC            TTTTGTTTTGTTATC
      fhuD   4 100   8 4273963 .. 4273981 + -13.2  -6.04419   ATAAATAAGAAAAAA             GCAGCTCA CCA TGAGCTGC             TTTTTTTCTTATTTT
  BCZK4159   4 100   5 4268457 .. 4268481 + -12.9  -3.32228   AAAATAATTAAAAAA          GGCCCTGCA CATTTCA TGCAGGGCC          TTCCTCATTAGTTTT
      rsfA   6 100   4 4249770 .. 4249806 +   -14  -5.72616   GCAGAGAATTAAAAA    TAGGGATGTCACTT TTTTTGATT AAGTGACATCCCTA    TTTTTTTCTGTGAAT
  BCZK4135   4  89   6 4241084 .. 4241103 +  -7.9  -5.11033   AAGCACATAAAAAAA            CTCCCTT ATCATG AAGGGAG             TTTTTTACGCTTATA
  BCZK4120   5 100   9 4226643 .. 4226665 + -16.4  -5.37593   ACGCTAACTAAAAAA           GAGAAGCTCC TAA GGAGCTTCTC           TTTTTTAGTTTAGAG
  BCZK4105   2 100   9 4214420 .. 4214440 + -11.2   -4.9934   TTATTAAACAAAAAA            GAAGCCTG TAAAT CAGGCTTC            TTTTTATCCTCTTAT
      dcoH  11  95   5 4212414 .. 4212436 + -12.1  -3.64471   TAAGAAAGTAAAAAA           GAGAAGCCT TTATT AGGCTTCTC           CTTTTATTTTGAAAT
  BCZK4095   2 100   7 4202550 .. 4202574 + -17.3  -4.43213   GAAAAATAACATAAA          CGGGTATCTCA TTT TGAGATACCCG          TTTTCATATATTAAG
  BCZK4091   3 100   6 4198593 .. 4198612 +  -8.6  -5.32699   ACCACTATAAAAAAA            GGTTCTCG CCAA TGAGAACC             TTTTTTGCTATTTAC
  BCZK4085   6 100  65 4193868 .. 4193892 + -15.1  -4.87786   GCAACTTGATAAAAG          TGAGTCCGGTA TTG TACCGGGCTCA          TTTTTATCAAGTTGC
     comER   8 100 150 4185228 .. 4185254 + -13.9  -4.56887   AGCTCCTTTACAAAA         CAAAAGCAACC TTCTC GGTTGCTTTTG         TTTTATCCGTTTTTC
      rpsT   5 100  14 4179028 .. 4179043 +    -9  -5.71712   AAGGCGTTTAAAAAA              CGATCC ATTT GGATCG               TTTTTTTATATCCAA
      rpsT   5 100  49 4179063 .. 4179085 + -16.4  -5.00895   TTTATATCCAAAAAA           GTTCACGTGC TAA GCACGTGAAC           TTTTTGTATCATCAC
      lytB   2 100   7 4147604 .. 4147625 +  -7.3  -5.44638   GAACAATAATAAAAA           CCGTTGC CTATATGA GCAACGG            TTTTATTTTTCTTAT
  BCZK4033   6 100   1 4143169 .. 4143186 + -12.7  -3.71321   CAACTACTAAAATAA             GGAGGGG ATAT CCCCTCC              TTATTGCGCTTTAAT
      gcpE   7 100   7 4139586 .. 4139611 + -16.3  -4.55128   GAACAATAAAAAGAA         GCTCGTCAGTT CCAT AACTGACGAGC          TTTTACTTTGCACAT
  BCZK4012   2 100  42 4122587 .. 4122608 + -14.5  -3.84246   GATTTCGCACAAAAA           GAGGAAGGG TTTC CCCTTCCTC            TTTCATAGTTCACAA
  BCZK4010   4 100 113 4120418 .. 4120444 + -16.8   -5.9362   AGTCGTATTAAAAAA         CAAGACACAGAA ATA TTCTGTGTCTTG         TTTTTTTATATTTTC
  BCZK4000   5 100   6 4108352 .. 4108372 +  -9.8  -5.55698   TATAATGTAAAAAAA            GAACGTGA GGTAA TCACGTTC            TTTTTTTACATTATA
  BCZK3985   3 100   8 4098905 .. 4098933 + -16.9  -4.70319   TACAATAAATGAAAA        TCCCCTAGTAGTA TGA TGCTACTAGGGGA        TTTTCATTTTACTAC
  BCZK3969   5 100 432 4085910 .. 4085929 + -12.2  -4.23007   GTCGTTATTGAAGAA            GGTGCCTT ATAT AAGGCACC             TTTTAAAATTCTCTC
  BCZK3955   6 100 -17 4076001 .. 4076029 + -12.5  -4.77047   AAAAACAAAAAGAAA        GACCGTGCTTCCT TTT AGGAAATACGGTC        TTTCTTTATATTTTG
  BCZK3949   6 100   6 4071716 .. 4071738 + -16.4  -5.21709   TTTTCTATAAAAAAA           GCACTCGTGA TGA TCACGAGTGC           TTTTTTACTATGCAC
  BCZK3920   7 100  29 4044257 .. 4044279 + -10.6   -5.7946   TTTATAAATAAAAAA           TGAGACCGCT TGT AACGGTCTCA           TTTTTTTATTGGCAA
  BCZK3896   6 100  14 4021260 .. 4021275 +    -9   -5.4182   AATCTATCGTAAAAA              GCACTG GTTA CAGTGC               TTTTTATTTATACTT
      proC   7 100   5 4017534 .. 4017559 +   -12  -5.61596   AAGAAAAATAAAAAA         TGGAGCTCAA TCTTAC TTGAGCTCCA          TTTTTTTATAAACAT
  BCZK3888   2 100   6 4014742 .. 4014769 + -15.8  -5.30155   TGGAAAATAAAAAAA        TAGGAGATTTCC ATAT GGAAATCTCCTA         TTTTTTACTTAATGA
  BCZK3880   8 100   2 4008139 .. 4008160 + -13.1  -4.08546   AAACAAACGCATAAA           GCTGCTTCT AAAT AGAAGCAGC            TTTATGATTCGTAAT
      ribH   3 100   1 3995286 .. 3995311 +  -9.1  -5.88061   AAACAATGGGCATAA         AAAAAAGAGGC TGCG GCCTCTTTTTA          TTTTTTTACTTTTTT
  BCZK3859   6 100  -2 3988137 .. 3988165 + -14.8  -4.18934   GCCGCGATTACATTA        TAAAAGGTGCGT TTTAT ACGCACCTTTTA        CTTTTTTATTTTTTC
  BCZK3852   5 100   4 3981334 .. 3981356 + -16.4   -4.8667   TTACATCGTTAAAAA           GACGCTACCA TAC TGGTAGCGTC           TTTTTATAACGTATC
  BCZK3840   3 100   8 3970782 .. 3970803 + -14.5  -5.95166   TTGGTTAAGTAAAAA           CACCGAGGA AAAT TCCTCGGTG            TTTTTTTTACTTAAA
  BCZK3836   3 100   8 3967430 .. 3967454 +   -13   -4.3487   TCAAATAAAATAAAA          TAACCTCCTC TTCAT GAGGAGGTTA          TTTTACATTCTCTCT
  BCZK3818   6 100   4 3953209 .. 3953231 + -16.4  -4.31433   TTATTCAAGTAAAAA           GAAGCTCGTC ACT GACGAGCTTC           TTTCTTATGCAAGTA
  BCZK3815   5  82  -9 3950848 .. 3950875 +  -9.4  -3.57119   ATTACAAAAAAGAAA        GCAGAGATAA-TA AAC TACTTATCTCTGC        TTTCACGAATGTATA
  BCZK3808   6 100 -18 3944625 .. 3944655 + -12.1  -5.96894   TGCTCATAATAAAAA      TACGACTCACTCCT TGTA AGGA-TGAGTCGTA       TTTTTTTCTTTACAT
  BCZK3803   4 100  58 3938269 .. 3938296 +  -7.8  -5.87996   TTCTCATAGAAAAAA        CCTGAGACCGATT TCA AATCGA-CTCAGG        TTTTTTTATTGATTA
  BCZK3797   3 100  24 3933234 .. 3933267 + -12.7  -4.77567   TTAAATATACTTAAA     TAAATAAAAGCCCTC AAAT GAGGACTTTTATTTA      TTTTCTTCTAGAAAT
  BCZK3788   5 100   5 3924510 .. 3924538 + -11.2  -5.24129   CCGCTCAATAAAAAA        TAAAGTTTGCTC ACGAA GAGCAAGCTTTA        TTTTTTATCGCGAGG
  BCZK3783   5  80  -5 3920714 .. 3920733 +  -9.4  -3.54543   TTGCAAAGAAAAAAA            CAGTAACA ATTT TGTTACTG             TTTAAAACAATAGAT
  BCZK3779   5 100   7 3917751 .. 3917770 + -12.2  -5.33785   AATTCTTAAAAAAAA            GAAGCAGC GATT GCTGCTTC             TTTTTTATAGTGCTT
  BCZK3776   7  90 -11 3915221 .. 3915250 +  -5.8  -5.54264   AAAGAACAGAAAAAA       CAGTCAGCAT AATATTGTAA GTGCTGACTG        TTTTTTTACATGTTT
  BCZK3773   2  79  35 3913333 .. 3913355 +  -6.9  -4.59414   TAACATACAAAAAAA           CCGTCCACA TATAT TGAGGGCGG           TTTTCATTATTATAC
  BCZK3766   3 100 -11 3903338 .. 3903358 + -12.7  -5.11063   TTTCTACAACAAAAA            GCTAAGAGT TAA ACTCTTAGC            TTTTTGTTGCATAAT
      metE   3 100   7 3898348 .. 3898374 + -13.9  -5.39905   AACGCATAACAAAAA         TGGGTTATCCT CCAAA AGGATAACCCA         TTTTTATTCTTTACT
  BCZK3753   2 100  -2 3889592 .. 3889628 + -18.3  -5.57729   ACTTATACAAAAAAA    TAAAACAGTTTGGCCAA TTG TAGGCCAAACTGTTTTA    TTTTTTCTCTTCTTT
  BCZK3750   6 100 132 3885161 .. 3885192 + -16.2   -4.4204   TAAGTAGAGAACAAA      GTAAAAACCTCTTT TTAA AAAGAGGTTTTTAC       TTTGTTCTCATTATT
  BCZK3745   7 100  -2 3880570 .. 3880595 + -13.5  -3.80174   CTACTTAATATAGAA         TAGGAATAGGT AAAG ACCTATTCCTA          TTCTTATCCCGCTAT
  BCZK3735   6  93   7 3873117 .. 3873141 +  -8.6  -4.79373   GAAATATAAGAAAAA          GGACAATACC TTTAT GGTACTGTCC          TTTTCTCTTATCTTA
  BCZK3726   2 100 420 3863518 .. 3863546 + -19.1   -4.4959   TATTAAAATAAAAAA        TAGCCCATCTCTT CTA AAGAGATGGGCTA        TTTTCATTACTTAAA
       tgl   2 100   6 3861566 .. 3861585 +  -7.8  -5.95539   AGTTTATTAAAAAAA            GCACCTAC ATAT GTAGGCGC             TTTTTTTATTTAAGC
  BCZK3717   3  78  10 3856528 .. 3856554 +  -2.3  -5.87996   CAATAACGTCAAAAA         GTAAGAAGC CTATTTACA GCCTCTTAC         TTTTTTTGTTACTTC
  BCZK3713   3 100   3 3853570 .. 3853612 + -22.6   -4.6902   AGACGATTGGTAATA TATAAATAAGTCCTTTATCA TAT TGATAAAGGACTTATTTATA TTTTTCAGGTTCTCG
  BCZK3710   4 100   7 3851166 .. 3851187 + -14.5   -4.9218   ATTATTTAAAGAAAA           GGAGTGAGC TTTT GCTCACTCC            TTTTTATAGTAAATC
      ctaA   5 100   8 3845067 .. 3845089 + -12.8  -5.03314   CAAAATAAATGAAAA           TACCTTGCCG AAT TGGCAAGGTA           TTTTTTCGCAATAAA
      ctaA   5 100  49 3845108 .. 3845127 +  -6.4  -6.11229   TTTCGCAATAAAAAA            GAGCTGTG TTTC CACAACTC             TTTTTTTATTTTAGT
  BCZK3698   4 100   2 3836443 .. 3836477 + -23.2   -4.2772   AAATTATTGAGTAAA     TAGAACAAGCGCATCA TAT TGATGCGCTTGTTCTA     TTTATCTTACTTAAG
  BCZK3690   9 100  22 3832328 .. 3832351 + -15.4  -5.10767   ATTTCAAATAAAAAA          TCCCCTGCTA GAAT TAGCAGGGGA           TTTTTATATTAGCTA
  BCZK3690   9 100 438 3832744 .. 3832760 + -10.1  -5.40072   CTATCTTCCAAAAAA              CGGGGTG ATT TACCCCG              TTTTTTTACAACCAC
  BCZK3687   2  80 -14 3830343 .. 3830362 +  -9.3   -3.6834   AGCAACAAAGAAAAA            CCCCGTT CACTTT AACGGGG             TTTGAAACTTTTCTT
  BCZK3684   4 100   8 3827186 .. 3827202 +  -5.9  -5.95539   TCCTATAAAAAAACC              TCTCTTT TTC AGAGAGA              TTTTTTTATTTACCA
  BCZK3680   5 100  13 3824390 .. 3824406 +  -6.5  -6.11392   TAAGAAATAAAAAAA              CAGCTAC ATA GCAGCTG              TTTTTTTATTTCTTT
  BCZK3640   7 100  81 3779867 .. 3779892 + -10.4  -5.27779   CAATGATATAAAAAA         GACGACCGCG TTCCCC CGCAGTCGTC          TTTTTTCGTGTTACG
  BCZK3636   8 100   1 3777036 .. 3777065 + -15.2  -3.24032   CATTCAATAAAATGA       GAAAATGCCACC AAATAA GGTGGCATTTTC        TATTCGTTAGCGAAT
      rpmB   5 100  13 3755177 .. 3755190 +  -8.1  -5.58454   TAATAATAAAAAAAA               GAGCC GCTA GGCTC                TTTTTTTACTATACC
  BCZK3557   3 100   5 3692109 .. 3692131 + -13.6   -5.4505   CATACAAATAAAAAA           TGACCTAGTT CTA AACTAGGTCA           TTTTTTATTAACGAG
  BCZK3526   4 100   7 3655583 .. 3655608 +   -12  -4.40804   AAAAATTAATAAAAA         CGAAGCGATT TATTTT AATCGCTTCG          TTTTCTCAGCTCATC
  BCZK3519   4  83 119 3648731 .. 3648747 +  -5.8  -5.28176   ACGTACCTTTAAAAA              GTGCTG ATATA CAGCGC              TTTTTTATACATAAA
  BCZK3507   3  59 378 3634062 .. 3634079 +  -5.6  -3.63991   GCATAAAAAAATAAA             GAGATC ATTATA GATCTC              TTCTTAAGCATAATC
  BCZK3501   1 100  24 3626502 .. 3626535 + -11.1  -4.94262   TTAATACAAATCAAA     CACCCTATTTACGAT TCTC ACCGCAAATAGGGTG      TTTCTTTTTCATCTC
       hup   6 100   9 3612254 .. 3612279 + -12.7  -5.28481   AAAATAATGAAAAAA         TAGCCTTCTCG TTTA TGAGAAGGCTA          TTTTTTCATTACATA
  BCZK3474   9 100  10 3599292 .. 3599323 + -11.7  -4.70583   CAATAATCCATAAAA      GGCGGTTGCTT ACATACTTTC AAGCAACCGCC       TTTTATATTAATACA
  BCZK3469   0 NONE
  BCZK3461   1  51 141 3586315 .. 3586330 +    -4  -3.48395   ACATATATTGATCGC              GTTC-CC ATT GGTGAAC              TTGTGTACGGAAGAT
  BCZK3444   5 100  50 3576229 .. 3576254 + -14.1  -4.99645   AATTCCCCTGGAGAT         GAGCAGTTAGC TTTT GCTAGCTGCTC          TTTTATTTGTAACCT
  BCZK3439   7 100 287 3573740 .. 3573771 + -13.2  -4.38141   TGCTAACTCCCAACA      GAAAAAGACCACAA AATT TTGTGGTCTCTTTC       TTGTTTTATATACAA
  BCZK3432   8  79   3 3565030 .. 3565050 +  -3.3  -5.65927   TAAGAACGTATAAAA            GAGGTGA TTTATCT TCATCTC            TTTTTTCTTTACCTA
  BCZK3405   2  52 198 3541111 .. 3541121 +    -4  -3.56643   GCGGCAAAGATAACG                 TACT TGA AGTA                 TTTAAAAGATGTGAA
  BCZK3402   3  60  38 3535904 .. 3535933 +  -4.3  -4.01853   ACATAGTAATTATAA       GAAATCGACTCTT TTGT GGGAATCGGTTTC        TTTGTCATGCTGTTA
      lexA   6 100  15 3532347 .. 3532378 + -10.4  -5.63645   AAAGTAATAAAAAAA      GATAATTACCTTAT TTAT ATACGGTAATTATC       TTTTTTGTATTTTGA
  BCZK3393   6 100  21 3530610 .. 3530626 + -12.3  -4.65819   ATAATAAATAAAAAA              GATGGGC TTC GCCCATC              TTTTAGTTTAATTTT
  BCZK3378   7  90  -4 3513485 .. 3513505 + -11.2  -3.83998   TTGAACAAAAAGAAA            GCTGACCA TAAAT TGGTCAGC            TTTCATATCCGATCA
      amaA   4 100   5 3507845 .. 3507873 +   -14  -3.44381   AATTTGCATAAAAAA        GGAGCCGTTAAG ACATA TTTAACGGCTCC        CTTTTTAAGTTAAAT
  BCZK3364   2 100   8 3503853 .. 3503891 + -17.8  -3.39505   GGTGTTAACAATATA   GATAAAAAGACAGCGT CAAAAAA ACGCTGTCTTTTTATC   TTATACATATACAGT
  BCZK3361   5  93   5 3493805 .. 3493825 +  -8.4  -5.15969   CTACCTCATAAAAAA            GATTGCTA GCTTA TAGCAATC            TTTTTTAACTTACAG
  BCZK3356   5  93 -14 3491540 .. 3491555 +    -9  -4.75063   TGTCAAAAAGAAAAA              GCTAGC ATTC GCTAGC               TTTTTCAAGTTTTCT
      kinA   6 100  10 3476627 .. 3476657 +   -20  -5.49579   TCTTAAAAAATAAAA       GAAGCATCTGCTAA TGA TTAGCAGATGCTTC       TTTTATTTTTTGTAC
  BCZK3338   7  70   0 3471850 .. 3471863 +  -8.1  -3.15743   ATGGAGTACGAGATA               GGGGA ATAA TCCCC                ATTATTTTCCTGATG
  BCZK3328   7  69 -11 3462251 .. 3462281 +    -7  -3.90318   TATGTTCCTCAGAAA       GTAGAAAACTAG TTCCTTT CTAGTCTTCTAC       TTTCTCAAATAATAG
  BCZK3328   7  69 230 3462492 .. 3462507 +  -5.4  -4.42806   ACAAGCTACAACTTT              TGAAGC GAAC GCTTCG               TTTATTTCAAAATAA
      cotM   3 100  15 3458011 .. 3458037 + -15.3  -4.89521   AAATAAATACAAAAA         TAAGCCCCAGT CGTCT ACTGGGGCTTA         TTTTATTTCGCATGT
  BCZK3318   3  74   2 3451210 .. 3451230 +  -6.9  -4.18488   ATGACGCTGAATAAA            GATAAGAAC AAT GCTCTTATC            TTTATTCACATCCCT
  BCZK3314   8 100  -6 3448266 .. 3448285 + -13.6  -4.93318   TACAATTACGAAAAA            GGGCTGAC AAAA GTCAGCCC             TTTTTGTACATTCTG
  BCZK3314   8 100 301 3448573 .. 3448591 + -10.4  -4.88405   TTTATACATAAAAAA             GGAGAATA CAA TATTCTCC             TTTTCTTTAACCGTT
  BCZK3314   8 100 471 3448743 .. 3448775 + -13.7  -3.69338   CTCATTACTATCGCC      TCCTTAACACTAGTA TCG TACTAGTGTTAAGAA      TTATTCAGCTTGCTT
  BCZK3301   5 100   4 3434296 .. 3434312 + -10.9  -5.54907   CCACAAAAATAAAAA              GACACGA AAC TCGTGTC              TTTTTATTTTATAAA
  BCZK3289   2 100  11 3420546 .. 3420569 +  -8.2  -5.63012   TTTAACATAAGTAAA          GAGTTGACTA TCTT TAGCCAACTC           TTTTTCTTTATTTTT
     gerQC   4 100   8 3413057 .. 3413097 + -14.4  -3.79451   TTAAATAGCAAAAAA CACGCTACTTGTTCTTATA CGTT TA-AAGAATAAGTAGCGTG  TTATCATTTTATTTT
      dhaS   4  93   8 3392073 .. 3392097 +   -10  -4.55544   TAAATTAACAAAAAA          GAACCTGACC TATCC GGCCAGGTTC          TTTTCATTATGTATT
  BCZK3256   8 100   7 3383772 .. 3383792 + -11.1  -5.24416   GATGAATAACAAAAA            GGCGCGCTA TTT TAGCACGCC            TTTTTGTTCTACTTC
  BCZK3245   8 100  83 3369396 .. 3369415 +  -9.4  -5.06735   CATTTATATGAAAAA            CTGATTCT ACTA AGAATCAG             TTTTTCTACTTTATA
  BCZK3241   4 100 -11 3365373 .. 3365400 + -14.3  -4.81814   ACGTATCAAAAAGAA        GCGAGAAAGTG ATTATA CACTTTCTCGC         TTTTCTTATGCTACT
  BCZK3224   3  82  10 3346546 .. 3346565 +  -7.9  -4.67011   CTTTAAAAAACAGAA            GACCTTC AATTAA GAAGGTC             TTTTTAAATACGCTT
  BCZK3213   7  88 170 3336228 .. 3336251 +  -8.2  -4.59207   AGCATAATAGAAAAA          GGTATACCAA AACG TCGGTATACC           TTTTCTCCTATTTAT
       qor   2  69  17 3322866 .. 3322893 +  -3.5  -5.11937   CGTTCCAATAAAAAA        GGAAGC-TAGAA TGTAT TTCTTTGCTTCC        TTTTTTAACGTTATT
  BCZK3195   2  67 110 3318429 .. 3318468 +  -6.7  -3.66055   TTTACAATTTTTTTG  CGGCACAAACTTATATTA TATTT TAAT-TATGTTTGTGTCG  TGTTCTTATTATTTA
  BCZK3191   2 100 236 3314767 .. 3314790 + -12.6  -5.23396   TTGTCTACAGTCCGA          GGTTGAGAAA GTAT TTTCTCAACC           TTTTTATTCGTTGTT
  BCZK3185   2 100  39 3309391 .. 3309415 + -17.3  -5.14563   TCGTCAAATACAAAA          GGTTTGCAGCA CTA TGCTGCAAACC          TTTTTTCATCACCAA
  BCZK3178   5 100  19 3304499 .. 3304521 + -12.1  -4.57755   CTCATTTATATAAAA           GAAAGAGGG AGCTC CCCTCTTTC           TTTTATATCATCCCT
  BCZK3175   3 100  10 3300249 .. 3300275 + -13.9  -5.33331   TTTTAATAATAAAAA         GTCCGATTTCT AAATG AGAAATCGGAC         TTTTTATTATCTTTA
  BCZK3168   5 100   9 3293444 .. 3293467 + -11.1  -4.65838   TATTTAACCGAAAAA          GTCATGAGC ACGTAA GCTCATGAC           TTTTTGCACTATATA
  BCZK3161   7  71  11 3288992 .. 3289012 +  -6.9  -4.04174   TATAATGAAAAGAAA            GAAGCTG TTCCTTC CAGCTTC            TTTACTTATATAACA
  BCZK3154   4 100 405 3285490 .. 3285514 + -17.3  -5.79595   TATAGTTAGAAAAAA          GCGAGGAGAAA TTG TTTCTCCTCGC          TTTTTTCTTTTAACA
  BCZK3147   4 100  82 3279088 .. 3279114 + -12.4  -5.09762   GAATACAACAAAAAA         GGTGTGAACTGG CTT TTAGTTCACACC         TTTTTATATTAGAGT
  BCZK3140   4 100  40 3273862 .. 3273903 + -14.7  -3.80855   TAGCCTTAAATTAAA TACCCTTCCCATAAAAAGT ATTT ACTGTTTATGAGAAGGGTA  TTAGTTTTTAGCAAC
  BCZK3131   3 100  58 3261902 .. 3261935 + -15.6  -4.13014   ATTCACTTTTAAAAA     CGAAAAGAATCCTA TTTATT TAGGATTCTTTTCG      TTTTGCCCATCTCAC
  BCZK3122   9 100   2 3253087 .. 3253113 + -10.2    -5.252   TATTGAACAGATAGT         GAAAGTCCGG ATGTATG CCGGGCTTTC         TTTTTTATCCCGCTA
  BCZK3117   2 100  21 3249806 .. 3249825 + -12.2  -5.26316   TAAAAACAATGAAAA            GCAAAGCG ATAT CGCTTTGC             TTTTTTATAAAATCC
  BCZK3110   3 100  32 3243436 .. 3243464 + -11.8  -5.30686   ATTGAAAACAGAAAA        TAGGTTGAGGCA ATACG TGCCCCAACCTA        TTTTTTATACCTCTT
  BCZK3105   3 100  23 3237991 .. 3238019 + -16.1  -4.24342   AAATTAATACCGAAA        CAGCCACCTTATC TCT GAAAAGGTGGCTG        TTTGTTGCTAGAAGA
  BCZK3098   4  95  61 3230546 .. 3230579 +  -9.1   -5.1675   TACCTATGATTAAAA     CGCTAGTTTTTCA AGCATTTA TGAAAAATTAGCG      TTTTTTAATAAATAA
  BCZK3098   4  95 129 3230614 .. 3230632 +  -8.9  -4.98531   CAAGAAATAAAAAAA             GGTGATC AAAAC GATCACC             TTTTTCCTTTAAAGA
  BCZK3089   4 100  17 3219286 .. 3219309 + -11.8   -5.2204   ATTATAAACAAAAAA          GGTATGCTTC AAAT GGAGCATACC           TTTTTCTTGATTATC
  BCZK3089   4 100 121 3219390 .. 3219424 + -11.6  -4.37502   CAAGTCCAAAAATAA     CAGCCGGATTTTCTTA TAG TAGAAAAATTCGGCTG     TTTTCATATCGTAAT
  BCZK3075   4 100   5 3202839 .. 3202865 + -15.3  -3.27766   AAAAAAAATGAAAAA         CAGGCAGAGAT ACTTA ATCTCTGCCTG         TTCGTATACACTCTT
      galE   0 NONE
  BCZK3063   3 100  38 3192331 .. 3192362 +  -9.6  -4.88918   CACTATTTATAAAAA      GAGAGAAGTCTACT TAAA AATAGATTTCTCTC       TTTTCTTTACGATAC
  BCZK3057   2 100 441 3187662 .. 3187693 + -10.3  -5.17786   TAACCTTTAATAAAA      TATAGCGTACGCT TTTTTC AGTGTACGCTGTA       TTTTTCATTTTCTTG
       dxr   2 100  -6 3185154 .. 3185183 + -13.8  -4.76644   ATTGTTAATAAAAAA       GAGCTAAAACAG ATAATA CTGTTTTAGCTC        TTTTTCCTACGTATT
  BCZK3045   4 100  39 3175049 .. 3175081 + -10.7  -4.98255   ATAGTAATATAAAAA      CCTCATTTCTCGT CATTACA ACGTGAAATGAGG      TTTTTATCGTTCACC
  BCZK3037   5 100   5 3167889 .. 3167920 + -13.2  -5.04601   AGGATGAATAAAAAA      TACCGGCATTCTTT TCAC AAAGAATACCGGTA       TTTTTCATTTATACA
  BCZK3029   5 100  13 3161448 .. 3161471 +   -11  -5.63236   TAGAATGAAACACAC          GAGGACGGAT ACAT ATCCGCCCTC           TTTTTATTTTTCACT
  BCZK3017   4  77 287 3147907 .. 3147917 +    -4  -5.49234   CAAAAACTTTCAAAC                 TATG ATC CATA                 TTTTTTATTACATAT
  BCZK3013   4 100  56 3144380 .. 3144402 + -12.2  -4.29176   TAATAATGAAAAAAA           GGATTGATTA TAG TAATCAATCC           TTTTCACTTGCATCT
  BCZK3005   2 100   6 3134924 .. 3134945 + -10.9   -5.0538   ACAAGATTGAAAAAA           CTTCCCATC ATAA GGTGGGAAG            TTTTTTCAAATGGCA
      atoE   5  93   8 3132525 .. 3132541 +  -6.6  -5.39721   TTATTTAAGCGAAAA              GCTAGT TTTAT ACTAGC              TTTTTTATATAATAA
  BCZK2992   4  77  10 3123109 .. 3123134 +  -8.4    -3.885   TGTTAAAAATAAAAA         CGCTATTGAT ATTGAA ATCAGTAGCG          TTCTTATGTGACCAT
  BCZK2977   1 100   6 3107979 .. 3107998 +   -10  -5.96521   TAAATCATAAAAAAA            CGGTCTAG AATT CTAGGCCG             TTTTTTTTGCTTCCT
  BCZK2965   9  60 145 3098415 .. 3098435 +  -2.6  -4.60487   TTAAAATAAGAAAAA            CCGAAA CTAAAATCA TTTCGG            TTTTTCAAACTAATG
      paiB   2  68 122 3086467 .. 3086497 +  -7.1  -3.42768   TTAATTAAAAAAGAA       TCTATTTTGAAAA AAGAC TATTCAAAATAGA       TTCTCACGTTTTAGT
  BCZK2947   1  74 157 3081759 .. 3081780 +  -8.7  -3.21872   TAAAGCGACAAAAAA           GAGGCCGTT CCCA AACAGCCTC            TTCCCTCTATTTCGG
  BCZK2943   5 100  34 3077698 .. 3077721 + -13.9  -3.85514   AAATAATTATACAAA          GGCCAACCG CATGTA CGGTTGGCC           CTTTTTCTTTATATT
  BCZK2928   3 100 141 3062295 .. 3062312 +  -9.9  -4.81083   AGTATATAACAAAAA             GCATTGG ATAC CCAATGC              TTTTTCATACTTACG
  BCZK2923   4  61  94 3056118 .. 3056169 +  -6.3  -3.22476   ATTGATTTTTCAATA TAAAAAAACCAAATATTTTGA AAAATCTCAG TCAAAATGCTTGGTTTTTTTG TTGCTAGTGAATAAT
  BCZK2917  12  93 340 3047845 .. 3047862 +  -6.3  -5.61596   ATACCGATACACAAA             TCCCTAT TTAT ATAGGGG              TTTTTTTGTACGAGT
  BCZK2911   5  80 -15 3040762 .. 3040784 +  -5.7  -5.00339   CCCTATGAAAAAAAA           TGACTTATT CTCTT GATAAGTCA           TTTTTAATTATTAGT
       lpr   4 100  37 3036131 .. 3036149 + -13.2  -2.88849   TCCAAAAAAGAAAAA             GGAGTGGA TCA TCCACTCC             CTTTAATCATCTACC
      salR   1  78   2 3025056 .. 3025079 +  -6.7  -4.42721   CTACTTATCATTAAA          GAGCCTACT CAAACA AGTTGGCTC           TTTCTTCTCTACTTA
  BCZK2888   2  43  66 3016866 .. 3016877 +    -3  -2.86264   GTTATACCTAAAACA                GTAT TTAA ATAC                 GTTTAATGCGTAATT
  BCZK2876   5  90  42 3007115 .. 3007146 +  -9.8  -4.15565   ATGACGCTAATCTGT      TAATAATCAAATTA CATA TAATTTGATTATTG       TTTTGGCATAATCCA
  BCZK2870   2  40 226 2999397 .. 2999410 +  -2.3  -2.72463   TCTATTTTTTCTACA               GTTGC TAGC GCATC                TACTTCCCCATAAAT
  BCZK2870   2  40 329 2999500 .. 2999519 +  -2.2  -2.72661   TGATTCCGTCTACCT            TGTCT-TCA TGC TGAGAGGCA            TACTTAGAAATCATA
  BCZK2861   7 100  15 2984969 .. 2985003 + -23.2  -5.06451   ATTAAATTTATGTAA     GCCAAAACAGCTACAT AGT ATGTAGCTGTTTTGGC     TTTTTTAACCTCGTA
      ansR   4  85 270 2965114 .. 2965150 +  -6.8  -5.08178   CATTTGTAAAAAATA   CGCTATTCTTTC-TGTA GATT TATAAGAAAGGATGGCG    TTTTTGTATGTCTAT
  BCZK2839   8  74   6 2955179 .. 2955212 +  -9.8  -2.59534   GGGTCTTTAAGATCA     TTATGGCCAACTAT TGATTC ATGGTTGGTCATAA      ACTTTTATATGGATT
  BCZK2839   8  74  94 2955267 .. 2955304 +  -6.5  -4.41353   ATTTCTTAAACAGAA   GCTCCTAACATATTG GTCATATA TAATATGTTAAGAGC    TTTTCATGTATCTGA
  BCZK2835   8 100   5 2951684 .. 2951697 +  -8.1  -6.01725   CTAAAAAATAAAAAA               GTGGC TAAC GCCAC                TTTTTTATTTTTGTT
  BCZK2832   5  67 435 2949359 .. 2949369 +  -6.8   -3.6579   TTCGCAAACATTGCA                 GGTG CAT CACC                 TTCTTCAGCTAAGTT
  BCZK2827   5 100 334 2944430 .. 2944451 + -10.9  -5.52023   TGTAATTTTCTCGCG           GCAGTTAGC TTTT GCTAGCTGC            TTTTTTATTGATAAT
  BCZK2817   5 100 136 2931404 .. 2931434 + -15.6  -3.53563   TCCTGTACATAAAAA       GCACGTGTTCGATT ACT AATCAAACACGTGC       TTTCAAAACAACTAT
  BCZK2814   5  83  10 2928615 .. 2928651 +  -4.4  -5.54907   GAATAATAGGAAAAA    GGAGTAACCTCTAGAA CTTCA TACTAGGTGTCACTCC    TTTTTATTTTATAAA
  BCZK2803   5  85  25 2920025 .. 2920042 +    -7  -5.10497   TACTCAAATAAAAAA             CTGAGG CGGATA CCTCAG              TTTTTTCGATAACTT
  BCZK2800   4  72   9 2916347 .. 2916374 +  -7.1   -3.8505   AAAGTGAAACTTTAA        TAAGTGGGG TTTCCTAACT CCCCACTTA         TTTGATGATCTTCAT
      yqxD   3  53 455 2900819 .. 2900829 +    -4   -3.6692   TTTATGTAATTTTCT                 CTAA ACT TTAG                 TATTTTCAAATGAAA
      tetP   5 100   8 2884929 .. 2884947 + -10.3  -4.74453   CTTATTAAAGTAAAA             GAGGTGC AATTC GCACCTC             TTTTTGCATGTATTG
      katX   2 100  39 2867033 .. 2867072 +    -8  -6.04324   TTTATTCATACAAAA  GAGCCATTTATCTAAC CGTTTTTA GTCAGCTAAATGGCTC   TTTTTTATTTTTTCA
  BCZK2740   2 100  63 2857753 .. 2857769 +  -9.5  -5.22039   TAACAAAATAAAAAA              GATGGTT TGT AACCATC              TTTTTTACCTTTACA
  BCZK2731   3 100   8 2848901 .. 2848921 +  -9.8  -5.59534   CTTTCTAATAAAAAA            GTTGCTTG TGTTT CAAGCAAC            TTTTTTATTCTCATT
  BCZK2726   3  83  25 2846194 .. 2846223 +  -9.5  -3.80461   ACTCTAAAAAATTAA       GACTGTATCTT CAAATGGA AAGATACAGTC        TTTAATAATCACTTA
  BCZK2721   5 100   6 2841387 .. 2841406 +  -7.9   -5.7946   AAGCGAATAAAAAGA            GTCCTTC ATACGA GAAGGAC             TTTTTTTATTGCACA
  BCZK2721   5 100 426 2841807 .. 2841835 +  -8.9  -5.68438   GTTAAATCAAAAAAA        GAGATACAGCAGA ACT TCCACTGTATCTC        TTTTTTATTTAATAA
      rocC   4 100  19 2835979 .. 2836010 + -12.4  -4.59069   TCTGTTTATATAAAA      GACCGCACATGG CTTTTACT TCATGTGCGGTC       TTTTATCCTTCTAAT
      proC   5 100  48 2831723 .. 2831754 + -15.3  -4.58644   GCACTACATGATAAA      CGGCCAAACTCGA ATTTAC TTGAGTTTGGCCG       TTTTAGTTGTTAATT
      nupC   6 100  14 2827742 .. 2827774 + -10.8  -5.46706   AAATAATTTTTAAAA      TAAAAGACACCCAA ACGAA TTGAGTGTCTTTTA      TTTTTATTTTCGAAT
  BCZK2702   4 100   4 2821182 .. 2821219 + -19.5  -4.47217   GAGTTGGGCTAAAAA   GAGCGTAATCTAGTTAA AAAA TTGACTAGATTACGCTC    TTTTAGTTGCTACTT
       mqo   5 100  15 2811351 .. 2811369 + -10.3   -5.5112   ATGAAGAAATAAAAA             CGTCCGA ATATA TCGGACG             TTTTTTGTTACTAAA
  BCZK2685   4 100  14 2802035 .. 2802058 + -12.6  -5.19879   AACTAAATAGAAAAA          GGCAATACTA CTAG TAGTATTGCC           TTTTTCTATTTACCA
      yndM   3  58 142 2797479 .. 2797499 +  -5.4  -3.54146   CTTCTAAATAAAAAA            CTGCCTCT TATTT AGAGACAG            TTCCTTTCAAATCTT
  BCZK2668   5 100 127 2779314 .. 2779335 + -13.1  -5.56573   AATAGCAAACTAAAA           CGCTCAGAA AATA TTCTGAGCG            TTTTTATTTCTTTCT
  BCZK2665   6 100  27 2774365 .. 2774388 + -12.6  -5.10765   TATTTACAAACAAAA          GACACTATTC ATAT GAATAGTGTC           TTTTGTTATTTATTT
       pgd   2  91   8 2769634 .. 2769661 +  -7.9   -5.1764   GTATGTAATGAAAAA        GACTTGAT-TCC CTTTA GGATATCAAGTC        TTTTTATCTTATCTA
  BCZK2638   6 100 430 2751898 .. 2751920 + -14.2  -5.30686   AGTTTACGATGAAAA           CCCGCAAGTG ATT TACTTGCGGG           TTTTTTCTCACTATT
  BCZK2629   4  95  -4 2743626 .. 2743641 +    -9   -5.0133   CTACGAATAAAAAAA              GCTGAC TTTT GTCAGC               TTTTTTGCAACGGTA
  BCZK2613   1  95  31 2731883 .. 2731922 +  -5.9  -5.89921   TTACACCCAAAAAAA  GGATGTCAC-ATAGTC ATCGATTTC GACTTTTGTGACATCC  TTTTTTTATTATCCT
  BCZK2607   3 100  24 2724952 .. 2724975 + -15.4  -4.87893   CGTACATACGAAAAA          GCTCCTTTCC AATT GGAAAGGAGC           TTTTTCATTACGCTT
  BCZK2601   4 100 178 2719282 .. 2719303 + -11.7  -3.89302   AATTAGATTAAAAAA           GGATTGATC AAAT GATCAATCC            TTTACTCTACTTCAT
  BCZK2591   0 NONE
  BCZK2586   6 100  22 2705680 .. 2705709 + -13.1  -2.98607   CCCCCTTTCAAAATA       TAAAGAGCTTACT ATAC GGTAAGCTCTTTA        TACTATTTATTTCAC
       bsr   4 100  47 2703285 .. 2703307 +  -7.8  -6.04953   TATTCCAATAAAAAA           CAATCCGTTT TTA AAACGAATTG           TTTTTTTATTTCTGT
  BCZK2573   4 100   6 2694627 .. 2694647 +  -9.7  -4.84017   TCTATACTAAAAAAA            GGAACAGCT TAT AGCCGTTCC            TTTTTCTCCACACTT
      ykrK   5 100   9 2690156 .. 2690191 + -14.8  -4.22214   GCCGTAATAAAACAA    GCATCCCCCTGTCATA CACA TAGGACAGGAGGATGC     TTGTTTTCAATCAAT
      soxA   2 100  -9 2688345 .. 2688372 + -12.8  -4.78107   TGCCCATACTAAAAA        GAGCTGCTGAGA TTAC TCTCAACAGCTC         TTTTTCCTACTCATC
  BCZK2549   4 100  -2 2672491 .. 2672514 + -12.6  -4.50193   ACGAATAAACAGTTA          TAAGGATAGC GAAT GCTATCCTTA           TTTTAATTCATTGAT
  BCZK2540   3 100  12 2664819 .. 2664841 + -10.7  -5.52347   ATAAAAGCACAAAAA           GAGTAAGGA ATTAG TCCTTACTC           TTTTTTACTTTTATT
  BCZK2531   3 100   8 2656808 .. 2656831 +   -11    -5.252   TTGAATAGTAAAAAA          GAGCCCTCCA AAAC TGGACGGCTC           TTTTTTGTACAAATG
  BCZK2522   6 100   7 2649602 .. 2649642 +  -7.2  -5.72622   TTATCATAATAAAAA AGGCAGTATATGAA-AC-TA CTT TATGTATTCATATACTGCCC TTTTTTATTTGTAGA
     opuAC   1 100   1 2646589 .. 2646630 + -17.6  -5.45813   TGGATAAAAGATTAA TAAAACAGGCTAGAGGAT TATCAT ATCCCCTAGCCTGTTTTA  TTTTATTTTTTCGTA
  BCZK2508   6 100   7 2639722 .. 2639753 + -14.8  -4.42287   AATGTTTAAATTGAA      TAAGAAACCATTTA GCAG TAAATGGTTTCTTA       TTTATTAGTTATTTC
  BCZK2501   5 100  37 2632757 .. 2632789 + -12.2  -4.20918   CTATAAAAATTCAAA      CCACTATTCTCTCA TACAT TTAGAGAATAGTGG      TTTATTACAATTCCA
  BCZK2491   9 100 -22 2625195 .. 2625220 +   -12  -4.31085   CTTCAAACAGTAAAA         GCGTTACTCA TGAAAT TGAGTAACGC          TTTTACCTTAATATA
  BCZK2484   4 100   9 2619144 .. 2619172 + -14.8  -4.62475   TAGATAAAATGAAAA        CCTCACTGTTTA CATTA TAAACAGTGAGG        TTTTCATTTCTAAAT
  BCZK2476   4 100   4 2613157 .. 2613188 + -14.7  -5.02439   CAATATAAATAAAAA      GAAGAGGTTTTCT ATAGAC AGAAAACCTCTTC       TTTTTATAGTTATAT
      estA   5  68   9 2610924 .. 2610947 +  -7.4  -3.50393   TAAATAACGAATAAA          GGGGCACG CCACAATT TGTGCCCC           TTCTATGCGGTACAG
      secY   6  95  10 2605936 .. 2605961 +  -9.1  -4.94972   AATTAAATAAAAAAA         CACAGTTGG TTATTTTT CCAACTGTG          TTTTTAATTCTACTG
  BCZK2460   6  74 401 2593419 .. 2593434 +  -6.2  -4.46581   CAAAGACTGTTTTCT              TCTCAT ATCG ATGAGA               TTTTCTCCCGTTTTG
  BCZK2451   5 100  44 2584766 .. 2584794 + -19.1  -4.14345   ACATAAAAAAGATTA        GGACCGTACATAT CTA ATATGTACGGTCC        TTTCGTTTGCTATTG
  BCZK2445   3 100  15 2580786 .. 2580811 +  -9.1  -5.87996   ATTCTAAATAAAAAA         CAATCCCAGTA TATG TACTAGGATTG          TTTTTTTATTGCTTA
      yjqA   8  95 100 2576622 .. 2576648 +  -8.8   -5.1471   AAGGTAACATAAAAA         GGTAAAGCGTAT TTT AAATGCTTTACC         TTTCTTTTTTGTAAT
  BCZK2433   4 100  30 2570800 .. 2570837 +  -7.9  -5.64304   TATGAATCATATCCA   TGCAATTCGTTTAATGT GTTC ATTTAAAACGAATTGCA    TTTTTTATTGTCTTA
  BCZK2385   8  61 436 2523332 .. 2523347 +  -6.2  -3.26717   TTATAAGATTATTTA              TGCAAT AAAT ATTGCA               TTACGTTATATACCT
  BCZK2360   4  62 229 2493596 .. 2493607 +  -7.2  -2.64981   AAAATATCGTAGCTA                CCGC ATGG GCGG                 TCCATTTAGGCATAT
      murE   6  74  97 2469477 .. 2469518 +    -6  -4.71401   AATTTATAATTGAAA GGTAAGGGTATTTCTCTAA ATATA TGAGGGAAAAACCCT-ACC TTTTATAGTTTTATT
  BCZK2323   8 100  37 2456700 .. 2456742 + -17.5  -4.75308   TAGCTAATTAATAAA CACTGTTGTTTAACTA-AAG TTTC CTTGTAGTTAAACAACAGTG TTTTTAAATATTGAT
  BCZK2299   7 100  11 2435171 .. 2435195 + -17.3  -4.18674   TATAAATTTAGAAAA          CGGCTTGCATT GTA AATGCAAGCCG          TTCTTTATATATAAG
       acs   5 100  10 2431014 .. 2431037 +  -9.7  -5.48063   CTATAAAACTAGGAA          TGAGCTCTA TTTAAT TAGAGCTCA           TTTTTTGTATTAAAT
  BCZK2235   1 100   1 2365222 .. 2365242 + -12.7  -4.32482   TATTTTAGTAAATAA            GGACAGAAA TTT TTTCTGTCC            TTTTCACTTATACAT
      tdcB   6  80   3 2347753 .. 2347799 +  -9.8  -3.52113   TGAAGTGAAATAGTT TTATGAAAAAGGAGCTAA GTGAAATTATA TTAGCTCCTTTTTCATTA TGTTTGTGCGGGAGT
      exsH   5 100  42 2329555 .. 2329589 + -21.8   -4.3739   GAACTGGCATTTGTA     TATAGCCCTTCCTAAT TTT ATTAGGAAGGGCTATA     TTTTATGGGAAGATA
      rimI   6 100 270 2305737 .. 2305762 +  -7.7  -5.38549   GTTATATATTAAAAA         GGTTGTTAACCG TGC TGGT-AACAACC         TTTTTATTGTTTGAA
  BCZK2155   3  93  40 2287602 .. 2287627 +  -9.2  -4.88228   TAGACTACATAAAAA         GAGTATTGAA AGTTAA TTCAATACTC          TTTTTAATATTAAGT
      oppC   5 100   6 2283110 .. 2283140 + -13.5  -5.37593   ACAAAAATAAAAAAA       GATAGCTGAAGAC AAATC GTTTTCAGCTATC       TTTTTTCGTTTAAAG
      dinB   5 100  13 2266808 .. 2266842 +   -13  -3.84585   TAATATTATTTGTAA     GAAGGAGAGGCTTTCA TCG TAGAAGTCTCTCCTTC     TATTTTATCCTGCAT
      mmsA   6 100  33 2238699 .. 2238730 + -14.6  -4.04023   AATCAATTATTAAAT      GAAAACCACCACTA TTAA TTGTGGTGGTTTTC       TTCTTGTTAATTGCT
      pgpB   6  86 -14 2209289 .. 2209310 +  -7.4  -4.77896   ACGTTCATTAAAAAA           GAACCTAT GTCATA ATAGGTTC            TTTTTCCATTGGTTC
  BCZK2016   6 100   5 2137117 .. 2137139 + -12.8  -5.05153   AGATGAAATAAAAAA           GGTAGGTGTG ATT CACATCTACC           TTTATTTTTTACCAT
  BCZK2008   4 100  18 2131077 .. 2131103 + -13.8  -4.43309   AATAATAGATTAAAA         GAGGCGCTTTCA TTT TGAAGGCGTCTC         TTTTAATTAGCATTA
       pip   3  82   7 2124015 .. 2124041 +  -8.8  -4.04319   TTGAAATGAAGAAAA         GGGTGCTTCT CTTAATA AGAAGCATCC         TTTCTAAATTTCTGG
       ssb   8  61 265 2080124 .. 2080134 +  -5.4  -3.90286   TTTTTAATTCATTTT                 CTAC TAA GTAG                 TTTGACTTTATAATC
  BCZK1960   7  69  88 2073589 .. 2073599 +  -5.4  -4.41616   GAGTCTGCTTATATT                 GAGA CTC TCTC                 TTTGTTTAAAAAGAT
  BCZK1944   0 NONE
      bsaA   4 100  26 2036856 .. 2036887 + -16.1  -4.94058   CACTTTATTAAAAAA      TGCCTCAAAGAAC TATTTT GTTCTTTGAGGCA       TTTTATTTACATTCA
  BCZK1922   5 100   5 2033876 .. 2033905 + -13.7  -4.16016   AGGTAAGATAAGTAA       GAAAGCTCACAGC TTTT GCTTTGAGCTTTC        TTTATTGAAACGTAA
  BCZK1918   8  82  21 2030731 .. 2030755 +   -10  -3.24289   TTGTTATGTGAAAAT          CCCCCCTCAA ATATA TTGAGGGGGA          TTACATGTTTGAAGT
  BCZK1905   3  74 198 2020817 .. 2020828 +  -7.2  -4.09649   ATTTAATGAAAAAAG                CCGC CTAT GCGG                 TCTTTTTGTAATATA
       dal   3 100  -3 2005772 .. 2005790 +  -8.2  -6.20267   TATACTAAGAAAAAA             CTGAATCG TTA TGATTCAG             TTTTTTTATTTTTGA
  BCZK1864   5  83 134 1987735 .. 1987748 +  -5.9  -5.31456   ACTCCTACTAGAAAA               GCGTC TTTT GGCGC                TTTTTTATGCATTAA
  BCZK1833   5  88  -2 1959450 .. 1959474 +  -7.2  -5.09426   GAGGAGTGTGTGAAA          TAAGTCTGCG TTTAC TGCAGGCTTA          TTTTTTGGACTTAAC
  BCZK1827   5  89   7 1953764 .. 1953793 +  -8.6  -4.58466   AATAAGTAGTAAGAA       GGGAGACGCATC ATAATG GATGTATCTCCC        TTTTATCATTATAAA
  BCZK1816   7 100 169 1944326 .. 1944357 + -13.2  -4.84539   ATAACATAATAAAAA      GCACTGTTTTAGCT AATG AACTAAAACAGTGC       TTTTCTCTTTGATTG
      ycnI   5 100  21 1856895 .. 1856918 + -10.4  -5.19251   TAAGTAATATTGAAA          GGTCTCATTG AAAA TAATGAGACC           TTTTTATTAATATTA
  BCZK1709   4  91  16 1807914 .. 1807940 +  -9.6  -4.40237   ATATAATTTTAAAAA         GGTAAGTTCA CATGAGT TGAACTTACC         TTTTCATATGTACTA
  BCZK1661   3 100   8 1752755 .. 1752780 +  -9.8  -5.08255   AGAAATAAAATGGAA         GACCTCTAGT GCTTAA ACTGGAGGTC          TTTTATTTTAAAAAT
  BCZK1661   3 100 443 1753190 .. 1753216 + -14.6  -5.54403   TTTCAAAGATAAAAA         TGCATCGTACTT AAA AGGTACGATGCA         TTTTTATTATTTTTT
BCZK1631.1   9  79  32 1718931 .. 1718956 +  -4.8  -5.29782   GGATTAAAGAAGGAA         GCTGTGTA AAGGTCATAC TACACAGC          TTTTTTGTACGTCTA
  BCZK1621   1  40 402 1706988 .. 1707001 +  -2.3  -2.68434   AACCGAGGGCGTTGA               CAGGA GCTT TCCGG                TGATCTGCTATAGCA
  BCZK1601  11 100   7 1683066 .. 1683085 + -12.2  -4.76802   ATTATATGAAAGAAA            CCTTCCAC AATT GTGGAAGG             TTTCTTATTTTTCAA
      fumC   6 100   6 1671204 .. 1671231 +   -15  -3.75937   GAAAGAGTAATAAAA        GAGCCGAGATTC TTTA GAATCTTGGCTC         TTTCAATATATATCT
      czcD   5 100 385 1663719 .. 1663752 + -14.1  -4.36903   ATATATTAGTAAAAA     GAGAGCTGGTTACGAT TTT AT-GTAGCCAGCTCTC     TTTCTATTTCGTAGA
  BCZK1572   4 100   9 1654750 .. 1654771 + -10.9  -6.20267   TGAATAGATAAGTAA           GGAAGCAGC TTTA GTTGCTTCC            TTTTTTTATTTTTAG
  BCZK1554   2  51   5 1638134 .. 1638146 +  -2.6  -3.87815   GACTGTTATAAAGAG                GGGG TTAAT CCTC                TTTATAACAGTCACA
  BCZK1534   5 100  24 1621480 .. 1621508 + -11.2  -5.23292   GGGTACAAAATAAAA        GGGAGATACATA GTTTA TATGTATTTCCC        TTTTGTTTTGTATGG
  BCZK1510   4 100  -4 1601141 .. 1601183 + -11.7  -5.14563   TTTTAATTCGAGTTA TATAAAA-AGGTCGTCAC TTTACGTT GTGACGACCTCTTTTATA TTTTTTCGTAGAAGA
  BCZK1494   5  71   4 1586790 .. 1586817 +  -8.5  -2.79023   TATTTAATTTGAACA        TAAAAAGCGGC ATAATA GCCGCATTTTA         TCGTTACTACGCTTG
  BCZK1472   3 100 196 1568825 .. 1568848 +   -14  -5.27399   TTGTCATGAAAAAAA          CATCCAGAGA AAAT TCTCTGGATG           TTTTTTAGTGTCTTG
  BCZK1467   5  81   7 1564905 .. 1564918 +  -2.3  -6.09196   CAAGCGTAACTTCAC               GCAGC CTGC GCTTC                TTTTTTTGTTTTGGA
  BCZK1430   4 100 -18 1515857 .. 1515888 + -11.1  -5.80817   AATGATAACAAAAAA      GAAGTCCTGTTCTC GTTAA GAGAA-AGGACTTC      TTTTTTTGTATTAAG
      yunF   9 100  11 1434105 .. 1434145 + -15.6  -2.87132   AGTGATAATAAACAA  GAAAGGCACTGTACAAAC AGGGG GAATGTACAGTGCCTTTC  TATATGAAAAAGAGG
      yunF   9 100 285 1434379 .. 1434398 + -10.8  -4.68593   TAACGTATAAAAAAA            GAACAGCA TTAA TGCTGTTC             TTTTTCAGTGATGAA
     pbp2A   8 100   7 1429538 .. 1429561 + -11.1  -5.36441   TTTTGGTAAAAGAAA          GAGGCGAAT AAAGAA ATTCGCCTC           TTTTTTGTATGAAAA
  BCZK1332   6 100   5 1424339 .. 1424355 +  -9.5   -5.7946   TTCTTCATTAAAAAA              GATGTCA ATA TGACATC              TTTTTTTATTAAACC
      serA   4 100   4 1392049 .. 1392074 + -16.3  -5.77734   GTTACAAAATAAAAA         GAAACCTTCCG GAAC CGGAAGGTTTC          TTTTTATTTTTCTTT
  BCZK1277   4  66 201 1372442 .. 1372462 +  -2.6  -4.98531   AGCTCCATTCTAAAA            CAGACA AACCGTTAC TGTCTG            TTTTTAATTTGCAAA
      uppP   7 100   9 1365407 .. 1365422 + -10.4  -6.11229   TATGTAATAAAAAAA              CTGCCG AGTT CGGCAG               TTTTTTTATTTTACT
      fabK   4 100 -13 1353322 .. 1353346 + -11.5   -4.5287   ATGTATATAGAAAAA          GACCACTTGAA TAA TTCAAGCGGTC          TTTTCATTAGTTTGC
  BCZK1250   6 100   8 1348833 .. 1348851 + -13.2  -5.05505   ATAGATAATTAAAAA             GTAGCTCC TTA GGAGCTAC             TTTTTAATTTGTAAT
  BCZK1200   3 100   4 1302487 .. 1302507 + -12.7  -4.51363   GTTGGGAGCTAAAAA            CTCCAAAGT AAA ACTTTGGAG            TTTTAATGTTTCATA
  BCZK1187   9 100   5 1288938 .. 1288962 + -15.9  -4.46493   ATGAAACATAAAAAA          GAGTCTTCTCA TTA TGAGAAGACTC          TTTTAATCTATTTAC
  BCZK1167   4  91  71 1267579 .. 1267596 +  -7.7  -5.16969   AAGAAGCCAACAGAA             GCAGGGA GAAC TCCTTGC              TTTATTTTTTGTATA
  BCZK1146   8 100   9 1248790 .. 1248807 +  -7.7  -5.96521   AATCTAGTAAAAAAG             CAGACCT CAAA GGGTCTG              TTTTTTTTAATTGGT
  BCZK1125   7 100  -3 1231253 .. 1231284 + -16.8  -3.90286   ACACATTGAAATAAA      GTAAAAGAGTGGCT ACGA GGCCACTCTTTTAC       TTTGGGTTTGTCATA
  BCZK1117   4 100  46 1224351 .. 1224377 + -14.6  -4.75372   TATACATATAAAAAA         GCGGTATTTCTG TAT TAGAAATACCGC         TTTTTACTAGCTAAT
      rluD   3 100   4 1207493 .. 1207530 + -14.5   -5.4505   AGACATACTTAAAAA   GGGAACAAAATTCTTATG TAA CG-AAGAATTTTGTTCCC   TTTTTTCTTAGCGGA
      pepF   4 100   8 1202011 .. 1202030 +   -10  -5.31519   AGAAGTAATAGAAAA            GACGAGGG ATTT CTCTCGTC             TTTTTGTTTACATGT
  BCZK1074   3 100   5 1182459 .. 1182472 +  -9.5  -6.32017   AGGTAAATTAAAAAA               CCGCC GATT GGCGG                TTTTTTTTATTTGTT
  BCZK1062   8 100   2 1171228 .. 1171247 + -12.2  -5.22312   TTCGAAAAGATTAAA            GAGGACCA AAGT TGGTCCTC             TTTTTTAATGTAAAT
  BCZK1048   4 100   7 1155027 .. 1155049 + -13.6    -5.252   GTGAAGTGAAGAAAA           GAGCTATCTT ATT AAGATAGCTC           TTTTTTATGGCCATG
  BCZK1048   4 100 389 1155409 .. 1155437 + -13.2  -3.27158   TACTAAAAAAAGAAA        GAGGCTGCCCTA ACATG TAGGACAGCCTC        TCTATTATTACGATA
  BCZK1040   5 100  14 1151588 .. 1151605 +  -9.9  -5.46629   AAAATAAAAGAAAAA             GTAGGAG ATAT CTCCTAC              TTTTTTTACGCTGTT
      cspA  12 100  26 1140693 .. 1140708 +    -9  -6.17268   TATTATGGAAAAAAG              GATGGC TGCT GCCATC               TTTTTTTTGTTGTGG
  BCZK1016   6  67  37 1124156 .. 1124193 +  -4.9  -4.37658   CTTGCGGTAATTAGT   TGCAGT-GACGGGGTGTT GGA AGCACCTCATCTACTTCA   TTTTATGCAAAAATT
      ydhJ   5  93   4 1120673 .. 1120699 +   -11  -4.09864   GTTTCAGATTAAAAA         GTAGAGCATC ACTCCTA GATGCTCTAC         TTTTCCCACATCACT
  BCZK0999   4 100  71 1108172 .. 1108195 + -15.4  -4.72272   GCATATTCTAGTGAA          GAGACTGCCA ATAT TGGCAGTCTC           TTTTTAGTGGAAAGG
      ecsC   4 100   8 1070248 .. 1070274 + -13.2  -5.83211   AGGATTAAAAAGAAA         GCATCCTAAATT TGT GATTTAGGATGC         TTTTTTGTTTTCATG
      yhaI   1  40 -40 1065135 .. 1065158 +  -2.4  -2.71011   AAGGTTTATTCAAAC          CGCTTATGAA TGAA TTCTTAAGCA           TGATTGCGAAAAAGT
  BCZK0949   6 100  10 1059635 .. 1059666 +   -11  -4.46587   AGTTAAGGGGCGAAG      TAAAGAGGGGATGCC GAG GGC-TACCCTCTTTA      TTATTTTGTTCCTAC
      glpD   3 100  10 1051527 .. 1051551 + -10.8  -5.48063   GCATAAAAAGAGAAA          CACCTGAAGG CGAGC CCTTTAGGTG          TTTTTTCTCTTGACT
      rsbU   6 100   4 1015040 .. 1015072 + -15.1   -5.0095   AATGCGAAATAAAAA      GCGTATGAAATCC AAATAGA GGATTTCATACGC      TTTTATTGTATTTTT
  BCZK0886   6 100 427 1008439 .. 1008462 + -12.5  -5.07567   TGTAATAAAGATAAA          GCTCGCCTA CGGAAA TAGGCGAGC           TTTTTTAACATATAA
      vanZ   5  95  53  991088 ..  991113 + -10.6  -4.49311   TTCAATGTGCAAAAA         GCCTTTAACT TGTTAT AGTTAAAGGC          TTTTATCATCATAAT
      atpI   4  80  29  988197 ..  988232 +  -9.1  -3.65314   AATTAGAAATTAATA    TCCGCCTCAAGCATG GAAAGA TATATTTGAGGCGGA     TTATTAACACTTACA
  BCZK0854   7  81 391  978387 ..  978397 +    -4  -5.52023   AACACTCTCATCTGC                 TAGT ATT ACTA                 TTTTTTATTACTAAT
  BCZK0848   2 100   2  974795 ..  974816 + -13.1  -3.62032   GGAAGATAAATTAAA           GAGGATGCA TCTT TGCATCCTC            TTTAAAAATTCATAT
  BCZK0842   6 100 368  970208 ..  970231 + -10.4  -4.84311   ACGGTAGCAGTTAGG          GAAGAGATGT TAGC GCATCTCTTC           TTTTATTATATGCCA
  BCZK0825   2  51 367  949958 ..  949978 +  -4.7   -2.9062   TAGTGATCTTCAAAA            GGATGGAAT GCC GTTGCATCC            TAATTCTATAGTAAA
       eag   7 100  25  907130 ..  907153 + -15.4  -5.14563   AGATAAAGTGAAGAA          TCAGTGGGGA TTCA TCCCCACTGA           TTTTTTAATAAAAAG
       eag   7 100  63  907168 ..  907197 + -18.1  -4.46072   ATTTTTTAATAAAAA       GAAGGCTCTTGTA CATG TACAAGAGCCTTC        TTTCTATTTCTTAAA
  BCZK0784   8 100  19  894295 ..  894335 + -11.3  -4.96848   TTACATAAAGAAAAA  GCCTGTCCAAAGAGGTG TGATGAC CATCTTTTTGAACAGGC  TTTTTGTATGAAAAA
  BCZK0769   6 100 330  875944 ..  875982 + -13.5  -4.48743   CCATTATTATTTAAT  TGT-TAAAAGCCTCCTTA CATG TAAGGAGGCTTTTACGCA   TTTATTTACAGTTTT
  BCZK0757   5 100   9  861356 ..  861381 + -12.7  -5.71295   CGTGTAAATAGAAAA         CTTCCACCTTA TGAA TGAGGTGGAAG          TTTTTGTTTTTGTAT
      emrB   9 100 445  846223 ..  846256 + -12.7  -2.95774   ATACAAATAAAAAGA     TTAACCAAAGTAGCT AAAT AGCTACTTTGATTAA      TCTCTAATAACTATC
      lmrB   4 100  11  834804 ..  834822 + -13.2  -5.04385   CATAATAATAAAAAA             GTACTGGC ATT GCCAGTAC             TTTTTTCAGGCTATG
      lmrB   4 100  36  834829 ..  834860 +   -16  -5.03994   TGCCAGTACTTTTTT      CAGGCTATGGAGAA AGTC TTCTCCACAGCCTG       TTTTTGTGTCTGAGC
  BCZK0699  10 100   4  804100 ..  804128 + -17.6  -5.28281   GGTAGAAGATAAAAA        GCAGCAAGCATG TATCT CATGCTTGCTGC        TTTTCTTTATTTTGT
  BCZK0691   3 100  13  794195 ..  794217 +   -12  -4.91511   TAGGGAAGTATAGGA           GGCTGTCCGA ATT TTGGGCAGCC           TTTTTATCATAAAGT
  BCZK0691   3 100 152  794334 ..  794358 + -12.9  -4.83615   GAAGGAACGCAAAAA          GAGTCAGCCTC AAT GAGACTGACTC          TTTTTATACGAACTA
  BCZK0681   8  90   6  784082 ..  784103 + -10.2  -3.97088   TATGAAATAAAAAAA           GAGACGCT TACGTT AGCGTCTC            TTTCCTATTATAACG
  BCZK0678   5 100   3  780947 ..  780971 + -10.8  -4.99043   GATATCGAAATAAAA         GGATGGCGCTG CTTG CAGC-CCATCC          TTTTATTTATGCCCA
  BCZK0657   5 100   6  764170 ..  764189 + -10.8  -5.22289   GGGAATGTAAAAAAA            GCATACGA GTAA TCGTATGC             TTTTTATGTTTAATA
  BCZK0632   3 100  27  740091 ..  740114 + -11.1   -5.5112   TATATAAATAAAAAA          GGATCTCAC ATAAAC GTGAGATCC           TTTTTTGTTAGTAAA
  BCZK0607   6 100   3  706388 ..  706429 + -16.3  -4.32067   AAGTGAAGATTGAAA TATAAGAAAAGCTTTCCCGT ATT GCGG-AAAGCTTTTCTTATA TTCTTTTATACAGTA
  BCZK0602   3 100   7  700898 ..  700919 + -13.1  -5.05712   GAGAAGTAGAAAGAA           GGCAATCCA TATC TGGATTGCC            TTTTTCATTATTTCT
  BCZK0593   6 100   5  691099 ..  691130 + -11.7  -4.62475   TATACGCATAAAAAA      GCGAGTCATCCTA GTGTAA TAGAATGACTCGC       TTTTGATTTGTAAGT
      uspA   5 100 402  660746 ..  660778 + -12.2  -5.05301   ATTGTACAGAAAAAA      TAGCTCTTAGCAGT AAGTA AATGCTAAGAGCTA      TTTTTATGATTATTT
  BCZK0560   4 100   9  654739 ..  654761 + -13.6  -4.99035   AAAATGATATAAAAA           CACGACTATT AAT AATAGTCGTG           TTTTTGTATAGATGG
      treC   4 100   3  638263 ..  638289 + -15.3  -4.98531   ATATACGAAATAAAA         GGTTGTATGCC CGCGC GGCATACAACC         TTTTTACTTTAAGAC
  BCZK0533   5 100  14  625118 ..  625137 +   -10  -5.48063   GATTAAAAGAAAAAA            CAGGAGCG TTGT TGCTCCTG             TTTTTTCTATTCAAT
      sspH   7 100   8  615069 ..  615093 + -15.9  -4.21772   AGAAGTAATAGAAAA          GACGCTTCTAA TAT TTAGAAGCGTC          TTCTTATTTATTCCA
  BCZK0514   6 100  -6  604422 ..  604440 + -10.3  -5.93252   ATTGCAAAAGAAAAA             GGCGTGA TCTAC TCACGCC             TTTTTTGTTTTTGAA
  BCZK0495   5  95   5  580445 ..  580466 +  -5.9  -5.74288   GAAAAAAGTAAAAAA           CATCCTC ATACACGA GAGGATG            TTTTTTATTATTTAT
      sfcA   2 100  10  577066 ..  577086 + -15.5   -5.0538   TATTAATAGCTAAAA            GCAGTGCCT AAA AGGCACTGC            TTTTTTGAGATAAGA
  BCZK0472   4 100 357  555635 ..  555660 +  -8.3  -6.14618   TTCATAATAAAAAAA         CAGTAGAGGAT GTAT GTCCGCTACTG          TTTTTTTATTTTATA
  BCZK0460   7 100   5  538771 ..  538805 + -17.5  -4.85545   TAATAGAGTAAAAAA     CCCATTCATATGAAA ATGAG TTTCATATGAATGGG     TTTTATTAATTTACT
      perR  10 100  12  513702 ..  513735 +   -14  -4.42974   GTAATATATAATAAA     GAAAGAGGCTGACG GCTTTA CGTCAACCTCTTTC      TTTATTATATATGGG
  BCZK0435   5 100 -16  501959 ..  501984 +   -12  -5.54885   AACATATAACAGAAA         CAGCTCCTTT AGCGTA AAAGGAGCTG          TTTTTTATTCGTCTT
      ugtP  11 100 260  490693 ..  490714 + -11.7  -5.35459   ATCCACATAAAAAAA           GGTTCCTTA TAAA TAAGGAACC            TTTTTTCTACTCTAT
      ugtP  11 100 317  490750 ..  490795 + -16.6  -2.85124   AGAAAAAATATGTAA TGAGAATGAATAATTAGGGG GGAGAA CTTCTAATTATTCATTCTCA CTTTAAATACTTTTC
  BCZK0408   4  95 276  473715 ..  473730 +    -9  -5.08169   GAAAAAACATTAAAA              GCACCT ACAT AGGTGC               TTTTTTACCGTATAT
      truA   6 100  16  466791 ..  466809 +  -6.7   -5.9362   TAATCAGTAAAAAAA             TCGAGCT GTGTA GGCTCGA             TTTTTTTATGTTTTG
  BCZK0390   2  88  -9  456090 ..  456102 +  -6.2  -5.47218   AAAGAAAAAGAAAAA                CCGC GAGTA GCGG                TTTTTTTAGCTGAAA
  BCZK0378   8 100 158  442118 ..  442143 + -16.3  -4.86293   TGGGGTAAATGAAAA         GGCAATGAGGA TTAA TCCTCATTGCC          TTTTAGTTTTTCTTC
  BCZK0366   1 100   6  429085 ..  429110 +   -12  -5.19328   TTATAGATAAAAAAA         GATCCTCTTC TTGCAT GAAGAGGATC          TTTTTCTTATAGCGT
  BCZK0337   8 100  21  394359 ..  394390 + -16.1  -3.29461   GATATATGTTGCAGT      GAAAAAGCAAGCC ATCTCA GGCTTGCTTTTTC       TTATAAAGAAACTTC
  BCZK0334   2  81 -11  389675 ..  389696 +  -2.9  -5.86976   GAAGTATACAAAAAA           GAGCACGAG TAAA TTTGTGCCC            TTTTTTATTTTGTAG
      fucA   3 100   9  376436 ..  376462 + -13.1   -4.4784   GCAATAGAATAAAAA         CACCCTCAAGG AAAGA TCTTGAGGGTG         TTTCTTTACGCTTTC
  BCZK0315   5 100   5  370711 ..  370730 + -13.6  -5.52986   TAGGATTATAAAAAA            GCAGGTGC CAAG GCACCTGC             TTTTTTTACTCACGT
  BCZK0309   8 100 159  363936 ..  363959 + -11.1    -5.626   GAAGAGAAAGCAAAA          GGAGATGTC ACAGCA GACATCTCC           TTTTTTTCTGGCGTA
  BCZK0300   3 100   3  351970 ..  351995 + -14.1  -4.78029   ATCTGCATCATAAAA         GGCTATCTTCC GCAG GGGAGATAGCC          TTTTACTTTTGTTAA
  BCZK0286   3 100 148  337285 ..  337304 +   -10  -5.84381   TTAAGTAGAGTAATA            GACCGGGA GTTT TCCTGGTC             TTTTTTTATTACTGA
      purD   7 100  12  322275 ..  322296 + -14.5  -5.30686   TTAATATGTGAAAAA           TCCCGCTGA TTCC TCAGCGGGA            TTTTTTATGCATCTT
  BCZK0252   3  56  93  285669 ..  285685 +  -5.9  -2.81256   TCCATTGTTTAAATA              TAGAACC AGA GGTTTTA              TCATTAATAATCTGT
      pnuC   2 100  22  201167 ..  201192 + -13.3  -3.80461   ATTAGAATTAAAAAA         CCCCTGAAGCA TATG TGCCTCAGGGG          TTTACTAATAGATTA
  BCZK0184   3  95   9  194572 ..  194591 +  -8.6  -5.08088   AGCATAAAATAAAAA            GGTATCCT CGGT GGGATACC             TTTTTATTAGCACTT
      fabG   5 100   4  174363 ..  174392 + -18.1  -5.34055   TTTAAAAGATAAGAA       GAAGGTATCTCAC CAGG GTGAGATACCTTC        TTTTTTAATCTTTCT
  BCZK0159   4  93  20  169512 ..  169529 +    -7  -5.42164   GGAGTAAACAAAAAA             GAGCCT ATAAGC AGGCTC              TTTTTCTTATTTATA
  BCZK0014   5 100  14   22439 ..   22456 + -12.7  -5.79595   AATTTAGTAGAAAAA             CCCGTGC GTAT GCACGGG              TTTTTTATTTTACAA
pE33L466_0005   5  65 259    5680 ..    5693 -  -6.7  -3.54436   GACAGATGCATATAA               GGTTC TAAC GAACC                GAAATTGCTTTATTT
      dnaQ   3 100  37   11016 ..   11048 - -11.6  -5.56112   ATAAAAATTAAAAAA     TAAGCACATC-TGTA TTTT TACAAGATGTGCTTA      TTTCTATGTTAATAA
      bdbB   5 100 320   19556 ..   19580 - -11.6  -5.08731   GAATAAAGAATAAAA          GTTCAGCAAT ATATG ATTGCTGAAC          TTTTATTCTTTTCCT
pE33L466_0028   3 100  39   26589 ..   26630 - -11.1  -5.18355   TCTAAAAATTAAAAA CACGTTACTATTCTCTTAT GTTA ATGAAGGAATAGTAACGTG  TTTTTAAGAATTTAG
      tnpI   1  56 275   35266 ..   35278 -  -3.4  -4.01698   TGAAACCAAAAAAAT                CAAG TATTT CTTG                TTTATGTTTTCTAGC
      tnpB   4  65 264   39816 ..   39829 -  -6.7  -3.40689   CATAATTTCAAAAAT               GACCT TTTT AGGTC                TATTAGACATGCCGA
       tnp   4 100 360   49073 ..   49103 - -14.8  -2.70932   GTTCTCTGTCAACTA       CCCCCACTGAGATG AAA CATTTCAGTGGAGG       CTTGAGTTCGAACGC
pE33L466_0063   7 100  96   62901 ..   62923 - -10.6  -4.80289   ATAAAATATATAAAA           GGCAGACCAT TTT ATTGTCTGCC           TTTTGAACTATCATT
       tnp   4  58 448   72946 ..   72956 -  -5.4  -3.41745   GCGCTACAAGATCAA                 CTTC AAA GAAG                 TAGTGCACTAAACCT
       tnp   1 100  33   79506 ..   79538 - -15.1  -5.30155   GGAGCAACGAAAAAA      GCCTAATTTCTCAAT TTT AATGAGAAATTAGGC      TTTTTATATTTACTT
pE33L466_0080   6  87 174   84079 ..   84103 -  -8.7   -4.2349   GTTGTAGACTGAAAA          GGTGTTTTC TATATGT GAAAACACC          TTTTATTTCTGTAAC
pE33L466_0083   4 100  14   86955 ..   86974 -  -6.4  -5.75599   TAAATCATAAAAAAA            CGGTCTAG AATT CTAGATCG             TTTTTTAGTTCCCTC
pE33L466_0092   9 100  71   96177 ..   96193 - -10.9  -5.07523   TATACATAAAGAAAA              GACACCT TAA AGGTGTC              TTTTCTCCAAAATAA
       hfq   5  61  10  123113 ..  123133 -  -6.2  -3.18292   ATGTACGACGAAAAG            GAACCCTT TTTAT AAGGATTC            TTTTTTGTCTTATTT
pE33L466_0125   4 100 286  129467 ..  129508 - -11.7  -3.80552   AACACCATAAAAAAG CAGAT-AGCCGGTTCCTTGT TTT ACAGGAAGCCGGCTAATCTG TTTTAATACGTACAA
pE33L466_0128   2  61 341  133488 ..  133508 -  -6.9  -2.85351   TCTGCTCATACTATA            GCTGTAACC TTA AGTTACAAC            GTGTTGTGGGTATCT
pE33L466_0128   2  61 -26  133865 ..  133875 -  -6.8  -2.92037   CAAAGAACAAGACTA                 GGGA CTA TCCC                 TCCACATTCGTTACA
pE33L466_0151   5  63  14  160569 ..  160597 -  -6.7  -3.36785   GTAGATTTTAATGAA        GACCCTTGCAG ATAAATG CTGCATGAGTC        TTCATTTTTGCCATT
pE33L466_0165   1 100 -13  170918 ..  170937 - -12.2  -5.54894   AATCTATCAAAAAAA            CGGCATCT ACAT AGATGCCG             TTTTTTCTGGTGTTT
pE33L466_0176   5  57   7  181046 ..  181085 -  -2.2  -4.41241   GAAATGCCGACAAAA  CAAGTGCTATTTTTCCAA TTGA TTGTGAAAATACCACATG   ATCCAATCAGTTCAT
      insK   3 100   6  194548 ..  194574 - -19.6  -4.38712   GGCAGCTTGATAAAA         GTGAGTCCGGTA TTG TACCGGACTCAC         TTTTATCAAGCTGCC
pE33L466_0200   3  66 324  200401 ..  200414 -  -5.3  -4.28361   TGAAGTCGATGAAAA               TGGTA AATA TACCA                TAATTGCTAATCCTA
pE33L466_0208   3 100  26  206172 ..  206214 - -12.5  -4.77757   CTGTAAAAAGTAAAA TACCCTATCGAAT--ATACTT TTT AAGTATGTATTCGATAGGGTA CATTTTATTTTTTTA
pE33L466_0223  10  66  91  227192 ..  227213 -  -5.3  -4.23615   ATTACATGGAATAAA           CGTTATTTCA AAG TGAAA-AACG           ACTTTTTAAGAAACA
pE33L466_0246   4 100  69  249825 ..  249851 - -12.5  -4.47707   CTTTACGAAAAATAA         TCCCTACTTTT TAAAT AAAAGTAGGGA         AGTATTCATTTTTAA
pE33L466_0253   5  58  85  256295 ..  256313 -  -5.4  -3.44284   CTGTTATGAAGAATA             TTTGTTTA AGA CAAACAAA             GGGATATATTTTTTT
pE33L466_0268   5  64 166  267288 ..  267312 -  -7.3   -3.1637   ACATATTTCTAGCAA          CTGAAAATGAT TGC ATCATTTTTAG          AGCGTGAATAGTTCT
pE33L466_0275   4 100  37  272956 ..  272981 -   -12  -3.87149   TTCACTAAAGTTAAA         GGTATATCCC ATTGAA GGGATATACC          TTTTTAATTTGCTTT
pE33L466_0286   4 100  34  283427 ..  283455 -  -8.4  -5.56264   TCTAAACAGAAAAAA       CGTTAGAAGATGT AAAT ACAT-TTCTAACG        TTTTTTCTGTTTAGC
      cbsX   3 100  16  295675 ..  295712 - -12.9  -5.13741   TGAATGTAATAAAAA   GAAGGTCATCGTAACCA TGTG CAGTTATGATGACCTTC    TTTTATATTAAGAAT
       tnp   4 100 -43  307225 ..  307249 - -12.9  -3.22906   GCAGCTTGATAAAAG          TGAGTCCGGTA TTG TACCGGGCTCA          TTTTTAATTTTGCCT
      dnaX   3  59 163  310622 ..  310652 -    -7  -2.63596   GCTTATTTTACAGCA       CTATTTATTCCGGA TGT TCCGAAAAAAATAA       AATGGATTGAACATC
pE33L466_0317   5 100 235  315655 ..  315692 - -12.2  -4.14807   AATATAATGAAACAA   GGCTCTTACTTTGTAG TCATAT CTACGAAGTAAAAGCC    TTGTTTTTTCTACTC
    abiTii   6  60  94  326669 ..  326681 -  -2.7  -4.58786   ATTAATAATAATAAA                GATAT AGA ACATC                AAATTTTAGAAGAAC
pE33L466_0329   6 100 100  328606 ..  328640 - -13.1  -3.78409   TCAATGGAATTTAAA     GAAGATGACTCCTGT TGGAT ACAGAAATCATCTTC     TTGATGTTGCCTAAC
pE33L466_0333   4  93 145  331725 ..  331762 - -10.1   -4.5774   GAGCAAGAAGTAAAA   GGGTGATACATATTA TATATGAC TAATATGTATCGCCC    TTTATTTTTTATGAC
      msmR   8 100 210  351129 ..  351165 - -13.4  -4.43283   CCATATAAACATAAA   TAAAAGTCAAGTGCTAT ATTG ATAGC-CTTGACTTTTA    TTATGCTCGCAACTA
pE33L466_0358   4  58  65  357765 ..  357776 -  -4.4  -3.77722   TTGAAGCATTAACAA                GTGA TAAA TCAC                 AAGCGAAAATTTTAG
pE33L466_0371   6  53 258  372957 ..  372972 -  -2.6    -4.015   CTATGGAGCAAAGAA              GTAACCA CAT TGGTT-C              GTACGGTAAGTAAGA
pE33L466_0374   5 100  59  375505 ..  375528 -  -7.6  -5.43414   ATTACATACAAAAAA          GAATCTGCGTA GAT TA-GCAGATTC          TTTTTTGTTAAATTA
       tnp   2  63 209  381747 ..  381775 -  -2.5  -4.80455   TAGTTAAATACAAAA        GAATAATACGCTT TAA AATAGTATTACTC        TTGACCTTCTACTTA
pE33L466_0386   4  78 455  391679 ..  391695 -  -9.5  -3.21671   ATCACCAAACATAGA              CGAAATC CCT GATTTCG              ATCAAAAACAGGGAT
pE33L466_0396   3  66  24  402627 ..  402667 -  -7.7  -2.85297   TCAGTCCAAATAGGA  GCAGTGATACCCCTA CCTATTTTCTT TGAGGGTATCACTGC  CTGTTAGGTCGGAGT
       tnp   8  80 102  407310 ..  407328 -  -7.4  -4.66953   GTAACACCGTAAAAA             GAATCCTC ATT GAGGGTTC             TTTTTGTTATACATT
       tnp   4  56  12  414731 ..  414748 -  -4.1  -3.83502   GATTTGTATACGAAA             TAAACCC TAAC GGGTTTC              ATTTTTTTGATTTAA
pE33L466_0417   2  53 204  423841 ..  423895 -  -2.5  -4.11773   AAATACCCCCTAAAA TAAAAAATACGCTATTCTTT-CTGTA GAAT CATAGGAAAGGATAACGTATTTTTTG ATTTCTTCTATTCAA
pE33L466_0424   5 100  41  429905 ..  429929 -  -9.4  -4.84311   GTGTATATAATAAAA          GAAGAGATGC TCGAC ACATCTCTTC          TGGTAACTGTTGCCG
pE33L466_0427   5 100  90  432527 ..  432563 - -11.1  -4.33928   TATGGTAAATACAAA    GACTCTATTTTGAAAAA AGT TTAATCAAAATAGAGTC    TCTTGTTAGAAAGCT
pE33L466_0433   6  93 212  436866 ..  436901 -    -7  -5.46276   AACAGACATAAAAAA    CGCCATCCTTTCCT ATGATTTA AAGAAAGAATAGCG     TTTTTTAAAATTTGA
       tnp   5  60 394  451203 ..  451221 -  -3.8  -4.30844   AGTTTAGGAGCAAAA             CCCCCA GAAGAGA TGGGGA             ATAGGAGAACAAAAT
pE33L466_0456   2 100 122  456080 ..  456117 -  -9.4  -5.30686   AAGATTCATAAAAAA   CGTCATCCTTTCTGTA TATTTC TACAAAAAGAATAACG    TTTTTTTCGGTTTAT
pE33L466_0001   6 100 317  465268 ..  465288 - -12.7   -5.4833   GTATTGAACAAAAAA            CATGCACAA AAA TTGTGCATG            TATAATAAAAAGCTA
pE33L466_0426   4  87  94  432527 ..  432563 + -11.1  -3.38991   TATGGTAAATACAAA    GACTCTATTTTGAAAAA AGT TTAATCAAAATAGAGTC    TCTTGTTAGAAAGCT
pE33L466_0394   3  59 278  402598 ..  402610 +  -6.2  -3.06183   TCCAACAGTGGGATT                CGCC CTGTT GGCG                TTCAGTCCAAATAGG
pE33L466_0385   4 100  61  391369 ..  391399 + -11.2  -4.23794   CAAAATCAATTTGAT       GACCTACCCCTATA TAA TTTATGGGTAGGTC       TTTCTCTTAAGTTCA
pE33L466_0357   5 100 144  357958 ..  358016 +   -17  -4.72272   ATTATTACATATTTC GCGATACGTACATCTCATACCGTACT TTAGTCC ACTTAGGTATGGGATGTACGTATCGC TTTTTCGTAGAAAAA
pE33L466_0332   6 100  77  331725 ..  331762 + -12.3  -5.13354   GAGCAAGAAGTAAAA   GGGTGATACATATTA TATATGAC TAATATGTATCGCCC    TTTATTTTTTATGAC
       tnp   5  76 -48  328606 ..  328640 +  -8.7  -3.38072   TCAATGGAATTTAAA     GAAGATGACTCCTGT TGGAT ACAGAAATCATCTTC     TTGATGTTGCCTAAC
      patA   7  72 182  315204 ..  315219 +    -9  -2.67171   GGGAGATGAATGTCG              GTTGGC ATAA GCCAAC               ATGTTTGCTACCATA
      iolB   6 100  83  307225 ..  307249 + -15.1  -5.10154   GCAGCTTGATAAAAG          TGAGTCCGGTA TTG TACCGGGCTCA          TTTTTAATTTTGCCT
      mccF   5  72 156  249824 ..  249852 +    -9  -2.68982   CCTTTACGAAAAATA        ATCCCTACTTTT TAAAT AAAAGTAGGGAA        GTATTCATTTTTAAT
pE33L466_0222   7  90 426  227583 ..  227618 + -11.3  -3.41073   TGAACAGACTAAAAA    GAAGCAGGTACCTCT CCATTT AAAGGTATCTGCTTC     TCTTTACATAGACTC
pE33L466_0216   2 100  -2  218084 ..  218107 +   -14  -5.72053   ATGAAAACAGAAAAA          TAAGCCTGGA AAAT TCCAGGCTTA           TTTTTTATTTAGTTC
pE33L466_0207   5  51 425  206117 ..  206129 +  -4.9   -2.8789   TAACAGACTTGCTAA                GTTTT AAG AAAAC                ATTATTGTAGCAATT
pE33L466_0199   3  58 163  200657 ..  200671 +  -4.4  -3.83771   GACGGGGGCATGCTT               TTTTAA GTT TTAAAA               TTTAATAGCTTTATT
     nrdIB   7  59 169  194159 ..  194172 +  -6.7   -2.7676   TATATCTGATGGTGA               TTGGG GCGG CCCAA                TGGTATTGGAGTTTA
pE33L466_0175   4  72 410  181343 ..  181377 +  -3.7   -5.2189   TGTTATTCTCCCTTT    TATAAGGGGTGC-AATC AGA GGTACGC-CCCCTTATA    TTTTTTGCTGATTAA
pE33L466_0168   3 100 108  174186 ..  174217 + -12.5  -4.39696   CGCAGCACATTAAAA      TAGGTACTTTCAG ACTTAC CTGGAAGTACCTA       TTTGTTGGTTTGAAA
pE33L466_0154   4 100  55  163282 ..  163315 +  -9.1  -5.58074   TTTATACATTTAAAA     CGCTAGCATTTTCA ACACGTA TGAAA-TGCTAGCG     TTTTTTTCATGATTA
pE33L466_0150   2  93   8  160565 ..  160601 +  -9.5  -4.68506   TGCTGTAGATTTTAA    TGAAGACCCTTGCAG ATAAATG CTGCATGAGTCTTCA    TTTTTGCCATTAATT
pE33L466_0141   5  82 106  150157 ..  150189 +  -6.3  -5.03945   AGGGGCATTGTAAAA      CCCAGCTAATACCAT GAC AAGATATTAGCTGAG      TTTTTATCATTGTTC
pE33L466_0127   1  40 474  133388 ..  133398 +  -2.6   -2.7782   AAGCACTAATTATTT                 TTAT ACA ATAA                 GTTGTTAGCAAATTG
       tnp   9  95 448  122809 ..  122823 +  -5.8  -5.89659   AGGATGAATGCTGTA               TTCTTA ATA TAAGAA               TTTTTATTTTTTTCT
pE33L466_0106   6  76  66  112747 ..  112768 +  -7.3  -4.16397   AGCTTATTAGGCCAA           GTAGTTAGC TTTT GCTAGCTGC            TCTTTTATTTTCACG
      dtpT   8 100   6   98976 ..   99016 +  -8.6  -5.47821   CATAAAATAAAAAAA CTGTGC-TAAAAACTTG TTATAATT CAGGTTTTTATGCACAG  TTTTTTTGAATAACT
      dtpT   8 100 321   99291 ..   99328 + -21.7  -3.37464   TTCATAGTATGTCAA   CGTGTAAAAAGACACTT TATA AAGTGTCTTTTTACACG    TTATAAGATTAATAC
pE33L466_0082   4  95   6   86955 ..   86974 +  -8.6  -5.28481   TAAATCATAAAAAAA            CGGTCTAG AATT CTAGATCG             TTTTTTAGTTCCCTC
pE33L466_0075   2 100  75   79506 ..   79538 + -15.1  -5.23644   GGAGCAACGAAAAAA      GCCTAATTTCTCAAT TTT AATGAGAAATTAGGC      TTTTTATATTTACTT
      tnpA   7  76  10   73186 ..   73217 +  -3.7  -5.38054   ACTTAGTAGTAAGAA      GCCGATTATCTCT TAGCGT ACAGGAAATCGGC       TTTTTCTTTATAAAA
       tnp   5  95 280   62901 ..   62923 + -10.6  -4.18058   ATAAAATATATAAAA           GGCAGACCAT TTT ATTGTCTGCC           TTTTGAACTATCATT
pE33L466_0057   2 100  21   55846 ..   55870 + -10.1  -5.24449   TATTAATAATAAGAA          GCGTGGAAA ATAAATC TTTCCACGC          TTTTTTAGATTTATA
pE33L466_0050   4  77  61   47909 ..   47937 +  -4.6  -5.15969   ATTAAGCAGTTAGAA        GATGATTCCTAT ATTGA ATAGGGGGCATC        TTTTTTAAGTTCCAC
      opuD   4 100  33   45165 ..   45193 + -11.8  -5.21709   ATCAAGCACTTAAAA        GATGGTTCCGGT ATTCA ATCGGAGCCATC        TTTTTTAATGTCCAC
       tnp   7  62  11   39816 ..   39829 +  -6.7  -3.04144   CATAATTTCAAAAAT               GACCT TTTT AGGTC                TATTAGACATGCCGA
pE33L466_0029   2  60 422   28846 ..   28856 +    -4  -4.15508   TCATCATGTGTAGCC                 TTTG GAT CAAA                 TTTTAAAAATTGATT
      xerC   6 100   3   19556 ..   19580 + -11.6  -5.10656   GAATAAAGAATAAAA          GTTCAGCAAT ATATG ATTGCTGAAC          TTTTATTCTTTTCCT
       rep   3  85  -2    3802 ..    3833 -  -6.8  -5.00138   GAGGGAAATGAAAAA      CAAGAGTAATCA AATAAAAA TGATTACTCTTA       TTTTAGATTTTCTCT
pE33L54_0005   5  88  76    2933 ..    2950 - -11.3  -3.27298   CGTGTGAATGATTAA             GCCCTAC ATAT GTAGGGC              TTTTTGTATAATCAA
pE33L54_0027   5  95  99   20246 ..   20270 -  -9.3  -5.10154   AGGCAAAATTAAAAA          TGAGTCCGATA CAA TACCGGGCTCA          TTTGGATCAAGTAGC
pE33L54_0035   3 100 429   26940 ..   26960 - -14.1  -3.14026   CATAGTTATATTGAA            CAGAGATGG TTT CCATCTCTG            TTTTTTGATTTTATG
pE33L54_0035   3 100 -10   27379 ..   27399 -  -8.3   -5.5353   TATACTAACAAAAAA            CAAGCGTAT GTT AGACGCTTG            TTTTTTCATGATTAA
pE33L54_0058   7  76   8   51722 ..   51742 -  -9.7  -3.14848   TTTCTTTATGAAAAG            TCCCCACAC AAT GTGCAGGGA            TAAGTATTTACCATA
pE33L54_0049   1  42 179   44970 ..   44994 +  -2.4  -2.94232   TTTGGAATCACTCCA         TAAAAAAG-AT TTCG ATGCTTTTTTA          ATTATTTAAAAGAAG
       res   4  46 162   32251 ..   32263 +  -4.1  -2.66941   CCATAGAGTAGCACG                TGGAA CTA TTCCG                GTCTTTAGCCTTTTA
       res   4  46 177   32266 ..   32290 +  -2.9  -3.34715   TGGAACTATTCCGGT          CTTTAGCCT TTTAGTT ATGCTAAAG          TCTTTCCAACGACTA
pE33L54_0034   4 100  73   26940 ..   26960 + -14.1  -5.50313   CATAGTTATATTGAA            CAGAGATGG TTT CCATCTCTG            TTTTTTGATTTTATG
pE33L54_0030   2  40 -28   23118 ..   23137 +  -2.2  -2.60032   ATAAGGTGAAAAACT            TTTTAGAT AAAA AACTAAAA             CATTTTTAAACGAAA
       tnp   1  80 -43   20246 ..   20270 +  -9.3  -3.65902   AGGCAAAATTAAAAA          TGAGTCCGATA CAA TACCGGGCTCA          TTTGGATCAAGTAGC
pE33L54_0019   2  67 212   13675 ..   13695 +  -8.4  -2.75039   TAAAATAAATAACCA            GTTCCTTA ACGTA TAAGGAAC            TGGTTAAAATCTGTC
      tnpA   6 100   8   11883 ..   11916 + -16.3  -4.18018   CAAATTAAACAAAAA     TAGCCACAGTCTATT TATA AATAGATTGTGGCTA      TTTTAAGTGGCCCCA
pE33L54_0011   7 100  23    8575 ..    8618 +   -25  -4.99035   ACAACTAGAAGTGAA CTGCACC-CCAATTGTTAGAC ACA GTCTAACAATTGGAGGTGCAG TTTTTCTATGGCTAA
pE33L54_0006   7  75 445    5096 ..    5106 +  -2.6  -5.52986   ATTTCTCCAATTCTT                 TAAT TTT ATTA                 TTTTTTTGCTCCAAT
pE33L80007   9 100  55    6848 ..    6868 - -11.3  -5.60556   AATAGAAAAGAAAAA            CACCTATTT TTA AAATAGGTG            TTTTTCTTGCAAATT
   rep14-3   2 100   0    2275 ..    2296 +  -5.9  -6.26417   GATTTATTTATTTTA           GATGTCATT TGTT ATTGACATC            TTTTTTTTTATCATA
pE33L9_0007   3 100  33    5704 ..    5730 - -10.9  -4.43571   AGAAAACTATTAAAA         GTCCTCCAGAT TGTTT AACTGGAGGAC         TTTCGTGTTTATATA

SUMMARY

964 putative operon ends contain 4498 possible terminators.
Percent operon ends hit by terminators of confidence >= x:
	x	#>=x	hits>=x	%hits>=x
	100	932	697	651	68 %
	99	932	697	651	68
	98	932	697	651	68
	97	932	697	651	68
	96	932	697	651	68
	95	998	731	680	71
	94	998	731	680	71
	93	1042	761	702	73
	92	1042	761	702	73
	91	1070	774	710	74
	90	1109	794	722	75
	89	1137	807	730	76
	88	1160	817	736	76
	87	1181	831	744	77
	86	1197	838	749	78
	85	1222	853	758	79
	84	1231	857	760	79
	83	1252	871	769	80
	82	1279	886	776	80
	81	1294	896	782	81
	80	1329	920	800	83
	79	1355	935	807	84
	78	1369	945	814	84
	77	1397	961	822	85
	76	1414	973	829	86
	75	1428	981	831	86
	74	1473	1011	840	87
	73	1490	1021	841	87
	72	1523	1045	850	88
	71	1554	1064	854	89
	70	1574	1076	857	89
	69	1614	1102	862	89
	68	1631	1118	865	90
	67	1661	1139	872	90
	66	1698	1170	879	91
	65	1736	1200	884	92
	64	1769	1224	887	92
	63	1791	1239	890	92
	62	1872	1307	894	93
	61	1936	1354	901	93
	60	2011	1407	909	94
	59	2058	1448	914	95
	58	2158	1526	923	96
	57	2210	1566	924	96
	56	2321	1655	930	96
	55	2371	1693	932	97
	54	2472	1779	933	97
	53	2552	1845	937	97
	52	2703	1956	940	98
	51	2798	2030	944	98
	50	2983	2171	944	98
	49	3037	2216	945	98
	48	3244	2374	948	98
	47	3323	2439	948	98
	46	3568	2637	950	99
	45	3688	2730	950	99
	44	3876	2873	951	99
	43	4018	2994	952	99
	42	4223	3153	953	99
	41	4269	3189	953	99
	40	4472	3358	959	99
	39	4498	3380	959	99
	38	4498	3380	959	99
	37	4498	3380	959	99
	36	4498	3380	959	99
	35	4498	3380	959	99
	34	4498	3380	959	99
	33	4498	3380	959	99
	32	4498	3380	959	99
	31	4498	3380	959	99
	30	4498	3380	959	99
	29	4498	3380	959	99
	28	4498	3380	959	99
	27	4498	3380	959	99
	26	4498	3380	959	99
	25	4498	3380	959	99
	24	4498	3380	959	99
	23	4498	3380	959	99
	22	4498	3380	959	99
	21	4498	3380	959	99
	20	4498	3380	959	99
	19	4498	3380	959	99
	18	4498	3380	959	99
	17	4498	3380	959	99
	16	4498	3380	959	99
	15	4498	3380	959	99
	14	4498	3380	959	99
	13	4498	3380	959	99
	12	4498	3380	959	99
	11	4498	3380	959	99
	10	4498	3380	959	99
	9	4498	3380	959	99
	8	4498	3380	959	99
	7	4498	3380	959	99
	6	4498	3380	959	99
	5	4498	3380	959	99
	4	4498	3380	959	99
	3	4498	3380	959	99
	2	4498	3380	959	99
	1	4498	3380	959	99
	0	4498	3380	959	99
