# Supplementary material for: Rapid, accurate, computational discovery of Rho-independent transcription terminators illuminates their relationship to DNA uptake
Source: Genome Biol. 2007 Feb 21;8(2):R22. doi: 10.1186/gb-2007-8-2-r22 (PMC1852404; doi:10.1186/gb-2007-8-2-r22)
Supplement: Additional data file 2 — As described in the text, the entire robust tail-to-tail region is searched; if the region is less than 500 nt, then the 500 nt downstream of the stop codon is searched (stopping if a gene start is encountered). In the case of ties, all terminators with the high score are output. [file gb-2007-8-2-r22-S2.zip › Bacillus_clausii_KSM-K16.ttperf]

   ABC0010   8  86 432   16859 ..   16876 -  -9.9  -4.00532   CGGGCAAATATTAAA             GACACCT GAAT AGGTGTC              TTTTTTGTTATGGGC
   ABC0010   8  86 159   17132 ..   17149 -  -9.9  -4.00532   CGGGCAAATACTAAA             GACACCT GAAT AGGTGTC              TTTTTTTGTTATGGG
      rocR   5  58 -30   25510 ..   25526 -  -3.7  -3.92178   ATTACTTCAATGAAA              GGTGAAA CTT TTTCAGC              CGATATTGGAGATTT
   ABC0025   3 100 143   36934 ..   36962 - -20.5  -3.62591   GCGATAATGGGTAAA        GAGGTTGGGAACA GAT TGTTCCCAACCTC        AGCTTATAGCCTAAG
   ABC0030   2  54 408   40577 ..   40596 -  -3.5  -3.73968   AAATTCGTGAGGAAA            GCGATCA ATTTGG TGTTCGC             CTAGACCGACTGTTT
   ABC0035   3 100   8   47415 ..   47438 - -12.4  -3.95787   TATTATATGTAGAAA          CGAGCGACAG TGAC CCGCCGCTCG           ACGCAAGTTAAACTG
      abrB   6 100  18   73530 ..   73550 -  -8.2  -5.95286   ACTAAAAACAAAAAA            CCTGCCAC ATAAA GAGGCAGG            TTTTAAAAGCATCAT
   ABC0062   7 100  21   79198 ..   79231 - -11.8  -5.04733   GAATCATAAAGAAAA     GAACCAGTTGACCGG AGTTG CCGG-CGACTGGTTC     TTTTGTGAGTGCTGT
   ABC0065   6 100  53   83065 ..   83100 - -11.1  -4.56914   GCAGCCAAAGTAAAA    GCGCCAGACAAAGGG GAAATG CCCGTCGTTTGGCGC     TTTTTTAGTTTTAGA
      murG   5 100   5  103897 ..  103908 -  -7.2  -5.80364   AGTCCAATAAAAAAA                CGCC CATG GGCG                 TTTTTTATTGGACCT
   ABC0092   7  68  14  110010 ..  110046 -  -9.6  -2.57132   GCGTTTGTCCACAAT    TTGAAGCCGTAAACAA AAAAA TTGTTTACGGCTAGAA    TGTTCGACGCTGTTT
   ABC0188   5  63 125  203390 ..  203409 -  -3.6  -4.30719   CGGTTCTACAAGAAA            TGAGAAAT GGAA ATTCCCCA             TTATACCCAATTCCA
      gerD   5  77  25  215307 ..  215339 -  -4.8  -4.99134   ATTTGAAACGAAAAA      GGCCAAAAGGTCGC AGATA GTGACTTTTTGGCT      TTTTTGTATGAAACC
   ABC0207   5  52 286  227553 ..  227573 -  -2.6  -3.76125   GCACTTTAATGGAAA            TTGAGAAG CATAC CTTTTCAA            ATCGGGTATGCTTTT
   ABC0217   3  60 199  235086 ..  235112 -  -2.3  -4.50193   ATCAATTAAGTAAAA         GAAATTGCTCT TAGCG AGGGTAATTTC         TAACATTCGCTATGT
   ABC0231   5  75   2  253010 ..  253036 -    -6  -4.64383   AACGATAAAGTAAAA        GGTACCTACTC TACTAT GA-TAGGTACC         TTTAATATGAAACAA
   ABC0263   0 NONE
   ABC0267   4 100  38  297199 ..  297223 - -14.4  -2.85197   TAATAAATTTGAAAG          GCAGCTTCTC CGTAT GAGAAGCTGC          TCCGTTCATTTACAG
   ABC0276   4  56 233  305983 ..  305999 -  -6.5  -2.98823   TTTTGTTCACATACA              GCGAACA GTT TGATCGC              GCCTTCCACCAGTCT
   ABC0281   6 100  97  309523 ..  309547 -  -7.7  -5.51046   GAAACACAGAAAAAA          GCACCGCGGCT AAA AGGGGCGGCGC          TTCGCTTGCGTCCTT
   ABC0281   6 100 -12  309632 ..  309656 -  -8.7  -4.62471   GTGAAGCCTCAAAAA          GAAAGAGGA TGATTAG TCCTCTTTC          TTTTGTATCTTCGAA
   ABC0284   4 100  28  311479 ..  311502 - -16.8  -4.20768   ACCGTGAATAAAGAA          GCACGATGGC TTAA GCCATCGTGC           TTTTTTGCTTGTCAG
   ABC0289   5 100 -15  317542 ..  317571 - -12.9  -3.61398   CGCCCTTTCCAACAA       CCTCACCTCCTCGC TTA GCGAGGAGGTC-GG       CCTGGAACATAGTGC
   ABC0298   4 100  38  324969 ..  324996 - -17.2  -4.32579   ACAGCTTATAATAAA        TCGAGTGAATCG GAAG CGATTCACTCGA         TTTCATTTTCTGTGA
      pdxA   1 100  30  335137 ..  335167 - -11.3   -4.8622   GCCGTTAAGCAAAAA       GAGCTTTAGGC CAAATCAAC GCCTAAAGCTC       TTTTTATATAGAACG
   ABC0324   4  84  83  353140 ..  353171 - -11.7   -3.1247   ATGGCCTATATGCAA      GAAAGGGAGTAGCG ATAAA CGCC-CTCCCTTTC      TTGCTGAATTCACCT
   ABC0332   5 100  75  362694 ..  362721 - -15.7  -3.84017   CAACTTTAAAGAGAA        CCACCCATTCC TCCGCG GGAATGGGTGG         TTTAATCATATGTTA
   ABC0346   7  86 193  378296 ..  378325 - -11.5  -3.34043   TCCACGATGTGATAA       GCAGGTAACACAT GAAG AAGCGTTACCTGC        TAATTCAACAATCAG
   ABC0357   5  53 425  393123 ..  393141 -    -3  -3.75031   CAAAACATAAAGGAA             TTGAGCGC CGT GTGCTCGA             AACGGTCCAGGCCTG
   ABC0357   5  53 209  393346 ..  393357 -  -2.2  -3.95986   TTTAACCGAAGGAAA                TGCC TTTG AGCA                 GGAAGGATTGCTTTC
   ABC0371   7 100   5  408119 ..  408157 - -17.8  -3.79419   TGTTTGTATAAAAGA   CAACAGCGATTTAAAC CTGTTTT GTTTAAATCGCTGTTG   TTGTTTATGTTTGAG
   ABC0388   6 100  93  430385 ..  430416 -   -14  -3.74587   TTCGAAAAAGAAAAG      GAGCCACTTTCAACA TTA TGTTGAAA-TGGCTC      ATATTAGATTAACGC
   ABC0414   5  82 368  462852 ..  462872 -  -4.5  -5.26119   GCTCCAAAAAGAAAA            CACCCGGCA AAC CGCCGCGAG            TTATCTTTGTCTAGC
   ABC0432  10 100  99  481829 ..  481852 - -15.4  -3.98173   GCAAACTTAATGAAA          GGCCAGTTGA ACCT TCAACTGGCC           TAATCGTCTTTATCC
   ABC0450   4  51 340  501540 ..  501551 -    -3   -3.6422   GATGGTGGCAAAATA                TTGA ATTT TCAA                 CTCGCTTCATGTACC
   ABC0453   3 100  24  504925 ..  504943 -  -8.8   -5.4251   GTTATACAGAAAAAA             CCGGACAA TTT CCGTCCGG             TTTTTTTTCCATTCT
   ABC0461   4  53 103  514522 ..  514532 -  -5.4  -3.16068   TTTGCAAGGGAAAAT                 TGTG ACT CACA                 CTCGCCAAAAACACA
   ABC0467   4 100   4  519417 ..  519460 - -24.9  -3.30979   TAAATGGAAATAAAG GGGCTATCCCACAAGGTCA GTTACT TGACCTTATGGGATAGCCC TTTTTAGTTCGTTTG
   ABC0487   4  61 123  541093 ..  541113 -  -5.4  -3.74158   TGAACGATATCCAAA            GGATCGAG ATTTG CTGGATCC            TCATTTTGAAATTCT
   ABC0508   6  79 173  559107 ..  559127 -  -8.3  -4.18762   AATCGCCACGCAAAA            CAGCACC TCCATTG GGTGCTG            TTTTTTGATGTTATC
   ABC0513   7  61 164  563831 ..  563843 -  -5.5  -3.84266   ACATTGGACACTAAA                GGCCT GCA AAGCC                GAGTGGGAAACATTC
   ABC0520   5  93  28  570398 ..  570423 - -11.9  -3.60201   TTAAATAGAAGAACA         GCCAGCTATCT GTCT AGTTAGCTGGC          TTTTATGATGTAAAT
   ABC0525  12  71  11  575004 ..  575032 -  -9.6  -2.96711   CGGACAAGTCATAGA        CAAGCAGCTTCC TGTGT AGAGGCTGCTTG        CTTTTTTCTACTATT
   ABC0528   6  53 132  577252 ..  577267 -  -3.9  -3.60798   AGTGGTACAAAGCAA              CGCGC CGGAGT GCACG               CGCCTCTTTATTGTT
   ABC0533   8 100   3  582525 ..  582552 - -14.3  -3.53761   TAAGTTTTTCTTAAA        TAGAGCGAGCT TATTGC AGCTCGCTCTA         TTTCACGTTTTTTTC
   ABC0544   3  63  49  593127 ..  593158 -  -8.1  -3.12684   AAATTCATGTAAAAG      CACTGGCCCCAAAA GAGTG TTTTGAGGCC-GCG      GTCTATGTGATGCTC
   ABC0549   3 100   8  599966 ..  599989 -  -9.6  -5.72053   GAACCAAATAAAAAA          GGAGTGCC ATAACTGG GGCACTCC           TTTTTGTTTATACAA
   ABC0562   5  58 318  615505 ..  615528 -  -2.4  -4.37886   TGATGGGTTAGAAAA          GCGTTTTCAA CGGG TAGAAAACGA           CGTGAATAAGTTGAA
      xylR   8  68 214  630929 ..  630960 -  -9.4  -2.71339   TATGAACCAAAAAGC      GGCCGTGTGCTATC GATG GAAACCACACAGCC       TGGTCTTGTCCTCTA
   ABC0589   5  93  42  645819 ..  645852 - -12.5  -2.91264   GCGTTTATCTACAGA     CTGAAAGCTTCCGAC AAAT GGCGGAAGCTTTCAC      CTTGACAGGTCTATA
   ABC0602   3  55 217  659141 ..  659162 -  -4.5  -3.44848   TTTCGTTATCAAATA           TCAAGTAAA GTGG TTTTCTTGA            TTAGACACTAGAGTA
   ABC0620   4 100  20  678148 ..  678183 - -11.3  -4.19587   CCATCAATAAAAAGA    GAAGCTGCCA-TAAGC ACTGA GCTTAGTGGCGGCTTC    TTTTTATGCCAGAGA
   ABC0633   5 100  18  691857 ..  691881 - -18.7  -4.25873   TGCCTATAAAAAAGA          GGAGCTGACAC TGG GTGTCAGCTCC          TTTTACATGTAGTTC
   ABC0639  10  93  81  697794 ..  697814 - -12.5  -2.94333   GGTGAAAAGTAAGTA            TCCGCCGGT AGA ACCGGCGGT            TTTAATTTCGCCCTA
     gerKB   4  60  44  713831 ..  713854 -  -3.7  -4.08939   TAATAGCCATAGAAA          GGGCTGTCC ACAAAA GGGCAGCTC           TTTTCTCGTTAGAGA
   ABC0662   5 100  36  722944 ..  722980 -  -9.4  -5.08824   TCTGTACTCAAAAAA    CGGCCTTCCCATTGTC TCCAT AACGAAGGGAAAGCCG    TTTTTCTTATCTTTT
   ABC0670   5 100 -15  732915 ..  732942 -   -17  -3.59262   GTCTACAGTCTGAAA        CGCTGTGCCCTG TTAG CGGGGCACAGCG         TTTCCTTGTAAGGCG
   ABC0679   4  73  32  741844 ..  741885 -  -8.7  -3.54919   AATGATCTCTCCAAA GTATAGGACCGCGTAAATG ATGA CAGTGGCACGGTCCCATAC  AGCAATGCAAGGCGC
   ABC0684   8 100  10  748790 ..  748826 - -16.1  -4.00468   AGGAGAACTTACAAA   GGCTGCCAAAGA-CGT TATTGT ACGATCTTTGGCAGCC    TCTGTTTTTTTATTT
   ABC0703   3  66 221  769360 ..  769374 -  -4.3  -4.41897   AAGAAATTACTAAAA               GCATT GGAGA AATGC               GAAGCGTACCTCTTG
   ABC0712   6 100  20  779731 ..  779756 - -14.1  -4.99043   CTGCTATAAACAAAA         CGCCTTTGAGA TCAT TCCCAAAGGCG          TTTTGTCTATAACTG
   ABC0729   2  54  16  801928 ..  801942 -  -4.3  -3.63744   TGGTTCGGTAAAAGA               GTAGA GTTTG TCTAC               AGTCTGAGACGGGCG
   ABC0737   6 100  61  809093 ..  809111 - -12.4  -4.59919   AAAGGATAAAAAGAA             CCGCCCTG GAT CAGGACGG             TAAGTTGTTGTCACG
   ABC0743   2 100  39  814754 ..  814772 -  -8.8  -5.14477   TATAGATGTAAAAAA             GGCAGCGA ATT TAGCTGCC             TTTTTTGTGTTATCG
   ABC0755   3  71 175  828141 ..  828183 -  -9.9  -2.71101   GCGCGAAATAATTTA GTCAGT-GGAGGTTGTCGGC ATTT GCCGACAACCTCAGACTGTA GACAAACGCTCGCAT
   ABC0762   5 100 101  836254 ..  836278 - -18.7  -4.12474   AATCAATAATAATAA          CGCTGTGTGCT TTA AGCACACAGCG          TTTTTTAGTGTGTAT
   ABC0762   5 100  12  836331 ..  836367 - -13.8  -4.62069   CGCTGATTTCAAAAA    GCGAGCGTAAAGGGCT ATTGA AGCTCTTTACGCTTGC    AGGATTTGCCGCTAC
   ABC0768   2 100  18  843420 ..  843450 - -11.2  -5.27335   TGCCTTAAACAAAAA       GAACGCTTGACC ACATGTG GGGCAAGCGTTC       TTTTTATTTGGCTGC
   ABC0774   4  52 301  848282 ..  848293 -  -4.4  -3.54424   CCGCAGTGGTTTAAA                TTCG ATTC CGAA                 AGGGCAAATTGAGGC
      hxlR  10  61 147  859221 ..  859234 -  -8.1  -2.79968   CATTGAACCGCAAAT               GCTGG AATA CCAGC                CCGGCCATTTTGCAG
   ABC0794   5 100 202  867718 ..  867743 - -11.9  -4.46514   ACGGATGCAAATAAA         TAATGGGGCGT GTGC ACGCCCCTTTA          GACTGTAGACAAACG
   ABC0798   4 100  10  871752 ..  871780 - -13.3  -5.00616   GCTTGTCTTAAAAAA        TGAAACGCCCA AGCCATG TGGGCGTTTCA        TTTTTTTACCTATAA
   ABC0803   6 100   5  877264 ..  877281 - -12.7  -5.64873   CTGAAGAATAAAAAA             CCGTCGC GTAT GCGACGG              TTTTTTATTTCGCTG
   ABC0819   7  69   0  889891 ..  889909 -  -8.8  -3.18681   GTCTAACTGCATGAA             GGGAGCGT CTC AAGCTCCC             TACATCGGTTCTTTA
   ABC0825   5  82  13  897979 ..  897994 -  -6.8  -4.75967   AACGATAAAAAATAA              CCCTGC CGAA GCAAGG               TCTTCTTTTTTCTCA
   ABC0828   3  49 271  899611 ..  899626 -    -4   -3.1485   GAATCAACTATTCAA              TCTATG GAAA CACAGA               TGCATTTTTACATGC
   ABC0842   3  44 285  911338 ..  911353 -  -3.3  -3.04144   TCTGGACTGCTAAGA              TGATG TTAGAT CATCA               TGGGGAAACTGAATT
   ABC0842   3  44 115  911508 ..  911523 -  -2.6  -3.14745   CGGTTATAACAGAGA              GGTTACT AAC AG-AACC              TTCCGTAATAGGTTA
   ABC0845   3  59  11  914781 ..  914809 -  -6.1  -3.29096   TGTATCAATTAGGAA       GGTAGAAC-GGT CTCCAT ACCTGCTCTACC        TTCTTTCCCTTTAAT
   ABC0854   4  86  39  921869 ..  921896 -  -7.7   -4.7254   AGCTGTCAGTAAAAA        GAGCATGCGCC TATCTT GGTACATGCTC         TAATCGACGAAAGGA
      sapB   4  61  69  940357 ..  940367 -  -6.8  -3.30124   TTGCATTCGCCAGAA                 TGGC CAC GCCA                 ATAGTTTCATCTAAC
   ABC0872   8 100   3  947556 ..  947584 - -11.9  -4.62069   TCCTCATTTTAAAAA        CAAACAGCCTA TGAACTC TAGGCTGTTTG        TTTTATGTCGATAGT
   ABC0880   7 100 263  955224 ..  955256 - -14.9  -3.05012   AAGAAAAAAACGAAG      GGCTGCAAGCAGG AGTGTAA CCTGCGTGCAGCC      TCAACACGTTTACTC
   ABC0888   5 100   8  963530 ..  963548 -  -8.9  -5.64006   ATGTAAGTAAAAAAA             CAGGACT CAATC AGTCCTG             TTTTTTTTTACTTGA
   ABC0899   2  46 195  971627 ..  971676 -  -3.6  -2.90709   ACAACATGATTAAAG TTCTTTTTTTTGCCGGGCTAGCC GAACA AGCTGGCCAGGC-AGAAACAGAA GTTGATTTTGCTGGA
   ABC0903   6  75   6  977196 ..  977217 -  -5.9  -4.68424   GAATCGAGCTAAAAA           GCTAG-AGCA ATG CGCTTCTAGC           TTTTTTTAATGGGAA
   ABC0919   5 100 195  993594 ..  993619 - -13.3  -3.43722   TGCATGAACAGAACA         GCGCCCATTCT GTAA AGAAAGGGCGC          TTCTTTATTATTTAA
   ABC0931   8 100 303 1007604 .. 1007630 - -13.9  -4.95484   TATTACTAAATAAAA         GAACATTAGCG AAGGA CGCTAATGTTC         TTTTCAGTTAGCAAG
   ABC0938   4  50  86 1017372 .. 1017382 -  -4.6  -3.04792   TTACGATGGCGAACA                 GCCC ACG AGGC                 AGGTTACCCATGAAC
   ABC0949   5 100 115 1031117 .. 1031152 - -13.6  -4.17701   TGCACAAACCATAAA    CAACCATTTCTTCA CCATAATT TGAAGAAATGGTTG     TTTGCATGAGCTATT
   ABC0958   2  55  54 1038779 .. 1038802 -  -2.4  -4.11216   TTGGTATCGGCAAAA          GGCAGATA TGTTTTTT TAGCTGCC           ACCTCCTTACTCATT
   ABC0973   5 100  26 1057587 .. 1057625 - -14.6  -3.34398   TTGCCTGTGGAAACA   GGTTAAGCAGGGCACTGC CAA GCAGTGTCCTGCTTCAGC   ATGCTTATTTTGGGG
      gbsB  10  95  13 1063852 .. 1063875 - -13.9  -2.68279   CAGCCAGTAAATTGA          GCAAGCCGC GCAAAA GCGGCTTGC           TCTTCGTTTTGTTTA
   ABC0987   5 100 136 1076189 .. 1076218 - -18.1  -3.28791   ATGTTTCGCCGATAA       GGTTCCTTTTTCG ATAT CGAAAAAGGAACC        TTTAACTATTATTGA
   ABC0996   3  59 360 1084244 .. 1084258 -    -5  -3.84246   TGCTGAATCATTAAA               CCGTTT TTT AAACGA               GCTAGAGCGGACAAA
   ABC1000   3 100 149 1087984 .. 1088009 - -11.9   -4.3341   GAAAACGAATAGAAA         CCCCAAGCCTT GAAG AAGGTTTGGGG          CACAGAGTTTTAAAG
   ABC1005   6  57 148 1098284 .. 1098316 -  -2.7  -4.10925   ACATATTCTGGAAAA      TTCATATGCCTGTGA CCA TCAAAGACCTAGGAA      AATCAACGCAGAAAC
   ABC1022   4  52 329 1113779 .. 1113789 -  -5.4  -3.06492   TTATGCAGGGGAAGA                 GGAA GGG TTCC                 CTATTTTCACTTTTA
   ABC1042   3 100  17 1135430 .. 1135463 - -13.4   -4.7078   CGAAGTACCGAAAAA     GACTGGATCTCTGTT GGATA AACAGAG-TCCAGTC     TTTTTCCATTTCACG
   ABC1070   5 100  70 1158116 .. 1158137 -  -8.8  -6.06723   TGCTTTAAAAAAAAA           GAAGCTTG AATTAA CAAGCTTC            TTTTTCTTGTTCCTC
   ABC1081   5  67  77 1171381 .. 1171403 -  -2.7  -4.85599   GTTAGCGGAGAAAAA          GGGCATCCAA CAAA TTGG-TGCCA           ATGAAACATTTAAAG
   ABC1107   5 100 170 1203024 .. 1203047 -   -11   -5.2204   CATAAGTAAGAAAAA          GGTAACCTCG ATAA CGCGGTTACC           TTTTTCTTTTTGAGA
   ABC1116   2  54 433 1213520 .. 1213532 -  -3.3  -3.70902   GTTTTGATAGGCAAA                CCTGC AGT GAAGG                CAATTTCCTCGTCGA
   ABC1132   2 100   9 1231394 .. 1231415 - -17.3  -3.60502   ATAGACAGTTTGAAA           CGGGGCAGC GACG GCTGCCCCG            TTCTTACGTTAATCA
   ABC1141   1  81  30 1245198 .. 1245233 - -11.3  -2.88579   GTAATGGGCTAGATA    GGTCAAGGACTTCCA ACGTTG TGAAAGTCCTTGACT     GTAGCCAAACGACAA
   ABC1161   4 100 112 1266747 .. 1266788 - -16.8  -3.54109   TTAAGTTAACTAGAA TCCCCCTCTTTGCTTTGGC ATGTG GCCAAA-CAAGGAGGGGGA TGTTGTTTTAAAGAC
   ABC1166   9 100  42 1279574 .. 1279597 - -16.8  -4.46404   TAAGCAACACGAAAA          GGTGAAGGGC GGAT GCCCTTCACC           TTTTTCTATTTACGG
   ABC1173   2 100  32 1286974 .. 1287008 - -13.1  -4.53034   GTGAGACAACGAAAA    GCCCGATTTTACTCTC GTTT AAGAG-AAAATCGGGC     TTTATTTGATGATCC
   ABC1181   1  41 160 1294365 .. 1294378 -  -2.4  -2.90227   GCCCAAGCATTAAAT               GGAA TGTTGC TTCC                TTTTGTTTCCATTAT
   ABC1198   4  75 392 1308386 .. 1308414 -  -3.1  -5.18355   TGGAAAAAGGAAAAA        GTTATTATTGGCC AAT GGACTATAATGAC        ATAAAGGAATTGGTT
   ABC1216   3 100 -11 1326557 .. 1326576 - -13.6  -5.14819   AAACGAAAAAACAAA            GAGTGGGC TTAA GCCCACTC             TTCCTTTAATAAACT
   ABC1220   2  52 136 1330705 .. 1330735 -    -4  -3.42775   ACGGATGAACAAAAG       CGTTTGGCCCTT TATGAAG AAGCGCAAAACG       TGTTGGCCGAGGAAG
   ABC1231   6  89  67 1343315 .. 1343346 - -11.7  -3.46285   CATTCTAAACATGAA      GGGCATTCACTTA TGTTTG TTAGTGAATGCCC       TTGGACTGTAACGTT
   ABC1243   3  57  19 1356555 .. 1356575 -  -4.7  -3.57561   CGTTAAGGGGCGAAA            GCATCTACG AGT CGTAAACAC            CATTAGCCCCTTGTC
   ABC1247   1 100  48 1360141 .. 1360169 -   -14  -4.87273   AAGAGTGCATAAAAA        CCGCTGATAACA GTGTT TGCTATCAGCGG        TTTTTCGTTCATTTA
   ABC1261   4  65  12 1379772 .. 1379795 -  -6.7  -3.62723   TATTTAAATAAGGAA          CCCCCCT TTTTTAAGCG AGGGGGG           GGGAGAAACCTCTAA
     mreBH   4 100  70 1394738 .. 1394767 - -15.2  -4.52101   AACAAGTAACGAAAA       GCCTGTTTTGAC ATAACG GTCAAAACAGGC        TTTTTCACTAGGAGC
     mreBH   4 100  19 1394797 .. 1394818 -  -8.7  -6.01369   CAAATAATAAAAAAA           CCCAGGCCT TAGA AAGCCTGAG            CGTGGCTAAATCGTG
   ABC1276   5  78  10 1398826 .. 1398849 -  -8.9  -3.74077   GTTTACAGACTGAAA          GGACATAGG TTGCTG CCTATGCCC           TTTTTCTTATTATAA
   ABC1286   4  59   2 1408439 .. 1408486 -  -5.7  -3.47322   TCGCACGATAATTAA CGCCACTG-TTAGTTATGTGAT GTACA ATCACTCGAATAAGCAGTGGCG TCTATGAATAGTCGT
   ABC1292   3 100  28 1413179 .. 1413214 - -12.8  -5.54338   CAACCAAAATAAAAA    GAACCCATGCCTCTT TCCTAAC AAG-GGCATGGGTTC    TTTTCGCATACTCTT
   ABC1303   4  65   4 1424700 .. 1424725 -  -3.3  -4.72272   CTCGTCCATTAAAAA         GGCTTAGGT TCACATAC ACCTAAGCT          TTTTTACGTTAGCAC
   ABC1306   4 100  13 1426878 .. 1426901 - -13.9  -4.88407   TTAGCGAATTAAAAA          CGGGTCTCC GAAAAA GGAGACCCG           TTTTTCGCACATTTA
   ABC1311   5 100   5 1430348 .. 1430370 - -13.4  -3.24691   AATATATAGGAAAAG           CACACCGCCG AAA CCGCGGTGTG           TTTTTTAGATGCCAG
   ABC1317   7 100   6 1434687 .. 1434701 - -11.4  -4.61231   CTACAGTCTGAAAAA               CCGCCT AAA AGGCGG               TTTTTTTACGTATTT
   ABC1323   7 100  21 1439738 .. 1439763 - -10.5  -5.69793   ATAGGAAAGAAAAAA         GAGGAAATAGC CAGC GCTCTTTCCTC          TTTTCCTTTCTATAC
   ABC1348   5  59 436 1474128 .. 1474139 -  -7.2  -2.90075   TTTTGTCGAATTAGA                GGCG CTTA CGCC                 GGAAGAGTATGAACT
   ABC1355   7  67  77 1479323 .. 1479348 -  -6.3  -3.97019   ATCAACTGCAAAGAA         GCATACC-CATT CGA AATAAGGTATGC         CATTTCAAGTTAGTA
   ABC1380   4  56  22 1492399 .. 1492419 -  -3.9  -3.86202   GTCTATTACACGAAA            GCTTTCTAC TTT GTAGGGAGC            TTTTTTCATGTTTTG
   ABC1383   5 100 229 1494502 .. 1494533 - -11.8  -4.39386   GGCAAACGACTAAAA      TGCATCATCTTC TAGTTTCG GAAGATGATGCA       TGACAACTAAACGAC
   ABC1387   3  74 197 1498758 .. 1498780 -  -6.4  -4.57569   TGACTTTGTTAAAAA           GGTATTTAAT TAA AGTAAATACC           TTTTGTAACAAAACC
   ABC1394   1  55 143 1506814 .. 1506844 -  -6.1  -2.76291   TAATCCCAAAATTCA      TGCAGC-GCCCTGC CGCG GCAGGGCCGCCAAA       AGGTTAGCAGCCGGG
   ABC1397   4  55 129 1510018 .. 1510031 -  -6.7  -2.53903   TTCCTGAAAAATGAC               CTGCA AAAC TGCAG                TCTCTGACGAATCAG
   ABC1404   1  57  59 1518639 .. 1518653 -  -4.4  -3.75669   AACTGCAGAAAAAAT               TAAAAA GAA TTTTTA               CTAGACAAATTATAG
   ABC1418   6  59 352 1531412 .. 1531427 -  -5.4  -3.63744   CTTCCTCCCAAAAGA              GCGACA TTTT TATCGC               CAGAGCTTTCTTTGG
   ABC1426   8  93  62 1539544 .. 1539588 - -10.8  -4.19177   ATCTTTGAAGATAAA CGCTCATGTCATCTGTGG AGAAAGGGA CCACCAGTGACATGAGCG TTCACAGTTTTCGTG
      gspA   1 100  23 1550095 .. 1550125 - -14.1   -5.5112   GTCAGTAAGAAAAAA       CGCTCTCGTCC AAAAGAAAG GGACGAGAGCG       TTTTTTACCCATTGG
   ABC1445   6 100  10 1557094 .. 1557111 - -11.3  -5.72622   GCTATAAACAAAAAA             GTCGGGA GTGC TCCCGAC              TTTTTTGTGTTAGTT
   ABC1457   3  56 250 1576667 .. 1576679 -  -3.4  -4.03234   CTTTGTCTAGAGAAA                GCAA TTGAT TTGC                TCGATACTACGAACA
       dps   6 100  51 1582582 .. 1582597 - -10.4  -5.71712   TTGCACATAAAAAAA              GCTGCC AAAG GGCAGC               TTTTAAACTATAGCA
   ABC1468   8 100 -16 1585527 .. 1585556 - -20.9  -4.39828   AATATCCTCATAAAA       CAAGGCAGTGTGC TTAT GCACACTGCCTTG        TTTGCCTTTCCTTTA
   ABC1471   6  86  10 1587585 .. 1587615 -  -7.6   -4.6635   AAACGTCCAATAAAA      CAAGCTCGC-CTC GTTGCT GTGTGCGAGCTTG       TTCATGCTGTTATAA
   ABC1476   4 100  10 1593447 .. 1593465 - -13.2  -4.67755   ATATGGATTGAAAAA             CGAGTGCT TTT AGCACTCG             TTTTTGCATTTAATC
   ABC1483   4 100  27 1601833 .. 1601861 - -17.5  -3.51329   TATGTTCAACTATAA        TGAGGCGCCTTCT TGT AGAGGGCGCCTCA        ATTTTTAGCTATTAT
   ABC1495  10  91  33 1615326 .. 1615367 - -13.1  -2.63688   ATTCAAATTAACCTA TTACGGGGCACATACAG TATATTCG CTGTATGTGCCCCGTTT  TTTTGTTTATAGTCA
   ABC1504   4 100  76 1629821 .. 1629847 -   -21  -4.25848   AATCGCTTAGCAAAA         GACAGCCTCGTC CAA GACGAGGCTGTC         TTTCTTTTGGCAAAC
   ABC1511   3  45 422 1636419 .. 1636430 -  -2.2  -3.29511   GTGATGGGGCCAGAA                GCTG CGGT CAAC                 GCCGTATATGCAAAC
   ABC1521   7  87 205 1644469 .. 1644504 -  -5.4  -5.56372   AAACTAAAAGAAAAA    GCCTCCTGGGTC-ACAC GGA ATGTTGACCAAGACGGC    TTTGCCTTTATGGTC
      prsA   4 100   9 1649199 .. 1649231 - -17.1  -4.25053   GCACAACAGAAATAA      GAGCAAGCGACAGCA TTG CGCTGTTGCTTGCTC      TTTCTTTATTATTCT
      ccdA   3 100 109 1657258 .. 1657279 - -17.3  -4.56978   CGGTGAAACAACAAA           GGGAGCGCC ACGT GGCGCTCCC            TTTCGGTTGTAGTCA
   ABC1545   5 100  -8 1668275 .. 1668299 -   -13  -3.40867   GCATCGATTAATTAA          GAAGAGTAGC GCCTA GCTACTCTTC          TAACAAAAACGACTT
   ABC1552   6 100  72 1676248 .. 1676265 -  -9.1  -5.73672   AAATAAGTAAAAAAA             CCCCCCA GTAA TGGGGAG              CGAGGTTGTCGACAA
   ABC1552   6 100  12 1676308 .. 1676325 - -11.3  -4.24948   CCATCAGACTGAAAA             CTCCCCA GTAA TGGGGAG              CTACATAGCAATTAG
   ABC1560   8  53 262 1681735 .. 1681753 -    -3  -3.87151   AAAAACAACAAAAAC             GTGTGCGT GAA ATGCACGC             AAATTTACAGCGCGG
     spoVB   5  89 192 1683196 .. 1683217 - -11.7  -3.54475   GTCGTCATTACAGAA           CATAATGGC AGGC GCCATTATG            GCCGGATCACACGAG
   ABC1579   4  63  77 1702911 .. 1702936 -  -3.9  -4.40561   CGCCGCGAAAAAGAA         GGCGATGTC-CT TTT AGTGACGGCGCC         ACTTTTGGAAGTTCC
   ABC1601   8 100   8 1724795 .. 1724813 - -13.2   -3.6003   TAAATGAGTCTGAAA             CGGATGCA TGC TGCATCCG             TTTTTTGCTATATGC
   ABC1604   5 100 198 1728748 .. 1728771 - -12.5  -3.70007   ACCACGTAAAATGAA          GCCCTAAGC AAAAAA GCTTAGGGC           TTGAGGTTGTCGACA
      sigK   2 100   6 1744430 .. 1744458 - -14.7  -4.58283   TAACGCCGCGAAAAA        CAGAGATGCCTGA TAT TTAGGCATCTCTG        TTTATTTAACTGCGG
      opuD   5 100  35 1756889 .. 1756910 - -15.9  -2.63182   CTTGAAGATAAAATG           GAGGCCAGC GAAC GCTGGCCTC            TGTTTTATTGGTGAC
     comER   3 100   5 1773496 .. 1773521 -  -7.6  -5.31545   AATAACACGAAAAAA         GCAGGAGG GAAAGCCAAA CCTCCTGC          TTTTTTACTTTGGTT
   ABC1649   6  91  82 1778009 .. 1778026 -    -7  -5.47159   CGTGAACATAAAAAA             GGCAGA AAATAA TCTGCC              CCAGACTTTATAGGA
   ABC1665   5 100  11 1795461 .. 1795490 - -22.3  -3.39564   AAAAACTAAAAAGCA       GCATGGCGCAAGG GGAT CCTTGCGCCATGC        TCGTATGCACTTATG
   ABC1694   3 100   8 1822786 .. 1822817 -   -13  -5.89921   ATGAGAATAAAAAAA      CAAGCAAGCCGCGC TTTC GCGTCGCTTGCTTG       TTGAACGTTATTTTT
   ABC1699   6  58 170 1827465 .. 1827479 -  -3.5  -3.97406   CTAAAATTCTAGAAA               CGCCT TTCAT AGGCA               AAGACAAGAAAGATA
   ABC1706   5  70 451 1832570 .. 1832582 -  -7.7   -3.6761   GTCGTTTAAGAAATA                GGCAA GCG TTGCC                ATGTATTCCGGCTTG
   ABC1718   4 100 135 1847039 .. 1847065 - -13.8  -5.34309   ATGAGTAAATAAAAA         TCCAGCGAGC AGATAAA GCTCGCTGGA         TTTTTATACTAGAAA
   ABC1718   4 100  70 1847108 .. 1847130 - -14.2  -3.92075   ATTTTCAGTTAGAAA           GGTTGCCGAC AAA ATCGGCAACC           TTTCTGGCCTTTATA
   ABC1728   0 NONE
   ABC1740   3 100 358 1865943 .. 1865956 -  -8.1  -5.65678   AGAAAACATAAAAAA               GCGGA GGCT TCCGC                GAAAGGAGAACAAGG
   ABC1740   3 100   1 1866289 .. 1866313 - -13.7  -3.98114   AAGCGAATAGAACAA          TAGCTGGAGAC TCT ATCTCCAGCTA          TCAGTCAGCTATTAA
   ABC1756   5  75  29 1878378 .. 1878413 -  -8.4  -3.75897   AAGCTTTAACGGAAA    CCGAGGTCGAATCACCA CAA TAGC-ATTCGACTTCGG    TTTTCGTCACTTGAT
   ABC1764   7  95  11 1884634 .. 1884655 - -13.1   -3.2056   AGCCATATGTATGAA           GACCAGTTG GTGC CAACTGGTC            TTCGGTTGTTTTATG
   ABC1772   3  46 470 1892916 .. 1892933 -  -2.6  -3.35224   ACATCCTCTTAAATA             CTGCGG GTGGGG CTGCAG              GCTATTGTTTATTTC
   ABC1772   3  46 373 1893018 .. 1893030 -  -3.3  -3.09286   AGAGGAGGGGAAAAT                GATGG ATG CCTTC                TTTGAACATGTTTAT
      uppP   5 100  24 1896997 .. 1897019 - -17.8  -5.12785   GAACTAAAAAACAAA           CGAGTTGGGC ATA GCCCAACTCG           TTTTATGGTGTGTCT
   ABC1789   4  69 218 1907866 .. 1907881 -    -9  -3.20435   TGAAGCAGGCATGAA              GTTGGC TGAA GCCAAC               CGGCCAAGCCAGTTA
   ABC1803   4 100  29 1919095 .. 1919115 - -12.6  -4.01888   AGTGTACAGCAGAAA            GCCCTGTC GTGAT GACAGGGC            TTTACTTCACGCCAC
   ABC1810   8  65 115 1928564 .. 1928614 -  -8.9  -2.53903   TCGCTTAAAAACCAG TGTCTACTTTTAGAGCCACCCGC AAAAG GCAGGTGGCTCAGACTGTAGGCA AATCGTTCGTTGCTT
   ABC1814   4  88  24 1933025 .. 1933041 - -10.8  -3.80625   TGTCGACAACTCAAA              CGGCCC TGAAG GGGCCG              TTTTTTTCTGCTGTT
   ABC1818   2 100  30 1935657 .. 1935690 - -24.7  -3.08032   GCCCCGTGAAAACGA     GCCCCAGCCAAAGGC ATGT GCCTCTGGCTGGGGC      TTATCGGTTTTAACA
   ABC1842   3 100 458 1957966 .. 1957984 - -11.8  -3.92075   ATTGCCAGCGACAAA             TTGGCCAA ACA TTGGCCAA             CTGGACGGAGCACAA
   ABC1842   3 100   9 1958407 .. 1958433 -  -9.5  -5.32944   CGGACAAGTAAAAAA        GCAGCCACTCCT TGAA AAGAG-GGCTGC         TTTGTCATTTAAGTT
   ABC1850   1 100 111 1966335 .. 1966353 -   -11  -5.87688   ATAAGCTAAAAAAAA             CAGCCTGC TTA GCAAGCTG             TTTTCGTTTGTAACA
   ABC1914   9  91  12 2030083 .. 2030110 -  -7.1  -5.26247   GGAAAAGAAAGAAAA        GCAACAGAG AAGCGACAGG CTCTGTTGC         TTTTTTACTGCTTAG
   ABC1921   2  59   7 2034983 .. 2035002 -  -2.9   -4.2693   AAGCCAGCAAAAGAA            TGAAAAC AGGCTG GCTTTCA             TAGATGCTAAACTTC
   ABC1926   3  93  74 2039735 .. 2039772 - -12.4  -2.91264   TCGCTGAGTGAGAGA   GGACATAACATATTCGT CATAT AC-AATATGTTATGTCC   TTTAATTATCTAACT
   ABC1930   7 100   6 2044938 .. 2044956 - -14.6  -3.59262   GTCTATAGTCTTAAA             GGAAGCGC AGT GCGCTTCC             TTTTTCTATTTATCC
   ABC1938   6 100   4 2052540 .. 2052562 - -16.4  -4.82128   CCATCAAAGAGAAAA           CAAGCCCTCA ATA TGAGGGCTTG           TTTTTAACGGAGGCT
   ABC1953   1  53  83 2068632 .. 2068649 -  -5.5  -3.08312   AATGTATCGATTGAA             TGGTTCG GGAA CGAACCG              TTTCACGTGTTAGAG
   ABC1960   1 100 359 2074347 .. 2074369 -  -7.8  -5.44721   AGTAGGCGAAAAAAA           TAAGCAGG AGGGGGA CCTGCTTA           TGAACGGTGTTCCTT
   ABC1978   5 100  33 2090924 .. 2090944 -  -9.8  -5.75599   CAAATTATAAAAAAA            GGAACTGT TGCAC ACAGTTCC            TTTAATAATACGATT
   ABC1986   2 100  -2 2097637 .. 2097660 - -16.8   -3.1886   ACTGAACCCGAGCAA          TAGCCCGCTC CGAT GAGCGGGCTA           TTGCTTTGGCCAATC
   ABC2006   8 100 296 2120569 .. 2120591 - -13.5  -5.63103   CTGCAAGCAAAAAAA           GCCTTTGCC GCAAT GGCAAAGGC           TTCAAAGGAAAACTT
   ABC2006   8 100 158 2120708 .. 2120729 - -10.2  -5.01732   AATGCCTTTAAAAAA           GGAGCTGA TTTTGG TCAGCTCC            AATCATGGCTCACCC
   ABC2006   8 100  10 2120847 .. 2120877 -   -12  -4.93968   ACCCACAACTAAAAA      TGGCAACAGCACC GATCAA GG-GCTGTTGCCA       TTTTATTCATTAAGC
   ABC2024   5 100 -17 2141055 .. 2141090 - -22.2  -2.54639   ATCCGCAAATAAAGT    GAAGACAAGCAAACGT CGTT ACGTTTGCTTGTCTTC     GCTCGCCTGCAACAA
      kapB   2 100  23 2147212 .. 2147237 -   -12  -5.14563   CTCTTCATGAAAAAA         GTTCCCTCAT GTACGT ATGAGGGAAC          TTTTTTATATCGTTA
   ABC2039   6 100  48 2158618 .. 2158644 - -15.3  -5.00616   TTCGGTTTTAAAAAA         GCCAAGAACCT TTGTC AGGTTCTTGGC         TTTAAACTGTGGCTC
   ABC2056   9 100 -12 2173208 .. 2173233 - -12.7  -4.92757   TGAGGAATAACAAAA         GGCGCAGCT-TA TCT TATAGCTGCGCC         TTTTGGTTTGCTGTC
   ABC2075   2 100  33 2195023 .. 2195044 - -11.7  -4.92828   AAAGGCAAAAAGAAA           CGCATCTAT ATTT ATAGATGCG            TCAAACTTCCTAAAG
   ABC2082   5  86 408 2203407 .. 2203433 -  -5.9  -5.26875   CTTTCAATTAAAAAA         GCGCATATGAC TTATC ATCATACACGC         TCTTTGTTCTTAGCA
   ABC2086   3  88  12 2205929 .. 2205957 -  -6.8   -5.1286   TAAAAACGACAAAAA        TAACGCTCTTCC ATAAA AGAAGAACGCTA        TTTGTCGTTCATTAA
   ABC2090   7  64 426 2210144 .. 2210166 -  -2.6  -4.66264   CAAAAGTTGGAAAAA           CCCCCTGG AAGAAAA CCAAGGGC           CAAACTTGTAGCACA
   ABC2099   1 100  20 2220418 .. 2220464 - -13.8   -4.2803   TAGGTGAATGGAAAA TGGCCCCACAAAGCCAGCCT TCTCGTT AGGCTGGCTTTGTGTCGCTA TGCAATTCCATCCGA
   ABC2106   5  76 304 2225310 .. 2225331 -  -9.5  -3.46511   CGATACAAGTGATAA           TATTCCAGG CTGT CCCGGAATA            GGCGAAAAAACCGCC
   ABC2112   8 100  26 2232366 .. 2232390 - -13.6  -3.31416   AAAATAAACATCGAA         CCCCCCGTTGC CTTA GCA-CGGGGGG          TTCCTATTGCGACAA
   ABC2126   4 100 154 2247007 .. 2247027 - -10.4  -5.71712   TTTCATACAAAAAAA            GCGCAGGG CTGTC CCCTGCAC            TTTTAGTCCGTAGTT
   ABC2146   8  68 202 2262622 .. 2262633 -  -7.2  -3.73072   AACCGTTCCAGCAAA                GCGG ATTC CCGC                 AACAGGCGGCGCCTA
   ABC2146   8  68   7 2262800 .. 2262828 -  -9.6  -2.71268   TTTCACTAGATAGCA        CGTGCCAGGC TAAAGTGCT GCCTGGCACA        AATGCCTTACCGCCC
   ABC2173   4  85 322 2292699 .. 2292738 -  -7.2  -4.84527   CTGAGAGATGAAAAA  CAGCCTTGTTCCGACA TGTTCAAG TTTCGGAGCAAGGCTA   CATGGTTTTCTAGTT
   ABC2412   1 100  12 2539540 .. 2539574 -  -8.5   -5.4593   TTAAAACAATAAAAA     GAGCATAGCCACCGC GAAAA GCGTTGGTTTTGCTC     TTTTTGCTCTATTAC
   ABC2426   7 100  15 2554692 .. 2554724 - -17.1  -4.06611   GAAGTATAACAACAA      GCCTGCTGACAATGA AAG CCATTGTCGGCAGGC      TTGTTTAGCAGCTAT
   ABC2439   5 100  11 2567006 .. 2567033 - -17.1  -4.03183   ATGTATAAAAGACAA        GGGTCTCCAGC GATTGT GCTGGAGACCC         TTTTTTTGTTTTATA
      copZ   3  90  22 2571932 .. 2571951 - -10.7  -3.96447   GGAGTAAAAAACGAA            CCGCAGC GGACAA GCTGCGG             TTTTTTTTTGCCTCC
   ABC2498   5  78  18 2622599 .. 2622627 - -10.3  -3.36202   ATATACATGCTAGAA        GCCCATTACCG AATAGGA CGGAAATGGGC        TTCTGTTTTGTACGT
   ABC2511   7 100  12 2633348 .. 2633365 -  -7.7  -5.62219   AACATACCAAAAAAA             GCTGCCA AACT TGACAGC              TTTCCATGGTATTAA
   ABC2516   5  87   3 2637601 .. 2637626 -  -5.4   -5.4251   TCTATACACAAAAAA         GGGGAGTTGCC TATGT GGCA-CTCCTC         TATTATTCCAACTTT
   ABC2526   3 100 451 2644783 .. 2644809 - -17.4  -4.55826   TCCAAAACACCAAAA         GGCTGTCCGCTT ATA AAGCAGACAGCC         TTCCTATTAATCGAA
   ABC2540   8 100  14 2657642 .. 2657665 - -16.8  -5.95539   GCTGAAACAAAAAAA          CTCCGCTGCT AAAG AGCAGCGGAG           TTTTTTTGGAGTGTT
   ABC2545   3  53 451 2664546 .. 2664558 -  -5.5   -3.1355   TTCATTTATATTCAA                CCCAC TAA ATGGG                GATAGCACAAGGTTG
   ABC2566   6 100  11 2689118 .. 2689153 - -26.4  -4.84529   GCAGAAAGTGAAAAA    CGCCTAAAGGGGTAGC AAAA GCTACCCCTTTAGGCG     TCTAGTGCGCTTATT
   ABC2650   3  78  58 2781746 .. 2781767 -  -9.4  -3.71873   TTATGTACATGCAAA           GCGCCGCT TACAGC AGCGACGC            TTATAACTATACAGG
   ABC2727   6 100  19 2862952 .. 2862965 -  -8.1  -5.24989   TTATACAGCAAAAAA               CAGGC ACGT GCCTG                TTTTTTGCCACTTGC
      tyrZ   3 100  13 2890409 .. 2890426 -  -8.4  -5.95946   TTAAGAATAAAAAAA             CCAGCC TTAAAT GGCTGG              TTTTTTTATTCCTTA
      ccpA   9 100  67 2898789 .. 2898811 - -13.5  -4.31737   AAAAGCATGAATAAA           GCCGGATCT GTTTA AGATCCGGC           TTCAGCTTGTAAACA
   ABC2813  10  65 167 2945276 .. 2945313 -  -6.4  -3.81027   CTGAACCAATGCAAA   TACTTGCTTCAAC-TCC TATAT GGACGCTGAGGCAAGCA   GAGGCTTACAAACGT
   ABC2867   5  66 432 2994776 .. 2994786 -  -4.6  -4.37971   AAAACAGCATTAAAA                 GGGA TGG CCCC                 TGAGCGATTGCTTTT
   ABC2876   3 100  21 3005389 .. 3005417 - -23.3  -4.87037   AATAGACAGCAAAAA        GATGGCCTCGGGT GGT ACCCGAGGCCATC        TTTTTATCGATGACT
   ABC2884   2  51 409 3013556 .. 3013567 -  -4.4  -3.34398   GGCTTGGGCCAAACA                TGAC TTCT GTCA                 TTGCTATGGGCATGC
   ABC2891   7 100   9 3019239 .. 3019258 - -12.2  -5.53288   TCTAACCTAAAAAAA            CAGCGAAG CTGC CTTCGCTG             TTTTTTAATTATTTG
   ABC2918   8 100  23 3042549 .. 3042575 - -14.5    -5.093   TGTAAAATAACAAAA         CGCAAGCGCTC CCTGC GAACGCTTGCG         TTTTTTTCGTTCCGA
   ABC2932   7 100  97 3057595 .. 3057621 - -19.5  -3.48026   TTGAAACTTAAAAAG         CGGGCGGCAGA GAGAT TCTGCCGCCCG         TTTAGACTGTACATA
   ABC3028   4 100 187 3150672 .. 3150694 - -10.6  -5.57396   AGAACTAATAAAAAA           GGCATCCC TCATTAT GGGATGCC           TCCAGACTGTAGGCA
       crh   4  62 190 3154994 .. 3155008 -  -7.2  -3.09007   CGAAACCACAAACCA               GTTAAC CAT GTTAAC               GCAGCTTAAGCCAGT
   ABC3098   7 100 114 3222728 .. 3222759 - -21.8  -3.53855   TTCCTTAAAAAGAGA      GAGCGAGGCAACTA GAAA TAGTTGCCTCGCTC       TTTAATTTAGAGCCT
   ABC3098   7 100  40 3222808 .. 3222833 - -11.9  -4.70659   GGTCATACTGAAAAA         GCCTGCCAACA AGTA CGTTGACAGGC          TTCCATGCTTTCAAA
   ABC3111   8  63 224 3238122 .. 3238148 -  -8.6  -2.60194   ATTGGCTTAATTAAC         GACGATGCCAAC GAA GTCGGCCGCGTC         CACCTAGGTATTCTC
   ABC3115   9 100   2 3241587 .. 3241621 - -16.5  -2.92192   TGCGAGGCAACGACA    GCCGGAGCAGCCATCC TACT GGA-GGCTGCTCCGGT     TTTATTCACTCCAAA
   ABC3136   5 100 105 3264320 .. 3264339 -  -8.6  -6.28401   TAAAAAACAAAAAAA            GAGCATCT TTTT AGACGCTC             TTACTCATTAATTCC
   ABC3143   6  47 175 3269548 .. 3269558 -  -3.2  -3.32997   CGCTGACAAAGTGAA                 CCGT TTG ACAG                 ACAGGGAAGTCGACG
   ABC3149   5 100  10 3274193 .. 3274217 - -17.9  -5.64274   CTAGGCACAAAAAAA          GGTTGGCAGCG AAA CGCCGCCAACC          CTTTTTTTGTTAATG
   ABC3155   5  69 347 3279717 .. 3279742 -  -9.1  -3.11272   GATTACGATGGAACA         GCATTCCAG-CT TGC AGTCTGGAACGC         ACTTTGTGCAATTCC
   ABC3177   4  93  81 3298716 .. 3298736 - -12.5  -2.91042   TAGAATAAGTAAGTA            TCCGCCGGT AGA ACCGGCGGT            TTTAATTTCGCCCTA
   ABC3188   6  56 459 3310597 .. 3310613 -  -6.5  -3.02043   AATGGCTTTTCAAGA              CAGGCTG GAA CAGCTTG              CTCAAAACCAATCGA
   ABC3210   5 100  -4 3329768 .. 3329789 - -14.5  -4.61566   TTGTAAACGAGAAAA           GCTAGGGGA AAAA TCCCCTAGC            TTCCTGCTAGTGCCA
   ABC3221   7 100  38 3342946 .. 3342965 - -13.6  -5.37043   ATTTGATATAAAAAA            CCCATGGC AATC GCCATGGG             TTTTCTCTCATTCGC
   ABC3231   5 100 149 3354718 .. 3354740 - -16.3  -3.81022   AAACTTGCACAACAA           GCCCCTGGC GAATG GCCAGGGGC           TTGAGCTTTGCTCAT
   ABC3244   6 100  51 3366660 .. 3366700 - -12.1  -4.07568   GCCGCTGTTTCAAAA  CGGACTGAATCCTAAAA AAATAGA TTTCACGATTCAGTCCG  TTTCGCTTGGCTGCC
   ABC3252   5 100 342 3375867 .. 3375896 - -16.6  -3.45054   TCGTAGAAGTCATAA       GCAAGCGAATGC GTTTAG GCATTCGCTTGC        TTTGTTTTGCCGAAA
   ABC3265   5  66 124 3390784 .. 3390819 -    -4  -4.54026   TCCTAAATAAAAGAA    GCCTAAGGCAAGAATC GATT GATCTTTGCTTTAGGT     TTTTCATGTTTTATC
   ABC3279   7 100 447 3405743 .. 3405770 - -11.3   -4.2535   ACATGATAGCCAAAA       GCGGGGCG--GCC CTAT GGCTGCGCCCCGC        TTCCAGTTAGCTTTT
   ABC3279   7 100   9 3406174 .. 3406208 - -13.1  -3.63707   AATACAAGCGCCAAA    GCATGTCTGGCTAAGC ATTG GCTTAGCCAGA-ATAC     ACTCGTCGTTAAAGC
   ABC3288   3  71 338 3414289 .. 3414326 -  -9.3  -2.98493   GTCATTATGAAATTA   GACTGGAACAGGGAAC TTCGCTG GTTTCCTG-TCCAGTC   CGTAAGCGAAACAAC
   ABC3294   6 100   0 3421112 .. 3421130 - -11.7  -5.26316   TCACTCCACAAAAAA             GCCCGCT TGCTT AGCGGGC             TAAAGGTGCTCTATA
      hisS   2  51 275 3433905 .. 3433918 -  -3.9  -3.54488   TTTTGCCAAACAATA               TGTTT TTCC AAACA                TTTTTATTCTACATT
   ABC3340   7  55  49 3466039 .. 3466057 -  -6.7  -2.53759   AAGACTTGGAAGCCA             TCCCCCT TAATG AGGGGAA             TCGACTCTTCCTTCC
   ABC3362   2 100   9 3487366 .. 3487379 -  -8.1   -6.4275   CAAAAACAAAAAAAA               GAGGC GTCC GCCTC                TTTTTTTGCTAGGTT
   ABC3374   6  95 126 3500585 .. 3500605 -  -7.6   -5.0925   GGTTAAAAGCAAAAA            GCTAACCA TTGAT CGGTTAGC            CTCATCCCAGTTTGT
   ABC3381   4 100  19 3505740 .. 3505777 -  -9.9  -5.60993   TGTTTTACAAAAAAA   GCCTGTTAACCGCCG TTTGGTCG CTCCGGTTAACAGGC    TAGCTTGGCATTTAC
   ABC3385   7  88 160 3512539 .. 3512567 - -12.5  -2.60234   ATTAAAAAGAGACAC        CCAGCACATGCAA TCG CTGCATGTGCTGT        TTTTTAGCTTCCAAT
      folD   4  49 233 3515274 .. 3515308 -  -3.5  -3.31144   TGCCGATCCTGACAA     CTTTGGCCACATTCC TGAAC GCTATGTAGCCGAAG     GTGAAGAGGAAGGCG
   ABC3418   5 100   7 3544313 .. 3544338 - -16.3  -4.70879   GTTAAACGTGAAAAA         CCCCTTCTCTT TTAA AAGAGAAGGGG          TTTTTGCTATTCGAC
     hemAT   4  53 357 3611172 .. 3611184 -  -3.3  -3.89501   GAAGATGGGCAGAAA                GCCTT TCA ACGGC                TTTACACCGATCATC
   ABC3494   8 100  11 3629240 .. 3629281 - -28.9  -3.31162   TCACCACTAAAGATA GCGGACAACGCGAGCGCTC TGAC GAACGCCCGCGTTGTCCGC  TTCGTGTTGGTTACA
   ABC3499   6 100  25 3635239 .. 3635263 - -14.4  -3.40597   TGGGGCAGTTAAATA          GCCAGTTGAG TTTCT CTCAACTGGC          TTTCCTCCTACCTAC
   ABC3506   5  80  20 3643251 .. 3643280 - -11.5   -2.7213   TAAATAGGAAAGGGA       TGAGGCTATCTCC GCAC AGAGATGGCCTCA        AACTGTTAACGCGAT
   ABC3513   9  63   4 3649690 .. 3649704 -  -7.8  -3.16742   TTGAAGGTTGAGCAA               GCAGCA CAA CGCTGC               TTGCTACTTTCTATT
   ABC3525   4  90 177 3666335 .. 3666354 - -11.4   -3.6761   CTTTCCTAATAAACA            GGGCCTGC CATC ACAGGCCC             TCTTTTCAGCTCGTA
   ABC3537   4  65 264 3680451 .. 3680465 -  -3.4  -4.71426   GTTTGACGAACAAAA               GCCAAC AGA GCGGGC               TGCTATATTGGAGGG
      rbsB   8 100 127 3686926 .. 3686956 - -17.1  -3.32647   GCGTAACGAGATTAA       TAGAAGCAGATGC TTTGT GCATCTGCTTCTA       TTCGCCTGCAATTCT
   ABC3565   3 100  16 3711723 .. 3711756 - -21.2  -4.88485   GAATTAAAAAAATAA     GACGAGCGACGGTT GGCACT AACCGTCGCTCGTC      TGTTTGATTCTTTCT
   ABC3582   4 100  68 3729834 .. 3729863 -  -8.8  -5.28683   ACGAACACCAAAAAA       GAAACTCCATAAC CCAAT GTT-TGGAGTTTC       TTGTTCGTCTCATTT
   ABC3616   4  75 106 3770230 .. 3770241 -  -7.2   -4.2573   CAAACAATGCGAAAA                CGGC AACA GCCG                 AAAGCAGCCCGGCAA
   ABC3630   6  66  56 3782930 .. 3782940 -  -4.6  -4.30576   GCTTTAGCATGAAAA                 CAGG AAC CCCG                 TCCCGCGCCTGACAA
   ABC3638   4  52  43 3791589 .. 3791607 -  -5.3  -3.06183   CCGACTTTTAGCGAA            GCC-CCTT TGAT AAGGAGGC             TTCGCTTTTGTTATA
   ABC3644   7  88  75 3797147 .. 3797174 -  -9.8  -4.11183   GCTCATCATAAACAA        GAGGCTCTTTCC TAAA GGGAAGGGCCTC         CAGTCGTCGTTTCCG
   ABC3671   2  53 259 3827971 .. 3827984 -  -3.9  -3.63515   GTTTAGGGTTAATAA               TATTC TGCG GAATA                AATCTAGTACTATTT
   ABC3675   8  91 151 3831940 .. 3831964 -  -7.8  -4.75776   AATCTAACGGAAAAA          CGCACCATGC CCGCT ACTTGGTGCG          TTTTTTTGTTGGCCG
   ABC3684   4  87  91 3839905 .. 3839938 -  -4.6  -5.50774   TAGAAGAAAGAAAAA     GCTGAATTCCCGGT CACCTT ATCGAGAATTTAGC      TTTTTTGCATAGCAT
   ABC3713   5  65 176 3869451 .. 3869467 -  -3.6  -4.57341   AAGTTTGGCGAAAAA              CACACC GTCTT GGTGGG              CGTTTGCTTATAGGC
   ABC3719   6  63 183 3876030 .. 3876040 -    -4  -4.28049   TTCAAAACTTCAAAA                 TCAA GAC TTGA                 TAGTGAGACTTTTTA
   ABC3719   6  63 135 3876078 .. 3876088 -    -4  -4.25283   ACTTGCGCACTAAAA                 GATA TTA TATC                 TTGTGTTTAGTAATG
   ABC3730   8  65 306 3886759 .. 3886779 -  -5.3   -4.1899   CGATTGCACCGAAAA            CGATGGCAG GGG CTGCCGCCA            TTTCAGCCATTGCGA
      pucB   5  59 399 3899065 .. 3899089 -  -6.4  -3.29144   GCACGGCTCGGATAA          TGCCGGCGTA GCCAG TACAACGGCA          TAAATTGCCTGACAA
   ABC3756   7 100  55 3915288 .. 3915320 - -10.8  -5.26119   GCGCTAAAAAGAAAA     GAAGCTGG-CTTTCT TAAT AGAAAAACCAGCTTC      TTTTCTATGGTTGCG
   ABC3770   6  73  29 3929681 .. 3929710 -  -5.7  -4.44797   TGATTAATAGCAAAA       GCCGACTATGTCT AACT AGGAATAATCGGC        TTTTTCTTTATAAAG
   ABC3777   1  62 229 3936867 .. 3936898 -  -7.2  -3.18264   CTGCTTATGCAGCAA      CACCGTGGCAGC TCTTGATG GCCGCCTCAGTG       ATGGCCGTCATACCG
   ABC3787   5  79  60 3949280 .. 3949299 - -10.7  -3.22409   TAAGCATCAATCTAA            GGCGAGC GCGTTT GCTCGCC             TATTTCCACATCTGC
   ABC3814   4 100 318 3974728 .. 3974745 -  -8.4  -5.28176   TTTATGCATAAAAAA             GCTGCC ACTATA GGCAGC              TTCCAGACTGTAGAC
       gde   8 100  69 3979237 .. 3979251 -  -8.5  -5.69473   GAGAGTACAAAAAAA               CCGCC TAGTT GGCGG               CATTAGCCTTTAGTT
   ABC3826   2  47 117 3986348 .. 3986366 -  -3.1  -3.26449   GTCCACACAAGCGAA             CAAGCGA TTGAT TCCCTTG             TCTTGGAACAACTTC
   ABC3830   8  67 237 3990589 .. 3990602 -  -3.7  -4.65305   GAAAAAAACAAACAA               GTGGC TGGT GCCTC                TTTGGCCGTTTATCA
   ABC3906   6  91 409 4064550 .. 4064579 - -12.9  -2.59431   TTTTCCTACAATTGA       GGCGCTTGTCTCC AATT GAAGACAAGCGCA        GTCTCATATACTATT
   ABC3913   5 100  44 4072264 .. 4072287 - -15.4   -5.1287   TCCATATTTAAAAAA          CAGCCTTGAC TCAC GTCAAGGCTG           TTTTTAGACTGTAGA
   ABC3922  10 100   5 4078855 .. 4078881 -   -21  -2.94232   GCCTCGTTAAAGAAT         GAACGGCTGAGC GTT GCTCAGCCGTTC         TTAGTTATAAATGCC
   ABC3940   3 100  39 4097494 .. 4097522 - -16.1  -3.61232   TTGCGGACACAAACA        TCCCGCACCAC TGCTTGC GTGGTGCGGGA        TTGTTTTGGAATGAG
   ABC3950   6  89  32 4107376 .. 4107401 -  -6.1  -5.40072   CTTTTCGTAAAAAAA         CAGCCGCCCTT TCTT AAGGACAACCG          TTTTTCCAAATGATT
      mntD   5  95  10 4115914 .. 4115945 -  -5.8  -5.69068   TAAAAACACAAAAAA      GCCCAGACCTCATT GTCC AAAAAGGCTTGGGC       TTCCTTCTATTATTG
      katX   7 100  16 4129679 .. 4129702 -  -8.9  -5.21709   GCTCATACCAAAAAA          CCGCGGGGAT CGACT AT-CCCGCGG          TTTTTCTCCTTCAAA
   ABC3976   1  45 325 4138180 .. 4138190 -    -4  -2.64938   GCAAAATCGCAGAAT                 CATT GAA AATG                 CTAAGATGGTAAACA
   ABC3988   5  77  14 4151859 .. 4151886 - -10.7  -2.81297   ATTAATATAGAGAAC        GGCACTTGATT TCTCTG AACCAAGTGCC         TGGTTTAACTTTCTT
   ABC3991   3  65 388 4156001 .. 4156013 -  -6.2  -3.79251   CACGGCATTATGAAA                CGCC CTCAT GGCG                GAAAGGTCCTTATTC
   ABC4007   7  90 250 4173340 .. 4173361 -  -4.4  -5.72207   GCCAAATTAAAAAAA           CAGCCAAA GCGCTA CCTGGCTG            GACGGTTGAGGGAGA
   ABC4053   1  39  36 4226814 .. 4226830 -  -2.1  -2.52896   CTATCGCGCAATGGA              TCAGCGC GTA GGGCTGC              CACGTTCTTTATTGG
   ABC4062   7 100  17 4237670 .. 4237706 - -16.6  -3.61709   CTAAAAGACAACGAA    CACCGGCCAGCCTTAT GTACA AAAGGGCTGGCCGGTG    TTTCTTTGTTCACTA
   ABC4076   2 100   9 4254421 .. 4254441 -    -9   -5.5074   GAATTCAAGAAAAAA            CAGGCTGC TTCCT GCAACCTG            TTTTACATTTATTGT
   ABC4086   3  71  65 4264590 .. 4264624 -  -6.6   -4.1466   ATTTAAGGGGCAAAA    TACA-GCACTGGGAA ACCATA TTCTCAGTGCTTGTA     ATAAATTCCATCAAA
   ABC4110   3  43 452 4293584 .. 4293594 +  -2.4  -3.15544   ATTCCTGGTGTATTG                 GCCG TGC CAGC                 TTCATAGCGCTCAGG
   ABC4085   4  61 347 4264023 .. 4264035 +  -2.7   -4.4448   GTGCTTACTTCAGTT                GTATT CTC AATGC                TTTGTTTGGAGGTTT
      levR   4  76 319 4254421 .. 4254441 +  -6.8  -4.43755   GAATTCAAGAAAAAA            CAGGCTGC TTCCT GCAACCTG            TTTTACATTTATTGT
   ABC4061   4 100  12 4237670 .. 4237706 + -18.8  -4.69214   CTAAAAGACAACGAA    CACCGGCCAGCCTTAT GTACA AAAGGGCTGGCCGGTG    TTTCTTTGTTCACTA
   ABC4055   4  63  47 4228766 .. 4228788 +  -5.4  -3.92324   ACACCAAGAAAAAGA           GCCCGCCCAG TTA TTAGGCAGGC           TTTCCTGTTACGCGC
   ABC4052   3  85  30 4226790 .. 4226834 +  -9.2  -4.20367   TCAGACTGGAGGCCA TGTGGCAGTCTATCGCGC AATGGATCA GCGCGTAGGGCTGCCACG TTCTTTATTGGGCCC
      citA   4  74  43 4217309 .. 4217330 + -10.1   -3.0806   CTAAAAAGTAGAAGA           CCCTGTACC AAGT GGCACAGGG            TCTTAGCCGTTTCGG
   ABC4034   6  56 366 4206716 .. 4206738 +  -6.3  -3.04461   ACTGCCAAAAGCCTT           TGTAGCGAA TGACC TCCGCTACA           TCTTGCCAATCGATA
   ABC4031   5  84  11 4201180 .. 4201206 + -11.7   -3.1739   AGTAAAAAAACAGAA         TGGCATAGCTC ATGAC GAGTTATGCCA         TTCGTGCCGTAGTCT
   ABC4016   7  84  15 4182572 .. 4182591 +  -6.4  -5.06451   AACCAACAACAAAAA            GCCTATGC GTTC GCATAAGC             TTTTTTCCAGTGCTA
   ABC4013   8  74 130 4180095 .. 4180105 +  -6.8  -4.26076   GAAGGCCAAAGCTTG                 GGGA AGC TCCC                 TTTTCGTACAGCTGC
   ABC4006   5  61 275 4173865 .. 4173882 +  -6.9   -3.3903   TAACTTCAATGTGGA             GGCTGGC TTTT GTCGGCC              TTCCTTGAATCGTTG
   ABC3997   1  43 385 4165240 .. 4165252 +  -3.3  -2.87051   AATAGGGGCCCCAAG                GCTGC CAG GCATC                ATTTGCTGGTGCGCC
   ABC3990   6 100  19 4156286 .. 4156310 + -12.9  -4.85618   TCACCATACGAGCGA          GCATGGCGG TAAAGGT CCGCCATGC          TTTTATTAGTTGTTT
   ABC3977   4  80 282 4140604 .. 4140628 +    -5  -5.24449   TCTTTTAATTCGTTG         TCACCTAGCAC GATC GTGCAAGG-GA          TTTTTTGCATTTGTG
   ABC3968   6 100  20 4129679 .. 4129702 +  -8.9  -4.98255   GCTCATACCAAAAAA          CCGCGGGGAT CGACT AT-CCCGCGG          TTTTTCTCCTTCAAA
   ABC3964   2 100  11 4123734 .. 4123783 + -20.4  -3.52941   TTTAAGACTAAAAAG CAGGGGTTGTCCCAAAAGATCGCT GCAA AGC-A-CTTTTGGGGCAACCCCTG TTGTCGTTACCATTT
   ABC3957   1  53  29 4115914 .. 4115945 +  -3.6  -3.58176   TAAAAACACAAAAAA      GCCCAGACCTCATT GTCC AAAAAGGCTTGGGC       TTCCTTCTATTATTG
   ABC3949   7 100  63 4107308 .. 4107335 +  -8.4  -4.77036   AAAGCAACCACGAAA        GCTTGCCGACGCG AGA TGCC-CGGCAAGC        TTTTTAGTGATGAGA
   ABC3942  12 100 264 4100483 .. 4100503 + -11.9   -3.8594   TACGCAGTGGCGCTT            CGCTTGTGA GTT TCACAGGCG            TTTGGTCTGGCTCTT
   ABC3939   2 100 109 4097494 .. 4097522 + -16.1  -4.19746   TTGCGGACACAAACA        TCCCGCACCAC TGCTTGC GTGGTGCGGGA        TTGTTTTGGAATGAG
      thiD   4 100 181 4089705 .. 4089728 + -12.5  -5.46629   TTTGGCTACAGTCTG          GAAGCAGGG CTCCAT CCCTGCTTC           TTTTTTTCACCTCTT
   ABC3923   0 NONE
   ABC3912   3 100   5 4072264 .. 4072287 + -15.4  -4.64766   TCCATATTTAAAAAA          CAGCCTTGAC TCAC GTCAAGGCTG           TTTTTAGACTGTAGA
   ABC3905  11  95 139 4064662 .. 4064688 +  -8.1  -4.91511   AAGACGCATGGCCGA        CGGGCTGT-ATC ATCG GATTACAGTCCG         TTTTTGTCATGGCCT
   ABC3893   3 100  61 4051646 .. 4051679 + -21.2  -4.64861   ACCATAATCGAAAAA     GAGTGGCAACCACC ATACAA GGTGGTTGCCACTC      TTTCTTTTGGCCCAG
   ABC3885  10 100  24 4041524 .. 4041545 + -14.5  -2.80074   TTCCATAAAAAAAGA           GGATTGGCC GCAT GGCCAATCC            TCCTATTGTAGACAA
   ABC3875   4 100 138 4033160 .. 4033182 + -17.8  -2.84325   TGTCTACAGTCTGAA           GCGCAAAGCC AAT GGCTTTGCGC           TCCTCTTTAACGGAC
   ABC3861   6  93 -27 4020184 .. 4020225 + -12.3  -2.93765   CGACTTTTCCACAAA GCAG-CGCCCACATTCCCGC CAT GCATGAATGTGGGCGACTAC TCGTTCGTTATTTTG
   ABC3833   9 100  37 3995676 .. 3995704 + -20.4  -2.96141   GGCATAATTGAAAAA        GCGCCAGTTGCC TGACT GGCAACTGGCGC        ATGTTTTCTATTAAA
   ABC3829   4  60 102 3990954 .. 3990967 +  -2.4  -4.49781   TCTATTTTAAAACCT               GCTT TTTCAT AAGC                TTTTATGCCTCTTTT
   ABC3825   4  70  15 3986440 .. 3986469 +  -2.7   -5.0133   AAGCGAAAACATCAA       GCTTCCCGACC GCTTCTTA GCACGGGGAGC        TTTTTTGAACGGCTC
   ABC3818   7 100   9 3979064 .. 3979093 + -15.2  -5.75478   TCAGTAATGGCCAGA       TGCGCTCAAATG AGATTC CATTTGAGCGCA        TTTTTTTCTCTCATT
   ABC3813   4 100  76 3974689 .. 3974709 + -14.7  -5.28176   ACGTATCCCCCACCT            GCCGTCGGA CAT TCCGGCGGC            TTTTTTATGCATAAA
   ABC3786   7  86  13 3949280 .. 3949299 + -11.4  -3.37487   TAAGCATCAATCTAA            GGCGAGCG CGTT TGCTCGCC             TATTTCCACATCTGC
   ABC3776   5  60 423 3937408 .. 3937426 +  -2.3  -4.41633   CATTTTCGGGATGAC             GGCCTGG ATGAA TCAGCCC             TTCTTTTTCCCAATG
   ABC3769   8  86   9 3929681 .. 3929710 +  -5.7  -5.38054   TGATTAATAGCAAAA       GCCGACTATGTCT AACT AGGAATAATCGGC        TTTTTCTTTATAAAG
      fabG   5 100  50 3922492 .. 3922520 + -19.1  -4.90525   TTACACGAGAAAAAA        GAAGTACGCTCAT CGG ATGAGCGTACTTC        TTTTCTTTCCACTTC
   ABC3755   7 100   4 3915283 .. 3915325 + -14.5  -2.92018   TATCGGCGCTAAAAA GAAAAGAAGCTGG-CTTTCT TAAT AGAAAAACCAGCTTCTTTTC TATGGTTGCGATGTT
      pucG   4 100 123 3898867 .. 3898902 +  -9.7  -5.05782   AAAGCTTGCGAAAAA    CAGGCGCCAACCCGAT GTGTA ACCGGGCTG-CGCCTG    TTTTTTCGAGTGGGT
   ABC3729   6 100 200 3887077 .. 3887100 + -11.8  -4.14056   TTGTCTACAGTCTGA          GGAGTTGTCT ATTT AGGCAACTCC           TTTATAGTTTGGCAT
   ABC3725   4 100 391 3882218 .. 3882235 +  -9.9  -4.72333   GTAATATCCGAAAAA             CCCTTTC AGGC GAAAGGG              TTTTTCGCTGTCCTT
   ABC3718   5  78   1 3874967 .. 3874989 +  -4.2  -5.16237   CGTCAGCAACTTTAA          GGC-TATGC CTATGT GCATAAGCC           TTTTTTGGTCGAATT
       hag   4 100  10 3854878 .. 3854899 + -10.9   -5.4505   GGGTAATACAAAAAA           CAGATGGCT ATCC GGCCATCTG            TTTTTTATTAAACGA
   ABC3683   4  88  24 3839905 .. 3839938 +  -6.8  -5.09225   TAGAAGAAAGAAAAA     GCTGAATTCCCGGT CACCTT ATCGAGAATTTAGC      TTTTTTGCATAGCAT
   ABC3674   4 100 120 3831940 .. 3831964 +  -7.1   -5.7946   AATCTAACGGAAAAA          CGCACCATG CCCGCTA CTTGGTGCG          TTTTTTTGTTGGCCG
   ABC3662   2 100 121 3820786 .. 3820811 + -14.8  -4.65895   GGTAGAAGTGATCAT         CGTCGCACTC AAAATA GAGTGCGACG          TTTTTGCGTGAAAAA
   ABC3652   7  79 442 3808461 .. 3808478 +  -7.7  -4.26327   GACATTGCCGATGTC             GGAGGAG CCGA TTCCTCC              TTGTTTTGGTGGATC
   ABC3645   5  75  88 3799532 .. 3799557 +  -5.4  -4.78848   ATTAAAGCGGCTCCC         GCAGGAGGGG CCGCCT TCTCTCTTGC          TTTTCTATTTGCCGC
   ABC3637  10 100  42 3791584 .. 3791612 +   -14  -4.95302   GATTACCGACTTTTA       GCGAAGCC-CCTT TGAT AAGGAGGCTTCGC        TTTTGTTATATTTGG
   ABC3631   4  61 379 3785158 .. 3785177 +  -4.2  -4.08767   GACTGCAGAACGGAG            CGGCCCAGT CAC ACCGG-CCG            TTTTCCCGGAATAAA
   ABC3615   5  78   9 3770276 .. 3770307 +  -7.3  -4.49337   TTCTTAATAGCAAAA      CCCCAGTTGG-GCG TTTTT TGTTCCGACTGGGG      TTTTATGGATTATAG
   ABC3603   2 100  10 3758422 .. 3758447 + -12.6  -4.45259   ACCTGACACACCAAA         CGCCCTTTCC TTAAGC GGAAGGGGCG          TTATTTTTAGGGTTT
      glvA   8 100  17 3728660 .. 3728689 + -13.7  -4.26386   CAATAAAAACGAAAA       GCAATATGGGCGT CGGT GCGCCTATATTGC        TTATTTGGTTTTTCG
   ABC3574   8 100  65 3720698 .. 3720722 + -15.8  -3.11208   TAAAAAGAGCAGACA          GAGCCAGGAG TTTTC CTCCTGGCTC          TCGTTTTACGTGGAC
   ABC3564   5 100   1 3711723 .. 3711756 + -21.9  -3.67141   GAATTAAAAAAATAA     GACGAGCGACGGTTG GCAC TAACCGTCGCTCGTC      TGTTTGATTCTTTCT
   ABC3551   5 100  18 3696498 .. 3696522 + -12.2  -3.91506   CCACTGAAATTTAAT          GCCACTAGCG CAAAA TGCTAGTGGC          TGTTTTTCGGGATAG
   ABC3543  10 100  12 3686928 .. 3686954 + -15.3   -3.0634   GTAACGAGATTAATA         GAAGCAGATGC TTTGT GCATCTGCTTC         TATTCGCCTGCAATT
   ABC3536   4  55 457 3680980 .. 3680990 +  -2.4  -4.16182   TCGTTTGCAACAATT                 CCAC CAC GAGG                 TTTCGTTTCTCGTCG
   ABC3530   5  72  36 3673323 .. 3673347 + -10.1  -2.82449   AATAGGAAAAAATAA          GCTTGTTGC CAAAAAA GCAACAAGC          CTTCTATTGATGACA
   ABC3524   2  84  24 3666335 .. 3666354 + -10.7  -3.67634   CTTTCCTAATAAACA            GGGCCTG CCATCA CAGGCCC             TCTTTTCAGCTCGTA
   ABC3512   6 100  36 3649686 .. 3649708 + -13.5  -3.15228   TTATTTGAAGGTTGA           GCAAGCAGC ACAAC GCTGCTTGC           TACTTTCTATTTAAA
      gsiB   4  82  13 3644642 .. 3644659 +  -7.7  -4.42667   TAAGCGAATGGAAAA             GAGAGGT GGCC GCCTCTC              TTTTCGTGCTTTTAC
   ABC3493   2 100  70 3629240 .. 3629281 + -24.5  -3.42147   TCACCACTAAAGATA GCGGACAACGCGAGCGCTC TGAC GAACGCCCGCGTTGTCCGC  TTCGTGTTGGTTACA
   ABC3483  10 100  46 3617081 .. 3617111 + -13.4  -3.24513   AGCCAAGCACTTGAA       TCGCCAGTAAGTTT ATT GAGCTTACTGGCGG       TTGCCTTATAAATGT
   ABC3480   4  61 126 3613963 .. 3613981 +  -4.6  -3.97388   GTCGACAACCTCGGA             TAGAGC TCTGTCT GCTCTA             TTTATGATGGCCTAT
   ABC3466   1  51  -3 3599227 .. 3599240 +  -3.1  -3.66018   TAGTAGAACAAAGAG               GTGAA ATTT TTCGC                TTATTCCGATCATAA
   ABC3461   1  43  77 3595359 .. 3595399 +  -3.2  -2.78384   TTATCGGATTGGGTT GGCAAGTGGTACGATTGCC TATA GGCT-TCATGCCCTTTGCC  TGTAATAAAAACCCA
   ABC3455   4  76 205 3589710 .. 3589736 +  -2.9  -5.40072   AAAGGGCACCATTCA         TGTCCCAGACG TCTAT TGTTTGGGGCC         TTTTTTTAGCGGCGA
   ABC3451   5 100 139 3584543 .. 3584564 + -15.9  -3.96469   TGCCTACAGTTTGAA           GCGCCTTCC GTGT GGAAGGCGC            TTCTTATTAGCCTAT
   ABC3448   6  70 198 3579031 .. 3579047 +    -8  -3.57561   GGACAACAAGTTGCT              CGTCGA CGACA TCGACG              TTTACGCGCTTCAAG
   ABC3445   5  63 354 3574760 .. 3574770 +  -8.2  -2.60798   GTAAAATATTCAGTT                 GGCG GTG CGCC                 GTTCGTCCTTTCTAG
   ABC3436   3 100  62 3565055 .. 3565081 + -17.4  -3.70811   GTCTCCAGGCTGCAA         CATGGAGCGCGA CCA TTGCGCTCCATG         TTTGAGGTTGTATAG
      lmrB   7 100  -9 3559706 .. 3559724 +   -16  -4.55128   AGCCGAAGTAAGTAT             CCGCCGGT AGA ACCGGCGG             TTTTAATTTCGCCCT
   ABC3417   4 100  11 3544313 .. 3544338 + -16.3  -4.87626   GTTAAACGTGAAAAA         CCCCTTCTCTT TTAA AAGAGAAGGGG          TTTTTGCTATTCGAC
   ABC3406   1  69  74 3534559 .. 3534604 +  -6.5  -4.16943   CTGTCATGTTGAGAA CATAAAATCCAAAGCAGG CACTCGCCAAA TC-GCTTTGGATTTTATG TTTTGCACTATACGA
   ABC3392   8 100  25 3520507 .. 3520535 + -12.6    -3.965   CGCCCAACGAAACAA        GCAGCTTGTTTT GATTA AAAACGAGCTGC        TTGTTGGTTTTAAAC
   ABC3387   4 100  38 3515441 .. 3515473 + -23.6   -4.3586   CTTTATCTATCGTCT      GAACGCCCGTTGCG TTTCC CGCAACGGGCGTTC      TTTTCGTGTAAATGA
   ABC3380  10  73  23 3505740 .. 3505777 + -10.6  -2.56046   TGTTTTACAAAAAAA   GCCTGTTAACCGCCGT TTGGTC GCTCCGGTTAACAGGC    TAGCTTGGCATTTAC
   ABC3373   1  49 117 3500706 .. 3500729 +  -3.2  -3.53012   AGAACGGTTCGCTCA          GCCTTGGTC ATCAGTA GAC-AAGGC          TTTACGAGCCGAACA
   ABC3368   9  95 -25 3495182 .. 3495232 + -14.1  -2.60211   AAAAGCGGATCACAA AAACGCTGTCGCAAAACTCTAGG TAAGT CCTAGAGTTTTGCGACAGCAACA GGTTTTTCGAGCACT
   ABC3363   7 100  27 3488919 .. 3488933 + -11.4   -5.7946   TCTGTACGAAAAAAA               GGAGGG GCC CCCTCC               TTTTTTTGTTACAAA
   ABC3350   2  85 167 3479055 .. 3479066 +  -7.2  -4.74801   CAACCGTAACACCAC                CGGC AATA GCCG                 TTTTTAGTCCAGTTC
   ABC3339   6  54 -14 3465951 .. 3465965 +  -6.4  -2.62184   GTAACAGAAGAGGAA               TTGCGG TCG CCGTAA               TCGTCTAACGAACCA
   ABC3325   2  63  10 3448563 .. 3448596 +  -4.7  -4.16943   ACTTAACAGGAAAAA     CCCCTCTCTCCA ACTCGTTGCAC TGGA-AGAGGGG     TTTTGACATGTGCGC
   ABC3312   4  80  19 3436684 .. 3436705 + -11.6  -2.63631   CATGTAGGCGGATGA           GCCAGTGC ACGATG GCACTGGC            TCATATACCGGTTAA
   ABC3309   4  82 270 3434386 .. 3434405 +    -5  -5.38054   TGTTTCCGCAACGAA            GAAGCG ACAGCAAG CGCTTC             TTTTTGTTTCTGCAA
   ABC3304   3  66   3 3431107 .. 3431143 +    -8  -3.39142   CTCCCTTCTTTAACG    CCAAAAGCTGGCCA TCAATCATC TGGCCAGCTTCAGG    TTAGTTGCATATGCA
   ABC3295   1  48  83 3422635 .. 3422648 +  -3.8  -3.12749   GTCGTCGACATCACC               GGAC AAATGC GTCC                TATTAACATTGTTAA
   ABC3278   2  44 -18 3406169 .. 3406213 +  -3.6  -2.72991   TGCTCAATACAAGCG CCAAAGCATGTCTGGCTAAGC ATTG GCTTAGCCAGA-ATACACTCG TCGTTAAAGCTGTGC
   ABC3268   4  88 128 3394898 .. 3394936 +  -9.6  -4.33105   CTATGAATTCGTAAT   GGCTAGCACCAACG GAGCAATCAGG CGTTGGCGCTGGCC   TTTTAATCATCCTTA
   ABC3264   3 100 116 3390785 .. 3390818 +  -9.7  -4.99972   CCTAAATAAAAGAAG     CCTAAGGCAAGAATC GATT GATCTTTGCTTTAGG      TTTTTCATGTTTTAT
   ABC3256   6  73  11 3381697 .. 3381730 +  -9.7  -3.03619   GTTGATCGATAAACA     GGCTCTTCGTATC TTATGTTC GATAGGAAGAGCC      TGTTAAAAAGTACTT
      uppP   3 100  10 3375867 .. 3375896 + -16.6  -4.64861   TCGTAGAAGTCATAA       GCAAGCGAATGC GTTTAG GCATTCGCTTGC        TTTGTTTTGCCGAAA
      paiA   7  84 175 3366660 .. 3366700 +  -9.9  -3.76952   GCCGCTGTTTCAAAA  CGGACTGAATCCTAAAA AAATAGA TTTCACGATTCAGTCCG  TTTCGCTTGGCTGCC
   ABC3232   4  69  75 3358422 .. 3358449 +  -8.5  -3.28188   ACAAAAAAGAAAAAA        GGCTGTTGAAA TTCATT TCTCAACAGCC         TTCATCCGTTTTAAT
      galT   6 100   5 3342946 .. 3342965 + -13.6    -4.614   ATTTGATATAAAAAA            CCCATGGC AATC GCCATGGG             TTTTCTCTCATTCGC
   ABC3211   7 100  13 3332015 .. 3332038 + -14.6  -4.34993   TAAAGTGTCAAGAAA          CGCTTTGGGC TGTT GCCCAAGGCG           TTCTTTTCGTGTTTA
   ABC3193   6 100  39 3314756 .. 3314791 +   -12  -4.35742   TGCCTACTACCAAAA    GAAAGAGTGTGTCG CCAAGCTT CGACACACTCTCTC     TTTTACTAATTGCAT
   ABC3176   8 100   9 3298717 .. 3298735 +   -16  -4.55128   AGAATAAGTAAGTAT             CCGCCGGT AGA ACCGGCGG             TTTTAATTTCGCCCT
   ABC3176   8 100 396 3299104 .. 3299124 +   -14  -3.57792   TGTGATCAACGAAAA            GCGGAGCC AAGCA GGCTCCGC            TTTAAACATAGATAC
   ABC3169   3 100   3 3293062 .. 3293098 + -15.2  -5.38958   CACGTTTCCATAAAA    GATAAGAGGGGCCCCC ATAAA GGAAGCCCCTCTTATC    TTTTTATTTGTAAAT
   ABC3161   4  85 177 3285817 .. 3285849 +  -7.1  -4.85433   AAATAATTACAAAAA      GGTTCTAATCATC CTTTTTA GATGATCGGAACC      TTTTTGGCTTTCTAT
      adaB   7  62 385 3280365 .. 3280389 +  -7.2  -3.11476   CTTTCGATCCTGTAT          TTCCCCTTAG CGACT TTGAGGGGAA          TCATTTTAGGTAAGT
      dinB   9 100  12 3274193 .. 3274217 + -15.7  -4.09002   CTAGGCACAAAAAAA          GGTTGGCAGCG AAA CGCCGCCAACC          CTTTTTTTGTTAATG
   ABC3142   2  49 -38 3269726 .. 3269740 +  -4.2  -3.19107   TTTGCGATCCAAGCA               GGGATT GCT AAGCCC               ATTTCATTTTTGGAT
   ABC3138   5  61  38 3266572 .. 3266588 +    -3  -4.28994   TTCGGGCCAGCTTAC              TGTTTG CCGTT CAAACG              TTTTCGTAACTGATA
   ABC3135   4 100  14 3264133 .. 3264168 +   -15  -2.53329   AAAACGACAAATGGT    TAGGCAGTTGGGAAAT TTCG ATTTCTCAACTGTCTA     CCTTTTCCTCTCTGA
   ABC3114   3 100  90 3241588 .. 3241620 +   -20  -4.67982   GCGAGGCAACGACAG     CCGGAGCAGCCATCC TACT GGA-GGCTGCTCCGG      TTTTATTCACTCCAA
   ABC3097   8 100   8 3222728 .. 3222759 + -21.8  -4.06055   TTCCTTAAAAAGAGA      GAGCGAGGCAACTA GAAA TAGTTGCCTCGCTC       TTTAATTTAGAGCCT
   ABC3088   3  58 359 3209886 .. 3209898 +  -3.3  -4.11216   TAATAGCAATCCGCT                CTGGT GTC ACCTG                TTTTCGACCTGCGCC
   ABC3071   4 100   5 3195960 .. 3195988 + -11.8  -4.62872   CGATTCCATAACAAA        CCACCCAAATCG CGATA CCATTTGGGTGG        TTTTTGCCCGTTGCT
   ABC3060   4 100  40 3182742 .. 3182763 +   -13  -3.59262   GCTACCATAAAAAAA           CCCGCTCC TCCTTC GGAGCGGG            TTTCAGACTGTAGAC
     opuCD   5 100  20 3155018 .. 3155045 + -16.4  -4.87328   GTTAACGCAGCTTAA        GCCAGTTGAGCG CATG TGCTCAACTGGC         TTTTATGTTTCTATA
   ABC3023   8 100 279 3146477 .. 3146507 + -12.6  -3.87576   ATCCTTGACATGAAA       CTGCCTATTCCCTT TGA ATGGGAACAGGCAG       TCTTTGTGTTTTTCG
   ABC2999   3 100 110 3121257 .. 3121292 + -10.5  -4.52589   AAATCATACAAAAAA    GCCGCGAAAATATTG ATAAAC CAACATTTCCGCGGC     TTTTGTATGGAGACG
   ABC2994   5  83 -20 3116442 .. 3116467 + -11.9  -2.74188   GTCTTTAGTTTAGCG         CCGCTTCCCTT TATG AAGTGAAGCGG          GTTCTGCTTCTAATG
   ABC2973   7 100 156 3094189 .. 3094217 + -14.7  -4.11048   AAATAACAAGTTAAA        CCCTTGTCACAAA TGT TATGTGACAAGGG        TTATTCTTGTATTAT
   ABC2951   5  77   9 3073796 .. 3073834 + -10.2  -3.11559   TTCGTAAACAAATAA   GCCTGCCAGTCGCTCG CATTAGT CGAGATCCTGGCAGGC   TGTTAGGGTTATGAT
   ABC2944   4  95   1 3068825 .. 3068849 + -12.9  -3.05384   GCGAACACGGAATAA          GCCAGCCAC ATTGATC GTGGCTGGC          TTAGCTGAGAGGCAA
   ABC2939   4 100  15 3063711 .. 3063735 + -12.9  -4.07568   ATCGCTAAAAATCAA          CAGCAGCATCG TTT CCATGCTGCTG          TTTTGCACACAAAAG
   ABC2939   4 100  54 3063750 .. 3063768 + -11.7  -4.23999   GTTTTGCACACAAAA             GCCGACC CAAAA GGTCGGC             TTCTTTTACGTGTCC
   ABC2933   7 100  11 3059648 .. 3059674 + -13.1  -4.08767   ATTAACAGATTAAAA        GCCTGT-CCGCA AACG TGCGGAACAGGC         TTTTAAAAGCATCCG
   ABC2925   8 100  10 3050373 .. 3050408 + -18.4  -4.78661   TTTTAAAACATACAA    GAAGCCAGTTTCGGCG GAAA CGCCCAGACTGGCTTC     TTTTCATTTTTACGT
   ABC2921   7  54 102 3046700 .. 3046714 +  -2.7  -3.96447   CATCAAGCTCTTTTT               GCGTC AATTC GCCGC               TTCCTTTTTTAATCA
   ABC2917   2 100   6 3042549 .. 3042575 + -12.3  -5.63103   TGTAAAATAACAAAA         CGCAAGCGCTC CCTGC GAACGCTTGCG         TTTTTTTCGTTCCGA
   ABC2909   5 100  -2 3036292 .. 3036332 + -15.7  -4.40692   GTTGAGCCACAACGA  TAAGAAAAAAGCAGCTAGA CCG TCTAGCTGCTTTTACCTTA  TTCTTATTTTTTCGC
      ppaC   4 100  17 3030614 .. 3030638 + -11.5  -4.16837   CATGATCCAAAACAA          GCCAGTTGACA TGT TCTCAACTGGC          TTGTTTCTCCTTATC
   ABC2899   3 100   7 3027340 .. 3027355 +    -9  -4.64861   TCAAACTAAAACAAA              GCATGC CGTG GCATGC               TTTGTTTTAAAAACG
       dck   6 100  11 3019239 .. 3019258 + -12.2   -5.4148   TCTAACCTAAAAAAA            CAGCGAAG CTGC CTTCGCTG             TTTTTTAATTATTTG
   ABC2883   6  60  46 3013996 .. 3014013 +  -7.7  -2.72043   AAAGAATCCCTTGTC             CGATTGC ATAG GCAGTCG              CTTTGGGAACAACTT
   ABC2866   7 100  19 2995148 .. 2995177 + -12.2  -4.46212   AGCTGTAAGCTGTAG       CATCAGGCTCAC ATAAAG GCGAGCCTGATG        TTTTATGCTAGGCAG
   ABC2857   0 NONE
   ABC2843   3  73   1 2976471 .. 2976489 +  -8.9  -3.49102   CCATATTTAAAGTAA             GCCTGAT ATCCA ATCAGGC             TTATATCCACCCTAT
   ABC2814   8  75   1 2947302 .. 2947324 +  -5.6  -4.63218   GAACATTATGTATGA          TA-GCCCCG CCGAAA CGGGGCCTA           TTTTATTACAGCAAA
   ABC2797   9 100  14 2931012 .. 2931037 + -14.9  -5.51612   AATATGAGGGAAAAA         GCCTTTGAAAC CATG GTTTCAAAGGC          TTTTCTTTTTTATAT
   ABC2792   5  71 141 2927504 .. 2927514 +  -4.6  -4.59853   GGGACAGCCCCTCTT                 CGTG AAT CGCG                 TTTTTCACAGATTAG
      purU   2  86  12 2916120 .. 2916146 +  -8.8  -4.32034   TTAACGTTTATAAAA        GCAGAG-TGGC CATCAT GCCAGCTCTGC         TTTTACTGCTCATAC
   ABC2774   6  73  48 2910751 .. 2910779 +  -8.8  -3.40639   TTTACAGTCTGAATA        GCCAGCCCCC TCCATCCAC GGGGGCTGAC        TTCCTTAATGAAGTT
      acuC   4  79  57 2898844 .. 2898856 +  -3.3  -5.30686   CGCCCGTGGCATCGT                CGATC ACC GAACG                TTTTTTATCAGTCTT
      hisJ   5 100 402 2887956 .. 2887997 + -10.1  -4.67011   GCTCTACTAAAGAAT CGATGGGATC-GCCGTTTGG TTC CCGTGCGGCTGTTTCCATCG TTTTTACATACCCTT
   ABC2743   3  77  15 2878698 .. 2878734 + -10.9  -2.77192   AAATCTGCACATCGC    CGAAAAGCCAGTTGAGA AGA TCTCAACTGGCTTAGAG    CTTGTTGAACCAATT
   ABC2732   4 100  25 2868045 .. 2868077 + -16.4  -3.84644   CCAGCTCGTAAAAAC      GCAAAGTGGCCTTC TCCTC GCAGGCCACTTTGC      TTTACCCTTTTTTAT
   ABC2728   8  77  80 2864377 .. 2864395 + -10.3  -3.19522   TGTCTACAGTCTGGA             GCTTGCC CTACT GGCAAGC             TTCACTATTCAATCA
   ABC2684   5 100  -9 2817213 .. 2817234 + -14.5  -2.68434   AGCAAAACAGCCTGA           GGAGCGCTA GGAT TAGCGCTCC            TCCTGTACTGTCAAC
   ABC2666   7  89  19 2796718 .. 2796740 +  -6.3  -5.35815   GAGGGCACTAAAAAA           CAAGCCG TTAAGCATT CGGCTTG           TTTTTGTTTAATGTG
      gerE   6 100   6 2790699 .. 2790713 + -11.4  -4.85129   GACCATTTGAAAAAA               GCCTGC TAT GCAGGC               TTTTTGCTATGTAGT
      cotA  10  70 273 2781230 .. 2781256 +  -9.4  -2.82834   GAGATTCGAACTCCC         GACCGACGGCTT AGA AGGCCGTTGCTC         TATCCTGCTGAGCTA
   ABC2622   0 NONE
   ABC2608   5 100   6 2731693 .. 2731718 + -11.9  -5.19261   ACGTACATAAACAAA         GCGAACCGTAT ATGG AAACGGTTCGC          TTTTTTGGTAGCTTT
   ABC2595   0 NONE
      asnB   5 100  11 2704680 .. 2704711 + -16.8   -3.2918   TTTAAACATTGCTAG      GAGGGCAGTTAAAC ATCG GTTTAATTGCCCTC       TTCGTATCCATATAT
   ABC2565  10 100  -6 2689126 .. 2689145 + -13.6  -3.59738   TGAAAAACGCCTAAA            GGGGTAGC AAAA GCTACCCC             TTTAGGCGTCTAGTG
   ABC2549   4 100  13 2670172 .. 2670198 + -10.9  -4.81734   TAAAACACGAAAAAA         CGGCAGTTGTG AAAAA TGCAACTGCCG         TTTTTCGTCATCTTT
   ABC2544   8 100 287 2665040 .. 2665050 +  -8.2  -5.42862   GCTTGGCAGGAGTAG                 GGGG TTT CCCC                 TTTTTTTAGGCCTCT
      trpS   3 100  40 2653787 .. 2653809 + -17.8  -3.76125   GTCCTAACGTTAAAA           CGACGTAGCC GTG GGCTACGTCG           TTTCCGTTAAAGTAA
   ABC2525   4 100  49 2644783 .. 2644809 + -15.2  -3.39449   TCCAAAACACCAAAA         GGCTGTCCGCTT ATA AAGCAGACAGCC         TTCCTATTAATCGAA
   ABC2515   3  68 146 2637601 .. 2637626 +  -7.6    -3.409   TCTATACACAAAAAA         GGGGAGTTGCC TATGT GGCA-CTCCTC         TATTATTCCAACTTT
   ABC2510   2  59  48 2633348 .. 2633365 +  -5.5  -3.71607   AACATACCAAAAAAA             GCTGCCA AACT TGACAGC              TTTCCATGGTATTAA
   ABC2506   2  91  -7 2626629 .. 2626652 +  -8.2  -4.62069   CCAAACACAAAAAAA          CTCCTTAAGC CGTT GCTTAAAGAG           TTTTTGAAATGCGGG
   ABC2499   4 100   3 2623602 .. 2623628 + -18.2  -4.72846   GAACGGCTATTAAAA         CAGCTGCTTTAC CAT GTAAAGCAGCTG         TTTTTGCATATGTAG
   ABC2492   6 100  23 2615712 .. 2615739 +   -12    -4.208   CTTGTTTTGAAAAAA        GCAGCC-AGGCCC CTT GCGCCTCGGCTGC        TTTCTCATTTTAAAC
       dat   4 100 -22 2611709 .. 2611748 + -20.3  -3.91858   CAGAGCATATTCACA  CCCAAACAAGCGCT-TCC GTTTA GGAGAGCGCTTGTTTGGG  TTTGTCGACTATGTC
       dat   4 100 169 2611900 .. 2611926 + -11.7   -5.1356   GTCTACAGGCTGAAA        CAAGCGCT-TCC GTTA GGAGAGCGCTTG         TTTTTCTTCATAAAG
   ABC2485   3 100  61 2608186 .. 2608217 + -21.8  -4.16943   TGCGTTTAGCTAAAA      CCAGGAGGCTCTTT CGTG AAAGAGCCTCCTGG       TTTTAAGGTGTCCAA
      aroK   6 100   5 2605084 .. 2605115 + -14.6  -4.09827   TCGAAGGCTAAAAAA      GCGGCTTTTCCTTGG TAG TCA-GGAAAAGCCGC      TTTCATTCTGTTATG
   ABC2455   6 100  -5 2583438 .. 2583457 +  -8.6  -5.16071   TTTACGCGAAAAAAA            GCATAGCG AGCT CGTTATGC             TTTTTATTCATGCTT
   ABC2446   5 100   9 2573728 .. 2573751 +  -8.2  -5.07941   ACTCTAATAGACAAA          GCCCATTC GAAACGGA GAATGGGC           TTTTTGTCTGCTTTT
   ABC2442   8 100   9 2571932 .. 2571951 + -10.7  -6.11644   GGAGTAAAAAACGAA            CCGCAGC GGACAA GCTGCGG             TTTTTTTTTGCCTCC
   ABC2438   4 100   8 2567006 .. 2567033 + -17.8  -6.14618   ATGTATAAAAGACAA        GGGTCTCCAGCG ATTG TGCTGGAGACCC         TTTTTTTGTTTTATA
   ABC2429   5 100   6 2557587 .. 2557604 +  -9.9  -5.63374   AAATGAATAAAAAAA             TACCAGC AAAA GCTGGTA              TTTTTTTAGTGTTGA
   ABC2425   7 100   7 2554692 .. 2554724 + -18.6  -3.91984   GAAGTATAACAACAA      GCCTGCTGACAATG AAAGC CATTGTCGGCAGGC      TTGTTTAGCAGCTAT
   ABC2411   8 100   4 2539540 .. 2539574 + -10.7  -4.87807   TTAAAACAATAAAAA     GAGCATAGCCACCGC GAAAA GCGTTGGTTTTGCTC     TTTTTGCTCTATTAC
      speA   4 100  53 2534296 .. 2534326 + -11.3  -5.94214   AGAAAAGCACAAAAA       GCGTGCTGAAA AACGGATAG TTTCAGCACGC       TTTTTTTGTTCTATT
   ABC2402   5 100   9 2529862 .. 2529889 + -12.8  -5.28826   TTTTTAAAATGAAAA        GAGAGCCACTGA CCGG TCAATGGCTCTC         TTTTTTATGGCGTTT
   ABC2399   6 100 -15 2527118 .. 2527146 + -14.7  -4.57569   CCATCAAAAAGAAAA        GAGTGACTGGC CATAAAA GCCAGTCACTC        TTTTTAAAACGCTAG
      ctaA   4 100  13 2520556 .. 2520579 + -19.6  -4.21936   TAAAAAACGCAAAAA          CCGGCTGGGC TAGT GCCCAGCCGG           TTTTCAGATTGTAGA
   ABC2387  10 100  31 2514026 .. 2514055 +  -9.3  -4.79949   ATCTTTACAAAAAAG       GACGAGATGCTAC AGGA GTAGGATCTCGCC        TTATTTTTTTGCCAA
   ABC2382   4  49 403 2511314 .. 2511324 +    -4   -3.2348   AAGTGGTTTAAGTGT                 GATT GCA AATC                 TTGGATATTCATTTT
   ABC2379   3  59 338 2509469 .. 2509481 +  -4.9  -3.79787   TCTTCCATTCCCCTT                TTGAT CAA ATCAA                TTTGCGTTGCTATCA
   ABC2376   3  63 209 2507364 .. 2507392 +    -3  -4.54047   AATCAGCATTTGAGC        GGAGGCCTCG TACAATCGC CGTTGCCTCC        TTTTCTCTCGCATAA
   ABC2373  11 100  -9 2503971 .. 2503990 + -10.7  -4.64861   GATTAATTGGGAAAA            GCGCAGC TAAGAT GCTGCGC             TTTCTTTTGGGGGAA
   ABC2369   4  88 298 2501207 .. 2501217 +  -6.8  -5.13741   TCTATGTTGTTGGAT                 GCAG GCA CTGC                 TTTTTCTTCAGTTGC
   ABC2325   5  47 472 2452917 .. 2452930 +  -2.4  -3.53012   TATGCCTTTTGGCAC               TCGT AACGAC ACGA                TTTCACGAGAAGGAA
      rpmB   2 100  15 2435604 .. 2435622 +  -7.4  -5.86465   AATACGCAAAAAAAA             CACCGC AATTGCC GCGGTG             TTTTTTTATCTTATT
   ABC2298   6 100  -4 2423908 .. 2423948 + -17.9  -4.96773   TTCGAGGTAGAAAAA  GCTAGAAAAAAGGAGGC ATGATCC GCTTCCTTTTTTCTAGC  TTTCTTTTTGGTTGA
   ABC2298   6 100  47 2423959 .. 2424000 +  -8.7  -4.61482   CTAGCTTTCTTTTTG GTTGAGC-GCAAGCAGCG CTTGTTT CGCAGCTAGCTGCTCAGC TTCTTTTTTGGAGCG
       tgl   4 100  10 2317868 .. 2317901 + -16.8  -4.18197   TACTAAAAAGCAAAA     CAGGCTGCTGCACG TGTATT CATGCAGCAGCCTG      TTTTAGCTACGAGGT
   ABC2182   8  93  41 2307171 .. 2307198 + -13.6  -2.70932   TAGACAACTAAAAAA        CGGGATGAAAAT CGTT GTTTTCATCCCG         TCCTTGGAAAGAACC
   ABC2178   6  64  81 2301924 .. 2301948 +  -7.1  -3.33361   CCCCAAAACAAAAAA          CCCTCAACACA AGA TGTGTCAAGGG          TTCCTCTCCTTAATA
   ABC2172   1  45  38 2292698 .. 2292739 +  -4.4  -2.52606   CCTGAGAGATGAAAA ACAGCCTTGTTCCGACAT GTTCAA GTTTCGGAGCAAGGCTAC  ATGGTTTTCTAGTTG
      lexA   5  89 141 2286927 .. 2286957 +    -7  -5.38047   TCTACAAACACTAAA       GACTCTTTCATC GAATGGG GATAAAAGAGTC       TTTTTTGTGTAGCTG
   ABC2159   8 100   7 2277772 .. 2277797 + -11.9  -3.82097   GCACAATGACAGTAA         GCCTGTT-GGCC AAT GGCCGGACAGGC         TTTAATCGGTTTAAA
   ABC2145   1  59 117 2262914 .. 2262928 +    -5   -3.7829   TAGGCTAGCACCCCA               GTTGGT GCC ACTAAC               TTTAGTCCCTGTGAT
   ABC2138   6 100   4 2257674 .. 2257695 +  -8.7  -5.08601   CAGTTCCAATAAAAA           CCAGCCC CTATTGCC GGGCTGG            TTTTTATTCAAATAC
   ABC2133   6 100   6 2253242 .. 2253266 + -11.5  -5.65927   GACTGAATAAAAAAA          GCGCATTCC AGCTCTG GGAATGCGC          TTTTTTCTTTAAATG
      ampS   3 100  14 2250933 .. 2250955 + -13.5  -4.73108   AACCCGTTAAAAAAA           GCGATGTGC TGGCT GCACATCGC           TTTTCGTTTTATGAA
   ABC2125   4  82  55 2247007 .. 2247027 +  -8.2  -4.29396   TTTCATACAAAAAAA            GCGCAGGG CTGTC CCCTGCAC            TTTTAGTCCGTAGTT
   ABC2117   5 100   3 2239329 .. 2239354 + -13.3    -5.252   AGCAGGAACGTAAAA         CGCACACCTCC ATTT GTAGGTGTGCG          TTTTTTATGAAGCTG
   ABC2111   9 100   9 2232366 .. 2232390 + -13.6  -3.36273   AAAATAAACATCGAA         CCCCCCGTTGC CTTA GCA-CGGGGGG          TTCCTATTGCGACAA
   ABC2111   9 100 306 2232663 .. 2232684 + -15.9  -2.81055   TTATTGTACAGCAAA           CAGGGCTGG TTCG CCAGCCCTG            TGCTGTCTTATCTTC
   ABC2107   6  91 247 2226990 .. 2227005 + -10.4  -4.14472   GGCAAAAAGCAGAAA              CGAGCG CTAG CGCTCG               TTTTCGACATGTTCG
   ABC2098   4  91  25 2220430 .. 2220452 + -10.6  -4.07868   AAATGGCCCCACAAA           GCCAGCCT TCTCGTT AGGCTGGC           TTTGTGTCGCTATGC
   ABC2093  10 100   5 2214760 .. 2214788 + -17.5  -3.70925   TTGACTTTTAGTATA        GAGCCCCGCCT ACTTTTA AGGCGGGGCTC        TTAGTTTATTCATAA
   ABC2085   5  51 254 2206145 .. 2206160 +  -4.6  -3.13073   AGTTATCATAGAATT              CCTGCC CTTC GGCAGC               TGTCTTCATAGCAAT
   ABC2081   2  44 270 2203260 .. 2203274 +  -2.8  -3.07198   CATCATCCGGCCGCT               CTGATT CAT AAACAG               GTTTGTCTCTCCCAA
      ponA  10 100   6 2173208 .. 2173233 + -12.7   -4.6038   TGAGGAATAACAAAA         GGCGCAGCTTAT CTT AT-AGCTGCGCC         TTTTGGTTTGCTGTC
   ABC2050   4 100  13 2167324 .. 2167351 + -16.4  -3.32997   TAAATGGGAAAAGAA        GCAAGCTCACAC AAAT GTGTGGGCTTGC         TTCCATTTGTCGGGC
   ABC2043   5 100   6 2162916 .. 2162934 + -10.3  -5.52384   GCCTAATTAAAAAAA             GCAAGCC ATTTC GGCTTGC             TTTTTTTAATAGGAG
   ABC2038   3 100   5 2158618 .. 2158644 + -15.3  -3.64103   TTCGGTTTTAAAAAA         GCCAAGAACCT TTGTC AGGTTCTTGGC         TTTAAACTGTGGCTC
   ABC2030   4 100   6 2147212 .. 2147237 + -12.7  -5.42131   CTCTTCATGAAAAAA         GTTCCCTCATG TACG TATGAGGGAAC          TTTTTTATATCGTTA
     gerAC   8 100   4 2141060 .. 2141085 + -14.9  -3.09327   CAAATAAAGTGAAGA         CAAGCAAACGT CGTT ACGTTTGCTTG          TCTTCGCTCGCCTGC
   ABC2005   4  59 214 2120416 .. 2120434 +  -4.6  -3.82484   ATCAGCCACATTGCC             TCAAATAC GTC GTATGTGA             TTTCAATTCTGCTAT
   ABC1996   5  69 262 2110878 .. 2110890 +  -6.3  -4.07678   TATCAAAACCAGCAC                GAAGA ATT TCTTC                TTTCATCTTTTCCGA
   ABC1987   8 100  48 2098833 .. 2098856 + -15.4  -3.74178   TAGTCTACTAAAAAA          GCCTTGAAGC TCAT GCTTCAAGGC           TTTGAGGTTTCCTTA
   ABC1977   3  84 334 2090924 .. 2090944 +  -9.8  -3.79519   CAAATTATAAAAAAA            GGAACTGT TGCAC ACAGTTCC            TTTAATAATACGATT
   ABC1958   7 100 254 2073632 .. 2073646 +  -7.8  -5.30686   CTAAATATAAAGGGG               TGGCCG AAA TGGCCA               TTTTTTGTGAGTATT
   ABC1937   5 100   5 2052494 .. 2052511 +  -9.1  -5.40072   AGAATGGATGAAAGA             GAGGGGC GGAT GCTCCTC              TTTTTTTGAGGCGCC
   ABC1937   5 100  51 2052540 .. 2052562 + -16.4  -4.56775   CCATCAAAGAGAAAA           CAAGCCCTCA ATA TGAGGGCTTG           TTTTTAACGGAGGCT
   ABC1925   5 100  37 2039735 .. 2039772 + -12.4  -4.04576   TCGCTGAGTGAGAGA   GGACATAACATATTCGT CATAT AC-AATATGTTATGTCC   TTTAATTATCTAACT
   ABC1841   5  73 105 1958407 .. 1958433 +  -7.3  -4.15328   CGGACAAGTAAAAAA        GCAGCCACTCCT TGAA AAGAG-GGCTGC         TTTGTCATTTAAGTT
      sodF   5  91   6 1938290 .. 1938314 +  -7.2  -5.38054   GCCCTATTAAAAAAA          CAAACCTAGG AGGGA CCTAGATTTG          TTTTTGTTTATAAAA
   ABC1763   6 100  14 1884634 .. 1884655 + -13.1  -3.39162   AGCCATATGTATGAA           GACCAGTTG GTGC CAACTGGTC            TTCGGTTGTTTTATG
   ABC1757   4  49 -12 1879267 .. 1879284 +  -4.1  -3.17194   TCATAAGAAAGCCAA             CGCTTCT AAAT AAAAGCG              TTGGCTTAAACCACT
   ABC1745   4 100  74 1869220 .. 1869237 +  -9.1  -5.88476   CTTCCAATAAAAAAA             GCAGGCG AACA TGCCTGC              TTTTTTGTTTATTTT
   ABC1739   5  71 310 1866601 .. 1866612 +  -2.2   -5.1861   AGCGGACACGCCCTG                TACC AATC GGTG                 TTTTTTCGTCGTACA
      pbpA  10 100   8 1847039 .. 1847065 + -13.8  -4.91109   ATGAGTAAATAAAAA         TCCAGCGAGC AGATAAA GCTCGCTGGA         TTTTTATACTAGAAA
      pbpA  10 100  69 1847100 .. 1847138 + -19.1  -3.01905   CTTACTCGATTTTCA   GTTAGAAAGGTTGCCGA CAAAA TCGGCAACCTTTCTGGC   CTTTATATAAGAAAT
   ABC1707   4 100   9 1834145 .. 1834166 + -13.7  -4.26079   TTTTTAAACGAAAAA           GCCGGCTCG GACC CGAGTCGGC            TTTTAAATGGTTTAA
   ABC1693   6  84  15 1822789 .. 1822814 + -11.1  -3.66429   AGAATAAAAAAACAA         GCAAGCCGCGC TTTC GCGTCGCTTGC          TTGTTGAACGTTATT
       dra   7 100  79 1797662 .. 1797680 + -11.7   -4.5002   GTCTACAGTCTGAAA             GGCGGAG AGATA CTCCGCC             TTTGTTGTGTCTTTT
      narK  12 100  20 1756889 .. 1756910 + -15.9  -3.97413   CTTGAAGATAAAATG           GAGGCCAGC GAAC GCTGGCCTC            TGTTTTATTGGTGAC
      narK  12 100 126 1756995 .. 1757010 +  -6.8  -6.13503   GATTGCTTTTTGGCA              CGGCAC GTTT GTGCTG               TTTTTTTTGTTCCTG
   ABC1616   7 100 -12 1744430 .. 1744458 + -16.9  -4.46112   TAACGCCGCGAAAAA        CAGAGATGCCTGA TAT TTAGGCATCTCTG        TTTATTTAACTGCGG
   ABC1611   0 NONE
      mthA   3  63 348 1728743 .. 1728776 +  -8.2  -2.57344   CAACAACCACGTAAA     ATGAAGCCCTAAGC AAAAAA GCTTAGGGCTTGAG      GTTGTCGACAAAGTC
   ABC1581   6 100   8 1706541 .. 1706566 + -11.9   -3.8901   GTTCTTAACTAGTAA         GCTCCTACGCT AAAA AACGTAGGAGC          TTTCGTCCTTTAGAC
   ABC1578   3  57 167 1703185 .. 1703201 +  -5.1  -3.41073   AAAACAGAACCAATA              GGGAACG AAG CGTTTTC              TGTTTCAATCCGGTC
      pheA   8 100 110 1668384 .. 1668409 + -13.4  -3.68795   TAAATGGAGGTGGAC         GCCTTCTGTC AGTTCA GACAGAAGGC          TTGCTTTCGTTTTAG
   ABC1528   8 100 -13 1651477 .. 1651500 + -15.4  -6.09196   TGCGCTCTAATAGTA          CGGCGGATAA TTAA TTATCCGCCG           TTTTTTTATTTTGCA
   ABC1510   5  75  35 1636702 .. 1636733 +  -5.1  -4.81551   AATAAATCCCCTTGT      GCCCGATAAGGCC AGTGAC GGTCTTATGGGCC       TTTTTCGTATGGATA
   ABC1503   8 100  18 1629821 .. 1629847 +   -21  -4.64861   AATCGCTTAGCAAAA         GACAGCCTCGTC CAA GACGAGGCTGTC         TTTCTTTTGGCAAAC
   ABC1484   7 100  10 1604792 .. 1604810 +   -11  -4.44245   TCATAACTGAGAAAA             GCAGGCTG CAC TAGCCTGC             TTTTCTCAGTGATGT
      cspR   5  69   3 1587585 .. 1587615 +  -8.3  -3.29381   AAACGTCCAATAAAA      CAAGCTCGC-CTCG TTGC TGTGTGCGAGCTTG       TTCATGCTGTTATAA
   ABC1463   3  91  30 1582582 .. 1582597 + -10.4  -4.16943   TTGCACATAAAAAAA              GCTGCC AAAG GGCAGC               TTTTAAACTATAGCA
      metC   5 100  88 1566416 .. 1566437 + -15.9  -4.94992   TTGTTAATAACTTCA           GCATGGGGC AGAC GCCCCATGC            TTTTTATGCGTTTAA
   ABC1444  11 100  67 1557094 .. 1557111 + -11.3  -5.50925   GCTATAAACAAAAAA             GTCGGGA GTGC TCCCGAC              TTTTTTGTGTTAGTT
   ABC1427   5 100 173 1541185 .. 1541207 + -13.4  -2.94329   TCCTTTTAAACGGCA           GCCGCCCCTA TTA TAGAGGCGGC           CTTTAATTAGGGCTC
   ABC1415   4 100   9 1530858 .. 1530883 + -10.5  -4.96848   GTTGTAAAGGAAAGA         GACATCCAGTG TTTG TGCTGGATGTC          TTTTTATCTGAAAGG
   ABC1386   3  72 -12 1498758 .. 1498780 +  -6.4  -4.36914   TGACTTTGTTAAAAA           GGTATTTAAT TAA AGTAAATACC           TTTTGTAACAAAACC
   ABC1382   1  41 311 1494776 .. 1494790 +  -2.1  -2.88425   ACTAATCCGTAATAT              CTCCGC ACCA GCG-AG               TGATTCCTTCGTTTA
   ABC1353   2  86  47 1479100 .. 1479115 +  -6.8  -4.92669   TATCTTATAAAAAGG              CTCTGC TTCG GCAGGG               TTATTTTTTTGTCTG
   ABC1316   1 100 135 1434687 .. 1434701 + -11.4  -5.54264   CTACAGTCTGAAAAA               CCGCCT AAA AGGCGG               TTTTTTTACGTATTT
   ABC1310   5 100   7 1430348 .. 1430370 + -13.4  -5.08824   AATATATAGGAAAAG           CACACCGCCG AAA CCGCGGTGTG           TTTTTTAGATGCCAG
   ABC1305  12 100   4 1426878 .. 1426901 + -13.9  -4.60924   TTAGCGAATTAAAAA          CGGGTCTCC GAAAAA GGAGACCCG           TTTTTCGCACATTTA
   ABC1296   8  89 167 1418987 .. 1419009 + -10.6   -4.0342   GGATCATCAATAAAA           GGCTCCCT TGTGATT AGGGAGCC           TTATTATTGATTAAA
   ABC1293   7  72   8 1415175 .. 1415203 +  -9.7  -2.83903   TGCTGTAAGAAAAAA       GGCAAACG-CAC CAAAGT GTGTCGTTTGCC        TCGCTTTTTGCAAGA
   ABC1285   6  59 323 1408746 .. 1408756 +  -4.6  -3.81488   AGCGGCACGAGGGTG                 GCCG AGA TGGC                 TTGTCTTTGACCGCC
   ABC1275   2  91 144 1398826 .. 1398849 +  -7.4  -5.34365   GTTTACAGACTGAAA          GGACATAGGT TGCT GCCTATGCCC           TTTTTCTTATTATAA
   ABC1260   8  80 311 1380078 .. 1380091 +  -4.5  -5.09225   TTTTGTTTCACTAAA               TCGAC GTTT GTCGG                TTTTTTCGGTACAGT
   ABC1246   5 100  34 1360141 .. 1360169 + -12.5  -4.95957   AAGAGTGCATAAAAA        CCGCTGATAACAG TGT TTGCTATCAGCGG        TTTTTCGTTCATTTA
   ABC1230   4  59 471 1343778 .. 1343788 +  -6.8  -3.21593   GAAATCCGACTTTAG                 CCGT TAA ACGG                 TCTTCTAAGCCCATG
   ABC1221   6 100  21 1333211 .. 1333231 + -18.3  -4.72272   CAACTCATGGAAAAA            CCCGCCGCA ACA TGCGGCGGG            TTTTTCGTCAAGAAG
   ABC1204   4  59 232 1314308 .. 1314328 +  -7.5  -2.76737   AAACTGACTAACGAG            GAACCGCTC AAT GGACGGTTC            ATTTGGAAATTGCTC
   ABC1197   6 100 222 1308750 .. 1308780 + -15.6  -4.00443   TTAATTAAATATTTT       GACCTTGATTAGCT AAA AGCTTATCAAGGTC       TCTTTTTGGTGGTGC
   ABC1182   2  57 401 1297008 .. 1297028 +  -6.8  -2.84999   CGCTTACAATAAAAA            TGCCAAGC ACGAG GCTCGGCA            TGTACTCGCTTTAAT
   ABC1174   7  86  49 1288491 .. 1288516 + -11.3   -3.3944   GGACAGAAGAAAAAA         CCAAGTCA-GTG AAT CACATGACTTGG         CTTTTCTCTTACAAG
   ABC1165   3 100  13 1279574 .. 1279597 + -16.8  -5.19879   TAAGCAACACGAAAA          GGTGAAGGGC GGAT GCCCTTCACC           TTTTTCTATTTACGG
   ABC1160   6 100  12 1266747 .. 1266788 +   -19  -3.68435   TTAAGTTAACTAGAA TCCCCCTCTTTGCTTTGGC ATGTG GCCAAA-CAAGGAGGGGGA TGTTGTTTTAAAGAC
   ABC1140   7  84   4 1245128 .. 1245151 +  -3.9   -5.4182   ACGTTTGGCTAAGAA          GCGATTCTTC ATTCG GAAGG-TCGC          TTTTTCTTTCTCCTT
   ABC1119   4 100 121 1218903 .. 1218940 + -20.1  -3.39668   TAAGGACGAGAATAA   GGAATGAGCCACTGCTT CTAA AAACAGTGGCTCATTCC    TTATAAGCTTTCAGA
   ABC1114   4 100  46 1213070 .. 1213102 + -12.8  -5.03715   TAATCACCATGTAAA      CGGCTTATGCTCTG ATGTC TAGAGCTTAAGCCG      TTTTTTAAAAGTGGT
   ABC1108   2  57 326 1204815 .. 1204825 +    -4  -3.84246   AGGATCGTCCATGTT                 GAAA ATG TTTC                 TTTCATACTTAACCC
   ABC1021   4  49 307 1114302 .. 1114314 +  -4.1  -3.15027   CGTTCTAAATGATAG                TAGTC AAA GGCTA                GTTTTAATAGAGCGT
   ABC1004   6  76  34 1097350 .. 1097392 +  -9.3   -3.4285   AATGCAGTCTGTTTA GCCTGTCGACACTGTCTCGAT ATT ACCGAGACAG--TCGACAGAC TTATAGCTTCCATAC
   ABC0999   4  91 188 1088158 .. 1088180 +    -8  -4.85782   TAAATTAACTCCTTC           TTAAAAAAAT TTG ATTTTTTTAA           TTTCTTTTTCCGCAA
      uxaC   6  77 113 1084774 .. 1084799 +  -4.8  -5.04082   CGCTTCAAGCATAAA        GCCGAGC--TTC TCAG GAATCGCTCGGC         TTTTGTTGTTGTTTC
   ABC0978   5 100   4 1063850 .. 1063877 + -17.1  -3.88331   GACAGCCAGTAAATT        GAGCAAGCCGC GCAAAA GCGGCTTGCTC         TTCGTTTTGTTTAAA
      pbuG   3 100   9 1040877 .. 1040896 + -10.7  -5.21709   TCATTAAGCAAGAAA            GCTGGCG CTCTGT CGCCAGC             TTTTTTGCTATAAAG
   ABC0948   3 100  21 1031117 .. 1031152 + -13.6  -3.66646   TGCACAAACCATAAA    CAACCATTTCTTCA CCATAATT TGAAGAAATGGTTG     TTTGCATGAGCTATT
   ABC0941   4  50  98 1022644 .. 1022687 +  -2.6  -3.71552   AACTGATCGGTACAG TCAATCAGCCTAGATA GCTGTATGCTCG AATCTAGGCTGATTCA TTCTATTCATCCAAT
   ABC0937   5  77  15 1016730 .. 1016764 +  -3.8  -5.22943   GGATTTCTTAAAAAA    TCGAGATTAGTGAAG GGAATG TTTC-CTAATCTTGA     TTTTTTACATTTCAT
      narQ   3  87  -4  977196 ..  977217 +  -5.2  -5.52384   GAATCGAGCTAAAAA           GCTAG-AGC AATGC GCTTCTAGC           TTTTTTTAATGGGAA
   ABC0890  10 100  -7  966712 ..  966735 + -10.4  -5.38047   CCTTTTTAAAAAAAA          TGGATTAGGG TCAA TCCTAATCCA           TTTTTTCTCTGCGTG
   ABC0887   3 100  10  963530 ..  963548 +  -8.9  -6.23209   ATGTAAGTAAAAAAA             CAGGACT CAATC AGTCCTG             TTTTTTTTTACTTGA
   ABC0844   7  72 254  914778 ..  914812 +    -8  -3.87149   GCCTGTATCAATTAG    GAAGGTAGAAC-GGT CTCCAT ACCTGCTCTACCTTC     TTTCCCTTTAATAAC
   ABC0827   3  49  57  899873 ..  899889 +  -5.2  -2.66634   GGTAAAGCTTTATCA              GGTTAA AAGTA TTAACC              TAATCTCCTACAATC
   ABC0802   2 100   5  877264 ..  877281 + -12.7  -5.65927   CTGAAGAATAAAAAA             CCGTCGC GTAT GCGACGG              TTTTTTATTTCGCTG
   ABC0797   8 100   5  871752 ..  871780 + -13.3  -5.50499   GCTTGTCTTAAAAAA        TGAAACGCCCA AGCCATG TGGGCGTTTCA        TTTTTTTACCTATAA
      glnP   5 100 239  848836 ..  848889 +  -8.9  -5.71712   GCATCCGTTGTTCAA TGGCCTTTGCCTCTTTTTCTTGATC GATA GGTTTGGAAAAGCGGGCTAAGGCCA TTTTTTTATATAAAG
       ald   4 100   8  843420 ..  843450 + -11.2  -5.30616   TGCCTTAAACAAAAA       GAACGCTTGACC ACATGTG GGGCAAGCGTTC       TTTTTATTTGGCTGC
      aprE   7 100  14  836254 ..  836278 + -18.7  -5.25893   AATCAATAATAATAA          CGCTGTGTGCT TTA AGCACACAGCG          TTTTTTAGTGTGTAT
   ABC0754   5  61 261  828397 ..  828417 +  -7.5  -3.05596   GCAGTCTTGTTCATG            GCTGTTGAC TAA GCCAGCAGC            TTCCATAAAAGACTG
   ABC0744   1  95  98  816470 ..  816495 +  -7.7   -4.9181   ATGAAAAACGGGAAA         GGGTTTTGA-TG AAA CAGTCAGAACCC         TTTTTGCTATTGTGT
      desR   4  74  42  809093 ..  809111 + -10.2  -2.68806   AAAGGATAAAAAGAA             CCGCCCTG GAT CAGGACGG             TAAGTTGTTGTCACG
   ABC0727   9  71 184  801223 ..  801240 +  -9.9  -2.71712   AGTCGACTTTACGGT             GTCTGCT TGGG AGCAGAC              GTTTGGCAACCAAAA
   ABC0711   9 100  22  779731 ..  779756 + -11.9  -4.61868   CTGCTATAAACAAAA         CGCCTTTGAGA TCAT TCCCAAAGGCG          TTTTGTCTATAACTG
   ABC0702   0 NONE
   ABC0678   5 100  21  741774 ..  741796 + -16.4  -3.55453   AAATCATTTTAGTGA           GCCTGTCAAC AAA GTTGACAGGC           TTAATTGTGTTGATA
   ABC0661   3 100   9  722855 ..  722872 +  -7.7  -5.45802   CGTTTAAGGTGGAAA             GCTTCCT ATGC GGGAAGC              TTTTTCTTTTGAGGA
   ABC0661   3 100  98  722944 ..  722980 +  -8.7  -5.35365   TCTGTACTCAAAAAA    CGGCCTTCCCATTGT CTCCATA ACGAAGGGAAAGCCG    TTTTTCTTATCTTTT
   ABC0654   5  82  13  713831 ..  713854 +  -8.1   -4.5442   TAATAGCCATAGAAA          GGGCTGTCC ACAAAA GGGCAGCTC           TTTTCTCGTTAGAGA
   ABC0638   7 100  34  697795 ..  697813 +   -16  -4.55128   GTGAAAAGTAAGTAT             CCGCCGGT AGA ACCGGCGG             TTTTAATTTCGCCCT
   ABC0632   6 100  21  691857 ..  691881 + -18.7  -4.26019   TGCCTATAAAAAAGA          GGAGCTGACAC TGG GTGTCAGCTCC          TTTTACATGTAGTTC
      cysJ   2 100   6  678148 ..  678183 + -13.5  -4.82901   CCATCAATAAAAAGA    GAAGCTGCCA-TAAGC ACTGA GCTTAGTGGCGGCTTC    TTTTTATGCCAGAGA
   ABC0601   1  95  96  659244 ..  659301 +  -7.7  -5.04249   CACACTCGTAGCCAT GAAGTAGTCCCCATTTAGTTTCCTGGG TAAG CCCATTTAACTGTTTGGGGAGTACTTC TTTCTTTTTTAGAGC
   ABC0561   5 100 116  615813 ..  615835 + -11.3   -4.6644   TTGTCTACAGTCTGA           GCCGCCAAG GATCA TTTGGCGGC           TTTTTAGCGTCTATT
   ABC0548   6 100  65  599966 ..  599989 +  -9.6  -5.38054   GAACCAAATAAAAAA          GGAGTGCC ATAACTGG GGCACTCC           TTTTTGTTTATACAA
   ABC0543   3  76  25  593228 ..  593245 +  -6.9  -4.45664   GACTGTTGCTTTTTT             GTCACGG AAGT CCGCGAC              TTTTAATTCCGTTCG
   ABC0527   3  77  51  577361 ..  577388 +  -8.4  -3.97019   ACACAACAACTTTTA        GGAACGCTTTGG CAAA CGCAAGCGTTCC         TTGTTTCGCGTTAAT
   ABC0512   7  78  25  563913 ..  563936 +  -5.3  -4.93696   TTTTCTCTGCATGCC          CGGTGAAGT GATGGG ACTTCACCC           TTTTTACTGTTTCCG
   ABC0488   5 100  77  542525 ..  542544 +   -15  -5.68438   TGTTTTTTTAATCAA            TGGGCGCC ATCA GGCGCCCA             TTTTTTGTTTAATAG
   ABC0466   3 100  13  519417 ..  519460 + -23.4  -4.95957   TAAATGGAAATAAAG GGGCTATCCCACAAGGTCAG TTAC TTGACCTTATGGGATAGCCC TTTTTAGTTCGTTTG
   ABC0433   3  54 355  484286 ..  484303 +  -4.1  -3.65603   GGTCCAGTGATTCGC             GCCGT-CA ATT TGTGCGGC             TTCTTCAAGCTCTTT
   ABC0413   4  71 146  462793 ..  462817 +  -3.4   -5.0538   AAACTGCAAAAAATT          GGAGCGGTCC GAAAA GGCTAGCTCC          TTTTTTAGACTGCAC
   ABC0387   4  77 110  430387 ..  430414 + -10.8  -2.77791   CGAAAAAGAAAAGGA        GCCACTTTCAACA TTA TGTTGAAA-TGGC        TCATATTAGATTAAC
   ABC0370   5 100   5  408119 ..  408157 + -17.8  -4.27843   TGTTTGTATAAAAGA   CAACAGCGATTTAAAC CTGTTTT GTTTAAATCGCTGTTG   TTGTTTATGTTTGAG
   ABC0356   4  57 153  393649 ..  393661 +  -6.3  -3.14931   AGCCACCTAAGCGAT                TGGTT TCA AACCA                TTCGTAGAGGCTGCC
   ABC0345   5 100 364  378410 ..  378426 +  -6.5  -5.92399   ATGCTCCAAATGAAA              GTCGCTG TTT TAGCGGC              TTTTTTGTTTTATTG
   ABC0345   5 100 393  378439 ..  378484 + -16.4  -2.78463   GGCTTTTTTGTTTTA TTGGTACAAGTTCTGGTCCT GATCTA AGGCCAAGAACTTGTACCAA TGTCGTAAAGGACAT
   ABC0305   7 100   8  335137 ..  335167 + -11.3  -4.96848   GCCGTTAAGCAAAAA       GAGCTTTAGGC CAAATCAAC GCCTAAAGCTC       TTTTTATATAGAACG
   ABC0297   5 100 233  324969 ..  324996 + -17.2  -4.30161   ACAGCTTATAATAAA        TCGAGTGAATCG GAAG CGATTCACTCGA         TTTCATTTTCTGTGA
   ABC0288   2  63 398  317887 ..  317905 +  -5.9   -3.8646   GGGAAACAACAAAAA             GCCGCCT AAGCA AAGCGGC             TTTCCATTGTTAGTC
   ABC0266   5 100  13  297199 ..  297223 + -14.4   -2.6342   TAATAAATTTGAAAG          GCAGCTTCTC CGTAT GAGAAGCTGC          TCCGTTCATTTACAG
   ABC0262   2  78 139  292763 ..  292778 + -10.4  -3.30243   ACTCTGGAATTAATT              CCGCTG CCGT CAGCGG               TTCTGGGCGCTCAAT
   ABC0235   7 100  86  259980 ..  260009 + -15.9  -2.85286   GGATAAGATAAAAAT       GACCCCCTTATTT AAAC AAGTAAGGGGGTC        CCTTTTTGTTTCAGT
   ABC0230   4 100 207  252367 ..  252413 +  -8.7  -4.71061   TTTAACAACAAAAGG AGCTGTCCCAAAAGGTCATAG ATAAA CGACGACCTTTTGGGGTGGCC TTTTTACATCTCGAT
   ABC0216   3  54 251  235200 ..  235212 +  -4.1  -3.62591   CTTCTCCAAGCGACG                GCAGA TGT TTTGC                TTTACAGCTTCTGGC
   ABC0211   4 100 343  232345 ..  232388 +  -8.3  -5.63645   ACTGGGCTATAGAGA GACTGTCTCAAAAGACC ATAGTAAAGC GACCTTTTGAGACAGTC TTTTTTCTATTTTAG
   ABC0206   7  74  89  227626 ..  227636 +    -4  -4.97957   TCAAACCCGTGATCC                 GTAT TCC ATAC                 TTTTGTTGTTATATC
   ABC0085   9 100   0  103882 ..  103922 + -13.6  -3.14527   AGTTGGTGCTCTATA AGTCCAATAAAAAAACGCC CATG GGCGT-TTTTTATTGGACC  TCTTGCTCAAGCTTC
   ABC0034   6  90 416   47300 ..   47336 +  -5.9  -5.45802   AAATGAATGAAACGA   CGTTCCA-TCGGTCAG TATTGC CTGGCTGAATGGGGCG    TTTTTATTTTAGCCA
   ABC0028  10 100   9   39968 ..   40003 + -20.6  -4.20883   CTTGTAAACATAAAA    GCCTGCTTTCGGCCAT CAAA ATGGCCAAAAGCAGGC     TTTTGCGCGTTTTTA

SUMMARY

614 putative operon ends contain 3033 possible terminators.
Percent operon ends hit by terminators of confidence >= x:
	x	#>=x	hits>=x	%hits>=x
	100	445	333	312	51 %
	99	445	333	312	51
	98	445	333	312	51
	97	445	333	312	51
	96	445	333	312	51
	95	466	346	321	52
	94	466	346	321	52
	93	480	355	329	54
	92	480	355	329	54
	91	499	368	341	56
	90	506	373	345	56
	89	516	382	351	57
	88	526	389	358	58
	87	534	394	362	59
	86	555	407	372	61
	85	563	412	376	61
	84	580	423	384	63
	83	586	425	385	63
	82	597	435	391	64
	81	603	438	392	64
	80	615	445	396	64
	79	625	453	400	65
	78	641	465	407	66
	77	659	477	416	68
	76	675	491	421	69
	75	691	503	429	70
	74	707	514	434	71
	73	734	531	441	72
	72	750	543	445	72
	71	778	564	453	74
	70	793	575	457	74
	69	813	592	464	76
	68	844	611	468	76
	67	865	631	471	77
	66	888	649	476	78
	65	915	672	484	79
	64	927	681	486	79
	63	998	735	498	81
	62	1008	742	501	82
	61	1072	795	511	83
	60	1096	818	516	84
	59	1169	873	530	86
	58	1211	903	534	87
	57	1282	952	541	88
	56	1318	979	546	89
	55	1387	1033	552	90
	54	1425	1059	559	91
	53	1514	1135	568	93
	52	1580	1186	573	93
	51	1719	1289	578	94
	50	1778	1329	580	94
	49	1940	1450	588	96
	48	2006	1494	589	96
	47	2140	1598	592	96
	46	2277	1696	594	97
	45	2415	1791	597	97
	44	2518	1863	600	98
	43	2650	1964	603	98
	42	2831	2112	603	98
	41	2949	2211	605	99
	40	3013	2263	605	99
	39	3033	2281	606	99
	38	3033	2281	606	99
	37	3033	2281	606	99
	36	3033	2281	606	99
	35	3033	2281	606	99
	34	3033	2281	606	99
	33	3033	2281	606	99
	32	3033	2281	606	99
	31	3033	2281	606	99
	30	3033	2281	606	99
	29	3033	2281	606	99
	28	3033	2281	606	99
	27	3033	2281	606	99
	26	3033	2281	606	99
	25	3033	2281	606	99
	24	3033	2281	606	99
	23	3033	2281	606	99
	22	3033	2281	606	99
	21	3033	2281	606	99
	20	3033	2281	606	99
	19	3033	2281	606	99
	18	3033	2281	606	99
	17	3033	2281	606	99
	16	3033	2281	606	99
	15	3033	2281	606	99
	14	3033	2281	606	99
	13	3033	2281	606	99
	12	3033	2281	606	99
	11	3033	2281	606	99
	10	3033	2281	606	99
	9	3033	2281	606	99
	8	3033	2281	606	99
	7	3033	2281	606	99
	6	3033	2281	606	99
	5	3033	2281	606	99
	4	3033	2281	606	99
	3	3033	2281	606	99
	2	3033	2281	606	99
	1	3033	2281	606	99
	0	3033	2281	606	99
