# Supplementary material for: Rapid, accurate, computational discovery of Rho-independent transcription terminators illuminates their relationship to DNA uptake
Source: Genome Biol. 2007 Feb 21;8(2):R22. doi: 10.1186/gb-2007-8-2-r22 (PMC1852404; doi:10.1186/gb-2007-8-2-r22)
Supplement: Additional data file 2 — As described in the text, the entire robust tail-to-tail region is searched; if the region is less than 500 nt, then the 500 nt downstream of the stop codon is searched (stopping if a gene start is encountered). In the case of ties, all terminators with the high score are output. [file gb-2007-8-2-r22-S2.zip › Bacillus_halodurans.ttperf]

    BH0009   4  83  70   10865 ..   10900 -  -7.6  -4.77567   AGGGTTAGAACAAAA    CGAAGACTGACGCAAC AAGC ATGAAGTCAGTCTTCG     TTGTTAGCATAGAAT
    BH0019   7  79 248   28523 ..   28544 -  -8.7  -3.97368   CTGCCAAGCGATAAA           GCACAATCC AATC GGGTTGTGC            TTTTTTATTGTCAAA
    BH0025  12  88 123   36225 ..   36253 -  -8.9  -4.57073   GAGCTGTCTCAAAAA        GGGCGTTTACT TAACAAG AGTGAACGCCC        TCTATTTTTGATTAT
      abrB   6 100  15   65845 ..   65864 - -13.6  -5.22768   AGAATAAAAAAGAAA            GCTCTGGC ATTT GCCAGAGC             TGAGCAACCTTCAAT
    BH0125   3  71 213  155124 ..  155138 -  -6.4  -4.18494   GATCGTCATTCAAAA               GAAGCA AGG TGCTCC               ATCGACGCTTGATAA
    BH0174   4  65 369  190918 ..  190946 -  -5.9  -3.97139   TAAGGCGAAGAAGAA        CCCCTGCTGCA GAACGAG TGTCGCAGGGG        TTTTTGATCGTTTTC
    BH0181   3  63  99  198161 ..  198174 -  -4.5  -4.17132   AAATTCGCGAAGAAA               TCCGC AGCA ACGGA                TAAGGGAAGGCAGGG
    BH0184   6  63  71  200896 ..  200924 -  -7.3  -3.10761   GCGTAATAAAGGAGA        GGGGGGCTGTTCA TTT TGAGCAGCCCCTA        ATTCTTGTATGAAAG
    BH0206   5  90  15  222839 ..  222869 -  -9.1  -5.15381   AAGATATTGAAAAAA       CCTATTGTGGAAT GTATA AACCCACAATAGG       TTTTTTGTATGCCGC
    BH0219   5  77 358  235636 ..  235650 -  -8.6  -3.92542   CGGAGCGGCAAACAA               TCAGCT AGA AGCTGA               ACGACATGGACAAAT
    BH0219   5  77  22  235950 ..  235986 - -10.2  -3.27676   ACTTACGTAAATAGA    CGAAAAAAGGGGGCTA TTTGT TTGCCTCCTTTTTCCG    CGTCTTCATAAGTCA
    BH0228   8 100 358  246781 ..  246805 - -15.1  -3.62756   AGCCTAAAGTAAAGA          GCCCTAAGACT TAA AGTCTCAGGGC          CTTTTTACGCTGCCT
      gerD   4  69  46  259032 ..  259067 -  -9.2  -2.94561   TTGTAACAAAGAGTA    GAAAGAGCCTCA AAGAAGTAAAAA TGAGGCTCTTTC     TTACGTTAAATTTTA
    BH0247   3  93   1  269883 ..  269906 -   -11  -4.88736   TATGACGCAGAAAAA          GCAGCGACCG CAAC CGATCACTGC           TTAGACACTTAAATA
    BH0261   2  93 151  281405 ..  281458 -   -14  -2.95317   GCAGAAATGAATAAG GGTTTGCCTTTATGTCCGTGTACT GACGAA AGTGCACGGCCATAAAGGCCAATC AAACAACCGACAGTC
    BH0275   2  48 331  295746 ..  295757 -    -3  -3.59279   GACCACAAGAAGCAA                TTCT ATCA AGAA                 ATTGTAGATACACTG
    BH0278   2 100 233  300271 ..  300294 -  -9.6  -5.19261   AAAGTGACGAAAAAA          GAGCATTCCC TCAT GAGAATGCCC           TATGAAAAGGATTGT
    BH0282   5  59 439  303994 ..  304015 -  -3.7  -4.00791   AACTAAATAAAAAAG           TCCACTCGCT ATC AG-GAGGGGA           ACAACAACGTGTGGC
    BH0294   1  42 307  317192 ..  317204 -  -3.4  -2.52464   CTTTCTCTTAACCTA                TCGA TCTCT TCGA                TTTTGCTTTATTGTG
    BH0304   2  87  21  325693 ..  325720 -  -8.3  -4.57581   ACGGTAAATAATAAA        CCGGCTCCGCT AAAAAA AGTGGGGCCGG         TTTCCTGTATGTCTT
    BH0309   5  76 312  328386 ..  328396 -  -3.2  -5.27923   CAACGTTAGAAAAAA                 GACA ATT CGTC                 GAAGAGTTGATGGAT
    BH0316   3  42 366  333982 ..  333992 -  -3.2  -2.52834   CATTGCACCATCAAT                 CCCA TGG TGAG                 GCGTTTTTATCCCTG
    BH0323   4  82  29  341013 ..  341036 -    -6  -4.87892   GTGTAATAAAAGAAA          CCGCCCCTCAC TAG GT-AGAGACGG          TGATTTTCCAATTCT
    BH0343   5  56 143  368726 ..  368738 -  -3.3  -4.08706   GTCCTATTAGACAAA                GGGGA TTT TTCCC                ATGCATGTGGGCTTC
    BH0376   3 100 250  404354 ..  404373 - -13.6  -4.13206   ATGATTAAAGAATAA            GCGAAGGC CGCG GCCTTCGC             TTTTTTCCGTAGCAT
    BH0382   4 100  67  411839 ..  411874 -   -17   -4.0342   TTGAAGTAATAAGAA    CCGGTCTCATTAGCCGA TAG TCGGCT-ATGGGACCGG    TTTGTTTAAGGATAA
    BH0387   2  63  10  415342 ..  415396 - -7.89999  -3.02511   GGTACTCCTCGAATA GGGTTTCTAGCTTATGACTGTCCCTC TGCA GAGGGACAGTCATAAGCT-GCTCGTC GCTCCTTGATTATGG
    BH0391   4  89 141  419415 ..  419425 -  -5.4  -5.38951   AACGTAGAGAAAAAA                 GAAG TTG CTTC                 TCTCAAAAAGAAGAA
    BH0403   4  51 428  430691 ..  430702 -  -4.4  -3.20722   TTCAATGATGAAAAC                GACA AGAT TGTC                 TCGATTGGCGAAGGG
    BH0410  12 100   7  435147 ..  435172 - -13.4  -4.23674   TTTTATCAATACAAA         TACCACACGC AGGCAA GCGTGTGGTA          TTTGGTTCAACGATA
    BH0418   5  54 144  445862 ..  445874 -  -3.3  -3.81951   TTCCAGATGATGAAA                CGGGA TGT TTCCG                TTTCGATCGCTCCAC
    BH0431   4  70  11  457739 ..  457782 -  -8.5  -3.29096   GGGACTAAGGATGAA CTGGATT-CAGCAGATGTCCTC GTG GAAGACATCT-CTGAAATCC-G CTCGATCGTCTCACA
    BH0436   6  55 452  463045 ..  463059 -  -2.8  -4.07618   TTCCTAATAATCAAA               GAGTTA AAG TAGCTC               AAGAATTGGGGATAG
    BH0443   2  76  19  470855 ..  470895 -  -6.9   -4.3898   ACGAGTGTTATAAAA  GGCTATGTCAAACGGGA GTACGTT TTCCTTTTGCCATAGCC  TTTTTTACTTCAAAT
    BH0451   3 100  38  476852 ..  476884 - -10.7   -5.4505   TGTCCTAACAAAAAA      GGTTCGGATCATT AAGATAA AGTGATCCGAACC      TTTTTTCTTCCTTTG
    BH0457   7 100 -38  486198 ..  486228 - -13.4  -4.50976   TCTTATATCATAAAA       TCGGGAGAACCG TTTGATG CAGTTCTCCCGA       TTTTTGTGTTGATGT
    BH0463   5  86 -11  488561 ..  488584 - -11.8  -3.33492   TGATTCATCTGAGAA          TCCACGCATT AATT AACGCGTGGA           TTCTCCTTTTATAAA
    BH0474   7  91  14  498997 ..  499018 - -10.9  -4.63527   TTACCATTTGAAAAA           GAGACTACC AAGT GGCAGTCTC            TTTTTAGTATTTTTT
    BH0483   6  87   1  506587 ..  506615 -  -8.8   -4.6468   TCAAAGTATACAAAA        GAGCGCGGGGCT TTGTG AACCTCACGCTC        TTATGATACTTTTGA
    BH0498   6  90  18  527037 ..  527063 - -10.9  -4.20932   AATAGCTATGTAAAA         CGCTCAGGG AAGAAAGCA CCCTGAGCG         TTCTTTGTCGAGAGA
    BH0503   9  93  25  532470 ..  532499 -  -7.1  -5.42265   GTAAAGTACAAAAAA       GCAACTGGGACAT GCCA ATCCCCCGGTTGC        TTTTTCACGTTAAAC
    BH0511   5  88  10  537190 ..  537216 -  -8.8  -4.75289   CACGATAAGAGAAAA         CACTGACGAA GGGGGGA CTCGTCAGTG         TTTTTTATCTTATAG
    BH0517   3  75  29  544965 ..  544987 -  -5.6  -4.67904   CAGTAATTTGAAAAA          GAGCTACCC TTTATT GGG-AGCTC           TTTTCGTTTTTGTTC
    BH0541   2  73  59  574653 ..  574682 -  -7.9   -3.8901   TCTTAAATGACGAAA       GGAGGGAAGCTATG ATT CAC-GCTTCTCTCC       TTATTTTGATCTTTA
    BH0550   4  84   6  583728 ..  583761 -  -8.2  -4.70772   AGAGATGTAACAAAA     CTCCCCCTTGAAAAC GTGTT GTCTTCT-GGGGGAG     CTTTATTATCCTTCT
    BH0559   7  79  20  593494 ..  593513 -  -3.5  -5.36364   TCAAAAATATAAAAA            GGGGG GGCTGAGAAT CCCCC             TTTTTCGTTTGGTAA
    BH0572   4  57 317  607279 ..  607292 -  -3.7  -3.92178   ATTACGTGAATTAAA               GGCAG CGTT CGGCC                TTTCTTATCTTTTTA
    BH0581   4  60  87  614986 ..  615027 -  -6.8  -3.09831   TTGATCCGAAAATCA CCTCAA-GGC-TGATCGTGTC ACT GAC-CGATCAAGCCGTTGATG ATTATTATATTCAAG
    BH0593  12  84 118  626591 ..  626617 - -12.3  -2.99987   CAGATGATCATAAAG         CCCCCTCTTCT TTCGT AGTAGAGGGGG         TACATTTGATAAAAA
    BH0619   2  71   9  673822 ..  673852 -  -6.1   -4.2461   AGTTGGATGAATAAA       GAGGATAACCTTG TTTTT CTTGGTCATCCTC       TTTTCATCCTACCAC
    BH0635   2  43 326  689117 ..  689131 -  -2.8  -3.08032   CCGCGCCTAAAATCA               GACCTT GTG AACGTC               ATTGAAAGCCTGTTG
    BH0644   4  93  17  696753 ..  696771 -  -6.8  -5.43487   AAACGAGATAAAAAA             TGAAATCA TGT CGATTTCA             TTTTTTTCATGCTTT
    BH0654   1  45 225  707491 ..  707501 -    -4  -2.73542   GGCAATTTGCAAGCA                 GTAT CGT ATAC                 AAGATTTTGATAGCG
    BH0663   7 100 130  715794 ..  715812 - -14.6  -5.01042   AATTGAAATTAAAAA             CTCCGTGG ACT CCACGGAG             TTTTCTAACTTGAAA
    BH0668   5  64 435  720987 ..  720998 -  -2.2  -4.68424   CAATTGATTGAAAAA                GGAA CCAT CTCC                 TCAAAAATCGCGAAA
    BH0673   2  89   8  726085 ..  726108 -  -8.9  -4.77036   GGTGATGATGAAAAA          GAGACTCCC GAAGCT GAGAGTCTC           TTTCCTTTTACAGCC
    BH0678   2  74  36  732862 ..  732888 -  -5.2  -4.74504   AGCGTAACCGAAAAA        GGAAGCCTCTCC GTCTA GG-G-GGCTTCC        TTCGTTTCGTGTTGA
    BH0691   4  77 399  746279 ..  746335 -   -11  -2.87274   GGCCATAATCAAGGA GCGACGAGCAGCTTATGACTGTCCCTC TGCA GAGGGACAGTCATAAGCTAGAAACC-C TATTCGAGGAGTACC
    BH0698   6  75  60  754453 ..  754477 -  -7.9  -4.04579   GTTAGAAATAGTAAA          GGAAGAGGA TGAATTT TCCTCCTCC          TTTGTTTTAGAGGGT
    BH0708   2  86   9  767098 ..  767132 - -10.9  -3.83378   TTTGAAAACAGATAA     TCAACCTCCCTCT TGATTTAGC AGAGGAAGGTTGA     TTTAGATATTAAGTT
    BH0713   3  62  10  772609 ..  772637 -  -6.6  -3.43261   AAGGATAAAAGCGAA        GGCCCACGACCA ACGAA TGGAAGTGGACC        TTTCTTTTATTACGT
    BH0723   2  65   1  785110 ..  785136 -    -8  -3.19463   TTGAGTACTCAGGAA         GAGCCAGGTC CGGTGAT GATCTGGCTC         TTACCTTTGATTGAT
    BH0733   5  77   6  795198 ..  795208 -  -8.2  -4.20084   ACGATGGACCGAAAA                 GCGG CCA CCGC                 TCATATTAGAGCGGC
    BH0753   7  60 443  815620 ..  815632 -  -2.6  -4.42748   TGAGCTCAAAAAGAA                GGAG AAATA CCCC                AACGGTAAGCACGAG
    BH0753   7  60 436  815627 ..  815639 -  -3.4  -4.21303   AAAAAGAAGGAGAAA                TACC CCAAC GGTA                AGCACGAGCGCGTCG
    BH0763   3  55  96  826763 ..  826788 -  -6.1  -2.92157   CATTAAGGGGAGAGA         CCGCTTTATCT AGGG AGATGAGGCGG          TTTTCATGGCAATTC
    BH0767   3  54 -14  830871 ..  830916 -    -4  -3.64822   AGGTTCTTAGTCAAA TGTTGGGGTGGCATAGGAGGG CGAGC CCCTCTTATCCTACCCCGA-A TGTTTGATGTTTGAA
    BH0782   2  93  60  846555 ..  846586 -   -11  -5.04601   TCGATAAACGAAAAA      GCTAATACCTTCTC GCTT GAAGAGGTATTAGC       TTTTTTGCGTTTTGT
    BH0800   4  69  21  872937 ..  872955 -    -6  -4.04318   TGTAGACATCAGAAA             GCTGAG TATTAAG CTCAGC             TTTTTTCTTTTTGCC
    BH0807   7  86   0  879210 ..  879241 - -11.7  -3.41366   TTACCGTAAAACAGA      GGAGAAAGGCAGA AATAGA TCTGCCTTTTTCC       TATCCTTTTTCTTCA
    BH0810   5  75  33  882052 ..  882072 -  -9.7  -3.43218   TACAAGTAAGAGGAA            GCCGGGA GCTGTTG TCCCGGC            TTTATCTTTCATGTC
    BH0818   6  76 328  888711 ..  888729 -  -3.8  -5.16841   CGATAGGAAGAAAAA             CGCTGTTG TGA CAAAAGCA             TTGGACAGGAGAATC
    BH0829   3 100  28  901319 ..  901349 - -13.4  -4.89567   CCTTAAAACATAAAA       TCGGGAGAACCA TTTGATG CGGTTCTCCCGA       TTTTTGTGTTGATGT
    BH0835  10  79  31  908965 ..  908989 - -11.4  -2.74589   AATTATAATGACAAC          GAGGTGGCAC AAGTA GAGCCACCTC          AACGTGTATTTGTCT
    BH0838   2  53 479  911420 ..  911433 -  -5.3  -3.23899   CTCGAACGAATCCAA               GCAAA ATGC TTTGC                CGAAAATATTTCGTC
    BH0843   2 100  16  916438 ..  916457 - -13.6  -3.80114   GATGAATGGACGAAA            GGGCTGCT TTTG AGCAGCCC             CTCGAGTTTCGTACA
    BH0856   2  45  99  928620 ..  928664 -  -2.3  -3.29591   ACTAGCCAAATGTAA TAAAAAAGTTCGGATCATC AAAATAA AATGATTCGAGCTTTTTTC TGTTTGCTTCATGGG
    BH0861   1  48  21  932889 ..  932905 -  -3.6  -3.27278   AAATGCAACGAAAAT              TCGAGC GAGCG GCACGA              TTAAGTCAAAACGGA
    BH0868   3 100   9  940327 ..  940349 - -16.4  -4.84918   TGGAGAAAGATAAAA           TCGCTGAACG ACT CGTTCAGCGA           TACGTTTTCTAGAGT
    BH0874   5 100   5  946840 ..  946880 - -17.1  -3.00476   ATCGTTAATGATAGA  GCAAAAGGCTGTTTACC GTTAGTA GGTGAACAGCCTTTTGC  CGTGTTAGCTCGCTT
    BH0877   6  93   6  951484 ..  951505 - -10.1   -5.1101   TGACTATTTAAAAAA           GCTGTTGGG ATGG CCCGACAGC            TTTTGCTATTCGTCC
    BH0884   3  65 -17  957291 ..  957315 -  -7.1  -3.40522   ATGGTTGGAGCATAA          GAGGTGGTC ATGAGTG GGCCACCTC          TTTTTGTTGGTTTTT
    BH0887   2 100  74  960513 ..  960535 - -10.6    -5.243   GAAAGTATGAAAAAA           GACGTTTCTC AAA GGGAAACGTC           TTCTCTGCGTAAAAA
    BH0892  10  80 390  964739 ..  964765 -  -2.2  -5.60864   CAGAGACGAAAAAAA         CTACGATCCTAA CCT CTGGAATCGAAG         GCACAGAAACGGTAG
    BH0896   6  95  17  969031 ..  969051 - -11.2  -4.78752   ACTATAAGCGAAAAA            GAGCTGGA CGGAT TCCAGCTC            TTTTACATTTTTCAA
    BH0906   8 100  10  979368 ..  979398 -  -9.9  -5.28778   ATTATGGATAAAAAA      GAAACCAC-GTC-GC TGA GCTGACAGTGGTTTC      TTTTGATCTTTATTT
      ectC   5 100   9  992213 ..  992237 - -16.5  -3.65828   ATATAAAGGGGGAAA          GGACGCAAGCC TCA GGCTTACGTCC          TTTTCTCATTATTCG
    BH0926   9  95  16  997513 ..  997544 -  -8.7  -5.38958   AGGGATAAAGAAAAA      GCACCCCAATGCC AAATGA GGCATTGGAGCGA       AATAAAAGACGGTGA
    BH0934   4 100   8 1001988 .. 1002003 -  -6.8  -5.52986   ATCTCATGAAAAAAA              CCTCGC AAAA ACGAGG               CTTTTCATCATTGAT
    BH0942   6  93  10 1009015 .. 1009037 - -10.6  -4.70659   GTTGATATCTAAAAA           CCTCCTGC CGACAAT GCAGGAGG           TTTTTATGTTCATTC
    BH0952   8  88 -13 1016245 .. 1016270 -  -8.4  -4.66163   ATTCTCATTTAAAAA         GAGTTGATGA TATTAG CCATCAACTC          TTTTTTTGCCTTTTA
    BH0968   2  54 181 1039668 .. 1039686 -  -4.5  -3.60395   TTAGACAATAATGAA             CGGTTAC TCTTG GAAACCG             AATTGCACTGTCTTC
    BH0981   0 NONE
    BH0998   2  85  42 1074819 .. 1074848 -  -8.7  -4.37886   CGATTTTTCATAAAA       CGAGACTGAGTCTA TCA TGGA-TCAGTCTCG       TTTTTTATAGAGGAT
    BH1002   6 100 124 1078661 .. 1078693 - -12.2  -4.90917   AAACGTAATCAAAAA      GGTTCGGATCAT TTTATTTTG ATGATCCGAACC      TTTTTTTCTTGCTTA
    BH1008   4  86 -11 1087250 .. 1087266 -  -7.2  -5.05505   ACTATAAACTAAAAA              GCCACC TAACT GGCGGC              TTTCCGTTTCATTTG
    BH1016   5 100  62 1096183 .. 1096219 - -18.7  -4.05389   TAGAGAGATTAGAAA    CAGGCCGCTCCTCGTCA AGT CGACAAGGGGCGGCCCG    TTCGTTTATGGTGAC
    BH1024   2 100   7 1103542 .. 1103565 - -14.6  -5.04175   TTAAGCATACAAAAA          TCCCCCCTGC TGCT ACAGGGGGGA           TTTTTCTTAGTTTTT
    BH1033   9  86 201 1112369 .. 1112394 - -11.9  -3.35054   ATCGTAAAGAAGAGA         CCCATAGGGTA AAAA TGCCCTATGGG          TTTTTCGTTTCGAAA
    BH1045   7  90  58 1123317 .. 1123346 -  -4.9  -5.60993   CTTTTTATAAAAAAA       TGGGAGC-GCACCG AAT CGGTGAAACTCCCT       CGTCCGTATTTGCAA
    BH1053   8  75  -7 1130148 .. 1130175 -  -9.9  -3.35283   ACAACTACTCCATAA        CGCTCTAGGGA CGAGTT TCCTTAGAGCG         GTTTAATTGCGTCTA
    BH1057   3  71   6 1136158 .. 1136182 -  -4.2  -4.93316   TAATAATATGAAAAA          TCAGCTTACC CAACC GGAGAGCTGA          TTTTTTTATGGTTTG
      fhuC   6  80 110 1163255 .. 1163279 - -10.7  -3.32936   CAAAGTAACAACAGA          GCCCCGTCC AGTGTAA GAACGGGGC          TTTTATGCAATTTAC
    BH1097   0 NONE
    BH1110   4  95  -9 1199140 .. 1199167 -  -6.4  -5.66229   ATCAATAAGAAAAAA        GGAAGTG-AGC TTCTCTG GCTACACTTCC        TTTTTACGTTCGCGT
    BH1128   6 100  16 1223387 .. 1223419 - -14.3  -4.50353   AAAGCAAGAAAATAA      TCCCGTATCATCTTA GTT CAAGATGGTACGGGA      TTTGCTTTGTATCAA
    BH1140   6  86  11 1236794 .. 1236824 -  -9.1  -4.44797   CGATGAACAGTAAAA       CAGCCACCTTG ATATGAGGG CAAGATGGCTG       TTTGGTTTACTTATT
    BH1159   9  60  86 1257585 .. 1257607 -    -7  -3.21872   GTTAAACACATGTAA          GGGTGTCCC GTGATA GGG-CACCC           TTTTTGTACTATAAA
    BH1162   2  95   3 1261359 .. 1261385 - -11.7  -4.57837   ACATTCTGCGAAAAA        GACCGAGACAGA AACT TCTG-CTCGGTC         TTTTAGCGGTGGAAC
      prsA   7 100   1 1274347 .. 1274397 - -23.1  -4.06491   GTAATTCCACACAAA TGAACTTGAAAGGCACCT-T-CAGC CTA GCTGTAAAGGTGCCTTTCAAGTTCA TTAGGATTCGTCTTC
    BH1180   4 100  91 1275876 .. 1275899 - -15.4  -4.94487   TGATAAAAGATAAAA          GATGGAGGCT ATAT AGCCTCCATC           TTTTATCTTTGTTGT
      ccdA   2 100  28 1286028 .. 1286068 - -15.5  -3.84825   TTTATCCACATGAAA  GAGGCTTTTCAGATGAGGT ACG ACCTCGGCTGAAATGCCTC  TTTTTTTACTATAGG
    BH1206   7  93   7 1299547 .. 1299574 - -12.7  -3.95554   GGATGGAATAAAACA        GCCCAGGACCC ATTGTA AGGCCCTGGGC         ATCATCCTACAATCC
    BH1216   7  69  18 1308486 .. 1308508 -    -7  -3.83375   TTAAAATTAACAGAA          GCGAGCTCC GTATAA GG-GCTCGC           TTTTTGCTGGATGAT
    BH1230   6 100  16 1321687 .. 1321717 - -16.3  -3.71793   CAGATTAATACATAA       GAAAAGCGCAGCC TCAGT AGCTGCGCTTTTC       TTTGCTCATCCTTTT
     spoVB   2  50 233 1324506 .. 1324519 -  -3.8  -3.42347   AAATCACTGAAAAAT               GTGG AAAACG CCAC                GTCGGTCGAATTGTA
    BH1254   2  53 199 1350008 .. 1350022 -  -2.1  -3.88899   AAAAAGAGCAAAACA              GGATCG CGAA CG-TCC               TTGTCATGGTTGCTG
    BH1278   5  78  -2 1373199 .. 1373228 - -10.9  -3.07994   TTGAACCTTAGGGAA       TAACCGATCTC TTAAGATG GAGATCGGTTA        TTTTTTCGCTCTAAA
    BH1281   2  86   6 1374595 .. 1374621 - -10.2   -4.1157   GATCAACAATAACAA         GCCAACCTCA GAATGAA CGAGGTTGGC         TTTTCTTAAGATGGT
    BH1284   4 100   6 1376784 .. 1376820 - -17.6   -3.1085   GGAATGTACGTAACA   TGCAAAAAAGCGGACTC TACT GAG-CCGCTTTTTTGCA    TACTTTTATCCAACT
    BH1296   3  88  79 1387174 .. 1387188 -  -8.6  -4.82901   TTTTTTTTACAAAAA               GTAAGG AAT CCTTAC               TGAGGAAGCCTTATT
    BH1300   6 100 -14 1391119 .. 1391139 - -11.1  -5.50723   TGATCAAAAGAAAAA            GGAGCCCTA AAA TTGGGCTCC            TTCCTCTTTGCTTGT
    BH1303   7  82   8 1394534 .. 1394561 - -11.4   -3.2657   AAAAAAGATATGTAA        TGCCCCCTAT TTGATTTG ATAGGGGGCA         CATGCATTTAAAGAG
    BH1309   4 100  33 1400187 .. 1400210 - -13.9  -4.56597   TTGTTGGCTGAAAAA          GGAGCGAGG GGTTGT CCTCGCTCC           TTTTTTCAATCGCCG
     comER   5 100  18 1415737 .. 1415768 -   -16  -3.10597   TTGCGTAGCGAAAAT      GATAAAGGGCAGGG ATAT CCCTGTCCTTTATC       TCTTACAAGGAGGTG
    BH1336   2 100   8 1420680 .. 1420705 - -10.6  -5.38958   ATGGATAAACAAAAA         CAACCACTTT TATCAC AAAGTGGTTG          TTACGGATTAATGTC
    BH1353   6  73  24 1439663 .. 1439681 - -10.3  -2.79098   GGGAGTTATTAAGGA             GGAGCCT GAGGG AGGCTCC             TTTTTTCTTATGCTC
    BH1382   9  93  10 1466244 .. 1466266 -  -5.6  -5.63374   TGAATAGCAAAAAAA          CTGTGTCCC TTAATT GGG-CACAG           TTTTTTCGGCTACTT
    BH1387   3 100  16 1471138 .. 1471164 -   -18  -5.24515   AATAAATAAAGAAAA         GGCCGAGCTTGG AAT CCGAGCTCGGCC         GCTTTAAGTATACTG
       ppk   4  88 151 1475696 .. 1475728 -  -7.8  -5.17786   GAACAAAACGAAAAA      GGTTCGGATCAT TTTATTTTG ATGATCCGGACC      TTTTTTCTGTTGATT
    BH1399   5 100  48 1482579 .. 1482597 - -13.2  -4.76075   ACGACACGAAGAAAA             GACCGGAA GCA TTCCGGTC             TTTTCCCATTTTTAA
    BH1406   6  74 -14 1488683 .. 1488709 -  -5.1  -4.68511   TTGAAGATAAATAAA        CAGGG-GACGGA GTTA TCCGCCGCCCTT         TTTTTTAGGTTTTGG
    BH1413   9 100   1 1498805 .. 1498862 - -15.2  -3.47526   TCATCAATTCAAACA TCAAACATTCGGGGTAGGATAAGAGGG GCTCG CCCTCCTATGCCACCCC-AACATTTGA CTAAGAACCCCATTT
    BH1422   5  85 248 1508482 .. 1508526 -  -8.8  -4.43477   TCCAGGCAATGAAAA GTATGACACGTTTCTTCGCTC CTTA GAA-GAATAAACGTGTCATTC GTTCATCTGTTCCAC
    BH1427   3  56 265 1514299 .. 1514324 -  -3.1  -4.09864   ATCGATCCTGCAAAA         CGGGATGAAGG TGTT CCGTCAGCACG          CGATTGAAGGAATGA
    BH1438   2  95   6 1525150 .. 1525170 -    -9  -5.48028   CAAATAAAAAGAAAA            GGAAGGCC ATCAA AGCCTTCC            TTTCGCTATGATTCA
    BH1443   0 NONE
    BH1454   5  83  71 1534556 .. 1534576 -  -9.7   -3.9009   AATGGAGTGGAGAAA            GCTCGGC AGCTGAA GCCGAGC            ATTCCTCGCAAAAGC
    BH1466  10  87 329 1546132 .. 1546148 -  -6.5  -5.30616   CTACCGAAAGAAAAA              CATCGCC GGT GGCGATC              CGAAAAATCCCCTCG
    BH1471   1  41  19 1550959 .. 1551002 -    -3  -2.68487   GGAATTACGAGAGGA TTAGCGCAGGCGGGAGCAAAC GGA GTTCACATC-GCCCGCGCCAT CATTCGCAAACGAGC
    BH1479   6  73   3 1559252 .. 1559277 -  -6.7  -4.19624   TACGCTTAATACAAA         CGCCCGGGACA ATAT CGTCATGGGCG          TTTTACATAAGAGGG
    BH1491   3  84  21 1567764 .. 1567783 -  -7.9  -4.75372   ATTATGTATCAAAAA            GAAGAGG AAGAAG CCTCTTC             TTTTTGATTTGGTCG
    BH1501   5  93  11 1578036 .. 1578064 - -13.3  -3.37877   ACGGTTCAATAAAAG        GAAGCTCTGTC GATCAAA GACAGAGCTTC        TTTTGTATCATCATT
    BH1512   5  91  85 1589810 .. 1589832 - -10.6   -4.4715   TGTCAATGGATAAAA           GCTTGGGG TGTTAAG CCCCAAGC           TTTTGCACGTTAAAA
      uppP   3  95  11 1599556 .. 1599578 -  -9.1  -5.47159   CTGTAAGACAAAAAA           CAGCCCTAC GTAAT GAAGGGCTG           TTTCCTTTTCCTATT
    BH1547   5 100 238 1623314 .. 1623371 - -15.2  -3.47526   TCATCAATTCAAACA TCAAACATTCGGGGTAGGATAAGAGGG TCTCG CCCTCCTATGCCACCCC-AACATTTGA CTAAGAACCTTATTT
    BH1559   7  73 468 1638679 .. 1638708 -  -2.1  -5.20154   ATATAATGGAAAAAA       GTCAATTGGCTTT GCGT AAAGCAAGTTGCC        AAAAAGAGGGAGAAT
    BH1582   9  60  13 1658992 .. 1659024 -  -6.2  -3.29508   ATAAGAAACATTGAA      GCTGACAAACGCCT CTCTC ATGCGTAGGTCAGC      TTCTTTTTCCCCCTA
    BH1602   3 100  36 1677822 .. 1677843 - -10.2  -5.81412   TGGATGTAAAAAAAA           CTAGCTGG GTAACG CCAGCTAG            TTTTTTTACAATAGG
    BH1611   6  89  -5 1686173 .. 1686193 -  -6.9  -5.31545   AATAACAGCAAAAAA            GCCTGAT CGACAAC ATCAGGC            TTTCTTTAGTGAAGG
    BH1624   7 100   3 1697765 .. 1697787 - -14.9  -3.94404   AACGAGTGAAGTAAA           GAGCTGGGC TTGGT GCCCAGCTC           TTTTATTTGAAAAAG
    BH1678   3  91  13 1751165 .. 1751190 -   -12  -4.07687   ATGGTTTGGGTAAAA         GCTTGAGTTC TGAATG GAACTCAAGC          TTTTTTGTCATTTTA
    BH1701   1  47 214 1776345 .. 1776356 -  -4.4  -2.64462   AATAACGAGAATCGA                CTCA CTCA TGAG                 CAGTGAAATAAAGCG
    BH1709   7  66  52 1784538 .. 1784568 -  -6.9  -3.67976   GTGAGGAAGGGGAAA       GAACACGTGAC AAGTGAACG GTCGCGTGTTC       TTTTTTACTTCTTTA
    BH1722   3 100  12 1794403 .. 1794427 - -12.9  -4.58773   CCGATTAAAGTAAAA          CTCCTCTCACC ACA AGCGAGAGGAG          TTTTACTTACTTCAT
    BH1735   4  77 160 1808959 .. 1808988 -  -7.9  -4.19506   AGCCCAAGTTGAAAA       GGAGTATGGAC GGTAAAAG GTCCGTACTCC        TTTTCCATTCACATT
      dapA   1  93  18 1818477 .. 1818498 - -10.2  -5.05505   AGGATAAAGGAAAAA           GCACAGGA TGATTC TCCTGTGC            TTTTTTCATAAGTAA
    BH1752  11 100  11 1825635 .. 1825664 - -12.1  -5.71712   TCCGACATAAAAAAA       GGTGCCTGCTCGC ATTA GCGATAAGGCACC        TTTCAATGATTTAAG
    BH1761   4 100  -3 1834413 .. 1834437 -  -9.4  -5.22039   GCTAAACGTAAAAAA          GTGAGATGTC AAATG AACATCTCAC          TTTTCTTTTCCTAAG
    BH1772   5  84  14 1845222 .. 1845255 - -10.4  -3.88498   GGGTTAGACATGAAA     GGACACACACCC ATTACTGCTA AGGTGTGTGTCC      ACATGTATGACCGTT
    BH1779   4  95 116 1851898 .. 1851924 - -14.4  -3.12373   TAAATATTTTAAAAG         GGCGACCACGGG ATC CACGTGATCGCC         AGTCCATTTATTTTA
    BH1782   4  62 236 1854384 .. 1854421 -  -3.4  -4.41494   CATTTGCAAGTAAAA   GCGATGCTGTCTGATT TTGGTG AATCACTCCACATCGC    AAAAACAAACGGGAA
    BH1803   3 100  19 1877437 .. 1877468 -  -8.1  -5.63517   CCTCCAAATAAAAAA      GTAGCACAAACCA TCACGT TGGTATGTACTAC       TCAATGTTTATATGC
    BH1813   4 100  55 1888492 .. 1888519 - -17.2  -3.34715   GACTTTTTCTAAACA        TTACTGCAAGGG TGCT CCCTTGCAGTAA         CCATCACTTTGCCTG
    BH1819   4  46 111 1893200 .. 1893212 -  -3.3   -3.2375   TATTGCACAAGCCAA                GCCTG GAG CAGCC                ATTCGTTTTCAACAA
    BH1819   4  46  27 1893284 .. 1893296 -  -4.1  -2.78891   ACGTGAATTTAACGA                GCTTA AGA CAAGC                ATTTATTTACAAACA
    BH1853   3  93  11 1929722 .. 1929753 - -10.3  -5.15117   GAAAATGGCAAAAAA      GACATTCGGTTGT CGCAAC AGAACCGAATGTC       TTTTCCGTTGTTAAT
    BH1859   5 100  15 1936933 .. 1936949 -    -8  -5.80727   AAAAATAACAAAAAA              CTTGGC TCGGG GCCAAG              TTTTTTGTTAATCGC
    BH1863   9  72 435 1941176 .. 1941188 -  -3.3    -5.055   CGAAGCCCGAAAAAA                GATCG AAA CGTTC                CAAGGCGAAGGCTCC
    BH1868   6  85  66 1947084 .. 1947103 -  -5.7  -5.28778   ATCATCGATAAAAAA            GAACGGA GACAAT TCCGTCC             AGAAAGAAAAACGTC
    BH1888   7 100 229 1974128 .. 1974158 - -14.1   -4.5442   CCTTGAACCATAAAA       TCGGTTGAACCGC AGCAA ACGGTCCAACCGA       TTTTTGTGTTGATGT
    BH1905   8  95  87 1990937 .. 1990969 -  -8.6   -5.4251   CTCAGACAGAAAAAA      GGTTCAGATCAT TTTATTTTG ATGATCCGAACC      TTTTTCTTACGTTTG
    BH1918   7 100   6 2008031 .. 2008056 - -16.3  -4.45771   ACTTGAAAACAGAAA         CCAGAGAAGCA AATT TGCTTCTCTGG          TTATTTTAGGCTGGC
    BH1938   2  80  21 2033321 .. 2033344 - -10.4  -3.62224   ACAGCTGGCCAAGAA          CCCTCTTTAA TGAA TCAAAGAGGG           TTCTTTCATCTGGAA
    BH1951   1  76  13 2047523 .. 2047557 -  -3.5  -5.28481   CATTTAATCAAAAAA    GCGAGCTG-CTTGATC CTTT GAAAACGTCAGCTCGC     TTCTCTTTATTATTA
    BH1963   4  68 140 2057858 .. 2057887 -  -4.9  -4.33621   CACCGAATGAAGAAA       TTCCGTTCGCTGG CCAC CCATTGATCGGAA        CGGCTTATGTGATTG
    BH1969  10  71  13 2063460 .. 2063488 -  -9.8  -2.78816   TGAGCGTTGATTAGA       CTTCGTCTTTGAA ATAC TTCAAAG-CGAAG        TCAGCAATCGCTCTA
    BH1989   3  85 451 2085257 .. 2085271 -  -5.7    -5.252   GAGTGGCATAAAAAA               GGCTT ATACG AAGCC               GAAAAAGGAGGTGAA
    BH2017   8  79  33 2120819 .. 2120844 -  -5.4  -4.91459   CAATAGTTATAAAAA         GTCCTTTCCC ACAAAG GGAAAAGGGC          CTTTTTTATTGAGAC
    BH2031   2  66   6 2140032 .. 2140066 -  -7.1  -3.55801   ATTAATCCTGTGAAA     CTCCACCCTTTCC ACTATCCAA GGAGAGGGTGGGG     TAACTCTATTGCAGC
      sspH   3  76 106 2174022 .. 2174042 -  -3.3  -5.28176   CTCACCGACAAAAAA            GAAAGCA AATTACA CGCTTTC            TTTTTTGTTTTTGTG
    BH2058   1  44 351 2179374 .. 2179389 -  -3.2  -2.81535   TCATCAGAAAATTGA              CCATGC GCAG GCATTG               TTCCGAAAATATGGG
    BH2063   5  83  66 2184294 .. 2184320 -  -5.3   -5.2189   CTAACTATGAAAAAA         CATGTTTTG TTACACTCG CAAAACATG         TTTTTTCTAGATTAA
    BH2068   5  93  16 2189025 .. 2189048 - -12.5  -4.12738   GGACACTAAATGAAA          TGACCTCGG TATTAG CCGAGGTCA           TTTTTTCTATAAACC
    BH2092   5  81 248 2215002 .. 2215017 -  -6.8  -4.66609   TATCGGACGTAAAAA              GACTCG TCGG CGAGCC               AGTAAGTGAGGTGGA
      gdhA   5 100  80 2224319 .. 2224354 - -14.2  -3.68557   AAAATACAGGTGAAA    CAACCCACAGACTT-CC CTC GACAAGCCTGTGGGTTG    TAGCATTGATGGTAA
    BH2105   2  48 369 2228418 .. 2228440 -  -2.8  -3.56568   CAAGGATTTTCCAAA           TGCTCTTTAA CGG TTAAAAAGGA           GAATAAACTTGCGAT
    BH2116   0 NONE
    BH2119   2  57 384 2246994 .. 2247004 -    -4  -3.85567   AACGTGAAATTCAAA                 TTGT CGA ACAA                 ATTGTCAATGGCTAC
      sinR   6  76 -19 2253109 .. 2253139 -    -7  -4.39318   CAACTAAACGCAAAA       GCCAACAATC TCTAACGTTCT GATTGTTGGC       TTTTCCATTTTTGGA
    BH2147   1 100   2 2276084 .. 2276114 - -14.2  -5.18561   GAAACATGTAAAAAA       CAAACCACCTGT TTTTACC ACAGGTGGTTTG       TTCATGCTTGCTCCT
    BH2182   1  93  41 2306794 .. 2306816 -   -10   -5.1101   CGACCATGCAAAAAA           CAGGTAAAAA TGG CTTTTACCTG           TTTTCGTGTACCGTT
    BH2194   3  44 306 2316109 .. 2316126 -  -3.4   -2.9039   ACACCAGGTCATACA             GAAGGA CACGTT TCCCTC              TTTCGCCCCAGCGAT
    BH2194   3  44  40 2316374 .. 2316392 -  -3.1  -2.75229   TAAAACGGTTAATCA             GCCAGTT TGAAC AAGTGGC             CGTTCCAGACCATGG
    BH2200   3  45 259 2320900 .. 2320920 -  -4.1  -2.64973   AGGAAGTTCATATGA            CTTTTTC ACCTGCA GAAAAAG            AAGTTACGCAAACAA
    BH2213   8 100   2 2336243 .. 2336281 - -20.6  -3.17456   AATGAAATCATTGAA   CTGATTCAAAGGTGACAC TCT GTCTCACCTTTGAATCAG   GTTAAAACCGATCAT
    BH2247   4  67 257 2374736 .. 2374756 -  -8.3  -3.06569   CTAATTTGCCAAAAG            CCAACCATT CCC AGTGGTTGG            TTTTTTTCGTTTTGG
    BH2252   4 100  14 2379748 .. 2379770 - -14.9    -4.208   TGCCAAAAGCATAAA           GCTCCGCCT TTGCT AGGCGGAGC           TTTATGCTTCTTTTT
    BH2257   5  87  46 2383197 .. 2383227 -  -4.8  -5.50925   AATCAACAGAAAAAA       GTTCGGATCATC AAAATAA AATGATTCGAAC       TTTTTTTATACGTTT
    BH2274   3  73 136 2397150 .. 2397166 -  -8.7  -3.77484   CAGCAAAAGCCTAAA              GCTTCCC CAT GGAAAGC              GGCTTTTACGAATCA
    BH2283   8  95 -12 2406328 .. 2406352 - -12.2   -4.4715   CTTTAAGTGACAAAA         GACGAGGAGCG ATTA CGC-CCTCGTC          TTTTTACGTTCCAAA
    BH2302   5  82   7 2422114 .. 2422141 - -10.6   -3.4489   AAGGCTGAGAATGAA        GGGACT-GGACCG ATT CGGTCTTAGTCCC        TTTTTTCTAACGTTG
    BH2344   1  43 470 2463406 .. 2463422 -  -2.3  -3.09581   GAAATTGGGAATACA              CTAAACC GGG AGTTTAA              TCAGGAGCAAGAACT
      glnA   5 100  10 2475687 .. 2475711 -   -10  -5.20783   ACCCAAATACAAAAA          CCCCCGAAGC CTATC GCTTCAAGGG          TTTCATAGATTAATA
    BH2531   7 100   7 2654041 .. 2654059 - -11.7  -4.91712   GCGAACTGAGAAAAA             CCGCCTC GATTT GAGGCGG             TTTTCGTTATTTGTT
    BH2611   5  93  37 2727091 .. 2727116 -   -14  -3.13164   GCTTTAATGACTTAA         GCGCCGTCCC CATTAC GGAACGGCGC          TTATTATCGTTTTTT
    BH2642   7 100 347 2762592 .. 2762639 -   -26   -3.0682   GCGAACGAGAAATTA CGTTTTATTCGGTTGAAGGCTG GTAC CAGCCTTCAACCGAATAAAAGG CCACCAAGCGTAGCG
    BH2642   7 100   2 2762956 .. 2762984 -  -8.2  -5.59357   ATCATACTAAAAAAA       CCAACC-GCTTCA CTAA TGATGCTGGTTGG        TTCAAAACATGGTTT
    BH2651   1  40 382 2771528 .. 2771546 -  -2.4  -2.62757   CAGAGAAGCAATTGA             TGATCGAA GGA TTCAATCT             AGTGACAGAGGAGGT
    BH2659   4 100  14 2780338 .. 2780360 - -13.5  -3.89435   TTTAAATAACGGAAA           CCCAGTGGA AATCG TCCACTGGG           TTTCTTGTTTTATTT
    BH2663   4 100  80 2783461 .. 2783482 - -13.1  -5.08088   AATGGGTAACAAAAA           CGAGCGTTT CGAT AAACGCTCG            TTTTTAATACCTTTT
    BH2677   9 100   8 2797402 .. 2797429 - -14.3  -3.42346   AATATTGTATTATAA        CAGCCACTACA AAAAAA TGTAGTGGCTG         ATTTCCCTTATTTTT
    BH2683   5  91   7 2803789 .. 2803813 -  -7.8  -5.32944   TTGATAAGTAAAAAA          GCAGCGTGCC GATCA AGCACGTTGC          TTTTTTTTATTGGTC
    BH2689   6 100 240 2808587 .. 2808621 - -14.3   -3.7347   TGCAATAGTGAATAA     GAGTGGCACCTACTG AACGA CGGTGGGTGCCACTC     TTATTTTTCAGGTGT
    BH2698   5  60 461 2816813 .. 2816837 -  -5.8   -3.6502   CATCGCTCAGGGAAA         CGAG-CCAAAG TTCA CTTTGATCTCG          TCACCTTAGTTTACA
    BH2715   6 100 253 2833781 .. 2833813 - -15.8  -4.47271   CAAACGTAATCAAAA      GGTTCGGATCATCA AAATA TAATGATCCGAACC      TTTTTTCTGTAATTC
    BH2723   4 100 260 2842082 .. 2842107 - -11.9   -4.8384   TAAATAAGCGAAAAA         GCGACAGCC TTAACTTC GGCTGTCGC          TTTCCGCTAAGAAAT
    BH2738   6  93   1 2862219 .. 2862240 - -10.1  -4.92239   TTAAAAATGCAAAAA           CAGGACGCC TCGT AGCGCCCTG            CTAATGGTCAAGATT
    BH2743   2  51 439 2867301 .. 2867312 -  -4.4  -3.20322   CGGTACTATAATAGA                GAAC ATAC GTTC                 TTTGGTACAGGGGTG
    BH2748   2  79  18 2870959 .. 2871001 - -10.7  -3.21696   TCATAAGAATAGAGA GGCTATCTTGGAAGGAC ATGTGAAGA GACCTTTCAAGATAGCC AAAGAATTTAACCGA
    BH2805   5  73 241 2926450 .. 2926476 -  -7.1  -4.08767   GGTAGCCCCGTAAAA         GGCCAGGGGGC TAACC GCCCAACGGCC         GCACAAATTCGCAAA
    BH2805   5  73 221 2926484 .. 2926496 -  -7.7  -3.86822   CAACGGCCGCACAAA                TTCGC AAA GCGAA                ACGAACAAGCACGGT
     comGB   8  67   7 2950185 .. 2950206 -  -8.7  -3.08812   GCTCCTTTAACAAAT           CGGTCTGAA CTTA TTCAGGCCG            CTTCGTTTATATAGC
    BH2836   9  60  -4 2955809 .. 2955830 -  -7.3  -2.88579   GTAATTGTTTATAGA           GGTAGCCCGC ATT GCG-ACTACC           TCCTTTTCTGTTGAT
    BH2840   8  74 383 2959299 .. 2959311 -  -9.1  -3.51934   TTTCCGTCATAAACA                GGTGG GTC CCACC                AGATAGAGTCGCTTC
    BH2847   4  89  12 2967711 .. 2967742 -  -8.9  -4.78107   GAGTAGCAGGAAAAA      GATTGCAA-CGGAT AAACA ATCCGGTCGCAATC      TTTTTTCATTATTAA
    BH2853   7 100  21 2972009 .. 2972035 - -12.4  -4.62069   TTTTGACCTCAAAAA         GGTCTGGTGA GGAAATT TCACCAGACC         TTTTTAAACTTAAAA
    BH2856   4 100  14 2975999 .. 2976032 - -14.9  -4.77036   CTTTAGTACGAAAAA     TAACCATGCAGTTCTA TGA TAGA-CTGCATGGTTA     TTCACCCTTTGTTTT
    BH2868   1 100  -9 2987543 .. 2987570 - -13.6   -4.9251   AACAAAAAAGGAAAA        CATCCACTAAGC CTTA ACTTAGTGGATG         TCCATTATTTCATCT
    BH2871   8 100   9 2989506 .. 2989522 - -12.3  -5.86976   TCATAAAACAAAAAA              GCAACGG AAA CCGTTGC              TTTTTTGTTTAATAC
      dacB   6  93   7 2993671 .. 2993698 - -12.8  -3.94368   CGAAAAAAGATACAA        TCGCTGGTGAAC GGGG GTTCACCAGTGA         TTCGTTTTAAGTGCT
    BH2882   5 100   5 2999248 .. 2999268 - -13.3  -4.87626   TCCTAAGAGTAAAAA            GAGTCGCCT TGA AGGCGACCC            TTTTCTATTGATATT
    BH2909   7  58 462 3023971 .. 3023983 -  -5.5    -3.484   CCTATCATAGCACAA                GCCAT CGA ACGGC                TACTGCAATCGGAAA
    BH2915  10 100   1 3031158 .. 3031182 - -14.4  -4.68545   ACCGAACACAGAAAA          GAGCGAAGAC TAATT GTCTTCGCTC          TTACTTTATGACGGT
    BH2933   3  95  45 3049060 .. 3049089 -  -9.3  -5.42198   GGGCAAAAAACAAAA       TCGGGTGATCC GCTTTAAT GGCTCACCCGA        TTTTATTTACGGTAC
    BH2939   4  90   6 3056972 .. 3056998 -  -7.3  -5.27477   AGCCTAACGAAAAAA        CGCTAATCCCTC AAAA GGGGGAT-AGCG         TTTTTTTAACTAAAA
    BH2945   4  50 352 3062343 .. 3062353 -  -3.2  -3.61517   AGTGGTTTTTAACAA                 GCTC GAT GAAC                 ACGTGCGCTCTGTCG
    BH2954   5  95 -11 3073075 .. 3073108 - -11.9   -4.4874   TGTAAAAATGTAAAA     GAAGAAGGTTGAGGGA CTC TCCCT-ATCCTTCTTC     TTTTCGTTTTTCTAA
    BH2968   5 100 156 3088981 .. 3089038 - -15.2  -3.47526   TCATCAATTCAAACA TCAAACATTCGGGGTAGGATAAGAGGG TCTCG CCCTCCTATGCCACCCC-AACATTTGA CTAAGAACCATGTTT
    BH2980   1  63  24 3100551 .. 3100577 -  -7.3   -3.1876   AACTCTATTTATTAA        GGCAGCA-CCTT GGCT ACGGATGCTGCC         TTTGACAGTTTCACT
    BH3008   4 100  12 3126893 .. 3126919 -   -13  -4.17448   TAATTAAAGGACAAA         GCCGATGGAGCA GTT CGTTCCATCGGC         TTTGCATCTGTTTAG
    BH3025   3 100   9 3138299 .. 3138324 - -17.7  -3.12351   GCTTTCCATAGGTAA         GAGCACTTGCC GATT GGCAAGTGCTC          TCTTCGTGTTAAGTT
    BH3081   9  86 325 3198644 .. 3198678 -  -7.2  -5.08011   AAAACGTCTAAAAAA     GTAGCCCTCTAGAGAT GGA ATTTACAAAGGGCTAC     AGAAGTTTATTAGAT
    BH3086  10  70 424 3201130 .. 3201142 -  -2.6  -5.04325   TGGAAATGATAAAAA                CGGC GATCT GCCA                ACCGATATAGAATCA
    BH3089   5  91  21 3203340 .. 3203362 - -10.6  -4.36862   ACATTAAATAAATAA           GGGAAGCCAA AAC TCAGCTTCCC           TCCTTCACATGTCAG
      dinB   3  90  18 3234060 .. 3234091 -  -3.6  -5.94713   ATCCCATAAAAAAAA      GCCAGTCTCACGCG ATAG CGATTTAGACTAGC       TATTTCATTTAAGAT
    BH3131   4  95  44 3247649 .. 3247679 - -11.3  -4.94962   ACAATCTAAAGAAAA       CCCTCTCAGAA GCGAATTAG TTCTGAGAGGG       TGATTGTTACGTTTT
    BH3173   9 100 112 3292250 .. 3292282 - -12.7  -4.38141   CGCCATATAAAATAA      GAGTGGCACTCATCA CCG TGGTGGGTGCCACCC      CCATATGTTAGAGTA
      argH   6  95 331 3302337 .. 3302367 - -11.3  -4.67256   GAACAAATCAGAAAA       GCTGCCTCAAAAA ATAGA CTTTTGAGACAGC       TCCTTTTCTACTTTA
    BH3210   1  93  91 3327085 .. 3327120 - -11.3   -4.1721   AGTTATATGTTAAAA    CCCTCAAACCTTTGA GTTCTT TCAAGGATTTGAGGG     TTTTTGTTTTCTTTC
    BH3218   5  85  18 3334648 .. 3334672 -  -8.6  -4.39989   AGTAAACTACGAAAA          GCCTCCCT GTTACTGCT AGGGAGGC          TAGATTCATCATGAC
       pfs   4  74 258 3357774 .. 3357790 -  -5.1  -4.67904   GATCAATTGCAAAAA              GCTAACG GGC CGTTACC              TGAGCGATGGCTCAG
      murC  10 100  64 3368943 .. 3368990 -   -26   -3.0682   GCGAACGAGAAATTA CGTTTTATTCGGTTGAAGGCTG GTAC CAGCCTTCAACCGAATAAAAGG CCACCAAGCGTAGCG
      leuS   3 100   7 3403462 .. 3403495 - -16.2   -3.4278   TCATAAAAGCAAAAG     CGCACGAATGCTGT TCAATC ACAACATTCGTGCG      TTTCGTTTAGTTAGC
    BH3287   5  86   3 3411276 .. 3411299 - -10.2  -3.97307   CCGAGCCAACAATAA          GAGCACAGCC ACAT GGCCGCGCCC           TTTTACATCGAATCC
    BH3294   7  93 -13 3418096 .. 3418116 - -11.2  -4.15698   CATCTATACAAAGAA            TCCCTCGT TAAGT ACGAGGGA            TTAACTTCCCATGGA
    BH3306   4  95 -16 3431857 .. 3431888 - -15.4  -2.78679   TTTTCTTATTTAAAG      CAACGAGACC-TCTT GTT AAGAAGGTCTCGTTG      GTTGTGTATTATGCT
      ssuE   4 100  20 3442523 .. 3442548 - -14.1  -4.09243   TATAGCTTTTTAAAA         GCGAGACCTTT TGTA AAAGGCCTCGC          TTTTGTTTGAAAAGA
    BH3326   6  90  50 3448426 .. 3448442 -  -5.1  -5.69023   AAAATACGAAAAAAA              GGCCT AACTTAG AGGCC              CAAAAGGCACCTCAT
    BH3338   2  60 239 3456622 .. 3456636 -  -6.4  -3.38754   TGGAAAATAAAAGTA               CCCCTT GGG AAGAGG               GGCAACAATTTTATA
    BH3357   7  93  54 3472074 .. 3472092 -  -6.7  -5.50925   AAGTAACAGAAAAAA            CGCC-CCT TTAT AGGAGGCG             TTTTTTCTTGGTCTA
      spsA   3  50  64 3480727 .. 3480744 -  -4.1   -3.4404   AACAAAATCTTATAA             TCGTAAG TCAC CTGACGA              AAAAAGACTGGCATG
    BH3377   3  90  14 3490617 .. 3490666 - -12.3  -3.46602   TTCCCTAGATGACAA GGAAACTTGCAGCACTTTTCACT AGTC ATTGTGAAGTTCTGCAAGTTTCC TTTAGTTCAAAATTT
    BH3380   7  79  18 3492673 .. 3492704 - -10.1  -3.59979   GTTTGTTATTCTAAA      CAGCCTGAGGAGC GTTTTT GCAACTCAGGCTG       TTTATTCGTTGATCC
      topB   2  95   4 3500377 .. 3500399 -   -12  -4.29928   AAGGAACACGTAAAA           GCATCCTCCT CCA AGGGGGATGC           TTTTTATGACTCCAC
    BH3404   1 100  10 3517890 .. 3517915 -  -8.4  -5.78622   GTAGCGTAAAAAAAA         TCGAACCCGCA ACAAA TG-GGGTTCGA         TTTTTTCAACTAGCG
    BH3433   4 100   7 3544667 .. 3544695 - -16.2  -3.25823   TTTTCTTCATACTAA        TAACAGCCGAAC GATTT GTTCGGCTGTTA        AGTATATCAAGATTC
    BH3438   8  90  53 3549135 .. 3549165 -  -8.3  -5.13344   ACATCAACACAAAAA       TTAGGAGAACCGC ATCAA ACGGTTCTCCCGA       TTTTATGTTTTAAGG
    BH3463   4  95 -28 3575170 .. 3575212 -  -2.8  -6.09196   GGGAAAATAAAAAAA GCAGGAA-TACCGCCCT ACTCATCATA AGGGCGGTATTTTTTGC GCAGCTGCTCAAGCT
    BH3491   7  89   2 3599964 .. 3599993 -  -9.4  -4.28067   CTAATAAGATACAAA       CAAAAGCCTAGG GAAAAT CCTAGGTTTTTG        TTTACTGTTTATTTT
    BH3495   3  84  28 3602319 .. 3602355 - -10.3  -3.82486   ATTTAATATGAAGAA    GAATCCATTTTGATCGA TCA CCTTTCAAAATGGATTC    TTTATTATAGATGAT
    BH3503   5  52 231 3611164 .. 3611174 -    -4  -3.55604   CCATGCAATGAAACA                 CAAT ACA ATTG                 AAAAAGGCGAGAAGA
    BH3503   5  52 147 3611248 .. 3611258 -  -3.2   -3.7104   ATTTACACCTAAGAA                 CCAC GTC ATGG                 AATTAGAAAGGTCAT
    BH3506   0 NONE
    BH3510   3  93 158 3619873 .. 3619900 - -11.5  -4.33819   ATGATCTATAATAAA        CTGTTACTTCA AAACTA TGAAGTAACAG         TTATTATTTTGCGAA
    BH3552   3 100  45 3652630 .. 3652642 -  -7.7  -5.53288   CCCAAGTTAAAAAAA                GAGCA TTT TGCTC                TGGACTTCTTATTAT
    BH3667   1  85  20 3780468 .. 3780485 -  -5.5  -5.32944   GGGACAAGCAAAAAA             GGAGCCA CCTT CAGCTCC              TTTCTCCTTCAACCT
    BH3675   5  73 290 3788297 .. 3788307 -  -2.4  -5.27477   ATCGGAATTAAAAAA                 GCGC TCG GAGC                 AAAACGACACGTTAT
    BH3687   6  64 424 3802231 .. 3802245 -  -4.2  -4.44245   AGATGACTCAGAAAA               GGGCAA ATA CTACCC               TAGTAAAAAAACGAC
    BH3696   6 100   8 3812451 .. 3812482 - -13.1  -4.67697   CCGTAAAACAACAAA      TTACAGGGGCGAG CAACCT CTCCCCCCTGTAA       AAGCTTCTTAAGTTG
      kdgA   3  95  12 3846823 .. 3846850 -  -9.2  -5.42259   TCACCCTCAAAAAAA        TGCTGCCTC-CCG TAA CGGAGAAACAGCA        TCTTTCTTCTCCTAT
    BH3733   4  50 406 3856083 .. 3856096 -  -3.1  -3.61517   ACGGTCGCTCAACAA               CCAAC GCTT ATTGG                TGAGACTGCGGTTGC
    BH3778   6  84  -7 3898024 .. 3898052 -  -8.1  -4.81249   CCCTAAACTTAAAAA        GAGGATGACGC AAAAAAA GCGTCACCCAC        CTTTTTGAGATAAAT
    BH3817   1 100  18 3941378 .. 3941406 -  -9.6  -5.35459   AGACATGATAAAAAA        CCAGTGCATCCT GCGGA AGGAAACACTGG        CTCTAGGTTTTGCTC
    BH3828   4  91  17 3952097 .. 3952116 -  -7.9  -5.24129   TTTGTCTAGAAAAAA            GAAGCAG GGATGA CTGCTTC             TTTTTTCATTCCTTA
    BH3837   4  79  -2 3960380 .. 3960413 -  -3.1  -5.40072   TCGTTTTTAAAAAAA     CG-TTGAGGAGACGTC TCT GACATCTCCTCGTTCA     CACTCCATTGTTATC
    BH3844   3  91 124 3969212 .. 3969238 -    -8  -5.25772   AAAGTAGAACAAAAA         CCGGCTAACA GCGTCAA TGTTGGCCGG         TTTGTTCTTGCTCGT
    BH3849   4 100  24 3974599 .. 3974621 - -14.9  -4.20516   TTGGGATTGAATAAA           GAACCGCCG TGACC CGGCGGTTC           TTGAACACTTTCGTT
    BH3910   4 100   4 4043881 .. 4043911 - -14.1  -3.66921   AAGCCTAAGTGCAAA       GGAGTCCTCCTCA GTCAA CGAGGAAGACTCC       TTTTTAATATTCATC
    BH3916   7  60 167 4051432 .. 4051442 -  -6.8  -3.13164   CTGGCAACCATGGAA                 GAGG TAA CCTC                 TTCTGCTCAATATTT
    BH3929   3  72  13 4065887 .. 4065911 -  -9.3  -3.37796   TCTTATTAGTGATAA          CCGGACAGC AATAAGA GCTATCCGG          CTATCTTCTACTTCA
    BH3952   7 100  -4 4090163 .. 4090199 - -17.5  -2.83906   GCTAATCCAAAACAT    GATGAAAGAGCCTGTCA CCC TAGCAGGCTCTTTCATC    GTTTAAACCACCGCT
    BH3954   2  45 340 4092010 .. 4092023 -  -2.3   -3.2964   AAAGGTTGGGGACAA               TGACG CTGT CGGCA                TCTATCATGAAACGT
    BH3960   6 100  42 4097409 .. 4097455 -  -6.7  -5.63645   GCAAAACATAAAAAA GCTCCTCCTTATAATAAACAGT TTAA ACTGAATACCACAAGG-GGAGC CTATGAGGAATAAAG
    BH3963   5  83 301 4100923 .. 4100958 - -12.1  -3.20573   TCATCTACACGAACA    GAAATAGCCCAAGCGC TATAT GCA-TTGGGCTATTTC    CTACGACTAGCATTA
    BH3968   1  43  15 4108612 .. 4108625 -  -2.3  -3.13161   ACAGAAAAAAGAGCA               CGCAC GCTT GTGGG                GCTATCCATTAAATT
    BH3973   4  95   7 4114047 .. 4114076 - -11.5  -5.15969   TTGCAATCGAAAAAA       GCACCTAGCAGAGA AAA TC-CTGCTGGGTGC       TTCTGTTTACTCGGT
    BH4001   3  91  11 4138731 .. 4138755 - -10.1  -4.55625   ACTAACATTATAAAA          GCACTGAGA GTTATTT TCTCAGTGC          TTGAAAAATATTACG
    BH4007   8 100 128 4145318 .. 4145337 -  -7.2  -5.79595   TTGTAAAACAAAAAA            GACAAGTT ATTT AACCTGTC             TCTCAATAAGCACTA
    BH4022   2  93  10 4155871 .. 4155908 - -13.6  -3.11178   CAAGTAATTGTAACA   GCCCCCTTC-GAAGC TCCTATTTG GCTTCTGAAGGGGGC   TTTAGCGATTTATGA
      rpsR   8 100  13 4185850 .. 4185877 - -16.4  -5.11033   TAGAACCCTAAAAAA        GCACACCGGAGT CCTT ACTCCGATGTGC         TTTCCTTTATCATTA
    BH4054   3  90  12 4190684 .. 4190705 +  -8.7  -5.02323   ATAGTGAAACATAAA           CACCTTCCG TATG TGGGAGGTG            TTTTCTTTATCCTAA
    BH4047   4 100 338 4185850 .. 4185877 + -14.2  -4.17789   TAGAACCCTAAAAAA        GCACACCGGAGT CCTT ACTCCGATGTGC         TTTCCTTTATCATTA
    BH4034   4  72   3 4172800 .. 4172826 +  -9.4  -2.98145   CCATCGTAAATGAAA         GAAGGAGCGAAT CAT AGTCGCCCCTTC         CTTTCCTTCATGATT
    BH4021   2 100  34 4155871 .. 4155908 + -14.3  -3.65426   CAAGTAATTGTAACA   GCCCCCTTC-GAAGCT CCTATTT GGCTTCTGAAGGGGGC   TTTAGCGATTTATGA
    BH4009   5 100  62 4146878 .. 4146907 + -14.3  -4.80396   CTCTCTATTAAAAAA       CTCCTGCGCCTGA ATGA TCAGACGCGGGAG        TTTTTAGCTGTTTTC
    BH4006   9  54 389 4145614 .. 4145639 +  -4.5  -3.47029   CGTCGCTGAGGCCGA         GGGAGCCGCCG ATGA CGAAGGCTACC          TTGCTCTTTCCATAA
    BH4000   2  51 121 4138723 .. 4138763 +  -4.8  -3.07222   GAAAGAGAACTAACA  TTATAAAAGCACTGAGAG TTATT TTCTCAGTGCTTGAAAAA  TATTACGCTGATAAT
    BH3986   3  54  11 4126421 .. 4126439 +  -4.6  -3.53012   GATAAAATCGAAAAA             TCCTGTTT TTT AAACACGA             TTTAAGACCAAGGGA
    BH3986   3  54 234 4126644 .. 4126660 +  -5.1  -3.41051   GTTAATGTATTTCCA              TAAGCAG CGA CAGCTTA              TTGTGCTAACACTCC
      cydD   1 100  -7 4114047 .. 4114076 + -13.7  -3.86653   TTGCAATCGAAAAAA       GCACCTAGCAGAGA AAA TC-CTGCTGGGTGC       TTCTGTTTACTCGGT
    BH3967   1  49 232 4108343 .. 4108356 +  -2.4  -3.65812   ACTTAAACCCCTTCC               CAGA ACTAAA TCTG                TTCTGTTGCAACACC
    BH3953   4  50   2 4092168 .. 4092182 +  -2.8  -3.74397   GACTAAGAGGGTAGA               TTCGAA GCT TACGAA               GTTTTTTCTACGCCT
      rocR   6  90 247 4083821 .. 4083839 +  -8.9  -5.09225   CCAAACACCTTCCAA             GCTTGAG ACGAA CTCAAGC             TTTTTTACATGGCCT
    BH3935   2 100 324 4072177 .. 4072203 + -14.6   -4.7339   AACGATGCCCAAAAA         GGATTAGAGCGA CAA TTGCTCTAATCC         TTTTTCCAATTTGTT
    BH3932   4  91  -1 4070152 .. 4070185 +   -14  -2.70525   CAGCAAATAAACGAT     GAGACCAAGACCCT TTAAAT AGGATCTTGGTCTC      GTTCATTTAACAAGA
    BH3928   3  72 -18 4065882 .. 4065916 +  -8.6  -3.51597   AGATCTCTTATTAGT     GATAACCGGACAGC AATAAGA GCTATCCGGCTATC     TTCTACTTCACGCTT
      tlpA   5  54 329 4051838 .. 4051851 +  -4.5  -3.58428   TCCGTTTCTACAAAC               GTCGT CACA ACGGC                TTGGTCTTTTATCGT
      fhuD  10 100   4 4019031 .. 4019067 + -15.2  -4.78752   TTATCTGAATAAAAA    GAGAGAAGCTGTCCAG TCCCC CCGGTCAGCTTCTCTC    TTTTTGCCTTATACT
    BH3885   5  52 -15 4013890 .. 4013901 +  -4.4  -3.36273   CTTAGGATTGAACTA                TGAC AAGG GTCA                 TTAATATTAAAGAGC
    BH3878   4  93  29 4008676 .. 4008713 + -11.5  -4.56597   TTTTCCGATAGAAAA   GCCTGTATCGTCGATTAC TAA GTAATCT-TGATACAGGC   TTTTTCAAAAAACCA
    BH3871   4 100  20 4002373 .. 4002403 +  -8.4  -5.88565   CATTAAAACGAAAAA      GGACTGCT-ATGG TCATTT CCATTAGCGGTCC       TTTTTTTGTTCTACA
    BH3866   4  80  44 3994400 .. 3994434 + -10.7  -3.36557   TCTACTATTAAAAAA     GCACCTGTCGCCTCT GTTAA AGAGACGGCAAGTGC     TTCATTCCAATGATT
    BH3859   6  95 169 3984985 .. 3985014 +  -6.5  -5.56264   AATAAAACACAAAAA       CAGGTAACCAT CAAAAAGA ATGGTCACCTG        TTTTTTATGTTTAGA
    BH3856   2  48  73 3983027 .. 3983052 +  -4.6  -2.85987   ACTAATAAAAATTAA         AGGAGATGCG TCGTCT CGCACCTCCC          TCATCTGTTTTCAAT
    BH3848   5  83   5 3974602 .. 3974618 + -10.8  -3.64283   GGATTGAATAAAGAA              CCGCCG TGACC CGGCGG              TTCTTGAACACTTTC
    BH3836   2  70   1 3960386 .. 3960406 +  -9.7  -2.72463   TTAAAAAAACGTTGA            GGAGACGTC TCT GACATCTCC            TCGTTCACACTCCAT
    BH3829   6  74 338 3953589 .. 3953605 +  -4.3  -4.91511   CTTTTAAAACGGCAG              CGTGCTC CGT GAGCGCA              TTTTTCTGGTCAGCT
    BH3816   5  60 392 3941455 .. 3941465 +  -5.4  -3.62616   ATTCGCTTAATAAAC                 GAAG AAG CTTC                 TTCTATATCCTCATC
    BH3803   3 100   8 3927026 .. 3927048 + -13.5  -4.77778   TTTTTTAGCTGGCAA           GCCTGAGTC CGTTC GACTCAGGC           TTTTCTGTGTTTATT
    BH3788   3  66   3 3907163 .. 3907183 +  -3.9  -4.63218   CGATCTTTATTAGAA            GAAAGAGCG GGC CCCTCATTC            TTTTATTGAGGAGCC
    BH3782   4  85  78 3901534 .. 3901569 +    -9  -4.20749   TGCTGCAAAGATGCA    GTCATCTCCTTTTACG AGCT CGTCGAGGGAGAAGAC     TTTGTTGACATCTTC
    BH3777   6  65 353 3898204 .. 3898222 +  -8.1  -3.11272   TGTCATAACCATGCT             CGAGCGC AAGCC GTGCTCG             TCTTGGATAATGCTG
      rbsB   6 100  15 3856205 .. 3856235 + -14.9  -4.59117   AAAAGAAAAATCGTG       GCTGTCTCAAAAG TCTAT CTTTTGAGGCAGC       TTTTCTGATTCGTTT
    BH3722   8  59 189 3846821 .. 3846852 +  -2.2  -4.40181   CATCACCCTCAAAAA      AATGCTGCCTC-CCG TAA CGGAGAAACAGCATC      TTTCTTCTCCTATTT
    BH3702   3  56 115 3822948 .. 3822971 +  -5.4  -3.38046   TGTACTTATCGAAGC          CTATACGAGTT TTC AGC-CGTATAG          TATTTCCAATCCCAG
    BH3697   2 100  15 3817472 .. 3817490 + -12.4  -5.99154   AATAGGAGTAGCTGA             CCGCTGGA GGT TCCGGCGG             TTTTTTTGTTTAGTC
    BH3686   4  50 290 3802351 .. 3802367 +    -3   -3.6579   ATTTAGCGGAAGCGC             GCCATGT TCTT AC-TGGC              TTATTACCATCCATT
    BH3674   3  84   6 3788569 .. 3788594 + -10.4  -3.82484   TTATGAATAAACGAA         CAGCCGCGCC CATAAA GGTGTGGCTG          TTTCACTTATGATGT
    BH3666   3  59 156 3780468 .. 3780485 +  -4.1  -4.05714   GGGACAAGCAAAAAA             GGAGC CACCTTCA GCTCC              TTTCTCCTTCAACCT
    BH3647   4 100   8 3751285 .. 3751311 + -18.2  -4.84673   ATAATTAATAAAAAA         CGGTTTTTCACC AAT GGTGAAAAACCG         TTTTCTGTTATTTAA
    BH3630   4  95  66 3732354 .. 3732382 + -13.3  -3.74519   CTAAGAAAGGTTAAA        CAGGCTGATCA CAATCGA TGATCAGCCTG        TTTCCTACAACTCTT
    BH3611   4 100  24 3716279 .. 3716302 + -12.5  -4.56133   CCATATATAATTAAA          GCCTTGTGG GAGACA CCACAAGGC           TTTTCCTTATTCACG
    BH3596   6 100  35 3699693 .. 3699712 +   -15  -3.98826   GTTAACCACGAGAAA            GGAGCCGC AGCT GCGGCTCC             TTTCTACATTCCTGG
      clpP  10 100  56 3666801 .. 3666848 +   -26   -3.0682   CGCTACGCTTGGTGG CCTTTTATTCGGTTGAAGGCTG GTAC CAGCCTTCAACCGAATAAAACG TAATTTCTCGTTCGC
    BH3551   2  51  75 3652197 .. 3652208 +  -5.8  -2.62515   GAAAATGAAAAACGA                CTGC AAAC GCAG                 TCGTATCAAGGAATT
    BH3509   5  93  21 3619873 .. 3619900 + -11.5  -4.20868   ATGATCTATAATAAA        CTGTTACTTCA AAACTA TGAAGTAACAG         TTATTATTTTGCGAA
    BH3505   2  46 472 3615243 .. 3615262 +  -2.8  -3.27503   CTTCGTTTTTTTACA            GGGATGTA GATG TCCATCTC             TATGTTCTCTGTTCC
    BH3498   8 100 323 3606820 .. 3606877 + -15.2  -3.47526   AAAAACGGTTCTTAG TCAAATGTT-GGGGTGGCATAGGAGGG CGAGC CCCTCTTATCCTACCCCGAATGTTTGA TGTTTGAATTGATGA
    BH3494   1  90  42 3602319 .. 3602355 +  -9.6  -4.33819   ATTTAATATGAAGAA    GAATCCATTTTGATCG ATCAC CTTTCAAAATGGATTC    TTTATTATAGATGAT
    BH3465   4  91 184 3576497 .. 3576516 + -12.2  -3.93038   AAATAGAAATCAAAA            CCACCAGT GTGA ACTGGTGG             TTTGCTCTTCGGCTA
    BH3462   4  90  42 3575177 .. 3575204 +  -8.5   -5.0133   TAAAAAAAGCAGGAA        TACCGCCCT ACTCATCATA AGGGCGGTA         TTTTTTGCGCAGCTG
    BH3456   6  84 111 3569200 .. 3569213 +  -2.4  -5.77677   GGTTAGAAAAAGAGC               CAAG AAGGCC CTTG                TTTTTTGTTCTTTTG
    BH3437   2  85 273 3549135 .. 3549165 +  -7.6  -4.89567   ACATCAACACAAAAA       TTAGGAGAACCG CATCAAA CGGTTCTCCCGA       TTTTATGTTTTAAGG
    BH3427   7 100  31 3540833 .. 3540853 + -13.3  -5.54885   ACCCAGAAGAAAAAA            GCGAGGGAG TTT CTTCCTCGC            TTTTTTCTTACTCTT
    BH3424   4  75  94 3536913 .. 3536941 + -10.4  -3.08508   CCAAATAATGAAAAA       GGACGAG-GGGAA ACGA TTCCTACTCGTCC        TGCTTTTACGAAATG
    BH3419   3 100  18 3531456 .. 3531478 + -10.6  -5.83822   TCATCTTAAAAAGTA           CGGAGCTC TTGTCTT GAGCTCCG           TTTTTTTTCGCTCTA
    BH3415   2  95  16 3529454 .. 3529484 + -11.3  -4.79953   TCGATTGCACCAAAA      CCCGTATC-CCTTT AACG AAAGGTGGTACGGG       TTTATTTCTTATTAT
    BH3411   5  67 152 3526121 .. 3526143 +  -3.5  -4.70046   CTTCAAATGTAAAAA          GCCGA--TCCT TTA AGGAAATCGGC          TTTTCTAATTTTCTA
    BH3408  10 100  52 3522374 .. 3522421 +   -26   -3.0682   CGCTACGCTTGGTGG CCTTTTATTCGGTTGAAGGCTG GTAC CAGCCTTCAACCGAATAAAACG TAATTTCTCGTTCGC
    BH3403   4  90  39 3517890 .. 3517915 +  -8.4   -5.0538   GTAGCGTAAAAAAAA         TCGAACCCGCA ACAAA TG-GGGTTCGA         TTTTTTCAACTAGCG
      pbpC   3  90  64 3506278 .. 3506310 + -10.7  -4.23391   TAATTTCCAAAAAAA      GGTTCCAATCATC AAAAACA GATGATCGGAACC      TTTATAATTTGTTTG
    BH3386   5 100   3 3500377 .. 3500399 + -14.2  -4.87665   AAGGAACACGTAAAA           GCATCCTCCT CCA AGGGGGATGC           TTTTTATGACTCCAC
    BH3379   5 100  70 3492669 .. 3492708 + -14.4  -3.44825   AAGGGTTTGTTATTC  TAAACAGCCTGAGGAGCG TTTT TGCAACTCAGGCTGTTTA   TTCGTTGATCCTTTT
    BH3368   2  54 246 3483004 .. 3483014 +  -5.4  -3.25261   ATTTCGTCTAACCAA                 CGAT GCA ATCG                 ATTCTTTTATTGGAC
    BH3358   9  80  19 3473429 .. 3473455 +  -4.5  -5.34655   TTTATGCAAGAAAAA        GGTCTGCT-CTCT AAT GGAGAAGC-GACC        TTTTATTTTTCATTG
    BH3352   4  91  46 3469642 .. 3469659 +  -6.3  -5.47399   TCGAAAATGTAAAAA             GCGAGCTG GAT CA-CTCGC             TTTTTTTACGATTCA
    BH3345   3  93  28 3463194 .. 3463216 + -10.7   -5.1417   CGATGGCTTTACAAA           GGGAATGAT TCGGC ATCATTCCC           TTTTTCCTTTTATAA
    BH3342   4 100  19 3460079 .. 3460098 +  -7.8  -5.77677   TTCAACGATAAAAAA            CGTCCCCT ACAA AGGAGACG             TTTTTTGTTATTTTA
    BH3337   2  47 287 3457078 .. 3457090 +  -4.1  -3.02947   CAGTATACTTATCAC                GACTT GTT GAGTC                TGTCTCTAATCCGTG
    BH3332   6  93   2 3453552 .. 3453579 + -11.4  -4.62069   TGGAAAAACAGTAAA        GATTCCAAAAGC AACA GCCTTTGGAATC         TTTTTGACGTGCAGG
    BH3325   3  54 136 3448448 .. 3448473 +  -3.9  -3.74868   CTTAGAGGCCCAAAA         GGCACCTCATG TATG TAGAAGGTGCC          TTCGTTCTTTTTAGA
    BH3320   3 100  52 3442523 .. 3442548 + -11.9  -4.86731   TATAGCTTTTTAAAA         GCGAGACCTTT TGTA AAAGGCCTCGC          TTTTGTTTGAAAAGA
    BH3305   5  95  19 3431857 .. 3431888 + -15.4  -2.83593   TTTTCTTATTTAAAG      CAACGAGACC-TCTT GTT AAGAAGGTCTCGTTG      GTTGTGTATTATGCT
    BH3293   4 100  11 3418035 .. 3418064 + -11.5   -5.2422   AATAACGACCAAAGA       GGAGTG-CACCCTT GGA AAGGGGGTCACTCC       TTTTTTCCTATCATT
    BH3286   6  66  43 3411318 .. 3411354 +  -7.9  -3.40597   TACATCGAATCCATC    GCTGGTTGCTCACCAGA TTT TCTGCGGAACATCCAGC    TATTTAAGTAAAAAA
    BH3280   8 100  10 3403462 .. 3403495 +   -14  -4.14598   TCATAAAAGCAAAAG     CGCACGAATGCTGT TCAATC ACAACATTCGTGCG      TTTCGTTTAGTTAGC
    BH3271   5 100  44 3392803 .. 3392818 + -10.4  -5.58522   TATCTCCTCGATTCG              CTCGCC AGTT GGCGAG               TTTTTATTTTGTATA
    BH3265   5 100   9 3388548 .. 3388575 + -16.4   -4.4648   TTCGTGATTAGTCGA        GCCTGCCTTTTG CATG CAAAAGGCGGGC         TTTTGTCATGGAAGT
    BH3262   4  64  72 3383893 .. 3383911 +  -2.4  -4.77173   AGGGAAAGTGTAAGC             CACTTTTA TTT TGCAAGTG             TTTATTTTATAGAGA
    BH3258   7  90  68 3380825 .. 3380857 +  -3.5  -6.01369   CTAGAATACAAAAAA     GTTCGTCAAGGTAG TGAGAT CTAGCT-GACGAGC      TTTTTTTATTCTTTG
    BH3255   3  85  17 3378512 .. 3378540 + -12.5  -3.25539   GCTAAAACGAAAAAA        CGGACAGTGGC CTCACCC GCCATTGTCCG        TCTTCATTCAAATTA
    BH3247   3  62 221 3369136 .. 3369159 +  -3.1  -4.36914   AGAACACCGCTTCGA          TGATCTTGC AACGGA GCTAGGTCA           TTTTCTGACAACAAG
    BH3243   6  95  -4 3365268 .. 3365288 + -11.2  -5.00339   AAGAACGAGCAAAAA            GCTAAGCC ATGAA GGCTTAGC            TTTTTAGTTCTTCCT
      acuC   5  75  39 3358007 .. 3358044 +  -9.4  -3.32765   TTGTCGTATATGTGC   CGAGAGACTGGAGAT AAACTTGGC AT-TCCAGTCTCTCG   TTCCTATGTAAGCTT
      pdpF   2 100  31 3346999 .. 3347043 + -11.1  -5.27923   CATTAATTAATATGA TACCTATAGATAGGACACTT GAAAAA GAGTGTTC-ATCTATAGGTA TTTTTTATACACTTA
    BH3217   3  67  11 3334648 .. 3334672 +  -9.3  -2.57795   AGTAAACTACGAAAA          GCCTCCCTG TTACTGC TAGGGAGGC          TAGATTCATCATGAC
      rpsD   3 100  28 3327085 .. 3327120 +   -12  -5.67711   AGTTATATGTTAAAA    CCCTCAAACCTTTGAG TTCT TTCAAGGATTTGAGGG     TTTTTGTTTTCTTTC
      ppnK   4 100  10 3315639 .. 3315665 + -16.6  -4.02334   TTATAATGACTGAGA         GGGAGCCACTCG GAT CGAATGGCTCCC         TTTATCCTATGCCTG
    BH3188   5  83 465 3306303 .. 3306333 + -12.7  -2.77861   GAACAAATCAGAAAA       GCTGCCTCAAAAG ATAGA CTTTTGAGACAGC       TCCGTTTTGCGTTCG
    BH3185   4  54  24 3302659 .. 3302687 +    -6  -2.70419   AAAAGCAATTGAAAA        GGCTACAAAGGT GTGTA ACCTTCATAGCC        CTCTTTGCCTTTAAT
      pepQ   4 100 133 3298042 .. 3298070 + -13.3  -4.10179   ATTTCGTTAGAAAAA        CGGATGAACGA GACAAGG TCGTTCATCCG        TTTCTCTACCTTCTC
    BH3174   3  88  18 3293749 .. 3293771 +  -7.7  -5.14163   ATTTTTGCGTCAAAA           GAGACTTGG ATAAC CCAAGCCTC           TTTTTGTTAATCGAT
    BH3134   3 100   4 3250607 .. 3250648 + -20.5  -3.55548   CCTTCGCCTTAGGGA GCGTAAAAATCCTGTGG AGCAAGAA CCACAGGATTTTTACGC  TTTGAAAAACTCTTG
      cysA   5  81   7 3247649 .. 3247679 + -11.3  -2.98003   ACAATCTAAAGAAAA       CCCTCTCAGAA GCGAATTAG TTCTGAGAGGG       TGATTGTTACGTTTT
    BH3120   3  66  11 3238728 .. 3238757 +  -6.4  -3.82946   TATAACTGTTGAAAA       GGGGCCGA-TCCG CTTAA TGGAATCAGCCCC       TTCTGTTTACCCTCG
    BH3114   1  43 321 3234411 .. 3234427 +  -3.6  -2.73364   GCTGAAAAACCTCTT              CAAGGG CCACC CCCATG              TCCTTCCCCTCAAGG
    BH3095   6  95  29 3210144 .. 3210170 + -11.7  -4.31403   CGTTCAAACATAATA        GGGTGACTCACA TTCA TGTG-GTCACCC         TTTGGTTGTTTTTTT
    BH3088   2  54  87 3203340 .. 3203362 +  -6.3  -2.74563   ACATTAAATAAATAA           GGGAAGC CAAAACTCA GCTTCCC           TCCTTCACATGTCAG
    BH3080   7  86 294 3198941 .. 3198965 + -10.8  -3.93556   AAACAATTAAAAGAT          CCCGTACCAT GAAAA ATGGTATGGG          TTTCATTAAGTCAAT
      gerE  10  67  55 3196190 .. 3196229 +  -8.7  -2.96801   CGCTTTGTGGTGAAC  CGGGTGACTTATGCTTTC CTTTT GGGAGC-TAGGTCACCTG  AATTTTTTTATGGCA
    BH3063  11 100 -27 3186223 .. 3186273 + -18.6  -2.64099   TTCTTTCTCACTGTT TGAAACGAAAAAAGGCCTCTCC CATTAAT GGACAGGCCTATTTTCGTTTCA CTTGTCATACCGCCG
    BH3039   2  62  25 3155821 .. 3155841 +  -6.8  -3.28712   GCATCCATATATTAG            GATAGGGC GGATA GCCCAATC            TTATAAAAGGAAAAC
    BH3024   7 100  39 3138299 .. 3138324 + -17.7  -3.26189   GCTTTCCATAGGTAA         GAGCACTTGCC GATT GGCAAGTGCTC          TCTTCGTGTTAAGTT
      mobA   5  95  73 3133952 .. 3133967 +  -6.2  -5.68023   CGGTGATATTTACTC              GATAAG TCTA CTTATC               TTTTTTTGCTTGTGA
    BH3012   6  52   2 3129534 .. 3129546 +  -3.3  -3.63694   CGTATCTTGTTTAAT                GTCCC AAT GAGAC                TTATTCCAGATCGCT
    BH3007   8 100  13 3126893 .. 3126919 + -14.5  -3.78962   TAATTAAAGGACAAA         GCCGATGGAGC AGTTC GTTCCATCGGC         TTTGCATCTGTTTAG
    BH2997   4  73 268 3119182 .. 3119196 +  -5.6  -4.62783   GTGCCCGCAAAGGGT               GACGAC TAG GTCGGC               TTTTTGCAATAACTC
    BH2989   4  88  39 3111424 .. 3111440 +  -8.7  -4.71222   TGATCATGCAAAAAA              CACGTCG GCT TGACGTG              TTTTGCTTTTAGTCT
    BH2979   4  68 196 3100551 .. 3100577 +  -7.3  -3.64236   AACTCTATTTATTAA        GGCAGCA-CCTT GGCT ACGGATGCTGCC         TTTGACAGTTTCACT
    BH2967   3  56 -14 3088988 .. 3089033 +  -4.7  -3.64703   TTCAAACATCAAACA T-TCGGGGTAGGATAAGAGGGT CTC GCCCTCCTATGCCACCCCAACA TTTGACTAAGAACCA
    BH2959   4  78  36 3081088 .. 3081112 +  -7.1  -4.43307   AGCCATTAAAAGAAA          TGCCCACCC GCCGAAA GGGTGAGCA          TTCTTTTGTTAAAAA
    BH2953   7 100 -11 3073075 .. 3073108 + -11.9  -4.82678   TGTAAAAATGTAAAA     GAAGAAGGTTGAGGGA CTC TCCCT-ATCCTTCTTC     TTTTCGTTTTTCTAA
    BH2944   4  45 277 3062950 .. 3062961 +  -2.2  -3.34398   CAACTAGCGCCCCTT                CGAT AAAG GTCG                 TATTTAGCAACAACA
    BH2938   2 100   9 3056972 .. 3056998 +  -9.5  -5.47218   AGCCTAACGAAAAAA        CGCTAATCCCTC AAAA GGGGGAT-AGCG         TTTTTTTAACTAAAA
    BH2932   4  93 166 3049060 .. 3049089 +   -10  -4.88918   GGGCAAAAAACAAAA       TCGGGTGATCCG CTTTAA TGGCTCACCCGA        TTTTATTTACGGTAC
    BH2927   7  79  16 3044014 .. 3044051 + -10.1  -3.59979   GTCTTTAAAATAAAA   CAACACACCACTT GAAAGTTCAAAA AAGTGGTGTGTTG    TTTGCAATGAAAGGC
    BH2919   2  54 169 3034177 .. 3034191 +  -4.2  -3.69216   GCATAGTTTTTCACA               TCACGG AAG CCTTGA               TCTTTTAAATAGAGC
    BH2914   9 100 -12 3031158 .. 3031182 + -14.4  -3.60798   ACCGAACACAGAAAA          GAGCGAAGAC TAATT GTCTTCGCTC          TTACTTTATGACGGT
    BH2884   4 100   8 3002014 .. 3002053 + -15.1  -3.22409   AAGACTAAACAAAGG  GGCTGGCTCTCTTGTCA ATCACA TGACACAAGAGCCAGCC   TTCCATTCATCGTTC
    BH2881  10  95   8 2999184 .. 2999231 + -14.3  -3.15544   CCTTATGATACAAAT GGAGAAAACCTCGGCTGCTCA TCCACT TCATAAGCCGAGGTTTTCTCC TTCCTAAGAGTAAAA
    BH2876   7 100 240 2993671 .. 2993698 +   -15  -3.70007   CGAAAAAAGATACAA        TCGCTGGTGAAC GGGG GTTCACCAGTGA         TTCGTTTTAAGTGCT
      trpS   5 100  25 2989506 .. 2989522 + -12.3  -5.68438   TCATAAAACAAAAAA              GCAACGG AAA CCGTTGC              TTTTTTGTTTAATAC
    BH2860   4  52  83 2982825 .. 2982861 +  -4.5  -3.33009   TACGAACCTTTCTTG    GTAGGAAACGACGAA TTTCAGC TTCATTGTATCCTAC    TTGTAGACGCTTTTC
    BH2855   6 100   7 2975591 .. 2975609 +    -6  -5.72622   TTAGAGTAGAAAAAA             GACAGC CGAGAAA GCTGTC             TTTTTTCTTTATGGG
    BH2846   2  93  10 2967711 .. 2967742 +  -6.7  -5.37865   GAGTAGCAGGAAAAA      GATTGC-AACGGAT AAACA ATCCGGTCGCAATC      TTTTTTCATTATTAA
      cgeB   0 NONE
      bsaA   6  79 125 2950304 .. 2950320 +  -5.1   -5.1287   CTAAAAACGATTGGT              TGGATTG CGA CAAGCCA              TTTTTTCACTCTCCG
    BH2820   1  50  41 2945375 .. 2945412 +  -2.7  -3.73042   TCCCTGATGCAAAAA   GAAAGAGGTTATTCC ATTGCTTC GGAATAACCTCACAC    TCTTTTAATGACCCC
    BH2813   6  82  10 2937160 .. 2937180 + -11.9  -3.04322   AAGTAATGACAAAAA            CGGTTGAGG TCA TCTCAACCG            TCTTGCAAAATTGGC
    BH2806   5 100  32 2928909 .. 2928931 + -16.4   -3.6014   TTGCTTACAGAAAAA           GCTGCTGAGT TCA ACTCAGCAGC           TATTCTTCGTTTTTT
    BH2767   2 100 -26 2895041 .. 2895084 + -12.6  -4.55093   CCTCGCTTTCAAAAA CGACCAAAACAGGACAAT CCTCACTA ATTGTCCGGTTTCGGTCG TTTATTCTTGTGTGG
      xylR   7  95   7 2884445 .. 2884492 + -13.7  -3.31248   CATGAATAGTCGTAA TGAAATGAGGCCCTCTTC-CAT TATGT ATGTGAAGAGAGCCTCATTCCA TTATGAACAATATTG
    BH2754   8  95  28 2878959 .. 2878985 + -13.8   -3.6682   TCATACAACATTGAA         GCACATCCCCTA ACA TAGGAGATGTGC         TTTCCCTAAATCACA
    BH2747   5  57 281 2871230 .. 2871246 +  -2.9  -4.23213   TTTGGATGACCAAAT              GTGTTGA TAA TCAGCCC              TTTCTTCCCTGTCAA
    BH2742   2 100 455 2868139 .. 2868179 + -11.2  -5.71295   TCCTCGTAGACGACA TGGACCGGCCGT-TGCTTG TTTG CGAGCATACAGCCGGTACA  TTTTTCTTTTTCTCT
    BH2737   3  93  10 2862174 .. 2862195 + -10.9  -4.98531   TATTAATCACAGCAA           GGTATGGGC TCAG GCTCATACC            TTTTTCGTTTAAAAA
    BH2722   3  89  13 2842082 .. 2842107 + -11.9  -3.60098   TAAATAAGCGAAAAA         GCGACAGCC TTAACTTC GGCTGTCGC          TTTCCGCTAAGAAAT
    BH2714   2 100  45 2833781 .. 2833813 + -13.6  -5.42131   CAAACGTAATCAAAA      GGTTCGGATCATCA AAATA TAATGATCCGAACC      TTTTTTCTGTAATTC
    BH2703   5 100   9 2823700 .. 2823724 + -15.1  -3.63515   ACGATAACCGAATAA          GCTTGGAAGGG TCC CCCTTCTAAGC          TTATTCGGAATAAAA
    BH2696   1  57 266 2817180 .. 2817193 +  -3.8  -3.92745   TTTGCCATTTCCTTA               GTCG TTAAGC CGAC                TTTGTAGAGCTTTTT
    BH2688   1 100  73 2808584 .. 2808624 + -21.4  -4.64766   ACATGCAATAGTGAA  TAAGAGTGGCACCTACTG AACGA CGGTGGGTGCCACTCTTA  TTTTTCAGGTGTAGA
    BH2682   3 100  12 2803789 .. 2803813 +  -9.3  -6.13503   TTGATAAGTAAAAAA          GCAGCGTGC CGATCAA GCACGTTGC          TTTTTTTTATTGGTC
    BH2666   4  91  18 2786677 .. 2786702 +  -7.7  -5.20333   GGGATGAATCAATCA         GCCATCTCCTTA TTA TGAG-AGATGGC         TTTTTCTTATGAATG
    BH2662   4 100  14 2783461 .. 2783482 + -13.1  -4.79667   AATGGGTAACAAAAA           CGAGCGTTT CGAT AAACGCTCG            TTTTTAATACCTTTT
    BH2650  10 100  51 2771853 .. 2771900 +   -26   -3.0682   CGCTACGCTTGGTGG CCTTTTATTCGGTTGAAGGCTG GTAC CAGCCTTCAACCGAATAAAACG TAATTTCTCGTTCGC
    BH2641   2  48 423 2762987 .. 2763001 +  -2.8  -3.51778   TGATGCTGGTTGGTT               CAAAAC ATG GTTTCG               TATTTGATATGCTGA
    BH2637   8 100   5 2758268 .. 2758289 + -13.1  -4.70879   TTCAAATGTAAAAAA           GAGAAAGGC ACGT GCCTTTCTC            TTTTTCACATTTGAA
    BH2633   6 100   4 2755175 .. 2755197 + -16.4  -5.78622   GAGGATATGTAAAAA           GCTAGAACGG ATC CCGTTCTAGC           TTTTTTTTAAGATGA
    BH2628   4  95  38 2750203 .. 2750240 + -14.3  -3.05463   CGAAAAACGAAAAGC   GAATGCCCCTGACCATT TGTG AGTTGTCAGGGGTATTC    TTCGCTAGAGAAGAT
      ctaA   1  93  17 2734028 .. 2734050 +  -8.4  -5.18726   CTATTGCGAGAAAAA           GTGGCAGCTG CTT TAACTGCCAC           TTTTTATTATGGGAG
    BH2609   4 100 143 2727088 .. 2727119 + -14.5  -3.86495   GCAGCTTTAATGACT      TAAGCGCCGTCCC CATTAC GGAACGGCGCTTA       TTATCGTTTTTTTCA
    BH2602   7 100  19 2721555 .. 2721568 +  -9.5  -5.47399   ATAACGCAAAAAAAA               GCGGG ATTT CCCGC                TTTTTTTACGCTTGA
    BH2598   5  66 144 2719862 .. 2719900 +  -8.1  -3.40878   CCATCCACATAAACT   CGTAAATGCCCTTCACC CTCGT GGTGAGGGGTGCCTACG   TGTTCTTGCGATAGT
    BH2595   4  61 -33 2717280 .. 2717300 +    -4  -4.15106   GTTTTGTTGTGGTAA            TGGATGCA TCGAC TGCATTCG            TTTTAGCACTTAATC
    BH2591   2 100  96 2714771 .. 2714795 + -12.9  -4.97312   TTGGAGTACAAAAAA          TCGCCTCCTCA TCA TGAGGAAGCGA          TTTTTCGTTCGTTTT
    BH2588   2  54 258 2713027 .. 2713037 +  -3.2  -3.92592   CTTTTTATTAATGGA                 TGCG GCT TGCA                 TTTCATATTCAAAAT
    BH2585   1  59 198 2709657 .. 2709667 +  -3.2   -4.1851   CCAATATCTTCAGCA                 GCTT CTA AGGC                 TTCTTTGTAATTTGA
    BH2580   5 100   8 2705531 .. 2705555 + -11.3  -5.63236   AAAATTAAAAGAAAA          GCGAACGGGAG CAA CGCCCGCTCGC          TTTTTATTTTTCCAT
    BH2555   3  70 318 2679279 .. 2679289 +  -3.2  -4.89477   TTCATCGAAAGACAC                 TTCG GAA CGGA                 TTTTATTATTGCGAC
    BH2530   6 100   7 2654041 .. 2654059 + -12.4  -4.65969   GCGAACTGAGAAAAA             CCGCCTCG ATT TGAGGCGG             TTTTCGTTATTTGTT
    BH2524   0 NONE
    BH2516   2  80  36 2638991 .. 2639031 +  -6.3  -4.81083   TAATGGGACAACATC TACCCGGATAACGGCC ACTCAAAACA GGCC-TTATTCGGGTG  TTTTTGGTGATTGAA
      rpmB   8 100  17 2619435 .. 2619453 +  -7.4  -6.04324   AAGTATGGCTAAAAA             CACCTCTT CCC ATGAGGTG             TTTTTTGTTTTTTAA
    BH2488  10 100 128 2608103 .. 2608135 + -20.7  -5.52909   GACAAAATACAGTAG      GAGTGGCACTCACCG CGA CGATGAGTGCCACTC      TTTTTTTAGGTGTTA
    BH2364   4  79  -4 2482016 .. 2482041 +  -9.8  -3.65294   TTCACGATCGAAAAA         GCTGAC-CTCC TATGC GGAGAGTCAGC         TTAATTTCTGTCACG
    BH2359   4  66 208 2475837 .. 2475850 +  -3.8  -4.58283   GCTCTCCGATCGCTT               CGAC TAGCAC GTCG                TTTTTCAGGAAGTTG
    BH2343   4  59 296 2464202 .. 2464221 +  -2.1  -4.44046   AAAAGAGCACCACCG            CTAACCG TCCACT CGGTTAC             TTTCTTTAAGATCGC
    BH2334   2  48 209 2456029 .. 2456041 +  -3.4   -3.3449   CTTGTTTCATTCGCT                CAAG TGCTT CTTG                TATTGCTTCTTCCGT
    BH2313   5  73  57 2437021 .. 2437045 +  -8.6   -3.6993   GGTTTAAACCTAAAA          GGTTGGCG CTCTTTTCA CGCCAACC          TCTTTTCAATAAATG
    BH2304   8  78  23 2425042 .. 2425069 +  -4.2  -5.26119   GTGGGTGGTTAAAAA        CGTCCACA AGCATAAGAAAG TGTGGACG         TTTTCTTTTTAAAGA
      sspP   5 100   8 2422114 .. 2422141 + -12.8  -5.27923   AAGGCTGAGAATGAA        GGGACTG-GACCG ATT CGGTCTTAGTCCC        TTTTTTCTAACGTTG
    BH2293   1  47  29 2416678 .. 2416706 +  -3.9  -2.99813   ATATATAGTTAAAAA       GCTCCC-GT-GCC TATCC GGCTATTGGGAGC       TCTGTCATATATAAT
    BH2282   3 100 141 2406328 .. 2406352 + -12.2  -4.74103   CTTTAAGTGACAAAA         GACGAGGAGCG ATTA CGC-CCTCGTC          TTTTTACGTTCCAAA
    BH2273   7  79 354 2397647 .. 2397661 +  -5.7  -4.93296   TATGTAGCAGAAAAG               GAGTC CTAGA GACTC               TTTTTCTGCTCATCA
    BH2267   4 100 460 2393662 .. 2393694 + -14.4  -4.42386   ACATCAACACAAAAA     TCGGGTGAACC-TTA GCTC TAACGGTTCACCCGA      TTTTATGGCTCCAAG
    BH2256   8  95 206 2383197 .. 2383227 +  -6.3  -5.68039   AATCAACAGAAAAAA       GTTCGGATCAT CAAAATAAA ATGATTCGAAC       TTTTTTTATACGTTT
    BH2251   7 100  -5 2379741 .. 2379777 +   -24  -4.66002   TGGGTTCTGCCAAAA    GCATAAAGCTCCGCCT TTGCT AGGCGGAGCTTTATGC    TTCTTTTTATTCATA
    BH2246   3  54  75 2375106 .. 2375119 +  -3.8  -3.68827   GACAGTTGCAGCAAG               GGCA TATGCT TGCC                TTTGAATGGTCACTG
      gapN   3  93  48 2368573 .. 2368602 + -11.5  -4.62872   GCTAGTAACTGTAAA       GAGCCAGCGACATC CTA GAA-TCGCTGGCTC       TTTTTACACATTGGT
    BH2229   3  90 358 2357210 .. 2357242 +  -8.6  -5.16151   CAATCAACAGAAAAA      GGTTCGGATCAT CAAAATAAA ATGATTCGAACC      TTTTTATTACGTTTG
    BH2215   1  83  12 2339489 .. 2339515 +   -11  -3.74251   ATAACACGGTTAAAA         CCCCATGAAA CGTATGA TTTCATGGGG         TTTGCTCAGCCTATG
    BH2212   3  68  -4 2336253 .. 2336271 +  -7.4  -3.66874   TTGAACTGATTCAAA             GGTGACAC TCT GTCTCACC             TTTGAATCAGGTTAA
    BH2199   5  60 395 2321359 .. 2321388 +  -7.1  -2.86124   AAGCATTTGTTTACA       TGCTACACAACCG ATTT CGGCTGTTTGGCA        TCCTGTTTGAATGGA
    BH2193   2  52 190 2316616 .. 2316633 +  -3.5  -3.63464   ATAGAAATCCGGTCG             TCAGTTA ATGG TAATTGA              TCTTGTTCTTTAGGC
       isp   1  86  17 2308460 .. 2308478 +  -8.1  -4.93547   TTTTCATAGAAGAAA             GCAGCCT TTTAT GGGCTGC             TTTTTAATTGATTAG
    BH2170   4  76 375 2295913 .. 2295927 +  -2.1  -5.47846   TCGCCGTTAGTCCGA               TGGCT GGGAG AGCTA               TTTTATTTTTTACTT
    BH2165   8 100   9 2291288 .. 2291320 + -16.4  -4.26327   ATGGTAAAAGAAAAT      CATCCGATGGGAAG AGCAA CTGCCCATCGGATG      TTATTTTCGTGAATG
    BH2161   2  79  34 2287236 .. 2287256 +  -9.8  -3.63515   TACCCTTTAAAAGAA            GAGAAGTC ATCTC GACTTCTC            TTCTTGAACATAAGA
    BH2150   4 100  25 2278866 .. 2278894 +  -8.9  -5.61689   TATAAAAGCGAATAA        TCCCGTAACAC GTGAAGG GTGGTACGGGA        TTTTTTATTGCTTTT
    BH2146   7 100   5 2276084 .. 2276114 + -14.2  -3.29364   GAAACATGTAAAAAA       CAAACCACCTGT TTTTACC ACAGGTGGTTTG       TTCATGCTTGCTCCT
    BH2124   6  79 -14 2253109 .. 2253139 +    -7   -4.4874   CAACTAAACGCAAAA       GCCAACAATC TCTAACGTTCT GATTGTTGGC       TTTTCCATTTTTGGA
    BH2118   1  64 210 2247364 .. 2247387 +  -2.4  -4.79949   AAACCAATCTACCTA          TGTTGTTTCG TAAT CGCAAAAACA           TTATTTTTTTACAAC
    BH2091   2  46  12 2215189 .. 2215223 +  -4.1  -2.84617   GTAATACCACTTAAA     GGGCCGTCACAAAAG TCTAT CCTATAAGACGGCCC     TCCCTTTTTCCAATC
    BH1988   2 100  10 2085682 .. 2085709 + -12.8  -4.57474   GTTTAAATGTTTAAA        CAGCGATCTCTT ATTA GAGAGGTCGCTG         TTTTATCTAGCTTCA
    BH1970   4  53 409 2065245 .. 2065259 +    -5  -3.18766   TCTTTTCGTTTAGAA               TTTCCA TAA TGGAGA               GTTTTGCCTTCTCAG
    BH1953   4  81 -20 2050942 .. 2050969 +  -5.5  -5.14563   TTGCAAATTAAAAAA        GGTGCTCTCTC CGTTGT GTGAGGGCATC         TTTTTTAGTGAAAAG
    BH1950   3  56 251 2047523 .. 2047557 +  -3.5  -4.02532   CATTTAATCAAAAAA    GCGAGCTG-CTTGATC CTTT GAAAACGTCAGCTCGC     TTCTCTTTATTATTA
    BH1937   4  93 -12 2033318 .. 2033347 + -12.3  -3.84712   AGAACAGCTGGCCAA       GAACCCTCTTTAA TGAA TCAAAGAGGGTTC        TTTCATCTGGAATTG
      notB   5 100   9 2007596 .. 2007617 + -10.9  -5.72118   AAAATAAGGAATGAA           GTCCGCTTA AACA TAGGCGGAC            TTTTTTCTATTTTTT
      notB   5 100 444 2008031 .. 2008056 + -16.3  -4.19746   ACTTGAAAACAGAAA         CCAGAGAAGCA AATT TGCTTCTCTGG          TTATTTTAGGCTGGC
    BH1887   9  95  38 1974128 .. 1974158 + -11.2  -5.13344   CCTTGAACCATAAAA       TCGGTTGAACCG CAGCAAA CGGTCCAACCGA       TTTTTGTGTTGATGT
    BH1867   4  85   7 1947027 .. 1947047 +    -9  -4.14392   GTGAAGTAACCGAAG            GTGCTTGC GCTTA GCGAGCAC            TTTCTGTATGAATGT
    BH1852   6  90 107 1929722 .. 1929753 + -10.3  -4.36729   GAAAATGGCAAAAAA      GACATTCGGTTGT CGCAAC AGAACCGAATGTC       TTTTCCGTTGTTAAT
      kinA   4 100  59 1877231 .. 1877258 +   -15  -4.18042   TGTCACACGATACAA        CGAAGAGGGAGT GGTC ATTCCCTCTTCG         TTTACTTTGTCTAAG
    BH1783   5 100 -10 1855634 .. 1855654 + -12.6    -4.258   GCGGGCATGAGGAAA            GAAGGCGG TAATT CCGCCTTC            TTTCTTCATGCCTAC
    BH1773   4  48 172 1847613 .. 1847626 +  -3.8  -3.10701   CATTTACCATAGCAG               GGGA GACGAG TCCC                TTCACTAGGTCTTTG
    BH1741   6  93   9 1818477 .. 1818498 + -10.2   -5.1675   AGGATAAAGGAAAAA           GCACAGGA TGATTC TCCTGTGC            TTTTTTCATAAGTAA
    BH1724   5  68 -26 1796606 .. 1796635 +    -5  -4.32651   ATCACCCAAGGGAAA       GAGCCAGACG TGTTTCATGT CGTCTGACTC        TTTTCATCCGTTATT
    BH1721   8 100   2 1794397 .. 1794433 + -16.8   -3.5013   GAGCCACCGATTAAA    GTAAAACTCCTCTCAC CACAA GCGAGAGGAGTTTTAC    TTACTTCATTTCGAA
    BH1708   2  95 -16 1784538 .. 1784568 +  -9.1   -5.4148   GTGAGGAAGGGGAAA       GAACACGTGAC AAGTGAACG GTCGCGTGTTC       TTTTTTACTTCTTTA
    BH1700  10 100  63 1776495 .. 1776542 +   -26   -3.0682   CGCTACGCTTGGTGG CCTTTTATTCGGTTGAAGGCTG GTAC CAGCCTTCAACCGAATAAAACG TAATTTCTCGTTCGC
    BH1603   4  93  24 1681095 .. 1681115 + -11.1  -5.15381   TGAAAGAATGAAAAA            GACTCGGGA TAA TCCCGAGCC            TTTTTTCCATATATT
      resE   4  91  37 1658989 .. 1659027 + -10.3  -4.61231   TCCATAAGAAACATT   GAAGCTGACAAACGCCT CTCTC ATGCGTAGGTCAGCTTC   TTTTTCCCCCTATAA
    BH1563   4  90 125 1643218 .. 1643245 + -13.4  -2.75481   CATGAATCCCTCCGT        GCTCCCCTCCAC CGAT GTGGGCGGGAGC         TCCTTCCGATTCAAA
    BH1515   7 100   8 1594224 .. 1594251 + -10.6  -5.62288   AAGGATAAGATTCGG        GAGCACGTCCTT TAAA AGGGAGGTGCTC         TTTTTGTTTTGTTGC
    BH1511   4  93   3 1589810 .. 1589832 + -11.3  -4.14392   TGTCAATGGATAAAA           GCTTGGGGT GTTAA GCCCCAAGC           TTTTGCACGTTAAAA
    BH1502   4  59 372 1579986 .. 1580000 +  -4.2  -3.99405   GCTACCGGCAAGTCC               CGTGAC AGC GTCAAG               TTTATCCTCCGTTAC
    BH1490   6 100 -33 1567757 .. 1567790 + -15.6  -3.74519   GTTTATGATTATGTA     TCAAAAAGAAGAGG AAGAAG CCTCTTCTTTTTGA      TTTGGTCGACGTGTT
    BH1480   4  79   3 1560402 .. 1560427 + -10.5  -3.54146   TCAGTCTATGTAATG         CACCCCTCT TTTTTCCT AGAGGGGTG          TGTTTCGTTAAAGCC
    BH1465   4 100   1 1546397 .. 1546414 + -12.7  -4.54477   GGAGCGATGGAATGA             GGACGGG TATA CCCGTCC              TTTTCTACATTTTAA
    BH1453   7  83  52 1534697 .. 1534724 +  -7.1  -4.70659   CCGCTTTCGTTTCAA        TGGGAA-TCGTC GGGTA GACGGCTTCCCA        TTTTTCAATATCGAA
    BH1446   5 100  22 1531578 .. 1531606 +   -14  -5.31275   GATTTGAACAGAAAA       CGGAGGTCGGATC AATT GATCC-ACCTCCG        TTTTTTCTAATCAAA
    BH1437   5  73   9 1525150 .. 1525170 +  -8.3  -3.74158   CAAATAAAAAGAAAA            GGAAGGC CATCAAA GCCTTCC            TTTCGCTATGATTCA
    BH1400   7 100  29 1483896 .. 1483916 + -14.1  -5.05301   GGAACAAATGAAAAA            GCATAAGCG TTA CGCTTATGC            TTTTTCTAATTCTTT
    BH1391   6 100  62 1475696 .. 1475728 + -10.7  -5.50925   GAACAAAACGAAAAA      GGTTCGGATCATT TTATTTT GATGATCCGGACC      TTTTTTCTGTTGATT
    BH1381   8  85 117 1466244 .. 1466266 +    -7  -5.07053   TGAATAGCAAAAAAA           CTGTGTCC CTTAATT GGGCACAG           TTTTTTCGGCTACTT
    BH1337  11 100  80 1422339 .. 1422386 +   -26   -3.0682   CGCTACGCTTGGTGG CCTTTTATTCGGTTGAAGGCTG GTAC CAGCCTTCAACCGAATAAAACG TAATTTCTCGTTCGC
    BH1330   8 100  32 1415739 .. 1415766 +   -15  -3.06696   GCGTAGCGAAAATGA        TAAAGGGCAGGG ATAT CCCTGTCCTTTA         TCTCTTACAAGGAGG
       psd   1  42 293 1402434 .. 1402444 +  -2.6  -2.78384   CGCCATGCTTGAAAC                 TTTT CAT AAAA                 TATAATGACGAGCAA
    BH1308   7 100  31 1400187 .. 1400210 + -14.6  -5.08824   TTGTTGGCTGAAAAA          GGAGCGAGGG GTTG TCCTCGCTCC           TTTTTTCAATCGCCG
    BH1302   5  88 -14 1394364 .. 1394396 +  -8.6  -4.68384   CTACTTGAATATGAA      GAGATCGATTCA TAAATTACT TGGATCGATCTC      TTTTCTTGGATACAT
    BH1295   5 100  44 1387129 .. 1387157 + -12.6  -6.06723   TATTTAGGAATTTTG       GTATGAGCCC-GT CAAT ACTGGGCTCATAC        TTTTTTTTTACAAAA
      sigK   4 100   3 1379208 .. 1379231 + -12.5  -4.36931   TGGGAAAGGATAAAA          GAACCGCTC GATGAA GAGCGGTTC           TTTTACTGTAAATTA
    BH1255   9  95   8 1351861 .. 1351898 + -12.1  -4.20834   AGCGTTAATACAACA   CAAAGCCCACTCAGTCA CTTA TGACCGAATGGGTTTTG    TTTCGTTATTTTGCG
      pheA   6  88 -14 1308486 .. 1308508 +  -8.4  -4.75372   TTAAAATTAACAGAA           GCGAGCTC CGTATAA GGGCTCGC           TTTTTGCTGGATGAT
    BH1208   3  77  56 1302233 .. 1302265 +  -7.8  -4.29176   AATCAACAGAAAAAA      GGTTCGGATCAT CAAAATAAA AGGATCCGAACC      TTTTGGATTACGTCT
    BH1205   1  80 119 1299683 .. 1299694 +  -2.2  -5.58454   CTCTAGCTCATTTGA                CGTG TATT TACG                 TTTTTTTACTGTAAC
    BH1187   8  73 311 1281069 .. 1281081 +  -7.7  -3.91164   CGTTCAGCAATCTGC                TCGGT TCC ACCGA                TGTTTTTCAACCATT
    BH1184   5  53 153 1279470 .. 1279487 +  -2.7  -3.91084   CTCGGAAAATTCAGG             GAACTTT CCAT AAAGGTC              TTTGATTGGCAATGC
    BH1181   3  93  11 1276988 .. 1277017 + -10.9  -5.09426   CGTAACCATAAAAAA       GAGGTTACCAA TTTAGCTT TTGGTAACCTC        TTTTTTGACGTTAAG
    BH1139   4  73   3 1236794 .. 1236824 +  -6.9  -4.17109   CGATGAACAGTAAAA       CAGCCACCTTG ATATGAGGG CAAGATGGCTG       TTTGGTTTACTTATT
      galT   7  83   8 1199140 .. 1199167 +  -7.1  -4.74504   ATCAATAAGAAAAAA        GGAAGTG-AGCT TCTCT GGCTACACTTCC        TTTTTACGTTCGCGT
    BH1096   2  53 239 1183997 .. 1184015 +  -2.5  -3.79345   AAATATAAATCTTCA             TTGAGTT CCTTT AATTCAA             TTCTCTCTTGTTCTT
    BH1080   2  85   8 1163255 .. 1163279 +  -8.5  -4.44974   CAAAGTAACAACAGA          GCCCCGTCC AGTGTAA GAACGGGGC          TTTTATGCAATTTAC
    BH1044   1  51 461 1123860 .. 1123873 +  -4.5  -3.10597   TTTATGCTCAGCCGC               GTTGG CGAT CCAGC                CTTTTCGATGAACGA
    BH1032   5  61 278 1112744 .. 1112757 +  -4.5  -4.09685   TCGTTTCGGCATAAG               GGTCT TCCA GGACC                TTTTCCACAATCAAC
    BH1032   5  61 308 1112774 .. 1112796 +  -4.9  -3.81322   TTTCCACAATCAACG           GATCATCAA CAGTC TCGATGATC           GTTTTTTCTCCTTCA
    BH1017   2  44 356 1099055 .. 1099069 +  -2.8  -3.14126   TCAATATGTGTCGCT               GCTTCA TTG TAAAGC               TCTTCAAATTTCTCA
      htpG   4  91  10 1087054 .. 1087081 +  -6.3  -5.52909   GCATAATGGTTCAAC        GAGGGAGCTCCA ACAGA TGGAGG-CCCTC        TTTTTTTCACTCTTC
    BH0967   7 100 308 1039468 .. 1039491 +  -8.2  -5.65927   ATAGCGTGATATCAA          CGTTCTCTAT GACG ATAGGGGACG           TTTTTTATTTGCCTC
    BH0941   9  93 117 1009015 .. 1009037 + -10.6   -5.1485   GTTGATATCTAAAAA           CCTCCTGC CGACAAT GCAGGAGG           TTTTTATGTTCATTC
    BH0933   4  60  31 1001987 .. 1002004 +  -2.6  -4.36411   TATCTCATGAAAAAA             ACCTCG CAAAAA CGAGGC              TTTTCATCATTGATC
    BH0925   7  50 292  997797 ..  997811 +  -3.5  -3.54919   CGGCTTCGTATTAAT               TGTGC CATTT GCACG               TTTGGAAGCATGCTT
    BH0917  10 100  18  992213 ..  992237 + -14.3  -4.61747   ATATAAAGGGGGAAA          GGACGCAAGCC TCA GGCTTACGTCC          TTTTCTCATTATTCG
    BH0907   7  95  17  982827 ..  982860 + -14.8  -2.67515   AGCGCTCATAAAAAA     CTAGACTTGTCACG ATGGAG TGTGACAAGTCTAG      TAGTCTAATGATCGG
    BH0891   3  86   9  965067 ..  965093 +  -9.4  -4.11216   TCTATAACAAGCCGA         TCCCCTTGACGA AAA TCGGAAAGGGGA         TTTTCAGAGTAAGAA
    BH0876   4 100  53  951484 ..  951505 + -12.3  -4.44797   TGACTATTTAAAAAA           GCTGTTGGG ATGG CCCGACAGC            TTTTGCTATTCGTCC
    BH0860   9 100 314  933243 ..  933274 +   -16  -4.29369   AGATTGTATACGAGA      GCCTGTGCCTTTAT TCAT ATGAGGGCACAGGC       TTTGGTTATTTTTTG
    BH0842   4  55 111  916432 ..  916462 +  -6.1  -2.87319   CTTAACGATGAATGG      ACGAAAGGGCTGCT TTTG AGCAGCCCC-TCGA       GTTTCGTACATTACA
    BH0837   8  93  21  911623 ..  911640 + -10.5   -4.7173   TAGTTGTTCATCGCA             GCTCGCC ATTT GGCGGGC              TTTTTCAATATAATG
    BH0816   4  90 113  888263 ..  888275 +  -9.1  -4.96501   GCCGTCAAAAATTTT                GCGCA TCA TGCGC                TTTCTTTTTCTCGAA
    BH0781   8 100   9  846555 ..  846586 +   -11  -5.28315   TCGATAAACGAAAAA      GCTAATACCTTCTC GCTT GAAGAGGTATTAGC       TTTTTTGCGTTTTGT
    BH0751   8  73  88  814169 ..  814192 +  -2.4  -5.21709   TTCCGGTAGTCTCGG          GTGCTTTTCT TACG AGCGAAGTAC           TTTTTTCGTATAAAC
    BH0738   3 100  17  799771 ..  799793 +   -12  -5.36441   TATGGCTGTGAAAAA           CAGGGCACCT GAG AGGTACCCTG           TTTTTTCTATCGAGA
    BH0722   3  88  16  785106 ..  785141 + -10.6  -3.98716   CCACTTGAGTACTCA    GG-AAGAGCCAGGTC CGGTGAT GATCTGGCTCTTACC    TTTGATTGATGATTT
    BH0712   9  74 211  772609 ..  772637 +  -4.4  -4.88795   AAGGATAAAAGCGAA        GGCCCACGACCA ACGAA TGGAAGTGGACC        TTTCTTTTATTACGT
    BH0707   4  73 128  767098 ..  767132 +  -8.7  -3.77489   TTTGAAAACAGATAA     TCAACCTCCCTCT TGATTTAGC AGAGGAAGGTTGA     TTTAGATATTAAGTT
       alp   6  62   8  741127 ..  741160 +  -6.7  -3.34344   TAGATTAAAAAAGGA     GCCACCCTCTTTT CCGTTGTC GATGGAGGGTGGC      TTACTTAACCGATGA
    BH0679   5 100  32  734410 ..  734426 + -13.7  -4.07285   AATTCAATGAACTAT              GAGGGGG ATA CCCCCTC              TATTTTATTTGGATA
    BH0672   3  76  11  726085 ..  726108 +  -7.4  -4.19735   GGTGATGATGAAAAA          GAGACTCCCG AAGC TGAGAGTCTC           TTTCCTTTTACAGCC
    BH0662   4 100  10  715794 ..  715812 + -14.6   -4.4715   AATTGAAATTAAAAA             CTCCGTGG ACT CCACGGAG             TTTTCTAACTTGAAA
    BH0643   4  95  14  696753 ..  696771 +  -6.1   -5.5943   AAACGAGATAAAAAA             TGAAATC ATGTC GATTTCA             TTTTTTTCATGCTTT
      purD   3  95  97  689594 ..  689628 +  -9.3   -5.4833   TCACTCCTTATGTAA    AGGGGGCTGAATCCTA ATAT TAGGAT-CTGCCCCCC     TTTTTTGTTACATGA
    BH0618   2  61   2  673822 ..  673852 +  -3.9  -4.30576   AGTTGGATGAATAAA       GAGGATAACCTTG TTTTT CTTGGTCATCCTC       TTTTCATCCTACCAC
    BH0580   4  65 360  615473 ..  615487 +    -5  -4.13945   TTGCTCGGGCAAAAG               TGGTGA CAA TCATCA               TTTTACAATCCCACT
    BH0573   1  90  22  608795 ..  608816 +  -7.3   -5.1848   AGCATTTTAAAAAAA           GATGCGC GTCGTTCA GCGCATC            TTTTTTCGCTTGCTT
    BH0558   6  85   6  593496 ..  593513 +  -6.9  -5.01811   AAAAATATAAAAAGG             GGGGGCT GAGA ATCCCCC              TTTTTCGTTTGGTAA
    BH0504   7  80 261  533979 ..  534002 +  -4.6   -5.1848   TACCGATTGATTCGA          CAACGGATGCG ATC TGC-TCTGTTG          TTTTTTCGATTAATT
    BH0473   7  90   5  498997 ..  499018 +  -8.7  -5.04265   TTACCATTTGAAAAA           GAGACTACC AAGT GGCAGTCTC            TTTTTAGTATTTTTT
    BH0462   3 100 -20  488556 ..  488589 + -16.9  -3.21934   AAAGATGATTCATCT     GAGAATCCACGCATT AATT AACGCGTGGATTCTC      CTTTTATAAAACGCC
    BH0458   4  61   6  487001 ..  487037 +  -8.1  -2.59135   GAACGAATAAGCAAA    GAAGCTGCCTCAAAA AATAGAC TTTTGAGGCAACTCC    CATTTCTTTATCAAG
    BH0450   5 100  53  476852 ..  476884 + -12.9  -5.59655   TGTCCTAACAAAAAA      GGTTCGGATCATT AAGATAA AGTGATCCGAACC      TTTTTTCTTCCTTTG
    BH0435   1  61 286  463728 ..  463749 +  -4.5  -4.00042   TAATTCTCAGTCCGG           TTTTGAGTG GTAG CAATCAAAA            TTATTTGATCAGACA
    BH0426   7 100  14  454747 ..  454783 +   -16  -4.87626   AATAATAGAAGAAAA    GCGGTCCAGTCTCTCT CGGAC AGAGAGAGTGGATCGC    TTTTTGGTGTTACGA
    BH0419   5 100   5  447595 ..  447624 + -18.1  -4.50058   TGCAACGATAAAAAA       CAAGCGATTGATG ACGT CATCAATCGCTTG        TTTTGCTTATAGCTA
      mphB   4 100  18  411839 ..  411874 + -19.2  -4.42806   TTGAAGTAATAAGAA    CCGGTCTCATTAGCCGA TAG TCGGCT-ATGGGACCGG    TTTGTTTAAGGATAA
      aadK   8  72 405  339742 ..  339760 + -10.3  -2.55074   GGTGATTTTCGCTGT             CGCACTC TACAT GAGTGCG             TGGATTGAAATTCAC
      aadK   8  72 473  339810 ..  339828 + -10.3     -2.55   GAGTGCGACGATTGT             CGCACTC TACAT GAGTGCG             TGGATTGAAATCTTA
    BH0315   1  45 137  334444 ..  334454 +  -3.2  -2.94032   ACACATTTGAGCCGA                 GGAG AAG CTTC                 ATTTGCTTAAAGAAT
    BH0311   3  63  10  331437 ..  331491 + -7.89999  -3.02511   CCATAATCAAGGAGC GACGAGC-AGCTTATGACTGTCCCTC TGCA GAGGGACAGTCATAAGCTAGAAACCC TATTCGAGGAGTACC
    BH0308   4  72   7  328652 ..  328683 + -10.2  -2.61144   CAAGGCTGAAAGGGG      TAGAGCGACTCTTA TGTC TAAGGGTCGCTCCG       ATGTTTGCGGAATGA
    BH0293   8  56 207  317494 ..  317525 +    -6  -3.06915   GAAATCGCTTTACAT      TGTTTGAAAAAGTA CATC TACTTTTTCAGCCG       TTCGATCCGCTGAGT
    BH0281   4  58 -16  304204 ..  304215 +  -5.8  -3.53811   CCGACCGATGCGATC                GGGT AATC ACCC                 TTTAAGGAAAGTCAC
    BH0260   4  58 331  281651 ..  281663 +  -6.3  -3.17325   TTTACCTCGTTTACC                TGAGA GGA TCTCA                TCTCTTGTAAGGCCT
    BH0246   6  57 130  269985 ..  270002 +  -4.1   -3.9122   TCCTTTATCGACCAC             GTAGAAG TAAT CTCCTAC              TTGTTTAGCAAAATC
    BH0230   4  54 339  249543 ..  249556 +  -3.1    -3.794   TGGATTTTTCGTAAA               TGGGT GCTC ATCCA                TTTCATGAATTCAAA
    BH0227   7  93   9  246781 ..  246805 + -12.9  -3.37188   AGCCTAAAGTAAAGA          GCCCTAAGACT TAA AGTCTCAGGGC          CTTTTTACGCTGCCT
    BH0205   5  93  14  222839 ..  222869 +    -7  -5.36441   AAGATATTGAAAAAA       CCTATTGTGG AATGTATAAAC CCACAATAGG       TTTTTTGTATGCCGC
      licH   5 100  12  200898 ..  200922 + -16.5  -3.01243   GTAATAAAGGAGAGG          GGGGCTGTTCA TTT TGAGCAGCCCC          TAATTCTTGTATGAA
      serS   8  95  42   35997 ..   36027 + -11.2  -5.05079   CCTTAAAACATAAAG       TGGGGAGAACCG CATCAAA CGGTTCTCCCGA       TTTTTGTGTGGTTCT

SUMMARY

590 putative operon ends contain 2719 possible terminators.
Percent operon ends hit by terminators of confidence >= x:
	x	#>=x	hits>=x	%hits>=x
	100	235	180	178	30 %
	99	235	180	178	30
	98	235	180	178	30
	97	235	180	178	30
	96	235	180	178	30
	95	285	219	215	36
	94	285	219	215	36
	93	344	261	255	43
	92	344	261	255	43
	91	368	275	269	46
	90	399	298	290	49
	89	422	312	296	50
	88	435	323	306	52
	87	442	327	310	53
	86	461	339	322	55
	85	485	353	335	57
	84	498	362	343	58
	83	522	374	352	60
	82	533	382	356	60
	81	544	389	359	61
	80	559	398	367	62
	79	584	416	381	65
	78	591	422	384	65
	77	605	432	389	66
	76	628	451	397	67
	75	656	463	403	68
	74	668	470	409	69
	73	698	491	423	72
	72	718	504	429	73
	71	734	512	433	73
	70	748	523	437	74
	69	762	532	440	75
	68	783	545	444	75
	67	795	556	449	76
	66	827	579	456	77
	65	859	602	461	78
	64	884	624	465	79
	63	908	640	470	80
	62	949	669	475	81
	61	984	695	480	81
	60	1027	731	491	83
	59	1089	775	497	84
	58	1115	791	500	85
	57	1143	811	505	86
	56	1221	870	511	87
	55	1243	890	514	87
	54	1337	961	528	89
	53	1399	1007	533	90
	52	1476	1059	538	91
	51	1564	1123	543	92
	50	1664	1196	551	93
	49	1725	1240	552	94
	48	1855	1335	559	95
	47	1929	1393	562	95
	46	2060	1490	565	96
	45	2184	1584	571	97
	44	2292	1665	574	97
	43	2451	1778	578	98
	42	2550	1851	581	98
	41	2659	1936	582	99
	40	2701	1969	583	99
	39	2719	1986	583	99
	38	2719	1986	583	99
	37	2719	1986	583	99
	36	2719	1986	583	99
	35	2719	1986	583	99
	34	2719	1986	583	99
	33	2719	1986	583	99
	32	2719	1986	583	99
	31	2719	1986	583	99
	30	2719	1986	583	99
	29	2719	1986	583	99
	28	2719	1986	583	99
	27	2719	1986	583	99
	26	2719	1986	583	99
	25	2719	1986	583	99
	24	2719	1986	583	99
	23	2719	1986	583	99
	22	2719	1986	583	99
	21	2719	1986	583	99
	20	2719	1986	583	99
	19	2719	1986	583	99
	18	2719	1986	583	99
	17	2719	1986	583	99
	16	2719	1986	583	99
	15	2719	1986	583	99
	14	2719	1986	583	99
	13	2719	1986	583	99
	12	2719	1986	583	99
	11	2719	1986	583	99
	10	2719	1986	583	99
	9	2719	1986	583	99
	8	2719	1986	583	99
	7	2719	1986	583	99
	6	2719	1986	583	99
	5	2719	1986	583	99
	4	2719	1986	583	99
	3	2719	1986	583	99
	2	2719	1986	583	99
	1	2719	1986	583	99
	0	2719	1986	583	99
