# Supplementary material for: Rapid, accurate, computational discovery of Rho-independent transcription terminators illuminates their relationship to DNA uptake
Source: Genome Biol. 2007 Feb 21;8(2):R22. doi: 10.1186/gb-2007-8-2-r22 (PMC1852404; doi:10.1186/gb-2007-8-2-r22)
Supplement: Additional data file 2 — As described in the text, the entire robust tail-to-tail region is searched; if the region is less than 500 nt, then the 500 nt downstream of the stop codon is searched (stopping if a gene start is encountered). In the case of ties, all terminators with the high score are output. [file gb-2007-8-2-r22-S2.zip › Bacillus_licheniformis_ATCC_14580.ttperf]

      yaaC   7  72 160   14800 ..   14822 -  -8.4  -3.56594   GGAAACTCGGCTAAA           GGCCCTCACA TCC TGTGAGGAAC           GCCCAGTACCTTCGT
      yaaC   7  72 -15   14974 ..   14997 -  -9.6  -3.06261   CGCCAAGCGCTAAGA          GGACCAGCTT ATAT AAGCTGGTCT           TTTTTGTTGTTTTCT
      glxK   5  93   6   22322 ..   22339 - -14.1  -2.87709   CAACCATAAAAAAGT             GCGCGCC AATA GGCGCGC              TTTTTTTATTCGAGT
      abrB   4 100  95   49206 ..   49221 - -11.8  -5.54894   AAGCCATTAAAAAAA              CCGCGG TTGA CCGCGG               CGTTCCGAAACGGAA
      abrB   4 100  21   49272 ..   49295 - -14.6  -5.46698   TTCAAAACTAAAAAA          CCGCCCTTGC TTCG GCAAGAGCGG           TTTTTGTATAATCAA
   BL01013   6  80  70  152780 ..  152796 - -10.1  -3.68908   AAATACGGACTTAAA              GGCGCAC GCC GTGCACC              TCAGTTCTCAAAACG
      gerD   6 100  22  155845 ..  155864 -  -8.6  -5.66989   TAAAGAGCAAAAAAA            GCTTCCTC CGCA GAAGAAGC             TTTTAGGGAATGAAA
   BL02714   3  86 452  166415 ..  166443 -  -9.5  -4.04397   ATTTGGACAAAAAGA        CGAGTCTGCCCTC ATA GTTGGCAGACTCA        GATCTTGCGGGAGTT
   BL02722   4  60  60  185972 ..  186012 -  -7.6  -2.84051   TCATCCCCATCAAAC GCTGCACCGTAACA-ACCT GACT AGGAGTGTGACGGTGCAGT  TTTTTTATCCGAGGA
   BL02725   4  90 125  189815 ..  189844 - -12.9  -2.84617   GAGCCGAAAAATCTA       GCATCCGCTCGCT GTAA AACGAGCGGATGT        TTTTTTACTCAGCTA
      citM   7  89  79  198760 ..  198790 -  -5.5  -5.48213   TATCCAAAAGAAAAA      GCCCGCAGAAAACA GGAG TGTCT-CTGCAAGC       TTAAAAAGGCCGCTA
      ybyB   4  85  11  208189 ..  208208 -  -8.6  -4.47328   AACGGCAGCAGAAAA            GCTGCCAT AAAT ATGACAGC             TCATGCATCGCTATT
      ybaJ   2  51 384  219129 ..  219142 -  -4.5  -3.21934   TCTTGTTGATAAAAT               TGGCC GGAC AGCCA                TAAGCATCGCCTCAG
   BL00164   5 100   7  226130 ..  226176 - -14.9  -5.74122   TATGACATAAAAAAA TACGGAAATTGACT-C-CTTCAC TAA ATGAAGCGAAGTCAATTTCCGTA TCTTGTTTATCTCAA
   BL00160   5  76 269  229211 ..  229223 -  -3.3  -5.29782   GACATTGAGAAAAAA                GGAGA GTT TCGCC                TTCAGCAAAACTTGA
      yomI  14 100   1  234275 ..  234310 - -16.3  -5.12172   TATTAATAAATAAAA    CGAAGTCAGCCATCC GCTACA GGATGGCTGACTTTG     TTAAATTTCCACTTT
   BL01782   7 100 -18  243322 ..  243351 - -16.6  -2.83906   CGGAATTTAAAACAC       GCCGGAGCTTTT TAATGC AAAAGCTCCGGC        TCAATTTTCGTCGTT
      yoaA   5 100  14  250922 ..  250947 - -13.4  -4.69464   AAAAGAGGTTAAAAA         GAGCTTCCTC TAAAGT GAGGAAGCTC          TTCTGCATGCCGGTT
      ywhA  13 100   5  274184 ..  274207 -   -11   -5.9218   CACACAATAAAAAAA          GGCTGTCGAT TTCG ATCGACGGCC           CGTTTTACATCATCA
      yczC   3  90 166  283140 ..  283166 - -13.1   -2.7419   ATAGGAGCGGAACGA        GGGGCCG-TCAT TTCC ATGATCGGCCCC         GTCCTCACCATCTTC
      ytlI   5 100 390  289081 ..  289102 -  -6.7  -5.63103   CTTGAAGGAAAAAAA           GCAG-TGTTT GAC AAACAGCTGC           TTCACCGAGCGTTGA
   BL01793   6 100   6  293788 ..  293802 -  -7.1  -5.53288   TGTAATTGAAAAAAA               GCACC TCTAG GGTGC               TTTTTTTAGTTGTTG
       mpr   3  46 356  316449 ..  316464 -  -3.2  -3.14564   CCACCCGGTGATGAA              GCTGAT CAAC AACAGC               GATGTCACGATTACG
       mpr   3  46 142  316666 ..  316678 -  -3.3   -3.1506   AAACCTGGTGAGGAA                GCGGA GTT TCAGC                TTGTCTATTATTTGC
   BL01805   5  93  11  321205 ..  321242 - -13.4  -3.27572   AAACATATAATAAAC   GGCGGCTGGCTGGGG TGGAAAAGC CCCCGGCC-GCCGCC   TCTTGTAAGATCAAA
   BL01809   3 100   2  329887 ..  329909 - -19.2  -3.66178   CTTTTTAAGTTGAAA           GGGGCTGTCG CAA CGACAGCCCC           TTCAGATTATTTCAG
   BL01811   1  40 259  338935 ..  338946 -  -2.2  -2.72991   CTATATTCGGAACGA                TCGC ATAC GCAA                 ATTTTCAGAACCCTG
   BL01813   1  45 195  345634 ..  345644 -  -3.2  -2.93723   GGCGTACGAATCATA                 CCAG CTG CTGA                 TCTGCAGTTCAGGCA
      ycgQ   5  93   3  355715 ..  355735 -  -8.2  -5.40873   AACAGAAAAAGAAAA            GCCGGTAC ATGAA GTGCCGGC            TTTTAATATGTCCGA
   BL01816   5  95  51  359498 ..  359523 - -15.5  -2.82623   CCTTTGGTATAAGGA         GCTGCCTGTGC TGCC GCACAAGCAGC          CTAAGAAGGTCCGGC
       nin   3  64 224  364875 ..  364885 -  -6.8  -3.57119   CAGACAGGCTTTAAA                 CGAC GGA GTCG                 ATTTAATCGGCTACT
      ycxC  10  71 406  404682 ..  404692 -  -6.8  -4.11692   TATTCAGCGGCAAAA                 GGTG TCT CACC                 AAAAGGATGACGCAT
      yczE   3  93  -6  409972 ..  409990 -  -9.6  -4.98255   CCTGAACTAGAAAAA             CGGATGAA ACG CTCATCCG             TTTTTTTTCAGCGAC
   BL01827   9 100   7  417370 ..  417395 - -13.4  -4.63592   GCTGAATAAAAAGAA         CAGCCTGATC TCTCTT GATCAGGCTG          TTTTGTTTATACAGG
   BL01831   5  62  33  425160 ..  425182 -  -7.7  -2.76225   AACCAATGCGAAGGA           GAGGGCATC GGCAT GATGCCTTC           TCTTTTTTTATTGGC
   BL01832   7 100   7  428938 ..  428959 - -14.5  -4.85545   AGGAAATGAAGAAAA           GGACCATGG CGAA CCATGGTCC            TTTCAATTATTTCTG
   BL01842   9 100   9  443351 ..  443375 - -14.5  -5.21236   AATTCATAAGAAAAA          CCTGTTTTTGA ACT TCAAAAACAGG          TTTTTTCATTATTGC
   BL01848   4 100   1  458232 ..  458255 -   -16  -4.49377   TTCATAATAAAAGAA          GGGGAACGGC TCAT GCCGCTCCCC           TTATCCTGCTGATAT
      tlpA   8 100   7  462719 ..  462741 - -19.2  -4.24745   GATGATGAATAGAAA           CCCGCCAGAC AGC GTCTGGCGGG           TTTTTGTTAATCTTT
      ycnB   8 100   7  469984 ..  470009 - -17.7  -5.80817   GCGAATATAAAAAAA         CACGCCAGTTC GATT GAACTGGCGTG          ACATGATCAGCGGGC
      ywfM  11 100  30  480623 ..  480646 - -12.4  -4.49167   AAGACAACATGAAAA          CCCGCCCG TATATCCC CGGGCGGG           TTTTTTTTACGCTTT
   BL01862  11  93   5  494310 ..  494325 - -10.4  -5.07567   TCAGAGCTGAAAAAA              GCAGGG GGAA CCCTGC               TTTTTTAGCGTGCGG
   BL02824   9  86 212  517794 ..  517804 -  -4.6  -5.39755   TAGAAGGAGAAAAAA                 CGGA AGC CCCG                 GCCGTTATGCCGCCG
      ydzA   8 100   3  521283 ..  521303 - -18.3   -5.1675   TGAGTGATCAAAAAA            TCCGCCGGG AAA CCCGGCGGA            TTTTACTGATCATAT
   BL05030  10  75 214  524746 ..  524772 -    -8  -4.11216   CGGCCACCGCGAAAA         GCTCTCCGTTTT CGA AAAGCGCAGAGC         CAAAGACAAAAATTC
   BL00143   2  44 362  530579 ..  530594 -  -3.3  -2.80511   GCCATAAGGTAAGTA              GGTAA TGTCGG TTACC               CATTTTTCATTTAAT
      ydbN   4  73   5  547479 ..  547503 -  -7.1  -4.09685   GTCGATCCGCTAAAA          GAAGCCGTTCA AAA TCAGCGGCTTC          TTTTTTATGTTTGTT
      ydcA   6 100 -16  555954 ..  555980 - -13.8  -5.22312   ATTCATATGAAAAAA         GAGTGAACGGTT AAA AGCCGTTCACTC         TTTTGTTTAACAATG
   BL02215  10 100   8  567220 ..  567249 - -16.5  -2.54193   TAGGACTTGAAGTCA       GCCCGCCGGAA GCTTTATT TTCCGGCGGGC        TTATCTTTTACATCG
     rocFB   7  80  77  582274 ..  582286 -  -6.3  -4.66833   TGTGAAGGGCAAAAA                TCATG TAA CATGA                CAAGGCGATGGAAAG
   BL02014   2  86  45  584962 ..  584983 -  -4.5   -5.4505   CTTCCTAAGAAAAAA           CATACCA CGTCTTGT TGGTATG            TTTTTTTTGTCCTTC
   BL02015   2  59  30  588351 ..  588395 -  -7.4  -2.62184   TTCCCCCGTAGAGGA GGCATAAAAAAGCATTGC TGTTTAAAT ACGATACTTTTTTATGCC AAGGGAGCCCCCGCG
      ywpD   5 100   9  597791 ..  597814 - -15.4  -3.84719   AGCGGTAAAGGTAAA          GGACGGAATC ACTT GATTCCGTCC           TTTTGTTGTTATAGA
   BL05047   6  65  55  609122 ..  609144 -  -2.6  -4.67353   GCAGGCAGGCAAAAA           TACTGAGGGA TTG CCCCTTGGTA           TTTTTTTATTGGGAC
   BL05048   6 100   9  621149 ..  621167 - -11.7  -5.60993   TTGTGGACAAAAAAA             CCGCTCC GGCTT GGAGCGG             CTCATCCTTTATTCA
      ydiK   4  95  20  625421 ..  625446 -   -12  -4.39748   GACCATACAAAATAA         GAGCCATTCT TTTTTC AGAATGGCTC          TTTTCTTTCAAATAA
   BL03281   2 100 268  629176 ..  629198 - -17.8   -4.4959   TTGAAGTAACGAAAA           GGAGCAGGCA TAA TGCCTGCTCC           TCTATCTTGAAACTA
      yoaM   5  91  -8  634056 ..  634071 - -10.4  -4.65895   CCGCCTAGCTAAAAA              GCCCCT TTTA AGGGGC               TTTTTTGATGAGCTC
      yoaF   6  90   2  638427 ..  638446 -  -8.6  -4.98255   CTCGAATGATAAAAA            GCGC-AGCT AGA AGCTTGCGC            TTTAATTTTTATAAA
      yrhO   7 100   4  648130 ..  648151 - -15.1  -3.97088   GGTCATAACATGAAA           GGCCCGCGC TTTA GCGCAGGCC            TTTTTATTTCATATA
   BL05057   5  95 230  653116 ..  653141 - -11.9  -4.33053   ATAAACTAAAAAAGA         CCGGAAGATGC GGCA ACATCTCCCGG          AAGCAACAGAGAGGC
      tyrZ   9 100 238  671241 ..  671257 - -15.1  -3.16261   AATCATAAAATGACA              GGCCGCC GCT GGCGGCC              TTATCTGCAATCGGA
      tyrZ   9 100   6  671453 ..  671489 -   -14  -5.06414   GTTTTTCAAGAAAAA   CAGCCTAATCGATCCCT TTAA AAGGAT-GATTAGGCTG    TTTGTTTATTGGTGC
      yeaA   5  80 467  675826 ..  675836 -  -8.2  -4.45738   GATGCGAACAACAAA                 GGCG TGC CGCC                 CGAACCGACGAATAT
      ydeE   9  79 152  680476 ..  680505 -  -8.7  -4.10453   GAAAGCCGCGGAAAA       TCTTGAGCGCGGAA CGA TTCCGCG-TGAAGA       TGTGGCCGATACCAT
   BL01494   9  81 273  709876 ..  709895 -    -7  -4.78764   GAAAGCTATGAAAAA            GGCGCGCC GATC GGCACGCT             TGAGCCTGACATGGA
   BL05060   8 100  40  713782 ..  713808 - -14.6  -4.89393   TAAACTGGACAAAAA         TAGGTCGGATCT TAG AAATCCGACCTA         TTTTGTCAACGGTCT
      sapB   5  95  23  732599 ..  732618 -  -6.4  -5.54907   TTCATAAAAGAAAAA            GCAGCC TTTTTTTC GGCTGC             TTCTTTTGAATCAAG
      ydhT   4 100   8  739502 ..  739524 - -12.8  -5.40072   GCTGTTTCAAAAAAA           CCTTGGAGAA TGA CTCTCCAAGG           TTTTTCATTATTCCA
   BL02349   9  93 367  772155 ..  772173 - -12.4  -3.92324   GGCTTGAAGAGGAAA             TCGCCGCC GCC GGCAGCGA             TTTTGCCAAAATCCA
   BL00962   4  76   3  783960 ..  783985 -  -3.1   -5.2112   AAGACGACGAAAAAA         GGGGCTGGC TTACAGGT GCCGGCCCT          TTTTAATCTTTCTTT
      yfmM   3 100   9  786656 ..  786681 - -12.7  -5.30155   TCATTAATGAAAAAA         GCTTGTTTCCC TAAA AGGAAACAAGC          TTTTTTGTTTATAAA
   BL03097   6  81 447  793394 ..  793413 - -12.2  -2.87944   TATCACTATACGATA            GGCGGAAT CAAC ATTCCGCC             GCAGCCGGCATACGC
      yvaZ   8 100  41  798623 ..  798667 - -12.3  -5.09762   CCTTAACAAATAAAA TCCTCAGGAAAAGCGGC TACCCAACAAT GCCGCCTTTTCTGAGGA GAAGCTAAAAGGCTC
     spsCA   6 100   8  818153 ..  818184 - -13.2  -5.66229   ATTAAGAATAAAAAA      TATCCCGTTCAC TATTCTCT GTGAACGGGATA       TTTTGAACTAATCAA
   BL03109   4  57 154  830429 ..  830443 -  -4.2  -3.89822   CATCCACGGCACAAA               GGATCA GCT TGTTCC               GCCGGAAATGGCCAA
      yfkF   5 100   5  840639 ..  840659 -   -14  -4.10855   AAAATTGCCTTAAAA            GGCCGGCT CCAGC AGCCGGCC            TTTTTTACATTGGCG
      yfkA   5 100   6  844346 ..  844364 - -10.3  -5.64421   AGCCGAAATAAAAAA             GCAAGCC TTTGC GGCTTGC             TTTTTTCATACTCTT
   BL03115  12  62  13  848159 ..  848174 -  -2.5  -4.57569   GCAGTTTCCCAAAAA              CGAGC TGTTTG ACTCG               TGTGACAGCCGTTCA
      yvkB  10  90 269  854330 ..  854353 -  -9.6  -4.46581   CAAAATGGGAGAAAA          GCATCCGCTT AGAC AAGCCGATGC           AGATTCATATTTTAC
   BL00916   8 100 -12  861002 ..  861024 -   -12  -4.66537   GCGTTTAAGACAAAA           CGGAGCCC TGTTAAC GGGCTCCG           TTTTTGTTTAAAGCT
      yfjF   6  54 454  873309 ..  873323 -    -5  -3.38046   CCGTGATCTGAAAGA               CCTTCT CCA AAAAGG               AAAGATACGTGAAGA
   BL03050   8  80  81  878160 ..  878188 - -11.2  -2.90813   CATCTCCTGAAATGA       CACATGCAAG-CT GCAG AGACTTGCATGTG        CGATTGGGGGATGCT
      yfiF   4  76 228  884992 ..  885009 -  -4.7  -5.00884   ACGCTGGGGAAAAAA             CATGCCG AGGC CGGCCCG              CTGTTTCTGAAAGCT
      yfhD   8 100   6  893915 ..  893943 - -14.6  -3.00507   ATTAACTTAAAGAAT        GAGGCCCGGAAC GTCGA ATCCCGGGCCTC        GATTATTATTTTGAC
      sspK   6  89 205  897256 ..  897290 - -10.1  -4.25283   ATTTCTTTATTAAAA     GAAAAGGGCTAAGAC AAAAA GCCTAAACCCTTTTC     ATAACTGCTATCTTG
      yfhP   7 100 -15  902649 ..  902673 - -14.4  -5.39755   CAGAAGGAGAAAAAA          GCTTGGCTCT TAAAC AGAGCCAAGC          TTTAATTTTTTTTGA
   BL03059   4 100   2  914759 ..  914782 - -11.8  -5.85244   AAGGAAAATAAAAAA          CCGGTTAACA TATT CGTTAACCGG           TTTATTCTTCCTCAA
   BL05075   9  75 110  918702 ..  918726 -  -7.8   -3.9993   AAGCCATTAAAAAGA          GCTGGCCGCT TTTTT AACGGTCAGC          TTATTTTTGTTGCAG
   BL05076   8  73 252  929207 ..  929233 -    -8  -3.81137   CTGTAAACAGGGAAA         TTCGCTTGTTGC TTG GCTACAAGCTAA         GGCAGCTCATAAAAG
   BL01909   1 100  31  931466 ..  931485 - -13.6   -5.0916   GGTTTAATACAAAAA            GGCCCTCT TTCA AGAGGGCC             TAGATTTTATAAATT
   BL03166  10 100   5  947738 ..  947754 - -10.9  -5.95539   GTTTAAATAAAAAAA              CTCCAGA CAT TCTGGAG              TTTTTTATCTGTTTT
   BL03164  10 100   4  953329 ..  953349 - -10.5  -5.33785   AATCATCATAAAAAA            CCTGCTCTT TTC AAGAACAGG            TTTTTACGGAAAGAC
   BL03163   4  74  17  958868 ..  958894 -  -3.7   -5.0133   TATGTTGTGAAAAAA         GGGATGGCT TTAAAAGTG AGCCATCCT         TTTTTCTTTTTTAAT
      cspB   5 100  70  968832 ..  968859 - -14.2  -5.42862   ATACGTTTAAAAAAA        GCCTGACAC-CGG TTT CCGGGCGTCAGGC        TTTTTTTAAATATAA
      cspB   5 100  27  968878 ..  968902 - -14.4  -5.19879   TTTTAAATATAAAAA          GACTGCTGAC ATTCG GTCAGCAGTC          CTGTATGAAGATCAG
   BL03161   1 100   5  973661 ..  973693 -   -20  -5.46706   AGTGTAAAAGAAAAA     CGGCCCGCAC-AGCT TGAG AGCTCGTGCGGGCCG      TTTTTTATGAATAGC
   BL03159   6 100  10  977555 ..  977582 -  -9.9  -5.54192   ACGAAGCGAAAAAAA        CGGCGTTGAAG TTTCAT CTTCAATGCCG         TTTTCATGATCAATG
   BL03158   7 100  44  985253 ..  985294 - -19.1  -2.90992   AAGCCGCTGAAAGGA TGACAAAATCCCAAAACAA AAAG CCGTTTTGGGATTTTGTCA  ACAATCTGTAAGGCT
   BL05087   4  85  11  994250 ..  994277 -    -7  -5.02074   GCACCGCTTAAAAAA        CGGCGGCT GATGACAAGGGA AGCCGCCG         TTTCCTGAGTTTACC
   BL02859   8  95  11 1005565 .. 1005589 - -11.4  -4.66833   GCCGAATTTCAAAAA          GCCTGACGCC GACAG AGCGCCAGGC          TTATTTTATTTTACG
      citR   6  90  11 1011283 .. 1011304 - -13.1  -2.61264   TGTTGCAGGGACAAG           CCCGTTCAT CATG ATGAACGGG            TTTTTTCCGTTTAGA
   BL02855   6 100   6 1018131 .. 1018156 - -14.1  -4.77173   GCTGGATAAAATAAA         GAACAGGAGGT TTGA ACCTCCCGTTC          TTTATTTAGTTCTTA
   BL02849   4 100   6 1025370 .. 1025387 - -12.7  -4.27316   CGCTCTAAGCGAAAA             CCGCCTG AGGA CAGGCGG              TTTTTTTAATTGCCG
      ccrB   5 100 131 1032541 .. 1032571 - -17.2  -3.33265   AGGGTAGAAAGGGAA       GAATCCATTTTGAA GCA TTCAAAATGGATTC       TTGACATTTAATGAG
   BL02842   6 100  15 1036518 .. 1036538 - -13.3  -3.85504   ATCATTAAAAAGGAA            GACGCTCCA GAC CGGAGCGTC            TTTTTTGATCTTCAT
   BL02835   8  64  23 1052143 .. 1052153 -  -6.8  -3.56162   AAAAGGGGAAAGGAA                 CCCT GAT AGGG                 TAAGCCGGATCTTCA
   BL02828   2  63  10 1066246 .. 1066295 -  -5.6  -3.85698   TGTTTGGCGGATAAA GGGC-AGGCGGCGGCAGCGTGAAA CTTT TCCCCCGAAGC-GCCGCCTTACCC GTATTTTAGTCAGCT
      prsA   4 100  11 1074394 .. 1074423 -   -10    -5.626   CATCGCATAAAAAAA       GCTGTCCGACCCC AACGA GGGGA-GGACAGC       TTTTTTGGCGTCAGC
   BL01104   5  80  10 1084399 .. 1084423 - -11.5  -2.81133   GATTGATTCATGAGA          CAGCCGGAT ATTGATG ATCCGGCTG          TTTTTTATGCTATTT
     fabHB   3 100  13 1096642 .. 1096676 - -11.5  -5.54907   TGCATAAAAGAAAAA     CATCTTTTCAAGCCC GGCAA GGGCAAGAAAAGATG     TTTTTTTTGATATTA
      yhfM  10  85 268 1104289 .. 1104300 -    -3  -5.71712   GTCGACAGAAAAAAA                GATA TGAT TATC                 GTCGGCGGCTATAAT
      kerA  14 100  30 1108062 .. 1108082 - -10.5   -5.1963   CTGAATGAAGAAAAA            GCTAGTGCT AAA AACACTAGC            TTTTTCTATATGCCA
   BL01113   4 100   6 1113742 .. 1113762 - -11.2  -5.86465   AAGAACATAAAAAAA            GACGGCAT GCTTG ATGCCGTC            TTTTTTTAATCTGAC
       epr   7  89  11 1121536 .. 1121555 -  -9.2  -4.71222   ATATGAAAATTAAAA            GGCCCGGA TGAT TCCGGGCT             TTTTTCCGTACTACT
   BL01327   6 100   6 1142519 .. 1142539 - -13.3  -4.16205   CATAATCAAAGTAAA            GAGCAGACC AGC GGCCTGCTC            TACTTTTATACGAGC
   BL01326   6 100 -21 1149466 .. 1149506 -  -5.5  -5.80364   ATTTGAATAAAAAAA TAAAGCCTGAG-CGAAGG GATCAG CCTTCAACTCTGGCTTTT  TTCACGCGAGGGTGT
     yngIA   8 100   8 1151954 .. 1151979 - -14.9  -4.93696   TTTAAACAGCAAAAA         GCCGAAAATAC GACC GTATTTTCGGC          TTTTTATTTACTGCA
     gerPF   6 100   2 1171943 .. 1171969 - -11.7  -4.93365   TCTTATAACCAAAAA        GCAGCCTGCTTC TAAG GAAG-AGGCTGC         TTTATGCATTTCCGA
      yisN   3  69 383 1179062 .. 1179080 -  -4.6  -4.61231   TGATAGGGGGAAAAA             TGAATATG ACG CATATGCA             TATCACGTCTTGGGT
      yitI   7  73  30 1198803 .. 1198831 -  -6.7  -4.23298   GAAATTTAAAAAAGA       GGCCGCA-AAGC TGTAAT GCTAATGCGGCC        GAGAATGCCCCGCTT
      yitS   9 100 266 1208976 .. 1209019 - -17.6   -3.1082   CAGTCACCGAAGACA GCTGACGCTGAGGCCTGCTTT TAA AAAGCAGGCCTCAGCGTGT-C GACAAACCCTCGCAT
      yitS   9 100  44 1209200 .. 1209241 - -17.7  -3.02639   ACGCTGAAAGAAGGA TGACAAAATCCCAAAAC TAAGAGCC GTTTTGGGATTTTGTCA  ACAATCTAAGGCCTG
      yitS   9 100  12 1209251 .. 1209273 - -16.4  -3.28745   TTGTCAACAATCTAA           GGCCTGCTTT TAT AAAGCAGGCC           TCTGTTTTATCTTAT
      guaC   8  93  68 1211631 .. 1211651 -    -9  -5.22794   ATAACCATCAAAAAA            GGCATCCC GGGAA AGGATGCC            TCTTTTGTATTCTGT
      uppP   8 100   4 1225103 .. 1225124 - -13.1  -4.99134   ATCTTAAATGAAAAA           CAGCTGATC CATT GATCAGCTG            TTTTTAGGCGAATAT
   BL03257   9  81   5 1229455 .. 1229476 -  -7.3  -4.64657   GCAAACGCTTAAAAA           GCCACTTTT CAGA AGAAGTGGC            TTTTTTATATGGAAA
      trpS   4 100   9 1241610 .. 1241640 - -17.8  -4.72272   GTTCTCTATGAAAAA       CACCTTCCGATTAT CGT ACAATCGGAAGGTG       TTTTTGGATCAGCGT
      yjbE  10 100 198 1250344 .. 1250366 -   -15  -4.54727   TCTTGCAAACTAAAA           GAAGGCTGAA TTT TTCAGCCTTC           TTTTAGTTGTAGACA
   BL03341   3  59 155 1255260 .. 1255276 -  -7.3  -2.68942   AGTCGTTCAGACAAG              CGATGAC ACT GTCATCA              GGAAGCCTGTCCGTG
   BL05109   5 100  16 1261093 .. 1261114 - -17.3  -3.46647   CGTATGCATGAAAGA           GGCTGCCGG TCTA CCGGCAGCC            TTGTTCGCGATGATG
      yjbP   5  69 405 1267008 .. 1267020 -  -9.1  -2.99257   CTGCAAAAAAAGGGA                GCCGT CAA ACGGC                AATATCGAGCGGTCG
      cotZ   5 100   4 1277272 .. 1277287 -  -6.1  -5.84432   CACAAGATAAAAAAA              GTCCC GATTCA GGGAC               TTTTTAATTTGAACG
      yjcD  10 100   5 1281526 .. 1281558 - -12.7  -5.10526   ACAGCAAAAAATAAA      CACCGCGCCTTCC GATAAAA GGAGGGCACGGTG      TCTTTTATTGCAGCT
      yjcL   5 100  13 1293762 .. 1293789 - -17.1  -4.30995   CCGTTCATAAAAGAA        GGCGCGGATTC GTCAAG GAATCCGCGCC         TTTTTTTGCCATTTA
     abnAA   4 100   9 1297832 .. 1297854 -  -9.9  -5.50925   AAGCAACAGAAAAAA           CCAAGCAGA AAACA TCTGCTCGG           TTTAATAACTAATAC
   BL05117   5 100  12 1300818 .. 1300845 - -14.9  -3.79419   GGGGCTGATAAAATA        TCCGCGGGAAG CAGTTT CCTCCCGCGGA         TTTAAGTGCTGCTAT
   BL01957   6  90   9 1308468 .. 1308493 -  -8.4  -5.08824   GTTTGACGGAAAAAA         GCTAATGTCC GTTTTT AGACATTAGC          TTTTTCGTTTAGATG
   spoIISB   5 100 243 1350549 .. 1350572 - -13.2  -4.30909   TAGACATGAAAATAA          CCCCCTTCTC AGCA GAGAAGGAGG           GTGAAAGTCCAAGCT
   spoIISB   5 100   4 1350787 .. 1350811 - -12.9  -3.81879   GGGAAAACGGAATAA          GGACGGGAGAA TTT TTTTCCCGTCC          TCGTTAAGCTTTTTT
   BL03743   2 100   8 1383691 .. 1383713 -  -9.1  -6.24157   AGGGATAAAAAAAAA           CCGCCGG GCTCATGTG CCGGCGG           CTTCGGCTCAGGCAG
      htrA   8  91  21 1387208 .. 1387230 - -10.4  -4.52857   AGTCTTTATATAAAA           GGCATCCGGC ACA GCCGGCGGCC           CCGTAAAGGGGGGCA
   BL03741   4 100  60 1399182 .. 1399203 - -12.3  -5.39721   TGATTATAGAAAAAA           GGAGCCCTA TTTA CAGGGCTCC            TCAGCGTGCCGGCAG
      ohrR   8 100  13 1410650 .. 1410672 - -14.9  -4.13963   ATTTCTTAAAAAAGA           GGCGCCTTC GATAT GAAGGCGCC           TTTTTGCTGTCTTTA
      guaD   6 100   6 1412453 .. 1412471 -  -8.9  -6.09196   TTCAAAATAAAAAAA             GCTTCCT GATGA AGGAAGC             TTTTTTTAATATTCC
   BL01373   9  64 267 1421458 .. 1421470 -  -6.2  -3.74703   ACAAGATGGAAAATA                CCGG TCAGC CCGG                AACGATTGCGTTTCG
     yrkCA   4  90  76 1460148 .. 1460164 -  -9.4  -4.32571   CAACATAAAACTAAA              GCAGGC ATTCG GCCTGC              TTTTTTGATTAATTT
   BL03626   4  45 -11 1465049 .. 1465060 -  -2.2  -3.33744   GTTTCGCTGAAAAAG                TCAG TTTT CCGA                 ACGGTTGTTTTCTTT
      sspD  13  95  14 1473660 .. 1473685 - -11.9  -4.22676   ACGAATAAACAAGAA         TATCCGCCGAG CGGG CCCGGCGAATA          ATCCATAGGGTATTT
   BL03631  10 100   6 1479861 .. 1479886 - -16.3  -4.16443   AGAGCAAACGAGAAA         GGTCCAAATCG GAAA CGATTTGGACC          TTCATTTATTTTAAA
      mtnS   4  76 -20 1484140 .. 1484174 -  -6.6  -4.33165   TCAAATCGATTAAAA    TCCGCTAAAGCGGCCT AAGTA AGG--GCTTCAGCGGA    AAACAGCGCTTCGAT
      fosB   6 100   4 1492091 .. 1492106 - -10.4  -5.64274   CCAGTCATAAAAAAA              GCGTCC CCGG GGACGC               TTTTTATTTGTTTCT
   BL03641   7 100   3 1506187 .. 1506203 -  -6.5  -5.96521   ATGAACGAAAAAAAA              GCGCC TTAGACT GGCGC              CTCTATCTCGTCTTA
   BL00546   7  71 472 1538394 .. 1538408 -  -4.2  -4.84182   CTAAAAAAGAAGAAA               CTTTCG AAG CGACAG               AGAAGAATATAAAGC
      yoaT   2  81 251 1543967 .. 1543984 -  -5.5  -5.16071   AATCAGCAACAAAAA             GACGCCT GCTA AGACGCC              TGAATCTCTATATGC
   BL03644   4  93  77 1550294 .. 1550317 -  -8.8  -5.24989   GGACAGAGGAAAAAA          CCGCCGGACCA AGG TGG-CAGGCGG          TTTTCCTTTTGTAGA
   BL03645   7  88  19 1566797 .. 1566821 - -11.6  -3.52079   GAATATTTCACATAA          CAGAGCTTTA GTTGA TAAAGCTCTG          TTTTTTGTTTTGAAA
   BL03646  10 100  15 1571378 .. 1571398 - -11.2  -5.73672   AAATAACGAAAAAAA            CCACTTGC TGCAT GCAAGTGG            TTTTTTGCTGGTTCT
      patA   8 100   2 1576574 .. 1576593 -  -9.3  -6.17669   AATAAAATAAAAAAA            CAACGGC GTAAAA GCCGTTG             TTTACGTAGTCTGTA
   BL03649  10 100  12 1581224 .. 1581238 -  -7.1  -5.71638   CAAGAACTAAAAAAA               GCCTC GAAAG GAGGC               TTTTTTTTTTATTAA
      yknT   6  93  72 1597963 .. 1597987 - -11.3  -4.23794   TTAAGGGAACATAAA          GGCGGCCGCTT TAT ACGCCGCCGCC          CAATCAACTGCTTGA
   BL00551   6 100 -12 1603388 .. 1603426 - -19.7  -3.44229   AGCGGAGGATGAGAA  CGTCGGTCGGT-TCAGGC ATAA GCCTGTCACCGACCGACG   TTTTTTTTAGAACCG
   BL01621   5 100  13 1616399 .. 1616427 - -12.6  -4.75356   AAACAGACTGAAAAA       TGCCTGA-TGTCC ATTT GGACAATCAGGCA        TTTTTGCTTGATTTA
      ampS   7 100  18 1619286 .. 1619308 -   -15  -3.35001   GACACGATATAAAAG           GACCTCAGAA GTT TTCTGAGGTC           TTTTTTTGCGGAAGG
   BL01626   7 100  26 1626542 .. 1626563 - -14.5  -5.71983   TCAACCATAAAAAAA           CGGATGCAC CCCG GTGCATCCG            TTTTTTGCTGTATCC
   BL00371   2  44 362 1637378 .. 1637393 -  -3.3  -2.80511   GCCATAAGGTAAGTA              GGTAA TGTCGG TTACC               CATTTTTCATTTAAT
   BL02994   3  84   8 1646786 .. 1646806 -  -8.2  -4.75518   GATATAAAATCAAAA            GCCCCTTC ATTCG GTAGGGGC            TTCTTTCCTATTCAA
   BL02995   4  91  -6 1649385 .. 1649408 - -11.1   -4.4727   CGAATACGTAGAAAA          GACATAGCC GAAGAA GGCTATGTC           TTTTCTGTATCCGCG
      ctaA   8  93  15 1661241 .. 1661261 - -10.4  -5.14563   CTTTTTATGAAAAAA            TCCCCCGC AAAAG GCGGAGGA            TCAACCGTTTATTTT
   BL03000   3 100  18 1668657 .. 1668685 - -12.4  -5.10029   ATTAAGGTCAAAAAA        GGGTACAGCCTC ACCGA GGGGCTGCACCC        TTTTTTATGTACGCC
      ylbJ   8 100 132 1674068 .. 1674091 - -12.4  -5.03747   AAAGTTTGCAAAAAA          TGAGCGGCCG TAAC CGGCTGCTCA           TTTTTTAACAGGGGC
   BL05157   7  84  11 1679616 .. 1679637 -  -6.6  -4.89567   CTTGAAAATAGAAAA           CCGGCC-AT CCGCT ATCGGCCGG           CTTTTTTCGTTTATG
   BL02326  15  93  12 1740862 .. 1740884 - -14.2  -2.87725   TCCGAAAAAGAAGAG           GCCTGAACCC TTG AGGTTCAGGC           TTTTGGCATTATTAT
      rpmB   2 100  12 1760438 .. 1760473 - -16.9  -5.43514   AAAAGAACGAAAAAA    CGCCTGCCTAAAGCG TACAGT CGCTCTTGGCAGGCG     TTTATTTTTTCTTAT
   BL03668   6  89  94 1894364 .. 1894380 -  -5.8  -5.44638   AGAACAAAAAGAAAA              GCAGGC AAATA ACCTGC              TTAAAAACTGATTTT
   BL05169   8  68   9 1905819 .. 1905840 -  -7.1  -3.71792   GCAATCGAAAACGAA           GGCGGCGGC TCTC GTTGCCGCC            TCAGCGAGTCAAGAA
      yraD   8  93  17 1910908 .. 1910929 - -11.5   -4.3534   GTTTAAGTATGAAAA           CCCCGCTGT ATGG ACTGCGGGG            TATTCACACGTTTTT
   BL00456   8  77 135 1914857 .. 1914873 -  -5.1  -4.90525   GAACGGCAAAGAAAA              CCGCATC ACG GATACAG              TGGAACGCATCACGG
   BL00687   4  85  -7 1924026 .. 1924041 -    -9  -4.24002   GTTTAAATTGGAAAA              CTCGCT GATC AGCGAG               TTTTCTTTTCGTATA
      cwlC   4 100  19 1927711 .. 1927741 - -11.9  -5.77632   AAAAGCATAAAAAAA       GCCTGCGATCTAT ACGAG ACAGATCGCGGGC       TTTTCTTGATGATTG
   BL05184   4 100  61 1949158 .. 1949175 -  -8.5  -5.57396   ATAATGAATAAAAAA             TCCTTCT TGCA AGAAGGA              TTTTTTTTATAACCA
   BL03209   5  52 217 1952062 .. 1952072 -    -4  -3.57971   AGAGCGAGTGGGAAA                 CATA TTA TATG                 AAATTTATTAAACAA
   BL03208   7 100 302 1959277 .. 1959290 -  -6.7  -5.54894   AATCCACTAAAAAAA               CGTCT GTTA AGACG                TTTTTTTAGTGATAT
   BL03207   3 100  13 1962822 .. 1962840 - -13.2   -5.0065   CAGGGATAAATAAAA             GAGATGGC GGC GCCATCTC             CTGCATGCTTTTTTA
      lexA   6 100  22 1975894 .. 1975907 -  -9.5  -5.40072   TTTCGTGCAAAAAAA               CCGCC GACC GGCGG                TTTTGCTGATGAGTC
      ynzD   2 100  21 1981095 .. 1981106 -  -7.2  -5.86976   TTATAAAATAAAAAA                CCCG CTTC CGGG                 TTTTTTATTTTGATC
      yneK   6 100   2 1983262 .. 1983293 - -14.7  -4.42639   ACAGGTCAATTAAAA      CAAAACCTTTCCT GAAAGA AGGAAAGGTTTTG       TTTATTTAAAAAGCT
   BL02951   8  77  20 1990030 .. 1990052 - -10.7  -2.75708   TTTTCGTAAAAAAGT           CCCTAAAAC AAGAA GTTTTAGGG           GGAAAGAGTGAGCGG
   BL01178   8 100  22 1998670 .. 1998708 - -13.2  -4.29905   ACCAGAGTAAAACAA   CCCAGTCCGTGTTCGC GCCTTTA GTGAACATGGACTGGG   TTTTTCTTGATCACG
   BL01177   8  84  19 2006174 .. 2006201 -   -10  -3.93782   TTATTCAATACTAAA        TATGGAGGG-GAA AAC TCCGCCCTCCATA        TAGAATATAATTTTA
   BL01468   6 100   9 2026538 .. 2026562 - -10.1   -5.4433   ATAGATAAACAAAAA          GACAGAGGA AGTAAAA TCCTCTGTC          TTTTTGTTTTATTGA
   BL01467   3  75  58 2031143 .. 2031171 - -10.4   -3.0362   CTGAAATATGAGAGA        GCCGATAACC GCGTAATAG GGTTATCGGC        TTTGTGTCTGTACGG
      fabG   3 100  13 2126946 .. 2126969 -  -8.9  -5.76949   TAGCGCGAAAAAAAA          GGACAGGCT GTTACA AACCTGTCC           TTTCCCTGCTGTTTA
   BL00902   8  93   6 2134773 .. 2134795 -  -9.2  -5.28683   ATGAACATCAAAAAA           GACCGGTT GCAGCAA AACCGGTC           TTTTATCACTTCGTC
   BL00696   1  71  47 2163681 .. 2163706 -  -7.5  -3.94002   GAGGAGCGAACGAAA         GCATCGCCTGC AGAC GCATGCCATGC          TTGTCATCAGTTCGC
   BL01390   6 100 365 2189677 .. 2189693 -  -7.3  -5.56112   ACAAAAATGAAAAAA              TCCGCTT TAA AAGCAGA              CCGTGACACTGGTTT
      mutT   6  91 378 2195714 .. 2195730 -    -8   -5.1861   TTTATCAGCAAAAAA              GACTCG AACAG CGAGTC              TTTTCAATTTATTTA
      acpD   9 100   9 2201677 .. 2201702 - -13.4  -6.04953   ACATAAATAAAAAAA         CCCTTGTTCC GTCTTT GGAACAAGGG          TTTCACAATTAAAAT
   BL00579   7  64 112 2207194 .. 2207205 -  -3.6  -4.54026   TTTGAAATAAAAGAA                GCAC AGCG GCGC                 TGATCGCCGGCGGTC
      yocR   6 100  20 2212601 .. 2212617 - -13.7  -5.14563   GTCTGCATGAAAAAA              GGCCGGA TGG TCCGGCC              TTTTAAAAACAATTT
   BL01443   9  91  46 2230963 .. 2231013 - -11.9  -3.92542   TCGATCCGGAAAGAA TGAGACGGCGGCCAAAGGC-GAAA AGAT TCGCAGGCTTTGGCCGCCGCTTCA TATTGACATCCGGCA
      ctpA   5  90  64 2237164 .. 2237198 - -10.8  -4.21922   TCAGGCAAAATTAAA     CTACCTGTCCCC ACTGGAATACA GGGGACAGGCAG     CATAGGTGTTTTTTC
      yodJ   6 100   4 2239881 .. 2239910 - -15.9  -3.01712   GTTTTTTTGGTAATA       TGAAAAGGCCGAT TGAT ATCGGCCCTTTCA        TTTTTATATCTTTTT
   BL01436   7 100  12 2243781 .. 2243801 -  -8.3  -5.84432   TACAACATAAAAAAA            CTGCGGA CAGCGCT TCCGCAG            TTTTTCACTTCTTAC
   BL05221   8  91  21 2257848 .. 2257883 -  -6.3  -5.50925   AACGAACATAAAAAA    GACAGGATAGATGAA CCTCGT TTCATCTATCCTTTT     TCATTCAGCTGAATG
   BL03301   4 100   6 2268166 .. 2268190 - -14.3  -4.17089   CGTAAACGGCGAAAA          CCAGGCTTCCA TTA TGGGAGCCTGG          TTTTTTTATGCCCGA
   BL01372  12 100  12 2280956 .. 2280972 - -10.9  -5.47218   CCCGATTCAAAAAAA              CACTTGC TCT GCAAGTG              TTTTTTTGATGCTAA
      ypcP  11  95 -13 2285107 .. 2285131 - -14.4  -3.02181   CAATACAAAACATTA          GAGAGATCGG TTTAT CCGATCTCTC          TTTTTTCGAATTTCA
   BL02742   3 100 -11 2313975 .. 2313998 - -12.5  -5.18357   CAATTGATCAAAAAA          GCCACTCAC AATTTA GTGAGTGGC           TTTTTTATGATTCAT
      ribT   6 100  -1 2404183 .. 2404207 - -18.7  -5.03145   CAAGCGGCGAAAAAA          GAGCAGAGGCT AGA AGCCTCTGCTC          ATTGGTTATATGTGA
   BL03276   5  90  40 2416587 .. 2416621 - -10.8  -4.21922   TCAGGCAAAATTAAA     CTACCTGTCCCC ACTGGAATACA GGGGACAGGCAG     CATAGGTGTTTTTTC
   BL02913  10  93   5 2441575 .. 2441599 - -11.5   -4.4846   GAATTCAATAAGAAA          GCACCGTCT CTTTGGC AGACGGTGC          TTCTTTACTTATACT
   BL00799   2 100   8 2453267 .. 2453293 -   -21  -4.39386   CCGAAATCATTAAAA         CACCCCGGCTAA GCT TTAGCCGGGGTG         TTTACGTTTATTCTT
      yqjT   5  70  18 2457630 .. 2457653 -  -8.1  -3.75051   CATTAATTGAAAACA          GGCCGGC TCGAACAAAG GCCGGCC           TTCGGCTGCCGCCCG
    rpmGAA   4 100   7 2470916 .. 2470934 - -13.2  -5.72053   CAATTAAACAAAAAA             CCAGCAGA CAG TCTGCTGG             TTTTAGTTATTTTGT
      yqjE   5 100 171 2488759 .. 2488781 -  -7.1  -6.12458   CAAAAAAACAAAAAA          GCC-ATTCAG CCTG CTGAATCGGC           TACAAAATAAAAAAG
      yqjE   5 100 133 2488796 .. 2488819 - -16.8  -5.86976   CTACAAAATAAAAAA          GCTTGCGCCT TTAA AGGCGCAAGC           TTTTTTGCGTTTCCC
      yqhO   4  85  46 2535577 .. 2535592 -  -2.5   -5.7946   TGGTGAAGAAAAAAA              GCCAG ACCCAG CTGAC               AGTGATTGAAGGCAA
      tasA   3 100  18 2550092 .. 2550108 -    -8  -5.82172   ATGAACATAAAAAAA              CGGATC ATAAA GATCCG              TTTTTTAAATTGCAC
     pstBB   8 100  64 2574413 .. 2574436 -  -9.6  -5.63517   TGTCCAAATAAAAAA          GCAGGCTG GAACGAAT CAGCCTGC           TTTTTTTATTGTCTC
     pstBB   8 100   5 2574468 .. 2574495 - -17.8  -5.00616   CCGCCGGTGAAAAAA        GAGGCTGCCGCT TTAA AACGGCAGCCTC         TTTCTCATCCGAACC
   BL03704   6 100   9 2586642 .. 2586663 - -14.5  -6.19302   ACATAATAAAAAAAA           GCTTGACGG ATAT CCGTCAAGC            TTTTTCCGTTAGAAA
   BL03697   8  90  10 2595506 .. 2595528 -  -9.2  -5.13016   AAGTAAAAGCAAAAA           CCTGAAGC GCTAATA GCTTCAGG           TTTTGTTTTTTATAC
   BL05273  11 100  34 2661171 .. 2661208 -   -18  -4.62803   TGAAAGAATAACAAA   TAAGAAAACCGGCTCA CCACTT TGAGCCGGTTTTCCTA    TTGGCGATAGAAGCA
   BL02042   4  93  44 2692902 .. 2692930 -    -9  -5.27335   TGGTTTAAATAAAAA        GAGGATCTTG CCATATGTC CAAGATCCTC        TTTGACGAATCAGCC
   BL02427   7 100  27 2704163 .. 2704192 - -17.3  -4.70319   TCATCAAAACTAAAA       GCAAGCTGGCGGCA GTA TGC-GCCAGCTTGC       AGCTTTTGAGTGAAT
      sacC   3 100   7 2711753 .. 2711777 - -18.7  -4.05788   GTCTTTTAAAGGAAA          GGCTGGAATGC CCG GCATTCCAGCC          ACATGATCATCGTTT
      ytbE   5 100   8 2722810 .. 2722834 - -20.1  -3.97057   CACAATTCAATTAAA          GCCCCGTTCGA ATG TCGAACGGGGC          CGTTTTGTTAAAAGT
      yjjA   6  95 278 2726184 .. 2726206 -  -8.5  -5.42514   TTATAAAGCAAAAAA          CGCTTCGGCT CATC AGC-GAAGCG           TTTTTCTTGTTTTTG
      cypE   1 100   8 2732198 .. 2732226 -   -14   -5.1361   ACAAACTCTAAAAAA        GAGGCATCCTGA TCAAT TCAGAATGCCTC        TTTTTGTTTACGTTC
      sspH   2  95   8 2792689 .. 2792706 - -11.3  -5.14698   AAATCCAAAACAAAA             CCCCTTC CTCA GAAGGGG              TTTCTTTTTAATGTT
      minD   6  95  10 2810797 .. 2810818 -  -8.8  -5.51165   AAAACTGCAAAAAAA           GCAATCTC GCTTTG GAGATTGC            TTTTTGCAGTTAAGC
   BL05296  10  80  35 2864483 .. 2864503 -  -4.7  -5.27779   CTTAAGATTAAAAAA            GTACACTTT GAT AAAGCGGAC            TCCTGGGAGTCTGCT
     pheTA   8 100   8 2893897 .. 2893922 - -14.7  -5.47159   GTTGAAGATAAAAAA         CCGGTTCCCGA ATGA TCGGGGACCGG          TTTTTCTTTATCCTC
      pheT   3 100   8 2898025 .. 2898050 - -11.1  -5.53288   TCCAATGCAAAAAAA         CCGGTTCCCAA ATGA TCGGGGACCGG          TTTTTCTTTATCCTC
      ytqI   7  91   1 2963475 .. 2963489 -  -7.8  -5.28826   AAACTGCACAAAAAA               GAGGGA CTT CCCCTC               TTATTTGTTTTCTTT
      ezrA   5  90  66 2989407 .. 2989441 - -10.8  -4.21922   TCAGGCAAAATTAAA     CTACCTGTCCCC ACTGGAATACA GGGGACAGGCAG     CATAGGTGTTTTTTC
   BL00436   7 100   7 2996884 .. 2996917 - -10.4  -5.74122   CAGTATATAAAAAAA     CCCCAATCGCCAGA TGATTT TCTAACAATTGGGG      GCCAATTTACGATAC
      ytxE   4  82  15 3005462 .. 3005483 -    -8  -4.60797   GCGGCACACAGAAAA           GGCCTTGC TTTTGT GCAAGACC            TTGCTTTCTTCTCAT
      ytzF   5 100  31 3035232 .. 3035257 - -11.3  -5.22289   CATCAAACATAAAAA         GCATCAAACTT GGTT AAGTTCGATGC          TCCACAAACCCATTT
     cse60   6  95   6 3040961 .. 3040983 - -12.1    -4.564   AAGCGTAAATGAAAA           CAGCTCTTC TCTCT GAAGAGCTG           TTTTTTTATGTCCTG
      ytpB   5  89   7 3072370 .. 3072394 -   -10  -4.26189   TTATAAACGGCAAAA          GCTCAAGCCG ATAAA CGGTTTGAGC          TTTTCTTTACGAGCT
      asnB   7 100  11 3076738 .. 3076765 - -12.9  -5.61596   ACCGGCATAAAAAAA        GAAGGTTTTCG GTTAAT CGAAAACCTTC         TTTTTTTGGCTTAAA
   BL03290   7  95   6 3083798 .. 3083823 - -11.2  -4.71223   GCATAATACAGAAAA         GCCAAGGACGC TATCC GCG-CCTTGGC         TTTTTTTAATTCGTG
      ytkD   3 100   5 3087595 .. 3087610 - -10.4  -5.30189   TATAACATGAAAAAA              CCCTGC AAAT GCAGGG               CTTTTTATTTGATGA
     rpmE2   9 100  53 3094346 .. 3094371 - -16.3  -3.80115   GCAAATAACAGAGAA         CAAGCGCATGA GATG TCATGCGCTTG          TTTTTTAAATGGACG
     rpmE2   9 100  12 3094395 .. 3094412 -  -6.9  -5.86965   ATGGACGAAAAAAAA             GGCCGGA AACA TCCGGTC              TTTTTAATTTATTAA
      menC  10 100  99 3097737 .. 3097752 - -10.4  -5.44119   TTTATGTTAAAAAAA              CCGGCT AGAA AGCCGG               TCCAAACGAGAAGGG
      glgP   7  62  10 3107350 .. 3107380 -  -7.7  -2.76964   TTATACTGAAGACGA      CGACTAAGCCCC TGACCAGC GGGGCTTAGT-G       TTTTTAAATTCAATG
   BL02561   4  62 -16 3131948 .. 3131958 -  -8.2  -2.75844   GCGCGGACTTTAAAG                 CGCC TTG GGCG                 TTTTCCCTTTCACCG
   BL02565   6 100  18 3139537 .. 3139552 - -11.8  -4.93696   CTTAAATAGGAAAAA              CGCCCG GCCC CGGGCG               TTTTTCTAGATTTAT
   BL02573   5  58  15 3148542 .. 3148556 -  -5.6  -3.56562   AAAGGCATCAGACAA               CCGTCA TAA TGGCGG               GGAGGGGGCTTTAGT
   BL02586   7 100   9 3168676 .. 3168702 - -15.3  -4.21141   TTGGAATAAATTAAA         CACCGCTCTTT TTGCG AAAGAGCGGTG         CAAATCCATCAGCGG
       pgi   4 100  12 3175593 .. 3175622 - -14.4   -4.4773   TCATACGAATTAAAA       CAGCCTCCGGGAC AATAA GTCC-GGAGGCTG       TGTTTTTTCAATTAT
   BL02600   3 100  14 3189715 .. 3189746 - -13.1  -5.67063   TTTATCATAAAAAAA     CCGGAGCCGCCGGAC AAAC GTCCG-CG-CTCCGG      TTTTTTGCATGGCTC
   BL05316   2  44 362 3195728 .. 3195743 -  -3.3  -2.80511   GCCATAAGGTAAGTA              GGTAA TGTCGG TTACC               CATTTTTCATTTAAT
      yuxO  10 100   8 3204431 .. 3204459 -   -14  -4.87665   TCCTATTTATAAAAA        GAAAACTCGCCC CTAAC AGGCGAGTTTTC        TTTATGTTTACGATG
   BL02616   7  72  75 3220531 .. 3220547 -  -4.4   -4.7254   ACCTTTCAGGAAAAA             CGGC-AG ACAA CTCGCCG              TTTAACAGGACGATC
   BL03011   3 100   9 3236563 .. 3236593 - -12.6  -5.56568   ATAGCATCAAAAAAA       CAGAGCCTCGGAAA ATA TGCCCGAAGCTCTG       TCTTTTTTTTATGAT
   BL02157   7 100 267 3286509 .. 3286523 -  -4.9  -5.83226   AATTGAACAAAAAAA               GCGCC TGCTC AGCGC               TCTTTTTTCAAACCT
      yusU   4 100  -2 3311486 .. 3311509 -  -9.7  -5.80003   TCAATAAACAAAAAA          TAAGCAGAG GAATCT CTCTGCTTA           TTTTTTCTGATTAGC
      htrB   2 100   7 3321678 .. 3321697 - -13.6  -4.90136   AAGTAATATGAAAAA            GCCATGGC GTTT GCCATGGC             TTTTATTTATGATTT
   BL00733   4  70 271 3325071 .. 3325083 -  -9.1  -3.09823   TTCTTGAAAACCAGA                TCCGC TAT GCGGA                GACATTCATTGACAT
      yvqC   6  77  13 3332460 .. 3332479 -  -6.4  -4.59853   GGAACGGCTGAAAAA            CGGCTTTC TTGA GAAAGCTG             TTTTTTGTTTGATCA
   BL00714   5 100  15 3348026 .. 3348047 - -14.5  -3.76952   TCGATTTAACCGAAA           TCCTCTGCC GGTC GGCAGAGGA            TTTTTTCCTTTTGGT
      yvgN   8 100  12 3370402 .. 3370425 - -15.4  -5.05505   ATGAGAAATGAAAAA          TCCCGGGTTT ATAA AAACCCGGGA           TTTTTTTATGATTAT
   BL00699  10 100  -7 3374100 .. 3374120 - -14.1  -3.70109   TATATGATGGAAGAA            GAGAGTGAC GGC GTCACTCTC            TTCTCGTGTACATAT
   BL05333   9 100  13 3398271 .. 3398294 - -15.4  -5.13344   ATACTAATACAAAAA          GCCGGATGTT CTTT AACATCCGGC           TTTCTCAGCAATTCA
   BL00829   5  88 -38 3413661 .. 3413683 -  -9.1  -4.58283   TAATCTTGTGAAAAA           GCCTTCTCC TCCCG GGAGGAGGC           TTTTTCAATTGCTGC
   BL05336   2  44 362 3425621 .. 3425636 -  -3.3  -2.80511   GCCATAAGGTAAGTA              GGTAA TGTCGG TTACC               CATTTTTCATTTAAT
     blyAB   6  85   8 3431894 .. 3431911 - -11.3  -3.41989   ATTTATAAAATCTAA             GCCCTCT TGAA AGAGGGC              CTTTTGATTACTTCA
      smpB   4  54  88 3469366 .. 3469379 -  -3.7  -3.71672   TTGGATGAAAAGGAA               GCCGG ATCA CTGGC                TGCATCACTATTATA
     opuCD   8  93  15 3475331 .. 3475360 - -10.1  -4.98255   CGCCAATCATAAAAA       GCCGAATTTC-CCT TTT AGGAGAAGTTCGGC       TTTTTTCGGCTGCCT
   BL03436   7 100   8 3524302 .. 3524321 -   -15  -4.61566   TTTTAAATGAGAAAA            GCCCGGCT TATG AGCCGGGC             TTGTTCCTTATACTT
   BL03427   6 100 -11 3538276 .. 3538296 - -11.9  -5.63517   GCTCGAAACAAAAAA            CCCGCATCA TCA TGATGCAGG            TTTAGATAATACGGA
      yvdB   9 100  10 3541513 .. 3541543 - -15.5  -4.87892   GCCCAATAAAAGAAA       CCGCCTGCTTCAG TCCGG CCGAAACAGGCGG       TTTTCTTGGTTATGT
       nat   8  67  28 3547549 .. 3547579 -  -3.1  -4.82128   GGATGAAACAGAAAA       CGAGCGGGCGCTT CAGAC AGGCGTCCGCTTA       TATTAATTGATGCAG
      yvoF   7  90 -15 3564197 .. 3564224 -  -9.8  -4.44046   CTGATTGCAAATAAA        GGCCCCCGCT CTTTATTC AGCGGGGGTC         TCCAATCTTTTTTCC
      yvnB   3  86 -15 3570455 .. 3570484 -  -7.3  -5.04601   GTGACAAACTAAAAA       GCATTTG-CTCCCT CTT AGGAAAACAAATGC       TTTTTGCGTTCGCAA
      yunG   6  54  13 3614409 .. 3614438 -    -5  -3.39434   AATGAATAAATTGAA       GGGGAACTCT TTATATATTT AGGGTTCCCC        TTTCTTTTTAAGCTA
      lytD   6 100  13 3645437 .. 3645469 - -14.2  -5.37593   CGGCAAATGAAAAAA     GACCGGCC-GGTTCC TAAT GGAACATGGCCGGTC      TTTTTATGATGATTA
      adhB   7 100  11 3657503 .. 3657524 -   -13  -4.28361   GTAATGCGAGGAAAA           GGCTGCCG GTAGCT CGGCAGCC            TTTATCATCGCTATG
      pgdS   6  93  18 3662684 .. 3662707 -  -9.6  -5.08731   CAATAAATAAGAAAA          CCGCTCGA GTCCATCT TCGAGCGG           TTTTTTTGCTGTTTC
      alsD   4 100   9 3674140 .. 3674159 -   -10  -5.38497   AGCGAAAGCAAAAAA            GCCCCCTT TTCA AAGAGGGC             TTTTTCATTTACTCG
      ywqE   2  86  33 3681288 .. 3681311 -  -8.1  -4.85177   AAATGACATTAAAAA          TCAGCGCCG CATAAC CGGTGCTGA           CATTTTGGCTGGGGG
      ywpJ   5 100 368 3687787 .. 3687809 - -12.1  -4.89521   ACAGGTTAAATAAAA           CAGCTGTCT GCGAT AGACAGCTG           TTTTTTGTGTTTATG
      ywpJ   5 100  93 3688062 .. 3688084 - -20.6   -5.2422   AACCATATTAAAAAA           GGCCGCCGAC AAT GTCGGCGGCC           CGCGGACCAATAACA
      ppaC   2 100  14 3703674 .. 3703697 - -15.4  -4.78839   AACGGTATAAGAAAA          CACCCGAATC ATGA GATTCGGGTG           TTTTTTTATTTCCTT
   BL05355   5 100  11 3711139 .. 3711165 - -15.2  -3.37016   ATAAAAAAGATCGAA         GCTCCCGGCT GGAGTTA AGCCGGGAGC         TTTTCTAATGTTACA
      ywmD  10  67  12 3745659 .. 3745686 -  -8.3  -3.07043   CCGATTAGCTTAACA        GTCGGGACGGC TCTGCT GCCGTCCCGTT         CTCGTATGGAGTTAC
      ywkB   7  85  12 3775634 .. 3775665 -  -6.7  -5.12707   TTAAAGCGCAAAAAA     GCTTGCAAG--GCCA TAAA CGGCTTCTTGCAAGC      TTTTTTCTTACTTAA
      argS   2 100   7 3798297 .. 3798319 - -13.4  -5.59655   CAAATCAAGAAAAAA           TCCCCCGTTC AAT GGACGGGGGA           TTCGTTTTACATTTT
      ywhD   7 100   7 3805538 .. 3805566 - -20.3    -3.322   AGGGGGATAGACGAA        CCCCCCGGACTTC ATG GCAGTCCGGGGGG        TTTTTCCTATTGCTG
      ywfL   7 100 135 3811913 .. 3811927 -  -7.8  -5.67063   CGCAGCATAAAAAAA               CCGCTC CGG AAGCGG               TGAGGTGTGGCAAAA
       pta   4 100  17 3820960 .. 3820981 - -10.9  -5.71983   TGAAGCATAAAAAAA           GGCGAACCT CTTC AGGTTCACC            TTTTTCAGGAAGCCT
      yfiN   6  89  16 3826152 .. 3826175 -  -9.6  -4.26463   ATACACCAAGATAAA          GGTTCGGTTT AACT AAGCCGAACC           CTTTTTTTATAGATG
      ywcH   4 100 336 3845309 .. 3845335 - -15.3  -3.61089   GTCGAATAATGACAA         GCCTTGTTGAG AACCA CTCAACAAGGC         TTTTTTATGTTAAAA
   BL03882   3  89  21 3853817 .. 3853838 -  -4.3    -5.626   GAGCCGATAAAAAAA           GTGCCGG TTTTTCCG CCGGCGC            TTTTTTGCTGTTAAA
   BL05364   0 NONE
      xylB   6 100   8 3872864 .. 3872887 - -11.8  -5.44119   TGCAGCCGAAAAAAA          CTTATGAGCC GGCC GGCCCATAAG           TTTTTATTTATTCCC
   BL03860   4 100  10 3882100 .. 3882131 -  -8.1  -6.09133   TAGCCGAAAAAAAAA      CCAAATTGGTGAA GGTTTT TCCGCCAATTTGG       TTTTTTCATTTAGAA
      ywaF   6  82  69 3892581 .. 3892602 -  -8.8  -4.22009   AGTATGTAATAGAAA           GCAGATCT TTTACG AGATCTGC            TTTTTTGCTTCATAC
      licH   1  91  13 3910554 .. 3910577 -   -11  -4.56133   CTCCAACAATGAAAA          GGTTCCGGCA AACA CACCGGAACC           TCAAATCTATTCCTA
   BL00564   5 100   9 3921415 .. 3921436 - -15.9  -3.95378   TGATACGCGAAACAA           GGCTGCCGA ATGA TCGGCAGCC            TTCTCCACTTACAAC
   BL00944   8  56 130 3927096 .. 3927107 -  -2.2  -4.26076   TCATGGTTAGGAAAA                CGCT TCCA AACG                 CCGGCACTCACAGAA
      lanI   9  89   6 3937687 .. 3937728 - -11.7   -3.6142   TACAACAGCACAGAA CAGGAGAAAGCGGAGCT GTAAATCG AGCTCCGCTTTTTGCTG  CAATGTTATGACGTG
      yxkO   2  80  51 3954217 .. 3954230 -  -8.1  -4.41895   AATCGTCAAGCAAAA               TGCCG GAGT CGGCA                AAATCAATCCATAAG
      mleA   4 100   7 3963212 .. 3963251 -   -13  -5.41143   CATTCGCGAAAAAAA  CAGCTGCCGCTTTATC CGTATTGC GATGAAGCAGCAGCTG   TTTTCTTTATCCGTT
      yxkH   5 100  -2 3976429 .. 3976466 -  -5.1  -6.07969   CAAAACGAAAAAAAA  TAAGGAAAG-CGGCATC ATGATA AATGCCGTCTTTCC-TA   TTGTCTGCTGTGTTC
   BL01920   8  76  10 3995181 .. 3995212 -   -11   -2.7035   TGTAGGCATATATGA      GAAATCATCCCG GCGACAAG CGGGATGATTCC       CCGCCGTTTTTATTT
   BL05383   6 100   8 4013216 .. 4013232 -  -9.4  -5.18726   CCCTCATAATAAAAA              CCCCTG AGAAA CAGGGG              CTGTTATTTATTGAT
   BL01939   6  70   3 4020125 .. 4020149 -  -3.5  -5.00196   TGTCAAATAAGAAAA          GGACTGCATAA AAA CTCTTCAGTCC          CTCTATGATTCAATT
      katB   5  86  11 4025656 .. 4025674 - -11.7  -3.27715   AAAATAGATTAAAAG             GGCAGGC ATCTA GCCTGCC             TGCTTTATTATTAAA
      avtA  13  93   6 4074013 .. 4074035 - -10.6  -4.72497   GATTGACGAATAAAA           CAGGGGCT TGCTTTT AGCCCCTG           TTTTTTTATAAGTAT
      htpG   3 100  12 4095587 .. 4095616 - -10.2  -5.63374   TTAACATCAAAAAAA       GATACATCTC-GC AAGAA GCTGAGATGTATC       TTTTTTTATTTTTAT
      xylR   3  50 103 4130552 .. 4130563 -  -3.6  -3.60475   AAGAAATTTGTCAAA                GCCC TTGA GGAC                 GCCGGAGTATTCAAA
   BL00270   2  73   1 4143216 .. 4143238 -  -7.7  -3.80625   TTTTGATAAGCGAAA          GGCCGG-CGT CAAT ACAACCGGCC           TTATTTCTGCGGCAC
   BL00272   3  90  47 4151307 .. 4151344 - -12.7  -3.53444   TGATCCCGGGCGAAA   GACGAACGGTCCGTG ACGTCAAG CACGGACCGACCGCC    AATTGTACTGAAACG
   BL00276   4  93 178 4157683 .. 4157702 -  -7.9  -5.42862   AGAGGTGTAAAAAAA            GACAAGC CTAATT GCTTGTC             TCCTGAGTAATTGTG
      yydA   2  53 333 4175207 .. 4175225 -  -5.2   -3.1997   AGAGTTAGAACAAAG             GCACAATG AAT CACTGGGC             AATTAAGCTCGAACG
      rplI   7 100  10 4198723 .. 4198742 - -13.6   -4.0865   CGGAATAAAAGATAA            GCCCCTTC TGAG GAAGGGGC             TTTGTTACTTTATGA
      yyaC   8  77 360 4211792 .. 4211812 + -10.5  -3.37091   TTCGGCCATGGCCCA            TCGATAACG TGC CGTTGTCGA            TTAACTTTTGAACGT
      yybO   3  85  40 4206636 .. 4206663 +  -8.5  -4.43189   TTGATAAATAAAAAA        AGAACAAGACC GCATTG GGTCTTGTTCC         TTTTATCGGCTTACT
      cotF   4 100   5 4203138 .. 4203164 + -15.2   -3.7035   CGATGAGATAAAAAA         GCCAGCGAGGAT AGA ATCCTCACTGGC         TCTGTTTTTTGCTAT
      nagP   9 100   8 4198723 .. 4198742 + -13.6  -4.42976   CGGAATAAAAGATAA            GCCCCTTC TGAG GAAGGGGC             TTTGTTACTTTATGA
   spoIVCA   2  54 267 4175415 .. 4175433 +  -4.6  -3.52678   AAATTGAACTCGACT             TTGACTTT TCA GAGGTCAA             TATTTCTAAGACCTT
   BL05390   3  73  17 4161524 .. 4161565 +  -7.5  -4.07885   AAGAAAATTGAAAGG TAAGGCAGTGCCAAT AGCAATGCTTAA ATTGGAACTGCCTTA  TTTTAAAGGAGCATA
   BL05389   3  57 142 4157448 .. 4157458 +  -2.6  -4.26344   CAAGAGGTTTCCTGA                 TTTT TTA AAAA                 TTTTGGTCAAAATGT
      yvfU   5  59 181 4150926 .. 4150940 +  -7.2   -2.7363   TCGCTCTTTTCTCTG               TATCAC TCA GTGATA               TACCTTGTTTGATTG
      ahpF   6 100  12 4142681 .. 4142707 + -18.2  -5.10064   TTAATCTATAAAAAA         CGCTATGCTGAA GTT TTCAGCATAGCG         TTTTTCTGTATTCCC
      aldA   6 100  62 4118548 .. 4118566 +   -11   -5.1925   CCTTTCACGAAAAAA             GGCTGGAT GAT ATCCGGCC             TTTTTTCCATTCTGC
      yxeA   6  93   3 4113752 .. 4113769 + -11.3  -4.57209   GAAAACCAATTAAAA             CCCCATC GCCG GATGGGG              TTTTCTGCTTAATAT
   BL00188   3 100  11 4104926 .. 4104943 +  -9.9  -5.18355   TATAAAAATGAAAAA             CAGCTGA TCCC TCAGCTG              TTTTTCGTTTTTACA
   BL00186   8 100   9 4099479 .. 4099500 + -13.7  -5.95539   CCGTTAAGAGTAAAA           GCCGGCCTT TCCA AGGGCCGGC            TTTTTTTATTTGGAC
      ydaM   2  61   7 4072129 .. 4072139 +  -2.4   -4.3467   TACACTTAAATACGA                 GGCC TCA GACC                 TTTTAATCTCACCGT
      yycA   2 100  12 4042686 .. 4042709 + -16.8  -4.53685   GTAGAAAATGAGGAA          GCCCATCGGA TGAG TCCGATGGGC           TTTTGATTATGCTTT
      yxjA  12  87  76 4025715 .. 4025733 +  -8.8  -4.57569   CCAATGGCGGTGCCC             GCTGATCG CTT CGACCAGC             TTTTTGCCGAAGTCG
   BL01937   6 100  10 4019957 .. 4019995 + -13.2   -3.9748   GGGTGAAAATGAACT   GCACCCCTATCGTTAGGC AGC GTCTAACTATGGAGGTGC   GTTTTTTTCTCCATC
      pepT   4 100  17 4005207 .. 4005230 +   -11  -5.76949   CGAAAAAAGCGGAAA          GCGGCTGC AAGACAAA GCAGCCGC           TTTTTTTTCCAGATC
       fnr   6  55  30 3995200 .. 3995216 +  -6.5  -2.87964   TCATCCCGGCGACAA              GCGGG ATGATTC CCCGC              CGTTTTTATTTATAC
      cimH   2  93  12 3982627 .. 3982648 + -11.6  -4.52415   TTGATGAATGAAAAA           GCCTGCAG AGCGAG CTGCAGGC            TTTCTTATTGTGGCT
   BL02958   5  87   5 3975580 .. 3975593 +  -5.2  -5.38047   TCAAGCAATAAAAAA               CGGC GTCTAA GCCG                TTTTTTCTATGAATC
   BL00945   6 100 -28 3963212 .. 3963251 +   -13  -5.01553   CATTCGCGAAAAAAA  CAGCTGCCGCTTTATCCGT ATT GCG-ATGAAGCAGCAGCTG  TTTTCTTTATCCGTT
     pelII   7 100   9 3954253 .. 3954284 + -17.4  -3.97674   TCCATAAGCTTTGAG      GTGAAACGTCCGGG GCAT TCCGGGCGTTTCAC       TTATTTCCATCCTCA
   BL00949   2  93 -11 3937696 .. 3937719 +  -9.6  -4.74132   ACAGAACAGGAGAAA          GCGGAGCT GTAAATCG AGCTCCGC           TTTTTGCTGCAATGT
   BL05372   3 100   9 3927205 .. 3927230 + -11.8  -5.72207   ACGGTAAAATTTTAA         GCCTGCCGGC ATAAGA GCCGCCAGGC          TTTTTTTCATTTAAG
      yqiQ   1 100  13 3921415 .. 3921436 + -15.9  -3.36492   TGATACGCGAAACAA           GGCTGCCGA ATGA TCGGCAGCC            TTCTCCACTTACAAC
      yvqJ   3  52 322 3910810 .. 3910823 +  -3.8   -3.5771   GTGACAGGCAAATCT               CCGA CCGCGA TCGG                TTTCGGCCCGTTTTT
      ywaD   4 100  10 3900036 .. 3900058 +   -15  -3.12766   CAGTAATTTTAAAAA           GGAGCAGATT GAA AATCTGCTCC           TCCTTCTTTTCATAG
   BL03936   3 100   7 3892581 .. 3892602 +  -9.5  -5.30155   AGTATGTAATAGAAA           GCAGATCTT TTAC GAGATCTGC            TTTTTTGCTTCATAC
      ywbC   6  95   1 3885715 .. 3885741 + -11.5  -5.06414   TTTCAAAGAACATAA         CCGGACGCGGC TTATC GCCGTTTCCGG         TTTTTATTGAACGCG
      ywbG   2  95  16 3882100 .. 3882131 +  -8.8  -5.37593   TAGCCGAAAAAAAAA      CCAAATTGGTGAAG GTTT TTCCGCCAATTTGG       TTTTTTCATTTAGAA
   BL03942   9 100  55 3877150 .. 3877191 + -17.7  -2.91873   CGTTTTGCAGATTGT TGATAAAATCCCAAAACGG CTTT TTGTTTTGGGATTTTATCA  TCCTTTCAGCGTGAT
   BL03942   9 100 228 3877323 .. 3877349 + -13.1   -4.5123   TCGACACGCTGAAAA         GCGCATATTCC ATTTA GGAATGTGCGC         TTTGTTTGGTAGCTT
      ywcA   4 100  22 3872864 .. 3872887 +  -9.6  -5.47159   TGCAGCCGAAAAAAA          CTTATGAGCC GGCC GGCCCATAAG           TTTTTATTTATTCCC
   BL03947   5  93  15 3863331 .. 3863357 + -12.4   -4.1196   AGAGTGTATGAAAAA         GAGTGCGGAT AGTTGAA ATCCGCACTC         TTTTGCCAATCAATT
      ywcE   6  90   6 3853817 .. 3853838 +  -7.2  -5.27779   GAGCCGATAAAAAAA           GTGCCGGT TTTTCC GCCGGCGC            TTTTTTGCTGTTAAA
   BL03949   4 100   4 3849004 .. 3849023 +  -9.3  -5.63517   AACCAAGACTAAAAA            GACAGCC TGATTC GGCTGTC             TTTTTTATTTAAACA
   BL05360   2  52 463 3846137 .. 3846152 +    -4  -3.59979   GATGCCCCTGTTTGG              GCGGCAA GCC TTGC-GC              TTTCCCCTGAGGAGC
      thiD   4 100   6 3837788 .. 3837809 + -13.1  -4.12279   CGGCAAATAAAAAAA           GCCCCTTTT ATGT AAAAGGGGC            TTTCATTTAGCTTTC
      ywdH   7  65  24 3835199 .. 3835213 +  -7.1  -3.33261   CAGACAAACGAAGAA               CCGCT TTTTT AGCGG               TTCTAGCGATTAAAG
      ywdH   7  65 354 3835529 .. 3835549 +  -7.5  -3.33815   TCTCACGGTCAAAAC            GGTGTTCAG CAG CAGAACGCC            TTGCTTAGCCCAGCT
      gerQ   4 100   1 3826151 .. 3826176 +  -8.3  -5.65177   TATACACCAAGATAA         AGGTTCGGTTT AACT AAGCCGAACCC          TTTTTTTATAGATGT
   BL03959   6 100  29 3811936 .. 3811975 + -21.1  -2.61888   GAAGCGGTGAGGTGT  GGCAAAATCCTAAAACG TTCAAC CGTTTTAGGATTTTGCC   GTCTTTGAAGCATTT
      ywhB   5 100   8 3807064 .. 3807093 + -11.3  -5.42164   ATATGTAAAAGAAAA       CGGCGTTCGCCGC TTAC GCGCGGGACGCCG        TTTTTATTATTTATA
   BL03962   4 100  23 3805538 .. 3805566 + -20.3  -4.89233   AGGGGGATAGACGAA        CCCCCCGGACTTC ATG GCAGTCCGGGGGG        TTTTTCCTATTGCTG
      ywjC   7 100  56 3798297 .. 3798319 + -15.6  -3.74303   CAAATCAAGAAAAAA           TCCCCCGTTC AAT GGACGGGGGA           TTCGTTTTACATTTT
      ywjG   4 100  97 3787273 .. 3787299 + -12.9  -5.75538   AAAGAGCCAAAAAAA         GCCCGCCGGCG TGATT TGCCGGCAGGC         TTTTTCTTTTTTACA
      racA   4  95  12 3775634 .. 3775665 +    -6   -5.5604   TTAAAGCGCAAAAAA     GCTTGCAAG--GCC ATAAAC GGCTTCTTGCAAGC      TTTTTTCTTACTTAA
      ntdR   7  62  24 3772158 .. 3772180 +  -2.9  -4.63932   TTAATCTTGAACTAT           TTTTTATTT TATTC AGATAAAAA           TTTTGTTAAAAAATG
   BL04035   6 100  10 3745661 .. 3745684 + -15.3  -3.47345   GATTAGCTTAACAGT          CGGGACGGC TCTGCT GCCGTCCCG           TTCTCGTATGGAGTT
   BL04037   4  51 391 3739793 .. 3739803 +  -2.6  -3.76413   GTTTCAGGCAATGTT                 TTTT AAG AAAA                 TTTCCGCTTTTCCCC
      ywnG   6  90  69 3736309 .. 3736343 + -10.8  -4.21922   GAAAAAACACCTATG     CTGCCTGTCCCC TGTATTCCAGT GGGGACAGGTAG     TTTAATTTTGCCTGA
      ywnE   4 100  26 3716284 .. 3716303 + -13.6  -5.50723   ATGCTGTTAAAAAAA            TCCTCCCG GAAA CGGGAGGA             TTTTTGTTTTACTCA
     nrgBB   2 100  12 3711139 .. 3711165 + -15.2  -4.55023   ATAAAAAAGATCGAA         GCTCCCGGCT GGAGTTA AGCCGGGAGC         TTTTCTAATGTTACA
      yqjF   3  54 393 3706856 .. 3706878 +  -6.2   -2.6834   ATTTCCGCAATCGGG           GCAGAAGGCT CGC AGCATTCAGC           ATTGGTTGTCATGAT
      bcrC   6 100   6 3703674 .. 3703697 + -15.4  -6.01187   AACGGTATAAGAAAA          CACCCGAATC ATGA GATTCGGGTG           TTTTTTTATTTCCTT
      ywpF   6  88   5 3696484 .. 3696504 +    -9  -4.62475   AAAATATATAAAAAA            GGCTGTCT TCGCC GGACAGCC            TTTTCATTTATAGCT
      ywqA   8 100   7 3687787 .. 3687809 + -12.8  -5.59879   ACAGGTTAAATAAAA           CAGCTGTCTG CGA TAGACAGCTG           TTTTTTGTGTTTATG
      ywrA   9 100  73 3681319 .. 3681362 + -11.1  -5.61881   GGTGCTGACATTTTG GCTGGGGGGCCT-TTGTGAA CAACT TTCACAGCAGGCCCAACAGC TTTTTCTTTTTGACG
      rbsB   8 100   9 3673897 .. 3673924 +   -10  -5.75342   AAAGTAACTGTGAAA        TCAGACCTCT-TG ATA CATGGAGGTCTGA        TTTTTTTTGGCCACC
      ywtE   8 100  10 3662684 .. 3662707 + -10.3  -5.66989   CAATAAATAAGAAAA          CCGCTCGAG TCCATC TTCGAGCGG           TTTTTTTGCTGTTTC
      kduD   4 100  12 3657503 .. 3657524 + -13.7  -3.98661   GTAATGCGAGGAAAA           GGCTGCCGG TAGC TCGGCAGCC            TTTATCATCGCTATG
      tagB   9 100 -16 3645437 .. 3645469 + -16.4  -4.94902   CGGCAAATGAAAAAA     GACCGGCCG-GTTCC TAAT GGAACATGGCCGGTC      TTTTTATGATGATTA
      gtaB   7 100   8 3634232 .. 3634255 + -12.6  -4.91511   AAGTTTAATAAAAAA          GCTATTGGAT CGAT ATCCAATAGC           TTTTTATAATGCCAT
      yvhJ  10  85  43 3614409 .. 3614438 +  -7.2  -4.87389   AATGAATAAATTGAA       GGGGAACTCT TTATATATTT AGGGTTCCCC        TTTCTTTTTAAGCTA
      yvkN   5  79  62 3577070 .. 3577101 +  -9.3  -3.82481   TAAACCGAAACGACC      GGCCCTTCAGCGC CCATTC GCTCTGCGGGGCC       TTCTTCAATTTTAAT
      yfiU   7  66 119 3570570 .. 3570623 +  -6.1  -3.93262   TCTTTAAAATCATCC CGGCCGGCGGGGGGCTC--CCC-GA CAATTGCC TCAGGGCCGAGCCCGCC-CCGGCTG TTTGATCTATTAAAA
      yvpA   6  60  14 3564193 .. 3564228 +  -6.8  -3.12352   AACACTGATTGCAAA    TAAAGGCCCCCGCT CTTTATTC AGCGGGGGTCTCCA     ATCTTTTTTCCATTT
      ybbJ   4  89  21 3555795 .. 3555817 + -12.1  -3.51365   CTACCGGGAAAACAA           CCAAAAGGC CAACC GCCTTTTGG           TTGTATGCAGTGTGC
      yrdF   3  88  13 3547552 .. 3547576 + -11.4  -3.77119   TGAAACAGAAAACGA          GCGGGCGCTT CAGAC AGGCGTCCGC          TTATATTAATTGATG
   BL03604   4 100   7 3541513 .. 3541543 + -11.8  -4.82756   GCCCAATAAAAGAAA       CCGCCTGCTTCAGT CCG GCCGAAACAGGCGG       TTTTCTTGGTTATGT
      ywrO   3 100  10 3524302 .. 3524321 +   -15  -3.87584   TTTTAAATGAGAAAA            GCCCGGCT TATG AGCCGGGC             TTGTTCCTTATACTT
      yvfG  11  93   9 3506727 .. 3506751 + -10.8  -5.02439   AGCATAGCAAAAAAA         CCGCCTG-TCA TACG TGAACAGGCGG          TTTTTCTGCTTCTGT
   BL03614   3 100  26 3497291 .. 3497308 +  -9.9  -5.88471   GCCCCTTATGGAAAA             CGCCTTT ATTC AAAGGCG              TTTTTTTTGGTCGTA
   BL03615   3  72 226 3485025 .. 3485046 + -10.2  -2.57132   CATATACTAAAAAGA           CCGAAGTG CTCCAA CACTTCGG            CTTGTACAAAAAGCC
     yvaOA   4 100   4 3475331 .. 3475360 + -12.3  -5.05782   CGCCAATCATAAAAA       GCCGAATTTC-CCT TTT AGGAGAAGTTCGGC       TTTTTTCGGCTGCCT
   BL03620   8  61 285 3469200 .. 3469225 +  -8.1  -2.71364   TTAACCGGCACATAG         GCGATGCGGGC AAGA GCTCGCTGCGC          TAATTAGGCAGCTAG
   BL03622   5 100  91 3464366 .. 3464401 +  -9.8  -5.47218   CAAAGAAATCAAATC    GTTGGTGTCGATAGAT AATA ATCTGTTGACGCCATC     TTTTTTTGAATAAAC
   BL01583   3  85  32 3431894 .. 3431911 + -11.3  -3.29031   ATTTATAAAATCTAA             GCCCTCT TGAA AGAGGGC              CTTTTGATTACTTCA
   BL05338   4 100 184 3427619 .. 3427632 +  -9.5  -5.20333   GTTTCATTTAAAAAA               CCCCC ATTT GGGGG                TTTTTATTGTGCATA
   BL00827   5  90  72 3425173 .. 3425207 + -10.8  -4.21922   GAAAAAACACCTATG     CTGCCTGTCCCC TGTATTCCAGT GGGGACAGGTAG     TTTAATTTTGCCTGA
      yvaA   4 100   8 3417137 .. 3417155 + -14.6   -5.0133   ACAAATAAAACAAAA             CCGCGGAT ATG ATCCGCGG             TTTTTTCAAAAAGTC
      cypX   5 100  13 3413661 .. 3413683 +   -12   -4.7629   TAATCTTGTGAAAAA           GCCTTCTCCT CCC GGGAGGAGGC           TTTTTCAATTGCTGC
   BL01900   7 100   9 3398271 .. 3398294 + -15.4  -3.87869   ATACTAATACAAAAA          GCCGGATGTT CTTT AACATCCGGC           TTTCTCAGCAATTCA
   BL03003   4  67 212 3377917 .. 3377934 +  -3.3  -4.81814   TGCTTACTATAGCCA             TCGCCTT CATT ATGGCGG              TTTTGTTGTACTACT
   BL00735   7 100  -7 3374100 .. 3374120 + -14.1  -3.47841   TATATGATGGAAGAA            GAGAGTGAC GGC GTCACTCTC            TTCTCGTGTACATAT
     ycnBA   7 100   5 3370402 .. 3370425 + -15.4  -5.73339   ATGAGAAATGAAAAA          TCCCGGGTTT ATAA AAACCCGGGA           TTTTTTTATGATTAT
     alsRA   2 100   9 3349835 .. 3349856 + -13.1   -4.3453   GCGTTAAAAGAAAAA           TCCTCTGCA TGTC TGCAGAGGA            TTTATGTTTAGGCTT
   BL00743   5 100   4 3339784 .. 3339812 +  -9.7  -5.64274   TATATGAACTAAAAA       GAAGAGCC-TCC TTAATC GGAAGGCTCTTC        TTTTTTTATGCATGC
   BL00744   9 100   5 3332460 .. 3332479 +  -8.6  -5.68438   GGAACGGCTGAAAAA            CGGCTTTC TTGA GAAAGCTG             TTTTTTGTTTGATCA
      yuxN   6 100  15 3326605 .. 3326627 + -14.9  -4.37199   ATCCGCAAAACAAAA           CCGGCTGCA ATGCA TGCAGCCGG           TTTGTTGATTATGCT
      yfiY   5 100   9 3316521 .. 3316545 + -15.9  -5.26247   ATCTTAAGCAAAAAA          GAGCATTTCCA GTT TGGAAATGCTC          TTTTGTTTATTTTCC
      yusN   8 100   9 3311486 .. 3311509 + -10.4  -5.37345   TCAATAAACAAAAAA          TAAGCAGAGG AATC TCTCTGCTTA           TTTTTTCTGATTAGC
     yurYA   6 100 219 3286718 .. 3286740 + -14.9  -5.31456   ATCTAAAAGCGTGTC           GGCCGGCTT GATGG AAGCCGGCC           TTTTTTCTCCGTTCA
      pucR  10  83  81 3281515 .. 3281532 + -12.7  -2.66478   TTTCACCATAAAAAA             GCCGGCA TATG TGCCGGC              TCCCTTATACTTTTT
      pksA   8  93  46 3276303 .. 3276330 + -14.3  -2.69042   ACTCACACAACCACA        GAAAAGCAGGC CTCTCA GCCTGCTTTTC         TGGATTTAATGCTCT
   BL02121   8  75   5 3268759 .. 3268785 + -10.3  -3.12668   AGAAAAAATAAAAGA         CATCCCTATTT CAAAA GAATAGGGATG         TCTTGCACTTTAAGA
      yutG  11 100  14 3264280 .. 3264302 + -13.6  -5.15969   AAGCCATTAAAAAAA           CACTTGTCTT TAA AAGACAAGTG           TTTTTTGCGTTAGAC
      yutI   8 100   9 3255753 .. 3255771 +   -16   -2.6563   ATTTTAATTTGAGAA             GGCTGCCG TAA CGGCAGCC             TAAATTGTTGACAAA
      yutI   8 100 205 3255949 .. 3255971 + -17.8  -5.49579   TTGTCGACACGCTGA           GGCTGCCGTA GTG TACGGCAGCC           TTTTCTTTTTTATAG
      padC   2 100 355 3254954 .. 3254981 +   -20  -3.96327   TCATAAAAAATAAAA        CAGCAAGGGGCA TGTC TGCCCCTTGCTG         TTTATCATGCAGGCT
      yutJ   4  85  58 3251778 .. 3251811 +  -8.8  -4.45259   CAGCGTTTTTCTTTC     GGGGCGCTCTCTCG CCTTCA TGAGAGGATGCCCC      TTATTTTTGCGCTTT
      ydjO   3  60  26 3246704 .. 3246743 +  -6.4  -3.27923   GTTCCGGAAGCCCAT  TGCAAAAACCTTGCTCAA CACT TTGAGCGGGGTGGCTGCA   TTGCTCCTCTTCGCG
      ydjO   3  60 275 3246953 .. 3246973 +  -2.6  -4.35524   ATCGTTCGTCGTGAT            CAGTTTAA TCGAT TTACACTG            TTTTCGCTTTGAAAC
      yuiD   5 100  11 3241858 .. 3241882 + -11.6  -5.70522   TGTAAAGCAAAAAAA          CGTTTAAGAC GCCAG GTCTTAAACG          TTTTTTCTTATTCTT
      bioY   5 100  55 3238209 .. 3238229 + -11.9  -5.40072   AAACATAGAAAAAAA            TTCCCCTCG TTT TGAGGGGAA            TTTTTTTAAAGAACA
       ald   3 100  10 3236561 .. 3236595 +  -5.7  -6.02345   GCATAGCATCAAAAA     AACAGAGCCTCGG AAAATATGC CCGAAGCTCTGTC     TTTTTTTTATGATTC
   BL02555   4  66 365 3220990 .. 3221002 +  -4.7  -4.39426   AATGGCCGATATCGT                GCAGC AAT GCCGC                TTTTGTCGCGATATC
   BL05318   2  44 362 3207567 .. 3207582 +  -3.3  -2.80511   ATTAAATGAAAAATG              GGTAA CCGACA TTACC               TACTTACCTTATGGC
      mrpG   3 100   4 3204431 .. 3204459 + -13.3  -4.33928   TCCTATTTATAAAAA        GAAAACTCGCC CCTAACA GGCGAGTTTTC        TTTATGTTTACGATG
      yugF   7  93  12 3182355 .. 3182368 +  -9.5   -4.8066   ATGAACATAAAAAAA               CCGCC GGTT GGCGG                TTTTTAAATTCTGTT
      yuzA   9 100  35 3178853 .. 3178893 + -20.1  -2.91873   GGAGTTTAAGATTGT  TGACAAAATCCCAAAACGG CTT TTGTTTTGGGATTTTGTCA  TCCTTTCAGCGTGAT
      yuzA   9 100 206 3179024 .. 3179041 + -12.7  -5.41359   GTCGACACGCTGAAA             CTCCGGC TTTT GCCGGAG              TTTTTTCATTTACTT
   BL02529   6 100 -17 3175593 .. 3175622 + -14.4  -4.21792   TCATACGAATTAAAA       CAGCCTCCGGGAC AATAA GTCC-GGAGGCTG       TGTTTTTTCAATTAT
   BL02525   5  60 466 3169094 .. 3169110 +  -5.8  -3.62096   GCCAAATGTCATATG              CGGCAT TGTAT GTGCCG              TTTGCGCTGATCGAA
       tgl   5  64 108 3164000 .. 3164012 +  -3.3  -4.48741   TATCCGTATTCCCGT                CAAGC TTC GCCTG                TTTTCTCATCGGTTG
      yulF   9  79   1 3156094 .. 3156135 +  -8.8  -4.11216   GCTGATCACATGTAG CAAATGAGCCGCCCCGGCTC GAAT GAAC-G-GGCGGCTCATCTG TTTTAGGACTGCGCC
   BL02521   7  77   9 3151859 .. 3151888 +  -6.4  -4.53475   GAAATAAATAAAAAA       GAGACTGATGCA AAAAAA TGCAACAGCCTC        TTCTTTTTATGAAAT
   BL05313   6  79 179 3148729 .. 3148746 + -11.3  -2.58714   CTCCTCCGACGTGCG             TCGGCGA CCCT TCGCCGA              TAAATTCGTATCCGG
     oxdDA   4  86 151 3143385 .. 3143402 +  -9.9  -4.11216   AAGGCAACAAAAAAA             CCCTTGA ATGA TCAAGGG              TTTTAAAGATGGAGC
   BL02519   8 100  11 3139537 .. 3139552 + -11.8  -4.95896   CTTAAATAGGAAAAA              CGCCCG GCCC CGGGCG               TTTTTCTAGATTTAT
   BL02517   8  95  11 3133473 .. 3133497 + -12.1  -4.26076   TGTAATAAGCGGAAA          GCCCCGGCTCT TAG AGACTCGGGGC          TTTTCATCCGCCTAG
   BL02511   6 100  11 3125681 .. 3125706 +    -9  -5.63645   GATAACATAAAAAAA         CAGCGGATTC GCCTGA GATTCCGCTG          TTTTTTATGTTTTAA
   BL01414   5  86  -3 3107353 .. 3107378 + -10.5  -3.98859   TACTGAAGACGACGA         CTAAGCCCC TGACCAGC GGGGCTTAG          TGTTTTTAAATTCAA
   BL02402   5  85   7 3097699 .. 3097719 +  -6.8   -5.0916   GGCGATTAAAGGAAA            GGGCTGTC ATAAA GGCAGCTC            TTTTTATGTTAAAAA
      ytlC   8  77  69 3086866 .. 3086877 +  -4.4  -5.11836   GCTTTTTTCAAATCG                CGAT TTTC ATCG                 TTTTCTTTTCGCTGT
      dctP   4 100  10 3083798 .. 3083823 + -11.2  -5.65513   GCATAATACAGAAAA         GCCAAGGACGC TATCC GCG-CCTTGGC         TTTTTTTAATTCGTG
   BL00057   7 100   6 3076738 .. 3076765 + -13.6  -5.53288   ACCGGCATAAAAAAA        GAAGGTTTTCGG TTAA TCGAAAACCTTC         TTTTTTTGGCTTAAA
      gltP   6 100  10 3072370 .. 3072394 + -12.2  -4.87133   TTATAAACGGCAAAA          GCTCAAGCCG ATAAA CGGTTTGAGC          TTTTCTTTACGAGCT
      yttA   4  93   4 3064355 .. 3064371 + -10.8  -5.14965   CCAAAACGTTAAAAA              GCCGGC ATACC GCCGGC              TTTTTTCCTAAAGCT
      ywqM   4  64 118 3057442 .. 3057469 +  -6.4  -3.73775   TCGTCATAGCCCATG        TCAGCGAGCCTAT TTA ATATGCTC-CTGA        TTTCCTCCGGATCAG
      ytdP   9 100  38 3050614 .. 3050655 + -19.1  -2.91695   AATTGTCTACATTGT TGACAAAATCCCAAAACGA CTTT TAGTTTTGGGATTTTGTCA  TCCTTTCAGCGTGAA
      ytdP   9 100 206 3050782 .. 3050807 + -17.7   -4.1472   GTTTGTCGACACGCT         GACAATCCCGG CTCC CCGGGATTGTC          TTCTATTTTTCTGCT
      opuD   5 100   8 3040961 .. 3040983 + -12.1  -5.74122   AAGCGTAAATGAAAA           CAGCTCTTC TCTCT GAAGAGCTG           TTTTTTTATGTCCTG
      ytzE   8  87 108 3035275 .. 3035297 +  -4.9  -5.46706   CACAAACCCATTTCA          GGCACTC-GA TGAA TCAGAGTGTC           TTTTTGTTTTGCAAT
      ytzH   3  62 127 3024253 .. 3024265 +  -6.3  -3.58726   TACGTACCAGGCCAT                TCTCA GCC TGAGA                TTGTCTGTAAGAGAA
      ytzB   2 100  11 3020289 .. 3020311 + -14.9  -4.96848   CATAGCATCAAAAAA           GATGCGGCC ATCAG GGCCGCATC           TTTTTATATGGCGCG
      acuB   2  66 262 3004541 .. 3004555 +  -3.4  -4.57569   ACTACGGGCTTGGAA               CGGAGG ATA CCCCTG               TTTTTGCCGGGATGC
      lrpA   8 100 301 2999471 .. 2999490 +  -7.8  -5.66868   GTTGACACAAAAAAA            CCCTTGCC GTTT GGCAAGAG             TTTTTTTGATTACTT
   BL05304   2  60 278 2996912 .. 2996922 +  -5.4  -3.62864   ATGATTTTCTAACAA                 TTGG GGG CCAA                 TTTACGATACATTTA
      ppnK   4 100  26 2979282 .. 2979303 + -13.1  -5.03314   CTTTTCATTAAAAAA           GAGCAAGAC GATC GTCTTGCTC            TTTTTTGCGAATGCC
      ytpI   9  90 111 2964995 .. 2965026 +  -8.8  -4.90778   TCTATATCCATTTTC      CCGAACTTTCTC CCGGCTTC GAGAATGTTCGG       TTTTATTTCAATGAC
      ytvI   6 100   1 2951458 .. 2951489 +   -18  -3.35349   GGAAATGAAAAATAA      GCGGCAGCCTGCTT TTCC ATGCGGGCTGCCGC       TTATCGGGGTTATTT
      pelB   8 100   9 2937770 .. 2937791 + -12.3    -4.323   AGACTAATCAAAAAA           GTGAGCGCG ACAT TGCGCTCAC            TTTTCAATATTTGAC
      ysaA   5 100  -5 2926939 .. 2926964 + -11.9  -5.74288   AAGCTAAGCAAAAAA         GCATGACTCCC GGGC GGGAATCATGC          TTTTTTCTTGTTTAT
   BL05301   8  57 156 2923111 .. 2923124 +  -3.8   -3.8647   TATGTCGAATTGAAC               CAGG GTTTGA CCTG                TTTAATATGATCCAT
      ysdB   5 100 373 2918553 .. 2918567 + -12.8  -5.23016   AGAACAAAAGAAAAA               GGCCGG AGC CCGGCC               TTTTTTCAATTATTT
      sspI   5  95  -2 2902958 .. 2902986 +   -14  -3.78953   GGATTAAAAGCGAAA       TAAACCGGCGGCC AAAC GGCC-CCGGTTTA        TTTGATCATCCAGGT
   BL00308   5 100 139 2898025 .. 2898050 + -11.1  -5.40464   TCCAATGCAAAAAAA         CCGGTTCCCAA ATGA TCGGGGACCGG          TTTTTCTTTATCCTC
      yslB   2 100  12 2876428 .. 2876451 +  -8.9  -5.63236   ATAACTATGCAAAAA          GGCGGAGACT GCAAA AGTC-CCGCC          TTTTTCTTTTTAAAT
   BL00755   3 100  55 2864498 .. 2864517 +   -10   -5.4505   GTACACTTTGATAAA            GCGGACTC CTGG GAGTCTGC             TTTTTTGTTCACAAC
   BL00753  12  80  14 2854060 .. 2854078 + -10.3  -3.69455   GACCGATATAAAAAA             GAGCCGT GCTAA ACGGCTC             TTTACAGCTTTTTAT
      ysxD   7 100  16 2832721 .. 2832745 +  -7.2  -5.58522   TTTATTCAAGAAAAA          GCACTTGC ATCAATCCC GCAAGTGC          TTTTTCTTTTATCTC
   BL00644   9  80  13 2823194 .. 2823216 + -10.6  -3.43925   TAAGCACGAAAAAAA           GTCCGCATCA TGA TGATGGGGAC           TCTGTTTCTTCCTGC
   BL00645   7  88  14 2810797 .. 2810818 +  -8.8  -4.66833   AAAACTGCAAAAAAA           GCAATCTC GCTTTG GAGATTGC            TTTTTGCAGTTAAGC
      nifS   2  75   6 2803018 .. 2803033 + -10.4  -3.05596   CGGGAGCTGAGCGGC              GCCAGC AGCT GCTGGC               TTGGCTGAAGGAGTC
   BL05291   4 100  37 2794854 .. 2794887 + -14.7  -3.29987   ATGTATAAAAAAAAC     TTGTCGACAAGGCTG AATG CAGCTTTGCCGACAA      TATTATCATGCTGTC
   BL05290   7  95  60 2792689 .. 2792706 + -11.3  -4.95618   AAATCCAAAACAAAA             CCCCTTC CTCA GAAGGGG              TTTCTTTTTAATGTT
      yrzE   5 100  13 2786350 .. 2786369 +   -15  -4.11216   TAAAGGCAGCAAAAA            GGGAGCGG ATGT CCGCTCCC             TTTTCCCAGTGCCCG
      yrvJ   7 100   3 2774659 .. 2774686 + -15.8  -2.92792   CTATTTTGACTAATT        TAAAAAGCTCCC AATC GGGAGCTTTTTA         TGCTTTCGAATCCAT
      yrvN   7 100  53 2768126 .. 2768145 + -12.2   -5.1485   TCTTGAAACCAAAAA            CGACAGCA CCTC TGCTGTCG             TTTTTGTATTACTTA
      yrzA   9 100   6 2745853 .. 2745877 + -11.4  -5.85425   CGAATCATAAAAAAA          GCGCCCGGTT TTAGC AACCGGCCGC          TTTTTTCTTTATTTC
   BL02399   8 100  66 2740744 .. 2740770 + -13.9  -3.93695   TGTTCAAATGAAAAA         GAGCAGAAAAC AAACC GTTTTCTGCTC         TTTCTCAATAATACC
   BL05282   5 100 -11 2732198 .. 2732226 + -11.8  -5.33026   ACAAACTCTAAAAAA        GAGGCATCCTGA TCAAT TCAGAATGCCTC        TTTTTGTTTACGTTC
   BL00474   4 100   5 2728368 .. 2728401 + -11.7  -4.95487   ATGAAAAATGAAAAA     GCGGGAAGCCGGA TCATTCTT TTCGGCTCCCCGC      TTTTCTATTTATTTT
      adaB  14 100   2 2722810 .. 2722834 + -20.1  -2.62512   CACAATTCAATTAAA          GCCCCGTTCGA ATG TCGAACGGGGC          CGTTTTGTTAAAAGT
      yvaG   7  59 -29 2711717 .. 2711740 +  -3.9  -4.07568   GCAGCCTTGCGTGCG         GACG--GCGGA TTGG TCCGCAGCGTC          TTTTAAAGGAAAGGC
   BL02426   7  75  21 2704128 .. 2704142 +   -10  -2.96695   CCCATTCAAGATGTA               CAGCCA TTC TGGCTG               TGATTTCATCAAAAC
   BL02426   7  75  54 2704161 .. 2704194 + -10.3  -3.11569   TTTCATCAAAACTAA     AAGCAAGCTGGCGGCA GTA TGC-GCCAGCTTGCAG     CTTTTGAGTGAATCC
   spoIIIC   6  91 -18 2671373 .. 2671406 + -11.9  -3.79565   TTTGGAATATAAAAA     GACCGCAAAGCTTTCT TAA AGAAA-CGTTGCGGTC     TTTGGGTCTCTTTCT
  spoIIICA   3  71  11 2662449 .. 2662477 +  -3.8  -4.83615   AGTGAGATCGATGAA       GAGGCTCGGAATT ATAT AAACCCG-GCCTC        TTTTTATGCGAGCTA
       sda   5  65  96 2655126 .. 2655146 +  -8.3  -2.61144   TTTTTCATGAAAAAA            CACCTCTCT ATA AAAGAGGTG            CTATTTGAAGAATCC
     comER   3 100  58 2649484 .. 2649506 +  -7.8  -5.94743   ATGCATTATGAAAAA           CCATCGTT ACGATTA AACGATGG           TTTTTGTTTTTTTTG
   BL02112   7  93  55 2644893 .. 2644915 +  -7.7   -5.4505   CAAGCGGCTTTTTGA           CGACTGCTG TTTTT CAGCAGTCA           TTTTTTCTTGCGGGG
   BL02114  13 100 -22 2628091 .. 2628131 + -17.2    -2.567   TCATGTTTCTCATTC  CAAACAAAAACCAGGC CCGATAAAC GCCTGGTTTTTGTTTG  ATTAGTAGTCTTCAT
      ispH   5  95  -4 2595506 .. 2595528 +  -9.2  -5.49579   AAGTAAAAGCAAAAA           CCTGAAGC GCTAATA GCTTCAGG           TTTTGTTTTTTATAC
   BL03723  10 100   3 2591292 .. 2591311 +  -6.3  -5.84381   ATACGTATCATAAAA            GGGGAGC TGGTGT GCCCCCC             TTTTTTTATTGCTGC
   BL03724   5  93  -7 2587754 .. 2587780 +  -9.6  -4.74103   TTAAAGCCGCAAAAA         GCATGTAAGA GGTTTTA TCTTACATGC         TTTTTGCGTTAAAAA
      yqzC   5 100   5 2574413 .. 2574436 + -10.3   -5.9218   TGTCCAAATAAAAAA          GCAGGCTGG AACGAA TCAGCCTGC           TTTTTTTATTGTCTC
      yqzC   5 100  60 2574468 .. 2574495 + -15.6  -3.96148   CCGCCGGTGAAAAAA        GAGGCTGCCGCT TTAA AACGGCAGCCTC         TTTCTCATCCGAACC
      yqgW   5 100  21 2560243 .. 2560278 + -16.3  -4.46854   ATGCCTTTAGACAAA    GACAGCCTTATTCCG TTATTT CGGAACAAGGCTGTC     TTTCTTATTGACTGA
      yqzG   7 100   1 2552901 .. 2552923 + -13.4  -4.05321   GAAGAATATAAATAA           GCCGCATTGC AGT GCAAAGCGGC           TTGTCTTTATTTATG
      sinR   6  88  71 2550092 .. 2550108 +    -8  -5.15969   ATGAACATAAAAAAA              CGGATC ATAAA GATCCG              TTTTTTAAATTGCAC
      yqhL   6 100  45 2538821 .. 2538850 + -11.6  -5.81412   TTCAGTTGAGTCCAG       CATCCTAAAGCG GTTTAA CGTTTTAGGATG        TTTTTTTTGCATCCG
      yqhL   6 100 135 2538911 .. 2538933 + -12.7  -4.43642   TTCCGGCAAAAATAA           GCCGGCGAG ATGGG TTCGCCGGC           TTTGTTCGTTATTTT
      yqhP   3 100  41 2535682 .. 2535700 +  -8.9  -5.93809   CTGTTCGTTTTTTTC             CTAGCTC GATTA GAGCTAG             TTTTTTTTCTGCCGA
      yqzF   3 100  20 2507488 .. 2507508 + -12.6  -4.70659   TGTGAACAAGAAAAA            GCCGCAGA CAATA TCTGCGGC            TTTTTGCATCTCACA
      bmrU   7  83  -4 2496962 .. 2496982 +    -6   -5.1675   TAGAAAAAGAAAAAA            GCTGACCC TAAAC GGGCCGGC            TTTTTTAATAGATGG
     oxaA2   4 100   5 2488796 .. 2488819 + -16.8  -5.22039   CTACAAAATAAAAAA          GCTTGCGCCT TTAA AGGCGCAAGC           TTTTTTGCGTTTCCC
       zwf   7 100   9 2473839 .. 2473860 + -13.1  -5.75599   GCTTTAATAAAAAAA           CAGCCTTCA CAAT TGAAGGCTG            TTTTTTTATGCTTTC
      yqjL  13 100   9 2470916 .. 2470934 + -13.2  -4.68479   CAATTAAACAAAAAA             CCAGCAGA CAG TCTGCTGG             TTTTAGTTATTTTGT
   BL00795   3 100 113 2462296 .. 2462323 + -16.3  -3.83323   TTAGAGCGCAAGCAA        GCGGGAGGCGT TTTGAT GCGCCTCCCGC         TTTCCGTTCTGTGAA
      yqjV   5  56 153 2457773 .. 2457785 +  -6.2  -2.99204   GTCTTCATATAAAAT                GCGG CATCC CCGC                TCTCTCAGTTTCATT
   BL00792   5 100 -11 2453267 .. 2453293 +   -21  -3.95772   CCGAAATCATTAAAA         CACCCCGGCTAA GCT TTAGCCGGGGTG         TTTACGTTTATTCTT
   BL05254   6  83 462 2444290 .. 2444303 +  -3.1  -5.63103   CTTCATTCCGGAAAA               GC-GCT TCA AGCTGC               TTTTTTTCCTTGAAA
      yqkD   5 100 -17 2442905 .. 2442937 + -13.5  -4.30576   ACAAACCGGCACAAA      GAAGGCGAACGAG CATAAGT CTCGTCCGCCTTC      TTTTGGTGCTACAGG
   BL05251   9  95   6 2436847 .. 2436885 + -11.9  -4.23732   CATCTTCTAAAAAAA   GAACCCTTATGATCTTC ATGAA GCAAATCATAAGGGTTC   TTTCGTTTATGTTTC
   BL00786   4  91   7 2419752 .. 2419773 + -13.1  -3.05844   GATTATTGAAAAAGA           GGCTTTTCC CCGG GGAAAAGCC            TCTTCGAATGCCGGC
   BL05246   2  44 362 2416158 .. 2416173 +  -3.3  -2.80511   ATTAAATGAAAAATG              GGTAA CCGACA TTACC               TACTTACCTTATGGC
   BL01879   7 100 -12 2404183 .. 2404207 + -18.7  -2.70907   CAAGCGGCGAAAAAA          GAGCAGAGGCT AGA AGCCTCTGCTC          ATTGGTTATATGTGA
      serA   5 100  11 2383181 .. 2383212 +   -16  -6.07627   CTTAAACAGAAGCTG      CGGAACCTGAAAAG AATT CCTTTCAGGTTCCG       TTTTTTTTTAGGAAT
   BL05238   9  93   6 2363410 .. 2363428 +  -7.4  -5.41143   AAACCCGTAAAAAAA             CCGGCT CAAGAGA AGCCGG             TTTTTTTAACGCATG
   BL02931   5  71  19 2331281 .. 2331304 +  -7.5   -3.9122   AAGGTCAGCAAAAAA          GAAGCT-CGC GATCA GCGGAGCTTC          TTATTTCGGCCAATC
      ponA   6 100   9 2313975 .. 2313998 + -12.5  -5.38249   CAATTGATCAAAAAA          GCCACTCAC AATTTA GTGAGTGGC           TTTTTTATGATTCAT
   BL02729   8 100  22 2308608 .. 2308633 + -14.8  -4.40237   GCCCTCATAAAAAGA         GAAGACCGGG ATTAGG CCCGGTCTTC          TTTTAATATATCGTC
   BL05233   7  88  97 2299675 .. 2299697 + -11.3  -3.68265   TATGGAAAGAAAAAA           GGCTGCCGT TTTAC ATGGCAGCC           TTTAAACTTCACTTT
      rnhA   8 100 189 2285107 .. 2285131 + -14.4  -5.12707   CAATACAAAACATTA          GAGAGATCGG TTTAT CCGATCTCTC          TTTTTTCGAATTTCA
   BL05228   9  87 297 2283108 .. 2283140 +  -3.3  -5.75945   GTTATTCATCTAGTT      TGATTGTGCTTTCCA CAA TGGTATGCTCAAGCA      TTTTTTTTGCGAGCT
   BL03308   7 100  11 2268166 .. 2268190 + -16.5  -5.60993   CGTAAACGGCGAAAA          CCAGGCTTCCA TTA TGGGAGCCTGG          TTTTTTTATGCCCGA
   BL03310   5  73  59 2261316 .. 2261341 +  -7.1  -4.08692   GCAGGGACAACAAAA         TCCTAAAACGAT CTC AT-GTTTTAGGA         TTTTGCCGGCAATTA
   BL05220   4  95  89 2257852 .. 2257879 + -11.5  -4.87291   AACATAAAAAAGACA        GGATAGATGAA CCTCGT TTCATCTATCC         TTTTTCATTCAGCTG
   BL01454   3  88   6 2243781 .. 2243801 +  -8.3   -4.8143   TACAACATAAAAAAA            CTGCGGA CAGCGCT TCCGCAG            TTTTTCACTTCTTAC
   BL05218   7 100   3 2239881 .. 2239910 + -13.7  -5.20633   GTTTTTTTGGTAATA       TGAAAAGGCCGAT TGAT ATCGGCCCTTTCA        TTTTTATATCTTTTT
      yoaJ   4  81  21 2230968 .. 2231008 + -12.1  -2.62026   CCGGAAAGAATGAGA CGGCGGCCAAAG---GCGAA AAGA TTCGCAGGCTTTGGCCGCCG CTTCATATTGACATC
      norM   9 100   5 2227129 .. 2227154 + -11.8   -5.2112   AAAGCATGTAAAAAA         GGTGCCGGGC TCAAAT GCCCGACACC          TTTTTTGATCATGTT
      norM   9 100 104 2227228 .. 2227242 + -11.4  -5.51046   TGTCTCAACAACCGG               CTCGCC ATT GGCGAG               TTTTTTCTCTATTTC
   BL01466   5 100  -6 2215165 .. 2215190 + -11.9  -5.37345   AATGATAAATAAAAA         GCTTTGACCGT ACTT ACGGCCAAAGC          TTTTTTATGATTAAC
      yjbB   5  62  79 2207210 .. 2207234 +  -6.3   -3.6106   CACAGCGGCGCTGAT          CGCCGGCGG TCTGTCT TCGGCGGCG          TTTGCAGCTGTTCAG
      yisT   6 100  10 2201677 .. 2201702 + -14.1  -3.60971   ACATAAATAAAAAAA         CCCTTGTTCCG TCTT TGGAACAAGGG          TTTCACAATTAAAAT
    rpsNAB   5 100  10 2196035 .. 2196053 + -11.7  -5.65927   TGGTAAAACGATTTC             GCCAGCC CAAGA GGCTGGC             TTTTTTATTTAGCTC
   BL01405   5  73   7 2189878 .. 2189902 +  -7.1   -3.9654   TTATTTTAAAAAGAG          CCAGCCCCT TTATATC AAGGGCTGG          TCTTTTTAGCATTTG
   BL01407   4 100   9 2175817 .. 2175854 + -14.3  -4.07687   AGGCTAAGGCCGAAA   CATACATTCAGCAGGCT GCGA AGTCTGCCGGATGTATG    TTTTCCCGAAGAAAT
   BL01407   4 100 213 2176021 .. 2176053 + -18.6  -4.71426   CGTTTCAAATGTAAA      GAGGCAAGCCCTTG TATGC CAAGGGTTTGCCTC      TTTTGTTAATGGCCG
   BL01301   1 100  41 2169871 .. 2169898 + -11.3  -5.63517   AGGACAAAACATTAA        GGCAGAGGATG AACGCA CATCCCCTGCC         TTTTTTATTTGGCAA
   BL00697  10  79  12 2163631 .. 2163652 + -10.1  -3.60884   TTGACAAAGCGGCTG           GCTGGGTGA TTTT TCGCCCGGC            TTGTCCTGTTTTGGA
     csk22   6  89   4 2159713 .. 2159738 + -10.5  -4.25074   CGCTCAGCTTAAAAA         GGCAAACTCGG GAAA TTGAGTTTGCC          TTTTAAACTTTAGTC
   BL03141   7  85 189 2151915 .. 2151961 + -11.6   -3.3785   GAAGCTTGACCTCAG GCAAGATTACGGCTTGAAGAGG TGA CCGCCTTAAGCCGCAATCTTAC TTGTAACTCCGTTAA
      aprX   1  84   7 2149462 .. 2149490 + -12.5  -3.08996   CAAGACTAAAGACCG        TTCGCCCGTTTTT GCA ATAAGCGGGCGAA        TCTTACATAAAAATA
      yoaE  13  86  12 2134773 .. 2134795 +  -9.2  -4.48221   ATGAACATCAAAAAA           GACCGGTT GCAGCAA AACCGGTC           TTTTATCACTTCGTC
      yitD   3  82  -2 2103719 .. 2103742 +  -3.9   -5.4505   TTTTATTTATTTGAT          TAGGTTCGCT TAAAT AGCGG-CCTA          TTTTTTGTTGCGGAA
      yrkL   4  89  35 2095273 .. 2095292 +  -9.3  -4.82901   TCATTCGGGCTGAAA            CAGGCTG TCAGCC CAGCCTG             TTTTTCTCCCCCCAC
   BL05199   5  91  34 2084693 .. 2084714 +  -9.5  -4.55697   TCATCAAAATAAAAA           GAGGAAGGA CGTG TCCTTCTTC            TTTGTTTGTAAGCCT
   BL01872   7  86 159 2072518 .. 2072543 +  -9.1  -4.38154   GAAAGGATGACAAAA         TCCCAAAACTA AAAG TCGTTTTGGGA          TTTTGTCAACAATCT
   BL01873   5 100 180 2068187 .. 2068220 + -21.3  -4.38273   TATGTTTCTAATAAA     TGCAAAGCTCAGGTA TTGT TACCTGAGCTTTGCA      TTTATTCTCCTGTCT
   BL00299   3  70 358 2053733 .. 2053752 +  -3.6  -4.98911   CGATATATTCGTTGA            TGCTGAAA CAGA TTTCATCA             TTTCTTTTTATAATA
      yraB   6 100 411 2041367 .. 2041394 + -13.4  -5.59655   ATTTGCTGAGAAAAA        GCCGTCTCCGGC CTGC GCTGGAAACGGC         TTTTTTCTTAATTTA
   BL01469   8  89 460 2031143 .. 2031171 + -10.4  -4.17296   CTGAAATATGAGAGA        GCCGATAACC GCGTAATAG GGTTATCGGC        TTTGTGTCTGTACGG
      ywiC   5  81   5 2020758 .. 2020783 +    -7  -4.75954   TGCAAACGTAAAAAA         CAAGGACACTG TGCTT CA-TGTCCTTG         TTTGTTTTCGCTTTT
      alsT   6 100  15 2009578 .. 2009595 + -10.5  -5.51353   AACCATATTAAAAAA             GGCGTCC TTGG GGGCGCC              TTTTTCTTATTTTTA
   BL01181   3 100 147 2005796 .. 2005818 +  -7.7  -5.63103   CGGCGCCTTGCTTGA           GGGCGAAGT TGCTC ACTTCGGCC           TTTTTTTAATTAAAA
      yneQ   4 100  31 1989871 .. 1989903 + -15.1  -4.25104   AAACTCGGACATCCT      TGAAACAAGCAAGCA TTG TTCTTGCTTGTTTCA      TTTTGATGAGCAAAA
      ccdC   7 100   3 1983262 .. 1983293 + -14.7  -4.41616   ACAGGTCAATTAAAA      CAAAACCTTTCCT GAAAGA AGGAAAGGTTTTG       TTTATTTAAAAAGCT
      yjlA   8 100   6 1927711 .. 1927741 + -11.9  -4.75219   AAAAGCATAAAAAAA       GCCTGCGATCTAT ACGAG ACAGATCGCGGGC       TTTTCTTGATGATTG
      ymaD   2  62 409 1916335 .. 1916365 +  -2.5  -4.63218   GCCTGACACGAGACA      GATAATGCCGGCGA TATT TCGCCGGT-TCAGC       TTTTCTTGAAACCAC
      yveA  13  95   1 1910899 .. 1910938 + -13.6   -3.6504   GAAGAAACCGTTTAA  GTATGAAAACCCCGCTGT ATGG ACTGCGGGGTATTCACAC   GTTTTTATTACAGTT
   BL05168   1  60 472 1906272 .. 1906290 +  -5.9  -3.66178   GAGCATAGACCCCGT             CAGCGTG ATCAG CACGCCG             TTTGCGATTCCGAAC
   BL03667   4 100  17 1893987 .. 1894012 + -11.9  -5.27779   AGAACTATTTAAACA         CCTTGATTGGC AACT GCCTATCAAGG          TTTTTTCATATTCAA
   BL02971   5 100   0 1649380 .. 1649413 +   -17  -2.87132   GGGGGCGAATACGTA     GAAAAGACATAGCC GAAGAA GGCTATGTCTTTTC      TGTATCCGCGAGAAA
      pdhD   7 100   9 1636792 .. 1636807 + -10.4  -5.65678   AAAATAAATCAAAAA              CCCCCT CTGC AGGGGG               TTTTTTATGTTTTCT
   BL01614   5 100   5 1629651 .. 1629668 +  -9.9  -5.97575   TGAAATCATAAAAAA             CGGATCA GAAA TGATCCG              TTTTTTTTATGACTT
      adeC   5 100   6 1626542 .. 1626563 + -14.5  -5.24989   TCAACCATAAAAAAA           CGGATGCAC CCCG GTGCATCCG            TTTTTTGCTGTATCC
   BL01609   2 100  98 1619286 .. 1619308 +   -15  -5.40072   GACACGATATAAAAG           GACCTCAGAA GTT TTCTGAGGTC           TTTTTTTGCGGAAGG
      sipT   3 100   5 1616399 .. 1616427 + -12.6  -4.95957   AAACAGACTGAAAAA       TGCCTGA-TGTCC ATTT GGACAATCAGGCA        TTTTTGCTTGATTTA
      cheV   7 100   6 1581224 .. 1581238 +  -7.1  -6.59152   CAAGAACTAAAAAAA               GCCTC GAAAG GAGGC               TTTTTTTTTTATTAA
      kinA   3  76  11 1576574 .. 1576593 +  -9.3  -3.70863   AATAAAATAAAAAAA            CAACGGC GTAAAA GCCGTTG             TTTACGTAGTCTGTA
   BL00574   6 100  47 1541989 .. 1542008 + -12.2  -5.45652   TCGATGTGTGACCGA            GACGCGTA CTGT TACGCGTC             TTTTTTGTTCGAAAT
   BL00891   3  71  -1 1508360 .. 1508382 +  -4.1  -4.96106   ATGCAGAAGAAAAAT          AGCCC-ACTC AATC GAGTCGGGCC           TTTTTCGTATTTATA
   BL03551   3  49 465 1506262 .. 1506273 +  -2.2  -3.72642   TCTCCGTGTTAATAA                GCTGC TGG GC-GC                TTTGGCTGATTCGTT
   BL03544   6 100  -5 1495612 .. 1495647 + -15.6   -5.4756   ATTTATAAGGGCAAA    GAGTAAGGAAGCTGCC AAAA GACAGCTTCCTTATTC     TTTTTTATTCAGATT
      mtnZ   4 100   6 1492091 .. 1492106 + -10.4  -5.56573   CCAGTCATAAAAAAA              GCGTCC CCGG GGACGC               TTTTTATTTGTTTCT
   BL03538   3  62 397 1484544 .. 1484558 +  -7.8  -2.79183   TTCCTTCATCGTATG               GGCAGC CAT GCTGTC               TGTAATCAGCGTCAC
   BL03530   8  61 321 1474014 .. 1474025 +  -7.2  -3.09117   TTGGCAAGCCAGGCG                CGCC GGTC GGCG                 ATTATTTCATTTCAT
   BL03526   3  56  -3 1465040 .. 1465052 +  -3.4  -4.08692   GCACCTATTGTTTCG                CTGA AAAAG TCAG                TTTTCCGAACGGTTG
   BL03524   7 100  29 1460148 .. 1460164 +  -9.4  -5.33921   CAACATAAAACTAAA              GCAGGC ATTCG GCCTGC              TTTTTTGATTAATTT
   BL05121   1 100  81 1421648 .. 1421681 + -17.5  -5.64421   TAATATACCAATGTT     CAAGCCCTCATCCGG TCGC TCGGAAGAGGGCTTG      TTTTTTGTTTAAAAT
   BL03733   4  51 372 1414098 .. 1414119 +  -2.1  -3.91897   TGAGAGCGAGCGGTT           CAGACAGCG GCGG TGCGGTCAG            TTTATAGCTGCCAGG
      exuT   8 100 253 1350778 .. 1350820 +  -4.8  -6.14618   GTAAGAAACGGGAAA ACGGAATAAGGACGGGAGAA TTT TTTTCCCGTCCTCGTTAAGC TTTTTTTCTTTTATA
   BL03837   7 100 -13 1316866 .. 1316887 +   -13  -6.14618   CATATGGGCCGAGTG           CAGCCGGC AGCTGA GCCGGCTG            TTTTTTTATTTTCTC
   BL01953   1 100  10 1310248 .. 1310274 + -14.5  -5.60993   AACTGATATAAAAAA         TGCAGGAGGCG TTAAT TGCCTCCTGCA         TTTTTTTGTCGAACG
       maa   4  93 -15 1300750 .. 1300771 +  -7.4  -5.46706   CGTTGATAGCAAAAA           CACCAATT CTATGT AATTGGTG            TTTTTATTTTGCCAT
      yjcC   6  93   2 1281526 .. 1281558 + -12.7  -3.93768   ACAGCAAAAAATAAA      CACCGCGCCTTCC GATAAAA GGAGGGCACGGTG      TCTTTTATTGCAGCT
      yjbX   7  82  19 1277272 .. 1277287 +  -6.1  -4.98531   CACAAGATAAAAAAA              GTCCC GATTCA GGGAC               TTTTTAATTTGAACG
      yjbG   3 100  20 1261093 .. 1261114 + -17.3  -3.63991   CGTATGCATGAAAGA           GGCTGCCGG TCTA CCGGCAGCC            TTGTTCGCGATGATG
   BL03335   9  95  10 1255421 .. 1255444 + -11.8  -4.42765   GGCTAAGCTGTCGAT          GTCCGG-AACG CTA CGTTTCCGGAC          TTTCATTTTTTACGG
       ipi  10  93  81 1211700 .. 1211718 + -13.2  -3.39449   GAATGAACACCGCCA             CGGTCACA GGA TGTGACCG             TTAATATTGATCCCC
   BL01330   8 100  40 1201413 .. 1201440 + -18.4  -3.35849   GACATACATGATAAA        CCCTGCCGGCCG CAAA CGGCAGGCAGGG         TCTTCGTTTAATGAA
   BL01331   6 100  21 1198839 .. 1198855 + -11.5  -5.47821   ATGCGGCCGAGAATG              CCCCGCT TCC GGCGGGG              TTTTTTTACGTCAAT
      asnO   9 100   8 1182043 .. 1182062 +   -15  -3.52113   AGGAATAACATAAAA            CACCCGGC ATAT GCCGGGTG             TTCTGCGTTTTGGCA
      yitR   4  48 246 1174626 .. 1174636 +    -4  -3.21416   CCAGTCTTTTTGCTT                 CAAT TTT ATTG                 TTCATCATGGCAGTC
      yitR   4  48 451 1174831 .. 1174842 +  -4.4  -2.80935   AAAGCTCGAAAAGCA                GGAA CCGC TTCC                 TCTGATCGATGAAAT
      sbcC   6  91  16 1171943 .. 1171969 + -11.7  -4.02132   TCTTATAACCAAAAA        GCAGCCTGCTTC TAAG GAAG-AGGCTGC         TTTATGCATTTCCGA
     cotJC   7 100  11 1151954 .. 1151979 + -14.9  -5.33405   TTTAAACAGCAAAAA         GCCGAAAATAC GACC GTATTTTCGGC          TTTTTATTTACTGCA
   BL01088   4 100 -13 1113742 .. 1113762 + -11.2  -5.58454   AAGAACATAAAAAAA            GACGGCAT GCTTG ATGCCGTC            TTTTTTTAATCTGAC
   BL01077   3  93 388 1099216 .. 1099245 +  -9.4  -5.14563   ATTTTTTTAAAAAAA       CGTATGTCTTCC CGGGAT GGAAAACATACG        TTTTTTGATAGAAAA
      ecsC   8 100 -13 1084399 .. 1084423 + -11.5  -5.38321   GATTGATTCATGAGA          CAGCCGGAT ATTGATG ATCCGGCTG          TTTTTTATGCTATTT
   BL02904   7  66  97 1077290 .. 1077312 +  -4.2  -4.60924   TCTTCGCTCGTAAAT           TCATTTTCGA TGT TTGAAAACGA           TTTTTCGAAAATTTC
   BL05090  12  93 -12 1053784 .. 1053826 + -14.4  -2.62171   CGTTGAAATTGAAAC GACCGAAGCATAGCTGC ATAGAGAGCC GCAGC-ATGCTTCGGTC ATGTTTGAAACTGTG
   BL02872  13  91 392 1052548 .. 1052577 +   -13  -3.24411   GTTTATGATGTGTTC       GATGGAGACGGT CAATGT ATCGTCTCCATC        TGTGTTTAAACAGCT
   BL02874   7 100 -11 1041841 .. 1041865 +   -13  -4.14511   AGCAAAATTGAGGTA          GGCGGAATAT AATCG ATATTCCGCC          TTTTACCATGAGCTT
      npdA   4 100   8 1036518 .. 1036538 + -12.6  -5.28683   ATCATTAAAAAGGAA            GACGCTCC AGACC GGAGCGTC            TTTTTTGATCTTCAT
   BL02880   2  71 380 1032272 .. 1032292 +  -7.6  -3.91897   GAAACAGCGATGCAC            GCCGTTTT AACGG AGAACGGC            TTTATCGATCACCCC
   BL02883   2 100   8 1025370 .. 1025387 + -12.7  -5.63103   CGCTCTAAGCGAAAA             CCGCCTG AGGA CAGGCGG              TTTTTTTAATTGCCG
   BL02886   5 100   5 1021091 .. 1021111 + -16.9  -3.61398   CTCTGAAATGAAAAA            CTCCCCGGT ATA ACCGGGGAG            TTATTAAAAGCCGAG
   BL02887   4 100   3 1018127 .. 1018160 + -15.5  -4.08689   AGCGGCTGGATAAAA     TAAAGAACAGGAGGT TTGA ACCTCCCGTTCTTTA      TTTAGTTCTTACATG
   BL03177   5 100   9  973661 ..  973693 +   -20  -5.28176   AGTGTAAAAGAAAAA     CGGCCCGCAC-AGCT TGAG AGCTCGTGCGGGCCG      TTTTTTATGAATAGC
     ssuDA   2  48 123  947180 ..  947196 +  -4.3  -2.78384   GACGTCTATTTGACA              TGGGGAG AGC CGCCTCA              TCTCGTCAAAGAAAA
   BL00547   4  54 179  934345 ..  934366 +  -5.8  -3.23708   TGAAGTAATGAAAAA           GGCCCTCT TTTCAC AGAGAGCC            TACTTTTTAAACGAA
   BL05080   4  91   9  931466 ..  931485 + -13.6  -2.81193   GGTTTAATACAAAAA            GGCCCTCT TTCA AGAGGGCC             TAGATTTTATAAATT
     appCC   7  91   5  914759 ..  914782 + -11.1  -4.48713   AAGGAAAATAAAAAA          CCGGTTAAC ATATTC GTTAACCGG           TTTATTCTTCCTCAA
      yfhC   8  75   5  893914 ..  893944 + -10.4    -3.124   AATTAACTTAAAGAA       TGAGGCCCGGAA CGTCGAA TCCCGGGCCTCG       ATTATTATTTTGACT
      malP   3  76  18  878144 ..  878202 +  -9.2  -3.73042   GCGCCGGTGCAAATG GCATCTCCTGAAATGACACATGCAAG-CT GCAG AGACTTGCATGTG-CGATT-GGGGGATGC TCTTTTAATGCAAAG
      sacY   6 100  24  861002 ..  861024 +   -12  -5.27938   GCGTTTAAGACAAAA           CGGAGCCC TGTTAAC GGGCTCCG           TTTTTGTTTAAAGCT
      gldA   8  68 230  848232 ..  848247 +    -9  -2.90496   CTCTTCTTCAATTCC              GGATGC AAAT GCATCC               TCATTTCCCGGAGCC
   BL03080   7 100   9  836935 ..  836955 + -11.2  -5.90231   CGGCTGATGAAAAAA            GACCGGAA TAGAT TTCCGGTC            TTTTTTTATGTTTAT
   BL03073   1  51 329  817446 ..  817464 +  -5.3  -3.05384   AACAGGTCCAACCGG             TGCAGGA TTAGT TTCTGCA             TTAAGTGCAAGAAAC
   BL03065   4  56   7  800775 ..  800798 +  -5.3  -3.59262   AGCGCATAAAAACAA          GCCGTGT-CT GAAGA GGAACACGGC          TTTCAGCGTGTCGAC
       nos   4  93  58  798678 ..  798694 +  -9.4  -4.69664   GAGGAGAAGCTAAAA              GGCTCC AAATC GGAGCC              TTTTTGAATCGTCTC
      yfmL   8 100   6  789520 ..  789542 + -19.2  -4.99035   TGAAAGATAAGAAAA           GAGGCCTGCC GCC GGCAGGCCTC           TTTTTATATGAATGC
      swrC   6 100  17  744906 ..  744945 + -16.7  -5.63517   ATGGTATAACATCAA  CCCCTTGGAATGGACACA GGAAA TG-GTCCATTCTAAGGGG  TTTTTTCTTTGAAGA
      swrC   6 100 362  745251 ..  745289 + -12.6   -5.1861   GAAAGCATGTTTTGA   GCTTGTCGATAAAGGTTG AAG TGATCTTCATCGACAAGC   TTTTTTAATGCTGCG
   BL05062   5 100  44  739502 ..  739524 + -12.1  -4.99435   GCTGTTTCAAAAAAA           CCTTGGAGA ATGAC TCTCCAAGG           TTTTTCATTATTCCA
     nagBA   9  85 453  732778 ..  732798 +    -4  -5.58209   CGCGCATATCATCGA            TCCGGA CGGAATGAA TCCGGA            TTTTTTTCGCTTTCA
      yhfK   6  72   7  680621 ..  680651 + -10.5  -2.60032   TCTATATAAAAGGAT       TCGGGGAACCT GTGGTCAGA AGGTTCCCCGG       CGTTTTTACAGAAGC
      ydjN   8 100   9  676269 ..  676297 + -11.7  -5.60993   CGAATAAACGGGCAC        CAGCCGGCACA AACAGAC TGCGCCGGCTG        TTTTTTTATGAGCCG
      pgcM   6 100  29  671241 ..  671257 + -15.1  -3.50393   AATCATAAAATGACA              GGCCGCC GCT GGCGGCC              TTATCTGCAATCGGA
      pgcM   6 100 241  671453 ..  671489 + -11.8  -4.70887   GTTTTTCAAGAAAAA   CAGCCTAATCGATCCCT TTAA AAGGAT-GATTAGGCTG    TTTGTTTATTGGTGC
   BL05056   7 100 284  653201 ..  653239 +  -8.4  -6.04378   GATCCCAATTAAAAA  GTAAGATCG-TCTTGGT GTGGGA ATCAAGGGCGATCTTAC   TTTTTTTTGTCGTTT
   BL01065   3  85   7  638427 ..  638446 +  -8.6  -4.38116   CTCGAATGATAAAAA            GCGC-AGCT AGA AGCTTGCGC            TTTAATTTTTATAAA
     groEL   6 100  35  628614 ..  628633 + -12.2  -5.41143   ATATATCAAGGAAAA            GAGGCTCT TTTT AGAGCCTC             TTTTTTTAAAAAATC
     tatCY   1 100   1  625421 ..  625446 +   -12  -4.88918   GACCATACAAAATAA         GAGCCATTCT TTTTTC AGAATGGCTC          TTTTCTTTCAAATAA
       gcp  10  95   3  620939 ..  620955 +  -8.7  -5.40072   GACGTCTTATTGAAA              CCTCACG CTT TGTGAGG              TTTTTTTACCCGGAA
   BL02011   2  54  64  588393 ..  588423 +  -5.2  -3.34344   ACGATACTTTTTTAT       GCCAAGGGAGCCCC CGC GATGATCCCTAGGC       TTCATTCACCGCTAA
      cspC   6 100  21  578028 ..  578049 + -10.2  -5.84432   AATCGTTTATACAAA           CAGGCTCT CTATGT AGAGCCTG            TTTTTTTATGTTCTC
      ydcK   5  54 257  572398 ..  572414 +  -6.5  -2.58579   TCGCGTAAGCGGCGC              GAGGGTT CAA ATCCCTC              CTTCTCCGCCATTAG
      ydbM   4 100  45  547479 ..  547503 +  -9.3  -5.61913   GTCGATCCGCTAAAA          GAAGCCGTTCA AAA TCAGCGGCTTC          TTTTTTATGTTTGTT
   BL00145   8  90 145  530131 ..  530165 + -10.8  -4.21922   GAAAAAACACCTATG     CTGCCTGTCCCC TGTATTCCAGT GGGGACAGGTAG     TTTAATTTTGCCTGA
   BL02821   4 100  -2  521272 ..  521315 + -20.6  -4.40552   CGCTTTTTAAATGAG TGATCA-AAAAATCCGCCGGG AAA CCCGGCGGATTTTACTGATCA TATTTTTTTAGTCCC
   BL01766   9 100  14  482206 ..  482230 + -15.8  -4.42765   GAAATGAAACAAAAA          TGCTGTCGGG TTGTT CCCGACAGCA          TTTCATTTTTTACGA
      yclQ   9 100   9  469856 ..  469880 + -15.7  -5.47431   GAAATAAAAGAGCGA          GGCTGCCGGTT CTT ATCCGGCAGCC          TTTTTTGTCTGTTCA
   BL01756  12 100   4  462719 ..  462741 + -19.2  -5.20606   GATGATGAATAGAAA           CCCGCCAGAC AGC GTCTGGCGGG           TTTTTGTTAATCTTT
      mtaD   8  95   9  458232 ..  458255 + -13.8   -3.4529   TTCATAATAAAAGAA          GGGGAACGGC TCAT GCCGCTCCCC           TTATCCTGCTGATAT
     lacA2   9  69 207  448145 ..  448179 +  -6.3  -3.99347   TAACATAAAGGAATG     TGAAAAATCCGCGGG CATTT CCCGCGGATCCGTCG     TTATTTGGCTCGTTT
   BL05026   2 100   7  428938 ..  428959 + -14.5  -3.91042   AGGAAATGAAGAAAA           GGACCATGG CGAA CCATGGTCC            TTTCAATTATTTCTG
      tlpB   9 100   7  417370 ..  417395 + -13.4  -4.99043   GCTGAATAAAAAGAA         CAGCCTGATC TCTCTT GATCAGGCTG          TTTTGTTTATACAGG
   BL01718   6 100   5  365075 ..  365096 + -14.4  -4.02253   AAGAGCTTTAGGAGG           GGCGCCGG ATGAAA CCGGCGCC            TTTATCCGTTGTTCA
   BL01715   1  44 409  359879 ..  359890 +  -3.6  -2.91395   GGCCGGATTTTTCAA                CGGG GTTT CCTG                 CTTTGTCAGACAGGT
      ycgP   2  90  15  355715 ..  355735 + -10.4  -4.39166   AACAGAAAAAGAAAA            GCCGGTAC ATGAA GTGCCGGC            TTTTAATATGTCCGA
   BL01693  10 100   2  329881 ..  329914 + -16.9  -3.00106   CAGGAGCTTTTTAAG     TTGAAAGGGGCTGTCG CAA CGACAGCCCCTT-CAG     ATTATTTCAGTTCCC
      yvcE   8 100  20  325416 ..  325439 +   -16  -5.45802   TTATACTGAGACAAA          CGCCGTTCCC GATC GGGAGCGGCG           TTTTTATTTTACAGC
   BL01682  11  56 340  304931 ..  304949 +  -2.4  -4.29432   ATGCTGCGAATAAGG            CGTCTCG GCTCAG CG-GACG             TTTTCATGACATTTC
   BL01681   6  90  11  300476 ..  300505 +  -7.1  -5.31275   TGTAACCGTATAAGA       GAGGACCGCCC GTTAATCA GGCCGGTCTTC        TTTTTTATCGTACAG
   BL01679   7 100  -9  293788 ..  293802 +  -7.8  -5.71638   TGTAATTGAAAAAAA               GCACCT CTA GGGTGC               TTTTTTTAGTTGTTG
   BL01641   7  93   4  250922 ..  250947 + -13.4  -3.36175   AAAAGAGGTTAAAAA         GAGCTTCCTC TAAAGT GAGGAAGCTC          TTCTGCATGCCGGTT
      mtaA   7 100  32  243322 ..  243351 + -16.6  -2.78897   CGGAATTTAAAACAC       GCCGGAGCTTTT TAATGC AAAAGCTCCGGC        TCAATTTTCGTCGTT
   BL01635   5 100   2  237212 ..  237235 +  -9.6  -5.97979   CTATCCAAAATTAAG          AAACGTCCAG CCAA CTGGACGTTC           TTTTTTTATTGTTAT
   BL00167  14 100   7  234279 ..  234306 + -15.7  -4.29326   AATAAATAAAACGAA        GTCAGCCATCC GCTACA GGATGGCTGAC         TTTGTTAAATTTCCA
      yubF   2 100  12  224488 ..  224503 +  -5.4  -6.02546   GTAAGCATAAAAAAA              GCATCT TTAG GGATGC               TTTTTTTTAATTTGA
   BL05016   5  67 274  219775 ..  219787 +  -5.5  -4.15543   AAAATACCGATCAAC                GTTCC AAT GGAGC                TTTTGGCCGTCTTTG
      ybxH   7  90  12  208110 ..  208126 +  -7.2  -5.29885   ATAAGGCTTGAAGAG              GCTGCC GACCG GGCGGC              TTTTATTTTTGGATT
   BL05014   3 100  67  198552 ..  198568 + -10.9  -5.94713   AGGCGCTATGATCAA              GAACCAG CTC CTGGTTC              TTTTTTTTATAAGCT
      ybcL   5 100  96  189816 ..  189843 + -14.2  -5.52986   AGCCGAAAAATCTAG        CATCCGCTCGCT GTAA AACGAGCGGATG         TTTTTTTACTCAGCT
   BL02705   3 100  44  185973 ..  186011 + -11.1  -5.60993   CATCCCCATCAAACG  CTGCACCGTAACA-ACCT GACT AGGAGTGTGACGGTGCAG   TTTTTTTATCCGAGG
   BL02697   7  61 313  167192 ..  167205 +  -2.4  -4.49556   GGTAGTAAAAACGAG               CAGA CTTGCT TCTG                TTTCTTTCATGAAAG
      kbaA   3  48 102  157283 ..  157293 +  -3.2  -3.35097   GAGATGGTGCACGAT                 CTCT GGC AGGG                 CTTCTTTTGTTTGTT
      kbaA   3  48 251  157432 ..  157442 +  -4.6  -2.84325   TACTATAATGAACAA                 CGGT GTA GCCG                 TACTGTTTAGCAACA
      serS   5 100   7   22322 ..   22339 + -14.1  -5.80364   CAACCATAAAAAAGT             GCGCGCC AATA GGCGCGC              TTTTTTTATTCGAGT

SUMMARY

650 putative operon ends contain 3742 possible terminators.
Percent operon ends hit by terminators of confidence >= x:
	x	#>=x	hits>=x	%hits>=x
	100	414	360	340	52 %
	99	414	360	340	52
	98	414	360	340	52
	97	414	360	340	52
	96	414	360	340	52
	95	451	385	365	56
	94	451	385	365	56
	93	509	426	402	62
	92	509	426	402	62
	91	544	444	417	64
	90	582	474	438	67
	89	603	490	450	69
	88	622	503	458	70
	87	637	508	462	71
	86	660	521	472	73
	85	687	541	487	75
	84	697	547	491	76
	83	716	556	494	76
	82	733	565	498	77
	81	753	577	504	78
	80	782	600	513	79
	79	807	618	518	80
	78	816	624	518	80
	77	841	642	524	81
	76	860	657	531	82
	75	883	673	538	83
	74	902	685	539	83
	73	933	710	546	84
	72	954	728	550	85
	71	979	745	557	86
	70	1013	770	561	86
	69	1035	786	564	87
	68	1058	803	566	87
	67	1091	828	570	88
	66	1127	850	574	88
	65	1184	889	577	89
	64	1238	928	583	90
	63	1274	955	584	90
	62	1333	1002	593	91
	61	1404	1060	597	92
	60	1464	1104	603	93
	59	1540	1156	607	93
	58	1581	1190	608	94
	57	1619	1222	611	94
	56	1751	1323	616	95
	55	1774	1336	617	95
	54	1904	1427	625	96
	53	1995	1500	626	96
	52	2116	1587	629	97
	51	2211	1654	633	97
	50	2360	1759	634	98
	49	2448	1824	635	98
	48	2631	1948	638	98
	47	2758	2036	638	98
	46	2906	2140	639	98
	45	3044	2238	641	99
	44	3200	2347	648	100
	43	3361	2472	648	100
	42	3518	2592	648	100
	41	3658	2693	648	100
	40	3712	2732	649	100
	39	3742	2749	649	100
	38	3742	2749	649	100
	37	3742	2749	649	100
	36	3742	2749	649	100
	35	3742	2749	649	100
	34	3742	2749	649	100
	33	3742	2749	649	100
	32	3742	2749	649	100
	31	3742	2749	649	100
	30	3742	2749	649	100
	29	3742	2749	649	100
	28	3742	2749	649	100
	27	3742	2749	649	100
	26	3742	2749	649	100
	25	3742	2749	649	100
	24	3742	2749	649	100
	23	3742	2749	649	100
	22	3742	2749	649	100
	21	3742	2749	649	100
	20	3742	2749	649	100
	19	3742	2749	649	100
	18	3742	2749	649	100
	17	3742	2749	649	100
	16	3742	2749	649	100
	15	3742	2749	649	100
	14	3742	2749	649	100
	13	3742	2749	649	100
	12	3742	2749	649	100
	11	3742	2749	649	100
	10	3742	2749	649	100
	9	3742	2749	649	100
	8	3742	2749	649	100
	7	3742	2749	649	100
	6	3742	2749	649	100
	5	3742	2749	649	100
	4	3742	2749	649	100
	3	3742	2749	649	100
	2	3742	2749	649	100
	1	3742	2749	649	100
	0	3742	2749	649	100
