# Supplementary material for: Rapid, accurate, computational discovery of Rho-independent transcription terminators illuminates their relationship to DNA uptake
Source: Genome Biol. 2007 Feb 21;8(2):R22. doi: 10.1186/gb-2007-8-2-r22 (PMC1852404; doi:10.1186/gb-2007-8-2-r22)
Supplement: Additional data file 2 — As described in the text, the entire robust tail-to-tail region is searched; if the region is less than 500 nt, then the 500 nt downstream of the stop codon is searched (stopping if a gene start is encountered). In the case of ties, all terminators with the high score are output. [file gb-2007-8-2-r22-S2.zip › Bacillus_licheniformis_DSM_13.ttperf]

      yaaC   7  72 160   14603 ..   14625 -  -8.4  -3.56594   GGAAACTCGGCTAAA           GGCCCTCACA TCC TGTGAGGAAC           GCCCAGTACCTTCGT
      yaaC   7  72 -15   14777 ..   14800 -  -9.6  -3.06261   CGCCAAGCGCTAAGA          GGACCAGCTT ATAT AAGCTGGTCT           TTTTTGTTGTTTTCT
      yojA   5  64 -22   23303 ..   23316 -  -3.9  -4.41348   TCCTTTTTAAATAAA               GAATT GAAA AATTC                CAAAAATCAAAGTCG
      abrB   4 100  95   49007 ..   49022 - -11.8  -5.54894   AAGCCATTAAAAAAA              CCGCGG TTGA CCGCGG               CGTTCCGAAACGGAA
      abrB   4 100  21   49073 ..   49096 - -14.6  -5.46698   TTCAAAACTAAAAAA          CCGCCCTTGC TTCG GCAAGAGCGG           TTTTTGTATAATCAA
      yizA   6  80  70  152588 ..  152604 - -10.1  -3.68908   AAATACGGACTTAAA              GGCGCAC GCC GTGCACC              TCAGTTCTCAAAACG
      gerD   6 100  22  155653 ..  155672 -  -8.6  -5.66989   TAAAGAGCAAAAAAA            GCTTCCTC CGCA GAAGAAGC             TTTTAGGGAATGAAA
  BLi00185   3  86 452  166222 ..  166250 -  -9.5  -4.04397   ATTTGGACAAAAAGA        CGAGTCTGCCCTC ATA GTTGGCAGACTCA        GATCTTGCGGGAGTT
  BLi00206   4  60  60  185780 ..  185820 -  -7.6  -2.84051   TCATCCCCATCAAAC GCTGCACCGTAACA-ACCT GACT AGGAGTGTGACGGTGCAGT  TTTTTTATCCGAGGA
  BLi00212   4  90 125  189622 ..  189651 - -12.9  -2.84617   GAGCCGAAAAATCTA       GCATCCGCTCGCT GTAA AACGAGCGGATGT        TTTTTTACTCAGCTA
      citM   7  89  79  198567 ..  198597 -  -5.5  -5.48213   TATCCAAAAGAAAAA      GCCCGCAGAAAACA GGAG TGTCT-CTGCAAGC       TTAAAAAGGCCGCTA
      ybyB   4  85  11  207996 ..  208015 -  -8.6  -4.47328   AACGGCAGCAGAAAA            GCTGCCAT AAAT ATGACAGC             TCATGCATCGCTATT
  BLi00242   2  51 384  218936 ..  218949 -  -4.5  -3.21934   TCTTGTTGATAAAAT               TGGCC GGAC AGCCA                TAAGCATCGCCTCAG
  BLi00247  11 100 424  223884 ..  223900 -  -9.4  -5.25656   AAAAGCATTAAAAAA              CCGGGA GTCAT TCCCGG              TTTTTTATTTTGTGG
  BLi00257   5  76 269  229025 ..  229037 -  -3.3  -5.29782   GACATTGAGAAAAAA                GGAGA GTT TCGCC                TTCAGCAAAACTTGA
  BLi00261  14 100   1  234089 ..  234124 - -16.3  -5.12172   TATTAATAAATAAAA    CGAAGTCAGCCATCC GCTACA GGATGGCTGACTTTG     TTAAATTTCCACTTT
  BLi00270   7 100 -18  243136 ..  243165 - -16.6  -2.83906   CGGAATTTAAAACAC       GCCGGAGCTTTT TAATGC AAAAGCTCCGGC        TCAATTTTCGTCGTT
      ynaD   5 100  14  250736 ..  250761 - -13.4  -4.69464   AAAAGAGGTTAAAAA         GAGCTTCCTC TAAAGT GAGGAAGCTC          TTCTGCATGCCGGTT
      ywhA  13 100   5  273997 ..  274020 -   -11   -5.9218   CACACAATAAAAAAA          GGCTGTCGAT TTCG ATCGACGGCC           CGTTTTACATCATCA
      yczC   3  90 166  282953 ..  282979 - -13.1   -2.7419   ATAGGAGCGGAACGA        GGGGCCG-TCAT TTCC ATGATCGGCCCC         GTCCTCACCATCTTC
      ytlI   5 100 390  288894 ..  288915 -  -6.7  -5.63103   CTTGAAGGAAAAAAA           GCAG-TGTTT GAC AAACAGCTGC           TTCACCGAGCGTTGA
      ycdA   6 100   6  293601 ..  293615 -  -7.1  -5.53288   TGTAATTGAAAAAAA               GCACC TCTAG GGTGC               TTTTTTTAGTTGTTG
       mpr   3  46 356  316260 ..  316275 -  -3.2  -3.14564   CCACCCGGTGATGAA              GCTGAT CAAC AACAGC               GATGTCACGATTACG
       mpr   3  46 142  316477 ..  316489 -  -3.3   -3.1506   AAACCTGGTGAGGAA                GCGGA GTT TCAGC                TTGTCTATTATTTGC
  BLi00344   5  93  11  321016 ..  321053 - -13.4  -3.27572   AAACATATAATAAAC   GGCGGCTGGCTGGGG TGGAAAAGC CCCCGGCC-GCCGCC   TCTTGTAAGATCAAA
  BLi00352   3 100   2  329698 ..  329720 - -19.2  -3.66178   CTTTTTAAGTTGAAA           GGGGCTGTCG CAA CGACAGCCCC           TTCAGATTATTTCAG
  BLi00363   1  40 259  338746 ..  338757 -  -2.2  -2.72991   CTATATTCGGAACGA                TCGC ATAC GCAA                 ATTTTCAGAACCCTG
      ycgH   1  45 195  345445 ..  345455 -  -3.2  -2.93723   GGCGTACGAATCATA                 CCAG CTG CTGA                 TCTGCAGTTCAGGCA
      ycgQ   5  93   3  355526 ..  355546 -  -8.2  -5.40873   AACAGAAAAAGAAAA            GCCGGTAC ATGAA GTGCCGGC            TTTTAATATGTCCGA
  BLi00382   5  95  51  359308 ..  359333 - -15.5  -2.82623   CCTTTGGTATAAGGA         GCTGCCTGTGC TGCC GCACAAGCAGC          CTAAGAAGGTCCGGC
  BLi00388   3  64 224  364685 ..  364695 -  -6.8  -3.57119   CAGACAGGCTTTAAA                 CGAC GGA GTCG                 ATTTAATCGGCTACT
  BLi00392   2 100  13  367047 ..  367066 - -13.6  -4.20868   GGCGGAAAAGAAGAA            GCTGCCGT TTTA ACGGCAGC             CCTTTTTCCCTGCTA
      ycxC  10  71 406  404492 ..  404502 -  -6.8  -4.11692   TATTCAGCGGCAAAA                 GGTG TCT CACC                 AAAAGGATGACGCAT
      yczE   3  93  -6  409782 ..  409800 -  -9.6  -4.98255   CCTGAACTAGAAAAA             CGGATGAA ACG CTCATCCG             TTTTTTTTCAGCGAC
      yckI   9 100   7  417182 ..  417207 - -13.4  -4.63592   GCTGAATAAAAAGAA         CAGCCTGATC TCTCTT GATCAGGCTG          TTTTGTTTATACAGG
      yclA   5  62  33  424972 ..  424994 -  -7.7  -2.76225   AACCAATGCGAAGGA           GAGGGCATC GGCAT GATGCCTTC           TCTTTTTTTATTGGC
  BLi00430   7 100   7  428750 ..  428771 - -14.5  -4.85545   AGGAAATGAAGAAAA           GGACCATGG CGAA CCATGGTCC            TTTCAATTATTTCTG
      ybfB   9 100   9  443163 ..  443187 - -14.5  -5.21236   AATTCATAAGAAAAA          CCTGTTTTTGA ACT TCAAAAACAGG          TTTTTTCATTATTGC
      yczF   6  72  63  452851 ..  452865 -  -8.6  -3.59087   AATACGATTGTCAAA               GGAATG ATC CATTCC               CACCAAACAGATACA
      yclH   4 100   1  458045 ..  458068 -   -16  -4.49377   TTCATAATAAAAGAA          GGGGAACGGC TCAT GCCGCTCCCC           TTATCCTGCTGATAT
      tlpA   8 100   7  462532 ..  462554 - -19.2  -4.24745   GATGATGAATAGAAA           CCCGCCAGAC AGC GTCTGGCGGG           TTTTTGTTAATCTTT
      ycnB   8 100   7  469797 ..  469822 - -17.7  -5.80817   GCGAATATAAAAAAA         CACGCCAGTTC GATT GAACTGGCGTG          ACATGATCAGCGGGC
      ywfM  12 100   7  480436 ..  480459 - -12.4  -4.49167   AAGACAACATGAAAA          CCCGCCCG TATATCCC CGGGCGGG           TTTTTTTTACGCTTT
      ydhC  11  93   5  494124 ..  494139 - -10.4  -5.07567   TCAGAGCTGAAAAAA              GCAGGG GGAA CCCTGC               TTTTTTAGCGTGCGG
  BLi00511   9  86 212  517610 ..  517620 -  -4.6  -5.39755   TAGAAGGAGAAAAAA                 CGGA AGC CCCG                 GCCGTTATGCCGCCG
      ydzA   8 100   3  521100 ..  521120 - -18.3   -5.1675   TGAGTGATCAAAAAA            TCCGCCGGG AAA CCCGGCGGA            TTTTACTGATCATAT
  BLi00523   2  44 362  530395 ..  530410 -  -3.3  -2.80511   GCCATAAGGTAAGTA              GGTAA TGTCGG TTACC               CATTTTTCATTTAAT
      ydbN   4  73   5  547295 ..  547319 -  -7.1  -4.09685   GTCGATCCGCTAAAA          GAAGCCGTTCA AAA TCAGCGGCTTC          TTTTTTATGTTTGTT
      ydcA   6 100 -16  555771 ..  555797 - -13.8  -5.22312   ATTCATATGAAAAAA         GAGTGAACGGTT AAA AGCCGTTCACTC         TTTTGTTTAACAATG
     tetR3  10 100   8  567036 ..  567065 - -16.5  -2.54193   TAGGACTTGAAGTCA       GCCCGCCGGAA GCTTTATT TTCCGGCGGGC        TTATCTTTTACATCG
  BLi00573   3 100   7  572962 ..  572994 - -15.2  -4.40221   AAACTAAAGTTAAAA      GAAAAGCAAACTAT ATAAA ATAGTTTGCTTTTC      TTTTTGTTATGAATT
  BLi00579   8  93 156  577878 ..  577898 - -10.5  -4.89477   TGCTTAATAAGAAAA            CCTACTCAA CGT TCGAGTAGG            GAGATGGTGCAAAGC
  BLi00584   7  80  77  582064 ..  582076 -  -6.3  -4.66833   TGTGAAGGGCAAAAA                TCATG TAA CATGA                CAAGGCGATGGAAAG
      lysE   2  86  45  584752 ..  584773 -  -4.5   -5.4505   CTTCCTAAGAAAAAA           CATACCA CGTCTTGT TGGTATG            TTTTTTTTGTCCTTC
  BLi00591   2  59  30  588141 ..  588185 -  -7.4  -2.62184   TTCCCCCGTAGAGGA GGCATAAAAAAGCATTGC TGTTTAAAT ACGATACTTTTTTATGCC AAGGGAGCCCCCGCG
      ywpD   5 100   9  597581 ..  597604 - -15.4  -3.84719   AGCGGTAAAGGTAAA          GGACGGAATC ACTT GATTCCGTCC           TTTTGTTGTTATAGA
      ydiF   6 100   9  620939 ..  620957 - -11.7  -5.60993   TTGTGGACAAAAAAA             CCGCTCC GGCTT GGAGCGG             CTCATCCTTTATTCA
      ydiK   4  95  20  625201 ..  625226 -   -12  -4.39748   GACCATACAAAATAA         GAGCCATTCT TTTTTC AGAATGGCTC          TTTTCTTTCAAATAA
  BLi00626   2  46 175  630039 ..  630062 -  -2.5   -3.3382   CTTATTATAGATCAA          CCTCATTTT ACTTGA AAAACAAGG           TAATTTGCGGCATGA
      yoqW   5  91  -8  633837 ..  633852 - -10.4  -4.65895   CCGCCTAGCTAAAAA              GCCCCT TTTA AGGGGC               TTTTTTGATGAGCTC
      yoaF   6  90   2  638208 ..  638227 -  -8.6  -4.98255   CTCGAATGATAAAAA            GCGC-AGCT AGA AGCTTGCGC            TTTAATTTTTATAAA
      yrhO   7 100   4  647911 ..  647932 - -15.1  -3.97088   GGTCATAACATGAAA           GGCCCGCGC TTTA GCGCAGGCC            TTTTTATTTCATATA
  BLi00651   7  95 465  652898 ..  652923 - -11.9  -4.33053   ATAAACTAAAAAAGA         CCGGAAGATGC GGCA ACATCTCCCGG          AAGCAACAGAGAGGC
      tyrZ   9 100 238  671024 ..  671040 - -15.1  -3.16261   AATCATAAAATGACA              GGCCGCC GCT GGCGGCC              TTATCTGCAATCGGA
      tyrZ   9 100   6  671236 ..  671272 -   -14  -5.06414   GTTTTTCAAGAAAAA   CAGCCTAATCGATCCCT TTAA AAGGAT-GATTAGGCTG    TTTGTTTATTGGTGC
      yeaA   5  80 467  675609 ..  675619 -  -8.2  -4.45738   GATGCGAACAACAAA                 GGCG TGC CGCC                 CGAACCGACGAATAT
  BLi00678   9  79 152  680259 ..  680288 -  -8.7  -4.10453   GAAAGCCGCGGAAAA       TCTTGAGCGCGGAA CGA TTCCGCG-TGAAGA       TGTGGCCGATACCAT
     tetR1   9  81 273  709660 ..  709679 -    -7  -4.78764   GAAAGCTATGAAAAA            GGCGCGCC GATC GGCACGCT             TGAGCCTGACATGGA
  BLi00710   8 100  40  713566 ..  713592 - -14.6  -4.89393   TAAACTGGACAAAAA         TAGGTCGGATCT TAG AAATCCGACCTA         TTTTGTCAACGGTCT
      sapB   5  95  23  732382 ..  732401 -  -6.4  -5.54907   TTCATAAAAGAAAAA            GCAGCC TTTTTTTC GGCTGC             TTCTTTTGAATCAAG
      ydhT   4 100   9  739285 ..  739307 - -12.8  -5.40072   GCTGTTTCAAAAAAA           CCTTGGAGAA TGA CTCTCCAAGG           TTTTTTCATTATTCC
      yjcK   6 100 383  744691 ..  744730 - -14.5  -3.42013   ATGGTATAACATCAA  CCCCTTGGAATGGACACA GGAAA TG-GTCCATTCTAAGGGG  TTTTTTCTTTGAAGA
      yciA   9  93 367  771940 ..  771958 - -12.4  -3.92324   GGCTTGAAGAGGAAA             TCGCCGCC GCC GGCAGCGA             TTTTGCCAAAATCCA
  BLi00772   4  76   3  783744 ..  783769 -  -3.1   -5.2112   AAGACGACGAAAAAA         GGGGCTGGC TTACAGGT GCCGGCCCT          TTTTAATCTTTCTTT
      yfmM   3 100   9  786440 ..  786465 - -12.7  -5.30155   TCATTAATGAAAAAA         GCTTGTTTCCC TAAA AGGAAACAAGC          TTTTTTGTTTATAAA
  BLi00782   6  81 447  793179 ..  793198 - -12.2  -2.87944   TATCACTATACGATA            GGCGGAAT CAAC ATTCCGCC             GCAGCCGGCATACGC
      yvaZ   8 100  41  798408 ..  798452 - -12.3  -5.09762   CCTTAACAAATAAAA TCCTCAGGAAAAGCGGC TACCCAACAAT GCCGCCTTTTCTGAGGA GAAGCTAAAAGGCTC
  BLi00802   6 100   8  818455 ..  818486 - -13.2  -5.66229   ATTAAGAATAAAAAA      TATCCCGTTCAC TATTCTCT GTGAACGGGATA       TTTTGAACTAATCAA
      ydeP   4  57 154  830731 ..  830745 -  -4.2  -3.89822   CATCCACGGCACAAA               GGATCA GCT TGTTCC               GCCGGAAATGGCCAA
      yfkF   5 100   5  840941 ..  840961 -   -14  -4.10855   AAAATTGCCTTAAAA            GGCCGGCT CCAGC AGCCGGCC            TTTTTTACATTGGCG
  BLi00825   5 100   6  844648 ..  844666 - -10.3  -5.64421   AGCCGAAATAAAAAA             GCAAGCC TTTGC GGCTTGC             TTTTTTCATACTCTT
  BLi00829  12  62  13  848460 ..  848475 -  -2.5  -4.57569   GCAGTTTCCCAAAAA              CGAGC TGTTTG ACTCG               TGTGACAGCCGTTCA
      yvkB  10  90 269  854631 ..  854654 -  -9.6  -4.46581   CAAAATGGGAGAAAA          GCATCCGCTT AGAC AAGCCGATGC           AGATTCATATTTTAC
      ybcF   8 100 -12  861303 ..  861325 -   -12  -4.66537   GCGTTTAAGACAAAA           CGGAGCCC TGTTAAC GGGCTCCG           TTTTTGTTTAAAGCT
      yfjF   6  54 454  873610 ..  873624 -    -5  -3.38046   CCGTGATCTGAAAGA               CCTTCT CCA AAAAGG               AAAGATACGTGAAGA
  BLi00858   8  80  81  878461 ..  878489 - -11.2  -2.90813   CATCTCCTGAAATGA       CACATGCAAG-CT GCAG AGACTTGCATGTG        CGATTGGGGGATGCT
      yfiF   4  76 228  885292 ..  885309 -  -4.7  -5.00884   ACGCTGGGGAAAAAA             CATGCCG AGGC CGGCCCG              CTGTTTCTGAAAGCT
      yfhD   8 100   6  894215 ..  894243 - -14.6  -3.00507   ATTAACTTAAAGAAT        GAGGCCCGGAAC GTCGA ATCCCGGGCCTC        GATTATTATTTTGAC
      sspK   6  89 205  897556 ..  897590 - -10.1  -4.25283   ATTTCTTTATTAAAA     GAAAAGGGCTAAGAC AAAAA GCCTAAACCCTTTTC     ATAACTGCTATCTTG
      yfhP   7 100 -15  902949 ..  902973 - -14.4  -5.39755   CAGAAGGAGAAAAAA          GCTTGGCTCT TAAAC AGAGCCAAGC          TTTAATTTTTTTTGA
      ygaE   4 100   2  915059 ..  915082 - -11.8  -5.85244   AAGGAAAATAAAAAA          CCGGTTAACA TATT CGTTAACCGG           TTTATTCTTCCTCAA
      ygzB   8  75  19  918998 ..  919022 -  -7.8   -3.9993   AAGCCATTAAAAAGA          GCTGGCCGCT TTTTT AACGGTCAGC          TTATTTTTGTTGCAG
  BLi00923   5  56 197  928872 ..  928890 -  -6.6  -2.56582   ATACAACAGTAAGAG             GGCGGCTA TTA CAGCCGTC             TTTTTTATGATTTCA
      ygaO  10 100   5  948033 ..  948049 - -10.9  -5.95539   GTTTAAATAAAAAAA              CTCCAGA CAT TCTGGAG              TTTTTTATCTGTTTT
      yhzB  10 100   4  953623 ..  953643 - -10.5  -5.33785   AATCATCATAAAAAA            CCTGCTCTT TTC AAGAACAGG            TTTTTACGGAAAGAC
  BLi00961   4  74  17  959162 ..  959188 -  -3.7   -5.0133   TATGTTGTGAAAAAA         GGGATGGCT TTAAAAGTG AGCCATCCT         TTTTTCTTTTTTAAT
      cspB   5 100  70  969126 ..  969153 - -14.2  -5.42862   ATACGTTTAAAAAAA        GCCTGACAC-CGG TTT CCGGGCGTCAGGC        TTTTTTTAAATATAA
      cspB   5 100  27  969172 ..  969196 - -14.4  -5.19879   TTTTAAATATAAAAA          GACTGCTGAC ATTCG GTCAGCAGTC          CTGTATGAAGATCAG
  BLi00976   1 100   5  973955 ..  973987 -   -20  -5.46706   AGTGTAAAAGAAAAA     CGGCCCGCAC-AGCT TGAG AGCTCGTGCGGGCCG      TTTTTTATGAATAGC
      yhcQ   6 100  10  977849 ..  977876 -  -9.9  -5.54192   ACGAAGCGAAAAAAA        CGGCGTTGAAG TTTCAT CTTCAATGCCG         TTTTCATGATCAATG
      yhcT   7 100  44  985547 ..  985588 - -19.1  -2.90992   AAGCCGCTGAAAGGA TGACAAAATCCCAAAACAA AAAG CCGTTTTGGGATTTTGTCA  ACAATCTGTAAGGCT
      yogA   4  85  11  994545 ..  994572 -    -7  -5.02074   GCACCGCTTAAAAAA        CGGCGGCT GATGACAAGGGA AGCCGCCG         TTTCCTGAGTTTACC
      yhdB   8  95  11 1005860 .. 1005884 - -11.4  -4.66833   GCCGAATTTCAAAAA          GCCTGACGCC GACAG AGCGCCAGGC          TTATTTTATTTTACG
      citR   6  90  11 1011578 .. 1011599 - -13.1  -2.61264   TGTTGCAGGGACAAG           CCCGTTCAT CATG ATGAACGGG            TTTTTTCCGTTTAGA
      ydeE   6 100   6 1018979 .. 1019004 - -14.1  -4.77173   GCTGGATAAAATAAA         GAACAGGAGGT TTGA ACCTCCCGTTC          TTTATTTAGTTCTTA
  BLi01024   4 100   6 1026219 .. 1026236 - -12.7  -4.27316   CGCTCTAAGCGAAAA             CCGCCTG AGGA CAGGCGG              TTTTTTTAATTGCCG
      ccrB   5 100 131 1033391 .. 1033421 - -17.2  -3.33265   AGGGTAGAAAGGGAA       GAATCCATTTTGAA GCA TTCAAAATGGATTC       TTGACATTTAATGAG
  BLi01038   6 100  15 1037368 .. 1037388 - -13.3  -3.85504   ATCATTAAAAAGGAA            GACGCTCCA GAC CGGAGCGTC            TTTTTTGATCTTCAT
      yheG   8  64  23 1052996 .. 1053006 -  -6.8  -3.56162   AAAAGGGGAAAGGAA                 CCCT GAT AGGG                 TAAGCCGGATCTTCA
  BLi01065   2  63  10 1067099 .. 1067148 -  -5.6  -3.85698   TGTTTGGCGGATAAA GGGC-AGGCGGCGGCAGCGTGAAA CTTT TCCCCCGAAGC-GCCGCCTTACCC GTATTTTAGTCAGCT
      prsA   4 100  11 1075246 .. 1075275 -   -10    -5.626   CATCGCATAAAAAAA       GCTGTCCGACCCC AACGA GGGGA-GGACAGC       TTTTTTGGCGTCAGC
  BLi01075   6 100   8 1076632 .. 1076667 - -17.8  -5.09762   TGCTAATAAACAAAA    GGATAGCTGCCGGATCA ATA CGAT-CGGCAGCTATCC    TTTTTCTTTACACCG
      yhaA   5  80  10 1085251 .. 1085275 - -11.5  -2.81133   GATTGATTCATGAGA          CAGCCGGAT ATTGATG ATCCGGCTG          TTTTTTATGCTATTT
     fabHB   3 100  13 1097496 .. 1097530 - -11.5  -5.54907   TGCATAAAAGAAAAA     CATCTTTTCAAGCCC GGCAA GGGCAAGAAAAGATG     TTTTTTTTGATATTA
  BLi01104  10  85 268 1105143 .. 1105154 -    -3  -5.71712   GTCGACAGAAAAAAA                GATA TGAT TATC                 GTCGGCGGCTATAAT
  BLi01109  14 100  30 1108916 .. 1108936 - -10.5   -5.1963   CTGAATGAAGAAAAA            GCTAGTGCT AAA AACACTAGC            TTTTTCTATATGCCA
      yhfR   4 100   6 1114596 .. 1114616 - -11.2  -5.86465   AAGAACATAAAAAAA            GACGGCAT GCTTG ATGCCGTC            TTTTTTTAATCTGAC
       epr   7  89  11 1122390 .. 1122409 -  -9.2  -4.71222   ATATGAAAATTAAAA            GGCCCGGA TGAT TCCGGGCT             TTTTTCCGTACTACT
  BLi01138   6 100   6 1143373 .. 1143393 - -13.3  -4.16205   CATAATCAAAGTAAA            GAGCAGACC AGC GGCCTGCTC            TACTTTTATACGAGC
      yhjN   6 100 -21 1150320 .. 1150360 -  -5.5  -5.80364   ATTTGAATAAAAAAA TAAAGCCTGAG-CGAAGG GATCAG CCTTCAACTCTGGCTTTT  TTCACGCGAGGGTGT
  BLi01148   8 100   8 1152808 .. 1152833 - -14.9  -4.93696   TTTAAACAGCAAAAA         GCCGAAAATAC GACC GTATTTTCGGC          TTTTTATTTACTGCA
     gerPF   6 100   2 1172797 .. 1172823 - -11.7  -4.93365   TCTTATAACCAAAAA        GCAGCCTGCTTC TAAG GAAG-AGGCTGC         TTTATGCATTTCCGA
      yisN   3  69 383 1179916 .. 1179934 -  -4.6  -4.61231   TGATAGGGGGAAAAA             TGAATATG ACG CATATGCA             TATCACGTCTTGGGT
      yitI   7  73  30 1199658 .. 1199686 -  -6.7  -4.23298   GAAATTTAAAAAAGA       GGCCGCA-AAGC TGTAAT GCTAATGCGGCC        GAGAATGCCCCGCTT
      yitS   9 100 266 1209832 .. 1209875 - -17.6   -3.1082   CAGTCACCGAAGACA GCTGACGCTGAGGCCTGCTTT TAA AAAGCAGGCCTCAGCGTGT-C GACAAACCCTCGCAT
      yitS   9 100  44 1210056 .. 1210097 - -17.7  -3.02639   ACGCTGAAAGAAGGA TGACAAAATCCCAAAAC TAAGAGCC GTTTTGGGATTTTGTCA  ACAATCTAAGGCCTG
      yitS   9 100  12 1210107 .. 1210129 - -16.4  -3.28745   TTGTCAACAATCTAA           GGCCTGCTTT TAT AAAGCAGGCC           TCTGTTTTATCTTAT
      guaC   8  93  68 1212487 .. 1212507 -    -9  -5.22794   ATAACCATCAAAAAA            GGCATCCC GGGAA AGGATGCC            TCTTTTGTATTCTGT
      uppP   8 100   4 1225959 .. 1225980 - -13.1  -4.99134   ATCTTAAATGAAAAA           CAGCTGATC CATT GATCAGCTG            TTTTTAGGCGAATAT
      yjzB   9  81   5 1230311 .. 1230332 -  -7.3  -4.64657   GCAAACGCTTAAAAA           GCCACTTTT CAGA AGAAGTGGC            TTTTTTATATGGAAA
      trpS   4 100   9 1242466 .. 1242496 - -17.8  -4.72272   GTTCTCTATGAAAAA       CACCTTCCGATTAT CGT ACAATCGGAAGGTG       TTTTTGGATCAGCGT
  BLi01244   3  59 155 1256118 .. 1256134 -  -7.3  -2.68942   AGTCGTTCAGACAAG              CGATGAC ACT GTCATCA              GGAAGCCTGTCCGTG
  BLi01248   5 100  16 1261951 .. 1261972 - -17.3  -3.46647   CGTATGCATGAAAGA           GGCTGCCGG TCTA CCGGCAGCC            TTGTTCGCGATGATG
      yjbP   5  69 405 1267866 .. 1267878 -  -9.1  -2.99257   CTGCAAAAAAAGGGA                GCCGT CAA ACGGC                AATATCGAGCGGTCG
      cotZ   5 100   4 1278131 .. 1278146 -  -6.1  -5.84432   CACAAGATAAAAAAA              GTCCC GATTCA GGGAC               TTTTTAATTTGAACG
      yjcD  10 100   5 1282385 .. 1282417 - -12.7  -5.10526   ACAGCAAAAAATAAA      CACCGCGCCTTCC GATAAAA GGAGGGCACGGTG      TCTTTTATTGCAGCT
      yjcL   5 100  13 1294624 .. 1294651 - -17.1  -4.30995   CCGTTCATAAAAGAA        GGCGCGGATTC GTCAAG GAATCCGCGCC         TTTTTTTGCCATTTA
      abnA   4 100   9 1298694 .. 1298716 -  -9.9  -5.50925   AAGCAACAGAAAAAA           CCAAGCAGA AAACA TCTGCTCGG           TTTAATAACTAATAC
  BLi01299   5 100  12 1301680 .. 1301707 - -14.9  -3.79419   GGGGCTGATAAAATA        TCCGCGGGAAG CAGTTT CCTCCCGCGGA         TTTAAGTGCTGCTAT
     yoaU1   3 100  11 1307018 .. 1307047 - -14.4  -5.44721   AGCATTTTAAAAAAA       CGCCTCAGC-CCA TTGAT TGGTGCTGAGGCG       TTTTTCTTTTTTACG
      yoeB   6  90   9 1309330 .. 1309355 -  -8.4  -5.08824   GTTTGACGGAAAAAA         GCTAATGTCC GTTTTT AGACATTAGC          TTTTTCGTTTAGATG
   spoIISB   5 100 243 1351410 .. 1351433 - -13.2  -4.30909   TAGACATGAAAATAA          CCCCCTTCTC AGCA GAGAAGGAGG           GTGAAAGTCCAAGCT
   spoIISB   5 100   4 1351648 .. 1351672 - -12.9  -3.81879   GGGAAAACGGAATAA          GGACGGGAGAA TTT TTTTCCCGTCC          TCGTTAAGCTTTTTT
      ykbA   2 100   8 1384552 .. 1384574 -  -9.1  -6.24157   AGGGATAAAAAAAAA           CCGCCGG GCTCATGTG CCGGCGG           CTTCGGCTCAGGCAG
      htrA   8  91  21 1388069 .. 1388091 - -10.4  -4.52857   AGTCTTTATATAAAA           GGCATCCGGC ACA GCCGGCGGCC           CCGTAAAGGGGGGCA
      ykgA   4 100  60 1400043 .. 1400064 - -12.3  -5.39721   TGATTATAGAAAAAA           GGAGCCCTA TTTA CAGGGCTCC            TCAGCGTGCCGGCAG
      ykmA   8 100  13 1411512 .. 1411534 - -14.9  -4.13963   ATTTCTTAAAAAAGA           GGCGCCTTC GATAT GAAGGCGCC           TTTTTGCTGTCTTTA
      guaD   6 100   6 1413315 .. 1413333 -  -8.9  -6.09196   TTCAAAATAAAAAAA             GCTTCCT GATGA AGGAAGC             TTTTTTTAATATTCC
  BLi01428   9  64 267 1422321 .. 1422333 -  -6.2  -3.74703   ACAAGATGGAAAATA                CCGG TCAGC CCGG                AACGATTGCGTTTCG
      yrkC   4  90  76 1461010 .. 1461026 -  -9.4  -4.32571   CAACATAAAACTAAA              GCAGGC ATTCG GCCTGC              TTTTTTGATTAATTT
      sspD  13  95  14 1474522 .. 1474547 - -11.9  -4.22676   ACGAATAAACAAGAA         TATCCGCCGAG CGGG CCCGGCGAATA          ATCCATAGGGTATTT
      ykrP  10 100   6 1480722 .. 1480747 - -16.3  -4.16443   AGAGCAAACGAGAAA         GGTCCAAATCG GAAA CGATTTGGACC          TTCATTTATTTTAAA
      ykrS   4  76 -20 1485001 .. 1485035 -  -6.6  -4.33165   TCAAATCGATTAAAA    TCCGCTAAAGCGGCCT AAGTA AGG--GCTTCAGCGGA    AAACAGCGCTTCGAT
      yndN   6 100   4 1492952 .. 1492967 - -10.4  -5.64274   CCAGTCATAAAAAAA              GCGTCC CCGG GGACGC               TTTTTATTTGTTTCT
  BLi01534   7 100   3 1507048 .. 1507064 -  -6.5  -5.96521   ATGAACGAAAAAAAA              GCGCC TTAGACT GGCGC              CTCTATCTCGTCTTA
  BLi01571   7  71 471 1539255 .. 1539269 -  -4.2  -4.84182   CTAAAAAAGAAGAAA               CTTTCG AAG CGACAG               AGAAGAATATAAAGC
  BLi01576   5  95 119 1543452 .. 1543471 -  -9.2  -5.38054   CCGTAGAAATAAAAA            GCGCCCCA CATT TGGGGCGT             TTCTTACGTTTGCTT
  BLi01588   4  93  77 1551154 .. 1551177 -  -8.8  -5.24989   GGACAGAGGAAAAAA          CCGCCGGACCA AGG TGG-CAGGCGG          TTTTCCTTTTGTAGA
      ykwB   7  88  19 1567638 .. 1567662 - -11.6  -3.52079   GAATATTTCACATAA          CAGAGCTTTA GTTGA TAAAGCTCTG          TTTTTTGTTTTGAAA
      ykwD  10 100  15 1572219 .. 1572239 - -11.2  -5.73672   AAATAACGAAAAAAA            CCACTTGC TGCAT GCAAGTGG            TTTTTTGCTGGTTCT
      patA   8 100   2 1577415 .. 1577434 -  -9.3  -6.17669   AATAAAATAAAAAAA            CAACGGC GTAAAA GCCGTTG             TTTACGTAGTCTGTA
      ykyB  10 100  12 1582064 .. 1582078 -  -7.1  -5.71638   CAAGAACTAAAAAAA               GCCTC GAAAG GAGGC               TTTTTTTTTTATTAA
      yknT   6  93  72 1598808 .. 1598832 - -11.3  -4.23794   TTAAGGGAACATAAA          GGCGGCCGCTT TAT ACGCCGCCGCC          CAATCAACTGCTTGA
  BLi01645   6 100 -12 1604232 .. 1604270 - -19.7  -3.44229   AGCGGAGGATGAGAA  CGTCGGTCGGT-TCAGGC ATAA GCCTGTCACCGACCGACG   TTTTTTTTAGAACCG
      ykoA   5 100  13 1617243 .. 1617271 - -12.6  -4.75356   AAACAGACTGAAAAA       TGCCTGA-TGTCC ATTT GGACAATCAGGCA        TTTTTGCTTGATTTA
      ampS   7 100  18 1620130 .. 1620152 -   -15  -3.35001   GACACGATATAAAAG           GACCTCAGAA GTT TTCTGAGGTC           TTTTTTTGCGGAAGG
      ykqC   7 100  26 1627386 .. 1627407 - -14.5  -5.71983   TCAACCATAAAAAAA           CGGATGCAC CCCG GTGCATCCG            TTTTTTGCTGTATCC
  BLi01679   2  44 362 1638222 .. 1638237 -  -3.3  -2.80511   GCCATAAGGTAAGTA              GGTAA TGTCGG TTACC               CATTTTTCATTTAAT
      ylaF   3  84   8 1647630 .. 1647650 -  -8.2  -4.75518   GATATAAAATCAAAA            GCCCCTTC ATTCG GTAGGGGC            TTCTTTCCTATTCAA
      yhjH   4  91  -6 1650229 .. 1650252 - -11.1   -4.4727   CGAATACGTAGAAAA          GACATAGCC GAAGAA GGCTATGTC           TTTTCTGTATCCGCG
      ctaA   8  93  15 1662085 .. 1662105 - -10.4  -5.14563   CTTTTTATGAAAAAA            TCCCCCGC AAAAG GCGGAGGA            TCAACCGTTTATTTT
      ylbA   3 100  18 1669501 .. 1669529 - -12.4  -5.10029   ATTAAGGTCAAAAAA        GGGTACAGCCTC ACCGA GGGGCTGCACCC        TTTTTTATGTACGCC
      ylbJ   8 100  -2 1674912 .. 1674935 - -12.4  -5.03747   AAAGTTTGCAAAAAA          TGAGCGGCCG TAAC CGGCTGCTCA           TTTTTTAACAGGGGC
      ylbP   7  84  11 1680461 .. 1680482 -  -6.6  -4.89567   CTTGAAAATAGAAAA           CCGGCC-AT CCGCT ATCGGCCGG           CTTTTTTCGTTTATG
      yloA  15  93  12 1741708 .. 1741730 - -14.2  -2.87725   TCCGAAAAAGAAGAG           GCCTGAACCC TTG AGGTTCAGGC           TTTTGGCATTATTAT
      rpmB   2 100  12 1761284 .. 1761319 - -16.9  -5.43514   AAAAGAACGAAAAAA    CGCCTGCCTAAAGCG TACAGT CGCTCTTGGCAGGCG     TTTATTTTTTCTTAT
  BLi01933   6  89  94 1895211 .. 1895227 -  -5.8  -5.44638   AGAACAAAAAGAAAA              GCAGGC AAATA ACCTGC              TTAAAAACTGATTTT
      yqeD   8  68   9 1906667 .. 1906688 -  -7.1  -3.71792   GCAATCGAAAACGAA           GGCGGCGGC TCTC GTTGCCGCC            TCAGCGAGTCAAGAA
      yraD   8  93  17 1911756 .. 1911777 - -11.5   -4.3534   GTTTAAGTATGAAAA           CCCCGCTGT ATGG ACTGCGGGG            TATTCACACGTTTTT
  BLi01956   8  77 135 1915705 .. 1915721 -  -5.1  -4.90525   GAACGGCAAAGAAAA              CCGCATC ACG GATACAG              TGGAACGCATCACGG
  BLi01969   4  85  -7 1924872 .. 1924887 -    -9  -4.24002   GTTTAAATTGGAAAA              CTCGCT GATC AGCGAG               TTTTCTTTTCGTATA
      cwlC   4 100  19 1928557 .. 1928587 - -11.9  -5.77632   AAAAGCATAAAAAAA       GCCTGCGATCTAT ACGAG ACAGATCGCGGGC       TTTTCTTGATGATTG
  BLi01997   5  52 217 1952910 .. 1952920 -    -4  -3.57971   AGAGCGAGTGGGAAA                 CATA TTA TATG                 AAATTTATTAAACAA
  BLi02008   7 100 302 1960125 .. 1960138 -  -6.7  -5.54894   AATCCACTAAAAAAA               CGTCT GTTA AGACG                TTTTTTTAGTGATAT
  BLi02013   3 100  13 1963670 .. 1963688 - -13.2   -5.0065   CAGGGATAAATAAAA             GAGATGGC GGC GCCATCTC             CTGCATGCTTTTTTA
      lexA   6 100  22 1976742 .. 1976755 -  -9.5  -5.40072   TTTCGTGCAAAAAAA               CCGCC GACC GGCGG                TTTTGCTGATGAGTC
      ynzD   2 100  21 1981943 .. 1981954 -  -7.2  -5.86976   TTATAAAATAAAAAA                CCCG CTTC CGGG                 TTTTTTATTTTGATC
      yneK   6 100   2 1984110 .. 1984141 - -14.7  -4.42639   ACAGGTCAATTAAAA      CAAAACCTTTCCT GAAAGA AGGAAAGGTTTTG       TTTATTTAAAAAGCT
  BLi02054   8  77  20 1990878 .. 1990900 - -10.7  -2.75708   TTTTCGTAAAAAAGT           CCCTAAAAC AAGAA GTTTTAGGG           GGAAAGAGTGAGCGG
      araR   8 100  22 1999518 .. 1999556 - -13.2  -4.29905   ACCAGAGTAAAACAA   CCCAGTCCGTGTTCGC GCCTTTA GTGAACATGGACTGGG   TTTTTCTTGATCACG
  BLi02066   8  84  19 2007022 .. 2007049 -   -10  -3.93782   TTATTCAATACTAAA        TATGGAGGG-GAA AAC TCCGCCCTCCATA        TAGAATATAATTTTA
  BLi02085   6 100   9 2027388 .. 2027412 - -10.1   -5.4433   ATAGATAAACAAAAA          GACAGAGGA AGTAAAA TCCTCTGTC          TTTTTGTTTTATTGA
  BLi02091   3  75  58 2031993 .. 2032021 - -10.4   -3.0362   CTGAAATATGAGAGA        GCCGATAACC GCGTAATAG GGTTATCGGC        TTTGTGTCTGTACGG
      fabG   3 100  13 2127790 .. 2127813 -  -8.9  -5.76949   TAGCGCGAAAAAAAA          GGACAGGCT GTTACA AACCTGTCC           TTTCCCTGCTGTTTA
      ycgE   8  93   6 2135618 .. 2135640 -  -9.2  -5.28683   ATGAACATCAAAAAA           GACCGGTT GCAGCAA AACCGGTC           TTTTATCACTTCGTC
  BLi02205   1  71  47 2164527 .. 2164552 -  -7.5  -3.94002   GAGGAGCGAACGAAA         GCATCGCCTGC AGAC GCATGCCATGC          TTGTCATCAGTTCGC
  BLi02231   5  95 253 2188746 .. 2188773 - -13.6  -3.67296   GATTAGCGATTCAAA        CGGAACTAACTC TTTA AAGTTAGTTCCG         TTTGAAATTAACAAA
      mutT   6  91 378 2196559 .. 2196575 -    -8   -5.1861   TTTATCAGCAAAAAA              GACTCG AACAG CGAGTC              TTTTCAATTTATTTA
      acpD   9 100   9 2202522 .. 2202547 - -13.4  -6.04953   ACATAAATAAAAAAA         CCCTTGTTCC GTCTTT GGAACAAGGG          TTTCACAATTAAAAT
  BLi02251   7  64 112 2208042 .. 2208053 -  -3.6  -4.54026   TTTGAAATAAAAGAA                GCAC AGCG GCGC                 TGATCGCCGGCGGTC
      yocR   6 100  20 2213449 .. 2213465 - -13.7  -5.14563   GTCTGCATGAAAAAA              GGCCGGA TGG TCCGGCC              TTTTAAAAACAATTT
  BLi02272   9  91  46 2231812 .. 2231862 - -11.9  -3.92542   TCGATCCGGAAAGAA TGAGACGGCGGCCAAAGGC-GAAA AGAT TCGCAGGCTTTGGCCGCCGCTTCA TATTGACATCCGGCA
      ctpA   5  90  64 2238013 .. 2238047 - -10.8  -4.21922   TCAGGCAAAATTAAA     CTACCTGTCCCC ACTGGAATACA GGGGACAGGCAG     CATAGGTGTTTTTTC
      yodJ   6 100   4 2240730 .. 2240759 - -15.9  -3.01712   GTTTTTTTGGTAATA       TGAAAAGGCCGAT TGAT ATCGGCCCTTTCA        TTTTTATATCTTTTT
      yodL   7 100  12 2244630 .. 2244650 -  -8.3  -5.84432   TACAACATAAAAAAA            CTGCGGA CAGCGCT TCCGCAG            TTTTTCACTTCTTAC
      yhcK   8  91  21 2258700 .. 2258735 -  -6.3  -5.50925   AACGAACATAAAAAA    GACAGGATAGATGAA CCTCGT TTCATCTATCCTTTT     TCATTCAGCTGAATG
      ypkP   4 100   6 2269020 .. 2269044 - -14.3  -4.17089   CGTAAACGGCGAAAA          CCAGGCTTCCA TTA TGGGAGCCTGG          TTTTTTTATGCCCGA
  BLi02331  12 100  12 2281813 .. 2281829 - -10.9  -5.47218   CCCGATTCAAAAAAA              CACTTGC TCT GCAAGTG              TTTTTTTGATGCTAA
      ypcP  11  95 -13 2285965 .. 2285989 - -14.4  -3.02181   CAATACAAAACATTA          GAGAGATCGG TTTAT CCGATCTCTC          TTTTTTCGAATTTCA
      ypoC   3 100 -11 2314833 .. 2314856 - -12.5  -5.18357   CAATTGATCAAAAAA          GCCACTCAC AATTTA GTGAGTGGC           TTTTTTATGATTCAT
      ribT   6 100  -1 2405046 .. 2405070 - -18.7  -5.03145   CAAGCGGCGAAAAAA          GAGCAGAGGCT AGA AGCCTCTGCTC          ATTGGTTATATGTGA
      yndL   5  90  40 2417451 .. 2417485 - -10.8  -4.21922   TCAGGCAAAATTAAA     CTACCTGTCCCC ACTGGAATACA GGGGACAGGCAG     CATAGGTGTTTTTTC
  BLi02510   3 100 229 2437711 .. 2437749 - -14.1  -5.41143   CATCTTCTAAAAAAA   GAACCCTTATGATCTTC ATGAA GCAAATCATAAGGGTTC   TTTCGTTTATGTTTC
      yqkE  10  93   5 2442439 .. 2442463 - -11.5   -4.4846   GAATTCAATAAGAAA          GCACCGTCT CTTTGGC AGACGGTGC          TTCTTTACTTATACT
      yqkC   6 100   9 2443770 .. 2443802 - -15.7  -3.91473   ACAAACCGGCACAAA      GAAGGCGAACGAG CATAAGT CTCGTCCGCCTTC      TTTTGGTGCTACAGG
  BLi02533   2 100   8 2454132 .. 2454158 -   -21  -4.39386   CCGAAATCATTAAAA         CACCCCGGCTAA GCT TTAGCCGGGGTG         TTTACGTTTATTCTT
      yqjT   5  70  18 2458495 .. 2458518 -  -8.1  -3.75051   CATTAATTGAAAACA          GGCCGGC TCGAACAAAG GCCGGCC           TTCGGCTGCCGCCCG
  BLi02553   4 100   7 2471777 .. 2471795 - -13.2  -5.72053   CAATTAAACAAAAAA             CCAGCAGA CAG TCTGCTGG             TTTTAGTTATTTTGT
      yqjE   5 100 171 2489620 .. 2489642 -  -7.1  -6.12458   CAAAAAAACAAAAAA          GCC-ATTCAG CCTG CTGAATCGGC           TACAAAATAAAAAAG
      yqjE   5 100 133 2489657 .. 2489680 - -16.8  -5.86976   CTACAAAATAAAAAA          GCTTGCGCCT TTAA AGGCGCAAGC           TTTTTTGCGTTTCCC
      yqhO   4  85  46 2536438 .. 2536453 -  -2.5   -5.7946   TGGTGAAGAAAAAAA              GCCAG ACCCAG CTGAC               AGTGATTGAAGGCAA
      tasA   3 100  18 2550953 .. 2550969 -    -8  -5.82172   ATGAACATAAAAAAA              CGGATC ATAAA GATCCG              TTTTTTAAATTGCAC
     pstBB   8 100  64 2575271 .. 2575294 -  -9.6  -5.63517   TGTCCAAATAAAAAA          GCAGGCTG GAACGAAT CAGCCTGC           TTTTTTTATTGTCTC
     pstBB   8 100   5 2575326 .. 2575353 - -17.8  -5.00616   CCGCCGGTGAAAAAA        GAGGCTGCCGCT TTAA AACGGCAGCCTC         TTTCTCATCCGAACC
      yqfX   6 100   9 2587501 .. 2587522 - -14.5  -6.19302   ACATAATAAAAAAAA           GCTTGACGG ATAT CCGTCAAGC            TTTTTCCGTTAGAAA
      yqfO   8  90  10 2596365 .. 2596387 -  -9.2  -5.13016   AAGTAAAAGCAAAAA           CCTGAAGC GCTAATA GCTTCAGG           TTTTGTTTTTTATAC
  BLi02768  11 100  34 2662032 .. 2662069 -   -18  -4.62803   TGAAAGAATAACAAA   TAAGAAAACCGGCTCA CCACTT TGAGCCGGTTTTCCTA    TTGGCGATAGAAGCA
  BLi02774   5 100 179 2665457 .. 2665498 - -19.5  -5.80364   ATTTGAAGAAAAAAA CGCAGCGCGAGATCGCGAA GGAG CTCGGGATTTCGCGCTGCG  ATGTGTCCCGGATTG
  BLi02801   3  50  48 2686342 .. 2686359 -  -2.7  -3.67877   ATTGTCCAACAAACA             GGCCA-GA AGT TCATAGCC             GTGAGCTCCGGGGTT
      ycgT   4  93  44 2693762 .. 2693790 -    -9  -5.27335   TGGTTTAAATAAAAA        GAGGATCTTG CCATATGTC CAAGATCCTC        TTTGACGAATCAGCC
  BLi02820   7 100  27 2705023 .. 2705052 - -17.3  -4.70319   TCATCAAAACTAAAA       GCAAGCTGGCGGCA GTA TGC-GCCAGCTTGC       AGCTTTTGAGTGAAT
      sacC   3 100   7 2712611 .. 2712635 - -18.7  -4.05788   GTCTTTTAAAGGAAA          GGCTGGAATGC CCG GCATTCCAGCC          ACATGATCATCGTTT
      ytbE   5 100   8 2723669 .. 2723693 - -20.1  -3.97057   CACAATTCAATTAAA          GCCCCGTTCGA ATG TCGAACGGGGC          CGTTTTGTTAAAAGT
      yjjA   5  95 279 2727043 .. 2727065 -  -8.5  -5.42514   TTATAAAGCAAAAAA          CGCTTCGGCT CATC AGC-GAAGCG           TTTTTCTTGTTTTTG
      yrhJ   1 100   8 2733058 .. 2733086 -   -14   -5.1361   ACAAACTCTAAAAAA        GAGGCATCCTGA TCAAT TCAGAATGCCTC        TTTTTGTTTACGTTC
      minD   6  95  10 2811658 .. 2811679 -  -8.8  -5.51165   AAAACTGCAAAAAAA           GCAATCTC GCTTTG GAGATTGC            TTTTTGCAGTTAAGC
  BLi02980  10  80  35 2865344 .. 2865364 -  -4.7  -5.27779   CTTAAGATTAAAAAA            GTACACTTT GAT AAAGCGGAC            TCCTGGGAGTCTGCT
      pheT   3 100   8 2898236 .. 2898261 - -11.1  -5.53288   TCCAATGCAAAAAAA         CCGGTTCCCAA ATGA TCGGGGACCGG          TTTTTCTTTATCCTC
      ytqI   7  91   1 2963686 .. 2963700 -  -7.8  -5.28826   AAACTGCACAAAAAA               GAGGGA CTT CCCCTC               TTATTTGTTTTCTTT
      ezrA   5  90  66 2989584 .. 2989618 - -10.8  -4.21922   TCAGGCAAAATTAAA     CTACCTGTCCCC ACTGGAATACA GGGGACAGGCAG     CATAGGTGTTTTTTC
      ytxE   4  82  15 3005639 .. 3005660 -    -8  -4.60797   GCGGCACACAGAAAA           GGCCTTGC TTTTGT GCAAGACC            TTGCTTTCTTCTCAT
  BLi03154   5 100  31 3035408 .. 3035433 - -11.3  -5.22289   CATCAAACATAAAAA         GCATCAAACTT GGTT AAGTTCGATGC          TCCACAAACCCATTT
      yteV   6  95   6 3041137 .. 3041159 - -12.1    -4.564   AAGCGTAAATGAAAA           CAGCTCTTC TCTCT GAAGAGCTG           TTTTTTTATGTCCTG
      ytpB   5  89   7 3072547 .. 3072571 -   -10  -4.26189   TTATAAACGGCAAAA          GCTCAAGCCG ATAAA CGGTTTGAGC          TTTTCTTTACGAGCT
      asnB   7 100  11 3076915 .. 3076942 - -12.9  -5.61596   ACCGGCATAAAAAAA        GAAGGTTTTCG GTTAAT CGAAAACCTTC         TTTTTTTGGCTTAAA
      ytmB   7  95   6 3083975 .. 3084000 - -11.2  -4.71223   GCATAATACAGAAAA         GCCAAGGACGC TATCC GCG-CCTTGGC         TTTTTTTAATTCGTG
      ytkD   3 100   5 3087772 .. 3087787 - -10.4  -5.30189   TATAACATGAAAAAA              CCCTGC AAAT GCAGGG               CTTTTTATTTGATGA
      ytiA   9 100  53 3094523 .. 3094548 - -16.3  -3.80115   GCAAATAACAGAGAA         CAAGCGCATGA GATG TCATGCGCTTG          TTTTTTAAATGGACG
      ytiA   9 100  12 3094572 .. 3094589 -  -6.9  -5.86965   ATGGACGAAAAAAAA             GGCCGGA AACA TCCGGTC              TTTTTAATTTATTAA
      menC  10 100  99 3097914 .. 3097929 - -10.4  -5.44119   TTTATGTTAAAAAAA              CCGGCT AGAA AGCCGG               TCCAAACGAGAAGGG
      glgP   7  62  10 3107527 .. 3107557 -  -7.7  -2.76964   TTATACTGAAGACGA      CGACTAAGCCCC TGACCAGC GGGGCTTAGT-G       TTTTTAAATTCAATG
      yxxF   4  62 -16 3132122 .. 3132132 -  -8.2  -2.75844   GCGCGGACTTTAAAG                 CGCC TTG GGCG                 TTTTCCCTTTCACCG
      yktD   6 100  18 3139711 .. 3139726 - -11.8  -4.93696   CTTAAATAGGAAAAA              CGCCCG GCCC CGGGCG               TTTTTCTAGATTTAT
  BLi03304   7 100   9 3168850 .. 3168876 - -15.3  -4.21141   TTGGAATAAATTAAA         CACCGCTCTTT TTGCG AAAGAGCGGTG         CAAATCCATCAGCGG
      yugN  10  61 237 3173356 .. 3173366 -  -2.4  -4.58395   CGGACCTTTTAAAAA                 CGGC GAT GCTG                 CAGCATTTTCTCATT
       pgi   4 100  12 3175767 .. 3175796 - -14.4   -4.4773   TCATACGAATTAAAA       CAGCCTCCGGGAC AATAA GTCC-GGAGGCTG       TGTTTTTTCAATTAT
      yufK   3 100  14 3189883 .. 3189914 - -13.1  -5.67063   TTTATCATAAAAAAA     CCGGAGCCGCCGGAC AAAC GTCCG-CG-CTCCGG      TTTTTTGCATGGCTC
  BLi03341   2  44 362 3195896 .. 3195911 -  -3.3  -2.80511   GCCATAAGGTAAGTA              GGTAA TGTCGG TTACC               CATTTTTCATTTAAT
      yuxO  10 100   8 3204599 .. 3204627 -   -14  -4.87665   TCCTATTTATAAAAA        GAAAACTCGCCC CTAAC AGGCGAGTTTTC        TTTATGTTTACGATG
      yueE   7  72  75 3220701 .. 3220717 -  -4.4   -4.7254   ACCTTTCAGGAAAAA             CGGC-AG ACAA CTCGCCG              TTTAACAGGACGATC
  BLi03383   3 100   9 3236733 .. 3236763 - -12.6  -5.56568   ATAGCATCAAAAAAA       CAGAGCCTCGGAAA ATA TGCCCGAAGCTCTG       TCTTTTTTTTATGAT
      yxbD   6  83 148 3246772 .. 3246795 -    -9  -4.07618   TGTGCAACAAGGAAA          TGATA-AGCGG AAG CCGCTATATCA          CCTCTATCACCAACA
      pucC   7 100 267 3286679 .. 3286693 -  -4.9  -5.83226   AATTGAACAAAAAAA               GCGCC TGCTC AGCGC               TCTTTTTTCAAACCT
      yusU   5 100  -2 3311658 .. 3311681 -  -9.7  -5.80003   TCAATAAACAAAAAA          TAAGCAGAG GAATCT CTCTGCTTA           TTTTTTCTGATTAGC
      yvtA   2 100   7 3321849 .. 3321868 - -13.6  -4.90136   AAGTAATATGAAAAA            GCCATGGC GTTT GCCATGGC             TTTTATTTATGATTT
  BLi03484   4  70 271 3325242 .. 3325254 -  -9.1  -3.09823   TTCTTGAAAACCAGA                TCCGC TAT GCGGA                GACATTCATTGACAT
      yvqC   6  77  13 3332631 .. 3332650 -  -6.4  -4.59853   GGAACGGCTGAAAAA            CGGCTTTC TTGA GAAAGCTG             TTTTTTGTTTGATCA
  BLi03509   5 100  15 3348197 .. 3348218 - -14.5  -3.76952   TCGATTTAACCGAAA           TCCTCTGCC GGTC GGCAGAGGA            TTTTTTCCTTTTGGT
      yvgN   8 100  12 3370573 .. 3370596 - -15.4  -5.05505   ATGAGAAATGAAAAA          TCCCGGGTTT ATAA AAACCCGGGA           TTTTTTTATGATTAT
      yvgS  10 100  -7 3374271 .. 3374291 - -14.1  -3.70109   TATATGATGGAAGAA            GAGAGTGAC GGC GTCACTCTC            TTCTCGTGTACATAT
      yvgX  10 100 159 3398441 .. 3398464 - -15.4  -5.13344   ATACTAATACAAAAA          GCCGGATGTT CTTT AACATCCGGC           TTTCTCAGCAATTCA
      yvmA   5  90 -14 3410081 .. 3410105 -  -9.2  -4.86621   ACCTGTAATCAAAAA          GCTGCCCGGC TTAAG ACCTGGCAGC          TTTTTTGTTTGGTTC
  BLi03568   5  88 -38 3413832 .. 3413854 -  -9.1  -4.58283   TAATCTTGTGAAAAA           GCCTTCTCC TCCCG GGAGGAGGC           TTTTTCAATTGCTGC
  BLi03586   6  85  76 3423799 .. 3423816 -  -2.6  -5.79588   TGAAAAGCAAAAAAA             GGTAGG TATATC CCTTCC              AGGGATTTACGAAAA
      blyA   6  85   8 3432066 .. 3432083 - -11.3  -3.41989   ATTTATAAAATCTAA             GCCCTCT TGAA AGAGGGC              CTTTTGATTACTTCA
     opuCD   8  93  15 3475502 .. 3475531 - -10.1  -4.98255   CGCCAATCATAAAAA       GCCGAATTTC-CCT TTT AGGAGAAGTTCGGC       TTTTTTCGGCTGCCT
  BLi03697   7 100   8 3524471 .. 3524490 -   -15  -4.61566   TTTTAAATGAGAAAA            GCCCGGCT TATG AGCCGGGC             TTGTTCCTTATACTT
  BLi03709   6 100 -11 3538445 .. 3538465 - -11.9  -5.63517   GCTCGAAACAAAAAA            CCCGCATCA TCA TGATGCAGG            TTTAGATAATACGGA
      yvdB   9 100  10 3541681 .. 3541711 - -15.5  -4.87892   GCCCAATAAAAGAAA       CCGCCTGCTTCAG TCCGG CCGAAACAGGCGG       TTTTCTTGGTTATGT
      yvcN   8  67  28 3547717 .. 3547747 -  -3.1  -4.82128   GGATGAAACAGAAAA       CGAGCGGGCGCTT CAGAC AGGCGTCCGCTTA       TATTAATTGATGCAG
      yvoF   7  90 -15 3564365 .. 3564392 -  -9.8  -4.44046   CTGATTGCAAATAAA        GGCCCCCGCT CTTTATTC AGCGGGGGTC         TCCAATCTTTTTTCC
      yvnB   3  86 -15 3570623 .. 3570652 -  -7.3  -5.04601   GTGACAAACTAAAAA       GCATTTG-CTCCCT CTT AGGAAAACAAATGC       TTTTTGCGTTCGCAA
      yunG   6  54  13 3614578 .. 3614607 -    -5  -3.39434   AATGAATAAATTGAA       GGGGAACTCT TTATATATTT AGGGTTCCCC        TTTCTTTTTAAGCTA
      lytD   6 100  13 3645606 .. 3645638 - -14.2  -5.37593   CGGCAAATGAAAAAA     GACCGGCC-GGTTCC TAAT GGAACATGGCCGGTC      TTTTTATGATGATTA
      adhB   7 100  11 3657663 .. 3657684 -   -13  -4.28361   GTAATGCGAGGAAAA           GGCTGCCG GTAGCT CGGCAGCC            TTTATCATCGCTATG
      ywtD   6  93  18 3662844 .. 3662867 -  -9.6  -5.08731   CAATAAATAAGAAAA          CCGCTCGA GTCCATCT TCGAGCGG           TTTTTTTGCTGTTTC
      alsD   4 100   9 3674300 .. 3674319 -   -10  -5.38497   AGCGAAAGCAAAAAA            GCCCCCTT TTCA AAGAGGGC             TTTTTCATTTACTCG
      ywqE   2  86  33 3681448 .. 3681471 -  -8.1  -4.85177   AAATGACATTAAAAA          TCAGCGCCG CATAAC CGGTGCTGA           CATTTTGGCTGGGGG
  BLi03859  11 100 -32 3687947 .. 3687969 - -12.1  -4.89521   ACAGGTTAAATAAAA           CAGCTGTCT GCGAT AGACAGCTG           TTTTTTGTGTTTATG
      ppaC   2 100  14 3703835 .. 3703858 - -15.4  -4.78839   AACGGTATAAGAAAA          CACCCGAATC ATGA GATTCGGGTG           TTTTTTTATTTCCTT
  BLi03890   5 100  11 3711300 .. 3711326 - -15.2  -3.37016   ATAAAAAAGATCGAA         GCTCCCGGCT GGAGTTA AGCCGGGAGC         TTTTCTAATGTTACA
      ywmD  10  67  12 3745821 .. 3745848 -  -8.3  -3.07043   CCGATTAGCTTAACA        GTCGGGACGGC TCTGCT GCCGTCCCGTT         CTCGTATGGAGTTAC
      ywkB   7  85  12 3775797 .. 3775828 -  -6.7  -5.12707   TTAAAGCGCAAAAAA     GCTTGCAAG--GCCA TAAA CGGCTTCTTGCAAGC      TTTTTTCTTACTTAA
      ywhD   7 100   7 3805705 .. 3805733 - -20.3    -3.322   AGGGGGATAGACGAA        CCCCCCGGACTTC ATG GCAGTCCGGGGGG        TTTTTCCTATTGCTG
      ywfL   7 100 135 3812080 .. 3812094 -  -7.8  -5.67063   CGCAGCATAAAAAAA               CCGCTC CGG AAGCGG               TGAGGTGTGGCAAAA
       pta   4 100  17 3821127 .. 3821148 - -10.9  -5.71983   TGAAGCATAAAAAAA           GGCGAACCT CTTC AGGTTCACC            TTTTTCAGGAAGCCT
      yfiN   6  89  16 3826319 .. 3826342 -  -9.6  -4.26463   ATACACCAAGATAAA          GGTTCGGTTT AACT AAGCCGAACC           CTTTTTTTATAGATG
      ywcH   4 100 336 3845476 .. 3845502 - -15.3  -3.61089   GTCGAATAATGACAA         GCCTTGTTGAG AACCA CTCAACAAGGC         TTTTTTATGTTAAAA
      xylB   6 100   8 3873032 .. 3873055 - -11.8  -5.44119   TGCAGCCGAAAAAAA          CTTATGAGCC GGCC GGCCCATAAG           TTTTTATTTATTCCC
      thiE   7  88 -13 3877491 .. 3877517 - -10.9  -4.13014   TCGACACGCTGAAAA         GCGCATATTCC ATTTA GGAATGTGCGC         TTTGTTTGGTAGCTT
  BLi04059   3 100 305 3882268 .. 3882299 -  -8.1  -6.09133   TAGCCGAAAAAAAAA      CCAAATTGGTGAA GGTTTT TCCGCCAATTTGG       TTTTTTCATTTAGAA
      ywaF   6  82  69 3892749 .. 3892770 -  -8.8  -4.22009   AGTATGTAATAGAAA           GCAGATCT TTTACG AGATCTGC            TTTTTTGCTTCATAC
      licH   1  91  13 3910722 .. 3910745 -   -11  -4.56133   CTCCAACAATGAAAA          GGTTCCGGCA AACA CACCGGAACC           TCAAATCTATTCCTA
  BLi04097   5 100   9 3921583 .. 3921604 - -15.9  -3.95378   TGATACGCGAAACAA           GGCTGCCGA ATGA TCGGCAGCC            TTCTCCACTTACAAC
  BLi04103   8  56 130 3927264 .. 3927275 -  -2.2  -4.26076   TCATGGTTAGGAAAA                CGCT TCCA AACG                 CCGGCACTCACAGAA
  BLi04116   9  89   6 3937855 .. 3937896 - -11.7   -3.6142   TACAACAGCACAGAA CAGGAGAAAGCGGAGCT GTAAATCG AGCTCCGCTTTTTGCTG  CAATGTTATGACGTG
      yxkO   2  80  51 3954385 .. 3954398 -  -8.1  -4.41895   AATCGTCAAGCAAAA               TGCCG GAGT CGGCA                AAATCAATCCATAAG
      mleA   4 100   7 3963380 .. 3963419 -   -13  -5.41143   CATTCGCGAAAAAAA  CAGCTGCCGCTTTATC CGTATTGC GATGAAGCAGCAGCTG   TTTTCTTTATCCGTT
      yxkH   5 100  -2 3976543 .. 3976580 -  -5.1  -6.07969   CAAAACGAAAAAAAA  TAAGGAAAG-CGGCATC ATGATA AATGCCGTCTTTCC-TA   TTGTCTGCTGTGTTC
  BLi04168   8  76  10 3995295 .. 3995326 -   -11   -2.7035   TGTAGGCATATATGA      GAAATCATCCCG GCGACAAG CGGGATGATTCC       CCGCCGTTTTTATTT
  BLi04185   6 100   8 4013330 .. 4013346 -  -9.4  -5.18726   CCCTCATAATAAAAA              CCCCTG AGAAA CAGGGG              CTGTTATTTATTGAT
  BLi04191   6  70   3 4020239 .. 4020263 -  -3.5  -5.00196   TGTCAAATAAGAAAA          GGACTGCATAA AAA CTCTTCAGTCC          CTCTATGATTCAATT
      avtA  13  93   6 4074127 .. 4074149 - -10.6  -4.72497   GATTGACGAATAAAA           CAGGGGCT TGCTTTT AGCCCCTG           TTTTTTTATAAGTAT
      htpG   3 100  12 4095701 .. 4095730 - -10.2  -5.63374   TTAACATCAAAAAAA       GATACATCTC-GC AAGAA GCTGAGATGTATC       TTTTTTTATTTTTAT
  BLi04285   3  50 103 4130666 .. 4130677 -  -3.6  -3.60475   AAGAAATTTGTCAAA                GCCC TTGA GGAC                 GCCGGAGTATTCAAA
  BLi04293   2  73   1 4143330 .. 4143352 -  -7.7  -3.80625   TTTTGATAAGCGAAA          GGCCGG-CGT CAAT ACAACCGGCC           TTATTTCTGCGGCAC
  BLi04305   3  90  47 4151422 .. 4151459 - -12.7  -3.53444   TGATCCCGGGCGAAA   GACGAACGGTCCGTG ACGTCAAG CACGGACCGACCGCC    AATTGTACTGAAACG
      yydA   2  53 333 4175322 .. 4175340 -  -5.2   -3.1997   AGAGTTAGAACAAAG             GCACAATG AAT CACTGGGC             AATTAAGCTCGAACG
      rplI   7 100  10 4198838 .. 4198857 - -13.6   -4.0865   CGGAATAAAAGATAA            GCCCCTTC TGAG GAAGGGGC             TTTGTTACTTTATGA
      yyaC   8  77 360 4211907 .. 4211927 + -10.5  -3.37091   TTCGGCCATGGCCCA            TCGATAACG TGC CGTTGTCGA            TTAACTTTTGAACGT
      yybO   3  85  40 4206751 .. 4206778 +  -8.5  -4.43189   TTGATAAATAAAAAA        AGAACAAGACC GCATTG GGTCTTGTTCC         TTTTATCGGCTTACT
      cotF   4 100   5 4203253 .. 4203279 + -15.2   -3.7035   CGATGAGATAAAAAA         GCCAGCGAGGAT AGA ATCCTCACTGGC         TCTGTTTTTTGCTAT
      nagP   9 100   8 4198838 .. 4198857 + -13.6  -4.42976   CGGAATAAAAGATAA            GCCCCTTC TGAG GAAGGGGC             TTTGTTACTTTATGA
   spoIVCA   2  54 267 4175530 .. 4175548 +  -4.6  -3.52678   AAATTGAACTCGACT             TTGACTTT TCA GAGGTCAA             TATTTCTAAGACCTT
  BLi04312   3  73  17 4161639 .. 4161680 +  -7.5  -4.07885   AAGAAAATTGAAAGG TAAGGCAGTGCCAAT AGCAATGCTTAA ATTGGAACTGCCTTA  TTTTAAAGGAGCATA
  BLi04309   2  57 406 4157563 .. 4157573 +  -2.6  -4.26344   CAAGAGGTTTCCTGA                 TTTT TTA AAAA                 TTTTGGTCAAAATGT
      yvfU   5  59 181 4151041 .. 4151055 +  -7.2   -2.7363   TCGCTCTTTTCTCTG               TATCAC TCA GTGATA               TACCTTGTTTGATTG
      ahpF   6 100  12 4142795 .. 4142821 + -18.2  -5.10064   TTAATCTATAAAAAA         CGCTATGCTGAA GTT TTCAGCATAGCG         TTTTTCTGTATTCCC
  BLi04275   6 100  62 4118662 .. 4118680 +   -11   -5.1925   CCTTTCACGAAAAAA             GGCTGGAT GAT ATCCGGCC             TTTTTTCCATTCTGC
  BLi04272   6  93   3 4113866 .. 4113883 + -11.3  -4.57209   GAAAACCAATTAAAA             CCCCATC GCCG GATGGGG              TTTTCTGCTTAATAT
      yraH   3 100  11 4105040 .. 4105057 +  -9.9  -5.18355   TATAAAAATGAAAAA             CAGCTGA TCCC TCAGCTG              TTTTTCGTTTTTACA
  BLi04257   8 100   9 4099593 .. 4099614 + -13.7  -5.95539   CCGTTAAGAGTAAAA           GCCGGCCTT TCCA AGGGCCGGC            TTTTTTTATTTGGAC
      ydaM   2  61   7 4072243 .. 4072253 +  -2.4   -4.3467   TACACTTAAATACGA                 GGCC TCA GACC                 TTTTAATCTCACCGT
      yycA   2 100  12 4042800 .. 4042823 + -16.8  -4.53685   GTAGAAAATGAGGAA          GCCCATCGGA TGAG TCCGATGGGC           TTTTGATTATGCTTT
  BLi04206   7 100  20 4037415 .. 4037434 + -12.1   -4.7657   ATAGACAACAAGCAA            GCCGCCC AATGAC GGGCGGC             TTTTTCACGTTTTTA
      yxjA  12  87  76 4025829 .. 4025847 +  -8.8  -4.57569   CCAATGGCGGTGCCC             GCTGATCG CTT CGACCAGC             TTTTTGCCGAAGTCG
  BLi04190   6 100  10 4020071 .. 4020109 + -13.2   -3.9748   GGGTGAAAATGAACT   GCACCCCTATCGTTAGGC AGC GTCTAACTATGGAGGTGC   GTTTTTTTCTCCATC
  BLi04184   5  71  75 4013330 .. 4013346 +  -9.4  -2.81784   CCCTCATAATAAAAA              CCCCTG AGAAA CAGGGG              CTGTTATTTATTGAT
      pepT   4 100  17 4005321 .. 4005344 +   -11  -5.76949   CGAAAAAAGCGGAAA          GCGGCTGC AAGACAAA GCAGCCGC           TTTTTTTTCCAGATC
  BLi04167   6  55  30 3995314 .. 3995330 +  -6.5  -2.87964   TCATCCCGGCGACAA              GCGGG ATGATTC CCCGC              CGTTTTTATTTATAC
      yxkJ   2  93  12 3982741 .. 3982762 + -11.6  -4.52415   TTGATGAATGAAAAA           GCCTGCAG AGCGAG CTGCAGGC            TTTCTTATTGTGGCT
  BLi04150   8  70   1 3976546 .. 3976578 +  -8.6  -3.36762   AACGAAAAAAAATAA     GGAAAG-CGGCAT CATGATAA ATGCCGTCTTTCC      TATTGTCTGCTGTGT
  BLi04136   6 100 -28 3963380 .. 3963419 +   -13  -5.01553   CATTCGCGAAAAAAA  CAGCTGCCGCTTTATCCGT ATT GCG-ATGAAGCAGCAGCTG  TTTTCTTTATCCGTT
  BLi04129   7 100   9 3954421 .. 3954452 + -17.4  -3.97674   TCCATAAGCTTTGAG      GTGAAACGTCCGGG GCAT TCCGGGCGTTTCAC       TTATTTCCATCCTCA
  BLi04115   2  93 -11 3937864 .. 3937887 +  -9.6  -4.74132   ACAGAACAGGAGAAA          GCGGAGCT GTAAATCG AGCTCCGC           TTTTTGCTGCAATGT
      yxlH   5 100   3 3933098 .. 3933129 + -13.8  -5.02606   CTTCCGTAAGTGAAA      CAGCGATGAATCCC ACAA GAGGTTCATCGCTG       TTTTCTTCTTTAATA
      yweA   3 100   9 3927373 .. 3927398 + -11.8  -5.72207   ACGGTAAAATTTTAA         GCCTGCCGGC ATAAGA GCCGCCAGGC          TTTTTTTCATTTAAG
      yqiQ   1 100  13 3921583 .. 3921604 + -15.9  -3.36492   TGATACGCGAAACAA           GGCTGCCGA ATGA TCGGCAGCC            TTCTCCACTTACAAC
      yvqJ   3  52 322 3910978 .. 3910991 +  -3.8   -3.5771   GTGACAGGCAAATCT               CCGA CCGCGA TCGG                TTTCGGCCCGTTTTT
      ywaD   4 100  10 3900204 .. 3900226 +   -15  -3.12766   CAGTAATTTTAAAAA           GGAGCAGATT GAA AATCTGCTCC           TCCTTCTTTTCATAG
      ydfJ   3 100   7 3892749 .. 3892770 +  -9.5  -5.30155   AGTATGTAATAGAAA           GCAGATCTT TTAC GAGATCTGC            TTTTTTGCTTCATAC
      ywbC   6  95   1 3885883 .. 3885909 + -11.5  -5.06414   TTTCAAAGAACATAA         CCGGACGCGGC TTATC GCCGTTTCCGG         TTTTTATTGAACGCG
      ywbG   2  95  16 3882268 .. 3882299 +  -8.8  -5.37593   TAGCCGAAAAAAAAA      CCAAATTGGTGAAG GTTT TTCCGCCAATTTGG       TTTTTTCATTTAGAA
  BLi04050   7 100  35 3877491 .. 3877517 + -13.1   -4.5123   TCGACACGCTGAAAA         GCGCATATTCC ATTTA GGAATGTGCGC         TTTGTTTGGTAGCTT
      ywcA   4 100  22 3873032 .. 3873055 +  -9.6  -5.47159   TGCAGCCGAAAAAAA          CTTATGAGCC GGCC GGCCCATAAG           TTTTTATTTATTCCC
      ywcE   6  90   6 3853984 .. 3854005 +  -7.2  -5.27779   GAGCCGATAAAAAAA           GTGCCGGT TTTTCC GCCGGCGC            TTTTTTGCTGTTAAA
  BLi04023   4 100   4 3849171 .. 3849190 +  -9.3  -5.63517   AACCAAGACTAAAAA            GACAGCC TGATTC GGCTGTC             TTTTTTATTTAAACA
  BLi04020   2  52 458 3846304 .. 3846319 +    -4  -3.59979   GATGCCCCTGTTTGG              GCGGCAA GCC TTGC-GC              TTTCCCCTGAGGAGC
      thiD   4 100   6 3837955 .. 3837976 + -13.1  -4.12279   CGGCAAATAAAAAAA           GCCCCTTTT ATGT AAAAGGGGC            TTTCATTTAGCTTTC
      ywdH   7  65  24 3835366 .. 3835380 +  -7.1  -3.33261   CAGACAAACGAAGAA               CCGCT TTTTT AGCGG               TTCTAGCGATTAAAG
      ywdH   7  65 354 3835696 .. 3835716 +  -7.5  -3.33815   TCTCACGGTCAAAAC            GGTGTTCAG CAG CAGAACGCC            TTGCTTAGCCCAGCT
      ywdL   4 100   1 3826318 .. 3826343 +  -8.3  -5.65177   TATACACCAAGATAA         AGGTTCGGTTT AACT AAGCCGAACCC          TTTTTTTATAGATGT
      ywfI   9 100  11 3823201 .. 3823226 + -14.1  -5.18561   TGTAATGATAAAAAA         GCTCCAAAGGC CGAG GTCTTTGGAGC          TTTTTTGCCTATTTA
      yjdJ   6 100  29 3812103 .. 3812142 + -21.1  -2.61888   GAAGCGGTGAGGTGT  GGCAAAATCCTAAAACG TTCAAC CGTTTTAGGATTTTGCC   GTCTTTGAAGCATTT
      ywhB   5 100   8 3807231 .. 3807260 + -11.3  -5.42164   ATATGTAAAAGAAAA       CGGCGTTCGCCGC TTAC GCGCGGGACGCCG        TTTTTATTATTTATA
      ywhE   4 100  23 3805705 .. 3805733 + -20.3  -4.89233   AGGGGGATAGACGAA        CCCCCCGGACTTC ATG GCAGTCCGGGGGG        TTTTTCCTATTGCTG
      ywjE   8 100 397 3798464 .. 3798486 + -15.6  -3.74303   CAAATCAAGAAAAAA           TCCCCCGTTC AAT GGACGGGGGA           TTCGTTTTACATTTT
      ywjG   4 100  97 3787438 .. 3787464 + -12.9  -5.75538   AAAGAGCCAAAAAAA         GCCCGCCGGCG TGATT TGCCGGCAGGC         TTTTTCTTTTTTACA
      ywkC   4  95  12 3775797 .. 3775828 +    -6   -5.5604   TTAAAGCGCAAAAAA     GCTTGCAAG--GCC ATAAAC GGCTTCTTGCAAGC      TTTTTTCTTACTTAA
      yhjM   7  62  24 3772321 .. 3772343 +  -2.9  -4.63932   TTAATCTTGAACTAT           TTTTTATTT TATTC AGATAAAAA           TTTTGTTAAAAAATG
  BLi03918   6 100  10 3745823 .. 3745846 + -15.3  -3.47345   GATTAGCTTAACAGT          CGGGACGGC TCTGCT GCCGTCCCG           TTCTCGTATGGAGTT
  BLi03913   4  51 391 3739954 .. 3739964 +  -2.6  -3.76413   GTTTCAGGCAATGTT                 TTTT AAG AAAA                 TTTCCGCTTTTCCCC
      ywnG   6  90  69 3736470 .. 3736504 + -10.8  -4.21922   GAAAAAACACCTATG     CTGCCTGTCCCC TGTATTCCAGT GGGGACAGGTAG     TTTAATTTTGCCTGA
      ywnE   4 100  26 3716445 .. 3716464 + -13.6  -5.50723   ATGCTGTTAAAAAAA            TCCTCCCG GAAA CGGGAGGA             TTTTTGTTTTACTCA
      nrgB   2 100  12 3711300 .. 3711326 + -15.2  -4.55023   ATAAAAAAGATCGAA         GCTCCCGGCT GGAGTTA AGCCGGGAGC         TTTTCTAATGTTACA
      yqjF   3  54 393 3707017 .. 3707039 +  -6.2   -2.6834   ATTTCCGCAATCGGG           GCAGAAGGCT CGC AGCATTCAGC           ATTGGTTGTCATGAT
      ywoA   6 100   6 3703835 .. 3703858 + -15.4  -6.01187   AACGGTATAAGAAAA          CACCCGAATC ATGA GATTCGGGTG           TTTTTTTATTTCCTT
      ywpF   6  88   5 3696644 .. 3696664 +    -9  -4.62475   AAAATATATAAAAAA            GGCTGTCT TCGCC GGACAGCC            TTTTCATTTATAGCT
      ywqA   8 100   7 3687947 .. 3687969 + -12.8  -5.59879   ACAGGTTAAATAAAA           CAGCTGTCTG CGA TAGACAGCTG           TTTTTTGTGTTTATG
      ywrA   9 100  73 3681479 .. 3681522 + -11.1  -5.61881   GGTGCTGACATTTTG GCTGGGGGGCCT-TTGTGAA CAACT TTCACAGCAGGCCCAACAGC TTTTTCTTTTTGACG
      rbsB   8 100   9 3674057 .. 3674084 +   -10  -5.75342   AAAGTAACTGTGAAA        TCAGACCTCT-TG ATA CATGGAGGTCTGA        TTTTTTTTGGCCACC
      ywtE   8 100  10 3662844 .. 3662867 + -10.3  -5.66989   CAATAAATAAGAAAA          CCGCTCGAG TCCATC TTCGAGCGG           TTTTTTTGCTGTTTC
      kduD   4 100  12 3657663 .. 3657684 + -13.7  -3.98661   GTAATGCGAGGAAAA           GGCTGCCGG TAGC TCGGCAGCC            TTTATCATCGCTATG
      tagB   9 100 -16 3645606 .. 3645638 + -16.4  -4.94902   CGGCAAATGAAAAAA     GACCGGCCG-GTTCC TAAT GGAACATGGCCGGTC      TTTTTATGATGATTA
      gtaB   7 100   8 3634400 .. 3634423 + -12.6  -4.91511   AAGTTTAATAAAAAA          GCTATTGGAT CGAT ATCCAATAGC           TTTTTATAATGCCAT
      yvhJ  10  85  43 3614578 .. 3614607 +  -7.2  -4.87389   AATGAATAAATTGAA       GGGGAACTCT TTATATATTT AGGGTTCCCC        TTTCTTTTTAAGCTA
      yvkN   5  79  62 3577238 .. 3577269 +  -9.3  -3.82481   TAAACCGAAACGACC      GGCCCTTCAGCGC CCATTC GCTCTGCGGGGCC       TTCTTCAATTTTAAT
      yfiU   7  66 119 3570738 .. 3570791 +  -6.1  -3.93262   TCTTTAAAATCATCC CGGCCGGCGGGGGGCTC--CCC-GA CAATTGCC TCAGGGCCGAGCCCGCC-CCGGCTG TTTGATCTATTAAAA
      yvpA   6  60  14 3564361 .. 3564396 +  -6.8  -3.12352   AACACTGATTGCAAA    TAAAGGCCCCCGCT CTTTATTC AGCGGGGGTCTCCA     ATCTTTTTTCCATTT
      ybbJ   4  89  21 3555963 .. 3555985 + -12.1  -3.51365   CTACCGGGAAAACAA           CCAAAAGGC CAACC GCCTTTTGG           TTGTATGCAGTGTGC
  BLi03727   3  71 186 3552770 .. 3552792 +  -4.8  -4.57837   TTGTCACGATGTAGC           CCTCTTCATT TGT AATGCCGAGG           TTTTTGAAAGGCTCT
      yrdF   3  88  13 3547720 .. 3547744 + -11.4  -3.77119   TGAAACAGAAAACGA          GCGGGCGCTT CAGAC AGGCGTCCGC          TTATATTAATTGATG
      ydhJ   4 100   7 3541681 .. 3541711 + -11.8  -4.82756   GCCCAATAAAAGAAA       CCGCCTGCTTCAGT CCG GCCGAAACAGGCGG       TTTTCTTGGTTATGT
      ywrO   3 100  10 3524471 .. 3524490 +   -15  -3.87584   TTTTAAATGAGAAAA            GCCCGGCT TATG AGCCGGGC             TTGTTCCTTATACTT
      yvfG  11  93   9 3506898 .. 3506922 + -10.8  -5.02439   AGCATAGCAAAAAAA         CCGCCTG-TCA TACG TGAACAGGCGG          TTTTTCTGCTTCTGT
  BLi03670   3 100  26 3497462 .. 3497479 +  -9.9  -5.88471   GCCCCTTATGGAAAA             CGCCTTT ATTC AAAGGCG              TTTTTTTTGGTCGTA
  BLi03658   3  72 226 3485196 .. 3485217 + -10.2  -2.57132   CATATACTAAAAAGA           CCGAAGTG CTCCAA CACTTCGG            CTTGTACAAAAAGCC
      yvbI   6 100  12 3481415 .. 3481439 + -10.8  -6.41881   TTAGTGAATTGAAAA          GCCTTTTTCC ATTGA GGAAAAGGGC          TTTTTTTTTATTCTA
  BLi03647   4 100   4 3475502 .. 3475531 + -12.3  -5.05782   CGCCAATCATAAAAA       GCCGAATTTC-CCT TTT AGGAGAAGTTCGGC       TTTTTTCGGCTGCCT
      ydcL   8  61 285 3469371 .. 3469396 +  -8.1  -2.71364   TTAACCGGCACATAG         GCGATGCGGGC AAGA GCTCGCTGCGC          TAATTAGGCAGCTAG
  BLi03635   5 100  91 3464537 .. 3464572 +  -9.8  -5.47218   CAAAGAAATCAAATC    GTTGGTGTCGATAGAT AATA ATCTGTTGACGCCATC     TTTTTTTGAATAAAC
  BLi03597   3  85  32 3432066 .. 3432083 + -11.3  -3.29031   ATTTATAAAATCTAA             GCCCTCT TGAA AGAGGGC              CTTTTGATTACTTCA
  BLi03589   5  90  72 3425344 .. 3425378 + -10.8  -4.21922   GAAAAAACACCTATG     CTGCCTGTCCCC TGTATTCCAGT GGGGACAGGTAG     TTTAATTTTGCCTGA
      yvaA   4 100   8 3417308 .. 3417326 + -14.6   -5.0133   ACAAATAAAACAAAA             CCGCGGAT ATG ATCCGCGG             TTTTTTCAAAAAGTC
      cypX   5 100  13 3413832 .. 3413854 +   -12   -4.7629   TAATCTTGTGAAAAA           GCCTTCTCCT CCC GGGAGGAGGC           TTTTTCAATTGCTGC
  BLi03552   7 100   9 3398441 .. 3398464 + -15.4  -3.87869   ATACTAATACAAAAA          GCCGGATGTT CTTT AACATCCGGC           TTTCTCAGCAATTCA
  BLi03535   4  67 212 3378088 .. 3378105 +  -3.3  -4.81814   TGCTTACTATAGCCA             TCGCCTT CATT ATGGCGG              TTTTGTTGTACTACT
  BLi03532   7 100  -7 3374271 .. 3374291 + -14.1  -3.47841   TATATGATGGAAGAA            GAGAGTGAC GGC GTCACTCTC            TTCTCGTGTACATAT
  BLi03527   7 100   5 3370573 .. 3370596 + -15.4  -5.73339   ATGAGAAATGAAAAA          TCCCGGGTTT ATAA AAACCCGGGA           TTTTTTTATGATTAT
  BLi03510   2 100   9 3350006 .. 3350027 + -13.1   -4.3453   GCGTTAAAAGAAAAA           TCCTCTGCA TGTC TGCAGAGGA            TTTATGTTTAGGCTT
  BLi03500   5 100   4 3339955 .. 3339983 +  -9.7  -5.64274   TATATGAACTAAAAA       GAAGAGCC-TCC TTAATC GGAAGGCTCTTC        TTTTTTTATGCATGC
  BLi03491   9 100   5 3332631 .. 3332650 +  -8.6  -5.68438   GGAACGGCTGAAAAA            CGGCTTTC TTGA GAAAGCTG             TTTTTTGTTTGATCA
      yuxN   6 100  15 3326776 .. 3326798 + -14.9  -4.37199   ATCCGCAAAACAAAA           CCGGCTGCA ATGCA TGCAGCCGG           TTTGTTGATTATGCT
      yfiY   5 100   9 3316692 .. 3316716 + -15.9  -5.26247   ATCTTAAGCAAAAAA          GAGCATTTCCA GTT TGGAAATGCTC          TTTTGTTTATTTTCC
      yusN   8 100   9 3311658 .. 3311681 + -10.4  -5.37345   TCAATAAACAAAAAA          TAAGCAGAGG AATC TCTCTGCTTA           TTTTTTCTGATTAGC
      yurI   6 100 219 3286888 .. 3286910 + -14.9  -5.31456   ATCTAAAAGCGTGTC           GGCCGGCTT GATGG AAGCCGGCC           TTTTTTCTCCGTTCA
      pucR  10  83  81 3281685 .. 3281702 + -12.7  -2.66478   TTTCACCATAAAAAA             GCCGGCA TATG TGCCGGC              TCCCTTATACTTTTT
  BLi03432   8  93  46 3276473 .. 3276500 + -14.3  -2.69042   ACTCACACAACCACA        GAAAAGCAGGC CTCTCA GCCTGCTTTTC         TGGATTTAATGCTCT
      yunA   8  75   5 3268929 .. 3268955 + -10.3  -3.12668   AGAAAAAATAAAAGA         CATCCCTATTT CAAAA GAATAGGGATG         TCTTGCACTTTAAGA
      yutG  11 100  14 3264450 .. 3264472 + -13.6  -5.15969   AAGCCATTAAAAAAA           CACTTGTCTT TAA AAGACAAGTG           TTTTTTGCGTTAGAC
      yutI   8 100   9 3255923 .. 3255941 +   -16   -2.6563   ATTTTAATTTGAGAA             GGCTGCCG TAA CGGCAGCC             TAAATTGTTGACAAA
      yutI   8 100 205 3256119 .. 3256141 + -17.8  -5.49579   TTGTCGACACGCTGA           GGCTGCCGTA GTG TACGGCAGCC           TTTTCTTTTTTATAG
      padC   2 100 355 3255124 .. 3255151 +   -20  -3.96327   TCATAAAAAATAAAA        CAGCAAGGGGCA TGTC TGCCCCTTGCTG         TTTATCATGCAGGCT
      yutJ   4  85  58 3251948 .. 3251981 +  -8.8  -4.45259   CAGCGTTTTTCTTTC     GGGGCGCTCTCTCG CCTTCA TGAGAGGATGCCCC      TTATTTTTGCGCTTT
      ydjO   3  60  26 3246874 .. 3246913 +  -6.4  -3.27923   GTTCCGGAAGCCCAT  TGCAAAAACCTTGCTCAA CACT TTGAGCGGGGTGGCTGCA   TTGCTCCTCTTCGCG
      ydjO   3  60 275 3247123 .. 3247143 +  -2.6  -4.35524   ATCGTTCGTCGTGAT            CAGTTTAA TCGAT TTACACTG            TTTTCGCTTTGAAAC
      yuiD   5 100  11 3242028 .. 3242052 + -11.6  -5.70522   TGTAAAGCAAAAAAA          CGTTTAAGAC GCCAG GTCTTAAACG          TTTTTTCTTATTCTT
      yuiG   5 100  55 3238379 .. 3238399 + -11.9  -5.40072   AAACATAGAAAAAAA            TTCCCCTCG TTT TGAGGGGAA            TTTTTTTAAAGAACA
       ald   3 100  10 3236731 .. 3236765 +  -5.7  -6.02345   GCATAGCATCAAAAA     AACAGAGCCTCGG AAAATATGC CCGAAGCTCTGTC     TTTTTTTTATGATTC
  BLi03371   4  66 365 3221160 .. 3221172 +  -4.7  -4.39426   AATGGCCGATATCGT                GCAGC AAT GCCGC                TTTTGTCGCGATATC
      yuzC  10 100  12 3211637 .. 3211662 +  -9.7  -5.60993   TTAGCGCAAAAAAAA         TTCCGGTCCCT AAGA AGGAGCCGGAA          TTTTTTTATAAGAGC
      mrpG   3 100   4 3204599 .. 3204627 + -13.3  -4.33928   TCCTATTTATAAAAA        GAAAACTCGCC CCTAACA GGCGAGTTTTC        TTTATGTTTACGATG
      yugF   7  93  12 3182529 .. 3182542 +  -9.5   -4.8066   ATGAACATAAAAAAA               CCGCC GGTT GGCGG                TTTTTAAATTCTGTT
      yuzA   9 100  35 3179027 .. 3179067 + -20.1  -2.91873   GGAGTTTAAGATTGT  TGACAAAATCCCAAAACGG CTT TTGTTTTGGGATTTTGTCA  TCCTTTCAGCGTGAT
      yuzA   9 100 206 3179198 .. 3179215 + -12.7  -5.41359   GTCGACACGCTGAAA             CTCCGGC TTTT GCCGGAG              TTTTTTCATTTACTT
  BLi03313   6 100 -17 3175767 .. 3175796 + -14.4  -4.21792   TCATACGAATTAAAA       CAGCCTCCGGGAC AATAA GTCC-GGAGGCTG       TGTTTTTTCAATTAT
      yugO   7 100  54 3173660 .. 3173680 + -10.4  -5.33026   GCCAAGCTTTTCATA            GACGCCGG GAATA TCGGCGTC            TTTTTCTTTCGGTTC
      yqeB   5  60 466 3169268 .. 3169284 +  -5.8  -3.62096   GCCAAATGTCATATG              CGGCAT TGTAT GTGCCG              TTTGCGCTGATCGAA
       tgl   5  64 108 3164173 .. 3164185 +  -3.3  -4.48741   TATCCGTATTCCCGT                CAAGC TTC GCCTG                TTTTCTCATCGGTTG
      yulF   9  79   1 3156267 .. 3156308 +  -8.8  -4.11216   GCTGATCACATGTAG CAAATGAGCCGCCCCGGCTC GAAT GAAC-G-GGCGGCTCATCTG TTTTAGGACTGCGCC
      ykoP   7  77   9 3152032 .. 3152061 +  -6.4  -4.53475   GAAATAAATAAAAAA       GAGACTGATGCA AAAAAA TGCAACAGCCTC        TTCTTTTTATGAAAT
  BLi03285   7  79 375 3148902 .. 3148919 + -11.3  -2.58714   CTCCTCCGACGTGCG             TCGGCGA CCCT TCGCCGA              TAAATTCGTATCCGG
     yoaN1   4  86 151 3143559 .. 3143576 +  -9.9  -4.11216   AAGGCAACAAAAAAA             CCCTTGA ATGA TCAAGGG              TTTTAAAGATGGAGC
  BLi03272   8 100  11 3139711 .. 3139726 + -11.8  -4.95896   CTTAAATAGGAAAAA              CGCCCG GCCC CGGGCG               TTTTTCTAGATTTAT
      yuaE   8  95  11 3133647 .. 3133671 + -12.1  -4.26076   TGTAATAAGCGGAAA          GCCCCGGCTCT TAG AGACTCGGGGC          TTTTCATCCGCCTAG
      yuaJ   6 100  11 3125855 .. 3125880 +    -9  -5.63645   GATAACATAAAAAAA         CAGCGGATTC GCCTGA GATTCCGCTG          TTTTTTATGTTTTAA
      yteA   5  86  -3 3107530 .. 3107555 + -10.5  -3.98859   TACTGAAGACGACGA         CTAAGCCCC TGACCAGC GGGGCTTAG          TGTTTTTAAATTCAA
  BLi03217   5  85   7 3097876 .. 3097896 +  -6.8   -5.0916   GGCGATTAAAGGAAA            GGGCTGTC ATAAA GGCAGCTC            TTTTTATGTTAAAAA
      ytlC   8  77  69 3087043 .. 3087054 +  -4.4  -5.11836   GCTTTTTTCAAATCG                CGAT TTTC ATCG                 TTTTCTTTTCGCTGT
  BLi03198   4 100  10 3083975 .. 3084000 + -11.2  -5.65513   GCATAATACAGAAAA         GCCAAGGACGC TATCC GCG-CCTTGGC         TTTTTTTAATTCGTG
  BLi03194   7 100   6 3076915 .. 3076942 + -13.6  -5.53288   ACCGGCATAAAAAAA        GAAGGTTTTCGG TTAA TCGAAAACCTTC         TTTTTTTGGCTTAAA
      gltP   6 100  10 3072547 .. 3072571 + -12.2  -4.87133   TTATAAACGGCAAAA          GCTCAAGCCG ATAAA CGGTTTGAGC          TTTTCTTTACGAGCT
  BLi03179   4  93   4 3064532 .. 3064548 + -10.8  -5.14965   CCAAAACGTTAAAAA              GCCGGC ATACC GCCGGC              TTTTTTCCTAAAGCT
      ywqM   4  64 118 3057618 .. 3057645 +  -6.4  -3.73775   TCGTCATAGCCCATG        TCAGCGAGCCTAT TTA ATATGCTC-CTGA        TTTCCTCCGGATCAG
      ytdP   9 100  38 3050790 .. 3050831 + -19.1  -2.91695   AATTGTCTACATTGT TGACAAAATCCCAAAACGA CTTT TAGTTTTGGGATTTTGTCA  TCCTTTCAGCGTGAA
      ytdP   9 100 206 3050958 .. 3050983 + -17.7   -4.1472   GTTTGTCGACACGCT         GACAATCCCGG CTCC CCGGGATTGTC          TTCTATTTTTCTGCT
      opuD   5 100   8 3041137 .. 3041159 + -12.1  -5.74122   AAGCGTAAATGAAAA           CAGCTCTTC TCTCT GAAGAGCTG           TTTTTTTATGTCCTG
      ytzE   8  87 108 3035451 .. 3035473 +  -4.9  -5.46706   CACAAACCCATTTCA          GGCACTC-GA TGAA TCAGAGTGTC           TTTTTGTTTTGCAAT
      ytkP   7  85  54 3031076 .. 3031101 +  -5.5    -5.243   AGATTGTTGAAAAAA         TCCCAAAGC TAAGAGAC GTTTTGGGA          TTTTTTCATCCTTTC
      ytzH   3  62 127 3024430 .. 3024442 +  -6.3  -3.58726   TACGTACCAGGCCAT                TCTCA GCC TGAGA                TTGTCTGTAAGAGAA
      ytzB   2 100  11 3020466 .. 3020488 + -14.9  -4.96848   CATAGCATCAAAAAA           GATGCGGCC ATCAG GGCCGCATC           TTTTTATATGGCGCG
      acuC   5  66  40 3005653 .. 3005664 +  -4.4   -4.4204   AGGCCTTGCTTTTGT                GCAA GACC TTGC                 TTTCTTCTCATTATT
      lrpA   8 100 301 2999648 .. 2999667 +  -7.8  -5.66868   GTTGACACAAAAAAA            CCCTTGCC GTTT GGCAAGAG             TTTTTTTGATTACTT
  BLi03113   2  60 278 2997089 .. 2997099 +  -5.4  -3.62864   ATGATTTTCTAACAA                 TTGG GGG CCAA                 TTTACGATACATTTA
      ppnK   4 100  26 2979459 .. 2979480 + -13.1  -5.03314   CTTTTCATTAAAAAA           GAGCAAGAC GATC GTCTTGCTC            TTTTTTGCGAATGCC
      ytpI   9  90 111 2965205 .. 2965236 +  -8.8  -4.90778   TCTATATCCATTTTC      CCGAACTTTCTC CCGGCTTC GAGAATGTTCGG       TTTTATTTCAATGAC
      ytvI   6 100   1 2951669 .. 2951700 +   -18   -3.4082   GGAAATGAAAAATAA      GCGGCAGCCTGCTT TTCC ATGCGGGCTGCCGC       TTATCGGGTTATTTG
      pelB   8 100   9 2937981 .. 2938002 + -12.3    -4.323   AGACTAATCAAAAAA           GTGAGCGCG ACAT TGCGCTCAC            TTTTCAATATTTGAC
      ysaA   5 100  -5 2927150 .. 2927175 + -11.9  -5.74288   AAGCTAAGCAAAAAA         GCATGACTCCC GGGC GGGAATCATGC          TTTTTTCTTGTTTAT
  BLi03038   8  57 156 2923322 .. 2923335 +  -3.8   -3.8647   TATGTCGAATTGAAC               CAGG GTTTGA CCTG                TTTAATATGATCCAT
      ysdB   5 100 373 2918764 .. 2918778 + -12.8  -5.23016   AGAACAAAAGAAAAA               GGCCGG AGC CCGGCC               TTTTTTCAATTATTT
      sspI   5  95  -2 2903169 .. 2903197 +   -14  -3.78953   GGATTAAAAGCGAAA       TAAACCGGCGGCC AAAC GGCC-CCGGTTTA        TTTGATCATCCAGGT
  BLi03014   5 100 139 2898236 .. 2898261 + -11.1  -5.40464   TCCAATGCAAAAAAA         CCGGTTCCCAA ATGA TCGGGGACCGG          TTTTTCTTTATCCTC
      yslB   2 100  12 2876639 .. 2876662 +  -8.9  -5.63236   ATAACTATGCAAAAA          GGCGGAGACT GCAAA AGTC-CCGCC          TTTTTCTTTTTAAAT
  BLi02979   3 100  55 2865359 .. 2865378 +   -10   -5.4505   GTACACTTTGATAAA            GCGGACTC CTGG GAGTCTGC             TTTTTTGTTCACAAC
  BLi02965  12  80  14 2854921 .. 2854939 + -10.3  -3.69455   GACCGATATAAAAAA             GAGCCGT GCTAA ACGGCTC             TTTACAGCTTTTTAT
      ysxD   7 100  16 2833582 .. 2833606 +  -7.2  -5.58522   TTTATTCAAGAAAAA          GCACTTGC ATCAATCCC GCAAGTGC          TTTTTCTTTTATCTC
  BLi02939   9  80  13 2824055 .. 2824077 + -10.6  -3.43925   TAAGCACGAAAAAAA           GTCCGCATCA TGA TGATGGGGAC           TCTGTTTCTTCCTGC
  BLi02927   7  88  14 2811658 .. 2811679 +  -8.8  -4.66833   AAAACTGCAAAAAAA           GCAATCTC GCTTTG GAGATTGC            TTTTTGCAGTTAAGC
      nifS   2  75   6 2803880 .. 2803895 + -10.4  -3.05596   CGGGAGCTGAGCGGC              GCCAGC AGCT GCTGGC               TTGGCTGAAGGAGTC
  BLi02907   4 100  37 2795716 .. 2795749 + -14.7  -3.29987   ATGTATAAAAAAAAC     TTGTCGACAAGGCTG AATG CAGCTTTGCCGACAA      TATTATCATGCTGTC
      yrzF   5  95 253 2793551 .. 2793568 + -11.3  -4.95618   AAATCCAAAACAAAA             CCCCTTC CTCA GAAGGGG              TTTCTTTTTAATGTT
      yrzE   5 100  13 2787212 .. 2787231 +   -15  -4.11216   TAAAGGCAGCAAAAA            GGGAGCGG ATGT CCGCTCCC             TTTTCCCAGTGCCCG
     yrvJ1   7 100   3 2775521 .. 2775548 + -15.8  -2.92792   CTATTTTGACTAATT        TAAAAAGCTCCC AATC GGGAGCTTTTTA         TGCTTTCGAATCCAT
      yrvN   7 100  53 2768986 .. 2769005 + -12.2   -5.1485   TCTTGAAACCAAAAA            CGACAGCA CCTC TGCTGTCG             TTTTTGTATTACTTA
      yrzA   9 100   6 2746713 .. 2746737 + -11.4  -5.85425   CGAATCATAAAAAAA          GCGCCCGGTT TTAGC AACCGGCCGC          TTTTTTCTTTATTTC
  BLi02847   5 100 -11 2733058 .. 2733086 + -11.8  -5.33026   ACAAACTCTAAAAAA        GAGGCATCCTGA TCAAT TCAGAATGCCTC        TTTTTGTTTACGTTC
  BLi02843   4 100   5 2729228 .. 2729261 + -11.7  -4.95487   ATGAAAAATGAAAAA     GCGGGAAGCCGGA TCATTCTT TTCGGCTCCCCGC      TTTTCTATTTATTTT
      adaB  14 100   2 2723669 .. 2723693 + -20.1  -2.62512   CACAATTCAATTAAA          GCCCCGTTCGA ATG TCGAACGGGGC          CGTTTTGTTAAAAGT
      yvaG   7  59 -29 2712575 .. 2712598 +  -3.9  -4.07568   GCAGCCTTGCGTGCG         GACG--GCGGA TTGG TCCGCAGCGTC          TTTTAAAGGAAAGGC
  BLi02819   7  75  21 2704988 .. 2705002 +   -10  -2.96695   CCCATTCAAGATGTA               CAGCCA TTC TGGCTG               TGATTTCATCAAAAC
  BLi02819   7  75  54 2705021 .. 2705054 + -10.3  -3.11569   TTTCATCAAAACTAA     AAGCAAGCTGGCGGCA GTA TGC-GCCAGCTTGCAG     CTTTTGAGTGAATCC
  BLi02799   6  58 417 2686520 .. 2686532 +  -6.3  -3.24747   TAGAATAGTCACCAT                TCACT TTC AGTGA                TTGCTCCTCTCCCGA
  BLi02782   6  91 -18 2672234 .. 2672267 + -11.9  -3.79565   TTTGGAATATAAAAA     GACCGCAAAGCTTTCT TAA AGAAA-CGTTGCGGTC     TTTGGGTCTCTTTCT
  BLi02773   6  95   6 2665584 .. 2665612 + -11.8  -4.55295   AGGGAAATGATGTCA        TGGAAGCCGG CCTAAAACA CCGGCTTCCA        TTTCTTTCTGCCAGG
   spoIIIC   3  71  11 2663310 .. 2663338 +  -3.8  -4.83615   AGTGAGATCGATGAA       GAGGCTCGGAATT ATAT AAACCCG-GCCTC        TTTTTATGCGAGCTA
       sda   5  65  96 2655987 .. 2656007 +  -8.3  -2.61144   TTTTTCATGAAAAAA            CACCTCTCT ATA AAAGAGGTG            CTATTTGAAGAATCC
     comER   3 100  58 2650345 .. 2650367 +  -7.8  -5.94743   ATGCATTATGAAAAA           CCATCGTT ACGATTA AACGATGG           TTTTTGTTTTTTTTG
  BLi02749   7  93  55 2645754 .. 2645776 +  -7.7   -5.4505   CAAGCGGCTTTTTGA           CGACTGCTG TTTTT CAGCAGTCA           TTTTTTCTTGCGGGG
      yqeW  13 100 -22 2628951 .. 2628991 + -17.2    -2.567   TCATGTTTCTCATTC  CAAACAAAAACCAGGC CCGATAAAC GCCTGGTTTTTGTTTG  ATTAGTAGTCTTCAT
      yqfP   5  95  -4 2596365 .. 2596387 +  -9.2  -5.49579   AAGTAAAAGCAAAAA           CCTGAAGC GCTAATA GCTTCAGG           TTTTGTTTTTTATAC
      yqfT  10 100   3 2592151 .. 2592170 +  -6.3  -5.84381   ATACGTATCATAAAA            GGGGAGC TGGTGT GCCCCCC             TTTTTTTATTGCTGC
      yqfW   5  93  -7 2588613 .. 2588639 +  -9.6  -4.74103   TTAAAGCCGCAAAAA         GCATGTAAGA GGTTTTA TCTTACATGC         TTTTTGCGTTAAAAA
      yqzC   5 100   5 2575271 .. 2575294 + -10.3   -5.9218   TGTCCAAATAAAAAA          GCAGGCTGG AACGAA TCAGCCTGC           TTTTTTTATTGTCTC
      yqzC   5 100  60 2575326 .. 2575353 + -15.6  -3.96148   CCGCCGGTGAAAAAA        GAGGCTGCCGCT TTAA AACGGCAGCCTC         TTTCTCATCCGAACC
      yqgW   5 100  21 2561101 .. 2561136 + -16.3  -4.46854   ATGCCTTTAGACAAA    GACAGCCTTATTCCG TTATTT CGGAACAAGGCTGTC     TTTCTTATTGACTGA
      yqzG   7 100   1 2553762 .. 2553784 + -13.4  -4.05321   GAAGAATATAAATAA           GCCGCATTGC AGT GCAAAGCGGC           TTGTCTTTATTTATG
      sinR   6  88  71 2550953 .. 2550969 +    -8  -5.15969   ATGAACATAAAAAAA              CGGATC ATAAA GATCCG              TTTTTTAAATTGCAC
      yqhL   6 100  45 2539682 .. 2539711 + -11.6  -5.81412   TTCAGTTGAGTCCAG       CATCCTAAAGCG GTTTAA CGTTTTAGGATG        TTTTTTTTGCATCCG
      yqhL   6 100 135 2539772 .. 2539794 + -12.7  -4.43642   TTCCGGCAAAAATAA           GCCGGCGAG ATGGG TTCGCCGGC           TTTGTTCGTTATTTT
      yqhP   3 100  41 2536543 .. 2536561 +  -8.9  -5.93809   CTGTTCGTTTTTTTC             CTAGCTC GATTA GAGCTAG             TTTTTTTTCTGCCGA
      yqzF   3 100  20 2508349 .. 2508369 + -12.6  -4.70659   TGTGAACAAGAAAAA            GCCGCAGA CAATA TCTGCGGC            TTTTTGCATCTCACA
      bmrU   7  83  -4 2497823 .. 2497843 +    -6   -5.1675   TAGAAAAAGAAAAAA            GCTGACCC TAAAC GGGCCGGC            TTTTTTAATAGATGG
      yqjG   4 100   5 2489657 .. 2489680 + -16.8  -5.22039   CTACAAAATAAAAAA          GCTTGCGCCT TTAA AGGCGCAAGC           TTTTTTGCGTTTCCC
       zwf   7 100   9 2474700 .. 2474721 + -13.1  -5.75599   GCTTTAATAAAAAAA           CAGCCTTCA CAAT TGAAGGCTG            TTTTTTTATGCTTTC
      yqjL  13 100   9 2471777 .. 2471795 + -13.2  -4.68479   CAATTAAACAAAAAA             CCAGCAGA CAG TCTGCTGG             TTTTAGTTATTTTGT
  BLi02544   3 100 113 2463158 .. 2463185 + -16.3  -3.83323   TTAGAGCGCAAGCAA        GCGGGAGGCGT TTTGAT GCGCCTCCCGC         TTTCCGTTCTGTGAA
      yqjV   5  56 153 2458638 .. 2458650 +  -6.2  -2.99204   GTCTTCATATAAAAT                GCGG CATCC CCGC                TCTCTCAGTTTCATT
  BLi02532   5 100 -11 2454132 .. 2454158 +   -21  -3.95772   CCGAAATCATTAAAA         CACCCCGGCTAA GCT TTAGCCGGGGTG         TTTACGTTTATTCTT
  BLi02522   6  83 462 2445155 .. 2445168 +  -3.1  -5.63103   CTTCATTCCGGAAAA               GC-GCT TCA AGCTGC               TTTTTTTCCTTGAAA
      yqkD   5 100 -17 2443770 .. 2443802 + -13.5  -4.30576   ACAAACCGGCACAAA      GAAGGCGAACGAG CATAAGT CTCGTCCGCCTTC      TTTTGGTGCTACAGG
  BLi02509   9  95   6 2437711 .. 2437749 + -11.9  -4.23732   CATCTTCTAAAAAAA   GAACCCTTATGATCTTC ATGAA GCAAATCATAAGGGTTC   TTTCGTTTATGTTTC
  BLi02487   4  91   7 2420616 .. 2420637 + -13.1  -3.05844   GATTATTGAAAAAGA           GGCTTTTCC CCGG GGAAAAGCC            TCTTCGAATGCCGGC
  BLi02483   2  44 362 2417022 .. 2417037 +  -3.3  -2.80511   ATTAAATGAAAAATG              GGTAA CCGACA TTACC               TACTTACCTTATGGC
      ypuF   7 100 -12 2405046 .. 2405070 + -18.7  -2.70907   CAAGCGGCGAAAAAA          GAGCAGAGGCT AGA AGCCTCTGCTC          ATTGGTTATATGTGA
      serA   5 100  11 2384044 .. 2384075 +   -16  -6.07627   CTTAAACAGAAGCTG      CGGAACCTGAAAAG AATT CCTTTCAGGTTCCG       TTTTTTTTTAGGAAT
  BLi02425   9  93   6 2364273 .. 2364291 +  -7.4  -5.41143   AAACCCGTAAAAAAA             CCGGCT CAAGAGA AGCCGG             TTTTTTTAACGCATG
      ypjC   5  71  19 2332140 .. 2332163 +  -7.5   -3.9122   AAGGTCAGCAAAAAA          GAAGCT-CGC GATCA GCGGAGCTTC          TTATTTCGGCCAATC
      ponA   6 100   9 2314833 .. 2314856 + -12.5  -5.38249   CAATTGATCAAAAAA          GCCACTCAC AATTTA GTGAGTGGC           TTTTTTATGATTCAT
      yppF   8 100  22 2309466 .. 2309491 + -14.8  -4.40237   GCCCTCATAAAAAGA         GAAGACCGGG ATTAGG CCCGGTCTTC          TTTTAATATATCGTC
  BLi02352   7  88  97 2300533 .. 2300555 + -11.3  -3.68265   TATGGAAAGAAAAAA           GGCTGCCGT TTTAC ATGGCAGCC           TTTAAACTTCACTTT
      sspL   7 100   0 2285965 .. 2285989 + -14.4  -5.12707   CAATACAAAACATTA          GAGAGATCGG TTTAT CCGATCTCTC          TTTTTTCGAATTTCA
      ypzA  10  87 298 2283966 .. 2283998 +  -3.3  -5.75945   GTTATTCATCTAGTT      TGATTGTGCTTTCCA CAA TGGTATGCTCAAGCA      TTTTTTTTGCGAGCT
      yplQ   7 100  11 2269020 .. 2269044 + -16.5  -5.60993   CGTAAACGGCGAAAA          CCAGGCTTCCA TTA TGGGAGCCTGG          TTTTTTTATGCCCGA
  BLi02308   5  73  59 2262168 .. 2262193 +  -7.1  -4.08692   GCAGGGACAACAAAA         TCCTAAAACGAT CTC AT-GTTTTAGGA         TTTTGCCGGCAATTA
  BLi02305   3  95   9 2258704 .. 2258731 + -11.5  -4.87291   AACATAAAAAAGACA        GGATAGATGAA CCTCGT TTCATCTATCC         TTTTTCATTCAGCTG
  BLi02287   4  88 208 2244630 .. 2244650 +  -8.3   -4.8143   TACAACATAAAAAAA            CTGCGGA CAGCGCT TCCGCAG            TTTTTCACTTCTTAC
      yodI   7 100   3 2240730 .. 2240759 + -13.7  -5.20633   GTTTTTTTGGTAATA       TGAAAAGGCCGAT TGAT ATCGGCCCTTTCA        TTTTTATATCTTTTT
      yoaJ   4  81  21 2231817 .. 2231857 + -12.1  -2.62026   CCGGAAAGAATGAGA CGGCGGCCAAAG---GCGAA AAGA TTCGCAGGCTTTGGCCGCCG CTTCATATTGACATC
      yojI   9 100   5 2227978 .. 2228003 + -11.8   -5.2112   AAAGCATGTAAAAAA         GGTGCCGGGC TCAAAT GCCCGACACC          TTTTTTGATCATGTT
      yojI   9 100 104 2228077 .. 2228091 + -11.4  -5.51046   TGTCTCAACAACCGG               CTCGCC ATT GGCGAG               TTTTTTCTCTATTTC
      yocS   5 100  -6 2216014 .. 2216039 + -11.9  -5.37345   AATGATAAATAAAAA         GCTTTGACCGT ACTT ACGGCCAAAGC          TTTTTTATGATTAAC
      yjbB   5  62  79 2208058 .. 2208082 +  -6.3   -3.6106   CACAGCGGCGCTGAT          CGCCGGCGG TCTGTCT TCGGCGGCG          TTTGCAGCTGTTCAG
      dinB   6 100  10 2202522 .. 2202547 + -14.1  -3.60971   ACATAAATAAAAAAA         CCCTTGTTCCG TCTT TGGAACAAGGG          TTTCACAATTAAAAT
  BLi02239   5 100  10 2196880 .. 2196898 + -11.7  -5.65927   TGGTAAAACGATTTC             GCCAGCC CAAGA GGCTGGC             TTTTTTATTTAGCTC
  BLi02232   5  73   7 2190723 .. 2190747 +  -7.1   -3.9654   TTATTTTAAAAAGAG          CCAGCCCCT TTATATC AAGGGCTGG          TCTTTTTAGCATTTG
      yjfB   4 100   9 2176663 .. 2176700 + -14.3  -4.07687   AGGCTAAGGCCGAAA   CATACATTCAGCAGGCT GCGA AGTCTGCCGGATGTATG    TTTTCCCGAAGAAAT
      yjfB   4 100 213 2176867 .. 2176899 + -18.6  -4.71426   CGTTTCAAATGTAAA      GAGGCAAGCCCTTG TATGC CAAGGGTTTGCCTC      TTTTGTTAATGGCCG
      yocC   1 100  41 2170717 .. 2170744 + -11.3  -5.63517   AGGACAAAACATTAA        GGCAGAGGATG AACGCA CATCCCCTGCC         TTTTTTATTTGGCAA
      yocA  10  79  12 2164477 .. 2164498 + -10.1  -3.60884   TTGACAAAGCGGCTG           GCTGGGTGA TTTT TCGCCCGGC            TTGTCCTGTTTTGGA
      yobW   6  89   4 2160558 .. 2160583 + -10.5  -4.25074   CGCTCAGCTTAAAAA         GGCAAACTCGG GAAA TTGAGTTTGCC          TTTTAAACTTTAGTC
  BLi02189   7  85 189 2152760 .. 2152806 + -11.6   -3.3785   GAAGCTTGACCTCAG GCAAGATTACGGCTTGAAGAGG TGA CCGCCTTAAGCCGCAATCTTAC TTGTAACTCCGTTAA
      aprX   1  84   7 2150307 .. 2150335 + -12.5  -3.08996   CAAGACTAAAGACCG        TTCGCCCGTTTTT GCA ATAAGCGGGCGAA        TCTTACATAAAAATA
       mdr   2 100 164 2137946 .. 2137973 + -15.7  -5.08088   CAAATACATCACCGG        GAGCAGACCGA ACATGA TCGGTCTGCTC         TTTTTCTTGAAAATT
      yitD   3  82  -2 2104563 .. 2104586 +  -3.9   -5.4505   TTTTATTTATTTGAT          TAGGTTCGCT TAAAT AGCGG-CCTA          TTTTTTGTTGCGGAA
      yrkL   4  89  35 2096117 .. 2096136 +  -9.3  -4.82901   TCATTCGGGCTGAAA            CAGGCTG TCAGCC CAGCCTG             TTTTTCTCCCCCCAC
      ykzH   5  91  34 2085537 .. 2085558 +  -9.5  -4.55697   TCATCAAAATAAAAA           GAGGAAGGA CGTG TCCTTCTTC            TTTGTTTGTAAGCCT
  BLi02127   7  86 159 2073362 .. 2073387 +  -9.1  -4.38154   GAAAGGATGACAAAA         TCCCAAAACTA AAAG TCGTTTTGGGA          TTTTGTCAACAATCT
  BLi02121   5 100 180 2069031 .. 2069064 + -21.3  -4.38273   TATGTTTCTAATAAA     TGCAAAGCTCAGGTA TTGT TACCTGAGCTTTGCA      TTTATTCTCCTGTCT
  BLi02109   3  70 358 2054577 .. 2054596 +  -3.6  -4.98911   CGATATATTCGTTGA            TGCTGAAA CAGA TTTCATCA             TTTCTTTTTATAATA
  BLi02098   6 100 411 2042211 .. 2042238 + -13.4  -5.59655   ATTTGCTGAGAAAAA        GCCGTCTCCGGC CTGC GCTGGAAACGGC         TTTTTTCTTAATTTA
      ykkB   8  89 460 2031993 .. 2032021 + -10.4  -4.17296   CTGAAATATGAGAGA        GCCGATAACC GCGTAATAG GGTTATCGGC        TTTGTGTCTGTACGG
      ywiC   5  81   5 2021608 .. 2021633 +    -7  -4.75954   TGCAAACGTAAAAAA         CAAGGACACTG TGCTT CA-TGTCCTTG         TTTGTTTTCGCTTTT
      alsT   6 100  15 2010426 .. 2010443 + -10.5  -5.51353   AACCATATTAAAAAA             GGCGTCC TTGG GGGCGCC              TTTTTCTTATTTTTA
  BLi02065   3 100 147 2006644 .. 2006666 +  -7.7  -5.63103   CGGCGCCTTGCTTGA           GGGCGAAGT TGCTC ACTTCGGCC           TTTTTTTAATTAAAA
      yneQ   4 100  31 1990719 .. 1990751 + -15.1  -4.25104   AAACTCGGACATCCT      TGAAACAAGCAAGCA TTG TTCTTGCTTGTTTCA      TTTTGATGAGCAAAA
      yneJ   7 100   3 1984110 .. 1984141 + -14.7  -4.41616   ACAGGTCAATTAAAA      CAAAACCTTTCCT GAAAGA AGGAAAGGTTTTG       TTTATTTAAAAAGCT
      yjlA   8 100   6 1928557 .. 1928587 + -11.9  -4.75219   AAAAGCATAAAAAAA       GCCTGCGATCTAT ACGAG ACAGATCGCGGGC       TTTTCTTGATGATTG
      ymaD   2  62 409 1917183 .. 1917213 +  -2.5  -4.63218   GCCTGACACGAGACA      GATAATGCCGGCGA TATT TCGCCGGT-TCAGC       TTTTCTTGAAACCAC
      yveA  13  95   1 1911747 .. 1911786 + -13.6   -3.6504   GAAGAAACCGTTTAA  GTATGAAAACCCCGCTGT ATGG ACTGCGGGGTATTCACAC   GTTTTTATTACAGTT
  BLi01945   1  60 472 1907120 .. 1907138 +  -5.9  -3.66178   GAGCATAGACCCCGT             CAGCGTG ATCAG CACGCCG             TTTGCGATTCCGAAC
  BLi01932   4 100  17 1894834 .. 1894859 + -11.9  -5.27779   AGAACTATTTAAACA         CCTTGATTGGC AACT GCCTATCAAGG          TTTTTTCATATTCAA
      ylaH   5 100   0 1650224 .. 1650257 +   -17  -2.87132   GGGGGCGAATACGTA     GAAAAGACATAGCC GAAGAA GGCTATGTCTTTTC      TGTATCCGCGAGAAA
      pdhD   7 100   9 1637636 .. 1637651 + -10.4  -5.65678   AAAATAAATCAAAAA              CCCCCT CTGC AGGGGG               TTTTTTATGTTTTCT
      ykrA   5 100   5 1630495 .. 1630512 +  -9.9  -5.97575   TGAAATCATAAAAAA             CGGATCA GAAA TGATCCG              TTTTTTTTATGACTT
      adeC   5 100   6 1627386 .. 1627407 + -14.5  -5.24989   TCAACCATAAAAAAA           CGGATGCAC CCCG GTGCATCCG            TTTTTTGCTGTATCC
  BLi01659   2 100  98 1620130 .. 1620152 +   -15  -5.40072   GACACGATATAAAAG           GACCTCAGAA GTT TTCTGAGGTC           TTTTTTTGCGGAAGG
      sipT   3 100   5 1617243 .. 1617271 + -12.6  -4.95957   AAACAGACTGAAAAA       TGCCTGA-TGTCC ATTT GGACAATCAGGCA        TTTTTGCTTGATTTA
      cheV   7 100   6 1582064 .. 1582078 +  -7.1  -6.59152   CAAGAACTAAAAAAA               GCCTC GAAAG GAGGC               TTTTTTTTTTATTAA
  BLi01575   6 100  47 1542849 .. 1542868 + -12.2  -5.45652   TCGATGTGTGACCGA            GACGCGTA CTGT TACGCGTC             TTTTTTGTTCGAAAT
  BLi01536   3  71  -1 1509221 .. 1509243 +  -4.1  -4.96106   ATGCAGAAGAAAAAT          AGCCC-ACTC AATC GAGTCGGGCC           TTTTTCGTATTTATA
  BLi01533   5  74 238 1507156 .. 1507168 +  -6.2  -4.41047   TGATTCGTTGAGCAA                GCGC CTCTT GCGC                TTTTCCTTCGAAGCT
      ykvE   6 100  -5 1496473 .. 1496508 + -15.6   -5.4756   ATTTATAAGGGCAAA    GAGTAAGGAAGCTGCC AAAA GACAGCTTCCTTATTC     TTTTTTATTCAGATT
      ykrZ   4 100   6 1492952 .. 1492967 + -10.4  -5.56573   CCAGTCATAAAAAAA              GCGTCC CCGG GGACGC               TTTTTATTTGTTTCT
       ogt   0 NONE
      ykrI   8  61 328 1474876 .. 1474887 +  -7.2  -3.09117   TTGGCAAGCCAGGCG                CGCC GGTC GGCG                 ATTATTTCATTTCAT
      ykoM   3  56  -3 1465901 .. 1465913 +  -3.4  -4.08692   GCACCTATTGTTTCG                CTGA AAAAG TCAG                TTTTCCGAACGGTTG
  BLi01486   7 100  29 1461010 .. 1461026 +  -9.4  -5.33921   CAACATAAAACTAAA              GCAGGC ATTCG GCCTGC              TTTTTTGATTAATTT
  BLi01427   1 100  81 1422511 .. 1422544 + -17.5  -5.64421   TAATATACCAATGTT     CAAGCCCTCATCCGG TCGC TCGGAAGAGGGCTTG      TTTTTTGTTTAAAAT
  BLi01419   4  51 372 1414960 .. 1414981 +  -2.1  -3.91897   TGAGAGCGAGCGGTT           CAGACAGCG GCGG TGCGGTCAG            TTTATAGCTGCCAGG
      exuT   8 100 253 1351639 .. 1351681 +  -4.8  -6.14618   GTAAGAAACGGGAAA ACGGAATAAGGACGGGAGAA TTT TTTTCCCGTCCTCGTTAAGC TTTTTTTCTTTTATA
      yjqB   7 100 -13 1317727 .. 1317748 +   -13  -6.14618   CATATGGGCCGAGTG           CAGCCGGC AGCTGA GCCGGCTG            TTTTTTTATTTTCTC
  BLi01309   1 100  10 1311109 .. 1311135 + -14.5  -5.60993   AACTGATATAAAAAA         TGCAGGAGGCG TTAAT TGCCTCCTGCA         TTTTTTTGTCGAACG
      yvgQ   5 100  18 1307018 .. 1307047 + -14.4  -5.75538   AGCATTTTAAAAAAA       CGCCTCAGC-CCA TTGAT TGGTGCTGAGGCG       TTTTTCTTTTTTACG
       maa   4  93 -15 1301612 .. 1301633 +  -7.4  -5.46706   CGTTGATAGCAAAAA           CACCAATT CTATGT AATTGGTG            TTTTTATTTTGCCAT
      yjcC   6  93   2 1282385 .. 1282417 + -12.7  -3.93768   ACAGCAAAAAATAAA      CACCGCGCCTTCC GATAAAA GGAGGGCACGGTG      TCTTTTATTGCAGCT
  BLi01267   7  82  19 1278131 .. 1278146 +  -6.1  -4.98531   CACAAGATAAAAAAA              GTCCC GATTCA GGGAC               TTTTTAATTTGAACG
      yjbG   3 100  20 1261951 .. 1261972 + -17.3  -3.63991   CGTATGCATGAAAGA           GGCTGCCGG TCTA CCGGCAGCC            TTGTTCGCGATGATG
  BLi01243   9  95  10 1256279 .. 1256302 + -11.8  -4.42765   GGCTAAGCTGTCGAT          GTCCGG-AACG CTA CGTTTCCGGAC          TTTCATTTTTTACGG
       ipi  10  93  81 1212556 .. 1212574 + -13.2  -3.39449   GAATGAACACCGCCA             CGGTCACA GGA TGTGACCG             TTAATATTGATCCCC
  BLi01191   8 100  40 1202268 .. 1202295 + -18.4  -3.35849   GACATACATGATAAA        CCCTGCCGGCCG CAAA CGGCAGGCAGGG         TCTTCGTTTAATGAA
  BLi01188   6 100  21 1199694 .. 1199710 + -11.5  -5.47821   ATGCGGCCGAGAATG              CCCCGCT TCC GGCGGGG              TTTTTTTACGTCAAT
      asnO   9 100   8 1182897 .. 1182916 +   -15  -3.52113   AGGAATAACATAAAA            CACCCGGC ATAT GCCGGGTG             TTCTGCGTTTTGGCA
      yitR   4  48 246 1175480 .. 1175490 +    -4  -3.21416   CCAGTCTTTTTGCTT                 CAAT TTT ATTG                 TTCATCATGGCAGTC
      yitR   4  48 451 1175685 .. 1175696 +  -4.4  -2.80935   AAAGCTCGAAAAGCA                GGAA CCGC TTCC                 TCTGATCGATGAAAT
      yirY   6  91  16 1172797 .. 1172823 + -11.7  -4.02132   TCTTATAACCAAAAA        GCAGCCTGCTTC TAAG GAAG-AGGCTGC         TTTATGCATTTCCGA
     cotJC   7 100  11 1152808 .. 1152833 + -14.9  -5.33405   TTTAAACAGCAAAAA         GCCGAAAATAC GACC GTATTTTCGGC          TTTTTATTTACTGCA
      yfmE   4 100 -13 1114596 .. 1114616 + -11.2  -5.58454   AAGAACATAAAAAAA            GACGGCAT GCTTG ATGCCGTC            TTTTTTTAATCTGAC
      yhfE   3  93 388 1100070 .. 1100099 +  -9.4  -5.14563   ATTTTTTTAAAAAAA       CGTATGTCTTCC CGGGAT GGAAAACATACG        TTTTTTGATAGAAAA
      ecsC   8 100 -13 1085251 .. 1085275 + -11.5  -5.38321   GATTGATTCATGAGA          CAGCCGGAT ATTGATG ATCCGGCTG          TTTTTTATGCTATTT
  BLi01080  10  80  47 1079612 .. 1079647 +  -7.7  -4.35474   TCAAAACGAAAAAAA    CCTCTTCCAAAAAAG ATATTC CTTTTCTAGAAGAGG     TTCTTGTTTTATTTG
      yhaI   7  66  97 1078142 .. 1078164 +  -4.2  -4.60924   TCTTCGCTCGTAAAT           TCATTTTCGA TGT TTGAAAACGA           TTTTTCGAAAATTTC
  BLi01074   3 100  10 1076632 .. 1076667 + -17.1  -5.27335   TGCTAATAAACAAAA    GGATAGCTGCCGGATC AATAC GATC-GGCAGCTATCC    TTTTTCTTTACACCG
  BLi01051  12  93 -12 1054637 .. 1054679 + -14.4  -2.62171   CGTTGAAATTGAAAC GACCGAAGCATAGCTGC ATAGAGAGCC GCAGC-ATGCTTCGGTC ATGTTTGAAACTGTG
      yheH  13  91 392 1053401 .. 1053430 +   -13  -3.24411   GTTTATGATGTGTTC       GATGGAGACGGT CAATGT ATCGTCTCCATC        TGTGTTTAAACAGCT
      yoxA   7 100 -11 1042694 .. 1042718 +   -13  -4.14511   AGCAAAATTGAGGTA          GGCGGAATAT AATCG ATATTCCGCC          TTTTACCATGAGCTT
      yhdZ   4 100   8 1037368 .. 1037388 + -12.6  -5.28683   ATCATTAAAAAGGAA            GACGCTCC AGACC GGAGCGTC            TTTTTTGATCTTCAT
  BLi01030   2  71 380 1033122 .. 1033142 +  -7.6  -3.91897   GAAACAGCGATGCAC            GCCGTTTT AACGG AGAACGGC            TTTATCGATCACCCC
  BLi01023   2 100   8 1026219 .. 1026236 + -12.7  -5.63103   CGCTCTAAGCGAAAA             CCGCCTG AGGA CAGGCGG              TTTTTTTAATTGCCG
      yhdJ   5 100   5 1021939 .. 1021959 + -16.9  -3.61398   CTCTGAAATGAAAAA            CTCCCCGGT ATA ACCGGGGAG            TTATTAAAAGCCGAG
  BLi01014   4 100   3 1018975 .. 1019008 + -15.5  -4.08689   AGCGGCTGGATAAAA     TAAAGAACAGGAGGT TTGA ACCTCCCGTTCTTTA      TTTAGTTCTTACATG
      yhcL   5 100   9  973955 ..  973987 +   -20  -5.28176   AGTGTAAAAGAAAAA     CGGCCCGCAC-AGCT TGAG AGCTCGTGCGGGCCG      TTTTTTATGAATAGC
      ssuD   3 100  10  948033 ..  948049 + -10.9  -5.53079   GTTTAAATAAAAAAA              CTCCAGA CAT TCTGGAG              TTTTTTATCTGTTTT
  BLi00930   4  91   9  931759 ..  931778 + -13.6  -2.81193   GGTTTAATACAAAAA            GGCCCTCT TTCA AGAGGGCC             TAGATTTTATAAATT
  BLi00922   3  93 215  928872 ..  928890 +  -8.1  -5.42265   ATACAACAGTAAGAG             GGCGGCT ATTAC AGCCGTC             TTTTTTATGATTTCA
  BLi00896   7  91   5  915059 ..  915082 + -11.1  -4.48713   AAGGAAAATAAAAAA          CCGGTTAAC ATATTC GTTAACCGG           TTTATTCTTCCTCAA
  BLi00873   8  75   5  894214 ..  894244 + -10.4    -3.124   AATTAACTTAAAGAA       TGAGGCCCGGAA CGTCGAA TCCCGGGCCTCG       ATTATTATTTTGACT
      malP   3  76  18  878445 ..  878503 +  -9.2  -3.73042   GCGCCGGTGCAAATG GCATCTCCTGAAATGACACATGCAAG-CT GCAG AGACTTGCATGTG-CGATT-GGGGGATGC TCTTTTAATGCAAAG
      sacY   6 100  24  861303 ..  861325 +   -12  -5.27938   GCGTTTAAGACAAAA           CGGAGCCC TGTTAAC GGGCTCCG           TTTTTGTTTAAAGCT
      gldA   8  68 230  848533 ..  848548 +    -9  -2.90496   CTCTTCTTCAATTCC              GGATGC AAAT GCATCC               TCATTTCCCGGAGCC
      yfkM   7 100   9  837237 ..  837257 + -11.2  -5.90231   CGGCTGATGAAAAAA            GACCGGAA TAGAT TTCCGGTC            TTTTTTTATGTTTAT
  BLi00801   6 100 249  818396 ..  818424 + -13.3  -5.97979   GTTATGTGAATGAAT        CAGGTGGTAAATC TAT GGTTTACTACCTG        TTTTTTTATTCTTGT
  BLi00801   6 100 308  818455 ..  818486 + -13.2  -4.15565   ATTAAGAATAAAAAA      TATCCCGTTCAC TATTCTCT GTGAACGGGATA       TTTTGAACTAATCAA
      yflK   4  56   7  800560 ..  800583 +  -5.3  -3.59262   AGCGCATAAAAACAA          GCCGTGT-CT GAAGA GGAACACGGC          TTTCAGCGTGTCGAC
      yflM   4  93  58  798463 ..  798479 +  -9.4  -4.69664   GAGGAGAAGCTAAAA              GGCTCC AAATC GGAGCC              TTTTTGAATCGTCTC
      yfmL   8 100   6  789304 ..  789326 + -19.2  -4.99035   TGAAAGATAAGAAAA           GAGGCCTGCC GCC GGCAGGCCTC           TTTTTATATGAATGC
  BLi00738   7 100  14  745036 ..  745074 + -12.6   -5.1861   GAAAGCATGTTTTGA   GCTTGTCGATAAAGGTTG AAG TGATCTTCATCGACAAGC   TTTTTTAATGCTGCG
  BLi00734   5 100  44  739285 ..  739307 + -12.1  -5.37865   GCTGTTTCAAAAAAA           CCTTGGAGA ATGAC TCTCCAAGG           TTTTTTCATTATTCC
      nagB   9  85 453  732561 ..  732581 +    -4  -5.58209   CGCGCATATCATCGA            TCCGGA CGGAATGAA TCCGGA            TTTTTTTCGCTTTCA
      yhfK   6  72   7  680404 ..  680434 + -10.5  -2.60032   TCTATATAAAAGGAT       TCGGGGAACCT GTGGTCAGA AGGTTCCCCGG       CGTTTTTACAGAAGC
      ydjN   8 100   9  676052 ..  676080 + -11.7  -5.60993   CGAATAAACGGGCAC        CAGCCGGCACA AACAGAC TGCGCCGGCTG        TTTTTTTATGAGCCG
      pgcM   6 100  29  671024 ..  671040 + -15.1  -3.50393   AATCATAAAATGACA              GGCCGCC GCT GGCGGCC              TTATCTGCAATCGGA
      pgcM   6 100 241  671236 ..  671272 + -11.8  -4.70887   GTTTTTCAAGAAAAA   CAGCCTAATCGATCCCT TTAA AAGGAT-GATTAGGCTG    TTTGTTTATTGGTGC
  BLi00634   3  85   7  638208 ..  638227 +  -8.6  -4.38116   CTCGAATGATAAAAA            GCGC-AGCT AGA AGCTTGCGC            TTTAATTTTTATAAA
     tatCY   1 100   1  625201 ..  625226 +   -12  -4.88918   GACCATACAAAATAA         GAGCCATTCT TTTTTC AGAATGGCTC          TTTTCTTTCAAATAA
  BLi00590   2  54  64  588183 ..  588213 +  -5.2  -3.34344   ACGATACTTTTTTAT       GCCAAGGGAGCCCC CGC GATGATCCCTAGGC       TTCATTCACCGCTAA
      cspC   6 100  21  577819 ..  577840 + -10.2  -5.84432   AATCGTTTATACAAA           CAGGCTCT CTATGT AGAGCCTG            TTTTTTTATGTTCTC
      ydcK   5  54 257  572214 ..  572230 +  -6.5  -2.58579   TCGCGTAAGCGGCGC              GAGGGTT CAA ATCCCTC              CTTCTCCGCCATTAG
      ydbM   4 100  45  547295 ..  547319 +  -9.3  -5.61913   GTCGATCCGCTAAAA          GAAGCCGTTCA AAA TCAGCGGCTTC          TTTTTTATGTTTGTT
  BLi00521   8  90 145  529947 ..  529981 + -10.8  -4.21922   GAAAAAACACCTATG     CTGCCTGTCCCC TGTATTCCAGT GGGGACAGGTAG     TTTAATTTTGCCTGA
  BLi00514   4 100  -2  521089 ..  521132 + -20.6  -4.40552   CGCTTTTTAAATGAG TGATCA-AAAAATCCGCCGGG AAA CCCGGCGGATTTTACTGATCA TATTTTTTTAGTCCC
  BLi00478   9 100  14  482020 ..  482044 + -15.8  -4.42765   GAAATGAAACAAAAA          TGCTGTCGGG TTGTT CCCGACAGCA          TTTCATTTTTTACGA
      yclQ   9 100   9  469669 ..  469693 + -15.7  -5.47431   GAAATAAAAGAGCGA          GGCTGCCGGTT CTT ATCCGGCAGCC          TTTTTTGTCTGTTCA
      yclK  12 100   4  462532 ..  462554 + -19.2  -5.20606   GATGATGAATAGAAA           CCCGCCAGAC AGC GTCTGGCGGG           TTTTTGTTAATCTTT
  BLi00456   8  95   9  458045 ..  458068 + -13.8   -3.4529   TTCATAATAAAAGAA          GGGGAACGGC TCAT GCCGCTCCCC           TTATCCTGCTGATAT
  BLi00447   9  69 207  447957 ..  447991 +  -6.3  -3.99347   TAACATAAAGGAATG     TGAAAAATCCGCGGG CATTT CCCGCGGATCCGTCG     TTATTTGGCTCGTTT
  BLi00443   5  51 292  442255 ..  442280 +  -5.4   -2.7165   GATGATCATTGAAAA         CGATATGCCGC TGTTT GCGGCG-GTCG         TCCTGTCGTTGCTTC
  BLi00429   2 100   7  428750 ..  428771 + -14.5  -3.91042   AGGAAATGAAGAAAA           GGACCATGG CGAA CCATGGTCC            TTTCAATTATTTCTG
  BLi00417   9 100   7  417182 ..  417207 + -13.4  -4.99043   GCTGAATAAAAAGAA         CAGCCTGATC TCTCTT GATCAGGCTG          TTTTGTTTATACAGG
      ybdM   6  91 -12  367047 ..  367066 + -13.6  -2.63922   GGCGGAAAAGAAGAA            GCTGCCGT TTTA ACGGCAGC             CCTTTTTCCCTGCTA
      yckE   6 100   5  364885 ..  364906 + -14.4  -4.02253   AAGAGCTTTAGGAGG           GGCGCCGG ATGAAA CCGGCGCC            TTTATCCGTTGTTCA
  BLi00381   1  44 409  359689 ..  359700 +  -3.6  -2.91395   GGCCGGATTTTTCAA                CGGG GTTT CCTG                 CTTTGTCAGACAGGT
      ycgP   2  90  15  355526 ..  355546 + -10.4  -4.39166   AACAGAAAAAGAAAA            GCCGGTAC ATGAA GTGCCGGC            TTTTAATATGTCCGA
  BLi00351  10 100   2  329692 ..  329725 + -16.9  -3.00106   CAGGAGCTTTTTAAG     TTGAAAGGGGCTGTCG CAA CGACAGCCCCTT-CAG     ATTATTTCAGTTCCC
      yvcE   8 100  20  325227 ..  325250 +   -16  -5.45802   TTATACTGAGACAAA          CGCCGTTCCC GATC GGGAGCGGCG           TTTTTATTTTACAGC
  BLi00328  11  56 340  304742 ..  304760 +  -2.4  -4.29432   ATGCTGCGAATAAGG            CGTCTCG GCTCAG CG-GACG             TTTTCATGACATTTC
  BLi00325   6  90  11  300287 ..  300316 +  -7.1  -5.31275   TGTAACCGTATAAGA       GAGGACCGCCC GTTAATCA GGCCGGTCTTC        TTTTTTATCGTACAG
  BLi00320   7 100  -9  293601 ..  293615 +  -7.8  -5.71638   TGTAATTGAAAAAAA               GCACCT CTA GGGTGC               TTTTTTTAGTTGTTG
      ycbB   7  93   4  250736 ..  250761 + -13.4  -3.36175   AAAAGAGGTTAAAAA         GAGCTTCCTC TAAAGT GAGGAAGCTC          TTCTGCATGCCGGTT
  BLi00269   7 100  32  243136 ..  243165 + -16.6  -2.78897   CGGAATTTAAAACAC       GCCGGAGCTTTT TAATGC AAAAGCTCCGGC        TCAATTTTCGTCGTT
  BLi00263   5 100   2  237026 ..  237049 +  -9.6  -5.97979   CTATCCAAAATTAAG          AAACGTCCAG CCAA CTGGACGTTC           TTTTTTTATTGTTAT
  BLi00260  14 100   7  234093 ..  234120 + -15.7  -4.29326   AATAAATAAAACGAA        GTCAGCCATCC GCTACA GGATGGCTGAC         TTTGTTAAATTTCCA
      yubF   2 100  12  224302 ..  224317 +  -5.4  -6.02546   GTAAGCATAAAAAAA              GCATCT TTAG GGATGC               TTTTTTTTAATTTGA
      ybxH   7  90  12  207917 ..  207933 +  -7.2  -5.29885   ATAAGGCTTGAAGAG              GCTGCC GACCG GGCGGC              TTTTATTTTTGGATT
      ybxG   3 100  67  198359 ..  198375 + -10.9  -5.94713   AGGCGCTATGATCAA              GAACCAG CTC CTGGTTC              TTTTTTTTATAAGCT
      ybcL   5 100  96  189623 ..  189650 + -14.2  -5.52986   AGCCGAAAAATCTAG        CATCCGCTCGCT GTAA AACGAGCGGATG         TTTTTTTACTCAGCT
  BLi00205   3 100  44  185781 ..  185819 + -11.1  -5.60993   CATCCCCATCAAACG  CTGCACCGTAACA-ACCT GACT AGGAGTGTGACGGTGCAG   TTTTTTTATCCGAGG
      yxaJ   7  61 313  166999 ..  167012 +  -2.4  -4.49556   GGTAGTAAAAACGAG               CAGA CTTGCT TCTG                TTTCTTTCATGAAAG
      kbaA   3  48 102  157091 ..  157101 +  -3.2  -3.35097   GAGATGGTGCACGAT                 CTCT GGC AGGG                 CTTCTTTTGTTTGTT
      kbaA   3  48 251  157240 ..  157250 +  -4.6  -2.84325   TACTATAATGAACAA                 CGGT GTA GCCG                 TACTGTTTAGCAACA
      serS   5 100   7   22125 ..   22142 + -14.1  -5.80364   CAACCATAAAAAAGT             GCGCGCC AATA GGCGCGC              TTTTTTTATTCGAGT

SUMMARY

656 putative operon ends contain 3810 possible terminators.
Percent operon ends hit by terminators of confidence >= x:
	x	#>=x	hits>=x	%hits>=x
	100	419	365	347	53 %
	99	419	365	347	53
	98	419	365	347	53
	97	419	365	347	53
	96	419	365	347	53
	95	458	392	373	57
	94	458	392	373	57
	93	515	431	409	62
	92	515	431	409	62
	91	552	451	425	65
	90	592	481	447	68
	89	613	497	458	70
	88	632	511	467	71
	87	648	516	470	72
	86	669	528	478	73
	85	698	550	495	75
	84	708	556	499	76
	83	730	567	503	77
	82	745	575	507	77
	81	766	587	512	78
	80	795	610	522	80
	79	822	630	527	80
	78	831	636	527	80
	77	857	652	533	81
	76	878	668	539	82
	75	902	684	545	83
	74	923	697	547	83
	73	953	720	553	84
	72	975	739	558	85
	71	1005	759	567	86
	70	1042	786	572	87
	69	1063	803	575	88
	68	1087	820	577	88
	67	1118	843	580	88
	66	1157	867	584	89
	65	1213	904	586	89
	64	1266	943	593	90
	63	1300	969	594	91
	62	1362	1019	602	92
	61	1428	1073	607	93
	60	1487	1115	613	93
	59	1564	1170	617	94
	58	1610	1208	618	94
	57	1650	1241	621	95
	56	1781	1341	627	96
	55	1803	1353	628	96
	54	1934	1444	634	97
	53	2018	1513	635	97
	52	2143	1606	638	97
	51	2239	1675	642	98
	50	2396	1786	644	98
	49	2490	1857	644	98
	48	2680	1987	646	98
	47	2805	2076	646	98
	46	2961	2187	648	99
	45	3105	2291	649	99
	44	3257	2398	654	100
	43	3421	2525	654	100
	42	3581	2647	654	100
	41	3729	2753	654	100
	40	3783	2791	655	100
	39	3810	2807	655	100
	38	3810	2807	655	100
	37	3810	2807	655	100
	36	3810	2807	655	100
	35	3810	2807	655	100
	34	3810	2807	655	100
	33	3810	2807	655	100
	32	3810	2807	655	100
	31	3810	2807	655	100
	30	3810	2807	655	100
	29	3810	2807	655	100
	28	3810	2807	655	100
	27	3810	2807	655	100
	26	3810	2807	655	100
	25	3810	2807	655	100
	24	3810	2807	655	100
	23	3810	2807	655	100
	22	3810	2807	655	100
	21	3810	2807	655	100
	20	3810	2807	655	100
	19	3810	2807	655	100
	18	3810	2807	655	100
	17	3810	2807	655	100
	16	3810	2807	655	100
	15	3810	2807	655	100
	14	3810	2807	655	100
	13	3810	2807	655	100
	12	3810	2807	655	100
	11	3810	2807	655	100
	10	3810	2807	655	100
	9	3810	2807	655	100
	8	3810	2807	655	100
	7	3810	2807	655	100
	6	3810	2807	655	100
	5	3810	2807	655	100
	4	3810	2807	655	100
	3	3810	2807	655	100
	2	3810	2807	655	100
	1	3810	2807	655	100
	0	3810	2807	655	100
