# Supplementary material for: Rapid, accurate, computational discovery of Rho-independent transcription terminators illuminates their relationship to DNA uptake
Source: Genome Biol. 2007 Feb 21;8(2):R22. doi: 10.1186/gb-2007-8-2-r22 (PMC1852404; doi:10.1186/gb-2007-8-2-r22)
Supplement: Additional data file 2 — As described in the text, the entire robust tail-to-tail region is searched; if the region is less than 500 nt, then the 500 nt downstream of the stop codon is searched (stopping if a gene start is encountered). In the case of ties, all terminators with the high score are output. [file gb-2007-8-2-r22-S2.zip › Bacillus_subtilis.ttperf]

      yaaC   4 100  12   14815 ..   14833 - -14.6  -3.69434   CCAAGCAAGCTTAAA             CCCAGCTC AAT GAGCTGGG             TTTTTTGTTTGTTAA
       dck   8 100  -3   22476 ..   22497 - -11.7  -5.28942   TATTTTAAAGAAAAA           GTGAATCTC GACT GAGATTCAC            TTTTTTTGATTATCA
      abrB   4 100  20   44803 ..   44826 -  -9.7  -5.87996   TAAGCAATAAAAAAA          CGTTCTTGT GTCATA ACAAGAACG           TTTTTTGTACAAGAA
      gerD   4  80   3  158481 ..  158511 -  -7.5  -4.42653   AGTGCAGGTATAAAA       GGTGAACCGGGAT TCCAG ATCCCGGCTTTCC       CTTTATTCACTTTCT
      ybbA   1 100 -15  179590 ..  179609 -  -9.3  -5.66684   GAAGGCATAAAAAAA            CCGCTCA TAGGGT TGAGCGG             TTTTTTCCGTATAGC
      alkA   1  63 150  202371 ..  202383 -  -5.5  -3.90318   TTAGCATGCTAGAAA                TCCGA AAA CCGGA                GAGCCTATTGGAATG
      ybdM   1  48 369  222824 ..  222838 -  -4.2  -2.81642   AGATTATTGAGGATA               CATGCA GGC TGCTTG               CGATTACTTATGAGC
      ybxI   4  60   3  228506 ..  228534 -  -7.3  -2.82516   GTTTTGAGCATGAGA        TTTAGAGCCCTGC CGT GCAGGGCTCTTTT        ATTTAGGATGTAATC
      ybfE   1  72 -13  238134 ..  238165 -  -7.4  -3.90286   GAGGACAAAGGGAAA      GCATCTCTGATT TCGAGATT ATTCAGAGATGC       TTTTTTTGCATTTTT
      gltP   1 100   8  253476 ..  253498 - -12.1   -5.7946   TGCTGAATAAAAAAA           GAACACCTC GTATT GAGGTGTTC           TTTTTTTCTATATAC
      ybgF   3 100   4  260086 ..  260107 - -14.5  -4.87318   GTGAAAATCGAAAAA           GAACCTGCC CGGA GGCAGGTTC            TTTTTATTTTGAATG
      ycbP   1 100   7  281280 ..  281302 - -15.6   -4.4727   CCAATATGTATAAAA           GGCCGATGCT GTC AGCACCGGCC           TTTCCATTATGAGTC
       pcp   3  73   1  286314 ..  286324 -  -8.2  -3.70709   ATGAGGGAAGAAACA                 GCGG CGG CCGC                 TTAGTGCAGCGTACC
      yczC   4 100   1  292408 ..  292432 - -14.5  -5.34655   TAATGAAAAACAAAA          CCTTGAAGAAT GCT ATTCTTCAAGG          TTATTCTGCTTTCAG
      ycdA   6 100  11  298955 ..  298979 -   -13  -5.63517   TTTTCAAATAAAAAA          GGAAATAGCC GTCAT GGCTATTTCC          TTTTGGTGTTTTATT
      ycdD   1  47  76  303262 ..  303280 -  -4.5  -2.63596   CCTGATTTTACAGCA             GGCAGTG ACCAG CACTGCA             AACTTGTCTATAAGC
      yceB   2 100   6  310403 ..  310426 -   -14  -4.46656   CCGATAACATGAAAA          GCAGTTTTCC CTAG GGAAAACTGC           TTTTTTTATAGAAAC
      yceJ   3 100 228  318485 ..  318504 - -12.2  -4.46656   GCTAGAATAGGAAAA            GCACCTCT TAAA AGAGGTGC             TTTCAGCGTGTCGAC
      amhX   8 100  -8  323561 ..  323579 - -14.6  -5.32565   GAAGTAATCAAAAAA             GCAGCCTG TGT CAGGCTGC             TTTTTTTGCGTTAAG
       mdr   6 100 274  331960 ..  331984 - -17.3  -5.47159   GTGTAATAGAAAAAA          GCAGTACATGC CCA GCATGTACTGC          TTTTTTTATGTTAAT
      ycgH   2 100 390  335275 ..  335294 - -13.6  -3.30412   AAGACGAAAAAGAAT            GGCCGGAA GACA TTCCGGCC             GATCCTGAGCATTAT
      tmrB  10 100  21  338677 ..  338695 -   -16  -4.22591   AATAAGTTGAAGAAA             GCCCGCTC TCG GAGCGGGC             TTTTGTCGTGTACAG
      ycgQ   9 100   9  349524 ..  349547 - -12.6  -5.88476   AAAAGAAATAAAAAA          GAAACCAGTA CTTG TACTGGTTTC           GTCTTCACTTAAAAT
      yckA   8 100  22  366823 ..  366842 - -11.4  -5.82172   ATCAATAGAAAAAAA            GCCGTCCC ATGG GGAACGGC             TTTTTTTAATGAAAC
       nin   8  74   8  371256 ..  371280 -   -10  -2.73034   AAAGTTTATAAAGAG          TCCCTGAGAG TTATT CTCTCAGGGG          TTTTTCATTACACAG
      ycxB   2 100 -12  404018 ..  404042 - -13.7  -4.68724   CCATTCAATATAAAA          GGATCAGCACT GTC AATGCTGATCC          TTTTTAAATTTGAGT
      yclF   9 100   8  415768 ..  415795 - -17.8   -5.5112   TTGATCAATAAAAAA        CAGCCCGCAGAT CAAC ATCCGCGGGCTG         TTTCTGATTATAAGA
      yclH   4 100  65  423669 ..  423711 -  -7.8  -5.65513   GAGGAAGCAAAAAAA TGATAAAAAGAGCGGGGG GATGCGG CCGCCGCTCTTTTTATGT TCACTTCTATATAAA
      yclM   6 100 464  429703 ..  429727 - -18.7  -5.40072   TTCTTTTCAAAAAAA          CACCGCAAGAC ATA GTCTTGCGGTG          CCGCCTTCATGGAGA
      yclM   6 100  12  430158 ..  430179 - -15.9  -5.71712   GGTGATATAAAAAAA           TAGCGGGCG CTGC CGCCCGCTA            TTTATGTACGATTAA
      ycnB   6 100  13  435567 ..  435591 - -12.2  -5.13016   AAGTAAAACCAAAAA         GAGCCTCCGCT AAAT AGCGG-GGCTC          TTTTTTTGTTAATCA
      ycnI   7 100   9  445707 ..  445733 - -11.6  -5.19879   GGTTAAACATAAAAA         GCGACCCAGACA TGA CATCTGGATCGC         TTTCTTTATTAGGCA
      yczH   8  79 420  453826 ..  453837 -  -5.8   -4.9218   CATTCATGACAAAAA                GAGC GGCC GCTC                 ATTTGTCAAACGTTT
      yczJ   7  89 400  462634 ..  462653 - -10.7  -4.53303   CAGTTTCATAGAAAA            CGCGCCT CATGAC AGGCGCG             TTTTTTATGTGTGAT
      ydaC   7 100 -15  470500 ..  470529 - -14.4  -4.33785   ACATTCATAAAAGAA       GAAGCCCGTCCAC TTTAT GTGG-CGGGCTTC       TTTGCAGTTGCACAG
      ydzA   4 100  14  475105 ..  475127 - -13.5  -4.44667   GGTTTTAATAAGAAA           GGCTGGATC ATAAA GATCCAGCC           TTTTTGCGCTTCCTT
      mntH   4 100 419  490244 ..  490283 - -13.9  -4.74013   TCGAAACAGACAAAA  GGACAAATGCATCTT GTTTCAAAGG AAGATGCATTTGTCC   TTGCATGCTTATTCT
      mntH   4 100   6  490680 ..  490696 - -12.3  -5.61881   GCGGAAAAATAAAAA              CCGGCTT TAG AAGCCGG              TTTTTTTATCGAAAC
      ydbD   7 100   9  495264 ..  495286 -   -15  -4.01939   GAAGGCATAATCAAA           GCCCAAAACA TCA TGTTTTGGGC           TTGTCTCTTTACTCG
      ydbN   2 100   4  505865 ..  505879 -  -7.1  -5.96219   GAGTCATAAAAAAAA               GAGCC TTACC GGCTC               TTTTTATGTATTGTT
      ydcA   7 100  18  514519 ..  514559 - -20.9   -3.6581   ATCACGCTGAAAAGA  TGACAAAATCCTAAAATGA AAA CCATTTTAGGATTTTGTCA  ACAATCTGAAGCGGC
      ydcL  10  86  53  528988 ..  529013 -   -12  -2.77899   CGGCCGCATCAATGA         TACCAAGGGT TTTGAC ACCCTTGGTA          TTTTTTTGTGTTTAT
      yddK   5  68 228  545461 ..  545499 -    -6  -4.14392   GGGGAATGGGGAAAA   TGATCGTCTGGGGTTATC AAA GAAAACACCAGACTATGA   AGAAGTAAAAGGAGA
      yddK   5  68  93  545620 ..  545634 -  -4.4  -4.58644   AATTAAGAATGAAAA               TTATAA GGT TTATAA               GTTGGAAACTAAATC
      yddN   3 100  64  549682 ..  549719 - -14.5   -4.5187   TTCAAAAAAACTAAA   GGGTGATACATATTA TACATGAT TAATATGTATCACCC    TTTTCTTTCTTGTTC
      ydeB   0 NONE
      ydeJ   8  88 265  568550 ..  568569 -  -6.5  -5.24796   TCTATAGAAGAAAAA            CAAGCAT AGTAAG ATGCTTG             TTTTTTCTTAGGACA
      ydeN   4  86  28  572952 ..  572968 - -10.8  -4.00468   ACGATAACTCAGAAA              GCCCGC TTTTC GCGGGC              TCGATTGAAGCAGAT
      ydfC   8  83  10  582049 ..  582070 - -11.7   -3.1169   AGAACCTTAAAAGGA           GATACCAAC CGAT GTTGGTATC            TTTTTTGTTTTAGAG
       nap   7  91  70  591755 ..  591777 -  -9.2  -5.06414   TTTGTCCAAGAAAAA           TAGAGTCCAT AAG AGGGACTCTA           TTTTTTGAAGTGCCC
      ydzH   5 100   6  598630 ..  598645 -  -7.6  -5.57054   AATAAGGCAAAAAAA              GAACTC AAAT GAGTTC               TTTTTTTATTCTTCA
      expZ   6 100  28  604235 ..  604252 -  -9.9   -5.4433   ACATATAAAGAAAAA             GGACAAC AGCT GTTGTCC              TTTTCAATGCCGCTT
      ydgI   7 100   7  611705 ..  611729 - -16.5  -4.89063   GTACTTAAAAACAAA          GAGCCCGGAAA ACA TTCCCGGGCTC          TTTGTTTTATTTCCA
      ydhF   1 100   6  618835 ..  618861 - -19.6  -5.44198   AACAAATAAGAAAAA         GAACTCCCGTAC CTT GTACGGGAGTTC         TTGATTTAAAACTTG
      ydhL   4 100 -11  624664 ..  624683 - -10.8  -5.72254   CTAAATAATAAAAAA            TCCTCCTT TTAC AAGGAGGA             TTTTTTTGCTGTTTG
      ydhU   5 100  12  633433 ..  633458 - -16.3   -3.8591   TGTCACAATTAAGAA         GGTGCTCAAGA AGTT TCTTGAGCACC          TTCCCACTGGATTAA
      ydiF   6 100  10  644046 ..  644065 - -12.2  -4.82901   TTCTGTGGATAAAAA            GCACCTCT AAAA AGAGGTGC             TTGACTTTTTTAATC
      ydiK   4 100   7  648259 ..  648282 - -12.6  -5.64873   GGCAATAATAAAAAA          TCCATTTCTC ATGC GAGAAATGGA           TTTTCTTTATTTTTG
      gutR   3 100  48  664244 ..  664275 - -17.5   -3.2672   ACTTTAATAAGAAAC      GAAAGGCCAACTG CGACTT CAGTTGGCCTTTC       CTATTTATAATAAAG
      ydjJ   6  86   5  674351 ..  674375 -   -10  -4.26589   ATCATACAGTGAAAA          GTCCGGAGTG ATCAG CACTCGGGAC          TTTTTTATTTAGGAG
      ydjO   2 100 354  680428 ..  680449 - -10.1  -5.20534   ATTAACTAATAAAAA           CCACTCGGC ATGA GCTGAGTGG            CTTTTTTAATGGATG
      yezC   6  93 174  710765 ..  710783 - -11.7  -4.32651   AATAAGTGAGGAAAA             CCCGCAG AATAG CTGCGGG             TTTTTTGTTATCAAA
      yerD   9 100   6  716089 ..  716113 - -13.6  -5.63517   CTTCCAAATAAAAAA         CCGCCC-TGCC GTCT GGCAAGGGCGG          TTTCTTTATGAAACA
      sapB   3 100   3  725346 ..  725371 - -13.4  -5.03994   GTGTAGATAGAAAAA         GCCAATGGGA TTCCAG TCCCATTGGC          TTTTATAATGTATCA
      yerO   9 100 -10  731286 ..  731303 -  -9.1   -5.4756   AACGCTAATAAAAAA             GCAGCCC TTAG AGGCTGC              TTTTTTTATGGTCAA
      yefB   9  72 202  738118 ..  738132 -  -5.6  -4.63932   GACCCGCCAAGAAAA               GGCTGC GAC GAAGCC               CTCCTGCGGACAATT
      yeeD   3  84  82  745496 ..  745515 -  -2.1  -5.78622   CGACCGCAAAAAAAA            TTTTCGG TGCTGT CCGCAAA             AGGGAGTTTGGGTGT
      yetG   4 100   4  784427 ..  784446 -  -8.6    -5.252   GACTCTTAGAAAAAA            GCTTGCAGC AAG GC-GCAAGC            TTTTTATTGATTGTA
      yetL   1 100  44  788924 ..  788945 - -14.5  -5.72622   GTCATAAAGAAAAAA           CAGCCGGAT GCGT ATCCGGCTG            CAGAAGAAAAGACGC
      yfnC   3 100   6  802629 ..  802648 -   -15  -3.68256   GCTGGATTAAAAAAC            CCCCTGCC GCCT GGCAGGGG             TTTTTTCAGCTATGC
      yfmM   2  91  13  813689 ..  813708 -  -8.5  -5.16237   AATGGCAGTAAAAAA            CCCGCCC TTTAGC AGGCGGG             TTTTTTTATAAATTA
      yfmJ   4 100  16  817113 ..  817131 - -11.7  -4.80455   CATCGAAACACAAAA             GGAGGGC AAAAA GCCCTCC             CGTTTTCATCTTCAT
      yfmF   5  81  21  822197 ..  822219 -  -9.8  -3.72395   ATAAGGGAAAATGAA           GGCTGTCACG TTT CTCGACAGCC           CTAGGGAATTCCTCT
      yflL   1  47  27  837033 ..  837045 -  -2.7  -3.40403   CCGCTCCTATGATAA                CTCAA TCG TTAAG                CCGAACTATTTTTAT
      yfkT   0 NONE
      yfkN   2 100   7  854423 ..  854443 - -16.9  -4.67697   GTTTAAAAGAAGAAA            GCTGCTCGC ATA GCGAGCAGC            TCTTTTTTATGCCTG
      yfkF   6 100   8  863166 ..  863190 - -14.3  -4.49311   ACCATTAGCATAAAA          GCCTCCTGACA TGA TGTCGGGAGGC          TTTTTGATTAAGAAG
      yfkC   4 100  10  866470 ..  866490 - -10.5   -5.7827   AAGATAAATAAAAAA            CTGATTCCA ACT CGGAATCAG            TTTTTTTGTTTATTG
      yfjR  12  79   8  869696 ..  869715 -  -9.3  -3.82656   TGTAAAAGAGAAAGA            CCTCTCC TTAAAC GGAGAGG             CTTTTCTTTATTTTA
      yfjF  10 100 425  884739 ..  884754 - -11.8  -5.60993   CTCTGCAGAAAAAAA              GCCGGC TGCT GCCGGC               GTGCTTACTTTTCGT
      yfjF  10 100   6  885151 ..  885173 - -14.2  -5.34309   AGGATTAAACAAAAA           TGGCCCGCTT CAT AAGCAGGCCA           TTTTGTTATCCGCGC
      padR   6  93  48  908465 ..  908485 - -11.2   -5.0538   TCCGAGCCTAAAAAA            CATCTGCC GTTTA GGCAGATG            TTTTTTTGCATGTGG
      yfiS   2  75 434  911431 ..  911448 -  -4.9  -4.76041   CATATTGAGGAAAAA             CTTGGCGA TAG TCGC-AAG             AGGCTGAACCGGCTG
      yfiY   2 100   6  918673 ..  918696 - -15.4  -5.46698   GGCAAAAGCAAAAAA          GACTCCGTCT AATA AGACGGAGTC           TTTTTTTATTTCGTT
      yfhD   9 100   8  923512 ..  923538 - -16.7  -5.22039   CTGAAATGTAAAAAA         CCCCTTGTCTC AAACG GAGACAAGGGG         TTTTTCATTAACGAG
      sspK   1  93   8  927420 ..  927440 - -11.2   -5.1361   ATAAAGGGTAAAAAA            CAGCTGCA GTGTA TGCAGCTG            TTCTTCTTTACCGTT
      yfhP   5 100 -15  933784 ..  933807 - -14.6  -4.76312   TATAAGACGTAAAAA          GCCCGGCTCT ATAT AGAGCCGAGC           TTTAATTTTTTCTGA
      ygaE   9 100   1  940485 ..  940502 -  -9.1  -5.71712   TTGTATATAAAAAAA             CCCGGCT GTTT AACCGGG              TTACTCTTCTGTTTC
      ygzB   5 100   3  944263 ..  944291 -   -14  -4.86773   GAAAATCATTAAAAA        TAAGCTGACCGC ACGAA ACGGTCAGCTTA        TTTTATTTCGACATT
      ygaK   7 100   6  957010 ..  957035 - -14.9  -6.13503   TATCAATAAAAAAAA         TGAAGATGGAG AATG CTCCATCTTCA          TTTTTTTAGAAAAAC
      ygaO  10 100 -15  965523 ..  965548 -  -9.7   -5.4505   GCTGGTAAGAAAAAA         CTCCGGC-CGAT TAC AGCGCGCCGGAG         TTTTTTTCGTTTTTC
      cspB   3 100  60  983516 ..  983539 -   -14   -5.9003   AAACTAATAAAAAAA          GCTGTTTTGC TTAT GCAAAACAGC           TTTTTTGTCAAAATA
      cspB   3 100  21  983559 ..  983578 - -12.2  -5.45802   TTGTCAAAATAAAAA            CTGCAGGT TTGC ACCTGCAG             TTTTTCATATCAATT
      yhcQ   5  81   4  989906 ..  989942 -  -2.4  -5.51165   AAAATTTGAAAAAAA   CAGTGCGGCATTGGATAG TAT CTATCCAATGC--CTTTG   TTATTAGTGAAGTCC
      yhcT   8  89   7  994932 ..  994951 -   -10  -4.67353   CGAGTGACTTAAAAA            GCCG-AGGC AGT GCCTGCGGC            TTTTCTTCATGAAAA
      yhdB   7 100   6 1010242 .. 1010263 - -15.9  -3.93057   CGCAAAAGCAGGAAA           TCCCGGCGT CTAA ACGCCGGGA            TTTGTTTATGTGAGA
      yhdI   2 100   9 1025533 .. 1025554 - -11.5  -5.06451   TATCATTTTAAAAAA           CAGGCTCCG TTTC CGGGGCCTG            TTTTTTATTTAATAA
      yhdP   5 100   4 1031340 .. 1031367 - -13.6   -4.2018   AAACTGTGAAAATAA        GAAAAGCACCCT ATAC AAGGTGCTTTTC         TTATTATGCTTCCTG
      yheN   4  88   5 1040142 .. 1040164 -  -9.1  -4.72272   TTTGGGCATGAAAAA           GTGAGCCGC TTTAT GCGCCTCAC           TTTTTTATTCATGAA
      yheG   7 100  17 1048412 .. 1048433 - -11.7  -4.63542   CATAACGCTCAAAAA           CCCAAAACA ATCG TGTTTTGGG            TTTTTGGTTTATGTA
      yhaZ   6 100  13 1054417 .. 1054438 - -11.7  -4.56133   GGCTAATAAGCAAAA           TCCCTTCTT GGAT AAGAAGGGA            TTTTTTATTCACTCA
      yhaU  10 100   6 1058485 .. 1058506 - -14.5   -4.3179   TGAAAAAACGACAAA           GCAGCACTG ATTA CAGTGCTGC            TTTTTTTATCCCTGT
      prsA   8 100 340 1069303 .. 1069332 - -11.6   -4.8384   TAAATAACTTAAAAA       GGACTGATGCTGA CATAT TCAGC-TCAGTCC       TTTTTGATGCGTCTT
      prsA   8 100   9 1069637 .. 1069663 - -22.4    -5.626   CATCGCATAAAAAAA         GCTGTGCGGCTC AAT GAGCCGCACAGC         TTTTTTTATTATTTA
      yhaA   4  95   6 1079424 .. 1079449 - -11.9  -4.12738   GGATATTAAAGGAAA         CAGCCGGAG AATAAACA CTCCGGCTG          TTTTTTTATAGCTGA
     fabHB   2 100   9 1092041 .. 1092066 - -13.5  -5.38054   CTTCATAAAGAAAAA         GAACTTGTTTC CTTG GAAACAAGTTC          TTTTTTTGTTACATC
      gltT   7 100   7 1095832 .. 1095857 - -18.3  -5.32699   TTAAAGATTAAAAAA         GCCTGCGGGGC AAGA ACCCCGCAGGC          TTTTCATTAACCAGA
      yhfM   6 100   4 1101828 .. 1101860 -   -18  -4.63218   TTTGCCCCAATAAAA      TGAAAAAGCGAAGC GGTTA GCTTCGCTTTTTCA      TTTTCAATCCTTTGC
      yhfR  10 100   7 1108016 .. 1108033 - -11.3   -5.3689   AGAAATAAAAGAAAA             GACAGGC AAAC GCCTGTC              TTTTTCTTATTTGAT
      glcP   6 100 136 1124274 .. 1124291 - -11.3  -5.63517   TTTTTAAATAAAAAA             CACGCAC TGCG GTGCGTG              TTTTTCGCTTTGTTT
     gerPF   4  91   3 1147770 .. 1147796 -  -8.8  -4.88129   AAAAATGACTAAAAA        GCAGCC-CTCT CTTTGC AGAGCGGCTGC         TTTTATCCGTTTCCA
      yisN  11 100   5 1155786 .. 1155804 - -11.7  -4.97312   AAAAGTAACCAAAAA             GCGGTGC TCGAT GCACCGC             TTTTTTATTTGCGCC
      yisT   2 100 -10 1164743 .. 1164764 - -11.6  -5.40072   CTTTCCGCAAAAAAA           GCAAGGGC ATTTTA GCCCTTGC            TTTCTCTTTTCTCAT
      yitE   3  64 424 1172989 .. 1173017 -  -3.1  -4.59342   CCGATGACAAATAAA        GAGAAAGCGGC TTACATT GCCGATTTTTC        TGATGAATTTCTTGT
      yitS   1  84  12 1186969 .. 1186992 -  -6.1  -5.34309   ATGAGCAAACAAAAA          CAGTCAGGAC ACAGA GTC-TGACTG          TTTTTGTTTGCTCAT
      yitU   2 100 460 1189312 .. 1189334 - -17.8  -3.59372   TGAAGTCAAATAAGA           GGCTATGGCG AGT CGCCATAGCC           TTTTTTTATTGCAGT
      yjzD   6 100 297 1203721 .. 1203741 - -11.9   -5.2189   GGAATCATCAAAAAA            CTGCTGAGC CAA ACTCAGCAG            TTTTTTTGATGGCAA
      yjzD   6 100  12 1204004 .. 1204026 - -10.7   -5.1861   GTGACCACTAAAAAA           CCCAAAACA ATAAA TGTTTTGGG           TTTTTGGCTTTTTAA
      yjzB   7  86   4 1207103 .. 1207122 - -10.8  -4.14147   ACAGAATAAGAAGAA            GCCACTTT TTTG AAAGTGGC             TTTTCACATGATTTT
      trpS  10 100   9 1217398 .. 1217417 - -12.2  -5.53288   GTCAACTGAAAAAAA            CCGCTCTT TGCA AAGAGCGG             TTTTTTGATTAGCGT
      yjbE   5 100   3 1227424 .. 1227445 - -13.1  -4.30844   ATCGTATCATCAAAA           GAAGGCTGA GTCA TCAGCCTTC            TTTTATTTTTCAACC
      yjbH   4  74  77 1232830 .. 1232849 -  -7.8  -3.93383   TTAAGACATATGAAA            CCGCGC TTATCCCG GCGCGG             TTTCTTTAGTGCTAA
      yjbP   9 100   5 1238672 .. 1238694 -   -15  -4.51799   AGCAAACTGATAAAA           GGAGAGAATC ATT GATTCTCTCC           TTTTTTATATGGGGC
      cotZ   7 100  53 1248675 .. 1248701 -   -13  -5.95286   ACGAAAAAGAAAAAA         GCTGCCCGGC TGATGTT GCCGGACAGC         TTTTTTTACATAGAG
      yjcD   4 100   4 1253002 .. 1253021 -   -15   -4.8048   TTTTTACAGTAAAAA            CCCGGCAG TAAT CTGCCGGG             CTGTTAATGATGCAA
      yjcK   5  93   6 1260095 .. 1260117 - -10.6  -5.00616   CGGTTCGTTAAAAAA           GAAGCCGG GGATAGT CCGGCTTC           TTTTATTATTGTTCG
      yjdB   4  86  47 1268966 .. 1268998 -   -10  -4.28432   AACTTGAAGCGAAAA     TAAGGTCCCTTCTCT TTTT AGAGG-GGGACCTTA      TTTTATTCATGCATG
      yjdG   7 100  13 1275611 .. 1275637 - -15.3  -3.89435   GGTAAATAATCCAAA         CAAAAGCAGGC GCAGT GCCTGCTTTTG         TAATTAAGGACTCTA
      yjiA   3 100   5 1289959 .. 1289980 - -13.1  -5.15634   TATTTGACTAAAAAA           GAAAGAGCC TGTG GGCTCTTTC            TTTTTTATAATGTAA
      yjkA   3 100  10 1294273 .. 1294296 - -11.8  -5.03945   TAACAAGTACAAAAA          GCCGCTTTTCC CTC GGAAA-GCGGC          TTTTGTCTGTCATTC
      yjnA   3  91   8 1312131 .. 1312153 -  -9.2  -4.95547   GTTATAATAAGAAAA           GGCTATCC TTCAAGC GGATAGCC           TTCTTCATTAAATCA
      yjpA   4 100 450 1316006 .. 1316020 -  -2.1  -6.02919   GTATAAACAAAAAAA              TGACGC CGAA GCG-CA               AAAAAAGTATCGTGA
      yjpA   4 100   5 1316452 .. 1316465 -  -8.1  -5.64274   TGATGCATAAAAAAA               GACCC TTAG GGGTC                TTTTTTATTTCTTCA
      xkdA   2  55 269 1319595 .. 1319612 -  -4.1  -3.86252   CTGGAGGAAAGAGAA             CGGGA TATTGTCG TCCCG              ACGACGTTTCCGCGT
   spoIISB   6 100 225 1347511 .. 1347529 - -14.6  -5.00846   CAAAGACCATAAAAA             TCCCGGAG CCG CTCCGGGA             TTTATTTTTTCTTCT
      htrA   4 100   9 1357207 .. 1357234 - -15.6  -5.10461   TTTATCTAATAAAAA        GCCTCAGACCGC TTTT ACGGCCTGAGGC         ATTATGTCTTACGAA
      ykgB   2 100   8 1369145 .. 1369172 -  -9.2   -5.4659   TAAGATAAATAAAAA        GAGTGGCTCC TTTTTACT AGAGCCACTC         CATTTGTTTATACTT
      ykzH   6  81  41 1373311 .. 1373332 -  -9.5  -3.92869   AACACATACATGAAA           CTCTTCTCC TTTC AGAGAAGAG            TTTTTTATTGAGATA
      ykmA   5 100  -1 1380717 .. 1380741 - -14.4  -5.47159   CTGAATAAATAAAAA          GAGGATGCCT GTACA AGGCATCCTC          AATTTTTTTGATGAA
      tnrA   4  88  10 1396686 .. 1396709 -  -8.8  -4.84529   TTATAAACGTAAAAA          GTCCGTCTCA ACTG CGAGCCGGAC           TTTTATTATTTAACG
      ykoN   6  55  32 1398233 .. 1398251 -    -3  -4.15044   GTCCTGCTCAAGAAA             GCAGGC ATACACA GCCAGC             ATTTGCTGTTTCGTT
      ykoU   4  90  -6 1403810 .. 1403832 - -12.1  -3.81539   AGTTAAACACGGAAA           GAGCTGACT TCATT AGTCAGCTC           TTTTTCTTCAACTGA
      sspD   8  90  14 1413073 .. 1413094 - -12.3  -3.49107   AGCTAAAAATGAAGA           TTCGCCGAG TGCC CCCGGCGAA            TAAAGACCTGAATTT
      ykrP   4 100   9 1417210 .. 1417237 - -14.2  -4.45127   CAACAATAAAAAAGA        CCTCTTAGGCGG CGTC CCGCTTAAGAGG         TGCTTTTTCTATTTT
      ykrS   2 100   5 1421440 .. 1421475 - -10.5  -6.11392   AAAGAAACAAAAAAA    CCGCT-GACTCGGCTC CAAAT GAGCAAAGTCCAGCGG    TTTTTTAATGCACCT
      ykvA   7 100  10 1429439 .. 1429459 - -16.9  -2.90486   AATAAGCGTGAGATA            GCCCCGTTC ATC GAACGGGGC            TTTTTATATTTATTG
      kinD   2 100   1 1430771 .. 1430793 - -13.4  -5.49569   CACGAAGATAAAAAA           CCCTCCTGAC ATG GTCAGGGGGG           CTATGATGCGGATAC
      ykvN   6  81 237 1441396 .. 1441418 -  -3.5  -5.64421   ATCCGAAAGAAAAAA           TGCCTAT CTAGAGATC ATAGGCA           TTAAATATTATTATC
      ykvS   6  93  83 1446872 .. 1446887 - -10.4  -5.08824   TTTTTATGTAAAAAA              GCTGCC GGCC GGCAGC               TTTTGAGAAAGCGAA
      ykwB   6  83 148 1462109 .. 1462132 -   -11  -3.66646   AATATTTCACTTAAA          CGGGCTGTTG TGAT CAACAGCTCG           CTTTTTTATAAAAAA
      ykwD   8 100   9 1465909 .. 1465933 -   -13  -5.95539   GGTGAAATAAAAAAA          GATTGCCTGT ACGAA ACAGGCAATC          TTTTTTTATTATTTT
      patA   4 100 -12 1471154 .. 1471173 -  -9.3  -5.86609   CCAAAAAAATAAAAA            CAACGGC TTAAAC GCCGTTG             TTTATCGTCTGCATT
      ykuT   5 100  10 1490500 .. 1490518 - -10.3  -5.84381   TCAGTAATAAAAAAA             CCGAAGC AAAAA GCTTCGG             TTCTTTTATTTATTC
      yknT   7 100   6 1493683 .. 1493704 -  -9.5  -5.48623   AAATATAAAGAAAAA           CTGCTTG-GC ATC GCTCAAGCAG           TTTTTTTATTGAGGT
      ykoA   7 100   4 1511200 .. 1511226 -  -8.7  -5.67711   CAAACAAAATAAAAA        CGCCTTGCTGGC CTAG GACAGCA-GGCG         TTTTTATTTTGAAAA
      ampS   5 100  11 1514276 .. 1514293 -  -8.4  -6.23317   AGAAAAATAAAAAAA             GGAGGC GGAAAA GCCTCC              TTTTATTTACTTAAA
      ykqC   3 100   6 1522395 .. 1522419 - -20.1  -5.08601   TCACTGCAATAAAAA          GAGGCACTCCC TTA GGGAGTGCCTC          TTTTTTTAAACCTCC
       slp   8 100   6 1532605 .. 1532628 - -13.2   -4.8048   TTTTCATATCAAAAA          CAGCCC-CGCT TTG AGCGAGGGCTG          TTTTTTTATTTTGAC
      yktD   6 100  18 1538039 .. 1538059 - -14.1  -5.06414   CGGGTTCAATAAAAA            GCCTCTCAA ACA TTGAGAGGC            TTCTGATGATTTGAA
      ylaE   7 100  10 1544209 .. 1544233 - -12.2  -5.71712   GCTGATATAAAAAAA         GCGCTTGTCCG ATTC CGG-CAAGCGC          TTTTTTACATTAAGC
      ylaI   7 100  33 1547643 .. 1547663 - -14.1  -4.67635   TGCAAAATCATAAAA            GACTCAGCT GAA AGCTGAGTC            TTTTTTGTGTTCTGT
      ctaA   5 100 370 1556947 .. 1556971 - -14.5   -5.1471   AGCATAAAAAACAAA          GAGTGTATATC AAT GATATACACTC          TTGTTTTTTATATAG
      ctaA   5 100   9 1557307 .. 1557332 - -13.4  -5.48787   ACAAGACATAAAAAA         GACCAAAGCC GCCTAA GGCTTTGGTC          TTGAGTCCTTATGAT
      ylbA   3  86   7 1564625 .. 1564647 -  -9.2  -4.52047   GACGATATCATAAAA           GGTACAGC GAAATAT GCTGTACC           TTTTCGTTACATTTG
      ylbJ   3  62  -5 1569863 .. 1569884 -  -5.9  -3.61591   CAAAAATTCAGACAA           GGATGAG GGTTTTGA CTCATCC            TTTTTTTGTTCCGTT
      ylbM   4  62   9 1573090 .. 1573102 -  -7.7  -2.70017   CTGAAAGCGAAACAG                CCTGA TTC TCAGG                TGCTTTTTCTATACA
      ylbP   6  62 443 1575610 .. 1575628 -  -3.1   -4.4009   TCGTATGTGAGAAAA             CAATACC AGTCA GGTATAG             AGCTTGCAAAAAAGC
      yloA   4 100  16 1635392 .. 1635415 - -15.4  -4.45024   AGAAGAAAGAAATAA          GCCAGAGCAT ACAA ATGCTCTGGC           TTTTCTTTATGCGGC
      rpmB   2 100  10 1654865 .. 1654889 - -13.5  -5.00895   TTCACCACATAAAAA          CGCCTGCCACA TAT CGGGGCAGGCG          TTCATTTTGTTATAC
      ylqB   4 100  11 1670436 .. 1670455 - -13.6  -5.15167   GACGATTAAGAAAAA            GGCCCCAA CATC TTGGGGCC             TTTTTCTTTTTTATC
      ymzD   1  41 125 1779752 .. 1779763 -    -3   -2.6348   TCCAAATGTGAGAAT                CATT TTAG AATG                 CAGAATTTAAATTAC
      pksS   3 100 104 1857727 .. 1857750 - -14.6  -4.51238   CTGAGAAAACACAAA          CGCCCCCTCT TTTA AAAGGGGGCG           TTTTGAATGTTATTT
      ebrB   5  85 -17 1863880 .. 1863904 -  -7.1  -5.14682   GGAGAATAAAGAAAA          CAGACGGTC ACTCACA GGCCGTCTG          TTTTTTATCTTCAGC
      cwlC   4 100  32 1871949 .. 1871975 -  -7.9   -5.7946   TCTTGAATAAAAAAA         CCCGGTTTCTC GCGAT GAGGAGCCGGG         TTTTTTTATGAGACG
      xylR   6 100  20 1889683 .. 1889700 -  -8.5  -5.88565   CCTAGAATAAAAAAA             CTCATCT TTAA AGATGAG              CTGTCCATTCCATAA
      yncB   5  83 160 1894405 .. 1894426 -  -8.7  -4.21954   TTAACACACAAATAA           CCCCTCACA TTGA CGTGAAGGG            GTGTTTTTTATTGTT
      ynzH   5  57 202 1900105 .. 1900124 -  -3.6  -4.00042   TTGTCGATGAAACAA            GCATCTCT ATAA AGAAATAC             TTTTATCTAAATTTT
      yndM   3  88  -2 1915193 .. 1915217 -  -9.3  -4.67755   ATAGCTACTGAAAAA          TAGGAGGCGAT AAG ACAGCCTCCTA          TTCCTTATGCTTCTC
      ynzD   4  86   9 1922016 .. 1922041 -  -9.2  -4.39828   AACATGGTTATAAAA         TAAAAAACCC TTATAC GGGTTTTTTA          TTTTGCAATCATTCA
      yneK   3 100   5 1924176 .. 1924197 -  -8.8  -5.33921   AAATGAATTAAAAAA           CCTTTCCT CTTGTC AGGAAAGG            TTTTTTATTTGAGAA
      yneR   3 100   5 1930729 .. 1930749 - -11.2  -5.42259   TCATTTGTAAAAAAA            GAACGCAC ATGAA GTGCGTTC            TTTTTTATTGGTATT
      ynfC   4 100 168 1937085 .. 1937107 - -16.4  -5.70522   AACAATAATAAAAAA           CCCGCTCATA CTA TATGAGCGGG           TTTCGTTTGTTTTTT
      ynfF   4 100  41 1941859 .. 1941882 - -11.8  -5.92399   CAACAAAATAAAAAA          GCGATTTCCC AATC GGAAAATCGC           CAATTCAGACACTCT
      yngD   1  41 361 1947150 .. 1947161 -    -3  -2.56601   TTGATTAAAAAGCAT                CATA TCGA TATG                 TCGGAAAACTGGTTT
      yoaB   4 100   8 2020406 .. 2020425 -  -8.5  -5.36364   TTAAAAAGATAAAAA            GCGCCCC TCAAAC AGGGCGC             TTTCTAATTAAGATG
      yoaG   7  91 328 2027020 .. 2027058 -  -8.8  -4.87892   GGTGAATAAAACAAA   TCTGAGGAGAGCGAGA TTCATTG TCACGCTCTCCTCTGT   TTAGCTGTATGGATC
      yoaN   3  83  81 2036707 .. 2036729 -  -7.1  -4.98857   ATTCAAGCAGAAAAA           CCCTACATA ACGTA TATATAGGG           ATTTAATAAAACACA
      yoaU   1  42 249 2043901 .. 2043917 -  -2.2  -3.05011   ATATCCAAACCAAAT              CGATAC ATGGA GTCTCG              TACACCTTGGAAAGG
      yobF   3  74 190 2057698 .. 2057736 -  -9.8  -2.87683   ATATCGCTTTATATA  CCACCTCCT-CTTAG CTAATATGTT CTAAGTAGGAGGTGG   TATTTTGTTTGTATC
      yobH   4  71  79 2062618 .. 2062642 -  -9.4  -2.61216   TGATTAATTAATTTA         GCCCTACTCAA ACAT TTGAGT-GGGC          TTTTATTTTATGATT
      csaA   7 100  11 2078392 .. 2078414 - -16.4  -3.76373   GCCTCAATACGCAAA           GACGTTTGCC TTA GGCAAACGTC           TTTTTTTGCGTTATC
      yocH   4 100  21 2092067 .. 2092089 -  -9.2  -5.89921   AGCAGAACAAAAAAA           GACACAAGCC AAA AGCTTATGTC           TTTTATCACAATCTA
      yozO   7  95  59 2098576 .. 2098599 - -12.5  -3.61517   AGTGTGGTGTAATAA          GAACAGGGC GCACAT GCCCTGTTC           TTGTTTTTATATATA
      yocR   5 100   9 2104119 .. 2104137 -  -8.8  -5.52384   GCTCTATTAAAAAAA             GCCCCC TTTCCTC GGGGGC             TTCGTGTGTTAAAAA
      yojG   2 100   8 2120810 .. 2120834 -   -13  -5.46698   CTTAAAATTAAAAAA          GGTATAAGGC TTAAG GCCTTATACC          TTTTTGATTAATCAT
      yodJ   5  85   9 2133732 .. 2133756 - -11.5  -3.52717   ACCAGACACAATGAA          GCCCGCTTA TCTAGTG TAAGCGGGC          TTTTCATTTTAAATT
       phy   5 100   9 2149281 .. 2149297 -    -8  -5.38047   TATTCATAGAAAAAA              GCAGCT GCACA AGCTGC              TTTCTATTCTAGCCG
      yoqU   4  51 201 2192233 .. 2192243 -  -5.4  -2.63382   TGCCACATGCAGAAC                 GAAC TAA GTTC                 CACTCTATGAAACAA
      yoqU   4  51 188 2192240 .. 2192256 -  -3.7  -3.48064   TGCAGAACGAACTAA              GTTCCAC TCT ATGAAAC              AAGTTAAGTCTGAAT
      yonI   6  83 279 2227663 .. 2227673 -    -4  -5.65496   GATTAAAAACAAAAA                 GAAT GCC ATTC                 GTGACATCTCACAGA
      yozP   2  51 411 2244924 .. 2244936 -  -5.5  -2.72092   AGAAATATTAGATTA                CCCTG TTC CAGAG                GGTCAGTCATACGTG
      bdbB   6 100  65 2264333 .. 2264356 -  -5.4  -5.86609   GGAAAAAAACAAAAA          CAAGTTCT AAAAAAAG AGAACTTG           TTTAAATAGCTTTTT
      yokC   7  62 422 2281887 .. 2281910 -    -3  -4.52873   TCGTTATAAAAATAA          GCGCTCTCCC CTTC GGAAATACGC           CTGGCTATTTATTAC
      ypkP   3 100   5 2295153 .. 2295173 - -12.6  -4.73094   AACAGTAACAGAAAA            GCGCAGTC TTCAC GACTGCGC            TTTTTTATGCACGTA
      degR   7 100   0 2307335 .. 2307354 - -13.6  -3.37299   GAGATGACAAATAGA            GGAGAGGC ATTC GCCTCTCC             TATTTGATTTTCATC
      ypcP   6 100 -18 2310179 .. 2310210 - -12.5  -4.77629   AAAAGCAATACAAAA      CGCTAGAGAGGATC TAAAC GATC-TCTCTAGCG      TTCAGCTTTTCAAGC
      ypvA   6 100  10 2326656 .. 2326675 - -12.2  -5.72622   CTGACAAATAAAAAA            GCTGACGA ACGA TCGTCAGC             TTTTTTCCATTACAT
      ypoC   3 100  45 2343394 .. 2343416 -  -9.1  -5.74086   AAATTAAACAAAAAA           GCCGTCACC TTTGG GGTGATGGC           TTTTTTGGTACACAA
      ypoC   3 100   3 2343439 .. 2343458 -   -10  -5.60689   GTACACAATAAAAAA            CCTCCCGT TTTA ACAGGAGG             TTTTATCGATTCATC
      yqjT   2 100 175 2467151 .. 2467173 -  -9.9  -5.63517   GCTTTAAATAAAAAA           CGGAAGAGA ATGAA TCTCTCCCG           CAAACATGAGGTGAA
      yqjK   7  85 240 2476930 .. 2476955 -  -4.7  -5.54192   ATTAACGTAAAAAAA         GACCGGG CCGTAAGGGATT CCCGGTC          TTTTATATTATTTTG
      yqjE   8 100  25 2484832 .. 2484842 -  -8.2  -5.47821   ATGGAGCTAAAAAAA                 CCCG ATG CGGG                 AAATCGCACTCGGGT
      bkdB   5 100  12 2495941 .. 2495975 - -14.6  -5.06585   TAAAGCATAGAAAAA     GAGCATTTTTTGAAAC AAA ACTTCAAAAAATGCTC     TTTTTGCTTATTTAG
      yqhO   4  85  46 2541610 .. 2541625 -  -2.5   -5.7946   TTCTCAAGAAAAAAA              GCCAG ACTCAG CTGAC               TGTTATAGAAGGGAA
      tasA   6 100  67 2552212 .. 2552246 - -13.8  -4.75063   AGAAAATCCCAAAAA    GAGGAGT-AGTGCCT GAGCAG AGGCACTAACTCCTC     TTTTGTCAATAACCA
      tasA   6 100  14 2552262 .. 2552299 - -17.1  -2.93073   TTTTGTCAATAACCA   TCGAGACGGCCCAGTAT ATGA ATACTGGGCCGTCTCTT    TTTTTTGCTGTTATT
     pstBB   4 100   7 2576419 .. 2576435 - -12.3  -5.70829   AACACGATAAAAAAA              CAGGCTG ACT CAGCCTG              TTTTTTTCATCCAAA
      yqfX   4 100  10 2589484 .. 2589505 - -14.5  -5.28414   GAAGAAACACAAAAA           GCTTGACGG GAAC CCGTCAAGC            TTTTTTGTGTTAGAA
      yqfO   7 100   6 2596709 .. 2596729 - -11.2  -5.48054   AGTAAAAGCAAAAAA            CTGAGGCT GTAAA AGCCTCAG            TTTTTTTATAGAAAT
      yqxJ   5 100 210 2662548 .. 2662568 - -13.3  -3.33671   AGAGTCACTTTATAA            GCCCCTCTC AAT GAGAAGGGC            TTATTTTATTTAATT
      yrkS   5  67 195 2700991 .. 2701010 -  -6.4  -3.86481   AATAATGCAGAAGAA            GCCGGA TCTCATAC TCCGGC             TTTCTCTATTTGAAA
      yrkL   5 100 362 2706999 .. 2707039 - -20.7  -4.12902   TAATGATGTTTAAAA  GGTGTTTTGATCCCTGTCT CAT AAACAGGGGTCAAAACACC  TTTGAATCATCGGTT
      yrkA   2  93  46 2718114 .. 2718139 - -11.3  -5.02074   TCATTGTTTAAAAAA         GCCTG-GATGAA AAT TTCATCTCAGGC         TTTAAGCATCTTATT
      yrpE   6 100 246 2740308 .. 2740337 - -14.5   -5.4492   TAGACATATAAAAAA       CCGCAAAGCTTTCT TGA AGA-AGCTTTGCGG       TTTTTGGGTCTCTTC
      yraJ   3 100  52 2750030 .. 2750056 - -12.4   -4.7373   TCATCGCAGCAAAAA         CCATACCAACTA TTG TTGTTGGTATGG         TTCGTCCTAGATAGG
      yraB   3  89  23 2754551 .. 2754584 -  -9.7  -4.42386   TCTTGATGGAGAAAA     CAGGCCAGAAACAAA ATCC TTCGTTTTTGACCTG      CCCTCTTCACACGCA
      sacC   7  93  11 2757233 .. 2757257 - -11.5  -4.20953   TTAAAATAACAAGAA          GGCACAGAC TGTTCGG GTCTGTGCC          TTTTTTAAAATTAAG
      yrhJ   6 100  10 2773085 .. 2773107 - -16.4  -3.55866   TCATATGCAAAGCAA           TCCCGCCAAT CAG ATTGGCGGGA           TTTTATATTTTACAT
      yrhC  12 100   6 2783888 .. 2783909 - -10.2  -5.21506   ACAATAACAGAAAAA           CAGCCATC TCTGAT GATGGCTG            TTTTTTTATTCGTCG
      yrrD   3 100 365 2804545 .. 2804566 - -11.7  -4.74013   GGCAAACATAGAAAA           GGATACTCT TTGG AGAGTATCC            TTTTTGCATTAAAAC
      yrbC   5  83   5 2842302 .. 2842326 -  -8.5  -4.43213   CTGAACATACTAAAA          CCGGCCCGA TATGACC TCGTGCCGG          TTTTTTATGAACGAT
      ysnB   3 100 219 2898843 .. 2898867 -   -13  -5.32944   CCGACAACCAAAAAA          CCTCAAATCC TAAAT GGATTTGAGG          TTTTTCTTTTGGTAC
      ysfE   6 100  10 2935001 .. 2935025 -   -13  -4.02456   AAACATCATGAGAAA          GCCCAAAACA GACAT TGTTTTGGGC          TTTTGTGCGTTATTC
      ysbB   6 100   1 2953512 .. 2953532 - -12.6  -6.14618   CATAAAATAAAAAAA            GCCAAGGC ATTCA GCCTTGGC            TTATCCTCCGATCAG
      ytaG   6 100  10 2969932 .. 2969952 - -14.1    -5.055   TTAATGGCCAAAAAA            CACCGTTCA ATA TGAACGGTG            TTTTTTGTATTATGC
      ytxE   6  89 -13 3041602 .. 3041621 -  -6.4  -5.46129   GAACAAAGTAAAAAA            CGACCTTT ACGA AGAGGTCG             TTTTTGATTTTTTAA
      yteV   2 100   4 3077411 .. 3077436 - -16.3   -5.5353   CATATTAACAAAAAA         GATCTTTCCGC GCCT GCGGAAAGATC          TTTTTATTTGCGATA
      ytwF   5 100  -3 3101232 .. 3101253 - -10.2   -5.4659   GAATACAAATAAAAA           CTAGGGGA CCGCTC TCCCCTAG            TTTTTTGGTTTTGTT
      ytpB   4 100 -17 3120580 .. 3120604 -  -7.2  -5.81412   GCCATCGAAAAAAAA          GCTCAGATCA GCAAA TGATTTGAGC          TTTTTTCTTTGAATT
      ytkD   3 100   5 3134009 .. 3134026 - -12.7  -5.39721   GGAGGACATAAAAAA             CCCGGCA CATG TGCCGGG              TTTTTTATTCAATCC
      mntD   9  90 -14 3141113 .. 3141139 -   -11  -4.50058   GATTTATAATTAAAA         GAAAGAGCTG CATCAGC CAGCTCTTTC         TTTTTGCATGTTGAG
      ytxO   5  93  -6 3158290 .. 3158311 -  -7.4  -5.55698   GAGAACTTAAAAAAA           GGCATAAA TGTGAC TTTATGCC            TTGCGCTTTACAGTT
      glgP   5 100   5 3162761 .. 3162777 -  -9.4   -5.7946   CTGTGAACAAAAAAA              GCCGCT TATAC AGCGGC              TTTTTCACATCATCG
      yubF   2 100   5 3189477 .. 3189496 - -10.7  -5.58454   GTGATATCAAAAAAA            TCCGGCG TGCAGT CGCCGGA             TTTTTTATGATTCGA
      kapD   4  52 330 3230513 .. 3230526 -  -5.2  -3.05982   ACATAGGAGAAATCA               CGGC TTGCAG GCCG                CAGCATTATTTAGTG
      kapD   4  52   5 3230830 .. 3230851 -  -4.4  -3.31322   TTTAACCGGCCATAA           CCCAGTCT GACAAA AGATTGGG            TTTTTTACGTCGCGC
      yufK  10 100 177 3235272 .. 3235289 -  -9.9  -5.64421   ACCGTAAATAAAAAA             TGGCTAG GAAG CTAGCCA              TCACAGATTGTTGAC
      yufK  10 100 134 3235309 .. 3235332 - -12.6  -4.38154   AGATTGTTGACAAAA          TCCTAAAACG GCTT CGTTTTAGGA           TTTTGTCATCTATTC
      yufK  10 100 -19 3235458 .. 3235485 - -17.2  -3.64682   CACCAAACGCTGAAA        TGGCTAGCTTAC ACAG GTAAGCTAGCCA         TTATGCTATTATAAA
      yufS   3  86   6 3245168 .. 3245190 -  -9.2  -4.40003   CTTCATAAACAGAAA           GAGTTCCG TTTTATG CGGAACTC           TTTTTTTATTTATTC
      yuxO   5  67   6 3251418 .. 3251443 -  -7.6  -3.31603   ATTTATAAAAATAAG         CAGCCGGA CAGGCAGAGT TCCGGCTG          TTTTTTTATTTCTTG
      dhbF   4  93 238 3279286 .. 3279306 - -11.2  -5.10064   CGTAAGATAGAAAAA            GAGACTGC GGCAA GCAGTCTC            TTTTTGATAAGATTA
      pucE   3 100 -12 3334768 .. 3334789 - -14.5  -5.05782   ACTGAGGCTAAAAAA           GTCCGGCTT TTAA AAGCCGGAC            TCCCGTCTACCCCCG
      yurT   9 100  39 3353519 .. 3353539 - -10.4  -5.31545   AAGAAGAGTAAAAAA           CCGC-GGCC CCTC GGCCAGCGG            TTTTTCTTCTGCATA
      yusQ   5  93   5 3375616 .. 3375639 - -13.8  -2.77148   CCCATTAATAGAGCA          CCCCGCGGGT ATCA ATCCGCGGGG           TTTTTTATTCAATCA
      yvtA   3 100  14 3383061 .. 3383083 -  -9.2  -5.46657   TAGGGTAACAAAAAA           GCTGAACC TTAATCG GGTTCAGC           TTTTTGTTTTTTCTT
      fumC   7 100  10 3388021 .. 3388041 - -15.5   -3.8397   ACATATTTAGAAGAA            CGGCTGCTT AAA AAGCAGCCG            TTCTTCCTATTACGC
      yvqC   1  45  23 3393414 .. 3393426 -  -4.1  -2.88544   TGTGATTGTCAGAGA                CTTCG GAA CGAAA                GGCGCAAACAAATAG
      yvrO   3  55  87 3412279 .. 3412293 -  -4.3  -3.68351   CCTTCAGCATTGAAA               CAATC GCGAT GATTG               CCGCTATGCCGATAA
      yvgK   4 100   5 3423243 .. 3423260 -  -9.9  -5.26875   TTCCGAATGAAAAAA             TCCCTCT ATCA AGAGGGA              TTTTTTACGTTTCCA
      yvgN   5 100   9 3425754 .. 3425770 - -10.1  -5.54894   AACGCACTAAAAAAA              CTCCCCA TAA CGGGGAG              TTTTTTGATTAAAAC
     opuBD   8 100  11 3458808 .. 3458826 - -14.6  -5.56264   TTTAAAGAGAAAAAA             GAGGCTGG ACT CCAGCCTC             TTTTTCTATTCTATG
      yvaZ   8 100   5 3465433 .. 3465460 - -18.6  -2.61727   ATCCATTATAATTGA        GTGTCTTGCGGA TTGC TCCGCAAGACAC         TTTTTCAACGTGAAC
      yvbJ   1 100   3 3473105 .. 3473134 - -20.9  -4.56775   ATGCTCTTTTAAAAA       CAACCCCATCACC TGCT GGTGATGGGGTTG        TTTTATTGAATAGAC
      yvfO   8 100  11 3500634 .. 3500671 - -15.9  -3.38754   TGTAAAATAAAATGA   TCCATGAGACATAACAA TGAT TTGTTACATCTCATGGA    TTTTTTTGTTTCAGC
      padC   6 100  13 3531311 .. 3531342 - -20.4   -5.3104   TCAGCAAAAAGAAAA      CCCGGAAAAGAGAA GTAA TTCTCTTTTCCGGG       TTTTTATGTTTATTA
      yvdQ   3  86   8 3541180 .. 3541201 - -11.7  -3.75115   TCTTCATAAAATCAA           GGCATATAC AGCT GTATATGCC            TTTGCCATTAAGCTT
      pgcM   8 100  12 3545866 .. 3545891 - -13.4  -3.88015   AAAGTAATAACACAA         CCTGCAAGAG CTGCGT CTCTTGCAGG          TTTTTTTCATTTCAA
      yvoF   5 100 -12 3590307 .. 3590330 - -12.5  -5.80364   ATTTTAACAAAAAAA          GTCCGCTGA TGTTAT TCAGCGGAC           TTTTTCAATCTTTCT
      yvnB   7 100 -14 3597056 .. 3597084 - -14.7  -5.60993   TCTTTCATAAAAAAA        GCCTCCAACCCTT TTT AAGGATTGGAGAC        ATGGCGAAAATCAAA
      yvlD   1  91   6 3605769 .. 3605786 -  -8.4  -5.13473   ACCACATGTAAAAAA             GCTGCC TTTGCG GGCAGC              TTTTTTTATTTTTTT
      yvjD   1 100   5 3619336 .. 3619371 - -20.5  -4.67608   CAGCGTAACACAAAA    CAGCCCGGCATCGCA TCATCC TGCGGTGCCGGGCTG     CCTTTTATGATCCCG
      tagO   6 100  42 3647616 .. 3647642 - -12.3  -5.15634   CATCCTATTAAAAAA         TGCCCGGTCCT TTTAG AGGATCGGGCA         TTTTTGCGCAGAAAA
      tagO   6 100   4 3647661 .. 3647680 - -10.7  -5.60993   TTGCGCAGAAAAAAA            CTCCGGC ACATAA GCCGGAG             TTTTTAATTCCTTTT
      lytD   4 100  21 3683805 .. 3683835 -   -20   -3.9941   GGTGTGATAATCAAA       TAGGCTGTAGCTAT TTA ATAGCTACAGCCTA       TTTGCAACTTTCTAA
      ywtG   6 100   5 3691534 .. 3691555 - -13.7  -4.50193   AGTAAGCAATCAAAA           GGGTGCGCA TGAT CGCGCACCC            TTTTTTATGTTCCGA
      ywtD   5  91   9 3695257 .. 3695275 -  -8.9   -5.0065   TATGCATAAAGAAAA             GACTCCA GAGAT TGGAGTC             TTTTTCTTTTATTGC
      ywrO   8 100 458 3706712 .. 3706741 - -15.1  -2.78052   TGACAAAATAACTGA       GAGGGATTCCGCA TAAA TGCGGAATCCCTT        TTATTATGAATTGAT
      ywrO   8 100   3 3707165 .. 3707196 - -12.4  -4.42806   GGATTTTTAAACAAA      TACAGCCCTGCC GTATGTTG GACAGGGCTGTA       TTTTAAACAAAAGGC
      ywrJ   3  76  12 3712992 .. 3713017 -  -4.7  -5.01811   GTATGAAACGAAAAA         CTGCCTTCT GCTTTTCA AGAGGGCAG          TTTTGTATACACTAG
      ywrD   1 100 397 3717737 .. 3717764 - -14.2   -5.9663   AAATATCAAAAAAAA        GAACACCCAGAG CAAG CTCGGGGTGTTC         TTTTATGAAACGTTT
      ywqO   9 100   5 3721575 .. 3721590 -    -9  -5.38047   TATTTATAGAAAAAA              GCACCT GGAC AGGTGC               TTTTTTATTTTAGCC
      ywpJ   6 100  91 3737259 .. 3737279 - -15.5  -5.19212   ATCATGACTAAAAAA            GCTGGCTCT AAA AGAGCCAGC            TTTTTTCCGTTCATA
      ywoF   5 100  11 3749748 .. 3749779 - -15.9  -3.73042   TTTTCCATTAAAACA      CGGCGCCCTCTCG GTTGAA CGAGAGAACGCCG       CTTATAGCAATTATT
      ywnJ   2  91   2 3758162 .. 3758189 -  -9.2  -4.89838   CTAAGAAAGACAAAA        GCCGGC-GTCT GAAATCA AGACAGCCGGC        TTTAATATTTCTCAT
      ywnF  11 100  11 3760962 .. 3760998 - -12.3  -4.37763   GCATGCAAAAAAACA    CACCCGGATCGTCTGGA AAA TCTCAACAATCCGGGTG    CAGATCTTCTTTAAT
      ywkB   5 100   9 3798375 .. 3798391 - -12.3  -5.01042   AACCTAAAGCAAAAA              GCTCCCT TAA AGGGAGC              TTTTTTTGTTACGCA
      ywjB   6 100   7 3818217 .. 3818236 - -10.8   -5.4251   CTTACATACAAAAAA            GGATAGAC ATCT GTCTATCC             TTTTTCTTATGCTCT
      ywhL   6  69 442 3841534 .. 3841582 -  -6.8  -3.91164   AATCCGTGAAAAACA TGACAGCAGCTTTTCAGAAACT CACAC AGTCTCATCAAAGCTGCTGTGA CTTTCAGCAACACAA
      speB   5 100   6 3846850 .. 3846870 - -14.1   -5.7946   CTGGGAATAAAAAAA            CATCCAGAC ATC GTCTGGATG            TTTACTTATTTCACA
      ywfG   6 100 -10 3867298 .. 3867319 - -14.5  -5.07941   AAAAGCATATAAAAA           CATCCCGCT TTTT AGCGGGATG            TTTCTTGTAATGACC
      ywdA   7 100  59 3900805 .. 3900829 - -12.9  -4.01563   CAATCATAAAAAAAG          GGGCTGCCT TACAGAG AGGCAGCCC          TTTTTAAATCACCGA
      ywdA   7 100   6 3900864 .. 3900882 - -13.2  -5.36441   TTTTCACAGAAAAAA             CTGCCGAT CCC ATCGGCAG             CCTGTTTATTTGATT
      ywbO   3 100   8 3924794 .. 3924811 -    -7  -5.85737   ACAGGAATAAAAAAA             GCTCTC TTTATC GAGAGC              TTTTTCCTTACTTTT
      ywbD   5 100   8 3934817 .. 3934837 - -10.4  -6.02914   TCTACATAAAAAAAA            GCTGCCCC TGAAC AGGGCAGC            TTTTTCATTATTTTT
      gspA   4 100  15 3943544 .. 3943566 - -10.7  -5.76237   GAGACAAACAAAAAA           CGCTTTTGA TCATC TCAAAAGCG           TTTTTTTATCTGATT
      ywaC   5 100   5 3948949 .. 3948968 - -13.6  -5.99154   TATCAAATAAAAAAA            GACGGCAC TTGG GTGCCGTC             TTTTTTAATCCACTT
      licH   9 100   6 3957511 .. 3957531 - -12.5   -5.5604   GCAAGTAAGAAAAAA            GCCGGCCCA TTA CAGGCCGGC            TTTTTTTACGCTTCA
      yxlG   3  45  74 3966865 .. 3966886 -  -2.3  -3.33744   TCTTGCCGGAAAAAT           CGCACAGC TTATCGG GCT-TGCG           GGAGTTTTTTATGGA
      yxkH   4  84 120 3982071 .. 3982086 -    -6  -5.26119   CCTCGAAAAACAAAA              GCCGCC AGCA GGCGGA               CAGCGGGTATTTCGG
      yxjF   3 100  10 3999518 .. 3999547 -  -5.8  -6.01187   AAGCAAAGAAAAAAA       CACACTTGATTCC CTAGC GGAG-CAAGTGTG       TTTTTAATGTCATTG
       pdp   8  91   9 4047992 .. 4048018 -  -7.3  -5.32944   CCTATAATTAAAAAA         GCACACCCC GCTCAGCAT GGGATGTGC         TTTATTTTTTATTCT
      yxeC   8 100   8 4065588 .. 4065614 - -12.4   -4.6955   CAGTAACATATAAAA         GGCTCAACAC AATGCGA GTGTTGAGCC         TTTTTCCTTACTGTT
      htpG   3 100  10 4088413 .. 4088439 - -15.3  -5.69473   TACATTATAAAAAAA         GGAATCGTCTC CTTAT GAGACGATTCC         TTTTTCTGTTTACAC
      yxaL   3 100  16 4101405 .. 4101433 - -14.8  -3.29471   TTTGTATCACAGTAA        GAAGACCTTCTT ATTAA AAGAAGGTCTTC        TGCTATTCTATTCAG
      bglA   9 100  68 4120090 .. 4120122 - -13.5  -4.48583   AACTAATATAAGAAA      TCCGCTATATTGCCA GAT TGGCAGGATAGCGGA      TTTTTCTTTTTCTAC
      rocF   7 100 209 4140508 .. 4140526 - -13.1  -5.04601   TGGATAAATGAAAAA             CCCCCGC GGGAT GCGGGGG             TTCAATTTAACGAAA
      rplI   3 100   8 4162190 .. 4162213 - -15.4   -5.7946   CGTGGAATAAAAAAA          GAGGCTTGGA TGAA TCCAAGCCTC           TTTTCTATTAAGCTT
      yybI   5  83  23 4175880 .. 4175901 -  -8.8  -4.23104   TTAAACTGGAATAAA           GAGTGCTT GCTGAA AAGCACTC            TTTTTCTGCATCGAA
      yybB   4  91 144 4181494 .. 4181516 -  -9.9  -4.81359   AATTTAAATAGAAAA           GGAGTGAGC CTGAC ACTCACTCC           TTTTGCTCATGAATC
      yyaR   4  74  84 4184076 .. 4184100 -  -8.7  -3.59252   TCTTATCAAAGAATA          GAAGAGGTT ATTAAGA AACCTCTTC          TCGATCCAAAAAACG
      tetB   7  88  11 4186660 .. 4186694 -  -6.6  -5.26316   TCATTTTACAAAAAA     GGATCAACCTTG AATTACTTTCA CAAGATTGATCC     TTTCACTCATTTAGC
      yyaK   7  89 -18 4192275 .. 4192306 - -12.4  -3.32993   CGATCCACACATTAA      TAAGCAGCAGGGAT TAAG ACCCTTGCTGCTTA       CTTTTTGATTTCTTA
      yyaB  10 100  26 4206896 .. 4206918 + -13.5  -4.01088   TTAAAAATATAAAAA           GCTCTCCTG CTTTT CAGGAGAGC           TTCTATTTTGGTATG
      yyaC   8  83   9 4204550 .. 4204570 +  -5.5  -5.42514   CATATAAAATAAAAA            CCATCTT CGTTTGA AAGATGG            TTTTTTCATTTATGA
      yyaJ   3  95   6 4194774 .. 4194796 + -13.5  -2.92246   ACAGATTTAAAAAAG           TCAGTGCGG ATCTG CCGCACTGA           TCTCATTACAATTGC
      yyaP   5 100  46 4186244 .. 4186270 + -13.1  -3.31269   TCTTATTGAACTAAA         GGGGAATCCAT AAATA ATGGGTTCCCC         TTAATATACTATGGA
      yybC   7  93  78 4181563 .. 4181578 +  -4.6  -5.93252   CCGCAAAAGCCTCTG              CGGCAG GCAG CTGCCA               TTTTTTCTTTTTGGG
      yybJ   2  91 331 4175880 .. 4175901 +  -8.8  -4.87665   TTAAACTGGAATAAA           GAGTGCTT GCTGAA AAGCACTC            TTTTTCTGCATCGAA
      yycA   6 100   6 4162190 .. 4162213 + -15.4   -4.6821   CGTGGAATAAAAAAA          GAGGCTTGGA TGAA TCCAAGCCTC           TTTTCTATTAAGCTT
      rocR   6 100 361 4146517 .. 4146541 + -10.7  -5.83822   TATATCCTTTTTCAA          CTGAACGGGCG TGA CCCCTGTTCAG          TTTTTTTTGCATATC
      phrG  11 100   9 4140508 .. 4140526 + -13.8  -3.27525   TGGATAAATGAAAAA             CCCCCGCG GGA TGCGGGGG             TTCAATTTAACGAAA
      phrG  11 100  39 4140538 .. 4140577 + -15.4  -2.79004   GGGGTTCAATTTAAC  GAAAGAATCCTAAAAC GGTTTGTA GTTTTAGGATTCTTTC   ATCTTTTCAGCGTGA
      yycS   4 100   2 4134791 .. 4134814 + -13.2  -5.54338   ATTACCAGCAATAAA          GCCGG-CGTTC TGA GAACGTCCGGC          TTTTTCTTTTACTTC
       fbp   1  47 225 4129293 .. 4129307 +  -2.9  -3.42985   GGAGAACATGCACGA               TATAG CCGTT CTATA               TTCTCCCTCTATTAT
      yydK   4  90 288 4123215 .. 4123235 + -12.7  -2.75825   AGGTGCACATAAAAA            GCTACTTCA TTG TGAAGTAGC            TCCCTTTATTAAAGG
      ahpF   5 100  10 4120090 .. 4120122 + -15.7  -5.69262   AACTAATATAAGAAA      TCCGCTATATTGCCA GAT TGGCAGGATAGCGGA      TTTTTCTTTTTCTAC
      yxaC   3  93   9 4109942 .. 4109964 + -10.6  -4.98531   TATTTAACAAAGAAA           GACTGCCC CGGGGGA GGGCAGTC           TTTTTCGTTTAAGAA
      yxaI   2 100  10 4103932 .. 4103957 + -11.9  -5.34857   AAATAATAGAAAAAA         GTCTAGACGCC AATA GGCATCTAGAC          TTTTGTTTTCTTTGC
      yxaM   6 100  20 4101405 .. 4101433 + -14.8  -2.85947   TTTGTATCACAGTAA        GAAGACCTTCTT ATTAA AAGAAGGTCTTC        TGCTATTCTATTCAG
      aldX   4  91  15 4094352 .. 4094373 + -10.9  -4.79352   ATCGCATGATCAAAA           GGCGCTTCCT TAG AGGA-GCGCC           TTTTATTGTAACTCC
      csbC   6 100   6 4088413 .. 4088439 + -15.3  -5.19879   TACATTATAAAAAAA         GGAATCGTCTC CTTAT GAGACGATTCC         TTTTTCTGTTTACAC
      yxeB   5 100  12 4067169 .. 4067192 + -10.3  -5.37345   TTAAAAATAAAAAAA          CGGCACAGT CATGAC GCTGTGCCG           TTTTTTATGATTCAC
      hutM  11  85   5 4047988 .. 4048022 +    -5  -5.60689   ACATCCTATAATTAA     AAAAGCACACCCCG CTCAGCA TGGGATGTGCTTTA     TTTTTTATTCTGTAA
      yxiO  14  78 -15 4014971 .. 4015000 + -10.1  -3.37654   CAGCCAGCAGCAAAA       TGACCTGC-CCC TTTAACT GGGAGCAGGTCA       TTCATCATTTATTCG
      citH   2  86 119 4010821 .. 4010845 + -11.5  -3.71917   TCATTACAATCATAA          GAGCCTGCT ATATTGC AGCAGGCTC          TTTCACATTTGGCAT
      yxjA   3 100   8 4005971 .. 4005998 + -14.3   -4.5774   TGTGGTAGAAACATT        GAGCCATATCC CTTTTC GGATATGGCTC         TTTTCATTATTGATA
      yxjG   8  84  14 3999518 .. 3999547 +    -8  -4.84274   AAGCAAAGAAAAAAA       CACACTTGATTCC CTAGC GGAG-CAAGTGTG       TTTTTAATGTCATTG
      yxkC   6 100  11 3988903 .. 3988922 + -13.6  -4.08557   AATAACAGCTAACAA            GGGTGCCT GTTT AGGCACCC             TTGTTCTTTAAAAAA
      yxzE   5 100 -11 3982181 .. 3982200 + -12.1  -6.01187   TGTGGCGGCGGAGGG            GGCGGCG ATTAAA CGCCGCC             TTTTTTTATTTCATT
      yxlA   6 100 -15 3971437 .. 3971459 + -12.1  -5.37345   GGGGTATCAAGAAAA           GCTGTCTTC TCTCT GAAGACAGC           TTTTTTATCATTCAA
      yxlH   0 NONE
      ywaA   7 100   8 3957511 .. 3957531 + -11.1  -5.47399   GCAAGTAAGAAAAAA            GCCGGCC CATTACA GGCCGGC            TTTTTTTACGCTTCA
      ywaD   5 100   6 3948949 .. 3948968 + -13.6  -5.16237   TATCAAATAAAAAAA            GACGGCAC TTGG GTGCCGTC             TTTTTTAATCCACTT
      sacY   6 100  14 3943544 .. 3943566 + -10.7  -5.75478   GAGACAAACAAAAAA           CGCTTTTGA TCATC TCAAAAGCG           TTTTTTTATCTGATT
      ywbC   4 100   8 3936544 .. 3936569 + -11.3   -5.4251   AGCGGTAAAAATAAA         GAACGTACATT TTGT GATGTACGTTC          TTTTTTATCTATACC
      ywcA   7  83   6 3924794 .. 3924811 +    -7  -4.97312   ACAGGAATAAAAAAA             GCTCTC TTTATC GAGAGC              TTTTTCCTTACTTTT
      ywzA   6 100  10 3918054 .. 3918079 + -15.5  -4.67048   GGATAAAAGCAGCAG         CACCCGAAGCG TCAG CGCTTTGGGTG          TTTGTTTTGCCATAA
      ywzA   6 100  63 3918107 .. 3918129 + -13.5  -4.26079   TAAAAATCGAAAAAA           GCCTCAACC CTAGC GGTTGAGGC           TTTTGACTGGTTTGG
      ywcE   4 100  14 3913309 .. 3913328 + -12.2  -5.55695   GAAGACAGCAAAAAA            CCCTCTTC CACT GAAGAGGG             TTTTTTGTATTATTC
       vpr   5 100   7 3909294 .. 3909314 + -18.3  -4.60041   GTTGAATAAGAAAAA            GCCCTGCCG ATT CGGCAGGGC            TTTTTAAAGATCAGT
      ywcJ   7  69 468 3905594 .. 3905612 +  -8.8  -3.00046   CTCTTTTACATGTCC             GATCGCCC ACA GGCCGATC             TCATATTCTTTTTTA
      thiD   7 100   7 3900805 .. 3900829 + -13.6  -4.65895   CAATCATAAAAAAAG          GGGCTGCCTT ACAGA GAGGCAGCCC          TTTTTAAATCACCGA
      ywdH   4  88   5 3896683 .. 3896699 +  -9.4  -4.60889   TACTCAAATAAAAAA              GCGCAG ATCAC CTGCGC              TTTTTACAAATCCTT
      ywdL   6 100   8 3893011 .. 3893038 + -12.2  -5.72622   CAAGATAAGAAAAAA        GCCAATCACTCAT ATG ATGAG-GATTGGC        TTTTTTGTTTATAGA
      ywfH   4 100   4 3867298 .. 3867319 + -14.5  -4.35483   AAAAGCATATAAAAA           CATCCCGCT TTTT AGCGGGATG            TTTCTTGTAATGACC
      rsfA   8 100  11 3861246 .. 3861271 + -12.7  -4.13014   AATGACATAGAAAAA         TCCCAAAACGG GCAG CTGTTTTGGGA          TTTTCGCCATGTGCA
      ywhB   5  90  11 3852707 .. 3852727 +  -9.6  -4.79955   AATAATCTCTATAAA            GCCGGCGC TTCGC GCACCGGC            TTTTATTATCCCTAT
      ywhE   7  95 135 3850919 .. 3850945 +   -13  -3.33762   CGACATCATTGAAAA         TAACCCGGCTCC TCG GAGGCCGGGTTA         TTCGTATGGTTCCTT
      ywhH   3 100   6 3846850 .. 3846870 + -14.1  -4.14764   CTGGGAATAAAAAAA            CATCCAGAC ATC GTCTGGATG            TTTACTTATTTCACA
      albG   3  64 436 3842454 .. 3842466 +  -6.3  -3.86897   CTGGGAAATTCAAAT                GTATC TAT GATAC                TTTCTACCAACTGCC
      ywiC   4 100   6 3830509 .. 3830528 + -10.8  -5.47821   CACAAGGTAAAAAAA            CAAGGACA CCGC TGTCCTTG             TTTTTTTCAGTCAAT
      ywjC   9 100  16 3818217 .. 3818236 + -10.8   -5.2291   CTTACATACAAAAAA            GGATAGAC ATCT GTCTATCC             TTTTTCTTATGCTCT
      ywjG   5  89  45 3809679 .. 3809708 +  -5.8  -5.57396   GAAACAAATAAAAAA       GACTTGCCCGCTT TTGAC AAAC-GGCAAGTC       TTTTTTATTACTTCT
      ywkC   4 100   9 3798375 .. 3798391 + -12.3   -5.7946   AACCTAAAGCAAAAA              GCTCCCT TAA AGGGAGC              TTTTTTTGTTACGCA
      ywlA   6 100  -9 3794867 .. 3794885 + -13.2   -5.4505   TTTACTGCAAAAAAA             GGAAGCCT AAG AGGCTTCC             TTTTTTATTAAAACA
      ywmA   6 100   6 3780064 .. 3780084 +  -9.8  -5.72254   GCGTTCATAAAAAAA            TCCTTCTC ATAAA GAGAAGGA            TTTTTTCTTATTTCC
      ywnC   9 100  10 3764466 .. 3764483 + -12.7  -5.64873   TATTAATGAGAAAAA             CCCGGAG CTGG CTCCGGG              TTTTTTATTATTCCG
      ywoA   4  82  12 3758162 .. 3758189 +  -9.2  -4.05181   CTAAGAAAGACAAAA        GCCGGC-GTCT GAAATCA AGACAGCCGGC        TTTAATATTTCTCAT
      ywoG   7 100   8 3749707 .. 3749730 + -18.2  -5.15969   CAGAATAACTTGTCA          GACTGCCGGG AAAT CCCGGCAGTC           TTTTTTCCATTAAAA
      rapD   5  48 359 3744797 .. 3744812 +    -4  -3.19175   AATGGTGATATTCTT              CATTGA GCTG TCGATG               TTCACTGTATTGCCG
      rapD   5  48 403 3744841 .. 3744851 +  -2.4  -3.59979   CGTTCTCATCAAGTA                 CGGG ATA CCCA                 TTTCCAGTGACGAGC
      ywpD   5 100  22 3742268 .. 3742288 +  -9.7   -5.4505   ATTGAGATAAAAAAA            GACGCCGTT TCT AACGGCATC            TTTTTTATTCCGGCG
      ywqA   8 100  15 3737259 .. 3737279 + -15.5  -5.17576   ATCATGACTAAAAAA            GCTGGCTCT AAA AGAGCCAGC            TTTTTTCCGTTCATA
      ywqM   4  58 410 3723772 .. 3723787 +  -6.8  -2.98072   AGAAAAAAAGCCGCA              TGGGTG GCAA CGCCCA               TATGATTGTAATGCA
      ywrA   4 100   7 3721575 .. 3721590 +    -9  -5.79595   TATTTATAGAAAAAA              GCACCT GGAC AGGTGC               TTTTTTATTTTAGCC
      ywrK   2  79  20 3712992 .. 3713017 +  -6.9  -4.54047   GTATGAAACGAAAAA         CTGCCTTCT GCTTTTCA AGAGGGCAG          TTTTGTATACACTAG
      ywsA   4  90   6 3707165 .. 3707196 + -11.7  -4.07568   GGATTTTTAAACAAA      TACAGCCCTG-CCG TATGT TGGACAGGGCTGTA      TTTTAAACAAAAGGC
      ywtE   2 100   7 3695257 .. 3695275 +  -9.6  -5.62288   TATGCATAAAGAAAA             GACTCCAG AGA TTGGAGTC             TTTTTCTTTTATTGC
      tagC   8 100   9 3683805 .. 3683835 +   -20  -3.65426   GGTGTGATAATCAAA       TAGGCTGTAGCTAT TTA ATAGCTACAGCCTA       TTTGCAACTTTCTAA
      gtaB   3 100   8 3665545 .. 3665570 +   -12  -5.95539   AAATCTAAACAAAAA         GGCTATTGGA CATTCA TCCAATAGCC          TTTTTTTATTTCAAC
      yvhJ   7 100   5 3647616 .. 3647642 + -15.2  -4.56597   CATCCTATTAAAAAA         TGCCCGGTCCTT TTA GAGGATCGGGCA         TTTTTGCGCAGAAAA
      yvkA   6 100  10 3619338 .. 3619369 + -19.5  -2.81535   GCGTAACACAAAACA      GCCCGGCATCGCA TCATCC TGCGGTGCCGGGC       TGCCTTTTATGATCC
      yvkN   2  52  69 3608320 .. 3608338 +  -5.4  -2.75891   CAATATCTTGCCTTT             TTTGTTTT GAA AAAACAAG             TGATTCCCTGGCTGT
      yvmA   1 100   5 3605769 .. 3605786 +  -9.1  -6.32976   ACCACATGTAAAAAA             GCTGCCT TTGC GGGCAGC              TTTTTTTATTTTTTT
      yvnA   5  74   6 3601583 .. 3601604 + -10.1  -2.82407   ATATATGTAAAAAGA           GTCTCACCC GCAT GGGAGAGAC            CTTTGGAATTCTATT
      yvpA   4 100   9 3590307 .. 3590330 + -12.5   -4.7889   ATTTTAACAAAAAAA          GTCCGCTGA TGTTAT TCAGCGGAC           TTTTTCAATCTTTCT
      yvcT   2 100   9 3562582 .. 3562603 + -14.5  -3.93782   TCAATAAATCAAAAA           TCCGGTCTG ATAA CAGACCGGA            TTTCATATTACATAC
      yvdC   5 100   5 3558987 .. 3559003 + -11.5  -5.45726   AGCATGCATAAAAAA              GCGGCCG CGA TGGCCGC              TTTTTTTAACCTGTG
      clpP   3 100   9 3545866 .. 3545891 + -13.4  -5.72207   AAAGTAATAACACAA         CCTGCAAGAG CTGCGT CTCTTGCAGG          TTTTTTTCATTTCAA
      yvdR   7 100 194 3541367 .. 3541392 + -11.9  -4.46212   ATTGCCCCATCATTT         TGCTGCATGTC ACAA GACCTGCAGCA          TTTTCTGCTGCCGCG
      pnbA   5 100 177 3531311 .. 3531342 + -20.4  -5.28414   TCAGCAAAAAGAAAA      CCCGGAAAAGAGAA GTAA TTCTCTTTTCCGGG       TTTTTATGTTTATTA
      yvfG   9 100   2 3513138 .. 3513164 + -11.7  -4.62203   GAGAATCAAAATAAA        CCTTCC-GCTCA CATG TGAGCAGGAAGG         TTTTCCTTCTTTGAG
      rsbP   2 100   6 3500634 .. 3500671 + -11.5  -5.95539   TGTAAAATAAAATGA   TCCATGAGACATAACAA TGAT TTGTTACATCTCATGGA    TTTTTTTGTTTCAGC
      yvbV   4 100   7 3488907 .. 3488932 + -19.1  -4.60258   GCACAATAATAAAAA         CCCTCTTGCCG GATG CGGCAAGAGGG          TTTCTTATTTACTGA
      araR   8 100   6 3485795 .. 3485823 +    -9  -5.65177   GAATGAATAAAAAAA       GCAATGTA-TGGG TCTC CCCGCTACATTGC        TTTTTTTATAGCTGT
      yvbK  11  88  13 3475554 .. 3475579 +  -6.8  -5.23396   TGAAAGCATAAAAAA         G-CCGCCGAGA GAAAA TCCCGGCGGTC         TTTTTATTACTTGTT
      yvaY   2 100  15 3465433 .. 3465460 + -18.6  -4.59773   ATCCATTATAATTGA        GTGTCTTGCGGA TTGC TCCGCAAGACAC         TTTTTCAACGTGAAC
      yvaQ   2 100  11 3458808 .. 3458826 + -14.6   -5.1764   TTTAAAGAGAAAAAA             GAGGCTGG ACT CCAGCCTC             TTTTTCTATTCTATG
      yvaA   8 100   8 3444443 .. 3444464 +   -13  -4.87291   AGCACTAAAACAAAA           GCCTCCCC AAATAA GGGGAGGC            TTTTTCATTAGAATG
      yvgO   6 100  11 3427328 .. 3427347 + -10.7  -5.68039   CTTAATATAAAAAAA            GCTGGCG CTCTAA CGCCAGC             TTTTTTTCTGCATTT
      fhuD   7 100   2 3418453 .. 3418482 + -16.6   -3.0353   GCTTGACTAAATAAA       CAAAAGAGCCGC CTGCCC GCGGCTCTTTTG        CTTATTTATAAGGAA
      fhuD   7 100 206 3418657 .. 3418679 + -12.1  -4.52781   TGATTTTATAAAAAA           GACACCTGA GCAAA TCAGGTGTC           TTTTCATTATGCTTG
      yvrL   4  93   6 3411130 .. 3411154 + -10.8   -5.1356   TCCCAGCTAAAAAAA          GAACGCATTC CAATT GGATGCGTTC          TTTTTATTCATAGCG
      yvrD   5 100  11 3404663 .. 3404683 + -12.6  -5.96219   TGTAGTATAAAAAAA            CGCATCCG TGTTT CGGATGCG            TTTTTTTTATACGTC
     gerAC   8  66 291 3393732 .. 3393763 +    -5  -4.28049   GGCTCTCCCTTGCTT      GCGGCGCGGATGGC ATCG GCGATTTCTGCCGC       TTTTGAGGTTTTCAA
      yusT   8  84 -13 3377794 .. 3377819 +  -7.6  -4.77216   CTGAATCACAAAAAA         GCAGTCTGCT ATAATG AACAGACTGC          TTTTTGGCTATTGTT
      yusP   9 100   8 3375616 .. 3375639 +   -16   -5.4833   CCCATTAATAGAGCA          CCCCGCGGGT ATCA ATCCGCGGGG           TTTTTTATTCAATCA
      yurS   8 100   5 3353519 .. 3353539 + -10.4  -5.20333   AAGAAGAGTAAAAAA           CCGC-GGCC CCTC GGCCAGCGG            TTTTTCTTCTGCATA
      yurK   1  46 205 3346258 .. 3346268 +  -3.2  -3.17443   TATAAAAGAATCTCC                 CGCT CCA AGTG                 TATCTATTATATCAG
      pucM   6 100   5 3334021 .. 3334045 + -17.2  -4.67234   GGGGGAGTTAAGAAG          GAAGCCCGCC TCACC GGCGGGCTTC          TTTTTGCACTTCAAT
      yunA   5 100  -3 3321458 .. 3321499 + -10.3  -6.12458   ATACCAAAAAAAGAA GTAACAAA-AAGCCGCCTCT TCA ACAGGCGGCTTATTTGCTGC TTTTTTCTTTTTTTG
      yutG   1 100   1 3317029 .. 3317049 + -12.5  -5.08169   CGGCATACAGAATAA            GGGCACCCT TTT AGGGCGCCC            TTTTTTCAAATGTAT
      yutI   6 100   8 3309755 .. 3309781 + -16.7  -5.45652   TCTTTTAATAAAGCA         GCCAGGCTGAT ATTTG ATCAGCCTGGC         TTTTTTATTAGAGAT
      guaC   1 100  12 3303059 .. 3303091 + -12.8  -4.51699   TTAATCATAAAAAAA     CGCCAAGTC-AGCGG TTCT CCGCTTGAGTTGGCG      TTTTCTGCTACTTCT
      yuiD   6 100   7 3297585 .. 3297606 + -11.5  -5.00196   TTCATGTAAAAAAAA           CGCTCCTGC TTTC GCTGGAGCG            TTTTATTCTTTCACC
      yuiG   2 100  42 3293939 .. 3293960 +   -13   -4.8048   ATCATAACGAGAAAA           GGCTCCCC AGTAAA GGGGAGCC            TTTTTCCTATAAAAC
      yuxI   7 100 366 3279286 .. 3279306 + -11.2  -4.74801   CGTAAGATAGAAAAA            GAGACTGC GGCAA GCAGTCTC            TTTTTGATAAGATTA
      yuzE   5  65  -2 3263266 .. 3263288 +  -2.7  -4.72272   CGCTTAACTGAAAAA          TAGGACGTCC TGTT GTACG-CCTA           TTTTTCATGCGCAAG
      yuzC   6  64 426 3257531 .. 3257544 +  -3.9  -4.42386   CAGCATAATGGCCTG               TTGAA TGCT TTCAA                TTTTCTGGCTCAAAC
      mrpG   7 100   8 3251418 .. 3251443 +  -7.6  -6.08342   ATTTATAAAAATAAG         CAGCCGGA CAGGCAGAGT TCCGGCTG          TTTTTTTATTTCTTG
      yuzA   3 100  43 3224184 .. 3224207 +   -11  -5.22794   TGCATGAAATCAAAA          GCACCGAACA TTCC TGTCCGGTGC           TTTTTTCATGCTTAT
      yugO   4  75 306 3219184 .. 3219211 +  -9.2  -3.25169   ATGATCGTATTCCCA        GCCGC-CGTTTAT CAC ATAACCGAGCGGC        TTCATCACTTGTTCC
       tgl   5  74 -15 3212352 .. 3212400 +  -8.8  -3.62864   TGTTCCGTCTCTTTT CCGCATCGTCCGCTAAAAAGCC CCATC GCCTATTTTCCGGACGATGGGG TTTCAAATGCCTTTC
      yulF   6 100   6 3196937 .. 3196964 +  -9.9   -5.4505   TCAAGCTTAAAAAAA       TCCGCCCGCGTGC AAAT GC-CGC-GGCGGA        TTTTTTATTAGACAA
      yubC   3  86 256 3193643 .. 3193664 +  -8.8  -4.67234   AATTGACAGAAAAAA           TAAGGCTC GGAAAA GAGCCTTA            TTTTTCGACTTACAT
      yubG   4 100  12 3189477 .. 3189496 + -10.7  -5.37345   GTGATATCAAAAAAA            TCCGGCG TGCAGT CGCCGGA             TTTTTTATGATTCGA
      yuaE   7 100 -11 3182223 .. 3182251 + -14.7  -3.22314   ATTAAAGAAAAGATA        GAAAGGGCCTGAT TTA ATCAGACCCTTTC        TGCTTTTCGTTTGAC
      yuaJ   3 100  10 3178933 .. 3178957 + -17.2   -4.9755   GCGTAAAAGTAACAA          TCCCCCAGCG AATTC CGCTGGGGGA          TTTTTCGTTATCTGT
      ytaB   2  88  10 3162761 .. 3162777 +  -9.4  -4.63527   CTGTGAACAAAAAAA              GCCGCT TATAC AGCGGC              TTTTTCACATCATCG
      ytcC   3  85   7 3158238 .. 3158261 +  -7.4  -5.08824   AAAACATAAAACCTA          CAGCTCGTGT TGCA AAACGGGCTG           TTTTTTCGCTACAGA
      ythC   4  91   3 3141113 .. 3141139 +   -11  -4.74706   GATTTATAATTAAAA         GAAAGAGCTG CATCAGC CAGCTCTTTC         TTTTTGCATGTTGAG
      ytjA   4  56  84 3137456 .. 3137486 +  -5.5  -3.36694   AACGTTTTCAGGGAA      CAGCGGGTGATGTT TAAT AACATC-TACGCTG       TCTTTCACACTCGCT
      pckA   7 100  10 3130172 .. 3130195 + -15.4  -4.32402   GTATAAAAAACAAAA          GCCAAGAGCA ATTA TGCTCTTGGC           TTGTTTTAATTGACG
      ytoA   7  73 222 3123276 .. 3123292 +  -4.4  -4.86001   GAGCACACACAAAAA             GAGC-CC ACTG GGAGCTC              TTTTTGTCAGCTGAT
      ytqB   5 100 -17 3120580 .. 3120604 +  -9.4  -5.67283   GCCATCGAAAAAAAA          GCTCAGATCA GCAAA TGATTTGAGC          TTTTTTCTTTGAATT
      yttA   3 100   8 3108417 .. 3108435 + -13.2  -5.19879   AACGATAAACAAAAA             GCTCCAGA ATG TCTGGAGC             TTTTTCTGTTTCACA
      melA   3 100   4 3101232 .. 3101253 + -10.2  -5.52347   GAATACAAATAAAAA           CTAGGGGA CCGCTC TCCCCTAG            TTTTTTGGTTTTGTT
      melA   3 100 418 3101646 .. 3101665 + -10.8  -5.27923   ACTGATGAAAAAAAA            TCCCCTTT TGGC AAAGGGGA             TTTTTTCTAGGCTTA
      ytdP   6  88   5 3084812 .. 3084836 +  -9.4  -4.67556   GAAGCATGTAAAAAA         CCCAAAACCGC TTGC GCG-TTTTGGG          TTTTTCCAATGTTAT
      opuD   1 100   8 3077411 .. 3077436 + -16.3  -5.28942   CATATTAACAAAAAA         GATCTTTCCGC GCCT GCGGAAAGATC          TTTTTATTTGCGATA
      ytzE   4 100  94 3071764 .. 3071784 + -12.6  -4.94902   TGCTTATAAATAAAA            CCCCGCAT TCGGT ATGCGGGG            TTTTTGTCATGCTTG
      ytiP   3 100  15 3069270 .. 3069289 + -12.2  -5.36441   AGGATAGACCAAAAA            CCCAAACG TCGC CGTTTGGG             TTTTTTATGTAAACA
      ytzH   4  82 171 3059893 .. 3059912 +  -9.3  -4.12188   TGCCGTACATGCTCA            GCCAGCT CTCCCA AGCTGGC             TTTTCGACGTAGTGG
      ytzB   7 100  24 3055869 .. 3055888 +   -15  -4.42868   AAGCAAAAAATAGAA            GCCGCTGC CTAT GCAGCGGC             TCTTTTTTATTATAT
      acuC   9 100   5 3041602 .. 3041621 +  -8.6  -5.25735   GAACAAAGTAAAAAA            CGACCTTT ACGA AGAGGTCG             TTTTTGATTTTTTAA
      rpsD   5 100  13 3035387 .. 3035409 + -12.6  -5.63504   TAATCGTTTTAAAAA           CCCCTGCCGC TAT GCGGTCGGGG           TTTTTTTATCGGCTT
      rpsD   5 100 237 3035611 .. 3035638 + -14.3  -5.42164   TGCGGTAAACAAAAA        GATCCTTTGCC TTCAGT GGCAAAGGATC         TTTTTCTTATTTATA
      ppnK   4 100  10 3021085 .. 3021104 + -13.6  -4.64846   TTATAGAAAATAAAA            GGACAGGC TGCT GCCTGTCC             TTTTATGATTTCTCA
      ytlI   5  90  16 3008919 .. 3008944 + -11.9  -3.63968   CTGAAAAAATAAAAA         CCACCTCCTGA TTCA TCAGGAGATGG          TTTCACGGTTTAAAG
      ytpI   5  74  -5 2996316 .. 2996344 +  -7.5  -3.96483   GCTGAAAGAGATCAC       GCGTAAGGGGCG CCTGAA CGTCCCTTA-GC        TTCTTTCCATCAGCT
      ytvI   3 100   3 2983321 .. 2983346 + -12.6  -5.68438   TCAGCAAAAATAAAA         CGGCAGCCGT TTTTTC ATGGCTGCCG          TTTTTTATTTGATGA
      ytbE   6 100  12 2969932 .. 2969952 + -14.1   -5.5208   TTAATGGCCAAAAAA            CACCGTTCA ATA TGAACGGTG            TTTTTTGTATTATGC
      ysaA   5 100   6 2958263 .. 2958288 +   -12  -5.95449   AGAGAAATAAAAAAA         GCATGATCTC TTCAAT GAGATCATGC          TTTTTTATTTTATTT
      yscB   4  95  11 2953512 .. 2953532 + -12.6  -3.41602   CATAAAATAAAAAAA            GCCAAGGC ATTCA GCCTTGGC            TTATCCTCCGATCAG
      ysdB   6 100 -14 2950942 .. 2950968 +   -16  -4.87665   AAACTCGCAAAAAAA         GCAGAAGAGCGT TAA ACGCTTTTCTGC         TTTTTATAAATCAAA
      ysfD   3 100   5 2935001 .. 2935025 + -13.7  -4.50943   AAACATCATGAGAAA          GCCCAAAACAG ACA TTGTTTTGGGC          TTTTGTGCGTTATTC
      rnhC   4 100   7 2926047 .. 2926068 + -13.1    -5.252   CGTTCATAGAAAAAA           GCTTGCAGA TTTC TCTGCAAGC            TTTTTTATCAGCCTC
      yslB   6 100  -2 2908543 .. 2908585 + -18.1  -2.71364   ATGAAAGACCCAGTG TAATCAAAAAGGCGGTGACT GCAT AGTC-CCGCCTTTTTGATTG TCATTACACAGCTGA
      ysnF   8 100 -12 2898843 .. 2898867 +   -13  -5.50723   CCGACAACCAAAAAA          CCTCAAATCC TAAAT GGATTTGAGG          TTTTTCTTTTGGTAC
      ysnF   8 100 196 2899051 .. 2899080 + -16.7  -2.51207   TTTTTAGAATTTTTT       TCATGAGGAAGAA AATT TTCTTCCTCATGA        CATTTTCATAGTGTG
      ysxD   3 100   7 2878932 .. 2878953 + -14.5  -4.35405   ATACGATAAATAAAA           CCGGTAGAG GATC CTCTACCGG            TTTATCATTTTTTTG
      nifS   1  49 292 2850273 .. 2850287 +  -2.1  -3.64822   CGTAAAAATCGAGCA              TC-CCG TATA CGGAGA               TTTAACTGCAGCCAT
      yrbD   8 100  12 2842302 .. 2842326 +  -8.5  -5.24531   CTGAACATACTAAAA          CCGGCCCGA TATGACC TCGTGCCGG          TTTTTTATGAACGAT
      yrzE   6 100   5 2831598 .. 2831619 +   -13  -5.69793   CTTCCACATAAAAAA           GAGCGGGC TCACTT GCCCGCTC            TTTTTTGTTTGCTAT
      yrvJ   4 100   6 2819282 .. 2819297 + -10.4  -6.09196   CTTCCAATAAAAAAA              GCTGCC TTTT GGCAGC               TTTTTTTATTTTGAA
      yrvN   7 100  11 2812838 .. 2812858 + -14.1  -4.94222   AATAAAACAAAAAAA            CAGCCTTGA TCA TCAAGGCTG            TTTTTATGCATTATT
      glnP   2 100   5 2804545 .. 2804566 + -11.7  -4.74103   GGCAAACATAGAAAA           GGATACTCT TTGG AGAGTATCC            TTTTTGCATTAAAAC
      yrzA   9 100   8 2788118 .. 2788140 + -13.4  -5.26247   AAGCCTAAAACAAAA           GCAGCCGGTT TTA ACCCGGCTGC           TTTTGTTTATTTTAG
      yrhD  10 100   9 2783888 .. 2783909 + -10.2  -5.84381   ACAATAACAGAAAAA           CAGCCATC TCTGAT GATGGCTG            TTTTTTTATTCGTCG
      yrhK   3 100 212 2773085 .. 2773107 + -16.4  -4.90471   TCATATGCAAAGCAA           TCCCGCCAAT CAG ATTGGCGGGA           TTTTATATTTTACAT
      yraA   6 100   7 2757233 .. 2757257 + -12.2  -5.09426   TTAAAATAACAAGAA          GGCACAGACT GTTCG GGTCTGTGCC          TTTTTTAAAATTAAG
      yraK   3  89 455 2750030 .. 2750056 + -12.4  -3.22298   TCATCGCAGCAAAAA         CCATACCAACTA TTG TTGTTGGTATGG         TTCGTCCTAGATAGG
      yrpG   2  75  65 2743180 .. 2743204 +    -8  -4.12188   TATCATATTAAGAAA         GACAAGAG-CA TGTT TGTCTCTTGTC          TTTTCCACATCGTGC
      yrpD   5 100  57 2739476 .. 2739492 +  -7.9  -5.38497   TCGATAGTCTTAAAG              GGGGCTT AAC ATGCCCC              TTTTTTCATTTCAAT
      gltR   4  85  99 2726052 .. 2726074 +    -7  -5.16071   GTATAGAGCAAAAAA           GCAAACTTCG GTA TGTAGTTTGC           TTTTTCTTCGTGATT
      yrdQ   6  58  88 2721958 .. 2721984 +  -6.7  -2.94454   TTCACGCAAAAAATA         GAGCAGTAA ACATGTGAG TTACTGCTC         TGCTTCGTTTATTCA
      yrdQ   6  58 238 2722108 .. 2722118 +  -6.8  -2.99813   TACAATCCTTCTACA                 GGTG AAA CACC                 TCTATGATGTATGAT
      bltD   4  83  86 2718114 .. 2718139 + -11.3  -3.62176   TCATTGTTTAAAAAA         GCCTG-GATGAA AAT TTCATCTCAGGC         TTTAAGCATCTTATT
      yrkM   2  53 346 2707442 .. 2707452 +    -4  -3.68435   CCAATCTCTCCGCAC                 TGTT CTT AACA                 TCTTCTTTTGAAAGA
   spoIIIC   7  73  11 2700991 .. 2701010 +  -6.4  -4.27886   AATAATGCAGAAGAA            GCCGGA TCTCATAC TCCGGC             TTTCTCTATTTGAAA
      yqaE   6  83 128 2698597 .. 2698613 +  -3.7  -5.51353   TGAATCCTTTACAAA              CCCTT ACGTGAC AAGGG              TTTTTGTTGTTTTTC
      yqaP   5 100  17 2691814 .. 2691835 + -13.1  -4.10717   CTGCACATCCAAGCC           GAAGGAGGA GATA TCCTCCTTC            TTGTTTACCTTTTTA
      yqaP   5 100 329 2692126 .. 2692148 +  -7.7  -5.93252   AGTTCATATCAAGAA           CACTGAGGC TAAGC GCTTCGGTG           TTTTTTATTTTTAGG
      yqdB   8 100  10 2677656 .. 2677689 + -13.4  -3.72407   GGGTAGTTTCTTTTT     TAAAAGCTAGAGTG CTGCCA CACTCTGGCTTTTA      TATTTTAGCATTTCT
      yqcF   6 100  28 2662545 .. 2662571 + -13.8  -5.04868   AGAAGAGTCACTTTA         TAAGCCCCTCTC AAT GAGAAGGGCTTA         TTTTATTTAATTTGA
   spoIVCB   9 100 192 2652881 .. 2652911 +  -2.5  -6.14618   CATCGTCATCGCTTA      GGCTGATTAGCGTT AAAA GACGCTTG-CGGCC       TTTTTTTGTTTTCTC
       sda   8  69 243 2647080 .. 2647090 +  -5.4   -4.3739   ACATGTGAAGCGCCT                 CCTT AAT AAGG                 TTTTATAACAGCCTA
     comER   4 100  58 2641316 .. 2641337 + -11.7  -5.04601   AAGCATTTTAAAAAA           CCATCGTTT TAGG AAACGATGG            TTTTTGATTTCTGCG
      rpsT   8 100   9 2635313 .. 2635334 + -10.9  -5.77856   TGCATAATATAAAAA           CGATCCTCA ATAA TGGGGATCG            TTTTTTTCATTTCTT
      yqeW   6  85   6 2620878 .. 2620899 +  -7.3  -5.15969   GGCTAAATAAAAAAA           TCGGTACAT TTTA ATGCACCGA            TTTTTTAGGTTAAGA
      antE   1  45 128 2602636 .. 2602661 +  -4.1  -2.66296   TTCATCGTTCGACAG         GATTTTTTGCA GCAG TGTAATAAATC          GTTCTCGATCTTCTT
      yqfP   4 100  -3 2596709 .. 2596729 + -11.2  -5.61596   AGTAAAAGCAAAAAA            CTGAGGCT GTAAA AGCCTCAG            TTTTTTTATAGAAAT
      yqfT   5 100   5 2592492 .. 2592509 +  -8.4   -5.5353   TTACAAGCTAAAAAA             TGGGGG TGTTAT CCCCCA              TTTTTTATTGCTGTA
      yqfW   7 100  -2 2590616 .. 2590648 +   -15  -2.91429   ATACGCGTCAATAAC      TGAAAAAGGAGCCC AAACC GGGCCCCTTTTTCA      TATATACGCATTTTA
      yqzC   7 100   6 2576419 .. 2576435 + -12.3  -5.52384   AACACGATAAAAAAA              CAGGCTG ACT CAGCCTG              TTTTTTTCATCCAAA
      yqgW   5 100   3 2565125 .. 2565146 + -13.1  -4.97405   AACCGCACATTAAAA           CCTGTATCC GATC GGATACAGG            TTTATTTTTATGGCT
      yqhB   5  78  -8 2562138 .. 2562166 + -11.1  -2.80821   ATAGAAGTTAAAAAA        GCTGAATAGCC CGTGAAA GGCTGTTCAGC        TGCTATCTTTCAAGA
      yqzG   3  83  -2 2555075 .. 2555103 + -10.4  -3.75884   TTAGAAGAATATCAA        TAAGGTCCTCCA TTTTT TGAAGGACCTTA        TTCGTTTATTTGCGG
      sinR   9 100  -8 2552212 .. 2552246 + -13.8  -4.42386   AGAAAATCCCAAAAA    GAGGAGT-AGTGCCT GAGCAG AGGCACTAACTCCTC     TTTTGTCAATAACCA
      sinR   9 100  44 2552264 .. 2552297 + -24.1  -5.94597   TTGTCAATAACCATC     GAGACGGCCCAGTAT ATGA ATACTGGGCCGTCTC      TTTTTTTTGCTGTTA
      yqhL   3 100   7 2544614 .. 2544634 + -14.1  -5.48623   AAGAAATAAAGCAAA            CAGCTGTCT GGT AGACAGCTG            TTTTTATTTATCTTT
      yqhP   3 100  41 2541715 .. 2541733 +  -6.7  -6.19302   CTGTCCGTCTTTTAC             CTAGCTC AATCA GGGCTAG             TTTTTTTTGTTGTGT
      yqiG   3 100   9 2516750 .. 2516773 + -15.4  -5.24449   AGATTAATGTGCAAA          GACTGCCGAA ACGA TTCGGCAGTC           TTTTTTCCCTTTATA
      yqzF   6 100  11 2506459 .. 2506476 + -12.7  -5.83226   GATAGCTGAAAAAAA             GCCGGAG AATG CTCCGGC              TTTTTTTGTTGCATT
      bmrR   4 100  16 2495941 .. 2495975 + -13.2  -5.04356   TAAAGCATAGAAAAA     GAGCATTTTTTGAA ACAAAAC TTCAAAAAATGCTC     TTTTTGCTTATTTAG
      yqjF   5 100   1 2484827 .. 2484861 +  -8.7  -6.09196   AGGAAATGGAGCTAA    AAAAACCCGA-TGCGG GAAA TCGCACTCGGGTTTTC     TTTTTTTATTTTGCC
       zwf   7 100  14 2479828 .. 2479855 + -13.6   -5.0538   AATAAGAAGAAAAAA        GCCGAAAATGTT TACA AGCATTTTCGGC         TTTTTTACGCTGAAC
       zwf   7 100  87 2479901 .. 2479926 + -13.3  -4.28323   TCCTTAATAACAAAA         CCCCCAAAGCT TAAG AGCTTCGGGGG          TTTCTATTGATTACT
      yqjU   4  52  74 2467425 .. 2467472 +  -5.6  -2.85361   AATGCCCGTCTCCTC CGGCAAAAGGATGCC-TGTCTCG GTA CAACACACGATAGCCTTTTGCCG TCAATTTTTCAGTCA
      yqkD   7 100   5 2460775 .. 2460800 +  -9.8  -5.47159   CAACAGAATAAAAAA         GCGAAAG-GCC TCTTC GGCTCTTTCGC         TTTTTTATGTTACAG
      ansR   2  46  -8 2456520 .. 2456541 +  -3.1  -3.11761   AAAGTACAGGAGGAA           C-TGAGTTAA TCT TTAGCTCACG           GTTTAATTTTACCGT
      ypuA   5  93   7 2436117 .. 2436132 + -10.4  -4.91657   TTCAAATAAGAAAAG              CGCCGA AAAA TCGGCG               TTTCTTTTATTGCTT
      ypzC   2  46 -18 2432548 .. 2432560 +  -2.7  -3.32343   TATATTCCCGGCAGT                TGAAG ACT CTTTA                TTATAAAACTCTGAA
      ypuF   6  83 -10 2426575 .. 2426598 +   -11  -3.60395   AACGCAGAAAAAAAA          GCAGAGACTG ATCA CAGCCTCTGC           TTAATTATTGTATGA
      serA   7 100  10 2411867 .. 2411886 + -10.8  -5.97979   CCATAATTAAAAAAA            CTCAAGCT ATAT AGCTTGAG             TTTTTTTATTGTTCT
       fer   2 100  16 2409187 .. 2409202 + -10.4  -5.68438   AAGTAACTAAAAAAA              GCTCCC GAAC GGGAGC               TTTTTTATTTAATGG
      ypjC   1  59 385 2361083 .. 2361100 +  -4.1  -4.18908   TCATTCCATTTTTCA             TGAAAGC TTGT GCTTCCA              TTCTTTTGGACATCT
      ponA   8 100   9 2343394 .. 2343416 +   -12  -5.14563   AAATTAAACAAAAAA           GCCGTCACCT TTG GGGTGATGGC           TTTTTTGGTACACAA
      yppF   7  87  27 2337994 .. 2338020 + -12.4  -3.13382   CTATAAAAACGAAAA         GAAGACAGCC TTTTACC GGCTGTCTTC         TCTTGCAATTTCATC
      kduD   4 100  12 2326656 .. 2326675 + -12.2  -5.16572   CTGACAAATAAAAAA            GCTGACGA ACGA TCGTCAGC             TTTTTTCCATTACAT
      sspL   6  74 -10 2310174 .. 2310215 +  -9.6  -3.05597   CAAAAAAAAGCAATA CAAAACGCTAGAGAGGATC TAAAC GATC-TCTCTAGCGTTCAG CTTTTCAAGCATACG
      ypzA   7 100   4 2307965 .. 2307979 + -11.4  -5.65496   TTCAAAGAATAAAAA               CCGCAG CTT CTGCGG               TTTTTATTTTTAGTG
      yplQ   2 100  14 2295153 .. 2295173 + -12.6    -5.252   AACAGTAACAGAAAA            GCGCAGTC TTCAC GACTGCGC            TTTTTTATGCACGTA
      ypoP   1  85   7 2287822 .. 2287847 + -10.5  -4.12902   AAACGGTGAAAAAAA         GCACATACCGA TATA TAGGTATGTGC          TTTTCGCAGTGCTTC
      yokA   1  65 112 2285716 .. 2285738 +  -7.8  -3.08966   GCAAACCGCCACGTC           CAAAACAAAG GAA CCTTGTTTTG           TTCGGTCCGCTTTGG
      yokD   3  77  79 2281760 .. 2281788 +  -6.1   -4.8048   TGACAGTTAAATCAT        TGAGCTTGGAAGG AAA TTTTTCAAGCTTA        TTTTTAGTGTCCACC
      yolC   6  86   3 2271690 .. 2271716 +  -9.5  -4.39448   CCCCAATAAGTAAAA         TGCCCAGCT CTTTATTTA AGCTGGGCA         TTGTTTTCATTATTT
      bhlB   3  72  20 2264385 .. 2264413 +  -7.4  -4.00097   TTTCGGATTACCTGT        GTAACCCTCCCT CTTAC AAGGCGGGTTAC        TTCTTATTCAATTAT
      yomM   8  72 429 2245773 .. 2245788 +  -5.4   -4.5464   TATTCAGAATCAAGA              TTCCTC GTTT GAGGGA               TTTTGCTTATGTATA
      yopS   6  61 154 2203353 .. 2203379 +  -5.2  -4.01603   GAGATAAAAGAAAAA         TCCATTTAACCA AAA TAGTCAAATGGA         TTTCATATTTAAATG
      yoqM   4  93   7 2195467 .. 2195485 + -11.7  -4.32046   AATTATTGATTTATC             GAGGGGG TGTTC CCCCCTC             TTTCATTTTTAGGAG
      yoqT   3  65 102 2193274 .. 2193284 +  -5.4  -4.08887   TCTATATTCAACCCA                 GTTG ATC CAAC                 TTTGATTTCCCTCAT
      yosA   2 100  48 2169172 .. 2169193 +  -8.8  -5.93252   TCCCTGTTCGATAGA           CGCCATAA AACTTC TTATGGCG            TTTTTTATTTTTACA
      yosU   8  93 123 2158005 .. 2158015 +    -4  -5.88197   TTGGTTCTCCTCTCA                 TAGT TAG ACTA                 TTTTTTTCTATTTCA
      sspC   4  89   6 2155661 .. 2155681 +  -7.6  -5.17054   ATTTCATTAATTTAT           GAG-GGGGA TAAT TCCCCTCTC            TTTTTTAAGTCTTCT
      yotL   5  71  82 2152449 .. 2152467 +  -3.1  -5.10461   AGTTAATTAAGTTAC             GATGTGC TCTTT GCAAATC             TTTTTCTTCAATGGC
      yodU   2  46 -21 2151228 .. 2151243 +  -3.3  -3.08015   TGTCATTAATATCAG              TACAG ATAAAG CTGTA               TATTAAGATACTTAC
      yodI   6 100  38 2133732 .. 2133756 + -12.2  -4.69549   ACCAGACACAATGAA          GCCCGCTTAT CTAGT GTAAGCGGGC          TTTTCATTTTAAATT
      yodC   4 100  13 2127633 .. 2127657 + -14.4    -5.626   TAAGGATATGAAAAA          CCTTAGTCCG AAATC CGGACTAAGG          TTTTTTTATACAATC
      yozR   2 100   5 2123698 .. 2123720 + -14.9   -5.5112   TCATCCGATAAAAAA           CGGCCTGCA ATCGA TGCAGGCCG           TTTTTTATTAATAGA
      yojH   5 100  -6 2120810 .. 2120834 + -13.7  -4.90869   CTTAAAATTAAAAAA          GGTATAAGGCT TAA GGCCTTATACC          TTTTTGATTAATCAT
      yocS   2 100  15 2106682 .. 2106709 + -14.3  -5.59534   AATATGCATCAAAAA        GGGTACATCAC TTTATC GTGATGTACCC         TTTTTTATTATCCTT
      yocN   4 100   1 2098573 .. 2098602 + -13.7  -5.03994   AACAGTGTGGTGTAA       TAAGAACAGGGCG CACA TGCCCTGTTCTTG        TTTTTATATATAAAA
      yocG   2 100   5 2091520 .. 2091543 + -13.2  -5.08601   GGTTTAAATAAAAAA          GGATCTTGGC ATCT GCCAGGATCC           TTTTTGTTAACCTGA
      yocA   5 100  17 2085208 .. 2085243 + -13.5  -3.36515   AGTTTATCAATTTAC    TGACAAAAGCCCAAA AATGAA TTTGGGCTTTTGCCA     TGTTTACACGTAAAA
      yobO   2  50 418 2078255 .. 2078267 +  -4.9  -2.80398   AAATTCATTTCACCG                TTACT AAA AGTAA                TCCTTGCATTCCTTC
      yozM   6  65  82 2064670 .. 2064690 +  -7.7  -3.18433   CACGTAATCTCTCTC            TATCTTCTT TAA AAGAGGATA            TGTAGTTTTTAGACT
      phrK   4 100  23 2062618 .. 2062642 +  -9.4  -5.22137   TGATTAATTAATTTA         GCCCTACTCAA ACAT TTGAGT-GGGC          TTTTATTTTATGATT
      yobE   1 100  25 2057696 .. 2057738 + -11.6  -5.07523   CCATATCGCTTTATA TACCACCTCCT-CTTAG CTAATATGTT CTAAGTAGGAGGTGGTA TTTTGTTTGTATCTC
      yobB   7 100  10 2050172 .. 2050187 +    -9  -5.25799   GTTTAAACTTATAAA              GGAGCT TTTT AGCTCC               TTTTTCTCTTGTTTT
      yoaV   7  80 105 2046122 .. 2046147 + -11.3  -3.08966   TAAACAATGAAAAAA         GCTAATGTCTG CATG TAGACATTAGC          TTGGCTGGCGTTTAG
      yoaQ   4  55   9 2040247 .. 2040259 +  -4.1  -3.86311   TTTTTAATGATGAAA                CAGGT TGC ACTTG                TTTAGGTTTCACTGT
      yoaM   6  69 352 2036283 .. 2036296 +  -3.1  -4.99645   TCTTTCATCTTACAT               GAAGG TCTT CTTTC                TTTTGTTTATCCAGT
      yoaI   7  76   6 2032105 .. 2032124 +  -7.1  -4.20024   AGAACATTGAAAAAA            CAGCGGG AAAAGA TCCGCTG             TTTCGTATTTTTTAT
      yoaA   8  78  26 2020343 .. 2020368 + -11.3  -2.87931   TACTTTATTGTGAAA         CCAAGAGAATG ACGG TATTCTCTTGG          TCTGTGCCACATCCC
      gltC  11 100  11 2014902 .. 2014928 + -11.7  -5.61596   AATAAAAAAAATGAA        CCCGA-GCTTCT ATAT AGAAGCTTCGGG         TTTTTTTCTGCAAAT
      yogA   7 100   6 2007731 .. 2007758 +   -15  -3.35616   AATGGAATAAAAAAA        GAAACCGG-CTGG CAG CCAGACCGGTTTC        TCTTATATGATAATC
      yoeB   6 100   7 2002398 .. 2002416 + -10.2  -5.74086   GTTATATAAGAAAAA             CGCCCGGT ATA AGCGGGCG             TTTTTTATTTGGTTT
      yoeB   6 100  52 2002443 .. 2002469 + -13.1  -4.89852   GTTTGCATAAAGAAA         GACAACAGGCG AAAAG TGCCTGTTGTC         TTTTTGTGAATATAA
      yngC   6 100   9 1947482 .. 1947516 +   -13  -5.63103   ACGATAGCTAGCGGA     TATGCATAGGGGTG ACTGACG CTCCCCTATGCATA     TTTTTTTACTTGCGA
      ynfE   4  74  27 1941691 .. 1941735 +  -5.2  -4.93079   GCAGTAAAATTTCAA TTTCTGTCTCACTAACTTAAG TATA CTTT-GATATTGAGACAGAAA TTTATTTATTTTGTT
      yneQ   4 100   6 1930729 .. 1930749 + -11.2  -5.54885   TCATTTGTAAAAAAA            GAACGCAC ATGAA GTGCGTTC            TTTTTTATTGGTATT
      yneJ   4 100   5 1924176 .. 1924197 +  -8.8  -5.63517   AAATGAATTAAAAAA           CCTTTCCT CTTGTC AGGAAAGG            TTTTTTATTTGAGAA
      thyA   5 100 109 1902376 .. 1902395 +    -8   -5.4505   ATAATACATAAAAAA            GATTAACT CTAC AGTTAATC             TTTTTTATTCAGAAG
      ymaD   3 100   7 1863880 .. 1863904 +  -9.3  -5.47159   GGAGAATAAAGAAAA          CAGACGGTC ACTCACA GGCCGTCTG          TTTTTTATCTTCAGC
      pksR   4  95  12 1857727 .. 1857750 + -12.4  -4.32951   CTGAGAAAACACAAA          CGCCCCCTCT TTTA AAAGGGGGCG           TTTTGAATGTTATTT
      mutL   5 100  13 1779503 .. 1779533 +   -20  -5.67967   TAGCGGGGGTGGTAG       GCATTGATCCATTC TCT GAATGGATCAATGC       TTTTTTTGTACTCCT
      mutL   5 100 303 1779793 .. 1779816 + -15.4  -3.83882   CAACATTGTGTTTTG          CTCCCTGTTC GTGT GAACAGGGAG           ATTTTTTCGTTTATA
      ylaH   6 100   3 1547643 .. 1547663 + -14.1  -5.53436   TGCAAAATCATAAAA            GACTCAGCT GAA AGCTGAGTC            TTTTTTGTGTTCTGT
      ylaD   4 100   6 1544209 .. 1544233 + -12.2  -5.15969   GCTGATATAAAAAAA         GCGCTTGTCCG ATTC CGG-CAAGCGC          TTTTTTACATTAAGC
      ykzC   6 100  40 1538039 .. 1538059 + -14.1  -3.49924   CGGGTTCAATAAAAA            GCCTCTCAA ACA TTGAGAGGC            TTCTGATGATTTGAA
      pdhD   3 100  16 1532605 .. 1532628 + -13.2  -6.09196   TTTTCATATCAAAAA          CAGCCC-CGCT TTG AGCGAGGGCTG          TTTTTTTATTTTGAC
      adeC   1 100   4 1522395 .. 1522419 + -20.1  -5.42259   TCACTGCAATAAAAA          GAGGCACTCCC TTA GGGAGTGCCTC          TTTTTTTAAACCTCC
      ykpB   3  90   6 1514276 .. 1514293 +  -8.4  -4.99947   AGAAAAATAAAAAAA             GGAGGC GGAAAA GCCTCC              TTTTATTTACTTAAA
      cheV   6 100   8 1473825 .. 1473852 +  -9.2  -5.45802   TTGAATAAATAAAAA        CAGCCGTTGCC AGAAAGA GGC-ACGGCTG        TTTTTATTTTAAAAG
      ykvE   8  82   6 1432950 .. 1432976 +  -5.2  -5.38348   TAATAAGTAAAAAAA         GGAAGCCT GATATGTCACA AGGCTTCC         TTTTTTGCTATTTTT
       ogt   1  91 209 1421440 .. 1421475 +  -8.3  -5.14965   AAAGAAACAAAAAAA    CCGCT-GACTCGGCTC CAAAT GAGCAAAGTCCAGCGG    TTTTTTAATGCACCT
      ykrI   5  75 461 1413558 .. 1413580 +  -9.8  -3.03771   TCAGTTCTTCAAAAC           GGTGACGGAG ACG CTCTGTCTCC           TGTTCGGCGATCTCC
      ykoT   6 100  10 1403810 .. 1403832 + -12.1  -5.08601   AGTTAAACACGGAAA           GAGCTGACT TCATT AGTCAGCTC           TTTTTCTTCAACTGA
      ykoB   4 100   6 1387351 .. 1387371 + -14.1  -5.31275   TCATCAATAAAAAAA            TCCGCTATC TGT GATAGCGGA            TTTTTTATGATGCGA
      ykzA   6 100   8 1381744 .. 1381765 + -13.1  -5.21709   TAAAATAATGACCGG           CATCCTGAG GATT CTCAGGATG            TTTTTTGGTGTCGGA
      ykfD   9  65  13 1369145 .. 1369172 +  -8.5  -2.60809   TAAGATAAATAAAAA        GAGTGGCTC CTTTTTACTA GAGCCACTC         CATTTGTTTATACTT
      xlyA   4 100  17 1347511 .. 1347529 + -14.6  -5.22768   CAAAGACCATAAAAA             TCCCGGAG CCG CTCCGGGA             TTTATTTTTTCTTCT
      yjqC   7 100  11 1319848 .. 1319872 + -15.8  -2.67171   GTTAGGTTCTCTTCT          GGGCTGAGGA ATATA TCCTCAGCCC          GTATTTGATCAGATG
      uxaA   3  79   9 1312131 .. 1312153 +  -9.2  -3.82604   GTTATAATAAGAAAA           GGCTATCC TTCAAGC GGATAGCC           TTCTTCATTAAATCA
      yjjA   7 100  13 1294273 .. 1294296 + -13.2  -4.64591   TAACAAGTACAAAAA          GCCGCTTTTC CCTC GGAAAGCGGC           TTTTGTCTGTCATTC
      yjfC   5  71 -25 1283678 .. 1283696 +  -3.7   -4.8622   TTCTACATGAAAAAA             GCGTCAC ATACA GCGGCGC             TTTTTGATTCCCAAA
      yjeA   3 100  10 1281852 .. 1281871 + -13.6   -5.5762   AAATAAATTAGAAAA            GGCTGTCC GTAC GGACAGCC             TTTTTTCTATTTAAT
      yjdI   4  74  25 1277501 .. 1277521 +  -6.2  -4.60041   TAGGGGAACGAAAAA            GCTTAGTC ATATC GATTAAGC            TTTTTCCGCATCCCT
      yjdF   6 100   7 1275611 .. 1275637 +   -16  -2.72049   GGTAAATAATCCAAA         CAAAAGCAGGCG CAG TGCCTGCTTTTG         TAATTAAGGACTCTA
      yjcJ   8  93   5 1260095 .. 1260117 + -11.3  -5.00467   CGGTTCGTTAAAAAA           GAAGCCGGG GATAG TCCGGCTTC           TTTTATTATTGTTCG
      yjcC  10 100  51 1253002 .. 1253021 +   -15  -2.50016   TTTTTACAGTAAAAA            CCCGGCAG TAAT CTGCCGGG             CTGTTAATGATGCAA
      yjbX   3 100  15 1248675 .. 1248701 + -10.8  -5.47218   ACGAAAAAGAAAAAA         GCTGCCCGGC TGATGTT GCCGGACAGC         TTTTTTTACATAGAG
      yjbG   8 100   9 1232417 .. 1232441 + -12.9  -5.01732   GTCTTAAAAAAGTAA          GCCTGTGCG GAAATGA CGCACAGGC          TTTTTTAAAACCCTT
      yjbG   8 100 418 1232826 .. 1232853 + -13.5  -3.78953   GTCGTTAAGACATAT        GAAACCGCGCT TATCCC GGCGCGGTTTC         TTTAGTGCTAAAAAT
      yitL   7 100   9 1181709 .. 1181741 + -17.8  -5.76633   AAAATAGCATGAAAA     CGGCTCGC-CTGCAG CAGA CTGCGGAGCGAGCCG      TTTTTTTATGTCTAG
      yitD   3  67  11 1173407 .. 1173437 +  -8.3  -2.96205   TGTAAAATAGCGGCT      GCGG-GGCTCTCGT CGTG AAGAGAGCCTCTGC       CTATTATTTTTTATG
      yisY   6  85   8 1169162 .. 1169177 +  -6.1  -5.42131   ACTCATAAGAAAAAA              CCCGA CATTGA TCGGG               TTTTTTATATAATTC
      yisS   7 100  40 1164743 .. 1164764 + -11.6  -4.52142   CTTTCCGCAAAAAAA           GCAAGGGC ATTTTA GCCCTTGC            TTTCTCTTTTCTCAT
      yisB   6  84   8 1147770 .. 1147796 +  -8.8  -4.51196   AAAAATGACTAAAAA        GCAGCC-CTCT CTTTGC AGAGCGGCTGC         TTTTATCCGTTTCCA
      yhjP   9  93   4 1134534 .. 1134555 + -10.2   -5.0538   CTGTCCAAATAAAAA           GAGGGTTC TTTTTT GAACCCTC            TTTTTTACGCTGCCA
      yhjM   3  72  45 1130054 .. 1130074 +  -5.5  -4.68593   TTTATATAAGAAAAA            GAGGTTA TTCATTT TAACCTC            TTTTTCAATCGTAAG
      yhjH   3  93   5 1124274 .. 1124291 + -11.3  -4.88295   TTTTTAAATAAAAAA             CACGCAC TGCG GTGCGTG              TTTTTCGCTTTGTTT
      yhjA   6 100  11 1118434 .. 1118454 + -14.1  -5.71983   GGTAAATAAGAAAAA            GCAATCTGG TGT CCAGATTGC            TTTTTTTATGCTTAG
      yhfQ   3 100   8 1108016 .. 1108033 + -11.3  -5.39905   AGAAATAAAAGAAAA             GACAGGC AAAC GCCTGTC              TTTTTCTTATTTGAT
      yhfF   4 100   5 1095832 .. 1095857 + -17.6   -4.4078   TTAAAGATTAAAAAA         GCCTGCGGGG CAAGAA CCCCGCAGGC          TTTTCATTAACCAGA
      ecsC   7 100 -13 1079424 .. 1079449 + -11.9  -5.64274   GGATATTAAAGGAAA         CAGCCGGAG AATAAACA CTCCGGCTG          TTTTTTTATAGCTGA
      yhaI   4  57 137 1072553 .. 1072568 +  -6.8  -2.79302   TTTCCATAAAATCAT              CGCCGT AGAT ATGGCG               TATCATACACATCAT
      yhaL   5 100   6 1069637 .. 1069663 + -22.4  -6.01369   CATCGCATAAAAAAA         GCTGTGCGGCTC AAT GAGCCGCACAGC         TTTTTTTATTATTTA
      hemZ   4 100  -9 1058485 .. 1058506 + -14.5  -5.65177   TGAAAAAACGACAAA           GCAGCACTG ATTA CAGTGCTGC            TTTTTTTATCCCTGT
      yheA   5 100  10 1054417 .. 1054438 + -11.7   -5.4833   GGCTAATAAGCAAAA           TCCCTTCTT GGAT AAGAAGGGA            TTTTTTATTCACTCA
      yheH   4 100  11 1048412 .. 1048433 + -11.7  -5.07011   CATAACGCTCAAAAA           CCCAAAACA ATCG TGTTTTGGG            TTTTTGGTTTATGTA
       dat   5 100  15 1042165 .. 1042189 +  -7.9  -5.75538   AATGAACGAAGAAAA         GAG-CCCGCT TTTTAC AGCGGGGCTC          TTTTTATTTTTTAAC
      yhdT   3 100 -16 1036231 .. 1036255 +  -7.2  -5.84432   TGCTGAACAGTGCAA          CCTTGAGC GAGAAATAA GCTCAAGG          TTTTTTTATATTGTG
      yhdO  12 100  35 1031337 .. 1031370 + -14.1  -3.54743   CTGAAACTGTGAAAA     TAAGAAAAGCACCCT ATAC AAGGTGCTTTTCTTA      TTATGCTTCCTGCTG
      yhdJ   6  93   9 1027519 .. 1027536 + -11.3  -5.00616   GGTATAACGAAAAAA             GACGCCT GAAA AGGCGTC              TTTTTTAAAAGCCAA
      yhdC   3  72   7 1011042 .. 1011066 +  -5.6  -4.55887   AGGCTCTAATAAAAA          CTGTACAGCC GTTAA GGCCGCACAG          TTTCTGTTTTTAGAA
      yhzA   4 100   8  965523 ..  965548 +  -9.7  -5.85011   GCTGGTAAGAAAAAA         CTCCGGC-CGAT TAC AGCGCGCCGGAG         TTTTTTTCGTTTTTC
      ygaD   8 100   9  940435 ..  940464 + -11.7  -5.76633   GAACTAAAACATCAA       TCTTATATCCTTT TAAC GAAGGATATAAGA        TTTTTTTGTATATAA
      yfhC   9 100   5  923512 ..  923538 + -16.7   -4.8622   CTGAAATGTAAAAAA         CCCCTTGTCTC AAACG GAGACAAGGGG         TTTTTCATTAACGAG
      yfiT   4  58 115  913910 ..  913922 +  -2.6  -4.27316   CTCGCATGAATGGCG                TCGC TTATC GCGG                TTTTGACTTCAGGAA
      sspH   4 100   8  885151 ..  885173 +   -12  -4.77165   AGGATTAAACAAAAA           TGGCCCGCTT CAT AAGCAGGCCA           TTTTGTTATCCGCGC
      yfjS  10  91 440  870125 ..  870154 + -12.9  -2.93853   AAATATCTGCTGGCT       CAGGCTGTCGAGC AGAG GCTTGGCAGCTTG        CTTTGCTTCCGCCGG
      yfkD   7 100   9  866470 ..  866490 +  -9.8  -6.08342   AAGATAAATAAAAAA            CTGATTCC AACTC GGAATCAG            TTTTTTTGTTTATTG
      yfkM   6 100   8  859607 ..  859626 + -11.4  -5.87996   AGAAATAAGAAAAAA            CGGACGCT CTTG GGCGTCCG             TTTTTTTGTTGCTTA
      yflA   2  49 459  845980 ..  845992 +  -3.3  -3.53012   AATGGTGTATTTTAG                CGGGA CGC TCCGG                TTTGAGAAGAGAAGC
      yflK   6  85   7  838086 ..  838109 + -11.7    -3.695   GTTGAATAGAAAAAA          GCCGCGCAT ATCAAC GTGCGCGGC           TTTGCCATATTTAAG
      yfmG   4 100  57  821724 ..  821754 + -17.2  -3.65475   TGTAGTAATGTTCAG       CTTGTAGAAAAAAC AAT GTTTTTTCTACAAG       ATTTTATTTTAAATG
      yfmK  10  80  19  817113 ..  817131 + -11.7   -2.5497   CATCGAAACACAAAA             GGAGGGC AAAAA GCCCTCC             CGTTTTCATCTTCAT
      yfnD   3 100   6  802629 ..  802648 +   -15  -5.07567   GCTGGATTAAAAAAC            CCCCTGCC GCCT GGCAGGGG             TTTTTTCAGCTATGC
      yetF   6 100  14  784427 ..  784446 +  -8.6   -5.2204   GACTCTTAGAAAAAA            GCTTGCAGC AAG GC-GCAAGC            TTTTTATTGATTGTA
      yeeC   6  63 -21  745314 ..  745324 +  -5.4  -3.93583   AGATGAGATTGTGAT                 GATG GTT CATC                 TTTATGACTAAATTA
      yerI   7 100  10  725346 ..  725371 + -14.1  -4.53163   GTGTAGATAGAAAAA         GCCAATGGGAT TCCA GTCCCATTGGC          TTTTATAATGTATCA
      ydjN   7  91   6  680427 ..  680450 +  -8.8   -5.1675   GATTAACTAATAAAA          ACCACTCGGC ATGA GCTGAGTGGC           TTTTTTAATGGATGA
     tatCY   5 100   8  648259 ..  648282 + -12.6   -5.3167   GGCAATAATAAAAAA          TCCATTTCTC ATGC GAGAAATGGA           TTTTCTTTATTTTTG
      ydhG   3  61 -29  621735 ..  621748 +  -2.3  -4.57073   AATATTCTGGACAAG               GCGGA CTGC TCCAC                TTTTTGGCGGAAATG
      ydhE   7 100  10  618838 ..  618858 + -15.5  -3.89354   AAATAAGAAAAAGAA            CTCCCGTAC CTT GTACGGGAG            TTCTTGATTTAAAAC
      ydgH   8 100  10  611600 ..  611621 + -11.7   -5.1675   GAGTAATCGAGAGAA           GAGTGATGA ATGG TCATCACTC            TTTTTTCATGACTAA
      ydgH   8 100 115  611705 ..  611729 + -14.3  -4.96996   GTACTTAAAAACAAA          GAGCCCGGAAA ACA TTCCCGGGCTC          TTTGTTTTATTTCCA
      ydgE   4  85 115  604235 ..  604252 +  -9.9  -4.18762   ACATATAAAGAAAAA             GGACAAC AGCT GTTGTCC              TTTTCAATGCCGCTT
      ydfS   4  62 331  601601 ..  601629 +  -3.9  -4.32857   TAAACAAACGTAGAA       GCTTCGGAATCA AAAAAA TG-TTCCGGGGC        TTTATATTTGAGCAC
      ydfQ   4 100  19  598630 ..  598645 +  -7.6  -5.95946   AATAAGGCAAAAAAA              GAACTC AAAT GAGTTC               TTTTTTTATTCTTCA
      ydfJ   6  91 320  591755 ..  591777 +  -9.2   -5.0538   TTTGTCCAAGAAAAA           TAGAGTCCAT AAG AGGGACTCTA           TTTTTTGAAGTGCCC
      ydeM   2  78   9  572952 ..  572968 + -10.8  -2.52543   ACGATAACTCAGAAA              GCCCGC TTTTC GCGGGC              TCGATTGAAGCAGAT
      ydeI   2  89  68  568550 ..  568569 +  -6.5   -5.4505   TCTATAGAAGAAAAA            CAAGCAT AGTAAG ATGCTTG             TTTTTTCTTAGGACA
      cspC   5 100  21  559029 ..  559050 +    -8  -5.77988   AATCGTTTATACAAA           CAGGCTCT TTATAT AGGGCCTG            TTTTTTTATGTCTAT
      ydcK   6  56 265  528407 ..  528423 +  -6.5  -2.57931   TCGCGTAAGCGGCGC              GAGGGTT CAA ATCCCTC              CTTCTCCGCCATAAG
      ydbC   8 100   6  495264 ..  495286 +   -15  -3.78419   GAAGGCATAATCAAA           GCCCAAAACA TCA TGTTTTGGGC           TTGTCTCTTTACTCG
      ydaQ   3 100 102  490680 ..  490696 + -12.3  -5.60993   GCGGAAAAATAAAAA              CCGGCTT TAG AAGCCGG              TTTTTTTATCGAAAC
       gdh   4  83  10  445707 ..  445733 +    -8  -4.67607   GGTTAAACATAAAAA         GCGACCCAGA CATGACA TCTGGATCGC         TTTCTTTATTAGGCA
      yclQ   9 100  10  435567 ..  435591 + -12.2  -5.84381   AAGTAAAACCAAAAA         GAGCCTCCGCT AAAT AGCGG-GGCTC          TTTTTTTGTTAATCA
     gerKB  10  91   7  423678 ..  423702 +  -8.5   -5.1167   AAAAAATGATAAAAA          GAGCGGGGG GATGCGG CCGCCGCTC          TTTTTATGTTCACTT
      ycxD   3  50 434  407471 ..  407489 +  -4.4  -3.15996   AGCGTCGGGAAGATC             AGGGATGC ACG GCTTCCCG             TATTCCTGCGTGCTA
      ycxA   7 100   3  404018 ..  404042 + -11.5  -4.81851   CCATTCAATATAAAA          GGATCAGCACT GTC AATGCTGATCC          TTTTTAAATTTGAGT
      yckE   3 100   6  371257 ..  371279 + -13.5   -3.5125   AAGTTTATAAAGAGT           CCCTGAGAG TTATT CTCTCAGGG           GTTTTTCATTACACA
      yciC   2 100   8  366823 ..  366842 +   -10  -5.52384   ATCAATAGAAAAAAA            GCCG-TCCC ATG GGGAACGGC            TTTTTTTAATGAAAC
      ycgT   7  71 343  353771 ..  353784 +  -6.7  -4.14739   AAAACGAACAGGATT               CATGC TTTT GCATG                TTTTCCACTGCATGG
      ycgP   3  74   9  349528 ..  349543 +  -7.6  -3.94853   GAAATAAAAAAGAAA              CCAGTA CTTG TACTGG               TTTCGTCTTCACTTA
      yceI   4  91 229  318708 ..  318727 +  -9.3  -5.09426   TGTCAACAATCTGAG            GCACCTC TTGAAT GAGGTGC             TTTTTTACAATTGCG
      yccF   9 100  10  294137 ..  294161 + -15.9  -6.02919   TCATAATGGAAAAAA          CCTTGAAAAGC CAG GCTTTTCAAGG          TTTTTTTATTTCTGA
      ycbU   9  89  11  288174 ..  288196 + -10.6  -4.44797   AGTAAACATGAAAAA           GCCCCTGA ACACTAG TCAGGGGC           TTTTCATATTAATGA
      ybgE   5 100  12  260086 ..  260107 + -14.5  -5.48213   GTGAAAATCGAAAAA           GAACCTGCC CGGA GGCAGGTTC            TTTTTATTTTGAATG
      ybfQ   4 100   6  253476 ..  253498 + -12.8  -5.76633   TGCTGAATAAAAAAA           GAACACCTCG TAT TGAGGTGTTC           TTTTTTTCTATATAC
      ybfB   6  93  17  238134 ..  238165 +  -7.4  -5.63857   GAGGACAAAGGGAAA      GCATCTCTGATT TCGAGATT ATTCAGAGATGC       TTTTTTTGCATTTTT
      ybeC   2 100  15  232970 ..  232991 + -10.9  -5.48054   AAATATAGAAGAAAA           CCTTGCGAT AGTT GTCGCAAGG            TTTTTTGCTTTTAAT
      ybdL   6  93  12  223176 ..  223201 +  -4.7  -5.71712   TTAATCCAAAAAAAG         TTCTTGTTCCG CTTT TGGGACAAGGG          TTTTTTTATGTGACC
      ybaS   8  91   6  179590 ..  179609 +  -9.3   -5.1287   GAAGGCATAAAAAAA            CCGCTCA TAGGGT TGAGCGG             TTTTTTCCGTATAGC
      serS   6 100 278   22433 ..   22455 +  -8.4  -5.79595   TTGGAGATTGTTTTG           TCCGTTGCAT TCG GTGCGGCGGA           TTTTTTATTTTAAAG
      serS   6 100 321   22476 ..   22497 + -11.7  -5.68023   TATTTTAAAGAAAAA           GTGAATCTC GACT GAGATTCAC            TTTTTTTGATTATCA

SUMMARY

636 putative operon ends contain 3210 possible terminators.
Percent operon ends hit by terminators of confidence >= x:
	x	#>=x	hits>=x	%hits>=x
	100	495	429	400	63 %
	99	495	429	400	63
	98	495	429	400	63
	97	495	429	400	63
	96	495	429	400	63
	95	517	439	406	64
	94	517	439	406	64
	93	546	463	428	67
	92	546	463	428	67
	91	576	484	448	70
	90	604	497	456	72
	89	624	510	466	73
	88	643	526	475	75
	87	648	530	476	75
	86	669	544	488	77
	85	693	562	500	79
	84	706	569	506	80
	83	740	588	520	82
	82	747	593	523	82
	81	769	606	527	83
	80	781	615	530	83
	79	805	628	534	84
	78	819	636	538	85
	77	826	639	539	85
	76	839	648	541	85
	75	856	659	545	86
	74	881	678	556	87
	73	896	690	559	88
	72	924	718	565	89
	71	940	732	569	89
	70	959	744	569	89
	69	981	763	573	90
	68	1025	791	574	90
	67	1064	818	577	91
	66	1096	839	578	91
	65	1127	861	583	92
	64	1165	889	586	92
	63	1188	903	588	92
	62	1248	953	593	93
	61	1288	981	595	94
	60	1335	1016	596	94
	59	1376	1050	597	94
	58	1397	1068	600	94
	57	1496	1143	602	95
	56	1539	1175	604	95
	55	1595	1216	608	96
	54	1664	1268	608	96
	53	1754	1340	609	96
	52	1836	1402	612	96
	51	1942	1484	614	97
	50	2024	1547	616	97
	49	2131	1621	618	97
	48	2262	1716	620	97
	47	2355	1787	623	98
	46	2497	1907	627	99
	45	2655	2026	630	99
	44	2762	2105	630	99
	43	2940	2236	630	99
	42	3027	2307	631	99
	41	3145	2403	633	100
	40	3196	2447	633	100
	39	3210	2459	633	100
	38	3210	2459	633	100
	37	3210	2459	633	100
	36	3210	2459	633	100
	35	3210	2459	633	100
	34	3210	2459	633	100
	33	3210	2459	633	100
	32	3210	2459	633	100
	31	3210	2459	633	100
	30	3210	2459	633	100
	29	3210	2459	633	100
	28	3210	2459	633	100
	27	3210	2459	633	100
	26	3210	2459	633	100
	25	3210	2459	633	100
	24	3210	2459	633	100
	23	3210	2459	633	100
	22	3210	2459	633	100
	21	3210	2459	633	100
	20	3210	2459	633	100
	19	3210	2459	633	100
	18	3210	2459	633	100
	17	3210	2459	633	100
	16	3210	2459	633	100
	15	3210	2459	633	100
	14	3210	2459	633	100
	13	3210	2459	633	100
	12	3210	2459	633	100
	11	3210	2459	633	100
	10	3210	2459	633	100
	9	3210	2459	633	100
	8	3210	2459	633	100
	7	3210	2459	633	100
	6	3210	2459	633	100
	5	3210	2459	633	100
	4	3210	2459	633	100
	3	3210	2459	633	100
	2	3210	2459	633	100
	1	3210	2459	633	100
	0	3210	2459	633	100
