# Supplementary material for: Rapid, accurate, computational discovery of Rho-independent transcription terminators illuminates their relationship to DNA uptake
Source: Genome Biol. 2007 Feb 21;8(2):R22. doi: 10.1186/gb-2007-8-2-r22 (PMC1852404; doi:10.1186/gb-2007-8-2-r22)
Supplement: Additional data file 2 — As described in the text, the entire robust tail-to-tail region is searched; if the region is less than 500 nt, then the 500 nt downstream of the stop codon is searched (stopping if a gene start is encountered). In the case of ties, all terminators with the high score are output. [file gb-2007-8-2-r22-S2.zip › Bacillus_thuringiensis_konkukian.ttperf]

BT9727_0008   4 100   6   14333 ..   14352 - -10.8  -4.93547   CCAAGCAACTAAAAA            CACAAGTC TTTT GACTTGTG             TTTTTTTATTTCCCA
       dck   2 100   5   22441 ..   22458 - -12.7  -4.92783   AATTTAGTAGAAAAA             CCCGTGC GTAT GCACGGG              TTTTTTATTTTACAA
BT9727_0033   5 100  -2   40812 ..   40837 - -13.5    -5.252   CATGTCGATAAAAAA         TAAGCTTCTCA TAAT TGAGAAGCTTA          TTTTGCTGTTTCGAT
      gerD   4 100  13  148315 ..  148356 - -17.7  -5.26119   TGCGCAAAAATAAAA TAATAATGAGTGGACGATA CATA TATTGTCCACTCATTATTA  GTGTTATTATTTTTA
       bla   8 100  55  165550 ..  165573 -   -14  -2.66316   GTTTCGATGACATTA          CAGAAGACAC CGAG GTGTCTTCTG           TTTTTTTAAATTAAG
BT9727_0162   3 100  35  177351 ..  177368 -  -7.7  -5.68438   GGAGTAAACAAAAAA             GAGCCTA TACG CAGGCTC              TTTTTCTTATTTATA
BT9727_0172   4 100  -2  187636 ..  187657 - -11.7  -5.42514   GCAGAAACGAAAAAA           TAACCTTGC CTGT GCAAGGTTA            TTTTTTCTTCTTGCC
BT9727_0178   4 100  -2  193568 ..  193597 - -16.7  -5.42198   CGCTAAAAAATAAAA       TAAAGAAGTAGGC GGTT GCCTACTTCTTTA        TTTTATTTCTCTTTT
      oppA   3 100  17  197198 ..  197217 -  -7.9  -5.56263   AGCATAAAATAAAAA            GGTATCC TCGGTG GGATACC             TTTTTATTAGCACTT
BT9727_0200   3 100   8  217779 ..  217801 - -16.4  -5.53288   TTTAAGTTAAAAAAA           CCACCAAGCA TTT TGCTTGGTGG           TTTTGTATTAGGATT
BT9727_0210   5 100   6  230450 ..  230474 -   -13  -4.03183   ATGTATAAAAGAGAA          GGACTCTTTC AAATA GAAAGAGTCC          TTTTTTTATTTACTA
BT9727_0221   4  81 -22  243435 ..  243478 - -10.7  -2.92171   CAGATGTGGAAATTA TCGATGGTGC-GAGCT--TTTA TAT TAAATGAGCTCTGCACCATCGA GTTTTTTTATTAATA
       uup   4 100 361  259986 ..  260011 - -13.5  -4.37092   AGCTTGTGGATAAAA         CCCATATTATC TGTT GATAATATGGG          TTTTATTGTGTATAT
BT9727_0250   4  88 154  288640 ..  288660 - -11.3  -3.35679   CCTTTCTATGGAGAA            TTGATGAAC GCT GTTCATCAA            TATAAGTTTCCGTGT
BT9727_0272   2 100 186  322705 ..  322726 - -14.5  -4.74706   GTTAATATGTAAAAA           TCCCGCTGA TTCC TCAGCGGGA            TTTTTTATGCATCTT
BT9727_0280   8 100 171  333800 ..  333829 - -10.9  -5.14965   ATTTGCATCAAAAAA       CACTTACCATATA TTAC TATTTGGTAAGTG        GAACTAGCTAAACCC
BT9727_0284   7  67  18  338247 ..  338258 -  -5.8  -4.14392   ATATGGAGATAGAAA                GCCT AAAA AGGC                 CCTCTATCCAGAGAT
      ampS   6 100  12  351091 ..  351116 - -11.9   -4.4648   ATCTGCATCATAAAA         GGCTATCTTCC ACTG GGGAGATAGCC          TTTTACTTTTGTTAA
BT9727_0307   5 100  19  364814 ..  364837 - -11.1  -5.13521   AAAGGATCGAAAAAA          GGAGATGTC ACAGCA GACATCTCC           TTTTTTCTAGCGTAG
      ahpF   4 100  23  371609 ..  371628 - -13.6  -5.32882   TAGGATTATAAAAAA            GCAGGTGC CTTG GCACCTGC             TTTTTTTACTCACGT
      fhuG   2 100   6  377336 ..  377362 - -12.4  -5.22006   GCAGTAGAATAAAAA         CACCCTCAAG GAAAGAT CTTGAGGGTG         TTTCTTTACGCTTTT
BT9727_0329   6  77  20  387488 ..  387511 -  -8.2  -3.95724   ATAAAAAATATAGAA          GCAAAGGTCA ATGA TGATCTTTGC           TTTTTTTTGTATCAT
BT9727_0332   4  71   5  390515 ..  390536 -  -2.2  -5.42131   GAAGTATACAAAAAA           GAGCACGA GTAAAT TTGTGCCC            TTTTTTATTTTGTAG
      topB   2 100   8  415447 ..  415472 - -13.4  -5.13722   TTCACTAAAATAAAA         GGTTCCTACC GACAGA GGTAGGAACC          TTTTTGTTTAATCAA
      dcuB   5  79   8  419638 ..  419668 -  -4.8  -5.14563   CGTTTGATTAAAAAA       GCACAAACCC TGTAAATTTGT AGGTTTGTGC       TTTTTCTTTAAAACA
      chiA  10 100 424  429003 ..  429028 - -14.9  -5.12172   TATGAATAAAGAAAA         GGCATTAGCTT GTAT AAGCTAATGCC          TTTTCTTTGTGATTA
BT9727_0370   1  84   7  435752 ..  435767 -  -5.4   -5.4251   GTTATAGATAAAAAA              GATCCC CTGG AGGATC               TTTTTCTTATAGCGT
BT9727_0374   5  90  52  440730 ..  440766 -  -8.9   -4.5464   GATAGATAATGAAAA   GGACTTTGG-GTGCAT AAAAAA ATGCAATCCAAAGTCC    TTTTAGTTTTATAAT
      pacL   9 100   3  448635 ..  448660 - -16.3  -4.64383   AAGGATAAATGAAAA         GGCAATGAGGA TTAA TCCTCATTGCC          TTTTAGTTTCGCTTC
BT9727_0387   2  40 145  453600 ..  453626 -  -2.2  -2.69386   AAAGAAGAGAAGTCA         TTTCAGGAGCAA CAT TTGCTACTGTAG         GATGGATTGTGGTAT
BT9727_0387   2  40 -18  453772 ..  453789 -    -2  -2.71791   ACTTGGTGGCGAAAT             TAATGG TTTACT CCATCA              TTATAGGACGGGTGA
BT9727_0391   6 100  10  457966 ..  458007 -   -22  -4.66537   TGTGGGAATATAAAA GGATACTCTCCAAATAGT AGATAG ACTATTTGGAGAGTATCC  TTTTTGTTACTATGC
BT9727_0399   7 100   6  466285 ..  466304 - -12.2  -5.86465   AATAACATAAAAAAA            CGTCAGCT TATA AGCTGACG             TTTTTTTATAATGTA
BT9727_0406   4  83  18  473591 ..  473609 -    -6  -5.22794   ATAATCAGTAAAAAA             TCGAGC TGTGTAG GCTCGA             TTTTTTATGTTTTGG
BT9727_0411   4  80  60  478754 ..  478779 -  -9.1  -3.58522   ATTAGTATGTTGAAA         TCGTACAGGTA TGTA TACTTGTACGA          TTTTTTTAGTGAACT
BT9727_0427  12 100 341  497465 ..  497490 - -12.1   -3.9398   GCACAATTCCATAAA         TTATGTGGATA ACGT TATCCACATAA          AAAAAGGTTCCTTAT
BT9727_0427  12 100 314  497496 ..  497517 - -11.7  -5.72616   ATCCACATAAAAAAA           GGTTCCTTA TTTA TAAGGAACC            TTTTTTCTACTCTAT
BT9727_0433   4 100   6  502840 ..  502853 -  -8.1  -5.66989   GAAACATTAAAAAAA               GCGAC TTAA GTCGC                TTTTTTTAATGTGGA
BT9727_0440   6 100   5  508763 ..  508788 -   -12  -4.33674   AACATATAACAGAAA         CAGCTCCTTT AGCGTA AAAGGAGCTG          TTTTTTATTCGTCTT
BT9727_0449   8 100 170  520510 ..  520535 - -11.2  -4.76087   TATATAATAAAGAAA         GAGGCTGACG GCTTTA CGTCAACCTC          TTTCTTTATTATATA
BT9727_0449   8 100  54  520626 ..  520651 - -13.5  -4.85822   AGGATAAATACAAAA         GGTGATTTCTT CGTT AAGAAATCACC          TTTTAATGTTTAGCA
      opuD   7 100  64  545074 ..  545109 - -16.5  -5.27399   TAATAGAGTAAAAAA    CCCATTCATATGAAA ATGATA TTTCATATGAATGGG     TTTTATTCATTTACT
      citN   3 100  10  556946 ..  556971 -  -7.6  -5.55769   CTTCATAATAAAAAA         CAGTAGCGGA TATATG TCTGCTACTG          TTTTTTATTTTATAT
BT9727_0491   5 100 266  578295 ..  578315 - -15.5  -4.29325   TATTAATAGCTAAAA            GCAGTGCCT AAA AGGCACTGC            TTTTTTGAGATAAGA
      pncB   6 100 179  598760 ..  598780 - -16.9  -5.30686   AAGATTTATAAAAAA            GAGGACGCG AAC CGCGTCCTC            TTTTTTATTGGTGAT
BT9727_0510   5 100   2  603932 ..  603951 - -12.2  -4.87389   TACCTCAAAAATAAA            GAAGGAGC ATAG GCTCCTTC             TTTATTTTTTTCTCC
      vanW   7 100  37  605679 ..  605697 - -10.3  -5.46706   ATTGCAAAAGAAAAA             GGCGTGA TTTAC TCACGCC             TTTTTCTTTTTTGAA
      lytR   8 100  71  608447 ..  608481 - -16.6  -3.21225   CCAAAAACGACTCAA     CCATCGAGCTCCGATA GAA TATCGAATCTCGATGG     CTGCTTAGTCTTTTT
      lctP   4 100   9  614497 ..  614518 - -14.5  -4.67234   ATGTAATGTGAAAAA           CACCGATCC ATTT GGATCGGTG            TTTTATTTTTAAAAG
      ptr2   4 100   8  617646 ..  617670 - -15.9  -4.74767   AGAAGTAATAGAAAA          GACGCTTCTAA TAT TTAGAAGCGTC          TTCTTATTTATTCCA
BT9727_0529   2 100   5  623448 ..  623467 - -10.8  -4.43283   TGAGATAAAGAGAAA            GACGATGA GGAA TCATCGTC             TTTTTTATTTTCGAC
BT9727_0534   7 100   7  627695 ..  627714 -  -9.3  -5.83211   GATTAAAAGAAAAAA            CAGGAGC GTTGTT GCTCCTG             TTTTTTCTATTCAAT
      arcD   3 100   6  635008 ..  635026 -  -9.6  -5.45652   ACTTCTAATAAAAAA             GAGAAGCC AGA AGCTTCTC             CTTTTTTAACTCATT
     gerKC   5 100   3  640838 ..  640864 - -15.3  -5.16038   ATATAAGAAATAAAA         GGTTGTATGCC TGCGT GGCATACAACC         TTTTATTTTAAGACA
BT9727_0560   3  86  -7  655701 ..  655719 -  -7.4  -4.90217   CAAAGAGACTAAAAA             GCTGCTTA TAT TTAGCAGC             TTTTTTCGTCTTCAT
      oppA   3 100   8  663303 ..  663336 - -11.1  -5.64421   ATTGTAAATAAAAAA     TAGCTCCTGGCATGT ATGT AGATGCTAGGAGCTA      CTTTTGCTTATTTAG
BT9727_0584   3 100 -15  682847 ..  682875 -  -9.8  -5.55664   TTATCATTAAAAAAA       GACAATGAT-GGA ATTA TCCTATCATTGTC        TTTTTTACTTTGTCT
BT9727_0591   6 100 -11  690530 ..  690553 -  -9.7  -5.55664   CGATTATGAAAAAAA          GCTGACAAA GTATTA TTTGTCAGC           TTTTTTTAGTATGAT
BT9727_0599   5 100   6  697051 ..  697070 - -12.2  -6.08342   GAAGAAATAAAAAAA            GATGAGGG AAAT CCCTCATC             TTTTTTTAATCCATC
BT9727_0602   3 100   8  701878 ..  701899 - -10.9  -5.02439   AGAGAAGTAGAAAAA           GGCAATCCA TATC CGGATTGCC            TTTTTCATTATTTCT
BT9727_0607   5 100   1  707379 ..  707410 - -11.8  -3.85859   AAGATTGAAATATAA      GAAAAGCTTTCC CGTATTGC GGAAAGCTTTTC       TTATATTCTTTTATA
      feoB   5 100  51  722210 ..  722233 - -12.6  -5.42259   TGATGTGCAAAAAAA          GAAACCTGAA TGAT TTCAGGTTTC           TTTCGTGCAAAGCAT
      acrB   4 100   9  728652 ..  728679 - -15.8  -4.99035   GTAGGTAGAGAAAAA        GCGTTATCTTCA TTCG TGAAGATAACGC         TTTTTCATTTAAATA
BT9727_0633   5 100 179  741076 ..  741099 - -11.8  -5.76237   TATATAAATAAAAAA          GGATCTCACA TAAA CGTGAGATCC           TTTTTTTGTTAGTAA
BT9727_0646   3  47 450  751308 ..  751325 -  -4.1  -2.92667   TCAATTTTGAAAGTA             GGGCT ACTCTCAA AGCCC              GAATCCGACAGCTAA
BT9727_0651   6  76 -44  758424 ..  758449 -  -8.5  -3.53012   TTTGCTTTTTGTAAA         GCA-TGAAAATG TAG CATTTTCATTGC         GTATAAAATGATAAG
      rbsC   3 100   5  765180 ..  765204 - -12.3  -4.39571   GGTATAAAGGGAAAA          TAGAGCATCGA AAT TCGATACTCTA          TTTTTTATTTACGTT
      scrK   6 100 -11  772620 ..  772639 - -10.8   -4.2803   GAGGGGAATGTAAAA            GCATACGA TTAC TCGTATGC             TTTTACATCTGTTAA
BT9727_0693   4 100   7  795579 ..  795603 - -10.8  -4.92385   GATATCGAAATAAAA         GGATGGTGCTG CTTG CAGC-CCATCC          TTTTATTTATGCCCA
BT9727_0706   5 100  13  809768 ..  809792 - -15.1  -4.64598   GAAGGAGCGCAAAAA          GAGTCAGCCTC AAT GAGACTGACTC          TTTTTATACGAACTA
      brnQ   1 100   7  817488 ..  817516 - -13.2  -5.46706   ATGTGAAAATAAAAA        GCAGCAAGCGTG TATCT CATGCTTGCTGC        TTTTCTTTATTTTGT
BT9727_0719   3  77 -11  821383 ..  821404 -  -4.4  -5.27335   CGCTTTAAAGAAAAA           GAGGTCAA TTTTAT TTGGCCTC            TTTTTCTGTTTTATT
BT9727_0725   3  95  34  824305 ..  824324 -  -7.9  -5.27923   CAATTTCATAAAAAA            GCATACC GTAAAT GGTATGC             TTTTTTTATTGAAAA
BT9727_0728   7 100   6  828060 ..  828085 - -15.5  -3.62348   AATTGTACAGAAAGA         TAGCTCGCCGC TAAA ACGGCGAGCTA          TTTTGTTATGCTTTT
BT9727_0738   4 100   9  837381 ..  837403 -  -8.4  -5.60556   AAGAGAAAATAAAAA           CATCGCCAAC CCA GATGACGATG           TTTTTTCATTAAGAA
BT9727_0745   6 100   9  843409 ..  843428 - -12.2  -4.78572   TGCGAAGTAATAAAA            CCCCTTAC GATG GTAAGGGG             TTTTTGGTTTATAAG
      oppA   2  73  26  845076 ..  845098 -  -7.8  -3.65046   TTTGTATGTGAAGAA           GGTACTAC TATGGAT GTAGTACC           TTCTCCTTTTATAAT
      gapN   8 100  12  856721 ..  856748 - -15.8  -4.65446   AGTATATATAGAAAA        GAAGCTGATCTA AAAA TAGATCAGCTTC         TTTTTATAAGATTAA
      sspA   9 100  17  865073 ..  865098 - -17.7  -3.64441   ACAGTAAATAAGGAA         GGTCTCAAGGC ATAT GCCTTGAGACC          TTTTTGCCATATATA
BT9727_0769   8  82  12  870249 ..  870270 -  -9.5  -3.60214   AGCGTAATGAGAGAA           GACG-CCCTA GTA TAGGGGCGTC           TTTTTTGTTTGTTAT
      alkA   6 100 146  874333 ..  874362 - -13.1  -2.68202   TGCAGAGTAAAAAGG       GAGAGACTGTTCCA TTT TGGAACAGTCT-TC       TTTTATTTGTAATGT
BT9727_0779   2 100   4  881239 ..  881265 - -13.9   -5.4477   AAAGGGGCAAAAAAA         TAGAAAGTGGG GGATG CCCACTTTCTA         TTTTTATTTACGTGA
BT9727_0783   5 100  33  884647 ..  884676 - -11.5  -4.84311   TTTTACATAAGAAAA       CACGTCGTATTCA TAAA CGGATACGACGTG        TTTTTGATTACTCGA
BT9727_0787   5 100   9  890934 ..  890956 -  -7.8  -5.76633   TCATATAGAAAAAAA           CACTCTAC AGAAAAA GTAGAGTG           TTTTTTTGTTAGTGT
BT9727_0790  12 100 181  897725 ..  897752 - -18.6  -4.28994   TATTATTGATGAAAA        CCCCTTGTAGGA AATT TCCTACAAGGGG         TTTTTCTATATAATG
BT9727_0790  12 100   9  897896 ..  897924 - -16.1  -5.38249   ATGAAGTATAAAAAA        TGCCATGCCCTTA AAA TAGGGGCATGGCA        TTTCAATGTTATTCA
BT9727_0798   3 100 135  905498 ..  905517 - -13.6  -4.39877   TGAATAAGGAAGAAA            GGTCACCC GTTT GGGTGACC             TTTTTTGTTTGGTAT
BT9727_0809   7  76 163  911591 ..  911617 -  -3.6  -5.33866   CAAAGCTATAAAAAA         TGGCAATTGAGC TTT ACCCGTTTGCCA         ATTCTATTTCTAGTT
BT9727_0821   4  48 113  922412 ..  922424 -  -2.7  -3.75332   ATTTGTGAAGGCAAA                CTTGA AAA TCAAA                TATTAAACTATTAAA
BT9727_0836   3  90  43  941241 ..  941281 -  -8.4  -4.87318   GTGAAAATTGAAAAA  TAACACCCCTTAAAGAGA AAAAA TCTTTTTGGGGGGTGTTA  TATAAAGAGGTCATC
      ddeI   7  74  18  946210 ..  946244 -  -9.7  -2.76093   AGTTTAACAAAGCCA    TATAAACTGCATTGTA ATTT TA-AATGCAGTTTATA     TAATTCTTCTCTTAT
BT9727_0850   4  59 -35  958895 ..  958911 -  -6.6  -2.77148   CTCATTAACAGAGGA              GCAATG TCCGT CATTGC              TCTTTTTTTTATGCG
BT9727_0853   4  95 162  960213 ..  960228 -    -9  -5.07107   TAAATGTTTAAAAAA              GACACC AATT GGTGTC               TTTTTTATTTAGATG
BT9727_0862   6 100 101  967290 ..  967342 - -15.2  -3.69841   CTTTAACAAACAATA GGATCTTGTTTCATTGGGG-CATAC ACAA ATAAGTCCTCAATGAAACAAGATCC TGCGCTTGAAACTTA
BT9727_0869  10 100 311  970621 ..  970644 -  -9.7  -4.88258   AAAACTATAAGAAAA          GAAGACATC AATTAA GATGTCTTC           TTTTACTTGTACAAT
BT9727_0874   6 100 114  976394 ..  976415 - -13.1  -5.03201   AATAATAAGCAAAAA           GTCCCTTCA AATT TGAAGGGAC            TTTTTAGTATATAGA
      lytB   4  56  72  985003 ..  985013 -  -2.4  -4.20367   CCCGTTAAGAAATAA                 GGGC CTA GCCG                 AATATCATCTAGTTT
BT9727_0891   5  93  69  991995 ..  992017 -    -7  -5.40474   ATTTTTTGAAAAAAA           CCAACGATTC ATT AAATCGATGG           TTTTATGTTATATAT
BT9727_0899   8 100  91  999370 ..  999395 -  -8.4  -5.65927   GATTGAAATAAAAAA         GAGTTCTTAC TATTAT GTAAGAACCC          CATAAACAAAGAAAA
BT9727_0905  11 100 131 1006235 .. 1006258 - -13.2  -2.97382   TGTAATAAAGATAAG          GCTCGCCTAC GGAA ATAGGCGAGC           TTTTTTAACATATAA
BT9727_0910   9 100 464 1008181 .. 1008219 - -14.9  -2.62037   TAAAGAATAATACAT   GTTTATCAAGCTTTGGT TACAT ACCAAAGCTTGATAAAT   CCAATATAAAACGAA
BT9727_0910   9 100  78 1008580 .. 1008605 -  -8.5  -5.46276   AATATACATAAAAAA         GCATCC-AATTA AAC TAATTTGGATGC         TTTTTTATGTAATCT
BT9727_0910   9 100  27 1008630 .. 1008656 - -13.8  -3.26947   TAATCTGCATAGGAA         TAAGCGGGGG ATGAAGG CCCCCGCTTA         TTGAAATTACACTTT
      cheR   5 100   3 1012479 .. 1012511 - -15.1  -5.29846   AATGCGAAATAAAAA      GCGTATGAAATCC AAATAGA GGATTTCATACGC      TTTTATTGTATTTTT
BT9727_0922   2  48 116 1018200 .. 1018211 -  -4.4  -2.64616   TGTTGACGTAGATTA                CGAA GTAG TTCG                 TGATGGAATGTTAAT
       qor   3 100 178 1023605 .. 1023640 -   -15   -5.1356   GTGTATTAATAAAAA    GAGCTAAGTTTATTCT TAAT AGGATAAACTTAGCTC     TTTTATTTTATCTTG
BT9727_0949   8  90 164 1047419 .. 1047443 -  -9.3  -4.60808   GCATAAAAAGAGAAA          CACCTGAAGGA GAG CCCTTTAGGTG          TTTTTTCTCTTGACT
BT9727_0956   2 100  15 1051752 .. 1051786 -   -10  -5.05153   AGCTTAAAAAACAAA     CCACCTAGTCCCTATA TTT TTTAGGGTGTAGGTGG     TTTTATTTACACACT
BT9727_0960   2 100 132 1055970 .. 1055993 - -11.8  -3.90856   AAGGGGCGAAGTAAA          GAGGGTATGCC GAG GGC-TACCCTC          TTTATTATTTTGTTC
BT9727_0977   1  83  16 1072720 .. 1072744 -  -5.8  -5.27206   TAGAGATAATAAAAA          GGTATCCT TTAAGTACG AGGATACC          TTTTTACATGTATGA
      yhgC   3 100 177 1076968 .. 1076995 -   -15  -5.38054   TGGTACAAAGAAAAA        GGAAACACCGTC GTGT AACGGTGTTTCC         TTTTTTGTGTCGTGA
BT9727_0987  10 100  10 1083545 .. 1083567 -   -15  -4.48483   CACAATAAAGAGAAA           CGCCTTCAAT CAT ATTGAAGGCG           TTTTGTTACTTATTC
BT9727_0990   4 100   1 1088004 .. 1088045 - -13.4  -3.92694   TAAAAGGATAGTAAA TAAACCTCTAATTTCC AAGATAGTAA GGAAATTAGAGGTTTA  TTATACTTGAAATGA
BT9727_0995   3 100   7 1093479 .. 1093500 -  -8.8  -5.48213   GAGTTAAAATAAAAA           GCTCTGTT ATGGAA AACAGAGC            TTTTTATTATTTATT
      cytK   4 100   7 1104872 .. 1104899 - -12.8  -5.46657   TATTTCAATAAAAAA        CCGAACCACCAT CTAA ATGGCAGTTCGG         TTTTATTTATTTTTT
      yhdL   5 100  10 1108533 .. 1108559 -   -11   -4.7254   ATTTCGGATTAAAAA         GTAGAGCATC TAGGAGT GATGCTCTAC         TTTTTCACATCACTG
     mrsK2   4  95   0 1112260 .. 1112285 - -10.5  -4.57341   AACTCTCCCCAAAAA         GAAAAGACGCC ACAT AGCGCCTTTTC          TACGAACGAAACGGA
BT9727_1024   3 100  65 1120019 .. 1120066 - -12.2  -4.01603   GAGTGAAATAGGAAA GGGGTTGTC-CCAAAAGGTCGTT AAA AACGACCTTTTGGAGACAATTTC TTATGTTTTACCTTT
BT9727_1024   3 100 -11 1120095 .. 1120142 -   -21  -4.89852   TTATATGGATAAAAA CCCCAATCATAAATAGAAAACC TATT GTTTTTCTACTTATGATTGGGG TTTTTTCGCTTTTAA
BT9727_1028   8 100 143 1124950 .. 1124974 - -14.3  -3.89235   ACGAAATAAAAGGAA          GGGGCACCTTT TGA AATGGTGCCCC          TTGTTATTTTTTGAA
     gerPF   3 100   6 1141972 .. 1141990 - -11.8  -5.70761   AAAATAAAAGAAAAA             GTAGGAGA TAT TCTCCTAC             TTTTTTTACGCTGTT
      nrgA   6 100   6 1153110 .. 1153142 - -14.4  -5.24449   GATAAATGCAAAAAA      GAGATGCAATCTAC TATCG ATAGATTGCATCTC      TTTTTTTAGTTCACT
BT9727_1062   9 100  92 1157841 .. 1157860 - -10.8  -5.61881   CGCTAAAAAGAAAAA            CATCCTCT GCAT AGAGGATG             TTTTTCAGAGTGTTG
BT9727_1062   9 100 -49 1157962 .. 1158001 - -26.7  -5.98781   TAGAATTAAAAAAAA  TAGCCCTCCACCTGACC CTTTTT GGTCAGGTGGAGGGCTA   TTTTTTTCATGTTTT
BT9727_1073   4 100   6 1167937 .. 1167959 - -10.6  -5.64421   ATGTGAAATAAAAAA           GAGTTCGGAT AAA ATCCGGACTC           TTTTTTTAGTGCTGT
      trpS   8 100 263 1174554 .. 1174567 -  -9.5  -5.38497   AGGTAAATTAAAAAA               CCGCC GATT GGCGG                TTTTTTTAACTTGTT
BT9727_1088   5 100 111 1182616 .. 1182647 -  -6.6  -5.66229   ATCAATAATAAAAAA      GGCCATTCTTCTAT TATT ACTGAAGAATGGCT       TTTTTCTACTATATA
BT9727_1097   5 100 -11 1194491 .. 1194512 - -14.5  -4.08958   AGCCGTAAAGAAGAA           GACCTGGTG TTTA CACCAGGTC            TTTTTCTTTTGCTAT
BT9727_1104   6 100   8 1199467 .. 1199504 - -15.3  -4.73448   AGACAGACTTAAAAA   GGGAACAAAATTCTT-AT GTA ATGAAGAATTTTGTTCCC   TTTTTTCTTAGCGGA
      cotZ   2 100  29 1215058 .. 1215080 -   -15  -3.81137   TTTTAAATATGTAAA           GGTGGTAGAA ACC TTCTACCACC           CCAATAGTTTTTTAG
      exsF   4 100   7 1216385 .. 1216411 - -13.9   -5.4492   TATACATATAAAAAA         GCGGTATTTCT GTATT AGAAATACCGC         TTTTTACTAGCTAAT
BT9727_1133   5 100  -3 1223294 .. 1223325 - -16.1  -2.99268   ACACATTGAAATAAG      GTAAAAGAGTGGC TACGAG GCCACTCTTTTAC       TTTGGGTTTGTCATA
BT9727_1147   5  91 -19 1235549 .. 1235579 - -11.9  -3.48153   AGGAATAATTGAGAA       GAAGAGGGCGTTC AAAAA GAACGCTCTCCTC       TTATTTTATAAAACC
BT9727_1153   8  79   5 1240844 .. 1240863 -  -3.5  -5.54894   AATCTAGTAAAAAAA            GCAGACC TTAAAG GGTCTGT             TTTTTTACTTGGTCC
BT9727_1166   3 100 270 1255167 .. 1255190 -   -14  -5.38047   GACTTACATAAAAAA          GAGACACCAT ATCT ATGGTGTCTC           TTTTTTATGACCCCG
      sinR   6 100  53 1262034 .. 1262048 -  -8.5  -6.25741   AAATAATAAAAAAAA               GCGGG TATCC CCCGC               TTTTTTTTATAAAGA
BT9727_1186   4 100  12 1276122 .. 1276146 - -15.9   -5.5762   ATGAAACATAAAAAA          GAGTCTTCTCA TTA TGAGAAGACTC          TTTTAATCTATTTAC
      nirC   5 100   3 1289702 .. 1289722 - -12.7  -4.65895   GTGGGGAGCTAAAAA            CTCCAAAGT AAA ACTTTGGAG            TTTTAATGTTTCATA
BT9727_1211   4 100   5 1300614 .. 1300640 - -16.8  -3.81951   TTGGATAGTATGAAA         CCATTCTACCTA TGT TAGGTAGAATGG         TTTTTTAGTCGTTAA
BT9727_1223   7  93  15 1313647 .. 1313677 -  -8.3  -5.16572   ATTTAAGCTAAAAAA       GGGAGTAATTTGC TATAT GCAAATGGCTCCC       TTTTTTAGTTTGAGT
      kinB   5 100  -4 1319997 .. 1320017 -  -9.8  -5.50925   AAGGAACAGAAAAAA            CGTGATGA GTATT TCATCACG            TTTTTTGTATGAGTG
BT9727_1234   8 100  16 1323962 .. 1323984 - -13.6  -4.70921   TATAATAGAAAGAAA           GGATCTGTAT AAC ATACAGATCC           TTTCTTTCTATTATA
BT9727_1249   4 100   4 1336134 .. 1336152 - -13.2   -4.9755   ATAGATAATTAAAAA             GTAGCTCC TTA GGAGCTAC             TTTTTAATTTGTAAT
      ldcA   5 100   4 1338481 .. 1338502 - -13.1  -5.02323   CTATTATAAATAAAA           GGAAAAGCG TAAT CGCTTTTCC            TTTTTAATTTGAACA
       aph   9  87 245 1348119 .. 1348136 -  -9.9  -3.84266   ATATTGTACATTAAA             GGATGCA AATT TGCATCC              TTTTTTTGTTGTTGA
      norM   4  95 418 1349928 .. 1349947 -  -5.7  -5.80364   AGCGGAATAAAAAAA            TCCCCCA GTTCTT TGAGGGA             TTCTAAAGATTTTCA
      pssA   3 100   4 1379366 .. 1379391 - -16.3  -5.54907   GTTACAAAATAAAAA         GAAACCTTCCG GAAC CGGAAGGTTTC          TTTTTATTTTTCTTT
BT9727_1312   5 100 -45 1393490 .. 1393530 - -14.1  -2.76434   ATTAAAAAGACTAAG  CAGCCATCGAGATTCGATA TTC TATCGGAGCTCGATGGTTG  AGTCGTTTTTGGAAA
      brnQ  12 100   6 1404506 .. 1404519 -  -8.1  -5.79588   TCAAAAGTAAAAAAA               CTCCC TTTT GGGAG                TTTTTTTAGGATGCT
BT9727_1332   4 100 -12 1412023 .. 1412042 -  -9.3  -6.00814   AATAAGCAAAAAAAA            CGAGGTG TTATTT CACCTCG             TTTTTTATTTGTTCT
BT9727_1348   2 100  -6 1430272 .. 1430289 -  -8.5  -6.04324   TCAAAAAAGAAAAAA             CAGCTAA CTAT TTAGCTG              TTTTTCCTTTTTCCT
BT9727_1363   7 100   5 1446102 .. 1446122 -  -9.8  -5.72207   TGTAAAGTAAAAAAA            GAGCTAGT TTAAC ACTAGCTC            TTTTTTACCAAAAAA
      ansA   3 100   6 1458495 .. 1458524 - -15.9  -4.85433   AGAGAAATGTAAAAA       GAAGCTGTCGAAA TAAA CTTCGACAGCTTC        TTTTTTTAATCATGC
BT9727_1382   5 100  13 1463484 .. 1463511 - -12.2  -4.29325   GAGGAATATGTAAAA        GACGGTTTCG-TA CAA TATCGAAACCGTC        TTTTTGTATTCATTA
      ypjC   8 100   7 1488354 .. 1488379 - -13.5  -5.49234   ATATGTAATAAAAAA         CTAGAAAAGCT AAAA AGCTTTTCTAG          TTATGTTTATGTATG
BT9727_1420   5  88  77 1495207 .. 1495228 -  -8.8   -4.5287   CGAAATTAAGTAAAA           GAAGTTCC TCTTTT GGAACTTC            TTTTTTATTTCCATA
BT9727_1430   5 100  11 1505248 .. 1505279 - -11.1  -5.59534   AATGATAACAAAAAA      GAAGTCCTGTTCTC GTTAA GAGAA-AGGACTTC      TTTTTTTGTATTAAG
BT9727_1435   7  91   6 1510769 .. 1510788 - -12.2  -3.41234   GAGCAATGTAAGTAA            CAAGAGGG GAAA CCCTCTTG             TTTTTTTATGCTTCT
BT9727_1445   5 100  33 1519536 .. 1519553 -  -8.5  -5.43514   AAAATAACTAAAAAA             CAGAAGA GAGT TCTTCTG              TTTTTTAGTTTAATG
BT9727_1449   2 100  36 1524019 .. 1524044 - -14.9  -4.54477   GTAAAATTGATAAAA         GGTTCAAATCG TATG CGATTTGAACC          TTTTATTTTTGTATT
BT9727_1457   4  87 -15 1533983 .. 1534015 - -11.3  -3.17194   AGTGTTCTAACTCAA      GCCGCCACTGAAACG ATT CATTTCAGTGGGGGA      ATTGACCTCGATTCA
BT9727_1474   2 100  13 1549153 .. 1549188 - -17.2  -4.90917   AAAGGTAATGAAAAA    GAGATTGTAATTTGGT TTCA ACCAAACTACAATCTC     TTTTTGTTTCATTTA
BT9727_1483   2 100   5 1570207 .. 1570230 -   -14  -5.52384   TTGTCATGAAAAAAA          CATCCAGAGA AAAT TCTCTGGATG           TTTTTTAGTGTCTTG
      gerN   4 100 391 1577250 .. 1577272 - -16.4  -3.46081   TATTTAATGAATGAA           GCGAGCTGTA CTA TACAGCTCGC           TTTTGTTTATGATGT
      gerN   4 100  12 1577620 .. 1577651 - -13.2   -5.8901   AGATAAAACAAAAAA      GGAGATTGCTATCT TATA AGATAGTAATCTCC       TTTTATTAAAATTAT
      yetF   3  78   5 1583263 .. 1583284 -  -5.9  -4.82756   ATATAATGAAGAAAA           TCCCCTT GAGCAAGT AAGGGGA            TTTTTTATTTTTTTA
BT9727_1504   6 100  84 1588150 .. 1588165 -  -7.5  -5.46706   ATTTGAAAATAAAAA              GCGGC ATAATA GCCGC               TTTTTTATCGTTATC
BT9727_1514   6 100 131 1595046 .. 1595085 - -23.1  -5.69023   AAAACATGAAAAAAA  TAGCCCTCCACCTGACC AAAAAG GGTCAGGTGGAAGGCTA   TTTTTTTTAATTCTA
BT9727_1514   6 100  32 1595140 .. 1595184 - -25.4  -4.35313   TAAAATCAAAAAAGA TTCCAGAGTGTTGGG-AACCC TAAA GGGTTTCCCAACACTCTGGAA ATAAGACACTCGTGC
      cheR   2 100   5 1604116 .. 1604141 - -10.5  -4.99035   CGAGTTATATAAAAA         GGTCGTCAC TTTGCGTT GTGACGACC          TCTTTTATATTTTTT
      fliC   4  95  44 1624425 .. 1624453 -    -9  -5.18371   GGGTACAAAATAAAA        GGGAGATACATA GTTTA TATGTATTTCCC        TTTTGTTTTGTATGG
BT9727_1564   2  74   9 1639725 .. 1639755 -  -5.6  -4.81359   AAGGTAAACATAAAA       GGAAGAAAAG TTGAATGTAGG CTTTTCTTCC       TTTTTCTATTACATC
BT9727_1570   6 100   3 1644744 .. 1644766 - -13.5   -4.1721   ATTCATAGTGTAAAA           GGCTGTCGT GTATA ACGACAGCC           TTTTAACTTGTTTCT
      yfmQ   6 100  17 1651627 .. 1651649 - -11.4    -4.946   AGTAAATAGTAAAAA           GGAATCCATA TGC CATGGATTCC           TTTTTATATATGAGT
BT9727_1582   3  76 -39 1656358 .. 1656379 -  -8.7  -3.54503   TGAATAGATAAGTAA           GGAAGCAGC TTTA GTTGCTTCC            TTTTTTATTTTTAGG
       hfq   5 100 398 1665510 .. 1665525 -    -9  -5.99154   TATCAAATAAAAAAA              GCCTGT ATAC ACAGGC               CAAAATTAGGTAGAT
      rapB   6 100 170 1669943 .. 1669960 -  -8.5  -5.57729   AAACAATATAAAAAA             GGAAGAA GCAA TTCTTCC              CTTTAATTTAATATT
BT9727_1606   1  62  63 1680879 .. 1680897 -  -4.7  -4.09292   AATTTAAGAATCAAA             TTATTAG TAATG CTAATAA             TTTTGAGGACAGTAA
BT9727_1616   3 100 402 1690248 .. 1690274 - -13.9  -5.72622   GTCATAAATAAAAAA         TCACCTTCTAC GTGTT GTAGAAGGTGA         TTTTTTATTTTGTAG
      pepE   3 100  18 1697131 .. 1697158 - -12.9  -4.39386   GTTAAATCATGAAAA        TGTCCCTAAGT TATTAT ACTTAGGGACA         TTATTTGTAAGTGTA
BT9727_1629   1 100  16 1702046 .. 1702077 - -13.8  -5.28983   CCGAAAAGATAAAAA      TAGCCATGTACGGA GGAA TCCGCACGTGGCTA       TTTTTATTACATCTA
BT9727_1633   3 100   5 1707435 .. 1707454 - -13.6  -4.95758   ATTATATGAGAAAAA            CCTTCCGC AATT GCGGAAGG             TTTTTTATTTTTCGA
      pyrH   8  71 380 1720200 .. 1720214 -  -8.6  -2.85545   GGTTTAATAATAGGA               TGCGAA AAA TTCGCA               TTTGATAGTAATACT
BT9727_1656   2  56  -7 1732592 .. 1732603 -  -4.4  -3.75332   AGTTGCTAACCGAAA                TCCT TTAC AGGA                 AAGTAGACTTAGCCG
      dapG   2 100  63 1734615 .. 1734651 - -14.7  -4.66953   TTAATATTTTAAAAA    GCTGTTTGTATAGAGTC TTG AAATCTATACAAACAGC    TTTTTATTTATAATA
BT9727_1662   7 100  -2 1739673 .. 1739707 - -11.7  -4.35348   AGAATAGAAGAGAAA     TAAGAAAAGCTTGGA GAGAT TCCAAGCTTTTTTTA     CGTGTGGGCAATTGT
BT9727_1666   4 100  -5 1741893 .. 1741923 - -16.4  -4.41348   GGTTTTGTAAATAAA       GAGTAAGCCCTAAT CAA ATTAGAGCTTACTC       TTCATTAAATACAAA
      fabH   4 100  15 1748953 .. 1748975 - -13.6  -2.59079   ACGAAATTGAAGTGA           GGTTCTAGTT ACT AACTAGAACC           TCTTTTTTATATGTT
      oppA   3 100   5 1752451 .. 1752484 - -19.9   -4.2528   TTGCAATTTAAGAAA     TAAGGCGATCCTAAA ATGT TTTAGGATCGCCTTA      TTTCTTATTCTGTAA
BT9727_1681   3 100   6 1758004 .. 1758034 - -17.8  -4.32951   ATGCGAAGTAAGAAA       GAAGGGATGTAACA ATG CGTTACATCCCTTC       TTTTTTTATTTAATT
BT9727_1687   6  71 134 1764720 .. 1764745 -  -7.6  -3.49818   AGAAATAAAATGGAA         GACCTCTAGT GCTTAA ACTGGAGGTC          TTTTATTTTGAAAAT
BT9727_1696   5  74 291 1774453 .. 1774490 -  -2.2  -5.65927   CACCCAAATAAAAAA   GATAGATACAAGCGA GGAAATATA TTGCTTGT-TCTATC   TTTTTTATAGTTAAA
BT9727_1700   2 100   7 1779080 .. 1779104 - -15.9  -4.90013   TAAGTGAATGAAAAA          GGATGAAGCAA TGA TTGCTTCATCC          TTTTCTTTAAAATGT
BT9727_1708   5  80  13 1786791 .. 1786820 -  -7.3  -4.60487   CACTAGTTTCAAAAA       TCCTTCACGTAAT AATG ATTATATGAAGGA        TTTGAATGTTTCTTA
BT9727_1714   3 100 101 1795665 .. 1795694 - -15.9  -5.57729   AAAGAACATAAAAAA       GGGCTATGAGTAA AAGC TTACTCACAGCCC        TTTTTTAATGTTTTA
      mntH   2 100   7 1799190 .. 1799218 - -13.3  -5.33026   TAATTCAAACAAAAA        GGGTATTCCAAAT TGA AATTGGAATACCC        TTTTTATTAACCCAC
      ynzC   6 100  36 1819083 .. 1819114 - -10.2  -5.54403   AAAAAACAATAAAAA      GAGCTGGAATTTCT ATAT AGGAAATCCAGCTC       TTTTTATGTTTTATT
BT9727_1743   7 100  10 1827111 .. 1827150 - -16.7   -4.2711   ATAAAAATAATGAAA  TCGATCCCCTCTAGTAT GATGAA ATAGTAGAGGGGATCGA   TTATAGTTGCTAATG
      acr3   3 100   8 1835218 .. 1835234 -    -8  -5.93252   TTCAAAAATAAAAAA              CGTCCT GCTAT AGGACG              TTTTTTATTATGTAT
BT9727_1755   3  83  86 1842028 .. 1842051 -  -9.7  -3.78902   TAAGTAATATTGAAA          GGTCTCATT GAAAAT AATGAGACC           TTTTTATTAATATTA
       ldh   1 100  17 1850083 .. 1850106 -  -9.7  -5.88476   AAAATAAACAAAAAA          GCAATCCAA AATAAA TTGGATTGC           TTTTTCACATATATG
BT9727_1771   2  80   8 1858666 .. 1858693 -  -7.1  -4.58236   TATAAAATATGAAAA        TCCCTCTTTTA GATTCG TAAAGGAGGGA         TTTTTTATTAATTAA
      mccF   5 100  60 1871342 .. 1871364 -  -9.2  -5.34365   GGACAATAATAAAAA           GCTCCGTT TGTGATG AACGGAGC           TTTTTTATATTTTCT
BT9727_1786   6 100   5 1874445 .. 1874471 -   -11  -4.64846   GTAGAAACGATAAAA         GGTGAACAGA AATATAA TCTGTTCACC         TTTTTTATACGTAAT
BT9727_1792   6 100  -2 1881306 .. 1881335 - -12.3  -4.25347   AATTATGAAGAGAAA       TAGTGTTAGGAGG GAAT CCTTCTAACACTA        TTTCTCTTTAAGAAT
BT9727_1798   2 100   7 1885444 .. 1885476 -  -7.1  -5.39221   ACAATAATGAAAAAA     TAGGACTCCACGCA ATATTA TGTG-GGAGTCCTA      TTCTATTTACAAACT
BT9727_1820   1  75  10 1910773 .. 1910809 -  -8.2  -3.69354   CTTCATAATTTGAAA    GAGAATTGCATGAT GTTTTCAGT AACATGCAATTCTC    TTTCGTTCACTAAGA
      nadE   3 100  16 1916140 .. 1916161 -  -7.4  -5.47159   CGTTAACATAAAAAA           GAAGCTAA ATGAGA TTAGCTTC            TTTTTTATGTGTTAT
BT9727_1830   4 100   5 1920791 .. 1920812 - -10.3  -5.22794   ACAATTACTAAAAAA           CATCTCATA TTTT TATGAGATG            TTTTTTAGTATGGTT
BT9727_1833   4 100 134 1923428 .. 1923445 -  -8.5  -5.61881   GCCCAAAAATAAAAA             TCCCTAT AAAG ATAGGGA              TTAATATATCGGCAT
BT9727_1833   4 100 -11 1923559 .. 1923590 - -15.4  -5.31072   ATAACATAATAAAAA      GCACTGTTTTAGCT AATG AACTAAAACAGTGC       TTTTCTCTTTGATTG
      ykvI   7 100  -2 1929503 .. 1929534 - -13.3  -3.15147   GTGAATGAATATATA      TAAAAAGCATCCA ATAACA TGGATGCTTTTTA       TGTTTTTTGAAGTTG
BT9727_1844   6 100  10 1933001 .. 1933028 - -11.4  -4.75219   TAAGTAGTAAGAAAA        GGAGATGCATCA TATG TGATGTATCTCC         TTTTTAAAATTATAA
BT9727_1848   5  87  11 1936635 .. 1936660 -  -7.6  -4.87037   AATACATATGAAAAA         GAAGAGCTGT AAAGAA ACGGCTCTTC          TTTTTGTGTATTATG
      exsB   3  95  21 1947616 .. 1947630 -  -9.2  -5.25805   AATAAACGTAAAAAA               GGCCGC AAA ACGGCC               TTTTTTTGTAGGCAT
BT9727_1874   3  95   1 1959300 .. 1959319 -  -9.3  -5.21709   TTTCATATTAAAAAA            CCATCCC GCAATT GGGATGG             TTAAAAGATGATATA
BT9727_1881   6  50  97 1965668 .. 1965685 -  -4.9  -2.62192   TGTCATGCAAGCAAT             TGAAAGA CAAA TCTCTCA              TTATGCTTTGCATAT
BT9727_1888   5 100  16 1971252 .. 1971269 - -11.3    -5.186   TAAAATATACAAAAA             GGACAGG AATT CCTGTCC              TTTTTGCTTTATTGA
BT9727_1893   6  57 199 1975452 .. 1975465 -  -3.1  -4.28432   AACTGCAATTCAAAA               GGTAT TAGA ACACC                TAAACATTTGCAAAT
      gntR   3 100   4 1982607 .. 1982639 - -17.9  -4.87273   AATAGTGCATAAAAA      TAGCTCCACGTAAGT ATA ACTTGCGTGGAGCTA      TTCTTATTTAGGGAA
BT9727_1906   6  67 184 1985899 .. 1985919 -  -6.9  -3.61922   AATATTTAGTTGAAA            TAGGAGG GAGGCAA CCTCCTA            TTTTTTTATTACCTT
BT9727_1931   3  66 159 2010659 .. 2010693 -  -7.9  -2.98219   AATTTGAGGATAAAC     GCCCCGATTACTGGA GTAAA TGCAATAATTGGGGC     CGTTAATCTGTCTGA
BT9727_1936   6 100   6 2013788 .. 2013810 -   -15  -3.41693   TGTATCACGAATGAA           CACACCAAGT ATA ACTTGGTGTG           TTTTTTTAAAACGCT
BT9727_1943   6  90   1 2019678 .. 2019702 - -12.2  -3.08046   TTGTTATGTGAAAAT          CCCCCCTCAA ATATA TTGAGGGGGA          TTACATATTTGAAGT
BT9727_1947   4 100 142 2022823 .. 2022852 - -13.7  -2.66522   AGGTAAGATAAGTTA       GAAAGCTCATAGC TTTT GCTTTGAGCTTTC        TTTATTGAAACGTAA
       fnr   4 100  29 2036889 .. 2036924 - -18.5  -3.41878   TTTCGTAATTTATAA    GGAAAGCCGAGATCT AATTGG AGACCTCGGCTTTCC     TTATAGGTATAAGTA
BT9727_1966   4  87  33 2044724 .. 2044752 -  -7.5  -4.74084   AAACTAAAACCAAAA        GAACAAACGCTTC TAA AAAACGTTCGTCC        AAAGGTAATTACTAT
BT9727_1978   6  95  18 2057873 .. 2057896 -    -9  -5.25906   ATAAAGTAATAAAAA          GACCACTCTCA TTT TGA-AGTGGTC          TTTTGTATTTTCGTA
BT9727_1986   4  53   3 2063880 .. 2063902 -  -4.2  -3.65046   GGTGCATCGCAATAA          GAGGGTCTA GTAACA TAG-CCCTC           TATCACTTTTGATTA
BT9727_1997   4 100  72 2081828 .. 2081851 -   -11   -5.1485   GAATTAATATAAAAA          GTCGTGGCAT TGAT AAGCCACGAC           TTTTTAATTTGCTTT
BT9727_2002   3  86   4 2088310 .. 2088336 -  -7.3  -4.84642   TTGAAATGAAGAAAA         GGGTGCTTCTC TAAAT AAGAAGCATCC         TTTCTAAATTTCTGG
BT9727_2010   7 100   7 2095367 .. 2095405 - -14.8  -3.38535   TTAAATAATAATAGA   TTAAAAGAGGCGCTTTCA TTT TGAAGGCGTCTCTTTTAA   TTTGCATTATAGTTG
BT9727_2018   9 100 445 2101406 .. 2101428 - -10.6  -4.83032   ATATGAAATAGAAAA           GGTAGGTGTG ATT CACAGCTACC           TGTTATTTTTTTATC
BT9727_2018   9 100   9 2101839 .. 2101864 -  -9.8  -4.87291   GATTGTAATGAAAAA         TAGAGGGACG TGTTAT CATCCCTCTA          TTAAAACTTTATTTA
      yplQ  11 100   8 2112847 .. 2112872 - -14.9  -5.57396   ATAAGTAATAAAAAA         GGTTTCAGCTT ATAT AAGCTGAAACC          TTTTTTATTATGCTG
BT9727_2032   2 100 166 2116319 .. 2116344 - -13.5  -5.85737   AGAGTAATAAAAAAA         GCTACTTGAAA TTTA TTTCAAGTAGC          TTTTTTATGTGAATA
BT9727_2044  10  79  10 2126745 .. 2126765 -  -8.3  -4.06004   AGTGAAGTAAAAAGA            GAGGCCTTT AAA AAAGGTCTC            TTTTTACGTTTAAAT
      oppB   2  46 295 2133716 .. 2133727 -    -3  -3.23047   CGTATAAACTTAAGA                GTAT TCCT ATAC                 ATGTTCCGAATAATA
      ywkC   4 100   7 2153472 .. 2153496 - -14.5   -4.7254   ATCCTTCATGAAAAA          GACCCTTATTA TTT TAATAAGGGTC          TAAAAATTATAATCC
BT9727_2074   3  82  57 2157346 .. 2157376 -  -4.8  -5.46657   TAGCGCAATAAAAAA       CGAGTAGGAAAT GTTTACG ATTCCATACTCG       TTTTTTACTTTTGCT
BT9727_2087   2  48 194 2169890 .. 2169902 -  -3.5   -3.2115   TAAAGCAGGTATGAA                TAAAT TAG ATTTA                GGAAAATTAAAGTCA
      czcD   3  91 -17 2173142 .. 2173163 -  -7.4  -5.14965   ACGTTCATTAAAAAA           GAACCTAT GTCATA ATAGGTTC            TTTTTCCATTGGTTC
BT9727_2101   7  90  -4 2179579 .. 2179620 -  -4.8  -5.80248   CAAGATATAAAAAAA CAATAACAAAAAACGACTGT AAAA ACGGTCGTTTTTT-TTAT-G ACTTCATCATATGAA
BT9727_2106   4  58  86 2183832 .. 2183870 -  -4.8  -3.65535   ACAATTTCAAAAAAC  GCCCACCCTACATTGTTT TTGAG AAACAA-G-AAGGTGAGC  TTCAATTAACTGAAA
BT9727_2114   3 100 175 2191054 .. 2191076 -    -7  -5.72622   GGGATAAATAAAAAA           GAGCATACAT AAA AAGTACGCTC           TAAAGAAAGATAGGT
     gerPF   7 100 182 2194808 .. 2194847 - -20.4  -3.98075   ATATTATTGAAATAA  CGTAAAGTAAGCTAAAAG TTAA CTCTTAGCTTACTTTACG   TTATGTTAGGTGTGG
     gerPF   7 100 121 2194886 .. 2194908 -  -9.9  -5.05577   AAATGAAACGAAAAA           GCAGCTAGC TTCAT ACTAGCTGC           TAAGCCCCAGGGAAA
      rhtB   3 100   7 2209898 .. 2209929 - -14.6  -2.91342   AATCAATTATTAAAT      GAAAACCACCACTA TTAA TTGTGGTGGTTTTC       TTCTTGTTAATTGCT
BT9727_2139   8 100 135 2218799 .. 2218838 - -16.5  -5.69023   AAAACATGAAAAAAA  TAGCTCTCCACCTGACC AAAAAG GGTCTGGTGGAGGGCTA   TTTTTCTAAATTCTA
BT9727_2139   8 100  36 2218893 .. 2218937 - -21.8  -4.35313   TAAAATCAAAAAAGA TTCCAGAGTGTTGGG-AACCC TAAA GGGTTTCCCAACACTCTGAAA AACAAGCTCTCAATA
BT9727_2139   8 100  10 2218940 .. 2218963 - -11.8  -4.62302   CAACACTCTGAAAAA          CAAGCTCTCA ATAC CGAGAGCTTG           TTTTTATTTTTACGA
      hupA   5 100   2 2237940 .. 2237973 - -16.3   -4.9138   ATTACTTAAATAAAA     CAAGAAACCAGCCTAT AAA AT-GGCTGGTTTCTTG     TTTATTTCACAGCTT
BT9727_2155   4 100  45 2239774 .. 2239802 - -15.5  -3.63073   TATAGTTTGTAAGAA        GGAGAGACTTTCA TTG TAAAAGTCTCTCC        TTCTATTTTATCCTG
BT9727_2167   3 100  15 2254047 .. 2254077 - -14.2  -6.23317   ACAAAAATAAAAAAA       GATAGCTGAAGACA AAT TGTTTTCAGCTATC       TTTTTTTGTTTAATT
      iunH   3  95  95 2256761 .. 2256786 -  -9.2  -5.02502   TAGACTACATAAAAA         GAGTATTGAA AGTTAA TTCAATACTC          TTTTTAATATTAAGT
BT9727_2176   1 100  24 2261532 .. 2261556 - -10.2  -5.75599   TAAATTATAAAAAAA          CATGTTTGAA AAAGA TTCAAACATG          CTTTTTTATTAAAGG
BT9727_2182   6 100 414 2267637 .. 2267673 - -19.9  -3.08798   ATTGGGTAGGTAAGA    GCATAATACAAAAAACA ACA TGTTTTTTGTATTATGC    TCTTTATTATGAATT
BT9727_2186   3  43 161 2271645 .. 2271655 -  -2.6  -2.98491   AACGTAGATTATATA                 TTAA CAA TTAA                 TTTGCTTATCGGTTC
BT9727_2189   4  47 156 2276516 .. 2276526 -    -4  -2.91264   GTTTTCAGTTAGAGA                 TGTA ATA TACA                 GAATGGTTTGTCAAG
BT9727_2198   6 100 286 2285359 .. 2285380 - -10.9  -5.45802   TGGTGAAAACAAAAA           GCAGCTAGC AAAA GCTAACTGC            AATGAGAAAATTACA
BT9727_2208   9 100 222 2295614 .. 2295654 - -19.5  -4.80396   GAAAATATGGAAAAA  GCAATGTATTATACATCTA ATA TAAATGTATAATACATTGC  TTTTTATTTATCAAC
BT9727_2213   7 100   7 2301097 .. 2301122 - -14.1  -5.16038   ATAGAATAAATAAAA         TGTCCCTCCAT TATA ACGGAGGGACA          TTTTATTTATTTTAC
BT9727_2219   4 100  -8 2304961 .. 2305011 - -26.6  -3.63868   TGGTTAAAAGAAAAT CGCGCATAAAAAGAACGAGTACCT GTA AGGTACTCGTTCTTTTTATGCGTA TTGAATATGTAAGTT
BT9727_2223   8 100 150 2309549 .. 2309574 - -14.1  -4.99947   TGGAACGAAATAAAA         GAGCAGCTAGC AAAA GCTAACTGCTC          CGTAAATAAGAAGAA
BT9727_2231   0 NONE
      lysE   2  72  20 2325390 .. 2325415 -  -2.7  -5.40072   TTCCGCCCAAAAAAA         GAGGA-TACT TTTAATG AGTAATCCTC         TTTTTGAAATTAAAG
      yngK   6  78  13 2338415 .. 2338451 -  -2.3  -5.88476   AAAATAAATAAAAAA    GGCGCCTTAAAGC ATTAATACTTA GCTTTAAGGCGTT    TTTTATTAGCTGTTA
BT9727_2261   3  65   8 2347724 .. 2347750 -  -3.8  -4.72986   TAGTTTTATGAAAAA         GGAGCTAA GTGAAATTATA TTAGCTCC         TTTTTCATTATGTTT
BT9727_2271   9  88 156 2354120 .. 2354137 -    -7  -5.13354   TTCATAAAAAATAAA             GCACAC ATATAA GTGTGC              TTTTATGAACGCTTT
BT9727_2279   9 100  30 2363155 .. 2363184 - -10.8  -4.63586   ATAGTATATATAAAA       GGAAAAGGGTGG CACCTT CCATCCTTTTCC        TTTTATATAATTAGG
BT9727_2283   3 100 203 2367320 .. 2367340 - -12.7  -4.00756   TATTTTAGTAAATAA            GGACAGAAA TTT TTTCTGTCC            TTTTCACTTATACAT
      pbp2   1 100 -18 2372502 .. 2372527 - -12.7  -5.02074   CTATTTGGTAAAAAA         GGAAGGTTCAC TTTA ATGAACCTTCC          TTTTTGTTTTTATTC
BT9727_2292   3  95 -18 2377979 .. 2378007 - -11.9  -3.62032   ATATGAACTTGGAAA        GCGATTCTTTTTA ATA TGAAAAGAATCGC        TTTTTTTGTATTCCT
BT9727_2302   2  49 223 2390209 .. 2390223 -  -4.3   -2.9058   GAGGAAGAACACAAG               TGGTT ATTAG AACCA               AACGCGAAAATTTGG
      rapA   4 100 249 2393878 .. 2393901 -   -14  -3.10732   ATAGTAACGTGAATA          GTCCGAAACA AACC TGTTTCGGAC           TGGGGGTTCAATATT
BT9727_2313   3  93  67 2403192 .. 2403226 - -10.2  -4.72272   TTTTCCTATTAAAAA     GCCTAATTTCTCAA TGTATTG TAGAGAAATTAGGC     TTTTTCGACATTTTA
BT9727_2325   5 100  53 2416930 .. 2416955 - -13.5  -4.33004   ATTTAAGTAAAATAA         TAAATCGCCTT TAAA AAGGCGATTTA          TATTTGTTATATTTT
      dacA   7  89  24 2429701 .. 2429725 -  -9.3  -4.52803   TATAAATTTAGAAAA          CGGCTTGCACT GTA AATGCAAGCTG          TTCTTTATATATAAG
BT9727_2355   6 100  60 2444741 .. 2444770 - -12.4  -4.04209   TTAAATGATGATAAA       GAAAAAAGGCAT TATAAT ATGCCTTTTTTC        TTTATAAACTTATCC
BT9727_2359   4 100   5 2448736 .. 2448776 - -16.6   -3.1945   AGCTAATTAATAAAC GCTGTTGTTTAACTA-AAG TTTC CTTGTAGTTAAACAACAGC  ATTTTTAAACATTGA
BT9727_2365   2  47 375 2455041 .. 2455055 -  -2.2  -3.60971   AGTGGAACGTCTAAA               TTTTCA ATT TAAAAA               AGAATAAATTGATAT
BT9727_2370   4  70  62 2458415 .. 2458466 -  -8.2  -3.10761   ATCTTAATACATATA TGTTTATAGAAGCGACTGTTTCTT TTAA AAGATACGATCGCTTCTATAAATT TGTCAATGTAATGTA
      cwlJ   3 100   9 2465289 .. 2465326 - -14.3  -4.27861   AATACACAGTTAAAA   GCAACACAAGTACCGAA TTTT CTAGGTACTTGCGTTGC    AAATTTTACTACCGT
BT9727_2380   5  93 105 2468791 .. 2468813 -    -7   -5.4505   TTTTGTAAGAAAAAA           GCCACCCCTT TGA AAGAGATAGC           TTCATGGATCTATCC
BT9727_2386   4 100  36 2475999 .. 2476033 - -17.4  -5.51165   AAAATCTTAAAAAAA     GTTCGAGCTTGATAGA ATC TTTATCAAGCTCGAAC     TCTTTTTGGTTTATA
BT9727_2393   2 100 141 2483251 .. 2483276 - -14.1  -4.69027   AAATTTATTGAAAAA         GAGCAGCTAAC AACA GCTAGCTGCTC          GGCAGGTTCTTTGAG
BT9727_2406   5  93 267 2497006 .. 2497019 -  -6.7  -5.36441   TGTGTACATAAAAAA               CATCC AGGG GGATG                TTTTTTTTATATGAT
BT9727_2413   3  67 428 2503250 .. 2503273 -  -6.9  -3.60234   GGAGAGATTTTCAAA          TGCAATAAT AGAAGA ATTATTGCA           AATTCAATGGTGGCA
BT9727_2416   7 100  88 2506256 .. 2506283 - -14.4  -3.10545   CATAGTTTAAAATCA        GAAGCTTTTCTT TAAA AAGAAAAGCTTC         TCAGAGTGTCGGGAA
BT9727_2416   7 100  45 2506281 .. 2506326 - -17.2  -2.83668   TTTAAAAAGAAAAGC TTCTCAGAGTGTCGGGAAACCC TTTA GGGTT-CCCAACACTCTG-GAA TCTTTTTTGATTTTA
BT9727_2416   7 100 -49 2506381 .. 2506420 - -26.7  -5.98781   TAGAATTAAAAAAAA  TAGCCCTCCACCTGACC CTTTTT GGTCAGGTGGAGGGCTA   TTTTTTTCATGTTTT
       asp   6 100   1 2514999 .. 2515041 - -17.4  -3.71174   AATAAATAGTGTAAA TCATATAAAAGCATAGAGGC TCA ACCTTTATGCTTTTATATGA TTATCCTGCAAACTG
      kinB   6 100   5 2519499 .. 2519514 -    -9  -5.85425   GAAACAAATAAAAAA              GGAGCA TAAT TGCTCC               TTTTTTATTTGTTAT
BT9727_2437   9  93  93 2532195 .. 2532213 -  -8.8  -4.92757   TTATTAAGAAGAAAA             CCCGTGAA TAA TTCGCGGG             TTTTTTTATTTAAAA
BT9727_2444   5 100   5 2539770 .. 2539791 - -14.5  -3.48144   AATAATATCGAAATA           GCGCAGGAT CATC ATCCTGCGC            TTATCTATCGTAATT
BT9727_2447   3 100 122 2542752 .. 2542775 - -11.2   -4.9792   TAGTTTATAGAAAAA          GAATCCAATA CTTT TATTGGATTC           TTTTTATTTAGCTAT
BT9727_2463   2  93  16 2556102 .. 2556130 -  -6.8  -5.36364   TTAAAAACAGAAAAA       GAGCGAATTC-CT TATA AGAGAGTTCGCTC        TTTTTCTATTTATAA
BT9727_2468   6  90  35 2560695 .. 2560715 -  -4.7  -5.80817   TTTAACATAAAAAAA            TCTCCCTCA CCT TCAGGAAGA            TTTTTTAGCTTGCTA
      pknB   5 100  41 2573993 .. 2574021 - -13.3  -3.13161   ACATAAAAAAGATTA        GGACCGTACATAT CTA ATATGTATGGTCC        TTTCGTTTGCTATTG
      bcrC   8  87 310 2582079 .. 2582119 -  -5.6  -5.61881   CCCTAAAAAGAAAAA  GGCGTTATTCTTTC TGAGAAATCATAG GAAAGGATAACGCC  TTTTTATCAATATGA
BT9727_2508   9 100  67 2597635 .. 2597682 - -20.3  -4.31833   AAAATAATAGATAAA TAACGAATAAAAGGGGCAC GCCACAATTT GTGCCCCTTTTATTCGTTA CATGTAAAAAAGCCC
BT9727_2508   9 100  22 2597694 .. 2597727 -  -9.7   -5.1287   GTTACATGTAAAAAA     GCCCATCACTGTA TCCGTATG TATAGTGATGGGC      GATACTTATATTTTT
       udk  13 100   1 2626643 .. 2626668 - -12.1  -4.15396   GCTTAAATTAAATAA         GAAACCATTTA GTAG TAAATGGTTTC          TTATTTATTAGTTAT
       chb   5 100  84 2636213 .. 2636251 - -10.7  -5.58179   TATCATAATAAAAAA  GGCAGTATATGAA-AC-TA CTT TATGTATTCATATACTGCC  CTTTTTTATTTGTAG
      ampD   5 100  35 2641286 .. 2641309 -   -11  -5.27779   TTGAATAGTAAAAAA          GAGCCCTCCA AAAC TGGACGGCTC           TTTTTTGTACAAATG
BT9727_2580   4  67  90 2655928 .. 2655941 -  -5.3  -4.28111   GAGATTATCAATAAA               TCTTG TTCA CAAGA                TTGCATAGGTGAACC
BT9727_2600   4 100   7 2674525 .. 2674552 -   -15   -4.8048   TGCCCATACTAAAAA        GAGCTGCTGAGA TTAC TCTCAACAGCTC         TTTTTCCTACTCATC
BT9727_2604   2 100  -6 2677185 .. 2677214 - -10.9  -5.28561   AATATATAATAAAAA       CCGCTATACATTCA TTA CGAATGT-TAGCGG       TTTTTATTATAGGTT
      emrB   5 100   8 2702521 .. 2702544 - -13.2  -4.84527   CGTACATACGAAAAA          GCTCCCTTCC AATT GGAAAGGAGC           TTTTTCATTACGCTT
BT9727_2648   5  69 258 2717414 .. 2717426 -  -7.7  -3.19331   TATGAAAAACAACCA                TCGCA ATC TGCGA                ATTTATAACATAAAC
BT9727_2653   3 100  -4 2721525 .. 2721540 -    -9  -5.84381   CTACGAATAAAAAAA              GCTGAC TTTT GTCAGC               TTTTTTGCAACGGTA
BT9727_2688   5 100  10 2750420 .. 2750443 - -12.6   -5.0065   TATTTACAAACAAAA          GACACTATTC CTAT GAATAGTGTC           TTTTGTTATTTATTT
BT9727_2721   7  85  42 2795285 .. 2795305 -  -8.3  -4.51174   TTACTATAAGGAAAA            GCCCATACA TAA CATATGGGC            TTTCTTTGACATTTC
      proA   5  87   4 2803281 .. 2803313 -  -8.7  -4.17523   AAATAATTTTTAAAA     TAAAAGACAC-CCA AACAAA TGGAGTGTCTTTTA      TTTTTATTTTCGAAT
BT9727_2741   4 100  14 2816950 .. 2816973 - -11.1  -5.16151   GAAAGCGAATAAAAA          GAGTCCTTC ATACGA GAAGGACTC           TTTTTATTGCACATT
BT9727_2757   5 100  24 2829261 .. 2829282 - -11.7  -5.31072   ATAACACAATAAAAA           GACTCCTAT TTTC ATAGGAGTC            TTTTTATACTTCTAC
BT9727_2837   7 100  63 2902683 .. 2902714 - -20.4  -4.88918   TTATTTTAAACAAAA      CCGCTTATGCTTCA AAAA TGAAGCATAAGCGG       TTTTCCTTTTGAATA
BT9727_2863   9 100  66 2927459 .. 2927493 - -16.6  -3.21225   CCAAAAACGACTCAA     CCATCGAGCTCCGATA GAA TATCGAATCTCGATGG     CTGCTTAGTCTTTTT
BT9727_2876   5  69 394 2939761 .. 2939777 -  -3.7  -5.12707   TGAAAGTTTAAAAAA              TGCGAAT CAA ATTAGCA              TTAGTAATACTAGAA
      ansB   3  95   6 2946486 .. 2946506 -    -9  -5.07567   CTATATTGTAAAAAA            GAGGAGGA GCTTG TCCCCCTC            TTCTTTTAATTTTTC
      ushA   6 100  25 2988121 .. 2988156 -  -7.8  -5.68039   AAACCCACAAAAAAA    TAGATTACCTGTAC AATAAAAA GTATAGGTAATCTA     TTTGTTTTTGAGATT
BT9727_2921   1 100 253 2997455 .. 2997475 - -11.1  -4.27316   CTTTCTAAGTCAAAA            CCACCGGTA TAA TGCCGGTGG            TTTTCTTTATGCAAT
BT9727_2947   4  91  69 3025604 .. 3025633 -  -7.3  -5.28826   AAATTTCATAAAAAA       GCCGATTTCTT-TA TCG TATAGGAAATCGGC       TTTTGGCTTAGTTGT
BT9727_2960   4  90 -19 3039459 .. 3039482 -   -11  -3.79747   CTACTTATCATTAAA          GAGCCTACTC AAAC GAGTTGGCTC           TTTCTTCTCTACTTA
BT9727_2978   4  75 113 3056398 .. 3056420 -    -8  -3.71148   TAAAACTGATTTAAA           TTTATTTTTT GAT AAAAAATAAA           AAAGGCGATAGATTA
BT9727_3007   9 100   8 3090725 .. 3090748 - -14.6  -4.18167   AAACAATTATACAAA          GGCCAACCGC ATGT ACGGTTGGCC           TTTTTCTTTATATTA
BT9727_3012   5 100   4 3094930 .. 3094957 -   -15  -5.14894   AAAAAACGACAAAAA        GAAGAGGCCGTT CCCA AACAGCCTCTTC         CATCTATTTCGGAAG
BT9727_3020   5  80 385 3102637 .. 3102665 -  -8.9  -3.62418   ATAATGTAGTGGAAA        GGACATTTCTTGT AAT ACTAGGAATGTCC        TTTTTGTTGATGAGC
BT9727_3088   7 100 416 3159441 .. 3159460 - -12.2  -4.44245   ACATCATTTAGAAAA            GCTTCCAC AGTA GTGGAAGC             AGGAGTTTAAACCTT
BT9727_3088   7 100 312 3159539 .. 3159564 - -16.3  -4.74453   CAATATATCTAAAAA         GGAGCTCTCTT CATA AAGAGAGCTCC          TTTTCTTATTTCTTC
BT9727_3120   7 100   9 3190715 .. 3190757 -   -16  -3.64947   AAAAGTAAAAATACA GAAATAAAAGGTGTCTTC ACATATG GAAAACACCTTTTATTTC CACAACTCTTAACTA
      pykA   7 100  11 3192400 .. 3192423 - -13.2   -2.6127   TAGAATGAAACACAC          GAGGACGGAT ACAT ATCCGCCCTC           TTTTTATTTTTCACT
BT9727_3131   3 100  20 3198837 .. 3198868 - -15.4  -5.52023   AGGATGAATAAAAAA      TACCGGCATTCTTT TTAC AAAGAATACCGGTA       TTTTTCATTTATACA
BT9727_3138   7 100  28 3204996 .. 3205028 - -12.1  -5.13344   ACAGTAATATAAAAA      CCTCATTTCTCGTCA TTA CAACGCGAAATGAGG      TTTTTATCGTTTACC
BT9727_3154   3 100   7 3220986 .. 3221017 -   -14  -5.28778   ACTATTTATAAAAAA      GAGAGAAATCTACT TAAA AATAGATTTCTCTC       TTTTCTTTACGATAC
BT9727_3190   3 100 188 3261675 .. 3261707 - -15.1   -5.2189   TGAACTACTAAAAAA      CAACGAAAAGCCA AGCGATA TGGCTTTTCGTTG      TTTTTTAGGTACATA
BT9727_3225   6 100   1 3293516 .. 3293544 - -11.9  -4.93365   CGTTATAATGAAAAA        GAAAGAAGCTG TTCCTTT CAGCTTCTTTC        TTATATAACATTTTT
BT9727_3232   4 100   9 3297972 .. 3297995 - -11.1  -4.75174   TATTTAACCGAAAAA          GTCATGAGC ACGTAA GCTCATGAC           TTTTTGCACTATATA
       bla   7 100   9 3330505 .. 3330524 - -12.2  -4.72201   CTTTATAAAAAAGAA            GAGCCTCT CGCT AGAGGCTC             TTTCTCTTTCATGCC
      glpQ   4 100  12 3335712 .. 3335735 - -10.4  -5.16133   AGCATAATAGAAAAA          GGTATACCAA AACG TCGGTATACC           TTTTCTCCTATTTAT
      rapE   4 100 197 3342371 .. 3342408 - -18.9  -3.04404   CTATTAATCACAAAC   TTAAACAAGTCACAAAT TATA ATTTGTGACTTGTTTAA    TTACCCATGTTCAAT
BT9727_3290   6 100   6 3361398 .. 3361425 - -14.3   -4.4831   ACGTATCAAAAAGAA        GCGAGAAAGTG ATTATA CACTTTCTCGC         TTTTCTTATGCTACT
BT9727_3294   2 100 197 3365422 .. 3365441 -  -9.4  -4.81551   CATTTATATGAAAAA            CTGATTCT ACTA AGAATCAG             TTTTTCTACTTTATA
BT9727_3335   4 100 224 3409068 .. 3409108 - -12.2  -5.32699   TTAAATAGCAAAAAA CACGCTACTTGTTCTTATA CGTT TA-AAGAATAAGTAGCGTG  TTATCATTTTATTTT
      oppA   1 100  84 3420145 .. 3420169 - -10.1  -4.81851   AGGCAAATTTAAAAA          TGAGTCCGATA CAA TACCGAACTCA          CTTTTATCAAGCTGC
BT9727_3363   4 100   6 3443236 .. 3443251 - -10.4  -6.20267   TGAAAAATAAAAAAA              CGTGGC TTCT GCCACG               CTTTTTTATTTTTTC
BT9727_3386   7 100  96 3465267 .. 3465286 - -10.8    -4.208   TTTTAAAACGACAAA            TAGATGCC TCAA GGCATCTA             TTTGTCTATAAACAA
BT9727_3412   5  93   5 3491249 .. 3491269 -  -8.4  -5.26316   CTACCTCATAAAAAA            GATTGCTA GCTTA TAGCAATC            TTTTTTAACTTACAG
      bcrB   2 100   6 3505290 .. 3505318 - -13.3  -5.25803   AATTTGCATAAAAAA        GGAGCCGTTAA GACATAT TTAACGGCTCC        TTTTTTTAAGTTAAA
      nudG   2 100 -11 3510172 .. 3510191 -  -8.6  -5.60864   GATACATTAAAAAAA            GCAAGTGT TCAA ACACTCGC             TTTTTTATTTATGTA
       hfq   6 100  29 3543700 .. 3543716 - -12.3  -6.08342   TAACAAATAAAAAAA              GAGCGAG AAA CTCGCTC              TTTTTTTGTTATGTA
BT9727_3471   2 100 161 3555853 .. 3555882 -  -9.5  -5.80727   AAAAATAATAAAAAA       CAACAATAGGT TTTATATG ACCTATTGTTG        TTTTTTATTTATACA
BT9727_3474  11 100 -13 3558371 .. 3558396 - -11.9  -5.07971   TAAAATAATGAAAAA         TAGCCTTCTCG TTTA CGAGAGGGCTA          TTTTTTTCATTACAT
      pepT   2 100   8 3571007 .. 3571032 - -10.5  -5.59357   ATTATACTAAAAAAA         CCAAGTAGCAC ATCT GCACTACTTGG          TTCTTTTTTAAGCTT
BT9727_3497   7  80   4 3580689 .. 3580706 -  -5.6  -5.27709   GCATAAAAAAATAAA             GAGATC ATTATA GATCTC              TTCTTAAGCATAATC
BT9727_3506   5 100  46 3591719 .. 3591744 - -13.4  -4.50358   ATGTAAATATGAAAA         GGGAGCAACT CATTAC AGTTGCTCCC          TTTTATTCTCTTCTA
BT9727_3619   5 100   8 3718171 .. 3718190 -  -9.3  -5.40004   CAGTAAAGTAAAAAA            TGCCACC GAATAA GGTGGCA             TTTTCTTTTATTCAT
      pyrE   6 100  13 3721627 .. 3721648 - -11.6  -5.86465   AATAATATAAAAAAA           CGACTGCG TTCCCC CGCAGTCG            TCTTTTTTCGTGTTA
BT9727_3709   4 100 174 3804859 .. 3804878 -   -10  -5.52986   AGTTTATTAAAAAAA            GCACCTAC ATAT GTAGGCGC             TTTTTTTATTTAAGC
      ktrA   6 100   8 3816391 .. 3816415 -   -13  -5.33331   GAAATATAAGAAAAA          GGACAATACC TTTAT GGTATTGTCC          TTTTCTCTTATCTTA
       ppk   6 100  11 3828467 .. 3828498 - -16.2  -4.42721   TAAGTAGAGAACAAA      GTAAAAACCTCTTT TTAA AAAGAGGTTTTTAC       TTTGTTCTCATTATT
      comJ   4 100   4 3841656 .. 3841682 - -14.6  -5.21236   AACGCATAATAAAAA         TGGGTTATCCTC CAA AAGGATAACCCA         TTTTTATTCTTTACT
      malR   9 100  -4 3846645 .. 3846665 - -12.7  -5.93809   TTTCTACAAAAAAAA            GCTAAGAGT TAA ACTCTTAGC            TTTTTTTTGTAGAAT
       thl   3 100   4 3861304 .. 3861323 - -12.2  -5.77853   AATTCTTAAAAAAAA            GAAGCAGC GATT GCTGCTTC             TTTTTATAGTGCTTC
BT9727_3783   4 100  -2 3876220 .. 3876245 - -13.5  -4.48902   ATATACTTAAATAAA         TAAAAGTCCTC ATTT GAGGACTTTTA          TTTATTTTCTTCTAG
      ptsI   4 100  13 3881246 .. 3881273 -   -10  -5.36441   TTCTCATAGAAAAAA        CCTGAGACCGATT TCA AATCGA-CTCAGG        TTTTTTTATTAATTA
BT9727_3821   6 100  -2 3910403 .. 3910427 -   -13  -4.90525   GAATTTTAAATAAAA          TAACCTCCTC TTATT GAGGAGGTTA          TTTCACATTCTCTCT
      corA   6 100   6 3913755 .. 3913776 - -14.5   -4.8622   TTGGTTAAGTAAAAA           CACCGAGGA AAAT TCCTCGGTG            TTTTTTTACTTAAAC
      nudF   5 100 123 3924001 .. 3924040 - -26.7  -5.69023   AAAACATGAAAAAAA  TAGCCCTCCACCTGACC AAAAAG GGTCAGGTGGAGGGCTA   TTTTTTTTAATTCTA
      nudF   5 100  24 3924095 .. 3924139 - -17.4  -4.35313   TAAAATCAAAAAAGA TTCCAGAGTGTTGGG-AACCC TAAA GGGTTTCCCGACACTCTGAAA AAACACTCGCCTTTG
      nudF   5 100   2 3924143 .. 3924161 - -14.6  -5.04385   GACACTCTGAAAAAA             CACTCGCC TTT GGCGAGTG             TTTATTTTTGTAGTT
      rbsR   4 100  -2 3932681 .. 3932709 - -14.8  -2.66316   GCCGCGATTACATTA        TAAAAGGTGCGT TTTAT ACGCACCTTTTA        CTTTTTTATTTTTTC
BT9727_3855   6 100   4 3939840 .. 3939853 -  -8.1   -5.8096   CATAAAAAATAAAAA               GAGGC TGCG GCCTC                TTTTTATTTTTTTAC
BT9727_3867   7 100   2 3952691 .. 3952712 - -13.1   -4.0683   AAACAAATGTATAAA           GCTGCTTCT AAAT AGAAGCAGC            TTTATGATTCGTAAT
       efp   3 100   8 4017437 .. 4017459 - -16.4  -5.60993   TTTTCTATAAAAAAA           GCACTCGTGA TAA TCACGAGTGC           TTTTTTACTATGCAC
BT9727_3945   3 100 -18 4021718 .. 4021754 - -13.1  -5.94743   TAAAAAAAACAAAAA    GAAAGACCGTGCTTCCT TTT AGGAGATACGGTCTTTC    TTTATATTTTGCATT
      lplA   9 100  -2 4026953 .. 4026978 - -14.1  -5.67063   TTTACTATAAAAAAA         TAAGAGGCGGC AATT GCCACCTCTTA          TTTTTTATAATTCCA
BT9727_3959   2  65  11 4031240 .. 4031270 -  -4.2  -4.68424   TAAGTTATTTAAAAA      GGACAG-TACTTCT GAAAA AGA-GTAACTGTCC      TTTTTTATATTCATT
BT9727_3974   6 100  -2 4043465 .. 4043489 - -13.7  -5.47218   CCTTATGCAAAAAAA          TAAGAGCAGCC ATC GGCTACTCTTA          CTCACTCACATATTT
BT9727_3989   3 100 184 4053130 .. 4053156 -   -16  -5.18726   GCTTCATAATAAAAA         GGACGCTAACAA AAA CTGTTAGCGTCC         TTTTTTAGTTCTTTT
BT9727_4001   6 100   6 4066192 .. 4066218 - -12.4  -5.14965   AGTCGTATTAAAAAA         CAAGACACAGAA CTA TGCTGTGTCTTG         TTTTTTTATATTTTC
BT9727_4019   3 100  45 4085344 .. 4085376 - -20.1   -5.3798   CAAGAACAATAAAAA      GAAGGTTGCCCACAA TAT TTGTGAGCAACCTTC      TTTTATACGCAAAAA
BT9727_4019   3 100   3 4085393 .. 4085418 - -16.3   -5.1287   TTTATACGCAAAAAA         GCTCGTCAGTT CCAT AACTGACGAGC          TTTTACTTTGCACAT
BT9727_4029  10 100  13 4093387 .. 4093408 -    -8   -5.3798   GAACAATAATAAAAA           CCGTTGCC TATATG AGCAACGG            TTTTTATTTTTCTTA
BT9727_4079   9 100 356 4142409 .. 4142443 - -16.6  -3.21225   CCAAAAACGACTCAA     CCATCGAGCTCCGATA GAA TATCGAATCTCGATGG     CTGCTTAGTCTTTTT
BT9727_4085   7 100  11 4148389 .. 4148413 - -17.3  -4.48869   GAAAAATAACATAAA          CGGGTATCTCA TTT TGAGATACCCG          TTTTCATATATTAAG
BT9727_4093   2 100 -10 4158101 .. 4158124 - -11.1  -4.86939   TAAGAAAGTGAAAAA          GAGAAGCCT TTATTT AGGCTTCTC           CTTTTATTTTGAAAT
BT9727_4134   3 100   8 4195943 .. 4195967 -  -9.4  -5.18995   AATATAATAGAAAAA          GCATATACCC TTGAC GGATATATGC          TTTCTTTTTATTCTT
      pheA   2 100  57 4231010 .. 4231030 -  -8.3  -5.80951   AGTTAAAATAAAAAA            TCCCACC ATTTATA GGTGGGA            TTTTATTTATATACT
BT9727_4202   5 100  -6 4265803 .. 4265822 - -11.4  -6.02919   GTATAAAGAAAAAAA            CGCGCGAC ATTC GTCACGCG             TTTTTTGTTTTTGTA
BT9727_4216   7  85 -19 4280353 .. 4280398 - -10.8  -3.24118   TACATAAAGTCAACA CCTTTTTTAAAAGAGGATAA TTTTTC TTATCCTCTTTTAAAAACTG CTTGTTCAACTAGCT
BT9727_4240   2 100   6 4303450 .. 4303473 - -12.6  -5.56264   TGGAAATATAAAAAA          TCACCTATAG CATT CTATAGGTGA           TTTTTTCACGAAGAA
BT9727_4243   4 100   5 4305953 .. 4305980 -    -7   -5.7946   TTCTGAACAAAAAAA        GACGAGCCCCC ATTAAGA GGAGGCTCG-C        TTTTTTATTCTTTCA
BT9727_4267   2 100  30 4329954 .. 4329976 -  -6.3  -5.71983   GTAACTACAAAAAAA           GACAAGGTG TTTGC CATCTTGTC           TTTTTCTGTAACTTG
      asnS   5 100 236 4356591 .. 4356611 - -11.2  -5.47431   GTAACACATAAAAAA            GGAGAGTC GCCAA GACTCTCC            TTTTTATGTTAGCTT
      asnS   5 100  12 4356816 .. 4356835 -   -10   -5.8901   ATACAAAATAAAAAA            GCGAGAGA AAAC CCTCTCGC             TTTTTCATATTTTAG
      emrB   3 100 -11 4365322 .. 4365342 - -11.2  -5.48213   TATTCAAAATAAAAA            GCAGGGAA ATTAA TTCCCTGC            TTTTCTATTTGGTTT
BT9727_4336   8 100  20 4408258 .. 4408292 -    -8   -5.4433   ATAGAGAAAGAAAAA    TAAAGAAGGAG-GGC TTTAGC GCCACTCCTTCTTTT     CGTTCTAACATATAA
      argH   3 100  15 4426963 .. 4426994 -   -11  -5.20783   ATCTAAATACAAAAA      GGTAAGGTGCTTTC TATA AAAAGCATCTTACC       TTCTATCTCACACAT
      ackA   6 100  15 4433954 .. 4433977 - -11.8  -5.95286   ATCAAAAAGAAAAAA          GACGAAATCC TATA GGACTTCGTC           TTTCTTTTCATATAT
      tyrS   4 100  27 4454255 .. 4454290 - -15.6  -5.04597   ATCCATACATAAAAA    CCCCGAATCATAGACT TTTC AGCCTACAATTCGGGG     TACTATTTGTTTATA
BT9727_4399   3 100  20 4462617 .. 4462643 - -13.8  -5.55664   TTATTATTAAAAAAA         GCTCACAGCCTC TAT GAGACTATGAGC         TTTTTTCAAAAGAAA
BT9727_4406   7 100  12 4467578 .. 4467601 - -13.2  -4.91712   TTGAACGGATAAAAA          GGCATGTCCC GAGA GGAACATGCC           TTTTTTATATGCTAT
      ccpA   7 100  11 4469017 .. 4469038 - -14.5  -5.10033   TGAATATAAATAAAA           GCTCACAGC AATC GCTGTGAGC            TTTTTTATACTTACT
      murC   4 100   8 4476791 .. 4476814 - -13.2  -5.64304   GAACACAACAAAAAA          GACGCACAGC CACC GCTATGCGTC           TTTTTTATTACTTCT
      arsR   2 100   3 4502706 .. 4502730 - -15.1  -4.48713   GTGAGCAATAAGAAA          GAGGATGACCA TTT CGGTCATCCTC          TTTTACTCTTCATTC
      vrrB   7 100  32 4524284 .. 4524303 - -12.2  -5.48303   AGAAGCTGAAAAAAA            CTGCTAGG AACT CCTAGCAG             TTTTTTATTATGTCT
BT9727_4487   5  76  71 4541620 .. 4541657 -  -7.1  -4.21402   ATTTAAAACTATAAA   TAAGCATAGTACCGTTC TTAC GGATGGTATTATGCTTA    CTTAATTTCCAAATC
      mobA   4 100 249 4549243 .. 4549265 -  -9.9  -5.19879   GCTTAAATAGAAAAA           CTCCCTTCA AAAAA CGAAGGGAG           TTTATTATACAATTG
      mobA   4 100 -15 4549510 .. 4549529 -  -6.5  -5.71712   CTGTATACAAAAAAA            CCTTTCA TTCATT TGAAAGG             TCTTTTTGAGCCTGC
      atpI   6 100 452 4555244 .. 4555270 - -13.9  -5.38047   CACTTACATAAAAAA         GAAGCTTACGT TTTTT ACGTAAGCTTC         TTTCTATATCTTATA
BT9727_4509   3 100  17 4559557 .. 4559586 -  -9.4  -5.28176   TTTATTCACAAAAAA       GGGAAATCACTC TCAACT AAGTGATCTCCC        TTTTAAAAATACCTT
BT9727_4518   2  88   7 4568993 .. 4569028 -  -7.1  -4.98531   TTGGGAAACGAAAAA    GAAGCTGACT-TAG AGCGATAGA CTATAGTCAGCTTC    TTTCTTTTACTTTTT
BT9727_4530   7 100  93 4578102 .. 4578121 - -10.8  -5.48054   ACTAAAATGAAAAAA            GACACTTC GTTT GAAGTGTC             TTTTTTCAGAGTGTC
BT9727_4530   7 100 -49 4578224 .. 4578263 - -26.7  -5.98781   TAGAATTAAAAAAAA  TAGCCCTCCACCTGACC CTTTTT GGTCAGGTGGAGGGCTA   TTTTTTTCATGTTTT
BT9727_4536   5 100  67 4583761 .. 4583784 - -15.4  -2.56601   GTTATGAAAAACGAG          GGTGTGCCAA TATA TTGGCACACC           TTCTTCTTTTACCAT
BT9727_4553   4 100  21 4597844 .. 4597875 - -10.3   -5.0916   TGTGTAATACAAAAA      GACGAGCTAAAGT TTTAAC ATTTTAGCTCGTC       TTTTTTATTACAAAG
BT9727_4556   4 100   7 4599737 .. 4599774 - -11.5  -5.00467   TGAATAATAATAAAA   GCGAAAGAGAACATAAT TTTT ACTATGCTCTCTTTCTC    TCTTTTCTATTTACT
BT9727_4564   8 100  28 4607055 .. 4607087 - -19.4  -5.07567   TTAGATCGTAAAAAA      GCCATTCACCTCAT AAAAA ATGAGGTGAATGGC      TTTTTTATTTTCTCA
BT9727_4573   7 100  18 4619774 .. 4619800 - -17.4  -4.82518   AAAATATGAATAAAA         TGGCCTTGTGCA ATA CGCACAAGGCCA         TTTTCAATAGTTTTT
      cspD   3 100  18 4640288 .. 4640308 - -14.1  -6.25741   AAAGAATAAAAAAAA            GCATTCCGA AAA TCGGAATGC            TTTTTATCGCTAGCT
      glgP   5 100 177 4642748 .. 4642772 - -15.9  -5.57888   AGCAAAAAAAGAAAA          CCGAGCTTAAT GAG ATTAAGCTCGG          TTTATTTATTAATTT
BT9727_4606   6  62 348 4663927 .. 4663937 -  -4.6  -4.19506   ATTTTAACCGCAAAA                 GGGC TCA ACCC                 AAACATTCACTGCAT
BT9727_4615   4 100   0 4671128 .. 4671150 - -17.8  -4.30014   CGCAGTAATGTAAAA           GGCTGTCGGA AAT TCCGACAGCC           TACAATGAACAACTT
      comA   6 100   5 4679583 .. 4679605 -  -9.9  -5.37345   TCTAATTACAAAAAA          GAGGC-GCTC TATT GAGCCGCCTC           TTTTTTACTTTTCAC
      gtaB   6 100 137 4682938 .. 4682977 - -26.7  -5.69023   AAAACATGAAAAAAA  TAGCCCTCCACCTGACC AAAAAG GGTCAGGTGGAGGGCTA   TTTTTTTTAATTCTA
      gtaB   6 100  39 4683033 .. 4683075 - -20.9  -3.18747   AAAATCAAAAAAGAT TCCAGAGTGTTGGG-AACCC TAAA GGGTTTCCCAACACTCTGAA GAGTTATCTTACTAT
BT9727_4643   2  49 149 4705661 .. 4705674 -  -3.8  -3.21747   TTATGCTATCATCAA               TGGG CTTTAT CCCA                CTCTCTTATGCATTC
      phnA  10 100  12 4713076 .. 4713097 - -11.6  -5.25699   ATGACATAATAAAAA           GAGGAGGC CTATAC GCCTCCTC            TTTTTATTTACTTAC
      cotS   4 100 414 4717341 .. 4717360 - -12.2  -4.09864   AGTCACTTGCTAAAA            GGAGACCA AATT TGGTCTCC             TTTTTTTATTTAAAT
BT9727_4675   4 100   6 4730649 .. 4730670 - -11.7  -5.52909   GAATATGTAAAAAAA           TCCTCTTAC AATC GTAAGAGGA            TTTTTTTACTTCTTC
      lipA   6 100   9 4735045 .. 4735065 - -10.5  -5.40464   GAGTATAAACAAAAA            GAGAGCTAA TCG TTAGCTCCC            TTTTTTCATTATTTT
      metG   2 100  13 4794403 .. 4794426 -  -9.7  -4.78237   TACTGCATAACAAAA          GACCTTTCA TTTACT TGAAAGGTC           TTTTTCTCTATCTCA
      nprB   3  93  12 4801797 .. 4801818 - -10.2  -4.29493   GACTAAATACAGAAA           GACCTGAC ATCCTA GTCAGGTC            TTTTTCTCTTATTAT
BT9727_4761   4  83   5 4810489 .. 4810514 -  -8.3   -4.2331   AATCAAAATGATAAA         GGCATTCCAAA ATAA TACGGAATGCC          TTCCTTATTGTTTCC
BT9727_4765   9  61 372 4812100 .. 4812111 -  -5.8   -3.4247   ACAAGCTGAAGAAGA                GCGT TTCC ACGC                 GATGAAGCTTTACAA
      tyrS   9 100 249 4828506 .. 4828534 - -17.5  -3.69069   CTAATCTGAATATAA        GCCCGAATCATGC CCT GCATGGTTCGGGC        TATTTTTATCCGAAA
BT9727_4786   4  93   7 4837538 .. 4837555 -    -7  -5.47159   GCGGAATATAAAAAA             GCGACT CTTATC AGTCGC              TTTTTTTTATAAGAA
      ptsH   8 100 248 4878213 .. 4878231 - -11.7   -5.4251   TGGATACATAAAAAA             GCGCCCT CTCAC AGGGCGC             TTTTTTTATACTTAG
      ptsH   8 100   5 4878453 .. 4878474 - -10.9  -5.92399   TAACAAAACAAAAAA           GCTATCGCA CATG CGCGATAGC            TTTTTTACTGTACAT
BT9727_4859   4 100   9 4904000 .. 4904017 - -12.7   -5.1764   CATAGAATATAAAAA             GCCGTGC ACCA GCACGGC              CTTTTACTTTATATA
BT9727_4878   3 100   7 4924286 .. 4924307 - -13.1  -3.12957   GCAATAAAAAAAAGG           GCCAAATCG CATG CGATTTGGC            TCTTTTTTATTTATT
BT9727_4883   4 100   7 4932346 .. 4932366 - -14.1  -4.50976   CCTTATAGCAGAAAA            GGCTGTTCA ATA TGAACAGCC            TTTTTTCTACTTCTT
BT9727_4892   2 100  20 4940466 .. 4940499 - -17.7   -3.6284   AAGGAGGAGTGTAAA     TACCATCAGTGGAAC GAAC ATTCCACTGATGGTA      CAGACACATACATAT
BT9727_4900  10 100   8 4946631 .. 4946659 -   -14  -5.67283   AACGCAAATAAAAAA        GAAGCTATCCGA AAAAA CCGGATAGCTTC        TTTCATTTTAGGAAA
      thiC   4 100  61 4957303 .. 4957334 - -15.3  -3.66897   TTATAAACGACAGAA      GCCCACTTTGCTA CCGTCT TAGCAAAGCGGGC       TTCTTCTATATTTAA
      opuD   6 100  13 4972877 .. 4972897 -  -9.8  -5.36441   CTTCTATATAAAAAA            GAGCTGAT ACATA ATCAGCTC            TTTTTCCTTCTATTA
BT9727_4922   6 100   8 4976487 .. 4976513 - -18.2   -4.7878   TAGCTACAAAATAAA         GAGGCTGTTCAA ATA TTGAACAGCCTC         TCTCATATTAACGAG
BT9727_4927   6 100  -7 4984485 .. 4984510 - -14.9  -4.99043   GGTGTATAAACAAAA         GGAGCTAATCT CACA AGATTAGCTCC          TTTTTCTATTCCAAA
BT9727_4930   2 100 -17 4985602 .. 4985631 - -15.2  -4.15703   CTTTATAAACAAGAA       GACGAATCTGCA TCATTT TGCAGATTCGTC        TTTTTTCTTCGGCAT
      glpT   4 100  17 4993180 .. 4993205 -   -12  -5.02287   TATAAAAATATAAAA         GCTATCCAGT ATAAAA ACTGGATAGC          TTTTTAAAATGAAAT
BT9727_5007   1  54 367 5057228 .. 5057243 -  -5.4  -3.06515   TGCTACTTTTAAAAG              CGATGA TGTT TCACCG               TAAGAATATACATGT
      papR   2 100   6 5086851 .. 5086873 - -12.1    -5.626   TACTCCACAAAAAAA           CAACCGTCT AAGTA AGACGGTTG           TTTTTTTAATATTCA
BT9727_5042   5 100   5 5106229 .. 5106244 - -10.4  -5.10767   TATTCAATAGAAAAA              GGCCCT TTAC AGGGCC               TCTTTTATTTCTCTT
BT9727_5056   5 100   8 5120199 .. 5120236 - -12.9  -5.49568   AAGCCAAAATAAAAA   GGATGTCAC-CTAGTCAA CAA TCGACTAGCGAGACATCC   TTTTCTTTTATTCAC
BT9727_5073   7 100  10 5135013 .. 5135028 - -10.4  -5.70829   AAGACCATAAAAAAA              GCTGGC ATAT GCCAGC               TTTTGTTCTTTATAG
       ung   7 100   9 5139637 .. 5139660 - -12.6   -5.3798   CAACAATAATAAAAA          GGTAGTTAAC GACT GTTAACTACC           TTTTCTATTTATAAA
BT9727_5104   8 100   4 5166342 .. 5166358 -  -9.5  -5.86061   TTCCATGAAAAAAAA              GAATCCA AAC TGGATTC              TTTTTATTTTCTGAA
BT9727_5110   4 100  -6 5174601 .. 5174633 - -12.8  -5.23644   AATGAAATAGAAAAA      GGCATGATTCCGGT GCAAT ACCGAACTCATGCC      TTTTTATTTATATCT
BT9727_5113   3 100  -4 5177844 .. 5177871 - -11.5  -5.56673   ATGCATAATAAAAAA        GGTAACAATGA AAACTA TCATTGTTACC         TTTTTATATTGTAAT
BT9727_5139   6 100   9 5208127 .. 5208151 - -10.1  -5.66229   ATCAAGAATAAAAAA          TAAGCCCTC GCTTTAT GAGGGCTTA          TTTCATACCTATTTT
BT9727_5159   4 100 -14 5228446 .. 5228477 +  -9.7   -5.2197   TGTGCATTAAAAAAA      GCAAACCATC-TAT AAATA ATAAGATGGTTTGC      TTTTTAGTTTTTCTG
BT9727_5138   4  90   5 5208127 .. 5208151 + -10.8  -3.81154   ATCAAGAATAAAAAA          TAAGCCCTCG CTTTA TGAGGGCTTA          TTTCATACCTATTTT
BT9727_5133   3  82  76 5200736 .. 5200763 +  -9.4  -3.60412   TTTCAAAATAAAAAA        GTACATTTTGTCT ACT AG-CAAAATGTAC        TTCTCTCTAAAATTA
BT9727_5130   4  56  59 5197962 .. 5197976 +  -5.8  -2.91269   CAAACGCTATGGTCA               GTAATA TTT TATTAC               ATTCTCTTTCCTAAA
      sodA   4 100  59 5195468 .. 5195490 +   -12  -4.17537   CGAAATCCTCCAGAA           TCCCCCGG ATTGCCA CCGGGGGA           TTTATGATTATTTCG
BT9727_5124   1  91  70 5191518 .. 5191547 +  -7.2  -5.24515   TGAATAAATAGTAAA       GAGGAAGCATTT CATTTA AGACGCTTCCTC        TTTTATTTGTTTATT
BT9727_5114   4 100   8 5182004 .. 5182026 + -12.1  -5.63517   CAAAATAACAAAAAA           TAACCTCGC TAACT GCGAGGTTA           TTTTTTATTTCCAAA
      thiD   1  84  12 5154541 .. 5154576 +  -6.2  -5.26918   CTAACTAAACGAAAA    CACCCACAGAGT TCATATATTTCC TCTCTGTGGGTG     TTTTTTATAAGCTCT
BT9727_5089   5 100   2 5150454 .. 5150487 + -15.6  -3.65827   AGCTAAAAATATAAA     GAAACAGCATTAAC ATAAAC GTTAATGCTGTTTC      TTTGAGTGACGATTA
BT9727_5084   3 100 -23 5144836 .. 5144866 + -15.7   -4.2461   AGTTTAAATAGAAAA       GAACCTATTAAGC AAGCC GCTTAATAGGTTC       TTTATTAGTGGAGAT
BT9727_5078   5 100   7 5139637 .. 5139660 + -12.6  -4.84918   CAACAATAATAAAAA          GGTAGTTAAC GACT GTTAACTACC           TTTTCTATTTATAAA
BT9727_5072   5 100   6 5135013 .. 5135028 + -10.4  -5.05116   AAGACCATAAAAAAA              GCTGGC ATAT GCCAGC               TTTTGTTCTTTATAG
BT9727_5057   2 100  16 5121767 .. 5121793 + -16.8  -5.15969   TTTCAAGTTCTTTCA         TAAGAAGCAGCT CTT AGCTGCTTCTTA         TTTTTTCCCTTCGAG
BT9727_5055  10 100   8 5120029 .. 5120056 + -10.8   -4.4204   CTTGGTGAAACACGA        GGCTATTCCA-AT AAA ATGTGGAATAGCC        TTTATTGTCATTCTT
BT9727_5055  10 100 178 5120199 .. 5120236 + -10.7  -5.27476   AAGCCAAAATAAAAA   GGATGTCAC-CTAGTCAA CAA TCGACTAGCGAGACATCC   TTTTCTTTTATTCAC
      pfoR   4 100   8 5112971 .. 5112999 + -14.8  -5.47431   TTGCATAAAAAAAAA        GAGCTATTCTCA TCGTT TGAGAATAGCTC        TTTTTTGTGTGTTAC
BT9727_5041   4  95   6 5106229 .. 5106244 + -10.4  -4.15514   TATTCAATAGAAAAA              GGCCCT TTAC AGGGCC               TCTTTTATTTCTCTT
BT9727_5032   4 100 -10 5086851 .. 5086873 + -12.1  -5.63374   TACTCCACAAAAAAA           CAACCGTCT AAGTA AGACGGTTG           TTTTTTTAATATTCA
BT9727_5021   2 100   6 5071628 .. 5071645 +  -6.3  -6.15536   TGAATATTAAAAAAA             GCGCCCTA TTT TA-GGCGC             TTTTTTTTATTACTT
BT9727_5005   9 100 163 5056612 .. 5056650 + -14.7  -2.80344   TGACCAGCTAAGGTT   CTCTCGCACAAAAGGTG CTTTT TACCTTTCGTGCGGGAG   GTTCTTAGATGCGAA
BT9727_5005   9 100 416 5056865 .. 5056892 + -17.2  -4.25104   AACAATAATATAAAA        GGGTGTACCAAA TTAA TTTGGTACACCC         TTTTCATAGAAGAAG
BT9727_4983   3 100 -17 5040211 .. 5040239 + -11.8  -4.08644   TTTCTACAAAAAACA        CCCAGTATGAAC CAATA GCTCATACTGGG        TATTTTTATCATACT
BT9727_4939   3 100  70 4993180 .. 4993205 +   -12  -4.62336   TATAAAAATATAAAA         GCTATCCAGT ATAAAA ACTGGATAGC          TTTTTAAAATGAAAT
BT9727_4931   4  85  12 4986725 .. 4986756 + -10.3  -3.48378   TTAACAAAATAAGTA      GAATGGAAAGCAA TATCCC TTGCCTTCCATTC       TTATGATACTATTTA
BT9727_4921   5 100 142 4976489 .. 4976511 +   -15  -3.00923   GCTACAAAATAAAGA           GGCTGTTCAA ATA TTGAACAGCC           TCTCTCATATTAACG
BT9727_4910   6 100  33 4961761 .. 4961786 + -16.3  -5.84432   ATTAATAAGAAAAAA         CCGTCCCAAAA TACT TTTTGGGACGG          TTTTTTTATCTTCTG
      arsB   5 100  10 4957303 .. 4957334 + -13.1  -4.00323   TTATAAACGACAGAA      GCCCACTTTGCTA CCGTCT TAGCAAAGCGGGC       TTCTTCTATATTTAA
BT9727_4901   6  74  21 4949708 .. 4949732 +  -7.8  -3.84992   TATCAATAAATAAAA          GATGCCATCC CGATA GGGTGGCACC          TTCTATTGTTCACTT
      speD   2  62  30 4940456 .. 4940510 +  -6.6  -3.09328   CATTTGTAAAAAGGA GGA-GTGTAAATACCATCAGTGGAA CGAACA TTCCACTGATGGTACAGACACATAC ATATTTTTTCACCTT
      chrA   3 100   9 4934166 .. 4934187 +  -9.5   -5.0916   TTTGTAAATAAAAAA           CGACGGCATA ATG TA-GCCGTCG           TTTTTCTATTAAAAC
      lytR   3 100   7 4924284 .. 4924309 + -14.1  -5.80003   CAGCAATAAAAAAAA         GGGCCAAATCG CATG CGATTTGGCTC          TTTTTTATTTATTAA
       vba   5 100  75 4904000 .. 4904017 + -12.7  -3.38007   CATAGAATATAAAAA             GCCGTGC ACCA GCACGGC              CTTTTACTTTATATA
      clpP   7 100 135 4878213 .. 4878231 + -11.7  -5.71983   TGGATACATAAAAAA             GCGCCCT CTCAC AGGGCGC             TTTTTTTATACTTAG
      clpP   7 100 375 4878453 .. 4878474 + -10.2  -5.22312   TAACAAAACAAAAAA           GCTATCGC ACATGC GCGATAGC            TTTTTTACTGTACAT
BT9727_4813   8 100  11 4864190 .. 4864213 + -15.4  -3.14625   TTTAACATAAAAAAA          CAGACCGTGA TTTC TCACGGTCTG           TCGTTATTTTCTACA
BT9727_4805   6 100  49 4856300 .. 4856313 +  -6.7  -5.71638   CATAAAACAAAAAAA               GAACC TTAG GGTTC                TTTTTTTACTTATTC
BT9727_4791   4 100  46 4841753 .. 4841783 + -19.2  -4.46215   TCGAAACATGAATTA       GCATAAGCTGACCG TTT TGGTCAGCTTATGC       TTCTTTTTACATGTA
      ccrB   2 100   5 4837538 .. 4837555 +    -7  -5.93809   GCGGAATATAAAAAA             GCGACT CTTATC AGTCGC              TTTTTTTTATAAGAA
BT9727_4776   6 100  12 4828506 .. 4828534 + -19.7  -4.03995   CTAATCTGAATATAA        GCCCGAATCATGC CCT GCATGGTTCGGGC        TATTTTTATCCGAAA
BT9727_4769   7 100   9 4818204 .. 4818230 + -16.8  -5.34365   TGAATAATAAAAAAA         GCTCGTAAAACA TAG TGTTTTACGAGC         TTTTTATTATTGTAC
BT9727_4764   4 100   9 4812466 .. 4812491 +  -9.2  -6.08342   TGAGTAGTATTTCAA         TCACCTTAAT GAATGG ATTAAGGTGA          TTTTTTTATTTCTTC
BT9727_4760   3  64 -14 4810489 .. 4810514 +  -6.2  -3.65535   AATCAAAATGATAAA         GGCATTCC AAAATAATAC GGAATGCC          TTCCTTATTGTTTCC
BT9727_4751   2 100  10 4801797 .. 4801818 + -10.2  -5.21506   GACTAAATACAGAAA           GACCTGAC ATCCTA GTCAGGTC            TTTTTCTCTTATTAT
BT9727_4735   6 100   1 4785239 .. 4785259 + -14.1  -5.25799   GAAAGTAACTCGTAA            GCTGGAAGA TAT TCTTCCAGC            TTTTTATATTGTTTT
BT9727_4725   4  90   6 4774663 .. 4774680 +  -4.1  -5.97575   GAGATACTAAAAAAA             CGCCT CTATTACA AGGCG              TTTTTTTTCTACATT
      vanY   3 100  -2 4769781 .. 4769808 + -15.8  -5.03314   TTTCAGCAATTAAAA        TAACCAAGGAGT ATTT ACTCCTTGGTTA         TTTTTTAACCATACC
BT9727_4706   4 100   4 4756125 .. 4756149 + -10.7   -5.4251   CATAAAATGTAAAAA          GCAGACTGTGG CTT CTTCAGTCTGC          TTTTTTCTATATAAA
BT9727_4687   9 100  -2 4740183 .. 4740206 + -10.4   -5.0916   GTAGGATTCGGATTT          TAGAGCTAGT TATT GCTAGCTCTA           TTTTTATGTTGCGGG
BT9727_4687   9 100 231 4740416 .. 4740436 + -18.3  -3.69088   ACACAATAAAAAAAA            GCGCCCTGC ACA GCAGGGCGC            TTCCTTTATATATTA
BT9727_4683   5 100  -2 4737141 .. 4737165 + -15.9  -5.72622   GCAAATACAAAACGA          TAACCGTAGCA CAT TGCTACGGTTA          TTTTTTATTTATGGC
BT9727_4666   1 100   9 4724527 .. 4724547 + -11.2  -5.01811   ATTTTAATAAAAAAA            CTCCGGTT TTAAC AACCGGAG            TTTTTCATTTCATCA
      ltrC   6 100  10 4719397 .. 4719421 + -15.1  -3.93782   GAATAAAATATGAAA          GACCGTCAGTG TCA TACTGACGGTC          TTTCGTATTCCATGA
BT9727_4653   4 100 148 4713076 .. 4713097 + -11.6  -5.38326   ATGACATAATAAAAA           GAGGAGGC CTATAC GCCTCCTC            TTTTTATTTACTTAC
BT9727_4644   5 100  -7 4707244 .. 4707268 +  -8.7  -5.48787   TTGAAAATCAAAAAA          GGAATTGAC CCTGTTC GTCAATTCC          TTTTTTCTATCTTAT
BT9727_4632   2 100  44 4686627 .. 4686652 + -11.9  -3.79482   ATATATCAATAAAAA         GGCTGTTCCAA AATG TAGGAACAGCC          TTCTCTTATAATCTT
BT9727_4629   9 100 -49 4682938 .. 4682977 + -26.7  -5.98781   AAAACATGAAAAAAA  TAGCCCTCCACCTGACC AAAAAG GGTCAGGTGGAGGGCTA   TTTTTTTTAATTCTA
BT9727_4629   9 100  44 4683031 .. 4683077 + -13.9  -2.84309   CTAAAATCAAAAAAG ATTCCAGAGTGTTGGG-AACCC TAAA GGGTTTCCCAACACTCTGAAGA GTTATCTTACTATGT
BT9727_4629   9 100  89 4683076 .. 4683103 + -10.1  -5.80817   TCCCAACACTCTGAA        GAGTTATCTTA CTATGT TAAGATAACTC         TTTTTTTATATTAAG
      patB   6  83 186 4672856 .. 4672873 +    -7  -4.86293   ACACTACACAAAAAA             GCTACC ATGCAC GGTAGC              TTTTACTTTTTCTTC
BT9727_4609   9 100  87 4666753 .. 4666776 + -12.5  -4.67942   TAAGATAAAGTAAAA          GAGGAACGC TCATAT GCGTTCCTC           TTTTACTTTGTTAAC
       kch   0 NONE
BT9727_4594   4 100 226 4642748 .. 4642772 + -15.9  -4.74653   AGCAAAAAAAGAAAA          CCGAGCTTAAT GAG ATTAAGCTCGG          TTTATTTATTAATTT
BT9727_4572   3 100   7 4619774 .. 4619800 + -16.7  -4.28589   AAAATATGAATAAAA         TGGCCTTGTGC AATAC GCACAAGGCCA         TTTTCAATAGTTTTT
BT9727_4563   2 100  33 4607055 .. 4607087 + -19.4  -5.86976   TTAGATCGTAAAAAA      GCCATTCACCTCAT AAAAA ATGAGGTGAATGGC      TTTTTTATTTTCTCA
BT9727_4555   3  75  11 4599739 .. 4599772 +  -8.3  -3.57852   AATAATAATAAAAGC     GAAAGAGAACATAAT TTTT ACTATGCTCTCTTTC      TCTCTTTTCTATTTA
BT9727_4544   3 100  -9 4591125 .. 4591143 +   -11  -5.59357   AAATGCAAACAAAAA             GGGCGCTT AAT AAGCGCTC             TTTTTTTCATATCGT
BT9727_4544   3 100 193 4591327 .. 4591348 +  -6.6  -5.53991   AAAAAATTAAAAAAA           GCGTAGAT TGTATT GTCTACGC            TTTTTTTGGTAAATA
BT9727_4541   5 100   8 4587657 .. 4587677 + -14.1  -5.61913   TTAAATAAGAAAAAA            GCTTTGCGA ATT TCGCAAAGC            TTTTTTCTATTTATT
BT9727_4535   2 100  15 4583758 .. 4583787 + -17.3  -4.22535   ATCGTTATGAAAAAC       GAGGGTGTGCCAA TATA TTGGCACACCTTC        TTCTTTTACCATTGT
      cydB   5 100  11 4578102 .. 4578121 + -10.8  -5.04385   ACTAAAATGAAAAAA            GACACTTC GTTT GAAGTGTC             TTTTTTCAGAGTGTC
      cydB   5 100  34 4578125 .. 4578169 + -17.4  -4.35313   GTTTGAAGTGTCTTT TTTCAGAGTGTCGGGAAACCC TTTA GGGTT-CCCAACACTCTGGAA TCTTTTTTGATTTTA
      cydB   5 100 133 4578224 .. 4578263 + -26.7  -5.69023   TAGAATTAAAAAAAA  TAGCCCTCCACCTGACC CTTTTT GGTCAGGTGGAGGGCTA   TTTTTTTCATGTTTT
BT9727_4520   3  71   6 4571366 .. 4571391 +  -7.6  -3.39589   AAGACAATAGTAAAA         GGAGGC-TTCG TTTCC CGGACGCCTCC         TCTTCCTTTATGATT
BT9727_4517   3  86  -7 4568993 .. 4569028 +  -7.1  -4.88646   TTGGGAAACGAAAAA    GAAGCTGACT-TAG AGCGATAGA CTATAGTCAGCTTC    TTTCTTTTACTTTTT
BT9727_4511   6 100 151 4563353 .. 4563376 + -11.2  -5.71295   AAATACTATAAAAAA          GAACTTGTAT CGTT ATACAAGTTC           TTTTTGTTTTTCTAT
BT9727_4508   3  68 154 4559557 .. 4559586 +  -6.5   -4.1196   TTTATTCACAAAAAA       GGGAAATCACT CTCAACTA AGTGATCTCCC        TTTTAAAAATACCTT
BT9727_4504   4 100  -2 4556604 .. 4556637 + -16.3  -4.36931   CCAAAAATAAAAAAA     TAGGAAAGCAGATCA TAGG TGATCTGTTTTCCTA      TTTTGATATAGGTTC
BT9727_4495   7  88  10 4549243 .. 4549265 +  -9.2  -4.33248   GCTTAAATAGAAAAA           CTCCCTTC AAAAAAC GAAGGGAG           TTTATTATACAATTG
      cysJ   5 100   8 4544606 .. 4544631 + -10.6  -5.37171   GATCATAATGAAAAA         GCATTTGTAC TCCCAT GTACAAATGC          TTTTTATTTACTATT
BT9727_4486   6 100  35 4541620 .. 4541657 + -13.7  -2.71001   ATTTAAAACTATAAA   TAAGCATAGTACCGTTC TTAC GGATGGTATTATGCTTA    CTTAATTTCCAAATC
BT9727_4468   7 100  -6 4524284 .. 4524303 + -12.2  -5.62045   AGAAGCTGAAAAAAA            CTGCTAGG AACT CCTAGCAG             TTTTTTATTATGTCT
      moaC   6 100  10 4510673 .. 4510707 + -15.2  -3.14262   TCTTGATCCTCTCTC     TGTTGAACCTAAAGGG TTT CTCTTTAGGTTCAACC     TATGTATCTTGTATA
BT9727_4447   5 100  40 4505384 .. 4505409 + -13.4  -4.66537   TTTTTTGTAAAAAAA         GGACGAAGAG ATAAAA CTCTTCGTCC          TTTTCTATTACCCAC
BT9727_4444   4 100  12 4504151 .. 4504169 + -10.3  -5.43621   ATAAAGCATAAAAAA             GAGCTGG CTCAT CCAGCTC             TTTTTTATGCTTTAT
BT9727_4441   4 100   5 4502706 .. 4502730 + -14.4  -4.46404   GTGAGCAATAAGAAA          GAGGATGACC ATTTC GGTCATCCTC          TTTTACTCTTCATTC
BT9727_4437   9 100  32 4497003 .. 4497028 + -14.9  -3.80133   GTAAATAAATACATA         CCCCTTTCTAA CTCA TTAGAAAGGGG          TCTTTTCTGCGCCTA
      ytzH   6  85  11 4491038 .. 4491091 +  -4.8  -5.60689   CTTAAGTATTACTCT GAAGCAAGTAGTTGCTGTAAATATTG ATGC CAATA-TT-CAGCTTCTGCTTGCTGC TTTTTTGTTGTATGC
      ytzB   6  62   5 4488648 .. 4488671 +    -3  -4.73828   TAGCAGCATAAACAG          GAGGGTTCCC ATTA GGTGAACCTC           TTATTTTTTAATTGT
BT9727_4419   3 100  23 4476791 .. 4476814 +   -11  -5.57396   GAACACAACAAAAAA          GACGCACAGC CACC GCTATGCGTC           TTTTTTATTACTTCT
      ampS   7 100  10 4473925 .. 4473946 + -12.3  -5.69023   AAATAATAATAAAAA           CGCTCGGAG TTTT CTCTGAGCG            TTTTTTTAATATTTT
BT9727_4409   5 100   3 4469017 .. 4469038 + -14.5  -5.38249   TGAATATAAATAAAA           GCTCACAGC AATC GCTGTGAGC            TTTTTTATACTTACT
BT9727_4398   3 100   6 4462617 .. 4462643 +  -9.4  -5.00616   TTATTATTAAAAAAA         GCTCACAGCCTC TAT GAGACTATGAGC         TTTTTTCAAAAGAAA
BT9727_4390  10  74  16 4454255 .. 4454290 +    -9  -3.00214   ATCCATACATAAAAA    CCCCGAATCATAGACT TTTC AGCCTACAATTCGGGG     TACTATTTGTTTATA
      ppnK   4 100   9 4439370 .. 4439407 + -23.1  -4.41348   TTTATAAGATTAAAA   TAACCGCAGAATTATGG TAGT CCATAATTCTGCGGTTA    TTTATTTACCCCGAC
BT9727_4370   3 100 -14 4433954 .. 4433977 +  -9.6  -4.76191   ATCAAAAAGAAAAAA          GACGAAATCC TATA GGACTTCGTC           TTTCTTTTCATATAT
BT9727_4362   6  95  33 4426963 .. 4426994 + -12.5  -3.58905   ATCTAAATACAAAAA      GGTAAGGTGCTTT CTATAA AAAGCATCTTACC       TTCTATCTCACACAT
BT9727_4349   4  81   6 4418715 .. 4418738 +    -9  -3.84587   ATATTATTAAAAAAA          GAAGGCCACTT AGA AAGTG-CCTTC          TTCTATTTCACTAAT
      pepQ   5 100  30 4415431 .. 4415475 +   -13  -4.35313   TAATTGCTGCCTTTT TATCAGAGTGTCGGGAAACCC TTTA GGGTT-CCCAACACTCTGGAA TCTTTTTTGATTTTA
      pepQ   5 100 129 4415530 .. 4415569 + -26.7  -5.69023   TAGAATTTAAAAAAA  TAGCCCTCCACCTGACC CTTTTT GGTCAGGTGGAGGGCTA   TTTTTTTCATGTTTT
BT9727_4337   7 100  -4 4409785 .. 4409820 + -16.5   -2.6999   AAGTCTATGAAACAA    CGTAAAAAAGCATCA ACACTA TGATGCTTTTTTACG     TCCTCTAACTTTTAA
BT9727_4325   3 100  40 4395915 .. 4395935 + -14.1  -3.87584   AAAACTTACATGTAA            TCAGTGGGA AAT TCCCACTGA            TTATTCCTTGTACTT
BT9727_4301   5 100  12 4368723 .. 4368743 + -15.5   -5.1485   TTAAAACATAAAAAA            GCGAAGGAG AGG CTCCTTCGC            TTTTTCTATTAATTA
BT9727_4298  10 100 129 4365322 .. 4365342 + -11.2  -4.85894   TATTCAAAATAAAAA            GCAGGGAA ATTAA TTCCCTGC            TTTTCTATTTGGTTT
BT9727_4291   5 100  12 4356591 .. 4356611 + -11.2   -5.1167   GTAACACATAAAAAA            GGAGAGTC GCCAA GACTCTCC            TTTTTATGTTAGCTT
BT9727_4276   4 100  19 4339562 .. 4339603 + -20.5  -5.62219   TATTTCTTTTTTAAA GTATAGAATAGGAGAAGCG TTAC CACTTCTCCTATTCTATAC  TTTTTTTACTGTCTT
BT9727_4273   5 100   6 4335737 .. 4335760 +   -11  -5.09762   CGTTCAATAAGAAAA          GGAGCTCAAG TAAA CTCGAGCTCC           TTTTCTTTATTACCC
BT9727_4266   3  95  12 4329954 .. 4329976 +  -8.5  -5.00642   GTAACTACAAAAAAA           GACAAGGTG TTTGC CATCTTGTC           TTTTTCTGTAACTTG
BT9727_4254   6  95  12 4316983 .. 4317010 +  -9.3  -4.98616   GTAGCATTACCCGCG        GTCAACTAGAC ATATAA GTTTAGTTGAC         TTTTTCGTATTTTCA
      dacF   3 100  -2 4312456 .. 4312478 + -11.4  -5.31519   ATGGAAGACAAAAAA           TAAGAGAGCG TTT TGCTCTCTTA           TTTTTCTTTCACTCT
BT9727_4246   3 100   2 4309818 .. 4309839 + -14.5  -4.84353   TTGATACAAAATAAA           GAGGATGGC GTTC GCCATCCTC            TTTATTTTACTTTCT
      aqpZ   4  90  29 4305954 .. 4305980 +    -5  -5.72254   TCTGAACAAAAAAAG         ACGAGCCCCC ATTAAGA GGAGGCTCGC         TTTTTTATTCTTTCA
BT9727_4222   3 100   8 4286965 .. 4286995 + -12.1  -5.02074   ACATGTAATAAAAAA      GCAGGTTTTCC-AT TACT ATAGGAAAACCTGC       TTTTTTACGAAATCA
BT9727_4215   6  55 400 4280008 .. 4280022 +  -5.8   -2.7185   TCAGAGTCTTTACCA               TTAAGT TTC ACTTAA               TCATTCAAAACTCCT
      ohrA   4 100  20 4265803 .. 4265822 +  -9.2  -5.98675   GTATAAAGAAAAAAA            CGCGCGAC ATTC GTCACGCG             TTTTTTGTTTTTGTA
BT9727_4167   6  91   5 4231010 .. 4231030 +  -8.3  -5.06016   AGTTAAAATAAAAAA            TCCCACC ATTTATA GGTGGGA            TTTTATTTATATACT
BT9727_4159   7 100   2 4221862 .. 4221883 + -14.5  -5.16132   ACGACGATGAATAAA           GAGGAAGGG CTCA CCCTTCCTC            TTTTGTTTTGCTATC
      fhuD   4 100   8 4219007 .. 4219025 + -13.2  -6.04419   ATAAATAAGAAAAAA             GCAGCTCA CCA TGAGCTGC             TTTTTTTCTTATTTT
BT9727_4148   3 100   5 4213501 .. 4213525 + -12.9  -3.32228   AAAATAATTAAAAAA          GGCCCTGCA CATTTCA TGCAGGGCC          TTCCTCATTAGTTTT
BT9727_4133   3  88  16 4195943 .. 4195967 +  -7.2  -5.11254   AATATAATAGAAAAA          GCATATACCC TTGAC GGATATATGC          TTTCTTTTTATTCTT
BT9727_4124   4  89   6 4186772 .. 4186791 +  -7.9  -5.11033   AAGCACATAAAAAAA            CTCCCTT ATCATG AAGGGAG             TTTTTTACGCTTATA
BT9727_4109   5 100   9 4172325 .. 4172347 + -16.4  -5.37593   ACGCTAACTAAAAAA           GAGAAGCTCC TAA GGAGCTTCTC           TTTTTTAGTTTAGAG
BT9727_4094   3  89   8 4160107 .. 4160127 +  -7.6   -4.9934   TTTATTAAACAAAAA            GAAGCCTG TAAAT TAGGCTTC            TTTTTATCCTCTTAT
      dcoH   8  89   5 4158101 .. 4158124 + -11.1  -3.64471   TAAGAAAGTGAAAAA          GAGAAGCCT TTATTT AGGCTTCTC           CTTTTATTTTGAAAT
BT9727_4084   2 100   7 4148389 .. 4148413 + -17.3  -4.43213   GAAAAATAACATAAA          CGGGTATCTCA TTT TGAGATACCCG          TTTTCATATATTAAG
BT9727_4080   3 100   6 4144432 .. 4144451 +  -8.6  -5.32699   ACCACTATAAAAAAA            GGTTCTCG CCAA TGAGAACC             TTTTTTGCTATTTAC
     comER   9 100 143 4131001 .. 4131027 + -13.9  -4.56887   AGCTCCTTTACAAAA         CAAAAGCAACC TTCTC GGTTGCTTTTG         TTTTATCCGTTTTTC
      rpsT   5 100  14 4124808 .. 4124823 +    -9  -5.71712   AAGGCGTTTAAAAAA              CGATCC ATTT GGATCG               TTTTTTTATATCCAA
      rpsT   5 100  49 4124843 .. 4124865 + -16.4  -5.00895   TTTATATCCAAAAAA           GTTCACGTGC TAA GCACGTGAAC           TTTTTGTATCATCAC
      lytB   3 100   7 4093387 .. 4093408 +  -7.3  -5.74684   GAACAATAATAAAAA           CCGTTGC CTATATGA GCAACGG            TTTTTATTTTTCTTA
BT9727_4023   6 100   1 4088976 .. 4088993 + -12.7  -3.71321   CAACTACTAAAATAA             GGAGGGG ATAT CCCCTCC              TTATTGCGCTTTAAT
      gcpE   9 100   4 4085344 .. 4085376 + -17.9  -4.36914   CAAGAACAATAAAAA      GAAGGTTGCCCACAA TAT TTGTGAGCAACCTTC      TTTTATACGCAAAAA
      gcpE   9 100  53 4085393 .. 4085418 + -16.3  -4.55128   TTTATACGCAAAAAA         GCTCGTCAGTT CCAT AACTGACGAGC          TTTTACTTTGCACAT
BT9727_4002   2 100  42 4068361 .. 4068382 + -14.5   -4.3534   GATTTCGCACAAAAA           GAGGAAGGG TTTC CCCTTCCTC            TTTTCATAGTTCACA
BT9727_4000   4 100 113 4066192 .. 4066218 + -12.4   -5.9362   AGTCGTATTAAAAAA         CAAGACACAGAA CTA TGCTGTGTCTTG         TTTTTTTATATTTTC
BT9727_3990   5 100   6 4054125 .. 4054145 +  -9.8  -5.55698   TATAATGTAAAAAAA            GAACGTGA GGTGA TCACGTTC            TTTTTTTACATTATA
BT9727_3975   3 100   8 4044676 .. 4044704 + -16.9  -4.70319   TGCAGTAAATGAAAA        TCCCCTAGTAGTA TGA TGCTACTAGGGGA        TTTTCATTTTGCTAC
BT9727_3960   5  93   5 4031696 .. 4031715 +   -10  -4.23007   GTCGTTATTGAAGAA            GGTGCCTT TTAT AGGGCACC             TTTTAAAATTCTCTC
BT9727_3944   6 100 -17 4021722 .. 4021750 + -10.3  -4.77047   AAAAACAAAAAGAAA        GACCGTGCTTCCT TTT AGGAGATACGGTC        TTTCTTTATATTTTG
BT9727_3938   8 100   6 4017437 .. 4017459 + -16.4  -5.21709   TTTTCTATAAAAAAA           GCACTCGTGA TAA TCACGAGTGC           TTTTTTACTATGCAC
BT9727_3911   7 100  30 3992619 .. 3992641 + -10.6   -5.7946   TTATAAATAAAAAAA           TGAGACCGCT TGT AACGGTCTCA           TTTTTTTATTGGCAA
BT9727_3890   2 100   4 3972124 .. 3972151 + -15.8  -5.64304   GAATCAAAGTAAAAA        GCGTGTAAATCA CAAT TGATTTACACGC         TTTTTTGTTATATTA
      proC   6 100   5 3966606 .. 3966631 +   -12  -4.31433   AAGAAAAATAAGAAA         TGGAGCTCAA TCTTAC TTGAGCTCCA          TTTCTTATAAACATA
BT9727_3880   2 100   6 3963815 .. 3963842 + -15.8  -4.34737   TGAAAAATAAAAAAA        TAGGAGATTTCC ATAT GGAAATCTCCTA         TTTCTTACTTAATGA
BT9727_3866   7 100   2 3952691 .. 3952712 + -13.1  -4.08546   AAACAAATGTATAAA           GCTGCTTCT AAAT AGAAGCAGC            TTTATGATTCGTAAT
      ribH   2 100   5 3939834 .. 3939859 + -13.5  -5.88061   AATGGGCATAAAAAA         TAAAAAGAGGC TGCG GCCTCTTTTTA          TTTTTTTACTTTTTT
BT9727_3845   5 100  -2 3932681 .. 3932709 + -14.8  -4.18934   GCCGCGATTACATTA        TAAAAGGTGCGT TTTAT ACGCACCTTTTA        CTTTTTTATTTTTTC
BT9727_3838   6 100   4 3925877 .. 3925899 + -16.4   -4.8667   TTACATCGTTAAAAA           GACGCTACCA TAC TGGTAGCGTC           TTTTTATAACGTATC
BT9727_3824   4 100   8 3913755 .. 3913776 + -14.5  -5.63103   TTGGTTAAGTAAAAA           CACCGAGGA AAAT TCCTCGGTG            TTTTTTTACTTAAAC
BT9727_3820   3 100   3 3910403 .. 3910427 +   -13  -3.71213   GAATTTTAAATAAAA          TAACCTCCTC TTATT GAGGAGGTTA          TTTCACATTCTCTCT
BT9727_3803   6 100   4 3896187 .. 3896209 + -16.4  -4.31433   TTATTCAAGTAAAAA           GAAGCTCGTC ACT GACGAGCTTC           TTTCTTATGCAAGTA
BT9727_3800   5  82  -9 3893824 .. 3893851 +  -9.4  -3.57119   ATTACAAAAAAGAAA        GCAGAGATAA-TA AAC TACTTATCTCTGC        TTTCACGAATGTATA
BT9727_3793   6 100 -18 3887602 .. 3887632 + -12.1  -5.65927   TGCTCATAATAAAAA      TACGACTCATTCCT TGTA AGGA-TGAGTCGTA       TTTTTTCTTTACATG
BT9727_3788   3 100  58 3881246 .. 3881273 +  -7.8  -5.87996   TTCTCATAGAAAAAA        CCTGAGACCGATT TCA AATCGA-CTCAGG        TTTTTTTATTAATTA
BT9727_3782   3 100  28 3876220 .. 3876245 + -13.5  -4.92812   ATATACTTAAATAAA         TAAAAGTCCTC ATTT GAGGACTTTTA          TTTATTTTCTTCTAG
BT9727_3773   5 100   5 3867490 .. 3867518 + -13.4   -5.4505   CCGCTCAATAAAAAA        TAAAGTTTGCTC ACGAA GAGCAAACTTTA        TTTTTTATTGCGAGG
BT9727_3768   5  82  -5 3864266 .. 3864285 +  -9.4  -3.63336   TTGCAAAGAAAAAAA            CAGTAACA ATTT TGTTACTG             TTTAAAATAATATAT
BT9727_3764   4 100   7 3861304 .. 3861323 + -12.2  -4.94902   AATTCTTAAAAAAAA            GAAGCAGC GATT GCTGCTTC             TTTTTATAGTGCTTC
BT9727_3760   7  95 -11 3858530 .. 3858559 +  -5.8   -5.8187   AAAGAACAAAAAAAA       CAGTCAGCAT AATATTGTAA GTGCTGACTG        TTTTTTTCTTACATG
BT9727_3757   2  79  35 3856641 .. 3856663 +  -6.9  -4.59414   TAGCATACAAAAAAA           CCGTCCACA TATAT TGAGGGCGG           TTTTCATTATTATCC
BT9727_3750   3 100 -11 3846645 .. 3846665 + -12.7  -5.94713   TTTCTACAAAAAAAA            GCTAAGAGT TAA ACTCTTAGC            TTTTTTTTGTAGAAT
      metE   3 100   7 3841656 .. 3841682 + -13.9  -5.39905   AACGCATAATAAAAA         TGGGTTATCCT CCAAA AGGATAACCCA         TTTTTATTCTTTACT
BT9727_3737   3 100  -2 3832898 .. 3832934 + -18.3  -5.57729   ACTTATACAAAAAAA    TAAAACAGTTTGGCCAA TTG TAGGCCAAACTGTTTTA    TTTTTTCTCTTCTTT
BT9727_3734   7 100 132 3828467 .. 3828498 + -16.2   -4.4204   TAAGTAGAGAACAAA      GTAAAAACCTCTTT TTAA AAAGAGGTTTTTAC       TTTGTTCTCATTATT
BT9727_3729   8 100  -2 3823875 .. 3823900 + -13.5  -3.80174   CTACTTAATATAGAA         TAGGAATAGGT AAAG ACCTATTCCTA          TTCTTATCCCGCTAT
BT9727_3719   6 100   7 3816391 .. 3816415 +   -13  -4.79373   GAAATATAAGAAAAA          GGACAATACC TTTAT GGTATTGTCC          TTTTCTCTTATCTTA
BT9727_3711   2 100 420 3806811 .. 3806839 + -14.7   -4.4959   TATTAAAATAAAAAA        TAGCCCATCTCTT TTA AAGAGACGGGCTA        TTTTCATTACTTAAA
       tgl   2 100   6 3804859 .. 3804878 +  -7.8  -5.95539   AGTTTATTAAAAAAA            GCACCTAC ATAT GTAGGCGC             TTTTTTTATTTAAGC
BT9727_3702   3  78  13 3799822 .. 3799848 +  -2.3  -5.87996   TAATAACGTCAAAAA         GTAAGAAGC CTATTTACA GCCTCTTAC         TTTTTTTGTTACTTC
BT9727_3698   3  95   3 3796865 .. 3796906 + -10.6  -4.67904   AGACGATTGGTAAAA TGTAAATAAGTCCTTAATC ATATA GAT-AAGGACTTATTTATA TTTTTCGGGTTCATG
BT9727_3693   5 100   7 3792868 .. 3792889 + -14.5  -4.62302   ATTATTTAAAGAAAA           GGAGTGAGC TTTT GCTCACTCC            TTTTTCAGAGTGTTG
BT9727_3693   5 100  31 3792892 .. 3792936 + -21.8  -4.35313   TTTTGCTCACTCCTT TTTCAGAGTGTTGGGAAACCC TTTA GGGTT-CCCAACACTCTGGAA TCTTTTTTGATTTTA
BT9727_3693   5 100 130 3792991 .. 3793030 + -16.5  -5.69023   TAGAATTTAGAAAAA  TAGCCCTCCACCAGACC CTTTTT GGTCAGGTGGAGAGCTA   TTTTTTTCATGTTTT
      ctaA   6 100   8 3786779 .. 3786801 + -12.8  -5.03314   CAAAATAAATGAAAA           TACCTTGCCG AAT TGGCAAGGTA           TTTTTTCGCAATAAA
      ctaA   6 100  49 3786820 .. 3786839 +  -6.4  -5.83211   TTTCGCAATAAAAAA            GAGCTGTG TTTC CACAACTC             TTTTTTATTTTAGTG
BT9727_3681   4 100   2 3778155 .. 3778189 + -23.2  -4.40333   AAATCATTGAGTAAA     TAGAACAAGCGCATCA ATA TGATGCGCTTGTTCTA     TTTATCTTATTTAAG
BT9727_3673   9 100  22 3774057 .. 3774080 + -15.4  -5.10767   ATTTCAAATAAAAAA          TCCCCTGCTA AAAT TAGCAGGGGA           TTTTTATATTAGCTA
BT9727_3673   9 100 438 3774473 .. 3774489 + -10.1  -5.40072   CTATCTTCCAAAAAA              CGGGGTG ATT TACCCCG              TTTTTTTACAACCAC
BT9727_3670   2  80 -14 3772072 .. 3772091 +  -9.3   -3.6834   AGCAACAAAGAAAAA            CCCCGTT CACTTT AACGGGG             TTTGAAACTTTTCTT
      ylbM   4 100   8 3768915 .. 3768931 +  -5.9  -6.08342   TCCTATAAAAAAACC              TCTCTTT TTC AGAGAGA              TTTTTTTATTTATTC
BT9727_3663   7 100  13 3766119 .. 3766135 +  -6.5  -6.11392   TAAGAAATAAAAAAA              CAGCTAC ATA GCAGCTG              TTTTTTTATTTCTTT
BT9727_3623   5 100   6 3721627 .. 3721648 + -11.6  -4.26398   AATAATATAAAAAAA           CGACTGCG TTCCCC CGCAGTCG            TCTTTTTTCGTGTTA
BT9727_3618   5 100   0 3718166 .. 3718195 +  -9.4  -4.78572   TCATTCAGTAAAGTA       AAAAATGCCACC GAATAA GGTGGCATTTTC        TTTTATTCATTAACG
      rpmB   6 100  13 3696294 .. 3696307 +  -8.1  -5.58454   TAATAATAAAAAAAA               GAGCC GCTA GGCTC                TTTTTTTACTATGAA
BT9727_3539   3 100   5 3633226 .. 3633248 + -10.7   -5.4505   CATACAAATAAAAAA           TGACCTAGT TCTAC ACTAGGTCA           TTTTTTATTAACGAG
BT9727_3507   7 100 138 3595380 .. 3595418 + -14.9  -4.04579   ACATAGATAATAGAA   GAACAAAAAAGTATGGA TATTT TCCACACTTTTTTGTTC   TTTACTATTTATAAA
BT9727_3495   3  59 378 3580689 .. 3580706 +  -5.6  -3.63991   GCATAAAAAAATAAA             GAGATC ATTATA GATCTC              TTCTTAAGCATAATC
BT9727_3489   1  95  24 3573128 .. 3573161 +  -8.9  -4.94262   TTAATACAAATCAAA     CACCCTATTTACGAT TCTC ACCGCAGATAGGGTG      TTTCTTTTTCATCTG
       hup   4 100   8 3558371 .. 3558396 + -14.1  -5.64006   TAAAATAATGAAAAA         TAGCCTTCTCG TTTA CGAGAGGGCTA          TTTTTTTCATTACAT
BT9727_3460   7 100  10 3545381 .. 3545412 + -11.7  -4.70583   CAATAATCCATAAAA      GGCGGTTGCTT ACATACTTTC AAGCAACCGCC       TTTTATATTAATACA
BT9727_3456   6 100  36 3543700 .. 3543716 + -12.3   -5.9218   TAACAAATAAAAAAA              GAGCGAG AAA CTCGCTC              TTTTTTTGTTATGTA
      lexA   8 100  15 3530415 .. 3530446 + -10.4  -5.63645   AAAGTAATAAAAAAA      GATAATTACCTTAT TTAT ATACGGTAATTATC       TTTTTTGTATTTTGA
      cpdC   7 100  21 3528678 .. 3528694 + -12.3  -4.65819   ATAATAAATAAAAAA              GATGGGC TTC GCCCATC              TTTTAGTTTAATTTT
BT9727_3427   7  90  -4 3510931 .. 3510951 + -11.2  -3.83998   TTGAACAAAAAGAAA            GCTGACCA TAAAT TGGTCAGC            TTTCATATCCGATCA
BT9727_3419   3 100   5 3505290 .. 3505318 +   -14  -5.53288   AATTTGCATAAAAAA        GGAGCCGTTAAG ACATA TTTAACGGCTCC        TTTTTTTAAGTTAAA
BT9727_3414   2 100  17 3501306 .. 3501327 + -10.2  -5.54907   AATATAAAATAAAAA           GACAGCGT CAAAAA ACGCTGTC            TTTTTATTTTATACA
BT9727_3411   5  93   5 3491249 .. 3491269 +  -8.4  -5.15969   CTACCTCATAAAAAA            GATTGCTA GCTTA TAGCAATC            TTTTTTAACTTACAG
BT9727_3407   2  89  -4 3488985 .. 3489000 +    -9  -4.49337   GTCAAAAAGAAAAAA              GCTAGC ATTA GCTAGC               TTTTATACATTCTCA
      kinA   5 100  10 3472460 .. 3472490 +   -20  -5.49579   TCTTAAAAAATAAAA       GAAGCATCTGCTAA TGA TTAGCAGATGCTTC       TTTTATTTTTTGTAC
BT9727_3387   4  66 313 3467995 .. 3468007 +  -3.3  -4.75967   AAAATTGCTGAATTT                GTGCT ACA AGCTC                TTCTTTTTTATCATT
BT9727_3378   4  69 -11 3458084 .. 3458114 +    -7  -3.90318   TATGTTCCTCAGAAA       GTAGAAAACTAG TTCCTTT CTAGTCTTCTAC       TTTCTCAAATAATAG
BT9727_3378   4  69 230 3458325 .. 3458340 +  -5.4  -4.42806   ACAAGCTACAACTTT              TGAGGC GAAT GCTTCA               TTTATTTCAAAATAA
      cotM   2 100  15 3454813 .. 3454839 + -15.3  -4.89521   AAATAAATACAAAGA         TAAGCCCCAGT CATCT ACTGGGGCTTA         TTTTATTTCGCATGT
BT9727_3368   4 100   2 3448014 .. 3448034 + -12.7   -4.2008   ATGACGCTGAATAAA            GATAAGAGC AAT GCTCTTATC            TTTATTCACATCTCT
BT9727_3364   8 100  -6 3445072 .. 3445091 + -13.6  -4.93318   TACGATTACGAAAAA            GGGCTGAC AAAA GTCAGCCC             TTTTTGTACATTCTG
BT9727_3364   8 100 301 3445379 .. 3445397 + -10.4  -4.88405   TTTATACATAAAAAA             GGAGAATA CAA TATTCTCC             TTTTCTTTAACCGTT
BT9727_3364   8 100 471 3445549 .. 3445581 + -13.7  -3.69338   CCCATTACTATCGCC      TCCTTAACACTAGTA TCG TACTAGTGTTAAGAA      TTATTCAGCTTGCTT
BT9727_3352   5 100   4 3431102 .. 3431118 + -10.9  -5.54907   CCACAAAAATAAAAA              GACACGA AAC TCGTGTC              TTTTTATTTTATAAA
BT9727_3343   3  59 -43 3420145 .. 3420169 +  -5.7  -3.22906   AGGCAAATTTAAAAA          TGAGTCCGATA CAA TACCGAACTCA          CTTTTATCAAGCTGC
BT9727_3338   1 100  10 3415993 .. 3416016 +  -8.2  -5.63012   ATTTAACATAGTAAA          GAGTTGACTA CCTT TAGCCAACTC           TTTTTCTTTATTTTT
     gerQC   5 100   8 3409068 .. 3409108 + -14.4  -3.79451   TTAAATAGCAAAAAA CACGCTACTTGTTCTTATA CGTT TA-AAGAATAAGTAGCGTG  TTATCATTTTATTTT
      dhaS   5  93   8 3388235 .. 3388259 +   -10  -4.55544   TAAATTAACAAAAAA          GAACCTGACC TATCC GGCCAGGTTC          TTTTCATTATGTATT
BT9727_3306   8 100   7 3379934 .. 3379954 + -15.5  -5.24416   GATGAATAACAAAAA            GGCGTGCTA AAT TAGCACGCC            TTTTTGTTCTACTTC
BT9727_3295   3  85  53 3366416 .. 3366447 + -10.3  -3.39803   CCACTATATTTCCAA      CTAGACTTCAGCA ACTTAA TCCTGAAGTCTAG       TTGTACATATGAATA
BT9727_3289   4 100 -11 3361398 .. 3361425 + -14.3  -4.81814   ACGTATCAAAAAGAA        GCGAGAAAGTG ATTATA CACTTTCTCGC         TTTTCTTATGCTACT
BT9727_3274   3 100  64 3342376 .. 3342403 + -14.4  -3.91352   AATCACAAACTTAAA        CAAGTCACAAAT TATA ATTTGTGACTTG         TTTAATTACCCATGT
BT9727_3269   6  85   9 3335712 .. 3335735 +  -8.2  -4.59207   AGCATAATAGAAAAA          GGTATACCAA AACG TCGGTATACC           TTTTCTCCTATTTAT
       qor   5 100  11 3321197 .. 3321230 + -14.1  -3.73008   CATAATTCATAAAAT     GAAAAGGAAGCTAGA TTTC TCTATCTTCCTTTTC      TTATCTCTATTTGAG
BT9727_3252   2  83  32 3317830 .. 3317858 + -10.5  -3.10474   ATGAATACAAATCGA        GCATGTTTTGA AAACCAA TCAAAACATGC        TCTTAAAATATTCTA
BT9727_3248   1 100 232 3314248 .. 3314271 + -12.6  -5.23396   TTGTCTACAGTCCGA          GGTTGAGAAA GTAT TTTCTCAACC           TTTTTATTCGTTGTT
BT9727_3243   5 100 430 3309432 .. 3309461 + -12.2   -3.8186   AAAGTGAAACTTTAA       TCAGTGGGGGTT TTGTTC ATCCCCCACTGA        TTATTAGTTGAACTA
BT9727_3236   4  53 401 3304565 .. 3304579 +  -2.8  -4.03234   ATAAATTAAATATAG               AAAAGG AAT CCTTTG               TTTATGTAACAGCAA
BT9727_3233   2 100  10 3299973 .. 3299999 + -13.9  -4.90217   TTTTAATAACAAAAA         GTCCGATTTCT CATTT AGAAATCGGAC         TTTTTACTATCTTTA
       pbp   9  91   8 3293516 .. 3293544 + -11.9  -3.55323   CGTTATAATGAAAAA        GAAAGAAGCTG TTCCTTT CAGCTTCTTTC        TTATATAACATTTTT
BT9727_3217   4 100 405 3289323 .. 3289347 + -17.3  -5.79595   TATAGTTAGAAAAAA          GCGAGGAGAAA TTG TTTCTCCTCGC          TTTTTTATTTTAACA
BT9727_3210   2 100  31 3282797 .. 3282823 + -14.6  -5.09762   TAATACAACAAAAAA         GGTGTGAACTAG CTT TTAGTTCACACC         TTTTTATATTAGAGT
BT9727_3200   1 100 184 3270567 .. 3270603 +  -6.1  -6.09133   TTTAAAAGTTAAAAA   CGCTATTCTCTC-TAT AAAAAC ATAGGAAAGAATAGCG    TTTTTTTTTGAAATA
BT9727_3193   8 100   2 3264559 .. 3264585 + -10.2    -5.252   TATTGAACAGATAGT         GAAAGTCCGG ATGTATG CCGGGCTTTC         TTTTTTATCCCGCTA
BT9727_3189   2 100  13 3261675 .. 3261707 + -15.1  -5.09895   TGAACTACTAAAAAA      CAACGAAAAGCCA AGCGATA TGGCTTTTCGTTG      TTTTTTAGGTACATA
BT9727_3182   2 100  32 3255285 .. 3255313 + -13.3  -5.30686   ATTGAAGACAAAAAA        TAGGTTGAGGC AATACGC GCCTCAACCTA        TTTTTTATGCCTCTT
       qor   5  90 128 3239716 .. 3239750 +   -11  -3.76641   CAAGTAAAAAAATAA    CAGCCGAATTTTTCT TATAAC AG-AAAATTCGGCTG     TTTGCATGTTGCAAT
BT9727_3158   4 100   7 3225431 .. 3225453 +   -15  -3.06162   AAGAAATAAAAAGCA           GGCAGAGATT CTT AATCTCTGCC           TGTTCGCATACACTC
BT9727_3153   4 100  38 3220986 .. 3221017 + -11.8  -4.88918   ACTATTTATAAAAAA      GAGAGAAATCTACT TAAA AATAGATTTCTCTC       TTTTCTTTACGATAC
BT9727_3147   2 100 445 3216330 .. 3216361 + -13.9  -5.17786   TAACCTTTAATAAAA      TACAGCGTACGCT TTTTTC AGTGTACGCTGTA       TTTTTCATTTTCTTG
       dxr   3 100  -6 3213821 .. 3213850 + -13.8  -4.76644   ATTGTTAATAAAAAA       GAGCTAAAACAG ATAATA CTGTTTTAGCTC        TTTTTCCTACGTATT
BT9727_3137   4 100  39 3204996 .. 3205028 + -10.7  -5.04325   ACAGTAATATAAAAA      CCTCATTTCTCGT CATTACA ACGCGAAATGAGG      TTTTTATCGTTTACC
BT9727_3133   3  64  64 3201563 .. 3201587 +  -7.1  -3.00214   ATAAACAATAAGAAA          AGGAGGCTAAT CCA ATCAGCCTCCC          TCCTCTTTATTTATC
BT9727_3130   4 100   5 3198837 .. 3198868 + -13.2  -5.04601   AGGATGAATAAAAAA      TACCGGCATTCTTT TTAC AAAGAATACCGGTA       TTTTTCATTTATACA
BT9727_3122   4 100  13 3192400 .. 3192423 +   -11  -5.63236   TAGAATGAAACACAC          GAGGACGGAT ACAT ATCCGCCCTC           TTTTTATTTTTCACT
BT9727_3102   3 100   6 3171081 .. 3171102 + -10.9   -5.0538   ACAAGATTGAAAAAA           CTTCCCATC ATAA GGTGGGAAG            TTTTTTCAAATGGCA
      atoE   4  85   8 3168682 .. 3168698 +  -6.6   -5.1101   TTATTTAAACGAAAA              GCTAGT TTTAT ACTAGC              TTTTTTACATAATAA
BT9727_3091   4 100  25 3162496 .. 3162527 + -13.1   -3.2313   ATATACATAATACAA      GCCGATGCTTCCT TACTAT AGGAATCATCGGC       TATCTTCATTTCGAA
BT9727_3087   9 100  86 3159539 .. 3159564 + -16.3  -5.08731   CAATATATCTAAAAA         GGAGCTCTCTT CATA AAGAGAGCTCC          TTTTCTTATTTCTTC
BT9727_3087   9 100 356 3159809 .. 3159828 + -12.2  -5.29445   CTTTCAGTTAGAGAA            GCTTCCAC AGTA GTGGAAGC             TTTTTCTTGTTGGGG
BT9727_3081   2  77  10 3153759 .. 3153784 +  -8.4    -3.885   TGTTAAAAATAAAAA         CGCTATTGAT ATTGAA ATCAGTAGCG          TTCTTATGTGACCAT
BT9727_3043   4  87 126 3125145 .. 3125163 + -10.3  -3.57279   TATATAACACAAACA             CCCTAGC TCTTC GCTAGGG             TATTCTTAGTTTTAT
BT9727_3037   2 100  17 3121202 .. 3121228 + -10.3  -4.87893   AAAGATTCGTATTAG         GGTGTCAATTT GATAA AGATTGACACC         TTTTTCATTCAGGTT
BT9727_3019   7 100  27 3102637 .. 3102665 + -11.1   -5.1356   ATAATGTAGTGGAAA        GGACATTTCTTGT AAT ACTAGGAATGTCC        TTTTTGTTGATGAGC
BT9727_3011   4  82 389 3095378 .. 3095401 +  -7.6  -4.54026   CATAAAAATGACGTC          TTTAATTTGC TTCT GCAAATTGAA           TTCTTTTATTTGCAA
BT9727_3006   3 100  34 3090725 .. 3090748 + -13.9   -5.4659   AAACAATTATACAAA          GGCCAACCG CATGTA CGGTTGGCC           TTTTTCTTTATATTA
BT9727_2990   3 100 141 3074723 .. 3074740 +  -9.9  -4.81083   AGTATATAACAAAAA             GCATTGG ATAC CCAATGC              TTTTTCATACTTACG
BT9727_2983   4 100  43 3064715 .. 3064740 + -11.9  -5.48054   AGCCCAGACTTAAAA         CCCGGTTCCTT TACG AAAGAACCGGG          TTTTTTAATTTTGAT
BT9727_2977   8  95  20 3056439 .. 3056485 + -10.5  -4.48987   GGCGATAGATTAATC TGTACCCTATAGAATAAAT TTTTTAATT GTCTATTCTATAGGGTACA TTTTAATTATCCCCC
       lpr   6 100  37 3051363 .. 3051381 + -13.2  -2.72511   TCCACAAAAGAAAAA             GGAGTGGA TTA TCCACTCC             CTTTAACCACCTACC
      bltD   2  87  20 3046625 .. 3046648 + -11.2  -3.55205   CATTTGAAATCGATT          TTTCTTTACC AAAA GGTAAAGAAA           TGTTTACTATATTAC
BT9727_2961   6  53 295 3041392 .. 3041404 +  -2.7  -4.13767   TATTGTTTCAATATC                TATGC AGT GTATA                TTTTCAAATACAAAC
BT9727_2953   5  87 258 3032143 .. 3032170 +  -9.9  -3.78042   ATTTTCCAAAAGAAA        GTCCGTTGCTC ACATTC GAACAACGGAC         CTTTTTTATAGTAAC
       sat   9  79  36 3026500 .. 3026537 +  -4.9  -5.27335   AAAGTCAAAATAAAA   CCCCCAATCTCTCTAAAT TAA AATT-GAGAAACTGGGGG   TTTTTATTTAAAACA
BT9727_2932   3 100   3 3008910 .. 3008933 + -11.8  -4.42974   GGCAAATAAATAAAA          GAGCCAATTC GTAC GAGTTGGCTC           TTTATTATCTCTCCC
BT9727_2929   6  66 416 3006857 .. 3006885 +  -6.1  -3.79747   CTATTCGCTTGTAAA        CTTCACCTTTT GCATCTG AATAGGTGAAG        TTTACTAATACATAG
BT9727_2919   6 100   8 2997455 .. 2997475 + -13.3  -4.99645   CTTTCTAAGTCAAAA            CCACCGGTA TAA TGCCGGTGG            TTTTCTTTATGCAAT
BT9727_2912   4  55 123 2987672 .. 2987683 +    -3  -4.02315   TATTATCTAAGACTA                TAGT TACA ACTA                 TTTCAATTTTTAATT
      ansR   3  58  96 2949658 .. 2949668 +  -4.6   -3.8917   ATTCTTAGCAGCTGG                 CCTC ATT GGGG                 TTCTTATACTTGGAA
BT9727_2882  10  78 111 2946486 .. 2946506 +  -6.8  -4.47007   CTATATTGTAAAAAA            GAGGAGGA GCTTG TCCCCCTC            TTCTTTTAATTTTTC
BT9727_2878   8 100   5 2942858 .. 2942871 +  -8.1  -6.23317   CTAAAAAATAAAAAA               GTGGC CAAC GCCAC                TTTTTTTATTTTTGT
BT9727_2875   4  67 435 2940553 .. 2940563 +  -6.8   -3.6579   TTAGCAAACATTGCA                 GGTG CAT CACC                 TTCTTCAGCTAAGTT
BT9727_2870   1  75 178 2935872 .. 2935896 +    -5   -5.0925   TTCTTATCATAAAAA          GAGCGGTCAT AAGAA ATAACTGCTC          TTTTTACTTTTAACA
BT9727_2867   4 100  22 2931703 .. 2931731 + -14.7  -4.56702   TATATATGAAACAAA        GGATCATCCACTA TAA TAGCGGATGATCC        TTTGTTTCATTACAA
BT9727_2862   5 100 -45 2927456 .. 2927496 + -14.1  -2.76434   TTTCCAAAAACGACT  CAACCATCGAGCTCCGATA GAA TATCGAATCTCGATGGCTG  CTTAGTCTTTTTAAT
BT9727_2856   5 100 136 2921233 .. 2921263 + -15.6  -3.53563   TCCCACACATAAAAA       GCACGTGTTCGATT ACT AATCAAACACGTGC       TTTCAAAACAACTAT
BT9727_2853   3 100  10 2918444 .. 2918480 +    -8  -5.54907   GAATAATAGGAAAAA    GGAGTAACCCCTAGAA CTTCA TACTAGGTGTCACTCC    TTTTTATTTTATAAA
BT9727_2840   4  77   9 2906636 .. 2906663 +  -8.5   -3.6075   AAAGTGAAACGTTAA        TAAGTGGGGAT AGAGAA AACCCCACTTA         TTCTATGATCTTCAT
      yqxD   5  53 455 2890523 .. 2890533 +    -4   -3.6692   TTTATGTAATTTTCT                 CTAA ACT TTAG                 TATTTTCAAATGAAA
BT9727_2808   2 100  17 2877323 .. 2877348 +  -9.1  -5.52023   TTTATATACGAAAAA         CGCCTTGTT TCTTTATT AACAAGGCG          TTTTTTCTTGATACT
      tetP   8 100   8 2873197 .. 2873215 + -10.3  -4.74453   CTTATTAAAGTAAAA             GAGGTGC AATTC GCACCTC             TTTTTGCATGTGTTG
      katX   3  91  13 2842349 .. 2842374 +  -7.7  -5.24129   TGAGAATATAAAAAA         CGTCATTTTCA ATCT TTAAAATGACG          TTTTTTATGGCGAAA
BT9727_2758   5 100  69 2833070 .. 2833086 +  -9.5  -5.22039   TAACAAAATAAAAAA              GATGGTT TGT AACCATC              TTTTTTACCTTTACA
BT9727_2751   2 100  15 2824469 .. 2824500 + -12.5  -5.65927   ATAATGTCATTACTA      TCCCTTGTAGAAA TAGATT TTTCTACAGGGGA       TTTTTTCTTTAAATA
BT9727_2746   4  83  25 2821758 .. 2821787 +  -9.5  -3.80461   ACTCTAAAAAATTAA       GACTGTATCTT CAAATGGA AAGATACAGTC        TTTAATAATCACTTA
BT9727_2740   2 100   4 2816950 .. 2816973 + -11.1  -5.08088   GAAAGCGAATAAAAA          GAGTCCTTC ATACGA GAAGGACTC           TTTTTATTGCACATT
BT9727_2740   2 100 426 2817372 .. 2817400 + -20.5  -5.68438   GTTAAAACAAAAAAA        GAGATACAGCGGA ACT TCCGCTGTATCTC        TTTTTTATTTAATAA
      rocC   5 100  19 2811542 .. 2811573 + -12.4  -4.59069   TCTGCTTATATAAAA      GACCGCACATGG CTTTTACT TCATGTGCGGTC       TTTTATCCTTCTAAT
      proC   7 100  74 2807288 .. 2807317 + -11.6  -5.13016   CACTACATGATAAAA       GGCTAAACTCGA ATATAC TTGAGTTTAGCC        TTTTTCATTTTAATT
      nupC   6 100  14 2803281 .. 2803313 +  -8.7  -5.46706   AAATAATTTTTAAAA     TAAAAGACAC-CCA AACAAA TGGAGTGTCTTTTA      TTTTTATTTTCGAAT
BT9727_2722   5 100   4 2796721 .. 2796758 + -19.5  -4.47217   CAGTTGGGCTAAAAA   GAGCGTAATCTAGTTAA AAAA TTGACTAGATTACGCTC    TTTTAGTTGCTACTT
       mqo   4 100  15 2786868 .. 2786886 + -10.3  -5.30155   ATGAAGAAATAAAAA             CGTCCGA TACAT TCGGACG             TTTTTTCGTTACTAG
BT9727_2706   4 100  14 2777504 .. 2777527 + -12.6  -4.03586   AACTAAATAGAAGAA          GGCAATACTA CTAG TAGTATTGCC           TTCTTCTATTTACCA
      yndM   3  82 163 2772952 .. 2772972 + -11.2  -2.66098   CTTCTAAATAAAAAA            CTGCCTCT TATTT AGAGGCAG            TCACTTTCAAATCTT
BT9727_2687   6 100  27 2750420 .. 2750443 + -12.6  -5.10765   TATTTACAAACAAAA          GACACTATTC CTAT GAATAGTGTC           TTTTGTTATTTATTT
BT9727_2674   4 100  15 2740595 .. 2740626 + -13.2  -4.17789   AAAACGCTATATGAA      CAAAGAGCTCATCA AAAA TGATAAGCTCTTTG       TTTCATTTATCCTTC
BT9727_2661   6 100 428 2729970 .. 2729992 +  -8.4    -5.626   AATTTACGATGAAAA           CCCGCAAGTG ATT TACTTGCGAG           TTTTTTTATCCCGTA
BT9727_2652   4  95  -4 2721525 .. 2721540 +    -9   -5.0133   CTACGAATAAAAAAA              GCTGAC TTTT GTCAGC               TTTTTTGCAACGGTA
BT9727_2637   1  95  31 2709453 .. 2709492 +  -5.9  -5.89921   TTACACCCCAAAAAA  GGATGTCAC-ATAGTC ATCGATTTC GACTTTTGTGACATCC  TTTTTTTATTATCCT
BT9727_2631   4 100  24 2702521 .. 2702544 +   -11  -4.87893   CGTACATACGAAAAA          GCTCCCTTCC AATT GGAAAGGAGC           TTTTTCATTACGCTT
BT9727_2622   1  48 438 2694308 .. 2694319 +    -3  -3.39286   CCTTCTTCTTTACTC                TCTT GAAC AAGA                 TATTTGAACTCATAT
BT9727_2617   2  90  22 2688310 .. 2688331 +  -9.5  -4.16284   CTTTCAATATGTAAA           GAGCTTACT ATAC GGTAAGCTC            TTTATTCACAACTAT
BT9727_2605   2 100   6 2678068 .. 2678088 +  -9.7  -4.84017   TCTATACTAAAAAAA            GGAACAGCT TAT AGCCGTTCC            TTTTTCTCCACACTT
      soxA   3 100  -9 2674525 .. 2674552 + -12.8  -4.78107   TGCCCATACTAAAAA        GAGCTGCTGAGA TTAC TCTCAACAGCTC         TTTTTCCTACTCATC
BT9727_2587   3 100  32 2663110 .. 2663134 + -10.2  -5.80817   ATTTCACATAAAAAA          CGTTTTAAAC ATAAA GTTTAAAACG          TTTTTTTCTATTCAA
BT9727_2583   4 100  -2 2658102 .. 2658125 + -12.6  -4.50193   ACGAATAAACAGTTA          TAAGGATAGC GAAT GCTATCCTTA           TTTTAATTCATTGAT
BT9727_2579   7  91  16 2656102 .. 2656118 +  -6.6  -5.31855   CCTTATAAAATGAAA              GAGTAC TTAAC GTACTC              TTTTTATTATTAATA
BT9727_2573   2 100  10 2649860 .. 2649882 + -10.7  -5.52347   CTATAGAAGCAAAAA           GAGTAAGGA ATTAA TCCTTACTC           TTTTTTACTTTTATT
BT9727_2562   3 100   8 2641286 .. 2641309 +   -11    -5.252   TTGAATAGTAAAAAA          GAGCCCTCCA AAAC TGGACGGCTC           TTTTTTGTACAAATG
BT9727_2555   9 100   7 2636212 .. 2636252 +  -7.2  -5.72622   TTATCATAATAAAAA AGGCAGTATATGAA-AC-TA CTT TATGTATTCATATACTGCCC TTTTTTATTTGTAGA
     opuAC   5 100   6 2633203 .. 2633235 + -13.6  -3.08046   AAAAGATTAATAAAA      CAGGCTAGAGAATA TACTT TACTCTCTAGCCTG      CTTTCTGCTATTTTT
      yqkA   3 100   7 2626640 .. 2626671 + -14.8  -4.38203   CATGCTTAAATTAAA      TAAGAAACCATTTA GTAG TAAATGGTTTCTTA       TTTATTAGTTATCTC
BT9727_2526   9 100 -22 2612742 .. 2612767 +   -12  -4.31085   CTTCAAACAGTAAAA         GCGTTACTCA CGGAAT TGAGTAACGC          TTTTACCTTAATATA
BT9727_2519   6 100   9 2606691 .. 2606719 + -13.3  -4.62475   TAGATAAAATGAAAA        CCTCACTGTTTAT AAT GTGAACAGTGAGG        TTTTCATTTCTAAAT
BT9727_2510   3 100  59 2599935 .. 2599968 + -14.8  -3.74238   GATTTAAAAATATAA     GAGCCTTGCTACAA AACATA TTGTAGTAAGGCTC      TTTAAAGTTGTTTAA
      estA   8 100   1 2597638 .. 2597679 + -18.3  -3.12351   ATAATAGATAAATAA CGAATAAAAGGGGCACG CCACAATT TGTGCCCCTTTTATTCG  TTACATGTAAAAAAG
      secY   5  95   9 2592658 .. 2592683 +  -9.1  -4.94972   GAATTAAGTAAAAAA         CACAGTTGG TTATTTTT CCAACTGTG          TTTTTAATTCTACTG
BT9727_2496   3 100  91 2582079 .. 2582119 +  -9.9  -4.89852   CCCTAAAAAGAAAAA  GGCGTTATTCTTTCTGA GAAATCA TAGGAAAGGATAACGCC  TTTTTATCAATATGA
BT9727_2486   7 100  44 2573993 .. 2574021 + -15.5  -4.14345   ACATAAAAAAGATTA        GGACCGTACATAT CTA ATATGTATGGTCC        TTTCGTTTGCTATTG
BT9727_2480   3 100  15 2570013 .. 2570038 +  -9.1  -5.87996   ATTCTAAATAAAAAA         CAATCCCAGTA TATG TACTAGGATTG          TTTTTTTATTACTTA
      yjqA   5  95 100 2565849 .. 2565875 +  -8.8   -5.1471   AAAATAACATAAAAA         GGTAAAGCGTAT TTT AAATGCTTTACC         TTTCTTTTTTGTAAT
BT9727_2467   5 100  30 2560057 .. 2560094 +  -7.9  -5.77677   TATGAATCATATCCA   TGCAATTCGTTTAATGT GTTC ATTTAAAACGAATTGCA    TTTTTTATTGTTTTA
BT9727_2462   6 100   3 2556087 .. 2556145 + -15.1  -3.35695   TATAGTGAAATAAGT TTAAAAACAGAAAAAGAGCGAATTC-CT TATA AGAGAGTTCGCTCTTTTTCTATTTATAA TTAAATTTCTCTCCA
BT9727_2424   9  66  24 2518414 .. 2518430 +  -3.7  -4.61916   TTCATCGCATGGATG              GAGCAGT GAA ATTGTTC              TTATTTATTTTTTGT
BT9727_2415   6 100  36 2506281 .. 2506326 +   -15  -4.35313   TTTAAAAAGAAAAGC TTCTCAGAGTGTCGGGAAACCC TTTA GGGTT-CCCAACACTCTG-GAA TCTTTTTTGATTTTA
BT9727_2415   6 100 136 2506381 .. 2506420 + -26.7  -5.69023   TAGAATTAAAAAAAA  TAGCCCTCCACCTGACC CTTTTT GGTCAGGTGGAGGGCTA   TTTTTTTCATGTTTT
BT9727_2392  10  71 255 2483550 .. 2483565 +  -7.6  -3.39895   ACATATGCAAGAGTG              CCATCA GGTA TGATGG               TTACTTGATCAGGGG
      murE   6 100 134 2461277 .. 2461303 +  -8.8  -5.34632   GATTACTAATAAAAA         CCATGCTTTTAT GAT ATTGAAGCATGG         TTTTTGTGTTTTGTT
BT9727_2338   7  88  11 2429701 .. 2429725 +  -9.3  -4.18674   TATAAATTTAGAAAA          CGGCTTGCACT GTA AATGCAAGCTG          TTCTTTATATATAAG
      tdcB   7  80   3 2347714 .. 2347760 +  -9.8  -3.52113   TGAAGTGAAATAGTT TTATGAAAAAGGAGCTAA GTGAAATTATA TTAGCTCCTTTTTCATTA TGTTTGTGCGGGAGT
BT9727_2225   3 100  73 2311316 .. 2311331 +    -9  -5.52384   CGGGAAAATAAAAAA              GAGAGC TAAT GCTCTC               TTTTTTTAGTGGCAC
BT9727_2222   1  40 468 2308938 .. 2308962 +  -2.1  -2.66602   ATAACCGCAAAAACG          TCAGGCAAT CAATTAA GTTGCCTGC          TACGTTCTTGCATGG
      rimI   6 100 271 2302798 .. 2302823 +  -7.7  -5.38549   GTTATATATTAAAAA         GGTTGTTAACCG TGC TGGT-AACAACC         TTTTTATTGTTTGAA
BT9727_2197   5 100 385 2284961 .. 2284982 + -13.1  -2.88249   TTAAAACATAAAAGA           CGAGCACTT CGGA AAGTGCTCG            TCTGTAAAGACTATC
BT9727_2191   4  88 262 2280028 .. 2280071 +  -6.8  -5.27923   ATTGTACGTATTAAA CCAGATTAGCCGATTTCCTGT AAA ACAAGGAACCGGCT-ATCTGC TTTTTTATGGAGTTG
BT9727_2188   4  83  14 2276152 .. 2276173 + -10.9  -2.82635   GAAAAAATAAAAAGA           GCAGTTAGC TTTT GCTAGCTGC            TCTAATCATGGACGT
      rimI   5 100  52 2267635 .. 2267675 + -23.1  -4.35604   TAATTGGGTAGGTAA  GAGCATAATACAAAAAACA ACA TGTTTTTTGTATTATGCTC  TTTATTATGAATTCA
BT9727_2169   4  93  40 2256761 .. 2256786 +  -9.2  -4.88228   TAGACTACATAAAAA         GAGTATTGAA AGTTAA TTCAATACTC          TTTTTAATATTAAGT
      dinB   5 100  13 2239771 .. 2239805 + -17.4  -3.84585   TAATATAGTTTGTAA     GAAGGAGAGACTTTCA TTG TAAAAGTCTCTCCTTC     TATTTTATCCTGCAT
      mmsA   6 100  33 2209898 .. 2209929 + -14.6  -4.04023   AATCAATTATTAAAT      GAAAACCACCACTA TTAA TTGTGGTGGTTTTC       TTCTTGTTAATTGCT
BT9727_2104   1  41 205 2182478 .. 2182499 +  -2.3   -2.8502   AGGGAAGCTTGCACA           TGCGTTATT ACGG AATGAAGCA            TGGTTACATTTATTT
BT9727_2100   3 100   8 2179592 .. 2179609 +  -7.7  -5.97575   AACAATAACAAAAAA             CGACTGT AAAA ACGGTCG              TTTTTTTTATGACTT
      pgpB   7  86 -14 2173142 .. 2173163 +  -7.4  -4.77896   ACGTTCATTAAAAAA           GAACCTAT GTCATA ATAGGTTC            TTTTTCCATTGGTTC
BT9727_2009   5 100  18 2095373 .. 2095399 + -13.8   -4.5852   AATAATAGATTAAAA         GAGGCGCTTTCA TTT TGAAGGCGTCTC         TTTTAATTTGCATTA
       pip   5  82   7 2088310 .. 2088336 +  -8.8  -4.04319   TTGAAATGAAGAAAA         GGGTGCTTCT CTAAATA AGAAGCATCC         TTTCTAAATTTCTGG
       ssb   8  61 265 2064144 .. 2064154 +  -5.4  -3.90286   TTTTTAATTCATTTT                 CTAC TAA GTAG                 TTTGACTTTATAATC
BT9727_1965   0 NONE
      bsaA   4 100  26 2025526 .. 2025557 + -12.5  -4.94058   CACTTTATTAAAAAA      TGTCTCAAAGAAC TATTTT GTTCTTTGAGGCA       TTTTATTTACATTCA
BT9727_1946   7 100   5 2022823 .. 2022852 + -13.7  -4.16016   AGGTAAGATAAGTTA       GAAAGCTCATAGC TTTT GCTTTGAGCTTTC        TTTATTGAAACGTAA
BT9727_1942   9  82  21 2019678 .. 2019702 +   -10  -3.24289   TTGTTATGTGAAAAT          CCCCCCTCAA ATATA TTGAGGGGGA          TTACATATTTGAAGT
       dal   5 100  -3 1977469 .. 1977487 +  -8.2  -6.20267   TATACTAAGAAAAAA             CTGAATCG TTA TGATTCAG             TTTTTTTATTTTTGA
BT9727_1880   0 NONE
BT9727_1873   4  83 134 1959429 .. 1959442 +  -5.9  -5.31456   ACTCCTACTAGAAAA               GCGTC TTTT GGCGC                TTTTTTATGCATTAA
BT9727_1849   6  88  -2 1938687 .. 1938711 +  -7.2  -5.09426   GAGGAGTGTGTGAAA          TAAGTCTGCG TTTAC TGCAGGCTTA          TTTTTTGGACTTAAC
BT9727_1843   6 100   9 1933001 .. 1933028 + -13.6   -4.6902   TAAGTAGTAAGAAAA        GGAGATGCATCA TATG TGATGTATCTCC         TTTTTAAAATTATAA
BT9727_1832   8 100 168 1923559 .. 1923590 + -13.2  -4.84539   ATAACATAATAAAAA      GCACTGTTTTAGCT AATG AACTAAAACAGTGC       TTTTCTCTTTGATTG
BT9727_1819   3 100   8 1910773 .. 1910809 + -12.5  -3.93288   CTTCATAATTTGAAA    GAGAATTGCATGATGTT TTC AGTAACATGCAATTCTC    TTTCGTTCACTAAGA
      ycnI   6 100  21 1842028 .. 1842051 + -10.4  -5.19251   TAAGTAATATTGAAA          GGTCTCATTG AAAA TAATGAGACC           TTTTTATTAATATTA
      ccdC   8 100 -19 1819083 .. 1819114 + -12.4  -5.34632   AAAAAACAATAAAAA      GAGCTGGAATTTCT ATAT AGGAAATCCAGCTC       TTTTTATGTTTTATT
BT9727_1686   5 100   8 1764720 .. 1764745 +  -9.8  -5.08255   AGAAATAAAATGGAA         GACCTCTAGT GCTTAA ACTGGAGGTC          TTTTATTTTGAAAAT
      hflX  10 100   5 1752451 .. 1752484 + -19.9  -4.55093   TTGCAATTTAAGAAA     TAAGGCGATCCTAAA ATGT TTTAGGATCGCCTTA      TTTCTTATTCTGTAA
BT9727_1632   6 100   7 1707435 .. 1707454 + -13.6  -5.93252   ATTATATGAGAAAAA            CCTTCCGC AATT GCGGAAGG             TTTTTTATTTTTCGA
      fumC   2 100   9 1692975 .. 1693002 + -10.7  -5.34055   AGAGTAATAAAAAAA        GCCGAGATTCT TTGTTT AGAATCTTGGC         TTTTTTAATATTTAT
      czcD   6 100 385 1682617 .. 1682650 + -14.1  -4.36903   ATATATTAGTAAAAA     GAGAGCTGGTTACGAT TTT AT-GTAGCCAGCTCTC     TTTCTATTTCGTAGA
BT9727_1581   5 100   9 1656358 .. 1656379 + -10.9  -5.93252   TGAATAGATAAGTAA           GGAAGCAGC TTTA GTTGCTTCC            TTTTTTATTTTTAGG
BT9727_1563   1  91 220 1639725 .. 1639755 +  -8.4  -5.10767   AAGGTAAACATAAAA       GGAAGAAAAGTTGA ATG TAGGCTTTTCTTCC       TTTTTCTATTACATC
BT9727_1545   6 100  24 1624425 .. 1624453 + -11.2  -5.23292   GGGTACAAAATAAAA        GGGAGATACATA GTTTA TATGTATTTCCC        TTTTGTTTTGTATGG
BT9727_1521   4 100  -4 1604108 .. 1604150 + -11.7  -5.14563   TTTTAATTCGAGTTA TATAAAA-AGGTCGTCAC TTTGCGTT GTGACGACCTCTTTTATA TTTTTTCGTAGAAGA
BT9727_1503   4 100 121 1588150 .. 1588165 +  -7.5  -5.39755   ATTTGAAAATAAAAA              GCGGC ATAATA GCCGC               TTTTTTATCGTTATC
BT9727_1482   3 100 196 1570207 .. 1570230 +   -14  -5.27399   TTGTCATGAAAAAAA          CATCCAGAGA AAAT TCTCTGGATG           TTTTTTAGTGTCTTG
BT9727_1477   5  81   7 1566287 .. 1566300 +  -2.3  -6.09196   CAAGCGTAACTTCAC               GCAGC CTGC GCTTC                TTTTTTTGTTTTGGA
      pbuX   2 100  12 1524019 .. 1524044 + -14.9  -5.40873   GTAAAATTGATAAAA         GGTTCAAATCG TATG CGATTTGAACC          TTTTATTTTTGTATT
BT9727_1429   3 100 -18 1505248 .. 1505279 + -11.1  -5.80817   AATGATAACAAAAAA      GAAGTCCTGTTCTC GTTAA GAGAA-AGGACTTC      TTTTTTTGTATTAAG
      yunF   9 100  11 1423487 .. 1423527 + -15.6  -2.87132   AGTGATAATAAACAA  GAAAGGCACTGTACAAAC AGGGG GAATGTACAGTGCCTTTC  TATATGAAAAAGAGG
     pbp2A   7 100   7 1418143 .. 1418166 + -11.1  -5.36441   TTTTGGTAAAAGAAA          GAGGCGAAT AAAGAA ATTCGCCTC           TTTTTTGTATGAAAA
BT9727_1333   6 100   5 1412944 .. 1412960 +  -9.5   -5.7946   TTCTTCATTAAAAAA              GATGTCA ATA TGACATC              TTTTTTTATTAAACC
BT9727_1311   8 100  62 1393493 .. 1393527 + -16.6  -3.21225   AAAAAGACTAAGCAG     CCATCGAGATTCGATA TTC TATCGGAGCTCGATGG     TTGAGTCGTTTTTGG
      serA   4 100   4 1379366 .. 1379391 + -16.3  -5.77734   GTTACAAAATAAAAA         GAAACCTTCCG GAAC CGGAAGGTTTC          TTTTTATTTTTCTTT
BT9727_1276   4  66 201 1359754 .. 1359774 +  -2.6  -4.98531   AGCTCCATTCTAAAA            CAGACA AACCGTTAC TGTCTG            TTTTTAATTTGCAAA
      uppP   7 100   9 1352709 .. 1352724 + -10.4  -6.11229   TATGTAATAAAAAAA              CTGCCG AGTT CGGCAG               TTTTTTTATTTTACT
      fabK   4 100 -13 1340623 .. 1340647 + -11.5   -4.5287   ATGTATATAGAAAAA          GACCACTTGAA TAA TTCAAGCGGTC          TTTTCATTAGTTTGC
BT9727_1248   6 100   8 1336134 .. 1336152 + -13.2  -5.05505   ATAGATAATTAAAAA             GTAGCTCC TTA GGAGCTAC             TTTTTAATTTGTAAT
BT9727_1198   3 100   4 1289702 .. 1289722 + -12.7  -4.51363   GTGGGGAGCTAAAAA            CTCCAAAGT AAA ACTTTGGAG            TTTTAATGTTTCATA
BT9727_1185   8 100   5 1276122 .. 1276146 + -15.9  -4.46493   ATGAAACATAAAAAA          GAGTCTTCTCA TTA TGAGAAGACTC          TTTTAATCTATTTAC
BT9727_1165   4 100  18 1255167 .. 1255190 +   -14  -5.24129   GACTTACATAAAAAA          GAGACACCAT ATCT ATGGTGTCTC           TTTTTTATGACCCCG
BT9727_1152   5 100  10 1240845 .. 1240862 +  -7.7  -5.65513   ATCTAGTAAAAAAAG             CAGACCT TAAA GGGTCTG              TTTTTTTACTTGGTC
BT9727_1132   6 100  -3 1223294 .. 1223325 + -16.8  -3.90286   ACACATTGAAATAAG      GTAAAAGAGTGGCT ACGA GGCCACTCTTTTAC       TTTGGGTTTGTCATA
BT9727_1123   4 100  46 1216385 .. 1216411 + -14.6  -4.75372   TATACATATAAAAAA         GCGGTATTTCTG TAT TAGAAATACCGC         TTTTTACTAGCTAAT
      rluD   8 100   4 1199467 .. 1199504 + -15.3   -5.4505   AGACAGACTTAAAAA   GGGAACAAAATTCTT-AT GTA ATGAAGAATTTTGTTCCC   TTTTTTCTTAGCGGA
      pepF   5 100   7 1193985 .. 1194004 + -13.6  -5.31519   GAGAAGTAACAAAAA            GACGAGGG ATTT CCCTCGTC             TTTTTGTTTACATGT
BT9727_1080   6 100   5 1174554 .. 1174567 +  -9.5  -5.57054   AGGTAAATTAAAAAA               CCGCC GATT GGCGG                TTTTTTTAACTTGTT
BT9727_1067   7 100   2 1163171 .. 1163190 + -12.2  -5.22312   TTCGAAAAGATTAAA            GAGGACCA AAGT TGGTCCTC             TTTTTTAATGTAAAT
BT9727_1061   2 100  25 1157054 .. 1157076 +   -15  -4.21936   TATAGTACAATAAAA           CCTACAGGAA AAG TTCCTGTAGG           TTTTACACTTATAAA
BT9727_1050   4 100 395 1145799 .. 1145827 + -16.2  -3.27158   TACTAAAAAAAGAAA        GAGTCTGTCCTA ACGTG TAGGACAGACTC        TCTATTATTACGATA
BT9727_1042   7 100  14 1141972 .. 1141990 + -11.8  -5.46629   AAAATAAAAGAAAAA             GTAGGAGA TAT TCTCCTAC             TTTTTTTACGCTGTT
      cspA  13 100  25 1126488 .. 1126505 + -11.3  -5.88565   TTATTATGAAAAAAA             GGATGGC TGCT GCCATCC              TTTTTTTGTTGTGGA
BT9727_1015   3 100   8 1111995 .. 1112019 + -12.9   -2.9652   AGCTTTAGTTGCAGT          GACGGGGTGTT GGA AGCACCTCGTC          TACTTCATTTTATGC
      ydhJ   6 100   4 1108533 .. 1108559 +   -11  -4.62783   ATTTCGGATTAAAAA         GTAGAGCATC TAGGAGT GATGCTCTAC         TTTTTCACATCACTG
BT9727_0994   3 100   4 1093479 .. 1093500 +  -8.8  -5.44198   GAGTTAAAATAAAAA           GCTCTGTT ATGGAA AACAGAGC            TTTTTATTATTTATT
      yhaI   1  40 -40 1061464 .. 1061487 +  -2.4  -2.71011   AAGGTTTATTCAAAC          CGCTTATGAA TGAA TTCTTAAGCA           TGATTGCGAAAAAAT
BT9727_0959   5 100  14 1055970 .. 1055993 + -11.8  -4.76233   AAGGGGCGAAGTAAA          GAGGGTATGCC GAG GGC-TACCCTC          TTTATTATTTTGTTC
      rsbU   7 100   4 1012479 .. 1012511 + -15.1   -5.0095   AATGCGAAATAAAAA      GCGTATGAAATCC AAATAGA GGATTTCATACGC      TTTTATTGTATTTTT
BT9727_0903   3 100   5 1005367 .. 1005388 + -13.1  -4.57218   TCAACAAGTAAAAAA           GAGGAGTGA AATT TCACTCCTC            TTTTAATTATGTTAT
BT9727_0892  12 100  82  993401 ..  993449 + -15.1   -2.6155   TTATTGTGTTGTTAT TGTATAAG-AAAAGAAGACATC GATTAA GATGTCTTCTTTTACTTGTACA CTTGGTGTTAAGAAG
BT9727_0886   2 100  51  987762 ..  987787 + -10.6  -4.81814   TTCAATTTGCAAAAA         GCCTTTAACT TGTTAT AGTTAAAGGC          TTTTATTATCATAAT
      atpI   1  61 295  984979 ..  985015 +  -6.7  -2.91126   ATTAAGCTCGGCCGA   TCCGGC-AGGCCCGTTA AGAAA TAA-GGGCCTAGCCGAA   TATCATCTAGTTTCT
BT9727_0872   5 100 230  976394 ..  976415 + -13.1  -4.84527   AATAATAAGCAAAAA           GTCCCTTCA AATT TGAAGGGAC            TTTTTAGTATATAGA
BT9727_0861   2  68  78  967099 ..  967110 +  -4.4  -4.70887   ACTTTGGTTTTCCAG                TTGC ACTA GCAA                 TTTATTTATTAATAA
BT9727_0854   5 100 368  962541 ..  962564 + -10.4  -4.84311   ACGGTAGCAGTTAGG          GAAGAGATGT TAGC GCATCTCTTC           TTTTATTATATGCCA
BT9727_0782   2 100  22  884647 ..  884676 +   -13  -4.90266   TTTTACATAAGAAAA       CACGTCGTATTC ATAAAC GGATACGACGTG        TTTTTGATTACTCGA
BT9727_0774   5 100  30  876162 ..  876206 + -21.8  -4.35313   TTTTTGGCTACGTTT TTTCAGAGTGTTGGGAAACCC TTTA GGGTT-CCCAACACTCTGGAA TCTTTTTTGATTTTA
BT9727_0774   5 100 129  876261 ..  876300 + -26.7  -5.69023   TAGAATTAAAAAAAA  TAGCCCTCCACCTGACC CTTTTT GGTCAGGTGGAGGGCTA   TTTTTTTCATGTTTT
      yheA   3 100   9  870249 ..  870270 +  -9.5  -5.82036   AGCGTAATGAGAGAA           GACG-CCCTA GTA TAGGGGCGTC           TTTTTTGTTTGTTAT
BT9727_0764   5 100   9  865929 ..  865954 + -12.7  -5.71295   CGTGTAAATAGAAAA         CTTCCACCTTA TGAA TGAGGTGGAAG          TTTTTGTTTTTGTAT
      emrB   6 100   6  848231 ..  848263 + -15.1  -2.74605   TATTGGATAAAACTA      TATGAAAAGCGATGC TGA GAATCGCTTTTCATA      TGAATTTTAAAACGG
      oppC   7 100  10  817488 ..  817516 + -15.4  -5.28281   ATGTGAAAATAAAAA        GCAGCAAGCGTG TATCT CATGCTTGCTGC        TTTTCTTTATTTTGT
BT9727_0704   4 100  13  809547 ..  809569 + -14.2  -4.91511   TAGAGAAGTATAGGA           GGCTGTCCAA ATT TTGGGCAGCC           TTTTTATCATAAAGT
BT9727_0704   4 100 234  809768 ..  809792 + -12.9  -4.83615   GAAGGAGCGCAAAAA          GAGTCAGCCTC AAT GAGACTGACTC          TTTTTATACGAACTA
BT9727_0692   4 100   3  795579 ..  795603 + -10.8  -4.99043   GATATCGAAATAAAA         GGATGGTGCTG CTTG CAGC-CCATCC          TTTTATTTATGCCCA
BT9727_0665   4 100   3  772620 ..  772639 + -10.8  -4.28375   GAGGGGAATGTAAAA            GCATACGA TTAC TCGTATGC             TTTTACATCTGTTAA
BT9727_0658   4 100  76  765180 ..  765204 + -10.1  -5.67283   GGTATAAAGGGAAAA          TAGAGCATCGA AAT TCGATACTCTA          TTTTTTATTTACGTT
BT9727_0632   2 100  27  741076 ..  741099 + -11.1  -5.84381   TATATAAATAAAAAA          GGATCTCAC ATAAAC GTGAGATCC           TTTTTTTGTTAGTAA
     gerLB   4  50 352  721275 ..  721287 +  -2.7  -3.76141   GTATGTTTTGCAAAA                TACGT TAG ATGTA                TATTTTCGTGATCAT
BT9727_0606   6 100   3  707374 ..  707415 + -16.3  -4.32067   AAGTGAAGATTGAAA TATAAGAAAAGCTTTCCCGT ATT GCGG-AAAGCTTTTCTTATA TTCTTTTATACAGTA
BT9727_0601   3 100   6  701878 ..  701899 + -10.2  -5.05712   AGAGAAGTAGAAAAA           GGCAATCC ATATCC GGATTGCC            TTTTTCATTATTTCT
BT9727_0592   9 100   5  692074 ..  692105 + -11.7  -4.62475   TATACGCATAAAAAA      GCGAGTCATGCTA GTGTAA TAGAATGACTCGC       TTTTGATTTGTAAGT
      uspA   6 100 396  663303 ..  663336 + -13.3  -3.36237   ATTGTAAATAAAAAA     TAGCTCCTGGCATGT ATGT AGATGCTAGGAGCTA      CTTTTGCTTATTTAG
BT9727_0561   5 100   9  657302 ..  657324 + -12.8  -4.57482   AAAATGATAAAGAAA           CACGACTACT GAT GGTAGTCGTG           TTTCTTTATAGATGG
      treC   4 100   3  640838 ..  640864 + -15.3  -5.07652   ATATAAGAAATAAAA         GGTTGTATGCC TGCGT GGCATACAACC         TTTTATTTTAAGACA
BT9727_0533   5 100  14  627695 ..  627714 +   -10  -5.48063   GATTAAAAGAAAAAA            CAGGAGCG TTGT TGCTCCTG             TTTTTTCTATTCAAT
      sspH   7 100   8  617646 ..  617670 + -15.9  -4.21772   AGAAGTAATAGAAAA          GACGCTTCTAA TAT TTAGAAGCGTC          TTCTTATTTATTCCA
BT9727_0515  10 100 -45  608444 ..  608484 + -14.1  -2.76434   TTTCCAAAAACGACT  CAACCATCGAGCTCCGATA GAA TATCGAATCTCGATGGCTG  CTTAGTCTTTTTAAT
BT9727_0493   5  95   5  581673 ..  581694 +  -5.9  -5.74288   GAAAAAAGTAAAAAA           CATCCTC ATACACGA GAGGATG            TTTTTTATTATTTAT
      sfcA   2 100  10  578295 ..  578315 + -15.5   -5.0538   TATTAATAGCTAAAA            GCAGTGCCT AAA AGGCACTGC            TTTTTTGAGATAAGA
      perR  10 100  12  520506 ..  520539 +   -14  -4.42974   GTAATATATAATAAA     GAAAGAGGCTGACG GCTTTA CGTCAACCTCTTTC      TTTATTATATATGGG
      perR  10 100 132  520626 ..  520651 + -13.5  -4.49756   AGGATAAATACAAAA         GGTGATTTCTT CGTT AAGAAATCACC          TTTTAATGTTTAGCA
BT9727_0439   5 100 -16  508763 ..  508788 +   -12  -5.54885   AACATATAACAGAAA         CAGCTCCTTT AGCGTA AAAGGAGCTG          TTTTTTATTCGTCTT
      ugtP  11 100 260  497496 ..  497517 + -11.7  -5.35459   ATCCACATAAAAAAA           GGTTCCTTA TTTA TAAGGAACC            TTTTTTCTACTCTAT
      ugtP  11 100 317  497553 ..  497598 + -16.6  -2.82482   AGAAAAAATATGTAA TGAGAATGAATAATTAGGGG GGAGAA CTTCTAATTATTCATTCTCA CTTTAAATACTCTTC
BT9727_0412   4  95 276  480509 ..  480524 +    -9  -5.08169   GAAAAAACATTAAAA              GCACCT ACAT AGGTGC               TTTTTTACCGTATAT
      truA   5 100  15  473591 ..  473609 +  -6.7  -5.63645   ATAATCAGTAAAAAA             TCGAGCT GTGTA GGCTCGA             TTTTTTATGTTTTGG
BT9727_0394   2  88  -9  462890 ..  462902 +  -6.2  -5.47218   AAAGAAAAAGAAAAA                CCGC GAGTA GCGG                TTTTTTTAGCTGAAA
BT9727_0381   4 100   8  448635 ..  448660 + -16.3   -4.5852   AAGGATAAATGAAAA         GGCAATGAGGA TTAA TCCTCATTGCC          TTTTAGTTTCGCTTC
BT9727_0369   2  79   5  435752 ..  435767 +  -4.7  -5.19328   GTTATAGATAAAAAA              GATCC CCTGGA GGATC               TTTTTCTTATAGCGT
BT9727_0334   4 100  27  394309 ..  394328 + -12.2  -5.18726   TGTTGCAGTGAAAAA            GCAAGCCA TCTC TGGCTTGC             TTTTTCTTATAAAGA
BT9727_0331   3  81 -11  390515 ..  390536 +  -2.9  -5.86976   GAAGTATACAAAAAA           GAGCACGAG TAAA TTTGTGCCC            TTTTTTATTTTGTAG
      fucA   4 100   9  377336 ..  377362 + -13.1  -4.48743   GCAGTAGAATAAAAA         CACCCTCAAGG AAAGA TCTTGAGGGTG         TTTCTTTACGCTTTT
BT9727_0312   5 100   5  371609 ..  371628 + -13.6  -5.52986   TAGGATTATAAAAAA            GCAGGTGC CTTG GCACCTGC             TTTTTTTACTCACGT
BT9727_0306   5 100 166  364814 ..  364837 + -11.1  -5.26316   AAAGGATCGAAAAAA          GGAGATGTC ACAGCA GACATCTCC           TTTTTTCTAGCGTAG
BT9727_0296   3 100   3  351091 ..  351116 + -14.1  -4.78029   ATCTGCATCATAAAA         GGCTATCTTCC ACTG GGGAGATAGCC          TTTTACTTTTGTTAA
BT9727_0283   3 100 146  337720 ..  337743 +   -14   -5.1356   TGTTAAGTAGAGTAA          TAGACCAGGA GTTT TCCTGGTCTA           TTTTTATTACTGAAA
      purD   7 100  11  322705 ..  322726 + -14.5  -5.30686   GTTAATATGTAAAAA           TCCCGCTGA TTCC TCAGCGGGA            TTTTTTATGCATCTT
      galE   6 100  -2  285969 ..  286014 +   -23   -5.3167   CTATATAGTATAAAA TAATAAGCCGTGCCCTACTT CTGTAT AAGTAGGGCATGGCTTATTA TTTTATTTCTTTTTG
BT9727_0235   4 100  -2  263109 ..  263140 + -16.1   -4.4634   AAGAATTATCCACAA      TAAAACGCAGAGG AAGCGA CCTCTGCGTTTTA       TTATTGTTTTTTCTT
      pnuC   2 100  22  203793 ..  203818 + -13.3  -3.80461   ATTAGAATTAAAAAA         CCCCTGAAGCA TATG TGCCTCAGGGG          TTTACTAATAGATTA
BT9727_0181   3  95   9  197198 ..  197217 +  -8.6  -5.08088   AGCATAAAATAAAAA            GGTATCCT CGGT GGGATACC             TTTTTATTAGCACTT
BT9727_0161   3  93  20  177351 ..  177368 +    -7  -5.42164   GGAGTAAACAAAAAA             GAGCCT ATACGC AGGCTC              TTTTTCTTATTTATA
BT9727_0014   5 100  14   22441 ..   22458 + -12.7  -5.79595   AATTTAGTAGAAAAA             CCCGTGC GTAT GCACGGG              TTTTTTATTTTACAA
pBT9727_0045   3  71 103   42308 ..   42338 -  -6.9  -3.97636   ATGTTAATTGATAAA      TGC-GTGACCCCAA AAAA TAGAGGTCACAGCA       TGTACTATCTACCTA
pBT9727_0053   7 100 146   48636 ..   48665 - -10.2  -5.80248   GAAGATATAAAAAAA       TGGATTGTAAGA TCCTAC CCTTACAATCCA        TCTATAACTTGAACT
pBT9727_0064   3 100   9   59786 ..   59808 - -11.4  -4.08666   ACATCTAAAAAAAAG           GATGCCTTCA ATC TGAAAGCATC           TTTTTTTATTAAGCA
pBT9727_0067   7 100 165   63260 ..   63279 -    -8  -5.39681   AGAACCAAACAAAAA            GTAACATA GCGC TATGTTAC             TTTTCTTATAACAAT
pBT9727_0066   4  90 227   63260 ..   63279 +    -8  -4.77567   AGAACCAAACAAAAA            GTAACATA GCGC TATGTTAC             TTTTCTTATAACAAT
pBT9727_0052   8 100  41   48723 ..   48759 + -13.4  -3.60792   AATATACCCACTTCA    TTATACTCTTTTATAC TAATT GTGTAAAAGAGTATAA    TTTACCACTTAAAAA
pBT9727_0044   3  59  82   42106 ..   42123 +  -5.5  -3.70463   AGATAGAACGTTTTA             GGTTGGC AGCT GCTAGCC              CTTTTTGTATTCTTG

SUMMARY

866 putative operon ends contain 4111 possible terminators.
Percent operon ends hit by terminators of confidence >= x:
	x	#>=x	hits>=x	%hits>=x
	100	937	684	635	73 %
	99	937	684	635	73
	98	937	684	635	73
	97	937	684	635	73
	96	937	684	635	73
	95	993	716	661	76
	94	993	716	661	76
	93	1029	738	676	78
	92	1029	738	676	78
	91	1056	753	686	79
	90	1099	776	700	81
	89	1120	783	705	81
	88	1143	794	715	83
	87	1167	806	724	84
	86	1179	812	728	84
	85	1209	831	735	85
	84	1217	833	737	85
	83	1244	849	746	86
	82	1266	863	755	87
	81	1275	868	759	88
	80	1301	885	766	88
	79	1324	899	772	89
	78	1340	907	776	90
	77	1362	918	780	90
	76	1380	927	784	91
	75	1393	937	788	91
	74	1431	961	793	92
	73	1442	966	794	92
	72	1470	984	795	92
	71	1500	1002	801	92
	70	1523	1012	802	93
	69	1552	1029	805	93
	68	1569	1040	807	93
	67	1596	1059	812	94
	66	1632	1088	817	94
	65	1663	1112	819	95
	64	1698	1133	821	95
	63	1710	1142	821	95
	62	1777	1194	825	95
	61	1838	1242	828	96
	60	1905	1294	828	96
	59	1952	1332	832	96
	58	2031	1393	834	96
	57	2073	1425	835	96
	56	2179	1508	838	97
	55	2234	1553	840	97
	54	2317	1620	841	97
	53	2390	1684	845	98
	52	2518	1788	845	98
	51	2605	1854	845	98
	50	2750	1973	847	98
	49	2812	2027	849	98
	48	2999	2170	853	98
	47	3069	2219	856	99
	46	3290	2386	857	99
	45	3413	2486	857	99
	44	3577	2611	857	99
	43	3708	2724	858	99
	42	3875	2855	858	99
	41	3920	2893	859	99
	40	4092	3043	862	100
	39	4111	3058	862	100
	38	4111	3058	862	100
	37	4111	3058	862	100
	36	4111	3058	862	100
	35	4111	3058	862	100
	34	4111	3058	862	100
	33	4111	3058	862	100
	32	4111	3058	862	100
	31	4111	3058	862	100
	30	4111	3058	862	100
	29	4111	3058	862	100
	28	4111	3058	862	100
	27	4111	3058	862	100
	26	4111	3058	862	100
	25	4111	3058	862	100
	24	4111	3058	862	100
	23	4111	3058	862	100
	22	4111	3058	862	100
	21	4111	3058	862	100
	20	4111	3058	862	100
	19	4111	3058	862	100
	18	4111	3058	862	100
	17	4111	3058	862	100
	16	4111	3058	862	100
	15	4111	3058	862	100
	14	4111	3058	862	100
	13	4111	3058	862	100
	12	4111	3058	862	100
	11	4111	3058	862	100
	10	4111	3058	862	100
	9	4111	3058	862	100
	8	4111	3058	862	100
	7	4111	3058	862	100
	6	4111	3058	862	100
	5	4111	3058	862	100
	4	4111	3058	862	100
	3	4111	3058	862	100
	2	4111	3058	862	100
	1	4111	3058	862	100
	0	4111	3058	862	100
