# Supplementary material for: Rapid, accurate, computational discovery of Rho-independent transcription terminators illuminates their relationship to DNA uptake
Source: Genome Biol. 2007 Feb 21;8(2):R22. doi: 10.1186/gb-2007-8-2-r22 (PMC1852404; doi:10.1186/gb-2007-8-2-r22)
Supplement: Additional data file 2 — As described in the text, the entire robust tail-to-tail region is searched; if the region is less than 500 nt, then the 500 nt downstream of the stop codon is searched (stopping if a gene start is encountered). In the case of ties, all terminators with the high score are output. [file gb-2007-8-2-r22-S2.zip › Bacteroides_fragilis_NCTC_9434.ttperf]

    BF0012   5  57  29   14000 ..   14023 -  -4.8  -3.47232   ATAAGATAATATGAA          TTTGAG-AATA ACC TATTACTCAAA          GTATAGGAAATGAAT
    BF0012   5  57  22   14011 ..   14030 -  -4.4  -3.82191   TGAATTTGAGAATAA            CCTATTACT CAA AGT-ATAGG            AAATGAATCTGGAAG
    BF0017   9  85   6   19851 ..   19909 -  -9.3  -4.09511   AAGATGTGTTGAAAA CACCGCAAATTACACAGATTAACATA GAAATGAT TAT-TAAATCTGTGAAATTTGCGGTA GCGGGCTATAGTAAT
    BF0025   5 100  35   30704 ..   30740 - -18.1  -3.29364   ACCATCAATGACGAA    CGATGAACCCTCTGTGG AAA CCACAGTCGGTTCATCG    TCCCATTGATCGTTA
    BF0030   5 100 134   38275 ..   38308 - -18.2  -2.87132   TGTCCCGGGTACACA     GGCCCATCAGCCCG GGTATG CGGGCCGATGAGCC      CGGGTATATGGACTC
    BF0036   3 100  10   44422 ..   44471 - -13.8  -3.88559   AATTAGGGTTAGAAA GGGAGTGAACGAT-CTACGTCCT GGGAA AAGTCTTAGAATCGTTCACTCCC GGATAACCTTTAAAA
    BF0049   3  51 289   52816 ..   52826 -  -5.4  -2.53677   AATCAATCTACTAAC                 GAAG TGT CTTC                 TGTTAATGTCTCTAC
    BF0080   1 100  24   76094 ..   76116 -   -15  -5.38054   CGCTATAAATAAAAA           GGATGGATTC TTA GAATCCATCC           TTTTTATTTATAGAG
    BF0085   0 NONE
    BF0091   7 100  28   94718 ..   94766 - -24.1  -4.58663   AGGATTGTGCAAAAA CTCCGCCCTGCATCACTTCACAT AAA AGATGAAGCAATGCAGGGCGGAG TTTTTCTATGGAATA
    BF0103   4 100 149  107832 ..  107860 - -16.9  -3.53343   AACTGGTTGGGTAAA        GCCGGAGCTTTTT GTG AAAAAACTCCGGC        TATTTTATGATGTTG
    BF0103   4 100  56  107931 ..  107953 -  -7.6  -5.71712   CGTGACACAAAAAAA           GACCGAAGCT GTT AGCAACGGTC           TTTTTTAGAGTATTT
    BF0118   2  86  18  124563 ..  124603 -   -10  -4.07306   ATATTTAACTATAAA GATGGGAT-GGAATGATTGC CAT GCA-TGATTCCTATCCCATC TTTTATTTGAGGGAG
    BF0123  10  95 118  127471 ..  127511 -  -7.9  -5.25772   AAACTATAATAAAAA TGGCATATGA-GATGA TATTAGCAAG TCATCTTCATATGCCA  TCTTACTTTTAAAGA
    BF0132   6  52 366  138055 ..  138078 -  -3.1  -3.76167   CGAGAAGGTAAAAGA          GCACAG-CGG CGATC CCGACTTTGC          CGTGCAACCCGAGGT
    BF0132   6  52  16  138418 ..  138428 -  -3.2  -3.80733   CTTACCGCAGAATAA                 CGCA GGG TACG                 GTTTCGACATACCTC
    BF0150   5  69 -21  156462 ..  156477 -  -6.1   -4.2558   CATTTTTTATCAAAA              TGCCG AACGGA CGGCA               ATGTTGTATTTGGCA
    BF0160   4  48 379  172022 ..  172035 -  -3.1  -3.34517   ACGGGTGCGTAAAGA               CGG-GA GTA TCACCG               AGACGGAGCAAAGTG
    BF0173   1  48 474  186674 ..  186688 -  -2.9  -3.47303   AAAAGTGAAAATAGA               TTATC GGTCT GATAA               AATGAAGATCGTTAA
    BF0184   1 100  16  199817 ..  199845 - -18.3   -3.0752   CATATTAGCCGAAGA        GTACGCCAAAGCC CGT GGCTTTGACGTAC        AAACTTGTTTGGAAC
      rnh1   1  60 161  207160 ..  207177 -    -7  -2.69151   CTGTTCGATAGAGTA             TTCCCG CATGTT CGGGAA              GCATTATGCACTGGG
    BF0201   5 100  58  220081 ..  220115 - -13.7   -4.1144   AAAAAACTAACTAAA     TAAATGGGCTACCGC GTGAT GCAGTAGCCCTTTTA     TGTTTATACTACGTT
    BF0227   4 100  20  246876 ..  246913 - -15.7  -3.63843   AAGTAATCATAAAGA   CCATACGGGTGTTACGG AAGT CTGTAACACTCGTATGG    ATTATATGTTTACCT
    BF0238   2  50 238  262732 ..  262748 -  -3.7  -3.36117   CCAACGAGATAAAAG              CATATCA AAT TGATCTG              AAATTACGGGAGGGG
    BF0246   5 100  42  273799 ..  273834 - -16.2  -4.94058   GGAATTCAAAGAAAA    GCGCCGG-TCCGAAGGA TTT TCCTTCAGCGCCGGCGC    TTCTTCGTTGTAAGA
       dgt   7  80   4  300727 ..  300759 -  -9.9  -3.50219   AAGATTGCCAGATAA      CTTCCGGGGTGAATA AGG TTTTCACACCGAAAG      TCGTTACACCGCAGG
    BF0277   7 100  49  310445 ..  310501 - -16.2  -3.91716   TCACCGCTTAAACAA TCAGTACCCTCTTTACTCTTTTTCCA TCAAC TGAAAGGAGAGTAAAGAGGGTATTGA CAAAGAGGGGATGTA
    BF0286   3  66  77  327711 ..  327748 -  -7.9  -3.21218   AGGGTTTATTATCAA   GGGTTGTATCAAAAGC TTGTTTT GCTTG-GATACAACCC   TTTTTTCTTTCCAAG
    BF0312   3 100  60  363480 ..  363528 -   -20  -2.96274   TCTTCCATAATGAGA GTTGCAGTGAATTCAC-TTAAGG CCTA CCTTAAAGTGATTTCACTGCAAC TCTTCTATCTCAGCT
    BF0319   1  42  13  375745 ..  375768 -  -2.5  -2.80816   TGGTGAGTTATGACA          CCT-TCATCC TATAC GAATGACAGG          GAGAGGGGAAAATCA
    BF0327   3  91 140  386415 ..  386454 - -10.2  -4.47679   AACCCAAAACATAAA  TAGCCCTATC-GAACTCTA TTT TAGAGTAATGATAGGGCTA  TTTTCGTTGTTGATA
    BF0351   1  50  79  425098 ..  425114 -  -3.7  -3.31461   TATGTAGTCGTATAA              CCAGA TCCTAAG TCTGG              TGCGACTACCGGTTA
    BF0356   4  77  57  432085 ..  432123 - -10.4  -2.82187   AATATGTAATAGAAT   CTCCCTGATTATTAATGC AAT GGAAGAATAATCAGGGAG   GATTTTGTATGTTAA
    BF0366   7 100 -11  442236 ..  442256 - -14.1  -3.67285   AGAATATATCTGAAA            CGGTATCTG CTA CAGATACCG            TTTCAGTGCTTTACT
    BF0388   8  78 226  475406 ..  475420 -   -10  -3.44289   CATAAACCGAATGAA               CTCTCC GGC GGAGAG               AAACAGCGGGTAGCT
    BF0395   2  46  63  483687 ..  483704 -  -4.1  -2.86271   CGTCGATTAGAAGTA             GCGGTAA CGCT TTACCGT              TTTTTTGTTTAGGTT
    BF0415   0 NONE
     radC1   1  45 202  511105 ..  511125 -  -2.5  -3.25823   GGTGCTTTATACCAA            GGAATACTT GAA AAGTCATCC            TAATATTAACTTCTT
    BF0439   3  55  26  519769 ..  519816 -  -4.3  -3.54902   TTATTGAACAATGAA TGATCAACGATGAACAGGCTAT GTATT ATTATC-GTTCGTCGTTGATCA TTTATTATGGATCGT
    BF0458   4  65  -2  538000 ..  538016 -  -8.1  -2.62616   TCAGTTGGTAGAGCA              TAACCTT GCC AAGGTTA              GGGTCGCGAGTTCGA
    BF0467   6  50 352  544233 ..  544252 -    -3  -3.71848   TTTCTTTATGAAGAA            CGTAAAGTA CCC TACTTTA-G            CACAAGAAAGTAATA
    BF0467   6  50  73  544519 ..  544531 -  -3.4  -3.51124   ATCAAGTAGTAAAGA                CTTC AAGAA GAAG                TGAGAGTGTTAAGCG
    BF0495   8  59  28  570903 ..  570922 -  -5.8  -3.43264   AACCAGTCAGGATAA            GAGGTCAGA ACA TCT-ACCTC            TTGTCTTGGCTTCGA
    BF0498   3  52 227  574850 ..  574872 -  -4.8  -3.01712   GCCGGTGGGCGAATA           TGGGATAACG GTT CGTAATCCTA           ATTCTTTGGATGAAA
    BF0521   3  91  34  610461 ..  610487 - -11.7  -3.80855   GCTTTTAAAAAGGAA         GAGGCTGTCAT GTGAT ATAACAGCCTC         TTTTGTATATATAGT
    BF0541   2  95 171  641936 ..  641968 - -10.8  -4.67982   TGTTAGGCAATAAAA      CAGCGTTTAAGA GTCTAAATT TCTTAAACGCTG      ATTTCTGGGTGTTAA
    BF0547   6  67 395  650994 ..  651004 -  -8.2  -3.10612   TGGAATGGTAATACA                 GCCG ATC CGGC                 TATGAATTCTGCCAA
    BF0551   8 100  50  655606 ..  655632 - -13.8  -3.16475   TACCCAGAGAGGTAA         GGGGCATTGGTT TTA AACCAACACCCC         TTACCTTTTAAACTA
    BF0563   2  46 364  670456 ..  670472 -  -2.9  -3.33696   TCTGGTGGCAAGTAA              CCGAATC CTG AAGTCGG              TCGGAATGTTTACAG
    BF0576   5  75 432  692094 ..  692108 -  -8.6  -3.59315   GTAATGATGGTCAAA               CGATTG AAA CAATCG               ATCGTTTTGAAGGGA
    BF0589   2 100  43  704092 ..  704120 - -18.3  -4.79174   ATTTAAGGAATAAAA        TGCCCGGATTACA TAG TGCAATCCGGGCA        TTCTTTTCGATTGGG
    BF0604   2  43  79  736755 ..  736780 -  -2.5  -3.07291   AAGCAGGTGATGCAA         GCGGTTGAATA AGAC TTTTCTACCAC          AGATAACACAGGTCA
    BF0631   5 100  16  768990 ..  769015 - -16.3  -4.98522   AAGCTTATAGAAAAA         GAGGTGAACAG ATAA CTGTTCACCTC          TTTTTCTATATGTTG
    BF0638   6  57   8  772683 ..  772696 -  -6.7  -2.73875   TTGCTGCTAAGAGGA               GGTGA TAGT TCACC                ACTGCCCCTATTCTT
    BF0644   2 100 170  779185 ..  779208 -  -9.6  -5.10968   ACCAAGAGATAAAAA          GCGTGTAGAA ACAC TTCTGCACGC           TTTTTTGTTGCATGT
    BF0653   2  41 449  786688 ..  786699 -    -3  -2.72344   GGTTACGTTTAACGA                GTAT TTCG ATAC                 GTTTGTTCCTGCTTC
    BF0653   2  41 265  786870 ..  786883 -  -2.3  -2.77701   ATTTTAGTAATATGA               CCAGC CTGA ACCGG                CAATTAGTTTACCTG
      aroA   3  55 134  808303 ..  808314 -  -4.4   -3.5361   GAACCATTGAGATAA                GGAT TGTT ATCC                 GGACAAGGAGACCTA
    BF0670  10 100 130  814330 ..  814367 - -17.8  -2.82327   CTTTTATATTTAAAG   TTGAGCCCCTGGCCGG TATATT CCGATCAGGGGCTCAA    TTGCTATTTATCTAT
    BF0676   5  91 -13  822899 ..  822923 -  -9.4  -4.48987   TTGCTATAAGGAAAA          CCTTCTTCAA TCTAT CTGAAGAAGG          AAAAATTGACACTTC
    BF0692   3 100  21  847475 ..  847526 -   -32  -3.38812   GGGTTTTCAACAAGA CGGGAAGAGGAGCAATGAGTGATT GTTC AAGCACTCATTGCTCCTCTTCCCG TTATTTAATTTATTG
    BF0701   2  86  33  856972 ..  857030 -  -9.7  -4.22475   TAGTTAAAAGAATAA CGGGCTACAAACAATAAGT-TTCTGCTA TCTT TTGCAGGGTACTTGGTGTTTGTAGCCCG TTATTTTTTTGTGAC
    BF0709   5  76  53  868458 ..  868489 -  -9.6  -3.35901   AAATGAAATGATGAA      GTGGGGATACACT AAATAAA AGTGT-TCCCCAC      TTTTTTTATTTTGAC
    BF0719   5  81 -11  885433 ..  885468 -  -9.1  -4.17537   TGAAATAATGATAAA    GGTGTGTCAAAATTC TGTGGT GAGTTATGACACACC     TTCCAAATCTGCTTT
    BF0724   2  86 354  891112 ..  891130 -  -5.3  -5.42259   TCATTTTGAAAAAAA            CAG-AGCC CATT GGCTGCTG             TAGGAATATTGTAAA
    BF0746   5  75 -45  910150 ..  910174 -  -5.7  -4.82091   AATTAAATAAATAAA          TGCGATGGCAA TTT TTCCCATCGTA          TGTACCAAAAGTCCG
    BF0751   0 NONE
    BF0757   2  48  28  920356 ..  920367 -  -4.4  -2.76313   ATAATCTGAATATTA                CACA TCTG TGTG                 ATCTGTTAATCTGTG
    BF0779   8  82 366  953672 ..  953702 - -10.6  -3.57792   GCATTTACTCCGAAA       GAAGTAAGCGTTTC CCG AAAATGCTTACTTC       TTTTCGAAATATCTC
    BF0812   5 100 209 1001776 .. 1001795 -  -7.8  -6.02345   GAAGCATAAAAAAAA            GCCTCTTC TCAC GAAGGGGC             TTTTTAGGTTTACTT
    BF0824   5  48  33 1017769 .. 1017784 -  -3.2   -3.3506   CGTAAACCGGGATAA              CCGTTT GGGT AATCGG               TGGCGTTGGAGATAT
    BF0850   3 100  33 1044037 .. 1044067 - -16.2  -4.89966   ATATGGAAAAAGAAA       CGGCGGAAAAACTG AAA CCGTTTCTCCGCCG       TTCAATAGTTTACAC
    BF0874   4  75  48 1095189 .. 1095218 -  -7.1  -4.21439   TAAGGTGAATATAAA       GGCGGACCAGTGA TAAA TTAATAGTCCGCC        TTATATGATAAAGTG
    BF0879   5  93  68 1099690 .. 1099722 - -12.1  -4.30719   TTCTTTTATAATAAA      TGAAGGCTTTGTTTG TAT CAAACGGAGCCTTCA      TTCTTTATGAACAGA
    BF0888   2  57 221 1109268 .. 1109303 -  -4.8  -3.64103   TATTGATATTTGAAA    TCAGCATTTTAAGTAA ATGA TTGCTTAATCTGCTGA     TTTCTTTTTATGATA
    BF0897   3  76 128 1124727 .. 1124749 -  -7.8  -4.06678   AGCTATTTATAGAAA           CACCTTATCG TAA CAATAAGATG           GTGGAGGATATTCTG
    BF0906   7 100  36 1134739 .. 1134778 - -10.8  -4.97405   AGGCATAAAAATAAA  GAAGAGGATAGGCCGGAA GAAC TTTTGGCTTATCCTCTTC   TCTTTATCAGTCTGA
    BF0916   1  43   5 1146569 .. 1146583 -  -2.8  -2.95007   TATGGAACAGAATGA               CCGATA GAC TACCGA               AAATTTATCGTTTCT
    BF0922   7 100 313 1153604 .. 1153632 - -13.2  -3.56594   CTAAAGCGGTGGAAA        GGGGCTGTCCAA AAAAG TTGGATAGCCCC        TTACTGTTATTTACA
    BF0922   7 100  27 1153879 .. 1153918 - -16.8  -4.95758   ATGAGACCATAAAAA  TTAAGGCGATGTAAATGA TTCT TTATTTACATCGCCTTAA   TTGTATTATATACTG
    BF0926   5  95 126 1157783 .. 1157811 - -10.4   -4.4261   TGTGGAATATGAAAA        TCCCTGCTAATT ATCCA ATTTAGCAGGGA        TTTTTTATTAGGATC
    BF0953   6  95  26 1189739 .. 1189794 - -10.7  -4.41348   GTGTCCGGAAATAAA GCGGAGGACGCAGAGTTTATATTTTCA GAAA TGGAA-TA-ATACTCTGTGTCCTCCGC GTTTTTGTGGAGTAT
    BF0964   6  78  28 1203903 .. 1203950 - -10.7  -2.99473   GCAAATCATTATATA GATGAGGGTGTATCAAGACTC TGTGGT GAGTGGTGACATACCCTCATC TTTTTTTGAATCCGG
    BF0969   2  68  73 1211109 .. 1211128 -  -8.6  -2.63596   CCCCATGTCAGACTA            TCCGACAC CCGG GTGTCAGA             TATCGTATGCTACTG
    BF0975   1  48 102 1220359 .. 1220372 -  -3.1  -3.38951   TTATCAATAGATTAA               GCTCAC TCT GTG-GC               ACTCTATGTTATTCT
    BF0981   5 100  28 1230726 .. 1230754 - -16.1  -4.80882   ACTGTATATCAAAAA        GAGGCTATCCGAA TCA TTCGGATGGCCTC        TTTTACTATATAATG
    BF1004   7 100  32 1255159 .. 1255205 - -21.2  -4.65895   CGGCTGATTTAAAAA TGAAGTGCACCCTAAAAGTTAA ACA TGAACTTTTGGGGTGCACTTCA TTTAAGATCGGCCGG
    BF1027   4 100 -13 1277490 .. 1277513 - -12.6  -5.68023   CTATAAGCAAAAAAA          TAAGGATGCA TTAA TGCATCCTTA           TTTTTTTGCTTCGTT
    BF1037   6  81 -26 1286603 .. 1286621 -  -5.3  -5.14563   CCCGGGATTAAAAAA             CCGGTAT GGAAT ATACCAG             CCCTAGCGAGATCCG
    BF1045   2 100  44 1295853 .. 1295874 - -11.7  -5.24989   TGATATATTAAAAAA           GGAAGAAGT CTGA ACTTCTTCC            TTTTTTAATGGAGGA
    BF1051   1  41 230 1303190 .. 1303214 -  -2.2  -2.92712   GACTATAGAGAATCA         TTCGGTGGTTA TTGG TAACC-CGGAA          AGATTGAAATCTATA
    BF1054   3  43 268 1306098 .. 1306116 -  -2.5  -3.05844   TTTTTCATCTTAACA            GCTAAGAT ACGG ATCTT-GC             GGTTAAATATGAAGT
    BF1093   6  61 132 1346599 .. 1346615 -  -7.3  -2.76261   ATAGCTATACATAAG              CCTTTGA AAA CCAAAGG              ACAGCCTGCCTCTTC
    BF1098   7 100 160 1350038 .. 1350071 - -21.2  -3.03159   GTAATGCGGGTAAGA     TCTTGCGCTACGGG ATCGAA CCCGTAGCGCAAGA      TGTCGCATAACGTTT
    BF1106   1 100 217 1360504 .. 1360547 - -16.2  -3.51924   GTTTGAGGGACATAA TTTTGTCCCCAGTCTGACTT TTAG AGGACAAACTGGGGACAAAA TTATAAAATTTAATA
    BF1112   6  73 -20 1368666 .. 1368680 -  -8.6  -3.29144   CTATGCCTTTCACAA               GACAAG GCA CTTGTC               CGGAGCAAAACCATT
    BF1127   2 100  15 1389705 .. 1389747 -   -15  -4.86133   GATATAGAGTAAAAA GCAACGAGTTTCAATCCTGA TTT TCAGGTTTAAGACTCGTCGC TTTGTAGTAATCTGC
    BF1141   0 NONE
      apbE   3  83   9 1407350 .. 1407381 - -11.7  -3.04144   CGGTCATTCTGAATA      CCTGCTCCCAT GGGGCCGGTT ATGGGAGCAGG       TATTCACGCTATTTG
      hslR   3  51  38 1420711 .. 1420730 -  -2.3   -3.9398   GGATAATTTTATAAA            TAAATAA GTCCAT TTATTTA             TACCTCCCCGGTGTC
      clpB   4 100  32 1427302 .. 1427327 - -15.5  -5.66926   TTAAAAAAAAGAAAA         GCCGGTATACC ATAA GGCATACCGGC          AAATCGCTGTTGTTT
    BF1176   3 100  15 1432759 .. 1432814 - -25.4  -3.57674   ATTTCAGGATAAATA GTTATTATACAATAAGGTACGATG TATTTGGG CATCGTACCTTATTGTATAATAAC TATTTTATGATTTTC
       nfo   6  69  74 1449527 .. 1449557 -  -8.3   -3.2234   GACAGGAAAGATATA      CCCCCGGCA-AAGC AGAA ACTTGTTCCGGGGG       ATCAGGTGCAGATCG
      katA   5 100  17 1454681 .. 1454717 - -19.7  -3.64703   CTTTCTTTATGTAAA    TGCGCCTCAAATGTAAC GGA ATCACATTTGAGGCGCA    TATCGAAGAAGTTAG
      cepA   1  52 289 1460814 .. 1460835 -  -3.7  -3.52652   TCCACTGAATGATAA           TG-CACGCGA TCA TCGTGTGACA           TGCATTGATAAAATG
      ahpF   2  50 468 1471663 .. 1471674 -  -4.4  -2.95521   TGGACAGTAACTACA                TTGC TAGA GCAA                 AACGGGTTTGTGGAT
      tdcG   4 100  22 1477607 .. 1477649 -   -13  -4.87626   TGTGAATAGTAAAAA CAAGAGGATGTGC-AATCT GTGGTG AGTTTTGCACATCCTCTTG CGCTTTATGGGGAAT
    BF1231   5  95  92 1489893 .. 1489933 - -12.6  -3.72893   TAGCTTTTCATTAAA  GAATGACAACCCGGCGGA AATTA CCCGGCGGATTGTCTTTC  ATCACATTACGCTTT
    BF1251   3  59 413 1505925 .. 1505946 -  -4.5  -3.85817   AGGTGGTTTCAGAAA           CGG-CTAAAA CGC TTTCAGACCG           TTTCGGTAAGGTACT
    BF1251   3  59 223 1506125 .. 1506136 -  -4.4  -3.86973   ATAGAGCAGAAAATA                TTCC ATGC GGAA                 ATTATGGTGGATAAC
    BF1255   6  72  12 1514197 .. 1514213 -  -9.3  -2.70932   TTTGTGGTTGAAGCA              CCCGGAG GGA CACCGGG              TGCTTTTTTAATCAT
    BF1264   4  61 425 1520155 .. 1520182 -  -6.4  -3.26675   GAATCCAATCAAAAT        CCAATTGATGCT ATTG AACATGAATTGG         TTAGACAAGTGTACA
    BF1274   3  52 278 1528267 .. 1528279 -  -4.9  -2.99319   AAGGGGGGAGACAGA                TTCTT AGA AAGAA                TGACCGTTATTGTGA
    BF1280   7  62 439 1532492 .. 1532503 -    -3  -4.68424   TAAGTTATTTAAAAA                CATA CCGA TATG                 GAAGAGAAAAAAGAA
    BF1285   5 100  26 1540793 .. 1540819 -   -11  -5.14626   ATCATTAAAATAAAA         GCGCATTGAT ATTCTCA ATCAATGCGC         TTTTTTGAAGGTAAT
    BF1308  12  58  85 1567947 .. 1567966 -  -6.4  -2.92475   CTGATGGTGAGAAAG            CTGATTGG AAAA CCAATCCG             ACAGAGTATCAGATT
    BF1317   3 100  54 1580857 .. 1580889 - -20.7  -4.56159   CGAATAAAACAGAAA      GGGTGTAGCTATCCC GCC GGGATGGCTACACCC      TTTTGCTTGTATGGC
      pflA   1 100 149 1585427 .. 1585477 -   -18  -2.62263   ATGCCGGTTACATTA TCTCCCTGTTCTTGCCTTGTATT GTAATG AATT-AAGGCAAGAACAGGGAGA CTTTTATATCGTGAC
    BF1327   3  71 134 1590195 .. 1590224 -  -4.2  -4.82998   GGAAAGTAAAAGAAA       GGTGGCTTCGCGG TTATT CCGT-ATGCCACC       TTTTTTAGTAAACTT
    BF1333   5 100  33 1595381 .. 1595408 - -11.4  -5.12916   GATAAAACAAGAAAA        GCCACACTGT-CA ATA TGTACAGCGTGGC        TTTTGTTTTTGTAAG
    BF1340   9 100  43 1602130 .. 1602179 - -24.1  -3.19175   TGCCAATATATGTAA TGCCCCATAACAATATATGTAAT CGAA ATAACATATATTGTTATGGGGCA TTACATTACTACTTC
    BF1344   1  48 354 1605329 .. 1605339 -    -4  -3.15861   CAGTATGGTTATGAA                 TTCA GGA TGAA                 AGACTTCAATTTTAT
    BF1355   5 100 247 1623916 .. 1623954 - -10.7  -5.03145   GAACCTCTTAAAAAA  CTCTTGTAAC-TA-ACTGA ATT TCAGTATATGTTACAAGAG  TTTTTTCTTTTTAGG
    BF1360   3  89 207 1626914 .. 1626925 -  -5.8  -5.26247   GGAAAAGAAAGAAAA                TCCG ATAC CGGA                 AAATTTTGTTTTTTA
    BF1364   3  49 364 1633303 .. 1633322 -    -2  -3.79906   CGACTGGTACAACAA            GAGTGTGC AAGT GTTCACTC             CGTCGAAAATGGAGA
    BF1380   0 NONE
      ldhA   5  62 101 1656385 .. 1656409 -  -2.8  -4.63218   TTTCGTCTAAGAAAA          GGAATGATTG ATGAA CAGCCATCCC          GGACATTATACGTTA
    BF1398   8  79  -9 1664633 .. 1664661 - -10.4  -3.14564   CCACCGGTTGATGAA        TCATGAATAGGG GATGA CCCTATTCATGG        TGATAGGGTCCGCCG
       ald   4  63  75 1670563 .. 1670582 -  -5.7  -3.85698   CTGCCGGGTTATAAA            CAGTGCC GGGAGA AGCACTG             CGGATTTCACCACGG
    BF1419   1  43  35 1687006 .. 1687017 -  -2.2  -3.18602   ATTAAATATTTAACA                GGCA CTTA TACC                 GCAAATTTAATTCTG
    BF1437   2  54 425 1704886 .. 1704907 -  -5.8  -2.66733   TGGGAATTTACATGA           CGATGGGG TCTACT CGCCATCG            GTTGATCCGGCAATT
    BF1452   3  83 124 1721152 .. 1721178 -  -8.8  -4.34402   CCCGGTATATCAAAA         GAGACTGAAG CAAAACT CTTCAGTCCC         TTCTTTTCTACCAAA
    BF1494   4  93 174 1755481 .. 1755502 -    -8  -5.20333   GATGGAGAAGAAAAA           GTCCCGGA TAATGG TCCGGAAC            CTGAAAAGTAAACAA
    BF1500   6  88  95 1760266 .. 1760298 - -12.8   -3.0663   ATCATCATAAATAAT     GAAG-CCCCGGTGCA TCAC TGCAGCGGGGACTTC      TCCACCTTAAATTCA
    BF1506   2  63 393 1765049 .. 1765066 -  -5.5  -3.87075   ATCATGCTCTACAAA             GACCTGCC AAG GGC-GGCC             TGAGAAAGCCCTATA
    BF1509   3  61 412 1766981 .. 1766994 -  -6.7  -3.25896   GTACCATGTACAACA               GCAAC ATCC GTTGC                ATTGATTTGAAAACG
      mobB   2  90 287 1784442 .. 1784456 -  -7.1  -5.08483   GAAAAGGAAAGAAAA               TCCCG GAGCA CGGGA               AAAAGCGGCAGCAGT
    BF1531   6  56  94 1792577 .. 1792606 -  -5.9   -2.9585   ATAAAGTGAACTACA       CCTCAAAAGTT AGACACAA AACTTTTGAAG        GTAACCATACTATTT
    BF1537   8 100 334 1797928 .. 1797951 - -14.6  -5.13521   AAATTACCTAAAAAA          GTGGCGCACA AATT TGCGCGCCAC           AATAATGGCAATTTA
    BF1540   4 100  81 1800836 .. 1800885 - -14.5  -3.14468   TGTTATTATACTTAA TCCGGGATAGTTTTGATAGATCC AGTT GGAGCTATCAAAGCTATCTCAGA TTTTAGACAATTTCC
       rne   4 100   4 1822453 .. 1822482 - -17.3  -5.27335   GGTGGGAAATAAAAA       GAAAGGCGACTTG ATTG CAAGCCGCCTTTC        TTTTTATTTAATCTC
    BF1581   7 100  14 1838048 .. 1838077 - -13.7  -5.45813   TATTAAAAAATAAAA       GGGGTTGTGTCAA AACG TTGATACAACCCC        ATATTTGTATTAATT
    BF1599   3  50 210 1858052 .. 1858063 -    -3  -3.81279   ACACCGGACAAAATA                GATA TGTT TATC                 AACGATTCCCTGACC
    BF1603   3  52 145 1864152 .. 1864164 -  -4.1  -3.57263   AGCTCGACCCCGAAA                CCTAC TAT GTAAG                TATGGTGCCGGTCTC
       ndh   0 NONE
      lctP   4  83  24 1891073 .. 1891114 -  -9.6  -3.96051   ATATAATAGACGAAA GGTGTGTCATAACTCT ACGGTGAATA AGAGTTGCGACACACC  TTTTTTATCAATATC
    BF1626   6  62  52 1898823 .. 1898863 -  -6.9   -3.0375   AGTAAGAGTAGAAAC CG-CAAGGGCTCTGGAAG TATGAT CTTTCAGGGCCCTTATCG  TATGATGTATCAACT
    BF1630   2  57 372 1903699 .. 1903709 -  -5.4  -3.30452   CAACAACAGTATGAA                 GTTG CAT CAAC                 AGCAGTGCATTTACT
      prmA   2  67 129 1911413 .. 1911430 -  -5.6  -4.24204   CATTGACATCGAAAA             TCAGTC GGAAAT GACTGA              TAAGCGAATAAAAGA
    BF1645   4  67  11 1920855 .. 1920886 -  -5.8  -4.03234   TTGTGTGTATAGAAA      TCCCCGAAGGAC GATGCAGT GTTCTACGGGGA       TTCTTGTTTATCAGT
    BF1672   1  44 266 1944534 .. 1944550 -  -3.1  -2.88861   TATTATGGCTATACA              TTTTTTA TTG CAAAAAA              GATAAGGCTGTAATT
    BF1680   2  45 460 1955496 .. 1955506 -  -3.2  -3.00946   CCGGCGTATAAAGCA                 CACA TGA TGCG                 ACTTCAGGCCTCTGA
    BF1680   2  45 278 1955661 .. 1955688 -  -3.6  -2.74144   GGTTCACCGGGAAAT        TC-GCTCTACATT GAC AATGTAAAACTGA        TCTATTAAGTCCCTG
    BF1692   2 100  43 1969479 .. 1969521 - -23.8  -4.86731   CTCTTTGAAATAAAA GTAACGGGTAAAGTTGATCG TAT CGATCAATTTTACCCGTTAC TTTTTTAGGAAATAT
    BF1699   5  81  14 1977845 .. 1977878 -  -5.4   -5.1925   TGATAAGTGAAAAAA     CCTTTGTATGATCT GTTTAG AGAAAATACAAAGG      TTTCTTTGGATAGTT
    BF1711   3  58 -19 1994163 .. 1994197 -  -6.6  -2.92463   CCGAGTATTTATACA    GC-GAATGCTTGAGC TTTAAC ACTCAAACATTCTGC     TCCTTGCAAGCATGC
    BF1721   8 100  44 2010568 .. 2010599 - -13.9  -5.11613   ATATGACTGAAAAAA      GAAGCTGCCTCCAA GAGTA TTGG-GGCAGCTTC      TACATGTAATAAATA
    BF1733   7 100 223 2025000 .. 2025015 -    -9  -4.82855   CATGAAATGCAAAAA              GCCACT GAAA AGTGGC               TTGGGTCATTCAGGA
    BF1733   7 100  33 2025187 .. 2025205 - -13.2  -5.04733   GAAGTATAAACAAAA             GGTGCATC AAT GATGCACC             TTTTGTTCTAATATA
    BF1757   3  55 -52 2045815 .. 2045848 -  -5.3  -3.12364   ACCCAACATATAAAT     CCGAGGTGAAACATCA GTG CGACA-TTCACCACGG     TCAGGGCGATAGCGA
     radC3   6 100 -12 2065526 .. 2065546 - -13.3  -5.17353   ATAGCGAGCAAAAAA            GGGGACGCT TAA AGCATCCCC            TCGTCCATGTAGCTG
    BF1790   6  74 214 2074155 .. 2074190 -  -9.8  -2.71763   CGTACAACGACACCA    CGTTGTACAAGCCTGTC AAG GA-AGGCTGGTACATCG    AGTTAGACCATTCAC
    BF1795   6 100  21 2077141 .. 2077188 - -24.4  -3.57144   GTGTGCATCGGGAAA TGCAGCAAAGGCAGGAAC-ACCG CAT CGGAAGTTCCTGCCTTTGCCGCA TTCTGCGCCGGGGAA
    BF1802   3 100  41 2088886 .. 2088912 - -13.8  -5.10933   CTATTTAAAAGAAAA         GCGGAATACACA TTA CGTGCATTCCGC         CCTCTACCATAATCG
      dnaJ   5  91  53 2124269 .. 2124305 - -10.2  -4.60797   TGTTCAGATATAAAA   TTGCCCGGGC-AACATC AGGA GATGTAAGTCCGGGCAA    CATTTTATAGGGTAC
    BF1824   0 NONE
    BF1840   9  69 466 2148182 .. 2148204 -  -7.8  -3.60098   ACTTCTGATTCCAAA           TAGCAATTGG CAA CCAACTACTA           TCGGACAAGTACTAA
    BF1846   7 100 350 2154799 .. 2154819 -  -6.9  -5.96219   GAGGGATAAAAAAAA            CTCTTTCTT ATA ATGAAAGAG            CTACTCAAGAGATTC
    BF1871   4  52 306 2182708 .. 2182722 -  -2.8  -3.86524   AGAGTGGGCGACAAA               GGCA GTGTATA TGCC               GCAGGGATGGATCGT
    BF1871   4  52 229 2182785 .. 2182799 -  -5.6  -2.80994   GGCAACTTTACGATA               TCCGCG CTA CGCCGA               CTATCTATCTGCTTG
    BF1871   4  52 121 2182891 .. 2182907 -  -3.7  -3.57119   GACACAGGCCGGAAA              GTGATAT TAG ATAACAC              AAGTTTGCAGATTGC
    BF1878   9 100 122 2193232 .. 2193261 - -20.9  -5.24129   GTGTCTGATAAAAAA       CAGGCAGCGTCAA ATAG TTGACGCTGCCTG        TTTTTTTAATTGTTA
    BF1885   4  83  20 2202265 .. 2202316 -  -9.6   -3.9093   TTCACCACAGAATAA CACAGCGTCTTACAGAG-GAATAAT TTT AATATAAACTCTGTGAGACGCTGTG TCGTTTGGCTGTGAA
    BF1915   2  45  51 2234961 .. 2234975 -  -3.6  -2.66625   GTTACAAAACAAATG               GTAACT AAT AATTAC               GATGATTCATATTCA
    BF1928   1  48 148 2248500 .. 2248518 -  -4.6   -2.9099   AGAAAAGAGGGAAAC             TCTTTCAT ATC ATGAATGA             CTCTTCTTTTTGGAT
    BF1944   2  66  28 2267740 .. 2267768 -  -6.8  -3.79021   GAAAAGTTGAGGAAA        CTATCGGGAT ATGTTCTGA ACCCCGATAG        TATTCCTGTATTTTT
      mtgA   4  48 459 2288094 .. 2288123 -  -4.3  -2.85996   CATGATTGATGAAAT       GCTGTCACATGAT GCAT ACCATCTGACAGG        TGATTTGAGTAAAGA
    BF1983   1  48  40 2316439 .. 2316457 -  -3.1  -3.39005   GATAGAATCTTATAA             GAGAGGA GTGAA TCCTTTC             TGGCTGTTATAGATG
    BF2001   3  46 468 2343710 .. 2343721 -    -3  -3.41738   TATCCTAATACAATA                CTTT ATCA AAAG                 GGGAGTAATCTTGAC
    BF2046   5  95  61 2391875 .. 2391900 - -11.1  -4.36596   TTTATAATTAAGAAA         GGCCGCTCTGA GTAA TCAGGACGGCC          TTCTTTTATATTATA
    BF2079   3  52 227 2431208 .. 2431220 -  -4.9  -3.05046   GGAGTGCCCGAAAAT                CATAA AGT TTATG                GTTGCGTAGCTTTGG
    BF2087   5  63 352 2441935 .. 2441945 -  -5.4  -3.90856   AACTCTCCAAGCAAA                 CAGT AAA ACTG                 ATTCACCAGAATCTG
    BF2087   5  63 337 2441943 .. 2441960 -  -4.1  -4.52266   AAGCAAACAGTAAAA             CTGATTC ACCA GAATCTG              TTTTGGGCGTTTATC
    BF2100   5 100   4 2457737 .. 2457782 - -20.1  -4.34947   AACAGACGATGAAAA GTTTTGAACGATGAATGATCA CCGC CGATCATTCATCGTTCAGAAC CTTTCATCGTTTCAA
    BF2109   1  42  -9 2464107 .. 2464117 -  -2.6  -2.76037   ATCCCAAACGATAAT                 TTTA GTT TAAA                 GAAGGAACTTGCGGG
    BF2128   3  53 361 2479734 .. 2479761 -  -5.5  -3.05535   GCAAATATGATAAAT        CGGCAGCACAG GTCGTA CTGCGCTGGCA         CTTACAGCGCGGAGT
    BF2150   3  61 279 2500018 .. 2500040 -  -7.1  -2.90392   GATTTGCCAAGTACA          TCT-CCGGTT GAAA AACCGGAAGA           ACCTGTCGAACCTTT
    BF2157   3  69 152 2508645 .. 2508675 -  -8.3  -3.15249   GATATGGTTTAGGAA       GTCCTGCATGAAC GATAA GTTTCTGCAGGAC       TACAAAAAATCACAC
    BF2168   2 100  35 2522843 .. 2522863 - -11.2  -5.31059   ATACCAATGAAAAAA            TCCGGTTC GTTAT GAACCGGA            TTTTTTCATTGATTC
    BF2173   4  63 231 2528725 .. 2528753 -  -5.3   -3.8698   GAAGTGAAATGCAAA       CTTCACATCCGG ACTGTG CCGGATG-GATG        AAAAGAGGTGCTTTT
    BF2186   5 100  73 2541441 .. 2541479 - -21.2  -2.73681   GATGGAGTTTAAGTA   TCAGGGTGTAGCTATCCG TTC CGGATGGCTACACCCTAA   TGCCGATATGGCTAC
    BF2191   5 100  70 2546654 .. 2546693 - -18.2   -3.9644   GTCTTAACATAATAA  GTAAACCCCGAAAGTT GGACAAAA AACTTTCGGGGTTTAC   TTCATTTCGACACAG
    BF2197   5 100 111 2562465 .. 2562482 -  -9.9  -5.76237   GATAGAAATAAAAAA             GGAGTAC CGCC GTACTCC              AACCTTTGTTAACCT
    BF2201   3  68 361 2566471 .. 2566488 -  -4.9  -4.42619   CAACATGCCAGAAAA             GCATATT TATG AATACGC              CGTTGTTCGGATAGT
    BF2216   2 100  37 2589807 .. 2589831 - -14.3  -4.49958   ATTCCATGAAAGAAA          GGCTCGGTTTC GCT GAAACCGGGCC          TTTCTTTTGTCTGTA
    BF2222   2 100  17 2595920 .. 2595969 - -21.8  -4.38129   ATATAATTATGAAAA GCGGACTCCGTATATT-TGCAAC GAATT GTAGCATAATATACGGAGTCCGC TTTTTTAATGTATCA
    BF2237   1  59 451 2612598 .. 2612613 -  -4.7  -3.71687   TTAAAAGAGGCTAAA              TCGGT GAAAGA ACCGA               AGCCTGATACCAAAG
    BF2244   2  64 157 2622096 .. 2622112 -  -7.9  -2.88249   TACAGCCGTTACAGA              GCGGCTG CGG CAGCCGG              CAATGATATTTACCC
    BF2249   2  48 130 2628251 .. 2628263 -  -3.3  -3.35597   GGGAGTGCCGAAAGA                GCCGT TTA ACCGC                TGAGGGGCATCCCAA
    BF2268   5  73  -9 2651646 .. 2651668 -  -9.2  -2.82234   AGAAACTGTACTATA           TGGAGAGTAA CTA TTACTCTCCG           AGTTTAGCAAGCAGA
       prs   1 100  32 2669323 .. 2669344 - -11.7  -6.08342   TAATAAATAAAAAAA           CGTAGAACT TTTC AGTTCTACG            TTTTTTTTATTGTCT
    BF2285   6  73 354 2678359 .. 2678370 -  -2.2  -5.34655   CAAGGAAAAAGAAAA                GAAG GACA CCTC                 TTTACTTCATTGCAA
    BF2312   4  59 453 2707363 .. 2707394 -  -5.2  -3.65314   TGGAAGCCGGAATAA      TAAACCAACCGC CTGCATGT GCGGATGATTTA       AAGCCTTTACCGGTG
    BF2339   4  86  17 2731393 .. 2731428 - -10.7  -3.78394   AAGTAAATAAAGTAA   TAGCCCTTGC-ATC-GA TTAT TCTGATTGCAAGGGCTA    TTTTATATTCAGAAG
    BF2347   6 100  39 2740306 .. 2740344 - -24.2  -5.04325   TCCAAATCATAAAAA   CATAATGGGGCGTATTGC TTG ACAATACGCCCCATTATG   TTTTTTAGACCCAGA
    BF2348  11  90 281 2740953 .. 2740976 -  -7.4  -5.14563   TCCGGTATTAAAAAA          GGAGCCTGAA TGAT TCCAGCCTCC           TTTTTCAAACGTTTT
    BF2358   7 100 370 2751431 .. 2751483 - -23.7  -3.03701   GCGTAGCAAACCATA GTCGGTAGTTTCACCCCTTTCAG CTTGCTT CTGAAAGGGGTGGAGCTACCGAC TTTTAGATGAATTAA
    BF2358   7 100  96 2751720 .. 2751757 - -13.1   -4.1193   ATATTAAAAAGAGAA   TCCACCTATATATATTT CAGT AAATACATATAGATGGA    TTTCCTTTTTAAAAA
       ccp   6 100  26 2755938 .. 2755960 -  -8.5  -5.15526   ACATAAAATTAAAAA           GGATACCCT TTAAC AGAGTATCC           TTTTCTTATATCTAC
    BF2372  11  76  61 2767810 .. 2767859 -  -9.7  -3.07232   ACAAGAAGAATCAGA TATAAATACTTTGTTTAACTTTA CTAA TATAGAAAAACAAAGTATTTATA TTCCGAAAGTTACCA
    BF2375   4 100  25 2772030 .. 2772062 -  -9.3   -5.4492   GATAGATACAAAAAA      GATGAAACTTACTCT CAG AGTTTAAGTTTCATC      TTTATATTTTATTTA
      rhlE   3  74 -12 2787254 .. 2787285 -  -3.8   -5.1244   GTATTAAGAGAAAAA      GGGCAGAAAA GCTTTACGCTTA TCTTCTGCCC       GATCTGGGTGCCGTA
    BF2408   6  80 -45 2803520 .. 2803551 -   -10  -3.56643   TTTATATTTTGCAAA      CCACCCCCCGGGGA GAAG TCCCCGGGATTCGG       TTCCCCCGAAGCGGG
   BF2439B   4  73   8 2832689 .. 2832719 -  -6.8  -4.35646   AGAGGTAAAGAGAAA       GGATAGGAAGCG CCTAAAT CGCGACCTATCC       TTGCTTCTTATGATA
    BF2444   6 100  26 2836019 .. 2836044 - -14.9  -2.95476   AGTATTCAGTATATA         TTGCCTACGTT GGGA AACGTAGGCAA          TATTATTCTTTTCTT
    BF2449  11  74 147 2838872 .. 2838883 -  -4.4  -4.98672   CCGAAAAAGAGAAAA                CTTC ATCA GAAG                 AACAAAAAAAGGCTG
    BF2461  10  78  89 2860691 .. 2860721 -  -5.5  -5.04249   CTTTTAAAAAAGAAA       GAGGTAATAAAGC CTTTC ACCTTACCACCTC       TTCTTTAAGCATTCC
    BF2465   4 100 239 2865309 .. 2865336 -   -10  -5.48213   GATTGAAAATAAAAA        GAACAACATTTG GAAG CAGATGTTGTTC         TTCTGTTCTGCTTTC
    BF2465   4 100  27 2865520 .. 2865548 - -12.5  -4.99056   TAAGATAATGAAAAA        TCCCGCAGAGTGT AAA AAACTCTACGGGA        TTTTTTTATCAGAGA
    BF2472   5  48 263 2870179 .. 2870191 -  -3.4  -3.37531   TGAAAAGTATATCAA                TCCT AAAAA AGGA                TTTGAATCTTATTTC
    BF2478   9 100  87 2879037 .. 2879085 - -22.3  -2.68142   TATACGAACAATCCA TCATTACGAAGTTAACTTTAATA GTG TGTTAAAGTTAACTTCGTAATGA TAAACAATTAACTTC
      trmD   4 100  21 2885076 .. 2885104 - -14.8    -5.626   TATTTCATAAAAAAA        GAATGCCTTTCT CCATT AGAAAGGCATTC        TTTTTTATATACAAC
    BF2487   3  55 227 2888786 .. 2888798 -  -4.9  -3.39595   GGGAATGATCGAGAA                TAAAC TCC GTTTA                CCACTAGTACCGACA
    BF2495   6 100  64 2903357 .. 2903389 - -13.7   -4.9448   AGGGATTAAATAAAA      GAGGCAATTTACT ATATATA AGTAAATTGCCTC      TTTCTTATTAAACAT
    BF2522   4  48 -36 2935493 .. 2935507 -  -2.8  -3.57572   AAAGACAGAAGAATA               GTCAGC CAC ACTAAC               ACAACCATCAGTACC
    BF2532   3  49 128 2946679 .. 2946701 -  -4.9  -2.52543   ACCCGCTGGAACTGA           TGCCATG GTATTGGCG CATGGCA           CATTACATCCTCCCG
    BF2552   4  80 118 2975975 .. 2975987 - -10.5  -3.41878   CTTTGCAATGTAGAA                GCCCG ATC CGGGC                GCATCCACTCTACGC
    BF2565   5 100  21 2989919 .. 2989949 -  -9.1  -5.24647   ACAGACAAAATAAAA      TAGGGTGATTCTCC TTGC GGAGG-TCACCCTA       TTTCGTTGAAACCTA
    BF2570   3  45 202 2996744 .. 2996760 -  -2.9  -3.12606   TGACAGATCAGCTAA              TGGAGTT TGA AACCCCT              TACCCTCCTACATTC
    BF2579   6  62  62 3004114 .. 3004135 -  -6.7  -3.40646   AACAAACAACTAACA           CTATTAGTT ATTC AACTAACAG            CATAAATTATTTACC
      galE   8 100 287 3041824 .. 3041855 -   -19  -3.10636   GTAAAATAATAACGA      CTCTCCTCTTTGAA CTCC TTCAAAGAGGAGAG       TTTTTTCTATCCAAT
      galE   8 100 192 3041923 .. 3041950 -   -15  -6.17268   TTATAATAAAAAAAA        CAGTACCACGAC TCAC GTCGTAGTACTG         TCACAACACAAACAC
    BF2628   6 100  53 3058639 .. 3058663 - -15.8  -4.67607   TTGTCAACAAATAAA          GGCTCTGTCC CTGCC GGACAGAGCC          TTTATTTGTTGACAA
    BF2637   2 100   9 3070013 .. 3070067 - -21.9  -4.65446   AGCATATATACAAAA TCGCCACAAAGGATTTAGAGTTTAT AGAGA ATAATTTCTAAATCCTTTGTGGCGA TTCTATTTTTATCGG
    BF2647   9 100   8 3078851 .. 3078890 - -14.4  -2.87769   AGGGATTAAAGATCA  CCCCGGAATC-ATCTCCCC ATT AGAGAGAAAGATTCCGGGG  TATTCTTTTATAAAA
    BF2667  17  65  39 3107058 .. 3107083 -  -7.7  -3.11073   TATTTCATTGAAAAT         CAGATTAAAAC ATCT GTGTTAATCTG          TGTAATCTGTGGTGA
    BF2670   3  58 250 3110756 .. 3110779 -  -6.8  -2.79831   GCAACGGGGATCACA          GTCCCGACAAT CGG ACTGTCGG-AC          GGTATCATCGACAGC
    BF2686   7 100 283 3127800 .. 3127827 -  -4.3  -6.26417   GAGCATAAAAAAAAA        CGAGTAAATTCT TAAGT AGAATT-ACCCG        CCCCACATCAGAAAA
    BF2695   3  59 341 3133789 .. 3133804 -  -3.2  -4.30844   AGCCGACTACGAAAA              CCATTC CAAA GAGTGG               AAGTATCTGGGTGAC
    BF2718   5  81  -2 3163478 .. 3163536 -  -8.6  -4.16301   CATATTATAGATAAA TATCTAAAATGGCGAATAGGGATCTGTT TTTAC AAC-G-TCTCTATTCGCCATTTTAATTA CTTTCTTGCCTCGGC
    BF2732  10  86  48 3180460 .. 3180483 -  -6.6  -5.10656   ATTAAAACAATAAAA          TCCTCTCCGG TCCG CTGGGGAGGA           TTTTTTATTGGATCA
    BF2757   8 100  11 3214109 .. 3214144 - -13.5  -4.56367   TATCTGATAAACAAA    GAGGTGTGTCATC ATTCACCACA GATGACACACCTC     TTTGCTTTTTCTAAT
       tpx   8 100  35 3236567 .. 3236599 - -16.3  -4.72986   TACCCGCATGAAAAA      GTCCGTGCTCTCCCC CCC GGAGTGAACACGGAC      TTTCTGTTCCTTGAA
    BF2785   4 100  23 3244993 .. 3245027 -   -16  -3.13546   CCATGAAAAGCAAAC     CGCCAAAAGAGTTAAT TTA ATTAACCCTTTTGACG     ATTCATAATCAATTC
    BF2818   8  67 -32 3278155 .. 3278172 -  -8.4   -2.9818   TCAATATTTATAAAT             CCCGGT TATAAT ACCGGG              TGTAGGGGCGTCCCG
    BF2827   8  95  65 3288133 .. 3288170 - -14.3  -2.59527   GTAAGATGATAATAG   CGAGTGGTGAACAAGCT TCAC AGTTTGTTCACCACTCT    TTTTTAATCCACAGT
    BF2848   7 100  34 3308455 .. 3308486 - -10.3  -5.80248   GAATACATAAAAAAA      TCCGAAGCTATAG TTGAAT CTATAGTTTCGGA       TTATATAAATAAGAT
    BF2866   5  89  67 3329390 .. 3329423 - -10.9  -4.17698   ACCCATACACAGAAA     GTTCCGTCCTCTCCC CATC GGGATCGGGCGGAAC      TTTTACAAACAAAAC
    BF2880   6  61 461 3343429 .. 3343439 -  -6.8  -3.28537   ATAGCCAAGGAGGAA                 GAGG CTG CCTC                 ACCACAAGCCCCCCG
    BF2916   4 100 300 3383402 .. 3383433 - -17.6  -2.62184   TCTTCCGGCAGATTA      TTATGCGACTCTTT TTCA AAAGAGTCGCATAA       CAAGAACGTCATCTC
    BF2919   4  52  21 3388444 .. 3388454 -    -4   -3.5394   AAATGTTTCTTTAAA                 GAAT ATA ATTC                 AATAACGGAAGTGAT
    BF2922   3  52 363 3390133 .. 3390157 -  -4.9  -3.03969   AGGCATGAAAGTATA          TTCTGCAGGGA CAA TGCCCGCAGCA          GAGATTCATCCGTTG
    BF2934   2  43 306 3403952 .. 3403964 -  -3.4  -2.62613   GGCCATTGCAAACAT                GAAG CAATT CTTC                CCAATGCTGAAAAGG
    BF2956   3  65 -32 3439643 .. 3439653 -  -5.4  -4.15044   TTTGTCTGCAAGAAA                 CAAG TTT CTTG                 CAGACAAAAGACTAC
    BF2963   5  93   9 3443910 .. 3443941 - -13.2  -3.09766   GATAGACAAACTATA      CGGAAAGAGGAAAT GACA ACTTCCTCTTTCCA       CACTTCACTTACTCT
    BF2969   2  56 160 3451974 .. 3451987 -  -2.3  -4.23892   TTTAAGCATTGAAAA               CACAC AAAA GAGTG                AAGAGAAAAGGGGTG
    BF2980   6  82  -6 3462823 .. 3462853 - -10.6  -3.53444   GCATTTGGTCCGAAA       GAAGTAAGCATTTC CCC AATATGCTTACTTC       TTTTTCAAATATCTC
    BF3012   4  95  64 3504925 .. 3504961 -  -7.4   -5.3798   GAAGAATAATAAAAA    GACAGGGTACAC TTCCGTTCAAACG GCGTACCCTGTC    TCTTTTGATTATCAA
    BF3017   7 100 327 3508106 .. 3508133 -  -7.1  -5.64873   TTCAATAATAAAAAA        GGCATGGTT TTCTCAACGG AACCATGCC         CTTTTTATATGCTGC
      hisB   3 100 444 3521161 .. 3521179 - -13.2  -4.05788   TCGTTCGAAACCAAA             CGTTACGG AGA CCGTAACG             AAAAAGAATGCAGTC
    BF3037   8  86  23 3532139 .. 3532163 -  -9.4  -4.21827   TGAAATAGGGCAAAA          GCTCGCAATT ATAAG AATTGCAAGC          CCTTGACAGCATATA
    BF3050   3  73 285 3546463 .. 3546476 -  -5.3  -4.67641   ATGCCAAAATCAAAA               GCAAA GACG TTTGC                ATCGGAGCTGTTGTA
    BF3061   4 100 155 3562811 .. 3562840 - -16.7  -4.20516   CTGCCACCCAACAAA       GAGAGGAAATTCA TTAT TGAATTTCCTCTC        TTTGTTTATATAAGG
    BF3061   4 100  45 3562915 .. 3562950 - -15.6  -5.32882   CAGGATTATAAAAAA    TCTGCAGAAGCAGGAT CAAA ATCCCGCCTCTACAGA     AAACTGTAAACCATT
    BF3074   7  58   5 3576536 .. 3576551 -  -5.4  -3.49835   GTCAACAAGACAACA              GTCGGCA GGA TGCCG-C              ATTATCATTTTAAAT
    BF3081   6  93 121 3583606 .. 3583626 -  -6.1   -5.8187   TACCGAAGAAAAAAA            GGCAAACGT AGC ATGCTTGCC            TTTCCTTCTGACAAA
    BF3114   7 100  48 3634377 .. 3634402 - -13.5  -4.14627   TTTGGATATAAACAA         CAAGTCTTTGA TACA TCAAAGACTTG          TTGTTTATATCCGGA
       maf   6  61 418 3640140 .. 3640151 -  -4.4  -4.15396   GCGGAAATCAAAGAA                GACA ATAG TGTC                 ACTGTACAAATCAAA
       fba   7 100  54 3658505 .. 3658526 - -10.9  -5.46276   AAGAGATACAAAAAA           GCCACCCAA TTGC TTGAGTGGC            TTCTTAAAATATAAA
    BF3143   8 100  46 3664455 .. 3664505 - -20.1  -4.13767   GTTGCTATCTTAAAA TGCCATAAAGGGTGTAGCCATAC AACCG GTATAGCTACACCCTTTATTACA GATGGCTACACCTTC
    BF3158   2  45 402 3695490 .. 3695502 -  -4.1  -2.60496   TTCTTCCTGAAATAT                CAGAA ACA TCCTG                CCGTAGAGGCTGTGT
    BF3165   3  78  81 3706751 .. 3706761 -  -5.4  -5.00895   CTGATCATAGAAAAA                 CTTC AGG GAAG                 GCTATCATTACGGTC
    BF3170   3  61 446 3714438 .. 3714448 -  -6.8  -3.15544   CTTCATGGCTACCAA                 TGGC AAT GCCA                 ACCAGTGGATCAACG
    BF3170   3  61 122 3714756 .. 3714772 -  -3.7  -4.18094   TAAAGTACTCCAAAA              CATTCTC CTA AAGAACG              GTTTCACCTATTGTG
    BF3190  12  62 369 3742352 .. 3742370 -  -6.6  -3.32202   GACTTGCATACAACA             GTCCGCGC TGG ACGCTGAC             AGCTGAATATAAATA
    BF3190  12  62 286 3742443 .. 3742453 -  -6.8  -3.29325   CTTCGAGAACCAACA                 CCGA TTG TCGG                 CAGGCACAGCCTATA
    BF3190  12  62 240 3742481 .. 3742499 -  -7.4  -3.09505   ATACGGCAGGCAATA             TTTACCGG AAT CCGGTGAA             ACTGTTACTCGGAGC
    BF3196   3  79 282 3751002 .. 3751019 -  -8.5  -4.06419   TTGGGGTACAAACAA             CAAGTAC AAAG GTACTTG              GTATGCTTCTAAAGC
    BF3206   5 100  70 3770080 .. 3770134 - -29.1  -5.37345   GGCAAGCATAAAAAA CAGAGCCTTTATC-AGGGCGGAACAGA CAC TCTGT-CCGCCCTTGATAAAGGCTCTG TTTATATGATATAGA
    BF3231   2  64 135 3798752 .. 3798764 -  -3.5  -4.57837   ATAGTTCTCTAAAAA                TTTTA TGT TAAAA                AGCAAGCGGATGAAT
      hisS   6 100  65 3809635 .. 3809670 - -15.6  -5.30686   AAGACTTATAAAAAA    GAACGGGGCCTTTGGTT TTA AACCAA-GGTCCCGTTC    CTTTTATCTCCTTAC
    BF3257   1 100  62 3834111 .. 3834160 - -13.3  -4.84017   AATCGGTTATAAAAA GCCGACGGCAACGTAT--TTCTTC TTTAT GAAGAATGATACGTT-CCGTCGGC TTATTATCTTTATTA
    BF3279   1  49 182 3866252 .. 3866268 -  -2.3  -3.70149   GTTATACTATGCAAA              GAATTAA TGG TTATTTC              AGAATTGCCACAATA
    BF3287   7  76  10 3873549 .. 3873578 -  -9.3  -3.32432   CATAGAAAAGAGAGA       GCCGGAGCAAGTGA TAC CCACC-ACTCCGGC       TTATCTGTCTTACTT
    BF3297   6  91  59 3883999 .. 3884022 -  -5.3  -5.79595   CTTCAAAATAAAAAA          CGTTGTGAA TCATCT TTCGCAACG           TTTTTTATTTATCTC
    BF3316   3  95 172 3912180 .. 3912202 -    -7  -5.36441   GTCTTATACAAAAAA           TGGCTACTCA TCC CGAGCAACCA           ATCTTTTGTTAACCT
    BF3340   8  80  38 3943137 .. 3943177 -   -10  -3.54297   ATGGAGTAATCATAA GAGAGAGGAGG-GT-GAA TACCAGT TTCAACACCTCCTCTCTC TCTTTTTAACCTGAC
    BF3351   5 100  22 3955668 .. 3955707 -  -9.3  -4.96848   GGCTGTACAGAAAAA  GCCCGTACTACCTCTTC TCTAAC AAAAAGGATGTACGGGC   TTTCCTGTTTTAAAC
    BF3354   2  67  19 3959321 .. 3959332 -  -7.2  -3.53012   GTCTGCTCCGGTAAA                CGGG ACCG CCCG                 TGCCGGCAATGCAAA
    BF3361   3  54 180 3965806 .. 3965829 -  -3.8  -3.64822   ATTCTGGTATTCAAA          GAACCTGCCGG CTT CTGG-AGGCTC          TTCTTTATAGTGATG
    BF3364  10  57 330 3968288 .. 3968334 -  -6.4  -2.55947   GGGAACAGAAGACAT CATGTATGCCGCAGGCACTCCC ACA GGAAGTACCAGCACCATGCCCG TCAGCCTGACATTCA
    BF3372   4  57   1 3979535 .. 3979545 -  -6.8  -2.55267   AAACACGGCAACTGA                 TCCG GAT CGGA                 CTACTTCATAAGTAT
    BF3384   3  68  26 3996530 .. 3996586 -  -4.6  -4.63952   ATTATAAACAACAAA CAGTGAACAATAAACAGCCTCCTAAT ATATA ATGCGTATCCTGTTTATTATTCACTG TTCATCACTCTTTGC
    BF3388   6 100  12 3999852 .. 3999881 - -10.7  -5.24129   CCCGTGCAGAAAAAA       TCCCGCTTAGGTC ACAT GACTTAGGCGGGA        TTTTTCATTAATCAA
    BF3395   8  74 142 4006482 .. 4006524 -   -10  -2.74263   AGTGCACGTTTAAAG GGCGAAAAGCACTGTTTCC AATCAG GGGAGCAGTGCTTTTC-CC GTTTATGGAGGAATG
    BF3420   2  43 212 4034871 .. 4034888 -  -2.1   -3.2048   GGCAAATGCCACTAA             GACTT-AT GTT ATAAAGTC             TATTGTGGATAAGTA
    BF3425   2  46 193 4040007 .. 4040027 -  -3.9  -2.79823   TTCCGGAAAAGCAAG            GCTCTACCG ACT CAAAAGAGC            GGTTCTTCGCCAAAG
    BF3439   6 100  31 4057958 .. 4057997 - -26.8  -5.29445   CCGCAACAATAAAAA  GAATCGGGAGAGCACTTT CAAA AAAGTGCTCTCCCGATTC   TTTTTTATACCACTA
    BF3449   3  50 226 4075457 .. 4075469 -  -2.7  -3.66883   CGAAGACATGGTAAA                CAGTT ACT AACTA                CCGAAGCCTTCGTCC
    BF3472   2  45 149 4097301 .. 4097315 -  -3.6  -2.57472   AAAAGAGAAAAGTAC               GAACAA AAT TTATTC               CGGCTACTTTTATCT
      ruvA   2  48 144 4102828 .. 4102838 -    -4  -3.12931   ATAACCCAATATACA                 TGTA CCG TACA                 AATTTAAACTCACAC
    BF3487   1  41 248 4110174 .. 4110194 -  -2.4  -2.82586   TACACGAGAAGAGTA            CGGCGGTC TGTCT GATAGCCG            GCAGCGGATTTGCTT
    BF3502   3  47 305 4123105 .. 4123116 -  -2.2  -3.63464   CCTGAAACAAGAATA                TCCC GAAA GAGA                 ATTCCAGTTGATTAT
    BF3509   3  52 351 4132411 .. 4132425 -  -3.4  -3.65581   AGCAATCTTGAAGAA               GACCTG CAC CGGGCC               AATGATCTGAACTCA
    BF3514   3  59 221 4141645 .. 4141656 -  -4.4  -3.86202   GTCTATCAGAGCAAA                CAGA ACTA TCTG                 CAACTGGAGAATCAG
    BF3525   8  83  36 4150406 .. 4150443 -  -6.3  -5.15634   TATGGCACGAAAAAA   GCAGAGAAGTTCATCCT GCCG ATGAAAAACATCTCTGC    TCGTATGCTTTTGTA
    BF3538   8 100 -11 4161752 .. 4161799 - -14.4  -3.84271   GTACAACAGTAATAA GATAAACGGTGGACGGTAAACA TACA TGTTTATGGTTCACCGTTTATC ATTTATCGGCAAGAA
    BF3567   3  91  46 4198024 .. 4198061 -  -9.9  -4.58213   CAAGTAATGACAAAA   CAAGAAGGGCCACCCAA TTTC TTGTGCGGCCCTTTTTA    TTCATCGACTTACAA
    BF3586   9 100  22 4230373 .. 4230415 - -13.9  -3.21924   CCACTGCGGATAACA CAGATTAATACAGAATT TTTTAGTTG AATTCTGTATTAATCTG TATCTGCCTCGGTAG
    BF3599   4  79   5 4246678 .. 4246716 - -11.1  -3.00525   CTGCGGCAAAGGAGA  CCGGTCCGGG-ACAAG CTCTCTGT CTCGTTCCCGAACCGG   TTTATCAAAAGACAT
    BF3605   8 100  12 4254842 .. 4254899 - -26.2  -3.94438   GAGCCCAATAAAACA GGTATATAATAGAAAAGAGCGGTACT ATCGGA AGTATCGCTCTTTTCTATTATATACC GATCCGTCAGATCAA
    BF3609   5 100  24 4258329 .. 4258376 -   -21  -3.91412   ACGATAGTCGATAAA CAGCCGGCAATTTATGCTATAGA AAT TTTA-AGCATAAATTGCCGGCTG TTTATCGTTCGTCCA
    BF3613   9  93 365 4264534 .. 4264557 -   -14  -2.74681   CAAAGGATAAATTGA          CATGACACAC AAGG GTGTGTCATG           ATCCACCACAGAGTA
    BF3618   4  56 181 4270230 .. 4270263 -  -6.1  -2.94962   AGGCAATAAAGATCA     TGCCACCGTTTTGCA TGCA TGCAAAACAGTAAAA      GGGCAATGTGAGGTT
      mgsA   7 100 420 4280064 .. 4280085 - -14.5   -3.0873   TAAAGTACGGTAATA           GGGAGAAGC ATTG GCTTCTCCC            TATTTTTTATACTAC
      rplI  16 100  30 4287019 .. 4287042 -  -8.2  -5.59357   AGGATACTAAAAAAA          GGGCATTCTC TTTC AAGAATACCC           TTTCCTTATATCTCG
    BF3647   9  79  59 4303251 .. 4303292 - -10.4  -3.27725   TGATGAATAAAAGGA TAAAAGACCGGTGTC-GTC GAATG AACTGACATCGGTCTTTTA TTTTTATGCCAATCA
    BF3653   3  93  40 4309122 .. 4309154 - -12.3  -4.33576   GAACAAAGACACAAA      TTATACATCAACGTA TAA TACATCGATGTATAA      TTTTAAAGATTATCT
    BF3656   5  65 142 4312037 .. 4312053 -  -5.1  -4.28488   AGTGAAATAGATAAA              GTAGAGA TTT TCTCTTC              TACTTCCCCCAAAGA
    BF3666   6 100  80 4327606 .. 4327639 - -13.3  -4.33417   TCCACTGACAACAAA     CGCCTTATGAGACAC GATC GTATTTCATAAGGCG      TTTATGCTCCTGTCA
       tag   2  73  67 4363792 .. 4363807 -  -5.4  -4.55093   GCAGACAAGAACAAA              GCCATC GGAA AATGGC               ATTAACAATGTTAAC
    BF3708  12 100   6 4369309 .. 4369352 - -14.7  -2.87463   AACCGTTCTGATACA GTCATTTCCCGGACCGGAA CCTTAC TCCCTGTCCGGGAAATGAT TTGTATCATTCCATA
    BF3721   6  52 311 4386969 .. 4386990 -  -5.1  -3.08046   CCCCGATCCGAAAAT           CAGTACGAT AGCC ACCGAACTG            GCGAGTGACCGGTAT
    BF3750   8  54 467 4426358 .. 4426374 -  -5.9  -2.63585   CGATATCCGAAACAT              CTATACC AAG GATATAG              CCCCGAACCTTGAAA
    BF3769   6 100  22 4452777 .. 4452818 - -19.7  -4.82212   CAAACAATAAACAAA GAACGATCGGCTCCT-GCCT ATG AGACAAGGAACCGATCGTTC ATCATTTAAAAGCGC
    BF3871   3 100 191 4561050 .. 4561084 - -17.4  -3.83026   CTGCCTTACAGCAAA     GTCCCCTATAAACATT ATA ATTGTTTATAGGGGAC     TTATCTTTTAATACG
    BF3901   3 100 178 4591218 .. 4591248 - -13.4  -3.85256   CAGACTGAAATAGAA       GGGCTCATGAATCA TCA CAATTCACGAGCCC       ACTTTTTGTTATAAA
      mrdB   7  72 334 4607738 .. 4607750 -  -7.7  -3.68569   GGATGGATGGAAGAA                GAGTG ATA CACTC                TTTTTCAACGTGCCT
    BF3931   6  72 445 4637051 .. 4637072 -  -7.5  -3.66148   TAACCAAATGAAAGA           TAAAACTAA AGAG TTAGTTTTA            TAGTAGTAGCAATGT
      rpoC   1 100  29 4714040 .. 4714066 -  -9.5   -6.0458   ATAAACTAAAAAAAA         GAGCAATCACC TTTAC GGCAATTGCTC         TTTTTCAGCTATAGT
      kdtA   2  62 217 4731231 .. 4731243 -  -2.7  -4.56093   AACTGAACCAGAAAA                TAGCT CAC AACTA                CCTGATGTATTCTGA
    BF4041   8 100 470 4749243 .. 4749276 - -21.3  -4.88918   TGACCTGAAATAAAA     TAGTCCCGATAAACC GGAT GGTTTATCGGGACTA      TTTTATTATTTTCAA
    BF4071   2  57 136 4792705 .. 4792717 -  -2.7  -4.19238   GTTGGAACTCGAAAA                TCATC AAT GATAA                ATTAGCTGACACCAT
    BF4108   3  85  11 4838032 .. 4838066 -  -3.8  -5.71983   CCAACCACAAAAAAA    TGGAAGATATGAC TTTCCGAACC GTC-TATCTTCCA     TTCTGCTTATTTATT
    BF4126  10 100  29 4854309 .. 4854334 - -19.1  -4.01135   GTTAATAATAGTAAA         GGGGCTGAACG TTGC CGTTCAGCCCC          TTTACTATTATTTAA
    BF4137   7  70  36 4871193 .. 4871206 -  -8.1  -3.29511   TGCAGTTCTGCACAA               GGTGC CGGT GCACC                CCTGCACAATGCGGC
    BF4143   6  84 445 4876443 .. 4876459 - -10.1    -3.767   TATCGACTTAGGAAA              CGAGCAG GAA CCGCTCG              ACGAGAAATATAAAA
      ribF  11 100 -16 4879527 .. 4879552 - -12.1  -5.63517   GTGGCAAACAAAAAA         TACAAAATGTC AATT GACATTTTGTA          TTTTCCCCAAAAGCG
    BF4154   8  88 109 4891357 .. 4891396 -    -8  -4.84918   TCCATAAACATAAAA  GAGCCATATCATTACTCAA AAA TAGAGTT-TGACATGGCTC  TTTTCATTGTTCATA
    BF4165   5  56 432 4905272 .. 4905293 -  -3.6  -3.90744   GCCCGCGTCAAAGAA           GCCACCTC GCACTT GAAGGGGC            TCAAGATAGGCATCA
    BF4186   6  87  14 4947946 .. 4947973 - -12.1  -3.24976   AACTTTTTAAATAGA        TACGAGGGTGC TTCAAT GCACCCTCATA         TTTATCACTTCATTT
      argS   5  95  27 4988682 .. 4988727 - -13.5  -3.41024   CCCCGTAATACAACA TACGGGATCTCTTTAGCAG TTGTGTCC CGGCTAAAGAAACCCCGTA GTTTCTATTTTTGTT
    BF4224   5  63 270 4993976 .. 4993996 -  -3.9  -4.52873   TCTTTACAAAAAGAA            TGCCCAACC GGA GGCCGAACA            GGAAGAAAACCGGGT
    BF4235   5  66 160 5012075 .. 5012124 -  -7.6  -3.28712   GGTTGCTTTGGATAA GTGATTCTT-TTTG-CAGGTGCA TTATCTT TGC-CCTGTCAAACAAGAATCAC TAAAGTAGAGTTTTG
    BF4241   4  80 179 5017385 .. 5017413 -  -8.9  -3.93401   CCTATAAAGTAAGAA        GGAGTGTCATATA ACG TTTGTGACACTCC        TTTCTTTTTTAATTC
    BF4253   9  78 168 5039587 .. 5039606 -  -7.8  -4.29153   TCAGGAGAAAAAAGA            GCCGAACG GCAG CTTTCGGC             AGTGAAAAGTCGGGC
      typA   6  88  27 5052310 .. 5052331 -    -8  -4.87328   TATATAAACAGAAAA           GGCTGTGC CAAATT ACACAGCC            TTTCGTTAGATAGAT
    BF4262  10 100  13 5057021 .. 5057045 - -15.9   -3.4376   AGATATGCATGATAA          GTGATTAGCGT CTG ACGCTAATCAC          TTATCACTGTCACTA
    BF4266  13  76  24 5063719 .. 5063757 -  -3.2  -5.33405   GCTATCAAATAAAAA  GCGCTATCCTTC-CTCT GAATAG AGGGTAAAAGACAGCGC   TTGATCTATCACTAA
    BF4285   7  81 349 5085866 .. 5085880 -  -2.8  -5.60993   TGGTTGACAAAAAAA               CATTGC ATG GCAATT               ATGTGCGGCTTTACA
    BF4303   4  72  44 5109071 .. 5109087 -    -8  -3.77219   AGCACGGAACTGAAA              GGGGAA TAAAC TTCCCC              TCTTCCTCTTGCCCG
    BF4312   4  88  32 5117382 .. 5117411 - -10.9  -3.64703   GTTGGCCCACTGAAA       TCGACTATAGATC AAAT GATTTATAGTCGA        TTTCGTTTTATATAT
    BF4321   6 100   9 5133316 .. 5133346 - -16.2  -2.53208   AAAGCATAAAATGAG       GAGAGGCAACGTCG TCC CGACGCTGCCTCTT       TCTCTCAATCAATTT
    BF4330   9 100   7 5150763 .. 5150795 - -18.5  -3.62591   TGCACAATTTTGAAA      GAGCCGGCTTCTTCG TGA CGAAAGAGCCGGCTC      TGTTTATTATTTATC
    BF4336   5 100   6 5158912 .. 5158966 - -21.2  -3.12352   TAACGGAAAACGATA TACGGTGAATGACGAACAGACCATGC TTCCT GCA-G-CCTGTTCGTCATTCACCGTA TGTCGTCAATAACTT
    BF4342   5 100  23 5164766 .. 5164789 - -16.8  -4.39133   TAATAAGTAGGAAAA          TTCCCCACCG GTAT CGGTGGGGAA           TTTTTGTATATGGAG
      cysK   2  57 232 5186341 .. 5186351 -  -4.6  -3.67052   AGATCCGGAAGAGAA                 GCGC GAG GCAC                 TCAATATACTGATGC
      mutS   2  51 283 5193786 .. 5193797 -  -2.2  -3.84394   TACACAGAAGCCAAA                GCCA TCAT TAGC                 GGAATAGATCCGGAT
      nadA   8 100 322 5203404 .. 5203436 - -19.4  -4.95155   CTTACATTACAAAAA      CATCCGGATGTTCT GCATT AGAACATCCGGATG      TTTTATATCATAACA
      nadA   8 100  64 5203661 .. 5203694 -  -9.1  -5.64873   GTTAATAACAAAAAA     TCGTATTATACCTTT ATAT ATAAGTATAATACGA      TTCTTTTATATGATA
    BF4361   3  50 292 5186777 .. 5186787 +  -3.2  -3.55761   CACGACTGGTGCGGA                 TGGC ATC GTCA                 TTTCCCACCTGCCTG
    BF4353   3  74  84 5178844 .. 5178859 +  -4.8  -4.76087   GTATATGTGTACGAA              CTTTAT TTTA ATAAAG               TTTATTTATTCTCTG
    BF4341   2 100  35 5164766 .. 5164789 + -16.8  -5.03994   TAATAAGTAGGAAAA          TTCCCCACCG GTAT CGGTGGGGAA           TTTTTGTATATGGAG
    BF4320   4 100   9 5133318 .. 5133344 + -16.6  -4.06678   AGCATAAAATGAGGA         GAGGCAACGTCG TCC CGACGCTGCCTC         TTTCTCTCAATCAAT
    BF4311   5 100 173 5117378 .. 5117415 + -18.1  -3.37067   CCTAGTTGGCCCACT   GAAATCGACTATAGATC AAAT GATTTATAGTCGATTTC    GTTTTATATATACTC
    BF4302   6  66  -8 5109071 .. 5109087 +    -8  -3.25073   AGCACGGAACTGAAA              GGGGAA TAAAC TTCCCC              TCTTCCTCTTGCCCG
    BF4284   6  60  53 5086166 .. 5086208 +  -6.4  -3.01779   TTTTATTTTTAGATA CAGAAGACCGGTAATATTC CTAATA GAACGTTACCGGCCT-CTG ATTGTTTCACTTATT
    BF4271   4  51 111 5072783 .. 5072796 +  -5.3  -2.74701   CTTACATAACAATTC               TCTCT TCAC AGAGA                TACTATTAACACTAT
    BF4265   8  63  51 5063463 .. 5063480 +  -7.1  -3.21962   TCATCAGAATACAGA             CTTCTTA TTCA TAAGAAG              TTAACTTCCTACTCT
      porB   7 100  32 5017385 .. 5017413 + -11.1  -5.12785   CCTATAAAGTAAGAA        GGAGTGTCATATA ACG TTTGTGACACTCC        TTTCTTTTTTAATTC
    BF4234   2  58 134 5012171 .. 5012181 +  -6.8  -2.92712   AAGCATGTTTTGTCA                 GGGT TTT ACCC                 TCGTTATCTATCCTA
    BF4225   8 100  26 4997671 .. 4997698 +  -9.8  -5.54907   ATAAGGTATAAAAAA        GCCTCCTCCGCG TAAT TGTGGAAGAGGC         TTTTTATTTTCTGAC
    BF4218   8 100  23 4988591 .. 4988636 + -17.8  -3.80877   TAACCGGTCATTATT GGCAGTGGCGATCCATGGCAT AAAAA GTGCT-TGGATCGCCACTGTC TGTTTTATCCCCTAC
    BF4202   2  62 -27 4965546 .. 4965569 +  -6.8  -3.34013   GACATTAATGCGCAA          TAGCCTGT CCCAAATA ACAGGCTA           TTAGTTCCGCAGCTA
    BF4188   4 100  32 4950380 .. 4950415 + -14.9  -3.67188   CTGACTATGAAGAAA    GGGCTATCCGGTA CCGCCAATTT TACCGGATAGCCC     TATTTTACAATCAAT
    BF4185   3  86   6 4947946 .. 4947973 +  -9.9    -4.005   AACTTTTTAAATAGA        TACGAGGGTGC TTCAAT GCACCCTCATA         TTTATCACTTCATTT
    BF4164   4  54 240 4905772 .. 4905794 +  -6.2  -2.70932   TGAATCCGGGATAGT           TGAAAGCCGG ATT CCAGCTTCCA           TGATTGCAACCGGGA
    BF4153   3  76  79 4891357 .. 4891396 +  -5.8   -4.5774   TCCATAAACATAAAA  GAGCCATATCATTACTCAA AAA TAGAGTT-TGACATGGCTC  TTTTCATTGTTCATA
   BF4146A   5  93  85 4879527 .. 4879552 + -12.1  -4.07568   GTGGCAAACAAAAAA         TACAAAATGTC AATT GACATTTTGTA          TTTTCCCCAAAAGCG
      sufE   1  46 355 4877131 .. 4877141 +  -2.6    -3.441   TTACTATTATAGCCA                 TAAT TCT ATTA                 ATTTTTCAATATTCG
    BF4136   2  57 471 4871602 .. 4871616 +    -5  -3.57144   AATTCGTTTCTTCAA               TTCATC TTT GGTGAA               TTTCCCGCTGAAACA
    BF4125   9 100 116 4854309 .. 4854334 + -19.1  -4.04415   GTTAATAATAGTAAA         GGGGCTGAACG TTGC CGTTCAGCCCC          TTTACTATTATTTAA
    BF4113   8  68  17 4842740 .. 4842774 +  -6.5  -3.85698   AACTTTTTCTGATAA     TAATGGAGGAACTAC ATCAC GTAACTCCTCCATTG     TTTCTACGACAACAG
    BF4110   3  50 266 4840450 .. 4840461 +  -4.4  -3.04501   CATAAGAGATTGTTT                TTCC ATAA GGAA                 TGTTCAACAGTTCGT
    BF4107   6  57 472 4838457 .. 4838469 +  -3.3   -4.0162   GCATCAGACCGGCCT                GATCG AAA CGTTC                TTTATACTCTCCGAC
    BF4099   8  65 218 4830384 .. 4830408 +  -2.9  -4.88918   TTTTGACATGACATT          ACAAAATAAGG AAT CATTATTTTGC          TTTTCTTTGCAGTGA
    BF4089   4  62 431 4815049 .. 4815080 +  -6.7  -3.35679   GTTGAAAGAGGTGTC      CAACC-GGGGTTTG CAGCT CAAATTCCTGGTTG      TTCTCCATCAAAACG
    BF4084   2  59  43 4806682 .. 4806698 +  -5.1  -3.67188   GACTCCACCCGATTG              GAGATCA GAC TGATCGC              TCTTTTAGCGTACAT
    BF4070   4  69 461 4793218 .. 4793241 +  -8.2  -3.14564   AAGTAAACAATACGG          TAAAGTCCTG TTGG CAGGCCTTTA           TTCCTAAAGCCGTAG
    BF4042   4  53 270 4752124 .. 4752146 +  -2.1  -4.08692   ATATGTAGGACGGAG          TGTTTT-TCC TAAC GGATGAAACA           TTTTGGGACAAGTTG
    BF4031   5  55 108 4736470 .. 4736485 +  -3.2  -3.93817   ATGCGGGTGCAGTAT              TCCGTC ATCC GGTGGA               TCTTTTTCCACTCTG
    BF4028   6  80 250 4731521 .. 4731536 + -10.4  -3.39288   CCAATGACATAATTA              CCGGCA TTCG TGCCGG               TCTTCTTCAGGAATG
    BF4013   3  71  22 4714040 .. 4714066 +  -5.1  -4.65168   ATAAACTAAAAAAAA         GAGCAATCACC TTTAC GGCAATTGCTC         TTTTTCAGCTATAGT
    BF4009   3  55 369 4711712 .. 4711722 +  -5.4  -3.20832   AGAACCGATTCCAAG                 TCCT ACC AGGA                 ATTTTGCATTTCCAC
    BF3972   3  68 -25 4691259 .. 4691290 +  -6.6  -3.92592   TCCTGATGAAAAAAA      T-GGGAATAGCCGTC ATC GACGACTAATCCCCA      TTTCGTATTGAAGCT
    BF3956   2  54 237 4670777 .. 4670787 +    -4  -3.66784   CAGAATATTGCTCAG                 GAAT AAC ATTC                 TTCTATTCAAAATAA
    BF3930   3  75 305 4637673 .. 4637688 +    -9  -3.55444   TTTCAAATCACCTTT              GATGGG ACAT CCCATC               TTTGCCAACTGGCAA
      gldH   0 NONE
    BF3900   3  75  24 4591218 .. 4591248 +  -9.8  -2.81584   CAGACTGAAATAGAA       GGGCTCATGAAT CATCACA ATTCACGAGCCC       ACTTTTTGTTATAAA
       ubb   4  88 246 4570787 .. 4570805 +  -8.2  -4.69027   CAATAGCGTGTTTAA             CTGAAAAC TTC GTTTTCGG             TTTTTACATCACTTT
    BF3880   1  45 278 4569559 .. 4569572 +  -3.9  -2.66538   CAAGATAATAGATTC               CTATT CCAG AATAG                ATTGTCCTACCTTCT
    BF3867   9  91  41 4559570 .. 4559598 +  -9.5  -4.49937   TGACCGTATTAAAAA        GTCGGGCCGTCCT TAT AGGATTGCCCTAC        TTTTAATATTCTTAC
    BF3839   5 100   8 4531575 .. 4531622 + -22.2  -4.37595   CCGTCTAAGACCGAC CAAAAGGAATGCCCCTTCAGCC GGCA GGCCGGAGGGACATTCCTTTTG TCTTTTTCTTTATTT
      trpS   8 100  49 4499665 .. 4499693 + -17.5  -3.38435   TCTATAAAAAAAGAA        CGCCCTGTTACCG GAT CGATAACAGGGCG        ATTTCTTTTAAAGAA
    BF3796   1  63 240 4480913 .. 4480931 +  -4.6  -4.22748   TACAAGAGCTTTCTC             TTTCCTGT AAT ACACGAAA             TTTCATTTGTTGCTG
    BF3788  10  66 410 4469644 .. 4469658 +  -4.2   -4.4009   CCTTTCAGATTAGCT               GGCTTA AAG TTAGCC               TTTTGTGCCATCACA
    BF3783   4 100 137 4465927 .. 4465954 + -16.4  -4.28067   GACAGTCACAAAAAA        CGGCCGCTACAGA CTT TCTGT-GCGGCCG        TTTCTATATTCTTGA
    BF3777   4  61  33 4461665 .. 4461678 +  -2.3  -4.58466   CGCATGTCTTACAAA               GAGGC AGGA GCCTA                TTTTGTGGTTCTGCC
    BF3768   5  82  31 4452780 .. 4452815 + -11.2  -3.32769   ACAATAAACAAAGAA    CGATCGGCTCC-TGCCT ATG AGACAAGGAACCGATCG    TTCATCATTTAAAAG
    BF3754   3 100  25 4435045 .. 4435095 + -27.9  -4.42206   AACATATACTTTAAA GAGGATGTGCCAGAAGCCGGTCA CTTAA TAACCGGTTTCTGGCACATCCTC TTTATTACTTTAATT
    BF3749   3  54 128 4426873 .. 4426886 +  -3.9  -3.66908   TATAGGGTTCTTTCT               GATAA TCTT TTATC                TTGATTTTCCACCAG
      ppnK   3  56 218 4410208 .. 4410224 +  -3.6  -3.90588   AAGTGTTATCCGGAG              GGCAGC CTGGC GCTCCC              TTTCCTTCCCCCCTG
    BF3720   1  63 159 4387425 .. 4387436 +  -5.8  -3.66784   TTCTTATAGAGAGCC                TCCG CTAC CGGA                 TTGTATTGAGGATCG
    BF3707   5 100  20 4369310 .. 4369351 +   -16  -4.13872   ACCGTTCTGATACAG TCATTTCCCGGACCGGAA CCTTAC TCCCTGTCCGGGAAATGA  TTTGTATCATTCCAT
    BF3676   2 100   5 4342047 .. 4342077 + -12.7   -5.3658   AGAAAAAATAAATAA       TCCTCCGTAGATA CCTTT TTTCTACGGAGGA       TTTTGTTTTTCTCCT
    BF3665   4 100   8 4327606 .. 4327639 + -13.3  -4.00782   TCCACTGACAACAAA     CGCCTTATGAGACAC GATC GTATTTCATAAGGCG      TTTATGCTCCTGTCA
    BF3655   4  61  -5 4312073 .. 4312084 +  -4.4  -4.07568   TCCCCCAAAGAAGCT                GTGT AGAG ACAC                 TTTTCACCACAGAAC
    BF3646   4 100  25 4303251 .. 4303292 + -11.9  -4.84359   TGATGAATAAAAGGA TAAAAGACCGGTGTC-GT CGAATGA ACTGACATCGGTCTTTTA TTTTTATGCCAATCA
    BF3633   5 100 342 4289096 .. 4289119 + -15.4  -5.76237   GCAAGAAATAAAAAA          GCCGGAAAAC GAAT GTTTTCCGGC           TTTTTTATTTCTATA
    BF3629   6 100  29 4286778 .. 4286804 +  -7.3  -5.75478   TAGAGAGAATTGAAA        GTCTG-CCGTGC CAAA GCACGTACAGAC         TTTTTTTGTGTCCTT
    BF3623   8 100 122 4280062 .. 4280087 + -16.3  -5.32882   ATTAAAGTACGGTAA         TAGGGAGAAGC ATTG GCTTCTCCCTA          TTTTTTATACTACTA
    BF3612   1  45  57 4264963 .. 4264978 +  -3.2  -2.99319   TATGCTCCCCCCAAG              GGTGAT AGCA ATCTCC               TATATATACAAAATT
       ung   3 100  33 4258329 .. 4258376 + -23.2  -4.08144   ACGATAGTCGATAAA CAGCCGGCAATTTATGCTATAGA AAT TTTA-AGCATAAATTGCCGGCTG TTTATCGTTCGTCCA
    BF3598   2  68 175 4246678 .. 4246716 +  -6.7  -3.85817   CTGCGGCAAAGGAGA  CCGGTCCGGG-ACAAG CTCTCTGT CTCGTTCCCGAACCGG   TTTATCAAAAGACAT
    BF3591   2 100  50 4236865 .. 4236894 + -15.2   -4.4204   GGATAGAACCCAAAA       GAGGCGAAGTAT AAAAAA ATACTTCGCCTC        TTTATTGTCATTCTT
    BF3585   5 100  21 4230373 .. 4230415 + -14.6  -2.91912   CCACTGCGGATAACA CAGATTAATACAGAATTT TTTAGTT GAATTCTGTATTAATCTG TATCTGCCTCGGTAG
    BF3563   5 100  49 4197638 .. 4197672 +  -8.7  -4.77165   TCCGCAAATTATCGA     GTAGGAGGATAAC AGTCAAAAA GTTTTCCTCCTAC     TTTTGTTCTCGGACC
    BF3563   5 100 441 4198030 .. 4198055 +  -8.9   -5.1356   ATGACAAAACAAGAA         GGGCCACCCAA TTTC TTGTGCGGCCC          TTTTTATTCATCGAC
    BF3558   3 100  30 4192268 .. 4192303 + -10.7  -4.79352   TTATAAAACGAAAAA   CGGTGAACATAC--TGC AACT GCATCGTATGTTCACCG    TTTTATTATACCTAA
    BF3544   4 100  57 4172043 .. 4172069 + -16.6  -3.88946   AAAACCATAAAATAA         GGGGCTGTCGGA TTT TCGGACAGCCCC         TTGTTCTATAGCATA
      pfkA  10 100  23 4161754 .. 4161797 + -15.6  -3.00946   ACAACAGTAATAAGA TAAACGGTGGACGGTAAACA TACA TGTTTATGGTTCACCGTTTA TCATTTATCGGCAAG
    BF3526   2  93 463 4152849 .. 4152872 + -12.5  -3.38183   ACTCATAAAAAAAAA          GCCGTCTGA TTATCC TCAGACGGC           CTTTTCTATGTGTAG
    BF3513   5  50  54 4141767 .. 4141790 +  -3.2  -3.51804   TTACACGGATTAACA          CAGATAAATA TCTC TGATTATCTG           TTGATTAATTTCATT
    BF3503   7  66 -34 4125435 .. 4125451 +  -8.1  -2.87325   TGCTGTTAATGGGAA              TCCTATT GTC AATAGGA              CTTGTTATAAACGGT
    BF3490   2  61 422 4113824 .. 4113838 +  -5.8  -3.55486   AATTGTTTAGCTCCC               TCTTTT GAG AAAAGA               TATTTCATGTTGCCT
    BF3486   3  53 241 4110518 .. 4110530 +  -4.8  -3.17713   CCGATATTACCGATA                CGGA AAGTA TCCG                CTTTTGAAATTTTTC
    BF3473   3 100 140 4098587 .. 4098633 + -22.7  -4.33274   TGTAGGCAACGAAAA CTAAATGGGAGAGGTGATATC CGCGT GGTATCACCTTTCCCATTTAG TTTTCATACTATCAA
    BF3448   1  49 473 4075939 .. 4075949 +  -2.4  -3.72027   GAAACCTCGATATGA                 GAGG CAT CCAC                 TTCTTCCTCAAGCCT
    BF3438   8 100  90 4057958 .. 4057997 + -26.8    -5.252   CCGCAACAATAAAAA  GAATCGGGAGAGCACTTT CAAA AAAGTGCTCTCCCGATTC   TTTTTTATACCACTA
    BF3427   5  63  53 4042475 .. 4042487 +  -4.7  -4.13654   TTCCTTACTGAACCA                GGCCG ATC CGGAC                TTTATAATTTCCGGA
    BF3424   4 100  22 4039342 .. 4039378 + -18.3  -3.73042   TATTTAAACCCAGAA    TGGTTTTGACAGATTCA GCT TGAACCTGTCAAAACCA    TCTTTTAATAAGGAA
    BF3419   6  74  78 4035141 .. 4035184 +  -4.8  -4.78981   TGGTAAGCAAATAGA TGCTGG-GGAAAGAAAGAAAT AAT ATCTCTTTCTTTTCGTCAACA TTTATTTTAGTTAGT
    BF3402   4  72   7 4013648 .. 4013704 +  -9.6  -2.62184   ATGGGATAAAGAACA AGCATTTACGGGTGAATGGAAAGA TATTCGGAC TCCTTCCATCCACCCGTAAATCCA TAATATGAAGAAAGC
    BF3394   3 100  18 4006483 .. 4006524 + -14.6  -2.91593   GTGCACGTTTAAAGG GCGAAAAGCACTGTTTCC AATCAG GGGAGCAGTGCTTTTCCC  GTTTATGGAGGAATG
    BF3387   2 100 148 3999852 .. 3999881 + -15.1  -4.90266   CCCGTGCAGAAAAAA       TCCCGCTTAGGTC ACAT GACTTAGGCGGGA        TTTTTCATTAATCAA
    BF3383   2  51 463 3996984 .. 3997002 +  -4.6  -3.28924   ACTGGCCACTCCTGT             CAATTGAA TGA TTCCATTG             TTCTGAGCAAAAATA
    BF3374   3  57 278 3987080 .. 3987095 +  -4.7  -3.60627   AAATCAGCCACCGCT              GATCG GCAAAA CGATC               TTTAAAGTGACCTAC
    BF3371   5  52  -9 3979547 .. 3979559 +  -4.9  -3.04322   TGATCCGGATCGGAC                TACTT CAT AAGTA                TCTTACCCCCTTCGA
    BF3363   7  68 329 3968992 .. 3969023 +  -8.7  -2.75022   TGGGCAAAAAAGGCT      GAGCGCAACCGGTC CGCCT GTTCGG-TGCGCTC      CTTCTCTATACACAG
    BF3342   4  78 271 3946167 .. 3946225 + -10.8  -2.58398   TCTGATACGGAACAG GCGGACTGAAACGGACCTCCGGAGGG TATGTAC CCCACCTGGAATCCGCATCAGTCCGC CTGTTCTACATTTAT
      pncB   3 100 -15 3934731 .. 3934760 + -15.1  -2.81535   TGCCTGTCTATACGA       CTTGCGGTTGGAG TAAC CTCCAACCGCAAA        TACATTTTATCATAA
    BF3331   5  71  -3 3930674 .. 3930688 +  -7.2  -3.98009   TCAGGTTGTAAATCA               GTAGTT TTT AACTAC               TTTGTGAAGTTTTGT
      hdhA   1  42 121 3916958 .. 3916968 +  -2.6  -2.88677   ATACAGCGAATATTA                 TTTT AAC AAAA                 TGTGCTCCTTCTCTC
    BF3315   1  52 -14 3912114 .. 3912131 +  -4.9   -2.9911   TTAAGAATAGGTTTA             GGATACAG ATT CTG-ATCC             TCCTATTTTAATTGT
    BF3303   3  68  15 3895258 .. 3895300 +  -5.2  -4.43844   ATTGTTCTCATAAAA TACCCTCAT-CCTTT-GT CACTGTTAA ACGAAAGGTATGAGGGTA TTTTGTAAATGCTGA
    BF3300   6  63  25 3886827 .. 3886847 +  -6.9  -3.24694   TAAGTTATACAAGTT            TCAGACG CCCTATT CGTCTGA            TATCTTCTCCTTCTT
    BF3296   2 100 182 3883999 .. 3884022 +  -7.5  -5.76237   CTTCAAAATAAAAAA          CGTTGTGAA TCATCT TTCGCAACG           TTTTTTATTTATCTC
    BF3286   5  57  11 3873549 .. 3873578 +  -4.2  -3.70636   CATAGAAAAGAGAGA       GCCGGAGCAAGTG ATACC CACCA-CTCCGGC       TTATCTGTCTTACTT
    BF3275   4 100  19 3863183 .. 3863216 + -15.6  -5.46657   ATTCCGAAAGAAAAA     CACTGATAATAAGC AGAATA GCTTATTATCAGTG      TTTTTTATTACCCTA
    BF3275   4 100 219 3863383 .. 3863409 + -14.6  -4.13654   GAAAAACGATGTAAA         TCCCTGAATTTC AAA GAAGTTCAGGGA         TTTCTCATTTCCAAG
    BF3256   3 100 111 3834111 .. 3834160 + -13.3  -4.09276   AATCGGTTATAAAAA GCCGACGGCAACGTAT--TTCTTC TTTAT GAAGAATGATACGTT-CCGTCGGC TTATTATCTTTATTA
     recQ2   9  91 273 3825582 .. 3825604 +  -9.8  -4.48903   ATGAGTACGAAAAAA           GGGAGAAGCT GTC GGCTTCCCCC           TTTTACTGTATTTTA
    BF3245   5  55 433 3820331 .. 3820341 +  -5.4   -3.2056   GAGCATAAGGCAAAT                 TCTG AAA CAGA                 TTCATACATGTCAGT
    BF3239   3  50  64 3812647 .. 3812661 +  -3.6  -3.34517   ACTCTAAAACGCCAT               TTATAG AAT CTATGA               TGTTTGGGGCAACCT
    BF3230   7  54 233 3798945 .. 3798956 +  -5.8   -2.7497   TCAATCTGATGCCGC                GCCT CAAC AGGC                 ATTTCCGGATAATGT
      poxB   1  47 186 3784779 .. 3784790 +  -4.4   -2.7263   AATCTATGTAATCTG                TCGT GAAT ACGA                 GTTTCGACACATCCT
    BF3211   5  49 345 3779913 .. 3779928 +  -4.7  -2.61341   ATCGGCAAGACGCTT              TGCCA TAGCAT TGGCA               TGGGTTGCGTTTTTC
    BF3205   3 100  21 3770080 .. 3770134 + -29.1  -4.11404   GGCAAGCATAAAAAA CAGAGCCTTTATC-AGGGCGGAACAGA CAC TCTGT-CCGCCCTTGATAAAGGCTCTG TTTATATGATATAGA
    BF3195   3  63 278 3751397 .. 3751416 +    -5  -4.09739   ATTGAAAATGATGCG            TAACCGGG AAAC TTCGGTTA             TTTTCCGAAGATTGA
    BF3189   5  65 172 3742909 .. 3742931 +    -7  -3.38522   CCTTCACCGTAAACG           TACCGGTTTC ATC GAAATCGGCA           TCTTTACGGTCAATA
    BF3182   2  63 106 3733693 .. 3733717 +  -3.6  -4.53602   TTCACTTCCGCCCCA          TGAGGCAACT TCAAT AGTTTCTTCA          TTTGTTTGCTGTCAA
    BF3169   3  66 430 3715282 .. 3715297 +  -7.6  -3.14962   TCAAGACCATAATCC              CCGATA GCCT TATCGG               TAGTTTTCATAATAC
     uvrA2   4  65 406 3700765 .. 3700777 +  -7.7  -2.94561   ATAATATCTTCCACC                CACAC CCA GTGTG                TACTTATCTTCCGGT
    BF3142   6 100  24 3664464 .. 3664496 +   -15  -4.16842   TTAAAATGCCATAAA      GGGTGTAGCCATAC AACCG GTATAGCTACACCC      TTTATTACAGATGGC
    BF3137   2  78  20 3658505 .. 3658526 +  -8.7  -3.66844   AAGAGATACAAAAAA           GCCACCCAA TTGC TTGAGTGGC            TTCTTAAAATATAAA
    BF3119   3  58 228 3640604 .. 3640615 +  -5.8  -3.18274   TGTATAATTTCTGAA                TGGG AAGT CCCA                 TTACATTGAAGTAGC
    BF3092   3  77 431 3606444 .. 3606478 +  -8.5  -3.85817   AACACATCCATCCAC    CACTCGCAGG-CAGCC ATCT GGCTTTCCTGCGGGCG     TTTGTACAAACCGAT
    BF3089   6 100  15 3601496 .. 3601550 + -15.9  -2.98942   GCCATCCGCCAATTA GGGTGTAGCCATCCGGACTG-CATGGT TAC ACCCTGTCTGTC-GGATAGCTACACCC TCTCTATCAGGCAAT
    BF3080   2  54  59 3583821 .. 3583836 +    -4   -3.6834   CAAAGATATCGGACT              GGATAC GTTC GTATTC               TTTCCAGATTTTATT
    BF3073   6  63  -6 3576481 .. 3576493 +  -4.9  -4.14739   AGAAAAAGAACTTTC                CAAAT AGA ATTTG                TTTTCCGATAGGTAA
    BF3060   5 100 161 3562811 .. 3562840 + -16.7  -4.62441   CTGCCACCCAACAAA       GAGAGGAAATTCA TTAT TGAATTTCCTCTC        TTTGTTTATATAAGG
    BF3036   1  45 469 3532595 .. 3532608 +  -3.7  -2.61582   ACATTAGTCAATTTA               CCACG TGAA CGAGG                CTTGTAAGTACCATA
    BF3032   7  76  27 3527555 .. 3527590 +  -7.6  -4.15222   CATTTCGCAAAAGAA    TAAAAGGCTGCCTCCA ATAG TGAAGACAGCCCTTTA     TTTATTGAGAACACT
    BF3026   4  65  63 3521547 .. 3521598 +  -8.5  -2.57501   TAGGTGATTTACAGA TTATCCCTCCAACCTATAAT AAACACTTATCGA ATTATA-GTTGGAGGGATAA ATCTATTTGGTAAAA
    BF3016   4  76  26 3508105 .. 3508134 +    -5  -5.00895   ATTCAATAATAAAAA       AGGCATGGTTTT CTCAAC GGAACCATGCCC        TTTTTATATGCTGCC
    BF3011   5  70 157 3505075 .. 3505085 +  -3.2  -5.06103   CCAGGTCTTCCATGG                 TCTG TTC CAGG                 TTTTTTACCGCTTCT
    BF3005   0 NONE
    BF2983   3  84  34 3468399 .. 3468448 + -10.9  -3.63744   AACACTGGTAAAAAA TGAACGATGAACAAGCTGCATTGA CTA TCGCA-CAGCTCGTTCATCGTTCA TCTTTTAAGAGCACC
    BF2979   3  91 282 3462823 .. 3462853 +  -9.9  -4.65838   GCATTTGGTCCGAAA       GAAGTAAGCATTT CCCCA ATATGCTTACTTC       TTTTTCAAATATCTC
    BF2968   2  48 473 3452419 .. 3452433 +  -4.3  -2.92192   TGTAAGGGCCGAAAC               TGAAC ACCAG GTTCA               TATCATTCCCTACCC
    BF2944   4  53 321 3422287 .. 3422301 +  -4.2  -3.36578   CATAGCTGTGCACTT               CAGCTT CAT AAGCGG               CTTTCTTTGCTTTGA
    BF2933   5  63  22 3404013 .. 3404025 +  -4.1   -4.3739   TGGGCAACAGTCAGC                TTCCT CCG AGGGA                TTTTATGACGGAATG
    BF2926   2  48 257 3397670 .. 3397689 +  -2.8  -3.53091   GAGCCTGCATTGGAA            GGAAAGTA ACGG TGCATTCC             TTTCAAAACAACGGT
    BF2921   5 100  -3 3390511 .. 3390531 + -14.1  -3.35467   CTTTTGCAGATGTGA            GTGAGGGAA TTA TTCCCTCAC            TTCCTGCTTTATCAA
    BF2894   1  51 346 3358280 .. 3358301 +  -4.5   -3.1541   AAAAAATACATTTTT           TTTTGCTCA CTCC TGAACAAAA            TGATTTCTTCTGCGT
    BF2882   4  55 366 3346530 .. 3346543 +  -5.9  -2.81072   AATGCCTTCATCCTT               CGGGC ATTC GCCTG                CTTCTCTTCCATACG
    BF2879   2  54 290 3344182 .. 3344194 +  -6.2  -2.74012   CACCGTCTGATAATG                CCGC TCCGT GCGG                TCGTTCAGATCGTAG
    BF2865   2 100  40 3329390 .. 3329423 + -13.1  -4.07568   ACCCATACACAGAAA     GTTCCGTCCTCTCCC CATC GGGATCGGGCGGAAC      TTTTACAAACAAAAC
    BF2858   3 100  30 3322054 .. 3322082 + -16.1  -4.54477   GCAGAAGGCATAAAA        CCCCGAAAGTTCT TCA AGATCTTTCGGGG        TTTTATACCTTTTAC
    BF2850   4  48 356 3313773 .. 3313783 +  -2.6  -3.52113   ATCTTATTTAATTCA                 TTAA TAA TTAA                 TATTTATAGCAAAGT
    BF2847   3  95  26 3308455 .. 3308486 + -12.5  -3.52102   GAATACATAAAAAAA      TCCGAAGCTATAG TTGAAT CTATAGTTTCGGA       TTATATAAATAAGAT
    BF2826   8 100  13 3288134 .. 3288169 +   -20  -5.14563   TAAGATGATAATAGC    GAGTGGTGAACAAGCT TCAC AGTTTGTTCACCACTC     TTTTTTAATCCACAG
    BF2817   4 100 101 3278227 .. 3278258 + -19.6  -5.61596   TGTTTTGTTTGTGTG      TGTTCCTCCGGCCA GGCG TGGTCGGAGGAACA       TTTTTTTATGCCCGT
    BF2817   4 100 275 3278401 .. 3278437 + -13.2   -4.4017   TAAAGTATAAAAAAA   GCTTCCGG-TCCTTCTT TTAA AAAAAGGAACCGGAAGC    TTTTATACAAATTAA
    BF2787   4 100 176 3246848 .. 3246878 +   -15  -5.14563   GTCTTTTCCTCTAAA       CTCTTAAGTCTTTT CGG AAAAGGCTTAAGAG       TTTTTTCATACAAAG
    BF2784   6  88 226 3245146 .. 3245184 + -11.1  -3.67989   GTTCAGGTCCGGACT  CAG-ATCCCGGTGGCC ACACACAC GGCTGCCGGGATACTG   TTTCAATAACGTTTT
    BF2765   2  46 474 3225274 .. 3225288 +  -2.8  -3.36823   CCGATATCGATCAAC               GGAAAA TGT TTTCCC               TTCAGTTTTCCGCCC
    BF2756   5 100   5 3214105 .. 3214148 + -18.5   -3.6074   AGTTTATCTGATAAA CAAAGAGGTGTGTCATC ATTCACCACA GATGACACACCTCTTTG CTTTTTCTAATTCTT
    BF2739   1  43 435 3189111 .. 3189125 +  -3.4  -2.72152   AAGCCCCCATGGGAG               CCTCCT TAC GGGCGG               TAGCTTTATACTGAA
      rpsP   4 100  44 3180460 .. 3180483 +   -11   -5.4833   ATTAAAACAATAAAA          TCCTCTCCGG TCCG CTGGGGAGGA           TTTTTTATTGGATCA
    BF2723   1  43 455 3171420 .. 3171432 +  -3.3  -2.70022   TCCTCTACGACATAA                ACCAC CTC GTGGG                CTTCTGTCAACTGAG
    BF2720   4  60 206 3166798 .. 3166808 +  -6.8  -3.01791   AATAAAAGCGTATGT                 GGAG TAT CTCC                 TGTTCCCACAAACAT
    BF2717   5 100  27 3163482 .. 3163532 + -13.8  -2.81162   TTATAGATAAATATC TAAAATGGCGAATAGGGATCTGTT TTTAC AAC-G-TCTCTATTCGCCATTTTA ATTACTTTCTTGCCT
    BF2694   3  91 470 3134562 .. 3134576 + -11.4  -3.87815   ATGATCGGTAAACAG               CGTGCG ATG CGCACG               TTTGTCACGGTCCAG
    BF2685   8 100 143 3127653 .. 3127677 + -10.7  -4.79955   GAGTAAAAGAAACAA          TCCCGCCGAAG TGA TTTCGTCGGGA          TTTTGTTATGAATCT
    BF2655   2  59  -4 3090571 .. 3090582 +  -5.8  -3.33361   AGGAATATCAAAAAA                GGTG AATT CACC                 TTGATATCCTTACTG
    BF2646   4  91  49 3078851 .. 3078890 + -11.5  -3.75581   AGGGATTAAAGATCA  CCCCGGAATCAT-CTCCC CATTA GAGAGAAAGATTCCGGGG  TATTCTTTTATAAAA
    BF2636   2 100  19 3070013 .. 3070067 + -24.1  -4.13816   AGCATATATACAAAA TCGCCACAAAGGATTTAGAGTTTAT AGAGA ATAATTTCTAAATCCTTTGTGGCGA TTCTATTTTTATCGG
    BF2631   1 100  33 3061982 .. 3062031 + -18.4  -3.89956   GGCCAATAGGAGAAA CGCCCCGTTACATATA-TTGTTAT CGAA ATAACAAGTA-ATGTAACGGGGCG TTTGGTGTATAGTCA
    BF2627   7 100  24 3058639 .. 3058663 + -15.8  -4.67607   TTGTCAACAAATAAA          GGCTCTGTCC CTGCC GGACAGAGCC          TTTATTTGTTGACAA
    BF2612   5 100   7 3041824 .. 3041855 +   -19  -5.37043   GTAAAATAATAACGA      CTCTCCTCTTTGAA CTCC TTCAAAGAGGAGAG       TTTTTTCTATCCAAT
    BF2587   8 100  21 3012660 .. 3012697 + -20.9  -4.96848   CGGTTTATATAAAAA   TAAGAGAGGCGGTCAACT TTG AGTTG-CCGCCTCTCTTA   TTTTTATATACAGCC
    BF2584   5  61  44 3010121 .. 3010141 +  -4.7  -3.90744   ATGATCGGAGTGAAC            GGCGTTGTT CAG AATAACGGC            TTCTTTCAGCAAAGA
    BF2578   0 NONE
    BF2569   2  47 279 2997078 .. 2997099 +  -4.5  -2.59668   AGATACCGTTCTTAC           CGTAATTCA ATAC TAAATTACG            ATTATAAGAATCTTC
    BF2564   3  89  27 2989919 .. 2989949 + -11.3  -3.90588   ACAGACAAAATAAAA      TAGGGTGATTCTCC TTGC GGAG-GTCACCCTA       TTTCGTTGAAACCTA
    BF2551   4 100 174 2976051 .. 2976095 + -18.9  -2.89564   CGGGCGAGGTTTACA GTTTGTATTTGCCCCGATGAA TAT TTCATCAGGACAAATACAAAC TGTCTACAATCAGGA
    BF2531   4  76 450 2947316 .. 2947334 + -10.4  -2.62184   TCAAACGATCCCGCA             TCGATCTT TGA AAGATCGA             TGATATCCGAAAACA
    BF2521   2  73  37 2935530 .. 2935548 +  -6.6  -4.30177   TCAGTACCTCTGCCT             GCCGATTG ACA CAGACGGC             TTTCTTCATATCCTC
    BF2513   3  64 -16 2925770 .. 2925793 +  -6.8  -3.58504   AATCGGAAATGAAAA          GAGAGCAT CCAATGTA ATGCTCTC           TGTCTTTTTACTGAT
    BF2494   9 100  40 2903143 .. 2903175 +  -9.2  -5.96521   AAGATTTTTGTGAAA      GGGGTTGCCTGATT CGAGA AATTGGGCAGCCTC      TTTTTTTTGCTTGAT
    BF2494   9 100 254 2903357 .. 2903389 + -13.7  -4.45068   AGGGATTAAATAAAA      GAGGCAATTTACT ATATATA AGTAAATTGCCTC      TTTCTTATTAAACAT
    BF2489   8 100  66 2891379 .. 2891401 + -13.6  -3.84406   AAGGAAAGCAAAAAA           CCTCCATAAT TTG ATTATGGAGG           TTCTTGTGATCGCGA
     dapA2   3  69  51 2888924 .. 2888975 +  -3.9  -4.81083   CATCAACTTACGGAA TAAAGGAGAGTGCGTCATAACTT ACCACA GAATTTTGACATATTCTCCTTTA TTTTTCCTAATTCAG
    BF2464   5 100  25 2865520 .. 2865548 + -10.3  -5.60993   TAAGATAATGAAAAA        TCCCGCAGAGTGT AAA AAACTCTACGGGA        TTTTTTTATCAGAGA
    BF2448  13  74  -9 2839014 .. 2839032 +  -9.6  -3.01791   CATGAGCGGATTGGA             TAGGGGTT AAC AGCCCCTA             TCTTCCCGGAAACAT
    BF2443   4 100 111 2835269 .. 2835296 + -11.4  -5.16132   ATCTTTTTTATTCTA        TCCCGCTTCTTA GTGA TAAGAGGTGGGA         TTTTGTTTTCATATC
    BF2394   7  77  68 2796442 .. 2796477 +  -8.5  -3.83502   TAGCACAAAATGAAA    TAAGAGTAACCACAT TGACAT GTGTGATTACTCTTA     TTTCCTGTCGGGGTA
    BF2390   6 100  88 2790701 .. 2790739 +   -16  -3.17868   GAATACAACAAAAAA   TTCCGCCCGCACTTGTGG ATT TCACAGGAGCAGGCGGAA   ATTCTTATTTTTAGA
    BF2387  12  73 126 2787328 .. 2787342 +  -6.4  -4.28713   TTATTATTTTTTCTA               TTTCCG TTC CGGAAG               TTTCTTCCTCCTCTT
    BF2378   3  57  57 2776660 .. 2776718 +  -4.7  -3.50877   ATCCTATAGAGAGGC TGGATCACCATTTGCGATTCTTTAC CGATGATAA GTAAAGAAGCACGAACGGTGATCAG CTTTTTATCAAATAA
    BF2374   2  91  32 2772030 .. 2772062 +  -9.3  -4.59774   GATAGATACAAAAAA      GATGAAACTTACTCT CAG AGTTTAAGTTTCATC      TTTATATTTTATTTA
       rbp   6  78  26 2755938 .. 2755960 +  -6.3  -4.87592   ACATAAAATTAAAAA           GGATACCCT TTAAC AGAGTATCC           TTTTCTTATATCTAC
   BF2347B   6  95 304 2741440 .. 2741464 + -11.5    -4.614   ATTTCCTTTGAAAAA          GCCCGTACA GTTTTTA TGTACGGGC          TTTTCTGTGATTAAA
    BF2338   3  95  24 2731393 .. 2731428 + -10.7  -4.66537   AAGTAAATAAAGTAA   TAGCCCTTGC-ATC-GA TTAT TCTGATTGCAAGGGCTA    TTTTATATTCAGAAG
    BF2311   3  52 315 2707793 .. 2707806 +  -5.2  -2.96298   GGGCGGGATTTTAAA               CGCC TGAAAT GGCG                GTTGTTTGACGTAAT
    BF2301   3 100 215 2699904 .. 2699931 + -17.2  -4.20367   ATAATATGTAAGAGA        GTAGGGGTATCA ATGC TGATACCCCTAC         TTGTTTATTAAAAGC
    BF2284   6  86 445 2679073 .. 2679099 + -10.2  -4.13206   TCACCTTGCCATTTA         TCCCGGTCATGT CTA ATATTACCGGGA         TTGTTGTTTCGTAAT
    BF2271   4  61 229 2659254 .. 2659266 +  -4.9  -3.85698   TGAAGGATAATTTCT                TGAAT ATA ATTCA                TTTGTAGAGCAAGCC
    BF2267   5  64 -11 2651644 .. 2651670 +  -6.6  -3.53224   GTAGAAACTGTACTA         TATGGAGAGTAA CTA TTACTCTCCGAG         TTTAGCAAGCAGATC
    BF2263   6  85 421 2646207 .. 2646217 +    -4  -5.69793   TTGTTTCAAGTTTAT                 CAAT ACG ATTG                 TTTTTTCTTTACTGT
       fhs   5  75  83 2639194 .. 2639244 +   -10  -2.88822   CTTCAAATATAAGAA TCCCCTTGTTCTAGCCTTGTATT GTAATA GAT-TAAAGCTAGAACGAGGGGA TCATTATATCCGAAC
    BF2248   9  68 369 2628628 .. 2628645 +  -4.9  -4.49311   TGATAGATGCCGTTG             GCTGTATG AAA CAT-CAGC             TTTTCTACTCCTACT
    BF2243   8  64 174 2622253 .. 2622263 +  -3.2  -4.57482   AGGCATAATTATTAA                 GGAT TGA GTCC                 TTTGTTTATAAGTAG
    BF2243   8  64 257 2622336 .. 2622362 +  -6.7  -3.55378   GGGTGAAGCCCGTCA        CGGAACAGT-GA ATGG TCTATTGTTCCG         TCTTTATGCGTCAGT
    BF2221   3 100  21 2595920 .. 2595969 + -22.5  -5.24989   ATATAATTATGAAAA GCGGACTCCGTATATT-TGCAACG AAT TGTAGCATAATATACGGAGTCCGC TTTTTTAATGTATCA
    BF2203   0 NONE
    BF2200   8  67  61 2566904 .. 2566928 +  -5.7  -4.33274   TTCTTCGCTGTTTTC          TCAAACTCCTC GAA GTGGATTTTGA          TTTTAGTAATCTGAC
    BF2196   3  82  34 2562125 .. 2562154 +  -6.4  -4.91873   CACACACAACCCCAA       GCCGTAGAGTTT ATAAAA GGACCCTACGGC        TTTTTAATTAATATA
    BF2190   7 100 124 2546654 .. 2546693 + -18.2  -3.51232   GTCTTAACATAATAA  GTAAACCCCGAAAGTT GGACAAAA AACTTTCGGGGTTTAC   TTCATTTCGACACAG
    BF2185   5 100  49 2541486 .. 2541522 + -15.4  -4.84761   ACACCCTAATGCCGA    TATGGCTACACCCT ACAGAAGAA AGGGTGTAGCCATA    TTTTTATACAGGTAT
    BF2176   6  69 122 2532893 .. 2532907 +  -8.6  -2.88252   GTATTTTTATGGAGT               CATCCA TCA TGGATG               TCTGATACTTCCTTT
    BF2156   3  43  85 2508716 .. 2508727 +    -3  -2.95298   ATTACCGCTTGATAT                TCTA TCAA TAGA                 TGTATACTGAATAGA
    BF2156   3  43 342 2508973 .. 2508983 +  -3.2  -2.53263   CTTCTATTACAGTAT                 GGGT TGC ATCC                 TGCATTGCAAGTAAA
    BF2118   5  64  19 2471715 .. 2471758 +  -3.4  -4.63048   TAACTTGCCAAAAAA GAAA-AATCCCGAAGTT ACCACGTGTAC AACTTCGGGATAGTTTC TTTCTTATTTGTCCG
    BF2111   5  57 157 2467957 .. 2467970 +  -3.1  -4.09746   TTTTGACATATTACA               CCAGT AACT ATTGG                ATTTTTTGTTTTATA
    BF2108  10  70 209 2464314 .. 2464344 +  -2.6  -5.15634   GGAAAAAGCGTATCT       TTCCTTTTATAGGG TTT CCTTGTAAAATGTA       TTTTTTGATAGCATC
    BF2099   5 100   3 2457736 .. 2457783 + -18.1  -3.89412   GAACAGACGATGAAA AGTTTTGAACGATGAATGATC ACCGCC GATCATTCATCGTTCAGAACC TTTCATCGTTTCAAT
    BF2088  13  88  54 2443921 .. 2443953 +  -7.7  -4.80882   GATGCACTGAACGGA      TAAAATCGCCTTCCT TGC GGGTTGGCGATTTTG      TTTTTGATATCAGAT
    BF2078   4  51 361 2431667 .. 2431679 +    -2  -3.91084   TCGGCTTCACCGTTT                TTCA CTTCC TGAA                TTTCATTCCAGATGG
    BF2045   4 100  26 2391872 .. 2391903 +  -9.4  -4.73682   TCATTTATAATTAAG      AAAGGCCGCTCTGA GTAA TCAGGACGGCCTTC       TTTTATATTATAACG
    BF2028   5 100  26 2373519 .. 2373558 + -14.4  -2.93853   TATTGTCATACAAAT  AATAGGAGGGTATCCGAA ATGT TTCGGATACCCTCCTGGA   CTTTAATTCCACAAA
    BF2000   8  62 280 2344265 .. 2344277 +  -7.7  -2.56661   GAAAGGATACAGTTC                TCTGC CCG GCAGA                CTGTGTTATTGAATT
    BF1982   6  73 143 2316537 .. 2316549 +  -9.1  -3.33037   GCCTGTTTGATGCGG                TCGGC CAT GCCGA                TTCCTCCTTTGAGAT
    BF1961   8  63 441 2293053 .. 2293070 +  -6.2  -3.65542   GAGTCAACTCGAATC             GTGCCC GGAGCA GGGCGC              TGTTTTCCGAGTCGA
    BF1957   5 100  24 2288502 .. 2288534 +  -9.9  -5.48787   TTTACATAAATCTCC      GGGGCTGCTTCTG ATTTTTG CAGAAGTGGCCTC      TTTTTTCTATATTAT
    BF1949   5  70   2 2277234 .. 2277244 +  -6.8   -4.1552   TGAAGGGGGAATAAA                 GTCG GTA CGAC                 TTTATTCCGGCAATA
    BF1943   6  63 -58 2267735 .. 2267774 +  -5.9   -3.7035   CGGAAGAAAAGTTGA  GGAA-ACTATCGGGAT ATGTTCTGA ACCCCGATAGTATTCC  TGTATTTTTTGATAT
    BF1943   6  63 242 2268035 .. 2268052 +  -6.9  -3.24825   GGTCATGCTCGTTGA             CCAGCGG ACCA CGGCTGG              TATTGATTAAAATGG
    BF1930   4  71 115 2251879 .. 2251898 +  -7.2  -3.96841   AAACTATTCTATTCT            TGGAAGTT TCAC AACTTCCG             TTCTGTTTGTTACAA
    BF1927   5  56 177 2248729 .. 2248756 +    -2  -4.27026   GCTTATAATCTGATT        GATGTCAGTGGTA TAA TGCC-CTGATAGC        TGTTTTTGTTTAAGC
    BF1889   9 100  97 2209184 .. 2209233 + -18.9  -3.40565   TCATAATTTTACGAA GTTAAAATCGTATCTTCGGGAAG TTAA CTTCCTGAAGTCACGATTTTAAC TTCGTATTAGTGCTT
    BF1884   5  83  21 2202265 .. 2202316 + -11.8  -2.95942   TTCACCACAGAATAA CACAGCGTCTTACAGAG-GAATAAT TTT AATATAAACTCTGTGAGACGCTGTG TCGTTTGGCTGTGAA
    BF1825   7  68 180 2132579 .. 2132598 +  -4.4  -4.65895   ATTATAACACTTGCA            TCAATGTA TGTT TATATTGA             TTTTTCCATAACAGA
    BF1817   7  82 113 2124269 .. 2124305 + -12.4  -2.53918   TGTTCAGATATAAAA   TTGCCCGGGC-AACATC AGGA GATGTAAGTCCGGGCAA    CATTTTATAGGGTAC
    BF1801   5  65 310 2089157 .. 2089171 +  -5.8  -3.96327   ACGTTGTCCTTCTTG               GATAAA TTC TTTATC               TTTCTCATGCAAAAT
    BF1794   9 100  26 2077141 .. 2077188 + -22.2  -3.28712   GTGTGCATCGGGAAA TGCAGCAAAGGCAGGAAC-ACCG CAT CGGAAGTTCCTGCCTTTGCCGCA TTCTGCGCCGGGGAA
    BF1779   5  90  23 2065405 .. 2065420 +    -9  -4.70659   CGGACGAAATGGAAA              GCATCC TTCG GGATGC               TTTTTCCATATCCGC
    BF1756   2  60 110 2045894 .. 2045904 +  -5.4  -3.71607   CGAGCTTCCTGCCGG                 GATG TTT CATC                 TTTCCGTAATATTCA
    BF1732   9 100 198 2025187 .. 2025205 + -13.2  -4.82819   GAAGTATAAACAAAA             GGTGCATC AAT GATGCACC             TTTTGTTCTAATATA
    BF1720   3  78  42 2010571 .. 2010596 +  -9.8  -3.40299   TGACTGAAAAAAGAA         GCTGCCTCCAA GAGTA TTGG-GGCAGC         TTCTACATGTAATAA
    BF1698   6  70  28 1977845 .. 1977878 +  -5.4  -4.47786   TGATAAGTGAAAAAA     CCTTTGTATGATCT GTTTAG AGAAAATACAAAGG      TTTCTTTGGATAGTT
    BF1679   6  52  36 1955732 .. 1955747 +  -3.2  -3.78141   AGATTAAATTTTATA              TGGGTT TATT GACCCG               TTTAGAGTTTCTTTC
    BF1664   8 100  29 1939373 .. 1939404 + -13.8  -5.62219   CGTATTTATATTAGA      CGCCCGGATATGCA ATGA TGTATGTCCGGGTG       TTTTTTTAATATCTT
    BF1644   6  81  46 1920855 .. 1920886 +  -8.7  -4.16305   TTGTGTGTATAGAAA      TCCCCGAAGGACG ATGCAG TGTTCTACGGGGA       TTCTTGTTTATCAGT
    BF1625   9  90  19 1898828 .. 1898857 + -12.2  -3.49114   GAGTAGAAACCGCAA       GGGCTCTGGAAG TATGAT CTTTCAGGGCCC        TTATCGTATGATGTA
    BF1619   5 100  71 1891073 .. 1891114 +  -9.6  -5.29782   ATATAATAGACGAAA GGTGTGTCATAACTCT ACGGTGAATA AGAGTTGCGACACACC  TTTTTTATCAATATC
    BF1611   4  58  95 1877868 .. 1877882 +  -5.8    -3.254   ATTATTGGTTATCAG               TAGATT AAA AATCTA               TCTTGTAAATCCGTG
    BF1611   4  58 391 1878164 .. 1878177 +  -3.7  -4.12188   CCACATCACCCAAGC               CAGCC ATCC GGCGG                TTTTGAAACTACTGA
    BF1602   4  68 395 1864698 .. 1864729 +    -5   -4.4078   GTTGCATCCGTATCA      CGGCATCCGGTGAG GTCT CTACCCGGGTGTTG       TTTTCATTGGCAACC
    BF1598   4 100  51 1858309 .. 1858349 +  -8.9  -4.90455   GAAAACAGCTTGGGA  CACCGGGGCTCCGTCTGCA CGA TACAGATAGGTTCCCGGTG  TTTTTATACATATCT
    BF1588   9  61 432 1848024 .. 1848051 +    -4  -4.24204   TACCTCGTTCACGAT        GTTGGTCACCAG GACA CTGATGTCCATC         TTTTCCATGTCGATC
    BF1580   4 100  10 1838048 .. 1838077 + -15.9  -2.82856   TATTAAAAAATAAAA       GGGGTTGTGTCAA AACG TTGATACAACCCC        ATATTTGTATTAATT
    BF1565   4 100  26 1822453 .. 1822482 + -15.1  -5.35815   GGTGGGAAATAAAAA       GAAAGGCGACTTG ATTG CAAGCCGCCTTTC        TTTTTATTTAATCTC
    BF1539   2 100  54 1800836 .. 1800885 + -16.7  -4.12942   TGTTATTATACTTAA TCCGGGATAGTTTTGATAGATCC AGTT GGAGCTATCAAAGCTATCTCAGA TTTTAGACAATTTCC
      rteB   5  50 -13 1792504 .. 1792533 +    -3  -3.74077   GATTGAAGTATAAAT       TTCAGCAACCATA GCCGG TA-GTTTGCTGAA       TTTGGCTATATACAA
      mobC   6  62 358 1785084 .. 1785098 +  -2.7  -4.56597   TGCCTTCAAGTATCT               GCCGG TTTCC CCTGC               TTTTTGACAGCGGGG
       cbh   1  42 392 1767485 .. 1767499 +  -2.9  -2.85297   CTAATAATAACTATA               TTTTG TTTTT CAAAA               TCATATTTGACATCG
    BF1499   5  73 112 1760269 .. 1760295 +  -8.7   -3.3344   ATCATAAATAATGAA        G-CCCCGGTGCA TCAC TGCAGCGGGGAC         TTCTCCACCTTAAAT
    BF1451   7  54 333 1721646 .. 1721662 +  -3.6  -3.79508   GGGCTTTCAAGCGAC              GCCGGA TAATC TCCTGC              ATTTTGTTTTTATAC
    BF1421   4  69  50 1688452 .. 1688463 +  -3.6  -4.72188   ACACAGGTTTATGAT                CCTG AGGA CGGG                 TTTCTTTTCGATTCG
    BF1381   5  80  12 1649554 .. 1649608 +  -8.7    -3.965   GTAAATAACGAATAA CGATGAACGATAAACTCACTGCG ATATCAACG CACAGCCTGTTTATCGTTCATCG TTATTCGTTTTAAAG
      trmU   5  59 362 1605930 .. 1605945 +  -4.6  -3.85567   CGGTACGAAAGTGTG              CACGGC TGAA GCAGTG               TTTACATTTCCACTT
    BF1332   5 100  26 1595381 .. 1595408 +  -9.2  -5.35224   GATAAAACAAGAAAA        GCCACACTGT-CA ATA TGTACAGCGTGGC        TTTTGTTTTTGTAAG
    BF1321   6 100  34 1585427 .. 1585477 + -20.2   -3.3393   ATGCCGGTTACATTA TCTCCCTGTTCTTGCCTTGTATT GTAATG AAT-TAAGGCAAGAACAGGGAGA CTTTTATATCGTGAC
    BF1284   5 100   8 1540793 .. 1540819 +   -11  -5.03715   ATCATTAAAATAAAA         GCGCATTGAT ATTCTCA ATCAATGCGC         TTTTTTGAAGGTAAT
    BF1273   5  47 309 1528524 .. 1528543 +  -4.4  -2.66969   GATATTGGTAGAAGA            CAATT-GTC TGA GACTAATTG            TGAGTTCTATTCCTC
    BF1263   4  62 183 1520751 .. 1520765 +  -2.9  -4.53705   GAATATCGTGCTAAG               GAAAT TCATC ATTTC               TTTTATCTCCACATT
       exc   9 100  73 1514194 .. 1514216 + -14.8  -5.22794   ATTTTTGTGGTTGAA           GCACCCGGAG GGA CACCGGGTGC           TTTTTTAATCATTCT
    BF1250   5  61 405 1506760 .. 1506780 +  -4.8  -3.84715   TTATAAATGGATTGA            TAGGCATT ATTCG AATGTCTA            TTCTTCCTGTATTTT
    BF1230   7  78  17 1489897 .. 1489929 +  -9.1  -3.76492   TTTTCATTAAAGAAT      GACAACCCGGCGG AAATTAC CCGGCGGATTGTC      TTTCATCACATTACG
    BF1215   5  55  45 1477612 .. 1477644 +  -5.7  -3.14126   ATAGTAAAAACAAGA     GGATGTGC-AATCT GTGGTG AGTTTTGCACATCC      TCTTGCGCTTTATGG
    BF1208   3  52 181 1472173 .. 1472186 +  -3.7  -3.58533   ATCCGATCCTCGAAT               GCGGC TAAT GCGGC                TTTGGCGCCTTCTCC
      ktrA   6  70  34 1454670 .. 1454728 +  -8.3  -3.35237   AGATTGTTGTTCTTT CTTTATGTAAATGCGCCTCAAATGTAA CGGAA TCACATTTGAGGCGCATATCGAAGAAG TTAGATTATTCTTTC
    BF1190   2  48 417 1450054 .. 1450075 +  -3.1  -3.35467   AACAGCGGTTACTCC           TTTGGTCTTT TCC AAAG-CCAGA           TTGATACTTTCTGCA
    BF1184   8 100  56 1440067 .. 1440088 + -14.5  -3.86311   ATATTCAAACGCAAA           GGGGATGCT TACA AGCATCCCC            TTTGCGTTTGAATAT
    BF1179   3  91  14 1434922 .. 1434956 + -11.5  -4.27694   AAGATATATAATAAA    CGATCGGCGGTTGTCC GATA GAACA-CTGCCGATCG     TTGTTTATTGATTAC
    BF1175   5 100  15 1432759 .. 1432814 + -26.1   -3.9392   ATTTCAGGATAAATA GTTATTATACAATAAGGTACGATGT ATTTGG GCATCGTACCTTATTGTATAATAAC TATTTTATGATTTTC
    BF1161   5 100   9 1420666 .. 1420698 + -16.4  -3.18788   GTTTTGACCTCTATC      TCCATCCGGCTGAT AAGCC ATCGGCCGGGTGGA      TAATTTTATAAATAA
    BF1161   5 100  78 1420735 .. 1420763 + -10.9  -5.57396   CCATTTATTTATACC        TCCCCGGTGTCCG TGA CGGCTGTCGGGGA        TTTTTTATTCATTAT
    BF1147   9 100 289 1407343 .. 1407389 + -16.2  -2.71422   TCTGTGCCGGTCATT C-TGAATACCTGCTCCCATGG GGCCGG TTATGGGAGCAGGTATTCACG CTATTTGTCAAGATA
    BF1140   3  95 309 1401644 .. 1401671 + -12.8  -3.70773   TAGATGGCATGAAAT        C-CCGGGAGTGAC TCT GTCATTCCCGGCG        TTATTCCATGTACAA
    BF1126   3  95  18 1389705 .. 1389747 + -12.8  -4.00782   GATATAGAGTAAAAA GCAACGAGTTTCAATCCTGA TTT TCAGGTTTAAGACTCGTCGC TTTGTAGTAATCTGC
    BF1111   2  67  14 1368331 .. 1368347 +  -7.3  -3.61603   AGATATGATTCAGTC              TGGCTTT GGC GAAGCCA              TCTCTTTTTCTCCCT
    BF1097  10  66  67 1350027 .. 1350083 +  -3.7   -4.6644   AGCAACAAGGAGTAA TG-CGGGTAAGATCTTGCGCTACGGG ATCGAA CCCGTAGCGCAAGATGTCGCATAACG TTTTTCGGGTATATT
    BF1092   6  57 -11 1346576 .. 1346600 +  -5.2  -3.53012   TGTTTTCATAAAAAT         GG-TTATGTAT AGCT ATACATAAGCC          TTTGAAAACCAAAGG
    BF1061   5  53   5 1322585 .. 1322609 +  -2.3  -4.05067   ATTATTTTTGACTTG          TAATAAATTGA TAT TTAATATATTA          TGTTTTTGTGAAATG
    BF1061   5  53 170 1322750 .. 1322763 +  -5.3  -3.01791   AAAACAATCCCGTTC               TCATC ATAT GATGA                TATTCGAAGCACACT
    BF1053   2  45  79 1306444 .. 1306457 +  -2.3  -3.29511   ATTGATCGGCTGTAT               CAAGC GTAT GCCTG                TTGTAAGCGGATAAC
    BF1044   4 100  58 1295853 .. 1295874 + -11.7  -5.14563   TGATATATTAAAAAA           GGAAGAAGT CTGA ACTTCTTCC            TTTTTTAATGGAGGA
    BF1036   3  48 127 1286783 .. 1286805 +  -3.4  -3.34113   ACCATGTCCGGCGAT           AGGTACCTTT TTC AAAGATACCG           TTAGCTTTATAAATT
    BF1036   3  48 302 1286958 .. 1286975 +  -3.5  -3.29325   GCGAGGTAAGGCGCT             GATAATG CCTT TATTATC              TATTCCTTGTCGGGA
      wcfL   8 100  91 1277490 .. 1277513 + -12.6  -5.66868   CTATAAGCAAAAAAA          TAAGGATGCA TTAA TGCATCCTTA           TTTTTTTGCTTCGTT
    BF1003   4 100  56 1255159 .. 1255205 + -23.4  -3.59979   CGGCTGATTTAAAAA TGAAGTGCACCCTAAAAGTTAA ACA TGAACTTTTGGGGTGCACTTCA TTTAAGATCGGCCGG
    BF0980   4 100  24 1230726 .. 1230754 + -18.3  -4.40237   ACTGTATATCAAAAA        GAGGCTATCCGAA TCA TTCGGATGGCCTC        TTTTACTATATAATG
    BF0963   4 100  28 1203903 .. 1203950 + -10.7  -5.47218   GCAAATCATTATATA GATGAGGGTGTATCAAGACTC TGTGGT GAGTGGTGACATACCCTCATC TTTTTTTGAATCCGG
      trxB   6 100  73 1189739 .. 1189794 + -15.1  -3.51279   GTGTCCGGAAATAAA GCGGAGGACGCAGAGTTTATATTTTCA GAAA TGGA-ATA-ATACTCTGTGTCCTCCGC GTTTTTGTGGAGTAT
    BF0946   6  53 292 1182809 .. 1182826 +  -5.7  -2.96873   CAAAGATAAAGGGAT             TTATGTT ATAT AACATAA              TGATTTGATGAAAAT
      panD   3 100  29 1157783 .. 1157811 + -10.4  -5.46657   TGTGGAATATGAAAA        TCCCTGCTAATT ATCCA ATTTAGCAGGGA        TTTTTTATTAGGATC
    BF0921   7 100  41 1153600 .. 1153636 +   -16  -3.57619   TAAACTAAAGCGGTG    GAAAGGGGCTGTCCAA AAAAG TTGGATAGCCCCTTAC    TGTTATTTACAGTTT
    BF0921   7 100 320 1153879 .. 1153918 +   -19  -3.80945   ATGAGACCATAAAAA  TTAAGGCGATGTAAATGA TTCT TTATTTACATCGCCTTAA   TTGTATTATATACTG
      nagB   6 100  19 1134739 .. 1134778 + -17.4  -3.56568   AGGCATAAAAATAAA  GAAGAGGATAGGCCGGAA GAAC TTTTGGCTTATCCTCTTC   TCTTTATCAGTCTGA
    BF0896   7  69 153 1125064 .. 1125083 +  -7.2  -3.67622   TCGACAATGAACAGA            TAGACCAA ACGA TTGGTCTG             TTCGTTTTCAAAATG
      guaA   7 100  43 1109264 .. 1109307 +   -12  -4.95155   TTTATATTGATATTT GAAATCAGCATTTTAAGTAA ATGA TTGCTTAATCTGCTGATTTC TTTTTATGATATCGG
    BF0878   7 100  23 1099690 .. 1099722 + -16.5  -4.06419   TTCTTTTATAATAAA      TGAAGGCTTTGTTTG TAT CAAACGGAGCCTTCA      TTCTTTATGAACAGA
    BF0873   4  67  20 1095189 .. 1095218 +  -7.1  -3.54951   TAAGGTGAATATAAA       GGCGGACCAGTGA TAAA TTAATAGTCCGCC        TTATATGATAAAGTG
    BF0859   4  65 468 1063426 .. 1063438 +  -7.7  -3.01791   TGCTTCTGTTTTTTA                TCCGT CAT ACGGA                TGTTGAGGCCCGAAT
    BF0849   7  56   3 1044122 .. 1044144 +  -4.1  -3.83262   AGACACTCTTTGATG           TATGCCTCC ATTTC GGGGGTATG           TTCTTCTACGCTTTG
    BF0842   6 100  33 1036342 .. 1036373 + -13.8  -3.90738   CGATGAACGAATCAA      CGATGAACGGGCTG CGCT CAGCCTATTCATCG       TTTACTACTTATTTA
    BF0823   3  69 322 1018043 .. 1018059 +  -3.8  -4.75954   CCCGTATTTCGTATC              TTATTG TATTT CAATAA              TTTGTTTTGCGTTTT
    BF0811   8 100  93 1001776 .. 1001795 +   -10  -4.83759   GAAGCATAAAAAAAA            GCCTCTTC TCAC GAAGGGGC             TTTTTAGGTTTACTT
    BF0801   8  66  97  980965 ..  980978 +  -6.7  -3.70505   ATTTGATTTCGTCCG               GCCAT GGGC ATGGC                TTTCCGGTTGCTTTG
    BF0782   5 100  20  962378 ..  962430 + -14.5  -3.93963   CGGTCCGGCTATAAA CAACAAACGGTGAACAACACATAC TATACT GTATGCCT-GTTCACCGTTTGTTG TTTATAGCTGATCGT
    BF0778   5  75 321  954118 ..  954129 +  -7.2  -4.29326   ATCCTTGGGTCCACT                CCGG ATAA CCGG                 TTTCTTCCCTTTCGC
    BF0723   2  65 335  890813 ..  890824 +  -5.8  -3.85698   GAGCAAGTATAAAAT                CTCC AGAA GGAG                 TTTCTAACAAAGAGA
    BF0708   8 100  24  867912 ..  867940 +  -8.9  -5.32396   CATTGATAGTGAAAA        GAGGTAAGCGT GGTGTAA ACGCTTTCCTC        TTTTCTTTTTAGTGT
    BF0700   2 100  24  856972 ..  857030 + -16.3  -4.89054   TAGTTAAAAGAATAA CGGGCTACAAACAATAAGT-TTCTGCTA TCTT TTGCAGGGTACTTGGTGTTTGTAGCCCG TTATTTTTTTGTGAC
    BF0691   8 100 -17  847475 ..  847526 +   -32  -4.21086   GGGTTTTCAACAAGA CGGGAAGAGGAGCAATGAGTGATT GTTC AAGCACTCATTGCTCCTCTTCCCG TTATTTAATTTATTG
    BF0679   4  79  20  826454 ..  826474 +  -8.2  -4.02348   ACTATAAATAAGACA            GGGAACCC ATCTC GGGCTCCC            TATTTCTTTTGTGTA
       cls   3  55 264  823156 ..  823169 +  -4.5  -3.62518   ATCTCCACGGATAGG               CAGGC ATTT GTCTG                TTTGCACCTCTTTCA
    BF0669   6 100  23  814284 ..  814311 +  -9.3  -4.91778   ACTCAATAAGATAGA        GG-GAGTTAAGC CGCGT GCTTAACTCTCC        TTTCTTTTATATTTA
    BF0669   6 100  69  814330 ..  814367 + -17.8  -3.53125   CTTTTATATTTAAAG   TTGAGCCCCTGGCCGG TATATT CCGATCAGGGGCTCAA    TTGCTATTTATCTAT
    BF0652   5  65 430  787586 ..  787603 +    -7  -3.33865   TGATAGATCAGTTCT             CCGTTC TCGTCC GAACGG              TATTCGTTTACAATG
    BF0637   3  57  34  772721 ..  772731 +  -5.4  -3.35476   ATTCTTTTATTTCTT                 CGTA GTC TACG                 TATTCTCCTTCGTTA
    BF0630   5 100 -14  768990 ..  769015 + -16.3  -5.09685   AAGCTTATAGAAAAA         GAGGTGAACAG ATAA CTGTTCACCTC          TTTTTCTATATGTTG
    BF0625   3 100 181  764546 ..  764586 + -17.8  -3.22774   ATGAAGAATGAAGAA  CGGGTTAACAGGTAGAAG TATTC CATCTACTTGTTAACCCG  TTCATAATAAGTGTA
    BF0603   2  44  16  736782 ..  736819 +  -3.5  -2.78463   GACTTTTCTACCACA   GATAACACAGGTCATTG TTTT TGATAATCTGTGTAATC    TGTGGTGAAAACAGT
    BF0588  14 100  33  704092 ..  704120 + -16.1  -4.25859   ATTTAAGGAATAAAA        TGCCCGGATTACA TAG TGCAATCCGGGCA        TTCTTTTCGATTGGG
    BF0581  10  95 377  698123 ..  698149 + -12.5  -4.10085   ACCAGAAAAAAGAAA         TCCCTGATAAT GCTTG ATTATCAGGGA         TTTGATTGATTTTTC
    BF0575   3  62 177  692521 ..  692549 +  -3.1  -4.43307   TTCAATCTGTGGCGA        TTTCAGGTATATG GCA CATTTACCAGAAC        TTATTTTGTTCGGCA
    BF0562   4  53 220  671102 ..  671113 +  -4.4  -3.35224   CTTTCATATAGTCTA                TCAG CAGA CTGA                 TGTTTCCCAGGGTAT
    BF0550   7 100  73  655601 ..  655637 + -16.7  -4.13945   GAGTTTACCCAGAGA    GGTAAGGGGCATTGGTT TTA AACCAACACCCCTTACC    TTTTAAACTAAAAAT
    BF0523   5  56 142  613415 ..  613443 +  -2.4  -4.24002   TGTAACCTGTGGTGA        CCTCTGATGTTA CAAAC TTATATCAGTGG        TTTTAACATTTCCGG
    BF0520   5  91  64  610461 ..  610487 + -10.2  -4.65446   GCTTTTAAAAAGGAA         GAGGCTGTCATG TGA TATAACAGCCTC         TTTTGTATATATAGT
    BF0497   4  58 379  575304 ..  575317 +  -2.4  -4.45544   ATCGGAGCACTAACT               TCAC CGATAT GTGA                TTTTAATTGGTAAGC
    BF0474   7  86  76  553571 ..  553598 +  -9.9  -4.11623   TCAATCAAAAAAAAA        GCCGGAATGCA ACACGA TACATTCCGGC         TTTACTTTCCTAATC
    BF0470   6  55 284  547948 ..  547959 +  -4.4  -3.61443   TAATAAGAGATTTGC                CCAA TCTA TTGG                 CTTTTCTTCTTTCTC
    BF0466  12  89  65  544544 ..  544563 + -10.7  -4.07877   AAGTGAGAGTGTTAA            GCGGTGG TATTTT CCACCGC             TTGTTTATAAGATAA
      argH   7 100 322  538151 ..  538181 +   -17  -3.61603   CTTCGAGTACTTGAA       GGGACGAACGGTGA TTT TCACTGTTCGTCTC       TCTCTTTTTATCCCT
    BF0438   5  75  26  519769 ..  519816 +  -7.2  -4.33819   TTATTGAACAATGAA TGATCAACGATGAACAGGCTATG TAT TATTATC-GTTCGTCGTTGATCA TTTATTATGGATCGT
    BF0427   6  78  68  511365 ..  511415 +  -9.2  -3.57627   AACTATAAAAGCAAC CGTCGCAGACAATG-ACATGATC CACCAA GGTGATGTTCATCGTTTGCGACG CTTTTTGTATGGCGC
    BF0414   2  52 467  500176 ..  500211 +  -2.7  -3.87627   AGACAACAGCTATAC   CCGTTACTCGATTATCC TTCC GGGCAAT-GAG-AACGG    TATTTTGTGTCAAGG
    BF0390   4  64 106  478521 ..  478538 +  -7.7  -2.78463   GTTCCTTTATCACTT             CCTGTGC ATTG GCATAGG              TGTGATAAGGAGGAT
    BF0387   5  51 168  475813 ..  475844 +  -4.4  -3.27298   CTTTGAGCCGTTCGA      TACCGGTTCGGTTGA TAT TCAGCCGT-CGGGTA      TTGCTGGTTGCCACG
    BF0365   7 100   3  442236 ..  442256 + -14.1  -3.74626   AGAATATATCTGAAA            CGGTATCTG CTA CAGATACCG            TTTCAGTGCTTTACT
    BF0355   9  76  17  432085 ..  432123 + -10.4  -2.63303   AATATGTAATAGAAT   CTCCCTGATTATTAATGC AAT GGAAGAATAATCAGGGAG   GATTTTGTATGTTAA
    BF0350   6  55 407  425444 ..  425454 +  -5.4  -3.15544   GACAACGCATGTGGT                 TGAC AAA GTCA                 TTGGTCGCACTGAAA
    BF0342   8  76  89  416015 ..  416054 +   -10  -2.99762   TGGACCGGCCATAAA  TAATTCGCCCGGGTGATA TTTC TATCATCCGGGCGAAACC   GTTTAAATTTTTACT
    BF0335   8  72 164  403326 ..  403338 +  -4.1  -5.00616   CGTAATATCGCCAAA                GTTCT TCT GGAAC                TTTTTTCGCGCCAGA
    BF0326   3 100 102  386415 ..  386454 + -12.4   -4.5774   AACCCAAAACATAAA  TAGCCCTATCG-AACTCTA TTT TAGAGTAATGATAGGGCTA  TTTTCGTTGTTGATA
    BF0311   3 100 -21  363478 ..  363530 + -23.2  -3.59966   ATTCTTCCATAATGA GAGTTGCAGTGAATTCAC-TTAAGG CCTA CCTTAAAGTGATTTCACTGCAACTC TTCTATCTCAGCTAT
    BF0285   4 100  35  327711 ..  327748 +  -7.9  -5.63517   AGGGTTTATTATCAA   GGGTTGTATCAAAAGC TTGTTTT GCTTG-GATACAACCC   TTTTTTCTTTCCAAG
    BF0276  13 100  83  310451 ..  310495 +   -16  -3.01712   CTTAAACAATCAGTA CCCTCTTTACTCTTTTTCCA TCAAC TGAAAGGAGAGTAAAGAGGG TATTGACAAAGAGGG
    BF0248   6  73 433  277840 ..  277854 +  -6.4  -4.27316   CTGTAAGGGTGTCAT               TAGCTC CCG GAGCTG               TTTTAGCTTCCAAAA
    BF0245   6 100  24  273799 ..  273834 + -16.2   -3.8591   GGAATTCAAAGAAAA    GCGCCGGT-CCGAAGGA TTT TCCTTCAGCGCCGGCGC    TTCTTCGTTGTAAGA
    BF0226   3 100  18  246876 ..  246913 + -20.1  -2.85659   AAGTAATCATAAAGA   CCATACGGGTGTTACGG AAGT CTGTAACACTCGTATGG    ATTATATGTTTACCT
    BF0200  11 100 101  220086 ..  220110 + -12.1  -4.85822   ACTAACTAAATAAAT          GGGCTACCGCG TGA TGCAGTAGCCC          TTTTATGTTTATACT
    BF0183   5  58 473  200365 ..  200377 +  -6.3   -3.1552   GTCGTATTGCAAACG                GGAAT AGT ATTCC                TCTTCGTCACTACCG
      pfkA   7  61 265  194374 ..  194392 +  -2.4  -4.58946   GCCTTCGATTCGCAC             TTCTGTCT GGA ATACAGGA             TTATTTTCTTTGTCG
    BF0159   6 100 420  172844 ..  172895 + -14.5  -2.98789   GTTCTGAATTAGCCA CAGAGGACGCGGAGCATACAAAG CTATTA CTTTGTTCCCTCCGCATCCTCTG TGATGTTTTCTAAAT
    BF0152   8 100  46  159533 ..  159563 + -14.8  -4.30995   GATACTACTAAAAAA       GGTGTAGCCTTCTT TCT GAGATGGCTACACC       TTCTTTTATAAGCAG
    BF0149   8  54 200  156462 ..  156477 +  -6.1  -2.69057   CATTTTTTATCAAAA              TGCCG AACGGA CGGCA               ATGTTGTATTTGGCA
    BF0141   9  59   5  147990 ..  148006 +  -4.5  -3.95787   AAGTCGGCTGACCCT              TGTACAA ACC TTGTATA              TTTGTCGATATACTA
    BF0131   3  55 161  138555 ..  138600 +  -4.8  -3.33922   TACACAAACAGCTGT CACCGGCTCCATGGCTC CAAGTACGGAAGT GAGC-GTGGAGCCGATG CTTTTTACCGCCCGT
    BF0107   6  51 167  113646 ..  113656 +  -5.4  -2.73635   ATGACATATTTGATT                 GCTA ATG TAGC                 CTTTAGAAAAATTTC
    BF0102   8  93 -30  107931 ..  107953 +  -7.6  -5.10077   CGTGACACAAAAAAA           GACCGAAGCT GTT AGCAACGGTC           TTTTTTAGAGTATTT
    BF0090   6 100  97   94718 ..   94766 + -17.6   -4.9792   AGGATTGTGCAAAAA CTCCGCCCTGCATCACTTCA CATAAAAGA TGAAGCAATGCAGGGCGGAG TTTTTCTATGGAATA
    BF0084   8 100  80   84727 ..   84758 + -13.8  -3.27129   AGCCCGCTATATTTG      GCCCTCTTC-ACGGC ACT GCCTTTGAAGAGGGC      TCTGTATTTCTCTTC
      dacB   4  93   1   30700 ..   30744 + -14.3  -2.56164   GCAAACCATCAATGA CGAACGATGAACCCTCTGTGG AAA CCACAGTCGGTTCATCGTCCC ATTGATCGTTAACGG
    BF0016   1  44 443   20254 ..   20266 +  -3.3   -2.8655   CCGGCTTTTCTTCCA                CTTGC GCG GCCAG                TATACTGTAAGTCCG
pBF9343.17c   6 100  18   11974 ..   11991 -  -8.5   -5.2853   TATTGAAAAATAAAA             GAGAGTA TTTA TACTCTC              TTTTATTTTATTATA
pBF9343.30   8  85  10   22303 ..   22325 +  -9.9  -3.90316   AAATAGTTCTCAAAA           GAGGATTGG AAAAG CCAGTCCTC           TCTTTTTGGAAGAAT
pBF9343.16   5 100 272   11974 ..   11991 +  -8.5  -5.31091   TATTGAAAAATAAAA             GAGAGTA TTTA TACTCTC              TTTTATTTTATTATA

SUMMARY

690 putative operon ends contain 3274 possible terminators.
Percent operon ends hit by terminators of confidence >= x:
	x	#>=x	hits>=x	%hits>=x
	100	330	250	235	34 %
	99	330	250	235	34
	98	330	250	235	34
	97	330	250	235	34
	96	330	250	235	34
	95	359	268	251	36
	94	359	268	251	36
	93	379	280	261	38
	92	379	280	261	38
	91	398	294	275	40
	90	413	300	279	40
	89	421	304	283	41
	88	430	312	290	42
	87	433	314	291	42
	86	455	326	300	43
	85	464	332	304	44
	84	471	337	306	44
	83	483	345	312	45
	82	494	351	317	46
	81	507	359	323	47
	80	521	370	330	48
	79	532	377	335	49
	78	552	392	346	50
	77	561	397	349	51
	76	578	412	360	52
	75	595	426	368	53
	74	617	440	375	54
	73	648	461	386	56
	72	661	467	392	57
	71	673	474	396	57
	70	701	493	402	58
	69	734	519	412	60
	68	758	540	423	61
	67	789	563	431	62
	66	824	591	440	64
	65	870	621	452	66
	64	906	647	459	67
	63	960	689	475	69
	62	994	716	487	71
	61	1059	769	502	73
	60	1104	804	506	73
	59	1156	846	516	75
	58	1220	896	525	76
	57	1318	973	541	78
	56	1350	997	549	80
	55	1457	1077	562	81
	54	1508	1115	573	83
	53	1591	1171	580	84
	52	1721	1270	597	87
	51	1809	1344	606	88
	50	1968	1457	617	89
	49	2027	1497	622	90
	48	2192	1621	640	93
	47	2347	1733	644	93
	46	2442	1798	650	94
	45	2676	1971	660	96
	44	2735	2017	663	96
	43	2914	2150	672	97
	42	3036	2240	676	98
	41	3196	2357	679	98
	40	3274	2416	679	98
	39	3274	2416	679	98
	38	3274	2416	679	98
	37	3274	2416	679	98
	36	3274	2416	679	98
	35	3274	2416	679	98
	34	3274	2416	679	98
	33	3274	2416	679	98
	32	3274	2416	679	98
	31	3274	2416	679	98
	30	3274	2416	679	98
	29	3274	2416	679	98
	28	3274	2416	679	98
	27	3274	2416	679	98
	26	3274	2416	679	98
	25	3274	2416	679	98
	24	3274	2416	679	98
	23	3274	2416	679	98
	22	3274	2416	679	98
	21	3274	2416	679	98
	20	3274	2416	679	98
	19	3274	2416	679	98
	18	3274	2416	679	98
	17	3274	2416	679	98
	16	3274	2416	679	98
	15	3274	2416	679	98
	14	3274	2416	679	98
	13	3274	2416	679	98
	12	3274	2416	679	98
	11	3274	2416	679	98
	10	3274	2416	679	98
	9	3274	2416	679	98
	8	3274	2416	679	98
	7	3274	2416	679	98
	6	3274	2416	679	98
	5	3274	2416	679	98
	4	3274	2416	679	98
	3	3274	2416	679	98
	2	3274	2416	679	98
	1	3274	2416	679	98
	0	3274	2416	679	98
