# Supplementary material for: Rapid, accurate, computational discovery of Rho-independent transcription terminators illuminates their relationship to DNA uptake
Source: Genome Biol. 2007 Feb 21;8(2):R22. doi: 10.1186/gb-2007-8-2-r22 (PMC1852404; doi:10.1186/gb-2007-8-2-r22)
Supplement: Additional data file 2 — As described in the text, the entire robust tail-to-tail region is searched; if the region is less than 500 nt, then the 500 nt downstream of the stop codon is searched (stopping if a gene start is encountered). In the case of ties, all terminators with the high score are output. [file gb-2007-8-2-r22-S2.zip › Bacteroides_fragilis_YCH46.ttperf]

   BFp0022   6 100 -36   17176 ..   17195 - -12.2   -4.7923   ACTTAAATAAAGAAA            GGGTTGCA ATGA TGCAACCC             TTTCTTTTATGCCTA
   BFp0026   5 100  -2   18640 ..   18659 - -10.8  -4.21933   GCAATGGCAAAAGAA            TAAAGCCC GAAA GGGCTTTA             TCTTCTTAATTCATT
   BFp0038   6 100 -36   28327 ..   28346 - -12.2   -4.7923   ACTTAAATAAAGAAA            GGGTTGCA TCAT TGCAACCC             TTTCTTTTATGCCTA
   BFp0037   7 100   6   28327 ..   28346 + -12.2   -4.7878   ACTTAAATAAAGAAA            GGGTTGCA TCAT TGCAACCC             TTTCTTTTATGCCTA
   BFp0021   9 100  10   17176 ..   17195 + -12.2   -4.7878   ACTTAAATAAAGAAA            GGGTTGCA ATGA TGCAACCC             TTTCTTTTATGCCTA
    BF0013   5  57  22   15799 ..   15818 -  -4.4  -3.82191   TGAATTTGAGAATAA            CCTATTACT CAA AGT-ATAGG            AAATGAATCTGGAAG
    BF0018   9 100   8   21641 ..   21695 - -14.8   -3.6422   GATGTGTTGAAAACA CCGCAAATTTCACAGATTTA-ATAA TCATTT CTATGTTAATCTGTGAAATTTGCGG TAGCGGACTATAGTA
    BF0026   5 100  35   32492 ..   32528 - -18.1  -3.29364   ACCATTAATGACGAA    CGATGAACCCTCTGTGG AAA CCACAGTCGGTTCATCG    TCCCATTGATCGTTA
    BF0031   5  90  11   39936 ..   39961 - -10.7  -3.88583   TAAATTTCTGATAAA         CAGATAAAAAT CCGA ATTTTTATCTG          TTTATATCCATTATT
    BF0040   3  65  10   46468 ..   46517 -  -5.9  -3.88559   AATTAGGGTTAGAAA GGGAGTGGAACGA-TCTACGTCC GAGAAA AGTCTTAGAATCGTTC-ACTCCC GGATAACCTTTAAAA
    BF0060   4  73 332   63435 ..   63464 -  -9.3  -2.93816   ACAAAAAATAGAGGA       GCGGATAGGGAAA ATCA TTTCTCTTTCCGC        TTTTTATGCTACTGC
    BF0069   4 100  24   70561 ..   70583 -   -15  -5.42975   CGATATAAATAAAAA           GGATGGATTC TTA GAATCCATCC           TTTTTATTTATAGAG
    BF0074   0 NONE
    BF0079   7 100  28   87069 ..   87117 - -24.1  -4.58663   AGGATTGTGCAAAAA CTCCGCCCTGCATCACTTCACAT AAA AGATGAAGCAATGCAGGGCGGAG TTTTTCTATGGAATA
    BF0090   4 100 149  100183 ..  100211 - -16.9  -3.53343   AACTGGTTGGGTAAA        GCCGGAGCTTTTT GTG AAAAAACTCCGGC        TATTTTATGATGTTG
    BF0111   4  66 292  118730 ..  118750 -  -7.5  -2.98986   ATATTACAGCAGATA            GGCGGAAAA CGC TTCACCGCC            ATGACAGGTAGCCGT
    BF0134   5  49 148  137453 ..  137479 -  -3.7  -3.28472   GCGTATCAAAAACGA        TCCGGT-GCTGT GTAA ACTGCTACCAGA         TAATGAGACTGTCTA
    BF0151   3 100  23  161824 ..  161861 -   -15  -4.72272   CGGTTTCATGAAAAA   GTAAACGGGTGACACC TTTTGT GGTGCTACCCGTTTAC    TTGTCTTATGGGGTA
    BF0156   2  87  18  166089 ..  166129 -   -10  -4.07306   ATATTTAACTATAAA GATGGGAT-GGAATGATTGC CAT GCA-TGATTCCTATCCCATC TTTTATTTGAGGGAG
    BF0160  10  89 118  168997 ..  169037 -  -7.9  -5.25772   AAACTATAATAAAAA TGGCATATGA-GATGA TATTAGCAAG TCATCTTCATATGCCA  TCTTACTTTTAAAGA
    BF0167   6  52 366  179581 ..  179604 -  -3.1  -3.76167   CGAGAAGGTAAAAGA          GCACAG-CGG CGATC CCGACTTTGC          CGTGCAACCCGAGGT
    BF0185   2  61 -21  197988 ..  198003 -  -6.1   -3.4072   CATTTTTTATCACAA              TGCCG AACGGA CGGCA               ATGTTGTATTTGGCA
    BF0214   0 NONE
    BF0225   1  93  16  246466 ..  246494 -   -14   -3.0752   CATATTAGCCGAAGA        GTACGCCAAAGC TCGTG GCTTTGACGTAC        AAACTTGTTTGAAAC
    BF0231   1  61 161  253809 ..  253826 -    -7  -2.69151   CTGTTCGATAGAGTA             TTCCCG CATGTT CGGGAA              GCATTATGCACTGGG
    BF0244   5 100  62  266858 ..  266884 - -10.1  -4.59212   AACTAACTAAATAAA         TGGGCTACCGC GTGAT GCAGTAGCCCT         TTTATGTTTATACTA
    BF0271   4 100  20  296717 ..  296754 - -15.7  -3.63843   AAGTAATCATAAAGA   CCATACGGGTGTTACGG AAGT CTGTAACACTCGTATGG    ATTATATGTTTACCT
    BF0278   2  60 262  306496 ..  306516 -  -2.7  -4.55023   GGGAATAGGAGAAAA            TATTAAAAA CGC TTTTGAATA            TTTGGCTATTCTCGG
    BF0285   0 NONE
    BF0291   5  70  75  319180 ..  319209 -  -4.3   -4.7373   TTATCCTACGAAAAA       GCACCGTGC AGCTATTGCCGG GCACGGTAC        TACTCCGTATCATCG
    BF0297   5 100  42  329116 ..  329151 - -16.2  -4.94058   GGAATTCAAAGAAAA    GCGCCGG-TCCGAAGGA TTT TCCTTCAGCGCCGGCGC    TTCTTCGTTGTAAGA
    BF0301   4 100  26  332778 ..  332808 - -16.9  -4.11748   GCCATAAACAAAATA       CCCCGGATGCGAG TCTGG CTTGCATCCGGGG       GTAGAAAGTATTTCT
    BF0323   7  81   4  356044 ..  356076 -  -9.9  -3.50219   AAGATTGCCAGATAA      CTTCCGGGGTGAATA AGG TTTTCACACCGAAAG      TCGTTACACCGCAGG
    BF0329   7 100  49  365762 ..  365818 - -18.4  -3.91716   TCATCGCTTAAACAA TCAGTACCCTCTTTACTCTCCTTTCA GTTGA TGGAAAAAGAGTAAAGAGGGTATTGA CAAAGAGAGGATGTA
    BF0338   2  67 181  383029 ..  383066 -  -7.9  -3.21218   AGGGTTTATTATCAA   GGGTTGTATCAAAAGC TTGTTTT GCTTG-GATACAACCC   TTTTTTCTTTCCAAG
    BF0360   4  47 429  414604 ..  414615 -    -3  -3.25942   ATTTTTTTATACCAA                GAAA GGAA TTTC                 CTGATCAGACAAAGA
    BF0360   4  47 272  414746 ..  414772 -  -4.6  -2.66274   CTTGGGACAACGAAG        GCT-CTTATGT GTTTAA ACATAAGGAGC         TGTACTATATGGCTT
    BF0364   3 100  60  416902 ..  416950 - -17.8  -2.96274   TCTTCCATAATGAGA GTTGCAGTGAATCCAC-TTAAGG CCTA CCTTAAAGTGATTTCACTGCAAC TCTTCTATCTCAGCT
    BF0372   0 NONE
    BF0379   2 100 134  439830 ..  439881 - -10.4  -4.94972   GATTACAACCAAAAA CATAAATAGCCCTATC-GAACTCTA TTT TAGAGTAATGATAGGGCTATTTTCG TTGTTGATGAGGGTG
    BF0397   5 100  26  469439 ..  469472 - -18.3  -4.06687   ACCGGCCATAAATAA     TTCGCCCGGGTGATA TTTC TATCATCCGGGCGAA      ACCGTTTAAATTTTT
    BF0404   1  50 154  472671 ..  472681 -  -2.6   -3.6692   TGGTATCTTAAAACA                 TAAA CTC TTTA                 ATGGATTGTATCTAA
    BF0409   1  49  79  478531 ..  478547 -  -3.7  -3.31461   TATGTAGTCGTATAA              CCAGA TCCTAAG TCTGG              TGCGGCTACCGGTTA
    BF0414   4  79  57  485518 ..  485556 - -10.4  -2.82187   AATATGTAATAGAAT   CTCCCTGATTATTAATGC AAT GGAAGAATAATCAGGGAG   GATTTTGTATGTTAA
    BF0425   7 100 -11  495664 ..  495684 - -14.1  -3.67285   AGAATATATCTGAAA            CGGTATCTG CTA CAGATACCG            TTTCAGTGCTTTACT
    BF0448   8  81 226  528831 ..  528845 -   -10  -3.44289   CATAAACCGAATGAA               CTCTCC GGC GGAGAG               AAACAGCGGGTAGCT
    BF0456   2  48  63  537112 ..  537129 -  -4.1  -2.86271   CGTCGATTAGAAGTA             GCGGTAA CGCT TTACCGT              TTTTTTGTTTAGGTT
    BF0459   7  83 469  540538 ..  540564 -  -2.2  -5.84011   AACAAAAAAGAAAAA         CTCCAGCATGAT GAT ATCATGCCGATT         GTGATGGCTTGCATC
    BF0471   2  45 408  550389 ..  550411 -  -3.5  -3.10537   GATTGCAAAATTAGA           GTATGTTAC AGATG GTAATATAC           TGACTTATTTTCAGG
    BF0483   1  45 202  562166 ..  562186 -  -2.5  -3.25823   GGTGCTTTATACCAA            GGAATACTT GAA AAGTCATCC            TAATATTAACTTCTT
    BF0494   3  55  26  570827 ..  570874 -  -4.3  -3.54902   TTATTGAACAATGAA TGATCAACGATGAACAGGCTAT GTATT ATTATC-GTTCGTCGTTGATCA TTTATTATGGATCGT
    BF0513   1  51 -24  588965 ..  588978 -  -3.9  -3.40775   ACCTTTATTGAAATA               TTTTC ATCG GAAAA                AGTTTGGCAGAAAGG
    BF0519   7  62 241  593503 ..  593517 -  -7.2  -2.78206   CAGTAGAAAGAAGAC               TGTGTA TAG TACACA               ACGAATCAATGTGCT
    BF0524   4  93  86  598901 ..  598915 -  -7.2   -5.4833   GCACTTAATAAAAAA               TAAGTG TAC CACTTA               TATCTGTAAGGTGAT
    BF0539   4 100  27  615914 ..  615960 - -12.4   -4.4831   ATTTATGAAAAATAA GAGGTTGTATCCGGTAGAATAT AGA ATAAACTTTCGGATACAACCTC TTTCATTCAGGTAGA
    BF0546   7  61  28  623078 ..  623097 -  -5.8  -3.43264   AACCAGTCAGGATAA            GAGGTCAGA ACA TCT-ACCTC            TTGTCTTGGCTTCGA
    BF0550   3  52 227  627025 ..  627047 -  -4.8  -3.01712   GCCGGTGGGCGAATA           TGGGATAACG GTT CGTAATCCTA           ATTCTTTGGATGAAA
    BF0571   3  90  34  662631 ..  662657 - -11.7  -3.80855   GCTTTTAAAAAGGAA         GAGGCTGTCAT GTGAT ATAACAGCCTC         TTTTGTATATATAGT
    BF0591   2 100 171  694105 ..  694137 - -10.8  -4.67982   TGTTAGGCAATAAAA      CAGCGTTTAAGA GTCTAAATT TCTTAAACGCTG      ATTTCTGGGTGTTAA
    BF0597   4 100  26  703605 ..  703630 - -13.3  -4.88895   AAAGAAATAAATAAA         GGCTGCTTTCC ATTA GGAAGGCAGCC          TTTATCTTTTTTGTT
    BF0601   6 100  45  707770 ..  707806 - -21.1  -2.91582   GAGTTTACCCAGAGA    GGTAAGGGGCATTGGTT TTA AACCAACACCCCTTACC    TTTTAAACTAAAAAT
    BF0611  10  67 474  721181 ..  721196 -  -4.6  -4.56597   CTTGTTCGGCAAAAA              GATGGG CTTG CCCGTC               CGCCGTTTTATCGCC
    BF0627   2  50 387  744589 ..  744600 -  -4.4  -3.13907   GCAGAGTAACATAGA                GTTC CACA GAAC                 GAATTTAACCTATTG
    BF0656  12  82  28  768668 ..  768699 -  -4.6  -5.46706   ACCTTAAAAGAAAAA      GGTTGAGAA-AATGA AAT TCATTCTTCCCAATC      CTTTTTCTATATTGC
    BF0665   3 100  43  776105 ..  776133 - -18.3  -5.10665   ATTTAAGAAATAAAA        TGCCCGGATTACA TAG TGCAATCCGGGCA        TTCTTTTCGATAGGG
    BF0679   3  81  40  803931 ..  803968 - -10.9  -2.78596   TACTTTTCTACCACA   GATTACACAGATCAT TGTTTTTG ATAATCTGTGTAATC    TGTGGTGAAAACAGT
    BF0702   5 100  16  829398 ..  829423 - -16.3  -4.98522   AAGCTTATAGAAAAA         GAGGTGAACAG ATAA CTGTTCACCTC          TTTTTCTATATGTTG
    BF0709   6  57   8  833091 ..  833104 -  -6.7  -2.73875   TTGCTGCTAAGAGGA               GGTGA CAGT TCACC                ACTGCCCCTATTCTT
    BF0715   2 100 170  839593 ..  839616 -  -9.6  -5.10968   ACCAAGAGATAAAAA          GCGTGTAGAA ACAC TTCTGCACGC           TTTTTTGTTGCATGT
    BF0723   2  43 449  847095 ..  847106 -    -3  -2.72344   GGTTACGTTTAACGA                GTAT TTCG ATAC                 GTTTGTTCCTGCTTC
    BF0731   0 NONE
    BF0737   4  58 114  871681 ..  871691 -  -6.8  -2.83271   TTATCCGGACAAGGA                 GACC GAT GGTC                 GTTGCGGATGTTGAA
    BF0741   7 100 130  877687 ..  877724 - -17.8  -2.82327   CTTTTATATTTAAAG   TTGAGCCCCTGGCCGG TATATT CCGATCAGGGGCTCAA    TTGCTATTTATCTAT
    BF0747   4  93 -13  886256 ..  886280 -  -9.4  -4.48987   TTGCTATAAGGAAAA          CCTTCTTCAA TCTAT CTGAAGAAGG          AAAAATTGACACTCC
    BF0764   3 100  21  910831 ..  910882 -   -32  -3.38812   GGGTTTTCAACAAGA CGGGAAGAGGAGCAATGAGTGATT GTTC AAGCACTCATTGCTCCTCTTCCCG TTATTTAATTTATTG
    BF0773   2  93  33  920328 ..  920386 -  -9.7  -4.22475   TAGTTAAAAGAATAA CGGGCTACAAACAATAAGT-TTCTGCTA TCTT TTGCAGGGTACTTGGTGTTTGTAGCCCG TTATTTTTTTGTGAC
    BF0781   4  85 416  931268 ..  931296 -  -8.9  -4.24204   CATTGATAGTGAAAA        GAGGTAAGCGT GGTGTAA ACGCTTTCCTC        TTTTCTTTTTAGTGT
    BF0790   4  89 -11  946711 ..  946746 -  -9.1  -4.17537   TGAAATAATGATAAA    GGTGTGTCAAAATTC TGTGGT GAGTTATGACACACC     TTCCAAATCTGCTTT
    BF0795   6  48 272  951474 ..  951487 -  -3.1  -3.45742   CCATTATCAAGAAGA               GATCC GCCT GAATC                AGCTGGCCGATATGG
    BF0829   5  56 467  978805 ..  978819 -  -5.8  -2.80035   GATATAGGAATATGA               CTTTAT TTT ATAAAG               CAGTGCAATCGACCA
    BF0854   8 100 318 1014256 .. 1014278 -   -15  -3.85891   CAAAAAGGTATGAAA           TGCGCTGTTT GAC AAACAGCGCA           TTTCTTTTTTCAGGT
    BF0860   8 100  32 1023139 .. 1023177 -  -9.8  -4.63048   GCTATAAACAACAAA  CGGTGAACAACACATAC TATATT GTATGC-CTGTTCACCG   TTTGTTGTTTATAGC
    BF0888   5 100 209 1062534 .. 1062553 -  -7.8  -6.02345   GAAGCATAAAAAAAA            GCCTCTTC TCAC GAAGGGGC             TTTTTAGGTTTACTT
    BF0901   5  48  33 1078537 .. 1078552 -  -3.2   -3.3506   CGTAAACCGGGATAA              CCGTTT GGGT AATCGG               TGGCGTTGGAAATAT
    BF0928   3 100  33 1104810 .. 1104840 - -16.2  -4.89966   ATATGGAAAAAGAAA       CGGCGGAAAAACTG AAA CCGTTTCTCCGCCG       TTCAATAGTTTACAC
    BF0955   3  75  48 1155961 .. 1155990 -  -7.1  -4.21439   TAAGGTGAATATAAA       GGCGGACCAGTGA TAAA TTAATAGTCCGCC        TTATATGATAAAGTG
    BF0961   5 100  68 1160462 .. 1160494 - -12.1  -4.30719   TTCTTTTATAATAAA      TGAAGGCTTTGTTTG TAT CAAACGGAGCCTTCA      TTCTTTATGAACAGA
    BF0970   2  83 127 1170450 .. 1170471 -  -6.5  -4.91977   GAGTAAAATAGAAAA           GGGAGATCC TCAC GGACTTCCC            TTCCCTTTTCCTTTT
    BF0975   3  76 128 1179277 .. 1179299 -  -7.8  -4.06678   AGCTATTTATAGAAA           CACCTTATCG TAA CAATAAGATG           GTGGAGGATATTCTG
    BF0985   7 100  36 1189290 .. 1189329 - -10.8  -4.97405   AGGTATAAAAATAAA  GAAGAGGATAGGCCGGAA GAAC TTTTGGCTTATCCTCTTC   TCTTTATCAGTCTGA
    BF0995   0 NONE
    BF1001   7 100  27 1208430 .. 1208469 -   -19  -4.95758   ATGAGACCATAAAAA  TTAAGGCGATGTAAATAA AGAA TCATTTACATCGCCTTAA   TTGTATTATATACTG
    BF1005   5 100 126 1212334 .. 1212362 - -10.4   -4.4261   TGTGGAATATGAAAA        TCCCTGCTAATT ATCCA ATTTAGCAGGGA        TTTTTTATTAGGATC
    BF1036   6 100  26 1244304 .. 1244359 - -10.7  -4.41348   GTGTCCGGAAATAAA GCGGAGGACGCAGAGTTTATATTTTCA GAAA TGGAA-TA-ATACTCTGTGTCCTCCGC GTTTTTGTGGAGTAT
    BF1048   6  83  27 1258468 .. 1258515 - -10.7  -2.99473   GCAAATCATTATATA GATGAGGGTGTATCAAGACTC TGTGGT GAGTGGTGACATACCCTCATC TTTTTTTGAATCCGG
    BF1052   0 NONE
    BF1060   1  48 101 1274925 .. 1274938 -  -3.1  -3.38951   TTATCAATAGATTAA               GCTCAC TCT GTG-GC               ACTCTATGTTATTCT
    BF1066   5 100  28 1285291 .. 1285319 - -16.1  -4.80882   ACTGTATATCAAAAA        GAGGCTATCCGAA TCA TTCGGATGGCCTC        TTTTACTATATAATG
    BF1087   7 100 382 1309388 .. 1309419 - -10.2  -4.10161   TATTACGGCCGAAAA      GGGAAGCGATGGTA CCGT TACCATTGCTTTCC       CCCGGTTTAAATACG
    BF1087   7 100  32 1309723 .. 1309769 - -21.2  -4.65895   CGGTTGATTTAAAAA TGAAGTGCACCCTAAAAGTTAA ACA TGAACTTTTGGGGTGCACTTCA TTTAAGATCGACCGG
    BF1114   3  52  38 1336948 .. 1336961 -  -3.9  -3.58564   ATAGGAGGAAAGTAA               TTGTA TACT TACAA                CTTGTTGTGTATTAG
    BF1125   4  79 -26 1348049 .. 1348067 -  -5.3  -5.14563   CCCGGGATTAAAAAA             CCGGTAT GGAAT ATACCAG             CCCTAGCGAGATCCG
    BF1133   2 100  44 1357295 .. 1357316 - -11.7  -5.24989   TGATATATTAAAAAA           GGAAGAAGT CTGA ACTTCTTCC            TTTTTTAATGGAGGA
    BF1139   2  57   7 1364991 .. 1365010 -  -5.8  -3.08032   CTGTTGGGAAAATCA            GTGCACAGA CCA TCT-TGCAC            CCAATGTCAGAAACT
    BF1151   1  42 417 1385248 .. 1385261 -  -2.3  -3.08776   AATCTGTTAAAATCA               GCCCT TGAG ACGGC                AACAATAATCGTGTG
    BF1174   0 NONE
    BF1182   2  63 146 1417364 .. 1417405 -  -7.4  -2.72344   GCTTATCTTGAACCA CATGC-CGGGTATGTAGGTT CGTG AACCTGCGTACCCGAGC-TG AGATAAAGATGCTTT
    BF1195   3  52  38 1430876 .. 1430895 -  -2.3  -3.90318   GGACGATTTTATAAA            TAAATAA GTCCAT TTATTTA             TACCTCCCCGGTGTC
    BF1205   3 100  32 1437466 .. 1437491 - -15.5  -5.66926   TTAAAAAAAAGAAAA         GCCGGTATACC ATAA GGCATACCGGC          AAATCGCTGTTGTTT
    BF1209   4 100  29 1442937 .. 1442968 - -11.8  -4.57755   AGTTATTATACAAAA      TAAGGTACGATG TATTTGGG CATCGTACCTTA       TTTTGTATAATAACT
    BF1241   6  70  74 1473129 .. 1473159 -  -8.3   -3.2234   GACAGGAAAGATATA      CCCCCGGCA-AAGC AGAA ACTTGTTCCGGGGG       ATCAGGTGCAGATCG
    BF1245   5 100  17 1478282 .. 1478318 - -19.7  -4.03234   CTTTCTTTATATAAA    TGCGCCTCAAATGTAAC AGA ATCACATTTGAGGCGCA    TATCGAAGAAGTTAG
    BF1250   1  52 289 1484415 .. 1484436 -  -3.7  -3.52652   TCCACTGAATGATAA           TG-CACGCGA TCA TCGTGTGACA           TGCATTGATAAAATG
    BF1258   2  48 468 1495264 .. 1495275 -  -4.4  -2.95521   TGGACAGTAACTACA                TTGC TAGA GCAA                 AACGGGTTTGTGGAT
    BF1265   4 100  22 1501207 .. 1501249 -   -13  -4.87626   TGTGAATAGTAAAAA CAAGAGGATGTGC-AATCT GTGGTG AGTTTTGCACATCCTCTTG CGCTTTATGGGGAAT
    BF1278   5  57 194 1515445 .. 1515456 -    -3  -4.19123   TATAAACCATATAAA                TGTA TATT TACA                 GTATTATGTGACACA
    BF1287   3  52 278 1524264 .. 1524276 -  -4.9  -2.99319   AAGGGGGGAGACAGA                TTCTT AGA AAGAA                TGACCGTTATTGTGA
    BF1293   7  65 439 1528489 .. 1528500 -    -3  -4.68424   TAAGTTATTTAAAAA                CATA CCGA TATG                 GAAGAGAAAAAAGAA
    BF1298   6 100  26 1536791 .. 1536817 -   -11  -5.14626   ATCATTAAAATAAAA         GCGCATTGAT ATTCTCA ATCAATGCGC         TTTTTTGAAGGTAAT
    BF1312   8  73 -16 1552459 .. 1552510 -  -6.9  -3.92746   TGGATTTCAAAAATA TCCGGTTCCACTTTAC-AAGCGAAT TCTG ATTCGCTTCATAAAAAAGA-CCGGA TCAAGACGGTGGACG
    BF1324  12  58  85 1563944 .. 1563963 -  -6.4  -2.92475   CTGATGGTGAGAAAG            CTGATTGG AAAA CCAATCCG             ACAGAGTATCAGATT
    BF1333   3 100  54 1576854 .. 1576886 - -20.7  -4.56159   CGAATAAAACAGAAA      GGGTGTAGCTATCCC GCC GGGATGGCTACACCC      TTTTGCTTGTATGGC
    BF1338   1 100 149 1581422 .. 1581472 -   -18  -2.62263   ATGCCGGTTACATTA TCTCCCTGTTCTTGCCTTGTATT GTAATG AATT-AAGGCAAGAACAGGGAGA CTTTTATATCGTGAC
    BF1347   3 100  76 1589097 .. 1589124 - -16.3  -3.68351   TCCCTATCATGGAAA        CAGCCCGCCGA TGCTTC CCGGCGGGCTG         TCTGCCCGATATTTA
    BF1369   9  51 172 1608622 .. 1608635 -  -3.7  -3.36327   CGACTTCACCGACAA               GGACG GCAA CGACC                GGATGCAGGAAGAGA
    BF1374   8  55 343 1614255 .. 1614270 -  -4.6  -3.53012   TGCCCCTGCCCGAAA              TGCGGC AGCG GGCGCA               TCCTGTTCTACCCGA
    BF1404   9 100  43 1640813 .. 1640862 - -24.1  -3.19175   TGCCAATATATGTAA TGCCCCATAACAATATATGTAAT CGAA ATAACATATATTGTTATGGGGCA TTACATTACTACTTC
    BF1408   1  49 354 1644012 .. 1644022 -    -4  -3.15861   CAGTATGGTTATGAA                 TTCA GGA TGAA                 AGACTTCAATTTTAT
    BF1420   2  55 451 1665033 .. 1665046 -  -3.9  -3.74047   AACCATTAAGAAAGA               TATCT TTGG AGATA                CTGTCATTGAGGACA
    BF1425   4  50 364 1671986 .. 1672005 -    -2  -3.79906   CGACTGGTACAACAA            GAGTGTGC AAGT GTTCACTC             CGTCGAAAATGGAGA
    BF1448   0 NONE
    BF1459   4  50  19 1702067 .. 1702088 -  -4.3  -3.14132   CTTCTTTCGCAGGAA           GCGGTGGCA CTAT TGCAACCGA            AGCTTCTTTTTGATG
    BF1462   4  72 150 1706045 .. 1706065 -  -9.1  -2.60904   GGAGAATTATAAGAG            TATCCTTCC CGA GGAAGAATA            TCGGGTGCTGAGTAA
    BF1467   7  81  -6 1710232 .. 1710254 - -10.7  -2.77899   CCGGTTGATGAATCA           TGAATAGGG GATGA CCCTATTCA           TGGTGATAGGGCCCG
    BF1475   4  61  75 1716159 .. 1716178 -  -5.7  -3.85698   CTGCCGGGTTATAAA            CAGTGCC GGGAGA AGCACTG             CGGATTTCACCACGG
    BF1486   4  59 280 1732603 .. 1732614 -  -5.8  -3.18602   ATTAAATATTTAACA                GGCA CTTA TGCC                 GCAAATTTAATTCTG
    BF1504   2  55 347 1750482 .. 1750503 -  -5.8  -2.66733   TGGGAATTTACATGA           CGATGGGG TCTACT CGCCATCG            GTTGATCCGGCAATT
    BF1517   3  89 124 1766671 .. 1766697 -  -8.8  -4.34402   CCCGGTATATCAAAA         GAGACTGAAG CAAAACT CTTCAGTCCC         TTCTTTTCTACCAAA
    BF1552   3 100   4 1802694 .. 1802723 - -17.3  -5.27335   GGTGGGAAATAAAAA       GAAAGGCGACTTG ATTG CAAGCCGCCTTTC        TTTTTATTTAATCTC
    BF1560   4  75   7 1812805 .. 1812840 -    -9  -3.48193   GAGGAAATATAAAAG    TCGCCGGGAATATCGT TTGA AAGATGTTTCCGGCGA     TTTATCTTATTTCTT
    BF1566   6  78 -19 1818421 .. 1818452 -  -2.4    -5.626   CATTGGAGAAAAAAA      TAT-TGGTATTGGCT AGA AGTCATTACCATATA      CATTAGAATAGCCGA
    BF1585   3  52 210 1839921 .. 1839932 -    -3  -3.81279   ACACCGGACAAAATA                GATA TGTT TATC                 AACGATTCCCTGACC
    BF1590   2  55 145 1846021 .. 1846033 -  -4.1  -3.57263   AGCTCGACCCCGAAA                CCTAC TAT GTAAG                TATGGTGCCGGTCTC
    BF1599   4  59  74 1859680 .. 1859694 -  -5.8    -3.254   CACGGATTTACAAGA               TAGATT TTT AATCTA               CTGATAACCAATAAT
    BF1608   6  87  24 1872896 .. 1872937 -  -9.6  -3.96051   ATATAATAGACGAAA GGTGTGTCATAACTCT ACGGTGAATA AGAGTTGCGACACACC  TTTTTTATCAATATC
    BF1614   4  63  52 1880646 .. 1880686 -  -6.9   -3.0375   AGTAAGAGTAGAAAC CG-CAAGGGCTCTGGAAG TATGAT CTTTCAGGGCCCTTATCG  TATGCTGTATCAACT
    BF1617   2  55 372 1885521 .. 1885531 -  -5.4  -3.30452   CAACAACAGTATGAA                 GTTG CAT CAAC                 AGCAGTGCATTTACT
    BF1620   2  56  23 1888873 .. 1888888 -  -6.2  -2.87132   TTTGTGTTTGATATA              CAGATA GATG TATCTG               TTTCCCTATCTGTTC
    BF1624   2  66 129 1893235 .. 1893252 -  -5.6  -4.24204   CATTGACATCGAAAA             TCAGTC GGAAAT GACTGA              TAAGCGAATAAAAGA
    BF1627   3  67  68 1895637 .. 1895652 -  -6.2  -3.91897   TGTTTTATGTATAAA              TACCTA AGAG TAGGTA               TTGGCGATTTACCAT
    BF1631   6  55 345 1898709 .. 1898719 -  -3.2  -3.90045   TAAGAGGAAATATAA                 GCCT TGG AGAC                 AAATCTCCTTCTATA
    BF1635   4  46 334 1903773 .. 1903801 -  -3.9  -2.94912   TCCGTAATTGATATA        TCATCATGGCAAC AGA GTTGTGATGATAA        TAATATGACTTTAGT
    BF1664   1  44 266 1927772 .. 1927788 -  -3.1  -2.88861   TATTATGGCTATACA              TTTTTTA TTG CAAAAAA              GATAAGGCTGTAATT
    BF1672   2  45 459 1938732 .. 1938742 -  -3.2  -3.00946   CCGGCGTATAAAGCA                 CACA TGA TGCG                 ACTTCAGGCCTCTGA
    BF1672   2  45 277 1938897 .. 1938924 -  -3.6  -2.74144   GGTTCACCGGGAAAT        TC-GCTCTACATT GAC AATGTAAAACTGA        TCTATTAAGTCCCTG
    BF1685   2 100  43 1952723 .. 1952765 - -29.6  -4.89521   ACATTTGAAATAAAA GTAACGGGTAAAGTTGATCG ACA CGATCAACTTTACCCGTTAC TTTTTTAGGAAATAT
    BF1692   5  79  14 1961089 .. 1961122 -  -5.4   -5.1925   TGATAAGTGAAAAAA     CCTTTGTATGATCT GTTTAG AGAAAATACAAAGG      TTTCTTTGGATAGTT
    BF1705   3  58 -19 1977036 .. 1977070 -  -6.6  -2.92463   CCGAGTATTTATACA    GC-GAATGCTTGAGC TTTAAC ACTCAAACATTCTGC     TCCTTGCAAGCATGC
    BF1715   5  67 310 1994094 .. 1994108 -  -5.8  -3.96327   ATTTTGCATGAGAAA               GATAAA GAA TTTATC               CAAGAAGGACAACGT
    BF1721   3  82 449 2004416 .. 2004428 -  -4.1  -5.56372   AAATCAAAAGAAAAA                CACTA CGT CAGTG                GAGATGCAATCTTGA
    BF1724   3  81  43 2011047 .. 2011072 -  -9.8  -3.40299   TTATTACATGTAGAA         GCTGCC-CCAA TACTC TTGGAGGCAGC         TTCTTTTTTCAGTCA
    BF1742   6 100  53 2049233 .. 2049269 - -10.2  -4.60797   TGTTCAGATATAAAA   TTGCCCGGGC-AACATC AGGA GATGTAAGTCCGGGCAA    CATTTTATAGGGTAC
    BF1748   0 NONE
    BF1760   8  69 168 2074077 .. 2074097 -  -8.9  -2.82623   GGTTGTTGATAACGA            CGGTGGACA TAG TGCCCGCCG            CGCCGAAGGAAAAAT
    BF1775   4  60  84 2088277 .. 2088289 -  -3.5   -4.3898   AGCAGTCTTACAAAA                TATAT ACT ATATA                ATCATTGACTTCTTA
    BF1778   3  69 256 2090752 .. 2090775 -  -7.6  -3.48438   AACTATTATAATCAA          CATTATGTAA AAGC TTACATAACG           TGGGACCGTACCGAC
    BF1806   3  52 229 2125098 .. 2125112 -  -5.6  -2.80994   GGCAACTTTACGATA               TCCGCG CTA CGCCGA               CTATCTATCTGCTTG
    BF1813   9 100 122 2135547 .. 2135576 - -20.9  -5.24129   GTGTCTGATAAAAAA       CAGGCAGCGTCAA ATAG TTGACGCTGCCTG        TTTTTTTAATTGTTA
    BF1820   4  87  20 2144580 .. 2144631 -  -9.6   -3.9093   TTCACCACAGAATAA CACAGCGTCTTACAGAG-GAATAAT TTT AATATAAACTCTGTGAGACGCTGTG TCGTTTGGCTGTGAA
    BF1849   2  45  51 2177274 .. 2177288 -  -3.6  -2.66625   GTTACAAAACAAATG               GTAACT AGT AATTAC               AATGATTCATATTCA
    BF1862   2  48 148 2190811 .. 2190829 -  -4.6   -2.9099   AGAAAAGAGGGAAAC             TCTTTCAT ATC ATGAATGA             CTCTTCTTTTTGGAT
    BF1867   7 100  37 2195012 .. 2195033 - -12.3  -5.61596   ACCGGCATAAAAAAA           GTGAGGGGA ACCA CCCCCTCAC            TAAAGTCAAACCAAA
    BF1882   2  66  28 2211484 .. 2211512 -  -6.8  -3.79021   GAAAAGTTGAGGAAA        CTATCGGGAT ATGTTCTGA ACCCCGATAG        TATTCCTGTATTTTT
    BF1893   1  63 -44 2226172 .. 2226200 -  -5.2  -3.91858   TATAGAGTGGATAAA       GGCCGTTTCCGGT GTAA ACCGG-AGCGGTC        TTTATTTTTTAGCGC
      mtgA   4  48 459 2231860 .. 2231889 -  -4.3  -2.85996   CATGATTGATGAAAT       GCTGTCACATGAT GCAT ACCATCTGACAGG        TGATTTGAGTAAAGA
    BF1913   6  64  75 2246638 .. 2246669 -  -7.5  -2.85378   GCAAGAATATATAAG      TCGTATAAGATCT TTCAAC AGATTTTATACGA       AAATATTAGGTATAC
    BF1922   4  80  81 2258031 .. 2258059 - -10.3  -3.09274   AAGAATCATATAAAG        GCCGGATTAGG GGGGTAT CCTATTCCGGC        TTTTTGTCTTGGCAA
    BF1933   4  50 410 2274016 .. 2274026 -  -3.2  -3.53012   CGGCGGCTTCGGAAA                 CCAG GCA CTGA                 AGCGACATATTTATG
    BF1961   9 100 162 2302448 .. 2302483 - -10.4  -4.14627   TTTTCATACAAATAA    TAGGAGGGGGTCCGAA ACGT TTCGGATACCCTCCTG     GACTTTAATTCCACA
    BF1977   3  55 185 2314911 .. 2314948 -  -5.5  -3.29511   GCCATTTTCCGACAA   TCGTACCCCCTAATC GTTTTTTA GGGAAGGGGGTACGA    TTTGGATACATAATT
    BF1986   3 100 288 2326376 .. 2326413 - -16.6  -3.54424   GCCCACGCCGTTAAA   CGATAAAAGCACATCC GAAAGA AGATGTGCTTTTATCG    TTATTGGAACTATGC
    BF1993   5 100  61 2336854 .. 2336879 - -11.1  -4.36596   TTTATAATTAAGAAA         GGCCGCTCTGA GTAA TCAGGACGGCC          TTCTTTTATATTATA
    BF2025   3  52 229 2375239 .. 2375251 -  -4.9  -3.05046   GGAGTGCCCGAAAAT                CATAA AGT TTATG                GTTGCGTAGCTTTGG
    BF2033   5  67 336 2385976 .. 2385993 -  -4.1  -4.52266   AAGCAAACAGTAAAA             CTGATTC ACCA GAATCTG              TTTTGGGCGTTTATC
    BF2036   5 100 242 2388200 .. 2388230 - -11.3  -4.23007   GAGATAATTTGAAAA       GACGTAAGCATAT TCTGT AAATGCTTACGTC       TTTCGGACCGAATGC
    BF2047   5 100   4 2401770 .. 2401815 - -20.1  -4.34947   AACAGACGATGAAAA GTTTTGAACGATGAATGATCA CCGC CGATCATTCATCGTTCAGAAC CTTTCATCGTTTCAA
    BF2056   0 NONE
    BF2060   1  47  57 2413090 .. 2413122 -  -4.2  -2.63616   ATGATCAATAGGAAT     GCTATCAG-ATTAGG GAGA CCTATTGCTGTTAGC      TGTGGAGCGACGGGA
    BF2066   2  93  12 2415407 .. 2415437 -  -8.4  -5.75538   GCCAAAAAAGAAAAA       TCCCGAAGTTAC CACGTGT ACAACTTCGGGA       TAGTTTCTTTCTTAT
    BF2076   4  54 361 2423623 .. 2423650 -  -5.5  -3.05535   GCAAATATGATAAAT        CGGCAGCACAG GTCGTA CTGCGCTGGCA         CTTACAGCGCGGAGT
    BF2087   8  74 328 2433756 .. 2433769 -  -2.3  -5.57396   ATAATCAAGAAAAAA               GGTAG TGAA CTTCC                TGGCAAAACAAATTG
    BF2095   3  70 152 2441400 .. 2441430 -  -8.3  -3.15249   GATATGGTTTAGGAA       GTCCTGCATGAAC GATAA GTTTCTGCAGGAC       TACAAAAAATCACAC
    BF2107   2 100  35 2455598 .. 2455618 - -11.9  -5.31059   ATACCAATGAAAAAA            TCCGGTTCA TAA CGAACCGGA            TTTTTTCATTGATTC
    BF2114   3  55 255 2461467 .. 2461484 -  -4.9  -3.43338   ACTTATATGAATGAA             GTGAAAT GCAG ACTTCAC              ATCCGGACTGTGCCG
    BF2128   5 100  73 2474196 .. 2474234 - -21.2  -2.73681   GATGGAGTTTAAGTA   TCAGGGTGTAGCTATCCG TTC CGGATGGCTACACCCTAA   TGCCGATATGGCTAC
    BF2134   5 100  75 2479414 .. 2479443 - -12.3  -4.14175   AACATAATAAGTAAA       CCCCGAAAGTT GGACAAAA AACTTTCGGGG        TTTACTTCATTTCGA
    BF2144   3  67 361 2499226 .. 2499243 -  -4.9  -4.42619   CAACATGCCAGAAAA             GCATATT TATG AATACGC              CGTTGTTCGGATAGT
    BF2159   2 100  37 2522562 .. 2522586 - -14.3  -4.49958   ATTCCATGAAAGAAA          GGCTCGGTTTC GCT GAAACCGGGCC          TTTCTTTTGTCTGTA
    BF2165   2 100  17 2528675 .. 2528724 - -21.8  -4.38129   ATATAATTATGAAAA GCGGACTCCGTATATT-TGCAAC GAATT GTAGCATAATATACGGAGTCCGC TTTTTTAATGTATCA
    BF2181   2  59 451 2545352 .. 2545367 -  -4.7  -3.71687   TTAAAAGAGGCTAAA              TCGGT GAAAGA ACCGA               AGCCAGATACCAAAG
    BF2190   2  64 157 2554850 .. 2554866 -  -7.9  -2.88249   TACAGCCGTTACAGA              GCGGCTG CGG CAGCCGG              CAATGATATTTACCC
    BF2195   2  48 130 2561005 .. 2561017 -  -3.3  -3.35597   GGGAGTGCCGAAAGA                GCCGT TTA ACCGC                TGAGGGGCATCCCAA
    BF2211   4  55  73 2578456 .. 2578468 -  -4.1  -3.55444   CCTTTATTCCGGAAA                GGATA TGA TACCC                GTTGCCATTTTTCAT
    BF2216   4  73  -9 2584400 .. 2584422 -  -9.2  -2.82234   AGAAACTGTACTATA           TGGAGAGTAA CTA TTACTCTCCG           AGTTTAGCAAGCAGA
    BF2231   1 100  30 2602079 .. 2602100 - -11.7  -6.32017   AATAAATAAAAAAAA           CGTAGAACT GGAA AGTTCTACG            TTTTTTTATTGTCCT
    BF2235   3  82 344 2610047 .. 2610064 -  -5.5  -5.37345   CGGAATCACAAAAAA             GACAGTC TATT GGCTGTC              TTTTTTATTTTACCA
    BF2244   4  90  17 2616620 .. 2616655 - -10.7  -3.78394   AAGTAAATAAAGTAA   TAGCCCTTGC-ATC-GA TTAT TCTGATTGCAAGGGCTA    TTTTATATTCAGAAG
    BF2253   6 100  39 2625534 .. 2625572 - -24.2  -5.04325   TCCAAATCATAAAAA   CATAATGGGGCGTATTGC TTG ACAATACGCCCCATTATG   TTTTTTAGACCCAGA
    BF2264   7 100 370 2636659 .. 2636711 - -23.7  -3.03701   GCGTAGCAAACCATA GTCGGTAGTTTCACCCCTTTCAG CTTGCTT CTGAAAGGGGTGGAGCTACCGAC TTTTAGATGAATTAA
    BF2264   7 100  96 2636948 .. 2636985 - -13.1   -4.1193   ATATTAAAAAGAGAA   TCCACCTATATATATTT CAGT AAATACATATAGATGGA    TTTCCTTTTTAAAAA
    BF2268   6 100  26 2641166 .. 2641186 - -11.9  -5.15526   ACATAAAATTAAAAA            GGATACCCC CAT GGAGTATCC            TTTTCTTATATCTAC
    BF2274   3  72 469 2645451 .. 2645466 -  -6.2  -4.40237   CATTATATATCAAAA              CTGATT TAAA AATCAG               TTCATACTCAAAACG
    BF2280  11  77  61 2653038 .. 2653087 -  -9.7  -3.07232   ACAAGAAGAATCAGA TATAAATACTTTGTTTAACTTTA CTAA TATAGAAAAACAAAGTATTTATA TTCCGAAAGTTACCA
    BF2283   3 100  25 2657258 .. 2657290 -  -9.3   -5.4492   GATAGATACAAAAAA      GATGAAACTTACTCT CAG AGTTTAAGTTTCATC      TTTATATTTTATTTA
    BF2290   2  44   6 2661967 .. 2661979 -  -3.4  -2.92472   AAATAAATGATCAGA                GGAT AACCA ATCC                CATATCTATTTACTT
    BF2299   3  73 -12 2672476 .. 2672507 -  -3.8   -5.1244   GTATTAAGAGAAAAA      GGGCAGAAAA GCTTTACGCTTA TCTTCTGCCC       GATCTGGGTGCCGTA
    BF2317   6  82 -45 2687795 .. 2687826 -   -10  -3.56643   TTTATATTTTGCAAA      CCACTCCCCGGGGA GAAG TCCCCGGGATTCGG       TTCCCCCGAAGCGGG
    BF2320   8  66 247 2689566 .. 2689576 -  -8.2  -2.69042   AGATCATGAAACTCA                 CCGG ACA CCGG                 AGTGAGCATAACTTC
  BF2345.1   5  64 -29 2708954 .. 2708965 -  -4.4  -4.40358   ATGGAGCGGATAAAA                GGAA GTTT TTCC                 CCTTTGCCCCTTATT
    BF2355   4  60   8 2721472 .. 2721502 -  -3.2  -4.43283   GGATATAAAGAGAAA       GGATAGGAAACG TCTAAAT CGCAACCTATCC       TTTTTTCTTATGATA
    BF2359   6 100  24 2724796 .. 2724825 - -16.7  -2.81464   TTAGTATTCAGTATA       TATTGCCTACGTT GGGA AACGTAGGCAATA        TTATTCTTTTCTTCA
    BF2364  10  73 147 2727649 .. 2727660 -  -4.4  -4.98672   CCGAAAAAGAGAAAA                CTTC ATCA GAAG                 AACAAAAAAAGGCTG
    BF2377  10  88  89 2749468 .. 2749498 -  -7.7  -5.20328   CTTTAAAAAAAGAAA       GAGGTAATAAAGC CTTTC ACTTTACCACCTC       TTCTTTAAGCATTCC
    BF2381   4 100 239 2754086 .. 2754113 -   -10  -5.48213   GATTGAAAATAAAAA        GAACAACATTTG GAAG CAGATGTTGTTC         TTCTGTTCCGCTTTC
    BF2381   4 100  27 2754297 .. 2754325 - -12.5  -4.99056   TAAGATAATGAAAAA        TCCCGCAGAGTGT AAA AAACTCTACGGGA        TTTTTTTATCAGAGA
    BF2388   5  48 263 2758958 .. 2758970 -  -3.4  -3.37531   TGAAAAGTATATTAA                TCCT AAAAA AGGA                TTTGAATCTTATTTC
    BF2394   8 100  87 2767815 .. 2767863 - -22.3  -2.68142   TATACGAACAATCCA TCATTACGAAGTTAACTTTAATA GTG TGTTAAAGTTAACTTCGTAATGA TAAACAATTAACTTC
    BF2397   5  51  33 2770817 .. 2770837 -  -2.6  -3.71873   GCATTTATATGGAAA            TAATGCAA TATTT TGGCATTA            TAGCCTATATGTAAA
      trmD   4 100  21 2773854 .. 2773882 - -14.8    -5.626   TATTTCATAAAAAAA        GAATGCCTTTCT CCATT AGAAAGGCATTC        TTTTTTATATACAAC
    BF2405   4  71  50 2777702 .. 2777753 -    -9  -3.10409   CATCAACTTACGGAA TAAAGGAGAGTGCGTCATAACT TACCACAG AATTTTGACACATTCTCCTTTA TTTTTCCTAATTCAG
    BF2413   6  88  64 2792135 .. 2792167 -  -7.9   -4.9448   AGGGATTAAATAAAA      GAGGCAATTTACT TATATAT AGTAAATTGCTTC      TTTCTTATTAAACAT
    BF2484   3  67  84 2856958 .. 2856982 -  -2.1  -5.06052   CGAAAAAATACAAAA          TGCTCTGCAAA ACT TTGGCAAAGAA          TTAAGTCATGTGAAC
    BF2489   4  47  37 2861451 .. 2861461 -  -3.2  -3.18321   ACTGAGAATGGAAGA                 CGCT TTT AACG                 CACTGACACCTTACG
    BF2494   9  68 447 2866596 .. 2866614 -  -8.8   -2.5294   GACCTTCTACAATAC             GCCACCCA GAA CGGATGGC             AAAGCCTGAGACGCT
    BF2501   2  49 128 2873066 .. 2873088 -  -4.9  -2.52543   ACCCGCTGGAACTGA           TGCCATG GTATTGGCG CATGGCA           CATTACATCCTCCCG
    BF2523   4  85 118 2902362 .. 2902374 - -10.5  -3.41878   CTTTGCAATGTAGAA                GCCCG ATC CGGGC                GCATCCACTCTACGC
    BF2536   5 100  21 2916305 .. 2916335 -  -9.1  -5.24647   ACAGACAAAATAAAA      TAGGGTGATTCTCC TTGC GGAGG-TCACCCTA       TTTCGTTGAAACCTA
    BF2541   3  44 403 2922932 .. 2922945 -  -3.1  -2.87229   ATCGCACCATCAAAC               GT-GCC AAT GGCTAC               TCGCTGGTAGAATTG
    BF2541   3  44 163 2923168 .. 2923185 -  -3.5  -2.82142   CCTACATTCAAGAAG             CTATTTC TGAA GAAATAA              TATAAATAGGGATGT
    BF2554   4  49  62 2936650 .. 2936671 -  -3.8  -3.24598   AACAAACGACTAACA           CTATTAGT TATTCG ACTAACAG            CATAAGTTATTTACC
    BF2592   8 100 287 2980005 .. 2980036 -   -19  -3.10636   GTAAAATAATAACGA      CTCTCCTCTTTGAA CTCC TTCAAAGAGGAGAG       TTTTTTCTATCCAAT
    BF2592   8 100 193 2980103 .. 2980130 -   -15  -5.88565   TTTATAATAAAAAAA        CAGTACCACGAC TCAC GTCGTAGTACTG         TCACAACACAAACAC
    BF2606   6 100  53 2996820 .. 2996844 - -15.8  -4.67607   TTGTCAACAAATAAA          GGCTCTGTCC GGCAG GGACAGAGCC          TTTATTTGTTGACAA
    BF2615   2 100   9 3008194 .. 3008248 - -21.9  -4.65446   AGCATATATACAAAA TCGCCACAAAGGATTTAGAGTTTAT AGAGA ATAATTTCTAAATCCTTTGTGGCGA TTCTATTTTTATCGG
    BF2626   9 100   3 3017027 .. 3017076 - -13.7  -3.83169   TACAAAGGGATTAAA GATCACCCCGGAATC-ATCTCCCC ATT AGAGAGAAAGATTCCGGGGTATTC TTTTATAAAACAAGA
    BF2644  13  63 109 3044154 .. 3044183 -  -7.9  -2.67428   CGCATCAAGAACCGA       CTGTAATGACAGG CAGT CATGTCACCACAG        ATTACACGGATTTTC
    BF2647   3  58 250 3047926 .. 3047949 -  -6.8  -2.79831   GCAACGGGGATCACA          GTCCCGACAAT CGG ACTGTCGG-AC          GGTATCATCGACAGC
    BF2664   7 100 433 3064823 .. 3064847 -   -10  -4.45807   GAGTAAAAGAAACAA          TCCCGCCGAA GTGAT TTCGTCGGGA          TTTTGTTATGAATCT
    BF2669   8  66 455 3068549 .. 3068571 -  -5.4  -4.20042   ACGAAGATGGCAAAA           CCGACGAGCG TAT CGCTCAATGG           ACTGAAGCCTTGAAA
    BF2673   3  60 341 3070965 .. 3070980 -  -3.2  -4.30844   AGCCGACTACGAAAA              CCATTC CAAA GAGTGG               AAGTATCTGGGTGAC
    BF2699   5  85  -2 3102187 .. 3102245 -  -8.6  -4.16301   CATATTATAGATAAA TATCTAAAATGGCGAATAGGGATCTGTT TTTAC AAC-G-TCTCTATTCGCCATTTTAATTA CTTTCTTGCCTCAGC
    BF2708   2  71 -30 3110130 .. 3110140 -  -6.8  -4.08706   CCTCTACGACATAAA                 CCAC CTC GTGG                 GCTTCTGTCAACTGA
    BF2714   0 NONE
    BF2717  12  84  48 3119170 .. 3119193 -  -6.6  -5.10656   ATTAAAACAATAAAA          TCCTCTCCGG TCCG CTGGGGAGGA           TTTTTTATTGGATCA
    BF2740   7 100  11 3152753 .. 3152788 - -13.5  -4.56367   TATCTGATAAACAAA    GAGGTGTGTCATC ATTCACCACA GATGACACACCTC     TTTGCTTTTTCTAAT
    BF2763   8 100  34 3175197 .. 3175230 - -13.1  -4.72986   TACCCGCATGAAAAA     GTCCGTGCTCTCACC CCCC GGAGTGAACACGGAC      TTTCTGTTCCTTGAA
    BF2770   2 100  17 3183649 .. 3183695 -   -14  -4.26903   CTTATTCCATGAAAA GCAAACCGCCAAAAGAGTTAAT TTA ATTAACCATTTTGGCGATTCAC AATCAATTCTAAAAC
    BF2816   6  90 100 3226256 .. 3226282 -    -8  -5.18715   ATAAAAACAACAAAA         GAGGATGTGTCA AAA TGATGCATCCTC         TTTTTCGTTATAGAA
    BF2858   4 100  21 3277585 .. 3277619 - -13.6  -5.44119   CGGAGCGCAAAAAAA     TCCCTCTGCCCAGTCA TCG CGACCATGCAGAGGGA     ACGGTTGAATTATGA
    BF2862   3 100  86 3284597 .. 3284633 - -13.3  -5.03994   TTCCATACAGAAAAA    TACATAAGTTTCCAATC GTA AATTGGGAACTTATGTA    TTTAGTAGGTCAAAT
    BF2866   6 100   5 3286890 .. 3286911 - -13.1  -4.38171   GATATTATAGCAAAA           GTGCAGCAA CCAA TTGCTGCAC            TTATTTATAAAAAGA
    BF2873   2  62 295 3289835 .. 3289847 -  -4.8  -3.97947   GCGATGCACGAGAAA                GCCT GCATG AGGC                CAAAGGTGGAGAGAA
    BF2890   9  88  20 3307240 .. 3307264 -  -7.8  -4.89729   GATAAAACGGAAAAA          GATGCGGAGC TGTTT GCTCCGTACC          TTTTCTTGAATTTAT
    BF2936   8 100 117 3340063 .. 3340099 - -15.4  -5.75599   TAAAGTATAAAAAAA   GCTTCCGG-TCCTTCTT TTAA AAAAAGGAACCGGAAGC    TTTTATACAAATTAA
    BF2951   9  93  65 3354493 .. 3354530 - -14.3  -2.59929   ATAAGATGATAATAG   CGAGTGGTGAACAAGCT TCAC AGTTTGTTCACCACTCT    TTTTTAATCCACAGT
    BF2972   6 100  34 3374815 .. 3374846 - -10.3  -5.80248   GAATACATAAAAAAA      TCCGAAGCTATAG TTGAAT CTATAGTTTCGGA       TTATATAAATAAGAT
    BF2991   5 100  67 3395750 .. 3395783 - -10.9  -4.17698   ACCCATACACAGAAA     GTTCCGTCCTCTCCC CATC GGGATCGGGCGGAAC      TTTTACAAACAAAAC
    BF3010   6  82 321 3416553 .. 3416609 - -11.2  -2.51074   AAAACATTCAAAATC CGTAATGCTCATCTTGCCTACTTTCAA ATCA TTGAAAGCA-GCAAGATGAGTATTTAG TTGTTCAGTAGATAG
    BF3016   4  95 227 3420514 .. 3420533 - -13.6  -3.50639   TAATCCATAAGAATA            GGGGCTGA GCAG TCAGCCCC             GACGAGCTTTCCATG
    BF3046   4  55 291 3444131 .. 3444146 -  -6.2  -2.59608   ATCGAAATCATGAAG              GAATAG AAAA CTATTC               TGTATTTGTAGGTTA
    BF3077   4 100 300 3481299 .. 3481330 - -17.6  -2.62184   TCTTCCGGCAGATTA      TTATGCGACTCTTT TGAA AAAGAGTCGCATAA       CAAGAACGTCATCTC
    BF3082   5  51 449 3483675 .. 3483692 -  -3.3  -3.61922   AACAGCTATCCCAAA             CGCCCGT CAAT ACAGGTG              CCTGGATATCGGTGT
    BF3082   5  51 149 3483979 .. 3483992 -  -3.1  -3.65902   GGTACGCTACGCAAA               CTCAG CAGC CTGAA                AGGTAAGAAAGTAAC
    BF3096   2  43 316 3498462 .. 3498474 -  -3.4  -2.62613   GGCCATTGCAAACAT                GAAG CAATT CTTC                CCAATGCTGAAAAGG
    BF3108   7  59 366 3516027 .. 3516037 -    -4  -4.25104   TTTCTTGGATGAAAA                 CAAA AGT TTTG                 AAGGCTACCTCTTTA
    BF3127   5  88   9 3538327 .. 3538358 - -13.2  -3.09766   GATAGACAAACTATA      CGGAAAGAGGAAAT GATA ACTTCCTCTTTCCA       CACTTCACTTACTCT
    BF3133   3  54 -27 3546391 .. 3546404 -  -2.3  -4.23892   TTTAAGCATTGAAAA               CACAC AAAA GAGTG                AAGAGAAAAGGGGTG
    BF3146   9  86 301 3557230 .. 3557260 - -10.6  -3.60627   GCATTTGATCCGAAA       GAAGTAAGCATTTC CCC AATATGCTTACTTC       TTTTTCAAATATCTC
    BF3173   6  89 243 3597282 .. 3597318 -  -7.4   -5.3798   GAAGAATAATAAAAA    GACAGGGTACAC TTCCGTTCAAACG GCGTACCCTGTC    TCTTTTTATTATCAA
    BF3177   7  93 327 3600463 .. 3600490 -  -7.1  -5.64873   TTCAATAATAAAAAA        GGCATGGTT TTCTCAACGG AACCATGCC         CTTTTTATATGCTGC
    BF3187   3 100 444 3613518 .. 3613536 - -13.2  -4.05788   TCGTTCGAAACCAAA             CGTTACGG AGA CCGTAACG             AAAAAGAATGCAGTC
    BF3197   9  89  23 3624496 .. 3624520 -  -9.4  -4.21827   TGAAATAGGGCAAAA          GCTCGCAATT ATAAG AATTGCAAGC          CCTTGACAGCATATA
    BF3211   3  74 284 3638817 .. 3638830 -  -5.3  -4.67641   ATGCCAAAATCAAAA               GCAAA GACG TTTGC                ATCGGAGCTGTTGTA
    BF3222   4 100 155 3655161 .. 3655190 - -16.7  -4.20516   CTGCCACCCAACAAA       GAGAGGAAATTCA TTAT TGAATTTCCTCTC        TTTGTTTATATAAGG
    BF3222   4 100  45 3655265 .. 3655300 - -15.6  -5.32882   CAGGATTATAAAAAA    TCTGCAGAAGCAGGAT CAAA ATCCCGCCTCTACAGA     AAACTGTAAACCATT
    BF3241   7 100 121 3675928 .. 3675948 - -11.9   -5.8187   TACCGAAGAAAAAAA            GGCAAACGT AGC ACGCTTGCC            CTTCCTTCTGACAAA
    BF3275   7 100  48 3726715 .. 3726740 - -13.5  -4.14627   TTTGGATATAAACAA         CAAGTCTTTGA TACA TCAAAGACTTG          TTGTTTATATCCGGA
       maf   5  62 418 3732477 .. 3732488 -  -4.4  -4.15396   GCGGAAATCAAAGAA                GACA ATAG TGTC                 ACTGTACAAATCAAA
    BF3299   8 100  54 3750902 .. 3750923 - -10.9  -5.38951   AAGGGATACAAAAAA           GCCACCCAA TTGC TTGAGTGGC            TTCTTAAAATATAAA
    BF3319   2  47 402 3786784 .. 3786796 -  -4.1  -2.60496   TTCTTCCTGAAATAT                CAGAA ACA TCCTG                CCGTAGAGGCTGTGT
    BF3327   3  77  81 3798045 .. 3798055 -  -5.4  -5.00895   CTGATCATAGAAAAA                 CTTC AGG GAAG                 GCTATCGTTACGGTC
    BF3334   2  59 122 3806055 .. 3806071 -  -3.7  -4.18094   TAAAGTACTCCAAAA              CATTCTC CTA AAGAACG              GTTTCACCTATTGTG
    BF3359  12  66 240 3835771 .. 3835789 -  -7.4  -3.09505   ATACGGCAGGCAATA             TTTACCGG AAT CCGGTGAA             ACTGTCACTCGGAGC
    BF3365   3  82 282 3844295 .. 3844312 -  -8.5  -4.06419   TTGGGGTACAAACAA             CAAGTAC AAAG GTACTTG              GTATGCTTCTAAAGC
    BF3376   5 100  70 3863374 .. 3863428 - -29.1  -5.71983   GCAAGCATAAAAAAA CAGAGCCTTTATC-AGGGCGGAACAGA CAC TCTGT-CCGCCCTTGATAAAGGCTCTG TTTATATGATATAGA
    BF3384   3  79  40 3872778 .. 3872833 -  -9.8  -3.19463   TTCACCACGGAGTAA CACAGAGTCCCACAGAGTTTTAATTA CTAT TATTTTTCCCTCTGTGAGACTCTGTG TTACCCTGTGATGAG
    BF3404   2  68 135 3891928 .. 3891940 -  -3.5   -5.0133   TAGTTCTCTAAAAAA                TTTTA TGT TAAAA                AGCAAGCGGATGAAT
      hisS   4 100  65 3902812 .. 3902847 - -15.6  -5.30686   AAGACTTATAAAAAA    GAACGGGGCCTTTGGTT TTA AACCAA-GGTCCCGTTC    CTTTTATCTCCTTAC
    BF3429   3 100 100 3918760 .. 3918782 - -14.2  -5.22794   ATAAGTACGAAAAAA           GGGAGAAGCT GTC AGCTTCCCCC           TTTTACTGTATTTTA
    BF3436   1 100  62 3927289 .. 3927338 - -13.3  -4.84017   AATCGGTTATAAAAA GCCGACGGCAACGTAT--TTCTTC TTTAT GAAGAATGATACGTT-CCGTCGGC TTATTATCTTTATTA
    BF3440   2 100  30 3933016 .. 3933054 -    -9  -5.88565   CTTATAATAAAAAAA   CTGTTTTTGCCATCAATA ATT TCCGGATAGCAAAAACAG   TTTATCTTTTTTAAA
    BF3463   5  57  47 3964478 .. 3964490 -  -4.9   -3.5241   CATTTTTTACAAACA                TCTAA AAT TTAGA                ATTATGGCACAGGGA
    BF3477   3  61 107 3973388 .. 3973399 -  -5.8  -3.47494   ATTCAAGGAGCATAA                CGAC AACT GTCG                 AAAGCTAATCGGGAC
    BF3486   4  59 -23 3978827 .. 3978843 -  -4.5   -3.9777   TGCAATATTTATAAA              TTATCTG AAT CAAATAA              TTTTTTATTAATCAA
    BF3501   8  59 285 4001481 .. 4001494 -  -5.2  -3.61356   ATTACTGACCCCAAA               CGGG AAAATA CCCG                GACACGTATGCTGGG
    BF3507   3  89 163 4008417 .. 4008439 -    -7  -5.36441   GTCTTATACAAAAAA           TGGCTACTCA TCC CGAGCAACCA           ATCTTTTGTTAACCT
    BF3532   7  82  38 4039382 .. 4039422 -   -10  -3.54297   ATGGAGTAATCATAA GAGAGAGGAGG-GT-GAA TACCAGT TTCAACACCTCCTCTCTC TCTTTTTAACCTGAC
    BF3545   5 100  22 4051903 .. 4051942 -  -9.3  -4.96848   GGCTGTACAGAAAAA  GCCCGTACTACCTCTTC TCTAAC AAAAAGGATGTACGGGC   TTTCCTGTTTTAAAC
    BF3548   2  68  19 4055556 .. 4055567 -  -7.2  -3.53012   GTCTGCTCCGGTAAA                CGGG ACCG CCCG                 TGCCGGCAATGCAAA
    BF3554  13  73 326 4058259 .. 4058273 -  -7.1  -3.97674   GCACGACCCAAAGAA               GGCAG TCAGC CTGCC               GAAGAGAAAAAACCT
    BF3560   9  56 330 4063790 .. 4063836 -  -6.4  -2.55947   GGGAACAGAAGACAT CATGTATGCCGCAGGCACTCCC ACA GGAAGTACCAGCACCATGCCCG TCAGCCTGACATTCA
    BF3567   4  56   1 4075035 .. 4075045 -  -6.8  -2.55267   AAACACGGCAACTGA                 TCCG GAT CGGA                 CTACTTCATAAGTAT
    BF3579   3  67  26 4092030 .. 4092086 -  -4.6  -4.63952   ATTATAAACAACAAA CAGTGAACAATAAACAGCCTCCTAAT ATATA ATGCGTATCCTGTTTATTATTCACTG TTCATCACTCTTTGC
    BF3584   6 100  12 4095352 .. 4095381 - -10.7  -5.24129   CCCGTGCAGAAAAAA       TCCCGCTTAGGTC ACAT GACTTAGGCGGGA        TTTTTCATTAATCAA
    BF3591   9  75 142 4101982 .. 4102024 -   -10  -2.74263   AGTGCACGTTTAAAG GGCGAAAAGCACTGTTTCC AATCAG GGGAGCAGTGCTTTTC-CC ATTTATGGAGGAATG
    BF3616   4  52 441 4127561 .. 4127574 -  -3.9  -3.68222   CTCCAACGCGAACAA               TTATC TGAC GATAA                TTCTACCGGAAAAAC
    BF3620   7 100 -48 4130135 .. 4130171 - -20.5  -3.48063   TATTTAAACCCAGAA    TGGTTTTGACAGATTCA GCT TGAACCTGTCAAAACCA    TCTTTTAATAAGGAA
    BF3623   0 NONE
    BF3637   6 100  31 4148778 .. 4148817 - -24.6  -5.29445   CCGCAACAATAAAAA  GAATCGGGAGAGCACTTT TTTG AAAGCGCTCTCCCGATTC   TTTTTTATACCACTA
    BF3643   5  55 319 4158190 .. 4158212 -  -2.7  -4.12188   CTATTATTGGCAAAA           GAAACTTCG TAAGT CGAATCTTC           CTATCCAAAGTTTTG
    BF3671   4  57  45 4184004 .. 4184019 -  -5.4  -3.36569   GCAAGCGTGTAAACA              TCCATG GCAT CACGGA               GTATGCCGTAGTGGA
    BF3683   5  59  66 4192945 .. 4192965 -  -5.5     -3.54   ATCATTTGACAAAGA            GTTTCAACC TGA AATTGAAAC            ATTGGCTTCATTCAT
      ruvA   2  47 144 4196637 .. 4196647 -    -4  -3.12931   ATAACCCAATATACA                 TGTA CCG TACA                 AATTTAAACTCACAC
    BF3695   3  48  28 4204209 .. 4204223 -  -2.8  -3.65812   TTGTGGTGAATATAA               GTTTCT TGA AGACAC               CTCCATGTCAATCAA
    BF3709   3  47 305 4216913 .. 4216924 -  -2.2  -3.63464   CCTGAAACAAGAATA                TCCC GAAA GAGA                 ATTCCAGTTGATTAT
    BF3716   4  55 -37 4226608 .. 4226621 -  -4.5   -3.6422   GATCTCCGGAAAATA               GCTGC TTAA ACAGC                CTCGAAGTGCACTTA
    BF3719   4  54 233 4228967 .. 4228981 -  -2.1  -4.26475   ATGTGACAAAAAAGA               CAGCA AAGCA TACTG               TAAAAAGGAAGAAAA
    BF3724   3  57 221 4235424 .. 4235435 -  -4.4  -3.86202   GTCTATCAGAGCAAA                CAGA ACTA TCTG                 CAACTGGAGAATCAG
    BF3736   8  84  36 4244188 .. 4244225 -  -6.3  -5.15634   TATGGCACGAAAAAA   GCAGAGAAGTTCATCCT GCCG ATGAAAAACATCTCTGC    TCGTATGCTTTTGTA
    BF3750   8 100 -11 4255532 .. 4255579 - -14.4  -3.84271   GTACAACAGTAATAA GATAAACGGTGGACGGTAAACA TACA TGTTTATGGTTCACCGTTTATC ATTTATCGGCAAGAA
    BF3776   3 100  86 4292389 .. 4292427 - -11.2  -4.26305   AAAAGGTAAGAGAAA  GAGCCGTATCA-AACTC TGTTTC GAGTAATGATACGGCTC   TTTTAGATTTAGCAG
    BF3794   9  95  22 4324438 .. 4324480 - -14.6  -3.21924   CCACTGCGGATAACA CAGATTAATACAGAATTC AACTAAA AAATTCTGTATTAATCTG TATCTGCCTCGGTAG
    BF3807   5  83   5 4340741 .. 4340779 - -11.1  -3.00525   CTGCGGCAAAGGAGA  CCGGTCCGGG-ACAAG CTCTCTGT CTCGTTCCCGAACCGG   TTTATCAAAAGACAT
    BF3813   8 100  13 4348906 .. 4348961 - -23.9  -4.43909   AGCCCAATAAAACAA GTATATAATAGAAAAGAGCGGTACT ATCGGA AGTATCGCTCTTTTCTATTATATAC CGATCCGTCAGATCA
    BF3817   5 100  24 4352400 .. 4352447 - -23.2  -4.17701   TCGATAAACGATAAA CAGCCGGCAATTTATGCT-TAAA ATT TCTATAGCATAAATTGCCGGCTG TTGATCGTTCGTCCA
    BF3821   7  93 365 4358606 .. 4358629 -   -14  -2.74681   CAAAGGATAAATTGA          CATGACACAC AAAG GTGTGTCATG           ATCCACCACAGAGTA
    BF3826   4  56 181 4364302 .. 4364335 -  -6.1  -2.94962   AGGCAATAAAGATCA     TGCCACCGTTTTGCA TGCA TGCAAAACAGTAAAA      GGGCAATGTGAGGTT
    BF3832   2  57 456 4373629 .. 4373639 -  -3.2  -4.10161   GAGGATGCGGTAAAA                 CCCT TTA AAGG                 TAAAGTTGTCTATAT
    BF3860  16  93  30 4401403 .. 4401426 -  -8.2  -5.59357   AGGATACTAAAAAAA          GGGCATTCTC TTTC AAGAATACCC           TTTCCTTATATCTCG
    BF3878   9  83 108 4417635 .. 4417676 - -10.4  -3.27725   TGATGAATAAAAGGA TAAAAGACCGGTGTC-GTC GAATG AACTGACATCGGTCTTTTA TTTTTATGCCAATCA
    BF3886   7  67 142 4424335 .. 4424351 -  -5.1  -4.28488   AGTGAAATAGATAAA              GTAGAGA TTT TCTCTTC              TACTTCCCCCAAAGA
    BF3896   6 100  80 4439904 .. 4439937 - -13.3  -4.33417   TCCACTGACAACAAA     CGCCTTATGAGACAC GATC GTATTTCATAAGGCG      TTTATGCTCCTGTCA
    BF3930   2  71  67 4476899 .. 4476914 -  -5.4  -4.55093   GCAGACAAGAACAAA              GCCATC GGAA AATGGC               ATTAACAATGTTAAC
    BF3935  10  95   6 4482415 .. 4482458 - -14.7  -2.87463   AACCGTTCTGATACA GTCATTTCCCGGACCGGAA CCTTAC TCCCTGTCCGGGAAATGAT TTGTATCATTCCATA
    BF3948   6  52 311 4500074 .. 4500095 -  -5.1  -3.08046   CCCCGATCCGAAAAT           CAGTACGAT AGCC ACCGAACTG            GCGAGTGACCGGTAT
    BF3975   6  55 467 4539528 .. 4539544 -  -5.9  -2.63585   CGATATCCGAAACAT              CTATACC AAG GATATAG              CCCCGAACCTTGAAA
    BF3994   6 100  22 4565947 .. 4565988 - -16.8  -4.82212   CAAACAATAAACAAA GAACGATCGGCTCCT-GCC TATGG GACAAGGAACCGATCGTTC ATCATTTAAAAGCGC
    BF4062   6 100 340 4639425 .. 4639455 -   -15  -4.30576   TTCTTATCATCAAAA       GACTTGCTTTAACA GTG TGTTAAAACAAGTC       TTTTACCGACAAACA
    BF4069   6 100 134 4647876 .. 4647934 - -36.8  -3.16676   TGTACGAAGTTAATA TCCTTTCTGTACGAAGTTAACTTTAACA CAA TGTTAAAGTTAACTTCGTACAGAAAGGA TATTAGTAACATATT
    BF4083   4  83  65 4664805 .. 4664831 -  -6.7  -5.00388   GAAATTAAAAAGAAA         CCTTTTACC CAAAGAGCC GGTAAAAGG         TTTTTTTTATGTATT
    BF4086   3 100 178 4667267 .. 4667297 - -13.4  -3.85256   CAGACTGAAATAGAA       GGGCTCATGAATCA TCA CAATTCACGAGCCC       ACTTTTTGTTATAAA
    BF4096   7  71 334 4683777 .. 4683789 -  -7.7  -3.68569   GGATGGATGGAAGAA                GAGTG ATA CACTC                TTTTTCAACGTGCCT
    BF4117   5  71 445 4714532 .. 4714553 -  -7.5  -3.66148   TAACCAAATGAAAGA           TAAAACTAA AGAG TTAGTTTTA            TAGTAGTAGCAATGT
    BF4152   2 100  28 4759621 .. 4759649 - -13.9  -3.90707   CCTGATGAAAAAAAT        GGGAATAGCCGTC ATC GACGACTAATCCC        CATTTCGTATTGAAG
    BF4191   1 100  29 4782402 .. 4782428 -  -9.5   -6.0458   ATAAACTAAAAAAAA         GAGCAATCACC TTTAC GGCAATTGCTC         TTTTTCAGCTATAGT
    BF4205   2  60 203 4799593 .. 4799605 -  -2.7  -4.56093   AACTGAACCAGAAAA                TAGCT CAC AACTA                CCTGATGTATTCTGA
    BF4217   8 100 470 4817613 .. 4817646 - -21.3  -4.88918   TGACCTGAAATAAAA     TAGTCCCGATAAACC GGAT GGTTTATCGGGACTA      TTTTATTATTTTCAA
    BF4225   5  53 120 4822337 .. 4822348 -  -2.2  -3.94188   AGCCAGTTGAAACAA                GCCT TAAT AGAC                 CATTTGCAACAATTT
    BF4234   5  57 288 4826455 .. 4826465 -  -2.4  -4.17023   CGAACTATCCGAAAA                 GCAG TTC CAGC                 TCCGCTACACGGGCG
    BF4241   4  51 175 4834386 .. 4834407 -  -5.1  -2.87026   TAGATCCAGATCATA           CCTTGCAGG CAAT CCTGCAAAT            TTCAACCTGGTCAGA
    BF4257   2 100 419 4860562 .. 4860605 - -24.9  -2.53876   TTTTATTTTAAGCCA GAGG-GCTACCCGCCAATCA CCTGT TGATTGGCGGGTAGCTCCTC TGATTTTCAATGTAT
    BF4267   3  55  50 4866978 .. 4866990 -  -2.7  -4.19238   GTTGGAACTCGAAAA                TCATC AAT GATAA                ATTAGCTGACACCAT
    BF4299   3  84  11 4904565 .. 4904599 -  -3.8  -5.71983   CCAACCACAAAAAAA    TGGAAGATATGAC TTTCCGAACC GTC-TATCTTCCA     TTCTGCTTATTTATT
    BF4314   6  81  59 4915267 .. 4915302 -  -6.2  -5.00846   TAAATAGTACAAAAA    CACCCGGCTTTACATT ATTG AGTATAAAACTGGGTG     TTTATTTGCAAATTA
    BF4323   7 100  29 4920839 .. 4920864 - -19.1  -5.30348   AGTTAATAAGAAAAA         GGGGCTGAACG TTGC CGTTCAGCCCC          TTTACTATTATTTAA
    BF4336   9  70  36 4937732 .. 4937745 -  -8.1  -3.29511   TGCAGTTCTGCACAA               GGTGC CGGT GCACC                CCTGCACAATGCGGC
    BF4342   6  83 445 4942982 .. 4942998 - -10.1    -3.767   TATCGACTTAGGAAA              CGAGCAG GAA CCGCTCG              ACGAGAAATATAAAA
    BF4354   8  90 109 4957896 .. 4957935 -    -8  -4.84918   TCCATAAACATAAAA  GAGCCATATCATTACTCAA AAA TAGAGTT-TGACATGGCTC  TTTTCATTGTTCATA
    BF4366   5  57 432 4971812 .. 4971833 -  -3.6  -3.90744   GCCCGCGTCAAAGAA           GCCACCTC GCACTT GAAGGGGC            TCAAGATAGGCATCA
    BF4388   6  90  10 5014482 .. 5014517 - -11.3   -3.5936   TTGAAACTTTTTAAA    TAGATACGAGGGTGC TTCAAT GCACCCTCATATTTA     TCACTTCATTTATTC
    BF4421   5  95  27 5055751 .. 5055796 - -13.5  -3.41024   CCCCGTAATACAACA TACGGGATCTCTTTAGCAG TTGTGTCC CGGCTAAAGAAACCCCGTA GTTTCTATTTTTGTT
    BF4429   5 100 248 5064739 .. 5064766 - -18.5  -4.93318   TATAAGGTATAAAAA        GCCTCCTCCGC GTAATT GCGGAGGAGGC         TTTTTATTTTCTGAC
    BF4429   5 100  72 5064904 .. 5064942 - -14.1   -4.9792   CATCGCATACAAAAA  GTAAGTGCATTCTTGCCC CGCC GGG-AAGAATGCACTTGC   ACACAAACAAAACAA
    BF4429   5 100  29 5064965 .. 5064985 -  -9.7  -4.30308   CAAAACAAACAATAA            GCCGATCTG TCA CAGATGGGC            ATTGGCCTTAATTAG
    BF4438   4  67 160 5079170 .. 5079219 -  -7.6  -3.28712   GGTTGCTTTGGATAA GTGATTCTT-TTTG-CAGGTGCA TTATCTT TGC-CCTGTCAAACAAGAATCAC TAAAGTAGAGTTTTG
    BF4442   4  65 281 5084391 .. 5084406 -  -3.3  -4.81851   AGTGAAAGCCAAAAA              GAAGT ATCATA ACTTC               CAGGAATTGCTGATG
    BF4456   3  74 147 5106345 .. 5106357 -  -9.1  -3.07856   AGACTACAAAGGACA                CAGCC GCG GGCTG                AACTGGTTGAAAATA
    BF4462   6  54 428 5118711 .. 5118723 -  -5.5  -2.96723   ACTACGAAAAGACCA                TCCGC AAT ACGGA                TATGAGCAAGGAAGT
    BF4467  10 100  13 5124117 .. 5124141 - -15.9   -3.4376   AGATATGCATGATAA          GTGATTAGCGT CTG ACGCTAATCAC          TTATCACTGTCACTA
    BF4471  15  71  49 5130535 .. 5130550 -  -5.4  -4.48987   TTTCGAGAAGGAAAA              CCGATG CTTT CATCAG               AATACAGACTTCTTA
    BF4478  12 100 203 5139777 .. 5139809 - -16.3  -2.92669   ATTATAAATGAAGTA      GCGCTGCTCTTCCCC GTT GGGACAGAACAGCGC      CGATCATCAGTTTTT
    BF4490   7  80 349 5152962 .. 5152976 -  -2.8  -5.60993   TGGTTGACAAAAAAA               CATTGC ATG GCAATT               ATGTGCGGCTTTACA
    BF4509   5  75  44 5176162 .. 5176178 -    -8  -3.77219   AGCACGGAACTGAAA              GGGGAA TGAAC TTCCCC              TCTTCCTCTTGCCCG
    BF4518   5  89  32 5184470 .. 5184499 - -10.9  -3.64703   GTTGGCCCACTGAAA       TCGACTATAGATC AAAT GATTTATAGTCGA        TTTCGTTTTATATAT
    BF4525   6 100   9 5200414 .. 5200444 - -16.2  -2.53208   AAAGCATAAAATGAG       GAGAGGCAACGTCG TCC CGACGCTGCCTCTT       TCTCTCAATCAATTT
    BF4532   2 100 -14 5211236 .. 5211281 - -16.5   -4.1851   CGAAATGAGAAACAA GATTCTTTGCTATGGACAGAA AGCG TTTTGTCTATAGCAAAGAATC TGACATTGAATAAAT
    BF4542   9 100   7 5222999 .. 5223031 - -18.5  -3.62591   TGCACAATTTTGAAA      GAGCCGGCTTCTTCG TGA CGAAAGAGCCGGCTC      TGTTTATTATTTATC
    BF4548   5 100   6 5231148 .. 5231202 - -21.2  -3.12352   TAACGGAAAACGATA TACGGTGAATGACGAACAGACCATGC TTCCT GCA-G-CCTGTTCGTCATTCACCGTA TGTCGTCAATAACTT
    BF4554   5 100  23 5237002 .. 5237025 - -16.8  -4.39133   TAATAAGTAGGAAAA          TTCCCCACCG GTAT CGGTGGGGAA           TTTTTGTATATGGAG
    BF4572   6  73 162 5256258 .. 5256280 -  -7.6  -3.88703   GGGCACAAAGAAAGA           TCGCTTTCCC TAC GGGTTAGCGA           TTTTCTTTTTATTAT
    BF4576   2  55 232 5258480 .. 5258490 -  -4.6  -3.67052   AGATCCGGAAGAGAA                 GCGC GAG GCAC                 TCAACATACTGATGC
    BF4583   2  50 283 5265925 .. 5265936 -  -2.2  -3.84394   TACACAGAAGCCAAA                GCCA TCAT TAGC                 GGAATAGATCCGGAT
    BF4590   8 100 322 5275538 .. 5275570 - -19.4  -4.95155   CTTACATTACAAAAA      CATCCGGATGTTCT GCATT AGAACATCCGGATG      TTTTATATCATAACA
    BF4590   8 100  64 5275795 .. 5275828 -  -9.1  -5.64873   GTTAATAACAAAAAA     TCGTATTATACCTTT ATAT ATAAGTATAATACGA      TTCTTTTATATGATA
    BF4575   4  50 292 5258916 .. 5258926 +  -3.2  -3.55761   CACGACTGGTGCGGA                 TGGC ATC GTCA                 TTTCCCACCTGCCTG
    BF4566   3  72  84 5250984 .. 5250999 +  -4.8  -4.76087   GTATATGTGTACGAA              CTTTAT TTTA ATAAAG               TTTATTTATTCTCTG
    BF4561   2 100 188 5246512 .. 5246529 +  -9.9  -6.17292   GGTTAACAAAAGGTT             GGAGTCA GGCG TGACTCC              TTTTTTTTTGCCTTT
    BF4553   2 100  35 5237002 .. 5237025 + -16.8  -5.03994   TAATAAGTAGGAAAA          TTCCCCACCG GTAT CGGTGGGGAA           TTTTTGTATATGGAG
    BF4534   9 100  29 5214146 .. 5214175 + -17.3  -2.60278   GGCACATTTCATATC       GTCCCGCATTGAG AAAA TTCAATGCGGGAC        AATTTTGTATAATGT
    BF4524   4 100   9 5200416 .. 5200442 + -16.6  -4.06678   AGCATAAAATGAGGA         GAGGCAACGTCG TCC CGACGCTGCCTC         TTTCTCTCAATCAAT
    BF4517   5 100 173 5184466 .. 5184503 + -18.1  -3.37067   CCTAGTTGGCCCACT   GAAATCGACTATAGATC AAAT GATTTATAGTCGATTTC    GTTTTATATATACTC
    BF4508   5  70  -8 5176162 .. 5176178 +    -8  -3.25073   AGCACGGAACTGAAA              GGGGAA TGAAC TTCCCC              TCTTCCTCTTGCCCG
    BF4489   6  57 372 5153581 .. 5153592 +  -4.4  -3.83026   GGTTCGCTATACTCT                TTGG AAAG CCAA                 TTTAGTATAGAAGCA
    BF4477   3  45  21 5140023 .. 5140034 +    -3  -3.09933   TTCTCTACATTTTTA                GTAA ACGT TTAC                 TTAGATACCTTACCG
    BF4477   3  45 413 5140415 .. 5140426 +    -3  -3.01416   GTGAGAAACAAATAT                GAAA CCAG TTTC                 TCTATCTCCATGATA
    BF4470   9  65  51 5130559 .. 5130576 +  -7.1  -3.21962   TCATCAGAATACAGA             CTTCTTA TTCA TAAGAAG              TTAACTTCCTACTCT
    BF4441   6  95  32 5084480 .. 5084508 +  -8.9  -5.12785   CCTATAAAGTAAGAA        GGAGTGTCATATA ACG TTTGTGGCACTCC        TTTCTTTTTTAATTC
    BF4437   2  58 134 5079266 .. 5079276 +  -6.8  -2.92712   AAGCATGTTTTGTCA                 GGGT TTT ACCC                 TCGTTATCTATCCTA
    BF4428   8 100  25 5064739 .. 5064766 + -19.2  -5.54907   TATAAGGTATAAAAA        GCCTCCTCCGCG TAAT TGCGGAGGAGGC         TTTTTATTTTCTGAC
    BF4420   8 100  23 5055660 .. 5055705 + -17.8  -3.80877   TAACCGGTCATTATT GGCAGTGGCGATCCATGGCAT AAAAA GTGCT-TGGATCGCCACTGTC TGTTTTATCCCCTAC
    BF4403   2  62 -27 5032121 .. 5032144 +  -6.8  -3.34013   GACATTAATGCGCAA          TAGCCTGT CCCAAATA ACAGGCTA           TTAGTTCCGCAGCTA
    BF4390   4 100  32 5016920 .. 5016955 + -14.9  -3.67188   CTGACTATGAAGAAA    GGGCTATCCGGTA CCGCCAATTT TACCGGATAGCCC     TATTTTACAATCAAT
    BF4387   3  87   6 5014486 .. 5014513 +  -9.9    -4.005   AACTTTTTAAATAGA        TACGAGGGTGC TTCAAT GCACCCTCATA         TTTATCACTTCATTT
    BF4371   4 100 104 4981408 .. 4981425 +  -9.9  -4.64657   TTACCCCCTATAAAA             TCATCGC TTAA GCGATGA              TTTTTCAAGATTTAA
    BF4365   5  55 240 4972312 .. 4972334 +  -6.2  -2.70932   TGAATCCGGGATAGT           TGAAAGCCGG ATT CCAGCTTCCA           TGATTACAACCGGGA
    BF4353   3  74  79 4957896 .. 4957935 +  -5.8   -4.5774   TCCATAAACATAAAA  GAGCCATATCATTACTCAA AAA TAGAGTT-TGACATGGCTC  TTTTCATTGTTCATA
    BF4341   1  47 355 4943670 .. 4943680 +  -2.6    -3.441   TTACTATTATAGCCA                 TAAT TCT ATTA                 ATTTTTCAATATTCG
    BF4335   2  57 471 4938141 .. 4938155 +    -5  -3.57144   AATTCGTTTCTTCAA               TTCATC TTT GGTGAA               TTTCCCGCTGAAACA
    BF4322   7 100 115 4920839 .. 4920864 + -19.1  -4.04415   AGTTAATAAGAAAAA         GGGGCTGAACG TTGC CGTTCAGCCCC          TTTACTATTATTTAA
    BF4313   4  72   9 4915267 .. 4915302 +  -6.2  -4.43877   TAAATAGTACAAAAA    CACCCGGCTTTACATT ATTG AGTATAAAACTGGGTG     TTTATTTGCAAATTA
    BF4305   8  67  20 4909275 .. 4909303 +    -6  -4.06419   TTTTTCTGATAATAA        TGGAGGAACTAC ATCAC GTAACTCCTCCA        TTGTTTCTACGACAA
    BF4298   6  55 472 4904990 .. 4905002 +  -3.3   -4.0162   GCATCAGACCGGCCT                GATCG AAA CGTTC                TTTATACTCTCCGAC
    BF4289   2  64 163 4892677 .. 4892687 +  -6.8  -3.57825   CTTTTCATGAAACTG                 CCGA ACT TCGG                 TTCCTCTTTTATAAG
    BF4284   5  59  23 4886355 .. 4886401 +  -3.7   -4.1585   TTTCATGATCGATAA TAGGGTCAGGAGAGGAATG GCCTATCTA CTTTTCTCCCCTGATCCCA TTTTCAAACTTATCC
    BF4278   2  57 169 4878532 .. 4878555 +  -6.7  -2.64735   TCTTCCCTAACCGAT          GCCGA-GCGT TTTCC GCGCCTCGGC          CTGTTGATTTTCGCT
    BF4266   2  64  96 4867126 .. 4867138 +  -4.1  -4.30441   ACCTAAAGATAAAAG                GAGAC TGG GTTTC                TTTTACATATTCTGA
    BF4207   5  55 108 4804818 .. 4804833 +  -3.2  -3.93817   ATGTGGGTGCAGTAT              TCCGTC ATCC GGTGGA               TCTTTTTCCACTCTG
    BF4204   7  61 412 4800045 .. 4800055 +  -6.8  -3.24924   AATGCCATATACAGC                 CGCT TCA AGCG                 TATTGTGAATCCCGA
    BF4190   3  72  22 4782402 .. 4782428 +  -5.1  -4.65168   ATAAACTAAAAAAAA         GAGCAATCACC TTTAC GGCAATTGCTC         TTTTTCAGCTATAGT
    BF4151   3  69 -25 4759620 .. 4759651 +  -6.6  -3.92592   TCCTGATGAAAAAAA      T-GGGAATAGCCGTC ATC GACGACTAATCCCCA      TTTCGTATTGAAGCT
    BF4116   3  77 305 4715154 .. 4715169 +    -9  -3.55444   TTTCAAATCACCTTT              GATGGG ACAT CCCATC               TTTGCCAACTGGCAA
    BF4095   0 NONE
    BF4085   3  76  24 4667267 .. 4667297 +  -9.8  -2.81584   CAGACTGAAATAGAA       GGGCTCATGAAT CATCACA ATTCACGAGCCC       ACTTTTTGTTATAAA
    BF4068   8 100 350 4647876 .. 4647934 + -36.8  -3.15346   TGTACGAAGTTAATA TCCTTTCTGTACGAAGTTAACTTTAACA CAA TGTTAAAGTTAACTTCGTACAGAAAGGA TATTAGTAACATATT
    BF4061   6  53  39 4639665 .. 4639676 +  -4.4  -3.48994   TAGATAGCAACAATG                GGAT TATC ATCC                 TTATGAATCTTTTTG
    BF4036   6 100  48 4613686 .. 4613714 + -17.5  -3.38435   TCTATAAAAAAAGAA        CGCCCTGTTACCG GAT CGATAACAGGGCG        ATTTCTTTTAAAGAA
    BF4022   1  62 240 4594917 .. 4594935 +  -4.6  -4.22748   TACAAGAGCTTTCTC             TTTCCTGT AAT ACACGAAA             TTTCATTTGTTGCTG
    BF4014  10  64 410 4583648 .. 4583662 +  -4.2   -4.4009   CCTTTCAGATTAGCT               GGCTTA AAG TTAGCC               TTTTGTGCCATCACA
    BF4009   4 100 137 4579931 .. 4579958 + -16.4  -4.17417   ACAGCCACAAAAAAA        CGGCCGCTACAGA CTT TCTGT-GCGGCCG        TTTCTATATCCTTGA
    BF4005   1  57 -23 4577306 .. 4577317 +  -5.8  -3.05997   AGGAACACACTAAAT                GCCA AAAT TGGC                 TATAATTTCTAGAAA
    BF3993   5  77  31 4565950 .. 4565985 +  -9.1  -3.32769   ACAATAAACAAAGAA   CGATCGGCTCC-TG-CC TATG GGACAAGGAACCGATCG    TTCATCATTTAAAAG
    BF3979   3 100  25 4548215 .. 4548265 + -27.9  -4.42206   AACATATACTTTAAA GAGGATGTGCCAGAAGCCGGTCA CTTAA TAACCGGTTTCTGGCACATCCTC TTTATTACTTTAATT
    BF3974   3  52 128 4540043 .. 4540056 +  -3.9  -3.66908   TATAGGGTTCTTTCT               GATAA TCTT TTATC                TTGATTTTCCACCAG
    BF3947   2  62 159 4500530 .. 4500541 +  -5.8  -3.66784   TTCTTATAGAGAGCC                TCCG CTGC CGGA                 TTGTATTGAGGATCG
    BF3934   5 100  20 4482416 .. 4482457 +   -16  -4.13872   ACCGTTCTGATACAG TCATTTCCCGGACCGGAA CCTTAC TCCCTGTCCGGGAAATGA  TTTGTATCATTCCAT
    BF3906   2 100   5 4454346 .. 4454376 + -12.7   -5.3658   AGAAAAAATAAATAA       TCCTCCGTAGATA CTTTT TTTCTACGGAGGA       TTTTGTTTTTCTCCT
    BF3895   4 100   8 4439904 .. 4439937 + -13.3  -4.00782   TCCACTGACAACAAA     CGCCTTATGAGACAC GATC GTATTTCATAAGGCG      TTTATGCTCCTGTCA
    BF3885   4  59  -5 4424371 .. 4424382 +  -4.4  -4.07568   TCCCCCAAAGAAGCT                GTGT AGAG ACAC                 TTTTCACCACAGAAC
    BF3877   5 100  25 4417635 .. 4417676 + -11.9  -4.84359   TGATGAATAAAAGGA TAAAAGACCGGTGTC-GT CGAATGA ACTGACATCGGTCTTTTA TTTTTATGCCAATCA
    BF3863   5 100 342 4403480 .. 4403503 + -15.4  -5.76237   GCAAGAAATAAAAAA          GCCGGAAAAC GAAT GTTTTCCGGC           TTTTTTATTTCTATA
    BF3859   6  63  78 4401403 .. 4401426 +  -5.3  -4.06361   AGGATACTAAAAAAA          GGGCATTCT CTTTCA AGAATACCC           TTTCCTTATATCTCG
    BF3831   4 100 241 4374253 .. 4374309 + -27.7  -3.19602   AGGAATCCGGCTTCA TCTTGGCGGTTGAGATGTGTATCTCGG CCG CTAAGATACACATCTCAGCTGCCAAGA TGTTCATCTCGGCAG
    BF3820   2  45  57 4359035 .. 4359050 +  -3.2  -2.99319   TATGTTCCCCCCAAG              GGTGAT AGCA ATCTCC               TATATATACAAAATT
    BF3816   2 100  40 4352400 .. 4352447 +   -21  -3.29096   TCGATAAACGATAAA CAGCCGGCAATTTATGCT-TAAA ATT TCTATAGCATAAATTGCCGGCTG TTGATCGTTCGTCCA
    BF3806   1  66 175 4340741 .. 4340779 +  -6.7  -3.85817   CTGCGGCAAAGGAGA  CCGGTCCGGG-ACAAG CTCTCTGT CTCGTTCCCGAACCGG   TTTATCAAAAGACAT
    BF3799   2 100  50 4330929 .. 4330957 + -16.2   -4.4204   GGATAGAACCCAAAA        GAGGCGAAGTAT TTTTC ATACTTCGCCTC        TTTATTGTCATTCTT
    BF3793   5  89  21 4324438 .. 4324480 + -13.9  -2.91912   CCACTGCGGATAACA CAGATTAATACAGAATT CAACTAAAA AATTCTGTATTAATCTG TATCTGCCTCGGTAG
    BF3786   4 100  34 4312926 .. 4312963 +   -13  -3.99091   ACACTAAAATATAAA   TGCGAGTTAATAATTG AATTTA CAACTATTAACTCGCA    TTATTAATTTATTTA
    BF3775   4  95   6 4291389 .. 4291421 + -12.9  -3.66139   TGCATTTTAATTTAA      GATGACTTCAGAGTA ATA TCTTCTGAAGTCATC      TTTAACATATCTCTC
    BF3770   3 100  30 4286048 .. 4286083 + -10.7  -4.79352   TTATAAAACGAAAAA   CGGTGAACATAC--TGC AACT GCATCGTATGTTCACCG    TTTTATTATACCTAA
    BF3756   4 100  57 4265823 .. 4265849 + -16.6  -3.88946   AAAACCATAAAACAA         GGGGCTGTCGGA TTT TCGGACAGCCCC         TTGTTCTATAGCATA
      pfkA  10 100  27 4255538 .. 4255573 +   -12  -4.17701   CAGTAATAAGATAAA    CGGTGGACGGTAAACA TACA TGTTTATGGTTCACCG     TTTATCATTTATCGG
    BF3737   1 100 459 4246627 .. 4246650 + -12.5  -5.07275   AACCCATAAAAAAAA          GCCGTCTGA TTATCC TCAGACGGC           TTTTTCTATGTATAG
    BF3723   5  48  54 4235546 .. 4235569 +  -3.2  -3.51804   TTACACGGATTAACA          CAGATAAATA TCTC TGATTATCTG           TTGATTAATTTCATT
    BF3710   7  67 -34 4219243 .. 4219259 +  -8.1  -2.87325   TGCTGTTAATGGGAA              TCCTATT GTC AATAGGA              CTTGTTATAAACGGT
    BF3697   2  62 422 4207633 .. 4207647 +  -5.8  -3.55486   AATTGTTTAGCTCCC               TCTTTT GAG AAAAGA               TATTTCATGTTGCCT
    BF3694   3  54 241 4204327 .. 4204339 +  -4.8  -3.17713   CCGATATTACCGATA                CGGA AAGTA TCCG                CTTTTGAAATTTTTC
    BF3676   3 100 140 4187595 .. 4187641 + -22.7  -4.33274   TGTAGGCAACGAAAA CTAAATGGGAGAGGTGATATC CGCGT GGTATCACCTTTCCCATTTAG TTTTCATACTATCAA
    BF3672   1  47 319 4185484 .. 4185506 +  -4.1  -2.60711   CTCTAAAACAATATA          GGGAGG-TAC TGTT GAATCCTCCC           ATATATTATTTAAAT
    BF3642   6  81  10 4157907 .. 4157952 +  -9.9  -3.47387   TATTAAACAAAAATA TCCCCAGCTAC-CTTACTAAGT ATC ACTCAGTAAAAGTAACTGGGGA TTATCCCTATTTTCA
    BF3636   8 100  92 4148778 .. 4148817 + -22.4    -5.252   CCGCAACAATAAAAA  GAATCGGGAGAGCACTTT TTTG AAAGCGCTCTCCCGATTC   TTTTTTATACCACTA
    BF3622   1  40 113 4131061 .. 4131082 +  -2.3  -2.61383   GAATACCGTTTTTCT           GATAAAATG ATGT CATCTTGTC            CTTATAGCTGACCCT
    BF3599   4  75   7 4109144 .. 4109200 +  -9.6  -2.62184   ATGGGATAAAGAACA AGCATTTACGGGTGAATGGAAAGA TATTCGGAC TCCTTCCATCCACCCGTAAATCCA TAATATGAAGAAAGC
    BF3590   4  95  18 4101983 .. 4102024 + -14.6  -2.91593   GTGCACGTTTAAAGG GCGAAAAGCACTGTTTCC AATCAG GGGAGCAGTGCTTTTCCC  ATTTATGGAGGAATG
    BF3583   2 100 148 4095352 .. 4095381 + -15.1  -4.90266   CCCGTGCAGAAAAAA       TCCCGCTTAGGTC ACAT GACTTAGGCGGGA        TTTTTCATTAATCAA
    BF3578   2  51 463 4092484 .. 4092502 +  -4.6  -3.28924   ACTGGCCACTCCTGT             CAATTGAA TGA TTCCATTG             TTCTGAGCAAAAATA
    BF3569   3  57 278 4082580 .. 4082595 +  -4.7  -3.60627   AAATCAGCCACCGCT              GATCG GCAAAA CGATC               TTTAAAGTGACCTAC
    BF3566   5  67  -9 4075047 .. 4075059 +  -4.9  -4.42788   TGATCCGGATCGGAC                TACTT CAT AAGTA                TTTTATCCCCTTCGA
    BF3559   7  69 329 4064494 .. 4064525 +  -8.7  -2.75022   TGGGCAAAAAAGGCT      GAGCGCAACCGGTC CGCCT GTTCGG-TGCGCTC      CTTCTCTATACACAG
    BF3555   4  52 228 4061449 .. 4061482 +  -5.5  -2.84745   GTTGATGCGCCCCAA     GGCTTTGGA-AGTA CACCGCC TACTCTTCAAAGCC     ATTCTCTTGTGCAAC
    BF3538   3  45 292 4045252 .. 4045264 +  -3.4  -3.13403   GAAAACGACATCCCG                TTGC GAACA GCAA                TATTCGTGCACCAGA
    BF3534   3  60 271 4042413 .. 4042471 +  -7.2  -2.58398   TCTGATACGGAACAG GCGGACTGAAACGGACCTCCGGAGGG TATGTAC CCCACCTAAAATCCGCATCAGTCCGC CTGTTCTACATTTAT
    BF3531   3  87  27 4039382 .. 4039422 +   -10  -3.92746   ATGGAGTAATCATAA GAGAGAGGAGG-GT-GAA TACCAGT TTCAACACCTCCTCTCTC TCTTTTTAACCTGAC
    BF3521   5  73  -3 4026920 .. 4026934 +  -7.2  -3.98009   TCAGGTTGTAAATCA               GTAGTT TTT AACTAC               TTTGTGAAGTTTTGT
    BF3511   1  42 121 4013204 .. 4013214 +  -2.6  -2.88677   ATACAGCGAATATTA                 TTTT AAC AAAA                 TGTGCTCCTTCTCTC
    BF3506   1  52 -14 4008351 .. 4008368 +  -4.9   -2.9911   TTAAGAATAGGTTTA             GGATACAG ATT CTG-ATCC             TCCTATTTTAATTGT
    BF3493   3  69  15 3991496 .. 3991538 +  -5.2  -4.43844   ATTGTTCTCATAAAA TACCCTCAT-CCTTT-GT CACTGTTAA ACGAAAGGTATGAGGGTA TTTTGTAAATGCTGA
    BF3490   5  56 385 3983416 .. 3983427 +  -5.8  -2.79925   CTCGAGCATTTTATC                CAGG AACT CCTG                 ATCTTCTTTATGTAT
    BF3485   5  74  18 3978827 .. 3978843 +  -2.3   -5.5112   TGCAATATTTATAAA              TTATCTG AAT CAAATAA              TTTTTTATTAATCAA
    BF3476   3  61 466 3973853 .. 3973873 +  -5.4  -3.81137   GTTCCGGGTATTTGA            TACGCCAT TCGAT AAGGCGTA            TTTCGGTGTTTAGAA
    BF3439   5  77 143 3933016 .. 3933054 +  -6.2  -4.64992   CTTATAATAAAAAAA   CTGTTTTTGCCATC AATAATTTCCG GATAGCAAAAACAG   TTTATCTTTTTTAAA
    BF3435   3 100 111 3927289 .. 3927338 + -13.3  -4.09276   AATCGGTTATAAAAA GCCGACGGCAACGTAT--TTCTTC TTTAT GAAGAATGATACGTT-CCGTCGGC TTATTATCTTTATTA
    BF3428   4 100 -38 3918760 .. 3918782 +   -12  -4.48903   ATAAGTACGAAAAAA           GGGAGAAGCT GTC AGCTTCCCCC           TTTTACTGTATTTTA
    BF3423   4  50 364 3913440 .. 3913451 +  -4.4  -3.08073   CTATGGTGAGATAGC                CACA CACT TGTG                 TATATTCCGCCTCAT
    BF3417   2  47 448 3906208 .. 3906219 +    -3  -3.17723   CCTTGATAACAGAAC                TGAT TCAA ATCA                 TTACATTGGAACTGA
    BF3409   5  89 -53 3895052 .. 3895097 + -13.7  -2.91144   TTTGAAGAACCATTT TTCGTAGGAGAAGTA-TGTTTT ATA AAGACAATATTTCTCCTACGGA TACTTTAAAGCATCA
    BF3403   5  55 234 3892121 .. 3892132 +  -5.8   -2.7497   TCAATCTGATGCCGC                GCCT CAAC AGGC                 ATTTCCGGATAATGT
    BF3389   1  47 177 3877955 .. 3877966 +  -4.4   -2.7263   AATCTATGTAATCTG                TCGT GAAT ACGA                 GTTTCGACACATCCT
    BF3383   5  51 231 3872984 .. 3872996 +  -4.1  -3.24232   ATAGAAGAAATAAGT                TTGCA GCA TGCGA                TCTGTTTCGGCACGG
    BF3375   3 100  22 3863374 .. 3863428 + -29.1  -4.11404   GCAAGCATAAAAAAA CAGAGCCTTTATC-AGGGCGGAACAGA CAC TCTGT-CCGCCCTTGATAAAGGCTCTG TTTATATGATATAGA
    BF3364   2  64 278 3844690 .. 3844709 +    -5  -4.09739   ATTGAAAATGATGCG            TAACCGGG AAAC TTCGGTTA             TTTTCCGAAGATTGA
    BF3358   7  66 172 3836199 .. 3836221 +    -7  -3.38522   CCTTCACCGTAAACG           TACCGGTTTC ATC GAAATCGGCA           TCTTTACGGTCAATA
    BF3350   2  65 106 3826985 .. 3827009 +  -3.6  -4.53602   TTCACTTCGGCCCCA          TGAGGCAACT TCAAT AGTTTCTTCA          TTTGTTTGCTGTCAA
    BF3337   1  42 213 3809574 .. 3809584 +  -2.4  -3.05816   ATCCGGGCACTAATC                 GGCC TAT GGCA                 TTGACTACCCGATGA
    BF3333   3  67 430 3806581 .. 3806596 +  -7.6  -3.14962   TCGAGACCATAATCC              CCGATA GCCT TATCGG               TAGTTTTCATAATAC
    BF3320   4  64 406 3792059 .. 3792071 +  -7.7  -2.94561   ATAATATCTTCCACC                CACAC CCA GTGTG                TACTTATCTTCCGGT
    BF3303   5 100  24 3755760 .. 3755792 +   -15  -4.16842   TTAAAATTCCATAAA      GGGTGTAGCCATAC AGCCA GTATAGCTACACCC      TTTATTACAGATGGC
    BF3298   2  77  20 3750902 .. 3750923 +  -8.7  -3.66844   AAGGGATACAAAAAA           GCCACCCAA TTGC TTGAGTGGC            TTCTTAAAATATAAA
    BF3280   3  59 228 3732941 .. 3732952 +  -5.8  -3.18274   TGTATAATTTCTGAA                TGGG AAGT CCCA                 TTACATTGAAGTAGC
    BF3253   4  79 430 3698779 .. 3698813 +  -8.5  -3.85817   AACACATCCATCCAC    CACTCGCAGG-CAGCC ATCT GGCTTTCCTGCGGGCG     TTTGTACAAACCGAT
    BF3250   6 100  15 3693832 .. 3693886 + -15.9  -2.98942   GCCATCCGCCAATTA GGGTGTAGCCATCCGGACTG-CATGGT TAC ACCCTGTCTGTC-GGATAGCTACACCC TCTCTATCAGGCAAT
    BF3240   2  52  59 3676143 .. 3676158 +    -4   -3.6834   CAAAGATATCGGACT              GGATAC GTTC GTATTC               TTTCCAGATTTTATT
    BF3233   6  64  -6 3668832 .. 3668844 +  -4.9  -4.14739   AGAAAAAGAACTTTC                CAAAT AGA ATTTG                TTTTCCGATAGGTAA
    BF3221   5 100 161 3655161 .. 3655190 + -16.7  -4.62441   CTGCCACCCAACAAA       GAGAGGAAATTCA TTAT TGAATTTCCTCTC        TTTGTTTATATAAGG
    BF3210   5  57  40 3639140 .. 3639167 +    -5  -3.65754   GTGACGATTCATTCT        CAGTATCACGACA TGT TTTCGT-ATACTG        TTTCAGATGCTTTCT
    BF3210   5  57 466 3639566 .. 3639581 +  -4.8  -3.68359   CCAATTTACCGTACA              CTAAAA TCAT TTTTAG               TTATACTTTTCACAA
    BF3196   1  45 469 3624952 .. 3624965 +  -3.7  -2.61582   ACATTAGTCAATTTA               CCACG TGAA CGAGG                CTTGTAAGTACCATA
    BF3192   4  64  27 3619912 .. 3619947 +  -4.7  -4.15222   CATTTCGTAAAAGAA    TAAAAGGCTGCCTCC AATAGC GAAGACAGCCCTTTA     TTTATTGAGAACACT
    BF3192   4  64 269 3620154 .. 3620164 +  -6.8  -3.54721   TTATCACCTACCGTA                 CGCA AAG TGCG                 TTCTGTACCATTTTC
    BF3186   4  68  63 3613904 .. 3613955 +  -8.5  -2.57501   TAGGTGATTTACAGA TTATCCCTCCAACCTATAAT AAACACTTATCGA ATTATA-GTTGGAGGGATAA ATCTATTTGGTAAAA
    BF3176   4  77  27 3600463 .. 3600490 +  -8.5  -3.59814   TTCAATAATAAAAAA        GGCATGGTTTT CTCAAC GGAACCATGCC         CTTTTTATATGCTGC
    BF3172   6  71   5 3597280 .. 3597320 +  -3.3  -5.20333   TAGAAGAATAATAAA  AAGACAGGGTACACT TCCGTTCAAAC GGCGTACCCTGTCTC  TTTTTATTATCAATG
    BF3172   6  71 157 3597432 .. 3597442 +  -3.2  -5.06103   CCAGGTCTTCCATGG                 TCTG TTC CAGG                 TTTTTTACCGCTTCT
    BF3166   2  51 376 3588232 .. 3588265 +  -4.7  -2.80966   CACTTACTTCCGACA     TATAGCTTATCTCCT TTCC AGTAAATGAGCTATA      TCCTCTTGATTGCCT
    BF3148   4  57  34 3562806 .. 3562855 +  -5.1  -3.63744   AACACTGGTAAAAAA TGAACGATGAACAAGCTGCATTGA CTA TCGCA-CAACTCGTTCATCGTTCA TCTTTTAAGAGCACC
    BF3145   3 100 282 3557230 .. 3557260 +  -9.9  -4.65838   GCATTTGATCCGAAA       GAAGTAAGCATTT CCCCA ATATGCTTACTTC       TTTTTCAAATATCTC
    BF3132   2  48 462 3546825 .. 3546839 +  -4.3  -2.92192   TGTAAGGGCCGAAAC               TGAAC ACCAG GTTCA               TATCATTCCCTACCC
    BF3107   4  53 321 3516705 .. 3516719 +  -4.2  -3.36578   CATAGCTGTGCACTT               CAGCTT CAT AAGCGG               CTTTCTTTGCTTTGA
    BF3095   5  64  22 3498523 .. 3498535 +  -4.1   -4.3739   TGGGCAACAGTCAGC                TTCCT CCG AGGGA                TTTTATGACGGAATG
    BF3088   1  48 256 3492181 .. 3492200 +  -2.8  -3.53091   GAGCCTGCATTGGAA            GGAAAGTA ACGG TGCATTCC             TTTCAAACCAACGGT
    BF3083   5 100  -3 3485013 .. 3485033 + -14.1  -3.35467   CTTTTGCAGATGTGA            GTGAGGGAA TTA TTCCCTCAC            TTCCTGCTTTATCAA
    BF3045   7  84 224 3444407 .. 3444423 +  -6.7  -5.20331   ACCGCAAATTCGACT              GATATAT TTT ATATATC              TTTTGTTTATTATTT
    BF3039   3  58  69 3441100 .. 3441112 +  -6.3  -2.81223   ATTACCAAGCCTCTG                CTCTT TAA AAGAG                TAATGTGTTGTTGGG
    BF3015   5  71 348 3420849 .. 3420864 +  -7.6  -3.53224   GGTCCCCGGAAATGC              GGTTCA AATA TGAACC               TTTAGCAGCAACGTA
    BF3008   7 100  97 3416560 .. 3416602 + -14.5  -3.62957   TCAAAATCCGTAATG CTCATCTTGCCTACTTTCAA ATCA TTGAAAGCAG-CAAGATGAG TATTTAGTTGTTCAG
    BF2990   2  52 167 3396036 .. 3396059 +    -3  -3.85817   CATATAATAGTAGCG          GTAAAGGGGG GCTG TCCCCAATAC           TTTGTCGGCACCGAT
    BF2982   2 100  30 3388415 .. 3388443 + -16.1   -4.5538   GCAAAAGGCATAAAA        CCCCGAAAGTTCT TCA AGATCTTTCGGGG        TTTTATACCTTTTAT
    BF2974   4  47 356 3380133 .. 3380143 +  -2.6  -3.52113   ATCTTATTTGATTCA                 TTAA TAA TTAA                 TATTTATAGCAAAGT
    BF2971   2  93  26 3374815 .. 3374846 + -12.5  -3.52102   GAATACATAAAAAAA      TCCGAAGCTATAG TTGAAT CTATAGTTTCGGA       TTATATAAATAAGAT
    BF2950   8 100  13 3354494 .. 3354529 +   -20  -5.14563   TAAGATGATAATAGC    GAGTGGTGAACAAGCT TCAC AGTTTGTTCACCACTC     TTTTTTAATCCACAG
    BF2935   4 100 101 3339889 .. 3339920 + -19.6  -5.61596   TGTTTTGTTTGTGTG      TGTTCCTCCGGCCA GGCG TGGTCGGAGGAACA       TTTTTTTATGCCCGT
    BF2935   4 100 275 3340063 .. 3340099 + -13.2   -4.4017   TAAAGTATAAAAAAA   GCTTCCGG-TCCTTCTT TTAA AAAAAGGAACCGGAAGC    TTTTATACAAATTAA
    BF2917   2  48 349 3325108 .. 3325123 +  -2.6  -3.54424   TGGCATAATATTCGG              CAATAT GTCC ATGTTG               TTTCACGAAATACCG
    BF2907   3  54 394 3319508 .. 3319519 +  -5.8  -2.53392   CCATTGAATGACTTT                CAGG TCGT CCTG                 TGAATTGAACGGTTT
    BF2898   6 100 -33 3311229 .. 3311254 + -15.5  -3.48064   TACCATATCGAAAAA         GCCTCTTCGCT TCAC AGCGGAGAGGC          TTCATTGATTATGAC
    BF2889  12  83  11 3307240 .. 3307264 +  -7.8  -4.76213   GATAAAACGGAAAAA          GATGCGGAGC TGTTT GCTCCGTACC          TTTTCTTGAATTTAT
    BF2865   2 100  27 3286890 .. 3286911 + -13.1  -4.06419   GATATTATAGCAAAA           GTGCAGCAA CCAA TTGCTGCAC            TTATTTATAAAAAGA
    BF2861   4 100  18 3284597 .. 3284633 + -14.8  -3.76402   TTCCATACAGAAAAA    TACATAAGTTTCCAAT CGTAA ATTGGGAACTTATGTA    TTTAGTAGGTCAAAT
    BF2824   4 100  50 3233263 .. 3233293 + -11.2  -5.42259   ACAGATTTAAAAGAA       CGGTAAGCGAGG AACATAC CCTCACTTACCG       TTTTTTTCCAAATAC
    BF2820   8  67 461 3229882 .. 3229893 +  -5.8  -4.08546   AATTAGAAAATCCCT                GCGA ATAA TCGC                 TTTCTGCTTGCTCGT
    BF2815   5 100  44 3226256 .. 3226282 + -12.4  -4.93365   ATAAAAACAACAAAA         GAGGATGTGTCA AAA TGATGCATCCTC         TTTTTCGTTATAGAA
    BF2772   4 100 158 3185492 .. 3185522 +   -15  -3.53012   GTCTTTTCCTCTAAA       CTCTTAAGTCTTTT CGG AAAAGGCTTAAGAG       TTTAGAGGAAAAGAC
    BF2769   4  89 226 3183808 .. 3183846 + -11.1  -3.67989   GTTCAGGTCCGGACT  CAG-ATCCCGGTGGCC ACACACAC GGCTGCCGGGATACTG   TTTCAATAACGTTTT
    BF2749   2  47 474 3163893 .. 3163907 +  -2.8  -3.36823   CCGATATCGATCAAC               GGAAAA TGT TTTCCC               TTCAGTTTTCCGCCC
    BF2739   5 100   5 3152749 .. 3152792 + -18.5   -3.6074   AGTTTATCTGATAAA CAAAGAGGTGTGTCATC ATTCACCACA GATGACACACCTCTTTG CTTTTTCTAATTCTT
    BF2724   1  53 431 3127816 .. 3127829 +  -4.5  -3.33815   GAACGGGTACCATAA               GC-CCC CAT GGGAGC               TTCCTTACGGGCGGT
      rpsP   4 100  44 3119170 .. 3119193 +   -11   -5.4833   ATTAAAACAATAAAA          TCCTCTCCGG TCCG CTGGGGAGGA           TTTTTTATTGGATCA
    BF2707   4  52 252 3110380 .. 3110393 +  -3.1  -3.85698   AAGATAGATCCGGGC               CTGTT CTTT AGCAG                TTTGTGCCACCCAGC
    BF2707   4  52 360 3110488 .. 3110498 +  -5.4  -2.88961   CGGCATATCGGCACA                 TCGA GAT TCGA                 TATAATAGTCTTTTC
    BF2701   3  59 206 3105507 .. 3105517 +  -6.8  -3.01791   AATAAAAGCGTATGT                 GGAG TAT CTCC                 TGTTCCCACAAACAT
    BF2698   5  93  32 3102196 .. 3102236 +  -9.3  -4.53774   GATAAATATCTAAAA TGGCGAATAGGGATCTGTT TTTAC AAC-G-TCTCTATTCGCCA TTTTAATTACTTTCT
    BF2672   5  90 470 3071738 .. 3071752 + -11.4  -3.87815   ATGATCGGTAAACAG               CGTGCG ATG CGCACG               TTTGTCACGGTCCAG
    BF2663   8 100 143 3064823 .. 3064847 + -10.7  -4.79955   GAGTAAAAGAAACAA          TCCCGCCGAAG TGA TTTCGTCGGGA          TTTTGTTATGAATCT
    BF2633   2  59  -4 3028752 .. 3028763 +  -5.8  -3.33361   AGGAATATCAAAAAA                GGTG AATT CACC                 TTGATATCCTTACTG
    BF2625   4  90  49 3017032 .. 3017071 + -11.5  -3.75581   AGGGATTAAAGATCA  CCCCGGAATCAT-CTCCC CATTA GAGAGAAAGATTCCGGGG  TATTCTTTTATAAAA
    BF2614   2 100  19 3008194 .. 3008248 + -24.1  -4.13816   AGCATATATACAAAA TCGCCACAAAGGATTTAGAGTTTAT AGAGA ATAATTTCTAAATCCTTTGTGGCGA TTCTATTTTTATCGG
    BF2609   1 100  33 3000163 .. 3000212 + -18.4  -3.89956   GGCCAATAGGAGAAA CGCCCCGTTACATATA-TTGTTAT CGAA ATAACAAGTA-ATGTAACGGGGCG TTTGGTGTATAGTCA
    BF2605   6 100  24 2996820 .. 2996844 + -15.8  -4.67607   TTGTCAACAAATAAA          GGCTCTGTCC GGCAG GGACAGAGCC          TTTATTTGTTGACAA
    BF2591   5 100   7 2980005 .. 2980036 +   -19  -5.37043   GTAAAATAATAACGA      CTCTCCTCTTTGAA CTCC TTCAAAGAGGAGAG       TTTTTTCTATCCAAT
    BF2562   8 100  21 2945196 .. 2945233 + -20.9  -4.96848   CGGTTTATATAAAAA   TAAGAGAGGCGGTCAACT TTG AGTTG-CCGCCTCTCTTA   TTTTTATATACAGCC
    BF2559   4  62  44 2942657 .. 2942677 +  -4.7  -3.90744   ATGATCGGAGTGAAC            GGCGTTGTT CAG AATAACGGC            TTCTTTCAGCAAAGA
    BF2553   0 NONE
    BF2540   2  47 279 2923464 .. 2923485 +  -4.5  -2.59668   AGATACCGTTCTTAC           CGTAATTCA ATAC TAAATTACG            ATTATAAGAATCTTC
    BF2535   3  93  27 2916305 .. 2916335 + -11.3  -3.90588   ACAGACAAAATAAAA      TAGGGTGATTCTCC TTGC GGAG-GTCACCCTA       TTTCGTTGAAACCTA
    BF2522   3 100 174 2902438 .. 2902482 + -18.9  -2.89564   CGGGCGAGGTTTACT GTTTGTATTTGCCCCGATGAA TAT TTCATCAGGACAAATACAAAC TGTCTACAATCAGGA
    BF2500   5  78 450 2873703 .. 2873721 + -10.4  -2.62184   TCAAACGATCCCGCA             TCGATCTT TGA AAGATCGA             TGATATCCGAAAACA
    BF2487   6  66 306 2861278 .. 2861312 +  -3.7   -4.4648   GAGGAGTGGTATAAC    GACTACTTC-CATGTAG CGG CTACAGGCGGAG-AGTC    TTTTATGATGCAGCT
    BF2435   2  44 113 2816974 .. 2816992 +    -3  -2.87132   GAGCAAAATCTCCCT             TTACCGGA TCA TCCGGCCA             TATCTCCCGCAACGC
    BF2432   3  64 -16 2814548 .. 2814571 +  -6.8  -3.58504   AATCGGAAATGAAAA          GAGAGCAT CCAATGTA ATGCTCTC           TGTCTTTTTACTGAT
    BF2427   6 100 342 2807420 .. 2807436 +  -9.5  -5.06414   TGATCCAGCAGTCCT              GTTCTAC ATA GTAGAAC              TTTTTGTTAAACAAG
    BF2412   9 100  40 2791921 .. 2791953 +  -9.2  -5.96521   AAGATTTTTGTGAAA      GGGGTTGCCTGATT CGAGA AATTGGGCAGCCTC      TTTTTTTTGCTTGAT
    BF2412   9 100 254 2792135 .. 2792167 + -10.1  -4.45068   AGGGATTAAATAAAA      GAGGCAATTTACT TATATAT AGTAAATTGCTTC      TTTCTTATTAAACAT
    BF2407   8 100  66 2780157 .. 2780179 + -13.6  -3.84406   AAGGAAAACAAAAAA           CCTCCATAAT TTG ATTATGGAGG           TTCTTGTGATCGCGA
    BF2404   4  83  51 2777702 .. 2777753 +  -7.5  -4.81083   CATCAACTTACGGAA TAAAGGAGAGTGCGTCATAACTT ACCACA GAATTTTGACACATTCTCCTTTA TTTTTCCTAATTCAG
    BF2380   5 100  25 2754297 .. 2754325 + -10.3  -5.60993   TAAGATAATGAAAAA        TCCCGCAGAGTGT AAA AAACTCTACGGGA        TTTTTTTATCAGAGA
    BF2363  13  77  -9 2727791 .. 2727809 +  -9.6  -3.01791   CATGAGCGGATTGGA             TAGGGGTT AAC AGCCCCTA             TCTTCCCGGAAACAT
    BF2357   6 100 369 2724049 .. 2724076 +   -15  -5.16132   AATCTTTTTATTCTA        TCCCGCTTCTTA GTGA TAAGAGGCGGGA         TTTTGTTTTCATATC
    BF2345   3  54 258 2709046 .. 2709059 +  -2.3   -4.2651   ATAATTGGTATAAAA               GGGTA TTCT TTCCC                TTATTTTCCCTATTT
    BF2305   7  66  68 2681664 .. 2681699 +  -6.5  -3.83502   TAGCACAAAATGAAA   TAAGAGTAA-C-CACAT TGAC ATGTGCGATTACTCTTA    TTTCCTGTCGGGGTA
    BF2301   6 100  88 2675923 .. 2675961 +   -16  -3.17868   GAATACAACAAAAAA   TTCCGCCCGCACTTGTGG ATT TCACAGGAGCAGGCGGAA   ATTCTTATTTTTAGA
    BF2298  12  74 126 2672550 .. 2672564 +  -6.4  -4.28713   TTATTATTTTTTCTA               TTTCCG TTC CGGAAG               TTTCTTCCTCCTCTT
    BF2289   3  55  58 2661885 .. 2661941 +    -6  -2.70044   TCCTATAGAGAGGCT GGATCACCATTTGCGATTCTTTAC CGATGATAA GTAAAGAAGCACGAACGGTGATCA GCTTTTTATCAAATA
    BF2282   2  93  32 2657258 .. 2657290 +  -9.3  -4.59774   GATAGATACAAAAAA      GATGAAACTTACTCT CAG AGTTTAAGTTTCATC      TTTATATTTTATTTA
    BF2267   6 100  26 2641166 .. 2641186 +  -9.7  -4.87592   ACATAAAATTAAAAA            GGATACCCC CAT GGAGTATCC            TTTTCTTATATCTAC
    BF2252   2 100   4 2625534 .. 2625572 + -23.5  -5.00616   TCCAAATCATAAAAA   CATAATGGGGCGTATTG CTTGA CAATACGCCCCATTATG   TTTTTTAGACCCAGA
    BF2243   3 100  24 2616620 .. 2616655 + -10.7  -4.66537   AAGTAAATAAAGTAA   TAGCCCTTGC-ATC-GA TTAT TCTGATTGCAAGGGCTA    TTTTATATTCAGAAG
    BF2220   4  59 229 2592008 .. 2592020 +  -4.9  -3.85698   TGAAGGATAATTTCT                TGAAT ATA ATTCA                TTTGTAGAGCAAGCC
    BF2215   6  64 -11 2584398 .. 2584424 +  -6.6  -3.53224   GCAGAAACTGTACTA         TATGGAGAGTAA CTA TTACTCTCCGAG         TTTAGCAAGCAGATC
    BF2210   6  84 421 2578961 .. 2578971 +    -4  -5.69793   TTGTTTCAAGTTTAT                 CAAT ACG ATTG                 TTTTTTCTTTACTGT
    BF2202   5  76  83 2571948 .. 2571998 +   -10  -2.88822   CTTCAAATATAAGAA TCCCCTTGTTCTAGCCTTGTATT GTAATA GAT-TAAAGCTAGAACGAGGGGA TCATTATATCCGAAC
    BF2194   7  69 369 2561382 .. 2561399 +  -4.9  -4.49311   TGATAGATGCCGTTG             GCTGTATG AAA CAT-CAGC             TTTTCTACTCCTACT
    BF2189   5  64  84 2555090 .. 2555116 +  -6.7  -3.55378   GGGTGAAGCCCGTCA        CGGAACAGT-GA ATGG TCTATTGTTCCG         TCTTTATGCGTCAGT
    BF2164   5 100  21 2528675 .. 2528724 + -22.5  -5.24989   ATATAATTATGAAAA GCGGACTCCGTATATT-TGCAACG AAT TGTAGCATAATATACGGAGTCCGC TTTTTTAATGTATCA
    BF2146   1  50  36 2504343 .. 2504400 +  -5.1  -2.58861   TGTCAGTGCTCATAT TCACCACAGGATTACACAGA-TAAAT AGATTAA GTTCACTCTGTGTTACTCTGTGGTGA ATTATAACGCTCCTC
    BF2143   8  69  61 2499659 .. 2499683 +  -5.7  -4.33274   TTCTTCGCTGTTTTC          TCAAACTCCTC GAA GTGGATTTTGA          TTTTAGTAATCTGAC
    BF2139   3  83  34 2494880 .. 2494909 +  -6.4  -4.91873   CACACACAACCCCAA       GCCGTAGAGTTT ATAAAA GGACCCTACGGC        TTTTTAATTAATATA
    BF2133   7 100 129 2479414 .. 2479443 + -12.3  -4.04394   AACATAATAAGTAAA       CCCCGAAAGTT GGACAAAA AACTTTCGGGG        TTTACTTCATTTCGA
    BF2127   4 100  49 2474241 .. 2474277 + -15.4  -4.84761   ACACCCTAATGCCGA    TATGGCTACACCCT TTCTTCTGT AGGGTGTAGCCATA    TTTTTATACAGGTAT
    BF2117   6  69 122 2465648 .. 2465662 +  -8.6  -2.88252   GTATTTTTATGGAGT               CATCCA TCA TGGATG               TCTGATACTTCCTTT
    BF2094   3  44  85 2441471 .. 2441482 +    -3  -2.95298   ATTACCGCTTGATAT                TCTA TCAA TAGA                 TGTATACTGAATAGA
    BF2065   7  84 472 2415854 .. 2415879 + -11.9  -2.57795   GGGAAGCAAACAAAT         TACAGGGTAGC ATAC GCTACCCCGTA          TAAATTGATGCTAAA
    BF2059   2 100   8 2413172 .. 2413190 + -11.7   -4.1021   AATTCTGAATTTTAA             CGGCAGG TTATT CCTGCCG             TTTCTCATTGTAAGA
    BF2055  11  69 209 2408345 .. 2408375 +  -2.6  -5.15634   GGAAAAAGCGTATCT       TTCCTTTTATAGGG TTT CCTTGTAAAATGTA       TTTTTTGATAGCATC
    BF2046   8 100   3 2401769 .. 2401816 + -18.1  -3.89412   GAACAGACGATGAAA AGTTTTGAACGATGAATGATC ACCGCC GATCATTCATCGTTCAGAACC TTTCATCGTTTCAAT
    BF2035   7  62 362 2388779 .. 2388790 +    -3  -4.60924   GCCATTTGGGCTACG                TTCT CCGG AGAA                 TTTTTCAACGATTTG
    BF2024   6  52 363 2375700 .. 2375712 +    -2  -3.91084   TCGGCTTCACCGTTT                TTCA CTTCC TGAA                TTTCGTTCCAGATGG
    BF1992   4 100  29 2336854 .. 2336879 + -11.1  -4.46621   TTTATAATTAAGAAA         GGCCGCTCTGA GTAA TCAGGACGGCC          TTCTTTTATATTATA
    BF1985   3  55 228 2326946 .. 2326984 +  -2.5  -4.26602   AATCACGCATCTGTA  C-ATTAACAGGAACGG ATACTTTG CCGTTCCCGCTAATCG   TTATTATTCTTTTTT
    BF1976   4  84 413 2315112 .. 2315139 + -11.4  -2.97436   GTACGAAAGTTTTTT        GGAGTAGCAAAA TAAA TGTTGCTACTCC         CTTTCTGAATCTGTG
    BF1960   5  64  26 2302446 .. 2302485 +  -7.8  -2.93853   TATTTTCATACAAAT  AATAGGAGGGGGTCCGAA ACGT TTCGGATACCCTCCTGGA   CTTTAATTCCACAAA
    BF1932   8  63 280 2274512 .. 2274524 +  -7.7  -2.56661   GAAAGGATACAGTTC                TCTGC CCG GCAGA                CTGTGTTATTGAATT
    BF1911   7  69 271 2246577 .. 2246603 +  -5.3  -4.40003   ATGATATGCAGCTCT         TTTTTTGTTGA CTTTA TCAACAAAGGA         TTTATCTTTGTGCCA
    BF1911   7  69 418 2246724 .. 2246759 +  -8.5  -2.72263   TGTTATAGATGTAGG   TGCCCGATGAAAG-TGA GAGT TCATCTTTC-TCGGGCG    ATTTCAACAGCCTGT
    BF1899   8  62 441 2236819 .. 2236836 +  -6.2  -3.65542   GAGTCAACTCGAATC             GTGCCC GGAGCA GGGCGC              TGTTTTCCGAGTCGA
    BF1895   5 100  24 2232268 .. 2232300 + -14.2  -5.48787   TTTACATAAATCTCC      GGGGCTGCTTCTGC TTTTT GCAGAAGTGGCCTC      TTTTTTCTATATTAT
    BF1887   6  71   2 2220978 .. 2220988 +  -6.8   -4.1552   TGAAGGGGGAATAAA                 GTCG GTA CGAC                 TTTATTCCGGCAATA
    BF1881   7  65 242 2211779 .. 2211796 +  -6.9  -3.24825   GGTCATGCTCGTTGA             CCAGCGG ACCA CGGCTGG              TATTGATTAAAATGG
    BF1866   7  86 415 2195379 .. 2195389 +  -2.6  -5.77734   GCCATAATTTCTTTG                 TAAT TAG ATTA                 TTTTTGTTTTTGTTT
    BF1861   5  54 177 2191040 .. 2191067 +    -2  -4.27026   GCTTATAATCTGATT        GATGTCAGTGGTA TAA TGCC-CTGATAGC        TGTTTTTGTTTAAGC
    BF1848   6  62 -23 2177156 .. 2177176 +  -6.9  -2.81313   TTTATGAAGCGTTTC            TTTTGCTTG CAT CAAGCGAAG            TGATATTGTCAATAT
    BF1824   9 100 104 2151506 .. 2151541 + -11.2  -4.31688   TTTACGAAGTTAAAA    TCGTATCTTCGGGAAG TTAA CTTCCTGAAGTCACGA     TTTTAACTTCGTATT
    BF1819   5  84  21 2144580 .. 2144631 + -11.8  -2.95942   TTCACCACAGAATAA CACAGCGTCTTACAGAG-GAATAAT TTT AATATAAACTCTGTGAGACGCTGTG TCGTTTGGCTGTGAA
    BF1777   7  54 254 2090929 .. 2090942 +  -2.3  -4.22554   TCAAACGGAGAAAGG               CAGAG TTTG CGCTG                TTGTTTATTCCGTGA
    BF1762   7  70 180 2077200 .. 2077219 +  -4.4  -4.65895   ATTATAACACTTGCA            TCAATGTA TGTT TATATTGA             TTTTTCCATAACAGA
    BF1759   4  59  29 2074280 .. 2074297 +  -4.1  -3.94333   TCAATAGTTATCATT             GGACATC ATCT GGTGTTC              TTTCCTGTATTCATA
    BF1741   8  86  22 2049233 .. 2049269 + -12.4  -2.53918   TGTTCAGATATAAAA   TTGCCCGGGC-AACATC AGGA GATGTAAGTCCGGGCAA    CATTTTATAGGGTAC
    BF1723   6 100  44 2011044 .. 2011075 + -13.9  -5.11613   TATTTATTACATGTA      GAAGCTGCC-CCAA TACTC TTGGAGGCAGCTTC      TTTTTTCAGTCATAT
    BF1714   3 100  41 1994353 .. 1994379 + -13.8  -5.10933   CGATTATGGTAGAGG         GCGGAATGCACG TAA TGTGTATTCCGC         TTTTCTTTTAAATAG
    BF1691   5  71  28 1961089 .. 1961122 +  -5.4  -4.47786   TGATAAGTGAAAAAA     CCTTTGTATGATCT GTTTAG AGAAAATACAAAGG      TTTCTTTGGATAGTT
    BF1671   4  48  -3 1938929 .. 1938944 +  -2.6  -3.54304   TGTAAAACTGATCTA              TTAAGT CCCT GCTTAA               ATTTTTCTAGATTAA
    BF1656   8 100  29 1922611 .. 1922642 + -13.8  -5.62219   CGTATTTATATTAGA      CGCCCGGATATGCA ATGA TGTATGTCCGGGTG       TTTTTTTAATATCTT
    BF1642   0 NONE
    BF1634   9 100  18 1904075 .. 1904123 + -15.8  -2.92077   TCTTGAAATTATGCT TTTATACAGGGCT-TTTCTATTT TTTG AGGTAGAAATAGCCCTGTATAAA GTTCATTTTTATCAG
    BF1606   4 100  71 1872896 .. 1872937 +  -9.6  -5.29782   ATATAATAGACGAAA GGTGTGTCATAACTCT ACGGTGAATA AGAGTTGCGACACACC  TTTTTTATCAATATC
    BF1598   2  59 391 1859987 .. 1860000 +  -3.7  -4.12188   CCACATCACCCAAGC               CAGCC ATCC GGCGG                TTTTGAAACTACTGA
    BF1589   4  69 398 1846570 .. 1846595 +  -5.3  -4.32402   GCATCCGTATCACGG         CATCCGGTGAG GTCT CTACCCGGGTG          TTGTTTTCATTGGCA
    BF1583   5  50 254 1839545 .. 1839559 +  -3.4  -3.55444   TGTAAAAGACGGCAA               GCTCGT CTT GCGTGC               TTTGCCCAATAACGA
    BF1574  10  61 434 1829895 .. 1829918 +  -5.2  -3.71913   CCTCGTTCACGATGT          TGGTCACCAG GACA CTGATGTCCA           TCTTTTCCATGTCGA
    BF1565   8  61 324 1818603 .. 1818614 +  -5.8  -3.45037   CAGGAACGCATACTT                GCCA TAAT TGGC                 TATTATCGTTTTTGA
    BF1559   6 100  43 1812805 .. 1812840 + -13.4  -4.44099   GAGGAAATATAAAAG    TCGCCGGGAATATCGT TTGA AAGATGTTTCCGGCGA     TTTATCTTATTTCTT
    BF1551   4 100  26 1802694 .. 1802723 + -15.1  -5.35815   GGTGGGAAATAAAAA       GAAAGGCGACTTG ATTG CAAGCCGCCTTTC        TTTTTATTTAATCTC
    BF1521   5  57 133 1772099 .. 1772123 +    -3  -4.20148   ATGAAAAGGCTGGAT         TTATGTGGCTC CGTT GAGT-ACATAA          TTATTTTAAACTGCT
    BF1516   9  61 446 1767278 .. 1767321 +  -5.2  -3.89215   AATCCGGCGGTGTGG TTCAGAG-CTACCTGGCGGCT GTC AGCCACCAGGCGGTCGATGAA TTTCAGTTTCTCGGG
    BF1488   1  43  21 1734220 .. 1734232 +  -3.3  -2.74523   GGTATAGAAGTTCCC                GGAGC TGA GCTCG                TCATCTTGCAGGTGG
    BF1447   3  72   9 1693695 .. 1693725 +  -8.3  -3.51934   GTTTTAGTCTTTTAG       GGAGGGACGGTTT GTTGG AAACATTCCCTCC       TGTTTATAAGGCAAC
    BF1424  10  62 283 1672575 .. 1672591 +    -3   -4.4874   TATTCGTCATACTTT             TCTGGAG TTTT CTCC-GA              TTTTCACTTTTTCCA
    BF1419   2  51 318 1665744 .. 1665799 +  -3.9  -3.36313   GAGTCAGTTTAAAAA TGGAGGTGTGCCGGGATGTACTTTCC CGCCT GGTCAGCAT-TTTCGGCACGCCCCCA TTCATGTATCTACTT
    BF1407   5  57 362 1644613 .. 1644628 +  -4.6  -3.85567   CGGTACGAAAGTGTG              CACGGC TGAA GCAGTG               TTTACATTTCCACTT
    BF1397   5 100  26 1634064 .. 1634091 +  -9.2  -5.35224   GATAAAACAAGAAAA        GCCACACTGT-CA ATA TGTACAGCGTGGC        TTTTGTTTTTGTAAG
    BF1394   4 100 165 1629024 .. 1629036 +  -9.1  -5.31456   TTCTCTGTATTCTTT                CGGGA GAT TCCCG                TTTTTTATCAATTCC
    BF1373   7 100  69 1614584 .. 1614608 + -14.3  -5.47431   TGAAATTTTAGTGGT          TGCGCCCGG AGGGAAA CCGGGCGCA          TTTTTTATATGTTCC
    BF1368   5  93  23 1608786 .. 1608822 +  -8.9  -4.80167   TAATAATGTATGGAG    TGAAGAACAGCCG ATGTAGCTTTA CGGTTGTTCTTCA    TTTTGCTTTTTGGTG
    BF1346   5  95   8 1589004 .. 1589022 + -13.1  -3.69809   CCAGTTGATAGAGGA             CGGCGGC TGCTT GCCGCCG             TTACTTTCTTCCGTG
    BF1337   6 100  34 1581422 .. 1581472 + -20.2   -3.3393   ATGCCGGTTACATTA TCTCCCTGTTCTTGCCTTGTATT GTAATG AAT-TAAGGCAAGAACAGGGAGA CTTTTATATCGTGAC
    BF1311   8 100  30 1552517 .. 1552554 + -12.8  -4.04318   AAGACCGGATCAAGA   CGGTGGACGAGTTGCA GTGCAG TGCTATTTGTCCACCG    TTTGTCGTATATGGC
    BF1297   5 100   8 1536791 .. 1536817 +   -11  -5.03715   ATCATTAAAATAAAA         GCGCATTGAT ATTCTCA ATCAATGCGC         TTTTTTGAAGGTAAT
    BF1286   5  47 309 1524521 .. 1524540 +  -4.4  -2.66969   GATATTGGTAGAAGA            CAATT-GTC TGA GACTAATTG            TGAGTTCTATTCCTC
    BF1277   7  64 371 1515888 .. 1515907 +  -6.5  -3.67597   TCCACGGGTTGCAGG            CTGACAA TTCGTC TTGTCAG             TTCTTCGGTGAAGCC
    BF1264   5  56  38 1501205 .. 1501251 +    -6    -2.924   CATGTGAATAGTAAA AACAAGAGGATGTGC-AATCT GTGGTG AGTTTTGCACATCCTCTTGCG CTTTATGGGGAATTG
    BF1257   3  52 181 1495774 .. 1495787 +  -3.7  -3.58533   ATCCGATCCTCGAAT               GCGGC TAAT GCGGC                TTTGGCGCCTTCTCC
    BF1244   6  72  33 1478271 .. 1478329 +  -8.3  -3.35237   GAGATTGTGTTCTTT CTTTATATAAATGCGCCTCAAATGTAA CAGAA TCACATTTGAGGCGCATATCGAAGAAG TTAGATTATTCTTTC
    BF1240   2  48 417 1473656 .. 1473677 +  -3.1  -3.35467   AACAGCGGTTACTCC           TTTGGTCTTT TCC AAAG-CCAGA           TTGATACTTTCTGCA
    BF1217   8 100  56 1450235 .. 1450256 + -13.1  -3.86311   ATATTCAAACGCAAA           GAGGATGCT TGTA AGCATCCTC            TTTGCGTTTGAATAT
    BF1212   3 100  14 1445090 .. 1445124 + -15.9  -4.27694   AAGATATATAATAAA    CGATCGGCGGTTGTTC GATA GAACA-CTGCCGATCG     TTGTTTATTGATTAC
    BF1208   6 100  29 1442937 .. 1442968 + -12.5  -4.57755   AGTTATTATACAAAA      TAAGGTACGATGT ATTTGG GCATCGTACCTTA       TTTTGTATAATAACT
    BF1194   3 100   7 1430829 .. 1430866 + -13.6    -4.431   AAGTTTTGACCTCTA   TC-TCCATCCGGCTGAT AGGCC ATCGGCCGGGTGGACGA   TTTTATAAATAAATA
    BF1194   3 100  78 1430900 .. 1430928 + -10.9  -5.57396   CCATTTATTTATACC        TCCCCGGTGTCCG TGA CGGCTGTCGGGGA        TTTTTTATTCATTAT
    BF1181   3  71 333 1417982 .. 1417998 +  -3.8  -4.78764   CCACCAGTTCGCCAC              CTATAT CTACC ATATAG              TTTTTGATACCTTTG
    BF1173   3  95 309 1411807 .. 1411834 + -12.8  -3.70773   TAGATGGCATGAAAT        C-CCGGGAGTGAC TCT GTCATTCCCGGCG        TTATTCCATGTACAA
    BF1160   4 100  47 1399228 .. 1399264 + -26.9  -3.88175   TTAGCACAACGATAA    TCCTGTAACCGCCGTAA CTG TTACGGCGGTTACAGGA    TTGTTATAGTCTCTG
    BF1150   5  77  81 1385364 .. 1385379 +  -6.2  -4.67011   ATTTAGAACGGTAGT              TTCTGA AAGT TCAGAA               TTTTTCCATAAACTT
    BF1144   4 100  48 1379898 .. 1379922 + -20.1  -5.28942   GGAGGCAAATAAAAA          GCTGCCCGGAA ATT TTCCGGGCAGC          TTTTTATTTGGAGTA
    BF1138   2  44  46 1365077 .. 1365090 +  -2.3  -3.29511   ATCGATCGGCTGTAT               CAAGC GTAT GCCTG                TTGTAAGCGGATAAC
    BF1132   4 100  58 1357295 .. 1357316 + -11.7  -5.14563   TGATATATTAAAAAA           GGAAGAAGT CTGA ACTTCTTCC            TTTTTTAATGGAGGA
    BF1124   3  48 127 1348229 .. 1348251 +  -3.4  -3.34113   ACCATGTCCGGCGAT           AGGTACCTTT TTC AAAGATACCG           TTAGCTTTATAAATT
    BF1113   7  71 337 1337154 .. 1337177 +  -6.8  -4.19258   CATCAAACTTAAATT          CCATTACATA GATA TATGTATTGG           TTTTCAATACCATGT
    BF1086   4 100  56 1309723 .. 1309769 + -23.4  -3.59979   CGGTTGATTTAAAAA TGAAGTGCACCCTAAAAGTTAA ACA TGAACTTTTGGGGTGCACTTCA TTTAAGATCGACCGG
    BF1065   3 100  24 1285291 .. 1285319 + -18.3  -4.40237   ACTGTATATCAAAAA        GAGGCTATCCGAA TCA TTCGGATGGCCTC        TTTTACTATATAATG
    BF1051   2  66  78 1265239 .. 1265249 +  -5.4  -4.16842   CGGAAGCAAATGCGT                 GTCA ATC TGAC                 TTTGTTGGGCGTACA
    BF1047   4 100  28 1258468 .. 1258515 + -10.7  -5.47218   GCAAATCATTATATA GATGAGGGTGTATCAAGACTC TGTGGT GAGTGGTGACATACCCTCATC TTTTTTTGAATCCGG
    BF1035   6 100  73 1244304 .. 1244359 + -15.1  -3.51279   GTGTCCGGAAATAAA GCGGAGGACGCAGAGTTTATATTTTCA GAAA TGGA-ATA-ATACTCTGTGTCCTCCGC GTTTTTGTGGAGTAT
    BF1029   6  54 292 1237374 .. 1237391 +  -5.7  -2.96873   CAAAGATAAAGGGAT             TTATGTT ATAT AACATAA              TGATTTGATGAAAAT
    BF1029   6  54 330 1237412 .. 1237431 +  -2.2  -4.15833   TGATGAAAATCTTCT            GTTTATTA ACTC TAATTAAC             TTTTAGGATGGTGCT
    BF1004   3 100  29 1212334 .. 1212362 + -10.4  -5.46657   TGTGGAATATGAAAA        TCCCTGCTAATT ATCCA ATTTAGCAGGGA        TTTTTTATTAGGATC
    BF1000   7 100  41 1208151 .. 1208187 +   -16  -3.57619   TAAACTAAAGCGGTG    GAAAGGGGCTGTCCAA AAAAG TTGGATAGCCCCTTAC    TGTTATTTACAGTTT
    BF1000   7 100 320 1208430 .. 1208469 + -16.8  -3.80945   ATGAGACCATAAAAA  TTAAGGCGATGTAAATAA AGAA TCATTTACATCGCCTTAA   TTGTATTATATACTG
    BF0984   6 100  19 1189290 .. 1189329 + -17.4  -3.56568   AGGTATAAAAATAAA  GAAGAGGATAGGCCGGAA GAAC TTTTGGCTTATCCTCTTC   TCTTTATCAGTCTGA
    BF0974   7  69 155 1179616 .. 1179631 +  -7.6  -3.41359   GACAATGAACAGATA              GACCAA ACGA TTGGTC               TGTTCGTTTTCAAAA
      guaA   7 100  43 1170036 .. 1170079 +   -12  -4.95155   TTTATATTGATATTT GAAATCAGCATTTTAAGTAA ATGA TTGCTTAATCTGCTGATTTC TTTTTATGATATCGG
    BF0960   4  53 280 1160902 .. 1160914 +  -3.3  -3.81027   GGATGTGCCAGGTAG                GCGAA CAG TCCGC                TTTCCATTCCTTCGA
    BF0954   5  68  20 1155961 .. 1155990 +  -7.1  -3.54951   TAAGGTGAATATAAA       GGCGGACCAGTGA TAAA TTAATAGTCCGCC        TTATATGATAAAGTG
    BF0939   3  66 468 1124199 .. 1124211 +  -7.7  -3.01791   TGCTTCTGTTTTTTA                TCCGT CAT ACGGA                TGTTGAGGCCCGAAT
    BF0927   7  57   3 1104895 .. 1104917 +  -4.1  -3.83262   AGACACTCTTTGATG           TATGCCTCC ATTTC GGGGGTATG           TTCTTCTACGCTTTG
    BF0920   6 100  33 1097115 .. 1097146 + -13.8  -3.90738   CGATGAACGAATCAA      CGATGAACGGGCTG CGCT CAGCCTATTCATCG       TTTACTACTTATTTA
    BF0902   6  62 104 1080026 .. 1080039 +  -3.9   -4.3277   TCCGGCTTTTTTCTC               TTCTT TGTT AAGAA                TTTATCTTCTATATA
    BF0887   8 100  93 1062534 .. 1062553 +   -10  -4.83759   GAAGCATAAAAAAAA            GCCTCTTC TCAC GAAGGGGC             TTTTTAGGTTTACTT
    BF0877   8  66  14 1041636 .. 1041671 +  -7.8   -2.9914   GATAGAAAACAGAAA    GGAGAATCGAAAGATGT GTA ATGTCTTT-GGTTCTCC    TCTCTATAAAAAGTA
    BF0874   4  55 262 1039284 .. 1039295 +  -4.4  -3.53091   TAAGATTTAAATATC                GCAT TCGG ATGC                 TTTGCCAGGGCGGAT
    BF0859   5 100  23 1023135 .. 1023181 + -10.4  -4.09519   TCCGGCTATAAACAA CAAACGGTGAACAACACATAC TATATT GTATGCCT-GTTCACCGTTTG TTGTTTATAGCTGAT
    BF0853   5  78 321 1014872 .. 1014883 +  -7.2  -4.29326   ATCCTTGGGTCCACT                CCGG ATAA CCGG                 TTTCTTCCCTTTCGC
    BF0794   2  65 335  952091 ..  952102 +  -5.8  -3.85698   GAGCAAGTATAAAAT                CTCC AGAA GGAG                 TTTCTAACAAAGAGA
    BF0780   8 100  19  931263 ..  931301 + -14.8  -4.91573   AAGTCCATTGATAGT   GAAAAGAGGTAAGCGT GGTGTAA ACGCTTTCCTCTTTTC   TTTTTAGTGTCTTTT
    BF0772   2 100  24  920328 ..  920386 + -16.3  -4.89054   TAGTTAAAAGAATAA CGGGCTACAAACAATAAGT-TTCTGCTA TCTT TTGCAGGGTACTTGGTGTTTGTAGCCCG TTATTTTTTTGTGAC
    BF0763   7 100 -17  910831 ..  910882 +   -32  -4.21086   GGGTTTTCAACAAGA CGGGAAGAGGAGCAATGAGTGATT GTTC AAGCACTCATTGCTCCTCTTCCCG TTATTTAATTTATTG
    BF0750   3 100  18  889809 ..  889833 + -11.4  -4.83243   GGACTATAAATAAGA          CAGGGAACCC ATCTC GGGCTCCCTG          TTTCTTTTGTGTAAC
    BF0746   5  55 264  886513 ..  886526 +  -4.5  -3.62518   ATCTCCACGGATAGG               CAGGC ATTT GTCTG                TTTGCACCTCTTTCA
    BF0740   6 100  69  877687 ..  877724 + -17.8  -3.53125   CTTTTATATTTAAAG   TTGAGCCCCTGGCCGG TATATT CCGATCAGGGGCTCAA    TTGCTATTTATCTAT
    BF0722   5  66 433  847996 ..  848013 +    -7  -3.33865   TGATAGATCAGTTCT             CCGTTC TCGTCC GAACGG              TATTCGTTTACAATG
    BF0714   6 100  30  839593 ..  839616 + -11.8  -5.49234   ACCAAGAGATAAAAA          GCGTGTAGAA ACAC TTCTGCACGC           TTTTTTGTTGCATGT
    BF0708   3  57  34  833129 ..  833139 +  -5.4  -3.35476   ATTCTTTTATTTCTT                 CGTA GTC TACG                 TATTCTCCTTCGTTA
    BF0701   5 100 -14  829398 ..  829423 + -16.3  -5.09685   AAGCTTATAGAAAAA         GAGGTGAACAG ATAA CTGTTCACCTC          TTTTTCTATATGTTG
    BF0695   4 100 182  824954 ..  824994 + -17.8  -3.22774   ATGAAGAATGAAGAA  CGGGTTAACAGGTAGAAG TATTC CATCTACTTGTTAACCCG  TTGATAATAAGTATA
    BF0685   2  45 372  812322 ..  812336 +  -2.8  -3.20906   CGGTCGTTATAATTA               TAATCC ATT GGTTTA               ATTTATCTTTAAATT
    BF0678   3  76  16  803931 ..  803968 + -10.1  -2.78463   TACTTTTCTACCACA   GATTACACAGATCATTG TTTT TGATAATCTGTGTAATC    TGTGGTGAAAACAGT
    BF0664  10 100  33  776105 ..  776133 + -16.1  -4.21812   ATTTAAGAAATAAAA        TGCCCGGATTACA TAG TGCAATCCGGGCA        TTCTTTTCGATAGGG
    BF0655  10  72 426  768867 ..  768883 +  -9.5  -2.59881   TCTCCATACTCACGC              CATTTGC AAG GCAAATG              CTTGTGGCATAGCTA
    BF0630  10  81 377  750298 ..  750324 +  -8.1  -4.10085   GTCTGAAAAAAGAAA         TCCCCGATAAT GCTTG ATTATCAGGGA         TTTGCTTGATTTTTC
    BF0626   5  55 453  745383 ..  745396 +  -3.1  -3.91072   TGTCCATTGATAAGT               CGG-GT CGA ACTCCG               TTTCTCCGGCTTTGA
    BF0612   4  53 220  723277 ..  723288 +  -4.4  -3.35224   CTTTCATATAGTCTA                TCAG CAGA CTGA                 TGTTTCCCAGGGTAT
    BF0600   7 100  73  707770 ..  707806 + -16.7  -4.13945   GAGTTTACCCAGAGA    GGTAAGGGGCATTGGTT TTA AACCAACACCCCTTACC    TTTTAAACTAAAAAT
    BF0573   5  54 142  665585 ..  665613 +  -2.4  -4.24002   TGTAACCTGTGGTGA        CCTCTGATGTTA CAAAC TTATATCAGTGG        TTTTAACATTTCCGG
    BF0570   5 100  64  662631 ..  662657 + -10.2  -4.65446   GCTTTTAAAAAGGAA         GAGGCTGTCATG TGA TATAACAGCCTC         TTTTGTATATATAGT
    BF0549   5  57 379  627479 ..  627492 +  -2.4  -4.45544   ATCGGAGCACTAACT               TCAC CGATAT GTGA                TTTTAATTGGTAAGC
    BF0526   7  93  75  603772 ..  603799 +  -9.9  -4.11623   GTCAATCAAAAAAAA        GCCGGAATGCA ACACGA TACATTCCGGC         TTTACTTTCCTAATC
    BF0523   8  74 272  599073 ..  599084 +  -2.2  -5.42164   TGATAAGAGGTCTGC                CCAG TCTA TTGG                 TTTTTCTTCTTTCTC
    BF0518   3  50  75  593836 ..  593846 +  -2.4  -3.74251   AAAACCTTCTATTGG                 ACCC AAT GGGC                 TTTCATAGCCATATC
    BF0512   7 100 322  589206 ..  589236 +   -17  -4.25873   CTTCGAGTACTTGAA       GGGACGAACGGTGA TTT TCACTGTTCGTCTC       TCTTTTTTATCCCCA
    BF0493   4  78  26  570827 ..  570874 +  -7.2  -4.33819   TTATTGAACAATGAA TGATCAACGATGAACAGGCTATG TAT TATTATC-GTTCGTCGTTGATCA TTTATTATGGATCGT
    BF0482   7  80  68  562426 ..  562476 +  -9.2  -3.57627   AACTATAAAAGCAAC CGTCGCAGACAATG-ACATGATC CACCAA GGTGATGTTCATCGTTTGCGACG CTTTTTGTATGGCGC
    BF0470   2  47 121  550846 ..  550860 +  -2.8  -3.41366   CAAGCTCATATACGG               CTGCAT TTC ATCCAG               TATCTTTTCCGATAA
    BF0458   3  74 427  541405 ..  541415 +  -3.2  -5.26918   CTTCGGGCGAAAGCC                 GGGA TAC TTCC                 TTTTTTGTCAACTAT
    BF0450   3  64 106  531946 ..  531963 +  -7.7  -2.78463   GTTCCTTTATCACTT             CCTGTGC ATTG GCATAGG              TGTGATAAGGAGGAT
    BF0447   2  46 238  529308 ..  529321 +  -3.9  -2.94705   GGGGCGGAGCTTTTC               TACAT TGAG ATGTA                TCTCCTTCAATTGTG
    BF0424   7 100   3  495664 ..  495684 + -14.1  -3.74626   AGAATATATCTGAAA            CGGTATCTG CTA CAGATACCG            TTTCAGTGCTTTACT
    BF0413   9  79  16  485517 ..  485557 +  -9.1  -3.40043   GAATATGTAATAGAA  TCTCCCTGATTATTAATGC AAT GGAAGAATAATCAGGGAGG  ATTTTGTATGTTAAG
    BF0408   7  59 221  478691 ..  478703 +  -4.8  -3.84712   TTAATTCATCTTCTT                GCAG CATAT CTGC                TTTGATGTCCGGTTC
    BF0396   7  77  89  469436 ..  469475 +   -10  -2.99762   TGGACCGGCCATAAA  TAATTCGCCCGGGTGATA TTTC TATCATCCGGGCGAAACC   GTTTAAATTTTTACT
    BF0388   8  73 164  456747 ..  456759 +  -4.1  -5.00616   CGTAATATCGCCAAA                GTTCT TCT GGAAC                TTTTTTCGCGCCAGA
    BF0378   3 100 102  439836 ..  439875 + -12.4   -4.5774   AACCAAAAACATAAA  TAGCCCTATCG-AACTCTA TTT TAGAGTAATGATAGGGCTA  TTTTCGTTGTTGATG
    BF0363   1  41  18  417015 ..  417032 +  -2.7  -2.73007   CAAGTACATATTATT             GTTTCTT ATTC AGGAAGC              GTTTAGCCAGATATT
    BF0337   3  93  35  383029 ..  383066 +  -7.9  -5.63517   AGGGTTTATTATCAA   GGGTTGTATCAAAAGC TTGTTTT GCTTG-GATACAACCC   TTTTTTCTTTCCAAG
    BF0328  11  90  83  365768 ..  365812 + -13.8  -3.01712   CTTAAACAATCAGTA CCCTCTTTACTCTCCTTTCA GTTGA TGGAAAAAGAGTAAAGAGGG TATTGACAAAGAGAG
    BF0300   6  74 433  333157 ..  333171 +  -6.4  -4.27316   CTGTAAGGGTGTCAT               TAGCTC CCG GAGCTG               TTTTAGCTTCCAAAA
    BF0296   6 100  24  329116 ..  329151 + -16.2   -3.8591   GGAATTCAAAGAAAA    GCGCCGGT-CCGAAGGA TTT TCCTTCAGCGCCGGCGC    TTCTTCGTTGTAAGA
    BF0284   6  73 457  312561 ..  312578 +  -7.7  -3.85082   GCCTGAATGAAAAAA             CGCATTC TACT GGATGCG              TTTGATGATGTATTT
    BF0279   3  70  69  308443 ..  308453 +    -4  -4.92756   AAAATTGAGTTTAAA                 GAAA TCA TTTC                 TTTCTTTTTCATACT
    BF0270   3 100  18  296717 ..  296754 + -20.1  -2.85659   AAGTAATCATAAAGA   CCATACGGGTGTTACGG AAGT CTGTAACACTCGTATGG    ATTATATGTTTACCT
    BF0243  11 100 101  266859 ..  266883 + -12.1  -4.85822   ACTAACTAAATAAAT          GGGCTACCGCG TGA TGCAGTAGCCC          TTTTATGTTTATACT
    BF0224   6  61 473  247014 ..  247026 +  -6.3   -3.1552   GTCGTATTGCAAACG                GGAAT AGT ATTCC                TCTTCGTCACTACCG
      pfkA   7  59 265  241023 ..  241041 +  -2.4  -4.58946   GCCTTCGATTCGCAC             TTCTGTCT GGA ATACAGGA             TTATTTTCTTTGTCG
    BF0193   4  57 295  213428 ..  213440 +  -4.7  -3.63744   CGTCATGACTGAAAA                GCTGG AAC CCCGC                TATTTTCGGAAGGGA
    BF0187   5 100  46  201059 ..  201089 + -14.8  -4.30995   GATACTACTAAAAAA       GGTGTAGCCTTCTT TTT GAGATGGCTACACC       TTCTTTTATAAGCAG
    BF0184   7  65 197  197985 ..  198006 +  -5.8  -3.81488   TTACATTTTTTATCA           CAATGCCG AACGGA CGGCAATG            TTGTATTTGGCAAGC
    BF0176   9  59   5  189516 ..  189532 +  -4.5  -3.95787   AAGTCGGCTGACCCT              TGTACAA ACC TTGTATA              TTTGTCGATATACTA
    BF0176   9  59  41  189552 ..  189609 +  -5.8  -3.23335   TCGATATACTATTGA TTCCACAGATTAGCAGAGATTGATTG TCCTAT TGGGGAATCTGTGTTAATCTGTGGAA TCTGTATTTGTACCG
    BF0166   2  55 161  180081 ..  180126 +  -4.8  -3.33922   TACACAAACAGCTGT CACCGGCTCCATGGCTC CAAGTACGGAAGT GAGC-GTGGAGCCGATG CTTTTTACCGCCCGT
    BF0159   4  50 204  168691 ..  168704 +  -2.4  -3.85698   ACTGGAAAGTATATG               GGAT ATCAAC ATCC                TTTGTACGCAAGGGA
    BF0159   4  50 317  168804 ..  168821 +  -3.5  -3.61178   CGGAACAGGAAAATA             G-AAATCC TGT GGATTTTC             TTTGGAATACATACG
    BF0150  10 100  18  161824 ..  161861 +   -15  -3.75824   CGGTTTCATGAAAAA   GTAAACGGGTGACACC TTTTGT GGTGCTACCCGTTTAC    TTGTCTTATGGGGTA
    BF0133   4  80  38  137533 ..  137580 + -10.9  -2.57931   ATCCCTATCGAAGTT TGAAGTGACCCCC-AAA-AGTTG GATA CAATTTTTTTGGGGGGCACTTCA GTTCTGACGGGTAAA
    BF0109   5 100 366  119012 ..  119035 + -11.6  -4.46112   ACACGCTTTTGAGTG          GCGGGGCGGC GAGA GCCGCCCTAC           TTTCTTTCAGTGAGC
    BF0092   4  73  -6  104886 ..  104904 +  -7.6  -3.80745   TGTGGTCGATCGTGA             TAAATAAG TTT CTTATTTA             TTTCAGTGTTCTCTT
    BF0089   8 100 199  100183 ..  100211 + -14.7  -3.87977   AACTGGTTGGGTAAA        GCCGGAGCTTTTT GTG AAAAAACTCCGGC        TATTTTATGATGTTG
    BF0078   6 100  97   87069 ..   87117 + -17.6   -4.9792   AGGATTGTGCAAAAA CTCCGCCCTGCATCACTTCA CATAAAAGA TGAAGCAATGCAGGGCGGAG TTTTTCTATGGAATA
    BF0073   7  93  80   79195 ..   79226 + -13.8  -3.27129   AGCCCGCTATATTTG      GCCCTCTTC-ACGGC ACT GCCTTTGAAGAGGGC      TCTGTATTTCTCTTC
    BF0030   6 100  98   39936 ..   39961 + -10.7  -4.10781   TAAATTTCTGATAAA         CAGATAAAAAT CCGA ATTTTTATCTG          TTTATATCCATTATT
    BF0025   3  93   4   32488 ..   32532 + -14.3  -2.56164   GCAAACCATTAATGA CGAACGATGAACCCTCTGTGG AAA CCACAGTCGGTTCATCGTCCC ATTGATCGTTAACGG
    BF0017   3  47  49   21648 ..   21688 +  -2.2  -3.59979   TGAAAACACCGCAAA TTTCACAGATTTA-ATA ATCATTTC TATGTTAATCTGTGAAA  TTTGCGGTAGCGGAC

SUMMARY

753 putative operon ends contain 3518 possible terminators.
Percent operon ends hit by terminators of confidence >= x:
	x	#>=x	hits>=x	%hits>=x
	100	359	268	255	34 %
	99	359	268	255	34
	98	359	268	255	34
	97	359	268	255	34
	96	359	268	255	34
	95	378	280	264	35
	94	378	280	264	35
	93	404	301	282	37
	92	404	301	282	37
	91	406	302	282	37
	90	421	313	291	39
	89	442	325	301	40
	88	449	331	305	41
	87	462	339	310	41
	86	474	344	313	42
	85	484	350	316	42
	84	494	359	324	43
	83	512	369	334	44
	82	527	381	341	45
	81	542	392	349	46
	80	550	398	353	47
	79	564	407	359	48
	78	576	415	363	48
	77	597	434	373	50
	76	607	440	377	50
	75	624	450	382	51
	74	645	465	391	52
	73	674	484	402	53
	72	691	499	410	54
	71	720	520	422	56
	70	739	533	429	57
	69	776	556	441	59
	68	794	571	446	59
	67	840	609	461	61
	66	887	640	475	63
	65	929	673	483	64
	64	974	707	500	66
	63	1000	728	506	67
	62	1068	780	519	69
	61	1112	816	530	70
	60	1136	837	536	71
	59	1222	907	555	74
	58	1249	929	561	75
	57	1373	1031	584	78
	56	1403	1054	591	78
	55	1542	1162	617	82
	54	1618	1215	628	83
	53	1668	1253	634	84
	52	1802	1357	653	87
	51	1952	1464	662	88
	50	2114	1595	674	90
	49	2169	1635	679	90
	48	2307	1737	696	92
	47	2560	1918	712	95
	46	2605	1955	714	95
	45	2844	2137	723	96
	44	2977	2231	729	97
	43	3112	2336	732	97
	42	3278	2470	735	98
	41	3411	2575	736	98
	40	3488	2635	737	98
	39	3518	2661	737	98
	38	3518	2661	737	98
	37	3518	2661	737	98
	36	3518	2661	737	98
	35	3518	2661	737	98
	34	3518	2661	737	98
	33	3518	2661	737	98
	32	3518	2661	737	98
	31	3518	2661	737	98
	30	3518	2661	737	98
	29	3518	2661	737	98
	28	3518	2661	737	98
	27	3518	2661	737	98
	26	3518	2661	737	98
	25	3518	2661	737	98
	24	3518	2661	737	98
	23	3518	2661	737	98
	22	3518	2661	737	98
	21	3518	2661	737	98
	20	3518	2661	737	98
	19	3518	2661	737	98
	18	3518	2661	737	98
	17	3518	2661	737	98
	16	3518	2661	737	98
	15	3518	2661	737	98
	14	3518	2661	737	98
	13	3518	2661	737	98
	12	3518	2661	737	98
	11	3518	2661	737	98
	10	3518	2661	737	98
	9	3518	2661	737	98
	8	3518	2661	737	98
	7	3518	2661	737	98
	6	3518	2661	737	98
	5	3518	2661	737	98
	4	3518	2661	737	98
	3	3518	2661	737	98
	2	3518	2661	737	98
	1	3518	2661	737	98
	0	3518	2661	737	98
