# Supplementary material for: Rapid, accurate, computational discovery of Rho-independent transcription terminators illuminates their relationship to DNA uptake
Source: Genome Biol. 2007 Feb 21;8(2):R22. doi: 10.1186/gb-2007-8-2-r22 (PMC1852404; doi:10.1186/gb-2007-8-2-r22)
Supplement: Additional data file 2 — As described in the text, the entire robust tail-to-tail region is searched; if the region is less than 500 nt, then the 500 nt downstream of the stop codon is searched (stopping if a gene start is encountered). In the case of ties, all terminators with the high score are output. [file gb-2007-8-2-r22-S2.zip › Bacteroides_thetaiotaomicron_VPI-5482.ttperf]

    BT0007   3  64  42    4397 ..    4415 -  -4.5  -4.24342   TTTTTGAGTAACAAA             TCGTGGG ATGCA CCCAAGA             AGTCAAAGGAATATC
    BT0021   4  57 407   17834 ..   17844 -  -5.4  -3.43853   TGAAGCATGGAAACA                 CGTA TTA TACG                 GGCGTTGAGACGGAC
    BT0035   4  82 255   31641 ..   31680 -  -5.3  -5.29385   AATTGAACGAAAAAA  TCAAGAGAAAAG-CTCAC GTAAA GTAAAACTTTTCTCTTAA  TTTAGAAGAAAGAGG
    BT0069   5  51 286   66555 ..   66570 -  -4.6   -3.2614   TACCGCTTACATCAA              CGAGGC GAAA GCCTTG               AGATGCATGGTCTAT
    BT0082   4  74  66   77026 ..   77049 -    -3  -5.36689   AAAGTAAAAAGAAAA          TCCGGCAGGA GAAA TCTAGCCAGA           CTTCTTTCTTTTGTG
    BT0106   6  72  13   99044 ..   99060 -  -9.3  -2.70932   TTTGTGGTTGAAGCA              CCCGGAG GGA CACCGGG              TGCTTTTTTAAATCA
    BT0129   1 100  31  124287 ..  124318 - -10.2  -5.05601   TATGATAGATAAAAA      GAAGGGAGATGTTA AATA TGACTTCTCCCTTC       TTTTTTGCATCAATG
    BT0133   6  89 -53  129854 ..  129889 - -13.4  -2.78384   CTCTTGCTGAGTAGA    GTTGTGTCTGCGATAG GCCT CTATCGCAGACTTAAC     CGAACCGTGTAGCAA
    BT0147   4 100  25  150941 ..  150974 - -20.5  -3.90112   TCCCTTTTAACGAAA     TCATCCTCGCCACAG ATAG CTGTAGCGAGGATGA      TTTTACTGGTTAGGA
    BT0153   3  68 257  157705 ..  157726 -  -7.3  -3.58802   TAAACTACGATAGAA           GGAGGAAGT GAAA ACTTTCTCC            TTTTTTTGTGTACTA
    BT0167   3  48  95  176449 ..  176464 -  -3.3  -3.51232   TTTGTTGCAAATCAA              CAGAT GGTTTA ATCTG               GCTTTTTCTATTTTT
    BT0183   2  70  15  192678 ..  192736 -  -7.2  -3.73872   AGTAATAGGTAATAA GTAATAGGTAATAAGCCGT-GCGGATACA CTAT TG-ATAAGCTACGG-TTATTACCTATTAC CTGATACTTATTACT
    BT0187   5 100  42  197272 ..  197299 - -15.6  -3.55145   AACTATCAATGAGAA        GCGGTCTCACTC TGTA GAGTGGGACCGC         TTCATTTAAATAGAA
      nadE   5  55 335  219761 ..  219786 -  -4.9  -3.38072   GTCAGTGAAGATCAA         TTGATCAATGCA TTG CGCATT-ATCAA         GAACCGCAAAGGGCC
    BT0218   7 100  58  240267 ..  240299 - -20.1  -4.96848   TTCTGCATATAAAAA      TGGTGACACTATCCA CAC CGGATAGTGTCACCA      TTTTTATATTATAAT
    BT0224   6 100  83  244727 ..  244769 - -13.6  -4.15703   TTGGAGAAATAACAA GATGGTGTGCATTCTATG TTTCTTG CGTAGAATGCACACCCTC TTGTTATATAATGTC
    BT0243   2  52 103  267078 ..  267091 -  -5.3  -2.94679   AGGAATTGCAAATGA               TGTCT AACC AGACA                ATAAGATTTCTACAT
    BT0246   5  62 -21  272161 ..  272188 -  -2.1  -4.76892   AGATCAATGGAAAAA        GCGTGCTTAC TGTCGTAGG GTAAGCAC-C        GTTATTTCCGGCCAT
    BT0254   2 100 150  282406 ..  282435 - -17.3  -5.00851   ATTAATTAAACAAAA       TGGGGTGAAATCC TTGT GGACTTCACCCCA        TTCTTATTCCTTACA
    BT0264   4  83  28  294781 ..  294809 -  -7.6  -4.68645   GATGCAAAATGAAAA       GCCAGTCAAC-AT TTAA ATAGTTAACTGGC        TTTTTCTAATACACT
    BT0281   6  59  35  325958 ..  325973 -  -6.8  -3.01765   AGAGTTTAAATTACA              CTCCCC AAAT GGGGAA               GAGCGGGTGAAGGGC
    BT0289   3 100  16  334161 ..  334192 - -10.4  -5.38549   TTTAAAGAACAAAAA      GGAAATGATGTA GTTGTGGA TACATCATTTCC       TTCTCTTTTATAATT
    BT0303   2 100  56  360289 ..  360328 - -13.1  -5.31275   TGCGATGAGAAAAAA  TTCTCACTATGATGAGA AAAAAG TCTCATCGCAGTGAGAA   CTTTTTCTCATCATG
    BT0303   2 100  36  360291 ..  360348 -   -16  -2.86102   CGATGAGAAAAAATT CTCACTATGATGAGAAAAAAGTCTCA TCGCAG TGAGAACTTTTTCTCATCATGGTAAG TATAGTCCTATGTAT
    BT0314   7  90 124  377677 ..  377733 - -13.9  -2.96695   CTTTTCATTAAAGGA TGGTATGTACCAGATGCTCATCTCGTA CAC TACTGGATGAGCATCTGGTGTATAACA AGATGAGCATGCCGT
    BT0320   6 100  46  387023 ..  387048 - -16.3  -4.87803   TAGGTCTAAATAAAA         GAACGGGATTC ATAC GAATCCCGTTC          TTTATATTTATATAA
    BT0342   1  89 198  410850 ..  410895 - -13.7  -2.86343   ATCGTAACTATGATA GGGCTTTATATCTTCTTTAAT GGCC ATTAAAGAAGATATAAAGCTG ACTAAAAAGTCGATA
    BT0346   3 100  21  415049 ..  415081 - -13.7  -4.58395   CTCATGTTTTAAAAA      TAAGGTGGGATATTT ATT AAATATTCCACCTTA      TTTTTATAGATTTTC
    BT0370  11 100  29  455384 ..  455412 - -17.5  -3.71792   TTAATTGAAAAGTAA        GGGCGTCCTTCCA TTC CGGAAAGACGCCC        TGCTTATTTAATTCT
    BT0401   1  45 176  489677 ..  489688 -    -3  -3.09135   ATAAGGCGGAATATA                CATT GATC AATG                 AACTGTCTTTTGAGA
    BT0427   4  53 311  513559 ..  513570 -  -4.4  -3.33744   CGGCTCTTGAAAAAG                TCAG TAGA CTGA                 TAACCGGGAGAGAAA
    BT0446   2  61 292  541453 ..  541503 -    -7  -2.64155   CTCCTTTTAAACGGA CTTAGCGTTGCTTTTAAAGCAATG GGA CGTTCCTTTAAAAGCAACCTTATG TTTATTTACAATCAA
    BT0486   4  89  79  601566 ..  601605 -  -9.4    -4.128   ATGTCTATATACAAA  CTTACCCAAGGATACG TTAATGTT CGTAAACTTGGGTAAG   ATTTTATAGATATTG
    BT0490   7 100 148  606313 ..  606332 - -12.2  -5.72622   TCTATAAATAAAAAA            GAGGCTGA TGCG TCAGCCTC             TTCAAAATATGCCTC
    BT0510   4 100 270  633489 ..  633512 - -12.4  -4.75518   GAGATAAAACGAAAA          GGTCCGGCTT TCAC AAGCCGGGCC           TTTTGTTTACTAGAA
    BT0521   3 100 306  643387 ..  643407 -  -9.8  -4.68384   ATTGAGGTAATAAAA            GAAAAGCC TTCCT GGCTTTTC            TGATGCTGCGGCGAG
    BT0521   3 100 160  643529 ..  643553 - -10.7  -5.18371   TGGTATAAAACAAAA          TCCCGACGAAA TCG CTTCGGCGGGA          CTCTATTTCATTTTT
    BT0540   2  83  11  664022 ..  664063 -  -6.8  -5.00642   GAATTTATAGAAAAA GGCTCCTG--ATGCAAATGA CTTA TCATTCGGATATCAGGAGCC TTTTATCTATTTATT
    BT0559   2  52 136  694643 ..  694653 -  -3.2  -3.72576   TCCGTTTGTACGAAA                 GCAA GAA CTGC                 ATCGTACATACCAGT
    BT0565   3  93  47  701749 ..  701781 -  -7.8  -5.39721   TGATTATATAAAAAA      CAGCTCTTATCC TTATTGGTT GGAAAAGAGCTG      TTTTTATTATTGTTT
    BT0576   4  69  23  711644 ..  711702 -  -6.8  -4.03793   TGATAGAATAAAACA GGCGCGAATTTCGC-AGA-CTCACGG AAATATAAA CCGTAGGTTCGAGCGAGATTCGCGCC TGATCTTTTTGGGTA
    BT0581   2 100  25  719342 ..  719382 - -14.3  -3.81574   TAATAAATAAACGAA TGCCCCGGAACATTGATTG AGTAA CAATC--TGTTCCGGGGCA TTTTGTATATGGTTA
    BT0587   6  89  24  724087 ..  724126 - -13.7  -2.56095   TTTAGATGTAATGCA  GAAGGCTCTGAACTCAA TTTGAT TTGAGAACAGAGCCTTC   ATTATTTGTCTTATA
    BT0624   4  66 178  768667 ..  768686 -  -6.5  -3.79203   ACATAAAAGTTTAAA            CAAATCG TTCATT CGATTTG             TTTATTAGATGCTAA
    BT0637   7  87  70  785209 ..  785241 - -10.1  -3.91032   TAATTAGTTTATAAA      TAGTGTCACTATA TAGCCAG CATAGTGACACTA      TCCAATCAGCATAGT
    BT0647   7 100  44  797589 ..  797614 -  -9.8  -4.35327   TTACTAAAAAGTAAA         CCGCTGTAAA AGATTA CTTACAGCGG          TTTCTTTATTTATGA
    BT0659   5  63  14  811683 ..  811715 -  -7.7  -2.65815   GTTATAGTGACAGTA      TGTGCTCGGGATAGT GAC ACTATCCTTGGCACA      TACTGTCACTATGTT
    BT0673   3 100  46  833503 ..  833538 -  -9.2  -4.67607   CCTTGAAGAAATAAA    TTAGCTATTAGCATAT TTCG ATTAGCTAATAGCTAA     TTTGTTTTTGCTAAT
    BT0677   4  52 302  838481 ..  838491 -  -5.4  -2.94454   TGAAGAAAGCAAGTA                 TTCC TTT GGAA                 GATGCTGTGCGTATG
    BT0681   4  67 -26  845018 ..  845063 -  -7.8  -3.23711   GGTAGAAGTGAGGAA GGGACAAAAGT-CGGTTGAATC AGAA GAT-CACCCGTACTTTTGTTCC TTTTTCTATTTCCGA
    BT0696   3  50 175  866798 ..  866811 -  -3.1  -3.53012   TGCGTTGTGTTGAAA               GCG-TG GCA CATCGC               CAATGAGAATCCGGT
    BT0700   3 100  47  871374 ..  871407 - -10.4  -5.40464   TATCATAAATAAAAA     GACTGGCGTTATCC TGACGG AGATAATGCCAGTC      TTTTTATTAAAGACC
    BT0706   6  67 186  879761 ..  879798 -  -4.1  -4.58085   AGATTTATAAATAAA   GAGAGAG-GGCAGAAGTC TGA AACTGCATCCTCTCTCTC   GCGTTTATAACATTG
    BT0722   4 100  21  897529 ..  897584 - -12.4  -5.80364   ATTTTAATAAAAAAA TAATGTCCGAAAAGC-TA-CTGAC AGAATGATAG GTCAGATATGCTTTTCGGACATTA TGGTATGATGGGGTA
    BT0748   4 100  36  926629 ..  926654 - -13.4  -4.65458   TAGATAAATAAGAAA         GCCGGCTAAA TTCAAG TTTAGCCGGC          TTTCTTTATCTTATC
    BT0759   1  40 454  945554 ..  945567 -  -2.4  -2.71744   GAGCACTACAGATGA               TGCA CATTCT TGCA                CCTTTAGCTGTCAAG
    BT0772   4 100   6  962502 ..  962534 - -14.9  -4.86216   ATAAAAAATAAGAAA      GCCCTTGCCGAGCAT TTA ATGTTTGGCAAGGGC      TTTTTTTATAAGAAT
    BT0787   4 100   4  976284 ..  976333 - -21.1  -3.87627   TTGGTACATAAAATA GAACCACACGGAGAAACAAAAGCC CAA AGCTCT-ATTTCTCCGTGTGGTTC TGTTTATCTTTTCAG
    BT0795   1  57  49  985925 ..  985951 -  -6.6  -2.65442   AGATTATTCAGATTA         TGACATCATGCA AAT TGTATGGTGTCA         TAATCATATATGGAT
    BT0805   4  66 283  994922 ..  994939 -  -5.5  -4.19817   CCGACTGATGGAAAA             CGG-GCGG AAG CCACTCCG             AATACAGAAATGATT
    BT0811   5 100 119 1002398 .. 1002428 - -13.5  -5.92399   GAATAAAATAAAAAA       CACTGAGATGTTC AGCAA AAACATCTCAGTG       TTTCAATTTAATCTT
    BT0815   5 100  23 1007755 .. 1007786 - -11.7  -5.45652   ATTGCTAATAAAAAA      GGAGATGAAACTG GTTGTA CGGTTTCATCTCC       TTTTTGTTTATGGTA
    BT0823   6 100  23 1016940 .. 1016973 - -16.9  -6.07627   AGTTTTAAAAAAAAA     TACCGCTGT-GGAGCA TCG TGCCCCGACAGCGGTA     TTACTATTTAGTAAT
    BT0826   5 100  64 1021157 .. 1021189 - -10.6  -5.03405   AATATCATATAAAAA      CAGCGTCACTGTTC GTTGT GAATGGTGACGCTG      TTTTTATGTGTATAT
    BT0831   3  57 254 1025453 .. 1025463 -  -5.4  -3.44051   TGTGTACTACGATAA                 TGTG ATG CACA                 TTTGTGTGTATGAAG
    BT0840   3  55 434 1035003 .. 1035013 -  -5.4  -3.26298   ACCATTTCAAAGATA                 GTTC AAA GAAC                 GCTCTTTTGGGGGCT
    BT0853   2 100 349 1041284 .. 1041304 - -12.7   -5.4387   ACATAAACGAAAAAA            GCTGATACA AAC TGTATCAGC            TCAACACCATTTAAT
    BT0865   5 100  62 1061772 .. 1061799 - -12.9  -5.18371   TCGGACAAAATAAAA        GCTACTCTCTT TGGGGG AAGAGAGTAGC         TTGACTTCAAGATAC
    BT0870   8  89  28 1069853 .. 1069888 -  -7.6  -5.32944   TGTAGAATTAAAAAA    GCTACTTTCCTGATGA TTTG TCTTTCGGAAAGTAGC     TTTTTTATAGCTTTT
    BT0875   3  84 261 1076326 .. 1076353 -  -6.4  -5.13354   CGTAGAAAAAAGAAA        GAATAATGTCTG GAAA CAGATACTATTC         TTCTGTTCTGCTTTC
    BT0881   0 NONE
    BT0887   5  63 179 1089402 .. 1089414 -  -7.7  -2.56715   ATTTCTATGAATTGA                TGCAG AAA CTGCA                AGAGAAGTTTAGCAG
      trmD   3 100  21 1095543 .. 1095575 - -11.4   -5.4659   GAATATAAATAAAAA      CGACGGTGAAAATT CTCAT ATTTCTCACCGTCG      TTTTTATTTACATAT
    BT0896   6  90 343 1099811 .. 1099845 -    -8  -5.03145   GAATGGGGTAAAAAA     CAAAATCCTCCACA AAAAAAA TGCAGAGGACTTTG     GTGATCGCGACAGGA
    BT0901   5 100 171 1111627 .. 1111656 - -10.9   -4.4767   TCAGTTATTATAAAA       GACTATCCCAA AATTTAAA TTGGGATAGTC        TTTTTATTTTTACAA
    BT0927   4  95  23 1140661 .. 1140698 -   -15  -2.50113   TAGTACCCTATTAAT   TCTGCCATCCAGCACA TTGTCT TGCTCTGGATGGCAGA    TGTTTTATTAATTGT
    BT0959   5 100  18 1173212 .. 1173251 - -21.2  -4.75472   TTCAGATGAATAAAA  TAATAAGCTGCTTTTTCT TTGC AGAAAAAGCAGCTTATTA   TTTTTTAATTAGAGA
    BT1000   5 100 203 1242588 .. 1242618 - -14.8   -5.1963   TTTAAGCAACAAAAA       GGGCTGCAATTCCC ATA AAGAATCGCAGCCC       TTAGCTTGTGTCAGA
    BT1014   8  86  49 1266125 .. 1266135 -  -5.4  -5.62288   TGAATAAAAGAAAAA                 CAGA TTC TCTG                 TTATCATTATACCGC
    BT1052   5 100  27 1335197 .. 1335219 - -16.4  -4.91084   AATAAAACTTAAAAA           GGTATGTCGC TGG GCGACATACC           TTTTTTTAACATTCT
    BT1058   1  47 223 1344426 .. 1344437 -  -4.4  -2.59921   ATGAATTCCGAGAAC                GTCT GCAA AGAC                 TATTAAAAGAAATAT
    BT1062   6 100  70 1349120 .. 1349147 - -15.6  -4.13654   TCTCTAAAGTACAAA        CAGCCCGGATCA TTAT CGACCCGGGCTG         TTCTCCCTTCAGGAT
    BT1079   6  67 201 1365804 .. 1365815 -  -4.4  -4.56702   CTGCAAGGAAACAAA                GTAG ACCG CTAC                 ATCCGCTTCTTCCTG
    BT1089   2  52 376 1375869 .. 1375897 -  -5.1  -3.14881   CAACCTGGGCAGCAA        GCTGGACGGACAG AAA CTGCCTGCCCGAC        TGGGACTGGGTGGTG
    BT1113   4  50 418 1399585 .. 1399599 -  -4.2  -3.07994   CCTAATGTGACGGAA               CGTGAG TTC CTGACG               GAAGATGAACTGAAA
    BT1133   2 100 469 1418867 .. 1418907 - -11.1  -4.82901   GGCGGCGCATAAAAA  CAGGCACATCCTCCGGG CTCCTGT CCCGTCGGATGCACCTG  TCTCCGTCATGTCAT
    BT1138   9  72  60 1422088 .. 1422101 -  -5.9  -4.30448   AAACCGAAGGGAAAA               CGCGG AGTC CCGCA                GGGACGGACGAACTT
    BT1148   5 100 130 1432857 .. 1432893 - -21.1  -5.21709   CCGTACATGAAAAAA    TAAGCCCGGAGCTCA GCAAATG TGAGCTCCGGGCTTA    CCTTTGTTAAGCACC
    BT1168   3  75  76 1456862 .. 1456895 -  -8.9  -3.43785   GATGACACGAATTAA     CACGGATTTG-GCTGC GCA GCCTCTCAAATCCGTG     TTGGCGTCCGTATCA
    BT1171   5  50 113 1458948 .. 1458961 -  -2.3  -3.71627   TGACTAATATAAAGA               GCTGA TTCT TCGGC                AGACTTAGGGTGACA
    BT1185   8 100  45 1477846 .. 1477874 - -15.5  -5.28826   AAAGGCTACAAAAAA        GCCAGTTAACTCA TTA TGAATTAACTGGC        TTCCCATTAAAATAA
    BT1190   5  64 108 1485233 .. 1485251 -  -6.8  -3.68261   TCACAAGAGTTGAAA             TGCCTTTA CTC TAAAAGCA             AGAGAATAGTTGCCG
    BT1196   2  90  26 1491988 .. 1492045 -    -8  -4.96845   AGAAAAAGAAATAAA GCAATCCCTTTATCACAGTC-TATTTC ATCAA GAAACAAGACAAGGATAAAGGGATTTC TTTTTTCCGTTATTT
    BT1201   6  81 383 1496538 .. 1496550 -  -7.7  -4.33203   GAACAGAAGAAAGAA                GCTGT CAG ACAGC                TGATCGTATCAGAAG
    BT1209   8 100  59 1504953 .. 1505006 -  -9.9  -4.35682   TTATAATTAAAAGAA CTCCCCTTATGTAAGTCAA-CTCCAT ATC ATAGAAATTGCCTTATATAAGGGGAA TTTCCGGTAAATCCC
    BT1219   9 100  29 1516284 .. 1516335 - -24.8  -4.49756   GTTCAAAGAGTAAAA CGTGGTGGGAAATCCGGAAAACAT AACC ATCTTTTCCGAACTTCCCACCACG TTTTATCTAGTTCGC
    BT1228   4  69  94 1528823 .. 1528835 -  -6.3  -3.91897   TTTTGTAGTCACAAA                GAAGA GAT TCTTC                CTCCTTACAGTCGTC
    BT1242   5  64 455 1545840 .. 1545859 -  -4.4  -4.33582   GTCAAGAATAAATAA            GAAGACTGT TCA ACA-TCTTC            CGGTTCGTCCGGCAA
    BT1246   7  80  46 1550418 .. 1550430 -  -9.1  -3.59315   TGAAGTATGTTCAAA                TGGGG CGA CCCCA                CAATAGCAGGCAAAT
    BT1255   5  93  34 1561066 .. 1561120 -  -9.7  -4.21908   TACCATGATTGAAAA TAGTGTCACTAT-CCGCTCGTTATAGT GAC ACTATCAC-AGAGACATAGTGACACTA TCGTGACGGGATAGT
    BT1262   6  83  18 1567435 .. 1567465 -  -6.3  -4.99947   TGGAATGAAATAAAA       TAGTGAATACTTT GTAGA ACAGTATCCACTA       CTTTATTCATAATCC
    BT1265   9  59  66 1572053 .. 1572084 -  -5.9  -3.25088   GCCGAAACCTATCAA      TGCCCGTCAGTTG AAGGCG CAACTGACAGATA       TCATGCAAAAACGTA
    BT1288   5 100  23 1604572 .. 1604627 - -16.5  -5.32882   GAGTAGGATAAAAAA CGGTGGATGACAAACG-ATG-CCCGGT TTTA ACCGTATCATTCGTTTATCATCCACCG CTTATTACCGAGTGT
    BT1320   4 100 250 1645250 .. 1645271 -  -7.3  -5.92337   ATAGAGCAAAAAAAA           TGGGGCTTT TCAC AAAGCTCCA            TTTTTCAGTTTTCAA
    BT1328   3  54 422 1653860 .. 1653885 -  -5.4  -3.14708   CGAAGCAAAAGTACA         GCATGCCGAA TCGTAT TTCGACAAGC          ATGGCGCACTCTCCA
    BT1334   5  87  18 1658799 .. 1658854 - -10.1  -3.90559   ATGAAGAATTAAGAA TGAAGAATGAAGAAT-TACTTGCAGCA TAAA TGC-GCTAGCGGATTCTTCATTCTTCA TTCTTAATTCTTCAT
    BT1373   1 100  33 1701546 .. 1701577 -   -11  -5.82172   AGTAAGATAAAAAAA      GAAGCTGTCTGAAT ATAA ACCCAAACAGCTTC       TCTTATATAATTTTC
    BT1424   2  49 114 1756486 .. 1756496 -    -4  -3.23488   ATAAAAATACATACA                 GAAT ATT ATTC                 TTCATTATTGGAAAA
    BT1447   3  59  10 1781129 .. 1781147 -  -4.6  -4.00532   TCCCGAAATAGGAAA             GTGAGTAT AAT ATAATCAC             TTGTAGTTACTACCC
    BT1454   8 100 229 1791379 .. 1791421 - -13.6  -4.16033   CCGAAAGAATAATAA CAGGATAATGACACTATCGC CTT GATATAGTGACATTATCCTG CATACATAAAGGCGA
    BT1463   2  59  42 1802458 .. 1802474 -  -5.1  -3.86524   ATATTGCGGGACAAA              GGATTGT GAA ACGATCC              TTAAATTTCAGTAAG
    BT1473   3  50  32 1815064 .. 1815088 -  -2.1  -3.84451   TCGCTCAAATTCAAA          CTTTACCGC TCCTTAC GCAGGAAAG          GAGACTTTATGAGAA
    BT1484   1  43  84 1828817 .. 1828828 -    -3  -2.67667   CCACGGAGGAAACAT                TTCT GCCA AGAA                 TAATCAAGGCGGCGG
    BT1495   6 100  17 1843916 .. 1843966 - -20.9  -4.03137   AGATAAGTAACCAAA GATAAGCGGTGAATAATG-GTGGA CCAT TCCACTCATTATTCACCGTTTATC AATATGCAAAGATGC
    BT1501  17  88 296 1850193 .. 1850217 -  -7.8  -4.84673   TTAAATAACAGAAAA          GGCGGCCCAT TCAGT ATGAGTCGCC          TTTTTGTATAAAAGA
    BT1521   8  84 404 1875810 .. 1875848 -  -6.8  -5.05116   CTATAAACAAGAAAA  CTCCAATTGC-CCGACC AAACTA AGTCGAAGCAGTTGGAG   TTTCTACCTTTATAA
    BT1548   3 100  46 1908647 .. 1908677 - -19.2  -4.83243   GTTACATAAAAGAAA       CGCCTCCATAATCT TCG AGACTATGGAGGCG       TTATTTATTATTTCT
    BT1555   2  95   9 1922709 .. 1922750 - -13.3  -3.84246   TTCTGAAGTAGTAAA GTTCTGAAGTAGTCAGGTTT TCC AAACCC-ACTACTTCGGAAC TTGTTTTTTTACCAA
    BT1581   9 100  15 1944366 .. 1944399 - -25.5  -4.87786   GTAACCTTATAAAAA     GAAGCGGGGCAGGAT GATC ATCCTGCCCCGCTTC      TTTTTATAAGGTTGT
    BT1587   7  57 446 1948410 .. 1948422 -  -5.5  -3.48718   TTGAATTAAAATACA                TCAGC ACA GCCGA                TTTCGATTCTGTATC
    BT1592   8 100 343 1955561 .. 1955585 - -10.8  -5.60556   AAGAGAAAAGAAAAA          CCCTCTCAGA GATCA TCTGAAAGGG          TTTTATGAGGTTCCT
    BT1602  11  90  84 1971689 .. 1971699 -    -4  -5.77571   ATGAAAAAATAAAAA                 GAAT TTT ATTC                 TGTTTCAGATAGAAG
    BT1610   7  93 334 1980761 .. 1980788 - -11.4  -4.01992   AAGACTAAAAGACAA        GTCCTGTAAAGC GAAA GATTTACAGGAC         TTATTTTTTATTAAT
    BT1623  14 100  27 1998150 .. 1998193 -   -16  -3.08283   ACAACTATGCCAACA GCTTGGCACGGCCGTGCCAC AGGC GTGGCACAGTTGTGCTAAGC CTGTGGCAAAGATGT
    BT1639   9  93  70 2030422 .. 2030450 - -10.5  -4.04318   TTTAGATACCATAAA        GCTATGCTTTA GAAGTCG TAAAGCATAGC        TTTAGCCAATACAAA
    BT1642   5  75  45 2032111 .. 2032140 - -10.1  -2.71681   CAAGCTCTTCAATGA       TTTGTCCCGAC CACAAACT GCCGGGACAAA        TCTTTTATTATTTTA
       maf   5  66  25 2069928 .. 2069956 -  -8.3   -2.5789   GGAAAGACGAGGAAG        CTCTTCTCAAACA AGG TATTCAAGAAGAG        GACATCCCGTTAATG
    BT1691  10 100  27 2086578 .. 2086604 - -17.4  -5.11613   ATATTACGTAAAAAA         GGCTGCAACCGT CAA ACGATTGCAGCC         TTTCTATATAATAGG
    BT1696   2  57 346 2094101 .. 2094116 -  -5.4   -3.4684   GACAATATCAACGAA              GAACTG TCGG CAGCTC               TCACCAAACTGACGG
    BT1704   3  51 224 2102622 .. 2102649 -  -5.4  -2.65354   TTGACGGTAAAGGTA        CTTACGCGCACG CACG CGTGTGCGTGTG         TTAGGGAAGGGCCGG
    BT1707   2  52 420 2104065 .. 2104092 -  -4.8  -3.13773   CGCCAGAGGGAAAAT        CCCTCTCGGC GGAGGCTT GCCGACAGGA         TCATATCCGACATCG
    BT1737   5  93  37 2140581 .. 2140604 -  -9.6  -4.15833   AGTAGTATCTTAAAA          TCTCCTCCTT CGAG AAGGAGGAGT           ACCCGCAGGGGGAGG
    BT1749   5 100 266 2159442 .. 2159470 - -12.6  -4.84311   TTGTACATAATAAAA       GGCAGGAATCCTG GAAA CAG-ATTCCTGCC        TTTTTTGTTTATATC
    BT1771   5 100  34 2198656 .. 2198700 - -24.6  -5.10933   TGACTCAAAAGAAAA GCGGACTATCAAT-GGCGGGA ATCT TCCCGCCGACTGATAGTCCGC TCTTTTTATAGTATA
    BT1790   5 100 332 2237344 .. 2237373 - -13.7  -5.36441   CCTTTATATAAAAAA       GCCTCAGAAGTCA ATAA TTACTTCTGAGGC        TTCTTTTATGGCTGA
    BT1811   4 100  50 2273423 .. 2273455 - -16.4  -4.63486   ACCGCCCGAATAAAA      CAGAGGCTCTGTTC ACGTA GATCAGAGCCTCTG      TTTGCTATAAATAGA
    BT1826   7  93 367 2286682 .. 2286705 -   -11  -3.94333   CAGTAATATACGAAA          GCCCAGACTT TCGC AAGCCCGGGC           TTTTGCATTCTTAAG
    BT1833  15  60 431 2297502 .. 2297542 -  -3.4  -4.28115   ATGGAGAAGAAACAA CTGCTGTATTCATCAGTAGT CTC AC-ACGGACGAA-ACAGCGG AGAGAATTATGCCAC
    BT1839   6 100  21 2308950 .. 2309000 -   -18   -2.7439   ATTTATGATAAATAC GTATCCCCGGTCGTACA--CAAGA GTAAT TCTTGGATATACGACCGGGGATAC TTTTTTTTGAGCAAT
    BT1850   5 100  33 2322156 .. 2322173 - -11.3  -5.68438   TGAGTAAACAAAAAA             GGGAAGC AATC GCTTCCC              TTTTTTGTTTAATTC
    BT1856   2  65 346 2328050 .. 2328061 -    -3  -4.69868   ACAGAAGAAAAACAA                GAAA TATC TTTC                 CACCCGCTGTTTTAT
    BT1871   9 100 105 2349734 .. 2349767 -  -9.7   -5.1523   TTTACAACACAAAAA     GTGACGGCAAAAA GCGTAAAA CTCTTGCCGTCAC      TTAGCCATCAGCATT
    BT1883   7 100  30 2370250 .. 2370276 - -16.8  -5.14163   ACTCAGTAACAAAAA         TCCCTTGAACTT TTG AAGTTCAAGGGA         TTTTTGTTTTATCTC
    BT1893   2  76 436 2380438 .. 2380451 -  -6.7  -4.48221   CAGGAAGTCAGAAAA               GCTGT AGCA ACAGC                CGTTCACTTCTATAA
    BT1899   3  55 401 2387770 .. 2387788 -  -5.8  -2.70525   CCTGTTCAAACTAAG             CTCCAGCG GTT CGCGGGTG             AAACTGGAAAATCCG
    BT1905   4 100  73 2394481 .. 2394511 - -11.3  -4.89063   GGATTTAAAAATAAA       TGAGACTGCATCC ATAAA AAATGCAGTCTCA       TTCTACTTTCGCTCA
    BT1912   9 100   8 2401400 .. 2401439 - -13.8  -5.24129   GCCTTCGAGAAAAAA  TTCTCATTGCAGTGAGAA CTTT TTCTCAATGCGATGAGAA   ACTTTTCTCATAGTG
    BT1919   6  57 213 2409195 .. 2409212 -  -5.5  -3.36569   GGAATTTGTGAAAGA             CGGTCAA TTGG TTGTCCG              CAAAAAAACGATGCT
    BT1925   2  54 290 2414440 .. 2414453 -  -2.3  -4.11447   GAAAAAGAAATAGAA               GTACG TATC CGTGC                TTTACAATAAAAATA
    BT1930   6 100  68 2422401 .. 2422428 -  -9.8  -4.58585   GATGGAAAGAAGAAA        GCCCGCGGCC GGCAAGGA AGCCGCAGGC         TAAATAAAAACTGCC
    BT1930   6 100  23 2422440 .. 2422473 - -15.4  -3.76281   AGGCTAAATAAAAAC     TGCCGCCGGAATCG TAAATG CAATTCCGGCGACA      ATCCTTAAACTTAAA
    BT1972  11  89  75 2478206 .. 2478232 - -13.8  -2.79823   TCCTTTAAAAGGAAT         GCCCCGTTGGTT TAA AACCAACGGAAC         TATTTAAAAAAAGTT
    BT1975   7  87 169 2484298 .. 2484319 - -13.1  -2.77787   AATAGTATCTTAAAT           CTCCTCCTT CGGG AAGGAGGAG            TACCCGTAGGGGGAG
    BT1984   2  57 446 2493145 .. 2493155 -  -5.4  -3.37612   GGTAAGCTGAAGGAA                 TTGC TTC GCAA                 ATTCGATCACGGGGC
    BT1988   7  55 187 2497912 .. 2497926 -  -2.8  -4.20454   CAAGAAAGAAGCAAA               GGTTGT ACA AGAACC               GAGAAGTACAAGTAC
    BT1997   5  57 359 2510567 .. 2510583 -    -3  -4.17958   AACATCTCCAAGAAA             TGGA-CG CAAC CGCTCCA              GAATTGGGCGTTAAC
    BT2001   6 100 176 2516938 .. 2516966 - -17.6  -4.13246   TATCGTATATAGAAA        CGGCGCTTTAAC GTAGT GTTAAAGCGCCG        TTTCTATATATGATA
    BT2012   7  84 118 2526530 .. 2526540 -  -8.2  -4.54727   TCCGGTAAATGAAAA                 CGGG CTG CCCG                 AAACAGTCCGTCTGG
    BT2016   5 100  47 2530088 .. 2530121 - -11.9  -4.42765   TGGTAAAAAATTAAA     CAGCATACTAGGTGA GACT TCACGTAATATGCTG      TTAATGGGTATTTTG
    BT2021   7  83 211 2537619 .. 2537672 -  -6.3  -4.96848   TTTCCCATACAAAAA TCCCCT-TTATTCAACCCCATATC ATAGACA GATACGGTTTTAAATAAAAGGGGA TTCTCTAGTTTTTAA
    BT2029   5  63 446 2545710 .. 2545722 -  -2.6   -4.7261   AGTTACTAAAACAAA                GCCA GGAAT CGGC                ACGACAGGCACAAAC
    BT2034   4 100 330 2553391 .. 2553414 -   -11     -4.31   GGAAACGAACAGAAA          TAGGCCGACC GTGA GGTCCGCCTA           TTTTACTTTTACAGC
    BT2034   4 100 166 2553522 .. 2553578 - -27.8   -2.8806   AAACGTCCGGACACA GCTGACGGGGATAATGTGGATTTTCA TATAG TAAAAATCCATATTATCCCCGTCAGC TATTTGTTAATATCA
    BT2042   7  60 334 2563799 .. 2563809 -  -3.2  -4.36554   GAGGACGAGAACAAA                 GCCA CAC TGAC                 CCTTACTTTCTCATT
    BT2045   4  52  45 2566938 .. 2566950 -  -4.7  -3.12749   GGAATAACGGGAATA                CCGGC AGG GACGG                TGAAAAGCCACCTGT
    BT2049   7  81  65 2570150 .. 2570166 - -10.9  -2.83042   AAAAAAGCAGAGAAG              CTCATCC TGT GGATGAG              AAACATCTCTGCCCG
    BT2052   4 100  24 2572991 .. 2573014 - -16.8  -4.91473   GAAGCTAAAAAGAAA          GGGCGTCCAA TTGC TTGGACGCCC           TTCTCTATATATCAA
    BT2063   9 100  59 2581893 .. 2581932 - -14.5  -4.24397   ATAAGGTAATATAAA  GAACGGTGGACGCAATGA GAGAT TCAATG-GTCCACCGTTC  TTGTTTCAATAAAGC
    BT2083   4  55 445 2609182 .. 2609198 -  -3.7  -3.79473   ACTATAATATGGAAA              TCCTC GGACAGG GAGGA              GAAAGAATCAGCGGT
    BT2083   4  55 387 2609241 .. 2609256 -  -2.5  -4.21922   GGAGTCAAAACCAAA              GTCCA CACTTC CGGAC               TGACAATTCCTCTAA
    BT2086  11  89  46 2612949 .. 2612987 - -11.9  -3.26743   ACGAAGATAAAAGGA  GAACGGTAGACAAGCGGA TAAA TCCT-TTGCCTACCGTTC   CTTTTTATTCAAAAA
    BT2103   7  70 412 2636733 .. 2636757 -  -3.6  -4.85599   TTTATTTTATAAAAA          CGGGAATATG GCGGG CATATTACCA          CAAAGACGGAGCAGA
    BT2114   4  58 129 2660611 .. 2660624 -  -2.5  -4.35483   GGGTACCAGAATAAA               TTTAT AAAG ATAAA                ACGTTTTTAATCAAA
    BT2125   6 100  53 2675396 .. 2675421 - -15.5  -5.21236   AACTGACAATAAAAA         GAAGCGGCCTC TCCG GAGACCGCTTC          TTTTTATTATATTTC
    BT2133   2  46 417 2683941 .. 2683951 -    -4  -2.89304   TTGAAAACAGACAAC                 TGAA TGA TTCA                 TTTTGCATCCTTATA
    BT2144   6  46 350 2698595 .. 2698605 -    -4  -2.81464   TTACCATTGACGATA                 TACT GAA AGTA                 GTATGCAAGCACTTT
    BT2150   7  90  28 2708398 .. 2708433 -   -12  -3.34236   AAAGGCATGGCACAA    GTAAGGCTGCCTCA TTTCTACT TGAAGCAGCCTCAC     ACTATCATATTTTCA
    BT2156   9  83  14 2714427 .. 2714454 -   -10  -3.84394   TAGAGAGAATTGAAA        GTCTG-ACATGCT AAA AGCATGCACAGAC        TTTTTTTTATGCCTT
    BT2174   7  57 220 2734713 .. 2734726 -  -6.7  -2.64962   ATATTATGAAGGAAT               GGATG TCAT CATCC                GTTTGTTGAGTATCA
    BT2179   8 100  78 2737668 .. 2737695 - -11.3  -4.26463   ATATAGCAAGAGAAA        GGGTGGAGACC GGTCAA GTTCTCCACCC         TTCTTTTTATCTCAT
    BT2189   5  72   3 2746602 .. 2746620 -    -6  -4.28254   TTGCAAGATGTAAAA             CAGCCT TTCAGTG AGGCTG             AGTTACCATGAAGCT
    BT2211   2  51 274 2778504 .. 2778514 -    -4  -3.43848   ACAGATGCAAGAATA                 TACA GAA TGTA                 GACGATTTCTTGTTA
    BT2228   4 100  39 2796479 .. 2796508 - -14.5  -4.89063   GGATGGAAAAAGAAA       TAGCCTGAAAGAC GCGA ATCTTTCAGGCTA        TATTCCTTTCATTTA
    BT2234   3  73 162 2802924 .. 2802937 -  -8.1  -3.57039   CAGCTATAACCAGAA               CACGG ACAG CCGTG                CCGATAACGAAGGGG
    BT2240  11 100 -14 2807157 .. 2807183 - -17.4  -4.36903   GTTATTAAATAGAAA         GAGGTGAACCGC TCA GCGATTCACCTC         TTTCTCTATCCTCAA
    BT2244  10  61  62 2812603 .. 2812631 -    -6  -3.40403   TGGTCTGGAGTATAA       GAGCGGCA-CGCT GCCT AACGATGCCGTTC        TGCTCTACCTTATCA
    BT2255   7 100  37 2827243 .. 2827295 - -19.7  -4.14243   GAGGGGATGTCAAAA GTCAATAGTAACTAAACTCTCCTC CTTCCT GAAG-GAGTTTAGTTACTATTGAC TTTTGATAACCTCTT
    BT2267  10 100 172 2845203 .. 2845246 - -20.8  -2.77899   CTCGGTGAGTAACGA TCTGTTCCTTTTAAAGGAACG GAT CGTTCCTTTAAAAGGAA-AGA GTCCTGACATTGCAC
    BT2270   6 100  74 2851609 .. 2851638 - -15.2  -3.96068   CCATTTTAATAACAA       GCCCGTTTAACT GCTTAA AGTTAAACGGGC        TCGCTTTTTATTTTC
    BT2281   7  59 133 2860997 .. 2861023 -  -3.7  -4.12254   TATCAGTAGAAAGAA         CGTTCCCATTC TTCCG GAACCGGAACA         ATCTTTCATCCATAC
    BT2287   6 100  77 2864125 .. 2864160 - -20.6  -3.82807   ATAATACAGGAACAA    GCTCCCCTTACCGG AATGGAAA CCGGTAAGGGGAGC     TATCTTATTAGATTT
    BT2307  10  66 469 2882258 .. 2882270 -  -5.5  -4.17089   GGGAAACGGCCAAAA                CCCTC AGC GAGAG                GTTCGGCAAGATACT
    BT2327   8 100 214 2909056 .. 2909094 - -18.3  -4.55383   AAGCCATAAAAACAA  CCCCACTCCGCCGGCTTC CCAT GAAAC-AGCGGAGTGGGG   TTTTATACTATACAG
    BT2327   8 100 153 2909115 .. 2909155 - -28.7  -2.78912   TACTATACAGACAAC  CGACATTTTACCGCCGTAA AAT TTACGGCGGTAAAATGTCG  ATTTCCCTGAAGTTA
    BT2344   3  70 284 2923868 .. 2923883 -  -2.4  -5.23316   TACTATATCAAAAAA              GAGCAG AAAC CCGCAC               CTCTGATTTTGGGGT
    BT2353   9  64 353 2931134 .. 2931190 -  -4.2  -4.35353   AACGAAAAACAAGAA TATAAATACAGAATCACTATAGC TTTGTTCGATTT GCTATAGCGATTCTTT-TTTATA CGGGTACTTTATCGG
    BT2358  12 100 201 2938150 .. 2938173 - -18.2  -4.24002   CTTTAAATTTGAAAA          GAGGGCAGGC TTGT GCCTGCCCTC           ATAACCATTAAACAA
    BT2368   2  77 -25 2954468 .. 2954478 -  -5.4  -4.88918   TTATCCGAAAGAAAA                 GTCA AAA TGAC                 CTTCATTATAAATTT
    BT2377   4 100 471 2963152 .. 2963175 -  -9.7   -4.5287   GTAAAGGAAGGAAAA          GGAAGCTAT TTTTTC ATAGCTTCC           GCTCTCATATCTTTA
    BT2384   4 100  44 2972382 .. 2972424 -   -15  -3.35197   TGCGACAGAGAGTAA TCTGAGACCCGGGTGTCA GCATGTA TGAGACCCGGGTGTCAGA CATACCAACACCCGG
    BT2389   4 100  24 2976633 .. 2976664 - -18.2  -4.52589   TTTGTTCATATAAAA      CGAGAGAGTCTCAC CGAA GTGAAACTCTCTCG       TTTTAGTATATATCT
    BT2400   1  44 393 2995496 .. 2995511 -  -3.3  -2.80796   TGTTATGAGCTAAAT              GATAG TCGGTT CTATC               TTCCATTCTCCTCCT
    BT2410   8  71 329 3010461 .. 3010494 -  -7.6  -3.56821   AGCACAGCGCTTAAA     GAACTTCCCGAA GAATGATTGA TTCGAGAAGTTC      AGCTGTTCGCTGATC
    BT2432   6  59  57 3043083 .. 3043095 -  -6.3  -3.04157   GAACGAGCACAGAGA                TTGGT AAC ACCAA                GTCATATAACCGTAT
    BT2436   4  95  13 3050569 .. 3050607 -  -8.9  -4.95547   TGCAGAAGAATAAAA   CGGTGAACCGCCTGT TCATATATT ACAGGTTGTTCACCG   TTTCTCGTTTCGTCA
    BT2439   5 100   9 3053368 .. 3053395 - -17.8  -3.57213   TACATTAATAAGCAA        GAGCCCCTCTAC TTCG GCAGAGGGGCTC         TTCATTTTTTATTTG
    BT2448   9 100  23 3066045 .. 3066088 - -14.1  -5.36441   TGTCCAGATAAAAAA TGGGATGAGTGTCGGAATCC TTGAC AG-TCCCAACACTCATCCCA TTAAAGCCTAAAAAG
    BT2455   6  50 389 3070950 .. 3070967 -  -2.1  -3.75169   TACCATTTTAGTAAA             CTTCA-TA TTA TATTGAAG             TCATAACTCATTAAC
    BT2469   6  87  99 3089721 .. 3089758 - -10.5   -3.7347   TTCAATACTCAAGAA   TGCCGGCCGGAACCATT AAAC ATCGGTTTCGGCTGGCA    TTTCATTATTCGGAT
    BT2472   4  59  53 3091250 .. 3091266 -  -5.2  -3.53012   CTCCCCGCTGTGAAA              CGAAAA GTTTT TTTTCG              ATATGGTACACGCTA
    BT2484   0 NONE
    BT2491   4  56 313 3113769 .. 3113813 -  -5.9  -2.89569   GTTTTAAAGGAACGA GGCGTTGGTTTTAAAGGAA CGGAAGC TTCCTTTAAAACCAAGTTC ATCTTACTTGCTATA
    BT2500   6 100  56 3123619 .. 3123649 -  -9.8  -5.27206   CAGATACAATAAAAA      CGGCGGATT-CCC TCGTTT GGGTAATCCACCG       TTTTCGTTTGTTAAA
    BT2511  10 100  38 3135361 .. 3135400 - -15.2   -4.4768   CATTAATATAATAAA  CACCGGAACTC-AACGATA TTT TTCCGTTCGAGTTCCGGTG  TTTTTCTTTTACCAT
    BT2526   4  93 137 3155687 .. 3155699 -  -6.9  -5.69262   GTAGAAAAAGAAAAA                CCGCC GAA AGCGG                AAGTAACTGTTATCA
    BT2537   3  54 178 3170666 .. 3170678 -  -4.9  -3.31869   CAGAAAGTCAGAATA                TATTC CCC GAATA                TTGATGGCAACATTC
    BT2547   2  56 161 3180128 .. 3180139 -  -5.8  -2.91695   GCTATCTGCAAAGTA                CTGG ACTG CCAG                 CCGGCAGATATACTG
    BT2553   3  93  65 3185986 .. 3186009 -   -14  -2.78715   AACTGTGGTAGCAGA          GTGAGAGCAA ACGT TTGCTCTCAC           TGAAAGTTTCATTCG
    BT2559   4 100  87 3192602 .. 3192633 - -10.9   -4.9448   ACTTATTAAAGAAAA      GAGGAGCGAAGCC CCCCTT GACTTCACTCCCC       CACAATCTTTCTCCT
    BT2567  10 100  29 3204296 .. 3204321 - -18.3  -2.64051   TGACGACATAAGCGA         GCGGGCACCCT GAGA AGGGCGCCCGC          TTTTTTTCATATCAT
    BT2572   7 100  98 3210078 .. 3210117 - -22.6  -3.25341   ACTTGAACACTAATA  TTCTCATACCTTTGAGAA AAAT TTCTCAAAGGTATGAGAA   CACGTTGAGAATATA
    BT2577   2  62 295 3216195 .. 3216223 -  -6.8  -3.41602   GGCATGTTATTATAA        GAGTTCGAAAGG GTATA CTTTTCAAACTC        TTATAACTCTGATCC
    BT2593   7  55 409 3234336 .. 3234347 -  -5.8  -2.71924   TAGCTGCTGCCAAAT                GGGA CACC TCCC                 CCTTTGTCATACTGG
    BT2615   7  66  50 3254765 .. 3254779 -    -7  -3.39895   CCGCCGAGTAAGCAA               GGGGAG TTT CACCCC               GAGCTTCTCAATAAA
    BT2634   6  66 142 3288814 .. 3288833 -  -7.2  -3.41798   TGGGAAAAGAACACA            TTACGTGG TATA CCACATAA             CATTTTTTATGTTGG
    BT2650  13 100 321 3302304 .. 3302326 - -10.6  -4.25256   CCGGCATCAAAAGAA           TTCATGCCGG TAC CCGGAATGAA           CGTCATCACCGAGGA
    BT2655   2  44 246 3306366 .. 3306377 -  -2.2  -3.25823   TCCCCGTCACACTAA                CAAC ATAT GTCG                 CCCGCCATGCATGGG
    BT2675   5  59 404 3333699 .. 3333744 -  -5.1  -3.82946   TCATTTCAAATAGAA CCTTTGTTTATCTCAAA TATAAGTTCCGC TTTAAGATAAACAAAGA GTCAATGTGCACAAA
    BT2698   4 100 185 3362470 .. 3362501 - -12.4  -5.63103   TCTTAATGAAAAAAA      TGGGGATT-GCCGTC ATC GACGGTTAATCCCCA      CATGTCAAATTATTC
    BT2747   6 100 175 3403351 .. 3403384 - -12.6  -5.04601   CTTATAAATTAAAAA     TCATCTTCGCTACA GATAGT TGTGGCGAAGATGA      ATTCGTTAAAAGGGG
    BT2759   5 100  30 3420552 .. 3420582 -  -9.8  -5.58179   CATGAGAATAAAAAA       TACCCGATAGCTGT GTG AAAGTTATCGGGTA       TTTTTATATGTTCGG
    BT2782   3 100  17 3449995 .. 3450047 - -15.2  -5.71638   GAAGAACTAAAAAAA GAAGAATGAAGAATT-GCTATGCAG CATA CAGCGCAGCTAATTCTTCATTCTTC TTTTTTAATTCTTTA
    BT2786   8 100  27 3456129 .. 3456150 -  -8.1  -5.83226   AAGCCAATAAAAAAA           CCG-TTCTCA ATG TGAGAAACGG           TTTTTAATCTTTTCG
    BT2810   4 100  38 3489849 .. 3489884 - -17.2  -4.63863   TCAATATAAAAAGAA    TCACCCCAAAAGT-TAG AAA CTAAACTTTTGGGGTGA    AATTCAATTCTATGA
    BT2826   5 100 111 3518030 .. 3518067 - -12.3  -4.37092   ATTTTGCGTAGAAAA   CAATGAGAGATACCT TATAGAAG AAGTATCTCTCATTG    TATATCACACTGATT
    BT2829   3  54 449 3526622 .. 3526632 -  -5.4  -3.04244   GACGTGATAAAGAAG                 CACA TAT TGTG                 AAATTCCCTCCAACA
    BT2838   5  83 122 3540742 .. 3540774 -  -6.2  -5.08086   AGAAAAAATAGAAAA      GCGCAGGTAAAGGA GTTCG TCTCCTGCCTGCGC      TTTTTGTTTATATAG
    BT2851   5 100 210 3557091 .. 3557118 -   -15   -5.5208   TTATAATACAAAAAA        GGCTGCAAACCT CACA AAGTTTGCAGCC         TTTTCCTATATCGAA
    BT2939   8  50 377 3696371 .. 3696385 -  -3.5  -3.52906   GACAACCTCAGACAA               CAGGC AAACG ACCTG               CAACTGGCAGACAGC
    BT2939   8  50  66 3696681 .. 3696696 -  -4.6  -3.11767   AGATGGGAAAAGAAT              CGGAAC GGAT GATCCG               GGAAAAGATCAATAT
    BT2943   8 100  87 3703615 .. 3703646 - -15.2   -3.8186   GATCCTAATGAAGAA      GGGCTGCCGGAGAA GTGA TTCTCTGACAGCCC       GTTTTTCGTTAGAGG
    BT2948   1  52  82 3710518 .. 3710549 -  -5.2  -2.84919   ATGGATGGATAAGCA      CCGCAGCACA TCATGCTTGGTT TGTACTGCGG       TTGATTATCAAGCCG
    BT2975  10  87  36 3753682 .. 3753709 - -10.6  -3.75506   AGAAGGTATTAAGAA        TCGAGTGCAGCA ATAT CACCGCACTCGA         GATTTCGGAAACACT
    BT3000   6  67 190 3781523 .. 3781543 -  -8.4  -2.88054   GGGCAGAAGTCAAAC            TTCAATCG TAATG CGATTGAA            CAAACTTACCCAATA
    BT3009   6  87  80 3797915 .. 3797936 - -13.1  -2.77043   GGCAGTATCTTAAAT           CTCCTCCTT CGGG AAGGAGGAG            TACCCGCAGGGGGAG
    BT3018   8 100  74 3816137 .. 3816167 - -12.5  -4.05991   AACACACACGACAAA       GGGCGTCTCCTTC GCGAT GAAGGGGGCGCCC       TGATTTATTATAGTA
    BT3031   5  51 -41 3838098 .. 3838116 -  -3.9  -3.47322   CCTTATCATAATGAA            CG-AAACC AATC GGTTTACG             TTTCTTATGCTGGGG
    BT3039   3  51  88 3848541 .. 3848573 -  -5.6  -2.71924   CATTGGTCGCCAAAC      TCCTTATTCATCGG GGCTT CCGATGATGAAAGA      TGATCTTTCAATCTA
    BT3057   8  79  19 3878079 .. 3878123 - -10.2  -2.79349   CAAATGATATATAAT TCTGTCTGTTTTGCCTAA TAGATATGC TTTGGCAAAACAGACAGT TGAAATAGTAGCACC
    BT3069   4  89  67 3892804 .. 3892843 -  -9.4    -4.128   ATGTCTATATACAAA  CTTACCCAAGGATACG TTAATGTT CGTAAACTTGGGTAAG   ATTTTATAGATATTG
    BT3079  15  93  43 3903222 .. 3903279 - -13.8  -3.15996   TATCAGGCATTAATA CTCAAGTTCTCAGGTGTTAATACCTG ATACGA CAAGTATTAACATCTGAGAAGTCAAG TGTTAATGACTGAGA
    BT3100   6  64 279 3940521 .. 3940544 -  -6.6  -3.61244   CAGTGCATAAATTAA          TTCGTCCGCC TATA GCCGGACGCA           AGTTTGCCTATAGCC
    BT3121  10  71  37 3976322 .. 3976379 -  -8.8  -3.14848   GGGGCTGACTAAAAG TCGTTAGTATCTCC-A-TTCTCCTCCTT CCGG AAGGAGGAGAGTTTAAAGTTACTAACGA CTTTTTAGTCAGCCC
    BT3130  10 100  88 3989462 .. 3989499 - -14.5  -4.57912   TAAATAAGAAAATAA   TAATAAGAGACTGTC AGGAGGTA GACAGTCTCTTATTA    TATAGAAACAAGGCT
    BT3139  10  83  38 4005733 .. 4005785 -  -7.8  -4.70169   GTATAGCCAATAAAA CGAGGCGACAACCTATAAC-AGCCA TACT CGGTAAGTTATACGTTGTCGCCTTG TTCATTTCACCCCAC
    BT3145   6  89 201 4009783 .. 4009821 - -11.9  -3.21705   TATAATGCAATTCAA   CCTCCCATTATATAGCA GACTT TTCTATATAGTGGGAGG   TTCTGATGTATCTCT
    BT3160   5 100  62 4028609 .. 4028639 -  -9.8  -4.96501   TCTTATAAAAATAAA       CCCTGGAAGTTTGT ATT ATAAATTTCCAGGG       TTTACTATAATCAAA
    BT3164  14 100  36 4034389 .. 4034418 - -16.6  -3.93262   CTCCAATACATTAAA       CGGTACCATCCA GTATGT TGGATGGTACCG        TTTAATGTATTGGAA
    BT3171   9 100  65 4045550 .. 4045589 - -17.4  -2.92463   TTTATTAGTTACATA  CAGGAGCTATATGCCCAA CATA TTGGATATATAGCTCCTG   CGCGTTGGATATATA
    BT3181   3 100  22 4069814 .. 4069853 -  -9.5  -5.45802   CTCTTAAAATAAAAA  GAGCCATTTTA-ATCCCG AAAAG CAGGAGATAAAATGGCTC  TTTCTTTATGTTGGA
    BT3192   1  50 161 4081388 .. 4081398 -  -2.4   -3.8709   AAAGCTGTGCAGAAA                 GCGG AAC CTGC                 TTTTATCTCTATTGA
    BT3196   6 100 145 4086045 .. 4086101 - -10.4   -4.7497   GGGACTGATTAAAAA TCGATAGTATCATAAATTCCCCTCCTT CCCG AAGGAGGAG-ATTTGAGATACTGCCGA CTTTTTAGTCAGCCC
    BT3196   6 100  57 4086152 .. 4086189 - -15.1  -4.20806   TATTTCAAAATGAAA   TGAACCCCGAAAGTC AGACAATA AACTTTCGGGGTTCA    CTTCGTTTAAACTTT
    BT3217   5  73 401 4108072 .. 4108101 -  -9.3  -2.80859   GCAAAAGATAGAGGA       GCAGGTAGGGAAA GTCA TTTCCCTGTCTGC        TTTTTACATCACTGC
    BT3234   8  90 163 4124233 .. 4124290 - -13.8  -3.03771   CGACAGGTCTTAATA TCTGACTTCTCAGGTATTAATACTTG TCGCGT CAGTTATTAATACCTGAGAAGTCAAG TATTAATAGCTGATA
    BT3245   2  42  10 4142479 .. 4142516 -  -3.5  -2.56715   ACTTGCATTAATTGA   TCCTAAGAGCTATTATC GTAA GGTAGTAGCTCTTAATA    TTTAAATATTTATTT
    BT3259   2  93  55 4161271 .. 4161295 -   -10  -4.18802   AGATAGATGCGAAAA          CGCCGTTTCT TCATC AGGAACGGCG          TTTTCTCTTTGTTAG
    BT3283   5  59 149 4200014 .. 4200032 -  -5.2  -3.66148   GAAGCAAAGTAAATA             CGGGTGAT GCT ACTACCCG             GGCACATTATCAAAG
    BT3290   3  52  62 4209351 .. 4209361 -  -3.2  -3.76411   GGAAAAGTATGGAAA                 GGCT GCT AACC                 TTATCGAGGAACTGA
    BT3317   5  54 322 4260056 .. 4260092 -    -6  -2.52742   AGGTGGTGACAATAG    GGTGATAATAGAGAAA AATCG CTTTTCTATTGTCACC    TTCATAAGAGATTCT
    BT3325  11  95 430 4272656 .. 4272713 - -14.5   -3.0752   TACAGGATGTTAATA GCTGATTTCTCAACTGTTAACGTTTGA TCTC TCAGCCATTAATAATTGAGAAATCAGC TATTAATGACTGAGA
    BT3343   5  76 404 4306904 .. 4306919 -    -4  -5.27335   TTTGCCAAACAAAAA              CGT-ACG TTC CGTGACG              GAGAAGTTCAGGAGT
      cysS   4  91  47 4322138 .. 4322167 - -12.2  -3.59262   TTTCATACCTTGAAA       GAGGGTCGGTTC AGCGAA GAATCGACCCTC        AGTTTTATATGCGGT
    BT3369   1  41 340 4345126 .. 4345142 -  -2.1  -2.89564   TCCTGATGTTATATA              CACAGGC TTT GTCAGTG              ATGAGGAGAAAATGT
    BT3372   3  69  23 4348834 .. 4348854 -  -2.6   -5.0916   TCGTGAATAGAAAAA            GGGATATT TACTT AATATCTC            ACTAGATAGTTTTTT
    BT3384   6 100 190 4361908 .. 4361931 -   -11  -4.22652   CGATATTAGGTAAAA          GAGGAAGCTC ATTT GTGCTTCCTC           TTTGGGTGTTGTGAT
    BT3391   5  63 210 4371594 .. 4371610 -  -7.3  -3.14344   CACGTTCCGTAGCAA              CCCTTCT TTG AAAAGGG              CTTTGGGATTTGGAG
    BT3398   8 100  27 4377787 .. 4377813 - -10.1  -4.59212   AACTAACTAAATAAA         TGGGCTACCGC GAGAT GCAGTAGCCCT         TTTATGTTTTTGGGA
    BT3414   2  47  10 4398235 .. 4398249 -  -2.8  -3.40071   AAGGGAGATTTAGAA               CTGC TTGAATG GCAG               TCGCTTGAATTAGAA
    BT3417   6  51 456 4400504 .. 4400515 -  -4.4   -3.1582   GTATTGTATCAAAAG                GTAC AACA GTAC                 GATTTGACAAATATG
    BT3428   2  45  61 4417841 .. 4417852 -    -3  -3.14132   GTGGCTGTCTACCAA                TTCT TGAA AGAA                 CCTCTGATCCGTAAA
    BT3435   3  55 474 4425785 .. 4425810 -  -2.5  -4.11216   GTGCCACTCGCAAAA         GAGGATTCGTT AAAG AAGGTATCCCC          ACTTTGGTTCCCGGT
    BT3460   7  51 293 4455267 .. 4455277 -  -5.4  -2.57795   CCGACGAGGAACTGA                 GAAC GTT GTTC                 TGCAAGGATACCTTT
    BT3466   2  79  52 4465401 .. 4465429 -  -8.9  -3.83323   CTGATACAAGCTAAA        GGCTGCGATTC TTTATGG GAATTGCAGCC        CTTTTTGTTGCTTAA
    BT3490   2  44 429 4500743 .. 4500753 -  -3.2  -2.94076   GTAGGAGATAAGAAT                 CGTC CGG AACG                 TGCGTATGACGGAAT
    BT3508   5 100  67 4526115 .. 4526153 - -17.1  -3.13908   AATCTAATGATTCAA  GAAGAGGGTGAAGTTCAA GTTA TTGAA-TTCACCCTCTTC   TCTTATTTTGAAAAG
    BT3512   3 100  30 4530846 .. 4530887 - -10.4   -5.2422   AATGATATGAAAAAA GACAAACAGCATCTTTTAC GCTAG GCAAAAGG-GCTGTTTGTC TATATTCAACGAGGA
    BT3533   2  48 112 4570545 .. 4570559 -  -2.8   -3.6471   CGGTAAATCAGACAA               TAACTG CCG CAGTTT               ATAATTATGTCCGTT
    BT3539   1  59 355 4576251 .. 4576263 -    -2  -4.63993   AACGGCAAAAAACAA                TTCT TCAAG AGAA                ACGGCTTCAGGAACT
    BT3549   5 100 -17 4588584 .. 4588607 -   -14  -3.58343   TTGATGAGTGGTAAA          GACGGACTAA AGCT TTAGTCCGTC           TAACAAATCTAAATA
    BT3557   8  88 101 4599825 .. 4599876 -  -7.1  -5.01732   AATGTCTCTAAAAAA TAAGA-TGGCATATGAAGATGAT AGGGCATG ACCAT-TTCATATGCCATTCTTA TTGTCATTTTTCCGT
    BT3564   1  42  87 4610317 .. 4610369 -  -2.3  -3.01309   ATAGATATAATTAGA CCTTCATCTTCCACTTC--T-TCCTA TCGA TAGGAGATTAAAGTGGGGGATGAAGG TTTTGGGTTATATAG
    BT3576   3 100  33 4628745 .. 4628787 - -20.9  -4.23647   AAAGTAGTTAATAAA CAGAGCGCTGTTTCATCCT TTTTC AAGATAAAACAGCGCTCTG CTTATTGATATTAAC
    BT3613   5  63 -16 4681868 .. 4681898 -    -7  -3.13773   CTCTATATGTAAAAG       GTGCTGTATCTA TATTACG TAGATACAGCAT       TTTTTTTATTATTCT
    BT3618   1 100 209 4687371 .. 4687406 - -14.2  -4.34759   GAGAATATGAAGAAA    GAATGATCCCGTTGGTT TTA AACCAACGGG-TCGTTC    CTTTAAAACCAAGAC
    BT3641   5  68 414 4717649 .. 4717666 -  -6.9  -3.54475   GTCGGGAGGAGAGAA             GCAACGG GTGG CCGTAGC              ACGTGCCTTGATTAA
    BT3659   6 100  24 4742012 .. 4742057 - -20.8  -3.39895   TTTTTTACTAAGGAA CACGAGTTCGATATAATCCA ACAAGA TGGACCATATCGAACTCGTG TTAGTTATCTGATTA
    BT3667   4  54 352 4756501 .. 4756514 -  -5.3  -3.08996   GATTCTGATTGAAGA               GTATC GTAA GATAC                ATAGTGAAGAAAAGG
    BT3674   5  54 373 4766289 .. 4766303 -  -5.6  -3.02549   ATGAATATAATGACA               GCCGGT ATG AACGGC               AGGTCAAATGCCATC
    BT3684   5  56 319 4787894 .. 4787915 -    -6  -2.91582   TATCTCAGTCATACA           GGAAAATA TATCCG TATTTTCC            CTGGTGGACACAATG
    BT3688   3  55 403 4791607 .. 4791618 -  -4.4  -3.53012   GCGGGGCTGGCGAAA                GTCT TGAA AGAC                 CTTCCGGAAACAGAT
      SusG   5 100  10 4800810 .. 4800863 - -22.9  -3.45433   ACCGGAAAAAGTCAA GACCACGTCTTCAGATTCATTTCAT AAGA ATAGAATAAATCTGAAGACGTGGTC TTGATGTATTTAGTT
    BT3717   6 100  55 4826722 .. 4826761 -   -16  -5.31275   GCTTATGAGAAAAAA  TTCTCATACCTATGAGAA AAAT TTCTCAAAGGCATGAGAA   TCTTTTCTCATAGGT
    BT3717   6 100  35 4826724 .. 4826781 - -17.4  -2.86102   TTATGAGAAAAAATT CTCATACCTATGAGAAAAATTTCTCA AAGGCA TGAGAATCTTTTCTCATAGGTGCGAG AATAAAAGCAAGGTT
    BT3735   3  64  42 4845949 .. 4845960 -  -4.4  -4.39166   TTGCAGAGAGTAAAA                GTCA ATAG TGAC                 TCAAATCTACTTCTT
    BT3744   4 100  42 4861675 .. 4861720 - -12.2   -5.1764   TATATAACAGAAAAA GCCGTTAATTCCAATTGTAT ACATTA ATGCAATTAAAATTAACGGC TTTTTTAGTTGTTTT
    BT3755   4 100  25 4875258 .. 4875283 - -19.1  -5.11836   ATAGTGAAAAGAAAA         GCCGGCTGCAA TCCT TTGCAGCCGGC          TTTTTTATAAATGGG
    BT3774   4  79 184 4895720 .. 4895757 -  -9.9  -3.23216   GGTTAGGATGATGAA   CGCCTTCAAGTGTTTGC GGAA GCATATATTTGAAGGCG    TTTTCTTATTGTCAA
    BT3793   8  61 261 4928060 .. 4928072 -  -6.3  -3.26298   ATGACCGTAAATATA                TCGAT GAT ATCGA                AAAGTCAATGATTCA
    BT3796   4  89  81 4931930 .. 4931969 -  -9.4    -4.128   ATGTCTATATACAAA  CTTACCCAAGGATACG TTAATGTT CGTAAACTTGGGTAAG   ATTTTATAGATATTG
    BT3818   1  47 390 4969732 .. 4969747 -  -4.6  -2.56391   ATCAGTCAAAGATAG              CCATCG GTTC CGGTGG               ATTGACTGGAAAAGG
    BT3831   5  87  17 4983035 .. 4983054 -  -2.1  -5.97979   ATAAGAACAAAAAAA            CTTCCGA TAAAGT TTGGAAG             ATAAAGCTAAAAGTT
    BT3837   6 100  17 4993023 .. 4993059 - -24.7   -5.1356   TCGTATGAATAAAAA    GAAATCGCCCGGCAATA TTC CATTGCCGGGCGATTTC    TTTTTATTTAAGAGG
    BT3840   3  89  36 4995460 .. 4995482 -  -6.3  -5.75478   AAGGACATAAAAAAA           CTTCTGTCA TCAGG TGGCAGAAG           TTTCTTTTTTTTCTT
    BT3864   5 100  26 5034025 .. 5034063 - -12.6  -4.41716   AGACTATATAATAAA  GTAAAGGCTGCCTGTTC GAAAGT GGAC-GGCAGCCTTTAC   TTTATTATATTCGTC
    BT3867   5  54  45 5038754 .. 5038766 -  -4.8  -3.21099   TCCGTTGATCACCAA                TGCC CGTCT GGCA                AGTGCTTTCATCGAA
    BT3879   3 100  -4 5051940 .. 5051989 -   -11  -4.63184   AATTTATCTCAAAAA GATAATAGAGAAGGGCGGAA CTTTGATGGT TTCCGCCCTTTTTTATTATC CTCCGACCCCTTTGG
    BT3886   7  68 254 5056748 .. 5056774 -  -7.2  -3.67775   ACCCGCATGGAAGAA         GCCTGTGCTCCG AAA CTGAATACAGGC         ATGTTTGCTGCCATG
    BT3896   4 100  12 5066666 .. 5066687 - -14.5  -4.79451   ATTCTAAACACAAAA           GAGGCTGGT TTAA ACCAGCCTC            TTTTGTGTTGTTTAT
    BT3911   4 100  36 5085521 .. 5085547 - -10.8  -4.49673   ATAGAAAAGAAAGAA         GGCTGTCCCTCA TAG CGGAGGACAGCC         TTTCTTAGCTTATAT
      ppnK   5  67 198 5091746 .. 5091763 -  -4.1  -4.56775   ATGTTTTTCTAAAAA             GGTTACT GTGA AGTACCC              GAACGGGGATAAACC
    BT3932   6  59 211 5104505 .. 5104518 -  -5.3  -3.65902   GGTAGTGGAGGCAAA               GCATA TGTG TATGC                AGATGCGCGGCGTAG
    BT3942   2  51 133 5117911 .. 5117925 -  -4.4  -3.32022   TTTTGGAGAGAGGAA               TTATAT ATA ATATAA               TGTATAAGCAAGTAA
    BT3966   5  87  77 5162783 .. 5162803 -  -9.7  -4.03989   AGATAAAAATGGAAA            GGATGAGGC TGG GCTTCATCC            TTTTTTTAGAACTGA
    BT3979   5  71 141 5181750 .. 5181768 -  -7.5   -3.5394   AAACGGCTCTTGAAA             TGAAGGA GATAT TCCTTCA             GGATCAGCGGGAAAG
    BT3989   9  79 146 5195844 .. 5195858 -   -10  -3.17075   CTCCTCGTAAGGGAA               CCCTTG TGC CAAGGG               CTTGGCACAGTTGTG
    BT3998   4  83  60 5209372 .. 5209399 - -11.4  -2.63902   ATAATAAGGAAGCCA        CGGTTCGCAATT ACGA AATTGTGAACCG         TCTGAAAGGTATTAA
    BT4006   4 100  23 5218914 .. 5218944 - -10.5  -6.06723   TGTGTGAAAAAAAAA      GGTCGGAAG-TGCT TCAA AGCGGCTTCCGACC       TTTTATTTTATTTAT
    BT4013   7 100  59 5228005 .. 5228040 - -20.7  -3.80014   ATATCCATGACTAAA    CTTTCGGTGTCCACA ATGAAG TGTGGACACCGAAAG     TTTAGTCATGAAATT
    BT4034   5  73 -23 5246374 .. 5246384 -  -8.2   -3.6217   GGTCAATCATAAACA                 CGGG AAC CCCG                 CACCGCATGGCGGCA
    BT4046   6  83 439 5262871 .. 5262892 -  -7.5  -4.73677   CTTATAACAAATAAA           TTAATTGAT GCAA ATCAATTAA            TATGCTATAAAACAT
    BT4051   5  59 403 5277760 .. 5277774 -  -5.7  -3.56643   GTGACAGTTGCCAAA               TACCC GCATT GGGTA               GATTTGGATGCCGGT
    BT4058   5 100  14 5290954 .. 5290979 - -17.7  -3.02916   AATAGACAAGAATGA         TGGGGCTGACT AAAA AGTCAGCCCCA          AAGAGTCGGTTTCTT
    BT4097   5  57 166 5352903 .. 5352919 -  -2.2  -4.42806   TGATGTTTAAAGAAA              TTCGCG ACGCA CGTGAA              CAAGAGATGGATGTT
    BT4105   6  95  28 5367224 .. 5367256 -  -8.6  -5.41746   AATTGGTTAAAAAAA     CAGGAGGACAAACTCA TGC TGAGT--GCCCTCCTG     TTTTTTATTCTATAT
    BT4112   5 100  68 5381175 .. 5381206 - -13.8  -5.70522   AATAATAATAAAAAA      GATAGCGATGCCCG AATA CGAGTATCGCTATC       TTGAGAAAAGAGACT
    BT4124   4  76 244 5404361 .. 5404392 -  -3.7  -5.23765   GAAAGAATATAAAAA      GGATTCCGGAAAA ATGCTG CTTTCCGGAAATC       AGCGGAATTAACAGA
    BT4128   1  42 374 5412255 .. 5412266 -  -2.2  -3.05562   ACAAAGTTCCGAAGA                CAGC TCTG ACTG                 TTGGTGTAGGCACTG
    BT4144   3  57 145 5439571 .. 5439592 -  -4.5  -3.83324   GCAGAAATACGTAAA           CTTTAAAAG CAGG CTTTTACAG            CCATAGAAGAACTAG
    BT4156   7  67  48 5458856 .. 5458912 -  -4.7  -4.33674   AATAGAGAATATAAA TTCCCCGAATTAAGTTTC-TTCATTA ATTAGG TAATTTTTGAAACTTGATTCGGGGAA TTTATATTACATTTT
    BT4161   2 100  26 5468490 .. 5468529 - -15.3  -3.22951   TAGATGGTGATAATA  GGGTGATAATAGAATAG TAACCT CTTTTCTATTATCACCC   TTATTGTATCTTTTG
    BT4173   3 100  30 5493730 .. 5493765 - -17.2  -4.35091   AATAGTTAGAAGAAA    GCGGTTAATGCATTGTC AGT GA-AATGCATTAACCGC    TTTATGAATATATCA
    BT4181   3  95 474 5507816 .. 5507853 - -12.3  -3.80174   AGAGGGTGATAATAA   GGTGACAATA-GAATGTA TCT TCCATTCTTATTGTCACC   TCTCCTTGATGAATC
    BT4191   3  69 189 5525746 .. 5525758 -  -5.5  -4.42851   CTAAGAAACTGAAAA                CACTG GAG CAGCG                TGTCTATGCTGAAAG
    BT4197   2  76 -33 5532128 .. 5532145 -  -9.9  -2.78596   TATCGTTCCACTAGA             GTGCACA GGCC TGTGCAC              TCTAGTGGAACGATG
      miaA   0 NONE
    BT4233   2 100  30 5572739 .. 5572762 -  -6.6   -6.0427   ATGATATAAAAAAAA          CGCACTGCCT TCTC AGGTGGTGCG           TTTGTGTTTTGGGGT
    BT4240   8 100  89 5582833 .. 5582863 -  -9.8  -4.67651   ATATGTCAAAAGAAA       CGGCAGAAAAAC TTAAACC GTTTCTCCGCCG       TCCTATTGTTTATCA
    BT4251   5  89  24 5601281 .. 5601312 -   -11  -3.65426   GGATAAAGGCTCAAA      CGTATTCATACCCA TGCT TGAGTCTGAATACG       TTTAATTGGCTATAT
    BT4258   0 NONE
    BT4273   7  69  -5 5631567 .. 5631598 -  -7.4  -3.39142   CTTATATGGAATGAA      GAGTAGCTTTTACT TTTG AGTAGAAGTTACTC       TTTATTTCTTATCTT
    BT4279   4  69 255 5637754 .. 5637776 -  -7.6  -3.36452   AGCCTCCAACATTAA           CCCCCGGGAA TGG CTCACGGAGG           TGATTGCACTATTGC
    BT4290  10 100 324 5650941 .. 5650968 -   -20  -3.53012   TTCCTGCTTGGGAAA        CTGGCGTTCCCT TATA AGGGAACGCCAG         TTCCAAGGCAGGAAA
    BT4290  10 100 276 5650979 .. 5651016 - -18.6  -2.53263   GCCAGTTCCAAGGCA   GGAAACGAGCGTTTCC GATATA GGGAACGCTCGTTTCC    AAAATAAGACTGATG
    BT4306   6 100  19 5675111 .. 5675140 - -15.1  -5.76633   GTACATATAAAAAAA       CAGCGCGAATTAC CGAA GTAACCCGCGCTG        TTTATTTTATATATC
    BT4310   6 100  27 5679032 .. 5679056 - -11.4  -4.77165   CTTGTGATAAGAAAA          CCCCGTTTGC ATTCA GCAGACGGGG          CTTTCTGTTATAATA
    BT4337   3 100  22 5711240 .. 5711273 - -16.2  -6.15536   AATCAATAAAAAAAA     CGGTGGACATG-AGC AACAA GCTGCATGTCCACCG     TTTTTTGTTATGTCA
    BT4343   7  67 309 5720909 .. 5720928 -    -8  -2.78712   GTTTGAACCGAATCA            TCAGAAAA CCCG TTTTCTGA             ATGAGTATGACAGGA
    BT4350   6 100 119 5731592 .. 5731626 - -18.1  -3.83026   CTCTGTCAGAGTAAA     TCAGAGGCTCTATCC GCATG GAATAGAGCCTCTGA     TTTTTGTTTCCGGAT
    BT4355  10 100 237 5739265 .. 5739304 - -11.6  -5.37345   CGCAATGAGAAAAAA  TTCTCAATGCAATGAGAA AAGA TTCTCACTGCGATGAGAA   AAAGTTCTCACTGTG
    BT4360   5 100  54 5749715 .. 5749761 - -17.8  -5.50313   TATAAAACGAAAAAA GAATAATCGGAAGTAAACAGG GGAATA CCT-TTTACTTCCGATTATTC TTTTTATAAATGATA
    BT4381   8  83 304 5773937 .. 5773947 -  -6.8  -4.91778   GAAAGAGAAAATAAA                 CCTC CTG GAGG                 TGATACCTTGTCGTA
    BT4381   8  83  59 5774157 .. 5774192 -  -6.2  -5.02502   GAGATTATAGAAAAA    CTCGCAGACCACTTTCA ATA TGA-AGCAGGCTACGAG    TCTCGTGTATCTACC
    BT4392   7  69 133 5784462 .. 5784488 -  -8.6  -2.90645   AAAAAGACAATAGTA         TCTCCCCTTCCC TTC GGGAAGGAGGGG         TGGCTGAAAGCCGGG
    BT4399   4  59 378 5795702 .. 5795723 -  -3.7  -4.24963   TACAATGATGCAAAA           CCGGATAAA ATTT TCTATCAGG            GACTGGCTTTGTTGA
    BT4399   4  59 111 5795976 .. 5795990 -  -4.3  -3.92869   TGAGTGAGGTAGAAA               GATTG GATAT CAATC               ATCAGGGTATTCAGG
    BT4408   3  86  68 5808006 .. 5808041 - -12.7  -2.70138   AGGTAGATTAAATAG    CGGGGGCTGAATTCT CAATGC AGAATTCAGCCCCTA     TTTTTTATTTATATG
    BT4416   2  91 185 5819379 .. 5819424 - -11.9  -3.60419   ACGGGGAAATTACAA TCCGGTGGTCGGTATCGCAGCC GTT AGTTGCG-TACCTACCACCGCA AAGGTCGCCCAAAAG
    BT4431   2  48 176 5837869 .. 5837879 -  -2.6  -3.56092   TCATGATTCGGTAAA                 TAAT AGA ATTA                 GCCGCTTGTGACATT
    BT4437   2  69   8 5843746 .. 5843800 -  -5.5  -4.38712   TTTATCTCTAGAAAA CTCATCGGTCGGGGAACGGCCCGCGCC AAG GG-GCGGGAC-CACCCGTCCCGACGAG CGTAAAATTACAATA
    BT4441   4  69 140 5853038 .. 5853057 -  -8.6  -2.73441   TAGCAGGGGTGAAAT            TGAAGGGA AATG TCCCTCCA             TCTCTTGAATACAGT
    BT4446   5 100  23 5857447 .. 5857480 -  -8.2  -5.77677   TAAAATAAGAAAAAA     CAGTAGACTCAAGC AATAAA GCGTGAACCTACTG      TTTCCTTTTTCTGTA
    BT4460   7 100 101 5870474 .. 5870513 - -19.6  -4.11183   TGCGATGAGAAATAA  TTCTCAAGCCTATGAGAA TCTT TTCTCATGGGCTTGAGAA   CTTTTTCTTATTAAA
    BT4468   7 100 192 5877718 .. 5877745 - -13.6  -3.90856   AACTTTCGAATGAAA        GCGGCTTCCATAT TAA AT-TGGAAGCCGC        TTTTTATATATAAAA
    BT4468   7 100 149 5877762 .. 5877788 - -13.2  -5.03994   TTTTATATATAAAAA         TAGCTGTAAGCA TTA TACTTACAGCTA         TTTGACCTTGCACGG
    BT4474   1  47  20 5885969 .. 5885980 -  -2.2  -3.54424   TGCCATGCGGGTAAA                GCTA CCGG CAGC                 TACGATTATTACCTA
    BT4484   3  57 319 5900905 .. 5900920 -  -4.7  -3.62096   GTTCAGCATTTCAAA              GATCG TTTTGC CGATC               AGAAGTGGATTATCT
    BT4500   7  95  12 5915246 .. 5915301 - -14.3  -3.23274   CGTTGCATAATTGAA GTGTGTGTCAAAAGTCAATATACCC GTAGGG GAGTTTAGTTACTTTTGACACACAC TTTATCATATTTTAG
    BT4505   1  52 300 5919798 .. 5919808 -    -4  -3.69702   GAGTATCGAACAGAA                 GATA TTT TATC                 CTATCACGTTTCCTA
    BT4511   7 100  71 5928100 .. 5928145 - -22.9  -2.61866   AACAAATAATAAATG TGTGATTGCATTGTGACAGCA AAAA TGCCGTCACAATGCAATCACC TCCTGCTGTCACGGG
    BT4514   3  66  53 5930641 .. 5930651 -  -8.2  -2.55213   GATTCACTCAATGTA                 GCCG CTG CGGC                 TGCCGTAGCTTTCTG
    BT4521   4 100  11 5940973 .. 5941006 - -18.5  -4.76312   GATAATATTCAAAAA     TCCTTAGAAGTGTAA TTAA TTACACTTCTAAGGA      TAGATAAAACTTACC
    BT4541   4 100 -24 5962312 .. 5962353 - -16.9  -2.64572   TAAACAACGAAGTTA TCTACTCCAACAGTTGTTT ATAT AAACATCTGTTGGAGTAAA  AACGCCTTCTGTTTG
    BT4546   8  76 469 5966009 .. 5966049 -  -9.8   -2.8371   AAGAACTACTGAAAT GCGCTTCTACGTGGCTGCT ATCA AACAGCCA-GCAGAGGCAC  TACACGCCAATCCGA
    BT4554   4 100  25 5976169 .. 5976206 - -11.5  -5.31059   ATATTAATGAAAAAA   TGGCTTGAAACATAC AATACAGA GTATGATTCAAGCCA    TTTTGTTATGATGGA
    BT4560   4 100  29 5981554 .. 5981586 - -12.8  -4.03234   GCTGTTTTATATAAA      CGGAGGCTCTATTC GTATG AAATGGAGCCTCCG      TTTATATGCTTATTT
    BT4579   5  76 160 5998835 .. 5998848 -  -6.7  -4.48221   CAGGAAGTCAGAAAA               GCTGT AGCA ACAGC                CGTTCACTTCTATAA
    BT4587   4 100   5 6010380 .. 6010430 - -20.9  -2.78508   TAGTTGGTAAAATAG TGAACGGTGAATAAACTTGTAAC TTCAT GCTATAAGTTTATTCACCGTTCA TTATTTACTTATCTT
    BT4597   3 100  26 6016821 .. 6016850 - -10.8  -5.49569   CAGGAATATAAAAAA       GCCGATATGCTC ACTTGG GAACATACCGGC        TGTCCTTATAACAAC
    BT4600   1  40 338 6020877 .. 6020890 -  -2.3  -2.60888   AGGAGGAGATAACAC               CTGCA GAAT TGCCG                AATATCCCTTTGGTT
      recA   5 100  88 6035526 .. 6035569 - -15.6  -4.57205   AAAAAGTGAAAGAAA TGTCCCCCATCTGAAT TGTACTGCGAGG ATTCAGATGGGGGACA TTTCTTATGTTTAAG
      recA   5 100  32 6035592 .. 6035625 -  -9.8  -4.74103   TGTTTAAGCTAAAAA     TAAGCTGTCTCA AAACATCGAA TGAGACAGCTTA      TATTATTTATAGTTG
    BT4627   8 100  26 6053050 .. 6053081 - -15.4  -3.44146   TGGCTGGAGAATGAA      TGATAATTGGAGGA TAAT CCCTCCAATTATCA       TAATCTTTCCTTTCA
    BT4651   5  93 -15 6084658 .. 6084682 -  -8.6  -4.67552   TTTATTAAAAAAGAA          GTGAAGCGTT TATTC AACGCTTCTC          AACCATGCAATTTCT
    BT4667  11 100 368 6115819 .. 6115869 - -24.9  -3.25942   ATGTGGTGATAGCAA CGAGTGGCAGCAGTGTGATGGCA GAATT TGCCGTCACGCTACTGCCACTCG TTGTAGCTTAATTAG
    BT4667  11 100  97 6116082 .. 6116140 - -10.8  -4.21922   GTAGCTAAAATGAAA TAGCAACGTGTGACAGCAGTGTGACGACAA TAC TTGCCATCACACTGCTGTCACACGTT---- GCTGTCACGGTCTTA
    BT4667  11 100  95 6116084 .. 6116142 - -39.4  -3.70102   AGCTAAAATGAAATA GCAACGTGTGACAGCAGTGTGACGACAA TAC TTGCCATCACACTGCTGTCACACGTTGC TGTCACGGTCTTATG
    BT4678   4  50 134 6133089 .. 6133112 -  -3.2  -3.61178   GTGATTCAGGTGAAA          CAG-GGAAATC TGA GATTTGCACTG          TACTTTTCGCAGGAA
    BT4705   0 NONE
    BT4715   5  79  29 6190546 .. 6190578 -   -10  -3.26719   TTTATAAACATGGAA     CAGGCTGATTC-TGA ATAA TCACGAGTCAGCCTG      TTTTTCACTTAAAAC
    BT4729   0 NONE
    BT4734   6 100  31 6210100 .. 6210128 -  -9.8  -4.76802   TGTAAAAACAATAAA       TGCAGAGT-ATCT GTCA AGATGACTCTGCA        TTTTGCTATATTCAC
    BT4737   4  53 -19 6213951 .. 6213962 -  -4.4  -3.39895   TTCTCCATTAATTAA                CTAC TACC GTAG                 TGAAATACTCTTTGA
    BT4748   5  69  91 6229946 .. 6229997 -  -8.7  -2.87931   TTTACGGCTGACAGA CAAGGGCACGGTCGGCAAGGTCGGA TTTA TCCGGG-T-GCCGGCCGTGCCTTTG TCCTTTCCTGAAAAG
    BT4758   3  50   9 6243336 .. 6243347 -    -3   -3.5771   AAAAACCGTGGGAAA                CATA CTGT TATG                 ACAAACGGCTATGCT
    BT4757   4  73 160 6243385 .. 6243397 +  -7.7  -3.75629   GTGCACCTTCATCAC                CACCT AAC AGGTG                TTTGAGTTCCGGATC
    BT4750  10  69 400 6235863 .. 6235893 +    -9  -2.92851   CTTTCAAATAAAAAA       GGAGAGCTGACTTG AAA TAGGACAGTTCTCC       GTTGTTATCATGTTG
    BT4747   9 100  25 6229950 .. 6229993 + -12.5  -4.15841   CGGCTGACAGACAAG GGCACGGTCGGCAAGGTCGGA TTTA TCCGGG-T-GCCGGCCGTGCC TTTGTCCTTTCCTGA
    BT4739   4  89  56 6218758 .. 6218797 +  -9.4    -4.128   CAATATCTATAAAAT  CTTACCCAAGTTTACG AACATTAA CGTATCCTTGGGTAAG   TTTGTATATAGACAT
    BT4736   7  88  29 6213979 .. 6214012 +  -7.6  -5.08255   GAAATACTCTTTGAA    TACCTCCG--CAGCTT TTTC AAGCTGTTCGGGGGTA     TTTTCTTTTACCCCT
    BT4677   6  58  11 6133204 .. 6133237 +  -6.8  -2.95409   AGTAGAATTAGTTAT     GTACAGAGGAATGT GGACAG ACACTCCTCTGTAG      TCATTATATTACATT
    BT4666   8 100 142 6115819 .. 6115869 + -27.8  -3.45134   ATGTGGTGATAGCAA CGAGTGGCAGCAGTGTGATGGCAG AAT TTGCCGTCACGCTACTGCCACTCG TTGTAGCTTAATTAG
    BT4666   8 100 411 6116088 .. 6116138 + -28.6  -3.26649   AAAATGAAATAGCAA CGTGTGACAGCAGTGTGACGACAA TAC TTGCCATCACACTGCTGTCACACG TTGCTGTCACGGTCT
    BT4650   6  59 394 6085044 .. 6085063 +  -3.6  -4.18018   ATTCACTTCCTAAAT            TACTGC CTTGCCCC GCAGTA             TTTTCAATAACGGCC
    BT4626   6  95   2 6053050 .. 6053081 + -14.7  -2.92386   TGGCTGGAGAATGAA      TGATAATTGGAGG ATAATC CCTCCAATTATCA       TAATCTTTCCTTTCA
    BT4609   6 100  14 6035526 .. 6035569 + -17.7  -4.52143   AAAAAGTGAAAGAAA TGTCCCCCATCTGAATTGT ACTGCG AGGATTCAGATGGGGGACA TTTCTTATGTTTAAG
    BT4599   3  51 446 6021672 .. 6021698 +  -5.2   -2.5031   GTTATTGAAGAGTAT         CTCTATATCTAT CAG ATTGATATAGTG         GTGGTTTTGATATTC
    BT4586   4 100  20 6010380 .. 6010430 + -20.9  -4.14807   TAGTTGGTAAAATAG TGAACGGTGAATAAACTTGTAAC TTCAT GCTATAAGTTTATTCACCGTTCA TTATTTACTTATCTT
    BT4559  10 100  65 5981554 .. 5981586 + -14.3  -4.18167   GCTGTTTTATATAAA      CGGAGGCTCTATT CGTATGA AATGGAGCCTCCG      TTTATATGCTTATTT
    BT4553   6 100   9 5976169 .. 5976206 + -11.5  -4.81212   ATATTAATGAAAAAA   TGGCTTGAAACATAC AATACAGA GTATGATTCAAGCCA    TTTTGTTATGATGGA
    BT4545   4  51 156 5966604 .. 5966620 +  -3.7  -3.46236   GAAACTTAATTGTTT              CCACAAT CTT ATTGTGA              TTCAATTTTGTTCCT
    BT4522   4 100 -26 5942328 .. 5942375 + -20.4  -3.50447   AAGGCTTTTATGTCT TTAGATTTAATAATGGAGAGTT TATA GGCTCTCCATTATTAAATCTAA TTGTGTAAAGATTCC
    BT4504   6  62 -17 5920096 .. 5920122 +    -3   -4.5815   ATTTCCCAGATATTC         CATCTGAATATA TTA TGAGTTCGGATG         TTCTTTCTTTTTCTT
    BT4499   7 100   6 5915246 .. 5915301 + -12.9  -4.13711   CGTTGCATAATTGAA GTGTGTGTCAAAAGTCAATATAC-CC GTAGG GGAGTTTAGTTACTTTTGACACACAC TTTATCATATTTTAG
    BT4493   8  76 344 5911884 .. 5911896 +  -7.7  -4.03995   GTTGCAATGGATATT                TGGAC ACT GTCCA                TATTTTTGTGACAAA
    BT4485   6  57 460 5902881 .. 5902898 +  -5.5  -3.34192   ACTTTCCCGAAGTGC             GGTGAGC AGTC GTTCGCC              TTCATTCAAGAAATT
    BT4473   6  77 309 5886232 .. 5886246 +   -10  -3.01712   ATAATAGGGCTATGG               TGACGG GTA CCGTCA               TGTTCGAAGCGAAGA
    BT4467   6 100  22 5877718 .. 5877745 + -13.6  -5.03994   AACTTTCGAATGAAA        GCGGCTTCCATAT TAA AT-TGGAAGCCGC        TTTTTATATATAAAA
    BT4459   8 100 108 5870474 .. 5870513 + -21.8  -3.76582   TGCGATGAGAAATAA  TTCTCAAGCCTATGAGAA TCTT TTCTCATGGGCTTGAGAA   CTTTTTCTTATTAAA
    BT4445   5  62  18 5857447 .. 5857480 +  -3.8  -4.40526   TAAAATAAGAAAAAA     CAGTAGACTCAAGC AATAAA GCGTGAACCTACTG      TTTCCTTTTTCTGTA
    BT4430   4  64  30 5837889 .. 5837900 +  -4.4  -4.35091   GAATTAGCCGCTTGT                GACA TTTT TGTC                 TTTATTCTAAGTATT
    BT4415   3  44 124 5819686 .. 5819706 +  -3.2   -2.9268   ATTCGTCGATATGTA            CAGTGCCG CCCAT CGATACTG            ATTCGTTTTTATACT
    BT4398   5  59  10 5796038 .. 5796090 +    -5  -3.87737   GGGTAGGAAGTATTG GTTCTTGGTTAGGACCGG-C-GTA CTCTTGT TTCAGTCCGGTGCTAACCAAGTAC TTCTTCCTGTTTATG
    BT4398   5  59 248 5796276 .. 5796292 +  -5.1  -3.73775   CGCGGGTGAATGCCT              GTCAGTT GAT AACCGAC              TTTCGTCAGCATACC
    BT4391   5  50 438 5784843 .. 5784859 +  -2.3  -3.86194   TAATAATGCTATTTC              TTTGCTT GTA AAGTAGA              TTTCTGAAGAGAGTT
    BT4391   5  50 460 5784865 .. 5784884 +  -2.2  -3.85698   GTAAAGTAGATTTCT            GAAGA-GAG TTT TTCATCTTC            TTTATCAAAAGAAAG
    BT4380   2  45 113 5774374 .. 5774386 +  -3.4  -3.03441   TTCCGAATCCTTGAT                GATG CGTTC CATC                TCTTCCGGAGTCGTA
    BT4359   3 100 219 5749582 .. 5749607 + -13.3  -4.21194   ACCCCGGCTTTCAGC         CACCCCTCCTT CCCG AAGGAGGGGAG          TTTTAGATACTACCG
    BT4359   3 100 352 5749715 .. 5749761 + -17.8  -4.88736   TATAAAACGAAAAAA GAATAATCGGAAGTAAACAGG GGAATA CCT-TTTACTTCCGATTATTC TTTTTATAAATGATA
    BT4349   7 100  46 5731592 .. 5731626 + -16.7  -5.27938   CTCTGTCAGAGTAAA    TCAGAGGCTCTA-TCC GCAT GGAATAGAGCCTCTGA     TTTTTGTTTCCGGAT
    BT4342   6  59 215 5721415 .. 5721426 +  -5.8  -3.19255   GAGTCGGTTAATATC                TGCC GGAT GGCA                 TTGGCTGTCTCTTCG
    BT4336  10 100  61 5711240 .. 5711273 + -16.2  -5.60689   AATCAATAAAAAAAA     CGGTGGACATG-AGC AACAA GCTGCATGTCCACCG     TTTTTTGTTATGTCA
    BT4309   9 100  22 5679031 .. 5679057 + -10.1  -4.29304   TCTTGTGATAAGAAA         ACCCCGTTTGC ATTCA GCAGACGGGGC         TTTCTGTTATAATAA
    BT4305   9 100  24 5675038 .. 5675071 + -12.5  -5.47431   TAAATTAACTGGTTG     TAACCGTGGGGAGAT GGGA ATCACCTCACGGTTG      TTTTTTATATATTGG
    BT4305   9 100  97 5675111 .. 5675140 + -10.7  -4.85653   GTACATATAAAAAAA       CAGCGCGAATTAC CGAA GTAACCCGCGCTG        TTTATTTTATATATC
    BT4292   8 100   2 5654931 .. 5654974 + -19.8  -3.16971   TGAAAATAGAATAAT TGGTAGTAACGTGAGGGCAA ACGG TTGCTCTCACGCTGCTACCA TTGGATCTCTAATCG
    BT4289   7 100 385 5650919 .. 5650946 + -16.4  -3.23274   ATCATATAAGTCAAG        CGCCAGTTTCCT GCTT GGGAAACTGGCG         TTCCCTTATAAGGGA
    BT4289   7 100 450 5650984 .. 5651011 + -13.5  -3.55444   TTCCAAGGCAGGAAA        CGAGCGTTTCC GATATA GGGAACGCTCG         TTTCCAAAATAAGAC
    BT4278   4  79  35 5637909 .. 5637946 +  -4.3    -5.252   AAGAATATAAATACA   GAATCACTATAGC TTTGTTCGATTT GCTATAGCGATTC    TTTTTTATACGGGTA
    BT4272   7 100  40 5631567 .. 5631598 + -11.8  -4.77442   CTTATATGGAATGAA      GAGTAGCTTTTACT TTTG AGTAGAAGTTACTC       TTTATTTCTTATCTT
    BT4256   6  53 122 5607780 .. 5607797 +  -4.1  -3.34398   TCCGATAATGGCGGT             GCAGC CTTCGTGT GCTGC              TATTTCCCAAAAAGC
    BT4250   4  82  10 5601281 .. 5601312 +  -8.8  -3.95148   GGATAAAGGCTCAAA      CGTATTCATACCCA TGCT TGAGTCTGAATACG       TTTAATTGGCTATAT
    BT4239   2  49  79 5582985 .. 5582998 +  -3.8  -3.31208   CTCATTGATGAATGC               CACC ATCTCC GGTG                TATGTTCTTCTACGC
    BT4232   7 100  21 5572739 .. 5572762 +   -11  -4.45771   ATGATATAAAAAAAA          CGCACTGCCT TCTC AGGTGGTGCG           TTTGTGTTTTGGGGT
    BT4223   5  54 415 5561237 .. 5561249 +  -4.8  -3.27149   TTTTTACAAGTGATT                CCCA GTTTG TGGG                TCTTGGTCTATTATT
    BT4202   9 100  16 5539898 .. 5539919 + -10.9  -4.45068   GTCAGATTTTGTAGA           CGGAGGTAC TCAA GTATCTCCG            TTTCTTGTTCCGGAT
    BT4190   5  53   1 5525982 .. 5525994 +  -4.1  -3.41978   CTCTTATACAAATAA                CATCT TTC AGGTG                TTCGTATTCATCTTC
    BT4183   6  76  40 5517377 .. 5517405 +  -9.7  -2.79831   AATAGCTGCATGATA        GATCTATGTTGAT ATA ATCCGCATAGATC        TATCGTACAGCTTGA
    BT4180   6  86 142 5507816 .. 5507853 + -12.3  -2.94199   AGAGGGTGATAATAA   GGTGACAATA-GAATGTA TCT TCCATTCTTATTGTCACC   TCTCCTTGATGAATC
    BT4172   7 100  14 5493730 .. 5493765 + -17.2  -3.96531   AATAGTTAGAAGAAA    GCGGTTAATGCATTGTC AGT GA-AATGCATTAACCGC    TTTATGAATATATCA
    BT4155   3  75  21 5458856 .. 5458912 +  -6.9  -4.26305   AATAGAGAATATAAA TTCCCCGAATTAAGTTTC-TTCATTA ATTAGG TAATTTTTGAAACTTGATTCGGGGAA TTTATATTACATTTT
    BT4143   6  57  74 5439672 .. 5439687 +  -5.4  -3.49102   CAGGCTGAAAAGAGG              CTGACT AAAA AGTCGG               TTCTATCACAACTCT
    BT4127   7  58 363 5412880 .. 5412912 +  -2.6  -4.27316   GGCGATTTCACGAAT      GATGTTGTTGTCCG GCATA CGGATACCCACCTC      TTTTCGGTTGCGGAA
    BT4111   4  58 421 5380766 .. 5380783 +  -2.8   -4.2828   AGAGCCTCTGTTTAA             GTAAAA TAGACC TTTTAC              TTTTAGTAAATAGAA
    BT4104   5  93 245 5367158 .. 5367178 +  -6.2  -5.93252   AAGTAAACCTAAAAA           GCCTTCTTC GTGA GAAGA-GGC            TTTTTTGTTTTTGGA
    BT4096   5 100  40 5353040 .. 5353062 + -15.6  -5.43414   GAATTGGTGTATGGT           GGTGCCGGCT AAT AGTCGGCACC           TTTTTTATGTATGAT
    BT4057   3  51   5 5290948 .. 5290986 +  -5.3  -2.55429   CGGAAGAATAGACAA  GAAT-GATGGGGCTGACT AAAA AGTCAGCCCCAAAGAGTC   GGTTTCTTATATTCC
    BT4033   4  87  88 5246176 .. 5246231 + -10.9  -3.46659   ACGTGCAGAAGGCCA CATTATGTTGAATATTCCTCACGG-GCG GAA CGCGCCG-GAGG-ATATTAAATATAATG TTCCTTCTGCATCTC
    BT4033   4  87 225 5246313 .. 5246334 + -11.5  -3.25719   GCATCACGTCAGCAC           GGCGGCGGA CGCT TGCGCCGCC            TTCATGGTCTAATCG
    BT4012   5 100   2 5228005 .. 5228040 + -20.7  -3.79519   ATATCCATGACTAAA    CTTTCGGTGTCCACA ATGAAG TGTGGACACCGAAAG     TTTAGTCATGAAATT
    BT4005   5 100  60 5218914 .. 5218944 + -12.7   -5.3689   TGTGTGAAAAAAAAA      GGTCGGAAG-TGCT TCAA AGCGGCTTCCGACC       TTTTATTTTATTTAT
    BT3997   3  48 149 5209606 .. 5209618 +  -4.1  -2.88544   GGCAAGTTTACGGAT                GTTCA CGT TGAGC                TGTCTGGAAATGACC
    BT3988  13 100  32 5195766 .. 5195795 + -15.9  -4.84311   GATAAGTTAATTTTA       GAGCCAGGCT-TCA TTT TGAAAGCCTGGCTC       TTTTCTTGTATAAGC
    BT3988  13 100 145 5195879 .. 5195924 + -20.7  -2.87344   CACAGTTGTGCCACT ACGGTGTCATTGTTGTGCCAA GCCG TTGGCACAACAATGACACCAA TATGTGACAACAGTG
    BT3978   3  54 281 5182155 .. 5182168 +  -2.3  -4.17537   ATCGCCACGGATAGG               CAGAC ATTT GTCAG                TTTGTACTTCTTTCA
    BT3971   8  65  69 5172744 .. 5172755 +  -2.2  -4.96657   TTGGGGGTGAAAATA                CCTT TTCC GAGG                 TTTTCTTCTATTTCT
    BT3965   5 100  31 5162783 .. 5162803 + -11.9  -5.42259   AGATAAAAATGGAAA            GGATGAGGC TGG GCTTCATCC            TTTTTTTAGAACTGA
      folE   5  50  -5 5104632 .. 5104642 +  -3.2  -3.56643   ATTCAGCACGGCAGG                 GTGT AAT ACGC                 TTTACAAAATGTGGA
    BT3900   5  64 185 5072300 .. 5072312 +  -4.8  -4.19324   AAAGGTTTGATTTTT                GTGC TGTTT GCAC                TTGTTTCTATCGTTT
    BT3895  13 100  36 5066666 .. 5066687 + -14.5  -4.86029   ATTCTAAACACAAAA           GAGGCTGGT TTAA ACCAGCCTC            TTTTGTGTTGTTTAT
    BT3866   7 100  24 5038865 .. 5038906 + -23.3  -4.45083   AGCTGTATATATATT GAGGAGACTCTCTCTTTGG CATA CCAAAGAGGGAGTCTCTTC  TTTTGTAGATATGAC
    BT3817   3  71 350 4970485 .. 4970497 +  -7.7  -3.57792   AGGACACTGAAAAGA                GAGTG TAT CACTC                TTTCCCCATCCCTCA
    BT3795   4  77  84 4931930 .. 4931969 +  -9.4  -3.27639   ATGTCTATATACAAA  CTTACCCAAGGATACG TTAATGTT CGTAAACTTGGGTAAG   ATTTTATAGATATTG
    BT3773   4 100  44 4895720 .. 4895757 + -14.3  -4.95547   GGTTAGGATGATGAA   CGCCTTCAAGTGTTTGC GGAA GCATATATTTGAAGGCG    TTTTCTTATTGTCAA
    BT3773   4 100 142 4895818 .. 4895876 + -16.2  -4.44277   TATCAAAAGTCAGTA GTAACTAAACTCCCCTCCTACGGGTA CTCCTCC TTCCTGAAGGAGGAGGGTTTAGTTAC TTTTGACTTTTGATA
    BT3754   4 100  65 4875258 .. 4875283 + -19.1  -5.28176   ATAGTGAAAAGAAAA         GCCGGCTGCAA TCCT TTGCAGCCGGC          TTTTTTATAAATGGG
    BT3743   2 100  34 4861675 .. 4861720 +   -10  -5.43514   TATATAACAGAAAAA GCCGTTAATTCCAATTGTAT ACATTA ATGCAATTAAAATTAACGGC TTTTTTAGTTGTTTT
    BT3734   2  50 358 4846290 .. 4846301 +    -3     -3.54   ATAGCTTATTAATAT                GTAA GAAG TTAC                 TATTTATAGAATGAT
    BT3720  10  61 -10 4831435 .. 4831461 +  -6.5  -3.24902   AGTATCTTTCTCGTT         GCGGCTTCTGA TCAGT TCAGTAGCGGC         TTCGTACTGGTCTTC
    BT3716   8 100 153 4826722 .. 4826761 + -13.8  -3.84585   GCTTATGAGAAAAAA  TTCTCATACCTATGAGAA AAAT TTCTCAAAGGCATGAGAA   TCTTTTCTCATAGGT
      SusR   8  90 101 4816794 .. 4816831 + -11.4  -3.57971   TGAATTTCCTGCTTT   GGAAACTGTCGTTTCC CGGTGT GGGAACGATCGTTTCC    TTTAAAGGTAACTCT
    BT3697   7 100  78 4800810 .. 4800863 + -20.7  -3.43931   ACCGGAAAAAGTCAA GACCACGTCTTCAGATTCATTTCAT AAGA ATAGAATAAATCTGAAGACGTGGTC TTGATGTATTTAGTT
    BT3687   5  66  71 4792109 .. 4792124 +  -8.2  -2.65112   ATTGGTATATGTGCG              CCGGGC AAAC GCTCGG               TGCTATACATACATT
    BT3673   5  53   3 4766549 .. 4766559 +  -2.6  -4.08064   AATGGCTGATTGATA                 TAAT AAT ATTA                 TTTTAGGCACGGATT
    BT3658   5 100 337 4742012 .. 4742057 + -16.4  -3.52147   TTTTTTACTAAGGAA CACGAGTTCGATATAATCCA ACAAGA TGGACCATATCGAACTCGTG TTAGTTATCTGATTA
    BT3643   9 100  26 4720901 .. 4720958 + -19.5  -4.29153   TAATGCATAATCATA CTCATGCCTATGAGAAAAAATTCTCAT TGCA GTGAGAAAATATTCTCATAGGCATGAG TATTTTTTCTCATCG
    BT3640   5 100 140 4718017 .. 4718050 + -11.2  -5.76633   GTTTTGTTTGTGTGT     GATGCATTCTTGTC TGGTGT GATAGGAATGCATC      TTTTTTTATATATCA
    BT3617   5 100  64 4687378 .. 4687400 + -16.4  -2.89569   TGAAGAAAGAATGAT           CCCGTTGGTT TTA AACCAACGGG           TCGTTCCTTTAAAAC
    BT3575   3 100 162 4628741 .. 4628791 + -15.7  -3.36452   GAAAAAAGTAGTTAA TAAACAGAGCGCTGTTTCATCCT TTTTC AAGATAAAACAGCGCTCTGCTTA TTGATATTAACGCCT
    BT3565   8 100 -28 4615117 .. 4615171 +  -9.6  -4.59089   GTGGCGGCGAAGGTG GGAAT-ACAG-GTG-GAGGAGGTGGTC AGTA GACCACTTCCACGCACGCTGTGATTTC TTTATTTCTGCCTTA
    BT3556  11  67 335 4599981 .. 4599994 +  -3.7  -4.66388   GTAAAATCATATCAT               GCTGC TTTA GCTGC                TTTGTTTCTGATTTT
    BT3538   3  52 254 4576875 .. 4576890 +  -3.4  -3.85786   TCCCCCACATTATAT              TATATA AGAT TATATA               TTTAACTATTTTCAT
    BT3532   6  83  91 4570147 .. 4570178 + -10.3  -3.18044   TAGATGAATAATGAA      TGAGAGATACCTT CGGAGC AGGGTGTCTCTCA       TCGTTTTATCCCATA
    BT3511   8  80  27 4530846 .. 4530887 + -10.4  -3.06696   AATGATATGAAAAAA GACAAACAGCATCTTTTAC GCTAG GCAAAAGG-GCTGTTTGTC TATATTCAACGAGGA
    BT3478   9  61 430 4484744 .. 4484756 +  -6.2   -3.3375   GGCGGGACCACCCGT                CCCG ACGAG CGGG                TATTATGCTGTTAAT
    BT3467  11  83 118 4467002 .. 4467037 + -11.2  -2.81089   CTACTGTCACTTGTC    TTACTCCTTCCAGTGG TTTG CCACTTGAAGGAGAGA     TAATGTGTTTGCGAT
    BT3434   1  51 291 4426530 .. 4426551 +  -4.5  -3.32066   ATAACCGATTATAGC           GAAACTTAT CCAA AAAAGTTTC            TTCTCCGAAATTATT
    BT3427   4  57 293 4418229 .. 4418265 +  -4.4   -3.8591   TTAAGACATAGAAAA   GCGCCGAC-A-CGGAGGA TTT TCCTTCGCTTGCCGACGC   TTCTTCGTTGTAAGA
    BT3416   1  40  42 4401018 .. 4401045 +  -2.1   -2.7558   GAAGTATAAAGGCAT        GATGAGCTA AAAGCATTGG TAGCTTATC         GTATTTGTGGTATAA
    BT3371   8  69 326 4349150 .. 4349164 +  -5.8   -4.1897   ATCAATGGTCGATAA               TATGAA TCT TTCATA               TTTCTGTATATCATT
      pfkA   5  69  84 4331925 .. 4331935 +  -6.8    -4.053   TCGACCTCATTAACA                 GTCG TTT CGAC                 TTTGTCTGCAGTCGT
    BT3350  10  93  48 4322138 .. 4322167 + -14.4  -2.58686   TTTCATACCTTGAAA       GAGGGTCGGTTC AGCGAA GAATCGACCCTC        AGTTTTATATGCGGT
    BT3342   2  50 -28 4307289 .. 4307301 +  -3.4  -3.60661   ATGTCAGAGGTCATC                GTCA TCCAT TGAC                TTCTATAGTTAAATA
    BT3335   4 100   8 4294482 .. 4294509 + -11.4  -4.12532   TTGAATAAATAAGAA        GGGTGATGTC CGTAAAAA GACATCACCC         TTTCTCTATGAAAAG
    BT3324   8 100 332 4272680 .. 4272733 + -19.3  -2.66602   TCAACTGTTAACGTT TGATCTCTCAGCCATTAATAATTGA GAAA TCAGCTATTAATGACTGAGAGATCA TCCATTATTGACTAA
    BT3316   5  79 150 4260056 .. 4260092 +  -9.7  -3.15758   AGGTGGTGACAATAG    GGTGATAATAGAGAA AAATCGC TTTTCTATTGTCACC    TTCATAAGAGATTCT
    BT3302   5 100 194 4239738 .. 4239770 + -17.9  -4.84914   CTTGTATATAAGAAA      CAGGCTGCAAACTTT TGA GAGGTTTGCAGCCTG      TTTTGTTATATAAAT
    BT3293   4 100  31 4219209 .. 4219242 +  -9.7  -5.24531   GTGTTATGAAAAAGA     GAGACTGCCT-CATTT TTT GATTGGAGGCAGTCTC     TTTTTTATGGGAGAT
    BT3282   5  95  24 4200111 .. 4200141 +   -14  -3.18044   CTTAGATACTTGGGG       GCACCTCGTCGCAG TGA TTGTGGCGGGGTGC       TAATTTTATCCGGTC
    BT3261   4  64 107 4166097 .. 4166115 +  -6.7  -3.54424   AAACTTTTGTCTATT             TCTTCCG GTGTG CGGAGGA             TTTCGGAACATAACG
    BT3258   5 100  29 4161271 .. 4161295 + -12.2  -4.89838   AGATAGATGCGAAAA          CGCCGTTTCT TCATC AGGAACGGCG          TTTTCTCTTTGTTAG
    BT3244   8  84  75 4142482 .. 4142513 + -11.8  -2.68471   TGCATTAATTGATCC      TAAGAGCTATTATC GTAA GGTAGTAGCTCTTA       ATATTTAAATATTTA
    BT3233  11 100  60 4124234 .. 4124290 + -17.1  -3.15996   GACAGGTCTTAATAT C-TGACTTCTCAGGTATTAATACTTG TCGCGT CAGTTATTAATACCTGAGAAGTCAAG TATTAATAGCTGATA
    BT3233  11 100 148 4124322 .. 4124359 + -12.9  -4.78237   CCCAGTTATATAAGG   CTCTCCTTATTTCATTC GAAA GGCTGAAATAAGGGGAG    TTTTATTGTCGGGTA
    BT3219   6 100  50 4110473 .. 4110516 + -17.7  -4.89477   TTTAGTCCATAGTGA GCCGCAATCTCATCTCTTCT TATAC GGGAGAGATG-GATTGCGGC TTTTGTTATTCGGGC
    BT3216   0 NONE
    BT3191   4  55 360 4081894 .. 4081917 +  -3.9  -3.73402   CCGGGAAGTCGGGAC          CGTTGATTA TAAAAT TAATCATCG           TTTGCTCAGGCATAT
    BT3182   5 100  30 4072407 .. 4072436 +   -18  -5.09762   TATTAGATAATAAAA       GTGCCGCTTGCA TATGAT TGCAAGCGGCAC        TTTTATTTATTAAGA
    BT3170   5  87  14 4045546 .. 4045593 + -11.4  -3.16475   AGAATTTATTAGTTA CATACAGGAGCTATATGCCCAA CATA TTGGATATATAGCTCCTGCGCG TTGGATATATAGCTC
    BT3144   7 100  45 4009783 .. 4009821 + -14.8  -3.51637   TATAATGCAATTCAA   CCTCCCATTATATAGCAG ACT TTTCTATATAGTGGGAGG   TTCTGATGTATCTCT
    BT3138   8  89 186 4005733 .. 4005785 + -11.5  -3.51232   GTATAGCCAATAAAA CGAGGCGACAACCTATAAC-AGCC ATACTC GGTAAGTTATACGTTGTCGCCTTG TTCATTTCACCCCAC
    BT3129  12  90  12 3989465 .. 3989496 + -11.8  -3.48276   ATAAGAAAATAATAA      TAAGAGACTGTC AGGAGGTA GACAGTCTCTTA       TTATATAGAAACAAG
    BT3120  11  95 104 3976337 .. 3976362 + -12.7  -3.67976   TCGTTAGTATCTCCA         TTCTCCTCCTT CCGG AAGGAGGAGAG          TTTAAAGTTACTAAC
    BT3099   5  72 119 3940164 .. 3940185 +  -9.5  -2.68338   TTAGGCTATATACAG           CAGCAAACG TATA TGTTTGCTG            TCCCTTTCCATTGCT
    BT3085   7 100 195 3913289 .. 3913315 + -15.2  -2.62933   CTGAAATGAATGACA         GCGTGACGGCAA ATC TTTCCGTCACGC         TGCTGTCACAGGTTG
    BT3078   4  77  79 3903222 .. 3903279 +  -9.4   -3.1552   TATCAGGCATTAATA CTCAAGTTCTCAGGTGTTAATACCTG ATACGA CAAGTATTAACATCTGAGAAGTCAAG TGTTAATGACTGAGA
    BT3073   3  50 358 3898487 .. 3898497 +  -3.2  -3.69333   TAATCGCCGATGGCC                 GGGA AAA TTCC                 TTTAGATACATTATC
    BT3068   2  77  84 3892804 .. 3892843 +  -9.4  -3.27639   ATGTCTATATACAAA  CTTACCCAAGGATACG TTAATGTT CGTAAACTTGGGTAAG   ATTTTATAGATATTG
    BT3063   4 100 435 3885888 .. 3885916 + -13.3  -4.39386   TTATGCAACAAAAAA        GGCTGCAAACT CCGTAAA AGTTTGCAGCC        TTTTGCTCATTTCCG
    BT3056   1  45 184 3878254 .. 3878277 +    -3  -3.09784   TCTCTGCATTGATCC          GGATGTGCGG CAGA CAGCTCATTC           CTTTCTTCCGGATCG
    BT3041   8  87  88 3851679 .. 3851699 + -12.7  -3.13164   TGTCCTCTATCTGAA            CATGTGCAA TTT TTGCACATG            TTGAATCCTTCACCA
    BT3008   0 NONE
    BT2999   6  59 358 3781917 .. 3781927 +  -5.4   -3.7108   ACGGTAACAGAAATT                 GATG GGT CATC                 TTTCCATATGAGAAT
    BT2960   0 NONE
    BT2957   4  54 125 3725760 .. 3725775 +  -4.7  -3.25823   AGGGGTAAGCAAAGA              GAGGA AGAATC TCCTC               TTACTGTACAAGAGA
    BT2947   5  67 406 3710979 .. 3710995 +  -2.3   -5.1101   CAGATAGTATTTATT              GACTATA TCA TATATTC              TTTTTTGAGTCATCC
    BT2942   6 100  44 3703615 .. 3703646 + -15.2   -3.5125   GATCCTAATGAAGAA      GGGCTGCCGGAGAA GTGA TTCTCTGACAGCCC       GTTTTTCGTTAGAGG
    BT2891   5  95 277 3611702 .. 3611729 + -12.8  -3.66139   TTTTAAGACAAAAAA        GGCTGCAAACTT CATA AAGTCTGCAGCC         TTTAGCCTATATCTG
    BT2850   4 100 251 3557091 .. 3557118 + -12.8  -4.39166   TTATAATACAAAAAA        GGCTGCAAACCT CACA AAGTTTGCAGCC         TTTTCCTATATCGAA
    BT2837   3  93  28 3540742 .. 3540774 +  -7.1  -5.42975   AGAAAAAATAGAAAA     GCGCAGGTAAAGGAG TTCGT CTCCT--GCCTGCGC     TTTTTGTTTATATAG
    BT2828   2  50  42 3526962 .. 3526973 +    -3  -3.68324   AATCCCTATCATTAA                CTTT ACCC AAAG                 TCTTTCTTAAAGATA
    BT2809   4  83  48 3489847 .. 3489886 + -10.2  -3.27565   TATCAATATAAAAAG  AATCACCCCAAAAGT-TAG AAA CTAAACTTTTGGGGTGAAA  TTCAATTCTATGATT
    BT2791   3  51 163 3462446 .. 3462457 +  -4.4  -3.15249   CTTACGGATAATCGC                CTTG AATA CAAG                 TTCCTGCACCGTATA
    BT2787   3  95  26 3458427 .. 3458451 +  -8.5  -5.19879   GAGATAATGCAGAAA          GCCCGCCGGAT TTT ATTTAGCGGGC          TTTTTCTATTTCCAG
    BT2781   2 100  20 3449995 .. 3450047 + -15.2   -5.4148   GAAGAACTAAAAAAA GAAGAATGAAGAATT-GCTATGCAG CATA CAGCGCAGCTAATTCTTCATTCTTC TTTTTTAATTCTTTA
    BT2775   2  47 250 3441297 .. 3441313 +  -2.2  -3.66379   CTTCAGAGCCTCTTT              CACAGC TGCAC GCTTTG              CTTTTCTTTTAGCTT
    BT2758   4 100  21 3420552 .. 3420582 +   -12  -5.10064   CATGAGAATAAAAAA       TACCCGATAGCTGT GTG AAAGTTATCGGGTA       TTTTTATATGTTCGG
    BT2749   6  75 390 3408870 .. 3408891 +  -8.7  -3.34398   TGAAGCATTACTCCT           TCCGCCGTA GAGC TACGGCAGA            TATTTCCGAGGCAGA
    BT2746   4 100  65 3403351 .. 3403384 + -15.5  -2.60075   CTTATAAATTAAAAA     TCATCTTCGCTACAG ATAG TTGTGGCGAAGATGA      ATTCGTTAAAAGGGG
    BT2697   3  74 -16 3362479 .. 3362491 +  -9.1  -3.14683   AAAAAATGGGGATTG                CCGTC ATC GACGG                TTAATCCCCACATGT
    BT2684   5  57 -71 3345448 .. 3345496 +  -3.2    -4.254   ATAGGGAAAAGCAAG AAAAAAGAAGGGAGAATCTACA TTATT TATAGATTCTCCCTTCCGATTA TTTATTCACTGTTCG
    BT2677   3  67   1 3336193 .. 3336208 +  -6.2  -3.96216   CATAGTTCCGGATAG              GATACA GAAA TGTATC               TTATTTGGATACACA
    BT2674   3  82 310 3333182 .. 3333209 + -10.1  -3.53811   TTCTCCTGCTTGGAA        CTAAAGTTTCA TCGGCT TGAAACTTTAG         TTTCAAAGCCGTGAA
    BT2662   0 NONE
    BT2654   4  90  22 3306563 .. 3306584 + -11.6  -3.68366   AAAAGAGTATTGACG           GGGCTGAC CCAAAA GTCAGCCC            TTAGTTTTCCAATGC
    BT2649   5  59  12 3302561 .. 3302610 +    -2   -4.5536   ATAAGCCATGTGAAA CAGACAGCCGCCCTTGCCGCCAAC AGTT GCTG-CGGCAAGGGAAGCA-TCGG TATTTTTTTTCAATC
    BT2638   4  62 -35 3291268 .. 3291279 +  -5.8  -3.58536   ATTAGCTTTCAACGT                CAGC ACCT GCTG                 TTTCGGCGTCCCTTT
    BT2633   5  51 251 3288814 .. 3288833 +    -5  -2.91242   TGGGAAAAGAACACA            TTACGTGG TATA CCACATAA             CATTTTTTATGTTGG
    BT2616   2  51 -29 3256691 .. 3256709 +  -5.2  -2.75963   CGTTCGGCATACGGC             GGTTCCTA TTT TGGGCACC             ATTTGAGATAGCAGT
    BT2606   5 100  36 3248128 .. 3248157 + -17.9  -4.34402   AACGAAAAAATAAAA       GCGCATCCCGGCA TTTG TTCCGGGATGCGC        TTTTGGTATACCCGA
    BT2592   5  66 274 3235085 .. 3235099 +  -7.8  -3.12999   GGCCGCCGGCTATCT               TGTCCG CTA CGGGCA               TTGCCTCTACCGTGA
    BT2576   4  69  18 3216188 .. 3216230 +  -8.7  -2.80816   TATCTACGGCATGTT ATTATAAGAGTTCGAAAGG GTATA CTTTTCAAACTCTTATAAC TCTGATCCATACGAA
    BT2566   3 100  23 3204296 .. 3204321 + -16.1  -5.59357   TGACGACATAAGCGA         GCGGGCACCCT GAGA AGGGCGCCCGC          TTTTTTTCATATCAT
    BT2558   2  47 183 3192602 .. 3192618 +  -3.5  -3.19192   ACTTATTAAAGAAAA              GAGGAGC GAA GCCCCCC              TTGACTTCACTCCCC
    BT2552   2  50 132 3185896 .. 3185915 +    -5  -2.64107   GCCTCCACAGTGATT            TGATAGCA GTTT TGCTCTCA             TGCTCTAACAGTTTA
    BT2546   4  57 400 3180581 .. 3180597 +  -6.5  -2.64331   GGCTCTGACAGCCTT              CGATCAG ATT CTGTTCG              GTCTTATACTTTTCG
    BT2525   1  74 179 3155845 .. 3155864 +  -5.6  -4.65916   ATTCTTTTAGTCTTC            CCATTCCG ATTT CGGGAAGG             TTTTCTTCCCATACC
    BT2516  10  68  97 3140821 .. 3140857 +  -8.3  -3.13504   AGGTGGTGATAATAA   GGTGATAATAG-AACT TTTTCT GGTTTCTATTATCACC    TGCTTTTAATAAGAA
    BT2513   5  84 239 3139672 .. 3139715 +    -6  -5.30686   ACTTATCTTTGCATA CACCTTTCTCC-CCGTCAGCG TGA CGTGAATGTAGGAGAAAGGTG TTTTTTATAAATATT
    BT2510   4 100  23 3135361 .. 3135400 + -13.1  -5.46706   CATTAATATAATAAA  CACCGGAACTC-AACG ATATTTTTC CGTTCGAGTTCCGGTG  TTTTTCTTTTACCAT
    BT2501  10  64 419 3126907 .. 3126917 +  -6.8  -3.60792   AGACGGTCGTTCATT                 GACC GAA GGTC                 TTTCAGAGTTGGAAG
    BT2490   1  52 191 3114257 .. 3114269 +  -4.8  -3.05384   TAATATTGCTATTTC                CTGC CAATT GCAG                TTCAATAAAGAGCCA
    BT2483   3  57 231 3106150 .. 3106168 +    -3  -4.16016   GGGCAGAAGAGTTAC             GGTCAGCA TTC TGCCGGTC             TTTCTTCGGCGATAA
    BT2471   1  41 176 3091249 .. 3091267 +  -2.4  -2.78935   CCTCCCCGCTGTGAA             ACGAAAAG TTT TTTTTCGA             TATGGTACACGCTAT
    BT2454   8  55 189 3071445 .. 3071486 +  -5.9  -2.71094   ATATACACATACGCA AGTGTCTGC-GATACCATTG GTC TAATGGAATCAGCAGACTCC TCATGTCTGCATATT
    BT2454   8  55 222 3071478 .. 3071496 +    -6  -2.62613   GGTCTAATGGAATCA             GCAGAC TCCTCAT GTCTGC             ATATTTGAAATACCC
    BT2447   1  55 385 3066411 .. 3066422 +    -3  -4.06335   TCCTTCCATTTCTTG                CTTT TTTA AAAG                 TTATTGCTTTTTCTT
    BT2438  10 100  36 3053368 .. 3053395 + -15.6  -4.07772   TACATTAATAAGCAA        GAGCCCCTCTAC TTCG GCAGAGGGGCTC         TTCATTTTTTATTTG
    BT2431   4  76 448 3043537 .. 3043557 +    -4  -5.26918   TTGATGAAATGCACA            GGAGTCAA ATCCG TTGGCTTC            TTTTTTCTACCATAT
    BT2426   3  87  17 3036562 .. 3036581 +  -2.1  -5.97979   AACTTTTAGCTTTAT            CTTCCAA ACTTTA TCGGAAG             TTTTTTTGTTCTTAT
    BT2414   5 100  22 3015502 .. 3015525 + -13.2  -5.86976   CGACAAAAAAGTATA          GGCTGCTTTC TACG GAAGGCAGCC           TTTTTTATTTTATCG
    BT2409   8  93 263 3010664 .. 3010699 + -11.2  -4.07885   TCGTTTCCCGGTGAG    GGAACGGCCGT-TCCTT TTA ATGGAAACGACCGTTCC    TTTTAAAGGGAACTG
    BT2399  13  71 383 2995178 .. 2995216 +  -8.5  -3.05816   AAAGTTTCTTCAGCT  TGAAACTATTGGTTTCAA GGCT TTGGAACT-ATAGTTTCA   TTGCATGGAAACTAA
    BT2376   4  67 255 2963395 .. 2963408 +  -2.4  -5.14985   TTTTACCTCCTGCCA               GGAT ACAAAC ATCC                TTTTTGTATCTTTGC
    BT2372   3 100  65 2958470 .. 2958503 + -13.3  -4.38748   CCCCTTTTAACGAAA     TCATCTTCGCCACAG ATAG TTGTAGCGAAGATGA      TTCTTTATTTATGAA
    BT2367   4  51 184 2954468 .. 2954478 +  -5.4  -2.68361   TTATCCGAAAGAAAA                 GTCA AAA TGAC                 CTTCATTATAAATTT
    BT2359   6  77 333 2940863 .. 2940886 +  -8.8  -3.66365   GGCTATAGGCAAACT          TGCGTCCGGC TATA GTCGGACGAA           TTAATTTATGTACTG
    BT2352   4  82 211 2931320 .. 2931335 +  -7.6  -4.52143   CATAACAGAACTATC              CTGTTC TGAG GAACAG               TTTGTTATATTTAAA
    BT2335   6  66 160 2919081 .. 2919091 +  -5.4   -4.1552   TGCAAGGTTCGTAGA                 CTGA CAT TCAG                 TTTCTTGGAAACCTC
    BT2326   7 100  28 2909056 .. 2909094 + -13.9  -4.50976   AAGCCATAAAAACAA  CCCCACTCCGCCGGCTTC CCAT GAAA-CAGCGGAGTGGGG   TTTTATACTATACAG
    BT2326   7 100  87 2909115 .. 2909155 + -28.7  -2.79803   TACTATACAGACAAC  CGACATTTTACCGCCGTAA AAT TTACGGCGGTAAAATGTCG  ATTTCCCTGAAGTTA
    BT2320   4  51 241 2897473 .. 2897484 +  -4.4  -3.16564   TATTTTATCTGCTAT                GTGA TTAT TCAC                 TTCGTCCAGTACCGA
    BT2306   3  70 456 2883138 .. 2883149 +  -3.6  -4.95155   GATATAGGCATAGCA                GGGC AAGT GCTC                 TTTTTGTGCTGTGCG
    BT2286   8 100  12 2864125 .. 2864160 + -20.6  -3.29576   ATAATACAGGAACAA    GCTCCCCTTACCGG AATGGAAA CCGGTAAGGGGAGC     TATCTTATTAGATTT
    BT2269   5 100  26 2851609 .. 2851638 + -15.2  -2.98404   CCATTTTAATAACAA       GCCCGTTTAACT GCTTAA AGTTAAACGGGC        TCGCTTTTTATTTTC
    BT2254   1 100  34 2827243 .. 2827295 + -17.5  -4.28018   GAGGGGATGTCAAAA GTCAATAGTAACTAAACTCTCCTC CTTCCT GAAG-GAGTTTAGTTACTATTGAC TTTTGATAACCTCTT
    BT2243   8  76  30 2812717 .. 2812752 +  -9.8  -2.82023   CAGAATAATCTTCCA    TGAGACTTTATCGGAT ACCG GTCCGGTGAAGTCCCA     TAATTGATATCCATC
    BT2233   2  52  14 2803058 .. 2803094 +  -3.8  -3.57873   AATATAATATAGAAA    GTGGTTAGTAACGTGT AGTCA GCAACTTACTAATCAC    TGTTTCATCTTCTCT
    BT2227   7  95  16 2796479 .. 2796508 + -13.8  -3.39643   GGATGGAAAAAGAAA       TAGCCTGAAAGA CGCGAA TCTTTCAGGCTA        TATTCCTTTCATTTA
    BT2210   3  59 235 2779028 .. 2779064 +    -6  -3.23692   CACCAGCAAACGATG   TTGCCGGTTGAGC-TGCT GCA AGTAAGC-CAACTGGCGA   TTCATGCTGCTGATA
    BT2188   4  58 329 2746928 .. 2746940 +  -2.6  -4.44667   AATAGACGACATGTT                TCGG TTGTT CCGG                TTTATTGTTGCGACC
    BT2173   4  83 433 2735350 .. 2735401 +   -11  -3.14132   ATTTATTTATCTTTT CATGCTTGGGCAAGTAGCCTTGTTG CGG CAGGAAGGCTA-TTGTCCTTGCATG TTGGTAAGGAGCCGA
    BT2164   6 100 339 2723051 .. 2723074 + -13.2  -5.73978   GAAATCAATAAAAAA          TCCCGGGAAC GAAT GTTTCCGGGA           TTTTTTATTTGTGGT
    BT2155   4 100  28 2714427 .. 2714454 +  -7.8  -5.97575   TAGAGAGAATTGAAA        GTCTG-ACATGCT AAA AGCATGCACAGAC        TTTTTTTTATGCCTT
    BT2149   5  80 373 2708504 .. 2708517 +  -6.7  -4.64861   ACCGATTCTACAGCT               TCCGT TACC ACGGA                TTTGTTTTCGAACCG
    BT2135   6  60 422 2689364 .. 2689382 +    -3   -4.4595   CCGTCGAACATCCAG             CGTACGGC AAG GTTGTTCG             TTTTACCTTTTATAG
    BT2132   1  42 302 2684673 .. 2684686 +  -2.4  -3.04248   TCGAATAGCGATTAA               TAGG CTTAGT CCTA                TCTTCACGAATATTA
    BT2115   3  45 262 2662167 .. 2662180 +  -2.4  -3.40141   TTTAATAAAATTCAA               TAGG AATGAG CCTA                TTGATTGACCTTTTA
    BT2092   3  91  24 2624192 .. 2624230 + -11.9  -3.81022   AATTTAATTAATAAA   TAAAGCCGACCAAATTC AGAAA GAATTTAGCCGGCTTTA   TTATTATCGGGATTT
    BT2087  13  93  54 2615261 .. 2615299 + -14.2  -2.52795   ACCAGTTTCGACCTT   TGAAACTTTTAGTTTCAA GCG TTGGAACTAATAGTTTCA   TGCCTTGAAACCATT
    BT2073   3  47 142 2598690 .. 2598708 +  -4.6  -2.62396   CATACTTTTTCCTGC             TACAGAAT AAA ATTCTGCA             TCATATCAACGAATC
    BT2069   3 100 118 2591439 .. 2591467 + -20.5  -3.91897   CATCGGTTGTAGAAA        CGCCCTTTTAACG TAG CGTTAAAAGGGCG        TTTCTACCTGCCAGG
      pfkA   3 100  37 2581896 .. 2581929 + -11.1  -4.10744   AGGTAATATAAAGAA     CGGTGGACGCAATGAG AGA TTCAATG-GTCCACCG     TTCTTGTTTCAATAA
    BT2051   3 100 134 2572991 .. 2573014 + -16.8  -3.66896   GAAGCTAAAAAGAAA          GGGCGTCCAA TTGC TTGGACGCCC           TTCTCTATATATCAA
    BT2022   0 NONE
    BT2015   5  68 235 2530401 .. 2530414 +  -8.1  -3.12936   TGTTGATCCAGTCAA               CGGAG ATTT CTCCG                TCTTCACCTTTCACT
      nadD   1  46 156 2526851 .. 2526867 +  -3.7  -2.87132   TTTTGTAAAAGGAAA              TCCAG TTCTCCT CTGGA              TGTATCCGAAGACCA
    BT2000   7  87 276 2516705 .. 2516726 + -13.1  -2.77787   CTCCCCCTACGGGTA           CTCCTCCTT CCCG AAGGAGGAG            ATTTAAGATACTATT
    BT1983  10  72 180 2493747 .. 2493766 +  -9.3  -2.66249   TTACTCCAATGGCTA            CAGCCAG TTCTTC CTGGCTG             ATATTCTTCATCGCC
    BT1974   4  87 153 2484417 .. 2484438 + -13.1  -2.76162   CTCGGTCTGCGACCA           CTCCTCCTT CCCG AAGGAGGAG            ATTTGAGATAGAATC
    BT1963   6  61 270 2464495 .. 2464510 +  -6.2  -3.41051   TATTTCTCAATGCGA              TGAGAA AATG TTCTCA               TTGTGGTGAGAATAA
    BT1948   5  89 437 2448367 .. 2448396 + -10.7  -3.61652   TTAACGAAAACAGGA       CGGTTTAACGGAG AATA CACCGATAAACCG        TTACTTATTTCAAGC
    BT1944   1  40 -26 2445944 .. 2445957 +  -2.3  -2.74122   GCCGCTTCCACCAGT               TCAGG AAGG CCGGA                GTCTTTCTCCTGACG
    BT1933   4  49 251 2428585 .. 2428605 +    -4  -3.23447   AAATCTCTTTCAAGT            CCTTTCTT TTGGC GAGGAAGG            TATTCTAACAATTCA
    BT1924   4  67 362 2414825 .. 2414838 +  -3.8  -4.67943   TATCTCTTTAGTAAT               TCCG AAAAAC CGGA                TTTTATCTGTTCCAC
    BT1920   3  60 255 2411290 .. 2411305 +  -3.2  -4.45738   TCATATTGTTTGCCA              GCCG TTTGCTTT CGGC               TTTCTTATTGGAATG
    BT1904   5  82  19 2394481 .. 2394511 +  -9.9  -3.61609   GGATTTAAAAATAAA       TGAGACTGCAT CCATAAAAA ATGCAGTCTCA       TTCTACTTTCGCTCA
    BT1898   1  45  35 2388141 .. 2388161 +  -2.6  -3.31931   AACCCGTTTTATATG            TCGAACTT AATAG AGGTTTGA            TTGATACTTCTATAG
    BT1882   5 100  43 2370033 .. 2370066 + -11.2  -5.72622   TTTCATTCCATACAA     CACTGATAATAAGC AAAGTA GCTTTTTATCAGTG      TTTTTTATTTATAGA
    BT1882   5 100 260 2370250 .. 2370276 + -16.8  -5.58522   ACTCAGTAACAAAAA         TCCCTTGAACTT TTG AAGTTCAAGGGA         TTTTTGTTTTATCTC
    BT1870   4  82 324 2349196 .. 2349223 + -10.1  -3.53811   TTCTCCTGCTTGGAA        CTAAAGTTTCA TCGGCT TGAAACTTTAG         TTTCAAAGCCGTGAA
    BT1863   4  87  17 2342561 .. 2342580 +  -2.1  -5.97979   AACTTTTAGCTTTAT            CTTCCAA ACTTTA TCGGAAG             TTTTTTTGTTCTTAT
    BT1855   1  40 230 2328631 .. 2328642 +  -2.2  -2.66522   GCATCTTTGTAGTCG                GGTT CCAT AGCC                 TAAATTCTGTTCCAT
    BT1849   4  51 446 2322687 .. 2322703 +  -3.7  -3.33696   AGATAGCCTGAGAAA              TACCACA ACA TATGGTA              TTCGTTCCAAAAACA
    BT1838   6 100  15 2308950 .. 2309000 + -16.5  -5.75945   ATTTATGATAAATAC GTATCCCCGGTCGTACA-C-AAGAG TAA TTCTTGGATATACGACCGGGGATAC TTTTTTTTGAGCAAT
    BT1825   8  74  10 2286682 .. 2286705 +  -6.6  -4.36127   CAGTAATATACGAAA          GCCCAGACTT TCGC AAGCCCGGGC           TTTTGCATTCTTAAG
    BT1810   4 100  31 2273423 .. 2273455 + -16.4  -3.84825   ACCGCCCGAATAAAA      CAGAGGCTCTGTTC ACGTA GATCAGAGCCTCTG      TTTGCTATAAATAGA
    BT1789   7 100  27 2237344 .. 2237373 + -13.7  -4.33182   CCTTTATATAAAAAA       GCCTCAGAAGTCA ATAA TTACTTCTGAGGC        TTCTTTTATGGCTGA
    BT1784   4 100   8 2231718 .. 2231737 +  -9.3  -4.71223   ATAAATAATAGAAAA            GGGTACC GCTGAG GGTACCC             TTTTCTATATTATAA
    BT1776   5 100  42 2213817 .. 2213848 + -16.6  -5.34655   GTTTTTCCATTCTTC      CTGCCCGTCTTCCC ATTA GAGGAGACGGGCAG       TTTTGTTTTTAATTA
    BT1770   2 100 450 2198308 .. 2198338 + -14.8  -5.24551   TCTGATACAAGCTAA       GGGCTGCGATTCTT TAT GGGAATTGCAGCCC       TTTTTGTTGCTTTAA
    BT1764   2  52 469 2184468 .. 2184484 +  -2.2  -3.90316   GCGGTCGTGCGCCTC              GATCTC GTGCG GAGAGC              TGTTTTTCCCGAAAT
    BT1756   3  77  84 2170528 .. 2170567 +  -9.4  -3.27639   ATGTCTATATACAAA  CTTACCCAAGGATACG TTAATGTT CGTAAACTTGGGTAAG   ATTTTATAGATATTG
    BT1752   5  67  35 2164471 .. 2164482 +  -2.2  -5.06414   AGAAACTTCTTCTGC                CAGC AAGA GTTG                 TTTTTGTTCCACCCA
    BT1748   4  73  67 2159792 .. 2159806 +  -7.8  -3.83323   GTTCTTCCATCCATT               GACGGG CAG CCTGTC               TTTCCGTTGTCTGCG
    BT1739   6  83   8 2147110 .. 2147150 +  -8.4  -4.32482   TTGCTTAATGAATAA TGGATAATG-GCTATGCAG TAAA CAGCGCAGCTCATTATCCA  TTTTCAATTATCCAT
    BT1736   4  64 -20 2140514 .. 2140526 +  -4.8   -4.1822   ATCGCCTGCGGGATT                GCAG GACTA CTGC                TTTATTAAAATAAAG
    BT1706   2  78  67 2104490 .. 2104507 +  -7.1  -4.38712   TTCTTTCAATTGGGG             CAAATCA TTTT TGATTTG              TTTTCTACACATAGA
    BT1695   5  61  36 2094382 .. 2094415 +  -5.4  -3.88291   GGATGACACGGATTT     CACGGTTTTAAG AGTTGAGTAA CTAAAAACCGTG      TTTATCCGCGTAATC
    BT1675   3  73   6 2069992 .. 2070027 +  -7.6   -3.7511   TTTATTATAACTTCT    TCAG-CTCCCCGTACAG TTT CTGTATGGGGAGTCCCA    TTATATTATAAAAGC
    BT1661   5  51 237 2054306 .. 2054316 +  -4.6  -3.14931   TTGTAAGTATCCAGA                 CCGT GAA GCGG                 TTCATCCAGAATCAG
    BT1641   4 100  38 2032109 .. 2032142 + -11.1    -5.093   ATCAAGCTCTTCAAT     GATTTGTCCCGAC CACAAACT GCCGGGACAAATC      TTTTATTATTTTACC
    BT1622   3  81 108 1998161 .. 1998182 + -10.1  -3.41229   AACAGCTTGGCACGG           CCGTGCCAC AGGC GTGGCACAG            TTGTGCTAAGCCTGT
    BT1612   7  69 390 1984170 .. 1984184 +  -8.6  -2.95598   TCTTTCGGGTGAAAG               GAAAGC ATT GCTTTC               ATATTTCTTTTGGAA
    BT1609   5  83  12 1981063 .. 1981102 + -10.2  -3.22475   TTAGTATTGCTTTCA  TATCCATCCGGAGCATTTA CTT TAAA-GATCCGGATGGAAA  TCTTATAGAGGTCCG
    BT1586   3  52 212 1949028 .. 1949039 +    -3  -3.71804   ACAGGAACGTTATTT                GTAT CACA ATAC                 TGTTTTACCATTTCA
    BT1586   3  52 309 1949125 .. 1949143 +  -3.8  -3.62591   TTTCAATTTTCATTT             TTTTCGCG TTT TGCGCAAA             TTTCGGCATTGTCCC
    BT1582   6 100  81 1945964 .. 1946000 + -11.1  -4.30719   TAACCATACTAACGA    TATAGTGTCACCATC CCAGTAT GATAGTGACACTATA    TTTATTGTGCCCGCA
    BT1565   1  59  29 1930589 .. 1930602 +  -5.3  -3.52841   AAAACACGTTTTTAG               TCTCT ATGT AGAGA                TATTATTGATTCTTC
    BT1562   3  46 140 1928962 .. 1928985 +  -3.9  -2.86828   GGCATTATCAGACTG          GGGTATC CATAACTTCA GATACCC           TCCTTCTGCATATTT
    BT1554   2 100  35 1922709 .. 1922750 + -13.3  -4.79949   TTCTGAAGTAGTAAA GTTCTGAAGTAGTCAGGTTT TCC AAACCC-ACTACTTCGGAAC TTGTTTTTTTACCAA
    BT1547   5 100 230 1908647 .. 1908677 +   -17  -4.39859   GTTACATAAAAGAAA       CGCCTCCATAATCT TCG AGACTATGGAGGCG       TTATTTATTATTTCT
    BT1520   0 NONE
    BT1510   4 100  52 1864057 .. 1864100 + -12.8  -4.61162   TATCCCATATTGTAA GATGAAGATCAAAGGTTAACT TTA AGTTTGC-TTTGATCTTCATC TTTCTTATTTAATGT
    BT1504   5  57 174 1856741 .. 1856752 +  -3.6  -3.99678   AAGTCATATTGATAT                TCGG GTTA CCGG                 TTTCCTTATCAGCAT
    BT1504   5  57 400 1856967 .. 1856995 +  -2.3  -4.37534   TTGTTCCGTCACTAC        CGGTTCCGGTT CGTAATA GACCGGGGCGG        TTTTAGTGTAGCTTT
    BT1500   2  88   8 1850193 .. 1850217 +  -7.8  -4.96848   TTAAATAACAGAAAA          GGCGGCCCAT TCAGT ATGAGTCGCC          TTTTTGTATAAAAGA
    BT1494   1 100  12 1843922 .. 1843960 + -18.5  -3.95073   GTAACCAAAGATAAG  CGGTGAATAATG-GTGGA CCAT TCCACTCATTATTCACCG   TTTATCAATATGCAA
    BT1477   5 100  33 1821247 .. 1821279 + -19.3  -4.30719   TCTGTTATAGATAAA      TGCAGGCTCTGTCAG CAG TTGACGGAGCCTGCA      TTTATTATAAACAGA
    BT1472   8 100  63 1815171 .. 1815198 + -11.4  -4.84527   ATCATGATAATAGTT        TGGCTTTACTCC CACG GGAATAAAGCCA         TTTTTCATATATAGC
    BT1464   3  59 374 1804079 .. 1804092 +  -6.7  -3.14308   CATATCTTAACGAAC               GAGCA GGTT TGCTC                ATTATTATTTTCATT
    BT1456   6  79  30 1794688 .. 1794726 +  -9.7  -3.18517   TTTCTTGATATGCAA  CTACCCTCTATCAG-CAT TCTA ATGACTGACAGAGGGCAG   ATTCTTTTATAAACT
    BT1453   5  73 311 1791670 .. 1791701 +  -8.1  -3.54029   TCAGCGGTTCCCGAA      TCACCTTC-ACGGG ATTCC CCCGTTGAAGATGA      TTATGATTACTCCAG
      bioD   3  75  94 1781226 .. 1781250 +  -8.5  -3.36492   CGTGACAAAGTCATT          GCAGCCGGCTT CCA AAGCCTGCTCC          TTGTCCGCTTCGAAA
    BT1438   3  54 290 1769625 .. 1769637 +  -4.8  -3.30619   ACCGCCTTCTGATTA                CGGA GTACA TCCG                TTATACCGAATCCTT
    BT1438   3  54 395 1769730 .. 1769755 +  -5.5  -3.10344   CCTGTCACATCATAA         TTACCTAC-GCC ACG GGCAGTACGTAA         TGTATTCAATGGGGC
    BT1431   4  86  32 1762605 .. 1762646 + -10.4   -3.6215   ATGAGCAATATAAAA GACACTACCACTATTATT ACTGTC AATAATAGCCGTAGTGTC  TTTAAAATAGATTGC
    BT1428   2  79  49 1760513 .. 1760548 +  -5.5  -5.14563   AGCCTAAACATAAAA    GAGAAAAACAGTCCT TACTTT GGGAATGTCTTTCTC     TTTTTTCGTACACAA
    BT1423   2  59  72 1756656 .. 1756668 +  -6.3  -3.14136   GTTCGTCCTGCTCCC                CTCTT GCG AAGAG                TTCCCTCCTTGATGA
    BT1413   2 100  11 1746917 .. 1746947 + -12.6   -5.1764   TATAATAAAAAGAAA       GTGGCACAGCCTAA ATT TAATGCTGTGCCAC       TTTTTATATTCTATC
    BT1405   2  51 403 1734734 .. 1734744 +    -4  -3.40622   GTTTGTCCTGCTGAA                 TGAT TAT ATCA                 TGTATTTTGGGAATA
    BT1396   5  67 -20 1724175 .. 1724195 +  -4.7   -4.3295   CCGAATCAATTCCGC            TTAACGGGA TAT TGCCGTTGA            TTTCATTTTGTTACG
    BT1382   2 100 136 1710996 .. 1711031 + -14.2  -4.39828   ACGTTCCAATATTCC    GAATCGTCAGAAGAGA TTAA TCTTTCCTGACGATTC     TTTTCTAAACATCTT
    BT1372   2  53  35 1701546 .. 1701577 +  -4.5  -3.41394   AGTAAGATAAAAAAA      GAAGCTGTCTG AATATAAACC CAAACAGCTTC       TCTTATATAATTTTC
    BT1365   1 100  27 1693734 .. 1693761 + -12.8  -5.29782   AATCTGCATAAAAAA        CTCCCGATGGAA CTAT TTCTGTCGGGAG         TTTTTTATGACTGTC
    BT1335   3  62 305 1662109 .. 1662119 +  -2.4  -4.66163   CTATAAGGACCGATA                 GCTC CCG GTGC                 TTTTTCACTGCAAAT
    BT1327   3  60 236 1654426 .. 1654438 +  -3.4  -4.32951   TATTAGTGGTCAGCG                TGGT GGAGA ACCA                TTTATTAATTGCCAT
    BT1319   4 100 128 1645250 .. 1645271 +  -9.5  -4.87318   ATAGAGCAAAAAAAA           TGGGGCTTT TCAC AAAGCTCCA            TTTTTCAGTTTTCAA
    BT1315   6 100 136 1641854 .. 1641904 + -18.6  -3.82664   TTGGTTTTAAAGGAA AGCCTCGTTGGTTTTAAAGGAA CGGCTTC TTCCTTTTAAACCAACGAGGCC TTCTCTTATATATCT
    BT1292   9 100 244 1610501 .. 1610535 + -18.1  -4.38141   AGATATAAAAAGATA    GCCCCTGCAATTTCGA TCGC TCGAA-TTGCAGGGGC     TTCTTTTATATAGGG
    BT1287   3 100  40 1604489 .. 1604516 + -10.6  -5.93809   ATAAAATGTAAAAGA        GAGTGTGTCTGC GAAA GAAGACGCACTC         TTTTTTTTATAGACG
    BT1264  12  66   1 1572114 .. 1572128 +  -5.7  -4.09685   ATTGTATTGCTATAG               GGGAA ATCAA TTCCC               TTTTGGAAGATAACA
    BT1254   6  95  81 1561110 .. 1561142 + -13.7  -3.36569   ACTATCACAGAGACA      TAGTGACACTATC GTGACGG GATAGTGTCACTA      TATTTAAGCCGTTAA
    BT1244   6  89 101 1550037 .. 1550076 +  -9.4    -4.128   CAATATCTATAAAAT  CTTACCCAAGTTTACG AACATTAA CGTATCCTTGGGTAAG   TTTGTATATAGACAT
    BT1234   3  64  30 1536260 .. 1536285 +  -7.7  -2.86343   AAGCTATCTGCTTTT         CCGGTAT-TCTT TGG GAGACATACCGG         TATAATGCTTAAAGT
    BT1227   3  59 193 1528798 .. 1528832 +  -5.9  -3.27774   CCTGAGCTTGTCGAA    GGATCTCCTCTTTTGT AGTC ACAAA-GAAGAGATTC     TTCCTCCTTACAGTC
    BT1218   3 100 206 1516284 .. 1516335 + -20.4    -4.614   GTTCAAAGAGTAAAA CGTGGTGGGAAATCCGGAAAACAT AACC ATCTTTTCCGAACTTCCCACCACG TTTTATCTAGTTCGC
    BT1208   4  69  63 1504954 .. 1505005 +    -9  -2.76492   TATAATTAAAAGAAC TCCCCTTATGTAAGTCAA-CTCCAT ATC ATAGAAATTGCCTTATATAAGGGGA ATTTCCGGTAAATCC
      mtgA   4  76   2 1491988 .. 1492045 +  -3.6  -5.23016   AGAAAAAGAAATAAA GCAATCCCTTTATCACAGTC-TATTTC ATCAA GAAACAAGACAAGGATAAAGGGATTTC TTTTTTCCGTTATTT
    BT1189   4  66 141 1485387 .. 1485409 +  -5.6   -4.2687   TTGCGTTTCTTCACT           TCTTCTACGA GTT TCGTAAAGGA           TTTCTCCTTTTTACG
    BT1184   7  68 156 1477960 .. 1477976 +  -8.1  -3.07222   GCATAGACCATGCAC              TACCAAT GGT ATTGGTA              TATTGCCATGATGAT
    BT1170   4  64 135 1458918 .. 1458930 +  -6.3  -3.70149   CATTCAGCACACGGA                GAAGA ATC TCTTC                TTTGACTAATATAAA
    BT1147   7 100  40 1432860 .. 1432890 + -18.4  -3.37761   TACATGAAAAAATAA       GCCCGGAGCTCA GCAAATG TGAGCTCCGGGC       TTACCTTTGTTAAGC
    BT1141   3  48  27 1426461 .. 1426473 +  -3.3  -3.34404   AAGGAGCAAGTATAT                GCTCC CCC GAAGC                TGTTATGATTACTCC
    BT1141   3  48 378 1426812 .. 1426826 +  -2.8  -3.61652   TTCGATAGCTCGGTT               TACCCA TAA TGGCTA               TTACTTCTTTAGAAG
    BT1137   2  45 337 1422456 .. 1422469 +  -2.3  -3.51091   ACCGGAAATACATGA               CCGTC CTTG GACAG                TTCCTTATACTTCTC
    BT1131   5  73 -32 1418776 .. 1418786 +  -8.2  -3.63589   GGTATCATTATCCTC                 CGGC AAT GCCG                 TTTCCCGGTCTTTTC
    BT1123   5  57 474 1413922 .. 1413935 +  -3.7  -3.92746   GAACGAGATTGTATT               GGGTG AGTT CCCCC                TGTTTTTCAGATAAG
    BT1120   2  55  21 1409269 .. 1409283 +  -2.8  -4.16943   AAGAAATAATAAAAA               GGTTAA ATC TTCACC               TTTTAGAATGTACCC
    BT1112   2  57 134 1399632 .. 1399647 +  -5.4  -3.43033   GTTGATGACGCACGA              GTTGGG GATG TCCAAC               TGTTCTATATTCGTG
    BT1090   2  57 379 1378261 .. 1378279 +  -4.6  -3.85817   GGCACTTGCCAGCAT             CGGATT CAGCAAC AATCCG             TTTATAGGGAACAAT
    BT1078   3  63 308 1366327 .. 1366339 +  -7.7  -2.58231   CAATCGTCCCCAATA                TCCGA TGA TCGGA                CTTACTCATTATCAT
    BT1061   5  93   9 1349120 .. 1349147 + -12.7  -3.42056   TCTCTAAAGTACAAA        CAGCCCGGATC ATTATC GACCCGGGCTG         TTCTCCCTTCAGGAT
    BT1057   3  47 434 1344969 .. 1344980 +    -3  -3.15407   TGCATTACTTATCAA                GTTA CGGA TAAC                 TGTCTTAATCATATC
    BT1015   5  59 253 1269396 .. 1269434 +    -6  -3.20348   ACTGCTATCAGAATA   TCCCCTTCCGTACGAT GCACCTG ATTCAGCGGAAGGGGA   TTCAGTATTCCTCCG
    BT1005   3  55  54 1253254 .. 1253268 +  -5.6  -3.30159   ATAAACTTCCTCAAA               CGGTAC CCT GCACCG               TTCTCCCCAAATTCC
    BT0999   5  87 250 1242588 .. 1242618 + -11.2  -3.26449   TTTAAGCAACAAAAA       GGGCTGCAATTC CCATAAA GAATCGCAGCCC       TTAGCTTGTGTCAGA
    BT0994   7  95 165 1231142 .. 1231161 +   -15  -2.74061   GGAAGCAATGACTTC            CAGCGGGG TATT CCCCGCTG             CCTTTTTAATTGTTG
    BT0991   3  52 -18 1222900 .. 1222923 +  -2.4  -3.91294   TGAATTACAAAAAAA          GGTACCCAACG CAA TGT-GAGTACC          TCTTTATTTCATTTA
    BT0976   3  57 267 1194936 .. 1194952 +  -6.5  -2.72379   TGTTCCCTGAAATAA              GTTTCCC ATT GGGAGGC              TGCTTCCGGAGTTAC
    BT0972   6  90  29 1191220 .. 1191236 +  -8.1  -5.27335   GCCTTGAAACTGTTG              GTTTCAA CGG TTGAAAC              TTTTTGTTTCAAGCA
    BT0958   2 100   3 1173212 .. 1173251 + -21.2  -5.26875   TTCAGATGAATAAAA  TAATAAGCTGCTTTTTCT TTGC AGAAAAAGCAGCTTATTA   TTTTTTAATTAGAGA
    BT0946   3  47 390 1156371 .. 1156383 +  -3.3  -3.18737   CAATCTCTGATATGT                TGCTG TAG CTGCA                TATTAATCCTAATTG
    BT0938   6  89  -5 1149308 .. 1149327 + -10.8  -3.66541   TGTCGGGCTCCAAGA            GAGTAGGT ATTA ACCTACTC             TTTAGCCTCTATATT
    BT0932   5  61 167 1146927 .. 1146948 +  -7.3  -2.69449   CAGCTTCATAGATTC           TTCTGACCT CATA GGGTCAGGA            ATTACTTCTCTAGAG
    BT0926   6 100  66 1140661 .. 1140698 + -12.8  -4.01597   TAGTACCCTATTAAT   TCTGCCATCCAGCACA TTGTCT TGCTCTGGATGGCAGA    TGTTTTATTAATTGT
    BT0921   6  90   8 1136134 .. 1136167 +  -8.4  -5.34857   AGGAATAAAAATAAA     TAGTGACACTAT ACCATAACCG ATAGTGTCACTA      TTTTATTTTATTTGA
    BT0900   6 100  26 1111627 .. 1111656 + -10.9  -5.61881   TCAGTTATTATAAAA       GACTATCCCAA AATTTAAA TTGGGATAGTC        TTTTTATTTTTACAA
    BT0895  11  91  50 1099353 .. 1099409 +  -2.5  -6.00814   TTATAAATAGGTATT CCCCCTTCACCTTTTTGTTATGCCT CCCATGAAC AGGCA-GATACAA-GGTGAAGGGGA TTTTTTTTAGTTCTT
    BT0874   5  69  17 1076529 .. 1076573 +  -6.5  -3.94648   AAAGGATATAATACG GAGGTCCACAAGAGTTG CTATTCAGGCT TTTCTCTTGTGGACCTC TTGTATTATTTCTAT
    BT0864   2  93 127 1061772 .. 1061799 + -13.6  -3.17723   TCGGACAAAATAAAA        GCTACTCTCTTT GGGG GAAGAGAGTAGC         TTGACTTCAAGATAC
    BT0854   7 100 -12 1042720 .. 1042747 + -10.7  -4.18197   TACAAATAGTTTGGG        TAGCAGAGGAT GATTGA GTCCTCTGCTA         TTTTAAGTAGACGAT
    BT0839   0 NONE
    BT0833   8 100 101 1029137 .. 1029175 +   -19  -3.98224   GGATACAACAAAAAA   GTTCCGCCTGTACTTGCT TTC GGCAAGAATAGGCGGAAC   TTCTATTTTAGATCT
    BT0830   6  77  35 1025740 .. 1025752 +  -3.3  -5.57054   TTGCAGGAGAAGAGG                GGCGG TTA TTGCC                TTTTTTTCCATTGTT
    BT0825   7 100  22 1021157 .. 1021189 + -15.7  -5.08178   AATATCATATAAAAA      CAGCGTCACTGTTCG TTG TGAATGGTGACGCTG      TTTTTATGTGTATAT
    BT0814   4 100  22 1007755 .. 1007786 + -13.9  -5.40464   ATTGCTAATAAAAAA      GGAGATGAAACTG GTTGTA CGGTTTCATCTCC       TTTTTGTTTATGGTA
    BT0786   8 100  50  976284 ..  976333 +   -16  -3.82656   TTGGTACATAAAATA GAACCACACGGAGAAACAAAAGC CCAAA GCTCTA-TTTCTCCGTGTGGTTC TGTTTATCTTTTCAG
    BT0779   5  86  23  971109 ..  971145 + -10.9  -3.19442   AAAGTAATAACTCAT    AGAGAGGTTCCGGTTCG TGA TGAATTGGGACCTCTCG    TTCGATGTATTAGGT
    BT0771   5 100  24  962502 ..  962534 + -19.3  -5.61596   ATAAAAAATAAGAAA      GCCCTTGCCGAGCAT TTA ATGTTTGGCAAGGGC      TTTTTTTATAAGAAT
    BT0758   7 100  93  945981 ..  946006 + -16.2  -3.67602   GACTTATTTTTGTGT         GGGGCTGTCC AAAATC GGACAGCCCC          CTTTTTTAGATGTAT
    BT0737   7  93 269  916003 ..  916028 + -12.7  -3.36492   AAATAAAAAAGAAAA         GCCTGTTTTCT TCAC AGAAAGCAGGC          TTATAAAATTCAAAA
    BT0734   4  83 198  910668 ..  910686 + -10.4  -3.15544   GCGGATTGTAGGTCT             TTTGCAGA TAG TCTGCAAA             TTCATCACCGTAGAA
    BT0730  10 100  60  905176 ..  905223 + -22.6  -2.82516   TATCCTATTAGCATA TCCTGATTAGCTATTAGC-TAAT CGG ATTATGCTAATAGCTAATCAGGA TATGCTAATAGCCGA
    BT0726  14  73 237  900496 ..  900510 +  -4.2  -4.89605   GTTCTTAATGAGTAG               CTGCAT ACC ATGCTG               TTTCTTCTTTTTTTG
    BT0721   4  86  23  897529 ..  897584 + -12.4  -2.66634   ATTTTAATAAAAAAA TAATGTCCGAAAAGC-TA-CTGAC AGAATGATAG GTCAGATATGCTTTTCGGACATTA TGGTATGATGGGGTA
    BT0708   8 100  63  881609 ..  881652 +  -9.8  -4.77438   TCTGTAAGGAAGAAA CAAATTAGCTATTAGCATAT CGAA ATTAGCTATTAGCTAATTTG TTTTTGCTAATAGCT
    BT0708   8 100  67  881613 ..  881669 + -14.1  -3.72968   TAAGGAAGAAACAAA TTAGCTATTAGCATATCGAAATTAGCT ATT AGCTAATTTGTTTTTGCTAATAGCTAA TTTCGATATGCTAAT
    BT0708   8 100  82  881628 ..  881675 + -18.9  -2.82635   TTAGCTATTAGCATA TCGAAATTAGCTATTAGCTAA TTTGTT TTTGCTAATAGCTAATTTCGA TATGCTAATAAGACT
    BT0705   2  65 109  879806 ..  879816 +    -4  -4.56883   TCTCTCTCGCGTTTA                 TAAC ATT GTTA                 TTTCTTTGATCTTAC
    BT0686   8  77  41  854271 ..  854315 + -10.1  -3.04792   GTGTCAAGGTTAATA GTAACTAAACTAGGACCGACT TTT AATCAGCCCCAGTTTAGTTAC TATTGACACTCCTCC
    BT0683   5  93 120  849321 ..  849351 +  -8.4  -5.74684   GTTAGACTGAAAAAA      CGGTGGACAGAGT TTTGAT AC-CTGTTCACCG       TTTTTGTTTTTATTG
    BT0680   5 100  79  845018 ..  845063 +   -10  -5.19879   GGTAGAAGTGAGGAA GGGACAAAAGT-CGGTTGAATC AGAA GAT-CACCCGTACTTTTGTTCC TTTTTCTATTTCCGA
    BT0658   2 100  33  811672 ..  811726 + -27.6   -3.1478   ATATTCGATTTGTTA TAGTGACAGTATGTGCTCGGGATAGT GAC ACTATCCTTGGCACATACTGTCACTA TGTTAATGGGATGGT
    BT0646   6 100  24  797589 ..  797614 +  -9.1  -4.83246   TTACTAAAAAGTAAA         CCGCTGTAA AAGATTAC TTACAGCGG          TTTCTTTATTTATGA
    BT0641   3  74  56  790671 ..  790723 +  -2.1  -5.47964   GATTTTTTATAAAAG TTCCCCTTA-TTGAAGGCTAATCT ATGTAC AGAGTTGTCAGCAAATAAGGGGAA TTTTTATTATTTTAT
    BT0636   8  63 245  785441 ..  785455 +  -5.6  -3.91364   TCTTCCAGTTGGTCA               CCGGCA CTT TGCAGG               TTCTTCTGTACCTTT
    BT0591   8  52 131  733013 ..  733023 +    -4  -3.58037   TGATATACCTTCCCG                 GATT ATC AATC                 TTTCCCCACTTGGTG
    BT0586   5 100  82  724086 ..  724127 + -10.2  -4.25957   TTTTAGATGTAATGC AGAAGGCTCTGAACTCAA TTTGAT TTGAGAACAGAGCCTTCA  TTATTTGTCTTATAT
    BT0575   7  71  47  711644 ..  711702 +    -9  -3.02902   TGATAGAATAAAACA GGCGCGAATTTCGC-AG-ACTCACGG AAATATAAA CCGTAGGTTCGAGCGAGATTCGCGCC TGATCTTTTTGGGTA
    BT0564   8  93  25  701749 ..  701781 +  -7.8  -5.40014   TGATTATATAAAAAA      CAGCTCTTATCC TTATTGGTT GGAAAAGAGCTG      TTTTTATTATTGTTT
    BT0549   3 100  23  675902 ..  675944 + -13.8  -3.64466   TTGAATTTTATGTAA GAAGCACCATTATACA GCAAATAAATA TGTATAATGGTGCTTC TTGTATCTATCGAAT
    BT0542  10 100  85  667950 ..  667978 + -13.3  -5.19003   TAATTTCTATCTTAA        TGCTGAATGAAGA TAT TCTCCATTCAGCA        TTTCTTTTTTATCTT
    BT0539   8 100  35  663342 ..  663375 + -16.9  -4.06864   ATAACGTTTTAGCAA     CTGCCTTGTAGTCTG ATAT CAGATTACAGGGCAG      TTGTTATTATATCAA
    BT0535   4 100  49  659357 ..  659390 + -17.7  -2.66183   TAGTCGGTTCTATCT     TTCATTCTCCTCCTT CCCG AAGGAGGAGAATGGA      GTTACTATTGTGTAC
    BT0520   5  80 290  643419 ..  643447 +  -2.5  -5.72622   TTTCTGATGCTGCGG       CGAGT-GGTTCC CTTCTA GGAATTGACTCG        TTTTTTGTTTATAGA
    BT0509   5 100  29  633489 ..  633512 + -14.6  -4.93877   GAGATAAAACGAAAA          GGTCCGGCTT TCAC AAGCCGGGCC           TTTTGTTTACTAGAA
    BT0489   7 100 138  606416 ..  606451 +  -9.2  -6.13503   GGTGTTTAAAGGGGA    TAAGTCATCGGAATGA GTGA TCATTTTGGTGACTTG     TTTTTTTTGTTGGTC
    BT0485   4  77  84  601566 ..  601605 +  -9.4  -3.27639   ATGTCTATATACAAA  CTTACCCAAGGATACG TTAATGTT CGTAAACTTGGGTAAG   ATTTTATAGATATTG
    BT0445  11 100  11  541149 ..  541196 + -16.2  -2.87344   ATTAAGACTTACCAT GTTATATAATTATCAAAATGGCA TTT TGTCATTTTGATAATTATA-AAC TCTCTAACGGGCGTA
    BT0445  11 100 321  541459 ..  541497 + -15.6  -3.00662   TTAAACGGACTTAGC   GTTGCTTTTAAAGCAATG GGA CGTTCCTTTAAAAGCAAC   CTTATGTTTATTTAC
    BT0426   5  52 164  514051 ..  514064 +  -3.8  -3.64703   CTATGAGGTCGAGAA               TGCC TAATGC GGCA                TTTCCGTAGGCAAGG
    BT0405   2  52  -7  494440 ..  494450 +  -3.2  -3.84406   GATGGGACGGGGTAG                 GGGT CTG ATCC                 TTCTTGTCATACCCG
    BT0402   1  50 232  491075 ..  491089 +  -4.2  -3.04792   ATTCCTTCTCCGTTG               CGGTAG CCG TTGCCG               TCTTAAGACTCATGC
    BT0369   7 100  59  455380 ..  455415 + -10.5  -4.12899   TTTGTTAATTGAAAA    GTAAGGGCGTCCTTCC ATTCC GGAAAGACGCCCT-GC    TTATTTAATTCTGAT
    BT0357   5  76 160  430634 ..  430647 +  -6.7  -4.48221   TTATAGAAGTGAACG               GCTGT TGCT ACAGC                TTTTCTGACTTCCTG
    BT0345   5 100 137  415049 ..  415081 + -15.9  -4.97402   CTCATGTTTTAAAAA      TAAGGTGGGATATTT ATT AAATATTCCACCTTA      TTTTTATAGATTTTC
    BT0341   0 NONE
    BT0319   8 100   8  386955 ..  387003 +  -9.2  -4.71061   ATAAGTAATAAAGTG TTATA-AATAAGTCGGTCGG-CTC TTG GGGACTGACCGGCTTATTATATAG TTTTTAGGTCTAAAT
    BT0319   8 100  76  387023 ..  387048 + -16.3  -4.43283   TAGGTCTAAATAAAA         GAACGGGATTC ATAC GAATCCCGTTC          TTTATATTTATATAA
    BT0263   3  77  70  294781 ..  294809 +  -5.4  -4.91511   GATGCAAAATGAAAA       GCCAGTCAAC-AT TTAA ATAGTTAACTGGC        TTTTTCTAATACACT
    BT0253   9 100 263  282406 ..  282435 + -15.1   -4.0342   ATTAATTAAACAAAA       TGGGGTGAAATCC TTGT GGACTTCACCCCA        TTCTTATTCCTTACA
    BT0245   7  59 -21  272162 ..  272189 +  -4.2   -3.9122   GATCAATGGAAAAAG        C-GTGCTTACTGT CGT AGGGTAAGCACCG        TTATTTCCGGCCATG
    BT0245   7  59 299  272482 ..  272499 +  -5.6  -3.68366   GAGATCAGCATATTG             GGAGAA AGGCGG TTCTCC              TTCGTTTTCAACTCC
    BT0235   9  81 201  257710 ..  257762 +  -5.9   -4.9755   ATGGAAAATGGATAA TGGATAATGGAGAATTGATGATGC CATTCT GCAT-AGAGATTTTCCATTATCCA TTTTTCATTATCTAT
    BT0223   7 100   4  244727 ..  244769 + -16.5  -3.92001   TTGGAGAAATAACAA GATGGTGTGCATTCTATGT TTCTT GCGTAGAATGCACACCCTC TTGTTATATAATGTC
    BT0217   8 100  22  240267 ..  240299 + -19.4  -5.16133   TTCTGCATATAAAAA      TGGTGACACTATCC ACACC GGATAGTGTCACCA      TTTTTATATTATAAT
    BT0182   2  47 350  193006 ..  193022 +  -4.4  -2.74999   TATGAAGTTGAGCCG              TTCCTG TTTGT CAGGGA              TCATATTGAAACTTC
    BT0166   6  65   2  176431 ..  176455 +  -5.8  -3.87956   GGAATGAACGATAGC          TCATTTGTTG CAAAT CAACAGATGG          TTTAATCTGGCTTTT
    BT0155   3  93 108  161824 ..  161854 + -12.6  -3.49618   CACATTGTTGACTCC       CAGCTTCCGGAAGA TAT TCTTTCGGTGGCTG       TTGATTGTATGAAAG
    BT0152   4 100  87  157705 ..  157726 +  -9.5  -5.74122   TAAACTACGATAGAA           GGAGGAAGT GAAA ACTTTCTCC            TTTTTTTGTGTACTA
    BT0146   4 100  42  150941 ..  150974 + -18.3   -4.3534   TCCCTTTTAACGAAA     TCATCCTCGCCACAG ATAG CTGTAGCGAGGATGA      TTTTACTGGTTAGGA
    BT0132   7  54 467  130319 ..  130339 +  -6.1  -2.57463   TAACTCTTCCCATCC            GCGGGACAT ATC ATCTTCCGC            ATTCTCGACGGGATT
    BT0128   7 100  44  124287 ..  124318 + -12.4  -5.09895   TATGATAGATAAAAA      GAAGGGAGATGTTA AATA TGACTTCTCCCTTC       TTTTTTGCATCAATG
    BT0122   6  73  -4  112651 ..  112680 +  -9.3  -2.93623   ACCCCAAAGAAGATG       CGTGACATATCGG ATAC CCGATACGTCACA        TCCTCTTTTGAAGGG
    BT0105   9 100  74   99041 ..   99063 + -14.8  -5.12617   ATTTTTGTGGTTGAA           GCACCCGGAG GGA CACCGGGTGC           TTTTTTAAATCATTC
    BT0081   6  63  19   77036 ..   77053 +  -2.7  -4.77173   GAAAATCCGGCAGGA             GAAATCT AGCC AGACTTC              TTTCTTTTGTGAGCC
    BT0068   6  61  36   66607 ..   66617 +  -6.8  -3.18274   CTGTCACAACTGTGG                 GGCA GTG TGCC                 TTACATTACGGTGCC
    BT0022   2  84 389   19723 ..   19754 +  -5.9  -5.33866   GGTAAACCAGTTTTT      CAAGGGTG-GTGTC GTTAG GGAACACACCCTTG      TTTTTTGTCACTTTC
  p5482_03  13  68 185     866 ..     892 -  -7.3  -3.62572   GACCAGGACGGGAAA        GGA-CTGCCAGC CGCA GCCGACAGATCC         GAAAGACGAGAGGCT
  p5482_22   3  95   7   19454 ..   19495 - -11.9  -3.97057   GAGAATTCAATTAAA CTGTGTCAGCAAAATTAATA TTT TATTG-CTTTGCTGACACAG TTTGTTTTACAGCCC
  p5482_30   6  79 396   25266 ..   25279 -  -8.1  -4.08394   AGATCGCCTGCAAAA               TCCGG CAGT CCGGA                GCTTATCTGTTGGGT
  p5482_37   5  65 346   30651 ..   30666 -  -3.2  -4.66833   GGTGAACCTCAAAAA              CCTTTG GTTG CTAAGG               GACTGTATCAGGGAG
  p5482_29   6 100  24   25510 ..   25554 + -15.2  -5.24531   TTTATTAATATCGTA CCCGTTGGCAG-GTTAAACAT ACGC AAGATTAACCCTGCCAACGGG TTTTTTATAGGGAAT
  p5482_21   8 100  35   19454 ..   19495 + -11.9  -4.64861   GAGAATTCAATTAAA CTGTGTCAGCAAAATTAATA TTT TATTGCTT-TGCTGACACAG TTTGTTTTACAGCCC

SUMMARY

777 putative operon ends contain 3903 possible terminators.
Percent operon ends hit by terminators of confidence >= x:
	x	#>=x	hits>=x	%hits>=x
	100	404	296	277	36 %
	99	404	296	277	36
	98	404	296	277	36
	97	404	296	277	36
	96	404	296	277	36
	95	438	313	293	38
	94	438	313	293	38
	93	476	338	315	41
	92	476	338	315	41
	91	486	343	319	41
	90	508	355	330	42
	89	537	378	347	45
	88	543	382	351	45
	87	567	401	367	47
	86	579	409	373	48
	85	586	410	373	48
	84	599	417	379	49
	83	633	444	396	51
	82	651	452	402	52
	81	667	462	406	52
	80	678	471	410	53
	79	696	484	420	54
	78	701	489	421	54
	77	729	508	432	56
	76	748	523	444	57
	75	766	534	449	58
	74	788	547	454	58
	73	814	563	464	60
	72	834	571	469	60
	71	863	589	475	61
	70	879	599	479	62
	69	919	629	496	64
	68	943	649	503	65
	67	989	686	517	67
	66	1021	712	529	68
	65	1037	724	534	69
	64	1086	756	547	70
	63	1126	784	555	71
	62	1202	844	561	72
	61	1249	876	570	73
	60	1270	892	575	74
	59	1385	972	600	77
	58	1415	996	605	78
	57	1554	1101	628	81
	56	1583	1122	631	81
	55	1743	1240	644	83
	54	1824	1299	657	85
	53	1870	1336	663	85
	52	2015	1452	681	88
	51	2200	1596	701	90
	50	2379	1727	718	92
	49	2427	1761	721	93
	48	2578	1866	726	93
	47	2856	2064	736	95
	46	2905	2099	740	95
	45	3133	2252	747	96
	44	3293	2372	751	97
	43	3453	2494	752	97
	42	3636	2631	756	97
	41	3801	2756	758	98
	40	3880	2813	763	98
	39	3903	2832	763	98
	38	3903	2832	763	98
	37	3903	2832	763	98
	36	3903	2832	763	98
	35	3903	2832	763	98
	34	3903	2832	763	98
	33	3903	2832	763	98
	32	3903	2832	763	98
	31	3903	2832	763	98
	30	3903	2832	763	98
	29	3903	2832	763	98
	28	3903	2832	763	98
	27	3903	2832	763	98
	26	3903	2832	763	98
	25	3903	2832	763	98
	24	3903	2832	763	98
	23	3903	2832	763	98
	22	3903	2832	763	98
	21	3903	2832	763	98
	20	3903	2832	763	98
	19	3903	2832	763	98
	18	3903	2832	763	98
	17	3903	2832	763	98
	16	3903	2832	763	98
	15	3903	2832	763	98
	14	3903	2832	763	98
	13	3903	2832	763	98
	12	3903	2832	763	98
	11	3903	2832	763	98
	10	3903	2832	763	98
	9	3903	2832	763	98
	8	3903	2832	763	98
	7	3903	2832	763	98
	6	3903	2832	763	98
	5	3903	2832	763	98
	4	3903	2832	763	98
	3	3903	2832	763	98
	2	3903	2832	763	98
	1	3903	2832	763	98
	0	3903	2832	763	98
