# Supplementary material for: Rapid, accurate, computational discovery of Rho-independent transcription terminators illuminates their relationship to DNA uptake
Source: Genome Biol. 2007 Feb 21;8(2):R22. doi: 10.1186/gb-2007-8-2-r22 (PMC1852404; doi:10.1186/gb-2007-8-2-r22)
Supplement: Additional data file 2 — As described in the text, the entire robust tail-to-tail region is searched; if the region is less than 500 nt, then the 500 nt downstream of the stop codon is searched (stopping if a gene start is encountered). In the case of ties, all terminators with the high score are output. [file gb-2007-8-2-r22-S2.zip › Bartonella_henselae_Houston-1.ttperf]

   BH00070   2  54 290    6542 ..    6564 -  -4.8  -3.33492   GCAGCTAGTCCACAA           GTTCGTTCCT TTA ATGAACGAGC           TGCTATCAATGCACC
   BH00210   5  61  57   21376 ..   21386 -  -5.4  -3.75153   TGTGGTCAACTTAAA                 TCTG CTT CAGA                 ACGGTTACGAAAGTC
      trxA   4  72  28   27466 ..   27489 -  -8.2  -3.48558   ATAAAGAGCAAGCAA          GGAGGAGAGGC AAA ACCTCT-CTCC          TTTTTAGAAAAATCA
      msbA   1  41 129   70234 ..   70244 -  -2.6  -2.64962   AAAATCCTAAAAACG                 TATT TTC AATA                 AATCGTCAAACTTTT
      hemN   1  49 402   75812 ..   75827 -    -4  -3.26546   TGATAAACTCATTAA              CACATT ATCA AATGCG               ATCAAAAGTGTGACA
   BH00570   1  57  82   80286 ..   80297 -    -3  -4.13767   CTTCTGACCTCAAAA                TATG GCAA CATA                 TGTAACTTTTCCACT
      dapD   2  85  51   98407 ..   98426 -  -8.6  -4.20454   GAATAAATAATGAAA            TAAGGGAG TATC CCCCCTTA             TTGATTGCTTTGTAT
   BH00790   5  57 175  105102 ..  105112 -    -4  -3.93963   ATCATCACTTAGAAA                 GATT GAT AATC                 TAAACGGACAGGGTG
   BH00790   5  57  34  105242 ..  105253 -  -4.4  -3.72893   TACTTTCTCATGAAA                GATC AGCA GATC                 TTATAAAATACCCAA
      pncB   2  54 105  116762 ..  116784 -    -5  -3.32963   AGGGTGAGTGGATAA           TTTTTTGC TTTTATT GCAAAAAA           AGCATCCTGTACTGG
      mutS   2  52 327  136280 ..  136300 -  -4.8  -3.02632   TAAGTCGAGAAAGCA            CTTCTAAA GTTTG CTTAGAAG            AGAGTTTTTCAGGAT
      hslO   1  42  21  146497 ..  146519 -  -3.5  -2.54276   AGTTGTAATTAATAT           GTACTTATT TATTT AGTAAGTAC           TTATTTGTGAAGAAT
     fabI1   3  55 358  169205 ..  169230 -  -3.4  -3.91027   CAATTACAGAGCAAA         TTTACCAC GTGCTCTATT GTGGTAAA          AGTGTATCCGAAGCG
   BH01430   5  63  10  192808 ..  192833 -  -7.6  -2.74183   AGAACGTAAAGCAAT         GAGGCAATCT TGCCTT AGATAGCCTC          TATATTCTATTAATT
       ppa   4  78  20  229915 ..  229932 -  -7.7  -4.14724   AAAGAAAAGATGAAA             GCCTGCT CAAA AACAGGC              TTAGATTTTTCTGAA
   BH01770   2  52 263  242162 ..  242176 -  -5.6  -2.78018   AGCTTTTATTAATGA               GCACCA TAT TGGGGC               TTTTTTCGTGGTTGA
      ugpC   4  51 148  252784 ..  252796 -  -4.1  -3.31365   CATTATATCACAACA                GATCA ACC TGACC                TTGCTATACAATTAC
      hemK   1  43 316  265236 ..  265248 -  -2.7  -3.04715   TAGGGTTTGCAAAAC                TTGAT GAA ACCAA                AAAGAAGGAAGTTAA
   BH02030   4  55 382  274931 ..  274941 -    -4  -3.78034   GATTCAGAGTAAGAA                 TGTT TGA AACA                 ATGAAATATGGCAAT
   BH02030   4  55 261  275041 ..  275062 -  -3.8  -3.72893   GATGTTTTCATCAAA           GCTC-TTCA GTAGT TGAATGAGC           TCGTTTCCAAAATAT
      rsmC   4  53 464  281451 ..  281470 -  -2.9   -4.0342   TTGAAGGAACAACAA            TTGCCACA AAATA TG-GGCAA            ATCAAAACAGATCAT
      rsmC   4  53 339  281581 ..  281595 -  -2.8  -3.90112   CCGCGTGGAATTAAA               TCCTTT AAC AAGGGA               AGACTTACGACGTAT
      moeB   1  51 186  318051 ..  318061 -    -4  -3.37071   AAATTGCACTGATAA                 TCTA TTA TAGA                 GGAGGTTTTTCTCTA
   BH02600   5  55 328  341537 ..  341555 -  -6.1  -2.74144   CTGGTAGTGGTAAAG             TTTTTGG TTTCC CCAAAAA             AGTATCCTCAATGAA
   BH02680   3  52 248  352759 ..  352771 -  -4.9  -3.12895   TTCTTTACCAATACA                GATTT AAA AAATC                TTGTCCAAAGGGCTA
   BH02740   1  42 -24  361089 ..  361099 -  -2.6  -2.79183   TTTATGTGTACGAGA                 TTTT GTG AAAA                 GGCTTTGGTTTTTTG
   BH02930   4  54 251  374053 ..  374074 -  -2.3  -4.10429   AACGAGCTCCTAAAA           GTGCAGTG GAGAGAT CAC-GCAC           TAACAGGGCAATGGC
   BH02980   8  62  51  376301 ..  376314 -  -2.4  -4.81083   TGTAAGGAGCAAAAA               GCTT TAGAAG AAGC                CTCTTAATCCCCTCC
   BH03230   4  64 230  395948 ..  395964 -  -6.7  -3.54129   TATATTTCTTCTAAA              CTTTAAA GCT TTTAAAG              GCGGCTTATACGCAC
   BH03420   5  87  14  408345 ..  408369 - -12.9  -2.91695   TTGATCTTTAAATCA          CCTCCCCACCT TAA AGATGGGGAAG          GGGATGTTTCATTTT
   BH03720   4  59 177  423549 ..  423559 -    -4  -4.22535   ATAATTTTAAAACAA                 TGAT GTC ATCA                 AATGGCTTATTGGGA
     rpoH2   6  89  48  431106 ..  431138 -  -9.2  -4.24397   ACAACCTAATACAAA      GACAAAGAGCAAAC CTTCT GCTGGCTCTTTGCC      ATTTTAAAATACACA
      mscL   5  61 409  439978 ..  440004 -  -5.2  -3.81488   TTTCTTGAAACACAA         GCGAATTATAAT GGT ATTATTATGCGC         ATTGTTGCACCAGTT
      folD   3  53 124  449748 ..  449762 -  -4.2  -3.38135   TTCAAAGAATGAATA               TGGCGT TGG ACGCGA               ACTTTTTCGTATTTT
   BH03990   2  45   3  457796 ..  457806 -    -4  -2.53831   CTTTGAAAAATAATT                 TTCA TGG TGAA                 TCTTATGTTTTTTTT
      ubiG   3  62 392  459587 ..  459600 -  -3.7   -4.4261   GCTGCAACATTAAAA               CGTGC AGGG GCGCG                TCAAGTTGATGTGCT
      glyS   3  54  -5  476168 ..  476181 -  -5.3  -2.99947   TAAGGGGTAGACAGA               GTCTA AATT TAGAC                TACAAGTTTTGAGAA
      purD   5  82 -17  491375 ..  491398 -  -5.4   -5.2189   CGAATTATCAAAAAA          GAATATTCAA AGGA TTGAATTTTC           TCGCGCAACAGCTCG
      tldD   2  50 232  503778 ..  503799 -  -2.3  -3.84514   ACGTGAATTAGCAAA           GACAACA ATCCCTCG TGTCGTC            ACTATTTCGTGTAAT
      tldD   2  50  29  503991 ..  504002 -    -3  -3.57309   GAAAACTCTTTTAAA                TTCT GTTG AGAA                 TTTTTTTAATCAAGT
   BH04440   1  46 -23  510169 ..  510185 -  -3.7  -2.94099   GGGTTTGATTACAGA              GGAAC GATGAAT GTTCC              GCTTAAGGCGTAATC
   BH04580   2  47 451  528272 ..  528294 -  -4.2  -2.56596   TTTTTTAGCAACGTA           TTTCCAAAAA GGA CTTTTGGAAC           AAGATCCTTTCGTAT
   BH04580   2  47  75  528656 ..  528670 -  -4.2  -2.73356   AAATAGTATATATGA               GAGAGG AAG CCTATC               TTTGTAAATTTATGA
   BH04610   9  82 385  531093 ..  531110 -  -7.7  -4.56597   CGGTTTTTCCAAAAA             GCGC-TCG AAA CGATGCGC             ACAAAGTTCCTGGTT
   BH04830   2  61 155  559294 ..  559310 -  -6.6  -3.27653   AGCGTTAGCACAACA              CATTGG TATGC CCAATG              CTTTTCGTGCAGTTG
   BH05020   3  51 266  587402 ..  587416 -  -4.2  -3.27298   CGTTTTAACCATGAA               CCGC GTCGTTT GCGG               AAATTATTAATTTCA
   BH05020   3  51 208  587463 ..  587474 -  -4.4  -3.17075   GTTTTTTTAATGCAA                CTTC TCGT GAAG                 GAATGACACTTGTTC
   BH05140   4  51  34  599693 ..  599716 -  -5.4  -2.52635   ATTCGGATCATGAAG          CTAAAATACT ATGG AGTGTTTTAG           GTTGTGACAAAAGGT
   BH05230   3  59 370  609849 ..  609859 -    -4  -4.17048   TCTTTTTGAAAACAA                 TAAG AAG CTTA                 ATCAATCTTTTCAGC
      ksgA   2  57  37  626694 ..  626705 -    -3  -4.09685   GCTTATTGCTGAAAA                GATT GATT AATC                 TCCTTATCGTTTTGA
      yhjE   4  77  33  635538 ..  635557 -   -10  -3.11359   CTTTGAAAATGAAAT            TGGCAGCA TTTC TGCCGCCA             GCATTCATTTTATTT
   BH05520   2  50 201  647493 ..  647504 -  -4.4  -3.05844   TTTGTGAGTTTAATA                CTCA GTGA TGAG                 AGAGTTTTCTGTGAG
      ppiD   2  50 216  665346 ..  665357 -    -3    -3.695   TTTAAATACCCTAAA                GAAA CGCT TTTC                 TAAATTTCATTCGTC
      cinA   2  47 318  681505 ..  681529 -    -3  -3.23452   ACTTTTACAACTCAA         GTCTTT-CTTC AACC GAAGGAAAAAC          GCATAGAGGTTAAAT
     gidA1   3  62  62  695796 ..  695817 -  -7.3  -2.92792   ATTGAGGGTAAATGA           CGTCGATCT AAAT AGATCGAAG            GGCGAAAGATATCAT
   BH05990   2  47 357  702765 ..  702778 -  -3.8  -3.01712   TTTTGGGTCTTAACA               GCAG CTATTT CTGC                GTTGACTTATTTTGC
   BH06150   3  55 247  722152 ..  722167 -  -6.2  -2.73542   TCCAATGGGGAAGTA              CCTTTT TATA AAAAGG               TATGTAGGCTAATGT
   BH06190   4  82  32  726999 ..  727024 -  -5.6  -5.23765   TAAAGAACAGAAAAA         CAGCACGTTTT AGCAA AAAACGTG-TG         GGAAGAAAAAGCTCA
   BH06340   1  55 239  742134 ..  742146 -  -4.9  -3.34398   CTGCTCTTCCAAATA                TTATC TCT GATAA                GCCTATTGTGCCGGA
   BH06470   1  41  61  759796 ..  759823 -    -2  -2.83701   GAAAGACTGATTATA        CAAGGGGAAT AAAAACGA ATACCCCTTA         TTGTATTGGTTTGAG
   BH06580   2  61 198  780607 ..  780618 -  -5.8  -3.39908   TGGCTGTAAAAGAGA                GGCT TGGT AGCC                 GATTTCTCATGCATT
   BH06830   1  44 339  806111 ..  806124 -  -2.4  -3.28108   AACGAAAACAAATGA               TGCA TAATCC TGCA                CATCCGGGCGAAGTT
      yacB   3  57 187  815743 ..  815758 -  -3.2  -4.10188   AATGAAAATATCAAA              CAGCGT TCAC AAGCTG               GTGGTGAGATAGACA
   BH07090   3  59 -16  818990 ..  819015 -  -4.9  -3.79687   ATCTTTTATAAAATA         TTTTGATCTTT AATC AAAGATTAAAA          GGAGTAATACGGCGC
   BH07280   2  64 364  838685 ..  838698 -  -6.7  -3.55815   AAACAGCCTTTGAAA               GGTCT TTGA AGACC                TTTTGAGAACCCCTT
      mazG   4  47 166  848069 ..  848086 -  -4.1  -2.65112   AACGCAGGTAGATTA             TGAAGTG ACAA CACTTCG              TTCCGGTTTTGTATT
      argC   5  70  -4  867332 ..  867354 -  -4.3  -4.67982   TGCTATTGAATAAAA          GTCTAAACTT AGAG AAGTTTAG-C           TCTGTGACAGCATTA
   BH07600   3  62 380  872840 ..  872861 -  -4.5   -4.2558   TATCGTTTAGGAAAA           GATATTGAT GGAG ATCAGTATC            TTGATGCTGATTTTC
      thrS   0 NONE
   BH07730   4  43  12  884173 ..  884198 -  -2.7  -3.05561   ATATATGAAACCACA         GATCTCT-TG TTTTCTT CAGAGAGATC         ACGATAAAAACTCAT
      rpsI   3  89  26  887680 ..  887697 -  -3.3  -5.80248   TAACAGATAAAAAAA             GCCCCGT TGAA ATGAGGC              TTTATGAATTGCACA
   BH07910   0 NONE
      accC   6  81 -52  906107 ..  906142 - -10.7  -2.78073   ACGAGTCTGAAGAAG    TTGATTGGCTAGAAA GATATT TTTCTAGCCAATGAA     TATTATAATTACCAT
   BH08110   7  66   9  913807 ..  913823 -  -8.1   -2.7371   ATTTAAGAATAATAG              TGATCTT ATC AAGATCA              AAAAATCTTTAAGAA
      livF   7  62 298  931210 ..  931225 -  -4.8  -3.95647   TAAAAGAACGAACAA              TCATAA AAGA TTATGA               AATAAGCCATGAAAT
      radC   8  59 409  939282 ..  939297 -    -4  -4.14257   TTTAACAATGATAAA              CCCTTT TAAT AAAGGA               TATTAAGCAAAAGTT
   BH08410   4  60  95  945935 ..  945945 -  -2.6  -4.62069   TTTTGATTTTAAAAA                 TTTA TTC TAAA                 GATTAAATATTCATG
   BH08510   4  79 359  957186 ..  957202 -  -3.7  -5.41746   AATTTCCTAAAAAAA              CATTACC AAA GTTAATG              AATTTGAATGTTTTA
   BH08580   2  50 273  962953 ..  962976 -  -3.1  -3.56142   TCGATGAACAAGGAA          GAGCGACGA TGAGTG TTATCGCTC           CACGACTCAAAAAGC
      prfB   4  69 371  973502 ..  973512 -  -2.6  -5.04265   AAAAAACATGAAAAA                 TTTA AAA TAAA                 ACACGCGCTTGATAT
   BH09040   3  55 173 1015461 .. 1015473 -  -5.5  -3.14931   CCCATTCCTTATGAA                GTCGC ATT GCAAC                AAAATGGTTGGGGGG
   BH09200   6  68  79 1021506 .. 1021522 -  -8.7  -2.52676   GAGCGGTTTAAGGCA              CCGGTCT TGA AAACCGG              CGTGCAGGAGACTGT
   BH09450   4  61 187 1042740 .. 1042760 -  -5.5  -3.71279   AACAGCCAAAACTAA            TACGACAAG CTC CTTATCATA            GAGTTCACAAAGTAT
   BH09500   5  48 -16 1045087 .. 1045105 -  -2.5  -3.63744   TTTTCGCTTAAAACA             CATCAAA TGTTT TTTGATA             ATTTTTTAATTTCTC
   BH09610   3  86 204 1052733 .. 1052758 -  -5.6  -5.60993   CGTGGTATAAAAAAA         CCTTGTCATAT ATGGA ATA-GACAAGG         CTCTCTAATTTAACA
      parC   4  55 254 1071540 .. 1071561 -    -3  -3.97051   AAATATGCCAAATAA           CTTGCC TGACAATAAG GGCAAG            ATCACATTCTTGAAC
      dnaE   2  44 320 1084281 .. 1084299 -  -3.1  -2.92499   GTCATAAACAAACAC             CAACGCT CACCC AGTGTTG             CCTCTACTCTCTCAC
   BH10000   3 100 155 1105135 .. 1105165 - -15.7  -4.45117   CACACGCTAAACAAA       TAATGCAACGGTT GTTAA AACCGTTGCATTA       TTTGTTCTTCTACTG
   BH10070   2  61 444 1114199 .. 1114209 -  -6.8  -3.25942   ATTCCCCCATATTAA                 GCCT ATT AGGC                 GTATGCACTCTTTTA
   BH10180   3  76 472 1129705 .. 1129715 -  -6.8  -4.57837   ATAGCCTTTGAAAAA                 GCAG CAT CTGC                 ATACAGTAAAGCACT
      exoR   3  62 414 1165392 .. 1165411 -  -4.2  -4.10863   ACATAAAAATAAATA            CCCCGG TCAACTTT CCGGAG             GTCAACAACAACGTG
   BH10860   4  71 281 1190708 .. 1190723 -  -3.4  -5.11937   AATAATTTGAAAAAA              TTTTTT CTTT AAAAAA               TGCAGAAATAAAACA
   BH11020   4  93  98 1215411 .. 1215423 -  -9.1  -4.33153   CCGAATATGAATAAA                GGAGG ATA CCTCC                AAAATGATAAAACTC
       cat   3  48 454 1219502 .. 1219517 -  -3.3  -3.45742   GTAGGACTAACAAGA              GCAAA AAAACA TTTGC               ATATATGGTTTGTAT
      ligA   4  55  60 1225928 .. 1225938 -    -4  -3.83262   CAAATCCCACAACAA                 TATG CCC CATA                 AGAGAGAAATAGTGA
   BH11410   3  51 216 1258682 .. 1258697 -  -2.5  -3.86524   ACATGGTTTTACAAA              GCTCGC TATGT GCG-GC              TTAGCAACGGATTTT
   BH11440   0 NONE
   BH11520   8  71 -32 1270212 .. 1270249 -  -6.4  -4.26327   CACCGAGTAAAATAA   TCTCATCACCGGCCTTC ACAAA GAATGCCGGTGAT-ATA   TTGAAGGTAATCTTC
   BH11650   4 100 186 1295350 .. 1295370 - -12.6  -6.06723   TCTTTCAAAAAAAAA            GCCGGACA AATAA TGTCCGGC            AAGTTTGGAAAATCT
   BH11740   2  52 -27 1306572 .. 1306587 -  -3.3    -3.767   CACTTATTCATGAAA              TCCTT GAAGAA AAGGA               TTCCACTGGCGCTCA
   BH11780   8  69 119 1309784 .. 1309802 -  -8.9  -2.88321   ATGCACAAGCTAAAT             GAAGAGC CTCCT GCTCTTC             CATCCACGAAAAAGC
   BH11840   6  59 121 1314900 .. 1314919 -  -3.6  -4.15669   AACTCAGAAATGAAA            GAATTAGT TATT ACGAATTC             AATTATGCCGACAGA
   BH11870   4  59 444 1318741 .. 1318762 -  -2.2   -4.5002   AAAATACATAAGAAA           CCTTCCCA TCTTTT CGCGAAGG            GATTATACTATTTCT
   BH12000   7  69 -26 1336423 .. 1336439 -  -5.1  -4.52589   TCTCTTTATATAAAA              GGAACAA CTA TTGTGCC              AGGAGGCAACTTAGC
   BH12090   6  63  -9 1345707 .. 1345724 -  -2.7  -4.67038   GCTTGAAAAGTAAAA             GCATTCT TTCA AGAATGG              TAAAAATCTCTTATT
   BH12320   8  66 428 1372799 .. 1372811 -  -2.7  -4.91109   GCCTCATTAGAAAAA                CAAAA AAA TTCTG                AATATGCAATCTATG
   BH12510   3  62  18 1393543 .. 1393557 -  -4.3  -4.13963   ATCCTTCAAAAAAGA               CAACA CTCAT TGTTG               TATGATATATATTTA
   BH12720   2  55  38 1419769 .. 1419781 -  -4.1  -3.61268   CACTCAACGCTTAAA                CTTCC CAA AGAAG                ACATCGCGGAAAAAA
   BH12900   4  89  46 1442221 .. 1442254 -  -6.7  -5.59962   CAAAATAAATAAAAA     CGGCAGCATGAAACA AAAA TGCCTTATGCTGCTG      TATTTCCTTCCGATC
      nodN   3  52 131 1447773 .. 1447785 -  -4.8  -3.03007   AAGATTGGGGGAATA                TGGC GATCT GCCA                TGACTAGCAGCGTTA
   BH13010   6  74  33 1459236 .. 1459252 -  -6.5  -4.35405   GAAAAAAATTATAAA              GCATCAC ACT GTGCTGC              CTTCTATATCAAAAT
   BH13190   5  58 349 1498957 .. 1498974 -  -2.7  -4.30253   CACAAATACAAACAA             CATTCCT CATA AAGAACG              GCATTTTGTATAAAA
      phnA  10  66 227 1545955 .. 1545968 -  -6.7  -3.81279   AGATCTGATAAAAGA               GTGCT TAAA AGCAC                AAACGCCATAGCGGC
   BH13820   4  69 206 1588258 .. 1588275 -  -7.7  -3.38218   TGAAACAGTTCATAA             GAGGCAC AATG ATGCCTC              TTTTTGACTTCTTTC
   BH13890   2  50 108 1595592 .. 1595607 -  -3.3  -3.62096   TTTCATCACGGCAAA              CAGAT TGCGGC ATCTG               CTCAACCTTTCTCCT
   BH14180   8  88 -10 1630074 .. 1630089 -  -7.6  -5.16237   AAGTTTATTAAAAAA              CCTCTT TAAG AAGAGG               AAGGAAACCAATAAG
   BH14240   4 100  36 1632805 .. 1632829 - -11.5  -4.72272   TTCCCTTACGAAAAA          GTGCATCTCGC ACA ACAAGATGCAC          TTTCTTTATCAAGAG
   BH14360   1  81 254 1641444 .. 1641454 -  -8.2  -4.09864   ACCCATGCTCTAAAA                 CGCG AAC CGCG                 CAATTATATAGCATT
      murA  10  95  14 1649487 .. 1649515 - -13.1  -3.65135   CCTAAACAAGGAGAA        CCCTCTACCCCCC GAA GGGGGGTGAAGAG        AGTAGAGAGGAAATT
   BH14550   3  54 309 1671051 .. 1671090 -  -2.4  -4.19974   AAAATTTTTAAGAAA  TTCTTGAGCA-CATAAAAA AGC TTTTTATGTTCCCCAACAA  TGGGTTTCTTTCAAC
      exbD   4  60  59 1687591 .. 1687611 -  -2.6  -4.58395   TCGAGGCGCCAAAAA            CTAAATGC TATGG GAATTTAG            CACAACAGAACACAC
      mrsA   3  61 252 1691362 .. 1691372 -  -6.8  -3.19837   CATACAAGCTAAAAT                 CTGC AAA GCAG                 CTACTAAACCATCAC
   BH15000   3  67  45 1717721 .. 1717742 -  -2.3   -4.8622   GTTTTCAATGAAAAA           TATGTTGTA CTCT CACGACATA            ACAATCCTAAAGAAT
   BH15040   4  48 148 1721381 .. 1721392 -    -3  -3.40309   GAGAATCATCCATAA                GAAT GCGT ATTC                 TGCTAAAGAGTGAGA
      pykA   4  45  27 1735547 .. 1735564 -  -2.1  -3.34856   AGATGACAAATGGAA             TATATTC TTCA AAATATA              AAGAAAACTATGCCC
      pykA   4  45  22 1735551 .. 1735569 -  -2.5  -3.17289   GACAAATGGAATATA             TTCTTCA AAATA TAAAGAA             AACTATGCCCCAATG
      rpmF  10  65 222 1750726 .. 1750765 -    -6  -3.83437   CTATGAAGGAAAACA  TTTCTTTACCGTGCTCT TTCATTG AGAGC-CGATAAAAAAA  GACAACCTTTACAGT
   BH15450   4  69 371 1784031 .. 1784043 -  -5.5  -4.37886   TTACGTTTCATAAAA                GTGCA AGC CGCAC                TCTCAAACTATAACG
      sdhB   8  76 436 1819424 .. 1819453 -  -2.9  -5.56112   ATAAAAATCAAAAAA       CTTTGAGAGATTA CGTA CACTATCTCAAAG        ACTACAAAAACATGA
      bolA   6  57 449 1827477 .. 1827491 -  -6.4  -2.63631   GGAATGCGGATATCA               GAAGCT TTA AGCCTC               ACACCAGAACAATTT
   BH15910   4  74 393 1833261 .. 1833290 -  -5.9   -4.4959   TTGAACCAATCAAAA       TCAT-TCGCTTGCA CGT TACAAACGAGATGA       GCGTGTGGATAAAAA
   BH16130   8  83 -12 1863640 .. 1863657 -  -2.1   -5.8096   GATAAAAAATAAAAA             TGCTTTCA ACC TGAAA-CA             ATAATTGTAGTCTGT
   BH16330   3  71   2 1888596 .. 1888619 -  -3.4  -5.18561   GAAAGAGGCAAAAAA          TCTCTATTTTA CGA TAAAATA-AGA          CTCATGGTTTTAAGG
      phaG   8  90 450 1894139 .. 1894155 -  -3.7  -5.90981   CCAGAGGAAAAAAAA              CCTATAC TCT GTACAGA              TGAATCAATCTTATT
     pdhD2   7  62 317 1906088 .. 1906098 -  -6.8  -3.45768   CATCATAATCCACAA                 TGCC TTT GGCA                 ACCGCTTTCAAAACC
      parB   2  59 176 1923288 .. 1923304 -  -5.3  -3.54177   GCTAAAATTAACGAA              TATTTTT TAA AAAAATA              ATCTCACACCTAAAG
      gloB   2  59 314 1922979 .. 1922991 +    -2  -4.63527   GTAAAGATAAAGCCA                TTGT ATACC ACAA                TTTTTAAGCTCATGA
   BH16510   4  57 290 1906182 .. 1906201 +    -5  -3.55815   AATCTCTTGCCTGAA            GATAAAGG GAAA CCTTCATC             TTTGAGCGCATATTT
   BH16400   3  79  38 1894625 .. 1894636 +  -4.4  -5.37345   AACCGCACTGGCTTT                CATC GCAT GATG                 TTTTTTCTGATTCGG
   BH16320   2  52 231 1888273 .. 1888283 +    -4  -3.61178   TCCCAGCATTTTAAC                 TTCT TGA AGAA                 TTTAAAATACATAAG
   BH16180   0 NONE
   BH16140   2  47  79 1865038 .. 1865049 +    -3  -3.24232   CAAAATAAAGAAGAT                TCAA CACT TTGA                 TCTATTTGGAAAACC
   BH16060   1  45 398 1855268 .. 1855278 +  -2.6  -3.16683   TTAAATTGCCATCAA                 TTTT TGG AAAA                 TTAATAAACTCAGGT
   BH16010  11 100 218 1846544 .. 1846570 + -15.4  -2.90615   CGACTTTTAAAAAAC         GCATGTTGATTT AAA AAATCAACATGC         TCCTTTAAAGAGGAT
     surF1   6  62 157 1835982 .. 1835998 +  -3.7  -4.45544   TTATAAAAAACAAGT              CTTTTAC CAA GAAAAAG              TTTTCCTTAATAAAG
     cobT2   3  60 415 1832643 .. 1832657 +  -7.2  -2.57996   TTTTTAGCTGTGTTT               CTTGTT TTA AACAAG               CTCTTGTAACTTTCC
   BH15440   1  43  15 1783782 .. 1783792 +  -2.6  -3.04792   AAACTTTCACACCGG                 TTTT GTG AAAA                 TCTTGCACCTGCTGA
      talC   7  61 357 1772581 .. 1772594 +  -6.7  -3.24423   CTTGTGCGCATCTTT               CTCTG CTTG CAGAG                TTGCATATTCTTGGC
      talC   7  61 382 1772606 .. 1772633 +  -7.1  -2.73483   AGAGTTGCATATTCT        TG-GCGCATCCT CTCAA AGGATGTGCTCA        TAGTTGCCATGCCGT
   BH15280   3  88  45 1759314 .. 1759333 +  -7.8  -5.14985   CAGCACATTTTTCAA            TGCCCGCT TTAA AACGGGCA             TTTTTCTATATTTCC
   BH15140   7  67 182 1738237 .. 1738252 +  -4.8  -4.28548   TAAAGATTTGATTTA              TAATGA TAAT TCATTA               TTTTACTACGTGAAT
   BH15110   3  55 114 1734245 .. 1734255 +  -5.4  -3.28712   TAATAACCACAGAGA                 CACA GCA TGTG                 TTCTGAAAGAAAAGA
   BH15110   3  55 438 1734569 .. 1734579 +    -4  -3.89346   GTGCATATTTTTTAG                 CAAA TTT TTTG                 TTTGTGCAATGCAAG
      rpmE   5 100 187 1723926 .. 1723948 + -16.4  -5.36441   GTATAAAAATGAGTG           CCCCGCTTTA AAT TAAAGCGGGG           TTTTTTATGTACCAC
   BH14810   3  51 278 1702099 .. 1702111 +  -4.9  -2.92653   TGCGGATGTCTACTG                CAATA CCA TATTG                ATTTATAAAGATAAT
   BH14730   4  89  35 1690378 .. 1690410 +  -8.5  -4.51174   CAATTCATCTCTTCC      GAGGTACTTTCTC CATGCGA GAGAAAGCGCCTC      TTTTGCTTCTCATCC
       dut   0 NONE
   BH14410   7  80 143 1647693 .. 1647705 +  -9.1  -3.69354   AAGAGCCCCCTTCAT                CCCCT TTC AGGGG                TTTGGGATTATCCCC
   BH14170   1  55 267 1627324 .. 1627335 +    -3  -3.97308   AGTTTTTCTGTTTTT                TCTT TTTC AAGA                 TTTACGTTTTATCGT
   BH14080   4  62 223 1618787 .. 1618803 +  -2.2  -4.76233   CTGCAGCTGTAAGAA              GGGCTT CATTA AAGCGC              TTTGTTGTTTTATTC
      fdhE   5  60 -38 1598138 .. 1598152 +  -2.8  -4.56597   TTTCATTTCAAACAT               GGGA ACTTCAA TCCC               TTTTTAGCAGAAGAG
   BH13810   4  50 160 1587643 .. 1587654 +  -2.2  -3.73435   CCTCATTATCGATGA                TGAG ATCT CTCG                 TTAATTTCTTACTTT
   BH13580   1 100  38 1556402 .. 1556435 +  -9.7  -5.45802   TTAAACAAAACTTCA     CGGCACAACTTTCTT CGCA AAGGAATTTGTGCTG      TTTTTATTTTACGAA
      fumC   5 100  45 1551288 .. 1551312 + -15.9  -5.10064   CCCTTTTTGTAAAAA          CATCGGACTAT CCC ATAGTCCGATG          TTTTTGTATGTTAAA
   BH13490   4  59 154 1546086 .. 1546096 +  -5.4  -3.53811   TCCTATACAACACTA                 GAGA CGA TCTC                 TTTAAAGAGAATGAA
   BH13210   2  84 307 1506227 .. 1506237 +  -6.8  -5.02716   AATGGCTGTACTGCC                 GCCA AAA TGGC                 TTTTGCTTTTTTTTT
   BH13180   4 100  28 1497609 .. 1497627 +   -11  -4.99645   ATAATTTTGTTAAAA             GGCAGCAC GGT GTGTTGCC             TTTTGTTTATGCAAT
   BH12990   0 NONE
       alr   1  44 -24 1431085 .. 1431097 +  -3.3  -2.90349   CACTTCTCTAGGAAA                ACGCT ATA AGCGC                ATTTACATTTAAAAC
      vceB   4  59 190 1418751 .. 1418777 +  -3.9  -4.11869   TTCGTTGAGCAGAAA         GAAATAAGA GAAATGCAG TCTTATTTC         TTTATCCGTTTTTTG
   BH12500   7 100  26 1392667 .. 1392687 +  -7.6  -6.20267   TTCGATTAAAAAAAA            CTGGCAAC TTATT GTTGTCAG            TTTTTTTGTTTTTAA
   BH12310   3  55  -9 1373005 .. 1373020 +  -4.8  -3.35197   GGGACCACTTTATCT              CAATAT GTAA ATATTG               TTCCTCTCTCTCAAA
   BH12250   1  44  46 1366336 .. 1366348 +  -3.3  -2.78384   TTCGAAAAACAAAAC                GGCAT AAC AAGCC                TGTACTAACAGCCAC
   BH12200   0 NONE
   BH12080   3  62  54 1345524 .. 1345534 +    -4   -4.4261   CATCTTTCATAATTA                 CAAA GAA TTTG                 TTTTCGTATTAAGAG
   BH11990   7  69 190 1336506 .. 1336522 +  -5.2  -4.38154   ATTATCAAATTCTGC              TTGAAG AACAC CTTCAA              TTTTATCGCAAATCT
      envZ   3  57  91 1309505 .. 1309519 +  -4.2  -3.85698   ACAAAGTATACTGGA               GTGCCT TGC AAGCAC               TTTCTCCAGACCAAG
      trkH   1  51 251 1299429 .. 1299447 +  -2.5    -3.794   GAACTATTCACCCCA             GTAAAAT CTATA ATTTTGC             TTTGCTAAATTACCG
      aatA   5  78 221 1294997 .. 1295027 +    -7  -4.43669   TATAGATTAGATTTC       TGATTTCTCTCTCA TAT TGAGAAAAAAATCA       TTTGCTTTTTTAACT
   BH11510   3  88  40 1270217 .. 1270245 + -13.2  -3.08073   AGTAAAATAATCTCA        TCACCGGCCTTC ACAAA GAATGCCGGTGA        TATATTGAAGGTAAT
   BH11430   3  55 205 1261673 .. 1261685 +  -3.4  -4.08216   TGAATATATCAAGAA                GCAA TGTTT TTGC                TTTTCGGGCAAGTGA
   BH11110   4  62 274 1224339 .. 1224349 +  -3.2  -4.52857   ATAAGGGCTTCCTCT                 GTTG TCA CAGC                 TTTTGTATGCCAGAT
      cycA   4 100  29 1195943 .. 1195960 +  -9.9  -4.87665   AGGCATATCAAAAAA             GGGTAAC CAAA GTTACCC              TTTTTGTACATAAAG
      gltL   3  67 308 1166036 .. 1166046 +  -4.6  -4.63218   AGCATCGCTTGAGCA                 GGGG GAT TCCC                 TTTTCTTGCAGAAAG
      txpA   3  47 408 1135130 .. 1135142 +  -4.1    -2.705   CCCATAAAAGAAATG                CCATT GAT GATGG                TAATATCCTCTTGAT
   BH10170   2  52 426 1130568 .. 1130584 +    -3  -3.86897   TTCACATTGTCGCTG              TACCAA CTCTT TTGGTG              TTTGTGCGCGATAAA
   BH10060   1  53 384 1114992 .. 1115004 +  -4.1   -3.4331   AGAAAAAAATATCAA                TGGTG AAA TACCA                ATTTTTACTGCCAAT
      ilvE   4  65 322 1107331 .. 1107349 +  -3.8  -4.57073   ATTGTATAAACTTTA             TGAGGATT ATC GATCCCCA             TTTTTGCCGCGCGTG
      recG   0 NONE
      rnd2   2  51 178 1077987 .. 1077998 +  -4.4  -3.30771   AGTTTTAAAAAATTT                TGAG CACT CTCA                 TTCTAGAAAATATGC
   BH09770   3  65 438 1071320 .. 1071330 +    -4  -4.56597   AGCCCATAGCATCAA                 TCAT AGC ATGA                 TTTTTAGAGGGCAAA
   BH09650   8  55  58 1060367 .. 1060391 +  -5.6  -3.20367   AAAATCGCTTTTAAT          CGTCGCGATA AACTC TTTCGCGTCG          TTCGTGGCGTTCTTG
      purN   1  40 382 1051419 .. 1051435 +  -2.3  -2.73875   AAAAGTAACAATATT              TAATGGA TTT TGCATTA              TACTATTCACAAACA
     vapA4   4  65 417 1045464 .. 1045474 +  -3.2  -4.71186   TGTCTCAAATTTGAC                 CGTA TGG TGCG                 TTTTATGTTCCTAAT
   BH09430   3  59 -16 1042649 .. 1042674 +  -4.9  -3.79687   GCGCCGTATTACTCC         TTTTAATCTTT GATT AAAGATCAAAA          TATTTTATAAAAGAT
   BH09180   2  62 -21 1021186 .. 1021197 +  -4.4  -4.13561   CAAATTCCGATTTTC                GCTA TTTT TAGC                 TCTTTTTTGAAAAAA
   BH09030   2  51 357 1016028 .. 1016041 +  -3.7  -3.36327   CCCATAACACCAGAT               GCCGC TCCA GCAGC                TTGTGGATGAGATGA
   BH08740   8  82 270  985361 ..  985379 +  -4.6  -5.55769   TAAAAAATATTCTTA             TAGAAATC AGA GATATCTA             TTTTTTCTTATCGCG
       bcp   4  81 220  973970 ..  973988 +  -8.2  -4.09243   TAAATTGCCATTAAG             TACGGATT GGG GATCCGTA             TTTTCAACACCTGTG
      sodC   3  79 263  963373 ..  963389 +  -8.7  -3.76492   ATAATCCCAATCAAA              CTGGTGA AAT TCGCCAG              TTTGATAAAATTGAC
   BH08500   2  67 144  957562 ..  957580 +  -7.5  -3.17876   TGAGTAATGCCTTTT             TACTTGG CTTGC CCAAGTA             TCTGTCTTATAATTT
   BH08400   1  47 173  946117 ..  946144 +  -4.1  -2.59797   CACCAACACGTAAAG        GGCGTCGTGACG ATATA TG-CACAACGCC        GTCTATTTCTGGAGC
   BH08330   5  62  43  939704 ..  939715 +  -4.4  -4.14764   TCTTTATCCAAAGAG                GTTC ATAT GAAC                 TTTAATTCTTTAAAG
      gatA   7  70  63  931112 ..  931126 +  -4.3  -4.67234   AGTTATATTTAGAAT               TAGCA ACCCA TGCTA               TTTTTAAAGTTGAAT
     cobT1   7  72 465  914262 ..  914278 +    -8   -3.3761   TTTTTAGCGATATCA              GCGACA GAGAG TGTCGC              ATTTTCTTGCAAAAG
   BH08030   4  72 344  905850 ..  905866 +  -9.5  -2.62616   TCGAACTCCCGACCC              CCTGATT ACA AATCAGG              TGCTCTACCAACTGA
      recJ   2  59 152  890905 ..  890918 +  -2.4  -4.60041   GCATTAATAGAGACG               CGTA GCAGTG TACG                TTTTTGAGGATGCAT
      divK   1  55 273  887680 ..  887697 +  -3.3  -3.97368   TAACAGATAAAAAAA             GCCCCGT TGAA ATGAGGC              TTTATGAATTGCACA
   BH07650   5  75 341  878209 ..  878223 +  -7.2   -4.1822   TTGCTTCGGATGTAA               TTGTTG CTA CAACAA               TTTGTTCAGGTGCAA
   BH07400   8  70  22  848223 ..  848245 +  -2.1  -5.30199   TGAGGTGGGGAGCTT           TTTTAGATT GATAA AATCTAATA           TTTTTCTTACTTTTT
   BH07250   5  93 198  838053 ..  838075 +  -7.1  -5.60993   TGAGTTTGAGAAAGC          CTTGTC-CGT CCTT ACGTGACAAG           TTTTTTTATGCCGCG
   BH07080   0 NONE
   BH07000   5  59 384  816324 ..  816336 +  -6.3  -3.14564   TGGCAGAATTTAATC                CAAGT TGG ACTTG                TTCCTGAAACCATAA
   BH06870   4  59 177  809519 ..  809529 +    -4  -4.22535   TCCCAATAAGCCATT                 TGAT GAC ATCA                 TTGTTTTAAAATTAT
     vapA3   5  69 190  806596 ..  806618 +  -6.3  -4.07885   ACTGTAGCACCAGCA           TTGGCGGCA CGTGT TGCTGCTAA           TTTTCGCAAGCCATG
   BH06590   2  47 323  783989 ..  784003 +  -2.8  -3.43308   AAAAGTTCTCCCGTT               TCAAGC ATA GATTGA               TGATTTTTTCATCTA
      gltX   4  62 268  760075 ..  760093 +  -2.4  -4.79451   CTTTTTGAGCAGTTT             TCTTTGAC GAT GTTGGAGA             TTTTCTCTTTAAAAT
      gltX   4  62 408  760215 ..  760237 +  -4.2  -4.14511   ATATATTTTTGATCA           GTTTTTGTGA CAA TCGTAAAAGC           TTTTCCGCTACGATT
      lpxB   1  47 177  742543 ..  742554 +  -4.4  -2.58617   CATGGGTGACACACA                GCAT TGTT ATGC                 CTGTATTTGCTAATT
      clpA   6  71 183  727231 ..  727241 +  -3.2  -5.03747   ACTGTTATACCATCT                 GCTT GAA AGGC                 TTTTTTGACGGCTTT
      sdaA   4  57  68  721975 ..  721987 +  -3.5  -4.15044   AAGAGAATCGCATTT                TAAAA TGA TTTTA                TTTATTGAAAAGAAC
   BH05800   9  72 379  682138 ..  682154 +  -5.8  -4.33808   TATAAGTTCAGCGCG              TACGCC AACAA GGCGTG              TTTTAGCTTCATTTG
       ndk   1  84  28  650543 ..  650564 +  -6.7  -5.19328   ATGAAAAGCAGAAAA           TTCCGAAACA TAC TGT-TCGGAA           TTTTTCTTATGAGGT
       gmk  13  57 158  626861 ..  626878 +  -4.1  -3.85698   GTGTTTTAAGATTTT             GGCGAAG CATT TTTCGTC              TTTGTCCAAAAGCAG
      pssA   3  57 308  609961 ..  609972 +    -3    -4.258   ATAAGTGACATGGAT                TGAT TTAA ATCA                 TTTGTTAATGACTAC
      panB   5  67 400  598836 ..  598846 +  -4.6  -4.58395   GTACCAGAAATGGAT                 CTGG CAT CCGG                 TTTTTGAGGAATACG
   BH04920   5  85  37  575242 ..  575258 +  -9.4  -3.92996   CTATGATATTATGAA              CGCGGA GAAAA TCCGCG              TTATTCTCTATGAAA
   BH04820   4  64 140  559608 ..  559620 +  -6.3  -3.62522   TATGGGTTTTCGTGA                GTTGA TTT TCAAC                TTGTTCAAAAGGTTG
      ptrB   3  66  20  534952 ..  534980 +  -6.8  -3.73224   CTTTTCTTTTTGGAA       GGCTCCAT-ATCC TCAT GAATTATGGAGCC        TTTAATACAACATAA
   BH04450   4  74 405  512078 ..  512093 +  -3.2  -5.24129   TTGTTCAAGAAAGTG              CGCTGA TTGT TCAGGG               TTTTTTCTCAAGACA
   BH04370   2  77  24  503991 ..  504002 +    -3  -5.52986   GAAAACTCTTTTAAA                TTCT GTTG AGAA                 TTTTTTTAATCAAGT
     ATPF2   3  53 122  475611 ..  475625 +  -2.8  -4.08546   TTAGCTTTTAGAGTT               GATGAT TTA ATCACC               TTTCTGCTTAATGAT
      lysC   1  41  37  462222 ..  462247 +  -2.6  -2.66602   GTGATCATTCATAGG         AGTAGGGGAGT GAAAA ACT-CCCTACA         TAAGTTGTTCAATGG
   BH03800   3  64 101  431127 ..  431139 +  -4.8  -4.13767   GAGCAAACCTTCTGC                TGGC TCTTT GCCA                TTTTAAAATACACAA
   BH03620   5  57 182  419780 ..  419792 +  -6.3  -2.66329   AAGTGGATAGGTTTT                CAAGT ACT ACTTG                CTGTTGTTCAATTGA
     vapA2   5  65 418  416248 ..  416258 +  -3.2  -4.71186   TGTCTCAAATTTGAC                 CGTA TGG TGCG                 TTTTATGTTCCTAAT
   BH03410   3  73   2  408342 ..  408373 +    -8    -3.695   AACTTGATCTTTAAA      TCACCT-CCCCACCT TAA AGATGGGGAAGGGGA      TGTTTCATTTTAAGC
   BH03270   4  71 377  399635 ..  399648 +  -6.7  -4.25658   TTTTATGAAGCAACC               CATGC CATC GCATG                TTATTTTCCTCCACT
   BH03220   3  75 194  396147 ..  396176 +  -8.5  -3.37368   AAGAAGCCTCTTAGC       CACCTCCCCATTT TGGA GAACGGGGAGGGG        ATTTCTGTTTTTTGA
   BH03130   4  59 428  387489 ..  387502 +  -3.8  -4.09739   GCCGTTTCCTCCATT               GCCA CCATAC TGGC                TTTTCCCACCATTCC
   BH02970   3  54 184  376505 ..  376520 +  -4.8  -3.22113   GTACATCATCTTGGA              GTTTTA AAAC TAAAAC               CTTTTCTACCAGACT
   BH02920   2  47 -25  374177 ..  374191 +  -4.3   -2.7242   AACTTTTGCGGCTTG               GTTCA CATTC TGAAC               TGCGTTTATGATAAT
   BH02920   2  47 141  374343 ..  374356 +  -2.5  -3.45027   GAGTCGGATATTTGG               TTTTT GTGT AAAAA                TATTTCCTACAGCAT
      lpxK   3  65 231  353205 ..  353224 +  -2.2  -4.87893   TTCTATGATTTTATA            TCCATTAT TAGA ATAATGAA             TTTTTGCTTCGCGTT
   BH02340   3  71 161  311919 ..  311935 +  -6.5   -4.2408   TGTTGCATTGAAATT              GCCACCA ATT TGGTAGC              TTTCTAATTTTGTCA
   BH02120   2  67 199  287888 ..  287899 +  -4.4  -4.48987   CGATTTTTTTTTAGG                CTCA AACC TGAG                 TTTTCATTCTACAAA
      hslU   3  59 378  282292 ..  282304 +  -4.1   -3.9392   TAAAGATCAAGAGCA                GTGAG TTT TTCAC                TTCTTTCAAGTGCAG
      mutT   2  50 -50  274065 ..  274092 +  -4.3  -3.05562   GATAAATATCCTATG        CCTGAAGCTGAT AAGCC ATTAG-TTCAGG        TATTAAAAAATTTCT
      nrdF   3  69  84  265651 ..  265665 +  -2.8  -5.07486   GCCATTTTTTTCAAA               TAAGTC GCA GACTTC               TTTTTCTTGAGAGTA
   BH01830   5  66 276  253101 ..  253114 +  -6.7  -3.79668   GTTAAAACATGGCAT               CCTGT TCCG ACAGG                TTTGATAAGTTCAAT
       dcp   2  53  37  237606 ..  237623 +  -2.7  -3.92745   ATTATACCATTATAT             TCTTATC AGCA GTTAAGA              TTTATGCGAATTTTT
   BH01670   7  59 335  229823 ..  229833 +  -5.4  -3.59979   TTGGAAGAGCATTAA                 GAGA GGG TCTC                 TTTAAAATAGGCACG
      fruB   8  58 471  189696 ..  189712 +  -6.5  -2.87211   GAGTGGTTGAAGGCG              CACGCCT GGA ACGCGTG              TATATGGGAAACCAT
      fur1   4  54 329  173307 ..  173320 +  -2.4  -4.11751   CCAGCCTTCATCGCC               TTCG GCATCA CGAA                TTTTGCGCCATTGAT
      gpsA   2  48 -38  169267 ..  169284 +  -4.1  -2.79796   GCATTACTAAGCCGT             CAACTCA AAGA TGAGATG              TATGATACAGTACGC
      gpsA   2  48  -4  169301 ..  169315 +  -4.4  -2.88249   ATGATACAGTACGCT               TTTAAA TTA TTTAAA               TCTATGAAGGATATG
   BH01100   2  41   1  150751 ..  150761 +  -2.6  -2.67973   CGGATAAGAATATAA                 TATT TGT AATA                 TAATCTACGTTGTAT
   BH01100   2  41 112  150862 ..  150872 +  -2.6  -2.57721   CACCAAAAATCTTTC                 TTTT AAA AAAA                 TGCATTAATAGATTA
   BH01050   6  65 445  145061 ..  145075 +  -7.2  -3.27029   TCGATATTGCAACGG               CTCTTA CAT TAAGAG               TGTTGATTCATAGAG
      maeB   6  77   9  141887 ..  141907 +  -6.2   -4.7254   GTTATAAAAAATAAA           GGCCTCTGA TATT TCA-AGGCC            TTTTTGATAAAAAAT
   BH00900   1  41 381  116198 ..  116213 +  -2.6  -2.51074   TTAACTGTAAAATTG              TTTGTA TATT TACAAG               AATTTTGAATATTTT
   BH00780   1  43 213  104724 ..  104735 +    -3  -2.63164   TTTCTGACATGCAAA                CAAA TGAT TTTG                 ATTGATTCACTATGA
   BH00730   4  57 216  100512 ..  100532 +  -5.4  -3.36515   GCGCGCTTGTGCATA            GAGGAAGA TCTCT TCTCCCTC            TCTTTGAACATCGAG
      grpE   3  59 110   80361 ..   80376 +  -3.9  -4.19506   AAAGAGAGTTCTAAA              GGGTG GAAGAA CGCCC               TTTTACCCTTGAAGT
      dapE   7  65 252   76283 ..   76294 +  -5.8  -3.75517   GCGTCCTTTGTTTGT                CGCT TTTA AGCG                 TTGGTTTTCTACCAT
   BH00460   4  52 406   68531 ..   68541 +    -4  -3.65485   TCAAATGGTTTTTAT                 TCAA ACG TTGA                 TCTTATTTGTGATAT
      prfC   8  82  49   27466 ..   27489 +  -7.5  -4.57569   ATAAAGAGCAAGCAA          GGAGGAGAGG CAAAA CCTCT-CTCC          TTTTTAGAAAAATCA
      polA   4  59 231    7069 ..    7084 +    -4  -4.13767   AATAGGGTGCAAAAT              GGTTTA AAGA TGAACC               TTTTCCAATCCGCCA

SUMMARY

255 putative operon ends contain 950 possible terminators.
Percent operon ends hit by terminators of confidence >= x:
	x	#>=x	hits>=x	%hits>=x
	100	12	10	10	4 %
	99	12	10	10	4
	98	12	10	10	4
	97	12	10	10	4
	96	12	10	10	4
	95	13	11	11	4
	94	13	11	11	4
	93	15	13	13	5
	92	15	13	13	5
	91	15	13	13	5
	90	16	14	14	5
	89	21	19	18	7
	88	24	22	21	8
	87	25	23	22	9
	86	27	24	23	9
	85	29	26	25	10
	84	31	28	27	11
	83	32	29	28	11
	82	37	34	33	13
	81	40	37	36	14
	80	41	38	37	15
	79	44	41	40	16
	78	46	43	42	16
	77	50	47	45	18
	76	55	52	47	18
	75	57	54	49	19
	74	60	57	52	20
	73	63	59	53	21
	72	68	63	57	22
	71	77	71	63	25
	70	88	79	66	26
	69	98	89	74	29
	68	102	91	75	29
	67	112	99	81	32
	66	123	107	86	34
	65	138	120	94	37
	64	145	124	98	38
	63	150	128	100	39
	62	181	154	115	45
	61	195	167	123	48
	60	206	173	127	50
	59	237	200	146	57
	58	240	203	148	58
	57	281	240	160	63
	56	284	242	160	63
	55	329	282	175	69
	54	356	306	182	71
	53	378	323	187	73
	52	418	356	195	76
	51	474	404	204	80
	50	526	444	211	83
	49	540	457	212	83
	48	587	495	216	85
	47	661	553	226	89
	46	677	567	227	89
	45	746	617	230	90
	44	776	645	234	92
	43	827	684	238	93
	42	868	713	240	94
	41	923	765	245	96
	40	939	778	246	96
	39	950	788	246	96
	38	950	788	246	96
	37	950	788	246	96
	36	950	788	246	96
	35	950	788	246	96
	34	950	788	246	96
	33	950	788	246	96
	32	950	788	246	96
	31	950	788	246	96
	30	950	788	246	96
	29	950	788	246	96
	28	950	788	246	96
	27	950	788	246	96
	26	950	788	246	96
	25	950	788	246	96
	24	950	788	246	96
	23	950	788	246	96
	22	950	788	246	96
	21	950	788	246	96
	20	950	788	246	96
	19	950	788	246	96
	18	950	788	246	96
	17	950	788	246	96
	16	950	788	246	96
	15	950	788	246	96
	14	950	788	246	96
	13	950	788	246	96
	12	950	788	246	96
	11	950	788	246	96
	10	950	788	246	96
	9	950	788	246	96
	8	950	788	246	96
	7	950	788	246	96
	6	950	788	246	96
	5	950	788	246	96
	4	950	788	246	96
	3	950	788	246	96
	2	950	788	246	96
	1	950	788	246	96
	0	950	788	246	96
