# Supplementary material for: Rapid, accurate, computational discovery of Rho-independent transcription terminators illuminates their relationship to DNA uptake
Source: Genome Biol. 2007 Feb 21;8(2):R22. doi: 10.1186/gb-2007-8-2-r22 (PMC1852404; doi:10.1186/gb-2007-8-2-r22)
Supplement: Additional data file 2 — As described in the text, the entire robust tail-to-tail region is searched; if the region is less than 500 nt, then the 500 nt downstream of the stop codon is searched (stopping if a gene start is encountered). In the case of ties, all terminators with the high score are output. [file gb-2007-8-2-r22-S2.zip › Bartonella_quintana_Toulouse.ttperf]

   BQ00070   5  50 111    6729 ..    6740 -  -2.2  -3.73816   AAGATGAGAGTGAAA                GAAC TATG GCTC                 TTGTTAAAAAGGTTA
      trxA  10  93  25   25096 ..   25118 -  -6.2  -5.85011   GAAAAATCAAAAAAA           GGGAGAGGCA AGA TTCCTCTCCT           TAAAAAAAATCATTA
      msbA   2  43 471   61792 ..   61806 -  -2.8  -3.14564   TTATTTCGTGACCAA               TCACAA TAG TGGTGA               TATTCACGTCACTGT
      hemN   0 NONE
   BQ00510   5  73   6   72150 ..   72163 -  -8.1  -3.62518   TCAAAGAGTTCTAAA               GGGTG TTAA CACCC                TCCTTTTATCCTTGA
      dapD   3  93  56   88781 ..   88794 -  -8.1  -5.72254   GTAAATAATAAAAAA               GGGAG AATT CTCCC                TCATTAATTGCACTT
   BQ00720   1  48 206   96086 ..   96096 -  -3.2  -3.48505   GGTGAAAAAGCAAGA                 CAGC GTC ACTG                 TTCTTTCTTGCCGCT
      pncB   2  59 134  107077 ..  107100 -    -4  -4.08651   ACCTTAACCAAAGAA          TGCTCATAAAA TCA CTTTA-GAGCA          ATGATGGATTACATA
     fabI1   4  76  38  156772 ..  156793 -  -4.5  -5.07011   CAGAGAAAGTAAAAA           TATACCATT CTAA AATGGTATG            TAAATTGCTTTTTCT
   BQ01360   6  65 174  177805 ..  177821 -  -7.3  -3.19463   TTTATCAGTCACTAA              GAAGCAT AAT ATGCCTC              TTTGATTCATCTCAC
   BQ01430   4  54 448  190245 ..  190257 -  -4.9  -3.27779   AGCAAAATGAACACA                CATTT TAC AAATG                TAAAATCATAAAGCT
   BQ01430   4  54 443  190247 ..  190262 -  -4.8   -3.1894   CAAAATGAACACACA              TTTTAC AAAT GTAAAA               TCATAAAGCTTTCTC
   BQ01430   4  54 424  190264 ..  190281 -  -4.9  -3.23019   TTACAAATGTAAAAT             CATAAAG CTTT CTCTATG              TAATAGAAAATCAGT
       ppa   2  81  19  204010 ..  204028 -  -7.4  -4.38116   CGCACAAAAATGAAA             GCCTGCTC AAA AAACAGGC             TTGATTTTTCTGAAA
   BQ01660   8  88 263  216173 ..  216187 -  -7.2   -5.0538   GCTTAGGTTAAAAAA               TATCTG TTT CAGATA               AAAGTTTGTTTTGGG
      ugpC   5  59  55  226835 ..  226860 -  -6.3  -3.05228   AAAAGGAACGATACA         TCCTAACAA AAACGAAG TTGTTAGGA          GAAAGTGAGAGGTAT
      hemK   1  51 151  238355 ..  238365 -  -5.4  -2.60244   GCCTTAATGAATCTA                 GGTT TTG AACC                 TCTTTTCCCTCCTGA
   BQ01910   3  55  -9  247596 ..  247613 -  -4.9  -3.49653   ATTATGTTCATATAA             GAAAATG ATTA CATTTCC              TGAGTTGGTCGACGT
      rsmC   3  53 464  253747 ..  253766 -  -2.9   -4.0342   TGGAAGGAACAACAA            TTGCCACA AAATA TG-GGCAA            ATCAAAACAGATCAT
   BQ02460   8  76 148  312739 ..  312763 -  -6.6  -4.62471   GTCAACGGGCAAAAA         TTACACCTGTT GGTC AACAGG-GTAA          CGATAAAACGTTAAA
   BQ02560   4  69 149  323882 ..  323894 -  -4.9  -4.60041   AGTCATGTGCAAAAA                GATTT AAA AAATC                TTATTGTATTTGATG
   BQ02630   3  83  33  331646 ..  331662 -  -2.1   -5.9003   AAAGCAACAAAAAAA              GCTGCTA AGA TTGCTGC              TATTATCATCAGATA
     rpoH1  10  74  42  349694 ..  349713 -  -6.4  -4.32571   TAATACAAAAGCAAA            GAGCCAAC TTAT GCTAGCTC             TTTCTCATTTTAAAA
      mscL   5  61 408  358279 ..  358305 -  -5.2  -3.81488   TTTCTTGAAACACAA         GCGAATCATAAT GGC ATTATCATGCGC         ATTATTGCACCGGTT
      folD   1  41 443  367748 ..  367758 -  -2.6  -2.71731   TGGAGCTTTGAATGA                 TAAA GAT TTTA                 TTGCTGTCATTCGTT
   BQ03020   2  62 104  375921 ..  375937 -  -2.3  -4.71223   GGACAACAGATAAAA              GCATTTT TGA AAAATGA              TATTCATGTTGAGGG
      ubiG   4  50 293  377837 ..  377855 -  -3.2  -3.70676   GACAGTTAAAATTAA             CACTATTT AAA AAATATTG             GAGAATAATATTATG
      glyS   4  71 407  393053 ..  393068 -  -3.3  -5.13741   CTAAGCTAAGAAAAA              GAAGA ATTCTA TCTTC               ATCATTTTTCCAGTT
   BQ03260   1  51 -30  405127 ..  405139 -  -2.7    -3.727   GGTATTATATTTAAA                CAATA TGA TATCG                CCATCTTGCACAATG
      envZ   2  71  91  417398 ..  417412 -  -7.8  -3.53012   CTTGGTCTGGGGAAA               GCGCCT ACA AGGCAC               TGCAATATACTTTGT
      purD   4  48 436  426694 ..  426706 -  -3.3  -3.41051   CTATTGTCATTATAA                CAGCT CCG AGCAG                CTAAGCTATTGGTTT
      tldD   6  55 166  440400 ..  440411 -    -3  -3.92467   AACAATAATGAACAA                TCTT TACA AAGA                 ATACTAATTTATCGA
   BQ03650   2  56 161  448067 ..  448082 -  -6.1  -2.94161   GAAATTTCTACAAAC              GGCTG GTTGAT CAGCC               CCACATCGCCTAGTT
   BQ03770   2  46 -46  465167 ..  465195 -  -3.9  -2.81162   ATTCAACAAACCAAC        TTCACGCATTTTT ATC AAAACTGCATGAT        TGATTTTACCCGTTA
   BQ03800   2  46 474  468299 ..  468309 -    -4  -2.87647   ATCGATGATATTATA                 GAAA ACT TTTC                 TCTTTTGGATAACTG
   BQ04030   9  59  21  498224 ..  498245 -  -5.9  -3.30507   ACGAACGGAAACAGA           TTTTGCTAC AACG GGAGCAAAA            TGAGAACATTTAAAA
   BQ04210   7  59 113  522637 ..  522650 -  -2.4  -4.56597   GGCGCGTGGGAAAAA               GCTT CATGAT AAGC                GTGAAACGGAAAAAA
   BQ04330   5  53 189  534569 ..  534579 -  -2.6  -3.92542   GTTAGCTGTAAAGAA                 TTAT TTT ATAA                 GGAGAGCAACGATCT
   BQ04420   1  50 461  544202 ..  544214 -  -4.1  -2.96711   TGGATAACGTAGATA                TACCA AAA TGGCA                GGGCAGTTATTTTAT
      ksgA   5  78 407  559819 ..  559831 -  -7.7  -4.19704   GAACTTTACGTAAAA                GCGTT GAA AACGC                TTTAAGTGCTGGTCG
      yhjE   3  85  29  569039 ..  569060 -  -8.7  -4.19735   TCTTTGAAAATGAAA           CTGGCAGCA TTTA TGCCACCAG            CATTCATTTTATTTT
      pgsA   7  91  55  574774 ..  574796 -  -5.6  -5.79588   TGAAAAGCAAAAAAA           TTCCCAAACA TAT TGTTTAGGGA           TTTTTCTTATGAAGT
      ppiD   3  86 261  588887 ..  588903 - -10.9  -3.18065   ATGATAGACACTTAA              TGGTCCA GCT TGGACCA              ACAATATTTTTTATA
      cinA   3  49 254  604422 ..  604432 -    -4  -3.28712   TTGGGCCTTTTATAA                 CATT GAG AATG                 CCAATGCATGTAATG
   BQ05210   7  52 245  627200 ..  627211 -  -2.2  -3.91465   TGGCAAAAAAGAACA                CCCT TTTT AGGA                 CTACGTTCGAAAATC
   BQ05270   1  48 -11  632366 ..  632381 -  -3.2  -3.35344   TGCAAACGAGATGAA              TGGGTT AGCT ATCCCA               ACGTCTGTGTAACCA
      argC   1  43 -33  650756 ..  650767 -    -3   -2.5934   CCTGAAAGCATTAAG                TCAA GATT TTGA                 ACAACAGCTGCGGAT
   BQ05450   4  57 295  656304 ..  656322 -  -3.9  -4.07687   ACGGGTGTTGTAAAA             GATCAAA AACAG CTTGATC             CTATGCTTCATCAAC
      thrS   4  63 322  660949 ..  660971 -  -7.8  -2.63102   AGCAGGGTTATACGA           TAAAAGGTGT GCA ACGCCTTTTA           AAAGAGAAAGGTATT
       rne   5  77  13  697065 ..  697086 -  -8.7  -3.64703   GTTTTTCTATTTAAA           CCGCCATAA ATAT TTGTGGCGG            TTTTTTTTATACTTA
       bcp   3  51 200  705453 ..  705465 -  -4.8  -2.87564   GGATGCGTTTATAGA                GGCA GCACT TGCC                CAACGCATTTACGGA
   BQ06010   1  51 257  715718 ..  715728 -  -5.4  -2.53125   ATGTTCCACAAAATG                 CTAC AGA GTAG                 TTTTTTTAGATAATC
   BQ06250   5  59 124  738968 ..  738980 -  -4.8  -3.80595   ACATAGATTAAAAGA                CGCA GCAAA TGCG                CTAGGAATTACTGTT
   BQ06250   5  59  30  739060 ..  739074 -  -3.6  -4.12901   TAAAATTTATATAAA               CCTTAT TGG ATAAAG               AAAAATTTTCTTTAA
      gatA   2  48  96  747525 ..  747536 -    -3  -3.37474   TATAACAGCTCATAA                TTTC TTAT GAAA                 GTTCGCTCTAATCTT
   BQ06500   3  55 348  766007 ..  766033 -  -4.5  -3.56811   TAAACACATTAAATA         TTCTTAACGAA ATTTG TACGCTAAGAA         ACTGTTTTTATTGAT
   BQ06550   4  72 132  770535 ..  770551 -  -9.5  -2.62616   TCAGTTGGTAGAGCA              CCTGATT TGT AATCAGG              GGGTCGGGAGTTCGA
      recJ   3  73 -38  778362 ..  778395 -  -8.1  -3.54307   AATATCTCGCTCAAA     CCACTGCTGCTGCGTC AAT AACGC-GCAGTTGTGG     ATTGATAGTTCCATT
      divK   3  47 134  781560 ..  781571 -  -4.4  -2.70788   TCAGCTAGAAAAACT                CTGA ATTC TCAG                 TTTTCATTTTCAGGA
      divK   3  47  66  781628 ..  781639 -  -4.4  -2.52896   TTATGCGCTAACCCA                CAGA AATA TCTG                 CAATATAACGTAGTT
      divK   3  47  50  781645 ..  781655 -    -4  -3.07029   GAAATATCTGCAATA                 TAAC GTA GTTA                 CTTCATTAGCTTTTT
      gltX   7  78 393  799070 ..  799092 -  -7.8  -4.14511   AATCGGAGCGGAAAA           GCTTTTACGA TCG TCACAAAAGC           TGATCAAAAGTATAT
      lpxB   2  61 309  817414 ..  817426 -  -6.3  -3.28712   CTCTCTGGTGGACAA                CAACA GTG TGTTG                CAATTGCACGTGCAC
      clpA   5  68 183  832785 ..  832795 -  -3.2  -5.01732   AATGCCGTCAAAAAA                 GCCT TTC AAGC                 AGATGGTGTAACAGT
      sdaA   3  55  63  838044 ..  838058 -  -2.8   -4.2074   TTTTCAACACACAAA               GCAATT TTA AAGTGC               AACTTTTTTATTAAT
   BQ07400   1  55 298  870182 ..  870194 -  -4.1  -3.58329   CAAAGAGTCCTTAAA                GCTGA AAA TCAAC                TCTATCCCAAAGCCC
      parC   7  61 297  885037 ..  885047 -  -5.4  -3.86897   TGTACTTGCCATAAA                 TGCA TAA TGCA                 TGAATTGTACATCAC
      dnaE   7  67 412  897518 ..  897533 -  -7.6  -3.26486   TATAAAATTTAAAAT              CCCAAA TTGC TTTGGG               CTTTCATGTATGAAA
      dnaE   7  67 177  897742 ..  897768 -  -8.2  -2.89995   GAAACAGGAAAACAT         TGCAATATCAAA CAG TTTTATATTGCA         TAAATATTGATTTTA
   BQ07720   6 100  80  915659 ..  915689 -   -12  -4.45117   CACACGCTAAACAAA       TAATGCGACGGTTT TAA AAACCCTCGCACTA       TTTGTTTTGCTAACA
     ppiB1   2  59 100  928811 ..  928821 -  -5.4   -3.5882   TAGAGCAGTCGGAAA                 CTCT TAT AGAG                 ATAAAAATCGCAACG
   BQ07910   5  61 349  939815 ..  939836 -  -5.3  -3.77607   AAGAATCTCAGCAAA           TCACAATTT CAAC AAATTATGA            AAAGCCAAATAGAAC
      valS   6  74 125  976900 ..  976914 -  -5.7  -4.81249   TCGTAAACGTAAAAA               CACTG GAGCT CAGTG               TACTGTTCATTATAG
   BQ08510   6  64 257  996776 ..  996807 -  -4.7  -4.13561   CGTCTTTAAAAAATA      CAGAAATAATGCAT ATGTA AT-CACTATTTCTG      AGATTAATAGCCATT
      ligA   1  45 404 1029009 .. 1029031 -  -2.8  -3.25102   AGTGCACTTACAATA           TTCAGAAAAT GGA ACTCTCTAAA           AAACTAAAGAAGATC
   BQ09030   3  51 354 1062386 .. 1062403 -  -4.9  -2.92653   GCAGAATTTCACACA             TCTCTCA AAGT TGAGAAA              GCACAGCTTATCCTC
   BQ09070   1  57 328 1067843 .. 1067864 -    -3  -4.15703   CGTTATAAAGAACAA           GC-GTCACT CTTTT AGCGACTGC           CATGACTATTTATAT
      rpoD   4  59 421 1075202 .. 1075220 -  -4.6  -3.90744   CTCTGGCTTAAAGAA             TTAGATAC ACA GAATCTAA             CAAAACAATAATACA
   BQ09230   8  89 434 1087757 .. 1087777 - -11.1  -3.65276   AAAAACCATAAAAAT            GCACCAAGG ACA CCATGGTGC            CAACCACCCTGTTAA
   BQ09270   2 100 187 1096890 .. 1096907 -  -5.5  -6.60239   AAAAACAAAAAAAAA             CCGGACA CGTA CATCCGG              CAAGTTTGGAAAACC
      pcnB   2  57 449 1108766 .. 1108776 -  -3.2   -4.2408   GCACAAAAGCAGAAA                 CATG TTA CACG                 CAGATATACTATCGG
   BQ09410   6  66 267 1118536 .. 1118556 -  -6.9  -3.34522   ATATCGTTGAAGGAA            CAATGGGAA AAA TTCCTATTG            TGGGTGTTGCCTCTG
   BQ09500   4  57  52 1127534 .. 1127547 -  -3.1  -4.08945   ACCATTTTTCTAAAA               CACCT TCAA AGATG                TAATGCAAATAAAGT
      proC   2  52 -31 1150222 .. 1150232 -    -4  -3.57263   ATTTTCATTTGTAAA                 TGAA GTG TTCA                 TTTTTTGCAAAGTGG
   BQ09900   1  89  11 1166490 .. 1166510 -  -6.9  -5.27476   CTTAACAAAAGAAAA            TGGTCATTG TGG CAATGAACA            TGTATTTAAATCAAG
   BQ10040   2  69  68 1183032 .. 1183059 -    -5  -4.52345   ATACTACGAAATAAA        GCTTCTCTCA-CA CCT TGCTGAGAAAAAC        AAGAGACCAAAAAAA
   BQ10180   5  71 436 1199536 .. 1199553 -  -8.5  -2.99392   GAAACGAAAAAAATT             CTTGATC CTAA GATCAAG              TTAACAGCCACAGCT
   BQ10350   3  55  -2 1224764 .. 1224783 -  -2.8  -4.15565   CTTATTACTTTAAAA            TAAGGGAG AAAA CCCTCTTA             CAACTGACTGCAACT
   BQ10440   6  76 311 1240722 .. 1240733 -  -3.6  -5.24531   ACCTCCCATAAAAAA                GAGG CGTT CCCC                 CACGACGCAAGAAGC
      ribF   4  57 -39 1245003 .. 1245019 -  -6.5  -2.75081   TATTTTTAAAAGTGA              GCAGCCG ATC CAACTGC              GACAATGGTTGTACT
     groEL   5 100  26 1277240 .. 1277255 -  -7.5  -5.94713   ATTGTACAAAAAAAA              CGGGC TCAGTG GCCCG               TTTCCTTTTACCTTT
   BQ11000   2  83 226 1305533 .. 1305545 -  -6.3  -5.00616   TTTTTTTTTAAAAAA                GTGTT TAA AACAC                TTTAGAATGAAAAAG
   BQ11060   6  73 309 1312336 .. 1312377 -  -7.5  -3.85698   TCTTTTCTTGACAAA TTCTTCTTCCAAAAGGCAA AATA TTGCCTCTTTGAATAAAAA  AGAGAAAGACTTCCT
   BQ11400   4  71 126 1344024 .. 1344043 -  -3.5  -5.06816   AGGTTGGAAGAAAAA            TTAGCCC GGTGTG GGGCTAT             CATTCAACGCATAAC
      exbD   4  75 342 1373374 .. 1373390 -  -8.7   -3.5044   AATACAATGGAAATA              GCTCTCC ACT AGAGAGC              TCTTGATCACGCCGT
      mrsA   3  56  55 1376579 .. 1376591 -  -6.3  -2.52896   TGATTTTTCAACGGA                GATGA TAA TCATC                AGCGGCCAAAATTCA
   BQ11960   1  87 111 1402896 .. 1402908 -  -6.3  -5.42265   CCAAATTAGAAAAAA                CCTTT AAA AAAGG                CATTTGAACCACAAA
   BQ12060   6  57 352 1413055 .. 1413065 -  -4.6  -3.84246   ATCATCAATCAACAA                 CCGA TTA CCGG                 GTTTAACAGCCGCTA
      rpmF   5  55 228 1424533 .. 1424548 -  -2.5  -4.22377   CTGATAAGAAAAAGA              GAGCT CTTACC AGCCC               CTCACACAAGGACAC
   BQ12380   4  77 224 1451147 .. 1451157 -  -5.4  -4.98461   AAAGAAGAAAAGAAA                 TCCT CGT AGGA                 TCACTTAATCCACTT
      sdhB   4  59 279 1480853 .. 1480863 -    -4  -4.18782   ACAAATGAAATGAAA                 TGTT GCA AACA                 ATTTCCACCTTTACT
      bolA   8  62 438 1488509 .. 1488530 -  -6.5   -3.4678   ATGCGGATATCAGAA           GCCCTAGCG CTCA CGCCAGAAC            AATTTTCTGATCCTG
      bolA   8  62  28 1488926 .. 1488940 -  -2.1  -4.78764   GAAATTTATCAAAAA              GCGCAC CCCC GTGC-C               TAAAAGACTTTTGAA
      rpmB   4  75  -6 1493304 .. 1493315 -  -7.2  -4.20516   CTCGTAGTCAACAAA                GGCG ATTA CGCC                 GCTTGTTCAGCTTTT
   BQ13050   8  74  -9 1521024 .. 1521034 -  -3.2  -5.22258   GAAAGCAAAATAAAA                 CTCA AGA CGAG                 AGAGAACTCTCACAC
   BQ13240   6  57  21 1540804 .. 1540817 -  -3.1  -4.16146   AAAACATTCTGAAAA               GCAAA GAGA TCTGC                ATTTTGCAATAACAT
      phaG   2  47 305 1546534 .. 1546546 -  -4.1  -2.64318   ATACCAGATAATCCA                GAGCT TAT AACTC                AGACAAGTTCTTATC
     pdhD1   4  55 -41 1557106 .. 1557139 -  -6.1  -2.68778   CCATAACCTAAATAT     GAAGC-GGTTTAGCAA ATG TCGCCAAAGCTGCTTC     TCGCACTGCTTCTGA
      parB   2  45 283 1573508 .. 1573520 -  -3.3  -3.12773   GAATCTAAGAAATTA                CCCGC AAA ACAGG                AAATACATAATACCA
      gloB   3  51 232 1573570 .. 1573588 +  -4.7  -2.80859   GGACATATCGCTTGT             GTTTTTA GAAAA TAAAAAC             TCGTGTGTGTTTTAA
   BQ13390   2  93  24 1556166 .. 1556185 +  -7.8  -5.45726   TTTATATAAGGAAAA            CCGCTCCT AAAA AAGAGCGG             TTTTTTTAAAATATA
   BQ13300   3  55 466 1547281 .. 1547292 +  -5.8  -2.70932   CACGCATTAAGAACT                TCGC CAAA GCGA                 TACTTGAAACAGGAC
     dacA3   0 NONE
   BQ13140   6  72 167 1531768 .. 1531786 +    -6  -4.38154   TTAGATAGATTCCTT             GACGAAAA TAA TGTTCGTC             TTTTATCAAACATAT
   BQ13100   2  57 163 1528363 .. 1528385 +  -6.2  -3.02511   AAAGCTTAACCGATT           GAGCTTGCAT CAA AAGCAAGCCC           TGTTGGCGAAATACA
   BQ13040   3  59 -11 1520928 .. 1520940 +  -4.9  -3.87869   CAAAACGGATATCGT                CTTAA TAT TTAAG                TTTATCCAAAGTTAC
   BQ12960   2  47 -18 1510784 .. 1510797 +  -2.4   -3.5944   TACCTTTGCAGCAGG               GTTG ATTGCA CAAC                TTTAACACTCTGCCT
   BQ12910  10  95  47 1502569 .. 1502597 + -14.8  -2.78006   AACCCTTTTAAAGAA        GATCCGTTTTTG TTCGT CAAAAACGGATC        ATATTGTTCTTCTTT
     surF1   5  68  23 1494696 .. 1494714 +  -8.2  -3.05597   CTCTCCACTCTTAAA             GAAGATGC TGA GCATTTTC             GTTTTAAAAGATGCA
      trwE   5  78  16 1477870 .. 1477902 +  -7.7  -4.20367   CCCAGTACAGAAAGA      TCAAGCAGTTGCGCA ACT TCTGCAGCCGCTTGA      TTCTTTCTTAAAAGA
   BQ12360   5  62  13 1450050 .. 1450066 +  -5.9  -3.53091   TAATCTTTACACACC              GGTTTTC TCT GAAAATC              TTTCGAACCAGCCCT
   BQ12360   5  62 254 1450291 .. 1450320 +  -4.4  -4.08853   TAAATTTTGCCTACG       CTATTTTTGCAT CTTGGA AAGCAAAAATGG        TTCTTTCATCTTCGA
      talC   2  47 181 1440714 .. 1440730 +  -3.7  -2.96695   GGAGTATTTTTCATA              TCCTTTA AGG TATAGGA              TGCTTTGCTCACCAC
   BQ12190   4 100  41 1428164 .. 1428183 + -13.6  -5.01546   AATCAAACTTTTCAA            TGCCCGCT TTGA AGCGGGCA             TTTTTCTCTGCCTTT
   BQ12070   7  80  63 1414517 .. 1414532 +  -2.6  -5.62288   TAACCATTCATCTTC              TTTTTG CGCA CAAGAA               TTTTTCTTTTCTTCC
      rpmE   4 100 173 1405390 .. 1405412 +   -15  -5.76633   ATAAAAATGAGATAT           CCTGCCTTAA GCC TTAAGGCAGG           TTTTTTTATGTGTCA
   BQ11790   2 100 142 1386033 .. 1386052 +  -9.2  -5.16206   CTCCATTCATCAAAA            GCCCCGCT TCAA AGCGAGGC             TTTTTCTATTACTTT
   BQ11730   1 100  36 1376342 .. 1376370 + -20.5  -5.10767   GATCCTATCCACCTA        CGACGCTTTCTCT TCA AGAGAAAGCGTCG        TTTTTGTCTTCCATG
       dut   0 NONE
      murA   9  85  35 1344100 .. 1344112 +  -9.1  -4.08557   GCCTTCATTCCTTTC                GGGGA TTG TCCCC                TTCTTCTTTGGGGAC
   BQ11050   5  55  75 1311804 .. 1311818 +  -2.8  -4.10453   CGAAGATGTTATCAC               CCAC CATCGAC GTGG               TTTTCGGAAGATTTC
   BQ10990   6  70 277 1305805 .. 1305818 +  -3.7  -4.87328   GAAGATGTCATAACC               CGGCG CCGA CGCGG                TTTTCTCTTTATCTC
   BQ10930   5  67  16 1300372 .. 1300392 +    -4   -4.7923   ACCGCACAATTAAAA            CCTCTTGA TAACC TAAAGAGG            TTTCTTTCTTTGAAT
   BQ10800   4  60 467 1284390 .. 1284405 +  -2.6  -4.53036   TAAGATATTGATTTA              TAATGA TAAT TCATTG               TTTTCATATTTATCG
   BQ10720   1  71 127 1276715 .. 1276737 +    -9  -3.05844   TTTACCTCAATATGC           GGGGAGCCTG TGC CAGACGCCCC           TCTTCAACTGCAACG
   BQ10460   4  52 468 1245200 .. 1245210 +  -3.2  -3.74747   TAGGTTTCCAAAAGC                 GGTG CTC CATC                 TTTAATAACCGTTGG
   BQ10260   0 NONE
       asd   2  73 111 1200012 .. 1200023 +  -7.2  -3.95986   CAGGATAAGTCACAA                CGCG GTAG CGCG                 TTTCGTTGCGTTCAA
       alr   1  51 155 1190440 .. 1190454 +  -2.9   -3.8448   GGGAATCTTATCTGA               TCAAA CGACT TTTGA               TTTCCTGCTGTATTG
      vceB   1  46  22 1182766 .. 1182779 +  -3.9   -2.8806   CCTTATGGATTTCGA               GAAAA ATTC TTTTC                TCTGTCAAAAGCTTT
   BQ09890   5  89  30 1165568 .. 1165587 +  -6.4  -5.75538   CTTTTTTTAAAAAAA            CTGGCGAT CCAT GTTGCCAG             TTTTTCTTTTTTAAA
   BQ09690   5  64 414 1149690 .. 1149702 +  -4.9  -4.24786   CTCTGAACAAAACCT                TTATC AGC GATAA                TTTATGTATTCTCCC
   BQ09490   5  55  73 1127412 .. 1127423 +    -3  -3.96841   TGTATCTTCCATAAC                TCAA TAAA TTGA                 TTATCTTTCTTGAAA
   BQ09400   5  69 193 1118916 .. 1118932 +  -5.2  -4.38154   ATTGTCAAATTCTTC              TTGAAG AACAC CTTCAA              TTTTATCGCAAATCT
      trkH   4  45  82 1100796 .. 1100815 +  -3.6  -2.60211   GTTGTAAAAGTTAAC            CTTTATTC AATT GATTAAAG             AATTTTTAAAAAGCT
      aatA   1  42 337 1096615 .. 1096628 +  -2.3  -3.09015   CATTAAATTATAGTT               CACCG AAAA CGCTG                TTACGTACCTGTGAA
   BQ09140   2  85  47 1073621 .. 1073649 + -11.8  -3.08073   AAATGATCTATCTCA        TCACCGGTCTTC ACAGA GAATACCGGTGA        TATGTTCGAGATAAT
   BQ08750   0 NONE
      cycA   2 100  29 1002551 .. 1002568 +  -9.9  -4.87665   AAAACATATCAAAAA             GGGTAAC CAAA GTTACCC              TTTTTGTACATGAAC
      gltL   5  67 222  975810 ..  975836 +  -3.6  -4.81083   CTTTTTTATAGATCG         CAGTTAACATCG CTA CGCTGCGAACTG         TTTTTCCTGCTTGAA
      txpA   3  77  89  944653 ..  944669 +  -5.9  -4.77036   AATCAAGGGATTTGT              TGGATTG ACG TAATCCA              TTTTTAGTGCTGCAA
   BQ07900   2  57 425  940566 ..  940582 +  -4.4  -3.86897   TTCACATTGTCGTTG              CACCAG CTCTT TTGGTG              TTTGTGCGCGATAAA
   BQ07790   1  47  16  925105 ..  925123 +  -3.2  -3.18264   ATAAATGAAAAATAC             TCTTTCTT TTC AAGAAACA             TTCATAGCTGAGAAA
      recG   6  66 261  904211 ..  904225 +  -7.2  -3.44149   TAGAGGATTTGAAGT               GAGAAA ATA TTTCTC               TATTCTGTGTTCTCA
      rnd2   4  57   3  891394 ..  891414 +  -5.5  -3.37464   CAAACAGCTTTAATT            TATAAAGGA CAT TCCATTATA            TTCTAAAATTGATGA
   BQ07530   4  73  49  884430 ..  884450 +    -4  -5.03314   AGATAGCATTCTTTT            TCTCGCTT GTCTA AAGCTAGA            TTTTTTACACCTAAC
   BQ07410   4  55  81  873856 ..  873866 +  -3.2  -3.91357   TAAACTTTTTCCAGT                 CGTT CAT GACG                 TTCTTGTGCTTCTAA
   BQ07350   2  51 129  866504 ..  866518 +  -4.4  -3.30439   AAATTTTAACGATGC               TAAAAA CAA TTTTTA               TTGAATTTGCATGTT
   BQ07240   0 NONE
   BQ07080   1  66 324  837939 ..  837951 +  -7.7  -3.08464   TGTGCGTAACTCAAT                GAGGA AAA TCCTC                TTCAATAACTCATAA
   BQ07040   2  73  45  833015 ..  833033 +  -8.2  -3.59372   CCCACCTGTTTTTTT             GTAAAACG TGC CGTTTTGC             TATTCTTTAAATTAA
   BQ06890   1  50 379  818095 ..  818110 +  -3.2  -3.64703   TGAAACCGTCCCAAG              TGCTGC GAGT GCAACA               TTTGCATCCGCAAAA
   BQ06760   3  52  44  799467 ..  799493 +  -3.6  -3.55714   AAAATAAACTACTCT         GGGGGTTGATAG CTG CTCTTACTCCCC         TTGTATAGTCAATCT
   BQ06660   2  43 178  784471 ..  784483 +  -3.5  -2.62496   AAAGTGGATGTTTTG                TAAAA AAA TTTTA                ATGTCTTGTTTGTAA
      livF   2  57  37  747291 ..  747308 +  -4.1  -3.79533   AAAACAAAAGCTCAT             CCTCTAT GTTA AGAGAGG              TGTTTTGCTGGTTTA
      radC   7  64  12  739070 ..  739088 +  -7.6  -2.82895   ATAAACCTTATTGGA             TAAAGAAA AAT TTTCTTTA             ATTATTCATAACAAA
      lexA   6  55  26  731494 ..  731512 +  -3.1  -4.03611   ATTTGCTTAGCCCGC             TCCCTTT ATTCA ATAGGGA             TTGTTTAAGTATTTT
      lexA   6  55  36  731504 ..  731515 +    -3   -3.9223   CCCGCTCCCTTTATT                CAAT AGGG ATTG                 TTTAAGTATTTTTTT
      pcsA   3  91 382  719912 ..  719923 +  -4.4  -5.79526   TTTGCTATGCCAGAA                GCTT CTAC AAGC                 TTTTTTTTACCATCT
   BQ06000   4  68 405  716231 ..  716243 +  -3.5  -4.83615   AATAGAATGACAGAT                TTTTT TTA AAAAA                TTTTTCTCACGAATA
      prfB   2  52  79  705589 ..  705604 +  -3.3  -3.75437   GTACAGATTTACCCC              TTAGC AAAAAA GCTAA               TTTGGTAGGATAATT
   BQ05500   6  71 202  661449 ..  661480 +  -5.2  -4.59117   ACCACATACCAAAAT      TACGGGAACTTTTT GTAA AGAATGTTCGCGTA       TTTTATAATTAATTT
   BQ05250   5  83  30  631480 ..  631495 +  -6.2  -5.17576   ATTACATTTAGTGAG              TCAAGA ATTT TCTTGA               TTTTTTAGGTTGATC
      hupB   9  87  21  618244 ..  618263 +  -6.4  -5.49729   GCTACACTAAAAAAC            CCAGCTTA ATTA TAAGCGGG             TTTTTTTACATGCTT
   BQ04960   6  65 186  604773 ..  604786 +  -3.1  -4.73912   ATCCTTGAAGTGCAT               TTCTG TGTG CAGAG                TTTTATAATTTTTGT
       ndk   3  84  29  574775 ..  574796 +  -6.7  -5.19328   GAAAAGCAAAAAAAT           TCCC-AAACA TAT TGTTTAGGGA           TTTTTCTTATGAAGT
       gmk   8  66 168  560357 ..  560374 +  -6.3  -3.85698   GTGTTTTGAGATTTT             GACGAAG CATT TTTCGTC              TTTGTCCAAAAGCGG
      pssA   6  69 431  545033 ..  545059 +  -8.8  -2.64595   TTACGCAATAAGGGA         TCAATGGCTTTT ATT AAACGCCATTGG         CTTATGAGATTTATT
      panB   5  61 354  533755 ..  533770 +  -6.2  -3.38272   AGGCAAGTGGTAGAG              CATTCA TTAA TGAATG               TTGTGAATCCTGGTG
   BQ04020   7  60 352  498610 ..  498622 +  -3.4  -4.39828   TAGCACGGCCATCAA                CTTC TGCAT GAAG                TTTTGTAGCAATATT
      ptrB   3  87  18  472224 ..  472264 + -12.9  -2.85351   TGAATATCTTTTCTT  TTTAAAGGCTCTATAATTT TAT GAATTACGGAGCCTTTAAA  TATAATATAAAAAAA
   BQ03640   5  82 240  448435 ..  448446 +  -4.4   -5.4505   CATATTGATAATGGA                CTTG AGAA CAAG                 TTTTTTCTTAGGCGA
      tlyA   8  61 340  438577 ..  438603 +  -5.2  -3.73534   ATTGGCGCGCTGATG         CTTATCGCTTTT GGA AAAAGCAATTAG         TTGTTGATACACTTA
   BQ03360   5  75  98  417094 ..  417127 +  -9.7  -2.60685   AAACGGGCAAATTAT     CGTCTTGCTTTTTCA TGGA TGGAAGAGCAAGAGG      CTCTTCATTTAGCTT
   BQ03270   5  59  51  407260 ..  407270 +  -6.8  -3.06696   TTATTTTGGTTTGCT                 GCTC AAT GAGC                 TCTGTTGCAAAAAAA
     atpF2   9  67 116  392906 ..  392922 +  -3.7  -4.75372   TCAATTTTTGTATTT              GATGAAT TCT ATTCAGC              TTTTTGCTCAATGAT
      lysC   6  57 252  380592 ..  380608 +  -3.7  -4.00411   TTTTCTATTGATGTG              TTGCTTG TCT CAAGTGA              TTGTTTAGAATTTTA
      lysC   6  57 347  380687 ..  380697 +  -5.4  -3.35679   ATTTAGAATAAAGGT                 TTGC GCA GCAA                 TTATAAGTAAAAAAA
   BQ02810   1  54 196  349806 ..  349825 +  -2.2  -4.19177   AGAATTTTGTACTTT            TTCAAATG CACG CATTTCAA             TTTGTCTTACACGCT
      lldD   7  82 388  330153 ..  330180 +  -8.7  -3.96188   CATGCGTCAATTAAA        TTTTCTCTATT ATTATA AATAGAGAAAA         TTTATACATATCATT
      lpxK   4  90 219  324229 ..  324248 +    -8  -4.87893   CTCTACGATTTTATA            TCCATTAT TGGA ATAATGGA             TTTTTGCTTCACGTT
   BQ02000   6  73  12  259992 ..  260025 +    -4  -5.06816   TTGATGGTAAGAGTT     GAGTATAGAATGAG AAGGGC TTCATTCTTTATTC      TTTTTATTGAGAGAT
      hslU   4  62 332  254542 ..  254554 +  -6.3  -3.42574   GAGGTGCTTTTTGGC                TGCTT CTA AAGCA                TTGTAGTCGGCTTCG
      mutT   7  57 205  247299 ..  247316 +  -4.1  -3.73402   TAAAATTAATATGTT             GCG-CGCA ATA TGCGGTGC             TTTAATGAAAGCTCT
      mutT   7  57 221  247315 ..  247328 +  -5.3  -3.48105   CGCGCAATATGCGGT               GCTTT AATG AAAGC                TCTTTAGTAAATTGA
      nrdF  10  80 366  238885 ..  238897 +  -4.8  -5.30686   ACGGTGTATGACCTT                CGCA TTTTT TGCG                TTTTTTATCGCTGTT
   BQ01720   4  59 469  227268 ..  227279 +  -4.4  -3.91412   ACCCTATAAAATCAG                CAAC AAAT GTTG                 TTTCTGGGGTATCGT
   BQ01570   4  57 -22  204010 ..  204028 +  -4.5  -3.88001   CGCACAAAAATGAAA             GCCTGCT CAAAA AACAGGC             TTGATTTTTCTGAAA
      fur1   5  68  91  160308 ..  160321 +  -8.1  -3.14564   TCATCAGGATAGATT               CCCCA TAAC TGGGG                TTGATGAAGCCATCC
      gpsA   4  61 453  156996 ..  157007 +  -7.2  -2.76737   AATGTTTACGTTACG                GCGC AGGG GCGC                 ATTTCGGCGTTGATA
   BQ01020   4  51 202  138472 ..  138487 +  -4.6  -3.15366   TGAATGAGAAATTCT              GCCTTC AAGG GGGGGC               TATTCAAGTTTTACC
   BQ00970   4  58 422  132926 ..  132939 +  -2.5  -4.40804   CAGGAAGGAGCCTAT               TTTTT CTTG AAAAA                TTTTCTACAATACTC
      maeB   3  68 140  130595 ..  130608 +  -8.1  -3.11073   GGGTCAATCCATAAA               GGTGG AAAA CCACC                ATTTTGGGTGGCATC
   BQ00830   1  48  84  106925 ..  106936 +  -4.4  -2.89177   CAGAGAATTTTCGTC                CTCA AATT TGAG                 TATCATATCTACAAT
   BQ00710   3  55 176   95049 ..   95059 +  -2.6  -4.13561   TGATGTAAAGGATAT                 TTTT ATA AAAA                 TCTTTTTTGAAAAGA
   BQ00660   4  51 318   90985 ..   90995 +    -4  -3.34488   AGTGGTGAAATCATG                 TTGT CCT ACAA                 GTTTTTGAGCAGCTT
      grpE   5  70  96   72150 ..   72163 +  -8.1  -3.22215   TCAAAGAGTTCTAAA               GGGTG TTAA CACCC                TCCTTTTATCCTTGA
      dapE   2  59 -30   67907 ..   67917 +    -4  -4.11105   CCTCACCTCTGTTTA                 TGAA CGT TTCA                 TTGTTGATTTTTTTG
   BQ00410   4  60 303   62551 ..   62576 +  -2.5  -4.52873   ATTTCACTATCATGA         AGCATTGCTCT GGCG ATAGCGATGCG          TTGTTTTTGTCCACC
      prfC   5  52 284   25325 ..   25336 +    -3  -3.83998   TGATCTGGCCTTGCA                TTTC TGTT GAAA                 TTTCATCTAAAATCG
      polA   1  51 185    7029 ..    7045 +  -5.1  -2.85668   AAACGAGAGGGAAAG              CTTGGCA CAG TTCCAAG              TGTGCTATCAAAATA

SUMMARY

200 putative operon ends contain 787 possible terminators.
Percent operon ends hit by terminators of confidence >= x:
	x	#>=x	hits>=x	%hits>=x
	100	9	8	8	4 %
	99	9	8	8	4
	98	9	8	8	4
	97	9	8	8	4
	96	9	8	8	4
	95	10	9	9	5
	94	10	9	9	5
	93	13	12	12	6
	92	13	12	12	6
	91	15	14	14	7
	90	17	15	15	8
	89	20	18	18	9
	88	22	19	19	10
	87	26	22	22	11
	86	27	23	23	12
	85	31	26	26	13
	84	32	27	27	14
	83	36	30	30	15
	82	38	32	32	16
	81	39	33	33	17
	80	41	35	35	18
	79	41	35	35	18
	78	44	38	38	19
	77	48	42	41	21
	76	53	47	44	22
	75	58	50	47	24
	74	62	53	50	25
	73	72	62	57	29
	72	78	67	59	29
	71	84	73	65	33
	70	87	75	67	34
	69	96	80	71	36
	68	104	85	76	38
	67	113	93	80	40
	66	119	99	84	42
	65	122	101	86	43
	64	134	111	89	45
	63	137	112	90	45
	62	155	126	94	47
	61	169	137	101	51
	60	173	141	104	52
	59	199	161	116	58
	58	204	165	117	58
	57	237	192	131	66
	56	241	195	133	67
	55	285	232	147	74
	54	304	245	149	75
	53	324	259	151	76
	52	364	290	157	79
	51	405	327	168	84
	50	450	363	172	86
	49	457	369	173	87
	48	495	397	178	89
	47	559	445	183	92
	46	573	456	186	93
	45	627	496	189	95
	44	649	513	189	95
	43	687	544	192	96
	42	727	578	193	97
	41	767	611	194	97
	40	782	625	194	97
	39	787	630	194	97
	38	787	630	194	97
	37	787	630	194	97
	36	787	630	194	97
	35	787	630	194	97
	34	787	630	194	97
	33	787	630	194	97
	32	787	630	194	97
	31	787	630	194	97
	30	787	630	194	97
	29	787	630	194	97
	28	787	630	194	97
	27	787	630	194	97
	26	787	630	194	97
	25	787	630	194	97
	24	787	630	194	97
	23	787	630	194	97
	22	787	630	194	97
	21	787	630	194	97
	20	787	630	194	97
	19	787	630	194	97
	18	787	630	194	97
	17	787	630	194	97
	16	787	630	194	97
	15	787	630	194	97
	14	787	630	194	97
	13	787	630	194	97
	12	787	630	194	97
	11	787	630	194	97
	10	787	630	194	97
	9	787	630	194	97
	8	787	630	194	97
	7	787	630	194	97
	6	787	630	194	97
	5	787	630	194	97
	4	787	630	194	97
	3	787	630	194	97
	2	787	630	194	97
	1	787	630	194	97
	0	787	630	194	97
