# Supplementary material for: Rapid, accurate, computational discovery of Rho-independent transcription terminators illuminates their relationship to DNA uptake
Source: Genome Biol. 2007 Feb 21;8(2):R22. doi: 10.1186/gb-2007-8-2-r22 (PMC1852404; doi:10.1186/gb-2007-8-2-r22)
Supplement: Additional data file 2 — As described in the text, the entire robust tail-to-tail region is searched; if the region is less than 500 nt, then the 500 nt downstream of the stop codon is searched (stopping if a gene start is encountered). In the case of ties, all terminators with the high score are output. [file gb-2007-8-2-r22-S2.zip › Baumannia_cicadellinicola_Homalodisca_coagulata.ttperf]

      suhB   3  63 144    7698 ..    7711 -  -5.3  -3.90112   GTGGTTTTAATGAAA               CTGAT GCAT ATCAG                TTAGCGAACTGGATT
      suhB   3  63 101    7744 ..    7754 -    -4   -4.4767   TGACGTACTAGAAAA                 CATT AAT AATG                 AAGTAGTACTTAATG
      pckA  15  91 404   17695 ..   17720 - -10.6  -4.11027   TTAGGAAAAACACAA         GCTAATTCTG TTCTAT CAGAATTAGC          AACAGATAATATAGT
      metR   5  55  70   21897 ..   21909 -  -2.7  -4.42491   GAAAAAACAGATAAA                GCAAT ATT ATTAC                GTGATGCTGCAAGCT
      metA   7  57  -7   27134 ..   27149 -  -6.2   -2.6176   AATTTCATGCATAAG              CTTCTT TACT AAGAAG               TAATTTTTAGTGATA
      degQ   4  64 314   39499 ..   39514 -  -6.2  -3.68351   GTGTTATTACTGAAA              CGATTT TCGA AAATCG               TTTTATGCATATACC
  BCI_0037   7  79 379   47745 ..   47766 -  -3.7  -5.65177   ATATGGACAAAAAAA           TCAGCACTA AGTA TAGTGCTAG            CATCAGGTGGTTATC
      mreD   7  79  54   56746 ..   56758 -  -3.5  -5.73339   ACAACGACAAAAAAA                TATTA AAT TAATA                ATTGCTACTTTTAGG
  BCI_0053  13  93 170   62149 ..   62169 - -11.3   -3.6164   AAGATTTATATATAA            GCTTTCTAT AAA ATAGAAAGC            CTGAATTGTTACATA
       lnt   9  70 313   73603 ..   73615 -  -4.8  -4.79053   AAATACTAAAACAAA                CGCT CCTAC AGCG                AGGAGTAAAAGTGGA
      purC   4 100 181   83915 ..   83963 - -16.5  -4.03888   TATTTATAAGAACAA CTAACTGATATTTTTTAATTAAG TTA CTGGATTAAAAAATATCAGTTAG TTTATTTAATAAAAA
      tktA   5  58 427   89002 ..   89012 -  -2.6  -4.59853   GCAATGGGGTAAAAA                 TAAA TAT TTTA                 GTCCGGGGAATGTGT
      tyrS   3  61  43   96223 ..   96238 -  -6.2  -3.28173   ACGACAAGATTAAGA              GCTTTT ATAG AAAAGC               TAATATAAGTAAAAT
      fldA   5  52 -29  104398 ..  104408 -    -4  -3.57144   TTTTGTATTCCTAAA                 GAAT ACC ATTC                 ATTCTGTATCTGTTT
      tilS   7  73  18  112961 ..  112978 -  -8.5  -3.04404   CCATCAAGTACAAAT             TGACGAA GTAG TTCGTCA              GCAGGCATTTGTACC
      polA   3  45 212  126126 ..  126136 -    -4  -2.56426   TAACACTTATAATAT                 TGAT ATT ATCA                 TAGATAACAAATATA
      purK   5  63 413  131618 ..  131632 -  -7.2  -2.92158   TTAAAGAACGAATTA               TACAGT ATG ACTGTA               GCAAAGGATTTTTAT
  BCI_0129   2  52 -32  143059 ..  143070 -  -4.4  -3.14961   ATCATGATTAATATA                GCTA ATAA TAGC                 ATTACTGTATTTTAC
      glmS   5  80 311  151991 ..  152009 -    -9  -3.56864   AAAATCGGAGAAACA             CTGAATAA TAA TTATTCAG             TCATTACGATTTCAG
      glyS   8 100 -47  175870 ..  175904 - -14.6  -2.66733   TTTTAATCCACATTA     GATTTTTCTTTACTGC ATT GTAGTAAAGAAAAATC     AGCTATGATTAAAAA
  BCI_0170   2  43 131  188001 ..  188015 -  -2.8   -3.2375   CAGGTTATAATTCAA               TACGGA GGA TCAGTA               AATGCTAGTAATGCA
  BCI_0170   2  43 106  188028 ..  188040 -  -3.3  -2.51966   GTAAATGCTAGTAAT                GCAGC TGA GCTGT                TTAACCAACCAGATG
      mutM   4  53 332  194854 ..  194872 -  -3.2   -4.0031   AGTCCCAGCAAACAA             CCTTTA TTTGATC TAAAGG             AAAGAGTAAAATTAG
      rplS  11  59  52  208798 ..  208823 -  -4.7  -3.75817   TTGTCACAACAAATA         TTATCTGGGAG TTTA CTACCAGGTAA          AAAAATTAAAATTGA
      ispF   6  57  49  223795 ..  223807 -  -6.3  -2.61226   TATAATAGGAAGGCA                CTATC TAT GATAG                TCTACTTTTTATTCT
      bioA   4  55 180  259773 ..  259783 -  -3.2  -4.24342   TGGGTTATCAAGAAA                 CCGA AAT TCAG                 CCACGAGGATTTAAT
      bioA   4  55  95  259846 ..  259868 -  -3.6  -3.96705   TGGACAAAAGTCAAA           TTATATTACA GTA TATAACATAA           ATCAAAAAAATGGTA
      dsbA   7 100 368  272040 ..  272072 - -12.3  -4.11183   TGCGACTAGAAAGAA      TGAAATTAATGAGCA TGT TGCTTATTAATTTCA      TCATCATTAGCTATT
      cspE  12 100  28  275463 ..  275477 -  -8.5  -5.22312   AGTTATAGCAAAAAA               CCCGC AAACA GCGGG               TTTCAGGATAAAAGC
      thiI  12  71 -38  290472 ..  290492 -  -7.7  -3.53881   ATCATAAATATAATA            GGTTTTAAC ATT ATTAAAACC            CTGTTCACGTAAATA
      mviN   5  65  -4  295805 ..  295819 -  -7.2  -3.13728   AGTACGTATATCCAA               GCTAAA TTT TTTAGC               TCATGAAATATTGAG
      pyrF   2  72 342  318638 ..  318661 -  -4.7   -4.8269   CAGAACGACCAAAAA          CAGACATTAC TTTCC GTA-TGTCTG          AACGTAGGAGGCAAA
      htpX  12  71 198  328877 ..  328893 -  -8.1  -3.16935   AAATACTCTTAGTAA              TACTAGA ACT TCTAGTA              AAAAAATTAGACGAA
      ruvB   4  62 179  335844 ..  335861 -  -3.5  -4.47217   AATTAGTAATTAAAA             CTATTAA TATG CTAATAG              GCTGATTAGTTATTC
      nuoN   5  69  92  376272 ..  376288 -  -8.1  -2.87334   TTAAATTAACATAAC              GATACTT ATC AAGTATC              AGGATTAAGTAATAA
  BCI_0384   6  61 236  394782 ..  394795 -  -6.7  -2.83822   GTCATGGCAGAAGTA               GCCTT ATAT AAGGC                ACCGAAATCCCCTGT
      rplY   5  61 -10  403459 ..  403469 -    -4   -4.3255   GGTCTAATCAATAAA                 TTAG ACT CTAA                 TAAAATCTATATGAG
       dcd   2  49 278  407544 ..  407562 -  -3.8  -3.19808   AAAAGTAACGTAATA             GGTCTATC TAA GATTAACC             GTATAGTTCGTTTTT
  BCI_0419   7  78 143  431267 ..  431285 -  -4.6  -5.41143   CATGGCGCAAAAAAA             TACCTCAA CGG TTTAGGTA             TGTTAGTCAGCCAGG
      lolE   6  66 421  439596 ..  439612 -  -7.3  -3.17319   TCTAAGTTACCAATA              TCACGCT GGC AACGTGA              TTTAACTAATTCTAC
  BCI_0447   8  59 248  460998 ..  461012 -    -5  -3.71107   CACGAAAACGAAATA               CAGCTA ATT TAGCTA               AAGAAAGGCTGCAAA
  BCI_0476   6 100 176  489568 ..  489590 -  -4.9  -6.36459   CGCAACAAAAAAAAA           CCCAGCTTA CCTAC TAAGCTAAG           TTTAGAACGTCTAAT
      lpdA  10  74 344  522481 ..  522514 -  -4.2  -5.31519   ATACTCAAACAAAAA     TAATATAGGTACTAT TAGTT ATAGTAC-TATACTA     GTATTAGTATTTGAG
      ftsZ  11  62   9  533753 ..  533772 -  -6.6   -3.0122   AAATAAATTTATAGA            TATATTGA TGCA TCAATATA             AATAATATTTAATTG
      metC   4  74  32  562697 ..  562714 -  -8.5  -3.29263   AGATCGTCGTTATAA             CCGTATT ATGA AATACGG              TTATTGTTAATTAAT
      pabA   7 100   8  577182 ..  577222 - -12.9  -3.28984   TAACTTAATCATTAA  GTAAGCATAGACTGATT TATTTAT AATTAGTCTATGCTTAC  CAATTCGTTAACTTG
      rpsT   5  52 208  582729 ..  582746 -  -5.5  -2.72324   GGGAGTTAAATCAAT             GCGTAGC GGCA GCTACGG              TGATTTACTGTGCCG
  BCI_0562   7  53 261  593530 ..  593545 -  -4.8  -3.17529   CTAGAGACCAAGACA              TTATCT GGGT AGATAA               TCCTATTAAGGCGTT
  BCI_0562   7  53 112  593676 ..  593694 -    -3  -3.96093   GATATTAATATCAAA             GGTGATAC TTG GTTTCCCC             ATTATCACACTAATC
       ppa   5  74 395  638973 ..  638989 -  -8.1   -3.5774   ATTCAATCTCCTAAA              TTAGAGA TAT TCTCTAA              TCCAGTTAAATCCCA
       cca   2  62   8  653023 ..  653043 -    -7  -2.68114   ATATAAGATAATTTA            TTCTATTC GCTCA GAATAGAA            GATGATACTACTGTT
  BCI_0648   7  81  48  681104 ..  681124 -  -9.9  -3.12809   TATTGAAGAAATAAG            TAGATCTAT CAA ATAGATCTA            TCTTCTTAATTAAGA
      rpiA   8  85 -15  681104 ..  681124 +  -9.9  -3.49048   TATTGAAGAAATAAG            TAGATCTAT CAA ATAGATCTA            TCTTCTTAATTAAGA
      dacB   1  54  -3  675871 ..  675881 +    -4  -3.84447   TCTTTATCAGCAAAA                 CTAA ATG TTAG                 TATTATTTGTTTTTA
      ribB   7  60 -27  655776 ..  655786 +  -6.8   -2.6356   AGTACTGACAATAAA                 CGAC TTA GTCG                 CTTATAGATCTAGAT
      grpE  11  88  69  643707 ..  643723 +  -9.4  -4.38637   ATATGGTAGTTTTGG              CGCCCA GTCAA TGGGCG              TTTTGCCTTGTTGTT
  BCI_0607   1  55 -26  639342 ..  639353 +    -3  -4.21922   AAACAAACCATTAAC                TTGA ATTA TCAA                 TTTGATTTTGACTAA
  BCI_0590   3 100  21  620275 ..  620296 + -14.5  -3.05816   AAATATAATAATTAA           CCCCCAGTT CTAT AACTGGGGG            TTAAATAAAGCATGA
       psd   3  65  11  617296 ..  617314 +  -6.8  -3.41581   TATGATTACAAATTA             TTAGTAGT AAT ACTGCTAA             TTAGTTACTCAATTA
  BCI_0582   6  56 178  611214 ..  611228 +  -5.8  -2.77455   TGAAATAGCACGAAA               TATCAT CTC ATGATA               ATTAGTTTCTCCTGC
      smpB   2  54  91  599492 ..  599515 +  -5.2  -3.07816   TATGGGGCTGATTAT          GGATTCGACA GGAT TGTCGTAACC           TTAGGTGCATGCCGA
      folA   3  46 278  594082 ..  594099 +  -2.1  -3.66178   TTTATTTGGGATATC             CTT-ACAT AAC ATGTCAAG             TTTCCCATTAGGAAA
  BCI_0516   7  83 213  533870 ..  533887 +  -4.9  -5.56673   TTGAATTTCGTTCAT             TAACAGC TAAT GTTGTTA              TTTTTTGTTCTCCAT
      birA   6  59 318  517858 ..  517868 +  -5.4  -3.61268   TCAGGGAAGATTCAT                 CTTG AGG CAAG                 TTTCCCACTTAGATG
      gloB   9  56  13  489757 ..  489770 +  -3.9  -3.93875   TAATATCTAGCTAAA               TATAG CTTG CTATA                TATTCTTTTTTAGTA
  BCI_0454   6  71  67  470245 ..  470271 +  -2.4  -5.49234   AAGCACTCTACCAGC         TGAGCTATAG CCCCTTT TTATAGTTCA         TTTTTTATTAAATAT
      minE   3  86 391  461630 ..  461651 + -10.1  -3.63782   ACTAGAACCTTAGAA           GCACCTGTC AGTC GCCAGGTGC            TTTGAGCTAGTATTG
  BCI_0437   7  68 258  451082 ..  451094 +  -4.9  -4.57755   ATTTACGCTAGCAAT                TACTT TTT AAGTA                TTTTATATCCTCGAT
      purB   6  83  12  440009 ..  440030 + -10.3  -2.92326   CTAACTAAATTAGTT           TAGTTCTTC TCAA GAAGAACTA            TCCTATTTCTCCTTG
      aroE   6  56  66  431449 ..  431466 +  -5.7  -2.78526   ACCTGCCATACGCGC             CAAAAAT TCAT ATTTTTG              CTTGATTTCTCGTTC
      aroE   6  56 193  431576 ..  431586 +  -5.4  -3.21747   GAGTCTAATATTAGC                 GGTA ACT TACC                 TTCATCATAACGTCG
      pyrD   2  95  72  424461 ..  424490 + -12.5  -3.32647   CATTATATAATCTAA       TATTATTACTTAC TTTA GTAAGTAATAATA        TTACTCTAATTAAAA
  BCI_0406   2  57  50  420302 ..  420318 +  -5.1  -3.63991   CTGCAATAATTGCCT              CACAGAG TTG CTCTATG              TTATTGAGAGTAATA
      metG   5  76 220  410477 ..  410507 +  -8.4  -3.60627   GAGTCACAACTTCAC       GTAAAGCCTGATGA TAA TCATTAGCCTTTGC       TTTGAAATAAGGTGA
      ddlA   6  72 121  403418 ..  403431 +  -6.7  -4.24075   ATATAGCTAATCTGT               GCTTC TTAA GAAGC                TTTGTCTTAATAGGT
       pta   0 NONE
      purF  10  67  44  376304 ..  376323 +  -3.6  -4.83593   AGGATTAAGTAATAA            CAATCAAA CTAT TTTGATAG             TTTTTCATAGTTATT
  BCI_0311   4  48 137  336003 ..  336022 +  -4.4  -2.54098   AAATAATCCTAATGA            TTAAAGTT AAAT AACTTTAG             CTATTAATTACCAAA
       hns   4  63  68  329113 ..  329129 +  -5.1  -4.16016   ATATAAGTACCATAG              CGTAATG CTT CAATACG              TTTATTAAGCGGTGG
      ribA   5  77 310  321327 ..  321340 +  -5.3  -5.12068   ACCAATACCAAGACC               CATAC GTAC GTATG                TTTTTATTACATCTG
       rnb   3  66  70  319066 ..  319077 +  -4.4  -4.47551   AAGTATTTCAACTAA                CCTA CAAT TAGG                 TTTTGTAGCTTGAGT
      nadE   2  74 100  309501 ..  309519 +    -9  -2.79501   CCATAGTAACACGTT             CATGATTA CTG TAATCATG             TGTAGTAACAATATG
      argS   4  83 418  296182 ..  296196 +   -10  -3.25205   ATTAAGCTTATAATA               GCCAGT TGT ACTGGC               GTTTTAATATCTTGA
      exsB   7  49 268  276986 ..  277016 +    -4   -3.1855   ACGTAGTGTTATTTC       CCCTGTCATAGC AACAGAA GCTATAACAGGA       TTACCTGTTAGACAG
  BCI_0219   5  55 196  235090 ..  235111 +  -5.9    -2.768   CTAGATATTTAATAT           CACGTTG ACGTGATA CAACGTG            CTTGATTTCATTACT
      mutS   3  61 198  223795 ..  223807 +  -6.3  -3.26262   TATAATAGGAAGGCA                CTATC TAT GATAG                TCTACTTTTTATTCT
  BCI_0200   6  69 367  212899 ..  212921 +  -3.4   -5.1861   ATCGCACTAAATAGT           TCTTTGCCTA TAG TAGCCAGAGG           TTTTTTACTGCTACC
      clpB  15  73 395  209273 ..  209291 +    -9  -2.56164   AAATTGTTATATTCA             TACTGAAA TTC TTTCAGTA             ATCTTACTTGCTCAT
      pyrE   3  83 204  198426 ..  198453 +   -10  -3.25223   ATATTTCTTTTCCAC        GGTTCCATAATG ACAC CATTATAGAACC         TTGATAATCTGAATC
      coaD   4  93 221  195428 ..  195460 + -12.1  -2.71364   TACGAGCTAATAGTA      GAGCTTCTTGTTCTT TTA ATGAACACGAAGCTC      TACTTGGCAGAATAC
      tpiA   5  63 313  188457 ..  188467 +  -5.4  -3.90038   TAATAATCTCCAGTT                 GAGT TTT ACTC                 TTTAGCTTATTTAGT
      murI  10  74 206  170689 ..  170722 +  -4.2  -5.31519   CTCAAATACTAATAC     TAGTATA-GTACTAT AACTA ATAGTACCTATATTA     TTTTTGTTTGAGTAT
      trmE   6  65 310  152624 ..  152638 +  -5.6   -4.0251   TCGTCATTTATTAAT               GCAAGG GGT CCGTGC               TTTAATTCTCCTGCT
  BCI_0130   3  56 369  144512 ..  144522 +    -4  -4.05747   AATAGTCATTTTAGA                 GTAA TCA TTAC                 TTTGTATAAAATCTA
       adk   5  71 137  132179 ..  132193 +  -8.6  -2.88243   TTAAATGTCCAACCT               TACGTC TAG GACGTA               TAATCTTATTATACC
      nadA   5  71 412  113451 ..  113471 +  -2.5  -5.48825   GCCATAGTAATATTT            TAACTGTAG GTT CAACAGATA            TTTTTTTAGATAGTA
       rnt   6  57 345  100314 ..  100332 +  -4.6  -3.72374   AACCTTTCATATAGA             GAAGAATA GGA TATTCTGC             TATTTGTTGCTGAAG
      rnfB   8  57  44   96223 ..   96238 +  -6.2  -2.64735   ACGACAAGATTAAGA              GCTTTT ATAG AAAAGC               TAATATAAGTAAAAT
       ppk   6  57 179   89590 ..   89600 +  -5.4  -3.49475   TTATACCAATAATCA                 GCAA TGC TTGC                 TTCTATAGCAATACG
      hemD   5  46 436   74349 ..   74378 +  -2.9   -3.1944   GGCGGTTGTAGATAA       TTTCCCTGATTCA AAGA TGAAATAGGCAAA        TTACATAATTTTACT
      thiH   3  57  15   56766 ..   56784 +  -4.6  -3.88232   AATTAATAATTGCTA             CTTTTAGG TAG CATAAAAG             TTCTTATATAAAGAA
      purD   8  95  56   48091 ..   48130 +  -8.8  -5.06816   AATACTTACATAGTA  TAAAACGCCTCAGTAA TCTCAATT TCATTGAGGCGTTTTA   TTTTTGTTAAAAAAT
      murA   3  65 413   40192 ..   40202 +  -5.4  -4.12902   GTTTTACCTGGCATA                 GTTG TAC CAAC                 TTTTACACGTAGTTC
  BCI_0018  10  66  96   27139 ..   27152 +  -3.9  -4.79826   CATGCATAAGCTTCT               TTACT AAGA AGTAA                TTTTTAGTGATATCT

SUMMARY

99 putative operon ends contain 569 possible terminators.
Percent operon ends hit by terminators of confidence >= x:
	x	#>=x	hits>=x	%hits>=x
	100	7	7	7	7 %
	99	7	7	7	7
	98	7	7	7	7
	97	7	7	7	7
	96	7	7	7	7
	95	9	9	9	9
	94	9	9	9	9
	93	11	11	11	11
	92	11	11	11	11
	91	12	12	12	12
	90	12	12	12	12
	89	13	12	12	12
	88	14	13	13	13
	87	14	13	13	13
	86	15	14	14	14
	85	16	15	15	15
	84	16	15	15	15
	83	21	20	19	19
	82	21	20	19	19
	81	22	21	20	20
	80	24	22	21	21
	79	27	25	23	23
	78	29	26	24	24
	77	30	27	25	25
	76	31	28	26	26
	75	31	28	26	26
	74	38	34	31	31
	73	42	37	33	33
	72	48	40	35	35
	71	55	46	40	40
	70	65	53	41	41
	69	67	55	43	43
	68	70	56	44	44
	67	71	57	45	45
	66	78	62	48	48
	65	85	68	52	53
	64	88	71	53	54
	63	99	80	57	58
	62	104	84	60	61
	61	120	95	64	65
	60	128	100	65	66
	59	137	108	68	69
	58	143	113	69	70
	57	162	128	76	77
	56	176	138	80	81
	55	195	154	84	85
	54	208	165	86	87
	53	230	179	88	89
	52	249	193	91	92
	51	262	204	91	92
	50	284	220	91	92
	49	322	244	93	94
	48	335	254	94	95
	47	366	270	94	95
	46	406	295	96	97
	45	435	314	97	98
	44	454	326	97	98
	43	491	352	98	99
	42	519	371	98	99
	41	542	382	98	99
	40	560	396	98	99
	39	569	404	98	99
	38	569	404	98	99
	37	569	404	98	99
	36	569	404	98	99
	35	569	404	98	99
	34	569	404	98	99
	33	569	404	98	99
	32	569	404	98	99
	31	569	404	98	99
	30	569	404	98	99
	29	569	404	98	99
	28	569	404	98	99
	27	569	404	98	99
	26	569	404	98	99
	25	569	404	98	99
	24	569	404	98	99
	23	569	404	98	99
	22	569	404	98	99
	21	569	404	98	99
	20	569	404	98	99
	19	569	404	98	99
	18	569	404	98	99
	17	569	404	98	99
	16	569	404	98	99
	15	569	404	98	99
	14	569	404	98	99
	13	569	404	98	99
	12	569	404	98	99
	11	569	404	98	99
	10	569	404	98	99
	9	569	404	98	99
	8	569	404	98	99
	7	569	404	98	99
	6	569	404	98	99
	5	569	404	98	99
	4	569	404	98	99
	3	569	404	98	99
	2	569	404	98	99
	1	569	404	98	99
	0	569	404	98	99
