# Supplementary material for: Rapid, accurate, computational discovery of Rho-independent transcription terminators illuminates their relationship to DNA uptake
Source: Genome Biol. 2007 Feb 21;8(2):R22. doi: 10.1186/gb-2007-8-2-r22 (PMC1852404; doi:10.1186/gb-2007-8-2-r22)
Supplement: Additional data file 2 — As described in the text, the entire robust tail-to-tail region is searched; if the region is less than 500 nt, then the 500 nt downstream of the stop codon is searched (stopping if a gene start is encountered). In the case of ties, all terminators with the high score are output. [file gb-2007-8-2-r22-S2.zip › Bdellovibrio_bacteriovorus.ttperf]

    Bd0011   3  74  25   11361 ..   11384 -  -8.2  -3.85817   AGCGGTCTTTAGAAA          CCCACAAC TTTCATCG GTTGTGGG           TTTTTTATTTTGTGC
       pmm   3 100  10   13989 ..   14007 - -11.7  -5.95539   TTTGAAATAAAAAAA             GCCGGGT GATGA ACCCGGC             TTTTAGTTTTTAAAG
      pcbD   6  88  19   27574 ..   27594 -  -8.3  -4.78661   ATTGAAAAAGCAAAA            GCCACTC TGGAAAT GAGTGGC            TTTTTTATTTTCTAA
    Bd0036   4 100  28   32251 ..   32271 - -15.5  -4.89567   TTTGAAAACAGAAAA            GCCACACTG AGA CAGTGTGGC            TTTTTTCGTTTCAAG
      murD   5  61  31   46416 ..   46442 -  -6.6  -3.53012   TGGTGGTGGGCGAAA         GAACGCAGAA GATCTAT TCCCGCGTTC         TGCCCGTGGATCCAA
       lig  11  69  66   50503 ..   50513 -  -3.2  -4.90906   CCATAAGATCAAAAA                 CAGA ATC CCTG                 CTGGCTCCGAGCGCG
    Bd0064   6 100  19   58735 ..   58754 - -12.2  -5.42198   CTCCAAAAAAGAAAA            GAGCGAGT TTTC ACTCGCTC             TTTTTGTTTTTGCGG
    Bd0072   7 100  18   65746 ..   65762 -  -9.4  -5.18297   GAATAACAAAGAAAA              GGCTCC TTCAC GGAGCC              TTTTTTATTTCTGCG
      cyaB   4  54  -5   74770 ..   74782 -  -4.8  -3.39061   GCTTAAGAAAAAGCA                GGCT TAATC AGCC                AGTCAAGCGCGAGAC
    Bd0091   7  59 258   86107 ..   86119 -  -4.7  -3.68827   GACTGAGGATCCAAA                GTGCC ATA GGCCC                GCCTGTTAATCAAGG
    Bd0100   8 100   8   92830 ..   92850 - -11.1  -4.74103   TGCTTAACGCAAAAA            GCCTGGGTT TAT AGCCCAGGC            TTTTTTTTTAGAACA
    Bd0108   7 100 457   96390 ..   96416 - -18.2  -3.07344   CGATTCGCTAAGACA         CCCTTCCCTTTT TAA AAAAGGGAAGGG         AGAGCGACTGTAAGG
    Bd0108   7 100  41   96811 ..   96832 - -14.5  -4.87389   CAGGGCAAAAAGAAA           GGGCTTTGG ATAT CCAAAGCCC            TTTTGTGTAAGGCGA
    Bd0133  11  71 407  117479 ..  117490 -  -3.6  -4.89063   TCATCGAAAAAGAAA                CCGG CGCT CCAG                 AGGAAAGACCGCTGA
    Bd0140   0 NONE
     bglX2   4  61 -24  129846 ..  129856 -  -2.4  -4.38712   GTTACTCTGACAAAA                 GCCC GTC GGGA                 ATCTGGCCATTGGCG
    Bd0152   4 100  10  136767 ..  136786 - -13.6  -5.33848   ATCAGAATTAAAAAA            GGGTGCTG TTGC CAGCACCC             TTTTTGTTTTTAATA
    Bd0172   4 100  28  159327 ..  159349 -  -9.9  -5.54079   GTAAAAATTAAAAAA          GCCGGTCTCA TTGC TGAG-CCGGC           TTTTCGGAGTAGAGA
      ppiA   7 100  29  163953 ..  163972 -   -15  -5.95539   CTGCAAATAAAAAAA            GCCCGGTG TTTC CACCGGGC             TTTTTAGTATTCAAA
    Bd0192   4  56 443  177456 ..  177480 -    -5  -3.58552   AAAGCCAAAAAGACA          TCGCCCTTCA CACCT TGAAGGACTA          TCTGGAAATCTGCCA
    Bd0203   6  93   5  189052 ..  189071 -  -9.2  -4.74103   TTTGGAACCGAAAAA            GGCTCACC GCAA GGTGGGCC             TTTTTTATGTCAGCA
    Bd0209   0 NONE
      radC   8  63 216  206085 ..  206101 -  -7.3  -3.64703   CGTGGGGCACGCAAA              GAGGAAA GTC TTTCCCC              GCACGACATCGTCCA
    Bd0223   5 100  30  209403 ..  209421 - -13.8  -6.01725   AAGAAAAATAAAAAA             GGCCCCGC TTT GCGGAGCC             TTTTTTGAAACCCTT
    Bd0226   4 100  16  212779 ..  212795 - -10.8  -5.13016   AATTAAAACTAAAAA              GCCCGC GCACT GCGGGC              TTTTTCTTTTTAAGC
      rhlE   9  69  44  220829 ..  220860 -  -4.2  -4.56775   ACCCTTGGTGAAAAA      GTTCCTGGAGGCCT GCAA AGGCCCCCGAGTCC       AACCGTCAGAAAAAA
    Bd0244   3  62 125  230604 ..  230617 -  -3.8  -4.33417   TCCACCGACAATAAA               CCCA TCTGTT TGGG                CAAGGTGGATGTGAC
    Bd0264   6  56  75  252685 ..  252702 -  -5.5  -3.30441   GATCATCGTGGATAA             CGGCGCCC CTC AGG-GCCG             GGATTTAAGAAAAAC
    Bd0276   5  49  98  262663 ..  262680 -  -4.1  -3.20382   CGCGAGATCGACGAA             CAGATCG CCCG CGATGTG              GAAGGTCACCGTCGT
      maiA   3 100   5  276066 ..  276081 - -11.8  -5.19998   ATAACTAAAAGAAAA              GGCCCG TTTC CGGGCC               TTTTTTATTTTTTGA
      sodC   8  93  20  279133 ..  279157 - -14.4  -3.30243   ACGCATCTTCCAGAA          GGTGAAGGCT GTTTA AGCCTTCACC          CGTTCTTTCGGGCCC
    Bd0298   4 100  73  287546 ..  287580 -  -5.8  -5.82172   ACGAAGACAAAAAAA    TAAAGGCGACC-GAG TCTTAT CTATGGTCGCCTTCA     CTGGGTCGTCACCAC
    Bd0304   0 NONE
    Bd0309   2  59 296  297744 ..  297765 -  -3.6  -4.07568   GTGCTTTTTTCAAAA           GACGCCCC GGAAGT GCAGCGTC            GTTTTGCCAATGACC
    Bd0317  10 100   8  304146 ..  304165 - -13.6  -5.28281   AGAAAATAAACAAAA            GGCCCTCT GAAA AGAGGGCC             TTTTTAGTTAGATCT
      dadA   6  93 365  305905 ..  305927 -   -12  -3.75332   ATCTCTGAAGCTAAA           CCACAAGAGC CGC GCTCTGGTGG           CGGTCCACGTCGCAA
    Bd0330   8  76 282  313551 ..  313563 -  -4.7  -4.74706   CCCAACACCTAAAAA                GCGGC TTC GCCGT                CGCGCTAACGCGCGA
      napA   4  54 224  327446 ..  327458 -  -6.2   -2.8867   AGTGAATGAAAAGAT                CGGC GAACT GCCG                GATGAAATTGAAAGC
    Bd0354   1  49 182  332275 ..  332309 -  -2.6  -3.53444   GCACGTTCTGGTAAA     TGCAGAGGATCTGACC GAA GGGCGGTCCCTGCGCA     AGTCTGTAGAAAAAT
      speA   5 100  36  339683 ..  339704 - -12.3  -5.81412   TTCAGGCAAAAAAAA           GCGGCGAAC TTTA ATTCGCCGC            TTTGAGTTGCAAAAA
    Bd0372   4  49 339  347512 ..  347527 -  -4.6  -3.17699   CAAAATTCAAAATTA              GTCCCG CACT CGGGAT               ACAATGGGCCCATAG
    Bd0377   6  54 285  352039 ..  352051 -  -5.5  -3.14344   GACGGGTGTCAGCAA                CACCG TGA CAGTG                ACAGACAATCTGCGC
    Bd0383   6  82   6  357909 ..  357938 -  -7.2  -4.85782   GCTGCTAAAAAGAAA       GCCGCATGATCTG TGATG CAGAA-ATGCGGC       TTTTTCTATTTGGAA
    Bd0399   4  50 340  376405 ..  376433 -  -5.3  -3.04263   ATTCCACGCCGAACA        TGAAGCCAGCCAA GGG TTGGATCACTTCA        CGCTTCGGTTATCGT
    Bd0407   6  78  74  382965 ..  382992 -  -5.4  -4.81249   CTCTAAATGGAAAAA        GGCCTTCCCCAA GCTC TTGGGTCTGGCC         TTTGTCACCATCATC
    Bd0412   5  77  14  388183 ..  388201 - -11.7  -2.77899   GCGCGTGATCAATGA             GTCCGCC GAAGT GGCGGAC             TTCATCAACAGAATT
    Bd0434   2 100  34  408658 ..  408678 - -11.1  -6.06723   CCCGCTAAAAAAAAA            GCCCCGG GGTTTTT CCGGGGC            TTCTGTGCATTAAAT
    Bd0448   3  62  44  420186 ..  420200 -  -7.8  -3.14527   GAACTCGGACCAACA               GCCACC AGT GGTGAC               AAGTTCTGGCACCTG
      valS   8 100  16  428434 ..  428459 - -15.5  -5.95539   TTTGAAATAAAAAAA         GCCTCCGTGAT TTGC ACCACGGAGGC          TTTTGATTCTTCATC
    Bd0476   3  63 293  446407 ..  446426 -    -2  -4.58585   TATTCAAAGAAGAAA            TCAAAGGC TGCA GCCGTTGT             CCATCGGACAGGATC
    Bd0479   5 100   6  449654 ..  449671 - -11.3  -4.92777   AATAGGAATGAAAAA             GGGCTCT GTAA AGAGCCC              TTTTTTTATCGGCGC
    Bd0487   7 100  33  456734 ..  456755 - -10.9  -5.63517   TTGTGAAATAAAAAA           GGTGC-CTCC TTC GGAGAGCACC           TTTTTTTTGTCTTCA
    Bd0496   5 100  38  462905 ..  462920 - -10.4   -5.9873   GGACGATAAAAAAAA              CGCCTC TTTC GAGGCG               TTTTTCGTTTCATCT
      alaS   8 100  13  468427 ..  468440 -  -9.5  -5.75478   AAGCAGATAAAAAAA               GGGCC CTGA GGCCC                TTTTTTTTGGTCTTA
      trpS   6  54 167  476141 ..  476151 -  -5.4  -3.26378   GCGCAAAATACAAAT                 TCCA GTG TGGA                 TGAAGTGGAAGAAGC
    Bd0514   5 100  18  480631 ..  480656 - -13.3  -5.05782   ACTGATTTGAAAAAA         GACCGGTCAGA GATT TCTGTCCGGTC          TTTTTGAGCGAAGAG
    Bd0520   0 NONE
    Bd0526   2  63 464  490710 ..  490720 -  -6.8  -3.53091   ATTCTTCCGGGCAAA                 CCAG GTT CTGG                 TGGTGCCGGTGAAGC
    Bd0544   5 100  24  505211 ..  505227 - -10.1  -5.69262   TCAGAAAAAGAAAAA              GGAGCCC CCG AGGCTCC              TTTTTTTATTTGTGC
    Bd0551  13  93  31  510906 ..  510952 - -11.7   -3.6715   CTACTGAAGGTGAAA CAGAAACGTT-CGCGATCCATC CAGA GAAGGACCGCGAAAAGCTTCTG AAACATCTGTATCAA
    Bd0564   7 100   5  521624 ..  521641 - -11.3  -4.89009   AGATCGAATGAAAAA             GGGAGCT GCAA AGCTCCC              TTTTTTATTTCAGAG
    Bd0582   5  57  14  540860 ..  540910 -  -6.8  -3.05963   ATTCGGATGTTAAGA TCTTGACGGGGACATTGTAACGTC AAA GAGGTGACGAAATCCCCGTCGAAA AGTTGACCGGACCCT
    Bd0596   6  80  95  553013 ..  553042 -    -7  -4.56597   CCGGCTGGTGAAAAA       GGGCCATCCGAC TGCGTT GTCGGGCGGCCT        TCTCGCTCCGACGTG
    Bd0605   7  52 199  562921 ..  562937 -  -5.1  -3.17075   TCTGGCTCAAGCCAA              CCAGTTG CCA CAAGTGG              CAATGAAGTTGGTCT
       ppc   8  73 147  567405 ..  567428 -  -9.6  -3.31792   GGAGTACTTCCAGAA          GCTGGCCAAAG AAG CTCTGGCC-GC          TGGAAAGTTTGACAA
    Bd0625   8 100  28  582990 ..  583009 - -12.2  -5.32396   AGACCAAAAAGAAAA            GGCCTTGA TCAC TCAAGGCC             TTTTTTATTTTCATT
    Bd0630   5  65  -5  586500 ..  586524 -  -8.7  -3.23296   AAGAAGATCGACGAA          GGCTAAAGA TGAATTG TCTTTAGCC          TTTGAGTATCCAGGC
    Bd0643   9  67  54  598139 ..  598167 -    -9  -3.02739   CGCAACTTACAGATA       GAGTCTTCCGTGC CCTT GCACAGAA-ACTC        GCCGCGGGCTTTGGC
    Bd0654   4 100 327  605445 ..  605467 -  -6.2  -6.28401   TAAAAAACAAAAAAA           CCAGGGCG CCTTATT CGCTCTGG           TTTTTTTATTTAATC
    Bd0660  14  84 191  610858 ..  610878 - -10.5  -3.93556   AGGGATTCAACGAAA            TGATCAAGG AAG CCTCGATCA            GCGAAAAGATTCTGC
    Bd0667   3  47 279  617122 ..  617135 -  -4.5  -3.00946   TCGCTTCAGAAACCA               TCCGC TTTC GCAGA                TCACTGAAGGTCTTT
    Bd0674   7 100  34  624529 ..  624546 - -11.3  -5.86976   CCAGAAAATAAAAAA             GCCGACT TTGC AGTCGGC              TTTTTGTTTTTGGAA
    Bd0678   5  81  26  629163 ..  629186 -  -5.2  -5.22006   GCAGGATAAGAAAAA          GGCACTGATT TTTA AGTCAGGGCC           TTTTTGATCTTGAAT
    Bd0683   5  93 171  632536 ..  632554 -  -6.7  -5.71712   TTGGACATAAAAAAA             GCCGACT TATTC AGTCAGC             TTTCTTTGCGGATCT
    Bd0688   3  95  34  635387 ..  635405 - -12.4  -4.35518   AACTCGACACCAAAA             CCGAGGGA AGC CCCCTCGG             TTTTTTTATTGCTCC
    Bd0706   2  47 326  663895 ..  663912 -  -2.7  -3.35679   CGGGGTGACTTATAA             CTGGATCG ATC CG-TCCAA             GGGTGACCAGCGTGA
    Bd0711  10 100  39  669880 ..  669895 - -10.4  -5.86976   TTAGAAAATAAAAAA              GGGGCT GAGA AGCCCC               TTTTTTCATTCTTAA
    Bd0723   8 100   2  680330 ..  680352 - -17.8  -3.35798   ACTCTTCACTGATAA           GAAAGGGCGC TGT GCGCCCTTTC           TTTATTCGCAGCCCA
    Bd0728   3  51 120  690290 ..  690308 -  -4.4  -3.40403   GGGTGCTTAGTACAA             GTCCCGGT TAT ACGGGGTC             CCTTTCAAATGGAGT
      choA   5  95 -17  697127 ..  697149 -   -12  -4.21465   TTGAAAACGAAAGAA           GAGACCTAGG CTT CCTGGGTCTC           TTTGCTTTTGTGGGT
    Bd0747   8 100   9  708119 ..  708135 -  -9.4  -5.72254   CGAAATAACAAAAAA              GCCGTC ATTAA GACGGC              TTTTTCGTTTAGAAG
      tonB   6  51 447  719882 ..  719893 -  -3.6  -3.63744   TGGCGTGTGAAAAGA                GGCC TTGA AGCC                 GTGCGAATTGAAACC
      lipB   3 100  56  724704 ..  724719 - -10.4  -5.67283   AAGGGAAACAAAAAA              GGAGCC GCAA GGCTCC               TTTTTTTTGCTATCC
    Bd0786   9  72 -23  740512 ..  740527 -    -9  -3.58133   ATAACGACTACAGAA              GGCGAA GTTG TTCGCC               GACCAGTTTTTTCAG
      catA   4 100   7  747688 ..  747716 - -15.3  -4.11216   CGTTTATGGCTAAAA        GGCCCGTTGCGCA AGT TGTGCAACGAGCC        CTTTCGTTAGTCTAA
    Bd0803   6  49 254  752906 ..  752921 -    -6  -2.75708   TGGCTTTAAAAAAGT              TCGGCG AGCG CGCCGC               GATCAACGCCCCGAT
    Bd0803   6  49  -2  753148 ..  753177 -  -4.9  -2.77895   GCGATCGGGAACAAC       TGGGACGAAGCTC ACTA GGGCTTCGTCTTA        TTCAGTTTCCCAGCC
        pt   2  43 150  761068 ..  761079 -  -3.6  -2.61695   TTCACTTCCAAACAG                GGAC AGAT GCCC                 AATGTCGTGATCGAG
        pt   2  43 127  761075 ..  761102 -  -2.6  -2.96638   CCAAACAGGGACAGA        TGCCCAATGTCG TGAT CGAGCTTTGGCA         GCACATCTGGGGCTT
    Bd0822   0 NONE
    Bd0870   5 100  28  817976 ..  817999 - -12.4  -5.72622   GTTAGAAATAAAAAA          GCCCCCGTCT GAGA AGAAGGGGGC           TTTTTAGTTTTTAAT
    Bd0877  13  72 158  828849 ..  828859 -  -3.2  -5.00616   CCCGCGGCTAAAAAA                 GACT CCA AGCC                 CAATATCGTGGGTGA
    Bd0883   9 100  30  833084 ..  833106 - -13.4   -5.7946   CGGCGAATAAAAAAA           CGCGAACCCC GTG AGGGCTCGCG           TTTTTGGATACTATT
    Bd0891   4  54 -51  844857 ..  844887 -  -4.7  -3.44146   TTTGTTCAGAAGCAA      CATCAGCCCTTCAG CATC CTGAGGGGCTT-TG       ATTTTTAAGTCATTG
    Bd0895   6  63 440  846882 ..  846897 -  -6.8  -3.57457   TGAAAAAGGAACCAA              GGCGCCC GAG GGG-GCC              ACAGTCGGAGCTGGT
      adhA   6 100  15  852797 ..  852816 -   -15  -4.06055   AGTGTGTAAAGCAAA            GAGGCCGG TTTC CCGGCCTC             TTTTTTAACTGTTTT
      ccpA   4  66 279  857095 ..  857132 -  -7.7  -3.48276   CTGCTTCCGACACAA   GGCACGCCATCCAAA GTACAGGG CTTGGATGGCTGGCC    GGATCATGAATTCAA
    Bd0908   1  41 236  860383 ..  860401 -  -3.1  -2.63073   TTTTCGGAAGAAGAT            CGCGC-CA GACT TGTGCGCA             TGGGCTGGGAGGATC
    Bd0913  10  73 108  864314 ..  864332 -  -2.3  -5.14477   GAGACACTTAAAAAA             CAAGCCC GTCTG GAGCTGG             AAAAGCGCTTTGGCC
    Bd0920   3  60 371  871519 ..  871550 -  -2.8  -4.19817   TTCATTGATTCAAAA      TGGGCCGGATGTTG CTTG CAATAGCCGGCTCT       TCATTTCCGGAGAGT
    Bd0925   9 100   6  877576 ..  877593 - -11.3  -5.87996   GAAGTAATAAAAAAA             GGGAGTC CAAA GACTCCC              TTTTTTTATTCAAAT
    Bd0929   3 100  40  881741 ..  881758 - -12.7  -4.75174   TATTGAATTGAAAAA             GGCCGGT GAAA ACCGGCC              TTTTTTTATTCTTAA
    Bd0933  10  85  17  885916 ..  885926 -  -6.8  -5.00616   GCGCTGCCGAAAAAA                 CGCA CTT TGCG                 TGCCGCCTGATCCGG
    Bd0949   6 100  29  896565 ..  896583 -   -11  -6.04953   AGACAAATAAAAAAA             CCGAGGCT TTG AACCTCGG             TTTTTTTGTTTTTGG
    Bd0956   6 100  35  901613 ..  901636 -  -8.2  -5.79595   TTTGAAAATAAAAAA          CCCACAAC TTTAACCG GTTGTGGG           TTTTGTTTTTTAGGG
    Bd0963   1  55 -31  908808 ..  908819 -  -2.2  -4.09685   TCTTACTTTCTAAAA                TCGC TTTT GCAA                 TTTCAGTGAAACCCA
    Bd0968   3  50 144  915399 ..  915416 -  -4.9  -3.05463   ATCCGCGTGAGCGAA             GTTCTTA AAGA CAAGAAC              GAAAAAGAAAAGAAA
    Bd0978  10 100   5  924801 ..  924816 - -10.4  -5.63236   AGTGAAAAAGAAAAA              GGGGCT TCAA AGCCCC               TTTTTTATTTCTGTC
    Bd0984   7 100  27  929412 ..  929435 -  -9.6  -4.77757   GTTTAAAAAGCAAAA          GAGCTGACCC TAAA AAGTCAGCTC           TTTCTATTTGCAGTG
    Bd0991   3 100   8  935833 ..  935862 -   -18   -4.8384   GAAACAACCTAAAAA       GGTTCCCGGTTC AAAAAA GAACCGGGAACC        TTTTGATTTATTCCA
    Bd0997   2 100   6  943112 ..  943128 - -12.3  -5.72622   GGCAGAAATAAAAAA              GGGGCTT TCA AAGCCCC              TTTTTCTATCTTGGT
    Bd1012   4  69 413  957172 ..  957203 -  -4.4  -4.57837   AGAGTTCGCCAAAAA      GGGCCAGGAGGAC TACCTGC GTCCG-CTGACCC      TGAAGGGTCGCAAGC
    Bd1012   4  69 165  957428 ..  957451 -  -6.6  -4.05446   GGGCGCAATTACAAA          CGCATCGCCG TTGT CGGCCATGAG           CCGCACTTGAGCGTT
    Bd1020   6 100  12  968303 ..  968320 -  -9.9  -5.64873   TCGAAGAATAAAAAA             GCGAACT TTTC AGTTCGC              TTTGTGGGTGACTAG
      corA   5  89 212  977061 ..  977094 -  -6.1  -5.31519   ACACGGAAATAAAAA     CGTGGTTCCTGGATAA TCG TTATCC-GCAAGCACG     CAAGGACTGCATCGA
    Bd1035   5  73 -45  981876 ..  981898 -  -7.6   -4.1196   AACGCAGTGGGAAAA           CGGTGGTGAT CGG ATCGCCGCCG           AAGACTTTGAACTCC
    Bd1043   3  56 400  986953 ..  986963 -  -5.4  -3.36492   GCGTGAACTTCAGAA                 GGAA GCC TTCC                 GCGCACAGCTTGAAA
    Bd1052   3  63 325  997122 ..  997133 -  -7.2  -3.64283   GAAACCCTGCAAGAA                CGCG AATC CGCG                 AAGACCTTCCGTGTT
       osc   7  61 184 1009584 .. 1009600 -  -6.7  -3.53012   GTGCCGCCGTTGAAA              TTTTTGA AGG TCAAAAA              CATGCCCAACCATAT
    Bd1075   3 100  26 1018523 .. 1018539 - -12.3  -6.11229   ACTAAAATAAAAAAA              GCCACCT ATC AGGTGGC              TTTTTTTTTGCCTTT
    Bd1079   6 100  29 1023194 .. 1023215 - -14.5  -5.72622   CGCACAAATAAAAAA           CCCGCTCTT AAGA AAGAGCGGG            TTTTTTGTTTTTAGG
    Bd1086   5  69 239 1029045 .. 1029069 -  -5.6   -4.2349   TTCCGACACTGAAAA          CACTTTGCGC TATTG GCGCGAAGGG          GAGCAGGGGTTTTGT
    Bd1091   2  66 112 1031716 .. 1031726 -  -6.8    -3.794   GTTCAACCCATGAAA                 CCTG TCT CAGG                 CGAAACGGATTTCTG
    Bd1104   3 100  12 1039438 .. 1039456 - -13.8  -5.95539   GTTTAAATAAAAAAA             GGCCCGGC AAA ACCGGGCC             TTTTGTCTTCTCTAG
      hisS   4 100  30 1042422 .. 1042440 -  -8.1  -5.63517   TCTTGAAACAAAAAA             CCCGCTC TTTCG AAGCGGG             TTTTTTGTTTTTAAA
      frpA   1 100  29 1046736 .. 1046757 - -12.3  -6.12458   TAAAAAAATAAAAAA           CCGCAGG-CG TTG CGACCTGCGG           TTTCATGTCTCTTAG
    Bd1122   7  75 449 1056479 .. 1056500 - -10.9   -3.0771   GTGGAAAGCACAAAC           CTGACGGTG CGAT CACCGTCAA            TGCGCCCTTAAATCT
    Bd1127   5  62 297 1064384 .. 1064396 -  -7.7  -3.18681   CTCCAATCTGATCAA                CTCCA GTG TGGAG                CGCATTCAGGCCGGA
    Bd1162   9 100 138 1105508 .. 1105535 - -17.8  -3.09579   ATCTAAAAAAGACGA        TCCCCGGGATTC CAAA GAACCCCGGGGA         TTTTTTTTAAGACAG
    Bd1166   7  59 108 1107392 .. 1107414 -  -4.9  -3.66666   TTGAAAACGGCCAAA          GACGAGACAC TCTG GTGT-TCGCC           AAACTTCGTGATGAA
    Bd1170   3  79 370 1112223 .. 1112240 - -11.3  -3.32455   AAAACGCAAATTCAA             TCCTCCG CAGG CGGAGGA              GATCAAAGACTCTTA
    Bd1175   7  64 213 1116387 .. 1116397 -    -4  -4.29327   CACAATGAAGACAAA                 TTGA ATT TCAA                 AGCTCAAGGTGCCTT
      sufA   4 100  29 1132603 .. 1132621 - -10.3  -5.63236   ACCGAAAAAGAAAAA             GGGAGTC GTGAA GACTCCC             TTTTTTGTTTTTGCA
      cinA   2  54 -59 1140267 .. 1140302 -  -5.4  -3.27808   GCGAAGCCAGAAAAT    CAGCGCCATC-TCGGCA AAG TACTGATGACGGCGCTC    TTTCATATTCGCCGA
    Bd1206   8  67  71 1144743 .. 1144768 -  -3.9  -4.57569   CCACCCGGCTAAAAA         GAAGAAAACCG CACG CGGAATTCCTC          CCTATGCCAGCGGCT
    Bd1212   6  82 194 1151749 .. 1151764 -  -6.8  -4.75954   AAAACCCAAAAGAAA              CCGGCA AAGA TGCCAG               CCTTGCCTGCAGAAT
    Bd1237   7 100   5 1173372 .. 1173388 -  -9.4  -5.30348   ACCTAAGAAGAAAAA              GCCTCC GCAAA GGAGGC              TTTTTTATTTGGATA
    Bd1247   4 100 297 1180126 .. 1180145 -   -15  -4.46926   GAGTTCATCACAAAA            GCCAGCGG CAAC CCGCTGGC             TTTTTGTTTTTCTAA
    Bd1247   4 100  25 1180398 .. 1180417 - -13.6  -4.42206   AATTAAATTAAGAAA            GGCCACTG GAAA CAGTGGCC             TTTTTCTTTTTTCCG
    Bd1260   1  45  66 1196471 .. 1196483 -  -3.3  -3.02166   CTGTGAAGCAAAGGA                TCCGA AAA TCGGG                GTGCTGGTGGGGATT
    Bd1268   9  63 410 1201083 .. 1201100 -  -7.1  -3.65351   TCAGTTGCACGCAAA             TCTTGAA ATGC TTCAAGA              TCTTCAATCTCGTCT
    Bd1281   4  80 419 1213128 .. 1213140 -  -6.2  -4.75308   ACGAAGACCTAAAAA                CCGC GCAAG GCGG                TGATCCACAATGTGA
    Bd1294   4  62 189 1226162 .. 1226175 -  -8.1  -2.77355   TGTAAAGAATAAGAT               CCGCT TCCT AGCGG                CTGCAAAAAATGTAG
    Bd1301   7  74 169 1231125 .. 1231149 -  -8.5  -3.94812   CTTGAGTGAAAAAGA          CGCCCCGGC GCGTATT GCCGAAGCG          GTGGTGTATTTAAAA
      grxC   5  47 263 1237664 .. 1237682 -  -2.3  -3.64703   CCCCCCGCAGGTAAA             GAAGGTC AGAAA GCCCCTC             GCACTTCGGAAGAAG
      grxC   5  47 145 1237781 .. 1237800 -  -2.1  -3.57144   CTGGCTATGCGCAAA            GTGCG CTTCTATGTT CGCAC             CACAAGTGTGTGGCT
      grxC   5  47 104 1237828 .. 1237841 -  -2.3  -3.53012   GCTGCCGTTTGGAAA               CACTC TGGT GGGTG                TTTGTGCGAAGGCTC
    Bd1314   3  66 140 1242150 .. 1242161 -  -5.8  -4.07568   TGGCTTGTCCTAAAA                CTCC GTGG GGAG                 CCAAAGTCATCGCGG
    Bd1323   7  52 417 1251032 .. 1251046 -  -6.4  -2.52464   TTGTTCGCGAATCCA               TCGCCA AGC TGGCAA               CTTCAGAAAACGCTT
    Bd1329   8  72  74 1254788 .. 1254806 -    -3   -5.0916   GCTCTAACACAAAAA             GCTCTGAC TCC GACAGAGT             GGCAAGCTCAAAAAG
    Bd1334   4  95 346 1258064 .. 1258088 - -14.4  -3.53444   TTATGGCGGCGCAAA          CCGCAATCAC ATCCG GTGATTGCGG          GGACCGAAAGAATAC
    Bd1342  13  93 185 1270703 .. 1270721 -  -8.8  -4.73388   AAGGCCTATGAAAAA             GCCCTGCC CCA GGCAAAGC             TTGCAGTGGAGCTGG
    Bd1352   5  77  -5 1276908 .. 1276924 -  -3.7  -5.23316   CACGATATTAAAAAA              CAATAGC CGG GCTATTT              ACAGTGCGCCTTTGA
    Bd1373   7  87 105 1298583 .. 1298601 - -10.3  -4.07746   CCGCGAAAAATACAA             GGACCAC ATTCA GTGGTCC             GAGGCTGAAAAGTGG
    Bd1378   8  66 366 1302572 .. 1302584 -  -5.5  -4.05004   TCACGATAAGAACAA                CAGGA AGT CCCTG                GTGCTCTGGGAAAAC
    Bd1382   4  71  54 1307856 .. 1307882 -  -3.7  -4.87665   GGGTATTTACAAAAA        CCGC-TG-GATCG GGT CGAGCTCAAGCGG        GTTTTGAATCTGGAT
    Bd1387   8  67 269 1313196 .. 1313223 -  -4.1  -4.39347   AAAAAATATCTAAAA        TCCCCGGAG GGCAAGTTTG CTCCGGGCA         CGATGATTTCCTTCC
    Bd1400   7  79 106 1325360 .. 1325372 - -10.5  -3.53091   ACGTCTTGCTTGAAA                CCGCC TGT GGCGG                CTCTGATATCCTGCG
    Bd1408   4  56 124 1329500 .. 1329514 -  -5.7  -3.35996   GACCGTCAGTCAGAA               CTTCC GGATT GGAAG               TTCCTTTTACTGGGA
    Bd1411   5  75 345 1331943 .. 1331965 -  -6.2  -4.41348   TTTGCCGTAAAGAAA           TGCCCGGC CGCCCAT GCCGCGCA           AAGTGCTTGGAACCT
    Bd1416   4  56 383 1338780 .. 1338794 -  -2.9  -4.07687   ATGTCCTGCCGAAAA               GTTAT ACGAA ATAAC               CAAAATAATTGAACG
    Bd1426   6  80 245 1346020 .. 1346030 -  -6.8  -4.56597   TGTGGTGGTCAAAAA                 GCTC GAA GAGC                 AAGGTCTTGTATCCC
    Bd1430   3  75  16 1348754 .. 1348764 -  -3.2  -5.24129   GGGCGTGACAAAAAA                 GATC TTC GACC                 GATATCTGAAGTGAT
      oxyR   5  54  -4 1374467 .. 1374478 -    -3  -3.92542   CCCATGCGGAAACAA                TCTA GAGT TAGA                 ATGTGGCTGCTTTGA
    Bd1457   5  63 293 1378355 .. 1378376 -  -2.1  -4.58395   CGCATCGTGCAAAAA           CGCGCGGGA AATA TCACGGGCA            TGGGGATTCGTTACG
      purA   4 100 354 1380729 .. 1380748 - -12.2  -5.93252   TGTAAAAATAAAAAA            CCCGAATC TTTC GATTCGGG             TTTTTGATTTTTAGA
      purA   4 100  23 1381051 .. 1381079 - -18.3  -5.93809   TTTTGATAAAAAAAA        GGCCTTTGCTCAA GCT CTGAGCAAAGGCC        CCCTAAAAACCGCTA
    Bd1465   2  53 -19 1386296 .. 1386312 -  -6.5  -2.73483   ACGCCATGTGAACTA              TTCCAGC GAA GCTGGAG              TGCAGACAATTTCAA
    Bd1502   6  87 333 1421071 .. 1421090 -  -7.2   -5.2015   CGAAGAAGAGAAAAA            GCAGAACT GGGA AATTCTGC             CGTACACCCAAAACG
    Bd1515   7 100  18 1437612 .. 1437629 -  -9.8  -4.78149   TTCAGAATTGAAAAA             GCCCGC GGTAAA GCGGGC              TTTTTTGTTTTTAAG
    Bd1523  12  80 398 1445867 .. 1445896 -  -6.3  -4.82901   TCGTGTCGATAAAAA       TCCCCCCGCTGCG CGAG CGCACCGAGGATA        TTCTGCCGCTGGCAC
    Bd1529   5  63 408 1449734 .. 1449749 -  -5.4  -3.89881   ATCAATGCGGATAAA              CCGG-GA TTC TCTCCGG              GAGTGGCGGGGCATG
    Bd1541   8 100 337 1465624 .. 1465643 -   -15  -3.20991   CGCAACTTAATCCAA            TGCGGGGG CGCG CCCCCGCA             CCGCAAACCGAGAGC
    Bd1541   8 100  27 1465922 .. 1465953 - -11.8  -5.63517   TTTTTAAATAAAAAA      TGA-AAAAGGGGCCT ATT AAGCCCCTTTTGTCA      TGAATTTGCCCTAAT
    Bd1554   6  95 213 1480677 .. 1480694 - -11.3  -4.68506   AAGCAACGTCAAAAA             GAGCACC TTTA GGTGCTC              TTTTTTTGTTTCAAG
    Bd1572   3  47  18 1499199 .. 1499226 -  -3.4  -3.12668   TATCTGGATACGGAA        GCCAG-CCAAACA AGA TTTGTGGTCTGGC        TTCCTGCTAAACACT
    Bd1595   4 100  29 1523128 .. 1523144 -  -9.4   -5.7946   CTCCGAATAAAAAAA              GGAGCC TCAAG GGCTCC              TTTTTTATTTCTACT
    Bd1613   7  84  11 1545198 .. 1545217 - -10.7  -3.86015   CAGTCCTCGCACAAA            GGGAGCC TATCTT GGCTCCC             TTTTTTTATTCTATT
    Bd1620   6  70 258 1550599 .. 1550618 -  -9.3  -3.38812   CTTGCTTTAAGAATA            TTCCCGG ATGAAA CCGGGAA             GATGAACCTGTCCCT
    Bd1632   7  89  18 1568874 .. 1568892 -  -8.8  -4.71791   ACATGAATAAATAAA             CAGGCGCA GTT CACGCCTG             CGCCATGACTGAACG
    Bd1641   7 100 180 1576619 .. 1576634 - -10.4  -5.45802   GTTTTAAAAGAAAAA              GGCCTC TTAC GAGGCC               TTTTTTGTTTTAGAC
    Bd1648   3  66  17 1581627 .. 1581637 -  -6.8  -3.66803   CGGCAAGATTTTAAA                 CTGC GGG GCAG                 AGTTTCGCCGCCGGA
    Bd1657   1  42 284 1588641 .. 1588652 -    -3  -2.78384   TTTCTGCCGATGAGA                TCTT TAAA AAGA                 TCGACGATAAATCCG
    Bd1662   6  67 144 1594241 .. 1594266 -  -3.9  -4.61527   AAAACCGTTGAAAAA         GGCCCCATCGAC TGC GTTG-TCGGGCC         TTTCGCTTCACTCCG
    Bd1670   2  69  20 1605766 .. 1605795 -  -5.7  -4.30844   ATCCGATGATCAAAA       GAGTCCCCAA-GCC CCT GGCATCTAGGACTC       TTTGATAACATGCGG
    Bd1674   3  54 130 1610127 .. 1610142 -  -3.2   -3.8901   GCGGAAATTACTAAA              GCCAAC AGCA ATCGGC               CTTTGTTTTGTCTGC
    Bd1697   4  47 270 1633610 .. 1633623 -  -5.3  -2.55069   AATTTTGAAATACAC               TCTTC CTTG GAAGA                CTCAATCATATATGG
    Bd1697   4  47 230 1633649 .. 1633663 -  -2.1  -3.57462   TATGGCAGCGGGAAA              GC-CCA TTAT TGGTGC               AATCGATGGTGAAGG
    Bd1703   3  50 266 1639335 .. 1639365 -  -2.5  -3.71991   CAGAAATGCCAAGAA       TGAAGGGTGGG TTTAAGGTG CCCACCATGCA       AGAAGTCGTAAGTAT
    Bd1709   5  86 413 1643184 .. 1643202 -  -8.9  -4.41956   ACACAGATATTAAAA             GTATGGC TATTT GCCATAC             AAGTAGGTATAATCT
    Bd1712   2  44  72 1645830 .. 1645848 -  -3.8  -2.81966   CCAAAGTCCACCACA             CGATCGTA AGC TCCGATCA             TTTCCCCCTGGAAAT
    Bd1717   5  81  21 1654222 .. 1654242 - -13.3  -2.60988   AATTCAATGAACGGA            CTCGACACG GAC CGTGCCGAG            TATTGTGGATACACG
      yvfS   1  41 282 1662319 .. 1662329 -  -2.6  -2.73012   ACGATCTATAAAGAG                 TTTT TGC AAAA                 GGCCGAAGCTCTGGT
    Bd1746   4  66 214 1680575 .. 1680587 -  -5.5  -4.07568   GGGCCGCCCGGAAAA                GGTGA TTT CCACC                GACAGCCTGGAGCTG
  Bd1752.1   6  62 133 1691723 .. 1691746 -  -7.5  -3.27704   ACCTTTGAAATCTAA          CCTGCTGCTC TTTAC GAGCAG-AGG          GACACTGTCTGGTGG
    Bd1761   4  61  16 1697090 .. 1697108 -  -6.6  -3.49653   ATCATCGTCACAGAA             GCCGGCGT TGG ATACCGGC             TGCTGGATCTTTAGA
      dapD   2  87 323 1706721 .. 1706732 -  -7.2  -5.24129   TTGTCGCAGAAAAAA                CGCG ACAT CGCG                 ATCTTGCGCACGATT
    Bd1799   5  54 227 1727044 .. 1727056 -  -3.3  -3.78953   ACGGCGATCATTAAA                GCCTG CCG CACGC                GTCTTCGTCCGATTT
      fadD   9 100  27 1729919 .. 1729942 -   -14  -6.20267   TCAAAAACAAAAAAA          GCCTGATAAG TTTC CTTATCAGGC           TTTTTCTTTTTTAAC
      htpG  10 100  37 1733363 .. 1733380 - -12.7  -5.09521   TGAAGAAATGAAAAA             GGGCTCC GGAG GGAGCCC              TTTTAGTTACTCCAG
    Bd1810   7  59 220 1737787 .. 1737799 -  -3.3  -4.08945   AGGAGTCTTTTAAAA                GCATG GGA CAGGC                GTTTAACGAAGTGGG
      eriC   4  93  24 1743281 .. 1743300 - -13.6  -3.60627   GCAGGTGATTTTAAA            GGGCTTCC GTGT GGAAGCCC             TTTTTTTTGTGCCGA
    Bd1822   6 100 167 1748882 .. 1748917 - -15.4  -3.53091   ACTGGGCGGCGGAAA    CCCGCGTGGTGCAGGA CAAA CCCCGCACCACTCAGG     CTCGCCTGCGCTGGT
    Bd1829   6  56  90 1754695 .. 1754708 -  -5.2  -3.63897   GAAAGAGGACAAAGA               CCGC TCTTTT GCGG                CGGGATTCCTGGATC
      ordL   5  77  75 1765400 .. 1765420 - -11.1  -3.17075   TGGTTCTTAAGGGAA            GCCTCCAAC TGA GTTGGGGGC            TTTTTTGTGTTATTT
    Bd1848   4  51 150 1774872 .. 1774890 -  -3.9  -3.51232   CGTCTGCCAAAGGAA            GAATC-CC TGCT GGTGATTC             AGGCCTATTATTCAA
      kdpD  12  83   6 1781497 .. 1781516 - -10.6  -3.69354   CGTTAGAAGCTCAAA            GGGCTGCC ATTC GGCGGCCC             TTTTTTTATTTGGAA
    Bd1868   2  64 397 1792682 .. 1792697 -    -4  -4.19974   AAAAGCTGGAAGAAA              GCTACGT GGG ACGT-GC              TGGTAAGTTCATCGA
    Bd1880   3  56 -16 1804557 .. 1804567 -  -3.2  -4.07568   GGCGCCGGTTTAAAA                 CGAC GCT GTCA                 TAGGATGTTGTCCAG
    Bd1885   7 100   7 1806403 .. 1806420 - -12.7  -5.61596   AGCTTGATAAAAAAA             GGCGCAG TCTC CTGCGCC              TTTTTTTTAGTGTGG
    Bd1888   3 100 134 1809379 .. 1809399 -  -9.7  -4.93877   GCGCACCAAACAAAA            TAAGCCGAC TTT GTCGGCTTT            TTTTTGTTTTATCTG
    Bd1896   2  51 160 1816835 .. 1816847 -  -3.3  -3.53343   AATCGTTTTTCCAAA                CCTTC TTT GATGG                ACTTCAGTGAGGTGC
      fkpA   6  61  57 1823192 .. 1823231 -  -4.8  -3.91716   GGACTTTTTAAAGAA  CACCCGCGAAGTGATAGA GTTT TCTTTCACAGAGCGGGAG   GTCCTGAAGAATCAC
    Bd1913   3  56 167 1828727 .. 1828743 -    -5  -3.65529   AGAGCCTCAGCGAAA              GCGCCC TTTTC GGGTGC              CAGGGGCCGTGGCTG
    Bd1934   4  91 392 1845645 .. 1845673 -  -8.2  -5.08169   ACACATCCTAAAAAA       CCT-CCAGGAGCT GAAA AGCTTCTGGCAGG        ATTTTTTGCCGCACC
    Bd1946   2  45 259 1858290 .. 1858303 -  -2.3  -3.36515   TTCGATCTTTAAAGA               CATCC GCGT GGGTG                GCCGTTCGTTGATCG
    Bd1953  10  62 152 1866044 .. 1866063 -  -8.6  -2.88544   GCGGACTTCGATACA            GCTGACGAC ATC GTCG-CAGC            CTTGAAATCCAAAGC
    Bd1956   6 100  20 1871942 .. 1871958 -  -9.4  -5.61881   CCCTAAAAACAAAAA              GAGCCC TCTGG GGGCTC              TTTTAATTTCAACTA
    Bd1963   4  80  21 1876375 .. 1876399 -  -5.7   -5.0925   CTTTAAAACGAAAAA          CCCACAGCT TCCTCCG AGTTGTGGG          TTTTTTGTTTTTTCA
    Bd1982   9  65  11 1892178 .. 1892196 -  -8.1   -3.1506   AAATGCCGTGATGAA             CGAAGCC CGGGC GGCTCCG             ACGTTCACTCTTACA
    Bd1988  12  91  13 1899785 .. 1899823 -    -8  -5.15634   GAGTCCATGAAAAAA   GACGGCAGCCTCGATCGG GTC CTGACTGAGACCGCCACC   ACCCCACCTTAGCTA
    Bd1999   7  67 130 1913936 .. 1913949 -  -3.8  -4.58663   ATCATCGCGGAAAAA               GGAC CGAATC GTCC                GGGCGAAGCAGGGAT
    Bd2033   5 100 122 1940760 .. 1940780 -  -9.8  -4.81249   GCTGAAATGCAAAAA            GACCTCAA GGGTA TTGAGGTC            TTTTCTTCATCCAAT
    Bd2039   3  78 105 1947564 .. 1947578 -  -5.6  -4.74103   GCTGGAATCGAAAAA               GACCTC TAT GAGGAC               TTCGAAGCTTTCATG
    Bd2065   4  76 442 1972255 .. 1972268 -  -2.4  -5.27938   ATCGTGAAAGAAAAA               GTTC AGGGCG GAAC                GTTCTGCTCCCTTTG
      rbsB   5  65 280 1980805 .. 1980818 -  -3.1  -4.69664   GACACCAGTGAAAAA               GCCCAG CGC CTGG-C               TACCACCTTGTATCT
    Bd2091   7 100  36 2004302 .. 2004326 - -13.6  -5.46698   CTTAAAACGAAAAAA          GCCCGTGCCT TATTC AGACACGGGC          ACCCCTCGACAGAGA
      pykA   9 100  30 2010961 .. 2010977 - -13.7  -6.09196   CGGAAAATAAAAAAA              GCCAGGG AGT CCCTGGC              TTTTTTTTACTTCAT
    Bd2127   8 100  24 2032214 .. 2032234 - -11.1  -5.77571   ACTAAAAAACAAAAA            GCCCTGAAG TTT CGTCAGGGC            TTTTCCAGTTTCCAA
    Bd2137  10  68  67 2043447 .. 2043475 -  -6.8  -3.94811   AAGACCATCGACAAA       CTGG--AGACCCTG CTG CAGGGCCTGACCAG       TCGATTGAAAGAAGT
      sac1   6  79 125 2050367 .. 2050381 -  -4.3   -5.1517   AAAAGAAACGAAAAA               GATCT GAGAG AGATC               CCCGAGGACATTCGC
      fumB   4  70  53 2055405 .. 2055418 -  -5.3  -4.41348   TCCTGCTGAAAGAAA               CTTAG ACCC CTAAG                AGCAGAGCCTGGCGG
    Bd2154   5  74   1 2060196 .. 2060221 -  -6.8  -4.35483   TTCTATGACAAGAAA         GAGGACCGCT TTGTCG AGCCGTCCCC          TTAGTTGCGCACCTG
    Bd2157   9  61 457 2062527 .. 2062558 -  -4.4  -4.07568   TTCCGTGGTTGAAAA      CCCGACTGCAGAT TCCCATC ATC-GCTGCCGGG      GGGATCGCCCACGGC
    Bd2157   9  61 205 2062799 .. 2062810 -  -5.8  -3.72576   CCGTGGGCGATGAAA                GTCC TGAA GGAC                 TACAAACTGACAAAG
    Bd2168   5  67  15 2069997 .. 2070027 -  -8.9  -3.10409   TAGGAACGCACGCAA       CGGGGCCTCGG GCGCAATCT CCGGGGCCCCA       GAACTAACCGCCGAC
     eriC2   6  53 407 2073209 .. 2073246 -  -6.1  -2.63357   AAGCATCCCAAAGAT   GTCATCGTGCCGGGCGA AAAT CCGCCCGGCCTAAAAAC    GGAAGAAAAAGTGGG
    Bd2184   4  54  45 2084213 .. 2084228 -  -2.6  -3.88787   CCAGAGCTGTACAAA              CTT-CTG CTT CAGGAAG              GTCTCGGATCACTAT
    Bd2194   5  69   7 2094816 .. 2094827 -  -5.8  -4.19817   GCCATCGATCCAAAA                GCGA TCCG TCGC                 TAGCTCTTACTGAGG
    Bd2198   6  63  75 2097661 .. 2097685 -  -7.1  -3.53298   ATCATCTGAAAGCAA          CCCTGCCGTTC ACC GAACTGCAAGA          GCAACCGGGAGCACT
      frpC  10  80  33 2107275 .. 2107331 -  -6.3  -4.85599   TGTATTTGATAAAAA GCTAAAGCCTGTG-GTTTT-TT-ATCGT GGTT ACGATGAAAAAAACTCACAGGCTTTGGA AAAGAAAATTCAGGA
      copA   5  55  31 2120463 .. 2120473 -  -6.8  -2.52464   TTTTCTGGCAAGCCA                 GCGT TAA ACGC                 GGCCTAGCCAGAAAA
    Bd2230   5  73  95 2128272 .. 2128283 -  -2.2   -5.1848   AAGGAATCCAAAAAA                GAAG ACCA CTCC                 CACCACCACTAAGCA
       glt   2  58  36 2138671 .. 2138687 -  -5.8  -3.57263   AGCGGCAGGCTTAAA              GGCCTC TGCTC AAGGCC              CGCCCCCGCTCGAAG
       lig   9  61 441 2147803 .. 2147829 -  -5.1    -4.011   CGAATATGCAAAGAA         CTGCCGCACTT TGATC AACCACGGCAG         AACGGACCACTACTC
       kef   6  72 108 2165057 .. 2165092 -  -6.1  -4.21462   AGCTATCACGGAAAA    CACGGCTTCCTGGAG TTCTCC CATCAAAAAGCCGTG     CTAAAGCAGTCTTTC
    Bd2276  11  78  93 2174614 .. 2174634 -  -4.8  -4.92239   GTAAAAATTGAAAAA           CAGG-AAGT GGGA ACTTTCCTG            ATTTCTGAAGCTTAC
    Bd2296   5  79 209 2189793 .. 2189809 - -11.5  -3.32963   ATGCCCACCCCAGAA              CCCGGCG CCA CGCCGGA              AGAAATTCAAAAGAA
      cysS  10  77  42 2213367 .. 2213396 - -12.1  -2.84732   TTTAAACTCATGACA       GCG-TCCGCCATCG TAG CGGCGGCGGATCGC       ATCAGAGCTTTCATA
    Bd2329   4  65 214 2228911 .. 2228924 -  -8.1  -3.18634   AGTCGAAGCAAGACA               CCGTG TGCG CACGG                GGGACACAGTCGAAG
      sseA   7  56 371 2235024 .. 2235050 -  -3.7   -3.9243   GAAGCCTTTAAAGAA         CCACCCTCA CCCAGTATT TGAGAGCGG         ATTTTGCCGCGAACA
    Bd2343   3  47 221 2240612 .. 2240626 -  -4.2  -3.06796   TTTGACGGCATTCAA               GCCG TGGCGAT CGGC               GCTTTGCGCGGCATG
    Bd2353  10  89  78 2255394 .. 2255418 - -11.4  -4.18401   GTACACATGGCAAAA          TGGCGACACC GTGAA GGTGACGCCA          TTTGATTCTTCCGGA
    Bd2368  10 100 145 2271888 .. 2271918 -   -19  -2.64099   CGCGTTGACTACAAC       GCAGTCCGCCCTCG TAG CGATGGCGGACCGC       AGAATTCACTCATCA
    Bd2368  10 100  66 2271977 .. 2271997 -  -4.8  -6.20267   TCAAAAACAAAAAAA           GACCGAACA TTGC TGTT-GGTC            TTAGTTTGTTCATGC
    Bd2384   4 100  25 2290630 .. 2290646 - -10.8  -6.02919   CCACAAATAAAAAAA              CCCGCG GATTT CGCGGG              TTTTTAGTTTCAGAC
    Bd2388   8 100  29 2294871 .. 2294889 -   -11   -5.4505   TGCTTCAAGAAAAAA             TCCCGGCA GAA TACCGGGA             TCGTGTCGAACTGTT
    Bd2399   6  59 367 2303445 .. 2303461 -  -7.2  -3.14218   GATCGACTAAAATCA              CACCGG GTTTT CCGGCG              ACCTTGGCGGTGCCA
    Bd2408   2  61 123 2316860 .. 2316885 -  -6.1  -3.61764   CCAGCAATGCCGAAA         CCCCG-ATGACC AAA GGTCACACGGCG         ATTCTGACTTGTGAT
    Bd2414   5 100  29 2320501 .. 2320516 - -10.4   -5.5604   TTAAGCAATAAAAAA              GCCCCT TTTC AGGGGC               TTTTGTTTTTTCTGA
    Bd2427   8 100  35 2331580 .. 2331600 - -12.6  -5.13354   TTCACAAAAAAGAAA            GAGGCTCC TTTTG GGAGCCTC            TTCTTTTACAACAAC
    Bd2451  10  59  17 2359789 .. 2359801 -  -4.7  -3.78775   GCGCGCATCATGAAA                CTGCC ACC GGCGG                CAAAGTCCGGATTGA
    Bd2464   5 100  19 2369923 .. 2369941 - -11.7  -5.14563   TCTCTCACGAAAAAA             GCCGGAG TGTTC CTCCGGC             TTTTTTTGTTTCTGC
    Bd2477  11  62 184 2380046 .. 2380060 -  -3.4   -4.2717   ACCATGGCAGCAAAA               CCAGCA CCT CGCAGG               AGCTTCTAGATGTCC
    Bd2496   3  65 100 2402148 .. 2402158 -  -8.2  -3.21924   GCATTCGCTACAATA                 CCCC CGT GGGG                 CCATTAAGTCTTGAA
       MCP  14  61  94 2409760 .. 2409770 -  -8.2  -2.57522   GCAATTCAGACCAAT                 GCCG CCT CGGC                 CGAAGAAATTTCAGC
    Bd2510   6  77 475 2415919 .. 2415960 -  -9.3  -3.91191   CAAAAAATACAAAGA GCTTCTGGCGAAACCGGCG AACA CGCTGACTCCGGCGGAAGC  GGAAGTCTTAAGCGC
    Bd2520  11 100  10 2426716 .. 2426733 - -14.1  -5.48514   ATGAATAAATAAAAA             GCCCCGG GAAA CCGGGGC              TTTTTATTTTTAAAG
    Bd2527   8  93  12 2433404 .. 2433421 -  -9.8  -4.55887   TTCTAAAAAGACAAA             GGCCCC TTTTCT GGGGCC              TTTTTTTTGATTTAC
    Bd2535   6 100  31 2443179 .. 2443194 - -10.4  -5.95539   TTTCAAATAAAAAAA              GCTCCC GAAC GGGAGC               TTTTTATCTTTCAGA
    Bd2540   6 100  10 2447344 .. 2447360 -  -9.4  -5.18355   CTGAAAAAGGAAAAA              GGCCCT CAAGC AGGGCC              TTTTTTATTTTATCC
    Bd2545   3 100  30 2454614 .. 2454631 - -11.3  -5.93252   TCTAAAAATAAAAAA             GGGAGTC TTTC GACTCCC              TTTTTTTATTTCTTA
    Bd2550   6  63 381 2463316 .. 2463330 -  -7.2  -3.56937   TAACAGCCAAATCAA               TTCGAA ATT TTCGAA               CCCCACTGCTTGCGC
    Bd2553   3 100  25 2466054 .. 2466080 -  -9.5  -5.81032   GAAGCCTAAAAAAAA         TGGCAGACATC CTTTC AATGCCTGCCA         TTTTATCAATTATTT
    Bd2559   3  52  23 2470825 .. 2470841 -  -2.9    -3.727   GGCAGGACATGGAAA              TCTGGGC ACT GACCAAA              GAGGAACTCTAACGA
    Bd2565   9  78   3 2477698 .. 2477727 - -12.1  -2.96873   ATTGGTACCAAATGA       TCCCGGCACTGCA AATT TGCTGTGTCGGGA        TTTTACTGATTCAAT
      pdxH   9  82 440 2481699 .. 2481717 -  -7.4  -4.62069   TGGTGATCCCAAAAA             GCGCCAAA GCC TTCAGCGC             CCCATCAAACAAACC
    Bd2579  12 100  69 2491980 .. 2491999 - -12.8  -4.77036   GTGTACGACGAAAAA            GCCCGACC AGCT GGCCGGGC             ATATTGCAATTTATG
    Bd2594   6  60 103 2513398 .. 2513413 -  -4.6  -3.88137   AGAACTCTGTACAAA              TGCAGC GAGT GCGGCA               GTCAGGACATTGACC
    Bd2605   7  72 159 2522399 .. 2522411 -  -6.2  -4.30034   AAAATTTTATTAAAA                CCCG AAATG CGGG                AAAAATATCCCGGGG
       pcm  13  69 244 2534949 .. 2534959 -  -8.2  -3.53779   CCTTGAAAACACCAA                 GGGC AAT GCCC                 AGTCTATCGTCGATC
    Bd2624   4 100  23 2541222 .. 2541241 -   -15  -6.20267   TTAAAAACAAAAAAA            GCCCGCTG TTTG CAGCGGGC             TTTTTTTTGATCTTC
    Bd2630   7 100  29 2546449 .. 2546468 - -12.8  -5.75538   CGCAAAAAACAAAAA            CCCCCGGG GTTC CCCAGGGG             TTCTTTTGAATTCAA
    Bd2638   4  52 159 2556413 .. 2556452 -  -2.8  -3.68988   TTTTATTCAAGATAA  GTTTGCCACCCAGGCCG GATACAA CGA-CTGGGCGGAAAGC  AACAAAATCGTTGTG
    Bd2641   7 100  11 2562668 .. 2562684 - -10.1  -6.01187   AACGAAATAAAAAAA              GCCACCC GTA AGGTGGC              TTTTTCAATTCTACT
     tyrdc   3  58 344 2570824 .. 2570834 -  -2.4  -4.28254   CCTGAACAGTCAAAA                 CCGC GTC GTGG                 TTCAGTGGCCCGGCG
       aad   6 100  31 2578209 .. 2578227 -  -8.8  -5.64274   CCAGTCAGAAAAAAA             CCGCCGAC ATC ATCGACGG             CCTGCTGGCTTAATC
    Bd2672   9  88 272 2590596 .. 2590629 -  -8.1  -4.82901   GCGGCTGGAGAAAAA     GTGCCCGCTGG TTTCTATCATCT CCAGCGGGCGC      GGTCGCATTGCTTTG
    Bd2677   1  62 276 2596228 .. 2596247 -  -2.8  -4.49937   GGAACAACATCAAAA            GCAGTACT GATC AGTCCTAC             TTAAAAAACAAGTAC
    Bd2686  12 100   8 2608967 .. 2608982 - -11.8  -5.47159   CTGAATAAAGAAAAA              GCCGGG GTGA CCCGGC               TTTTTTATTAGTTGT
    Bd2691  13  65 442 2613074 .. 2613093 -  -3.5  -4.38712   GGCACCCTGACAAAA            GCGCAGT TTGAAC ACTTCGC             CAGGAAAGTCCGCGA
    Bd2697   3 100  29 2618691 .. 2618711 - -14.1  -5.99154   GATGAAATAAAAAAA            CCCACAAAC TGA GTTTGTGGG            TTTTTCGTTCTTGGT
    Bd2702   5 100  32 2623246 .. 2623269 - -15.4  -5.68039   AAACCCATAAAAAAA          GTTCCCACGA CTTC TCGTGGGAAC           TTCTTCAAGGCATTC
      oppC  11  77  10 2630408 .. 2630434 - -11.6  -2.90992   AATTCCTGGAAACGA         CTTTCGGCGGCT GGC AGCCGCCCAAAA         ACCTATAGCTTAAAT
    Bd2715   4  56 161 2637410 .. 2637424 -  -3.5  -3.98282   CGCAGACGAATTAAA              CCGCGC CTTT GC-CGG               AAGCGGTGAAAGCGG
    Bd2733   1  50  64 2655827 .. 2655840 -  -5.3  -3.09516   GGCGGCAGCAGCGAA               GATCT GGCA AGATC                CTTCCACGCCCACCC
      ssuB   3  55  24 2668584 .. 2668597 -  -2.3  -4.11183   GGTGACCACAAACAA               CAGCG TGAC CACCG                GCTCCCCTGCTGACG
    Bd2767   7  87  12 2684017 .. 2684051 - -10.8  -4.17023   TGAAGGACGTCAAAA     TTGAAGGCACCCGCTA TAG CAACGAGTGCATTCAA     TTCTTTTCTTATTAA
    Bd2771   5  61 293 2685809 .. 2685828 -  -6.4  -3.57389   CACCCAACAACAATA            CGAC-GCCA CAC TGGCCGCCG            TGCATCCGGACCGCA
    Bd2777   4  69 425 2689153 .. 2689169 -  -7.9  -3.72576   TGGTGTTGCATGAAA              TCCTGCC TGT GGCGGGA              TTTGATGATAAGAAC
      leuC   7 100  32 2695663 .. 2695683 - -11.9  -6.02919   CCAGAAATAAAAAAA            CCCTGATGT CAG ACACCAGGG            GTTTTGTTTTTTTGA
    Bd2787   9  89 162 2699370 .. 2699382 -  -4.8  -5.79526   AGATCGCAAAAAAAA                TCGG CTATC CCGA                AATCGCGCTTGTAAC
    Bd2806   5  67 358 2715032 .. 2715044 -  -3.3  -4.67635   GTTAAAACTACAAAA                GGACC AAA AGCCC                TTGCCCATCCCCCCG
     cheW2   1  40  -2 2732789 .. 2732828 -  -2.1  -2.89569   TGTCGAAATTAAGGA  TTTAT-CCCCAGGCAGGC GGTGG GCCTGCCTGGACTATTCA  GGCCGCACGGACATC
      narL   2  66 -28 2744533 .. 2744571 -  -6.1  -4.00756   TAGTTGATTAAAGAA  TCTGGGGCCTTTAAGC-CA GAT TGCGCTTCAGGG-CCCAGA  CGCTGATTTCAACGG
    Bd2854   4  90  21 2761048 .. 2761069 -  -7.3  -5.39721   GCATCACAGAAAAAA           CTGGCAG-GA AAC TCACCGCCAG           CAGTCCCGCAAAAAA
      aspA   1  43 441 2763831 .. 2763854 -  -2.5  -3.12663   ATCACCACCGAAAAG         TCC--CGGCAT CTGT ATGCCGCCGGA          TATGCACTGGCAATT
    Bd2870   2  47 375 2779741 .. 2779751 -  -2.4  -3.54424   TTTTATGCGGTGAAA                 GCCG GTA CGGG                 TGCCTTGATCTGGAA
    Bd2878  10  86   4 2791707 .. 2791720 -  -4.5  -5.46698   TTGAAAAGGAAAAAA               CGCCT TAAT AGGCA                TTTCTATTCTTGGTC
    Bd2881   6  50 388 2793602 .. 2793612 -  -5.4  -2.93422   ATCAACGACAACAAT                 GTCA CCC TGAC                 GGTCCTGAATCTGTT
    Bd2881   6  50  65 2793924 .. 2793935 -  -5.8  -2.91274   TGGAGTTCAACCACA                TGGC CAAT GCCA                 GCGAGGGTAAGATTG
      serA   8  79  39 2802174 .. 2802194 -  -9.8  -3.79874   GGCTACATAAGAGAA            CTCCTGAT TTTTG ATCAGGAG            CTTTCCACTTCAGAA
      pepT   7  57  68 2810298 .. 2810318 -  -6.8  -3.05384   TTTCCCCCCATCCAA            CAAGGCCC GACAA GGGCTTTG            CGCTAATTTCTAATT
    Bd2903   2  61 227 2813320 .. 2813335 -  -4.6  -4.18042   CTTATATAAATCAAA              GCCCCG CCAG CGAAGC               CCGCCAGATGCCCGC
      pobR   3  74  -4 2827084 .. 2827110 - -10.9  -2.84229   ACACTCCTATCAAAG         GCTAGGTCGCA GTTCT TGCGACCTAGT         TGTTTTTATCCCTGA
    Bd2937   2 100  11 2848253 .. 2848270 - -12.7  -5.76633   CCAGATACAAAAAAA             GCCGCTG TCAC CAGCGGC              TTTTTTGTTTTTACT
      resA   6 100  15 2858877 .. 2858894 - -12.7  -5.37593   CCTTAAACGAAAAAA             GCCGCTC TACG GAGCGGC              TTTTTTATTGGGCCT
      rplL   9 100 339 2886460 .. 2886475 - -11.8  -5.93252   CCCAAAAACAAAAAA              GGCCCC AACA GGGGCC               TTAATAATTTCAAAA
      rplL   9 100  33 2886762 .. 2886781 - -11.4  -4.87318   GCCAAAATGCAAAAA            GCCCCGTG TTTC CACGAGGC             TTTCGGCATTAGTAT
    Bd3032   6 100  37 2944447 .. 2944465 - -14.6  -5.64873   TTCAATAATAAAAAA             GAGCTCCC GCC GGGAGCTC             TTTTTTATTTTCAGC
    Bd3051   9  72 129 2960184 .. 2960211 - -10.7  -2.91924   GTACTGTGTACAAAT        GATTCAGGACA ATCCTA CGTCCTGAATC         CCCGATCTGTCTTAC
    Bd3057   6 100  37 2965226 .. 2965243 -  -9.1  -5.46698   TTCAAAACTAAAAAA             GGCCGTC TTGC AACGGCC              TTTTTCTTCTAATCT
    Bd3070   5  71 218 2979455 .. 2979467 -  -3.3  -4.75174   GATTGAAGTTAAAAA                CGGCA AAG TGCAG                TCCTTCTATCACCGC
      lysR   7 100   9 2986226 .. 2986243 - -14.1  -4.92756   ATCAGCAAAAACAAA             CGGCGGG CCTC CCCGCCG              TTTTCCTTTTATAAA
    Bd3092   3  76 177 2999387 .. 2999401 -  -2.1  -5.28176   TTGATTCATAAAAAA               CAACA AAAGG TGCTG               GTGCAGGAACTGCAA
    Bd3109   9  64 465 3017503 .. 3017525 -  -4.2   -4.2349   TCTTGATATCGAAAA          GC-TGAAGG TTGAAG CCTTCACGC           AAGCCTGCATGGGCG
    Bd3130   6 100  10 3035636 .. 3035654 - -11.7  -6.09196   TTCAAAATAAAAAAA             GCCCGCT GTGAA AGCGGGC             TTTTTAGTTTTAAGA
    Bd3135  11  75 352 3040452 .. 3040474 -  -6.2  -4.40561   CCGCTTTAAAAAGAA           CCTCAGCCTT GTG ATGCCTGAGG           CCCTTCCGGCCCGCA
    Bd3154   6 100  32 3070762 .. 3070785 - -13.9  -6.34424   GTCCGAAAAAAAAAA          GGGCTGCGA AATTTA TCGCAGCCC           TTTTGCTTTTTGGGG
     lolC2   4 100  10 3081948 .. 3081964 - -12.3  -6.17268   GCAGAATAAAAAAAA              GCGGCTT AAA AAGCCGC              TTTTTCGTTTTATGT
    Bd3176   6  78 443 3093886 .. 3093908 -   -12  -3.01712   TTCCTCGGCCGAACA           CACTTTCGCC ATG GGCGGAAGTG           CCGGCGGCCTATTGA
    Bd3186   6 100   6 3107462 .. 3107477 - -11.8   -5.5454   TCAAATAAAGAAAAA              GCCGGG GCAG CCCGGC               TTTTTTTATTTCATT
      murC   7  73   9 3119057 .. 3119092 -   -11  -2.57132   CGGGCCTTGGACAAT    GTCACCGCGGCGCTGG AAGG CCAACGCCCCGGGGAT     TTTTTGTATTAAAGC
      recQ   3  49 100 3132997 .. 3133007 -  -5.4  -2.57931   TTGATCTTCCACAAG                 GAAG GTA CTTC                 AACAGCGGTTCCTGG
    Bd3220   4 100  28 3141650 .. 3141666 - -10.1  -5.04601   TGCACAAATGAAAAA              GGAGCCC GCA AGGCTCC              TTTTTTCGTTTCAGC
    Bd3227   4 100  17 3146180 .. 3146199 - -11.4  -6.01369   TAAAGAATAAAAAAA            GGCGGAGC AATC ACTCCGCC             TTTTTTCGTTTTAGA
    Bd3239   6  95  97 3155294 .. 3155321 -  -7.8   -5.4505   GCTGCGAACAAAAAA        CTAAAGCCCTCA GAGG TGAAGGCTTTAT         TGATGAAAACCGCCA
    Bd3243   5 100  33 3159099 .. 3159117 - -11.7  -5.79595   TTCGAAAATAAAAAA             GCCGGGA GACAA TCCCGGC             TTTTTTTATTTCCAA
      polC   6  57 157 3168746 .. 3168768 -    -7  -2.94925   AGATGGCAGCATAGA           CTCCAGCT TCGGCAC AGCCGGAG           TGGTTTTAGAACAAC
    Bd3275   5  66 333 3194777 .. 3194791 -  -7.8  -3.63515   CGCTATCTTCAAGAA               GCCCAA AAG CTGGGC               GATCTGCTGGTGGTG
    Bd3291   5 100  29 3209913 .. 3209928 - -11.8  -5.95286   AGGAAAAACAAAAAA              GGCCCG GAAA CGGGCC               TTTTTTATTTTCCAG
    Bd3303   5  82  72 3218784 .. 3218798 -  -2.8   -5.5454   GCAAAGAAATAAAAA               GTGG CTGATCC CCAC               GGCGGCCATCCTTGT
    Bd3308   2 100  11 3226161 .. 3226187 - -11.5   -5.1166   CAGGAAAAGTAAAAA         CCCGGAAAGCG AGGGG CGCCGTCCGGG         TTTTTGAGATTTAAG
    Bd3315   9  86 137 3231624 .. 3231651 - -11.4  -3.69618   CCGAACGTGAAAAGA        TCATTCTGGATG AACG CATCCTGAATGA         CGACCCCCTGACCCT
      suhB   6 100 149 3245804 .. 3245827 -    -8  -5.84381   CCATCAACAAAAAAA          CCGGACAGCC CTAT GGCCGCCTGG           GTTTAAGCTGGGGTT
       hag   5 100  16 3254492 .. 3254512 - -11.8  -5.94597   TAAGACGAAAAAAAA            GGGGCCCC GGGAA AGGGCCCC            CTAACGGAGTACTTG
    Bd3353   7  90  39 3264503 .. 3264513 -  -6.8  -5.27477   ATCTGAATGAAAAAA                 CAGC ACA GCTG                 GAAAAAATAGCAAAG
    Bd3363   7  72 225 3277780 .. 3277796 -  -5.1  -4.67234   AGTGAATCGGAAAAA              CGCGACT TTG AATCGCA              AGCGCTTGTAACAAC
    Bd3366   9  90  14 3279460 .. 3279476 - -10.8  -4.35353   AAGGAAAAAGAAGAA              GGCGCC ACATA GGCGCC              TTTTTTATTTGTGCT
    Bd3374   0 NONE
    Bd3391   3  72 202 3300074 .. 3300118 -  -9.2  -3.58522   ATGAGCACCGGGAAA GCCAAGTGCTGGGGCGCCGAC TACA GTCGGATCTTCAGCAC-TGGC ATCTCCTGGATTGGA
    Bd3418   7  63 443 3330105 .. 3330129 -  -8.5  -3.08032   CCTGCTTGAAAAGGA          TGCCAATGGCG AAG CGCCTTTGGAA          ATTCTGAATGCAGGC
      glmS   2 100  10 3335670 .. 3335688 - -13.1  -5.72622   TGTAGAAACAAAAAA             CCCCGGG GGACA CCCGGGG             CTGAATAGTTTATTC
    Bd3433   1 100  10 3346670 .. 3346690 -  -9.7  -5.80951   ATTTAAAACAAAAAA            CCCGCTG GCAAAAT CAGCGGG            TTTTTCTTTTCAGGG
    Bd3442   5  69 -13 3353823 .. 3353849 -   -10  -2.91772   AACTTCTGCATAAAT         CGGCCGGGGGCT TTT AATCCCAGGCCG         TAAATCCTGCGGGCG
    Bd3457  11  56 -70 3367349 .. 3367394 -  -3.9  -3.93708   AAAGAAAGTATCAAA GGCACAATGATGGCGGTCATCA AAC CGTTGAGCGCCATCGCCA-GCC CCGCAAAGGCTCCGG
      rhlB  10 100 145 3370406 .. 3370423 -  -5.5  -6.04324   CTAAAAAACAAAAAA             GGCCAGA CTGC TCTGGAC              GTGGCAAAAGAAGCC
      rhlB  10 100  33 3370512 .. 3370535 -  -9.6    -5.626   CAGGGCATAAAAAAA          GCCTGCTTCCA TAA CGGA-GCAGGC          TTTTTGCTTTTTCAG
    Bd3466  10  64 417 3374907 .. 3374949 -    -9  -2.67021   TCTTCAAACACGAAG TCGCTTCCGGGCGCATTCAG TTT CTGACTGAACCCGACCGCGA AAAAGCCCTGGTCGA
    Bd3473   4  52 224 3382837 .. 3382860 -  -3.1  -3.66784   GCATTGGCAAGAGAA          TCCAGCGCC GCTTCT GACACTGAA           GTTCGTTATGATTTC
    Bd3483   6  56 -21 3393412 .. 3393425 -  -3.1  -4.03167   TGATAATTCAAAGAA               GCTTC TGTA AAAGC                TGACGAATTCTTTCG
    Bd3489   2  54 409 3399434 .. 3399449 -    -6   -3.1855   GGCTTTAACATTGAA              GCCGGC ATGA GCCCGC               AGGATTCTTCCGAAA
    Bd3489   2  54  34 3399808 .. 3399824 -  -3.6  -3.83026   CTGTTGCAGAGGAAA              CTCGCA TCAGC TGCGCG              GGGACGAGCCCCGCG
      menB   7  93  20 3402641 .. 3402666 - -10.5  -4.44797   GGATCAACATTAAAA         CCTCAGGGACCA CTG TGA-CCCTGAGG         TTTCCGGACTCTGCA
    Bd3505   6  54 321 3413016 .. 3413038 -  -5.6   -3.2614   CATTCGCGACATGAA           CTTCAAAGAC CCA GCATTTGAAG           ACTGCATTATCTCCA
      ycjI   4 100 -14 3415568 .. 3415591 - -13.2  -4.60041   AGTGATTTCTAAAAA          GCCCTGGAAC TAGT GTTCCAAGGC           GACAGGTAAAAAGCT
    Bd3513   6  71 163 3419256 .. 3419267 -  -7.2  -4.05788   CTGGCGCAAATGAAA                GCCG CCCA CGGC                 GCCTGCAAAAGACTT
    Bd3518   4 100  28 3421866 .. 3421890 - -12.2  -5.80951   ACCGAAAACAAAAAA          GCCGGTTCGT TTTGC ACAAACCGGC          TTTTAATAAAACTCT
      afsQ   7  74 243 3429283 .. 3429325 -  -5.6  -4.66833   GGCCAATCGCAAAAA GTACTTCTTTAAACCAAAGA ACG CCTTTGGCTCCAAGCAGTCC TACCGGGGCGGAACC
    Bd3540   9  56 226 3443696 .. 3443710 -  -5.6  -3.45031   GTTTTAAAAATTGAA               CCTCAG CTG CTGGGG               TATCGAACCTTTGAA
    Bd3552   3  56 398 3454692 .. 3454709 -  -5.5  -3.36671   ACTGCAACTGGAGAA             CCGCGAT GGTT ATCGAGG              AACTTGACGTTGAAG
      atsC   4  61  56 3458027 .. 3458043 -  -2.1  -4.53225   ATCAAAAAAATGAAA              GCCGACG GAT CACTGGC              TCGTTCTGCCAAGGA
    Bd3568   4  61   1 3467735 .. 3467757 -  -4.9  -3.92542   TCGACTTTCAAAGAA          GAGTTG-CCA AGCC TGGACAACCC           TTAATTCGGCATCCG
    Bd3573   4  52 155 3474649 .. 3474660 -  -5.8  -3.07962   CCGTACACTCCAACA                CAGG GCTG CCTG                 GGAGTTGCCGGCTCT
    Bd3597   9  88  10 3490713 .. 3490735 - -14.9  -3.08679   TGTCTGGATTTAACA           GCTCGCCCT TAACC AGGGCGAGC           TTCTCAAGGCTATTT
      yusX  10  79 349 3494728 .. 3494744 -  -9.3   -4.1822   CTTGATTTTAACAAA              GCCCCCG CTC CGGGCGC              CATGCTTCTGGGCAG
    Bd3608   2  95  11 3504090 .. 3504112 - -13.4  -4.13767   CCTGTGAGTTGAAAA           CCCGCCCTCA GAA CGAAGGCGGG           TTTTCTTTTTTTATT
    Bd3614   9  85 301 3509988 .. 3509999 -  -7.2  -5.03314   TCTATCTGCAAAAAA                CCGC TCAT GCGG                 TCAGCTATGCCAGCG
    Bd3618   7 100  54 3514270 .. 3514293 -  -8.9  -5.18715   ACAAAAACAAGAAAA          GGAACTGCC TTCATC AGCAGTTCC           TTTTTTTATGGCCAA
    Bd3632  10  65 103 3527720 .. 3527730 -  -8.2  -3.12327   TGGTCACACCCAACA                 GCCC TTT GGGC                 GAAGCGCTTTTAGAT
    Bd3632  10  65 -12 3527825 .. 3527845 -    -9  -2.78935   ATATCTGGTAGGACA           GCAGC-GCC CTAA GGCAGCTGC            ATCTCGCCTTTTTCA
    Bd3635   5  72 184 3530555 .. 3530565 -  -8.2  -3.67296   GACTATTCACCCAAA                 GCCG GTG CGGC                 TCGTGGCATCTGTCT
    Bd3651  12  73  79 3544212 .. 3544233 -  -9.5  -3.31777   AAGATATCAGAAAAG           CGCTGGAAT CCGG ATTCCAGCA            ACATCTGAGCAAACC
    Bd3657   2  53 351 3547528 .. 3547548 -    -4  -3.53811   CCGATTGCCGGGAAA           GCCGCTGAC AAAG GTCA-CAGC            CGTATTGCGACGATG
    Bd3668   8 100   5 3554979 .. 3554997 - -12.4  -5.00339   AGTAAGAATGAAAAA             GGCCGTGA CAC CCACGGCC             TTCTTTATTTCAGAA
    Bd3683   8  63  47 3564853 .. 3564867 -  -2.1  -4.57341   AATTCTTGCTAAAAA              GC-CTG GCCA CAGAGC               TGCCAGAGATTTCCG
    Bd3693   5  47 102 3571677 .. 3571689 -  -2.7  -3.39521   TTCATTAAAAGGTAA                TCCTA AGT TAAGA                TGTTTTATGTGGTAA
    Bd3693   5  47   3 3571752 .. 3571788 -  -3.7  -3.25942   ATTCTTCCACAGGAA    TGGTCTAGTCCTGTAAA CGC TTTTCTAAACTAGTCCA    GCTTAGCTCTCTTCA
    Bd3715   8  69 280 3593321 .. 3593332 -    -3  -4.86385   ATGCGTAAAAAGAAA                GAAT GGGA ATTC                 CAAAACGAACGATAC
    Bd3740   4 100  10 3614170 .. 3614188 - -10.2  -5.72053   GAATGAAATAAAAAA             CCCCGCTA TGT TGGCGGGG             TTTTTCTTTTTATAG
       lon   6 100  45 3620702 .. 3620721 - -13.6  -5.71295   AGATAAAAACAAAAA            GGCCGGTA TTTC TACCGGCC             TTTCCAATTCGACCT
    Bd3752   7  64 190 3625310 .. 3625322 -  -7.7  -3.32022   TCTTTCAGATATCAA                CATGC CCG GCATG                GACGGGTTTGAACTG
    Bd3757   9  87  44 3630810 .. 3630856 -  -9.6  -4.35483   GTGCACTATAACAAA GCCAAAGCGTTCAAACCCATC ACGATG GATGGAATTGAACAC-TCGGC TGTTTCAGGAAAATA
      gshA   9 100  24 3633810 .. 3633832 -  -9.9  -5.60556   AAGACAAAAGAAAAA          GGCCCGCTCT TTTC AGAG-GGGCC           TTTTTTGTTTTTAGA
    Bd3779   3  57 104 3652963 .. 3652993 -  -6.9  -3.01791   ATTGCTTCCGCAACA      GTGCA-CGAGCAGA AGAA TCTGGTCGGCGCAC       TTTTGCAGGCTGAAA
      metB   6 100 168 3666663 .. 3666679 - -13.7  -5.37593   CCTGAAACGAAAAAA              CCCGCTG ATT CAGCGGG              TTTAGTTGCTTTGAA
    Bd3820   3  49 211 3687770 .. 3687786 -  -3.6  -3.35046   GGAGCGCTTCAAAGA              GGACGG ACTGA CCGTGC              AGGCAAAGCTGATAG
    Bd3825   6  59 373 3693337 .. 3693347 -  -6.8  -3.14132   GTGCGCCGCCACCAA                 GCCA CCG TGGC                 CCAGGTGCGTGTGTC
       fdx   5  66 285 3700813 .. 3700824 -  -5.8   -4.1899   TTAGGGGATCCAAAA                GGCT TCTC AGCC                 ACTATCGAAGATGGC
      nadE   8 100  11 3702476 .. 3702491 - -10.4  -5.19879   TGCGAAATAGAAAAA              GCCCCT GCAA AGGGGC               TTTTTAGTTTCTAGA
    Bd3863   7 100  15 3726894 .. 3726911 - -12.7  -4.80167   TAGGAAAAACTAAAA             GGGGCTC TTTG GAGCCCC              TTTTTTATTTTGTCT
    Bd3881   5 100   7 3747426 .. 3747443 - -11.3  -5.45802   GGCTTAAAACAAAAA             GGGCTGA TTTC TCAGCCC              TTCTTACTATTGTTT
    Bd3907   9  80   9 3775796 .. 3775826 +  -6.3  -4.78933   TCATTAATTCGATTA      TTGT-TGATGTTCC ACGT GGAACATCACGCGA       TTTTGTCTGTTTTCA
    Bd3895   3  95  32 3767006 .. 3767024 + -12.4  -4.36729   TTCTGAAAAAAGAAA             CGGAGGCT TGT GGCCTCCG             TTTTAGCTTCTTACT
    Bd3882   6  78  36 3749465 .. 3749486 +  -5.1  -5.08824   TTCCGCCAAGATCTT           GGATCCTTC TCCG GAAAGGTCC            TTTTTTGCGTAAGCC
    Bd3862   7 100  31 3726894 .. 3726911 + -12.7   -5.8901   TAGGAAAAACTAAAA             GGGGCTC TTTG GAGCCCC              TTTTTTATTTTGTCT
    Bd3844  11  86 113 3710467 .. 3710486 + -13.6  -3.25652   ACAAAGCCACCTTCA            GGTCCGCA CGCT TGCGGACC             TCTTCATTGACTCCG
    Bd3840   7  74  11 3706852 .. 3706871 + -10.8  -3.16961   TCTAGTTTTCAACCA            CGATCTCA CCGA TGAGATCG             TATTCCATGTTGTCG
    Bd3835  11 100   6 3702476 .. 3702491 + -10.4  -5.04601   TGCGAAATAGAAAAA              GCCCCT GCAA AGGGGC               TTTTTAGTTTCTAGA
    Bd3800   9 100  33 3670781 .. 3670800 + -13.6  -5.60993   TTTTTAGTTCTTGAA            CCCCAGAG GCAA CTCTGGGG             TTTTTTTATGCCCAA
    Bd3794   3 100  35 3666663 .. 3666679 + -13.7  -4.04394   CCTGAAACGAAAAAA              CCCGCTG ATT CAGCGGG              TTTAGTTGCTTTGAA
    Bd3768   7 100  21 3643631 .. 3643648 + -10.5  -5.37593   GACCAAAAAACAAAA             GGGCTCC ACAC GGGGCCC              TTTTTTCGTTTCAGC
    Bd3759   5 100  14 3633810 .. 3633832 +  -9.9  -5.93252   AAGACAAAAGAAAAA          GGCCCGCTCT TTTC AGAG-GGGCC           TTTTTTGTTTTTAGA
    Bd3751   1  43 469 3625992 .. 3626008 +  -2.9  -3.04322   CACGAATTCTCCATC              ACGAATC AGT GGTTCGG              TCTTCAGCACTTCGG
    Bd3739   7 100  47 3614170 .. 3614188 + -12.4  -5.69262   GAATGAAATAAAAAA             CCCCGCTA TGT TGGCGGGG             TTTTTCTTTTTATAG
       blc   1  55 228 3605448 .. 3605478 +  -6.1  -2.98072   TGTTCCCACTTGGGA      TCCGGCTGCGAAGA GAAA TCC-CGCAGACGGA       TGTAGTTGTACTGAA
      icdA   6 100  29 3599535 .. 3599556 + -11.6  -6.02919   AATGACAAAATGAAA           GAGGAGCC CCGCAA GGCTCCTC            TTTTTTTATTTCTGC
    Bd3718   1  81   6 3595306 .. 3595319 +  -8.1  -4.39828   GCTAAAATAGAAAAA               GGGTC TTTC GACCC                TTTTATCAGACTATT
    Bd3714   8 100  52 3593648 .. 3593678 + -14.1   -4.7629   TTCGTAAGTTTTTTG       CAGGAAGGCCTCA ATCTG TGGGGCCTTTCTG       TTTTTCACTTCATCA
    Bd3705   9  77 432 3588716 .. 3588739 + -11.8  -2.78002   CATCTCATAAAAAAA          GCCCTATCTT ATTC AGGATAGGGC           CTCTTTCATTTGCTC
    Bd3699   3  62 404 3581731 .. 3581748 +  -7.7   -3.1211   TAAATTTTTCGTGAC             GCAGGAC TTTT GTCTTGC              TTGGGTGGTGTCATC
    Bd3691   9  69 143 3571410 .. 3571431 +  -4.3  -4.55491   AATTGAATAGACGTA           CATGCTCGC TGTC GCTTGCATG            TTTTGTGCTTACGTC
    Bd3686   5  62 402 3567312 .. 3567337 +  -3.3  -4.20783   GACAACCATACGGAA         G-GGGGTTTTGA TAT TCGGAATCCCGC         TTTGTTGGATGCGCT
    Bd3675   6  54 241 3559318 .. 3559333 +  -3.9  -3.65812   AGCCCGCCTGTCGGC              TCGCC ACTGGA GGCGG               TTCTCTTAAAAGCCA
      exoA  10 100   7 3556888 .. 3556907 +  -9.3  -5.61881   AAGAAATAAAAAAAA            GCGGCTT TGTTAC AAGCCGC             TTTTTCTTTTTAAAG
    Bd3659   1  42  56 3548829 .. 3548846 +  -2.8  -2.80512   GACTCTTCAGATCTT             TCTTTA AAGCGA TAAAGA              GTCTTTCTTCCAGAT
    Bd3650   6  87 -60 3544276 .. 3544319 + -10.3  -4.07687   AAACATCGTCAAAGA GGTGCTG-CGCC-TGACGGGG AAGG CCCCGTCACGGCCTCAGCCTC TTTTGAACAACGGAT
    Bd3639   5  80  32 3535561 .. 3535585 + -13.5  -2.53876   GCGTTCCTGGCACAA          GGGCCCCGTTC ATA GGACGGGGCCG          TGCATTCACCTAGCG
    Bd3634   6  76 390 3531142 .. 3531156 +  -4.9   -4.8622   AGTGCGTGTCACCGT               GGCGG AAAGC TCGCC               TTTTTGATTGCGGCC
    Bd3623   1  57 314 3521357 .. 3521374 +  -6.3  -3.13177   GATATTGAACGGAGT             TTCCATC GAGC GGTGGAA              TTCCATATAGGATGT
      sodB   6 100  81 3514270 .. 3514293 +  -8.2  -5.60993   ACAAAAACAAGAAAA          GGAACTGC CTTCATCA GCAGTTCC           TTTTTTTATGGCCAA
    Bd3607   5 100  41 3504085 .. 3504117 + -16.4  -5.95539   AAGATCCTGTGAGTT      GAAAACCCGCCCTC AGAAC GAAGGCGGGTTTTC      TTTTTTTATTTCAGA
    Bd3601  13 100   8 3495086 .. 3495108 + -14.9  -4.14472   TGTTCTAAGGCCTCT           GCTCGCCCT AGCCC AGGGCGAGC           TTTTCAAACTCTTCG
    Bd3575  12  76 293 3477653 .. 3477685 +    -4  -5.00616   GATATTGGCCAAAGC      CTGGCCGCGCGTAT CGTGA AAATGCCCGGCAAG      TTTTTTCACCGGAAC
    Bd3567   4  62 194 3467955 .. 3467976 +  -3.6  -4.30719   GCAAGGACGGCAGAT           GGAACTGC ACAAAC GCGGTCCC            TTTGTTCTGAGCGCC
    Bd3555   4  65 237 3458335 .. 3458353 +    -3  -4.57073   TTTTGGAGATCCGAT             AAGACGCC GAT GCCGTCTG             TTTTTCAGAAAGCTG
    Bd3544   6  70 436 3448133 .. 3448149 +  -5.1  -4.41047   GCCACATAGTGAACA              GCGGT ATATTCA ACCGC              TTTTGATTCCAGCAT
    Bd3539   5  63 329 3444255 .. 3444272 +  -6.9   -3.5393   GCTTGTCCAGTTTCT             GCAGGGC TTGC GCCATGC              TTTGACCCAAGTCAT
    Bd3531   8 100   9 3436086 .. 3436103 + -12.7  -5.72622   CATCTAAAACAAAAA             GGCACCC ACCC GGGTGCC              TTTTTTGTTTGTCGA
    Bd3526   7  67  33 3429604 .. 3429615 +  -3.6  -4.65895   AATCCACAGTCGAAG                GGGC GTCA GCTC                 TTTTTCCGTCAACCC
      pbpB   2 100  71 3426053 .. 3426070 + -10.5  -5.80951   GCTCTACTTCTTCAA             CGCTGGC TTCC GCCGGCG              TTTTTTGTTTTCGCT
    Bd3517   3  87  38 3421866 .. 3421890 +   -10  -4.26344   ACCGAAAACAAAAAA          GCCGGTTCGT TTTGC ACAAACCGGC          TTTTAATAAAACTCT
    Bd3512   2 100  31 3419442 .. 3419465 + -10.3   -5.1356   ATTCTATGAATGCCA          GCGCCC-CGT CGTAA ACGTGGGCGC          TTTTTCTTCCTCAGA
    Bd3491   1  45   4 3402712 .. 3402724 +  -3.3  -3.04398   AAGGGAACTTAGAGA                AGTCC TTC GGACG                CTTTTCCACGAAGGA
    Bd3482   4  71 150 3393571 .. 3393588 +  -3.4  -4.85782   CACGCTCCCCGACCA             TCCAGA TCAGCT TCTGGG              TTTGTTTTTCCAGCA
    Bd3472  14 100  55 3383059 .. 3383079 +  -6.8  -5.95449   CGGCGTTCATTAAAG           GCCCTTGGG ATTT CCCG-GGGC            TTTTTTATTTTCTTT
    Bd3465   7  69  42 3375403 .. 3375419 +  -7.9   -3.7347   TAGGTGTACTCGAGA              GCGTTCC ACA GGATCGC              TTGTTCGATGTTCGC
    Bd3460   7 100  32 3370512 .. 3370535 + -10.3  -5.18355   CAGGGCATAAAAAAA          GCCTGCTTC CATAAC GGAGCAGGC           TTTTTGCTTTTTCAG
      hemH   1  40 250 3367577 .. 3367587 +  -2.4  -2.75975   ACTGTCGCCAAAGAA                 GGAG CTC CCCC                 GATTTTTTCGGCGAT
    Bd3423   2  40 423 3336138 .. 3336153 +  -2.5  -2.93549   GGAATCCGCGGAAAA              GCTTC AGACTG GAGGC               TGCTTCTTCAAAGTA
    Bd3423   2  40 427 3336142 .. 3336155 +  -2.3  -2.78639   TCCGCGGAAAAGCTT               CAGAC TGGA GGCTG                CTTCTTCAAAGTATT
    Bd3390   3  65 216 3300544 .. 3300562 +  -3.9  -4.51812   ACGGATGCATGCGCA            TGG-ACAC ATCG GTGTACCA             TTTGTTGTTGTGGGA
      lspA   3 100 -11 3279460 .. 3279476 + -10.8  -5.73978   AAGGAAAAAGAAGAA              GGCGCC ACATA GGCGCC              TTTTTTATTTGTGCT
    Bd3345   5 100  35 3258572 .. 3258588 + -13.7  -5.93252   AAGCGATCCTCCGAA              GGGCCCA CGA TGGGCCC              TTTTTTGTTTTTAAC
    Bd3341   4  59 204 3254683 .. 3254699 +  -6.5   -3.3514   CAGCAGACAGGTTTT              CCTGAGT CAC ACCCAGG              TTGTCCACTGTCGAT
      rlpA   3 100  35 3247805 .. 3247826 + -12.3  -5.93809   TAAATTCCTAAGGAA           GCCTCGTTC GAAA GAACGGGGC            TTTTTTTTATAGAGG
      rp32   2  89 -14 3231761 .. 3231780 +  -9.3  -4.58773   GCCAAGATGGAAGAA            GACGCCT CGGAAT AGGCGTC             TTTTCATTTAGTAGC
      cpaF   9  89   4 3226161 .. 3226187 +  -9.3  -4.70879   CAGGAAAAGTAAAAA         CCCGGAAAGCG AGGGG CGCCGTCCGGG         TTTTTGAGATTTAAG
    Bd3302   5  61 361 3219238 .. 3219254 +  -7.9  -3.06261   TCTGAATGGTTTCCG              GGCGCAG AAT CTGCGCG              TGTTCCAGATTCAAA
      ydzA   2 100  14 3209913 .. 3209928 + -11.8  -5.79595   AGGAAAAACAAAAAA              GGCCCG GAAA CGGGCC               TTTTTTATTTTCCAG
      rfaE   5  67  18 3195130 .. 3195140 +  -2.4  -4.76041   TTCAGCGATCTAGAA                 ACGG AAG CCGA                 TTTTTCCTGAGTATA
      dsbD  14  76 368 3174619 .. 3174642 +  -8.9  -3.66803   AGCCAGCGCACGCAC          GGCTTCAGCC ACGAC GGC-GAAGCC          TTTCCCCTGTTCACC
    Bd3252   4  56  19 3170567 .. 3170595 +    -3  -4.18908   CCGTCTCTTCTTTCA        GGTCCTGATCCA CTTGC TGTTTCAGGTCC        TTCTTTTCCGCCTCT
    Bd3242   5 100  28 3159099 .. 3159117 + -11.7  -5.95539   TTCGAAAATAAAAAA             GCCGGGA GACAA TCCCGGC             TTTTTTTATTTCCAA
    Bd3226  12 100  27 3146180 .. 3146199 + -10.7  -5.46698   TAAAGAATAAAAAAA            GGCGGAG CAATCA CTCCGCC             TTTTTTCGTTTTAGA
       hpt   5 100  26 3141650 .. 3141666 +  -9.4  -5.37593   TGCACAAATGAAAAA              GGAGCC CGCAA GGCTCC              TTTTTTCGTTTCAGC
    Bd3212   3  93  12 3135759 .. 3135817 + -15.6  -2.82152   GTAAAAAAAAAGGTA CCTGCTTACTTTTTCCGAAGCG--GCGC ATCTG GCGCAATGCTTCTGCAAAAGTAAGCAGG TACCTTTTGGTTATT
    Bd3203   4  56  29 3126398 .. 3126444 +  -4.9  -3.53091   TCGGCGAAGTCGAGA GGCTCGCACGGGAAAACGAAG CGTTC CAGCTTTGTCCCGCGCGAGGC TTTGACGACGGCGAT
    Bd3195   8 100 -46 3119058 .. 3119091 + -12.3  -5.47159   GGGCCTTGGACAATG     TCACCGCGGCGCTGG AAGG CCAACGCCCCGGGGA      TTTTTTGTATTAAAG
      hmgA   7 100   8 3107462 .. 3107477 + -11.8  -6.01187   TCAAATAAAGAAAAA              GCCGGG GCAG CCCGGC               TTTTTTTATTTCATT
      ptrB   6  76 413 3094767 .. 3094782 +  -4.6  -4.92828   AGTAAGATTTCGCCG              GAGCGC CCGT GCACTC               TTTGTTTTTACGTTT
    Bd3165   2 100   7 3081948 .. 3081964 + -12.3  -5.15526   GCAGAATAAAAAAAA              GCGGCTT AAA AAGCCGC              TTTTTCGTTTTATGT
    Bd3155  10  95 164 3072744 .. 3072767 + -11.8  -3.93868   ACTTTTCTAAATATA          TGGAACTGGT AAAC GCCAGTTCCA           TCTTTGTTTTGGGCC
    Bd3137   6 100  16 3046768 .. 3046800 + -16.4  -5.75342   TCAAAAGGCTCTCCT      GGCGCGGATTCC TCTCTCTCC GGAATCCGCGCC      TTTTTTTTGCCCAAA
    Bd3137   6 100  78 3046830 .. 3046848 + -14.6  -5.62288   AATCCCAATAAAAAA             GGGAGGCT TCA AGCCTCCC             TTTTTCTTTTCTTAC
    Bd3129   5 100   6 3035636 .. 3035654 + -11.7   -5.0925   TTCAAAATAAAAAAA             GCCCGCT GTGAA AGCGGGC             TTTTTAGTTTTAAGA
      hrpB   4  57  19 3017975 .. 3017989 +  -7.2  -2.94313   GTACCTGCTTACCTT               TGCATA AGC TATGCA               TCATTCTTGAAGTAT
    Bd3101   9  68 312 3011165 .. 3011186 +  -8.8  -3.25823   GCGGGCTTCTTCGAA           CAATGCCA GATAAG TGGCATTG            TTCATATGACCCAAA
    Bd3095   4  65 -29 3003708 .. 3003724 +  -3.5  -4.51812   TATCTTCTGCGAGAG              GGCTCCG TCA CGGCGAC              TTTGTTCTTCTAAAC
    Bd3091   4  61  -9 2999572 .. 2999587 +  -6.1  -3.62418   CGTCATGTCGGCCGA              GGCCT ACTAAG AGGCC               TTTCCGATCACTTCT
    Bd3078   2 100 401 2989341 .. 2989358 + -11.3  -4.60255   GCGGGCAAACAAAAA             GGGAGTC TTTC GACTCCC              TTTTTGACGCATTGT
      xerD   2  63 379 2975998 .. 2976012 +  -5.7  -3.85389   AATCAGCGTTGCTTC               CTGCA GGACA TGCAG               TTTGCCTTCTTCCGC
    Bd3060   4 100  24 2971356 .. 2971373 +  -8.4  -5.27023   TTTCAGGTTCAAAAG             GGCGCT TCCGAT AGCGCC              TTTTGTTTTTGCCGT
    Bd3056   5 100   5 2965226 .. 2965243 +  -8.4   -5.2291   TTCAAAACTAAAAAA             GGCCGT CTTGCA ACGGCC              TTTTTCTTCTAATCT
    Bd3031   5 100   8 2944447 .. 2944465 + -14.6  -5.79595   TTCAATAATAAAAAA             GAGCTCCC GCC GGGAGCTC             TTTTTTATTTTCAGC
    Bd3022   4  76   9 2920715 .. 2920748 +  -8.1  -4.07568   CATCTAGAGAGGACA     CTGCAAGAGCGCG TATTCCAC CCCGCTCTTGCTG      TTTTCCACAAACAGG
    Bd3019  10 100  11 2918314 .. 2918329 + -11.8  -5.42198   ATTGAAACAAAAAAA              GCGGCC CTGA GGCCGC               TTTTCTTTTTTGGCA
    Bd3013   2  69 -47 2913376 .. 2913405 + -10.1  -2.87211   ATCGAAAATCAAGAA       CAGCCCGACGACAT CAC AT-TCCTCGGGCTG       TATATCAAACAGACT
    Bd2997   5 100  15 2894209 .. 2894227 + -11.7  -5.97575   GTTCGTTAAGGAAAA             GGCTGCC CGATT GGCAGCC             TTTTTTTTGTCACTT
    Bd2986   7  89 135 2886845 .. 2886860 +  -6.2  -5.30686   TTCGCGCCCGCAGCT              TCAAGA GCTT TCTTGA               TTTTTTCTGCGTCTT
    Bd2947   5 100  10 2858877 .. 2858894 + -12.7  -5.45652   CCTTAAACGAAAAAA             GCCGCTC TACG GAGCGGC              TTTTTTATTGGGCCT
    Bd2936   4 100  19 2848253 .. 2848270 + -12.7  -5.95286   CCAGATACAAAAAAA             GCCGCTG TCAC CAGCGGC              TTTTTTGTTTTTACT
    Bd2924  15  93   7 2835511 .. 2835542 + -13.8  -3.61652   TCTTTATAGTTCGCA      GCTGTCCTTGGTCC TTTG GGATTAAGGGCAGC       TTCCTTGTTTGCACA
    Bd2921   2  53  11 2831495 .. 2831521 +  -4.3  -3.59583   TCTAGTGATTAAACA        CGCG-GCCGCAC AGTC GTGCCGCACCCG         TTTCACGCTGCTTAT
      ytfG  12 100  25 2816794 .. 2816818 + -16.5  -3.31022   CGTTATTAAAATGAA          CAACCGGGACT TTA GGTCCCGGTTG          TTCATCATCTTTGCT
    Bd2880   3 100  60 2794063 .. 2794088 +   -12  -5.04249   TCCCAAGATACACAT         GCCTGCAAAA AACACG TTTTGCAGGC          TTTCTTTTTTCAGGA
    Bd2861   4  69 -42 2769912 .. 2769935 +    -6  -4.23781   CCGTGAAATAAAAAA          GGTG-GCCG ATATTCG CGGCACACC          TTTGATTTTGATCAA
    Bd2856   6  72 457 2764755 .. 2764775 +  -8.2  -3.75884   GGCATGATGGAAGAA            CCCGCCTG CATTT CAGGCAGG            TTGATTTCTTTCAAG
    Bd2842   6  64 161 2750803 .. 2750833 +  -7.5  -3.31726   GGGCCATCATCGGCA       CCTGCCGGGAAAA ATGCG TTTCCCCGGCGCG       TATTCTGTGCACGAA
    Bd2836   6  64  70 2744590 .. 2744602 +  -4.9  -4.14511   TGATTTCAACGGCGT                TTGAA AGA TTCAA                TTTTCGCATCACATT
    Bd2827   4  73   9 2732794 .. 2732822 + -10.2  -3.01712   AAATTAAGGATTTAT        CCCCAGGCAGGC GGTGG GCCTGCCTGGAC        TATTCAGGCCGCACG
      yqaB   2  51 -29 2719846 .. 2719858 +  -3.3  -3.61517   TGCCTGAAGGTCACC                GACAG TTA CAGTC                TTGTTCACACCCGCT
    Bd2789  11 100  12 2700985 .. 2701000 +    -9   -5.4505   ATAAAAAACAAAAAA              CCGGAT GAAA ATCCGG               TTTTTTATTAACGCA
    Bd2786   3  67 172 2699636 .. 2699660 +    -5    -4.371   CCATGTGAAGCTGGA         TGCGCACGTGA GGGA TCACGT-CGCC          TTTTGGTGTGATCAC
    Bd2770   3  47 -17 2686062 .. 2686072 +  -2.4   -3.5032   CGCAAAGGGCCGGAA                 CGCG AAG CGCA                 TATTTAATATCCAAG
    Bd2755   4  61  40 2676268 .. 2676278 +  -8.2  -2.60392   TCGTGGCAAATCTTC                 GCGG TTT CCGC                 ATTGATTCCGCCATC
    Bd2747   4  85 439 2669056 .. 2669076 + -12.7  -3.32159   CAGCTTAAGCGTTTT            CAAAAGCTG CTG CAGCTTTTG            TTCGATTTGATCTGG
    Bd2740   2  52 140 2663751 .. 2663766 +  -3.2  -3.83123   AGGCATGCGTGGCCA              CGCGGA TCCA TTTGCG               CTTTTCTTTTTCTTC
      lpdA   5 100  67 2655986 .. 2656006 + -15.5  -5.45802   AGCAGCAAAACAAAA            CCCACAGTC ACC GACTGTGGG            TTTTTCTTTTCCACG
    Bd2719   6  74 249 2641630 .. 2641640 +  -6.8   -4.3208   CCTTCAACATCGCGG                 CTGG ACG CCAG                 TTTTCCATTGTGAGA
    Bd2714   4 100  -6 2637548 .. 2637574 +  -7.9  -5.82316   CTCGAAAATCTGGTA         TCCCTGAGGCC CGAAA GACCCCAGGGA         TTTTTTTTGACTAAT
    Bd2708   1  39 -39 2630403 .. 2630439 +  -2.1  -2.55015   TGCGGAATTCCTGGA    AACGACTTTCGGCGGCT GGC AGCCGCCCAAAAACCTA    TAGCTTAAATACGGT
    Bd2690   3  91  -9 2613538 .. 2613558 +  -8.1  -4.98352   GGACAAGATCGCTCA            GCGCCCCTG AAA CTCGGGCGC            TTTCTTTTCTTTCAT
    Bd2685   7 100   8 2608967 .. 2608982 + -11.8  -5.57396   CTGAATAAAGAAAAA              GCCGGG GTGA CCCGGC               TTTTTTATTAGTTGT
    Bd2676   3  45 225 2596619 .. 2596642 +  -3.8  -2.98015   TCTCAGCCTTTTCTC          GAGGGCATTCT GAT AGG-TGCCCGC          TATCTCGTCCTTCAG
    Bd2666   2  93 399 2585475 .. 2585500 + -10.3  -4.56597   ACTTTCAAACGCTTA         AGTCGCGCTCC CTCT GGGGCGCGGCA          TTTTTAACCACCAGG
    Bd2658   4  45 234 2580365 .. 2580383 +  -2.4  -3.37487   CAGGCGATCAGGCTT             TGTTTGTA AAG TTCAGACA             TCTTTGCGGCTGTCG
    Bd2658   4  45 308 2580439 .. 2580453 +  -2.8  -3.17075   CAGCGTCAAATTTTT               GCCA TAGATCC TGGC               TTGGGTTGGAAAGCG
       pfs   4  67 135 2578375 .. 2578423 +  -5.3  -4.24002   ACTTCGCAACAGCAG GCGGTT-TTGCAGTTGGGCTTG CGTCAA CTCGCCGGACTGCAAAAACTGC TTTTCCAGTTTCGGC
      cyaK   7  93   6 2562668 .. 2562684 +  -9.4  -4.78752   AACGAAATAAAAAAA              GCCACC CGTAA GGTGGC              TTTTTCAATTCTACT
    Bd2629   7  95  27 2546450 .. 2546468 + -11.6  -4.25859   GCAAAAAACAAAAAC             CCCCGGGG TTC CCCAGGGG             TTCTTTTGAATTCAA
      gltS   1 100  33 2541222 .. 2541241 +   -15  -5.94597   TTAAAAACAAAAAAA            GCCCGCTG TTTG CAGCGGGC             TTTTTTTTGATCTTC
    Bd2604   3  74  41 2522568 .. 2522593 +  -3.9  -4.97159   GGGGCTTGCAATTGG         GGCTACTCGCAG AAT CCGC-AGCAGCC         TTCTTTTTTCTTTTT
    Bd2593   2  76  28 2513674 .. 2513696 +  -9.2   -3.7941   ATCCCATCAGAAGGG           CTCCAAGG AACAACC CCTTGGAG           TTCTTCTCCCAGATC
    Bd2578   2  49 387 2492439 .. 2492457 +  -5.8  -2.61602   CCATGATCGAATAAC             GGCCCGCC AGC GGCGATCC             TGAGTTGTAGCTTAA
    Bd2567   4  72  66 2481994 .. 2482024 +  -6.2  -4.19746   CAGGCACCTTTTTGG      GGGCGTC-GAC AAAGTACAAG GTCTGACGCCC       TTCTTTTAAAATAGA
    Bd2552   2  75  16 2466054 .. 2466080 +  -6.6  -4.51847   GAAGCCTAAAAAAAA         TGGCAGACAT CCTTTCA ATGCCTGCCA         TTTTATCAATTATTT
    Bd2526   5 100  10 2433404 .. 2433421 +  -9.8  -6.02546   TTCTAAAAAGACAAA             GGCCCC TTTTCT GGGGCC              TTTTTTTTGATTTAC
      pepN  10  95 216 2429963 .. 2429980 + -11.3  -4.69549   ATGCGCATAAAAAAA             GGGAGTC GAAA GACTCCC              TTTTGCTTTTGCATT
      phoD   5  51 428 2420384 .. 2420400 +  -4.3  -3.41073   ATAAATCCCTCGGCA              CTGACCT CCC GGGCCAG              TCTTTCGGTCACCTG
       mcp   9  58 167 2410034 .. 2410045 +  -4.4  -3.97368   CAGACTGCTGCTGGC                TTGC GCTG GCAA                 TTTCTGAGTTCAGCG
    Bd2495   1  52  52 2402297 .. 2402326 +    -3  -3.72893   CCACACACAGTCTTC      GATGGCGATCAGTC CTTC GACT--TTGCCATC       TTTGATCAGGGGCTC
    Bd2480   0 NONE
      comA   6  90 364 2380597 .. 2380619 + -10.6  -4.24002   GAATGCATAAAAAAA           CCCGCATC CTTGCGA GATGCGGG           TTTTAAAGTTTCAGA
    Bd2471   4  83 211 2375141 .. 2375167 + -10.2  -3.66178   AAAGCGCACCTACCC         CTGCTGGTGA TATTTGT TCACCGGCAG         TTTCAGATTGAAAAA
    Bd2463  11 100  31 2369923 .. 2369941 + -11.7  -6.02919   TCTCTCACGAAAAAA             GCCGGAG TGTTC CTCCGGC             TTTTTTTGTTTCTGC
    Bd2454   3  69 351 2361855 .. 2361867 +  -6.2  -4.08692   GCGCAACACGGTCCC                CGCC CCTTC GGCG                TTTTCCGCCAGCTTC
    Bd2437  11  95  29 2346242 .. 2346265 + -12.4  -3.86015   GTTGAGCTGATCTTC          GCCGGAGTCC TTTG GGGCTTCGGC           TTTGTCGCCACCGTC
    Bd2426   4  95  16 2331580 .. 2331600 + -13.3  -4.17048   TTCACAAAAAAGAAA            GAGGCTCCT TTT GGGAGCCTC            TTCTTTTACAACAAC
    Bd2422   3  86 -40 2329358 .. 2329379 + -10.9  -3.82531   CCGATAACGTGGTGT           CCGGCATTGC GAT GCAA-GCCGG           TTTGATGGGTTATTT
    Bd2412   9 100  33 2320501 .. 2320516 + -10.4  -5.49579   TTAAGCAATAAAAAA              GCCCCT TTTC AGGGGC               TTTTGTTTTTTCTGA
      sodB   3  62  10 2317021 .. 2317049 +  -3.7  -4.37092   GGCTAATATCTTGGT        GTCATCGTCACGA CGC TCAGGCCGATGGC        TTTTGTAGCGCCCGT
    Bd2398   2  42 400 2303783 .. 2303809 +  -3.1  -2.88544   CATCGGCATTAAATA         GAAATAACTTT ATATA AGAGTTAATTC         TCTATCCAGATGGAA
    Bd2383   6 100   6 2290630 .. 2290646 + -11.5  -4.98531   CCACAAATAAAAAAA              CCCGCGG ATT TCGCGGG              TTTTTAGTTTCAGAC
      kdtA   8  77 157 2272023 .. 2272041 + -10.3  -3.31914   CATGCATTTTAGAAA             GACCCCA GCAAG TGGGGTC             TATTACTTAATTTAC
    Bd2360   6 100  25 2262376 .. 2262393 + -12.7  -5.69473   GCTCAAAATAAAAAA             GCCGCGA GAGA TCGCGGC              TTTTTTTATGCTCTG
    Bd2352   5 100  25 2255512 .. 2255531 + -12.8  -5.14698   TAGTTTTGAACAGAG            GCGGCTGC AACA GCGGCCGC             TTTTCTTTTGGCTTT
    Bd2348   5 100  19 2251361 .. 2251380 +   -15  -3.62275   TTCACCAAATAAAAA            GGGCTCCG GAAA CGGAGCCC             TTTCGAGTAGTCAAT
    Bd2342   4  45  24 2240863 .. 2240877 +  -2.7  -3.14211   TACGGATGATAAACG               CAGCG ATATC CGCCG               TTGGTCAGGACCGAT
    Bd2342   4  45 379 2241218 .. 2241232 +  -3.4  -3.01712   TTCTTAACGCATTGC               TGGCAC AAA GAGCCG               TATTCGGCGCGCAGA
    Bd2335   7  93 230 2235274 .. 2235296 +  -6.2  -5.69262   AGGCATACAGACTGC           CCCCAAAGGC TGT GCCTTTATGG           TTTTTATTTTTCTCA
    Bd2328   7  95 330 2229436 .. 2229466 + -12.7  -4.07687   AACCAAAGCTCGGCA      CTGTGGCGCACGGA TTTT TTCGT-CGCCACAG       TTTTAAGAGCAAACT
    Bd2315   7  64 457 2213813 .. 2213827 +  -6.4  -3.72593   GTCCGGAGTTCCGAA               GTCATG ATT CATGGC               TTCTTCCACTTTCTT
    Bd2309   0 NONE
    Bd2295   7  68  68 2190040 .. 2190050 +  -6.8  -3.88442   TTTTGTTTTTTGGGA                 GCAG GTC CTGC                 TTTCATCATCTTTTC
    Bd2277   6  84 137 2176050 .. 2176076 +  -5.1  -5.38497   CAAACTTCGCAGGCT         TGCCGGTCATG TTGGC CATCACCAGCA         TTTTTTCATTTCCGT
    Bd2268   5  93 -28 2167505 .. 2167526 + -10.1  -4.58395   GCCAGAAAAACAAAA           CGGCCTTCC CGAA GGAAAGCCG            TTTTTAAAAGATCGG
    Bd2258   5  63 283 2157683 .. 2157693 +  -6.8  -3.56092   TTTCTCAAGAACCTT                 CAGC TTC GCTG                 TTTCGGCGATGGTCA
    Bd2255   5 100  39 2152523 .. 2152538 + -10.4  -4.77757   AAGCAGTGCGCAAAA              GCCCCA TCAC TGGGGC               TTTTACTTTTTCAGA
    Bd2251   4  58  16 2148302 .. 2148345 +  -5.9  -3.64487   CCTTCTGCACTGGCA GAACCGGGGCCCG-G-GCGAA ATAG TTCGCCCACGGGTCCCGCCCC TTCTTCAGAATCTGC
    Bd2240   9  65 224 2138760 .. 2138775 +    -9  -2.92475   GCGTAGGTCTTAATG              GTGTCG TCTT CGACAC               GTTTGTACAGGTGGC
    Bd2229   5  51 315 2128610 .. 2128632 +  -3.5  -3.57144   GTATCCAGATAGATA          TCA-T-CGCCG TCA CGGCGAACTGA          TTTGCCGGTCAGAAG
    Bd2223   5  69 271 2120705 .. 2120717 +  -4.1  -4.72986   AATGGCTTGCGCCAC                TGATC TCA GATCG                TTTTTCATCAAAGTG
      resA   6  59 397 2107759 .. 2107794 +  -3.8  -4.11394   CACGATCCAGGGCCA    CGAACCAGCCTGGAGC ATTG GCTTCAGGCCAGTGGG     TTTTGCCAATCGGAT
      gloB   9  56  61 2102794 .. 2102808 +  -7.2  -2.91276   GCGGCGGAACGCAAA               GATGTT TTC AACATC               CTTTCTGACAAAACG
    Bd2197   3  47  69 2097869 .. 2097900 +  -2.3  -3.58343   GTCCATAATGCCACC     GGAATGCCGCGCTCT TTAT AG-GCGCG-CACTTC      TTTCGGCGTGATGAA
    Bd2197   3  47 428 2098228 .. 2098238 +  -2.4  -3.62746   TTCTTCCAAAGTGCA                 GGCC CCC GCCC                 ATTTTTTCAGATCCG
    Bd2185   4  76  41 2086828 .. 2086838 +  -8.2  -4.08216   CTTCCAGGCTCAAAA                 CGGC AAA GCCG                 TTTTGGCCCCCGTCC
    Bd2172   4  63 187 2073821 .. 2073831 +  -8.2  -3.01924   TGCCATCACTGCACA                 CGCC AGC GGCG                 TGTTGGCGGCAGCTC
    Bd2163   4  83  80 2066924 .. 2066946 +  -6.1  -5.00616   TTGCGCACAGAACTG           CGGGAGGGC TTGGT GGCCACCCG           TTTTTTCGGAACAAA
    Bd2156   4  74 337 2063366 .. 2063376 +  -6.8  -4.25104   ATTCTTCGTGCGGTA                 TCCC AGC GGGA                 TTTTAATCACGAAGC
      slyX   3  52 286 2043831 .. 2043843 +  -4.7   -3.1855   TTGCCATTGGCGAAA                AGCGC CAT GCGCA                TTGGATATTCGGAAC
    Bd2126   7  91  11 2032214 .. 2032234 + -11.1  -4.24002   ACTAAAAAACAAAAA            GCCCTGAAG TTT CGTCAGGGC            TTTTCCAGTTTCCAA
      ostA   8  89 471 2025421 .. 2025437 +    -5  -5.77571   GCCAGAAAGAGCATC              GCGCGC ACCAA GCGGGC              TTTTTGTTTTTTGGT
       hua   2  45 130 2017005 .. 2017015 +  -4.6  -2.62983   GCCCTTCTTGCACCA                 TGGC CTT GCCG                 TCATCTGAAGCTACC
    Bd2098   3 100  20 2010961 .. 2010977 + -13.7  -5.96521   CGGAAAATAAAAAAA              GCCAGGG AGT CCCTGGC              TTTTTTTTACTTCAT
    Bd2089   5  73 108 2004399 .. 2004426 + -11.4  -2.62263   TCGATTTCTGGAACT        TCATTCAGGTGA TTTT TCGCCTGGATGA         TGATCTCAACAGCGT
      yvbT   6  69 296 1981397 .. 1981409 +  -7.7  -3.72576   TTCGATCGGCCACAT                CTGAC CCC GTCAG                TTTGATCACCCGGGA
    Bd2068   1  52  53 1975055 .. 1975079 +    -3  -3.72576   CCGCGAACTGAACAT         CATAACGA-TC TTCA GACTTGTTATG          TTTCATCACCAGACG
    Bd2064   5  56  90 1972803 .. 1972813 +  -5.4  -3.33922   CGGGATATCAAACCA                 GTCA ATC TGAC                 CTTTTTCACAGACCT
    Bd2060   5  95  21 1968335 .. 1968353 +  -7.4  -5.27335   AGCAGAAATAAAAAA             GCCACC CTTATCA GGTGGC             TTTTTCTTTGAAACG
      ygcA   1  66 285 1964305 .. 1964316 +  -5.8  -4.12188   AATGATTCAAGAGCG                CACC CACC GGTG                 TTTTCACGATCATCG
    Bd2043   5  91 109 1952048 .. 1952070 +  -8.4  -5.04249   ACAACCGCAATATAA           CGCTCGGA CTTTTTA TCCGGGCG           TTTGTTTTTTCGCGC
    Bd2038   5  61 216 1947836 .. 1947849 +  -2.3  -4.45151   CTCAATGGGACCAGA               GCCTG AATC CAGGG                TTTTAATTCCATGTT
    Bd2032   8  64  91 1941015 .. 1941029 +  -6.4  -3.83214   CATTTGGTTTCTCAA               CGTTTC TTA GAAGCG               TTTCCATTACTTTAC
     slc39   0 NONE
    Bd2005   9 100  30 1919738 .. 1919757 +  -9.2  -5.80003   TTGGAAAACTAAAAA            GGCTGCCC TCCG GGGTGGCC             TTTTTTATTTCTTAA
    Bd2005   9 100 106 1919814 .. 1919831 +  -9.1  -5.27023   TCGGAAAATAAAAAA             CCCGCTT TTAT GAGCGGG              TTTTGTTTTTAAGAT
       kup   6  60 168 1914250 .. 1914260 +  -3.2  -4.25104   GCGAATCATCGGGGG                 CAGG TTT TCTG                 TTTTCATCGAAGCGA
    Bd1994  10  72 332 1909522 .. 1909540 +  -3.1  -5.00616   CCTATCAGCAGACCG             CTTTCTC CCAGC GGGAAGG             TTTTTTCAAGGCCCA
    Bd1987   6  64 154 1899989 .. 1900006 +  -4.1  -4.21812   TTCCTGACGGAAAGC             TCCTTGGG CAG CCC-GGGA             TTGTTTTGCCTGAGG
    Bd1981   8  83 149 1892366 .. 1892384 +  -8.8  -4.32034   GAAGGTCGAATTAAA             GGGAGTGC CCA GCAGTCCC             TTTTCCTGGTGCTCC
    Bd1965   1  49 151 1878632 .. 1878654 +  -5.4  -2.57211   GTTTCCGCCACAAAA           GGGATGCGTG TCA CGTGCGGCCC           ATTGTGAAAAACACT
    Bd1962   5 100  28 1876375 .. 1876399 +  -8.6  -6.04324   CTTTAAAACGAAAAA          CCCACAGCTT CCTCC GAGTTGTGGG          TTTTTTGTTTTTTCA
      glnD  11  93  20 1871942 .. 1871958 + -10.1  -4.55798   CCCTAAAAACAAAAA              GAGCCCT CTG GGGGCTC              TTTTAATTTCAACTA
    Bd1945   0 NONE
    Bd1933   3  66 229 1846282 .. 1846295 +  -6.7   -3.8647   AGACGGTTGTCGTAA               GCTTC TTTG GAAGC                TTTGCTGTAATCACT
    Bd1915   7  61 290 1831050 .. 1831079 +  -8.5  -2.72043   CAATAATTACAATAG       GGATGGCCACCAT CTGC ATGGCGGTCTTCC        ATTTGCCCGCGGGTT
      potE   7  64 125 1829026 .. 1829038 +  -4.8  -4.09685   GTACAGAAGGCTTAA                GCCA GCCGG TGGC                TTTTCCGCCGTCAGG
      potE   7  64 255 1829156 .. 1829185 +  -4.9  -4.10925   CGCGCCCTCATACAA       GCGTGTACCGCCGC CAG GAGGCGGTG-AGGC       TTTTGGCAGCTCTGT
    Bd1902   3  54 120 1823402 .. 1823416 +  -2.8  -4.00042   GGCTGGCACATAGAT               GGTG CGTTTAC CACC               TTCTTTCATACCCAG
    Bd1895   5  93  73 1817126 .. 1817176 +    -9  -4.77757   GGCAGAAGGTCACAG CCCCATTCAGATTGGACAGCAAGA CTG TTTTGCCGTTCAGGATGAACGGGG TTTTGCTTTTTACAG
    Bd1887   5 100 203 1809382 .. 1809396 + -11.4  -6.37666   CACCAAACAAAATAA               GCCGAC TTT GTCGGC               TTTTTTTTGTTTTAT
    Bd1879   3  64 352 1804922 .. 1804941 +  -4.9  -4.07568   ATTCACACAGGGATT            CGTGGGG TTTGGC CCCCAGG             TTTTCGCAGGAAAGG
      feoB  11  83  37 1793134 .. 1793186 +  -6.1  -5.09173   TTGTACAATTTAAGT GTCTGCTCTTGGGTGCTTTGCCAGC GGT GCTGGTGCAGGGTCCAAACGCGGGC TTTTTTGCCCTGTTC
       psd   4  93  41 1787895 .. 1787917 + -10.6  -4.65078   TTACGACAGGTTTTA           GAGGAGGTGT TTT GTACCTCCTC           TTTTGTTAGAAGTCT
    Bd1858   1  39 127 1783708 .. 1783718 +  -2.4  -2.72511   ATGTAAAGCTTAGTG                 CCTG CCG CCGG                 ATTTACCGGGATGGC
    Bd1853   4 100  48 1781497 .. 1781516 + -12.8  -5.95539   CGTTAGAAGCTCAAA            GGGCTGCC ATTC GGCGGCCC             TTTTTTTATTTGGAA
    Bd1836   7 100  47 1765400 .. 1765420 + -13.3  -5.57729   TGGTTCTTAAGGGAA            GCCTCCAAC TGA GTTGGGGGC            TTTTTTGTGTTATTT
    Bd1828  11  82  78 1754869 .. 1754911 +  -2.7  -5.50313   GGGCGTCCTCGGCCT GATTGTCGCCCGTCATGACGT CCT GCTTTTTG-CGGGCG-CAGTC TTTTTTGGTTTTGTC
    Bd1821  11  67  12 1749099 .. 1749115 +  -8.1  -3.40403   TTAGGCCGCCGGTTT              CCATTTT TTG AAAATGG              TTGTGGTCAAAAGAA
    Bd1815   5 100  26 1743281 .. 1743300 + -13.6  -5.93809   GCAGGTGATTTTAAA            GGGCTTCC GTGT GGAAGCCC             TTTTTTTTGTGCCGA
    Bd1809   6  67 434 1738456 .. 1738475 +  -3.4  -4.60487   TTTTTGCTTTTTCTT            CATCCGGC AGGC GCGGGTTG             TTTTTCACAGTGGTG
    Bd1791   0 NONE
    Bd1782  10  63 440 1713702 .. 1713722 +  -8.1  -3.07344   TGGCGCGGATTTCTG            CCGGCAGGG TGT CCCAGCCGC            TGTGTTCCAGCGTCA
      lysA   6  95  99 1709855 .. 1709871 + -11.5  -4.63218   CGTCATGATGTCAAT              GCGGCGG GGT TCGCCGC              TTTTGTTCGGGCCCA
    Bd1774   8  84 -43 1707001 .. 1707020 + -13.6  -2.82933   ATATTCCGGCGAGGA            CGGCTGCA GAGG TGCAGCCG             TCTGATGCCTTAAGA
    Bd1745   7  76 -16 1680790 .. 1680820 +  -9.1    -3.695   AGGCTTTGAAGCATT      CC-ATCCT-CGGGCT ATA GGCCCGAAGGATAGG      TTTCAGGTATTTCGC
      ilvE   4  72 336 1671994 .. 1672008 +  -2.8  -5.00616   GCGACCCGTAATGGA               GACACT GCG AATGTC               TTTTTTCGGAACAGC
    Bd1730   7  54  86 1666285 .. 1666309 +    -5  -3.41051   TCGGGGGTGTTCAGG          TCTTCTTCGG TGTAC CCGGAGAAAA          TTCTGATCACACTGA
    Bd1726   1  51 -34 1662608 .. 1662622 +  -4.3  -3.41203   GCGAAGGCTATCAGG               GAGTT AACGA AACTC               TTGCTCTTGGGTTTT
    Bd1711   9  74  47 1645926 .. 1645940 +  -5.7  -4.62783   GCGTCAGCTTTACTT               GCTGT TAAGT ACAGC               TTTTTCCAATCGATC
    Bd1702   4  59 172 1639778 .. 1639801 +    -8  -2.80879   GGCACGCGGACCGAT          GGCCAGCTCG CCAT CGTGCTCGCC           CTTGTTGAAGTTAAT
    Bd1696   6  67 249 1634135 .. 1634156 +  -4.3  -4.40552   TAGGTTCTCTATCTT           GCGGAAGGA AGAC TCCTGCGGC            TCTTTTTTTGATAAC
    Bd1647   3  54  58 1581683 .. 1581694 +  -3.6  -3.66999   CCGGCGGTAAAGTGG                GGGC GGGG GCTC                 TTTCAATAGCTCGCT
    Bd1642   3  64 356 1579516 .. 1579534 +  -7.4  -3.41581   GCACATCGATATCGA             GCCACTTG CGA TAGGTGGC             TTCGTTGATGGATTC
    Bd1631   2  57 -37 1568835 .. 1568856 +  -7.3  -3.08133   ATTCTTTGGAAAAGC           TGCCTGC CGAAACAC GCAGGCA            TTACATGAATAAATA
    Bd1619   4  63  14 1550888 .. 1550923 +  -5.5  -3.90588   AGTTTATTTCATGCT   GCCTGTGTCCT-GCAGC TTCT GATGCCAGGACA-GGGC    TTTGCTTAGCACGTG
    Bd1599   2 100   7 1530238 .. 1530254 + -13.7  -6.02919   GCCAACTAAAAAAAA              GCCCGGT TGC ACCGGGC              TTTTTTTATTTCTGA
    Bd1594   5 100   6 1523128 .. 1523144 + -10.1  -5.73978   CTCCGAATAAAAAAA              GGAGCCT CAA GGGCTCC              TTTTTTATTTCTACT
    Bd1586   5 100  33 1517552 .. 1517570 +  -9.5  -5.29742   TCTAAAAACTAAAAA             CCCCGGT ACATC GCCGGGG             TTTCTTTTTTTATCT
    Bd1586   5 100 211 1517730 .. 1517744 +  -8.5  -5.59879   GCCTCCAGTGGTGTC               GCCGC CCGCT GCGGC               TTTTTTGTCTTTATC
    Bd1571   5  56 413 1499656 .. 1499668 +  -6.9  -2.80732   CCCAGATTGAACTCA                TGGCG GGA CGCCG                GTTTCCAGTTGATCT
       dut   7 100 237 1480677 .. 1480694 + -11.3  -5.95539   AAGCAACGTCAAAAA             GAGCACC TTTA GGTGCTC              TTTTTTTGTTTCAAG
    Bd1528   7  73 396 1450556 .. 1450575 + -10.7  -3.05935   GGCTTCCAAAACCGC            GTCCCGG CTGGCA CCGGGAC             TTCCGTAAGCGATGT
    Bd1522   4  62  76 1446376 .. 1446402 +  -8.6  -2.77029   GTGGCAGAATTGGAC         GGGCTGCGGGCT CGA AGTTCGCGGCGC         ATTTCACGCTCTTTG
    Bd1517   4  47 112 1441082 .. 1441096 +  -2.8  -3.30124   GTCAGGCGCGAAGCC               CATTCT GCC GGAGTG               TTGTCAGGACTCCAG
       bfr   3 100  28 1437612 .. 1437629 +  -9.8  -5.93252   TTCAGAATTGAAAAA             GCCCGC GGTAAA GCGGGC              TTTTTTGTTTTTAAG
    Bd1503   2  71 179 1423980 .. 1424004 +  -2.8  -4.77165   GTGGATCATTTGATT         TCG-CCGCATG AATC CATGCGCACGG          TTTTGTTCTGCGCGC
      mviN   9  79 132 1388771 .. 1388790 +   -10  -3.66999   TTGGCTTTGACCGGA            GCTTCTGC CGCA GCAGAGGC             TTTGGATACCTCGCT
    Bd1459  11 100 214 1380729 .. 1380748 + -12.2  -5.18355   TGTAAAAATAAAAAA            CCCGAATC TTTC GATTCGGG             TTTTTGATTTTTAGA
    Bd1447   2 100  16 1362110 .. 1362128 + -11.7  -5.63517   GATCGAAAAACAAAA             GGCCTGC ATTGC GCAGGCC             TTTTTTATTTAGAAC
    Bd1437   7 100   9 1355273 .. 1355290 + -12.7  -5.93252   TCACTAAAACAAAAA             GGCGCTG GTGA CAGCGCC              TTTTTTATTTTTCCG
    Bd1429   6  74 398 1349176 .. 1349216 +  -6.8  -4.25283   ATGCAGGTACTAGCG GCTG-GCGGGCTGGCGCAA AGAC TTGCACCAGTCCGGATGGC  TTTTGGTGCCGCCAT
    Bd1425   9 100  36 1346314 .. 1346337 + -10.4  -5.58454   CAGATAAGTTCTGAT          GAAGGCG-ACA CGA TGTTCGCCTTC          TTTTTTTGCTGTCGG
    Bd1415   8  87 369 1339069 .. 1339111 + -10.6  -4.07687   AGGTCGAAGTCATCG CGGAGGAAGCTGTTCGGAAG TAG CTTCTGAATTGCTTGGTCCG TTTTGGCGCGGGGAT
    Bd1410   9  68 342 1332620 .. 1332632 +  -6.9  -3.85698   GCCGTATGTGGACCC                GCGCC GCA GGTGC                TTTCTCCCAGGGCCA
    Bd1381   5 100 401 1308340 .. 1308350 +  -6.8  -5.95539   CGATCTTCACTCGGT                 CCAG GGC CTGG                 TTTTTTTGTTTGGAG
      pepP   6  63  10 1298713 .. 1298748 +  -6.9  -3.52896   AAGTAAAATTACAAC    GAGGT-CTCCTGGC CGGCTTTAA GCCAGGAGGACCAC    TTCTGTGAATCATAG
    Bd1359   9  79 -13 1285006 .. 1285034 +  -4.6  -5.15634   CCAAGTCCTTGGCCA       CTGACG-TCCCTT AGTT AGGGGAATGTCGG        TTTTTTGCTGGCGTC
    Bd1355   5  61  17 1281447 .. 1281459 +  -7.7  -3.09878   AGTCTCTTCGAGCTC                GCTAC GTG GTAGC                TATTGAATAAATGAC
    Bd1355   5  61  60 1281490 .. 1281503 +  -6.7  -3.49169   CTCTACGCAAGTGTC               TCCGT GCTG ACGGA                TGTTCTTGATCTTAA
    Bd1341  11  76  19 1270928 .. 1270940 +  -4.8  -4.81249   TTTAAAAGGAAAGTG                GCCT TACCC AGGC                TTTTTCCGTTTGCGA
    Bd1333   5  58 466 1258913 .. 1258923 +  -2.4   -4.2828   CGCCGACACCAACAC                 CGAC GTT GCCG                 TTTTGATCGATGACG
      bolA   4  76 226 1255109 .. 1255124 +    -4  -5.00616   GCGCAAGTGAGTGCA              TTGATG TTTT CATCGA               TTTTTTCACCGCCAC
    Bd1322   6  61  -5 1251457 .. 1251468 +  -5.8  -3.80516   GAGCAGCAGAAAGCC                GGCT AATC AGCC                 TTTCATGGCTTCCTT
    Bd1313  13  72 416 1242735 .. 1242755 +  -6.1  -4.25283   TCCAGTCCCAGTAAG            CCGGTGGTT TAT AACCATCAG            TTTTGGTGCGGCAGT
    Bd1293   8  85  28 1226172 .. 1226194 +  -5.5  -5.27335   AAGATCCGCTTCCTA           GCGGCTGCA AAAAA TGTAGCAGC           TTTTTATTTCGAGGC
    Bd1284   8 100  32 1217099 .. 1217116 +  -9.1  -5.96894   TTAAAATAAAAAAAA             GCCACCT TGTC GGGTGGC              TTTTTTTGTTTGAGT
    Bd1280   6  66  69 1213593 .. 1213610 +  -5.5  -4.13282   TCGTTGAAGTAGCGG             CGGCACA GTGA TGTTCCG              TTTTGGCAGTCTGAT
    Bd1275   5  95  10 1208286 .. 1208306 + -14.7  -3.60473   GAATAAATAAAAAAA            GCGCGCCTT GCA AGGGCGCGC            TTGATTTGCTCTGTC
    Bd1271   7 100 154 1204855 .. 1204876 + -10.2  -5.22039   TTAAAAATGAAAAAA           GCCACTCT GGGGGA AGAGTGGC            TTTTTTGCGTTTGGG
    Bd1267  11  69 439 1201986 .. 1202005 +  -5.6  -4.25283   TGCTCTGGAAGCGGT            CGTTCTGG TTGT CCAGCGCG             TTTTCGTAAGCGACT
    Bd1259   5  69 272 1196824 .. 1196837 +  -5.9  -4.35581   TCTTGATTTTCAGAT               CCTGC TCGC GCGGG                TTTTCAATGTTTTCA
    Bd1255   8  56  26 1191835 .. 1191847 +  -4.8  -3.53811   GCGCGCCGGCTTGGA                GTCC AGCAA GGAC                TTTCCCGGCGCTGCG
    Bd1248   3  49 222 1186282 .. 1186313 +  -3.6  -3.42147   GCGACGGTGATGTCC      GGGGTGTTGGCTGC TGCG GCAATCAAAACCAC       TTGATCTTCATTCAG
      lamB   8  77 250 1169507 .. 1169540 +  -7.3  -4.39386   CTGGTGGGTGCGTTT     GTGGCCGCCGTTGCGG ATG CCGGAGCAG-GGCCGC     TTTTCATGATTTCAG
      dppD   4 100  26 1158698 .. 1158716 + -11.7  -4.49317   CATGAAAAAGAAAAA             GGCCGGT GATGA ACCGGCC             TTGTTTATTTGTTTT
      ydeI   4  75  15 1151976 .. 1151993 +  -9.9  -3.53012   GCGTCGTTTCAGGGA             CTGGATG ATTT CATCCAG              TTTCCCCAAAAAGCG
    Bd1192   9 100  33 1132603 .. 1132621 + -10.3  -5.93252   ACCGAAAAAGAAAAA             GGGAGTC GTGAA GACTCCC             TTTTTTGTTTTTGCA
    Bd1174   8  56 192 1116791 .. 1116804 +  -3.8   -3.9392   TTCTGGGCGATGTCT               TCGC CTGGTC GCGA                TTCTTTGCGCTCACC
    Bd1169   7 100 223 1112839 .. 1112855 +  -9.4  -5.03314   ACCAGGAACCGCTTG              GAGGCG GCGGA CGCCTC              TTTTTTGCGGATCGC
      ppdK   9 100  16 1092907 .. 1092925 + -10.3  -5.95539   GCAAAAAACGAAAAA             GCCCTCT GATGA AGAGGGC             TTTTTTTGTTTCACC
      glyS   6 100  40 1088865 .. 1088883 + -14.6  -5.96894   GCTTTAAATTAAAAA             GGGAGTGC ATC GCACTCCC             TTTTTTTATTTCCAT
    Bd1136   6  61 470 1076137 .. 1076152 +  -5.4  -3.69354   CGACCTTACCCTGGT              TGTTGG CTCC CCAGCA               TTTCAGCTTATCCGC
    Bd1128   4  57 -30 1065934 .. 1065944 +  -6.8  -3.07192   GAAAAATAGCAGTGA                 CCGT CTG ACGG                 TGTCTTGCCCGGCTT
    Bd1115   9  65  28 1049569 .. 1049579 +  -8.2  -3.21416   ATTTTGACCTTGTCA                 GCGG CTT CCGC                 TTCATAGTCAGAATA
    Bd1112   7  95  13 1046736 .. 1046757 + -12.3  -3.93383   TAAAAAAATAAAAAA           CCGCAGG-CG TTG CGACCTGCGG           TTTCATGTCTCTTAG
    Bd1090   4  59 432 1032273 .. 1032284 +  -7.2  -3.16556   TTCAAAGTAGGCTTG                CGCC AACT GGCG                 TTCAATGTCCTGTTT
      ilvA   5  51  14 1002531 .. 1002545 +  -2.1  -3.83154   AAAGAAATCCCTGAA              GG-CTG CTCC CAGTCC               TTTAGATTGTACTTC
      tpiA  12 100  81  997535 ..  997558 +  -4.6  -6.23317   CGTCAGACGGGGAAA          GCTTCTTC AGTGATTC GAGGAAGC           TTTTTTTATTTTTCT
    Bd1034  10  74 347  982175 ..  982207 +  -8.4  -3.90843   GGGGTTTCAGCGGGC     GCAAGTTCCGGCAGG GTTT CC-GTCGGCGCTTGC      TTCTTATAGTTCATT
      sixA  11  72 207  957826 ..  957844 +    -3  -5.08601   TTGTTTCGCTTCTGG             CAGCGTCG CCA CCACGATG             TTTTTGTTGGAATAC
      lysR   6  76 402  953687 ..  953699 +  -4.8  -4.81551   AGTGAAAGCTAAACC                CGTC AAAGA GACG                TTTTTGATCTCAGTG
    Bd1003   8  59 234  951156 ..  951168 +  -3.3  -4.05491   GAACTCTTCGGCCCA                CGGGA AGC TGCCG                TCTTTGTTTTTCCAT
    Bd0996   3 100  15  943112 ..  943128 + -12.3  -5.10968   GGCAGAAATAAAAAA              GGGGCTT TCA AAGCCCC              TTTTTCTATCTTGGT
       aat   7 100   4  935833 ..  935862 +   -18  -4.67942   GAAACAACCTAAAAA       GGTTCCCGGTTC AAAAAA GAACCGGGAACC        TTTTGATTTATTCCA
    Bd0983   3  79  32  929412 ..  929435 +  -8.2  -4.33928   GTTTAAAAAGCAAAA          GAGCTGAC CCTAAAAA GTCAGCTC           TTTCTATTTGCAGTG
    Bd0977   4 100  28  924801 ..  924816 + -10.4  -5.76237   AGTGAAAAAGAAAAA              GGGGCT TCAA AGCCCC               TTTTTTATTTCTGTC
    Bd0955   6 100  28  901613 ..  901636 +  -8.9  -5.42198   TTTGAAAATAAAAAA          CCCACAACT TTAACC GGTTGTGGG           TTTTGTTTTTTAGGG
    Bd0948   6 100  15  896565 ..  896583 +  -8.8  -6.20267   AGACAAATAAAAAAA             CCGAGGCT TTG AACCTCGG             TTTTTTTGTTTTTGG
       mcp   2  47 363  886299 ..  886336 +  -3.4  -3.27406   AGTGAAGAGGATAGC   CCTTTTCGGCAAACAG AATTTC CAGTTCGTTGAGAAGG    CTTTTGTGATCAGCG
       mcp   2  47 463  886399 ..  886412 +  -2.3   -3.6502   GTCTTCACCCAGAGT               GCGTT TGGC ATCGC                TTTCCATGCCCAGTG
       mdh   8 100  29  881741 ..  881758 + -12.7  -5.95946   TATTGAATTGAAAAA             GGCCGGT GAAA ACCGGCC              TTTTTTTATTCTTAA
    Bd0923   8 100   9  877576 ..  877593 + -11.3  -5.80364   GAAGTAATAAAAAAA             GGGAGTC CAAA GACTCCC              TTTTTTTATTCAAAT
      pspE   6  72  52  871959 ..  871975 +  -2.9   -5.0916   AGTCGTACTGTCGCA              GGTATTC GTA GAGTTCC              TTTTTGTCTTCCCCC
      pspE   6  72 348  872255 ..  872265 +  -8.2  -3.67877   GAAAAGACATCTGCG                 GCCC GTT GGGC                 TATTTCTTCCGGGGT
    Bd0912   6  68 337  864761 ..  864778 +  -9.9   -2.6563   GCCGCTGGTGCTGCC             GATCGCT GCGT AGCGATC              TGAGTTCTTAAACCA
      lysR   7  65 278  857684 ..  857706 +  -3.3  -4.37711   ATCCTTCTTGCTGAT           CTCCTGGCG TCCCT TGTCCGGAG           TTTTGGATTTGGTCA
    Bd0894   3  73  17  847298 ..  847316 +  -9.5  -3.30124   GTTCTTTAGCTGCGG             GCCCCGT TTCAC GCGGGGC             TTGTGAAACCTAAGC
    Bd0871   8 100  40  819114 ..  819137 + -15.4  -4.15788   CTAAGTTTTTTATTA          TAACCGAGGC CCCT GCCTCGGTTA           TTTATTGAGCAACTT
    Bd0821  11  69 178  772427 ..  772449 +  -4.1  -4.62336   GTTTTGAAGTAGTCC           TTGGTGGCA GGATG TGCCAGCGA           TTTTTCAAATGCCAT
    Bd0815   8  70 -21  766268 ..  766283 +    -9  -3.30619   GTTTTTGAACGAAGT              GGGGAT TGGC ATCCCC               TTCTAAAGACTACTT
    Bd0815   8  70  82  766371 ..  766384 +  -5.3  -4.41348   CGGCAGCGCCAGAAT               TTCAG TGTA CTGAA                TTTCTTTGGGGCCGG
      araC   6  60 155  761387 ..  761401 +  -2.8  -4.36914   CGGTGACCAATGAAA               TCTTGT CCA ACAGGG               TTTTATCCGGGCAGC
      tcmJ   9  95   2  747687 ..  747717 + -11.8  -3.98683   TCGTTTATGGCTAAA       AGGCCCGTTGCGCA AGT TGTGCAACGAGCCC       TTTCGTTAGTCTAAT
    Bd0785   4 100 451  740951 ..  740974 +   -14  -4.67234   CGCGCAAATAAAAAA          CCCACAGTTT TTTC AAACTGTGGG           TTTTTGAAGTTCAAT
    Bd0773   6 100  29  731321 ..  731340 + -10.7  -5.65927   TTAAAGATAAAAAAA            GCCGACC CTGCAA GGTCGGC             TTTTTTGTTTGAATG
    Bd0746   6 100  20  708119 ..  708135 +  -9.4  -4.98531   CGAAATAACAAAAAA              GCCGTC ATTAA GACGGC              TTTTTCGTTTAGAAG
    Bd0735  10 100  34  697127 ..  697149 + -14.2  -4.27483   TTGAAAACGAAAGAA           GAGACCTAGG CTT CCTGGGTCTC           TTTGCTTTTGTGGGT
    Bd0726   5  61 161  688483 ..  688511 +  -8.1  -2.52464   CAGTTCGATGCCTCG        GCGATGATCAATG GAC CGCTGAGCATCGC        TCGATTCAGGGAACC
      slyD   7 100   8  680334 ..  680348 + -12.8  -4.67607   TTCACTGATAAGAAA               GGGCGC TGT GCGCCC               TTTCTTTATTCGCAG
    Bd0710  11 100  32  669880 ..  669895 + -10.4  -5.37865   TTAGAAAATAAAAAA              GGGGCT GAGA AGCCCC               TTTTTTCATTCTTAA
    Bd0689   6  86  26  639605 ..  639638 +  -4.6  -5.58522   ATGTCATCAGGAATA     TCGACCAGAAC-TCC ACGCG GGATGTCCTGTTCGA     TTTTTGTTTTATGTA
    Bd0682   5  79  59  632567 ..  632583 +  -9.5  -3.72576   AGCTTTCTTTGCGGA              TCTTTCC AGA GGAAAGA              TTTGGTGCCCCGCGA
    Bd0677   2  58 133  628793 ..  628805 +  -4.1   -3.9398   TGTCGCAAGCCTTCC                GGTCA AAT TGATC                TTTCTGCCGTTATCG
    Bd0666   4  52  -7  617401 ..  617411 +  -3.2  -3.65828   AATCCAAGGCCGCGG                 GAGT TTA GCTC                 TTTCAGAATTTGTAT
    Bd0652   3 100  30  605445 ..  605467 +  -8.4  -5.99154   TAAAAAACAAAAAAA           CCAGGGCG CCTTATT CGCTCTGG           TTTTTTTATTTAATC
    Bd0645   5 100  47  600918 ..  600937 + -10.7  -5.92399   TGTGAAAACGAAAAA            GCCCGCT GTTTTA AGCGGGC             TTTTTTGTTTTATTC
    Bd0641   6  72 219  597755 ..  597773 +  -6.6  -4.25104   CCGATCAGGAGGTGA             CCTGTGAC TTT GTCGCCGG             TTTTCATCAGCGGAG
    Bd0629  11  79  24  586500 ..  586524 + -10.1  -3.70902   AAGAAGATCGACGAA          GGCTAAAGATG AAT TGTCTTTAGCC          TTTGAGTATCCAGGC
    Bd0583  11  54 245  542501 ..  542520 +  -5.6  -3.14344   CTTTTTCAAGTGCTT            TGGTCAGG CCTT CCTGTCCG             TTGGTGGCCAAGGTC
    Bd0566   7  64 -35  525899 ..  525931 +  -9.2  -2.66869   GAGGACTCTTACAGA     CAAGGCACCC-GTTT GTTA AGACTGGGTGCCTGG      TAGGTTCTTGAATAT
      citZ   5 100  29  521624 ..  521641 + -11.3  -5.63517   AGATCGAATGAAAAA             GGGAGCT GCAA AGCTCCC              TTTTTTATTTCAGAG
    Bd0552   6  70 196  513921 ..  513939 +  -9.5  -3.10597   ATCATGATGTCGCCA             CCCGGGG AGCGG CCCTGGG             ATTTTGCATAGGCGA
    Bd0543  14 100  27  505211 ..  505227 +  -9.4  -6.02919   TCAGAAAAAGAAAAA              GGAGCC CCCGA GGCTCC              TTTTTTTATTTGTGC
    Bd0527   4  79 444  493017 ..  493037 +  -2.6  -5.44721   AGAAAGAGCTTTGCA            GGATTCAA ACATA TTCAATCC            TTTTTTTACGATGGT
      mltA   6  69  95  484716 ..  484732 +  -6.5  -4.15044   CCGATGACCGAGATG              GACGTCA GGC TGCCGTC              TTTGTTCAAACCCAG
    Bd0500   5 100  14  468427 ..  468440 +  -9.5  -5.94597   AAGCAGATAAAAAAA               GGGCC CTGA GGCCC                TTTTTTTTGGTCTTA
    Bd0467   6 100   7  438285 ..  438343 +   -19  -2.76291   AGAATCTAAAAGGTA CCTGCTTACTTTTTCCGAAGCGCCGCGT TTT GTGCAGGGCTTCTGCAAAAGTAAGCAGG TACCTTTTGGGGTTA
    Bd0462  10 100 251  435502 ..  435520 + -13.2  -4.79174   TGGGCTGAATAAAAA             GGTGGAGT CGA ACTCCACC             TTTTGTTGCTTCAAT
    Bd0457   8 100  17  428434 ..  428459 + -13.3   -4.5774   TTTGAAATAAAAAAA         GCCTCCGTGAT TTGC ACCACGGAGGC          TTTTGATTCTTCATC
    Bd0447   8  69 345  420587 ..  420601 +  -4.2   -4.7173   GCGCTGGAAAAACTT               GAACCG ACA CGATTC               TTTTTGGGTGTGGTC
    Bd0440   5 100   8  413088 ..  413114 +    -8  -5.54192   AACATTAAAGGAAAA         TGTCCACCGC CGCAAAA GCAGTGGACA         TTTTTTTGAATTACT
      ybiF   7  88   8  408658 ..  408678 + -12.5  -3.55368   CCCGCTAAAAAAAAA            GCCCCGGGG TTT TTCCGGGGC            TTCTGTGCATTAAAT
    Bd0411   6  63 116  388356 ..  388376 +  -6.8  -3.63569   TTTGTTTGGGATCAC            CTGACCGC GACCG GCGTTCAG            TTGTTCCGGAGTTCC
    Bd0400   6  81  10  377540 ..  377559 + -12.2  -3.19246   CCTTAAAAAAGAAAA            GGGTCTCT TTTC AGAGACCC             TTCACTTGGCATTAA
    Bd0388   9  76 140  365811 ..  365835 +  -4.2   -5.0133   CAGCTGAGGCCACGG         C-GCGTACGGC AGAT GCCTTGCGCAG          TTTTTTAGCCAGCTC
    Bd0382   8  91   8  357909 ..  357938 +  -7.9  -5.19879   GCTGCTAAAAAGAAA       GCCGCATGATCTGT GAT GCAGAA-ATGCGGC       TTTTTCTATTTGGAA
    Bd0376   2  45 410  352749 ..  352763 +  -2.8  -3.19668   GGCCGGATTGCGCCG               CCAG GCACCCG CTGG               TTCCATTCCATCCTG
    Bd0362   6  93  48  339683 ..  339704 + -11.6  -3.75153   TTCAGGCAAAAAAAA           GCGGCGAA CTTTAA TTCGCCGC            TTTGAGTTGCAAAAA
    Bd0351  11 100 221  332586 ..  332601 + -10.4  -4.98531   CGAACAAAATAAAAA              GGTCCC GCAA GGGACC               TTTTTGCTTTAGAAA
    Bd0344   3  63 133  327825 ..  327835 +  -8.2  -3.05384   TCAGAATCTCCATGG                 CGCC GCG GGCG                 TTCAGTGACAGACCA
    Bd0329   6  73  97  313572 ..  313590 +   -11  -2.60508   TCGCCGTCGCGCTAA             CGCGCGAT CGC ATCGTGCG             ACTTTTTACGAACTC
      rhlE   8  83 204  309829 ..  309850 + -10.1  -4.18018   TTTCGTGCGTACCAA           GCTCGACAC CGGG GTGCCGAGC            TTTTGGATCAGCGAA
      infA   5  54 342  306609 ..  306621 +  -4.7  -3.39908   CCAGCTCCAGTGTGC                CGGCG ATG CGCAG                TGTGTTTTCGCGCGG
      rhlE   7 100   7  304146 ..  304165 + -13.6  -4.89009   AGAAAATAAACAAAA            GGCCCTCT GAAA AGAGGGCC             TTTTTAGTTAGATCT
    Bd0308   4  55  68  298132 ..  298151 +  -7.1  -2.71364   TGTTCATCACAAACG            GTCCGTG TGAAAT CACGGGC             TCATTGAAAGGATCA
      pbpC   4  71 337  287989 ..  288009 +  -6.8  -4.09556   GGCGTCAGTTTCCAG           CGCGGCACC GGAT GG-GCCGTG            TTTGATTTCACTGTG
    Bd0275   4  51 -23  262750 ..  262765 +  -4.6   -3.3903   AAGGTTCGTTACGTT              CCGGAT TTCG AGCCGG               TTCGTTAAGTACTTA
    Bd0265   4 100  17  254386 ..  254403 + -14.1  -3.98113   TCGTGAATAAAAAAA             GCCCCGG TTTT CCGGGGC              TTTCATTGATAGTTA
    Bd0251   6  70 187  239882 ..  239896 +   -10  -3.05844   TCCGGCGGGCGATGT               CGGTGT AGG ACACCG               TCTTGCCATAGGGAA
    Bd0247   5  64   5  234059 ..  234072 +  -4.5  -4.34557   TTAAAGATTAAAGAC               CG-GCC TCG GGCTCG               TTTGATTTTTCAGTT
    Bd0243   2  42 280  230988 ..  231014 +  -2.9  -2.92091   TCTATTGCCGTACTT         GCCTGTGCC GTGCAGATA GGCGCAGCC         TGTGTCGGTGGCTCT
    Bd0234   8  55  57  220946 ..  220959 +  -2.3  -4.07687   GAAGCTGCGCTTCTT               GGGAG CGTG CTCAC                TTTTGCCAGCAGACT
    Bd0191   6  61 337  178289 ..  178309 +  -2.5  -4.41494   TTCATCAGTGCCGGA            TTCAGGGAT TTC ATCCTCGGA            TTTTAGTTCAACATG
    Bd0176   6 100   6  163953 ..  163972 +   -15  -4.87626   CTGCAAATAAAAAAA            GCCCGGTG TTTC CACCGGGC             TTTTTAGTATTCAAA
    Bd0170   9  83  12  159327 ..  159349 +  -9.9  -4.11216   GTAAAAATTAAAAAA          GCCGGTCTCA TTGC TGAG-CCGGC           TTTTCGGAGTAGAGA
    Bd0150   8 100  25  136767 ..  136786 + -13.6  -5.65496   ATCAGAATTAAAAAA            GGGTGCTG TTGC CAGCACCC             TTTTTGTTTTTAATA
      motB   5  74 109  129940 ..  129960 +  -3.3  -5.05782   TTCCAATGGCAGCGG            GTCAGGATT CTG AATCTTTAC            TTTTTTAAAGTCCAT
      nodJ   7  79 437  125840 ..  125853 +  -8.1  -4.24123   TGCTTTCAAGCTGCT               CCTGG GACT CCAGG                TTTTCCAGTTCTTCC
    Bd0103   6 100 426   96811 ..   96832 + -14.5  -4.52589   CAGGGCAAAAAGAAA           GGGCTTTGG ATAT CCAAAGCCC            TTTTGTGTAAGGCGA
      dedA   9  58 468   75244 ..   75261 +  -5.5  -3.56568   TTCGCAGGAAGCTTG             TGAAGGC TTCG GCCTGCA              TTTCGCCGCTCATTC
      murA   8 100  10   65746 ..   65762 +  -9.4  -5.72622   GAATAACAAAGAAAA              GGCTCC TTCAC GGAGCC              TTTTTTATTTCTGCG
    Bd0035   7 100  29   32251 ..   32271 + -15.5  -5.37593   TTTGAAAACAGAAAA            GCCACACTG AGA CAGTGTGGC            TTTTTTCGTTTCAAG
    Bd0029   5 100  31   27574 ..   27594 +  -8.3  -5.86976   ATTGAAAAAGCAAAA            GCCACTC TGGAAAT GAGTGGC            TTTTTTATTTTCTAA
    Bd0013   6 100   6   13989 ..   14007 + -11.7  -4.77757   TTTGAAATAAAAAAA             GCCGGGT GATGA ACCCGGC             TTTTAGTTTTTAAAG

SUMMARY

737 putative operon ends contain 4197 possible terminators.
Percent operon ends hit by terminators of confidence >= x:
	x	#>=x	hits>=x	%hits>=x
	100	276	240	230	31 %
	99	276	240	230	31
	98	276	240	230	31
	97	276	240	230	31
	96	276	240	230	31
	95	307	258	248	34
	94	307	258	248	34
	93	331	279	267	36
	92	331	279	267	36
	91	339	287	273	37
	90	349	292	277	38
	89	363	301	285	39
	88	371	306	289	39
	87	384	318	297	40
	86	394	326	303	41
	85	401	331	307	42
	84	408	338	311	42
	83	424	348	318	43
	82	435	355	323	44
	81	444	361	327	44
	80	463	372	335	45
	79	503	401	348	47
	78	515	410	354	48
	77	526	419	363	49
	76	552	444	378	51
	75	566	455	384	52
	74	594	479	397	54
	73	617	497	408	55
	72	665	536	425	58
	71	689	554	432	59
	70	713	575	438	59
	69	775	627	460	62
	68	792	638	465	63
	67	851	691	479	65
	66	896	722	491	67
	65	940	757	504	68
	64	992	801	519	70
	63	1059	850	540	73
	62	1107	890	553	75
	61	1238	989	576	78
	60	1263	1012	580	79
	59	1347	1078	592	80
	58	1444	1153	599	81
	57	1480	1179	607	82
	56	1651	1306	628	85
	55	1738	1369	634	86
	54	1874	1459	652	88
	53	1984	1542	656	89
	52	2123	1641	667	91
	51	2250	1729	677	92
	50	2357	1809	682	93
	49	2635	2011	691	94
	48	2635	2011	691	94
	47	2950	2241	703	95
	46	3012	2283	703	95
	45	3286	2469	711	96
	44	3390	2543	712	97
	43	3651	2733	715	97
	42	3852	2874	719	98
	41	3956	2948	721	98
	40	4078	3037	724	98
	39	4197	3128	726	99
	38	4197	3128	726	99
	37	4197	3128	726	99
	36	4197	3128	726	99
	35	4197	3128	726	99
	34	4197	3128	726	99
	33	4197	3128	726	99
	32	4197	3128	726	99
	31	4197	3128	726	99
	30	4197	3128	726	99
	29	4197	3128	726	99
	28	4197	3128	726	99
	27	4197	3128	726	99
	26	4197	3128	726	99
	25	4197	3128	726	99
	24	4197	3128	726	99
	23	4197	3128	726	99
	22	4197	3128	726	99
	21	4197	3128	726	99
	20	4197	3128	726	99
	19	4197	3128	726	99
	18	4197	3128	726	99
	17	4197	3128	726	99
	16	4197	3128	726	99
	15	4197	3128	726	99
	14	4197	3128	726	99
	13	4197	3128	726	99
	12	4197	3128	726	99
	11	4197	3128	726	99
	10	4197	3128	726	99
	9	4197	3128	726	99
	8	4197	3128	726	99
	7	4197	3128	726	99
	6	4197	3128	726	99
	5	4197	3128	726	99
	4	4197	3128	726	99
	3	4197	3128	726	99
	2	4197	3128	726	99
	1	4197	3128	726	99
	0	4197	3128	726	99
