# Supplementary material for: Rapid, accurate, computational discovery of Rho-independent transcription terminators illuminates their relationship to DNA uptake
Source: Genome Biol. 2007 Feb 21;8(2):R22. doi: 10.1186/gb-2007-8-2-r22 (PMC1852404; doi:10.1186/gb-2007-8-2-r22)
Supplement: Additional data file 2 — As described in the text, the entire robust tail-to-tail region is searched; if the region is less than 500 nt, then the 500 nt downstream of the stop codon is searched (stopping if a gene start is encountered). In the case of ties, all terminators with the high score are output. [file gb-2007-8-2-r22-S2.zip › Bifidobacterium_longum.ttperf]

    BL0003   9  76  43    2186 ..    2205 - -13.6  -2.76492   TGATTGAGCTGAAAG            GGGACTCC TTCG GGAGTCCC             TTTTTTGTATTCTGG
    BL0009   4  89  37    7845 ..    7895 -   -17  -3.09823   TCCGCGAAAAGTAGA TGGTGATGGGGTTGCAGGAATAAA GAA TTCCTCCCTGCAAGCCCATCACCG AGGCGTGCGTTAGCA
    BL0016  10 100  93   19249 ..   19288 - -16.6  -3.98009   AGAAAACGGCATAAA  TATGACGA-AGCTCCCCTC GCT GAGGGGAGCTGTCGCCGTA  GACGACTGAGGGGAG
    BL0016  10 100  49   19294 ..   19332 - -22.6  -2.62184   TGTCGCCGTAGACGA   CTGAGGGGAGCTTGCGGT ATA ACCGTAAACTCCCCTCAG   TCAGCCTTGCTGCCA
    BL0019  10  84 303   24305 ..   24331 - -13.8  -3.58343   GCTATTAGCCGCAAA         TGGCCCTTGGAA TAA TTCCAAGGGCTA         TTTGCTTTTTGCGGG
    BL0037   7  90 211   46706 ..   46720 -  -5.6  -5.36441   GGCGGAGATAAAAAA               TAGCGG TGC CCGCTC               GGTCTCCGCACCGAA
    BL0037   7  90 115   46760 ..   46816 - -18.3  -3.18768   CACCATAACTGAATA GGCGGGATCAGC-CCGGCTGCTGTGA TGGCAAGG TCACAGCAGCCGGCACTG--CCCGCC AAAGCTTTCTTTCTC
    BL0040   1 100  94   50518 ..   50549 - -23.2  -5.13527   AAGCAACAAAGAAAA      CGGCCGTGTACATG AACT CATGTACACGGCCG       GCGTGTCGCATCCCG
    BL0050   7  76 385   60440 ..   60450 -  -6.8  -4.59853   CGAAGCGCTGAAAAA                 GCAC AAG GTGC                 CCGAGTCAGAACGTC
    BL0054   1  48 168   71020 ..   71041 -  -5.7  -2.66316   CGCTTGACCACAGCA           CCCGCGACC TGGT GGTCGAGGC            AATGGAGCGCACTGT
    BL0061   7  54 256   79059 ..   79079 -  -4.6   -3.6502   TATCTGCGATTCAAA            CGGGAGCA CACGC TGCCCTCG            CATGAGGCGATTATG
      dnaQ   6  62 349   89914 ..   89930 - -10.1  -2.72144   TGAGTTCCTGGAAAC              CGCCGTG GTG CACGGCA              TGGCCCACTACGGTA
    BL0081   1  47 407  100392 ..  100425 -  -4.5  -3.05463   ATGGCGCGGATCGAA     TCGCCCAGA-CGCAGA CGG TCCGCGATCTGGATGC     GCTCCTCCTGGCTCA
    BL0085  11  60  11  103193 ..  103211 -  -8.1   -3.1355   TCCATCGATAGTGAA             GCCCCTC CAAGC GAGGGAC             TTCACTATCGCTATG
    BL0102   9  49 337  122800 ..  122814 -  -4.2  -3.31792   CGACCATCTGTACAA               TCCGGA CAT TCCCGA               TTGCGACTTGGTGAT
    BL0102   9  49  96  123034 ..  123055 -  -5.9  -2.74144   GGCTGAGCCGTAAAG           CAAAC-GCCC GGT GGACTGTTTG           TAGGCGAAGTCGAGA
    BL0126   2  48 352  151070 ..  151085 -  -6.1  -2.62184   TGCTTTTGGAGATGA              CCGGT TTCGGT ACCGG               CGTCGCGCTGAATTT
      morA   6  95 147  164570 ..  164597 - -19.2  -3.28912   TCACACGTACAGGAA        GCCCCTTGGAGC ACAC GCCCCAAGGGGC         TTTCCCTATATCCGA
    BL1301   7  58  82  173081 ..  173094 -  -8.1   -2.9583   GAAGTAGGCAAAGGA               CTCGC CTTA GCGAG                ACTGTTAATCTACCT
    BL1304   3  57 264  176596 ..  176608 -  -4.8  -3.73224   TCATGCGCGACGAAA                TCGG CGTGC CCGA                ACGCTATATCAGCAT
    BL1309   6  89 101  185437 ..  185470 -    -6  -5.24129   GCTTCTGATAAAAAA     TCGCTGTACGGAGCG CCTTT CGCACCGCACAA-GA     CTCGACCTACCTTTG
      serA   6 100  28  188477 ..  188501 - -18.7  -3.77196   CCAGCACTTATGAAA          GAGACCCGTCA TGA TGACGGGTCTC          TTTCATATCAATCGA
    BL1325   3  83  72  207515 ..  207540 - -11.9  -3.81951   GTGGATATGAGTAAA         GCCCCTGAACC GGTT GATTCAGAGGC          TTTCACACTAATCCT
    BL1337   4 100  27  230758 ..  230794 - -25.3  -3.08438   CATGAGACGGGAATA    GGCAAGGTCCGACGGGA GTT TTCCGTCGGACCTTGCC    TATTCGTTATCACGA
    BL1349   5  59  94  246686 ..  246729 -    -5   -3.7732   CCCGTACACCAAGAA GCTGCTGGCCTCCCTGCCCG TGCC CGACCCGCGCGAACAGCAGC AACACCGCGCCCACC
    BL1355   6  70  49  256769 ..  256794 - -11.1  -2.90941   ACCACAGGTGACAGA         GGGCGGTCCAT ATCG AAAGACCGCCC          TCAGTCTCGCTTCGT
    BL1359   7 100 222  260776 ..  260804 - -23.3  -3.95183   CGACATATACAACAA        GGCCCGTCTGATG TAT CATCAGACGGGCC        TTGAGCGTTCTATAA
    BL1400   8  66  20  307893 ..  307933 -  -6.2  -4.15044   CGGCGCTGGAATAAA TGAGCGTGTGGCT-CCCCTC ACG GAGGGGGAGCCAC-CAATGA CGTGCCGGCTTACTG
    BL1407   3  74  13  316243 ..  316257 - -11.4  -3.35867   GCAACGGTGAATGAA               TCGGCC GCA GGCCGA               TTCCATAGCACCTCA
    BL1410  11  65 211  319400 ..  319416 -  -2.1  -4.54449   ACATCGCACAGAAAA              CCAAGCG ACT CGCCCGC              AAACAGATGGGATGG
    BL1423   5  80  58  335079 ..  335093 - -11.4  -3.86015   CACCTCGCCTACAAA               CAGCCC GCT GGGCTG               TTCGCTTAACGGCTC
    BL1433   4  52 300  351904 ..  351920 -  -4.3  -3.53012   GCCGGTGCGGGTAAA              CCGGCAC GCC GTATCGG              AGCCACGGTCGTGCT
    BL1442   5 100  37  363382 ..  363435 - -15.6  -4.04318   CCTACACATGAGAAA CCGCACCTCCGATCATCGAATCTGAA TTAC TTCAG-TCCAACAATCGG-GGTGCGG TTCAGAATCAGGACC
    BL1459  11 100   8  384266 ..  384309 -   -17  -4.25056   GATCGGATGAACAAA CGGTATACGCCAACATGC TTCTTTGC GCATATTGGCGTATACCA ACACCGCTCACCGAG
    BL1488   3 100 109  419720 ..  419773 - -15.6  -4.05208   ACGTATACGAAAGAA CCGCACCTCCGATCATCGAATCTGAA TTTC TTCAG-TCCAACAATCGG-GGTGCGG TTCAGCTTCGGCCGA
    BL1488   3 100  23  419827 ..  419859 - -19.2  -5.07652   CGGTGCAAAAGAAAA     GGCCGGGCGGG-GAA TCCG CTCTCCCGCCCGGCC      TTTCTACTGTCCTAC
    BL1498   4  54  70  441390 ..  441406 -  -4.4  -3.67989   AAAATCGTACTGAAA              CCGTCA TGATT TAACGG              TGATTGTCGGCCGGA
    BL1509   6  54 241  454953 ..  454977 -  -7.1  -3.10796   CGTCAGTATCGAATA          CGCGTTGATGC GCG GCATCAACGAC          CAGGCCGAGCATGCG
    BL0688   4 100   9  460263 ..  460307 - -24.4  -2.53911   GTAACGTTCAACGCA TAGCGATGCCCCCGCTGACA GAAGT TGTCGGCGGGGGCATCGCTG TCTGTACGTTAGTGG
    BL0692   6  64 108  463291 ..  463303 -  -5.5   -4.1196   AACGGATCCGCAAAA                CCGTG TTG CACGA                GATCGGCCATTTTTT
    BL0713   3  54 424  491311 ..  491335 -  -7.2  -2.86164   GCGTCAACGACTACA         TCGTGC-CG-GG CGG CCGCGTGCACGA         CCAGCGCGACCTCGT
    BL0720   6  56 279  500262 ..  500300 -  -6.7  -3.22475   TCGATGGTGAGAAGA  CCGTGTCCATCCCGGCCGG CTG CCAGACTG-A-GGACACGG  TGACGCTGAAGGGAC
    BL0736   9 100 258  516579 ..  516625 - -28.3  -4.06179   GCCAAAACGCACAAA GGTGGGATTCCGCCT-GACCCG TCAA CGGGTCCAAGCGGAATCCCACC TTTGCTATTCGCCTG
    BL0746   4 100  18  530028 ..  530057 - -17.9  -4.45484   AACACATACAACAAA       GCGACCTGCCGAC CAAA GCCGGCAAGTCGC        CAACAACCATACATG
    BL0760   2  60 172  543741 ..  543779 -  -6.7  -3.59979   CTGCCGTATTTGAAA  CCACGGTC-GGCATACTG GGCG CAGCATGCCCGGCGATGG   TCGGCTGGCTGTTGC
    BL0773   8  66 140  552511 ..  552529 -  -8.9  -3.41745   CGTGCAGAACATCAA             GATGCTC GTTCG GAGCATC             GCACAGCACGCACAC
      sipY   5  76 223  557515 ..  557544 -  -7.1  -4.67234   ACGCAAGCGCAAAAA       GGCG-ACCGAGGCC GAC GACCTCGATACGCT       TTGGGTCGCGCGCGA
    BL0787  13  85  48  566143 ..  566173 - -16.8  -2.65448   GGAAATGGAAGTAAG       GGCCGGCTCCTGAG TAT CTCAGGGGCCGGCT       TTTGCGCTATTGAGA
    BL0809   1  43   3  589455 ..  589467 -  -3.3  -3.09273   TGTCCCGAATATATA                TGGGC ACT GCCAA                ATTTATGATTCCAAT
       bcp   4  64 313  597899 ..  597909 -  -3.2  -4.40804   TACGACTCTACAAAA                 CAGC TCC GCTA                 CTATTGGCAACTCCG
      gltD   8 100  61  609621 ..  609642 - -13.7  -4.78848   CTGCTAAATAGAAAA           CGGCCCCTC AGAT GAGGGGCCA            TGAGGACTATCTAGT
      glxK   7  51 154  625382 ..  625398 -  -6.5  -2.87344   TATCTTTGCGATACA              CGGCG GTCAGTT CGCCG              CAGCTCACGGTTTCC
    BL0867   7 100  48  651259 ..  651277 -   -16  -4.26188   TCCAGACATGGAAAA             GCCCCGCA TCA TGCGGGGC             TTTTCTCGTATAGAG
    BL0893   6  80  57  683684 ..  683719 - -14.9  -2.71763   CGCATAATCACATGA    TGATGCCCTATCGTC TTGCAG GATGATAGGGCATCA     TTGATTTTGGGAGAG
    BL0899   3  72  55  689385 ..  689397 - -10.5  -3.40371   GAGCTGATGAAGGAA                GGGCG GGT CGCCC                GAGTCAAGTTCGCCG
    BL0904   7  82  49  695689 ..  695699 -  -8.2  -4.56775   ACCCTCGCCTAAAAA                 CGCC TCC GGCG                 TTTTCTTCACGGCTC
    BL0919   5  59 391  714169 ..  714185 -  -9.3  -2.64243   TCAGACTGTATATGA              CGCCGGC CAA GCGGGCG              AGGGCACGGCCCCGG
    BL0926  12  86  64  723003 ..  723038 - -14.8  -3.36273   GGTTCGTAACATGAA    GAAAGGTCCGGGCAAC CAAC ACTGCTCGGACCTTTC     CGCAACACTCCCCCT
    BL0931   4 100  25  730079 ..  730108 -   -18  -4.17657   CATGATACGCGAAAA       GGACTCCTGCCA TGTTTG TGGCAGGAGTCC        TTTTCGTTGTGTTTG
    BL0941   5  47  99  744407 ..  744417 -  -5.4  -2.74192   CACCGTCGAAGATGA                 CGAA GGT TTCG                 AGTCCACGCTCACCC
    BL0970   7 100  95  782229 ..  782260 - -23.2  -2.74523   CTAGTTGCAACACTA      TGGGGGCTGATTCC GATT GGAATCAGCCCCCA       TTCGTATATGGTCAT
    BL0980   3  52 124  794860 ..  794870 -  -5.4  -3.28712   GTCGCTCGGGCAGAA                 TCTC TCC GAGA                 GGAACCCGTGCTTCT
      ispF   5  54 -41  816897 ..  816920 -  -6.6  -3.14344   TATCTTCTCCACCAA          GGCATTGGCG ATGG CGGCGATGCC           TTCGCCGTGGCCAGT
    BL1003   4  48  30  822694 ..  822706 -  -4.7  -3.16191   TTACATGCCGAGCAA                CGGCG CTT CGCCT                GCTATCTGGGGCATC
    BL1012   8  95  18  833970 ..  833997 -   -20  -2.62184   CGCTTCGTCATACTA        GGAAACCCTCCC GCTT GGGAGGGTTTCC         TCATTTCGGGCTTCG
    BL1048   7  54  50  875600 ..  875643 -  -6.6  -3.06796   CGCCATGCTACGCAA CGGC-AGTGCGGTGGAAAGCG CCA CGTGTGCCACCGCACTAGGCA TCGACCGTACCTCCA
    BL1077   5 100 -33  909808 ..  909831 -   -14   -4.1523   CGTAACTAGAAAGAA          CCTCGTGAAA TTCG TTTCACGAGG           TTCTTTAGGCTGGAC
    BL1088   7  69  66  922219 ..  922244 - -11.1  -2.82623   GTGGCCGCATAAGCA         TGCGGCCGCAC AACA GTCCAGCCGCA          CAGTCATCCAGCCGC
    BL1094   5  64 438  926937 ..  926952 -  -5.4  -4.11371   GAATACTGCGGAAAA              TACCGT GGGC ACGGCA               ACCCCGAAGCAAAAT
    BL1111   1  46 386  949115 ..  949128 -  -3.8  -3.13403   TGCTGTTCATCAATA               GTGC GATTCT GCAC                GTGCCGCGGCCGCTT
    BL1114   5  62 471  953061 ..  953075 -   -10  -2.65298   CTGACCGATGAGAAC               CTCGAC AAG GTCGAG               CAGCTGCGCAAGGTG
      aldH  14  66 -21  966307 ..  966361 -  -9.4  -3.44229   ACGTCACTATGACAA CGCCATCACCCAATATCAGCGAGCG ATATCA CGCTAGCTGA-ATTTGGCGATGATG TCGAACAGTTTGGCC
    BL1140  11  72 310  986038 ..  986057 - -12.8  -2.55544   GCAGGATGGAATCCA            CGGCGGCC AGAA GACCGCCG             GCCAACGATGAAGGA
    BL1174   9  60 295 1028771 .. 1028784 -  -8.1  -3.13403   CTTTGGCGATGAACA               TCGGC GGAC GCCGA                GATCTTCTTCGATTG
    BL1203   5  62 138 1078109 .. 1078138 -  -9.9   -2.7242   AGGATCAGAAAGCCA       CGGCA-CAGGCGGC CCA GCAGCCCGCCGCCG       AACAGGCTCAGCAGC
    BL1228   6  60 282 1113014 .. 1113032 -  -6.6  -3.61398   TCCGCGTCGTAAGAA             GGCTGAGT GAA ACCCGGCC             CAAACGCCGAGCGAA
    BL1237   6 100 274 1122577 .. 1122617 - -23.6  -3.95324   TACTGGTAAGAAGAA CTGACGTGATGAGGCG-CT TTGA AGACGCCTCATCACGTCAG  TTCTCTGATTCGGCA
    BL0538   1  54 422 1150909 .. 1150924 -  -6.8  -3.13403   GGTCTCCGACGAATA              CGAGCC GCGC GACTCG               GTCAACAGCCTGACG
      araA   4 100 146 1191720 .. 1191749 - -15.7  -4.46656   CCGATAACAGCAAAA       GGGGCTGCTCCGG TTTC CCGGAACAGCCCT        TTTTCAGCGGTAGCA
    BL0299   2  48 306 1221283 .. 1221308 -  -5.3  -3.01712   TTGTTGGCCGGAATA         TGTCGCATGCC TGAA GGCAAACGACG          AAAGTACACAGATAC
      iunH   4 100  89 1232196 .. 1232223 - -24.2    -3.002   ATGATCTGACACATA        GGGGGGCGCTGC GCAT GCAGCGCCCCCC         TATGTTCTGTCGGTT
      iunH   4 100  20 1232246 .. 1232292 -   -18  -4.07568   TGTCGGTTCCCAAAA GGGCGCTCCACGCCGTGGGT CATATCC ATCCACGGCGTGGAGCGGAC CGGACGGCCGCCGTC
    BL0340  10  62 226 1270225 .. 1270241 -  -5.1  -3.90588   GACCGCGTAACCAAA              GCCAC CGCCGAC GTGGC              GCTGGAGGGTCAGCC
    BL0386   5  68   1 1312016 .. 1312036 - -10.3  -3.14468   CCCCATCACACCCAA            GTCGCGCGC GCA GCACGCGGC            CTAGCCGGCCAACGT
    BL0396   8 100  65 1326457 .. 1326482 - -17.7  -4.95547   CGCACAACAACAAAA         GAGGGGAACCT ATTG AGGTTCCCCTC          TTTTGTTTTTTGACG
     pepDB   2  56 125 1387033 .. 1387043 -  -2.4  -4.07687   ATCTGCCCGGCAAAA                 CCGG CCG CTGG                 ATCGTGCGCAACGGC
       gnt   9  95 271 1392761 .. 1392788 - -18.6  -3.05816   CGAGTTGTGAGTGAA        TTAAGCCCCCTC TGAT GAGGGGGCTTAA         TTCGTCTATGGCTAC
    BL0449   3  44 281 1401551 .. 1401561 -  -2.4  -3.28712   TTGGGTGCGCGACAA                 CGAC ATC GACG                 TCAAGCGCGTGGGCA
    BL0464   6 100  53 1416403 .. 1416438 -   -24  -2.94235   TGATACATACGAAAG    CGGCCGGCGCTAGGCA TTGC TGCCCGGCGCCGGCCG     AGAGGATAAGGATTA
      gltX   7 100  45 1425567 .. 1425596 - -20.1  -4.81212   CTGAGTACAAGAAAA       GGTGGGCATCTGC ACAT GCAGACGCCCACC        TTGAGTGTCCTTACA
    BL0491   4  49 -33 1455120 .. 1455140 -  -4.5  -3.27676   ACCTACTTAAACAGA            CTCACCCCG CGA CGGGCCGTG            CAATACGCGTTGCCC
      recR   4  54 338 1461768 .. 1461782 -  -4.3   -3.5594   AAGTCATGGGCGAAA               CTTTG GGCTA CAAAG               TGGACCGCATTTCGG
     ilvC1   3 100  27 1496172 .. 1496204 - -20.6  -3.85389   TTGGAATAAGCGAAA      GGCCGCCGTTCCGA ATGAA TCGGAGCGGCGGCC      TTTTAGTATGCGCTA
    BL0575   6  61 109 1549722 .. 1549734 -  -4.7  -4.07885   CATGGGGCGGTAAAA                GGCCC ATG GGGCG                GTTTGAAGAAATTGT
      pabA  15 100 116 1568654 .. 1568679 -   -14  -4.22678   TACACGCAACACAAA         GGGGAAGGGC TTCTGC GCCCCTCCCC          TTTGCTGTATAAAGA
    BL0606   1  81  16 1588679 .. 1588721 -   -15  -2.78816   TGACGTTTTACCAGA GGCGCATTGCGTGGAATG GCTGAAT CATTCCACGCAATGCGAT CACAATCATGATTGA
    BL0609   4  54  43 1590903 .. 1590939 -  -4.6  -3.62775   ATCATCTTGCAATAA    TTCTTACATGTAAACA GAGAG TTCTTACATGAAAGAA    TTATTGAAAGGTGAT
    BL0614   4  60  76 1595701 .. 1595726 -  -3.9  -4.17048   GCTGCCGCAAAACAA         CGATTCTGCCGG AGT CGGGC-GCATCG         ATCGCATCAATCGAT
      gntK   5  50 444 1602869 .. 1602881 -  -5.5  -3.05596   GATTTCCTCATCCAA                GACCG CAA CGATC                ACGTGCTGCCGATTG
    BL0631   9  69 456 1612293 .. 1612335 -  -6.3  -4.21974   CCATCATGGAAGAAA TCGTCGCCA-ACTCCCTGGC CGCC GCCAAGGAATACGGTCACGA GGGTGACCTGATGCT
      trxB   3  83 122 1632117 .. 1632168 -  -8.9  -4.66537   TGTCGCAATAGAAAA CCCCTCAGGCTGGAGGGACAATCACA CAT CGTGATTCTCCG-C--GCCTGAGGGG TCTTTCTATGCCTTT
    BL0667  10  75  97 1654648 .. 1654698 - -12.5  -2.96731   ATAACTGAACAACTA CTTTTAAGGCCCGGCCGGATGCTC GTTT GGACATCCGGCCGGGCCTTCTG-G CTCCACACGGGGTGC
    BL0677   2  43 -31 1673908 .. 1673936 -  -3.8  -2.76171   ATCGAGCGAATATCA       CG-ATGCCGCCAA GAAG CTGGCTGCACACG        CGGCGAAAAACAAGC
    BL0680  15 100  37 1676374 .. 1676398 - -15.8  -4.08974   AGCCCATCACACAAA          GAAGCCCCTC AAATA GAGGGGCTTC          CGTGTATGTACAACC
    BL1511   6  46 277 1684199 .. 1684215 -    -5  -2.56095   CGGAGATGGAATCCA              GGAGGC TCAAG GCCGCC              GCGAACTGCCTGCGC
    BL1511   6  46  92 1684379 .. 1684400 -  -3.7  -3.05844   TCCCCGACGGGAACA           GCGCGT-TGA TGC TCATATGCGC           CCGCATCCGTCACGT
    BL1511   6  46   9 1684473 .. 1684483 -  -3.2  -3.28712   CCGGCTCGGTGACAA                 CCTC GTG GAAG                 CGAACTGACTATCGC
    BL1516   3  48 188 1689704 .. 1689721 -  -2.6  -3.60098   ATGGTGCATGCCAAA             GCCGGT CTGATT ATCGGC              ATCGTGGCGGCACTG
    BL1520   3 100   3 1695109 .. 1695145 - -29.7  -3.33815   ACTGTGGCGAAGCAA    CGTTCTTGGCTCCCCTC TCT GAGGGGAGCCAAGAACG    GCCTACCCAATATGC
    BL1524   5  79   8 1699658 .. 1699671 -  -8.1  -4.41047   AGCGGTGAAGTAAAA               CAGCG CAGG CGCTG                CTTTACTTCACCGCG
    BL1528   5 100  18 1704498 .. 1704552 - -19.5  -4.08216   GGAGGTGGCGCAAAA GCGCCGGTGGGTG-GTTAACCGAC AATCATCA GTTGCTTAACCCACCCACCGGCGC TTTCGTTATGCTGAG
    BL0142   6  74 126 1729999 .. 1730011 -  -3.3  -5.00616   GTCCGCCGCAAAAAA                GTGTG AGG CACGC                ACCCGCTCAATCGCA
      aroP   2 100   4 1743029 .. 1743085 - -30.7  -3.14284   GTTTCATGAATAAAT CCCATTTGCGAATAGCTCTCACTGA GTGCTCA TCAGTGAGAGCTATTCGCAAATGGA GCCTTACTTCTTCGC
      dinD   5 100 303 1761098 .. 1761150 - -34.5  -4.07604   ACAAAGCAACAATAA TGGCCGGTCTGAGCCAGCTGCTCC ATGCGA GG-GCAGCTGGCTCAGACCGGCCA TTGTGTCTGCAAGTA
    BL0164   6  54 411 1766781 .. 1766816 -  -7.7  -2.83271   CCAGGGCCAGAAGCA   GC-TGCTG-ACCATCGC CCGC GCGATGGTGCAGGACGC    GCCGATTCTGATTCT
    BL0167   3  48 201 1771172 .. 1771190 -  -5.8  -2.70932   CGGCGCGTCCAACGA             GGAGGCCG AAG CGGCCGCG             CCCAGCACGTTGAGC
    BL0171   8  48 106 1774787 .. 1774815 -  -5.9  -2.61997   GGTTATATAGAAGAT        GTCAACGGAATGA AGT TCATACCGGTGGC        GAGGTTCTTCCGAAC
    BL0176   5  65 122 1781886 .. 1781902 -  -4.4  -4.28361   CTAACCCTAGGAAAA             GT-GCGC ATGG GCGCCAC              TACCACGTGGGAGCG
    BL0182   9  79 249 1792243 .. 1792275 - -14.7  -2.78395   AATCCGCAGTAAGGA      CGGTCGCGGCGATCG CGC CGGTCGCCGGGGCCG      AGTGGAAGCGGTACT
    BL0186   5  52 204 1799340 .. 1799351 -  -3.6  -3.61398   GCGCGCGCTGAAGAA                CCGC ATCG ACGG                 GCAGCCGCCGCTGGA
    BL0192   2  52  98 1806043 .. 1806053 -  -2.4  -3.78953   ATCGGCATGACCAAA                 CTCG GTC CGCG                 GTGGAATGGCGACGC
    BL0196   4  86  42 1812070 .. 1812089 -   -15  -3.34029   GAAATACCTTCATAA            GCCCCCTC TGAC GAGGGGGC             TGTCAGCCGACAGGC
    BL0205   4  95  17 1824536 .. 1824568 - -13.4  -4.34402   GGGCTGACACTAAAA      GATGGGGGTGCGAC TCACG GTTGCGCCCCCATC      TTTTAGTGCGTCGCT
    BL0212  11  71   0 1832061 .. 1832073 -  -4.7  -4.58773   CCTACCAAATGAAAA                CGCCG AAG CGGCC                TACTTCAACTTGACA
    BL0217   6 100  40 1838157 .. 1838203 - -24.1  -3.09878   GTGATGTAGGCAATA TTGTTTATGGGGTGTATACGC ATTCG GCGTATACACCCCATAAACAT CATTTAGGTTATTGA
    BL1248   6  50  76 1852640 .. 1852661 -  -6.5  -2.61383   ACTGTCAGCGAGAAG           CCGGCGA-GC TTG GCGTTGCCGG           TTAGCGAATCGGTGA
    BL1253   4  56  83 1860793 .. 1860803 -  -6.8  -3.35088   AAACCGCGGAATTAA                 GCCA TTT TGGC                 ATACCGCCCCATGAG
     mutT1  11  52  87 1864638 .. 1864651 -  -5.9  -3.05384   TCCGGCCGCACGCAA               CGAGC CGAA GCCCG                GGCCCAGACTGCCGG
       nox   4  71 178 1876702 .. 1876715 -  -4.5  -4.57341   AATCGGCTCCAAAAA               CAAGC AACA GCCTG                TACGGGCCGTGATTC
    BL1279   4  66 285 1894708 .. 1894724 - -10.1  -3.09516   GCTTCGATGACCGAA              CCGGCCA CGC TGGCCAG              CTTCTTCGGCGGGCT
    BL1289   6  60 192 1906709 .. 1906733 -  -8.4  -3.07816   TTCCGAGGCACTCAA          GGCCGCCGGC GACAA GCCCGCCGCC          GCCAAGAAGCGCAGG
    BL1531   4  54 107 1916205 .. 1916217 -  -7.7  -2.75844   TGGCGTACGCGAAAT                TCAGG CAG CCTGA                TTCGGCCCGCTAGGC
    BL1541   5  56  -2 1941661 .. 1941708 -  -8.4  -2.57683   ACAGCGGCGGACAAG TCGCCGGATACAGACGGGCAAC AGCA GTAGCCTGTCTGTATCCAATCA GTGCGCGAAACCACA
    BL1547   7 100 250 1954867 .. 1954899 - -16.5  -4.55798   GATCGCAAACCAAAA      GGCTTCTATACCG TTTCATT CGGTATAGAAGCC      TTTTTGGTTTTTCGG
    BL1547   7 100  57 1955067 .. 1955092 - -18.3  -4.44667   TGTGGCAACAACAAA         GGCCGGGCCCT TGTG AGAGCCCGGCC          TTTATGCCGTATGGC
    BL1553   5 100  27 1964518 .. 1964555 - -27.3  -3.01712   CTGTGCGCCCCAACA   CTGTGTTTTCCGCAGCC GACA GGCTGCGGAAAACACAG    TATCGGCCGAAGGCC
    BL1559   3 100 116 1969689 .. 1969738 - -27.4  -3.03124   GGCGACGGTCCAATA CCTGGCGGTCTGCTGACGATAA GTGCCG TCATCGTCGGCAGACCGCCAGG TATTGTCCCCGTGCC
    BL1559   3 100  34 1969764 .. 1969820 -   -18  -4.65895   GTGCCGACGTAAAAA GCCCTGCCATCGTCGTCACCGAGCCA TCTTG TGACTCACTGACGGCGGCAGCAGGGC GGAAGAGGCCGAAAT
    BL1565   9  58 358 1976405 .. 1976432 -  -3.5  -3.90112   GGCTGGTCAAGGAAA       TGGCCGAATACCG CAAG CAG-AT-CGGCCA        GATTATCCCTGGCCC
    BL1573   4 100  34 1987386 .. 1987413 - -22.8   -4.0942   TACCGAGCATACAAA        GGCTCTCCGCGG AATT CCGCGGAGAGCC         TTTGTGTTTGTGTCG
      truA   7  91  23 2011203 .. 2011230 - -15.6   -3.6215   CTAAGCTAGCTGAAA        GGGCTGGAATCC GTTT GGGTTCCAGCCC         TTTTGCGTTGTTTTC
    BL1614   6  53 190 2019402 .. 2019432 -  -7.5  -2.57132   GTCGGCTTCGATAAC      GTGCCGGAAGCCGA GTAC TCGG-TGCCGGCGC       TGACCACCATCGATC
      radA   4  43 446 2027312 .. 2027341 -  -2.7  -3.18452   ACCAGGCCAAGGCAA       TGCGCGCA-TGGAG CTC CACCAATGTGCGCT       ACCTGCTGGCTCATG
      radA   4  43  39 2027731 .. 2027748 -  -2.7  -3.14881   CAACTCGTCGACGAA             CTCAAGCG CAA CG-TCGAG             GAGACCAAGCGTCTT
      radA   4  43  15 2027753 .. 2027772 -  -3.5  -2.79831   GCAACGTCGAGGAGA            CCAAGCG TCTTAC CGCCTGA             GGCATATCTCAGGGC
    BL1634   6  54 436 2043717 .. 2043755 -  -6.7  -3.14051   GTACCCGCAGGAATA  CGCGCA-GGGGCG-TGCGA TGC TCGCATCGCTCAATGCACG  GCTCGACGTCACGCT
    BL1645  11 100   7 2057599 .. 2057634 - -20.6  -2.64616   CGCCGAGTGATATGA    GCAGATGAGCTCCCTC TGAT GAGGGAGCTCATCTGT     CGTTTATCACACAAT
    BL1650   2  43 376 2063681 .. 2063693 -  -4.7  -2.62983   TGTACGGCTATATGA                GCGCC GTA GGCGT                ATCGGCTGTATTGGT
    BL1657   9 100  74 2072686 .. 2072712 - -12.3  -5.61689   AAAAGCAACAAAAAA        CGGCG-TCCAGC CGTA GCCGGATCGCCG         CTTTCGGGCATCCTC
   BL1664a   6 100  19 2080928 .. 2080949 - -15.9  -3.76775   CCGAATATACGGAAA           GAGGCTCCC GCCA GGGAGCCTC            TTCAATTTATATCCC
      alzD   7  71 161 2083799 .. 2083813 - -11.4  -3.16039   AAGCAGCTGTAGGAA               TCGGCC TGT GGCCGA               TGCTGTGTGTTTCGC
      tesB   4  86  69 2107538 .. 2107557 -   -15  -3.31799   GATAATCCGTGATAA            GCCCCCTC TGGC GAGGGGGC             CGTAGGCATAGCCGA
    BL1697   3  60 454 2118275 .. 2118288 -  -8.1  -3.15544   CTTCATCCTGACCAA               GACCG TGTT CGGTC                GCCACGTGTACGCCG
    BL1702   7  64 128 2122208 .. 2122221 -  -5.2  -4.07562   GAAACCGGATATAAA               CCGG ACTTTG CCGG                TCTGGTGCGGTTTTT
      xylB   2  43 331 2127195 .. 2127208 -  -3.8  -2.78384   TGGCCGCGCAGTAGA               TGGC CGCGAT GCCA                ATGCATACCAGAAAA
    BL1719   6 100  39 2138594 .. 2138637 - -20.4  -2.56914   TACCTCACGAAGTGA GGCTGAGGGTGGTTATCGGA GATT TCCGGCAACCACCCTCAGTC AGCTCCGCTGACAGC
    BL1727   5  52 431 2148246 .. 2148259 -  -3.7  -3.55761   CACGTATTGCCCAAA               CCCTG AATG CCGGG                CCAAGCTCGTGGAAC
      pepO   6 100  22 2152003 .. 2152039 - -14.5  -4.79826   ATACATCATGAAAAA    CCGCTGTGTTCGCCT GTAATCG AGGCAAGCACAGCGG    TTTTCTCTTACATAA
    BL1734  10  85 169 2157947 .. 2157975 - -13.1  -3.85698   TGTTGGTTTGAGAAA        GCGCTTCGCTGGA GAT TCCAGTGAGGCGC        TTTCTATATGTACAG
    BL1738   3  48 251 2165112 .. 2165142 -  -3.3   -3.5393   ACCACGTTGCTTAAA       GAACCGTCCAT GTTCTGGGA ATGGGCGATTC       TGCTCGCCGTTCAGG
    BL1743   2  46 -68 2170098 .. 2170142 -  -3.5  -3.06796   CGCCACGGTAGCCAA CAATGCCGCATGATCAGAGCC CTC GACTTTGACCACCTTGCATTG TCCGGCCTTCATGCC
    BL1749  11 100   6 2175198 .. 2175229 - -13.7  -4.79949   CCGCGAAAAAAACAA      CAG-GGCCGGGTGC GACTT GCACCCGGCCTCAG      CTTATTCAGTCCAAA
    BL1775   9 100  11 2207895 .. 2207920 - -17.7  -3.85698   CCTCTGTGCGATAAA         GAAGCTCCCTC GTCA GAGGGAGCTTC          TTTATCGCTGTTAGA
    BL1779   5  56 158 2214350 .. 2214388 -  -2.7  -3.88001   CGCGACAAAAACGAA  GACATTCATTTTGCA-TAC CAG GTACTGCAAAAT-ATTGCC  TACACGCCTGTGAGC
      metK   6 100  19 2225705 .. 2225738 - -25.5  -3.93398   ACTCATATACAAGAA     GGGGTGTTTCCGCTG GCAT CAGCGGAAACACCCC      TTCTTGGACTAGTCG
       hup   8 100  44 2241316 .. 2241340 - -17.9  -5.22006   GCACCACAACAAAAA          GACCCCGACCA TCT CGGTCGGGGTC          TTTGTCGTCAGTAAT
    BL1803   7  58 -35 2247450 .. 2247467 +  -8.5  -3.00153   ATTGTTAACTCCTTT             CTTGACA ACTC TGTCAAG              TGTGGTATTTACTTT
    BL1797   4 100  48 2241316 .. 2241340 + -17.2  -3.98214   GCACCACAACAAAAA          GACCCCGACC ATCTC GGTCGGGGTC          TTTGTCGTCAGTAAT
      ilvD   9 100  23 2229627 .. 2229657 + -17.7  -4.84274   TTGCATAGCTGAAAA       GCCCGGTATCTTC CTCGC GAAGATGCCGGGC       TTTTTGCTGTGCTTC
      hsdR   8 100  16 2225705 .. 2225738 + -25.5  -3.66018   ACTCATATACAAGAA     GGGGTGTTTCCGCTG GCAT CAGCGGAAACACCCC      TTCTTGGACTAGTCG
    BL1778   4  60  23 2214576 .. 2214587 +  -2.2  -4.33248   TAGGGCTCTCATCAC                GATG TCAA CGTC                 TTTGTTCTCCAATTC
    BL1774   6 100  27 2207895 .. 2207920 + -17.7   -3.9777   CCTCTGTGCGATAAA         GAAGCTCCCTC GTCA GAGGGAGCTTC          TTTATCGCTGTTAGA
     fadD4   7  79 102 2175198 .. 2175229 + -14.4  -2.80344   CCGCGAAAAAAACAA      CAG-GGCCGGGTGCG ACT TGCACCCGGCCTCAG      CTTATTCAGTCCAAA
    BL1742   1  43 -23 2170035 .. 2170047 +  -4.7   -2.7242   TGGCTCGACCAATTC                GGCCG CAC CCGCC                TCGGTTTCTAGTCCT
     gltA2   4 100  17 2157947 .. 2157975 + -17.5  -4.17296   TGTTGGTTTGAGAAA        GCGCTTCGCTGGA GAT TCCAGTGAGGCGC        TTTCTATATGTACAG
    BL1701   5  50 138 2122477 .. 2122508 +  -7.1  -2.50492   ATGCCGCCGCTTCCG      GCACTCCGGTGCG CATGGC CGCCGCGGTGTGC       GTGTTCATGATGGTG
    BL1701   5  50 149 2122488 .. 2122509 +  -5.1  -3.18023   TCCGGCACTCCGGTG           CGCATGGCCG CCG CGG-TGTGCG           TGTTCATGATGGTGA
      glkA  10  70   7 2112306 .. 2112323 + -10.5  -3.30443   CTGCGCTGACGATGC             CGCTCCG GCAA CGGGGCG              TTAGTCTAATGGTGA
    BL1686   1  60 398 2107925 .. 2107935 +  -8.2  -3.14344   GCGGCACATCGACGT                 GGCC ATC GGCC                 TTCATCCACACCATC
      ptpA   9  71   1 2083796 .. 2083816 + -11.1  -3.18839   GCGAAGCAGCTGTAG            GAATCGGCC TGT GGCCGATGC            TGTGTGTTTCGCAGT
    BL1658   9 100   7 2074852 .. 2074884 + -19.3  -3.44848   GCGCAGTGAGGTAAG      GAATTGGTGGCATGC CTT GCATGCCACCAATGC      TGTTTGATGAGCGAC
    BL1649   4  50  28 2063947 .. 2063961 +  -7.1  -2.58272   GCGCTGGTAAATGGG               GCCTG GCGGG CAGGC               TGCGTTGGTGGTCTG
     galE1   5 100   9 2057602 .. 2057631 + -20.9  -3.05997   CGAGTGATATGAGCA       GATGAGCTCCCTC TGAT GAGGGAGCTCATC        TGTCGTTTATCACAC
    BL1628   7  61 213 2036602 .. 2036614 +  -3.3  -4.20883   CGCCAATGGGTGTGG                GACGC TAC GCGTG                TTTTGCCGATTTTTG
    BL1628   7  61 405 2036794 .. 2036815 +  -8.7  -3.04144   CTGGAATGGGCAAAT           TCGTCGTGG CGTC CCACAACGA            TGTTAAAACTCGACC
    BL1621  10 100  42 2030127 .. 2030163 + -24.7  -2.52676   CACAAACTTATGAAC    GTTGGGGCATCCACATT GCT GATGTGGATGCCCCAAC    TGCGTTCAGGGCATA
    BL1621  10 100 305 2030390 .. 2030422 + -17.1  -3.82321   GCAATCAAGGCATTA      GAAACCCCGTGATCG TTA TGGTCGCGGGGTTTC      TCTTTTGCTTGGCTC
      rpsI  14 100  30 1987386 .. 1987413 + -22.8  -4.43283   TACCGAGCATACAAA        GGCTCTCCGCGG AATT CCGCGGAGAGCC         TTTGTGTTTGTGTCG
    BL1552   6 100 204 1964488 .. 1964518 + -21.2  -3.39908   AACGAGCGCGAGTAG       GAGTTGGGGCGCAC TCT GTGCGCCCCAACAC       TGTGTTTTCCGCAGC
    BL1530   4  54  39 1916256 .. 1916269 +  -4.5  -3.55563   TGGACGGTTATGTCC               GGTCA GCTA TGGCC                TTTGCCGGCTACGGT
      murA   9  86  13 1879826 .. 1879853 + -16.4  -2.84745   TAATTCGGCCGTTCC        T-CGGCTCCCCTC TTT GAGGGGAGCCGCA        ATTCTGTTCTACAAC
    BL1257   3  56 422 1864813 .. 1864841 +  -7.4  -3.04144   AGTGACGAACAGCGC       CACCG-CCGTGCC GGTC GGCATGAACGGTG        TCTTGGCGATCAGGC
    BL1252   7  64 138 1860828 .. 1860858 + -10.4  -2.71924   CATGAGGATTTTGCC       GCCTCATGGGGC AATTACC GCCCCATGGGGG       ATTTCCCGCCCCATG
    BL1252   7  64 177 1860867 .. 1860883 +  -2.9  -4.51174   ATGGGGGATTTCCCG              CCCCATG AGG TATGGCG              TTTTACTTGTGATAC
    BL0216   5 100  13 1838158 .. 1838202 + -27.6  -2.99849   TGATGTAGGCAATAT TGTTTATGGGGTGTATACGC ATTCG GCGTATACACCCCATAAACA TCATTTAGGTTATTG
    BL0210   2  48 461 1831630 .. 1831643 +  -3.7  -3.25102   CGACTGGGCTGCCGA               CGCCC TGAA GGCCG                TGTTCTCCATGGAAT
    BL0204   3 100 325 1824536 .. 1824568 + -18.5  -4.28548   GGGCTGACACTAAAA      GATGGGGGTGCGACT CAC GGTTGCGCCCCCATC      TTTTAGTGCGTCGCT
    BL0195   2  72 147 1812203 .. 1812214 +  -5.8  -4.38927   CTTGGCCACCAGATC                CAGC CATC GCTG                 TTTGTTCTCTCCGCC
    BL0181   3  61 285 1792459 .. 1792486 +  -9.2  -2.91264   TTCTCAACGGACATA        CAGCCGA-TTCGG ATA CGGAAATCGGCTG        TATGTCCGTCAGAGG
      metG   9 100 278 1774866 .. 1774886 + -15.4  -4.45765   CTCTCTTCTCTCTCA            CCCGGCGG CCCCT CCGCCGGG            TTTCTTCGTTTTGGG
    BL0166   4  56 457 1771821 .. 1771837 +  -5.8  -3.41051   ATTCAAAAAACATGC              GTGCGC GTCCG GCGTAC              TTGTGATGCCGATGC
    BL0151   4 100   3 1743029 .. 1743087 + -22.3  -2.72013   GTTTCATGAATAAAT -C-CCATTTGCGAATAGCTCTCACTGA GTGCTCA TCAGTGAGAGCTATTCGCAAATGGAGC CTTACTTCTTCGCCT
      tdcB   4 100  74 1704498 .. 1704552 + -21.7  -4.02108   GGAGGTGGCGCAAAA GCGCCGGTGGGTGG-TTAACCGAC AATCATCA GTTGCTTAACCCACCCACCGGCGC TTTCGTTATGCTGAG
     pacL1   9 100  33 1682925 .. 1682965 + -33.5  -2.87211   GATTGTGGGCATATA  GCAGTGGGCCGGGCTCTGG TAT TCAGAGCCCGGCCCACTGC  TATATCCAAACGGCT
    BL0661   4 100  76 1650920 .. 1650956 +   -21  -3.64912   AATAGCTAAATAGAA    TGGACGGCCTGCTGAG CGCTA CTCAACAGGCCGTCCA    TTGTGTATCTGAATG
      pcnA   4 100  27 1642387 .. 1642415 + -14.7  -4.57073   TCCGATACCAAAAAA        CCGTACGCTGA ATACGTG TCAGCGTACGG        TTTTTCGCGAAGATG
      parB   6  68 133 1632117 .. 1632168 +  -8.8  -3.64364   TGTCGCAATAGAAAA CCCCTCAGGC-TGGAGGGACA ATCACACATCG TGATTCTCCGCGCCTGAGGGG TCTTTCTATGCCTTT
      gdhA   4 100  63 1612477 .. 1612516 + -19.5  -2.98823   GTACTAAGCAGTAGC  GTAATGCCCTTGCTTCC CCGTGA GGAGGCAAGGGCATTGC   TATATGTACAACGAG
    BL0622   4  48 387 1606088 .. 1606099 +  -2.2  -3.65046   GGCGCAAGCGACAAT                C-GCG ACA CGCCG                TTATTGACATACCGC
    BL0619   8  66  49 1603115 .. 1603140 +  -9.8  -3.09015   GTCAGATGGTTCGGA         CTGGTCAGAG GGCCCG CTCTGATCAG          TTAGGTCGGTCTGAA
    BL0619   8  66 164 1603230 .. 1603247 +  -9.9  -3.09516   CTGGCCTTCACACTG             CTTCAGC TCCA GCTGAAG              TTCGCTGATGCGCCG
    BL0613   5  75 135 1595820 .. 1595838 +    -6  -4.59853   CGCGCCGACCAGTTC             GAGCATTT GGG GGATGCTC             TTTTTGCCGAATTCG
    BL0608   2  48 -31 1590903 .. 1590939 +  -2.5  -3.62775   ATCATCTTGCAATAA    TTCTTACATGTAA ACAGAGAGTTC TTACATGAAAGAA    TTATTGAAAGGTGAT
      trpS   3 100  24 1579092 .. 1579127 + -10.5   -5.0916   CCGCTCGTAGCAAGA   CGCCGTGTCAG--CCCC AACT GGGCAACTGACACGGCG    TTTTTGTATTGCGAC
      pknB   3  85  85 1568654 .. 1568679 + -11.8  -3.88498   TACACGCAACACAAA         GGGGAAGGGC TTCTGC GCCCCTCCCC          TTTGCTGTATAAAGA
    BL0574   6  62   5 1549680 .. 1549700 +  -5.3  -3.91897   GCGGCGAGTAAGTTG            CTGCTGCCC ATC GGGCGGTAA            TTTATCCATGGGGCG
    BL0565   2  50  80 1541758 .. 1541782 +  -4.1  -3.53012   GTGCTAGCAACTTGA          CGCCGCCAAAA GGC TCTCAGCGGCG          TTTGCCGGCCAAAAA
    BL0560  11  66  33 1536648 .. 1536664 +  -8.7  -3.53012   CAGGATGCTTCGAAC              TCGCTGT ATT GCAGCGA              TTTGAACACGGCGCG
       tgt   6 100 402 1534897 .. 1534922 + -15.5  -4.61873   GCACCAGCAACTAAA         GGGCTGGAATC GGAA GGTTCCAGCCC          TTTTGCTTTGTCCGG
    BL0553   0 NONE
       fba   5  62  98 1524177 .. 1524187 +  -5.4  -3.99678   GAACCCGCCTCTAAA                 GCTT GGG AAGC                 TTTCATTCTACCGAT
    BL0542   0 NONE
      aglA   6 100  21 1496172 .. 1496204 + -22.8  -4.35116   TTGGAATAAGCGAAA      GGCCGCCGTTCCGA ATGAA TCGGAGCGGCGGCC      TTTTAGTATGCGCTA
    BL0501   7  86 138 1466593 .. 1466607 + -11.4  -4.06502   ACCCTCGCCTACAAA               CAGCCC ACT GGGCTG               TTTGCTTTACGGCTC
    BL0498   5  49 238 1462361 .. 1462376 +  -4.6  -3.23899   ATACGCAGGTCGGCA              GGGCCA ACGT TGGCCA               TTGGGTTGATTGCGC
       asd  10  85  27 1457016 .. 1457033 + -12.7  -3.83409   TCCGAAACTGAGAAA             GCCCTCC GCAA GGAGGGC              TTTCGTCGTATATAC
    BL0480   8  74 445 1439414 .. 1439448 + -12.8  -2.78596   AAGCCGAAGGCGGAT     CGCAGGTACGGGTCGA AGA TCGACCCGTACGCGCA     TCTGGTGGACGGGTG
    BL0477   9 100  43 1434613 .. 1434635 + -17.8  -3.55444   TGCTCGCATCGCCTA           CGGAAAGCCC GGT GGGCTTTCCG           TTTAACGGCTCAGGG
    BL0477   9 100 160 1434730 .. 1434760 + -24.2  -2.72144   GAGGGAAGCTCAGAT       GTAGAAAGCCCGCC GGT GGCGGGCTTTCTAC       GTTTCAAGGGGCTGA
    BL0471   4 100  44 1428944 .. 1428980 + -22.6   -3.3095   GTTCCCCGCAACCAA    TGATGAAGCCCTACTC AACGC GAGTAGGGCTTCATCA    TTCTCGGCACTGTAT
    BL0467   8  74  68 1424769 .. 1424788 + -10.7  -3.68073   CCTGAAAACAAAAAA            CCCTCGC AAATCC GCGAGGG             TTATTGGCTGGGGTG
    BL0448   9  54 -25 1401811 .. 1401824 +  -6.7  -3.16564   CGCGCATGGCCGATC               TGCTG TGGC CAGCA                TTGCTGAAGTAGCGG
    BL0443  13 100   2 1392757 .. 1392792 + -21.4  -2.91383   TCACCGAGTTGTGAG    TGAATTAAGCCCCCTC TGAT GAGGGGGCTTAATTCG     TCTATGGCTACGCCT
    BL0432   5  69 451 1380310 .. 1380324 + -11.4  -2.87132   ATGATCGTCATCGTA               CCGTCC ACC GGACGG               TGTCTCACGACCCAG
    BL0426   8  63 225 1372309 .. 1372335 +  -8.7   -3.1855   CATATCCGAAAGCAG        CTGGAACGGCTC TTCA GAGCCGA-CCAG         TTCCATGTTGACGCG
     prsA1  11  93  30 1353864 .. 1353890 +    -8  -5.22312   ATCCTTACGAAAAAA         CGCCGCTTGG CTATTGA TCAAGCGGTG         TTTTTTCGTATAGCT
      silP   5 100  29 1346925 .. 1346953 +   -16  -3.74345   CTGATTCAACGACAA        TGGCCTCCGCCC AAAAC GAGCGGAGGCCA        TTTGCATATATGAAT
   BL0400a   3  58  79 1336253 .. 1336272 +  -3.5  -3.93953   CGTCAGCCAACGTGT            CCATGAC GATAAG GTCCTGG             TATTTGTTGTTTTCG
      valS   4 100 136 1326457 .. 1326482 + -17.7  -5.42198   CGCACAACAACAAAA         GAGGGGAACCT ATTG AGGTTCCCCTC          TTTTGTTTTTTGACG
      valS   4 100 231 1326552 .. 1326587 +  -9.8  -5.49234   GCATACACCATCACA    CCGTCGGAATCACGATG AGA TATCG-GGTTTCGGCGG    TTTTTTGTTGCGTAT
    BL0385   6  48 297 1312337 .. 1312349 +  -3.3   -3.5362   CAGGTCCTCGCTTAT                GGGCA CTA TGCGC                TGTTTGTCGCCCTTG
    BL0367   5  46  84 1296266 .. 1296281 +  -4.7  -2.97707   GAGTTCTCGCGTGCC              GGTTC GGTGGG GAACC               TCGTTGTTCCTCTGG
     fkbP1   2 100   9 1285862 .. 1285893 +   -26  -2.98823   GTACTAAAAGATATA      GCAGGGGCTCCCTC TGAT GAGGGAGCCCCTGC       TATATCTAGAACAGC
    BL0349   3  58 413 1281803 .. 1281816 +  -8.1  -3.01712   CGGACGGGTCGGATC               CGAGC ACGC GCTCG                TATTCGGCGGCGGCA
    BL0339   1  40 -13 1270415 .. 1270425 +  -3.2   -2.6927   AAGATGGCGGCTCGT                 CAGG CAA TCTG                 TGATATCTCCCGGCT
      trmD   8  74 300 1256789 .. 1256806 +  -3.4  -5.00616   TGGTTCGCCGAAGCC             GCC-AGC CACTT GCTCGGC             TTTTTTGACCAGCAC
    BL0307   4 100   3 1232192 .. 1232227 + -29.2    -3.551   CGGCATGATCTGACA    CATAGGGGGGCGCTGC GCAT GCAGCGCCCCCCTATG     TTCTGTCGGTTCCCA
      stbB  10  86   6 1221567 .. 1221589 + -14.8  -3.33261   GTTTGCATAGCGGGA           GGCCCCGGCA AAC TGCCGAGGCC           TTGTGAACGTTACGG
    BL0281   3  59  79 1203946 .. 1203965 +  -7.8  -3.29461   GTCCCCCGGCCGCCA            GCTGCTAC CGGC GCAGCAGC             TTGTGCGCCAGATTG
    BL0271   5 100  10 1191721 .. 1191748 +   -17  -4.58395   CGATAACAGCAAAAG        GGGCTGCTCCGG TTTC CCGGAACAGCCC         TTTTTCAGCGGTAGC
     fadD1   7 100  44 1185623 .. 1185676 +   -17   -4.0162   AAAGGGCCTTTTGAA CCGCACC-CCGATTGTTGGA-CTGGA GTAA TCCAGATTCGATGATCGGAGGTGCGG TTTCTCATGTCCAGG
    BL0256   4  57 -47 1167298 .. 1167342 +  -7.9  -3.07876   CCGGGGCAACGGGAA TTGTCCCGGTACGCGAAAA ACACCCG TTTTCGCAAACCAGGACAG TGATTTCTGTCCTGG
    BL0253   4  73  45 1165312 .. 1165331 +  -5.6  -4.63932   CCGGGCAGGTGTGGA            GGACGGCG AGCA TGGCGTCC             TTTTCTTGGGAGGTG
    BL0241   3  60 470 1150420 .. 1150443 +    -8  -3.05963   CGGCCGGATCCCAGC          CCCGCGCCAA CAAC TGGGCGCGCG           TCTTGCGGTACCCGT
    BL1236   2 100   7 1122577 .. 1122617 + -23.6  -3.59946   TACTGGTAAGAAGAA CTGACGTGATGAGGCG-CT TTGA AGACGCCTCATCACGTCAG  TTCTCTGATTCGGCA
    BL1227   5  85  86 1113054 .. 1113095 + -12.3  -3.90328   CCGAGCGAACTCATG CGCATGATGCCGGTTCCCAA TCA TCGGGGACCGGCATCG-GCA TTTCTGCGCCTTATC
    BL1213   2  47 319 1096881 .. 1096895 +  -4.2  -3.21099   TGGGCCAGAATCTTG               GCCG CCTGCTT CGGC               TTGGTGATAAGACCC
      yibK   4 100 185 1089754 .. 1089795 + -24.7  -4.32951   TGTTAAAGGACGAAA CCCCGAGTATAGGCGTTGA AATA TCAACGCTTGTACTCGGGG  TTTCTTGATTGAGGT
       ppp   2  64  59 1077900 .. 1077922 +  -8.5  -3.40403   TGCGGTCGCTGCCGT          TCAGGATCCG AACG CGGATCC-GA           TTCTGCTGGCAAAAA
    BL1172   7  55 385 1028766 .. 1028788 +  -4.1  -3.73068   TGCCACTTTGGCGAT          GAACATCGGC GGAC GCCGA-GATC           TTCTTCGATTGCGCC
     abfA2   4  95  52 1020606 .. 1020636 +   -17  -3.54109   GTCCAATACGACCAG       GGCCCGTCAATC ACCATAC GATTGACGGGCC       TTGTCATTCACTTCG
    BL1162   6  70 394 1014464 .. 1014485 +  -5.1  -4.37092   TACGGGATTTCAATG           CCACGGTCA TTGG TAATCGTGG            TTTTATCCAGAAAAT
    BL1154   7 100  29 1005110 .. 1005133 + -13.8  -5.28176   ATCGATAACGGAAAA          TCCCCGACCC TTGT GGGCCGGGGA           TTTTTTGTAGGTACC
      yfnA   6 100  44  999707 ..  999735 + -15.4  -4.64766   CTGCTTTCGTGAAAA        CCGTACGCTGAG TTACT TTCAGCGTACGG        TTTTTGCGATATGCA
    BL1139   3  71 138  986442 ..  986456 +    -7  -4.31433   GACGGCGGAGTAGAC               GGCCAG ATA CCGGCC               TTTCTTGTGCGGGTA
       dxs   3  56  12  977437 ..  977453 +  -2.2  -4.15044   TTGATGGCGTCTAGG              GCCG GGATTTTAA CGGC              TTTATTGGCCGGGCC
    BL1127  13 100   5  971839 ..  971864 + -17.7  -4.46854   CAGCGGAATAACAAA         TGGGATCGGCT TTGA AGCCGATCCCA          TTTGTTATTCGCTCA
      purD  10 100  27  965993 ..  966040 + -16.4   -4.9725   CATCTGCTGCATATT TTTGGCCTGGCAGACATGTCAA TCGA TTGACGTGGCTACCGGGCCAGA TTTTTCTGTCCCGGT
      purD  10 100  58  966024 ..  966061 + -16.3  -3.73294   TGTCAATCGATTGAC   GTGGCTACCGGGCCAGA TTTT TCTGTCCCGGTAGCCGA    TTTCGGCTCTTTTTC
    BL1092   9  68 -25  926748 ..  926760 +  -3.3  -4.50976   GTGTGCCGGTCGTTG                CTGCG GCC TGCGG                TTTTCTCGTCTGACC
    BL1087   4  56 210  922390 ..  922401 +  -5.8  -3.43546   GGCAGAAAATGCTAC                TCCC ATAA GGGA                 TATTGATTTTCATCG
    BL1079   2  48 103  911799 ..  911818 +  -5.6  -3.02263   GCGAATTACCTTGCA            CGGGCTGCC ATA GGC-GACCG            TGTTGGCGGGGATGT
     glnA1  10 100  85  909805 ..  909834 + -18.1  -3.60296   CAGCGTAACTAGAAA       GAACCTCGTGAAA TTCG TTTCACGAGGTTC        TTTAGGCTGGACATA
    BL1056   3  81 -33  885187 ..  885206 + -13.6  -3.34895   CAACAACAAAATAGA            GCTCCCTC ATCA GAGGGAGC             TTCATTGGGACTAGA
    BL1052   8  60  10  881836 ..  881850 +    -7  -3.62046   GCGTAAGGCTTCGCG               GCGGGC AAC GCGCGC               TTGTTGAACCGGTCG
    BL1047   4  51  86  875797 ..  875807 +  -6.8  -2.78816   GCTGTTCAGCACAGG                 CGAC CAC GTCG                 TGTAATGCCCGCTCC
    BL1039   0 NONE
    BL1031   0 NONE
    BL1014   7  69 393  837900 ..  837947 +  -8.5  -3.72695   CCTGGTAGCCGCCGT TCTCGGACAAG-TCGCCCTCGGC ACGC GCC-ACGGCGATCTTGTGCGCGA TTTCCTCACGCAGCT
      wblE   5 100  28  833970 ..  833997 +   -20  -2.92667   CGCTTCGTCATACTA        GGAAACCCTCCC GCTT GGGAGGGTTTCC         TCATTTCGGGCTTCG
    BL1005   8  87   5  824796 ..  824842 + -17.4  -2.87132   GGGGCCTGTGACAAC ACTGCGGGCCGTGTCACT TGTAATAAGGT AGTGGCACGGCCCGCAGC TATATCGCCGCCGAA
    BL0996   4  91  19  816846 ..  816874 +   -11  -4.47158   CATCCATTTTTTCTT        GCCCCCGCTG GCGAATTCA TAGCGGGGGC        TTTGTTATATCTTCT
    BL0987   8 100  76  805343 ..  805367 + -20.1  -3.88062   TAACAGATAACGAAA          GCCCCCATCCA CTT TGGATGGGGGC          TTTCGTGTGCTATAT
       tag   1  66 333  795157 ..  795176 +  -7.1  -3.92373   ATCGTCACGGTTGCG            GGCTCGT CGTCGT ACGGGCC             TTTGTGCATGACCTG
    BL0974   4  56  73  788036 ..  788061 +  -6.7  -3.35679   GCACCTGCACATGCG         GTCCGGCGACG GTCA CGTCACCGAGC          TTGTCGATGACGCGA
      ackA   3 100  45  782229 ..  782260 + -23.2  -3.34088   CTAGTTGCAACACTA      TGGGGGCTGATTCC GATT GGAATCAGCCCCCA       TTCGTATATGGTCAT
      safC   4  87   9  744479 ..  744505 + -16.6  -3.02739   AAAGTAACTCTGTCC         TTGGCTCCCCTC TCC GAGGGGAGCCAC         TCTATCTCGCTTACC
    BL0930   5 100  38  730079 ..  730108 + -18.7  -4.58724   CATGATACGCGAAAA       GGACTCCTGCCAT GTTT GTGGCAGGAGTCC        TTTTCGTTGTGTTTG
    BL0925   5  72 385  723007 ..  723034 + -10.6  -3.53444   CGTAACATGAAGAAA        GGTCCGGGCA ACCAACAC TGCTCGGACC         TTTCCGCAACACTCC
    BL0918   3  52  22  714560 ..  714581 +  -4.3  -3.49475   TTGCGCCTGCGAGGT           GGCTGTCAG GCGA CTGTCAGGC            TTGTGTCCGAGTCAC
    BL0913   9  58 145  708844 ..  708854 +    -4   -3.9461   AGAATTTCGTGCTTT                 TTTG CAT CAAA                 TTCTTCTTGGGAGAG
    BL0907   7  79  -3  701752 ..  701779 + -14.2  -2.74563   TACAGCGTATCAATG        GTGAGCTCCCTC ATCA GAGGGAGCTAAC         TCATTCACCTCTGAA
    BL0903   8  82 125  695689 ..  695699 +  -8.2  -4.63932   ACCCTCGCCTAAAAA                 CGCC TCC GGCG                 TTTTCTTCACGGCTC
    BL0898   5  54 121  689568 ..  689591 +  -5.9   -3.3506   GTGCGACCAATCCCA          GCG-AGCCGG ACCAG CCGGCGACGC          TTATGCCGGTTTCCG
    BL0898   5  54 135  689582 ..  689600 +  -5.2  -3.53444   AGCGAGCCGGACCAG             CCGGCG ACGCTTA TGCCGG             TTTCCGCCGCCGTGC
      pbuX   9 100  38  683684 ..  683719 + -17.8  -3.66908   CGCATAATCACATGA    TGATGCCCTATCGTCT TGCA GGATGATAGGGCATCA     TTGATTTTGGGAGAG
    BL0885   3  83  11  675162 ..  675208 + -15.9  -2.96984   AGTAATCGCCCTACA ACGCAGGAACCCCGCGGCTTCT CGAA AGAAGC-GCGGGGTTCGAGCGG TATGTCCTGGATTTG
    BL0879   6  61 397  667373 ..  667387 +  -4.2   -4.1822   GACTCGCGTCACTTT               GCCG TAGTAAT CGGC               TTTGTTGACCTCGGC
      glgC   5 100  24  651259 ..  651277 +   -16  -4.50976   TCCAGACATGGAAAA             GCCCCGCA TCA TGCGGGGC             TTTTCTCGTATAGAG
     fadD2   8 100  15  643139 ..  643158 + -13.6  -5.24989   AACCGTATAGCAAAA            GCTCCCTC TGAC GAGGGAGC             TTTTTTCGTCTATAA
    BL0855   8  59 393  638021 ..  638037 +  -7.9  -3.29471   CCAGAGCCACGTTGG              CCTGCGG GAA CTGCGGG              TTGATCTCATCAAGA
      rpsT   3 100  27  631772 ..  631799 + -17.8  -5.04597   TTAAGGTTTTAGAAA        GTCCCGCAAGTC ATCT GGCTTGCGGGAC         TTTTTGTATCTCCGT
    BL0846   4  62 138  628107 ..  628129 +  -9.8  -2.59683   TTGAGCAACCGGCCA           CGACGAGTGG GCA CCACTCGATG           ATTATCGGATACGGT
    BL0837   2  58 298  618600 ..  618614 +  -3.4  -4.09511   AGCGTGCTCACAGTC               GCCCGT CAT GCGGAC               TTTTCGAAAACTGTT
    BL0832   3  63 128  609744 ..  609760 +  -2.1   -4.4078   GGCTGGCCTTGATCG              GGGCCGG CAG CTCGCTC              TTTTCCTTGGAGAGG
    BL0820   2  52 266  598423 ..  598441 +  -5.2  -3.30124   GTAGAGCTTCTTTTC             GCCGTATG CGC CGTACAGC             TTGTGCACGGTCAGG
    BL0808   3  64 -20  589355 ..  589367 +  -3.3  -4.43859   CACCGCACCACTGAT                TGCCG TAA CGGTG                TTTTCTGAGATTGTC
    BL0801   6  58 280  585078 ..  585093 +  -6.8   -3.5393   TGATCTGAACCGTTC              CGGAGG TCTA CTTCCG               TTTCAAGGGGCTGGT
      cpsY   8 100  78  566144 ..  566172 + -22.5   -4.1964   GAAATGGAAGTAAGG        GCCGGCTCCTGAG TAT CTCAGGGGCCGGC        TTTTGCGCTATTGAG
    BL0772   4  48 397  553028 ..  553045 +  -4.1  -3.33696   CACCACCGATTGGCC             GGCGA ACGTCACA TCGCC              TTCCTTGCCGACCCG
    BL0772   4  48 426  553057 ..  553085 +  -3.8  -3.36327   CGCCTTCCTTGCCGA       CCCGGTTGCACAT GACG ATG-GCCACCTGG        TTCTGCATGGCCTGG
    BL0765   6  62 245  547681 ..  547697 + -10.1  -2.50994   AGAGCTGAGACACAG              GGCGTGG AAC TCACGCC              GTTCATGGCGTTACG
    BL0759   7  69 -30  543898 ..  543917 +  -6.4  -4.34402   GCGCAGCATTCCGAA            TC-CCGACC AGT GGTCGGAGG            TTTTCCTGTAACGCC
    BL0745   6  66 409  529812 ..  529830 +  -8.1  -3.57144   ACCAGTCGACCGGAT            CGACCGGC GGTC GCCGG-CG             TTTCGGCGTGAACAG
    BL0712   5  58 230  491860 ..  491873 +  -3.7  -4.01381   AGCCATCGGCATTGG               CAGCG TTAC CGCCG                TTATTTGCGTTGCGT
    BL0691   8  52 397  463755 ..  463776 +  -5.9  -3.05384   CGTAGGTGTCGAGGC           TGGTGTCGTC CTC GGCGA-ACCA           TTCGATGGCGAGCGC
    BL1497   2  42 272  441670 ..  441681 +  -2.2  -3.10895   AGGCCTGAGCGATAT                CCGT GGCG ATGG                 TCTGTCTGTCTTCCA
    BL1487   5  56 427  419364 ..  419374 +  -3.2  -3.91506   ATGCCAGCAGTCCCG                 CCGT GGC ATGG                 TCTTTTTCCGCGTCC
    BL1475   1  56  47  403024 ..  403041 +  -6.9  -3.35679   ACGCACGACATGGAA             CGCCTCG TATC CGAAGCG              TTCTGCATCGCCGCC
    BL1470   2  66 445  398611 ..  398623 +  -9.1  -3.47494   GGAGGGTCAGGCTTT                GCGGA CGG TCCGC                TTGTAGTCCTTGGAT
    BL1458   4  50 121  384381 ..  384394 +  -5.2  -3.06133   CCCAGCGCATCGGCT               GCGG AGAACA CCGC                TTCAATCGGGGCTTC
      relA   6  82 123  362011 ..  362056 + -15.6  -2.69151   GGGTACCTGATTAGG CTGTGAGGGACATGTTCCGGA ATTCC TCCGGGGTGTGTCCCTC-CAG TCGTATCTGGCGGCG
       lhr   8  51 342  352551 ..  352564 +  -2.4  -3.72576   TATGAGAGCAGTTCG               CCAT CGGAGA ATGG                TTTGCTCAGCGCGGC
    BL1424   7  81  12  336620 ..  336648 + -15.4  -2.74563   GTAATTAACAAATGA       GGCTCCCTC-GTC TGAA GACAGAGGGAGCC        TCATTCAAATCTCAC
    BL1399   3  50 446  308337 ..  308351 +  -5.6  -3.14881   CCAGTATTCCACGAT               GAGTCG GAC CGCCTC               TTCCTGCCGCGCTTC
      ispH   4  58 256  264590 ..  264602 +  -6.2  -3.62597   CGCCACCTTGGGATC                GGCC ATAGA GGCC                TTCTTGGCACCTACG
    BL1358   8  93  10  260770 ..  260811 + -16.7  -3.48276   AAGTAACGACATATA C-AACAAGGCCCGTCTGATG TAT CATCAGACGGGCCTTGAGCG TTCTATAAGAAACGC
       smc   5  78  39  256763 ..  256800 + -14.2  -2.60244   ACTGGTACCACAGGT   GACAGAGGGCGGTC CATATCGAAA GACCGCCCTCAGTC    TCGCTTCGTTCGACA
    BL1348   9  89  77  246850 ..  246870 +  -3.9  -5.56673   CCCATCGAACTGGAA            CAGGGCG TGGGCGT CGCCGTG            TTTTTTGTTCTCGAT
    BL1336   8 100  57  230756 ..  230796 + -29.3  -3.44325   GGCATGAGACGGGAA  TAGGCAAGGTCCGACGGGA GTT TTCCGTCGGACCTTGCCTA  TTCGTTATCACGAAT
      nrdR   2 100  83  188477 ..  188501 + -18.7  -3.84825   CCAGCACTTATGAAA          GAGACCCGTCA TGA TGACGGGTCTC          TTTCATATCAATCGA
      ldh2   6 100 121  185550 ..  185566 + -12.3   -5.5112   TTATACCCTGCTGAA              TGCTCCC GTT GGGAGCA              TTTTTTATTCGTGGA
    BL1303   5  58 185  177010 ..  177025 +  -6.8  -3.39505   CGTATAGATGTAGAG              CAGGGC GGTC GCCTTG               TTCTCGATATACACT
      uppS   3  46  44  123039 ..  123049 +  -2.4  -3.51934   AGCCGTAAAGCAAAC                 GCCC GGT GGAC                 TGTTTGTAGGCGAAG
    BL0089   9 100 383  108148 ..  108197 +   -23  -2.98122   CCGCGTGTCTGCGTC GTCATGTGCGGTGTTACGCGCT CGGCGT GGCGCGGAACACCGCACACGAC ATTATTTGGATGATG
    BL0084   5  55 180  103335 ..  103350 +    -4  -3.75629   CATACAGGTCTTCGG              GTGC-GA GAA TCAGCAC              TTTGCCTTCCGCCTC
    BL0079  12 100  25   99342 ..   99377 + -17.7  -3.76232   GTCTGAGCTGCATAA    GGCGTGCGTCATCGA TCGGTC TTGATGGCGCACGCC     TTATCTGTTTGGCAG
    BL0062   2  41   7   80885 ..   80905 +  -2.5   -2.8934   ATCGCCTGAGGCTTG            GCCTGAG ATCGATA CTGAGGC            TATCGTGCTTTAGGC
    BL0062   2  41  16   80894 ..   80910 +  -2.3  -2.92171   GGCTTGGCCTGAGAT              CGATA CTGAGGC TATCG              TGCTTTAGGCGTCTG
    BL0041  10 100  28   51763 ..   51795 + -21.5  -3.24747   GGCGAATATGAGTAA      TGGCGGTTGGAATCG GAC TGATTCCAACCGCCA      TTACTCATATCAAGC

SUMMARY

318 putative operon ends contain 1779 possible terminators.
Percent operon ends hit by terminators of confidence >= x:
	x	#>=x	hits>=x	%hits>=x
	100	142	104	96	30 %
	99	142	104	96	30
	98	142	104	96	30
	97	142	104	96	30
	96	142	104	96	30
	95	164	110	101	32
	94	164	110	101	32
	93	168	112	103	32
	92	168	112	103	32
	91	175	114	105	33
	90	181	117	106	33
	89	188	120	109	34
	88	193	121	109	34
	87	196	123	111	35
	86	206	129	117	37
	85	216	136	122	38
	84	218	138	123	39
	83	226	143	126	40
	82	231	147	129	41
	81	238	151	132	42
	80	241	154	134	42
	79	249	161	138	43
	78	254	165	139	44
	77	258	167	139	44
	76	265	172	142	45
	75	272	177	144	45
	74	281	182	149	47
	73	282	183	150	47
	72	292	190	154	48
	71	305	201	159	50
	70	314	209	162	51
	69	327	219	167	53
	68	333	224	170	53
	67	340	229	170	53
	66	358	244	179	56
	65	366	250	181	57
	64	385	266	188	59
	63	400	274	190	60
	62	411	283	198	62
	61	433	298	202	64
	60	463	323	213	67
	59	478	336	217	68
	58	514	358	228	72
	57	551	384	230	72
	56	600	419	242	76
	55	609	426	244	77
	54	679	480	259	81
	53	705	496	260	82
	52	762	545	269	85
	51	798	569	272	86
	50	867	624	279	88
	49	914	654	282	89
	48	1023	733	296	93
	47	1066	759	299	94
	46	1217	867	304	96
	45	1217	867	304	96
	44	1290	915	305	96
	43	1433	1015	311	98
	42	1534	1087	312	98
	41	1623	1152	313	98
	40	1669	1185	314	99
	39	1722	1220	314	99
	38	1779	1260	314	99
	37	1779	1260	314	99
	36	1779	1260	314	99
	35	1779	1260	314	99
	34	1779	1260	314	99
	33	1779	1260	314	99
	32	1779	1260	314	99
	31	1779	1260	314	99
	30	1779	1260	314	99
	29	1779	1260	314	99
	28	1779	1260	314	99
	27	1779	1260	314	99
	26	1779	1260	314	99
	25	1779	1260	314	99
	24	1779	1260	314	99
	23	1779	1260	314	99
	22	1779	1260	314	99
	21	1779	1260	314	99
	20	1779	1260	314	99
	19	1779	1260	314	99
	18	1779	1260	314	99
	17	1779	1260	314	99
	16	1779	1260	314	99
	15	1779	1260	314	99
	14	1779	1260	314	99
	13	1779	1260	314	99
	12	1779	1260	314	99
	11	1779	1260	314	99
	10	1779	1260	314	99
	9	1779	1260	314	99
	8	1779	1260	314	99
	7	1779	1260	314	99
	6	1779	1260	314	99
	5	1779	1260	314	99
	4	1779	1260	314	99
	3	1779	1260	314	99
	2	1779	1260	314	99
	1	1779	1260	314	99
	0	1779	1260	314	99
