# Supplementary material for: Rapid, accurate, computational discovery of Rho-independent transcription terminators illuminates their relationship to DNA uptake
Source: Genome Biol. 2007 Feb 21;8(2):R22. doi: 10.1186/gb-2007-8-2-r22 (PMC1852404; doi:10.1186/gb-2007-8-2-r22)
Supplement: Additional data file 2 — As described in the text, the entire robust tail-to-tail region is searched; if the region is less than 500 nt, then the 500 nt downstream of the stop codon is searched (stopping if a gene start is encountered). In the case of ties, all terminators with the high score are output. [file gb-2007-8-2-r22-S2.zip › Bordetella_bronchiseptica.ttperf]

    BB0016   6 100  28   20061 ..   20084 - -16.8  -5.50499   CGACAGTCAAAAAAA          GGCCGCTGAT GCAT ATCAGCGGCC           TTTTGCTTGACGCTG
    BB0039   9  93 100   39037 ..   39059 - -17.8  -3.72576   CGCTCCGGCATGAAA           CGGCAAGAGC CTG GCTCTTGCCG           TTTTTTTGTTCATCG
    BB0059   7  81  77   51466 ..   51499 - -16.7  -2.73124   CGGCAGCGCGGAAAG     CGGCAAGGGCGGGTC TTCG GACCCGCCCTTGCTT      TTTGCGGCGCGCGCA
      hemB   0 NONE
      lysA   3 100  23   61623 ..   61652 - -22.3  -3.53012   GCGCCGCCCTTCAAA       GACAATGCCCCGC AGAT GCGGGGCATTGTC        TTTGGCAGGCCTTGC
    BB0074   3  62 158   68977 ..   69000 -  -8.9  -3.53012   GGCGGCTGTTCGAAA          TGGGCTGAGG GGCTG CCTC-GCCCA          TGCGGCCTACCCCAA
    BB0083   4  60 413   80035 ..   80067 - -10.4  -2.80816   CGGTCATCCACCAGA      CGCGCGTCACCGGC TTCGG GCCGGCGCGGCACG      ACGAAGCCGCCGCCA
    BB0093   6  53 105   91455 ..   91486 -  -4.2  -3.66908   GGGCTGGAAAAGTAA      CCTGCCGGGGGGAC AGAT ACCGTCCTGGCAGG       CTAGCGTTCATGGCG
    BB0108   7  70 117  106247 ..  106260 -  -8.1  -3.94877   ACTGGTCAACAACAA               GCACC CGCT GGTGC                CGATGTCGACGTTGC
    BB0118   6  58 -31  120199 ..  120225 - -10.1  -2.50816   GCGGTACTGACTAAT        TGGCCGCCGCGG CGCG CCG-GGCGCCCA         CCAGGCCCAGCGCCA
      wbmE   7  60 417  147987 ..  147999 -  -9.1  -3.16881   GATTGAGTGGACCAA                GGCCA ATC TGGCC                GTGATCGAGCAGATC
      bplL   5  59 191  154880 ..  154900 -  -6.7  -3.63627   GGGGCATACCTGAAA            TGCTGCGCC ATG GGGGCGGCA            TGACGTTGCCCGAGC
    BB0158   2  56 194  169565 ..  169598 -  -9.3  -2.75481   GTTCAATTTCAAGGA     TGCCGCCCGGGACGC CATT GCGGCGGGGGCGGCG      CTGCGTGCGCCCGAC
      rfbC   4  82 -24  181337 ..  181372 - -16.1  -3.14878   GGCGTCAACTGAACA    CGCGCGGGCCGCTAC GCATAG GTATCGGCCCGCGCC     AGCGCCACGCCCTGG
    BB0190   2  55 411  196030 ..  196065 -  -8.9  -2.80816   GCCTCATCGAGTACA    CGCAGCGCGACGCCGA GTTCA CCGGCGTCGAGG-GCG    AAATCCGGCACCGCT
    BB0201   8  79 102  206690 ..  206730 - -10.4  -4.07885   GACCCTGCTGGAAAA CGGCGCGCCCG-GCGTGCA TTTC TACACGCTCAACCACGCCG  AAGCCACGCTCGGCA
    BB0208   1  60  43  214404 ..  214421 -  -9.1  -3.14132   TCCGGCGCGCATCAA             GCC-GGCG CTG CGCCAGGC             GCGCTTGCAGGCGCT
    BB0217   2  47 174  222538 ..  222553 -  -4.6  -3.05343   GGCAGACCGGCAACA              TGGCGC GCCT GCGCGA               GTGCTGCAAGGGGTT
    BB0220   0 NONE
    BB0227   1  60 201  230029 ..  230041 -  -9.1  -3.06796   GGCGAGCCCATGCAA                TGGCC GGC GGCCA                AGGGCATCGACCGGC
    BB0238   8  67 265  241602 ..  241627 - -10.3  -3.35679   CGTCGTCACCGAGAA         CGGCGTGGCGC AGAT GCGCCAGGTCG          ACGGCGTGGCCGTGC
    BB0242   6  63 212  246128 ..  246164 -  -2.2  -4.28254   GCTCAAGAGCGAAAA   CCCCAACGT-GCGCCGCA TCC TG-GGCGTGACGCCGGGC   GCCGGCGCCAACCTG
    BB0249   5  73  57  252666 ..  252686 - -11.8  -3.36492   GCTGGAATTGCAGAA            GGCCGGCG GCAAG CGCCAGCC            GGTGGACGTCTTCGT
    BB0259   8  63 121  260998 ..  261016 - -10.3  -3.07222   AGGAGCACCTGAAGA             TCCTCGC GGCCT GCGAGGA             AGGCAATGCCGCGCG
    BB0269   6  51  44  272092 ..  272119 -  -6.2  -3.17714   CGAAATCTTCATGAA        GCTGCTGTCGAC GCTG GTCGACGCCAAC         AATCAGTACAGCCGC
    BB0276   9 100  76  278499 ..  278529 - -22.7  -3.08465   AGTGACACACACACA       GGTGCCTGTCCCC GCACG GGGGACAGGCACC       TGCCGAATCCTGGGT
    BB0290   5  76 148  294197 ..  294209 -  -9.1  -4.09685   GTCCATGGCGCAAAA                CTGGC GCG GCCAG                GGCGTCCAGGACACC
    BB0293   7  87 263  296361 ..  296403 - -17.7  -2.79183   TGCAGGTGCACGACA CGCTGCCGCAGGCGCTGGCGG CCA CCGGC-GCGGCTGCGGC-GCG CGTCTTCGCGCTGAC
      thiC   2  51 306  306842 ..  306875 -  -5.2  -3.41527   CAATCTCCACTACAA    CCTGTCGCGTCCGGCG GGCG CGCC-G-CGCGAGTGG     GCGGCCGAGCAGGGC
    BB0307   5  56  69  310984 ..  311003 -  -4.2  -3.71848   GCTGGTCAGCAAGAA            GATCCAGG CCCG CGTGGACC             TGATGCGCGGGGCGC
    BB0317   8  67  38  321306 ..  321331 -  -8.9  -3.70902   GGGCGCATAGCGAAA         GCCGATACCGC AAAC GTGGTGTCGGC          TTTTTTGCGTTCGCG
      cyaC   3  42  59  330387 ..  330406 -  -4.3  -2.71144   TACGGCCGCGAAGGA            TCGCGCCA TGGCC TGGC-CGA            GTACATGCAGATCAA
    BB0334   6  65 359  346350 ..  346380 - -12.4  -2.70932   GGTGCTGGCCAAGCA       GGCCGCGCAGGCGC GCG GCGCCTTCGAGGCG       GTGATGGTGGACGCG
    BB0354   2  50 458  366968 ..  366983 -  -2.4  -3.64822   ATCCGCTGATCGAAA              GCGCCG AAGG CTACGC               GCATCTGCCGGCCGT
    BB0378   4  67 359  389844 ..  389854 -  -6.8   -3.9461   TGCGGTCAACAACAA                 CGTC TTC GACG                 TCTACGCGGTTCTGG
    BB0382   3  58 307  393544 ..  393561 -  -4.1  -3.85817   ATTGTTTGCGAGAAA             CTGAGAG CGAT CTGTCAG              CAAATGCCAGAGTAC
    BB0394   2  47   2  406953 ..  406965 -  -4.7  -3.05596   TACCCGTTGACGGAA                GTCGC GCC GCGGC                CCTAGCCCACCAGGC
    BB0406   1  59 311  419240 ..  419275 -  -9.1  -3.03124   GGCCATGCGTGAACA   TGC--CCAGGCGCGC GCGCAATG GCGCGCCTGGATGCA    GGACTACGATGCGTT
    BB0432   2  73   1  447725 ..  447759 - -15.1  -2.52464   GGCTTGCGTAACGGA    CGCGGTTTCCTGCCCC CTGG GGGGCAGGAAA-CGTG     TCAGGCGAAGGTCTG
    BB0442   7  66  11  461184 ..  461205 - -11.5  -3.14132   TCTGTTCTTCACCAA           GGCCACGCC TTCC AGCGCGGCC            TAGCCGCGCTTCACG
    BB0445  10 100  25  463632 ..  463656 -   -15  -4.57073   CACCCTTGTGAAAAA         CCCCGCC-GGC GCAG GCCTGGCGGGG          TTTTTCGTGGGTGGA
    BB0462   3  46 119  490576 ..  490592 -    -5  -3.04144   CGCGCATCGGCAAGA              CGGTGC TGCCG GCCCCG              GTGCCCAGGCTGTCG
    BB0466   2  70 386  494140 ..  494161 - -11.5  -3.30771   GCACATTCCGTACAA           GGGCAGCGC CGCG GCGCTGACC            GATGTCCTGAGCGGG
    BB0471   2  57  38  501895 ..  501910 -    -6   -3.5774   ATCGAATCGTGGAAA              CCGCTG TTCG CCGCGG               CGCTTTGAGCGGTAA
    BB0474   7  86 166  505008 ..  505032 - -15.8  -3.27525   CGGCCGGAAATGGAA          CAGGGGTTGC TTTCG GCAACCCCTG          TCCGCGATCCGGCGC
    BB0480   4  46 -11  512942 ..  512957 -  -4.7  -3.03243   AGCCAGGCCGGAAGA              TGGAC TACCGC GTCCA               GGCGTGCGAGCCCTT
    BB0515   8  64 391  543962 ..  543979 -  -9.1  -3.35992   ATGGATCCGAAGCAA             CTGGGCG CCTA CACCCAG              GAAGAACTGGACCGC
    BB0526   4  49 323  553628 ..  553659 -  -6.4  -2.80479   TTTAATGAAAATGTA      CGCGCTTGGGGAGC CTCG GCCACCGAAGCGCT       GAAAGAAGACGAGTG
    BB0544   4  51 132  572789 ..  572811 -  -6.9  -3.14132   GGGCTGCGCCATGAA           GCGCAGGCA GGGCG TGCCCGTGC           TCGCCATGAGCGTGA
    BB0550   8  73 352  578522 ..  578536 -  -5.6  -4.37199   ATGACAATCAACAAA               CGACTG ATT CAGGCG               ATTCTGGCCGGCGCG
    BB0555   5  62  26  583132 ..  583153 - -11.5  -2.70932   CTTGCGCGGGAATGA           GGCGGCCCC GGAT AGGACCGCC            ATCCTGTCCGCGCCG
    BB0560   2  50 382  588758 ..  588776 -  -6.7  -3.01712   CCGTGCTGCGCAATA             TCCAGGC CGGCC GCCTGAA             GGTGCTGGCGGTGGG
    BB0565   3 100  18  594538 ..  594565 - -19.2  -3.72576   GCGGGGCGCAGCAAA        GCGGGGCGTTCA GGAA CGAACGCCCCGC         TTGCCGTCGTCCGTG
    BB0603   5  53  65  630606 ..  630616 -  -8.2  -2.71144   GACGGTCGTCAAGCA                 CGGC CCC GCCG                 AGGTGTTCCTCAACG
    BB0608   1  53 149  637358 ..  637375 -  -8.4  -2.62184   CTTCGTGGTAGAGGA             TCGGGC CAACCC GCCCGA              CATGGCGGCCTTGCG
    BB0618   4  47 -28  651335 ..  651355 -  -6.7  -2.52676   GATGCGCCTAACCCA            GCCAGCGGG CGT CCGGCCAGC            GCCGTTCATCGAGCG
    BB0623   5  65   5  656197 ..  656236 - -11.3  -3.01712   CGCGGCGCCGGAAGA  CGGCGGTCCCGGC-TGCC AGGCG GGCATGCGGGGGCCGGCG  CGGTTCAGGGCCCGC
    BB0628   6  91 -16  661756 ..  661812 - -16.4  -3.53224   TAGGCGGCGCGCAAA GCG-GCCCGGGCCGTG-GGCCGTGCCGG GCG CCGGCCCGGCGTCATGGCGCGGGTTCGC ACAGCGCCATCAGGT
    BB0638   6  91  16  672116 ..  672140 -   -20   -2.6563   TTCCTGAAGAAGTGA          GGCGGGCGGC GCGTG GCCGCCCGCC          TTGCCGGGTGCCGGT
    BB0651   6  48 309  684319 ..  684331 -  -6.9  -2.70932   CGTGGCCTCGAAGGA                CCGCG CGC CGCAG                CTCGATAGCCTGCCC
    BB0661   7  58 192  695925 ..  695941 -  -4.3  -3.82084   GGCGAAGATCAACAA              GGCCATC AAC GACGCCC              TGGCCTCGCCCGACG
    BB0669   2  58 -32  705041 ..  705060 -  -2.1  -4.10161   GATCATTCTGCAAAA            GCCG-ACT TTCTG AGCGCGGC            GGCGGTGTCGGTGGC
    BB0675   2  75   1  710658 ..  710703 -   -14  -3.01924   CATCTCGCTGGAATA GCGGCGTGCCGCATGGGCCGCG CAGG CGCGGCCCATG-GACGTGC-GC TCAGCCGCCCAGGCC
    BB0694   3  60 297  729347 ..  729369 - -10.4  -2.80816   CGGGCATCGAGCAGA           TCGCCCGCCG CCG CGGCGTGCGG           GTGAGCCTGGACGCG
    BB0702   1  62 404  736498 ..  736523 -  -8.9  -3.44325   ATCGGCGACAATGAA         GGCCGGCGC GCCATCCG GCGCCGCCC          TGTCGCCGAGAGCCC
      glyA   6  55 -55  743098 ..  743135 -  -5.4  -3.60627   GTACGGCAGCGGAAA  GCGCCG-GCTCAGCTCGG CCGC CCGCGCGG-GCACGGCGT   CGCGGCCGCCGGCCT
    BB0713   2  60  34  749603 ..  749637 -  -8.5  -3.33696   GTGGTGTTCAAGGAA    GCGCGCGCCCTGTCGCC CTC GGCG-CAG-GCGTTCGC    CGAATTGCTCAGGCG
    BB0725   1  44 135  760691 ..  760735 -    -4  -3.02144   CGACCGGCGGCAACA TCGCCTTTCCGTTCACGCCGC CCGA GCTGCGCGC-CGGCACGGCGT ACCGCTACAGCGTCT
    BB0746   2  54 -21  781801 ..  781816 -  -6.8  -3.28712   GCGCGCGGCCTAGAA              GTGCCGC TGG GCGGC-C              GGCTCGTGGGCGATG
    BB0750  12  76 306  784160 ..  784180 - -13.9  -3.10071   AAACGCTATGCAAGA            CGGCCCTGG CCG CCGGGGCCG            CGCTGGGCCTGGCCG
    BB0768   2  59 380  800066 ..  800078 -  -9.1  -3.02511   GCGAGGCGTTCAATA                TCGCC AAC GGCGA                CGTGGTGCTGTGGCA
    BB0774   6  93  36  807187 ..  807219 - -18.6  -3.30441   GATCATGGCGTAGAA     CGGTGTGCCTGTCCC AGTG GGGACAGGCACAC-G      CTGCCGCAGGTGTCC
    BB0811   1  47 136  851777 ..  851802 -  -5.3  -3.14132   GCCTCCCTGCAGCAA         CGCACCTGGCGC CGC GTGCG-GGTGCG         GGCGGTCGACGGCGA
    BB0821   2  45 136  864855 ..  864907 -    -3  -3.19157   CACCAAGGGCATCAA GCGCGGCCGCGACGGTTCGCTGAC GGTGT ATCTGCAGCACGACGCGCCGGCGC GCGCGCATGCGCCCA
    BB0836   6  64  69  880626 ..  880653 -  -9.1  -3.38991   ACGTGCGCAACAAGA        CCGCCCAGGTC GCGGTG GACCTGGTCGA         AAGCCTGTTCGGCAA
      metG   7 100   9  884076 ..  884102 - -20.8  -3.55444   GCCGCAGGCCTGAAA         CGGCCGGCCCGC GTG GCGGGCCGGCGG         CGGCGCGCTCAGCGC
    BB0846   6  51 347  893750 ..  893762 -  -4.8  -3.41051   GCAGTTCGACGAGAA                GTCG TTCGT CGAC                TTCAAGGGCGATGTC
    BB0857   2  59 402  906222 ..  906232 -  -8.2  -3.28712   GGCGCGGGTGGACAA                 CGCC TAT GGCG                 ACCGCAACCTGGTGT
    BB0861   5  56 137  910376 ..  910396 -  -4.5  -3.70902   TGGTGGAGATGGAAA            TGACCTCGC AGG GCGTGGCCT            TCAACACCGGCTACC
       pgi   0 NONE
      fahA   4 100  68  950051 ..  950078 - -21.4  -5.26875   CCCGCAAGGAAAAAA        GGTGCCTGTCCC GGTT GGGACAGGCACC         TTCGTCACCCGCGGG
    BB0914   4  58 114  981040 ..  981058 -    -3  -4.03413   ATTTTCCGAGATAAA             CAGCCGTA ACT TGCAGCCG             TTCGTGCCCAAGCTC
    BB0933   2  44 257 1010244 .. 1010265 -  -4.3  -3.01791   ATGTGGTGGTCAAGA           GCCGCG-GGC ACT ACCGCGCGGG           GTTCGACGAGTTCTT
    BB0939  11  77  20 1016577 .. 1016603 - -12.2  -3.57144   TGCCGGATCCTGAAA         GTGCACCCCGAC ATG GCCGAGGTGCGC         TGGCCGTCGTAGGCC
      pyrF   6 100  79 1032265 .. 1032298 - -26.9  -3.14026   GACACCCAGATTCAA     CGTGTGCCTGTCCCC CTGC GGGGACAGGCACACG      TTGAATCCTGCTTCG
    BB0972   3  62  19 1050986 .. 1051027 -  -5.5  -3.81951   GGGCAGATGATCAAA TCGGCCGGCCTGACGCCGC AGTA GCGGCGGGGCGGCGGCGGA  TCCGCAGGGCGCGGT
    BB0980   4  47 414 1058319 .. 1058334 -    -6  -2.87132   GTCGCCGGCGACACA              GGCCGC CCAC GCGGGC               ATCGATTTTGCAAAA
    BB0986   1  63 333 1064974 .. 1064990 - -10.8  -3.05384   GCGGTGCGGATGGAA              GCGGCG GGCCG CGCCGC              TTCGGCATCCGGGGA
    BB1027   5  62 434 1107941 .. 1107953 -  -9.1  -3.25823   GCTGCCGCAGATCAA                GAGCG GCG CGCTC                AAGGGATACGCGGTC
    BB1030   3  88  15 1111219 .. 1111243 - -15.7  -3.34398   CGGCTGGGCGAAATA          GGCCGGCGC GCAGGCG GCGCCGGCC          GTGGCGAGCCGGCCT
    BB1035   1  62 459 1115963 .. 1115984 -  -8.7  -3.53012   GCGCCCTGTCCGAAA           CGGACC-GTC CCG GACTGGCCCG           CGAGGTGGGCGAGGC
    BB1041   4  49 170 1122647 .. 1122672 -  -3.1  -3.53444   GCATGCGGGTCGAAA         TGCCGGATGGC GAGG GCAATCCGGTC          GCGGGCGTGGCCAAC
    BB1047   7  60  53 1129667 .. 1129688 - -10.1  -2.90723   CCACGGTCAAGGAGA           TCATCGCCC TGCA GGGCGATGC            GCGCATGCGCGAGAT
    BB1056   6  52  76 1138583 .. 1138601 -  -7.4  -2.80816   TCGGGATCGAGCATA             TCGACGAC CTG ATCGCCGA             CCTGGAACAGGCGCT
    BB1067   1  65   1 1148783 .. 1148829 - -12.2  -2.70932   CGCCCGGGTGAACTA GC-GCGCCGCCGCCGGCCTGGC CTTGC GCCAGGCCGGTCCCG-CGCCGC CTATTCCGTGATGCC
    BB1074   7  51 309 1156235 .. 1156283 -  -6.6  -3.16881   CAGGGAGCTCAGGAA CGGCACGGGCATCAACGACAACA TCAA TGTGATCGTGG-CGCGCGGGCCG TACATCGAGCAGCAG
    BB1083   2  44 369 1164361 .. 1164374 -  -5.2  -2.72344   CCTCATGTGCAAGCA               GCGC CATGTC GCGC                TGTACGAACGGCTGG
    BB1094   2  45 445 1175838 .. 1175853 -  -5.4  -2.87132   TTTTCGGTCGAGATA              CGCCGCA AGG TG-GGCG              AGAAATTCTCCGAGA
    BB1116   4  56  97 1200221 .. 1200259 -  -9.5  -2.78384   CGCGCTGGGAGGACA  TGCCGACGCAGCACGCCA TCGT CGGCGCGCTG-GCCGACC   TGCCCCTGCTCGAGT
    BB1129   4  75   3 1214034 .. 1214051 - -14.1  -3.01712   GCCGGCCGCCGAATA             GCGCCGC AGGC GCGGCGC              GCCTAGCGCGAGCGG
    BB1135   8  72 407 1219679 .. 1219716 -  -8.5  -4.06687   AGCGCCGAGAAACAA  CTGACCAAGGCGCTGCC CAAGAT GGC-GCG-CTCGGCCAG   CGATCCCAAGCTGGC
    BB1141   0 NONE
    BB1150   1  46 -33 1233016 .. 1233041 -  -5.9  -2.78384   CGCCGCTTCAGGACA         GGCCGGCGGCG CGCG CGCTTTCGGCC          GACAAGCCGGCCGAC
    BB1160   1  60 188 1241997 .. 1242035 -  -9.6  -3.14132   GGCCTGGCCGAGCAA GTGCG-CCGC-CGCACCGG CATG CCGGTGCGCGCGGTCGG-C  GGCATCGCCGATCCG
    BB1164   2  55 399 1245093 .. 1245135 -  -4.7  -3.56092   GGAGCATCGCGCAAA GCGGCGACCTG-ATGGTGGC CATG ACCATCGCGCAGGCCGCGGC GGCGCTCACGCTGCC
      ribE   4  58 410 1248576 .. 1248604 - -10.3  -2.63549   GAGCCTGAAGAACAT       GGCCGAGCA-GC ATCCCG GCACGCTCGGCC        CCAGCCTGGTGCGCC
    BB1170   7  58  90 1251485 .. 1251507 -  -5.4   -3.7941   CACGGTCTACAAGAA           GCTGATCCGC ATC GCCGACCTGC           ACGACGTCAGCTCGT
    BB1184   6 100  -3 1266163 .. 1266214 - -20.6  -3.34192   AAGGGCGGCAAGTAA GCGGCGCCGCGTCCCGGCCCGGCG TGCG CGCCGGCCCGGGGCGCGGTTTCAC TCCTGCGCCGGCGGC
    BB1195   4  56 288 1288367 .. 1288390 -  -4.5  -3.71848   TTCGGTGATGAACAA          CCTGCCCACC GTGCT GGTGGGC-GC          CCTGTCGATCGACGC
    BB1203   8  86 204 1295469 .. 1295502 - -15.3  -3.54935   GAAACCCTGCTGAAA     GACCGCCTCGCGCAA GGCA TCGCGCAAGGCGACC      TGGCGCCCACCGCGG
    BB1209   3  59 350 1302869 .. 1302907 -  -6.5   -3.5594   AACTCACCCGGCAAA   CCGCCGAGCTGGTCGCG CAGGC CGCCAGCGCCTCGACGG   CTTTGCAAGGGCAGG
    BB1212   6  69 354 1304805 .. 1304820 - -11.8  -3.14602   GCTATGTGATGAAGA              GCGGGC TGGC GCCCGC               GCTGGTGGAGCTGGT
    BB1219  10  84 -13 1313423 .. 1313457 - -12.1    -4.067   GGAAAGCAAGAAGAA    CCGCGGCC-GCTGAGC GGCC GCTCAGCCGGGGGCGG     GCCGGGTCGCGGACA
      ttrA   7  73  41 1334409 .. 1334436 - -11.9  -3.36749   GATGCTGAAGATCAA        GGCCGCTGCGC GCGGCA ACGCGGCGGCC         TACAGCGTGGGCCTC
    BB1266   8  59  39 1358650 .. 1358668 -  -6.6  -3.57263   ACCGCGACTTCGAAA             GCATCGGC CCG GTCGACGC             GCTGCTGGTGGGCCG
    BB1270   2  81 395 1361372 .. 1361403 - -16.6  -2.62184   GTTTTGGGCACATCA      TGTCCCCGTGGCGGC AGT GCCGGC-CGGGGACA      TGGCCGGCGTCACGC
    BB1274   6  59  35 1365321 .. 1365348 - -10.6  -2.78384   TCCTGGGCGAGGAGA        TCGCGCGCTGG GGCACGG CC-GCGCGCGA        GGCCGGCGTGACGCC
    BB1287   4  93  41 1378643 .. 1378664 - -18.7  -3.28712   TTGGTTCGCCGACAA           CCCCCCGGG CTTG CCCGGGGGG            TTGTCGTTTGTGGGG
    BB1296   1  60 255 1387411 .. 1387432 -  -3.6  -4.11216   GGGCCACGTGGAAAA           GCCGCTGCC GGTAT GGC-GCGTC           GTCTACGACGATCCG
    BB1299   2  53 103 1390229 .. 1390245 -  -5.7  -3.42503   CGGCAAGACCTACAA              CGAGGCC AAG GACCACG              GGTTCATGTACCAGC
    BB1304   0 NONE
    BB1313   5  88 239 1401579 .. 1401629 - -11.1  -4.30576   CCGCGAGGAGGAAAA GCG-GCTGA-CGTCCCGGCTCGAGA ACC TCGCCAGCCTGGACGATCTGCGCGC CATGCAAGGGCGCAT
    BB1318   2  38 400 1405165 .. 1405215 -  -2.6  -2.64155   CCTGCCGGAAATGCA GCGCC-AGGT-GGTCGACGTGCATC ACTG GATG-ACGGCGGCCGACTTCAGCGC GCTGTTCGCCCTGGG
    BB1318   2  38 202 1405384 .. 1405413 -    -2  -2.71364   GGAGCGCTTCAAGGA       CCAGCCCTGGCGC GGCGT GGTCCAGG-CCGG       CATTTTCCCCATGAC
      moeA   0 NONE
    BB1333   4  54 459 1422501 .. 1422529 -  -6.5  -3.29144   CGAGGTGGTGGACAA        GGCCGGCGATCGC CAG GTGCTGGCCGACC        TGGACGCGGCGGCGG
    BB1336  14 100  11 1425711 .. 1425742 -   -26  -2.68789   AGGCACAAAAGATAG      CGGGAGCCTGTCCC CGTT GGGACAGGCTCCCG       AGTATTGGAGTTACC
    BB1341   7 100 424 1429700 .. 1429721 - -14.5  -5.63517   CCCGGAAAGAAAAAA           GCCAGTTGC GTGA GCAACTGGC            TTTTCGGAATCTTTT
    BB1350   4 100  -1 1442084 .. 1442115 - -21.6  -3.37879   ATCAAGCTGAACTAA      GGGAAGGGCGCGCC GCGC GGCGCGCCCTTCTC       AGGCCTGGCGCGCCA
      cysG   5  83 196 1463928 .. 1463968 - -14.7  -3.18582   TACGGTACGCACCAA CGGCATCGCGCACCGCAC CGAACT GCGCGGCACGCG-CGCCG  AACTGGGCCTGGGCA
      ubiD   0 NONE
    BB1379   3  49  79 1476377 .. 1476415 -  -3.8  -3.32844   GTTCGCACGCGAGAA  CGGCCGG-GTGTTCG CCTATGTCAT CGAGCACGCCGGGCG   GCACCCCGACCCCGA
      fabI   4  55 445 1481378 .. 1481389 -  -7.2  -3.33483   GATCGAAATCATGAA                GCGC CGCG GCGC                 CGAGGTGCCGATTCC
      pitA   2  64  99 1491827 .. 1491856 - -11.3  -2.87132   CGCGGCGCCTACATA       GGCGGCC-TGGTGG TCA CCGCCGTGGCCGCC       CGGCTGGTGGGCAAC
    BB1399   6  62  45 1495456 .. 1495483 - -11.2  -2.75074   TGCACTGGAACATCA        GCCTGAACGACG CGCG CGTCGATCCGGC         CATCTTCATCGGGGC
    BB1409   4 100  19 1503742 .. 1503761 -   -15  -5.14563   GCCCGCATGAAAAAA            CCGGACGC TCGC GCGTCCGG             TTTTTTCATGGCCTC
      gcdH   2  62 184 1517663 .. 1517685 -  -9.8  -3.28712   CTGGGTGGTGGACAA           CCAGCACGGC GAA ACCGTGCTCG           AACTCGACGCTACCA
      pbpG   6  72 423 1524060 .. 1524098 - -12.9  -3.06492   GCACTGACCCCAATA   CGGGCGGCCGGCGCGCG CTTGT CGCCTGCCGGCCGCTGG   CCGTACAGTGGGGGG
      talB   5 100   1 1541700 .. 1541746 - -12.9  -4.81249   GGCGAAACCGAAAAA CTCTAGCCGGCGGCGCGGGCAT GCCC ATGCCCGCGC-GCCGCATCGGG CTAGGCCGCGCCGTG
      gpmB   3  65 437 1547979 .. 1548003 -  -8.5  -3.57792   CGACGTATTGCGAAA          GCCTGCGGC TGGAGTT GGCGCAGGC          CGGCGTGCGGGTGGT
       ppx   5  91  11 1566088 .. 1566123 - -20.4  -2.59748   CAGGCTCAGAAGTCA    GCGGGAGCCAGTCCCC CTTC GGGGACAGGCTCCCGA     GGATCGGGTTTCAGG
    BB1470   7 100  80 1574159 .. 1574184 - -14.1  -4.33854   ACCAATAAAATCAAA         GGGTTAGCTCA GCGC CGAGCTAACCC          TTTTGCTTTCGGCGA
    BB1478   8  66 345 1582511 .. 1582555 - -11.4  -3.15544   GCCCAGGCCGACGAA GCGGGGC-AGGCCACAGCCAG GCTG CTGACTGCCGCCTCGCCCGAC ATGCCCCTGGGCGCG
    BB1489   7  54 319 1593715 .. 1593739 -  -7.2  -3.28712   CTTCGCGCGCCAGAA         GGCCATGCCGTC CAT GACG-CA-GGCC         GGCGTGTATTCCGCG
    BB1489   7  54 185 1593852 .. 1593873 -  -6.5  -3.19602   TGCGCGACATGAATA           TCGAGAACG GGCG CGTCCGCGA            GGATGGACAGGTCAT
    BB1511   2  55  73 1616854 .. 1616864 -  -4.6  -3.68222   TCTGAACCGCAACAA                 CCGC GCG GCGA                 TCCAGAAATACGAGC
    BB1528   3  46 205 1632050 .. 1632067 -  -6.3  -2.66316   GGCTCGAGGACATCA             GC-TGGCA CGA TGCCATGC             TCAACACCGCGCTGA
    BB1539   3  47  45 1643780 .. 1643792 -  -4.8  -3.14132   GTTTGCCGTCAGCAA                CGTG CTGAT CACG                CTGTGGGGACCGGTC
    BB1546   2  56 423 1652337 .. 1652350 -  -9.5  -2.70932   CCTGGTGGCCAACCA               GCCGG CCAC CCGGC                TGCACAGCCAGCTGG
    BB1555   6 100   3 1660800 .. 1660831 - -21.7  -2.54193   CACCAGCCGAACCCA      CGGGTGCCTGTCC CCGCGC GGACAGGCACCCG       CGTCAGACGCTCAGC
    BB1560   1  39  43 1664778 .. 1664796 -    -3  -2.63631   TCAACCCCTACAGCA             GCGGCG GTTTCCA CGACGC             CGGCCCGGACTACCC
    BB1585   3  90 -58 1693122 .. 1693176 - -16.3  -3.39895   GCCTCGATGAACTAA TGCGAGCCGTCGCGCGCGGCGCGCGGC ATG GCCGGGCGCCGC-CGCT-CGGCCAGGA TGCTGTACAGATTGC
    BB1598   4  57 -56 1704908 .. 1704958 -    -8  -3.29511   GGCACGGCCTTAGAA GCCGACCGCCTGGCCGTCGCGG CGCGAGT CGGAGGCGGCCAGGTAGCCGCC TTCGGGCAGGCGGCA
    BB1602   0 NONE
      bscF   3  71  41 1715837 .. 1715858 - -12.9  -3.01712   GCTCGGCCCCGAATA           TCGCCGCGC TGAC GCGCGGCGT            CTAGGTCGGCGGCGA
      brpL   7  58 424 1737483 .. 1737493 -  -2.4  -4.07568   CCCGGGTCCGGAAAA                 GCAG CAT CAGC                 ACGCTGGCGGTGGTG
    BB1651   2  60 250 1754397 .. 1754411 -  -8.5  -3.35813   GTCGAGGTTAACGAA               GCCGC GCCGA GCGGC               CCCTTATTCCAGGCA
      fim3   5 100  24 1760540 .. 1760563 - -18.2  -5.61596   AGCGGCACAAAAAAA          CCGGCAAGCC GCAA GGCTTGCCGG           TTTTTTTTGGCTGGC
    BB1688   7  73 169 1782356 .. 1782378 -  -5.5  -4.37092   AGTCCGTCCAGAAAA          CCCGTCATGC GAAA GCAGG-CGGG           TTTTTGCGTTTCTGC
    BB1716   2  58 387 1803773 .. 1803785 -  -9.1  -2.80816   GGGGCAGCTACTACA                GCCAG GTG CTGGC                GTTCATGGGGAGGGG
    BB1726   8  54 464 1813288 .. 1813336 -  -6.6  -3.21924   GCACGCTGCAGAACA TCG-CGGCGGGCATCATGCTGCTG ATC CTGC-GCCCGATCCGCGCCGGCGA GTACGTGGCCCTGAG
      lpxH   4 100 125 1820231 .. 1820256 - -19.1  -4.99134   ACGCCAAATGAAAAA         GAGCCTGTCCC GACG GGGACAGGCTC          TTTTTCCCGGCGCGG
    BB1750   4  60 173 1836380 .. 1836395 -  -3.2  -4.07568   CCGCGCGGTCGAAAA              GGGC GAGTTGCG GCCC               GATACCCCGGTGGAA
    BB1756   4  72 143 1843334 .. 1843361 - -12.8  -3.11687   GCAAGCAGTACCGAA        GCGGCTTGAGAA GACA TTCTCAAGCCGT         TTTTTTGCGCCTGTC
    BB1766   5  66 155 1851736 .. 1851750 -  -5.6   -4.1891   CTGGCCGAACAGAAA               CTGTCC AGC GGGCAG               GCCGACCTGGTGGCG
    BB1776   9  80  75 1864318 .. 1864356 - -16.1  -2.87132   GCCTGTCCCGACATA  CAG-GGTGTGCCTGTCCC CGCC GGGACAGGCACACTGCCG   TACACCATCGACGCT
      bfrI   2  46 460 1875918 .. 1875932 -  -5.6  -2.78384   GTCTGGGCGACTACA               CCCGCA GCC TGCCGG               CGCGCTTGCGGGTGG
      fadD   5 100 254 1881518 .. 1881563 - -20.4  -3.01712   TGCTGCGCGGCAAGA CGCC-GCAGCAGGCGCGCGCC TGGTC GGCGCGCACCGACCGCTGGCG CTATGTGTACTGGCA
    BB1805   1  44 137 1904595 .. 1904625 -  -5.4  -2.71712   TGCTCGCCCTGAAAG      TCAGCCGGC-CCT GCGACG AGGTGCTGGCCGA       GGTCGTGTCCTAGGG
    BB1817   6  73   6 1921545 .. 1921584 - -13.7  -2.90219   GAGAACGCGTAGAGA GGGATGCGGTGCCTGTCCC CGTG GGGACAGGCACCG--TGCC  AACCGTCAATCGTTG
       efp   3 100  31 1944123 .. 1944142 - -16.4  -6.06723   CGGCGCAAAAAAAAA            CGGGCCGC GCAT GCGGCCCG             TTTCAGTTGCGCCTG
    BB1848   3  47 238 1954937 .. 1954951 -  -3.5  -3.32844   TTCCCGATCCTATAA               GCCTG CACCC CAAGC               CTATCTGCATGCCTG
    BB1853   4  55 260 1960053 .. 1960073 -  -4.7  -3.62046   CCATTCGCCCAAGAA           CCTGGCCA TGGCGC TGGCC-GG            CGAGGCCGGCGAGCT
    BB1859   4  53 398 1963846 .. 1963873 -  -6.2   -3.3344   ATTCAACTCGGACAA        CAGCGGCTCCAG TTCC CTGAAGACGGTG         CCCGCGGTGGGTGCG
    BB1887   1  55 375 2005785 .. 2005840 -  -5.5  -3.51934   GCGCTGGGACAAATA CCACATCG-A-CATCCTGTGCGC-GCAC TTC GTGCAGCACCCGGACTGGTTCGATGTGG TGGTGGCGTCCAACC
    BB1894   7  95  28 2014053 .. 2014072 - -16.4  -4.18018   TTGGCCCATGCAAAA            CGCGCCCC TTGC GGGGCGCG             TTTTCGCTGGCGGAC
    BB1897   2  51 -34 2016918 .. 2016944 -    -8  -2.78384   GCCGCCGTCACCAGA        TGGC-GGCCAC CTTGGC GCGGCCGGCCA         CGCCCTCGGCGATCT
    BB1904   3  52 291 2024373 .. 2024387 -  -7.8  -2.82516   CGGTCGACGACCAGA               CCACGG TGG CCGTGA               TGCACTCGGGCGTGG
    BB1920   7  66 434 2040703 .. 2040733 - -11.1  -3.06183   CTCAGCTCGATGGAA      GTGCGCGCCCG-CGC GCG GCGCCTGGCGCGC-C      AGTGCGGGCAGCTGG
       fbp   5 100  20 2050559 .. 2050583 - -14.2  -5.43866   GAACCGTGAAAAAAA          GCCCGCCGGC GCGAT GCTGGCGGGC          TTTTCTCGCGCAAGC
      fhaL   6  60 140 2059186 .. 2059234 -  -3.5  -4.08706   GCCTGATGATAGAAA GCCATCTGCTGGGCGGCCGCCAG GAC CTGGTGCCCGGCCAGGCCTTGAC GTACGGGCAGAGCAT
    BB1941   3  55 -33 2077554 .. 2077610 -  -7.8  -3.06915   AGGCATTGGATCGAA GTGGTCGACCAGCG-CCTGGCCACTCA GGGC TGAGCGGCCAGCTCGGCGGCCGCCTGC GCCGAGGCGGGCAGC
    BB1952   2 100  24 2090174 .. 2090193 -   -15   -4.8622   GCCGGCAATGAAAAA            GGCGGCTC ATGC GAGCCGCC             TTTTTCATTGCGCGC
    BB1955   9 100  33 2092922 .. 2092937 - -10.4  -5.86332   GCAAGGCAAAAAAAA              CCGGTC GCGC GACCGG               TTTTTTTTCGTTCGT
    BB1960   3  57   0 2097178 .. 2097188 -  -8.2  -3.14132   CCGGCCGCTGACGAA                 GCGC GCC GCGC                 TAGTGCTGGCCGGAC
    BB1966   6 100 185 2100939 .. 2100960 - -14.5  -5.18371   GCGCACAAAACAAAA           TGCCCGCAA GCGA TTGCGGGCA            TTTTGTTTTGAATTC
    BB1970   1  43 219 2105574 .. 2105606 -  -3.2  -3.05844   TGTTGCACGCCAAGA      CGGCGGTGGTCGAC GGCGT GTGGTCCACGGTCG      GGTCGAGCAACATGG
      argG   6 100  16 2124478 .. 2124507 - -23.7  -4.08394   ACACCTGCGGCAAAA       GGGTGCCTGTCCC GGCA GGGACAGGCACCC        TCGCGCGGTTGCCGC
      rpst   9 100  44 2139724 .. 2139741 - -11.3  -5.45802   GCGCCAAAACAAAAA             GGATGCC CGCG GGCATCC              TTTCTGCTTGCCGTA
    BB2015   9  91  56 2152923 .. 2152938 - -10.4  -4.62069   CGGGCATGGCAAAAA              GGAGCC GTAA GGCTCC               TTTTTTGCGTTCCGG
    BB2030   3  60 101 2176874 .. 2176920 -  -9.2  -3.06796   GGCTATGTGATGGAA TCGGGCGAGATCACGCTGTCCG GGC CGGCCCGCGAGATGTTGCACGA TCCCAAGGTGCGCGC
      amtB   6  74  28 2182240 .. 2182258 - -11.7  -3.65046   GGCGCATCGCAACAA             CGGGGTC GTGAT GACCCCG             TTGTTGCATTTCCGG
    BB2044   4  56 365 2191729 .. 2191754 -  -3.8    -3.737   CAACGCCTGAGCAAA         GCCCGGCCGC TCAGGT ACGGCAGGCC          GCGACGCCGCCTGGT
      rdgC   5  82 409 2204982 .. 2205007 -  -6.7  -4.68724   TGATCGAACAGAAAA         GCACG-CTGGCC GAG GGCCTGGCGGGC         GCGGACGTCATTTAC
    BB2073   5 100  50 2217038 .. 2217052 - -11.4  -6.06723   GGCGGCAAAAAAAAA               GCTCCC TGT GGGAGC               TTGAAAAAGCCGGAT
      metR  10  72 154 2222925 .. 2222957 -  -8.9  -4.07568   GCGCTTTGGCGAAAA      GCCCGCCGACCGCGC CGC GTACGCGCGGCAGGC      CCGCTTCCTGGCGGG
    BB2101   1  51 349 2246208 .. 2246218 -  -4.6  -3.30124   CGCTATCGCGCAGAA                 CGCC ATC AGCG                 GGCCGAACGCCTGGC
    BB2109   3  60 145 2253930 .. 2253948 -    -8  -3.53012   CCTCCTTGCTGCAAA             GCGGCGGC GAT GCCGTCAC             GCGGCAGATGCTGGC
      mobB   7  66 137 2260405 .. 2260417 -  -3.3  -4.36914   CGCTGTGGCAGAAAA                TGGGC GCG GCCGA                CGGCAATGCGCCGCC
    BB2126   9  72  -9 2273996 .. 2274050 -  -8.4  -3.96148   GCTGCCGAGCAGAAA CCCGGCCAGTAA-GTCCGG-GCCGCA AGCCG CGCGGCGCCCGCCGTCTCAGGCCGGG CGCGCGCGCCGGACC
    BB2140   5  77 164 2289591 .. 2289607 - -12.3  -3.56594   CCAAATTCCTGCAAA              GTGGTGC CAA GCACCAC              CTTAAAAGCCGCGTC
    BB2146   5  81   7 2294875 .. 2294896 - -13.7  -3.54424   GCTGAGGCCGGCAAA           GGCGGCGGCG CGC CGC-GCCGCC           GGATCCTTACATGGG
    BB2156   5  93 126 2304558 .. 2304575 - -14.1  -4.13767   GGTGGCACGGCAAAA             CGGCGCC TTGC GGCGCCG              TTTTTTTCGTTGCGT
       dut   5  56 125 2310704 .. 2310716 -  -3.3   -3.8647   ACCCACCAGATGAAA                TTCGC CGA GCGCA                GTTCGGACCGTACCC
    BB2176   5  56 312 2322797 .. 2322807 -  -8.2  -3.04263   ACCGTATCCTCAAGA                 GCGC GGC GCGC                 TGCGTGGCGCCCGGC
    BB2179   3  57 463 2326836 .. 2326850 -  -7.1  -3.53012   CCCGGGCCCGGGAAA               GGCTG TATCT CAGCC               TGGCGCAAAGCCGCA
    BB2242   6  63 253 2373842 .. 2373864 -  -7.6  -3.63991   GATGACGCTCAAGAA           TTGGCCGCCG CTG CGGCCGCTAA           TGCTGTTGGCGCTCG
    BB2252   7 100  20 2380673 .. 2380698 - -14.7  -5.14563   GGCCGCATGAAAAAA         GCCCCATTGCC TCGC GGCAGTGGGGC          TTTTTGTTGCGCGCC
    BB2257   9 100  67 2387533 .. 2387557 - -22.9  -4.11692   CAGCGACCCGCAAAA          CCGGGCCCGGA TCA TCCGGGCCCGG          TTTTTTTTCGGCTAT
      lexA  11 100 216 2401280 .. 2401294 - -12.8  -5.15969   CCCCAAGGCAAAAAA               GCCCCC TCG GGGGGC               AGCAAGCCCGCATAG
      lexA  11 100 133 2401363 .. 2401377 - -12.8  -5.15969   CCCCAAGGCAAAAAA               GCCCCC TCG GGGGGC               AGCAAGCCCGCATAG
      lexA  11 100  50 2401446 .. 2401460 - -12.8  -5.15969   CCCCAAGGCAAAAAA               GCCCCC TCG GGGGGC               AGCAAGCCCGCATAG
    BB2284   2  45 380 2412773 .. 2412788 -    -6  -2.50699   GCTCAAGGAAGAGAT              GGTGGC GTTT GCCGCC               GAGCATTTCGACCTG
    BB2292   2  53 -45 2421620 .. 2421644 -  -4.1  -3.61398   GCGCTGGCGGAAGAA          CGACACCAGCG CCG CGATGGCGCAG          ACCACGCCGATGGCC
    BB2308   3 100  70 2445698 .. 2445724 - -17.3  -4.64861   CCGGCGGAAAAGAAA         CGGACGCCAGC TTTTG GCCGGCGTCCG         TTGGGTTGGAGGGTT
    BB2315   6 100  82 2465151 .. 2465182 -   -23  -2.50935   AGCTGATGGAGTAAG      CGGTGCCGGTCCCC ACGC GGGGACCGGCGCCG       TCCTGGCAGTCAAGT
    BB2322   1  37  78 2472042 .. 2472052 -  -2.4   -2.5092   CAACAGGCGATCAAT                 CCTG AGT CGGG                 CCCGTGCCAGCGTTG
    BB2325   1  47 174 2476452 .. 2476473 -  -2.1  -3.47349   CTTCGAAAGCCATAA           CTCCGGCGCC AGC GGC-CAGGTG           ATCGGCCTGATGCCG
    BB2329   2  66 466 2480746 .. 2480760 - -11.4  -3.08798   AGGCTGGATGCAATA               GCGCTG ATC CAGCGC               GTCGACGTGCATCGG
      opdE   0 NONE
    BB2344   5  78   1 2497315 .. 2497366 - -14.4  -3.29144   TGAGCCCTGGCACAA GGC-GGGCCGCCGGGGCCTCGCGC GGCGAA GCGCAAAGCCCCGG-GGCACAGGC TCATTCCAGCCGGAT
    BB2352   4  74 -62 2506426 .. 2506483 - -11.3  -3.59262   GGCGACATTCTCAAA TAGCCGCGGGCGGC-GC-CTGCAGGCC TTGCGC GGCCTGCAGCACCACCGAGCGCAGCCA TTTGTGGCCGACGTC
    BB2367   3 100  29 2522779 .. 2522813 - -20.7  -2.71681   CAATGTGGCCAAGGA    GGCGCGGCGCCTGCCG CGCT CGGCCGGCGCCG-GCC     TCGACGCCCTGGTGG
    BB2386   4  51 443 2542104 .. 2542127 -  -4.6  -3.39018   CGACGACCTGAAAGA          TCATTGGTCGC ACG ACGACC-ACGA          GGGCGAACGCAAGCG
    BB2386   4  51 414 2542140 .. 2542156 -  -5.8  -3.17723   CGAGGGCGAACGCAA              GCGCCT GCTGG AGACGC              TGATGCAGGTCGCCA
    BB2392   4  44 473 2549784 .. 2549799 -  -4.6  -2.78384   GGGTGGCCGACTATA              TTGCGC GGCT GCGCGA               CGACCCCGAGCTGGC
    BB2402   4  51 330 2556083 .. 2556120 -  -7.6  -2.73364   GCTGCATTTCAATCA  CGCCGCGCTGACGGC-CG AGAC CGCGCCGGC-GCGCTACG   CGCAATACGACCGGC
    BB2415   6  93 393 2567486 .. 2567532 - -17.2  -3.56821   AGGAGATCCTGGAAA GCCGGCGCCAGGCCGGCGAAG GGGACG CCGCGCCGGCC-GGCGGCGAC GGGCCTGCGCCGCTG
      aroG   1  88 460 2574833 .. 2574883 - -17.5  -3.10895   CGCAATACATACAGA CCCGCCATGCGCGTCAGGCCGCGCC CGC GCCGCAGCCGG-CGCGC-TGGCTGG CGGGCCTGGACGCGG
    BB2428   5  54  29 2580352 .. 2580372 -  -6.7  -3.21218   ATGTCGGACGAGGAA            CGGGCCGTA CTG TTCGGCCAG            CCGGGCGCGCCGCGC
    BB2437   0 NONE
    BB2460   5  57  43 2615260 .. 2615316 -  -8.5  -3.14931   GCGACCCTGCACGAA GGCCGCATCACGCTGGGCGGCGCGCCC GGGCT GGGCGTTACGCCCGACCTG--GCGGCC TTGCGCGCCGCCTGC
    BB2465   1  60 -21 2620068 .. 2620084 - -10.1  -2.81464   CTAGCAGGGATCACA              CCGCCTG GCG CAGGCAG              GCGATGAAATGGGCC
    BB2468   1  45  -6 2623700 .. 2623733 -  -4.4  -3.14132   GGCGGCGGGCATCAA     GCCGTAACGCCCCG CCTGCC CGGGGCTTCACTCC      GTGGCAGGCACCTTG
    BB2480   6  80   5 2632539 .. 2632591 - -16.7  -2.52464   GTGGCGCCCAAGGGA TAGGGCGGACGCGGCGGGTCCGGCC GAT GGCCAGGCCCGCCGCGCTTTCCCCC CGGCCTACATGTGGC
    BB2492   6  58 220 2645809 .. 2645841 -  -4.1  -3.85698   CTGCCTGGCTATAAA      GCCGCCAGACG CGCTTGTGATT CGTCTGCCAGC      CTTCACGACGCAGCA
      argH   4  88  24 2660080 .. 2660097 -  -9.8  -4.65895   CGCGGCATGTAAAAA             CCCGGC GCACAG GCCGGG              TTTTTACATGGAGCG
    BB2511   3  46 144 2664918 .. 2664932 -  -5.6  -2.78384   TGCTGGCCGACGACA               TGGTCG ATC CGGCCA               TCGAGGCCATCGTCA
    BB2514   4  47 420 2667670 .. 2667700 -  -4.5  -3.29461   CAAGTTTTCGGAGAA       GCTGCGCACGCTG TTCAT CGGCGAGGACAGC       AACGGCCACGTCAAC
    BB2514   4  47 361 2667736 .. 2667759 -  -3.8  -3.28712   CCTGTGGGCCTACAA          CGTCGACAGCG GGG CACTCTCG-CG          CATCCTGTCGTGCCC
    BB2521   3  73 456 2676194 .. 2676234 -   -14  -2.90496   TGCTGCCCGAAATGA CCGACCGCTACCCGCACGA GTTC TCGGGCGGGCAGCG-CCAG  CGCATCTGCATCGCG
    BB2530   5 100  19 2687802 .. 2687832 - -25.6  -4.07568   CGCGGCCGTCCAAAA       CAGACAGGCCGGCA AGA TGCCGGCCTGTCTG       TTTGCCCAGTGGCGG
      flaA   8 100  54 2701066 .. 2701092 -   -13  -4.65895   CGCCGGACGCAAAAA        CGCCCGG-CGC GGTGAG GCGGCCGGGCG         TACGTACTGCCATGG
    BB2556   6  59 109 2720279 .. 2720317 -  -9.5  -3.04144   CTGGCAGCTGGAACA  CCAGGCGCAGGCC-GCCGC GAT GCGCCAGGCCTT-GCCCGG  CCTGCTGGGGCCGGG
    BB2556   6  59  66 2720344 .. 2720360 -  -9.3  -3.01712   CGGGCGCGCGCAAGA              CGCCCGC GCG GCTGGCG              CCCGCGGCCTTGATG
      fliR   8  65   2 2741105 .. 2741148 - -12.2  -2.73681   CAGGCACCGCAAGGA GTCGGCGGGTGCCAGTCCCC CTGC GGGGACAGGCACCCGAAGGG GTTACTTGCCCGCCA
      dsbB  10 100  -6 2762421 .. 2762477 - -31.9  -2.71364   CTACGCGGCCAACGA CGCCTGACCGGCGCGGCGCGGCCGGCTT GCGC AAGCCGGCCGCGC-G-GCCG-TCAGGCG TTGCGCCGCAACGCC
    BB2621   1  42 266 2783279 .. 2783289 -  -2.4  -3.16492   GCATATCCACGAACA                 CCTG GAC CTGG                 AGGCGGTGCTGCCGC
      smpB   5  48 328 2790088 .. 2790098 -  -6.8  -2.71364   CGACCGCTTCAAGCA                 GGTC AAT GACC                 AGCACGGCCACGCCG
    BB2635   4  51 321 2796105 .. 2796115 -  -4.6  -3.30124   GCTGACGCGCCACAA                 CGCC CTG GACG                 CGCATGCGCGCGACG
      aldH   1  40 145 2807696 .. 2807714 -    -3  -2.72379   GCAAGTGGCCAAGGA             GCACAAGG TCA CCCTGCGT             ACCGCGGCCTTCATC
    BB2664   5  88 116 2827356 .. 2827376 - -15.4  -3.33696   CGCCCGGCGAACGAA            CCGGCGCC CTGGT GGCGCCGG            TTTCTTTATTGCGCA
    BB2670   5  53  61 2832617 .. 2832634 -  -5.5  -3.34398   CGGCGCGGCCAAATA             GCCGC AACGGTCG GCGGC              TTACAGGCAGCGTCT
    BB2687   4  65 459 2849448 .. 2849482 - -11.4  -2.99471   GGACCGGCACATACA    CCCGCCCGGCCGCGGC CCTGC GCCGCGGACG--CGGG    CTTCGATGGAGCGAA
    BB2739   0 NONE
    BB2749   2  74 233 2914419 .. 2914441 - -12.7  -3.21099   GTGGCCGACGACGAA           CGCACCACG CAGGT CGTGGCGCG           CATGCTGCAACGCTA
    BB2761   3  45 475 2925784 .. 2925796 -  -2.6  -3.39895   TTTTCCAGCAAGGAA                GCCC TGATC GAGC                GGGTGTACGCCGAGG
     dadA3   2  58 471 2942646 .. 2942663 -  -9.1  -2.90075   GCGTTGTGAACGATA             GCGCGGGC CAG GCCC-CGC             GTCCGCAACGGTGGC
    BB2788   5  49 180 2954238 .. 2954259 -  -3.6  -3.53012   CCCTGGCCGCCGAAA           CCCGCGAC CAGGGC ATCGCGGC            CAACGCGGTGCTGCC
    BB2794   8  81 239 2960399 .. 2960426 - -12.6  -3.91911   TCGACCTGAACGAAA        GCATGGTGCGCG TGAT CGCGCGCCAGGC         CGAGGCCGAACGCGA
    BB2814   4  74 196 2976011 .. 2976025 - -12.8  -3.21924   GGATCGGCGACAAGA               CGCCGC GCG GCGGCG               CGAGCTACACGCCGG
    BB2820   1  74 402 2982169 .. 2982193 - -13.5  -3.21416   CAGCGCCATGAGCAA          GGCCGGGCTGG ACG CCAGCCTGACC          GCCGTCGGCCCGCCG
    BB2830   6  63 260 2995160 .. 2995192 - -10.5  -3.05963   ACGTGCAGGTCAATA     CCCTGCGCGCCGCC CTGCCC GACGGCGCGC-GCG      TGGGCACGGTCGACA
    BB2841   3  65 433 3005762 .. 3005799 - -11.3  -3.04144   GCTTCACCGGCAAGA   GCGGC-GTGGCACACGAT GTC ACCGTACGCGACCGCCGC   ATCGCGCGCGTGGTC
    BB2847   5  49 317 3011542 .. 3011561 -  -5.6  -3.04792   CCAGCATCGTCAACA            CCGGCTCGG TCA CCG-GCCTG            CGCGGCCATCCCACG
    BB2847   5  49  -8 3011874 .. 3011886 -  -6.2  -3.14211   ACCCCGGGCGAGTAA                GGCC CTAGC GGCC                CGGGCGCGTGGCGTC
    BB2852   5  64 344 3014616 .. 3014629 -  -5.2  -4.08216   CGACGCGGCGCAAAA               CGCC ATGGCG GGCG                AATACAAGTCCGTCA
    BB2860   3  51  38 3023063 .. 3023105 -  -7.6  -2.71144   CACGGTGTCCAAGTA CCGGCTGCAGCTGCGCCTGC CCGCC GCCGACGC-GC-GCCGCCAG TACTACTGACGCGCG
    BB2869   5  86 419 3042064 .. 3042097 - -18.1  -2.58544   GTGGACCCGGACAAC     CGCCGCGCCGTG-GAC TAC GCCGCGCGGCGCGGCG     CGCTGGCCAGTCTCG
    BB2877   7  84 -27 3051198 .. 3051233 - -12.4  -4.05446   TTCTGGAACGACAAA    GCCTAGGCTCAGCGCG CCGG CGCGCTGCGCCACAGC     CATACCAGGTCGTGC
      arsC   9 100  45 3055246 .. 3055277 - -24.5  -3.90112   CGGCCGTCAACGAAA      GCGGCCTGGCGCG TCTTGC CGCGCCAGGCCGC       AATCACTCGCCCTCA
    BB2896   4  60  42 3067302 .. 3067334 -  -9.7  -3.06671   AGATCGACCGCAACA      TGGCCATGCTGGGCG TGA CGCGCTGCACCGCCA      TGGCGCCCGGGCTGC
    BB2901   4  57 -43 3070781 .. 3070802 -  -7.2  -3.53091   AGCGGCGGGTCGAAA           TGGCGCCG CAGCAC CTGCGCCA            CGTTGGGCTCCTCGG
      livF   5  62 278 3073995 .. 3074005 -  -8.2  -3.53091   ATCGCCCGCCTGAAA                 GCGC GCG GCGC                 CGATGCCGTGGTGCT
      livJ   3  50 466 3085085 .. 3085097 -  -7.7  -2.62616   GCATCGTGCATACCA                GCGAT GGC ATCGC                GCTCGACATTTCGCC
      wcbQ   7  62 -17 3097006 .. 3097033 -  -6.9  -3.72576   CCCTGGCCGAGGAAA        TCGACCGCGCC TAGCCG GGCGGGGCCAA         CCCCATGTGCCGCAG
       dps  10 100  22 3117937 .. 3117958 - -15.9   -5.4505   CCCGGCAAGAAAAAA           GCCGGCATC TCTC GATGCCGGC            TTTTCTTCTGCGCGC
    BB2949   6  62  23 3135583 .. 3135610 - -10.4  -3.01791   AGCCCTGGTGGAACA        GCGCCTGCAGGC GTTC GACCGCGGGCGC         TAGCAGGGACGCGGC
       amn   7  64 416 3153064 .. 3153074 -  -6.8  -3.89614   GCCAAGGGCGACAAA                 GCCA ATC TGGC                 CAAAGCCGAGCGTAA
      glnQ  10  57 140 3161633 .. 3161654 -  -8.8  -3.05844   CGGCCGACGCCAATA           TCGTGCAT GTCACG ATGCACGA            CGACGCGGTTTCCAC
      fhaC   2  44  21 3177202 .. 3177217 -  -4.6  -2.78384   GGCTGCCGCAGCACA              TGACGC TGTA GCGTCG               CGGCCGCGTTCTCGC
      bvgR  11 100 151 3200487 .. 3200511 -  -9.9  -5.75342   GCGCTGGAAAAAAAA          GCGCAAGGCCA GGC TGGCCCCTCGC          CCGAAATCGACGGCA
    BB3010   7  63 145 3215037 .. 3215057 -  -8.1  -3.65902   CTGACCGTACGCAAA            CCCGCCGCC GAC GGCTTCGGG            CTGCACGGCAGCGGC
    BB3026   4  66  14 3229885 .. 3229911 -  -5.8  -4.08216   GCAGGCGCGCGAAAA        CGG-CGCAGGC GAACAG GCCTGAGGCCG         CGGCGGGCCTGGCTC
      ldcA   7  67  14 3240783 .. 3240817 -  -2.6  -4.56597   TCTTTCCTGGAAAAA     CGCCAGCCCGCCTGGG TGC CCCAGCAGGACCAGTA     GCGGGGCCTGCGTTC
    BB3053   2  46 428 3258733 .. 3258760 -  -5.4  -3.01712   GTTCCTGCGCGAATA        CGGCTCGCTGCAG GAC CCGCTGCC-GCCG        CGCTACTACGTGCCG
    BB3062   6  70  23 3268532 .. 3268583 -  -2.2  -4.59773   GGTGACGCTGAAAAA GCTGGACGGCTACGC-GCCGGTCCT GGTCG AGG-CCGCCCGCG-AGCTGTCGCGC CGTATTGGCGGCTGA
    BB3069   5  77 468 3274746 .. 3274787 - -15.7  -2.52234   ACAAACGTCATGAAC GCGCATGGATGGCGGCGGC GCTG GCCGCCGGCAGCATTGCGC  TGGGCGGCGCCGTGC
    BB3077   5  57 381 3280709 .. 3280732 -    -8  -3.27475   TCCCCGACCACAACA          GCCAGTGCCG CAAC CTGCACGGGC           ACCGGTACGTGCTGG
    BB3085   7  62 229 3288891 .. 3288913 -  -6.3  -3.84451   TGCGCGAAACGGAAA          GCGCGC-T-GG TCA CCTATGCGCGC          CAGCTCGACCGCGAC
    BB3089   4  57 223 3295066 .. 3295076 -  -8.2  -3.06796   CCCGAGCTGATCGAA                 CGGC AGC GCCG                 CGAACTGCTGGACGC
      pphA   5  57 230 3305639 .. 3305672 -  -5.8  -3.62046   CGACTTCCTGAACAA     CATGCGCCCCAGCG ACGGCG CGCCCGCGCGCGTG      CAGCAGCCCGGGCAG
    BB3101   4  57 454 3307704 .. 3307733 -  -8.5  -3.09492   CCTCCAAGCTGAACA       CGCCGGTGCTGGTC GAC GGCAAG-ACCGGCG       AGCTGGCCGCCGTCG
    BB3105   7  82  70 3312346 .. 3312382 - -15.7  -3.14132   CGGCCCGTGCAGGAA    CGGCCGCCTGACGGCCT TGC AGGTCGACGAGCGGCCG    GATGCCGGTGGCATG
    BB3121   0 NONE
    BB3128   5  51 -11 3337766 .. 3337810 -    -4  -3.53811   GGCATTGCCCTCAAA CTGGCGAGCCGGTGACGCGGC GCAG GCC-CGCCCTCAGGCCGCCGG CAGCGCGCAGGCCGG
    BB3131   7  59  52 3340239 .. 3340265 -  -6.4  -3.59315   TGAACCAGGCCGAAA         TGGCGCGGCTGC GGC GCAGCGCCGGCA         ACTGAACCGCCGCGA
    BB3143   5  62  -3 3356723 .. 3356757 - -11.2  -2.73875   TCTGCGGCAAGACTA     GCGCCAGGCGGCGCGC AAG GCGCGCCGCCCCTCAT     GCCTGGACGATCAGC
    BB3155   4  62 206 3367072 .. 3367088 - -10.1  -3.01712   CGCCCTGCCCGAAGA              CCAGCGC AAG GCGCTGA              TCGCCAAGCAGCGCG
      trmD   2  76 375 3400503 .. 3400515 -  -9.1  -4.08216   CGAGTCGGCCGAAAA                CAGCG TGG CGCTG                CGCTGCGGGCTGGCC
    BB3226   3  51 248 3444474 .. 3444488 -  -3.4  -3.67976   TGGACGAAGGCGAAA               CCCTGC AAG GCGAGG               CCGCCGGCCGCAAGC
    BB3232  12  72  50 3452843 .. 3452860 -  -6.9  -4.25016   ATGATGAAGAAATAA             GCCTGGC TTGC GCCACGC              CCGTCCCGACCCCCG
      sdaA   8  80 105 3460118 .. 3460169 -    -5   -4.8048   GGGGTAGAGGAAAAA CTCTAACCC-CGGGTGCCTGTCCCC GCA GGGGACTGGCACCCGCAAACTCCAC CCCCGGCGTGCCTGT
      typA   3 100  41 3469993 .. 3470019 - -22.4  -4.13767   GGCTGCATGTGAAAA         GGGTTGTGGCCG CCA CGGCCACAACCC         TTGCGCTGGCACCGC
    BB3264   1  47 264 3494095 .. 3494116 -  -2.1  -3.53012   CGCTGGTGCTGCAAA           CCG-TGGCGC TGG GCGGCGTCGG           CCTGCTGGGAGGATG
    BB3270   4  73 190 3499949 .. 3499971 -  -5.5  -4.45399   ACAGCAACAGGAAAA          TCTGGCGGCG TCAG CGC-GCCAGC           GTGACGATCCGGCCT
      ccrB   6  71 -30 3505311 .. 3505361 -  -9.6  -3.68827   CACGCAGGACTGAAA CCTGGCGCCCG-GCGCCGGCC TCAGCGCAAC AGCAGGCGCACGGTCGCCAGC CCCAGCCCGGTCATG
    BB3284   1  41 222 3512431 .. 3512456 -  -2.5  -3.01791   AGGCTGGCTTGAATA         CGTGGACGCG GTGTTTT CGCG-CGACG         CGCCGCAGCGCCGCT
    BB3296   3  57 255 3528688 .. 3528717 -  -7.7  -3.21395   AGCTGCTGGACAAGA       GCTGCGGCGCCGAG GCG CAAGGCGCCAC-GC       GGCTGGCGCGGGGGC
    BB3313   2  78 179 3541732 .. 3541772 - -16.2  -2.71011   ATGCCTTGGCAACGA  GCCGGCGCGGCGCTAT GGTATGCGG ATAGCGCCGCGCTAGC  CGCGGCAGGAGACGC
    BB3319   2  48 451 3548052 .. 3548079 -  -6.2  -3.01712   CGCCGGGCCCGAACA        GGGCGTCGCGCTG GCG CAGCT-GACGGCC        GCCACCATCCGGGCC
    BB3338   0 NONE
    BB3373  11  62 383 3602162 .. 3602175 -  -5.9  -3.82824   CACGATCGACAAGAA               CGGCA TCGA CGCCG                TCCTGGCCGACCTGC
    BB3382   1  44 275 3613056 .. 3613070 -  -2.7  -3.27298   CGCGCCAACGAGGAA               CTGCG CCACC CGCTG               CTGCAGCATCGGCCG
    BB3387  10  78 393 3624305 .. 3624318 -  -3.7  -4.74103   GGCCGAACTGAAAAA               GGCGC TCTC GCGCG                ACCGCACGCGCATGA
    BB3394   2  44 413 3631301 .. 3631329 -  -2.3  -3.27743   CATCATCAAGGAATA       CGC-CGGCCTGT TCGTCT ACTGGCTGCGCG        GCTGGGTGTAACGGC
    BB3407   4  55 144 3651540 .. 3651595 -  -8.1  -3.05596   CAGGCGCGGATTGAA TCGGCCTA-TGGCGAGGCGCCCG-CGC TGCT GCGGCTGGCGCCGGGCGAGCAGGCCGC CTGGCCATATGAACC
      paaK   6  93  20 3671541 .. 3671572 - -18.8  -3.55444   CGTCTACCCCTGAAA      CGGCAACGCCGGCCA TGG CGGCCGGCGTTGC-G      CCCTGCGAACCCGCC
    BB3441   6  87 135 3684235 .. 3684274 -   -15  -3.64703   GCGCCCCTACTGAAA  CCCTCAGGTGCCTGTCCC CACG AGGACAGGCACCTGCTGA   CTTCCGGGGTGCCTG
    BB3480   2  48 320 3724723 .. 3724738 -  -6.2  -2.94099   GGCGGTCAGCATATA              CTGTTT ATTC AAACAG               TGATTTCCTATGCCG
    BB3544   4  69  85 3763558 .. 3763580 - -10.5  -3.54029   CTCCACCAATTACAA           GGGCTCGGA TAATC TCCGGGCCC           TTTTTCTTTCCGGAC
    BB3552   6  81 161 3770872 .. 3770924 - -12.7  -3.60818   GCAAAACGCTGGAAA GCCTCGCGCGTCGGCGTGCAGGCGC TGCAG GAG-CTGAACGCCGTC-CGCGAGAC CCACGGCGCGCACGA
    BB3556   3  42 450 3774904 .. 3774926 -  -3.2  -3.03124   CGTCATGCCGGAACA           GGCCCTGGAC ATG GTGCTGGGCT           ACGCCTGCTTCAACG
    BB3556   3  42 258 3775098 .. 3775118 -  -3.1  -2.94912   GGGTGAATGGACAGA            CGGTGCAGG AAG CCAACACGG            ACGACATGATTTTCG
    BB3556   3  42  90 3775261 .. 3775286 -  -2.5  -3.06261   GCTCAAGCCGCAAGA         CACGGTCGA AGTGGAGA TCGAGCGCG          TCGGCCGCCTGTGCA
      gabD   4  89  23 3781132 .. 3781153 - -18.7  -3.17075   GCCGCCTGAACGCAA           CGGCCCGCC TGAC GGCGGGCCG            CTTTTCGGACCGGAT
    BB3576   3  63 309 3798350 .. 3798369 -  -7.8  -3.62046   CCAGCCGGCCAACAA            CCGCGC GATCATGG GCGCGG             CCCCGCCTTCGCGCA
    BB3589   7  67 242 3814498 .. 3814539 -  -7.9  -3.89354   GGTCGAAACGAACAA TGGCGTGGTGACGCTGACCG GTA CGGTCGGCACCGCCAC-CGA GGCGGATCAAGCAGC
      bfrH   5  55   1 3869803 .. 3869830 -  -2.7  -3.90291   AGCCGTCCAACTAAA        TCCCGGAATTT CCGACC AAATCCCGGAT         TTATCTCAGTCTTTC
    BB3664   7  62 165 3876620 .. 3876645 -  -6.9   -3.6968   GCAGAAGCTGAACAA         GACCGTGCA GGAGGTGG TGCACAGTC          CGCAGGTCAGCAAGC
    BB3676   0 NONE
    BB3699   7  85 366 3919450 .. 3919460 -  -4.6   -5.0916   TCTTCAATAGAAAAA                 CCAG GAA CCGG                 GCCGGCTCGGCGGCG
      ltaE   4  78 -15 3945228 .. 3945253 -   -14  -3.28712   GCGGGCGGCTGAGAA         CGC-GCCGCGC TCAGC GCGCGGCCGCG         CAATGCCCGCGTACC
    BB3743   4  59 228 3966865 .. 3966895 -  -9.5  -3.01712   CGGCGTGTGGGAACA       GCCGACGGCGCAG TATTC CATCGCCGGCGGC       ACCGTGACCCTGCAA
    BB3765   3  53 435 3985650 .. 3985668 -  -4.4  -3.65827   CAATGGCGAGGGAAA             CTGGACGC GCG GCGGCCAT             GGCGATACCGACAGC
    BB3779   2  71  68 4003344 .. 4003378 - -14.3  -2.73875   CGCCCGGCAAGATGA    GGGCG-TCGCGGCACC GGTC GATTCCGCGAGCGCCC     GTCCCCGGATGGAGG
    BB3793   4  65 367 4015652 .. 4015671 -   -10  -3.29461   CAAGGGCTTCGACAA            CGCCATCA TGCT CGATGGCG             CGGGCCATGTCGCGG
      ligA  10 100  39 4025251 .. 4025270 - -13.6  -4.71426   TCGCCATCAACAAAA            TTGCCCGC TTTC GCGGGCAA             TTTTGTTTTCGGCTG
    BB3814  11  72 250 4039019 .. 4039047 - -13.1  -3.14564   GCAGCTGCGCATGAA        TGCCTACGCCACC CAT GGCGGCGTGGACA        AGAAGCGCTTCGAGC
    BB3820   7 100  99 4047004 .. 4047033 - -23.7  -2.89921   AGTAAGCCCCACATA       GGGTGCCTGTCCC CGCG GGGACAGGCACCC        TGTCAACGCCATGAA
    BB3824   9  59 241 4051530 .. 4051559 - -10.6  -2.65808   ACCGCCAAGAACGCA       GTCGTCGGCCTG ACCCGG CAGGCCGCCGGC        GAAGTGGCCGAATTC
    BB3846   2  46 182 4075518 .. 4075533 -    -6  -2.66326   TGAACGGGAAATCGA              CCGCAC CCTG GAGCGG               TTCAGCGACGGCAAG
    BB3856   3  62 117 4088514 .. 4088535 - -11.5  -2.62184   TGTTTCGCGAGATCA           TCGGCCCGC AGGC GCGGGTCGA            GCGGGCCGAGCACAT
    BB3862   4  51 -24 4096635 .. 4096647 -  -3.3  -3.63627   CGTTCAGATGCGAAA                CGCCA CGG TGGGG                TCGGACCGGACCTTG
    BB3868   8  55 291 4103852 .. 4103866 -  -5.6  -3.53091   AGGCGTGCGGCCAAA               GCATCG AAG CGCTGC               GCGAGGAACAGCAGC
    BB3904   6  62   2 4148408 .. 4148421 -  -9.5  -3.28791   ACGGCTGGCGCATAA               CGGCC CGCG GGCCG                GTCAGCCTTCCTGGC
    BB3907   4 100 143 4149887 .. 4149904 - -14.1  -4.95957   CAAATCAATGAAAAA             GCCGCCC GGAT GGGCGGC              CTTTTTTTTGCGGCA
    BB3915   6  60 -12 4158415 .. 4158439 -  -9.2  -3.05384   CCGTCGGCCACTGAA         GGCGCGGCCGC GCTA GCGGCCGC-CG          GGCTCGCGCAGATAG
    BB3922   4  56 -15 4169646 .. 4169670 -  -8.6  -3.02144   CTACGCGGGCGAATA         GCCGC-C-CAGC TAG GCTGCGCGCGGC         GCGCGCGGCGCGGTC
    BB3930  11  67 162 4176950 .. 4176981 -  -7.9  -3.85864   CGAGCACTACAACAA      GGAGGCCGGCGCGG TCTGG CTGCGCCGGC-TGC      TCGACGCCTGGCCCA
       fur   7 100  23 4190879 .. 4190900 - -15.9  -6.10489   AACCGCAAAAAAAAA           CCTCCAGGC TTGC GCCTGGAGG            CAGGGTTGGTAGAGC
      murB   5  64  51 4192815 .. 4192837 -  -9.8  -3.40403   GGCGCGCCAGGACAA           CGGCCTGTAC GAC ATGCAGGCCG           TACTGGGCCTGTAAG
      murB   5  64   2 4192856 .. 4192886 - -12.6  -2.52464   TGGGCCTGTAAGCCA      GGCGGCGGCGCGGC GCCAT GCCGCGCC-C-GCC      TTCAGCGGGCCGGCA
    BB3970   4  88 133 4218284 .. 4218306 - -16.2  -3.34715   GACGTGCTGGAAACA           GGCTGGCCCG AAC CGGGCCGGCC           GCCCCTCATGGTGTC
    BB3976  10 100  70 4223124 .. 4223144 -    -9  -5.40072   CCTTGGGCAAAAAAA           GAGGCCACC CGAA GGTGGCC-C            GAATTCCAGCTCTGC
    BB3990   4  68  28 4238754 .. 4238773 - -11.4  -3.21354   GCATACAGCCAGCAA            TCGCGCGG CTGG CCGCGCAA             CGCTGCCGGCATCCA
    BB4004   4  55 203 4252732 .. 4252762 -  -6.6  -3.39784   GCATCGGCAAGAAGA       CCGCGGAGCGCCTG CTG CTGGAGATGCGCGG       CAAGCTGGGCGCGGA
    BB4011   2  62 -65 4261790 .. 4261832 - -10.6  -3.01712   CCGGCGGCGGCAAGA GCGGCACCGGCCGGCGTTC CTTGCC GAACACCGAACGGTAC-GC CAGGATGTTGAATAC
      osmB   8 100 130 4268216 .. 4268252 - -23.8  -2.54586   CGCAAAACTGAACAC    TCGGGTGCCTGTCCCC GCACG GGGGACAGGCACCCGC    TGAATCTTGTTCCCG
      osmB   8 100  28 4268339 .. 4268354 - -11.8   -4.7497   GGCAGCCACGAAAAA              CCCGGC CGAA GCCGGG               TTTCTCGTTGAGGCG
    BB4024   6  58 405 4274499 .. 4274514 - -10.4  -2.61239   GATATATTCGACAAC              TCGCGC GTCG GCGCGA               TCAGCCGCTACGACG
    BB4035   6 100 212 4290729 .. 4290766 - -19.1  -3.27923   GTGCAATACCACTAA   CTCCGGTGCCTGTCCCC GCAG GGGGACTGGCACCGGCA    AACTCCTTGCCAGTC
    BB4039   6  93  51 4295226 .. 4295261 -   -19  -3.14132   CTCTTCCCGCAGGAA    TCCGGGTGCCTGTCCC AGCG GGGACAGGCACCCCGT     CATACGCCAGCACGC
    BB4046   3  59  91 4301478 .. 4301513 - -10.4  -2.66316   GCGTGGACCACACCA    TGACGGCCGCCGACCTG ACC CAGGTGGGCAGC-GACA    TCGAATCGCTGGTGC
       ggt   8  60 389 4306079 .. 4306098 -  -5.6  -3.72576   TCGCGCCGTATGAAA            CCCTGC-CC ACC GGCGCCGGG            CCGATCTTCCTGGCG
      dedA   7 100  47 4314890 .. 4314919 - -23.7  -2.62616   CGATGGCGTACAGCA       GGGTGCCTGTCCC GGCT GGGACAGGCACCC        TTGCCGCGGGTGTCG
      purM   8 100  11 4318524 .. 4318551 - -21.4  -2.50816   GCCCGACTGAGCAAG        GGTGCCTGTCCC CACG GGGACAGGCACC         GAACCCTGCCTCAGA
    BB4065   5  62  -4 4323080 .. 4323127 - -10.4  -3.01712   GGCCGCGCTGGAAGA CCAGGCCA-TCGAGCCGCTGCGC TGA GGGCAGCGGCTCCCCTGGTCAGG GCTGCAGATTGCCTT
    BB4070   4  66 413 4329184 .. 4329204 - -11.1  -3.14344   CAGGTGCGCGAGGAA            CTGGAAGGC CTG GCCTGCCAG            CTGTTCGCCGAACAC
    BB4077   9  82 -19 4335567 .. 4335619 - -15.4  -3.16921   ATCAAGCTGGAGTAA GCCGGCCCG-CACGGCGCCGGCTCG GCGC CGTGCCTACGCCTTCTCGGGCCAGC GCGCCATCACGGCGG
    BB4088   2  65 186 4346377 .. 4346399 -  -9.1  -3.53563   AGACGCCCGTCGAAA          GCGCCCAGGC GCTG GCC-GAGCGC           GGCTTTCGCATCGTG
    BB4096   4 100  44 4354334 .. 4354370 - -21.8  -2.71712   TCTTGGCCGTCAAAC   CGCAGTGTGCCTGTCCC AGCG GGGACAGGCACACTG-G    CCGCAGTTGGGACAG
    BB4106   7  45 152 4368038 .. 4368059 -  -4.3  -3.05463   ACGCTGGCCATCGAA           GGCAGCTAC GCCA ATGGCCGCC            GCGGCACGCTCACGC
    BB4120   5  49 301 4383194 .. 4383207 -  -3.8  -3.35679   GGTCCTGATCTACAA               CGTG TGCGAC CACG                AGCAGGCCTACCGCG
    BB4120   5  49 171 4383325 .. 4383337 -  -3.3  -3.49169   GCAAGATGAACAACA                TCGAG CAA CTCGC                GCCGCGCCCGTGGCT
    BB4123  10  56 -22 4387658 .. 4387701 -  -2.8  -3.91897   CGGGTCACGTACAAA TGGTAGGGAACGCGGCCGGC GTCA GCGCGCCGCTTCCGCGACCG CCTCGATGGTGATGC
    BB4127  10  56 403 4391098 .. 4391125 -  -9.2  -2.72031   ACGACAAGGAGACGA        TGCAGACACGCGT GCA ACGCCTG-CTGCA        CCCGGAAATCCACAG
    BB4127  10  56 399 4391106 .. 4391129 -  -8.8   -2.9294   GAGACGATGCAGACA          CGCGTGCAAC GCCT GCTGCACCCG           GAAATCCACAGCCAG
    BB4137  11 100  -1 4401426 .. 4401462 - -12.3  -4.56597   TTCCGGCTCTAAAAA    CCAAGGCCTTGCAACTC GAT GCGTTGCAAGGCCTTTT    AAAGTTCGTACTGCT
    BB4142   6  81 251 4406028 .. 4406071 - -11.2  -4.14739   TTAGCTACTGCAAAA CTGCAAAACTACAAAAGGGT GCTC ACCGTTTTTTGGTTTTGCAG TTTTGCACTGCTGTA
    BB4148   5  59  48 4409148 .. 4409161 -  -9.5  -3.04144   CCGTCACCCTCAACA               CCGCC TCCG GGCGG                TGTTGTTGTGATGGA
    BB4168   9  53  37 4427871 .. 4427917 -  -4.4  -3.57144   GGCGCGAGGTCGAAA GCCACATGGTCACCCCGGACAGC TGAC GCCGCCCGGGGT--CCGCGCG-C ACCGCCGCAACGGCG
    BB4168   9  53 -23 4427960 .. 4427977 -  -5.5  -3.31144   CCGGCAGCGTCAGAA             CGCCTCT TCGT AGAGTCG              CGTGGCGTCGGCCAG
    BB4182   5  75 187 4445167 .. 4445185 -  -6.7  -4.37092   ATGGTTTCCAGAAAA            TCGGCCGC ATCG GCG-CCGA             TACCCGCCTGGGCAT
      acpD   8  63 246 4499472 .. 4499485 -  -2.3   -4.2349   CTGGCAGATGGAAAA               CCGCG GCGC CACGA                TGGTGGACGACCAGT
    BB4244   1  47 218 4518434 .. 4518464 -  -2.5  -3.48276   GGCCGCCGGACAGAA      CCCGCA-GGC-CATC GTC GACGCGCCGCGCTGG      CGCATCCTGGAGGAC
    BB4250   4  58 208 4524717 .. 4524732 -  -2.6  -4.08216   GTATTGCGTGGAAAA              CATG-AG CTA CTACATG              GTGCCGCGCTTCCTG
    BB4266   7  80  62 4541779 .. 4541816 - -14.7  -3.15699   ACGCATCTATGAAGA   TGCCGTGGCCGACTTCG TACG CGACGCCGGCCGCGGCT    ATGCCGGCCGCCAGG
      atoE   3  67   3 4549817 .. 4549862 -  -7.4  -3.88583   GAAACCTTCGAGAAA CTGGGCGCGCCGCC--CCTGCC CGAG GGCAGGTAGGCGGCTGGCGCCG GGCTAGAAGAAGCTC
    BB4283  10 100 104 4561464 .. 4561515 - -17.2  -4.27316   CCCGGGAATGGAAAA CTGATCCCTCCGGTGCCTGTCCCC GTAG GGGGACTGGCACCGGCCAAATCCG ACCTCCGGTGCCTGT
    BB4297   5  62 247 4574294 .. 4574306 -  -6.9   -3.7456   CTACACCAAGAAATA                CGGCA AGC CGCCG                GCCACGTTCTCGGGC
    BB4302   7  55 359 4579105 .. 4579137 -  -7.7  -3.14344   GATGGTGCTGATCAA     GCGCGGCGAGCACA TCCTGC TG-GCTCGCCATGC      GCGCTACGCCACGGC
    BB4302   7  55 290 4579194 .. 4579206 -  -5.5  -3.55622   TCGAAGCCGGCGAAA                GCATC GAG GACGC                GGTGCACCGCGAGGT
    BB4313   8  69  -9 4590856 .. 4590887 -   -13  -2.89668   CAAGAGCGGGATACA      GATGGACTGAGCGC GCCG GCGCTCAGTCGGTC       AGCTGGTCGGGGATG
    BB4336   9 100 230 4614888 .. 4614914 - -23.8  -3.93288   GGCCATGCAACGAAA         CAGGCGGGCGTC AAT GACGCCCGCCTG         TTTCGTTGTGTCTTG
    BB4341   0 NONE
    BB4347   8  55 305 4628593 .. 4628617 -  -8.6  -2.90194   ACGGCCGCAACCACA         TGCATCCCGGC GTGC ACCGGG-TGCA          GGACGCCATCGTGCA
    BB4353   3 100  28 4635782 .. 4635807 - -18.3  -4.54727   GCGCCCAAACGAAAA         GGCCCTCCGGC GCAT GCCGAAGGGCC          TCGATCGCGGACCGG
    BB4366   5  63  93 4647068 .. 4647086 -  -2.2  -4.30576   CGCCGAGCACGAAAA             CGCCCTGC ATG GCTGGATG             CTGTTCTTCGGCGAC
      dltA   1  69  -7 4667887 .. 4667899 - -10.5  -3.53091   ATTCGGCGTCTGAAA                CGGCG CTA CGCCG                CCGCCGGAATCGCCG
    BB4401   4  85  -1 4687665 .. 4687701 - -16.4  -3.06831   CCAACGGCGACTGAA    CGCCGCCGCGGGCGGC CACGC GCCGCCCGGGCCGGCT    ACAGCTCGCCGGCGA
    BB4411   6  47 313 4696498 .. 4696511 -  -5.9  -2.85813   ACGTCAACAACATGA               GCGAG CGCG CCCGC                CAGACGCACGCCAAG
    BB4429   1  51 -46 4715392 .. 4715443 -  -6.5  -3.05384   GCTGCTCTGACGCAA CGGCG-CTAGGGC-GCGGACG-GC GCGGACG GCTCGGCCGCCGCGCTGGCCGCCG CCTCGGCCGGCAAGC
    BB4443   7  55 333 4733057 .. 4733070 -  -8.1  -3.14132   GCTGTCGTGCATGAA               TGCCG ACAG CGGCA                TCCCGCTGTCCGAGC
    BB4452   6  63 133 4741926 .. 4741981 -  -8.1  -3.57144   CGGTCCAGGCCGAAA CCCG-CGC-CGCCCCGCGCGTGGAGCGC TTC GCGCGCCCCG-GCGGCATGCGCGTCGAG CGCTTCGACACGCCC
    BB4463  10  70 332 4759128 .. 4759159 -  -2.2  -4.68103   CCAACTGGAACAAAA     GGC-CCGCCACGAC TTCGAG GACGC-GCGGCGCC      AGGCCGTGCAATCGG
      brg1   9  74 387 4771483 .. 4771501 - -10.2  -3.74158   AATCCCAGGAAAACA             TCGGCCGC GAA GTGGCCGA             GAAACTGGTGCGCTT
    BB4480   4  47  25 4775790 .. 4775800 -  -4.6  -3.17075   GGCGCTCGAACGCAA                 CGGC ATC GCCA                 TCCAGGCGGCGTAGG
    BB4486   9  72 -17 4782046 .. 4782066 -  -8.9  -3.96148   TGTCGTGAGGAGAAA            GGCCTACGC GAC GCGCAGGCG            GTCGTCGCCCGGCTC
    BB4509   5 100  66 4807090 .. 4807122 - -20.6  -2.81413   CAGCAAGTAACACCA      CGGTGCCAGTCCCC GCAAG GGGGACAGGCACCG      CAAATCTCCATGTGC
       ogt   4  60 347 4810835 .. 4810878 -  -9.5  -3.14344   GATCCTCGCCATGAA TGGCGG-CGCGGCGGCGCCGCG GCC CG-GGC-CCGCCTCGGCCACCG GACCGCTGCCCGTTG
    BB4519   6  70   1 4815275 .. 4815318 - -11.6  -3.37354   GACAGGCACCCAGAA TTCCGCGGGTGCCAGTCCCC ATGC AGGGACAGGCACCCAAAGGA TCAGAAGGCCGGGAC
      mrdB   6  55 471 4820922 .. 4820969 -  -4.6  -3.61715   GATCGCGGTCAACAA GGCGCGCGTGCTGGCGGCCAG GGGCGAG CCGGCCCCCGACG-GCGCGCT GATCGACGCGCAGGG
      pyrE  11  64 286 4830408 .. 4830440 -  -4.8  -4.07568   GTGGGCGGGCGAAAA     CG-GCGGCGACG-CGG ACG CCATCATCGCGGCGCG     CGGCCTCAAGCAGAT
    BB4536   8  66 119 4833982 .. 4834011 -  -4.1  -4.29738   CGATATCCACGAAAA       CTGCGTGCGCCAC GGCC ACGGCGCGGGCAA        CTACGTCAACTACGT
    BB4544   3  71 432 4841739 .. 4841755 - -13.7  -2.70932   GTCGCGCGCCAACCA              CGACGGC GCG GCCGTCG              AGTACGCGTGGCTGG
    BB4551   4  60 246 4848182 .. 4848195 -  -8.1  -3.50853   CCTGGTCAAGCAGAA               CCTGC TGCC GCAGG                CATTGCCGCCGGCGC
    BB4562   8  62  46 4858842 .. 4858861 - -11.4  -2.58544   GCCGACCTGCAGAAT            GCCCTGGC GGTA GCCAAGGC             GCAGGGCTACGCGCT
    BB4567   4  50 309 4864320 .. 4864348 -  -7.3  -2.60512   GGCAAGACCAAGGTA        TTCGGCTCGTGGC AGC GCGCCGATCCGAA        GAACGACAAGCTGAC
    BB4575   2  56  27 4871735 .. 4871753 -  -8.8  -3.02144   CCAGGCGCTCGAAGA             CGCCGC CTGAAGC GCGGCG             GCCGCCAGCCCGCAA
      copB   3  66 191 4875142 .. 4875178 - -10.9  -3.15544   TTCGACGCCGACCAA   GCGCGGCGCA-TCG-GC TTCGT GCGCGACTGCGCCGCCC   AGGCGCAGTGGCCCG
    BB4589   7  89   6 4887036 .. 4887059 - -18.2  -3.01712   TGCGCGGCGGGAAGA          CGCCTGTCCC CACG GGGACAGGCG           CCTCCTTACCGGAAA
       rep   7  58  66 4898277 .. 4898317 - -10.4  -2.52516   GGTCCCAGCACCAAG GGCGTGAG-TGCCTGTCCC CGCG GGGACAGGCACCTTGTGCC  GGCCCTCCGCAACGC
    BB4619   2  55 362 4919049 .. 4919061 -  -5.5  -3.53811   CCTACGTGCCCGAAA                GCGAC CTG ATCGC                CTATGCGCAATTCAA
    BB4630   8  77  63 4930008 .. 4930034 - -12.2  -3.65902   GCGATGCCAGTGAAA         CGCGACGCGC CGGATGC GCGCGGCGCG         AAACTGCACTTGCGA
    BB4637   6  88  91 4935913 .. 4935943 -  -8.8  -4.63932   CAGCCTGGAAGAAAA       GCAGCGCTTCGAGG CCG CCAAGCAGCGCCGC       CTGCTGCGCCAGGAA
    BB4648   7  62  -6 4947136 .. 4947166 - -10.4  -2.95751   GCAGCAACAGAACCA      GCCCTCG-GCGGC CTGAGC GCCGCGCTAGGGC       GCCGGCCAGCCGCGC
    BB4660   2  40 165 4957515 .. 4957525 -  -2.4  -2.82519   GCATGACATCAATCA                 GGCG GCG CGCT                 GGTGCGACACGCTGG
    BB4665   4  53 336 4961216 .. 4961238 -    -9  -2.71681   CAAGTCGGTCAACGA           CACCCACGGC CAT GCCGCCGGCG           ACCGGCTGCTGCGCG
    BB4670   2  69   8 4966780 .. 4966814 - -12.1  -3.05384   CCCGGCTGGATTGAA    CGCG-GCGGCGCCG GAACGAAA CGGCGCCGCGCCCG     CCCGCGCCTACCCGG
    BB4670   2  69 -28 4966801 .. 4966850 -  -8.5  -3.90112   GGCGCCGGAACGAAA CGGCG-CCG-CGCCCGCCCGCGCC TACCC GGCCCGAT-GGGCGTCGACCGCCG CCAGGATCCGGCCGA
    BB4680   3  62 441 4976676 .. 4976691 -  -6.8    -3.767   CATCGATGGACGAAA              GCGCCGC CCT GCG-CGC              CTTCCAGGACGCATT
    BB4690   4  53 140 4987489 .. 4987502 -  -2.3  -3.73775   TCTACCGCGACGAAA               TCCGC AAGT GGGGA                GACGTGATCATCCAG
    BB4694   3  47 366 4991927 .. 4991955 -  -4.5  -3.28416   CATCACCTACACCAA        CCCCGAGCACA TCGACCG TGTGCTGGGCG        ACTTCCCGGACCTGA
    BB4719   3  50  35 5020296 .. 5020354 -  -7.5  -2.54193   CATGACCGCAACCCA GGCCAGCCTGC-GC-CCGCCGCCGCGCCTGG GCG CC-GACACCGCGGCGGTGCTGC-GGC-G-CC ACGGCGCGAGCCCGC
    BB4740  10  61 147 5041376 .. 5041426 - -11.7  -2.50816   CGCTCATGGACGAAG CCCTGGCCCGACAGGCCGGCGACG GCAG CGTCGACG-CCCACCGCGCCTGGA TCGAACCGCTGCTGA
    BB4747   3  44  18 5049799 .. 5049812 -  -3.7  -3.01712   GGCGCCGGCGGAACA               GGCGC AGTG GCGCG                AACGGCTGGCCGGCG
    BB4762   7 100  26 5066518 .. 5066533 - -11.8    -4.564   AACCGCAAAGGAAAA              GCCGGC GCAA GCCGGC               TTTTCCTTGTCGGCG
      vanB  11 100  22 5076539 .. 5076572 -   -24  -2.70932   GCGCCGCCGCAACCA     GGCACACAGGCCGG TGCATG CCGGCCTGTGTGCC      TGGCGACGGCGCGAC
    BB4788   4  51 142 5093102 .. 5093121 -  -3.4  -3.65812   CCCCGCCGAACACAA            CGTCGGCC ACCT GTACGACG             CCAAGCCCGAACTGA
      glmS   6  62  32 5109497 .. 5109537 - -11.7  -2.65815   GGGACAGGCACACTA  CGCCAGCCTGCCAGGACGG TAG CCGTCCCCGCAGGGGGACA  GGGCCTCTGACCGGC
    BB4812   2  49 384 5124384 .. 5124396 -  -6.2  -3.08133   CAGCCAGGCATCGAA                GCGG GAGGG CCGC                GAGGTCTGCACGCTG
      degQ   3  55 346 5176752 .. 5176764 -  -7.7  -3.09516   GCCGGCATGAGCCAA                GCAGA CCG TCTGC                GCGCCTTGATGCGAT
    BB4875   7  59 317 5183738 .. 5183757 -  -8.5  -3.18681   GTGCAAGCCTACGAA            GCGCCCG AGCACG CGGACGC             CGCCCCCCCGCCGCC
    BB4886   9 100  10 5195057 .. 5195088 - -15.9  -4.25104   GTCCCCGCAGGAAAA      CCGGTGCCTGTCC GCGCGG GGACAGGCACCCG       GGCCGGCGCTCAGCC
    BB4903   2  93  41 5210586 .. 5210607 - -15.9  -3.91144   GCCAGATTCCAGAAA           GCCCGGTTC ATGC GAACCGGGC            TTTTTGCTGCCTGCC
    BB4912   3  51 305 5221094 .. 5221149 -  -6.7  -3.15544   CGCTATCCGCACGAA TTCTCCGGCGGCCAGCGCCAGCGC-AT CTGC ATCGCGCGCGCGCTGGCCACCCG-GCC GCGCTTCCTGATCTG
       bfr   5  93  38 5227801 .. 5227822 - -17.3  -3.75629   CAGCCGCAATGCAAA           GGGCGCACC GCAT GGTGCGCCC            TTTTTCATGCCATGG
    BB4925   3  83  55 5235288 .. 5235317 - -17.9  -2.62616   GCATGGCGTACAGCA       GTGTGCCTGTCCC GGCG GGGACAGGCACCC        TTGCCGCAGGAGTCG
    BB4936   8  71   4 5246732 .. 5246773 - -14.3  -2.72263   ACAGGCTCCCCAAAG TTTGCGGGAGCCAGTCCCC CTGC GGGGACAGGCTCCCGGGTA  TGGTTAATGGCCTAC
      metC   5  75  28 5250924 .. 5250943 - -10.7  -3.89346   CCCCGACGCCACAAA            GCCTCCG TCCATG CGGAGGC             TTTGTCGTTGATGGG
    BB4950   9  89   3 5262778 .. 5262802 - -17.1  -3.20991   GTGAAGTGAAGTGAA          TGACGCCGGGC GCG GCCCGGCGTCG          GGTCAGCCTTGCTCC
    BB4959   4  62 365 5273615 .. 5273668 -  -9.4  -3.25823   CTGGGGCCACAGCAA CAGGACGT-GGCGGCCGCGGTCGGCG ATTT CGCCCTGCGCCGC-GCCGACGGCCTG TGGGCCTACCAATTG
    BB4967   4  54 155 5285228 .. 5285269 -  -7.2  -3.18264   CTGGCCAGCGACGAA GCCGCC-TTCATCACC-GGC GCCT GCCTGGAGGTGGATGGCGGC CGCTGCGTGTAGGCG
    BB4967   4  54   5 5285389 .. 5285419 -  -7.4  -3.01791   AGCTGCCCGCCAAGA       CGGTATCTGTCCCC GTG GGGGACAGGCGCCC       GGGATCATGCCTGCG
    BB4972   4  75 -57 5290474 .. 5290525 - -13.7  -3.03124   CGCGAGCCGTCAAGA CGTCGACGCAC-GTGCCTGCGCCGC CATG GCGGC-CAGGCACTGCACAGCGTCG CCGGCCACCACGCGG
    BB4995   8 100   9 5316309 .. 5316338 - -22.9  -3.48593   GACGCCGCGACACAA       GGCGGCCGCGCCCG CAA CGGGC-CGGCCGCC       GGCGGCACTCAGCGC
    BB5012   6 100  34 5335561 .. 5335582 - -15.9  -4.65895   CGGCCGATTGAAAAA           TGCCGCGGT TCGC ACCGCGGCA            TTTTTCTTGGGCGCA
      katA   2  60  99 5316385 .. 5316404 +  -2.8  -4.07568   GCACCGTCACGCGCT            CCAGCGTGT CGA ACAC-CAGG            TTTTCCACAGCCAGG
    BB4984   3  53 475 5303011 .. 5303044 +    -6  -3.30124   CGGGCTCTTGGCGTT     GCTGG-GAATCAGGA AATAC TCCTGGTCCACCGGC     TTGTCGCCCATGACC
    BB4981   7  60  45 5299219 .. 5299237 +  -5.8  -3.78775   CCGGCCGCCTTGATC             ACGCCCGC ATT GCGGGCCA             TTTCCTGCTCGACGC
      ribB   3  62 391 5290845 .. 5290864 +  -9.2  -3.29144   CCAGCGCACGGCCGG            CCAGGCTC CCGG GCGCCTGG             TTGTCCAGCGGATAG
      accA   2  51   1 5262772 .. 5262810 +  -6.7  -3.14931   ATCGAAGTGAAGTGA  AG-TGA-ATGACGCCGGGC GCG GCCCGGCGTCGGGTCAGCC  TTGCTCCGGCGTGAC
      accA   2  51 257 5263028 .. 5263063 +  -4.7  -3.33696   TGGCGGTAGACGCCG   GGACGGAAGTCCTGCAT CGCC ATGCCGGTC--CCGTCC    TTACTTGCGCACGGC
    BB4935   8  93 117 5246734 .. 5246771 + -19.1  -2.93901   AGGCTCCCCAAAGTT   TGCGGGAGCCAGTCCCC CTGC GGGGACAGGCTCCCGGG    TATGGTTAATGGCCT
    BB4920   3  57 239 5230829 .. 5230869 +  -8.8  -3.05715   AACTGGAGATCGCCC AGCGTAG-CCGCGCCCGCG TCCA CGCAGGCGCGGACTTGGCG  TTCGGTAACGGCATT
    BB4917  10 100  23 5227801 .. 5227822 + -17.3   -4.7373   CAGCCGCAATGCAAA           GGGCGCACC GCAT GGTGCGCCC            TTTTTCATGCCATGG
    BB4911   5  68 448 5221895 .. 5221937 + -11.1  -3.27743   CGTGACGCCGGCCTG CACCGCGCCGGGCCAGTCGC CGGC GCG-CAGGCGCGGCACGATG TATTCATTGATGATG
    BB4885   2  51 212 5195237 .. 5195293 +  -6.6  -3.14051   TACCCGCCGGGCGTG CCCGACCATTCGACCGGCGGCGCGGT CGTGCGT ATCGTGCCTTCGGTGGGATG--CGGG TGTTCCTGGAAATAA
      sspB   5  57  53 5183922 .. 5183936 +  -8.5  -3.07816   TGCAGTCCCTCGCAA               GCGGC CATGC GCCGC               TTGCGTCCATGCCGG
    BB4834   9  79 372 5147601 .. 5147648 +  -6.1  -4.63218   GCGGTCTGTCTTGCA TGCGCGG-GCGCCG-CGTACGGC GTCA GGCGGGGGTCAGCGCACCGCGCA TTTTCTTCAGCGCCG
    BB4826   2  74  61 5138217 .. 5138234 + -12.7  -3.21218   CTGCCGGCGAACGAA             TGCCCCC TTGC GGGGGCA              TTCGTCGTCAAGGCT
    BB4820   9  60 195 5133966 .. 5133989 +  -9.4   -3.1372   AGGCCTTGATGTCGT          GCGCCAGCGC TTCG GCGCCGGCGG           TATTGGTGGCCAGTA
    BB4811   2  51 134 5124917 .. 5124936 +  -7.1  -3.17212   ATGACAGCGCGCCCA            GCAGCGGC AGCGA GCCGC-GC            TTGGTGGCGTAATCC
    BB4803   1  42 242 5112281 .. 5112295 +  -2.1  -3.17075   CAATAAAGCACCTGG              C-AGGC AAAG GCCTCG               TTGAGTTCCCACAGA
    BB4795   2  46 200 5102061 .. 5102083 +  -5.6  -2.70932   GCACGGGGATCCACG          CCATGCCCA GGCGCA TGGGC-TGG           TGCTTGCCGGCCAGG
       dld   1  50 383 5093602 .. 5093617 +  -6.8  -3.03124   CGGTACGCCGAACTG              CTTGCG CGTG CGCAGG               TATTCCGCCGTCAGC
    BB4782   3  54 193 5087808 .. 5087820 +  -6.9  -3.29144   GAACACCAGGGCCTT                GGGCG CGA TGCCC                TTGTGCAGCAGGTCG
      mhpC   8  72 412 5076933 .. 5076962 + -13.5  -3.05384   GCGGGCGTCGTCCCA       GCCCTGCTCGCGC GCCT GCGCGATCACGGC        TTCGATGAACCCGCC
      bfrA   8 100  32 5066518 .. 5066533 + -11.8  -4.48987   AACCGCAAAGGAAAA              GCCGGC GCAA GCCGGC               TTTTCCTTGTCGGCG
    BB4748   2  67 465 5052217 .. 5052229 + -10.5  -3.30771   CAGGTCGACCAGCGC                GGGCG CCT CGCCC                TTGTACGGAATGTGC
    BB4739   1  49 -27 5041536 .. 5041555 +  -5.6  -3.05384   AGTGCTGGACTACCT            GCG-CGGGC CAG GCCGGGCGC            TTCCGTAGCCGGCGC
    BB4693   4  58  17 4992286 .. 4992319 +  -7.9  -3.33696   GGCGCCTCGCCGGCA     TGTGAACGCGCCGCC CTCG GGCGGCGCGCCGGCG      TTCATTCGACCCGCA
    BB4679   8  51 247 4977368 .. 4977380 +  -6.9   -3.1505   AGGTGTCGCTGATCA                GGTCG GCG CGGCC                TTGCTCGACCGTGGT
    BB4672   5  55 288 4970300 .. 4970320 +  -8.1  -3.14468   GTGGACCTCTACGAC            CAGCGTGCC GTC GGCCCGCAG            TTCGATGTCCTCGCC
    BB4669   3  56 210 4966988 .. 4967000 +  -3.4  -3.84246   GACGCCGGCACGCTG                GGAA ACACC TTCC                TTTCGTGGTTGAGCC
    BB4664   5  72 321 4961885 .. 4961902 + -12.7  -3.05463   CGTCGCGATGCTCGG             GCCGGCT GACC AGCCGGC              TTGCGTAGCGCCCCT
    BB4647   1  42 185 4947336 .. 4947380 +    -4  -2.78463   CTTTGGCGTCCAGGC CGGTATCCGGCGCGGCCAGC ACCAG GTCGCCCGCTTCGGACAGCG TCTGCTCGCGCCACT
    BB4636   2  49 341 4936368 .. 4936380 +  -3.3  -3.53811   CTGAGCCGCACGTTG                GCGTG CGA CAGGC                TTTCGGCCAGCTGCA
      trpC   6  82 147 4930068 .. 4930092 +  -4.2  -4.98531   GCCGCCCGGCATGGG         C-GC-GCCGCGC TGG GCGCTGCTGCTG         TTTTTCATTTGCCGC
    BB4618   7  88 -57 4919353 .. 4919399 + -17.8  -3.05844   CCCGGGCTGCGCCAG CGACGCGCCGGCCGGCCAGGCC GAC GGCATGGCCGAGCAGCGCGTGG TCTTCCGCTAGGGCG
    BB4599  13  89  32 4898284 .. 4898309 + -19.1  -2.57344   GCACCAAGGGCGTGA         GTGCCTGTCCC CGCG GGGACAGGCAC          CTTGTGCCGGCCCTC
    BB4582   9 100  24 4880105 .. 4880129 + -17.9  -4.74103   AGCGCCATGGAAAAA          GCCCTTCGGCG TAA TGCCGAAGGGC          TTTTTCCATTCCCGG
    BB4578   7  60 174 4875546 .. 4875564 +  -8.1  -3.47227   CGCGTCGGACAGGCC            GGCGC-CG ATGC CGCGCGCC             TTGTCGTCCTTGCCG
    BB4561   2  51 159 4859069 .. 4859082 +  -3.8  -3.53811   GCCTATCGGCGTTCC               CGCT CGCTCC AGCG                TTTCGAGGCCCTGCC
    BB4550  12  58 222 4848605 .. 4848627 +  -4.8  -3.76482   GCGCGTAGCGCTTGC           CCTTGTCG CCTTCCT CGACCAGG           TTCTTGCTGGTGTCG
    BB4539   3  71 459 4838469 .. 4838527 + -12.3  -3.28712   GCGGCGCCTGGCCCA CGGGTACGCGCTTGACGACCTTGTTGC TGGCC GTATCGATGACGTCGAGCGCGTCGCCG TTCTCCAGGCCGACG
       ldh   0 NONE
    BB4512   2  41 126 4811354 .. 4811364 +  -3.2  -2.78816   CCCGCCGCCAAACCC                 CGTC AGC GATG                 TGTCATGGCCGATGA
    BB4508   2  44 152 4807236 .. 4807248 +  -4.7  -2.71144   CACGTCCAGCGGCGT                GACCG CGC CGGCC                TGGTTGCCCCAGCTG
    BB4492   8  81 -18 4792044 .. 4792082 + -16.6  -2.53715   CGATTTCATCCAGCC   GCGCCTGAACGCGAGCTG AGG CGGCGCGCGCTCAGTCGC   CTTCCTGGTACTGGC
      ilvA   6  49 424 4789528 .. 4789547 +    -5  -3.28712   TCAGCTTGTTGAAGC            CATCGGGCG TAG TGCCC-ATG            TTCTGGCCCACGAAC
    BB4485   7  71 100 4782061 .. 4782102 +  -9.2  -3.72027   GGCCTACGCGACGCG CAGGCGGTCGTCGCCCGGC TCGTC GCCG-GCGTCGCCCGCCCA TTGTTCGTAGGCGCT
    BB4462   6  51 221 4759691 .. 4759731 +  -6.8  -3.05268   CGTGAAAAGAAGTCA CCGCGTCGACGCAGC CCAGGGCCGCCA GCAGCG-CGGCGCGG  TCTTGCACCTGATTG
      glpK   4  47 113 4733497 .. 4733533 +  -2.2  -3.53811   CACGCCGGCGCGCCG   GCCGCGGGGCTG-GCC AGCTGGC GGCGCAGCACCA-GGC   TTTGCGCGCCATGCA
      glpK   4  47 449 4733833 .. 4733869 +  -6.4  -2.53263   AACATTGGGTACGAC   GGCCGG--GGCCCGCGGG CGC CCGGCCGGCCTTCCGGCA   TCAGTTCAGGCTGGC
    BB4436   0 NONE
    BB4428   2  42 197 4715583 .. 4715604 +  -3.7  -2.70932   CGCCACGCTCAGGTA           GT-CGATCAG CCC CTGCTCGTAC           TGGTTGCGCGCCAGG
    BB4410   1  38  86 4696816 .. 4696840 +    -2  -2.58812   GGACAGGCGCCCGGA          TCGCCGCG TCAGGGAAT CACGGCGG          TGACTTCGATTTCGA
      apaH   0 NONE
    BB4379   6  47 120 4668004 .. 4668022 +  -6.6  -2.56046   TCGGACGGCACCATA             TAGGACGG CAG CCGCCCTG             TCAGTTGCGCTTTCC
    BB4379   6  47 265 4668149 .. 4668186 +  -6.7  -2.64155   GCAGCACGGCGCAGG   CGCCGCCCGCCACGCCC GGCA GGGCATGCAGGGCCGCA    TCGATTTCCGCCAGC
    BB4379   6  47 316 4668200 .. 4668222 +  -3.4  -3.30443   CATCGATTTCCGCCA           GCTCGATG CGATAGC CGTTGAGC           TTGATCTGGTCGTCC
      gltX   2  53 -26 4655618 .. 4655647 +  -5.5  -3.30124   CTGGGCAAGGAAACC       GTGCTGGCGCGCC TGCA GGCGCTCTGACGC        TTATGCCGCCTGCGC
    BB4365   6  64 423 4647590 .. 4647632 + -12.1  -2.59431   CCTCCCTGGCCGGTT C-G-TCCATGCGCCGGGCG ACGCTCG CGGCCGGCGCATGGATCCG TCCATTCTAGCGCCG
    BB4352   2  71 -51 4635714 .. 4635751 + -13.3  -2.95298   TGCCGGCCTGCCCAC   GGTCAC-CGGCGCGCGCG CCG CGCGCGTGCTGGGCGCCC   TCTATCCTGCCTGAA
    BB4346   5  73 335 4629244 .. 4629296 +  -9.1  -3.85698   GTGCGGCTGCCGTCG CGCTTGACCACCGACG-GCATGGC CAGTTC GACGCGCTCGTAGGTGGTGAAGCG TTTGTCGCAGGACAG
    BB4340   4  67 106 4621046 .. 4621073 +  -8.2  -3.78775   ATGACCTTGTCGGCG        TCCTCGCCCGCC AGCG GGCGGCCGCGGC         TTTGCTGGTGGCGCA
    BB4312   7  65 130 4590995 .. 4591011 + -10.8  -3.19602   CTGCAGGGCGATGCC              CGCCGC GTAGG GCGGCG              TCTTGGTGTAGCCCG
    BB4284   2  62 435 4563264 .. 4563297 +  -8.9  -3.53091   CCTCGATACGGCACG     TGCTGCAACCAGGC GCCGCTG GCCTGGC-GCAGCA     TTTCGCCGGCCAGGT
    BB4272   2  42 430 4550279 .. 4550293 +  -2.1  -3.14931   GATCACGATGCCCGC              GCC-TC CCTT GATGGC               TTCGTCCAGGCTGGC
    BB4265   5  51 413 4542285 .. 4542295 +  -5.4  -3.37533   AGAAGAACGCGTGCA                 GGAA GCG TTCC                 TTGATGGTTTTGGGG
    BB4258   6  57 353 4534521 .. 4534531 +  -6.8  -3.51825   CCATCGACGCCGCCA                 TGCG GAA CGCA                 TTCTCGTTCGAGTCC
    BB4253   9  71 398 4529927 .. 4529957 + -12.5  -3.29144   TTGCACGACGCCCCC       GGCCACGTCGGCC AGCGC GGCCGACGTACCC       TTGTACGGCACGTGG
    BB4249   1  39  63 4524954 .. 4524965 +  -3.6  -2.52464   CTCAGGCGCGCTCGA                TGGC GATC GCCG                 TCGCTTCGCCGCCGC
    BB4228   3  49  43 4504073 .. 4504099 +  -7.1  -2.82516   AGCCGCTGCGCCGGA         ACGCCTCGGCC TCGTC GGCCGGCGCGC         TCTGGTCGTACAGGG
       lgt   4  62 359 4493039 .. 4493051 +  -9.1  -3.18681   GAGCACGACCTCGCC                CTGGC CGC GCCAG                TTGATGACCTTGCCC
      bllY   5  89  18 4489137 .. 4489163 + -18.1  -2.90496   CCTGCCTGGCGCGAG         CAAGGCCCACC CTCGC GGTGGGCCTTG         TCATTTCGGGCGCCG
    BB4210   3  50  18 4479514 .. 4479526 +  -7.7  -2.54523   GATCGGGCCAAAGGG                CGTAC GGC GTACG                TCCCTTCCCGTCTCA
    BB4207   3  51 456 4477215 .. 4477225 +  -4.6  -3.30771   CGCCGCCCGTGAAAA                 TCGC ATT GCGG                 TTGTAGAGCATGTGC
    BB4191  13  62 282 4456060 .. 4456088 +  -8.7  -3.51032   GCGGCTTGCCCAGCA        GATACAGGTCGCC GAT GGCGTCCAGGATC        TTGTGCTTCACGAAT
    BB4186  12  76 307 4449739 .. 4449760 +  -9.3   -4.1891   GTCGCTCAGGCGCTT           GTCGCCGGC CACC GCCAGCGGC            TTTATCTTGCCGGCC
    BB4181   3  49 349 4445724 .. 4445747 +  -5.2  -3.28712   CAGCATCCGCCACGG          TCCAGGCC GAACACCA GGCCCGGA           TTGTCGGGCGAGCCG
    BB4167   5  64 229 4428125 .. 4428152 +  -4.7  -4.07568   CGCCCCCGCCACCTC        GGCCATCGCCT GCACGA ACGCGGCGGCC         TTTTCCGCCACGCCA
    BB4151   6 100 -26 4411941 .. 4411999 +   -24  -2.78679   GCCTGGGAAGCACTG GCGC--GCCCGCCC-GCCGCCGC-CCGCTG ACC TAGCGGCGCGGCGCCTGGGCGGGCTTGCGC ATTTCCGTCAGCAGG
    BB4147   2  91 138 4409143 .. 4409166 + -16.8  -3.44319   CAGTGCCGTCACCCT          CAACACCGCC TCCG GGCGGTGTTG           TTGTGATGGATTAAA
      bfrF   4  49 192 4387855 .. 4387868 +  -3.7  -3.36803   CGTTCCGGCGCGCCT               GCAGG ACCA CCGGC                TTGTCGATGCCCTTG
    BB4109   3  60 222 4371026 .. 4371040 +  -3.4  -4.07687   CGCGCTTGGCGTCGG               CCTCGG AAA CCGGCG               TTTTCGCCGCCCGGT
    BB4105   7  85 363 4368589 .. 4368608 + -16.4  -3.15147   TCCGCCAGCCGGCAT            GGGCGGCG GACG CGCCGCCC             TGTCTATTGCTTGAC
      garK   3  55  75 4360769 .. 4360781 +  -9.1  -2.52464   GCCGCCAGCAAGGCG                TCGGC CAG GCCGA                TGAATTGCGCCACGC
    BB4076   6  65   4 4335570 .. 4335606 + -10.8  -3.28712   AAGCTGGAGTAAGCC   GGC--CCGCACGGCGCCG GCT CGGCGCCGTGCCTACGCC   TTCTCGGGCCAGCGC
    BB4069   2  44 232 4329832 .. 4329842 +  -2.4  -3.29144   CCAGTTCGAGCGCCA                 GGCC CAG GTCC                 TTGTGCGCCAGGTCG
      folK   4  49 164 4323268 .. 4323281 +  -4.5  -3.38326   GCCGGCGTGTTCAGC               GCG-CG CGC CGACGC               TTCGTTCAGCTTCTG
    BB4034   2  53  -1 4290727 .. 4290769 +  -8.3  -2.72344   AGGTGCAATACCACT AACT-CCGGTGCCTGTCCCC GCAG GGGGACTGGCACCGGCAAAC TCCTTGCCAGTCCCC
    BB4023   2  51  16 4274922 .. 4274933 +  -7.2  -3.14344   GCGGCGCCACGCTCA                GGCC AGGC GGCC                 TTCCTCCACCGCGTG
      minE  10  87  -1 4268210 .. 4268258 + -14.7  -3.61398   AAATGCCGCAAAACT GA-ACACTCGGGTGCCTGTCCCC GCACG GGGGACAGGCACCCGC-TGAATC TTGTTCCCGCACGCG
    BB4010   5  80   3 4261753 .. 4261805 + -14.1  -3.33696   TGCGAAGGCTTGACC CGCCGGCCG-CGCCG-TC-AGGCGCC CGGC GGCGGCAAGAGCGGCACCGGCCGGCG TTCCTTGCCGAACAC
      ruvB   9 100 262 4256376 .. 4256394 + -13.1    -5.252   GCCGCGCGCGGGCGC             CCGCGCG CGAGC CGCGCGG             TTTTTTCTCGGCCTC
      ruvA   3  90  58 4253004 .. 4253052 + -16.6  -3.30124   CGCGACCGCCTCCAG CGCGGCGGGCGGCGCGGCCAGCCC CGA GGGC-G-CGGCGCCGCTGGCCACG TTGTCGCGCGTGAGC
    BB3991   2  42 -32 4241201 .. 4241219 +  -4.5  -2.71731   GCCACCGTGGCCCTG             GGCCG CAAATACCA CGGCC             TGATTCCGGAATAAG
    BB3991   2  42 274 4241507 .. 4241525 +  -4.4  -2.71924   GCGCTCGGTAAAGGC             GATGACCG CGC CGGCCACC             ATTTGCGGCGCCATG
    BB3982   7  65  57 4233018 .. 4233035 + -10.5  -3.27476   TGCCAGTTGGCGCTT             GGGCGCG TTGC TGCGCCC              TTCCTGCTTGGGCGT
    BB3977   4  62  42 4225198 .. 4225233 +  -8.8  -3.54424   GCGCATCGCGCGGCC    CGGCCGGCCGATCGGGC GAG GCCTGCGCGCCCG-CCG    TTTCGCGGAATGCGA
      dapB   3  58 109 4192960 .. 4193001 + -10.8  -2.52464   GACGTCGCCCTGGAT GGCGGC-CGCCAGCGCCATG ATGT CGTG-CGCCTGCGCGCCGCC TCGATTGACCAGCAC
    BB3932   6 100  72 4181264 .. 4181293 + -22.3  -2.62616   GACATCCGCGACAGA       GTGTGCCTGTCCC CGCT GGGACAGGCACAC        TGCTCTACGCCATGA
    BB3929   4  55 123 4177262 .. 4177287 +  -7.5  -3.16881   GCACGAACCCCAGCT         TGCGGTGCAGCG CGA CGCTGC-CGGCG         TTGGTGGCGTCGATC
    BB3925   7  55 171 4174289 .. 4174315 +  -9.3  -2.59742   CTTGCGCACGTTGGC         CGTGGCCGCGC TGCCC GCGGCGCCACG         CTTGTAGGCCTTGAG
      kdpE   2  44  74 4169720 .. 4169734 +  -4.2  -3.02144   GCGTGGCACTGTAGA               TGGGCA CGC TGCGCA               TGTTGCGGAACATCA
    BB3914   2  60 241 4158654 .. 4158693 +  -3.5  -4.15044   CCATGTAGGCGAAGG TGGCG-GCCA-GCCCGGCA AACA TGCCCAGCGTGGCGCCCCA  TTTGTTGGCGCGCCG
     vrg-6   9 100  28 4149886 .. 4149905 + -10.6  -5.75342   GCAAATCAATGAAAA            AGCCGCCC GGAT GGGCGGCC             TTTTTTTTGCGGCAC
    BB3888   1  38 146 4130836 .. 4130849 +  -2.3  -2.71731   GGCTCATACACGGCG               TCGCC GCGC GGCCA                TAGTTCGACGATCCA
    BB3883   0 NONE
    BB3878   3  56 409 4118699 .. 4118738 +  -2.8  -3.90291   TCGACCACGGTCTTC  TCGATTTCCAGCAGGACCA CGA TGG-CATGCTCGATATCGC  TTTCGTTGACCAGCT
    BB3873   3  69 445 4112018 .. 4112055 +   -12  -3.05816   ACTGGGTAGCCTGCC   GCAGCGACGCGAAC-GC GTGCA GCTGTTCGAGGCGCTGC   TTCCATGAGCGCTCC
    BB3867   4  69  37 4104055 .. 4104082 +   -12  -3.14693   GTCGACAATCAGCAG        GTGTCAGTCCCC CTGC GGGGACAGATAC         TGTCTTAGTCGTCAA
    BB3861   3  67 207 4096763 .. 4096814 + -12.9  -2.53876   CGATCGCCTCGGTCA GGAACTGCGGCGCGTCGCCGCGCA GCCGG TCCGCGCCCA-GCGCCGCGGTGCC TCCCTTCAGGTAGGC
    BB3855   6  47 278 4088886 .. 4088901 +  -3.2  -3.30124   CTGCATGTCGGCCGT              CTTGGT CAGC ACCCAG               TTGTGCCCCATCACG
    BB3845   1  42  -3 4075728 .. 4075744 +  -2.1  -3.05384   GCTCATGCTCGCGCG              TTGACGC GCA GCGCCCA              TTCGGTGACGGCCAC
    BB3823   3  47 229 4052019 .. 4052037 +  -4.4  -3.28712   GGCGCTGGCGACGGC             CCAGGCGG CCT CCGGATGG             TTGTCGAAACCGGGC
    BB3815   4  55  62 4041497 .. 4041515 +  -5.8  -3.45768   CAATCCCTTCCTTGC             GGCCCAGG TAG CCCAGGCC             TTCGTTGGTCTTGGC
    BB3807   9  62  22 4033624 .. 4033663 +  -9.9  -3.28924   CTTGCCGCCGCCTCA  GCCGCGCGCC-GCCAGCA GCAGG TCCTGCCAGGCGCGCGCC  TTCTCGGCCGGGCTG
    BB3807   9  62 253 4033855 .. 4033883 +  -6.5  -3.74747   CAGCAGGGCAATCTG        GCGCCGCAGGTAG GGA CTGCAGGCGGCGA        TTTCCTCGGGCTTGG
    BB3803   4 100  27 4025251 .. 4025270 + -13.6  -5.09259   TCGCCATCAACAAAA            TTGCCCGC TTTC GCGGGCAA             TTTTGTTTTCGGCTG
    BB3792   6 100  11 4016002 .. 4016036 + -30.1  -3.09516   GCTGACCCGCGCGCA     CGCTGGCGGCGCGGC CTGGC GCCGCGCCGCCAGCG     TTCAGTCCTGGGCGC
    BB3778   5  59 390 4003703 .. 4003740 +  -8.3  -3.28924   CCATGTCCAGCGAGG   CGTCGTCGGGTACCTGG CCAG CCAGGTAGGCCACGCCG    TTGTAGACAGCCATG
       rne   1 100   9 3993185 .. 3993211 + -23.8  -4.79223   TCACTGACGCACAAA         GCGGGTTGCGGC AGC GCCGCAACCCGC         TTTTTCCTGCTGTGC
    BB3764   1  40  72 3986178 .. 3986198 +  -3.1  -2.77192   CAGCACCGAGCCATA            GAGCAGCGG CTG CTGCAGATC            GTTCTTGCCGGCCTT
    BB3742   2  63 203 3967329 .. 3967376 +  -7.4  -3.64822   GGTTGGCGATGCCCA CGCCGTGGCCGGCCAGCGCCAG TTGG CAGACGGTGGACGAGTACGGCG TTTCGATGGCGGCGT
    BB3729   3 100  36 3954071 .. 3954088 + -14.1  -4.41494   AAGGCCCAAGCAAAA             GCGCCCC GAAC GGGGCGC              TTTTGCTTGGGCCTC
    BB3722   3  62 248 3945472 .. 3945490 +  -8.8  -3.45849   GATGCCGTCCAGGCC             CGCGGC CAGCCGC GCCGCG             TTGTCGTGGTCTAGC
    BB3701   7 100 455 3923340 .. 3923373 + -27.5  -3.16742   CGGTAGACAGCGGTT     TCCGGCCGGGCCGCG ATGC CGCGGCCTGGCCGGA      TTACTGACCATTAAC
    BB3698   4  52 424 3919846 .. 3919862 +  -7.9  -2.84325   ACAGGCCGGACTTGT              CCACGCC GAA GGCCTGG              TCGTATTTGCCGGGC
    BB3675   4  75  20 3895098 .. 3895133 + -14.7  -2.70932   TCTAGTGCATTTCAG   CGCGGCGG-GCAGGCGG CCCG CCGCG-GCGCCGCCGCG    TCGTTCCCGCCCACC
      fabG   5  50 351 3878909 .. 3878926 +  -2.5  -3.58343   ACACGACCGAGCCGG             CCAGCGC CTGG GCGCGGA              TTTCGCGATGCTCGA
    BB3657   5  74 426 3870168 .. 3870194 + -10.9  -3.68222   CGGGCCCAGGCCGAC        GCCTGGTGCGCCG GCA CGGC-CACC-GGC        TTCTTGCCCTTGAGG
    BB3606   2  40  70 3834669 .. 3834687 +  -2.3  -2.90763   TCGGAACGGTCAATG            CCG-CGCC CACC GCCGACGG             TGTATCGAATGTCAG
       tex   3 100   7 3829593 .. 3829629 + -27.4  -2.71364   AAGCGCTGATCGCAA   CGCAGGCGCCGC-CCCG TCAT CGGGTGCGGCGCCTGCG    TCGTTGCCCCGATCC
    BB3588   1 100  48 3814681 .. 3814702 + -15.9  -5.96219   CGCCGTACGTGTACC           GCCTTCGGG TTCG CCCGAAGGC            TTTTTTTTGTGCCTG
    BB3581   4  50 232 3805388 .. 3805404 +  -2.1  -3.61398   AGCAGGGTATGGCCG              GCCAGCC GGC GGATGTC              TTCTTCGCCGCGCAA
    BB3577   3  49 149 3801439 .. 3801471 +  -6.8  -2.78816   TCAGGTTGGCCAGCA      CGTCGCCGCGGTCC TGGCC GGACTGCTGCGCCA      TCTGGTCGACCATGC
    BB3560   5  95   6 3781131 .. 3781154 + -15.2  -4.07885   GGCCGCCTGAACGCA          ACGGCCCGCC TGAC GGCGGGCCGC           TTTTCGGACCGGATC
    BB3555   6  81  15 3775339 .. 3775360 + -13.7  -3.53012   ATGCGGCGCGCGGCC           CGGGCAGGG CACG CCTTGCCCG            TTTGGGCCCGCCGGC
    BB3479   3  47 315 3725356 .. 3725382 +  -2.8  -3.37344   TGCACGCATTGAAGC         AGCGTTTCAGGC TCG GCATGGACCGCG         TTCCTTAGCTCCCAC
      mltB   8  73   3 3704063 .. 3704116 + -14.5  -2.52464   CACGGGCTATTGATG CCCCGTGCCGCGGCGCGGC--CCGCC ACGCG GGCGGACGCCGCGCC-CGGCCCTGCG TCAGTTGAAGACGCC
    BB3444   5  54 413 3688667 .. 3688687 +  -8.1  -3.01712   CCTGGTGTTGAAGCC            GGCGGGCCC CGA GGCCCCGGC            TCTTCGCGGACCACG
    BB3440   7  81   6 3684238 .. 3684271 + -16.8  -2.52896   CCCCTACTGAAACCC     TCAGGTGCCTGTCC CCACGA GGACAGGCACCTGC      TGACTTCCGGGGTGC
      paaX   1  55 472 3681258 .. 3681283 +  -4.6  -3.62597   GCGCCTGCAGCAGCG         TGGCCGCCAC CAGCGC GTCGCCGCCA          TTGTTGCCCGGTCCG
      fimX   7  73  20 3671558 .. 3671604 + -12.1  -3.35679   GCAACGCCGGCCATG GCGGCCGGCGTTGCGCCCTGCG AACC CGCCGCGATCAGCG-CGGCCGC TTGTCGATGACGCGC
    BB3411   1  55 455 3657800 .. 3657854 +  -7.2  -3.39327   ATTGAGCGAATCGCC GCCGCGCGCGTAGTACATGTAGAC CACGCCCCC GTC--CATGAACAACGCGCGCCGC TTGTGGGTGTAGCCG
    BB3406  14  77  97 3651822 .. 3651844 + -12.6  -3.61715   TCTCGATGGCTTCTT           CGCCGCGCGC CAG GCGCTCGGTG           TTCTTGACCCCGGTG
    BB3396   3  47 438 3636015 .. 3636054 +    -2  -3.44527   CTCGCGTAGCGGCGC GGGCAGGCT-GCCCGCGG CAGCCA CCA-GGTCGAGCCAGCCC  TTGTCGTAATCGGTG
    BB3393   4  93  59 3631676 .. 3631714 + -19.7  -3.01712   AGCTGACATCCGCGG  C-GAGGTGTGCCTGTCCC CACT GGGACAGGCACACCGCAG   TGTTGACGGGCGCCG
    BB3386   2  63  10 3624687 .. 3624706 +  -7.8  -3.67597   ATCTAGCGCATCGGG            CCCGGCATG CAG CG-GCCGGG            TTCTTCAATAGCGCC
    BB3353   4  68 362 3583756 .. 3583795 + -11.3  -3.28712   GCTGACCGCCTGGCG  CTGCCCGCCCGACAGCA GGCCGA TGCGGTCGGCCAGGCGG   TTCTCCAGCCCCAGG
    BB3340   1  39   1 3567714 .. 3567748 +  -3.5  -2.52464   ACGGCGCGCCAGTAG    CCGCG-TTCAGGCGGTG CGG CGC-GCCTGCATCGCGA    TCCATTGCGCCAGCA
    BB3337   4  68 390 3564460 .. 3564514 + -12.1  -3.01712   AAAGCCGGGCCGCCG GCCA-GCAT-GGCCGCCGCCGTGGTGG CGC CCATCAAGGCCGCGGCCGACACGTGGC TGTTGCCCGCCAGCC
    BB3318   2  48 -21 3548493 .. 3548534 +  -6.3  -3.02511   CATGCAGTGGGTGCG CCAGCA-GTCGCCGGCCGGC TGA GCCGGCGCGCGCCGTTCAGG TCTTGAGACGGTAGC
    BB3302   2  83  41 3532732 .. 3532755 + -14.6  -3.21416   GGCCGCCTCGGGATG          GCG-TGCGCGC CAG GCGCGCAGCGC          TTCCTGGTAGCGCTC
    BB3295   3  42  85 3529020 .. 3529030 +  -2.4  -3.05463   GGGCGGCGGCTTGGG                 CGGC AAG GGCG                 TTGCCTGCGGCGCCT
    BB3295   3  42 342 3529277 .. 3529308 +  -2.7  -3.14931   CGAACCGCCAGCCCT      GCGGGCGGACCTC CACCTC GTGGCCCGCCGGA       TTCATGCGGGCTGCC
    BB3290   4  57 203 3519817 .. 3519830 +  -8.1  -3.21276   CAGCTCGGCGCGACC               GCCGT CCAG ACGGC                TCTTGTGCCGCACGC
    BB3290   4  57 323 3519937 .. 3519985 +  -6.4  -3.50853   GTCGCCCAGATCGAA CTGCCGGCCCACG-TGCAGGCCC ACCC GGCCCAGCAACGAGGTCAGGCCG TTGTCCTTGACGCGC
    BB3286   2  44 474 3516665 .. 3516677 +  -4.7  -2.72344   ATGGACAATCTCCCC                GGCCG CAG CCGCC                TGCTTGCACATCCCG
    BB3283   8  60  96 3512758 .. 3512787 + -10.7  -2.82987   GCGCGGCGAACTCGG       CCGGCGTGTTGCCC AGC GGG-AACGCACCGG       TCTCCTCCATCTTCG
    BB3274   3  51 419 3505727 .. 3505748 +  -3.6  -3.61517   CAGCACGGCAACTCC           TCAGGCCG GCGTCG CGGCGTGG            TTCTTGAGCCGCAAT
    BB3269   2  85 265 3500412 .. 3500444 +   -17  -3.01791   ACTCGGCCAGTTCCA     GCGCCCAGGTGCGGG TGCA CCCG-ACCAGGGCGC      TCTTGGCGGCCGAAT
      norM   5  64 116 3494428 .. 3494445 +  -6.9  -3.89614   GTGGGCACCGTGATG             CGCGCCG CTCT TGGCGTG              TTTCTCACCCTTGGC
    BB3254   8 100 458 3486117 .. 3486138 + -17.3   -4.8622   GGCACCAGAAAAAAA           GGGCAGCCC ATCC GGGCTGCCC            TTTTTGCTTGGGCGC
    BB3242  11  62  36 3470025 .. 3470055 +  -4.5  -4.19974   GCCACAACCCTTGCG      CTGGCACCGCCGCC TGAA GGCGGCCG-GCACG       TTTGTTACGCGTTTT
    BB3242  11  62  83 3470072 .. 3470096 +   -10  -3.04144   TTGTTACGCGTTTTC         GCGCGAAGCGC GGCG GCGCT-CGTGC          TCTTGCAGGTAGCGC
    BB3236   3  63 156 3463650 .. 3463689 + -10.1  -3.05384   GATACACCACGATGC GCGATGCCTG-GGC-GGGCG CGC CGCCCTGCTGCAGGCGT-GC TTCCATGGCCCGCAC
    BB3225   0 NONE
    BB3207   5  87 230 3424616 .. 3424634 + -17.4  -2.89683   CACGCCCAAAAAAAA             CCCGGGCC AGC GGCCCGGG             TCTGTAGCGTCGCCT
    BB3189   3  93  30 3403627 .. 3403646 + -16.4  -3.90112   GCGCGCCAAGGCAAA            CGGCCCGC TTGC GCGGGCCG             TTTGCTTGCCGGCAG
    BB3185   8  68 -21 3400872 .. 3400894 +  -6.9  -4.13767   CGACGCGCTGGCCGC           GCTGGCGCG CCGCA CGCCCTAGC           TTTTGCGCTCGCCCG
    BB3156   4  51  81 3369152 .. 3369164 +  -3.3  -3.56092   AGCAGCTTCACTTCC                TTGCC CGT GGCGG                TTTCCACGATCCTGG
    BB3142   2  43  77 3356800 .. 3356816 +  -3.6  -3.14344   GCGCTGGCCACGCGC              TCGGGC GCCAG GCCCCA              TTCGTGCAGCACCTC
    BB3130   6  53 335 3340605 .. 3340638 +  -3.8  -3.63515   GGCCTCCAGTTCCAT    CCAGGAACGCGCCAGC GGAT GCTGGA-CGC-CCTGG     TTCTTGCCGATAGGC
    BB3122   4  64 334 3331859 .. 3331873 +    -7  -3.91897   GCTCGATACCGCGAT               GGCCTG GAC CTGGCC               TTTCTGGATGAACGG
    BB3112   1  42   2 3320443 .. 3320472 +  -4.2  -2.70932   CGCTGCGGTCCTGAT       CCGCGCGCGCC TCAGCCCTC GCCG-GCGCGG       TCCTTGCCCGCCCGG
    BB3104   5  47 -40 3312402 .. 3312446 +  -3.3  -3.37344   CCGGTGGCATGGCGG TGTACTGGCTGCCCAGCGGCA AGA TCCAGCCGCGCGGCTAGCGCA TTGCTTCAGTCCGGC
    BB3100   3  49  77 3308267 .. 3308298 +  -5.6  -3.14132   TCAGGCGCAGGGCCA      GCGCCGCCACCGCG TCCT CCAGGTGGCGCGGC       TTGCTCGCCCCCACG
    BB3088   3  45 454 3295687 .. 3295723 +  -5.7  -2.62184   CGCGCGTAGACGATG    CGCCGTTCGTAATCGGT CAC GCTGATGGCGGGCGCCG    TCGTATCGCCGACGG
    BB3076   7  58 243 3281334 .. 3281353 + -10.6  -2.53271   TGGCGCCCTGCCCCA            CCAGGCGC TTGA GCGCCGGG             ATGTTGTGGGCGTCG
    BB3071   2  46 419 3278533 .. 3278570 +  -5.3  -3.00003   CCGAATTGGCGCGCG   CCCGCCAGCCTGCCTGG CCGG CCAGCCAGGGGCGCGGA    TCATTGTTGTCGTAG
    BB3068   5  67  87 3275251 .. 3275288 +  -2.5  -4.58395   CGGCACCAGGCCGCA   GCCG-TCAATTCGCGCGG ATC CCGCGCTCGTCGATCAGC   TTTTTCCAGCGTGCG
    BB3061   4  67 244 3268842 .. 3268867 + -13.3  -2.57132   CCTGGCGATCCTGCA         CGATGTGCCGC GTCA GCGGCGTATCG          ATTATCCCGGGCGCC
    BB3052   7  65  58 3259244 .. 3259254 +  -2.4   -4.4078   CATACGCGATGGTCT                 GGCC CTG GGGC                 TTTTCGTTGGCCAGC
    BB3046   5  53  -1 3251331 .. 3251371 +  -8.2  -2.75064   AAATCCAGCTCAACT GACTG-GGGTGCCTGTCCC CGCG GGGACAGGCACCTGCTGGA  TGCTTGCCTCACCCG
    BB3035   3  87  39 3240857 .. 3240891 + -14.9  -3.63515   GCTCGTCGATGACGA     GGTGGGCCATGCCGC GTTCG GTGGCCAGGCCCACC     TTCTTGCCGATGGGC
      trxC   6  55 122 3230028 .. 3230043 +  -4.6  -3.64703   AGCTCCAGTTGCGCG              CCGTCG GCGT CGAAGG               TTTCGCTGCGCACGC
    BB3013   2  59  47 3218439 .. 3218461 +  -8.3  -3.29263   CGGCCGCCTCGGCAA           GGCGCTCGG CCTCC TCGCGCGCC           TTCTGCCGCGCCTGT
    BB3009   6  59 382 3215580 .. 3215622 +  -8.8  -3.28924   CACCACGCCCAGCGC CGCCCGGCGCAGGCCCGGCG CGA CGTCCGGATAGCGCGCGGCG TTCTCGCCGGCGATG
      bvgS   2  54 397 3201012 .. 3201029 +  -3.4  -3.73775   CGGCCCGGTGCAGCC             GCC-GCA GGCTA TGCAGGC             TTTGCTGGCCATAGG
    BB2987   7  93  18 3177230 .. 3177256 +   -18  -3.25823   TCGCGGCCGCGTTCT         CGCCGGGCTCAG AAA CTGAGGCCGGCG         TTGATGTACCAGACC
    BB2977   4  65 159 3165377 .. 3165409 +  -8.5  -3.61715   ATCGCCCCTGCCCCG    CCGCCCGCCA-G-GCC GAAC GGCGCATGGCGG-CGG     TTGTTCGACAGGATG
      spoT   3  76 283 3162064 .. 3162090 + -13.6  -3.14132   CTTGGGCTTGATGGC         CAGCGCGCGGGC GAT GGCCACGCGCTG         TTGCTGGCCCCCCGA
    BB2951   9  75 269 3138687 .. 3138740 + -13.8  -3.01712   GGGGCCGGCGCCGTC CCGGC-CGCGGCCGCGGCGGCAG-CCG GTT CGGCCTGCCGG-GCCGCCGCCTGCTGG TGTTCGACCGCCCGG
    BB2948   3  44 308 3135921 .. 3135932 +  -2.2  -3.21099   CCCCTCGACCAGGTA                G-GCG GCG CGCTC                TTCGTGCTCGGGCGG
    BB2937   8  58 253 3121371 .. 3121389 + -10.2  -2.62184   GTCACCCCGATCCCG             GCCGCCAC CAT GTGGCGGA             TGGTCTCCAGCGAGG
      tviD  10 100  96 3117937 .. 3117958 + -15.9  -4.77165   CCCGGCAAGAAAAAA           GCCGGCATC TCTC GATGCCGGC            TTTTCTTCTGCGCGC
      wcbT   1  77 319 3097338 .. 3097356 + -12.4  -3.57144   TCCAGCACCGCCGCG             GCGTCGGC CGC GTCGACGC             TTTCCCAATGCAGCG
    BB2904   6  59 168 3074333 .. 3074361 +  -8.7  -3.29144   TGACCAGCAGGTTGG        CGCCCGTGTCGTG CAG CACCACCCGGCCG        TTCTCCAGCACGTAG
    BB2904   6  59 428 3074593 .. 3074610 + -10.5  -2.70932   CCCGACATGGTGCCG             GCGCGCT GGCC GGCGCGC              TCCTTCAGGCGCGGA
    BB2900   4  62 -43 3070703 .. 3070759 + -10.6  -3.01712   TCATTGCCGGCAGCG GCCTGTACATCGCCTGGC-GCGCCACC AGCC GGCGCCGCAGCTAGGCGCCGGACCGGC TATTCCAGCGGCGGG
      lldD  10  70 436 3067799 .. 3067831 +  -5.6  -4.31837   CGGGTCGTTGGGCAC     GGCGATG--GTCGCGC CCT GCGGGATGGCATCGCC     TTTCTTCAGTTTCTT
    BB2881   8  55 378 3055593 .. 3055643 +  -5.6  -3.42996   ATGGTGGGCTCGATG CCCGCGTCGCGCAGCAT-TTGCAGCA CGT TGC-GCGACGTGCTGCA--ACGCGGG TTGTGGTAGATGGTG
    BB2876   3  59 371 3051574 .. 3051595 +  -9.4  -3.01712   CCGCACCGCCGCCTG           GGCCGCGCC ATGGC GGC-CGGCC           TGTTCCACCGACAGG
    BB2868   5  82 144 3042669 .. 3042708 + -15.6  -3.14132   AATGATGCGCAGGGC  CGGCCGCAGCGCCCGCGCG GCC TGCGCCAGCGC-GTGGCCG  TTCATGCCGGGCAGC
    BB2851   2  40 147 3015069 .. 3015081 +  -3.3  -2.72991   GTCGAAGCCGCCAGC                CTGCC TGA GGTGG                TCCTTGGGGATGTCG
    BB2846   4  79  85 3011958 .. 3012016 + -14.6  -3.02461   CGGGCTCGCCCGGGC CGCCCGGCGGCAG-CTTGCGCGGTTCGGCC TGC GGC-GA-CGGC-CGGGCCAGCCGCCGGGCG TCTTGCAGCAGGTTC
    BB2829   4  57 401 2995865 .. 2995876 +  -7.2  -3.53012   GCTCGGACAGCGCCA                GCGG GTAG CCGC                 TTTCCAGCGAAGCCG
    BB2825   2  55 199 2989692 .. 2989721 +  -7.9  -3.05844   CGAAGGCGGCGTTGG       CGCTG-TCGATCTG GCG CGGATGGATCAGCG       TCTTGCCGTCGAAGC
    BB2819   4  60 -37 2982540 .. 2982590 +  -9.5  -3.09516   GCTTTCCCGCCACGC TGGCCATCCGCGGCTCGACGCGCC CGCT GGCGCGCTGAGCCGCCC-TGCCCC TTCCCTACTGCGCGC
    BB2813   5  53 229 2976289 .. 2976320 +  -5.7  -3.30214   CCGGGGCCTGGATGC      CGGCGCGGGCCGCC TGCCT GG-GGATGGCGCCG      TTGATGTAGTCGATT
    BB2793   3  51 416 2961071 .. 2961085 +  -2.8  -3.56325   GCCGGGCTGAGCAGC               CTGG GGTAATG CCAG               TTGTGCTTGTCCACG
    BB2780   3  51  11 2948000 .. 2948030 +  -5.3  -3.35992   GCTAGATGCGGGCTT      GC-GCCG-TGCGCCG CGA CAGCGCCTCGGCGGC      TTCCTTGCGCTCGCT
    BB2776   2  59 316 2943419 .. 2943453 +  -9.1   -3.0263   GGCGGTGCCGGCCAC     CCGGAACCGGCCGGC GCCGA GCCGGCTGGTCACGA     TCTTGGCGCGGTCGT
    BB2760   5  71  20 2926277 .. 2926297 + -10.4  -3.60818   GCTGCCTGCTCAGGC           CCGGCGCGC CGCG GCG-GCCGG            TTTCCGGGGTTTTGC
    BB2748   5  89 -20 2914638 .. 2914674 +   -18  -3.06492   GGCGGCGCAGGGCAG   GGCGCGG-GCACGGCCCC CTA GGGGCCGCGCGCCG-GCC   TATTGCAATGCCTGC
     sphB2  11  88 -42 2909109 .. 2909145 + -15.8  -3.35798   ATTCGGCGGCGGCAA    CCGCCAGCACACCGCC AACGC GGTGCTGCGCTGGCGG    TTCTGAATCGCGGCT
    BB2722   4  57 -37 2885388 .. 2885411 +  -6.6  -3.53811   CCAACGCGGTGTTCG          CCG-TGCGGGC GGC GCCGGCGCCGG          TTTCGGACGGCTAGC
    BB2719   5  52  52 2882990 .. 2883046 +  -8.4  -2.52464   GCAACGCCGCTCAGG ATGGCG-GCCGCGCCGGCTGGCGGCGC CTGC GTGGCGCCAGCAGCGGCGACTCGCCGA TGCGTTGCGCGGCAA
    BB2709   5  57 125 2873324 .. 2873374 +  -6.6  -3.44146   CGCCGGCGGGCCGCT GACCTGTTGCGCCAGCGACGCA TCGAACT TGCGCAGCGCGCGCATCAGGAC TTCGTTCTCGCGGCG
    BB2700   8  55 -14 2864824 .. 2864847 +  -7.3  -3.17194   ATCGCCAACGCGGTG          CGCGCCTTC ACCTGA GCGGGCGCG           TTCAGTTGGCCACGT
    BB2692   6  55 196 2856264 .. 2856281 +  -8.3  -2.90496   GGGTGACGGGATAGG             GCAGCGG TTCG CCGCCGC              TGATTTCGCGCGCCA
    BB2686   5  65 118 2850030 .. 2850067 + -11.9  -2.71712   CCGCCAGGGTGTCGG   CGCCGGCGTCCTTGCCCA GGC TGCGCACGG-CGCCGGGG   GTTTCGGACAGGCGC
      ldcA   1  69 272 2840834 .. 2840852 + -10.2  -3.44051   GGGGGCCGCAGGCTT             GGCGCCCA TCA TGCGCGCC             TTCTCGTAGTGGAAC
    BB2671   4  72 219 2835183 .. 2835219 + -12.9  -3.17075   CATCATGCGATAGCC    GGCCGTGGCCACGGC CTTGACC GCCGGGACCATGGCC    TTGGGTTCGCCCAGC
    BB2656   2  67 139 2818127 .. 2818175 + -10.8  -3.40163   GGCTTCGCGCGCCGG CCCCGAGTGGCTG-CGCGCGCCG GCGG TGGCGCCCATCAGCAGCGCGGGG TTGATCTTCATGATG
      gdhA   9  95  42 2807825 .. 2807855 + -16.1  -4.07687   CCGCATCGGCGTACC      AGGCAGCCGGCCCC GCAA GGGGCCGGC-GCCG       TTTTCAGCGCAGGCT
      purF   0 NONE
      fliE   2  49 148 2753117 .. 2753147 +  -4.6  -3.23216   GGATGCGCGCCCCGT      CGGCCGTCTGGGC GTGAAA GGCCAG-CGGCGG       TTCGTCCTCGTCGGC
    BB2575   3  70  60 2741105 .. 2741148 + -14.4  -2.60075   CAGGCACCGCAAGGA GTCGGCGGGTGCCAGTCCCC CTGC GGGGACAGGCACCCGAAGGG GTTACTTGCCCGCCA
      flhF   6  66 425 2720833 .. 2720867 +  -6.2  -4.19238   GGGCTTCGGTTTCCG     CCTCCAGGGCGTGGAG GAA CTCCACCACCAGGGCG     TTTTCGCGTTCGAGG
      lpdA  10 100  93 2701016 .. 2701041 + -20.5  -3.01712   GCGGGGCGTGGGCAG         GCGCCTGTCCC CGCG GGGACAGGCGC          TCTTGCGCGCGCCGG
      cusC   2 100  21 2687802 .. 2687832 + -25.6  -3.55444   CGCGGCCGTCCAAAA       CAGACAGGCCGGCA AGA TGCCGGCCTGTCTG       TTTGCCCAGTGGCGG
    BB2522   4  71  90 2678052 .. 2678108 + -12.3  -3.28745   GGGACAGGCACCCCT GCCGCAGCGG-TGA-CAGGCGC-CCGGGG CAG CCACGGCGCGCCGGATCAGCCGC-GCGCC TTGCGTTCTTGCCAG
    BB2513   4 100  12 2667982 .. 2668033 + -22.4  -2.52464   GTAACTCCCGGTGCC TGTCCCCGACAGTGTGCCTGTCCC GGCG GGGACAGGCACACTGTCCGCGGTG TCGCTTCCCGGCGGG
    BB2500   3  86 340 2654277 .. 2654320 +   -13  -3.86015   TGCTGCTGGCCGCCC GACAGCGTGACCGGCCAGGC GTCG GCCTTGGCGGTCATGCCGAC TTTCTCCAGCAGCTC
    BB2490   3  47 369 2645256 .. 2645278 +  -5.4  -3.12351   CCGTTGTTGCTGATG           AGCCTGGGCG AAC TGCTCGGGCG           TTAAATATCCAAGCG
    BB2490   3  47 400 2645287 .. 2645311 +  -4.2  -3.27475   TCGGGCGTTAAATAT         CCAAGCGCGCT ATGC GGC-CGCTCGG          TGTTGTACTCGACGC
    linM18   3 100   7 2632548 .. 2632582 + -26.4  -2.71791   AAGGGATAGGGCGGA     CGCGGCGGGTCCGGCC GAT GGCCAGGCCCGCCGCG     CTTTCCCCCCGGCCT
    BB2469  11 100  25 2626268 .. 2626289 + -10.1  -5.78622   GAAGTTGAGTGATTG           CGGGTGTTG GCGA CGGCACCCG            TTTTTTTTGGGGTGG
    BB2453   4  55  17 2609073 .. 2609114 +  -2.6  -3.86897   CCCGGCAGCGGGTCA GGCGGCGTCCAGCCGCTG CCTGCC CCGCACCAGGTCGGCGCC  TTTCTCGCCGATCAG
    BB2450   7  57 320 2605665 .. 2605675 +  -8.2  -3.05384   GGTTGCTGCGGAACA                 CGCG CCG CGCG                 TTGCCTGCGGCCACC
    BB2439   1  39 338 2593426 .. 2593443 +  -2.5  -2.78384   GAAGTTGATGAAATT             GGCCAGC ATCA GCGCGCC              TATCATCACCACGAA
    BB2436   4  53 297 2590314 .. 2590345 +  -4.2  -3.65812   CCACCCGCATATGGC      CGCCGAACGCGGCCG CGG TGGCCACGCA-GGCG      TTCTCTTCGCGGCCG
    BB2429   6  51  66 2582735 .. 2582754 +  -6.4  -3.14132   AGGCGCCAGTCCCCA            TGCCGG GACAGGCA CCGGCA             TTCCTGCGGGGGCAG
    BB2429   6  51 470 2583139 .. 2583155 +  -3.6  -3.57144   GTCTTGGCCGGCGCC              GCCTCG GACAG CGAGGA              TTTGCGGATCGCCAC
    BB2421   8  77 460 2575795 .. 2575841 + -12.1  -3.61398   CATGCGGGGCGCTGG CGGCCACGATGGCGTCAGCCG CCACC TGGATGCCGCCGTCGGTGCCG TTCTTGAAACCCAGC
    BB2414   9  55  18 2567991 .. 2568040 +  -7.7  -3.07344   GTCGGCCGGGGCCGT GCCGCGCAAGCGCGCCGCGTCGC GCAGCG GCGGCGCGCCGTACA-G-GCGGC TGTATTCGCGGCTGA
    BB2414   9  55 107 2568080 .. 2568109 +  -5.5  -3.53444   CGCTTTCGTAGCCGA       CCC-GGTGGGCGGC CGC GCCGGCGTCCAGGG       TTTCGGCCACCATCA
    BB2414   9  55 152 2568125 .. 2568153 +  -5.8  -3.52073   TTTCGGCCACCATCA        GCCGGCGCGCCT CGTGC AGGCGCAGCTGC        TTCTGGTATTGCAGC
    BB2409   1  39  95 2564206 .. 2564221 +  -3.2  -2.52516   CAGCGGATATTGATC              GCCG CCATCGCC CGGC               CTTGCTGGTCGACGC
    BB2405   7  43 247 2560923 .. 2560941 +    -3   -3.1372   GGGCTGGCCATGGCC             GGCCGG CGCGTAA CCGGCG             TCTTCGTAGGCCGTG
    BB2405   7  43 251 2560927 .. 2560943 +  -2.9  -3.14931   TGGCCATGGCCGGCC              GGCGC GTAACCG GCGTC              TTCGTAGGCCGTGGG
    BB2401   0 NONE
    BB2385   4  66  13 2542582 .. 2542638 + -11.6  -3.05384   TGATCAGATCATCGG CAGG-CTG-GCCGGGC-GGGGGCCGCG CTCGAA CGCGGCGTCCAGGTCGGCGCAGTCCTG TTCGCTCAGCGCCAG
    BB2378   5  68  -7 2533430 .. 2533480 +   -11  -3.28712   TCCTGGCGCGCGCGC GGCCGTAGCC-GCGGCGGCTAGG GCTGCG TCTCGGCGCCGCCGGCCAGGGCC TTGTAGAGCACGACC
    BB2368   7  56 158 2524036 .. 2524060 +  -9.1  -2.71712   TATCGGACTGGCCAG          CGTCGCGGCCG TGG CGGCACCGGCG          GTTTCGGGCCGGCGC
      gabG   4  55  -2 2506426 .. 2506483 +  -2.5  -3.86015   GGCGACATTCTCAAA TAGCCGCGGGCGG-CG-CCTGCAGGCC TTGCGC GGCCTGCAGCACCACCGAGCGCAGCCA TTTGTGGCCGACGTC
    BB2333   3  71  10 2486378 .. 2486404 + -12.2  -3.18264   GCGTGAGCGCCGCCC         CGGGGCGACGGC CAG GCCGTTGGCCTG         TTCATGCGTGCGCGG
    BB2314   6  53 303 2465452 .. 2465499 +  -3.9  -3.57144   CACGGCACACGTAGT GCTCGGCG-GGCCGCGC-GGGCC ATGC GGCCTGGCGTTGCCGCGCCACGA TTTCCGAATAGGCGG
      greB   6  86  95 2445698 .. 2445724 + -15.8  -3.17571   CCGGCGGAAAAGAAA         CGGACGCCAGCT TTT GGCCGGCGTCCG         TTGGGTTGGAGGGTT
    BB2291   1  44 440 2422042 .. 2422068 +  -4.3  -3.01712   CGGTCGATGCCGATG        CCGCA-GCCGCC GGTG GGGGGCATGCCG         TATTCGAGCGCGCGG
    BB2270   4 100  19 2401218 .. 2401244 + -22.3  -5.75342   AAACGCGTCGTGCCA         CCGCGCGCCGG AACAC CCGGCGCGCGG         TTTTTTTTGCCGCCG
    BB2241   4  65 380 2374500 .. 2374520 +  -9.7  -3.54741   GAACAGCACGCGGTC            GCCAGCC TGAAAGC GGCTGGC            TTTCACCAGCTGCTC
    BB2185   2  43 407 2337988 .. 2338021 +  -4.5  -2.80816   GAGCCATTCAGCGAG     TCCCAGAGGGCTGCG AATC CGTACATTTCTGGGA      TGTGCTGCATCGGCA
      uvrD   6  77  -6 2327254 .. 2327308 + -15.8  -2.61383   GCTGGACATCATCAC GGCCTGAGCTTCGCGTCTTGCGCCCGC ATCG GCTGGCGCAAGACGCG--GCA-GGGCC ATTCTCAATAGCGGT
    BB2169   8  60 309 2315589 .. 2315605 +  -9.3  -3.14548   GGTTCGAATTCCAGC              GCCGGCG CGC CGCCGCC              TTCGGTGGTCTTCTT
    BB2169   8  60 318 2315598 .. 2315613 +  -8.2   -3.4247   TCCAGCGCCGGCGCG              CCGCCG CCTT CGGTGG               TCTTCTTCAGCTTCT
    BB2163   3  57 212 2311056 .. 2311069 +  -8.1  -3.28712   CGACCAGGTTGCCCA               GCACG ATGC CGTGC                TTGTGGCCCAGGCCC
      ptsI  10 100  22 2304558 .. 2304575 + -14.1  -5.64006   GGTGGCACGGCAAAA             CGGCGCC TTGC GGCGCCG              TTTTTTTCGTTGCGT
      hemN   8  68 434 2297193 .. 2297225 +  -4.6  -4.24342   TTTCTCGCTCAGGTA      CAGGGCCAGCGCGA GGTCG TCGGCCAGGCCCAG      TTTCTTCATGGCGCG
      trpF   6 100 145 2289615 .. 2289640 +  -9.7   -5.1971   AGCACCACCTTAAAA         GCCGCGTCAGTC TTT GACTT-CGCGGC         TTTTTGCTTTTTGCT
    BB2112   5  53  -1 2260543 .. 2260591 +  -8.6  -2.62184   GCCAGGCCGCCAAAT AGGCCGCGCGTTCAGGCCGGGCT GACG GGCGCGGCCAG-GCGCGCGATCG TGGTGTCCAGCGGCC
    BB2103   6  46  97 2249647 .. 2249658 +  -5.8  -2.78384   GCTGGGCGGCCACGA                TGGC CTGG GCCA                 TGTCGTAGAACGAGA
    BB2100   6  66 161 2246506 .. 2246525 + -11.4  -3.04792   CATCGACGTGGCGTT            CGTCGGCCG CGA CGGCCG-CG            TGTTGCGGCTGGTGC
    BB2072   4 100 134 2216987 .. 2217001 + -12.8  -5.15969   CTATGCGGGCTTGCT               GCCCCC CGA GGGGGC               TTTTTTGCCTTGGGG
    BB2062   7  60 281 2206968 .. 2206989 +  -9.5  -3.05384   ACAGTACGCCGGTGC           GCTGCAGATC GGC GATCTGC-GC           TTCGCTGCGGCCCAG
    BB2049   8  88 116 2197376 .. 2197431 + -17.4  -2.97707   TGGACGTGATTTCCG GACGCGCGAACTTGCGCCCCTGGGCT TCGC AGTACTGGCGCGCGCGTTCGCGCGCC TGGTTCTTGATCTCG
    BB2045   8  82   2 2193992 .. 2194025 + -15.9  -3.14564   AACTGGATCTGTAGT     CCGCGCCGGGCTGCC CGTG GGCAGTCCGGCACGC      TTCCTCGGCCCGTGC
      bapC   6 100  10 2182233 .. 2182265 + -22.9  -2.71712   TGGTAGCGGCGCATC      GCAACAACGGGGTCG TGA TGACCCCGTTGTTGC      ATTTCCGGGCCGCGC
    BB2014  11 100  29 2152923 .. 2152938 + -10.4  -5.15969   CGGGCATGGCAAAAA              GGAGCC GTAA GGCTCC               TTTTTTGCGTTCCGG
    BB2000  10  81  57 2139724 .. 2139741 + -11.3   -4.0616   GCGCCAAAACAAAAA             GGATGCC CGCG GGCATCC              TTTCTGCTTGCCGTA
    BB1989   2  65 280 2128966 .. 2128982 + -11.5  -3.01712   CGACGAGACTCGTCC              CGCCGCG CGG CGTGGCG              TATTCCCAGGGCAGC
       kup   6  58  73 2124511 .. 2124523 +  -4.7  -3.69068   GGACAGGCACCCTCG                CGCGG TTG CCGCC                TATTTCTTGCCGTCC
       kup   6  58 437 2124875 .. 2124892 +  -7.7  -3.31792   CCCTGGTACAGCAGG             CGGCC-CA GCT TGCGGCCG             TTCTCGCGGTACTGC
    BB1969   6  70  42 2105857 .. 2105874 + -14.1  -2.64616   CGCCGGCCGGGCGCA             GCGCGGC CAGC GCCGCGC              TGATGTCCATGGCGG
    BB1965   7 100  66 2100939 .. 2100960 + -14.5  -5.13343   GCGCACAAAACAAAA           TGCCCGCAA GCGA TTGCGGGCA            TTTTGTTTTGAATTC
    BB1959   5  64 220 2097393 .. 2097407 +  -3.4   -4.2828   ACTTCGCCGCCATCG               GGCAGC ACG GTCGCC               TTTTCCTGGATGCGG
    BB1954   3 100  37 2092922 .. 2092937 + -10.4  -5.96521   GCAAGGCAAAAAAAA              CCGGTC GCGC GACCGG               TTTTTTTTCGTTCGT
    BB1943   5  93   0 2081890 .. 2081933 +   -18  -3.61894   GCGCGCGCGCGGTTA GGCG-GGCCCCGGCGCGGCGC CAT GCGCCGCACCGGCCCCGTGCC TTATTCCACGGCCTT
      glcF   5  90 383 2077969 .. 2078004 + -15.4  -3.68619   GGCGGCCGGTATCGA    CGCGCGTCGTGCCC GCCACCCA GGGCTTGACGCGCG     TTTCGATGAATTCCA
    BB1928   7 100  63 2050559 .. 2050583 + -17.1  -4.36914   GAACCGTGAAAAAAA          GCCCGCCGGCG CGA TGCTGGCGGGC          TTTTCTCGCGCAAGC
      dnaB   4  69 135 2041281 .. 2041314 +  -2.9  -4.56597   CTGTCCGGCAAAGAT     CACCTGGGCCATCGG GATA CCGCTGGCCAGGCTC      TTTTTCGAGCCGCAG
    BB1905   7  54 264 2028626 .. 2028644 +  -3.1  -3.73953   TGCGCCTCGACGAAC            TCG-CGCT CGAA GGCGACGA             TTTCCTCGGGGTAGT
    BB1896   3  50 453 2017346 .. 2017360 +    -7  -3.01924   GCGGTAATCAGGTGC               GGGCCG GCG CCGCCC               TGTTCGGCCAGCGTC
    BB1886   3  56  24 2006220 .. 2006258 +  -8.7  -3.03159   GGCCTGGCGCTCAGT  GCGC-GCCGGCCGC-CGCC TCG GCCGCGCCGCCGCCCGCGC  TCTTGGCGGACTTGG
    BB1874   3  81 371 1991824 .. 1991882 + -13.5   -3.6106   TATGTAGTAGCCGCC GCTGTCGGCGCGCACGCGCTCGCCGCC CATGC GTAGCCGCGCGCCTTCGCGCCGGCCGC TTTCGACATATTCCA
      vag8   8  74   6 1982040 .. 1982093 + -10.2  -3.72576   CAGCTGGTGACCGCG CCGCCGGCGT-C-GCTCAGGGCACGGC GAT GCCG-GCGCTGCGCAGCAGGGCGGCGG TTTCGTAGAGGGGCA
    BB1861   3  78  68 1969558 .. 1969591 + -15.9  -2.70932   GCGCGCGGCCGCGGC     CGACGTGGCCGGCGC CGGC GCGTCCGCCTCGTCG      TCCTTGAAGCGGCGC
    BB1858   6  60  -7 1964250 .. 1964268 +  -7.3  -3.53444   ACGATCTGTATACGC             CGGGCTG ATCGC CCGCCCG             TTTCAGCGCGGCTGC
    BB1858   6  60 116 1964373 .. 1964390 +  -8.3  -3.33696   GGGCGGCGCTATGTC             CAGGCCG GCCT CGGCCAG              TTGCTTCAGGACGCG
    BB1847   5  77 176 1955359 .. 1955381 + -11.2  -3.79906   ACTGCGCAACGGCCT           GGGCCCGTCG CAA TGACAGGCCC           TTGTTATAGGAGTCC
    BB1843   3  51 286 1948435 .. 1948447 +  -7.7  -2.71144   GCCCTCCAGGCCCGT                GACGT CGA ACGTC                TCGTTGCCCACGATG
    BB1839   6  91 118 1944123 .. 1944142 + -16.4  -3.75629   CGGCGCAAAAAAAAA            CGGGCCGC GCAT GCGGCCCG             TTTCAGTTGCGCCTG
    BB1816   3  52 444 1921985 .. 1922020 +  -8.4  -2.52464   ACAACCCCAGCCTTT   CGG-C--CATGGCGGCC TGGCT GGCCGCCATGTAGACCG   TCAGTTGCCGGGCCA
    BB1804   1  38 389 1905027 .. 1905044 +  -2.5  -2.72344   CAGCGCAGCGACGCG             GTCGAGC CCAG GCGCGCC              TGGTTGGCGGTGACC
    BB1788   6  51 321 1882116 .. 1882126 +  -3.2  -3.65046   TGAACCCCGAGACCA                 GGAT CAT GTCC                 TTCTTGCGGTCGACC
    BB1784   2  44 403 1876784 .. 1876836 +  -2.6  -3.26947   ATTCCAGTTCGATGC CG-CGCGTCCTGGTCTTGCCGGTCTG CAC CTGGTTGGTGGGATC-GGACGGGTCG TTGGTCTGGCGGTTG
    BB1775  11  88 108 1864385 .. 1864412 + -17.8  -3.01924   CTTGACCGCCAAGAC        GGTGTCTGTCCC GGTT GGGACAGGCACC         TGTTGCGGGCGGCTC
      nemA   5  60  87 1851987 .. 1852003 +  -9.3  -3.14132   GGCGGCCCGCTCCAG              GCGGCCG GTT CGTCCGC              TTCGTCGGGCAGCGC
    BB1755  11 100 209 1843335 .. 1843360 + -16.3  -5.42862   CAAGCAGTACCGAAG         CGGCTTGAGAA GACA TTCTCAAGCCG          TTTTTTTGCGCCTGT
    BB1755  11 100 268 1843394 .. 1843447 + -21.2  -2.67244   GTGCGGGGCAGAGGC CGCTT-TGGCGGCGGGTGCCTGTCCC GGCG GGGACAGGCACCC-CTGCCGCAGGTG TCGCTTTCCGTGTGG
      uppP   7 100   5 1820231 .. 1820256 + -19.1  -4.56597   ACGCCAAATGAAAAA         GAGCCTGTCCC GACG GGGACAGGCTC          TTTTTCCCGGCGCGG
    BB1715   8  86 -29 1804041 .. 1804066 + -16.1  -3.23274   AAGTCTGATTGGGTG         CGCCGGCCCGG CGGC TCGGGTCGGCG          TTGAGTTCTGCGACC
    BB1687  10  87  66 1782356 .. 1782378 +  -7.7  -4.84529   AGTCCGTCCAGAAAA          CCCGTCATGC GAAA GCA-GGCGGG           TTTTTGCGTTTCTGC
    BB1657  11 100  41 1760540 .. 1760563 + -18.2  -5.81412   AGCGGCACAAAAAAA          CCGGCAAGCC GCAA GGCTTGCCGG           TTTTTTTTGGCTGGC
    BB1650   6  47 353 1754944 .. 1754959 +  -4.6  -3.06831   GCGAAGGCGAAGTCG              GCGGTG TGCC CGCTGC               TTCCCTGCGCCTTGG
    BB1646   4  50 329 1749194 .. 1749204 +  -2.4  -3.61398   TCATGGCGTAGTTGA                 CCAG GCG CAGG                 TTGTTCGAGCCCGGA
    BB1643   3  44 373 1747072 .. 1747088 +  -5.1  -2.78463   GCGCCGGCAGGCAGG              TTCTGCG TCG CGCACAA              TGTGCTGCGCAAGGT
    BB1640   8  52 -42 1740878 .. 1740912 +  -7.7  -2.79796   CGGCACGCCTGAGAT     GCGCCGCGCACAG GTATGCCGG CAGCGCGCGGTGC     TGTCCTAGGATCCGG
      bscC   5  71  20 1737915 .. 1737937 + -14.2  -2.70932   GGCCCGGGCAGGGGG           GGCTACGGCA CGC TGTCGTAGCC           TCGTTCGCGCAGCGC
    BB1608   2  56 179 1716041 .. 1716098 +  -8.5   -3.0263   ACCGCGCCGTCTCCG CGCGCGCTGAGCGC-CTCCAG-GCGACT GCGCA GGTCGCGTTCGTGAGCGTTCAGC-CGCG TATTGACCGCCTGGT
    BB1601   1  47   7 1709735 .. 1709771 +    -5  -3.05384   GCGGCCTGAGTCAAT   CGGCCGCGGGAACC-GCG AAG CGCAGGTAGGCG-GGCCG   TTCGCTGCCGACCGA
    BB1597   5  60 439 1705305 .. 1705334 +  -8.6  -3.30441   ACCTGGTTGACGTGG       CC-CGGCGTGAGC ACGAA GTTCATGCCGCGG       TTGTGCAGGCTGATG
    BB1561   6  62 270 1666787 .. 1666800 +  -3.7  -4.07568   CATAGCCGGCATAGT               CGGCG TAGT CGCGG                TTTTCGCGCGCCACG
    BB1554   0 NONE
      bisC   2  45 299 1653059 .. 1653077 +  -4.4  -3.15574   CCGTAGGCGTCGAAC             GCGTCGGC CGT GCGCACGC             TCTTGCTCCAGTTGG
    BB1527   3  49 453 1632705 .. 1632730 +  -5.3   -3.1855   GCGGCGCCGAAGGCC         ACGCCCAGGCGG TAG CCG-CTGAGCGA         TTCGGTCTTGGACGG
    BB1510   2  44 177 1617070 .. 1617108 +  -2.3  -3.29144   TCGACGAAGGCCGAG  C-TGGTCGCGTGCGTGTA CCCC TGCGAGCGCGCCGCCACG   TTCTCGCCGAAGTGA
    BB1488   5  46 233 1594266 .. 1594278 +  -4.7  -2.97667   TCGACGACCACCGGC                GCCAG GCC CAGGC                TCATTTCGTCGATCA
    BB1477   8  67  99 1582987 .. 1583039 +    -9  -3.70149   CAGTTTTGCCAGGAC GGGCGAGGCCGAGCG-CAGCAGCCG CGCC TGGTTGATGGCGTTCTGCCGCGCCA TTTCGGTGATATCGG
      pstB   7 100 129 1574159 .. 1574184 + -13.4  -4.54727   ACCAATAAAATCAAA         GGGTTAGCTC AGCGCC GAGCTAACCC          TTTTGCTTTCGGCGA
    BB1448   8  58 112 1548371 .. 1548429 +  -9.6  -2.79796   TGGCGGGCTAGCGTC GATGGC-GTACG-GCAGTGTGCCTGTCCC CGCG GGGACAGGCACAC-GCACGGGCAGGCGCC TGTCGTGGCGTCAGG
    BB1425   7  74 100 1517829 .. 1517867 + -10.3  -3.73072   CGCGGGGTGGAAGTT  TGCCG-GTGCTTGTCTCC GTGT GGGGACAGGCACGCGGGG   TTTAGTAGAAGGCTT
    BB1398   9  56 239 1495750 .. 1495760 +  -8.2  -3.02511   GCCGAGGCCGAACGC                 GCGC CGG GCGC                 TGTTCAGCCGGTCGG
       pgk   1  48 202 1482006 .. 1482021 +    -6  -3.01712   TCGAAGCCGGTGATG              CCCGAG GCGG CGCGGG               TCTTGAGCGGCCCGG
    BB1358   4 100 110 1452680 .. 1452709 + -22.9  -5.40072   GCTGCATGTAAAAAA       CCCTGCCCGGCCG TATT TGGCCGGGCAGGG        TTTTTTTACGACCGG
    BB1352   7  59 206 1446317 .. 1446340 +  -6.6  -3.68351   TGATGCCGGTGTTGG          TGGCG-GCCAC CAT GGGGCGCGCCG          TTTCCATGGTGCGCA
    BB1349   8  93   6 1442089 .. 1442110 + -18.7  -3.30124   GCTGAACTAAGGGAA           GGGCGCGCC GCGC GGCGCGCCC            TTCTCAGGCCTGGCG
    BB1335   2  93  70 1425709 .. 1425744 +   -19  -3.09492   ACAGGCACAAAAGAT    AGCGGGAGCCTGTCCC CGTT GGGACAGGCTCCCGAG     TATTGGAGTTACCAC
      moaA   6  47 100 1415468 .. 1415509 +  -7.1  -2.64803   GGGACAGGCATCAGG TTTGCAGGTGCCAGTCCCC ATGC GGGGACAGGCACTCGGGGG  TAGGTTTGCGGGTGC
      moaA   6  47 381 1415749 .. 1415768 +  -4.9  -3.05384   CGCAGGAATTCCTCG            CGGCTGT CCTGGC GCGGCCG             TTCGGTGCGCAGCGG
      moaA   6  47 421 1415789 .. 1415819 +  -4.7  -3.05384   TGCGCAGCGGCAGGC      GGCTGACGGCCGGAT AGA GTTCGGC-G-CGGCC      TTGCATGCGCCGCAC
    BB1317   2  47 422 1406016 .. 1406029 +  -3.7  -3.28712   CACGTCCGCCCAGGC               CCAGC CGCT GCAGG                TTGTCGGCGGCGCAG
    BB1312   1  51 431 1402286 .. 1402344 +  -7.1  -3.14211   GCCACGCCCGAGATC AGCCCGCCGC-CGCCGACGGGCACGATG ACCG CATCGAGCTCGCCGGCCTGCTGCAGCCA TTCGTGGCCCAGCGT
    BB1303   1  38   2 1393301 .. 1393354 +  -2.3  -2.72144   GCGAGCTGGGCTAGA GGTGG-CGCG-CGCCGCCGCCCT CAGGCGCGCC AGGCCAGCAGCGCCGCGACCAGC GTTTCCAGCACCTGG
    BB1288   3  48 365 1380987 .. 1381013 +  -6.5  -2.73721   CCAGCCCAGGTCGAA         TTCGCCGGCCA GTGCG TTGACGGCGAA         TCCTTCGACCTTGGT
    BB1258   2  57 199 1351546 .. 1351579 +  -8.8  -3.12847   AGGCGATGGGATAGT    C-GGGCGTGGGCGGGC AGTC GGCCGCC-GCGCCCAG     TTCGGTGTAGCGGTT
       add   4  93 308 1348484 .. 1348517 + -18.1  -3.37796   ATCGGCGCCGCTGCT     GGGCGCGCTCATGGC CAGC GCCTTGACCGCGCCC      TTGTCGATCATGGGC
    BB1246   5  49 428 1340583 .. 1340601 +  -5.3  -3.29144   GCGGAATCCTTCCTC            GCTGA-CC GCCA GGCTCAGC             TTGTAGCGGCCCTCC
    BB1242   2 100 -33 1334433 .. 1334483 + -19.1  -3.28712   GCGCGGCAACGCGGC GGCCTACAGCG-TGGGCCTCAAGCC GCT GGCCTGAGGCCCGCCGCC-TAGGCC TTCTCCAGCCGCGCG
     aadA4   4  60 415 1319329 .. 1319384 + -10.3  -2.87132   AGCGGCAGCGCGTGG CCGCGCGCGGCGGC-GG-CCTGCAGGCC GGG GTCGAGCAGGGCCTGGCGCTGCG-GCGG TATCTGCGCGACCAG
    BB1204   5  54 201 1297852 .. 1297866 +  -7.2   -3.2048   TACATAACAGCCATA               GTCTAT GCC ATAGAC               TTGATAGCGTTTGCC
      arsB   8  70 398 1289035 .. 1289093 +  -5.1  -4.36914   CGTGGCCACCGACAG GTCGCCCAGCA-CGTAGTCC-ACCTGGCC GCC GGCCAGGTCGGTCAGCGCTGGCGGCTGGC TTTTGTACGGCACGC
    BB1183   6 100   7 1266169 .. 1266208 +   -30  -3.68351   GGCAAGTAAGCGGCG  CCGCGTCCCGGCCCGGCG TGCG CGCCGGCCCGGGGCGCGG   TTTCACTCCTGCGCC
    BB1172   2  69 115 1255089 .. 1255131 + -12.6  -3.16564   CGCCAGGCTGATCAG CGCGGCGAACATGGTGCTGG TGT CCAGCGTGGTCGTCGCCGCG TTGATCAGGTAGCCC
    BB1169   2  59 375 1251956 .. 1251989 +  -8.7  -3.18681   GGCGGGCGTAGTGCT     CGGC-GTTGCCGGCCT GCT GGGCCGGCGTCAGCAG     TTCGTCGGGTTCGCG
    BB1134   8  75  89 1220205 .. 1220233 + -10.1  -3.85092   CCGGCGATGCGGGCG        GGCTTGCGCGCCG GCG CGGCGCGATGGTC        TTTGCTGTCGCTCAT
    BB1128   6  56   9 1214043 .. 1214076 +  -8.8  -3.02144   CGAATAGCGCCGCAG    GCGCGGCGCGCCTAGC GCGA GC-GGGCGCGC-GCGG     TCTTGCGCGGCGTGG
    BB1122   3  55 199 1206918 .. 1206933 +    -9  -2.79183   ATGCGCCGCGCCAGG              TCGAGC GCGC GCTCGA               TATGCTGGCCGTAGG
    BB1119   9  57 366 1204181 .. 1204191 +  -8.2  -3.13403   CGCCGACCTCGAAGG                 CGCG CAG CGCG                 TATTGCTCGGCCGGA
    BB1115   7  51 351 1200693 .. 1200710 +  -4.8   -3.4072   GCCACGTGCTGCATG             GTCGAC ACCCAG GTCGGC              TTGTCGTCGGCCGTG
    BB1093   5  65 373 1176690 .. 1176709 + -10.6  -3.26471   CGACGCGATCGAAGA            CGCCGACG TATT CGGCGGCG             TTCATGTGGCCGTAC
    BB1082   6  55 415 1164878 .. 1164889 +  -7.2  -3.36823   GGTGGCCGAGAACTT                GGGG CCGA CCCC                 TTGCATTTTCAGCGG
    BB1066   4  76  -2 1148781 .. 1148832 + -13.8  -3.09516   CGCGCCCGGGTGAAC TAGCGCGCCGC-CG-CCGGCCTGGC CTTGC GCCAGGCCGGTCCCGCGCCGC-CTA TTCCGTGATGCCGGC
      metY   7  51 407 1139036 .. 1139058 +  -7.6  -2.70932   CGCCGCTCAGGCTGG           CCTTCTGGCG CAC CGCCGTGAGG           TAGTTGAGCCAGCCC
      pepM   4  64  31 1129756 .. 1129783 +  -9.9  -3.31792   TTACTTGGCCGTGAT        CTTCGCGTCGCG GATGA TGCG-CGCGAAG        TTGTCGACGTCCTGG
    BB1021   2  60 -79 1104093 .. 1104149 + -10.2  -2.83164   GGGGCGGCAAGCCGC GCGTGCGCGCCGG-CGCCGTGCTGG TGGTGGCGGT CTGGC-TGGCGGCCGGCGCG-GCGC TGTGGTGGTGGCTGG
      phnR   6  45  70 1094598 .. 1094608 +  -2.4  -3.30619   GGTCTTCCGACGCGG                 TGCC GAC GGCC                 TTGTAGACGGTGATT
    BB1004   5  57 323 1086127 .. 1086162 +  -8.2  -3.14931   CAGCAGCGCGAGGAT    CTGGTTGCGCACGCTGG CGT CCAGCGC-CGAGACCGG    TTCGTCGCAGATGAG
    BB0990   5  57  47 1070757 .. 1070814 +    -9  -3.05384   CGCCCAGCGATTTGG CGCGGT-ACATGGCGC-GGTCGGCGGCC ATGA GGCTGGCGGCCAGCGTCGCGTCGCCGGG TTCGATGCGCGCCAG
    BB0985   5  51 311 1065650 .. 1065667 +  -6.9  -3.09516   GCCCAGGTACTTGAT             CTTGCCC GCCC GGGCCAG              TTCGCTGGTGGCCGC
    BB0985   5  51 395 1065734 .. 1065746 +  -4.7  -3.30124   TTCATCGGTGAGCAT                GGCCG GCG CGCCC                TTGTAGGCGATGGGC
    BB0979   7  74 158 1058888 .. 1058926 + -11.7  -3.68351   AGGTTTCGAGCTGCA  CCTCTCTGGACCCATGCG CGCG CGCATGGG-CCAGGGCCG   TTTCCATCATGGCGC
    BB0971  11  85   6 1051015 .. 1051054 + -16.4  -3.14211   GCCGCAGTAGCGGCG  GGGCGGCGGCGGATC-CGC AGG GCGCGGTCCGCTACTGCCC  TTCGTGCACGGCGAT
    BB0956   9 100  55 1032265 .. 1032298 + -26.9  -3.11687   GACACCCAGATTCAA     CGTGTGCCTGTCCCC CTGC GGGGACAGGCACACG      TTGAATCCTGCTTCG
      ftsY   3 100  21 1020589 .. 1020614 + -20.5  -2.90496   GTTCGCGCCTGCCCG         CAACGCCGCCC GTCC GGGCGGCGTTG          TCATTTCCAGAACGG
    BB0938   0 NONE
    BB0934   6 100  22 1012394 .. 1012410 + -13.7  -5.60993   GCGGCCCGCGAAAAA              GCCCTCC AGC GGAGGGC              TTTTTTTCTGAGGCG
    BB0921  11  93 -25  995104 ..  995154 + -18.1  -3.49618   TGGCGTGGCGCAAGG CCC-CCAGCCGGGCGGCCGTGGGC TAGC GCCCGCGCCCGCCGGCCAGGCGGG TTGCTTCTGTGCGCG
    BB0917   7  62  24  990419 ..  990446 + -10.5  -3.01712   GCCAAGCGCGGCGCC        GGCG-GCGCGCC GGCCG GGAGCGCTCGCC        TATTGCCGGGCCCCG
    BB0913   5  70   1  981009 ..  981021 +  -2.6  -4.65263   GAGGTGGTGAAGTAG                CGGC GCCAA GCTG                TTTATTTTCCGAGAT
    BB0893   8  55  72  954029 ..  954045 +  -7.3  -3.05384   CTGCGCGCAGCACCG              CCATGTC GCC GATATGG              TTGGCTAGCAGCAGG
    BB0890   9 100  17  950051 ..  950078 + -21.4  -3.14132   CCCGCAAGGAAAAAA        GGTGCCTGTCCC GGTT GGGACAGGCACC         TTCGTCACCCGCGGG
    BB0883   7  51 325  940915 ..  940930 +  -6.8  -3.14463   CGGACTCGACCAGCC              GCGCTT CCTT GAGCGC               TTCGTCGAACGGCTT
    BB0870   7  60 397  926117 ..  926134 +  -9.1  -3.16564   CAGGGCAGGGCGTTG             TCGCGTC CGAT GACGCGG              TTGGTCGAATAGGCG
    BB0860   6  78 475  910957 ..  910997 + -15.9  -2.70932   CCCTCGGTGGCCCAG  GCGGCGGCGTCGGCGGCCT CCT GGGCGGCCTCGGCCGCCGC  TGCTTCGGCGGCCGC
       dcd   4  54 191  894292 ..  894313 +  -6.5  -3.25823   GCTTTGCGTCTCCAC           GCCG-CCGAC CTC GTCGGGCTGC           TTCATGTAACGGGAA
    BB0839   6  58 110  884183 ..  884228 +  -8.1  -3.36273   GGGTTCGGCCTTCTC GT-CGGCGTGGCTGGCGGCCAG CAC CATGCCCTCGGACACGCCGAAC TTCATCTTGCGCGGC
    BB0827   5  65 338  874546 ..  874588 + -10.5  -3.18681   CCAGTTCGGCCTGGA CCTGCG-CGCGGGTGGC-GGC GCT GCCGGCCAGCTGGGGCGCGGG TTCCTGCGATTCGCC
    BB0822   1  41 -21  869913 ..  869926 +  -3.7  -2.62263   GCTGTTCTCGCTGCT               GCCGC TCGA GCCGC                TGCTGTAGGCGCGCT
    BB0810   0 NONE
    BB0775   6  64 361  812474 ..  812505 + -12.2  -2.57294   TGCGGCGGGCGTATG      CCCGCGCGCAGCAT CAAG GTGCTGAGCTCGGG       ATTGGTGTCGGTATT
    BB0767  10  93   6  800430 ..  800451 + -18.7  -3.37796   GCCGCGCTGAGCGCG           GGGCCGGGC GGCG GCCCGGCCC            TTGTCCCTACTGCAC
    BB0749   6  62 -11  784465 ..  784483 +  -8.8  -3.53012   CAGCTGCGCGCCATG             CCCCGG CAGTAGC CCGGGG             TTTCAGCCCCGCCGC
    BB0745   4  79 368  782152 ..  782178 + -15.1  -2.96216   CACGTGGGCGGCCAG         GTCGCCGGCGC CGGCC GCGTCGGCGGC         TGTCTCGTCATCGGC
    BB0707   4  64 221  743286 ..  743302 +  -5.7  -3.95324   CGGCGGGGCTGGCGG              CGTCGCC CGG GACGGCG              TTCTTGTTCACGGTG
      amaB   6  57  -7  729662 ..  729677 +  -8.2  -3.05384   CGCCGCGCGGCTCAG              GCCGCT AGGC GGCGGC               TTCGATCCAGCGCGC
    BB0674   7  70  42  710700 ..  710739 + -14.3  -2.65298   GCGGCCCATGGACGT GCGCTCAGCCGCCCAGGCC GTCG GGCC-GGGTGGC-GAGCAC  CTTCTGGTAGATACC
    BB0668   6  55  -1  705052 ..  705082 +  -5.3  -3.66018   AAAAGCCGACTTTCT      GA-GCGCGGCGGCG GTGT CGGTGGCGCGCGTC       TTGTTGCGCTCCTGG
    BB0660   9  86   0  696087 ..  696127 + -18.2  -2.60496   CGCGCGCATCGACTA GCCGGCGGCCGGGCTGCCC CTGC GGGCGACCCGGC-GCCCGC  ATGTTTCAACGCCGG
    BB0650   5  57 261  684871 ..  684885 +  -7.8  -3.20382   CTCGGTATCGTTCGC               GAGGTC GAT GGCCTC               TTGCTCGGTGTCGAA
    BB0637   3  57 187  672302 ..  672360 +  -7.4  -3.21099   TGAGCTGCACGGCCA CG-GGCAGGCC-GTCGGCCGTCCAGTG CAGCGGAA CACTGG-CGGCCGGCTGGCCGGAGGCG TTGATGATGGCGAGG
    BB0627   2  51  37  661780 ..  661835 +  -6.4  -3.14564   GCCGTGGGCCGTGCC GGGCGCCGGCCCGGCGTCATGGCGCG GGTT CGCACAGCGCCATCAGGTCGGCGGCC TTCATCGCCGGATCC
    BB0607   8  83 465  637976 ..  638019 + -14.5  -3.28791   GCAGGTCCAGCCCGT CCTGGATGCCCAGCGCGAC CGATAC GTCGAGCTGGTCGGCCAGG TTCTGCAGCAGGGGT
    BB0602   3  50 450  631116 ..  631132 +  -2.2  -3.65199   CACCAGCGCGGTCTT              GCCG AAATCGCCG CGGC              TTTCCATGCCCAGTT
    BB0576   4  56   1  605712 ..  605754 +  -8.3  -3.01712   AGCCGCGCCGCCTGA GAC-TGGCGCGGGCGGGCGCG GTG CGCGCCCTGCCGC-CTATGCC TGTTCGGGCACGAAG
    BB0567   4  60   2  597490 ..  597517 +  -9.7  -3.15544   ATCCCGCCGGCTAGC        GCCGCGCCGGC ATGGCG GCCGGCCCGGG         TTGGTCAGGATCGCG
    BB0564   2  65 313  594801 ..  594820 + -10.6  -3.24747   ACAGTTCGGGATACA            CCAGGGCC GGCA GGCCCAGG             TTGATGCTGTCGCGC
    BB0559   2  43 468  589563 ..  589580 +  -3.3  -3.05935   CGTGCACAGCTGCGT             GAACTCG AAGT CGGGCTC              TTCGCTGCGCAGTAT
    BB0554   5  47 310  583441 ..  583481 +  -4.6  -3.06696   TCGCGGCCGCTCATG CGCC-GGCCCGTGACCAGGT AGT ACATGG-CGCGCGCCAGGCC TATCTTGCGCGGCAG
    BB0549   6  71 317  579162 ..  579187 +  -7.5  -4.09739   AGCCGGAAGATCATG         GCCGCGATCCGT TCC GCGGACC-CGGC         TTTTGCCCGGCTTGC
    BB0543   8  59 429  573347 ..  573357 +  -8.2  -3.29144   GGTCGGTGACGGCGG                 GGGC CGA GCCC                 TTGTAGGGCACGTGC
    BB0525   6  74 229  553904 ..  553930 +  -5.1  -4.56775   CAGGCAGTCATTCGC        GG-GGATAGGCT CGAC GGCCCATCCTCC         TTTTTCGCCCGACGT
       ffh  11  77  84  537197 ..  537242 + -11.1  -3.71848   GCGGGGATAGCCGCC CCGATACAAACCGGCAAACGC TGCG GGGTTTGCCGGTCTGTCCTGG TTGTTACTCGGCAAG
      htpG   5  66  18  532911 ..  532942 +  -5.6  -4.08767   ATGCGCTCGATCAAG      GGGCGGCGGTCCCC GCGC GGGGGCTGACACCG       TTTTGGCAGGCTGGC
      htpG   5  66 466  533359 ..  533373 +  -5.6  -4.09685   CCGGCGATGAAGTCG               CGGCCT GCC AGGGCG               TTTTCCAGCATCAGG
    BB0498   5 100 115  529808 ..  529833 +  -9.7  -5.28481   CAGAACCAAAGAAAA         GGCCCTTCACT CATA GGTGAAAGGCC          TTTTTTAATTGACTC
    BB0479   1  57 235  513054 ..  513099 +  -8.7  -3.14132   CTGCGCCAGGGCCGC GGCGCTGGACCGCGTGGCCGG CAAC CTGGCGAACCGGACCGCCGCC TTGATCGCGCCGGCG
    BB0473   3  54 422  505594 ..  505615 +  -6.5  -3.28712   GCCGCTGACCAGGTC           GGGCATGAGC GCG GCGC-TGCCC           TTGTAGGGCACCGGC
    BB0444   5 100  27  463632 ..  463656 +   -15   -4.7497   CACCCTTGTGAAAAA         CCCCGCC-GGC GCAG GCCTGGCGGGG          TTTTTCGTGGGTGGA
      ilvD   7  58 392  448092 ..  448111 +  -7.8  -3.35679   TGATGCCCAGCTCCA            GCCCGATC AGGT GATAGGGC             TTGTACATGGCCGAA
    BB0423   8  69 243  438836 ..  438850 + -12.8  -2.82491   CCTCGAACGTCCACT               CGCCGC CCA GCGGCG               TGTCGTAGGTCTGTA
    BB0415   4  56 327  426558 ..  426572 +  -4.2  -3.72893   CAGGGTGCGCGTCAG               GCCG ATCAGCC CGGC               TTTGGTCGCCGAATA
      psiF   3  52 321  421598 ..  421623 +  -8.1  -2.82623   GCGGGCCCTGGCGTT         CGCGCGCGGGG TAGG CCTCGACCGCG          TAGTTGTCGGCGCAG
    BB0405   2  90   9  419573 ..  419600 + -15.6  -3.61398   GGCCTGACGCACGCG        GATGCGGCGCGCC TCA GGC-CGCCGCGTC        TTCTTCCAGCCAGGG
    BB0398  13  70 100  412287 ..  412342 + -13.8  -2.56747   TGCGGGGGCAGGCAC CGGGAAGTCGGCGGGTGCCTGTCCCC CTGC GGGGACAGGCACCCGGGGGTCAGTCG ATCTTGTAATCCATC
    BB0395   5 100  11  409013 ..  409036 +   -21  -2.60496   GGTAAGCAAGCGCGC          GGCCGCCGCG CTGG CGCGGCGGCC           CTGTTTCAGGCCGCC
    BB0377   6  58  49  390181 ..  390219 +  -3.7  -3.85909   TCAGCCGGTCATCAC   GCCTTGAGCCTGGCTCG CATGC TGTGCGAGTCTTAGGGC   TTTGACTTTGGGTCC
    BB0377   6  58 448  390580 ..  390590 +  -2.4   -4.1891   AGCTTCGCGCGAAGT                 AGCG AGA CGCC                 TTTCTCTTCCGCCAA
    BB0360   8  93  10  374761 ..  374783 + -17.7  -3.51924   GTGTGACGCCGGGGG           CGGGCGCGC AGGGC GCGCGCCCG           TTGTCTCAGTGGCAG
    BB0353  10  51 282  367710 ..  367747 +  -7.6  -2.71731   CGTTCGGGATCTTGC   CGACGATGCGCTGCCC CACGTC GGGCAGCATATAGGCG    TCGTTCCAGCATAGC
    BB0340  11  55 131  353195 ..  353235 +  -7.3  -3.04461   GGTTCTGCTGCGCGG  TGCCGATGTCGCCGGCGCG CAA CGCGGCGAGGATGGCGGCG  TGTTCGGCCTGGGTC
    BB0333   7  57  70  346801 ..  346811 +  -8.2  -3.04792   GGTTGTCGCGCCACA                 CGCC TTC GGCG                 TGTTCCACGTCATGG
    BB0310   2  38 167  315354 ..  315367 +  -2.3  -2.58663   GACAGTCCAGCGGCT               CAGGT GACG ACCAG                GTTGTCGCGGTGCAT
    BB0310   2  38 456  315643 ..  315657 +  -2.1  -2.60075   GGCCGCGCAGGCGCA              GG-TGG TCGG CCAGCC               ATTGCTTGCGCGCCG
    BB0306   3  71   1  311060 ..  311087 + -14.1  -2.77899   GATGCGCGCGCCTAG        GCGCGCCTGGC GCTAGA GCGAGGCGCGC         TGCTTGATCGAGAAG
    BB0292   4  45 457  297104 ..  297115 +  -3.6  -3.27476   CGGGATCTGCGTGAG                GTCG ATGC CGGC                 TTCGTGCTTGAACAT
    BB0275  10  59 299  278787 ..  278798 +  -7.2  -3.68351   TGGATGCGGCGATCT                CGCC GTCT GGCG                 TTTCGCTGGTGACGC
    BB0253   9 100  32  255997 ..  256024 + -21.4  -3.02324   GCACCGTGTTGATTC        GGTGCCTGTCCC GACA GGGACAGGCACC         TGTGCTTTCGATCAG
       fmt   1  47 268  252988 ..  253002 +    -7  -2.62983   CGAAGCGCGCCAGCA               GCGCCG GTT CGACGC               TGATCTCGGCCTGCC
    BB0241   7  53 439  246780 ..  246794 +  -2.7  -3.72576   AGGCCTGGCCGGACA               GCGGC AAAGG GCCGA               TTTCCTGCAGCAAGG
    BB0237   9  93   3  241848 ..  241890 + -18.6  -3.33696   CATGAAGCACTGATG CGGTACG--GGGCGG-CGGCC CGCA GGCCGTCCGCCCCGCGTACCG TTCATTCCAGGCGGA
    BB0226   7  89 -21  230205 ..  230241 + -18.6  -2.81547   GGCGCTGCATGGGGC    GCTGCAGCGCCGCGGC GCCTA GCCGCCGCGCGGCGGC    TCATTCGTATGAGCG
    BB0219   4  71 -17  225565 ..  225610 + -12.5  -3.21912   CTGGCGCAGCGCGGC CGGCCAGC-CTGGCGCTGAGCG GGC CGTTCAGTGCCAGAGCAGCGCG TTCATGGCTTCGACC
       cca   3  53 271  214720 ..  214750 +  -8.2  -2.66316   CCGGCCAGCGCGGCA       TCGGCCATGGCGGT GAA ATCGACGTGGCTGG       TGATGTCCTGCAGGC
    BB0200   2  48 115  206883 ..  206895 +  -6.2  -3.01924   GAAGCGCTCGAACGC                GGCC AGAAA GGCC                TGTTCGGCGGCGCTC
    BB0189   5  56 337  196800 ..  196823 +    -3  -3.85698   GGCGCCGGCGGCAGC          CAGTTGCGGG CGCG CCTGCAACCA           TTTGTCCAGCGCGGC
    BB0177   4  48 198  185430 ..  185452 +  -6.9  -2.71011   CCGTGTACAGGCGTC           GCGCGCCAA TGTTC TCGGTGCGC           TCGTTGACCGAGAAT
      lipA   5  64  36  181369 ..  181389 + -12.5  -2.60496   ATAGGTATCGGCCCG            CGCCAGCGC CAC GCCCTGGCG            GTCTTTCACCGACAG
      kdtA  11  59 418  170184 ..  170198 +  -6.4  -3.60627   GGGAACAGTTCAGCG               TCTTGG CGG CCAGGA               TTTCCGCTGGCGTGG
      wbmA   4  55 -26  155047 ..  155067 +  -6.8  -3.31322   GCCAACCACCGGACG            CTGGCCGA CCTGA TCGGCGAG            TTCTAGAACCTTGCG
      wbmF  10  58 251  148307 ..  148319 +  -7.7  -3.31144   GGGCGGCTAAACTGC                CGTTG TCG CAACG                TTGTGCCGATCACCC
    BB0117   2  49  90  120283 ..  120295 +  -6.2  -3.14132   CGCCGGCCAGGATGC                GCGG CGTCA CCGC                TTCGTCCAGGAACCA
    BB0117   2  49 319  120512 ..  120534 +  -4.8  -3.20723   GGGCGCCAGTACCAG          CGAGGCGGC CACCAT GCTGCC-CG           TTGCATTGGTCAGCG
    BB0107   2  45 403  106773 ..  106827 +  -2.8  -3.21099   CAGCGGCCGCAGGCG CGGTA-CGTCCTGCCCCAGCGCGC TATAGACGC GCGCGCCCGT-CAGGATGGTGCCG TTGATGGTCGACAGC
      glcC   5  45 368   96021 ..   96043 +  -3.2  -3.21099   CGCGCCGTTCGCGCA           GCCGCAGGTC ATT GAGCAGCAGC           TTCATGATGGCGCAG
    BB0092   3  71 271   91725 ..   91742 +  -9.9  -3.72576   TCATGATTTCCTCTT             TTCGCAC GATC GTGCGAA              TTTGATCGAAAAAAA
    BB0073  10 100  95   69079 ..   69134 + -14.6  -5.14965   TTCGCCGTGCTTTTA TTCGCCGGCTCCGCGGCAGTCCAGGGG CAT CTGCTG-ACGGCAACGGGGCCGGCGGA TTTTTTCGTCCGCGT
    BB0062   3  53 182   55669 ..   55679 +  -8.2  -2.70932   AGGCGAAGGTCGGCA                 CGCG GAA CGCG                 TCCTTGACCCGGCGC
      rpsQ   3 100  45   39037 ..   39059 + -17.8  -5.84381   CGCTCCGGCATGAAA           CGGCAAGAGC CTG GCTCTTGCCG           TTTTTTTGTTCATCG
    BB0021   7  54  52   27332 ..   27345 +  -6.7  -3.18264   GGCACCAGCTCCACC               GTCAG GTGC CTGAC                TTCGTGGATCGACGA
    BB0017   2  42 158   22147 ..   22171 +  -3.4  -3.02144   AGCCCCAGGCCAGCG          CCGCCCACTT CGTTC GAGCCGGCGG          TGTTGACGCGCGTAA

SUMMARY

873 putative operon ends contain 4198 possible terminators.
Percent operon ends hit by terminators of confidence >= x:
	x	#>=x	hits>=x	%hits>=x
	100	128	111	107	12 %
	99	128	111	107	12
	98	128	111	107	12
	97	128	111	107	12
	96	128	111	107	12
	95	134	114	110	13
	94	134	114	110	13
	93	162	137	131	15
	92	162	137	131	15
	91	174	145	137	16
	90	182	150	141	16
	89	193	158	148	17
	88	206	170	159	18
	87	216	177	165	19
	86	229	186	172	20
	85	234	191	177	20
	84	243	195	179	21
	83	249	199	183	21
	82	257	207	190	22
	81	270	220	201	23
	80	284	227	206	24
	79	291	232	210	24
	78	304	240	216	25
	77	327	255	226	26
	76	338	265	232	27
	75	355	279	240	27
	74	372	294	252	29
	73	390	309	263	30
	72	410	325	274	31
	71	440	349	291	33
	70	461	366	303	35
	69	484	382	314	36
	68	505	399	321	37
	67	530	419	335	38
	66	556	437	349	40
	65	604	475	369	42
	64	644	507	385	44
	63	671	528	398	46
	62	750	592	436	50
	61	753	594	437	50
	60	848	672	474	54
	59	922	728	499	57
	58	1006	793	524	60
	57	1093	867	554	63
	56	1162	927	577	66
	55	1302	1038	616	71
	54	1363	1087	630	72
	53	1490	1181	653	75
	52	1523	1199	660	76
	51	1735	1365	700	80
	50	1833	1441	712	82
	49	2051	1607	732	84
	48	2147	1665	741	85
	47	2461	1880	769	88
	46	2569	1962	781	89
	45	2899	2193	793	91
	44	3084	2324	811	93
	43	3305	2469	816	93
	42	3569	2664	828	95
	41	3739	2778	831	95
	40	3896	2897	836	96
	39	4008	2969	841	96
	38	4180	3095	847	97
	37	4198	3108	848	97
	36	4198	3108	848	97
	35	4198	3108	848	97
	34	4198	3108	848	97
	33	4198	3108	848	97
	32	4198	3108	848	97
	31	4198	3108	848	97
	30	4198	3108	848	97
	29	4198	3108	848	97
	28	4198	3108	848	97
	27	4198	3108	848	97
	26	4198	3108	848	97
	25	4198	3108	848	97
	24	4198	3108	848	97
	23	4198	3108	848	97
	22	4198	3108	848	97
	21	4198	3108	848	97
	20	4198	3108	848	97
	19	4198	3108	848	97
	18	4198	3108	848	97
	17	4198	3108	848	97
	16	4198	3108	848	97
	15	4198	3108	848	97
	14	4198	3108	848	97
	13	4198	3108	848	97
	12	4198	3108	848	97
	11	4198	3108	848	97
	10	4198	3108	848	97
	9	4198	3108	848	97
	8	4198	3108	848	97
	7	4198	3108	848	97
	6	4198	3108	848	97
	5	4198	3108	848	97
	4	4198	3108	848	97
	3	4198	3108	848	97
	2	4198	3108	848	97
	1	4198	3108	848	97
	0	4198	3108	848	97
