# Supplementary material for: Rapid, accurate, computational discovery of Rho-independent transcription terminators illuminates their relationship to DNA uptake
Source: Genome Biol. 2007 Feb 21;8(2):R22. doi: 10.1186/gb-2007-8-2-r22 (PMC1852404; doi:10.1186/gb-2007-8-2-r22)
Supplement: Additional data file 2 — As described in the text, the entire robust tail-to-tail region is searched; if the region is less than 500 nt, then the 500 nt downstream of the stop codon is searched (stopping if a gene start is encountered). In the case of ties, all terminators with the high score are output. [file gb-2007-8-2-r22-S2.zip › Bordetella_parapertussis.ttperf]

   BPP0016   6 100  28   20121 ..   20144 - -16.8  -5.50499   CGACAGCCAAAAAAA          GGCCGCTGAT GCAT ATCAGCGGCC           TTTTGCTTGACGCTG
   BPP0040   6 100  25   40058 ..   40078 - -15.4  -4.72272   GCCGGCCATGAAAAA            CCCCGCCG GATCG CGGCGGGG            TTGGCCTGAGCCCGG
   BPP0059   7  77  77   51456 ..   51489 - -16.7  -2.73124   CGGCAGCGCGGAAAG     CGGCAAGGGCGGGTC TTCG GACCCGCCCTTGCTT      TTTGCGGCGCGCGCA
      hemB   0 NONE
      lysA   3 100  23   61612 ..   61641 - -22.3  -3.53012   GCGCCGCCCTTCAAA       GACAATGCCCCGC AGAT GCGGGGCATTGTC        TTTGGCAGGCCTTGC
      uvrA  10  65 425   69415 ..   69439 -  -9.9  -3.39844   TGCACACGCGAAATA          TCGGCCTGCGC CGC GCTCAGGTCGA          TGCCCGGCAGCCGGG
   BPP0078   8  78  12   74815 ..   74830 - -10.4  -4.13767   CGCTGGATGCGAAAA              CCCTGC CCAG GCAGGG               TTTTTTTTGGTTCAT
   BPP0084   4  59 413   81327 ..   81359 - -10.4  -2.80816   CGGTCATCCACCAGA      CGCGCGTCACCGGC TTCGG GCCGGCGCGGCACG      ACGAAGCCGCCGCCA
   BPP0094   7  63 105   92651 ..   92682 -  -7.8  -3.66908   GGGCTGGAAAAGTAA      CCTGCCGGGGGGGC AGAT ACCGTCCTGGCAGG       CTAGCGTTCATGGCG
   BPP0109   7  68 117  113553 ..  113566 -  -8.1  -3.94877   ACTGGTCAACAACAA               GCACC CGCT GGTGC                CGATGTCGACGTTGC
   BPP0118   6  56 -31  124394 ..  124420 - -10.1  -2.50816   GCGGTACTGACTAAT        TGGCCGCCGCGG CGCG CCG-GGCGCCCA         CCAGGCCCAGCGCCA
      wbmE   7  59 420  151432 ..  151444 -  -9.1  -3.16881   GATTGAGTGGACCAA                GGCCA ATC TGGCC                GTGATCGAGCAGATC
      wbmE   7  59 338  151502 ..  151526 -  -4.1  -3.94188   ACGTACGGCAAATAA          GACGGCGGACT GGA AGTTCCCCGGC          CCGGCCTGTTCCCGA
      bplL   4  61 191  158328 ..  158348 -  -6.7  -3.63627   GGGGCATACCTGAAA            TGCTGCGCC ATG GGGGCGGCA            TGACGTTGCCCGAGC
   BPP0158   2  55 194  173013 ..  173046 -  -9.3  -2.75481   GTTCAATTTCAAGGA     TGCCGCCCGGGACGC CATT GCGGCGGGGGCGGCG      CTGCGTGCGCCCGAC
      rfbC   6  81 -24  184784 ..  184819 - -16.1  -3.14878   GGCGTCAACTGAACA    CGCGCGGGCCGCTAC GCATAG GTATCGGCCCGCGCC     AGCGCCACGCCCTGG
   BPP0187   3  54 411  199472 ..  199507 -  -8.9  -2.80816   GCCTCATCGAGTACA    CGCAGCGCGACGCCGA GTTCA CCGGCGTCGAGG-GCG    AAATCCGGCACCGCT
   BPP0198   8  78 102  210132 ..  210172 - -10.4  -4.07885   GACCCTGCTGGAAAA CGGCGCGCCCG-GCGTGCA TTTC TACACGCTCAACCACGCCG  AAGCCACGCTCGGCA
   BPP0204   1  59  43  217845 ..  217862 -  -9.1  -3.14132   TCCGGCGCGCATCAA             GCC-GGCG CTG CGCCAGGC             GCGCTTGCAGGCGCT
   BPP0213   2  45 174  225931 ..  225946 -  -4.6  -3.05343   GGCAGACCGGCAACA              TGGCGC GCCT GCGCGA               GTGCTGCAAGGGGTT
   BPP0216   0 NONE
   BPP0223   1  57 201  233420 ..  233432 -  -9.1  -3.06796   GGCGAGCCCATGCAA                TGGCC GGC GGCCA                AGGGCATCGACCGGC
   BPP0234   8  65 265  244989 ..  245014 - -10.3  -3.35679   CGTCGTCACCGAGAA         CGGCGTGGCGC AGAT GCGCCAGGTCG          ACGGCGTGGCCGTGC
   BPP0238   6  62 212  249515 ..  249551 -  -2.2  -4.28254   GCTCAAGAGCGAAAA   CCCCAACGT-GCGCCGCA TCC TG-GGCGTGACGCCGGGC   GCCGGCGCCAACCTG
   BPP0245   5  70  57  256053 ..  256073 - -11.8  -3.36492   GCTGGAATTGCAGAA            GGCCGGCG GCAAG CGCCAGCC            GGTGGACGTCTTCGT
   BPP0255   7  60  85  264384 ..  264402 - -10.3  -3.07222   AGGAGCACCTGAAGA             TCCTCGC GGCCT GCGAGGA             AGGCAATGCCGCGCG
   BPP0266   6  51  44  276515 ..  276542 -  -6.2  -3.17714   CGAAATCTTCATGAA        GCTGCTGTCGAC GCTG GTCGACGCCAAC         AATCAGTACAGCCGC
   BPP0273   8 100  65  282907 ..  282960 - -14.6  -4.32857   GCTGGCAAAGACAAA GTGACACACCCAGGTGCCTGTCCCC GCACG GGGGACAGGCACCTGC-CGAATCCC GGGTGCCTGTCCTTC
   BPP0287   5  75 148  298850 ..  298862 -  -9.1  -4.09685   GTCCATGGCGCAAAA                CTGGC GCG GCCAG                GGCGTCCAGGACACC
   BPP0290   7  85 263  301014 ..  301056 - -17.7  -2.79183   TGCAGGTGCACGACA CGCTGCCGCAGGCGCTGGCGG CCA CCGGC-GCGGCTGCGGC-GCG CGTCTTCGCGCTGAC
      thiC   2  53 306  311495 ..  311528 -  -5.2  -3.41527   CAATCTCCACTACAA    CCTGTCGCGTCCGGCG GGCG CGCC-G-CGCGAGTGG     GCGGCCGAGCAGGGC
   BPP0304   5  54  69  315637 ..  315656 -  -4.2  -3.71848   GCTGGTCAGCAAGAA            GATCCAGG CCCG CGTGGACC             TGATGCGCGGGGCGC
   BPP0314   8  65  38  325959 ..  325984 -  -8.9  -3.70902   GGGCGCATAGCGAAA         GCCGATACCGC AAAC GTGGTGTCGGC          TTTTTTGCGTTCGCG
      cyaC   3  43  59  335040 ..  335059 -  -4.3  -2.71144   TACGGCCGCGAAGGA            TCGCGCCA TGGCC TGGC-CGA            GTACATGCAGATCAA
   BPP0331   6  65 359  350991 ..  351021 - -12.4  -2.70932   GGTGCTGGCCAAGCA       GGCCGCGCAGGCGC GCG GCGCCTTCGAGGCG       GTGATGGTGGACGCG
   BPP0351   2  51 458  371573 ..  371588 -  -2.4  -3.64822   ATCCGCTGATCGAAA              GCGCCG AAGG CTACGC               GCATCTGCCGGCCGT
   BPP0375   3  66 359  394446 ..  394456 -  -6.8   -3.9461   TGCGGTCAACAACAA                 CGTC TTC GACG                 TCTACGCGGTTCTGG
   BPP0392   2  45   2  411846 ..  411858 -  -4.7  -3.05596   TACCCGTTGACGGAA                GTCGC GCC GCGGC                CCTAGCCCACCAGGC
   BPP0404   1  57 311  424048 ..  424083 -  -9.1  -3.03124   GGCCATGCGTGAACA   TGC--CCAGGCGCGC GCGCAATG GCGCGCCTGGATGCA    GGACTACGATGCGTT
   BPP0430   2  77   1  452538 ..  452571 - -16.1  -2.52464   GGCTTGCGTAACGGA     CGCGGTTTCCTGCCCC CTG GGGGCAGGAAA-CGTG     TCAGGCGAAGGTCTG
   BPP0440   7  66  11  466036 ..  466057 - -11.5  -3.14132   TCTGTTCTTCACCAA           GGCCACGCC TTCC AGCGCGGCC            TAGCCGCGCTTCACG
   BPP0444  10 100  25  468485 ..  468509 -   -15  -4.57073   CACCCTTGTGAAAAA         CCCCGCC-GGC GCAG GCCTGGCGGGG          TTTTTCGTGGGTGGA
   BPP0462   4  49 297  491944 ..  491971 -  -3.2  -3.53012   CGGCCCGGGCGGAAA        GCCGGCCGGCCA TCAA TGCCCAGGTGGC         GGCGTGGAGCGCCCG
   BPP0466   2  68 386  495697 ..  495718 - -11.5  -3.30771   GCACATTCCGTACAA           GGGCAGCGC CGCG GCGCTGACC            GATGTCCTGAGCGGG
   BPP0471   2  56 110  503381 ..  503398 -  -2.7  -3.80841   ACGAGCACTACGAAA             TGATCGAC CTG GCCG-TCA             AGCAGCAACCCGAGG
   BPP0471   2  56  38  503455 ..  503470 -    -6   -3.5774   ATCGAATCGTGGAAA              CCGCTG TTCG CCGCGG               CGCTTTGAGCGGTAA
   BPP0474   6  80 166  506574 ..  506598 - -15.8  -3.27525   CGGCCGGAAATGGAA          CAGGGGTTGC TTTCG GCAACCCCTG          TCCGCGATCCGGCGC
   BPP0480   4  45  13  514486 ..  514501 -  -4.7  -3.03243   AGCCAGGCCGGAAGA              TGGAC TACCGC GTCCA               GGCGTGCGAGCCCTA
   BPP0484   3  49  18  517578 ..  517594 -  -5.2  -3.08133   TAGCGATTTAGTGAA              GACTAT AGGTA ATAGTC              TCACGCTGCGAGCTG
   BPP0494   5 100  28  528202 ..  528227 - -13.3  -5.02357   TAGAACCAAAGAAAA         GGCCCTTCACC CTTA GGCGAAAGGCC          CTTTCGTTTTGGAGT
   BPP0510   8  63 391  542621 ..  542638 -  -9.1  -3.35992   ATGGATCCGAAGCAA             CTGGGCG CCTA CACCCAG              GAAGAACTGGACCGC
   BPP0521   4  51 310  552031 ..  552056 -  -5.3  -3.30619   AAGCATTGGCCATAA         CAGGACCTGTG CGGG CTCAGGCGCTG          CCAGATGTGCCAACG
   BPP0525   2  47 387  555265 ..  555286 -  -6.6  -2.71364   TGACGCGCGTAACCA           TGGCTGGCG TCTGT CGCCAGC-A           TTCGACCTCAATCCG
   BPP0539   4  52 132  571841 ..  571863 -  -6.9  -3.14132   GGGCTGCGCCATGAA           GCGCAGGCA GGGCG TGCCCGTGC           TCGTCATGAGCGTGA
   BPP0545   6  53 275  577808 ..  577832 -  -5.6  -3.40403   CCGGGGCCATGACAA          GTACCGCGGC AACAA GCACCGGTAC          AAGCACCGTCGCCAC
   BPP0549   5  62  26  582135 ..  582156 - -11.5  -2.70932   CTTGCGCGGGAATGA           GGCGGCCCC GGAT AGGACCGCC            ATCCTGTCCGCGCCG
   BPP0554   2  51 373  587762 ..  587780 -  -6.7  -3.01712   CCGTGCTGCGCAATA             TCCAGGC CGGCC GCCTGAA             GGTGCTGGCGGTGGG
   BPP0554   2  51  42  588086 ..  588111 -  -4.5  -3.38812   TGCGGGCCAACAATA         TCGTGGCGGAG TAGG CGCCGCCTGGA          GCGGGGCGGCTGGCA
   BPP0559   3 100  18  593534 ..  593561 - -19.2  -4.15044   GCGGGGCGCAACAAA        GCGGGGCGTTCA GGAA CGAACGCCCCGC         TTGCCGTCGTCCGTG
   BPP0597   6  52  65  629591 ..  629601 -  -8.2  -2.71144   GACGGTCGTCAAGCA                 CGGC CCC GCCG                 AGGTGTTCCTCAACG
   BPP0602   1  80  -6  636491 ..  636515 - -15.8  -3.28712   GCGCCTGCTCGAGAA          GCTGTAGCCC TGGCC GGGCTACAGC          TGGCCGTCGAAGTCG
   BPP0612   4  47 -28  650319 ..  650339 -  -6.7  -2.52676   GATGCGCCTAACCCA            GCCAGCGGG CGT CCGGCCAGC            GCCGTTCATCGAGCG
   BPP0617   7  74  60  655107 ..  655162 - -15.3  -2.64472   CAGCGCGGAAATCGA GTGAGCCCCGCCCATCGCGGCGCGCC GTGCA GGAGCGCCGCGATGGG-GCAGCCCTG GGCGGCGCCGGAAGA
   BPP0622   6  78 -16  660737 ..  660793 - -14.2  -3.53224   TAGGCGGCGCGCAAA GCG-GCCCGGGCCGCG-GGCCGTGCCGG GCG CCGGCCCGGCGTCATGGCGCGGGTTCGC ACAGCGCCATCAGGT
   BPP0632   6  95  16  671097 ..  671121 -   -20   -2.6563   TTCCTGAAGAAGTGA          GGCGGGCGGC GCGTG GCCGCCCGCC          TTGCCGGGTGCCGGT
   BPP0645   5  47 112  683472 ..  683505 -  -4.4  -3.21276   GCGTGGTCGAGAAGA     TCGCCG-CCACCGGC TTCGT GCCGGAGGTCTCCGA     CGGCGCGGCGTTCAA
   BPP0653   7  58 192  691582 ..  691598 -  -4.3  -3.82084   GGCGAAGATCAACAA              GGCCATC AAC GACGCCC              TGGCCTCGCCCGACG
   BPP0662   2  58 -32  700698 ..  700717 -  -2.1  -4.10161   GATCATTCTGCAAAA            GCCG-ACT TTCTG AGCGCGGC            GGCGGTGTCGGTGGC
   BPP0668   2  72   1  706315 ..  706360 -   -14  -3.01924   CATCTCGCTGGAATA GCGGCGTGCCGCATGGGCCGCG CAGG CGCGGCCCATG-GACGTGC-GC TCAGCCGCCCAGGCC
   BPP0687   3  59 297  724962 ..  724984 - -10.4  -2.80816   CGGGCATCGAGCAGA           TCGCCCGCCG CCG CGGCGTGCGG           GTGAGCCTGGACGCG
   BPP0695   1  60 404  732113 ..  732138 -  -8.9  -3.44325   ATCGGCGACAATGAA         GGCCGGCGC GCCATCCG GCGCCGCCC          TGTCGCCGAGAGCCC
      glyA   6  54 -55  738702 ..  738739 -  -5.4  -3.60627   GTACGGCAGCGGAAA  GCGCCG-GCTCAGCTCGG CCGC CCGCGCGG-GCACGGCGT   CGCGGCCGCCGGCCT
   BPP0706   2  58  34  745207 ..  745241 -  -8.5  -3.33696   GTGGTGTTCAAGGAA    GCGCGCGCCCTGTCGCC CTC GGCG-CAG-GCGTTCGC    CGAATTGCTCAGGCG
   BPP0725   0 NONE
   BPP0735   2  44 136  779940 ..  779992 -    -3  -3.19157   CACCAAGGGCATCAA GCGCGGCCGCGACGGTTCGCTGAC GGTGT ATCTGCAGCACGACGCGCCGGCGC GCGCGCATGCGCCCA
   BPP0751   5  63 103  796711 ..  796725 - -11.4  -2.91274   CTCAGCCGAACGACA               GGCTGC CTT GCAGCC               CTTCATTGACCGCTA
      metG   8 100   9  800167 ..  800193 - -20.8  -3.55444   GCCGCAGGCCTGAAA         CGGCCGGCCCGC GTG GCGGGCCGGCGG         CGGCGCGCTCAGCGC
   BPP0761   6  51 347  809799 ..  809811 -  -4.8  -3.41051   GCAGTTCGACGAGAA                GTCG TTCGT CGAC                TTCAAGGGCGATGTC
   BPP0761   6  51  64  810068 ..  810094 -  -3.6  -3.53012   TGCTGTTCCTCGAAA         GCGACGAGGTGT GCG AGACCTCGTATC         GCGACCGCGGCGGCA
   BPP0772   0 NONE
   BPP0776   5  55 137  826540 ..  826560 -  -4.5  -3.70902   TGGTGGAGATGGAAA            TGACCTCGC AGG GCGTGGCCT            TCAACACCGGCTACC
       pgi   0 NONE
      fahA   5 100 145  866238 ..  866265 - -21.4  -5.26875   CCCGCAAGGAAAAAA        GGTGCCTGTCCC GGTT GGGACAGGCACC         TTCGTCACCCGCGGG
   BPP0822   9  82  55  883428 ..  883448 - -16.9  -2.84732   TCGAAACCCAGGACA            GTCCGCCAG CGC CTGGCGGAC            TGCGTCAGCCCTTGG
   BPP0839   2  45 257  909693 ..  909714 -  -4.3  -3.01791   ATGTGGTGGTCAAGA           GCCGCG-GGC ACT ACCGCGCGGG           GTTCGACGAGTTCTT
   BPP0845  11  74  20  916012 ..  916038 - -12.2  -3.57144   TGCCGGATCCTGAAA         GTGCACCCCGAC ATG GCCGAGGTGCGC         TGGCCGTCGTAGGCC
      pyrF   7  95   6  931741 ..  931776 - -20.4  -2.59748   CACCCTGAGAAGTCA    GCGGGTGCCAGTCCCC CTTC GGGGACAGGCACCCGG     GGGGGTTACGTTCTT
   BPP0879   3  60  19  950403 ..  950444 -  -5.5  -3.81951   GGGCAGATGATCAAA TCGGCCGGCCTGACGCCGC AGTA GCGGCGGGGCGGCGGCGGA  TCCGCAGGGCGCGGT
   BPP0887   3  48 414  957736 ..  957751 -    -6  -2.87132   GTCGCCGGCGACACA              GGCCGC CCAC GCGGGC               ATCGATTTTGCAAAA
   BPP0893   1  62 333  964391 ..  964407 - -10.8  -3.05384   GCGGTGCGGATGGAA              GCGGCG GGCCG CGCCGC              TTCGGCATCCGGGGA
   BPP0919   4  72   3  993780 ..  993797 - -14.1  -3.05844   GCCGGCAGCCGAATA             GCGCCGC AGGC GCGGCGC              GCCTAGCGCGAGCGG
   BPP0925   9  70 406  999479 ..  999518 - -10.8   -3.5241   CAGCGCCGAGAAACA GCTGACCAAGGCGCTGCC CAAGAT GGC-GCG-CTCGGCCAGC  GATCCCAAGCTGGCC
   BPP0931   0 NONE
   BPP0941   1  47 -33 1013004 .. 1013029 -  -5.9  -2.78384   CGCCGCTTCAGGACA         GGCCGGCGGCG CGCG CGCTTTCGGCC          GACAAGCCGGCCGAC
   BPP0951   1  59 188 1021985 .. 1022023 -  -9.6  -3.14132   GGCCTGGCCGAGCAA GTGCG-CCGC-CGCACCGG CATG CCGGTGCGCGCGGTCGG-C  GGCATCGCCGATCCG
      ribE   0 NONE
   BPP0958   8  60  90 1028089 .. 1028111 -  -5.4   -3.7941   CACGGTCTACAAGAA           GCTGATCCGC ATC GCCGACCTGC           ACGACGTCAGCTCGT
   BPP0972   6 100  -3 1042780 .. 1042831 - -20.6  -3.34192   AAGGGCGGCAAGTAA GCGGCGCCGCGTCCCGGCCCGGCG TGCG CGCCGGCCCGGGGCGCGGTTTCAC TCCTGCGCCGGCGGC
   BPP0983   4  55 288 1061575 .. 1061598 -  -4.5  -3.71848   TTCGGTGATGAACAA          CCTGCCCACC GTGCT GGTGGGC-GC          CCTGTCGATCGACGC
   BPP0991  11  90 332 1068454 .. 1068484 - -17.6  -3.55444   GCGCCACCTCGCAAA       GCCTCGCGGACG CCCGCAC CGCCCGCGAGGC       GGTCGAGACCATGCT
   BPP0996   2  55 233 1072791 .. 1072849 -  -8.7  -3.01712   GTTCCGCTTGCAAGA CGGCCGG-CGGTCCGA-TGAGCCCGTGGC GTC GACAGGGGCTGAGTCGTTTCGGCCGGCCG CGCCGGCGTTGGCCG
   BPP0999   6  66 354 1074630 .. 1074645 - -11.8  -3.14602   GCTATGTGATGAAGA              GCGGGC TGGC GCCCGC               GCTGGTGGAGCTGGT
   BPP1006   8  83 -13 1083248 .. 1083282 - -12.1    -4.067   GGAAAGCAAGAAGAA    CCGCAGCC-GCTGAGC GGCC GCTCAGCCGGGGGCGG     GCCGGGTCGCGGACA
   BPP1011   7  72 351 1087390 .. 1087426 -   -13  -3.14344   CATCCTGCTGACCAA   GGCGCGCGCC-CACAGCG TCG CGCTGCGCGGCCCG-GCC   GCGCAGGCGCTGTTT
      ttrA   8  70  41 1103289 .. 1103316 - -11.9  -3.36749   GATGCTGAAGATCAA        GGCCGCCGCGC GCGGCA ACGCCGCGGCC         TACAGCGTGGGCCTC
   BPP1050   8  56  39 1126595 .. 1126613 -  -6.6  -3.57263   ACCGCGACTTCGAAA             GCATCGGC CCG GTCGACGC             GCTGCTGGTGGACCG
   BPP1054   2  77 395 1129395 .. 1129426 - -16.6  -2.62184   GTTTTGGGCACATCA      TGTCCCCGTGGCGGC AGT GCCGGC-CGGGGACA      TGGCCGGCGTCACGC
   BPP1058   6  60  35 1133344 .. 1133371 - -10.6  -2.78384   TCCTGGGCGAGGAGA        TCGCGCGCTGG GGCACGG CC-GCGCGCGA        GGCCGGCGTGACGCC
   BPP1071   4  93  41 1146650 .. 1146671 - -18.7  -3.28712   TTGGTTCGCCGACAA           CCCCCCGGG CTTG CCCGGGGGG            TTGTCGTTTGTGGGG
   BPP1080   1  61 255 1155420 .. 1155441 -  -3.6  -4.11216   GGGCCACGTGGAAAA           GCCGCTGCC GGTAT GGC-GCGTC           GTCTACGACGATCCG
   BPP1083   2  53 103 1158161 .. 1158177 -  -5.7  -3.42503   CGGCAAGACCTACAA              CGAGGCC AAG GACCACG              GGTTCATGTACCAGC
   BPP1088   0 NONE
   BPP1097   5  93 239 1169508 .. 1169558 - -11.1  -4.30576   CCGCGAGGAGGAAAA GCG-GCTGA-CGTCCCGGCTCGAGA ACC TCGCCAGCCTGGACGATCTGCGCGC CATGCAAGGGCGCAT
   BPP1102   2  49 429 1173090 .. 1173114 -  -2.9  -3.53444   CCATCCTGCCGGAAA         TGCA-G-CGCC AGGTG GGCGACGTGCA         TCACTGGATGACGGC
      moeA   0 NONE
   BPP1117   4  53 459 1190366 .. 1190394 -  -6.5  -3.29144   CGAGGTGGTGGACAA        GGCCGGCGATCGC CAG GTGCTGGCCGACC        TGGACGCGGCGGCGG
   BPP1120  14 100  11 1193576 .. 1193607 -   -26  -2.68789   AGGCACAAAAGATAG      CGGGAGCCTGTCCC CGTT GGGACAGGCTCCCG       AGTATTGGAGTTACC
   BPP1125   7 100 429 1197679 .. 1197700 - -14.5  -5.26875   CCGGGAAGGAAAAAA           GCCAGTTGC GTGA GCAACTGGC            TTTTCGGAATCTTTT
   BPP1134   4  87  -1 1210068 .. 1210099 - -17.2  -3.37879   ATCAAGCTGAACTAA      GGGCAGGGCGCGCC GCGC GGCGCGCCCTTCTC       AGGCCTGGCGCGCCA
      cysG   5  56 196 1231669 .. 1231709 -  -8.9  -3.18582   TACGGTACGCACCAA CGGCATCGCGCATCGCAC CGAACT GCGCGGCACGCG-CGCCG  AACTGGGCCTGGGCA
      ubiD   0 NONE
   BPP1163   3  47  79 1244115 .. 1244153 -  -3.8  -3.32844   GTTCGCACGCGAGAA  CGGCCGG-GTGTTCG CCTATGTCAT CGAGCACGCCGGGCG   GCACCCCGACCCCGA
      fabI   4  54 445 1249116 .. 1249127 -  -7.2  -3.33483   GATCGAAATCATGAA                GCGC CGCG GCGC                 CGAGGTGCCGATTCC
      pitA   2  61  99 1259508 .. 1259537 - -11.3  -2.87132   CGCGGCGCCTACATA       GGCGGCC-TGGTGG TCA CCGCCGTGGCCGCC       CGGCTGGTGGGCAAC
   BPP1183   6  60  45 1263137 .. 1263164 - -11.2  -2.75074   TGCACTGGAACATCA        GCCTGAACGACG CGCG CGTCGATCCGGC         CATCTTCATCGGGGC
   BPP1193   4 100  55 1271391 .. 1271421 - -19.6  -3.14344   CAGGTTGTGCAGTAA       GGCGGCGACCGGCG CGG CGCCCGGCGCCGCC       CGCCCGCATGAAAAA
   BPP1193   4 100  19 1271438 .. 1271457 -   -15  -5.14563   GCCCGCATGAAAAAA            CCGGACGC TCGC GCGTCCGG             TTTTTTCATGGCCTC
      gcdH   2  63 275 1284768 .. 1284790 -  -9.8  -3.28712   CTGGGTGGTGGACAA           CCAGCACGGC GAA ACCGTGCTCG           AACTCGACGCTACCA
      pbpG   6  70 423 1291133 .. 1291171 - -12.9  -3.06492   GCACTGACCCCAATA   CGGGCGGCCGGCGCGCG CTTGT CGCCTGCCGGCCGCTGG   CCGTACAGTGGGGGG
      talB   5 100   1 1308848 .. 1308894 - -12.9  -4.81249   GGCGAAACCGAAAAA CTCTAGCCGGCGGCGCGGGCAT GCCC ATGCCCGCGC-GCCGCATCGGG CTAGGCCGCGCCGTG
   BPP1231   5  63 413 1314113 .. 1314140 -    -9  -3.47227   GCGGAACCAGGACAA        GCCGCGCGCCGTC GAG GTCGCC-CGCGGC        CTGCACAACCTGGGC
   BPP1240   5  62 100 1325275 .. 1325285 -  -8.2  -3.56594   CGAAAGCGGCGCAAA                 GGGC GGC GCCC                 ACGATGTTGCGGAAT
   BPP1246   7 100  82 1341825 .. 1341856 -   -23  -2.50935   AGCTGATGGAGTAAG      CGGTGCCGGTCCCC ACGC GGGGACCGGCGCCG       TCCTGGCAGTCAAGT
   BPP1254   1  37  78 1349298 .. 1349308 -  -2.4   -2.5092   CAACAGGCGATCAAT                 CCTG AGT CGGG                 CCCGTGCCAGCGTTG
   BPP1257   1  46 174 1353708 .. 1353729 -  -2.1  -3.47349   CTTCGAAAGCCATAA           CTCCGGCGCC AGC GGC-CAGGTG           ATCGGCCTGATGCCG
   BPP1268   5  56 410 1366307 .. 1366328 -  -5.9  -3.54459   TGAACCTGCCGCAAA           TC-CTGGCGA GCC TCGCCAATGA           AGAGTTGGCGGGGTG
   BPP1273   1  55 -58 1371891 .. 1371925 -  -8.5  -3.05384   CGGCGCGGCATTGAA    CGCGGCCCGCTGCGCGT CGA ACGCGC-GCTGGCAG-G    CCGGCCGCGCCTGGC
  BPP1279A   5  63   1 1380293 .. 1380344 -   -10  -3.29144   TGAGCCCTGGCACAA GGC-GGGCCGCCGGGGCCTCGCGC GGCGAA GCGCAGAGCCCCGG-GGCACAGGC TCATTCCAGCCGGAT
   BPP1288   4  56 171 1389124 .. 1389155 -  -7.3  -3.41988   GGTCATCGAACAATA     TGC-G-CAGGCGCGC CAGC GCGCGGCTGACCGCA      GGCTGGCTGACGTCC
   BPP1291   4  52 223 1392565 .. 1392612 -  -8.4  -2.55544   TCATCACGGAAGTGA CCATCGGCTTCAACTATGCGCTG GGC CAGGTCAC-GGTGACGCCGATGG CGCTGCTGATGACCT
   BPP1302   3  95  29 1404717 .. 1404751 - -20.7  -2.71681   CAATGTGGCCAAGGA    GGCGCGGCGCCTGCCG CGCT CGGCCGGCGCCG-GCC     TCGACGCCCTGGTGG
   BPP1321   4  51 443 1424014 .. 1424037 -  -4.6  -3.39018   CGACGACCTGAAAGA          TCATTGGTCGC ACG ACGACC-ACGA          GGGCGAACGCAAGCG
   BPP1336   4  51 330 1438038 .. 1438075 -  -7.6  -2.73364   GCTGCATTTCAATCA  CGCCGCGCTGACGGC-CG AGAC CGCGCCGGC-GCGCTACG   CGCAATACGACCGGC
   BPP1349   5  89 393 1449435 .. 1449481 - -17.2  -3.56821   AGGAGATCCTGGAAA GCCGGCGCCAGGCCGGCGCAG GGGACG CCGCGCTGGCC-GGCGGCGAC GGGCCTGCGCCGCTG
      aroG   1  84 460 1456782 .. 1456832 - -17.5  -3.10895   CGCAATACATACAGA CCCGCCATGCGCGTCAGGCCGCGCC CGC GCCGCAGCCGG-CGCGC-TGGCTGG CGGGCCTGGACGCGG
   BPP1364   5  67  22 1464670 .. 1464699 - -12.8  -2.97171   TACGCCATGAAATCA       GGCGCCAGTCCC CATGCC GGGACAGGCACC        GGCATTCCTGCGGGG
   BPP1371   1 100  82 1471977 .. 1472034 - -23.6  -2.71731   CGTAGGGGGGAACGA CGCCTG-CGGC-CAGGGTGCCTGTCCCC CTGC GGGGACAGGCACCCTGCGGAGACAGGCA CCCTGCGGAGACAGG
   BPP1391   5  56  43 1492902 .. 1492958 -  -8.5  -3.14931   GCGACCCTGCACGAA GGCCGCATCACGCTGGGCGGCGCGCCC GGGCT GGGCGTTACGCCCGACCTG--GCGGCC CTGCGCGCCGCCTGC
   BPP1396   1  59 -21 1497710 .. 1497726 - -10.1  -2.81464   CTAGCAGGGATCACA              CCGCCTG GCG CAGGCAG              GCGATGAAATGGGCC
   BPP1399   1  47  -6 1501342 .. 1501375 -  -4.4  -3.14132   GGCGGCGGGCATCAA     GCCGTAACGCCCCG CCTGCC CGGGGCTTCACTCC      GTGGCAGGCACCTTG
   BPP1411   6  77   5 1510181 .. 1510233 - -16.7  -2.52464   GTGGCGCCCAAGGGA TAGGGCGGACGCGGCGGGTCCGGCC GAT GGCCAGGCCCGCCGCGCTTTCCCCC CGGCCTACATGTGGC
   BPP1421   8 100 180 1520212 .. 1520239 - -12.8  -5.63517   GCCGGAAACAAAAAA        GCCCTGGACCACG TGG CGTG-TCCAAGGC        TTTTCCGTCTGGTGT
      argH   4  93  24 1531445 .. 1531462 -  -9.8  -4.65895   CGCGGCATGTAAAAA             CCCGGC GCGCAG GCCGGG              TTTTTACATGGAGCG
   BPP1437   3  49  14 1536407 .. 1536427 -  -5.3  -3.16492   CGAGAGCGACGAAGA            GGCGCTG TAGGCGT CCGCGCC            AGGCGCCGGGCCGCT
   BPP1440   7  58 462 1538956 .. 1538968 -  -4.7  -3.85698   CTGGTCGGCGAGAAA                CTGGC CGC GCCCG                ACGCCCTGGGCAACC
   BPP1447   3  71 454 1547487 .. 1547527 -   -14  -2.90496   TGCTGCCCGAAATGA CCGACCGCTACCCGCACGA GTTC TCGGGCGGGCAGCG-CCAG  CGCATCTGCATCGCG
   BPP1456   5 100  19 1559094 .. 1559124 - -25.6  -4.07568   CGCGGCCGTCCAAAA       CAGACAGGCCGGCA AGA TGCCGGCCTGTCTG       TTTGCGCAGTGGCGG
      flaA   7 100  54 1572304 .. 1572330 -   -13  -4.65895   CGCCGGACGCAAAAA        CGCCCGG-CGC GGTGAG GCGGCCGGGCG         TACGTACTGCCATGG
   BPP1482   6  57 109 1591501 .. 1591539 -  -9.5  -3.04144   CTGGCAGCTGGAACA  CCAGGCGCAGGCC-GCCGC GAT GCGCCAGGCCTT-GCCCGG  CCTGCTGGGGCCGGG
   BPP1482   6  57  66 1591566 .. 1591582 -  -9.3  -3.01712   CGGGCGCGCGCAAGA              CGCCCGC GCG GCTGGCG              CCCGCGGCCTTGATG
      fliQ  13  72 299 1608424 .. 1608450 - -13.1  -3.15544   CTGCAGGCCGACGAA        TTCGCCCGCGGT CTGC ACCGCGG-CGAA         CACCACCCGCATGGA
      dsbB  10 100  -6 1629155 .. 1629211 - -31.9  -2.71364   CTACGCGGCCAACGA CGCCTGACCGGCGCGGCGCGGCCGGCTT GCGC AAGCCGGCCGCGC-G-GCCG-TCAGGCG TTGCGCCGCAACGCC
   BPP1543   1  42 266 1650008 .. 1650018 -  -2.4  -3.16492   GCATATCCACGAACA                 CCTG GAC CTGG                 AGGCGGTGCTGCCGC
      smpB   5  48 328 1656805 .. 1656815 -  -6.8  -2.71364   CGACCGCTTCAAGCA                 GGTC AAT GACC                 AGCACGGCCACGCCG
   BPP1557   4  49 321 1662822 .. 1662832 -  -4.6  -3.30124   GCTGACGCGCCACAA                 CGCC CTG GACG                 CGCATGCGCGCGACG
   BPP1557   4  49 270 1662870 .. 1662883 -  -4.5  -3.28924   CATCTCGGTGCACAA               CCGCGC CCA GC-CGG               TGCAGGCGGCGCTGG
      aldH   1  40 145 1674282 .. 1674300 -    -3  -2.72379   GCAAGTGGCCAAGGA             GCACAAGG TCA CCCTGCGT             ACCGCGGCCTTCATC
   BPP1587   5  80 116 1693977 .. 1693997 - -15.4  -3.33696   CGCCCGGCGAACGAA            CCGGCGCC CTGGT GGCGCCGG            TTTCTTTATTGCGCA
   BPP1593   4  49  11 1699175 .. 1699193 -  -4.6  -3.31144   GGGCGAGTTCGACAA             GGAAGT CATCGGC ACTTCC             GAGGTCGAGGTCAAG
   BPP1610   5  61  90 1716412 .. 1716434 - -11.9  -2.50816   GCGGCAGCGACGAAG           GCGCGCCGG GACCG CGGGCGCGC           TATGGGCCGGGCTAC
   BPP1616   1  41   2 1724478 .. 1724507 -  -4.2  -2.70932   CCGGGCGGGCAAGGA       CCGCGC-CGGC GAGGGCTGA GGCGCGCGCGG       ATCAGGACCGCAGCG
   BPP1624   5  48 -40 1732059 .. 1732103 -  -3.3  -3.37344   GCCGGACTGAAGCAA TGCGCTAGCCGCGCGGCTGGA TCT TGCCGCTGGGCAGCCAGTACA CCGCCATGCCACCGG
   BPP1628   2  47 374 1735925 .. 1735941 -  -4.3  -3.14051   GTACCGCGAGGAAGA              GCGCGAG ATG CTCAAGC              TGTGCCGCGCCGAGG
   BPP1640   3  44 454 1748781 .. 1748817 -  -5.7  -2.62184   CCGTCGGCGATACGA    CGGCGCCCGCCATCAGC GTG ACCGATTACGAACGGCG    CATCGTCTACGCGCG
   BPP1640   3  44 439 1748813 .. 1748832 -  -2.1  -3.22298   GTGACCGATTACGAA            CGGCGCAT CGTCT ACGCGC-G            CATCGGCCGCGTGCT
   BPP1652   7  59 243 1763066 .. 1763085 - -10.6  -2.53271   CGACGCCTACAACAT            CCCGGCGC TCAA GCGCCTGG             TGGGGCAGGGCGCCA
   BPP1668   4  79   6 1778850 .. 1778883 - -16.8  -2.52896   GCACCCCGGAAGTCA     GCAGGTGCCTGTCC TCGTGG GGACAGGCACCTGA      GGGTTTCAGTAGGGG
      paaX   1  55 472 1781838 .. 1781863 -  -4.6  -3.62597   CGGACCGGGCAACAA         TGGCGGCGAC GTGCTG GTGGCGGCCA          CGCTGCTGCAGGCGC
      fimN   5  47 348 1791974 .. 1791996 -  -4.9  -3.12668   CAGCTTGATATCGAA          GCGA-GT-GCG CCC CGCCACGTCGC          CGGCGTTCTTCAGCG
      fimN   5  47 117 1792209 .. 1792227 -  -5.8  -3.05343   TGCATACGGCCAATA             GGCGGCGC AAA GCGCCGTA             CATGAATCGAAGTGC
   BPP1697   1  56 455 1805163 .. 1805217 -  -7.2  -3.39327   CGGCTACACCCACAA GCGGCGCGCGTTGTTCATG--GAC GGGGGCGTG GTCTACATGTACTACGCGCGCGGC GGCGATTCGCTCAAT
   BPP1702  14  74  97 1811173 .. 1811195 - -12.6  -3.61715   CACCGGGGTCAAGAA           CACCGAGCGC CTG GCGCGCGGCG           AAGAAGCCATCGAGA
   BPP1712   3  46 438 1826962 .. 1827001 -    -2  -3.44527   CACCGATTACGACAA GGGCTGGCTCGACC-TGG TGGCTG CCGCGGGC-AGCCTGCCC  GCGCCGCTACGCGAG
   BPP1722   2  63  10 1838310 .. 1838329 -  -7.8  -3.67597   GGCGCTATTGAAGAA            CCCGGC-CG CTG CATGCCGGG            CCCGATGCGCTAGAT
   BPP1755   4  66 362 1878867 .. 1878906 - -11.3  -3.28712   CCTGGGGCTGGAGAA  CCGCCTGGCCGACCGCA TCGGCC TGCTGTCGGGCGGGCAG   CGCCAGGCGGTCAGC
   BPP1768   1  40   1 1894881 .. 1894915 -  -3.5  -2.52464   TGCTGGCGCAATGGA    TCGCGATGCAGGC-GCG CCG CACCGCCTGAA-CGCGG    CTACTGGCGCGCCGT
   BPP1771   4  67 390 1898031 .. 1898085 - -12.1  -3.01712   GGCTGGCGGGCAACA GCCACGTGTCGGCCGCGGCCTTGATGG GCG CCACCACGGCGGCGGCC-ATGC-TGGC CGGCGGCCCGGCTTT
   BPP1789   2  49 -21 1914013 .. 1914054 -  -6.3  -3.02511   GCTACCGTCTCAAGA CCTGAACGGCGCGCGCCGGC TCA GCCGGCCGGCGAC-TGCTGG CGCACCCACTGCATG
   BPP1805   2  76  41 1929790 .. 1929813 - -14.6  -3.21416   GAGCGCTACCAGGAA          GCGCTGCGCGC CTG GCGCGCA-CGC          CATCCCGAGGCGGCC
   BPP1812   3  44 342 1933236 .. 1933267 -  -2.7  -3.14931   GGCAGCCCGCATGAA      TCCGGCGGGCCAC GAGGTG GAGGTCCGCCCGC       AGGGCTGGCGGTTCG
   BPP1816   4  46 194 1940389 .. 1940413 -  -3.4  -3.30771   CGACATCCGGCACAA         GGTGCGGCTCG ATGG CGGGC-GCGCC          GAACTGGCCGTGGGG
   BPP1820   2  43 474 1943544 .. 1943556 -  -4.7  -2.72344   CGGGATGTGCAAGCA                GGCGG CTG CGGCC                GGGGAGATTGTCCAT
   BPP1823   8  61  96 1947434 .. 1947463 - -10.7  -2.82987   CGAAGATGGAGGAGA       CCGGTGCGTT-CCC GCT GGGCAACACGCCGG       CCGAGTTCGCCGCGC
   BPP1832   3  51 413 1954472 .. 1954493 -  -3.6  -3.61517   ATTGCGGCTCAAGAA           CCACGCCG CGACGC CGGCCTGA            GGAGTTGCCGTGCTG
   BPP1837   2  82 265 1959770 .. 1959802 -   -17  -3.01791   ATTCGGCCGCCAAGA     GCGCCCTGGT-CGGG TGCA CCCGCACCTGGGCGC      TGGAACTGGCCGAGT
   BPP1846   3  69 203 1968123 .. 1968139 - -13.7  -2.74012   CCAGGATGGGAATGA              GGGCGTG CAC CACGCCC              ATCAGGCCGACGAAA
   BPP1854   8 100 451 1975113 .. 1975134 - -17.3   -4.8622   GCGCCCAAGCAAAAA           GGGCAGCCC GGAT GGGCTGCCC            TTTTTTTCTGGTGCC
   BPP1866  11  62  67 1991095 .. 1991105 -  -4.6  -4.07568   CGCTTCGCGCGAAAA                 CGCG TAA CGCA                 CGTGCCGGCCGCCTC
   BPP1872   3  65 156 1997484 .. 1997523 - -11.5  -3.05384   GTGCGGGCCATGGAA GCG-CGCCTGCAGCAGGGCG GCG CGCCC-GCC-CAGGCATCGC GCATCGTGGTGTATC
   BPP1883   0 NONE
   BPP1897   3  77  57 2031822 .. 2031845 - -13.8  -3.36289   GACGAGTTGAACGAA          CGCCTGGCGG CGCG CGGCCAGGCG           CCGGTGCCGATGAAC
   BPP1913   1  49 349 2047653 .. 2047663 -  -4.6  -3.30124   CGCTATCGCGCAGAA                 CGCC ATC AGCG                 GGCCGAACGCCTGGC
   BPP1921   3  60 145 2055376 .. 2055394 -    -8  -3.53012   CCTCCTTGCTGCAAA             GCGGCGGC GAT GCCGTCAC             GCGGCAGATGCTGGC
      mobB   7  66 137 2061851 .. 2061863 -  -3.3  -4.36914   CGCTGTGGCAGAAAA                TGGGC GCG GCCGA                CGGCAATGCGCCGCC
   BPP1938   9  70  -9 2075442 .. 2075496 -  -8.4  -3.96148   GCTGCCGAGCAGAAA CCCGGCCAGTAA-GTCCGG-GCCGCA AGCCG CGCGGCGCCCGCCGTCTCAGGCCGGG CGCGCGCGCCGGACC
   BPP1953   5  75 297 2090894 .. 2090913 -  -2.8  -4.82901   TGGCGGCGATAAAAA            GCGT-CGAC CAA GTTGCACGC            TGAAAAAAAGCCATA
   BPP1953   5  75 124 2091061 .. 2091086 -  -9.7  -4.15833   AGCACCACCTTAAAA         GCCGCGTCAGTC TTT GACTT-CGCGGC         TTTTTGCTTTTGGCG
   BPP1959   5  78   7 2096314 .. 2096335 - -13.7  -3.54424   GCTGAGGCCGGCAAA           GGCGGCGGCG CGC CGC-GCCGCC           GGATCCTTACATGGG
  BPP1968A   5  85 126 2105997 .. 2106014 - -14.1  -4.13767   GGTGGCACGGCAAAA             CGGCGCC TTGC GGCGCCG              TTTTTTTCGTTGCGT
       dut   5  56 125 2112143 .. 2112155 -  -3.3   -3.8647   ACCCACCAGATGAAA                TTCGC CGA GCGCA                GTTCGGACCGTACCC
   BPP1988   5  55 312 2124226 .. 2124236 -  -8.2  -3.04263   ACCGTATCCTCAAGA                 GCGC GGC GCGC                 TGCGTGGCGCCCGGC
   BPP1991   3  58 463 2128265 .. 2128279 -  -7.1  -3.53012   CCCGGGCCCGGGAAA               GGCTG TATCT CAGCC               TGGCGCAAAGCCGCA
   BPP2004   6 100  20 2142513 .. 2142538 - -14.7  -5.14563   GGCCGCATGAAAAAA         GCCCCATTGCC TCGC GGCAGTGGGGC          TTTTTGTTGCGCGCC
   BPP2009   9 100  67 2149373 .. 2149397 - -22.9  -4.11692   CAGCGACCCGCAAAA          CCGGGCCCGGA TCA TCCGGGCCCGG          TTTTTTTTCGGCTAT
      lexA  10 100 124 2163295 .. 2163309 - -12.8  -5.15969   CCCCAAGGCAAAAAA               GCCCCC TCG GGGGGC               AGCAAGCCCGCATAG
      lexA  10 100  42 2163377 .. 2163391 - -12.8  -5.15969   CCCCAAGGCAAAAAA               GCCCCC TCG GGGGGC               AGCAAGCCCGCATAG
      paaG   2  45 382 2174699 .. 2174714 -    -6  -2.50699   GCTCAAGGAAGAGAT              GGTGGC CTTT GCCGCC               GAGCATTTCGATCTG
   BPP2044   2  51 -45 2183548 .. 2183572 -  -4.1  -3.61398   GCGCTGGCGGAAGAA          CGACACCAGCG CCG CGATGGCGCAG          ACCACGCCGATGGCC
   BPP2054   3  79  78 2196414 .. 2196451 - -16.9  -2.52464   CCGGTTCTGAACGCA   GCGCGCGGGCGCGAGGCC GCC GGGC-CGCGTCCGCGCAC   CGCGTCGGGGGGACG
       ppx   6  95  11 2217180 .. 2217215 - -20.4  -2.59748   CAGGCTCAGAAGTCA    GCGGGAGCCAGTCCCC CTTC GGGGACAGGCTCCCGA     GGATCGGGTTTCAGG
   BPP2077   7  67  21 2225341 .. 2225367 - -10.1  -3.61178   TCCATGCATGCCAAA        GCCCCGATACGG ATTT CCGG-TCGGGGC         TTTCGCGTTTCTGCG
   BPP2082   8  66 345 2229850 .. 2229894 - -11.4  -3.15544   GCCCAGGCCGACGAA GCGGGGC-AGGCTACAGCCAG GCTG CTGACTGCCGCCTCGCCCGAC ATGCCCCTGGGCGCG
   BPP2093   7  55 119 2241257 .. 2241277 -  -4.5  -3.65046   GGTCGAGGTCAAGAA            GCCCGACGA ATC CCGGCGCGC            ATGGGACTACTACAA
   BPP2115   2  55  73 2264191 .. 2264201 -  -4.6  -3.68222   TCTGAACCGCAACAA                 CCGC GCG GCGA                 TCCAGAAATACGAGC
   BPP2131   3  46 205 2278683 .. 2278700 -  -6.3  -2.66316   GGCTCGAGGACATCA             GC-TGGCA CGA TGCCATGC             TCAACACCGCGCTGA
   BPP2142   4  47  45 2290413 .. 2290425 -  -4.8  -3.14132   GTTTGCCGTCAGCAA                CGTG CTGAT CACG                CTGTGGGGACCGGTC
   BPP2149   2  55 423 2298970 .. 2298983 -  -9.5  -2.70932   CCTGGTGGCCAACCA               GCCGG CCAC CCGGC                TGCACAGCCAGCTGG
   BPP2158   2  71   1 2307237 .. 2307272 - -14.7  -2.60512   GCGAAGAGTAATCCA    CTCTGGTGCCTGTCC CCGCGC GGACAGGCACCCGCG     TCAGACGCTCAGCGC
   BPP2163   1  39  43 2311220 .. 2311238 -    -3  -2.63631   TCAACCCCTACAGCA             GCGGCG GTTTCCA CGACGC             CGGCCCGGACTACCC
   BPP2188   3  85 -58 2339551 .. 2339605 - -16.3  -3.39895   GCCTCGATGAACTAA TGCGAGCCGTCGCGCGCGGCGCGCGGC ATG GCCGGGCGCCGC-CGCT-CGGCCAGGA TGCTGTACAGATTGC
   BPP2201   4  56 -56 2351298 .. 2351348 -    -8  -3.29511   GGCACGGCCTTAGAA GCCGACCGCCTGGCCGTCGCGG CGCGAGT CGGAGGCGGCCAGGTAGCCGCC TTCGGGCAGGCGGCA
   BPP2205   0 NONE
      bscF   3  70  41 2362215 .. 2362236 - -12.9  -3.01712   GCTCGGCCCCGAATA           TCGCCGCGC TGAC GCGCGGCGT            CTAGGTCGGCGGCGA
   BPP2242   4  53 472 2384626 .. 2384642 -  -5.8  -3.42354   GAGGTGAATTCATAA             CG-GCGC TCTG GCGCACG              CGACAAGTGATTGCG
   BPP2255   2  60 250 2401698 .. 2401712 -  -8.5  -3.35813   GTCGAGGTTAACGAA               GCCGC GCCGA GCGGC               CCCTTATTCCAGGCA
      fim3   5 100  24 2407841 .. 2407864 - -18.2  -5.61596   AGCGGCACAAAAAAA          CCGGCAAGCC GCAA GGCTTGCCGG           TTTTTTTTGGCTGGC
   BPP2274   8  53 464 2420891 .. 2420939 -  -6.6  -3.21924   GCACGCTGCAGAACA TCG-CGGCGGGCATCATGCTGCTG ATC CTGC-GCCCGATCCGCGCCGGCGA GTACGTGGCCCTGAG
      lpxH   4 100 125 2427771 .. 2427796 - -19.1  -4.99134   ACGCCAAATGAAAAA         GAGCCTGTCCC GACG GGGACAGGCTC          TTTTTCCCGGCGCGG
   BPP2298   4  59 173 2443920 .. 2443935 -  -3.2  -4.07568   CCGCGCGGTCGAAAA              GGGC GAGTTGCG GCCC               GATACCCCGGTGGAA
   BPP2305   4  90 143 2450872 .. 2450899 - -18.6  -3.11687   GCAAGCAGTACCGAA        GCGGCTTGAGAA GACA TTCTCAAGCCGC         TTTTTTGCGCCTGTC
   BPP2315   5  69 155 2459274 .. 2459288 -  -5.6  -4.20368   CTAGCCGAACAGAAA               CTGTCC AGC GGGCAG               GCCGACCTGGTGGCG
   BPP2326   2  76 459 2474306 .. 2474345 -   -15  -3.15544   CGGCAGGTCCAGCAA GGCGGCCAGTTCGCGCCG CAGCGC CGGCGCGG-C-GGCCGCC  GTCCACACGGTCAGC
      bfrI   3  47 291 2483691 .. 2483724 -  -5.9  -2.78384   CGCGGCTCCAGGACA     TGGCCGCGGCGCGC TCCGATG GCGCGCCGGCGC-A     CGAGGTGGACCTGGT
      fadD   5 100 254 2489141 .. 2489186 - -20.4  -3.01712   TGCTGCGCGGCAAGA CGCC-GCAGCAGGCGCGCGCC TGGTC GGCGCGCACCGACCGCTGGCG CTATGTGTACTGGCA
   BPP2353   2  43 435 2510180 .. 2510191 -  -3.6  -2.94329   CAGGCGCAATGAAAT                CGGA TTCT CCCG                 CCGTCAATCCGGCGC
   BPP2368   3  47 321 2530476 .. 2530492 -  -5.1  -3.06696   GCCGCGCTGAACATA              GCCTG CGGCTTC CAGGC              GATTGATCAGCGCGG
       efp   3 100  31 2552787 .. 2552806 - -16.4  -5.75342   CCGGCGCAAAAAAAA            CGGGCCGC GCAT GCGGCCCG             TTTCGGTTGCGCCTG
   BPP2398   3  47 238 2563601 .. 2563615 -  -3.5  -3.32844   TTCCCGATCCTATAA               GCCTG CCCCC CAAGC               CTATCTGCATGCCTG
   BPP2403   4  52 260 2568717 .. 2568737 -  -4.7  -3.62046   CCATTCGCCCAAGAA           CCTGGCCA TGGCGC TGGCC-GG            CGAGGCCGGCGAGCT
   BPP2409   4  53 398 2572510 .. 2572537 -  -6.2   -3.3344   ATTCAACTCGGACAA        CAGCGGCTCCAG TTCC CTGAAGACGGTG         CCCGCGGTGGGTGCG
   BPP2441   3  47  69 2617041 .. 2617051 -  -4.6  -3.08073   AGCACGGCGAACACA                 CCGG TTG CCAG                 CCACAGCAGGCGTTT
   BPP2446   7 100  28 2622163 .. 2622182 - -16.4  -4.18018   TTGGCCCATGCAAAA            CGCGCCCC TTGC GGGGCGCG             TTTTCGCTGGCGGAC
   BPP2449   2  51 -34 2625028 .. 2625054 -    -8  -2.78384   GCCGCCGTCACCAGA        TGGC-GGCCAC CTTGGC GCGGCCGGCCA         CGCCCTCGGCGATCT
   BPP2456   3  52 291 2632480 .. 2632494 -  -7.8  -2.82516   CGGTCGACGACCAGA               CCACGG TGG CCGTGA               TGCACTCGGGCGTGG
   BPP2473   8  62 434 2650131 .. 2650161 - -11.1  -3.06183   CTCAGCTCGATGGAA      GTGCGCGCCCG-CGC GCG GCGCCTGGCGCGC-C      AGTGCGGGCAGCTGG
       fbp   4  53 310 2659644 .. 2659654 -  -3.2    -3.727   CGCACTACAGTGAAA                 CGAC ATT GTCA                 CTTTGGAGATTGCCC
      fhaL   7  61 140 2668547 .. 2668595 -  -3.5  -4.08706   GCCTGATGATAGAAA GCCATCTGCTGGGCGGCCGCCAG GAC CTGGTGCCCGGCCAGGCCTTGAC GTACGGGCAGAGCAT
   BPP2494   3  53 -33 2686913 .. 2686969 -  -7.8  -3.06915   AGGCATTGGATCGAA GTGGTCGACCAGCG-CCTGGCCACTCA GGGC TGAGCGGCCAGCTCGGCGGCCGCCTGC GCCGAGGCGGGCAGC
   BPP2505   2 100  24 2699538 .. 2699557 -   -15   -4.8622   GCCGGCAATGAAAAA            GGCGGCTC ATGC GAGCCGCC             TTTTTCATTGCGCGC
   BPP2508   7  64  25 2702250 .. 2702263 -  -9.5  -3.62255   CGCAAGAAGAAGTAA               GGCGG CGCG CCGCC                CGCGCCCGCAAGGCA
   BPP2514   3  56   0 2707864 .. 2707874 -  -8.2  -3.14132   CCGGCCGCTGACGAA                 GCGC GCC GCGC                 TAGTGCTGGCCGGAC
   BPP2522   4  48 341 2712824 .. 2712838 -    -7  -2.71011   ACGGGCGGGTAAGCA               GGCCGC GCT GCGGAC               GCGGGTGGCGGGCGC
   BPP2525   1  42 219 2716261 .. 2716293 -  -3.2  -3.05844   TGTTGCACGCCAAGA      CGGCGGTGGTCGAC GGCGT GTGGTCCACGGTCG      GGTCGAGCAACATGG
      argG   6 100  17 2735168 .. 2735197 - -23.7  -4.26344   ACACCTGCAGCAAAA       GGGTGCCTGTCCC GGCA GGGACAGGCACCC        CCGCGGCGGTTGCCG
      rpst  10 100  44 2750414 .. 2750431 - -11.3  -5.45802   GCGCCAAAACAAAAA             GGATGCC CGCG GGCATCC              TTTCTGCTCGCCGTA
   BPP2570   9  93  56 2763625 .. 2763640 - -10.4  -4.62069   CGGGCATGGCAAAAA              GGAGCC GTAA GGCTCC               TTTTTTGCGTTCCGG
   BPP2589   5  67  13 2789747 .. 2789762 - -10.4  -3.57144   CGTTCGATTTCCAAA              CCGCCT CTCG AGGCGG               TTTTTTTTTGGTTCA
   BPP2603   6  81  19 2805253 .. 2805279 -  -3.5   -5.1101   GGAGGAGGGAAAAAA         GTGTTGCCGGG GCAGG CCCGGCGACGA         TTGTGCGGCGCGCCG
      rdgC   5  77 409 2815591 .. 2815616 -  -6.7   -4.4767   TGATCGAGCAGAAAA         GCACG-CTGGCC GAG GGCCTGGCGGGC         GCGGACGTCATTTAC
   BPP2630   4 100  50 2827566 .. 2827580 - -11.4  -5.96521   ATTAACCAAAAAAAA               GCTCCC TGT GGGAGC               TTGAAAAAGCCGGAT
   BPP2630   4 100  13 2827589 .. 2827617 - -10.9  -4.59773   TGGGAGCTTGAAAAA        GCCGGATTGGCGC AGC GGTCCAACCCGGC        GGGGGATGGTTGTCA
      metR   9  72 154 2833453 .. 2833485 -  -8.9  -4.07568   GCGCTTTGGCGAAAA      GCCCGCCGACCGCGC CGC GTACGCGCGGCAGGC      CCGCTTCCTGGCGGG
   BPP2655   9  60 425 2854180 .. 2854218 - -10.3   -2.9914   GAGCTGTGACAGAGA  CCGCAACGGC-CGTGCCGC GGG GCGGCACGCGAC-TTGCGC  ACTGCGGCCGGCGAG
   BPP2663   3  63 112 2859277 .. 2859320 - -10.1  -3.30124   GCCCATGCTGCAGAA CCTGCTGCAGGACGCCCGGC GGCTG GCCCGGCCGCC-GCCGCAGG CCGAACCGCGCAAGC
   BPP2679   5  58 401 2875769 .. 2875780 -  -7.2  -3.53012   CGGCTTCGCTGGAAA                GCGG CTAC CCGC                 TGGCGCTGTCCGAGC
   BPP2690   5  51 225 2888483 .. 2888514 -  -5.7  -3.30214   AATCGACTACATCAA      CGGCGCCATCC-CC AGGCA GGCGGCCCGCGCCG      GCATCCAGGCCCCGG
   BPP2722   2  57 316 2917198 .. 2917232 -  -9.1   -3.0263   ACGACCGCGCCAAGA     TCGTGACCAGCCGGC TCGGC GCCGGCCGGTTCCGG     GTGGCCGGCACCGCC
   BPP2738   7  70 415 2933867 .. 2933903 -  -8.5  -3.90856   AACGGTTCAACGAAA    CCACCCTGCTGTGCCTG TAC CTGGCCCAGCAGCGCCG    CTACACCATCGTCAG
   BPP2748   3  48 177 2944921 .. 2944976 -  -6.7  -2.73468   CAATATCCTCAAGCA TGCGCGCGCGCGCCGCCT-GA-CCGTG AGCA CCCGGCTCGAGCCTGCGCACGCGGTCA TCACCATCATCGACG
   BPP2763   4  56 -37 2963089 .. 2963112 -  -6.6  -3.53811   GCTAGCCGTCCGAAA          CCGGCGCCGGC GCC GCCCGCA-CGG          CGAACACCGCGTTGG
   BPP2766   4  51  52 2965454 .. 2965510 -  -8.4  -2.52464   TTGCCGCGCAACGCA TCGGCGAGTCGCCGCTGCTGGCGCCAC GCAG GCGCCGCCAGCCGGCGCGGC-CGCCAT CCTGAGCGGCGTTGC
   BPP2776   5  55 125 2975127 .. 2975177 -  -6.6  -3.44146   CGCCGCGAGAACGAA GTCCTGATGCGCGCGCTGCGCA AGTTCGA TGCGTCGCTGGCGCAACAGGTC AGCGGCCCGCCGGCG
   BPP2785   8  52 -14 2983646 .. 2983669 -  -7.3  -3.17194   ACGTGGCCAACTGAA          CGCGCCCGC TCAGGT GAAGGCGCG           CACCGCGTTGGCGAT
   BPP2800   0 NONE
   BPP2807   3  51 -11 3004747 .. 3004791 -    -4  -3.53811   GGCATTGCCCTCAAA CTGGCGAGCCGGTGACGCGGC GCAG GCC-CGCCCTCAGGCCGCCGG CAGCGCGCAGGCCGG
   BPP2810   8  56  52 3007214 .. 3007240 -  -6.4  -3.59315   TGAACCAGGCCGAAA         TGGCGCGGCTGC GGC GCAGCGCCGGCA         ACTGAACCGCCGCGA
   BPP2822   5  60  -3 3023622 .. 3023656 - -11.2  -2.73875   TCTGCGGCAAGACTA     GCGCCAGGCGGCGCGC AAG GCGCGCCGCCCCTCAT     GCCTGGACGATCAGC
   BPP2834   3  60 206 3033968 .. 3033984 - -10.1  -3.01712   CGCCCTGCCCGAAGA              CCAGCGC AAG GCGCTGA              TCGCCAAGCAGCGCG
      trmD   2  75 375 3067418 .. 3067430 -  -9.1  -4.08216   CGAGTCGGCCGAAAA                CAGCG TGG CGCTG                CGCTGCGGGCTGGCC
   BPP2894   4  68  52 3106798 .. 3106832 -   -12  -3.31144   CGCCGAGCGCCACAA     CGAGGCCAACGGCG AGGACGG CGCCGACGGCCACG     GCGAGAACTACAGCA
   BPP2899   5  85 419 3113343 .. 3113376 - -18.1  -2.58544   GTGGACCCGGACAAC     CGCCGCGCCGTG-GAC TAC GCCGCGCGGCGCGGCG     CGCTGGCCAGTCTCG
   BPP2907   7  83 -27 3122466 .. 3122501 - -12.4  -4.05446   TTCTGGAACGACAAA    GCCTAGGCTCAGCGCG CCGG CGCGCTGCGCCACAGC     CATACCAGGTCGTGC
      arsC   9 100  45 3126469 .. 3126500 - -24.5  -3.90112   CGGCCGTCAACGAAA      GCGGCCTGGCGCG TCTTGC CGCGCCAGGCCGC       AATCACTCGCCCTCA
   BPP2926   4  57 292 3138209 .. 3138239 - -10.4  -2.71144   CATCGTCTCGAACCA      CG-GCGGGCGCCA GCTCGA TGGCGCCTGCGCG       CCCCTGCGCGTGCTG
   BPP2926   4  57  42 3138457 .. 3138489 -  -9.7  -3.06671   AGATCGACCGCAACA      TGGCCATGCTGGGCG TGA CGCGCTGCACCGCCA      TGGCGCCCGGGCTGC
   BPP2933   4  58 -43 3143252 .. 3143273 -  -7.2  -3.53091   AGCGGCGGGTCGAAA           TGGCGCCG CAGCAC CTGCGCCA            CGTTGGGCTCCTCGG
      livF   7  65   1 3146745 .. 3146787 -  -8.4  -3.75665   GCAGACGCCATGAAA TCCTGCAGGCGCCAGTCCCC CATGC GGGGACAGGCACCT-C-GGC CTACCCGCCCAGATA
      livJ   3  50 398 3157586 .. 3157598 -  -7.7  -2.62616   GCATCGTGCATACCA                GCGAT GGC ATCGC                GCTCGACATTTCGCC
      wcbQ   5  61 -17 3169283 .. 3169310 -  -6.9  -3.66178   GTCGGCAACTCCAAA        TCGACCGCGCC TAGCCG GGCGGGGCCAA         CCCCATGTGCCGCAG
       dps  10 100  23 3190160 .. 3190179 - -13.6   -5.7946   CCGGCAAGAAAAAAA            CCGGCATC TCTC GATGCCGG             CTTTTCTTCTGCGCG
   BPP2983   6  60  23 3207805 .. 3207832 - -10.4  -3.01791   AGCCCTGGTGGAACA        GCGCCTGCAGGC GTTC GACCGCGGGCGC         TAGCAGGGACGCGGC
       amn   6  58 416 3225224 .. 3225234 -  -3.2  -3.89614   GCCAAGGGCGACAAA                 GCCA ATC TGAC                 CAAAGCCGAGCGTAA
      glnQ   9  55 140 3233793 .. 3233814 -  -8.8  -3.05844   CGGCCGACGCCAATA           TCGTGCAT GTCACG ATGCACGA            CGACGCGGTTTCCAC
      fhaC   2  47  19 3249357 .. 3249376 -  -5.6  -3.01712   CTGGCTGCCGCAACA            CATGACGC TGTA GCGTCGCG             GCCGTGTTCTCGCCG
      bvgR   8 100 151 3272289 .. 3272313 -  -9.9  -5.24129   GCGCTGGAGAAAAAA          GCGCAAGGCCA GGC TGGCCCCTCGC          CCGAAATCGACGGCC
   BPP3047   8  63 145 3286838 .. 3286858 -  -8.1  -3.65902   CTGACCGTACGCAAA            CCCGCCGCC GAC GGCTTCGGG            CTGCACGGCAGCGGC
   BPP3063   4  59 -20 3301719 .. 3301764 -    -9  -3.09492   CGGCGAAGGCGAACA GGCCTGAGGCCGCGGCGGGCCTG GCT CAGGCCTGC-ACGTCC-CAG-CC GCCGCGCCCGCGGGT
      ldcA   7  67  14 3312593 .. 3312627 -  -2.6  -4.56597   TCTTTCCTGGAAAAA     CGCCAGCCCGCCTGGG TGC CCCAGCAGGACCAGTA     GCGGGGCCTGCGTTC
   BPP3090   2  47 428 3330522 .. 3330549 -  -5.4  -3.01712   GTTCCTGCGCGAATA        CGGCTCGCTGCAG GAC CCGCTGCC-GCCG        CGCTACTACGTGCCG
   BPP3099   6  70  23 3340321 .. 3340372 -  -2.2  -4.59773   GGTGACGCTGAAAAA GCTGGACGGCTACGC-GCCGGTCCT GGTCG AGG-CCGCCCGCG-AGCTGTCGCGC CGTATTGGCGGCTAA
   BPP3108   5  63 180 3347841 .. 3347861 - -10.4  -3.29144   CCACTGCTCGGACAA           GCCCGC-CG CCAC CGTGCGGGC            AACGATGTCGACGGC
   BPP3151   7  74 161 3389565 .. 3389617 - -12.7  -3.60818   GCAAAACGCTGGAAA GCCTCGCGCGTCGGCGTGCAGGCGC TGCAG GAG-CTGAACGCCGTC-CGCGAGAC CCACGGCGCGCACGA
   BPP3155   3  42 455 3393597 .. 3393619 -  -3.2  -3.03124   CGTCATGCCGGAACA           GGCCCTGGAC ATG GTGCTGGGCT           ACGCCTGCTTCAACG
   BPP3155   3  42 263 3393791 .. 3393811 -  -3.1  -2.94912   GGGTGAATGGACAGA            CGGTGCAGG AAG CCAACACGG            ACGACATGATTTTCG
      gabD   4  90  22 3399831 .. 3399852 - -18.7  -3.17075   GCCGCCTGAACGCAA           CGGCCCGCC TGAC GGCGGGCCG            CTTTTCGGACCGGAT
   BPP3175   3  60 309 3417041 .. 3417060 -  -7.8  -3.62046   CCAGCCGGCCAACAA            CCGCGC GATCATGG GCGCGG             CCCCGCCTTCGCGCA
   BPP3188   8  66 175 3433189 .. 3433230 -  -7.9  -3.89354   GGTCGAAACGAACAA TGGCGTGGTGACGCTGACCG GTA CGGTCGGCACCGCCAC-CGA GGCGGATCAAGCAGC
   BPP3212   7  61 165 3460178 .. 3460203 -  -6.9   -3.6968   GCAGAAGCTGAACAA         GACCGTGCA GGAGGTGG TGCACAGTC          CGCAGGTCAGCAAGC
   BPP3224   0 NONE
   BPP3247   4  57 278 3502628 .. 3502642 -  -5.6  -3.63991   TACCAGGCCGAACAA               CACGCG CAG CGCCTG               GCCCAGGGCTGGCCG
      ltaE   4  75 -15 3528769 .. 3528794 -   -14  -3.28712   GCGGGCGGCTGAGAA         CGC-GCCGCGC TCAGC GCGCGGCCGCG         CAATGCCCGCGTACC
   BPP3292   4  57 228 3550407 .. 3550437 -  -9.5  -3.01712   CGGCGTGTGGGAACA       GCCGACGGCGCAG TATTC CATCGCCGGCGGC       ACCGTGACCCTGCAA
   BPP3314   3  55 435 3569192 .. 3569210 -  -4.4  -3.65827   CAATGGCGAGGGAAA             CTGGACGC GCG GCGGCCAT             GGCGATACCGACAGC
   BPP3328   4  69 130 3586829 .. 3586863 - -14.3  -2.73875   CGCCCGGCAAGATGA    GGGCG-TCGCGGCACC GGTC GATTCCGCGAGCGCCC     GTCCCCGGATGGAGG
   BPP3342   3  57 454 3599106 .. 3599123 -  -9.1  -3.01712   GTTCCTGGCCCAACA             TGGCGCC CACC GACGCCA              AGGCGTCGTGCCTGT
      ligA  10 100  38 3608790 .. 3608809 - -13.6  -4.71426   TCGCCATCAACAAAA            TTGCCCGC TTTC GCGGGCAA             TTTTTTTTCGGCTGC
   BPP3363  11  72 250 3622557 .. 3622585 - -13.1  -3.14564   GCAGCTGCGCATGAA        TGCCTACGCCACC CAT GGCGGCGTGGACA        AGAAGCGCTTCGAGC
   BPP3369   4  54 240 3630381 .. 3630393 -  -9.1  -2.66316   GCCCCGAGCAGATCA                TCGCC ATC GGCGA                CGGCGCCAACGACCT
   BPP3374   4  57 283 3635580 .. 3635611 -  -5.7  -3.66178   CGCCGGAACTGGAAA      CCGGCCTCGCCGCG CATCT CGCCGCT-GACCGG      ATCCAGCAGGTAGTA
   BPP3396   1  38 187 3660280 .. 3660290 -  -2.4  -2.66326   TGAACGGGAAATCGA                 CCGG ACC CTGG                 AGCGGTTCAGCGACG
   BPP3406   3  54 108 3673271 .. 3673301 -  -9.6  -2.62184   TGTTTCGCGAGATCA       TCGGCCCGCAGG CGCAGGT CGAGCGGGCCGA       GCACATCCTGGCCGG
   BPP3412   5  53 -24 3681360 .. 3681372 -  -3.3  -3.63627   CGTTCAGATGCGAAA                CGCCA CGG TGGGG                TCGGACCGGACCTTG
   BPP3418  10  73   5 3688896 .. 3688939 - -10.8  -3.75665   GCAGACGCCATGAAA TCTTGCAGGCGCCAGTCCCC CTGC GGGGACAGACACCTGCGCGC CGGCTCAGTCGACCT
   BPP3454   6  61   2 3733141 .. 3733154 -  -9.5  -3.28791   ACGGCTGGCGCATAA               CGGCC CGCG GGCCG                GTCAGCCTTCCTGGC
   BPP3457   5 100  13 3734620 .. 3734637 - -14.1  -4.95957   CAAATCAATGAAAAA             GCCGCCC GGAT GGGCGGC              CTTTTTTTTGGTTCA
   BPP3466   6  58 269 3744195 .. 3744205 -  -2.4  -4.08216   CCAGTGCCCTGAAAA                 GCTC GGA GGGC                 TTCACCCGCCTGCTC
   BPP3473   3  62 -15 3755692 .. 3755715 - -10.9  -3.02144   CTACGCGGGCGAATA          GCCGCCCGC TAGGCT GCGCGCGGC           GCGCGCGGCGCGGTC
   BPP3481  10  66 162 3762996 .. 3763027 -  -7.9  -3.85864   CGAGCACTACAACAA      GGAGGCCGGCGCGG TCTGG CTGCGCCGGC-TGC      TCGACGCCTGGCCCA
   BPP3493   6  51 164 3776777 .. 3776797 -    -4  -3.61764   TCAGCAAGGTCGAAA           GCG-GCG-GT TCC ACGCGCTCGC           GCATCGCCGAGCTGG
   BPP3493   6  51  23 3776898 .. 3776938 -  -7.4  -2.76492   CCACGCACGCGAAAT GCTGG-GCGGCCATACCGC GCCG GCGGCCTGAGCGCGCCTGC  TACCAAACCGCAAAA
      murB   5  65  51 3780210 .. 3780232 -  -9.8  -3.40403   GGCGCGCCAGGACAA           CGGCCTGTAC GAC ATGCAGGCCG           TACTGGGCCTGTAAG
      folD   7  50  50 3794208 .. 3794264 -  -7.8  -2.62184   CGGCCGGCCAGACCA GGCTGCCGTCGGAC-CGG-CGCTATGCG AAC CGCGCGGCGTCCGAGCGCGACGGCATGC ACATCGATGAGAAAA
   BPP3535   5  82 133 3820454 .. 3820476 - -16.2  -3.34715   GACGTGCTGGAAACA           GGCTGGCCCG AAC CGGGCCGGCC           GCCCCTCATGGTGTC
   BPP3541  11 100  71 3825296 .. 3825313 - -12.7  -4.34482   TTGGGCAAAAAAAGA             GGCCACC CGAA GGTGGCC              CGAATTCCAGCTCTG
   BPP3555   4  66  28 3840775 .. 3840794 - -11.4  -3.21354   GCATACAGCCAGCAA            TCGCGCGG CTGG CCGCGCAA             CGCTGCCGGCATCCA
   BPP3569   3  55 203 3854754 .. 3854784 -  -6.6  -3.39784   GCATCGGCAAGAAGA       CCGCGGAGCGCCTG CTG CTGGAGATGCGCGG       CAAGCTGGGCGCGGA
   BPP3576   3  68 274 3863467 .. 3863510 - -11.9  -3.28712   CCGCCTGCTGGACAA CCT-GATCGGCAACGC-CC-TG CAT CATGGCGCGCCGCCGATCGAGG TCAGCCTGCGGCGCG
      osmB   9 100  95 3870236 .. 3870272 - -23.8  -2.54586   CGCAAAACTGAACAC    TCGGGTGCCTGTCCCC GCACG GGGGACAGGCACCCGC    TGAATTCATGCCGGC
      osmB   9 100  27 3870325 .. 3870340 - -11.8  -5.64274   GCAGCCACAAAAAAA              CCCGGC CGAA GCCGGG               TTTCTCGTTCAGGCG
   BPP3589   6  57 405 3876484 .. 3876499 - -10.4  -2.61239   GATATATTCGACAAC              TCGCGC GTCG GCGCGA               TCAGCCGCTACGGCG
   BPP3600   7  55 129 3892710 .. 3892756 -  -9.3  -2.74701   AGAGGTGCAATACCA CTGACT-CCGGTGCCTGTCCCC GCAG GGGGACTGGCACCGGCAAACTC CTTGCCTGTCCCCGC
   BPP3604   4 100  52 3897066 .. 3897099 - -22.5  -2.91276   CCTCCTTCGATAAAG     CGGGGTGCCTGTCCC AGCG GGGACAGGCACCTCG      TCATACGCCAGCACG
   BPP3611   3  57  91 3903317 .. 3903352 - -10.4  -2.66316   GCGTGGACCACACCA    TGACGGCCGCCGACCTG ACC CAGGTGGGCAGC-GACA    TCGAATCGCTGGTGC
       ggt   8  58 313 3907964 .. 3908013 -  -6.9  -3.61398   GGCGGTGGGCAACAA CCGCCAGTT-CGCGGCGCTGGCCG ACG CGCTGGGCGCCCCGCAACTGGCGC AGGACGCGCGCTTTG
      dedA   7 100  47 3916726 .. 3916755 - -23.7  -2.62616   CGATGGCGTACAGCA       GGGTGCCTGTCCC GGCT GGGACAGGCACCC        TTGCCGCGGGTGTCG
      purM   7 100  72 3920359 .. 3920388 - -23.7  -3.18264   TGCCCGACTGAGCAA       GGGTGCCTGTCCC CGCG GGGACAGGCACCC        TGTCATACGCCATGA
   BPP3630   5  60  -4 3924978 .. 3925025 - -10.4  -3.01712   GGCCGCGCTGGAAGA CCAGGCCA-TCGAGCCGCTGCGC TGA GGGCAGCGGCTCCCCTGGTCAGG GCTGCAGATTGCCTT
      pcaC   3  47 368 3932108 .. 3932139 -  -7.3  -2.52896   CGACCGGCGAATCCA     GCATGCGCAT-GCCG CGCT CGGCCAGGCGC-TGC      GCGATCAGGTCGGTT
   BPP3642   9  78 -19 3937455 .. 3937507 - -15.4  -3.16921   ATCAAGCTGGAGTAA GCCGGCCCG-CACGGCGCCGGCTCG GCGC CGTGCCTACGCCTTCTCGGGCCAGC GCGCCATCACGGCGG
   BPP3653   2  64 186 3948265 .. 3948287 -  -9.1  -3.53563   AGACGCCCGTCGAAA          GCGCCCAGGC GCTG GCC-GAGCGC           GGCTTTCGCATCGTG
   BPP3661   1  51 254 3956027 .. 3956048 -  -7.3  -3.06796   GGCCAGCGCATCGAA           CGCG-AAGCC GAA GGCTTCCACG           CCCGGGTGGTGCAGC
   BPP3671   8  47 138 3969934 .. 3969961 -  -6.2  -2.79188   CATCGAAGGCAACTA        CGCCAACG-GCCG CCG CGGCACGCTCACG        CCCGATCCGCTGGCG
   BPP3686   5  52 144 3985215 .. 3985254 -  -4.3  -3.49169   GCAAGATGAACAACA TCGAGCAACTCGC-GCCGC GCCC GTGGCTGC-AGCTGCTGGA  GACCATGGGGCTGCC
   BPP3689  10  58 -22 3989547 .. 3989590 -  -2.8  -3.91897   CGGGTCACGTACAAA TGGTAGGGAACGCGGCCGGC GTCA GCGCGCCGCTTCCGCGACCG CCTCGATGGTGATGC
   BPP3693  10  55 403 3992987 .. 3993014 -  -9.2  -2.72031   ACGACAAGGAGACGA        TGCAGACACGCGT GCA ACGCCTG-CTGCA        CCCGGAAATCCACAG
   BPP3703  11 100  -1 4003303 .. 4003339 - -12.3  -4.56597   TTCCGGCTCTAAAAA    CCAAGGCCTTGCAACTC GAT GCGTTGCAAGGCCTTTT    AAAGTTCGTACTGCT
   BPP3722   9  52  37 4021283 .. 4021329 -  -4.4  -3.57144   GGCGCGAGGTCGAAA GCCACATGGTCACCCCGGACAGC TGAC GCCGCCCGGGGT--CCGCGCG-C ACCGCCGCAACGGCG
   BPP3736   5  75 187 4038579 .. 4038597 -  -6.7  -4.37092   ATGGTTTCCAGAAAA            TCGGCCGC ATCG GCG-CCGA             TACCCGCCTGGGCAT
   BPP3777   3  53  56 4089994 .. 4090035 -  -2.9  -3.63515   GGCGATCCGCAAGAA GC-GCGAGGAAACCTTCGTC GAG GAAGAATGATCCCTCGATGC GGCCGGCGCCTGCCG
      acpD   8  72 171 4094020 .. 4094042 - -14.8  -2.72344   CTGGATGCGCAAGGA           CCTCGGCCTG GTG CTGGCCGAGG           CGCGCAACAATGGCG
   BPP3799   2  47 395 4112732 .. 4112750 -  -4.5  -3.07994   TTCAACCTGATCGAA             GGCCATC CCAAC GATGGTC             GGACCCGGCAAACGG
   BPP3805   4  58 208 4119180 .. 4119195 -  -2.6  -4.08216   GTATTGCGTGGAAAA              CATG-AG CTA CTACATG              GTGCCGCGCTTCCTG
   BPP3822   7  76  62 4137553 .. 4137590 - -14.7  -3.15699   ACGCATCTATGAAGA   TGCCGTGGCCGACTTCG TACG CGACGCCGGCCGCGGCT    ATGCCGGCCGCCAGG
      atoE   2  66   3 4145591 .. 4145636 -  -7.4  -3.86822   GAAGCCTTCGAGAAA CTGGGCGCGCCGCC--CCTGCC CGAG GGCAGGTAGGCGGCTGGCGCCG GGCTAGAAGAAGCTC
   BPP3839   9 100 146 4157220 .. 4157271 - -17.2  -4.27316   CCCGGGAATGGAAAA CTGATCCCTCCGGTGCCTGTCCCC GCAG GGGGACTGGCACCGGCCAAATCCG ACCTCCGGTGCCTGT
   BPP3862   3  52  56 4179507 .. 4179520 -  -8.1  -2.91452   ACCACGCCAAGGAGA               CACGC TAGG GCGTG                GCGCGATGTGACGGC
   BPP3862   3  52  10 4179547 .. 4179566 -    -7  -3.08679   CGGCTCGATGCAATA            GCGCCCGC CTTC GCTGACGC             GTTCTTCAGCTACGG
   BPP3868   0 NONE
   BPP3874  10  60  99 4193976 .. 4194008 -  -7.6   -3.5594   AACTGATCCGCGAAA     CGCGGCTGGACCTCG AACA CGTGGCCGAGC-GCG      CCGGATTCGGCTCGG
   BPP3880   3 100  28 4200967 .. 4200992 - -18.3  -4.54727   GCGCCCAAACGAAAA         GGCCCTCCGGC GCAT GCCGAAGGGCC          TCGATCGCGGACCGG
   BPP3893   5  65  93 4212251 .. 4212269 -  -2.2  -4.30576   CGCCGAGCACGAAAA             CGCCCTGC ATG GCTGGATG             CTGTTCTTCGGCGAC
      dltA   1  67  -7 4233039 .. 4233051 - -10.5  -3.53091   ATTCGGCGTCTGAAA                CGGCG CTA CGCCG                CCGCCGGAATCGCCG
   BPP3928   4  79  -1 4252818 .. 4252854 - -16.4  -3.06831   CCAACGGCGACTGAA    CGCCGCCGCGGGCGGC CACGC GCCGCCCGGGCCGGCT    ACAGCTCGCCGGCGA
   BPP3938   5  48 313 4261652 .. 4261665 -  -5.9  -2.85813   ACGTCAACAACATGA               GCGAG CGCG CCCGC                CAGACGCACGCCAAG
   BPP3956   1  49 -46 4280483 .. 4280534 -  -6.5  -3.05384   GCTGCTCTGACGCAA CGGCG-CTAGGGC-GCGGACG-GC GCGGACG GCTCGGCCGCCGCGCTGGCCGCCG CCTCGGCCGGCAAGC
   BPP3979   7  60 142 4307030 .. 4307076 -  -7.7  -3.57144   CGGTCCAGGCCGAAA CCCG-CGCCGCGCCGCGCGTGG AGCG CTTCGCGCGCCCCGGCGGCATG CCCGTCTAGCGCTTC
   BPP3990  10  70 332 4324160 .. 4324191 -  -2.2  -4.68103   CCAACTGGAACAAAA     GGC-CCGCCACGAC TTCGAG GACGC-GCGGCGCC      AGGCCGTGCAATCGG
      brg1   8  70 344 4336471 .. 4336489 - -10.2  -3.74158   AATCCCAGGAAAACA             TCGGCCGC GAA GTGGCCGA             GAAACTGGTGCGCTT
   BPP4007   4  47  25 4340735 .. 4340745 -  -4.6  -3.17075   GGCGCTCGAACGCAA                 CGGC ATC GCCA                 TCCAGGCGGCGTAGG
   BPP4013   9  70 -17 4347001 .. 4347021 -  -8.9  -3.96148   TGTCGTGAGGAGAAA            GGCCTACGC GAC GCGCAGGCG            GTCGTCGCCCGGCTC
   BPP4036   5 100  66 4371989 .. 4372021 - -20.6  -2.81413   CAGCAAGTAACACCA      CGGTGCCAGTCCCC GCAAG GGGGACAGGCACCG      CAAATCTCCATGTGC
       ogt   4  51 372 4375731 .. 4375749 -  -6.6  -3.14344   GATCCTCGCCATGAA             TGGCGGCG CGG CAGCGCCA             CGGCCCGGGCCCGCC
   BPP4046   7 100 428 4379688 .. 4379726 - -11.9  -4.38712   TCGAGGGCCAGAAAA  TCACCATGCAGGACC-TGC GCG GCAAGGTCGTGC-TGGTGA  AGTTCTGGGCCACCA
      mrdB   6  52 471 4385756 .. 4385803 -  -4.6  -3.61715   GATCGCGGTCAACAA GGCGCGCGTGCTGGCGGCCAG GGGCGAG CCGGCCCCCGACG-GCGCGCT GATCGACGCGCAGGG
      pyrE  10  62 286 4395242 .. 4395274 -  -4.8  -4.07568   GTGGGCGGGCGAAAA     CG-GCGGCGACG-CGG ACG CCATCATCGCGGCGCG     CGGCCTCAAGCAGAT
   BPP4080   4  60 208 4413033 .. 4413046 -  -8.1  -3.50853   CCTGGTCAAGCAGAA               CCTGC TGCC GCAGG                CATTGCCGCCGGCGC
   BPP4091   8  61  46 4423652 .. 4423671 - -11.4  -2.58544   GCCGACCTGCAGAAT            GCCCTGGC GGTA GCCAAGGC             GCAGGGCTACGCGCT
   BPP4096   4  54 304 4429126 .. 4429162 -  -3.5  -3.66908   GCTGGGCAAAACCAA    GGTATTCGGCTCGTGGC AGC GCGCCGATCCGAAGAAC    GACAAGCTGACCGGC
      copB   3  64 191 4439929 .. 4439965 - -10.9  -3.15544   TTCGACGCCGACGAA   GCGCGGCGCA-TCG-GC TTCGT GCGCGACTGCGCCGCCC   AGGCGCAGTGGCCCG
   BPP4119   4  61 194 4451550 .. 4451562 -  -9.1  -3.33696   GCTGCGCGTAAGCAA                GCGCA TGC TGCGC                CAGGCCGACCGCGCC
       rep   7 100  17 4462962 .. 4463000 - -21.1  -2.52516   GGTCCCAGCACCAAG  GGCGTGAGTGCCTGTCCC CGCG GGGACAGGCAC-CTCGCC   AGCCCCCCCCGCGGC
   BPP4149   2  54 362 4483683 .. 4483695 -  -5.5  -3.53811   CCTACGTGCCCGAAA                GCGAC CTG ATCGC                CTATGCGCAATTCAA
   BPP4160   8  77  63 4494641 .. 4494667 - -12.2  -3.65902   GCGATGCCAGTGAAA         CGCGACGCGC CGGATGC GCGCGGCGCG         AAACTGCACTTGCGA
   BPP4167   6  83  91 4500546 .. 4500576 -  -8.8  -4.63932   CAGCCTGGAAGAAAA       GCAGCGCTTCGAGG CCG CCAAGCAGCGCCGC       CTGCTGCGCCAGGAA
   BPP4178   7  60  -6 4511577 .. 4511607 - -10.4  -2.95751   GCAGCAACAGAACCA      GCCCTCG-GCGGC CTGAGC GCCGCGCTAGGGC       GCCGGCCAGCCGCGC
   BPP4190   3  40 165 4521874 .. 4521884 -  -2.4  -2.82519   GCATGACATCAATCA                 GGCG GCG CGCT                 GGTGCGACACGCTGG
   BPP4195   4  55 336 4525578 .. 4525600 -    -9  -2.71681   CAAGTCGGTCAACGA           CACCCACGGC CAT GCCGCCGGCG           ACCGGCTGCTGCGCG
   BPP4200   2  70 -28 4531163 .. 4531212 -  -8.5  -3.90112   GGCGCCGGAACGAAA CGGCG-CCG-CGCCCGCCCGCGCC TACCC GGCCCGAT-GGGCGTCGACCGCCG CCAGGATCCGGCCGA
   BPP4210   4  64 441 4541040 .. 4541055 -  -6.8    -3.767   CATCGATGGACGAAA              GCGCCGC CCT GCG-CGC              CTTCCAGGACGCATT
   BPP4224   2  51 384 4561380 .. 4561392 -  -6.2  -3.08133   CAGCCAGGCATCGAA                GCGG GAGGG CCGC                GAGGTCTGCACGCTG
      rpoH  11 100  30 4585918 .. 4585937 - -13.6  -5.75342   GGGCCCCAAAAAAAA            CAGACCGC CGTA GCGGTCTG             TCTTGCATGCGCGGG
      degQ   3  54 346 4615043 .. 4615055 -  -7.7  -3.09516   GCCGGCATGAGCCAA                GCAGA CCG TCTGC                GCGCCTTGATGCGAT
   BPP4288   7  57 436 4621884 .. 4621929 -  -5.3  -3.71848   GCTGGCCACCAACAA GCTGTCGCTGGGCAACGAATTC ATC GAATTCCAGGCCC-GCTTCAGC GGCGTCACCGAAAAC
   BPP4299  10  95  10 4633354 .. 4633385 - -15.9  -4.25104   GTCCCCGCAGGAAAA      CCGGTGCCTGTCC GCGCGG GGACAGGCACCCG       GGCCGGCGCTCAGCC
   BPP4317   2  91  41 4648899 .. 4648920 - -15.9  -3.91144   GCCAGATTCCAGAAA           GCCCGGTTC ATGC GAACCGGGC            TTTTTGCTGCCTGCC
   BPP4326   3  52 305 4659407 .. 4659462 -  -6.7  -3.15544   CGCTATCCGCACGAA TTCTCCGGCGGCCAGCGCCAGCGC-AT CTGC ATCGCGCGCGCGCTGGCCACCCG-GCC GCGCTTCCTGATCTG
       bfr   5  91  38 4666126 .. 4666147 - -17.3  -3.75629   CAGCCGCAATGCAAA           GGGCGCACC GCAT GGTGCGCCC            TTTTTCATGCCATGG
   BPP4339   2  85  55 4673613 .. 4673642 - -17.9  -2.62616   GCATGGCGTACAGCA       GTGTGCCTGTCCC GGCG GGGACAGGCACCC        TTGCCGCAGGAGTCG
   BPP4350  13  70   3 4685107 .. 4685150 - -10.8  -3.54129   CACAGGCTCCCCAAA GTTTGCGGGAGCCAGTCCCC CTGC GGGGACAGGCTCCCGGGTAT GGTTAATGGCCTACA
      metC   5  77  28 4689300 .. 4689319 - -10.7  -3.89346   CCCCGACGCCACAAA            GCCTCCG TCCATG CGGAGGC             TTTGTCGTTGATGGG
   BPP4364   8  84   3 4701097 .. 4701121 - -17.1  -3.20991   GTGAAGTGAAGTGAA          TGACGCCGGGC GCG GCCCGGCGTCG          GGTCAGCCTTGCTCC
   BPP4373   4  61 365 4711939 .. 4711992 -  -9.4  -3.25823   CTGGGGCCACAGCAA CAGGACGT-GGCGGCCGCGGTCGGCG ATTT CGCCCTGCGCCGC-GCCGACGGCCTG TGGGCCTACCAATTG
   BPP4381   4  53   5 4723714 .. 4723744 -  -7.4  -3.01791   AGCTGCCCGCCAAGA       CGGTATCTGTCCCC GTG GGGGACAGGCGCCC       GGGATCATGCCTGCG
   BPP4386   4  72 -57 4728799 .. 4728850 - -13.7  -3.03124   CGCGAGCCGTCAAGA CGTCGACGCAC-GTGCCTGCGCCGC CATG GCGGC-CAGGCACTGCACAGCGTCG CCGGCCACCACGCGG
   BPP4407   8 100   9 4750681 .. 4750710 - -22.9  -3.48593   GACGCCGCGACACAA       GGCGGCCGCGCCCG CAA CGGGC-CGGCCGCC       GGCGGCATTCAGCGC
   BPP4424   6 100  34 4769933 .. 4769954 - -15.9  -4.65895   CGGCCGATTGAAAAA           TGCCGCGGT TCGC ACCGCGGCA            TTTTTCTTGGGCGCA
      katA   2  59 100 4750757 .. 4750776 +  -2.8  -4.07568   GCACCGTCACGCGCT            CCAGCGTGT CGA ACAC-CAGG            TTTTCCACAGCCAGG
   BPP4398   3  85  70 4740821 .. 4740842 + -15.9  -3.64703   CGCCCCCAAGCAAAA           GAGGCTGCC TCAC GGCAGCCTC            TTTGCGTACGACGGC
   BPP4395   9  60  45 4737544 .. 4737562 +  -5.8  -3.78775   CCGGCCGCCTTGATC             ACGCCCGC ATT GCGGGCCA             TTTCCTGCTCGACGC
      ribB   3  61 391 4729170 .. 4729189 +  -9.2  -3.29144   CCAGCGCACGGCCGG            CCAGGCTC CCGG GCGCCTGG             TTGTCCAGCGGATAG
      accA   2  52   1 4701091 .. 4701129 +  -6.7  -3.14931   ATCGAAGTGAAGTGA  AG-TGA-ATGACGCCGGGC GCG GCCCGGCGTCGGGTCAGCC  TTGCTCCGGCGTGAC
   BPP4349  15  89 198 4685110 .. 4685147 + -19.1  -2.93901   AGGCTCCCCAAAGTT   TGCGGGAGCCAGTCCCC CTGC GGGGACAGGCTCCCGGG    TATGGTTAATGGCCT
   BPP4334   3  55 239 4669154 .. 4669194 +  -8.8  -3.05715   AACTGGAGATCGCCC AGCGTAG-CCGCGCCCGCG TCCA CGCAGGCGCGGACTTGGCG  TTCGGTAACGGCATT
   BPP4331  10 100  23 4666126 .. 4666147 + -17.3   -4.7373   CAGCCGCAATGCAAA           GGGCGCACC GCAT GGTGCGCCC            TTTTTCATGCCATGG
   BPP4325   5  68 458 4660218 .. 4660264 + -10.7  -3.41693   GCCGTGACGCCGGCC TGCACCGCGCCGGGCCAGTCGC CGGC GCG-CAGGCGCGGCACGATGTA TTCATTGATGATGCG
   BPP4298   2  51 212 4633534 .. 4633590 +  -6.6  -3.14051   TACCCGCCGGGCGTG CCCGACCATTCGACCGGCGGCGCGGT CGTGCGT ATCGTGCCTTCGGTGGGATG--CGGG TGTTCCTGGAAATAA
      sspB   8  55  53 4622213 .. 4622227 +  -8.5  -3.07816   TGCAGTCCCTCGCAA               GCGGC CATGC GCCGC               TTGCGTCCATGCCGG
   BPP4247   8  78 338 4585945 .. 4585992 +  -6.1  -4.63218   GCGGTCTGTCTTGCA TGCGCGG-GCGCCG-CGTACGGC GTCA GGCGGGGGTCAGCGCACCGCGCA TTTTCTTCAGCGCCG
   BPP4238   2  69  61 4575176 .. 4575193 + -12.7  -3.21218   CTGCCGGCGAACGAA             TGCCCCC TTGC GGGGGCA              TTCGTCGTCAAGGCT
   BPP4232   9  59 195 4570925 .. 4570948 +  -9.4   -3.1372   AGGCCTTGATGTCGT          GCGCCAGCGC TTCG GCGCCGGCGG           TATTGGTGGCCAGTA
   BPP4223   2  52 134 4561913 .. 4561932 +  -7.1  -3.17212   ATGACAGCGCGCCCA            GCAGCGGC AGCGA GCCGC-GC            TTGGTGGCGTAATCC
   BPP4215   1  42 242 4549276 .. 4549290 +  -2.1  -3.17075   CAATAAAGCACCTGG              C-AGGC AAAG GCCTCG               TTGAGTTCCCACAGA
   BPP4209   8  52 247 4541732 .. 4541744 +  -6.9  -3.14931   AGGTGTCGCTGATCA                GGTCG GCG CGGCC                TTGCTCGACCGTGGC
   BPP4202   5  54 288 4534662 .. 4534682 +  -8.1  -3.14468   GTGGACCTCGACGAC            CAGCGTGCC GTC GGCCCGCAG            TTCGATGTCCTCGCC
   BPP4199   3  56 210 4531350 .. 4531362 +  -3.4  -3.84246   GACGCCGGCACGCTG                GGAA ACACC TTCC                TTTCGTGGTTGAGCC
   BPP4194   7  67 321 4526247 .. 4526264 + -12.7  -3.05463   CGTCGCGATGCTCGG             GCCGGCT GACC AGCCGGC              TTGCGTAGCGCCCCT
   BPP4177   1  41 185 4511777 .. 4511821 +    -4  -2.78463   CTTTGGCGTCCAGGC CGGTATCCGGCGCGGCCAGC ACCAG GTCGCCCGCTTCGGACAGCG TCTGCTCGCGCCACT
   BPP4166   2  49 341 4501001 .. 4501013 +  -3.3  -3.53811   CTGAGCCGCACGTTG                GCGTG CGA CAGGC                TTTCGGCCAGCTGCA
      trpC   6  81  30 4494584 .. 4494616 + -12.6   -3.8186   CCGGCCTCAGCGGCC     GCTGCCG-CGCGCCG GCGC CGGCGCGCCGCCCGC      TTCTTCCTTGCGATG
      trpC   6  81 147 4494701 .. 4494725 +  -4.2  -4.98531   GCCGCCCGGCATGGG         C-GC-GCCGCGC TGG GCGCTGCTGCTG         TTTTTCATTTGCCGC
   BPP4148   7  86 -57 4483987 .. 4484033 + -17.8  -3.05844   CCCGGGCTGCGCCAG CGACGCGCCGGCCGGCCAGGCC GAC GGCATGGCCGAGCAGCGCGTGG TCTTCCGCTAGGGCG
   BPP4129  13  58 225 4463162 .. 4463173 +  -7.2  -3.61715   ACCACGTCTTCGCGC                GCGC GGCG GCGC                 TTCTTGCACCAGCTC
   BPP4111   6 100  24 4444889 .. 4444913 + -17.9  -4.74103   AGCGCCATGGAAAAA          GCCCTTCGGCG TAA TGCCGAAGGGC          TTTTTCCATTCCCGG
   BPP4107   7  59 174 4440333 .. 4440351 +  -8.1  -3.47227   CGCGTCGGACAGGCC            GGCGC-CG ATGC CGCGCGCC             TTGTCGTCCTTGCCG
   BPP4090   2  51 159 4423879 .. 4423892 +  -3.8  -3.53811   GCCTATCGGCGTTCC               CGCT CGCTCC AGCG                TTTCGAGGCCCTGCC
   BPP4079  11  58 184 4413418 .. 4413440 +  -4.8  -3.76482   GCGCGTAGCGCTTGC           CCTTGTCG CCTTCCT CGACCAGG           TTCTTGCTGGTGTCG
   BPP4066   3  47 396 4403255 .. 4403267 +  -4.7  -3.14132   GCGGCACGAGATTCT                GGTCG CCT CGCCC                TTGCTCGACGACGCC
       ldh   0 NONE
   BPP4039   2  40  51 4376175 .. 4376220 +  -3.2  -2.70932   AACCCGGCGCGCACG GGCGGCGC-GGCTCAGGTAGCGG TGT CC-CT-CGTGGGCCAGCAGCGCC TGCTTGCGCGGCAGC
   BPP4039   2  40 126 4376250 .. 4376260 +  -3.2  -2.78816   CCCGCCGCCAAACCC                 CGTC AGC GATG                 TGTCATGGCCGATGA
   BPP4035   2  43 152 4372135 .. 4372147 +  -4.7  -2.71144   CACGTCCAGCGGCGT                GACCG CGC CGGCC                TGGTTGCCCCAGCTG
   BPP4019   8  77 -18 4356964 .. 4357002 + -16.6  -2.53715   CGATTTCATCCAGCC   GCGCCTGAACGCGGGCTG AGG CGGCGCGCGCTCAGTCGC   CTTCCTGGTACTGGC
      ilvA   5  49 389 4354448 .. 4354467 +    -5  -3.28712   TCAGCTTGTTGAAGC            CATCGGGCG TAG TGCCC-ATG            TTCTGGCCCACGAAC
   BPP4011   3  52 121 4345820 .. 4345835 +  -6.8  -3.14132   AGGCGACGACCTGCG              CGGCTGG GGG CC-GCCG              TTCCTGAAGAACGCG
   BPP3989   6  51 221 4324723 .. 4324763 +  -6.8  -3.05268   CGTGAAAAGAAGTCA CCGCGTCGACGCAGC CCAGGGCCGCCA GCAGCG-CGGCGCGG  TCTTGCACCTGATTG
      mutY   3  47 373 4312424 .. 4312437 +  -4.5  -3.14132   AGTCGTCGAACAGCT               CG-CGC ATG GCGGCG               TTGCTGGCCAGCAGG
      glpK   4  48 113 4298601 .. 4298637 +  -2.2  -3.53811   CACGCCGGCGCGCCG   GCCGCGGGGCTG-GCC AGCTGGC GGCGCAGCACCA-GGC   TTTGCGCGCCATGCA
   BPP3963   0 NONE
   BPP3955   2  41 197 4280674 .. 4280695 +  -3.7  -2.70932   CGCCACGCTCAGGTA           GT-CGATCAG CCC CTGCTCGTAC           TGGTTGCGCGCCAGG
   BPP3937   1  38  86 4261970 .. 4261994 +    -2  -2.58812   GGACAGGCGCCCGGA          TCGCCGCG TCAGGGAAT CACGGCGG          TGACTTCGATTTCGA
      apaH   0 NONE
   BPP3906   6  47 265 4233301 .. 4233338 +  -6.7  -2.64155   GCAGCACGGCGCAGG   CGCCGCCCGCCACGCCC GGCA GGGCATGCAGGGCCGCA    TCGATTTCCGCCAGC
      gltX   2  51 -26 4220823 .. 4220852 +  -5.5  -3.30124   CTGGGCAAGGAAACC       GTGCTGGCGCGCC TGCA GGCGCTCTGACGC        TTATGCCGCCTGCGC
   BPP3892   6  64 423 4212773 .. 4212815 + -12.1  -2.59431   CCTCCCTGGCCGGTT C-G-TCCATGCGCCGGGCG ACGCTCG CGGCCGGCGCATGGATCCG TCCATTCTAGCGCCG
   BPP3879   2  70 -51 4200899 .. 4200936 + -13.3  -2.95298   TGCCGGCCTGCCCAC   GGTCAC-CGGCGCGCGCG CCG CGCGCGTGCTGGGCGCCC   TCTATCCTGCCTGAA
   BPP3873   6  71 335 4194429 .. 4194481 +  -9.1  -3.85698   GTGCGGCTGCCGTCG CGCTTGACCACCGACG-GCATGGC CAGTTC GACGCGCTCGTAGGTGGTGAAGCG TTTGTCGCAGGACAG
   BPP3867   4  68 106 4186249 .. 4186276 +  -8.2  -3.78775   ATGACCTTGTCGGCG        TCCTCGCCCGCC AGCG GGCGGCCGCGGC         TTTGCTGGTGGCGCA
       fdx   7  63 231 4179745 .. 4179796 +  -3.4  -4.16681   CAGGAATAGATCGGG CCGCCGCAATTGCCGCAAAACGCA TGCA TGCGCCTGGCGCCGCTTGCGGCAA TTTTCAAATACTCTT
   BPP3844   7  64 130 4163118 .. 4163134 + -10.8  -3.19602   CTGCAGGGCGATGCC              CGCCGC GTAGG GCGGCG              TCTTGGTGTAGCCCG
   BPP3840   2  62 435 4159062 .. 4159095 +  -8.9  -3.53091   CCTCGATACGGCACG     TGCTGCAACCAGGC GCCGCTG GCCTGGC-GCAGCA     TTTCGCCGGCCAGGT
   BPP3828   2  42 430 4146053 .. 4146067 +  -2.1   -3.1505   GATCACGATGCCCGC              GCC-TC CCTT GATGGC               TTCGTCCAGGCTGGT
   BPP3821   5  53 413 4138059 .. 4138069 +  -5.4  -3.37533   AGAAGAACGCGTGCA                 GGAA GCG TTCC                 TTGATGGTTTTGGGG
   BPP3813   6  58 353 4128985 .. 4128995 +  -6.8  -3.51825   CCATCGACGCCGCCA                 TGCG GAA CGCA                 TTCTCGTTCGAGTCC
   BPP3808   9  71 398 4124390 .. 4124420 + -12.5  -3.29144   TTGCACGACGCCCCC       GGCCACGTCGGCC AGCGC GGCCGACGTACCC       TTGTACGGCACGTGG
   BPP3804   1  40  63 4119417 .. 4119428 +  -3.6  -2.52464   CTCAGGCGCGCTCGA                TGGC GATC GCCG                 TCGCTTCGCCGCCGC
   BPP3783   3  50  43 4098553 .. 4098579 +  -7.1  -2.82516   AGCCGCTGCGCCGGG         ACGCCTCGGCC TCGTC GGCCGGCGCGC         TCTGGTCGTACAGGG
       lgt   4  59 359 4086146 .. 4086158 +  -9.1  -3.18681   GAGCACGACCTCGCC                CTGGC CGC GCCAG                TTGATGACCTTGCCC
      bllY   5  86  18 4082244 .. 4082270 + -18.1  -2.90496   CCTGCCTGGCGCGAG         CAAGGCCCACC CTCGC GGTGGGCCTTG         TCATTTCGGGCGCCG
   BPP3764   3  50  18 4072955 .. 4072967 +  -7.7  -2.54523   GATCGGGCCAAAGGG                CGTAC GGC GTACG                TCCCTTCCCGTCTCA
   BPP3761   3  49 456 4070656 .. 4070666 +  -4.6  -3.30771   CGCCGCCCGTGAAAA                 TCGC ATT GCGG                 TTGTAGAGCATGTGC
   BPP3745  12  62 282 4049507 .. 4049535 +  -8.7  -3.51032   GCGGCTTGCCCAGCA        GATACAGGTCGCC GAT GGCGTCCAGGATC        TTGTGCTTCACGAAT
   BPP3740  12  80 307 4043186 .. 4043207 +  -9.3   -4.1891   GTCGCTCAGGCGCTT           GTCGCCGGC CACC GCCAGCGGC            TTTATCTTGCCGGCC
   BPP3735   3  51 349 4039136 .. 4039159 +  -5.2  -3.28712   CAGCATCCGCCACGG          TCCAGGCC GAACACCA GGCCCGGA           TTGTCGGGCGAGCCG
   BPP3721   5  62 229 4021537 .. 4021564 +  -4.7  -4.07568   CGCCCCCGCCACCTC        GGCCATCGCCT GCACGA ACGCGGCGGCC         TTTTCCGCCACGCCG
   BPP3705   6 100 -26 4005246 .. 4005304 +   -24  -2.78679   GCCTGGGAAGCACTG GCGC--GCCCGCCC-GCCGCCGC-CCGCTG ACC TAGCGGCGCGGCGCCTGGGCGGGCTTGCGC ATTTCCGTCAGCAGG
   BPP3702   8 100   8 4003307 .. 4003335 + -17.5  -4.20696   GGCTCTAAAAACCAA        GGCCTTGCAACTC GAT GCGTTGCAAGGCC        TTTTAAAGTTCGTAC
      bfrF   4  49 192 3989744 .. 3989757 +  -3.7  -3.36803   CGTTCCGGCGCGCCT               GCAGG ACCA CCGGC                TTGTCGATGCCCTTG
   BPP3674   3  59 222 3972914 .. 3972928 +  -3.4  -4.07687   CGCGCTTGGCGTCGG               CCTCGG AAA CCGGCG               TTTTCGCCGCCCGGT
   BPP3670   7  81 363 3970477 .. 3970496 + -16.4  -3.15147   TCCGCCAGCCGGCAT            GGGCGGCG GACG CGCCGCCC             TGTCTATTGCTTGAC
   BPP3662   5  54 272 3960159 .. 3960173 +  -4.2  -3.64703   TGCGCGACATGATCA               GCGG CGTGTGC CCGC               TTTCGGTCAGCGCGA
   BPP3641   6  66   4 3937458 .. 3937494 + -10.8  -3.28712   AAGCTGGAGTAAGCC   GGC--CCGCACGGCGCCG GCT CGGCGCCGTGCCTACGCC   TTCTCGGGCCAGCGC
      folK   4  51 164 3925166 .. 3925179 +  -4.5  -3.38326   GCCGGCGTGTTCAGC               GCG-CG CGC CGACGC               TTCGTTCAGCTTCTG
   BPP3599   3  69  -1 3892712 .. 3892754 + -14.1  -2.77182   AGGTGCAATACCACT GACT-CCGGTGCCTGTCCCC GCAG GGGGACTGGCACCGGCAAAC TCCTTGCCTGTCCCC
   BPP3588   1  44  78 3876969 .. 3876980 +  -3.6  -3.01791   CGTGCCCAAGCGCCC                GCGG CGCC TCGC                 TCTTGCAGCGCGCGT
      minE   9 100   5 3870236 .. 3870272 + -23.8  -2.56596   CGCAAAACTGAACAC    TCGGGTGCCTGTCCCC GCACG GGGGACAGGCACCCGC    TGAATTCATGCCGGC
   BPP3575   4  75   3 3863770 .. 3863822 + -14.1  -3.33696   TGCGGCCGCTTGACC CGCCGGCCG-CGCCG-TC-AGGCGCC CGGC GGCGGCAAGAGCGGCACCGGCCGGCG TTCCTTGCCGAACAC
      ruvB   8 100 249 3858387 .. 3858421 + -14.9  -4.84359   GGTCGATGGGGTCGG    GCCGCGC-GCGGGCGC CCGC GCGCGAGCCGCGCGGC     TTTTTCTCGGCCTCG
      ruvA   3  82  58 3855026 .. 3855074 + -16.6  -3.30124   CGCGACCGCCTCCAG CGCGGCGGGCGGCGCGGCCAGCCC CGA GGGC-G-CGGCGCCGCTGGCCACG TTGTCGCGCGTGAGC
   BPP3556   2  43 -32 3843222 .. 3843240 +  -4.5  -2.71731   GCCACCGTGGCCCTG             GGCCG CAAATACCA CGGCC             TGATTCCGGAATAAG
   BPP3556   2  43 274 3843528 .. 3843546 +  -4.4  -2.71924   GCGCTCGGTAAAGGC             GATGACCG CGC CGGCCACC             ATTTGCGGCGCCATG
   BPP3547   7  63  57 3835191 .. 3835208 + -10.5  -3.27476   TGCCAGTTGGCGCTT             GGGCGCG TTGC TGCGCCC              TTCCTGCTTGGGCGT
   BPP3542   4  62  42 3827368 .. 3827403 +  -8.8  -3.54424   GCGCATCGCGCGGCC    CGGCCGGCCGATCGGGC GAG GCCTGCGCGCCCG-CCG    TTTCGCGGAATGCGA
   BPP3508   5  59 401 3794709 .. 3794724 +    -4  -3.90588   CGCGCAGCGATACCC              CTTC-GG ATT CCAGAAG              TTTCATTACCCCATA
      dapB   3  49 109 3780355 .. 3780396 +  -7.9  -2.52464   GACGTCGCCCTGGAT GGCGGC-CGCCAGCGC CATGATGTCGC GCGCCTGCGCGCCGCC TCGATTGACCAGCAC
      dapB   3  49 238 3780484 .. 3780496 +  -4.7  -3.29144   TTGATCGATCAGCCA                GCCGG CGG CCAGC                TTGTAGCGGCCATCG
   BPP3492  12  59 229 3777157 .. 3777169 +  -6.2  -3.73953   GCGAAGGTGTTCAAG                GCGG CTATT CCGC                TTTGCTCGGCCTGCT
   BPP3483   7 100  52 3767290 .. 3767308 + -13.1  -4.41047   GCCACGCAAAAGAAA             CGCCGGC TTGAT GCCGGCG             TTTTGCTTGCGCACT
   BPP3480   4  54 123 3763308 .. 3763333 +  -7.5  -3.16881   GCACGAACCCCAGCT         TGCGGTGCAGCG CGA CGCTGC-CGGCG         TTGGTGGCGTCGATC
   BPP3476   8  54 171 3760335 .. 3760361 +  -9.3  -2.59742   CTTGCGCACGTTGGC         CGTGGCCGCGC TGCCC GCGGCGCCACG         CTTGTAGGCCTTGAG
      kdpE   2  44  73 3755765 .. 3755779 +  -4.2  -3.02144   GCGTGGCACTGTAGA               TGGGCA CGC TGCGCA               TGTTGCGGAACATCA
   BPP3465   2  61 241 3744701 .. 3744740 +  -3.5  -4.15044   CCATGTAGGCGAAGG TGGCG-GCCA-GCCCGGCA AACA TGCCCAGCGTGGCGCCCCA  TTTGTTGGCGCGCCG
     vrg-6  13 100  28 3734619 .. 3734638 + -10.6  -5.96521   GCAAATCAATGAAAA            AGCCGCCC GGAT GGGCGGCC             TTTTTTTTGGTTCAT
   BPP3438   1  38 146 3715631 .. 3715644 +  -2.3  -2.71731   GGCTCATACACGGCG               TCGCC GCGC GGCCA                TAGTTCGACGATCCA
   BPP3433   0 NONE
   BPP3428   3  58 409 3703493 .. 3703532 +  -2.8  -3.90291   TCGACCACGGTCTTC  TCGATTTCCAGCAGGACCA CGA TGG-CATGCTCGATATCGC  TTTCGTTGACCAGCT
   BPP3423   3  65 445 3696805 .. 3696842 +   -12  -3.05816   ACTGGGTAGCCTGCC   GCAGCGACGCGAAC-GC GTGCA GCTGTTCGAGGCGCTGC   TTCCATGAGCGCTCC
   BPP3417   4  66  37 3688783 .. 3688810 +   -12  -3.14693   GTCGACAATCAGCAG        GTGTCAGTCCCC CTGC GGGGACAGATAC         TGTCTTAGTCGTCAA
   BPP3411   3  67 208 3681488 .. 3681539 + -12.9  -2.53876   CGATCGCCTCGGTCA GGAACTGCGGCGCGTCGCCGCGCA GCCGG TCCGCGCCCA-GCGCCGCGGTGCC TCCCTTCAGGTAGGC
   BPP3405   7  49   1 3673366 .. 3673420 +    -3   -3.5764   CGCCAGGCTGCCTGA CAGCGCGCCCCGGCGGCAGCGCCGCC AGG GTCGGCGCCGGCGCTCAGTCGACCAG TTTGAGGGTGCCCTT
   BPP3395   1  42  -3 3660490 .. 3660506 +  -2.1  -3.09516   GCTCATGCTCGCGCG              TTGACGC GCA GCGCCCA              TTCGGTGATGGCCAC
   BPP3372   3  49 228 3635519 .. 3635537 +  -4.4  -3.28712   GGCGCTGGCGACGGC             CCAGGCGG CCT CCGGATGG             TTGTCGAAGCCGGGC
      ahpD   3  76  15 3622782 .. 3622834 + -15.5  -2.90283   AGCGCCCCCCGCGGT GCGCCGGCCTCCCCCGCCGGCGGCCG CAGC CGGCC-CCTGCGCGGG-G-CCGGCAC TCATTCCTTTCCCTC
   BPP3356   9  63  22 3617162 .. 3617201 +  -9.9  -3.28924   CTTGCCGCCGCCTCA  GCCGCGCGCC-GCCAGCA GCAGG TCCTGCCAGGCGCGCGCC  TTCTCGGCCGGGCTG
   BPP3352   3 100  27 3608790 .. 3608809 + -13.6  -5.78622   TCGCCATCAACAAAA            TTGCCCGC TTTC GCGGGCAA             TTTTTTTTCGGCTGC
   BPP3340   7  56 298 3598957 .. 3598969 +  -3.4  -3.78934   CGGCAGCGAGCTCTA                CATC AAGCC GATG                TTCTTCTGCGCCGAC
   BPP3327   4  58 452 3587250 .. 3587287 +  -8.3  -3.28924   CCATGTCCAGCGAGG   CGTCGTCGGGTACCTGG CCAG CCAGGTAGGCCACGCCG    TTGTAGACAGCCATG
       rne   1 100   9 3576712 .. 3576738 + -23.8  -4.79223   TCACTGACGCACAAA         GCGGGTTGCGGC AGC GCCGCAACCCGC         TTTTTCCTGCTGTGC
   BPP3313   1  40  72 3569720 .. 3569740 +  -3.1  -2.77192   CAGCACCGAGCCATA            GAGCAGCGG CTG CTGCAGATC            GTTCTTGCCGGCCTT
   BPP3291   2  63 203 3550871 .. 3550918 +  -7.4  -3.64822   GGTTGGCGATGCCCA CGCCGTGGCCGGCCAGCGCCAG TTGG CAGACGGTGGACGAGTACGGCG TTTCGATGGCGGCGT
   BPP3278   3 100  36 3537612 .. 3537629 + -14.1  -4.41494   AAGGCCCAAGCAAAA             GCGCCCC GAAC GGGGCGC              TTTTGCTTGGGCCTC
   BPP3271   3  60 248 3529013 .. 3529031 +  -8.8  -3.45849   GATGCCGTCCAGGCC             CGCGGC CAGCCGC GCCGCG             TTGTCGTGGTCTAGC
   BPP3250   5  60  28 3506416 .. 3506431 + -10.4  -3.03124   CCAAGGCAAAAAAAA              CTCCCC TGGC GGGGAG               TGTTGGCGCGTCCGG
   BPP3246   5  52 418 3503360 .. 3503376 +  -7.9  -2.84325   ACAGGCCGGACTTGT              CCACGCC GAA GGCCTGG              TCGTATTTGCCGGGC
   BPP3223   3  72  20 3478654 .. 3478689 + -14.7  -2.70932   TCTAGTGCATCTCAG   CGCGGCGG-GCAGGCGG CCCG CCGCG-GCGCCGCCGCG    TCGTTCCCGCCCACC
      fabG   5  48 351 3462467 .. 3462484 +  -2.5  -3.58343   ACACGACCGAGCCGG             CCAGCGC CTGG GCGCGGA              TTTCGCGATGCTCGA
       tex   3 100   7 3449599 .. 3449635 + -27.4  -2.71364   AAGCGCTGATCGCAA   CGCAGGCGCCGC-CCCG TCAT CGGGTGCGGCGCCTGCG    TCGTTGCCCCGATCC
   BPP3187  12 100  48 3433372 .. 3433393 + -15.9  -5.96521   CGCCGTACGTGTACC           GCCTTCGGG TTCG CCCGAAGGC            TTTTTTTTGGTTCAT
   BPP3180   3  47 227 3424074 .. 3424091 +  -6.9  -2.55545   GTGATCAGCAGGGTA             TGGCCGG CCAG CCGGCGA              ATGTCTTCTTCGCCG
   BPP3176   3  49 235 3420216 .. 3420268 +  -5.2  -3.14344   TGCGCCGGCGTCACG GGCTGGTTGGGCCCGGCGCTCACC CACGA GGCGATCACCTCGCCCAGGCCGCC TTGCTGGAAGCGCTG
   BPP3159   5  90   7 3399831 .. 3399852 + -18.7  -3.04517   GCCGCCTGAACGCAA           CGGCCCGCC TGAC GGCGGGCCG            CTTTTCGGACCGGAT
   BPP3154   6  77  15 3394032 .. 3394058 +   -13  -3.53012   ATGCGGCGCGCGGCC         CGGGCAGGGC AGGGCAC GCCTTGCCCG         TTTGGGCCCGCCGGC
      mltB   8  71   3 3359708 .. 3359761 + -14.5  -2.52464   CACGGGCTATTGATG CCCCGTGCCGCGGCGCGGC--CCGCC ACGCG GGCGGACGCCGCGCC-CGGCCCTGCG TCAGTTGAAGACGCC
   BPP3113   7  68  12 3353032 .. 3353047 + -11.8  -3.28712   ATGAACCAAAAAAAA              CGCCCC TTGC GGGGCG               TTCTCGCCGAAGCGG
   BPP3109   1  47 419 3350309 .. 3350346 +  -5.3  -3.00003   CCGAATTGGCGCGCG   CCCGCCAGCCTGCCTGG CCGG CCAGCCAGGGGCGCGGA    TCATTGTTGTCGTAG
   BPP3098   4  67 244 3340631 .. 3340656 + -13.3  -2.57132   CCTGGCGATCCTGCA         CGATGTGCCGC GTCA GCGGCGTATCG          ATTATCCCGGGCGCC
   BPP3089   7  65  58 3331033 .. 3331043 +  -2.4   -4.4078   CATACGCGATGGTCT                 GGCC CTG GGGC                 TTTTCGTTGGCCAGC
   BPP3083   5  52  -1 3323129 .. 3323169 +  -8.2  -2.75064   AAATCCAGCTCAACT GACTG-GGGTGCCTGTCCC CGCG GGGACAGGCACCTGCTGGA  TGCTTGCCTCACCCG
   BPP3072   3  83  39 3312667 .. 3312701 + -14.9  -3.63515   GCTCGTCGATGACGA     GGTGGGCCATGCCGC GTTCG GTGGCCAGGCCCACC     TTCTTGCCGATGGGC
      trxC   6  55 122 3301847 .. 3301862 +  -4.6  -3.64703   AGCTCCAGTTGCGCG              CCGTCG GCGT CGAAGG               TTTCGCTGCGCACGC
   BPP3050   2  58  47 3290240 .. 3290262 +  -8.3  -3.29263   CGGCCGCCTCGGCAA           GGCGCTCGG CCTCC TCGCGCGCC           TTCTGCCGCGCCTGT
   BPP3046   6  58 382 3287381 .. 3287423 +  -8.8  -3.28924   CACCACGCCCAGCGC CGCCCGGCGCAGGCCCGGCG CGA CGTCCGGATAGCGCGCGGCG TTCTCGCCGGCGATG
      bvgS   2  53 397 3272814 .. 3272831 +  -3.4  -3.73775   CGGCCCGGTGCAGCC             GCC-GCA GGCTA TGCAGGC             TTTGCTGGCCATAGG
   BPP3021   7  89  18 3249387 .. 3249413 +   -18  -3.25823   TCGCGGCCGTGTTCT         CGCCGGGCTCAG AAA CTGAGGCCGGCG         TTGATGTACCAGACC
   BPP3011   6  62 159 3237539 .. 3237571 +  -8.5  -3.61715   ATCGCCCCTGCCCCG    CCGCCCGCCA-G-GCC GAAC GGCACATGGCGG-CGG     TTGTTCGACAGGATG
      spoT   3  72 283 3234224 .. 3234250 + -13.6  -3.14132   CTTGGGCTTGATGGC         CAGCGCGCGGGC GAT GGCCACGCGCTG         TTGCTGGCCCCCCGA
   BPP2985   8 100 269 3210909 .. 3210962 + -19.6  -3.01712   GGGGCCGGCGCCGTC CCGGCCG-CGGCCGCCGCGGCAG-CCG GTT CGGCCTGCCG-GGCCGCCGCCTGCTGG TGTTCGACCGCCCGG
   BPP2982   3  42  92 3207927 .. 3207945 +  -2.3  -3.09327   GCCGAAGCGGTTCCT             GGTCCAG TCTTC CTTGGCC             TGTTCGATGCGGTCC
   BPP2982   3  42 234 3208069 .. 3208097 +  -2.4  -3.15544   ATCGTCACCGCCACG       CCCGG-CGC GAACACGATCAG GCGGCCGGG        TTCGTACGCCTGCCC
   BPP2982   3  42 308 3208143 .. 3208154 +  -2.2  -3.21099   CCCCTCGACCAGGTA                G-GCG GCG CGCTC                TTCGTGCTCGGGCGG
   BPP2971   8  57 253 3193593 .. 3193611 + -10.2  -2.62184   GTCACCCCGATCCCG             GCCGCCAC CAT GTGGCGGA             TGGTCTCCAGCGAGG
   BPP2966   5  86  69 3187826 .. 3187861 +    -9  -4.70266   AAGCCCGTCCAGCAC   GACGGCGCCCGCGCGG CGGGCA CGGCGCGGG-GCC-TC    TTTTTCCCTGCTGTT
      wcbR   2  63 473 3168574 .. 3168584 +  -3.2  -4.25104   GCTTTACGAAGTCGA                 TGAC GCG GTCG                 TTTTCGTCAGCGGCC
   BPP2936   6  58 202 3146838 .. 3146866 +  -8.7  -3.29144   TGACCAGCAGGTTGG        CGCCCGTGTCGTG CAG CACCACCCGGCCG        TTCTCCAGCACGTAG
   BPP2931  10  93 203 3142801 .. 3142825 + -19.3  -2.62616   AGCTTCCAGGCCGCA          GCGCTGTGGCC GCT GGCCACGGCGC          TGCTGTACGCCGTGA
      lldD  11  72 436 3138954 .. 3138986 +  -5.6  -4.31837   CGGGTCGTTGGGCAC     GGCGATG--GTCGCGC CCT GCGGGATGGCATCGCC     TTTCTTCAGTTTCTT
   BPP2911   8  53 378 3126816 .. 3126866 +  -5.6  -3.42996   ATGGTGGGCTCGATG CCCGCGTCGCGCAGCAT-TTGCAGCA CGT TGC-GCGACGTGCTGCA--ACGCGGG TTGTGGTAGATGGTG
   BPP2906   3  57 371 3122842 .. 3122863 +  -9.4  -3.01712   CCGCACCGCCGCCTG           GGCCGCGCC ATGGC GGC-CGGCC           TGTTCCACCGACAGG
      malQ   0 NONE
      glgX   3  64 302 3107181 .. 3107219 + -10.9  -3.18383   CTCGGGCAGGCGGCG  GCGCAGGCCGGCGT-AGC CGCC GCACAGGCCGGCATGCGC   TTCGTAGATGACGCT
   BPP2864   8  67 -21 3067787 .. 3067809 +  -6.9  -4.13767   CGACGCGCTGGCCGC           GCTGGCGCG CCGCA CGCCCTAGC           TTTTGCGCTCGCCCG
   BPP2835   5  49 117 3036048 .. 3036060 +  -3.3  -3.57615   AGCAGCTTCACTTCC                TTGCC CGT GGCGG                TTTCCACGATCTTGG
   BPP2820   3  57 129 3022941 .. 3022953 + -10.5  -2.79796   TGGATCGGCCAGGGT                GCGCG GCG CGCGC                TGTACTGCCATGGCG
   BPP2809   6  54 335 3007580 .. 3007613 +  -3.8  -3.63515   GGCCTCCAGTTCCAT    CCAGGAACGCGCCAGC GGAT GCTGGA-CGC-CCTGG     TTCTTGCCGATAGGC
   BPP2747   2  75 -64 2945064 .. 2945122 +    -9  -4.15006   GCCTGACCGGCATGC AGGC-GCGCGCGCGCCATCGAGGCGCGCC TTCTCT GGCGCG--T-GGTGGCGCGCG-GCAGCCA TTTTGAACTGCATGT
   BPP2737   2  69 211 2934589 .. 2934611 + -12.7  -3.21099   TAGCGTTGCAGCATG           CGCGCCACG ACCTG CGTGGTGCG           TTCGTCGTCGGCCAC
     dadA3   2  61 469 2917986 .. 2918005 + -10.6  -2.90075   CTGCCACCGTTGCGG            ACGCGGGG CCTG CCCCGCGC             TATCGTTCACAGCGC
   BPP2710   5  51 180 2906694 .. 2906715 +  -3.6  -3.53012   GGCAGCACCGCGTTG           GCCGCGAT GCCCTG GTCGCGGG            TTTCGGCGGCCAGGG
   BPP2703   7  82 259 2901241 .. 2901268 + -12.6  -3.91911   TCGCGTTCGGCCTCG        GCCTGGCGCGCG ATCA CGCGCACCATGC         TTTCGTTCAGGTCGA
   BPP2687   0 NONE
   BPP2681   0 NONE
      mxcB   8  57 473 2873904 .. 2873935 +   -10  -2.64155   CACGATCCAGATGGC      CGGCGGCGCCGGCGC CTC GCG-CGGCGCCATGG      TGGGTTTCGGCGACA
  BPP2667A   3  74 433 2865484 .. 2865521 + -14.9  -3.04144   GACCACGCGCGCGAT   GCGGCGGTCGCGTACGGT GAC ATCGTGCGCCA-CGCCGC   TCTTGCCGGTGAAGC
   BPP2662   7  52  28 2859455 .. 2859472 +  -8.4  -2.64616   CCGGGGTGCCCGTCA             CGGGCA GTACGA TGCCCG              TGATGTAGCTGGCGC
   BPP2656   3  55 221 2856094 .. 2856110 +  -9.4  -2.69964   CGATGTGCCGCAAGG              CCGCGT CGCCT ACGCGG              TGCTGTCGTTCGGCG
   BPP2629   3  65  32 2827493 .. 2827541 + -11.6  -3.04322   AACCCCGCATGCTGC GCCGGCCGCAG-GTGCCTGTCCC CGCC GGGACAGGCACACCGCTGTACGC TATTGCGCGATTAAC
   BPP2619   7  57 280 2817576 .. 2817597 +  -9.5  -3.05384   ACAGTACGCCGGTGC           GCTGCAGATC GGC GATCTGC-GC           TTCGCTGCGGCCCAG
   BPP2606   8  82 116 2808145 .. 2808200 + -17.4  -2.97707   TGGACGTGATTTCCG GACGCGCGAACTTGCGCCCCTGGGCT TCGC AGTACTGGCGCGCGCGTTCGCGCGCC TGGTTCTTGATCTCG
   BPP2602   8  78   2 2804760 .. 2804793 + -15.9  -3.14564   AACTGGATCTGTAGT     CCGCGCCGGGCTGCC CGTG GGCAGTCCGGCACGC      TTCCTCGGCCCGTGC
      bapC   7 100  13 2794236 .. 2794268 + -25.7  -2.61582   TAGGAAGCGTATGGC      GCGACAACGGGGGCG CAA TGCCCCCGTTGTCGC      CTTGTCGCTCAGCTG
   BPP2569  10 100  29 2763625 .. 2763640 + -10.4  -5.15969   CGGGCATGGCAAAAA              GGAGCC GTAA GGCTCC               TTTTTTGCGTTCCGG
   BPP2555  10  79  57 2750414 .. 2750431 + -11.3  -3.96624   GCGCCAAAACAAAAA             GGATGCC CGCG GGCATCC              TTTCTGCTCGCCGTA
   BPP2544   2  65 280 2739656 .. 2739672 + -11.5  -3.01712   CGACGAGACTCGTCC              CGCCGCG CGG CGTGGCG              TATTCCCAGGGCAGC
       kup   7  70  74 2735202 .. 2735214 + -10.5  -3.69068   GACAGGCACCCCCGC                GGCGG TTG CCGCC                TATTTCTTGCCGTCC
   BPP2524   6  69  42 2716544 .. 2716561 + -14.1  -2.64616   CGCCGGCCGGGCGCA             GCGCGGC CAGC GCCGCGC              TGATGTCCATGGCGG
   BPP2513   5  63 220 2708079 .. 2708093 +  -3.4   -4.2828   ACTTCGCCGCCATCG               GGCAGC ACG GTCGCC               TTTTCCTGGATGCGG
   BPP2507  12  59 235 2702484 .. 2702496 +  -6.2  -3.73953   GCGAAGGTGTTCAAG                GCGG CTATT CCGC                TTTGCTCGGCCTGCT
   BPP2496   5  95   2 2691257 .. 2691294 + -20.5   -2.6563   GCGCGCGCGGTTAGG   CGGGCCCCGGCGCGGCGC CAT GCGCCGCACC-GGCCCCG   TGCCTTATTCCACGG
      glcF   5  85 383 2687328 .. 2687363 + -15.4  -3.68619   GGCGGCCGGTATCGA    CGCGCGTCGTGCCC GCCACCCA GGGCTTGACGCGCG     TTTCGATGAATTCCA
   BPP2481   8 100  35 2659926 .. 2659944 + -11.6  -4.36914   GCTCGGCGAGGCTCT             CCCCGCCG CCG CGGCGGGC             TTTTCTCGCGCAAGC
      dnaB   6  69 135 2650709 .. 2650742 +  -2.9  -4.56597   CTGTCCGGCAAAGAT     CACCTGGGCCATCGG GATA CCGCTGGCCAGGCTC      TTTTTCGAGCCGCAG
   BPP2457   7  53 214 2636683 .. 2636697 +  -2.7  -3.70902   GCTCGGCGATCTCGT               CGTCC TCGAT GGCCG               TTTCCATGTAGGCGG
   BPP2457   7  53 264 2636733 .. 2636751 +  -3.1  -3.73953   TGCGCCTCGACGAAC            TCG-CGCT CGAA GGCGACGA             TTTCCTCGGGGTAGT
   BPP2448   3  51 453 2625456 .. 2625470 +    -7  -3.01924   GCGGTAATCAGGTGC               GGGCCG GCG CCGCCC               TGTTCGGCCAGCGTC
   BPP2437   3  55  24 2614326 .. 2614364 +  -8.7  -3.03159   GGCCTGGCGCTCAGT  GCGC-GCCGGCCGC-CGCC TCG GCCGCGCCGCCGCCCGCGC  TCTTGGCGGACTTGG
   BPP2425   3  83 371 2599932 .. 2599990 + -15.8   -3.6106   TATGTAGTAGCCGCC GCTGTCGGCGCGCACGCGCTCG-CCGC CCATGC GCAGCCGCGCGCCTTCGCGCCGGCCGC TTTCGACATATTCCA
      vag8   8  70   6 2590148 .. 2590201 + -10.2  -3.72576   CAGCTGGTGACCGCG CCGCCGGCGT-C-GCTCAGGGCACGGC GAT GCCG-GCGCTGCGCAGCAGGGCGGCGG TTTCGTAGAGGGGCA
   BPP2411   3  75  68 2578222 .. 2578255 + -15.9  -2.70932   GCGCGCGGCCGCGGC     CGACGTGGCCGGCGC CGGC GCGTCCGCCTCGTCG      TCCTTGAAGCGGCGC
   BPP2408   5  58  -7 2572914 .. 2572932 +  -7.3  -3.53444   ACGATCTGTATACGC             CGGGCTG ATCGC CCGCCCG             TTTCAGCGCGGCTGC
   BPP2408   5  58 116 2573037 .. 2573054 +  -8.3  -3.33696   GGGCGGCGCCATGTC             CAGGCCG GCCT CGGCCAG              TTGCTTCAGGACGCG
   BPP2397   6  77 290 2564023 .. 2564045 + -11.2  -3.79906   ACTGCGCAACGGCCT           GGGCCCGTCG CAA TGACAGGCCC           TTGTTATAGGAGTCC
   BPP2393   3  51 286 2557099 .. 2557111 +  -7.7  -2.71144   GCCTTCCAGGCCCGT                GACGT CGA ACGTC                TCGTTGCCCACGATG
   BPP2389   7  88 117 2552787 .. 2552806 + -16.4  -3.75629   CCGGCGCAAAAAAAA            CGGGCCGC GCAT GCGGCCCG             TTTCGGTTGCGCCTG
   BPP2366   4  47  -2 2530176 .. 2530230 +  -6.3  -2.71364   GGGGCGGAGAACGCG TAGA-GAGGGATGCGGTGCCTGTCCC CGTG GGGACAGGCACCGTGCCAACCGTCAA TCGTTGACGAAGTCC
   BPP2366   4  47 402 2530580 .. 2530590 +  -4.6  -3.19192   CGAACTCCAGCACCA                 GGTC CAG GGCC                 TTCAGTTCGGTCAAC
   BPP2366   4  47 439 2530617 .. 2530658 +  -7.2  -2.52464   CAACGACACCCCCAG CCTTTCGGCCATGGCGGCC TGGCT GGCCGCCAT-GTAGACCGG TCAGTTGCCGGGCCA
      srpH   7  81  16 2510127 .. 2510155 + -15.2  -3.53012   GGACGCAACCATCCC        GCTTGCCCGGCC CCGGC GGCCGGGCGCGC        TTTCCGGAGCAGGCG
   BPP2337   6  53 321 2489739 .. 2489749 +  -3.2  -3.65046   TGAACCCCGAGACCA                 GGAT CAT GTCC                 TTCTTGCGGTCGACC
   BPP2333   5  47  85 2484089 .. 2484099 +  -6.8   -2.5294   CGCGCCGCAGGCACA                 CCAC CTC GTGG                 GTCTTGTCGGCGATG
   BPP2324  11  86 108 2471922 .. 2471949 + -17.8  -3.01924   CTTGACCGCCAAGAC        GGTGTCTGTCCC GGTT GGGACAGGCACC         TGTTGCGGGCGGCTC
      nemA   5  59  87 2459525 .. 2459541 +  -9.3  -3.14132   GGCGGCCCGCTCCAG              GCGGCCG GTT CGTCCGC              TTCGTCGGGCAGCGC
   BPP2304   9 100 207 2450872 .. 2450899 + -18.6  -5.04385   GCAAGCAGTACCGAA        GCGGCTTGAGAA GACA TTCTCAAGCCGC         TTTTTTGCGCCTGTC
   BPP2304   9 100 267 2450932 .. 2450985 + -21.2  -2.54523   GTGCGGGGCAGAGGC CGCTT-TGGCGGCGGGTGCCTGTCCC GGCG GGGACAGGCACCC-CTGCCGCAGGTG TCGCTTCCCGTGTGG
      uppP   7 100   5 2427771 .. 2427796 + -19.1  -4.56597   ACGCCAAATGAAAAA         GAGCCTGTCCC GACG GGGACAGGCTC          TTTTTCCCGGCGCGG
   BPP2261  11 100  41 2407841 .. 2407864 + -18.2  -5.81412   AGCGGCACAAAAAAA          CCGGCAAGCC GCAA GGCTTGCCGG           TTTTTTTTGGCTGGC
   BPP2254   6  47 353 2402245 .. 2402257 +  -6.2  -2.75183   GCGAAGGCGAAGTCG                GCGG TGTGC CCGC                TGCTTCCCTGCGCCT
   BPP2243   9  66 -12 2387321 .. 2387344 +  -4.4  -4.18908   ATGCCGGCAGCGCGC          GGTGCTGTCC TAGG GGCCGGCACA           TTCTTTTCCAGGTCT
   BPP2211   2  55 179 2362419 .. 2362476 +  -8.5   -3.0263   ACCGCGCCGTCTCCG CGCGCGCTGAGCGC-CTCCAG-GCGACT GCGCA GGTCGCGTTCGTGAGCGTTCAGC-CGCG TATTGACCGCCTGGT
   BPP2204   2  45   7 2356125 .. 2356161 +    -5  -3.05384   GCGGCCTGAGTCAAT   CGGCCGCGGGAACC-GCG AAG CGCAGGTAGGCG-GGCCG   TTCGCTGCCGACCGA
   BPP2200   5  58 439 2351695 .. 2351724 +  -8.6  -3.30441   ACCTGGTTGACGTGG       CC-CGGCGTGAGC ACGAA GTTCATGCCGCGG       TTGTGCAGGCTGATG
   BPP2164   6  61 270 2313229 .. 2313242 +  -3.7  -4.07568   CATAGCCGGCATAGT               CGGCG TAGT CGCGG                TTTTCGCGCGCCACG
   BPP2157   5  56 334 2307566 .. 2307588 +    -9  -2.81547   CGCCCAGCGCGACCA           CGGCCGCGTA GTG TTCGCCGCCG           TCCTTCCTGTAGCGC
      bisC   2  47 269 2299662 .. 2299680 +  -4.4  -3.15574   CCGTAGGCGTCGAAC             GCGTCGGC CGT GCGCACGC             TCTTGCTCCAGTTGG
   BPP2130   3  49 453 2279338 .. 2279363 +  -5.3   -3.1855   GCGGCGCCGAAGGCC         ACGCCCAGGCGG TAG CCG-CTGAGCGA         TTCGGTCTTGGACGG
   BPP2114   2  44 177 2264407 .. 2264445 +  -2.3  -3.29144   TCGACGAAGGCCGAG  C-TGGTCGCGTGCGTGTA CCCC TGCGAGCGCGCCGCCACG   TTCTCGCCGAAGTGA
   BPP2092   5  45 233 2241604 .. 2241616 +  -4.7  -2.97667   TCGACGACCACCGGC                GCCAG GCC CAGGC                TCATTTCGTCGATCA
   BPP2081   9  58  73 2230300 .. 2230313 +  -2.3  -4.07568   AGGATCCGCAACGCG               CCGTC GTCG GACAG                TTTTGCCAGGACGGG
      pstB   7  87 212 2225334 .. 2225374 + -14.8  -3.87075   TAGCCGCTCCATGCA TGCCAAAGCCCCGATACGG ATTT CCG-GTCGGGGCTTTCGCG  TTTCTGCGGGGTGCT
      greA   5  63 408 2209414 .. 2209428 + -11.4  -2.91274   TAGCGGTCAATGAAG               GGCTGC AAG GCAGCC               TGTCGTTCGGCTGAG
   BPP2055   8  55 112 2198807 .. 2198865 +  -9.6  -2.79796   TGGCGGGCTAGCGTC GATGGC-GTACG-GCAGTGTGCCTGTCCC CGCG GGGACAGGCACAC-GCACGGGCAGGCGCC TGTCGTGGCGTCAGG
   BPP2043   1  45 440 2183970 .. 2183996 +  -4.3  -3.01712   CGGTCGATGCCGATG        CCGCA-GCCGCC GGTG GGGGGCATGCCG         TATTCGAGCGCGCGG
   BPP2022   2 100  19 2163067 .. 2163093 + -25.2  -5.75342   AGATGCGTCGTGCCG         CCGCGCGCCGGA ACA TCCGGCGCGCGG         TTTTTTTTGCCGCCG
      uvrD   6  74  -6 2128683 .. 2128737 + -15.8  -2.61383   GCTGGACATCATCAC GGCCTGAGCTTCGCGTCTTGCGCCCGC ATCG GCTGGCGCAAGACGCG--GCA-GGGCC ATTCTCAATAGCGGT
   BPP1979   7  90 465 2115604 .. 2115619 +  -6.2  -5.17488   GTCTATGGCATCAAG              TTGCAT GGTT ATGCAA               TTTTATTTTGCTGTT
   BPP1975   3  56 212 2112495 .. 2112508 +  -8.1  -3.28712   CGACCAGGTTGCCCA               GCACG ATGC CGTGC                TTGTGGCCCAGGCCC
      ptsI  10 100  22 2105997 .. 2106014 + -14.1  -5.64006   GGTGGCACGGCAAAA             CGGCGCC TTGC GGCGCCG              TTTTTTTCGTTGCGT
      hemN   8  66 434 2098632 .. 2098664 +  -4.6  -4.24342   ATTCTCGCTCAGGTA      CAGGGCCAGCGCGA GGTCG TCGGCCAGGCCCAG      TTTCTTCATGGCGCG
      trpF   6  95 145 2091061 .. 2091086 +  -9.7   -5.0925   AGCACCACCTTAAAA         GCCGCGTCAGTC TTT GACTT-CGCGGC         TTTTTGCTTTTGGCG
   BPP1924   5  52  -1 2061989 .. 2062037 +  -8.6  -2.62184   GCCAGGCCGCCAAAT AGGCCGCGCGTTCAGGCCGGGCT GACG GGCGCGGCCAG-GCGCGCGATCG TGGTGTCCAGCGGCC
   BPP1915   6  45  98 2051093 .. 2051104 +  -5.8  -2.78384   GCTGGGCGGCCACGA                TGGC CTGG GCCA                 TGTCGTAGAACGAGA
   BPP1915   6  45 177 2051172 .. 2051192 +  -3.9   -3.1505   ATAGCGCGCGTGCTT            TTCCAGCAT CAG ACGCTGGAC            TTCGTCGGCGCTCGT
   BPP1912   6  65 161 2047951 .. 2047970 + -11.4  -3.04792   CATCGACGTGGCGTT            CGTCGGCCG CGA CGGCCG-CG            TGTTGCGGCTGGTGC
   BPP1882   2  53 248 2016723 .. 2016737 +  -3.4  -3.67976   GCTTGCGGCCGGCGG               CCTCGC CCT GCAGGG               TTTCGCCTTCGTCCA
   BPP1876  12  72  50 2008350 .. 2008367 +  -6.9  -4.25016   CGGGGGTCGGGACGG             GCGTGGC GCAA GCCAGGC              TTATTTCTTCATCAT
      sdaA  13  86  86 2000982 .. 2001011 + -17.9  -3.12351   CCCTGCGGGGTCTGC       AGGTGCCTGTCCC AGCG GGGACAGGCACCC        TTCCCTGTGGGGGGA
      typA   3 100  41 1991142 .. 1991168 + -22.4  -4.65895   GCGGTGCCAGCGCAA         GGGTTGTGGCCG TGG CGGCCACAACCC         TTTTTACATGCAACC
   BPP1853   4 100  20 1975113 .. 1975134 + -17.3  -5.67063   GCGCCCAAGCAAAAA           GGGCAGCCC GGAT GGGCTGCCC            TTTTTTTCTGGTGCC
   BPP1853   4 100 424 1975517 .. 1975538 + -12.3  -5.09762   CGTCGACACAAAAGG           GCCGTTCAC GCAA GTGAGCGGC            TTTTTGTATTGCGCT
   BPP1844   2  53 333 1968075 .. 1968100 +  -7.6  -3.01924   CCCAGGTACTGCCGA         CTTC-GCGCTG CTGGC CGGCGCCGAAG         TGTTGCGCCAGGATG
   BPP1836   5  74 232 1960243 .. 1960265 +  -5.5  -4.45399   AGGCCGGATCGTCAC          GCTGGC-GCG CTGA CGCCGCCAGA           TTTTCCTGTTGCTGT
      ccrB   6  69 -29 1954854 .. 1954902 + -13.1  -2.80975   CTGGCCATGACCGGG CTGGCGACCGTGCGCCTGCT GTTGCGCTGA GGCCGGCGC-CGGGCGCCAG GTTTCAGTCCTGCGT
   BPP1822   1  41 222 1947765 .. 1947790 +  -2.5  -3.01791   AGCGGCGCTGCGGCG         CGTCG-CGCG AAAACAC CGCGTCCACG         TATTCAAGCCAGCCT
   BPP1811   3  54 255 1933827 .. 1933856 +  -7.7  -3.21395   GCCCCCGCGCCAGCC       GC-GTGGCGCCTTG CGC CTCGGCGCCGCAGC       TCTTGTCCAGCAGCT
   BPP1794   5  77 173 1920778 .. 1920818 + -16.2  -2.71011   GCGTCTCCTGCCGCG  GCTAGCGCGGCGCTAT CCGCATACC ATAGCGCCGCGCCGGC  TCGTTGCCAAGGCAT
   BPP1788   2  49 451 1914468 .. 1914495 +  -6.2  -3.01712   GGCCCGGATGGTGGC        GGCCGTC-AGCTG CGC CAGCGCGACGCCC        TGTTCGGGCCCGGCG
   BPP1770   0 NONE
   BPP1726   1  46 275 1849576 .. 1849590 +  -2.7  -3.27298   CGGCCGATGCTGCAG               CAGCG GGTGG CGCAG               TTCCTCGTTGGCGCG
   BPP1721  10  77 393 1838698 .. 1838711 +  -3.7  -4.74103   TCATGCGCGTGCGGT               CGCGC GAGA GCGCC                TTTTTCAGTTCGGCC
   BPP1713   6  74 -11 1830134 .. 1830151 +  -9.8  -3.76641   TATGAAGACAGGCGC             CGCCGC GGATAA GCGGCG              TTTGCGTATTGCGCT
   BPP1701   4  53 144 1811422 .. 1811477 +  -8.1  -3.05596   GGTTCATATGGCCAG GCGGCCTGCTCGCCCGGCGCCAGCCGC AGCA GCG-CGGGCGCCTCGCCA-TAGGCCGA TTCAATCCGCGCCTG
      paaK   5  95  20 1791543 .. 1791574 + -18.8  -3.55444   GGCGGGTTCGCAGGG      C-GCAACGCCGGCCG CCA TGGCCGGCGTTGCCG      TTTCAGGGGTAGACG
   BPP1667   5  83 217 1778847 .. 1778886 +   -15  -3.64703   CAGGCACCCCGGAAG  TCAGCAGGTGCCTGTCCT CGTG GGGACAGGCACCTGAGGG   TTTCAGTAGGGGCGC
   BPP1651   5  56 381 1763687 .. 1763710 +    -8  -3.27475   CCAGCACGTACCGGT          GCCCGTGCAG GTTG CGGCACTGGC           TGTTGTGGTCGGGGA
   BPP1643   7  63  63 1755425 .. 1755448 +  -5.3  -3.90112   GGTCGCCGGCCAGTT         GCGC-CT-GCG AGGC CGCCAGCGCGC          TTTCGTTGCCGGCCA
   BPP1638   6  61  12 1747810 .. 1747847 + -11.4  -2.67021   GTAGGTCCGGCCGCG  CCGG-CGGCGGCC--AACC TTA GGTTATGGCCGCTGTCCGG  ATTGCTATTTGGCGC
      pphA   5  54 230 1738833 .. 1738866 +  -5.8  -3.62046   CTGCCCGGGCTGCTG     CACGCGCGCGGGCG CGCCGT CGCTGGGGCGCATG      TTGTTCAGGAAGTCG
   BPP1627   4  56 454 1736772 .. 1736801 +  -8.5  -3.09492   CGACGGCGGCCAGCT       CGCCGGT-CTTGCC GTC GACCAGCACCGGCG       TGTTCAGCTTGGAGG
   BPP1623   6  78  70 1732123 .. 1732159 + -15.7  -3.14132   CATGCCACCGGCATC    CGGCCGCTCGTCGACCT GCA AGGCCGTCAGGCGGCCG    TTCCTGCACGGGCCG
   BPP1609   6  63 103 1716630 .. 1716644 + -11.4  -2.91274   TAGCGGTCAATGAAG               GGCTGC AAG GCAGCC               TGTCGTTCGGCTGAG
      ldcA   1  65 272 1707454 .. 1707472 + -10.2  -3.44051   GGGGGCCGCAGGCTT             GGCGCCCA TCA TGCGCGCC             TTCTCGTAGTGGAAC
   BPP1594   4  72 219 1701803 .. 1701839 + -12.9  -3.17075   CATCATGCGATAGCC    GGCCGTGGCCACGGC CTTGACC GCCGGGACCATGGCC    TTGGGTTCGCCCAGC
   BPP1578   3  68 139 1684734 .. 1684782 + -10.8  -3.40163   GGCTTCGCGCGCCGG CCCCGAGTGGCTG-CGCGCGCCG GCGG TGGCGCCCATCAGCAGCGCGGGG TTGATCTTCATGATG
      gdhA   8  83  42 1674411 .. 1674441 + -12.5  -4.07687   CCGCATCGGCGTACC      AGGCAGCCGGCCTC GCAA GGGGCCGGC-GCCG       TTTTCAGCGCAGGCT
      purF   0 NONE
      fliE   2  49 148 1619866 .. 1619896 +  -4.6  -3.23216   GGATGCGCGCCCCGT      CGGCCGTCTGGGC GTGAAA GGCCAG-CGGCGG       TTCGTCCTCGTCGGC
       tsr   7 100  67 1606074 .. 1606109 + -22.6  -4.56597   CCAGGGCGGGAAAGC    GGCGATCCGCCGCGGC CAGC GCCGCGCCGGATCGTC     TTTTTACAGGCAGCG
      flhB   4  51 369 1587523 .. 1587535 +  -5.5  -3.23216   CGGCAATTTCGCGGT                CGGGA TCA TCCTG                TTCGTGATCCTGACC
      cusC   2 100  21 1559094 .. 1559124 + -25.6  -3.55444   CGCGGCCGTCCAAAA       CAGACAGGCCGGCA AGA TGCCGGCCTGTCTG       TTTGCGCAGTGGCGG
   BPP1439   2  61 441 1539777 .. 1539808 +  -9.5  -3.31144   CGGCGAACGACGCCG     CGCTGCGG-CATACC GCGC GG-ATGACCGCGGCG      TTCTGAGCATCGGCC
   BPP1426   3  83 340 1525686 .. 1525729 +   -13  -3.86015   TGCTGCTGGCCGCCC GACAGCGTGACCGGCCAGGC GTCG GCCTTGGCGGTCATGCCGAC TTTCTCCAGCAGCTC
   BPP1420   3  89  79 1520212 .. 1520239 + -10.6   -4.2535   GCCGGAAACAAAAAA        GCCCTGGACCACG TGG CGTG-TCCAAGGC        TTTTCCGTCTGGTGT
    linM18   2 100   7 1510190 .. 1510224 + -26.4  -2.71791   AAGGGATAGGGCGGA     CGCGGCGGGTCCGGCC GAT GGCCAGGCCCGCCGCG     CTTTCCCCCCGGCCT
   BPP1400  11 100  25 1503910 .. 1503931 + -10.1  -5.78622   GAAGTTGAGTGATTG           CGGGTGTTG GCGA CGGCACCCG            TTTTTTTTGGGGTGG
   BPP1384   4  54  17 1486713 .. 1486754 +  -2.6  -3.86897   CCCGGCAGCGGGTCA GGCGGCGTCCAGCCGCTG CCTGCC CCGCACCAGGTCGGCGCC  TTTCTCGCCGATCAG
   BPP1373   1  39 338 1475392 .. 1475409 +  -2.5  -2.78384   GAAGTTGATGAAATT             GGCCAGC ATCA GCGCGCC              TATCATCACCACGAA
   BPP1370   4  54 314 1472280 .. 1472311 +  -4.2  -3.65812   CCACCCGCATATGGC      CGCCGAACGCGGCCG CGG TGGCCACGCA-GGCG      TTCTCTTCGCGGCCG
   BPP1363   6  51  66 1464684 .. 1464703 +  -6.4  -3.14132   AGGCGCCAGTCCCCA            TGCCGG GACAGGCA CCGGCA             TTCCTGCGGGGGCAG
   BPP1363   6  51 470 1465088 .. 1465104 +  -3.6  -3.57144   GTCTTGGCCGGCGCC              GCCTCG GACAG CGAGGA              TTTGCGGATCGCCAC
   BPP1355   8  68 212 1457496 .. 1457529 +  -9.5  -3.68222   CAGCTGCCGGGCCAG     GTCGCGCGCCACGTCG ACC TGGCGC-GCGTGCGAC     TTGTTCGAATTGGCG
   BPP1348   9  55 154 1450076 .. 1450101 +    -9  -2.70923   TCGGCCACCATCAGC         CGGC-GCGCCT CGTGC AGGCGCAGCTG         CTTCTGGTATTGCAG
   BPP1343   1  39  95 1446155 .. 1446170 +  -3.2  -2.52516   CAGCGGATATTGATC              GCCG CCATCGCC CGGC               CTTGCTGGTCGACGC
   BPP1339   7  44 247 1442878 .. 1442896 +    -3   -3.1372   GGGCTGGCCATGGCC             GGCCGG CGCGTAA CCGGCG             TCTTCGTAGGCCGTG
   BPP1339   7  44 251 1442882 .. 1442898 +  -2.9  -3.14931   TGGCCATGGCCGGCC              GGCGC GTAACCG GCGTC              TTCGTAGGCCGTGGG
   BPP1335   0 NONE
   BPP1328   6  55 367 1434454 .. 1434470 +  -9.3  -2.75481   TGCTCCTGGGTGGCA              GGGGCCC CGC GGCCCCC              TGGTTGGAATTGGCA
   BPP1320   5  65  13 1424492 .. 1424548 + -11.6  -3.05384   TGATCAGATCATCGG CAGG-CTG-GCCGGGC-GGGGGCCGCG CTCGAA CGCGGCGTCCAGGTCGGCGCAGTCCTG TTCGCTCAGCGCCAG
   BPP1313   7  66  -7 1415369 .. 1415419 +   -11  -3.28712   TTCTGGCGCGCGCGC GGCCGTAGCC-GCGGCGGCTAGG GCTGCG TCTCGGCGCCGCCGGCCAGGGCC TTGTAGAGCACGACC
   BPP1303   7  62 169 1405985 .. 1406017 +  -8.4  -3.53012   CCAGCGTCGCGGCCG     TGGCGGCGCCGGC GGTTTCGG GCCGGCGCA-CCA      TTTCGCGCGCCGCCA
   BPP1272   3  41 206 1372095 .. 1372107 +  -2.6  -3.06492   GAGGCTGGCTAGGCG                CTGC CGGAT GCGG                TCTTCGAGTACCTGC
   BPP1272   3  41 425 1372314 .. 1372325 +  -3.6   -2.8007   GCCCGATTCGAACAG                GGCG AGCC CGTC                 TGCTTCGTAGGTTGG
   BPP1245   6  51 304 1342127 .. 1342172 +  -7.4  -2.74144   ACGGCACACGTAGTG CTCGGCG-GGCCGCGC-GGGCC ATGC GGCCTGGCGTTGCCGCGCCACG ATTTCCGAATAGGCG
      greB   6  81  67 1324099 .. 1324132 + -14.5  -3.57971   GTTCGTGGCGTATGG     CGGGGTGCCTGTCCC GGCG GGGACAGGCTTCCAG      TTTGCCGGTGCCTGT
   BPP1208   8  79 191 1285025 .. 1285063 + -13.1  -3.73072   CGCGGGGTGGAAGTT  TGCCG-GTGCCAGTCCCC CTGC GGGGACAGGCACGCGGGG   TTTAGTAGAAGGCTT
   BPP1182   9  57 222 1263414 .. 1263459 +  -9.8   -2.5806   AGGCGCAGGCCGTCC TCGCCGA--GGCCGAACGCGCGC CGG GCGC-TGTTCAGCCGGTCGGCGG CTTCTCGCAGGGTTT
       pgk   2  49 202 1249744 .. 1249759 +    -6  -3.01712   TCGAAGCCGGTGATG              CCCGAG GCGG CGCGGG               TCTTGAGCGGCCCGG
   BPP1142   4 100 110 1220568 .. 1220597 + -22.9  -5.40072   GCTGCATGTAAAAAA       CCCTGCCCGGCCG TATT TGGCCGGGCAGGG        TTTTTTTACGACCGG
   BPP1136   8  59 183 1214205 .. 1214228 +  -6.6  -3.68351   TGATGCCGGTGTTGG          TGGCG-GCCAC CAT GGGGCGCGCCG          TTTCCATGGTGCGCA
   BPP1133   8  93   6 1210073 .. 1210094 + -18.7  -3.30124   GCTGAACTAAGGGCA           GGGCGCGCC GCGC GGCGCGCCC            TTCTCAGGCCTGGCG
   BPP1119   2  90  70 1193574 .. 1193609 +   -19  -3.09492   ACAGGCACAAAAGAT    AGCGGGAGCCTGTCCC CGTT GGGACAGGCTCCCGAG     TATTGGAGTTACCAC
      moaA   6  49  42 1183327 .. 1183384 +  -3.4  -3.57263   GGCACCTGCGGCGTG CCTCGGAGCCTGTCCCTGCGGGGACT GGCTCCGA AGGGCTTGC-GGGACAGGCATC-AGG TTTGCAGGTGCCAGT
   BPP1101   2  47 421 1173944 .. 1173957 +  -3.7  -3.28712   CACGTCCGCCCAGGC               CCAGC CGCT GCAGG                TTGTCGGCGGCGCAG
   BPP1096   1  52 431 1170215 .. 1170273 +  -7.1  -3.14211   GCCACGCCCGAGATC AGCCCGCCGC-CGCCGACGGGCACGATG ACCG CATCGAGCTCGCCGGCCTGCTGCAGCCA TTCGTGGCCCAGCGT
   BPP1087   0 NONE
      cyoD   4 100  50 1146644 .. 1146677 + -28.3  -3.89346   CCGGCCTTGGTTCGC     CGACAACCCCCCGGG CTTG CCCGGGGGGTTGTCG      TTTGTGGGGTGGCCC
   BPP1042   2  56 199 1119487 .. 1119520 +  -8.8  -3.12847   AGGCGATGGGATAGT    C-GGGCGTGGGCGGGC AGTC GGCCGCC-GCGCCCAG     TTCGGTGTAGCGGTT
       add   4  89 308 1116421 .. 1116454 + -18.1  -3.37796   ATCGGCGCCGCTGCT     GGGCGCGCTCATGGC CAGC GCCTTGACCGCGCCC      TTGTCGATCATGGGC
   BPP1031   5  57 379 1109381 .. 1109397 + -10.1  -2.72379   GGGTGATGCATTCGG              CCTGCTC CTC GGGCAGG              TCGTTGAGAAATTCG
   BPP1027   1  93 -33 1103313 .. 1103363 + -19.1  -3.28712   GCGCGGCAACGCCGC GGCCTACAGCG-TGGGCCTCAAGCC GCT GGCCTGAGGCCCGCCGCC-TAGGCC TTCTCCAGCCGCGCC
     aadA4   5  56 339 1088110 .. 1088133 +    -3  -3.85817   GTCGAATTGCGCGAG          GTGGGCG-GCC ATG GTCTCGCCCAG          TTTCTGGCGGCCGAT
   BPP0990   8  56 250 1068993 .. 1069008 +  -7.6  -3.28712   ACGGGCCTTCAGCCA              CGAATC GAGT GATTCG               TTGTAAACCGGAAAA
      arsB   8  79 418 1062263 .. 1062301 +  -8.7  -4.36914   CCAGCACGTAGTCCA  CCTGGCCGCCGGC-CAGG TCGG TCAGCGCCGGCGGCTGGC   TTTTGTACGGCACGC
   BPP0971   6 100   7 1042786 .. 1042825 +   -30  -3.68351   GGCAAGTAAGCGGCG  CCGCGTCCCGGCCCGGCG TGCG CGCCGGCCCGGGGCGCGG   TTTCACTCCTGCGCC
   BPP0960   2  69 115 1031696 .. 1031738 + -12.6  -3.16564   CGCCAGGCTGATCAG CGCGGCGAACATGGTGCTGG TGT CCAGCGTGGTCGTCGCCGCG TTGATCAGGTAGCCC
   BPP0957   2  56 375 1028560 .. 1028593 +  -8.7  -3.18681   GGCGGGCGTAGTGCT     CGGC-GTTGCCGGCCT GCT GGGCCGGCGTCAGCAG     TTCGTCGGGTTCGCG
   BPP0924   9  74 278 1000195 .. 1000223 + -10.1  -3.85092   CCGGCGATGCGGGCG        GGCTTGCGCGCCG GCG CGGCGCGATGGTC        TTTGCTGTCGCTCAT
   BPP0918   6  55   9  993789 ..  993822 +  -8.8  -3.02144   CGAATAGCGCCGCAG    GCGCGGCGCGCCTAGC GCGA GC-GGGCGCGC-GCGG     TCTTGCGCGGCGTGG
   BPP0912   3  55 199  986658 ..  986673 +    -9  -2.79183   ATGCGCCGCGCCAGG              TCGAGC GCGC GCTCGA               TATGCTGGCCGTAGG
   BPP0897   4  57  47  970174 ..  970231 +    -9  -3.05384   CGCCCAGCGATTTGG CGCGGT-ACATGGCGC-GGTCGGCGGCC ATGA GGCTGGCGGCCAGCGTCGCGTCGCCGGG TTCGATGCGCGCCAG
   BPP0892   5  52 311  965067 ..  965084 +  -6.9  -3.09516   GCCCAGGTACTTGAT             CTTGCCC GCCC GGGCCAG              TTCGCTGGTGGCCGC
   BPP0886   7  75 158  958305 ..  958343 + -11.7  -3.68351   AGGTTTCGAGCTGCA  CCTCTCTGGACCCATGCG CGCG CGCATGGG-CCAGGGCCG   TTTCCATCATGGCGC
   BPP0878  11  81   6  950432 ..  950471 + -16.4  -3.14211   GCCGCAGTAGCGGCG  GGGCGGCGGCGGATC-CGC AGG GCGCGGTCCGCTACTGCCC  TTCGTGCACGGCGAT
   BPP0862   8  75 470  932113 ..  932125 +  -9.1  -4.08767   TGCAGGTACAGCGGC                TGGCC GTC GGCCA                TTTTCAGGAACTGCA
      ftsY   3 100  21  920024 ..  920049 + -20.5  -2.90496   GTTCGCGCCTGCCCG         CAACGCCGCCC GTCC GGGCGGCGTTG          TCATTTCCAGAACGG
   BPP0844   0 NONE
   BPP0827  11  90 -25  894576 ..  894626 + -18.1  -3.49618   TGGCGTGGCGCAAGG CCC-CCAGCCGGGCGGCCGTGGGC TAGC GCCCGCGCCCGCCGGCCAGGCGGG TTGCTTCTGTGCGCG
   BPP0823   6  62  24  889891 ..  889918 + -10.5  -3.08679   GCCAAGCGCGGCGCC        GGCG-GCGCGCC GGCCG GGAGCGCTCGCC        TATTGCCTGGCCCCG
   BPP0808   3  48 423  870913 ..  870923 +  -2.4  -3.60296   TCGAGCCGCAGGCCA                 GCAC ACG GCGC                 TTTCGCATCGCCATG
   BPP0805  10 100  17  866238 ..  866265 + -21.4  -3.14132   CCCGCAAGGAAAAAA        GGTGCCTGTCCC GGTT GGGACAGGCACC         TTCGTCACCCGCGGG
   BPP0798   7  52 325  857102 ..  857117 +  -6.8  -3.14463   CGGACTCGACCAGCC              GCGCTT CCTT GAGCGC               TTCGTCGAACGGCTT
   BPP0775   6  75 475  827121 ..  827161 + -15.9  -2.70932   CCCTCGGTGGCCCAG  GCGGCGGCGTCGGCGGCCT CCT GGGCGGCCTCGGCCGCCGC  TGCTTCGGCGGCCGC
       dcd   4  53 191  810341 ..  810362 +  -6.5  -3.25823   GCTTTGCGTCTCCAC           GCCG-CCGAC CTC GTCGGGCTGC           TTCATGTAACGGGAA
   BPP0754   6  59 110  800274 ..  800319 +  -8.1  -3.36273   GGGTTCGGCCTTCTC GT-CGGCGTGGCTGGCGGCCAG CAC CATGCCCTCGGACACGCCGAAC TTCATCTTGCGCGGC
   BPP0741   5  62 338  789622 ..  789664 + -10.5  -3.18681   CCAGTTCGGCCTGGA CCTGCG-CGCGGGTGGC-GGC GCT GCCGGCCAGCTGGGGCGCGGG TTCCTGCGATTCGCC
   BPP0734   1  39 378  780498 ..  780519 +  -2.9  -2.66316   GTGTACTGGTAGACC           AGTTGC-GCC TGT GGCTGCAGCA           TGATGTCGTGGCGCG
   BPP0724   0 NONE
   BPP0699   2  53 209  737332 ..  737347 +  -7.5  -3.06183   TGCGCTTGCCGGCGA              CCCGC GCGCTG GCGGG               TTCGCTCGGCGTGGC
      amaB   6  55  -7  725277 ..  725292 +  -8.2  -3.05384   CGCCGCGCGGCTCAG              GCCGCT AGGC GGCGGC               TTCGATCCAGCGCGC
   BPP0667   6  69  42  706357 ..  706396 + -14.3  -2.65298   GCGGCCCATGGACGT GCGCTCAGCCGCCCAGGCC GTCG GGCC-GGGTGGC-GAGCAC  CTTCTGGTAGATACC
   BPP0661   7  75   0  700710 ..  700737 +  -4.6  -4.66318   AAAGCCGACTTTCTG        AGCGCGGCGGCG GTGT CGGTGGCGCGCG         TTTTGTTGCGCTCCT
   BPP0652   9 100   0  691744 ..  691784 +   -24  -2.60496   CGCGCGCATCGACTA GCCGGCGGCCGGGCTGCCC CTGC GGGCGGCCCGG-CGCCCGC  ATGTTTCAACGCCGG
   BPP0644   6  54  67  683657 ..  683682 +  -3.9  -3.62597   TCGAGTGCCGGGCTG         GCGACCTCGCCC AAG GGGCGAA-TGGC         TTGTTCCAGGATCGC
   BPP0644   6  54 187  683777 ..  683791 +    -7  -3.28791   ACCCGACGGATGACC               GCCAGC GCG GCAGGC               TTGTCGACAACGAAT
   BPP0631   3  54 187  671283 ..  671341 +  -7.4  -3.21099   TGAGCTGCACGGCCA CG-GGCAGGCC-GTCGGCCGTCCAGTG CAGCGGAA CACTGG-CGGCCGGCTGGCCGGAGGCG TTGATGATGGCGAGG
   BPP0621   3  51  37  660761 ..  660816 +  -6.4  -3.14564   GCCGCGGGCCGTGCC GGGCGCCGGCCCGGCGTCATGGCGCG GGTT CGCACAGCGCCATCAGGTCGGCGGCC TTCATCGCCGGATCC
   BPP0601   8  64 465  636962 ..  637003 + -12.2  -2.57132   CAGGTCCAGCCCGTC CTGGATGCCCAGCGCGAC CGATAC GTCGAGCTGGTCGGCCAG  ATTCTGCAGCAGGGG
   BPP0570   4  55   1  604699 ..  604741 +  -8.3  -3.01712   AGCCGCGCCGCCTGA GAC-TGGCGCGGGCGGGCGCG GTG CGCGCCCTGCCGC-CTATGCC TGTTCGGGCACGAAG
   BPP0561   4  61 302  596777 ..  596821 +    -9  -3.28712   GCCGCGCCGGCGCTG CGCGG-CGGGGCCAGCGCCGC GGTC GCGCCCCGGGCCAGGGCCGCG TTGTAGGCCAGCACC
   BPP0558   2  66 313  593797 ..  593816 + -10.6  -3.24747   ACAGTTCGGGATACA            CCAGGGCC GGCA GGCCCAGG             TTGATGCTGTCGCGC
   BPP0553   2  42 459  588558 ..  588575 +  -3.3  -3.05935   CGTGCACAGCTGCGT             GAACTCG AAGT CGGGCTC              TTCGCTGCGCAGTAT
   BPP0548   5  45 310  582444 ..  582484 +  -4.6  -3.06696   TCGCGGCCGCTCATG CGCC-GGCCCGTGACCAGGT AGT ACATGG-CGCGCGCCAGGCC TATCTTGCGCGGCAG
   BPP0544   7  69 315  578165 ..  578190 +  -7.5  -4.09739   AGCCGGAAGATCATG         GCCGCGATCCGT TCC GCGGACC-CGGC         TTTTGCCCGGCTTGC
   BPP0537   4  63 247  571408 ..  571424 +  -5.8  -3.86897   TCCTGGCGCGCGAGC             GC-GGCG CCGA CGCCAGC              TTTCTCGACGCTGGC
       ffh  10  73  84  535844 ..  535889 + -11.1  -3.71848   GCGGGGATAGCTGCC CCGATACAAACCGGCAAACGC TGCG GGGTTTGCCGGTCTGTCCTGG TTGTTACTCGGCAAG
      htpG   4  64 465  532006 ..  532020 +  -5.6  -4.09685   CCGGCGATGAAGTCG               CGGCCT GCC AGGGCG               TTTTCCAGCATCAGG
   BPP0493   8  76 132  528219 ..  528233 +  -8.6  -4.17023   CCCTTCACCCTTAGG               CGAAAG GCC CTTTCG               TTTTGGAGTGGTTCA
   BPP0483   7  49 155  517805 ..  517817 +  -3.3  -3.50853   TTGTACTGAAGAAAT                CCCCT TCT ATGGG                TTCTGATTGCGCCAC
   BPP0479   1  56 215  514598 ..  514643 +  -8.7  -3.14132   CTGCGCCAGGGCCGC GGCGCTGGACCGCGTGGCCGG CAAT CTGGCGAACCGGACCGCCGCC TTGATCGCGCCGGCG
   BPP0473   2  53 422  507160 ..  507181 +  -6.5  -3.28712   GCCGCTGACCAGGTC           GGGCATGAGC GCG GCGC-TGCCC           TTGTAGGGCACCGGC
   BPP0443   5 100  27  468485 ..  468509 +   -15   -4.7497   CACCCTTGTGAAAAA         CCCCGCC-GGC GCAG GCCTGGCGGGG          TTTTTCGTGGGTGGA
      ilvD  10  59  12  452525 ..  452582 +   -10  -2.80816   CTGACCGCCACCAGG CTTGCGTAACGGACGCGGTTTCCTGCCCC CTG GGGGCAGGAAA-CGTGTCAG--GCGAAGG TCTGCTCCATCAGGC
      ilvD  10  59 391  452904 ..  452923 +  -7.8  -3.35679   TGATGCCCAGCTCCA            GCCCGATC AGGT GATAGGGC             TTGTACATGGCCGAA
   BPP0421   8  66 243  443695 ..  443709 + -12.8  -2.82491   CCTCGAACGTCCACT               CGCCGC CCA GCGGCG               TGTCGTAGGTCTGTA
   BPP0413   4  54 327  431406 ..  431420 +  -4.2  -3.72893   CAGGGTGCGCGTCAG               GCCG ATCAGCC CGGC               TTTGGTCGCCGAATA
      psiF   4  56   8  426093 ..  426135 +  -8.3  -3.09015   AAAGCTGAAGCATCA TTC-CCGCGTGCCTGTCCCC GCAC GGGGAGTGGCACGCGCCGAC TTGGGTGCCTGTCCC
   BPP0403   2  83   9  424381 ..  424408 + -15.6  -3.61398   GGCCTGACGCACGCG        GATGCGGCGCGCC TCA GGC-CGCCGCGTC        TTCTTCCAGCCAGGG
   BPP0396  14  61 365  417445 ..  417487 +  -3.5  -4.07885   GCCGAACTCGACGAA GCGCTGCTGGCCGCCG-CTC ATGCTG GAGACGG-GGTCA-TGGCGC TTTTGCGCCAGGATG
   BPP0391   6  51  65  411749 ..  411791 +  -6.9  -3.05384   GGGGACTGACATCCG CGGCAAGGTGTGCCTGTCCC CGCT GGGACAGGCACACGAA-CGG TTGACTGCCAAGACG
   BPP0391   6  51 430  412114 ..  412146 +  -2.6  -3.68529   AGGGGTTGTGGGCGA     TGG-CGGCCTGCAGC AAAT GGTGCGCGCTGTCCA      TTTCGGTCATGGGGT
   BPP0374   6  62 448  395182 ..  395192 +  -2.4   -4.1891   AGCTTCGCGCGAAGT                 AGCG AGA CGCC                 TTTCTCTTCCGCCAA
   BPP0357   8  90  10  379363 ..  379385 + -17.7  -3.51924   GTGTGACGCCGGGGG           CGGGCGCGC AGGGC GCGCGCCCG           TTGTCTCAGTGGCAG
   BPP0350  10  51 282  372315 ..  372352 +  -7.6  -2.71731   CGTTCGGGATCTTGC   CGACGATGCGCTGCCC CACGTC GGGCAGCATATAGGCG    TCGTTCCAGCATAGC
   BPP0337  11  53 440  358145 ..  358159 +  -2.7  -3.73775   GCAGGCATGCCACTT               CCAGC ACTTC GCGGG               TTTCGTACAGGTCGA
   BPP0330   7  55  70  351442 ..  351452 +  -8.2  -3.04792   GGTTGTCGCGCCACA                 CGCC TTC GGCG                 TGTTCCACGTCATGG
   BPP0307   2  38 167  320007 ..  320020 +  -2.3  -2.58663   GACAGTCCAGCGGCT               CAGGT GACG ACCAG                GTTGTCGCGGTGCAT
   BPP0307   2  38 456  320296 ..  320310 +  -2.1  -2.60075   GGCCGCGCAGGCGCA              GG-TGG TCGG CCAGCC               ATTGCTTGCGCGCCG
   BPP0303   3  69   1  315713 ..  315740 + -14.1  -2.77899   GATGCGCGCGCCTAG        GCGCGCCTGGC GCTAGA GCGAGGCGCGC         TGCTTGATCGAGAAG
   BPP0289   4  47 457  301757 ..  301768 +  -3.6  -3.27476   CGGGATCTGCGTGAG                GTCG ATGC CGGC                 TTCGTGCTTGAACAT
   BPP0272  10  61 297  283207 ..  283218 +  -7.2  -3.68351   TGGATGCGGCGATCT                CGCC GTCT GGCG                 TTTCGCTGGTGACGC
   BPP0254   4  63 103  264593 ..  264607 + -11.4  -2.91274   TAGCGGTCAATGAAG               GGCTGC AAG GCAGCC               TGTCGTTCGGCTGAG
   BPP0249   9 100  32  259384 ..  259411 + -21.4  -3.02324   GCACCGTGTTGATTC        GGTGCCTGTCCC GACA GGGACAGGCACC         TGTGCTTTCGATCAG
       fmt   1  47 268  256375 ..  256389 +    -7  -2.62983   CGAAGCGCGCCAGCA               GCGCCG GTT CGACGC               TGATCTCGGCCTGCC
   BPP0237   7  53 439  250167 ..  250181 +  -2.7  -3.72576   AGGCCTGGCCGGACA               GCGGC AAAGG GCCGA               TTTCCTGCAGCAAGG
   BPP0233   9  93   3  245235 ..  245277 + -18.6  -3.33696   CATGAAGCACTGATG CGGTACG--GGGCGG-CGGCC CGCA GGCCGTCCGCCCCGCGTACCG TTCATTCCAGGCGGA
   BPP0221   7  89 395  233596 ..  233632 + -18.6  -2.81547   GGCGCTGCATGGGGC    GCTGCAGCGCCGCGGC GCCTA GCCGCCGCGCGGCGGC    TCATTCGTATGAGCG
   BPP0215   4  71 -17  228958 ..  229003 + -12.5  -3.21912   CTGGCGCAGCGCGGC CGGCCAGC-CTGGCGCTGAGCG GGC CGTTCAGTGCCAGAGCAGCGCG TTCATGGCTTCGACC
       cca   3  49 191  218081 ..  218097 +  -2.9  -3.53012   CCAGCTGCGAAAGCG              CGTCG AGCAGGC CGGCG              TTTACCAGGAAGCGC
   BPP0197   2  49 115  210325 ..  210337 +  -6.2  -3.01924   GAAGCGCTCGAACGC                GGCC AGAAA GGCC                TGTTCGGCGGCGCTC
   BPP0186   5  56 337  200242 ..  200265 +    -3  -3.85698   GGCGCCGGCGGCAGC          CAGTTGCGGG CGCG CCTGCAACCA           TTTGTCCAGCGCGGC
   BPP0175   4  48 198  188877 ..  188899 +  -6.9  -2.71011   CCGTGTACAGGCGTC           GCGCGCCAA TGTTC TCGGTGCGC           TCGTTGACCGAGAAT
      lipA   5  64  36  184816 ..  184836 + -12.5  -2.60496   ATAGGTATCGGCCCG            CGCCAGCGC CAC GCCCTGGCG            GTCTTTCACCGACAG
      kdtA  11  56 418  173632 ..  173646 +  -6.4  -3.60627   GGGAACAGTTCAGCG               TCTTGG CGG CCAGGA               TTTCCGCTGGCGTGG
      wbmA   4  54 -26  158495 ..  158515 +  -6.8  -3.31322   GCCAACCACCGGACG            CTGGCCGA CCTGA TCGGCGAG            TTCTAGAACCTTGCG
      wbmF  10  58 373  151874 ..  151885 +  -7.2  -3.54307   TCGATCTAGTTCGGG                GCGC TGGC GCGC                 TTTGCCGACCGTATT
   BPP0116   7  68  44  123224 ..  123247 +  -2.3  -4.41616   CGATGGCAATGCCAT          CCGCCTGCTG CAAAA CGGC-GGCGA          TTTCTTTCCCGCGCT
   BPP0108   2  44 -56  113620 ..  113678 +  -3.1  -3.14132   CATGGCCTGTCCACC -GAGATG-CTGCACAGCCTGCTGATGC AGATGAA GCAGCAGCAGGCCGAGCAGGCATAGCG TTCGTCACGCGGACC
   BPP0108   2  44 403  114079 ..  114133 +  -2.8  -3.21099   CAGCGGCCGCAGGCG CGGTA-CGTCCTGCCCCAGCGCGC TATAGACGC GCGCGCCCGT-CAGGATGGTGCCG TTGATGGTCGACAGC
      glcC   5  44 368   97217 ..   97239 +  -3.2  -3.21099   CGCGCCGTTCGCGCA           GCCGCAGGTC ATT GAGCAGCAGC           TTCATGATGGCGCAG
   BPP0093   4  70 271   92921 ..   92938 +  -9.9  -3.72576   TCATGATTCCCTCTT             TTCGCAC GATC GTGCGAA              TTTGATCGAAAAAAA
   BPP0062   3  52 182   55659 ..   55669 +  -8.2  -2.70932   AGGCGAAGGTCGGCA                 CGCG GAA CGCG                 TCCTTGACCCGGCGC
   BPP0021   7  52  52   27333 ..   27346 +  -6.7  -3.18264   GGCACCAGCTCCACC               GTCAG GTGC CTGAC                TTCGTGGATCGACGA
   BPP0017   2  42 158   22201 ..   22225 +  -3.4  -3.02144   AGCCCCAGGCCAGCG          CCGCCCACTT CGTTC GAGCCGGCGG          TGTTGACGCGCGTAA

SUMMARY

792 putative operon ends contain 3871 possible terminators.
Percent operon ends hit by terminators of confidence >= x:
	x	#>=x	hits>=x	%hits>=x
	100	106	94	88	11 %
	99	106	94	88	11
	98	106	94	88	11
	97	106	94	88	11
	96	106	94	88	11
	95	117	103	96	12
	94	117	103	96	12
	93	127	112	104	13
	92	127	112	104	13
	91	130	115	106	13
	90	140	123	114	14
	89	147	129	120	15
	88	148	130	121	15
	87	153	134	123	16
	86	163	140	128	16
	85	174	149	135	17
	84	177	152	137	17
	83	187	162	146	18
	82	197	170	152	19
	81	207	179	159	20
	80	212	183	163	21
	79	221	190	169	21
	78	235	199	177	22
	77	256	214	190	24
	76	263	220	195	25
	75	284	238	207	26
	74	301	252	216	27
	73	316	259	218	28
	72	336	278	231	29
	71	348	286	237	30
	70	375	306	254	32
	69	407	332	267	34
	68	426	345	277	35
	67	453	364	287	36
	66	483	390	304	38
	65	510	413	319	40
	64	533	430	329	42
	63	575	460	350	44
	62	626	498	367	46
	61	668	530	388	49
	60	722	572	409	52
	59	800	636	430	54
	58	843	676	454	57
	57	900	720	474	60
	56	1008	799	501	63
	55	1083	861	532	67
	54	1213	955	554	70
	53	1296	1027	579	73
	52	1420	1111	603	76
	51	1636	1280	635	80
	50	1673	1300	639	81
	49	1880	1463	665	84
	48	2002	1543	675	85
	47	2259	1727	706	89
	46	2389	1813	711	90
	45	2582	1959	721	91
	44	2871	2158	730	92
	43	2970	2221	735	93
	42	3206	2380	744	94
	41	3383	2511	749	95
	40	3594	2653	755	95
	39	3688	2715	759	96
	38	3853	2832	763	96
	37	3871	2843	764	96
	36	3871	2843	764	96
	35	3871	2843	764	96
	34	3871	2843	764	96
	33	3871	2843	764	96
	32	3871	2843	764	96
	31	3871	2843	764	96
	30	3871	2843	764	96
	29	3871	2843	764	96
	28	3871	2843	764	96
	27	3871	2843	764	96
	26	3871	2843	764	96
	25	3871	2843	764	96
	24	3871	2843	764	96
	23	3871	2843	764	96
	22	3871	2843	764	96
	21	3871	2843	764	96
	20	3871	2843	764	96
	19	3871	2843	764	96
	18	3871	2843	764	96
	17	3871	2843	764	96
	16	3871	2843	764	96
	15	3871	2843	764	96
	14	3871	2843	764	96
	13	3871	2843	764	96
	12	3871	2843	764	96
	11	3871	2843	764	96
	10	3871	2843	764	96
	9	3871	2843	764	96
	8	3871	2843	764	96
	7	3871	2843	764	96
	6	3871	2843	764	96
	5	3871	2843	764	96
	4	3871	2843	764	96
	3	3871	2843	764	96
	2	3871	2843	764	96
	1	3871	2843	764	96
	0	3871	2843	764	96
