# Supplementary material for: Rapid, accurate, computational discovery of Rho-independent transcription terminators illuminates their relationship to DNA uptake
Source: Genome Biol. 2007 Feb 21;8(2):R22. doi: 10.1186/gb-2007-8-2-r22 (PMC1852404; doi:10.1186/gb-2007-8-2-r22)
Supplement: Additional data file 2 — As described in the text, the entire robust tail-to-tail region is searched; if the region is less than 500 nt, then the 500 nt downstream of the stop codon is searched (stopping if a gene start is encountered). In the case of ties, all terminators with the high score are output. [file gb-2007-8-2-r22-S2.zip › Bordetella_pertussis.ttperf]

    BP0017   6 100  28   20076 ..   20099 - -16.8  -5.50499   CGACAGCCAAAAAAA          GGCCGCTGAT GCAT ATCAGCGGCC           TTTTGCTTGACGCGG
    BP0032   6  69 -21   35576 ..   35594 - -13.1  -2.84298   GACAGTTCACAACTA             GCGCGGC GCCTG GCCGCGC             GGCAGCCAGTGCCAG
    BP0044   2  62 449   45237 ..   45272 -  -2.4  -4.16842   TTCATGCTCAAGAAA    CGCGTGCGGATCCTG TGGCAGG CCGGCTGCGC-CGCG    CTGCTGCTGGCCGCC
    BP0053   9  58 222   53379 ..   53401 -  -4.8  -3.76482   CGACACCAGCAAGAA           CCTGGTCG AGGAAGG CGACAAGG           GCAAGCGCTACGCGC
    BP0075   5  63 293   73382 ..   73413 - -10.1  -3.25823   GGTGCTGGAGATCAA      CCCGGACCACGCGC TGGTC GCGCG-GATCCGCG      ATGCCAGCGATGCGG
    BP0096   2  55 179   94077 ..   94110 -  -9.3  -2.75481   GTTCAATTTCAAGGA     TGCCGCCCGGGACGC CATT GCGGCGGGGGCGGCG      CTGCGTGCGCCCGAC
      rfbC   4  81 -24  104821 ..  104856 - -16.1  -3.14878   GGCGTCAACTGAAGA    CGCGCGGGCCGCTAC GCATAG GTATCGGCCCGCGCC     AGCGCCACGCCCTGG
    BP0119   4 100 157  115862 ..  115880 - -17.4   -5.1971   AGGAAAAAGCAAAAA             GGCCGCGC TGG GCGCGGCC             ATGAGAAAACTGGTG
    BP0135   3  55 239  132734 ..  132774 -  -8.8  -3.05715   AATGCCGTTACCGAA CGCCAAGTCCGCGCCTGCG TGGA CGCGGGCGCGG-CTACGCT  GGGCGATCTCCAGTT
    BP0143   7  68 100  143526 ..  143567 -  -9.2  -3.72027   AGCGCCTACGAACAA TGGGCGGGCGACGC-CGGC GACGA GCCGGGCGACGACCGCCTG CGCGTCGCGTAGGCC
    BP0166   7  59 302  164536 ..  164593 -  -2.7  -4.11484   CTGAACTCTTCAAAA CCATGGAAGCGGTGCGCTGGAATAT-GG CGT CCGATATCCCATGGGACGACTTCGACGG CAGCAAGCTGTCGGA
       bfr   5  91  38  173559 ..  173580 - -17.3  -3.75629   CAGCCGCAATGCAAA           GGGCGCACC GCAT GGTGCGCCC            TTTTTCATGCCATGG
      metG   7 100   9  178599 ..  178625 - -20.8  -3.55444   GCCGCAGGCCTGAAA         CGGCCGGCCCGC GTG GCGGGCCGGCGG         CGGCGCGCTCAGCGC
    BP0186   7  51 347  188297 ..  188309 -  -4.8  -3.41051   GCAGTTCGACGAGAA                GTCG TTCGT CGAC                TTCAAGGGCGATGTC
    BP0186   7  51  64  188566 ..  188592 -  -3.6  -3.53012   TGCTGTTCCTCGAAA         GCGACGAGGTGT GCG AGACCTCGTATC         GCGACCGCGGCGGCA
    BP0198   3  58 192  201825 ..  201835 -  -8.2  -3.28712   GGCGCGGGTGGACAA                 CGCC TAT GGCG                 ACCGCAACCTGGTGT
    BP0203   7  72 -24  206708 ..  206753 - -13.5  -3.14132   TCCGGCCTGGATGAA CAACCTATTGAGACATCACAG CTAG CTGTGAACTGTCAATAGGTTG TATTCGTCCAGGTTG
    BP0212   7  54  -9  217611 ..  217645 -  -8.4  -2.84298   GACAGTTCACAACTA     GCGCAACGCAGGCCGG GCG CCAGGCTCAGTCGCGC     GGCGATGCCTGGAGG
    BP0220   4  54 327  229717 ..  229731 -  -4.2  -3.72893   TATTCGGCGACCAAA               GCCG GGCTGAT CGGC               CTGACGCGCACCCTG
      psiF   4  58 456  234532 ..  234543 -  -7.2  -3.60098   ACCGGCTACGCCAAA                GCCG TGGT CGGC                 ATGAACGGCAAGCCC
      folK   4  51 164  246019 ..  246032 -  -4.5  -3.38326   CAGAAGCTGAACGAA               GCGTCG GCG CG-CGC               GCTGAACACGCCGGC
    BP0268   7  55 347  276913 ..  276952 -  -8.6  -3.02144   TCAGCGCCGCCAACA  CCATGCGCCTGG-ACAACA TGG TGCTGTACCAGACGCCCAG  CCTGGATGGTTTCAA
      sspB   7 100 172  279163 ..  279183 - -13.3  -5.07011   TACATAAACGAAAAA            GCCGTCTCC AGA GGAAACGGC            CTAGATCGTTGATTT
    BP0290   0 NONE
    BP0314   1  38  86  318410 ..  318434 -    -2  -2.58812   TCGAAATCGAAGTCA          CCGCCGTG ATTCCCTGA CGCGGCGA          TCCGGGCGCCTGTCC
      apaH   0 NONE
    BP0355   1  41 173  354860 ..  354904 -    -4  -2.78463   AGTGGCGCGAGCAGA CGCTGTCCGAAGCGGGCGAC CTGGT GCTGGCCGCGCCGGATACCG GCCTGGACGCCAAAG
    BP0365   5  66 260  365161 ..  365204 - -11.6  -3.15544   GGTCAGGCGCATCAA GACCGGCG-CCGGCGCGCA TGCGTTC CGCGCGCAGGGCGACGGCC GCCATCTGTTCGTCA
       ldh   1  42 -42  380837 ..  380888 -  -3.3  -3.05384   CCGGCGGCCAGGGAA GGGGCGGCTTCAGGCGCGCGGCAG GGCGT CGGCCGCGC-CCAGGTCCTGCGCC AGCTTGGCCAGGCTG
    BP0392   1  40 126  390881 ..  390891 -  -3.2  -2.78816   TCATCGGCCATGACA                 CATC GCT GACG                 GGGTTTGGCGGCGGG
    BP0396   7  76  62  394546 ..  394583 - -14.7  -3.15699   ACGCATCTATGAAGA   TGCCGTGGCCGACTTCG TACG CGACGCCGGCCGCGGCT    ATGCCGGCCGCCAGG
      atoE   2  66   3  403633 ..  403678 -  -7.4  -3.86822   GAAGCCTTCGAGAAA CTGGGCGCGCCGCC--CCTGCC CGAG GGCAGGTAGGCGGCTGGCGCCG GGCTAGAAGAAGCTC
    BP0419   9  71 398  419247 ..  419277 - -12.5  -3.29144   CCACGTGCCGTACAA       GGGTACGTCGGCC GCGCT GGCCGACGTGGCC       GGGGGCGTCGTGCAA
    BP0424   5  46 284  425739 ..  425762 -  -6.6  -2.58579   GCAATTGTCGAGAAT          CAGCCCGACA TGCG CGCCGGCCTG           CACGCCATGGGCTTT
    BP0424   5  46 181  425852 ..  425865 -  -5.3  -2.83403   CGCGCGGCAGGAAAT               GAAGA AAGG TCTTC                TCGCCATGCCGCCGG
    BP0450   9  84   3  455300 ..  455324 - -17.1  -3.20991   TCGAAGTGAAGTGAA          TGACGCCGGGC GCG GCCCGGCGTCG          GGTCAGCCTTGCTCC
    BP0459   4  61 365  466108 ..  466161 -  -9.4  -3.25823   CTGGGGCCACAGCAA CAGGACGT-GGCGGCCGCGGTCGGCG ATTT CGCCCTGCGCCGC-GCCGACGGCCTG TGGGCCTACCAATTG
    BP0467   5  58  69  477699 ..  477738 -  -4.9  -3.76224   TGGCCAGCGACGAAA CCGCC-TTCATCACC-GGC GCCT GCCTGGAGGTGGATGGCGG  CCGCTGCGTGTAGGC
       rne   1 100   9  485321 ..  485347 - -23.8  -4.79223   GCACAGCAGGAAAAA         GCGGGTTGCGGC GCT GCCGCAACCCGC         TTTGTGCGTCAGTGA
    BP0481   1  40  72  492322 ..  492342 -  -3.1  -2.77192   AAGGCCGGCAAGAAC            GATCTGCAG CAG CCGCTGCTC            TATGGCTCGGTGCTG
    BP0496   7  91 194  509006 ..  509025 - -16.4    -3.767   GAGCCAGCCACGAAA            CGGCGCCC TGCG GGGCGCCG             TTTTTTTCGTCCTGG
    BP0521   7 100  24  527627 ..  527651 -   -15  -4.57073   CACCCTTGTGAAAAA         CCCCGCC-GGC GCAG GCCTGGCGGGG          TTTTCATGGGTGGAC
    BP0537   7  59 151  545097 ..  545119 -    -9  -3.21099   CGTGCCCACCATGAA           CGAAGCGGGC GTG GCCGGCTACG           CCAAATCGGGCGAAG
    BP0546   9 100  32  554709 ..  554736 - -19.2  -3.02324   CTGATCGAAAGCACA        GGTGCCCGTCCC TGTC GGGACAGGCACC         GAATCAACACGGCGC
       fmt   1  47 268  557731 ..  557745 -    -7  -2.62983   GGCAGGCCGAGATCA               GCGTCG AAC CGGCGC               TGCTGGCGCGCTTCG
    BP0558   5  53 439  563939 ..  563953 -  -2.7  -3.72576   CCTTGCTGCAGGAAA               TCGGC CCGTT GCCGC               TGTCCGGCCAGGCCT
    BP0576   5  51  44  583197 ..  583224 -  -6.2  -3.17714   CGAAATCTTCATGAA        GCTGCTGTCGAC GCTG GTCGACGCCAAC         AATCAGTACAGCCGC
    BP0583   9  77  24  589588 ..  589638 -  -8.1  -4.32857   GCTGGCAAAGACAAA GTGACACTCAGGTGCCTGTCCCC GCACG GGAGACAGGCACCTGCCGAACCC TGGGAGCCCGTCCTC
    BP0599   5  75 148  605479 ..  605491 -  -9.1  -4.09685   GTCCATGGCGCAAAA                CTGGC GCG GCCAG                GGCGTCCAGGACACC
      gpsA   1  40  87  608903 ..  608913 -  -2.4  -2.87211   AGCGGGGCGCACAGA                 CGGC GCA GCAG                 GCGGCCAGCCCGGGC
    BP0611   4  64 199  615865 ..  615903 -   -11  -3.20723   TGTCGAGGAACTCAA  CTGCGCCACCACCGGCG TGTTCG CGCCGCTGGTGG-GCAT   CATCGGCAGCGGGCA
    BP0617   3  43 367  622549 ..  622567 -  -4.4  -2.79831   CCAACCCCGAGCACA             TCGACCGG GTG CTGGGCGA             CTTCCCGGACCTGAC
    BP0643   3  50  35  650018 ..  650076 -  -7.5  -2.54193   CATGACCGCAACCCA GGCCAGCCTGC-GC-CCGCCGCCGCGCCTGG GCG CC-GACACCGCGGCGGTGCTGC-GGC-G-CC ACGGCGCGAGCCCGC
    BP0647   4  50 166  654050 ..  654084 -  -7.8  -2.58999   CGCCCACAGACCAAT     GGCAAGGCCGAACG CTTCATC CAGTCGGCCTTGCG     TGAGTGGGCTTACGC
    BP0652   4  53 142  659704 ..  659723 -  -3.4  -3.65812   CCCCGCCGAACACAA            CGTCGGCC ACCT GTACGACG             CCAAGCCCGAACTGA
      glmS   6  50 305  675826 ..  675864 -  -8.1  -2.56715   ACCTGGACGAATGCA  CCATCGGGCGCGACAAGGC CGT GCAGCG-CGCG-CCGATGG  ATATCGCCCGCCTGC
    BP0688   1  65 416  703780 ..  703814 -   -10  -3.41229   ATAGTTCGAGCAGAA    CCTGGCGCGC-TCGC TCAGCG GCGAGGCGCAGCAGG     ACCCGGCGCAACCGG
    BP0712   5  66 -58  727386 ..  727440 - -11.4  -3.14132   GCGGGGCGGTACTAA TCGGCTGCCGCGAC-GCGCCGGGCGCC CACC AG-GCCCAGCGCCAGCGCGGT-GCCGA CCAGGATCACGCCGG
      bfrF   4  49 192  748220 ..  748233 -  -3.7  -3.36803   CAAGGGCATCGACAA               GCCGG TGGT CCTGC                AGGCGCGCCGGAACG
    BP0752   8  65  38  765029 ..  765054 -  -8.9  -3.70902   GGGCGCATAGCGAAA         GCCGATACCGC AAAC GTGGTGTCGGC          TTTTTTGCGTTCGCG
      cyaC   3  43  59  775114 ..  775133 -  -4.3  -2.71144   TACGGCCGCGAAGGA            TCGCGCCA TGGCC TGGC-CGA            GTACATGCAGATCAA
    BP0770   7  59 382  791043 ..  791084 -  -9.3  -3.19602   GCCGCGACATCAAGA GCGTGTCGCTGCTGGCCCAG GTG CTGGCCAAGCAG-GCCGCGC AGGCACGCGGCGCCT
    BP0776   1  47  61  797716 ..  797729 -  -5.9  -2.78935   ATATCGGCCAGTATA               GCGGC GGCA ACCGC                GAGCACACGGGTTCG
    BP0793   0 NONE
    BP0797   3  51 230  819410 ..  819420 -  -4.6  -3.36327   CCAGCGCATCTACAA                 CGCG GCG CGCA                 ATGTCGAGGCGGCCG
    BP0805   4  65 445  828092 ..  828129 -   -12  -3.05816   GGAGCGCTCATGGAA   GCAGCGCCTCGAACAGC TGCAC GC-GTTCGCGTCGCTGC   GGCAGGCTACCCAGT
    BP0813   6 100 278  837103 ..  837121 - -17.4   -5.1971   AGGAAAAAGCAAAAA             GGCCGCGC TGG GCGCGGCC             ATGAGAAAACTGGTG
    BP0819   3  67 207  844599 ..  844650 - -12.9  -2.53876   GCCTACCTGAAGGGA GGCACCGCGGCGC-TGGGCGCGGA CCGGC TGCGCGGCGACGCGCCGCAGTTCC TGACCGAGGCGATCG
    BP0825   6  46 278  852512 ..  852527 -  -3.2  -3.30124   CGTGATGGGGCACAA              CTGGGT GCTG ACCAAG               ACGGCCGACATGCAG
    BP0825   6  46 214  852581 ..  852591 -  -3.2  -3.28712   CGCGGGCCTGGACAA                 CCAG TAC CTGA                 AGGCCGGCGATACGC
    BP0836   1  41  -3  866511 ..  866527 -  -2.1  -3.05384   GTGGCCGTCACCGAA              TGGGCGC TGC GCGTCAA              CGCGCGAGCATGAGC
    BP0859   3  49 229  890979 ..  890997 -  -4.4  -3.28712   GCCCGGTTTCGACAA             CCATCCGG AGG CCGCCTGG             GCCGTCGCCAGCGCC
       fbp   4  50 166  902408 ..  902442 -  -7.8  -2.58999   CGCCCACAGACCAAT     GGCAAGGCCGAACG CTTCATC CAGTCGGCCTTGCG     TGAGTGGGCTTACGC
    BP0872   4  50 166  907995 ..  908029 -  -7.8  -2.58999   CGCCCACAGACCAAT     GGCAAGGCCGAACG CTTCATC CAGTCGGCCTTGCG     TGAGTGGGCTTACGC
    BP0876   2  41 195  911371 ..  911418 -  -4.1  -2.71712   GCGCGGCGCCGAAAT CGCTACACTGGACGTACGGGCGCG CGC CG-GCGCAT-CGGCC-GCGCAGCG CCCAAGGAGGCGATC
    BP0898   4  50 166  933405 ..  933439 -  -7.8  -2.58999   CGCCCACAGACCAAT     GGCAAGGCCGAACG CTTCATC CAGTCGGCCTTGCG     TGAGTGGACTTACGC
    BP0902   3  49  77  937749 ..  937780 -  -5.6  -3.14132   CGTGGGGGCGAGCAA      GCCGCGCCACCTGG AGGA CGCGGTGGCGGCGC       TGGCCCTGCGCCTGA
    BP0911   5  50 257  947863 ..  947897 -  -7.8  -2.58999   CGCCCACAGACCAAT     GGCAAGGCCGAACG CTTCATC CAGTCGGCCTTGCG     TGAGTGGGCTTACGC
    BP0920   5  90   7  956578 ..  956599 - -18.7  -3.04517   ATCCGGTCCGAAAAG           CGGCCCGCC GTCA GGCGGGCCG            TTGCGTTCAGGCGGC
    BP0925   5  91  15  962375 ..  962396 - -15.9  -3.90744   GGCGGGCCCAAACAA           CGGGCAAGG CGTG CCTTGCCCG            GGCCGCGCACCGCAT
      mltB   8  52 459  996780 ..  996791 -  -4.4  -3.53444   GCACCGGTCCGGAAA                TCTG GAAC CAGA                 CGGATGGCCGTGTCA
      mltB   8  52 298  996942 ..  996952 -  -8.2  -2.74144   CGGGCATCCGCAAAT                 GGCC CGA GGCC                 TACATGCCGAAGATC
      mltB   8  52 -17  997256 ..  997267 -  -7.2   -3.1372   CACGGGGCATCAATA                GCCC GTGC GGGC                 CTGCAGTTCGGCCGC
    BP0974   6  53 413 1012581 .. 1012601 -  -8.1  -3.01712   CGTGGTCCGCGAAGA            GCCGGGGCC TCG GGGCCCGCC            GGCTTCAACACCAGG
    BP0981   6  78 -16 1019310 .. 1019338 - -10.2  -4.07885   GATTCTGCGTCAAAA       CCGCCG-GCGGCG TCAG CGCGGCGCGACGG        GCGCGCGCGCCAGCG
    BP0987   5 100  19 1027041 .. 1027071 - -25.6  -4.07568   CGCGGCCGTCCAAAA       CAGACAGGCCGGCA AGA TGCCGGCCTGTCTG       TTTGCGCAGTGGCGA
      flaA   8 100  54 1040320 .. 1040346 -   -13  -4.65895   CGCCGGACGCAAAAA        CGCCCGG-CGC GGTGAG GCGGCCGGGCG         TACGTACTGCCATGG
      fabI   5  54 445 1047551 .. 1047562 -  -7.2  -3.33483   GATCGAAATCATGAA                GCGC CGCG GCGC                 CGAGGTGCCGATTCC
      pitA   1  61  99 1058957 .. 1058986 - -11.3  -2.87132   CGCGGCGCCTACATA       GGCGGCC-TGGTGG TCA CCGCCGTGGCCGCC       CGGCTGGTGGGCAAC
    BP1018   5  60  45 1062586 .. 1062613 - -11.2  -2.75074   TGCACTGGAACATCA        GCCTGAACGACG CGCG CGTCGATCCGGC         CATCTTCATCGGGGC
    BP1035   5  49 440 1076239 .. 1076249 -  -5.4  -3.14344   GAGCGCTGGCAGCAA                 TGGT ACG ACCA                 GCCGCTCGAGTTGCC
    BP1035   5  49 210 1076460 .. 1076479 -  -4.8  -3.28712   GGTGCTGCTGGACAA            CGTGCCGC AGGA GCGCCGCG             ACGAAGCCAATTCGC
      cysG   4  78 195 1100655 .. 1100695 - -14.7  -3.32498   TACGGTACACACCAA CGGCATCGCGCACCGCAC CGAACT GCGCGGCACGCG-CGCCG  AACTGGGCCTGGGCA
      ubiD   0 NONE
    BP1067   3  47  79 1113099 .. 1113137 -  -3.8  -3.32844   GTTCGCACGCGAGAA  CGGCCGG-GTGTTCG CCTATGTCAT CGAGCACGCCGGGCG   GCACCCCGACCCCGA
    BP1083   1  49 349 1130815 .. 1130825 -  -4.6  -3.30124   CGCTATCGCGCAGAA                 CGCC ATC AGCG                 GGCCGAACGCCTGGC
    BP1092   3  60 145 1139562 .. 1139580 -    -8  -3.53012   CCTCCTTGCTGCAAA             GCGGCGGC GAT GCCGTCAC             GCGGCAGATGCTGGC
    BP1101   2  51 -45 1151041 .. 1151065 -  -4.1  -3.61398   GCGCTGGCGGAAGAA          CGACACCAGCG CCG CGATGGCGCAG          ACCACGCCGATGGCC
    BP1118   4  61 338 1174436 .. 1174466 -  -6.8  -3.65046   CCTGTACGGCAAGAA      GCGCCTGCGC-GA AATCGA CCGGCGCATGCGC       TTCCTGACCAAGCGC
      fabG   5  48 351 1191433 .. 1191450 -  -2.5  -3.58343   TCGAGCATCGCGAAA             TCCGCGC CCAG GCGCTGG              CCGGCTCGGTCGTGT
       tex   3 100   7 1207483 .. 1207519 - -27.4  -2.71364   GGATCGGGGCAACGA   CGCAGGCGCCGCACCCG ATGA CGGG-GCGGCGCCTGCG    TTGCGATCAGCGCTT
    BP1158   4  50 166 1223178 .. 1223212 -  -7.8  -2.58999   CGCCCACAGACCAAT     GGCAAGGCCGAACG CTTCATC CAGTCGGCCTTGCG     TGAGTGGGCTTACGC
      ldcA   1  65 272 1232407 .. 1232425 - -10.2  -3.44051   GTTCCACTACGAGAA             GGCGCGCA TGA TGGGCGCC             AAGCCTGCGGCCCCC
    BP1175   3  53 137 1240480 .. 1240503 -  -7.4  -3.06302   AGGACCTGCAGGGAA          TGCCGC-CCGC GGC GCAACGCGGCA          GCCCGGCCGTGGGCC
    BP1189   2  78  41 1252227 .. 1252250 -   -16  -3.21416   GAGCGCTACCAGGAA          GCGCTGCGCGC CTG GCGCGC-GCGC          CATCCCGAGGCGGCA
    BP1196   3  44 339 1255674 .. 1255705 -  -2.7  -3.14931   GGCAGCCCGCATGAA      TCCGGCGGGCCAC GAGGTA GAGGTCCGCCCGC       AGGGCTGGCGGTTCG
    BP1202   3  73 226 1266226 .. 1266250 - -13.6  -3.30771   CGACATCCGGCACAA         GGTGCGGCTCG ATGG CG-GCCGCACC          GAACTGGCCGTAGGG
    BP1206   2  43 474 1269419 .. 1269431 -  -4.7  -2.72344   CGGGATGTGCAAGCA                GGCGG CTG CGGCC                GGGGAGATTGTCCAT
    BP1209   8  53 159 1273250 .. 1273278 -  -6.6  -3.28712   CGCGGTGCGCGACAA       GC-TGGCCCAGGC GTTC GCCCAGGCCGTGC        GCGATCCGGCCACGG
    BP1218   1  44 425 1280341 .. 1280353 -  -4.7  -2.93073   CCGGCTCAAGAACCA                CGTCG CGA CGCCG                GCCTGAGGAGTCTTC
    BP1223   3  82 265 1285642 .. 1285674 -   -17  -3.01791   ATTCGGCCGCCAAGA     GCGCCCTGGT-CGGG TGCA CCCGCACCTGGGCGC      TGGAACTGGCCGAGT
      norM   6  66 122 1292659 .. 1292676 -  -6.9   -3.9777   GCCAAGAGCGAGAAA             CACGCCA AGAG CGGCGCG              CATCACGGTGCCCAC
    BP1239   9 100 449 1300972 .. 1300993 - -17.3   -4.8622   GCGCCCAAGCAAAAA           GGGCAGCCC GGAT GGGCTGCCC            TTTTTTTCTGGTGCC
    BP1239   9 100 275 1301157 .. 1301167 -  -5.4  -5.69473   GATATCAGAAAAAAA                 TCTC GAT GAGA                 AATGGGGGACGTGCA
    BP1251  10  62  67 1317025 .. 1317035 -  -4.6  -4.07568   CGCTTCGCGCGAAAA                 CGCG TAA CGCA                 CGTGCCGGCCGCCTC
    BP1257   3  65 156 1323405 .. 1323444 - -11.5  -3.05384   GTGCGGGCCATGGAA GCG-CGCCTGCAGCAGGGCG GCG CGCCC-GCC-CAGGCATCGC GCATCGTGGTGTATC
    BP1268   0 NONE
      livJ   4  58 271 1358111 .. 1358144 -  -4.5  -3.84451   CCGCCGAAATCGAAA     TGGTCGAGACACT-GG GCT CCGAGCAACTCGTCCA     TGGCCGCTGCGGCAA
    BP1289   5  73 168 1361434 .. 1361491 - -12.5   -3.3514   ATTGACAGTTCACAA CTAGCGGATACTGCGTGCGCAGGGCGCG CTG CCCGCCCAGCG-ACGCGGTCAGCGCCAG CACGACGGGCATGGC
      lldD  10  72 436 1363699 .. 1363731 -  -5.6  -4.31837   AAGAAACTGAAGAAA     GGCGATGCCATCCCGC AGG GCGCGAC--CATCGCC     GTGCCCAACGACCCG
    BP1307   8  53 378 1375659 .. 1375709 -  -5.6  -3.42996   CACCATCTACCACAA CCCGCGT--TGCAGCACGTCGC-GCA ACG TGCTGCAA-ATGCTGCGCGACGCGGG CATCGAGCCCACCAT
    BP1323   6  78 144 1389480 .. 1389519 - -15.6  -3.14132   GCTGCCCGGCATGAA  CGGCCAC-GCGCTGGCGCA GGC CGCGCGGGCGCTGCGGCCG  GCCCTGCGCATCATT
    BP1345   4  53 256 1417269 .. 1417301 -  -5.4   -3.4072   CATCCGCGACGACAA     CGC-GCTGACCGCCC GCCT GGGCGCCCGGCTGCA      GGGCGAGTACGCGGC
    BP1349   2  53 199 1423300 .. 1423329 -  -7.9  -3.05844   GCTTCGACGGCAAGA       CGCTGATCCATCCG CGC CAGATCGA-CAGCG       CCAACGCCGCCTTCG
    BP1355   4  59 -37 1430432 .. 1430482 -  -9.5  -3.09516   GCGCGCAGTAGGGAA GGGGCA-GGGCGGCTCAGCGCGCC AGCG GGCGCGTCGAGCCGCGGATGGCCA GCGTGGCGGGAAAGC
    BP1361   6  51 124 1436692 .. 1436723 -  -5.7  -3.30214   AATCGACTACATCAA      CGGCGCCATCC-CC AGGCA GGCGGCCCGCGCCG      GCATCCAGGCCCCGG
      fliR   5 100 128 1466487 .. 1466505 - -17.4   -5.1971   AGGAAAAAGCAAAAA             GGCCGCGC TGG GCGCGGCC             ATGAGAAAACTGGTG
      dsbB  10 100  -6 1488706 .. 1488762 - -31.9  -2.71364   CTACGCGGCCAACGA CGCCTGACCGGCGCGGCGCGGCCGGCTT GCGC AAGCCGGCCGCGC-G-GCCG-TCAGGCG TTGCGCCGCAACGCC
    BP1435   1  42 266 1509565 .. 1509575 -  -2.4  -3.16492   GCATATCCACGAACA                 CCTG GAC CTGG                 AGGCAGTGCTGCCGC
      smpB   5  48 328 1517424 .. 1517434 -  -6.8  -2.71364   CGACCGCTTCAAGCA                 GGTC AAT GACC                 AGCACGGCCACGCCG
    BP1450   4  49 321 1523441 .. 1523451 -  -4.6  -3.30124   GCTGACGCGCCACAA                 CGCC CTG GACG                 CGCACGCGCGCGACG
    BP1450   4  49 270 1523489 .. 1523502 -  -4.5  -3.28924   CATCTCGGTGCACAA               CCGCGC CCA GC-CGG               TGCAGGCGGCGCTGG
      gpmB   3  70 373 1531042 .. 1531066 - -11.3  -3.57792   CGACGTATTGCGAAA          GCCTGCGGCTG GAG CTGGCGCAGGC          CGGCGTGCGGGTGGT
      mobB   7  66 137 1540292 .. 1540304 -  -3.3  -4.36914   CGCTGTGGCAGAAAA                TGGGC GCG GCCGA                CGGCAATGCGCCGCC
    BP1477   8  75 -10 1553881 .. 1553937 - -11.5  -3.65812   GGCTGCCGAACAGAA GCCCGGCCAGTAGCCCGGGCGGCAAGCC GCGC GGCGT-CCGGCCGC-CT-CAGGCCGGGC GCGTGCGCCGGACCT
    BP1493   4  67  80 1571721 .. 1571755 - -12.9  -2.61582   CAGGGCATTCAGAAG    CG-CGGACCTGGCCTT GTAC AAGGCCAAGGCCGACG     GGCGCAATCGTGTCC
    BP1503   5  72 126 1581009 .. 1581026 -  -8.3  -4.13767   GGTGGCACGGCAAAA             CGGTGCC TTGC GGCGCCG              TTTTTTTCGTTGCAT
    BP1512   7  50 386 1588143 .. 1588177 -  -7.8  -2.58999   CGCCCACAGACCAAT     GGCAAGGCCGAACG CTTCATC CAGTCGGCCTTGCG     TGAGTGGGCTTACGC
    BP1520   6 100  54 1595740 .. 1595770 - -19.6  -3.14344   CAGGTGGTGCAGTAA       GGCGGCGACCGGCG CGG CGCCCGGCGCCGCC       CGCCCGCATGGAAAA
      gcdH   2  63 182 1609435 .. 1609457 -  -9.8  -3.28712   CTGGGTGGTGGACAA           CCAGCACGGC GAA ACCGTGCTCG           AACTCGACGCCACCA
      pbpG   5  59 -36 1617357 .. 1617385 -   -11  -2.64616   GCGGTATTCAGAGCA        TCGCCACATCGT TTTGC ACGATGCGGCGT        ATGCGCACGGCATCG
    BP1553   4  50 239 1631402 .. 1631436 -  -7.8  -2.58999   CGCCCACAGACCAAT     GGCAAGGCCGAACG CTTCATC CAGTCGGCCTTGCG     TGAGTGGGCTTACGC
    BP1569  13 100  41 1648241 .. 1648264 - -18.2  -5.78622   CCAGGCCAAAAAAAA          CCGGCAAGCC TTGC GGCTTGCCGG           TTTTTTTGCGCCGCT
      spoT   1  72 283 1654283 .. 1654309 - -13.6  -3.14132   TCGGGTGGCCAGCAA         CAGCGCGTGGCC ATC GCCCGCGCGCTG         GCCATCAAGCCCAAG
    BP1599   8 100 269 1678643 .. 1678696 - -19.6  -3.01712   CCGGGCGGTCGAACA CCAGCAGGCGGCGGCC-CGGCAGGCCG AAC CGG-CTGCCGCGGCTGCCG-CGGCCGG GACGGCGCCGGCCCC
    BP1602   2  42 308 1681451 .. 1681462 -  -2.2  -3.21099   CCGCCCGAGCACGAA                GAGCG CGC CGC-C                TACCTGGTCGAGGGG
    BP1602   2  42  92 1681660 .. 1681678 -  -2.3  -3.09327   GGACCGCATCGAACA             GGCCAAG GAAGA CTGGACC             AGGAACCGCTTCGGC
    BP1614   8  57 253 1696558 .. 1696576 - -10.2  -2.62184   CCTCGCTGGAGACCA             TCCGCCAC ATG GTGGCGGC             CGGGATCGGGGTGAC
      tviD  12 100 281 1700001 .. 1700022 - -15.9  -4.77165   GCGCGCAGAAGAAAA           GCCGGCATC GAGA GATGCCGGC            TTTTTTCTTGCCGGG
    BP1635   9 100   7 1720146 .. 1720172 - -22.3  -3.05384   GCGTGCGCGACGCAA         GCGGGCGCGGG GCCCG CCCGCGCCCGC         CCGCGCCTACTTGCC
    BP1652   3  60 206 1737855 .. 1737871 - -10.1  -3.01712   CGCCCTGCCCGAAGA              CCAGCGC AAG GCGCTGA              TCGCCAAGCAGCGCG
    BP1674   6  47 150 1760465 .. 1760490 -  -4.7  -3.15999   CGTCGAGAGACTGAA         CGC-CATCATCG TGG CCACGATGAGCG         ACCCGCAGGAGCAGG
    BP1674   6  47  -8 1760631 .. 1760648 -  -4.8  -3.16742   CTCAAGCCGGAGTAA             GGCCGCC GCTCA GGCG-CC             GGGAAACCGCATGGG
    BP1687   5  51 180 1771696 .. 1771717 -  -3.6  -3.53012   CCCTGGCCGCCGAAA           CCCGCGAC CAGGGC ATCGCGGC            CAACGCGGTGCTGCC
    BP1702   3  83  39 1785482 .. 1785516 - -14.9  -3.63515   GCCCATCGGCAAGAA     GGTGGGCCTGGCCAC CGAAC GCGGCATGGCCCACC     TCGTCATCGACGAGC
      trxC   4  55 121 1797382 .. 1797397 -  -4.6  -3.64703   GCGTGCGCAGCGAAA              CCTTCG ACGC CGACGG               CGCGCAACTGGAATT
    BP1726   2  58  47 1810302 .. 1810324 -  -8.3  -3.29144   CCAGGCGCGGCAGAA           GGCGCGCGA GGAGG CCGAGCGCC           TTGCCGAGGCGGCCG
    BP1730   7  58 382 1813141 .. 1813183 -  -8.8  -3.28924   CATCGCCGGCGAGAA CGCCGCGCGCTATCCGGACG TCG CGCCGGGCCTGCGCCGGGCG GCGCTGGGCGTGGTG
    BP1749   6  50 166 1834012 .. 1834046 -  -7.8  -2.58999   CGCCCACAGACCAAT     GGCAAGGCCGAACG CTTCATC CAGTCGGCCTTGCG     TGAGTGGGCTTACGC
    BP1749   6  50 -25 1834215 .. 1834237 -  -6.8  -2.84298   GACAGTTCACAACTA           GCGCGGCGCC GCG GGCACGGCGA           CCACGGGCTCGTCCT
   BP1757A   4  50 166 1844325 .. 1844359 -  -7.8  -2.58999   CGCCCACAGACCAAT     GGCAAGGCCGAACG CTTCATC CAGTCGGCCTTGCG     TGAGTGGGCTTACGC
    BP1760   3  58 463 1848242 .. 1848256 -  -7.1  -3.53012   CCCGGGCCCGGGAAA               GGCTG TATCT CAGCC               TGGCGCAAAGCCGCA
    BP1773   7 100  20 1862506 .. 1862531 - -14.7  -5.14563   GGCCGCATGAAAAAA         GCCCCATTGCC TCGC GGCAGTGGGGC          TTTTTGTTGCGCGCC
    BP1778   9 100  66 1869359 .. 1869383 - -22.9  -4.11692   CAGCGACCCGCAAAA          CCGGGCCCGGA TCA TCCGGGCCCGG          TTTTTTTCGGCTATC
      lexA   8 100 132 1883996 .. 1884010 - -12.8  -5.15969   CCCCAAGGCAAAAAA               GCCCCC TCG GGGGGC               AGCAAGCCCGCATAG
      lexA   8 100  50 1884078 .. 1884092 - -12.8  -4.74103   GCCCCAAGGCAAAAA               GCCCCC TCG GGGGGC               AGCAAGCCCGCGTAG
    BP1807   2  45 354 1895409 .. 1895424 -    -6  -2.50699   GCTCAAGGAAGATAT              GGTGGC GTTT GCCGCC               GAGCATTTCGACCTG
    BP1820   8  84 110 1909680 .. 1909698 - -17.4  -3.10522   AGGCGACGCAACAGA             CCCGGGCC GCT GGCCCGGG             TTTTTTTTGGCGTAC
    BP1838   4  93  28 1930531 .. 1930550 - -16.4  -3.90112   CTGCCGGCAAGCAAA            CGGCCCGC GCAA GCGGGCCG             TTTGTCTTGGCGCGA
    BP1842   9  70 -21 1933281 .. 1933303 - -11.2  -3.57144   CGGGCGAGCGCGAAA           GCTAGGGCGC GCG GCGCGCCAGC           GCGGCCAGCGCGTCG
      amaB   2  57 -23 1948950 .. 1948970 - -10.4  -2.70932   GGGCGGGGTGAATCA           GCGCGGCGC GTTG GCGC-GCGC            CACCATGGCGTCGAG
      bvgS   2  53 394 1963589 .. 1963606 -  -3.4  -3.73775   CCTATGGCCAGCAAA             GCCTGCA TAGCC TGC-GGC             GGCTGCACCGGGCCG
    BP1886   4  49 307 1987584 .. 1987603 -  -2.7  -3.58343   CCGACGAGCCGGAAA            CCGCGGC GAAGAT GGCGCAG             CCGATGACGTTGGTG
    BP1896   5  62 159 1998352 .. 1998384 -  -8.5  -3.61715   CATCCTGTCGAACAA    CCG-CCGCCATGCGCC GTTC GGC-C-TGGCGGGCGG     CGAGGCCGGGGCGAT
      lpxH   5 100 179 2007982 .. 2008007 - -19.1  -4.55798   TACGCCAAATGAAAA         GAGCCTGTCCC GACG GGGACAGGCTC          TTTTTCCCGGCGCGG
    BP1914   2 100 184 2017340 .. 2017361 - -14.5  -4.93696   GCCAAAGATCAAAAA           GGCCCTTGA GCAA TCAAGGGCC            TTTTTCTTTTGCGGC
    BP1925   4  59 173 2026447 .. 2026462 -  -3.2  -4.07568   CCGCGCGGTCGAAAA              GGGC GAGTTGCG GCCC               GATACCCCGGTGGAA
    BP1931   4  90 164 2033393 .. 2033420 - -18.6  -3.11687   GCAAGCAGTACCGAA        GCGGCTTGAGAA GACA TTCTCAAGCCGC         TTTTTTGCGCCTGTC
    BP1941   5  69 155 2041815 .. 2041829 -  -5.6   -4.1891   CTGGCCGAACAGAAA               CTGTCC AGC GGGCAG               GCCGACCTGGTGGCG
    BP1953   2  76 458 2057338 .. 2057377 -   -15  -3.15544   CGGCAGGTCCAGCAA GGCGGCCAGTTCGCGCCG CAGCGC CGGCGCGG-C-GGCCGCC  GTCCACACGGTCAGC
      bfrI   1  45 460 2067392 .. 2067406 -  -5.6  -2.78384   GGCTGGGCGACTACA               CCCGCA GCC TGCCGG               CGCGCTTGCGGGTGG
    BP1975   1  45  82 2081962 .. 2081992 -  -5.4  -2.71712   TGCTCGCCCTGAAAG      TCAGCCGGC-CCT GCGACG AGGTGCTGGCCGA       GGTCGTGCCCTAGGG
    BP1987   6  54  -1 2098631 .. 2098684 -  -8.8  -2.82623   CGGGGCGGAGAACGA GTAGGCGGGGATGCGGTGCCTGTCCC CGTG GGGACAGGCACCG--TGCCAACCGTC AATCGTTGACGAAGT
       efp   3 100  31 2121012 .. 2121031 - -16.4  -5.75342   CCGGGGCAAAAAAAA            CGGGCCGC GCAT GCGGCCCG             TTTCGGTTGCGCCTG
    BP2018   2  62 122 2132013 .. 2132025 -  -4.8  -4.07568   GGGGGCGCCTGAAAA                CTGG GACTA CCAG                GCTGGCAGCCTGACC
    BP2024   4  52 260 2137990 .. 2138010 -  -4.7  -3.62046   CCATTCGCCCAAGAA           CCTGGCCA TGGCGC TGGCC-GG            CGAGGCCGGCGAGCT
    BP2029   8  63 311 2141318 .. 2141332 -   -10  -3.33696   GGCTTTTCCAAGCAA               TTCGCC AGC GGCGAA               ACCAGCGGCTACGCC
      rpmG   4 100  43 2169869 .. 2169890 - -18.7  -4.86731   CCTTGCCAAATAAAA           CGGCCCCGC CCTG GCGGGGCCG            TTCACCATGGCGCGC
    BP2071   4  66 362 2189637 .. 2189676 - -11.3  -3.28712   CCTGGGGCTGGAGAA  CCGCCTGGCCGACCGCA TCGGCC TGCTGTCGGGCGGGCAG   CGCCAGGCGGTCAGC
    BP2084   1  49  10 2205779 .. 2205805 -  -7.9  -2.52464   TGCTGGCGCAATGGA         TCGCGATGCAG GCGCG CCGCACCGCGC         TGAACGCGGCTATTG
    BP2087   2  67 252 2208926 .. 2208980 - -12.1  -3.01712   GGCTGGCGGGCAACA GCCACGTGTCGGCCGCGGCCTTGATGG GCG CCACCACGGCGGCGGCC-ATGC-TGGC CGGCGGCCCGGCTTT
    BP2097   2  45  77 2218275 .. 2218291 -  -3.6  -3.14344   GAGGTGCTGCACGAA              TGGGGC CTGGC GCCCGA              GCGCGTGGCCGGCGC
    BP2106   4  50 166 2229941 .. 2229975 -  -7.8  -2.58999   CGCCCACAGACCAAT     GGCAAGGCCGAACG CTTCATC CAGTCGGCCTTGCG     TGAGTGGGCTTACGC
    BP2114   7  72 200 2237398 .. 2237425 -   -14  -3.02144   GCAGGCCGCCGAACA        CGCCCGTCGGCC GCCA GGCCGCCGCGCG         CGCCAGCGCCGCGTC
    BP2130   7  67 152 2254827 .. 2254855 - -10.2  -3.52073   GCTGCAATACCAGAA        GCAGCTGCGCCT GCACG AGGCGCACCGGC        TGATGGTGGCCGAAA
    BP2135   1  39  95 2258759 .. 2258774 -  -3.2  -2.52516   GCGTCGACCAGCAAG              GCCG GGCGATGG CGGC               GATCAATATCCGCTG
    BP2140   5  40 304 2263743 .. 2263753 -  -3.2  -2.78816   CCAGCCCCTACGACA                 GCAC GGT GTAC                 GACCCGCCCAGCTAC
    BP2144   1  45 183 2268102 .. 2268115 -  -4.5  -3.02144   GCAGGCGCTCGAAGA               GGTCA TCAC CGACC                TGCAGCGCCGCGGCG
    BP2180   2  49 -21 2298832 .. 2298873 -  -6.3  -3.02511   GCTACCGCCTCAAGA CCTGAACGGCGCGCGCCGGC TCA GCCGGCCGGCGAC-TGCTGG CGCACCCACTGCATG
      rpoD   5 100  99 2302330 .. 2302355 - -16.9  -5.14626   ACCACCAAAACAAAA         CGGGCCTCGGA TTGC TCCGAGACCCG          CATGTTTACTTGGTA
    BP2210   4  55 223 2333820 .. 2333830 -  -8.2  -3.06796   CCCGAGCTGATCGAA                 CGGC AGC GCCG                 CGAACTGCTGGATGC
    BP2222   4  50 166 2347207 .. 2347241 -  -7.8  -2.58999   CGCCCACAGACCAAT     GGCAAGGCCGAACG CTTCATC CAGTCGGCCTTGCG     TGAGTGGGCTTACGC
    BP2229   4  45 373 2354535 .. 2354551 -  -5.1  -2.78463   ACCTTGCGCAGCACA              TTGTGCG CGA CGCAGAA              CCTGCCTGCCGGCGC
    BP2232   8  72 -42 2360705 .. 2360739 - -14.8  -2.79796   CCGGATCCTAGGACA     GCACCGCGCGCTGCCG GCA CGCCTGTGCGCGGCGC     ATCTCAGGCGTGCCG
      bscC   5  69  19 2363675 .. 2363697 - -14.2  -2.70932   GCGCTGCGCGAACGA           GGCTACGACA GCG TGCCGTAGCC           CCCCTGCCCGGGCCA
    BP2265   3  54 178 2385511 .. 2385548 -  -7.5  -3.16742   CTGAACGCTCACGAA   CGCGACCTGCGCAGCCGC CTG GAGGC-GCTCAGCGCGCG   CGGAGACGGCGCGGT
    BP2280   3  51 453 2401022 .. 2401036 -    -7  -3.01924   GACGCTGGCCGAACA               GGGCGG CGC CGGCCC               GCACCTGATTACCGC
    BP2291   3  55  24 2412127 .. 2412165 -  -8.7  -3.03159   CCAAGTCCGCCAAGA  GCGCGGGCGGCGGCGCGGC CGA GGCG-GCGGCCGGC-GCGC  ACTGAGCGCCAGGCC
    BP2297   4  90 407 2420062 .. 2420091 - -18.5  -3.09492   TCGCCAACGGCAAGA       CGCGCGCCCAGGC CGAA GCCCGCGCGCGCG        AACTGCTGACCCTGG
    BP2304   3  83 371 2427551 .. 2427609 - -15.8   -3.6106   TGGAATATGTCGAAA GCGGCCGGCGCGAAGGCGCGCGGCTGC GCATGG GCGG-CGAGCGCGTGCGCGCCGACAGC GGCGGCTACTACATA
      vag8  11  62   8 2438720 .. 2438773 -  -6.6  -3.76224   TGCCCATCTACGAAA CCGCCGCCCTGCTGCGCAGCGC-CGGC ATC GCCGTACCCTGAGC-G-ACGCCGGCGG CGCGCGGTCACCAGC
    BP2318  10  77 393 2450092 .. 2450105 -  -3.7  -4.74103   GGCCGAACTGAAAAA               GGCGC TCTC GCGCG                ACCGCACGCGCATGA
    BP2325   2  44 413 2457088 .. 2457116 -  -2.3  -3.27743   CATCATCAAGGAATA       CGC-CGGCCTGT TCGTCT ACTGGCTGCGCG        GCTGGGTGTAACGGC
    BP2338   4  53 141 2477324 .. 2477379 -  -8.1  -3.05596   CAGGCGCGGATTGAA TCGGCCTA-TGGCGAGGCGCCCG-CGC TGCT GCGGCTGGCGCCGGGCGAGCAGGCCGC CTGGCCATATGAACC
      gltA   3 100  29 2497204 .. 2497217 -  -9.5   -5.4505   GCCGGCAAGAAAAAA               CCGCC CGAA GGCGG                TTCTTTCAGTGGACG
    BP2381   6  57 284 2519937 .. 2519951 -  -5.6  -3.63991   TACCAGGCCGAACAA               CACGCG CAG CGCCTG               GCCCAGGGCTGGCCG
      ltaE   4  75 -15 2547083 .. 2547108 -   -14  -3.28712   GCGGGCGGCTGAGAA         CGC-GCCGCGC TCAGC GCGCGGCCGCG         CAATGCCCGCGTACC
    BP2428   4  78 132 2570888 .. 2570914 - -15.9  -3.14344   GATGTCGCGGACGAA        CAG-GCCGCGCG GGCC CGCGCGGCGCTG         GGCGCGCTGGGCATC
    BP2451   6  61 469 2591363 .. 2591377 -    -7  -3.72576   CGGCGGGCGAGGAAA               CGCCCG AGA CCGGCG               AGCGCGCCGACGCCG
    BP2466   6  61   2 2610604 .. 2610617 -  -9.5  -3.28791   ACGGCTGGCGCATAA               CGGCC CGCG GGCCG                GTCAGCCTTCCTGGC
    BP2469   4 100 142 2612008 .. 2612025 - -14.1  -4.95957   CAAATCAATGAAAAA             GCCGCCC GGAT GGGCGGC              CTTTTTTTGCGGCAC
    BP2478   4  50 166 2621396 .. 2621430 -  -7.8  -2.58999   CGCCCACAGACCAAT     GGCAAGGCCGAACG CTTCATC CAGTCGGCCTTGCG     TGAGTGGGCTTACGC
    BP2485   3  54 368 2632437 .. 2632459 -  -7.6  -3.17212   CGACTACCTGACCAA           GCCGTTCGGC GTC GGCGAACTGC           TGGCGCGCCTGCGCG
    BP2495  10  66 162 2642202 .. 2642233 -  -7.9  -3.85864   CGAGCACTACAACAA      GGAGGCCGGCGCGG TCTGG CTGCGCCGGC-TGC      TCGACGCCTGGCCCA
       fur   7 100  23 2656155 .. 2656176 - -15.9  -6.10489   AACCGCAAAAAAAAA           CCTCCAGGC TTGC GCCTGGAGG            CAGGGTTGGTAGAGC
      murB   5  65  51 2658091 .. 2658113 -  -9.8  -3.40403   GGCGCGCCAGGACAA           CGGCCTGTAC GAC ATGCAGGCCG           TACTGGGCCTGTAAG
      folD   6  56 162 2672019 .. 2672033 -  -3.4  -3.75933   ATAGACGCGAGCAAA               TCCGCC GGC GGCGAT               TTCTCCGATCGCACG
    BP2550   4  93 136 2703671 .. 2703685 -    -7  -5.15969   CCCCAAGGCAAAAAA               GCCTCC TCG GGGGGC               AGCAAGCCCGCATAG
    BP2560   6  56 155 2713599 .. 2713619 -  -6.8  -3.40403   GCCCTTTCACTACAA           CCGCGCGCC GGTG GGCG-GCGA            AACCAGCCCGCCCGC
    BP2638   3  47 428 2794403 .. 2794430 -  -5.4  -3.01712   GTTCCTGCGCGAATA        CGGCTCGCTGCAG GAC CCGCTGCC-GCCG        CGCTACTACGTGCCG
    BP2647   4  60 365 2804721 .. 2804774 -  -5.2  -3.86897   GGCACGCGGCATAAA GGC-CGGCGTGGGCCTGGCGCAGCAT GGCG ATGG-ACGACAGGGCCACAGCGCGCC CGTGACCAGAACGGC
    BP2653   5  73 468 2810393 .. 2810434 - -15.7  -2.52234   ACAAACGTCATGAAC GCGCATGGATGGCGGCGGC GCTG GCCGCCGGCAGCATTGCGC  TGGGCGGCGCCGTGC
    BP2661   5  56 381 2816253 .. 2816276 -    -8  -3.27475   TCCCCGACCACAACA          GCCAGTGCCG CAAC CTGCACGGGC           ACCGGTACGTGCTGG
      fhaS   6  66 -30 2822077 .. 2822089 -  -4.7  -4.19817   GCGATGCAGCGAAAA                GGGCG ATC CGCCT                GGCGCCGAGGTATCG
    BP2673   4  50 166 2838312 .. 2838346 -  -7.8  -2.58999   CGCCCACAGACCAAT     GGCAAGGCCGAACG CTTCATC CAGTCGGCCTTGCG     TGAGTGGGCTTACGC
    BP2691  10  61 319 2854931 .. 2854978 - -11.9  -2.62184   TGGCGCGCGAGATGA CGCTG-TCGGTCCAGCCGCCGA AATAG CCGGCGGCCAGTCCGAACGGCA CCCCCACCGCCAGGG
      glnB   8  56 272 2863723 .. 2863752 -  -7.7  -3.28712   CGCGCTGGCGCACAA       GGCCGCCGC-GCGC GGC GCGCTGGTGCAGCC       GGCCGCCTACACGCT
      moeA   1 100 113 2873015 .. 2873042 - -21.4  -2.70932   TCGGGGGGTGAACGA        GGTGCCTGTCCC CGTG GGGACAGGCACC         TGCGGTGTCCCTCGG
    BP2714   1  38 331 2880251 .. 2880268 -  -2.5  -2.57344   TACGCGGCGCACAAT             CCCGGGC TGAA GGCCGGC              GCGGCCTGGTACGGT
    BP2717   8 100  11 2883293 .. 2883322 - -23.7  -3.53224   GACTGCCGCGGCAAA       GGGAGCCTGTCCC CGCT GGGACAGGCTCCC        GGGTATGTAGTTACC
    BP2721   5  73 148 2886691 .. 2886709 - -13.8  -3.21099   TGTCCCCATGACGAA             CGGCCGCC GCG AGCGGCCG             TTTGCTTGTCTGGCG
    BP2725   4  50 166 2891764 .. 2891798 -  -7.8  -2.58999   CGCCCACAGACCAAT     GGCAAGGCCGAACG CTTCATC CAGTCGGCCTTGCG     TGAGTGGGCTTACGC
    BP2759  12 100  29 2935639 .. 2935654 - -10.4   -5.1925   CCAGAACGCAAAAAA              GGAGCC CTAA GGCTCC               TTTTTGCCATGCCGG
    BP2774  10  81  57 2949884 .. 2949901 - -11.3   -4.0616   TACGGCAAGCAGAAA             GGATGCC CGCG GGCATCC              TTTTTGTTTTGGCGC
      dnaB   6  69 135 2966191 .. 2966224 -  -2.9  -4.56597   CTGCGGCTCGAAAAA     GAGCCTGGCCAGCGG TATC CCGATGGCCCAGGTG      ATCTTTGCCGGACAG
    BP2806   4  58 132 2980075 .. 2980085 -  -6.8  -3.54424   TTCCAGTTTCTCAAA                 TCCG GTT CGGA                 TGAACCATGCATACA
    BP2821   7  62 228 2998856 .. 2998883 -  -4.7  -4.07568   CGGCGTGGCGGAAAA        GGCCGCCGCGT TCGTGC AGGCGATGGCC         GAGGTGGCAGGGGCG
    BP2840   7 100 -26 3017029 .. 3017087 - -22.6  -2.78679   CCTGCTGACGGAAAT GCGCAAGCCCGCCCGGGCGCCGCGCCGCTA GGT CAGCGG-GCGGCGGC-GGGCGGG-T-GCGC CAGCGCGTCCCAGGC
    BP2852   5  56 463 3028383 .. 3028393 -  -8.2  -3.13899   AAGCGTGCAGGAATA                 CGCC CTG GGCG                 GCATGTACGATTTCG
    BP2869   2  69 115 3046181 .. 3046223 - -12.6  -3.16564   GGGCTACCTGATCAA CGCGGCGACGACCACGCTGG ACA CCAGCACCATGTTCGCCGCG CTGATCAGCCTGGCC
    BP2872   3  56 375 3049308 .. 3049341 -  -8.7  -3.18681   CGCGAACCCGACGAA     CTGCTGACGCCGGCCC AGC AGGCCGGCAAC-GCCG     AGCACTACGCCCGCC
    BP2885   4  50 166 3061189 .. 3061223 -  -7.8  -2.58999   CGCCCACAGACCAAT     GGCAAGGCCGAACG CTTCATC CAGTCGGCCTTGCG     TGAGTGGGCTTACGC
    BP2889   4 100  37 3064896 .. 3064911 - -10.4  -5.96521   ACGAACGAAAAAAAA              CCGGTC GCGC GACCGG               TTTTTTTTGCCTTGC
    BP2900   5  95   2 3075903 .. 3075940 - -20.5   -2.6563   CCGTGGAATAAGGCA   CGGGGCC-GGTGCGGCGC ATG GCGCCGCGCCGGGGCCCG   CCTAACGGCGCGCGC
      glcF   5  85 383 3079828 .. 3079863 - -15.4  -3.68619   TGGAATTCATCGAAA    CGCGCGTCAAGCCC TGGGTGGC GGGCACGACGCGCG     TCGATACCGGCCGCC
    BP2928   3  47 386 3116088 .. 3116103 -    -4  -3.25823   GTCGGGCCAGACCAA              GGTCGAA GGA TTCG-CC              GTCAACGCACTGGCC
    BP2928   3  47 365 3116098 .. 3116124 -  -6.5  -2.73721   ACCAAGGTCGAAGGA         TTCGCCGTCAA CGCAC TGGCCGGCGAA         TTCGACCTGGGCTGG
    BP2948   8  56  73 3135724 .. 3135738 -  -9.2   -2.9006   AACCCATCGGATAGA               CGCGCG CCA CGCGCA               CCGCGTTCCGATCGC
    BP2958   3 100  28 3146612 .. 3146637 - -18.3  -4.54727   GCGCCCAAACGAAAA         GGCCCTCCGGC GCAT GCCGAAGGGCC          TCGATCGCGGACCGG
    BP2972   6  65  93 3157900 .. 3157918 -  -2.2  -4.30576   CGCCGAGCACGAAAA             CGCCCTGC ATG GCTGGATG             CTGTTCTTCGGCGAC
    BP2977   4  50 166 3163324 .. 3163358 -  -7.8  -2.58999   CGCCCACAGACCAAT     GGCAAGGCCGAACG CTTCATC CAGTCGGCCTTGCG     TGAGTGGGCTTACGC
      dltA   1  67  -7 3179585 .. 3179597 - -10.5  -3.53091   ATTCGGCGTCTGAAA                CGGCG CTA CGCCG                CCGCCGGAATCGCTG
    BP3007   5  75 187 3197849 .. 3197867 -  -6.7  -4.37092   ATGGTTTCCAGAAAA            TCGGCCGC ATCG GCG-CCGA             TACCCGCCTGGGCAT
    BP3047   6  67 234 3246771 .. 3246805 - -12.3  -3.05993   GGAGGGAGAGAGACA    TCCGAAGGCAGGCCTGC GAT ACAGGCCTGCCT--GGA    TAGATGCCCCGCCTG
    BP3055   4  59 339 3254174 .. 3254191 - -11.3  -2.56596   GCGCGCATCAAGCGA             CAGCGCA TCGA TGCGCTG              CCTGGCCAGGGCCAA
       cca   3  52 271 3259327 .. 3259357 -  -8.2  -2.66316   GCCTGCAGGACATCA       CCAGCCACGTCGAT TTC ACCGCCATGGCCGA       TGCCGCGCTGGCCGG
    BP3065   2  49 116 3267182 .. 3267194 -  -6.2  -3.01924   GAGCGCCGCCGAACA                GGCC TTTCT GGCC                GCGTTCGAGCGCTTC
    BP3077   5  56 337 3278296 .. 3278319 -    -3  -3.85698   GCCGCGCTGGACAAA          TGGTTGCAGG CGCG CCCGCAACTG           GCTGCCGCCGGCGCC
    BP3088   5  47 218 3289629 .. 3289651 -  -6.8  -2.53911   TGAAGCTGGAATTCA           CCGACGACGG CAT CCGCCGGCTG           GCCGAACTGGCATTC
      modD   6  57 369 3293614 .. 3293637 -  -5.2  -3.72576   TGCGGCTTTACGAAA          TGCGGCGCAGC TAC GCCGGGCC-CA          AGCCGCAGGGCAGGG
    BP3133   5  64 106 3337775 .. 3337801 - -10.8  -3.18582   GACCTCAGCGACGAA         CAGAGCCGCG AGCTGAA CGCGGCGCTG         ATCCTGCTGCTGGCC
    BP3136   8  52 260 3341565 .. 3341584 -  -7.1  -3.16564   GCTGGAGCTGACCAA            CG-GCGGC AAGCA GCCGCTCG            ACCTGCCCTGGGGCG
    BP3143   8  54 300 3350964 .. 3350991 -    -9  -2.60571   AAGCGCTCAAGGAAG        CGCGGCTGGTCG AGTC CGACCCGCAGCA         GGCCGAGATCCTGGC
    BP3156   7  62 -74 3366183 .. 3366236 - -11.6  -2.73875   CTTCGTGGAATACGA GCGC-GTGGCGGGCTGAGCGC-TCGC CCCC GCGCCGCGCAGAAACCGCCACAGCGC CGCGGCGTCCGAATA
      ureG   6  62  74 3378750 .. 3378790 -  -8.7  -3.58726   GTCCTCTATATATAA  CGGCAGGCGCGCCGGCCCG CAC CGAGCAAGCGCGTGCGCGG  GAATCTTCGGCAAGC
      ureG   6  62 -35 3378879 .. 3378899 -  -8.3  -3.62046   TCAGCCGCGGAACAA            GCCTTCC GTCTTCA GGAAGGC            AATCACCTGGTCCAA
    BP3181   0 NONE
    BP3203   1  57 343 3413963 .. 3413975 -  -9.1  -3.02511   GCGAGGCGTTCAATA                TCGCC AAC GGCGA                CGTGGTGCTGTGGCA
      rnhA   4  50 166 3423101 .. 3423135 -  -7.8  -2.58999   CGCCCACAGACCAAT     GGCAAGGCCGAACG CTTCATC CAGTCGGCCTTGCG     TGAGTGGGCTTACGC
    BP3217   4 100 189 3428859 .. 3428877 - -17.4   -5.1971   AGGAAAAAGCAAAAA             GGCCGCGC TGG GCGCGGCC             ATGAGAAAACTGGTG
    BP3224   2  62 -65 3435968 .. 3436010 - -10.6  -3.01712   CCGGCGGCGGCAAGA GCGGCACCGGCCGGCGTTC CTTGCC GAACACCGAACGGTAC-GC CAGGATGTTGAATAC
    BP3230  11 100  44 3442394 .. 3442430 - -23.8  -2.54586   CGCAAAACTGAATAC    TCGGGTGCCTGTCCCC GCACG GGGGACAGGCACCCGC    TGAATCTTGGTCCCC
    BP3244   5 100 212 3462152 .. 3462170 - -17.4   -5.1971   AGGAAAAAGCAAAAA             GGCCGCGC TGG GCGCGGCC             ATGAGAAAACTGGTG
    BP3248   6  90 120 3466549 .. 3466581 - -15.6  -3.78934   CTCCTTCCATAAGAA     GGCGTGCCTGTCCCC GTAT GGGGACAGGCGC-CC      GCCAACTTACCGGGG
    BP3248   6  90  51 3466615 .. 3466650 -   -19  -3.14132   CTCTTCCCGCAGGAA    TCCGGGTGCCTGTCCC AGCG GGGACAGGCACCCCGT     CATACGCCAGCACGC
    BP3255   3  57  91 3472867 .. 3472902 - -10.4  -2.66316   GCGTGGACCACACCA    TGACGGCCGCCGACCTG ACC CAGGTGGGCAGC-GACA    TCGAATCGCTGGTGC
    BP3272   5  47 127 3489352 .. 3489369 -  -6.9  -2.57931   CGCACGCTGGACAAC             GTGCTGC TTAC GCCGCAC              CTGGGTTATGTGAAC
    BP3295   7 100  31 3513744 .. 3513771 - -21.4  -3.62597   CGGAGGGGGGAACAA        GGTGCCTGTCCC CACG GGGACAGGCACC         CACGCCCTTGGTGCA
    BP3317   7  59 184 3537373 .. 3537391 -  -8.1  -3.47227   CGGCAAGGACGACAA            GGCGCGCG GCAT CG-GCGCC             GGCCTGTCCGACGCG
    BP3326   7  81 363 3545509 .. 3545528 - -16.4  -3.15147   GTCAAGCAATAGACA            GGGCGGCG CGTC CGCCGCCC             ATGCCGGCTGGCGGA
      garK   3  54  75 3553336 .. 3553348 -  -9.1  -2.52464   GCGTGGCGCAATTCA                TCGGC CTG GCCGA                CGCCTTGCTGGCGGC
    BP3355   4  64 380 3574218 .. 3574238 -  -9.7  -3.54741   GAGCAGCTGGTGAAA            GCCAGCC GCTTTCA GGCTGGC            GACCGCGTGCTGTTC
    BP3392   2  47 310 3601139 .. 3601150 -  -5.8  -3.01712   TCGTTTGCTTGAACA                GCAG CAGT CTGC                 GCCGCAGCCTGAGCG
    BP3402   4  66  28 3609461 .. 3609480 - -11.4  -3.21354   GCATACAGCCAGCAA            TCGCGCGG CTGG CCGCGCAA             CGCTGCCGGCATCCA
    BP3419   4  55 203 3626604 .. 3626634 -  -6.6  -3.39784   GCATCGGCAAGAAGA       CCGCGGAGCGCCTG CTG CTGGAGATGCGCGG       CAAGCTGGGCGCGGA
    BP3434   5 100  11 3641890 .. 3641913 -   -21  -2.60496   GGCGGCCTGAAACAG          GGCCGCCGCG CCAG CGCGGCGGCC           GCGCGCTTGCTTACC
    BP3440   3  62  42 3651495 .. 3651530 -  -8.8  -3.54424   TCGCATTCCGCGAAA    CGG-CGGGCGCGCAGGC CTC GCCCGATCGGCCGGCCG    GGCCGCGCGATGCGC
    BP3463   2  45 257 3676210 .. 3676231 -  -4.3  -3.01791   ATGTGGTGGTCAAGA           GCCGCG-GGC ACT ACCGCGCGGG           GTTCGACGAGTTCTT
    BP3469  11  74  20 3682536 .. 3682562 - -12.2  -3.57144   TGCCGGATCCTGAAA         GTGCACCCCGAC ATG GCCGAGGTGCGC         TGGCCGTCGTAGGCC
      pyrF   7  95   5 3699139 .. 3699174 - -20.4  -2.59748   CACCCTGAGAAGTCA    GCGGGTGCCAGTCCCC CTTC GGGGACAGGCACCCGG     GGGGTTACGTTCTTA
    BP3507   3  56   0 3718593 .. 3718603 -  -8.2  -3.14132   CCGGCCGCTGACGAA                 GCGC GCC GCGC                 TAGTGCTGGCCGGAC
    BP3515   4  48 341 3724596 .. 3724610 -    -7  -2.71011   ACGGGCGGGTAAGCA               GGCCGC GCT GCGGAC               GTGGGTGGCGGGCGC
    BP3519   1  42 219 3728033 .. 3728065 -  -3.2  -3.05844   TGTTGCACGCCAAGA      CGGCGGTGGTCGAC GGCGT GTGGTCCACGGTCG      GGTCGAGCAACATGG
      argG   6 100  16 3749030 .. 3749059 - -23.7  -4.08394   ACACCTGCGGCAAAA       GGGTGCCTGTCCC GGCA GGGACAGGCACCC        TCGCGCGGTTGCCGC
      ahpD   3  75  15 3762575 .. 3762627 - -15.5  -2.79188   GAGGGAAGGGAATGA GTGCCGG-C-CCCGCGCAGG-GGCCG GCTG CGGCCGCCGGCGGGGGAGGCCGGCGC ACCGCGGGGGGCGCT
    BP3557  10  59 254 3767990 .. 3768016 -   -10  -2.84527   CAAGCCCGAGGAAAT         CGCCGCCTGCAG TCC CTACCTGCGGCG         CCAGATTGCCCTGCT
    BP3561   5 100  27 3776602 .. 3776621 - -13.6  -5.09259   CAGCCGAAAACAAAA            TTGCCCGC GAAA GCGGGCAA             TTTTGTTGATGGCGA
    BP3571   8 100  11 3785036 .. 3785070 - -30.1  -3.09516   GCGCCCAGGACTGAA     CGCTGGCGGCGCGGC CTGGC GCCGCGCCGCCAGCG     TGCGCGCGGGTCAGC
    BP3585   4  58 416 3797325 .. 3797362 -  -8.3  -3.28924   CATGGCTGTCTACAA   CGGCGTGGCCTACCTGG CCGG CCAGGTACCCGACGACG    CCTCGCTGGACATGG
      metH   4  50 166 3807468 .. 3807502 -  -7.8  -2.58999   CGCCCACAGACCAAT     GGCAAGGCCGAACG CTTCATC CAGTCGGCCTTGCG     TGAGTGGGCTTACGC
    BP3602  10  70 332 3818044 .. 3818075 -  -2.2  -4.68103   CCAACTGGAACAAAA     GGC-CCGCCACGAC TTCGAG GACGC-GCGGCGCC      AGGCCGTGCAATCGG
    BP3607   7  76   0 3823627 .. 3823648 - -15.1  -3.14132   TCTGTTCTTCACCAA           GGCCACGCC TTCG GGCGCGGCC            TAGCTGTGAACTGTC
    BP3623   9  93 100 3835290 .. 3835312 - -17.8  -3.72576   CGCTCCGGCATGAAA           CGGCAAGAGC CTG GCTCTTGCCG           TTTTTTTGTTCATCG
      hemB   0 NONE
      lysA   3 100  23 3857781 .. 3857810 - -22.3  -3.53012   GCGCCGCCCTTCAAA       GACAATGCCCCGC AGAT GCGGGGCATTGTC        TTTGGCAGGCCTTGC
    BP3659   3  62 158 3865135 .. 3865158 -  -8.9  -3.53012   GGCGGCTGTTCGAAA          TGGGCTGAGG GGCTG CCTC-GCCCA          TGCGGCCTACCCCAA
    BP3668   1  45 251 3876277 .. 3876312 -  -3.9  -3.13522   ATGCGCGCATCAATA   TCG-GCGCCGAGTCGCA TGCC CGCG-CCCAGCGCACGG    CGGTTGCCGAGGCGC
    BP3678   9  80  79 3887437 .. 3887474 - -16.9  -2.65174   AAAATAAGTAATCTA   CCCGGGAGCCTGTCCCC GCAT GGGGACTGGCTCCCGCC    AACTTCAGCCGTCAG
    BP3689   6 100  81 3898717 .. 3898739 - -14.9  -5.52384   CGCGCAGTAAAAAAA           CGGCCAGAC TTTGC GTCTGGCCG           AATCGATCGGGGCTA
    BP3698   4  49 473 3905698 .. 3905710 -  -3.3  -3.60475   AAGTGTGATCCGAAA                GCGGA CCG CCCAC                TTTGGTTGGGTCGGT
    BP3727   5  50 166 3935938 .. 3935972 -  -7.8  -2.58999   CGCCCACAGACCAAT     GGCAAGGCCGAACG CTTCATC CAGTCGGCCTTGCG     TGAGTGGGCTTACGC
    BP3797   2  91  41 3999887 .. 3999908 - -15.9  -3.91144   GCCAGATTCCAGAAA           GCCCGGTTC ATGC GAACCGGGC            TTTTTGCTGCCTGCC
    BP3806   7  62 115 4009266 .. 4009295 -  -9.9  -3.16191   CGACACCTTGAGCAA       CGCCGAGCAGCGCA AGG TGCGCGGC-CGCCG       CATCGGCATGATCTT
    BP3812   4  50 166 4015674 .. 4015708 -  -7.8  -2.58999   CGCCCACAGACCAAT     GGCAAGGCCGAACG CTTCATC CAGTCGGCCTTGCG     TGAGTGGGCTTACGC
    BP3826   7  54 333 4033492 .. 4033505 -  -8.1  -3.14132   GCTGTCGTGCATGAA               TGCCG ACAG CGGCA                TCCCGCTGTCCGAGC
    BP3837   1  44 354 4046980 .. 4047010 -  -5.2  -2.52896   CCATCCCCGAACGCA       GCACGGCCATGCTG GTG CTGCACGGCCCCGA       CGGCATCCTGCTGCA
    BP3846   7  57 421 4055899 .. 4055911 -  -9.1  -3.01791   ACGGCGTCCTGAACA                TCGCC CGC GGCGA                CCGGGTCCGGATGAA
    BP3851   4  89 210 4060600 .. 4060632 - -10.6  -4.17762   GATCGTGGAAAACAA     GGCTG-GCGCCAATG GCAT CATCGGCGCGCAGCA      TGCGAAGAAGGCGAC
    BP3870   6 100  34 4082638 .. 4082659 - -15.9  -4.65895   CGGCCGATTGAAAAA           TGCCGCGGT TCGC ACCGCGGCA            TTTTTCTTGGGCGCA
      katA   2  59  99 4063462 .. 4063481 +  -2.8  -4.07568   GCACCGTCACGCGCT            CCAGCGTGT CGA ACAC-CAGG            TTTTCCACAGCCAGG
      glpK   4  48 113 4033932 .. 4033968 +  -2.2  -3.53811   CACGCCGGCGCGCCG   GCCGCGGGGCTG-GCC AGCTGGC GGCGCAGCACCA-GGC   TTTGCGCGCCATGCA
    BP3819   0 NONE
    BP3811   2  41 174 4016051 .. 4016072 +  -3.7  -2.70932   CGCCACGCTCAGGTA           GT-CGATCAG CCC CTGCTCGTAC           TGGTTGCGCGCCAGG
    BP3747   9  78 372 3957170 .. 3957217 +  -6.1  -4.63218   GCGGCCTGTCTTGCA TGCGCGG-GCGCCG-CGTACGGC GTCA GGCGGGGGTCAGCGCACCGCGCA TTTTCTTCAGCGCCG
    BP3739   2  69  61 3947828 .. 3947845 + -12.7  -3.21218   CTGCCGGCGAACGAA             TGCCCCC TTGC GGGGGCA              TTCGTCGTCAAGGCT
    BP3733   8  59 195 3943577 .. 3943600 +  -9.4   -3.1372   AGGCCTTGATGTCGT          GCGCCAGCGC TTCG GCGCCGGCGG           TATTGGTGGCCAGTA
    BP3726   4  63 180 3936321 .. 3936340 +  -5.6  -3.90112   CACGGCGCACAGGAC            GCCGCGGCC GTC GGCCA-GGC            TTTCCTTCAGGCCGC
    BP3715   5  61 247 3924688 .. 3924700 +  -6.9   -3.7456   GCCCGAGAACGTGGC                CGGCG GCT TGCCG                TATTTCTTGGTGTAG
    BP3710   7  54 290 3919788 .. 3919800 +  -5.5  -3.55622   ACCTCGCGGTGCACC                GCGTC CTC GATGC                TTTCGCCGACTTCGA
    BP3710   7  54 359 3919857 .. 3919889 +  -7.7  -3.14344   GCCGTGGCGTAGCGC     GCATGGCGAGC-CA GCAGGA TGTGCTCGCCGCGC      TTGATCAGCACCATC
    BP3699   8  69  -9 3908093 .. 3908124 +   -13  -2.89668   CATCCCCGACCAGCT      GACCGACTGAGCGC CGGC GCGCTCAGTCCATC       TGTATCCCGCTCTTG
    BP3687   5  73  14 3897379 .. 3897417 + -10.9  -3.73224   AGCGGGCGCATACCT  CGCTTGAAGGCGGCGGCC GCAT GGCCGCCGTCG-CAGGGG   TTTCGTACCCCATCG
    BP3677   3  70 259 3887687 .. 3887704 +  -9.9  -3.72576   TCATGATTTCCTCTT             TTCGCAC GGAC GTGCGAA              TTTAATCGAAAAAAA
    BP3658  10 100  95 3865237 .. 3865292 + -14.6  -5.14965   TTCGCCGTGCTTTTA TTCGCCGGCTCCGCGGCAGTCCAGGGG CAT CTGCTG-ACGGCAACGGGGCCGGCGGA TTTTTTCGTCCGCGT
    BP3647   3  52 182 3851828 .. 3851838 +  -8.2  -2.70932   AGGCGAAGGTCGGCA                 CGCG GAA CGCG                 TCCTTGACCCGGCGC
      rpsQ   3 100  45 3835290 .. 3835312 + -17.8  -5.84381   CGCTCCGGCATGAAA           CGGCAAGAGC CTG GCTCTTGCCG           TTTTTTTGTTCATCG
    BP3584   2 100  93 3797712 .. 3797743 + -23.2  -3.66908   CCTCGGGACGGTACA      GGCATTGCGGCATC GGCC GATGCCGCAATGCC       TTCATTTTGCCGGGA
    BP3570   4  57 454 3785488 .. 3785505 +  -9.1  -3.01712   ACAGGCACGACGCCT             TGGCGTC GGTG GGCGCCA              TGTTGGGCCAGGAAC
      ligA  10 100  39 3776602 .. 3776621 + -13.6  -4.71426   CAGCCGAAAACAAAA            TTGCCCGC GAAA GCGGGCAA             TTTTGTTGATGGCGA
    BP3550  11  72 250 3762824 .. 3762852 + -13.1  -3.14564   GCTCGAAGCGCTTCT        TGTCCACGCCGCC ATG GGTGGCGTAGGCA        TTCATGCGCAGCTGC
    BP3540   3  47 306 3753543 .. 3753601 +  -4.3  -3.15544   GTGGCGCATTCCCAG --GGCAGCGCGCGGCCGGTCTGTGGGCTG GCG TAGCCCACCGTCCAGTGGCCCGCCGCCAA TTCGTCCGGGTGCCC
       kup   6  56 437 3749427 .. 3749444 +  -7.7  -3.31792   CCCTGGTACAGCAGA             CGGCC-CA GCT TGCGGCCG             TTCTCGCGGTACTGC
    BP3518   7  53  -7 3728267 .. 3728280 +  -5.9  -3.30474   GCCTGTTCGAGCGCT               GGCTG TAGC CGGCC                TTGCTAGTTGTGAAC
    BP3506   5  63 220 3718808 .. 3718822 +  -3.4   -4.2828   ACTTCGCCGCCATCG               GGCAGC ACG GTCGCC               TTTTCCTGGATGCGG
      brkA  13 100  19 3706108 .. 3706131 + -19.6  -6.06723   AGCTCCAATGAAAAA          CCCCGCCAGG CGAA CCTGGCGGGG           TTTTTTTTTGGGAAG
    BP3489   8  75  94 3699135 .. 3699178 + -14.4  -3.28745   CAGGCACCCTGAGAA GTCAGCGGGTGCCAGTCCCC CTTC GGGGACAGGCACCCGGGGGG TTACGTTCTTACCGC
    BP3489   8  75 469 3699510 .. 3699522 +  -9.1  -4.08767   TGCAGGTACAGCGGC                TGGCC GTC GGCCA                TTTTCAGGAACTGCA
      ftsY   3 100  21 3686435 .. 3686460 + -20.5  -2.90496   GTTCGCGCCTGCCCG         CAACGCCGCCC GTCC GGGCGGCGTTG          TCATTTCCAGAACGG
    BP3468   0 NONE
    BP3464   6 100  22 3678362 .. 3678378 + -13.7  -5.60993   GCGGCCCACGAAAAA              GCCCTCC AGC GGAGGGC              TTTTTTTCTGAGGCG
    BP3447   4  82 133 3658420 .. 3658442 + -16.2  -3.34715   GACACCATGAGGGGC           GGCCGGCCCG GTT CGGGCCAGCC           TGTTTCCAGCACGTC
    BP3441  10 100  71 3653585 .. 3653602 + -12.7  -4.34482   CAGAGCTGGAATTCG             GGCCACC TTCG GGTGGCC              TCTTTTTTTGCCCAA
    BP3425   1  57 311 3634357 .. 3634392 +  -9.1  -3.03124   AACGCATCGTAGTCC   TGCATCCAGGCGCGC CATTGCGC GCGCGCCTGG--GCA    TGTTCACGCATGGCC
      ruvB   9 100 247 3630233 .. 3630267 + -14.9  -4.84359   GGTCGATGGGGTCGG    GCCGCGC-GCGGGCGC CCGC GCGCGAGCTGCGCGGC     TTTTTCTCGGCCTCG
      ruvA   3  66  58 3626876 .. 3626924 + -10.8  -3.30124   CGCGACCGCCTCCAG CGCGGCGGGCGGCGC-G-GCCAAC CCC GAGGGCGCGGCGCCGCTGGCCACG TTGTCGCGCGTGAGC
    BP3408   1  54 118 3617446 .. 3617472 +  -9.5  -2.62184   CAGGCGCGCGCGCCG        GCTG-GCT-CGGC GGC GCCGAAGCGCAGC        TGCTGTACCGCCGGG
    BP3403   2  43 -32 3611908 .. 3611926 +  -4.5  -2.71731   GCCACCGTGGCCCTG             GGCCG CAAATACCA CGGCC             TGATTCCGGAATAAG
    BP3403   2  43 274 3612214 .. 3612232 +  -4.4  -2.71924   GCGCTCGGTAAAGGC             GATGACCG CGC CGGCCACC             ATTTGCGGCGCCATG
    BP3394   7  62  57 3603811 .. 3603828 + -10.5  -3.21218   TGCCAGTTGGCGCTT             GGGCGCG TTGC TGCGCCC              TTCCTGCTCGGGCGT
    BP3391   6  58 142 3601350 .. 3601365 +  -3.2  -3.94438   CACCCGACATCCGAA              GAAAGC ATAT GCTTGC               TATTTTGTTAGCATG
    BP3354   6  63 253 3574874 .. 3574896 +  -7.6  -3.63991   CGAGCGCCAACAGCA           TTAGCGGCCG CAG CGGCGGCCAA           TTCTTGAGCGTCATC
      pykA   1  54 429 3556544 .. 3556577 +  -5.2  -3.61398   GTTGAAGCCGTCCTT     GGCGCCGG-CGATGA AGGTC TCGTAGACCGGCACC     TTCTTCCAGGCGCCC
    BP3325   8  47 138 3546044 .. 3546071 +  -6.2  -2.79188   CGCCAGCGGATCGGG        CGTGAGCGTGCCG CGG CGGC-CGTTGGCG        TAGTTGCCTTCGATG
    BP3320   3 100  -9 3541144 .. 3541196 + -27.1  -3.02144   CTGGGCCGCGCCCAA CGCCGGCTGAAGCACGGCGG-CGC GGGCTG GCGGCCGCCGCGCTTCAGGCGGCG TCTTCGAGCGCCTGG
      copB   3  64 192 3537760 .. 3537796 + -10.9  -3.15544   CGGGCCACTGCGCCT   GGGCGGCGCAGTCGCGC ACGAA GC-CGA-TGCGCCGCGC   TTCGTCGGCGTCGAA
    BP3304   3  61 194 3524887 .. 3524899 +  -9.1  -3.33696   GGCGCGGTCGGCCTG                GCGCA GCA TGCGC                TTGCTTACGCGCAGC
    BP3294   5  56  64 3513737 .. 3513778 +  -8.5  -3.14132   GGCGTTGCGGAGGGG GGAACAAGGTGCCTGTCCC CACG GGGACAGGCACCCACGCCC  TTGGTGCAGGGACAG
    BP3271   4  50 182 3489665 .. 3489699 +  -7.8  -2.58999   GCGTAAGCCCACTCA     CGCAAGGCCGACTG GATGAAG CGTTCGGCCTTGCC     ATTGGTCTGTGGGCG
    BP3254   1  47  40 3473031 .. 3473045 +  -5.6  -3.05384   CGAAATGGCGCAAGG               CCGCCT GCA AGGCCG               TTGCCTGCAGGGACG
    BP3243   2  41 447 3462698 .. 3462713 +  -2.4  -3.01712   CCGGGCTTGCCCAGC              GCGGCG CGGC TGCCGA               TATTGACGACCCGCC
    BP3235   4  46 380 3448328 .. 3448364 +  -3.4  -3.29471   CGCGTGGCCGAAATG    GATGGCGCGCTGGCGC AGGCC GCGCGCGCGGGCGAAC    TTGATGTAGTCCGAG
      minE   5 100 166 3442555 .. 3442573 + -17.4   -5.1971   CACCTGTTTTCTCAT             GGCCGCGC CCA GCGCGGCC             TTTTTGCTTTTTCCT
    BP3223   5  75   3 3435931 .. 3435983 + -14.1  -3.33696   TGCGAAGGCTTGACC CGCCGGCCG-CGCCG-TC-AGGCGCC CGGC GGCGGCAAGAGCGGCACCGGCCGGCG TTCCTTGCCGAACAC
    BP3218   2  62 435 3430711 .. 3430744 +  -8.9  -3.53091   CCTCGATACGGCACG     TGCTGCAACCAGGC GCCGCTG GCCTGGC-GCAGCA     TTTCGCCGGCCAGGT
    BP3210   7  62 250 3423554 .. 3423564 +  -8.2  -3.53012   GTGTGGATGGTGACG                 CGGC ACG GCCG                 TTTCAGCGCCCGCAG
    BP3180   4  68 106 3392745 .. 3392772 +  -8.2  -3.78775   ATGACCTTGTCGGCG        TCCTCGCCCGCC AGCG GGCGGCCGCGGC         TTTGCTGGTGGCGCA
      hmrR   5  71 243 3385891 .. 3385931 +   -14  -2.80816   ACCTTGCTGGACCGC GCCTGGGGGCTGGAGGCGC ATTC GCGCCTG-AGCTGCCAGGC  TATCGTGGCTGGCGA
    BP3164   3  70 230 3378689 .. 3378705 +  -2.1  -4.62783   CTTTTAGCCAGTTTC              CGGATGA ATT TCCGCCG              TTTTTCGGCTACGTC
       pgi   0 NONE
      fahA   3 100  83 3341801 .. 3341828 + -21.4   -4.8622   CTCCGGCTTGCCGAA        GGTGCCTGTCCC AACC GGGACAGGCACC         TTTTTCCTTGCGGGC
    BP3111   3  44 148 3311426 .. 3311440 +  -4.9  -2.88249   ACACCGCTGCCTGGC               GTGGC CGAGT GCCGC               TATGTGACCAATATC
    BP3097   7  66 329 3298602 .. 3298644 + -11.9  -3.18681   CCAGTTCGGCCTGGA CCTGC-GCACGGGTGGC-GGC GTC GCCGGCCGGCCGGGCCGCGGG TTCCTGCGCTTCGCC
    BP3092   1  40 -21 3293978 .. 3293991 +  -3.7  -2.62263   GCTGTTCTCGCTGCT               GCCGC TCGA GCCGC                TGCTGTAGGCGCGCT
    BP3076   2  54 411 3279054 .. 3279089 +  -8.9  -2.80816   AGCGGTGCCGGACTT    CGC-CCTCGACGCCGG TGAAC TCGGCGTCGCGCTGCG    TGTACTCGATCAGGC
    BP3064   5  50 234 3267479 .. 3267513 +  -7.8  -2.58999   GCGTAAGCCCACTCA     CGCAAGGCCGACTG GATGAAG CGTTCGGCCTTGCC     ATTGGTCTGTGGGCG
    BP3058   3  59  43 3259656 .. 3259673 +  -9.1  -3.14132   AGCGCCTGCAAGCGC             GCCTGGCG CAG CGCC-GGC             TTGATGCGCGCCGGA
    BP3046   3  49 425 3247019 .. 3247032 +  -5.2  -3.21099   TGCATGAATACTGCG               CGCG AGTTAC CGCG                TTGATGCTAGAGCAG
      bllY   5  78  21 3241393 .. 3241413 +   -14  -3.60151   GCCTGGCGCGAGTAA            GGCCCACC CTCGC GGTGGGCC            TTGTCATTTCGGGCG
    BP3034   2  49 456 3229904 .. 3229914 +  -4.6  -3.30771   CGCCGCCCGTGAAAA                 TCGC ATT GCGG                 TTGTAGAGCATGTGC
    BP3016  13  62 282 3208749 .. 3208777 +  -8.7  -3.51032   GCGGCTTGCCCAGCA        GATACAGGTCGCC GAT GGCGTCCAGGATC        TTGTGCTTCACGAAT
    BP3011   9  80 307 3202422 .. 3202443 +  -9.3   -4.1891   GTCGCTCAGGCGCTT           GTCGCCGGC CACC GCCAGCGGC            TTTATCTTGCCGGCC
    BP3006   3  51 349 3198406 .. 3198429 +  -5.2  -3.28712   CAGCATCCGCCACGG          TCCAGGCC GAACACCA GGCCCGGA           TTGTCGGGCGAGCCG
    BP2986   6  64 265 3179847 .. 3179884 + -12.5  -2.64155   GCAGCACGGCGCAGG   CGCCGCCCGCCACGCCC GGCA GGGCATGCAGGGCCGCG    TCGATTTCCGCCAGC
      gltX   2  51 -26 3167499 .. 3167528 +  -5.5  -3.30124   CTGGGCAAGGAAACC       GTGCTGGCGCGCC TGCA GGCGCTCTGACGC        TTATGCCGCCTGCGC
    BP2971   4  62 142 3158141 .. 3158156 +  -8.2  -3.53444   AGCCGCCGCGCCTCG              GCGTGG ATAT CCGCGC               TTTCGAACGCGGTGA
    BP2957   2  65 -39 3146556 .. 3146581 + -11.7  -2.95298   CACGGTCACCGGCGC         GCGCGCCGCGC GCGT GCTGGGCGCGC          TCTATCCTGCCTGAA
    BP2949   3  54 323 3138027 .. 3138041 +  -3.5  -3.72576   GCGCGCAGGGCCGCT               TCGAC CTGAT GTCGG               TTTGCTCGGGCGCGC
    BP2942   7  62 430 3132126 .. 3132136 +  -4.6   -4.0371   AGGTCCACCATGGCC                 GGCG CCG TGCC                 TTTGTATGGAACATG
    BP2929   2  93  45 3118450 .. 3118471 + -18.7  -3.28712   CGCCACAAACGACAA           CCCCCCGGG CAAG CCCGGGGGG            TTGTCGGCGAACCAA
    BP2920   2  79 -61 3109364 .. 3109422 + -17.3  -2.52464   GCCTGCTGGCCTGGG GCCGGCTGCCGCCGCTGGCCATCGTCGCG CTG TGCGCCGC-GGCCGGCG-CGCTGGCCGGC TGAGTTCAGCGCAGC
    BP2917   3  53 103 3106867 .. 3106883 +  -5.7   -3.4277   GCTGGTACATGAACC              CGTGGTC CTT GGCCTCG              TTGTAGGTCTTGCCT
      bph3   6 100  24 3102628 .. 3102649 + -18.7  -5.06414   TTCGTCCCGGAATGC           CGGCGCGCC TCAA GGCGCGCCG            TTTTTATTGCGCCAC
      fhaL   6  52 357 3098812 .. 3098828 +  -8.7  -2.71681   CCTGGCAGGCCGCTT              CGATGCT GGC GGCATCG              TAGTTGGGCGCCTTG
    BP2902   3  53 -33 3080222 .. 3080278 +  -7.8  -3.06915   GCTGCCCGCCTCGGC GCAGGCGGCCGCCGAGCTGGCCGCTCA GCCC TGAGTGGCCAGG-CGCTGGTCGACCAC TTCGATCCAATGCCT
    BP2891   2 100  24 3067640 .. 3067659 +   -15   -4.8622   GCGTGCAATGAAAAA            GGCGGCTC GCAT GAGCCGCC             TTTTTCATTGCCGGC
    BP2888   8 100  33 3064896 .. 3064911 + -10.4  -5.86332   ACGAACGAAAAAAAA              CCGGTC GCGC GACCGG               TTTTTTTTGCCTTGC
    BP2884   1  38 138 3061530 .. 3061550 +  -2.4  -2.59267   GCCCAGCGTCGAGAT            CAGCACGA CGTAA TCGGGCAG            CTTGGTGTCCTTGCC
    BP2878   1  67 387 3057180 .. 3057222 + -10.5  -3.56092   GGCAGCGTGAGCGCC GCGGCGGCCTGCGCGATGGT CATG GCCACCAT-CAGGTCGCCGC TTTGCGCGATGCTCC
    BP2871   7  60  90 3049790 .. 3049812 +  -5.4   -3.7941   ACGAGCTGACGTCGT           GCAGGTCGGC GAT GCGGATCAGC           TTCTTGTAGACCGTG
    BP2857   4  56  35 3034929 .. 3034960 +    -8  -3.33261   AGCCGCGCGCCAGCA      CGCTGGCGATGGC GTCAGCG GCCACCGCCA-CG      TTGTCGCGGTTCAGG
    BP2851   6  50 231 3029025 .. 3029059 +  -7.8  -2.58999   GCGTAAGCCCACTCA     CGCAAGGCCGACTG GATGAAG CGTTCGGCCTTGCC     ATTGGTCTGTGGGCG
    BP2820   5  51 -23 2999031 .. 2999048 +  -5.5  -3.29144   CTGGCCGACGCCACG             CGACTCT ACGA AGAGGCG              TTCTGACGCCGCTGG
      fadD   4  50 166 2987334 .. 2987368 +  -7.8  -2.58999   GCGTAAGCCCACTCA     CGCAAGGCCGACTG GATGAAG CGTTCGGCCTTGCC     ATTGGTCTGTGGGCG
    BP2804   4  50 166 2979240 .. 2979274 +  -7.8  -2.58999   GCGTAAGCCCACTCA     CGCAAGGCCGACTG GATGAAG CGTTCGGCCTTGCC     ATTGGTCTGTGGGCG
    BP2790   8  62 434 2966772 .. 2966802 + -11.1  -3.06183   CCAGCTGCCCGCACT      G-GCGCGCCAGGCGC CGC GCG-CGGGCGCGCAC      TTCCATCGAGCTGAG
    BP2776   4  54 317 2952592 .. 2952602 +  -2.4   -3.7941   AGCCGATATTGCCGT                 TGGC GCC GCCC                 TTGTTCTCCACGATG
    BP2758   9  93  56 2935639 .. 2935654 + -10.4  -4.62069   CCAGAACGCAAAAAA              GGAGCC CTAA GGCTCC               TTTTTGCCATGCCGG
    BP2742   3  50 114 2910618 .. 2910638 +  -8.1  -2.62263   GATCGTGCAGCATCT            CGCGGGCCG GGC CGGACAGCG            TGATCTCGCCCGACT
    BP2736   9  56 310 2904272 .. 2904282 +  -6.8  -3.40878   CGCGCTGTCGGGCAC                 GCTC ACC GAGC                 TCTTGTTCGCCTCGT
    BP2732   5  54 -45 2899951 .. 2899975 +  -7.7  -3.14132   GGGCGTGGTCTGCAC          GCTGCTGGCGC TGC GCGTCAACCGC          TTGCTGGAAACGCGC
    BP2724   3  49 104 2892071 .. 2892085 +  -2.7  -3.57144   CTTGCTCGGTCATGT               AGGCC GACAG GGCCA               TTTCCAGCTGCAGGG
    BP2720  10 100 272 2886938 .. 2886956 + -17.4   -5.1971   CACCAGTTTTCTCAT             GGCCGCGC CCA GCGCGGCC             TTTTTGCTTTTTCCT
    BP2716   2  70  32 2883290 .. 2883325 + -13.2  -3.00298   AGCGACTGCCGCGGC    AAAGGGAGCCTGTCCC CGCT GGGACAGGCTCCCGGG     TATGTAGTTACCACG
      moaA   4  45 318 2873328 .. 2873351 +  -5.3  -2.79796   CGGTGGCCCGCCATT         GCACGCGCAGG AATT CCT-CGCG-GC          TGTCCTGGCGTGGCC
      moaA   4  45 347 2873357 .. 2873367 +  -4.6  -3.05384   TCCTCGCGGCTGTCC                 TGGC GTG GCCG                 TTCGGTGCGCAGCGG
      argH   4  93  24 2868978 .. 2868995 +  -9.8  -4.65895   CGCTCCATGTAAAAA             CCCGGC CTGCGC GCCGGG              TTTTTACATGCCGCG
    BP2698   3  45   7 2864006 .. 2864033 +  -4.1  -3.16492   AAGGCCTAGCGGCCC       GGCGC-CT-GGCG CGAA CGCCTACAGCGCC        TCTTCGTCGCTCTCG
    BP2698   3  45 144 2864143 .. 2864157 +  -5.6  -2.78384   TGACGATGGCCTCGA               TGGCCG GAT CGACCA               TGTCGTCGGCCAGCA
    BP2698   3  45 302 2864301 .. 2864317 +  -3.5  -3.16742   CTGACGCCGACCTCG              GCCAGCG CTT CGCGGAC              TTCGTCCAGCTTGAA
    BP2689   7  58  31 2854146 .. 2854170 +  -4.3  -3.78419   GTCCCCACGAGGACA         GGCACCTGCCG ACTCC CGG--GGTGCC         TTGTATCTTTCCTCC
      paaX   1  55 472 2851141 .. 2851166 +  -4.6  -3.62597   GCGCCTGCAGCAGCG         TGGCCGCCAC CAGCGC GTCGCCGCCA          TTGTTGCCCGGTCCG
      fimX   6  73  20 2840404 .. 2840450 + -12.1  -3.35679   GCAACGCCGGCCATG GCGGCCGGCGTTGCGCCCTGCG AACC CGCCGCGATCAGCG-CGGCCGC TTGTCGATGACGCGC
    BP2666   3  44 403 2822465 .. 2822492 +  -5.5  -2.53263   TGCACGCGGCCCTGC        CCGGCGGTCGAC ACCAG GTCGG-CGCCGA        TCAATTGCGCATCGC
    BP2660   7  59 243 2816878 .. 2816897 + -10.6  -2.53271   TGGCGCCCTGCCCCA            CCAGGCGC TTGA GCGCCGGG             ATGTTGTGGGCGTCG
    BP2655   3  57 314 2814075 .. 2814117 +  -3.9  -3.84406   GGCCGAATTAGCGCG CG-CCCGCCAGCCTGCCTGG CCGG CCAGCCAGGGGCGCGGATCG TTGTTGTCATAGCGG
    BP2652   5  70  87 2810898 .. 2810935 +  -2.5  -4.58395   CGGCACGAGGCCGCG   GCCG-TCAATTCGCGCGG ATC CCGCGCTCGTCGATCAGC   TTTTTCCAGCGTGCG
    BP2645   4  67 244 2804508 .. 2804533 + -13.3  -2.57132   CCTGGCGATCCTGCA         CGATGTGCCGC GTCA GCGGCGTATCG          ATTATCCCGGGCGCC
    BP2637   6  65  58 2794914 .. 2794924 +  -2.4   -4.4078   CATACGCGATGGTCT                 GGCC CTG GGGC                 TTTTCGTTGGCCAGC
    BP2626   1  39  22 2781961 .. 2781982 +  -2.9  -2.65264   AGGCGGTAGGTGGCG           GCGAGCCAGT ACG AC-GGCATGC           TGCTGTGCGTGGTCG
    BP2621   8  53 307 2776214 .. 2776234 +  -3.3  -3.63694   TGCCTGCGCTGGATG           CCGTGCAT CTCGTA ATGC-CGG            TTCTTGCCAATCAAT
    BP2610   2  51 354 2764431 .. 2764446 +  -3.9  -3.54424   GCTGGCGAGCGGCCC              CGGCC CGGTCA GGCTG               TTTCCGGCGCTCACC
    BP2606   5  56 -26 2758477 .. 2758496 +  -2.7  -3.85698   CGTGTGCGCATCCCC            GCGGACG GTGCCA CGATCGC             TTTCTGAGCGAGCGC
    BP2599   0 NONE
    BP2586   4  50 166 2737984 .. 2738018 +  -7.8  -2.58999   GCGTAAGCCCACTCA     CGCAAGGCCGACTG GATGAAG CGTTCGGCCTTGCC     ATTGGTCTGTGGGCG
    BP2582  11  57 425 2734859 .. 2734883 +  -4.2  -3.78934   TTCGCGCAGCGGTAC          GCCGCGCA CATTCGGGT TGCGCGGG          TTGTTGTAGGCGAAG
    BP2570   3  51  96 2723229 .. 2723239 +  -6.8  -3.03159   AGCCCAATCAATGAC                 CGCT CGC AGCG                 TCTTGGGCGCGTTCG
    BP2566   5 100  -7 2718700 .. 2718747 + -21.2  -4.15788   CGATCCAGCGCCAGT GCGGCTGAGCATGCCGGCGGGC GCCT GCCGGCCGCCTTGCTCAGCCCC TTTCTTGAGCACGTT
      rdgC   5  79 409 2715652 .. 2715677 +  -6.7  -4.68724   GTAAATGACGTCCGC         GCCCGCCAGGCC CTC GGCCAG-CGTGC         TTTTCTGTTCGATCA
    BP2549   7 100  13 2703582 .. 2703610 + -10.9  -4.60041   TGATAACCATCCCCC        GCCGGGTTGGACC GCT GCGCCAATCCGGC        TTTTTCAAGCTCCCT
    BP2549   7 100  50 2703619 .. 2703633 + -11.4  -6.34424   ATCCGGCTTTTTCAA               GCTCCC TCA GGGAGC               TTTTTTTTTTGCCGC
      metR  10  72 154 2697714 .. 2697746 +  -8.9  -4.07568   CCCGCCAGGAAGCGG      GCCTGCCGCGCGTAC GCG GCGCGGTCGGCGGGC      TTTTCGCCAAAGCGC
    BP2521   5  59 401 2672590 .. 2672605 +    -4  -3.90588   CGCGCAGCGATACCC              CTTC-GG ATT CCAGAAG              TTTCATTACCCCATA
      dapB   3  49 109 2658236 .. 2658277 +  -7.9  -2.52464   GACGTCGCCCTGGAT GGCGGC-CGCCAGCGC CATGATGTCGC GCGCCTGCGCGCCGCC TCGATTGACCAGCAC
      dapB   3  49 238 2658365 .. 2658377 +  -4.7  -3.29144   TTGATCGATCAGCCA                GCCGG CGG CCAGC                TTGTAGCGGCCATCG
    BP2497   5 100  72 2646504 .. 2646533 + -22.3  -2.62616   GACATCCGCGACAGA       GTGTGCCTGTCCC CGCT GGGACAGGCACAC        TGCTCTACGCCATGA
    BP2494   4  54 123 2642514 .. 2642539 +  -7.5  -3.16881   GCACGAACCCCAGCT         TGCGGTGCAGCG CGA CGCTGC-CGGCG         TTGGTGGCGTCGATC
    BP2489   6  54 162 2638492 .. 2638518 +  -9.3  -2.59742   CTTGCGCACGTTGGC         CGTGGCCGCGC TGCCC GCGGCGCCACG         CTTGTAGGCCTTGAG
      kdpE   5  50 178 2632996 .. 2633030 +  -7.8  -2.58999   GCGTAAGCCCACTCA     CGCAAGGCCGACTG GATGAAG CGTTCGGCCTTGCC     ATTGGTCTGTGGGCG
    BP2477   0 NONE
     vrg-6  10 100  28 2612007 .. 2612026 + -10.6  -5.40072   GCAAATCAATGAAAA            AGCCGCCC GGAT GGGCGGCC             TTTTTTTGCGGCACG
    BP2449   4  67 192 2590221 .. 2590266 + -13.1  -2.71712   TGACGGAGAAGCACC AGGCCG-CGCGCGACATGGTGC TGC GCGCCCTGCCGCGCGGCGGCGG CTTTCGCGAAGACGA
    BP2449   4  67 193 2590222 .. 2590267 + -10.4  -3.53012   GACGGAGAAGCACCA G--GCCG-CGCGCGACATGGTGC TGC GCGCCCTGCCGCGCGGCGGCGGC TTTCGCGAAGACGAC
    BP2426   5  58 146 2569042 .. 2569052 +  -6.8  -3.54424   TGTATGCATGGTTCA                 TCCG AAC CGGA                 TTTGAGAAACTGGAA
    BP2415   7  55   0 2557588 .. 2557617 +  -8.5  -3.05596   GACAGTTCACAACTA       GCCGTTCA-GGCCG GCC CGGCCCTGCACCGC       TTCGCTGACCACCTG
    BP2406   3  60 248 2547327 .. 2547345 +  -8.8  -3.45849   GATGCCGTCCAGGCC             CGCGGC CAGCCGC GCCGCG             TTGTCGTGGTCTAGC
    BP2384   7 100 462 2524171 .. 2524204 + -27.5  -3.16742   CGGAAGACAGCGGTT     TCCGGCCGGGCCGCG ATGC CGCGGCCTGGCCGGA      TTACTGACCATTAAC
    BP2380   4  52 424 2520681 .. 2520697 +  -7.9  -2.84325   ACAGGCCGGACTTGT              CCACGCC GAA GGCCTGG              TCGTATTTGCCGGGC
    BP2355   3  72  20 2496048 .. 2496083 + -14.7  -2.70932   TCTAGTGCATCTCAG   CGCGGCGG-GCAGGCGG CCCG CCGCG-GCGCCGCCGCG    TCGTTCCCGCCCACC
    BP2342   1  56 455 2483581 .. 2483635 +  -7.2  -3.39327   ATTGAGCGAATCGCC GCCGCGCGCGTAGTACATGTAGAC CACGCCCCC GTC--CATGAACAACGCGCGCCGC TTGTGGGTGTAGCCG
    BP2337  14  74  97 2477603 .. 2477625 + -12.6  -3.61715   TCTCGATGGCTTCTT           CGCCGCGCGC CAG GCGCTCGGTG           TTCTTGACCCCGGTG
    BP2327   2  46 438 2461800 .. 2461839 +    -2  -3.44527   CTCGCGTAGCGGCGC GGGCAGGCT-GCCCGCGG CAGCCA CCA-GGTCGAGCCAGCCC  TTGTCGTAATCGGTG
    BP2324   3 100  59 2457463 .. 2457501 + -19.7  -3.01712   AGCTGACATCCGCGG  C-GAGGTGTGCCTGTCCC CACT GGGACAGGCACACCGCAG   TGTTGACGGGCGCCG
    BP2317   2  63  10 2450474 .. 2450493 +  -7.8  -3.67597   ATCTAGCGCATCGGG            CCCGGCATG CAG CG-GCCGGG            TTCTTCAATAGCGCC
    BP2305   2  42 473 2430892 .. 2430908 +  -2.1  -3.17051   TATCATGCCTATCAG              GCCCGAT TGC ACCGCGC              TGTTGCTGGTGCCGG
    BP2290   1  46 375 2412545 .. 2412600 +  -5.5  -2.82623   GGTTGGACGCCACCA CCACATCGAACCAGTCCGGGTGCTGCAC GAA GTGC-GCGCACAGGATG-T-CGATGTGG TACTTGTCCCAGCGC
    BP2282   7 100  27 2404306 .. 2404325 + -16.4  -4.18018   GTCCGCCAGCGAAAA            CGCGCCCC GCAA GGGGCGCG             TTTTGCATGAGCCAA
    BP2271   4  50 166 2393802 .. 2393836 +  -7.8  -2.58999   GCGTAAGCCCACTCA     CGCAAGGCCGACTG GATGAAG CGTTCGGCCTTGCC     ATTGGTCTGTGGGCG
      brpL   7  58 423 2364118 .. 2364128 +  -2.4  -4.07568   CACCACCGCCAGCGT                 GCTG ATG CTGC                 TTTTCCGAACCCGGG
    BP2221   2  60 177 2347587 .. 2347601 +  -8.5  -3.35813   TGCCTGGAATAAGGG               GCCGC TCGGC GCGGC               TTCGTTAACCTCGAC
    BP2213   6  50 193 2337954 .. 2337988 +  -7.8  -2.58999   GCGTAAGCCCACTCA     CGCAAGGCCGACTG GATGAAG CGTTCGGCCTTGCC     ATTGGTCTGTGGGCG
    BP2207   0 NONE
    BP2183   6  65 458 2302502 .. 2302519 +  -8.3  -3.67954   GGCGCGGCTGGGGTG             GCGCAGC TTGC GCAGCGC              TTTGGCCTCTATTTG
    BP2158   4  50 166 2281230 .. 2281264 +  -7.8  -2.58999   GCGTAAGCCCACTCA     CGCAAGGCCGACTG GATGAAG CGTTCGGCCTTGCC     ATTGGTCTGTGGGCG
    BP2143   5  51 334 2268616 .. 2268629 +  -3.7  -3.55444   GTCGTATTGCGCGTA               GCGCG CCGG CGCGG                TTTCGGCCGTCAGCG
    BP2129   6  89 393 2255448 .. 2255494 + -17.2  -3.56821   CAGCGGCGCAGGCCC GTCGCCGCC-GGCCGGCGCGG CGTCCC CTTCGCCGGCCTGGCGCCGGC TTTCCAGGATCTCCT
       gor   7 100 224 2244727 .. 2244745 + -17.4   -5.1971   CACCAGTTTTCTCAT             GGCCGCGC CCA GCGCGGCC             TTTTTGCTTTTTCCT
    BP2111   8 100 180 2235248 .. 2235275 + -12.8  -5.63517   ACACCAGACGGAAAA        GCCTTGGA-CACG CCA CGTGGTCCAGGGC        TTTTTTGTTTCCGGC
    BP2096   3  51  75 2218412 .. 2218427 +  -6.1  -3.20382   CGTCGATCGACTCCT              GCGCT TCGGCC AGCGC               TTCGTAGATCTGGAA
    BP2086   6  60 469 2209741 .. 2209757 +  -5.1  -3.78034   CCCGGTGGCCAGGGC              GCTGG ATACGTC CCAGC              TTCTTGATGTCGATG
    BP2049  11  62 383 2170202 .. 2170215 +  -5.9  -3.82824   GCAGGTCGGCCAGGA               CGGCG TCGA TGCCG                TTCTTGTCGATCGTG
    BP2039   1  43 271 2158269 .. 2158291 +  -4.7  -2.70932   TGAACGGCCGATGCT           GCAGCAGCG GGTGG CGCAGCTCC           TCGTTGGCGCGGCGC
    BP2031   3  75  68 2145677 .. 2145710 + -15.9  -2.70932   GCGCGCGGCCGCGGC     CGACGTGGCCGGCGC CGGC GCGTCCGCCTCGTCG      TCCTTGAAGCGGCGC
    BP2028   4  50 237 2141812 .. 2141846 +  -7.8  -2.58999   GCGTAAGCCCACTCA     CGCAAGGCCGACTG GATGAAG CGTTCGGCCTTGCC     ATTGGTCTGTGGGCG
    BP2017   5  50 246 2132316 .. 2132350 +  -7.8  -2.58999   GCGTAAGCCCACTCA     CGCAAGGCCGACTG GATGAAG CGTTCGGCCTTGCC     ATTGGTCTGTGGGCG
    BP2013   2  51 286 2125324 .. 2125336 +  -7.7  -2.71144   GCCCTCCAGGCCCGT                GACGT CGA ACGTC                TCGTTGCCCACGATG
    BP2009   6  88  70 2121012 .. 2121031 + -16.4  -3.75629   CCGGGGCAAAAAAAA            CGGGCCGC GCAT GCGGCCCG             TTTCGGTTGCGCCTG
    BP1986   4  75  -2 2098632 .. 2098686 + -15.7  -2.71364   GGGGCGGAGAACGAG TAGGCGG-GGATGCGGTGCCTGTCCC CGTG GGGACAGGCACCGTGCCAACCGTCAA TCGTTGACGAAGTCC
    BP1974   3  86  -9 2081996 .. 2082044 + -18.2  -2.90075   GGTGCTGGCCGAGGT CGTGC-CCTAGGGTGCCTGTCCC TGCG GGGACAGGCACCCTTGCCGCAGG TGTCGTTCCCCGGGC
    BP1951  10  65 109 2055500 .. 2055527 +   -12  -3.01924   CTTGACCGCCAGGAC        GGTATCTGTCCC GGTT GGGACAGGCACC         TGTTGCCGGCGGCTC
      nemA   5  47  74 2042053 .. 2042073 +  -4.5  -3.19157   TTGCCGCTGCATGGG            CGGCCCGCT CCA GGCGGCCAG            TTCGTCCGCTTCGTC
      nemA   5  47  87 2042066 .. 2042082 +    -5  -3.14132   GGCGGCCCGCTCCAG              GCGGCC AGTTC GTCCGC              TTCGTCGGGCAGCGC
      nemA   5  47 204 2042183 .. 2042226 +  -3.8  -3.23216   ACGACCGGCTCGATC GCCGCCGGCA-CGTACCAGG CGCTGA CCTGC-ACGATGGCGCCGGC TTCGTCATGGTCGAC
    BP1930   8 100 216 2033393 .. 2033420 + -18.6  -5.04385   GCAAGCAGTACCGAA        GCGGCTTGAGAA GACA TTCTCAAGCCGC         TTTTTTGCGCCTGTC
      uppP   6 100   4 2007982 .. 2008007 + -19.1  -4.56597   TACGCCAAATGAAAA         GAGCCTGTCCC GACG GGGACAGGCTC          TTTTTCCCGGCGCGG
      fhaC   2  43  21 1986613 .. 1986628 +  -4.6  -2.78384   GCGAGAACGCGGCCG              CGACGC TACA GCGTCA               TGTGCTGCGGCAGCC
      bvgR   8  90 148 1964104 .. 1964128 +  -6.3  -5.24129   GGCCGTCGATTTCGG          GTGAGGGGCCA GCC TGGCCTTGCGC          TTTTTTCTCCAGCGC
      gdhA   8 100  43 1947379 .. 1947407 + -19.6  -3.04398   CGCATCGGCGTACCA       GGCAGCCGGCCCC GCAA GGGGCCGGC-GCC        GTTTTCAGCGCAGGC
      trmD   3  75 375 1933660 .. 1933672 +  -9.1  -4.08216   GGCCAGTCCGCAGCG                CAGCG CCA CGCTG                TTTTCGGCCGACTCG
    BP1806   4  50 166 1895947 .. 1895981 +  -7.8  -2.58999   GCGTAAGCCCACTCA     CGCAAGGCCGACTG GATGAAG CGTTCGGCCTTGCC     ATTGGTCTGTGGGCG
    BP1792   5  51 367 1882951 .. 1882980 +    -2  -3.64703   CGCACGCGCAGCCGC       TGCCGCCCGCCGG CAACC CCGGCGC-TGGGA       TTTACATGCCCCGCA
    BP1792   5  51 407 1882991 .. 1883016 +  -5.3  -3.31792   TGGGATTTACATGCC         CCGCAGCGG-CA TCT TGACCGCACCGG         TTCTGGCCGTGCTGG
      uvrD   6  74  -6 1848660 .. 1848714 + -15.8  -2.61383   GCTGGACATCATCAC GGCCTGAGCTTCGCGTCTTGCGCCCGC ATCG GCTGGCGCAAGACGCG--GCA-GGGCC ATTCTCAATAGCGGT
    BP1750   6  60 318 1836103 .. 1836118 +  -8.2   -3.4247   TCCAGCGCCGGCGCG              CCGCCG CCTT CGGTGG               TCTTCTTCAGCTTCT
    BP1735   7  66 243 1820006 .. 1820047 +  -7.9  -3.89354   GCTGCTTGATCCGCC TCG-GTGGCGGTGCCGACCG TGC CGGTCAGCGTCACCACGCCA TTGTTCGTTTCGACC
    BP1729   6  60 145 1813706 .. 1813726 +  -8.1  -3.53811   GCCGCTGCCGTGCAG            CCCGAAGCC GTC GGCGGCGGG            TTTGCGCACGGTCAG
       gcp   5 100 179 1801907 .. 1801925 + -17.4   -5.1971   CACCAGTTTTCTCAT             GGCCGCGC CCA GCGCGGCC             TTTTTGCTTTTTCCT
    BP1712   5  65 -21 1797479 .. 1797524 + -11.7  -3.04144   CACCCGCGGGCGCGG CGACTG-GGACGTGCAGGCCTG AGC CAGGCCCGCGCGGCCTCAGGCC TGTTCGCCCTCGCCG
      ldcA   6  77   2 1785544 .. 1785590 +    -7  -4.56597   AGCACACCCACTGAA CGCAGGCCCCGCTACGTGTCCT GCC GGGGCACCCAGGCGGGCTGGCG TTTTTCCAGGAAAGA
    BP1675   5  57 261 1762932 .. 1762947 +  -5.4  -3.67597   CAGTCGGTGCCGGCC              GG-CCTG CCG CAGGGCC              TTGTTCCCTGGGAGC
      tfdA   4  70   4 1752865 .. 1752903 + -10.1  -3.65351   GAACCGGTCTGAGCG  CCGGGGCGGCGGCG-CCC GCAT GGACCGCCGCCGTCGCGA   TTTCCATGACGGTGC
     sphB2  10  93 -42 1750455 .. 1750491 + -18.7  -3.35798   ATTCGGCGGCGGCAA    CCGCCAGCACACCGCCA GCG TGGTGCTGCGCTGGCGG    TTCTGAATCGCAGCT
    BP1657   2  45 166 1744924 .. 1744971 +  -5.4  -2.73468   ACGGCGATGACCGCG TGCGCGGGCTC-CAGCCGGGT GCTCACG GTCAGGCGGCGCGCTCGCGCA TGCTTGAGGATATTG
    BP1653   1  74 319 1740697 .. 1740715 + -12.4  -3.57144   TCCAGCACCGCCGCG             GCGTCGGC CGC GTCGACGC             TTTCCCAATGCAGCG
    BP1633   1  50 414 1720040 .. 1720088 +  -7.3  -2.84192   ACAGTCCGGCCAGCG GCC--GCGCTTCGG-CGCGCGGCG GCGC CGCCGCGCGCCCGGCCCGCAAGGG TGTACTGCTCATGTC
    BP1617  12  63   5 1700429 .. 1700461 +  -5.3  -3.95787   TTCCTCGGTGATGCA      TGCCCGCACGCTGCG GGC CAGGGCGCGCAGGCA      TTTGTCGATGTACTC
    BP1601   4  50 189 1681939 .. 1681973 +  -7.8  -2.58999   GCGTAAGCCCACTCA     CGCAAGGCCGACTG GATGAAG CGTTCGGCCTTGCC     ATTGGTCTGTGGGCG
       amn   6  58 416 1663299 .. 1663309 +  -3.2  -3.89614   TTACGCTCGGCTTTG                 GTCA GAT TGGC                 TTTGTCGCCCTTGGC
      glnQ   8  55 140 1654719 .. 1654740 +  -8.8  -3.05844   GTGGAAACCGCGTCG           TCGTGCAT CGTGAC ATGCACGA            TATTGGCGTCGGCCG
      fim3   5 100  25 1648241 .. 1648264 + -18.2  -5.40474   CCAGGCCAAAAAAAA          CCGGCAAGCC TTGC GGCTTGCCGG           TTTTTTTGCGCCGCT
    BP1556   4  50 166 1634842 .. 1634876 +  -7.8  -2.58999   GCGTAAGCCCACTCA     CGCAAGGCCGACTG GATGAAG CGTTCGGCCTTGCC     ATTGGTCTGTGGGCG
    BP1552   8  59 189 1631794 .. 1631823 +  -2.7  -4.13767   CGCCGTCCTCGAGTA       TGACC-AGGCGGGC GTT GCGCGCATCGGCCA       TTTTCACATCCGACA
    BP1536   6  77  97 1609598 .. 1609637 + -12.1  -3.73072   GCACGCGGGGAAGTT  TGCCG-GTGCCAGTCCCC CTTGC GGGGACAGGCACGCGGGG  TTTAGTAGAAGGCTT
    BP1511   2  53 240 1588586 .. 1588626 +  -5.9  -3.29144   CGGGGCGGCCCTCGG  GATGCCGCGGGAGGTCATC CGT GATGTCGTGCCACGGCGCC  TTGTGGGCGACGTAG
    BP1492   5  50 166 1572004 .. 1572038 +  -7.8  -2.58999   GCGTAAGCCCACTCA     CGCAAGGCCGACTG GATGAAG CGTTCGGCCTTGCC     ATTGGTCTGTGGGCG
    BP1463   5  52  -1 1540430 .. 1540478 +  -8.6  -2.62184   GCCAGGCCGCCAAAT AGGCCGCGCGTTCAGGCCGGGCT GACG GGCGCGGCCAG-GCGCGCGATCG TGGTGTCCAGCGGCC
      carB   5 100  22 1530439 .. 1530466 + -14.2  -6.15828   GCCTCGAACGTCCGC        CCCATCCACGGCG CCA TGCCG-GGATGGG        TTTTTTTTTGGTGCC
    BP1449   5  63 -54 1523708 .. 1523741 +  -8.1  -3.63515   GGTGTTGCTGGGGGC     GGCCGCCATGGCCC TGACCGC GGG-CGTGGGGGCC     TTGTTCGGCGTGGCG
      purF   0 NONE
      fliE   3  49 148 1479613 .. 1479643 +  -4.6  -3.23216   GGATGCGCGCCCCGT      CGGCCGTCTGGGC GTGAAA GGCCAG-CGGCGG       TTCGTCCTCGTCGGC
    BP1388   4  58  20 1466606 .. 1466632 +  -2.9  -3.90744   CAAGACGGTATCTGT        CCCC-GCGGG GACAGGCA CCCGAAGGGG         TTATTTGCCCGCCAG
      flhB   6  54 174 1443095 .. 1443134 +  -3.5  -3.67296   GGTGATGATCCTGCT  GGTGGCGATGTTCACGCG CAAGC CGC-TGGATTTCGCCGCG  TTTCCCTCGGTGCTG
    BP1360   5  57   9 1436800 .. 1436836 +  -9.4  -3.02511   GAAGTAGCCCGTCGC   CGG-CGCTGGCTGTCCC TGCG GGGACAGATACCGTCCG    TCTTGGCCGGCTACC
    BP1354   1  72 402 1430829 .. 1430853 + -13.5  -3.21416   CGGCGGGCCGACGGC          GGTCAGGCTGG CGT CCAGCCCGGCC          TTGCTCATGGCGCTG
    BP1344   7  60 260 1417829 .. 1417861 + -10.5  -3.05963   TGTCGACCGTGCCCA     CGC-GCGCGCCGTC GGGCAG GGCGGCGCGCAGGG      TATTGACCTGCACGT
    BP1337   4  62 325 1411167 .. 1411190 +  -8.8  -3.53012   CGGCGAACAGCCGCC          GCAGCTGGCGC CCT GCGCCATC-GC          TTTGCGGCGCCGGGC
    BP1332   8  53  41 1406776 .. 1406833 +  -7.7  -3.07113   CTGTCGTCCACATAG CGCAG-CGCGG-C-GGGCGCCGCGGGGCT CACG AGCGGCGC-GCGCCCTGGCCCCGGTTGCG TTGGCTGGACTGATC
      pdxK   6  51 233 1386833 .. 1386876 +  -8.3  -2.51133   CTGCACGTGATGCAG GCGGTCGAGG--CGCAG-TCCA GCG TGGAGCTGCTCACCTCGATCGC GTTCGTGGATGACTC
    BP1313   7  83 -27 1380958 .. 1380993 + -12.4  -4.05446   GCACGACCTGGTATG    GCTGTGGCGCAGCGCG CCGG CGCGCTGAGCCTAGGC     TTTATCGTTCCAGAA
      arsC   9 100  45 1376025 .. 1376056 + -24.5  -3.90112   TGAGGGCGAGTGATT      GCGGCCTGGCGCG GCAAGA CGCGCCAGGCCGC       TTTCGTTGACGGCCG
    BP1292   4  57  42 1364196 .. 1364228 +  -9.7  -3.06671   GCAGCCCGGGCGCCA      TGGCGGTGCAGCGCG TCA CGCCCAGCATGGCCA      TGTTGCGGTCGATCT
    BP1292   4  57 292 1364446 .. 1364476 + -10.4  -2.71144   CAGCACGCGCAGGGG      CGCGCAGGCGCCA TCGAGC TGGCGCCCGC-CG       TGGTTCGAGACGATG
    BP1267   6  76 -57 1342302 .. 1342356 + -15.7  -2.84298   GTTGCGCGCGCTGAC GCTGGCGCGCTGGCCGGC-ATGGCGG ATCGAG CCGCCGCCGCCGGCC-GCACGCC-GC TAGTTGTGAACTGTC
      sdaA   8  84  92 1326912 .. 1326963 +  -7.2   -4.8048   ACAGGCACGCCGGGG TTGGAGTTTGCGGGTGCCAGTCCCC TGC GGGGACAGGCACCCG-GGGTTAGAG TTTTTCCTCTACCCC
      typA   3 100  41 1317072 .. 1317098 + -22.4  -4.65895   GCGGTGCCAGCGCAA         GGGTTGTGGCCG TGG CGGCCACAACCC         TTTTTACATGCAGCC
    BP1229   1  48 270 1292994 .. 1293015 +  -2.1  -3.53012   CATCCTCCCAGCAGG           CCGACGCCGC CCA GCGCCA-CGG           TTTGCAGCACCAGCG
      ccrB   6  79 -22 1280733 .. 1280775 + -13.2   -3.6502   GGCTGGGGCTGGCGA CCGTGCGCCTGCTGTTGCGC TGA GCCCGGCGGCGGGCGCCAGG TTTCAGTCCGGCGTG
    BP1208   2  54 352 1273773 .. 1273788 +  -7.5  -3.14132   GTTGCGCCCGTGGCC              GGCGC TGCGGC GCGCC               TTGATGAGGGCGCGC
    BP1195   3  54 252 1256262 .. 1256291 +  -7.7  -3.21395   GCCCCCGCGCCAGCC       GC-GTGGCGCCTTG CGC CTCGGCGCCGCAGC       TCTTGTCCAGCAGCT
    BP1177   6  77  -4 1243215 .. 1243255 + -16.2  -2.71011   TATTGACAGTTCACA  GCTAGCGCGGCGCTAT CCGCATACC ATAGCGCCGCGCCGGC  TCGTTGCCAAGGCAT
    BP1174   5  51  61 1240623 .. 1240640 +  -5.5  -3.34398   AGACGCTGCCTGTAA             GCCGC CGACCGTT GCGGC              TATTTGGCCGCGCCG
    BP1157   4  61  90 1223471 .. 1223493 + -11.9  -2.50816   GTAGCCCGGCCCATA           GCGCGCCCG CGGTC CCGGCGCGC           CTTCGTCGCTGCCGC
    BP1129   4  50 166 1193715 .. 1193749 +  -7.8  -2.58999   GCGTAAGCCCACTCA     CGCAAGGCCGACTG GATGAAG CGTTCGGCCTTGCC     ATTGGTCTGTGGGCG
      greB   4  50 216 1174973 .. 1175007 +  -7.8  -2.58999   GCGTAAGCCCACTCA     CGCAAGGCCGACTG GATGAAG CGTTCGGCCTTGCC     ATTGGTCTGTGGGCG
    BP1100   1  45 433 1151456 .. 1151482 +  -4.3  -3.01712   CGGTCGATGCCGATG        CCGCA-GCCGCC GGTG GGGGGCATGCCG         TATTCGAGCGCGCGG
    BP1085   5  50 166 1134323 .. 1134357 +  -7.8  -2.58999   GCGTAAGCCCACTCA     CGCAAGGCCGACTG GATGAAG CGTTCGGCCTTGCC     ATTGGTCTGTGGGCG
    BP1080   3  47 394 1130765 .. 1130779 +  -5.6  -3.02144   CCGACGCGCAGGGCA               TGAGCC TGG GGCCCA               TGTTGCGCGGCCTGG
       ppx   5 100  11 1122441 .. 1122475 + -21.4  -2.52464   CCTGAAACCCGATCT     CCGGGAGCCTGTCCCC GAA GGGGACTGGCTCCCGC     TGACTTCCGGGGAGC
    BP1066   4  50 196 1113385 .. 1113419 +  -7.8  -2.58999   GCGTAAGCCCACTCA     CGCAAGGCCGACTG GATGAAG CGTTCGGCCTTGCC     ATTGGTCTGTGGGCG
    BP1036   8  59 206 1079749 .. 1079772 +  -6.6  -3.68351   TGATGCCGGTGTTGG          TGGCG-GCCAC CAT GGGGCGCGCCG          TTTCCATGGTGCGCA
    BP1017   7  55 239 1062880 .. 1062890 +  -8.2  -3.02511   GCCGAGGCCGAACGC                 GCGC CGG GCGC                 TGTTCAGCCGGTCGG
       pgk   2  49 202 1048179 .. 1048194 +    -6  -3.01712   TCGAAGCCGGTGATG              CCCGAG GCGG CGCGGG               TCTTGAGCGGCCCGG
      lpdA   7  85  20 1040198 .. 1040221 + -18.2  -2.52464   CGCGGCATGGCAGCA          CAAGGGCCCC TCGC GGGGCCCTTG           TGCGTTGGCGCGGCG
      cusC   3 100  21 1027041 .. 1027071 + -25.6  -3.55444   CGCGGCCGTCCAAAA       CAGACAGGCCGGCA AGA TGCCGGCCTGTCTG       TTTGCGCAGTGGCGA
    BP0938  11 100 266  976090 ..  976115 + -18.3  -4.55798   TTAACAAACTATTTT         GCCCCGCGCGA GGTG TTGCGCGGGGC          TTTTCATTTCCCCTC
    BP0928   8  58 161  966811 ..  966863 +  -6.9  -3.56594   TCGTGCGCGCCATGG GTCTCACG-GACGGCGTTCAG-CTC CTGCA GCGCCTGCACGCCGACGCGCGAGGC TTTCCACCGCTTTGC
    BP0924   2  42 453  962809 ..  962831 +  -3.2  -3.03124   CGTTGAAGCAGGCGT           AGCCCAGCAC CAT GTCCAGGGCC           TGTTCCGGCATGACG
      gabD   4  90  22  956578 ..  956599 + -18.7  -3.17075   ATCCGGTCCGAAAAG           CGGCCCGCC GTCA GGCGGGCCG            TTGCGTTCAGGCGGC
      pphA   5  54 230  940375 ..  940408 +  -5.8  -3.62046   CTGCCCGGGCTGCTG     CACGCGCGCGGGCG CGCCGT CGCTGGGGCGCATG      TTGTTCAGGAAGTCG
    BP0901   5  59 -21  937839 ..  937851 +  -9.1  -3.17075   GGCCTATGCGCCGCA                TCCGG TGG CCGGA                TTCGCTTAGCCGCCG
    BP0897   7  78  57  933665 ..  933701 + -15.7  -3.14132   CATGCCACCGGCATC    CGGCCGCTCGTCGACCT GCA AGGCCGTCAGGCGGCCG    TTCCTGCACGGGCCG
    BP0867   6  62  14  902625 ..  902656 +  -8.7  -3.61398   AGCTGGCGTGCGCTT      CGGCGTGGTAGCGC CCCAC GCGCT-CCACCTCG      TTCTTCGAACCCAGG
    BP0862   7 100  89  895973 ..  896002 + -23.7  -3.03006   CCGTCAAGTGTTCAT       GGGTGCCTGTCCC CGCG GGGACAGGCACCC        TATGTGTGGCTTACT
    BP0858   9  59 241  891457 ..  891486 + -10.6  -2.65808   GAATTCGGCCACTTC       GCCGGCGGCCTG CCGGGT CAGGCCGACGAC        TGCGTTCTTGGCGGT
    BP0835   2  46 182  866722 ..  866737 +    -6  -2.66326   CTTGCCGTCGCTGAA              CCGCTC CAGG GTGCGG               TCGATTTCCCGTTCA
    BP0824   3  61 117  852878 ..  852899 + -11.5  -2.62184   ATGTGCTCGGCCCGC           TCGACCCGC GCCT GCGGGCCGA            TGATCTCGCGAAACA
    BP0818   4  53 -24  844766 ..  844778 +  -3.3  -3.63627   CAAGGTCCGGTCCGA                CCCCA CCG TGGCG                TTTCGCATCTGAACG
    BP0812   8  54 349  837551 ..  837565 +  -5.6  -3.53091   GCTGCTGTTCCTCGC               GCAGCG CTT CGATGC               TTTGGCCGCACGCCT
    BP0775  15  60 157  797931 ..  797949 + -10.2  -3.04461   GTCGCCGGCGCGCAG             CGCGGCGA GGA TCGCGGCG             TGTTCGGCCTGGGTC
    BP0769   6  46 280  791738 ..  791764 +  -6.4  -2.60075   TATAGGCGCCCACGC         CGGCGGCCGCCA GCA TGGCGATGGTCG         ATTCGTTCAGGCCGG
    BP0769   6  46 472  791930 ..  791943 +  -2.3  -3.44848   CGCTGTTGACGTAGA               AGACG TGGA CGTCC                TGTTTGGTGAAGCCC
    BP0745   2  38 167  759076 ..  759089 +  -2.3  -2.58663   GACAGTCCAGCGGCT               CAGGT GACG ACCAG                GTTGTCGCGGTGCAT
    BP0745   2  38 456  759365 ..  759379 +  -2.1  -2.60075   GGCCGCGCAGGCGCA              GG-TGG TCGG CCAGCC               ATTGCTTGCGCGCCG
    BP0735  10  58 -22  748387 ..  748430 +  -2.8  -3.91897   GCATCACCATCGAGG CGGTCGCGGAAGCGGCGCGC TGAC GCCGGCCGCGTTCCCTACCA TTTGTACGTGACCCG
    BP0727   3  54 405  742233 ..  742247 +  -2.1  -3.84406   CGCTCGCGCAGCGAC               GATTG CGGGC CGATC               TTCTTCTGGTAGGCG
    BP0720   4  59 222  732991 ..  733005 +  -3.4  -4.07687   CGCGCTTGGCGTCGG               CCTCGG AAA CCGGCG               TTTTCGCCGCCCGGT
    BP0711   2  51  86  727471 ..  727483 +  -6.2  -3.14132   CGCCGGCCAGGATGC                GCGG CGTCA CCGC                TTCGTCCAGGAACCA
    BP0692   3  63  10  709325 ..  709368 +  -9.5  -3.44222   CGGTAGGGCGGGGTT CGGTGTGGGTGCCAGTCCCC GCAAG GGGGACAGGCA-CCGTGGCG TTACTTGCTGCTTTG
    BP0685   1  44 -11  703351 ..  703366 +  -3.2  -3.17685   GGGGAGTTTGTCGAT              GGAGTT CACT AACACC               TTCCATGTGTCCTTG
    BP0667   1  42 242  678881 ..  678895 +  -2.1  -3.17075   CAATAAAGCACCTGG              C-AGGC AAAG GCCTCG               TTGAGTTCCCACAGA
    BP0659   2  51 164  668627 ..  668685 +  -7.5  -2.70932   GCTGCATGAAGGCCT CCAGCACGCGACGCGGCCTGGGCACGGGG ATCCA CGCCATGCCCAGGC-GCAT-G-G-GCTGG TGCTTGCCGGCCAGG
       dld   1  51 383  660204 ..  660219 +  -6.8  -3.03124   CGGTACGCCGAACTG              CTTGCG CGTG CGCAGG               TATTCCGCCGTCAGC
    BP0646   3  54 162  654415 ..  654427 +  -6.9  -3.29144   GAACACCAGGGCCTT                GGGCG CGA TGCCC                TTGTGCAGCAGGTCG
    BP0616   4  71  20  622900 ..  622931 +   -15  -2.60075   GGGCCTCGTCCTCAT      GCGAACGCGCCGCC CTCG GGCGGCGCGGCTGC       CTTCATTCGACCCGC
    BP0601   5  60 398  608327 ..  608348 + -10.1  -3.05384   AAACCGGCGTGCACG           TCGCCGCCG ATGA TGGCGGTGA            TTACCTGCGGAAAGC
    BP0582   6  61 253  589844 ..  589855 +  -7.2  -3.68351   TGGATGCGGCGATCT                CGCC GTCT GGCG                 TTTCGCTGGTGACGC
    BP0564   4  50 166  571326 ..  571360 +  -7.8  -2.58999   GCGTAAGCCCACTCA     CGCAAGGCCGACTG GATGAAG CGTTCGGCCTTGCC     ATTGGTCTGTGGGCG
    BP0561   8  65 265  569127 ..  569152 + -10.3  -3.35679   GCACGGCCACGCCGT         CGACCTGGCGC ATCT GCGCCACGCCG          TTCTCGGTGACGACG
    BP0557   6  62 212  564569 ..  564605 +  -2.2  -4.28254   CAGGTTGGCGCCGGC   GCCCGGCGTCACGCC-CA GGA TGCGGCGC-ACGTTGGGG   TTTTCGCTCTTGAGC
    BP0550   7  70  57  558047 ..  558067 + -11.8  -3.36492   ACGAAGACGTCCACC            GGCTGGCG CTTGC CGCCGGCC            TTCTGCAATTCCAGC
    BP0540   7  60  85  549718 ..  549736 + -10.3  -3.07222   CGCGCGGCATTGCCT             TCCTCGC AGGCC GCGAGGA             TCTTCAGGTGCTCCT
    BP0535   7  63 115  544442 ..  544471 +   -10  -3.21695   GCGCCGCGGCGCCCG       CCGGCGCCGGC AACTGGCCG GCCGGC-CCGG       TTACGTTCATCGTGC
    BP0520   5  95  27  527627 ..  527651 +   -15   -4.2828   CACCCTTGTGAAAAA         CCCCGCC-GGC GCAG GCCTGGCGGGG          TTTTCATGGGTGGAC
    BP0502   3  46 371  517016 ..  517042 +  -5.8  -2.82623   GCACGGACGATGGCG        CGGCGGG-TGG CGGCCT CAATCCCGCCG         TACTTGTGGGCCGCA
    BP0488   4  72  70  500854 ..  500875 + -11.5  -3.57144   CGCCCCCAAGCAAAA           GAGGCTGCC TCAC GGCAGCCCC            TTTCGGCATACGACG
    BP0480   5  50 166  492583 ..  492617 +  -7.8  -2.58999   GCGTAAGCCCACTCA     CGCAAGGCCGACTG GATGAAG CGTTCGGCCTTGCC     ATTGGTCTGTGGGCG
      accA   2  52  -4  455294 ..  455332 +  -6.7  -3.14931   CGCTGATCGAAGTGA  AG-TGA-ATGACGCCGGGC GCG GCCCGGCGTCGGGTCAGCC  TTGCTCCGGCGTGAC
    BP0433   2  51  45  438343 ..  438359 +  -6.5  -3.14564   CGCTGGTTTTCGACG              GCCAGTA CTT TCCTGGC              TTCCTGGCGCGATGC
    BP0433   2  51 384  438682 ..  438703 +  -5.7  -3.30771   CCCGCTCAGGACATC           GGTAAGCGC CGCG GCGCTGCCC            TTGTACGGAATGTGC
    BP0427   5  56  38  429368 ..  429383 +    -6   -3.5774   TTACCGCTCAAAGCG              CCGCGG CGAA CAGCGG               TTTCCACGATTCGAT
    BP0422   4  58 208  424472 ..  424487 +  -2.6  -4.08216   CAGGAAGCGCGACAC              CATGTAG TAG CT-CATG              TTTTCCACGCAATAC
    BP0408   4  57  40  409943 ..  409971 + -10.3  -2.57026   TCTGGATGGGGGAAA       GCGGCCGGC-CGG GCTTG CCGTGCCGGC-GC       ATTGGTGTCACTCTA
    BP0403   2  42 430  404095 ..  404109 +  -2.1  -3.14931   GATCACGATGCCCGC              GCC-TC CCTT GATGGC               TTCGTCCAGGCTGGC
    BP0395   4  53 413  395052 ..  395062 +  -5.4  -3.37533   AGAAGAACGCGTGCA                 GGAA GCG TTCC                 TTGATGGTTTTGGGG
    BP0385   8 100 473  387414 ..  387452 + -11.9  -4.42788   TGGTGGCCCAGAACT  TCACCA-GCACGACCTTGC CGC GCA-GGTCCTGCATGGTGA  TTTTCTGGCCTTCGA
      mrdB   6  52 471  381291 ..  381338 +  -4.6  -3.61715   CCCTGCGCATCGATC AGCGCGC-CGTCGGGGGCCGG CTCGCCC CTGGCCGCCAGCACGCGCGCC TTGTTGACCGCGATC
      pyrE  13  77  93  371597 ..  371626 +  -2.7   -4.8622   AGGAGCTCGTCCCCA       CGGGGACTGGCTCC CGA GGGATCAG-CCCAG       TTTTTCCTTCAGCAG
    BP0367   7  65 119  368220 ..  368249 +  -4.1  -4.29738   ACATAGTTGACGTAG       TTGCCGGCGCCGT GGCC GTGGCGCACGCAG        TTTTCGTGGATATCG
    BP0354   4  50 166  355246 ..  355280 +  -7.8  -2.58999   GCGTAAGCCCACTCA     CGCAAGGCCGACTG GATGAAG CGTTCGGCCTTGCC     ATTGGTCTGTGGGCG
    BP0342   2  40 165  344731 ..  344741 +  -2.4  -2.82519   CCAGCGTGTCGCACC                 AGCG CGC CGCC                 TGATTGATGTCATGC
    BP0337   4  55 336  341018 ..  341040 +    -9  -2.71681   CGCGCAGCAGCCGGT           CGCCGGCGGC ATG GCCGTGGGTG           TCATTGACCGACTTG
    BP0327   6  76 383  331876 ..  331900 +   -15  -3.16492   TCATCCTCCGGTTGC         CGCCGCGCGGG CCGT CCCGC-CGGCG          TGTTGCTGGCTATCC
    BP0323   4  79  -1  327549 ..  327585 + -16.4  -3.06831   TCGCCGGCGAGCTGT    AGCCGGCCCGGGCGGC GCGTG GCCGCCCGCGGCGGCG    TTCAGTCGCCGTTGG
    BP0313   5  48 313  318739 ..  318752 +  -5.9  -2.85813   CTTGGCGTGCGTCTG               GCGGG CGCG CTCGC                TCATGTTGTTGACGT
    BP0297   4  60 319  303498 ..  303529 + -10.1  -3.05384   TCCACCTTGAGCAGC      GGCAGCCGGCCCAC GTCCA GCGGGTC-GCTGCC      TTCGGTGCGCAGCAG
    BP0291   5  59 366  298954 ..  298973 +  -7.8  -3.35679   TGATGCCCAGCTCCA            GCCCGATC AGGT GATAGGGC             TTGTACATGGCCGAA
      degQ   4  50 166  286301 ..  286335 +  -7.8  -2.58999   GCGTAAGCCCACTCA     CGCAAGGCCGACTG GATGAAG CGTTCGGCCTTGCC     ATTGGTCTGTGGGCG
    BP0271   2  42 132  278968 ..  278985 +  -2.7  -2.98719   TGAACATCGCGCGAG             TGGTCAGT CAT ACTG-CCG             TGTCTCATCTGGTAC
       ggt   9  72 389  263264 ..  263283 +  -5.6  -4.36914   CGCCAGGAAGATCGG            CCCGGCGCC GGT GG-GCAGGG            TTTTATACGGCGCGA
      dedA   7 100  47  254443 ..  254472 + -23.7  -2.62616   CGACACCCGCGGCAA       GGGTGCCTGTCCC AGCC GGGACAGGCACCC        TGCTGTACGCCATCG
      purM   7 100  72  250810 ..  250839 + -23.7  -3.18264   TCATGGCGTATGACA       GGGTGCCTGTCCC CGCG GGGACAGGCACCC        TTGCTCAGTCGGGCA
    BP0237   4  60  -4  246173 ..  246220 + -10.4  -3.01712   AAGGCAATCTGCAGC CCTGACCAGGGGAGCCGCTGCCC TCA GCGCAGCGGCTCGA-TGGCCTGG TCTTCCAGCGCGGCC
      pcaC   3  52 290  238975 ..  239013 +  -7.3  -3.14229   AGGCGGCGCTCGAAG  GCGCCGACGGCGCCC-TGC AGG GCATGGGCCCGGGCG-CGC  TGTTCATCAACATGT
    BP0226   7  55 285  235179 ..  235191 +  -4.7  -3.73068   CTCGTCGCCGGTCTT                GCCGG TTG CCGAC                TTGTTGCATTCGGCC
      thiC   4  57  83  211767 ..  211783 +  -9.3  -3.01712   CCGAGGTGTAGAACT              CGGCCGC ATG GCGGCCC              TGTTCGCGCGGCCCG
    BP0202   7  72  99  206708 ..  206753 + -13.5  -3.14527   TCCGGCCTGGATGAA CAACCTATTGAGACATCACAG CTAG CTGTGAACTGTCAATAGGTTG TATTCGTCCAGGTTG
       dcd   4  53 191  188839 ..  188860 +  -6.5  -3.25823   GCTTTGCGTCTCCAC           GCCG-CCGAC CTC GTCGGGCTGC           TTCATGTAGCGGGAA
    BP0179   6  70 110  178706 ..  178750 +  -8.3  -3.92324   GGGTTCGGCCTTCTC GTCGGCGTGGCTGGCGGCCAG CAC CATGCCCTCGGACACGCCGAA TTTCATCTTGCGCGG
      ubiB   3  47 305  164641 ..  164673 +  -4.8  -3.13403   TCAAGATGAACGCGA     TCACCGAGTGGGCGGC CTT GCCGGCCAC-CGA-GA     TGTTCCTGCGCGACA
      ubiB   3  47 306  164642 ..  164675 +  -4.6  -3.14132   CAAGATGAACGCGAT    CA-C-CGAGTGGGCGGC CTT GCCGGCCAC-CGAGATG    TTCCTGCGCGACAAC
      ubiB   3  47 355  164691 ..  164703 +  -4.7  -3.18378   TTCCTGCGCGACAAC                CGCGG CGA CAGCG                ATTTCTTCTGCGCGT
      brg1   8  70 351  154065 ..  154083 + -10.2  -3.74158   AAGCGCACCAGTTTC             TCGGCCAC TTC GCGGCCGA             TGTTTTCCTGGGATT
    BP0149   3  46 405  150214 ..  150226 +  -3.3  -3.28712   CGCCAGCGCCGCATC                CTTGG CCG CCATG                TTGTAGAGCGCGCCG
    BP0142   7  70 -17  143562 ..  143582 +  -8.9  -3.96148   GAGCCGGGCGACGAC            CGCCTGCGC GTC GCGTAGGCC            TTTCTCCTCACGACA
    BP0134   1  93  14  132999 ..  133030 + -16.6  -3.96148   GAGCGACGCGGCGCC      TTGCGCCAGCCGGC TCAT GCTGCCTGGCGCAA       TTTATCGTCCCCACA
    BP0130   2  49 441  128728 ..  128770 +  -5.5   -3.1247   ACGGATCGCCGTCGA TACGGTGGCGGACCAGCTGC CAGG GCTGCTGCTGCGCCAG-GTA TTCGCTGTCGAAGAT
    BP0118   4  45  56  116017 ..  116032 +  -5.4  -2.72991   CCATGCTCCATCCGG              GGACAGG CAC CC-GTCC              TCCTTCAGCGTATCC
      metC   5  77  28  110499 ..  110518 + -10.7  -3.89346   CCCATCAACGACAAA            GCCTCCG CATGGA CGGAGGC             TTTGTGGCGTCGGGG
      lipA   5  64  36  104853 ..  104873 + -12.5  -2.60496   ATAGGTATCGGCCCG            CGCCAGCGC CAC GCCCTGGCG            GTCTTTCACCGACAG
      kdtA   3  56   2   94274 ..   94284 +  -8.2  -3.14132   ATTGGCTGGGATAGC                 CCGC CGT GCGG                 TTCGTCAGGGCCGCA
       ffh   4  50 166   77804 ..   77838 +  -7.8  -2.58999   GCGTAAGCCCACTCA     CGCAAGGCCGACTG GATGAAG CGTTCGGCCTTGCC     ATTGGTCTGTGGGCG
      htpG   6  67  18   73562 ..   73594 +  -6.8  -4.08767   ATGCGCTCGATCAAG      GGGTGGCTGTCCCC GCGCG GGGGGCTGACACCG      TTTTGGCAGGCTGGC
      ampG   4  54  46   52437 ..   52452 +  -7.5  -3.14527   CGCTACCCGCGCAAG              CCGCC CGCAGT GGCGG               TATTGATAACAATTC
    BP0022   5  50 166   27452 ..   27486 +  -7.8  -2.58999   GCGTAAGCCCACTCA     CGCAAGGCCGACTG GATGAAG CGTTCGGCCTTGCC     ATTGGTCTGTGGGCG

SUMMARY

640 putative operon ends contain 3036 possible terminators.
Percent operon ends hit by terminators of confidence >= x:
	x	#>=x	hits>=x	%hits>=x
	100	95	90	87	14 %
	99	95	90	87	14
	98	95	90	87	14
	97	95	90	87	14
	96	95	90	87	14
	95	101	94	90	14
	94	101	94	90	14
	93	110	102	98	15
	92	110	102	98	15
	91	114	106	102	16
	90	132	123	108	17
	89	136	125	110	17
	88	137	126	111	17
	87	138	126	111	17
	86	142	128	112	18
	85	146	132	114	18
	84	152	137	117	18
	83	159	142	120	19
	82	163	144	122	19
	81	168	149	125	20
	80	171	151	127	20
	79	175	155	131	20
	78	186	165	139	22
	77	199	175	146	23
	76	206	181	151	24
	75	221	194	161	25
	74	231	203	165	26
	73	246	213	171	27
	72	264	230	184	29
	71	273	236	187	29
	70	292	250	199	31
	69	312	266	206	32
	68	326	270	208	33
	67	349	286	218	34
	66	370	305	230	36
	65	392	323	244	38
	64	408	332	250	39
	63	436	350	261	41
	62	485	390	284	44
	61	515	413	295	46
	60	555	440	311	49
	59	603	479	331	52
	58	646	521	350	55
	57	689	554	366	57
	56	754	599	383	60
	55	796	633	396	62
	54	885	708	422	66
	53	943	757	441	69
	52	1030	814	452	71
	51	1167	925	475	74
	50	1258	1010	526	82
	49	1527	1177	544	85
	48	1605	1225	550	86
	47	1851	1358	565	88
	46	1963	1430	574	90
	45	2113	1542	587	92
	44	2317	1676	594	93
	43	2399	1729	600	94
	42	2584	1848	609	95
	41	2715	1942	614	96
	40	2861	2041	620	97
	39	2919	2076	622	97
	38	3022	2152	626	98
	37	3036	2164	626	98
	36	3036	2164	626	98
	35	3036	2164	626	98
	34	3036	2164	626	98
	33	3036	2164	626	98
	32	3036	2164	626	98
	31	3036	2164	626	98
	30	3036	2164	626	98
	29	3036	2164	626	98
	28	3036	2164	626	98
	27	3036	2164	626	98
	26	3036	2164	626	98
	25	3036	2164	626	98
	24	3036	2164	626	98
	23	3036	2164	626	98
	22	3036	2164	626	98
	21	3036	2164	626	98
	20	3036	2164	626	98
	19	3036	2164	626	98
	18	3036	2164	626	98
	17	3036	2164	626	98
	16	3036	2164	626	98
	15	3036	2164	626	98
	14	3036	2164	626	98
	13	3036	2164	626	98
	12	3036	2164	626	98
	11	3036	2164	626	98
	10	3036	2164	626	98
	9	3036	2164	626	98
	8	3036	2164	626	98
	7	3036	2164	626	98
	6	3036	2164	626	98
	5	3036	2164	626	98
	4	3036	2164	626	98
	3	3036	2164	626	98
	2	3036	2164	626	98
	1	3036	2164	626	98
	0	3036	2164	626	98
