# Supplementary material for: Rapid, accurate, computational discovery of Rho-independent transcription terminators illuminates their relationship to DNA uptake
Source: Genome Biol. 2007 Feb 21;8(2):R22. doi: 10.1186/gb-2007-8-2-r22 (PMC1852404; doi:10.1186/gb-2007-8-2-r22)
Supplement: Additional data file 2 — As described in the text, the entire robust tail-to-tail region is searched; if the region is less than 500 nt, then the 500 nt downstream of the stop codon is searched (stopping if a gene start is encountered). In the case of ties, all terminators with the high score are output. [file gb-2007-8-2-r22-S2.zip › Borrelia_burgdorferi.ttperf]

      revA   4  91  32   16511 ..   16546 -  -7.2  -5.62288   GCAACAAAAGAAAAA    TCTAGATATTAGAT-TG ACG CAGATTTAATATCTAGA    TTTTAACATTTTCAA
      bppC   5  54  28   24996 ..   25012 -  -4.5  -3.64716   CCACGTGGGAAAATA              TTTAAAG TAA CTTCAAA              GCGTATATTTAAACT
    BB_S31   8  87  11   18260 ..   18276 - -10.8  -3.20751   GCTAATAATCTAACA              GCCCCC TATTT GGGGGC              TTTAATATTGCTACA
      bppC   5  58  28   25456 ..   25472 -  -4.5  -3.91506   CCACGTGGAAAAATA              TTTAAAG TAA CTTCAAA              ACGTATATTTAAACT
    BB_R29   9  80  21   17535 ..   17552 -  -9.8  -2.77433   TCATAATATATAGCA             GCCCCC AAATAG GGGGGC              TTTACCATGTAAGAA
      bppC   4  58  28   24597 ..   24613 -  -4.5  -3.90048   CCTCGTGGAAAAATA              TTTAAAG TAA CTTCAAA              GCGTATATTTAAACT
      bppB   3  49 320   24955 ..   24965 +    -4  -3.36564   GCGAGTCAAGAGTTT                 TTTC TTG GAAA                 TGATTTTTATGTGCT
      mlpD   6  89  10   17535 ..   17552 +  -9.8  -3.63627   TCATAATATATAGCA             GCCCCC AAATAG GGGGGC              TTTACCATGTAAGAA
      revA   6 100  32   16526 ..   16561 - -10.1  -4.92791   TACAACAGAAGAAAA    TCTAGATATTAAATT TACTTT AATCTAATATCTAGA     TTTTAACATTTTCAA
      bppC   3  62 469   24548 ..   24581 -  -5.3   -3.9281   AGCATTTGCAAATAA     TGTTAGTGTCCCCAT GTGA ATGGGTGCACTAAAA      AATTAAAAAAATAAA
    BB_O29   5  65  18   17672 ..   17694 -  -7.6  -2.60244   CCTGCAATTAATCTA           GCAGCCCCCA TAA TGGGGGCTTT           AACATGTAAGAATCT
    BB_O35   9  76 110   22506 ..   22517 -  -4.4  -5.40625   ATAGTATAGAAAAAA                CCTT GCAA AAGG                 ATATATCTAGTCTAG
      bppC   3  54  28   24900 ..   24916 -  -4.5  -3.63744   CCTCGTGGGAAAATA              TTTAAAG TAA CTTCAAA              GCGTATATTTAGACT
    BB_O41   3  68 -52   28025 ..   28056 -  -5.2  -4.64844   TTTATATACACAAAA      TAGCAGCTGGTT ATTTTTTA AACTAGCCGCTA       TTTTTTTGTAGATTT
    BB_L29   1  49 218   17460 ..   17470 -  -2.6   -3.9398   GGAGAATTTGATAAA                 TTTT TAG AAAA                 CAATGAAGATAAAAT
      bppC   3  54  28   25131 ..   25147 -  -4.5  -3.63744   CCTCGTGGGAAAATA              TTTAAAG TAA CTTCAAA              GCGTATATTTAGACT
      bppC   3  57   7   25537 ..   25551 -  -2.8   -4.7173   CAGTAGATTTAAAAA               CCAACC AGA AATTGG               GTCAATTTATTTTAA
     BBN40   4  74  99   27770 ..   27782 -  -4.9   -5.2166   GAAGAAGTTAAAAAA                TATCT TAA AGATA                GTTCTAAATTTGAAG
     BBU03   6 100 -58    1252 ..    1296 - -13.9  -3.59402   GTTACACCAAATGAA TAGGGCTTAAAACAATTTCCT TTA AAGAAATTTCTCTAAGCCCTA CTTCATTGCTTATTA
     BBU09   6 100  -3   16191 ..   16231 - -14.4  -3.08679   GTTTGTTAGGCAATA  TTAAGAAAAACAAGACTA CAAGT TAGTCTTGTTTTTCTTAT  TTACATTCAAACTTG
    BB_Q07   6  62 115    4111 ..    4134 -  -6.9  -3.01924   TACCTGGGGTTAAGA          GAGATTATT AATGCA AATAATCTC           TCTTCAAAGCCTACT
    BB_Q37   4  81  11   21505 ..   21521 - -10.8  -2.65993   ATTATACCTATAGCA              GCCCCC AAATA GGGGGC              TTTAATATTGCTATG
      bppC   5  58  28   28686 ..   28702 -  -4.5  -3.91506   CCACGTGGAAAAATA              TTTAAAG TAA CTTCAAA              GCGTATATTTAAACT
    BB_Q56   7 100 -37   37683 ..   37706 -   -14    -4.371   CCTAGTAGAGTAAAA          GACCATTAGC TTTT GCTAATGGTC           TTTTACAAGGTATTG
    BB_Q82   6  72 128   49201 ..   49216 -  -4.8  -5.01811   TTATTAAACTAAAAA              TTCATA TTAA TATGAA               AGTTTTTTTTATATT
    BB_Q78   6 100 326   47722 ..   47747 + -14.9  -3.80625   GTTTTTATAACGCTA         GGCCTATCTTT TATT AAAGATAGGCC          TTTGCATTATGACAA
    BB_Q66   5 100 -27   40385 ..   40428 + -14.4  -4.46976   TACAAAAAAAGAAAA TAGAATTATAATATCACT TGGCGTGT AGTGATATTATAATTCTA TTTATATTTATTCAT
    BB_Q54  12  70 422   37557 ..   37568 +    -3  -5.52023   AATCTCCAATTTATC                GTTT ATTC AAAC                 TTTTTTATTAATCCT
    BB_Q06   4  63 333    4441 ..    4466 +  -6.3  -3.56643   AATTAGATCTGATAA         GACTTCTTTTT TAGT AAAAAAAAGTC          TTTCAAGAATATAAC
    BB0015   2  47 264   14449 ..   14461 -  -3.5   -3.3761   TCCGTTTAACAAAAT                TATTA GAA TAATA                TTTAGAAGCAAAAAT
    BB0029   2  58 372   27036 ..   27062 -  -3.1   -4.4572   AACAGGCCAAAGAAA         TAATGCCTATC ATTAA AACAAGCATTA         GGGGCTCTTCTGAAG
    BB0034   7  69  19   31499 ..   31531 -  -8.6  -2.70298   TCTTTTAATTACAAT      TGAGCAATTGCAAT ACAGA ATTGCAATCACCCA      TTTTTGTAATAAATA
    BB0042   5  81  65   40671 ..   40696 -    -7  -4.87665   TGCCACCTATAAAAA         GAATTAATGC TTATGC GCATCAATTC          TTTTTATAATAAATT
    BB0052   5  67 207   48386 ..   48396 -  -2.6  -5.41941   TAAAGCAAATAAAAA                 TAAA ATC TTTA                 TGGATCATTCATCCT
    BB0082  10  68   3   77691 ..   77708 -  -3.5  -5.18409   TAAAAGAAAAAGAAA             TCTTAAG ATAG CTTAAAA              CTCTATTTAATCATC
    BB0087   5  93   9   82945 ..   82961 - -10.9   -3.4557   TTGAAAAATGAAAAC              CCCCAAA ATA TTTGGGG              TCTTAATACTAAAAT
    BB0103   2  52 198  100536 ..  100548 -  -4.9  -2.97543   AAAAACTGCAAATGA                TGTAA ATT TTACA                AAAACTAGTTATGTT
    BB0153   3  54  39  153024 ..  153036 -  -3.5  -4.13343   ATAAATTGCTTAAAA                TTTTA AAG TAAAA                TACTAAATATAGAAT
    BB0161   7  61 260  160930 ..  160940 -  -5.4    -3.816   GAAGATATGAAAATA                 GGAA TTA TTCC                 AATCGGATATTTTGA
    BB0185   5  60   9  187154 ..  187169 -  -3.4  -4.57218   ACAATATAAGCAAAA              TTAAAA GCCT TTTTAA               TCATTATTTCAAGAA
    BB0194  12  87 438  191046 ..  191080 -  -6.6  -5.40072   TTTTCTCTAAAAAAA     TCTATTGACTTTCTGC TTA ACGAAAAATCAATAGA     TTTGCAAAAAACATT
    BB0200  13  83 128  199815 ..  199837 -  -3.6   -5.9218   TACAGAAGAAAAAAA           TATAAAAATA AAT TATTCTTACA           AAATAAAATATTCAG
    BB0206   9  79 355  207719 ..  207729 -    -4  -5.69793   AGAGCAAACAAAAAA                 CAAA AAA TTTG                 ACATTAAAATGCTAG
    BB0213   7  65 142  218269 ..  218283 -  -7.2  -3.21126   AATTAGACGCATTAA               CTTCTA AAA TAGAAG               TTATTCAAAATGAAC
    BB0219   6  65 262  223669 ..  223702 -  -6.2  -3.79251   GAGGCCAGCAGCAAA    GGCTCTGTATTGCAAG AACT CTCGCAATA--GAGCC     AAATGTAATACTGAT
    BB0229   4  62 370  234909 ..  234919 -    -4  -4.57073   CAGGCTTTCGAAAAA                 TCTT TAG AAGA                 ATTAGCTAATAATAA
    BB0244  11  86  45  250113 ..  250131 -  -8.9  -4.53602   TTTATATTAAACAAA             GGGATTG TTAAG CAATCCC             TTTTAATTTTAAAAC
    BB0253   3  54  -5  261282 ..  261297 -  -3.4  -4.08958   AGCCTCAAACAACAA              TTTTAA AAAA TTAAAA               CAATAATTTAATGAC
    BB0257   2  60 378  266920 ..  266935 -  -6.1  -3.26745   CATACTGGAAATACA              GGCCT TTCAAC AGGCC               CTCATTTACACTTTG
    BB0316   4  54 183  321847 ..  321857 -  -5.4  -2.82152   AACAATGAAAATGCA                 GCAT TCA ATGC                 AATATTATCTTCAAC
    BB0325  11 100 439  329183 ..  329204 - -13.1  -4.21303   AAAAACAATCATAAA           GCAAGGCTT TAAA AAGCCTTGC            TTTCTTATTTTATAT
    BB0331  10  66 -70  340086 ..  340132 -  -4.7  -4.40232   ACAAAAATACATAAA TAATGTGTAAGATTCTATGATA ATTT TA-CTTAGAATCTTACACAAAA AAATTCTTCTCAAAT
    BB0336   4  68 187  343995 ..  344005 -  -5.4  -4.39568   ATCCATATACTAAAA                 TGCT AAT AGCA                 TCAATTCCTGAAATC
    BB0350   7  88 213  358977 ..  359004 -    -5  -5.90231   ACAAATATAAAAAAA        GCCTTAAAGTTT GAAG AAAATTTAAAGC         ATATCCTTCTTGAAA
    BB0365   5 100  19  373523 ..  373548 - -12.1  -4.09685   CTTGATTTTTTAAAA         TAGGCTTTAAT TTAG ATTAAAGCCTA          TAAAATCAAAAATAT
      gpsA   7 100   3  375937 ..  375958 - -11.7  -4.50218   AATGAGCAAAAACAA           TAAAGCCTC TGCA GAGGCTTTA            TTTTATTGTCTAACA
    BB0378   5  54 -20  387828 ..  387838 -    -4  -3.86814   AAAATTTACAAAATA                 GAAA GTA TTTC                 GCTTTCATTTTTTGT
    BB0407   7 100   3  418362 ..  418385 - -10.4  -4.41895   AATTGGTAATTAAAA          TTAAGCTCGC ATAA GCAAGCTTAA           TTTTAATTAAAACCA
    BB0413   2  50 442  423366 ..  423380 -  -4.4  -3.04322   TTTAATCTCTGAAGA               TTTTTT TTT AAAAAA               CAATCTAAATTCAAG
    BB0413   2  50 141  423661 ..  423681 -  -4.8  -2.66034   ACAAACTTTATAGTA            GCCTTTTT AAGAA AAAAAAGC            TTTGACTATTTTTTC
    BB0419   3  67  99  429580 ..  429594 -  -7.1  -3.33094   CATACACAAGTAACA               CAGCC GGACT GGCTG               ATATTTCAAAAAGAA
    BB0433  13 100 433  450513 ..  450539 -   -16  -2.82353   ATATCAAGATACAAT         CTGCTTGTCGAA AAT TCCGACAAGCAG         CTCACTATAGAAAAA
    BB0446   5  64 365  465134 ..  465153 -  -5.2  -4.21322   TTAATAGAAATTAAA            TAAAAATT CACT AATTTTTA             TTTGCAAGCTGCTTT
    BB0457   0 NONE
    BB0460   5  61 280  481052 ..  481064 -  -4.9  -4.02817   GGTTGACAATAATAA                TATCT CTA AGATA                ATATGTATTAATGTT
    BB0475   0 NONE
    BB0507   3  55  10  512373 ..  512383 -  -5.4  -3.06831   GCAAGCTCTATGCAA                 TTGC TTA GCAA                 TATTGAATTTTAATA
    BB0516   1  45 309  527040 ..  527052 -  -3.5  -3.01712   TTTCTTCGGTTAAGA                TTTTT AAT AAAAA                AGATAATGTTGTTTA
    BB0525   2  44 155  535011 ..  535023 -  -2.7   -3.3761   TTGTGGTAATAAAAT                GACAT TAG ATATC                TTAGATTCAATGTAT
    BB0528   1  42 142  538173 ..  538186 -  -2.5  -3.17606   GTATAAAAAAAAATT               TAATT TAAT AATTA                CTGGGGGTAATGCGG
    BB0537   8  72 403  547407 ..  547443 -  -5.2  -5.00616   TGTTTGCTTAAAAAA    CATTCTTGTTTTCTGG GTTTG CTAGAAGGCAAGAATG    TTTAGTCTATTTTTA
    BB0546   4  58 431  556120 ..  556132 -  -3.5  -4.43477   TTTATCCAAGCAAAA                TTAAA CTT TTTAA                TGATTTATTTGTTTT
    BB0560   1 100  14  571856 ..  571876 - -10.5  -5.18355   GTTAAAAAGTAAAAA            GAGAGAGCT TAA AACTCTCTC            TTTTTACTTTTAATT
    BB0571   2  52 160  584021 ..  584031 -    -4  -3.80516   AAGTAATTTATGAAA                 GAAA ATT TTTC                 TTAAAAGAAGCAATT
    BB0576   0 NONE
    BB0582   0 NONE
    BB0586   3  62 303  603412 ..  603423 -    -3  -5.08255   AGTTTGAAAACAAAA                GATA ACCG TATC                 AACTTAATTGTTGGG
    BB0590   3  62 400  608651 ..  608661 -  -5.4  -3.87373   TAGAGCTTGCAGAAA                 TTGC ATT GCAA                 AGTGCTAAATCTTTT
    BB0595   3  44 120  615630 ..  615644 -  -2.8  -3.29837   TTTCAAACATTAATA               TGGAAA TAT CTCCCA               GATCACTTTTTGGAG
    BB0595   3  44  49  615686 ..  615715 -  -3.7  -2.65815   TTTATATTGATATTA       TCTAGCTTTAT GTTATTTG ATAATGCTAGA        TTAGTAACTATAACA
    BB0603   5 100   9  627066 ..  627083 - -11.3  -5.56264   TTTAAAGATAAAAAA             GAAGGGC CAAA GCCCTTC              TTTTGCTGTTAGCTT
    BB0609   5  56   5  635997 ..  636019 -    -5  -3.56864   AAAAGCTTAGAAAGA           TTTCAAAAAT TTT AGTTTTGAAA           AAAATTAATATTTTA
    BB0615   8  95  36  642447 ..  642464 -    -7  -5.95539   GGGTAAATAAAAAAA             GTGGCT TTAATT AGCCAC              TTTTTTTATTTAATA
    BB0639   2 100  21  677840 ..  677871 - -10.4  -4.49781   AAAATAGTCACAAAA      CTTAAAAGCTTTAA ATTT TAAAAGCTTTTAAG       TTTTTTTTGAATTTA
    BB0646   3  75  -3  684980 ..  685000 -  -8.4  -3.62046   TGATTTTTTTAATAA            GTAATAGC TTAAG GCTATTAC            TTATTAATCTTGTTT
    BB0655   3  48 467  694213 ..  694226 -  -3.9  -3.28879   GAGAATTGATAAAAT               TATGA AAGA TCATA                GTCTTGACATTTCTA
    BB0664   0 NONE
    BB0673   2  47 454  711224 ..  711238 -  -2.8  -3.71075   ATATGATTCAAAAGA               CTACAA TTG CTGCAG               ATTCTTCATCTAAGC
    BB0682  11  64  22  723024 ..  723041 -  -7.1  -2.94735   ATCGAAAAGTAAGTA             GAAGATT GAAA AATCTTC              TCTAACTTTTTGGGC
    BB0689   2  49 143  730473 ..  730489 -  -3.7  -3.41767   AGATTCTAAAATAGA              TTTGCTT TTA AAGCTAA              AGGTAATTGAGACTT
    BB0706   5  56  11  741369 ..  741385 -  -2.2  -4.68528   AAATCTAAAAAAGAA              GCCG AAATGAGAG CGGC              TGAAGTAGCTTTAAA
    BB0723   5  52  36  761553 ..  761585 -  -2.1  -4.21098   AGAGTAATGTTAAAA     GCCCTCAGATTG GAATTTATGG CAATC-AAGGGC      TTGTAATCTCTACTT
    BB0728   2  63   4  766710 ..  766729 -  -6.6  -3.25282   ACCAATTAGCATGAA            GAATTAAA TTAA TTTAATTC             TTTCTATTTGGCAGC
    BB0739   6  86   8  781462 ..  781478 -  -9.5  -3.96148   GCTTTTTATTAGAAA              TAGCACA TTT TGTGCTA              TTAATTGTTAAGAAG
    BB0746   3  74 454  789464 ..  789493 -  -8.1   -3.3761   TTTGGTGAATAAAAT       TTCTCCATACCTTT TTG AAAGGTACG-AGAA       TTTTGAAAGTTTATC
    BB0752   1  69  98  794765 ..  794777 -  -3.5   -5.0538   TTTCATTTGAAAAAA                TTATT CCC AATAA                GAATGTAGATGTTAA
    BB0792   1  43  88  830198 ..  830230 -  -3.5  -2.78639   AAGAGCCTTAATAAC      TCTTTTCTCAGAATA TAG TATTTTGAGTAAGGA      TAATTTTAAAGATCT
    BB0812   4  72 227  858694 ..  858712 -  -8.2  -3.22562   GAAAATATTAATAGA             CCCTCAAA TGT TTTAAGGG             GCGTTGCTTCAATGT
    BB0823   8  80  82  867639 ..  867661 -  -2.7  -6.07969   GAAAATTAAAAAAAA           TTTCTACCC ATAAA AGGAAGAAA           AAAAGAAGAAAAAAT
    BB0832   1  43 431  879814 ..  879836 -  -2.1  -3.45742   GTATTAGCAACAATA          TTCCC-TTTA ATTG CAAATGGGAA           TCCATTGCGTCTGTT
    BB0840   2  43 351  897338 ..  897353 -  -3.2  -2.89191   TGAGAGCTGTATATA              GGGCAA GCAG TTCCCC               AAAATTATTGCTAAT
    BB0844   3  78  38  903872 ..  903891 -  -4.3   -5.4588   TAAAATTATAAAAAA            GTCTTCC TTTAAC AGAAGAC             TTTGATTTTAAGTTA
    BB0831   3  64 440  880690 ..  880701 +  -4.4  -4.44448   TTGGGTTATTGCAAT                GCTA GTTC TAGC                 TTTGTTTGGAATAAT
    BB0824   2  65 220  868960 ..  868982 +  -3.5  -4.92314   CCCTTCCTTCTATTG           TAACAAGAA ATAAA TGCTTGTTA           TTTTTATCAGTTCCT
    BB0791   5  64 242  830563 ..  830576 +  -5.3  -4.05669   TTGATTTTTCTAGAT               TGGAA ATAA TTCCA                TCTTTTTCTGGAGTT
    BB0761   6  59 253  804418 ..  804439 +  -2.5  -4.84311   TAAAATAAATCCTAT           TAATC-AATA TTA TATTCGATTA           TTTTATTGTGTAAAG
    BB0757   5  62 214  801286 ..  801297 +    -3  -4.71426   TTTATTTAGAGCTTT                TAAG AATG CTTA                 TTTTATTGATCAAGG
    BB0750   5  57 236  794072 ..  794090 +  -6.1  -2.67456   TATTGCTCCATTTGA             CTTCAAT TTTGT ATTGAAG             ATTATAATCATCTAT
    BB0745   9  82 225  790163 ..  790179 +  -9.5  -3.39482   AGTAGTAAGACTTCT              TCCCATT TGT AATGGGA              TTATAGATGATATTG
    BB0738   6  83  77  781462 ..  781478 +  -9.5  -3.53444   GCTTTTTATTAGAAA              TAGCACA TTT TGTGCTA              TTAATTGTTAAGAAG
    BB0727   7  80 261  766977 ..  767001 +  -6.6  -5.00136   GGATAATAATTTGTA          TGATTTTTGT CCTTT ACAAAAATCG          TTTTATATTTTATTT
    BB0672   7  55  27  711678 ..  711688 +  -2.6  -4.45664   AAAAAGTTCAAGCTT                 TAAT TTT ATTA                 TTTTCATTCCCTTGG
    BB0658   5 100  26  698358 ..  698379 +  -8.9  -5.61689   GTATTAAAGTGTAAA           TAAGTCATA TAAT TATGACTTA            TTTTTTATTAATTTT
    BB0645  11 100   6  684973 ..  685007 + -15.4  -3.63097   AGAGGCTTGATTTTT     TTAATAAGTAATAGCT TAA GGCTATTACTTATTAA     TCTTGTTTATGAAAT
    BB0638   9 100 -20  677840 ..  677871 + -10.4  -5.89947   AAAATAGTCACAAAA      CTTAAAAGCTTTAA ATTT TAAAAGCTTTTAAG       TTTTTTTTGAATTTA
    BB0630   8 100  38  662567 ..  662592 + -13.5  -4.14598   TTGATTTTGAAACTT         TACTGTAGCTT TTAA AAGCTACAGTA          TTTAGTTTGCTTAAA
    BB0624   4  58 325  655174 ..  655192 +    -6  -2.78992   AAAAGAAGGCGACAC             CATTGAGA GCA TCTCAAAG             CTTGTTGGACTAAGT
    BB0621   5  64  49  649156 ..  649176 +  -2.7  -5.09426   AACCAGATTTTAGTT            TTTAAAATT GTA AATTATAAA            TTTTTTGGAATTAAA
    BB0614   4 100   6  642447 ..  642464 +    -7  -5.99154   GGGTAAATAAAAAAA             GTGGCT TTAATT AGCCAC              TTTTTTTATTTAATA
    BB0602   6 100  28  627066 ..  627083 + -11.3  -4.44284   TTTAAAGATAAAAAA             GAAGGGC CAAA GCCCTTC              TTTTGCTGTTAGCTT
    BB0593   5 100   0  613985 ..  614014 + -15.3  -2.84617   TTTAAACGGATATTA       GGCAAGAAAATTT TGTA AAATTTTCTTGCC        TACATTTTTAACATA
    BB0589   9  62 387  609465 ..  609475 +    -4  -4.72631   CTGTGAATACCATTT                 CTTT TAA AAAG                 TTTTCTTCAATTAAT
    BB0585   3  49  47  603776 ..  603789 +  -3.9  -3.37071   ATCTAAGTTTTTCAA               GATTT GCAT AAATC                TTATAAATAAAATTT
    BB0561   5  53 101  575348 ..  575359 +  -4.4   -3.3879   AGGTTCTATGTTGAG                CAAG AGAC CTTG                 TATTTGAGATGAATT
    BB0545   3  52 117  556697 ..  556717 +  -3.4  -3.87201   CTTTATTATCTACTG           TTGC-AGAA TATA TTCTAGCAA            TTATATTATATTTGA
    BB0536   8 100  20  547407 ..  547443 + -11.8  -4.02999   TGTTTGCTTAAAAAA    CATTCTTGTTTTCTGG GTTTG CTAGAAGGCAAGAATG    TTTAGTCTATTTTTA
    BB0529   3  57 -21  539351 ..  539364 +  -2.5  -4.67256   GTCTTATTTTAAAAG               TTTTA TAAA TAAAA                TTTTATAGTTTGTTA
    BB0515   2  53 463  527768 ..  527783 +  -5.4  -2.70128   CTGTTCTAAGGATTG              CTCCAA AGTT TTGGGG               ATCTTCTATTTCATC
    BB0445   6  90  29  465161 ..  465177 +  -6.5  -5.68489   AATTTTTATTTGCAA              GCTGCTT TTT GAGCGGC              TTTTTTATTATTCTA
    BB0432   9 100  10  450897 ..  450936 +    -9  -5.17054   ATTTAAATTTACAGC  TGCACTAATAAGAATATAT AAA ATATATTCTTATT-GTTCA  TTTTTTAAATATTAT
    BB0424   5  83  67  444366 ..  444382 + -10.9  -2.62396   TCGAACCCTTGACCC              TCGGCTT GCA AAGCCGA              TGCTCTAGCCAACTG
    BB0418   9  90  56  429730 ..  429760 + -11.3  -3.15841   CCAGAAACTTTAGCC       TCATAAAGCTTGC GATCA GCAAGCCTTATGA       TATTGGTAAAATTGT
    BB0406   7  82  27  418362 ..  418385 +  -8.2   -4.4078   AATTGGTAATTAAAA          TTAAGCTCGC ATAA GCAAGCTTAA           TTTTAATTAAAACCA
    BB0401   3  47 343  414658 ..  414678 +  -3.3  -3.44377   ACCTTGCTTATAAGA            GAATCAAGT GAT ATTTGATAC            TTAAATTTTCTGTCT
    BB0376   0 NONE
    BB0367   4 100  -2  375937 ..  375958 + -11.7  -4.84311   AATGAGCAAAAACAA           TAAAGCCTC TGCA GAGGCTTTA            TTTTATTGTCTAACA
    BB0352   1  44 205  362526 ..  362542 +  -2.3  -3.63744   AAAATCATAGCCTTG              GAATTGA AAT TAAATTC              TATTTTAGAAAACAA
    BB0349   6  60 463  359661 ..  359676 +  -6.2  -3.13109   CAATTATAAATCAGC              TCTCTT TCCA AAGAGA               CTTTTGAATAGTCTG
    BB0337   5  90   7  346371 ..  346385 +  -5.7  -5.95166   CAAAAATAAATCAAA               TCCCT GTAAA AGGGA               TTTTTTTTAATTAAA
    BB0324   3  49 338  329959 ..  329989 +  -3.4  -3.61517   ACAAGACCTATTCTG       TAGGATTTAAACTT TTG AAGTTGAGGTTCTA       TTATTGAAAACAAAT
    BB0315   2  51  -7  322031 ..  322047 +  -3.7  -3.55442   AAAACACAACGTGCA              GAACTTA AAC TAAGATC              TATCTTTTCTCTTAA
    BB0263   2  58  54  277118 ..  277128 +    -4  -4.32049   CTTGTAAAAGTGTTT                 GAAA GAC TTTC                 TTTTGCTACATTATC
    BB0256   3  75 288  267563 ..  267576 +  -5.3  -5.09173   TCATCATCAATATAA               TTTGG AGAA CCAAA                TTTTTTAACCTCTTC
    BB0243   6  93  24  250113 ..  250131 +  -9.6  -4.67038   TTTATATTAAACAAA             GGGATTGT TAA GCAATCCC             TTTTAATTTTAAAAC
    BB0228   4  56 315  235568 ..  235589 +  -3.1   -4.2528   TTCAATAAAGTTTAA           TTTACATTA GAAA TAATGTCAA            TTTATTCAATTACCA
    BB0218   2  44  62  224023 ..  224040 +    -2  -3.55442   TAACACCAAATATAC             TTGGCA CTTTAT TGTCAA              TGTCTTTTCTCTTAG
    BB0212   2  46 194  218506 ..  218516 +    -4  -3.10905   TGCTTTATCAATCTC                 TAGA ATA TCTA                 TTGAATCAATTCTAA
    BB0199   2  51  88  200038 ..  200058 +  -4.7  -2.78395   ATTAAATTATCCACC            AGGTCTTTA AAC TGAAGACCA            TCATTGCTGCACATT
    BB0193   2  57 -45  191414 ..  191434 +  -6.3   -2.6704   AAAAATAGCAAAAGA            TGTTGAAAA AGA TTTTCAATA            TGAATTTAACATTTA
    BB0184   2  67 189  187383 ..  187403 +  -7.7  -3.02263   CCAATAAGCACTGAA            TTTGGATCA ATC TGATTCAAA            TATTCAAACAAATCT
      infA   4  51 434  171918 ..  171928 +    -4  -3.60525   AAAAAATAAAACTAT                 TGTT ACG AACA                 TTGTCTGTAACTCCA
      infA   4  51 435  171919 ..  171939 +  -4.7  -2.86432   AAAAATAAAACTATT            GTTACGAAC ATT GTCTGTAAC            TCCATTTTTAGCTTC
    BB0162   8  61 -13  163032 ..  163058 +  -6.1  -3.33815   CAGCAAGAAAGCCAA        G-GGATTTATTT TAAC AAATAAATCCGC         TTACTTACAAACGCT
    BB0152   2  48 345  153357 ..  153368 +  -4.4   -2.5919   CTTAAGAACGTCTAG                GCTT CCAA AAGC                 TGCATTAATATCATC
    BB0148   2  51 128  148933 ..  148946 +  -2.5  -4.15833   ATCTTCAACTTTATT               TTTTT GATT AAAAA                TTTTCAAGTCGTAAT
    BB0143   3  75  63  144660 ..  144670 +  -8.2  -3.57185   TTTCAACAAATTCAA                 CCGC ATT GCGG                 TATTCTTTGCCTGGC
    BB0136   6  56 461  136325 ..  136338 +  -3.9  -4.16943   ATAATTTGAACAACA               TTATC CTTG GATAA                TTTTGCAATATCACC
    BB0117   2  50 -35  115473 ..  115490 +  -4.9  -2.75284   GCATCAGCATCTCAC             TTTTGGC TTAT GCTAAAA              TACATTTCTAATTTT
    BB0110   7  72  62  109733 ..  109748 +    -9  -2.50489   AAAAATAATATATCT              GCCCTA CCTG TAGGGC               CATTTCTATGTTTTG
    BB0102   3  54   8  100757 ..  100769 +  -3.5  -4.18058   ATAATTAAGATTTAT                TTTTT GCC AAAAA                TTTTAAAATCTCATT
    BB0086   6  90   5   82945 ..   82961 + -10.9  -3.17229   TTGAAAAATGAAAAC              CCCCAAA ATA TTTGGGG              TCTTAATACTAAAAT
    BB0081   2  43 286   77987 ..   78003 +  -2.3  -3.33899   AATCCCAAAAGACTT              TTGAAAA TAA TTTCCAA              TATATTTAAATTTTA
    BB0062   4  54   1   57976 ..   57988 +  -3.5  -4.02919   CTAATTAATATGTGA                TTTTA TAT TAAAA                ATTTTTTTATCATTT
    BB0053   2  50  55   50067 ..   50083 +  -5.2  -2.62184   TTATGTAAAAAACTC              TGAGTA AATAC TACTCA              TAGTATACACAACAG
    BB0046   5  58 344   46335 ..   46356 +  -5.9   -2.9175   ATAAGTTCTCTCAGA           CTCTGTAAA TAGT TTTTCAGAG            TATACTTCCCCTCTC
    BB0041   2  51 396   41165 ..   41179 +  -4.4  -3.21194   TCCTTTCAAGAGAGC               TTATTA TTT TAATAA               TTGCTAAAATTTCTC
    BB0033   2  61  20   31499 ..   31531 +    -2   -4.9218   TCTTTTAATTACAAT      TGAGCAATTGCAAT ACAGA ATTGCAATCACCCA      TTTTTGTAATAAATA
    BB0028   7  59 107   27555 ..   27569 +  -4.4  -4.14627   ATCTTAGATCTAAAA               TATAAA TAA TTTATA               TTATTTATATCAAAA
    BB0028   7  59 353   27801 ..   27811 +  -2.6  -4.90381   TTGTGCAATATAAAT                 TTTT GTA AAAA                 TTTTATTATCTTAAA
    BB0024   4  48 268   24226 ..   24242 +  -2.3  -3.92592   TTCAGCACCAACTTC              TAATGCA AAT TCCATTA              TTTCATCTTCAAGAT
    BB0017   3  67 357   17161 ..   17175 +  -2.9  -5.30189   CTTTTTTCCTCTATC               TTTAG AAACA CTAAA               TTTTTTCCTATTGTG
    BB0014   2  51 403   15131 ..   15145 +  -4.4  -3.13403   ATTGGACTATTTTTT               TTTAAA TTT TTTAAA               TGTTCATAAAACAAA
    BB0004   1  41 218    5406 ..    5425 +  -2.2  -3.24672   CATCAATGTAATCTT            TTTTTTTG GCTT CATAAAAA             CTTCTTTTATCTCTT
    BB0001   2  52  25     702 ..     714 +  -3.5  -3.90922   TATTATAGAACTTTT                TTTAT GGT ATAAA                TTATTTAACACAAAT
     BBD07  13  83 -32    4272 ..    4289 -  -6.3  -5.42605   TTAATAAAAAGAAAA             CCCCTTA AAGA TAAGAGG              TTTATTTAAAAGAAT
     BBD10   7  63 206    5658 ..    5670 -  -6.3  -3.61517   ATTTCCTTTGAAGAA                TTCCA TAA TGGAA                TAAGGGAAGGGCTAT
     BBD15   5  62 352    9218 ..    9241 -  -2.6  -5.03747   AAATTTGGGAAAAAA          GATTTAAAAA AACG TTTTTAAATA           AAAATTTAAAAAAAC
     BBD24   6  86 -19   15875 ..   15910 - -11.5  -2.71144   CATTTGGCTTAATTA    CAATCAATACAATAA GTTAAA TCATTGTATTGATTG     TAATTAAAGCTATTG
     BBD14   6  59 282    9663 ..    9677 +  -4.4  -4.05004   GATACTCTGGAAGAA               TAAAAA TGA TTTTTA               TTATTATTCTCATCC
     BBE07   3  66 124    6039 ..    6058 -  -6.6  -3.48395   ACTCTTCTTACATAA            TTTCAATT TATT AATTGAAA             TTATGYTCATACATA
     BBE15   3  51 113    9230 ..    9240 -  -2.6  -4.05033   TTTATGCTACAGAAA                 TAAA ATT TTTA                 ACAACAATTATTTTT
     BBE28   3  51 317   19009 ..   19020 -    -3  -4.11773   AAATATTGTTGAAAA                TCTA AGAT TAGA                 AGTTAATAAAAAAGG
     BBE14  10  83 114    9492 ..    9512 + -11.3  -2.74192   AGCCCAGATATCATT            TGCTTTTCA CAC TGAAAAGCA            TCCTCTTGAACACTA
     BBE09   2 100 245    8006 ..    8042 + -12.8   -5.1166   CAAAATATAATAAAA    CTATTAATTTTAATTT TTCAT AAATTAAAATTAATAG    TTTTTGGTTTTAATA
     BBE06   5  64 133    6039 ..    6058 +  -6.6  -3.44527   ACTCTTCTTACATAA            TTTCAATT TATT AATTGAAA             TTATGYTCATACATA
     BBF03   4  57 195    1892 ..    1903 -  -5.8  -3.42663   ATTATTATCGAAATA                GCTC CAAT GAGC                 TTACATCTACTATTA
     BBF07   7  50  48    3341 ..    3362 -  -3.1  -3.76373   GTTTGAAGAGTTAAA           TAAAGCA CATGAAGC TGCTTTA            AGTAGTAGAGAATCT
     BBF14   4  55 377    6960 ..    6977 -  -5.7  -2.76721   ATATAATTTGAAGTA             TTTAAAG CACT CTTTAAA              AGCAAATTTGAACCT
     BBF20   2  50 426   10260 ..   10272 -  -3.5  -3.65827   CAACTGTTATTGAAA                TATAA TAT TTATA                GACATAACTTTATAA
     BBF17   2  51 251    9280 ..    9293 +  -3.9  -3.53444   GAAGCTATGGATAAT               TCAAA AAGA TTTGA                TTTAAAAGCACATAA
     BBF06   9  57 193    3573 ..    3583 +  -2.6  -4.67234   TACGTCCCGTCCTGC                 TTAA TCA TTAA                 TTTTTAAAATTAAAT
     BBF06   9  57 198    3578 ..    3599 +  -2.5  -4.62622   CCCGTCCTGCTTAAT           CA-TTAATTT TTA AAATTAAATG           TTTCTTTCTAGTTAC
     BBG04  10  82  49    2654 ..    2701 - -10.8  -2.84504   ATTGTTCAAATATTA TTAGGGCTTAAAGAAACTCTCT TGCT AAAGAACTTCTTTAAGCCCTTC AATTGTAAATGATTC
     BBG10   8 100 109    7351 ..    7374 -  -9.6  -5.52079   AGAGTAAAAGAAAAA          GACCATTAGC AAAA GCTAAAGGTC           TTTTTCAAGGTATTG
     BBG34  10  48 396   28448 ..   28458 -    -4  -3.19789   AACGTAGAAAAGAAT                 TTAG ATA CTAA                 GATTGATAACGTAGA
     BBG34  10  48 363   28481 ..   28491 -    -4  -3.19789   AACGTAGAAAAGAAT                 TTAG ATA CTAA                 GATTGATAACGTAGA
     BBG34  10  48 330   28514 ..   28524 -    -4  -3.19789   AACGTAGAAAAGAAT                 TTAG ATA CTAA                 GATTGATAACGTAGA
     BBG15   4  52 360   13529 ..   13563 +  -3.7   -3.7614   ATTAGGTTTTGTAAC     TTCAATTTCAATAAC TTCTT GTGGTTGAAAGTGAA     TTATTCCTGCTGATT
     BBG09   9  93  63    7351 ..    7374 +  -9.6  -4.62302   AGAGTAAAAGAAAAA          GACCATTAGC AAAA GCTAAAGGTC           TTTTTCAAGGTATTG
     BBH06   2  55 -32    2282 ..    2292 -  -5.4   -3.0264   AAAGTTTGCTTAATA                 GCTT TAT AAGC                 CCCCTCAAGTTCTAC
     BBH22   6  53 362   14384 ..   14401 -  -5.7  -2.65448   GTAAATTTAATTAAC             TAAAGAA GTGA TTCTTTA              ACACTCTCCCTAATT
     BBH34   1  40 210   22968 ..   22979 -    -3   -2.9045   AAAAAGGCAGTAAAG                GATT GAAA AATC                 TAATCAAGAAAGTTA
     BBH39   9  71 390   27248 ..   27264 +  -8.1  -3.00816   AGCCAAACTATCAAC              TTCCTTT AAA AAAGGAA              ATTCTTCTTWATATT
     BBH35   6  51 115   23678 ..   23691 +  -2.5  -4.16146   GAACATTAATTCATT               TTTTT ATCT AAAAA                TTTTAACAATATTTT
     BBH12   6  71 356    9948 ..    9958 +  -5.4  -4.62069   ATTATTATTCTGTTG                 CTCA CCT TGAG                 TTTTTCCAATAAAAA
     BBH05   4  53 124    1804 ..    1816 +  -4.9  -3.24735   AATTCTTCTTCCCTA                TCATT CAA AATGA                TTAAATCTTTAGATA
     BBI03   6 100 428    1365 ..    1419 - -11.9  -4.53303   TAGTGTTACATAAAA TGAA-TAGGGCTTAAGACAAATTCTT TATA AAAAACTTGCTTTAAGCCCTATTTCA CGATCATATTGTGAT
     BBI03   6 100 268    1538 ..    1579 - -16.3  -3.76226   AACTTTACAATATAA CTAAAATTGCTATAAGAGT ATTT ACTTTTATAGCAATTTTAG  TTATATTGTAAAGTG
     BBI11   2  80 243    4341 ..    4380 -  -8.2   -4.2349   TTTTTATATCTAAAA  TTTTTTCTTAATTGAG TTAAAGTG CACAATTAAGAAAAAA   TAAAAATAAATCTTT
     BBI17   7  73 393    8398 ..    8428 -  -2.7  -5.79588   GGAAAAGCAAAAAAA       CTTTTATTAGATT ATAAA AATCTAAAAACAG       ATATTAATAAGCTTA
     BBI27   5  82 406   16654 ..   16687 -  -9.9  -2.98881   ATATTAAACAGTATA     TCTTTTATCATTTAT CTCT ATGAATGATAAAAGA      TTCTTTATTTAAAGA
     BBI37   7  72 130   23287 ..   23297 +    -4   -5.2894   TAGTTGCGTTTAAAG                 CTTT TAC AAAG                 TTTTGTTTTATCTTT
     BBI30   3  54   9   19519 ..   19535 +  -5.3  -2.88134   TTTATAAAGTCTTTG              TTTATAT TTT ATATAAA              ATTTCCATTAATTAA
     BBI26   3 100 124   16654 ..   16687 + -12.1  -4.32678   ATATTAAACAGTATA     TCTTTTATCATTTAT CTCT ATGAATGATAAAAGA      TTCTTTATTTAAAGA
     BBI16   2  42  83    8621 ..    8634 +  -2.5  -3.28592   ATCTATTTGGGTAGG               TATTA CTAT TAATA                TGGTTTTTGGCTTAG
     BBI16   2  42 182    8720 ..    8762 +  -3.2   -2.5409   AACCCCCTTACAAAT TAATTTATATAAACCTATA TCTATC TAAA-GTTTATATAAATTA TAGGTTAACAATTCT
     BBI02   6 100 440    1544 ..    1573 + -11.7  -4.57218   ACAATATAACTAAAA       TTGCTATAAGAGT ATTT ACTTTTATAGCAA        TTTTAGTTATATTGT
     BBK13   3  59 -37    8177 ..    8201 -  -4.3  -4.02051   TATCAATCCAAATAA          TAAGAAACGGT TGT AACGATTCTTA          ATATTTTTTTTGGAT
     BBK16   5  56  52   10034 ..   10046 -  -4.9  -3.49419   CCTTTTTATAAAAAT                CAATT AAA AATTG                TTTGATACTTTACCA
     BBK21   7 100 286   13268 ..   13291 - -15.4  -4.87892   TTTCAATAAAATAAA          GAAGCCCCTA AAAA TAGGGGCTTC           TTTATTTTATTGAAA
     BBK27   3  78 210   18584 ..   18594 -  -5.4  -5.20154   ATATAATTCAAAAAA                 CTCT TAG AGAG                 ATGCTTTATGAGAAG
     BBK38   3  93 170   23724 ..   23749 -  -9.2  -4.61231   TCACATTTGTAAAAA         TAGCTTGTAT TATTTG ATACAAGCTA          TAAGGCTAAGAGAAA
     BBK41   4  95  22   25747 ..   25791 - -11.2  -3.71517   TAAGAGGCAAGATAA TTTTTAAAAAAGCCTAAGATA CAAG TA-CTTAGGCTTTTTTAAAAT AAGAAGATATTGTTG
     BBK45   8  57 198   27164 ..   27185 -  -2.5  -4.62622   GTAACTAGAAAGAAA           CATTTAATTT TAA AAATTAA-TG           ATTAAGCAGGACGGG
     BBK45   8  57 193   27180 ..   27190 -  -2.6  -4.67234   ATTTAATTTTAAAAA                 TTAA TGA TTAA                 GCAGGACGGGACGTA
     BBK44   8  62 129   27482 ..   27492 +  -6.8   -3.0464   AAGTTTTTCTTGTTT                 CTGC TTA GCAG                 TCTTAAGGCTAACTT
     BBK40   4  75 101   25758 ..   25780 +  -5.7   -5.0538   ATAATTTTTAAAAAA          GCCTAAGATA CAAG TA-CTTAGGC           TTTTTTAAAATAAGA
     BBK06   6  66  99    5335 ..    5364 +    -5  -4.47397   CTGCATTCTCTATTT       TATTGGCTGCCT CACTCA AAGCTGCCAATA        TTTTAGTATATTTGT
     BBK01   6  75 287    1368 ..    1381 +  -3.9  -5.48028   AAAGACTGGCCACAA               TGAAA TTAT TTTCA                TTTTCTTTTTCTTTA
     BBJ04   6  51  72    2182 ..    2196 -  -3.6  -3.55824   GAGCACTTACAAATA               GACTTT CCT AAAATC               ATTTTTGTAAAAAAT
     BBJ11   2  58 432    7322 ..    7348 -  -5.2   -3.7948   AATTAGATGAAAAGA         TAGAAAGAGCAA GAA TTGAACTTTCTA         CAAAAATAACAGACG
     BBJ32   4  93 217   24143 ..   24169 - -11.1  -3.35934   TTATATAGGTGATAA         GTTAAAGTACA TCTAC TGTACTTTAAC         TATTGTTATAATTTT
     BBJ46   4  63 375   33957 ..   33997 -  -7.1  -2.80016   TTGTAGTATTAATCA  TTTTTTTCATACTTTTCAT ACT ATGAAAAGTATGAAATATT  AAAGAATAAAGAATT
     BBJ45   9  66  55   33275 ..   33301 +  -6.7  -3.51242   TTATATAGGTGATAA         GTTAAAGCACA TCTAC TGTACTTTAAC         TATTGTTATAGCTTT
     BBJ40   5  70  66   29988 ..   29998 +    -4  -5.18726   TATTATCTATTTTAA                 TGTT ATC AACA                 TTTTTATTGTAAGCG
     BBJ40   5  70 110   30032 ..   30043 +    -3  -5.58051   ATGGTTGCGTTTAAA                CTTT TAGC AAAG                 TTTTGTTTTTTCTTT
     BBJ35   4  56 413   27375 ..   27389 +  -5.6  -3.15961   TCTTTTCGTCATCGG               CAGCAC TTT GAGCTG               TTGCATAGTCTTTTA
     BBJ14   9  63   6    9292 ..    9310 +  -3.3  -4.84033   TAAACCTTGAACTAT             TTATTTA GTGTA TAAATAA             TTTTGATTTTTCTCT
     BBJ10   3  89 204    7680 ..    7701 +  -8.9  -4.58685   TAAGTATTTTTTGTT           TATGCTTAA CATC TTAAGCATA            TTTTTAGCCCGCTTT
     BBA17   5  57 391   10893 ..   10907 -  -2.8  -4.68645   GATGGAAAAGTAAAA               GTCTTT TTG AATGAC               ACTGCAGGTTCTAAC
     BBA17   5  57 244   11043 ..   11054 -  -5.8  -3.31176   CAACAATACAACACA                GCTG GAAC CAGC                 CTAGAAGGATCAGCA
     BBA24   3  84  35   15879 ..   15902 -  -9.6  -3.70469   AATTATAAGCCCAAA          CCCAACCAGA TGGA TTTGGTTGGG           TATTGTTTTTAATTG
     BBA28   5  66 411   17329 ..   17343 -  -5.8  -4.25074   TACTAAAGTTTAAAA               CTTTTA TTT TAAAAG               CGTATCAGTTTAAGT
     BBA28   5  66 185   17557 ..   17569 -  -5.5  -4.25502   CTTAAAAATAAAAGA                GAAGC CAT GCTCC                CGCAATTTATTGGCT
     BBA34   9 100  15   21564 ..   21605 - -17.7  -3.27648   TAATTCAAAAATAAG TTTTCATAAATAGGGTCAA AATT TTGACCCTATTTGTGAAAA  AGTTTAAAAATCAGT
     BBA57   4  41 340   37746 ..   37757 -    -3  -3.09288   TATTTTCCAAGAAAG                TGAT AATA ATCA                 TTTTGATAAAAATTA
     BBA57   4  41 329   37758 ..   37768 -  -2.6  -2.99661   AAGTGATAATAATCA                 TTTT GAT AAAA                 ATTATTTCTACATTC
     BBA57   4  41  79   37997 ..   38018 -    -3  -3.06969   TAACTTATGTTAATA           GTAGTGGT GTGCCA ACAACTAC            AACCGGAAAAACAGG
     BBA67  10  71 148   46348 ..   46365 +  -5.6  -4.64766   GAGTCTAAAAAAAAA             GAGAAG AATTAA CTTCTC              TTTTTAAAATATCAA
     BBA62   5  64  98   42507 ..   42538 +  -7.2  -3.10597   AATTAAATATAAAAA      AGGGGAAAGAGGTT TTTA AACCCCTCTCCCCC       CTTTTGAATGCAAAA
     BBA58   4  56 331   40100 ..   40117 +  -4.3  -3.69867   TTATATATCATTGGA             TTTAATT AATC AATTAAA              TGTATTTTATTTTTA
     BBA33   7 100  12   21574 ..   21595 + -11.7   -3.8709   ATAAGTTTTCATAAA           TAGGGTCAA AATT TTGACCCTA            TTTGTGAAAAAGTTT
     BBA27   5  90 136   17818 ..   17830 +  -6.3  -5.85011   AATCTTTCATTTTGT                TCGTT AAC AACGA                TTTTTTTGATTTTTG
     BBA23   3 100 142   15879 ..   15902 + -11.8  -3.86437   AATTATAAGCCCAAA          CCCAACCAGA TGGA TTTGGTTGGG           TATTGTTTTTAATTG
     BBA03   5 100  29    1935 ..    1973 +   -12  -4.45473   GAAATTTATAATTAA   TTTAAAAAGCTAGTGGTT TTA AACTGCTAGCTTTTAAAA   TATTTTTTTAGTTAA
     BBB08   3  47 461    5416 ..    5427 -    -3  -3.82923   AACCCAAGCAAAAGA                TCTT TTCA AAGA                 AGGAATAGATACAGT
     BBB08   3  47  59    5812 ..    5829 -  -3.5  -3.32233   CAATGATGAAATATA             TCTACTT GAAA AAATAGA              ACCTTGGGAAAAATT
     BBB14  12  74 218   10690 ..   10702 -  -4.9  -5.13473   ACTATATTTAAAAAA                TGTTT CAA AAACA                CTTTACAAAAAAATA
     BBB17  10 100 200   13663 ..   13693 - -15.8  -4.76311   TATAAACAAAAATAA       GAAATGAATTCTTA AAT TAAGAATTCATTTC       TTTAACTTAATTATT
     BBB21   5  88  76   17921 ..   17941 +  -4.9  -5.96219   TTTATAATTTAGGTT            TTTGAAATT GCA AATTTTAAA            TTTTTTTTATAAATA
     BBB16   5 100  61   13667 ..   13689 + -10.8  -4.50761   AACAAAAATAAGAAA           TGAATTCTTA AAT TAAGAATTCA           TTTCTTTAACTTAAT
     BBB01   5  47 280     604 ..     614 +  -3.2   -3.3879   TAAAATATTTTTTAC                 CTCT TTT GGAG                 TCTTTAAAATAAATT
     BBC04   9  70 159    2407 ..    2431 -  -5.9  -4.20007   TAAAAATCAAAAAGA          TTTTCTTAAAA AAC TTTTAAGGAAA          TATGAAGAACTAAAA
     BBC05   6  70 147    3859 ..    3878 +    -5  -4.79053   TTTTAAAACTTAATC            TTTAGGCA AGTC TGCCAAAA             TTTGTTTTAATATTT

SUMMARY

248 putative operon ends contain 1211 possible terminators.
Percent operon ends hit by terminators of confidence >= x:
	x	#>=x	hits>=x	%hits>=x
	100	57	38	36	15 %
	99	57	38	36	15
	98	57	38	36	15
	97	57	38	36	15
	96	57	38	36	15
	95	66	40	38	15
	94	66	40	38	15
	93	72	45	43	17
	92	72	45	43	17
	91	74	46	44	18
	90	81	51	49	20
	89	83	53	51	21
	88	87	56	53	21
	87	90	59	55	22
	86	93	62	58	23
	85	93	62	58	23
	84	94	63	59	24
	83	100	69	64	26
	82	105	73	68	27
	81	109	75	70	28
	80	113	79	74	30
	79	117	82	75	30
	78	121	86	77	31
	77	124	87	77	31
	76	125	88	78	31
	75	134	96	83	33
	74	138	100	86	35
	73	145	106	87	35
	72	156	112	92	37
	71	162	117	95	38
	70	170	125	99	40
	69	174	128	101	41
	68	182	134	104	42
	67	189	140	108	44
	66	205	152	113	46
	65	213	158	117	47
	64	231	174	124	50
	63	239	180	129	52
	62	261	199	138	56
	61	275	210	142	57
	60	287	220	145	58
	59	312	239	149	60
	58	334	257	158	64
	57	358	279	166	67
	56	391	302	173	70
	55	417	325	177	71
	54	462	363	187	75
	53	500	395	191	77
	52	533	421	197	79
	51	586	460	208	84
	50	632	495	213	86
	49	687	539	218	88
	48	723	568	222	90
	47	764	601	227	92
	46	814	636	228	92
	45	885	684	229	92
	44	947	735	233	94
	43	997	780	237	96
	42	1029	808	239	96
	41	1071	839	241	97
	40	1125	882	242	98
	39	1190	936	242	98
	38	1211	950	242	98
	37	1211	950	242	98
	36	1211	950	242	98
	35	1211	950	242	98
	34	1211	950	242	98
	33	1211	950	242	98
	32	1211	950	242	98
	31	1211	950	242	98
	30	1211	950	242	98
	29	1211	950	242	98
	28	1211	950	242	98
	27	1211	950	242	98
	26	1211	950	242	98
	25	1211	950	242	98
	24	1211	950	242	98
	23	1211	950	242	98
	22	1211	950	242	98
	21	1211	950	242	98
	20	1211	950	242	98
	19	1211	950	242	98
	18	1211	950	242	98
	17	1211	950	242	98
	16	1211	950	242	98
	15	1211	950	242	98
	14	1211	950	242	98
	13	1211	950	242	98
	12	1211	950	242	98
	11	1211	950	242	98
	10	1211	950	242	98
	9	1211	950	242	98
	8	1211	950	242	98
	7	1211	950	242	98
	6	1211	950	242	98
	5	1211	950	242	98
	4	1211	950	242	98
	3	1211	950	242	98
	2	1211	950	242	98
	1	1211	950	242	98
	0	1211	950	242	98
