# Supplementary material for: Rapid, accurate, computational discovery of Rho-independent transcription terminators illuminates their relationship to DNA uptake
Source: Genome Biol. 2007 Feb 21;8(2):R22. doi: 10.1186/gb-2007-8-2-r22 (PMC1852404; doi:10.1186/gb-2007-8-2-r22)
Supplement: Additional data file 2 — As described in the text, the entire robust tail-to-tail region is searched; if the region is less than 500 nt, then the 500 nt downstream of the stop codon is searched (stopping if a gene start is encountered). In the case of ties, all terminators with the high score are output. [file gb-2007-8-2-r22-S2.zip › Borrelia_garinii_PBi.ttperf]

     BGB08   4  59  -2    5769 ..    5798 -  -2.3  -4.88288   CAAAATAATAGAAAA       TAAATAAACATCC TAAA AAAAGTTTATTTA        TTGTAAAAATTTTTC
     BGB14  15 100 -18   10789 ..   10822 - -12.9  -4.07772   GAAATAAAAAAGCAA     TAAAGATTATAAAAA TCAA TTTTTATAATCTTTA      TTTTCAATAGATTCG
      ospC   7 100  66   18220 ..   18239 +  -9.4  -5.40873   AAGTCAATATAGAGA            GTCAAGAA AAAT TTCTTGAC             TTTTATTTTTCTATT
    oppAIV   9 100  96   14242 ..   14272 + -12.2  -3.93148   AATAAACAAAAATAA       GAAATGAATTTTTA TTT TAAGAATTCATTTC       TTATTAATTTAATTA
     BGB01   5  51 296     622 ..     632 +  -2.6  -4.09243   ACCTCTTTTAGAATC                 TTTA AAA TAAA                 TTTTAAGCCAATCTC
     BGA03   5  78  16    2396 ..    2418 -  -6.2  -5.05782   AGCTAGTTTAAAAAA           GCTAGTGGTT AAA ACCCGCTAGC           TTTTCAAACAACTTT
      dbpA  11 100  42   16351 ..   16387 - -17.5   -3.3692   TACATTAAATTAATA    GGGCCAAACAACCCAAA ATT TTTAGGTTGTTTGGTCC    ATTGTTTTAAACCAG
     BGA28   5  93   7   22264 ..   22309 -  -7.3  -5.75342   TTTTTCTAAAAAAAA TTTTTTCTAAATAGAG-CTA TTAATTT TCGACTCTATTTAGAAAAAA AATCATTTATTCTTC
     BGA58   3  45 383   38200 ..   38217 -  -2.7  -3.50808   TTTAGCAGAAGAAGA             TGAAGTA CTTT TGCTTCA              AAGTAATTTTAATAT
     BGA62   9  76 113   42960 ..   42985 +  -6.3  -4.87318   TTAAACTTAAAAAAA         GAAAGAGAT CCATAAAA ATCTCTTTC          TTTTTGCATTTTAAA
     BGA57   7  58  38   38585 ..   38595 +    -4   -4.2461   TAGTAGTTTGTTTAG                 CTTA GCA TAAG                 TTTATTAATAGGGCT
     BGA20  10 100  37   16351 ..   16387 + -17.5  -3.09908   TACATTAAATTAATA    GGGCCAAACAACCCAAA ATT TTTAGGTTGTTTGGTCC    ATTGTTTTAAACCAG
     BGA02   7  79  53    2396 ..    2418 +  -8.4   -4.0896   AGCTAGTTTAAAAAA           GCTAGTGGTT AAA ACCCGCTAGC           TTTTCAAACAACTTT
       udk   6  73 124   14424 ..   14442 -  -3.2  -5.55664   CTATTATGAAAAAAA             TATCTAAA AAT TATAGATA             CAATATAATATACTT
    BG0029   1  39 291   26985 ..   27000 -  -2.6  -2.54807   ACAAAATTTAAAATG              TATTCG GATG CAAATA               ATTACACAACGCCAA
    BG0034   3  57 377   31014 ..   31024 -  -5.4  -3.41988   TGTCATTTAATAATA                 GCTT TGC AAGC                 ATAAAAAAAGAAGAA
      spoU   3  70 207   48227 ..   48237 -  -2.6   -5.5454   TTAAACAAATAAAAA                 TAAA ATC TTTA                 TGGATCATTCATCCT
    BG0080   7  59 156   77368 ..   77389 -  -2.3  -4.77567   ATTTGGAGAAGAAAA           TTCTGAAAT ATTA AACTCAGAA            TATTACGTATCTGAA
       ldh   5  89   3   82769 ..   82798 -  -8.7  -4.59511   AATATGCTTGAAAAA       TAAAAACCCCTAA AATA TTTGGGGTCTTTA        AACTAAAATTCTATT
    BG0104   1  55 248  100299 ..  100309 -  -5.4  -2.99031   AAAGAAAATTAATTA                 TCCT GAC AGGA                 ATTTAAGCAATAACA
      sodA  13  68 -11  152654 ..  152666 -  -6.3  -4.13995   TCTTTATAAAGTAAA                GCTAA TTG TTAGC                TTCATTGTAAATTTT
    BG0159   5  61 260  160531 ..  160541 -  -5.4  -3.78877   GAGGATATGAAAATA                 GGAA TTA TTCC                 AATCGGATATTTTGA
    BG0184   2  50 285  186474 ..  186486 -  -3.4  -3.75438   AACAAAAAAAAATTA                CTTG GAAAA CAAG                CTATATGCACAAATG
    BG0198   6  63  60  199410 ..  199428 -    -4  -4.59954   AAGAAGAAAAAAAGA             TAAAAATA AAT TATTCTTA             CAAGATAAAATATTC
      ddlA   8  64   7  199519 ..  199533 -  -4.4  -4.29981   TAAAGAGATTGAAAA               TTTAAA AAC TTTAAA               ATTAAATTAATCTTC
    BG0208   6  72 355  207314 ..  207324 -    -4  -5.30155   CGAGCAAGCAAAAAA                 CAAA AAA TTTG                 ACATTAATATGCTAG
    BG0216   6  70 350  216980 ..  216995 -  -3.4   -5.3472   AAAAAACAAAGAAAA              TATTTT AAAA AAAATA               GCTGAAGAATTTATT
    BG0222   6  68 313  222567 ..  222598 -  -7.4  -3.62096   TGGGACGAGGTCAAA      GACAAACTTAATAC AAAT GCCTTAAGTCTGTC       AGGAGGTCAACAACA
      rpmE  13  79  -3  234231 ..  234241 -    -4  -5.71712   TTTCATACAAAAAAA                 CTAA TTT TTAG                 GACTTTTTATACCTT
    BG0246   9 100  45  248908 ..  248926 - -11.8  -4.51743   TTACTATTAAACAAA             GGGATTGT TTA ACAATCCC             TTTTAATTTAAAATT
     lon-1   5  55 331  259746 ..  259756 -  -5.4  -3.05294   TTAAACCCTGCAACA                 GCAA CAA TTGC                 ATCTGTAAGCATGGG
    BG0260   2  60 376  265716 ..  265731 -  -6.1  -3.26745   CATACTGGAAATACA              GGCCT CTCAAC AGGCC               CTCATTTACACTTCG
    BG0319   4  47 359  320484 ..  320499 -  -3.4   -3.4096   AATAGACTTTAAAGA              TAAAAA AAAC TTTTTA               GATATCTCTTGGGCA
    BG0326  10 100 426  327997 ..  328024 - -14.3  -3.20235   AATTAAAAATAATCA        GAAAGCAAGGC TCTTCG GCCTTGCTTTC         TTGTTTTATATCTAA
    BG0337   3  68 188  342732 ..  342742 -  -5.4  -4.39568   ATCCATATACTAAAA                 TGCT AAT AGCA                 TCAATTCCTGAAATC
      rpmB   8  56  73  357871 ..  357892 -  -2.4  -4.57341   AAGCCTTTTTAAAAA           TTTTGAAT TTAAAG ACTCAAAA            ATAACAACTGACCCT
    BG0364   5 100  19  372282 ..  372308 -   -14  -4.19953   TACTTAATTTTAAAA         TAGGCTTTAATT TAA AATTAAAGCCTA         AAAAATCAAAAATAT
      gpsA   8 100   6  374697 ..  374719 - -13.6  -4.50218   AATGATCAAAAACAA           TAAAGCCTCT TTA AGAGGCTTTA           TTTCATTATCCAATA
    BG0377   5  51 386  386177 ..  386192 -  -2.6  -4.10925   AGACACCTTTGAAAA              TGTAAT ATTT ACTACA               ATAGACATTAGAATC
      manA   7  84   3  418994 ..  419017 -    -9  -4.25848   AATTGGTGATTAAAA          TTAAGCTTAC TTAA GCAAGCTTAA           TTTTAATTAAAACCA
    BG0414   4  52 310  424125 ..  424140 -  -3.4  -3.93251   TCAAAATAAAATCAA              TAAATT ATAC AATTTA               CATTATTTTGACCTT
     rrp-1   6  60  68  430245 ..  430263 -  -3.1  -4.58395   CTGATGTTTCAAAAA             GAATAGC AACTG GCAATTC             CTATTTTTACTACGA
     spo0J   5  64  72  453266 ..  453281 -  -2.6  -5.11937   AACAAGCTTAAAAAA              TTG-CAC ATT GTGACAA              ATGTCTAAAAAATAA
      aspS   5  60 433  467341 ..  467360 -  -5.2  -4.00469   TTAATAGGAATTAAA            TAAAAATT CACT AATTTTTA             TTTGTAAGCTGCTTT
      uvrC   1  70 338  478235 ..  478252 -  -4.2  -5.04868   TCAAATTAAATAAAA             TTGAAG TAGGAT CTTCAA              AGATTAAAAACTTAG
    BG0471   5  49 308  483333 ..  483356 -    -4   -3.3862   ATAAAGAGTTTAGAA          TAAATTACTA TTAT TTGTAATTTA           TTTAGTTGACAATAA
    BG0486   1  42 359  496198 ..  496215 -  -2.7  -3.29511   GTTATGCTTTTATAA             TTTCCAA TTAT TTGGCAA              TTATCATTTTAGTTG
    BG0519   2  53 135  514566 ..  514578 -  -2.7  -4.28432   AAGTGTAATTGAAAA                GTTCT ATA AAAAC                AAATTACAAGTTAAA
      yacO   3  44 341  529299 ..  529316 -  -2.7  -3.45054   TTTTATAATTCAGAA             GCCAT AGAAGTAG ATGGC              GAATCTTCTGTTTCT
      yacO   3  44 166  529480 ..  529491 -    -3  -3.36655   TTATAACTAAAGATA                TTGT TAAA ACAA                 GTGTTGATGGTGTTT
    BG0534   1  47  62  537297 ..  537308 -    -3  -3.72784   CTGATAATAAATCAA                CAAT AGAT ATTG                 CAAGAAAAGTCGCGA
    BG0537   2  49 242  540257 ..  540269 -  -3.4  -3.58905   ATCTTTTAGAGAGAA                CTAC ATCTG GTAG                TGTAAACAGCGGTTT
    BG0547   8  68 215  549772 ..  549784 -  -6.3  -4.15565   GCTATGAGCCCAAAA                GTCAT TTT ATGAC                CATCAAAATTAATGG
    BG0556   2  47  26  558680 ..  558693 -  -2.5  -3.74361   GAGATTCATGAAGAA               TATTT AGAA AAATA                TCAAAAATATATTAA
      htpG   4 100  13  573833 ..  573853 - -10.5  -4.84529   TTAGAAAGTGAAAAA            GAGAGAGTT TTA AACCCTCTC            TTTTATTTTTAATCA
      smbA   4  50 421  585688 ..  585698 -  -3.2  -3.67296   GATGAGGGACGTAAA                 GCAG GTG CTAC                 TGGTTGGCTTGTTAA
    BG0587   1  58 372  591227 ..  591253 -  -3.1  -4.41353   TGATACAGAGGAAAA         CTTATTAAAAG ACAAA CCTTTAAAAAG         CCCTGTTATTCATTT
    BG0594   4  59 398  600117 ..  600127 -  -5.4   -3.5594   AATCGATTGTCCAAA                 TGCA ACT TGCA                 TGGTGGTAGAGCATG
      femA   4  53 259  605414 ..  605427 -  -5.3  -2.74203   GGAACTGATAAAGAG               CTTGA TTTT TCAAG                TTTTCGTAAGATCAT
      ksgA   3  62 400  610588 ..  610598 -  -5.4  -3.87373   TAGAGCTTGCAGAAA                 TTGC ATT GCAA                 AGTGCTAAATCTTTT
      argS   8  83   0  615925 ..  615954 -   -11  -2.68532   TTTAAACGGATATTA       GACAAGAAAATT TTGTAG AATTTTCTTGTC        TACATTTTTAACATA
    BG0616   3 100   9  628999 ..  629017 - -14.6  -5.88197   TTAAAGATAAAAAAA             GAAGGGCC AAG GGCCCTTC             TTTTGCTTTTAGCTT
      rpsD   3  84  40  644368 ..  644385 -  -4.8  -5.64421   AGGGTAAATAAAAAA             GCGGCT TTAATT AGCCAC              TTTTTGTTTCTTTAA
    BG0669   5 100  -6  686901 ..  686922 - -13.1  -3.62046   TGATTTTTTTAATAA           GCAATAGCC CTAA GGCTATTGC            TTATTTGTCTTATTT
    dnaJ-2   2  47 263  696342 ..  696353 -    -3  -3.68569   TTATTTATTTAAGAA                GAAA AGAA TTTC                 AAAAATTTGTTTTAA
    BG0687   2  44 247  703920 ..  703944 -  -2.9  -3.30439   AATATGGAAATGGAA          TGCTTTTTATT TTT AAAAAAGAGCA          AAAGTTATCTTTTTG
    BG0696   2  47 453  713144 ..  713158 -  -2.8  -3.71075   ATATGATTCAAAAGA               CTACAA TTG CTGCAG               ATTCTTCATCTAAAC
    BG0705  11  76  19  724941 ..  724963 -  -9.3  -2.81683   AGATCGAAAAGTAAG           GAGAAGATT GAAAA AATCTTCTC           TAGCTTTTTGGTGGC
    BG0713   3  64 173  732360 ..  732376 -  -4.5  -4.43351   ACAGTTCAAAAAGAA              TTAAACA ATA TGCTTAA              AAATTATAAAATAAA
      papS   5  53 171  743109 ..  743119 -  -5.4  -2.60598   TAAAGATTATAAGAG                 CTTG TTG CAAG                 AATATGTTCAAAAGA
    BG0745   5  51 205  763309 ..  763319 -    -4  -3.60792   GCCCTAATGTTGAAA                 TGAA AGG TTCA                 AGCATTGATGTTGGG
       nox   2  49 435  768177 ..  768198 -  -3.7  -3.38294   TTTTAGAGAAAGAGA           GCTTAGAGGA AAT TCCTC-ATGC           AGTAATATTGATAGC
    BG0760   4  57 375  782969 ..  782979 -  -2.6  -4.67904   GATTAATTTTAAAAA                 TATA TTT TATA                 ATGAAAATTGTGATG
    oppC-2   4  63 455  791442 ..  791471 -  -5.9  -3.51557   TTTGGTAAATAAAAT       TTCTCCATATCTTT TTG AAAGGTATGG-GAA       TTTTGAAAGTTTATC
    BG0783   7  64  53  803755 ..  803771 -  -7.3  -2.99947   GAAGTGGTAGACACA              CAGGACT TAA AATCCTG              AGGAGGAAGCTCCGT
    BG0817   4  63 453  831650 ..  831664 -  -7.2  -2.82775   TTCAGATAAAATTTA               TAAGCT CGG AGCTTA               TTGTGAGCACATTGA
    BG0818   4  56  88  832064 ..  832096 -  -5.7  -2.78639   AAGAGCGTTAATAAC      TCTTTTCTCAGAATA TAG TATCTTGAGTAAAGA      TAATTTTAAAGATCT
       dfp   5  52   3  860814 ..  860825 -  -2.2   -4.2704   TTGATTATTAATAAA                CTGC TAAA ACAG                 TCTTAGTACAAAATT
    BG0847   5  62 229  869387 ..  869406 -  -3.6  -4.70659   TTTTATATGCAAAAA            GGCAAA TGACCTTT TTTGCC             AAAATTTCTAATGTT
    BG0857   0 NONE
    BG0865   3  62  -2  898538 ..  898548 -  -2.6  -5.04908   AAAACAAAAAAATAA                 TAAA GGC TTTA                 TGTATTATTAGCATT
    BG0863   3  65  48  898585 ..  898595 +  -2.6  -5.11881   TATAGTTCTTGTTAT                 TAAA ATG TTTA                 TTGTTTTTTTTGTTT
    BG0863   3  65 349  898886 ..  898903 +  -5.7  -4.03806   CTATTGTTTGTAATT             TGAATAT AGAT ATATTCA              TTTGTGGCTTTAATT
    xylR-2   1  44 -42  882146 ..  882178 +  -3.6  -2.55069   AATTGGAGCTTTGTA      TCATTATTTTACCT GCAAA AAGCAAAATAATGA      CTCTGTTTAGGAGTT
    BG0850   6  95 183  871636 ..  871646 +    -4  -6.32017   CGTTTTTTATTTTTT                 GATT TTT AATC                 TTTTTTTTGTTTATT
       tdk   2  46  14  832201 ..  832213 +  -3.5  -3.08002   AATAATAGTTTGAAC                TTTTT TCA AAAAA                TGCTTTGGTTTCGTC
    BG0785  10  83 193  806236 ..  806246 +    -4  -5.82172   TATACATTCAATTTA                 TAAC AAT GTTA                 TTTTTTTGTATTGAT
    BG0780  10  71 136  803540 ..  803555 +  -2.6  -5.52986   CAAATAAAATTAACT              TTAGAG TTTT TTCTAA               TTTTTTTGCTAGAGT
    BG0772   7 100 138  795618 ..  795649 +   -19  -3.78529   TTATCATTAAAGCGA      GACAGCATCTTATC TTTT GATAAGATGCTGTC       TATTTTCATGGTTAT
       nth   8  76 196  792112 ..  792137 +  -8.5  -3.71991   TTTTTTTTGTAAAAA         G-CTTACTACTT CAA AAGTAGTAAGAC         TTCTTGCCATTTGTA
      valS   7  61  77  783337 ..  783353 +  -5.9  -3.39895   GCTTTCTATTAGAAA              TAGCATA TTT TGTGCTA              TTAATTGCTAAGAAA
       pfk   6  72 261  768877 ..  768901 +  -5.2  -5.00136   GGATAATAATTTGTA          TGATTTTTAT CTTTT ATAAAAATCG          TTTTATATTTTATTT
    cheY-3   6  57  26  713597 ..  713607 +  -2.6  -4.70739   AAATAGCTCAAGTTT                 TAAT TTT ATTA                 TTTTCATTCTTTTTG
      gpmA   6 100  26  700280 ..  700299 +  -7.2  -6.04378   CTATTAAAGTGTTAA            TAAGCCGT ATTT ATGGCTTA             TTTTTTTTATCATTT
      ptsG   9 100  10  686898 ..  686925 + -15.8  -4.42743   GATTGATTTTTTTAA        TAAGCAATAGCC CTAA GGCTATTGCTTA         TTTGTCTTATTTATG
    nhaC-2   7 100  -5  679749 ..  679781 + -14.5  -6.17292   AATAATAGCCAAAAA      TCTTAAAAGCTTTTA AAA TGAAAGCTTTTAAGA      TTTTTTTTTGCATTT
      fruK   6 100  38  664497 ..  664523 + -15.4  -4.14598   TTGATTTTGAAACTT         TACTGTAGCTTT TTA AAAGCTACAGTA         TTTAGTTTGCTTAAA
    BG0643   0 NONE
      thiJ   3  47   9  651059 ..  651071 +  -3.5  -3.42699   TAGTTAAACATAAAA                TTATT TGA AATAA                TTATGCTAAATAAAT
    BG0630   8  71   5  644368 ..  644385 +  -2.6   -5.5454   AGGGTAAATAAAAAA             GCGGCT TTAATT AGCCAC              TTTTTGTTTCTTTAA
    BG0615   7 100  33  628999 ..  629017 + -14.6  -4.69549   TTAAAGATAAAAAAA             GAAGGGCC AAG GGCCCTTC             TTTTGCTTTTAGCTT
       pta   9  59 169  611184 ..  611198 +  -2.8  -4.90321   TCTAATCAGTTTGTT               GAATTC TTT GAAGTC               TTTTATGTTGTTTTT
      murD   4  53 216  605905 ..  605915 +  -2.6     -4.31   TTCTTTTATTCCTAA                 TTTT TTT AAAA                 TTTGTATTGCTTTAA
      murD   4  53 256  605945 ..  605956 +    -3  -4.30477   AATTGCACTGCGTAA                TTTG GCAT CAAA                 TTTCTATATTCTTTA
       gnd   7  53 102  577325 ..  577336 +  -4.4   -3.3879   AGGTTTTATGGTGTG                CAAG GGAT CTTG                 TATTTGAGATGAATT
      xylB   2  44  87  558823 ..  558833 +    -4   -2.6735   TATAAGGACCAGATC                 TTAC CCT GTAA                 ATATCTTTATTATCT
      xylB   2  44 116  558852 ..  558874 +  -2.7  -3.31428   TCTTTATTATCTACT           GTTGCAGAA TATAT TTTGGCAAC           TATATTATATTTGAG
    BG0544   6  55 370  549936 ..  549952 +  -2.9  -4.41302   CCGATGCTCTACCAC              TTGAGCT AGC AGCCCAG              TTTATTGATTTGCTA
    BG0536   8  66 -42  540447 ..  540466 +  -6.6  -3.55181   AACCGTAGAAGGTAT            TAGAATTT TAGG AAATTCTA             TTGTCGTTAAGTTTG
      trxB   5  66 142  529749 ..  529768 +  -2.2  -5.27476   TACCGCTAGTTGGGA            TTCTTATT AAAA AATCAGAA             TTTTCTTTTATTAGC
       fba   6 100  29  467368 ..  467384 +  -8.7  -5.68489   AATTTTTATTTGTAA              GCTGCTT TTT AAGCGGC              TTTTTTATTATTCTA
    BG0440   5  52 370  453454 ..  453481 +  -5.1  -2.96743   TTCCTTTAATATCTA        TTTTTGTTTGA ATTTTA TCAAATAAAAA         CTCTTTTATATTGCT
    BG0421  10 100  63  430375 ..  430391 + -10.9  -4.07455   CTTTAGCCTCATAAA              GCTTGCT ATC AGCAAGC              TTTATGATATTGGTG
    BG0413   4  58 -25  424437 ..  424447 +    -4  -4.29738   ACTTAAAAAAATCAG                 GAAA AAT TTTC                 TTTTACTGGCTATAA
    BG0408   4  75  27  418994 ..  419017 +  -6.8   -4.4078   AATTGGTGATTAAAA          TTAAGCTTAC TTAA GCAAGCTTAA           TTTTAATTAAAACCA
    BG0404   4  53  67  415013 ..  415025 +  -4.8  -3.13908   GAAGCACAATAAATA                CAGG CCATA CCTG                TTAAATCCTTGGCTT
    BG0376   1  40  71  386638 ..  386656 +  -2.4  -3.03419   AAGCTGAAAAATAAA             GCCTAAAG TTA TTTTATGC             ATTTGATTTAAAAGT
    BG0366   4 100   2  374701 ..  374715 +   -10  -4.59982   ATCAAAAACAATAAA               GCCTCT TTA AGAGGC               TTTATTTCATTATCC
    BG0353   1  44 205  361276 ..  361292 +  -2.3  -3.63744   AAAATCATAGCCTTG              GAATTAA AAT TAAATTC              TATTTTAGAAAACAA
    BG0350   3  59 297  358243 ..  358260 +  -2.8  -4.86216   CACACTTTCTAGCCA             TTTGAA CACTCC TTCAAA              TTTATTATTTTTTCT
       eno   3 100  -8  345112 ..  345126 +  -5.7  -6.23209   CAAAAACAAATCAAA               TCCCT GTAAA AGGGA               TTTTTTTTTGCTTAA
    BG0325   6  62  11  328454 ..  328468 +  -7.2  -2.62788   AATAAAAATTTTTAC               TGGAAT ATT ATTCCA               TAAATTGTAATATCT
    BG0318   0 NONE
    lepB-3   6  58  53  275893 ..  275903 +    -4  -4.32049   CTTGTAAAAATGTTT                 GAAA GAC TTTC                 TTTTGCTACATTGTC
      rpsU   5  75 286  266357 ..  266370 +  -5.3  -5.09173   TCATCATCAATATAA               TTTGG AGAA CCAAA                TTTTTTAACCTCTTC
      glpA  11 100  24  248908 ..  248926 + -11.8    -4.564   TTACTATTAAACAAA             GGGATTGT TTA ACAATCCC             TTTTAATTTAAAATT
    BG0231   4  60 315  234517 ..  234538 +  -3.1  -4.56702   TTCACTAAAGTTTAA           TTTACATTA GAAA TAATGTCAA            TTTATTTAATTACCA
      pstB   3  49  71  222979 ..  222989 +  -2.6  -3.95375   ATATACTTGGCACTT                 TATT GTC AATA                 TCTTTTCTCTTAGCT
    BG0214   1  39 149  217411 ..  217431 +  -2.7  -2.62851   ATTTGAATTTTTTTC            TACATAA TAAAAAC TTATGTA            ATTATCCAATGTTTT
    BG0197   2  55 377  199920 ..  199936 +  -2.3  -4.41494   CAATAACTTCCCCAG              GAGAAAA TAT TTTTATC              TTTTCATTCCCAATA
    BG0191   3  51 -31  191027 ..  191037 +    -4  -3.65425   ACATTGAAACAGATT                 TTCA ATA TGAA                 TTTAACATCTATAAA
      csrA   2  52 473  187260 ..  187273 +  -3.9  -3.66489   TACAATTAATTTAAT               TTGAT TAAG ATCAA                TGTTATTTGTAATTA
      infA   5  67  24  171103 ..  171121 +    -4  -5.09225   CTTTTTAAAAACTTT             TAAGTATT TTA AATATTTA             TTTTTTAGATCAAAT
    BG0160   4  58 393  163039 ..  163054 +  -4.8  -3.69976   TATTTTATACAAAGG              TAGTAA TTCG TTACTA               TTCTTAAAATATTTT
      nagB   7  63  66  152654 ..  152666 +  -6.3  -3.49076   TCTTTATAAAGTAAA                GCTAA TTG TTAGC                TTCATTGTAAATTTT
     pbp-1   5  60 404  136089 ..  136101 +  -4.9  -3.91858   TCAACATTCTCTCCA                TTGTT CAA AACAA                TTGTATCTTTTTCTC
      yplQ   3  46 112  115452 ..  115468 +  -3.7   -3.0701   GTTTTGGCCTTAAAT              CTTTTTC CAC GTAAAAG              TTCAATAAAGCTTAT
    BG0111   9  72  69  109563 ..  109578 +    -9  -2.50489   AAAAATAATATATCT              GCCCTA CCTG TAGGGC               CATTTCTATGTTTTG
    BG0103   3  54   8  100568 ..  100580 +  -3.5  -4.10429   ATAATTAAGATTTGT                TTTTT GCC AAAAA                TTTTAAAACCTCATT
    BG0103   3  54 412  100972 ..  100994 +  -3.5  -4.17089   CTGGCAACAACAGCG           GCATATAAA AGGGG TTTATCTGC           TTTTACAAATTTAAA
    BG0087  10  67   5   82776 ..   82792 +  -7.3  -3.38224   TTGAAAAATAAAAAC              CCCTAAA ATA TTTGGGG              TCTTTAAACTAAAAT
    BG0079   3  60  -2   77531 ..   77547 +  -5.1  -3.85362   AAAGAAATCTTAAGA              TAGCGCT TAA AGCCCTA              TTTAATCATTACATT
    BG0061   4  54   1   57820 ..   57832 +  -3.5  -4.10357   CTAATTAATGTGTGA                TTTTA TAT TAAAA                GTTTTTTTATTACTT
       ung   2 100  26   49880 ..   49917 + -15.9  -2.68434   AGTTATGATTTAAAA   TTCTTTTACGTAAAGAG TCAA CTCTTTGCGTAAAAGAG    TGCTATAATATAGCA
      rnhB   5  56  79   45930 ..   45940 +    -4  -4.07868   TGAAATCTAGAATCG                 TCTA ATT TAGA                 TTTCTCTCCATATCC
    cheR-1   3 100  -6   40537 ..   40562 + -10.7  -4.84017   TGCTACTTATAAAAA         GAATTAATGAT CATA ATCATTAATTC          TTTTTATAAAAACTT
      smpB   0 NONE
    BG0028   6  85  65   27370 ..   27397 + -10.2  -3.12505   ACATCATAATATTTT        TTAATCTTAATT TGAA AATTAAGATTAA         TCTTAGATCTAAAAT
    BG0024   2  44  28   23835 ..   23849 +  -2.8  -3.45134   ACTCAGCTTAATTCT               TCTGGA ATC TCCAAA               TTATGAATTACTTCC
    BG0017   4  89  84   16739 ..   16774 +   -10  -3.60762   CAAAAAAATAACAAA    TCTTTTGGGAAATTCA GAAA TGAATTTCTTGAAAGA     ATTTTTTCCAACATC
      priA   1  47 135   14704 ..   14714 +  -3.2  -3.42663   AAATCTATAATAACC                 CCAT CTA GTGG                 TATTTAAATACTGAT
      femD   1  50 261    5302 ..    5313 +  -4.4  -3.03124   TTTTATCCCTGATTG                GCTT TAAA AAGC                 TATTCAAAGCTAAAA

SUMMARY

147 putative operon ends contain 724 possible terminators.
Percent operon ends hit by terminators of confidence >= x:
	x	#>=x	hits>=x	%hits>=x
	100	33	25	25	17 %
	99	33	25	25	17
	98	33	25	25	17
	97	33	25	25	17
	96	33	25	25	17
	95	36	26	26	18
	94	36	26	26	18
	93	39	27	27	18
	92	39	27	27	18
	91	40	27	27	18
	90	40	27	27	18
	89	44	29	29	20
	88	44	29	29	20
	87	44	29	29	20
	86	44	29	29	20
	85	47	31	30	20
	84	49	33	32	22
	83	51	35	34	23
	82	53	36	34	23
	81	54	36	34	23
	80	58	37	34	23
	79	61	39	36	24
	78	62	40	37	25
	77	63	40	37	25
	76	68	44	40	27
	75	70	46	42	29
	74	72	48	42	29
	73	75	49	43	29
	72	80	54	46	31
	71	84	56	48	33
	70	88	60	51	35
	69	90	61	51	35
	68	96	66	55	37
	67	101	71	57	39
	66	112	78	59	40
	65	118	83	60	41
	64	126	89	64	44
	63	134	97	68	46
	62	147	107	72	49
	61	157	114	74	50
	60	165	121	80	54
	59	185	137	85	58
	58	199	148	90	61
	57	208	156	93	63
	56	227	174	96	65
	55	244	190	100	68
	54	260	203	102	69
	53	282	225	108	73
	52	306	246	112	76
	51	335	268	116	79
	50	355	284	119	81
	49	386	306	123	84
	48	407	324	123	84
	47	442	351	130	88
	46	473	372	132	90
	45	514	400	133	90
	44	553	428	139	95
	43	585	450	139	95
	42	606	468	140	95
	41	638	493	140	95
	40	679	529	141	96
	39	714	554	143	97
	38	724	561	143	97
	37	724	561	143	97
	36	724	561	143	97
	35	724	561	143	97
	34	724	561	143	97
	33	724	561	143	97
	32	724	561	143	97
	31	724	561	143	97
	30	724	561	143	97
	29	724	561	143	97
	28	724	561	143	97
	27	724	561	143	97
	26	724	561	143	97
	25	724	561	143	97
	24	724	561	143	97
	23	724	561	143	97
	22	724	561	143	97
	21	724	561	143	97
	20	724	561	143	97
	19	724	561	143	97
	18	724	561	143	97
	17	724	561	143	97
	16	724	561	143	97
	15	724	561	143	97
	14	724	561	143	97
	13	724	561	143	97
	12	724	561	143	97
	11	724	561	143	97
	10	724	561	143	97
	9	724	561	143	97
	8	724	561	143	97
	7	724	561	143	97
	6	724	561	143	97
	5	724	561	143	97
	4	724	561	143	97
	3	724	561	143	97
	2	724	561	143	97
	1	724	561	143	97
	0	724	561	143	97
