# Supplementary material for: Rapid, accurate, computational discovery of Rho-independent transcription terminators illuminates their relationship to DNA uptake
Source: Genome Biol. 2007 Feb 21;8(2):R22. doi: 10.1186/gb-2007-8-2-r22 (PMC1852404; doi:10.1186/gb-2007-8-2-r22)
Supplement: Additional data file 2 — As described in the text, the entire robust tail-to-tail region is searched; if the region is less than 500 nt, then the 500 nt downstream of the stop codon is searched (stopping if a gene start is encountered). In the case of ties, all terminators with the high score are output. [file gb-2007-8-2-r22-S2.zip › Bradyrhizobium_japonicum.ttperf]

   bll0005   5  61 -13    4419 ..    4440 -  -5.1  -4.08706   GTGTTAGGACAGAAA           CGCGGCT GTCATCCG AGCCGCA            TTGCCAGCGTCTGCT
   bll0015   1  48 121   13549 ..   13559 -  -4.6  -3.12668   CATCGCGACAGGCAA                 CCCC GTC GAGG                 TGGGCGAACTCGACG
   bll0020   2  47 385   16741 ..   16754 -  -2.3  -3.42996   TATCAGCGAGCAGAA               GCAGC GCTC GATGC                TATGCGCTGTTTGTA
   bll0025   3  49   6   24704 ..   24720 -  -5.7  -3.06796   CTCTATCCGAGCGAA              GCCGCAG CGT CCGCTGC              CTTAATCACCTCAGG
   bll0031   5  63 124   31201 ..   31214 -  -6.7  -3.84406   GCTGGACGAGAAGAA               CGAAG CGAT CTTCG                ACTATGTCTTGATGC
   bll0040   3  59 350   35447 ..   35477 -  -3.1  -4.07568   TCTTTCCCTTGAAAA      CCTGACG-CGAGCG AGTG CGTTCGACGGCTGG       GTTTATTCGATCGCG
   bll0057   6  54 120   48540 ..   48554 -  -2.7  -3.91352   AGACGTCCAATCAAA               TCGGC ACGCG GCCGC               TGATCGGCATCGGTT
   bll0075   2  56 243   65889 ..   65930 -  -6.6  -3.39895   TGGTGGATCAATTAA GTCCGGACCCAAGCCCTCT CTCGT AGA-GGCATGTATCCGAAC GGGAGAAGCCTATTT
   bll0079   8  54 206   70675 ..   70691 -  -3.7  -3.82218   ATCCAGATGACGAAA              GCGAT CATCGAC ATCGC              CAGGCCGCTCGGCAT
   bll0096   6  86 438   89419 ..   89458 - -12.8  -3.95986   GTGAAGGGAACGAAA  TGGGGCCGGC-CCGACGAC GTC GTCGCCATCGCCGGCGCCA  TCAACGGCCTCTCGC
   bll0109   3  51 382  106634 ..  106662 -  -4.6  -3.41051   CGAGCTGCACCAGAA       GTCCCA-TCAGCGC CTT GCGCTCAGTGGG-C       TTCAGCGGCTCCAGC
   bll0125   4  60  36  120939 ..  120976 -  -9.8  -2.62983   TCGAGGGTTACATCA  CCGGCGCACCCGACTGGC TCTC GCCGG-CAGGCGCGC-GG   TTGCTGCAATTCTAT
   bll0128   4  57  53  123268 ..  123294 -  -2.3  -4.04318   GGCAGATATGACAAA        GATCGTC-G-GCA AGA TGCTCTGACGCTC        AAGCCCGCGCGAGCG
   bll0137   5  61 -67  131456 ..  131506 -  -9.8  -2.71246   ACGCAATCAAATGCA TGCCAGCGTCCATGC-GCACGACC TCGCC GGTCATGTTGC-TGGAGGCCGGCA TCGCCAGGAAGCAGA
   bll0141   9  73 444  135244 ..  135273 -  -9.3  -3.95324   GATCGGCAAGAACAA       CGCCGAGCTGATGT TCT ACACCAGC-CGCCG       CGTCACCGGCGAAGA
   bll0148   2  85  20  143775 ..  143806 - -16.6  -2.89055   GAAATCGTTGAGAGA      GGTGGGC-ACGGCGC CAT GCGCCTTTGCCCACC      CTACAAGCTCCGCGC
   bll0156   8 100  34  152451 ..  152470 - -16.4  -5.27335   GCCCCCAAACAAAAA            GCCCGGCC GCAA GGCCGGGC             TTTTGATCTGTTGCG
   bll0167   6  52 446  163367 ..  163406 -  -4.8  -3.54424   CGCTACCGGTGGAAA  CCGCCCTCACCCAGCTCG CCGG CAGGCTGCGCAACGACGG   CCGTCGCATCGCCGA
   bll0174   8  62 407  168403 ..  168413 -  -8.2  -3.53012   GTTCGCCCGTGTAAA                 GCCC GCA GGGC                 TGGTGTCCCGCCAGG
   bll0193   7  68 183  188242 ..  188260 - -13.1  -2.60075   GGGCGGTGAAGTAAG             CGCGCGG CCTCT CCGCGCG             TTCTCTCCGGTCTAT
   bll0208   5  72 157  204825 ..  204843 - -11.6  -3.28712   TGTCGTCCCGGACAA             GCGCGCCC AAA GCGCGCGC             AGATCCGGGATCCAT
   bll0213  15  88 292  208294 ..  208310 - -13.7  -3.64487   CCACATCGTGAAGAA              CGCCGAC AAT GTCGGCG              AGCGCTTTGCGAACG
   bll0221   4  52 278  218065 ..  218083 -  -6.6  -3.06302   ATCAGCCGCAGCCAA             TGCCGCCG AAC CAGCCGCA             GCCCGTCATCGCCGA
   bll0224   6  56   2  220499 ..  220537 -  -3.6  -3.87994   ATTGACGCCGATAAA   TGGATTCCGGGTTCGCAC GTC GTGCGCCCCCGAATGACA   ATCATCGCTTCCGCA
      ilvE   7  69 202  225310 ..  225329 -  -7.8  -3.86015   GATGGTCCGGAGAAA            TGCAGCGG CCTG CCGGTGCA             GCGCCACGACAGCAA
   bll0240   2  57 -16  235100 ..  235110 -  -2.4  -4.09739   TGAAGCCGCTCAAAA                 CTCC AGC GGCG                 CGTTGTCGACGACCT
      mocA   3  43 268  246496 ..  246519 -  -5.2  -2.62983   TGCAGCCGCACAGCA          TCGCGATGTC GGCC GCGATCGCGA           GCGGAACGGTGTCAC
   bll0254   4  54  67  251121 ..  251134 -  -3.8  -3.78934   TCTGCTGTACAAGAA               CGTC AACCGG GACG                TCGTCCTCTGAGGAT
   bll0263   5  57 186  261255 ..  261269 -  -2.1  -4.14056   ATGCGAAATGAGAAA               CACAA GGGGT TCGTG               AAATACTTTGGCCGC
      fdhF   2  65 381  277877 ..  277912 -   -11  -2.79796   CCCGATCCGACCACA    CCGCAGGTGCTCGGTG ACCG CACCCAGCTCCAGCAG     GTGATCGTCAATCTG
   bll0295   5  51 104  297463 ..  297507 -    -7  -2.90392   GAGTTGGCAATGAGA CGTCGGCGCCGGCCATCGCCA TCCA TGGC-ACAGGCGGCGCCACTG GCGGATTGCGGAACG
      ragD   8  76 461  306993 ..  307008 - -10.4  -3.75153   CCTGCGGAATCGAAA              GCGGCA GAGA TGCCGC               GCTCGTCACCTGCCC
   bll0307   6  65 236  316600 ..  316619 - -10.8  -3.17075   CCCTTGCGAAGCCAA            GATGCTCT CTCG AGAGCATC             TTGGCTACCGAACGA
   bll0313   7  44 387  323110 ..  323120 -  -2.4  -3.35467   CGGACAAATCAGCAA                 TCGC GTT GCGG                 TGATGTATATGGGGC
   bll0313   7  44  67  323401 ..  323440 -  -2.1  -3.29043   AATTGCCTGCCATAA  CGCGTAGCCGGATTCG TGGGCCTGT CGGATC-GACTTCGCG  CGACCAGGAAACCGA
      otsA   5  47 403  333790 ..  333801 -  -2.2   -3.4268   TGAGAATGCCAAACA                CGACC GGG GG-CG                CCATGACCATCCGCA
   bll0330   6  68 252  346085 ..  346113 -  -7.3  -4.12188   CGACTACTCCGAAAA        GGCCGCGAAGG ACGCGAG CCGCCACGGCC        TCGAAGTGCTGAAGA
   bll0339   7  89 164  357686 ..  357726 - -16.1  -3.28712   TGTCGTCCCGGACAA  GCGCAGCTCTCGACAACGC GTA GCGTTGCCTAGAGCGGAGC  GCTGATCCGGGATCC
       fah   2  43 194  359867 ..  359895 -    -3  -3.18264   CGCCCCACGCAGGAA       TGGC-GGCCGGGC GTGT GCACGACCAGGCA        GGCGCCGTCGGACAA
   bll0351   3  93 156  368438 ..  368478 - -16.9  -3.28712   CGTCGTCCCGGACAA  GCAGTGCTCTAGACAACGC GAA GCGTTGTCTAGAGCGAAGC  GCAGATCCGGGATCC
   bll0357   6  72 264  376137 ..  376181 - -11.4  -3.41051   CGATCGTGATGACAA CGATCGCGATGGCCGC-CGGCA TGA TGCCGAGCGCGC-TCGCGGTCG GCGCCGGCGGTGAGT
   bll0361   6  56 108  383231 ..  383277 -  -7.3  -3.31792   GGACCACGCCCACAA CCATCTCGGCGGCACCATGCGGC CGT GCCAGGCGGTGCCG--GAGATGA GCCCGTTCTACATCG
   bll0370  11  90 161  395798 ..  395835 - -18.7  -3.14211   AGCTCTTGCGACGAA   GCAATCCAGAGTCTTTC CGCG GAAAGATTCTGGATTGC    TTCGCTGCGCTCGCC
   bll0374   4  61 328  401034 ..  401055 -  -9.4   -3.2614   TATGGGCCACATCAA           CGCGCCGA TGCTGC TCGGCACG            CTGGGGGTGGTCGAG
   bll0386   7  68 -25  419083 ..  419128 -  -4.5  -4.29227   GGAATGACGAAGAAA TGTCCGCGATGCAAC-CGACCC TAC GACGCGCGCTGCGCCGCGGTCA TCACGATCCGGATCA
   bll0399   3  47  78  429754 ..  429783 -  -3.5  -3.40022   GAAGGAAGAGATCAA      GC-CGCTGCGCCC CATCTC GCGCGC-GCGCGC       CTTCTCCGAAGACTA
   bll0403   6  54 -19  434424 ..  434434 -  -4.6  -3.64703   CTGTCGTCAGGCAAA                 CCGC CGC GCGA                 AGAAGACGCAGACGA
   bll0423  12  58  49  455613 ..  455631 -  -6.6  -3.53444   CGAGCCGTCGTCAAA             CCACTCCC TGT GGGTATGG             GTCCCGGGCTCGCGC
   bll0427   8  47 140  460249 ..  460271 -  -4.1  -3.28924   CACGCCGCGCGAGAA          GATCG-CGGC TTAT GCCGACAACC           AGCTCCAGGTGAAGG
   bll0427   8  47  -6  460407 ..  460417 -    -4  -3.39327   CGGGGAGAGGGAGAA                 GAAT TCA ATTC                 TCGATCTTGTATCCC
   bll0438   5  62 128  471383 ..  471411 -  -3.9  -4.17089   GCTAAACTGCGAAAA       CAACC-CCATGC ACAGTA GAATGGTGGTTG        AAATCATTGGGACAT
   bll0448   6  60  -8  484053 ..  484067 -  -5.6  -3.80625   GCCCGACAACTGAAA               GCGCAA TCA CCGCGC               CTGGTGCACGCTCTT
   bll0464   5  95  28  503292 ..  503349 - -20.7  -3.14132   CCGGGGCGCGACGAA GTCG-CGAGCCCGGAATCCATAACCACA GGC CGGGGTTATGGATTCCGGGCCTGTCGGC GCATCCCGGAATGAC
   bll0476  10  62 418  515410 ..  515427 -  -3.3  -4.24342   GGCGCTATGAAGAAA             CCGTC-GC GGC GCTGGCGG             TGTTGTCGCAATCCA
   bll0480   6  76 443  519429 ..  519452 -  -9.6  -4.09864   ACGCAGGCGTCAAAA          CTGCTCGACGA CGC CCG-CGAGCAG          GCGGTGGCGGATGCC
   bll0484   8  75 184  523618 ..  523670 - -13.5    -2.867   ACGAATATTACCACA CCGACCTGATCGGGCTCGCCG-CCGT CACC ACGGACGGCGAG-CCGCTC-GGCCGC GTGCTCGCGATCCAT
   bll0489   4  60 384  529184 ..  529195 -  -7.2  -3.66874   GCAATTTGAGCTAAA                GCGG CAAA CCGC                 CGTTAATCGCCAGCG
   bll0498   6  65 211  534171 ..  534217 - -11.4  -2.73364   CCGCCATGGCAAGCA CGCCGCCGATGAGCTGCCCAAG ATG CTGGAGCAGCTCGGCATCAGCG CGGAAGGGCTCGGAC
      argG   6 100 150  561781 ..  561802 - -15.9  -4.41177   CACACAAACGCAAAA           TGGCCGGGA GAAA TCCCGGCCA            TTTTTGTTTTCGTTG
   bll0531  10  72  23  571740 ..  571787 - -12.6  -2.98545   GGCGGAGAAGAAGTA GCTCTCTCGGCGTCGTCCTGGC GAAA GCCAGGACGACACGGAGGATGT GGCGACGAGGCGTTG
   bll0535   8  59 142  575755 ..  575772 -  -8.3  -3.41013   CAAGGACAGCCAGAA             CCTGCCG CCGT CGGCCGG              CATGCAGTTCTTCGG
   bll0542   5  64 282  583543 ..  583567 -   -10  -3.12407   AAGAGAACTGGAAGA         CGCCGGCGACG GCGC CATCGCCG-CG          CAGAGCATCGACGAG
      folD   9 100  45  589402 ..  589454 - -22.8  -2.96695   CGCGGCATGAAATGA CGCGACGCTGAGCCGGGACCCA-TG CCGC CACTGGGCCCCGGCTCAGCAGCGCC CCGCTGAAGAAGCGC
   bll0570  16  78 148  610717 ..  610769 -  -4.6  -4.76312   GACAAGACCGAAAAA TTCGTCTGCGTCGACATCAAGGCC GACAA GCCCTTGAAGACGCCGGTGACGAT GGCCGCGATCAAGGC
   bll0575   9  70   8  617071 ..  617089 - -10.2  -3.49837   GAGAGAATTGAAAGA             GCCGAGTC CTC GACGCGGC             TTTTTTGTTACCAGA
   bsl0578   4  57  66  621484 ..  621500 -  -7.9  -3.25823   CGCGGTCGATATCAA              CCTGCGC CGC GCCCAGG              AGCACCATTATCTCT
   bll0582   2  43 398  626649 ..  626680 -  -4.2  -2.73681   CATCTACGCCAAGGA      TCTCGCCACCGTCG GCAT CGGCGCGGGCCAGA       TGAGCCGGGTCGATT
   bll0585   2  45 375  631410 ..  631429 -  -3.4  -3.14132   GCTGCCGCTGACCAA            CGAGATCC TGTG GGTGCTCG             GCTTCCCGCTCGGCT
   bll0585   2  45 -20  631807 ..  631824 -  -4.7   -2.8661   GACAGGAACTAACTA             CCGCCCC ACCT GGTACGG              CCCACCCTTTTCGAG
   bll0590   8  76 470  636111 ..  636135 - -13.5  -3.01712   CCTCCGTCGGCAACA          TCCTCGCCGCC CCC GGCGGCAGGGA          TTTCCTGCTCGGCAT
   bll0596   6  59 451  641731 ..  641752 -  -8.6  -3.34947   GAAGAATTCCGACAA           GCCGGCGC TGTTCC GCGTCGGC            TGCGTCGGCCGCATT
   bll0603   8  52 134  648237 ..  648249 -  -6.2  -3.37796   GGCCAGGACCCATAA                CCCC AGGGA GGGG                TTTGGCGCGAAGCTG
   bll0619   5  76  12  663812 ..  663843 - -15.2  -2.56596   TGGTGGATGAATGGA      TTCCGGGCTCGCGAC TTC GTCGCGC-CCCGGAA      TGACAGGGGCCTCAG
   bll0623   7  52  33  666701 ..  666719 -  -5.2  -3.54459   CCAATCTTCGCCAAA             CCACTCCC TGG GGTAATGG             GTCCTGGCTTTCGCC
      parB   7  51 -19  675962 ..  675990 -  -3.7  -3.62597   GCGAGCCCGGAATAA        CGGCGAAGACTAC AGC GCGCCCTTCGCCA        GCCGCTTCATGACTT
      secB   7  60 131  687812 ..  687851 - -10.7  -2.50307   GAAATTCGCATCAAT GCGGCTGGCGATACGCCGC GGCG GCAGCG-ACCGAC-GCCGC  TTGCGCCGCGGATTT
   bll0645   2  70 268  691569 ..  691585 - -10.8  -3.53444   GGAGCGGCGGCGAAA              GCGGCG TGCTC CGCCGC              CAGGTACCGGAATGG
   bll0657   9  60 258  701243 ..  701262 -  -5.6  -3.71848   TTGTCCGACGAAGAA            GCCACCGC CACC GCGATCGC             GATCTGGGAACGCAC
      ctpF   8  68 255  709067 ..  709081 -  -5.6  -4.17048   TGTGCTGCAAAACAA               TCTGCC CAA GGCCGA               ACAGGTGCTCGGCCG
      pncA   7  61  59  722658 ..  722683 -  -8.9  -3.13343   ATGCGAAGCATCGAA         CTATGGTGCGC AGCT GCGCACCTGAG          AATCTCGAGATTCCG
   bll0687   8  54 467  732069 ..  732091 -  -3.3   -3.8211   GCCCACGGAGAAGAA           CCTCGCGCT GAACG AGCGCGACT           ATGGCGACCTCTCCG
   bll0687   8  54 431  732117 ..  732127 -  -4.6  -3.61398   CTCCGGCCTCAACAA                 GGAC GAC GCCC                 GCAAGAAATGGGGCG
   bll0692   4  59 281  737418 ..  737440 -  -7.6  -3.29144   CTATCTCGGTCAGAA           CCTCGGCGTC GGC GACGTCGATG           TGGTGCGGACGCTGA
      nikR   3  77 442  746056 ..  746086 - -14.6  -2.79183   TCCACCTCCACGACA       CCCGCGGCATGGGC ATC GCCAACGCCGCGGC       TGCACTGGACGAGGG
   bll0713   2  61  -3  761555 ..  761577 -  -4.8  -4.05446   TCCCGGAATGACAAA           GTCGAGAGAC CTC GTATCTCTAC           CGCTTCGACGGATTC
   bll0726   6  65  75  774983 ..  775006 - -11.7  -2.78371   GACATCGCCAAGAAG          CTGCGCGCC TCGCGC GACGCGCAG           GCGATCTACTCGGTG
      trxA   7 100  32  798748 ..  798768 - -15.4  -5.49579   CGACAAAAAACAAAA            CGGCCGGC GTGTT GCCGGCCG            TTGCAGAATTCTCAG
   bll0773   6  65 -34  828623 ..  828661 -  -5.8  -4.07885   CACTTCGCTCGAAAA   CGCTCTAACCCGCCGCGA TCT TCTCCGCGCGCTGGAACG   CCGGCCGCGCCATGC
   bsl0808   6  83   1  867077 ..  867116 - -17.2  -2.53911   CTAACCGGCAATCGA  TGC-TGCGCGCCGGCGATT TGA ACTCGCCGGCGCGAATGCA  TCAGCGGCACACGTA
   bll0816   3  50 448  875591 ..  875611 -  -7.5  -2.71731   GGGATGGGTGAACCA            TTCGGCGAC GGC GACGCCAAA            CGCGTGGGTCGGCAT
   bll0816   3  50 390  875651 ..  875669 -  -6.7  -2.77899   CTTCTGGACCAACCA            CGGCGCCA GCTT TGGCGC-G             AACCTTCGCATCACA
   bll0836   6  61 281  899051 ..  899070 - -10.6  -2.73441   CATGACGGTCGAAAG            CGCCGTCG CCAT CGCCGGCG             GCTTCTCGCCCCGCG
   bll0843   6  57  55  906647 ..  906666 -  -9.2  -2.72344   GCGCAGCGCGAACTA            TGGTGCGC AGTT GCGCACCT             GAGAATCTCGAGGTT
   bll0849   5  52 110  912551 ..  912584 -  -2.3  -3.83026   CCTGCCCACATCAAA     GGTGTCATCGCCCGGC TTG ACCGGGCGATC-CAGT     ACTCCGAGAGGGGAG
   bll0856   5  56  40  918711 ..  918724 -  -8.1  -3.06261   TCTCAAGCGGCAATA               TGCCG GCCA CGGCA                CGCATCTGGCCATGG
      dinP   7  61 197  922166 ..  922183 -  -9.1  -3.17392   CATGGCCGAACGTAA             CGCCGAG CAAG CTCAGCG              GGCGCGCGAGGAGTT
   bll0869   8 100  19  940237 ..  940271 - -11.5  -5.26316   GGACTTCAGAAAAAA     GTTCTAGGACTTCGC TTGTC GCAAAGCCCTAGAGC     AACAACCGCAAAAGC
   bll0873   5  71 -15  946502 ..  946540 -  -6.6   -4.2349   CCCTCACACGCAAAA   GGAGACTTCAGCATGTCT CGC AGTCATGCCGTCGTCTCA   ACGATATTCCTGAAT
   bll0878   4  48 -27  951371 ..  951383 -  -4.8  -3.19653   TTATAACTGGACCAA                GCGT TTCTG ACGC                CAACTATGTCCGCAG
   bll0900   5  54 231  979277 ..  979305 -  -5.2  -3.65827   GAAGGCGGAGGCAAA       GCCTGGAGCGCCG AAGC CGGCGCTG-ACGC        CAGCGCCGCATCTGG
      pbpC   2  43 397  991059 ..  991071 -  -2.6  -3.25823   TCTCGTCGAGATGAA                CCAC TCGGC GCGG                TTCTGGCGCGTGTGC
      mutS   6  93  73 1008062 .. 1008082 - -15.4  -3.53811   CGTAGGGTGGGCAAA            GGCGCGCG CACTT CGCGCGCC            GTGCCCACCATCCAT
   bll0931   3  57 348 1017667 .. 1017690 -  -8.8  -2.82635   ATCGTTATCACGAGA          CGCTGGTCGCC AAC GGCGTC-AGCG          GCTACACGCGCGGCG
   bll0940   8  60 121 1027405 .. 1027448 - -10.3  -2.54098   GTCGCGAACGAACAG CGCCGCGG-TGCTGCTCGAA GCCGG CTCGATCATCAACCGCGACG AGGAGATGGCGATGA
   bll0945   6  72 305 1032875 .. 1032901 - -10.9  -3.38178   CAACGAATGCGAGAA        GAAGCGCGCCGG CAAG CCGACG-GCTTC         CAAACCTGCGACCTC
   bsl0950   4  46  97 1036906 .. 1036919 -  -4.5  -3.12351   TCTCCGCAGAGGGAA               TCCCC AAGA GGAGA                GAGCCCTCACCCGCC
   bsl0950   4  46  86 1036915 .. 1036930 -  -4.6   -3.0644   AGGGAATCCCCAAGA              GGAGAG AGCC CTCACC               CGCCGCGCTCTTCGA
   bll0962  10  66  74 1051977 .. 1051990 -  -9.5  -3.53811   CGTAGGGTGGGCAAA               GGCGC GAAA GCGCC                GTGCCCACCATCTGC
   bll0965   4  52 406 1055263 .. 1055285 -  -8.4  -2.52464   CGGGGCGCGAAGCGA           GCCCGGGA CCCATAC TCCCAGGC           AGTGGTCGTAGGGTG
   bll0965   4  52 174 1055495 .. 1055517 -  -8.4  -2.52464   CGGGGCGCGAAGCGA           GCCCGGGA CCCATAC TCCCAGGC           AGTGGTCGTAGGGCG
   bll0974   8  63 288 1067921 .. 1067937 -  -6.5  -3.79906   CGATTTCTACAAGAA              CTGGATC AAG GATCCCG              AAGGCACGCGCGACA
   bll0989   1  44 230 1088369 .. 1088393 -  -2.8  -3.32844   GGTGGCACGCGACAA         CCTCACG-CCA TGGG TGGTCGTGCAG          TTCGGCGGCATGGCG
   bll0998  11  84  43 1103602 .. 1103633 - -17.4  -2.73364   GGGCGATGCGAAGCA      TCGAACCCGGAATC TCGA GATTCCGGGTTCGG       CGCTGGCGCGCCGCC
   bll1019   4  70  71 1125762 .. 1125774 - -10.5  -3.54129   CATAGGGTGGGCAAA                GGCGC ATA GCGCC                GTGCCCACCATCTTC
   bll1023  12  71 430 1129411 .. 1129437 -  -7.8  -4.07568   GTCGCGGTCGCAAAA         GCCCGCGCCGGC ACC ACCGCCACGCGC         GCGGTCCAGGAAGGC
   bll1044   9  70  67 1154363 .. 1154375 - -10.5  -3.53811   CGTAGGGTGGGCAAA                GGCGC AAA GCGCC                GTGCCCACCATCTAT
       ndh   6  68 248 1162786 .. 1162827 - -12.9  -2.60194   AGTTGGTGAAGTAAT TGCTCTTTGCCTCTCCCCG CTTG CGGGGAGAGGCGGATTGCA  TCGAAGATGCAATCC
   bll1068   2  60 353 1180389 .. 1180415 -  -2.9  -4.16016   TGATCCGCGAAGAAA         TCTGGAACTGC CTGTC GCTGCTCAAGA         GCCGGGGCCAGTCGA
   bll1074   6  52 180 1186200 .. 1186210 -  -6.8  -3.05463   ACGTTTTTCAGCCAA                 GCGA TCA TCGC                 CTCCGGATCCTTGCA
      kduD  10  65 127 1195316 .. 1195346 - -10.5  -3.19602   CGCGCCATACGAAGA      CTGTCATCACCCGC GAAA GCGGGTGATC-CAG       TATTCCAGAGACAAC
   bll1097   5  71 -24 1210217 .. 1210242 -  -5.4  -4.32177   CGATTTCAGAACAAA         CTCACC-GCGA GGGCT TCGCCGGTGCG         CGCCGGCGATCCGCG
      apaG   5  79  25 1214617 .. 1214673 - -12.5  -3.53811   CGTAGGGTGGGCAAA GCGTAAGCGTGCCCACCATCTTTCTGCG TCAC CACCGAAA--TGGTGGGCCCGCTT-CGC TTTGCCCACCCCACG
      metZ   7  79  79 1218339 .. 1218357 - -13.1  -3.53811   CGTAGGGTGGGCAAA             GGCGCGC TCTTC GCGCGCC             GTGCCCACCATCTAT
   bll1109   1  52  23 1223988 .. 1224001 -  -5.9  -3.36452   ACCGCGCAAGAGCAA               GCCCG CGAT CAGGC                CGGCTCTCTCAGGCG
   bll1126   2  49 117 1239802 .. 1239812 -  -4.6  -3.35679   GGCCGGGACCCATAA                 CCCC AAG GGAG                 TAGTCTGGCGAAGAC
   bll1134   7  57 -17 1248296 .. 1248308 -  -6.2  -3.60098   AGGCGCGACCCTAAA                GCGG CTCGC CCGC                CTTGGTCGTGAATTT
      dinF   7  60 241 1253265 .. 1253280 -  -2.4  -4.25104   CCGCGCTGACGAAAA              TCCGCG CCGG CGCGAG               CCTGATCCAGCTCTA
   bll1150   4  81 137 1265045 .. 1265087 - -13.3  -3.30124   TGGGATTGCGGAGAA CGTCCC-TGCGTGGCGAGAG CCCT CACCCGCCGCGCTCGGGACG ATGCTTCGCATCGCC
   bll1153   3  45 197 1267830 .. 1267843 -  -3.1  -3.21395   ATTTCCGCCAGAACA               GCG-AG GAC CTGCGC               AAGACCTTCGACGTG
   bsl1161   7 100 403 1280478 .. 1280498 - -16.9  -4.32177   CCATTTGAGAACAAA            GGCCGGATC GTC GATCCGGCC            TTTTTGTTTGGGGAG
   bll1166   6  57 158 1284784 .. 1284796 -  -4.7  -3.71205   GAAAAAGGAAATCAA                GCCGC CGC GCCGC                AAGGCGGGGTTCACG
   bll1179   8  75  29 1295855 .. 1295881 -  -7.8  -4.27316   GTGCGGAAGGCAAAA         TCGACAGCACGC TGT GCGCGCCGGCGC         GACAGAACGCGCATC
      atpB   2 100  26 1302818 .. 1302838 - -15.4  -5.72622   CCGACAAACAAAAAA            GCCGGCGC TCATC GCGCCGGC            TTTTTGATTGATGAG
      mtbA   5 100  64 1307077 .. 1307118 - -21.1  -3.11798   CGTCAAAACAAGAAT CGAGAACTTCGGTTCTGTT TCCA ATCAGAACCGAAGCTCTCG  GCCCAAAGCAAAACC
      mtbA   5 100  28 1307132 .. 1307154 -   -22  -4.54727   CGGCCCAAAGCAAAA           CCGGCCGCGG AGA CCGCGGCCGG           TTGGTGTTGGTTGAT
   bll1199   7  56 157 1314844 .. 1314864 -  -8.9  -2.67171   GATCCCAGGAAATAT            GCCTCAACC GGC GGCTGGGGC            TTTGGCCGCTTCGTC
   bll1217   6  56 161 1335957 .. 1335969 -  -9.1  -2.62184   CGTCCTTCGATACGA                CCGCT TCC AGCGG                CCTCCTCAGGATGAG
   bll1220   5  50  -5 1339292 .. 1339306 -  -7.1  -2.73875   GCGGGGGGAAGAGCA               GGCTG CATCT CAGCC               GTTCTCCACCAGAAA
   bll1230   7  66 114 1347218 .. 1347231 -  -9.5  -3.53811   CGTAGGGTGGGCAAA               GGCGC ACTT GCGCC                GTGCCCACCGCATAT
   bll1234   6  66 334 1349328 .. 1349362 -  -9.2  -3.51825   CGAGCTGAAGGAGAA     TGCGCGCGTCATCGCC TTC GACAAGGACGTGCACA     AGCCGAACGCCTTCT
   bll1243   8  64  35 1357592 .. 1357617 - -11.2  -2.57211   ATCCTGGTGCACAAT         CCGGCAAAGC TGTTCG GCTTTGCCGA          CTGATCGACTCCGGT
   bll1252   7 100  -3 1367518 .. 1367559 - -17.3  -3.45571   TTCTTCAAAGAGTAA GTCCGCGCTTACCCTCCCC TCCA GGGGAGGGTAAGCGATCAC  TTCAATATCGCCCTG
   bll1270   5  45 424 1382255 .. 1382279 -  -4.1  -3.21099   CTTGTCCACGACCAA          CTAGCTCGCCT TCA ATGCGTGCTTG          AGGACCGAAGCGTTC
   bll1281   8  71  68 1393195 .. 1393228 -  -9.5  -3.73953   ATCACGGGTACGAAA     GCCGGCTGAAC-CCGC GAG GCGGAGTGCAATCGGC     CAGCGCATCGACAAT
   bll1285   4 100  25 1396422 .. 1396441 - -16.4  -5.14563   GCGGGGATGAAAAAA            GGCCCGCG TGGT CGCGGGCC             TTTCGTTCGCAGGCG
   bll1290   1  43  79 1401694 .. 1401739 -  -2.3   -3.1478   ATCAGCTCATGAAGA TCGAGCGCCCGGT-GCCGCCGG TGA CCCGCCACGACAAGTCGCTCGC GGTGATCTTCGCGAC
   bll1299   7  49 143 1411223 .. 1411236 -  -4.5   -3.2794   GCGGATGGACAGCAA               CAGCA ACAA TGCCG                GCGCGCGGGAGCTGG
   bll1305   4  48 371 1416838 .. 1416850 -  -4.8  -3.14132   GCCCGGCCTGATGAA                GACC CCGAT GGTC                GAGCATTCCGCCGGC
   bsl1312   2  43 314 1425486 .. 1425505 -  -4.8  -2.76696   GTGTTCTTCAACAAT            TCCGCCGC CAAT GCGCCGGC             CGCCATCGTCGGCCC
   bsl1312   2  43  17 1425744 .. 1425802 -  -4.4  -2.61264   GGCGTCACCTACAAG TTCTGATGACGTCTTCGCGGCGCCGGGC GGGGG GCCCGGCGCCGCGTCGATCTGCTC-G-A CCAATCCTGTATCCT
   bll1317   3  89  54 1429632 .. 1429657 - -16.9   -3.1634   GTGCAAAGCACCGAA         CTCAGGTGCGC AATT GCGCACCCGAG          AATCTCGAGATTCCG
      coaL   6  82 219 1443680 .. 1443706 - -11.6  -3.86266   ACAGCAGGACAACAA         TAGCCGTGATCA ACG TGATCGCGGCCA         ACGCACTTTCCAAGG
   bsl1333   7  54 288 1448368 .. 1448378 -  -4.6  -3.60792   TCCGCAAGCCGCAAA                 GCCC GTC GAGC                 AGCAGGCTTCGACAG
   bll1350   4 100 314 1463162 .. 1463188 -   -23  -3.36749   CACGCCCAATACGAA         GGCGCCGCCGCG GAC CGCGACGGCGCC         TTGTTCATGATGTCA
   bll1359   2  47 285 1473620 .. 1473640 -  -2.5  -3.53224   CATGCGTTCGCCAAA            GCCCC GCAGATAGTCA GGGGC            GTCGAGAGCGCCGGA
   bll1362   1  51 234 1476936 .. 1476994 -  -7.3  -2.91264   CTGCGCACCGACAGA TCCTTCG-CCATGC-AGGCCGGCGTGCTG ACG CTGCGCGGCCGCCTCGCATGGGCGCATGA TTTCAATCCGGACCG
   bll1366   4  47 284 1482176 .. 1482189 -  -3.1  -3.38768   CTACATCAGCGAGAA               CGGCAC CTC GT-CCG               AGGATAGGATCGCCG
      tlpA  10  80 335 1495965 .. 1495977 - -10.5  -4.08767   CGTAGGGTGGGAAAA                GGCGC AAA GCGCC                GTGCCCACCGTGTCT
   bll1384   2  72 448 1499875 .. 1499922 - -14.1  -2.52464   CCTGCCGGTAACGCA GCCGGCCCG-GGAC-GCGGCCAC GATG GTGGCCGATGTCGTCGGGCCGGT CTGCGAGACCGGCGA
   bll1388   5  53 380 1504972 .. 1504988 -    -8  -2.71144   GAGCGGCGGCAATCA              GACCGA TCCGC TCGGTC              GCCCGCTTCACGGCC
      chaC   5  64 291 1509760 .. 1509779 - -11.4  -2.52464   TCTTTCCGGAAGGCA            CGCGCCGCG CGC CG-GGCGCG            CCCCCCGACTACAAG
   bll1401   6  52  46 1517247 .. 1517257 -  -8.2  -2.53876   GGGCAGGGGAAGTGA                 CGCC GTA GGCG                 TCATTCCGGGTTCGC
   bll1412   6  82 353 1538489 .. 1538526 - -14.3  -3.14211   AGCCCTTGCGACGAA   GCAATCCAGGCTGTTTC CGCG GAAAGATCCTGGATTGC    TTCGCTGCGCTCGCA
   bll1416   1  39 283 1541116 .. 1541129 -  -2.3  -2.70932   CGTGCTGCGGAAGGA               GCAGC TTGC GCTGT                GGGTCGAGCGCTGCC
   bll1430   3  52  76 1561986 .. 1561996 -  -6.8  -3.01924   GATCCGCTTCCAAGA                 CCGA CAT TCGG                 CCATACCGGTTTCAA
   bll1430   3  52  30 1562032 .. 1562042 -  -2.4  -3.83026   CCTTCGGAGAGTAAA                 GCGG ACG CGGC                 AAATTAGCGGTGAAT
      ctpI   9  82  13 1565745 .. 1565769 - -12.8  -3.59979   TCGTCTCATCCTAAA          GCCGCACGCG CGAAC CGCACGCGGC          TCAAGTCTTGCGTCA
      cspA   8 100  48 1576513 .. 1576533 - -18.3  -5.94597   GAACATGAAAAAAAA            GGCCGTGCG TCA CGCACGGCC            TTTTTCTATTGCGTT
   bll1462   6  65 -10 1593570 .. 1593591 -  -7.2  -3.85698   GGCCTGTGCGATAAA           CCTCGCGC GCTTCA GCTCGAGG            TCGGTCGAGCCGCGA
   bll1470   6  72 169 1600095 .. 1600111 - -11.5  -3.28712   TGTCGTCCCGGACAA              GCGCGCC CAA AGCGCGC              GTAGATCCGGGATCC
   bll1489   7  66  88 1622484 .. 1622497 -  -9.5  -3.53811   CGTAGGGTGGGCAAA               GGCGC GTCA GCGCC                GTGCCCGCCATACTT
   bll1497  11  65  -7 1630117 .. 1630129 -  -5.5  -4.03078   GCATCACATCAGAAA                TCCAG CTA CCGGA                TAACTTCCGCCGATC
      rpmE   5 100  28 1642127 .. 1642148 - -18.7  -5.47159   CGGAAGAAACAAAAA           CGCCCCCGG TCTC CCGGGGGCG            TTTTTCGTCGCGGCC
      suhB   6  78  23 1654129 .. 1654161 - -15.6  -2.56715   ACTCGGATCAATGGA     TTCCGGGCTCGCGCC AAGA GGCGCGC-CCCGGAA      TGACCACGTGGGGGG
   bll1529   4  58 373 1666650 .. 1666667 -    -7  -3.45945   GGCATGCAGAAGGAA             GAACCG CTGCGC CGGTTC              ACGTCGGGGATTCCC
   bll1540   3  70  66 1680612 .. 1680625 -  -4.5  -4.56597   GGCTGGTTGCAAAAA               GCGAA GAGG CTCGC                GACGTGACTGCCCAC
   bll1544   6  52  54 1685374 .. 1685384 -  -8.2  -2.57132   CGCGCCGCTGACAAG                 CCGC AGC GCGG                 GCCCGGGGTGCGGTG
   bll1549   2  47 437 1690782 .. 1690795 -  -3.7  -3.40403   TCTCCCCCATTAGAA               GCTCG GAAT CGCGC                CCATGCCCCTTTTCC
   bll1555   2  50  97 1697080 .. 1697111 -  -6.7  -2.82742   ACTTTCCGATAATCA     GCCGAGGGAAGC-CGA CTA TCGCGCT-CCCT-GGC     TCGCTCCGGCCGGAC
   bll1566   2  51 322 1706442 .. 1706468 -  -5.8  -3.17723   TCAGCCGTAATCGAA         GCGGATGAAAGT CTG ACGTTCACCCTC         GAAGGCTGCCGCGTA
   bll1577   5  73  84 1735528 .. 1735555 -   -12  -3.30243   ATGCACCCGGCAGAA        CG-CGAGCGCAAC GTC GCCGCGCTCGGCG        AGCTTGCCGTAGCCG
   bll1580   8  66 349 1736362 .. 1736386 -  -2.7  -4.57837   ATACCGTGGCAAAAA          GCTCTCGGCTA TTC TCGCCGATATC          GAACATCGTATCGGC
   bll1605   3  54 108 1762998 .. 1763016 -  -4.4  -3.68351   TTCGGACCATGCAAA             TGCCCGTC CTC GAAGGGCT             CCACTGCGAGACGTC
   bll1608   9  68   1 1764811 .. 1764823 -  -3.3  -4.48072   AGAGCGACGACAAAA                TCGTC GGC GACGG                TCATGCGGCCATCAC
   bll1623   2  59   9 1778710 .. 1778726 -  -9.4  -2.92642   ACGATCATGGATAGA              GGCTCC GATTG GGAGCC              ATACGGTCTCAATTG
      noeL   5  57 447 1788744 .. 1788766 -  -7.6  -3.15861   CATCACGCTGATGAA           GTCGCTGCCA TAC TGGCTGCGAT           AGGCCTCCGCCATCT
   bll1634   2  55  94 1794746 .. 1794757 -  -5.8  -3.53811   GTCAGGCTTGCCAAA                GGTG CGTT CACC                 TCGGAGGTAATAGAG
   bll1647   6  54 142 1806837 .. 1806871 -  -2.1  -3.91197   CTACAAAGGACGAAA    TGTCATCGAACGCTGC TTTT GCAG-GCTCAAGGACT     TCCGGCGCATCGCCA
   bsl1651   2  65 260 1810963 .. 1810993 -  -6.7  -3.85698   CTTGGCGCCGACAAA      CGGGC-GGAGGGCC TCCA GGCCCGGCTACCCG       GCTAGAATTGCTGCG
   bll1660   3  62 209 1818147 .. 1818170 -  -3.7  -4.28254   GGGCAATAGCCAAAA          CCACCGGCG AACTTG CGTTGGTGG           ATTCGGAAGTGCAGC
   bll1668   5  60 181 1827239 .. 1827261 -  -2.5  -4.26076   GTACCTTGAGGAAAA           CCTGCCGCG TGGGC CGCGACCGC           ACCTGATGACTAAGG
   bll1674   9  59  51 1833762 .. 1833775 -  -9.5  -2.85351   CCCGTTTACAGGATA               GCCGG CATT CCGGC                AATGCCAATTGAAAG
   bsl1678   5  76 180 1837533 .. 1837551 - -12.4  -3.36273   CTTTGGCAAGACCAA             GGCCGTGA CCG CCACGGCC             CGGAAGATCGCAGTT
   bll1684   8  49 220 1840642 .. 1840671 -  -3.6  -3.52073   GCTTGAAGACGACAA      GCCAGTCAAGCTCA CGAC CGAGCT-G-CCGGC       GGCGGTCTTTAGGGA
   bll1694   1  56 147 1853282 .. 1853307 -  -6.7  -3.28791   AGCCTTGTCCCATAA         CCGCGGGCTGG TGCT CGAGCACACGG          AATGGCTGGGCGACG
      trbG   7  68 159 1859040 .. 1859067 - -12.8  -2.62184   TGGCGGGCGAGATGA        TGCGCCGGCTCGT ACG ACGAGCCGA-GCA        TCGAGCCCGGTATGC
   bsl1708  13 100  35 1873372 .. 1873411 -  -9.4  -5.37043   ACGCGACACAAAAAA  CGCTCGCTT-GATTGACGC TCC GCGACAATCAAAGCAAACA  AAACTCTTGCGCGCG
      dctA   6  54 215 1884986 .. 1885020 -  -2.1  -3.91197   CTACAAAGGACGAAA    TGTCATCGAACGCTGC TTTT GCAG-GCTCAAGGACT     TCCGGCGCATCGCCA
   bll1741   7  68 103 1906174 .. 1906186 -  -3.3  -4.48072   AGAGCGACGACAAAA                TCGTC GGC GACGG                TCATGCGGCCATTGC
   bll1751   4  46 148 1915662 .. 1915672 -  -4.6  -3.05816   TCAGCCCCGAGGCAA                 GCCA TAC CGGC                 TGTCTGGCGCCTGCT
   bll1754   6  61 -12 1918209 .. 1918227 -  -8.8  -3.20751   GCCAACAACTGAAGA             CCGCCC TCAGACC GGGCGG             TTCTCGTTGCGGTTT
   bll1762   3  62 280 1924067 .. 1924077 -  -8.2  -3.53811   TGGAGTTTTTGGAAA                 GCGG CTA CCGC                 GTTGGCATGAAACGC
   bll1766   4  56 -32 1926627 .. 1926653 -  -7.2  -3.36492   GCTCTAACGTCAGAA         CTTGTAAGCGAC GCC GCCGCTGACGAG         CCATGGATCAATATG
   bsl1772   2  51 271 1931225 .. 1931235 -  -3.2  -3.60419   AGCCGGAAATCAGAA                 CTCG ATG CAAG                 GCGATGCTGGAACGG
      ahpD  10  68  25 1935235 .. 1935271 -  -4.4  -4.38129   AGATAAGCAGCAAAA   GGCTCGTTGTGGCGCCAC TGA GTAGCGCCACGATG--CC   GTCGATCTGATGGCA
   bll1786   0 NONE
   bll1790   8  68  73 1947566 .. 1947585 -  -4.2  -4.36063   AGAAGATTAGCAAAA            CGCAATGC GTTC ACGTTGCG             AGCGCCGTTGAACTC
   bsl1808   7  49 430 1963585 .. 1963622 -    -5   -3.3862   ACAAATACGCCATAA  CTCAGGATC-AGGCA-GC AGCA ACATGCCTCGATGCTGAG   GGGTAGCGGTCCCCG
   bsl1808   7  49 214 1963818 .. 1963838 -  -3.2  -3.53012   GGTGCCCTGGCTAAA            GAGCGCTC CTGAT GAACCCTC            ATCGAAGAATATGTG
   bsl1808   7  49 129 1963913 .. 1963923 -  -4.6  -3.29144   CGAGGTCCTGCAGAA                 CGGC CGC ACCG                 CCTGCCTGGAGGATC
   bll1824   2  43 306 1974630 .. 1974648 -  -2.3  -3.17075   TGCTCGGCAAGGCAA            GGC-TCGG CAAC CCGGTGCC             TTCGCAGTATTTCGA
   bll1832   4  62 107 1982561 .. 1982577 -  -5.7  -3.91911   GGGACGTGAACTAAA              CAGCCGG TAT CGGGCCG              CCAGGCTCGGAACAC
   bll1836   6  65  93 1986707 .. 1986722 -  -5.4   -4.1196   AACGCAGCGCCAAAA              CCATCA CCCT TGACGG               CCAACCAGAACACTG
   bll1840   7  52 229 1991926 .. 1991953 -  -4.7  -3.53012   GCCGGGTGCGGGAAA        TCCGCCCGCCC GGATCT GTGAGGGCGAA         AGCCAAATGGCTGAG
   bll1855   5  62  56 2011702 .. 2011712 -    -4  -4.28254   TTGCAAGACGGAAAA                 CTTT GTA AAAG                 AAGGGACTTGAGCTG
   bsl1870   6 100 418 2023214 .. 2023258 -   -20  -3.65046   GCGGGATCGGAAGAA CCGGGGTGCGTCGCGGAGTGCC CAA GGCACGCCGC--CGCGCCCCGG TCCCGGGATCACCGG
   bll1875   8  66  87 2028642 .. 2028658 -  -2.1  -4.43501   AAGGCAGCTAGAAAA              TTGGCCG AGT CGGTCGA              TGGCCACAACGAGTT
   bsl1884   8  58   3 2039492 .. 2039510 -  -6.6  -3.48593   GACGCCGGCACACAA             GTCGGCGT CGA ACGCCATC             GCTCATAGAGTCTTG
   bll1897   2  46  84 2050963 .. 2050973 -  -4.6  -3.11024   GGCTTGAAGAGAAAC                 CGGC TTC ACCG                 CGGCAAGACTGCTCG
   bll1906   3  59  68 2062329 .. 2062344 -  -4.6  -3.90744   TTGCTGGCGAAATAA              TCAGCG CCGC CGCAGA               CAATACGTAAGCAGT
   bll1917   7  59 314 2073206 .. 2073227 -  -4.3  -3.86015   CATGTCCGCGACAAA           GACGTTCGC GCCG GCGATCTTC            TCCAGGATGGTCTTC
   bll1924  10  52 321 2080915 .. 2080936 -  -6.6  -3.05844   TGCTGGACGCGAAGA           TCGCCATC AGCATG GATGGCAA            GGGCGCCTGGCGCGA
   bll1938   3  43 291 2102040 .. 2102053 -  -2.3  -3.14051   TGAGTGCCACGAACA               CGCGA TCGC CCGCA                GCTTCTCATTTCCGA
   bll1957   6  68 130 2118496 .. 2118510 -  -2.8  -4.62441   CTTCAGAGAAAGAAA               GCTTTA TTG TAAGGC               GAAGGCGGAGCCTGC
   bll1963   9  73 345 2123429 .. 2123447 - -10.3  -3.57651   GCGCAGACGACATAA             GACGCCA GGACG TGGCGTC             AGACGGTTCTCTGAT
   bll1974   4  55 206 2132018 .. 2132051 -  -7.5  -3.04792   TGATGACGCCGAAGA     CGCCGCG-CTTC TGGCCCGAGAT GAAGACGCGGCG     GGGATTTTGTGTGTC
   bll1977   5  62  53 2133949 .. 2133968 -  -5.6  -3.86495   CGAAAAAAATGACAA            GGCTGGCG CGAG CGCCAAGC             AAAGGAGACAGGCGA
      hipA   3  54 304 2139829 .. 2139845 -  -4.3  -3.60948   GAATACATCTGCAAA              TGCTGGA CTT CCCAGCC              AGAACGATTCAAACT
   bll1997   5  57  52 2156113 .. 2156146 -  -8.8  -2.71924   GATTGCTCGGCAAAT     TGCGGCCACAGCGCC TTGAT GGCGG-GCAGCCGCA     GCTCGTTGAGCAACA
   bll2000   5  57  43 2160956 .. 2160970 -  -4.2  -3.72893   GAGGCTCTCATCAAA               GGCG GGATGGT CGCC               GGTGGGGCGAAGCAA
     hemN1   3  55 329 2167404 .. 2167415 -  -5.8  -3.54424   CCGTAGCTTCGCAAA                GCTG CCTC CAGC                 CGTAAATTTCCCGAA
   bll2040   6  57 445 2199681 .. 2199693 -  -4.8  -3.72576   CCGGTCGCGAGCAAA                GACG GAATA CGTC                AGCAACCCGGGTCAC
   bll2045   3  43 440 2204975 .. 2204988 -  -3.7  -3.06696   GGGGCTCCGAAGATA               GCTGC TGCG GCCGC                GTTCTTTGCGGCAAC
     groEL   4  93  34 2220907 .. 2220926 -  -7.8  -5.00616   GCTCGCTGCAAAAAA            CCCTGACA TTAT CGCCAGGG             TTTTGCATGCCATCG
      nrgC   2  46 147 2225243 .. 2225270 -  -5.4  -2.79183   TTGAGTGCCAGGATA        TTGCGCCGTGCA GTGC TGCACGGTGCGC         CCAGGCGGCACAGCC
   bsl2070  13 100 377 2235534 .. 2235560 - -16.6  -4.36914   TTGCCGCTGACAAAA         TGCCCGGTCCAC TTC GTGGACCGGGGA         AGGTACGGTCTCGGA
   bll2075   5  48  93 2244214 .. 2244225 -  -4.4  -3.13164   CGCGCAAGCATCCAA                GATC GCTG GATC                 GCCATCAAGTGTGGC
   bll2085   3  43 361 2254557 .. 2254575 -  -3.1  -3.02511   TGTACTTCGCGAATA            TG-GCCGG ATCA CCGACGCA             GCCGCTGCTGCTGCA
      pabA   5  53  32 2261828 .. 2261842 -  -7.8  -2.70932   TTCGCCTTCCAACCA               CGTCGA AAA CCGACG               GTCCACCATCTTGAT
   bll2104   8  56 375 2273367 .. 2273384 -  -3.3  -3.87075   AGCAGGCGCGATAAA             CGGCAAA TCCT CTGGCCG              CAATTGAACCTGATG
   bll2107   4  65  88 2276318 .. 2276340 -  -4.8  -4.18488   AGCGATGCGAAGAAA           CGCCAATCCA ATA TGAACTGCCG           CTAATTGCGAGAAAC
   bll2116   5  68   1 2293073 .. 2293085 -  -3.3  -4.48072   AGAGCGACGACAAAA                TCGTC GGC GACGG                TCATGCGGCCATCAC
      cspA   7  55 208 2295786 .. 2295802 -  -7.9  -2.85999   CGAGGCGATAGCAGA              CCATCCG TCC CGGCTGG              GGCCTCGTCAAGAAT
   bll2125   2  62 258 2300495 .. 2300505 -  -8.2  -3.54741   GAGCATTCCTGGAAA                 GGCC CCC GGCC                 ATGTGGCCGATCGAG
   bll2137   7  56 240 2312401 .. 2312431 -  -3.9  -3.92869   CGAGGCAGGCATAAA      CGCTGCGACGCTCGG CGA CTGGGCGTCG--GCG      AAGCAGTGGTTCGAA
   bll2154   8  72 419 2328312 .. 2328322 -  -2.4  -4.72986   GAGCGTGACGAAAAA                 GGCG AAC CGTC                 ATTCGTACATGATCC
   bll2158   7  52 178 2331650 .. 2331678 -  -8.1  -2.52491   GATATATCGACGAAC        CGATCCGTGCCAC TTT GCGTCACAGATCA        TTTGAGCACCTCAAA
   bll2166  10 100 137 2340174 .. 2340202 - -13.1  -4.36914   TGCCTCGCGATAAAA        CGACCCCCGCG GGGGCAA CGCGGAGGCCG        CTGTTGGGGCGCTCC
   bll2172   2  65  -3 2347115 .. 2347133 -  -3.1  -4.36914   CCTTGCGGGACAAAA            CCG-CGAG GCAC CTCGTCAG             GCGAACTTCGGCAGA
   bsl2179   3  68 342 2355503 .. 2355515 -  -4.7  -4.36914   GCGCGCCGTAGAAAA                GCGGC GCT GCGGC                CTTCCGCCGGGCGGG
   bll2198   5  46 155 2373673 .. 2373699 -  -5.1   -3.0806   GGCAAAGGGCGAATA         TACGATCCTGT CGGGC ACCGGAACGTA         CGCAAACGCGACAGG
   bsl2206   3  82 104 2383686 .. 2383706 - -11.1  -3.91144   CCCAGACGTGAGAAA            GCGCCCG TGGGGGG CGGGCGC            TTTCTGTAGTCGACT
   bll2220   7  79 359 2397765 .. 2397793 - -15.9  -2.73364   CGGCGATGTCAACGA        GAGCCGGGCGGAG AAT CGCCGCGCGGCTC        TCGCCCCGCGTCGAA
   bll2223   9  65  34 2401546 .. 2401577 - -11.6  -2.73364   GGTCGATGCGAAGCA      TCGAATCCGGAATC TCGA GATTCCGGGTTCGC       CTCTTCGAGGCGCCC
   bll2228   4  93  22 2405930 .. 2405955 - -14.7   -3.7732   TCGGCATATGAAGAA         GGCGCCGCC TTGTCAGG GGCGGCGCC          TTGCAGGAATTGCAG
   bll2235   5  57  20 2413791 .. 2413818 -  -4.8  -3.83205   ATTTGCGACAGCAAA        TTCCGGGTGAGGG GGA CTCTC-CCCGCAA        GCGGGGAGAGGGGGA
      xynA   6  49 235 2427746 .. 2427760 -  -5.6  -3.05596   CATCGGGTGACGGAA               GACAGC ATC GCGGTC               TCGCATTGGGATGAC
   bll2244   7  59 245 2431929 .. 2431970 -  -3.6  -4.11216   CGGTCACGCCGAAAA TCTATTGCAGCGGCGACCG CATCC CGGTCGCAGCATCG-TAGA CCAGGATTTGCAGCA
      ubiE   6  57 375 2437310 .. 2437341 -  -5.9  -3.68351   TTGTGACGATCGAAA     GCGG-CGA-CGACGCC AAG GACG-CGCTCGACCGC     ATCACCATTCCGCAG
   bll2260   2  63 177 2447602 .. 2447618 -  -6.5  -3.72576   GGCGCCGCGATGAAA              GGCCTGA CCC TGAGGCC              CGACAAGGCGCCGGG
   bsl2266   8  63 -18 2453464 .. 2453499 -  -9.7  -3.27786   CCGAAAAGGCATCAA    CGGTCG-ATGCGGCGA AATCA TCGGCGCGTTCGACCG    GCACTGGATACGAAG
   bll2273   3  59 175 2461584 .. 2461594 -  -8.2  -3.28712   CGGGCGTGGGTATAA                 CGCC GTG GGCG                 TGAAGACGGACAATG
      menG   8  53 288 2470904 .. 2470936 -  -8.3  -2.71364   GGAGGGCGTCAAGCA      TCCGGCATTCGCCGC GAT ACGCCGCATGCTGGA      TGGCGGCCGCACCTG
   bll2291   8  55 233 2482480 .. 2482492 -  -5.5  -3.41745   TTCTGAGAACAGCAA                CATCG CGG CGACG                CAGTTGCAGCTCACG
      mobA   4  63 448 2505982 .. 2506013 -  -9.5  -3.28712   GCCGCGCTCGCACAA     CGCCGTTGCCGCCGC CGTC GCG-CAGCAACG-CG      CCGACTGGGGCATGA
   bll2319   6  57 245 2517711 .. 2517729 -  -4.4  -3.71848   GGTCTCGATGAAGAA             GCTCGCCG CCG CCGTGAGC             GGAAAGTCGGCGCAG
   bll2323   4  59   8 2522349 .. 2522363 -  -8.5   -3.2794   CGCTATGCACAGGAA               CGGCG GACGG CGCCG               TGACCCGTTACCTCG
   bll2335  12  65 379 2535904 .. 2535925 - -11.5  -2.82623   CGGCCGCTACAACCA           TCCGGCCGA CCGC TCGGCCGGC            GCGCTGGAGCAGGAG
   bsl2352   2  43 190 2555690 .. 2555711 -  -2.9   -3.2056   ATCTACAGCCAGGAA           GATGCGCCTG CCG CCGACGC-TC           GATGCGCGGTCGTGA
   bll2361   2  48 -50 2565115 .. 2565148 -  -4.5  -3.14463   AACGGCTCGTACGAA     CGCCGTCGCCG TCGGTTGGATAG CAGCGATGGCG      GACCCGCAGGCCTTT
   bll2373   5  49  64 2579077 .. 2579114 -  -7.5  -2.68434   TCGCAGAGGACATCA   TCTTCATCGGTGCGGCC ACGC GGCCGCACTGACGTCGT    TTCATCCGTTCATCC
   bll2385   1  46 329 2598905 .. 2598920 -  -4.6  -3.09933   CGGCAACGGAGCCAA              GTCCCG TCAG CGGCAC               CGTGCTCCCCTTGTC
   bll2394   4  52 290 2608625 .. 2608649 -  -4.2  -3.53343   AAGTTGGGCTTGAAA          GCTTCCGC GATCACGCG GCGGACGC          TCTTTGAGAACGGTT
      hemE   3  49 163 2615342 .. 2615355 -  -3.7  -3.53224   TAGCCTGCTGCTAAA               CGCTC ATCG GTGCG                ATCATGTAATTCTGC
   bsl2402   5  77 -39 2618982 .. 2619014 - -11.2  -3.63341   AATATCGCTCAATAA     TGCGGCGGGCGCTCG TTGG CGGG-GCCCGGCGCA      TTCGTCTCGGCCTCC
   bsl2406   7 100  25 2622391 .. 2622410 -   -15  -5.54907   TGGACAAAACAAAAA            GACCGGCC TTGC GGCCGGTC             TTTTCGTTTGCAGCT
   bll2410   6  66  96 2624416 .. 2624429 -  -9.5  -3.53811   CGTAGGGTGGGCAAA               GGCGC TATT GCGCC                GTGCCCACCATCTGT
   bll2417   6  68 224 2629829 .. 2629843 -  -6.4  -4.09685   CCCGATCCTTGAAAA               GCCTTA CCG CAAGGC               GGAGCTTGCGCGCTT
   bll2420   7  80 404 2634127 .. 2634161 - -11.3  -3.71848   CGCGCCGAGCAAGAA     GGCGGTCGCGCGC CTGATCGCC GCGCGCGTCCGTC     GCGGCGAGCTCGTCC
   bll2431   3  54 335 2649999 .. 2650018 -    -5  -3.56594   GGAAACGGCCTCAAA            TGCCCA GGAACCTT TGGGCA             GAAGTGTCGTTATTT
   bll2434   3  77 195 2652387 .. 2652407 -  -8.1   -4.4009   GCCGATTCCACAAAA            CTCCGCCGC AGC GCGCCGGTG            CGCATCGCCCACATG
   bll2443   7  93  73 2661281 .. 2661300 -   -15  -3.80841   ATCACGACGAGCAAA            GGCCGGGA GCAA TCCCGGCC             TTTTTTCTTTGCGCG
   bll2452   2 100  37 2673036 .. 2673054 -   -16  -6.09196   CCCAAAACAAAAAAA             GCCGCGCA TTT TGCGCGGC             TTTTTGCCTGGTTGG
   bll2457   2  78  12 2679021 .. 2679053 - -15.6  -2.52543   ATGCGGCTGAATGGA     TTCCGGGCTCGCGCC TTTC GGCGCGC-CCCGGAA      TGACAGTGGCCTCAA
   bll2460   3  53 216 2681155 .. 2681165 -  -8.2  -2.79302   ACGAGCCCTATTACA                 GCCG CGT CGGC                 TTCAAGCCGGTCCCC
   bll2471   6  68 448 2695789 .. 2695801 - -10.5  -3.36175   AATCGCCAGGCATAA                CCGCC ATC GGCGG                CTTTTGACCCAACTC
   bll2471   6  68 104 2696118 .. 2696145 -  -3.3   -4.4767   CTAGGTAGCACAAAA        TAGGGCGGTAC GCGATT GGACGGCCCCA         AGCCCAACCCCACAC
   bsl2479   9  61   0 2703891 .. 2703911 - -10.4  -2.75064   GCTCCGATCTAACTA           GGACGCGGC CTTA GCCGCG-CC            TATTCCTCGTCTTCG
   bll2491   4  51 391 2715524 .. 2715536 -  -3.3  -3.63515   GCCGATCCGCAAGAA                GGGCA AGC TGCCG                CACACCACTGTGCGC
   bll2502   2  46 346 2727955 .. 2727970 -  -5.4  -2.71011   ACCTGCTGTCAACCA              GCGCGTG CGG CAC-CGC              CACGACCCTGATCTG
   bll2508   7 100  22 2737042 .. 2737065 - -18.2  -4.19735   CGTTTCAAAAGCAAA          GGTCCACGCG CATG CGCGTGGACC           CGGGTTGAAGGCGTG
   bll2512   4  43  62 2741993 .. 2742039 -  -4.9  -2.64794   GCGAACTCCACACCA TCAGCCACATCTGCCGGCACGC CTCC GCGTGCAGGC-GTCGCGCCCGG CGCTTGTAGAGATCG
   bll2523   3  48 408 2756282 .. 2756301 -  -4.9  -3.14132   TGCCCGCCGCACCAA            CCATCGC CTGCGT GCGGTGG             CCGGCGAGACCCAGC
   bll2527   6  66  76 2762371 .. 2762384 -  -9.5  -3.53811   CGTAGGGTGGGCAAA               GGCGC GATA GCGCC                GTGCCCAACATGCAT
   bll2537  15 100 125 2773107 .. 2773137 - -15.4  -5.10029   ACGAAGCGCAAAAAA       GCCCCACCCGGC GGGGGAA ACCGGGCGGGGC       CTGATGTCCGATTCT
      nadC   7  79 164 2779010 .. 2779031 - -14.5  -2.87211   AGCGGCGCTGAGATA           GCTTACGGC TGTC GCCGTAAGC            GCAGCCGTGCTCCCT
   bll2549   3  72  56 2792745 .. 2792782 - -12.7  -3.05596   GAGGCCTCGACCGAA   GTGCTGTCGGCGGCGAA ATCG CTGGCGACCGACAGCAC    GCGCCTCAAGGTCGA
   bsl2560   7  57 343 2803416 .. 2803429 -  -5.9  -3.61715   CAGGTGGGTCAACAA               GGACG TCTT CGCCC                ACACCGCCACCGCGA
   bsl2574   4  79 109 2815919 .. 2815942 - -12.4  -3.56092   GGACCAGCGTGGAAA          CCGCGC-CGGC CAC GCCGCGCGCGA          GATGGGCTCGCGTCA
      cbbR   9  50 224 2821870 .. 2821893 -  -6.6  -2.72344   CCTGATCGTTAACCA          TCGCCGCAAG CAGA CCGGCGACGA           ACATCGGCGATCGCT
   bll2590   6  55 352 2834304 .. 2834321 -  -5.5   -3.5394   AAAGTTTGCGCCAAA             GCAAAGC GGCC GCGTTGC              AGCACAGGTTAACAT
   bsl2593   2  60 444 2837424 .. 2837469 -  -7.4  -3.59262   CGTCAGAGTTCGAAA TCGCGTGTCGCCTTGGCGGC AATGAA GACGCCAAGGCGAGCTGCTA GAGTGGAACTTCGGA
   bll2610  10 100 338 2857623 .. 2857640 - -12.7  -4.68511   GCGAACACAAAGAAA             TGGCCCC GCGA GGGGCCA              TTTCGATGTTGCGTT
   bll2618   1  42 253 2865971 .. 2865983 -  -3.3  -2.87344   CATGGCCCCGAGATA                CCGGA TGG TCCGC                GCTTCGTGCGTTTCC
   bll2627   9  78 126 2875850 .. 2875906 -  -4.2  -4.85599   GGCAGCCGATAAAAA GGTGCGGCCTCGAGAGGGGGACCAGCGC GGT AC-CAAAAACCCCAATCGAGGCCGC-CC GCGTCGATCGGCGGA
   bll2627   9  78 113 2875889 .. 2875919 -  -7.5  -4.72272   GCGCGGTACCAAAAA       CCCCAATCGAGGC CGCCC GCGTCGATCGGCG       GATCGAACGCTGCTC
   bll2633   6  56 206 2881379 .. 2881404 -  -8.9  -2.52623   GCGGCTGGAGAAGAT         CGCCGGC-CGGC TCG GCCGCACCGTCG         TGGTCTCGGAGGTTT
   bll2643   5  63   9 2889297 .. 2889337 -  -8.9  -3.28712   GTCTTCGGTCGACAA GACCGCCTGAACGCTTCG CGTTCC CGACGCGCGC-GGCGGCC  GGCCGTCCTCACCAT
   bll2660   9  58 446 2909695 .. 2909705 -  -6.8  -3.55563   ATTCGATGGGGCAAA                 CCGT TAC ACGG                 TGCGCTTTGCACCGG
   bsl2673   3  46  53 2928709 .. 2928719 -  -5.4  -2.57974   ACGAGCAGCAAGGCA                 CATC AGA GATG                 TCAATATGACGACTG
   bll2691   4  47 176 2947372 .. 2947384 -  -3.3  -3.28712   CGGGCCGCCGCATAA                CCGAC GTC GCCGA                TCTCGACCGCTGTCT
   bll2698   6  90 458 2957193 .. 2957238 - -18.9  -3.07043   GCCACGAGCGGAAGA TTGCGGCGAGCCGCCGGGGCT TCCT AGCCCCGCCGGCCCGCGACGA CAGGGCCTGCGGTTG
   bll2711   3  51 407 2977777 .. 2977789 -  -3.3  -3.63073   GACACCCCTTAACAA                CGGGT GAA AGCCG                CCGAAACTACTTGCA
   bll2718   8 100 169 2983856 .. 2983882 - -14.5  -4.72201   GGGCACAAAAAAGAA         GAGCCGCTTGT TTGTG ACAAGCGGCCC         AAGTCTAGGGAGGAA
   bll2723   5  49  50 2989988 .. 2990002 -  -2.8  -3.64716   CGAGTTGGCAAAAGA               GCAGAT GTG ATCTGG               GCGGCGGCCTCTTCG
   bll2727   6  52  27 2997372 .. 2997410 -  -7.9  -2.57192   AGGGAAGCGAAGCTA   TCTCGCGGCCGGACGAC GATGA GTCGCCCGGCCGCTTTC   TTTCTGGCCCTCTAC
   bll2743   5  57 394 3016197 .. 3016241 -  -7.9  -3.22102   ATAGCTGCCATAATA GGCGCT-CC-GCGCAATCG-CG CCGC CGACGACGGCGCCGGCAACGCC ATAGCCGAGTCCGCG
   bll2752   3  80 375 3028179 .. 3028203 -  -9.9  -4.11216   CGTGCAGGCGGAAAA          CGCCGACGCGA GCT TCACGCTGGCG          CGCGCGACGCTCGAC
      fixK   2 100  22 3035840 .. 3035868 - -20.4  -4.68655   GAACCGCAAAAGAAA        TGGCCGGCCGAA ACGGG TTCGGCCGGCCA        AGTGGGTGGGGAGGA
   bll2771   3  48 460 3048422 .. 3048444 -  -4.8  -3.16564   CGGCGACGGCATGAA          CGACGCGCC CTCGCT GGCG-GCCG           CCCACGTCTCGATGT
   bll2771   3  48   0 3048890 .. 3048904 -  -4.9  -3.14344   GAGCCGCCGCAGGAA               GCGCC GGTCA AGCGC               TAGCGCTTAAGGGCG
   bll2775   4  62 -23 3052241 .. 3052285 -  -5.5   -3.8591   GGGGAGAAGGAAGAA GAGCAGCGATCGTTCTCGCGG CTA CCCCGCAATCGACCGCCAGTC CGCACCGCGCAGCAT
      glgA   7  59  70 3055688 .. 3055698 -  -8.2  -3.35996   GACCTCCAGCGACAA                 CGGC TCC GCCG                 TTGCGCGGGGGGGAC
   bsl2782   7  89   9 3061001 .. 3061016 - -11.8  -4.20769   AGATGCCAAGAGAAA              GGGGCC TCGC GGCCCC               TTCGTCGTTCACCAG
   bll2790   0 NONE
   bll2813   5  81  39 3093110 .. 3093156 - -13.7  -3.27525   GGTGGGCAAAGCGAA GCGTGCCCACCATTCTCACCGC CAAC GCGG-GCACATGGTGGGCACGG CGCTACGCGCCTTTG
   bll2817  12  84 169 3098895 .. 3098920 - -17.6  -2.80699   CCTGAACCAACATGA         CGCCGGAGCG GGAAAT CGCTCCGGCG          TTTTTCGTTTGGTCT
   bll2821   6  51 397 3102105 .. 3102146 -  -7.3  -2.86343   ATTTCAAGGAGGACA TCACGCCGA-CCGCGC CTGTCAAGATT GCGTGGCTCGGCGCGA CCTTTGCGCGCCGGT
   bll2821   6  51 196 3102321 .. 3102347 -  -3.5  -3.60971   AGGCCAACGGCGAAA         GCGGGGCGCTG CAGAC CAGCTCCGCTC         CGAACCTCTTCTTTG
   bll2824   4  60  67 3104283 .. 3104320 -  -6.9  -3.68244   ATCAGGAATCCGAAA   CGGGCCTGCGCCGGTC ATGGCGA GACCAGCGT-GGCGCG   CGGCCTGTTGAGACG
   bll2830   0 NONE
   bll2843   2  39  84 3125030 .. 3125041 -  -2.2  -2.71144   GATCTTCTCCAACGA                CTGG TGGG CCAA                 GCCGATGGACGAGGT
   bll2849   4  47 344 3131836 .. 3131851 -  -2.5  -3.48276   CCGCCGGCGATACAA              TCGCC GAATTG GACGA               GGCGTTGCACGCGCA
   bll2849   4  47  45 3132126 .. 3132150 -  -2.1  -3.53224   TATGCTTTTTGCAAA          GCGCGCA ATCAGTAAAGG TGCGCAC          CTGCATCGAGCGGCA
   bll2866   4  75 215 3155240 .. 3155281 -    -8   -4.2349   CTCGCAGATGGAAAA CCGGATGGCGGCCTTC-GGC TTCG GCTGGAAGGACACCA-CCGG CGTGCAGGCCTATTC
   bll2884  11  72  52 3177334 .. 3177370 - -11.5  -3.35046   CCAGGCGCCTAAAGA    GCGCGGGTTTCGACGTC AAC GAAGTCAACATCCGCGC    CACCGGCAGGGGCGG
   bll2884  11  72  29 3177365 .. 3177393 - -13.7  -2.50398   CAACGAAGTCAACAT        CCGCGCCACCGGC AGG GGCGGCGGCGCGC        GCCATGTGATCTGGA
   bll2900   1  50   8 3192365 .. 3192383 -  -7.3  -2.78384   CTGCTCGGCACGACA             GCGGGCC TGCGC GGCGCGC             TTCGCGTTCAACCTC
   bll2914   3  53 415 3206479 .. 3206512 -  -8.1  -2.71364   CTATTGGCGCAAGCA     CCGGCTGATCGTCCTG CCG CAGG-CGATCCGCCAC     GTCATCCCGCCGCTG
   bll2927   5  68 211 3220569 .. 3220599 -  -8.8  -3.56643   CCTACATCCTGCAAA       CCGGCCGCGTGCTG ATG CAGGGCGCGGCGAG       CGAGATCAAGGGCAA
   bll2936   2  46  75 3235337 .. 3235360 -    -6  -2.61199   GAATTGCGAAGCAAT          TCGGGTGAGAG GGA CTCTC-CGCGA          GTCTAACTCTCACGG
   bll2940  13  79  68 3241173 .. 3241226 - -12.4  -3.53811   CGTAGGGTGGGCAAA GCGGAGCGTGCCCACCACGTCATGC GAAGA GC-CGAGATGGTGGGCACGGCGCGC GAAGAGCGCGCCTTT
      fadB   6 100  35 3246641 .. 3246695 - -23.6  -2.52464   GGCGTCGCGAAGCGA CGAGCCCGGAATCCATTTATCCGCGG TCG CCGTGGCCCGATGGATTCCGGGCTCG CGCCTGACGGCGCGC
   bll2956   2  65 -39 3259964 .. 3259993 -  -4.9  -4.26463   ACACATCAACAGAAA       TGCGCCCCCTGTG TCTC CACATAGACCGCA        TAGAGCGACTGGCTC
   bll2965   3  46 346 3268580 .. 3268611 -  -5.7  -2.72344   CCTCATCGTCAAGCA      CCGCGGCGGCC TGATCGTGAT GGGCGCCGCCG       GATTGCTTGGAGCGG
   bll2990   4  73 288 3298793 .. 3298820 -  -9.8  -3.65046   TCGCGAGGGCAACAA        GGCGGCGCGCGAC CTG ATCGC-CGCGGCC        AAGATCGTGGTGCCC
   bll2993   5  60 382 3301017 .. 3301029 -  -2.6  -4.19624   CATCGTCAAGATAAA                CGAC GTGGG GCCG                CTCAGGCCTGGCCGC
   bll2998   4  78   1 3309840 .. 3309867 -   -14  -3.17571   AAGCGCGCAATCTAA        GCGCGGGGCGGC GAAC GCTGCCCTGCGC         TCAGGCTTCGATGCT
   bll3006   5 100  28 3317933 .. 3317958 - -21.9  -5.18371   TCTGACAAAAGAAAA         GGCCCGGTCGC GATG GCGACCGGGCC          TTTTTGTTCGTGGTG
   bll3028   8  56 163 3342956 .. 3342993 -  -8.5  -3.06796   TGCGAGCGTAGCGAA   GCAATCCAGACTGTTGC CGCG GAAAGATTCTGGATTGC    TTGCGCTCGCAATGA
   bll3033   1  44 -24 3350556 .. 3350574 -  -2.3  -3.35679   CGTCGCGACTCAGAA             TCCGTAG AGCCG CCCCGGA             TTGTCGACCAGGATC
   bll3040   2  51 231 3356380 .. 3356410 -  -3.1  -3.63515   CTTGATGGGCAAGAA      CTCCAGGGTTTGCC TGCT GGCGATCCC-GGCG       ATGTCGCTGCCGCTG
   bll3046   6  63 182 3363562 .. 3363589 -  -6.8  -3.72576   CCCCGGCGGACGAAA        TCGTCGCCGCCC CCGA GCGCGTCGTCGA         ATTCACCCTCAGCCT
   bll3065   9 100  60 3383954 .. 3383975 - -14.4  -5.27335   CGCCCCAAATAAAAA           CGCCGCCC GGAATT GGGCGGCG            TTTCATTCCAGAACG
   bll3069   5  70  29 3388464 .. 3388498 - -12.1  -2.88758   ACAATTGTTGATAGA    TGGTGGGC-ACGGCGC AAGT GCGCCTTTGCCCACCC     TACGCAGCGCTTCCC
   bll3075   3  49  28 3393210 .. 3393222 -  -6.2  -3.12327   CGTCGAGACCGAAGA                CCGC GCCGG GCGG                CACTTCCTGGAATTG
   bll3081   8  76   7 3399691 .. 3399742 - -13.8  -3.06315   CGAAGATCCCGAAGA TCTG-ATCC-ACGGGGGCCGCAGC GCCGCT GCTGCGGCCCCCGTCAGATGCCGT CTTCTCCTATCTGCC
   bll3094   2  52 219 3410485 .. 3410495 -  -6.8  -3.05844   CGCCGCATCCGAACA                 TCGC GGC GCGA                 CGCTCGCCTTGCACT
   bll3100   7 100 192 3416238 .. 3416266 - -16.8  -4.34402   GCTCCGACATGAAAA       CACCCGCGGCGGA TTGC TCCGC-GCGGGTG        TTACGAACTTTCGAT
   bll3105   2  43 451 3421994 .. 3422014 -  -4.5  -2.68015   GCCAAGCACTACAAG            CGCGTCGCC ATT GTCGGCACG            TCCTGGGCCGCGATT
      fdhD   4  55 289 3462671 .. 3462713 -  -4.8  -3.60792   GCTTCAAGCCGGAAA CCGCCGGCAC-CGATCTCCA ACGCG TGATGG-CGCGTGCCGGCGA CGCGCCGGATTTCTC
   bll3153   8  57  80 3487580 .. 3487592 -  -7.7  -3.15996   CATGAGGGACTAAGA                CTTCG CCG CGAAG                CACGACCTCATCCTG
   bll3156   4 100  24 3490411 .. 3490430 - -16.4   -5.1356   CGCCACCAACAAAAA            GGCCGCCG AAAT CGGCGGCC             TTTCGTGTCTCTGGT
   bll3170   9  89 -16 3507736 .. 3507768 - -11.1  -4.18197   AGCGTTGAGTGAAAA      CGGGCCCTGCGGAGC GTC ACTCCGCGGGGCCTT      CGCTTGTGACGGATA
   bsl3175   3  56  26 3511350 .. 3511371 -  -8.6  -3.07816   GGCTGACGGATCGAA           CCGACGCC TGGACC GGCGGCGG            GAACCGTTGCCGGCC
   bll3190   4  66  92 3527396 .. 3527409 -  -9.5  -3.53811   CGTAGGGTGGGCAAA               GGCGC GAAG GCGCC                GTGCCCACCACGTAT
   bsl3211   6  66  65 3550444 .. 3550457 -  -9.5  -3.53811   TGTAGGGTCGGCAAA               GGCGC GTAA GCGCC                GTGCCTACCACCTTT
   bll3228   5  61 326 3565663 .. 3565680 -  -9.1  -3.15861   GACGAGCCCTATCAA             CAGCGCG CGAG CACGCTG              CTCGGGCAGGGCACG
   bll3235   4  56 377 3574384 .. 3574402 -  -6.7  -3.39142   TCGATACCTAACCAA            CG-GTCGG TACA CCGACGCG             GCCATGGCCATGCTG
      hyuA   4  63 372 3576272 .. 3576282 -  -2.4   -4.3208   GGCGAGAAGGGAAAA                 GCCG CAG CGCC                 CCAGGGACAAATGAA
   bll3254   4  54  37 3611126 .. 3611163 -  -7.1  -3.14211   AGCTCTTGCGACGAA   GCAATCCAGACTACCTCC GCG GCAAG-ATTCTGGATTGC   TTCGCTGCGCTCGCA
      cbiP   4  50  82 3615020 .. 3615072 -  -7.1  -2.78384   TTCGTCTCTACGAGA CG-CCGGATGCGCTGGCCGCGCAGGAG AAG CTCGCGCGCGGCCA--G-ATCTGGTCG CGCGTCTTCGTGCAG
      cobK   6  69 107 3625341 .. 3625396 - -12.4  -2.70932   GGCCGTGCTGAAGGA CGCCGGCTGCGGCGAGCG-GCTCGTGA TCT TCGCGCGCGCGATCAGCGCATCCGACG AGACGATCGAGACCG
      bluF   6  91 431 3632987 .. 3633026 - -13.4  -3.73224   TGAGCGCCGAGGAAA  TCGCGGGCAGCGGCACCG GCGT CGATGCCGCCGGCCGTGC   GCACAAGGCGCGCGT
   bll3281   5  49 324 3638008 .. 3638030 -  -3.2  -3.53012   GCCGTGTGCTGCAAA           GGCTGGATGC GTC GCGGCGAGCC           TATCGCTGGTTCTAC
   bll3281   5  49  86 3638245 .. 3638268 -  -6.7  -2.64735   ACCCCATGCACAGTA          GCCGGTGAT AGTGGA ATCAACGGC           TTACGCAGGCATCGG
   bll3281   5  49 -49 3638353 .. 3638403 -    -4  -3.55444   TCGCGATCTCGCAAA GCTACGCCTGCAACTGCGCCTCG ATATGCCG CGCGGCGC-GCAGCAG-CGT-GC GGTCCTGGCCGCGCC
   bll3296   7  57 216 3652850 .. 3652860 -  -4.6  -3.77832   CCCCAAATTGAAGAA                 GCCG ATC CAGC                 AGGCCGATCTGCATC
   bll3313   1  57 224 3667702 .. 3667715 -  -8.1  -3.16564   CGGGCACTCGAGCAA               GCGCT GCGG AGCGC                CGGCGCGCTCTGAAG
   bll3332   4  45 350 3689083 .. 3689096 -  -3.8  -3.14132   GTCGGTGGCGATGAA               CGAC TGCGCG GTCG                ATTTTCCTTCCGGCG
   bll3346   2  61 129 3705602 .. 3705614 -  -9.1  -3.15544   GCCGAGCCCGATCAA                TCCGC CGA GCGGA                TGCCGCTTCCACACC
   bll3359   1  46 184 3719728 .. 3719746 -  -5.9  -2.78596   GACGGGGCGATTACA             GCGGGCT GGCCA AGTCCGC             CATTGCGGCTCTATC
   bll3395   6  53 156 3761860 .. 3761884 -  -7.8  -2.80016   CGCCATCATCAACCA         GGACCCCGGCC ACGA GGC-GCGGTCC          GCAGCGCGCGTCCTG
   bll3408   4  69  29 3775924 .. 3775934 -  -8.2  -3.85698   TTTCCCCGCGACAAA                 CGCG GAA CGCG                 ATTGCGCGGAGATGC
   bll3416   4  62  64 3784315 .. 3784337 -  -7.7  -3.54424   GCGGACTTCGTGAAA           TTCCCGCCA TTCGC TGGCGGCAA           CAAGCATTTTCCGAT
   bll3434   2  54   3 3803034 .. 3803058 -    -7  -3.15663   AGGCAGCCGGAGTAA          GGTTGCGACG CTGAC CGTCGCGTCC          GCTCAGGGTTTTTGC
   bll3440   4  50 357 3808389 .. 3808406 -  -6.9  -2.73483   ATGGCACGTCAAGCA             CGCCTTG CTCC CACGGCG              CCGTCGCGAAGCGGT
   bll3440   4  50 -21 3808774 .. 3808784 -  -2.4  -3.57144   TGCGTTACGCCGAAA                 CGGC TTC GCCT                 GCGACCTTGCCACGG
      nodN   7  70   2 3831210 .. 3831230 -  -4.5  -4.43477   TCGACTGAACGAAAA            CGACGGGCG CCT CGTGCGCCG            CTCAGCGATAGTGCA
      fixK   9  49  36 3834598 .. 3834610 -  -6.9  -2.57132   CCGCTTGCCGACAAG                GCCAC TCT GCGGC                AGCCAAGACGCAGGC
      fixK   9  49   9 3834617 .. 3834637 -  -5.4  -3.05384   CTCTGCGGCAGCCAA           GACGCAGGC AAGT GCCCGC-TC            TCAGGCGCTCAGTGT
   bll3469   6  76 110 3836741 .. 3836753 - -10.5   -3.7829   ACGACACTCACGAAA                GCCGC GCG GCGGC                AATTGCATCGGGATG
   bll3475  10  54 275 3845383 .. 3845410 -  -3.5  -3.77196   TCATCACCCAGGAAA        CCATCGA-CTTC ATGCG GAAGCTCGATGT        GAAGGAGATCCATGG
   bll3480   2  47  51 3852082 .. 3852122 -  -3.8  -3.39803   TATCGATACTGAGAA  CGCGCTGCTGACGGTC GGGACGGTG GTCCGTCAGCGGTGAG  GGTTCCGGCGTCGAG
   bll3489   4  57 438 3860476 .. 3860489 -  -2.3  -4.13945   ACGTCGAGGTCAAAA               TCGCG AAGG CGGGA                TTGCTGATTGGCGGT
   bll3503   5  54 161 3873740 .. 3873756 -  -5.1  -3.63515   GGTCATCGCCAATAA              CCTTGAG CTT CTCAATG              GTAGCCGTCGGTTCA
   bll3524   2  58 117 3889873 .. 3889887 -  -7.1  -3.53012   TGGGCGCTCGGCAAA               GTCCG CCTTC CGGAC               GTGACGAACATCCCG
   bll3551   6  44  89 3918827 .. 3918863 -  -2.2  -3.31726   TGCCGCGAGAGAAGA   GGGCGTGATCGGGCAAGC CAC GCGTGAACGA-CA-GCCC   GCGCCATGCACAACG
   bll3557   3  49 399 3924906 .. 3924928 -  -6.2   -3.1247   ACCGTCGACATGTAA           TCGCTGCTCT CAC AGAGCGGTGA           GACGCTTCGGATCCT
   bll3557   3  49 -32 3925347 .. 3925359 -  -4.7  -3.29144   TGATGCGTGGGAGAA                CGTCG GTG CGCCG                GTCCTTGTCGAAATA
   bll3563   4  54 144 3930034 .. 3930052 -  -3.1  -3.72576   CCGTGCCGCAGGAAA             TTGCCGA CGACC TCGCCAA             GCACGGCATTGTCTT
   bll3578   6  60  49 3952946 .. 3952967 -  -6.5  -3.64703   CTTCCCTCACTGAAA           CTTG-CCGCG TCT CGCGGACACG           GCGTCTCTTTCGCAT
   bll3582   2  60  69 3955961 .. 3955972 -  -5.8  -3.82084   TCTCAAGAGGAAGAA                TGCG CTAC CGCA                 CCGCGTCGAATTCTC
   bll3586   7  76  35 3960527 .. 3960551 - -10.7  -3.72695   ATCCGTTTCAGGAAA          TGGCAGGAGCT TCC AACTCCTGCCG          TGCATCGCCAACGGA
   bsl3606   4  53 403 3987291 .. 3987320 -  -8.5  -2.70932   CCCTGTTGCCAACCA       TGGCG-CGCTGATC GAC GGTCAGCGGCGCCG       GGCTGCCGTCGACCC
   bll3610   4  57 -28 3992424 .. 3992447 -    -6  -3.66178   CCTGTGAAGGCTAAA          GCTTGCTCAG CCGA CTGAAGAAGC           CACCCCGGGCGATCA
      mas1   3  67 387 4011225 .. 4011235 -  -8.2  -3.71527   TTGCAATGATCGAAA                 CGCC GAG GGCG                 ATTGACGACATCGAT
   bll3635   2  65  92 4021179 .. 4021215 - -10.2  -3.19668   GACCATCGAAGGCAA    GTCGATCAAGGTCGAG GCGCG CTCGATCCTGATCCAC    AGCGACACGCCCGGA
   bll3645   5  60  67 4029589 .. 4029616 -  -2.8  -4.25104   GCTTGGCGAGCAAAA        CCGTTTGA GCAGCTGATTTT TCAAACGG         TCTTTCTTGCGGACA
      rfbA   7  49 332 4036798 .. 4036817 -  -4.3  -3.29511   GGCAGCGGCTTACAA            CGAT-CGC CTGGC GCGCATCG            TGAGCGTCAAGCCAC
   bll3668   4  64 356 4056231 .. 4056260 -   -10  -3.08508   CATCCTCGAAAACCA       TCCGCAGGGGCTG CTCGC CAGCGCC-GCGGA       CATCACTCGCTTTCT
   bsl3676   3  59 412 4064884 .. 4064934 -  -9.3  -2.90194   ATCCCTTGAAGGATA GCT-GCATC-ATCCATCGCGAGCA TGCATT TCCTCGCGATGGATCGA-GCAAGC GGCCGTCGTCATGCC
   bsl3687   8  76 383 4076977 .. 4076996 -  -6.3  -4.71426   CTGGGATGAACAAAA            GGGCGGG GAAGGT CCGGCCC             CCGCGGCGACGCTGG
   bll3705   5  70  58 4095088 .. 4095099 -  -3.6  -4.60886   ACATAATTAAAGAAA                GCCG AAAT CAGC                 CTCCTGCGCCAACTG
   bll3714   6  49 137 4106793 .. 4106818 -    -4  -3.54459   TTAAGGCGCTGGAAA         CCGCTGCGC AATGGGTGG GCGCAG-GG         AGGCAGTTTATCAAT
   bll3735   6  60  17 4144367 .. 4144386 -  -9.3  -3.05844   GCCGCGACGTGAAGA            GCCGGAT CGCAAC ATCCGGC             TCTTCGTCGATCGGC
   bsl3746   2  54 204 4155678 .. 4155694 -  -2.9  -3.85817   ATGCGTCGGGACAAA              TCAGCTG AAG CAGGCGA              TGGTCGCGGAGCCGG
   bll3749   2  93  19 4158628 .. 4158648 - -16.9  -3.28712   CCGCCGTCCTCATAA            CGCCGATGC TTT GCATCGGCG            TCCACTTTAGGGCGG
   bll3758   4  54 126 4167740 .. 4167776 -  -7.1  -3.19157   GATGAAGGCGACCAA    GGCCGATTTCGACGCGA CCA TCGCGCTGCATCCGACC    GCGGCCGAAGAGCTC
   bll3763   1  71 110 4172449 .. 4172476 -  -8.4  -4.09685   TGCCAGCTGGCAAAA        GGCCGGATGGAA ATCG TTCGATCCTGCC         AGCAAGCCTTACGGC
   bll3772   2  54 -11 4181769 .. 4181782 -  -2.3  -3.89524   ATTTGACCGGAGAAA               CCTCA GAGG TGCGG                ACTGTCGTCCGCAAA
   bll3781   9  68 274 4192313 .. 4192329 -  -9.3  -3.65812   CGTCGCCGAATACAA              GCGCCGC CAG GCCGCGC              CCGGCGTGAAGGTCA
   bll3794   3  60  31 4204957 .. 4205008 -    -6  -3.83921   CCCAAGAGAAGAGAA CCCTCACC-CGC-CGCTATGCGGCGA CCTC TC-CCGCA-AGCGGGAGAGGTGACGG AGCCCGCGGTGAAAT
      msbB  10  87  29 4220762 .. 4220809 - -17.2  -3.06183   GTCATTGCGAGCGAA GCGAAGCAATCCAGAATCGATTC GCG GAGACG-CTCTGGATTGCTTCGC CGCTTCGCTCCTCGC
   bll3816   2  54  12 4231225 .. 4231239 -  -4.2  -3.57561   CTCGAATTGCTGAAA               CCGC TGTGGGC GCGG               CGGCTTCGGTTCTAG
   bll3830  10  59 157 4248196 .. 4248251 -  -4.7  -3.89822   CAGCTAGCCGAGAAA CTGGCGCCGAATGCGCTCGCCATCACCC GCG AGACGCTGGCGC-CGC--TCGACGCCAA GGAGCGCGAGATGCT
   bll3834   5  42 295 4252395 .. 4252407 -  -3.3  -2.95204   GGAGTGCGAAACAAT                CTCCG TCG CGCAG                GCGTTGCACCAATGC
   bll3845   5  48 376 4262947 .. 4262958 -  -7.2  -2.53894   AGCATCATGATCAAG                GGCC TCGA GGCC                 ATGGTCATCGAAAGC
   bll3850   6  49 465 4267574 .. 4267589 -  -6.1  -3.09492   TCGCCAAGGTCAACA              CCGAG CGCACT CTCGG               CATCAACATCATGCC
   bll3855   6  69 185 4273439 .. 4273457 -   -11  -3.18681   TGTCAATTTGAGGAA             CTTGGCCC CGC GAGCCAAG             GTTGTCACAGCAGGA
   bsl3869   4  53 313 4288433 .. 4288465 -  -7.8  -2.69799   GCATCGCAGAGACGA     CGGTGAAGACGC-AT CTGC ATCGCGTCTTCGCCA      AGACCGGCGTTTCTC
   bll3883   8  82  59 4306654 .. 4306678 - -14.3  -3.18023   CTACGAGGACGAAGA          GATCCTGGCCG AGG CGGCAAGGATC          TTCCCGAACAGCCGG
   bll3890   2  41 355 4315224 .. 4315236 -  -2.6  -3.02263   ATACGGGTTCCAATA                GGCA GATTA CGCC                TATGATATGCAACGC
   bll3890   2  41 318 4315260 .. 4315273 -  -2.3  -3.06831   GCAACGCTTATTGAA               TGGGG CATT CACCA                GCCGTTCAGCTGCTA
   bsl3895   3  49 348 4321788 .. 4321802 -  -5.6  -3.10715   TCGATCACTATGGAA               GCCGCA TTC TGCGTC               GAGACGCTGGAGGAC
   bll3899   6  68 419 4324047 .. 4324069 - -12.6  -2.58663   ATCGAGGCCTACAAG           GCGCTGGCGA AGA CCGCCTGCGC           GGTCTGGATGGAGCA
   bll3909   8  68 -22 4338896 .. 4338927 -  -2.8  -4.68512   CGAGAAGAAAAAGAA      GAAGACGGCTCAGC GCCA GTAGAGCCGGATTC       CGACATAGACCACGA
   bll3929   2 100 282 4358622 .. 4358657 - -20.6   -3.4811   GCCCGTAGAACAAGA    TGCTGGCGATGACGAGC ATC GC-CGTCACCGCCAGCA    TATGCGCGAGCGCTC
   bll3935   4  65 287 4365759 .. 4365774 - -10.4  -3.15996   GACGATCGATGAATA              TGCGGC CTGG GCCGCA               AGCGTTGCGAAAGTC
   bll3948   0 NONE
   bll3953   5  66  76 4386573 .. 4386586 -  -9.5  -3.53811   CGTAGGGTGGGCAAA               GGCGC TCTT GCGCC                GTGCCCACCGTCTCT
   bll3962   1  42 239 4396981 .. 4397009 -  -4.5  -2.50443   GCACACCTGATCAAC        GCAATTCCGGT TCAGCTC ACCGGCGTTGC        CCCGATCGATCGCGC
   bll3971   6  88  17 4408403 .. 4408458 - -19.1  -2.59431   TTGCGGCACAATGGA TTCCGGGCTCGATGCTCCGGG-CCGCG CTTG CGCGGTCCCGTGGCATC-ACCCCGGAA TGACGGAGCGCGTTT
   bll3974   4  82 380 4413252 .. 4413287 -  -9.1  -4.31412   AAAGAGTCACCAAAA   GGTCACACC--CGGCCC GCAA AAGCCGCAGGTGTGACC    GCCGGTTCATTGACC
      cspA  11 100 142 4424082 .. 4424128 - -27.4  -3.41878   CTCGCGAAGCGAGAA CCCGGAATCCATCGAGCCGCAG GGA CCGCCGCGCGATGGATTCCGGG TTCGCCCTCCGGGCG
      cspA  11 100  60 4424181 .. 4424210 - -14.3  -5.07652   CCCCCCAAAACAAAA       GCCCCGCAGACCGA ATC CCGGTC-ACGGGGC       TTTCAAGTTCTCGCG
   bll3998   3  52 386 4434826 .. 4434868 -  -5.6  -3.35996   CAGCGCCAGCGACAA CCATTCGGCCAATCTCGTG CTGCAT CCCGAGGTCGGC-AAATGG GTGGCGCTCGGCGGC
   bll4001   5  54 265 4439026 .. 4439048 -  -6.8  -3.21912   TGGCGAAGCGATCAA           GGCCGGCGAG ATC CCCGGCGGAC           GTTGCGCAGTGCTGC
       def   4  77 235 4442757 .. 4442809 - -14.8  -2.71731   CGGAGTTCGGAATCA CGC-AGGCCGCCGTGTCGCAGCACC TCAA GGTGCTGCGCGAGAGCGGCTTCGCG ACGGTTCGGGCGGAG
   bll4008   3  51  67 4444992 .. 4445010 -  -3.8  -3.60296   GATCGGCATCGTAAA             TGACCGAC ATC GTAAGTCA             TTGATCCCGCAGCGC
   bll4032   4  56 389 4462928 .. 4462943 -    -9  -2.53822   TCTAGCGGAGAAGAC              CGGCAA GCTG TTGCCG               CAGGATGCCGCGCGC
   bll4044   4  52 -21 4473447 .. 4473460 -  -5.9  -3.33815   ATTTTCGTCAAGTAA               CGAGC TTCA GCCCG                ATGATACCGGCAACG
   bll4057   4 100  36 4488599 .. 4488647 - -18.3  -3.84451   GGCCCCAAACGCAAA TGCCCGGGACATCGAGCGCGAAG ACGCG CTTCGCGCTCT-CG-CCCGGGCA TGTCGTCGTGGAGCC
   bll4065   5  68 222 4499187 .. 4499217 -  -8.9  -3.66288   CAGCGCGGAAGACAA      GGCGATCGTTGGCG TCAT CGCCT-CGCTCGCC       GGCACGCTGGGGCTG
   bll4069   8  60 392 4501615 .. 4501626 -  -5.8  -3.75629   CATCCGCAATTGAAA                GACG CCTT CGTC                 GCCTTCGCGAAGAAG
      rplI  10 100 107 4510327 .. 4510351 - -19.3  -4.67038   CCGCCAAAACGAAAA          GCCCGGCCGCT TGA AGCGACCGGGC          TTTTGATTTGTCTTC
   bll4089   6  63 375 4521532 .. 4521546 -  -9.2  -3.28712   TCTGTTCGTCGACAA               GCCCCG CTT CGAGGC               GATGGTGAGGGACGA
   bll4101   2  95 462 4531294 .. 4531308 - -12.8   -4.1523   TTCACGAGAGACAAA               CGCGCC CGA GGCGCG               CGACGTTCCAATATC
   bll4118   6  58 346 4552847 .. 4552859 -  -6.9  -3.47526   CTACGAACGCAAATA                CGGCA ACG CGCCG                CCGAATACCGAGGTC
   bll4121   1  41 -22 4557474 .. 4557493 -  -3.4  -2.74563   GGGAGAGGTGAACTA            CCGACGCA CGAT CGAGCCGG             CCCGGTTGACCAGGC
   bsl4127  11 100  35 4564536 .. 4564554 - -17.4  -3.58703   CGTCACAAACAAAAT             CCCCCGGC AGA GCCGGGGG             CATCGTCGTGATGTC
       rnd  10  56 377 4570807 .. 4570833 -  -7.8  -3.08283   ACAAGCAGCGCAAGA         CGGCAGCGGCGA CAC CCGGCGCCGTCG         GCGGCATTGCCAGCC
   bll4147   4  52 396 4587557 .. 4587578 -  -2.2  -3.72695   ACGGGCGCGACGAAA           CTGTTCGCC ATCCA GGCGACC-G           CCGATTTCATTGCCA
   bll4160   4  46 -16 4601189 .. 4601202 -  -5.9  -2.71447   ACGCAGGAGAGATCA               GGAGC GCTC GCCCC                ACAGCGCCTGCACGA
   bll4163   1 100 439 4603260 .. 4603282 -   -17   -4.8622   CGCCTGAATCAAAAA           GCGGACCGGC AAA ACCGGTCCGC           TCTTGTATTGGGGAG
   bll4173   7  65 247 4610474 .. 4610518 -  -5.5  -4.07568   GGCGGCCGCGCAAAA CCATCCCGGCGCGCTGGAGC GGATGG GCGCCTTCGCGCAGGAA-GG TCGCGGCGGGCCGAA
   bll4177   3  45 307 4612827 .. 4612841 -  -4.2  -2.84687   TCAACCAGGAGCACA               CGCC GGCGAAA GGCG               AAAATCCGGTGTTCG
   bll4180   3  45 258 4615037 .. 4615052 -  -3.2  -3.23216   GGCGATGATGACCAA              GCGG GGCGACGT CCGC               TTTATCTTCGGAAGC
   bll4185   3  49 439 4622722 .. 4622737 -  -6.1  -3.04144   GCGGCAGCGTCAAGA              TGGGC TATTTC GCCCA               GCACGCGATGGACCT
   bll4192   3  68  91 4630605 .. 4630648 -  -8.8  -3.60419   AGCGGCAAACGAGAA GACATGAAGCTGCTGGCCGAG GGC CTCG-CCTGCCGCTCCATCCC CCGCCGCGCCAAATA
   bll4200   1  49 -10 4640046 .. 4640065 -  -4.3  -3.29471   GGGGCACGAGAGGAA            GCAGG-AC GATCA GTGCCTGC            CGTCGCCATGCCCAT
   bll4204   5  65 469 4643859 .. 4643874 - -11.8  -2.72344   GGCCATCGTCAACCA              GGCCGC CTCT GCGGCC               GGCGCCTGGATGCTC
   bll4216   5  52 234 4653274 .. 4653298 -  -2.8  -3.72576   TTTCCTTGCAGGAAA         GCTGCTCCCACG AAC CGTCGG-GC-GC         CTGCTGATAGGCGCT
   bll4227   3  72 -10 4662969 .. 4662984 -  -2.5  -4.83615   CAGCGCCGACAAAAA              GGTCGC TATCC GCG-CC              GATAGGTCTCCGCGA
   bll4232   5  68 473 4665951 .. 4665979 - -10.1  -3.40403   CGGGCTCGACGAGAA        CCGCGGGCACGGC GAT GCGCTGCTCGCGG        TCGCCGAGGCGCGGT
   bll4239   3  54 228 4672785 .. 4672812 -  -6.9  -3.14564   GTACCTGCTGACCAA        GCAGGCCGGCAC GTTGG GCGCCGGCA-GC        GACCGCCGCCGCTAC
   bll4243   6  66 345 4675397 .. 4675407 -  -2.4  -4.57073   GACGCCGCGCAAAAA                 TGCG AGG CGCT                 GACAGCCCAGGTCCA
   bll4246   3  65  39 4678652 .. 4678692 -  -9.9  -3.12668   GATGGGTAGAGCGAA  GCGAAACCCATCAAT AGCCGTCGTGG AATGATGGGTTTCGC  AAGGGCTCTACCCAT
   bll4251   3  61 372 4682748 .. 4682761 -  -4.5  -4.07568   CTGGCCTGTGCAAAA               GCTAG GCGG CCAGC                GCAGGGTCTTCCTTC
   bll4265   4  52 288 4697785 .. 4697799 -  -7.8  -2.52635   ATCGTGACCACCAAT               CTCGCC TTC GGCGAA               TGGCCGAGCGTGTTC
   bll4299   6 100 -44 4740794 .. 4740820 - -16.6  -3.54488   GGCCTGGAAATAATA         GGGCTGGTCGAG ATC CTCGATCAGCCC         TTTTTCTTGCGGCGC
   bll4313   3  47 192 4760679 .. 4760692 -  -3.1  -3.29144   GCAGTGCGGCGACAA               TCTCA CCCG CGAGA                ACGTCATGAAGCAGG
   bll4319   2  43 -27 4768697 .. 4768719 -  -4.6  -2.78384   CCTTGCTTCATCATA           GGGCGGCGCG CGG CTCGCCGTTC           GTTCCGAGTCCGGCC
   bll4334   0 NONE
      fabA   7  72  11 4802640 .. 4802673 - -13.1  -2.98823   TGGTGCGGAGAGACA     TGGTGGGC-ACGGCGC TGC GCGCCTTTGCCCACCC     CTACAGGACTTCACT
      kduD   6 100  29 4811708 .. 4811726 - -17.4  -3.89617   ACTGACAAATTCAAA             GCCCCGGC ATC GCCGGGGC             TTCTTTTTGCGTGCA
   bll4359   8  71 385 4819150 .. 4819178 -  -7.4  -4.15854   AAATTCAGCGCAAAA       TCACGTCC-GCCG GAAA CGGCCGAACGGGA        CGGCCGGCACAGACA
   bll4365   9  63 178 4827020 .. 4827033 -  -9.5  -3.28712   GGTCGCCGCCCACAA               CGGCG ATCT CGCCG                CCGCGCAGAACAACG
   bll4376   5  85 310 4838217 .. 4838265 - -15.4  -3.14344   GACGGTGTGGATCAA CTTGTCCGCCGAAGGC-TACGGC ATTC ACGGCACGCCTTCGCCGGACAAG ATTTCCAAAGCGGAA
   bll4380   9  78  11 4843607 .. 4843639 - -15.6  -2.56715   ACGTGGAGGAATGGA     TTCCGGGCTCGCGCC GAGT GGCGCGC-CCCGGAA      TGACCGGCTCCTACG
   bll4384   5  60  44 4846881 .. 4846922 -  -8.9  -3.05384   GCCCGGGCGAGCGAA GCGACACCCGGGAACAGTT GTCGTG AAC-AT-CCCGGATGTCGC TTCGCGCATCCCGAC
      aroG   3  56  44 4852853 .. 4852885 -  -6.9   -3.3056   ACAAGAAGATCAAGA     GCATCTGCCGCGGC TGCTAG GCCGCGTCGG-TGC      GGGCAGGGCGCGACA
   bll4398   5  54 -50 4860857 .. 4860883 -  -2.3  -3.85698   CGGCGGTGCGACAAA        CTGGGCAAAGCCG GGG CGG-T-TGCCGAG        CTCGGCGAGCCAGCG
   bll4412   4 100 399 4873615 .. 4873640 -  -9.7  -4.85599   TGCATTGTAGAAAAA         CCGGCGCCGGCT TTC AACCAGC-CCGG         CCACCAGTTCGCGAC
   bll4412   4 100 175 4873838 .. 4873864 - -12.3  -4.74504   ATCGCAACTTAAAAA        CGG-CCAGCCCG CAGT CGAGCTGGACCG         AAATCTGGCACCTCT
   bll4418  10  68 216 4877862 .. 4877885 - -11.7  -3.09834   TATCCGACGATGGAA          GCCTGCCGGC AGGCG GCCGGC-GGC          ATCGGCGGCTCGTGC
   bll4423   8  70  86 4885037 .. 4885049 - -10.5  -3.53811   CGTAGGGTGGGCAAA                GGCGC ATA GCGCC                GTGCCCACCATCTCT
   bsl4436   5  74  63 4895806 .. 4895827 - -11.5  -3.51708   CAGCTCTGAAATGAA           GAGGCGGGC GAAA GCCCGCTTC            TTTTTTGTCCGGGTT
   bll4444   2  49  93 4909007 .. 4909040 -    -6  -3.09289   GAGCAGGTCAAGATA    GCCTACG-ATCCACGG CGGC CCGAGGATGCGC-GGC     TGCTGTCGTTCCTGA
      cysK   1  39 -33 4924253 .. 4924280 -  -2.6  -2.83403   CCGCGGCGATCAAAC        GAAGGGCGGC TTGATGTT GCTGCGCTTC         TCCAACCATTCCGGC
   bsl4460   2  59   8 4936307 .. 4936322 -    -9  -2.89564   GCCCGATGGCATAGA              CTTCGC ATCT GCGAAG               TGATGCGTCACGAAC
   bll4476   7  68  26 4957145 .. 4957178 - -11.7  -3.01712   GGGGCGGCTCGAAGA     GCCGAACCCGGAATC TCGA GATTCCGGGTCTGGT      CCTTCGGACCATCCC
   bll4479   4  60 277 4959181 .. 4959204 -  -2.3  -4.14392   CCGTAATCTGGAAAA          CCGCTGGAC GTTCGA GCCCAAGGG           CGAGGGCGTCTGCGA
   bll4493   4  52 210 4976819 .. 4976852 -  -4.6  -3.53012   CGGCTTGCGGCCAAA    CGCACCACGCTCGATC TCTC GATCGA-CGCCG-GCG     ACGGTGCCGGAATCA
   bll4503   2  81  52 4985458 .. 4985482 - -15.7  -2.88758   ACAAGCTTCTACACA          CCGGAGAGCTC AAT GCGCTCTCCGG          TAACGCTCGCGGCTG
   bll4506   1  41 354 4989862 .. 4989881 -  -3.4  -2.82635   AGCTCTATTACGACA            GCGAGGAC GGCC GTCCGCTC             GGCGCGCGTCTGCCC
   bll4510   8  66  45 4994733 .. 4994757 -  -2.7  -4.53777   TGGAACGAAAAACAA          TGCGCTTGG GCGGAAG CCGTGCGCA          AGAAATCACGCAGAG
   bll4514  10  59 275 5000825 .. 5000838 -  -8.1  -3.30771   GGACATCCTCTACAA               GCACC CGGC GGTGC                TGTTCGCCGCCGTGG
   bll4531   6  62 278 5018846 .. 5018895 -  -3.4  -4.18401   TTAGAGACGTGAAAA GGACCCCAACAGCGGCCGGCG GAAGCGGCT CACCGGCTGCGGTTGTCG-CC TTAAGGGGCGCTGGC
   bll4540   3  54  43 5031967 .. 5031982 -  -6.8  -3.14132   CGGGCGCGGCAGGAA              GCTCGA TATC CCGAGC               TAGAAGCTCGGGTAG
   bll4560  10  63 383 5052731 .. 5052742 -  -7.2  -3.84719   ACGCCGAAACGGAAA                CGGC GGCT GCCG                 ATGAGCATTCGGTCG
   bll4564   1  45 125 5056062 .. 5056091 -  -3.3  -3.15861   GAGCACCGGCATCAA       GCGTGCAGTCGGC TTCG GCCGGCTGAGCGG        CACGTCCGGCTCCGG
   bsl4569   5  57 100 5060027 .. 5060051 -  -8.5  -3.18681   GGGCAAGGTGATCAA          GATGCGGACGG ATA CGGTCTGCATC          CACGGCGATACGCAT
       qor   8  52   5 5075020 .. 5075064 -  -7.8  -2.57132   TGCGCGCCTGAGAAT CTCGAGATTCCGGGTTCGGCTC TTC GAGCCGC-CCCGGAACGACG-G TTAGCTACGGCTTCA
   bsl4593   4  68 455 5085686 .. 5085742 - -12.2  -2.55074   TGGAAGCGCAACTGA GCCGCACGCTGCGCTCGATCGACGCCGG CGG CTGGC-TCGATCC-GCGCAGCGGCCTGC TCACGACGGAAGCCT
   bll4615   3  47 441 5113958 .. 5113970 -  -3.4  -3.33815   ATTTCGCGTAATGAA                CCTT ATGCG AAGG                ACCCTCCGTTTTCAT
   bll4632  10  62 416 5128739 .. 5128758 -  -5.7  -3.85864   TGAGGAGGAGAAGAA            TGAGGAC AAGCGG GCCCTCA             TCCGAACGCTCCTAG
   bll4639   8  70 -42 5138057 .. 5138079 -  -3.2  -4.59773   GGGCAGCCGCAAAAA           GCCTCCTGAC CGC GTCTGCTGGC           GCTGCAAAAGCAAAG
   bll4656   2  55 -20 5155378 .. 5155388 -  -8.2  -2.88212   AACGATCAGATCACA                 GCCG GGA CGGC                 AGCGGCATGAATGCG
   bll4661  10  60 122 5161347 .. 5161361 -  -5.6  -3.83205   AGCGCTCACAGTAAA               TGCGCC CTT GGCGGA               CGCCGGAACGAAGGT
   bll4678   5 100   6 5181396 .. 5181421 - -19.1  -3.48668   ACGACGACACGACAA         TCGATCCGGCG CCCG CGCCGGATCGA          TTTTTTTATGCGCTG
   bsl4681  10 100  34 5184503 .. 5184520 - -14.1  -4.79451   ACCCCAAATACAAAA             GCCCGGC TCGC GCCGGGC              TTTTTCGTTGGGGCA
   bll4688   6  61 288 5191569 .. 5191587 - -10.2  -2.80511   GCGAGAAGCCAATCA             GCGAGGAC CAG GTCCGCGC             CATCATGGCGCAGGC
      gyrA   4  85   6 5199101 .. 5199158 - -16.9  -2.88544   TGCCAGGCGCACAGA GGTCCCGGATTGCGCCGTCGGTCGGCGC TTC GCACCGACCTCCTGCGCCATCC-GGACT ACGCGTCACTCCCCG
   bsl4703  11  62 276 5209522 .. 5209532 -  -8.2  -3.43049   GAAGAAGGCAAGGAA                 GCCG AAG CGGC                 GGAGCACGAGCGAGG
   bll4706   6  70   9 5211823 .. 5211856 - -13.1  -2.88249   GAGACGGCGGAGAGA     TGGTGGGC-ACGGCGC GCT GCGCCTTTGCCCACCC     TACCCGCCCTACTCC
   bll4718   9  79  11 5228676 .. 5228712 - -15.9   -2.7535   CTGGTGAAGAGATGA   CCGAGCAGGCCCACCG ATCGCG CGGCGGGCCTGC-CGA    AATCCGCAGCCTATT
   bll4725  12 100  10 5233298 .. 5233331 - -15.3   -4.3739   GATCCCCTGATAAAA     GCGTAGGGCCGATCGC CCG GCGACCGGCCCT-CTC     TTGAAGCGTTTACTT
   bll4731   2  46 376 5239126 .. 5239145 -  -4.2  -2.98545   CTGGGAGAACAATTA            CGCAGCGCG GCT CGGGCT-CG            GCGCTGCCGTCGACT
   bll4776   1  45  64 5290618 .. 5290635 -  -3.3  -3.14211   ACGGGGGCGGATGAA             GCCAAGT TGTA ACGCGGC              CGCGCCTGCCCCTCA
   bll4798   5  47 273 5316254 .. 5316277 -    -3  -3.54029   TGTCATGAAGGACAA          GGCGCG-CAAG ATT CCGGCCACGCC          GGTCGGCGAGATCGT
      pyrG   4  46 102 5323907 .. 5323946 -  -4.3  -3.01712   GCGCCCTGCTGAACA TGCCGCCCGCCGCCGTC TACAAGCT GACA-CGGCGGCCG-CA  GATGAAGCTCGTCAC
   bsl4812   7  68 394 5331220 .. 5331248 - -12.4  -2.57344   GACGTCTCGGACAAG        CCCGCGACCGAA CGGCT TGCGGTCGCGGA        AGGCCGCGTCCTCAT
   bll4828   5  62   2 5350304 .. 5350332 - -10.1  -2.88544   TTCCACTCTGATAGA        GGCCAGTGCCTCC GAA GGAGGCGCGGGTC        GCTATCCCTGAATGA
   bsl4836   6  54  91 5358631 .. 5358650 -  -4.2   -3.6968   CTACAAGCGCAAGAA            GGAGG-TCG ACC CGATCCGCC            TGCGACCTCATCCCT
      lpxB  11  89  32 5371044 .. 5371090 - -10.1  -4.56914   GTAGGCAAAGCAAAA GCGTGCCCACC-TTCTCTCCGC CACC GAGAAAGGCACGGTGGGCACGC CTTCGCTTTGCCCAC
   bll4888   6  56 113 5419856 .. 5419878 -  -7.6  -3.01712   CGCGCTCGCGCAACA           TCGGCTCGGC AAG GTCGAGTCGA           TTACGCATGGCGGCT
   bll4892  10  62 186 5424609 .. 5424633 -   -10  -2.87132   GTGGTGCCTGACATA         CCG-CTGCCAC GTCC GCGGCAGTCGG          CCAATGTCGTCCAAG
   bll4924   6  64 401 5458599 .. 5458616 -  -7.7  -3.57561   GCGGAACCCGCGAAA             CCATCCG GAAA CAGATGG              TCCTTAAGACATGAG
   bll4927   7  60 186 5461993 .. 5462018 -  -2.5  -4.24948   GCAGGACATGGAAAA         GGCGGTGCA-GA CGA TCGTGCACCTCG         CCATGATCTGGGAGG
   bll4939   2  60  -9 5477355 .. 5477382 -  -9.9  -2.58579   TCAACTGCGCACAAC        GGCGTCG-AGCA GCGAG CGCTACGACGCC        TTCGCCGTCACGATC
   bll4950   7  89  34 5493480 .. 5493499 - -10.6  -4.48987   CTGCGACAAGCAAAA            GGCGCTCC GCGA GGGGCGCC             TTTTCGTTTTGGGGC
   bll4958   7  54 383 5499640 .. 5499655 -  -6.8  -3.16564   CCGGGATCGGACCAA              GCAGCGG CAC CCGC-GC              AAACGACGCCCCCCG
   bll4958   7  54  86 5499938 .. 5499952 -  -4.3  -3.64915   TCCTACAAACCAGAA               GATAG GCTGA CTATC               CGCCAAACGAGCTAT
     cox15   1  50 438 5509030 .. 5509058 -  -6.6  -2.71011   ACCGCCCCGGAATGA        CGGACGGCGC ATGGTGGCG GCGCCGCCCC        CCTCAGTTAACAGTC
   bll4976   1  48 457 5519670 .. 5519722 -  -4.8  -3.15861   GACCAGCCGCACCAA CGCGCAGCGCTCGC-GCATCG-TCG TCATGG CGATCGTCGCCGCG-GTGCTGGGCG TTGCGCTGATCGCGG
   bll4983   5 100 216 5527013 .. 5527036 - -11.7  -5.18355   CCCAAAAACGAAAAA          CCTCCGGCG GGGCAT CACCGGAGG           TTTCTGGAGGCTTAG
   bll4983   5 100  27 5527202 .. 5527225 -   -21  -3.96892   AAGGCCCAGCAGAAA          GCCCCGGCGG TGTC CCGCCGGGGC           TGCGTCAGATCCGAA
   bll4996   6  85 157 5540006 .. 5540031 - -16.1  -3.18264   GGGTTTAGTCACCAA         GGCCCGCCAGC GTGA ACCGGCGGGCC          TCCTGTTGAATTCGG
      hppA   6 100  27 5571760 .. 5571779 -   -15  -5.55769   GCGGACAACAAAAAA            CCCGCGGT TTGC ACCGCGGG             TTTGTCGTTTGTAGC
   bll5041   8  66 275 5586600 .. 5586623 -   -11  -2.91144   CCACTGCTGAAAGCA          GTCGGAAACG GATG CGTTTCCGCC           TCGGTACAGCCAAGC
      cyc4   1  64 297 5603741 .. 5603753 - -10.5  -3.01712   GCCTGCGCGGCAACA                CCGGC CTT GCCGG                CGCGCTCGGCGCGAT
      bcpB   5  76  56 5622997 .. 5623014 - -12.7  -3.27771   GTTACAACACGAACA             CCGGCGT GCTG ACGCCGG              ACATGTTCCGGTCCG
   bll5096   7  85  42 5652069 .. 5652106 - -16.5  -3.16564   CGCTGATGCGACGAA   GCAATCCAGAATCCCTC CGCG GAAAGATTCCGGATTGC    TTCGCTTGCGCTCGC
   bll5103   5  53 472 5659561 .. 5659588 -  -7.6  -2.71144   GATCTTTCGCAACGA        CGCCATCACGAC CGAC GTCGCGCTGGCC         TCCACCTGCCCGCCT
   bll5115   3  57 402 5672018 .. 5672045 -  -5.4  -3.60475   AAGGCCGAGGGGAAA        GCGCCCAAGCTC GACA GCGCCTGGAAGC         CGTTTGCGGATGCGG
   bll5119   4  63 101 5675823 .. 5675864 -  -9.4  -3.31322   TTTAAGGTCGCAGAA CTCAAGCGGTCGGGGC GTCCGCGCTA GTCCCGTCCGCTTGAA  CTCAGCCCCGGATGT
   bll5129  11  76   3 5686706 .. 5686746 - -15.3   -2.6342   GTCCAAAGCAAGGCA  CTCGTAGCCCGGGTGGAGC GAA GCACAATCCGGGCTACGGG  ATTCACGAACACAGC
      virR   5  77 140 5692106 .. 5692124 -   -11  -3.65812   GGTGCTGGAAGAGAA             CGCGACCA AGC TGATCGCG             GCGCTGAAGGCGGGC
   bll5153   8 100  24 5707736 .. 5707755 -   -15  -5.42975   CGACACAAACAAAAA            GGCCGGCT GAAC AGCCGGCC             TTTTCGATTTCATCA
   bll5175   5  95 139 5730320 .. 5730337 - -14.1  -4.08887   ACTACGCAAACCAAA             GCCCCGG CTCG CCGGGGC              TTTTTGCGGGTTGAG
   bll5183   4  51 173 5737377 .. 5737389 -  -3.3  -3.62224   AGAGCTTTTGAAGAA                GGCCC GCG AAGCC                GACATCACAGCCCAC
   bsl5215   3  75 118 5771949 .. 5771971 -  -7.7  -4.23674   TGCGATCAAGAGAAA          CGCCGTGCGC TACT GCGCAC-ACG           ATCGCTCATCCTTCA
   bsl5224   1  64  49 5778476 .. 5778503 - -10.6  -3.04322   CTGAACCGCTGAAGA        GCGCAGCCCAAGC GGA GCTTGGTCTG-GC        CATGCGTGCACCTCG
   bll5232   8  68 -26 5783719 .. 5783730 -  -2.2  -4.59853   CTAAGCCCGCAAAAA                GATC ACTG GACC                 GATCGCCATGTTTAC
   bll5237   3  62 122 5787066 .. 5787098 -    -4  -4.24342   GCGTCGATCAAGAAA      CCCGCAAATACGTT GTCCA AGCGCTCCTGCGGG      CCGCGAACGGCCATG
   bsl5247   3  47 289 5795925 .. 5795957 -  -2.5  -3.55622   CCGAATTGCGCGAAA      CATCGCCGGGCTACA AGT TGGCCCCTGACGATG      AACGAGATGCGCGTC
   bll5254  12  52 135 5803926 .. 5803968 -  -4.7  -3.55801   AGCAAGGCTGCCAAA TCGCAGGCGCCCCGCACCGC CCAC GCGACACACGGCGCAC-CGA AGCATGCCGCGCAGG
   bll5254  12  52  48 5804035 .. 5804055 -  -6.7  -3.01791   ACGCCGCTCCCAAGA            GCACTGCGC AGA ACGCCGCGC            CGCGTCCGACCCGCG
   bll5254  12  52  10 5804048 .. 5804093 -  -5.9  -3.30441   GAGCACTGCGCAGAA CGCCGCGCCGCGTCCGACCCGC GTG GCCAGCCTGAAGAAGCGCG-CG CAGTAAGCTCTACTG
   bll5259   5  48 314 5807442 .. 5807462 -  -5.4  -2.90194   ACGTTGTCAAGCAGA           TGGCCGCAG CACC CCGCGGC-A            CGGTCGTGGTGATCG
   bll5274   6 100  10 5824535 .. 5824567 - -24.9  -4.11216   CCCGTAGCTGGAAAA      GCCCGATCGCGGCCA TAA CGGCCGCGACCGGGC      AGCGCATCCTCAGTC
   bll5279   6  52  52 5829879 .. 5829889 -  -8.2  -2.57211   ATGCCGTTCGAGAAC                 GCGG TCG CCGC                 CTTCGAGCTTGCCAG
   bll5282   3  85  86 5832959 .. 5832996 - -16.3  -3.14564   GCATTCGCTGATCAA   GGACAAGCTCGGCGTCG ACTC CGACATCGAGCTGGTCC    GCCTGGCGCTGCGTC
   bll5287   5  50 465 5838302 .. 5838325 -  -5.8  -3.12847   AATGTCGACATCGAA          GCGGTCGGCC TGAA GGCCACGCGC           GGCGACCTTATCGTG
   bll5290   2  52 263 5841617 .. 5841644 -  -4.8  -3.50853   CGCCGTGAAGGACAA        GCTCACCGCCCAG GGC CTGGA-AGTGCGC        ACCGGCACCGCCGCC
   bll5307   7 100  29 5857693 .. 5857714 - -14.4  -5.63517   CCGGCAAACAAAAAA           CGGCGGGG AAATAA CCCCGCCG            CTTGTTCGCGTCTTC
   bll5312  12  85  17 5863174 .. 5863201 - -12.6  -3.80419   AGCAGACACGAACAA        GCCTTCGGGTGC GGAC GCGCCCGGAGGC         TTCGTCCCGCAACAG
   bll5319   2  51 184 5869230 .. 5869245 -  -3.3  -3.62522   GAAGCCCCGGAAGAA              GTCAT GGAAGG ATGAC               GAGTGGGTGCTGAAA
   bll5349   2 100 315 5898026 .. 5898050 - -21.5  -4.41047   AGCGCCGAATCAAAA          CGGGGATCGCG AAC CGCGATCCCCG          TCCAGGCCTCGACGG
   bll5360   8  60 -15 5907467 .. 5907499 - -10.6  -2.52464   TGCGCTCGCAATGCA     GATCAGCG-CGGCTG CGCT CAGACGGCGCCGATC      TCGGCAAGGCAGGCT
   bll5437  11  64  56 5979982 .. 5979999 -  -7.7  -3.63073   GATATTGTCGAACAA             GGAACGCC CCT GGCG-TCC             GGCCAAGATTCGGTG
   bll5442   6  57  59 5985378 .. 5985397 -  -9.2   -2.7795   CAAAGCATCGAACGA            TGGTGCGC AATT GCGCACCT             GAGAATCTCGAGATC
      rhtB   4  80  35 5994813 .. 5994844 - -15.2  -3.09516   GCCCGCATGAGCGAA      GCGACATGCGGGAC CACT GTCCCGGATATCGC       TGCGCTCATCCGGGC
   bll5471   6  77  14 6017568 .. 6017586 - -11.7  -3.64599   GCAGTAGAGGCGAAA             GCGGCTC CGGTT GAGCCGC             TTTCCGCTGTCGACT
   bll5500  15 100  28 6061047 .. 6061073 - -21.6  -4.65458   GACACAAACAAGAAA         CGCCCGTCCGCA TGA CGCGGACGGGCG         CTTCGAAAAACTCAA
   bll5514   2  49 302 6073983 .. 6074017 -  -5.5  -3.06261   TGCGAACGTTCAAGA     CCCGCGGCGCACCCG ACCGG CGCGTACGCGACTGG     ACCGGCCGCTGGTGG
   bll5519   9  52 290 6078032 .. 6078060 -  -5.1  -3.43203   GCACGAGAACACCAA        GCTCGACAGCATC AGC GTCTCCGCCGAGC        TCAGCCGGCGCCTGC
   bll5527   5  59 358 6084319 .. 6084348 -  -7.8  -3.35679   GTCGGGCATCGACAA       CGTGCCCCTCGC CGCGCC GCAAGACGCACG        CTGGTATCTGCCCTG
   bll5535   9  57 238 6092979 .. 6093004 -  -2.4  -4.13767   TGGTGGATGGCAAAA         TGCG-CGGCGG CAATT CCGCCTTCGCC         TTCATGGGCACCTAT
   bll5542   6  65 162 6101744 .. 6101756 -  -4.7  -4.27316   CCCGGCAACGCAAAA                CCGCC GCC GCCGG                GCTCGATCGGCGAGT
   bll5547   6  73   8 6107902 .. 6107941 - -14.2  -2.79641   AATCAGAACACAGGA  CGAGGACGCCCGGTAAGC GAAC GCTCACCGGGCGTTCATG   CACGATGTCAGCGGC
   bll5555   1  61 199 6116340 .. 6116350 -  -4.6  -4.03995   TGCGCGAGAAAAAGA                 CCGC GCT GCAG                 CGAAACTTGTCGCTA
      deaD   1  45 452 6120598 .. 6120611 -  -5.9  -2.52464   GCGGGCGTGAAGCCA               CCGGC TCGA ACCGG                TTTCGATCAGCTTCC
   bll5565   7  64 396 6123940 .. 6123952 -  -7.7  -3.60627   CCACTCGATCCCAAA                TCGTG CCT CACGA                GAGAGCAACGGGTGA
   bll5570   3  42 469 6129197 .. 6129214 -  -4.1  -2.90075   GCTGGGTCAACGAGA             CCGTCAA GCCT TTGACCG              ACCAGGAGCACTGGG
   bll5579  10  52 334 6138069 .. 6138086 -  -2.6  -3.83502   CAGGCCGATACCAAA             CGCCTG TCGGAG CAGGTG              GCAACCCTGAACGAG
   bll5579  10  52 215 6138180 .. 6138205 -  -2.5  -3.73775   GTTACCCGCAGGAAA         CCGGCACGCCAC CGC GTC-CATGCCAG         CGCGCGCAAGCGCTC
   bsl5585   3  68  23 6141909 .. 6141931 - -11.9  -3.00731   AAGGAAATAGAATGA           GGGGTCGCG GTGTG CGCGGCCCC           ATTGAGCGACACGAT
   bll5592   6  50 170 6148296 .. 6148323 -  -5.5  -3.24032   AGCGCTGAAGCAATA        TGGC-CGCGCAC GCCAG GCGCGCGTGCGA        CGGGTGCAGCGGACC
   bll5605   8  71  10 6166087 .. 6166125 -  -7.4  -4.21194   TTCGATCAGCGAAAA  GGTGGTGGGC-ACGGCGC AAGAG GCGCCTTTGCCCACC-CT  ACGGCACCGTCACTC
   bll5619   7  54 123 6178726 .. 6178738 -  -6.9  -3.21747   CGACGGCACCACCAA                GCACG AGC CGCGC                ATGGACGCCAAAGCG
   bll5619   7  54  74 6178751 .. 6178787 -    -5  -3.61178   CGCATGGACGCCAAA   GC-GGTCGGCGATGCTG TCGC CTACATGGCCGGCCTGC    CGCTGGACGCCAACG
   bsl5627  13  78 119 6188331 .. 6188383 - -13.4  -3.21912   CTTCTAAGCGACGAA GTCGTCCCGGA-C-GCGGTGCAGCGC GAA GCGATGCACCGCAGATCCGGGATCTC GCTCTACAAATACGA
   bll5635   5 100  26 6196192 .. 6196210 -   -16  -5.02323   GCAGGACAAAGAAAA             GGGCCGCT GCA AGCGGCCC             TCTTCTCATCGGGAA
   bll5638   9  56 -19 6200494 .. 6200533 -  -8.5  -3.02511   GCTACCCGCCCAACA CTCCGCCGG-GACGACGGT GACT ACCG-CGCCTCCGGTGGCG  GCGAACGGTCCAGCA
   bll5643   7  76  17 6205567 .. 6205596 - -14.3  -2.56914   TAGTGGAGGAATGGA       TTCCGGGTTCGCGC TGC GCGCGC-CCCGGAA       TGACGGGTTGATGGA
   bll5655   9  57 411 6216026 .. 6216039 -  -5.9  -3.57263   ACTGCCAGCGGGAAA               GCGGC AGCG GCCAC                GGCTCCTACGCGACC
   bll5676  13  86 -42 6235539 .. 6235584 - -14.5  -3.29043   AAGCGTCCTGGACAA GGGTCAGACAGCTGCGGGCAG TTCG CCGCCCGCCGCGGCCTGGGCC TTCCGCAGCGCTTGC
   bll5679  10  59 425 6239734 .. 6239767 -  -3.7  -4.07885   GAGCGCGCGCGAAAA     TACCACGATCGGGGCC GTC GTCACCGA-CGCGGTG     CTGACCAAGCCCCAG
   bll5689   5  54 411 6249217 .. 6249237 -  -7.5  -3.13403   GCGGGCTGACGAAGA            TCTAGCAGC GGG GCTGCCGGA            TTCCTCAAGCGACGT
   bll5692   8  50 256 6253131 .. 6253189 -    -7  -2.80016   GGTGACGATGAACCA TGCGCGCGAGGCCGGGATTGCCGCCGAC GTC GCCCGCGACATCGTCGGCGCCGAGCGCG TCAACGACAAGTTCA
   bll5700  14  57 346 6266344 .. 6266359 -  -5.4  -3.61356   ATGACCGAGCGCAAA              TATCGC CGCG GCGACA               CGCTGTTCAAACTGG
   bll5708   4  49 122 6273384 .. 6273420 -  -4.4  -3.28712   CGTCCCCGGCGACAA   GATGGTC--GCCGCACTG CGC CAGCGCGGCGTGACGCTC   GCGATGATGGACGGC
   bll5714   8  49 429 6279396 .. 6279411 -    -6   -3.0663   GCAAGAAGAACCAGA              CCGTGC GCCT GCTCGG               CACCAGCTTCTCGTT
   bll5714   8  49 323 6279469 .. 6279517 -  -2.9  -3.58242   AAACAGCTACAAATA CAGCCTCGAGCGCTTCGCCGCG CTGGCC CACGGCGCCG-GCTGGCGGGTG CGCGAGAGCTGGACG
   bll5722   1  57 144 6287371 .. 6287390 -  -7.9  -3.22774   CACACTGACCACGAA            TGCGCAA GGCTAT TTGCGCA             TTCCGATCGGCGTCG
   bll5745   5  63 -14 6308462 .. 6308495 -  -8.7  -3.31263   AGGGGAGCCTTAGAA     GCGCCGGCTGCGCGA CTCA TCAACCAGCGGGCGC      GCTCGGAGCCGGAGC
      alaS   8  68 392 6315305 .. 6315340 -  -9.1  -3.63991   GATCAGCTTGAAGAA   CGGCA-GC-ACGCCGAGC GCC GC-CAGCGTCGCATGCCG   GCCCGTGGCGAGCAC
   bll5754   6  70  52 6323462 .. 6323517 -   -10  -3.53811   CGTAGGGTGGGCAAA GC-AGAG-CGTGCCCACCACATTT GTGCACATTG AGATATGGTGGGCACGGCTCTCGC GCGCCTTTGCCCACC
   bsl5761   4  60 176 6329045 .. 6329080 -  -9.6  -3.12351   GGCCTCCATACCCAA    CCGACGACCCCGCTCA CCCC CGAGCGGGGTTTTCTG     TTTGCGGGCATGGGT
   bll5770   6 100  27 6335246 .. 6335283 - -22.1  -2.57988   CATTAGAACCAAGAC   GGATGGGACCGGACGAG GCAA CTCGCCCGGTCCCATCA    CATATGATTGCATCC
   bll5780   3  59 357 6345246 .. 6345276 -  -8.9  -2.87132   CGGCGCTGGCAGAGA       CCGCGCAGTGCGA GATCG TCACGCTGCGCGC       CGGCACGATTCCGGT
   bll5796  10  77   4 6360316 .. 6360348 -   -15  -2.74144   GCGCGACGCGCAAAG     TCCGACCTCTCCCCG CAAG CGGGGAGAGGT-GAA      GAGCTAGCCCAAATT
   bll5800   5 100  -2 6364258 .. 6364306 - -19.6  -3.53444   TGATCGCGCCCGAAA CGGCCGGTCCGGAACGGGGGCTG CCGC CAGCCTCC-CTCCGGACCGGCTA AATATCGAGCTCCTT
   bll5806   1  41  40 6369543 .. 6369566 -  -3.8  -2.81464   TGATCAGGTACGACA          GATCCGTGAT TTCG ATCCTGGATC           TTTCGACGCTCGGAC
   bll5817   3  65  32 6380913 .. 6380928 -  -4.6  -4.21194   GGGGATGAGGCAAAA              GCCACC CTCA GGCGAC               GAAGCCGGACCTGTC
   bll5823   5  62 101 6392979 .. 6393011 -  -6.1  -3.85698   CTTCCCGTCGAGAAA      CCGCTGAGCTCGGCA GGT CGCAGGGTTCAGCAG      CGGTTCGCGAGCTAG
   bll5831   9  65 173 6399982 .. 6400035 -   -11  -2.71731   CCTAGGCGCGAACGA CGATGTACTACGCGGCCTCCGGTAG CTCCC CTGCCGGAGGCCGCAT-GTATTTTG GCGTGGTGCGCCACA
   bll5842   5  64 385 6407778 .. 6407792 -   -10   -3.0263   ATGATTTGCCGAACA               GCGAGA ACA TCTCGC               GGCAGGTGGTGTTCG
   bll5859   7  54  70 6435247 .. 6435257 -  -4.6  -3.63336   AGATATGAGTTGAAA                 GAGC GAT GCCC                 GTGCCCGCACTCCGT
   bll5875   6  56 444 6454968 .. 6454981 -  -3.7   -3.9461   GCCCGGCAACAAGAA               GGGCG GCCT CGCCA                ACATCGTCGAGAAAT
   bll5880   6  72  97 6459954 .. 6459985 - -10.9  -3.31322   CTGAAGTTTCCACAA      CGT-CATGGCCGGG CTCGT CCCGGCCATCCACG      TCTTGCCGAGGCCAC
   bll5908   2  74  58 6495049 .. 6495064 -  -5.4  -4.45544   CTTCATCAACGAAAA              GGTGCAG GTG CTGC-CC              GGCATCCAGGACACG
      mdeA   5  72 288 6496841 .. 6496882 - -13.8  -2.56271   CCGGCATCAGAAGAT CGGCG-CGCGCGCCGTGGCAC GTT GTGCCA-GGC-CTCGTCGCCG CCGGAGCGTTTCTTT
   bll5923   2  45 -29 6513315 .. 6513326 -  -5.8  -2.52464   GGCGTCCTGAACCGA                CAGC GCGA GCTG                 CAAGCCCTCGTCGAG
   bll5934   3 100  20 6527490 .. 6527511 - -17.3  -3.84719   ATCTCGAAATCGAAA           GGCCCCGGA CATG TCCGGGGCC            TTTTCTGTTCGGATC
   bll5941   2  45 312 6533049 .. 6533070 -  -4.3  -2.85351   GCCTCCGATACCACA           TCGGCCAGC CGTG GCTTGGCGA            GGTCCCTGGCATAAT
   bll5968   6  60 242 6564935 .. 6564947 - -10.5  -2.64099   CTGGTCGAGCAGAAC                GCGCG CGC CGCGC                TGTCGGTGGCGAGCC
   bll5977   3  54 406 6574696 .. 6574708 -  -4.7  -3.59262   GGCCAGATGGCCAAA                CGCGG CCG CGGCG                TGATCCTCAACATCG
   bll5993   7  54 157 6592527 .. 6592541 -    -7  -3.17941   ATCAGAGGTCAGGAA               CGTGCC GGT GGCGCG               CAAGAGCATCGTGGC
   bll6006   2  51 321 6606017 .. 6606040 -  -3.9  -3.57263   ATCTCGATGCTGAAA          CCGGTAATGC CCTGC GC-TTACCAG          GATCAACTGTCGGTC
   bll6024   4  65 348 6629257 .. 6629273 -  -7.2  -3.90744   CTGCGCTCCAAAGAA              GGCCGC TGCGC GCGACC              GCCTTCCTGCCATTC
   bsl6030   8  66 -20 6637007 .. 6637047 -    -9  -3.53761   CAAGGTGGTGTGAAA GAGCGGCTTGCGCAGGTCG TCTA CATCTTGCGCAAACCG-TC  GAAGCGCGTGTCGAC
   bll6043   1  40 264 6655184 .. 6655196 -  -2.6  -2.89564   GGCCTATTTCATAGA                CGCG GTGAA CACG                ATTGCCAAGGGCGCG
   bsl6049   9  64 424 6662512 .. 6662536 -  -7.7  -3.63627   TCGGCAGAGTTGAAA          CCGCGCTGGCG GTC CGCAACCGCGA          TCCCAAGGTGGCCGT
   bll6055   5  82 443 6669792 .. 6669822 - -11.1  -3.91084   CCAGCCGCAAGCAAA      GCGCAACGGCCGGC CTTG ACCGCCCGT-GCGC       GCGACGCGACGCACG
   bll6068   0 NONE
      phbC   7  71  76 6689152 .. 6689172 -  -7.5  -4.14392   CCGCAAGCGGGAAAA            GAGGCTGCT GCG AACCGCCTC            TACGGCCTACCGGAA
   bll6080   8 100   5 6696867 .. 6696898 - -20.4   -3.5125   TGCTCAATCAAAAAC      CAAAAGGGCGATGA TGGT TCATCGCCCTTTTG       CGTCTCAGGCGCGCA
   bll6088   6  65 131 6705767 .. 6705779 - -10.5   -3.2218   CGCAACATGCACGAA                GGCCG GAT CGGCC                TGCGAACCGGCGCAG
   bsl6119   4  67  59 6733383 .. 6733393 -  -8.2   -3.8186   GAGCCGAACGAAGAA                 GCGC TGC GCGC                 GCATCCGCCGAAGAC
   bll6129   4 100 127 6744907 .. 6744942 - -16.2  -4.08394   ACACTTGTCGCAAAA    TGCAAATCCCTGCCGG AGGA CCGACAGGGATCAGCA     GAAAGGATGATGGAC
       qor   8  93 324 6749175 .. 6749209 - -17.3  -3.34398   TGCTTTTCGGAAATA    CTCTGCCGTGCTCCCGA CCG TCGGG-GCACGGCAG-G    ATCGTTCCATGCAGT
   bll6141   4  65 -18 6754206 .. 6754218 -  -3.4  -4.43012   AGGCGAACATCAAAA                GATC TGGGC GATC                ACGATCGCGTAAGCG
   bll6146   4  54 239 6760509 .. 6760536 -  -4.6  -3.62096   GCTGATCACCTCAAA        GGGCGCACACGG CGTG CCGGGCTCGGCC         ATCGTGATCCTGGCC
   bll6154   9  90  28 6769948 .. 6769976 - -15.3  -3.45571   TCCCGCAAATACCAA        TGGCGCCGCAC GGGTCAT GCGCGGCGCCA        TTGTTGTAGCTTGGA
   bll6159   6  58 205 6776274 .. 6776290 -  -6.5  -3.54424   CTGCATCCGTTCAAA              TGCCCGA TCG TTGGGCA              GGACGGCAAGGAGGT
   bll6163   2  60 385 6782525 .. 6782581 - -10.1  -2.57132   TCGTTCTCGCAGAAT GTCGGCCTCGTCTCCGTCA-CCGGCGTG CGCT CGCGCTGGGTGACGGTGACG-GGCGG-C TGCATCATGCTCGGC
      hupA  10 100  10 6795194 .. 6795216 - -16.3  -4.66537   TCGTCGAACACAAAA           GGCCCCCTC TTTTC GAGGGGGCC           TTTGCTTTATCAGGC
   bll6183   6  52 360 6803172 .. 6803206 -  -5.4  -3.28712   CTCGCGGCGGGACAA     GACGGCGCTTCTCGGC ATG GACGCGCGGCGGCGTC     GGCCGCCGGCGGGGA
   bll6187   8  79   5 6809401 .. 6809433 - -16.4  -2.71791   ACTTGTGGCGCAAAT     TCCGGCCTCTCCCCG CAAG CGGGGAGAGG-CGAA      GATCTCATGGCATGC
   bll6194   8  60  21 6815020 .. 6815038 - -10.2  -2.55015   AGGCGAGCGAAGCGA             CGCCGTCC TTC GGACGGCT             ATGCCCGGGCATGAC
   bll6198   6  63 448 6818100 .. 6818112 -  -6.9  -3.74526   TGAGGAAGCCAAGAA                CCGGC TCG GCCAG                ATGCGCTACCGGCAA
   bsl6204   7  47 285 6822376 .. 6822400 -  -2.7  -3.53012   CGTTTGCCGGCGAAA          CCGCCGCCC AGAGCAA GGGCAAGGG          CATCCGGCTCTGGAA
   bsl6204   7  47  -2 6822674 .. 6822687 -  -2.3   -3.4582   GGACTGCACGAAATA               GGACG GCCG CGTCA                CGCCTTGTCGTTCGC
   bll6212   1  41 444 6829541 .. 6829570 -  -2.1  -3.02946   GTCCGAACGAGAAAG       GCCGATCGCAT GACGCCAG ATGCCATCGCC        ATAGCCGCCATGATC
   bll6220   6 100  49 6839280 .. 6839305 - -20.5   -4.6645   GACACACACACAAAA         TGCGGCGGACG TTTC CGTCCGCCGCA          TTCGCCACCCCCCTT
   bll6227   3  43  67 6847294 .. 6847312 -  -4.5  -2.71924   CATCGCGCTGGAAAC             CAGCAAG GGCGA CCTGCCG             CTGGCACTGGGGCTC
   bll6232   9  55  75 6853373 .. 6853385 -  -6.2  -3.56092   CTACTATTTTGCAAA                GCCC ATGCG GGGC                GATGCAATCGGCGAG
   bll6252   6  48 170 6874872 .. 6874895 -  -4.4  -3.23216   CCCGACGAGGATCAA          CGCGACGAGG TGCG CCTGGGCACG           ATCGTGATCACGGGC
   bll6273   5  50 370 6901229 .. 6901258 -  -6.3  -3.14132   GCGCCTCGCCAGCAA       GGCCGAGCCTCTCG CAG CG-GAAGCGCTGCC       GCGGCGCCGTCCTGC
   bll6273   5  50   2 6901613 .. 6901626 -  -5.9  -3.20435   GCAATGACGGAGCAA               GAGGC GAAC GCCCC                GCTACACCGGATCGA
   bsl6289   9  52 432 6919152 .. 6919187 -  -5.2  -3.45324   GATCCTGACCAAATA    CGTAGCGCGCCATATG ATGG CAGACGGCGCGGGGCG     AATCGTCAACATTTC
   bll6301   5  48 340 6938211 .. 6938229 -  -6.7  -2.52543   ATGGCCGGGAAGGCA            CGC-GAGC AGAA GCTCAGCG             GCGTTTTGGGCGATG
   bll6313   6  66 112 6956504 .. 6956516 -  -9.1  -3.52678   AAGGCGGCAGAAACA                GCGGT AAC ACCGC                CTCACTGTCGCGGGG
   bll6319   4  62  69 6963179 .. 6963215 -  -5.9  -3.86524   AGACCGTCCGAGAAA   TCAGCTGCTCAAACGG TTCCCC CCGT-TAAGCCGCCGA    TTTGGTGGGCGCACC
   bll6336   5  89 461 6982281 .. 6982306 - -10.3  -4.57218   AGAATATAATCAAAA         CGCGACGCCCA CTTG CGGGCGCCGAG          CCGCGCCGTGGTCGA
   bsl6345   2  53 473 6991646 .. 6991673 -  -8.4  -2.79098   TTCACCGAGCAAGCA        CCGTCACCG-GAC GAT GCCGCGGTGACCG        AGCTCGCAACTGCCG
   bll6349   5  60  48 6996145 .. 6996158 -  -2.3  -4.25016   AGCAGCAAGAAAGAA               TTCGG CAGG CCGCA                TGACCTTCGATTTGG
   bll6359   8 100 187 7007264 .. 7007289 - -18.3  -3.90744   GCTTCGCCGAAAGAA         TGGGCGCCGCC TCTA GACGGCGCCCA          AGTTCGGGAGGAAAC
   bll6401   1  43  67 7047285 .. 7047315 -  -4.5  -2.61695   CGGAGTTCCAAAGAT       TGCCGGCACCGGT GCCCA ACCGGAGTCGACC       GCGTTGCTCCAGACG
   bll6421   2  40 179 7069747 .. 7069772 -  -3.3  -2.57795   GGCACGACTAACGGA         CCAAGGCGC-AT GAA ATCGCAGCTTGG         CGTACAAGATCGAGC
   bll6439   3  42 290 7088616 .. 7088629 -  -4.5  -2.52464   CGGCGCTCGAATGCA               GCG-GC TTC GCGCGC               GTCGACTTCTTCCTC
   bll6448   5  72 152 7097997 .. 7098011 - -12.8  -3.03771   GGAGAGGCCGGAATA               CGCGCG ATG CGCGCG               GATTCCGGGTGAGGG
   bll6461   7  78 -37 7112515 .. 7112539 -  -2.1   -5.0538   GTTCAGTCGAAAAAA          CGAAGCCGC TGGTATT GCAACTTCA          CCGCACGGTAGCATT
   bll6491   9  60 321 7145248 .. 7145279 -  -8.7  -3.05384   GCTGCTCGCACCCAA      GCGC-GCCGGCAAC GAGCG ATTGCAGGCCGCGC      TCAGACCGCTGCTCG
   bll6524   5 100  27 7180759 .. 7180780 - -14.4  -4.25104   GGCTTCCCATGAAAA           GGCCCCGG TCGATG CCGGGGCC            TGAGTTCACCGGGAA
   bsl6534   8  65  59 7187815 .. 7187825 -  -5.4  -4.08767   CGCATCGGCGCAAAA                 TTGC TTC GCAA                 TTTTGTCGCGAGCTC
   bsl6534   8  65 -70 7187909 .. 7187954 - -11.2  -2.82834   TACCCCAGCACCAGA TCGATATCCGAGCTG-CCGGCG ACCG CGCCGTTCAGCTCGG-CGTCGA TGACGCGGCGGCAGG
   bll6540   7  52 327 7197398 .. 7197417 -  -6.4   -3.1162   AGAAAGACTTGAACA            CGCCGA CTGGGCGC TCGGCG             CCGGAAGAAAAAGGT
   bll6543   2  54  78 7199839 .. 7199856 -  -2.7  -3.89524   ATCTCACGGGACAAA             TC-CACGA AGT TCGCGCGA             CACTGTGGACGGTCG
   bll6556   7  52 310 7220668 .. 7220688 -  -6.7  -3.05715   AAGGCGTGCAGCGAA            CAGGGCGTC ACG GTCGCGCTG            GCGCGGCTGGAATCG
   bll6556   7  52  28 7220929 .. 7220970 -  -4.9  -3.55444   GTCCCACCGTGGAAA CACCCTCTCCCCAACCCTC CACC GCAAGCGGGGGAGGGAGCG  CACCTTCAATGCGTC
   bll6567   7  52 -51 7233154 .. 7233188 -  -7.2  -2.98942   ACGTCCCGACACAGA    GCGTG-GCGCGCTGCT TGCGC AGCAGCGCGATCAC-C    GACAGCGCCGTGATC
   bll6574   6  59 210 7239028 .. 7239044 -  -3.6  -4.08216   GCACGGGTCCGAAAA              TGGCCG GCCTG CGGCGA              AATATGCGGCGGAAA
   bll6580   5  77  28 7244809 .. 7244863 - -15.1  -2.70932   GGGGCGTGCGAAGCA CGAGCCCGGAATCCA-TCGTGCGACA GAGT TGGTGGATGAATGGATTCCGGGCTCG CGACTTCGTCGCGCC
      ligA   4  83  35 7258694 .. 7258725 - -17.4  -2.60496   GGGCGCCTCAAAGAG      GCGAACCCGGAATC TCGA GATTCCGGGTTCGA       TGCTTCGCATCGGCC
   bll6625   5  57 402 7300588 .. 7300608 -  -8.9  -2.76225   AAGTAACGGCAAGCA            CGCCACGCG TTG CGCATGCCG            GTCTCGCGGCATTAT
   bll6630   4  60 -12 7306470 .. 7306489 -  -2.8  -4.23213   GGGAGAGGTAAGAAA            CGACGA CTCACGCC TCGCCG             CGCAGCCAGGCCTTC
   bsl6639   8  77 205 7314619 .. 7314650 - -15.2  -2.76941   AACTCAAGAAATGGA      GCCGCGCCAAGAAGG AAG CCTTCATG-CGCGGC      GATTTTGCCGAGCTG
   bll6649  12 100  24 7325772 .. 7325806 - -21.5  -2.73994   AGGTGGGGAAGAGCA    CGACAGCGCGCCCGGC GAAA ACCGGGCGCGC-GTCG     TTCAAATCGTCACGC
   bsl6653   2  63 299 7329133 .. 7329149 -  -9.4  -3.29461   CAACCTCGTCGAGAA              CGCCGT GCGCT ACGGCG              CCGAGGTCACGATCC
       rdh   6  95 118 7336954 .. 7336991 - -19.9  -2.79183   CTCATCCTGAGGAGA   CCGCCACCGGGTCCGCGC AAT GCGCGG-CCCGATGACAG   GCTCCGCAGTCGTCT
   bll6666   3  49  31 7340552 .. 7340600 -  -4.3  -3.27525   GGTGGGCAAAGCGAA GCGTGCCCACCAACTCTTTCGTC CGA GCTGACACCGATGGTGGGCACGG CGCTTACGCGCCTTT
   bll6673   5  47 458 7345203 .. 7345239 -  -3.6  -3.30124   CGCCATTGCGCACAA   GACGGACGATGACGCCG AGTG CGGCG-CAAGATACGTC    CGCATCACCATGCAT
   bll6684   5  89  22 7352219 .. 7352243 - -18.6  -3.05463   AGCGCCGCGATCGAA          GCCCGGCCGA GACCA TCGGCCGGGC          TTTTTCTTTTGGTCC
   bll6688   2 100  28 7356702 .. 7356722 - -18.3  -4.54727   GGCCTGAAACGAAAA            GGGCGTGCC GAC GGCACGCCC            TTCGCAATCTGAATT
   bll6695   7  65  49 7364174 .. 7364227 - -10.4  -3.14211   AGGGTGGGTTAGCAA CAGCGTAACCCACCTCTTTTGT CTCCGCGTCC AGAGAAGTGGTGGGTTACGCCG CGCGGACTGCTCTTC
   bll6701   8  56 174 7370685 .. 7370699 -    -7  -3.36823   TGTTCCAAAATGCAA               CGGGGC CGC GCTCCG               CCTTAACCTTCGGAA
   bll6717   7  65 165 7395703 .. 7395715 -  -4.1  -4.36914   CCGCTTCTGACAAAA                CCCTA TCG TAAGG                CCGAGCTCGCGCGCA
   bll6722   3  65 205 7402533 .. 7402545 -  -4.7  -4.14739   TCAGGGATGCCAAAA                GGCAG CCA CGGCC                ACCGTTCTCGCTCTG
   bll6727   5  95 375 7411433 .. 7411444 -  -4.4  -5.60993   GCTCCGATAAAAAAA                GTTG AAAA CAAC                 CCCTTGCACAGTAGA
   bll6730   4  43 421 7415154 .. 7415165 -  -4.4  -2.77043   TCGACGATCCCAAAT                GGTT CGAG AACC                 CCGAGACGACGGCAC
   bll6746   5  44 463 7429771 .. 7429794 -  -2.3  -3.28712   GGCGGCCCTGGACAA          GTTCAACGC CAGCCT GCGGTGATC           ATCTGCCGCGCTGAG
   bll6754   7  65 212 7435691 .. 7435708 -  -3.4  -4.42788   GCGAAGGCGAGAAAA             TCAACG AGAAAG CGCTGA              AGGCGCTGATCCGCG
   bll6754   7  65 206 7435702 .. 7435714 -  -6.2  -4.12841   AAAATCAACGAGAAA                GCGC TGAAG GCGC                TGATCCGCGCAGCCG
   bll6764   4  64 429 7449101 .. 7449122 - -10.1  -3.02144   CCAGCGCCTGCAAGA           TCGTCGGTG CCAG CACCGACGC            CGCCGGGCTCGAGCG
   bll6773   6  62 343 7467992 .. 7468002 -  -3.2  -4.19506   ACCGGAACTTTAAAA                 CCTG CGG CAAG                 TTGCCCCCGCACCAA
   bll6790   6  63 254 7486682 .. 7486692 -  -6.8  -3.76125   CGACCTGAAGGGAAA                 CGCA CGC TGCG                 TCGCTTTTGTGATTC
   bll6799   2  50 153 7495745 .. 7495766 -  -7.1  -2.78384   GCTTTGGCGACTACA           GCCGCGACC TCGC GGGCGCTGC            GATTCCACTGCCGAT
   bll6803   9  56  90 7499545 .. 7499598 -  -7.9  -3.10236   AACTGAACGGCAAGA CGCTGGCGCTGACCGACGAAGATGGG CTG CCGCCCCTCGCCGGGC-GCGCGATCG AGGCCGGCGCAGTGC
   bll6807   6  63 453 7504821 .. 7504858 -  -9.1  -3.28712   CTTCCTGCCGGAGAA   GACCGTCAATGCCGC GCTCGAAA GCGGCCTCGACCGTC    ACGGCGTCGGTTACA
   bll6819   8  60 215 7515112 .. 7515127 -  -2.4  -4.20148   AGGAGCCTAAAATAA              GGCGGC GTTG ACAGCC               TGTCCGTAGATCATT
      cbbY   7  61 255 7535479 .. 7535514 -  -4.6  -4.10657   CGACATCCTGCAAAA    TCCGGAGCGACCGCAGA TCG TCTGC-GCCGAGCCGCA    GGCCATCGTCGACGG
   bll6841   5 100  68 7538902 .. 7538922 - -15.4  -4.33258   ACGCTGAAACAGAAA            GGGCGGCC GTGCG GGCCGCCC            TCTTGAATTGCTTGA
   bll6888   8 100  25 7580249 .. 7580272 - -19.6  -5.42259   CCAGGCGCAAAAAAA          CACCCGGCGG TTTC CCGCCGGGTG           TTCGTTCGCGTGGTT
   bll6896   4  49 225 7589230 .. 7589242 -  -4.7  -3.33696   CGCGCGGCGAAGGAA                GGCTG GCC CTGCC                CGGGCGATGCCGCGA
   bll6919   8  63 361 7613183 .. 7613193 -  -2.4   -4.3953   TCCAAGGAGAACAAA                 TGGC TCG GCCG                 CAACGTCTCGCGCTG
   bll6919   8  63 312 7613230 .. 7613242 -  -9.1  -3.31144   TCCCGAGGCCGACAA                GGCCT ACA AGGCC                GCGCAAAGCGAGCTC
   bll6923   5  82  55 7618072 .. 7618118 - -14.7  -3.12668   GATGGGTAGAGCGAA GCGAAACCCATCAAGC-TCT GGCAACGA AGAAGCATGATGGGTTTCGC AAGTGCTCTACCCAT
   bll6954   9  56 445 7653204 .. 7653220 -  -7.9  -3.04144   GCGCGATCGGTAATA              TGGGGCC GAC GGCGCCA              GGGCAGCTCGACCAT
   bll6962   5  80  83 7660608 .. 7660635 -   -12  -3.77196   GGACGAGGCACGAAA        CCTACGATGGCG CACG CGCCATCGTCGA         ATCTCATGCCGGAGG
   bll6972   5  84 107 7673867 .. 7673909 - -17.4   -2.7035   TGCATTCAGAGAGGA CTAAAGCGCGATGA-GATT GGGATG AATCGTCATCGCGCTTTAG GTTGTTGTTGGAGCA
   bll6980   4  51 339 7683058 .. 7683087 -  -3.3  -3.67112   ACTATAGGCGAACAA       CTCTGCCTGCGCG CTCA CGCGGTGGCTGAC        GGCAGTTCGAGCTAC
   bll6987   5  60 157 7695263 .. 7695273 -  -5.4  -3.73106   TCAAAATGCGAAGAA                 CTCA GAG TGAG                 CAAAGTCAGTCCGCT
   bll6993   7  70 330 7701464 .. 7701498 -  -5.2  -4.56597   CTGTTGGGGGAAAAA    GCTTTCCCAAACC AAGTCAAAGG GGTTTGGGAAA-C     ATGGTAGCGGGAGAG
   bll7004  10 100  29 7712863 .. 7712907 - -24.4  -2.92618   TCGCCACACAATAAG TGTCGTCCCGGCCTAGTGCG AATTG CGCACTAGGCTGGGACGACG TTGGGAGATATAGCG
   bll7007  12  90 292 7716350 .. 7716391 - -15.3  -3.66908   GGTGGGCAAAACGAA GCGTGCCCACCAT-TTCGTT CGC AGCGAAGATGGTGGGCACGG CGCAAGTGCGCCTTT
   bll7032   2  52 348 7746476 .. 7746521 -  -4.6  -3.53224   GAGGCGGCCGGCAAA GTGGCCGGAGCGCGGATCACCG ATCT CGATG--CCGCGCTCAAGCAGC TGAAGTCTGACGCGT
   bll7042  11  91 149 7757476 .. 7757503 -  -6.2  -5.35815   CACACGAAATAAAAA        TGGTGGGC-ACGC TTC GCTTTGCCCACCC        TACGACACCTGCCTA
   bll7046   6  76  31 7761551 .. 7761576 - -14.7  -2.57564   CGATCTGCGCAGAAG         GCGCGATGGCC GAAA GGCTATCGCGC          TTTTGCGTTTTGGAA
   bll7051   5  76  25 7763942 .. 7763971 - -14.3  -2.52464   GTGCTGTGCAATGGA       TTCCGGGTTCGCGC TTC GCGCGC-CCCGGAA       TGACGGAGGTCGTCC
   bll7056   3  56  15 7772617 .. 7772650 -  -6.7  -3.33696   CGCGGCGTCAAGGAA     GCAGGCGAGCTAGC CCGCCTT GTCAGCTCGCC-GC     GCAGCGTTCTGCGGT
   bll7062   6  77  33 7776971 .. 7777002 - -10.9  -3.62046   TGACTGTCCCAAGAA      CGTGGATGCCCGGG ACAAG CCCGGGCATG-ACG      TCGGAGTTGATGGTA
      tonB  13  62 301 7787696 .. 7787711 -  -5.4  -3.95051   CAAGAAGGCGAGAAA              GCCGCTC AAC GA-CGGC              GTCTACACGTTCCCG
   bll7080   1  57 214 7796447 .. 7796501 -  -9.1  -2.78463   ATCTGCGCCACCAGA TCGACCTCGTCGAGGCCGCGCGCC-GC CGC GCTGGCAC-CGGCACCGCCGTGATCGC GATCCTGCACGATCT
   bll7091   4  61 -12 7807944 .. 7807962 -  -8.8  -3.26947   GAATGCGGAGACCAA             GCGCGC TTAAATC GCGCGC             GTAAACATGCGAAAT
   bll7103   4  50   2 7820475 .. 7820507 -  -2.7  -3.65812   GGCGCCGCAATACAA     GGCTCG-GC-GCGTG GATGG CACGCTGCACGAACG     GCTACAGCGGCGCCG
   bll7113   5  62  24 7830602 .. 7830625 -  -3.8  -4.25104   TTGTCGCGAGGAAAA          TCGCT-GCACA CTT TGCGCTAGCGC          GGCCCTTCGGGTCCG
      aqpZ   8  76  69 7833091 .. 7833118 - -14.8  -2.59431   CCCCGGGACAAGTGA        CGGGACCGCGGC AACT GCCGCGATCCCT         TGCCGATTGGATTTT
   bll7119   9 100 246 7835112 .. 7835131 -   -15  -4.14392   GCTCAACCCGCAAAA            GGCCGAGC CCCT GCTCGGCC             GCGCCATCAGCCATC
   bll7134   9  62 171 7855477 .. 7855489 -  -4.1  -4.24342   CGCCGGATCAAGAAA                CTTCC GCC GGAAA                AATCGGAAGGGTCTC
   bll7139   8  65  31 7859384 .. 7859413 -  -5.5  -4.07568   CGGCTTTTTCGAAAA       GGCGCGCTCTGAC AACG GCCTGAGCGCGAT        CAGGCCCCCGGCCTT
   bll7168   6  60 271 7889268 .. 7889279 -  -2.2  -4.28548   ACCCACGCAGGAAAA                TCCC AATC AGGA                 ACGGGAAAGAGTGCT
   bll7174   8  49 354 7895549 .. 7895562 -  -3.7  -3.51365   GGAGATCGCACAGAA               CGTCC AGCA GGCCG                CCGCCCGCACCGGCG
   bll7174   8  49 300 7895591 .. 7895616 -  -4.5  -3.30159   CGAAGTCTCGCAGAA         CATCTCCGGCG TCAC CGCCGGCATCG          CAGCGACCGGAACGC
   bll7210   6  63  64 7933350 .. 7933372 -    -9  -3.27298   GTCTCGAAGGATGAA           GGCCCGGATG CAG CAGCAGGGCC           TGCCTGGTTCGAGAC
   bll7229   2  56  90 7950258 .. 7950280 -  -3.2  -3.94402   AGAACGGGCAAACAA           TTGGCAGCCG ACG CTGCGGCCCA           ATGACCGCTTGGGGC
   bll7234   5  50 103 7955393 .. 7955409 -  -5.7  -3.14564   CGACCCCCGCATCAA              GCCCGGC ATG ACCGTGC              TGGAGGTCAAGGCGG
   bll7240  10  74 -78 7962179 .. 7962234 - -11.3  -3.53012   TCCCGCTGCCGCAAA TGCCCTTCAGC-GCCCGCCACT-CCG CATCTGT CAGCAGCGGCGGGCCGCTGACGGG-A CGATCTTCCTTGGTC
   bll7244   2  56  88 7967632 .. 7967656 -  -8.5  -3.03771   CGAGACGCGCGAAGA          CGCGCTCCTCA GGA TGAGGATCGGG          CCCCTGGCCCAGCTA
   bll7249   0 NONE
   bll7255   3  60 103 7979606 .. 7979635 -  -2.8  -4.15044   CTGCTGCGGAAGAAA       GAGGACGAGGAGG AGTAG CTTCTTCG-CCTC       TCCCCGCTTGCGGGG
       lrp   3  49 421 7985492 .. 7985507 -    -6  -3.09516   CCTGTTAGGACCGAA              CCGGCC GGTT GGCGGG               GACTGGCGGTTCGAG
   bll7271   7  68 -11 7999667 .. 7999685 - -11.6  -3.03007   AAGATTGCCGCAACA             GCGCGGGC TAT GCCCCCGC             CTTCGCGTCCCTGAT
   bll7276   2  65 189 8005367 .. 8005385 -   -11  -2.78816   GCATGCCCGAGGACA             TCGCACTG ACG CAGCGCGA             GCTCGACGTGCTGGC
      poxB   2  52 473 8016285 .. 8016306 -  -5.7  -3.31792   GGACGATGCGGACAA           GCCGATCGC CACT GCCTTCGGC            CATTTCATGCTGCGG
   bll7291   4  63  -8 8022265 .. 8022276 -  -7.2  -3.75629   CATCTCCAACCGAAA                GCGC TACT GCGC                 GGTCTCGATCTTCAG
   bll7298   3  48 439 8032769 .. 8032787 -  -5.2  -3.14564   GGAGGCTGCGAGCAA             TTCCGTGC CTG ACCCGGAA             GCCGGCCAGTCGCGG
   bll7302   5  78 412 8034826 .. 8034838 - -10.5  -3.86015   GAGGCGGCCGAGAAA                CCGGC CGA GCCGG                AGGGGGAGTGAGATG
   bll7322   6  56  26 8056985 .. 8057023 -  -8.1  -3.11768   TGATACCAGGGAACA  GGCC-CTGCGCGACGC GCTAGCAA GCGCCGCGGAGCGACC   GGCGGCCTGACAGCC
   bll7333  11  59 273 8069427 .. 8069440 -  -4.5  -3.95787   CATCATATGGAGAAA               CTGCA GGTC CGCAG                GCTGCCCGTGATCAA
   bll7340   4  67  17 8077064 .. 8077078 -  -7.8  -3.81287   GACATCATCATTAAA               GGTCCA ATG CGGACC               CGAGCCTAGCACGCT
   bll7347   6  78  50 8083985 .. 8084015 - -13.3  -3.24232   TGGCGGGTAAATAGA      TTCC-GGGCTCGCG CTAA CGCGCGCCCCGGAA       TGACGGATGAGAGAG
   bll7362   5  61 461 8098724 .. 8098736 -  -4.8  -4.03234   CGGGCCCGAGACAAA                GGTC CCACT GACC                TTGATCGCGTACCAG
   bll7379   3 100 255 8118247 .. 8118267 - -16.1  -4.08945   ATGATGTTTTGAAAA            GGCCGCGCA AAC CGCGCGGCC            TTTTTGTTTAGGCGT
   bll7385   9  93  23 8123629 .. 8123660 - -15.2  -3.87994   AGTGAGGCCCAGAAA      CGCAAAACGCGCAG ACAT CCGCGCGTTTTTCG       TCCGGGGAATGATTT
   bll7423   4  50 356 8161075 .. 8161087 -  -5.5  -3.16676   GGCAGCAACGGAATA                CAAGC TCG GCCTG                TTGCCGTTCTTCCCG
   bsl7432   3  48 246 8172138 .. 8172157 -  -4.9  -3.14051   CGATTGCGACGAAGA            TGGCGAC GCTGGG GTCGCCG             ACGCGGTCGTGGTTA
   bll7437   1  41 448 8176546 .. 8176558 -  -3.3  -2.71011   ACCCGCGCCGAACCA                GTTCG GCA CGATC                ATGCTGCGCTTCGTT
      ribH   8  93  20 8189644 .. 8189688 - -17.1   -3.3382   GCGATCATAGAGTAA CCCCTCATCCTTCGAGACGCG CTA CGCGCTCCCAGGGATGAGGGG TGATGGTTGTTGCGT
   bll7455   3 100 465 8192140 .. 8192171 - -18.8  -3.61398   GGTTGCGGCGAAGAA      CGTCAG-CACCGCGC AAC GCGCGGTGGCCGACG      CGCTGCTGCGCGCCA
   bll7463   4  57 130 8199926 .. 8199964 -  -8.6  -3.25015   CGCAACCAGGACGAA   GGCGGCACGGGCCTTGGC CTC GCCATCGCCCGCGACATC   GCCCGCTCGCATGGC
   bll7469   7 100  32 8203925 .. 8203946 - -17.3  -3.83561   CTGGCGCAAAAAAAG           TCCCGGCCG CGAG CGGCCGGGA            GGTTATTGTCCGGTA
   bll7479   5  93  31 8213779 .. 8213799 - -15.4  -3.42056   ACTCGCAACGCAGAA            GGCCCGGG ACGAG CCCGGGCC            TTGCGAATTCAACCG
   bll7487  10 100  23 8223634 .. 8223658 - -22.9  -3.38314   TTGAATGGGCAAAGA          CCTCCGGCCGC CGA GCGGCCGGAGG          TTTGCAGGTTCACGT
   bll7492   8  79  23 8227471 .. 8227497 - -12.2  -3.44527   GACGGATGACCAGAA         CCCGGATTGCGC TAC GCTCCATCCGGG         CTACGCACTTTTGTT
   bsl7504   3  52  22 8240193 .. 8240219 -  -6.5  -3.10796   TGTCACCAGCGAAGA         TTCCCTCTCCC GCAAG GGGAGAGGCAC         CGCAATCAGCATTGC
   bll7529   7 100  23 8262404 .. 8262424 - -15.4  -5.27335   GCGCGCAAACAAAAA            CGGCCGCC GATGG GGCGGCCG            TTTTCATTTCGGGGC
   bll7535   8  55 444 8268522 .. 8268538 -  -5.8  -3.41745   CGGCGACAAGATCAA              CCGCGA CAAGC TCGCAG              CCGCCGTGGCGGGCG
   bll7551   8  69  23 8286230 .. 8286247 - -12.7  -2.73364   TGCCGACGGCAAGGA             GACCGCC TGAC GGCGGTC              TCCGGAAGTTCACCG
      chrC   3  41 295 8294697 .. 8294726 -  -4.1  -2.58822   CGCGCCAGACAATAC       CGGCCGCACGATC CTCG GAGCCTGCGATCG        CCTTGAACTTGACCT
      chrC   3  41  17 8294994 .. 8295004 -  -2.4  -3.01791   ACGCCGCCCCCAAGA                 GCGC TAC GCTC                 ATTCTTCGCACGACG
   bll7562   2  46 188 8297187 .. 8297202 -    -6  -2.62263   AGGTCGCCGAGATCA              CCGGCC ACGA GGTCGG               CGGCGTCTGTCCGTT
   bll7562   2  46  -8 8297386 .. 8297398 -  -4.8  -3.03619   AATCAGGCCTTAAGA                GACG TTAAT CGTC                CTCATCGTAAGGCCG
   bll7569   2  53 449 8302343 .. 8302353 -  -8.2  -2.77899   GGTCGGCATGAACTA                 CGGC TTT GCCG                 GCCAGATGAAGCTCG
   bll7580   8  60  96 8315450 .. 8315488 - -10.3  -2.60075   TCGGCTTGAACGAAG  GCGCGAGCTTCGC-CGACG GTG CG-CGCACGATACTCGCGC  TGTTCGTCGAGCAGA
   bll7584   9  50  46 8323174 .. 8323202 -  -6.7  -2.81547   GCCGGACATCAAGCA        CGGCGATGTCG TGGAGAT CGATATCACCG        GCATCGGCACGCTGC
   bll7588   3  49 -16 8326184 .. 8326194 -  -4.6  -3.28712   GTCGTTGTCTCAGAA                 CGGC AGC GCCA                 CGCCGGTCTTGATCT
   bll7596   4  69 206 8336315 .. 8336348 - -11.7  -3.21416   GATCGGCACCATCAA     CGCGTGGAACAGGAT CGCG ATCTCGTTCCGCGCG      GTCCATCCGGTGAAG
   bll7617   8  62 420 8358914 .. 8358960 - -10.8  -2.92613   CCGGACTGGAAACGA CGCTGTC-GCTCGACACCGGT ACGGCG ACCGTCGGCGAGCCGACCGCG ATCCTGATCCAGGAG
   bll7624   5  51 268 8368659 .. 8368670 -  -3.6  -3.65902   GCGACGTGATCGAAA                CCGC ATTC ACGG                 AAGGCGCGGCGCGGT
   bll7632   5  60 -11 8377034 .. 8377075 -  -8.9  -3.08679   CTGCTGGAGGCAAGA GACGGAACTGCG-TGAGAG GCGTCG CTCTCATCAC-GTTCCGCC CGTATCGCGCCGATA
   bll7654   2  74 360 8399329 .. 8399358 -  -5.5  -4.56597   GCCTGTTCTCAAAAA       TCTCCGGCAGGGC GATA GGCCAGCCAGCGA        CCTCACGCTGGACGG
   bll7657   5  68 284 8400731 .. 8400776 -  -9.8  -3.30441   CATGAGCCCCTACAA CGCGGCGAAGGGCGCCGTCGTCA ATC TGACG-CG-CGCCCTT-GCCCTG GACCTCGGCAAGAAG
   bsl7667  11  69  48 8413105 .. 8413129 -  -8.4   -3.9941   CCTCTCAGAAGCAAA          CTCCGCCCGG AGGGG CCGCGCGGCG          AGGTTCTGTGCGGAG
   bsl7682   2  64 207 8428985 .. 8428998 -  -8.1  -3.70109   GACAGGACGGAACAA               TCCCG ATGT CGGGA                ACTGGAATCTAGCAA
   bll7686   5  52  53 8431125 .. 8431143 -    -3  -3.84185   CTCATTCAAAGACAA             TGCCGTGA TCC TGACGGCG             CAGACGAGCAGCGTG
      fixK   9  95 130 8441272 .. 8441289 - -14.1  -4.05788   TCTGTGCAAACCAAA             GCCCCGG CTCG CCGGGGC              TTTTTTGCGGGCTAT
   bll7701   6 100  57 8446865 .. 8446893 - -13.8  -4.35483   TTCGACCACAACAAA        TGGCCCCGACGC TTTGC ACGTCGGGGCCC        TTCAAGATTATCAGG
   bll7708   6  74 172 8454056 .. 8454075 -  -6.3  -4.49958   ATCTCACCAAATAAA            GGCCGCC TCAGTT GGCGGCT             TCTCCTGTTCGAGGA
   bll7726   8  82 309 8471187 .. 8471202 -    -9  -4.39329   AGGCCAGAGAAGAAA              TCGCGA AAGC TCGCGA               GGCCGTTGACGAGCA
   bll7733   9  69 401 8476499 .. 8476515 - -12.3  -2.71011   ACCCGCGGTGAACGA              CCTGCTG GGC CAGCAGG              TGCAGATGACGTTCC
      pldB   6  49  -1 8484831 .. 8484865 -  -4.2  -3.32963   AGCTTCAGCGGACAA    GAGCGG-GGCGAGGG AGCGCA CCGTCACTGCCGCTC     ACTTGAACAGCGGCG
   bll7742   6 100  88 8487439 .. 8487460 - -15.9   -5.1101   TCACGATGCAAAAAA           GGCGCCTGA AATC TCAGGCGCC            ATTTATCTTTGCTCC
   bll7745   2  46  29 8495266 .. 8495296 -    -6  -2.70932   CGCGCCCCGGAATGA       CGAGCGGAGAGAGC CGT GCTCTCGCGCCTCA       TCTCACTCCAGACGC
   bll7763  11  57 379 8512402 .. 8512422 -  -9.7  -2.75521   AGGAGACCCGCAAAC            TGGCGCCCT ATC AGAACGCCA            CCGGCCTGCAAGTGA
   bll7778   2  59 112 8524914 .. 8524927 -  -8.1  -3.39327   GGGCCAGATCTACAA               TGCCG ACGA CGGCA                GCACCTATGCGAGCA
   bsl7781   5  50  76 8526708 .. 8526720 -  -5.5  -3.21099   TTGCCGGAGGACGAA                CGCGA GCG TCGCA                TCCGCCGCCTCACCG
   bll7798   7 100  29 8546654 .. 8546689 - -19.1  -3.47573   GGACTGAGACGACAA    GCATGAAGGCGGCCG TTTCCG CGCCCGCCTTCATGC     GCGCGTGAGTATCGG
   bll7808   4  56 -21 8559082 .. 8559094 -  -3.3  -3.91084   GCATCCTCAATCAAA                CAGGC TCG GCGTG                TGGTTCACCAGCGCG
   bll7811   7  68 444 8560971 .. 8561007 - -12.2  -2.52464   CGGTGCCCGAAGGCA   CGCCCGCGTACCCGCCG CTCG CGGCGCGCACG-GCGCG    CTCGGTCGAGATGAT
   bll7817   6 100  37 8567660 .. 8567681 - -17.3  -3.85704   TCAGGAACGACGAAA           GCCCCGGAG ATGT CTCCGGGGC            TTTCGGTTTTCGATG
   bll7831   6  81 149 8585636 .. 8585678 - -13.3  -3.30124   TGGGATTGCGGAGAA CGTCCC-TGCGTGGCGAGAG CCCT CACCCGCCGCGCTCGGGACG ATGCTTCGCATCGCC
   bll7835   8  65  98 8590109 .. 8590139 - -10.5  -3.20723   TCGCCACGAACTCAA      CTGTCATCGTCCGC GAAG GCGGACGATC-CAG       TACTCCGAGAAGACC
   bll7849  11  85  30 8604108 .. 8604126 - -17.4  -2.84634   TTCGAGACGACGAGA             GCCGGCCC GAT GGGCCGGC             TCTTTTCTTTTGGCT
   bll7854  10  90  42 8606885 .. 8606906 - -14.5  -3.41878   CTCGCGAAGCGAGAA           CCCGGAATC TCGA GATTCCGGG            TTCGGTCCTGCGGAC
   bll7858   8  86 161 8611400 .. 8611426 - -14.5  -3.31792   CGAGGAGGTCGACAA        GC-TTGCCGGCG TCCT CGCCGGCAACGC         GCCACAGGCGATGCG
   bll7875   1  40 177 8632987 .. 8633004 -  -3.4  -2.66316   TCGTCCAGGACATCA             TGCTGG CGGCGC CCAACA              CGCATTTCGTGATGC
   bll7880   6 100  71 8640388 .. 8640408 - -18.3  -4.86731   TGTCGCCAAACAAAA            TGGCCCGCG TCG CGCGGGCCA            TTTTCTCATCCAAAG
   bll7886   7  60 340 8648535 .. 8648550 -  -5.4  -3.78934   CGCGTTGCAGAAGAA              GGACAT GTTC ACGTCC               GATGTGAAGACGGAC
   bll7889   7 100  53 8651233 .. 8651263 - -21.3  -2.68381   CAATCCACGAAAGAC       CATCATGCCCGGG CTTGC CCCGGGCATGATG       ATGTGGAGGCGTCAG
   bll7898   8  68 326 8659668 .. 8659712 - -12.2  -2.50252   ATCCCGACAAGACAT TGGTCGACCGCGCCG-CT-TTC CTG GAACAGACGGCGCGGCCGATCG CGATCCGGAACCTCA
   bll7902   7 100  11 8665044 .. 8665073 - -12.7  -5.53288   CTTAAGGCAAAAAAA       TGCCCGGCTCAGG TTGA CCCGGGCCGGGCT        TGCAGTGGTGTCAGG
   bll7906   1  42 -11 8668574 .. 8668591 -  -3.3  -2.90075   TGTCCCGGAATGACA             GTGGGAC TACA GCTCCAC              CACCACGTAGTCGCT
   bll7927   9  79   7 8701605 .. 8701637 - -16.4  -2.71712   TTTGCTCCCGCAAAT     TCCGGCCTCTCCCCG CACG CGGGGAGAGG-CGAA      GACGCATCAAAACAT
   bll7938   3  84  53 8713829 .. 8713858 - -17.2  -2.82516   GCCGTCATGACGAGA       GAGGGGCCGGGA TGTTGG TCCCGACCCCTC        TTCCGTCGTAGCCGC
   bll7941   5  68 247 8716474 .. 8716504 -  -8.9  -3.59979   CGCTGCTACCTCAAA      GGCCG-CGCCGGCG ATGC CGCCAACGTCGTCC       TCTCAGCCGTCGGAC
   bll7951   5  62 421 8727541 .. 8727551 -  -8.2  -3.55071   CGACATTCGCCGAAA                 CGGC GCG GCCG                 ATCCCGGCCATCCGC
   bll7960   1  39 256 8738295 .. 8738320 -  -2.3  -2.75074   TCCACTCCAACATCA         TCGGCCAGTCG GTCA CGCTCGGCCGC          GAGGAGGTCCGCAGC
   bll7976   6  54 172 8758184 .. 8758196 -  -4.7   -3.6682   GCGCATTCATGCAAA                GCCGG GAC CCGCC                GGGACGTGCAGACAT
   bll7981   2  43 391 8762322 .. 8762334 -  -4.8  -2.57132   GGCGCCGCCGAGAAG                GCTG TCATC CAGC                GGCTCGGCGTGCGCG
   bll7986   5  43 203 8768501 .. 8768514 -  -2.3  -3.14931   GCGATGGGCGAGGAA               GAGCC GGCC GGATC                AGTCGTCGCGTTTCG
   bll7986   5  43 196 8768503 .. 8768521 -  -2.2   -3.1372   GATGGGCGAGGAAGA             GCCGGCCG GAT CAGTCGTC             GCGTTTCGGCCGAAG
   bll7986   5  43  93 8768610 .. 8768624 -  -4.3  -2.55015   ATGTTATTGAAGTGA               CCATA CAACT TATGG               CGCACCCAAACACGA
   bll7999   3  50  86 8787096 .. 8787110 -  -6.4  -2.73124   GCCGAGCTCTCAAAC               CCCATC GCT GATGGA               CAAGATCACCCGTCT
   bll8008   9  60 145 8794994 .. 8795043 -  -3.6  -4.10925   AGAGATTCCCGAAAA TGAGATGTTGCTGCGCCTGCGC CTCACCCT GCGCCGGCGCGG-AA-AGCTCA ACTCGCGCATCATCA
   bll8011   8  51 367 8796562 .. 8796575 -  -3.1  -3.63991   GACGAGCCCCAAGAA               GCATGC TAG GC-TGC               ACGTCTTCTGCTCTC
   bll8019   6  46  40 8803518 .. 8803536 -  -4.4  -3.06183   GCGAGGTCGAGCCAA             GCGTACAG CGC CTGACCGC             ATTCACCCGGTTTTC
   bll8029   6  57  97 8811055 .. 8811073 -  -5.8  -3.65046   GCCCGACTCTAAGAA             CGGTCCCG CCG CCGGCCCG             TTTCCAGCGCGAAGC
   bll8032   0 NONE
   bll8043  15  78 -28 8825429 .. 8825449 -  -2.5  -5.09895   GATCTACCTAAAAAA            GCCTCCT GGTCAAA AGGAGCC            CGAGGGGCTGAACGA
      mdoG   5  82 300 8836924 .. 8836938 -  -5.6  -4.78107   CAGCAGCACGAAAAA               TCCGGC GAG GGCGGA               CATGAACGAGAATGC
   bll8067   3  54 112 8848700 .. 8848712 -  -3.4  -3.78775   GCGGCGAGGAGGAAA                GGAT CACCC ATCC                CGATCCTCCGCCCTC
   bll8072   4  49  -7 8853484 .. 8853496 -  -5.5  -3.06796   GGTGATTTGATCGAA                CAGCG TCA CGCTA                TCGGCTTTAGTCCAC
   bll8081   3  60 334 8860461 .. 8860501 -  -6.7  -3.57144   CCGCTCATGCCCAAA  CGGCTGATCGACACCGGCA GGG TGCCGTTCGCGACGAACCG  GCCCTACCGCGACCT
   bll8089   6  68 164 8874046 .. 8874066 - -11.1  -3.05463   ATTGCGCGCACCGAA            GACGGCGAC ACC GTCGCCTTC            GATTGGAAGAGCGAC
      truA   6  49 466 8899215 .. 8899234 -  -4.8  -3.34715   GAGCTGGTCGAAACA            CGGCTGGC AAAA GCCTGCGG             CAACCGCATCAAGGC
   bll8113   5  49 321 8905353 .. 8905368 -  -4.6  -3.32202   CACGGCGACACAATA              CGCGCT GCTG ACCGCG               CTCGCCGCAGTGGGA
   bll8126   7  71 100 8916845 .. 8916876 -  -5.8    -4.371   CTCACCACACGAAAA      GTGTCATCGCCCGGC TTG ACCGGGCGATC-CAG      TACTCCGAGACGCCT
   bll8133   1  41  32 8928818 .. 8928829 -  -2.2  -3.06183   CCCAGCGCGAGCGAA                GCTCG TCG CG-GC                CCCGTAAGAACGGGG
   bll8136   7  82  34 8931374 .. 8931411 - -14.3   -3.1505   AGCACTTGCGACGAA   GCAATCCAGAATCCCTC CGCG GACAGATTCTGGATCGC    TTCGCTACGCTCGCA
      pckA   3 100  26 8936390 .. 8936409 - -16.4  -5.38054   CGCCACAAACAAAAA            GGGCGGCC TCGC GGCCGCCC             TTTTGCATTCTCAAA
   bll8149  10  70  76 8946021 .. 8946033 - -10.5  -3.53811   CGTAGGGTGGGCAAA                GGCGC GAC GCGCC                GTGCCCACCATCTCT
   bll8152   7  70 187 8951967 .. 8952003 -   -10  -3.53012   TCCGCGTTTCCTAAA    GCGGTGACACAGCGCC TAGTC GGCTCTTGGCCACCGC    GTCGGCGAGCGCAAC
      gtrA   7  74 196 8964010 .. 8964068 - -10.9  -3.53012   GCGCTGTTGTCCAAA CCGCGCCTGCTGCTGCTCGACGAGC-CGC TCG GCGCGCTCGACGAAG-GCCGCAAGCTCGA GATCCTGCCCTATCT
   bll8171   6  65 382 8972062 .. 8972084 -  -9.8  -3.18582   GAGGTGACCTATGAA           GCCATGATGC GCG GCATCGCGGC           GGTGAAGCCCGGCGC
   bll8177   4  47 228 8978660 .. 8978670 -  -2.4  -3.54489   GGAACCGGAAATCAA                 GACC CCC GGGC                 ATGTCCGCATGGCAA
   bll8182   7  63 400 8985869 .. 8985882 -  -9.5  -3.39668   TGGCAAATGCTACAA               GCGCC ATCG GGCGC                TCGAGTTCTTGAAGT
   bll8192   5  59  25 8995051 .. 8995082 -    -8  -3.39327   CTTCCACATCGAGAA      CGCGGCC-TTGAGAT TTC ATGACAATGGCCGCG      ACTGTGCGCCAATGG
   bll8223   8  55 466 9016916 .. 9016928 -  -5.5  -3.51825   CGAGTTCAAGGACAA                GACGA CGG CCGTC                AGTCAGCTCTGGCAG
   bll8227   3  44  13 9019011 .. 9019025 -  -2.1  -3.28712   CGCCGCGTGGCAGAA              GCGCGA TCTG TCG-GC               GAAGCGCTACATCTA
   bll8237   7  49 385 9027989 .. 9028010 -  -4.3  -3.40403   GCGTCTCGATCACAA           TGGAGGCGG CCTT CTGCGTCCA            AGCGGTCCAGGAGGC
   bll8237   7  49 106 9028275 .. 9028289 -  -4.2  -3.28712   TCTGGCCTTCTACAA               TCAGGG ACG CCCTCA               CTCGAGCCTTGACGG
   bsl8242   6  95 356 9031292 .. 9031330 - -14.1  -4.06678   ATCGATTCATAGAAA  GCATTGGA-CCTCGCTTCC ACA GGAAGCGAGAATCCA-TGC  ATGCCGAACCTTAAG
   bll8248   8  65 377 9039435 .. 9039466 -  -5.9  -4.11216   CCTTGAGCTGCAAAA     CTGACCGCCCCGCCC CCGA GGG-GGGGC-ATCAA      CCCGCGGGGGGCCCT
   bsl8264   3  71 273 9054533 .. 9054548 -  -5.4  -4.29106   TGTCACATGAAGAAA              GGCGACG TGA CGT-GCC              CTGATTGTTCGGCGG
   bsl8268   1  40 167 9056921 .. 9056938 -  -2.6  -2.89564   GCGTGATTGCAGACA             GCGCAG CGAAAC CTGTGC              AAGTCCACGCTTAGG
   bll8275  11  58 318 9065055 .. 9065074 -  -2.8  -3.97388   ATATTGCAGGACAAA            CGCTCCAC CGAT ATGGAACA             CGTTCAGCGCAGCAT
   bll8275  11  58 139 9065243 .. 9065253 -  -4.6  -3.76048   CGGCAATGAACATAA                 GGCC GAC GACC                 GCGAGGAGCGCCTCT
   bll8304   2  49 294 9093529 .. 9093539 -  -6.8  -2.67021   GCCGCAAACACTAAC                 GGCT AGA AGCC                 TGCGGCTCGCTCAAT
   bsr8311   6  50  50 9100400 .. 9100411 +  -5.8  -3.17051   CGAACGTCAGCTTCT                TCGC CGCC GCGA                 TCTTGATCGTCGCGC
   blr8306   6  69 -23 9095169 .. 9095197 +  -8.1  -3.90318   GGCACATCGTTCGAC        TGGGGTCAGGC GAAGGAA GCCTGACCCGG        TTTGTCAGCTCCTGG
   blr8302   0 NONE
   blr8292   5  61 110 9079742 .. 9079754 +  -4.7  -4.04927   CTTACGCTCAATCAA                CGCCC TTT GCGCG                TTCTTTACTGCTTCA
   blr8273   3  48  12 9064578 .. 9064599 +  -6.5  -2.53876   CTGAACAGCATTTCG           TCGGGCCTT CGCA AAGGCGCGG            TCGGTTGCGATAAAG
   bsr8263  10  49  20 9053641 .. 9053651 +  -5.4  -3.01712   CCGCTCCACATCACT                 CGAT CAC ATCG                 TATTCGAAGGCGACG
   bsr8263  10  49  44 9053665 .. 9053678 +  -4.5  -3.40522   CGTATTCGAAGGCGA               CG-CCC TCC GGGTCG               TTCTCCTCGAACCAT
   blr8254   3  57 386 9046064 .. 9046084 +  -8.3  -3.14211   CGCAACGCCCGGTGC            GCCGGAA GGCAAGA TTCCGGC            TTCCTGCAAACGCCT
   bsr8247   5  91 244 9040126 .. 9040144 + -13.2  -3.85698   TTCGGCTTCGATAAA             GTGCGAGA AAT TCTCGCAC             TTTCTCCAACGGCCA
   blr8236   7  68   1 9028360 .. 9028372 +  -3.3  -4.48072   GTGATGGCCGCATGA                CCGTC GCC GACGA                TTTTGTCGTCGCTCT
   blr8226   4  49 357 9019471 .. 9019495 +  -3.5  -3.54741   TCAATCGCTTCCGAA          TTCTTCACGGG CGG CTAGCGAAGAA          TTTGAGGAGCTGATC
   blr8204   5  56 384 9007777 .. 9007794 +  -3.3  -3.90112   TCGGCGCCTTAGCTC             CTCCTTG ATTT CGCGGAG              TTTGGTTCGCAAGCG
   blr8197   8  47 438 9001118 .. 9001128 +  -2.4  -3.53811   CCGTTCTCAAAGAAG                 CCGC AAC GGGG                 TTTCGCGCGGATGCG
   blr8181   5  68 185 8986456 .. 8986478 +  -7.1  -4.08394   GAGATACGGGCTGAA          GCAGATCGGA TCGG TCCGAT-TGC           TTTTCGGCGGGATAT
   blr8176   5  91  30 8978837 .. 8978853 + -13.7  -3.83844   CTGCACGCGCAACGC              CAGGGCC TTC GGCCCTG              TTGTTGCTTGATCGC
      modC   3  49 136 8964361 .. 8964379 +  -4.5  -3.33744   TCCTGCCAAGTGAAA            GTCAGGGC ATAG GCCC-GGC             ATTTTTCGCGCGGCA
   blr8155   3  50 254 8956944 .. 8956959 +    -6  -3.17051   GGAGCATGACGATCA              CGCCAC CATC GCGGCG               TCTTCCTCGTCGGCG
   blr8151   4  87 205 8952057 .. 8952098 + -17.3  -3.03007   CGCAAGCCGGAGGTC GCCGGCTGAGGGGTAAACCG ACG CGGTT-GCCCCCAAGCCGGC TATTCCCCGACTGTT
   blr8140   8 100 125 8936390 .. 8936409 + -16.4   -4.3208   CGCCACAAACAAAAA            GGGCGGCC TCGC GGCCGCCC             TTTTGCATTCTCAAA
   blr8125  10  81 412 8917239 .. 8917255 + -13.7  -3.39018   CGAAATGCTTCACCA              CGGCGTC GAT GACGCCG              TATTTGACCTCGTCG
   blr8112   7  56  10 8905552 .. 8905582 +  -8.3  -3.01791   GTGTGACCACCACTG      CTGTCATGCTCCGC GAAG GCGGGGCATC-CAG       TATTCCAGAGACAGT
      dapE   6  68  26 8899558 .. 8899588 + -11.9  -3.01712   CCTCCTGGAATTCCG      CTGTCATCGCCCGC GAAA GCGGGCGATC-CAG       TATTCCAGAGACAGC
   blr8090   4  49 359 8881410 .. 8881433 +  -6.6   -2.6563   CACCCTGATGCCGAA          CCCGTCGGGCG TCG TGCC-GTCGGG          TAGGTTCTTGGCGGC
   blr8080   5  71 362 8861200 .. 8861226 +  -6.5  -4.19238   GCAGCCGGGGGCTGA        CGGGG-ACGAGG TCGC CCGCGTGCCTCG         TTTTGCCGTTGAGGG
   blr8071   6  60  33 8853461 .. 8853473 +  -5.5  -3.72576   CCTGCCTATTGCGCT                TCGCC GTA GGTGA                TTTGATCGAACAGCG
   blr8066   2  61  15 8848571 .. 8848592 + -10.1  -2.72144   GGCGGCGCCTCACCG           CGACGAGCG GGCT CGGTCGTCG            GTTTGGGAGCAGTCG
   bsr8052   4  49 159 8834846 .. 8834865 +  -3.4  -3.54424   TCGAGTGGCCGCTCA            GGAGCGGC CGGC GCCAGTCC             TTTCCGGAGATGGAC
   blr8042   7  73 279 8824955 .. 8824968 +  -4.5  -4.62984   CTGTGTTCTATCACA               GCC-CG GTC CGTGGC               TTTTATCTGTGATGA
   blr8031   5  63 195 8813116 .. 8813142 +  -9.5  -3.40403   GCGGAGAGGCACTGG        CATCGTGCGGGCG AAG CGC-CGC-CGATG        TTCTCATCACCGACG
   blr8022   6  62 369 8807017 .. 8807033 +  -7.9  -3.51934   CCGACGGAGAAGGAA              CGCGTCC ATC GGGCGTG              TATTTGTCCACGGCA
   blr8018   5  46 185 8803749 .. 8803768 +  -5.6  -2.57274   GCCTAGCGGCAAAGG            CGTCGCCG AACT CCGCGATG             ATCTTGGTTATGGGA
   blr8010   3  52 333 8797237 .. 8797270 +  -6.5  -3.03159   ATCGCACGACCTGGC     CCGTCGAAGGTGGCG AGCA CGCCGTCCCCGGTGG      TCTTCACCAGATTGC
   blr8010   3  52 430 8797334 .. 8797358 +  -5.6  -3.34715   CGTCGTGCTCGTCGA         GGCGGCCCCGC CACC GCT-GGTCGCC          TATTTCGGCCGCCTG
   blr7985   2  49 299 8768844 .. 8768870 +  -4.2  -3.40403   TTGCGGTGACCGATC         TGGACCGGCTCG AGC CGGGCATGCCCA         TTCTCGTCGGCAAAA
   blr7980   6  56 107 8762566 .. 8762592 +  -9.3  -2.65264   AGGCCTTTATGATCG         CGGGCGCAACG CGGAT CGTCGCGGCCG         TGCTGTCGCTGATGA
   blr7980   6  56 151 8762610 .. 8762645 +  -6.7  -3.29144   CTGTCGCTGATGATC    GGCCGGCGGCCGGTGC AACCC GCGCTCGCCAC-GGCC    TTGTCAACGCCATCC
   blr7961   7  73  11 8739806 .. 8739843 + -10.6  -3.63068   CCTGACCCCCAGGCA   TCGGCGCGAGGCCGC CAAGGCGCA GCGGCCTCGCGG-GA   TTTGCGCTGATCTCA
   blr7950   0 NONE
   blr7943   1  40 351 8721902 .. 8721920 +  -2.3  -2.86271   TGCGCTGCCGCCGGA            GG-CGCGG ATGC CCTCGACC             TGCTTCTGGTCGGCG
   blr7940   5  57 437 8717063 .. 8717075 +  -5.5  -3.62046   GCGCGCGCCCTCGTC                GGTGT CGA GCACC                TTGTTCAGCACCTCG
   blr7926   4  56 440 8701896 .. 8701908 +  -4.1   -3.8917   CTGCGTGTTGGCGTC                GGTGT TGA ACATC                TTCTTGTAGTTGACG
   blr7922   3  72 151 8688134 .. 8688150 + -11.5  -3.28712   GGGTCCCGGATCGGC              GCGCGCT TGA GGCGCGC              TTGTCCGGGACGACA
   blr7909   3  68  93 8671927 .. 8671949 +  -9.1  -3.61517   CCCCAAATGGAAATT           GTTGCGGTC GGCGG GGCCGCAGC           TTCTTCCAACAACAT
       cit   7  65   7 8668471 .. 8668502 + -11.6  -2.70354   GGGCGTTGACGGTCA      TTCTGGG-GCGCCTC GAA GAGGCGAGCCCGGAA      TCCATTTCTCCCAGC
   blr7901   5  72  51 8664902 .. 8664933 + -13.8  -2.52464   TGCAACGAGCCGTCA      TTCCGGG-GCGATGC GCA GCATCGAGCCCGGAA      TCCATTGGGCCGCGA
   blr7897   4  49 167 8660058 .. 8660069 +  -5.8  -3.03159   TATCAAATACGATCA                CGCT CCGC AGCG                 TCTTGCCGGCCTTCA
   blr7874  10  57  60 8633207 .. 8633223 +  -9.4  -2.74012   GCCCCTTCTGCCGCA              GCGCCT CGATC AGGCGC              TGCTTCAGCTCGTCG
   blr7860   4 100 392 8614137 .. 8614159 + -19.2  -4.36595   GCGCCGTCGACAAAG           CCCCGATCGC TCC GCGATCGGGG           TTTTGCATTTGCCTA
   blr7857   6  66 262 8611848 .. 8611863 +    -9  -3.53733   AGACGTCGCGAAGAT              CACGTC GTCG GACGTG               TGTTTGTAGGGTGCC
   blr7848   4 100  27 8604106 .. 8604128 + -20.6  -5.13343   GTTTCGAGACGACGA           GAGCCGGCCC GAT GGGCCGGCTC           TTTTCTTTTGGCTTC
   blr7836   8  82  33 8591899 .. 8591920 + -14.5   -3.1634   CTCGCAAAGCGAGAA           CCCGGAATC TCGA GATTCCGGG            TTCGATGCTTTCGCA
   blr7816   7 100  32 8567655 .. 8567686 + -24.6  -3.11569   AGACGTCAGGAACGA      CGAAAGCCCCGGAG ATGT CTCCGGGGCTTTCG       GTTTTCGATGCATCC
   blr7797   6  61  38 8546661 .. 8546682 +  -9.3  -3.14564   GACGACAAGCATGAA           GGCGGCCGT TTCC GCGCCCGCC            TTCATGCGCGCGTGA
   blr7791   4  48 361 8539254 .. 8539298 +  -6.9  -2.52834   GGAATTGACGGAGAC GGTCAGACCCGTGCCGTGATC GAT GATGTCGACATGGGCCGGGCC ATTGATGATCGCCTG
   blr7788   6  51 424 8534407 .. 8534440 +  -7.2  -2.94045   GGCGGCCTTGATGAC     CGCGATGGTGGCGG CCTCGT CCGCCTCCGGCTCG      TCCTTCTTCGCCTCG
   blr7780   2  42 278 8527069 .. 8527088 +  -3.5  -2.90075   ATTGCGGGGGCATCT            TACGACC AAATCC GGTCGAA             TGTCATTGCGCCGAA
   bsr7764   7  49  50 8513869 .. 8513886 +  -4.1  -3.53012   CCTGCGCCGTCTGCA             TCCG-GCT CTC GGCGCGGA             TTTGCGCCAGCGACA
   bsr7764   7  49 307 8514126 .. 8514141 +  -5.4  -3.01791   GTGGCGTTAGTCCCG              TCGTCA GCGA TGGCGA               TCTTCGGCGCGGGCT
   blr7753   1  39 235 8503995 .. 8504032 +  -2.6  -2.70932   GCATGAACAGCGCGC  CGCCGCCGTCACGCCCTG CGCT CAGG-CG-GGCGGCAATG   TCCTTGGCGGAGACG
   blr7748   3  54 348 8499662 .. 8499675 +  -5.2  -3.61398   ACTCACGGCCGAGCA               GCGC CTCGGT GCGC                TTGTTGAGGAAGGGG
   blr7734   2  43 182 8478835 .. 8478855 +  -3.8  -3.02511   AATAACTCGCCTTGC            CCGGCGTC AGGCA GCCGCAGG            TCTTGCAGCGATGGC
   blr7734   2  43 435 8479088 .. 8479106 +  -3.7  -3.05384   CGAAACCTCCCGCGC             GCGGCCT CTATC GGGCCGA             TTGCATGCCACACCA
   bsr7707   8  65   3 8453406 .. 8453421 +  -7.5  -3.95456   AAAACCAGCGTAAGG              CCGCC TCAGTT GGCGG               TTTAGTGTTCGATTT
   bsr7700   4  49  89 8447023 .. 8447078 +  -4.5  -3.28712   GCGGCGCGAAAGCGC TCGGCCGCC-AGC-TCGCCCTTGCGCC ACTC GGCGCGCAGTCGGCGCTCGGCCGCCAA TTGTAGACCCGCGAC
   blr7695   7 100  25 8441272 .. 8441289 + -14.1  -5.02476   TCTGTGCAAACCAAA             GCCCCGG CTCG CCGGGGC              TTTTTTGCGGGCTAT
   blr7688   5  49 199 8432626 .. 8432637 +  -5.8  -3.05816   AAAGCTGGCGCAGCG                GACC AGTG GGTC                 TTCGATGCGGGGTCC
   blr7688   5  49 211 8432638 .. 8432659 +  -7.3  -2.57344   GCGGACCAGTGGGTC           TTCGATGCGG GGT CCGCA-CGAG           CTTGTCAGGCCCATG
   blr7685   6  52  10 8430780 .. 8430792 +  -2.7  -3.84712   CAATAGGAAGATCTT                TAAGT GCA GCTTA                TTTCCTCTCGAATTA
   blr7666   8  62 256 8413165 .. 8413179 +  -5.7  -3.97102   AAGGTGACTCCCATC               TAGCC GCGAA GGCTA               TTGTTGCTTTTGGAT
   blr7666   8  62 354 8413263 .. 8413282 +  -5.7  -3.85864   CTAGGAGCGTTCGGA            TGAGGGC CCGCTT GTCCTCA             TTCTTCTCCTCCTCA
   bsr7662   5  54 263 8404317 .. 8404331 +  -4.9  -3.57144   TTTAGTTTGCTAGAG               TGCGC CACTC GCGCG               TTTCCAAGTGAGGGC
   blr7656   4  60 100 8401137 .. 8401147 +  -2.4  -4.19817   CGACGCACCCAGCTT                 CCCG CAG CGAG                 TTTTCGGTGAATCCG
   bsr7643   7 100 141 8388258 .. 8388283 + -17.6  -5.00616   CATGCACTGAACGAC         GACCCGCCCG ATGATC CGGGCGGGTC          TTTTTTCCCGACAAC
   bsr7633   4  52  47 8378077 .. 8378087 +  -6.8  -3.02511   GACGGGGGCACGGGT                 CGCT TCC AGCG                 TCTTGCGCAGCTCGC
   blr7625   8  49 283 8372067 .. 8372079 +  -5.5  -3.01712   ATGGTCAGGAAATCC                TGCTG GTC CAGCG                TCTTCAGCGCGAGCC
   blr7608   9  73   1 8350910 .. 8350965 + -13.3  -2.71144   GTGAAGGGGGGCTAG GCGCGCTCTCTCGCTCCCTCTCCTCGT TCCT ACGGGGAGAGGGTG-GGGTGAGGG-GC TGCTTACGCACACTG
   blr7604   5  51 438 8346792 .. 8346805 +  -3.7   -3.5882   CCGGTGGCGGTTCCT               GCGGC GGCT GCGGC                TTTGGCCATCGTCTC
   blr7595   5  54 226 8336610 .. 8336633 +  -4.5  -3.67611   GCAGACGCGTCGCCA          TCGG-GCCGG GCTTG CCGTCGCCGA          TTGTCTTGCCATCAA
   blr7589  10  52 321 8330567 .. 8330588 +  -6.6  -3.05844   TCGCGCCAGGCGCCC           TTGCCATC CATGCT GATGGCGA            TCTTCGCGTCCAGCA
      wrbA   5  57 222 8302733 .. 8302759 +  -7.8  -3.12847   GCTGGTATTGCCGCA         GCCTGTTCCGCG CCT CGCGCGGCCGGC         TTCACTGTGCAGGTT
   blr7561   9  60  93 8297476 .. 8297498 +  -5.4  -3.73068   CCCGCCCTCGCGGGA           CCGGCTGCTG CGG CTGCATCTGG           TTGTTGGATTGGAAC
   blr7552   5  81  91 8288153 .. 8288163 +  -5.4   -4.7416   AGCGGACTGAGCTTG                 CTCA CGT TGAG                 TTTTTCGCGTTTTGA
      cycA   9 100  18 8280917 .. 8280959 + -21.4  -4.08557   GCGCGAGAGGCGGCC GCCAGAGCTTCGGTTCTGAT TGA AGCAGAGCCGAAGCTCCGGC TTCTTGTTTGGACGC
   blr7537   3  73 128 8273384 .. 8273428 + -13.6  -2.73483   CCGCAAAGTCCCAGA TCCTCATGGTGAGGAGCGCCGC CCT GCGGCGCGCCTC-CCG-GACGA TGCTTCGCATCGCCT
   blr7534   4  53 151 8269066 .. 8269101 +  -8.3  -2.71712   CCAGGTCTCGACGCT   GCCGAGCGCTG-CGACG AGAT CGTCGTCGGC-CTGGGC    CTTTGCCGGCGGGCA
   blr7520   5  66  74 8254582 .. 8254595 +  -9.5  -3.53012   CAAGATGGCGGGCGC               GGCGC AAGA GCGCC                TTTGCCCACCCCACG
   bsr7510  12  75 331 8246284 .. 8246309 +  -8.3  -4.15006   ATTTCATCGAATTCT         C-CCGATCGGTC CCG GACCGATAGGCG         TTTTGCGATGAATGT
   blr7507   3  55 360 8244471 .. 8244485 +  -5.7   -3.5393   AGGACGATGCGGTTG               CGCAT GTGGG ATGCG               TTTAACCGACATCGT
   blr7502   3  82 422 8240308 .. 8240337 + -12.1  -3.61398   AAGGCGCCGCGCCCC       GCCGC-GGTGGCGG TCA CCGTCGTCTGCGGC       TTCTTGCCGACGAAG
   blr7496   6  64  30 8233134 .. 8233186 + -10.1  -3.06831   CTCGCGCAGCGCCTT TG-CGGT-GACGTCGGGGTTC-TCCTC GGT GAGGAAGTGCCCCGA-GTCCACCGGCA TTCCGTCGACGTTCG
      mutL   4  43 243 8230131 .. 8230152 +  -2.2  -3.21934   TGCGCCGGGCCGAGA           TCGGTCGC ATCGCG GCGATAGA            CTTTTGTCACCCCGC
   blr7462   8  71 432 8200477 .. 8200512 +  -6.8  -4.27316   CGGTGCAGTGCTGCA    TGGTCATTTCCGGCATC TGC GA-GCCGGTCCTGACCA    TTTTCAATTCCCACA
      proC   4  70  74 8192613 .. 8192625 + -10.5  -3.53811   AGCAATGGTGGGCAC                GGCGC TTC GCGCC                TTTGCCCACCCTACG
   blr7436   4 100  25 8176173 .. 8176200 + -18.4  -4.56133   ACCCGGCATCACCGG        CCGCCGCGTTCC GAAA GGGGCGCGGCGG         TTTTGATTCTTGGGG
   bsr7426   8  73 -31 8164988 .. 8165034 + -13.7  -2.79796   GTCTGCGCAAGGCGG CGGCGCGTAGCCCGGATGGAGC GCAA GCGTAATCCGGGCTACG-GCAG TATCGTAGGGTGGGC
   blr7422   5  60 349 8161775 .. 8161793 +  -7.4  -3.57731   TGTACATGGGTGGTC             TCTCCTGA TGC TCAGGCGA             TTATCTCGTCATTCC
   blr7409   8  68 258 8149924 .. 8149941 + -10.5  -3.28712   GGATCCCGGATCTGC             GCGCGCC TAAG GGCGTGC              TTGTCCGGGACGACG
   blr7396   2  52 380 8135385 .. 8135396 +  -5.8   -3.2963   CAATAACCCTTTCGC                CGTC CTGA GACG                 TTCTCCGACCGTCGT
   bsr7392   9  56 175 8128669 .. 8128680 +  -7.2  -3.29324   CAAGGTCTCCCTCGA                CGGC TCGT GCCG                 TTGCATTTGAGTAGA
   blr7387   4  49 402 8126971 .. 8126986 +    -6  -3.05384   GTACCCGATCACGCA              GGGGGC AAGC GCCACC               TTGAGTGCCAGCAGA
   bsr7384   2  81  76 8123636 .. 8123653 +  -8.3  -4.72272   CCCAGAAACGCAAAA             CGCGCAG ACAT CCGCGCG              TTTTTCGTCCGGGGA
   blr7373   8  58  77 8110633 .. 8110647 +    -7  -3.53811   TGCGGACAGATGATG               GGCACG GCG CGCGCC               TTTGCCCACCCTACG
   blr7363   2  45 293 8102790 .. 8102816 +  -3.5  -3.20901   TCCCGCCCAGGAACG         CCACGCTGGCC GCGAG GGTCGGCGCGA         TTGGATTGCTCCGCT
   blr7354   5  62 229 8093438 .. 8093455 +  -7.7  -3.43338   CGCCGACGGCGTTCC             TGC-CGCG ACG CGCGCGCA             TTCATTGGTGTAGCT
   blr7351   6 100  -4 8090688 .. 8090716 + -17.6  -4.96028   AGGAAGTGCTGTCGG        CCTAAAGCGCGA AGAGA TCGCGCTTTAGG        TTATTTTTTTTGAGC
   bsr7348   8 100  43 8085245 .. 8085265 + -16.1   -4.3586   AGCACAAACGAAAAA            CGGCGGGCT TTC GGCCCGCCG            TTTTCGTCTGGATGC
   blr7339   5  57 422 8077484 .. 8077506 +    -9  -2.81702   GCTGGAGGCAGGCAT           CGCCCGCGGC ATG GCCATGGGTG           TCGTTGATGGTCTTG
   blr7305   6  56  31 8039849 .. 8039861 +  -9.1  -2.62463   TTCGGTCCACGTGAT                CGTCG TGT CGACG                CTTGTGCATCCTGCA
   blr7301   1  43  89 8035335 .. 8035347 +  -3.4  -3.04322   GTCGCTCGATCCGGC                TCGA AGATC TCGA                TCTTGAGCGCTTGGC
      hpaC   4  81  15 8022099 .. 8022132 + -15.9  -2.87564   AGGGCGGCGGCGGTG     CGCTCCCTCGCCCCG CTTG CGGGGAGAGGGGGAG      TCTCTCCGAGGATGG
   blr7285   6  59 234 8017016 .. 8017049 +  -3.8  -4.11216   GCGCTTCGCGAAGAT    CCCC-ATCGCGC-GCG CCAT CGCCGCGAAATCGGGG     TTTTGCAGGTCGACA
   blr7275   7  65 187 8005750 .. 8005779 + -11.5  -2.78935   CATAGCGCTCGAGGT       TGATCGCCGTCGCG GCG CGCG-TGGTGATCA       TGTCGTAGAGCGTCT
   blr7270   5  76 191 7999691 .. 7999732 + -13.2  -3.06492   ATGCCCCCGCCTTCG CGTCCCTGATCGCCTGCCAGA TCT TCT-GC-GGCG-TCAGGGGCG TGTTGAGCTGGGTGA
      putA   5  48 -34 7989469 .. 7989481 +  -6.9  -2.50816   ACACGGCTGCGGCCG                GCGGC AAT GCTGC                GTTGCTGGCTGGGGA
   blr7250   8  64 128 7975331 .. 7975352 + -10.1  -3.09516   GTGCGAAGCATCGAA           CCCGGAATC TCGA GATCCCGGG            TTCGGTCCTACGGAC
       upp   4  52 245 7962179 .. 7962236 +  -7.7  -2.56164   TCCCGCTGCCGCAAA TG-CCCTTCAGC-GCCCGCCACTCC GCATCTGTCA GCAGCGGCGGGCCGCTGACGGGACG ATCTTCCTTGGTCAT
   blr7233   5  48 139 7955628 .. 7955653 +  -4.7  -3.14132   TCTTGAGCTTGTCCG         GCTCGTC-CTTG TAC TGGGCGACGAGC         TTGATCAAGGGCCCG
   blr7228   5  63 441 7950609 .. 7950625 +  -6.5   -3.7282   CGGACGAAACCCGCT              TCCCGAT CGT ATCGGGC              TTGTTGGTGCCGTGA
   blr7222   1  45 132 7944391 .. 7944403 +  -3.3  -3.14132   GGCACGCGAGGCGAA                TGAGC TGG GCTCC                TTGGTCGGAAAACCG
   blr7216  10  78 -20 7937937 .. 7937953 + -13.7  -3.16564   AATGCTCACGGAGAC              GGCCGAG GAG CTCGGCC              TTGATCGGGTCAAGC
   blr7209   4  48 355 7933670 .. 7933682 +  -4.7  -3.14564   GCGGTTGCCGTCGAA                GGCCC AGA GGTCC                TTGATCAGGCGGTAG
   blr7198   5  74 431 7922931 .. 7922969 + -13.1  -3.16564   ACCACCGTGAGGTCG  GCGGTCGCGCC-CGGCTCG ATC CG-GCCGAGGTCCGGCCGC  TTGATGACGTCGGCG
      dctA   4 100 124 7911319 .. 7911348 + -19.3  -4.13014   ATAGTCAATCTTTCC       GCCCGACGCGCTG GGGG CAGGGCGTCGGGC        TTTTGAAAATCTCCG
   bsr7184   7  62  39 7907483 .. 7907494 +  -5.8  -3.97368   GTTCGTGGCTTCGTC                CGTG AGCC CACG                 TTTCTAGCTTGCCCA
   blr7175   2  55  18 7897354 .. 7897364 +  -8.2  -2.87132   TTCGTGAATCAAGAC                 GCCG TCC CGGC                 TATGTCGCCGGGGCG
   blr7167   5  60 324 7888989 .. 7889009 +  -6.7  -3.57106   CGAGACTCCATATTC            CTATCCGGC CAT GCCGGCCAG            TTCGTTTCCCTTAGG
       ggt   5  53  49 7881116 .. 7881147 +  -8.1  -2.72344   GGCACTGACGGGGTA      GAAATGGTCGAGGG CCGCC CCCTC-ACCACTTC      TCCTTCGAGGTCCGC
   blr7144   8  66  71 7865793 .. 7865806 +  -9.5  -3.53811   ATAGGTGGTGGGCAC               GGCGC AAAG GCGCC                TTTGCCCACCCTACG
   blr7144   8  66 163 7865885 .. 7865898 +  -9.5   -3.5393   AATCAGAATGGGCAC               GGCGC GTGC GCGCC                TTTGCCCAGCCTACT
   blr7133   3  54 436 7856077 .. 7856089 +  -4.7   -3.6682   GCGCGGTAGCGGCGG                CGCAG TCA CGGCG                TTTCCCTCGATGGAC
   blr7118   6  54 -24 7835331 .. 7835374 +  -7.3   -3.1372   CGATGCCGCCCGCAG CGGCC-TCGC-CCGCGTCGGC GGCT GACAGCGCGGCGCAAGGGCCG TCTTAGTCGGGGGTG
   blr7102   2  49   5 7820581 .. 7820614 +  -5.1  -3.26947   AATCACGATGACCAC     CGCGATCAGGCCGAT CACC AGCGTGCAGATCGCG      TTGATCTCGGGCTTC
   blr7094   2  49 324 7812538 .. 7812564 +    -2  -3.57144   GACAAGCGCAACGAA         GCCGCTGCCGGT GAC ACCTGCCGCCCC         TTTGGACGTCAGCAG
   blr7090   6  49  13 7807867 .. 7807896 +  -6.3  -3.02511   TAGCCGCCCTCCTGG       CGTCATTGCCCGC GAAG GCGGGCAATCCGG        TATTCCAGGCCTACG
      nnrR   4  64 465 7802936 .. 7802951 + -10.4  -3.05384   GACTCTAAGATCCAA              GTCGGC AACA GCCGAC               TTGGATGGCGCGAAC
      hmuV  11  56 150 7796868 .. 7796898 +  -7.5  -3.35679   GGTCGGCGGCGTGGT       CGAGGGCAGCATC TCGAC GACGATGTCCTCG       TTCTCGCTGACCGGC
   blr7070   4 100 464 7788346 .. 7788393 +  -9.6  -5.08824   GGCGCCTCGCGCTCG GCGCGCGGCGGCG-CGCTGGTGC GCG GCACGGGCATCGCCTCCGAGGGC TTTTTTGCCTCGCGG
   blr7055   7  52  -9 7772620 .. 7772635 +    -6  -3.32844   GGCGTCAAGGAAGCA              GGCGAG CTAG CCCGCC               TTGTCAGCTCGCCGC
   blr7050   7  60 193 7764029 .. 7764049 + -10.3  -2.61383   GAACGCGTCGTTGAA            GGCGCGCTC GCC GGGGGCGCC            CTTCTCGATCGCGAT
   bsr7045   4  68 421 7761434 .. 7761455 +  -9.5  -3.57144   ACCAGAATGGCATCC           GCT-CGCTCT ATG AGAGCGAAGC           TTTCCCGCTGCCCCG
   blr7031   5  56 365 7747053 .. 7747090 +  -9.1  -2.53715   TCGATCTCTACAAAC  CCGCGC-CGGTCGGACG GGACGG CG-CCGGCCGCGCGCAG   CTTGCTCATCGTCAG
   blr7023   3  48 342 7739479 .. 7739513 +  -4.3  -3.13403   GTCCTGCGGCCACCA    CCAGTTCGTGCAAGCGG ACA TCGCTTGC-C-AGCCGG    TCTTCATGCAGCCGG
   blr7015   1  46 202 7727310 .. 7727320 +  -4.6  -3.09492   GATTTTTTCAATGGC                 TCGG ATC CCGG                 TCTTACCATTAGCAA
   blr7006  10  69 387 7716704 .. 7716737 + -11.7  -3.18023   GCCGCGCCGGGTGCG     CGCGGGAAGGCT-GAC CTC GGCGAGCCTTGCCGCG     TCTTCATCCTGGTCG
   blr6992   5  73 430 7701935 .. 7701961 + -13.6  -2.72263   TGTCGGGGTCTACGC         CCGAGGGCGGGC AGA GCACGCCGTCGG         ATTTGGCCAGCCTGT
   blr6986   3  68 380 7695524 .. 7695540 +  -6.5  -4.09685   TCTTCGTTGCCGGTC              CATGCGT AAT GCGCGTG              TTTTGCCGGATACAC
     groEL   1  86  27 7682286 .. 7682307 +   -13  -3.90082   AGAGCTCAACAATAA           GGCTCGGC AGCGAC GCCGAGCC            TTTGCTGATTTCCTA
   blr6973   3  52 384 7676383 .. 7676399 +  -5.1  -3.56099   ACCGGGAAGAATCGC              GAGTTCG GCG TGGACTC              TTTCGGCGAATTCTG
      modC   4  60 299 7655082 .. 7655112 +  -5.3  -3.81951   CGTATACGCGATTCT       CCGGAATCCGCTC GAAGG GAGCGTAGTCGGG       TTTCGTCGTATGCCA
      hupC   6  49 203 7645958 .. 7645972 +  -4.2  -3.29144   TTGAGCACGTCGAGC               TGGATG CGC CAGCCA               TTGTCAGCGCGGTAG
      hupC   6  49 267 7646022 .. 7646032 +  -2.4  -3.68988   TGCCGGTCGCTGACG                 AGCG GAA CGCA                 TTGTCTTCCGTCAGC
   blr6922   4  54  29 7618078 .. 7618112 +  -5.1   -3.5627   TAGAGCGAAGCGAAA    CCCATCAAGC-TCT GGCAACGA AGAAGCATGATGGG     TTTCGCAAGTGCTCT
   blr6918   4  48  14 7613448 .. 7613460 +  -6.2  -2.87344   GAGGGGGACATAGGA                GCGC GACGA GCGC                TGTCTCAACCGCATC
   blr6907   1  54 258 7602403 .. 7602418 +  -7.5  -3.14132   CAGGGGAAACACCAA              GGCCG ACGGAC CGGCC               TTGGTGCCGCGCAGC
   blr6895   3  56 105 7589568 .. 7589605 +  -7.5   -3.4072   TGCCGGTCTGGAGCA   CATAGGCCTCGTGCGCG ATCT CGAGCGCGAGGCTGGCG    TTCTGCTCGACCATG
   blr6889   4  55  53 7582922 .. 7582938 +  -5.7  -3.49475   ATGGGAAAGAATCCT              CGGCGCG CTT CGGGTCG              TTGTCTCCGGATGAC
   blr6846   6 100  32 7543704 .. 7543734 + -23.4  -3.60151   CGCGAAAAACGACAA       CGGCCTCTGCGGAG CAC CTTCGCAGAGGCCG       TTGTACTTTCGGCGG
   blr6843   7  57 127 7541242 .. 7541270 +  -8.7  -2.73124   CGGGCACCTGCTGCC        CCAGCACGGCCTC GAT GACGCCGTTCGGG        CTTTGCAGGATCGCA
   blr6840  10  85  23 7538902 .. 7538922 + -15.4  -3.18134   ACGCTGAAACAGAAA            GGGCGGCC GTGCG GGCCGCCC            TCTTGAATTGCTTGA
   blr6829  12  57 217 7527400 .. 7527433 +  -8.1  -3.14132   GGCGAGGCCGCGCAG     GCG-GCCGATCGCGGT GTA GCCGGGATTGGTGCGC     TTGGTGGCGGCGAGA
   blr6829  12  57 459 7527642 .. 7527658 +  -9.4  -2.72461   CAAACGCAATGCGCG              GGCCGA AGCGC TCGGCC              ATTTCAGGCAGGTTG
   blr6822   2  45 416 7520378 .. 7520389 +  -3.6  -3.14344   GTCACCGCGAAGAAG                CTGC GCAG GCGG                 TTCATGCCGAGGCTG
   blr6818   5  57 163 7515220 .. 7515234 +  -7.8  -3.25073   GACATCGACATTGGT               TCCCGT CGC GCGGGA               TATTGCTCTTGCCAG
   blr6806   4  49 207 7505361 .. 7505381 +  -7.5  -2.62263   TCAACCGGCCGCCAT            CGGGATAGA TCG TCTGCCCCG            TGATGTAGGACGCAT
   blr6798   8  59  97 7496005 .. 7496028 +  -9.4  -2.92667   CCGCAGGCGCGGCTT          GGGCCGGCGG ATTG CCGGCAGCCC           TGATTTGGCCGTTGG
   blr6789   1  52 463 7487355 .. 7487375 +  -2.3  -3.84406   CTGTGCGTATAGGAC            GTCGGCCGC ACC GCCACCGCC            TTGTTCTCGTGCGCG
   blr6774   6  68  63 7472087 .. 7472130 + -12.4  -2.50816   GCGCACCTAAGAATC TCGAGGTTCCGGGTTCGATGC TTC GCATCGC-CCCGGAACGACGG CTTAATCAATCCCCC
   blr6763   6  59 409 7449877 .. 7449887 +  -3.2  -4.07568   GCACGAAGCCGTCGC                 GCAT CAG GTGC                 TTTTCGACGGCCGCG
   blr6753   4  74  45 7435827 .. 7435865 + -13.1  -3.14344   GGCAAGGCAACGCTC   TCTCCGTTCCCTCCCCC CTTGT GGGGGAGGGAACGCACC   TTCGTCGGCGCACTA
   blr6744   5  58 216 7430008 .. 7430036 +  -6.6  -3.45023   CGATGGGGTCGCTGA        CGTCGACCAGCA AATGA TGATGGCCGGCG        TTCTGGTAGTCGTCG
   blr6729   7  60 442 7415942 .. 7415958 +  -2.2  -4.16943   GCAGGTTGCGCGCGT              CCTGGT GGCTG AACAGG              TTTTCGCCTGTCGCC
   blr6721   6  56  30 7401479 .. 7401494 +  -6.8  -3.39895   CTTGATATCGTCTTG              TGACCG ACAG CGGTCG               TTCCTTGGTAACGAC
   blr6703   9  59 108 7374638 .. 7374648 +  -4.6  -3.85698   CCGCTCTCCTTGGCG                 GCGT AGA GCGC                 TTTATCCGCAGCCAC
   bsr6700   4  68 336 7370995 .. 7371025 +  -8.9  -3.59979   GTCCGACGGCTGAGA      GGACGACGTTGGCG GCAT CGCCGGCG-CGGCC       TTTGAGGTAGCAGCG
   blr6694   5 100  24 7363159 .. 7363216 + -21.4  -3.02745   GCCGCCAACCACACG CGCGGTGTCG-TCCCGG-CCTAGTGCGC AATT GCGCACGGGGGCCGGGACCCATACCGCG TGATTTATCGATAAG
   blr6689   2  44 194 7359282 .. 7359298 +  -2.1  -3.27774   CGGTGAAGGCGGCAC              GCAGATC GTC GAGCGGC              TTCATCGTTCCGGTC
   bsr6683   9 100  38 7352219 .. 7352243 + -18.6  -5.50723   AGCGCCGCGATCGAA          GCCCGGCCGA GACCA TCGGCCGGGC          TTTTTCTTTTGGTCC
   blr6679   9  81  31 7349759 .. 7349779 +   -14  -3.40022   GCAAACAGATCGTCA            TGCCCGGG CTTGT CCCGGGCA            TTCATGTCTTCATTG
   bsr6672   4  59 344 7346014 .. 7346041 +  -7.6  -3.39449   GTGGCCGCGCGCCCT        TCAGTGACACGC CGTT GCGTGCCACCGG         TTGATGTTGATCAAG
   blr6661   1  88   9 7336945 .. 7337000 + -19.6  -2.62396   CCCATAGACCTCATC CTGAGGAGACCGCCACCGGGTCCGCGC AAT GCGCGG-CCCGATGACAGGCTCCGCAG TCGTCTCGAAGGATG
   blr6648  11  79 164 7325776 .. 7325803 + -15.5  -2.74012   GGGGAAGAGCACGAC        AGCGCGCCCGG CGAAAA CCGGGCGCGCG         TCGTTCAAATCGTCA
   blr6638   3  52   1 7314741 .. 7314754 +  -2.4  -3.72576   CAGGATGAGGGCTAA               GTGT GCGGCG ACAC                TTTGCTGAAGCACGG
   blr6632   3  76 273 7309944 .. 7309965 + -13.7  -3.01712   GAGCGTTGTGTGTAC           GCAGCGCGC TCAG GCGTGCTGC            TCTTCGAGCGCGGGC
   blr6629   4  57  22 7306232 .. 7306251 +  -6.3  -3.61398   AGTGCGCCACATCGC            CGGTGCG CTCCCT CGCCCCG             TTCTTACGGGGGCGC
   blr6624   3  52 126 7301101 .. 7301115 +  -6.4  -3.01712   GGATCGCGCCTGCCG               GCGTAA GGG TTGCGC               TGTTGCGCGCGCCCG
   blr6618   7  82 -52 7293005 .. 7293043 + -15.2  -3.16742   ATGTCGTGCTCGGTC   TGCTGTTCCTGTCGGGGC TCG GCCTCGTCTGGAACAGCC   TTGGTGCGCATTAGC
   blr6611   6  53   1 7286717 .. 7286727 +  -8.2  -2.70932   GTCGCGTCGAAGTGA                 CGGC GTA GCCG                 TCATTCCGGGGCGCA
   bsr6592  12  84  27 7261334 .. 7261365 + -17.4  -2.73364   CGGGGCGGCGAAGAG      CCGAACCCGGAATC TCGA GATTCCGGGTTCGA       TGCTTCGCATCGCCC
   blr6578   2  54 267 7245044 .. 7245058 +  -6.4  -3.14881   ACCGCCCACCGGGCC               GGCAAT GCG GTTGCC               TTCATGGGCGCCTTC
   bsr6573   5  69 186 7239099 .. 7239130 + -13.1  -2.70932   CCGCGCCCTATCGAC     CG-GCGAGCCA-GGC TTCC GCCATGGCTCGCTCG      TCCTTGGCGACACCA
   blr6566   3  43  20 7233152 .. 7233164 +  -4.7  -2.70932   TTACGTCCCGACACA                GAGCG TGG CGCGC                TGCTTGCGCAGCAGC
   blr6566   3  43  64 7233196 .. 7233210 +  -2.7  -3.15366   CGATCACCGACAGCG               CCGTG ATCAG CCCGG               TCTTGGGATTTTCGG
   blr6566   3  43  74 7233206 .. 7233217 +  -3.6  -3.04517   CAGCGCCGTGATCAG                CCCG GTCT TGGG                 ATTTTCGGACGGGAT
   blr6555   6  55 203 7221017 .. 7221032 +  -5.4  -3.55444   TGCAGCAGCGTGGGG              TGATCC CGCT GGATCG               TTTCGCGGATCCAGC
   blr6548   2  57  37 7211646 .. 7211659 +  -5.9  -3.58269   GCATTGACGGCGCCC               GGCGG GGCC TCGCC                TTTGACGATCGCTTC
   blr6544   4  52   9 7203208 .. 7203221 +  -5.9  -3.39142   CGACTAACGGTGCCG               GCGGC GGAA GCTGC                TTCATTGAGTGTGAA
   blr6533  10  71 218 7187815 .. 7187825 +  -5.4   -4.3739   CGCATCGGCGCAAAA                 TTGC TTC GCAA                 TTTTGTCGCGAGCTC
   blr6526   2  46 -36 7182640 .. 7182653 +  -5.9  -2.62616   GAGCACGACGCATCA               CGGCG AGGA CGTCG                TGATCTACCGGATCC
   blr6523   1  76 264 7180759 .. 7180780 + -15.1  -2.52464   GGCTTCCCATGAAAA           GGCCCCGGT CGAT GCCGGGGCC            TGAGTTCACCGGGAA
      serB  12  74 126 7164181 .. 7164195 + -12.8  -3.14931   ATGACAGTTGAGTGC               GGGGCG TAT CGCCCC               TTACTGCACGCTCAG
   blr6493   2  49 348 7149221 .. 7149235 +  -3.4  -3.54543   TGCCGAACAGCATCA               GCTCGC GGC GCAGGC               TTTCCGACAGTCCCT
   blr6490   5  57  -9 7145398 .. 7145415 +  -4.7  -3.71378   GCTGTGGGGGAAGGT             GGGCGGG TAGG CCTGCGC              TATTTATTCGGTGTC
   blr6482   5  51 390 7138208 .. 7138234 +  -6.4  -2.87132   GTTGGAGACCCATTG         CGTGAGCTCGGC ACT GTCGGACGCACG         TATCTCGACCGGCCG
   blr6472   5  66 111 7128475 .. 7128488 +  -9.5  -3.53811   AGAGACGGTGGGCAC               GGCGC AAGG GCGCC                TTTGCCGACCCTACG
   bsr6466   5  46 -13 7119533 .. 7119543 +  -5.4  -2.75064   AGCTATCGCGCCTGA                 GAGA ATT TCTC                 TGATTGCGTGCAGAC
   bsr6466   5  46 290 7119836 .. 7119848 +  -6.3  -2.71144   CTGCTTCAACGACCC                GATCA AGG TGATC                TCGTTCAACACGCTC
   bsr6460   2  47 460 7112936 .. 7112948 +  -3.3  -3.31144   ATACGACAGCGTGCA                CCAGT GCG ACGGG                TTCTCCCAATACGCC
   blr6447   3  54 326 7098278 .. 7098293 +  -3.2  -3.73775   CCGGTCGCGGCGCAT              TCCATG AAGT CCTGGA               TTTCCTGCAAATAGC
   blr6432   5  76 413 7081747 .. 7081761 +   -10  -3.72576   TCGCCAAGGTTAATC               CCTGGA AAG TCCAGG               TTTGCTCAGAGCCGG
   blr6429   7  57 295 7078772 .. 7078784 +  -7.7  -3.18681   GTCCTGGATTCCTGC                GGCAT TGA ATGCC                TTGATCCCGTTCACG
      pobA   1  43 294 7069979 .. 7069990 +  -2.2  -3.14344   GAGGCCCAATTTGTT                TGTG TGAG CGCA                 TTCCTGAACAGCGTC
   blr6408   5  47   8 7055625 .. 7055645 +  -2.4  -3.53012   AATCCTGATGTCGCC            GCGTTGCC TCTCT GGCATCAC            TTTGAGCCGAGGCAA
   blr6408   5  47 200 7055817 .. 7055827 +  -2.4  -3.44146   TCAACGACTAGAAAC                 GACG CCC CGGC                 TTCCTTCTGCGCGAG
   blr6400   6  54 -32 7046696 .. 7046708 +  -4.7  -3.65199   ACCGGTGAGGGTGAT                GCGGC TTT GCCGA                TTTCGATGACCGCTT
   blr6384   3  71 357 7033793 .. 7033811 +  -8.1  -4.02022   AGAAGTTTGCGATCT             GCAGGCC AAGCG GGTCTGC             TTTCTCGTAGTTCAG
   blr6378   3  46 454 7029763 .. 7029780 +  -6.3  -2.82987   TGGTCATGGTCCATC             CGG-TGAC CAT GTCATCCG             TCTGCTGCATGTTCG
   blr6358   8  62 -57 7006433 .. 7006475 +  -4.1  -4.16016   CCTATGCATGCCAGC CTCGCAATATGCGACCGGCA CCGT TGTCG-TCGTGGATGGCGGG TTTCTTGCGGGATGA
   blr6348   1  40  14 6996175 .. 6996191 +  -2.1  -2.94726   GACCTTCGATTTGGC              CGCCGGA AAC TCGGGAG              TCTCATCTTCTGGCC
      hycG   7  68 371 6992496 .. 6992508 +  -3.3  -4.46155   TCACGCCCAAGCAGG                GGCAG GAT CTGGC                TTTTATCCCTCTATA
      lpdA   6  65 353 6982231 .. 6982256 + -10.3  -3.24329   GTTGTCGCCTACCGA         GGCCCCCCCCA ATTA TGGGGAAGGCC          TGTTGCTTCAGAATA
   blr6320   3  55 209 6964633 .. 6964648 +  -5.4  -3.55071   CAGGATGGTTCCATA              GGGATT GGCG AGTCCC               TTTCCCGCGATGTCG
      galE   4  46 468 6956058 .. 6956071 +  -5.2  -3.05384   TCGACTGCGAACTTC               GCGC CGGTAC GCGC                TTCCGTCGAGAGCGA
   blr6300   2  49 360 6938642 .. 6938653 +    -3   -3.6422   CATATCTCGATGTCG                TCAA CCCA TTGA                 TATTTTGGCGGCGTA
   blr6291   9  51  77 6922750 .. 6922763 +  -3.8  -3.58726   CTCCTTAACGCTCCC               GCAG CGACTC CTGC                TTGTATCTCGCCAGC
   blr6288   4  39  23 6919547 .. 6919560 +  -2.3  -2.78816   GAATCGGGCATCCGC               CGTCG AGGG CGACC                TCTCCTCCCGCCTCA
   blr6288   4  39 250 6919774 .. 6919791 +  -2.5  -2.81464   CGGCTCGTCCGTGAA             AGCCGGC ACCA GCAGGCG              TCTCATGCGTGATCA
   blr6288   4  39 300 6919824 .. 6919838 +  -2.8  -2.83299   AAGGAAAAGCCGTCG               CTGG CCGCACT CCAG               ATTTCCATGTCCTCG
   blr6277   5  69 355 6908408 .. 6908425 + -11.3  -3.17075   CGCGCAAAAGTTCGA             TCACGCG CTGC CGCGTGA              TTCCGTTCAGGAACG
   blr6272   5 100 135 6901445 .. 6901477 + -12.8  -5.08878   GCCTACGAGCCACTC     GGGGCCGTCCCTG CTCCCACA CAGG-ACGGCCCC      TTTTCTTTGTCTATT
   blr6259   5  55 363 6887504 .. 6887527 +  -5.3  -3.44527   GAGGCCTCGACGTCG          GC-GATCGTG TCTTC CGCGATCCGC          TTCTGCTCGTCGCTC
   blr6255   4  45 173 6882842 .. 6882859 +  -4.1  -3.15861   GAGATGTCAAAATTC             TCCCG GATTCGCG CGGGA              TTGGTCGAGGTCGTC
   blr6240   8  64 117 6862815 .. 6862825 +  -8.2  -3.60792   CGTTCCAGAGCACGC                 GCGC GAT GCGC                 TTTGCAGCTTCCGGC
   blr6231   4  85  44 6853501 .. 6853518 + -12.7  -3.72695   TGTCCTTGTCCGCCA             GCAGCGC CGCG GCGCTGC              TTTGATGCACGACCT
   blr6219  10  60 260 6839337 .. 6839356 +    -2  -4.15044   GCTGCTCCGCCTCTT            TCGATCCG CCCG CGGAGCTA             TTTCTTCAGCGCGAA
   blr6219  10  60 321 6839398 .. 6839417 +  -5.7  -3.71848   CGCCGCCCTGCGGCA            CATTGGC CTCGAT GCCGATG             TTGTTGGTCACCAGC
   blr6203   7  48 304 6822978 .. 6822998 +  -5.3  -2.94099   TCAATCCGCCGTGAG            GGTTGGCCG GAA CAGCCGATC            TCTCTGCTGCGCGAG
   bsr6193   5  90 390 6815313 .. 6815339 + -14.4  -3.51934   AATTTCCGTAGCCGG         TATCCGGCAGCC ACA GGCTGCCGGGAA         TGTTTCTGCGCGGCG
   blr6182   5  58 407 6803877 .. 6803887 +  -6.8   -3.4252   CCCCGACTTTCCAGA                 CGTC GGT GACG                 TTGTAGTCGATGCCG
       lon  10 100 201 6795194 .. 6795216 + -16.3  -4.13995   TCGTCGAACACAAAA           GGCCCCCTC TTTTC GAGGGGGCC           TTTGCTTTATCAGGC
   blr6167   7  68  69 6786109 .. 6786119 +  -5.4  -4.15565   GAGCCCGCGACAAAA                 TTGC GAA GCAA                 TTTTGCGCTGATGCG
   blr6162   8  57 292 6783257 .. 6783287 +  -8.8  -2.82623   AAGCTCGATCAGCTC       CACCGGGATGCCTG GCG CGGGCTTGCCGGCG       TGATTGTCCAGCACA
      dctA   6  49  94 6760858 .. 6760879 +  -7.2  -2.60813   AGGAGTGAGCGACGG           CGCCCCTG TAGGCC CAGGTGCG            ATATTTCAGACCGTG
   blr6140   3  52 244 6754053 .. 6754065 +  -4.8  -3.54475   CGGTGTCGAATGGTC                GCCT CGCGA AGGC                TTATGTCGTCGAAAG
   blr6132   4  72  12 6747151 .. 6747189 + -13.8  -2.63913   GTAAGCAGCAGGCAG  AC-AGGCACGCCGGCGG CCGAGA CCGCCGGCGTGCCGCGA   TCATCTGCGCTGGTC
   blr6123   2  56 150 6737477 .. 6737487 +  -6.8  -3.36327   TGACCAGGAAGTCGG                 CCGT GGC ACGG                 TTCTCGATGCCCTCG
   blr6118   5  49 112 6733557 .. 6733603 +  -5.9  -3.02144   GGCGCCGGCGGCGTG TGCAGCCTCGCCCGTGGTTGC ATACATC GCGAC-ATGGGCC-GGCTGCG TCTTGGCCCGGCTCC
   blr6118   5  49 388 6733833 .. 6733849 +  -3.5  -3.45433   GCCAACGCAGGGAAC              CTCGCCC CCC GCGCGCG              TTCACTTTTTGACGT
   blr6103  10  85  36 6721647 .. 6721667 + -15.4  -3.16921   CTCGAAACGAACAAA            GCCCGCGG CATCC CCGCGGGC            TTGATCCAAATTCAT
   blr6094   3  57 255 6713608 .. 6713618 +  -5.4  -3.57387   ACGCCAGCGAATTTA                 TCGT CGG ACGA                 TTTCGCGAATATATT
   blr6087   4  52 459 6706372 .. 6706399 +  -6.3  -3.35679   GCTGACGACGATGCC       GCCCGGCCAATGC GCGA GCG-T-GCCGGGC        TTGTCGGTCCAGCCC
   blr6079   3 100  65 6696872 .. 6696893 + -14.5   -4.2349   AATCAAAAACCAAAA           GGGCGATGA TGGT TCATCGCCC            TTTTGCGTCTCAGGC
   blr6074   7  72  44 6692072 .. 6692102 + -11.1  -3.28791   TCAGCGGGGAATGAC      GGCGGTG-GCCTCG ATCT CGACGCGCGCCGCC       TTCTCGACCAGCCGT
   blr6067   4  95  -4 6681809 .. 6681853 + -15.3  -4.08958   CGGCCGAAGCGCGCT CCTGAAGCGCGATGA-GATT GGGATG AATCGTCATCGCGCTTTGGG TTGTTGTTTGAGCAT
   blr6062   8  86 255 6678097 .. 6678134 + -18.5   -2.8294   GGTAGTCCGCCTGCC   CGAGATCGCTCGTGCGC AACG GCGCATGGGCGATGTCG    TAGTTCTCGAAGCTG
   blr6059   5  64 336 6675747 .. 6675762 + -10.4  -3.01712   TCGATGAATTTCATC              GCCAGC GCCG GCTGGC               TCTTCACGAACGGCA
   blr6054   1  45 464 6670190 .. 6670216 +  -3.6  -3.14463   AAGCCGCCGATCACA         CTCAAGGTGGCA GAC TTCCGCTTTGCG         TTGGTAAGCCGACTT
   blr6048   3  57 -30 6662933 .. 6662951 +  -4.5  -3.76224   CGCGGATCGAAAGGA            GCTGCGCG AGCG CGCG-GGC             TTTGCTGGCTAGGGC
   blr6042   3  54 175 6655533 .. 6655551 +  -3.1  -3.70902   GCATCCTCGGTCATC             GCCAG CAGCGCGAT CTGGC             TTTCGGTGTAGGCGA
   blr6029   5  61 381 6637385 .. 6637431 + -10.2  -2.79183   TTGTTCGGCGGTGTC TTGTTCGGCG-GTGTCTTGGC CTAAGA GCCAAGGCTCTCGTCGGGCAA TGTGATCGGAATGCG
   blr6023   1  43 345 6629717 .. 6629769 +  -4.6  -2.72511   GGCGTCGCGGATCCG GACCCGCGCCTCGCG-CGCCCGCGGC GGC GCCGCGGCCGTCGACAGGT-TGAGCC ATTTGGAGGCCTCGA
   blr6013   5  52 428 6618942 .. 6618978 +  -4.9  -3.55444   AACTGGTCGAGCAGA    TCGGAGGTCTGCGCCAG CGC CTGGCGGTGAGCGACGA    TTTCGGCGATCGACA
   blr6005   4  65 270 6606634 .. 6606652 + -10.3  -3.14344   GACGGTCGTGCTCCA             TCCCTCG CATTC CGAGGGA             TTGATAAGAGCCATC
   blr5981   2  48 283 6580593 .. 6580614 +  -4.3  -3.21099   GATCGCGAGGACGGG           GCTGGCGAT CGCC ACCGCAAGC            TTCATGGTGAGCAGA
   blr5976   6  56  57 6575145 .. 6575193 +  -7.9  -3.09635   CGGCGAGACGTCGCC TCCACCCGCGCCCACAGCGCGAT GAT GTTGCGCTGACGCTGCGCGTGGC TTGCGTCGTCAGCGT
   blr5956   7  54 229 6551414 .. 6551431 +  -6.9  -3.14132   TTGTTGTTGAGGTAT             TCGGCAG CCGC CAGCCGA              TTCATCGGCCCCGGC
   blr5947   7  57  68 6542407 .. 6542426 +  -9.2  -2.72344   GATCTCGAACTCCTC            AGGTGCGC AAGC GCGCACCA             TCGTTCGCGCTACGC
   blr5947   7  57 187 6542526 .. 6542538 +  -7.7  -3.16676   TTGGCCCACTGCTCT                TCCTC GGA GAGGA                TGTTGCCTTCCTCGG
   blr5939   4  61  18 6532764 .. 6532787 +  -4.4  -4.04209   GCGATGACGGCAGGC          GAGCGGTGCT ACCC GGCACCGGGC           TTTGTCATGATTTGA
   blr5933   6 100  26 6527490 .. 6527511 + -17.3  -4.67608   ATCTCGAAATCGAAA           GGCCCCGGA CATG TCCGGGGCC            TTTTCTGTTCGGATC
   blr5922   4  68 -63 6513246 .. 6513285 + -10.1  -3.29511   CACGATCGCCTGCCT GC-TCGCAGGCGCGATCGCC GTC GGCG-TCGT-CCTGCGGCGC TTCTCCCGCCCTCAG
   blr5915   2  44 -33 6504426 .. 6504452 +  -2.1  -3.35224   CGCCAATTGGAATCG         TCGCGAATGGC TTCAT GCGGCTCGCGG         TCTTTGAACCAATCT
   blr5910   3  45 469 6497629 .. 6497658 +  -5.5  -2.51173   GCAGGAATGCGGATC       GAGCTGGGTGCCG ATGG CGCCGCGCAGCGC        CTTGATGCCCTTCAT
   blr5901   4  50 288 6488713 .. 6488725 +  -5.5   -3.1372   GCGGTGACGCCGCGC                GCGAG CAG CTTGC                TGTTGATCGCAAATG
   blr5897   5  54 -24 6484483 .. 6484495 +  -3.3  -3.84406   CCGTATGACCCAGGC                CGAGA AGA TCGCG                TTCTTCTCGTAAGGG
   blr5887   4 100  27 6471649 .. 6471668 +   -15  -4.57516   ATCGCGAATAAAAAA            CGGAGGCC TCGC GGCCTCCG             TTTTCGTTTGGATGT
   blr5884   7  52 146 6464772 .. 6464785 +  -8.1  -2.57132   TCCTCTTCCATCGGC               GTCGG GCTG CCGAC                CTTCTCACGCCAGGC
   blr5884   7  52 270 6464896 .. 6464906 +  -4.6  -3.47349   TGGCGGCTTCCATCA                 CGGT TGC GCCG                 TTCTCGATTTCCACC
   blr5884   7  52 435 6465061 .. 6465071 +  -4.6  -3.53012   GCGTTTTGATGCGAG                 CTGG ATC CCGG                 TTTGCGGGCAGAAAA
   blr5881  11  64  26 6461966 .. 6461998 + -10.6  -3.09516   GCCCGGGTGAGCGCA      GCGATATCAGGGAC AAGTG GTCCCGCATATCGC      TTCGCTCATGCGGGC
      garD   7  69 123 6455544 .. 6455579 + -11.7  -3.21276   CGAACGTCTCGTCAA    CCGGCCCGCTCGGGC CGGCGA GCCGGAGGGTGCCGG     TGTTGTCGAGCGGCG
   blr5863   7  65 -39 6438898 .. 6438939 +  -7.1  -3.85698   CCTTGGCGCCGTGAT GGCATTCTGCGGCGC-GC ATTTCGC GCTGCGCCGCGGCTAGCC TTTCTAGGCCGAGGC
   blr5860   5  52 409 6437499 .. 6437515 +  -7.9  -2.53715   TCCGCCGGAATGCCC              GCCGCGA CCA TCGCCGC              CTTGATGATGGTGCA
   blr5847   4 100  54 6419666 .. 6419690 + -18.6  -3.60151   GCTGCCCAACGACAA          CGGCCCCGGA TCGCC TCCGGGGCCG          TTGTCGTTTCGGCCA
   blr5841   7  64 439 6408410 .. 6408426 +    -8  -3.62046   CCTGCATGGTCTGCT              CGCTGA GCGGA TCAGCG              TTGTTCACCGCATCC
   blr5832   8  59 289 6402908 .. 6402926 +  -5.2  -3.96624   TCTGACTCTATTCGT             CGCGATAG ACC TTCTCGCG             TTTCTCGTGGCGCTC
      flgH  10 100  61 6399993 .. 6400025 + -22.8  -2.64337   ACGACGATGTACTAC      GCGGCCTCCGGTAG CTCCC CTGCCGGAGGCCGC      ATGTATTTTGGCGTG
   blr5821   7  50 175 6392401 .. 6392413 +  -6.2  -3.18199   TCGCCGCGATGAGCA                GCCG ATTGA CGGC                TTCGATTGCGCGTTC
      fliP  10  65  37 6380942 .. 6380956 +   -10   -3.1505   ACGAAGCCGGACCTG               TCTCGC GTC GCGAGA               TTGCTACCGCGTCAT
   blr5805   1  41 216 6369811 .. 6369835 +  -3.5  -2.78816   TAGCCGAGGCGATTG          TTGAGCGTGAT CGG ATCGCGATCCA          TCTCCTCCAGCGTGA
   blr5799   2  51 -39 6363952 .. 6364000 +  -6.6  -2.89564   CTATGCCGACTATGC GATGCGGGTGCGCTAC-CGTCTG CTAC CCGGCGTGTGGTGAGCGCGCATC TCTGTCCCGTGCAGG
   blr5779   2  66  82 6345707 .. 6345720 +  -9.5  -3.51934   GGTTCGGGTCCTGCG               CGCCG GAGA CGGCG                TATTTCTGCGCGAAG
   blr5769   6  81  16 6335245 .. 6335285 + -16.2  -2.92192   TCATTAGAACCAAGA CG-GATGGGACCGGACGAG GCAA CTCGCCCGGTCCCATCACA  TATGATTGCATCCGG
   bsr5760   5  79 123 6328603 .. 6328628 +  -9.7   -4.2354   ATCGAACAGCGAAAT         CCCCA-GCCCAG CTA CTGTGCATGGGG         TTGTTTTCCAATTTC
      gcvP   7  56  19 6323449 .. 6323480 +  -3.6  -3.89614   GCGACGGAAGTTTCG      TAGGGTGGGCAAAGC AGA GCGT-GCCCACCACA      TTTGTGCACATTGAG
   blr5744   2  46 384 6308843 .. 6308881 +  -5.9  -2.70826   ATTTCTTCGCGAACT   TCGCGCCGGCCGG ATAGCCCATGTCC CCTGCGGGCGCGA   TGGTATCTGCCTCTG
   blr5735   4  65 -54 6299284 .. 6299329 + -10.4  -3.17075   CAAGCCGACCACGCT GGCCTCGCGGATCAAGGCGC TCGGGATC GCGCCCCG-TCCGCG-GGCC TTCGGTTAGCGACGC
   blr5730   6  69  50 6293366 .. 6293397 +   -13  -2.74012   GGCGGTCCGTGAGGA      CCGAACCCGGAATC TCGA GATTCCGGGTCCGA       TGCTTCGCATCGTCC
   blr5727   5  65 280 6291791 .. 6291846 + -10.8  -3.17723   CGAACACCTTGCCCT GGCGGACGCTGGCGACGCCGGCGACGC CGA GCGACTTCAGCG-CGCCTTCGATCGCC TTGCCTTGCGGATCG
   blr5721   5  68  -2 6287522 .. 6287536 +   -10  -3.36289   CGGCTGAAGCTGCGC               TAGCGC GAG GCGCTA               TTGCTTGGCGTCGTC
   blr5713   6  62  37 6279617 .. 6279635 +  -3.1  -4.18018   GACAGCCGGCCTGAG             GGCCTAT TCAAT ATAGGCG             TTTTCCCTGCGGCGC
   blr5707   3  47 420 6273945 .. 6273989 +  -3.4  -3.37245   CCGCCACCGCCCGAC TCCCAGGTCGCCGG-CCGC CTGATATC GCGGACCTGCGTCGTCGGA TTGATGTTGCGGTCC
   blr5699   4  50 238 6266935 .. 6266953 +  -7.3  -2.78384   CATCGACCAGATCGA             AGGCGCG GTCGA CGCGCCC             TCTGGTCGCGACCAG
   blr5693   4  57 165 6257027 .. 6257045 +  -8.8  -2.73364   CACCCAGTACGCGAT             CTCCTTCG GCG CGAAGGCG             TCCTTGACGTCGAAC
       rpe   1  43 129 6242059 .. 6242072 +  -3.7  -3.04398   CGCAAATCACCGCTA               CTGGC TCCT GCCTG                CTTTTGACGGGAGCA
   blr5658   2  45  17 6219235 .. 6219246 +  -5.8  -2.52464   CGAGCGAAGCGAATC                CGCT TCGT AGCG                 TGGGTTAGCGCAGCG
   blr5654   4  61  51 6216381 .. 6216417 + -10.8  -2.70932   CATCGCCGCAAACTC   GGTGCAC-CTCTCCCGC TTGC GGGGGAGGGAGCGCACC    TCCTTCGCGGCAACG
   blr5642   3  48 100 6205590 .. 6205603 +  -5.2  -3.15544   TCGCGCTGCGCGCGC               CCCG GAATGA CGGG                TTGATGGACCTACCC
   blr5637   6  82 230 6200699 .. 6200718 + -12.2  -3.65351   GCTCATCGACATAGA            GCAGCTTG CCGG CAAGCTGC             TTTGGATCGGGCTCG
     groEL  11 100  79 6188401 .. 6188420 +   -15  -5.38054   TCTACAAATACGAAG            CCCCGGCA GCGA TGCCGGGG             TTTTTGTTTGTGGCG
   blr5618  10 100  48 6178903 .. 6178950 + -16.5  -4.04806   CACCAAATGAAGCCC GCGATCCTTGGCCGCG-ATCAAC CGTC GTTGAAATGCGGCCAAGG-TCGC TTCTTTGCTGTCGGG
      metE   5  48 234 6169942 .. 6169958 +  -5.1  -3.14564   CTGCCAGCGACATCG              GCAGC GCGTGCA GCTGC              TTCCTGCCGCGATCA
   blr5604   7  62  76 6166099 .. 6166113 +  -8.5  -3.53811   AAAGGTGGTGGGCAC               GGCGC AAGAG GCGCC               TTTGCCCACCCTACG
   blr5594   7  68 170 6151922 .. 6151954 +   -12  -3.08679   GCGAAGGCCTCGAGC     GGCTGCGCG-ACAGC CATT GTTGAGCGCGCAGCC      TATTCCGTCGGACGC
       nah   7  72 194 6148661 .. 6148694 + -10.9  -3.35996   GCGATAGGCGAGTTC     GGC-CACGACGGCGCC GCC GGCGCCGGTCTGCGCC     TTGTCCATCAGCCTC
   blr5584  13  78 364 6142267 .. 6142285 +   -16  -2.64045   ATTTGGGGACGGACA             GGGCCGGA GAA TCCGGCCC             CTCTTCTTGAGCTCA
   blr5580   3  57 357 6139644 .. 6139661 +  -7.7  -3.15544   CCGACGATGCTGTTG             CGGC-CGA TCT TCGCGCCG             TTCATCACGATCGAA
   blr5564   8  60 154 6124478 .. 6124491 +  -2.3  -4.19817   GCCTGCAGCCACGCC               TTCGC CGCG GCGTA                TTTTCCGTACGTCCA
   blr5550  14  59  -1 6112470 .. 6112487 +  -8.4  -3.29471   CCAAAGCCGGCGAGT             GACGGC GGTCAG GCCGTC              TTGATGTAGTCGCGC
   blr5541   3 100   4 6101936 .. 6101960 + -13.6   -4.2349   CGCCGCCCGTGAGGC         GC-GCTGGCCG AAAT CGGCCAGCAGC          TTTTCGATCTCGGCG
   blr5534  10  57 250 6093473 .. 6093497 +  -9.1  -2.78018   CGGCTTGCCCTTCGG          CGCTGCGGCCG GCT TGGCCGCTGCC          TCCTTGGTCCCCGCT
   blr5530   4  64  66 6088534 .. 6088562 +  -7.9   -3.6215   GCGGGACGGATTCGG        GCGGACGCGGCCG CTT CGGGCGCGGTGGC        TTTGGCGTCGGTTCA
   bsr5526   1  48 155 6084859 .. 6084882 +  -4.4  -3.14132   GATGCCCCCGCAGCA          GGAGGTTGCG ATGT CGATGCCTCC           TTCCTGCAACGCGGC
   blr5518   3  53 145 6078315 .. 6078325 +  -8.2  -2.72144   GAGATGGTGGGCACC                 GCGC TAC GCGC                 CTTTGCCCACCCTAC
   bsr5508   2  91 469 6069999 .. 6070016 + -14.1  -3.86897   GCCGGCATACGAAAA             GGCCGGC GGGA GCCGGCC              TTTGTCGGAACTGGG
   blr5502   9 100  28 6062897 .. 6062919 + -20.6  -4.15044   CAGGCTGAAAGCTTG           CAGGCGGCCC GAC GGGCCGCCTG           TTTCTTGCCGGCGAA
   blr5499   1  46 369 6061354 .. 6061374 +  -5.3  -2.74012   GGCGCGAAGGCGCCC            GGGCCGG TGTAGGT CGGGCCC            TGGTTGACGTAGTAA
      uvrD   4  46 347 6054751 .. 6054766 +  -4.6  -3.02263   GAACGCAGGCCGGCG              TCGCGG ACAT CGGCGA               TCTTGGCGACGCTCT
   blr5484   2  54 321 6044173 .. 6044199 +  -7.3   -3.1505   ACATCAGGACCTTGC        CGCCTT-CGCTT GAAG ACGCGCAAGGCG         TTGCTGCGGGCTACT
   blr5474   5  56 158 6032413 .. 6032430 +  -6.9  -3.29144   CGACGATCGTAATCG             CGGCGGC TGGA GTTGCCG              TTCTCGACAGCATAC
   blr5470   7  77  22 6017568 .. 6017586 + -11.7  -3.63805   GCAGTAGAGGCGAAA             GCGGCTC CGGTT GAGCCGC             TTTCCGCTGTCGACT
   bsr5463  10  74 329 6007441 .. 6007451 +  -6.8   -4.3767   GCTTGCGGTGAAGGT                 TCCC ATG GGGA                 TTTGTTCTGATCTCC
   blr5456   6  63 375 6000163 .. 6000178 +  -6.8  -3.72576   ACGAGATCGGTTCGA              CGCGGA GCGC TTCGCG               TTTCATGGCGGCCAC
   blr5450   2  46 438 5995070 .. 5995080 +  -4.6  -3.01712   CCGCAAGCTGAAGCG                 CGGT CGC GCCG                 TGTTCCGGCCGGACG
   blr5441   4  62  68 5985405 .. 5985446 + -10.7  -2.89683   GCGCACCTGAGAATC TCGAGATCCCGGGTTCGCGC TAA GCGCGC-CCCGGGATGACGC TCTATCGCGTCAACT
   blr5406   8  50 338 5943455 .. 5943466 +  -7.2  -2.80994   GAGTATCGCCGCGCT                CGCC GACC GGCG                 TGTCGTAGCGTTGCG
   blr5374   8  95  34 5921766 .. 5921785 + -16.4  -3.87149   GCCCCAAAAACAAAA            GCGGCGCC CGAG GGCGCCGC             TTTCAATTTCGTACC
   blr5365   4  59 330 5911968 .. 5911984 +  -3.5  -4.07568   TGACGATGCGGCGCG              CCAGCAG ATG CAGCCGG              TTTTGCAGGCCGCCC
   blr5359   4  73  91 5907417 .. 5907429 + -10.5  -3.58343   AGAGATGGTGGGCAC                GGCGC TAC GCGCC                TTTGCCCATCCTACG
   blr5350   4  60 176 5899727 .. 5899744 +  -9.1  -3.01712   CAAACCGCACGAGGG             CGACGGC GCGC GTCGTCG              TCTTGCCAGGAGCGA
   blr5341   6 100  23 5893707 .. 5893731 + -14.3  -4.57516   CAGTGACGCATGAAA          GCGGCGGGA CACAACA TCCCGCCGC          TTTTCGTTTGGCTCT
   blr5327   7  68 188 5876320 .. 5876352 +  -9.8  -3.28924   AACGGATCAAAGGCG     CGGCGGCGG-ACGTC GAGC GACATGCCGCAGCCG      TTGTCGGAGAAGATG
   blr5318   9  90  82 5869516 .. 5869539 + -14.6  -3.63744   AACCTCATTTTCGAC          GATACGCGCG ATCT CGCGCGTGTC           TGTTTTACCCGCCAC
   blr5311   4  89  29 5863174 .. 5863201 +   -17  -3.14132   AGCAGACACGAACAA        GCCTTCGGGTGC GGAC GCGCCCGGAGGC         TTCGTCCCGCAACAG
   blr5295   1  52 316 5847310 .. 5847353 +  -6.5  -3.02829   GGACGCATTGCCGCA GTCGGCGGCGCCGCAGC-CA GCCCA TGCGCAGCAACGCCGCCGGG TCTTGAAAAACTGTC
   blr5292   4 100  22 5844192 .. 5844210 + -17.4  -3.53343   CCCTCGAAACAGAAA             GCCCCGGC TGA GCCGGGGC             TTTCCACGCCAGATT
   blr5289   4  43 212 5841949 .. 5841961 +  -3.3  -3.01712   CGCGAGCTTGTCCAG                CGTCT GGT AGCCG                TATTCGACGGCGCCG
   bsr5273   6  57 -30 5824496 .. 5824509 +  -8.1  -3.13522   GCTCAGCCATGGGAC               CGGGA TCGA TCCCG                TCTTCCTGAGCCCGT
   bsr5273   6  57 226 5824752 .. 5824769 +  -9.1  -2.75481   AACATGTAGGCGAAG             CCGCTGGC GGT GCC-GCGG             TACTTCGGCTTGGCG
   blr5264   4  87   3 5813526 .. 5813558 + -17.2  -3.05816   GCTGCCGAGGTGATC     TTC-ACCTCTCCCCG CTTG CGGGGAGAGGTCGAA      TTCGATCGCAGATCG
   blr5260   2  50  31 5809194 .. 5809240 +  -7.2  -2.76696   AAGATCGCCTCGAAC GCGCTGCGCAGC-GTCTCGTG CCGGAA CACAAAACCGCGGCTCAGCGC CTTGTTCGGCAGCAC
   blr5253   4  52 261 5804360 .. 5804388 +  -4.5  -3.51934   CGGTGTAGACCAGCA        CCAGGATCGCG ACGATCG CCCGGTTCTGG        TATTTCTCCAGGAAG
   blr5246   8  47 -68 5796008 .. 5796054 +  -3.5  -3.28712   TCAGCAGGGATGGAT G-CGCAGCGGGGAGACAGGCTCG ATC CTTGGCGGTCTCCCCGCA-CGAC TTATCACGAACCGCG
   blr5239   4  46 471 5789129 .. 5789141 +  -4.7  -3.08991   ACGCGCAGCAGTCCA                GGCCG GAT CGGCA                ATTTCTTCGAGGGCT
   blr5236   5  78 391 5787386 .. 5787420 +  -9.9  -3.93695   GCCGGCACGGCAACC    GGCCGCGCC-TCCATG ATCT CGAGAACGGCGCGGCC     TTTCTCGGTGATACG
   bsr5223   5  57 154 5778626 .. 5778647 +  -2.9  -4.09685   CAGCGACTTGCGGGC           TTGGCGG CTCAATCT CCGCCGG            TTTTGACCCGTCGGA
   blr5214   3  56 183 5772020 .. 5772033 +  -3.8  -3.97947   AACTCGCCCGACAGT               TCGG AGTTCC CCGA                TTTGTGATGGATCCA
   bsr5206   6  57 130 5762404 .. 5762414 +  -4.6  -3.85256   ACGGACTGGAGCCTA                 TGGC ACG GCCG                 TTCTCTTTGGCTCTA
   bsr5197   2  43 292 5752925 .. 5752941 +    -5  -2.71011   CGTGCCGAAGGGCAG              CGTCCG GTGGG CGGCCG              TCATTGCAGCACAGT
   blr5192   1  68 221 5746264 .. 5746285 +  -8.7  -3.62597   CTAACAGACGCGATG           GGCCATTAG CAGA CTACTGGCC            TTGTTGACGGATCAC
   blr5182   5  84 201 5736986 .. 5737014 + -11.7  -4.06419   ATTGAAACCCGGACG        GGGCCGCTGAT GGGCTGA GTCGGCGGCCC        TTGTTTATGAGGAAC
   blr5174   3 100  25 5730320 .. 5730337 + -14.1  -4.62471   ACTACGCAAACCAAA             GCCCCGG CTCG CCGGGGC              TTTTTGCGGGTTGAG
      panC   7  86  -4 5720368 .. 5720399 + -13.8  -3.45839   TCGACAATATCGCGG      TCTAAAGCGCGATG ACGA CATCGCGCTTCAGG       TTACTGTTTGAGCAT
   blr5158   1  48 368 5716608 .. 5716638 +  -4.7  -3.21416   GCTCAGCACCTTGCC      GATCTGGGTGTCGC CGCC GCGGCAGTC-GATC       TTGCTCATCAGCGTC
   blr5152   9 100  28 5707736 .. 5707755 +   -15  -4.37711   CGACACAAACAAAAA            GGCCGGCT GAAC AGCCGGCC             TTTTCGATTTCATCA
   blr5152   9 100 136 5707844 .. 5707878 + -13.5   -4.3534   GGCCGCCCGGCTTGG    GCTTGCCCGGCGGGCG CTTG CGGGCGCCGGGCA-GC     TTTTCCTGCTTCGGC
   blr5140   6  57 218 5696425 .. 5696448 +  -8.8  -2.79581   CGCATGCGCGTCTCT          GTCCTCGATC ATGC GATCGCGGGC           CTTCTTCAGGGTTTC
   blr5135   8  78  18 5692160 .. 5692192 + -15.6  -2.64155   TTCTCCACATCGTCA     TTCCGGG-GCGCGCC TCTT GGCGCGAGCCCGGAA      TCCATTTCACGACGA
   blr5128   4  62  63 5686775 .. 5686793 +    -8  -3.55444   GCGGAAGTAGGTTGT             CCCGCGTC AAA GGCGCGAG             TTTGACAGCTCCGGG
   blr5122   9  47  88 5682133 .. 5682153 +  -2.4  -3.53444   TTGAACCGAGAGGCC            GCGGCGTA CTGGA TTCCCCGC            TTTCGCGGGGAATGA
      acpD   3  63 365 5664013 .. 5664047 +    -9  -3.29211   CGCGGGACGAGGGAA     CCGGCCGGCGCAACCG ATG TGGCCGCGCCGACCGA     TTCAATTTGCACTTG
   blr5095   5  68  58 5652038 .. 5652048 +  -5.4  -4.15565   GAGCTCGCGACAAGA                 TTGC GAA GCAA                 TTTTGCGCTGATGCG
   bsr5084   0 NONE
   blr5073   2  40 160 5628406 .. 5628459 +  -2.9  -2.86164   GAGCTGCCGATGCCG CGCGTCAGACCGGCAGCTCGCGCC ACTCCCG GGCTTGGGGTGCCCGTC-GCCGCA TATCCTACTTGCCAG
   blr5068   9  58  -5 5623056 .. 5623075 +  -7.2  -3.55622   GTGAAGGCCGACCTC            GACTAG-CC CTT GGACTAGTC            TTTGACGGGATTGGC
   blr5068   9  58 146 5623207 .. 5623228 +  -6.6  -3.53012   TGATCAGCATCAGAC           CTG-CGACC TCCAT GGTCGGCAG           TTTGAGGGCGCGCGC
   bsr5054   5  68 184 5605837 .. 5605851 +  -4.2  -4.29396   ATCATGTCGTTTTCG               GCGGGT GCA ATTCGC               TTTTGGTCCATGCTT
   blr5047   3  49 -15 5599095 .. 5599122 +  -3.9  -3.53012   CCTGATCCGCGCCGA        GCGCCGGCCCG ATTGAC CGCACCGCCGC         TTTCGCGCACAAGCG
   blr5047   3  49  82 5599192 .. 5599222 +  -5.4  -3.00774   GGGCCTCCTGCGCTG      GGCGA-CCACGCC GCCGCA GGCCTGGGTCGTC       TATCTCCTTGCCGTC
   blr5039   4  59 244 5585685 .. 5585699 +  -3.4  -4.07568   TCCTGGCCTTCAAGA               GTCCCG AAC CGGGGG               TTTTGCACCCAGCGC
   blr5025  13 100 231 5571760 .. 5571779 +   -15  -4.17701   GCGGACAACAAAAAA            CCCGCGGT TTGC ACCGCGGG             TTTGTCGTTTGTAGC
   blr5005   3  57 457 5550701 .. 5550715 +  -4.2    -3.727   GCCATCGCAAAGCAA               CCTCCT CAC AGGAGC               TTTGGATGTAATCGA
   blr4995   5  73 181 5540006 .. 5540031 + -13.2  -2.77791   GGGTTTAGTCACCAA         GGCCCGCCAG CGTGAA CCGGCGGGCC          TCCTGTTGAATTCGG
   blr4990   5  66 289 5535463 .. 5535482 +  -9.2  -3.54511   GACAAGCTTCATTTT            CTTGCCGC AGAT GCGGCACG             TTCTGGTTGAGTTGT
   blr4984   3  68 427 5530149 .. 5530186 +  -9.2  -3.58343   TCCCCACCCGTCCGC  CACGATGGCGACG-CGAT CGAA ATCGACGTCGCCG-CGCG   TTTCCAGATAATCCA
   blr4977   4  51  83 5522082 .. 5522116 +  -7.1  -2.94099   GGAGAAGCCGCGGCG    TACTG-GATGCCCCGC CTTC GCGGGGCATGACAGCG     TCTGTGATGCGGCCC
   blr4977   4  51 410 5522409 .. 5522432 +  -3.1     -3.67   TCGACGGCCCCTCAC          CCGGTTTCGG CGCCT TCGG-ACCGG          TCTTTTCGGCGTTGA
   blr4959   3  56  74 5502269 .. 5502286 +  -6.9  -3.28712   TACTGGCCGACGAGG             CTGCGCC ATTC GGCGAAG              TTCTCGGAGCCGCGG
      glnA   5 100  30 5493480 .. 5493499 + -12.8  -4.67038   CTGCGACAAGCAAAA            GGCGCTCC GCGA GGGGCGCC             TTTTCGTTTTGGGGC
   blr4938   4  57 356 5477677 .. 5477698 +  -2.2  -4.08945   GCGAACGGGCCCGGC           T-CCTCCGG CCCGA CCGGCGGCA           TTTTGGGCACGTGCT
   blr4897   7  75 -18 5431380 .. 5431390 +  -8.2  -4.15222   AGACGGCGTCCTGCT                 GCCG ATG CGGC                 TTTATTGAAGCGCAT
   blr4891   3  56 422 5425153 .. 5425165 +  -9.1  -2.66316   CCGAGATACATCACG                GCGAC GCG GTCGC                TCATGTGCTCGACGA
   blr4874   7  74  13 5405006 .. 5405029 +  -7.4  -4.42639   TAGAGCGCCATACAC          CGG-GGCGATG CGC CGTCGCTGCCG          TTTTGCTTGACCTGT
   blr4850   3  39 356 5374820 .. 5374830 +  -2.4  -2.78384   GGTGACGTTCTTGAT                 GCCG ATG CCGC                 TGTAATCGGCGCGGA
   blr4850   3  39 470 5374934 .. 5374947 +  -2.3  -2.73681   CAGCTCGAACTTAAT               AGGAG ATCC CTCCG                TCATTCCCGTCCCTC
   blr4846   9  79 160 5371162 .. 5371181 +  -9.2  -4.23213   GCCAGCACGATGTCG            GCGGCGAG CACG CTCGGCGC             TTTGTTGCCTGTGGA
      glnA   1  41  65 5358759 .. 5358771 +  -3.3  -2.73468   GATCATCGGGACCCT                CGACG AGG CGTGG                TGATTGACGATCTTC
   blr4829   0 NONE
   blr4813   2  43 -12 5334839 .. 5334862 +  -5.2  -2.57132   CGCGAGTCGCCGCCG          CGAGG-CAGGC TAG GTCGGACCTCG          GTTATCAGCGCAGCG
   blr4804   7  72 390 5324433 .. 5324467 + -12.8  -3.07994   CGGAGCCATTCCGTC     ATCAGGCCGACCAAGG GCT CCTTGGTCGGGCCGAA     TTCGGTGGAGTTGGC
   blr4797   2  65 313 5316852 .. 5316887 + -11.1  -2.78816   AGAACAGCGAATTGG   CGGGCGCGCCGGCGGCG ATGA CGC-GCTGGC-CGGCCG    TGTAGTGCCGCGTGG
   blr4790   9  57 333 5307288 .. 5307298 +  -8.2  -3.18366   CTTGTGCACGCTGGA                 GCCG TAG CGGC                 TGTATTCCTTGGCGG
   blr4775   8  58 354 5290983 .. 5290999 +  -6.5   -3.4252   CGGTCGGGATGTCCG              GCGCC GAGGACA GGCGC              TTGTCGTCGGTGACG
   blr4764   3  55 391 5276446 .. 5276459 +  -5.9  -3.53091   CCTGGATTTCGCTGC               GCTCC ATCC GGGGC                TTTCAGAGGGCCGCT
   blr4745   2  53 -10 5256759 .. 5256773 +  -8.5  -2.70932   TCGAGGCCGCCCTTC               GCGGC GACTA GCCGC               TACTTCAGGGCCGCA
   blr4737   4  56  97 5246456 .. 5246468 +  -3.3  -3.90588   GCGGCGTGTAGGGAT                CTGGG GTG CCAAG                TTTGATTGGAGGGTA
   blr4729   2  50 264 5238059 .. 5238069 +  -2.4   -3.6682   CGCTGCTCAGCGGCA                 AGCC GAA GGCC                 TTTCACTACGTCGCG
   bsr4717   1  43  29 5228704 .. 5228723 +  -3.4  -3.05268   CCGATCGCGCGGCGG            GCCTGCCG AAAT CCGCAGCC             TATTGCCCATGCTTC
   blr4709   3  63 -34 5217237 .. 5217261 +  -9.4  -3.35996   GGCTAAGTGACTCTA         CGTA-CTTGGC CATT GCCAAGCTACG          TTCTCACTGACGATC
   blr4705   5  70  95 5211833 .. 5211845 + -10.5  -3.53811   AGAGATGGTGGGCAC                GGCGC GCT GCGCC                TTTGCCCACCCTACC
   blr4695   7  53  13 5199053 .. 5199080 +  -7.6  -2.76696   TAGGGAAGTTCGTAG        CCCGGATGGAGC GCAA GCGTAATCCGGG         ATTCTTGCCAGGCGC
       asd   5  73   8 5191833 .. 5191870 + -14.1  -2.78384   TGGCGTAAGCCGACC   AGCGGGACGGGCGG-CGT CAA GCGTCCGCCTGTCTCGCG   TCTCCTACGCCAGCC
   blr4680   4 100  27 5184503 .. 5184520 + -14.1   -4.8622   ACCCCAAATACAAAA             GCCCGGC TCGC GCCGGGC              TTTTTCGTTGGGGCA
   bsr4668   8  60 148 5170323 .. 5170334 +    -3  -4.25104   TTACGGAGGCTCATT                TGAA ACCA TTCA                 TTTTCATCGCCGCCA
   blr4660   4  84 392 5161699 .. 5161712 +  -3.8  -5.22312   AAAGACGAGTGTCGC               CAGG ATTGTC CCTG                TTTTTTCGTCTCGCT
   blr4646   5  66 446 5145607 .. 5145621 +  -2.1  -4.57073   GACGCGGACTTTCCG               CGAGA CATGC TCTTG               TTTTTGCGACCGCTC
   blr4641   6  73  13 5141185 .. 5141206 +  -4.3  -4.61873   TGAGACAAGCCTACC           GGGCAGGCGG TCA CCGTC-GCAC           TTTTGATTTATAAGA
   blr4638   8  90  61 5137804 .. 5137823 +   -15  -3.51232   TTCTCTTTACGATAG            CAGCGCCG ATCA CGGCGCTG             TTCGTTTCGCGAGAC
   blr4624   9  81 349 5122372 .. 5122385 +  -4.5  -5.00616   ACGTCAGCGATCCCT               TGGCG CTCA CGCTA                TTTTTTAGCCGCACC
   blr4621   0 NONE
   blr4616   0 NONE
      recG   3  46  -8 5099057 .. 5099070 +  -5.9  -2.73875   ATCCCGCTGATCGGG               GCGGG CTAG CCTGC                TGCTCTTCGGCGCCC
   blr4599   2  49 145 5091999 .. 5092015 +  -4.3  -3.35996   TGGCTTCCGAAGCCT              CCGTCTG GGT CAGGCCG              TTGTCCATCGCCCTG
   blr4592  12  68 410 5086544 .. 5086596 +  -9.8  -3.38339   GGCGATTCGACTCGC GGCCGGGC-T-GCGTGTTGCGGACTG CCT CAGTCAGCATCTCGCGAAGCTCAGCC TTCGTCTTGGGTGGT
      argD  10  56  78 5075021 .. 5075064 +    -8  -3.06831   GCGCGCCTGAGAATC TCGAGATTCCGGGTTCGGCTC TTC GAGCCGC-CCCGGAACGACGG TTAGCTACGGCTTCA
   blr4575   4  52 -27 5068392 .. 5068412 +  -7.6  -2.57344   CGCCGACCAATACGA           CCTGC-ACG GCAG CGTCGCAGG            GTTCTGAGAGCACTC
   blr4568   4  65 427 5060577 .. 5060622 + -10.6    -3.224   AGTAGAAACGCGAGC TCGGCGTG-A-CG-CCCGGCG CTTGCTC CGCCGGGACGATTCACGCTGA TCTTGTCGCGCCTTA
   blr4563   6  95  14 5056172 .. 5056197 + -19.1  -3.28712   AGGCTCCGGATCGCC         GACGCATCGCC ATGG GGCGATGCGTC          TTGTCCGGGGCGCGA
   blr4550   3  61   5 5044436 .. 5044460 +  -9.2  -3.13164   ATCCTGATTGAAGTG         CGG-CCGGCCG AGAC CGTCCGGTCCG          TTAACTAATTCACAG
   blr4539   2  77  -9 5031976 .. 5031994 + -14.6  -2.71731   CAGGAAGCTCGATAT             CCCGAGCT AGA AGCTCGGG             TAGTTCGGCGCTCGC
   blr4532   6  54 224 5021078 .. 5021120 +  -2.8  -3.79251   CGTTTCGATCACCGC GGCCGGAGCC--AC-CTCGAT CGGC ATCGGGAGTGCGGTTCAGGCC TTTGATACTGACCTA
      pipA   7  74  95 5012061 .. 5012087 + -10.9  -3.46336   CGTCCACATGGAGCT         GTGAGCGCC TAACTGCGC GGCGCTCAC         TCTTTGGCTTCGAGT
      ephA   8  53 273 5009175 .. 5009203 +    -8  -2.73124   GCGCGTTTTGGAGCG       GCCGGCCCCG-GC TGCG GCTCGAGGCCGAC        ATTTCCGAGCTCGCA
   blr4513  13  59 -27 5001056 .. 5001092 +  -8.7  -2.91144   GCTGCGCAACGAGGT    GGGATCAGCGAAGGC AATAACC GCCTGAGCTGATCTC    TCGTTTCAAGGCTGC
   blr4495   6  80  44 4979240 .. 4979277 + -14.3  -3.06796   AGCTCTTGCGACGAA   GCAATCCAGAATCCCTC CGCG GAAAGATTCTGGATTGC    TTCGCTGCGCTCGCA
      hflx   1  40 218 4977222 .. 4977237 +  -3.2  -2.66316   TGCTGATATCCTCGC              TTGCGG CCCT CGGCAA               TGATGTGGTGCAGCA
   blr4478  12  64  45 4959415 .. 4959452 + -10.7  -3.06796   AGCCCTTGCGACGAA   GCAATCCAGAG-CCTTTC CGC GGATGGATTCTGGATTGC   TTCGCTACGCTCGCA
   blr4459   8  64  87 4936009 .. 4936049 + -10.4  -3.06133   GATTCTCGGCCGATA TCTCG-GCGGCGCGAGC CAACCGAA GCTCTCGCCGCGCGGGG  TTGCCTAAACCCTTG
   blr4443  13  65 387 4909084 .. 4909115 +  -6.4   -3.9461   TCCGGTCCTGCTTTG      CGGCGCGGGCCTGCT GCT GGCGGGCG-GCGCGG      TTCTTGTTCGCGCCG
   blr4435   4 100  25 4895806 .. 4895827 + -13.7  -5.25803   CAGCTCTGAAATGAA           GAGGCGGGC GAAA GCCCGCTTC            TTTTTTGTCCGGGTT
   blr4427   0 NONE
      hmgL   6  70   9 4885026 .. 4885059 + -13.1  -2.87931   GTCCTAATTTTCGTA     GGGTGGGCAAAGGCGC ATA GCGCCGT-GCCCACCA     TCTCTCCGCGATCGA
   blr4411   9  59 338 4872654 .. 4872680 +  -4.4  -3.94409   GAGTGCGAACAGCGA        GTCTCCG-GGC TCCGGC GCCTCGGAGAG         TTTCTCGGTCGTATC
   blr4400   2  46  35 4863027 .. 4863045 +  -4.4  -3.04461   CAGATACCGGAGCCT             GTCGGGCG AAC CGTGCGGC             TCTTGCAGATAGGTG
   bsr4397   2  60  81 4860779 .. 4860791 + -10.5  -2.50113   GCCGCCGGCCGCGTG                CGCCG GAA CGGCG                ATTCCTCGCGTGCTC
   blr4392   3  45 254 4857099 .. 4857120 +  -4.4  -2.87146   CGTGCGAGATATAGG           CGTC-CCGC GGGAA GCGGTGATG           GTTGTTGTGAAGGCC
   blr4388   6 100 309 4852883 .. 4852916 + -17.3  -4.08317   GCTAGGCCGCGTCGG     TGCGGGCAGGGCGCG ACAG CTCGCCCCGCCCGCG      TTTGCTTTGGCCTTA
   blr4383   8  65 255 4847114 .. 4847124 +  -5.4  -4.13767   TTCTCGATCTCCGGG                 CTCT TGT AGAG                 TTTTGCCGTGGCGCG
   blr4379   4  52 252 4843779 .. 4843796 +  -7.7  -2.50935   GCGGCCGTCGGTGCC             GCCGGTGT CGA AC-CCGGC             CTTGGTCAGTCGCGT
   blr4364   8  57 149 4827328 .. 4827340 +  -6.3  -3.56558   ATGGCGATCGCCGGG                CTTCT CGG AGAAG                TTCTCTCCCTTGTGA
   blr4364   8  57 474 4827653 .. 4827700 +  -2.6  -4.07687   TTTCCTTCATTGCCG TGG-TTGCAGCGACCTTGGGATC GCA GATCCTCAAGCCGTCGCGAGCCA TTTTGCGAGCGACGT
   blr4385   5  45 -18 4818963 .. 4818992 +    -5  -2.87931   CATGCGGCTGATGCT       GGGCC-TGCCG GAGGCGTAG CGGCAAGGCTC       TCTCTCCACCGTCGC
   blr4385   5  45 219 4819200 .. 4819224 +  -6.3  -2.52017   GCACAGACATTGTCA          CGCGCCACCAC CGC GTCGTGGTGAG          ACTTTTCGATTTCAC
   blr4385   5  45 409 4819390 .. 4819401 +  -5.8  -2.52795   CTTCGATGGCTTCGC                TGCG CAGG CGCA                 TCAGTTCGGAGCATT
   blr4352   5 100  50 4811708 .. 4811726 + -17.4  -4.44608   ACTGACAAATTCAAA             GCCCCGGC ATC GCCGGGGC             TTCTTTTTGCGTGCA
   blr4345   5  70  31 4802650 .. 4802662 + -10.5  -3.53444   AGACATGGTGGGCAC                GGCGC TGC GCGCC                TTTGCCCACCCCTAC
   blr4333   7  67 131 4791420 .. 4791436 +  -7.9  -3.78934   AGATCTCGCGGCGGC              CGAGGCG CAG CTCCTCG              TTCTTCTGGCCGCGA
   blr4325  14  69 171 4781756 .. 4781771 +  -8.2  -3.90112   GCCGCGAGCACCATG              CCGGCG GCGT TGCCGG               TTTCGTTCGCCGCGG
   blr4322   5  60  87 4775462 .. 4775483 +  -5.7  -3.78953   AACTTCTGCGGGTCG           ACCGCTTCG CCGT CGATGCGGG            TTTCGTAGTGCAGAT
   blr4318   4  76  26 4768675 .. 4768716 + -12.1  -3.34895   GTGGAGCGCATGGTG CGGCGAGCCTTGCTTCATC ATAG GGCGGCGCGCGGCTCGCCG  TTCGTTCCGAGTCCG
   blr4312   3  48  95 4760978 .. 4761001 +  -6.7  -2.52623   TGGAAATCGAACAGA          TGCGAGTTC AATAGC GAGCTCGCG           ATGTTCTGCGCGACG
   blr4300   5  47 430 4743029 .. 4743051 +  -3.2  -3.35679   TGCCCTTGGCCATCG           GCCCCATGGC GTA GCCACCGGCC           TTGTCGATCAGCGGC
   blr4285   1  43  16 4727438 .. 4727451 +  -4.5  -2.62184   GCCGGCTATCGACTA               TTGCC GCGA GGCGA                TGATCTCGAGCGCGC
   blr4281   3  43 -42 4720635 .. 4720678 +    -5  -2.67515   CATCCGCGCGTTCGG CCAGCCGCCCCAGGCGTTGCG GCG CGCGGCGCGGGCGG-GGTAGG TGGTGTGCTCGTAAA
   blr4281   3  43 361 4721038 .. 4721052 +  -2.8  -3.14211   GCAGAAACCGTGCCA               GTCG TCCCAAT CGAC               TTGCTGCAAGACGCT
   blr4275   8  61 -15 4714329 .. 4714345 +  -4.3  -4.08557   GCTCGGTGCCGTGGT              GCTGGCG ACG CGCTAGA              TTCTTGTTTGACGCG
   blr4264  15  71 194 4697894 .. 4697911 +  -5.5   -4.4281   AGGCTCCCCGATCAA             TAGGCAG GGGT CGGCCTA              TTTATTGTCCTTTGG
   blr4250   4  48 319 4683071 .. 4683088 +  -4.9  -3.16564   AGGCCAGTGGTCGGA             TCGACGTG CTC CA-GTCGA             TTGATGCGATGCCGA
   blr4245   4  57 136 4678754 .. 4678770 +  -7.9  -3.18681   CGCCATCCGCCGCCA              GCCGCAG AAA CTGCCGC              TTCATCGCATTGACC
   blr4226   5  48  43 4662995 .. 4663031 +  -4.2   -3.1637   GCGCCGATAGGTCTC   CG-CGATCAGCCGGCCG TGCA CGGCGCGCAGTTCGGCG    TTCATGCGCGTCTGT
   blr4219   7  83  63 4657593 .. 4657626 + -16.7  -2.57564   CGATGCGCCATTGCA     GCGTCGTGGCGTTGCC GTT GGCATCGCC-CGGCGC     CTTGTCGGCGGGTGA
   blr4203   4  60  28 4644181 .. 4644218 +  -9.1  -3.01924   GGCGCGGTGTTTTCA   GGCGTGATCCG-AAGGAC ACT GTCATTCCGGGGCGCGCC   TCTTGGCGGGAGCTA
   blr4199   5  69 179 4640129 .. 4640154 + -11.1  -3.21416   GCCTGAAGCCGGGGT         CGATGCAGGCG AAAT TGCCGGCATCG          TTGGTCATGCCGCTG
   blr4195   8  79  20 4634629 .. 4634639 +  -8.2  -4.47328   ACAAATGGGTTGGGG                 CCGG ACT CCGG                 TTTTGTGCTAGCCTT
   blr4191   4  68  86 4630438 .. 4630449 +  -5.8  -4.24342   AGCAGGAACAATGTG                CCTC GTGA GAGG                 TTTGTTGCTGGCGCG
   blr4162   8  89   9 4603260 .. 4603282 + -16.3  -3.41024   CGCCTGAATCAAAAA           GCGGACCGG CAAAA CCGGTCCGC           TCTTGTATTGGGGAG
   blr4151  15  71 214 4592993 .. 4593008 +  -8.2  -4.08945   TCCGCTGCTCCGCCT              CGCGCG TCGT TGCGCG               TTTTCCCGCCATCAT
   blr4146   1  43 469 4588409 .. 4588423 +  -4.2  -2.61681   GGCGCGATCGAGCGC               CTGCTC GAA GAACAG               CTTGTCGCCTTCGAA
       qor  13  79  24 4574728 .. 4574756 +   -16  -2.71269   ATCTCGCGAAACGCA        TTCGGCGCCCCG CATGA CGGAGCGCCGAA        CTTCGTTTGGACGTT
   blr4134   5  54 -10 4571002 .. 4571021 +  -3.5  -3.70902   AGGTGGCGAAGCTGA            CGC-CGGC GTAAG GTCGAGCG            TTTCAGTGTGGCCGG
      purN  12  76 187 4564689 .. 4564735 + -10.1  -3.72893   GAGAGTCCAGCACGC TCGA-CGGCGGAGATGTGGACG AACA CGTCCTTGTCGCTGCCGTTCGG TTTGATGAACCCATA
   blr4120   2  40 143 4557565 .. 4557580 +  -3.2  -2.64274   ATGTCGCCGAGACGA              TGCTCG AACA CCAGCA               TCAATTTGCGGCCCT
   blr4100   9  60 454 4531719 .. 4531769 +  -9.8   -2.6563   AACGCGGCGTGGCCG CAGCCGTTCCGCG-CGG-CGGGCGAA ACT TGCGTCCGGCCGCCGCGGG-CGG-TG TCAGTTCTTCAGCAC
   blr4075   7 100 -13 4510327 .. 4510351 + -17.1  -4.67563   CCGCCAAAACGAAAA          GCCCGGCCGCT TGA AGCGACCGGGC          TTTTGATTTGTCTTC
   blr4068   6  68 121 4502137 .. 4502173 +   -13  -2.64099   TGAGCAGCAGATGAT   C-GAGCCGCAGGCCG-GC ATC GCGCGGCCAGCGGTTCCG   CTTATAGTCCCAGAA
   blr4056   8  79 152 4488599 .. 4488647 + -16.1  -2.82516   GGCCCCAAACGCAAA TGCCCGGGACATCGAGCGCGAAG ACGCG CTTCGCGCTCTC-G-CCCGGGCA TGTCGTCGTGGAGCC
   blr4031   2  43  63 4463393 .. 4463405 +  -4.7  -2.83522   AGGGCGATCATGACC                CGGCG CAG CACCG                ATTTGCTGACGCCAT
   blr4013   3  43 239 4449664 .. 4449678 +  -4.3  -2.76969   GAGCTCATAAAACAC               TCCAT CTCGA ATGGA               CTTTGCCCTCAGTTA
   blr4009   9  83  -5 4446938 .. 4446993 + -15.5  -3.08032   GTGGCGACCGCGGCG GC-GTGAGGCTGTAG-CCCGGGTGAGCG AAG CGA-CACCCGGGACTTCTGCCTCACAGC TGCTTTTCGAAGAAC
   blr3992   4  63  33 4430467 .. 4430482 +    -9  -3.36671   GCGATGTTGTGTCAG              CGATCG CAGG CGATCG               TTCTCGCGTTGCCAT
      guaA   4  43 162 4427751 .. 4427765 +  -4.2  -2.73124   AAAGGTCGGAAGCGG               TGAGCC GAA GTCTCA               GTTTGAGGGATCGGG
      guaA   4  43 299 4427888 .. 4427908 +  -2.6  -3.25282   GACCGGTTCTCGGCG            TCGATC ACGGCCATA GATCGA            TTACTGCTCCTTCCT
   blr3985   6  77 135 4424181 .. 4424210 + -11.4  -3.69354   CCCCCCAAAACAAAA       GCCCCGCAGACCG AATCC CGGTCA-CGGGGC       TTTCAAGTTCTCGCG
   blr3973   3  50  22 4413206 .. 4413228 +  -6.8  -2.71011   GGGCCTGGTTGCGCC           GCCGACGCCC TCC GGGCGGTGGA           TGGTTAAGAAAGAGT
   blr3963   5  52 353 4399813 .. 4399835 +  -6.2  -3.39803   CCCAGGTGGCGGAGC           CGGCCGCG ACCTGCA TGCGGTCG           TTGTAGATATAAGTG
   blr3947   0 NONE
   blr3934   5  52 168 4366212 .. 4366245 +  -2.1  -3.72576   GCTTCGAAGGCCGTC     GCCGCCATGTCGGCG AACA CGTCGGCCGAGCGGG      TTTGCTCGAGCAGCG
   blr3908  10  62 123 4339040 .. 4339074 +  -8.5  -3.53012   CTTCGGCTTCGGTGC    CGGACGGCGGAAAGCG GTAA CATTGTCCGCCG-CCG     TTTCAGGCGGGCGGG
   blr3900  10  62 475 4328045 .. 4328060 +    -6  -3.95324   CGCGGGCTGTGCGGC              CGGGGC AGGA GCCGCG               TTCTTCTTGGCGCTC
   blr3894   3  49 201 4322354 .. 4322366 +  -5.5  -3.01712   GTTGATGGTGATTGT                CTCGA TTT TCGGG                TGTTGGGAAGCGCGC
   blr3894   3  49 286 4322439 .. 4322451 +  -4.7  -3.30771   TTCGCAGCAATAAGT                GCGCC TAC GGGGC                TTGTGAGCGATGTGG
   blr3894   3  49 437 4322590 .. 4322604 +  -4.2   -3.3164   TCGAACAACGGCAAA               GGGC TTTAGCT GCCC               TTCTCGAAATCGATT
   blr3889   4  58 378 4314779 .. 4314814 +  -6.9  -3.53224   TGATGCGGCGCTCCA   GCTCGCGCG-CG-ATCT CCTC GGATACGTCGCGCGACC    TTTGGCGCCAAGCTG
   blr3873   2  60   6 4295341 .. 4295355 +    -7  -3.58365   GAGAACGTGACGGCT               GCCAGC GTC GCCGGC               TTCTGTCATCTCGTG
   blr3870   3  65  33 4289971 .. 4289995 +  -9.9  -3.15544   CGGCGCGGCGCTGAT          GTCGCTGCCGT GGT GCGTCAGCGGC          TTCATGCCGGTGACG
   blr3854  13  65 149 4273124 .. 4273136 +  -4.7  -4.21936   GCAGCCTGCGTCGTC                GGCGC GTT GCTCC                TTTTGGCATTCTGCC
   blr3844   5  44 441 4263756 .. 4263769 +  -2.3  -3.30159   TACTATCCGGGATTC               TACCG TATT CGGAA                TTCTGGAAAGCTTGG
   bsr3833   4  71 206 4252885 .. 4252896 +  -5.8  -4.32482   CGCCTGCATCTCTTC                CTCG CGTC CGAG                 TTTTGCGTTCTGGAT
   blr3819   8  79  16 4235767 .. 4235786 + -12.2  -3.53224   TATTCAGTGGGCAGC            CGATCGCA CGCG TGCGATCG             TTTCGCGCACGCCTG
   blr3815   7  59 -35 4231219 .. 4231248 +  -8.5  -3.40299   ACGGTGCTCGAATTG       CTGAAACCGCTGT GGGC GCGGCGGCTTCGG        TTCTAGCTCTCATCC
   blr3806   6  72  25 4220759 .. 4220812 + -12.5  -3.09635   CCCGTCATTGCGAGC GAAGCGAAGCAATCCAGAATCGATTC GCG GAGACGCT-CTGGATTGCTTCGCCGC TTCGCTCCTCGCAAT
   blr3787  10  67  68 4198654 .. 4198677 +  -8.1   -3.8062   TGCTGCGGCAGGAAG          GTCGGTCCG ACTGAG CGGATCGGC           TTGTTCTCCGAGTTC
      nadE   0 NONE
   blr3771   6  66  52 4181723 .. 4181754 +  -9.4  -3.53012   GCGAGGCGGTTTCGC      TTGCGCGG-AGCGAG CTG CTCGCGATCGCGCGA      TTTGACCGGAGAAAC
   blr3762   9 100  13 4172555 .. 4172574 + -16.4  -5.42259   TAAATGAGATCTCGA            CGGCCCGC TCCG GCGGGCCG             TTTTTTTGGCACTAC
       gor  11  72   4 4167846 .. 4167879 +   -11  -3.37796   GCGGCCGAATAGCGG     CGTT-GGGCGGCCCT GGGCG GGGGCCGCCTTGACG     TTGTCGATGCTGCGA
   blr3748  12  63 -15 4158612 .. 4158667 +  -9.1  -3.41222   CATAGGCGGCCTTCG GCCGCCGTCCT-CA-T-AACGCCGATGC TTT GCATCGGCGTCCACTTTAGGGCGGCCGC TATTTCAGCTTACCC
   blr3748  12  63 199 4158826 .. 4158859 +  -8.7  -3.41527   GCTGGTCTTGAGCGC     GGCAAAC-GCGGCGTC GGT GCCGCCGCCGGTCGCC     TTCTCGTCGACCTTG
   blr3734  10  74  16 4144365 .. 4144388 + -12.5  -3.18383   CTGCCGCGACGTGAA          GAGCCGGAT CGCAAC ATCCGGCTC           TTCGTCGATCGGCCT
   blr3713   2  45  79 4106353 .. 4106369 +  -4.4  -2.97951   CCGCGATTGAATGGG             CGCA-GC ATAT GCATGCG              ATTTATACTCACATC
   blr3704   5  54   5 4094908 .. 4094951 +  -7.3  -3.13522   ATCTGAAATAGATGC GTCGCCGTGTGCCCGGTCCAG CGAG CGGGAGCGTGC-C-CGGCGGC TATTGGTCCCAAGCT
   blr3704   5  54 238 4095141 .. 4095153 +  -3.3  -3.75024   ATCGCGAAAGTGGCG                GCAGT ATG ACAGC                TTGTTACTCGTCCGC
   blr3704   5  54 441 4095344 .. 4095361 +  -4.1  -3.84406   TCACCCCGTACGAAC             GGCT-CGA GCA TCGCGGCC             TTCTTGTCGTCCGGG
   blr3688   6  63 353 4079254 .. 4079264 +  -2.4  -4.31379   CGTCTCGACATCAAT                 CAGG ATG CCAG                 TTTTGGTCACTTACT
   blr3654   5  43 102 4041026 .. 4041043 +  -2.5  -3.14211   CCGCGAAATGGCAGC             GGGCGAC GTAT GCGGCCC              TTCCTCGGACGGCGT
   blr3654   5  43 327 4041251 .. 4041275 +  -3.4  -3.08133   GAAGCGGATCTTGTT          CGCCGGCATG GTGAG CAGGCCAGTG          TTGGGTCGCTGGGTG
   blr3650   4  52 396 4037548 .. 4037566 +  -5.3   -3.4072   ACTCAGCCCCAGCAG            CATGCCGC GCAG GCGG-ATG             TTATCGTAGCCGCTC
   blr3644   4  49 157 4029088 .. 4029115 +  -2.6  -3.66139   CCAGGAAGATCCAGG        ATGCACGTTATG CGAG CGTCGCGTGCAA         TTTCGCATGTGTGTG
   blr3634   4  68 138 4021452 .. 4021479 + -12.6  -2.53581   AAGAGCCCGATCTTG        ACGAGGCCGACG ACCG CGCCGGCCTCGA         TGCGTTGACCCTGTG
   blr3609   6  57 280 3992671 .. 3992683 +  -6.3  -3.61398   GTCGTAATGACCGAC                CCTTA CGC TAAGG                TTCTTGAGAGCAGGG
   blr3585  11  57 215 3960711 .. 3960727 +  -8.7  -2.73441   CTACCTGGATGGTCG              GGCCGAA TTT TTCGGTC              ATTTCGGCCGTGATC
   blr3581   6  50  45 3955961 .. 3956001 +  -7.5  -2.75382   TCTCAAGAGGAAGAA  TGCGCTACCGCACCGCG TCGAATT CTCGGTGTGTTGGTGCA  TCATTAAGTAGACTC
   blr3577  10  59 103 3952948 .. 3952970 +  -7.6  -3.27489   TCCCTCACTGAAACT           TGCCGCGTCT CGC GGACACGGCG           TCTCTTTCGCATTGA
   bsr3556   6  60 216 3925121 .. 3925136 +  -6.8  -3.66784   CACCGTCTGCGACTG              CCGCTG GTGC CAGTGG               TTCTCTTGGACCTAC
   blr3523  10  54 276 3890268 .. 3890280 +  -4.7  -3.70076   AAGCATGCGCATCAG                GGCGG CCA CCCCC                TTTGCCTGCCTTTCG
   blr3502   9  63 297 3874097 .. 3874115 +  -8.8  -3.29471   CGACTCTGTCGCGGA             GCCCGC AACCGGG GCGGGC             TTGATATAGTCGCGG
   blr3479   7  62  52 3852130 .. 3852176 + -10.1  -2.90075   GCGGTGAGGGTTCCG GCGTCGAGCGATCGGGCCGC ATCATCGC GCGGCCCGATC-CTCGTCAA TATCGTTCAGCGACG
   blr3474   3  57 351 3845879 .. 3845917 +    -8  -3.14132   CGACGAACGCGGCCA   GTCCGAGCGACGTCATCA GGC TGATGGCGCCGTCCGGGA   TTCGTCCGAAGCGCG
   blr3468   7  60  51 3836892 .. 3836904 + -10.5  -2.57564   GCTGGTCGAACGTTT                GGGCC GGC GGCCC                CTTGTGAGCAGATGC
      fabI  10  56 182 3831384 .. 3831399 +    -9   -2.5055   GCAGCTTCGAGCCCG              CTGGCA CCGG TGCCAG               ATATCTTATCCGGTC
   blr3420   6  56 365 3788990 .. 3789008 +  -3.7  -3.85389   GAGACCGGTCAGCCG             GCGCTGC ACGTC GCGACGC             TTTCCCTTGTTGAGG
   blr3415   5  65 395 3784793 .. 3784836 +  -4.5   -4.1585   CGTCGCGGTTACTGT TCATGTTGGCGCGGACCTGCT CCAT GGCAGGCCC-CGCCTTCA-GA TTTTGCAGCTTCTCG
   blr3407   2  46 202 3776027 .. 3776039 +  -5.5  -2.55015   GCGCAGACCTCGATG                TCGTC AGG GGCGA                TGCCTTCGATCAGCT
   blr3366   4  58 232 3731963 .. 3731976 +  -2.3  -4.09685   ACAATCTGACGGCAA               TCAGG AAGG CCGGA                TTTTCGCACGTCAGG
   blr3357  10  73 334 3719814 .. 3719837 + -10.4  -3.63744   GCCTGAGCGGCGATC          GGGGCGATGAT GGC ATCAT-GCCCC          TGTTTTGCCCGACGA
   blr3345   4  51 429 3706169 .. 3706187 +  -7.3  -2.90615   CTTGTTGTCCATGTT             GCCGCCG AATGC CCGCGGC             TCCTTTGAGGACAAT
   blr3312   9  74  40 3667768 .. 3667804 + -11.6  -3.53811   GATCTCGCGGCGGGA   T-CGGCCACCTCTCCCG CTTG CGGGAGAGGTCGGCGCA    TTTGCGCCGGGTGAG
   blr3294   4  61 270 3651879 .. 3651901 +  -9.8  -2.79492   CGCGCGGCGGCCGCC           GGCGGCAACA CCA TGGTGCTGCC           CTTTGCGCTTCAGGA
   blr3288   5  74  63 3646654 .. 3646680 +   -13  -3.17075   CGATGGTCGGCTTGG        CGGCGGGC-CG GCGGAA CGTGCCCGCCG         TTGCCTTGCGCAGGC
   blr3283   3  52 152 3641406 .. 3641440 +  -8.5  -2.57132   ATCGGCAGCATGTCG     GTGGCGGCGTCGC GCAGGAACA GCGACACCGGCAC     ATTGTCGAACGACGA
   blr3280   6  48 -43 3638155 .. 3638174 +  -4.2  -3.20326   TCTCCATCACCGGCA            TCGTCATC GGCT GGTGGCGG             TTGCGTCTGTCTTTC
      cobC   8  60 212 3615377 .. 3615431 +  -6.3  -3.73775   CCTTCAGGCTCGCCA TTCAGTTTGG-CGAACGGACGGGCGC GATC GGGCCCGTCGGTGCGGCCGATGTGGA TTTCGTAAGCCTGGA
   blr3253  10  56 446 3611520 .. 3611530 +  -8.2  -3.01712   CGAACACGGCGAGGT                 GGCC GGG GGCC                 TGTTCGAGGCCCGAC
   blr3248   7  57 296 3587795 .. 3587812 +  -2.7  -4.12254   GTGGAGCTTGGCGAT             TTGCGTGG CGC CCA-GCAG             TTCTTTCTGGTCGTC
   bsr3237   5  69  63 3575875 .. 3575904 + -11.4  -3.15249   TTCGATCATCTGGAC       CGAGGCGATCTC AAGAAC GCGGTCGCCTCG        TTCGTCGGCAATATG
   blr3189   5  62 -61 3527305 .. 3527353 +  -8.2  -3.55524   GGGTGACGGCTGCGG TGACGCTGTCGCTGATGCTGCTGC TCG GCATCAGCATC-GCGCTGGTG-CA TTGGTTTAAGTGATT
   blr3179   4  52  37 3516621 .. 3516658 +  -6.4  -3.06796   TGCGAGCGTAGCGAA   GCAATCCAGAGTATCT CCACGC AAAGATTCTGGATTGC    TTCGCTGCGCTCGCA
   blr3174   3  78  93 3511360 .. 3511386 + -13.6  -3.15544   TCGAACCGACGCCTG         GACCGGCGGCGG GAA CCGTTGCCGGCC         TTGATCCCGGTCAAA
   blr3169   4  91  26 3507738 .. 3507766 + -19.6  -3.23274   CGTTGAGTGAAAACG        GGCCCTGCGGAG CGTCA CTCCGCGGGGCC        TTCGCTTGTGACGGA
   bsr3155   7  68 308 3490176 .. 3490202 +  -9.4  -3.65314   CTGAGATGGGTCGAC         TTGTCACCCTCG GGA CGAGGAGGACAA         TTCTTCAGCGTTGGG
   blr3139   6  49 -43 3469834 .. 3469871 +  -3.4  -3.41878   CGCTGATCGCGGCGC  TGGTCAATGTCGCGCGCG AGGT CGCGC-CGACGCTG-CAA   TTGTAGCTTCAGGCC
      glnE   5  49 327 3463149 .. 3463185 +  -4.9  -3.30771   CGCGGTCGGCGCGGA    GACCGCGACCATCAGCG GGG CGCCTATCGCGGCGGTC    TTCTGCACCATCTCG
   blr3114   7  76  85 3439044 .. 3439072 + -12.3  -3.38768   GGATGATGACGCCGC        GGGCGCGGTCGTC GGC GGCGGCTGCGACC        TTGTCGCTGATGTCG
   blr3110   3  63  62 3434372 .. 3434386 +    -7  -3.83026   GCTCAGGGCACCTTC               CAGGCG CCG CGCCGG               TTTGGTGTCCCAAGG
   blr3104   4  57 370 3422831 .. 3422867 +  -7.9  -3.14132   GACGCGCATCGGACC    CCAGGGCGCATCTGCTG GCA CCGTAGGTCCGTTCTGG    TTCATGAAGCGGACG
   blr3099   7  76 108 3416240 .. 3416264 + -13.6  -3.05294   TCCGACATGAAAACA         CCCGCGGCGGA TTGC TCCGC-GCGGG          TGTTACGAACTTTCG
   bsr3082   8  68   3 3401546 .. 3401558 +  -9.1  -3.64703   AGAGCAGAACTGAAC                TCCGG AAA CCGGA                TTTCGCTCGAGGGAG
   blr3068   5  66  82 3388474 .. 3388487 +  -9.5  -3.53811   ATAGATGGTGGGCAC               GGCGC AAGT GCGCC                TTTGCCCACCCTACG
      dapE   6  93 222 3383954 .. 3383975 + -15.1  -3.90112   CGCCCCAAATAAAAA           CGCCGCCCG GAAT TGGGCGGCG            TTTCATTCCAGAACG
   blr3045   4  59 375 3364025 .. 3364044 +  -8.6  -3.36803   TGCCCCAGCCGGCGA            CGATGCCGT AGG ACGGCA-CG            TTCTCGATCACGTTG
   blr3039   7  61 396 3357040 .. 3357057 +  -9.1  -3.14211   GGTCATGGCCGCGGC             GCGGACCC GCT GGG-CCGC             TTCCTGGACCACGCT
   blr3032   3  69  76 3350605 .. 3350628 + -12.4  -2.70932   TTTTTGCGCACATCC          GCATCCGGTG CCCA CACCGGAAGC           TGGTTGAGCAGGCGG
   bsr3027   5  56 169 3343313 .. 3343337 +  -7.8  -3.01712   ATCGCATCCTTGTAG          CGCTCGGGCA TGTTC TGCTCGATCG          TGTTCCAGACGCCGC
   blr3021   6 100  12 3333658 .. 3333690 + -16.4  -4.56775   GTAGGCGCGGCGTCC     TTC-ACCTCGCCCCG CTTG CGGGGCGAGGTCGGA      TTTTTCGCGAAGCGT
   blr3017   6  58 409 3330187 .. 3330203 +  -7.3  -3.55444   AGGCCGGATAGAACT              GGTAGTC CTG GACTATC              TTTCCAGCATCCGAG
   blr3010   6  56 461 3325766 .. 3325776 +  -8.2  -3.05463   CTCCAGACGGTTGCC                 GGGC GGC GCCC                 TTAGATCGCCGAGCT
       shc   8  58 443 3317605 .. 3317650 +  -6.5  -3.54424   CTCCGCCGTCGACAT GGAAAGCCACATCGCGGCCGC CTAC GCCGCCGAGGCGGGGCTGCCC TTTGCCGCGGTCCGC
   blr2997   8  76  -5 3309834 .. 3309873 + -14.2  -3.10894   GCGGACAAGCGCGCA  ATCTAAGCGCGGGGCGGC GAAC GCTGCCCTGCGCTCAGGC   TTCGATGCTAATGAT
   blr2964   2  68 320 3269299 .. 3269320 + -10.1  -3.33261   CATGAAGCCGCCGTC           GCCGGTGAT CGCC ACCACCGGC            TTGTCCGGGTTCGCC
       ppc   7  61   7 3259870 .. 3259912 + -10.5  -2.77962   ACGGGCTAACCTCAG C-CGTCGTTCCGGG-GCGCCC GAA GGGCGAACCCGGAACCTCGAG ATTTCGGCTCTGCGA
   blr2947   5  70  79 3249073 .. 3249085 + -10.5  -3.53811   CGAGACCGTGGGCAC                GGCGC GTT GCGCC                TTTGCCCACCCTACG
   blr2939   7  79 102 3241220 .. 3241238 + -13.1  -3.53811   CGAGATGGTGGGCAC             GGCGCGC GAAGA GCGCGCC             TTTGCCCACCCTACG
   blr2935   7  49 401 3235686 .. 3235696 +  -2.4  -3.65046   CCGCGACGAAATTCG                 GCAC CGC GCGC                 TTGTTGCGGTCGGCC
   blr2916   7  61 380 3210857 .. 3210870 +  -4.5  -4.09685   CGACGAAGCTTTCGA               CTTCG CGTG CGAGG                TTTTCGCCGGTGCCG
   blr2913   5  49 177 3206917 .. 3206930 +  -2.4  -3.68222   TACCGAGTACGTGTT               GTAG ATCGTG CTAC                TTCTTCACCTTCGGA
   blr2907   2  49 210 3200630 .. 3200644 +  -3.4  -3.54129   ATCGAGCGCCGCCAG               TGCGCC CTC GGCGAG               TTTCGGCACGATCTG
   blr2901   9  57 110 3194947 .. 3194980 +  -8.8  -2.78816   TTGCGCTGCTCGGCG     TCGAGCGCACCGTC CATCGC GATGTCGCGCTCGA      TCTGGTCGAGCATGC
   blr2865   5  56  12 3155459 .. 3155494 +  -3.2  -3.93583   CTAGCGCTGGCGGTT    GATCTTTACCTCTCCCC GTC GGGGAGAGG-AGCTAGC    TTTATCGCTGCCTTG
   blr2854   6  60 337 3141285 .. 3141333 + -10.2  -2.62983   GCGAACTGCTCCAGC GCCCAGTCGACCTCGTCGCTGGT GATC ACCAGCGGCGGGG-CGATGCGGA TCGTGTGCCCGTGGG
   blr2848   4  53 367 3132414 .. 3132431 +  -8.4  -2.70298   CGCCGTCGCCTCGCT             GAGGCG GTCGAG CGCCTC              CTTCTGCTTGCCCGC
   blr2842   8  69 305 3125401 .. 3125411 +  -8.2  -3.93288   CTTGAGGCCCAGCGG                 CCGC GAA GCGG                 TTTGGTTGAATCGCG
   blr2831   4  49 363 3113910 .. 3113920 +  -4.6  -3.29144   CCTGGATGATCCGCG                 CGGC CTC GTCG                 TTGTCGGACAGCTCG
   blr2823  10  59  43 3104385 .. 3104414 +  -3.5  -4.07568   GAAGCGCGTCACCGA       AATCAGCCGCTGGC GAT GTC-GCGGCTCATC       TTTTGCAACCGCGCG
   blr2812   6  70  72 3093155 .. 3093167 + -10.5  -3.53811   GCACATGGTGGGCAC                GGCGC TAC GCGCC                TTTGCCCACCCTACG
   blr2799   1  48 250 3077314 .. 3077338 +  -6.3  -2.91681   CCAGCCCGGGATGCC          CCGCTCGGC ATCGATG GCCGGGCGA          TATCTCAACTTCCAC
      ccdA   3  56 383 3067632 .. 3067647 +    -9  -2.54896   AACCGGAGCAGTGAT              TGCAGC CAAC GCTGCA               TGGATTCCCTCGACA
   blr2781   2  72  18 3061001 .. 3061016 + -11.8  -3.27298   AGATGCCAAGAGAAA              GGGGCC TCGC GGCCCC               TTCGTCGTTCACCAG
      fixS   1  63 148 3049055 .. 3049072 +  -9.1  -3.35679   CAGGCAAGATAGGTT             CCGCTGGC GAC GCC-GCGG             TTGTCGGTGGCGGCC
   blr2756  10  52 225 3036051 .. 3036082 +  -7.8  -2.64155   GGCGGCACATCGGCA      GCGCCATCATGCCG GCAA CGGCGAGACGGCGG       TCCATTTCGAGCAGG
   blr2742   4  60 408 3016366 .. 3016376 +  -5.4  -3.78775   TCAGTGGTGTTCTGA                 TCGA CCA TCGA                 TTTCATCGTCGCCAG
   blr2728   5  57 -15 3000156 .. 3000182 +  -8.7  -2.70143   CGGACGCGTGGGCCT        GCGC-GTGGGCT GGTG AGCCCACCGCGA         TCGTCTCCTTACGAT
   blr2728   5  57 346 3000517 .. 3000534 +  -6.2  -3.63515   CTGCCAGCGCGTGGC             GCCGTC GATCAG GGCGGC              TTCTTCCAGCTCGAG
   blr2710  11  57 219 2978397 .. 2978407 +  -8.2  -3.13403   GGCTCGGGTATCGAC                 CGCC ATC GGCG                 TGTTCATCAGGCCGG
   blr2705   6  68  60 2972458 .. 2972488 +  -6.1  -4.21827   GCTAGCTCGAAGAGC      GTTCGCGCG--CCGC AAA GCGGATCGCACGAGC      TTTTGCACTCTTTCC
   blr2702   4  65 120 2967017 .. 2967035 +  -5.2  -4.18018   CAGTGGTCCCCATGA             GTGTCACG TCC CGTGACGG             TTTTGGGTGGGAGGA
      virA   6  73 305 2957524 .. 2957554 +  -8.8  -3.85817   TTTTCCGGCAAGCCC       CCATCGGGCACCGG CAG CCGCGGCCCGGTGA       TTTGTCCGAGCCGGT
      mdlC   3  53  33 2947188 .. 2947225 +  -2.5  -3.80573   ATGTACTGCATCCAG   GCGATCTGGACTGCGGCG CAG CGTCGCCTGCC-GATCAC   TTTCGTGATCATGAA
   bsr2672   4  81 440 2929089 .. 2929114 + -16.1  -2.87243   TGTCTTGGTCTTCTT         GGGACGGCCGC GGGT GCGGCCGTCCG          TGCTTGTGATGATCG
   blr2659   6  68 217 2910239 .. 2910249 +  -2.4  -4.58395   TAGCCCAAGGCAGAT                 GCGG AAT CCCC                 TTTTTCGCGGCTCAG
   blr2659   6  68 411 2910433 .. 2910451 +  -7.3  -4.07568   TTGACGCAATTCACC             GAGCGCC TCATC GGCGCGC             TTTTCCCGCACGAGC
   blr2646   9  81 458 2893336 .. 2893390 + -13.5   -3.3062   CATCCAGCTCACGAG CT-CGCGCATGAAGGCCTTGTCGCGC ATTT GCGCGGCATTGCCTTCGAGCACGTAG TTGGTGATCTTTGCG
   blr2642   4  52 189 2889495 .. 2889513 +  -4.4  -3.53224   AGGCGGCCCGGCCCA             TCCGCAGC ACC GCGGCTGA             TTTCGCGGCGAGCTG
   bsr2635  11  69 345 2884778 .. 2884799 +    -8  -3.89501   GGGCACTGGTTCCCT           GCCG-GAGC GATCA GCTCGCGGC           TTTCTCACCATATTG
   blr2632   3  71 239 2881774 .. 2881802 +  -6.6  -4.20696   GTGCGGCCTTGTCGG        CATCGATGCAGC GGCCG GCGGCGACGATG        TTTTCGGCTTCCTGC
      dnaJ   8 100 296 2876001 .. 2876041 + -10.4  -4.99035   CCAAATTTTCAATGA CGGAATCGAGGCA-CCGCG CTTG CGCGGTTGTCTAGGTGCCG  TTTTTCTCTGCCTGG
      corA   6  57 273 2872382 .. 2872405 +  -8.8  -2.82834   GGCAAGGCGTCGTCG          ATGTCGGCAC GCAT GTGCCGGCAC           TGTGGTGCTCCGCTG
   blr2617   8  60 296 2866524 .. 2866544 +  -5.3  -3.72051   CGGCGGCTGCGGCGC            GCGCTCGTC GAT GACGAGCCA            TTTGCGCTTGTTGAC
   blr2611   8  68  -8 2858853 .. 2858878 + -10.5  -3.33261   GGCAGCCAGCCCCAG         GC-GGCTTGACG AGG CGTTAAGCCCGC         TTCTCCACATTGGCG
   blr2597   6  54 193 2840289 .. 2840317 +  -7.4  -3.14931   CCGAAGCCGCGAGAT       TTCGGC-GTCCTC ACCA GCGGACCGCCGGA        TTCCTCCCAGATCAG
   bsr2594   2  49 440 2838932 .. 2838944 +  -4.8  -3.40403   GAGGGTCTCGACGAC                GCTG CGGCC CAGC                TTCTGATCGCGCGCA
      nudF   1  46 229 2815742 .. 2815794 +  -5.6  -2.62184   GAAGATGGCGGCCTC CGAT-CGCTCGCGCGG-CGCGAGCGC CATCA GCG-TCGCGATCGC-CGTGCGCAACG TCATCTCGCCAAAAC
   blr2564   7 100  19 2806588 .. 2806639 + -27.4  -5.14563   AGCTGGCGCCATTCA CTCCGTTGTCGTCCCGGATTTGCG CTGA CGCTTGTCCGGGACGACAGCGGAG TTTTTTGCTGGAGAG
      amcY   7  95 157 2803732 .. 2803756 +   -15  -4.07568   CATTCATCCGTCAAC          TGGCCCCGCC CGCGT GGCGGGGTCA          TTTTCGAAAAGGCGC
   blr2548   2  43 -36 2792798 .. 2792831 +  -5.1  -2.76046   GCGCCTCAAGGTCGA     GGTCGCGCAGTTC CTGGATTC GGTCCGCGCGGCC      TGATCTTCAACTTCC
   blr2548   2  43 -17 2792817 .. 2792834 +  -3.3  -3.09671   GCGCAGTTCCTGGAT             TCGGTCC GCGC GGCCTGA              TCTTCAACTTCCCGT
   blr2539   2  43 126 2779131 .. 2779143 +  -4.7  -2.72043   GGAGACTCCCCCTAA                CCCGG AAT CCGCG                CTTTCAGCGCGAATT
   blr2539   2  43 293 2779298 .. 2779317 +  -4.9  -2.73542   ATTGCGGCGATCGAG            TCCAGCG TGACGC CGCCGGA             TGCTTCCAGCTTGAG
       ipk   4  47 471 2762800 .. 2762814 +  -3.4  -3.28924   TGCAGCGCGAGGTCG               CGGGAG AGC CGCCTG               TTGTGAAGCACCATC
      moeB   8  60 204 2741954 .. 2741966 +    -2  -4.24342   TCTTTGCGACACTCG                TTCT CGACT AGAA                TTTGTTGGTCAGCGA
   blr2507   6  51 311 2737327 .. 2737344 +  -3.4  -3.60296   CGAATAGCTGTCGCC             GACCAT GTAGCG GTGGTC              TTTGAGGTGGCCGTG
       apt   6  57 453 2716265 .. 2716278 +  -9.5  -2.70932   TCTGTGGTGCGACGT               GGCGG CGGG CCGCC                TCCTTCAAGAGGCCG
   blr2478   3  76 177 2703889 .. 2703913 + -12.2  -3.28637   GCGCTCCGATCTAAC         TAGGACGCGGC CTTA GCCGCG-CCTA          TTCCTCGTCTTCGTC
   blr2459   8  63 282 2681588 .. 2681609 +  -7.2  -3.78934   GTAGCCTGCCGTCGG           CGTCTCCG CGATCA CGGCGACG            TTGTTCTGCGCGAAG
   blr2451  12  68  -5 2672387 .. 2672413 +  -8.7  -3.61398   GTTTCAGCACCGCGG        CGGTGAGGGGAG TTGT CTCCC-TCTCCG         TTCTTACGGGGAGAG
   blr2444   4  64  27 2663457 .. 2663509 + -10.7  -3.06302   CGGCCCGCGGCGGAC GCGACG-C-CGATCCAGCTCGATCTC CACC GAGC-CGGTCTGGATCGTGTCGTCGC TTCGCTCACAATGAT
   blr2433   0 NONE
   blr2409   4  70  20 2624405 .. 2624439 + -12.1  -2.88579   GGCACAGGTGCCGTA    GGGTGGGCAAAGGCGC TATT GCGCCGT-GCCCACCA     TCTGTCCCCAGTTGA
   blr2401   8  78  31 2618982 .. 2619014 + -13.4  -3.26471   AATATCGCTCAATAA     TGCGGCGGGCGCTCG TTGG CGGG-GCCCGGCGCA      TTCGTCTCGGCCTCC
   blr2393   6  74 352 2608948 .. 2608963 +  -3.2   -4.8048   TATGCTCTACGCCGC              GTAGGT CGCC ACCAAC               TTTTTCGTGTCGAGC
   blr2386   6  91  14 2601261 .. 2601307 + -13.5  -3.93216   AGCCTCATCCGTCGA AAGACCTGATCGCCCTCGCGC CTACC GCGCGCGGGCGCTCTGGTCCG TTATTGTCCTTTGCG
   blr2374   8  80 101 2585735 .. 2585779 + -14.8  -3.05816   GCCAGAGCAGAGAGG CCGACGGAGCTGCCGCGAGC ATGGC GATCGCGGCGGCCGCGACGG TTGCCTCCACGATCA
   blr2360   2  46  86 2565117 .. 2565129 +  -4.7  -3.05463   CGGCTCGTACGAACG                CCGTC GCC GTCGG                TTGGATAGCAGCGAT
   blr2354   5  86 239 2557758 .. 2557789 + -12.2  -3.93288   CGACACAACGACAAA      GCCGCCAAGCGGAC CCAT GTTCGCTCGACGGC       TTTGCTTGGGTGGGG
   blr2351   7  84 464 2556291 .. 2556316 + -11.7  -4.08216   TGGTTTGGGCCAGAA         GGACGCCGACG GTGC CGCCGGCGGCC          TTTTGCAGCACATCG
      pobA   5  52 244 2539648 .. 2539662 +  -4.2  -3.53091   TTGACCGGTGTCCAT               TCCAGC GGC GGTGGA               TTTGCGACAAGCGCT
      pobA   5  52 269 2539673 .. 2539686 +  -5.2  -3.55622   GTGGATTTGCGACAA               GCGC TCTCGC GCGC                TTTGCAAACATTGAC
      pcaG   4  76  86 2536365 .. 2536405 +    -6   -4.5852   TGCGGTAACTGGCGC ATCTCGCGCGATCCCGGCC GATT GGCCGG-ATCGCGCCCCAC  TTTTGGTTTCAGTTC
   blr2325   9  51 413 2528165 .. 2528175 +  -3.2  -3.66018   CAAGATGGCCGCAGC                 TGTC GTT GACG                 TTCTTGAACTGGTCG
      citB   5  76 343 2522709 .. 2522766 + -13.4  -3.07962   GGAGATCAGCGACCT CGCTGCCGCTGTTCGGCGTGCCCAGCAT CACG ACGC-GGGCAAGCCGGGCGG-GGCGGTG TCTTGCGATGTAGGC
   blr2308   5  69 393 2506600 .. 2506634 + -11.5  -3.14132   GTCCAGCGGTCGATC    TTGCGC-AGGTCCTCG ACGA CGAGGGCGTGGCGCAA     TTCGTCGCGCAAGGC
   blr2303  10  88 115 2499685 .. 2499711 + -13.8  -3.63515   TTGCACCGCCCCGGA         ATGACGATCGCT TTA AGCGATCGTCAC         TTCTTCACCATCGCA
   blr2290   7  95 130 2482676 .. 2482703 +   -20  -2.72371   CGGACTCGGGAGGTC        CAACCGCTCGTC CACG GACGAGCGGTTG         ATCTTGTTTCCAGCG
   blr2248   3  54 261 2437941 .. 2437952 +  -7.2  -3.15544   TTCGATTGAGATGTG                GCGG AAGC CCGC                 TTGCTCCAGATCGGC
   blr2243   3  74 281 2432131 .. 2432149 +  -3.8   -4.7373   TCTCGGCGCGATCTC             GTCGAC GTGCGCG GTCGGC             TTTTTCATGGGGTAC
       aph   5  86 356 2414094 .. 2414129 + -14.8  -3.28712   ACGGAGTCGCTGTTC    TCCACGGTGAGCGCGAG CAG CTCGCGATCATCG-GGA    TTGTCGCGAAAGCGC
   blr2227   4  73 431 2406356 .. 2406386 + -13.3  -2.78463   CACATCCGCGCTTGC      GA-CGTGCCCGCGG TTCA CCGCTGGCACGCTC       TCTCGTAAACGGACT
   blr2214   7  65 183 2392770 .. 2392782 +  -6.2  -4.09685   CTTGTGGCGGTAGAC                CGGC GCGTA GCCG                TTTTGCACCATGGAC
   blr2205   8  84 184 2383686 .. 2383706 + -11.8  -4.08974   CCCAGACGTGAGAAA            GCGCCCGT GGGGG GCGGGCGC            TTTCTGTAGTCGACT
   blr2197   6  73  19 2373815 .. 2373850 +   -14  -2.72511   GACACGAGGACCTTC    GCGCTCGCG-TGCCCTT GCC GACGGCGTCGCGAGCGC    ATTTCACAAGATCGC
   blr2180   6  76 400 2358056 .. 2358082 +  -9.4  -4.07568   CCGATCTGCTTCGCT         CACCGTGCACCA AGA TGGTGCACCATG         TTTTGCCGGCGCCCC
      iolD   4 100  40 2349556 .. 2349574 +   -16  -4.26327   TGTTCTCCCAGACTG             CGAGGGCC ATC GGCCCTCG             TTCTTTTCATAGGTC
   blr2171   2  49 347 2347431 .. 2347457 +  -7.3  -2.64933   TTGCCGAAGACCTCG        CGT-CTAGGCGA GGCT TCGCCGAGCACG         TCATATCGGTAGATC
   blr2157   8  67 248 2331947 .. 2331964 +  -7.7  -3.74792   CCGGCAATATGCGTT             CCGTCTT GAAG AGGACGG              TTTGCATATATGATC
   blr2153   3  46 139 2328558 .. 2328573 +  -4.6  -3.04404   ACTAGTGCCCCGAGC              GCGACT TCAG AGACGC               CTTTATGCTTCATCG
   blr2136   9  49   2 2311744 .. 2311756 +  -3.3  -3.55203   ATGCTAACCTCTAGA                CGCGC GTG GTGTG                TTTCAGCAGAGTTTT
   blr2136   9  49 247 2311989 .. 2312013 +  -2.6  -3.60627   GTTCGGATAGTCATA          AGCCCGCCAG ATATG CAGGCGGCCC          TTTGGGCTGGGATCG
   blr2136   9  49 429 2312171 .. 2312182 +  -2.2  -3.64703   CGACACGCTGTGCAA                TTGC GCAG GCGA                 TTTGCATCAACGAGA
   blr2124   4  46 212 2300065 .. 2300076 +  -4.4  -3.09933   GTGCTTGTAGAGGTG                GATG ACCT CATC                 TTCGATAAATTGAGC
   blr2119   6  49  -5 2295710 .. 2295723 +  -2.3  -3.59262   GTGCAGGCTCTCCGG               GGCTA GGAT TTGCC                TTTGAGGGTATGGGA
   blr2119   6  49 329 2296044 .. 2296056 +  -6.2  -3.05844   TCTGCGGACACTTTG                CCGG AGCTG CCGG                TCTTGCGCTCGAAGC
   blr2115   9  49 140 2292961 .. 2292977 +  -2.1  -3.68886   GGCCCCGGTTGTTTG              GACAGCG CCC CGCTGGA              TTTAAGTGGATTCCT
   blr2115   9  49 335 2293156 .. 2293170 +  -4.2  -3.28712   CCGTCAAGGCTCGAG               TGAGGG CGT CCCTGA               TTGTAGAAGGCCAGA
   blr2090   5  48   2 2261858 .. 2261876 +  -5.2  -3.14463   GTCCACCATCTTGAT             TGGCAGGC CGA GCCTCTCA             TTGCTCCGCGCGGTT
   blr2090   5  48 126 2261982 .. 2262020 +  -4.5  -3.14132   GAACTGGACCCCATA   GGTGGGATAATAGCCGT GCGTG AGGGCCATGATCTCGCC   TTCCTCCGAACGCGC
   blr2084   6  51 -43 2254291 .. 2254319 +  -3.7  -3.65353   AAGCCGTTCAACATC        GGGTCACCGACTT TGA ACGTCGGAGATAC        TTTGAGATCATTTAG
      noeI   2  41 396 2224990 .. 2225003 +  -2.3  -3.07013   TCACTCCATCCCAAC               GGCAG AGGG CTGGC                TGTATTGGAGGGCTG
   blr2058   7  62   7 2219727 .. 2219745 +  -5.8  -3.90744   CATCGGTAGACACGA             GGCAGCCG CAT CGCCCGCC             TTGTTTCACCCGCCG
   blr2044  10  68 370 2205041 .. 2205058 +  -6.9   -4.0274   ACGTGCCGGCAAAGT             GCGGTCT TTTG GGGCCGC              TTATTTCATAGTGAA
   bsr2013   3  52 167 2174838 .. 2174857 +    -5  -3.48276   AAGTGCGCAATCGGC            TATGAAGG ACGG CCTTCAGA             TTATGTGCCAGCAGC
   blr2001   8  50  94 2163506 .. 2163524 +  -6.6  -2.70774   TGAAAGCAAAGATAA             TGCGCTGG GCG TCGGCGCG             GTTATGGTTGCGATG
   blr1984   7  82  38 2139935 .. 2139976 + -12.8  -3.61398   GAGCTTGCATACGGA CGGCGCGGGCCGCTCGCC GTCGAA GGAGAGCGGCAATCGCCG  TTCTTGAACCGGGCC
   bsr1976   4  68 288 2133995 .. 2134014 +  -3.4  -4.56133   GCGAGGGGTGTGGCC            CTGCGAAG TGCA CACCGCAG             TTTTCCTTATTCGCG
   blr1947   6  57  11 2111240 .. 2111253 +  -5.3  -3.62096   GATGAGGCGGAGCTC               GAATG CTGG CATTC                TTTGAGCTAGTCCGA
   blr1936   5  54 301 2101923 .. 2101934 +  -2.2  -3.96148   GCGATGTAGGTTAAA                GTTC TATG GGAC                 TTTCTAGTCCCGCAA
   blr1923   5  75 451 2081604 .. 2081614 +  -8.2   -4.2349   AGAGCTGTTGCGCTT                 CCCC AGA GGGG                 TTTTGGCTGTCAAAC
   blr1916   8  54 379 2073443 .. 2073468 +  -2.5  -3.86252   TCACCTTCTACTGTC         AGCGAGC-TTTG TCC CGAGCGCTCGCA         TTGTGTTTAATCAGG
   blr1895   8  66 172 2049411 .. 2049434 +  -4.5  -4.26903   GGCGGGGGCCGATTT          CGTGCTCGCG CTCAA TGCGGGC-CG          TTTTCGTGCCATGGG
   blr1869   8  52 183 2023082 .. 2023105 +    -8  -2.53449   CATTCGTCTGCGTGG          TGCCGACCTG TCAT CCGGCCGGCA           ATATTGTCGCCGTGT
   blr1859   3  45  11 2014845 .. 2014855 +  -3.2  -3.14132   CGTGAGAGTGCGGCT                 TTGG GGC CCGA                 TTGATGCGGCCGAAC
   blr1854   8  57 300 2011737 .. 2011765 +  -4.6  -3.83026   GAGCTGACAGCGAGT       GCTTTGTCGCGGC AGGT GTC-CGACAAAGG        TTTCATGTGCGACCC
   blr1847   9  68 270 2001920 .. 2001968 + -12.3  -2.60813   TCGGTTGAACGTCCA GATGATCTCGCTACGTCCGCGCG CTG CCCGCGGCCCTCGTGAGAACATC ATATTTAAGCGGATC
   blr1838   6  54 -32 1991391 .. 1991416 +  -6.7  -3.14132   CTTGGCCCTCAAGGT         GCGGCTGGCCA GCTT TGGCCTGATGC          TTCATGAGGGCAAGA
   blr1789   5  50  89 1947588 .. 1947614 +  -6.5  -2.78384   CGTTCACGTTGCGAG         CGCCGTTGAAC TCAGC GCTCAACGGCC         TCTCATAGGCCAGAC
      fixX   3  55 447 1935531 .. 1935549 +  -5.8   -3.4619   CCAATCACGTCCATG             CGCAGCCG CGG CGGCATCG             TCTTGTATTCTGGGT
      fer2   7  95 275 1926490 .. 1926522 + -15.5  -3.71873   GCGGTTCCCTCTCTT      GCGAGCTGACGCGTC GAT GGCGCGTCAGCCGGC      TTTCCGTGTCAGTCC
   blr1740  10  56   4 1906017 .. 1906031 +  -8.5  -3.01791   ACTCAGCTCTGATTC               CGGGG ACTAG CCCCG               TGTTCGAAGAGAGCT
   blr1712   7  54 432 1878149 .. 1878161 +  -3.3  -3.78775   ACATGAGGGGCGTCC                TGGCG AAG CTCCA                TTTCGTCGTCACCGC
   blr1709   4  65  47 1874415 .. 1874430 +  -5.4   -4.1196   CAGTGTTCTGGTTGG              CCGTCA AGGG TGATGG               TTTTGGCGCTGCGTT
   bsr1695   6  95 356 1854845 .. 1854883 + -14.1  -4.06678   CTTAAGGTTCGGCAT  GCA-TGGATTCTCGCTTCC TGT GGAAGCGAGG-TCCAATGC  TTTCTATGAATCGAT
   blr1686   6  65 167 1844201 .. 1844220 +  -6.3  -4.05245   CGGCAACTATGGGTT            CCGCGCG GATTCG CGCACGG             TTTCGTTGTGTGCTC
   bsr1683   2  49 323 1841217 .. 1841241 +    -5  -3.30124   GCATCGTCAACTTAA         TCGACCGCC GAGCCGAA GGCGG-CGA          TTCTCAGAGGTCGAG
   blr1673   6  58 217 1833561 .. 1833595 +  -7.3  -3.43773   TCACTCTTAAAGGAG    GCGA-TCGAGTCACTCT TAT AGAG-GAATCGAGTCGC    TCTTTCGGTGTCCGC
   blr1667   8  57 395 1827850 .. 1827886 +  -9.5  -2.71364   CGTCGCGCAGTTGCC   GATCGCGTCGA-AGTC TGGCTT GTCTCTCGGCGCGATC    TGCTTGCGGAAATCG
   blr1650   6  74 230 1811439 .. 1811461 + -12.8   -3.1585   ATCTAACTGCTGGCG           TGTGCCAAGT CTC ACTTGGCACG           TCTTCGATTCAATCA
   blr1645   1  43 411 1807133 .. 1807160 +  -3.2  -3.01712   CCGTTGATTCTTTTT        TTTCCGCCCCGC GTAT GCGAGGCGACGA         TGTTGCAGGAAGGCG
   blr1640   6  61 209 1800599 .. 1800630 + -10.3  -2.70022   GATGATGGCATCACG     TTG-GCCGGCTGCTG GTCA CA-CAGCCGGCGCAA      GTTCTATGAGCTGCA
   blr1635   6  59 237 1796231 .. 1796245 +  -4.2  -3.85748   GGCGCGATGCGCAAC               CGCGTT ATA AACCCG               CTTTTTTTGCGCTGC
   bsr1622  12  84  29 1778366 .. 1778398 +  -6.1  -5.00884   CTCGCCGACATCCTC      GTCGACTGCGTTGCC CAC GGCGCCTCAGTCAGC      TTTTTTGCCAGCGCT
   bsr1607   9  71  41 1764443 .. 1764462 +  -9.2  -3.76839   GCGCAGACCTGTTGA            CAGGGGCT ATGG AGCCCCAG             TTTGCCTTCGCCTTC
   bsr1590   9  55 432 1746496 .. 1746507 +  -5.8  -3.54424   GCCCGTGCGCCTGAT                CGAC CGCC GTCG                 TTTCGAGCGATGCGA
   blr1579   3  55 165 1736734 .. 1736752 +  -5.9  -3.55801   GACTAAGGCCGCATG             CCTAGCG TTTGC CGCTTGG             TTTGGCAGCCTTCCT
   blr1564  10  56 236 1706815 .. 1706826 +  -3.6  -3.95986   AAGCGTAGATCGCAA                GCGT AGAT GCGC                 TTTGCTTCGATTGAG
   blr1556   5  52 265 1699332 .. 1699349 +  -5.6  -3.36968   CTTGTGTCCACTGCC             TCAACG CATCAT CGTTGA              TTGTCGAGTTGACTA
   blr1543  10  63 417 1685608 .. 1685621 +  -9.5   -3.2963   ACAAGAAGACAAGCG               CGCGG GCGA CCGCG                TTATGGCGGGATAGT
   blr1539   6  68 265 1680824 .. 1680860 + -12.3  -2.64735   AGGTACGGAGTATAT    TCGTAGGGCATCCGCTT GCG AACCGGATGCACCACGA    TGCTGTCGATCAAGT
   blr1528   3  61 191 1667023 .. 1667050 +  -9.9  -2.80935   TGCGCATCAATCTCG        CGGCGGA-TGGC TGCGC GCTACTCCGCCG        TCTGCTCCCTCAGCT
      acrB   5  59 420 1654473 .. 1654519 +  -8.1  -3.35813   TCGCGGCGGAATTCC T-CGTGGTCGCC-GCGGCC GATATGGGGCA GGCCGCAGGCCACCACGCA TTCGTTGAGCTGCCG
   blr1508   3  50 314 1644769 .. 1644807 +  -5.9  -3.14132   CGTGTTGTCCTTGTT  GACGAGCAGCGTGACACC AGAA GGTGACAGGC-GCTTGGC   TTCCTCCACCAGCAG
   blr1501   5  50 243 1636767 .. 1636783 +  -5.8  -3.21099   TCGACTTCAGGATCA             CCG-GGC GGGT GCCGCGG              TTGGTGGTGCGCACG
   blr1496   8  68 103 1630156 .. 1630179 +  -5.8  -4.15453   GATCGGCCGACATTG          CCCGGCGGAC GCGG GATCGCGGGG           TTTTGGGCTGGATTG
   blr1492   2  50   8 1626849 .. 1626860 +  -7.2  -2.80816   ACGCGTAGCTGGTGT                GCCG TCGT CGGC                 TGTCGTGCCTCAGCC
      bdhA   3  91  13 1622470 .. 1622510 +   -14  -3.92522   TAGGCACTCGATGCC GTAGGGTGGGCAAAGGCGC GTCA GCGCCGT-GCCCGCCATAC  TTTCTCAGATTGACG
   bsr1472  10 100 364 1605521 .. 1605540 + -16.4  -4.24404   TCGCCCAACAAAAAA            GCCCCGGC TCGC GCCGGGGC             TTTTGACATTTCGGT
   blr1469  13  57 333 1600249 .. 1600259 +  -2.4  -4.03234   GACGACACCGAAGGA                 GCGG CTA CGGC                 TTTCTCTCCAACCCG
   blr1469  13  57 406 1600322 .. 1600335 +  -5.2  -3.70902   GTCGCTGACCTGCTG               GCCG AGCTGG CGGC                TTTGCGTCTCCAGCG
   blr1469  13  57 462 1600378 .. 1600433 +  -5.2   -3.7282   GCTTGACGTTGTCAG CGGCGCCGGCGGCGGTGTCGGCGTCGG CCT TC-ACGCCGGTGATGTTGTCGGAGACG TTCTTGGTGCCCTGC
   blr1461   4  50 153 1593721 .. 1593731 +  -5.4  -3.14344   CATTGAACGCAGCCT                 TCTC GCC GAGA                 TTCGTAACGAAGATG
   blr1444   8 100  60 1576513 .. 1576533 + -18.3   -5.1167   GAACATGAAAAAAAA            GGCCGTGCG TCA CGCACGGCC            TTTTTCTATTGCGTT
   blr1433   5  63 160 1565879 .. 1565893 +    -7  -3.79906   ACCGTCAGCTTCGGC               GGCAGC GCA GCGGCC               TTCTTCTCGGCCTCG
   blr1429   3  49  38 1561993 .. 1562005 +  -2.6   -3.5764   TTCCAAGACCGACAT                TCGG CCATA CCGG                TTTCAACGTCGCCTT
   blr1420  10  86 446 1550782 .. 1550827 + -14.1  -3.53012   GCGCGTGGTGTTGTG GGCCT-CGTCCTCGATATCCTC GGC GAGGATGTCGAGGCCGTAGATC TTTGCGGCCAGACGC
   blr1415   4  68 409 1541804 .. 1541850 + -12.1  -2.62184   TGACCCTGCCAGCCG CGGTCGGCCAGCGCAGGCTGGC GCTC GCCAGCCGGCGC-GTCCGGACA TACTCTGCGACGCAG
   blr1411   8  80  48 1538489 .. 1538526 + -14.3  -3.06796   AGCCCTTGCGACGAA   GCAATCCAGGCTGTTTC CGCG GAAAGATCCTGGATTGC    TTCGCTGCGCTCGCA
      clpB   8 100  27 1522969 .. 1523000 + -22.4  -3.11366   GCCTGAAACGACAGA      TCGCCCCGGAGAGG TTCA CTTCTCCGGGGCGA       ATTGTTTTGGGCTGA
   blr1395   8  76 435 1512411 .. 1512429 + -14.6  -2.62616   GTCACCTGCGCCAGC             TCGTCGGC GGT GCCGACGA             TGGTGTAGGCGATCA
   blr1387   4  59 124 1505282 .. 1505316 +  -9.3  -2.87132   AAAAGATAGGCCTCG    CGGTATGGGTCCTGGC CTTC GCCAGGACG-ACACCG     TGTATGAGGGACGAG
      lysA   4  41 392 1500546 .. 1500562 +  -3.5  -2.72344   GCTGCTTCATTTCCT              CCAGCGC GAG GCGCACG              TCCTTCACCATCAGC
       bgl   3  62  37 1482498 .. 1482516 +  -3.8  -4.15044   TTGCGGATCGGGTAT             TCGTGC TCCAGCC GCGCGA             TTTCTTCGGGGGGCG
       bgl   3  62 129 1482590 .. 1482606 +  -3.5  -4.25104   GCATGGACCAAACTG              GCCGTCG ATC CGCCCGC              TTTTGATCCGGCCCA
   blr1361   8  64 106 1477320 .. 1477349 + -11.3  -2.63596   AGAGCGCGCGGTCGG       CGGCCGCCACCAG CGCG CTGGAGTCGGTCG        TGGTCTCGGATGGAA
   blr1349   5 100  34 1463162 .. 1463188 + -20.8  -3.76482   CACGCCCAATACGAA         GGCGCCGCCGCG GAC CGCGACGGCGCC         TTGTTCATGATGTCA
   blr1340   4  57   9 1457242 .. 1457281 +  -7.8  -3.16742   TACGTAGCTGCCGTA  GGGTGGGCAAAGGTGCG CTCCTTA CGCGCCGT-GCCCACCA  TTCATCAACATTCAC
   blr1332   9  79 189 1448851 .. 1448884 + -16.1  -2.70354   GGCAGCGCCTCGTCA     TTCCGGG-ATGCGTGC GCA GCACGCAGGCCCGGAA     TCCATTTATCCGCGG
   blr1316   9  56  72 1429663 .. 1429704 +  -7.9   -2.9914   CGCACCCGAGAATCT CGAGATTCCGGGTTCGCCTC TGC GAGGCGC-CCCGGAATGACA TCTATCTCAGAGCTG
   blr1311   4 100   6 1425755 .. 1425793 + -23.1  -2.78596   CAAGTTCTGATGACG   TCTTCGCGGCGCCGGGC GGGGG GCCCGGCGCCGCGTCGA   TCTGCTCGACCAATC
   blr1304   2  68  82 1417142 .. 1417158 +  -9.4  -3.62597   GACAGGTTTGGCGAA              GGCTGG TAGCT CCAGCC              TTCTTCAACAATCGG
   blr1289   2  61  83 1401859 .. 1401875 +    -5  -4.07885   TGACGTGAAAAACGA              CGCCCC CTGAC GGGACG              TTTTCGGCCCAGATG
   blr1284  10  95   6 1396422 .. 1396441 + -16.4  -3.90112   GCGGGGATGAAAAAA            GGCCCGCG TGGT CGCGGGCC             TTTCGTTCGCAGGCG
   blr1269   4  51 317 1382976 .. 1382988 +  -3.3  -3.61398   GATCCCGTTCAAGGC                CGAGC TCA GGTCG                TTGTTGCCAGGCCCC
   blr1242   3  54  94 1357715 .. 1357733 +  -7.4  -3.26947   GCGGGTGGCTGCGCC             GAGCTTCT TGC AGCAGCTC             TTGATGTGCGCCTTC
   blr1233   3  47  -6 1349682 .. 1349701 +  -2.8  -3.53012   GAAGTGGACGCCGGG            GTCTTGAGC CGG GCTCA-GCC            TTTCAGCGCGGCCAG
   blr1229   4  50 398 1347513 .. 1347534 +  -5.7  -3.17688   GTCGGTCTCGATCAG           CGACGGCGC CACC GCGTTGACG            TTGATGCCATCCTTC
   blr1206   5  64 112 1326282 .. 1326310 + -10.1  -3.05463   TATCGGTGATGCGCG        CTTCGGCGGTCGC GAC GCGGCGGCCGGCG        TTCAGTACGCGGCCT
   blr1201   4  52 393 1321154 .. 1321166 +  -5.5  -3.41051   GAGCGAAGCCAGATA                TTCGC CGA GCGAG                TTCTGGTCGGGCTCG
   blr1198   5  64  98 1315079 .. 1315093 +  -8.5  -3.61398   AGGGCGCGCAGCGAG               GCCGG CTTCA CCGGC               TTGTTCAGCACCGCG
   blr1184   5 100 172 1302818 .. 1302838 + -15.4  -4.90266   CCGACAAACAAAAAA            GCCGGCGC TCATC GCGCCGGC            TTTTTGATTGATGAG
   blr1165   8  69  23 1284852 .. 1284890 +  -8.2  -3.91897   CTAGCGTCGAATACA  CGGTCGT-CATGCCCGGG CTTGT CCCGGGCATCCACG-TCG  TTTCTCCATCGCGGC
      fadB   7 100  26 1280478 .. 1280498 + -16.9  -5.27335   CCATTTGAGAACAAA            GGCCGGATC GTC GATCCGGCC            TTTTTGTTTGGGGAG
   blr1152   4  56 197 1268121 .. 1268148 +  -7.8  -3.01712   GCCGTAGATCAGGCC        GTTCTGTCGCG CGGTCGT CGCGAC-GAAC        TGTTCGAAACCGACC
      pyrD   0 NONE
      lysS   6  63 380 1248649 .. 1248663 +  -9.2  -3.30771   TTCAGCCCCGCATGC               TCGCCG AGC CGGCGG               TTGTAGCGCATCTGG
   blr1125   3  43 427 1240156 .. 1240166 +  -2.4  -3.14564   CGTCGATGCCGTCCT                 GGCC GTC GCCC                 TTCATCAGCGGATCG
   blr1125   3  43 466 1240195 .. 1240232 +  -4.2  -2.64747   CGACATAGCTCGCAT  CCGCCGTC-C-AGTT-CTG GCT CAGCAGCTCGCGCCGGCGG  CTTGTCGTGCGCTCG
   blr1108   5  56 -13 1224014 .. 1224033 +  -7.1  -3.29144   GGCCGGCTCTCTCAG            GCGTCGC GGATTA GCGATGC             TTGTGGCGGCGATGG
   blr1081   5  64  40 1195316 .. 1195346 + -10.5  -3.01712   CGCGCCATACGAAGA      CTGTCATCACCCGC GAAA GCGGGTGATC-CAG       TATTCCAGAGACAAC
   blr1072   3  74 415 1186165 .. 1186187 +  -5.4  -4.56597   CCTTGCGATAGACCA           CGCGTTCGGC GAA GCCGAGAACG           TTTTTCAGCCAAGCG
   blr1067   9  57 250 1180826 .. 1180847 +  -5.7  -3.69323   GCCTCGGTGGACGGC           TGGCGGCGC TTTG GCTTCGCCG            TTTCGGTCGTGCTGG
   blr1052   9  81  10 1165822 .. 1165879 + -15.6  -2.87132   AAGTGAGCTGGTTGG GCGAGCTCTCTCCTCTCCCTCTCCCCGT TCTT ACGGGGAGAGGG-GCGGAGTGAGGG-GC TGTCTCCGCGAGGAC
   blr1042   2  53 162 1153766 .. 1153796 +  -3.8  -3.59262   CCCTGGCCCCCGGCT       CGCCGCTGGACG AGACCGA CATCGCGCGGCG       TTTCAACGTCTCGCG
   blr1022   5  57 197 1129787 .. 1129824 +  -7.7  -3.18582   TGCGAGCGCAGCGAA   GCAATCCAGACTGTCAC CGCA GAGGGATTCTGGATTGC    TTCGTCGCTGCGCTC
   blr1018   9  83 -18 1125752 .. 1125783 + -16.6  -2.52742   GGGGAAGCCTCATAG      GGTGGGCAAAGGCGC ATA GCGCCGT-GCCCACC      ATCTTCTCAACGAGT
   blr1003   1  49 456 1110210 .. 1110225 +  -6.1  -3.09015   GCGATCGGTGAGGCC              GACCG AGAGCG CGGTC               TTGCGTGACTGTGCC
   blr0998   5  54 410 1103979 .. 1103997 +  -6.7  -3.21099   CTTGATGCCCGTCCT            CG-CTCGC GCGC GCGAGACG             TTGATGGTGGCGAAG
   blr0988   3  50 127 1088778 .. 1088806 +  -5.9  -3.14132   GATTGACCGGGCTCG       GCACGTCGCCGT CGACCA GCGGCG-CGAGC        TTCCTCGCGAGCGGG
   blr0973   6  60 212 1068253 .. 1068285 +  -7.5  -3.64487   TGCTCGGGCTTGCGC      GGTGGCCGCGGCGGC ACG GGCGTGCCGGCCATC      TTGTTGGCGGTCTCG
   blr0964   9  90 172 1055365 .. 1055395 + -18.4  -3.23274   CCGGATCGGCGCTCC       GCTCTAGACAACGC TAC GCGTTGTCGAGAGC       TTCGCTTGTCCGGGA
   blr0964   9  90 404 1055597 .. 1055627 + -18.4  -3.23274   CCGGATCGGCGCTCC       GCTCTGGACAACGC TAC GCGTTGTCGAGAGC       TTCGCTTGTCCGGGA
   blr0951   4  54 189 1039381 .. 1039397 +  -3.6   -3.7941   CGCCCTGCGACAGGA              TCAGCG ACTTG CGCAGA              TTGTTCTCCAGCATC
   blr0944   3  52  60 1033217 .. 1033231 +  -7.1  -3.04144   ACATCTAAGTCGCAA               TCGCG CTCGC CGCGA               TGTTCACCGTCAGCG
   blr0939   1  43 107 1027644 .. 1027657 +  -4.5  -2.62983   CCGCTCGATCCGGCG               CCG-CG TCT CGTCGG               TGATCTGGCCGTCGC
   blr0930   4  57 200 1018060 .. 1018089 +  -7.7  -3.14344   ATCACCGCATGTTCC       GGCCCCGCGGC CTGCCTGC GCAGCGTGGCC        TTGGTCGAGCCGATC
   blr0911   8  83  95  994382 ..  994413 + -17.4  -2.63596   GGGCGGCTCGAAGAG      CCGAACCCGGAATC TCGA GATTCCGGGTTCGA       TGCTGTCGCATCGCC
   blr0903   8  65 -62  984437 ..  984486 +  -6.4  -3.87994   GTGCGTTTTGCGATG GCGGCG-G-CTTTGCGGATCAACC GGCT GGTCGATCCGCAGGGGCACGCGGA TTTCTGGGAATGAGT
   blr0893   8 100  40  972526 ..  972561 + -26.4  -3.14132   TCCGGGGCGCACGAA    GTGCGAACCCGGAATC TCGA GATTCCGGGTTCGCAC     TTCGTGCGCCCCGGA
   blr0877   2  46 467  951659 ..  951679 +  -6.1  -2.80113   TATACGGCAAAACCA            GAGCTCG AAGCGCG CGGGCTC            TCTCATCCGGTCCTC
   blr0872   6  90 434  946312 ..  946356 + -18.6  -3.25823   TCCATCTGACCTGCT CAAG-CCGGAGTGCCGGCCGT CCGA GCGGCCGGCACTCCGAACTAG TTGCTATAGCCAGCG
   blr0868   5  77  54  939510 ..  939563 +   -12  -3.58361   CCGCAGCCCTGTTCG GTGCAGTCTGGTGC-GACCC-G-ATCA TTC TGGTGCAGGTTTTGCACCAGACTGCAC TTGATTGATTTTTGT
   blr0842  11  71 -51  906554 ..  906599 +  -6.1  -4.36127   CATGGGCGGCAAGCT CGACCAGCAGCTGCTGCAGGC GTTCAG GCCCGTGGC-GCTGG-GGTCG TTTTGACTTCTTGAC
   blr0835  13  86  12  899219 ..  899248 + -14.3   -3.3353   CTAGCTCTCTCGTCA       TTCCGGGGCGCGCG TAG CGCGAGCCC-GGAA       TCTATTTCTCCACCA
   blr0817   2  47 163  878831 ..  878851 +  -3.2  -3.28712   ACGGGATCACAAGGA           GCCAGCGCG GGAC CG-GCTGCC            TTGTCAGCAGCAACA
   blr0817   2  47 235  878903 ..  878918 +    -4  -3.36289   CGGGACACGGCGTGA              CT-CCGA ACA TCGGCAG              TTCGTTGGGGTGCTG
   blr0807   5  64 147  867212 ..  867268 + -11.3  -2.52795   CTACGACCGCGCGCC GCGTGGTTCGACGTGCGACGCCGGCGA CGC TCGCCGGGGTTGCCGGTCGTCCGACCC TGGCTTCAGCGGCTT
   blr0787   6  49 318  847276 ..  847290 +  -6.4  -2.66316   CCTTCAGCACGCGCG               CCATTG CGG CGATGG               TCCTGTCCTGGACGA
   blr0787   6  49 440  847398 ..  847434 +  -5.8  -3.02511   AGCCAGGCCAGGAGC   TCGGCGGCATC-GCCCG CGAA CAGGCGGATGTTGGCGA    TGTTGCCGGCCTCGA
   blr0778  10 100 123  835009 ..  835036 + -11.2  -4.86001   GCACGAACACAAACA        AAAAGGGCGGCC TCTC GGCCGCCCTTCG         TTTTTCTGGACTGGT
   blr0772   2  79 -15  828547 ..  828574 +  -7.8  -4.46581   CGGGCTCGCCGTCCT        CAAG-ATCAGGCT TTG AGCCGGATTCTTG        TTTTGTCGCGTTTTC
   blr0762   9  63  85  817246 ..  817267 +  -9.4  -3.34344   AGTGCAGTGAAGCAA           TCCGGCCG GGCTGG TGGCCGGA            TTGCTTCGACGCTGG
   blr0750   4  46 254  798979 ..  798990 +  -5.8  -2.78384   TGACCTTGTCGCCCA                TCGC GCCG GCGA                 TCTCGTCGAGGGCGG
   blr0727   6  71 349  777253 ..  777268 +    -9  -3.74928   GCCGAGGGTTGCCAG              CGTCTC CGGA GAGACG               TTCTTGGCTTCGTAT
      uppP   3  45  51  765389 ..  765424 +  -4.7  -2.87132   CAAGGACGGTGCGCT   CCCTCTCC-C-GCTTGC GGGA GAGGGCTGGGGAGAGGG    TCTCTCCGCAGAGAG
   blr0712   8  78  23  761449 ..  761481 + -15.6   -2.6583   TCTCTCCTCTCGTCA     TTCCGGG-GCGCGCC ACTT GGCGCGAGCCCGGAA      TCCATTTCGCCTCTC
   blr0703   2  39 124  752866 ..  752884 +  -2.3  -2.71712   CATTACAAGCGTTGA             CCGGGGT AATGG GTCCTGG             CTTTCGCCAGGACGA
   blr0703   2  39 341  753083 ..  753095 +  -2.6  -2.79915   GCATCAGCGATTCGC                GGCT GATCA GGCC                TGTCGTCGCGTAACT
   blr0698   8  79 123  746471 ..  746513 + -14.7  -2.87211   CGTCTCGCCGCTTCG CGGCGAGCCACCCTCTCCC ACAAG GGGAGAGGGAGACGCACCG TCTATGCGACGGACT
   blr0694   3  55 150  741454 ..  741466 +  -6.2  -3.53343   GAGACACGGGCTACA                CCGC GTCCA GCGG                TTTGCCGCGCACGTT
   blr0691   5  81 150  737862 ..  737909 + -13.5  -3.33696   GGCCGCGATGATCAG GCCAGCGGCGAAGACGGTCGCGGC ATT GTCGCG-CCG-CATCGCC-TTGGC TTCCTTCGGCGAGCG
   blr0686  11  59 260  732701 ..  732732 +    -8  -3.36273   GGTTCTTGCCGACCG      CAGCGCCGACGGC GCGTGAA GCCTTCGG-GCTG      TTGATGTTGCAGGCG
      grpE   4  80 180  722788 ..  722810 + -10.5  -4.07568   ATCCGCTTCACGCCG           GCCTTGGCC ATGTC GGCCCAGGC           TTTTGCCAGCGAGCC
   blr0671   3  50 389  718377 ..  718396 +  -5.6  -3.25823   TGTTGAGGAGATCGT            CGGTGACG ACGC CGTGGCCG             TTGGTCTCGACCCGC
   blr0663  10  68   5  709291 ..  709302 +  -4.4  -4.33928   CCGAGAAGTAGTCCG                CCAA CTCG TTGG                 TTTCTGTTTGACGTG
      panK   6  71  40  701429 ..  701457 +    -9  -3.70902   CTTGTTCGGGCAGAG        TGTCTTTTGTCG CAGGC CGACAAAAGGTA        TTTGGCTATGACGCA
   blr0644   4  49 232  691940 ..  691951 +  -3.6  -3.53091   CCCGGCCGGGATCAG                CGGG GTCT CCTG                 TTTGGCCGGCAGCAT
   blr0629   7  95 165  676087 ..  676103 + -13.7  -4.11692   TGACCTTGAGACCGA              GCGCGTC GCT GACGCGC              TTTTCGAGATCGATC
   blr0624   4  65  56  669303 ..  669329 +  -3.7    -4.386   CCGCGCTCCAGCTTT        TGCGACAGGTCGG AGA CCGACG-G-CGCA        TTTTGTCCCCACTTG
   blr0618   6  62  -9  663729 ..  663743 +   -10  -2.90075   GGTGACGGTGACGCT               GGAGGT GTG ACCTCC               TGTCATTCCGGGGCG
   blr0595   5  53 153  642343 ..  642360 +  -7.7  -2.73875   GCTGCTCCTTGGTTT             CGAC-GCC TTC GGCGGTCG             TCGTCTTGCCGAGGC
   blr0589   6  72 143  636558 ..  636576 + -11.6  -3.30124   ATGGATCCCGGATCT             GCGCGCGC TTG GGGCGCGC             TTGTCCGGGATGACG
   blr0589   6  72 256  636671 ..  636712 + -13.5  -2.66216   CATCGCGTAGGCGAC ATCGGCCATCGCGGCGACG CCGC CGCCGACGCGCTGGCCGGC  CTTGTAGTCGTGCAG
   blr0562   8 100  28  603256 ..  603287 + -16.7  -3.63694   GATCGAAAACTCTTG      CG-TGATGGCCGGG CTTGT CCCGGCCATCAACG      TTCTTGGGCCTGCGT
   blr0559  10  75 429  601487 ..  601497 +  -8.2   -4.1552   TGCGACGATCCCGGA                 GCCG CAA CGGC                 TTTATTGACAGGCTG
       ppa   3  58 452  589817 ..  589835 +  -6.6  -3.50853   GCGCGAGCGCGAATG             CGCGATGG TCA CCGTGGCG             TTCTCGTTCAGCAGC
   blr0541   6  61 218  584070 ..  584085 +  -4.6  -4.03234   ACGCTAACCCATTGC              GAACCG AGTC CGGTCC               TTTCTCTGCGACGGG
   blr0530   4  49  43  571783 ..  571810 +    -7  -2.62616   CAGGACGACACGGAG        GATG-TGGCGACG AGG CGTTGCCAGCAAC        TACTCTCCCGCCTCG
   blr0521   4 100  21  561781 ..  561802 + -15.9  -5.54338   CACACAAACGCAAAA           TGGCCGGGA GAAA TCCCGGCCA            TTTTTGTTTTCGTTG
   blr0503   7  56  27  542126 ..  542166 +  -9.7  -2.52464   GGGCGCGCGTAGCGC  GAACCCGGAATCCAGAG ATTGTGG CACGAGATTCCGGGTTC  TCGCTTCGCGAGCCC
   blr0497   7  52 337  534742 ..  534758 +  -6.5  -3.12351   TCTCCAGGATCCGTC              GCGCGAA GAC TTCACGC              TTCGATGTGGCGAGG
   blr0475   5  62 359  516031 ..  516051 +  -8.1  -3.43071   TGCTGCCTCTCCAGC            CGCACGCAG CCG CCGCGCGCG            TTCCTTGATCTCAGG
      ccmG   3  50  15  511699 ..  511719 +  -6.7  -2.79133   GTTACTGTCATTCCG            GGGCGGCTC GCA GAGCCGAAC            TATGGTGCGCACTTG
      ccmG   3  50 453  512137 ..  512149 +  -5.5  -3.16191   CAGGCCGTAGATGAT                GGTCG GCT TGACC                TTGATGAAGGTCTCG
   blr0463   3  51 229  503486 ..  503500 +    -7   -2.8474   TACATGCCCTGCTTG               CGCGCG AGG CGCGGG               TCCTTCTCGATGCGA
   blr0447   6  54 319  484181 ..  484200 +  -6.4  -3.14564   TCGGGTCGACCAGCA            GGTGCG CCTTGGCA CGCACC             TTCATCACGAGATCG
   blr0437   5  65  73  471445 ..  471459 + -11.4  -2.76361   CGACGGAAATTTGCG               CGTGCG GGC CGCACG               ATTCTCTCGTTCCTC
   blr0410   2  52 351  444416 ..  444439 +  -6.6  -3.01712   TGACAAAGCCCTCGT          CGATCGAGCG CGCC CCCTCGAACG           TGTTGAAGAAGACGA
   blr0407   9  54 217  440492 ..  440503 +  -3.6  -3.72893   CTCGGCCACGGACGG                GTCC TTCA GGGC                 TTTCGTGAAAGCCTC
   blr0404  13  61 243  437039 ..  437068 +  -4.9  -4.00526   CTTCTTGCCCTCGCC       TTCGGGCACGAAA TAAC TTTCGAGACCGTA        TTTGATTGTGAGCTT
   blr0385   7  68  35  419025 ..  419046 + -10.9  -3.09635   ACGCGCGTAGCGCGA           TCCGGAATC TCGA GATTCCGGG            TTCGATGCTCCGCAT
      ptrB   3  54 416  406784 ..  406799 +  -6.8  -3.14344   GCCGTCGGTGACGAC              GC-CGGC GAC GCCGCGC              TTCATCAGCCGCGTC
   blr0373   2  48 384  401541 ..  401557 +  -4.3  -3.14132   CGCCGTAATTGTTGA              GGTCGTG GGT CACCGCC              TTGATCGCGCGGAAA
   blr0360   6  79 338  383722 ..  383763 + -12.2  -3.44319   TGGGGGTCATAGCGA GGAT-CGCTGTCCGCCGCG CAAGC CGCGGCTGCCTGCGCATCC TTGTGCTGGCTTGAC
   blr0341   6  69  34  360026 ..  360057 +   -13  -2.73364   CGGGGCGCGCGAAGC      GCGAACCCGGAACC TCGA GATTCCGGGTTCGA       TGCTTCGCATCGCCC
   blr0329   5  50 354  346535 ..  346575 +  -7.5  -2.71712   TCTCCGAGATCTTGA  GCTCAAAGGCGATCTGC TTGTTTT GCAGGCCGCGCTTGAGC  ATTTCGAGCACGCGC
   blr0325   4  63  31  338782 ..  338825 +  -8.8  -3.28924   GCGAAAAACCAGCCG TC-GTCCTGGACAAGCGAGCG GAG CGAGCGCTGATCCAGGACCGA TTATCACAGGACGTG
   blr0321   6  79 339  334484 ..  334500 + -12.3  -3.53012   GCCGTGTCGAGCTCA              TTCGCCG CGC CGGCGAA              TTTCGACAGCACCAG
   blr0299   5  57  71  306794 ..  306847 +    -8  -3.14211   GGCGACACGCCCGGC GTTGGCGCTGCACCCGA-GGCGTTG GCCGG CAACACCGTCGCGGGCTGCGCCAGA TTCATCGAAACCCCT
   blr0294   3  50 220  297567 ..  297580 +  -6.7  -2.79183   GAGGCCGCACAGGCA               TCCGA TCGA TCGGA                TCTGATGCCGCTCCC
   blr0281   4 100  31  282111 ..  282128 + -14.1  -4.46073   GGTCTGAACGAGAAA             GGCGCCG AAAC CGGCGCC              TTTCTTATATTCGCG
   blr0262   5 100 135  261371 ..  261399 + -11.7  -5.40072   GCATACGAGCGTTTT        AGGGCCGTCCT CCCCCAA AGGACGGCCCC        TTTTTTTGACCGGGC
   blr0253   7  51 308  251453 ..  251465 +  -6.9  -2.89191   ATCGATGACGCCCAA                GGCGC CCA GCGTC                TGTATGCGAATGTCC
   blr0253   7  51 389  251534 ..  251544 +    -4  -3.63694   CCCGCCGCCGCCCGG                 CATA TGA TATG                 TTGTTACCGCTGACT
   blr0249   7  60 346  247125 ..  247153 +  -6.6  -3.59979   CGTGCAGGCGGCTCT       GTTGCGGCAGCGG TTGG CCGC-GCCGGATC        TTTCCGGTCAGCCGC
   blr0241   6  72 150  236885 ..  236903 + -11.6  -3.30124   ATGGATCCCGGATCT             GCGCGCGC TTT GGGCGCGC             TTGTCCGGGATGACG
   blr0232   4  46 141  228408 ..  228433 +  -5.3  -2.70932   CGACGAGATAGGACA         GCTCGGCCGCGC CAT GCTCG-CCGAAC         TCCTTGACCGCGGCG
   blr0223   6  58 380  220803 ..  220813 +  -6.8  -3.53091   CAGCGCCGTCTCCGG                 CCAC ACG GTGG                 TTTCGAGCGCGCCAT
   blr0212   3  65  46  208508 ..  208565 + -11.9  -2.73542   GAAGGACCAGACCTC AGATGCGCAATTGCGCATCGGGGGATC TCGA GATTCTCAGGAGCGCAATTGCGCTCCA TAGTTCGCCCTTCGG
   blr0200   4  81 295  196841 ..  196871 +    -6  -4.78572   CTGAGCCGCGATGAA       GGAACACCGGAGTG GTT CGCTTTGGTGCACC       TTTTGTTACTTGCGG
   blr0192   4  79   2  188242 ..  188260 + -13.1  -3.51633   GGGCGGTGAAGTAAG             CGCGCGG CCTCT CCGCGCG             TTCTCTCCGGTCTAT
   bsr0185   4  84  29  180573 ..  180604 + -17.4  -2.73364   GGGCGGCTCAAAGAG      CCGAACCCGGAATC TCGA GATTCCGGGTTCGA       TGCTTCGCATCGCCC
   bsr0173   6  71  -1  168618 ..  168634 +  -9.4  -3.76775   TCGGCGTGGTGTTTT              GAGGCG CGAGC CGCCTC              TTTGGCTCTCTTCCG
      ftsZ   5  49 193  163831 ..  163846 +  -6.8  -2.60496   AATGACGGCGTAGAG              CGTGCGC AGC GCGC-CG              ATGTTTCAAGCCGCC
      ftsZ   5  49 219  163857 ..  163883 +  -5.7  -3.04443   CGCCGATGTTTCAAG        CCGCCGTGCTGC GCGG GCT-CTCGGCGG         TGTCCTTCTTGTCCG
   blr0155   8 100 190  152451 ..  152470 + -16.4  -4.43213   GCCCCCAAACAAAAA            GCCCGGCC GCAA GGCCGGGC             TTTTGATCTGTTGCG
   blr0140   5  90 137  135693 ..  135715 + -14.9  -3.53012   CTCCGCGGCGAGCCA           CCCTCTCCC ACAAG GGGAGAGGG           TTTAGCCGCGCCCCA
   bsr0127   7  60 465  123754 ..  123797 +  -6.4  -3.61398   CGTCGTTCATCGCGG GGCCGCCGCCGCGATAGGGC ACGT GCACGATCTCGACCCCGGCC TTGTTGCCGAGCACG
   blr0110   4  62  20  108941 ..  108985 +   -10  -2.87132   GGGTGCTATAGCCTC ACATTCGGTGT-CGTCCCGGC GAAG GCCGGGACCCATACCGCATGA TCTATCGACGGCAGG
   blr0101   8  54 238   98534 ..   98544 +  -6.8  -3.18681   GCCGAATCGTCCATC                 GCCT TGA AGGC                 TTCCTCGAGTTGCAG
   blr0097   0 NONE
   blr0084  10  57 296   78749 ..   78766 +  -8.3  -3.19192   GGCCCTTCGGCCATG             CCGAGCG CGAC CGCACGG              TTGAGTTCGATCACG
   blr0084  10  57 470   78923 ..   78955 +  -9.1  -2.72144   GCTCCGCCGAGCTCG      CGCGCGCGGTC CAGCGCCCGAA GGCCGCGCGTG      ATTTGGAGCCGATCC
   blr0080   6  65 310   75044 ..   75068 +   -10   -3.1585   CCTGGCGAGCGTCCG         CAGCG-CGTCG AGCG CGGCGCCGCTG          TCTTCGCTTGCATAG
   blr0074   5  49  47   65857 ..   65868 +  -5.8  -3.10164   TGTCCGCAATCCTCC                TCGC CGCT GCGA                 TTACCTGGTGGATCA
   blr0074   5  49 235   66045 ..   66061 +  -4.3  -3.41527   ATCAGATATTAGCCT              TGGCGGA AAG TCCGACG              TTGTAGTCAGGATTC
   bsr0067   5  57 132   60089 ..   60111 +  -4.7  -3.79747   CGTTTCCCCTGTTCA           GCGGTGCAC CGTCA GACCACCGC           TTTCATCATAAGTCG
      atc1   7  62 213   53143 ..   53159 +  -5.7  -3.89346   CGTTGCGTTTGAACG              GCGCGGC CTT GGCGTGC              TTTGTCCAGTCGGGC
   bsr0039   2  49 -51   35447 ..   35477 +  -5.3  -3.11988   TCTTTCCCTTGAAAA      CCTGACG-CGAGCG AGTG CGTTCGACGGCTGG       GTTTATTCGATCGCG
   blr0030   3  45 439   31811 ..   31827 +  -4.3  -2.94099   CGCAGCGCGGCGACT              TGGCGGC CCA GCTTCCA              TATCTCGTCGCCGGC
   blr0024   3  51  81   24092 ..   24103 +  -3.6  -3.68073   AGATCACCTTCGTCC                GTCG CCTT CGGC                 TTCTTCGGTCGCATC
   blr0019  13  64  34   16552 ..   16576 + -10.1  -3.03159   ATAAAATCCCTCAGC          CGGTGTTCT TTCAAGT AGAACACCG          TGTTCCAACACTTGC
   blr0013   6  48 408   13223 ..   13234 +  -5.8  -2.86164   CTGCTTCGGTCGATC                GACG GCTG CGTC                 TATGATCCTTGCGCA
   bsr0004   5  50 308    4699 ..    4715 +  -6.5  -2.79684   TTCGTCTGCTCAAGG              GCGTAGC CGT GTTGCGC              TGATTGACTTCATGA

SUMMARY

1652 putative operon ends contain 8968 possible terminators.
Percent operon ends hit by terminators of confidence >= x:
	x	#>=x	hits>=x	%hits>=x
	100	174	138	133	8 %
	99	174	138	133	8
	98	174	138	133	8
	97	174	138	133	8
	96	174	138	133	8
	95	196	154	149	9
	94	196	154	149	9
	93	211	165	160	10
	92	211	165	160	10
	91	222	175	168	10
	90	237	188	179	11
	89	254	200	189	11
	88	266	205	193	12
	87	271	209	196	12
	86	284	220	206	12
	85	300	232	217	13
	84	318	244	228	14
	83	328	251	234	14
	82	351	270	250	15
	81	371	287	266	16
	80	385	298	275	17
	79	422	328	299	18
	78	445	348	317	19
	77	467	364	331	20
	76	511	397	360	22
	75	522	406	368	22
	74	551	429	387	23
	73	580	451	406	25
	72	626	486	431	26
	71	658	517	454	27
	70	694	543	476	29
	69	730	572	499	30
	68	847	676	573	35
	67	858	685	579	35
	66	902	725	605	37
	65	1024	828	666	40
	64	1097	885	696	42
	63	1172	944	734	44
	62	1272	1021	778	47
	61	1359	1092	812	49
	60	1507	1210	879	53
	59	1644	1319	921	56
	58	1705	1374	941	57
	57	1975	1590	1024	62
	56	2230	1783	1084	66
	55	2351	1854	1106	67
	54	2605	2066	1173	71
	53	2698	2134	1195	72
	52	3123	2440	1269	77
	51	3286	2559	1300	79
	50	3589	2763	1342	81
	49	4209	3227	1421	86
	48	4501	3432	1456	88
	47	4864	3683	1483	90
	46	5377	4012	1521	92
	45	5766	4296	1545	94
	44	6026	4468	1554	94
	43	6962	5114	1596	97
	42	7164	5237	1603	97
	41	7757	5659	1615	98
	40	8230	5969	1624	98
	39	8623	6252	1632	99
	38	8893	6442	1632	99
	37	8968	6500	1632	99
	36	8968	6500	1632	99
	35	8968	6500	1632	99
	34	8968	6500	1632	99
	33	8968	6500	1632	99
	32	8968	6500	1632	99
	31	8968	6500	1632	99
	30	8968	6500	1632	99
	29	8968	6500	1632	99
	28	8968	6500	1632	99
	27	8968	6500	1632	99
	26	8968	6500	1632	99
	25	8968	6500	1632	99
	24	8968	6500	1632	99
	23	8968	6500	1632	99
	22	8968	6500	1632	99
	21	8968	6500	1632	99
	20	8968	6500	1632	99
	19	8968	6500	1632	99
	18	8968	6500	1632	99
	17	8968	6500	1632	99
	16	8968	6500	1632	99
	15	8968	6500	1632	99
	14	8968	6500	1632	99
	13	8968	6500	1632	99
	12	8968	6500	1632	99
	11	8968	6500	1632	99
	10	8968	6500	1632	99
	9	8968	6500	1632	99
	8	8968	6500	1632	99
	7	8968	6500	1632	99
	6	8968	6500	1632	99
	5	8968	6500	1632	99
	4	8968	6500	1632	99
	3	8968	6500	1632	99
	2	8968	6500	1632	99
	1	8968	6500	1632	99
	0	8968	6500	1632	99
