# Supplementary material for: Rapid, accurate, computational discovery of Rho-independent transcription terminators illuminates their relationship to DNA uptake
Source: Genome Biol. 2007 Feb 21;8(2):R22. doi: 10.1186/gb-2007-8-2-r22 (PMC1852404; doi:10.1186/gb-2007-8-2-r22)
Supplement: Additional data file 2 — As described in the text, the entire robust tail-to-tail region is searched; if the region is less than 500 nt, then the 500 nt downstream of the stop codon is searched (stopping if a gene start is encountered). In the case of ties, all terminators with the high score are output. [file gb-2007-8-2-r22-S2.zip › Brucella_abortus_9-941.ttperf]

BruAb1_0005   2  67  -3    5853 ..    5872 -    -5  -4.38472   CGCAAACCAAAATAA            TTGAGCAT TTTC AGGCTCAA             TAATGGGTTGAACGG
BruAb1_0028   3 100 371   33200 ..   33217 - -14.1  -4.28656   ACTGAACATGGAAAA             GCCCGCC ATTC GGCGGGC              TTTTTCGTATCGGGA
      pheA   4 100  35   41999 ..   42037 - -16.1  -4.28548   AGGTACCCATGAAAA  TGGGTTGCG--GGTGCCGC CAT GCGGCGCCATCGCAACCCA  TCTGATAAAGGCCTG
BruAb1_0046   2  41 331   50038 ..   50049 -  -2.2  -2.89602   CTCTGCACACCAAAC                GCAT GACC ACGC                 AGCGCACGGCAGCCT
BruAb1_0046   2  41 320   50041 ..   50060 -  -2.8  -2.69601   TGCACACCAAACGCA            TGACCACGC AGC GCACGG-CA            GCCTGAAGTCCTATC
BruAb1_0051   4  54 255   59140 ..   59152 -  -2.6  -3.94933   CGAACTGGAAAAATA                CCGC AACGG GCAG                GAGCCCGGTCCCACC
    dnaE-1   2  49 208   72320 ..   72331 -  -3.6  -3.28712   CCTGCGGTTTCAGAA                CGCC ATCT GGCA                 CGGTTTTGTCGTGGT
      argG  10 100  22   83348 ..   83365 - -10.5  -5.07652   GCTTTGAAAACAAAA             GCCCGCC GGAG AGCGGGC              TTTTGTCCAAATGAG
BruAb1_0088   1  39 453   96033 ..   96044 -  -2.2  -2.78384   CCGGCTCCTATGAGA                TCGA GCCG CCGA                 CAATGGACGAAATGG
      ilvD  10  78 190  104466 ..  104482 - -10.9  -3.54424   GCCTACGCGGGGAAA              TCAGTCC ACT GGACTGA              TTTCTGATCCCGCTT
BruAb1_0110   5  54 156  125440 ..  125459 -  -6.4  -3.17075   TGGTCTGCAAGGTAA            CGGAC-GCC AAT GGCCATCCG            GCGGTCAAGCTTTCC
      gyrB  12 100  65  141283 ..  141305 - -15.6  -3.56958   TGAATAATAGCAGAA           CCCGATGAGC TTC GCTCACCGGG           TTTTGGCTGGAGCAA
      gyrB  12 100   9  141344 ..  141361 - -14.1  -5.15117   CAAAAGTGCAAAAAA             GCCCCGG ATTT CCGGGGC              TTTTTGTATCAAACG
BruAb1_0135   3  48 373  153093 ..  153118 -  -4.5  -3.06696   GCCGCCGTCAAGACA         TCTGCCCCCGC TTAT GCGGTGGTGGA          CATGCGGCTTGGCGA
BruAb1_0155   7  51 191  177532 ..  177564 -  -4.2  -3.53811   CGCACCGTGGCGAAA     TATCG-GGAAGCGAT GAAT ATCGCTTCCTCCGTA      CAACGCCGGCGCGAA
BruAb1_0158   7 100  31  179540 ..  179566 - -19.4  -4.45738   GATTTCAATAACAAA         GGCCGCCGTCCC CAC GGGATGGCGGCC         TTGTTTTTGAGGTGT
       ogt   4  55  -6  196698 ..  196708 -  -3.2  -3.92996   GGTGACAGACAAGAA                 CTGA TTA CCAG                 CCTGTCTGTGGCCGT
BruAb1_0187   8  72 154  204644 ..  204662 -  -5.9  -4.32804   ACAAGGAAGCCAAAA             CCGGGCT TGAAC AGCCGGG             TGCGCTTGGCGCACG
BruAb1_0191   2  56  17  209153 ..  209169 -  -2.2  -4.07568   CCGGTTTTTCCAAAA              GCTTTG TATTT CAATGC              TGCATCGCGAGGCTA
BruAb1_0203  12  57 324  221414 ..  221440 -  -7.3  -3.16071   GGTCATATCAATATA        CCGGC--CCGTAC GGC GCACGGTTGCCGG        TCCTTTATCTGGAAA
BruAb1_0206   4 100   6  223480 ..  223497 - -14.1  -4.20696   CGATGAATGCGAAAA             CCGGCGG GCGA CCGCCGG              TTTTTTCATGCGGCT
BruAb1_0216   2  52 448  233855 ..  233866 -  -7.2   -2.5805   ATTACCGGCGACAAT                CGCC GCAC GGCG                 CAAGCCATCGCACGC
BruAb1_0228  10  65 439  246159 ..  246179 -  -3.1  -4.57073   CACTGGGCGCAAAAA            TCCCGGCAA AGA TCGGCGGGC            TTGCCAAAACCGGCG
BruAb1_0241  10 100 373  258312 ..  258332 - -15.4    -3.737   CAAGGGCTGACCAAA            CGCCGCGC GCAAA GCGCGGCG            TTTTTTTAGCATTTC
BruAb1_0262   3  52 299  273525 ..  273537 -  -5.5  -3.18199   CAAGCTGCAACCCAA                CCTGC TGA GCAAG                CGCCGCAGCCTTTAG
BruAb1_0265   7 100 369  275139 ..  275163 -  -6.4   -5.5112   TGGATCAATAAAAAA          GGGATCTGAA ACTAG CCCAGACCCC          TCGTATTTCTGCATC
BruAb1_0265   7 100  95  275413 ..  275437 - -12.9  -5.00884   ACTTTCGGTAAAAAA          GCTTGGCCAAT CCT AGTGGCCAAGC          AAGCCTAATAGGGAA
BruAb1_0274   0 NONE
BruAb1_0289   3  56 302  293105 ..  293116 -  -7.2  -3.11687   TCAATCATCATTGAA                CGGC GGAA GCCG                 TCAACAAGTATCAGG
BruAb1_0300   7  81 325  301295 ..  301325 - -13.2  -2.64803   CCACGTTCAAACTGA       TAGCCAGGCCCCGC TTT GCGGGGCCTGAATG       CAATCGCCGTAAATT
BruAb1_0308   4  81 211  311851 ..  311868 -  -9.1  -4.08767   GTTATGCGGCGAAAA             TGGCAGC CCCT GCCGCCA              ACGAAACGGATGCGA
BruAb1_0314   6  88 101  319122 ..  319142 - -12.5  -3.58343   TGCACGATCTGGAAA            CCGCCCATG CGG CAGGGGCGG            GGCTTGCCGTCGGTG
BruAb1_0319  10  81  59  327417 ..  327436 -  -9.2  -4.08064   AACGCTTGCGCAAAA            GCCCCGCT GCAA AGTGGGGC             TTTTGTCATATTGGA
BruAb1_0330   7  61 259  337632 ..  337667 -  -5.4  -3.71527   TGGGAACCATCGAAA    GCTCGGAACTGACC-GA TCC TCAGGTCGGCTCGGAAC    GGCTTCTTTATCGCC
BruAb1_0330   7  61  14  337902 ..  337912 -  -6.8  -3.53012   GCGTGTTTCCCCAAA                 GTGG AAA CCAC                 CTCCGAGTGGAAATC
      pyrD   2  90  94  344808 ..  344830 - -13.5  -3.55444   GCTTTATGCGGCAAA           GCCCGTGAT GGGTA ATCACGGGC           TTTGGCTTGCGATCA
       fpr   2  61  99  363352 ..  363374 -  -7.7  -3.22298   GTGATTGAGGACGAA          CCCCGCATCA TGAC CG-TGCGGGG           TTGATCTCATTTCGG
BruAb1_0362   6  80 -26  367587 ..  367602 - -11.8  -3.41073   TACGCTATCGAAAGA              CCCCGC TTCG GCGGGG               TTTTTTGTTTTCTCG
BruAb1_0372   7 100  12  377124 ..  377142 -   -16   -3.8579   ATGGAACAAGGCAAA             CGGGGCTG TTT CAGCCCCG             TTTTTCATGTCTTAT
BruAb1_0378   3  52 -24  384695 ..  384736 -  -5.9  -2.92472   AAATAAAGGATTAGA GCGGTTCCG-GAGG-GCTT TCAGGC AAGCGCCTCGCGGATCAGC CGCTGGCAACGCTCT
      ccoS   4  59 443  389252 ..  389262 -  -8.2  -2.66255   CGGCAAGAGAAGCCA                 GCCG CCA CGGC                 GTTGAAGCCGTCATC
BruAb1_0399   5  63  30  406916 ..  406936 -  -9.6  -2.73721   ATCAATCTCGAACCA            GGGGCGGG CTGAT CCCGCCGC            GAAAACCGGCTGGCT
BruAb1_0403   5  78 -29  411931 ..  411947 - -10.9  -3.54424   GTCTACGCGGGGAAA              TCAGTCC ACT GGACTGA              TTTCTGATCCCGCTT
      rnhB  14 100  74  416692 ..  416712 - -15.4   -4.1899   GTATTTCATGGAAAA            CGCCGCCC TATCG GGGCGGCG            TTTTGCTTTAGAATA
BruAb1_0430  10  77   3  435199 ..  435223 -  -2.7  -5.16132   TATAGGAAAAGAAAA          GCGGCCCTC ACAAGCG GAGGGCCTT          TTTTATGACTGTTCG
BruAb1_0442   4  61 -53  445761 ..  445796 -  -7.6  -3.17194   ATCGGTTGAAGCGAA    GGTGTTGTCACTTTGC GCCA GTAACGTGACAATACC     AGCCTTTTTATCCGC
BruAb1_0446   1  47 142  447808 ..  447833 -  -3.1  -3.36492   CGTGGAAGGCCAGAA         GGTCGGCTACG AAGT CGTTGCTGATC          GCCGTTCGGGCAAAA
BruAb1_0449   1  58 408  449043 ..  449053 -    -4  -3.89756   AGCGGAAACCAACAA                 GAAA GTG TTTC                 GCTGCGGCGAGGGTG
BruAb1_0454   7  79  35  453702 ..  453729 -    -4  -5.06103   ACAAGGTGGAAAAAA        TCCGCATTGGCCG CGA CGGCCAGC-CGGT        CGGGACCGAGCCGCT
BruAb1_0461   4  60 444  460302 ..  460327 -    -4  -4.08216   CCATGCGGTGGAAAA        CGATGCAGCGGC GCTG GCCGC-AC-TCG         ATCGCGGCGTGCGCC
BruAb1_0467   3  43  96  466970 ..  466990 -  -3.1  -3.10611   CCGACCGGAAGAAAG            CGGCGGAAG AAG CCTCGTCCG            GTGACAATTGACGGC
BruAb1_0487   5  60 199  484844 ..  484862 -  -5.9  -3.68619   CGGAAGTGATCGAAA             CGCGCCT GCAGA ATGCGCG             CTTTGAAATCCAGAA
BruAb1_0500   8 100   5  497224 ..  497249 - -14.7  -3.41222   GTTGAAGGTGAAATA         GTAAGGGCGGC TTTC GCCGCCCTTTC          ACTTTTAAAGCTGTG
BruAb1_0511   5  72  39  509185 ..  509202 -  -6.9  -4.17132   AAAGGCCGCAACAAA             CGCTCTG CCGC CTGAGCG              ACAATTCAAGGCGTC
BruAb1_0521   2  49 124  521124 ..  521138 -  -5.6  -2.85763   AGACCGAAAAAGTGA               CCTGCG CGG CGAAGG               AACTAATCCATTGAG
BruAb1_0525   3  78 193  525648 ..  525664 - -10.9  -3.54424   GCCTACGCGGGGAAA              TCAGTCC ACT GGACTGA              TTTCTGATCCCGCTT
BruAb1_0533   9  68  44  533265 ..  533289 -  -9.9   -2.8676   AGATATTCAGGAAAG          CCTGGCGGTAC TGC GGACCGCCATG          GAAAAGGAGGATATC
BruAb1_0540  15  67 182  537970 ..  538027 - -10.3  -2.69449   GCTCAGACAATCAAC CCGCGACGTGATGCGGTGCTGCGCAGC CCGG ACGACACCGCACCGCAACCCGCCGCTA CCGCCCCGAATACAA
      xylA   9  88  18  563014 ..  563030 - -11.5  -3.84719   AGCTTTAAAGCGAAA              GGGCACC GCT GGCGCCC              TTTCTGTTTCGTGGG
BruAb1_0579   5  59 285  574021 ..  574047 -  -7.8  -3.09785   GCAGAGGCCAATATA         GCGGGCGAACGC TCT GCGGTTGCGCGC         ATTTCACGAGATCTT
      ptrB   4  65 419  583246 ..  583265 -  -9.2  -2.87564   TTATCGCTTGATACA            GCGCGCCA GCGT TGCCGCGC             CTGCATTGGTGTATT
BruAb1_0596   6  67 113  590078 ..  590094 -  -9.4  -3.22653   ATGACTCGGACAAGA              GGCTGC TTGCT GCAGCC              TTGTCGATTGAAAAA
BruAb1_0601   6  65 100  594482 ..  594496 -  -8.5  -3.35224   ACATGGCCGCAAACA               CGCGC ATGGA GCGCG               AAATCCGCTTCGATT
BruAb1_0634   7  61  24  628347 ..  628357 -  -6.8  -3.45073   ATTGAGGAAAAGACA                 CGGT TCC ACCG                 GCTGTGTAAAAGTGG
BruAb1_0646   9 100  22  645767 ..  645785 - -13.1  -4.27617   TATATGGTATCAAAA             GGGCGGC TTGTG GCCGCCC             TTTGCTGTTTCTGCG
BruAb1_0652   8  95   5  649072 ..  649088 - -10.8  -4.45738   CATGTGAATAAGAAA              GGGGCC GCTCT GGCCCC              TTTTTCATTTGGCAT
BruAb1_0659   4  58 100  655797 ..  655809 -  -5.5   -3.5774   ATCGAAGCCCTGAAA                GCAGC ACA ACTGC                CTTATGGTTTGAAAC
BruAb1_0665  11  81 118  660978 ..  660994 - -10.9   -3.6682   GCCTACGCAGGGAAA              TCAGTCC ACT GGACTGA              TTTCTGATCCTGCTT
       fsr   7  90  26  669026 ..  669054 - -14.6  -2.66316   TGCTCCACTAGATCA        GAGCGGTTTCGG TTATG CCGGAACCGCTC        TTTGCTTTTTGGCGG
BruAb1_0682   4  52 197  675615 ..  675638 -  -5.8  -2.90496   GTGTCTCCGAAATCA          GGCCGCGCGG TCTG CCGCGAAGCT           GGCGCGCCTTGGGCA
BruAb1_0692   1  49 257  682679 ..  682689 -  -2.4  -3.57144   GCGGTGAGTCTGAAA                 GCAG CAG CGGC                 AACCTGTCTGGCCCT
      ksgA   3  56 152  689973 ..  689983 -  -6.8  -3.10244   TTCGGGAAGAAATCA                 GCCA TGT TGGC                 AAGATTGTGAACGAG
BruAb1_0711   1  49 314  700774 ..  700784 -  -4.6  -3.13403   GCGGTTCCATCAACA                 CGGA TCG CCCG                 CAGGATGGCCATGTC
BruAb1_0727   8  78  59  716900 ..  716916 - -10.9  -3.54424   GCCTACGCGGGGAAA              TCAGTCC ACT GGACTGA              TTTCTGATCCCGCTT
BruAb1_0740   8  85 168  728562 ..  728586 - -13.6   -2.6952   GAGCATAACAATGTA          GAGCGCAGTG ATCCG CACCGCGCTC          ATCGGTATCGACCGG
BruAb1_0749   2  58 267  738906 ..  738918 -  -6.3  -3.46068   CCGCGAACCCAAATA                CGAAA ACC TTTCG                ACATTACATTAAAGT
BruAb1_0754   7  93  71  744688 ..  744711 - -10.4  -4.48741   GAAGTTACCATAAAA          TATTGCCCGCT CGA AGCGGGCA-TA          TTTTCAAAAAATCAA
BruAb1_0763   9  68 419  751986 ..  752008 -  -2.7  -4.62302   CAAGATGCCGAAAAA          GCA-GGCG GAAGAAAT CGCCATGC           ATTATCTGGAGCGTG
       rnd   4  56  84  758029 ..  758047 -    -6  -3.29144   GCAGGTGGTGGACAA             GGCAAGTA AAA TATTTGCC             TTGACTGAAAAAGGG
BruAb1_0772  11  78 113  765301 ..  765317 - -10.9  -3.54424   GCCTATGCGGGGAAA              TCAGTCC ACT GGACTGA              TTTTTGATCCCGCTC
BruAb1_0778   8  56 423  770101 ..  770113 -  -6.2  -3.29739   CCGAAGCGACATCAA                CGCC ACGCA GGCG                CTTCTTCTCTTCAAT
BruAb1_0788   9 100  27  779821 ..  779837 - -10.8  -4.94487   GTATAAAACAGAAAA              CCCGCC GTGAA GGCGGG              TTTTCCTTGATTTCC
      sugE   6  83  11  785620 ..  785637 - -12.7  -3.39142   TGCAGATTGAATGAA             GGGAGGC TGAT GCCTCCC              TTTTTGCATTTTATG
BruAb1_0813   4  82 350  798708 ..  798735 -    -9  -4.16033   GTGAAACAAGAAGAA        CGGCCCGCCG-GG TTT CCACGGCGGGCTT        GTAGGGCTGGCGCGG
BruAb1_0841   8  76  10  827773 ..  827806 - -12.6  -2.53176   ACGACAGAAAATGAG     CGTCAATGCAGGCGA AAAGA TCGCCTGCATTG-CA     AGAAAACGGTTACTT
BruAb1_0846   6 100 183  832663 ..  832681 - -13.1  -4.31085   GATACGAATGTAAAA             GCCCGCC GGTCA GGCGGGC             TCAGATTGATGAAAA
BruAb1_0858   6  75 193  842260 ..  842272 -  -6.9  -4.42619   CAATATTGCACAAAA                GGCCG CAG CAGCC                GGCAAGATTGCAGGC
BruAb1_0873   1  43  27  856631 ..  856649 -    -3  -3.03771   GCAGATGGCCGAACA             TGTGCCGA TCA TCCGCACG             GTCTGGCGGGAAGGC
BruAb1_0876   6  61 356  859245 ..  859258 -  -8.1  -3.14211   ATTCGTCGGCATCAA               TGGCG GCAT CGCCA                CGCTGGAAGAGGCGC
     xth-1   5  60  51  865922 ..  865941 -  -3.5  -4.10161   GATTACGCTGTAAAA            GGCAGTT ACTGAA AACAGCC             CGATGTCTCAATCTG
BruAb1_0901   6 100   5  883979 ..  883996 - -14.1  -5.25735   GGAAAAAATGAAAAA             GGCGGGC AGGG GCCCGCC              TTTTTCATTGCATGG
BruAb1_0906   5  74   8  889063 ..  889090 - -11.2  -3.21218   ACCGCGCATCATGAA        GCGGCTCCGGCA AAGG CGCCGAAGCCCC         ATTTTCTTCAGTACA
       aat   8  58 -35  898120 ..  898149 -  -2.7  -4.10925   AGACATGCTCTAAAA       CCGG-GCGATCCCT TCA AGGGCCCGTTCCAG       CATTTCTTCATATTC
BruAb1_0930   6  62 378  914403 ..  914415 -  -3.3  -4.30987   ACCGCTGAGAATAAA                GCCAA CAC CCGGC                CATTATGGTGACTGT
BruAb1_0930   6  62  19  914760 ..  914774 -  -8.5  -3.06073   GACAGGCCCTAAAAT               CCGGC CTCGC GCCGG               GTTTTTTATGCTGCA
BruAb1_0945   4  49 401  930650 ..  930662 -  -2.6  -3.62859   AGGACAAGGCTGAAA                CCGG GCCTG CCAG                TGAAACGGCAACGGC
BruAb1_0948  12 100 188  935033 ..  935060 - -18.5   -4.9645   AGCAGAATAACAAAA        GCGCCGGTCTG TCTGGT CAGACCGGCGC         TTTTGTTTGTTTGCT
      mobA   6  60  85  947280 ..  947290 -  -8.2  -2.73124   TTTGATCGTTGAAAT                 GCGG TGG CCGC                 GCGCGGTAAGACAGC
BruAb1_0978   7  75 303  961283 ..  961304 - -11.5   -3.0682   TTGATCAGATATAGA           GCCGCCTTG TTCG CAGGGCGGC            TTTTTTATTCGAGGC
BruAb1_0989   6  61 316  969605 ..  969615 -  -5.4  -3.73224   GCATTCTTTACCAAA                 CAAG GTA CTTG                 CTGCTCTATATCACC
BruAb1_1004   8  82 238  980224 ..  980252 -  -9.5   -4.2074   CCTGCAATATATAAA        GGACGCGGATGTT CTC ATCATCGGCGCCC        TGCAATATCGTCCGC
      glnA   5 100  57  986038 ..  986063 - -14.8  -3.76186   TATTGATAAAATGAA         GAAACCCCGG AGAAAG CCGGGGTTTC          TCTTTTGCGCGCGCT
      maeB   5 100  48  999904 ..  999933 - -15.1  -4.43037   TTAATAAAAAGTAAA       CGCCGAGTATAAC CATT GTCATACCCGGCG        TTTTATTCGTCTAAT
BruAb1_1028   3  61 169 1007296 .. 1007331 -  -7.5  -3.24924   TCTTGAGCGACAAGA    CCG-GCGAAGTCCGCG CCACC CGCGTATTCCGCACGG    CAATTCCTGTTACGG
BruAb1_1033   2  42 363 1013543 .. 1013561 -  -2.3  -3.06696   GGCTTCTGGAACAGA             TCGCGCC TTACC AGCCCGA             ATTTCATTTTGGCGA
BruAb1_1037   6 100 130 1016417 .. 1016434 - -12.7  -4.81249   GCGGAAATGGAAAAA             GCCCGCA CGGA TGCGGGC              TGGTGGTTGGAATAG
BruAb1_1043  11 100  96 1021338 .. 1021358 - -14.7  -4.02132   TTGGAAATTTACAAA            GGCTGCGCC TCA AGCGCAGCC            TTTCGTTTATCTGGA
BruAb1_1047   3  59 121 1028199 .. 1028219 -  -8.3  -2.57013   CTGGAACCGAAGGCA            TCCCGAAAG ATG CTTTCTGGA            TGTTCGGCCATAACG
BruAb1_1062   7 100  13 1044976 .. 1045004 - -16.1  -3.38836   AGGCTGAAAATAAAT        CTGCCCCGATATA TTG CATACCGGGGCAG        GGGAATTGTGGGTTA
BruAb1_1087   1  43  -6 1070638 .. 1070662 -  -2.9   -3.0263   AGCATGTCCTGAACA          GCGTTGA GTTGCTTCCGG TCAACGC          TGGCGCTCCGTCCTT
BruAb1_1108   9  93 114 1093367 .. 1093383 -  -8.7  -4.73448   ACATACAGTCAAAAA              GCCCTGA AAA TCAGGAC              AGCCCGACCATGGGC
BruAb1_1111   4 100  91 1097906 .. 1097922 - -10.8  -5.72053   CAACCAAAGAAAAAA              GCCCGG ATGAA CCGGGC              CCTTCTCGACAGCCA
BruAb1_1129   4 100  22 1118165 .. 1118192 -   -20   -4.8143   CCAATAATGCAAAAA        CCCCGAAGTTGG GTGT CCAACTTCGGGG         GCTTTTCAAAAGGGT
BruAb1_1151  11  74  96 1140197 .. 1140236 - -10.6  -3.13522   ACTGGTGGATGAAGA  GGAAGCAACCTTGAAGCG CTTC CGCCGCGAGGGCGCTTCC   ATCGCACTGGAAGCA
      lpxB   9 100 125 1146051 .. 1146074 - -19.6  -4.80453   TGAGCACAAAAGAAA          CCCCGGCAGC GAAG GCTGCCGGGG           TTTTTCTTTGTCCAG
      clpA   3 100  12 1164496 .. 1164511 - -11.8  -5.08601   GTAGTTTAATAAAAA              CGGCCC CGAA GGGCCG               TTTTTATGCGTTTAT
BruAb1_1180   5  79 449 1169269 .. 1169296 -  -9.8  -3.79668   ACTGAATTCACGAAA        GTTGCAAGGGGA AACC TCCCCTTGCTGC         ACCTTCAAACCCCCA
BruAb1_1192  11  67 176 1177491 .. 1177504 -  -5.3  -4.24204   CATGCATAGTGAAAA               TCTGA ACGA TCAGA                AGCGTTGTGTTGATC
BruAb1_1196   4 100  28 1185120 .. 1185141 - -17.3  -3.92324   TTTCTCAAGATGAAA           GGCCGAGGC AACC GCCTCGGCC            TTTTTGTCAGGGAAA
      alaS   5 100  23 1195179 .. 1195199 - -12.5  -5.60993   CGCGGCATAAAAAAA            GCGCGGAGC AAC ACCCCGCGC            TTCTTCATTTAGTTT
BruAb1_1263   8  93  24 1242836 .. 1242860 -   -10  -4.57341   AAGCCTCGGCAAAAA          GGGACGGG TCGTCATTC CCCGTCCC          TTTTTGTTGGTTTCA
      cobL   7  66 400 1263227 .. 1263257 -  -9.1  -3.02511   TGCAGGTGTGGAACA      GGCCTTGAGCGG CCCTCTCT CCG-TCAAGGCC       GAATATGACTTCCAG
BruAb1_1291   9 100  30 1269302 .. 1269318 - -10.1  -5.95449   AAATAAAACAAAAAA              GGCAGGA AAA CCCTGCC              TTTTTCGTAAGTTAA
      cobM   2  60  18 1278621 .. 1278650 -  -3.5  -4.07568   CGGTTGCGGCGAAAA       CCGTGG-TTGCGAC AGT GCCGCAAGCCATCG       CCTTTGCCCGCTCTG
BruAb1_1316  10  81 114 1292805 .. 1292838 - -10.3  -3.86524   ATATCCGGCTAGAAA     GGAGCACGAGACGGGT TGC ACCGCTCTCG-GCTCC     GGATCTGGTACTGCG
    cysW-2   4  49 348 1308403 .. 1308417 -  -5.6  -2.92171   CAGACGCCGAAACCA               TGGCCC GCA GGGACA               GCCGGTTCTAAAGCT
BruAb1_1366   7  70 212 1344879 .. 1344895 -  -6.5  -4.25104   TGCGCTGGATGAAAA              GCATCTG GAA CGGATGC              TCGCCATTCTCTCCG
BruAb1_1403  10  58 167 1376433 .. 1376446 -  -4.5  -3.78312   AAATCATCGAGGAAA               TCGCA GCCG CGCGA                AATATGACTGTCGCC
BruAb1_1403  10  58 -14 1376589 .. 1376627 -  -3.1  -4.07568   GCCCCCCCGTGAAAA  GAGG-GCCGCTCT-ACCGT CAT ACCGTCAGGGCTGCGCCTC  CGGCGAAACTGGCGG
BruAb1_1409   6  58 225 1386158 .. 1386168 -  -3.2  -4.08692   GAACTGGTGGCAAAA                 TCAG TGG CCGA                 CAAACCATCGGCCTT
BruAb1_1414   5  53 256 1390834 .. 1390855 -  -7.2  -2.71144   GATCCTGTCCAACGA           GCCGGGCT ATTACA AGCCGGGC            GCTTTCGGCATCCGT
BruAb1_1438   4 100  63 1419812 .. 1419835 -   -16   -4.6575   ACAGAAATCAGAAAA          GCCGGCAGCA AGAC CGCTGCCGGC           TTTTCGTTCACATCA
      metF   5 100  11 1426812 .. 1426831 - -16.4  -4.22407   CATGAAAACGAGAAA            GCCCGGCG AAAT CGCCGGGC             TTTCTTTGTTTCAGG
      phnA   3  58  76 1439157 .. 1439171 -  -5.6  -3.58914   CGAAATGAACCATAA               TGGCGG CAT CCGCGA               CGACGAGATCGCGGA
BruAb1_1466   1  41 386 1444733 .. 1444746 -  -2.3   -2.8547   AGGCTTGAGAGGATA               TGAGC GCTG GCGCA                GAGGCTGGTGGGGCG
BruAb1_1471   6  81 111 1448514 .. 1448535 -   -13  -2.58686   ACCTGATACAAAACG           CCGGCCTG GTTTCA CAGGCCGG            TTTTTTTGATTAGAG
BruAb1_1484   2  45  43 1465821 .. 1465834 -  -3.1  -3.24708   CAGCTTCCAAATAGA               CTTGC TGAA ACAAG                CGAGTGATTTCTTCT
BruAb1_1487   5  85  90 1468817 .. 1468835 -  -8.8  -4.47873   AGAATATGCAGAAAA             GGCGGG TCTTGAG CCCGCC             TTTTTTGTTGCCCGC
BruAb1_1491  12 100 419 1471009 .. 1471038 - -10.7  -4.93898   ATATCAGCAGAAAAA       TGACCAAGGGGCC GCAA GGCCCCTTTTTCA        TATTCATCATTCAGG
BruAb1_1491  12 100 356 1471084 .. 1471101 -  -9.1  -5.91981   AAAAGCCAAAAAAAA             GCCAGAC AAAC GTCCGGC              TTTTGAATTTTGAAG
      lpcC   4  67 316 1475535 .. 1475548 -  -5.2    -4.183   GCAAGCTGGAAGAAA               GCGG CGTCAT CCGC                GGCTATCGTGCGATT
BruAb1_1508   5 100  16 1488215 .. 1488232 - -10.5  -4.81685   ATCAACCAGCAAAAA             GCCGCCC CTGA AGGCGGC              TTTTTTCATTGCAAA
      csaA   7  58 121 1493048 .. 1493065 -  -2.6  -4.21908   CAGGATGAGGGAAAA             GGACGC CACTGC GCGTCT              AATCAGAAGCCATCG
BruAb1_1523   5  86  43 1501303 .. 1501319 - -10.9  -3.96892   AAGCGGGATCAGAAA              TCAGTCC GGT GGACTGA              TTTCCCCGCATAAAT
       apt   9  77  13 1507241 .. 1507260 -  -7.1  -4.56978   GCCTGAAACAACAAA            GCCCGGA GCATTG TCCGAGC             TTTTTCGTATCCTCA
BruAb1_1537   7  60 394 1516422 .. 1516435 -  -4.5  -3.94067   CATTACACAGAAGAA               GCAGCC ACC GGC-GC               GCCGAAGGTGACGCT
BruAb1_1549   7  63 460 1529144 .. 1529160 -  -8.7  -3.14463   AACCTTGCGGACGAA              GCTTGCC CGC AGCAAGC              CGGGCCTTTTTGAGA
BruAb1_1552   7 100 -11 1532251 .. 1532289 -   -16  -2.82623   CGTTTCTGACAAGCA   CCGATCCGGTGAAGGCGC AGC GCGCCTTCACCAAAATGG   AAGCGGCTCCAGATC
BruAb1_1562   0 NONE
BruAb1_1569   4  95  30 1548557 .. 1548578 - -10.9  -4.57073   GATTCTCGCGAAAAA           GCCGCACAT GAGA ATATGCGGC            TCTTGTTTTTCAGAC
      trmU   9 100  32 1556408 .. 1556427 - -10.7  -5.37593   TTTCAAACCAAAAAA            CCTCCGG TTCATG CCGGAGG             TTTTTTGGTTTGAAA
BruAb1_1582   6 100 406 1558356 .. 1558373 - -14.1   -4.4267   TTGGAAAATTGAAAA             CCGGCCC CTCG GGGCCGG              TTTTTGTTTGCACAT
BruAb1_1582   6 100   5 1558736 .. 1558774 - -18.4  -2.66733   TGGGAAGCTAGAGCA   TTTTCGCGCCAAAACCGT TTC ACACTTTTGGCGCGAAAA   TGCTCTATTGCATGT
BruAb1_1609   4 100  86 1587297 .. 1587325 - -24.7  -3.71917   ACTGGAAACGGGAAA        GGGCCGCCTTGCT TGA AGCAAGGCGGCCC        TTTTCTATTGAACAC
BruAb1_1623   4  58 139 1599902 .. 1599914 -  -6.2  -3.50853   TCCGGCCAAGGACAA                GGGC CACGC GCCC                AAGAACTAGACCTTT
BruAb1_1627   5  56  23 1608592 .. 1608618 -  -2.2  -4.07885   GATTCCGCCGTAAAA         CGAGAAAAACGG ACG CCCCTTCCCTCA         AGCCACCGTCACGGA
BruAb1_1631   4  67 168 1612200 .. 1612218 -  -4.5  -4.36411   CAGCAACGATGAAAA             TCACCCG GGATG CGGGCAA             TCTCCTGAACGACCT
BruAb1_1638   6 100  34 1617964 .. 1617980 - -10.8  -4.65895   CCTCTGATTGAAAAA              GGCCGC GTCGT GCGGCC              TTTTTCATAGAGAAA
BruAb1_1642   4 100  42 1621865 .. 1621890 - -14.7  -3.87104   CGCATATTAGAATAA         GCCGTCGTGGC TAAG GCCATGACGGC          TTTTTCGTTTCAGAT
BruAb1_1647   6 100  27 1626907 .. 1626938 - -17.4  -4.19735   CGCTGCAAAATGAAA      CAGGCAGCTTGCCT GGAA AAGCAAGCCGCCTG       TTTCCATTACAAAGC
BruAb1_1656   2 100  10 1631830 .. 1631850 - -14.7  -4.84274   TAAGCAGAGGAAAAA            GCCGCTCCG AAC CGAAGCGGC            TTTTTTCATTTATTC
BruAb1_1664   8  68 -13 1638522 .. 1638535 -  -3.1  -4.63044   ATGCATAGAAAGAAA               TCAGGC GCT GCC-GA               TCAATATGCCCGCCG
BruAb1_1700   9  90   6 1673217 .. 1673236 -   -15   -2.7648   ACGATAAAAATATAC            GGGAGGGC GAAA GCCCTCCC             CCGCCTCACTGGGCA
BruAb1_1706   1  57 462 1678180 .. 1678192 -  -6.9  -3.17723   CTATCCTCAAGGCAA                CCGCC CGC GACGG                CAAGGCGTGAAGCCG
BruAb1_1715   5 100 199 1687044 .. 1687078 - -12.3  -4.76041   CAGATTGATGAAAAA    CCCCTCGATTTTTGGC AGCA GTCAAAAA-CGAGGGG     TTTTGATTCCGATCT
BruAb1_1720  11  78  48 1691091 .. 1691107 - -10.9  -3.54424   GCCTACGCGGGGAAA              TCAGTCC ACT GGACTGA              TTTCTGATCCCGCTT
       pyk   6 100 166 1699096 .. 1699114 - -12.4  -5.27335   TTGTTCAAATAAAAA             CGCGCTCC GAA GGAACGCG             TTTTTGAATGCCGTG
BruAb1_1738   8  84 -10 1702746 .. 1702769 -   -14  -2.60244   CCCCGAATGAATCCA          TCGAAGGGTA GATC TACCCTTCGA           TTTCTTCCCGCAGCA
BruAb1_1745   5  56  75 1709371 .. 1709381 -  -5.4  -3.48766   TCGACAACGGAAAGA                 TTGC CGC GCAA                 GGCCCCGCCACCGAA
BruAb1_1748   5  61  93 1711946 .. 1711957 -  -7.2  -3.53012   GCCTTGGCGGGCAAA                CCGG TTCA CCGG                 ATTGATTTCCAATCC
BruAb1_1798  13 100  23 1767176 .. 1767205 -   -13  -4.12748   GACGATACAAAAACA       GAAAAGGGTAGC GCGAGA GCCACCCTTTTC        ATTCTTTCAAGGCCG
BruAb1_1835   5  56 454 1802273 .. 1802284 -  -5.8  -3.36991   GATTAGCCGGAAATA                CTGC GCCG GCAG                 CTCGAGCGTGGCTTT
BruAb1_1841   8 100  30 1814929 .. 1814953 - -14.3  -5.00138   GATCCAAAGCAAAAA          GCCGGATGCAA AAC CCGCATCCGGC          CTTTTTATTTCGGGA
BruAb1_1861   4  86 -27 1834643 .. 1834662 -  -6.4  -5.07567   CTATAGCCTAAAAAA            GGCGCA GGCTGCTT TGCGCC             TTTTGCGGGGCTCCG
BruAb1_1870   8  76 222 1842725 .. 1842741 -  -7.9  -4.25104   CGTCTTTTATGAAAA              GCCGCTC GCC GACCGGC              TCATTCCGTGGTTCA
    lpdA-2   7 100  70 1867281 .. 1867319 - -23.4  -2.98878   CGACAAAACAAATAG   TTAGAGCGCCGATCTGAT TCA ATCAGATCGGCGCTCTAT   AGCATAATCCAATCA
    lpdA-2   7 100  27 1867345 .. 1867362 - -14.1   -4.7871   AATCAGCATGAAAAA             GGCCCGC TTGC GCGGGCC              TTTGTCGAAAGCATG
BruAb1_1914  17  77   6 1886698 .. 1886756 -  -9.7  -3.62597   CTGATCGGGGAATAA GGGGCGAGAGCATCTCCGGTAAAGGCCGT GAA ACGGT-TTTGCCGGAAATGCTCT-GCGAC AAAACTCAGCAGTCG
BruAb1_1926   5  62 223 1898371 .. 1898384 -  -8.1  -3.29471   TTTGGACCATATCAA               GCTGC TTCG GCAGC                ACTGGCTTACGAGTC
BruAb1_1937   4  62 377 1907345 .. 1907371 -  -7.8  -3.35597   TTCATTCTGGAAACA         TTCGGCCGGGGC AAC GCCACGCCCGCA         GTTGTCGATGCCGTC
BruAb1_1951   6  61  30 1920557 .. 1920585 -  -8.9  -2.92472   AAACAAAGGATTAGA        GCGCCGATCTGAT TCA ATCAGATCGAAAC        GCGCTCTAAAACAGA
BruAb1_1956   6  65 201 1923588 .. 1923607 -  -2.8  -4.57073   CACGCGCTCGAAAAA            GGTGC-ATC GGT GATCGCGCC            GAACGGGCGCATTCA
       hpt  12  91   9 1930332 .. 1930354 - -11.3  -4.14739   CGACTGATGCCAAAA           CCCGACGAG TTTGG CTCATCGGG           TTGTGGTATTACTCC
BruAb1_1965   4  62 440 1933556 .. 1933577 -  -2.9  -4.29738   CGACACGGATGAAAA           GGCGCTG GAAAAACT CACCGCC            TTCTGGACAGCCTGC
       ppa   6  82  74 1936490 .. 1936528 - -13.3  -2.85008   CGTCAGAATAAATAG   TTAGAGCATCGGTCTGA TTCAT TCAGATCGATGCTCGAA   AATGCGGCAAAACAA
BruAb1_1980   7  63 250 1944269 .. 1944284 -    -6  -3.71873   CGATCGAGACCGAAA              CGCTGG AAGA CCTGCG               GATCAAGGGCGGCTG
BruAb1_1985   0 NONE
BruAb1_1996   8  90  -6 1964574 .. 1964615 -  -7.4  -4.86385   ACGTGTAAAAACAAA GAGATAGAGC--GGCTCCCG CTTT CGGGAGACATGCTCTATCTT CGACCGGCACGCCGG
BruAb1_2010   9  72 356 1975873 .. 1975894 -  -7.2  -4.26903   GGTACCGCAGCAAAA           CCCGGCAG AAGCGA CTGCCGTG            GCCAATCCGCAGATG
BruAb1_2014   8  61 204 1979981 .. 1979992 -  -7.2  -3.53012   TGGCCGTGGCCGAAA                CGGC GCTT GCCG                 CGTGAAACCGAATAA
BruAb1_2017   3 100  15 1982014 .. 1982051 - -16.4  -3.65656   CGATCACAGACACAA   CAACTTCGCCGAAGCG GCAATA CGTTCCGGCGAAGTTG    TTCATCCTGCTTGTT
      parB   8 100  29 1999171 .. 1999206 -   -20  -2.64973   AGTAATTCCACACTA    TGAAGGCCTGTTTCAA CAAA CTGAAACAGGCCTTCA     CAGGACATATATCAT
      secB   5 100  24 2014621 .. 2014647 - -22.4  -5.76949   TATCCTGAAAAAAAA         GCCCGGCTGGAA TTG TTCCAGCCGGGC         TTTCCTGCATAATTA
BruAb1_2053   4  68 300 2018533 .. 2018558 -  -6.1  -4.00868   TTACGCAGAAGGAAA         TGGCGCAGGCGC TGC GCGTCT-CACCA         GCCTATCTTTCGGCG
BruAb1_2063   3  58  18 2027128 .. 2027138 -  -2.4   -4.1899   TGACCGGATGCAAAA                 CCGG TTC CCGC                 TTCCGGGTCATTACA
      folC   7 100   7 2048003 .. 2048020 -  -9.8  -4.93595   ACAAAAATGGAAAAA             CCCGGC CTTTGC GCCGGG              TTTTGCTTATTGGGG
BruAb1_2105   5  60   9 2071320 .. 2071338 -  -3.8  -4.14392   TCTGAACGGCGAAAA             CATTTGCA AGC CGCAAAGG             CTTTTTCCTTACAGG
BruAb1_2119   4  52 401 2083996 .. 2084010 -    -7  -2.50994   CGCAAGGCCATCAAT               GTCGGC CGC GCCGCC               GATTCGATCCGCACC
    fabI-2   3 100  21 2111320 .. 2111339 - -12.8  -5.43974   AAAAGTAAATAAAAA            GGCCGCCC CGAA GAGCGGCC             TTTTTATAAGATGTT
BruAb1_2149   7 100   9 2115749 .. 2115772 - -16.8    -5.243   TAAATCATCAAAAAA          GGCCTTGGCA TCGT TGCCAAGGCC           TTGTCCCGTCAGTCA
BruAb1_2150   2  47  97 2117778 .. 2117789 +  -3.6  -3.21126   GGTGCGAACGCGGAT                GGCC GCCA GGTC                 TTCGTCGGTATAATT
       pnp   9 100  29 2110207 .. 2110224 + -14.1  -5.38549   TATGAAAACCGGAAA             GCGCGCC TTTT GGCGCGC              TTTTTGTTATTTCAG
     trx-1   8  93  30 2048003 .. 2048020 +  -9.8  -4.56133   ACAAAAATGGAAAAA             CCCGGC CTTTGC GCCGGG              TTTTGCTTATTGGGG
BruAb1_2052   7  70 101 2018950 .. 2018960 +  -4.6  -4.54727   CCTGCCCGGCTGCTT                 TGCG TCG CGCG                 TTTTCGTTTGCCGGC
      dnaQ   5 100   8 2014621 .. 2014647 + -22.4   -3.7791   TATCCTGAAAAAAAA         GCCCGGCTGGAA TTG TTCCAGCCGGGC         TTTCCTGCATAATTA
BruAb1_2038   7  78  34 2007262 .. 2007285 +  -9.4  -3.94188   ACCAATCAAAATAAA          CGCCGCGCGG TTTC CCACGCAGCG           TTGTTTGAAATGAAT
BruAb1_2032   3  68 251 1999392 .. 1999412 +  -6.8  -3.93288   TCGGCATCCTTTTCA           GCCGGAGCG GCCT TGC-CCGGC            TTTGCTTCGCTGCCG
BruAb1_2025   9  58 404 1993731 .. 1993751 +  -7.6  -2.85069   CTGGCCTGCTGCACA            TGGAACGG CTCCC CCGTTTCA            TCGTCTTTCAAGGTT
BruAb1_2016   5 100  18 1982014 .. 1982051 + -16.4   -3.2613   CGATCACAGACACAA   CAACTTCGCCGAAGCG GCAATA CGTTCCGGCGAAGTTG    TTCATCCTGCTTGTT
BruAb1_2009   4  70 -42 1976190 .. 1976211 +  -6.6  -4.05446   CCTGATTGCGCAGGA           GCGG-GAAG GCACG CTTCACCGC           TTTCTCATTCGCAGG
      bolA   7  72  35 1969022 .. 1969044 +  -6.9  -4.24204   ATAGCTTATGCGCGC          CCGGCGGCTG AAAT CTGC-GCCGG           TTTTCCGTCTGCATC
      bolA   7  72 332 1969319 .. 1969340 +  -7.3  -4.16284   ATATCGATATCATGC           TCGTCGG AAATATCG CCGACGA            TTTCTTCCAGAATAT
BruAb1_1998  11  69 170 1968049 .. 1968066 + -10.5  -2.57132   TTTCAGCTCCAGAGT             GCGCGGC TTGC GCTGCGC              CTTCTGGCCCGGCGC
BruAb1_1995   4  67 146 1964582 .. 1964592 +  -8.2  -3.53444   AAACAAAGAGATAGA                 GCGG CTC CCGC                 TTTCGGGAGACATGC
BruAb1_1986   2  51 149 1950315 .. 1950326 +  -3.6  -3.56273   CGATCGGAGTTGTAG                CGCT CGCG GGCG                 TTATCTCATAATACA
     xth-2   5  67 244 1944772 .. 1944791 +  -9.2  -3.19157   GCGCCGGGGCCGACA            GGGCGGAT CGTG ACCCGCCC             TTCATCACCTTCATG
BruAb1_1967   3  47 -15 1936416 .. 1936426 +  -2.4  -3.53811   GTGGACGACGCTGCT                 GCCG ATC CTGC                 TTTAAAGCGCATCCC
BruAb1_1950   1  56 249 1920727 .. 1920743 +  -7.3  -3.05384   TATTGCAGCGCCTCC              GGTGAAA CCT TTTCGCC              TTCCATGCGCGACAG
BruAb1_1939   8 100 143 1910971 .. 1910989 + -12.4  -5.13722   AAAGCACGAACAAAA             CCCATCGG CTT CCGGTGGG             TTTTGTTTTGATCGG
BruAb1_1925   4  63 286 1898500 .. 1898510 +  -2.6  -4.46215   CCGCACCATTTATTC                 TAAT TAA ATTA                 TTATTTTTCAATATA
BruAb1_1912   7  58 287 1886444 .. 1886454 +  -2.4  -4.27316   GAAGATGAAGGCCAA                 GACG CCG CGCC                 TTTTCCATTGACAAG
BruAb1_1900   6 100 -41 1875206 .. 1875235 + -16.3  -3.09492   ATCCTTATGCCAAAA       ACCCGGCAGCGGC TTTC GCCGCAGCCGGGA        TATTCAGATTGACAC
BruAb1_1893   3 100 101 1867286 .. 1867314 + -21.9  -2.90212   AAACAAATAGTTAGA        GCGCCGATCTGAT TCA ATCAGATCGGCGC        TCTATAGCATAATCC
BruAb1_1893   3 100 160 1867345 .. 1867362 + -14.1  -3.86015   AATCAGCATGAAAAA             GGCCCGC TTGC GCGGGCC              TTTGTCGAAAGCATG
BruAb1_1889   6  90 113 1863637 .. 1863655 +  -7.3  -5.06414   AGCGATCAAAGTCAC             AGCCCGG CTCTT CCGGGCA             TTTTTATTGACCGCC
BruAb1_1875  10  63 188 1852343 .. 1852375 +  -8.3  -3.14132   CCTCAGGCCCGGCTT      GCCATTATCCCTGCC CCC GGCAGCGATTGCGGC      TTCGTAAAAGCGGCC
BruAb1_1871   3  46 322 1845751 .. 1845770 +  -4.2  -3.01712   CGTCATCGTCTTCAT            CCTCGGTG ATGG CATCGAGA             TATTCCGGCACGCCC
BruAb1_1860   3  74  55 1834643 .. 1834662 +  -7.8  -4.08767   CTATAGCCTAAAAAA            GGCGCAGG CTGC TTTGCGCC             TTTTGCGGGGCTCCG
BruAb1_1846   5  62 361 1821286 .. 1821302 +    -8  -3.34013   CAAACCTCTCGCCAA              CGCCAT TGTCT ATGGCG              TTGATTCGCGCCGTG
BruAb1_1842   4  68 470 1816853 .. 1816873 +  -2.3  -4.77173   GCAGCGCCGATGCCC            CCCGACAGG AAG CCGGGCAGG            TTTGTTTTGTCAGGC
BruAb1_1833   3  51 -35 1802482 .. 1802494 +  -4.1  -3.49618   GTGACTGGCTGGTGG                TTGGC CGC GTCAA                TTGGTTCTGTCCCAA
BruAb1_1814   7  60 339 1784966 .. 1784980 +  -3.4  -4.25458   CCTCCAGAAGCGAGA               CCGACG TCA TGCCGG               TTTCTTCATAAAGTT
BruAb1_1806   2  51 179 1777726 .. 1777738 +  -6.3  -2.71681   CGACCGCAACCAGAA                GAGTT TCA AACTC                TCCTTCGAGCAGTTC
      purH   3 100  20 1765611 .. 1765636 + -16.9   -4.0162   AACATATAAAGCAAA         GGCCCCGGAAC ATAT GTTTCGGGGCC          TTTGTCATATCAGAC
BruAb1_1788   6  68  34 1755946 .. 1755958 +  -6.9  -4.00038   CTGCCCAGGTTTGCC                GTGCC GCA GGCGC                TTTCTGATCGTCATG
BruAb1_1785   5 100  37 1751801 .. 1751818 + -10.5  -5.28176   ATTTTCGAGCAAAAA             GCGGGCT CAAC GGCCCGC              TTTTTTATGCCTGCC
BruAb1_1775   8  82  30 1741956 .. 1741972 +  -9.3  -4.26871   TGGCCAAATAAAAAA              CCGGAGC AAA GCCCCGG              TTTCTTCATCGGTTC
BruAb1_1766   9 100 135 1732336 .. 1732358 + -17.8  -3.01785   GATTGCAATTGAAAA           TGCCCGGCTT CAA AAGCCGGGCA           TCTGATATTTTCAGA
BruAb1_1762   3  56 344 1725987 .. 1726004 +  -2.6  -4.07568   CTATGATGGCGATGG             CCGTGC AGGCAC GCAGGG              TTTTCACGGCACCGA
BruAb1_1757   8 100  26 1721133 .. 1721149 + -10.8  -4.72272   AAGCTCGCGCTCAAA              GGCCGC TTCAT GCGGCC              TTTTTCATGAAAACC
BruAb1_1757   8 100  72 1721179 .. 1721206 +   -17  -4.10161   CGGCACAAAAGAAAA        CGCCGCTTCCGG CAAA CCGGAAACGGCG         TTTTGAACAGTCCTC
BruAb1_1747   7  57 -20 1711942 .. 1711961 +  -7.8  -2.75963   AACAGCCTTGGCGGG            CAAACCGG TTCA CCGGATTG             ATTTCCAATCCCGCT
BruAb1_1737   9 100  79 1702746 .. 1702769 +   -14  -4.15044   CCCCGAATGAATCCA          TCGAAGGGTA GATC TACCCTTCGA           TTTCTTCCCGCAGCA
BruAb1_1732   9 100 101 1699129 .. 1699187 + -16.1  -2.84013   GTTTTTGAATGCCGT GCGC-CATGACTGGATGATATTCCGGCCG TCA CGACCGGAATATC-TCCCGTCTAGAGCGC ATTTCGATCTGATTG
BruAb1_1724  12  70 181 1694176 .. 1694200 +  -6.4   -4.1899   GCATGGGCTCCTGTT         GCC-TCTGCGT GGAG GCGCGGAAGGC          TTTTCGGTCACATCG
BruAb1_1721   8 100  33 1691745 .. 1691786 + -24.7   -2.7438   GGTTTCCTGTAAGAG CGAAGCCAGGCCCGCTTGCT TCC AGCAAGCGGG-CTGGTTTCG ATATTATTCTTCGTC
BruAb1_1705   5  45 250 1678891 .. 1678909 +  -3.8  -2.93492   CACCGCAGCAAGCAC             CGCTATAA TCA TGATGGCG             ATTTCATCTGTCATC
BruAb1_1665   8 100 168 1641220 .. 1641236 + -10.8  -5.50774   TTGGCAGCAGCCTGA              GGCCGC ATGAA GCGGCC              TTTTTATTTGTTCTG
BruAb1_1655   8 100  13 1631830 .. 1631850 + -12.5  -5.46129   TAAGCAGAGGAAAAA            GCCGCTCCG AAC CGAAGCGGC            TTTTTTCATTTATTC
BruAb1_1646   7 100   3 1626907 .. 1626938 +   -13  -3.75153   CGCTGCAAAATGAAA      CAGGCAGCTTGCCT GGAA AAGCAAGCCGCCTG       TTTCCATTACAAAGC
BruAb1_1641   5 100 169 1621865 .. 1621890 + -16.9  -4.99134   CGCATATTAGAATAA         GCCGTCGTGGC TAAG GCCATGACGGC          TTTTTCGTTTCAGAT
BruAb1_1637  10 100   9 1617964 .. 1617980 + -11.5  -4.72272   CCTCTGATTGAAAAA              GGCCGCG TCG TGCGGCC              TTTTTCATAGAGAAA
BruAb1_1630   7  56 415 1612784 .. 1612794 +  -6.8  -3.01924   AAGAAGGCGAGGAAA                 CGAC CTG GTCG                 TATTCCGCCACGATG
BruAb1_1612   4  86  64 1589859 .. 1589875 + -10.9  -3.96892   GCCTACGCGTAGAAA              TCAGTCC GCT GGACTGA              TTTCTAATCCCGCTT
BruAb1_1595   4  61  44 1573827 .. 1573845 +  -5.2  -3.71848   CTGTTCGTCGCGGCG             GCGCTG CACTTCA CGGCGC             TTGTTGATGACGGAG
BruAb1_1587   7  95  39 1563354 .. 1563369 + -11.8  -4.31379   CGAGCATAAACAAAA              CCCGGC TTTC GCCGGG               TTTTGATCACTTCAT
BruAb1_1581  11 100  -2 1558729 .. 1558781 + -26.7   -3.1247   GATGTTCTGGGAAGC TAGAGCATTTTCGCGCCAAAACCGT TTC ACACTTTTGGCGCGAAAATGCTCTA TTGCATGTCGCGGAT
BruAb1_1577   7 100 171 1556408 .. 1556427 + -11.4  -5.37593   TTTCAAACCAAAAAA            CCTCCGGT TCAT GCCGGAGG             TTTTTTGGTTTGAAA
BruAb1_1568   4  72 223 1548557 .. 1548578 +  -8.7  -3.80746   GATTCTCGCGAAAAA           GCCGCACAT GAGA ATATGCGGC            TCTTGTTTTTCAGAC
BruAb1_1561   3  62 143 1542771 .. 1542794 +  -4.4  -4.07568   CTTGGCGGAGCAATC          ACCCGCGCGGC CAC GCCA-GCGGGC          TTTTCACGCACAGCG
BruAb1_1553   6  52 257 1534001 .. 1534011 +  -5.4  -3.14132   CAAGCGAGGCGCTGA                 CGAT ATT ATCG                 TTGATGCCGACACCG
      hemF   3 100  12 1518415 .. 1518432 + -14.1   -4.7497   CTGATGAAGCGGAAA             GGGCCGG TTTC CCGGCCC              TTTTTCATGCATCGA
BruAb1_1536  14  88  31 1516857 .. 1516876 + -12.1  -3.57792   AACGATTCAGGTGAG            GCGCGCC CCATCC GGCGCGC             TTTACCGATAGCTGG
BruAb1_1528   5  75  10 1507241 .. 1507260 +  -4.9  -4.82667   GCCTGAAACAACAAA            GCCCGGA GCATTG TCCGAGC             TTTTTCGTATCCTCA
      envZ   4  63 148 1492902 .. 1492920 +  -8.8  -3.18681   AGCAAGACAACGCCT             CCCCCTCA TCC TGAGGAGG             TTCCTGAGCTTGCGA
BruAb1_1507   2 100  26 1488215 .. 1488232 +  -9.8  -5.26875   ATCAACCAGCAAAAA             GCCGCC CCTGAA GGCGGC              TTTTTTCATTGCAAA
     lrp-1  11  63  37 1475894 .. 1475911 +  -6.9  -3.66908   AACCTGCTCATAAAC             GCTGCTG ATAG CAGCCGC              TTCCTTTTGGAGCGG
     lrp-1  11  63  73 1475930 .. 1475968 +  -2.4  -4.46212   CTTTTGGAGCGGAAA  GGCTTC-GCGAACATGC GCCAGA GCATTTTCGCCGCAGCG   TTTTGTCATGGCCGG
BruAb1_1490   1  51 147 1471552 .. 1471566 +  -2.1  -3.73775   GATAGCAGAAAAACG               TATCG AAAGA CGGTA               TTTCCTCAAGCTCGG
      carA   8  90  30 1458849 .. 1458865 +  -7.2  -5.02502   TTTCGCAAAGGAAAA              GGCGGT CACAA GCCGCC              TTTTTCTATAGTCTG
     omp28   4 100  42 1448514 .. 1448535 +   -13  -5.63103   ACCTGATACAAAACG           CCGGCCTG GTTTCA CAGGCCGG            TTTTTTTGATTAGAG
BruAb1_1461   4 100 167 1442073 .. 1442088 + -11.8  -4.77036   CCTGATAAGTCAAAA              GGCGGC CGAA GCCGCC               TTTTTCATGGTCGCC
BruAb1_1449   4  47 126 1431035 .. 1431064 +  -4.4  -2.91997   ATAATCAATTCTCCT       TACATAGGCAAT CGATCA ATTCCCTGTGTA        TAGTTATCTGTCAGG
BruAb1_1444   7 100 405 1426812 .. 1426831 + -16.4  -4.78326   CATGAAAACGAGAAA            GCCCGGCG AAAT CGCCGGGC             TTTCTTTGTTTCAGG
BruAb1_1437   6  62 401 1420302 .. 1420326 +  -4.2   -4.1552   CGGCGGGCTTGTCCT          TCGGCTGC AACCGCAGG GCTGCCGA          TTTCTTGACCGGGTC
BruAb1_1418   0 NONE
BruAb1_1413   5  78 -40 1391070 .. 1391104 +  -7.6   -4.3129   GCCATCTGGGTGATG     CGGAGCGCAAGTGGCT CGA AGCCGCAACCGCGCCG     TTTTAATCATGAATG
BruAb1_1408   2  74 213 1386532 .. 1386545 +  -2.3  -5.03314   GTCTTGTCGTAGATG               CGGGT AATG ACCAG                TTTTTTCCAGATCAG
BruAb1_1402   8  78 131 1376790 .. 1376805 +  -8.2  -4.18762   GAAAAGGCCAAGCTG              GCGGCG CAGG CGCTGC               TTTTCCATCAGGCTT
      serB   5  61 142 1365179 .. 1365197 +    -8  -3.14963   CGCCAATGAAGAAAA             GTCCGGGC ACC GACCGGGC             TTGCATGGTTCTGGA
      serB   5  61 227 1365264 .. 1365282 +    -8  -3.14564   TTCCGCCGTGCGATA             GCCCTCTG AAC CGGCGGGC             TTGATGCGCCAGTCA
BruAb1_1382  10  60 284 1359504 .. 1359516 +  -4.7  -3.90112   ACCAGAAGATTGATG                CCGGG CTT CACGG                TTTCCTTGGAAGAAG
BruAb1_1378   9 100 -48 1355398 .. 1355425 + -17.8  -5.25803   CGCCATAGACAAAAA        GCGCCTTTCGGG AGCT TCCGAAAGGCGC         TTTTTTCTACCCCTT
BruAb1_1373   8 100   5 1351822 .. 1351838 + -10.8  -5.89947   CATTCCAATAAAAAA              CCGGGC GCAAG GCCCGG              TTTTTTTTACCTTTG
BruAb1_1368   6 100   4 1347619 .. 1347656 + -22.1  -2.71791   ATGCCGCTTTAAAAA   GGTTTGGATGCCGCCCC GACG GGGGCGGCATCCAGAAC    GTTTCCGAGAAAAGT
BruAb1_1365   6  93 444 1345530 .. 1345546 + -10.9  -4.37658   CATCGGGGGATATCG              GTGCAGA ATA TCTGCAC              TTTTCTCACCGAATT
BruAb1_1341   5  75 399 1322797 .. 1322811 + -11.4  -3.09834   GCGCGACACATCCAT               GCGGTC CAT GACCGC               TTCAATGATGGCCTC
BruAb1_1334   5 100  16 1316311 .. 1316331 + -16.1  -4.64861   GCTGCAAAAAACAAA            CCCGGGCCG TCA TGGCCCGGG            TTTCTTTTAAAAACG
BruAb1_1326   9  70 457 1308344 .. 1308371 + -10.4  -3.22298   ACATCTGGCAAGCCG        CCCGGCCGCCGC CCAT GTGGCGGGCGCG         TTGCTGGTCGCTCCG
BruAb1_1319   0 NONE
      mmsB   8  68 203 1292919 .. 1292941 +  -3.3  -4.70879   GCGTTTTTGGCAAAA          CCGTGC-ACC GTCA GGCAGCGCGG           TTTTTGCCGTTTAGA
      mmsB   8  68 413 1293129 .. 1293146 +  -3.3  -4.65895   ATTCAACCGTTTCCT             GAACGGC GTGC GCTGTAC              TTTTTACGTCGCGGC
BruAb1_1304   5  62 138 1281403 .. 1281423 +    -9  -2.62653   GAGGAACAGCCATGA           CCGGGCAGA GATT TC-GCCCGG            CTTCTGCCATTGTCC
      cobK   8  51  91 1278770 .. 1278787 +  -4.7  -3.36823   AAAGATCATCGTCGT             GCGCCTG AGGC CGGACGC              TTCAATTTTCCCGGC
BruAb1_1294   4  74 -48 1272545 .. 1272572 + -10.6  -3.21099   GACGGACAATCCCAA        CCGTTTGCAG-CG CTT CGACGGCAAACGG        TTCATCCTAACCGAC
      gloA   2 100  12 1248236 .. 1248255 +   -15   -3.9461   GTGATAAAAGAAAAA            GCCCGGTC TCGC GACCGGGC             TTCTTGTTGAAAGAA
BruAb1_1262   6 100  31 1242836 .. 1242860 +   -10  -5.24551   AAGCCTCGGCAAAAA          GGGACGGG TCGTCATTC CCCGTCCC          TTTTTGTTGGTTTCA
BruAb1_1257   3  51 -15 1239517 .. 1239532 +  -4.6  -3.35467   CGCAGCCGAACGTTA              TCTGCG TTCA CGCTGA               TTCGTACTTTCTGAG
BruAb1_1246  12 100  15 1223985 .. 1224004 +  -9.2  -5.31275   AGGATCAGAAAGAAA            GTGCCGGT TCCG ACCGGCTC             TTTTTTATCCTGCGC
BruAb1_1246  12 100  62 1224032 .. 1224051 + -12.1  -4.81249   CGCTGAAAACAGAAA            GGCCGCC CCGAAA GGCGGCC             TTTTTCAGTTTACCG
      phoA   7  78 109 1195179 .. 1195199 +  -9.6  -3.94051   CGCGGCATAAAAAAA            GCGCGGAG CAACA CCCCGCGC            TTCTTCATTTAGTTT
      bhbA   4 100  58 1185120 .. 1185141 + -17.3  -4.82901   TTTCTCAAGATGAAA           GGCCGAGGC AACC GCCTCGGCC            TTTTTGTCAGGGAAA
BruAb1_1179   6 100  74 1169705 .. 1169727 + -16.3  -2.93853   GACCGCATCTGCTTC           CAGCCCGCC CGAAA GGCGGGCTG           CTTTCGTTCAGCAGA
BruAb1_1174  15 100  80 1164496 .. 1164511 + -11.8  -4.95896   GTAGTTTAATAAAAA              CGGCCC CGAA GGGCCG               TTTTTATGCGTTTAT
      gltA   5 100  25 1146051 .. 1146074 + -19.6  -5.38054   TGAGCACAAAAGAAA          CCCCGGCAGC GAAG GCTGCCGGGG           TTTTTCTTTGTCCAG
      lexA   7  69 249 1140587 .. 1140605 +  -9.6  -3.28924   CTTTGGAGGAACCAA             GGCAGGTT TGG AATCTGCC             TTGTCAGAAGCAATC
      cinA   7  67 134 1117471 .. 1117484 +  -4.5  -4.36914   AGCGGCATCGGGGAA               GCCACG GCG CG-GGC               TTTTATCCGGGAGGG
BruAb1_1113   2  43 142 1101489 .. 1101533 +  -4.2  -2.77895   GAGCAGAATCTTTTC CATGATCGAACGCAGGCCGCG TGCA CCCGTCTTGCGTTCGA-CAGC CTTGTTGGCAATCGC
      uvrA   4  58 102 1097928 .. 1097965 +  -4.1  -3.96148   TGAACCGGGCCCTTC   TCGACAGCCATTCGCGAT CGT GTCGCG-ATGGCTGGAAA   TTTATCGTCACGACC
BruAb1_1096   6  69 109 1083039 .. 1083059 + -11.1   -2.5092   ACTGAAATTTCCATC            GGCAATCGC CGC GCGAATGCC            CTTCATGAGATATTG
BruAb1_1092   2  56  -6 1076856 .. 1076866 +  -2.4  -4.09864   CGCGCGAAAACACCG                 GCCG TAA CCGC                 TTTTCGCGACTGGCT
BruAb1_1085   6  78 155 1067796 .. 1067826 +    -9  -3.92625   TGAGAATTGCCGTTA      GGT-CCCCGTGAG CGCAAA CCCACGGGGAACC       TTTGCTTAACCTATC
BruAb1_1075   8 100  20 1058162 .. 1058178 + -10.8  -4.75356   ATAGAGCAATAAAAA              GGCCGC ATCGC GCGGCC              TTTTTACGTATCTTT
BruAb1_1072   4  58  83 1055748 .. 1055761 +  -5.2  -3.60296   AATCCATATAGCCAA               GCCG TGCCAC CGGC                TTTGCCCTGGAAATA
BruAb1_1061  10  62  91 1044921 .. 1044939 +  -4.4  -4.09685   ATCGAAACCACTGAA             GCACCCGT TAT AGGGGCGC             TTTTGAAAGCTAGAA
BruAb1_1049   3  54 -45 1033685 .. 1033716 +  -2.2  -3.98172   TCTTGTAACAAGAAT      GAGCGCAAATACTA AATC TTGTGTTAACGCTC       TTTCTGCCTGTTGAT
BruAb1_1046   8  57 271 1028630 .. 1028640 +  -6.8  -3.14261   TGCCGATATTGGTCA                 CACG GCG CGTG                 TTGACTGGGTTTTTA
      folK   4  62 179 1016628 .. 1016639 +  -4.4  -4.07568   CTCATACCGATTACC                GGAA CAAG TTCC                 TTTTCCACACGAACC
BruAb1_1027   7 100 191 1007629 .. 1007644 +  -8.2  -5.30155   CTGTAATCAAAAAAA              GCGGCT GGAA GGCCGC               TTTTTTCATTGCTCA
      gltX   8  65  36  999203 ..  999226 +  -3.6  -4.31397   GGCCTTTTCGGCGGC          GGCGCCACCG TCAC CGGCTGAGCC           TTGTTTTCTGCCGGT
BruAb1_1011   8  61 266  990093 ..  990110 +  -5.6  -3.79519   CTTGAAAAAGAAAAC             GCAACT ATAAGA AGTTGC              TTTACTAATCCACTT
BruAb1_1008   8 100  44  986038 ..  986063 + -14.8  -3.63922   TATTGATAAAATGAA         GAAACCCCGG AGAAAG CCGGGGTTTC          TCTTTTGCGCGCGCT
BruAb1_0979   9  74  -6  961968 ..  961979 +  -5.8  -4.56597   GTCGGATTTATCCCC                CGCA TGAT TGCG                 TTTTTCCGAAACGCA
BruAb1_0965   9  53 217  950013 ..  950047 +  -6.5  -3.09518   GGTTGACGCGCGGAC     GATGCAGCTTTTCAA ATTGG TCGAAAAGCTCCGTC     TGTTCCACCTTTTGC
      valS  11 100  42  943168 ..  943194 + -19.5  -3.29861   TCCTGCCGAATCAAA         CACCCGGCTGC CATGT GCAGCCGGGTG         TTCGCTTATTGGCTT
BruAb1_0936   1  54  70  923041 ..  923055 +  -5.6  -3.29511   CCCATGCCGACAATT               GCGGGA AGA TCCAGC               TTCTGCCCGAATACC
BruAb1_0929   7  95  20  914759 ..  914775 +  -7.2  -5.31877   AGACAGGCCCTAAAA              TCCGGC CTCGC GCCGGG              TTTTTTATGCTGCAT
BruAb1_0915   6  60 358  898428 ..  898438 +  -8.2  -2.79574   GCTTCGCATAGGCCC                 GCCG GAT CGGC                 TCGTTGATCCATGTG
BruAb1_0905   5 100  89  889135 ..  889155 + -11.8  -4.60487   CGGCAATCGGCAAGG            GCGCGTGC GGAAA GCGCGCGC            TTTTTGGCAATGGTC
      cobT   9 100  17  862504 ..  862522 + -17.4  -4.50058   AGACTTTCCTGAAAA             GCCCGCCG ATC CGGCGGGC             TTTTCATTCTGAATG
BruAb1_0875   5  68 333  859950 ..  859961 +  -5.8  -4.13014   ATTCACTTCAAAATG                TCCG TTGG CGGA                 TTTTGCAAGTGTAAC
BruAb1_0860   5 100  28  844203 ..  844228 + -16.3  -4.41956   TACAGAATGTAAAAA         GCCCCATGTTT TCAT AAACATGGGGC          TTTTCCTGTCTCTGT
BruAb1_0857   5  53 189  842605 ..  842642 +  -4.1  -3.66178   CCCCCCAATCCTTCA   CGACACTTTCCGCCGCCT CGA AGCTGGAG-AAAGGGTCG   TTTCGGCTTACCACC
BruAb1_0847  11 100  22  834335 ..  834353 + -13.1  -4.38712   TCTGACAATATAAAA             GGCGCCG CTGAA CGGCGCC             TTTTATAAAAATCGA
BruAb1_0801   4  67 299  791589 ..  791610 +  -5.1  -4.25074   CCTTGCCAGCAAGCT           CTTCCGCAT CGAC ACGTGGAAG            TTTTGCGCTTTCCTC
BruAb1_0794   3 100  22  785620 ..  785637 + -12.7  -4.89729   TGCAGATTGAATGAA             GGGAGGC TGAT GCCTCCC              TTTTTGCATTTTATG
      parC   7 100  50  765301 ..  765317 + -10.9  -4.72986   GCCTATGCGGGGAAA              TCAGTCC ACT GGACTGA              TTTTTGATCCCGCTC
BruAb1_0762   3  58   8  752387 ..  752430 +  -6.2  -3.53012   TGCATTGATACGGTT TTAGAGCGGTTCCGACGATT CTGTTA AAAC--CGGAACCGCTCTAG TTTCGCACGGCCAAA
BruAb1_0752   9  77 336  744060 ..  744073 +  -6.7  -4.56775   CAAAGGCAATTTATC               GTGTC ATTC GACAC                TTTTTGCCAAGGGCT
BruAb1_0752   9  77 366  744090 ..  744106 +  -7.3  -4.54047   TTTTGCCAAGGGCTG              CTGCAAA GCC TTTGCGG              TTTTATCTGCCGTGC
BruAb1_0739   2  49 100  728633 ..  728656 +  -3.1  -3.54459   ATCGGTGATTTCACC          GCGCAGCTTG CGAGA CAA-CAGCGC          TTTGGACCGCCTTGC
BruAb1_0732   7  77  64  722671 ..  722682 +  -7.2  -4.58663   GCGGGCGTGGACGCG                GGCG ATGG CGCC                 TTTTTGGCAACTGAT
BruAb1_0726   3  86 152  716900 ..  716916 + -10.9  -3.96892   GCCTACGCGGGGAAA              TCAGTCC ACT GGACTGA              TTTCTGATCCCGCTT
BruAb1_0720   6 100  26  710691 ..  710710 + -13.6  -5.60689   ATTGGACACGGAAAA            CCGGACAG GCAA CTGTCCGG             TTTTTTGTTGTCTGC
       ndk   8 100  24  704211 ..  704226 + -11.8  -5.52909   ATGTGAATGAAAAAA              CCGGGC AATC GCCCGG               TTTTTTTAACTGTTC
BruAb1_0710   7  70 301  701322 ..  701338 +  -4.3  -4.46212   TCTTTTTCTGCAACG              GCGCAAG GGC TTCGCGC              TTTTGTGCTGCAAGC
BruAb1_0700  11  93 120  690187 ..  690214 +  -8.4   -5.0133   TCGACGCTTAGTGTC        TCGGCA-CGGCGG GTG CCGTCGATGCCCA        TTTTTTCCAGAAGTG
    pyrC-1   3  49 345  679589 ..  679605 +  -2.2  -3.65812   GCAATTTCAGGAAAT              CGATGA CATCT TCTTCG              TTGTCTTCAAGCGCA
      recO   5  54  31  675888 ..  675898 +  -2.4  -3.89346   AAGCCTCGGCTCCGC                 GCCC GAT GGCC                 TTTATGGCCTCCACC
      smpB   8  88 102  660978 ..  660994 + -10.9   -4.0044   GCCTACGCAGGGAAA              TCAGTCC ACT GGACTGA              TTTCTGATCCTGCTT
BruAb1_0651   3 100  24  649072 ..  649088 + -11.5  -4.99134   CATGTGAATAAGAAA              GGGGCCG CTC TGGCCCC              TTTTTCATTTGGCAT
BruAb1_0645   7 100  19  645767 ..  645785 + -13.8  -4.04579   TATATGGTATCAAAA             GGGCGGCT TGT GGCCGCCC             TTTGCTGTTTCTGCG
BruAb1_0640   6  95  88  641804 ..  641827 + -12.5  -4.15044   TGTAATTTGACTGAA          TAAGGCGGC TTCTAT GCCGCCTTA           TTTGTTACGACGCGA
BruAb1_0637   1  47   9  637350 ..  637392 +  -4.8  -2.93585   GCAATAGGGTCTTAT TGC-GCCTGCCCCGATGTGC CTTCC GCACG-CGGGTCGAGCTGCA TGGTTTCCGGTGTCG
      glnE   2  51 462  628798 ..  628823 +  -3.1  -3.68853   GTTGGCCCATATCAT         CAGGCGTTCGC GCTC GCTCAGGCCTG          TTTCCGGGTTTTTGA
BruAb1_0600   5  53 118  594703 ..  594717 +  -7.1  -2.71712   TGTTTCGCAGCATCG               CGGAC ATATC GTCCG               ATTTCCAGCGCCGAA
BruAb1_0595   9  73   8  590174 ..  590211 +  -9.4  -3.61652   ATGCTTAAACAAAGG  CCTAGAG-ACGGCCTGACT TAA AGTC--GCCGTGCTCTAGG  TTGATTCTTTCGCCA
BruAb1_0585   7  67  38  580413 ..  580437 +  -9.2  -3.21395   GGGGAGTATGTTTGG          TTGCGGACGG CTTTT CCGCCCGCGA          TATTCTAGAGCGCAT
BruAb1_0578   4  68 175  574510 ..  574527 +  -3.4  -4.62471   CCAGTCCTCTTATTA             CCATCT ATGAAA GGATGG              TTTTTCAGGATTCCG
BruAb1_0568   7  95   4  563010 ..  563034 + -14.3  -3.46534   GTTAAGCTTTAAAGC          GAAAGGGCACC GCT GGCGCCCTTTC          TGTTTCGTGGGGTTC
BruAb1_0538   7  63 383  537539 ..  537575 +  -9.3  -2.70932   TGTCAGATCAGCTCA    CCGATGGCCGCAGGTTC CGG GTGCTTGCGGTCGTCGA    TGATTGCACAAGAGA
      babI   5 100  44  513295 ..  513324 + -18.7  -3.61652   AAAGTCTGATAGCAA       GGCGCTCGAAGTT TTCA AACTTCGGGCGCC        TTCATTCTTTCAGAA
BruAb1_0510   4  55  97  509296 ..  509308 +  -4.8  -3.60098   TGCAAATCCTTGTGG                CGGT GGATA ACCG                TTTCGGCTCCCGCAT
BruAb1_0502   6  72 299  499755 ..  499779 +  -9.9  -3.31792   ATCATGCGCCATGCT          GACGACGGAGC GAA GCAGCGTCGTC          TTCTGGGGCTGGTCG
      rnhA   6 100   4  497228 ..  497245 + -14.1  -3.92659   AAGGTGAAATAGTAA             GGGCGGC TTTC GCCGCCC              TTTCACTTTTAAAGC
       gmk  10  59 393  485427 ..  485469 +  -8.5  -2.62192   GGTGTTGGTCATGCG CGGC-ATGGGCGCGTGTGCAT AGG ATTCGCG-GCGTCCATTGCCG GTTGCTTCCATGCCC
BruAb1_0469  10  95  54  469625 ..  469645 + -12.5  -4.28254   CATGGAATTAGAAAA            GCCGCCAGC GGG GCTGACGGC            TTTTCGGTATTCAAA
      pssA   3  68 159  467160 ..  467179 +  -6.4  -4.07687   TCACTTCAAGTTTCG            GATCGGCA AGCT TGACGATC             TTTTCGGCGACCGAT
      xseB   3  56 408  454165 ..  454185 +  -5.3  -3.53012   CGTGTAGGGCAAGGA            GCGAGCTTG CAA TGAGCGCGC            TTTCCCCGGGCAGCG
BruAb1_0433   6  73   9  436686 ..  436708 +  -9.1  -3.60818   TCATTGAATCAAAAA           GGGTCGCCT GAGAA ATGCGACCC           TTTCAAAAATTTTGG
BruAb1_0429   9 100  13  435201 ..  435221 +  -9.7  -5.30686   TAGGAAAAGAAAAGC            GGCCCTC ACAAGCG GAGGGCC            TTTTTTATGACTGTT
BruAb1_0413   4 100  27  419466 ..  419487 + -15.9  -4.07687   ACAGGCAAAGGAAAA           GGGCGAAGC CAAA GCTTCGCCC            TTTTGGGGGACGGGT
      atpF   5 100  29  416692 ..  416712 + -16.1  -4.55798   GTATTTCATGGAAAA            CGCCGCCCT ATC GGGGCGGCG            TTTTGCTTTAGAATA
BruAb1_0381   2 100 164  389888 ..  389914 + -16.6  -3.77188   TCCTTCATGGTGGTG         GCAGGCGCGCCA CTC TGGCGTGCTTGC         TGTTTCTGTTTGCCT
BruAb1_0371   8 100  53  377124 ..  377142 +   -16  -4.88711   ATGGAACAAGGCAAA             CGGGGCTG TTT CAGCCCCG             TTTTTCATGTCTTAT
BruAb1_0361   4 100  27  367587 ..  367602 + -11.8  -5.86976   TACGCTATCGAAAGA              CCCCGC TTCG GCGGGG               TTTTTTGTTTTCTCG
      mscL   7 100  32  353511 ..  353527 + -10.8  -4.82855   TCTGAAACTGAAAAA              GGCCGG GAAAA CCGGCC              TTTTTCAGTTTCATA
BruAb1_0341  10  60 372  349361 ..  349372 +  -5.8   -3.6502   CGTTGCAGCCCCAGC                CGCT CAGC AGCG                 TTTCCATGCCGCATA
BruAb1_0336   6  66 166  345088 ..  345117 +  -7.7  -3.56643   AAAGCTGCACCAGAT       CGGCGCCTGCC TTGATCTT GGCCAGCGCCG        TTTCGGCACTGTCGA
      hslO   2  48  49  337934 ..  337944 +  -4.6  -3.06492   GTGGAAATCAGTTCA                 GCGT GCG GCGC                 TGTTCGGGTACGTCG
BruAb1_0324   9  70 384  333815 ..  333829 +   -10  -3.14051   ATTCCATCTGAAGCG               CGGTTG CGC CAACCG               TCTTGGTCACGGTCG
BruAb1_0318   9 100  33  327417 ..  327436 + -11.4  -4.55023   AACGCTTGCGCAAAA            GCCCCGCT GCAA AGTGGGGC             TTTTGTCATATTGGA
BruAb1_0313   4  60  90  319360 ..  319376 +  -3.5  -4.08767   GCCGAGATGGCCGAT              GGGCTGG TTG CCTGCCA              TTTTGCGCGAATACC
BruAb1_0306   9  85 433  312082 ..  312109 +   -12  -3.65522   TGCGAAAGTCTTTTA        TTCGGCGGCC TCCTTCAT GGCCGCCGGA         TTGTTCGGATGCGTG
BruAb1_0287   1  43  -6  291350 ..  291374 +  -2.9   -3.0263   AAGGACGGAGCGCCA          GCGTTGA CCGGAAGCAAC TCAACGC          TGTTCAGGACATGCT
BruAb1_0273   7  66  46  279518 ..  279540 +  -9.8  -2.55847   AGTTTTTATGTTCTG           CGAGGCGGCT TTT ATCCGCTTCG           GTTAATATGGAAATT
BruAb1_0264   5 100 306  275453 ..  275468 + -11.8  -4.99035   AAGCCTAATAGGGAA              CCCCGC TTCG GCGGGG               TTTTTCTGTAAATGG
BruAb1_0240   7 100   6  258312 ..  258332 + -15.4  -5.49809   CAAGGGCTGACCAAA            CGCCGCGC GCAAA GCGCGGCG            TTTTTTTAGCATTTC
      soxG   8  77  13  246578 ..  246600 + -12.6  -2.73007   TGATGCGCCTTGCCT           GCCGGTCCCG TGT CGGAGCCGGC           CTTTGCGCGCCTGTT
BruAb1_0215   7  66 102  234436 ..  234462 +  -6.7  -3.73775   CACCATGGCAATTCC        TGGCCAGATAGCG CAG CG-TATC-GGCCA        TTTCCTGAAGCTGGC
BruAb1_0205   3 100  22  223480 ..  223497 + -14.1  -5.14965   CGATGAATGCGAAAA             CCGGCGG GCGA CCGCCGG              TTTTTTCATGCGGCT
BruAb1_0165   4  82  36  184032 ..  184068 +   -13  -2.84587   ATTCTGGCCGGATGA    TCTGGTCGCGCTGGAG TTCTT CTTCAGTGCGGCCGGG    CTTGCTTTTATAAAC
       nth   3  49 432  182422 ..  182434 +  -3.3   -3.5393   TCGGCAGGATAGTCT                TCGCG TTC CACGA                TTTCCGCGACATCAT
      ptsN   9 100  24  179540 ..  179566 + -21.6  -4.43351   GATTTCAATAACAAA         GGCCGCCGTCCC CAC GGGATGGCGGCC         TTGTTTTTGAGGTGT
      mutS   5  71 -14  167074 ..  167114 + -11.2  -2.96216   AAGCTGAAGGAACTG GCCGGGAAGGCGTGAGG TTTCGGGC CCTCGC-CCTTCGCGGC  TATGTCATGCTCCGC
BruAb1_0136   5  60 284  155159 ..  155176 +  -6.3   -3.5936   GGCGAACACGGGTCT             CGATCAG CTCC TTGATCG              TTTCCACGATTTCAG
BruAb1_0121   2 100   9  141283 ..  141305 + -13.4  -4.18018   TGAATAATAGCAGAA           CCCGATGAGC TTC GCTCACCGGG           TTTTGGCTGGAGCAA
BruAb1_0121   2 100  70  141344 ..  141361 + -14.1  -4.96848   CAAAAGTGCAAAAAA             GCCCCGG ATTT CCGGGGC              TTTTTGTATCAAACG
      pncB   7  60  27  125600 ..  125613 +  -3.1  -4.20516   TATTCGGCGTTATGA               G-CTGC ATC GCAGGC               TTTATTCCATCAGCC
BruAb1_0097   6  74 289  107114 ..  107131 +  -7.7  -4.07618   GATTGGCAGGCCATG             CGCAGGGC GAT GCCCT-CG             TTTCCTTGTTCGGCC
BruAb1_0086   7 100  26   95850 ..   95869 +   -15   -5.0925   ACCGGACGGAGATAA            GGGCAGCG GAAA CGCTGCCC             TTTTTGCTTTTGCCC
BruAb1_0075   1  61 313   85766 ..   85776 +  -6.8  -3.53012   GACGAAAACGCTGCT                 CCAG AAG CTGG                 TTTCCGCCCAGAACG
BruAb1_0068   5  54 302   72700 ..   72718 +  -5.9   -3.1355   GCACGACCCCTTCGA             GGCTGCG CTGTA TGCGGCC             TTCGATATGGATCAG
BruAb1_0057   5  54  92   64355 ..   64369 +  -5.6  -3.41988   TGTTTTGGTTGCGCA               TGGCCG CAG CGACCA               TATTCTTCACTGCCC
BruAb1_0050   6  77 279   59635 ..   59651 +  -6.5  -4.70266   CATTTCTATCTCCCT              GCGCC CTCTGGC GGCGC              TTTTTCAATCGTCTT
BruAb1_0036   6  64 307   42378 ..   42423 +  -4.5  -4.18506   GTCGTTTTCAGGCCG CGCCGCCCACTGCTTGTTCTT GGAG AGGACCACGAAGCGGGTGACG TTGTTTTCGGAATCC
BruAb1_0029   6  58 215   35828 ..   35840 +  -4.9  -3.83502   ACACATAATCTTCTT                GATAT GAA ATATC                TTTCATATCCCCATA
BruAb1_0015   4  53  86   17529 ..   17557 +  -6.7   -2.7035   CCCATGTATCGGCAA       GGCGAGTGAGCG TCATGT CGATCAC-CGCC        TCGTCTATCGGTGCG
      moeB  10  61 271    6123 ..    6136 +  -8.1  -3.14132   GCTCATTCTGTAAAC               TGCCG CGTC CGGCA                TTGATGAGAACCGGC
      iunH   7 100  26    3059 ..    3084 -   -14  -5.07652   TGTTTCAAAAGAAAA         GCCGCGCAAG GTTTGG CCTGCGCGGC          GTTTCTGTGAACCAG
BruAb2_0023   4  70 333   19301 ..   19319 - -10.2  -3.19157   TATCAATGGGAGGAA             GCCTCGCC TGA GGTGAGGC             CGGTGCTGGTATGGG
BruAb2_0036   9  70  75   32547 ..   32571 - -10.7  -2.74144   TGGCCATCTGGAAAG          CCGATCCTTCC ACC GGACGGATCGA          GTGCCACTGGACCAC
BruAb2_0043   7  67 -17   39400 ..   39429 -   -10  -2.75268   GAAGCACCGGCAAAC       GCGCTGATCGCC TCAGGC GGCGATCAGCAT        TTTTTCGATTTCGTT
BruAb2_0046   1  67 288   41674 ..   41684 -  -8.2  -3.53811   TTGACCGGCTGGAAA                 GCGC CGT GCGC                 CTGTCGCGTTATGGC
BruAb2_0052   8  93  29   44838 ..   44858 -  -8.9  -4.92757   TCATGAATAAGAAAA            GGCGGCGCT TTA AATGCCGCC            TTTTTGTTCTTCAGT
BruAb2_0056   5 100  11   52883 ..   52900 - -14.1  -3.65529   AGATGTGCATGGAAA             GCCCGCC AAAT GGCGGGC              TTCATATTTTTTAGC
BruAb2_0084   5 100  27   85558 ..   85574 - -15.1  -4.43879   ATCATGCAAGGAAAA              GGGGCCG TTG CGGCCCC              TTTTGCGCTCTTGCA
BruAb2_0094   5  55 466   91625 ..   91640 -  -3.2  -3.91911   CTGAGCGCAAGGAAA              GCAACC CAGC GATCGC               CGCCGCCATCATCCT
BruAb2_0108   3  71 187  106510 ..  106531 -  -2.9  -4.82901   GCGTTGGCAGAAAAA           TCGCCTATC CGAA GACTGGCAA            ATATGCACTGCCGTC
BruAb2_0118   5  61  17  118495 ..  118511 -  -7.9  -3.17194   ACTGTTCCAATCGAA              CGTCGGC AGT GGCGACG              GCGCTTTCCCTCGGC
BruAb2_0129   3  65 285  127199 ..  127219 -  -3.9  -4.38712   CCGAGGTGGATAAAA            CCATGACCG GCT CCGTCATGT            CGAATGGCAAGGGGC
BruAb2_0139   6  73  25  134699 ..  134726 -   -12  -2.64616   GGCTGATCCAGAGGA        GGACAACCCCGG TAAA CCGGGATTGTCG         CGTGTTTGGGGCTTA
BruAb2_0159   6  53 146  149274 ..  149293 -  -4.2  -3.64703   GGGGCTGGACGGAAA            GGC-GCCAA ATT CCGGCTGCC            ACCCAGCAAAGTCCC
BruAb2_0164   3  62  -3  153630 ..  153640 -    -4  -4.18018   GCGCTCTAGGTAAAA                 TTGA CCG TCAA                 CGCAGATGTGGGACG
BruAb2_0170   6 100  16  163103 ..  163128 - -17.7  -2.74499   GCTAGAAACAAAATT         CCGGATTCGCA TGGC TGCGAATCCGG          TTCTCATATGCAAAA
BruAb2_0178  12 100 174  170316 ..  170332 - -15.1  -4.39329   ATCTGATAGAATAAA              GCCGGGC ATC GCCCGGC              TTTATTGCTTTGTTT
BruAb2_0185   7 100  31  177448 ..  177466 -  -8.8  -5.63103   TTTCAATCAAAAAAA             GCCGGG TTGATCG CCCGGC             TTTTTTGTTGGCTTT
BruAb2_0200   4  51   6  191533 ..  191584 -  -2.7  -3.60627   CCATGGTACGCCAAA CTAGAGCATTTCC-AGCC-AAAGT TTGAAGG ACTTTTGGCTCGAAAATACTCT-G AATAGTCAGCGTTTT
BruAb2_0200   4  51  -5  191580 ..  191595 -  -3.2  -3.63744   TTTGGCTCGAAAATA              CTCTGA ATAG TCAGCG               TTTTTCGCGGAAGAA
BruAb2_0206   3  56  -8  198386 ..  198399 -  -5.2  -3.44325   ATCTTTGATAAGGAA               GCGG GTTACT CCGC                GGCAACGGGTGCGGC
BruAb2_0213   5  65 459  205572 ..  205593 -  -5.1  -4.13282   ACCAGATGCGCAAAA           CCGACGC GCTGCTAT GCATCGG            CAAGGGAAATGGGGC
BruAb2_0237   3  45 133  231682 ..  231700 -  -2.4  -3.33737   CATCAATTTTTACAA             TTACGG CCTCATC CCGCAA             AAGCGGCTGGAATGG
BruAb2_0243   5  81  57  237999 ..  238015 - -10.9  -3.60296   CAGCGGGATCGGAAA              TCAGTCC AGT GGACTGA              TTTTCCCGCATAGGT
BruAb2_0252   3  51 437  246889 ..  246900 -  -3.6  -3.53012   CCGGCGGGGCGGAAA                CCAC CAGG GCGG                 TCAATACGGAAGTGT
BruAb2_0263   5  52 274  257823 ..  257833 -  -6.8  -2.53995   ACTGATCCGAAGTCA                 CCGA TTT TCGG                 CATGCCGATCCTTGA
BruAb2_0268   6  70 337  262589 ..  262628 -  -7.1   -4.0896   AAAGCCGTCCGAAAA GCGCGC-CCGCGAAAAGGC AGAA GCCGTT-CGCCGCGCACGC  AAGCTGGCCCGTAAG
BruAb2_0271   7  84 456  264134 ..  264163 - -10.6  -3.81951   TGCGATACGATCAAA       GCGGCGATTCCC GAACCG GGGGAGCGCCGC        TTTTCTTTATCGCAA
BruAb2_0286   7  68 368  280078 ..  280091 -  -5.9  -4.14243   GAGGTTATTTCAAAA               GAGCC GCTT GGCCC                CGCTGTTCGCCAGGG
BruAb2_0299   6  95  88  295011 ..  295050 - -15.2  -2.66274   CTTGCCATAACCAAG  TC-TCAGAGCGGTTCCGGT TAA AACGGAACCGCTCTAACGA  TTTGTTTTGTCGCAT
BruAb2_0307   3 100  28  304269 ..  304293 - -14.2  -5.67283   AACCGAAAGAAAAAA          GCCGCCGCAG GGGAA CAGCGGCGGC          CAGGTTGCGGCTTGA
BruAb2_0325   6  93  28  325292 ..  325307 -  -8.2  -4.99043   GGCTTATAAATAAAA              CCCCGC TTTC ACGGGG               TTTTATTTTGATCTT
BruAb2_0332   2  65   7  334861 ..  334878 -  -9.8  -2.51133   GATGGATTGAGCAAG             GGCCGG GGTTTT CCGGCC              TTTGTTTTATAGCCG
BruAb2_0335   8  63 281  337205 ..  337220 -  -6.8   -3.6715   GCATCGAAGGTGAAA              TCCAGC AATT GCCGGA               AGATTATCCGGTCAA
BruAb2_0344   4 100  23  344445 ..  344464 -   -15  -4.86033   AAACCCGGATAAAAA            CGCCGCTC CGAA GAGCGGCG             TTTCTTTTTTGGCGA
       dcp   2 100   9  352135 ..  352150 - -11.8  -4.71382   ACAAGCATTGAAAAA              GGCCGG TTTC CCGGCC               TCTTTTGTTTAATTC
BruAb2_0362  11 100  26  361315 ..  361330 - -11.8  -4.64383   AATTACAAAGGAAAA              GCGGCC AATT GGCCGC               TTTTCTGTTTTTAAA
BruAb2_0375   4  56 304  374567 ..  374585 -  -2.3  -4.07568   CCGCGCGTCGGAAAA             GGTGGAT GTCAT ACCCGCC             AGGCGGCGCTGAGGT
BruAb2_0382   9  68 127  382776 ..  382802 -  -3.1  -4.66609   CAGGTGATTTAAAAA        TTTC-GGCATAGC CGA GCC-TGCCAGAAA        GAATGAAGCTGTTCA
BruAb2_0395   2  90 196  395826 ..  395855 -  -7.7  -4.78572   TTCCAACTAAGAAAA       CGAGTCTCGCGGC CAAC GCTGCGAGGCTCT        TTTTAGTAGGTCCTT
BruAb2_0408   3  72 412  404989 ..  405010 - -10.1   -3.3854   AATCATGATCCAGAA           CGCCCGG TTGATCTG CCGGGCG            ATTGCGTGGAGGAAC
BruAb2_0413   6  56 111  410989 ..  411002 -  -2.3  -4.02817   GCTTGAGAAGAAGAA               GGTCG AGAT CGACG                ATACGATCGACGAAT
BruAb2_0413   6  56  12  411083 ..  411101 -  -5.3  -3.53012   TCCGGCTGCCGGAAA            GCGGCTTG CGGG CAAGC-GC             AAGAAGGCGCGTTAA
BruAb2_0427   4  56 147  427987 ..  428010 -    -6   -3.2918   AGATATGGACATTAA          TTG-CGGTGGC ATT GTCACCGGCAA          TGAGACGATCGAGGA
BruAb2_0427   4  56 -14  428147 ..  428171 -  -7.1  -3.05384   GGTGCGGTGACGTAA          GTTTTTCCGCT CAG AGCGGCAAGAC          GGCCAACGTTCCGTG
BruAb2_0433   8  86  41  433864 ..  433892 - -13.9  -2.92472   AAACAAAGGATTAGA        GCGCCGATCTGAC TGG ATCAGATCGGCGT        TTTGGAGCAGTTCCT
BruAb2_0442   7 100  24  444234 ..  444252 - -12.4  -4.96646   TCATACAACGAAAAA             GCCCCGCA CGA TGCGGAGC             TTTTTCATTTCCTGT
      proC   5  66 270  452863 ..  452878 -  -7.5  -3.59946   GCGGGAAGTACAGAA              GGCCG AAAACA CGGCC               TATCTCTTCATCACG
BruAb2_0462   7  69   6  465678 ..  465695 -  -8.4  -3.69332   GAACAAGATGGCAAA             CGAGCC GGAATA GGCTCG              TGGTTTTATATCCGG
BruAb2_0469   7 100  32  472204 ..  472220 - -13.7  -5.09426   CTCAAGCTGAAAAAA              GGCGCGA TCA TCGCGCC              CTTTTCCATTTTGTG
BruAb2_0480   8 100  30  482213 ..  482243 - -21.3   -2.8474   TTCTATTTATAAGGA       GCGGCGGTTCTTC TTTTT GAAGAACCGCCGC       TAATTTATTGGAATA
BruAb2_0495   7  76  81  495152 ..  495177 -  -7.5  -4.25848   AACGTCCTATGAAAA         GGCCGTCGACA AATA TATCGCCGACC          ATCCGGACCGTATCA
BruAb2_0503   5  90  17  503144 ..  503155 -  -7.2  -5.03314   GCGATCCTGAAAAAA                GGCC AAAG GGCC                 TTTGGAGGCGGCGCT
BruAb2_0508  13 100 468  508799 ..  508815 - -15.1  -3.42581   AAATACCAATACGAA              GCCCCGC TCT GCGGGGC              TTTTTCGTGATGGGG
BruAb2_0508  13 100 406  508858 ..  508877 - -13.6  -4.37763   TCAGGCAAAAAAAGA            GCCGGACT GGGA AGTCCGGC             CAAGTTATGAAGGTG
BruAb2_0514   7 100   9  519123 ..  519140 - -12.7  -4.46212   TGGCCTATGAGAAAA             GCCCCGA ATTT TCGGGGC              TATCTGCATCAAGGA
BruAb2_0521   5  51 329  527568 ..  527594 -    -5  -3.38812   GCCCGCGCAACAAGA         GGCCGGATGAGC GCC GTTCCTCCAACC         GGGTTGTTCGGCTCA
BruAb2_0524   1 100  25  530165 ..  530190 - -21.9  -4.83615   GATCCCGGATAAAAA         GCCCGCGCGGA GCAA TCCGCGCGGGC          TTTTTGATGGCTGGT
BruAb2_0533   1  40  99  540994 ..  541012 -    -3  -2.57344   TATTGCGCGCATAAT             TCCCATGG GTT CCATGCGC             GCCGCACACGGCTTT
BruAb2_0543   9  57 367  549963 ..  549975 -  -7.7  -2.73124   CGGCATTCTGGAAAT                CAGCA CCA TGCTG                CGCGGCGCACCGCTG
BruAb2_0567   4  60  23  574351 ..  574379 -    -3  -4.27843   GGCAAACAGAAACAA       TGCGCCGGCAAGG GCAA CCGCGCCGGT-CA        TTTTATGACGCCCGG
BruAb2_0587   7  56  35  595889 ..  595901 -  -4.1  -3.85698   TCCGCCTGCGAGAAA                GAGAA CGG CTCTC                CGCTTCCATGCCGGT
BruAb2_0591   5 100  37  599469 ..  599490 - -15.9  -5.18643   TGAACCAAAACAAAA           CCCGGATGG CGAG CCATCCGGG            TTTTGTTTGGGCCGG
BruAb2_0599   6  62 143  607660 ..  607674 -  -9.2  -2.60496   GCGCTTCGCAAATAT               CGGCGC TTG ACGCCG               GGTAAGATTCGGCAG
BruAb2_0609   4 100  33  612836 ..  612859 - -14.6  -4.41616   AGGCGTCGAAAGAAA          CGCCGCATCC AAGC GAATGCGGCG           TTTCAAGCGGTTACG
      rpmG   4 100  43  619985 ..  620004 - -11.4  -5.61881   TTGGAAAAATAAAAA            GCCGCCTC GCAA GAGACGGC             TTTTTGAATTCAATC
      parE   6  60 330  637411 ..  637433 -  -2.7  -4.19953   GATGCAATGCCAAAA           GATATCGAG CGCCC CGCAATATC           GGGGCGTGAAGATGC
      recG   5  51  87  653135 ..  653146 -  -5.8   -2.7185   AGGAGGTGCGAAGCA                CCGT CTCG ACGG                 GTAAGGCATTGGTTC
      recG   5  51 -29  653228 ..  653262 -  -3.6  -3.45324   GAGGGGGAGCAAAGA    GAGTGCTATCCTGCCC TAAGC AGGC-GGATGGC-CTC    GTCGCGCCCGAAGAG
BruAb2_0647   6  56 141  659795 ..  659828 -  -5.3  -3.55622   GGCAAGGCCGCTAAA     GCGCGCCGCAT TTTATCATACGC ATACGACGCGC      TTTAAGCTGAGGCGG
BruAb2_0658   8 100  99  672355 ..  672371 - -11.5  -4.64613   CATAAACAAGGAAAA              GGGCGCC CAA AGCGCCC              TTTTTATTATCCTGC
BruAb2_0674   7  62  22  684403 ..  684418 -  -3.2  -4.41348   TCCCCCCGAAATAAA              CCGG TCAACTAG CCGG               GCAGCGGCGTCCCCA
BruAb2_0691   3  49 109  701564 ..  701619 -  -4.9  -3.21218   AGGCTGCATCAGCAA TGACATGCCCCACACCCTTCAAGCC GGATAGAA GGCTTGAAGCTTGCG-GACA-GTCA CCATAATGGCCGGGT
BruAb2_0695   8  95 131  707648 ..  707676 - -14.7  -3.20878   CAATATGGAATGCAA        GAAAAGCCGGG TCTCGCG CCCGGCTTTTC        GCTGTCATTCTATAG
      ybgT   4 100  10  722225 ..  722242 - -14.1  -4.65153   CCATATAAAGTAAAA             CGGCCCG TTTC CGGGCCG              TTTTGCATTTCAGTG
BruAb2_0729   7  64 -22  739506 ..  739519 -  -4.5  -4.25104   CCTCCGCTACGAAAA               CCAGG ATTG CCTGA                TATAGCTGGAGCAGT
BruAb2_0742   4  89  39  749331 ..  749365 - -13.6  -3.17051   TTTCCATCATGAAGA     CGACTTCTGATCCGGC ACG GGCGAACCAGAAGCCG     CAAGCACTTTTATAG
BruAb2_0745   5  74 -32  752412 ..  752426 -  -8.6  -3.86015   CAGCTTTTCCATAAA               GTTGTG CAG CACAAC               AGCCTGATTGTGCTC
BruAb2_0750   5  66 123  755922 ..  755944 -  -9.8  -2.62263   ATGGCGGTGAGATTA           GCCTGCGCAA CGA TCCCGCAGGC           GGATTGATTGCCGAG
BruAb2_0756   2  53 158  762097 ..  762109 -  -3.3  -3.85698   TGGTGGCGGCAGAAA                TGCTC GGC GCGCA                ATATGGCGTCGGCTC
    serA-2   8 100  10  772732 ..  772759 - -16.3  -3.75629   GATGCTGAAGTGAAA        GGAGCAGCCCG TTGAAC CGGGCCGCTCC         GGTCTTTCATCAGTA
BruAb2_0776   9  55 244  779930 ..  779940 -  -4.6  -3.65827   CAACCCGGATCGAAA                 CCGC CCG GCAG                 ATGGTGTTACACGCC
BruAb2_0798   8  90  30  803040 ..  803070 -  -6.7  -5.03145   TAAGGCGCCAAAAAA       TGGCCCATCCAAC ACGAG GAAGGATGGGCCC       AGGAGGGCAGCTTTC
BruAb2_0817   9  78 167  824508 ..  824524 - -10.9   -3.5525   ACATATGCGGGGAAA              TCAGTCC ACT GGACTGA              TTTCTGATTCCGCTT
BruAb2_0817   9  78  91  824578 ..  824600 - -10.6  -3.46874   AACAAATAGTTAGAA           CGGTTCCG GTTAAGA CGGAACCG           TTGGAGCCGGTACAG
      guaB   8 100  27  837652 ..  837674 - -16.2  -4.04587   CTCTAAAAATAAAGA           GGGCGGCTCC ATT GGGGCCGCCC           TGTCCGTCTTCAACC
BruAb2_0835   8  55 369  844580 ..  844590 -  -4.6  -3.66999   ACGGATCGAGGTAAA                 GCCA GGG CGGC                 GCCTCAGCCTTCAGG
BruAb2_0838  13  81  34  848250 ..  848271 - -13.1  -2.78032   CCGCCCGGAAAACAG           GAAAGCCTG CAAG CAGGCTTTC            TTATGTTATAAAATA
BruAb2_0849   6 100  63  859972 ..  860005 - -19.8  -4.99043   GGTCGACAAACAAAA     GAGACCGGAAATGC TTCCAT GCATTTCCGGTCTC      TTCAATTTTTCAGCG
      ftrB   3  48 396  883947 ..  883972 -  -4.7  -3.02144   CGACCTGGTGGAACA         TGGCGATTTCA CCGA TGAAATCGGCT          ATTGCCTCGCCCGCA
BruAb2_0888   7  55 191  896104 ..  896122 -    -3  -3.97368   TCGGCAAGGGAGAAA             CCGAAGGC CAC GGCTTCCG             CTCGGTGATCGAAGC
BruAb2_0893   4  48 396  900642 ..  900657 -  -4.6  -3.01712   GCCTGCCGGTCAAGA              CGCTGG ACAG CCAGCC               ATTCCTTGCACTGAA
BruAb2_0897  10  85  25  904108 ..  904130 - -11.9  -3.66666   TTCAAAACCGGCAAA           GCCGCCTCG TTCTG CGGGGCGGC           TTTTCTTTATCGGGG
BruAb2_0911   3  67  79  919593 ..  919624 -  -3.7   -4.4784   GAAACTTGAAACAAA      TCAGGCCGCAGCCC TTGCG GGACTG-GCCCTAA      TGACGAAGCAGTCTG
BruAb2_0936   2  54 358  941940 ..  941970 -  -6.2  -3.18681   CTGCAACTTGAGGAA     GCG-GCCGAGGACGT GCAG ACG-CC-CGGCTCGC      CGCAGGATTATATCA
BruAb2_0940   3 100  24  944888 ..  944909 -   -13  -4.59424   AAATCCAAAGCAAAA           GGCCCTCC GCAACG GGAGGGCC            TTTTTACATAAGGCA
BruAb2_0948   2  73 341  952491 ..  952517 - -11.4  -2.70932   TGGTCTTGGCAAGTA         GCACGCCCCCGC CTC GCGCGTGCGCGC         CGCAGGCGGTGCATC
BruAb2_0967   3 100  25  970102 ..  970123 - -12.3  -4.34444   GCAACAGAATAGAAA           TGCCCAACC TTTC GGCTGGGCA            AATCAAGTGGAATAT
      truA   2  62 -27  975071 ..  975092 -  -3.6  -4.20531   GATACGCATCTAAAA           CGGAAAGG CGTAAT CCACTCCG            ACCAGATAAAGCCCA
BruAb2_0996   3  62 247  996647 ..  996663 -  -4.4  -4.07568   GTCTCCCCGGCAAAA              GCGATC GTCAG AATCGC              CCACCTGAAGCAATG
       cls   8  78   7 1000114 .. 1000130 -  -8.7  -4.21275   CCAAGGCATCCAAAA              GCGCTAC AAT ATAGCGC              GATCGATCAAAGAAA
BruAb2_1016   4  72 337 1012722 .. 1012736 -  -7.8  -3.94188   ACCTATCCGAAAGAA               CACCAG CAT CTGGCG               GTCTTGAAATATCTT
BruAb2_1024   5 100  33 1021930 .. 1021952 - -13.5   -4.8048   CTGCCATAGCAAAAA           GCCACCGAT GCGGG ATCGGTGGC           TTTTTCTTTTCAAAA
BruAb2_1043  10 100 128 1046221 .. 1046239 -   -16  -2.64616   CGGGCATGCAGATTA             TCGGCGCC AGC GGCGCCGA             TGCCGAAATTCTGGC
BruAb2_1043  10 100  12 1046331 .. 1046355 - -12.9  -4.94487   GCATAAAAGACAAAA          GCCGGCTTC CACAAAC GAAGCCGGC          TTTCTTGCCGATCAT
BruAb2_1052   3  56 443 1055692 .. 1055706 -  -5.6  -3.53012   GCCTTCTTCTTCAAA               TCCGGC AAA GTCGGA               ACCGAGACTGTTCTC
BruAb2_1058   9  65  25 1067054 .. 1067064 -  -8.2  -3.35813   TTCGATCTGAATGAA                 GCGG TTC CCGC                 GTGTCTGTTAAAACA
BruAb2_1064   6  57  17 1072254 .. 1072266 -  -6.9  -3.14683   ATACCGCTCGATGAA                GAGCG CCT CGCCC                ATCTTGCAGGAAAAT
BruAb2_1093   6  70   7 1111909 .. 1111919 -  -6.8  -4.05788   CTTGCCGAAATGAAA                 CAGG CGG CCTG                 TCAGGCTCAATAGAC
BruAb2_1113   5  77  52 1134433 .. 1134451 -  -6.6  -4.56597   CGGTTCCGGTAAAAA             GGAACGTC GGA GCCGCTCC             ATCTCTTTGTTTTAA
    hemN-2  11  74 396 1157085 .. 1157097 -  -2.6  -5.03314   TGGACCTGCAAAAAA                GGCA TATGT CGCC                GGAATGATACCGAGG
BruAb2_1133   2  47 455 1155699 .. 1155716 +  -2.6  -3.53811   GTCGGCATGGATATC             CTCAGG CGAAAA CCCGAG              TTTCGCGCCAATGCG
BruAb2_1112   5  60   3 1134411 .. 1134454 +  -4.5  -3.93868   CGCTGCCATTTAACC GTTAGAGCGGTTCCGGT AAAAAGGAAC GTCGGAGCCGCTCCATC TCTTTGTTTTAAGCA
BruAb2_1099   1  46 193 1118556 .. 1118585 +  -4.1  -3.01712   CGCTGAGAAGGGCTG       CGCGCAGCGCCGGA TAA TCAGGCTC-GCGCC       TGTTGCGCAAAAGCA
BruAb2_1092   3  62 165 1111934 .. 1111972 +  -8.7  -3.05844   GTCAGGCTCAATAGA  CCCTTGCGTCCGGGCTGG CTGG CCTGCCCGG-CTCAGTGG   TCTTGAAGTCGGCAA
BruAb2_1063   8  70  43 1072338 .. 1072353 + -10.4  -3.17051   TTCCGCCCGCCTGGC              TGCGCG TGCG CGCGCA               TATTCATGGTGCGGA
BruAb2_1057   6  57 158 1067186 .. 1067196 +  -6.8  -3.14931   CATTTATCAAGTTCT                 GCGA TAA TCGC                 TTCCTGCCGCATCGG
BruAb2_1042   7 100  10 1046331 .. 1046355 + -12.9   -4.1711   GCATAAAAGACAAAA          GCCGGCTTC CACAAAC GAAGCCGGC          TTTCTTGCCGATCAT
BruAb2_1023   7 100  29 1021930 .. 1021952 + -13.5  -5.45802   CTGCCATAGCAAAAA           GCCACCGAT GCGGG ATCGGTGGC           TTTTTCTTTTCAAAA
BruAb2_1015   3  43  19 1013021 .. 1013060 +  -3.6  -2.74525   CATTGCCATTCTTTT  C-CCGATGCTCAATGAACT GCT GGTCCATTGAGCATCCAAG  TCATCTGTGGTTTCA
BruAb2_1015   3  43 354 1013356 .. 1013370 +  -3.5  -2.80016   TTCAACAGCGCTACC              GG-GCC GAAC GGCTCC               TCGTTCATGATGGCG
       upp   1  43  16 1008731 .. 1008770 +  -2.8  -3.05816   ATGCCATTGCCTCAA TCTGCGCC-G-GCCCCTA TCTTTT TTGGGACACTGGCGCGGA  TTGCGTGACGCCTCG
      prfC   5  78  27 1004097 .. 1004123 + -10.8  -3.54307   GGGTTTAACCAAGAA         GGCTGGCGGCGA TTT TTTCCGCCAGTC         TTTCAGCGACGTCTT
BruAb2_0999   3  49 396 1000523 .. 1000543 +  -3.2  -3.42056   CCGATACGCCGCGCC           GTGCCGCCG TCAC CAGCG-CAC            TTATCAATTCGCGGT
BruAb2_0978   2  67  75  979596 ..  979648 +  -9.9  -2.73483   AGCGAAGCGAGGGGA ACCGTCTCGAAGGGCTGAGGGGGA GCGCTG TCGCTCTC-GTCCTTCGAGACGCC TCCTTGAGCTGCGCT
BruAb2_0972   6  81 405  975295 ..  975318 +  -9.6  -4.14511   TGCGGGTAACATCGA          G-CCGGTCGAG CGT CTTGACCGGGC          TTTTGGCCTGGCATT
BruAb2_0946   4  55  40  951422 ..  951449 +  -4.8  -3.57144   CTTCGAGAAGGCGCT        TCGCGCCTCCCCA GGA TGAGGAG-CGGGA        TTTGGCGATCACGCA
BruAb2_0939   8 100  18  944888 ..  944909 +   -13  -4.65895   AAATCCAAAGCAAAA           GGCCCTCC GCAACG GGAGGGCC            TTTTTACATAAGGCA
BruAb2_0910   5  58 190  919761 ..  919771 +  -3.2  -4.08767   AACGCCTCAAAACGG                 TGGT CAT GCCA                 TTTTGCACGCCTGGC
BruAb2_0896   2 100  27  904108 ..  904130 + -14.8  -4.99043   TTCAAAACCGGCAAA           GCCGCCTCGT TCT GCGGGGCGGC           TTTTCTTTATCGGGG
BruAb2_0868   8  74 444  874531 ..  874563 +  -6.2  -4.46212   GCCGCAAGGTCATGG     CCGCG-AGGAAGGCG GGCA CGTCGTCCTGCGCGA      TTTTGTAATCCACCA
BruAb2_0863   2  64 120  869679 ..  869689 +  -4.6  -4.20868   AAGCCCCCCGCCCAA                 TCGC GAG GCGG                 TTCTTATTTTAGAGC
BruAb2_0856   7 100  25  866475 ..  866496 + -17.3  -3.38677   AAATACAATCTTTTG           GAGCCGCCC CTGT GGGCGGCTC            ATTATTTTTTGCATT
BruAb2_0848   4 100  46  859972 ..  860005 + -19.8  -3.45031   GGTCGACAAACAAAA     GAGACCGGAAATGC TTCCAT GCATTTCCGGTCTC      TTCAATTTTTCAGCG
BruAb2_0837   3 100  22  848250 ..  848271 + -13.1  -3.75824   CCGCCCGGAAAACAG           GAAAGCCTG CAAG CAGGCTTTC            TTATGTTATAAAATA
       xfp   4 100 169  824602 ..  824627 + -14.8  -3.50466   TTAAGACGGAACCGT         TGGAGCCGGT ACAGTG ACCGGCTCCA          GTTTTCTTCTCTCAT
BruAb2_0812   4  58 382  819534 ..  819556 +  -5.5  -3.59979   GCCCCCCGACGACAA          CCGCGCGGGT CGTG ACACG-GCGG           TTTGAAATCAGCGGC
BruAb2_0797   4  47 172  803199 ..  803209 +  -2.4  -3.53811   ACCCGTCACGGGAGG                 CGTG GTG CCCG                 TTTCGACCGCATGGA
BruAb2_0787   8  56 195  792764 ..  792796 +  -5.6  -3.43676   GGCGAAGGTCTTTAG     GCTTGAACGG-CTCC TTGA GGATACCCTTCAAGC      TTATGGCTTCGTGAA
BruAb2_0775   5  70  37  780220 ..  780265 +  -9.7  -3.16564   ATAATCGCCATAACC TTCCGCTTCCATCCGGTCTTT CGGC ACAAAACGGAGGGAAGCGGAG TTGATGCAATAGCGC
       def   6  79  12  772728 ..  772763 + -10.3  -3.78022   ATAAGATGCTGAAGT    GAAAGGAGCAGCCCG TTGAAC CGGGCCGCTCCGGTC     TTTCATCAGTATAGC
BruAb2_0763   2  54 361  769396 ..  769406 +  -2.4  -3.96148   TGAGAAAGCCGATCA                 CCCG TGC CGGA                 TTTATCATGCCCGAA
BruAb2_0755   8  91  96  762356 ..  762383 +  -9.2  -4.62783   CGATATGCGTCATTA        CAGTGG-ATGGCG AAG CGCCATGCCAGTG        TTTTTCACCTGGCTC
BruAb2_0749   3  80  42  756037 ..  756064 +  -5.5  -4.99043   ATAACAAGATGACTT        GCGACCGAC GCACTTGAAA GTCGGCCGC         TTTTATTTATCCGGC
BruAb2_0744   7  60  61  752332 ..  752358 +  -4.2  -4.11751   ACAAAACAAGAGATA         GAGCGGTTCCGG CAT TCGTTTCCGCTC         TTTTCCGCCGTTGAT
BruAb2_0709   4 100  24  722225 ..  722242 + -14.1  -4.36595   CCATATAAAGTAAAA             CGGCCCG TTTC CGGGCCG              TTTTGCATTTCAGTG
BruAb2_0696   4  59 344  709424 ..  709438 +    -7  -3.29263   TCGGTAAAGCAGACA               GCGGGG ATG CACCGC               TTGTCCCAGGCATGT
      alkB   1  60 338  701628 ..  701640 +  -3.3  -4.15222   ACAGTCACCATAATG                GCCGG GTG TTGGC                TTTATTCGCAGCGGT
BruAb2_0672   3  62 409  684466 ..  684483 +  -9.1  -2.54955   GCCTGATCCTGTCAC             CGCGCAG AAGC TTGCGCG              CTTCGTCGTCCTTCT
BruAb2_0657   6 100  25  672355 ..  672371 + -10.8  -5.22006   CATAAACAAGGAAAA              GGGCGC CCAAA GCGCCC              TTTTTATTATCCTGC
BruAb2_0649   5 100  26  663657 ..  663675 + -13.8  -4.99056   GACAGGTAAAGACAA             GGGGCGCT TCA GGCGCCCC             TTTTTCGTTCTATTA
BruAb2_0646  12  67 215  660008 ..  660042 +  -8.5  -3.53444   TTCAAAGCCTTCTGC    CGTCTGGCG-GATGGC ATCG GCCAGCACGTCGGGCG     TTTGAGCGCCCATGA
BruAb2_0637   7 100  29  644269 ..  644292 + -13.1  -5.24531   GTCCCGGACTGTAAA          GCCGCTCCG CTTGTT CGGGGCGGC           TTTTTTATCGAAGAT
BruAb2_0634   4  62 210  641306 ..  641325 +  -7.8   -3.4072   CCCAACGGCGCAGGC            GAATGCCG ATAG CGGCAATC             TTGTCCTCGCACATG
BruAb2_0621   8  57 354  628556 ..  628572 +  -7.3  -3.14132   TAACGAGCGTCGCGC              CCTGTTT CAA AAGCAGG              TTCGTGCCGCGGGCA
BruAb2_0614   4  95  45  619985 ..  620004 +  -9.2  -4.75174   TTGGAAAAATAAAAA            GCCGCCTC GCAA GAGACGGC             TTTTTGAATTCAATC
BruAb2_0608   7  67 302  613214 ..  613234 +  -9.7  -2.73364   TGGGCGGTGATTTCC            GAAAGGCCG ACC CAGCCTTTC            TCCTTGGCGTCCAGC
BruAb2_0597   7  76 369  606958 ..  606971 +  -8.1  -4.18697   AATGTGGATATCTCC               GCGCA GGAG TGCGC                TTTTGCGATCATTTT
       ade   6  57 108  583985 ..  584007 +  -7.6  -2.81118   GCTCCAGAATGATGA           CGTGATCGGC AAA GTCGAGCGCG           CTTTGGATGCGTTGT
BruAb2_0566   5  62  27  574351 ..  574379 +    -3  -4.36914   GGCAAACAGAAACAA       TGCGCCGGCAAGG GCAA CCGCGCCGGT-CA        TTTTATGACGCCCGG
BruAb2_0549   5  53 131  559961 ..  559986 +  -6.1  -3.09516   GATTTCGCCGAGAAT         TTCCGGATGGA TGAG TTCATCCGGGC          TTCCCTGATGCACGA
BruAb2_0542   3  51 187  550330 ..  550340 +  -2.4  -3.71917   AGTTAAGACGGAAAC                 GCTG AAA CTGC                 TTTAACCTTTGAAGT
BruAb2_0513   6  78   6  519123 ..  519140 + -12.7  -2.91264   TGGCCTATGAGAAAA             GCCCCGA ATTT TCGGGGC              TATCTGCATCAAGGA
BruAb2_0494   3 100  18  495230 ..  495255 + -13.9   -4.4891   TGGTTTGAAAGCGAT         GCCCCCCGGGT TTCG GCCCGGGGAGC          TTTTATCCTCGTCGG
BruAb2_0479   6 100 100  482213 ..  482243 + -21.3  -3.10958   TTCTATTTATAAGGA       GCGGCGGTTCTTC TTTTT GAAGAACCGCCGC       TAATTTATTGGAATA
      xseA  10 100  10  472196 ..  472228 + -13.5   -4.4009   CAGTAAGTCTCAAGC      TGAAAAAAGGCGCGA TCA TCGCGCCCTTTTCCA      TTTTGTGACATCGGA
BruAb2_0461  10  70 464  466154 ..  466170 + -10.8  -2.78384   GTCCACGGATTCGCC              GCCCGG AATGA CCGGGC              TGTCATCGCCAAGCG
BruAb2_0455   3 100  74  460530 ..  460552 + -13.5   -4.4261   CGGACTTAACCAAAA           CCCGATGAG GCAAG CTCATCGGG           TTTTGCTATTGCGCA
      folD   7 100  43  455226 ..  455254 + -13.3  -3.82261   TTTGATGGTTTGAAA        GGCAAAACAGC CGAAATT GCTGTTTTGCC        TTCATTTTATTCGCG
BruAb2_0443   8  72  16  446552 ..  446586 + -10.8  -3.03338   ATCAAGGGGAGAGCA     TTTCCGGCAAAGCCGT TTC ACGCTTTTACCGGAAA     TGTTCCAGCAATTAT
BruAb2_0412   7 100 212  411270 ..  411288 + -10.3  -4.84527   ATGACGGTCGGCAGA             TCCTGCG AAAGG CGCAGGA             TTTTTGCTGTATGAA
BruAb2_0407  12  73   9  405333 ..  405355 + -11.4  -2.69202   GGGTTAGAGCGCGTT           TCGATCTGAT TGA ATCAGATCGG           TGCTCTAATCCTTTG
BruAb2_0398   9  61  50  397574 ..  397597 +  -6.6  -3.51232   CCAGCAGCCTTGCGG          CGAACCTCGC TCTC GCGCGCTTCG           TTGATTTCACGCCAG
BruAb2_0383   3  60 338  384109 ..  384121 +  -3.3  -4.15222   ACAGTCACCATAATG                GCCGG GTG TTGGC                TTTATTCGCAGCGGT
      fbaA  11 100  26  361315 ..  361330 + -11.8  -4.98672   AATTACAAAGGAAAA              GCGGCC AATT GGCCGC               TTTTCTGTTTTTAAA
       ohr   4 100   7  349096 ..  349120 +   -15  -3.83323   GTAGCCTGAAACAGA          GAGGCGCTCC ATAAC GGGGCGCCTC          TTTCAATTGTCTGGA
      purU   8 100 181  325292 ..  325307 +  -7.5  -5.17488   GGCTTATAAATAAAA              CCCCG CTTTCA CGGGG               TTTTATTTTGATCTT
BruAb2_0311   5  75  21  309580 ..  309629 +  -4.9  -4.77775   AAGCAAAAGTAGAAA AATCCAGAGCGGTTCCGGTTG AAATGGAG CCACCGGAACCGCTCTAACTC TTTGTTTTATCGCAT
BruAb2_0308   6  81 129  306472 ..  306509 + -12.7  -3.14881   GCAGGCGGCCGGAGC   CGCAGGCCATGGTCCAGC CGA GC-GTACCGTGGCCTGCA   TTGATGAACAGGTTG
BruAb2_0298  11 100  24  295011 ..  295050 +   -13  -4.77775   CTTGCCATAACCAAG  TC-TCAGAGCGGTTCCGGT TAA AACGGAACCGCTCTAACGA  TTTGTTTTGTCGCAT
BruAb2_0288   8  60 393  284509 ..  284519 +  -8.2  -2.72144   CAGCAGCCGGTTCCA                 GCGC CAT GCGC                 ATTTCGGCAAGATGA
BruAb2_0285   8  63 324  280752 ..  280786 +  -2.1  -4.49756   CAATATCCTGCCTTG    CCTCGC-CCTTGAGGCG ATG CATCGCAAGGTGC-AGG    TTTTCATCTTTGCGC
BruAb2_0270   5  69  19  264625 ..  264637 +  -9.1   -3.2964   CTGAACGGATCAGGC                GCGCA GAT TGCGC                TTGTCGAGACGGTTT
BruAb2_0245   7  58 432  241416 ..  241431 +  -5.4  -3.59979   CGGTGCGCCGGACGT              GGCAAG CCAT TTTGCC               TTTGCGCTCCACGAC
BruAb2_0242   6  88 135  237999 ..  238015 + -10.9  -4.09864   CAGCGGGATCGGAAA              TCAGTCC AGT GGACTGA              TTTTCCCGCATAGGT
BruAb2_0222  11  60 220  217923 ..  217945 +  -3.2  -4.15044   CCTTTGCAATGGCAA           GCCCGAGCCC GGT GCCCTCGGCC           TTTGTTGCGCCGCGC
      lpxK   7  68   4  206042 ..  206058 +    -3  -4.59773   CTGCATGGGTGAGAA             GG-CTGA AAGA TCAGGCC              TTTTTGCGGCTGCGC
      hisG   3 100  24  177448 ..  177466 +  -9.5  -5.52096   TTTCAATCAAAAAAA             GCCGGGT TGATC GCCCGGC             TTTTTTGTTGGCTTT
      glcF  10 100  29  170312 ..  170336 + -18.7  -3.90489   TAATATCTGATAGAA          TAAAGCCGGGC ATC GCCCGGCTTTA          TTGCTTTGTTTTTTG
      glcF  10 100  75  170358 ..  170404 + -32.8  -4.43397   TGTTTTTTGTAATGT TTAGAGCGCGTTTCGATCTGAT TCA ATCAGATCGAAACGCGCTCTAA TTCTTTGTTTTGACG
BruAb2_0171  11  70  63  164013 ..  164030 +  -9.9  -3.16154   TTTAACGCGCATCTT             TGAACGG GATG CCGTTCA              TTCGCTCTCGTCTTC
BruAb2_0138   2  62 142  134699 ..  134727 +  -9.6  -2.62667   GGCTGATCCAGAGGA       G-GACAACCCCGG TAAA CCGGGATTGTCGC        GTGTTTGGGGCTTAA
BruAb2_0117   6  60 422  118984 ..  119034 +  -4.2  -4.09685   GGGATCAACCAGCCG GAGATCAGAAACGA-CATCCCGGA TATTT TCCGCGATGATGGTTTCTC-TCTC TTTTGAAAACTGCAA
       gnd   7  78 -17  109476 ..  109494 +    -8  -4.36914   AAGGAGGGGGATTTC             CACGGCCC CTG GGGCTGAG             TTTTCTGCCCCAGAC
BruAb2_0099   8  58  46   98464 ..   98475 +  -2.2  -4.18197   CTCTAACTATGCGTA                G-GCG TTT CGCAC                TTTTGGCTCGAAAAT
BruAb2_0099   8  58 381   98799 ..   98813 +  -3.4  -4.01135   TCAACTGCGCCAGAC               GGGCGC TCA GTGCCG               TTTCCTGTTGTTGCG
BruAb2_0093   1  41 176   92232 ..   92248 +  -2.4  -2.93853   ATACGGAAATAAAAA              TATTAA CTTAA TTAATA              TAATTTGCGATATAT
BruAb2_0083   8 100  23   85558 ..   85574 + -15.1   -4.1964   ATCATGCAAGGAAAA              GGGGCCG TTG CGGCCCC              TTTTGCGCTCTTGCA
BruAb2_0073   6  67  33   72832 ..   72852 +  -4.8  -4.31766   TAAGGGAGTAAGGGA            GTAAGTTA AAAAA TAACTTGC            TTTATCTTATCTGAT
      gltD   7 100  17   52883 ..   52900 + -14.1  -3.66995   AGATGTGCATGGAAA             GCCCGCC AAAT GGCGGGC              TTCATATTTTTTAGC
      ibpA   6 100  17   44766 ..   44809 + -16.2  -2.57489   GCGCGTTTTGATCTG GACGCGCATCCCGAAAACCGT TTC ACACTTTTCGGGATGCGC-TC TAAGTTCGGTTAATC
      ibpA   6 100  89   44838 ..   44858 +  -8.9  -5.30348   TCATGAATAAGAAAA            GGCGGCGCT TTA AATGCCGCC            TTTTTGTTCTTCAGT
BruAb2_0045   8  69  26   41947 ..   41970 +  -7.4  -3.84451   ATATATTGCCGCGAA          GGCTGCTCCCA TTT TGGG-GCAGGC          TTTAGATTTGAGAGA
BruAb2_0017   7  69 -31   16269 ..   16290 +  -8.7  -3.63068   ATCTCATCGAGCGTC           CGGTGAGCGA TCT TCGC-CGCCG           TTTGCCATGATGTGA
BruAb2_0011   3  72 189    9769 ..    9781 +  -4.8  -4.64861   ACTGCCGGATAAAGC                GCCT TGAAC AGGC                TTTCTTTTGCAGAAA
BruAb2_0005  13  83  26    3059 ..    3084 + -13.3  -3.01726   TGTTTCAAAAGAAAA         GCCGCGCAAGGT TTG GCCT-GCGCGGC         GTTTCTGTGAACCAG

SUMMARY

586 putative operon ends contain 3420 possible terminators.
Percent operon ends hit by terminators of confidence >= x:
	x	#>=x	hits>=x	%hits>=x
	100	259	185	172	29 %
	99	259	185	172	29
	98	259	185	172	29
	97	259	185	172	29
	96	259	185	172	29
	95	283	199	182	31
	94	283	199	182	31
	93	297	207	190	32
	92	297	207	190	32
	91	301	209	192	33
	90	314	219	201	34
	89	316	220	202	34
	88	325	225	207	35
	87	326	225	207	35
	86	334	231	212	36
	85	344	236	216	37
	84	353	241	218	37
	83	361	244	220	38
	82	371	250	225	38
	81	399	269	235	40
	80	402	271	237	40
	79	409	276	240	41
	78	434	297	256	44
	77	452	312	264	45
	76	463	321	268	46
	75	478	333	273	47
	74	498	349	283	48
	73	514	358	288	49
	72	539	377	298	51
	71	545	380	300	51
	70	576	405	315	54
	69	594	418	322	55
	68	622	442	336	57
	67	660	472	354	60
	66	683	491	360	61
	65	725	522	369	63
	64	735	530	372	63
	63	776	562	382	65
	62	836	607	402	69
	61	884	641	419	72
	60	951	697	442	75
	59	983	717	447	76
	58	1086	806	467	80
	57	1125	834	476	81
	56	1251	936	497	85
	55	1289	965	504	86
	54	1363	1014	513	88
	53	1485	1101	521	89
	52	1548	1147	528	90
	51	1723	1270	541	92
	50	1775	1307	541	92
	49	1962	1445	552	94
	48	2041	1502	556	95
	47	2297	1675	563	96
	46	2420	1764	565	96
	45	2585	1875	568	97
	44	2600	1885	568	97
	43	2832	2048	575	98
	42	2986	2155	576	98
	41	3130	2252	579	99
	40	3224	2321	580	99
	39	3326	2396	581	99
	38	3420	2466	581	99
	37	3420	2466	581	99
	36	3420	2466	581	99
	35	3420	2466	581	99
	34	3420	2466	581	99
	33	3420	2466	581	99
	32	3420	2466	581	99
	31	3420	2466	581	99
	30	3420	2466	581	99
	29	3420	2466	581	99
	28	3420	2466	581	99
	27	3420	2466	581	99
	26	3420	2466	581	99
	25	3420	2466	581	99
	24	3420	2466	581	99
	23	3420	2466	581	99
	22	3420	2466	581	99
	21	3420	2466	581	99
	20	3420	2466	581	99
	19	3420	2466	581	99
	18	3420	2466	581	99
	17	3420	2466	581	99
	16	3420	2466	581	99
	15	3420	2466	581	99
	14	3420	2466	581	99
	13	3420	2466	581	99
	12	3420	2466	581	99
	11	3420	2466	581	99
	10	3420	2466	581	99
	9	3420	2466	581	99
	8	3420	2466	581	99
	7	3420	2466	581	99
	6	3420	2466	581	99
	5	3420	2466	581	99
	4	3420	2466	581	99
	3	3420	2466	581	99
	2	3420	2466	581	99
	1	3420	2466	581	99
	0	3420	2466	581	99
