# Supplementary material for: Rapid, accurate, computational discovery of Rho-independent transcription terminators illuminates their relationship to DNA uptake
Source: Genome Biol. 2007 Feb 21;8(2):R22. doi: 10.1186/gb-2007-8-2-r22 (PMC1852404; doi:10.1186/gb-2007-8-2-r22)
Supplement: Additional data file 2 — As described in the text, the entire robust tail-to-tail region is searched; if the region is less than 500 nt, then the 500 nt downstream of the stop codon is searched (stopping if a gene start is encountered). In the case of ties, all terminators with the high score are output. [file gb-2007-8-2-r22-S2.zip › Brucella_melitensis_biovar_Abortus.ttperf]

 BAB1_0005   2  67  -3    5853 ..    5872 -    -5  -4.38472   CGCAAACCAAAATAA            TTGAGCAT TTTC AGGCTCAA             TAATGGGTTGAACGG
 BAB1_0026   3 100 371   29601 ..   29618 - -14.1  -4.28656   ACTGAACATGGAAAA             GCCCGCC ATTC GGCGGGC              TTTTTCGTATCGGGA
      pheA   4 100  35   38400 ..   38438 - -16.1  -4.28548   AGGTACCCATGAAAA  TGGGTTGCG--GGTGCCGC CAT GCGGCGCCATCGCAACCCA  TCTGATAAAGGCCTG
 BAB1_0043   2  41 331   46439 ..   46450 -  -2.2  -2.89602   CTCTGCACACCAAAC                GCAT GACC ACGC                 AGCGCACGGCAGCCT
 BAB1_0043   2  41 320   46442 ..   46461 -  -2.8  -2.69601   TGCACACCAAACGCA            TGACCACGC AGC GCACGG-CA            GCCTGAAGTCCTATC
 BAB1_0048   4  54 255   55541 ..   55553 -  -2.6  -3.94933   CGAACTGGAAAAATA                CCGC AACGG GCAG                GAGCCCGGTCCCACC
 BAB1_0066   2  49 208   68681 ..   68692 -  -3.6  -3.28712   CCTGCGGTTTCAGAA                CGCC ATCT GGCA                 CGGTTTTGTCGTGGT
 BAB1_0071  10 100  22   79708 ..   79725 - -10.5  -5.07652   GCTTTGAAAACAAAA             GCCCGCC GGAG AGCGGGC              TTTTGTCCAAATGAG
 BAB1_0087   1  39 453   92401 ..   92412 -  -2.2  -2.78384   CCGGCTCCTATGAGA                TCGA GCCG CCGA                 CAATGGACGAAATGG
      ilvD  10  78 190  100834 ..  100850 - -10.9  -3.54424   GCCTACGCGGGGAAA              TCAGTCC ACT GGACTGA              TTTCTGATCCCGCTT
 BAB1_0110   5  54 156  121807 ..  121826 -  -6.4  -3.17075   TGGTCTGCAAGGTAA            CGGAC-GCC AAT GGCCATCCG            GCGGTCAAGCTTTCC
 BAB1_0122  12 100  65  137650 ..  137672 - -15.6  -3.56958   TGAATAATAGCAGAA           CCCGATGAGC TTC GCTCACCGGG           TTTTGGCTGGAGCAA
 BAB1_0122  12 100   9  137711 ..  137728 - -14.1  -5.15117   CAAAAGTGCAAAAAA             GCCCCGG ATTT CCGGGGC              TTTTTGTATCAAACG
 BAB1_0137   3  48 373  149460 ..  149485 -  -4.5  -3.06696   GCCGCCGTCAAGACA         TCTGCCCCCGC TTAT GCGGTGGTGGA          CATGCGGCTTGGCGA
 BAB1_0158   7  51 191  173899 ..  173931 -  -4.2  -3.53811   CGCACCGTGGCGAAA     TATCG-GGAAGCGAT GAAT ATCGCTTCCTCCGTA      CAACGCCGGCGCGAA
 BAB1_0161   7 100  31  175907 ..  175933 - -19.4  -4.45738   GATTTCAATAACAAA         GGCCGCCGTCCC CAC GGGATGGCGGCC         TTGTTTTTGAGGTGT
 BAB1_0185   4  55  -6  193065 ..  193075 -  -3.2  -3.92996   GGTGACAGACAAGAA                 CTGA TTA CCAG                 CCTGTCTGTGGCCGT
 BAB1_0192   8  72 154  201011 ..  201029 -  -5.9  -4.32804   ACAAGGAAGCCAAAA             CCGGGCT TGAAC AGCCGGG             TGCGCTTGGCGCACG
 BAB1_0196   2  56  17  205520 ..  205536 -  -2.2  -4.07568   CCGGTTTTTCCAAAA              GCTTTG TATTT CAATGC              TGCATCGCGAGGCTA
 BAB1_0212   4 100   6  219847 ..  219864 - -14.1  -4.20696   CGATGAATGCGAAAA             CCGGCGG GCGA CCGCCGG              TTTTTTCATGCGGCT
 BAB1_0236  10  65 439  242526 ..  242546 -  -3.1  -4.57073   CACTGGGCGCAAAAA            TCCCGGCAA AGA TCGGCGGGC            TTGCCAAAACCGGCG
 BAB1_0249  10 100 373  254679 ..  254699 - -15.4    -3.737   CAAGGGCTGACCAAA            CGCCGCGC GCAAA GCGCGGCG            TTTTTTTAGCATTTC
 BAB1_0268   3  52 299  269891 ..  269903 -  -5.5  -3.18199   CAAGCTGCAACCCAA                CCTGC TGA GCAAG                CGCCGCAGCCTTTAG
 BAB1_0279   0 NONE
 BAB1_0294   7  78  42  290553 ..  290583 -    -9  -3.92625   GATAGGTTAAGCAAA      GGTTCCCCGTGGG TTTGCG CTCACGGGG-ACC       TAACGGCAATTCTCA
 BAB1_0304   7  81 325  297662 ..  297692 - -13.2  -2.64803   CCACGTTCAAACTGA       TAGCCAGGCCCCGC TTT GCGGGGCCTGAATG       CAATCGCCGTAAATT
 BAB1_0310   2  45 346  305507 ..  305522 -  -2.6  -3.36803   GAAGCGCATCCAGAA              GATTGCC CTC GG-AATC              CGGCAGGACGAAATC
 BAB1_0310   2  45 317  305537 ..  305551 -  -4.2  -2.87051   CCGGCAGGACGAAAT               CGACCA CCA TCGTCG               TGCCGCCGGCAAGTG
 BAB1_0319   6  88 101  315490 ..  315510 - -12.5  -3.58343   TGCACGATCTGGAAA            CCGCCCATG CGG CAGGGGCGG            GGCTTGCCGTCGGTG
 BAB1_0324  10  81  59  323785 ..  323804 -  -9.2  -4.08064   AACGCTTGCGCAAAA            GCCCCGCT GCAA AGTGGGGC             TTTTGTCATATTGGA
 BAB1_0334   7  61 259  334000 ..  334035 -  -5.4  -3.71527   TGGGAACCATCGAAA    GCTCGGAACTGACC-GA TCC TCAGGTCGGCTCGGAAC    GGCTTCTTTATCGCC
 BAB1_0334   7  61  14  334270 ..  334280 -  -6.8  -3.53012   GCGTGTTTCCCCAAA                 GTGG AAA CCAC                 CTCCGAGTGGAAATC
      pyrD   2  90  94  341176 ..  341198 - -13.5  -3.55444   GCTTTATGCGGCAAA           GCCCGTGAT GGGTA ATCACGGGC           TTTGGCTTGCGATCA
       fpr   2  61  99  359720 ..  359742 -  -7.7  -3.22298   GTGATTGAGGACGAA          CCCCGCATCA TGAC CG-TGCGGGG           TTGATCTCATTTCGG
 BAB1_0365   6  80 -26  363955 ..  363970 - -11.8  -3.41073   TACGCTATCGAAAGA              CCCCGC TTCG GCGGGG               TTTTTTGTTTTCTCG
 BAB1_0374   7 100  12  373492 ..  373510 -   -16   -3.8579   ATGGAACAAGGCAAA             CGGGGCTG TTT CAGCCCCG             TTTTTCATGTCTTAT
      ccoS   4  59 443  385619 ..  385629 -  -8.2  -2.66255   CGGCAAGAGAAGCCA                 GCCG CCA CGGC                 GTTGAAGCCGTCATC
 BAB1_0403   5  63  30  403283 ..  403303 -  -9.6  -2.73721   ATCAATCTCGAACCA            GGGGCGGG CTGAT CCCGCCGC            GAAAACCGGCTGGCT
 BAB1_0407   5  78 -29  408298 ..  408314 - -10.9  -3.54424   GTCTACGCGGGGAAA              TCAGTCC ACT GGACTGA              TTTCTGATCCCGCTT
      rnhB  14 100  74  413059 ..  413079 - -15.4   -4.1899   GTATTTCATGGAAAA            CGCCGCCC TATCG GGGCGGCG            TTTTGCTTTAGAATA
 BAB1_0436  10  77   3  431566 ..  431590 -  -2.7  -5.16132   TATAGGAAAAGAAAA          GCGGCCCTC ACAAGCG GAGGGCCTT          TTTTATGACTGTTCG
 BAB1_0450   1  47 142  444112 ..  444137 -  -3.1  -3.36492   CGTGGAAGGCCAGAA         GGTCGGCTACG AAGT CGTTGCTGATC          GCCGTTCGGGCAAAA
 BAB1_0453   1  58 408  445347 ..  445357 -    -4  -3.89756   AGCGGAAACCAACAA                 GAAA GTG TTTC                 GCTGCGGCGAGGGTG
 BAB1_0458   7  79  35  450006 ..  450033 -    -4  -5.06103   ACAAGGTGGAAAAAA        TCCGCATTGGCCG CGA CGGCCAGC-CGGT        CGGGACCGAGCCGCT
 BAB1_0465   4  60 444  456606 ..  456631 -    -4  -4.08216   CCATGCGGTGGAAAA        CGATGCAGCGGC GCTG GCCGC-AC-TCG         ATCGCGGCGTGCGCC
 BAB1_0471   3  43  96  463274 ..  463294 -  -3.1  -3.10611   CCGACCGGAAGAAAG            CGGCGGAAG AAG CCTCGTCCG            GTGACAATTGACGGC
 BAB1_0490   5  60 199  481147 ..  481165 -  -5.9  -3.68619   CGGAAGTGATCGAAA             CGCGCCT GCAGA ATGCGCG             CTTTGAAATCCAGAA
 BAB1_0504   8 100   5  493527 ..  493552 - -14.7  -3.41222   GTTGAAGGTGAAATA         GTAAGGGCGGC TTTC GCCGCCCTTTC          ACTTTTAAAGCTGTG
 BAB1_0514   5  72  39  505480 ..  505497 -  -6.9  -4.17132   AAAGGCCGCAACAAA             CGCTCTG CCGC CTGAGCG              ACAATTCAAGGCGTC
 BAB1_0524   2  49 124  517419 ..  517433 -  -5.6  -2.85763   AGACCGAAAAAGTGA               CCTGCG CGG CGAAGG               AACTAATCCATTGAG
 BAB1_0527   3  78 193  521943 ..  521959 - -10.9  -3.54424   GCCTACGCGGGGAAA              TCAGTCC ACT GGACTGA              TTTCTGATCCCGCTT
 BAB1_0535   9  68  44  529560 ..  529584 -  -9.9   -2.8676   AGATATTCAGGAAAG          CCTGGCGGTAC TGC GGACCGCCATG          GAAAAGGAGGATATC
 BAB1_0540  15  67 182  534265 ..  534322 - -10.3  -2.69449   GCTCAGACAATCAAC CCGCGACGTGATGCGGTGCTGCGCAGC CCGG ACGACACCGCACCGCAACCCGCCGCTA CCGCCCCGAATACAA
 BAB1_0564   7  52  17  553240 ..  553260 -  -5.4  -3.14132   TGCGCGTCCTATGAA            TTTGCGGC TTTCG GCCGTAAA            ACTCCGAGCGGCTTC
 BAB1_0570   9  88  18  559309 ..  559325 - -11.5  -3.84719   AGCTTTAAAGCGAAA              GGGCACC GCT GGCGCCC              TTTCTGTTTCGTGGG
 BAB1_0581   5  59 285  570316 ..  570342 -  -7.8  -3.09785   GCAGAGGCCAATATA         GCGGGCGAACGC TCT GCGGTTGCGCGC         ATTTCACGAGATCTT
 BAB1_0593   4  65 419  579543 ..  579562 -  -9.2  -2.87564   TTATCGCTTGATACA            GCGCGCCA GCGT TGCCGCGC             CTGCATTGGTGTATT
 BAB1_0599   6  67 113  586375 ..  586391 -  -9.4  -3.22653   ATGACTCGGACAAGA              GGCTGC TTGCT GCAGCC              TTGTCGATTGAAAAA
 BAB1_0604   6  65 100  590779 ..  590793 -  -8.5  -3.35224   ACATGGCCGCAAACA               CGCGC ATGGA GCGCG               AAATCCGCTTCGATT
 BAB1_0639   7  61  24  624644 ..  624654 -  -6.8  -3.45073   ATTGAGGAAAAGACA                 CGGT TCC ACCG                 GCTGTGTAAAAGTGG
 BAB1_0650   9 100  22  642064 ..  642082 - -13.1  -4.27617   TATATGGTATCAAAA             GGGCGGC TTGTG GCCGCCC             TTTGCTGTTTCTGCG
 BAB1_0656   8  95   5  645368 ..  645384 - -10.8  -4.45738   CATGTGAATAAGAAA              GGGGCC GCTCT GGCCCC              TTTTTCATTTGGCAT
 BAB1_0662   4  58 100  652093 ..  652105 -  -5.5   -3.5774   ATCGAAGCCCTGAAA                GCAGC ACA ACTGC                CTTATGGTTTGAAAC
 BAB1_0668  11  81 118  657274 ..  657290 - -10.9   -3.6682   GCCTACGCAGGGAAA              TCAGTCC ACT GGACTGA              TTTCTGATCCTGCTT
 BAB1_0676   7  90  26  665322 ..  665350 - -14.6  -2.66316   TGCTCCACTAGATCA        GAGCGGTTTCGG TTATG CCGGAACCGCTC        TTTGCTTTTTGGCGG
 BAB1_0685   4  52 197  671911 ..  671934 -  -5.8  -2.90496   GTGTCTCCGAAATCA          GGCCGCGCGG TCTG CCGCGAAGCT           GGCGCGCCTTGGGCA
 BAB1_0695   1  49 257  678975 ..  678985 -  -2.4  -3.57144   GCGGTGAGTCTGAAA                 GCAG CAG CGGC                 AACCTGTCTGGCCCT
      ksgA   3  56 152  686269 ..  686279 -  -6.8  -3.10244   TTCGGGAAGAAATCA                 GCCA TGT TGGC                 AAGATTGTGAACGAG
 BAB1_0713   1  49 314  697070 ..  697080 -  -4.6  -3.13403   GCGGTTCCATCAACA                 CGGA TCG CCCG                 CAGGATGGCCATGTC
 BAB1_0729   8  78  59  713195 ..  713211 - -10.9  -3.54424   GCCTACGCGGGGAAA              TCAGTCC ACT GGACTGA              TTTCTGATCCCGCTT
 BAB1_0735   5  62 170  718693 ..  718729 -  -9.4  -2.52543   ATCGTGGGCAAGGCA   CGGGCGGCAATGCAGCGC CCG GCGCGGC-TTGT-GCCCG   TGCCGCCGCTTATCA
 BAB1_0741   8  85 168  724857 ..  724881 - -13.6   -2.6952   GAGCATAACAATGTA          GAGCGCAGTG ATCCG CACCGCGCTC          ATCGGTATCGACCGG
 BAB1_0751   2  58 267  735201 ..  735213 -  -6.3  -3.46068   CCGCGAACCCAAATA                CGAAA ACC TTTCG                ACATTACATTAAAGT
 BAB1_0757   1  53 113  740183 ..  740193 -  -4.6  -3.55444   GGTTGAGGGTCGAAA                 GCCG ACA CGAC                 CTTTATCGCGATAAT
 BAB1_0770   9  68 419  748281 ..  748303 -  -2.7  -4.62302   CAAGATGCCGAAAAA          GCA-GGCG GAAGAAAT CGCCATGC           ATTATCTGGAGCGTG
 BAB1_0774   4  56  44  754348 ..  754366 -    -6  -3.29144   GCAGGTGGTGGACAA             GGCAAGTA AAA TATTTGCC             TTGACTGAAAAAGGG
 BAB1_0784   8  56 423  766380 ..  766392 -  -6.2  -3.29739   CCGAAGCGACATCAA                CGCC ACGCA GGCG                CTTCTTCTCTTCAAT
 BAB1_0794   9 100  27  776100 ..  776116 - -10.8  -4.94487   GTATAAAACAGAAAA              CCCGCC GTGAA GGCGGG              TTTTCCTTGATTTCC
      sugE   6  83  11  781899 ..  781916 - -12.7  -3.39142   TGCAGATTGAATGAA             GGGAGGC TGAT GCCTCCC              TTTTTGCATTTTATG
 BAB1_0819   4  82 350  794986 ..  795013 -    -9  -4.16033   GTGAAACAAGAAGAA        CGGCCCGCCG-GG TTT CCACGGCGGGCTT        GTAGGGCTGGCGCGG
 BAB1_0847   8  76  10  824051 ..  824084 - -12.6  -2.53176   ACGACAGAAAATGAG     CGTCAATGCAGGCGA AAAGA TCGCCTGCATTG-CA     AGAAAACGGTTACTT
 BAB1_0854   6 100 183  828941 ..  828959 - -13.1  -4.31085   GATACGAATGTAAAA             GCCCGCC GGTCA GGCGGGC             TCAGATTGATGAAAA
 BAB1_0865   6  75 193  838538 ..  838550 -  -6.9  -4.42619   CAATATTGCACAAAA                GGCCG CAG CAGCC                GGCAAGATTGCAGGC
 BAB1_0880   1  43  27  852909 ..  852927 -    -3  -3.03771   GCAGATGGCCGAACA             TGTGCCGA TCA TCCGCACG             GTCTGGCGGGAAGGC
 BAB1_0883   6  61 356  855523 ..  855536 -  -8.1  -3.14211   ATTCGTCGGCATCAA               TGGCG GCAT CGCCA                CGCTGGAAGAGGCGC
     xth-1   5  60  51  862200 ..  862219 -  -3.5  -4.10161   GATTACGCTGTAAAA            GGCAGTT ACTGAA AACAGCC             CGATGTCTCAATCTG
 BAB1_0908   6 100   5  880257 ..  880274 - -14.1  -5.25735   GGAAAAAATGAAAAA             GGCGGGC AGGG GCCCGCC              TTTTTCATTGCATGG
 BAB1_0913   5  74   8  885341 ..  885368 - -11.2  -3.21218   ACCGCGCATCATGAA        GCGGCTCCGGCA AAGG CGCCGAAGCCCC         ATTTTCTTCAGTACA
       aat   8  58 -35  894398 ..  894427 -  -2.7  -4.10925   AGACATGCTCTAAAA       CCGG-GCGATCCCT TCA AGGGCCCGTTCCAG       CATTTCTTCATATTC
 BAB1_0938   6  62 378  911525 ..  911537 -  -3.3  -4.30987   ACCGCTGAGAATAAA                GCCAA CAC CCGGC                CATTATGGTGACTGT
 BAB1_0938   6  62  19  911882 ..  911896 -  -8.5  -3.06073   GACAGGCCCTAAAAT               CCGGC CTCGC GCCGG               GTTTTTTATGCTGCA
 BAB1_0953   4  49 401  927772 ..  927784 -  -2.6  -3.62859   AGGACAAGGCTGAAA                CCGG GCCTG CCAG                TGAAACGGCAACGGC
 BAB1_0956  12 100 187  932155 ..  932182 - -18.5   -4.9645   AGCAGAATAACAAAA        GCGCCGGTCTG TCTGGT CAGACCGGCGC         TTTTGTTTGTTTGCT
      mobB   5  54 459  943524 ..  943538 -    -7  -2.89608   ATTGAAAGGAGGATA               GGCGCC TTC GGTGCC               GATTGTGAGCTTGAG
 BAB1_0991   7  75 303  958403 ..  958424 - -11.5   -3.0682   TTGATCAGATATAGA           GCCGCCTTG TTCG CAGGGCGGC            TTTTTTATTCGAGGC
 BAB1_1001   6  61 316  966725 ..  966735 -  -5.4  -3.73224   GCATTCTTTACCAAA                 CAAG GTA CTTG                 CTGCTCTATATCACC
 BAB1_1017   8  82 238  977344 ..  977372 -  -9.5   -4.2074   CCTGCAATATATAAA        GGACGCGGATGTT CTC ATCATCGGCGCCC        TGCAATATCGTCCGC
      glnA   5 100  57  983158 ..  983183 - -14.8  -3.76186   TATTGATAAAATGAA         GAAACCCCGG AGAAAG CCGGGGTTTC          TCTTTTGCGCGCGCT
 BAB1_1035   8 100 -29  996179 ..  996234 - -11.6  -4.66833   CCGCAAGGGCAAAAA CCTGTTCATGCCCTTGCGTCTGGCGC TTAC GGGGCAGGCGCATGGGCCGGAACTGG CTGATTTGCTGGTGC
 BAB1_1042   3  61 169 1004416 .. 1004451 -  -7.5  -3.24924   TCTTGAGCGACAAGA    CCG-GCGAAGTCCGCG CCACC CGCGTATTCCGCACGG    CAATTCCTGTTACGG
 BAB1_1048   2  42 363 1010663 .. 1010681 -  -2.3  -3.06696   GGCTTCTGGAACAGA             TCGCGCC TTACC AGCCCGA             ATTTCATTTTGGCGA
 BAB1_1052   6 100 130 1013537 .. 1013554 - -12.7  -4.81249   GCGGAAATGGAAAAA             GCCCGCA CGGA TGCGGGC              TGGTGGTTGGAATAG
 BAB1_1058  11 100  96 1018458 .. 1018478 - -14.7  -4.02132   TTGGAAATTTACAAA            GGCTGCGCC TCA AGCGCAGCC            TTTCGTTTATCTGGA
 BAB1_1062   3  59 121 1025319 .. 1025339 -  -8.3  -2.57013   CTGGAACCGAAGGCA            TCCCGAAAG ATG CTTTCTGGA            TGTTCGGCCATAACG
 BAB1_1077   7 100  13 1042096 .. 1042124 - -16.1  -3.38836   AGGCTGAAAATAAAT        CTGCCCCGATATA TTG CATACCGGGGCAG        GGGAATTGTGGGTTA
 BAB1_1104   1  43  -6 1067789 .. 1067813 -  -2.9   -3.0263   AGCATGTCCTGAACA          GCGTTGA GTTGCTTCCGG TCAACGC          TGGCGCTCCGTCCTT
 BAB1_1126   9  93 114 1090518 .. 1090534 -  -8.7  -4.73448   ACATACAGTCAAAAA              GCCCTGA AAA TCAGGAC              AGCCCGACCATGGGC
 BAB1_1129   4 100  91 1095057 .. 1095073 - -10.8  -5.72053   CAACCAAAGAAAAAA              GCCCGG ATGAA CCGGGC              CCTTCTCGACAGCCA
 BAB1_1146   4 100  21 1115316 .. 1115345 - -22.3   -4.8143   CCAATAATGCAAAAA       CCCCCGAAGTTGG GTGT CCAACTTCGGGGG        CTTTTCAAAAGGGTG
 BAB1_1168  11  74  96 1137349 .. 1137388 - -10.6  -3.13522   ACTGGTGGATGAAGA  GGAAGCAACCTTGAAGCG CTTC CGCCGCGAGGGCGCTTCC   ATCGCACTGGAAGCA
      lpxB   9 100 125 1143203 .. 1143226 - -19.6  -4.80453   TGAGCACAAAAGAAA          CCCCGGCAGC GAAG GCTGCCGGGG           TTTTTCTTTGTCCAG
      clpA   3 100  12 1161648 .. 1161663 - -11.8  -5.08601   GTAGTTTAATAAAAA              CGGCCC CGAA GGGCCG               TTTTTATGCGTTTAT
 BAB1_1195   5  79 449 1166421 .. 1166448 -  -9.8  -3.79668   ACTGAATTCACGAAA        GTTGCAAGGGGA AACC TCCCCTTGCTGC         ACCTTCAAACCCCCA
 BAB1_1207   6  62 467 1173471 .. 1173484 -  -3.1  -4.41348   TGGCTTTTAAAGAAA               GACAC GCAA ATGTC                TGAAAATACGATATA
 BAB1_1213   4 100  28 1182271 .. 1182292 - -17.3  -3.92324   TTTCTCAAGATGAAA           GGCCGAGGC AACC GCCTCGGCC            TTTTTGTCAGGGAAA
      alaS   5 100  23 1192330 .. 1192350 - -12.5  -5.60993   CGCGGCATAAAAAAA            GCGCGGAGC AAC ACCCCGCGC            TTCTTCATTTAGTTT
 BAB1_1279   8  93  24 1239986 .. 1240010 -   -10  -4.57341   AAGCCTCGGCAAAAA          GGGACGGG TCGTCATTC CCCGTCCC          TTTTTGTTGGTTTCA
 BAB1_1303   7  66 400 1260377 .. 1260407 -  -9.1  -3.02511   TGCAGGTGTGGAACA      GGCCTTGAGCGG CCCTCTCT CCG-TCAAGGCC       GAATATGACTTCCAG
 BAB1_1308   9 100  30 1266452 .. 1266468 - -10.1  -5.95449   AAATAAAACAAAAAA              GGCAGGA AAA CCCTGCC              TTTTTCGTAAGTTAA
 BAB1_1320   2  60  18 1275771 .. 1275800 -  -3.5  -4.07568   CGGTTGCGGCGAAAA       CCGTGG-TTGCGAC AGT GCCGCAAGCCATCG       CCTTTGCCCGCTCTG
 BAB1_1335  10  81 114 1289955 .. 1289988 - -10.3  -3.86524   ATATCCGGCTAGAAA     GGAGCACGAGACGGGT TGC ACCGCTCTCG-GCTCC     GGATCTGGTACTGCG
    cysW-2   4  49 348 1305553 .. 1305567 -  -5.6  -2.92171   CAGACGCCGAAACCA               TGGCCC GCA GGGACA               GCCGGTTCTAAAGCT
 BAB1_1389   7  70 212 1342029 .. 1342045 -  -6.5  -4.25104   TGCGCTGGATGAAAA              GCATCTG GAA CGGATGC              TCGCCATTCTCTCCG
 BAB1_1427  10  58 167 1373583 .. 1373596 -  -4.5  -3.78312   AAATCATCGAGGAAA               TCGCA GCCG CGCGA                AATATGACTGTCGCC
 BAB1_1427  10  58 -14 1373739 .. 1373777 -  -3.1  -4.07568   GCCCCCCCGTGAAAA  GAGG-GCCGCTCT-ACCGT CAT ACCGTCAGGGCTGCGCCTC  CGGCGAAACTGGCGG
 BAB1_1433   6  58 225 1383308 .. 1383318 -  -3.2  -4.08692   GAACTGGTGGCAAAA                 TCAG TGG CCGA                 CAAACCATCGGCCTT
 BAB1_1438   5  53 256 1387984 .. 1388005 -  -7.2  -2.71144   GATCCTGTCCAACGA           GCCGGGCT ATTACA AGCCGGGC            GCTTTCGGCATCCGT
 BAB1_1461   4 100  63 1416962 .. 1416985 -   -16   -4.6575   ACAGAAATCAGAAAA          GCCGGCAGCA AGAC CGCTGCCGGC           TTTTCGTTCACATCA
      metF   5 100  11 1423962 .. 1423981 - -16.4  -4.22407   CATGAAAACGAGAAA            GCCCGGCG AAAT CGCCGGGC             TTTCTTTGTTTCAGG
 BAB1_1483   3  58  76 1436311 .. 1436325 -  -5.6  -3.58914   CGAAATGAACCATAA               TGGCGG CAT CCGCGA               CGACGAGATCGCGGA
 BAB1_1495   6  81 111 1445668 .. 1445689 -   -13  -2.58686   ACCTGATACAAAACG           CCGGCCTG GTTTCA CAGGCCGG            TTTTTTTGATTAGAG
 BAB1_1504   6  74 126 1456003 .. 1456019 -  -6.5  -4.54727   TTTCGCAAAGGAAAA              GGCGG TCACAAG CCGCC              TTTTTCTATAGTCTG
 BAB1_1510   2  45  43 1462975 .. 1462988 -  -3.1  -3.24708   CAGCTTCCAAATAGA               CTTGC TGAA ACAAG                CGAGTGATTTCTTCT
 BAB1_1513   5  85  90 1465971 .. 1465989 -  -8.8  -4.47873   AGAATATGCAGAAAA             GGCGGG TCTTGAG CCCGCC             TTTTTTGTTGCCCGC
 BAB1_1517  12 100 419 1468163 .. 1468192 - -10.7  -4.93898   ATATCAGCAGAAAAA       TGACCAAGGGGCC GCAA GGCCCCTTTTTCA        TATTCATCATTCAGG
 BAB1_1517  12 100 356 1468238 .. 1468255 -  -9.1  -5.91981   AAAAGCCAAAAAAAA             GCCAGAC AAAC GTCCGGC              TTTTGAATTTTGAAG
      lpcC   4  67 316 1472689 .. 1472702 -  -5.2    -4.183   GCAAGCTGGAAGAAA               GCGG CGTCAT CCGC                GGCTATCGTGCGATT
 BAB1_1534   5 100  16 1485369 .. 1485386 - -10.5  -4.81685   ATCAACCAGCAAAAA             GCCGCCC CTGA AGGCGGC              TTTTTTCATTGCAAA
 BAB1_1540   7  58  21 1490202 .. 1490219 -  -2.6  -4.21908   CAGGATGAGGGAAAA             GGACGC CACTGC GCGTCT              AATCAGAAGCCATCG
 BAB1_1550   5  86  43 1498457 .. 1498473 - -10.9  -3.96892   AAGCGGGATCAGAAA              TCAGTCC GGT GGACTGA              TTTCCCCGCATAAAT
       apt   9  77  13 1504395 .. 1504414 -  -7.1  -4.56978   GCCTGAAACAACAAA            GCCCGGA GCATTG TCCGAGC             TTTTTCGTATCCTCA
 BAB1_1564   7  60 394 1513576 .. 1513589 -  -4.5  -3.94067   CATTACACAGAAGAA               GCAGCC ACC GGC-GC               GCCGAAGGTGACGCT
 BAB1_1577   7  63 460 1526298 .. 1526314 -  -8.7  -3.14463   AACCTTGCGGACGAA              GCTTGCC CGC AGCAAGC              CGGGCCTTTTTGAGA
 BAB1_1580   6 100 -11 1529405 .. 1529443 -   -16  -2.82623   CGTTTCTGACAAGCA   CCGATCCGGTGAAGGCGC AGC GCGCCTTCACCAAAATGG   AAGCGGCTCCAGATC
 BAB1_1590   0 NONE
 BAB1_1596   4  95  30 1545711 .. 1545732 - -10.9  -4.57073   GATTCTCGCGAAAAA           GCCGCACAT GAGA ATATGCGGC            TCTTGTTTTTCAGAC
      trmU   9 100  32 1553562 .. 1553581 - -10.7  -5.37593   TTTCAAACCAAAAAA            CCTCCGG TTCATG CCGGAGG             TTTTTTGGTTTGAAA
 BAB1_1611   6 100 406 1555510 .. 1555527 - -14.1   -4.4267   TTGGAAAATTGAAAA             CCGGCCC CTCG GGGCCGG              TTTTTGTTTGCACAT
 BAB1_1611   6 100   5 1555890 .. 1555928 - -18.4  -2.66733   TGGGAAGCTAGAGCA   TTTTCGCGCCAAAACCGT TTC ACACTTTTGGCGCGAAAA   TGCTCTATTGCATGT
 BAB1_1640   4 100  86 1584451 .. 1584479 - -24.7  -3.71917   ACTGGAAACGGGAAA        GGGCCGCCTTGCT TGA AGCAAGGCGGCCC        TTTTCTATTGAACAC
 BAB1_1654   5  56  23 1605748 .. 1605774 -  -2.2  -4.07885   GATTCCGCCGTAAAA         CGAGAAAAACGG ACG CCCCTTCCCTCA         AGCCACCGTCACGGA
 BAB1_1658   4  67 168 1609356 .. 1609374 -  -4.5  -4.36411   CAGCAACGATGAAAA             TCACCCG GGATG CGGGCAA             TCTCCTGAACGACCT
 BAB1_1665   6 100  34 1615120 .. 1615136 - -10.8  -4.65895   CCTCTGATTGAAAAA              GGCCGC GTCGT GCGGCC              TTTTTCATAGAGAAA
 BAB1_1669   4 100  42 1619021 .. 1619046 - -14.7  -3.87104   CGCATATTAGAATAA         GCCGTCGTGGC TAAG GCCATGACGGC          TTTTTCGTTTCAGAT
 BAB1_1674   6 100  27 1624076 .. 1624107 - -17.4  -4.19735   CGCTGCAAAATGAAA      CAGGCAGCTTGCCT GGAA AAGCAAGCCGCCTG       TTTCCATTACAAAGC
 BAB1_1683   4  73 245 1629560 .. 1629574 -  -9.2  -3.61178   GGCATTTATTGCAAA               GGCCAG TGA CCGGCC               TTGCTTCGCAACGGC
 BAB1_1691   8  68 -13 1635691 .. 1635704 -  -3.1  -4.63044   ATGCATAGAAAGAAA               TCAGGC GCT GCC-GA               TCAATATGCCCGCCG
 BAB1_1727   9  90   6 1670374 .. 1670393 -   -15   -2.7648   ACGATAAAAATATAC            GGGAGGGC GAAA GCCCTCCC             CCGCCTCACTGGGCA
 BAB1_1733   1  57 462 1675337 .. 1675349 -  -6.9  -3.17723   CTATCCTCAAGGCAA                CCGCC CGC GACGG                CAAGGCGTGAAGCCG
 BAB1_1743   5 100 199 1684201 .. 1684235 - -12.3  -4.76041   CAGATTGATGAAAAA    CCCCTCGATTTTTGGC AGCA GTCAAAAA-CGAGGGG     TTTTGATTCCGATCT
 BAB1_1749   5 100  59 1688873 .. 1688888 - -11.8  -5.27335   CTTGCCAAATAAAAA              CCCGGC TTGT GCCGGG               TTTCCTGTAAGAGCG
 BAB1_1749   5 100   8 1688906 .. 1688939 - -16.1   -3.1855   TCCTGTAAGAGCGAA     GCCAGGCCCGCTTGCT TCC AGCAAGCGGG-CTGGT     TTCGATATTATTCTT
       pyk   6 100 166 1696253 .. 1696271 - -12.4  -5.27335   TTGTTCAAATAAAAA             CGCGCTCC GAA GGAACGCG             TTTTTGAATGCCGTG
 BAB1_1766   8  84 -10 1699902 .. 1699925 -   -14  -2.60244   CCCCGAATGAATCCA          TCGAAGGGTA GATC TACCCTTCGA           TTTCTTCCCGCAGCA
 BAB1_1775   5  61  93 1709103 .. 1709114 -  -7.2  -3.53012   GCCTTGGCGGGCAAA                CCGG TTCA CCGG                 ATTGATTTCCAATCC
 BAB1_1804   4 100  27 1739113 .. 1739129 - -11.5  -5.63517   TGGCCAAATAAAAAA              CCGGAGC AAA GCCCCGG              TTTCTTCATCGGTTC
 BAB1_1827  13 100  23 1764321 .. 1764350 -   -13  -4.12748   GACGATACAAAAACA       GAAAAGGGTAGC GCGAGA GCCACCCTTTTC        ATTCTTTCAAGGCCG
 BAB1_1863   5  56 454 1799401 .. 1799412 -  -5.8  -3.36991   GATTAGCCGGAAATA                CTGC GCCG GCAG                 CTCGAGCGTGGCTTT
 BAB1_1884   4  86 -27 1831771 .. 1831790 -  -6.4  -5.07567   CTATAGCCTAAAAAA            GGCGCA GGCTGCTT TGCGCC             TTTTGCGGGGCTCCG
 BAB1_1893   8  76 222 1839853 .. 1839869 -  -7.9  -4.25104   CGTCTTTTATGAAAA              GCCGCTC GCC GACCGGC              TCATTCCGTGGTTCA
    lpdA-2   7 100  70 1864409 .. 1864447 - -23.4  -2.98878   CGACAAAACAAATAG   TTAGAGCGCCGATCTGAT TCA ATCAGATCGGCGCTCTAT   AGCATAATCCAATCA
    lpdA-2   7 100  27 1864473 .. 1864490 - -14.1   -4.7871   AATCAGCATGAAAAA             GGCCCGC TTGC GCGGGCC              TTTGTCGAAAGCATG
 BAB1_1939  17  77   6 1883826 .. 1883884 -  -9.7  -3.62597   CTGATCGGGGAATAA GGGGCGAGAGCATCTCCGGTAAAGGCCGT GAA ACGGT-TTTGCCGGAAATGCTCT-GCGAC AAAACTCAGCAGTCG
 BAB1_1952   5  62 223 1895499 .. 1895512 -  -8.1  -3.29471   TTTGGACCATATCAA               GCTGC TTCG GCAGC                ACTGGCTTACGAGTC
 BAB1_1962   4  62 377 1904474 .. 1904500 -  -7.8  -3.35597   TTCATTCTGGAAACA         TTCGGCCGGGGC AAC GCCACGCCCGCA         GTTGTCGATGCCGTC
 BAB1_1976   6  61  30 1917679 .. 1917707 -  -8.9  -2.92472   AAACAAAGGATTAGA        GCGCCGATCTGAT TCA ATCAGATCGAAAC        GCGCTCTAAAACAGA
 BAB1_1981   6  65 201 1920710 .. 1920729 -  -2.8  -4.57073   CACGCGCTCGAAAAA            GGTGC-ATC GGT GATCGCGCC            GAACGGGCGCATTCA
       hpt  12  91   9 1927454 .. 1927476 - -11.3  -4.14739   CGACTGATGCCAAAA           CCCGACGAG TTTGG CTCATCGGG           TTGTGGTATTACTCC
 BAB1_1990   6  53 238 1931924 .. 1931940 -  -2.9  -3.72576   GGCGCTGCCAGGAAA              TGCTGTC ACA GACCACA              TTGATGCGCAGCGGA
 BAB1_1990   6  53  99 1932061 .. 1932079 -  -6.6  -2.80493   TCCGCAATATAGAAC             CAGCCTGC CGT GTAGGCCG             CAATGAAAACCGGAA
       ppa   6  82  74 1933612 .. 1933650 - -13.3  -2.85008   CGTCAGAATAAATAG   TTAGAGCATCGGTCTGA TTCAT TCAGATCGATGCTCGAA   AATGCGGCAAAACAA
 BAB1_2005   7  63 250 1941391 .. 1941406 -    -6  -3.71873   CGATCGAGACCGAAA              CGCTGG AAGA CCTGCG               GATCAAGGGCGGCTG
 BAB1_2010   0 NONE
 BAB1_2022   8  90  -6 1961693 .. 1961734 -  -7.4  -4.86385   ACGTGTAAAAACAAA GAGATAGAGC--GGCTCCCG CTTT CGGGAGACATGCTCTATCTT CGACCGGCACGCCGG
 BAB1_2036   9  72 356 1972992 .. 1973013 -  -7.2  -4.26903   GGTACCGCAGCAAAA           CCCGGCAG AAGCGA CTGCCGTG            GCCAATCCGCAGATG
 BAB1_2042   3 100  15 1979133 .. 1979170 - -16.4  -3.65656   CGATCACAGACACAA   CAACTTCGCCGAAGCG GCAATA CGTTCCGGCGAAGTTG    TTCATCCTGCTTGTT
 BAB1_2059   8 100  29 1996290 .. 1996325 -   -20  -2.64973   AGTAATTCCACACTA    TGAAGGCCTGTTTCAA CAAA CTGAAACAGGCCTTCA     CAGGACATATATCAT
      secB   5 100  24 2011740 .. 2011766 - -22.4  -5.76949   TATCCTGAAAAAAAA         GCCCGGCTGGAA TTG TTCCAGCCGGGC         TTTCCTGCATAATTA
 BAB1_2079   4  68 300 2015652 .. 2015677 -  -6.1  -4.00868   TTACGCAGAAGGAAA         TGGCGCAGGCGC TGC GCGTCT-CACCA         GCCTATCTTTCGGCG
 BAB1_2089   3  58  18 2024247 .. 2024257 -  -2.4   -4.1899   TGACCGGATGCAAAA                 CCGG TTC CCGC                 TTCCGGGTCATTACA
      folC   7 100   7 2045122 .. 2045139 -  -9.8  -4.93595   ACAAAAATGGAAAAA             CCCGGC CTTTGC GCCGGG              TTTTGCTTATTGGGG
 BAB1_2134   5  60   9 2068439 .. 2068457 -  -3.8  -4.14392   TCTGAACGGCGAAAA             CATTTGCA AGC CGCAAAGG             CTTTTTCCTTACAGG
 BAB1_2148   7  82  30 2082794 .. 2082820 -  -9.4  -4.20074   AAATAGATGCCAAAA         CGCCGGTCTG GTTTTGT CAGACTGGCG         TTTTTATTTTCGGCT
    fabI-2   3 100  21 2108439 .. 2108458 - -12.8  -5.43974   AAAAGTAAATAAAAA            GGCCGCCC CGAA GAGCGGCC             TTTTTATAAGATGTT
 BAB1_2177   7 100   9 2112867 .. 2112890 - -16.8    -5.243   TAAATCATCAAAAAA          GGCCTTGGCA TCGT TGCCAAGGCC           TTGTCCCGTCAGTCA
 BAB1_2178   2  47  97 2114896 .. 2114907 +  -3.6  -3.21126   GGTGCGAACGCGGAT                GGCC GCCA GGTC                 TTCGTCGGTATAATT
 BAB1_2170   3 100 264 2108439 .. 2108458 + -10.6  -4.87273   AAAAGTAAATAAAAA            GGCCGCCC CGAA GAGCGGCC             TTTTTATAAGATGTT
      gshb   6  66  34 2070561 .. 2070599 +  -9.8  -2.60257   TTGACCTCACCAATA   GTATATGCTTAACTCCAG AAG TTGTATTTAAGCATATAC   TCACTTGTGGGATGT
     trx-1   8  93  30 2045122 .. 2045139 +  -9.8  -4.56133   ACAAAAATGGAAAAA             CCCGGC CTTTGC GCCGGG              TTTTGCTTATTGGGG
 BAB1_2078   7  70 101 2016069 .. 2016079 +  -4.6  -4.54727   CCTGCCCGGCTGCTT                 TGCG TCG CGCG                 TTTTCGTTTGCCGGC
      dnaQ   5 100   8 2011740 .. 2011766 + -22.4   -3.7791   TATCCTGAAAAAAAA         GCCCGGCTGGAA TTG TTCCAGCCGGGC         TTTCCTGCATAATTA
 BAB1_2064   7  78  34 2004381 .. 2004404 +  -9.4  -3.94188   ACCAATCAAAATAAA          CGCCGCGCGG TTTC CCACGCAGCG           TTGTTTGAAATGAAT
 BAB1_2058   3  68 251 1996511 .. 1996531 +  -6.8  -3.93288   TCGGCATCCTTTTCA           GCCGGAGCG GCCT TGC-CCGGC            TTTGCTTCGCTGCCG
 BAB1_2051   9  58 404 1990850 .. 1990870 +  -7.6  -2.85069   CTGGCCTGCTGCACA            TGGAACGG CTCCC CCGTTTCA            TCGTCTTTCAAGGTT
 BAB1_2041   5 100  18 1979133 .. 1979170 + -16.4   -3.2613   CGATCACAGACACAA   CAACTTCGCCGAAGCG GCAATA CGTTCCGGCGAAGTTG    TTCATCCTGCTTGTT
 BAB1_2035   4  70 -42 1973309 .. 1973330 +  -6.6  -4.05446   CCTGATTGCGCAGGA           GCGG-GAAG GCACG CTTCACCGC           TTTCTCATTCGCAGG
      bolA   7  72  35 1966141 .. 1966163 +  -6.9  -4.24204   ATAGCTTATGCGCGC          CCGGCGGCTG AAAT CTGC-GCCGG           TTTTCCGTCTGCATC
      bolA   7  72 332 1966438 .. 1966459 +  -7.3  -4.16284   ATATCGATATCATGC           TCGTCGG AAATATCG CCGACGA            TTTCTTCCAGAATAT
 BAB1_2021   4  67 146 1961701 .. 1961711 +  -8.2  -3.53444   AAACAAAGAGATAGA                 GCGG CTC CCGC                 TTTCGGGAGACATGC
 BAB1_2011   2  51 149 1947434 .. 1947445 +  -3.6  -3.56273   CGATCGGAGTTGTAG                CGCT CGCG GGCG                 TTATCTCATAATACA
 BAB1_2004   5  67 244 1941894 .. 1941913 +  -9.2  -3.19157   GCGCCGGGGCCGACA            GGGCGGAT CGTG ACCCGCCC             TTCATCACCTTCATG
 BAB1_1992   3  47 -15 1933538 .. 1933548 +  -2.4  -3.53811   GTGGACGACGCTGCT                 GCCG ATC CTGC                 TTTAAAGCGCATCCC
 BAB1_1975   1  56 249 1917849 .. 1917865 +  -7.3  -3.05384   TATTGCAGCGCCTCC              GGTGAAA CCT TTTCGCC              TTCCATGCGCGACAG
 BAB1_1968   5  66 117 1911896 .. 1911927 + -10.1  -2.56596   CCGCGCAAGCCGGGC      CAGGCCCGCGC ATATAATGGC GCTCGGGCCTG       TAGCTTGGTGCGACG
 BAB1_1964   8 100 143 1908100 .. 1908118 + -12.4  -5.13722   AAAGCACGAACAAAA             CCCATCGG CTT CCGGTGGG             TTTTGTTTTGATCGG
 BAB1_1961   2  43 260 1905000 .. 1905016 +  -2.2  -3.18452   CTTCTCAAGAAGCAG              GCGATG CTCGT CATAGC              TTCGCTTCAACTGCT
 BAB1_1951   4  63 286 1895628 .. 1895638 +  -2.6  -4.46215   CCGCACCATTTATTC                 TAAT TAA ATTA                 TTATTTTTCAATATA
 BAB1_1936   7  58 287 1883572 .. 1883582 +  -2.4  -4.27316   GAAGATGAAGGCCAA                 GACG CCG CGCC                 TTTTCCATTGACAAG
 BAB1_1917   3 100 101 1864414 .. 1864442 + -21.9  -2.90212   AAACAAATAGTTAGA        GCGCCGATCTGAT TCA ATCAGATCGGCGC        TCTATAGCATAATCC
 BAB1_1917   3 100 160 1864473 .. 1864490 + -14.1  -3.86015   AATCAGCATGAAAAA             GGCCCGC TTGC GCGGGCC              TTTGTCGAAAGCATG
 BAB1_1913   6  90 113 1860765 .. 1860783 +  -7.3  -5.06414   AGCGATCAAAGTCAC             AGCCCGG CTCTT CCGGGCA             TTTTTATTGACCGCC
 BAB1_1898  10  63 188 1849471 .. 1849503 +  -8.3  -3.14132   CCTCAGGCCCGGCTT      GCCATTATCCCTGCC CCC GGCAGCGATTGCGGC      TTCGTAAAAGCGGCC
 BAB1_1894   3  46 322 1842879 .. 1842898 +  -4.2  -3.01712   CGTCATCGTCTTCAT            CCTCGGTG ATGG CATCGAGA             TATTCCGGCACGCCC
 BAB1_1882   7  83 334 1831176 .. 1831193 +  -6.3  -4.91852   ATTTCTGCTACAGCA             GGGAAGA GAGC TTTTCCC              TTTCTTTTTCATGCG
      ubiG   1  63 334 1825364 .. 1825379 +  -2.5  -4.57569   GCTGCCCGCCGCAAG              CTCTG TCGGCT CGGAG               TTTTTCGGCCAGTCC
 BAB1_1866   5 100  14 1812057 .. 1812081 + -12.9  -3.75678   GATCCAAAGCAAAAA          GCCGGATGC AAAACCC GCATCCGGC          CTTTTTATTTCGGGA
 BAB1_1862   3  47 199 1800032 .. 1800044 +  -3.4  -3.41726   TTGATGAAACGATGA                TCCT GCTCA AGGA                TATTGTTCAGATATT
 BAB1_1841  10  70 214 1780642 .. 1780680 + -11.1  -2.73875   GCTTCTGAATGTGTC  GAAACGTCC-TTGTGGAG ATCA CTCCACGGCGGTCGTTTC   TCCTGTTCAGCAACA
 BAB1_1835   2  51 179 1774871 .. 1774883 +  -6.3  -2.71681   CGACCGCAACCAGAA                GAGTT TCA AACTC                TCCTTCGAGCAGTTC
      purH   3 100  20 1762756 .. 1762781 + -16.9   -4.0162   AACATATAAAGCAAA         GGCCCCGGAAC ATAT GTTTCGGGGCC          TTTGTCATATCAGAC
 BAB1_1816   6  68  34 1753091 .. 1753103 +  -6.9  -4.00038   CTGCCCAGGTTTGCC                GTGCC GCA GGCGC                TTTCTGATCGTCATG
 BAB1_1813   5 100  37 1748946 .. 1748963 + -10.5  -5.28176   ATTTTCGAGCAAAAA             GCGGGCT CAAC GGCCCGC              TTTTTTATGCCTGCC
 BAB1_1803   8  82  30 1739113 .. 1739129 +  -9.3  -4.26871   TGGCCAAATAAAAAA              CCGGAGC AAA GCCCCGG              TTTCTTCATCGGTTC
 BAB1_1789   3  56 344 1723144 .. 1723161 +  -2.6  -4.07568   CTATGATGGCGATGG             CCGTGC AGGCAC GCAGGG              TTTTCACGGCACCGA
 BAB1_1784   8 100  26 1718290 .. 1718306 + -10.8  -4.72272   AAGCTCGCGCTCAAA              GGCCGC TTCAT GCGGCC              TTTTTCATGAAAACC
 BAB1_1784   8 100  72 1718336 .. 1718363 +   -17  -4.10161   CGGCACAAAAGAAAA        CGCCGCTTCCGG CAAA CCGGAAACGGCG         TTTTGAACAGTCCTC
 BAB1_1774   7  57 -20 1709099 .. 1709118 +  -7.8  -2.75963   AACAGCCTTGGCGGG            CAAACCGG TTCA CCGGATTG             ATTTCCAATCCCGCT
 BAB1_1765   9 100  79 1699902 .. 1699925 +   -14  -4.15044   CCCCGAATGAATCCA          TCGAAGGGTA GATC TACCCTTCGA           TTTCTTCCCGCAGCA
 BAB1_1760   9 100 101 1696286 .. 1696344 + -16.1  -2.84013   GTTTTTGAATGCCGT GCGC-CATGACTGGATGATATTCCGGCCG TCA CGACCGGAATATC-TCCCGTCTAGAGCGC ATTTCGATCTGATTG
 BAB1_1751  12  70 181 1691333 .. 1691357 +  -6.4   -4.1899   GCATGGGCTCCTGTT         GCC-TCTGCGT GGAG GCGCGGAAGGC          TTTTCGGTCACATCG
 BAB1_1748   8 100  33 1688902 .. 1688943 + -24.7   -2.7438   GGTTTCCTGTAAGAG CGAAGCCAGGCCCGCTTGCT TCC AGCAAGCGGG-CTGGTTTCG ATATTATTCTTCGTC
 BAB1_1732   5  45 250 1676048 .. 1676066 +  -3.8  -2.93492   CACCGCAGCAAGCAC             CGCTATAA TCA TGATGGCG             ATTTCATCTGTCATC
 BAB1_1692   8 100 168 1638389 .. 1638405 + -10.8  -5.50774   TTGGCAGCAGCCTGA              GGCCGC ATGAA GCGGCC              TTTTTATTTGTTCTG
 BAB1_1681   8 100  13 1628999 .. 1629019 + -12.5  -5.46129   TAAGCAGAGGAAAAA            GCCGCTCCG AAC CGAAGCGGC            TTTTTTCATTTATTC
 BAB1_1673   7 100   3 1624076 .. 1624107 +   -13  -3.75153   CGCTGCAAAATGAAA      CAGGCAGCTTGCCT GGAA AAGCAAGCCGCCTG       TTTCCATTACAAAGC
 BAB1_1668   5 100 169 1619021 .. 1619046 + -16.9  -4.99134   CGCATATTAGAATAA         GCCGTCGTGGC TAAG GCCATGACGGC          TTTTTCGTTTCAGAT
 BAB1_1664  10 100   9 1615120 .. 1615136 + -11.5  -4.72272   CCTCTGATTGAAAAA              GGCCGCG TCG TGCGGCC              TTTTTCATAGAGAAA
 BAB1_1657   7  56 415 1609940 .. 1609950 +  -6.8  -3.01924   AAGAAGGCGAGGAAA                 CGAC CTG GTCG                 TATTCCGCCACGATG
 BAB1_1641   4  86  64 1587013 .. 1587029 + -10.9  -3.96892   GCCTACGCGTAGAAA              TCAGTCC GCT GGACTGA              TTTCTAATCCCGCTT
 BAB1_1623   4  61  44 1570981 .. 1570999 +  -5.2  -3.71848   CTGTTCGTCGCGGCG             GCGCTG AACTTCA CGGCGC             TTGTTGATGACGGAG
 BAB1_1615   7  95  39 1560508 .. 1560523 + -11.8  -4.31379   CGAGCATAAACAAAA              CCCGGC TTTC GCCGGG               TTTTGATCACTTCAT
 BAB1_1610  11 100  -2 1555883 .. 1555935 + -26.7   -3.1247   GATGTTCTGGGAAGC TAGAGCATTTTCGCGCCAAAACCGT TTC ACACTTTTGGCGCGAAAATGCTCTA TTGCATGTCGCGGAT
 BAB1_1606   7 100 171 1553562 .. 1553581 + -11.4  -5.37593   TTTCAAACCAAAAAA            CCTCCGGT TCAT GCCGGAGG             TTTTTTGGTTTGAAA
 BAB1_1595   4  72 223 1545711 .. 1545732 +  -8.7  -3.80746   GATTCTCGCGAAAAA           GCCGCACAT GAGA ATATGCGGC            TCTTGTTTTTCAGAC
 BAB1_1589   3  62 143 1539925 .. 1539948 +  -4.4  -4.07568   CTTGGCGGAGCAATC          ACCCGCGCGGC CAC GCCA-GCGGGC          TTTTCACGCACAGCG
 BAB1_1581   6  52 257 1531155 .. 1531165 +  -5.4  -3.14132   CAAGCGAGGCGCTGA                 CGAT ATT ATCG                 TTGATGCCGACACCG
      hemF   3 100  12 1515569 .. 1515586 + -14.1   -4.7497   CTGATGAAGCGGAAA             GGGCCGG TTTC CCGGCCC              TTTTTCATGCATCGA
 BAB1_1563  14  88  31 1514011 .. 1514030 + -12.1  -3.57792   AACGATTCAGGTGAG            GCGCGCC CCATCC GGCGCGC             TTTACCGATAGCTGG
 BAB1_1555   5  75  10 1504395 .. 1504414 +  -4.9  -4.82667   GCCTGAAACAACAAA            GCCCGGA GCATTG TCCGAGC             TTTTTCGTATCCTCA
 BAB1_1539   4  63 148 1490056 .. 1490074 +  -8.8  -3.18681   AGCAAGACAACGCCT             CCCCCTCA TCC TGAGGAGG             TTCCTGAGCTTGCGA
 BAB1_1533   2 100  26 1485369 .. 1485386 +  -9.8  -5.26875   ATCAACCAGCAAAAA             GCCGCC CCTGAA GGCGGC              TTTTTTCATTGCAAA
     lrp-1  11  63  37 1473048 .. 1473065 +  -6.9  -3.66908   AACCTGCTCATAAAC             GCTGCTG ATAG CAGCCGC              TTCCTTTTGGAGCGG
     lrp-1  11  63  73 1473084 .. 1473122 +  -2.4  -4.46212   CTTTTGGAGCGGAAA  GGCTTC-GCGAACATGC GCCAGA GCATTTTCGCCGCAGCG   TTTTGTCATGGCCGG
 BAB1_1516   1  51 147 1468706 .. 1468720 +  -2.1  -3.73775   GATAGCAGAAAAACG               TATCG AAAGA CGGTA               TTTCCTCAAGCTCGG
 BAB1_1503   6  65 332 1456441 .. 1456484 +  -8.2  -3.31792   CCTGCGCCTCGCTCA TCTGCTGGCGCATCTGGTTGA ATT TCGGCAGGATGC-CCAGAAGA TTCTGGACATGGTGG
     omp28   4 100  42 1445668 .. 1445689 +   -13  -5.63103   ACCTGATACAAAACG           CCGGCCTG GTTTCA CAGGCCGG            TTTTTTTGATTAGAG
 BAB1_1486   4 100 167 1439227 .. 1439242 + -11.8  -4.77036   CCTGATAAGTCAAAA              GGCGGC CGAA GCCGCC               TTTTTCATGGTCGCC
 BAB1_1472   4  47 126 1428185 .. 1428214 +  -4.4  -2.91997   ATAATCAATTCTCCT       TACATAGGCAAT CGATCA ATTCCCTGTGTA        TAGTTATCTGTCAGG
 BAB1_1467   7 100 405 1423962 .. 1423981 + -16.4  -4.78326   CATGAAAACGAGAAA            GCCCGGCG AAAT CGCCGGGC             TTTCTTTGTTTCAGG
 BAB1_1460  16 100  64 1416410 .. 1416436 + -15.2  -4.21908   AACAAAGAAATAGAA         CGCCGATCTGAT ACT GTCAGGTCGGCG         TTTTAAATCCTGGTG
 BAB1_1460  16 100 360 1416706 .. 1416756 + -13.3  -4.18042   CCCACCCTTTCACCC TTACCCCGTCATCCCTGCCGTTT ACCCG AAACGGTACGGAAGACGGGGCGG TTTGCTTTCTGTGGC
 BAB1_1442   0 NONE
 BAB1_1437   5  78 -40 1388220 .. 1388254 +  -7.6   -4.3129   GCCATCTGGGTGATG     CGGAGCGCAAGTGGCT CGA AGCCGCAACCGCGCCG     TTTTAATCATGAATG
 BAB1_1432   2  74 213 1383682 .. 1383695 +  -2.3  -5.03314   GTCTTGTCGTAGATG               CGGGT AATG ACCAG                TTTTTTCCAGATCAG
 BAB1_1426   8  78 131 1373940 .. 1373955 +  -8.2  -4.18762   GAAAAGGCCAAGCTG              GCGGCG CAGG CGCTGC               TTTTCCATCAGGCTT
 BAB1_1410   5  61 142 1362329 .. 1362347 +    -8  -3.14963   CGCCAATGAAGAAAA             GTCCGGGC ACC GACCGGGC             TTGCATGGTTCTGGA
 BAB1_1410   5  61 227 1362414 .. 1362432 +    -8  -3.14564   TTCCGCCGTGCGATA             GCCCTCTG AAC CGGCGGGC             TTGATGCGCCAGTCA
 BAB1_1405  10  60 284 1356654 .. 1356666 +  -4.7  -3.90112   ACCAGAAGATTGATG                CCGGG CTT CACGG                TTTCCTTGGAAGAAG
 BAB1_1401   9 100 -48 1352548 .. 1352575 + -17.8  -5.25803   CGCCATAGACAAAAA        GCGCCTTTCGGG AGCT TCCGAAAGGCGC         TTTTTTCTACCCCTT
 BAB1_1396   8 100   5 1348972 .. 1348988 + -10.8  -5.89947   CATTCCAATAAAAAA              CCGGGC GCAAG GCCCGG              TTTTTTTTACCTTTG
 BAB1_1393   7  77 324 1345795 .. 1345818 + -10.3  -3.65902   CATAGATGGGCAAAG          GCCTGCCACC CACAT GG-GGCAGGC          TTTCGCTGACATAGA
 BAB1_1388   6  93 444 1342680 .. 1342696 + -10.9  -4.37658   CATCGGGGGATATCG              GTGCAGA ATA TCTGCAC              TTTTCTCACCGAATT
 BAB1_1372   6  55 411 1330038 .. 1330077 +  -3.4  -3.88787   ATTTTTAGCTTTCTT  CTGTGCAGGC-GCGTCC TTGTGCC GGGCGCAGCCGCCCCAG  TTTCTCGCCATATAA
 BAB1_1363   5  75 399 1319947 .. 1319961 + -11.4  -3.09834   GCGCGACACATCCAT               GCGGTC CAT GACCGC               TTCAATGATGGCCTC
 BAB1_1355   5 100  16 1313461 .. 1313481 + -16.1  -4.64861   GCTGCAAAAAACAAA            CCCGGGCCG TCA TGGCCCGGG            TTTCTTTTAAAAACG
 BAB1_1348   4  83 -34 1305835 .. 1305862 + -13.4  -3.05046   GCGGCCTGCCTGCTC        CCCGCCCATTCC TTCC GGGATGGGCGGC         ATTTTAAGAGCATAA
 BAB1_1338   0 NONE
 BAB1_1334   8  68 203 1290069 .. 1290091 +  -3.3  -4.70879   GCGTTTTTGGCAAAA          CCGTGC-ACC GTCA GGCAGCGCGG           TTTTTGCCGTTTAGA
 BAB1_1334   8  68 413 1290279 .. 1290296 +  -3.3  -4.65895   ATTCAACCGTTTCCT             GAACGGC GTGC GCTGTAC              TTTTTACGTCGCGGC
 BAB1_1323   5  62 138 1278553 .. 1278573 +    -9  -2.62653   GAGGAACAGCCATGA           CCGGGCAGA GATT TC-GCCCGG            CTTCTGCCATTGTCC
      cobK   8  51  91 1275920 .. 1275937 +  -4.7  -3.36823   AAAGATCATCGTCGT             GCGCCTG AGGC CGGACGC              TTCAATTTTCCCGGC
 BAB1_1313   4  74 -48 1269695 .. 1269722 + -10.6  -3.21099   GACGGACAATCCCAA        CCGTTTGCAG-CG CTT CGACGGCAAACGG        TTCATCCTAACCGAC
      cobI  11  59 137 1264888 .. 1264901 +  -4.5  -3.85698   CGCCCATTTCGGAGA               G-GCCC TTC GGGCGC               TTTATGAGGAAGGGC
      gloA   2 100  12 1245386 .. 1245405 +   -15   -3.9461   GTGATAAAAGAAAAA            GCCCGGTC TCGC GACCGGGC             TTCTTGTTGAAAGAA
 BAB1_1278   6 100  31 1239986 .. 1240010 +   -10  -5.24551   AAGCCTCGGCAAAAA          GGGACGGG TCGTCATTC CCCGTCCC          TTTTTGTTGGTTTCA
 BAB1_1272   6  69 374 1235716 .. 1235731 +  -8.2  -3.65722   ACGGAGCGGGAAAGC              GCCCGT TTTG GCGGGC               TTTGCGAATTATTTT
 BAB1_1262  12 100  15 1221135 .. 1221154 +  -9.2  -5.31275   AGGATCAGAAAGAAA            GTGCCGGT TCCG ACCGGCTC             TTTTTTATCCTGCGC
 BAB1_1262  12 100  62 1221182 .. 1221201 + -12.1  -4.81249   CGCTGAAAACAGAAA            GGCCGCC CCGAAA GGCGGCC             TTTTTCAGTTTACCG
 BAB1_1222   7  78 109 1192330 .. 1192350 +  -9.6  -3.94051   CGCGGCATAAAAAAA            GCGCGGAG CAACA CCCCGCGC            TTCTTCATTTAGTTT
      bhbA   4 100  58 1182271 .. 1182292 + -17.3  -4.82901   TTTCTCAAGATGAAA           GGCCGAGGC AACC GCCTCGGCC            TTTTTGTCAGGGAAA
 BAB1_1194   6 100  74 1166857 .. 1166879 + -16.3  -2.93853   GACCGCATCTGCTTC           CAGCCCGCC CGAAA GGCGGGCTG           CTTTCGTTCAGCAGA
 BAB1_1190  15 100  80 1161648 .. 1161663 + -11.8  -4.95896   GTAGTTTAATAAAAA              CGGCCC CGAA GGGCCG               TTTTTATGCGTTTAT
      gltA   5 100  25 1143203 .. 1143226 + -19.6  -5.38054   TGAGCACAAAAGAAA          CCCCGGCAGC GAAG GCTGCCGGGG           TTTTTCTTTGTCCAG
 BAB1_1144   7  67 134 1114622 .. 1114635 +  -4.5  -4.36914   AGCGGCATCGGGGAA               GCCACG GCG CG-GGC               TTTTATCCGGGAGGG
 BAB1_1128   4  58 102 1095079 .. 1095116 +  -4.1  -3.96148   TGAACCGGGCCCTTC   TCGACAGCCATTCGCGAT CGT GTCGCG-ATGGCTGGAAA   TTTATCGTCACGACC
 BAB1_1114   6  69 109 1080190 .. 1080210 + -11.1   -2.5092   ACTGAAATTTCCATC            GGCAATCGC CGC GCGAATGCC            CTTCATGAGATATTG
 BAB1_1110   2  56  -6 1074007 .. 1074017 +  -2.4  -4.09864   CGCGCGAAAACACCG                 GCCG TAA CCGC                 TTTTCGCGACTGGCT
 BAB1_1102   3  56 302 1066047 .. 1066058 +  -7.2  -3.11687   CCTGATACTTGTTGA                CGGC TTCC GCCG                 TTCAATGATGATTGA
 BAB1_1092   8 100  20 1055313 .. 1055329 + -10.8  -4.75356   ATAGAGCAATAAAAA              GGCCGC ATCGC GCGGCC              TTTTTACGTATCTTT
 BAB1_1089   4  58  83 1052899 .. 1052912 +  -5.2  -3.60296   AATCCATATAGCCAA               GCCG TGCCAC CGGC                TTTGCCCTGGAAATA
 BAB1_1076  10  62  91 1042041 .. 1042059 +  -4.4  -4.09685   ATCGAAACCACTGAA             GCACCCGT TAT AGGGGCGC             TTTTGAAAGCTAGAA
 BAB1_1064   3  54 -45 1030805 .. 1030836 +  -2.2  -3.98172   TCTTGTAACAAGAAT      GAGCGCAAATACTA AATC TTGTGTTAACGCTC       TTTCTGCCTGTTGAT
 BAB1_1061   8  57 271 1025750 .. 1025760 +  -6.8  -3.14261   TGCCGATATTGGTCA                 CACG GCG CGTG                 TTGACTGGGTTTTTA
      folK   4  62 179 1013748 .. 1013759 +  -4.4  -4.07568   CTCATACCGATTACC                GGAA CAAG TTCC                 TTTTCCACACGAACC
 BAB1_1041   7 100 191 1004749 .. 1004764 +  -8.2  -5.30155   CTGTAATCAAAAAAA              GCGGCT GGAA GGCCGC               TTTTTTCATTGCTCA
    gltX-1   8  65  36  996323 ..  996346 +  -3.6  -4.31397   GGCCTTTTCGGCGGC          GGCGCCACCG TCAC CGGCTGAGCC           TTGTTTTCTGCCGGT
 BAB1_1025   8  61 266  987213 ..  987230 +  -5.6  -3.79519   CTTGAAAAAGAAAAC             GCAACT ATAAGA AGTTGC              TTTACTAATCCACTT
 BAB1_1022   8 100  44  983158 ..  983183 + -14.8  -3.63922   TATTGATAAAATGAA         GAAACCCCGG AGAAAG CCGGGGTTTC          TCTTTTGCGCGCGCT
 BAB1_0992   9  74  -6  959088 ..  959099 +  -5.8  -4.56597   GTCGGATTTATCCCC                CGCA TGAT TGCG                 TTTTTCCGAAACGCA
 BAB1_0974   9  53 217  947134 ..  947168 +  -6.5  -3.09518   GGTTGACGCGCGGAC     GATGCAGCTTTTCAA ATTGG TCGAAAAGCTCCGTC     TGTTCCACCTTTTGC
 BAB1_0967   7 100  22  941961 ..  941980 +   -15  -5.37593   GATGTTCATGCAAAA            GCCCGGCA GCGA TGCCGGGC             TTTTTTGATTTGGAA
 BAB1_0944   1  54  70  920163 ..  920177 +  -5.6  -3.29511   CCCATGCCGACAATT               GCGGGA AGA TCCAGC               TTCTGCCCGAATACC
 BAB1_0937   7  95  20  911881 ..  911897 +  -7.2  -5.31877   AGACAGGCCCTAAAA              TCCGGC CTCGC GCCGGG              TTTTTTATGCTGCAT
 BAB1_0922   6  60 358  894706 ..  894716 +  -8.2  -2.79574   GCTTCGCATAGGCCC                 GCCG GAT CGGC                 TCGTTGATCCATGTG
 BAB1_0912   5 100  89  885413 ..  885433 + -11.8  -4.60487   CGGCAATCGGCAAGG            GCGCGTGC GGAAA GCGCGCGC            TTTTTGGCAATGGTC
 BAB1_0882   5  68 333  856228 ..  856239 +  -5.8  -4.13014   ATTCACTTCAAAATG                TCCG TTGG CGGA                 TTTTGCAAGTGTAAC
 BAB1_0867   5 100  28  840481 ..  840506 + -16.3  -4.41956   TACAGAATGTAAAAA         GCCCCATGTTT TCAT AAACATGGGGC          TTTTCCTGTCTCTGT
 BAB1_0864   5  53 189  838883 ..  838920 +  -4.1  -3.66178   CCCCCCAATCCTTCA   CGACACTTTCCGCCGCCT CGA AGCTGGAG-AAAGGGTCG   TTTCGGCTTACCACC
 BAB1_0853   4 100 175  829102 ..  829120 + -13.1  -4.35524   TTGTCAGCAGTCTGA             GCCCGCC GGTCA GGCGGGC             TTTTACATTTGCGAA
 BAB1_0807   4  67 299  787868 ..  787889 +  -5.1  -4.25074   CCTTGCCAGCAAGCT           CTTCCGCAT CGAC ACGTGGAAG            TTTTGCGCTTTCCTC
 BAB1_0800   3 100  22  781899 ..  781916 + -12.7  -4.89729   TGCAGATTGAATGAA             GGGAGGC TGAT GCCTCCC              TTTTTGCATTTTATG
      parC   7 100  50  761580 ..  761596 + -10.9  -4.72986   GCCTATGCGGGGAAA              TCAGTCC ACT GGACTGA              TTTTTGATCCCGCTC
 BAB1_0769   3  58   8  748682 ..  748725 +  -6.2  -3.53012   TGCATTGATACGGTT TTAGAGCGGTTCCGACGATT CTGTTA AAAC--CGGAACCGCTCTAG TTTCGCACGGCCAAA
 BAB1_0756   9  77 336  740355 ..  740368 +  -6.7  -4.56775   CAAAGGCAATTTATC               GTGTC ATTC GACAC                TTTTTGCCAAGGGCT
 BAB1_0756   9  77 366  740385 ..  740401 +  -7.3  -4.54047   TTTTGCCAAGGGCTG              CTGCAAA GCC TTTGCGG              TTTTATCTGCCGTGC
 BAB1_0740   2  49 100  724928 ..  724951 +  -3.1  -3.54459   ATCGGTGATTTCACC          GCGCAGCTTG CGAGA CAA-CAGCGC          TTTGGACCGCCTTGC
 BAB1_0734   7  77  64  718966 ..  718977 +  -7.2  -4.58663   GCGGGCGTGGACGCG                GGCG ATGG CGCC                 TTTTTGGCAACTGAT
 BAB1_0728   3  86 152  713195 ..  713211 + -10.9  -3.96892   GCCTACGCGGGGAAA              TCAGTCC ACT GGACTGA              TTTCTGATCCCGCTT
 BAB1_0722   6 100  26  706986 ..  707005 + -13.6  -5.60689   ATTGGACACGGAAAA            CCGGACAG GCAA CTGTCCGG             TTTTTTGTTGTCTGC
       ndk   8 100  24  700507 ..  700522 + -11.8  -5.52909   ATGTGAATGAAAAAA              CCGGGC AATC GCCCGG               TTTTTTTAACTGTTC
 BAB1_0712   7  70 301  697618 ..  697634 +  -4.3  -4.46212   TCTTTTTCTGCAACG              GCGCAAG GGC TTCGCGC              TTTTGTGCTGCAAGC
 BAB1_0703  12  86 121  686484 ..  686510 +  -7.3   -5.0133   CGACGCTTAGTGTCT        C-GGCA-CGGCGG GTG CCGTCGATGCCCG        TTTTTTCCAGAAGTG
    pyrC-1   3  49 345  675885 ..  675901 +  -2.2  -3.65812   GCAATTTCAGGAAAT              CGATGA CATCT TCTTCG              TTGTCTTCAAGCGCA
 BAB1_0684   5  54  31  672184 ..  672194 +  -2.4  -3.89346   AAGCCTCGGCTCCGC                 GCCC GAT GGCC                 TTTATGGCCTCCACC
      smpB   8  88 102  657274 ..  657290 + -10.9   -4.0044   GCCTACGCAGGGAAA              TCAGTCC ACT GGACTGA              TTTCTGATCCTGCTT
 BAB1_0655   3 100  24  645368 ..  645384 + -11.5  -4.99134   CATGTGAATAAGAAA              GGGGCCG CTC TGGCCCC              TTTTTCATTTGGCAT
 BAB1_0649   7 100  19  642064 ..  642082 + -13.8  -4.04579   TATATGGTATCAAAA             GGGCGGCT TGT GGCCGCCC             TTTGCTGTTTCTGCG
 BAB1_0645   6  95  88  638101 ..  638124 + -12.5  -4.15044   TGTAATTTGACTGAA          TAAGGCGGC TTCTAT GCCGCCTTA           TTTGTTACGACGCGA
 BAB1_0642   1  47   9  633647 ..  633689 +  -4.8  -2.93585   GCAATAGGGTCTTAT TGC-GCCTGCCCCGATGTGC CTTCC GCACG-CGGGTCGAGCTGCA TGGTTTCCGGTGTCG
      glnE   2  51 462  625095 ..  625120 +  -3.1  -3.68853   GTTGGCCCATATCAT         CAGGCGTTCGC GCTC GCTCAGGCCTG          TTTCCGGGTTTTTGA
 BAB1_0603   5  53 118  591000 ..  591014 +  -7.1  -2.71712   TGTTTCGCAGCATCG               CGGAC ATATC GTCCG               ATTTCCAGCGCCGAA
 BAB1_0598   9  73   8  586471 ..  586508 +  -9.4  -3.61652   ATGCTTAAACAAAGG  CCTAGAG-ACGGCCTGACT TAA AGTC--GCCGTGCTCTAGG  TTGATTCTTTCGCCA
 BAB1_0588   8  67  38  576710 ..  576734 +  -9.2  -3.21395   GGGGAGTATGTTTGG          TTGCGGACGG CTTTT CCGCCCGCGA          TATTCTAGAGCGCAT
 BAB1_0580   4  68 175  570805 ..  570822 +  -3.4  -4.62471   CCAGTCCTCTTATTA             CCATCT ATGAAA GGATGG              TTTTTCAGGATTCCG
 BAB1_0568   4  69 409  558605 ..  558630 +  -9.1  -3.29471   GCAGGCGCGCGAAAT         GATTGCCAATGG CGA CC-TTGGCGATC         TTCGTGTCGTACAGG
 BAB1_0538   6  63  87  533834 ..  533870 +  -9.3  -2.70932   TGTCAGATCAGCTCA    CCGATGGCCGCAGGTTC CGG GTGCTTGCGGTCGTCGA    TGATTGCACAAGAGA
      babI   5 100  44  509590 ..  509619 + -18.7  -3.61652   AAAGTCTGATAGCAA       GGCGCTCGAAGTT TTCA AACTTCGGGCGCC        TTCATTCTTTCAGAA
 BAB1_0513   4  55  97  505591 ..  505603 +  -4.8  -3.60098   TGCAAATCCTTGTGG                CGGT GGATA ACCG                TTTCGGCTCCCGCAT
 BAB1_0506   6  72 291  496050 ..  496074 +  -9.9  -3.31792   ATCATGCGCCATGCT          GACGACGGAGC GAA GCAGCGTCGTC          TTCTGGGGCTGGTCG
      rnhA   6 100   4  493531 ..  493548 + -14.1  -3.92659   AAGGTGAAATAGTAA             GGGCGGC TTTC GCCGCCC              TTTCACTTTTAAAGC
       gmk  10  59 393  481730 ..  481772 +  -8.5  -2.62192   GGTGTTGGTCATGCG CGGC-ATGGGCGCGTGTGCAT AGG ATTCGCG-GCGTCCATTGCCG GTTGCTTCCATGCCC
      pssA   3  68 159  463464 ..  463483 +  -6.4  -4.07687   TCACTTCAAGTTTCG            GATCGGCA AGCT TGACGATC             TTTTCGGCGACCGAT
      xseB   3  56 408  450469 ..  450489 +  -5.3  -3.53012   CGTGTAGGGCAAGGA            GCGAGCTTG CAA TGAGCGCGC            TTTCCCCGGGCAGCG
 BAB1_0438   6  73   9  432990 ..  433012 +  -9.1  -3.60818   TCATTGAATCAAAAA           GGGTCGCCT GAGAA ATGCGACCC           TTTCAAAAATTTTGG
 BAB1_0435   9 100  13  431568 ..  431588 +  -9.7  -5.30686   TAGGAAAAGAAAAGC            GGCCCTC ACAAGCG GAGGGCC            TTTTTTATGACTGTT
 BAB1_0419   1  54 350  416605 ..  416616 +  -2.2  -3.93288   ACGTTTTGTTGCGTC                GTTC CGAT GAGC                 TTTAATTGGGTGACA
      atpF   5 100  29  413059 ..  413079 + -16.1  -4.55798   GTATTTCATGGAAAA            CGCCGCCCT ATC GGGGCGGCG            TTTTGCTTTAGAATA
 BAB1_0384   2 100 164  386255 ..  386281 + -16.6  -3.77188   TCCTTCATGGTGGTG         GCAGGCGCGCCA CTC TGGCGTGCTTGC         TGTTTCTGTTTGCCT
 BAB1_0373   8 100  53  373492 ..  373510 +   -16  -4.88711   ATGGAACAAGGCAAA             CGGGGCTG TTT CAGCCCCG             TTTTTCATGTCTTAT
 BAB1_0364   4 100  27  363955 ..  363970 + -11.8  -5.86976   TACGCTATCGAAAGA              CCCCGC TTCG GCGGGG               TTTTTTGTTTTCTCG
      mscL   7 100  32  349879 ..  349895 + -10.8  -4.82855   TCTGAAACTGAAAAA              GGCCGG GAAAA CCGGCC              TTTTTCAGTTTCATA
 BAB1_0345  10  60 372  345729 ..  345740 +  -5.8   -3.6502   CGTTGCAGCCCCAGC                CGCT CAGC AGCG                 TTTCCATGCCGCATA
 BAB1_0340   6  66 166  341456 ..  341485 +  -7.7  -3.56643   AAAGCTGCACCAGAT       CGGCGCCTGCC TTGATCTT GGCCAGCGCCG        TTTCGGCACTGTCGA
 BAB1_0333   2  48  49  334302 ..  334312 +  -4.6  -3.06492   GTGGAAATCAGTTCA                 GCGT GCG GCGC                 TGTTCGGGTACGTCG
 BAB1_0328   9  70 384  330183 ..  330197 +   -10  -3.14051   ATTCCATCTGAAGCG               CGGTTG CGC CAACCG               TCTTGGTCACGGTCG
 BAB1_0323   9 100  33  323785 ..  323804 + -11.4  -4.55023   AACGCTTGCGCAAAA            GCCCCGCT GCAA AGTGGGGC             TTTTGTCATATTGGA
 BAB1_0318   4  60  90  315728 ..  315744 +  -3.5  -4.08767   GCCGAGATGGCCGAT              GGGCTGG TTG CCTGCCA              TTTTGCGCGAATACC
 BAB1_0311   9  85 433  308450 ..  308477 +   -12  -3.65522   TGCGAAAGTCTTTTA        TTCGGCGGCC TCCTTCAT GGCCGCCGGA         TTGTTCGGATGCGTG
    ureG-1   8  74 307  297968 ..  297982 +  -2.7  -4.91511   AGATTTCTTGCAGAT               GCCCG CTTTC CCGGC               TTTTTATCCTCCCAT
 BAB1_0292   1  43  -6  287717 ..  287741 +  -2.9   -3.0263   AAGGACGGAGCGCCA          GCGTTGA CCGGAAGCAAC TCAACGC          TGTTCAGGACATGCT
 BAB1_0278   7  66  46  275884 ..  275906 +  -9.8  -2.55847   AGTTTTTATGTTCTG           CGAGGCGGCT TTT ATCCGCTTCG           GTTAATATGGAAATT
 BAB1_0270   5 100 306  271819 ..  271834 + -11.8  -4.99035   AAGCCTAATAGGGAA              CCCCGC TTCG GCGGGG               TTTTTCTGTAAATGG
 BAB1_0267   9  68 398  270516 ..  270554 + -10.4  -2.86185   CGCAGATTCATATGT   CGTGAAGAAAATTAACCT CGT GGGTTGAAATTCTTCACG   TAGTTCATTAGATTT
      soxG   8  77  13  242945 ..  242967 + -12.6  -2.73007   TGATGCGCCTTGCCT           GCCGGTCCCG TGT CGGAGCCGGC           CTTTGCGCGCCTGTT
 BAB1_0220   4  48 258  228581 ..  228593 +  -5.5  -2.70354   CGCGCCCATGTGGAA                CTTGC CGG GCAGG                TGGCTTTATCCGAAC
 BAB1_0211   3 100  22  219847 ..  219864 + -14.1  -5.14965   CGATGAATGCGAAAA             CCGGCGG GCGA CCGCCGG              TTTTTTCATGCGGCT
 BAB1_0168   4  82  36  180399 ..  180435 +   -13  -2.84587   ATTCTGGCCGGATGA    TCTGGTCGCGCTGGAG TTCTT CTTCAGTGCGGCCGGG    CTTGCTTTTATAAAC
 BAB1_0165   3  49 432  178789 ..  178801 +  -3.3   -3.5393   TCGGCAGGATAGTCT                TCGCG TTC CACGA                TTTCCGCGACATCAT
 BAB1_0160   9 100  24  175907 ..  175933 + -21.6  -4.43351   GATTTCAATAACAAA         GGCCGCCGTCCC CAC GGGATGGCGGCC         TTGTTTTTGAGGTGT
 BAB1_0146   5  71 -14  163441 ..  163481 + -11.2  -2.96216   AAGCTGAAGGAACTG GCCGGGAAGGCGTGAGG TTTCGGGC CCTCGC-CCTTCGCGGC  TATGTCATGCTCCGC
 BAB1_0138   5  60 284  151526 ..  151543 +  -6.3   -3.5936   GGCGAACACGGGTCT             CGATCAG CTCC TTGATCG              TTTCCACGATTTCAG
 BAB1_0121   2 100   9  137650 ..  137672 + -13.4  -4.18018   TGAATAATAGCAGAA           CCCGATGAGC TTC GCTCACCGGG           TTTTGGCTGGAGCAA
 BAB1_0121   2 100  70  137711 ..  137728 + -14.1  -4.96848   CAAAAGTGCAAAAAA             GCCCCGG ATTT CCGGGGC              TTTTTGTATCAAACG
      pncB   7  60  27  121967 ..  121980 +  -3.1  -4.20516   TATTCGGCGTTATGA               G-CTGC ATC GCAGGC               TTTATTCCATCAGCC
 BAB1_0097   6  74 289  103482 ..  103499 +  -7.7  -4.07618   GATTGGCAGGCCATG             CGCAGGGC GAT GCCCT-CG             TTTCCTTGTTCGGCC
 BAB1_0084   7 100  26   92218 ..   92237 +   -15   -5.0925   ACCGGACGGAGATAA            GGGCAGCG GAAA CGCTGCCC             TTTTTGCTTTTGCCC
 BAB1_0072   1  61 313   82126 ..   82136 +  -6.8  -3.53012   GACGAAAACGCTGCT                 CCAG AAG CTGG                 TTTCCGCCCAGAACG
 BAB1_0065   5  54 302   69061 ..   69079 +  -5.9   -3.1355   GCACGACCCCTTCGA             GGCTGCG CTGTA TGCGGCC             TTCGATATGGATCAG
 BAB1_0054   5  54  92   60756 ..   60770 +  -5.6  -3.41988   TGTTTTGGTTGCGCA               TGGCCG CAG CGACCA               TATTCTTCACTGCCC
 BAB1_0047   6  77 279   56036 ..   56052 +  -6.5  -4.70266   CATTTCTATCTCCCT              GCGCC CTCTGGC GGCGC              TTTTTCAATCGTCTT
 BAB1_0033   6  64 307   38779 ..   38824 +  -4.5  -4.18506   GTCGTTTTCAGGCCG CGCCGCCCACTGCTTGTTCTT GGAG AGGACCACGAAGCGGGTGACG TTGTTTTCGGAATCC
 BAB1_0027   6  58 215   32229 ..   32241 +  -4.9  -3.83502   ACACATAATCTTCTT                GATAT GAA ATATC                TTTCATATCCCCATA
 BAB1_0015   4  53  86   17666 ..   17694 +  -6.7   -2.7035   CCCATGTATCGGCAA       GGCGAGTGAGCG TCATGT CGATCAC-CGCC        TCGTCTATCGGTGCG
 BAB1_0004  10  61 271    6123 ..    6136 +  -8.1  -3.14132   GCTCATTCTGTAAAC               TGCCG CGTC CGGCA                TTGATGAGAACCGGC
 BAB2_0005   7 100  26    3059 ..    3084 -   -14  -5.07652   TGTTTCAAAAGAAAA         GCCGCGCAAG GTTTGG CCTGCGCGGC          GTTTCTGTGAACCAG
 BAB2_0022   4  70 333   19350 ..   19368 - -10.2  -3.19157   TATCAATGGGAGGAA             GCCTCGCC TGA GGTGAGGC             CGGTGCTGGTATGGG
 BAB2_0035   9  70  75   32596 ..   32620 - -10.7  -2.74144   TGGCCATCTGGAAAG          CCGATCCTTCC ACC GGACGGATCGA          GTGCCACTGGACCAC
 BAB2_0042   7  67 -17   39449 ..   39478 -   -10  -2.75268   GAAGCACCGGCAAAC       GCGCTGATCGCC TCAGGC GGCGATCAGCAT        TTTTTCGATTTCGTT
 BAB2_0045   1  67 288   41723 ..   41733 -  -8.2  -3.53811   TTGACCGGCTGGAAA                 GCGC CGT GCGC                 CTGTCGCGTTATGGC
 BAB2_0051   8  93  29   44887 ..   44907 -  -8.9  -4.92757   TCATGAATAAGAAAA            GGCGGCGCT TTA AATGCCGCC            TTTTTGTTCTTCAGT
 BAB2_0055   5 100  11   52932 ..   52949 - -14.1  -3.65529   AGATGTGCATGGAAA             GCCCGCC AAAT GGCGGGC              TTCATATTTTTTAGC
 BAB2_0083   5 100  27   85623 ..   85639 - -15.1  -4.43879   ATCATGCAAGGAAAA              GGGGCCG TTG CGGCCCC              TTTTGCGCTCTTGCA
 BAB2_0092   6  68 324   91592 ..   91602 -  -6.8  -3.90744   CCTGCCTTGAAACAA                 GCCT ATC AGGC                 ATGGCTTGCACCGGA
 BAB2_0108   3  71 187  106575 ..  106596 -  -2.9  -4.82901   GCGTTGGCAGAAAAA           TCGCCTATC CGAA GACTGGCAA            ATATGCACTGCCGTC
 BAB2_0119   5  61  17  118560 ..  118576 -  -7.9  -3.17194   ACTGTTCCAATCGAA              CGTCGGC AGT GGCGACG              GCGCTTTCCCTCGGC
 BAB2_0131   3  65 285  127262 ..  127282 -  -3.9  -4.38712   CCGAGGTGGATAAAA            CCATGACCG GCT CCGTCATGT            CGAATGGCAAGGGGC
 BAB2_0140   6  73  25  134762 ..  134789 -   -12  -2.64616   GGCTGATCCAGAGGA        GGACAACCCCGG TAAA CCGGGATTGTCG         CGTGTTTGGGGCTTA
 BAB2_0161   6  53 146  149337 ..  149356 -  -4.2  -3.64703   GGGGCTGGACGGAAA            GGC-GCCAA ATT CCGGCTGCC            ACCCAGCAAAGTCCC
 BAB2_0170   6 100  16  163151 ..  163176 - -17.7  -2.74499   GCTAGAAACAAAATT         CCGGATTCGCA TGGC TGCGAATCCGG          TTCTCATATGCAAAA
 BAB2_0177  12 100 174  170364 ..  170380 - -15.1  -4.39329   ATCTGATAGAATAAA              GCCGGGC ATC GCCCGGC              TTTATTGCTTTGTTT
 BAB2_0184   7 100  31  177496 ..  177514 -  -8.8  -5.63103   TTTCAATCAAAAAAA             GCCGGG TTGATCG CCCGGC             TTTTTTGTTGGCTTT
 BAB2_0197   4  51   6  191581 ..  191632 -  -2.7  -3.60627   CCATGGTACGCCAAA CTAGAGCATTTCC-AGCC-AAAGT TTGAAGG ACTTTTGGCTCGAAAATACTCT-G AATAGTCAGCGTTTT
 BAB2_0197   4  51  -5  191628 ..  191643 -  -3.2  -3.63744   TTTGGCTCGAAAATA              CTCTGA ATAG TCAGCG               TTTTTCGCGGAAGAA
 BAB2_0204   3  56  -8  198434 ..  198447 -  -5.2  -3.44325   ATCTTTGATAAGGAA               GCGG GTTACT CCGC                GGCAACGGGTGCGGC
 BAB2_0211   5  65 459  205620 ..  205641 -  -5.1  -4.13282   ACCAGATGCGCAAAA           CCGACGC GCTGCTAT GCATCGG            CAAGGGAAATGGGGC
 BAB2_0235   3  45 133  231730 ..  231748 -  -2.4  -3.33737   CATCAATTTTTACAA             TTACGG CCTCATC CCGCAA             AAGCGGCTGGAATGG
 BAB2_0242   5  81  57  238047 ..  238063 - -10.9  -3.60296   CAGCGGGATCGGAAA              TCAGTCC AGT GGACTGA              TTTTCCCGCATAGGT
 BAB2_0252   3  51 421  246969 ..  246980 -  -3.6  -3.53012   CCGGCGGGGCGGAAA                CCAC CAGG GCGG                 TCAATACGGAAGTGT
 BAB2_0264   5  52 274  257887 ..  257897 -  -6.8  -2.53995   ACTGATCCGAAGTCA                 CCGA TTT TCGG                 CATGCCGATCCTTGA
 BAB2_0270   6  70 342  262653 ..  262692 -  -7.1   -4.0896   AAAGCCGTCCGAAAA GCGCGC-CCGCGAAAAGGC AGAA GCCGTT-CGCCGCGCACGC  AAGCTGGCCCGTAAG
 BAB2_0273   7  84 456  264203 ..  264232 - -10.6  -3.81951   TGCGATACGATCAAA       GCGGCGATTCCC GAACCG GGGGAGCGCCGC        TTTTCTTTATCGCAA
 BAB2_0287   7  68 368  280147 ..  280160 -  -5.9  -4.14243   GAGGTTATTTCAAAA               GAGCC GCTT GGCCC                CGCTGTTCGCCAGGG
 BAB2_0301   6  95  88  295080 ..  295119 - -15.2  -2.66274   CTTGCCATAACCAAG  TC-TCAGAGCGGTTCCGGT TAA AACGGAACCGCTCTAACGA  TTTGTTTTGTCGCAT
 BAB2_0309   3 100  28  304338 ..  304362 - -14.2  -5.67283   AACCGAAAGAAAAAA          GCCGCCGCAG GGGAA CAGCGGCGGC          CAGGTTGCGGCTTGA
 BAB2_0327   6  93  28  325361 ..  325376 -  -8.2  -4.99043   GGCTTATAAATAAAA              CCCCGC TTTC ACGGGG               TTTTATTTTGATCTT
 BAB2_0336   2  65   7  334930 ..  334947 -  -9.8  -2.51133   GATGGATTGAGCAAG             GGCCGG GGTTTT CCGGCC              TTTGTTTTATAGCCG
 BAB2_0339   8  63 281  337274 ..  337289 -  -6.8   -3.6715   GCATCGAAGGTGAAA              TCCAGC AATT GCCGGA               AGATTATCCGGTCAA
 BAB2_0348   4 100  23  344514 ..  344533 -   -15  -4.86033   AAACCCGGATAAAAA            CGCCGCTC CGAA GAGCGGCG             TTTCTTTTTTGGCGA
       dcp   2 100   9  352204 ..  352219 - -11.8  -4.71382   ACAAGCATTGAAAAA              GGCCGG TTTC CCGGCC               TCTTTTGTTTAATTC
 BAB2_0366  11 100  26  361384 ..  361399 - -11.8  -4.64383   AATTACAAAGGAAAA              GCGGCC AATT GGCCGC               TTTTCTGTTTTTAAA
 BAB2_0379   4  56 304  374636 ..  374654 -  -2.3  -4.07568   CCGCGCGTCGGAAAA             GGTGGAT GTCAT ACCCGCC             AGGCGGCGCTGAGGT
 BAB2_0388   9  68 127  382846 ..  382872 -  -3.1  -4.66609   CAGGTGATTTAAAAA        TTTC-GGCATAGC CGA GCC-TGCCAGAAA        GAATGAAGCTGTTCA
 BAB2_0403   5  59 -25  397612 ..  397626 -  -7.8   -3.0752   GACATCAGTCGAACA               GCGGTC CGT GACCAC               CGCCAGCAGCCTTGC
 BAB2_0411   3  72 412  405059 ..  405080 - -10.1   -3.3854   AATCATGATCCAGAA           CGCCCGG TTGATCTG CCGGGCG            ATTGCGTGGAGGAAC
 BAB2_0432   4  56 147  428000 ..  428023 -    -6   -3.2918   AGATATGGACATTAA          TTG-CGGTGGC ATT GTCACCGGCAA          TGAGACGATCGAGGA
 BAB2_0432   4  56 -14  428160 ..  428184 -  -7.1  -3.05384   GGTGCGGTGACGTAA          GTTTTTCCGCT CAG AGCGGCAAGAC          GGCCAACGTTCCGTG
 BAB2_0439   8  86  41  433877 ..  433905 - -13.9  -2.92472   AAACAAAGGATTAGA        GCGCCGATCTGAC TGG ATCAGATCGGCGT        TTTGGAGCAGTTCCT
 BAB2_0447   7 100  24  444247 ..  444265 - -12.4  -4.96646   TCATACAACGAAAAA             GCCCCGCA CGA TGCGGAGC             TTTTTCATTTCCTGT
      proC   5  66 270  452876 ..  452891 -  -7.5  -3.59946   GCGGGAAGTACAGAA              GGCCG AAAACA CGGCC               TATCTCTTCATCACG
 BAB2_0469   7  69   6  465691 ..  465708 -  -8.4  -3.69332   GAACAAGATGGCAAA             CGAGCC GGAATA GGCTCG              TGGTTTTATATCCGG
 BAB2_0476   7 100  32  472193 ..  472209 - -13.7  -5.09426   CTCAAGCTGAAAAAA              GGCGCGA TCA TCGCGCC              CTTTTCCATTTTGTG
 BAB2_0487   8 100  30  482201 ..  482231 - -21.3   -2.8474   TTCTATTTATAAGGA       GCGGCGGTTCTTC TTTTT GAAGAACCGCCGC       TAATTTATTGGAATA
 BAB2_0503   7  76  81  495140 ..  495165 -  -7.5  -4.25848   AACGTCCTATGAAAA         GGCCGTCGACA AATA TATCGCCGACC          ATCCGGACCGTATCA
 BAB2_0512   5  90  17  503132 ..  503143 -  -7.2  -5.03314   GCGATCCTGAAAAAA                GGCC AAAG GGCC                 TTTGGAGGCGGCGCT
 BAB2_0517  13 100 468  508787 ..  508803 - -15.1  -3.42581   AAATACCAATACGAA              GCCCCGC TCT GCGGGGC              TTTTTCGTGATGGGG
 BAB2_0517  13 100 406  508846 ..  508865 - -13.6  -4.37763   TCAGGCAAAAAAAGA            GCCGGACT GGGA AGTCCGGC             CAAGTTATGAAGGTG
 BAB2_0523   7 100   9  519111 ..  519128 - -12.7  -4.46212   TGGCCTATGAGAAAA             GCCCCGA ATTT TCGGGGC              TATCTGCATCAAGGA
 BAB2_0530   5  51 329  527556 ..  527582 -    -5  -3.38812   GCCCGCGCAACAAGA         GGCCGGATGAGC GCC GTTCCTCCAACC         GGGTTGTTCGGCTCA
 BAB2_0533   1 100  25  530153 ..  530178 - -21.9  -4.83615   GATCCCGGATAAAAA         GCCCGCGCGGA GCAA TCCGCGCGGGC          TTTTTGATGGCTGGT
 BAB2_0543   1  40  99  540982 ..  541000 -    -3  -2.57344   TATTGCGCGCATAAT             TCCCATGG GTT CCATGCGC             GCCGCACACGGCTTT
 BAB2_0554   9  57 367  549951 ..  549963 -  -7.7  -2.73124   CGGCATTCTGGAAAT                CAGCA CCA TGCTG                CGCGGCGCACCGCTG
      ugpC   8 100  13  576382 ..  576404 - -13.5   -4.4078   TGGGCTTAACCAAAA           CCCGATGAG TGAGG CTCATCGGG           TTTTGGCATGAATCA
 BAB2_0603   7  56  35  595877 ..  595889 -  -4.1  -3.85698   TCCGCCTGCGAGAAA                GAGAA CGG CTCTC                CGCTTCCATGCCGGT
 BAB2_0607   5 100  37  599457 ..  599478 - -15.9  -5.18643   TGAACCAAAACAAAA           CCCGGATGG CGAG CCATCCGGG            TTTTGTTTGGGCCGG
 BAB2_0616   6  62 143  607648 ..  607662 -  -9.2  -2.60496   GCGCTTCGCAAATAT               CGGCGC TTG ACGCCG               GGTAAGATTCGGCAG
      rpmG   4 100  43  619973 ..  619992 - -11.4  -5.61881   TTGGAAAAATAAAAA            GCCGCCTC GCAA GAGACGGC             TTTTTGAATTCAATC
 BAB2_0649   6  60 330  637399 ..  637421 -  -2.7  -4.19953   GATGCAATGCCAAAA           GATATCGAG CGCCC CGCAATATC           GGGGCGTGAAGATGC
      recG   5  51  87  653123 ..  653134 -  -5.8   -2.7185   AGGAGGTGCGAAGCA                CCGT CTCG ACGG                 GTAAGGCATTGGTTC
      recG   5  51 -29  653216 ..  653250 -  -3.6  -3.45324   GAGGGGGAGCAAAGA    GAGTGCTATCCTGCCC TAAGC AGGC-GGATGGC-CTC    GTCGCGCCCGAAGAG
 BAB2_0663   6  56 141  659783 ..  659816 -  -5.3  -3.55622   GGCAAGGCCGCTAAA     GCGCGCCGCAT TTTATCATACGC ATACGACGCGC      TTTAAGCTGAGGCGG
 BAB2_0674   8 100  99  672343 ..  672359 - -11.5  -4.64613   CATAAACAAGGAAAA              GGGCGCC CAA AGCGCCC              TTTTTATTATCCTGC
 BAB2_0689   7  62  22  684391 ..  684406 -  -3.2  -4.41348   TCCCCCCGAAATAAA              CCGG TCAACTAG CCGG               GCAGCGGCGTCCCCA
 BAB2_0705   5  58 420  700852 ..  700872 -  -7.5  -2.87931   GGGATGGGTGACAGA            CCGCACCGG ATA CCGATACAG            CCCTGCCGATCCCGA
 BAB2_0705   5  58 164  701117 ..  701128 -  -3.6  -3.90112   TTTGGCGGAATGAAA                CGGA CGGA CCCG                 ATCACCAAATATATC
 BAB2_0710   8  95 131  707636 ..  707664 - -14.7  -3.20878   CAATATGGAATGCAA        GAAAAGCCGGG TCTCGCG CCCGGCTTTTC        GCTGTCATTCTATAG
      ybgT   4 100  10  722213 ..  722230 - -14.1  -4.65153   CCATATAAAGTAAAA             CGGCCCG TTTC CGGGCCG              TTTTGCATTTCAGTG
 BAB2_0753   8  62 261  747154 ..  747173 -  -7.8  -3.35371   CACATTGCGAATGAA            CCAGTCAG CCTG CTGGCTGG             CCACGCGGCACCAGT
 BAB2_0756   4  89  39  749319 ..  749353 - -13.6  -3.17051   TTTCCATCATGAAGA     CGACTTCTGATCCGGC ACG GGCGAACCAGAAGCCG     CAAGCACTTTTATAG
 BAB2_0759   5  74 -32  752400 ..  752414 -  -8.6  -3.86015   CAGCTTTTCCATAAA               GTTGTG CAG CACAAC               AGCCTGATTGTGCTC
 BAB2_0764   5  66 123  755910 ..  755932 -  -9.8  -2.62263   ATGGCGGTGAGATTA           GCCTGCGCAA CGA TCCCGCAGGC           GGATTGATTGCCGAG
 BAB2_0770   2  53 158  762085 ..  762097 -  -3.3  -3.85698   TGGTGGCGGCAGAAA                TGCTC GGC GCGCA                ATATGGCGTCGGCTC
    serA-2   8 100  10  772712 ..  772739 - -16.3  -3.75629   GATGCTGAAGTGAAA        GGAGCAGCCCG TTGAAC CGGGCCGCTCC         GGTCTTTCATCAGTA
 BAB2_0792   9  55 244  779910 ..  779920 -  -4.6  -3.65827   CAACCCGGATCGAAA                 CCGC CCG GCAG                 ATGGTGTTACACGCC
 BAB2_0819   8  90  30  803020 ..  803050 -  -6.7  -5.03145   TAAGGCGCCAAAAAA       TGGCCCATCCAAC ACGAG GAAGGATGGGCCC       AGGAGGGCAGCTTTC
 BAB2_0838   7  84 250  825798 ..  825814 - -13.7  -2.52623   TTCCGGGCAGAATAC              GCCGCAC CAT GTGCGGC              CCATTAGCACCATGG
 BAB2_0851   8 100  27  837631 ..  837653 - -16.2  -4.04587   CTCTAAAAATAAAGA           GGGCGGCTCC ATT GGGGCCGCCC           TGTCCGTCTTCAACC
 BAB2_0857   8  55 369  844559 ..  844569 -  -4.6  -3.66999   ACGGATCGAGGTAAA                 GCCA GGG CGGC                 GCCTCAGCCTTCAGG
 BAB2_0860  13  81  34  848229 ..  848250 - -13.1  -2.78032   CCGCCCGGAAAACAG           GAAAGCCTG CAAG CAGGCTTTC            TTATGTTATAAAATA
 BAB2_0873   6 100  63  859951 ..  859984 - -19.8  -4.99043   GGTCGACAAACAAAA     GAGACCGGAAATGC TTCCAT GCATTTCCGGTCTC      TTCAATTTTTCAGCG
 BAB2_0910   7  55 191  890861 ..  890879 -    -3  -3.97368   TCGGCAAGGGAGAAA             CCGAAGGC CAC GGCTTCCG             CTCGGTGATCGAAGC
 BAB2_0920  10  85  25  898865 ..  898887 - -11.9  -3.66666   TTCAAAACCGGCAAA           GCCGCCTCG TTCTG CGGGGCGGC           TTTTCTTTATCGGGG
 BAB2_0934   3  67  79  914350 ..  914381 -  -3.7   -4.4784   GAAACTTGAAACAAA      TCAGGCCGCAGCCC TTGCG GGACTG-GCCCTAA      TGACGAAGCAGTCTG
 BAB2_0970   2  73 341  947248 ..  947274 - -11.4  -2.70932   TGGTCTTGGCAAGTA         GCACGCCCCCGC CTC GCGCGTGCGCGC         CGCAGGCGGTGCATC
 BAB2_0990   3 100  25  964859 ..  964880 - -12.3  -4.34444   GCAACAGAATAGAAA           TGCCCAACC TTTC GGCTGGGCA            AATCAAGTGGAATAT
 BAB2_0995   2  62 -27  969828 ..  969849 -  -3.6  -4.20531   GATACGCATCTAAAA           CGGAAAGG CGTAAT CCACTCCG            ACCAGATAAAGCCCA
 BAB2_1017   3  62 247  991403 ..  991419 -  -4.4  -4.07568   GTCTCCCCGGCAAAA              GCGATC GTCAG AATCGC              CCACCTGAAGCAATG
       cls   8  78   7  994870 ..  994886 -  -8.7  -4.21275   CCAAGGCATCCAAAA              GCGCTAC AAT ATAGCGC              GATCGATCAAAGAAA
 BAB2_1029   8  73 102 1003675 .. 1003699 -  -9.4  -3.67597   GTCCTCACCGAACAA          TGGAAAACTG TCGAT CAGCTTTCCA          AGAAGCTGAACGCCC
 BAB2_1035   4  72 337 1007476 .. 1007490 -  -7.8  -3.94188   ACCTATCCGAAAGAA               CACCAG CAT CTGGCG               GTCTTGAAATATCTT
 BAB2_1043   5 100  33 1016684 .. 1016706 - -13.5   -4.8048   CTGCCATAGCAAAAA           GCCACCGAT GCGGG ATCGGTGGC           TTTTTCTTTTCAAAA
 BAB2_1062  10 100 128 1040976 .. 1040994 -   -16  -2.64616   CGGGCATGCAGATTA             TCGGCGCC AGC GGCGCCGA             TGCCGAAATTCTGGC
 BAB2_1062  10 100  12 1041086 .. 1041110 - -12.9  -4.94487   GCATAAAAGACAAAA          GCCGGCTTC CACAAAC GAAGCCGGC          TTTCTTGCCGATCAT
 BAB2_1072   3  56 443 1050447 .. 1050461 -  -5.6  -3.53012   GCCTTCTTCTTCAAA               TCCGGC AAA GTCGGA               ACCGAGACTGTTCTC
 BAB2_1078   9  65  25 1061810 .. 1061820 -  -8.2  -3.35813   TTCGATCTGAATGAA                 GCGG TTC CCGC                 GTGTCTGTTAAAACA
 BAB2_1084   6  57  17 1067010 .. 1067022 -  -6.9  -3.14683   ATACCGCTCGATGAA                GAGCG CCT CGCCC                ATCTTGCAGGAAAAT
 BAB2_1115   6  70   7 1106653 .. 1106663 -  -6.8  -4.05788   CTTGCCGAAATGAAA                 CAGG CGG CCTG                 TCAGGCTCAATAGAC
 BAB2_1136   5  77  52 1129177 .. 1129195 -  -6.6  -4.56597   CGGTTCCGGTAAAAA             GGAACGTC GGA GCCGCTCC             ATCTCTTTGTTTTAA
    hemN-2  11  74 396 1151829 .. 1151841 -  -2.6  -5.03314   TGGACCTGCAAAAAA                GGCA TATGT CGCC                GGAATGATACCGAGG
 BAB2_1158   2  47 455 1150443 .. 1150460 +  -2.6  -3.53811   GTCGGCATGGATATC             CTCAGG CGAAAA CCCGAG              TTTCGCGCCAATGCG
 BAB2_1135   5  60   3 1129155 .. 1129198 +  -4.5  -3.93868   CGCTGCCATTTAACC GTTAGAGCGGTTCCGGT AAAAAGGAAC GTCGGAGCCGCTCCATC TCTTTGTTTTAAGCA
 BAB2_1121   1  46 193 1113300 .. 1113329 +  -4.1  -3.01712   CGCTGAGAAGGGCTG       CGCGCAGCGCCGGA TAA TCAGGCTC-GCGCC       TGTTGCGCAAAAGCA
 BAB2_1114   3  62 165 1106678 .. 1106716 +  -8.7  -3.05844   GTCAGGCTCAATAGA  CCCTTGCGTCCGGGCTGG CTGG CCTGCCCGG-CTCAGTGG   TCTTGAAGTCGGCAA
 BAB2_1083   8  70  43 1067094 .. 1067109 + -10.4  -3.17051   TTCCGCCCGCCTGGC              TGCGCG TGCG CGCGCA               TATTCATGGTGCGGA
 BAB2_1077   6  57 158 1061942 .. 1061952 +  -6.8  -3.14931   CATTTATCAAGTTCT                 GCGA TAA TCGC                 TTCCTGCCGCATCGG
 BAB2_1068   3  55 283 1049445 .. 1049474 +  -4.9  -3.65902   CGATCCTGTTGAAGC       GTGTCGGCAGGC CGACCGC GCC-GCCGCCGC       TTTCGATGCCGTCGG
 BAB2_1061   7 100  10 1041086 .. 1041110 + -12.9   -4.1711   GCATAAAAGACAAAA          GCCGGCTTC CACAAAC GAAGCCGGC          TTTCTTGCCGATCAT
 BAB2_1042   7 100  29 1016684 .. 1016706 + -13.5  -5.45802   CTGCCATAGCAAAAA           GCCACCGAT GCGGG ATCGGTGGC           TTTTTCTTTTCAAAA
 BAB2_1034   3  43  19 1007775 .. 1007814 +  -3.6  -2.74525   CATTGCCATTCTTTT  C-CCGATGCTCAATGAACT GCT GGTCCATTGAGCATCCAAG  TCATCTGTGGTTTCA
 BAB2_1034   3  43 354 1008110 .. 1008124 +  -3.5  -2.80016   TTCAACAGCGCTACC              GG-GCC GAAC GGCTCC               TCGTTCATGATGGCG
 BAB2_1028   3  56 174 1003962 .. 1003987 +  -2.5  -4.07568   GGCCGCGTGAGGCGA         GTGCCTGCGA ATAAGCA TCGC-GGCTC         TTTTCCGCAACCGCA
      prfC   5  78  27  998853 ..  998879 + -10.8  -3.54307   GGGTTTAACCAAGAA         GGCTGGCGGCGA TTT TTTCCGCCAGTC         TTTCAGCGACGTCTT
 BAB2_1002   2 100  25  977508 ..  977524 + -10.8  -5.10665   AACGGAAATGAGCAA              GGGGCC GAAAA GGCCCC              TTTTCTTTATTCCCT
 BAB2_0994   6  81 405  970052 ..  970075 +  -9.6  -4.14511   TGCGGGTAACATCGA          G-CCGGTCGAG CGT CTTGACCGGGC          TTTTGGCCTGGCATT
 BAB2_0967   3  55  40  946179 ..  946206 +  -4.8  -3.57144   CTTCGAGAAGGCGCT        TCGCGCCTCCCCA GGA TGAGGAG-CGGGA        TTTGGCGATCACGCA
 BAB2_0960   8 100  18  939645 ..  939666 +   -13  -4.65895   AAATCCAAAGCAAAA           GGCCCTCC GCAACG GGAGGGCC            TTTTTACATAAGGCA
 BAB2_0939   0 NONE
 BAB2_0933   5  58 190  914518 ..  914528 +  -3.2  -4.08767   AACGCCTCAAAACGG                 TGGT CAT GCCA                 TTTTGCACGCCTGGC
 BAB2_0919   3 100  27  898865 ..  898887 + -14.8  -4.99043   TTCAAAACCGGCAAA           GCCGCCTCGT TCT GCGGGGCGGC           TTTTCTTTATCGGGG
 BAB2_0892   8  74 444  874511 ..  874543 +  -6.2  -4.46212   GCCGCAAGGTCATGG     CCGCG-AGGAAGGCG GGCA CGTCGTCCTGCGCGA      TTTTGTAATCCACCA
 BAB2_0887   2  64 120  869659 ..  869669 +  -4.6  -4.20868   AAGCCCCCCGCCCAA                 TCGC GAG GCGG                 TTCTTATTTTAGAGC
 BAB2_0880   6 100  23  866452 ..  866477 + -20.5  -4.68528   TTAAATACAATCTTT         TGGAGCCGCCC CTGT GGGCGGCTCCA          TTATTTTTTGCATTT
 BAB2_0872   4 100  46  859951 ..  859984 + -19.8  -3.45031   GGTCGACAAACAAAA     GAGACCGGAAATGC TTCCAT GCATTTCCGGTCTC      TTCAATTTTTCAGCG
 BAB2_0859   3 100  22  848229 ..  848250 + -13.1  -3.75824   CCGCCCGGAAAACAG           GAAAGCCTG CAAG CAGGCTTTC            TTATGTTATAAAATA
 BAB2_0836   4 100 169  824581 ..  824606 + -14.8  -3.50466   TTAAGACGGAACCGT         TGGAGCCGGT ACAGTG ACCGGCTCCA          GTTTTCTTCTCTCAT
 BAB2_0832   4  58 382  819513 ..  819535 +  -5.5  -3.59979   GCCCCCCGACGACAA          CCGCGCGGGT CGTG ACACG-GCGG           TTTGAAATCAGCGGC
 BAB2_0818   4  47 172  803179 ..  803189 +  -2.4  -3.53811   ACCCGTCACGGGAGG                 CGTG GTG CCCG                 TTTCGACCGCATGGA
 BAB2_0807   8  56 195  792744 ..  792776 +  -5.6  -3.43676   GGCGAAGGTCTTTAG     GCTTGAACGG-CTCC TTGA GGATACCCTTCAAGC      TTATGGCTTCGTGAA
 BAB2_0791   5  62 356  780519 ..  780533 +  -3.4  -4.39166   TACTCGCCTGTGCCG               AGGCGC TCC GTGCCG               TTTTCCTGTGTCACC
     def-1   6  79  12  772708 ..  772743 + -10.3  -3.78022   ATAAGATGCTGAAGT    GAAAGGAGCAGCCCG TTGAAC CGGGCCGCTCCGGTC     TTTCATCAGTATAGC
 BAB2_0777   2  54 361  769376 ..  769386 +  -2.4  -3.96148   TGAGAAAGCCGATCA                 CCCG TGC CGGA                 TTTATCATGCCCGAA
 BAB2_0769   8  91  96  762344 ..  762371 +  -9.2  -4.62783   CGATATGCGTCATTA        CAGTGG-ATGGCG AAG CGCCATGCCAGTG        TTTTTCACCTGGCTC
 BAB2_0763   3  80  42  756025 ..  756052 +  -5.5  -4.99043   ATAACAAGATGACTT        GCGACCGAC GCACTTGAAA GTCGGCCGC         TTTTATTTATCCGGC
 BAB2_0758   7  60  61  752320 ..  752346 +  -4.2  -4.11751   ACAAAACAAGAGATA         GAGCGGTTCCGG CAT TCGTTTCCGCTC         TTTTCCGCCGTTGAT
 BAB2_0725   6 100  24  722213 ..  722230 + -14.1  -4.36595   CCATATAAAGTAAAA             CGGCCCG TTTC CGGGCCG              TTTTGCATTTCAGTG
 BAB2_0711   4  59 344  709412 ..  709426 +    -7  -3.29263   TCGGTAAAGCAGACA               GCGGGG ATG CACCGC               TTGTCCCAGGCATGT
      alkB   1  60 338  701616 ..  701628 +  -3.3  -4.15222   ACAGTCACCATAATG                GCCGG GTG TTGGC                TTTATTCGCAGCGGT
 BAB2_0687   3  62 409  684454 ..  684471 +  -9.1  -2.54955   GCCTGATCCTGTCAC             CGCGCAG AAGC TTGCGCG              CTTCGTCGTCCTTCT
 BAB2_0673   6 100  25  672343 ..  672359 + -10.8  -5.22006   CATAAACAAGGAAAA              GGGCGC CCAAA GCGCCC              TTTTTATTATCCTGC
 BAB2_0665   5 100  26  663645 ..  663663 + -13.8  -4.99056   GACAGGTAAAGACAA             GGGGCGCT TCA GGCGCCCC             TTTTTCGTTCTATTA
 BAB2_0662  12  67 215  659996 ..  660030 +  -8.5  -3.53444   TTCAAAGCCTTCTGC    CGTCTGGCG-GATGGC ATCG GCCAGCACGTCGGGCG     TTTGAGCGCCCATGA
 BAB2_0653   7 100  29  644257 ..  644280 + -13.1  -5.24531   GTCCCGGACTGTAAA          GCCGCTCCG CTTGTT CGGGGCGGC           TTTTTTATCGAAGAT
 BAB2_0650   4  62 210  641294 ..  641313 +  -7.8   -3.4072   CCCAACGGCGCAGGC            GAATGCCG ATAG CGGCAATC             TTGTCCTCGCACATG
 BAB2_0637   8  57 354  628544 ..  628560 +  -7.3  -3.14132   TAACGAGCGTCGCGC              CCTGTTT CAA AAGCAGG              TTCGTGCCGCGGGCA
 BAB2_0630   4  95  45  619973 ..  619992 +  -9.2  -4.75174   TTGGAAAAATAAAAA            GCCGCCTC GCAA GAGACGGC             TTTTTGAATTCAATC
 BAB2_0621   6  62 417  611147 ..  611165 +    -8  -3.40867   GCAATAAATGGGGAG             GTGGCCGC TAC GCGACCGC             TTAGTTCATGCCTGA
 BAB2_0614   7  76 369  606946 ..  606959 +  -8.1  -4.18697   AATGTGGATATCTCC               GCGCA GGAG TGCGC                TTTTGCGATCATTTT
 BAB2_0587   6  57 108  583972 ..  583994 +  -7.6  -2.81118   GCTCCAGAATGATGA           CGTGATCGGC AAA GTCGAGCGCG           CTTTGGATGCGTTGT
 BAB2_0579   5  62  27  574338 ..  574366 +    -3  -4.36914   GGCAAACAGAAACAA       TGCGCCGGCAAGG GCAA CCGCGCCGGT-CA        TTTTATGACGCCCGG
 BAB2_0567   4  53  65  566089 ..  566099 +  -6.8   -2.7386   TTGCCCCGGAAACCG                 TGGC CGC GCCA                 TGATTGCAATCAATT
 BAB2_0560   5  53 131  559949 ..  559974 +  -6.1  -3.09516   GATTTCGCCGAGAAT         TTCCGGATGGA TGAG TTCATCCGGGC          TTCCCTGATGCACGA
 BAB2_0553   3  51 187  550318 ..  550328 +  -2.4  -3.71917   AGTTAAGACGGAAAC                 GCTG AAA CTGC                 TTTAACCTTTGAAGT
 BAB2_0522   6  78   6  519111 ..  519128 + -12.7  -2.91264   TGGCCTATGAGAAAA             GCCCCGA ATTT TCGGGGC              TATCTGCATCAAGGA
 BAB2_0502   3 100  18  495218 ..  495243 + -13.9   -4.4891   TGGTTTGAAAGCGAT         GCCCCCCGGGT TTCG GCCCGGGGAGC          TTTTATCCTCGTCGG
 BAB2_0486   6 100 100  482201 ..  482231 + -21.3  -3.10958   TTCTATTTATAAGGA       GCGGCGGTTCTTC TTTTT GAAGAACCGCCGC       TAATTTATTGGAATA
 BAB2_0475  10 100  10  472185 ..  472217 + -13.5   -4.4009   CAGTAAGTCTCAAGC      TGAAAAAAGGCGCGA TCA TCGCGCCCTTTTCCA      TTTTGTGACATCGGA
 BAB2_0468  10  70 464  466167 ..  466183 + -10.8  -2.78384   GTCCACGGATTCGCC              GCCCGG AATGA CCGGGC              TGTCATCGCCAAGCG
 BAB2_0461   3 100  74  460543 ..  460565 + -13.5   -4.4261   CGGACTTAACCAAAA           CCCGATGAG GCAAG CTCATCGGG           TTTTGCTATTGCGCA
      folD   7 100  43  455239 ..  455267 + -13.3  -3.82261   TTTGATGGTTTGAAA        GGCAAAACAGC CGAAATT GCTGTTTTGCC        TTCATTTTATTCGCG
 BAB2_0448   8  72  16  446565 ..  446599 + -10.8  -3.03338   ATCAAGGGGAGAGCA     TTTCCGGCAAAGCCGT TTC ACGCTTTTACCGGAAA     TGTTCCAGCAATTAT
 BAB2_0414   7 100 212  411283 ..  411301 + -10.3  -4.84527   ATGACGGTCGGCAGA             TCCTGCG AAAGG CGCAGGA             TTTTTGCTGTATGAA
 BAB2_0410  12  73   9  405403 ..  405425 + -11.4  -2.69202   GGGTTAGAGCGCGTT           TCGATCTGAT TGA ATCAGATCGG           TGCTCTAATCCTTTG
 BAB2_0402   9  61  50  397644 ..  397667 +  -6.6  -3.51232   CCAGCAGCCTTGCGG          CGAACCTCGC TCTC GCGCGCTTCG           TTGATTTCACGCCAG
 BAB2_0389   3  60 338  384179 ..  384191 +  -3.3  -4.15222   ACAGTCACCATAATG                GCCGG GTG TTGGC                TTTATTCGCAGCGGT
      fbaA  10 100  26  361384 ..  361399 + -11.8  -4.98672   AATTACAAAGGAAAA              GCGGCC AATT GGCCGC               TTTTCTGTTTTTAAA
       ohr   4 100   7  349165 ..  349189 +   -15  -3.83323   GTAGCCTGAAACAGA          GAGGCGCTCC ATAAC GGGGCGCCTC          TTTCAATTGTCTGGA
      purU   8 100 181  325361 ..  325376 +  -7.5  -5.17488   GGCTTATAAATAAAA              CCCCG CTTTCA CGGGG               TTTTATTTTGATCTT
 BAB2_0313   5  75  21  309649 ..  309698 +  -4.9  -4.77775   AAGCAAAAGTAGAAA AATCCAGAGCGGTTCCGGTTG AAATGGAG CCACCGGAACCGCTCTAACTC TTTGTTTTATCGCAT
 BAB2_0310   6  81 129  306541 ..  306578 + -12.7  -3.14881   GCAGGCGGCCGGAGC   CGCAGGCCATGGTCCAGC CGA GC-GTACCGTGGCCTGCA   TTGATGAACAGGTTG
 BAB2_0300  11 100  24  295080 ..  295119 +   -13  -4.77775   CTTGCCATAACCAAG  TC-TCAGAGCGGTTCCGGT TAA AACGGAACCGCTCTAACGA  TTTGTTTTGTCGCAT
 BAB2_0289   8  60 393  284578 ..  284588 +  -8.2  -2.72144   CAGCAGCCGGTTCCA                 GCGC CAT GCGC                 ATTTCGGCAAGATGA
 BAB2_0286   8  63 324  280821 ..  280855 +  -2.1  -4.49756   CAATATCCTGCCTTG    CCTCGC-CCTTGAGGCG ATG CATCGCAAGGTGC-AGG    TTTTCATCTTTGCGC
 BAB2_0272   5  69  19  264694 ..  264706 +  -9.1   -3.2964   CTGAACGGATCAGGC                GCGCA GAT TGCGC                TTGTCGAGACGGTTT
 BAB2_0244   7  58 464  241496 ..  241511 +  -5.4  -3.59979   CGGTGCGCCGGACGT              GGCAAG CCAT TTTGCC               TTTGCGCTCCACGAC
 BAB2_0241   6  88 135  238047 ..  238063 + -10.9  -4.09864   CAGCGGGATCGGAAA              TCAGTCC AGT GGACTGA              TTTTCCCGCATAGGT
 BAB2_0220  11  60 220  217971 ..  217993 +  -3.2  -4.15044   CCTTTGCAATGGCAA           GCCCGAGCCC GGT GCCCTCGGCC           TTTGTTGCGCCGCGC
      lpxK   7  68   4  206090 ..  206106 +    -3  -4.59773   CTGCATGGGTGAGAA             GG-CTGA AAGA TCAGGCC              TTTTTGCGGCTGCGC
 BAB2_0183   3 100  24  177496 ..  177514 +  -9.5  -5.52096   TTTCAATCAAAAAAA             GCCGGGT TGATC GCCCGGC             TTTTTTGTTGGCTTT
 BAB2_0171  11  70  63  164061 ..  164078 +  -9.9  -3.16154   TTTAACGCGCATCTT             TGAACGG GATG CCGTTCA              TTCGCTCTCGTCTTC
 BAB2_0139   2  62  10  134762 ..  134790 +  -9.6  -2.62667   GGCTGATCCAGAGGA       G-GACAACCCCGG TAAA CCGGGATTGTCGC        GTGTTTGGGGCTTAA
 BAB2_0118   6  60 422  119049 ..  119099 +  -4.2  -4.09685   GGGATCAACCAGCCG GAGATCAGAAACGA-CATCCCGGA TATTT TCCGCGATGATGGTTTCTC-TCTC TTTTGAAAACTGCAA
       gnd   7  78 -17  109541 ..  109559 +    -8  -4.36914   AAGGAGGGGGATTTC             CACGGCCC CTG GGGCTGAG             TTTTCTGCCCCAGAC
 BAB2_0098   8  58  46   98529 ..   98540 +  -2.2  -4.18197   CTCTAACTATGCGTA                G-GCG TTT CGCAC                TTTTGGCTCGAAAAT
 BAB2_0098   8  58 381   98864 ..   98878 +  -3.4  -4.01135   TCAACTGCGCCAGAC               GGGCGC TCA GTGCCG               TTTCCTGTTGTTGCG
 BAB2_0091   4  77 145   92019 ..   92041 + -11.3  -3.14132   TCGCGTAAATGCTAG          CGGTGG-CGC TATT GCGACCACCG           TTAATCCGCAGGCGA
 BAB2_0082   8 100  23   85623 ..   85639 + -15.1   -4.1964   ATCATGCAAGGAAAA              GGGGCCG TTG CGGCCCC              TTTTGCGCTCTTGCA
 BAB2_0072   6  67  25   72873 ..   72893 +  -4.8  -4.31766   TAAGGGAGTAAGGGA            GTAAGTTA AAAAA TAACTTGC            TTTATCTTATCTGAT
      gltD   7 100  17   52932 ..   52949 + -14.1  -3.66995   AGATGTGCATGGAAA             GCCCGCC AAAT GGCGGGC              TTCATATTTTTTAGC
 BAB2_0050   6 100  17   44815 ..   44858 + -16.2  -2.57489   GCGCGTTTTGATCTG GACGCGCATCCCGAAAACCGT TTC ACACTTTTCGGGATGCGC-TC TAAGTTCGGTTAATC
 BAB2_0050   6 100  89   44887 ..   44907 +  -8.9  -5.30348   TCATGAATAAGAAAA            GGCGGCGCT TTA AATGCCGCC            TTTTTGTTCTTCAGT
 BAB2_0044   8  69  26   41996 ..   42019 +  -7.4  -3.84451   ATATATTGCCGCGAA          GGCTGCTCCCA TTT TGGG-GCAGGC          TTTAGATTTGAGAGA
 BAB2_0016   7  69 -31   16318 ..   16339 +  -8.7  -3.63068   ATCTCATCGAGCGTC           CGGTGAGCGA TCT TCGC-CGCCG           TTTGCCATGATGTGA
 BAB2_0010   3  72 189    9769 ..    9781 +  -4.8  -4.64861   ACTGCCGGATAAAGC                GCCT TGAAC AGGC                TTTCTTTTGCAGAAA
 BAB2_0004  13  83  26    3059 ..    3084 + -13.3  -3.01726   TGTTTCAAAAGAAAA         GCCGCGCAAGGT TTG GCCT-GCGCGGC         GTTTCTGTGAACCAG

SUMMARY

573 putative operon ends contain 3329 possible terminators.
Percent operon ends hit by terminators of confidence >= x:
	x	#>=x	hits>=x	%hits>=x
	100	243	179	166	29 %
	99	243	179	166	29
	98	243	179	166	29
	97	243	179	166	29
	96	243	179	166	29
	95	265	191	174	30
	94	265	191	174	30
	93	278	197	180	31
	92	278	197	180	31
	91	282	199	182	32
	90	291	206	189	33
	89	293	207	190	33
	88	302	212	195	34
	87	302	212	195	34
	86	310	219	201	35
	85	321	225	205	36
	84	328	231	208	36
	83	340	237	212	37
	82	350	244	218	38
	81	378	263	227	40
	80	381	265	229	40
	79	388	270	232	40
	78	407	286	245	43
	77	426	302	255	45
	76	436	310	259	45
	75	450	322	264	46
	74	470	338	275	48
	73	485	349	282	49
	72	509	366	292	51
	71	514	368	294	51
	70	545	392	308	54
	69	563	405	315	55
	68	591	429	330	58
	67	630	458	345	60
	66	655	479	352	61
	65	698	509	362	63
	64	706	515	364	64
	63	744	546	375	65
	62	803	591	396	69
	61	850	625	411	72
	60	915	678	431	75
	59	947	699	438	76
	58	1049	786	458	80
	57	1084	810	466	81
	56	1204	908	486	85
	55	1247	942	494	86
	54	1322	994	504	88
	53	1441	1078	515	90
	52	1503	1122	520	91
	51	1668	1240	531	93
	50	1719	1276	531	93
	49	1895	1407	540	94
	48	1971	1461	543	95
	47	2224	1631	551	96
	46	2346	1723	553	97
	45	2510	1832	557	97
	44	2524	1841	557	97
	43	2753	2001	563	98
	42	2902	2108	564	98
	41	3039	2199	565	99
	40	3134	2268	566	99
	39	3236	2343	567	99
	38	3329	2413	567	99
	37	3329	2413	567	99
	36	3329	2413	567	99
	35	3329	2413	567	99
	34	3329	2413	567	99
	33	3329	2413	567	99
	32	3329	2413	567	99
	31	3329	2413	567	99
	30	3329	2413	567	99
	29	3329	2413	567	99
	28	3329	2413	567	99
	27	3329	2413	567	99
	26	3329	2413	567	99
	25	3329	2413	567	99
	24	3329	2413	567	99
	23	3329	2413	567	99
	22	3329	2413	567	99
	21	3329	2413	567	99
	20	3329	2413	567	99
	19	3329	2413	567	99
	18	3329	2413	567	99
	17	3329	2413	567	99
	16	3329	2413	567	99
	15	3329	2413	567	99
	14	3329	2413	567	99
	13	3329	2413	567	99
	12	3329	2413	567	99
	11	3329	2413	567	99
	10	3329	2413	567	99
	9	3329	2413	567	99
	8	3329	2413	567	99
	7	3329	2413	567	99
	6	3329	2413	567	99
	5	3329	2413	567	99
	4	3329	2413	567	99
	3	3329	2413	567	99
	2	3329	2413	567	99
	1	3329	2413	567	99
	0	3329	2413	567	99
