# Supplementary material for: Rapid, accurate, computational discovery of Rho-independent transcription terminators illuminates their relationship to DNA uptake
Source: Genome Biol. 2007 Feb 21;8(2):R22. doi: 10.1186/gb-2007-8-2-r22 (PMC1852404; doi:10.1186/gb-2007-8-2-r22)
Supplement: Additional data file 2 — As described in the text, the entire robust tail-to-tail region is searched; if the region is less than 500 nt, then the 500 nt downstream of the stop codon is searched (stopping if a gene start is encountered). In the case of ties, all terminators with the high score are output. [file gb-2007-8-2-r22-S2.zip › Brucella_melitensis.ttperf]

  BMEI0004   7  75  34    3425 ..    3448 -  -9.4  -3.94188   ATTCATTTCAAACAA          CGCTGCGTGG GAAA CCGCGCGGCG           TTTATTTTGATTGGT
  BMEI0011   4  70  23   11426 ..   11475 - -10.8  -2.98015   TTTAATTATGATATA TGTCCTGTGAAGGCCTGTTTCA GTTTGT TGAAACAGGCCTTCACAGTGTG GAATTACTTGAAGTA
  BMEI0018   9  56 404   16888 ..   16908 -  -7.6  -2.85069   AACCTTGAAAGACGA            TGAAACGG GGGAG CCGTTCCA            TGTGCAGCAGGCCAG
  BMEI0030   6 100  18   28465 ..   28502 - -16.4  -3.21099   GCCCGGCAGGATGAA   CAACTTCGCCGGAACG TATTGC CGCTTCGGCGAAGTTG    TTGTGTCTGTGATCG
  BMEI0037   4  69 -42   34298 ..   34319 -  -6.6  -4.05446   CCTGCGAATGAGAAA           GCGGTGAAG CGTGC CTTC-CCGC           TCCTGCGCAATCAGG
  BMEI0045   7  74 332   41169 ..   41190 -  -7.3  -4.16284   ATATTCTGGAAGAAA           TCGTCGG CGATATTT CCGACGA            GCATGATATCGATAT
  BMEI0051   4  67 239   45951 ..   45961 -  -8.2  -3.53444   GCATGTCTCCCGAAA                 GCGG GAG CCGC                 TCTATCTCTTTGTTT
  BMEI0058   4  90 122   53641 ..   53667 - -13.8  -3.85698   GCCCTTCGGCAGAAA         GGGCCTGATC TTTCCTG GATCAGGCCC         TTTCACTTACGCTTT
  BMEI0064   3  61  12   63709 ..   63719 -  -5.4  -3.83323   TTTACATAAGCGAAA                 CAAC CGG GTTG                 TGTTGTGAATTTCAA
  BMEI0068   5  67 244   65766 ..   65785 -  -9.2  -3.19157   CATGAAGGTGATGAA            GGGCGGGT CACG ATCCGCCC             TGTCGGCCCCGGCGC
  BMEI0077   7  53 215   74514 ..   74534 -  -5.3  -3.26649   ATATTTTGAGAGCAA            CCGAAACAG GCC CGGTTGCGG            CAATATCGTCCTTGA
  BMEI0077   7  53 153   74576 ..   74596 -  -6.7   -2.7782   GAAGGTTTCAAGAAT            GCGCCCGCC TGA AGAGGGCAC            TTCCCTTTTGGGAAG
  BMEI0094   6  59 438   90264 ..   90287 -  -4.4  -3.86015   GATGGCGCGCAGAAA          CCGTCCTTGC ATAG GCATAGTCGG           CCTCATCGAAAATCA
  BMEI0094   6  59  83   90628 ..   90642 -  -4.9  -3.79747   CCATTCATGACGAAA               GCGGC TTTCC ACCGC               GTGCAGGTTGTCGCA
  BMEI0101   5  65 117   95734 ..   95765 - -10.1  -2.56596   CGTCGCACCAAGCTA      CAGGCCCGAGC GCCATTATAT GCGCGGGCCTG       GCCCGGCTTGCGCGG
  BMEI0104   8 100 143   99549 ..   99567 - -12.4  -5.13722   CCGATCAAAACAAAA             CCCACCGG AAG CCGATGGG             TTTTGTTCGTGCTTT
  BMEI0107   2  44 260  102654 ..  102670 -  -2.2  -3.18452   AGCAGTTGAAGCGAA              GCTATG ACGAG CATCGC              CTGCTTCTTGAGAAG
  BMEI0118   3  60 394  112367 ..  112377 -  -2.4  -4.41548   TTAGATTCCAGAAAA                 CGAG CAA CGCG                 ATAAGGCCGAGCAGG
  BMEI0128   5  69  26  124078 ..  124088 -  -6.8  -4.08216   GCATTTCCGGCAAAA                 CCGT TTC ACGG                 CCTTTACCGGAGATG
  BMEI0146   3 100 101  143463 ..  143491 - -21.9  -2.90212   GGATTATGCTATAGA        GCGCCGATCTGAT TGA ATCAGATCGGCGC        TCTAACTATTTGTTT
  BMEI0150   6  91 113  147122 ..  147140 -  -7.3  -5.06414   GGCGGTCAATAAAAA             TGCCCGG AAGAG CCGGGCT             GTGACTTTGATCGCT
  BMEI0155   0 NONE
  BMEI0163   1  60 276  157461 ..  157474 -  -6.7  -3.44622   GAGCCGCAGAAGGAA               TGGCT GCAA AGCCA                TGAGGACCGCCAGAA
  BMEI0169   3  47 322  164881 ..  164900 -  -4.2  -3.01712   GGGCGTGCCGGAATA            TCTCGATG CCAT CACCGAGG             ATGAAGACGATGACG
  BMEI0181   7  81 334  176586 ..  176603 -  -6.3  -4.91852   CGCATGAAAAAGAAA             GGGAAAA GCTC TCTTCCC              TGCTGTCGCAGAAAT
  BMEI0188   1  62 336  182400 ..  182415 -  -2.5  -4.57569   GGACTGGCCGAAAAA              CTCCG AGCCGA CAGAG               CTTGCGGCGGGCAGC
  BMEI0197   5 100  13  195699 ..  195725 -  -9.4  -5.27938   ATCCCGAAATAAAAA         GGCCGGATGC GGGTTTT GCATCCGGCT         TTTTGCTTTGGATCA
  BMEI0200   3  55 456  206888 ..  206910 -  -7.7  -2.63079   GCCGCAGAGAAGCTA           TCGGCCAAA TTCCC TTTGGCCGC           GACTATTCTGTTACG
  BMEI0218  10  71 214  223025 ..  223063 - -11.1  -2.73875   TGTTGCTGAACAGGA  GAAACGACCGCCGTGGAG TGAT CTCCACAA-GGACGTTTC   GACACATTCAGAAGC
  BMEI0223  13 100  20  228107 ..  228124 - -14.1  -4.35604   TGAATGTACAAGAAA             GCCCGGC CGAA GCCGGGC              TTTCTTGTATTTCAT
      purH   3 100  20  240823 ..  240848 - -16.9   -4.0162   GTCTGATATGACAAA         GGCCCCGAAAC ATAT GTTCCGGGGCC          TTTGCTTTATATGTT
  BMEI0241   6  69  34  250501 ..  250513 -  -6.9  -4.00038   CATGACGATCAGAAA                GCGCC TGC GGCAC                GGCAAACCTGGGCAG
  BMEI0244   5 100  37  254640 ..  254657 - -10.5  -5.28176   GGCAGGCATAAAAAA             GCGGGCC GTTG AGCCCGC              TTTTTGCTCGAAAAT
  BMEI0254   8  79  30  264475 ..  264491 -  -9.3  -4.26871   GAACCGATGAAGAAA              CCGGGGC TTT GCTCCGG              TTTTTTATTTGGCCA
  BMEI0268   3  55 344  280446 ..  280463 -  -2.6  -4.07568   TCGGTGCCGTGAAAA             CCCTGC GTGCCT GCACGG              CCATCGCCATCATAG
  BMEI0273   8 100  72  285244 ..  285271 -   -17  -4.10161   GAGGACTGTTCAAAA        CGCCGTTTCCGG TTTG CCGGAAGCGGCG         TTTTCTTTTGTGCCG
  BMEI0273   8 100  26  285301 ..  285317 - -10.8  -4.72272   GGTTTTCATGAAAAA              GGCCGC ATGAA GCGGCC              TTTGAGCGCGAGCTT
  BMEI0281   6  64 177  294020 ..  294036 -    -8  -3.28712   GGCGCTGGGCGAGAA              GCTTGG CATTT CCAAGC              AGCGGGTCCGCCAGA
  BMEI0289   9 100  79  303406 ..  303429 -   -14  -4.15044   TGCTGCGGGAAGAAA          TCGAAGGGTA GATC TACCCTTCGA           TGGATTCATTCGGGG
  BMEI0293   9 100  68  307060 ..  307078 - -10.2  -4.66609   CACGGCATTCAAAAA             CGCGTTCC TTC GGAGCGCG             TTTTTATTTGAACAA
  BMEI0300   2  45 185  310648 ..  310659 -  -4.4  -2.80612   CTCAAGCGTAAGAAG                CTTG TGCT CAAG                 GAGCAGATTGAAAAA
  BMEI0304   8 100  33  314389 ..  314430 - -24.7   -2.7438   GACGAAGAATAATAT CGAAACCAG-CCCGCTTGCT GGA AGCAAGCGGGCCTGGCTTCG CTCTTACAGGAAACC
  BMEI0318   5  45 250  327267 ..  327285 -  -3.8  -2.93492   GATGACAGATGAAAT             CGCCATCA TGA TTATAGCG             GTGCTTGCTGCGGTG
  BMEI0353   8 100 168  364941 ..  364957 - -10.8  -5.50774   CAGAACAAATAAAAA              GGCCGC TTCAT GCGGCC              TCAGGCTGCTGACAA
  BMEI0363   8 100  13  374328 ..  374348 - -12.5  -5.46129   GAATAAATGAAAAAA            GCCGCTTCG GTT CGGAGCGGC            TTTTTCCTCTGCTTA
  BMEI0370   7  85   3  379240 ..  379271 -   -13  -3.75153   GCTTTGTAATGGAAA      CAGGCGGCTTGCTT TTCC AGGCAAGCTGCCTG       TTTCATTTTGCAGCG
  BMEI0375   5 100 169  384286 ..  384311 - -16.9  -4.99134   ATCTGAAACGAAAAA         GCCGTCATGGC CTTA GCCACGACGGC          TTATTCTAATATGCG
  BMEI0379  10 100   9  388196 ..  388212 - -11.5  -4.72272   TTTCTCTATGAAAAA              GGCCGCA CGA CGCGGCC              TTTTTCAATCAGAGG
  BMEI0384   7  54 415  393383 ..  393393 -  -6.8  -3.01924   CATCGTGGCGGAATA                 CGAC CAG GTCG                 TTTCCTCGCCTTCTT
  BMEI0384   7  54 118  393678 ..  393690 -  -3.3  -3.85698   TGGCCGCGCCAGAAA                CCGGC CAT GCCAA                CCGTGCAGGATCTGC
  BMEI0400   4  84  64  416306 ..  416322 - -10.9  -3.96892   AAGCGGGATTAGAAA              TCAGTCC AGC GGACTGA              TTTCTACGCGTAGGC
  BMEI0415   4  59  44  432347 ..  432365 -  -5.2  -3.71848   CTCCGTCATCAACAA             GCGCCG TGAAGTG CAGCGC             CGCCGCGACGAACAG
  BMEI0422   7  95  39  442823 ..  442838 - -11.8  -4.31379   ATGAAGTGATCAAAA              CCCGGC GAAA GCCGGG               TTTTGTTTATGCTCG
  BMEI0439   5  73 223  457614 ..  457635 -  -8.7  -3.80746   GTCTGAAAAACAAGA           GCCGCATAT TCTC ATGTGCGGC            TTTTTCGCGAGAAGC
  BMEI0445   3  61 143  463399 ..  463422 -  -4.4  -4.07568   CGCTGTGCGTGAAAA          GCCCGC-TGGC GTG GCCGCGCGGGT          GATTGCTCCGCCAAG
  BMEI0452   6  51 257  472182 ..  472192 -  -5.4  -3.14132   CGGTGTCGGCATCAA                 CGAT AAT ATCG                 TCAGCGCCTCGCTTG
  BMEI0467   3 100  12  487760 ..  487777 - -14.1   -4.7497   TCGATGCATGAAAAA             GGGCCGG GAAA CCGGCCC              TTTCCGCTTCATCAG
  BMEI0477   5  74  10  498944 ..  498963 -  -4.9  -4.82667   TGAGGATACGAAAAA            GCTCGGA CAATGC TCCGGGC             TTTGTTGTTTCAGGC
  BMEI0492   4  67 148  513287 ..  513305 -  -8.8  -3.18681   TCGCAAGCTCAGGAA             CCTCCTCA GGA TGAGGGGG             AGGCGTTGTCTTGCT
  BMEI0497   2 100  26  517975 ..  517992 -  -9.8  -5.26875   TTTGCAATGAAAAAA             GCCGCC TTCAGG GGCGGC              TTTTTGCTGGTTGAT
  BMEI0510  11  64  37  530287 ..  530304 -  -6.9  -3.66908   CCGCTCCAAAAGGAA             GCGGCTG CTAT CAGCAGC              GTTTATGAACAGGTT
  BMEI0514   1  50 147  534632 ..  534646 -  -2.1  -3.73775   CCGAGCTTGAGGAAA               TACCG TCTTT CGATA               CGTTTTTCTGCTATC
  BMEI0526   8  87  30  547332 ..  547348 -  -7.2  -5.02502   CAGACTATAGAAAAA              GGCGGC TTGTG ACCGCC              TTTTCCTTTGCGAAA
  BMEI0536   4 100  42  557666 ..  557687 -  -7.2  -5.63103   CTCTAATCAAAAAAA           CCGGGCTG TGAAAC CAGGCCGG            CGTTTTGTATCAGGT
  BMEI0555   4  47 126  575136 ..  575165 -  -4.4  -2.91997   CCTGACAGATAACTA       TACACAGGGAAT TGATCG ATTGCCTATGTA        AGGAGAATTGATTAT
  BMEI0560   7 100 405  579369 ..  579388 - -16.4  -4.78326   CCTGAAACAAAGAAA            GCCCGGCG ATTT CGCCGGGC             TTTCTCGTTTTCATG
  BMEI0568   6 100  99  586365 ..  586388 - -15.3  -4.42238   TGATGTGAACGAAAA          GCCGGCAGC GGTCTT GCTGCCGGC           TTTTCTGATTTCTGT
  BMEI0591   5  76 -40  615145 ..  615179 -  -7.6   -4.3129   CATTCATGATTAAAA     CGGCGCGGTTGCGGCT TCG AGCCACTTGCGCTCCG     CATCACCCAGATGGC
  BMEI0601   9  76 205  629475 ..  629490 -  -8.2  -4.18762   AAGCCTGATGGAAAA              GCAGCG CCTG CGCCGC               CAGCTTGGCCTTTTT
  BMEI0615   5  62 227  640997 ..  641015 -    -8  -3.14564   TGACTGGCGCATCAA             GCCCGCCG GTT CAGAGGGC             TATCGCACGGCGGAA
  BMEI0615   5  62 142  641082 ..  641100 -    -8  -3.14963   TCCAGAACCATGCAA             GCCCGGTC GGT GCCCGGAC             TTTTCTTCATTGGCG
  BMEI0620  10  59 284  646762 ..  646774 -  -4.7  -3.90112   CTTCTTCCAAGGAAA                CCGTG AAG CCCGG                CATCAATCTTCTGGT
  BMEI0627   9 100   5  654440 ..  654456 - -10.8  -5.58209   TCAAAGGTAAAAAAA              CCGGGC CTTGC GCCCGG              TTTTTTATTGGAATG
  BMEI0632   4  79  94  658547 ..  658565 -  -8.8  -4.23892   CCGAAGGATGGAAAA             CGGCTTGC CAT GAAAGCCG             TTTTCGCAGTTTTTG
  BMEI0635   6  89 444  660728 ..  660744 - -10.9  -4.37658   AATTCGGTGAGAAAA              GTGCAGA TAT TCTGCAC              CGATATCCCCCGATG
  BMEI0661   5  74 399  683461 ..  683475 - -11.4  -3.09834   GAGGCCATCATTGAA               GCGGTC ATG GACCGC               ATGGATGTGTCGCGC
  BMEI0668   4 100  16  689923 ..  689943 - -16.1  -4.64861   CGTTTTTAAAAGAAA            CCCGGGCCA TGA CGGCCCGGG            TTTGTTTTTTGCAGC
  BMEI0672   1  46  94  694007 ..  694021 -  -3.4  -3.31144   TCGCCACGTCGAGAA               GGTCCG GAT CAGGCC               CGTGCCGGATTACGA
  BMEI0676   4  81 -34  697541 ..  697568 - -13.4  -3.05046   TTATGCTCTTAAAAT        GCCGCCCATCCC GGAA GGAATGGGCGGG         GAGCAGGCAGGCCGC
  BMEI0684   4 100  44  707572 ..  707592 - -11.1   -4.7629   GCATCAACCGAAAAA            GCCGGGG CAGACGC CCCCGGC            TTTTTTGTTTTCCAA
  BMEI0688   8  69 345  713176 ..  713192 -  -6.5  -3.96892   AAGCGGGATCAGAAA              TCAGTCC GGT GGGCTGA              TTTCCTCGCGCAGAT
  BMEI0698   5  83 228  724828 ..  724848 - -14.7  -2.62653   GGACAATGGCAGAAG            CCGGGCGAA ATC TCCGCCCGG            TCATGGCTGTTCCTC
  BMEI0702   7  52  91  727555 ..  727572 -  -4.7  -3.36823   GCCGGGAAAATTGAA             GCGTCCG GCCT CAGGCGC              ACGGCGATGATCTTT
  BMEI0708   4  73 -48  733773 ..  733800 - -10.6  -3.21099   GTCGGTTAGGATGAA        CCGTTTGCCGTCG AAG CG-CTGCAAACGG        TTGGGATTGTCCGTC
  BMEI0712   5  91  10  737032 ..  737048 -  -9.4  -4.77157   TTAACTTACGAAAAA              GGCAGG GTTTT CCTGCC              TTTTTTGTTTTATTT
  BMEI0730   2  95  12  757876 ..  757895 -   -15   -3.9461   TTCTTTCAACAAGAA            GCCCGGTC GCGA GACCGGGC             TTTTTCTTTTATCAC
  BMEI0737   6 100  31  763271 ..  763295 -   -10  -5.24551   TGAAACCAACAAAAA          GGGACGGG GAATGACGA CCCGTCCC          TTTTTGCCGAGGCTT
  BMEI0741   3  52 -15  766599 ..  766614 -  -4.6  -3.35467   CTCAGAAAGTACGAA              TCAGCG TGAA CGCAGA               TAACGTTCGGCTGCG
  BMEI0751  12 100  62  782080 ..  782099 - -12.1  -4.81249   CGGTAAACTGAAAAA            GGCCGCC TTTCGG GGCGGCC             TTTCTGTTTTCAGCG
  BMEI0751  12 100  15  782127 ..  782146 -  -9.2  -5.31275   GCGCAGGATAAAAAA            GAGCCGGT CGGA ACCGGCGC             TTTCTTTCTGATCCT
  BMEI0788   6  52 234  807828 ..  807846 -  -4.4  -3.40611   CGGACCGGAAGAAGA             TGCTGCCG GCG CGGCGGAA             ATGTAAGGCGCTGTT
  BMEI0799   4 100  58  820983 ..  821004 - -17.3  -4.82901   TTTCCCTGACAAAAA           GGCCGAGGC GGTT GCCTCGGCC            TTTCATCTTGAGAAA
  BMEI0813   8  95  74  836265 ..  836287 - -16.3  -2.93853   TCTGCTGAACGAAAG           CAGCCCGCC TTTCG GGCGGGCTG           GAAGCAGATGCGGTC
  BMEI0817  15 100  80  841481 ..  841496 - -11.8  -4.95896   ATAAACGCATAAAAA              CGGCCC TTCG GGGCCG               TTTTTATTAAACTAC
  BMEI0836   5 100  25  859921 ..  859944 - -19.6  -5.38054   CTGGACAAAGAAAAA          CCCCGGCAGC CTTC GCTGCCGGGG           TTTCTTTTGTGCTCA
  BMEI0840   7  70 249  865389 ..  865407 -  -9.6  -3.28924   GATTGCTTCTGACAA             GGCAGATT CCA AACCTGCC             TTGGTTCCTCCAAAG
  BMEI0861   4  47 253  887487 ..  887508 -  -5.1  -2.62616   TGATTGCGGATATGA           CGGTTG-GCT ACA AGCTCATCCG           TGAGACTTTCACCAG
  BMEI0878   4  57 102  908028 ..  908065 -  -4.1  -3.96148   GGTCGTGACGATAAA   TTTCCAGCCAT-CGCGAC ACG ATCGCGAATGGCTGTCGA   GAAGGGCCCGGTTCA
  BMEI0891   7  70 109  922920 ..  922940 - -11.1   -2.5092   CAATATCTCATGAAG            GGCATTCGC GCG GCGATTGCC            GATGGGAAATTCAGT
  BMEI0896   1  56  -6  929113 ..  929123 -  -2.4  -4.09864   AGCCAGTCGCGAAAA                 GCGG TTA CGGC                 CGGTGTTTTCGCGCG
  BMEI0904   3  59 283  937397 ..  937408 -  -7.2  -3.11687   TCAATCATCATTGAA                CGGC GGAA GCCG                 TCAACAAGTATCAGG
  BMEI0916   8 100  20  948125 ..  948141 - -10.8  -4.75356   AAAGATACGTAAAAA              GGCCGC GCGAT GCGGCC              TTTTTATTGCTCTAT
  BMEI0920   4  56  83  950541 ..  950554 -  -5.2  -3.60296   TATTTCCAGGGCAAA               GCCG GTGGCA CGGC                TTGGCTATATGGATT
  BMEI0925   6  95 -36  956104 ..  956126 - -14.8  -3.80733   GCTATGGCACAAGAA           CAGCCGCCCC GCT GAGGCGGCCG           GAGCGCAGATCGGCG
  BMEI0930   4  68 188  962279 ..  962293 -  -5.7  -4.18018   CTTCCGCACCCAAAA               GCGAA ACCAA TTCGC               AGGTGCTGAGCCGCG
  BMEI0942   3  55 -45  973607 ..  973638 -  -2.2  -3.98172   ATCAACAGGCAGAAA      GAGCGTTAACACAA GATT TAGTATTTGCGCTC       ATTCTTGTTACAAGA
  BMEI0945   8  56 271  978695 ..  978705 -  -6.8  -3.14261   TAAAAACCCAGTCAA                 CACG CGC CGTG                 TGACCAATATCGGCA
  BMEI0954   5  61 179  990699 ..  990710 -  -4.4  -4.07568   GGTTCGTGTGGAAAA                GGAA CTTG TTCC                 GGTAATCGGTATGAG
      gltX   8  68  21 1008126 .. 1008164 -  -5.7  -4.25658   ACGGCAGTAAAACAA   GGCTCAGCCGGTGACGG TGGCG CCGCCGCCGGAAAGGCC   CTATGTGGGCAATTC
  BMEI0977   8  59 449 1017065 .. 1017076 -  -7.2  -3.05993   GCACCGACATAGACA                CGGC CAAG GCCG                 CAGGAATTCCCGTGG
  BMEI0977   8  59 266 1017242 .. 1017259 -  -5.6  -3.79519   AAGTGGATTAGTAAA             GCAACT TCTTAT AGTTGC              GTTTTCTTTTTCAAG
  BMEI0980   8  91  43 1021289 .. 1021314 - -14.8  -3.63922   AGCGCGCGCAAAAGA         GAAACCCCGG CTTTCT CCGGGGTTTC          TTCATTTTATCAATA
  BMEI1014   8 100  26 1052006 .. 1052043 - -14.9  -5.26119   CCTGTAAAAACAAAA   GCGCGTTTCTGCCTGCA TTAT CGCAAACGGAAACGCGC    TTTGATGGTTTTAGT
  BMEI1018   9  66 235 1057260 .. 1057285 -  -6.1  -4.07687   ACTCGTTTCGCAAAA         GGTGGAACAGC CGGA GCTTTTCGACC          AATTTGAAAAGCTGC
  BMEI1025   6 100  22 1062460 .. 1062479 -   -15  -5.37593   TTCCAAATCAAAAAA            GCCCGGCA TCGC TGCCGGGC             TTTTGCATGAACATC
  BMEI1046   1  53  70 1084372 .. 1084386 -  -5.6  -3.29511   GGTATTCGGGCAGAA               GCTGGA TCT TCCCGC               AATTGTCGGCATGGG
  BMEI1052   6 100 135 1092653 .. 1092669 - -10.8  -5.31877   ATGCAGCATAAAAAA              CCCGGC GCGAG GCCGGG              TTTTAGGGCGTGTCT
  BMEI1065   6  59 358 1108899 .. 1108909 -  -8.2  -2.79574   CACATGGATCAACGA                 GCCG ATC CGGC                 GGGCCTATGCGAAGC
  BMEI1074   4 100  89 1118200 .. 1118220 - -11.8  -4.60487   GACCATTGCCAAAAA            GCGCGCGC TTTCC GCACGCGC            CCTTGCCGATTGCCG
  BMEI1099   9 100  17 1144816 .. 1144834 - -17.4  -4.50058   CATTCAGAATGAAAA             GCCCGCCG GAT CGGCGGGC             TTTTCAGGAAAGTCT
  BMEI1103   5  68 333 1147377 .. 1147388 -  -5.8  -4.13014   GTTACACTTGCAAAA                TCCG CCAA CGGA                 CATTTTGAAGTGAAT
  BMEI1118   5 100  28 1163112 .. 1163137 - -16.3  -4.41956   ACAGAGACAGGAAAA         GCCCCATGTTT ATGA AAACATGGGGC          TTTTTACATTCTGTA
  BMEI1131   4 100 175 1174498 .. 1174516 - -13.1  -4.35524   TTCGCAAATGTAAAA             GCCCGCC TGACC GGCGGGC             TCAGACTGCTGACAA
  BMEI1136   8  67 236 1179311 .. 1179333 -  -9.8  -2.95632   GAGCAAGAAATATGA           TCGCCTTGGC TTC ACCAAGGCGG           ATATTGCAGCCGCTG
  BMEI1161   3 100 410 1208274 .. 1208292 -  -9.5  -4.98531   GGGGCAAATCAAAAA             GCCCGCC TACAT GACGGGC             TTTAAGCTTTCTACC
  BMEI1172   4  66 299 1216572 .. 1216593 -  -5.1  -4.25074   GAGGAAAGCGCAAAA           CTTCCACGT GTCG ATGCGGAAG            AGCTTGCTGGCAAGG
  BMEI1178   3 100  22 1222545 .. 1222562 - -12.7  -4.89729   CATAAAATGCAAAAA             GGGAGGC ATCA GCCTCCC              TTCATTCAATCTGCA
  BMEI1200   7 100  50 1242879 .. 1242895 - -10.9  -4.72986   GAGCGGGATCAAAAA              TCAGTCC AGT GGACTGA              TTTCCCCGCATAGGC
  BMEI1208   4  59   8 1255734 .. 1255777 -  -6.2  -3.53012   TTTGGCCGTGCGAAA CTAGAGCGGTTCCG--GTTT TAACAG AATCGTCGGAACCGCTCTAA AACCGTATCAATGCA
  BMEI1216   9  79 365 1264065 .. 1264081 -  -7.3  -4.54047   GCACGGCAGATAAAA              CCGCAAA GGC TTTGCAG              CAGCCCTTGGCAAAA
  BMEI1230   2  49 100 1279513 .. 1279536 -  -3.1  -3.54459   GCAAGGCGGTCCAAA          GCGCTG-TTG TCTCG CAAGCTGCGC          GGTGAAATCACCGAT
  BMEI1234   6 100 258 1283450 .. 1283476 - -19.5  -2.98545   CCTGCACAACAATCA         GCCCACGCGGA CCCGC TCCGCGTGGGC         TTTATATTTTATAAT
  BMEI1237   7  79  64 1285508 .. 1285519 -  -7.2  -4.58663   ATCAGTTGCCAAAAA                GGCG CCAT CGCC                 CGCGTCCACGCCCGC
  BMEI1243   3  84 152 1291274 .. 1291290 - -10.9  -3.96892   AAGCGGGATCAGAAA              TCAGTCC AGT GGACTGA              TTTCCCCGCGTAGGC
  BMEI1249   7 100  26 1297480 .. 1297499 - -13.6  -5.60689   GCAGACAACAAAAAA            CCGGACAG TTGC CTGTCCGG             TTTTCCGTGTCCAAT
  BMEI1256   7 100  24 1303947 .. 1303962 - -11.8  -5.85178   AACAGTTAAAAAAAA              CCGGGC GATT GCCCGG               TTTTTTCATTCACAT
  BMEI1259   6  68 302 1306835 .. 1306851 -  -4.3  -4.46212   GCTTGCAGCACAAAA              GCGCGAA GCC CTTGCGC              CGTTGCAGAAAAAGA
  BMEI1268  11  87 121 1317958 .. 1317984 -  -7.3   -5.0133   CACTTTTGGAAAAAA        CGGGCATCGACGG CAC CCGCCG-TGCC-G        AGACACTAAGCGTCG
  BMEI1278   6  71 228 1327343 .. 1327355 - -10.5  -3.05224   ATAGCGGCGGAAAAG                CCGCC AGA GGCGG                AGCGATTGAAACTGG
      recO   5  53  31 1332141 .. 1332151 -  -2.4  -3.89346   GGTGGAGGCCATAAA                 GGCC ATC GGGC                 GCGGAGCCGAGGCTT
  BMEI1300   8  59 404 1346603 .. 1346660 -  -3.3  -4.17048   GCCGCCGGAAAACAA GCCTGTCGGCAGCGAAATCAACAATTG CCGG CAATTCCTGACACCGATGCTGACGCGC TTTCCCAATCTCGAT
  BMEI1311   3 100  24 1358995 .. 1359011 - -11.5  -4.99134   ATGCCAAATGAAAAA              GGGGCCA GAG CGGCCCC              TTTCTTATTCACATG
  BMEI1316   7  93  19 1362305 .. 1362323 - -13.8  -4.04579   CGCAGAAACAGCAAA             GGGCGGCC ACA AGCCGCCC             TTTTGATACCATATA
  BMEI1320   6 100  87 1366247 .. 1366270 - -12.5  -4.15044   TCGCGTCGTAACAAA          TAAGGCGGC ATAGAA GCCGCCTTA           TTCAGTCAAATTACA
  BMEI1323   1  47   9 1370681 .. 1370723 -  -4.8  -2.93585   CGACACCGGAAACCA TGCAGCTCGACCCG-CGTGC GGAAG GCACATCGGGGCAGGC-GCA ATAAGACCCTATTGC
  BMEI1327   2  52 462 1379250 .. 1379275 -  -3.1  -3.68853   TCAAAAACCCGGAAA         CAGGCCTGAGC GAGC GCGAACGCCTG          ATGATATGGGCCAAC
  BMEI1355   2  47 199 1409743 .. 1409760 -  -5.5  -2.64616   GCTCCATCGAGACGA             CGCGC-GA TGG CCTGCGCG             ATTTTGTGCATATCT
  BMEI1360   9  70   8 1414348 .. 1414385 -  -9.4  -3.61652   TGGCGAAAGAATCAA  CCTAGAGCACGGC--GACT TTA AGTCAGGCCGT-CTCTAGG  CCTTTGTTTAAGCAT
  BMEI1367  11 100  47 1421422 .. 1421456 - -17.3  -4.31433   GACCCTGATAATAAA    TGAGGCCGGAGCATCA TAAC CGATGC-CCGGCCTCA     ATATATAAGCCCCTG
  BMEI1370   7  67  46 1424124 .. 1424148 -  -9.2  -3.21395   ATGCGCTCTAGAATA          TCGCGGGCGG AAAAG CCGTCCGCAA          CCAAACATACTCCCC
  BMEI1377   4  66 175 1430062 .. 1430079 -  -3.4  -4.62471   CGGAATCCTGAAAAA             CCATCC TTTCAT AGATGG              TAATAAGAGGACTGG
  BMEI1388   7  88   4 1441556 .. 1441580 - -14.3  -3.46534   GAACCCCACGAAACA          GAAAGGGCGCC AGC GGTGCCCTTTC          GCTTTAAAGCTTAAC
  BMEI1419   3  42 347 1466227 .. 1466239 -  -3.4  -2.91695   GTCATCCTTAAACTA                GATC AAGGA GATC                CGGGATTTGCTCAAT
  BMEI1419   3  42 259 1466314 .. 1466327 -  -2.3  -3.09878   GTTATCGACCCAAGA               TGGTC GGAA GTCCA                GATTGATCGTTTTAT
  BMEI1427   2  56 320 1470988 .. 1470998 -  -6.8  -3.16564   GGCTGATCGTAGGAA                 CAGC CTT GCTG                 CTGCTTGCGCGTGAA
  BMEI1444   5 100  44 1491353 .. 1491382 - -18.7  -3.61652   TTCTGAAAGAATGAA       GGCGCCCGAAGTT TGAA AACTTCGAGCGCC        TTGCTATCAGACTTT
  BMEI1447   4  54  97 1495369 .. 1495381 -  -4.8  -3.60098   ATGCGGGAGCCGAAA                CGGT TATCC ACCG                CCACAAGGATTTGCA
  BMEI1447   4  54 -11 1495457 .. 1495489 -  -4.9  -3.51557   GTCCGGAAAGAAAAT     TCTGACGCCTTGAA TTGTCG CTCA-GGCGGCAGA      GCGTTTGTTGCGGCC
  BMEI1454   6  70 299 1504958 .. 1504982 -  -9.9  -3.31792   CGACCAGCCCCAGAA          GACGACGCTGC TTC GCTCCGTCGTC          AGCATGGCGCATGAT
  BMEI1457   7  83   4 1507493 .. 1507510 - -14.1  -2.95113   CTTTAAAAGTGAAAG             GGGCGGC GAAA GCCGCCC              TTACTATTTCACCTT
  BMEI1470   1  45 258 1520114 .. 1520128 -  -4.2  -2.72028   CGTACCATAAAAATT               GCCG TGCACTT CGGC               CCATTCGATCAGCTC
  BMEI1491  11  65 190 1538403 .. 1538414 -  -3.6  -4.38154   ATACCGTCCAGAAAA                GCCG CCAG CAGC                 ACCATGGCCACTGCA
  BMEI1503   3  56 408 1550572 .. 1550592 -  -5.3  -3.53012   CGCTGCCCGGGGAAA            GCGCGCTCA TTG CAAGCTCGC            TCCTTGCCCTACACG
  BMEI1518  12  82   6 1561469 .. 1561488 - -10.7   -3.8579   ATCTAACAACGCAAA            GGCCACC CGAAAC GGTGGCC             TTCCTTCATACAAGC
  BMEI1527   9 100  13 1569536 .. 1569556 -  -9.7  -5.30686   AACAGTTATAAAAAA            GGCCCTC CGCTTGT GAGGGCC            GCTTTTCTTTTCCTA
  BMEI1540   5 100  27 1584726 .. 1584747 - -15.9  -4.07687   ACCCGTCCCCCAAAA           GGGCGAAGC TTTG GCTTCGCCC            TTTTCCTTTGCCTGT
  BMEI1543   6 100  29 1587495 .. 1587515 - -16.1  -4.55798   TATTCTAAAGCAAAA            CGCCGCCCC GAT AGGGCGGCG            TTTTCCATGAAATAC
  BMEI1570   2 100 164 1614313 .. 1614339 - -16.6  -3.77188   AGGCAAACAGAAACA         GCAAGCACGCCA GAG TGGCGCGCCTGC         CACCACCATGAAGGA
  BMEI1579   7 100 384 1626983 .. 1627001 -   -16  -4.88711   ATAAGACATGAAAAA             CGGGGCTG AAA CAGCCCCG             TTTGCCTTGTTCCAT
  BMEI1588   4 100  27 1636571 .. 1636586 - -11.8  -5.86976   CGAGAAAACAAAAAA              CCCCGC CGAA GCGGGG               TCTTTCGATAGCGTA
  BMEI1593   3  60 376 1641347 .. 1641362 -  -3.9  -3.96148   GCGCCGGACGAGAAA              GGCCA CCGTTT CGGCC               ATTTCCTCGCCGCCT
  BMEI1605   7 100  32 1650670 .. 1650686 - -10.8  -4.82855   TATGAAACTGAAAAA              GGCCGG TTTTC CCGGCC              TTTTTCAGTTTCAGA
  BMEI1612   6  64 166 1659076 .. 1659105 -  -7.7  -3.56643   TCGACAGTGCCGAAA       CGGCGCTGGCC AAGATCAA GGCAGGCGCCG        ATCTGGTGCAGCTTT
      hslO   2  48  49 1666249 .. 1666259 -  -4.6  -3.06492   CGACGTACCCGAACA                 GCGC CGC ACGC                 TGAACTGATTTCCAC
  BMEI1624   9  68 384 1670364 .. 1670378 -   -10  -3.14051   CGACCGTGACCAAGA               CGGTTG GCG CAACCG               CGCTTCAGATGGAAT
  BMEI1634   5  59  90 1684819 .. 1684835 -  -3.5  -4.08767   GGTATTCGCGCAAAA              TGGCAGG CAA CCAGCCC              ATCGGCCATCTCGGC
  BMEI1640   6  85  48 1692188 .. 1692215 -   -12  -3.65522   CACGCATCCGAACAA        TCCGGCGGCC ATGAAGGA GGCCGCCGAA         TAAAAGACTTTCGCA
  BMEI1645   4  71  51 1696373 .. 1696391 - -11.6  -2.76046   TGAACGTCAATAGCA             TGGCCCCG GAG CGGGGCCC             GAAAGCAGACGGGAA
  BMEI1649   8  73 308 1702684 .. 1702698 -  -2.7  -4.91511   ATGGGAGGATAAAAA               GCCGG GAAAG CGGGC               ATCTGCAAGAAATCT
  BMEI1660   4  52  22 1711314 .. 1711325 -  -5.8  -3.02211   GAAGCCGAAAGGAGA                GCCA AGCT TGGC                 ACCCGCGAGATTTCC
  BMEI1675   7  65  46 1724882 .. 1724904 -  -9.8  -2.55847   AATTTCCATATTAAC           CGAAGCGGAT AAA AGCCGCCTCG           CAGAACATAAAAACT
  BMEI1683   4 100 306 1728954 .. 1728969 - -11.8  -4.99035   CCATTTACAGAAAAA              CCCCGC CGAA GCGGGG               TTCCCTATTAGGCTT
  BMEI1686   8  69 398 1730234 .. 1730272 - -10.4  -2.86185   AAATCTAATGAACTA   CGTGAAGAATTTCAACCC ACG AGGTTAATTTTCTTCACG   ACATATGAATCTGCG
  BMEI1707   6 100   6 1746090 .. 1746110 - -15.4  -5.49809   GAAATGCTAAAAAAA            CGCCGCGC TTTGC GCGCGGCG            TTTGGTCAGCCCTTG
  BMEI1719   9  77  13 1757822 .. 1757844 - -12.6  -2.73007   AACAGGCGCGCAAAG           GCCGGCTCCG ACA CGGGACCGGC           AGGCAAGGCGCATCA
  BMEI1730   4  50 362 1769539 .. 1769554 -  -4.6  -3.20901   ATCTGATGAAGCGAA              CAGGTC GAAC GGCCTG               ACTTGCCTCGCTGAC
  BMEI1730   4  50 -33 1769937 .. 1769949 -  -4.7  -3.19026   CACGGCAAGACGTAA                GCGCC GCA GCCGC                AAGGCATTGCTCAGA
  BMEI1740   3 100  22 1780953 .. 1780970 - -14.1  -5.14965   AGCCGCATGAAAAAA             CCGGCGG TCGC CCGCCGG              TTTTCGCATTCATCG
  BMEI1779   3  77  36 1820368 .. 1820404 -   -13  -2.84587   GTTTATAAAAGCAAG    CCCGGCCGCACTGAAG AAGAA CTCCAGCGCGACCAGA    TCATCCGGCCAGAAT
  BMEI1782   2  49 432 1822002 .. 1822014 -  -3.3   -3.5393   ATGATGTCGCGGAAA                TCGTG GAA CGCGA                AGACTATCCTGCCGA
  BMEI1786   9 100  24 1824870 .. 1824896 - -21.6  -4.43351   ACACCTCAAAAACAA         GGCCGCCATCCC GTG GGGACGGCGGCC         TTTGTTATTGAAATC
  BMEI1801   4  73 -14 1837320 .. 1837360 - -11.2  -2.96216   GCGGAGCATGACATA GCCGCGAAGG-GCGAGG GCCCGAAA CCTCACGCCTTCCCGGC  CAGTTCCTTCAGCTT
  BMEI1809   5  59 284 1849258 .. 1849275 -  -6.3   -3.5936   CTGAAATCGTGGAAA             CGATCAA GGAG CTGATCG              AGACCCGTGTTCGCC
  BMEI1824   2 100  70 1863075 .. 1863092 - -14.1  -4.96848   CGTTTGATACAAAAA             GCCCCGG AAAT CCGGGGC              TTTTTTGCACTTTTG
  BMEI1824   2 100   9 1863131 .. 1863153 - -13.4  -4.18018   TTGCTCCAGCCAAAA           CCCGGTGAGC GAA GCTCATCGGG           TTCTGCTATTATTCA
  BMEI1836   7  59 217 1878635 .. 1878646 -  -7.2  -3.13403   CGGGGTCTATGAAGA                CCCG GCAA CGGG                 AGCCGCGACGGCGGC
  BMEI1836   7  59  27 1878823 .. 1878836 -  -3.1  -4.20516   GGCTGATGGAATAAA               GCCTGC GAT GCAG-C               TCATAACGCCGAATA
  BMEI1849   5  84  43 1899945 .. 1899961 - -10.9  -3.96892   AAGCGGGATCAGAAA              TCAGTCC AGT GGACTGA              TTTCCCCGCGTAGGC
  BMEI1858   4  56 120 1907820 .. 1907830 -  -3.2  -3.96892   AAGCTCCAGCAGAAA                 CAGG GGG CCTA                 TTCAGTTATCGCCGC
  BMEI1869   2  62 313 1918632 .. 1918642 -  -6.8  -3.53012   CGTTCTGGGCGGAAA                 CCAG CTT CTGG                 AGCAGCGTTTTCGTC
  BMEI1877   5  53 302 1930332 .. 1930350 -  -5.9   -3.1355   CTGATCCATATCGAA             GGCCGCA TACAG CGCAGCC             TCGAAGGGGTCGTGC
  BMEI1887   5  54  92 1938634 .. 1938648 -  -5.6  -3.41988   GGGCAGTGAAGAATA               TGGTCG CTG CGGCCA               TGCGCAACCAAAACA
  BMEI1893   6  79 279 1943383 .. 1943399 -  -6.5  -4.70266   AAGACGATTGAAAAA              GCGCC GCCAGAG GGCGC              AGGGAGATAGAAATG
  BMEI1906   5  63 336 1960799 .. 1960844 -  -4.5  -4.18506   GGATTCCGAAAACAA CGTCACCCGCTTCGTGGTCCT CTCC AAGAACAAGCAGTGGGCGGCG CGGCCTGAAAACGAC
  BMEI1913   6  59 215 1967382 .. 1967394 -  -4.9  -3.84266   ATAGGGGATATGAAA                GATAT TTC ATATC                AAGAAGATTATGGGT
  BMEI1929   4  52 379 1985666 .. 1985694 -  -6.7   -2.7035   CGCATCGATAGACGA       GGCG-GTGATCG ACATGA CGCTCACTCGCC        TTGCCGATACATGGG
  BMEI1940   9  62 271 1997215 .. 1997228 -  -8.1  -3.14132   GCCGGTTCTCATCAA               TGCCG GACG CGGCA                GTTTACAGAATGAGC
  BMEI1952   2  48 109 2009804 .. 2009815 -  -3.6  -3.21126   AATTATACCGACGAA                GACC TGGC GGCC                 ATCCGCGTTCGCACC
  BMEI1960   3 100 264 2016264 .. 2016283 - -10.6  -4.87273   AACATCTTATAAAAA            GGCCGCTC TTCG GGGCGGCC             TTTTTATTTACTTTT
  BMEI1994   3  67 -28 2052586 .. 2052596 -  -8.2  -3.51232   TGCTGCTGAAACCAA                 GCGC TCT GCGC                 CCATGCGATAGGATA
  BMEI2022   6 100  64 2079710 .. 2079744 - -14.5  -4.42639   AGATCGGAATCAAAA    CCCCTCG-TTTTTGAC TGCT GCCAAAAATCGAGGGG     TTTTTCATCAATCTG
  BMEI2039   6  56  41 2100705 .. 2100716 -  -7.2   -2.7185   ATTAGGCTGTAATGA                CCCG GAAG CGGG                 AACCGGTTTTGCATC
  BMEI2050   7  68 101 2108892 .. 2108902 -  -4.6  -4.54727   GCCGGCAAACGAAAA                 CGCG CGA CGCA                 AAGCAGCCGGGCAGG
  BMEI2056   5 100   9 2113206 .. 2113232 - -22.4   -3.7791   TAATTATGCAGGAAA         GCCCGGCTGGAA CAA TTCCAGCCGGGC         TTTTTTATTCAGGAT
  BMEI2055   3 100  24 2113206 .. 2113232 + -22.4  -5.45652   TAATTATGCAGGAAA         GCCCGGCTGGAA CAA TTCCAGCCGGGC         TTTTTTATTCAGGAT
  BMEI2049   4  66 300 2109294 .. 2109319 +  -6.1  -4.00868   CGCCGAAAGATAGGC         TGGTG-AGACGC GCA GCGCCTGCGCCA         TTTCCTTCTGCGTAA
  BMEI2038   3  57  18 2100712 .. 2100722 +  -2.4   -4.1899   TGTAATGACCCGGAA                 GCGG GAA CCGG                 TTTTGCATCCGGTCA
  BMEI2021   7 100 116 2079710 .. 2079744 + -12.3  -4.76041   AGATCGGAATCAAAA    CCCCTCG-TTTTTGAC TGCT GCCAAAAATCGAGGGG     TTTTTCATCAATCTG
  BMEI2021   7 100 167 2079761 .. 2079778 +  -9.8  -4.93595   TTTTCATCAATCTGA             CCCGGC GCAAAG GCCGGG              TTTTTCCATTTTTGT
  BMEI1997   5  61   9 2056280 .. 2056298 +  -3.8  -4.14392   CCTGTAAGGAAAAAG             CCTTTGCG GCT TGCAAATG             TTTTCGCCGTTCAGA
  BMEI1993   6 100   9 2052528 .. 2052548 + -14.7  -5.08824   CCGCTGAGTTGAACT            GGCGGTGGG TTT CTCACCGCC            TTTTTTGCATCCAGC
  BMEI1982   7  79  30 2041916 .. 2041942 +  -9.4  -4.20074   AGCCGAAAATAAAAA         CGCCAGTCTG ACAAAAC CAGACCGGCG         TTTTGGCATCTATTT
  BMEI1958   3 100  21 2016264 .. 2016283 + -12.8  -5.43974   AACATCTTATAAAAA            GGCCGCTC TTCG GGGCGGCC             TTTTTATTTACTTTT
  BMEI1953   6 100   9 2011833 .. 2011856 + -16.8    -5.243   TGACTGACGGGACAA          GGCCTTGGCA ACGA TGCCAAGGCC           TTTTTTGATGATTTA
  BMEI1939   1  69  -3 1997479 .. 1997498 +    -5  -4.38472   CCGTTCAACCCAGTA            TTGAGCCT GAAA ATGCTCAA             TTATTTTGGTTTGCG
  BMEI1914   2 100 371 1970005 .. 1970022 + -14.1  -4.28656   TCCCGATACGAAAAA             GCCCGCC GAAT GGCGGGC              TTTTCCATGTTCAGT
  BMEI1905   3  66  35 1961185 .. 1961222 +  -4.8  -4.28548   CAGGCCTTTATCAGA   TGGGTTGC-GATGGCNC CNCAT GCGGCACCCGCAACCCA   TTTTCATGGGTACCT
  BMEI1897   2  41 365 1953172 .. 1953183 +  -2.2  -2.89602   AGGCTGCCGTGCGCT                GCGT GGTC ATGC                 GTTTGGTGTGCCGAG
  BMEI1892   4  70 102 1943444 .. 1943474 +  -8.9  -3.53012   ACGAAACCTTGGCTT       CGTTGCCGCGCTC TTGTT GACCGCAGCAGCG       TTTGCCGCGCCGGGC
  BMEI1876   2  48 208 1930719 .. 1930730 +  -3.6  -3.28712   ACCACGACAAAACCG                TGCC AGAT GGCG                 TTCTGAAACCGCAGG
  BMEI1870  10 100  22 1921043 .. 1921060 + -10.5  -5.07652   CTCATTTGGACAAAA             GCCCGCT CTCC GGCGGGC              TTTTGTTTTCAAAGC
  BMEI1857   1  39 454 1908384 .. 1908395 +  -2.2  -2.78384   CCATTTCGTCCATTG                TCGG CGGC TCGA                 TCTCATAGGAGCCGG
  BMEI1848   9  77 190 1899945 .. 1899961 + -10.9  -3.54424   AAGCGGGATCAGAAA              TCAGTCC AGT GGACTGA              TTTCCCCGCGTAGGC
  BMEI1835   5  53 156 1878977 .. 1878996 +  -6.4  -3.17075   GGAAAGCTTGACCGC            CGGATGGCC ATT GGC-GTCCG            TTACCTTGCAGACCA
  BMEI1823  12 100   9 1863075 .. 1863092 + -14.1  -5.15117   CGTTTGATACAAAAA             GCCCCGG AAAT CCGGGGC              TTTTTTGCACTTTTG
  BMEI1823  12 100  65 1863131 .. 1863153 + -15.6  -3.56958   TTGCTCCAGCCAAAA           CCCGGTGAGC GAA GCTCATCGGG           TTCTGCTATTATTCA
  BMEI1812   5  52 293 1851968 .. 1851991 +  -5.9  -3.02144   GGCAAAACGAATCGC          TTCCGCCGG ATTGAG CCGCCGGGA           TATTAGAGCGCATCC
  BMEI1788   8  50 192 1826876 .. 1826901 +  -6.1  -2.60615   CGCCGGCGTTGTGCG         GAGGAAGCGAT ATTC ATCGCTTCCCG          ATATTTCGCCACGGT
  BMEI1785   7 100  31 1824870 .. 1824896 + -19.4  -4.45738   ACACCTCAAAAACAA         GGCCGCCATCCC GTG GGGACGGCGGCC         TTTGTTATTGAAATC
  BMEI1762   4  54  -6 1807724 .. 1807734 +  -3.2  -3.92996   ACGGCCACAGACAGG                 CTGG TAA TCAG                 TTCTTGTCTGTCACC
  BMEI1756   8  71 154 1799770 .. 1799788 +  -5.9  -4.32804   CGTGCGCCAAGCGCA             CCCGGCT GTTCA AGCCCGG             TTTTGGCTTCCTTGT
  BMEI1752   2  55  17 1795263 .. 1795279 +  -2.2  -4.07568   TAGCCTCGCGATGCA              GCATTG AAATA CAAAGC              TTTTGGAAAAACCGG
  BMEI1742   6  59 111 1784338 .. 1784352 +  -5.7  -3.53224   ATCGCCATCGTGCAG               CAGGA ACCAA TCCTG               TTTCACCGGACGCTG
  BMEI1739   5 100 146 1780953 .. 1780970 + -14.1  -4.20696   AGCCGCATGAAAAAA             CCGGCGG TCGC CCGCCGG              TTTTCGCATTCATCG
  BMEI1729   2  55 448 1770384 .. 1770395 +  -7.2   -2.5805   GCGTGCGATGGCTTG                CGCC GTGC GGCG                 ATTGTCGCCGGTAAT
  BMEI1718  10  64 439 1758243 .. 1758263 +  -3.1  -4.57073   CGCCGGTTTTGGCAA            GCCCGCCGA TCT TTGCCGGGA            TTTTTGCGCCCAGTG
  BMEI1706  10  95 373 1746090 .. 1746110 + -15.4    -3.737   GAAATGCTAAAAAAA            CGCCGCGC TTTGC GCGCGGCG            TTTGGTCAGCCCTTG
  BMEI1685   3  51 299 1730885 .. 1730897 +  -5.5  -3.18199   CTAAAGGCTGCGGCG                CTTGC TCA GCAGG                TTGGGTTGCAGCTTG
  BMEI1674   0 NONE
  BMEI1662   8  63  67 1714318 .. 1714336 +  -8.8  -3.00525   TTGAGAGCGCGAACT             GAGCGCGT ACT GTGCGCTC             TCTGCTTTACGCAGC
  BMEI1659   3  59 283 1711185 .. 1711196 +  -7.2  -3.11687   CCTGATACTTGTTGA                CGGC TTCC GCCG                 TTCAATGATGATTGA
  BMEI1648   7  78 326 1702975 .. 1703005 + -13.2  -2.64803   AATTTACGGCGATTG       CATTCAGGCCCCGC AAA GCGGGGCCTGGCTA       TCAGTTTGAACGTGG
  BMEI1644   3  79  70 1696389 .. 1696419 +  -5.3  -5.05113   GGCCCCGGAGCGGGG       CCCGAAAGCAGAC GGGAA GCGTGCTTCCGGG       TTTTGTTTGTGTGCC
  BMEI1639   4  77 212 1692430 .. 1692447 +  -9.1  -4.08767   TCGCATCCGTTTCGT             TGGCGGC AGGG GCTGCCA              TTTTCGCCGCATAAC
  BMEI1633   6  83 101 1685053 .. 1685073 + -12.5  -3.58343   CACCGACGGCAAGCC            CCGCCCCTG CCG CATGGGCGG            TTTCCAGATCGTGCA
  BMEI1627   7  74  96 1676201 .. 1676230 +  -3.5  -5.05153   AGCGAAATTCCGGCT       GAAACAGAGCCGT CGGA ACCGCTCTATCTC        TTTGTTTTTTCGCAT
  BMEI1618   7  62  14 1666281 .. 1666291 +  -6.8  -3.53012   GATTTCCACTCGGAG                 GTGG TTT CCAC                 TTTGGGGAAACACGC
  BMEI1611   3  86  94 1659363 .. 1659385 + -13.5  -3.55444   TGATCGCAAGCCAAA           GCCCGTGAT TACCC ATCACGGGC           TTTGCCGCATAAAGC
  BMEI1591   2  61  99 1640811 .. 1640833 +  -7.7  -3.22298   CCGAAATGAGATCAA          CCCCGCA-CG GTCA TGATGCGGGG           TTCGTCCTCAATCAC
  BMEI1587   6  80 -26 1636571 .. 1636586 + -11.8  -3.41073   CGAGAAAACAAAAAA              CCCCGC CGAA GCGGGG               TCTTTCGATAGCGTA
  BMEI1578   7 100  12 1626983 .. 1627001 +   -16   -3.8579   ATAAGACATGAAAAA             CGGGGCTG AAA CAGCCCCG             TTTGCCTTGTTCCAT
  BMEI1573   3  52 -24 1619347 .. 1619388 +  -5.9  -2.92472   AGAGCGTTGCCAGCG GCTGATCCGCGAGGCGCTT GCCTGA AAGC-CCTC-CGGAACCGC TCTAATCCTTTATTT
  BMEI1569   7  53 102 1614469 .. 1614487 +  -6.7  -2.80195   TATGACGATCTGGAT            GGA-GCGG CCAA CCGCATCC             TGCTTGATGATGAGT
  BMEI1559  14  70 470 1604363 .. 1604381 +   -11  -2.54634   CAAGCGCGATGGCGC             GGTCGTGG AAG CCACGATC             ATTGATGGTGTCACG
  BMEI1552   5  65  30 1597272 .. 1597292 +  -9.6  -2.73721   AGCCAGCCGGTTTTC            GCGGCGGG ATCAG CCCGCCCC            TGGTTCGAGATTGAT
      rnhB  15 100  74 1587495 .. 1587515 + -15.4   -4.1899   TATTCTAAAGCAAAA            CGCCGCCC CGATA GGGCGGCG            TTTTCCATGAAATAC
  BMEI1526  10  76   3 1569534 .. 1569558 +  -2.7  -5.16132   CGAACAGTTATAAAA          AAGGCCCTC CGCTTGT GAGGGCCGC          TTTTCTTTTCCTATA
  BMEI1507   1  57 408 1555703 .. 1555713 +    -4  -3.89756   CACCCTCGCCGCAGC                 GAAA CAC TTTC                 TTGTTGGTTTCCGCT
  BMEI1502   7  74  35 1551028 .. 1551055 +    -4  -5.06103   AGCGGCTCGGTCCCG        ACCG-GCTGGCCG TCG CGGCCAATGCGGA        TTTTTTCCACCTTGT
  BMEI1495   6  59 436 1544430 .. 1544455 +    -4  -4.08216   GGCGCACGCCGCGAT        CGA-GT-GCGGC CAGC GCCGCTGCATCG         TTTTCCACCGCATGG
  BMEI1489   3  44  96 1537774 .. 1537794 +  -3.1  -3.10611   GCCGTCAATTGTCAC            CGGACGAGG CTT CTTCCGCCG            CTTTCTTCCGGTCGG
  BMEI1476   6  53 -36 1524957 .. 1524973 +  -5.1  -3.28791   ATGCTTCTTGAGCAA              GGCAAAG CGC CTTTTCC              TTATCAACGCCCCGT
  BMEI1472   3  52 392 1523336 .. 1523362 +  -6.5  -2.62263   CCATGCAGCGCTGTG        C-GCCCTCACCG CTCT CGGTCGGGGCCG         TGATATGGAAGGCAT
  BMEI1468   5  62 199 1519887 .. 1519905 +  -5.9  -3.68619   TTCTGGATTTCAAAG             CGCGCAT TCTGC AGGCGCG             TTTCGATCACTTCCG
  BMEI1456   7  88  10 1507493 .. 1507510 + -14.1  -3.46687   CTTTAAAAGTGAAAG             GGGCGGC GAAA GCCGCCC              TTACTATTTCACCTT
  BMEI1446   5  71  39 1495475 .. 1495492 +  -6.9  -4.17132   GACGCCTTGAATTGT             CGCTCAG GCGG CAGAGCG              TTTGTTGCGGCCTTT
  BMEI1437   2  48 124 1483522 .. 1483536 +  -5.6  -2.85763   CTCAATGGATTAGTT               CCTTCG CCG CGCAGG               TCACTTTTTCGGTCT
  BMEI1434   4  77 101 1478996 .. 1479012 + -10.9  -3.54424   AAGCGGGATCAGAAA              TCAGTCC AGT GGACTGA              TTTCCCCGCGTAGGC
  BMEI1426   9  65  44 1471375 .. 1471399 +  -9.9   -2.8676   GATATCCTTCTTTTC          CATGGCGGTCC GCA GTACCGCCAGG          CTTTCCTGAATATCT
  BMEI1418  14  64 -28 1466429 .. 1466463 +  -6.4  -3.93237   CTATAGATATTTACC     GCTCTCTTATGAGGGG TAT TCCCTCGTAAAATGGC     TTGTTGCTTGTTTAG
  BMEI1418  14  64 145 1466602 .. 1466613 +  -3.6  -4.37734   TATCCAGTTTTGAGT                TCGC GCCA GCGG                 TTTTGGGTTGTTGTA
  BMEI1401   5  66 425 1456142 .. 1456160 +    -6  -3.98214   CTTTGGGAAAGGCGT             GGAGCA TTTTAGC TGCTCC             TTTGTAATCGCTCAT
  BMEI1387   9  84  18 1441560 .. 1441576 + -11.5  -3.84719   CCCACGAAACAGAAA              GGGCGCC AGC GGTGCCC              TTTCGCTTTAAAGCT
  BMEI1376   5  59 285 1430542 .. 1430568 +  -7.8  -3.09785   AAGATCTCGTGAAAT         GCGCGCAACCGC AGA GCGTTCGCCCGC         TATATTGGCCTCTGC
  BMEI1371   3 100  28 1426431 .. 1426451 + -11.1  -5.35224   CGGACAAAATAAAAA            CCCGCCG ATCATTC CGGCGGG            TTTTGTTTTTATGCG
  BMEI1359   6  67 113 1414465 .. 1414481 +  -9.4  -3.22653   TTTTTCAATCGACAA              GGCTGC AGCAA GCAGCC              TCTTGTCCGAGTCAT
  BMEI1354   6  65 100 1410048 .. 1410062 +  -8.5  -3.35224   AATCGAAGCGGATTT               CGCGC TCCAT GCGCG               TGTTTGCGGCCATGT
  BMEI1326   7  60  24 1379716 .. 1379726 +  -6.8  -3.45073   CCACTTTTACACAGC                 CGGT GGA ACCG                 TGTCTTTTCCTCAAT
  BMEI1315   9 100  22 1362305 .. 1362323 + -13.1  -4.27617   CGCAGAAACAGCAAA             GGGCGGC CACAA GCCGCCC             TTTTGATACCATATA
  BMEI1302   8  50  81 1351126 .. 1351136 +  -4.6  -3.24925   GCCAGCCTGTTTTTT                 TGCG CGC CGCG                 TTCCTGATCTCACAT
  BMEI1299   8  70 149 1347076 .. 1347090 +  -4.2  -4.62471   AATTCATCCCCGGTC               GCGC AACAGAC GCGC               TTTTTCGCGGTTCCA
  BMEI1292   7  81  26 1338985 .. 1339013 + -14.6  -2.66316   CCGCCAAAAAGCAAA        GAGCGGTTCCGG CATAA CCGAAACCGCTC        TGATCTAGTGGAGCA
  BMEI1284   2  50 197 1332401 .. 1332424 +  -5.8  -2.62184   TGCCCAAGGCGCGCC          AGCTTCGCGG CAGA CCGCGCGGCC           TGATGTCGGAGACAC
  BMEI1273   3  51  41 1324962 .. 1324973 +  -5.8  -2.79796   TCCCGCCCTGAGCGT                CTGG TTGA CCAG                 TATCGTGACATCGGG
      ksgA   3  56 152 1318189 .. 1318199 +  -6.8  -3.10244   CTCGTTCACAATCTT                 GCCA ACA TGGC                 TGATTTCTTCCCGAA
  BMEI1258   1  48 297 1307390 .. 1307400 +  -4.6  -3.13403   GACATGGCCATCCTG                 CGGG CGA TCCG                 TGTTGATGGAACCGC
  BMEI1242   7  77  59 1291274 .. 1291290 + -10.9  -3.54424   AAGCGGGATCAGAAA              TCAGTCC AGT GGACTGA              TTTCCCCGCGTAGGC
  BMEI1236   5  61 170 1285756 .. 1285792 +  -9.4  -2.52543   TGATAAGCGGCGGCA   CGGGC-ACAA-GCCGCGC CGG GCGCTGCATTGCCGCCCG   TGCCTTGCCCACGAT
  BMEI1229   8  78 168 1279583 .. 1279607 + -13.6   -2.6952   CCGGTCGATACCGAT          GAGCGCGGTG CGGAT CACTGCGCTC          TACATTGTTATGCTC
  BMEI1219   3  57 267 1269252 .. 1269264 +  -6.3  -3.46068   ACTTTAATGTAATGT                CGAAA GGT TTTCG                TATTTGGGTTCGCGG
  BMEI1215   1  54 210 1264272 .. 1264282 +  -4.6  -3.55444   ATTATCGCGATAAAG                 GTCG TGT CGGC                 TTTCGACCCTCAACC
  BMEI1207   9  66 419 1256156 .. 1256178 +  -2.7  -4.62302   CACGCTCCAGATAAT          GCATGGCG ATTTCTTC CGCC-TGC           TTTTTCGGCATCTTG
  BMEI1203   4  55  44 1250109 .. 1250127 +    -6  -3.29144   CCCTTTTTCAGTCAA             GGCAAATA TTT TACTTGCC             TTGTCCACCACCTGC
  BMEI1184   9 100  27 1228345 .. 1228361 + -10.8  -4.94487   GGAAATCAAGGAAAA              CCCGCC TTCAC GGCGGG              TTTTCTGTTTTATAC
  BMEI1177   9  59  94 1221965 .. 1221996 +  -4.2  -3.96531   CTCCATGCCCCTGAT      TGTCGCGGCCAGAC AGCA GTCAGGCGGTGCCG       TTTATACATCTGTGC
  BMEI1160   4  79 351 1208607 .. 1208632 + -12.5  -3.08535   CGCGCCAGCCCTACA         AGCCCGCCGTGG AAA CC-CGGCGGGCC         GTTCTTCTTGTTTCA
  BMEI1135   8  75  10 1179534 .. 1179567 + -12.6  -2.53176   AAGTAACCGTTTTCT     TG-CAATGCAGGCGA TCTTT TCGCCTGCATTGACG     CTCATTTTCTGTCGT
  BMEI1130   6 100 183 1174659 .. 1174677 + -13.1  -4.31085   TTTTCATCAATCTGA             GCCCGCC TGACC GGCGGGC             TTTTACATTCGTATC
  BMEI1119   6  64  21 1164896 .. 1164911 +    -4  -4.39318   TGAAACAAAAAGGCA              GGC-ATG GAA CATTGCC              TTTTCCGTTTGATTA
  BMEI1105   0 NONE
  BMEI1102   6  62 356 1148080 .. 1148093 +  -8.1  -3.14211   GCGCCTCTTCCAGCG               TGGCG ATGC CGCCA                TTGATGCCGACGAAT
  BMEI1093   5  59  51 1141396 .. 1141415 +  -3.5  -4.10161   CAGATTGAGACATCG            GGCTGTT TTCAGT AACTGCC             TTTTACAGCGTAATC
  BMEI1078   6 100   5 1123359 .. 1123376 + -14.1  -5.25735   CCATGCAATGAAAAA             GGCGGGC CCCT GCCCGCC              TTTTTCATTTTTTCC
  BMEI1073   5  76   8 1118265 .. 1118292 + -11.2  -3.21218   TGTACTGAAGAAAAT        GGGGCTTCGGCG CCTT TGCCGGAGCCGC         TTCATGATGCGCGGT
  BMEI1064   8  56 -35 1109188 .. 1109217 +  -2.7  -4.10925   GAATATGAAGAAATG       CTGGAACGGGCCCT TGA AGGGATCGC-CCGG       TTTTAGAGCATGTCT
  BMEI1051   5  84 116 1092653 .. 1092669 + -10.8  -4.10925   ATGCAGCATAAAAAA              CCCGGC GCGAG GCCGGG              TTTTAGGGCGTGTCT
  BMEI1037   4  48 329 1076693 .. 1076717 +  -4.2  -3.14132   ATGATATCGTCCGTC          ATCCGCAGCA ACTCA TCCTGCGGAA          TTGCTGAAGCGGAAA
  BMEI1034  13 100 187 1072367 .. 1072394 + -18.5   -4.9645   AGCAAACAAACAAAA        GCGCCGGTCTG ACCAGA CAGACCGGCGC         TTTTGTTATTCTGCT
  BMEI1024   2 100  25 1062460 .. 1062479 +   -15  -4.18494   TTCCAAATCAAAAAA            GCCCGGCA TCGC TGCCGGGC             TTTTGCATGAACATC
  BMEI1013   6 100  26 1051294 .. 1051310 +  -9.4  -5.28983   AATCACCAACCAAAA              CCCTGC CCTGC GCAGGG              TTTTTCTGTTTTAAC
  BMEI1006   7  74 303 1046022 .. 1046043 + -11.5   -3.0682   GCCTCGAATAAAAAA           GCCGCCCTG CGAA CAAGGCGGC            TCTATATCTGATCAA
  BMEI0996   6  59 316 1037709 .. 1037719 +  -5.4  -3.73224   GGTGATATAGAGCAG                 CAAG TAC CTTG                 TTTGGTAAAGAATGC
  BMEI0993   3  59 391 1035941 .. 1035966 +  -5.4  -3.73224   ATGCATTATGAGAAG         CGATACCCTG ACCCGC CGGTGTATCG          TTTCCTGAGAGATAA
  BMEI0984   8  83 238 1027084 .. 1027112 +  -9.5   -4.2074   GCGGACGATATTGCA        GGGCGCCGATGAT GAG AACATCCGCGTCC        TTTATATATTGCAGG
  BMEI0979   5  95  57 1021289 .. 1021314 + -14.8  -3.76186   AGCGCGCGCAAAAGA         GAAACCCCGG CTTTCT CCGGGGTTTC          TTCATTTTATCAATA
  BMEI0967   5 100  48 1007415 .. 1007444 + -15.1  -4.27062   ATTAGACGAATAAAA       CGCCGGGTATGAC AATG GTTATACTCGGCG        TTTACTTTTCATTAA
  BMEI0961   4 100  34  999705 ..  999720 +  -7.5  -5.63103   TGAGCAATGAAAAAA              GCGGC CTTCCA GCCGC               TTTTTTTGATTACAG
  BMEI0957   2  42 363  993777 ..  993795 +  -2.3  -3.06696   TCGCCAAAATGAAAT             TCGGGCT GGTAA GGCGCGA             TCTGTTCCAGAAGCC
  BMEI0953   7 100 130  990904 ..  990921 + -12.7  -4.81249   CTATTCCAACCACCA             GCCCGCA TCCG TGCGGGC              TTTTTCCATTTCCGC
  BMEI0944   3  58 121  979116 ..  979136 +  -8.3  -2.57013   CGTCATGGCCGAACA            TCCAGAAAG CAT CTTTCGGGA            TGCCTTCGGTTCCAG
  BMEI0929   5  59 -27  962415 ..  962465 +    -4  -4.11394   TTCGATCAATAGCGG GCGTGAAGCGGCGCGCGGCCAAG CATAAT CTTGATTGT-CGTCGTTTCACAC TTTTCGGGATGCGCT
  BMEI0907   3  66 327  941093 ..  941108 +  -3.2  -4.67011   GTGCATAAAGAAAAA              GCCC ATATTTCC GGGC               TTTTTCAATGAGATT
  BMEI0877   4 100  91  908071 ..  908087 + -10.8  -5.72053   TGGCTGTCGAGAAGG              GCCCGG TTCAT CCGGGC              TTTTTTCTTTGGTTG
  BMEI0860   4 100  22  887801 ..  887828 +   -20   -4.8143   ACCCTTTTGAAAAGC        CCCCGAAGTTGG ACAC CCAACTTCGGGG         TTTTTGCATTATTGG
  BMEI0839  11  71  96  865758 ..  865797 + -10.6  -3.13522   TGCTTCCAGTGCGAT  GGAAGCGCCCTCGCGGCG GAAG CGCTTCAAGGTTGCTTCC   TCTTCATCCACCAGT
  BMEI0835   9 100 125  859921 ..  859944 + -19.6  -4.80453   CTGGACAAAGAAAAA          CCCCGGCAGC CTTC GCTGCCGGGG           TTTCTTTTGTGCTCA
  BMEI0816   3 100  12  841481 ..  841496 + -11.8  -5.08601   ATAAACGCATAAAAA              CGGCCC TTCG GGGCCG               TTTTTATTAAACTAC
  BMEI0812   5  77 449  836696 ..  836723 +  -9.8  -3.79668   TGGGGGTTTGAAGGT        GCAGCAAGGGGA GGTT TCCCCTTGCAAC         TTTCGTGAATTCAGT
  BMEI0802  11  66 176  828624 ..  828637 +  -5.3  -4.24204   GATCAACACAACGCT               TCTGA TCGT TCAGA                TTTTCACTATGCATG
  BMEI0798   3 100  28  820983 ..  821004 + -17.3  -3.92324   TTTCCCTGACAAAAA           GGCCGAGGC GGTT GCCTCGGCC            TTTCATCTTGAGAAA
  BMEI0789   5 100  23  810925 ..  810945 + -12.5  -5.60993   AAACTAAATGAAGAA            GCGCGGGGT GTT GCTCCGCGC            TTTTTTTATGCCGCG
  BMEI0736   8  90  24  763271 ..  763295 +   -10  -4.57341   TGAAACCAACAAAAA          GGGACGGG GAATGACGA CCCGTCCC          TTTTTGCCGAGGCTT
  BMEI0716   8  63 400  743093 ..  743123 +  -9.1  -3.02511   CTGGAAGTCATATTC      GGCCTTGA-CGG AGAGAGGG CCGCTCAAGGCC       TGTTCCACACCTGCA
  BMEI0711   9 100  12  737032 ..  737048 + -10.1  -5.95449   TTAACTTACGAAAAA              GGCAGGG TTT TCCTGCC              TTTTTTGTTTTATTT
  BMEI0700  12  53 -25  726831 ..  726844 +  -2.3  -3.82083   CCACCGCCGCCCTGG               CGATG GTTC CAACG                TTTCCGTTATAATCG
  BMEI0687   9  82 274  713415 ..  713448 + -10.3  -3.86524   CGCAGTACCAGATCC     GGAGC-CGAGAGCGGT GCA ACCCGTCTCGTGCTCC     TTTCTAGCCGGATAT
  BMEI0683   6 100  22  707572 ..  707592 + -11.1  -5.79595   GCATCAACCGAAAAA            GCCGGGG CAGACGC CCCCGGC            TTTTTTGTTTTCCAA
  BMEI0675   4  49 348  697836 ..  697850 +  -5.6  -2.92171   AGCTTTAGAACCGGC               TGTCCC TGC GGGCCA               TGGTTTCGGCGTCTG
  BMEI0667  20 100  98  689923 ..  689943 + -15.4  -5.04249   CGTTTTTAAAAGAAA            CCCGGGCC ATGAC GGCCCGGG            TTTGTTTTTTGCAGC
  BMEI0634   7  71 212  661379 ..  661395 +  -6.5  -4.25104   CGGAGAGAATGGCGA              GCATCCG TTC CAGATGC              TTTTCATCCAGCGCA
  BMEI0600  10  56 -14  629653 ..  629691 +  -3.1  -4.07568   CCGCCAGTTTCGCCG  GAGGCGCAGCCCTGACGGT ATG ACGGT-AGAGCGGC-CCTC  TTTTCACGGGGGGCA
  BMEI0600  10  56 166  629833 ..  629846 +  -4.5  -3.78312   GGCGACAGTCATATT               TCGCG CGGC TGCGA                TTTCCTCGATGATTT
  BMEI0600  10  56 226  629893 ..  629904 +  -7.2  -2.78596   AAGCGTGTAGCTTGT                CGCG TGGC CGCG                 TATGCTGACGGAATG
  BMEI0594   0 NONE
  BMEI0590   5  55 256  615394 ..  615415 +  -7.2  -2.71144   ACGGATGCCGAAAGC           GCCCGGCT TGTAAT AGCCCGGC            TCGTTGGACAGGATC
  BMEI0566   4 100  63  586365 ..  586388 +   -16   -4.6575   TGATGTGAACGAAAA          GCCGGCAGCG GTCT TGCTGCCGGC           TTTTCTGATTTCTGT
  BMEI0559   5 100  11  579369 ..  579388 + -16.4  -4.22407   CCTGAAACAAAGAAA            GCCCGGCG ATTT CGCCGGGC             TTTCTCGTTTTCATG
  BMEI0550   5 100  60  570452 ..  570479 + -15.6  -5.25772   TTGAAGTGATGAAAA        TGCCGGCGC-GCC AAA GGCTGCGTCGGCA        TTTTTATTATAATTT
  BMEI0547   3  56  76  567030 ..  567044 +  -5.6  -3.58914   TCCGCGATCTCGTCG               TCGCGG ATG CCGCCA               TTATGGTTCATTTCG
  BMEI0535   5  56 350  557905 ..  557925 +  -6.7  -3.09492   CACGGCCAAGCCCCA            CGCCTGCAG CGT CGGCAAGCG            TCTTCGCCTTGGCAA
  BMEI0527   5  59 103  549536 ..  549547 +  -5.8  -3.61398   CAGGCGGGTGTCGCT                CAGG AGGC CCTG                 TTCTTCCAGAACCGG
  BMEI0520   2  46  43  540363 ..  540376 +  -3.1  -3.24708   AGAAGAAATCACTCG               CTTGT TTCA GCAAG                TCTATTTGGAAGCTG
  BMEI0517   8  63  89  537362 ..  537380 +  -8.8  -2.98582   GCGGGCAACAAAAAA             GGCGGG CTCAAGA CCCGCC             CTTTCTGCATATTCT
  BMEI0509   4  66 316  530650 ..  530663 +  -5.2    -4.183   AATCGCACGATAGCC               GCGG ATGACG CCGC                TTTCTTCCAGCTTGC
  BMEI0496   5 100  16  517975 ..  517992 + -10.5  -4.81685   TTTGCAATGAAAAAA             GCCGCCT TCAG GGGCGGC              TTTTTGCTGGTTGAT
  BMEI0491   7  57 121  513142 ..  513159 +  -2.6  -4.21908   CGATGGCTTCTGATT             AGACGC GCAGTG GCGTCC              TTTTCCCTCATCCTG
  BMEI0482   5  84  43  504886 ..  504902 + -10.9  -3.96892   ATTTATGCGGGGAAA              TCAGTCC ACC GGACTGA              TTTCTGATCCCGCTT
  BMEI0476   9  76  13  498944 ..  498963 +  -7.1  -4.56978   TGAGGATACGAAAAA            GCTCGGA CAATGC TCCGGGC             TTTGTTGTTTCAGGC
  BMEI0468   5  50  51  489305 ..  489348 +  -2.4  -3.74526   TCGAAAAGGCTCCAG CTAT-C-GGTAAAGCGCGCC GGATGG GGCGCGCCTCACCTGAATCG TTATTACGTTACTGA
  BMEI0456   7  65 461  477029 ..  477045 +  -8.7  -3.14463   TCTCAAAAAGGCCCG              GCTTGCT GCG GGCAAGC              TTCGTCCGCAAGGTT
  BMEI0453   7  61  12  473927 ..  473939 +  -9.1  -2.57211   GTGAAGGCGCGCCTT                CACCG GAT CGGTG                CTTGTCAGAAACGGT
  BMEI0444   0 NONE
  BMEI0438   6  91  30  457614 ..  457635 + -10.9  -4.56597   GTCTGAAAAACAAGA           GCCGCATAT TCTC ATGTGCGGC            TTTTTCGCGAGAAGC
  BMEI0428   9 100  32  449765 ..  449784 + -10.7  -5.37593   TTTCAAACCAAAAAA            CCTCCGG CATGAA CCGGAGG             TTTTTTGGTTTGAAA
  BMEI0425   4  74 309  446558 ..  446568 +  -8.2  -4.06419   TTGGTCCTTCCGTAT                 GGCG GCG CGCC                 TTCTTTCTGGCGCGG
  BMEI0407   4  42 449  424908 ..  424921 +  -3.1  -2.90199   TCCGTGTTCATGCTC               GAGGA TTGT TCTTC                TGCTCTTTCCTTGAC
  BMEI0401   3  49 120  418890 ..  418905 +  -3.3  -3.50853   CCTTTCCCGTTTCCA              GTTCT CGAATT AGAAC               TTGTAGTTCAGACCG
  BMEI0383   4  66 168  393959 ..  393977 +  -4.5  -4.36411   AGGTCGTTCAGGAGA             TTGCCCG CATCC CGGGTGA             TTTTCATCGTTGCTG
  BMEI0378   4 100  34  388196 ..  388212 + -10.8  -4.65895   TTTCTCTATGAAAAA              GGCCGC ACGAC GCGGCC              TTTTTCAATCAGAGG
  BMEI0374   4  95  42  384286 ..  384311 + -14.7  -3.87104   ATCTGAAACGAAAAA         GCCGTCATGGC CTTA GCCACGACGGC          TTATTCTAATATGCG
  BMEI0369   6 100  27  379240 ..  379271 + -17.4  -4.19735   GCTTTGTAATGGAAA      CAGGCGGCTTGCTT TTCC AGGCAAGCTGCCTG       TTTCATTTTGCAGCG
  BMEI0362   2 100  10  374328 ..  374348 + -14.7  -4.84274   GAATAAATGAAAAAA            GCCGCTTCG GTT CGGAGCGGC            TTTTTCCTCTGCTTA
  BMEI0354   8  66 -13  367642 ..  367655 +  -3.1  -4.63044   CGGCGGGCATATTGA               TC-GGC AGC GCCTGA               TTTCTTTCTATGCAT
  BMEI0323   9  84   6  332940 ..  332959 +   -15   -2.7648   TGCCCAGTGAGGCGG            GGGAGGGC TTTC GCCCTCCC             GTATATTTTTATCGT
  BMEI0317   1  56 462  327984 ..  327996 +  -6.9  -3.17723   CGGCTTCACGCCTTG                CCGTC GCG GGCGG                TTGCCTTGAGGATAG
  BMEI0308   5 100 199  319098 ..  319132 + -12.3  -4.76041   AGATCGGAATCAAAA    CCCCTCG-TTTTTGAC TGCT GCCAAAAATCGAGGGG     TTTTTCATCAATCTG
  BMEI0303   5 100   3  314388 ..  314431 +   -19  -3.01712   AGACGAAGAATAATA TCGAAACCAG-CCCGCTTGCT GGA AGCAAGCGGGCCTGGCTTCGC TCTTACAGGAAACCC
  BMEI0303   5 100  59  314444 ..  314459 + -11.8  -5.27335   CGCTCTTACAGGAAA              CCCGGC GCAA GCCGGG               TTTTTATTTGGCAAG
  BMEI0299   7  57  27  310728 ..  310742 +  -7.8  -2.90992   TCTTATGGTCGCGGT               GGGGCT TTG AGCCTC               TGATTTGCAGCACTT
  BMEI0292   6 100 166  307060 ..  307078 + -12.4  -5.27335   CACGGCATTCAAAAA             CGCGTTCC TTC GGAGCGCG             TTTTTATTTGAACAA
  BMEI0288   8  81 -10  303406 ..  303429 +   -14  -2.60244   TGCTGCGGGAAGAAA          TCGAAGGGTA GATC TACCCTTCGA           TGGATTCATTCGGGG
  BMEI0280   5  64  93  294218 ..  294229 +  -7.2  -3.53012   GGATTGGAAATCAAT                CCGG TGAA CCGG                 TTTGCCCGCCAAGGC
  BMEI0253   4 100  27  264475 ..  264491 + -11.5  -5.63517   GAACCGATGAAGAAA              CCGGGGC TTT GCTCCGG              TTTTTTATTTGGCCA
  BMEI0232   9 100   1  240819 ..  240852 + -19.7  -3.11962   GACCGTCTGATATGA     CAAAGGCCCCGAAAC ATAT GTTCCGGGGCCTTTG      CTTTATATGTTCCGA
  BMEI0222   6 100  27  228107 ..  228124 + -14.1  -4.53047   TGAATGTACAAGAAA             GCCCGGC CGAA GCCGGGC              TTTCTTGTATTTCAT
  BMEI0180   3  66  30  176941 ..  176963 +  -5.5  -4.14392   TTTTGCAGAATTCAG          GTGCGCC-CT TGCA GGTGGCGCGC           TTTTCGCAATTGCGG
  BMEI0170   8  74 222  167910 ..  167926 +  -7.9  -4.25104   TGAACCACGGAATGA              GCCGGTC GGC GAGCGGC              TTTTCATAAAAGACG
  BMEI0145   7 100  27  143415 ..  143432 + -14.1   -4.7871   CATGCTTTCGACAAA             GGCCCGC GCAA GCGGGCC              TTTTTCATGCTGATT
  BMEI0145   7 100  70  143458 ..  143496 + -23.4  -2.98878   TGATTGGATTATGCT   ATAGAGCGCCGATCTGAT TGA ATCAGATCGGCGCTCTAA   CTATTTGTTTTGTCG
  BMEI0127  16  74   6  124055 ..  124113 +  -9.7  -3.62597   CGACTGCTGAGTTTT GTCGC-AGAGCATTTCCGGCAAA-ACCGT TTC ACGGCCTTTACCGGAGATGCTCTCGCCCC TTATTCCCCGATCAG
  BMEI0117   5  64 223  112159 ..  112172 +  -8.1  -3.29471   GACTCGTAAGCCAGT               GCTGC CGAA GCAGC                TTGATATGGTCCAAA
  BMEI0106   4  62 377  103170 ..  103196 +  -7.8  -3.35597   GATGGCATCGACAAC         TGCGGGCGTGGC GTT GCCCCGGCCGAA         TGTTTCCAGAATGAA
  BMEI0091   2  76 411   89736 ..   89758 + -11.2  -3.21416   TGCATCTGGCGCGCA           CCGTGTCGCG CCG CGCGGAACGG           TTGATGGTGGCGCTG
  BMEI0087   6  64 201   86922 ..   86941 +  -2.8  -4.57073   TGAATGCGCCCGTTC            GGCGCGATC ACC GAT-GCACC            TTTTTCGAGCGCGTG
  BMEI0082  13  91   9   80202 ..   80224 + -11.3  -4.14739   GGAGTAATACCACAA           CCCGATGAG CCAAA CTCGTCGGG           TTTTGGCATCAGTCG
  BMEI0078   4  61 440   76980 ..   77001 +  -2.9  -4.29738   GCAGGCTGTCCAGAA           GGCGGTG AGTTTTTC CAGCGCC            TTTTCATCCGTGTCG
  BMEI0067   7  62 250   66273 ..   66288 +    -6  -3.71873   CAGCCGCCCTTGATC              CGCAGG TCTT CCAGCG               TTTCGGTCTCGATCG
  BMEI0063   6  79 437   64139 ..   64157 + -13.1  -3.11634   CAGATGCGGCAGGAG             GCGCGCC ATATC GGCGCGC             TTCAATGCTATGCAG
  BMEI0057   3  93  -7   53641 ..   53667 + -14.5  -3.77241   GCCCTTCGGCAGAAA         GGGCCTGATCT TTCCT GGATCAGGCCC         TTTCACTTACGCTTT
  BMEI0050   8  85  -6   45928 ..   45969 +  -7.4  -4.86385   CCGGCGTGCCGGTCG AAGATAGAGCATGTCTCCCG AAAG CGGGAGCC--GCTCTATCTC TTTGTTTTTACACGT
  BMEI0036   9  74 356   34615 ..   34636 +  -7.2  -4.26903   CATCTGCGGATTGGC           CACGGCAG TCGCTT CTGCCGGG            TTTTGCTGCGGTACC
  BMEI0032   8  64 204   30523 ..   30534 +  -7.2  -3.53012   TTATTCGGTTTCACG                CGGC AAGC GCCG                 TTTCGGCCACGGCCA
  BMEI0029   3 100   2   28465 ..   28502 + -16.4  -3.65656   GCCCGGCAGGATGAA   CAACTTCGCCGGAACG TATTGC CGCTTCGGCGAAGTTG    TTGTGTCTGTGATCG
  BMEI0010   7  86  20   11424 ..   11477 + -15.5  -2.61274   AATTTAATTATGATA TATGTCCTGTGAAGGCCTGTTTCAG TTTG TTGAAACAGGCCTTCACAGTGTGGA ATTACTTGAAGTAAC
       rho   9 100  28    3425 ..    3448 + -13.8  -4.78981   ATTCATTTCAAACAA          CGCTGCGTGG GAAA CCGCGCGGCG           TTTATTTTGATTGGT
 BMEII0010   8 100  23    6322 ..    6338 - -15.1   -4.1964   TGCAAGAGCGCAAAA              GGGGCCG CAA CGGCCCC              TTTTCCTTGCATGAT
 BMEII0021   6  66   9   19053 ..   19073 -  -4.8  -4.31766   ATCAGATAAGATAAA            GCAAGTTA TTTTT TAACTTAC            TCCCTTACTCACGCC
 BMEII0039   7  93  17   38971 ..   38988 - -14.1  -3.66995   GCTAAAAAATATGAA             GCCCGCC ATTT GGCGGGC              TTTCCATGCACATCT
 BMEII0048   8  69  26   49901 ..   49924 -  -7.4  -3.84451   TCTCTCAAATCTAAA          GCCTGC-CCCA AAA TGGGAGCAGCC          TTCGCGGCAATATAT
 BMEII0076   7  70 -31   75643 ..   75664 -  -8.7  -3.63068   TCACATCATGGCAAA           CGGCG-GCGA AGA TCGCTCACCG           GACGCTCGATGAGAT
 BMEII0082   3  70 189   82201 ..   82213 -  -4.8  -4.64861   TTTCTGCAAAAGAAA                GCCT GTTCA AGGC                GCTTTATCCGGCAGT
 BMEII0089  13  80  26   89030 ..   89055 - -13.3  -3.01726   CTGGTTCACAGAAAC         GCCGCGC-AGGC CAA ACCTTGCGCGGC         TTTTCTTTTGAAACA
 BMEII0098   2  47 455   98607 ..   98624 -  -2.6  -3.53811   CGCATTGGCGCGAAA             CTCGGG TTTTCG CCTGAG              GATATCCATGCCGAC
 BMEII0119   5  59   5  120076 ..  120115 -  -5.7  -3.54954   CTTAAAACAAAGAGA  TGGAGCGGCTCCGAC GTTCCTTTTT ACCGGAACCGCTCTA   ACGGTTAAATGGCAG
 BMEII0133   1  45 193  135939 ..  135968 -  -4.1  -3.01712   TGCTTTTGCGCAACA       GGCGC-GAGCCTGA TTA TCCGGCGCTGCGCG       CAGCCCTTCTCAGCG
 BMEII0140   3  65 165  142542 ..  142580 -  -8.7  -3.05844   TTGCCGACTTCAAGA  CCACTGAG-CCGGGCAGG CCAG CCAGCCCGGACGCAAGGG   TCTATTGAGCCTGAC
 BMEII0173   8  71  43  182145 ..  182160 - -10.4  -3.17051   TCCGCACCATGAATA              TGCGCG CGCA CGCGCA               GCCAGGCGGGCGGAA
 BMEII0180   6  56 158  187303 ..  187313 -  -6.8  -3.14931   CCGATGCGGCAGGAA                 GCGA TTA TCGC                 AGAACTTGATAAATG
 BMEII0187   4  55 447  197920 ..  197935 -  -7.5  -2.53119   AAGGTCGGAGAACAT              CGCGC TCGTTT GCGCG               CCTAAGGTTTGCGCT
 BMEII0197   7 100  10  208275 ..  208299 - -12.9   -4.1711   ATGATCGGCAAGAAA          GCCGGCTTC GTTTGTG GAAGCCGGC          TTTTGTCTTTTATGC
 BMEII0218   7 100  29  232431 ..  232453 - -13.5  -5.45802   TTTTGAAAAGAAAAA           GCCACCGAT CCCGC ATCGGTGGC           TTTTTGCTATGGCAG
 BMEII0226   5  48 -34  241531 ..  241541 -  -4.6  -3.14132   GCGCTGCGGCATGAA                 GCGA GTA CCGC                 CGGATTTTTCCAAAA
 BMEII0231   3  55 174  245174 ..  245199 -  -2.5  -4.07568   TGCGGTTGCGGAAAA         GAGCC-GCGA TGCTTAT TCGCAGGCAC         TCGCCTCACGCGGCC
 BMEII0236   4  77   8  250282 ..  250308 - -10.8  -3.54307   AAGACGTCGCTGAAA         GACTGGCGGAAA AAA TCGCCGCCAGCC         TTCTTGGTTAAACCT
 BMEII0259   2 100  25  271619 ..  271635 - -10.8  -5.10665   AGGGAATAAAGAAAA              GGGGCC TTTTC GGCCCC              TTGCTCATTTCCGTT
 BMEII0267   6  83 405  279078 ..  279101 -  -9.6  -4.14511   AATGCCAGGCCAAAA          GCCCGGTCAAG ACG CTCGACCGG-C          TCGATGTTACCCGCA
 BMEII0290   4  54  40  302977 ..  303004 -  -4.8  -3.57144   TGCGTGATCGCCAAA        TCCCG-CTCCTCA TCC TGGGGAGGCGCGA        AGCGCCTTCTCGAAG
 BMEII0299   3  44 133  313472 ..  313490 -  -2.4  -3.33737   CATCAATTTTTACAA             TTACGG CCTCATC CCGCAA             AAGCGGCTAGAATGG
 BMEII0304   5  77  57  319792 ..  319808 - -10.9  -3.60296   CAGCGGGATCGGAAA              TCAGTCC GGT GGACTGA              TTTTCCCGCATAGGT
 BMEII0314   5  52 316  328685 ..  328696 -  -3.6  -3.53012   CCGGCGGGGCGGAAA                CCAC CAGG GCGG                 TCAATATGGAAGTGT
 BMEII0314   5  52 152  328844 ..  328860 -  -6.5  -2.60075   TTTTCGCCAACGAAC              CGCATGT GCC ACAGGCG              CTTCTCGATGCGCCG
 BMEII0326   3  52 266  339639 ..  339649 -  -6.8  -2.53995   ACTGATCCGAAGTCA                 CCGA TTT TCGG                 CATGCCGATCCTTGA
 BMEII0329   7  78 220  342483 ..  342504 - -12.9  -3.01712   TGTCGCCTGTGAAGA           CTGGCGCGC GCGT GCGCGCCCG            CTTCAAGCTGGCGGA
 BMEII0337   6  77 411  346642 ..  346657 - -10.4  -3.57263   ACCGTGACCGTGAAA              CCGGCA ATGA TGCCGG               GCAAAGCTTCCGGGA
 BMEII0350   7  68 368  361895 ..  361908 -  -5.9  -4.14243   GAGGTTATTTCAAAA               GAGCC GCTT GGCCC                CGCTGTTCGCCAGGG
 BMEII0363   6  86  75  376824 ..  376871 - -15.8  -2.57132   TCGGCTTGCCATAAC CAAGTC-TCAGAGCGGTTCCGGT TAA AACGGAACCGCTCTAACGATTTG TTTTGTCGCATTATC
 BMEII0371   3 100  28  386076 ..  386100 - -14.2  -5.67283   AACCGAAAGAAAAAA          GCCGCCGCAG GGGAA CAGCGGCGGC          CAGGTTGCGGCTTGA
 BMEII0388   6  90  28  407195 ..  407210 -  -8.2  -4.99043   GGCTTATAAATAAAA              CCCCGC TTTC ACGGGG               TTTTATTTTGTTCTT
 BMEII0392   8  66 233  411859 ..  411870 -  -5.8  -4.07687   ACGGTGTTTGGAAAA                CTGC TGTC GCAG                 CTTGTGTCCGGCGAG
 BMEII0395   2  64   7  416105 ..  416122 -  -9.8  -2.51133   GATGGATTGAGCAAG             GGCCGG GGTTTT CCGGCC              TTTGTTTTATAGCCG
 BMEII0398   9  68 -40  418753 ..  418785 -  -9.8  -3.05816   GCAGGTTTTAGCTAA      TCAGAGGGCGACGC GAATG GCGCGGCGCTCTGA      TGCGGCCTGAATGGG
 BMEII0406   4 100  23  425690 ..  425709 -   -15  -4.86033   AAACCCGGATAAAAA            CGCCGCTC CGAA GAGCGGCG             TTTCTTTTTTGGCGA
 BMEII0416   2 100   9  433380 ..  433396 - -10.8  -4.71382   ACAAGCATTGAAAAA              GGCCGG TTTCC CCGGCC              TCTTTTGTTTAATTC
 BMEII0425   5  59 345  442692 ..  442724 -  -7.7  -3.14211   AGTCTGGGCGAGGAA     GGCGTCGGCAATGG TCTTTG CCACTTCCG-CGCC      GATTACGCGCGCGCC
 BMEII0442   6  63  56  462294 ..  462322 -  -8.9  -2.92472   AAACAAAGGATTAGA        GCGCCGATCTGAT TCA ATCAGATCGAAAC        GCGCTCCAGGCTGTA
 BMEII0457   5  59 -25  478791 ..  478805 -  -7.8   -3.0752   GACATCAGTCGAACA               GCGGTC CGT GACCAC               CGCCAGCAGCCTTGC
 BMEII0464   3  72 412  486239 ..  486260 - -10.1   -3.3854   AATCATGATCCAGAA           CGCCCGG TTGATCTG CCGGGCG            ATTGCGTGGAGGAAC
 BMEII0474   6  76 429  497866 ..  497897 -  -7.3  -4.29432   GAAACGGGATGAAAA      CCGCAAACCGGAT GAAGCT ATCCATCTTGCGG       CGGTTCGGCGGTTTC
 BMEII0480  10 100 -41  504953 ..  504988 - -21.4  -2.78327   AGCAAACCGTTAAAC    GGCCAAGCGTTCCCTGA ATT TCAGGGAACGCTTG-CC    ACTGAGGTATTTCAT
 BMEII0486   4  56 -14  509442 ..  509466 -  -7.1  -3.05384   GGTGCGGTGACGTAA          GTTTTTCCGCT CAG AGCGGCAAGAC          GGCCAACGTTCCGTG
 BMEII0492   8  80  41  515156 ..  515184 - -13.9  -2.92472   AAACAAAGGATTAGA        GCGCCGATCTGAC TGG ATCAGATCGGCGT        TTTGGAGCAGTTCCT
 BMEII0500   7 100  24  525526 ..  525544 - -12.4  -4.96646   TCATACAACGAAAAA             GCCCCGCA CGA TGCGGAGC             TTTTTCATTTCCTGT
 BMEII0509   5  64 271  534131 ..  534146 -  -7.5  -3.59946   GCGGGAAGTACAGAA              GGCCG AAAACA CGGCC               TATCTCTTCATCACG
 BMEII0522   3  51 426  547856 ..  547871 -  -2.6  -3.68351   TGTGCACGACCGAAA              TATG-GC CCT GCACATA              TTCCATGTCGATTGC
 BMEII0522   3  51 362  547917 ..  547935 -  -5.9  -2.81625   AGCAAGAAGATAGGA             CTTGGCC TCCTC GGCCACG             TTGAACAATGCCTTG
 BMEII0528   8 100  32  553436 ..  553452 - -13.7  -5.09426   CTCAAGCTGAAAAAA              GGCGCGA TCA TCGCGCC              CTTTTCCATTTTGTG
 BMEII0539   8 100  30  563433 ..  563463 - -21.3   -2.8474   TTCTATTTATAAGGA       GCGGCGGTTCTTC TTTTT GAAGAACCGCCGC       TAATTTATTGGAATA
 BMEII0551   7  74  81  575806 ..  575831 -  -7.5  -4.25848   AACGTCCTATGAAAA         GGCCGTCGACA AATA TATCGCCGACC          ATCCGGACCGTATCA
 BMEII0563  13 100 405  589508 ..  589527 - -13.6  -4.37763   TCAGGCAAAAAAAGA            GCCGGACT GGGA AGTCCGGC             CAAGTTATGAAGGTG
 BMEII0569   7 100   9  599772 ..  599789 - -12.7  -4.46212   TGGCCTATGAGAAAA             GCCCCGA ATTT TCGGGGC              TATCTGCATCAAGGA
 BMEII0576   5  54 329  608217 ..  608243 -    -5  -3.38812   GCCTGCGCAACAAGA         GGCCGGATGAGC GCC GTTCCTCCAACC         GGGTTGTTCGGCTCA
 BMEII0579   1 100  25  610823 ..  610848 - -21.9  -4.83615   GATCCCGGATAAAAA         GCCCGCGCGGA GCAA TCCGCGCGGGC          TTTTTGATGGCTGGT
 BMEII0582   8  84 232  615477 ..  615510 - -10.3  -4.01137   AAATGAAGAGAATAA     TTGGTTCCAGACACA TTGA TGTGCCTGGAACCTC      TTCAGGCTTATTCCC
 BMEII0587   1  40  99  621650 ..  621668 -    -3  -2.57344   TATTGCGCGCATAAT             TCCCATGG GCT CCATGCGC             GCCGCACACGGCTTT
 BMEII0594   4  90 -51  628875 ..  628902 -   -10  -4.54727   TGCTTCAAATGAAAA        GAGCGTTTTC TTGTTATC GAAAACGCTC         TTTCTAAACTTGCCT
 BMEII0597  10  56 367  630619 ..  630631 -  -7.7  -2.73124   CGGCATTCTGGAAAT                CAGCA CCA TGCTG                CGCGGCGCACCGCTG
 BMEII0620   4  59 149  654911 ..  654939 -    -3  -4.27843   GGCAAACAGAAACAA       TGCGCCGGCAAGG GCAA CCGCGCCGGT-CA        TTTTATGACGCCCGG
 BMEII0649   6  61 143  680558 ..  680572 -  -9.2  -2.60496   GCGCTTCGCAAATAT               CGGCGC TTG ACGCCG               GGTAAGATTCGGCAG
 BMEII0655   4 100  33  685734 ..  685757 - -14.6  -4.41616   AGGCGTCGAAAGAAA          CGCCGCATCC AAGC GAATGCGGCG           TTTCAAGCGGTTACG
 BMEII0661   4 100  43  692892 ..  692911 - -11.4  -5.61881   TTGGAAAAATAAAAA            GCCGCCTC GCAA GAGACGGC             TTTTTGAATTCAATC
 BMEII0676   5  59 330  710317 ..  710339 -  -2.7  -4.19953   GATGCAATGCCAAAA           GATATCGAG CGCCC CGCAATATC           GGGGCGTGAAGATGC
 BMEII0686   5  51  87  726032 ..  726043 -  -5.8   -2.7185   AGGAGGTGCGAAGCA                CCGT CTCG ACGG                 GTAAGGCATTGGTTC
 BMEII0690   6  56 143  732698 ..  732731 -  -5.3  -3.55622   GGCAAGGCCGCTAAA     GCGCGCCGCAT TTTATCATACGC ATACGACGCGC      TTTAAGCTGAGGCGG
 BMEII0703   8 100  99  745263 ..  745279 - -11.5  -4.64613   CATAAACAAGGAAAA              GGGCGCC CAA AGCGCCC              TTTTTATTATCCTGC
 BMEII0714   4  52 408  753077 ..  753102 -  -4.5  -3.34398   GGTGCGCCCGAAATA         TGCCTGCCGGG CCTG CGAGGCCGGCA          TCGTTCAAGCCAAGG
 BMEII0723   7  61  22  760160 ..  760175 -  -3.2  -4.41348   TCCCCCCGAAATAAA              CCGG TCAACTAG CCGG               GCAGCGGCGTCCCCA
 BMEII0740   3  57 309  775910 ..  775921 -  -3.6  -3.90112   TTTGGCGGAATGAAA                CGGA CGGA CCCG                 ATCACCAAATATATC
 BMEII0744   3  61 331  782664 ..  782682 -  -4.4  -4.07568   TGTGCCGGGTGAAAA             GCGCGATG CAG CCTCCCGC             GCGCAAACGCAGATT
 BMEII0758   4 100  10  796214 ..  796231 - -14.1  -4.65153   CCATATAAAGTAAAA             CGGCCCG TTTC CGGGCCG              TTTTGCATTTCAGTG
 BMEII0780   6  52 154  818961 ..  818993 -  -3.3  -3.67188   ACGGATTGGAAAATA      TCCTGTGGTGAGCCA GAT TGCCAAACTACAGGA      TGATGAAATCATATT
 BMEII0787   5  72 -32  826409 ..  826423 -  -8.6  -3.86015   CAGCTTTTCCATAAA               GTTGTG CAG CACAAC               AGCCTGATTGTGCTC
 BMEII0793   5  65 123  829919 ..  829941 -  -9.8  -2.62263   ATGGCGGTGAGATTA           GCCTGCGCAA CGA TCCCGCAGGC           GGATTGATTGCCGAG
 BMEII0801   1  47 -27  836692 ..  836711 -    -5  -2.52464   CGGCCTTTCAATCCA            GTGTGCGCC GGA AGCGCA-AC            AGTGCCAAGCCCGCA
 BMEII0813   8 100  10  846704 ..  846731 - -16.3  -3.75629   GATGCTGAAGTGAAA        GGAGCAGCCCG TTGAAC CGGGCCGCTCC         GGTCTTTCATCAGTA
 BMEII0819   9  56 243  853893 ..  853903 -  -4.6  -3.65827   CAACCCGGATCGAAA                 CCGC CCG GCAG                 ATGGTGTTACACGCC
 BMEII0826   5 100 150  859988 ..  860029 -  -9.3   -5.1287   CTGATAGTTAAAAAA GCAGGCCGGAGC-GACGTTG TTT CATCAACTGCTCCGGCCCGT CCTCCGGCTGCACGA
 BMEII0845   4  65  18  880142 ..  880175 -  -8.1    -3.406   CGAACACGGAATGAA     GAAGGGCCGTTCCACT CCA ATCGGG-CGGCCCTTC     TTATTTGGCAAGCAT
 BMEII0851   2 100  19  886175 ..  886203 - -16.1  -4.64598   GAACCACTCTAAAAA        GCGCCGATCTG TTTGTGT CAGATCGGCGC        TATTATTGTATCACA
 BMEII0865   8 100  30  902066 ..  902096 -  -6.7  -5.41746   AAGGCGCCAAAAAAA       TGGCCCATCCAAC ACGAG GAAGGATGGGCCC       AGGAGGGCAGCTTTC
 BMEII0882   9  77 167  923535 ..  923551 - -10.9   -3.5525   ACATATGCGGGGAAA              TCAGTCC ACT GGACTGA              TTTCTGATTCCGCTT
 BMEII0896   8 100  27  936658 ..  936680 - -16.2  -4.04587   CTCTAAAAATAAAGA           GGGCGGCTCC ATT GGGGCCGCCC           TGTCCGTCTTCAACC
 BMEII0901   8  56 369  943587 ..  943597 -  -4.6  -3.66999   ACGGATCGAGGTAAA                 GCCA GGG CGGC                 GCCTCAGCCTTCAGG
 BMEII0905  12  77  34  947256 ..  947277 - -13.1  -2.78032   CCGCCCGGAAAACAG           GAAAGCCTG CAAG CAGGCTTTC            TTATGTTATAAAATA
 BMEII0918   6 100  63  958965 ..  958998 - -19.8  -4.99043   GGTCGACAAACAAAA     GAGACCGGAAATGC TTCCAT GCATTTCCGGTCTC      TTCAATTTTTCAGCG
 BMEII0956   7  56 191  995018 ..  995036 -    -3  -3.97368   TCGGCAAGGGAGAAA             CCGAAGGC CAC GGCTTCCG             CTCGGTGATCGAAGC
 BMEII0964  10  85  25 1003024 .. 1003046 - -11.9  -3.66666   TTCAAAACCGGCAAA           GCCGCCTCG TTCTG CGGGGCGGC           TTTTCTTTATCGGGG
 BMEII0979   3  66  79 1018523 .. 1018554 -  -3.7   -4.4784   GAAACTTGAAACAAA      TCAGGCCGCAGCCC TTGCG GGACTG-GCCCTAA      TGACGAAGCAGTCTG
 BMEII1010   7  74 469 1047813 .. 1047825 -  -4.8  -4.87665   GCTGACGCAGAAAAA                GTCG GCGCG CGAC                GGGCTTTCACGGGAC
 BMEII1017  10  59 209 1055385 .. 1055430 -  -3.1   -4.2123   CATGGATGGAAGAAA TCCTGGCCGGCGTCAGCAGCC GAAT GCCTTATAATGCCGAACAGGA AATGAAACGGCGCGG
 BMEII1025   4  57 411 1064420 .. 1064440 -  -3.9  -3.84719   ATCTGGAAACCGAAA            TGGGCATGA ACT TCAAGTCCA            TGACGGCCTATATGA
 BMEII1028   5  54 449 1066829 .. 1066842 -  -3.7   -3.6914   ACCGGAAGAAATGAA               CGCCC TCCT GCGCG                ACATGGAGGCAACAC
      hisG   3 100  24 1095793 .. 1095811 -  -9.5  -5.52096   AAAGCCAACAAAAAA             GCCGGGC GATCA ACCCGGC             TTTTTTTGATTGAAA
 BMEII1061  10 100  75 1102856 .. 1102902 - -32.8  -4.43397   CGTCAAAACAAAGAA TTAGAGCGCGTTTCGATCTGAT TGA ATCAGATCGAAACGCGCTCTAA ACATTACAAAAAACA
 BMEII1061  10 100  29 1102924 .. 1102948 - -18.7  -3.90489   CAAAAAACAAAGCAA          TAAAGCCGGGC GAT GCCCGGCTTTA          TTCTATCAGATATTA
 BMEII1068   7 100 183 1110121 .. 1110146 - -17.7  -3.46602   TTTTGCATATGAGAA         CCGGATTCGCA GCCA TGCGAATCCGG          AATTTTGTTTCTAGC
 BMEII1097   2  65 142 1134658 .. 1134686 -  -9.6  -2.62667   TTAAGTCCCAAACAC       GCGACAATCCCGG TTTA CCGGGGTTGTC-C        TCCTCTGGATCAGCC
 BMEII1116   5  56  63 1150743 .. 1150757 -  -5.6  -3.53012   GCGCCCCTGCGCAAA               CGCGCC TGA AACGCG               TCTGAGCTTTTCTTT
 BMEII1124   8  79 -17 1160219 .. 1160237 -    -8  -4.36914   GTCTGGGGCAGAAAA             CTCAGCCC CAG GGGCCGTG             GAAATCCCCCTCCTT
 BMEII1133   8  57  46 1171239 .. 1171250 -  -2.2  -4.18197   ATTTTCGAGCCAAAA                GTGCG AAA CGC-C                TACGCATAGTTAGAG
 BMEII1125   3  70 187 1163182 .. 1163203 +  -2.9  -4.82901   GACGGCAGTGCATAT           TTGCCAGTC TTCG GATAGGCGA            TTTTTCTGCCAACGC
 BMEII1115   5  59  17 1150871 .. 1150887 +  -7.9  -3.17194   GCCGAGGGAAAGCGC              CGTCGCC ACT GCCGACG              TTCGATTGGAACAGT
 BMEII1103   3  64 285 1142159 .. 1142179 +  -3.9  -4.38712   GCCCCTTGCCATTCG            ACATGACGG AGC CGGTCATGG            TTTTATCCACCTCGG
 BMEII1095   7  76 401 1133708 .. 1133719 +  -7.2   -4.3739   TTCCTGCTTGGTGCG                GCCG AAGC CGGC                 TTTTATCCGGGCGTG
 BMEII1077   4  49 297 1120264 .. 1120276 +  -3.4  -3.61398   TGTCGCTCTTTTTCA                GGTT GAACA AACC                TTGTTGAAGGAACAG
 BMEII1077   4  49 368 1120335 .. 1120364 +  -3.4  -3.57561   GCATATCTTGCCAGT       GCCGACATGCAC CCACAT GCGCCTATCGGC        TTTCGCAGCTTAAAA
 BMEII1067   6 100  16 1110121 .. 1110146 + -17.7  -2.74499   TTTTGCATATGAGAA         CCGGATTCGCA GCCA TGCGAATCCGG          AATTTTGTTTCTAGC
 BMEII1060  12 100 174 1102928 .. 1102944 + -15.1  -4.39329   AAACAAAGCAATAAA              GCCGGGC GAT GCCCGGC              TTTATTCTATCAGAT
 BMEII1053   7 100  31 1095793 .. 1095811 +  -8.8  -5.63103   AAAGCCAACAAAAAA             GCCGGG CGATCAA CCCGGC             TTTTTTTGATTGAAA
 BMEII1040   4  49  -5 1081736 .. 1081751 +  -3.2  -3.63744   TTCTTCCGCGAAAAA              CGCTGA CTAT TCAGAG               TATTTTCGAGCCAAA
 BMEII1040   4  49   8 1081749 .. 1081795 +  -5.5  -2.92613   AACGCTGACTATTCA GAGTATTTTCGAGCCAAAAGT CCTTCAA ACTTT-GGCT-GGAAATGCTC TAGTTTGGCGTACCA
 BMEII1034   3  54  -8 1074930 .. 1074943 +  -5.2  -3.44325   GCCGCACCCGTTGCC               GCGG AGTAAC CCGC                TTCCTTATCAAAGAT
 BMEII1034   3  54  52 1074990 .. 1075019 +  -4.9  -3.62096   CAGGATCGGGGCGAC       CTTGCCATCGAGC GCCT GTTCGATCGCGCG        TTTCAACTCGTCCCG
 BMEII1027   4  66 459 1067736 .. 1067757 +  -5.1  -4.13282   GCCCCATTTCCCTTG           CCGATGC ATAGCAGC GCGTCGG            TTTTGCGCATCTGGT
 BMEII1018   4  52 370 1057833 .. 1057849 +  -4.3  -3.35046   TCACCCGGTCGGAAT              TGCGCGT AAA ACGCGGG              TCTTTCGGCAGATCC
 BMEII1009  11  64 348 1048599 .. 1048612 +  -8.1  -3.28712   GATAATCGCCGGATG               TGGCG ACGG CGCCA                TTATGCAGCGCCAGC
 BMEII1005   7 100  18 1043875 .. 1043896 +   -13  -4.65895   AAATCCAAAGCAAAA           GGCCCTCC GCAACG GGAGGGCC            TTTTTACATAAGGCA
 BMEII1002   1  44 -48 1041199 .. 1041236 +  -4.2  -2.66316   CGATACCGTCGCCTA  TATGGT-GCGC-GGCTTT CTGG AGAGCCTGCGCCGCCACA   TCCTGTCGTAAAAAC
 BMEII0984   0 NONE
 BMEII0978   5  56 195 1018691 .. 1018701 +  -3.2  -4.08767   AACGCCTCAAAACGG                 TGGT CAT GCCA                 TTTTGCACGCCTGGC
 BMEII0963   2 100  27 1003024 .. 1003046 + -14.8  -4.99043   TTCAAAACCGGCAAA           GCCGCCTCGT TCT GCGGGGCGGC           TTTTCTTTATCGGGG
 BMEII0955   6 100  13  995230 ..  995247 + -14.1  -5.08088   TGAACGGCTTTTTCA             CCCCGCC TTCC GGCGGGG              TTTTTCTTCCGGGTT
 BMEII0933   7  73 365  973525 ..  973557 +  -6.2  -4.46212   GCCGCAAGGTCATGG     CCGCG-AGGAAGGCG GGCA CGTCGTCCTGCGCGA      TTTTGTAATCCACCA
 BMEII0928   2  63 120  968673 ..  968683 +  -4.6  -4.20868   AAGCCCCCCGCCCAA                 TCGC GAG GCGG                 TTCTTATTTTAGAGC
 BMEII0924   7 100  25  965469 ..  965490 + -17.3  -3.38677   AAATACAATCTTTTG           GAGCCGCCC CTGT GGGCGGCTC            ATTATTTTTTGCATT
 BMEII0917   3 100  46  958965 ..  958998 + -19.8  -3.45031   GGTCGACAAACAAAA     GAGACCGGAAATGC TTCCAT GCATTTCCGGTCTC      TTCAATTTTTCAGCG
 BMEII0904   3  85  22  947256 ..  947277 + -13.1  -3.75824   CCGCCCGGAAAACAG           GAAAGCCTG CAAG CAGGCTTTC            TTATGTTATAAAATA
 BMEII0900   4  76 373  944218 ..  944238 + -11.1  -3.27525   GGAAGTGCGCAGGAT            CAGCCGGTT TTC AACCGGCAG            TTCGGTTTCAGGCAA
 BMEII0881   4 100 168  923628 ..  923655 + -13.5  -4.86822   GTTAAGACGGAACCG        TTGGAGCCGGT ACAGTG ACCGGCTCCAG         TTTTCTTCTCTCATT
 BMEII0863   7  56 447  901549 ..  901604 +  -4.4  -3.78775   TACGCCCATGAATTT TCCGGCGGGCAGCGCCAGCGCATTGGC ATT GCCCGCGCGCTCACGCTGGAA-CCGGA TTTCATCGTGGCCGA
 BMEII0854   8  54 195  891788 ..  891820 +  -5.6  -3.43676   GGCGAAGGTCTTTAG     GCTTGAACGG-CTCC TTGA GGATACCCTTCAAGC      TTATGGCTTCGTGAA
 BMEII0849   6 100 297  886175 ..  886203 + -16.1  -3.52874   GAACCACTCTAAAAA        GCGCCGATCTG TTTGTGT CAGATCGGCGC        TATTATTGTATCACA
 BMEII0844   5  84  20  880142 ..  880175 +   -11  -3.90922   CGAACACGGAATGAA     GAAGGGCCGTTCCA CTCCAA TCGGGCGGCCCTTC      TTATTTGGCAAGCAT
 BMEII0836   8  59 301  872035 ..  872047 +  -4.1  -4.11692   GCTGTCTTTCAGCAA                TTGCT GCG AGCGA                TTTTGCCCATGCGTG
 BMEII0830   4  59  25  863813 ..  863843 +  -6.1  -3.54424   CATCGCGAAGCCGGT      CGGCCGCATCGGCA AGCA TGGCGATG-GGCAG       TTTCGACCGCTCCGC
 BMEII0825   5  57 393  860376 ..  860400 +  -4.1  -3.82208   GCGCCGAATAGGCAT          TGGGCCGGCCA AGA TCGCCATCCCA          TTTGGGTATTTCATA
 BMEII0818   5  71 338  854499 ..  854515 +  -5.7  -4.39166   GATACTCGCCTGTGC              CGGGGCG CTC CGTGCCG              TTTTCCTGTGTCACC
       def   6  80  12  846700 ..  846735 + -10.3  -3.78022   ATAAGATGCTGAAGT    GAAAGGAGCAGCCCG TTGAAC CGGGCCGCTCCGGTC     TTTCATCAGTATAGC
 BMEII0807   2  53 181  843188 ..  843200 +  -6.2  -3.08465   CGAACAGGGCCGAAC                CGGC AATAA GCCG                TCTGTCTATCTGCGT
 BMEII0807   2  53 361  843368 ..  843378 +  -2.4  -3.96148   TGAGAAAGCCGATCA                 CCCG TGC CGGA                 TTTATCATGCCCGAA
 BMEII0798  15  65 280  835710 ..  835741 +  -3.6  -4.34267   ATCGCTCGGCATCGC      GGTCGG-CATCTCGC TCG GCGTGATGATCGGGC      TTTTCAGTTATGTGC
 BMEII0792   3  79  42  830034 ..  830061 +  -5.5  -4.99043   ATAACAAGATGACTT        GCGACCGAC GCACTTGAAA GTCGGCCGC         TTTTATTTATCCGGC
 BMEII0786   7  61  61  826329 ..  826355 +  -4.2  -4.11751   ACAAAACAAGAGATA         GAGCGGTTCCGG CAT TCGTTTCCGCTC         TTTTCCGCCGTTGAT
 BMEII0757   4 100  24  796214 ..  796231 + -14.1  -4.36595   CCATATAAAGTAAAA             CGGCCCG TTTC CGGGCCG              TTTTGCATTTCAGTG
 BMEII0743   4  60 344  783368 ..  783382 +    -7  -3.49102   TCGGTAAAGCAGACA               GCGGGG ATG CACCGC               TTGTCTCAGGCATGT
 BMEII0722   5  62 210  760290 ..  760302 +  -7.7  -3.40403   AACGTACCACTGGCC                GCCAA GAT TTGGC                TTCTGGTAGACAACG
 BMEII0702   6 100  25  745263 ..  745279 + -10.8  -5.22006   CATAAACAAGGAAAA              GGGCGC CCAAA GCGCCC              TTTTTATTATCCTGC
 BMEII0692   6 100  26  736553 ..  736571 + -13.8  -4.99056   GACAGGTAAAGACAA             GGGGCGCT TCA GGCGCCCC             TTTTTCGTTCTATTA
 BMEII0689  12  67 217  732913 ..  732947 +  -8.5  -3.53444   TTCAAAGCCTTCTGC    CGTCTGGCG-GATGGC ATCG GCCAGCACGTCGGGCG     TTTGAGCGCCCATGA
 BMEII0680  10  77 279  717646 ..  717680 + -13.5  -2.52623   GTGATTTGCCTCAGC    GCGCAGGGCGCGGCGG CAAG CCGGCGCGGC-TGCGC     ATCTTGTCGAGAAGG
 BMEII0677   4  62 210  714212 ..  714231 +  -7.8   -3.4072   CCCAACGGCGCAGGC            GAATGCCG ATAG CGGCAATC             TTGTCCTCGCACATG
 BMEII0660   4  91  45  692892 ..  692911 +  -9.2  -4.75174   TTGGAAAAATAAAAA            GCCGCCTC GCAA GAGACGGC             TTTTTGAATTCAATC
 BMEII0654   7  82 473  685734 ..  685757 + -12.4  -3.55622   AGGCGTCGAAAGAAA          CGCCGCATCC AAGC GAATGCGGCG           TTTCAAGCGGTTACG
 BMEII0648   5  55 -54  680560 ..  680595 +    -6  -3.28924   GCTTCGCAAATATCG    GCGCTTGAC-GCCGGGT AAG ATTCGGCAGGCTGGCGC    TTCTAAAAGCCGATA
 BMEII0627   6  56 108  664541 ..  664563 +  -7.6  -2.81118   GCTCCAGAATGATGA           CGTGATCGGC AAA GTCGAGCGCG           CTTTGGATGCGTTGT
 BMEII0619   4  61  27  654911 ..  654939 +    -3  -4.36914   GGCAAACAGAAACAA       TGCGCCGGCAAGG GCAA CCGCGCCGGT-CA        TTTTATGACGCCCGG
 BMEII0603   5  53 131  640616 ..  640641 +  -6.1  -3.09516   GATTTCGCCGAGAAT         TTCCGGATGGA TGAG TTCATCCGGGC          TTCCCTGATGCACGA
 BMEII0596   3  50 187  630986 ..  630996 +  -2.4  -3.71917   GGTTAAGACGGAAAC                 GCTG AAA CTGC                 TTTAACCTTTGAAGT
 BMEII0568   6  78   6  599772 ..  599789 + -12.7  -2.91264   TGGCCTATGAGAAAA             GCCCCGA ATTT TCGGGGC              TATCTGCATCAAGGA
 BMEII0550   3 100  18  575884 ..  575909 + -13.9   -4.4891   TGGTTTGAAAGTGAT         GCCCCCCGGGT TTCG GCCCGGGGAGC          TTTTATCCTCGTCGG
 BMEII0538   6 100  99  563433 ..  563463 + -21.3  -3.10958   TTCTATTTATAAGGA       GCGGCGGTTCTTC TTTTT GAAGAACCGCCGC       TAATTTATTGGAATA
 BMEII0527  10 100  10  553428 ..  553460 + -13.5   -4.4009   CAGTAAGTCTCAAGC      TGAAAAAAGGCGCGA TCA TCGCGCCCTTTTCCA      TTTTGTGACATCGGA
 BMEII0520  10  69 464  547410 ..  547426 + -10.8  -2.78384   GTCCACGGATTCGCC              GCCCGG AATGA CCGGGC              TGTCATCGCCAAGCG
 BMEII0514   3 100  74  541799 ..  541821 + -13.5   -4.4261   CGGACTTAACCAAAA           CCCGATGAG GCAAG CTCATCGGG           TTTTGCTATTGCGCA
 BMEII0510   6 100  38  536490 ..  536527 + -12.3  -4.65078   CCGGCTTTGATGGTT   TGAAAGGCAAAACAGC CGAAATT GCTGTTTTGCCTT-CA   TTTTATTCGCGCTGT
 BMEII0501   8  71  16  527844 ..  527878 + -10.8  -3.03338   ATCAAGGGGAGAGCA     TTTCCGGCAAAGCCGT TTC ACGCTTTTACCGGAAA     TGTTCCAGCAATTAT
 BMEII0491   7 100  65  515157 ..  515183 + -16.7  -4.09739   AACAAAGGATTAGAG         CGCCGATCTGA CTGGA TCAGATCGGCG         TTTTGGAGCAGTTCC
 BMEII0473   1  42 360  498502 ..  498512 +  -2.4  -3.13522   TTGTCTGTCCCGCAT                 CCCG TTT CCGG                 TCTTCCTCAAGCAGT
 BMEII0467   7 100 212  492571 ..  492589 + -10.3  -4.84527   ATGACGGTCGGCAGA             TCCTGCG AAAGG CGCAGGA             TTTTTGCTGTATGAA
 BMEII0463  12  70   9  486583 ..  486605 + -11.4  -2.69202   GGGTTAGAGCGCGTT           TCGATCTGAT TGA ATCAGATCGG           TGCTCTAATCCTTTG
 BMEII0456   9  62  50  478823 ..  478846 +  -6.6  -3.51232   CCAGCAGCCTTGCGG          CGAACCTCGC TCTC GCGCGCTTCG           TTGATTTCACGCCAG
 BMEII0441   4 100 126  462340 ..  462361 + -18.7  -4.34402   GCTCCAGGCTGTAAT           GGCCGGGCG GCAC CGCCCGGCC            TTTTCATCTGGCGAA
 BMEII0423  11 100  26  442561 ..  442576 + -11.8  -4.98672   AATTACAAAGGAAAA              GCGGCC AATT GGCCGC               TTTTCTGTTTTTAAA
 BMEII0409   4  95   7  430341 ..  430365 +   -15  -3.83323   GTAGCCTGAAACAGA          GAGGCGCTCC ATAAC GGGGCGCCTC          TTTCAATTGTCTGGA
 BMEII0387   8 100 181  407195 ..  407210 +  -7.5  -5.33124   GGCTTATAAATAAAA              CCCCG CTTTCA CGGGG               TTTTATTTTGTTCTT
 BMEII0375   5  74  21  391387 ..  391436 +  -4.9  -4.77775   AAGCAAAAGTAGAAA AATCCAGAGCGGTTCCGGTTG AAATGAAG CCACCGGAACCGCTCTAACTC TTTGTTTTATCGCAT
 BMEII0372   6  79 129  388279 ..  388316 + -12.7  -3.14881   GCAGGCGGCCGGAGC   CGCAGGCCATGGTCCAGC CGA GC-GTACCGTGGCCTGCA   TTGATGAACAGGTTG
 BMEII0362  11 100  24  376828 ..  376867 +   -13  -4.77775   CTTGCCATAACCAAG  TC-TCAGAGCGGTTCCGGT TAA AACGGAACCGCTCTAACGA  TTTGTTTTGTCGCAT
 BMEII0351   7  59 393  366326 ..  366336 +  -8.2  -2.72144   CAGCAGCCGGTTCCA                 GCGC CAT GCGC                 ATTTCGGCAAGATGA
 BMEII0335   5  67  19  346428 ..  346440 +  -9.1   -3.2964   CTGAACGGATCAGGC                GCGCA GAT TGCGC                TTGTCGAGACGGTTT
 BMEII0328   6  95 104  342753 ..  342780 +   -12  -4.21462   GATAATCTTCGGGAA        GCCGTCCTTCTT CATC GAGAGGGGCGGC         TTTTCCATGATGCGT
 BMEII0306   7  58 365  323142 ..  323185 +    -8  -2.70932   ATGTCACCATGCTGT CGCCGCGAAGGCCAA-GCTCC AGC GGGGCCTTGCCCATCGGGCCG TCCTTGCCCGCGAAG
 BMEII0303   6  84 135  319792 ..  319808 + -10.9  -4.09864   CAGCGGGATCGGAAA              TCAGTCC GGT GGACTGA              TTTTCCCGCATAGGT
 BMEII0278   7 100  24  290100 ..  290127 + -16.2  -4.63932   CCATCCTTCTTGAAG        CCCTGCCGGAGC AACT GCACCGGCGGGG         TTTTATTCGCGGATG
 BMEII0271   3  95  25  284272 ..  284293 + -12.3  -4.34444   ATATTCCACTTGATT           TGCCCAGCC GAAA GGTTGGGCA            TTTCTATTCTGTTGC
      truA   2  61 -27  279304 ..  279325 +  -3.6  -4.20531   TGGGCTTTATCTGGT           CGGAGTGG ATTACG CCTTTCCG            TTTTAGATGCGTATC
 BMEII0244   3  61 247  257726 ..  257742 +  -4.4  -4.07568   CATTGCTTCAAGTGG              GCGATT CTGAC GATCGC              TTTTGCCGGGGAGAC
 BMEII0239   8  79   7  254256 ..  254272 +  -8.7  -4.21275   TTTCTTTGATCGATC              GCGCTAT ATT GTAGCGC              TTTTGGATGCCTTGG
 BMEII0235   3  67 -37  250282 ..  250308 +  -6.5  -3.81414   AAGACGTCGCTGAAA         GACTGGCGG AAAAAATCG CCGCCAGCC         TTCTTGGTTAAACCT
 BMEII0230   9  73 102  245462 ..  245486 +  -9.4  -3.67597   GGGCGTTCAGCTTCT          TGGAAAGCTG ATCGA CAGTTTTCCA          TTGTTCGGTGAGGAC
 BMEII0217   5 100  33  232431 ..  232453 + -13.5   -4.8048   TTTTGAAAAGAAAAA           GCCACCGAT CCCGC ATCGGTGGC           TTTTTGCTATGGCAG
 BMEII0196  10 100  12  208275 ..  208299 + -12.9  -4.94487   ATGATCGGCAAGAAA          GCCGGCTTC GTTTGTG GAAGCCGGC          TTTTGTCTTTTATGC
 BMEII0186   1  40 205  198578 ..  198604 +  -2.8  -2.52623   CAAGACTTTTCGGCA         TCGTCGCGCCCG CCT TGGTTTCGGCGA         GTCTTGTCGGCCAAA
 BMEII0182   7  50  51  189311 ..  189326 +  -4.6  -3.27298   GTTGGGGGTGGTTTT              CCGGGG TTAT CTCTGG               TTAATCCTTGAAGAG
 BMEII0179   9  65  25  187435 ..  187445 +  -8.2  -3.35813   TGTTTTAACAGACAC                 GCGG GAA CCGC                 TTCATTCAGATCGAA
 BMEII0174   5  62 274  182915 ..  182932 +  -2.5  -4.56597   TTCGAGGCGGTGGAT             CAGCCCG TAAT CGAGCAG              TTTTTCCAGCGCCCG
 BMEII0147   4  62  66  151500 ..  151540 +  -9.1  -2.82015   ATCTTCAGCAATAGA  GCATCTCCAGCAAAAGTAT GAA ACGGTTTTGCTGGAAATGC  TCTCGTGGGTCTACC
 BMEII0139   6  69   7  142595 ..  142605 +  -6.8  -4.05788   GTCTATTGAGCCTGA                 CAGG CCG CCTG                 TTTCATTTCGGCAAG
 BMEII0118   5  76  52  120077 ..  120095 +  -6.6  -4.56597   TTAAAACAAAGAGAT             GGAGCGGC TCC GACGTTCC             TTTTTACCGGAACCG
 BMEII0097   2  54 335   99385 ..   99407 +  -4.7  -3.53012   CTCTCCGCCTGACAT           GGAGCCAGC CAACT GCTTGCGCC           TTTCGGCGAGGCGGG
 BMEII0090   8  66 137   90670 ..   90682 +  -3.4  -4.62054   TCAAAGGCTTTCCGG                CCAT TTATT ATGG                TTTTCATTTCGTTGA
 BMEII0057   8  69  75   59294 ..   59318 + -10.7  -2.74144   GTGGTCCAGTGGCAC          TCGATCCGTCC GGT GGAAGGATCGG          CTTTCCAGATGGCCA
 BMEII0050   7  65 -17   52433 ..   52462 +   -10  -2.75268   AACGAAATCGAAAAA       ATGCTGATCGCC GCCTGA GGCGATCAGCGC        GTTTGCCGGTGCTTC
 BMEII0047   1  67 288   50187 ..   50197 +  -8.2  -3.53811   GCCATAACGCGACAG                 GCGC ACG GCGC                 TTTCCAGCCGGTCAA
 BMEII0041   8 100  29   47013 ..   47033 + -12.5  -4.92757   ACTGAAGAACAAAAA            GGCGGCACT TAA AGCGCCGCC            TTTTCTTATTCATGA
 BMEII0038   5  93  11   38971 ..   38988 + -14.1  -3.65529   GCTAAAAAATATGAA             GCCCGCC ATTT GGCGGGC              TTTCCATGCACATCT
 BMEII0009   5 100  27    6322 ..    6338 + -15.1  -4.43879   TGCAAGAGCGCAAAA              GGGGCCG CAA CGGCCCC              TTTTCCTTGCATGAT

SUMMARY

600 putative operon ends contain 3396 possible terminators.
Percent operon ends hit by terminators of confidence >= x:
	x	#>=x	hits>=x	%hits>=x
	100	235	174	166	28 %
	99	235	174	166	28
	98	235	174	166	28
	97	235	174	166	28
	96	235	174	166	28
	95	254	185	176	29
	94	254	185	176	29
	93	261	190	180	30
	92	261	190	180	30
	91	275	197	186	31
	90	287	202	190	32
	89	291	203	191	32
	88	295	207	193	32
	87	299	209	195	33
	86	307	214	198	33
	85	316	219	203	34
	84	328	230	213	36
	83	341	238	218	36
	82	349	243	221	37
	81	357	249	225	38
	80	370	254	229	38
	79	393	272	242	40
	78	399	276	246	41
	77	423	293	259	43
	76	446	314	269	45
	75	453	319	271	45
	74	479	339	284	47
	73	500	354	290	48
	72	504	358	292	49
	71	525	375	302	50
	70	553	397	314	52
	69	576	412	324	54
	68	597	428	332	55
	67	629	453	343	57
	66	665	487	361	60
	65	700	513	375	63
	64	743	548	389	65
	63	770	569	395	66
	62	837	619	409	68
	61	895	661	424	71
	60	914	677	429	72
	59	1025	761	461	77
	58	1048	771	463	77
	57	1097	811	473	79
	56	1225	915	498	83
	55	1288	963	508	85
	54	1380	1029	519	87
	53	1487	1113	529	88
	52	1612	1197	543	91
	51	1676	1244	548	91
	50	1785	1324	556	93
	49	1895	1402	562	94
	48	2035	1501	569	95
	47	2219	1624	576	96
	46	2376	1741	578	96
	45	2482	1815	582	97
	44	2720	1980	586	98
	43	2766	2011	586	98
	42	2948	2147	590	98
	41	3093	2247	591	99
	40	3186	2316	593	99
	39	3368	2451	594	99
	38	3396	2475	594	99
	37	3396	2475	594	99
	36	3396	2475	594	99
	35	3396	2475	594	99
	34	3396	2475	594	99
	33	3396	2475	594	99
	32	3396	2475	594	99
	31	3396	2475	594	99
	30	3396	2475	594	99
	29	3396	2475	594	99
	28	3396	2475	594	99
	27	3396	2475	594	99
	26	3396	2475	594	99
	25	3396	2475	594	99
	24	3396	2475	594	99
	23	3396	2475	594	99
	22	3396	2475	594	99
	21	3396	2475	594	99
	20	3396	2475	594	99
	19	3396	2475	594	99
	18	3396	2475	594	99
	17	3396	2475	594	99
	16	3396	2475	594	99
	15	3396	2475	594	99
	14	3396	2475	594	99
	13	3396	2475	594	99
	12	3396	2475	594	99
	11	3396	2475	594	99
	10	3396	2475	594	99
	9	3396	2475	594	99
	8	3396	2475	594	99
	7	3396	2475	594	99
	6	3396	2475	594	99
	5	3396	2475	594	99
	4	3396	2475	594	99
	3	3396	2475	594	99
	2	3396	2475	594	99
	1	3396	2475	594	99
	0	3396	2475	594	99
