# Supplementary material for: Rapid, accurate, computational discovery of Rho-independent transcription terminators illuminates their relationship to DNA uptake
Source: Genome Biol. 2007 Feb 21;8(2):R22. doi: 10.1186/gb-2007-8-2-r22 (PMC1852404; doi:10.1186/gb-2007-8-2-r22)
Supplement: Additional data file 2 — As described in the text, the entire robust tail-to-tail region is searched; if the region is less than 500 nt, then the 500 nt downstream of the stop codon is searched (stopping if a gene start is encountered). In the case of ties, all terminators with the high score are output. [file gb-2007-8-2-r22-S2.zip › Brucella_suis_1330.ttperf]

    BR0005   1  67  -3    5853 ..    5872 -    -5  -4.38472   CGCAAACCAAAATAA            TTGAGCAT TTTC AGGCTCAA             TACTGGGTTGAACGG
    BR0028   3 100 371   33339 ..   33356 - -14.1  -4.28656   ACTGAACATGGAAAA             GCCCGCC ATTC GGCGGGC              TTTTTCGTATCGGGA
      pheA   4 100  35   42137 ..   42175 - -16.1  -4.28548   AGGTACCCATGAAAA  TGGGTTGCG--GGTGCCGC CAT GCGGCGCCATCGCAACCCA  TCTGATAAAGGCCTG
    BR0046   2  41 331   50177 ..   50188 -  -2.2  -2.89602   CTCTGCACACCAAAC                GCAT GACC ACGC                 AGCGCACGGCAGCCT
    BR0046   2  41 320   50180 ..   50199 -  -2.8  -2.69601   TGCACACCAAACGCA            TGACCACGC AGC GCACGG-CA            GCCTGAAGTCCTATC
    BR0051   4  54 255   59465 ..   59477 -  -2.6  -3.94933   CGAACTGGAAAAATA                CCGC AACGG GCAG                GAGCCCGGTCCCACC
    dnaE-1   2  49 208   72656 ..   72667 -  -3.6  -3.28712   CCTGCGGTTTCAGAA                CGCC ATCT GGCA                 CGGTTTTGTCGTGGT
      argG  10 100  22   81986 ..   82003 - -10.5  -5.07652   GCTTTGAAAACAAAA             GCCCGCC GGAG AGCGGGC              TTTTGTCCAAATGAG
    BR0090   1  39 454   94673 ..   94684 -  -2.2  -2.78384   CCGGCTCCTATGAGA                TCGA GCCG CCGA                 CAATGGACGAAATGG
      ilvD  10  78 190  103107 ..  103123 - -10.9  -3.54424   GCCTACGCGGGGAAA              TCAGTCC ACT GGACTGA              TTTCTGATCCCGCTT
    BR0113   5  54 156  124081 ..  124100 -  -6.4  -3.17075   TGGTCTGCAAGGTAA            CGGAC-GCC AAT GGCCATCCG            GCGGTCAAGCTTTCC
      gyrB  12 100  65  139927 ..  139949 - -15.6  -3.56958   TGAATAATAGCAGAA           CCCGATGAGC TTC GCTCACCGGG           TTTTGGCTGGAGCAA
      gyrB  12 100   9  139988 ..  140005 - -14.1  -5.15117   CAAAAGTGCAAAAAA             GCCCCGG ATTT CCGGGGC              TTTTTGTATCAAACG
    BR0138   3  48 373  151740 ..  151765 -  -4.5  -3.06696   GCCGCCGTCAAGACA         TCTGCCCCCGC TTAT GCGGTGGTGGA          CATGCGGCTTGGCGA
    BR0148   7 100  64  165906 ..  165955 -   -13  -4.77775   ATGCGACAAAACAAA TAGTTAGAGCGGTTCCGGCGTT TCTGTT AAAACCGGAACCGCTCTAGGTA CATGAGCACCGGAAG
    BR0159   6  51 191  176156 ..  176188 -  -4.2  -3.53811   CGCACCGTGGCGAAA     TATCG-GGAAGCGAT GAAT ATCGCTTCCTCCGTA      CAACGCCGGCGCGAA
    BR0162   7 100  31  178164 ..  178190 - -19.4  -4.45738   GATTTCAATAACAAA         GGCCGCCGTCCC CAC GGGATGGCGGCC         TTGTTTTTGAGGTGT
       ogt   3  55  -6  195335 ..  195345 -  -3.2  -3.92996   GGTGACAGACAAGAA                 CTGA TTA CCAG                 CCTGTCTGTGGCCGT
    BR0192   8  72 215  203281 ..  203299 -  -5.9  -4.32804   ACAAGGAAGCCAAAA             CCGGGCT TGAAC AGCCGGG             TGCGCTTGGCGCACG
    BR0196   2  56  17  207791 ..  207807 -  -2.2  -4.07568   CCGGTTTTTCCAAAA              GCTTTG TATTT CAATGC              TGCATCGCGAGGCTA
    BR0208  11  57 324  219857 ..  219883 -  -7.3  -3.16071   GGTCATATCAATATA        CCGGC--CCGTAC GGC GCACGGTTGCCGG        TCCTTTATCTGGAAA
    BR0211   4 100   6  221923 ..  221940 - -14.1  -4.20696   CGATGAATGCGAAAA             CCGGCGG GCGA CCGCCGG              TTTTTTCATGCGGCT
    BR0221   2  52 448  232499 ..  232510 -  -7.2   -2.5805   ATTACCGGCGACAAT                CGCC GCAC GGCG                 CAAGCCATCGCACGC
    BR0233  10  65 439  244806 ..  244826 -  -3.1  -4.57073   CACTGGGCGCAAAAA            TCCCGGCAA AGA TCGGCGGGC            TTGCCAAAACCGGCG
    BR0246  10 100 373  256959 ..  256979 - -15.4    -3.737   CAAGGGCTGACCAAA            CGCCGCGC GCAAA GCGCGGCG            TTTTTTTAGCATTTC
    BR0263   6  86  42  272220 ..  272250 -    -9  -4.42639   ATAGGTTAAGCAAAA      GGTTCCCCGTGGG TTTGCG CTCACGGGG-ACC       TAACGGCAATTCTCA
    BR0274   7  81 326  279301 ..  279331 - -13.2  -2.64803   CCACGTTCAAACTGA       TAGCCAGGCCCCGC TTT GCGGGGCCTGAATG       CAATCGCCGTAAATT
       dhT   3  83  70  285887 ..  285917 -  -5.3  -5.05113   GGCACACAAACAAAA       CCCGGAAGCACGC TTCCC GTCTGCTTTCGGG       CCCCGCTCCGGGGCC
    BR0282   4  81 212  289859 ..  289876 -  -9.1  -4.08767   GTTATGCGGCGAAAA             TGGCAGC CCCT GCCGCCA              ACGAAACGGATGCGA
    BR0288   6  88 101  297233 ..  297253 - -12.5  -3.58343   TGCACGATCTGGAAA            CCGCCCATG CGG CAGGGGCGG            GGCTTGCCGTCGGTG
    BR0293  10  81  59  305528 ..  305547 -  -9.2  -4.08064   AACGCTTGCGCAAAA            GCCCCGCT GCAA AGTGGGGC             TTTTGTCATATTGGA
    BR0304   6  61 259  315739 ..  315774 -  -5.4  -3.71527   TGGGAACCATCGAAA    GCTCGGAACTGACC-GA TCC TCAGGTCGGCTCGGAAC    GGCTTCTTTATCGCC
    BR0304   6  61  14  316009 ..  316019 -  -6.8  -3.53012   GCGTGTTTCCCCAAA                 GTGG AAA CCAC                 CTCCGAGTGGAAATC
      pyrD   3  90  94  322915 ..  322937 - -13.5  -3.55444   GCTTTATGCGGCAAA           GCCCGTGAT GGGTA ATCACGGGC           TTTGGCTTGCGATCA
       fpr   2  61  99  341472 ..  341494 -  -7.7  -3.22298   GTGATTGAGGACGAA          CCCCGCATCA TGAC CG-TGCGGGG           TTGATCTCATTTCGG
    BR0336   6  80 -26  345707 ..  345722 - -11.8  -3.41073   TACGCTATCGAAAGA              CCCCGC TTCG GCGGGG               TTTTTTGTTTTCTCG
    BR0346   7 100  12  355316 ..  355334 -   -16   -3.8579   ATGGAACAAGGCAAA             CGGGGCTG TTT CAGCCCCG             TTTTTCATGTCTTAT
    BR0352   3  52 -24  362927 ..  362968 -  -5.9  -2.92472   AAATAAAGGATTAGA GCGGTTCCG-GAGG-GCTT TCAGGC AAGCGCCTCGCGGATCAGC CGCTGGCAACGCTCT
      ccoS   4  59 443  367478 ..  367488 -  -8.2  -2.66255   CGGCAAGAGAAGCCA                 GCCG CCA CGGC                 GTTGAAGCCGTCATC
    BR0367   8 100   7  377696 ..  377722 - -15.9  -4.36914   TCCTGCGGGATAAAA         GGGCCGGAGTG GCCAG CACTCCGACCC         CTTTTGTCAGAACGG
    BR0373   5  63  30  385057 ..  385077 -  -9.6  -2.73721   ATCAATCTCGAACCA            GGGGCGGG CTGAT CCCGCCGC            GAAAACCGGCTGGCT
    BR0377   5  78 -29  390073 ..  390089 - -10.9  -3.54424   GTCTACGCGGGGAAA              TCAGTCC ACT GGACTGA              TTTCTGATCCCGCTT
      rnhB  15  91  74  394834 ..  394854 - -11.1   -4.1899   GTATTTCATGGAAAA            CGCCGCC TTATCGG GGCGGCG            TTTTGCTTTAGAATA
    BR0407  10  77   3  413339 ..  413363 -  -2.7  -5.16132   TATAGGAAAAGAAAA          GCGGCCCTC ACAAGCG GAGGGCCTT          TTTTATGACTGTTCG
    BR0419   4  61 -53  423906 ..  423941 -  -7.6  -3.17194   ATCGGTTGAAGCGAA    GGTGTTGTCACTTTGC GCCA GTAACGTGACAATACC     AGCCTTTTTATCCGC
    BR0427   1  58 408  427177 ..  427187 -    -4  -3.89756   AGCGGAAACCAACAA                 GAAA GTG TTTC                 GCTGCGGCGAGGGTG
    BR0432   7  79  35  431837 ..  431864 -    -4  -5.06103   ACAAGGTGGAAAAAA        TCCGCATTGGCCG CGA CGGCCAGC-CGGT        CGGGACCGAGCCGCT
    BR0439   4  60 468  438437 ..  438462 -    -4  -4.08216   CCATGCGGTGGAAAA        CGATGCAGCGGC GCTG GCCGC-AC-TCG         ATCGCGGCGTGCGCC
    BR0445   3  43  96  445130 ..  445150 -  -3.1  -3.10611   CCGACCGGAAGAAAG            CGGCGGAAG AAG CCTCGTCCG            GTGACAATTGACGGC
    BR0465   5  60 199  463020 ..  463038 -  -5.9  -3.68619   CGGAAGTGATCGAAA             CGCGCCT GCAGA ATGCGCG             CTTTGAAATCCAGAA
    BR0478   8 100   5  475412 ..  475437 - -14.7  -3.41222   GTTGAAGGTGAAATA         GTAAGGGCGGC TTTC GCCGCCCTTTC          ACTTTTAAAGCTGTG
    BR0489   5  48  40  487410 ..  487425 -  -4.6  -3.09556   AAGGCCGCAACAAAT              GCTCTG CCGC CTGAGC               GACAATTCAAGGCGT
    BR0499   2  49 124  499449 ..  499463 -  -5.6  -2.85763   AGACCGAAAAAGTGA               CCTGCG CGG CGAAGG               AACTAATCCATTGAG
    BR0511   9  68  44  511643 ..  511667 -  -9.9   -2.8676   AGATATTCAGGAAAG          CCTGGCGGTAC TGC GGACCGCCATG          GAAAAGGAGGATATC
    BR0517  10  65 147  516429 ..  516440 -  -3.6  -4.37734   TACAACAACCCAAAA                CCGC TGGC GCGA                 ACTCAAAACTGGATA
    BR0541   7  52  17  535329 ..  535349 -  -5.4  -3.14132   TGCGCGTCCTATGAA            TTTGCGGC TTTCG GCCGTAAA            ACTCCGAGCGGCTTC
      xylA   9  88  18  541473 ..  541489 - -11.5  -3.84719   AGCTTTAAAGCGAAA              GGGCACC GCT GGCGCCC              TTTCTGTTTCGTGGG
    BR0557   6  59 285  552558 ..  552584 -  -7.8  -3.09785   GCAGAGGCCAATATA         GCGGGCGAACGC TCT GCGGTTGCGCGC         ATTTCACGAGATCTT
      ptrB   4  65 419  561822 ..  561841 -  -9.2  -2.87564   TTATCGCTTGATACA            GCGCGCCA GCGT TGCCGCGC             CTGCATTGGTGTATT
    BR0574   6  67 113  568563 ..  568579 -  -9.4  -3.22653   ATGACTCGGACAAGA              GGCTGC TTGCT GCAGCC              TTGTCGATTGAAAAA
    BR0580   6  65 100  572967 ..  572981 -  -8.5  -3.35224   ACATGGCCGCAAACA               CGCGC ATGGA GCGCG               AAATCCGCTTCGATT
    BR0615   7  61  24  606850 ..  606860 -  -6.8  -3.45073   ATTGAGGAAAAGACA                 CGGT TCC ACCG                 GCTGTGTAAAAGTGG
    BR0627   9 100  22  624262 ..  624280 - -13.1  -4.27617   TATATGGTATCAAAA             GGGCGGC TTGTG GCCGCCC             TTTGCTGTTTCTGCG
    BR0634   8  95   5  627572 ..  627588 - -10.8  -4.45738   CATGTGAATAAGAAA              GGGGCC GCTCT GGCCCC              TTTTTCATTTGGCAT
    BR0641   4  58 100  634435 ..  634447 -  -5.5   -3.5774   ATCGAAGCCCTGAAA                GCAGC ACA ACTGC                CTTATGGTTTGAAAC
    BR0648  11  81 118  639617 ..  639633 - -10.9   -3.6682   GCCTACGCAGGGAAA              TCAGTCC ACT GGACTGA              TTTCTGATCCTGCTT
       fsr   7  90  26  647665 ..  647693 - -14.6  -2.66316   TGCTCCACTAGATCA        GAGCGGTTTCGG TTATG CCGGAACCGCTC        TTTGCTTTTTGGCGG
    BR0665   4  52 197  654197 ..  654220 -  -5.8  -2.90496   GTGTCTCCGAAATCA          GGCCGCGCGG TCTG CCGCGAAGCT           GGCGCGCCTTGGGCA
    BR0675   1  49 257  661261 ..  661271 -  -2.4  -3.57144   GCGGTGAGTCTGAAA                 GCAG CAG CGGC                 AACCTGTCTGGCCCC
      ksgA   3  56 152  668287 ..  668297 -  -6.8  -3.10244   TTCGGGAAGAAATCA                 GCCA TGT TGGC                 AAGATTGTGAACGAG
    BR0692   1  49 314  679071 ..  679081 -  -4.6  -3.13403   GCGGTTCCATCAACA                 CGGA TCG CCCG                 CAGGATGGCCATGTC
    BR0708   8  78  59  695195 ..  695211 - -10.9  -3.54424   GCCTACGCGGGGAAA              TCAGTCC ACT GGACTGA              TTTCTGATCCCGCTT
    BR0716   5  62 170  700693 ..  700729 -  -9.4  -2.52543   ATCGTGGGCAAGGCA   CGGGCGGCAATGCAGCGC CCG GCGCGGC-TTGT-GCCCG   TGCCGCCGCTTATCA
    BR0723   8  85 168  706857 ..  706881 - -13.6   -2.6952   GAGCATAACAATGTA          GAGCGCAGTG ATCCG CACCGCGCTC          ATCGGTATCGACCGG
    BR0732   3  58 267  717202 ..  717214 -  -6.3  -3.46068   CCGCGAACCCAAATA                CGAAA ACC TTTCG                ACATTACATTAAAGT
    BR0736   1  53 210  722184 ..  722194 -  -4.6  -3.55444   GGTTGAGGGTCGAAA                 GCCG ACA CGAC                 CTTTATCGCGATAAT
    BR0746   9  68 419  730290 ..  730312 -  -2.7  -4.62302   CAAGATGCCGAAAAA          GCA-GGCG GAAGAAAT CGCCATGC           ATTATCTGGAGCGTG
       rnd   4  56  44  736349 ..  736367 -    -6  -3.29144   GCAGGTGGTGGACAA             GGCAAGTA AAA TATTTGCC             TTGACTGAAAAAGGG
    BR0755  11  78 113  743624 ..  743640 - -10.9  -3.54424   GCCTATGCGGGGAAA              TCAGTCC ACT GGACTGA              TTTTTGATCCCGCTC
    BR0761   8  56 423  748424 ..  748436 -  -6.2  -3.29739   CCGAAGCGACATCAA                CGCC ACGCA GGCG                CTTCTTCTCTTCAAT
    BR0772   9 100  27  758144 ..  758160 - -10.8  -4.94487   GTATAAAACAGAAAA              CCCGCC GTGAA GGCGGG              TTTTCCTTGATTTCC
    BR0775   7  65 422  759642 ..  759652 -  -3.2  -4.57073   GACGCCCTGGAAAAA                 GGAC GGC ATCC                 GTGTGCGCGGACGCA
      sugE   6  83  11  763943 ..  763960 - -12.7  -3.39142   TGCAGATTGAATGAA             GGGAGGC TGAT GCCTCCC              TTTTTGCATTTTATG
    BR0786   6  56   3  767947 ..  767964 -  -5.5  -3.56568   GAATCAGGCTGGAAA             GCGGC TTTTGCTT GCCGC              AGTCAGTTCTGTTTT
    BR0799   6 100 352  777030 ..  777053 -   -16  -2.87275   GAAACAAGAAAAACG          GCCCGCCG-GG TTT CCACGGCGGGC          TTGTAGGGCTGGCGC
    BR0827   9  76  10  806093 ..  806126 - -12.6  -2.53176   ACGACAGAAAATGAG     CGTCAATGCAGGCGA AAAGA TCGCCTGCATTG-CA     AGAAAACGGTTACTT
    BR0833   6 100 183  810962 ..  810980 - -13.1  -4.31085   GATACGAATGTAAAA             GCCCGCC GGTCA GGCGGGC             TCAGATTGATGAAAA
    BR0845   5  62  21  820728 ..  820743 -    -4  -4.26019   TAATCAGACGGAAAA              GGCAATG TTC CAT-GCC              TGCCTTTTTGTTTCA
    BR0861   1  43  27  834943 ..  834961 -    -3  -3.03771   GCAGATGGCCGAACA             TGTGCCGA TCA TCCGCACG             GTCTGGCGGGAAGGC
     xth-1   5  60  51  844236 ..  844255 -  -3.5  -4.10161   GATTACGCTGTAAAA            GGCAGTT ACTGAA AACAGCC             CGATGTCTCAATCTG
    BR0889   6 100   5  862251 ..  862268 - -14.1  -5.25735   GGAAAAAATGAAAAA             GGCGGGC AGGG GCCCGCC              TTTTTCATTGCATGG
    BR0894   5  74   8  867334 ..  867361 - -11.2  -3.21218   ACCGCGCATCATGAA        GCGGCTCCGGCA AAGG CGCCGAAGCCCC         ATTTTCTTCAGTACA
    BR0901   5  54 323  874854 ..  874865 -  -5.8  -3.20723   GCGGTATCAACGGAA                TGGC ATTC GCCA                 GCCAGACCGAGGACG
       aat   8  58 -35  876427 ..  876456 -  -2.7  -4.10925   AGACATGCTCTAAAA       CCGG-GCGATCCCT TCA AGGGCCCGTTCCAG       CATTTCTTCATATTC
    BR0918   5 100  -3  892120 ..  892158 - -27.8  -3.49668   AAAGGCTTCAGACAA   TTAGAGCGCCGATCTGAT TGA ATCAGATCGGCGCTCTAA   TCCTTTGTTTTGACA
    BR0936   4  49 401  908959 ..  908971 -  -2.6  -3.62859   AGGACAAGGCTGAAA                CCGG GCCTG CCAG                TGAAACGGCAACGGC
    BR0939  13 100 187  913342 ..  913369 - -18.5   -4.9645   AGCAGAATAACAAAA        GCGCCGGTCTG TCTGGT CAGACCGGCGC         TTTTGTTTGTTTGCT
    BR0950   2 100  25  923255 ..  923274 -   -15  -4.18494   GATGTTCATGCAAAA            GCCCGGCA GCGA TGCCGGGC             TTTTTTGATTTGGAA
    BR0972   7  75 303  942280 ..  942301 - -11.5   -3.0682   TTGATCAGATATAGA           GCCGCCTTG TTCG CAGGGCGGC            TTTTTTATTCGAGGC
    BR0983   6  61 316  950604 ..  950614 -  -5.4  -3.73224   GCATTCTGTACCAAA                 CAAG GTA CTTG                 CTGCTCTATATCACC
    BR0998   8  82 238  961224 ..  961252 -  -9.5   -4.2074   CCTGCAATATATAAA        GGACGCGGATGTT CTC ATCATCGGCGCCC        TGCAATATCGTCCGC
      glnA   5 100  61  967042 ..  967059 - -14.1  -4.48176   GATAAAATGAAGAAA             CCCCGGC GAAA GCCGGGG              TTTCTCTTTTGCGCG
      maeB   5 100  48  980903 ..  980932 - -15.1  -4.27062   TTAATGAAAAGTAAA       CGCCGAGTATAAC CATT GTCATACCCGGCG        TTTTATTCGTCTAAT
    BR1023   3  61 169  988295 ..  988330 -  -7.5  -3.24924   TCTTGAGCGACAAGA    CCG-GCGAAGTCCGCG CCACC CGCGTATTCCGCACGG    CAATTCCTGTTACGG
    BR1028   2  42 363  994551 ..  994569 -  -2.3  -3.06696   GGCTTCTGGAACAGA             TCGCGCC TTACC AGCCCGA             ATTTCATTTTGGCGA
    BR1032   7 100 130  997425 ..  997442 - -12.7  -4.81249   GCGGAAATGGAAAAA             GCCCGCA CGGA TGCGGGC              TGGTGGTTGGAATAG
    BR1038  11 100 119 1002347 .. 1002367 - -14.7  -4.02132   TTGGAAATTTACAAA            GGCTGCGCC TCA AGCGCAGCC            TTTCGTTTATCTGGA
    BR1043   6  82  28 1010629 .. 1010647 -  -9.5  -4.18018   GCTCTGCATGTAAAA             GGCCCGC ACAAG GCGAGCC             TTTTATATCGTTGTT
    BR1057   5  60 -27 1025886 .. 1025936 -    -4  -4.11394   AGCGCATCCCGAAAA GTGTGAAACGACG-ACAATCAAG ATTATG CTTGGCCGCGCGCCGCTTCACGC CCGCTATTGATCGAA
    BR1080   4  61 332 1050710 .. 1050727 -  -7.7  -3.16564   TCGGTAGTTCACTAA             TCATCGC ATTA GCGACGA              TCACGGCAGGAAGTG
    BR1102   7  93 114 1076007 .. 1076023 -  -8.7  -4.73448   ACATACAGTCAAAAA              GCCCTGA AAA TCAGGAC              AGCCCGACCATGGGC
    BR1105   4 100  91 1080545 .. 1080561 - -10.8  -5.72053   CAACCAAAGAAAAAA              GCCCGG ATGAA CCGGGC              CCTTCTCGACAGCCA
    BR1123   4 100  22 1100802 .. 1100829 -   -20   -4.8143   CCAATAATGCAAAAA        CCCCGAAGTTGG GTGT CCAACTTCGGGG         GCTTTTCAAAAGGGT
    BR1145  11  74  96 1122834 .. 1122873 - -10.6  -3.13522   ACTGGTGGATGAAGA  GGAAGCAACCTTGAAGCG CTTC CGCCGCGAGGGCGCTTCC   ATCGCACTGGAAGCA
      lpxB   9 100 125 1128688 .. 1128711 - -19.6  -4.80453   TGAGCACAAAAGAAA          CCCCGGCAGC GAAG GCTGCCGGGG           TTTTTCTTTGTCCAG
      clpA   3 100  12 1147136 .. 1147151 - -11.8  -5.08601   GTAGTTTAATAAAAA              CGGCCC CGAA GGGCCG               TTTTTATGCGTTTAT
    BR1174   5  79 449 1151909 .. 1151936 -  -9.8  -3.79668   ACTGAATTCACGAAA        GTTGCAAGGGGA AACC TCCCCTTGCTGC         ACCTTCAAACCCCCA
    BR1184   7  62 467 1158975 .. 1158988 -  -3.1  -4.41348   TGGCTTTTAAAGAAA               GACAC GCAA ATGTC                TGAAAATACGATATA
    BR1187  11  67 176 1160146 .. 1160159 -  -5.3  -4.24204   CATGCATAGTGAAAA               TCTGA ACGA TCAGA                AGCGTTGTGTTGATC
    BR1191   3 100  28 1167012 .. 1167033 - -17.3  -3.92324   TTTCTCAAGATGAAA           GGCCGAGGC AACC GCCTCGGCC            TTTTTGTCAGGGAAA
      alaS   5 100  23 1177071 .. 1177091 - -12.5  -5.60993   CGCGGCATAAAAAAA            GCGCGGAGC AAC ACCCCGCGC            TTCTTCATTTAGTTT
    BR1260   8  93  24 1224727 .. 1224751 -   -10  -4.57341   AAGCCTCGGCAAAAA          GGGACGGG TCGTCATTC CCCGTCCC          TTTTTGTTGGTTTCA
      cobL   7  66 400 1245167 .. 1245197 -  -9.1  -3.02511   TGCAGGTGTGGAACA      GGCCTTGAGCGG CCCTCTCT CCG-TCAAGGCC       GAATATGACTTCCAG
    BR1290   9 100  30 1251242 .. 1251258 - -10.1  -5.95449   AAATAAAACAAAAAA              GGCAGGA AAA CCCTGCC              TTTTTCGTAAGTTAA
      cobM   2  60  18 1260565 .. 1260594 -  -3.5  -4.07568   CGGTTGCGGCGAAAA       CCGTGG-TTGCGAC AGT GCCGCAAGCCATCG       CCTTTGCCCGCTCTG
    cysW-2   4  49 348 1290436 .. 1290450 -  -5.6  -2.92171   CAGACGCCGAAACCA               TGGCCC GCA GGGACA               GCCGGTTCCAAAGCT
      fucU  21 100  98 1298344 .. 1298364 - -15.4  -5.04249   GCTGCAAAAAACAAA            CCCGGGCC GTCAT GGCCCGGG            TTTCTTTTAAAAACG
    BR1369   6  70 212 1326910 .. 1326926 -  -6.5  -4.25104   TGCGCTGGATGAAAA              GCATCTG GAA CGGATGC              TCGCCATTCTCTCCG
    BR1408  10  58 166 1358331 .. 1358344 -  -4.5  -3.78312   AAATCATCGAGGAAA               TCGCA GCCG CGCGA                AATATGACTGTCGCC
    BR1408  10  58 -14 1358486 .. 1358524 -  -3.1  -4.07568   TGCCCCCCGTGAAAA  GAGG-GCCGCTCT-ACCGT CAT ACCGTCAGGGCTGCGCCTC  CGGCGAAACTGGCGG
    BR1414   6  58 225 1368055 .. 1368065 -  -3.2  -4.08692   GAACTGGTGGCAAAA                 TCAG TGG CCGA                 CAAACCATCGGCCTT
    BR1419   5  53 256 1372751 .. 1372772 -  -7.2  -2.71144   GATCCTGTCCAACGA           GCCGGGCT ATTACA AGCCGGGC            GCTTTCGGCATCCGT
    BR1443   4 100  63 1401760 .. 1401783 -   -16   -4.6575   ACAGAAATCAGAAAA          GCCGGCAGCA AGAC CGCTGCCGGC           TTTTCGTTCACATCA
    BR1460   5 100  60 1417669 .. 1417696 - -15.6  -5.25772   AAATTATAATAAAAA        TGCCGACGCAGCC TTT GGC-GCGCCGGCA        TTTTCATCACTTCAA
    BR1463   3  58  87 1421105 .. 1421119 -  -5.6  -3.58914   CGAAATGAACCATAA               TGGCGG CAT CCGCGA               CGACGAGATCGCGGA
    BR1471   1  41 374 1426680 .. 1426693 -  -2.3   -2.8547   AGGCTTGAGAGGATA               TGAGC GCTG GCGCA                GAGGCTGGTGGGGCG
    BR1476   6  81 112 1430449 .. 1430470 -   -13  -2.58686   ACCTGATACAAAACG           CCGGCCTG GTTTCA CAGGCCGG            TTTTTTTTGATTAGA
    BR1485   8  74 126 1440785 .. 1440801 -  -6.5  -4.54727   TTTCGCAAAGGAAAA              GGCGG TCACAAG CCGCC              TTTTTCTATAGTCTG
    BR1490   2  45  43 1447758 .. 1447771 -  -3.1  -3.24708   CAGCTTCCAAATAGA               CTTGC TGAA ACAAG                CGAGTGATTTCTTCT
    BR1493   7  85  90 1450754 .. 1450772 -  -8.8  -4.47873   AGAATATGCAGAAAA             GGCGGG TCTTGAG CCCGCC             TTTTTTGTTGCCCGC
    BR1498  12 100 420 1452946 .. 1452975 - -10.7  -4.93898   ATATCAGCAGAAAAA       TGACCAAGGGGCC GCAA GGCCCCTTTTTCA        TATTCATCATTCAGG
    BR1498  12 100 356 1453022 .. 1453039 -  -9.1  -6.17292   AAAGCCAAAAAAAAA             GCCAGAC AAAC GTCCGGC              TTTTGAATTTTGAAG
      lpcC   4  67 316 1457473 .. 1457486 -  -5.2    -4.183   GCAAGCTGGAAGAAA               GCGG CGTCAT CCGC                GGCTATCGTGCGATT
    BR1515   6  70 262 1469164 .. 1469175 -  -7.2  -4.07885   GATCGTCGTGGAAAA                GGCC CCAA GGCC                 GTGAACATCACCATT
    BR1523   7  58  21 1474984 .. 1475001 -  -2.6  -4.21908   CAGGATGAGGGAAAA             GGACGC CACTGC GCGTCT              AATCAGAAGCCATCG
    BR1534   6  86  43 1483240 .. 1483256 - -10.9  -3.96892   AAGCGGGATCAGAAA              TCAGTCC GGT GGACTGA              TTTCCCCGCATAAAT
       apt   9  77  13 1489178 .. 1489197 -  -7.1  -4.56978   GCCTGAAACAACAAA            GCCCGGA GCATTG TCCGAGC             TTTTTCGTATCCTCA
    BR1560   7  63 460 1511104 .. 1511120 -  -8.7  -3.14463   AACCTTGCGGACGAA              GCTTGCC CGC AGCAAGC              CGGGCCTTTTTGAGA
    BR1563   6 100 -11 1514211 .. 1514249 -   -16  -2.82623   CGTTTCTGACAAGCA   CCGATCCGGTGAAGGCGC AGC GCGCCTTCACCAAAATGG   AAGCGGCTCCAGATC
    BR1574   0 NONE
    BR1582   6  77  30 1530518 .. 1530539 -  -7.3  -4.56597   GCTTCTCGCGAAAAA           GCCGCACAT GAGA ATATGCAGC            TCTTGTTTTTCAGAC
      trmU   9 100  32 1538343 .. 1538362 - -11.4  -5.37593   TTTCAAACCAAAAAA            CCTCCGGC ATGA ACCGGAGG             TTTTTTGGTTTGAAA
    BR1595   6 100 406 1540291 .. 1540308 - -14.1   -4.4267   TTGGAAAATTGAAAA             CCGGCCC CTCG GGGCCGG              TTTTTGTTTGCACAT
    BR1595   6 100   5 1540671 .. 1540709 - -18.4  -2.66733   TGGGAAGCTAGAGCA   TTTTCGCGCCAAAACCGT TTC ACACTTTTGGCGCGAAAA   TGCTCTATTGCATGT
    BR1617   3  46 443 1563065 .. 1563075 -  -4.6  -2.70932   TGTCGCTCGCAATCA                 CCGG CGG CCAG                 TCTTCGACCACCGCC
    BR1623   4 100  86 1569482 .. 1569510 - -24.7  -3.71917   ACTGGAAACGGGAAA        GGGCCGCCTTGCT TGA AGCAAGGCGGCCC        TTTTCTATTGAACAC
    BR1635   4  58 139 1582088 .. 1582100 -  -6.2  -3.50853   TCCGGCCAAGGACAA                GGGC CACGC GCCC                AAGAACTAGACCTTT
    BR1639   5  56  23 1590776 .. 1590802 -  -2.2  -4.07885   GATTCCGCCGTAAAA         CGAGAAAAACGG ACG CCCCTTCCCTCA         AGCCACCGTCACGGA
    BR1643   4  67 168 1594384 .. 1594402 -  -4.5  -4.36411   CAGCAACGATGAAAA             TCACCCG GGATG CGGGCAA             TCTCCTGAACGACCT
    BR1650   4 100  34 1600148 .. 1600164 - -10.8  -4.65895   CCTCTGATTGAAAAA              GGCCGC GTCGT GCGGCC              TTTTTCATAGAGAAA
    BR1655   4 100  42 1604049 .. 1604074 - -14.7  -3.87104   CGCATATTAGAATAA         GCCGTCGTGGC TAAG GCCATGACGGC          TTTTTCGTTTCAGAT
    BR1660   6 100  27 1609080 .. 1609111 - -17.4  -4.19735   CGCTGCAAAATGAAA      CAGGCAGCTTGCCT GGAA AAGCAAGCCGCCTG       TTTCCATTACAAAGC
    BR1669   2 100  10 1614079 .. 1614099 - -14.7  -4.84274   TAAGCAGAGGAAAAA            GCCGCTCCG AAC CGAAGCGGC            TTTTTTCATTTATTC
    BR1674   2  75 -39 1618950 .. 1618964 -    -7   -4.4017   TGAACCTTCAGAAAA               CCGCGC TTT GCGCGT               TTTCCAGAAACTTGC
    BR1679   8  68 -13 1621616 .. 1621629 -  -3.1  -4.63044   ATGCATAGAAAGAAA               TCAGGC GCT GCC-GA               TCAATATGCCCGCCG
    BR1715   9  90   6 1656293 .. 1656312 -   -15   -2.7648   ACGATAAAAATATAC            GGGAGGGC GAAA GCCCTCCC             CCGCCTCACTGGGCA
    BR1721   1  57 462 1661257 .. 1661269 -  -6.9  -3.17723   CTATCCTCAAGGCAA                CCGCC CGC GACGG                CAAGGCGTGAAGCCG
    BR1730   7 100 199 1670121 .. 1670155 - -12.3  -4.76041   CAGATTGATGAAAAA    CCCCTCGATTTTTGGC AGCA GTCAAAAA-CGAGGGG     TTTTGATTCCGATCT
    BR1735   9  78  48 1674168 .. 1674184 - -10.9  -3.54424   GCCTACGCGGGGAAA              TCAGTCC ACT GGACTGA              TTTCTGATCCCGCTT
    BR1741   7  58  27 1678511 .. 1678525 -  -7.8  -2.90992   AAGTGCTGCAAATCA               GAGGCT CAA AGCCCC               ACCGCGACCATAAGA
       pyk   6 100 166 1682175 .. 1682193 - -12.4  -5.27335   TTGTTCAAATAAAAA             CGCGCTCC GAA GGAACGCG             TTTTTGAATGCCGTG
    BR1753   8  84 -10 1685824 .. 1685847 -   -14  -2.60244   CCCCGAATGAATCCA          TCGAAGGGTA GATC TACCCTTCGA           TTTCTTCCCGCAGCA
    BR1760   5  56  75 1692449 .. 1692459 -  -5.4  -3.48766   TCGACAACGGAAAGA                 TTGC CGC GCAA                 GGCCCCGCCACCGAA
    BR1763   5  61  93 1695024 .. 1695035 -  -7.2  -3.53012   GCCTTGGCGGGCAAA                CCGG TTCA CCGG                 ATTGATTTCCAATCC
      rpmF   8 100  33 1704262 .. 1704289 - -19.2  -5.18371   CGGCACAAAAGAAAA        CGCCGCTTCCGG CAAA CCGGAAACGGCG         TTTTGAACAGTCCTC
    BR1796   4 100  27 1725040 .. 1725056 - -11.5  -5.63517   TGGCCAAATAAAAAA              CCGGAGC AAA GCCCCGG              TTTCTTCATCGGTTC
    BR1817   9 100   1 1748679 .. 1748712 - -19.7  -3.11962   TCGGAACATATAAAG     CAAAGGCCCCGGAAC ATAT GTTTCGGGGCCTTTG      TCATATCAGACGGTC
    BR1855   5  56 454 1785413 .. 1785424 -  -5.8  -3.36991   GATTAGCCGGAAATA                CTGC GCCG GCAG                 CTCGAGCGTGGCTTT
    BR1862   8 100  30 1798071 .. 1798095 - -14.3  -5.00138   GATCCAAAGCAAAAA          GCCGGATGCAA AAC CCGCATCCGGC          CTTTTTATTTCGGGA
    BR1893   8  76 222 1825869 .. 1825885 -  -7.9  -4.25104   CGTCTTTTATGAAAA              GCCGCTC GCC GACCGGC              TCATTCCGTGGTTCA
    lpdA-2   7 100  70 1850303 .. 1850341 - -19.8  -2.98878   CGACAAAACAAATAG   TTAGAGCGCCGATCTAAT TCA ATCAGATCGGCGCTCTAT   AGCATAATCCAATCA
    lpdA-2   7 100  27 1850367 .. 1850384 - -14.1   -4.7871   AATCAGCATGAAAAA             GGCCCGC TTGC GCGGGCC              TTTGTCGAAAGCATG
    BR1938  16  77   6 1869687 .. 1869745 -  -9.7  -3.62597   CTGATCGGGGAATAA GGGGCGAGAGCATCTCCGGTAAAGGCCGT GAA ACGGT-TTTGCCGGAAATGCTCT-GCGAC AAAACTCAGCAGTCG
    BR1950   5  62 213 1881641 .. 1881654 -  -8.1  -3.29471   TTTGGACCATATCAA               GCTGC TTCG GCAGC                ACTGGCTTACGAGTC
    BR1961   4  62 377 1890615 .. 1890641 -  -7.8  -3.35597   TTCATTCTGGAAACA         TTCGGCCGGGGC AAC GCCACGCCCGCA         GTTGTCGATGCCGTC
    BR1975   6  61  30 1903837 .. 1903865 -  -8.9  -2.92472   AAACAAAGGATTAGA        GCGCCGATCTGAT TCA ATCAGATCGAAAC        GCGCTCTAAAACAGA
    BR1980   6  65 201 1906868 .. 1906887 -  -2.8  -4.56597   CGCGCGCTCGAAAAA            GGTGC-ATC GGT GATCGCGCC            GAACGGGCGCATTCA
       hpt  13  91   9 1913597 .. 1913619 - -11.3  -4.14739   CGACTGATGCCAAAA           CCCGACGAG TTTGG CTCATCGGG           TTGTGGTATTACTCC
    BR1989   4  62 440 1916821 .. 1916842 -  -2.9  -4.29738   CGACACGGATGAAAA           GGCGCTG GAAAAACT CACCGCC            TTCTGGACAGCCTGC
       ppa   6  82  74 1919755 .. 1919793 - -13.3  -2.85008   CGTCAGAATAAATAG   TTAGAGCATCGGTCTGA TTCAT TCAGATCGATGCTCGAA   AATGCGGCAAAACAA
    BR2005   7  63 250 1927534 .. 1927549 -    -6  -3.71873   CGATCGAGACCGAAA              CGCTGG AAGA CCTGCG               GATCAAGGGCGGCTG
    BR2009   6  83 437 1929665 .. 1929683 - -13.1  -3.11634   CTGCATAGCATTGAA             GCGCGCC GATAT GGCGCGC             CTCCTGCCGCATCTG
    BR2021  10  71  -6 1947879 .. 1947920 -  -2.9  -4.86385   ACGTGTAAAAACAAA GAGATAGAGCGGATCCCGC TTTC GGGAGACATGCTCTATCTT  CGACCGGCACGCCGG
    BR2035  10  72 356 1959212 .. 1959233 -  -7.2  -4.26903   GGTACCGCAGCAAAA           CCCGGCAG AAGCGA CTGCCGTG            GCCAATCCGCAGATG
    BR2039   8  61 204 1963320 .. 1963331 -  -7.2  -3.53012   TGGCCGTGGCCGAAA                CGGC GCTT GCCG                 CGTGAAACCGAATAA
    BR2042   3 100  15 1965353 .. 1965390 - -16.4  -3.65656   CGATCACAGACACAA   CAACTTCGCCGAAGCG GCAATA CGTTCCGGCGAAGTTG    TTCATCCTGCTTGTT
      parB   8 100  29 1982509 .. 1982544 -   -20  -2.64973   AGTAATTCCACACTA    TGAAGGCCTGTTTCAA CAAA CTGAAACAGGCCTTCA     CAGGACATATATCAT
      secB   4 100  24 1997960 .. 1997986 - -22.4  -5.45652   ATCCTGAATAAAAAA         GCCCGGCTGGAA TTG TTCCAGCCGGGC         TTTCCTGCATAATTA
    BR2078   4  68 300 2001872 .. 2001897 -  -6.1  -4.00868   TTACGCAGAAGGAAA         TGGCGCAGGCGC TGC GCGTCT-CACCA         GCCTATCTTTCGGCG
    BR2088   3  58  18 2010469 .. 2010479 -  -2.4   -4.1899   TGACCGGATGCAAAA                 CCGG TTC CCGC                 TTCCGGGTCATTACA
      folC   7 100 167 2031415 .. 2031432 -  -9.8  -4.93595   ACAAAAATGGAAAAA             CCCGGC CTTTGC GCCGGG              TCAGATTGATGAAAA
      folC   7 100 116 2031449 .. 2031483 - -12.3  -4.76041   CAGATTGATGAAAAA    CCCCTCGATTTTTGGC AGCA GTCAAAAA-CGAGGGG     TTTTGATTCCGATCT
    BR2130   5  60   9 2054851 .. 2054869 -  -3.8  -4.14392   TCTGAACGGCGAAAA             CATTTGCA AGC CGCAAAGG             CTTTTTCCTTACAGG
    BR2133   6 100   9 2058601 .. 2058621 - -14.7  -5.08824   GCTGGATGCAAAAAA            GGCGGTGAG AAA CCCACCGCC            AGTTCAACTCAGCGG
    BR2144   4  52 401 2067527 .. 2067541 -    -7  -2.50994   CGCAAGGCCATCAAT               GTCGGC CGC GCCGCC               GATTCGATCCGCACC
    BR2154   5  69  -6 2075391 .. 2075415 -  -8.7  -3.60296   GACTGCGATCGCAAA          TGCGTGAAA GGTTTGT TTTCACGCA          TCATCTGGTCTGAAA
    fabI-2   3 100  21 2094862 .. 2094881 - -12.8  -5.43974   AAAAGTAAATAAAAA            GGCCGCCC CGAA GAGCGGCC             TTTTTATAAGATGTT
    BR2176   6 100   9 2099290 .. 2099313 - -16.8    -5.243   TAAATCATCAAAAAA          GGCCTTGGCA TCGT TGCCAAGGCC           TTGTCCCGTCAGTCA
    BR2177   2  47 109 2101331 .. 2101342 +  -3.6  -3.21126   GGTGCGAACGCGGAT                GGCC GCCA GGTC                 TTCGTCGGTATAATT
    BR2170   3 100   8 2094862 .. 2094881 + -10.6  -4.87273   AAAAGTAAATAAAAA            GGCCGCCC CGAA GAGCGGCC             TTTTTATAAGATGTT
    BR2145   9 100  54 2069206 .. 2069232 +   -13  -5.46706   AAATAGATGCCAAAA         CGCCGGTCTGGT TTT GTCAGACTGGCG         TTTTTATTTTCGGCT
     trx-1   6 100  64 2031449 .. 2031483 + -14.5  -4.42639   CAGATTGATGAAAAA    CCCCTCGATTTTTGGC AGCA GTCAAAAA-CGAGGGG     TTTTGATTCCGATCT
      coaA   6  53  41 2010475 .. 2010486 +  -7.2   -2.7185   GATGCAAAACCGGTT                CCCG CTTC CGGG                 TCATTACAGCCTAAT
      coaA   6  53 135 2010569 .. 2010593 +  -3.5  -3.67597   CTTCAGGCGGCGCTC          GACCGCACC TCTGGAT GGTTTGGTC          TTCTTGCGTGGCGGG
    BR2077   6  70 101 2002289 .. 2002299 +  -4.6  -4.54727   CCTGCCCGGCTGCTT                 TGCG TCG CGCG                 TTTTCGTTTGCCAGC
      dnaQ   5 100   9 1997960 .. 1997986 + -22.4   -3.7791   ATCCTGAATAAAAAA         GCCCGGCTGGAA TTG TTCCAGCCGGGC         TTTCCTGCATAATTA
    BR2063   7  78  34 1990600 .. 1990623 +  -9.4  -3.94188   ACCAATCAAAATAAA          CGCCGCGCGG TTTC CCACGCAGCG           TTGTTTGAAATGAAT
    BR2057   3  68 251 1982730 .. 1982750 +  -6.8  -3.93288   TCGGCATCCTTTTCA           GCCGGAGCG GCCT TGC-CCGGC            TTTGCTTCGCTGCCG
    BR2050  10  58 404 1977069 .. 1977089 +  -7.6  -2.85069   CTGGCCTGCTGCACA            TGGAACGG CTCCC CCGTTTCA            TCGTCTTTCAAGGTT
    BR2041   5 100  18 1965353 .. 1965390 + -16.4   -3.2613   CGATCACAGACACAA   CAACTTCGCCGAAGCG GCAATA CGTTCCGGCGAAGTTG    TTCATCCTGCTTGTT
    BR2034   4  70 -42 1959529 .. 1959550 +  -6.6  -4.05446   CCTGATTGCGCAGGA           GCGG-GAAG GCACG CTTCACCGC           TTTCTCATTCGCAGG
      bolA   7  72  35 1952361 .. 1952383 +  -6.9  -4.24204   ATAGCTTATGCGCGC          CCGGCGGCTG AAAT CTGC-GCCGG           TTTTCCGTCTGCATC
      bolA   7  72 332 1952658 .. 1952679 +  -7.3  -4.16284   ATATCGATATCATGC           TCGTCGG AAATATCG CCGACGA            TTTCTTCCAGAATAT
    BR2023  10  69 170 1951388 .. 1951405 + -10.5  -2.57132   TTTCAGCTCCAGAGT             GCGCGGC TTGC GCTGCGC              CTTCTGGCCCGGCGC
    BR2020   2  67 146 1947887 .. 1947897 +  -8.2  -3.53444   AAACAAAGAGATAGA                 GCGG ATC CCGC                 TTTCGGGAGACATGC
    BR2013   4 100 122 1940166 .. 1940192 + -13.8  -3.85698   AAAGCGTAAGTGAAA         GGGCCTGATC CAGGAAA GATCAGGCCC         TTTCTGCCGAAGGGC
    BR2008   3  61  12 1930103 .. 1930113 +  -5.4  -3.83323   TTGAAATTCACAACA                 CAAC CCG GTTG                 TTTCGCTTATGTAAA
     xth-2   5  67 244 1928037 .. 1928056 +  -9.2  -3.19157   GCGCCGGGGCCGACA            GGGCGGAT CGTG ACCCGCCC             TTCATCACCTTCATG
    BR1992   3  47 -15 1919681 .. 1919691 +  -2.4  -3.53811   GTGGACGACGCTGCT                 GCCG ATC CTGC                 TTTAAAGCGCATCCC
      tyrC   3  70  28 1917341 .. 1917366 +  -5.5   -4.3534   CTTTGCCCTTGCGAA         TGGCAATCTCCA TCG TTG-GATTGCCA         TTTTCATCCTTCGGC
    BR1974   1  56 249 1904007 .. 1904023 +  -7.3  -3.05384   TATTGCAGCGCCTCC              GGTGAAA CCT TTTCGCC              TTCCATGCGCGACAG
    BR1963   8 100 143 1894242 .. 1894260 + -12.4  -5.13722   AAAGCACGAACAAAA             CCCATCGG CTT CCGGTGGG             TTTTGTTTTGATCGG
    BR1960   2  43 260 1891141 .. 1891157 +  -2.2  -3.18452   CTTCTCAAGAAGCAG              GCGATG CTCGT CATAGC              TTCGCTTCAACTGCT
    BR1949   4  63 286 1881770 .. 1881780 +  -2.6  -4.46215   CCGCACCATTTATTC                 TAAT TAA ATTA                 TTATTTTTCAATATA
    BR1937   5  70  26 1869712 .. 1869722 +  -6.8  -4.08216   CATCTCCGGTAAAGG                 CCGT GAA ACGG                 TTTTGCCGGAAATGC
    BR1924   9  74 150 1858437 .. 1858481 + -10.8   -3.2505   CGCCCGGCCGGAGCC GTACGACCGGCAATGAAGCCGA CCA TCGGCTTC-TTGC-GGCCGCGC TTGGCTTCGTCTTTC
    BR1917   4 100 101 1850308 .. 1850336 + -16.1  -2.90212   AAACAAATAGTTAGA        GCGCCGATCTAAT TCA ATCAGATCGGCGC        TCTATAGCATAATCC
    BR1917   4 100 160 1850367 .. 1850384 + -14.1  -3.86015   AATCAGCATGAAAAA             GGCCCGC TTGC GCGGGCC              TTTGTCGAAAGCATG
    BR1913   5  90 113 1846659 .. 1846677 +  -7.3  -5.06414   AGCGATCAAAGTCAC             AGCCCGG CTCTT CCGGGCA             TTTTTATTGACCGCC
    BR1908   0 NONE
    BR1899  10  63 188 1835485 .. 1835517 +  -8.3  -3.14344   CCTCAGGCCCGGCTT      GCCATTATCCCTGCC CCC GGCAGCGATTGCGGC      TTCGTAAAAGCGGTC
    BR1892   1  45 277 1826338 .. 1826356 +    -3  -3.15999   GGCAAGCCCGCCCCA             GGCCATCG CGC CGATGCCA             TTCCATGTCTCAGGG
    BR1883   3  74  55 1817787 .. 1817806 +  -7.8  -4.08767   CTATAGCCTAAAAAA            GGCGCAGG CTGC TTTGCGCC             TTTTGCGGGGCTCCG
    BR1879   6  51 173 1815653 .. 1815668 +  -4.6  -3.41878   CTTCCGTGGATCGCT              TCGCGG CCTT CCGCCA               TTCTGCCTTCAAGAA
    BR1879   6  51 373 1815853 .. 1815866 +  -4.5  -3.27653   GGCGCGGCGGCAGAC               CGCTT CGGC AGGCG                TCTTATCATGGGCCT
      ubiG   1  63 336 1811379 .. 1811394 +  -2.5  -4.58283   GCTGCCCGCCGCAAG              CTCTG TCGGCT CGGAG               TTTTTCGGCCAGTTC
    BR1867   5  62 361 1804427 .. 1804443 +    -8  -3.34013   CAAACCTCTCGCCAA              CGCCAT TGTCT ATGGCG              TTGATTCGCGCCGTG
    BR1863   3  68 469 1799994 .. 1800014 +  -2.3  -4.77173   GCAGCGCCGATGCCC            CCCGACAGG AAG CCGGGCAGG            TTTGTTTTGTCAGGC
    BR1854   3  47 199 1786044 .. 1786056 +  -3.4  -3.41726   TTGATGAAACGATGA                TCCT GCTCA AGGA                TATTGTTCAGATATT
    BR1835   6  60 339 1767968 .. 1767982 +  -3.4  -4.25458   CCTCCAGAAGCGAGA               CCGACG TCA TGCCGG               TTTCTTCATAAAGTT
    BR1827   2  51 179 1760834 .. 1760846 +  -6.3  -2.71681   CGACCGCAACCAGAA                GAGTT TCA AACTC                TCCTTCGAGCAGTTC
    BR1818   4  74  85 1750407 .. 1750444 +  -9.8  -3.50853   TCACCTGTTCGATAC   GGGCGCCATCCGCGGCA AGCCA TGCCGCTGCTGG-GTCC   TTCTCCTTGGCGAAG
    BR1808   6  68  34 1739018 .. 1739030 +  -6.9  -4.00038   CTGCCCAGGTTTGCC                GTGCC GCA GGCGC                TTTCTGATCGTCATG
    BR1805   5 100  37 1734873 .. 1734890 + -10.5  -5.28176   ATTTTCGAGCAAAAA             GCGGGCT CAAC GGCCCGC              TTTTTTATGCCTGCC
    BR1795   8  82  30 1725040 .. 1725056 +  -9.3  -4.26871   TGGCCAAATAAAAAA              CCGGAGC AAA GCCCCGG              TTTCTTCATCGGTTC
    BR1786   4  86 -27 1716716 .. 1716738 + -10.5  -3.89435   TGATCTTTTAAAAAA           GCTCCGCCG CATAA CGGCGAAGC           TTTAAATTATTTCGC
    BR1779   3  56 345 1709071 .. 1709088 +  -2.6  -4.07568   CTATGATGGCGATGG             CCGTGC AGGCAC GCAGGG              TTTTCACGGCACCGA
    BR1774   8 100  26 1704216 .. 1704232 + -10.8  -4.72272   AAGCTCGCGCTCAAA              GGCCGC TTCAT GCGGCC              TTTTTCATGAAAACC
    BR1774   8 100  72 1704262 .. 1704289 +   -17  -4.10161   CGGCACAAAAGAAAA        CGCCGCTTCCGG CAAA CCGGAAACGGCG         TTTTGAACAGTCCTC
    BR1764   6 100  58 1696365 .. 1696383 +   -16  -4.07568   TCTCCCAACAAAAAA             GCCCGCTG GAT CAGCGGGC             TTTTGAAGAACAGGG
    BR1752   9 100  79 1685824 .. 1685847 +   -14  -4.15044   CCCCGAATGAATCCA          TCGAAGGGTA GATC TACCCTTCGA           TTTCTTCCCGCAGCA
    BR1747   9 100 101 1682208 .. 1682266 + -16.1  -2.84013   GTTTTTGAATGCCGT GCGC-CATGACTGGATGATATTCCGGCCG TCA CGACCGGAATATC-TCCCGTCTAGAGCGC ATTTCGATCTGATTG
    BR1740   2  46 185 1678594 .. 1678605 +  -4.4  -2.80612   TTTTTCAATCTGCTC                CTTG AGCA CAAG                 CTTCTTGCGCTTGAG
    BR1736   8 100  33 1674822 .. 1674864 + -36.6   -2.7438   GGTTTCCTGTAAGAG CGAAGCCAGGCCCGCTTGCT TCC AGCAAGCGGGCCTGGCTTCG ATATTATTCTTCGTC
    BR1720   4  45 250 1661968 .. 1661986 +  -3.8  -2.85996   CACCGCAGCAAGCAC             CGCTATAA TCA TGATGGCG             ATTTCATCCGTCATC
    BR1680   8 100 168 1624314 .. 1624330 + -10.8  -5.50774   TTGTCAGCAGCCTGA              GGCCGC ATGAA GCGGCC              TTTTTATTTGTTCTG
    BR1673  11 100 201 1619112 .. 1619131 + -12.1  -4.52047   TTGTCATAGAGAAAA            GCCCGGC GCATGG GCCGGGC             TTTTCTCATCTGGTG
    BR1668   7 100  13 1614079 .. 1614099 + -12.5  -5.46129   TAAGCAGAGGAAAAA            GCCGCTCCG AAC CGAAGCGGC            TTTTTTCATTTATTC
    BR1659   7 100   3 1609080 .. 1609111 +   -13  -3.75153   CGCTGCAAAATGAAA      CAGGCAGCTTGCCT GGAA AAGCAAGCCGCCTG       TTTCCATTACAAAGC
    BR1654   5 100 169 1604049 .. 1604074 + -16.9  -4.99134   CGCATATTAGAATAA         GCCGTCGTGGC TAAG GCCATGACGGC          TTTTTCGTTTCAGAT
    BR1649  10 100   9 1600148 .. 1600164 + -11.5  -4.72272   CCTCTGATTGAAAAA              GGCCGCG TCG TGCGGCC              TTTTTCATAGAGAAA
    BR1642   7  56 415 1594968 .. 1594978 +  -6.8  -3.01924   AAGAAGGTGAGGAAA                 CGAC CTG GTCG                 TATTCCGCCACGATG
    BR1626   4  86  64 1572044 .. 1572060 + -10.9  -3.96892   GCCTACGCGTAGAAA              TCAGTCC GCT GGACTGA              TTTCTAATCCCGCTT
    BR1608   4  61  44 1555762 .. 1555780 +  -5.2  -3.71848   CTGTTCGTCGCGGCG             GCGCTG CACTTCA CGGCGC             TTGTTGATGACGGAG
    BR1600   7  95  39 1545289 .. 1545304 + -11.8  -4.31379   CGAGCATAAACAAAA              CCCGGC TTTC GCCGGG               TTTTGATCACTTCAT
    BR1594  11 100  -2 1540664 .. 1540716 + -26.7   -3.1247   GATGTTCTGGGAAGC TAGAGCATTTTCGCGCCAAAACCGT TTC ACACTTTTGGCGCGAAAATGCTCTA TTGCATGTCGCGGAT
    BR1590   6 100 171 1538343 .. 1538362 + -10.7  -5.37593   TTTCAAACCAAAAAA            CCTCCGG CATGAA CCGGAGG             TTTTTTGGTTTGAAA
    BR1581   3  53 223 1530518 .. 1530539 +  -2.9  -3.80746   GCTTCTCGCGAAAAA           GCCGCACAT GAGA ATATGCAGC            TCTTGTTTTTCAGAC
    BR1573   3  62 143 1524731 .. 1524754 +  -4.4  -4.07568   CTTGGCGGAGCAATC          ACCCGCGCGGC CAC GCCA-GCGGGC          TTTTCACGCACAGCG
    BR1564   6  52 257 1515961 .. 1515971 +  -5.4  -3.14132   CAAGCGAGGCGCTGA                 CGAT ATT ATCG                 TTGATGCCGACACCG
      hemF   3 100  12 1500366 .. 1500383 + -14.1   -4.7497   CTGATGAAGCGGAAA             GGGCCGG TTTC CCGGCCC              TTTTTCATGCATCGA
    BR1546   7  60  -7 1497623 .. 1497647 +  -8.6  -2.74515   TCGATTCTCACTCAG          GGAAATAGCC CCCGC GGCTAATTCC          ATTTCAGACATATTT
    BR1539   5  75  10 1489178 .. 1489197 +  -4.9  -4.82667   GCCTGAAACAACAAA            GCCCGGA GCATTG TCCGAGC             TTTTTCGTATCCTCA
    BR1522   4  63 148 1474838 .. 1474856 +  -8.8  -3.18681   AGCAAGACAACGCCT             CCCCCTCA TCC TGAGGAGG             TTCCTGAGCTTGCGA
    BR1516   2 100  26 1470151 .. 1470168 +  -9.8  -5.26875   ATCAACCAGCAAAAA             GCCGCC CCTGAA GGCGGC              TTTTTTCATTGCAAA
     lrp-1  11  63  37 1457832 .. 1457849 +  -6.9  -3.66908   AACCTGCTCATAAAC             GCTGCTG ATAG CAGCCGC              TTCCTTTTGGAGCGG
     lrp-1  11  63  73 1457868 .. 1457906 +  -2.4  -4.46212   CTTTTGGAGCGGAAA  GGCTTC-GCGAACATGC GCCAGA GCATTTTCGCCGCAGCG   TTTTGTCATGGCCGG
    BR1497   1  51 147 1453490 .. 1453504 +  -2.1  -3.73775   GATAGCAGAAAAACG               TATCG AAAGA CGGTA               TTTCCTCAAGCTCGG
    BR1492   4 100  22 1450754 .. 1450772 +  -9.5   -5.4505   AGAATATGCAGAAAA             GGCGGGT CTTGA GCCCGCC             TTTTTTGTTGCCCGC
    BR1484   4  65 332 1441223 .. 1441266 +  -8.2  -3.31792   CCTGCGCCTCGCTCA TCTGCTGGCGCATCTGGTTGA ATT TCGGCAGGATGC-CCAGAAGA TTCTGGACATGGTGG
     omp28   4 100  42 1430449 .. 1430470 +   -13  -5.95166   ACCTGATACAAAACG           CCGGCCTG GTTTCA CAGGCCGG            TTTTTTTTGATTAGA
    BR1466   4 100 167 1424020 .. 1424035 + -11.8  -4.77036   CCTGATAAGTCAAAA              GGCGGC CGAA GCCGCC               TTTTTCATGGTCGCC
    BR1454   5  57 438 1413293 .. 1413335 +  -6.8  -3.14132   GAAAGCATTGTAGTA GGTCGCAACCGGCGGCAAAG CCG CCCTGCCCTTGGTAGCGATC TTCATAGCAAAAGGC
    BR1447   5  70  98 1406103 .. 1406119 +  -5.9  -4.18762   GGGGCCAGCGCCACC              CAACTTA GCG TGAGTTG              TTTTCCATGAAGATT
    BR1442   6  62 401 1402250 .. 1402274 +  -4.2   -4.1552   CGGCGGGCTTGTCCT          TCGGCTGC AACCGCAGG GCTGCCGA          TTTCTTGACCGGGTC
    BR1423   0 NONE
    BR1418   5  78 -40 1372987 .. 1373021 +  -7.6   -4.3129   GCCATCTGGGTGATG     CGGAGCGCAAGTGGCT CGA AGCCGCAACCGCGCCG     TTTTAATCATGAATG
    BR1413   2  74 213 1368429 .. 1368442 +  -2.3  -5.03314   GTCTTGTCGTAGATG               CGGGT AATG ACCAG                TTTTTTCCAGATCAG
    BR1407   9  78 205 1358687 .. 1358702 +  -8.2  -4.18762   GAAAAGGCCAAGCTG              GCGGCG CAGG CGCTGC               TTTTCCATCAGGCTT
      serB   5  61 142 1347084 .. 1347102 +    -8  -3.14963   CGCCAATGAAGAAAA             GTCCGGGC ACC GACCGGGC             TTGCATGGTTCTGGA
      serB   5  61 227 1347169 .. 1347187 +    -8  -3.14564   TTCCGCCGTGCGATA             GCCCTCTG AAC CGGCGGGC             TTGATGCGCCAGTCA
    BR1386  10  60 284 1341409 .. 1341421 +  -4.7  -3.90112   ACCAGAAGATTGATG                CCGGG CTT CACGG                TTTCCTTGGAAGAAG
    BR1382   9 100 -77 1337288 .. 1337342 + -13.1  -5.40072   CGTTTGCCCGGTCGC GCCATAGACAAAAAGCGCCTTTCGGG AGCT TCCGAAAGGCGCTTTTT-TCTACCCC TTTTTTTAAGGGAAA
    BR1377   9 100   5 1333778 .. 1333794 + -10.8  -5.58209   CATTCCAATAAAAAA              CCGGGC GCAAG GCCCGG              TTTTTTTACCTTTGA
    BR1373   7  77 324 1330675 .. 1330698 + -10.3  -3.65902   CATAGATGGGCAAAG          GCCTGCCACC CACAT GG-GGCAGGC          TTTCGCTGACATAGA
    BR1368   5  93 444 1327561 .. 1327577 + -10.9  -4.37658   CATCGGGGGATATCG              GTGCAGA ATA TCTGCAC              TTTTCTCACCGAATT
    BR1352   8  67 458 1314968 .. 1314978 +  -5.4  -4.17316   GCCCCAGTTTCTCGC                 CAGA TAA TCTG                 TTATTTTCCGCAGCT
    BR1343   5  59 399 1304831 .. 1304845 +  -7.8  -3.09834   GCGCGACACATCCAT               GTGGTC CAT GACCGC               TTCAATGATGGCCTC
    BR1336   5 100  16 1298344 .. 1298364 + -16.1  -4.64861   GCTGCAAAAAACAAA            CCCGGGCCG TCA TGGCCCGGG            TTTCTTTTAAAAACG
    BR1327   4  83 -34 1290718 .. 1290745 + -13.4  -3.05046   GCGGCCTGCCTGCTC        CCCGCCCATTCC TTCC GGGATGGGCGGC         ATTTTAAGAGCATAA
    BR1319   0 NONE
      mmsB   8  68 203 1274952 .. 1274974 +  -3.3  -4.70879   GCGTTTTTGGCAAAA          CCGTGC-ACC GTCA GGCAGCGCGG           TTTTTGCCGTTTAGA
      mmsB   8  68 413 1275162 .. 1275179 +  -3.3  -4.65895   ATTCAACCGTTTCCT             GAACGGC GTGC GCTGTAC              TTTTTACGTCGCGGC
    BR1303   5  90 228 1263437 .. 1263457 + -14.7  -2.62653   GAGGAACAGCCATGA            CCGGGCGGA GAT TTCGCCCGG            CTTCTGCCATTGTCC
      cobK   7  51  91 1260714 .. 1260731 +  -4.7  -3.36823   AAAGATCATCGCCGT             GCGCCTG AGGC CGGACGC              TTCAATTTTCCCGGC
    BR1293   4  74 -48 1254489 .. 1254516 + -10.6  -3.21099   GACGGACAATCCCAA        CCGTTTGCAG-CG CTT CGACGGCAAACGG        TTCATCCTAACCGAC
      cobI  12  59  -8 1249533 .. 1249549 +  -2.2  -4.14257   GGCGAAAAATGGAAC              GGCG CATGATCCC CGCC              TTTCTCGTTCTTGCA
      cobI  12  59 137 1249678 .. 1249691 +  -4.5  -3.85698   CGCCCATTTCGGAGA               G-GCCC TTC GGGCGC               TTTATGAGGAAGGGC
    BR1272   4  78 122 1234543 .. 1234559 + -10.9  -3.54424   AAGCGGGATCAGAAA              TCAGTCC AGT GGACTGA              TTTCCCCGCGTAGGC
      gloA   2 100  12 1230127 .. 1230146 +   -15   -3.9461   GTGATAAAAGAAAAA            GCCCGGTC TCGC GACCGGGC             TTCTTGTTGAAAGAA
    BR1263   4  53  49 1227086 .. 1227097 +  -4.4  -3.53224   AGGTTAGAGCGGGTT                TTCC TTCA GGAA                 TTTCAGAACACCCTG
    BR1259   6 100  31 1224727 .. 1224751 +   -10  -5.24551   AAGCCTCGGCAAAAA          GGGACGGG TCGTCATTC CCCGTCCC          TTTTTGTTGGTTTCA
    BR1244   9  95  -3 1214541 .. 1214591 +   -14  -3.28712   GGTCCTTCTAACGGG CTAAAACCCGTTTCCTGAAAGCCG TTC CGGCACTCAGGAAAAGGGTTCCAG TTATCCGACCCACCG
    BR1241  12 100  15 1205878 .. 1205897 +  -9.2  -5.31275   AGGATCAGAAAGAAA            GTGCCGGT TCCG ACCGGCTC             TTTTTTATCCTGCGC
    BR1241  12 100  62 1205925 .. 1205944 + -12.1  -4.81249   CGCTGAAAACAGAAA            GGCCGCC CCGAAA GGCGGCC             TTTTTCAGTTTACCG
      phoA   7  78 109 1177071 .. 1177091 +  -9.6  -3.94051   CGCGGCATAAAAAAA            GCGCGGAG CAACA CCCCGCGC            TTCTTCATTTAGTTT
      bhbA   4 100  58 1167012 .. 1167033 + -17.3  -4.82901   TTTCTCAAGATGAAA           GGCCGAGGC AACC GCCTCGGCC            TTTTTGTCAGGGAAA
    BR1173   6 100  74 1152345 .. 1152367 + -16.3  -2.93853   GACCGCATCTGCTTC           CAGCCCGCC CGAAA GGCGGGCTG           CTTTCGTTCAGCAGA
    BR1168  15 100  80 1147136 .. 1147151 + -11.8  -4.95896   GTAGTTTAATAAAAA              CGGCCC CGAA GGGCCG               TTTTTATGCGTTTAT
      gltA   5 100  25 1128688 .. 1128711 + -19.6  -5.38054   TGAGCACAAAAGAAA          CCCCGGCAGC GAAG GCTGCCGGGG           TTTTTCTTTGTCCAG
      lexA   7  69 249 1123224 .. 1123242 +  -9.6  -3.28924   CTTTGGAGGAACCAA             GGCAGGTT TGG AATCTGCC             TTGTCAGAAGCAATC
    BR1122   6 100   8 1100801 .. 1100830 + -16.5  -3.04715   CCCAATAATGCAAAA       ACCCCGAAGTTGG GTGT CCAACTTCGGGGG        CTTTTCAAAAGGGTG
    BR1107   2  42 154 1084140 .. 1084161 +  -2.1  -3.02461   TTCCATGATCGAACG           CAGGCCGCG TGCA CCCGTCTTG            TGTTCGACAGCCTTG
    BR1107   2  42 309 1084295 .. 1084308 +  -2.3  -3.03124   GAATCTGGACCAGAG               CATCG ACGT CGAGG                TCTTCGAGCGTAGCG
      uvrA   4  58 101 1080567 .. 1080604 +  -4.1  -3.96148   TGAACCGGGCCCTTC   TCGACAGCCATTCGCGAT CGT GTCGCG-ATGGCTGGAAA   TTTATCGTCACGACC
    BR1090   5  69 109 1065694 .. 1065714 + -11.1   -2.5092   ACTGAAATTTCCATC            GGCAATCGC CGC GCGAATGCC            CTTCATGAGATATTG
    BR1086   1  43 -33 1059564 .. 1059589 +  -4.1  -2.78384   TCGCAACGAAACCGA         TCCTCACGCAAT CGA ATTGC-TGACGA         TCTCGTAAGAGCGCA
    BR1079   3  52  82 1050224 .. 1050240 +  -6.5  -2.91126   TACCTACTCAAGACA              GCCGC CATATGT GCGGC              TCTCATCTCATTTAT
    BR1070   8 100  20 1040992 .. 1041008 + -10.8  -4.75356   ATAGAGCAATAAAAA              GGCCGC ATCGC GCGGCC              TTTTTACGTATCTTT
    BR1067   5  58  83 1038578 .. 1038591 +  -5.2  -3.60296   AATCCATATAGCCAA               GCCG TGCCAC CGGC                TTTGCCCTGGAAATA
    BR1061   6 100 -36 1033005 .. 1033027 + -14.8  -3.80733   CGCCGATCTGCGCTC           CGGCCGCCTC AGC GGGGCGGCTG           TTCTTGTGCCATAGC
    BR1056   4  67 188 1026058 .. 1026072 +  -5.7  -4.18018   CGCGGCTCAGCACCT               GCGAA TTGGT TTCGC               TTTTGGGTGCGGAAG
    BR1044   3  54 -45 1014716 .. 1014747 +  -2.2  -3.98172   TCTTGTAACAAGAAT      GAGCGCAAATACTA AATC TTGTGTTAACGCTC       TTTCTGCCTGTTGAT
      folK   5  62 179  997636 ..  997647 +  -4.4  -4.07568   CTCATACCGATTACC                GGAA CAAG TTCC                 TTTTCCACACGAACC
    BR1022   7 100 191  988628 ..  988643 +  -8.2  -5.30155   CTGTAATCAAAAAAA              GCGGCT GGAA GGCCGC               TTTTTTCATTGCTCA
      gltX   8  95  21  980187 ..  980225 + -11.5  -4.31397   GAATTGCCCACATAG   GGCCTTTCCGGCGGCGG CGCCA CCGTCACCGGCTGGGCC   TTGTTTTCTGCCGGT
    BR1006   8  61 266  971093 ..  971110 +  -5.6  -3.79519   CTTGAAAAAGAAAAC             GCAACT ATAAGA AGTTGC              TTTACTAATCCACTT
    BR1003   8 100  48  967042 ..  967059 + -14.1  -4.45168   GATAAAATGAAGAAA             CCCCGGC GAAA GCCGGGG              TTTCTCTTTTGCGCG
    BR0973   9  74  -6  942965 ..  942976 +  -5.8  -4.56597   GTCGGATTTATCCCC                CGCA TGAT TGCG                 TTTTTCCGAAACGCA
    BR0962   8 100  26  936265 ..  936302 + -14.9  -5.26119   ACTAAAACCATCAAA   GCGCGTTTCCGTTTGCG ATAA TGCAGGCAGAAACGCGC    TTTTGTTTTTACAGG
    BR0959   9  68 235  931103 ..  931128 +  -6.1  -4.07687   GCAGCTTTTCAAATT         GGTCGAAAAGC TCCG GCTGTTCCACC          TTTTGCGAAACGAGT
      valS   9 100  42  921583 ..  921609 + -15.9  -3.29861   TCCTGCCGAATCAAA         CATCCGGCTGC CATGT GCAGCCGGGTG         TTCGCTTATTGGCTT
    BR0927   1  54  70  901350 ..  901364 +  -5.6  -3.29511   CCCATGCCGACAATT               GCGGGA AGA TCCAGC               TTCTGCCCGAATACC
    BR0919   4 100 445  893068 ..  893084 + -10.8  -5.31877   AGACACGCCCTAAAA              CCCGGC CTCGC GCCGGG              TTTTTTATGCTGCAT
    BR0904   6  60 358  876735 ..  876745 +  -8.2  -2.79574   GCTTCGCATAGGCCC                 GCCG GAT CGGC                 TCGTTGATCCATGTG
    BR0893   4 100  89  867406 ..  867426 + -11.8  -4.60487   CGGCAATCGGCAAGG            GCGCGTGC GGAAA GCGCGCGC            TTTTTGGCAATGGTC
      cobT   9 100  17  840817 ..  840835 + -17.4  -4.50058   AGACTTTCCTGAAAA             GCCCGCCG ATC CGGCGGGC             TTTTCATTCTGAATG
    BR0863   5  68 333  838263 ..  838274 +  -5.8  -4.13014   ATTCACTTCAAAATG                TCCG TTGG CGGA                 TTTTGCAAGTGTAAC
    BR0848   4 100  28  822502 ..  822527 + -16.3  -4.41956   TACAGAATGTAAAAA         GCCCCATGTTT TCAT AAACATGGGGC          TTTTCCTGTCTCTGT
    BR0844   4  53 189  820904 ..  820941 +  -4.1  -3.66178   CCCCCCAATCCTTCA   CGACACTTTCCGCCGCCT CGA AGCTGGAG-AAAGGGTCG   TTTCGGCTTACCACC
    BR0834  10 100  22  812634 ..  812652 + -13.1  -4.38712   TCTGACAATATAAAA             GGCGCCG CTGAA CGGCGCC             TTTTATAAAAATCGA
    BR0826   8  68 236  806327 ..  806349 +  -9.8  -2.95632   CAGCGGCTGCAATAT           CCGCCTTGGT AAA GCCAAGGCGA           TCATATTTCTTGCTC
    BR0787   4  67 299  769912 ..  769933 +  -5.1  -4.25074   CCTTGCCAGCAAGCT           CTTCCGCAT CGAC ACGTGGAAG            TTTTGCGCTTTCCTC
    BR0779   3 100  22  763943 ..  763960 + -12.7  -4.89729   TGCAGATTGAATGAA             GGGAGGC TGAT GCCTCCC              TTTTTGCATTTTATG
      parC   7 100  50  743624 ..  743640 + -10.9  -4.72986   GCCTATGCGGGGAAA              TCAGTCC ACT GGACTGA              TTTTTGATCCCGCTC
    BR0745   3  58   8  730691 ..  730734 +  -6.2  -3.53012   TGCATTGATACGGTT TTAGAGCGGTTCCGACGATT CTGTTA AAAC--CGGAACCGCTCTAG TTTCGCACGGCCAAA
    BR0735   8  77 335  722355 ..  722368 +  -6.7  -4.56775   CAAAGGCAATTTATC               GTGTC ATTC GACAC                TTTTTGCCAAGGGCT
    BR0735   8  77 365  722385 ..  722401 +  -7.3  -4.54047   TTTTGCCAAGGGCTG              CTGCAAA GCC TTTGCGG              TTTTATCTGCCGTGC
    BR0722   2  49 100  706928 ..  706951 +  -3.1  -3.54459   ATCGGTGATTTCACC          GCGCAGCTTG CGAGA CAA-CAGCGC          TTTGGACCGCCTTGC
    BR0715   7  77  64  700966 ..  700977 +  -7.2  -4.58663   GCGGGCGTGGACGCG                GGCG ATGG CGCC                 TTTTTGGCAACTGAT
    BR0707   3  86 152  695195 ..  695211 + -10.9  -3.96892   GCCTACGCGGGGAAA              TCAGTCC ACT GGACTGA              TTTCTGATCCCGCTT
     omp25   7 100  26  688986 ..  689005 + -13.6  -5.60689   ATTGGACACGGAAAA            CCGGACAG GCAA CTGTCCGG             TTTTTTGTTGTCTGC
       ndk   6 100  24  682508 ..  682523 + -11.8  -5.85178   ATGTGAATGAAAAAA              CCGGGC AATC GCCCGG               TTTTTTTTAACTGTT
    BR0691   7  70 301  679619 ..  679635 +  -4.3  -4.46212   TCTTTTTCTGCAACG              GCGCAAG GGC TTCGCGC              TTTTGTGCTGCAAGC
    BR0681  12  86 121  668502 ..  668528 +  -7.3   -5.0133   CGACGCTTAGTGTCT        C-GGCA-CGGCGG GTG CCGTCGATGCCCG        TTTTTTCCAGAAGTG
    pyrC-1   4  51 320  658146 ..  658159 +  -3.8  -3.54543   TCCCGCCCGTCCTCA               TCGC CGGAAA GCGA                TTTCAGGAAATCGAT
      recO   5  54  31  654470 ..  654480 +  -2.4  -3.89346   AAGCCTCGGCTCCGC                 GCCC GAT GGCC                 TTTATGGCCTCCACC
      smpB   8  88 102  639617 ..  639633 + -10.9   -4.0044   GCCTACGCAGGGAAA              TCAGTCC ACT GGACTGA              TTTCTGATCCTGCTT
    BR0633   3 100  24  627572 ..  627588 + -11.5  -4.99134   CATGTGAATAAGAAA              GGGGCCG CTC TGGCCCC              TTTTTCATTTGGCAT
    BR0626   7 100  19  624262 ..  624280 + -13.8  -4.04579   TATATGGTATCAAAA             GGGCGGCT TGT GGCCGCCC             TTTGCTGTTTCTGCG
    BR0621   6  95  88  620307 ..  620330 + -12.5  -4.15044   TGTAATTTGACTGAA          TAAGGCGGC TTCTAT GCCGCCTTA           TTTGTTACGACGCGA
    BR0618   1  47   9  615853 ..  615895 +  -4.8  -2.93585   GCAATAGGGTCTTAT TGC-GCCTGCCCCGATGTGC CTTCC GCACG-CGGGTCGAGCTGCA TGGTTTCCGGTGTCG
      glnE   2  51 462  607301 ..  607326 +  -3.1  -3.68853   GTTGGCCCATATCAT         CAGGCGTTCGC GCTC GCTCAGGCCTG          TTTCCGGGTTTTTGA
    BR0579   3  53 118  573188 ..  573202 +  -7.1  -2.71712   TGTTTCGCAGCATCG               CGGAC ATATC GTCCG               ATTTCCAGCGCCGAA
    BR0573   9  73   8  568659 ..  568696 +  -9.4  -3.61652   ATGCTTAAACAAAGG  CCTAGAG-ACGGCCTGACT TAA AGTC--GCCGTGCTCTAGG  TTGATTCTTTCGCCA
    BR0563   7  67  46  558989 ..  559013 +  -9.2  -3.21395   GGGGAGTATGTTTGG          TTGCGGACGG CTTTT CCGCCCGCGA          TATTCTAGAGCGCAT
    BR0556   4  68 175  553047 ..  553064 +  -3.4  -4.62471   CCAGTCCTCTTATTA             CCATCT ATGAAA GGATGG              TTTTTCAGGATTCCG
    BR0546   7  95   4  541469 ..  541493 + -14.3  -3.46534   GTTAAGCTTTAAAGC          GAAAGGGCACC GCT GGCGCCCTTTC          TGTTTCGTGGGGTTC
    BR0514   3  47 166  515323 ..  515378 +  -4.6  -2.91264   TCTGAAGGAGCACGA GGCGGGCA-CGCCTGTCGCGGAGCTT TGTCGC AAGCACGGCGTCAG-CGATGCCAGCA TCTATAAATGGAAAG
      ppdK  10 100  85  502940 ..  502970 +   -17  -3.62849   GCGAAGCGCCGATGC       GGGGAAATCAGTCC ACT GGACTGATTTCCGC       TTCTGCTTTGATGCG
      babI   6 100  44  491603 ..  491632 + -18.7  -3.61652   AAAGTCTGATAGCAA       GGCGCTCGAAGTT TTCA AACTTCGGGCGCC        TTCATTCTTTCAGAA
    BR0488   4  55  97  487520 ..  487532 +  -4.8  -3.60098   TGCAAATCCTTGTGG                CGGT GGATA ACCG                TTTCGGCTCCCGCAT
    BR0480   6  64 200  477844 ..  477869 +  -7.6  -3.54129   TTCGCAGCCCATCTG         GCGAAGCTGA AGTGCA TCGGTTTCGC          TTTCCACGCCCTCTG
      rnhA   7 100   4  475416 ..  475433 + -14.1  -3.92659   AAGGTGAAATAGTAA             GGGCGGC TTTC GCCGCCC              TTTCACTTTTAAAGC
       gmk  13  59 393  463603 ..  463645 +  -8.5  -2.62192   GGTGTTGGTCATGCG CGGC-ATGGGCGCGTGTGCAT AGG ATTCGCG-GCGTCCATTGCCG GTTGCTTCCATGCCC
    BR0447  11  95  54  447785 ..  447805 + -12.5  -4.28254   CATGGAATTAGAAAA            GCCGCCAGC GGG GCTGACGGC            TTTTCGGTATTCAAA
      pssA   3  68 159  445320 ..  445339 +  -6.4  -4.07687   TCACTTCAAGTTTCG            GATCGGCA AGCT TGACGATC             TTTTCGGCGACCGAT
      xseB   3  56 408  432300 ..  432320 +  -5.3  -3.53012   CGTGTAGGGCAAGGA            GCGAGCTTG CAA TGAGCGCGC            TTTCCCCGGGCAGCG
    fabI-1   5 100  17  424863 ..  424890 + -11.4  -5.48623   GCAGCTAATACGCAA        TCCCGAAAAGTT GACC GGCTTTTCGGGA         TTTTTCTTTGTCTTT
    BR0410   5  70  10  414827 ..  414847 +  -6.8  -4.14013   CATTGAATCAAAAAG            GGTCGCCT GAGAA ATGCGACC            TTTTCAAAAATTTTG
    BR0406   9 100  13  413341 ..  413361 +  -9.7  -5.30686   TAGGAAAAGAAAAGC            GGCCCTC ACAAGCG GAGGGCC            TTTTTTATGACTGTT
    BR0390   2  54 350  398380 ..  398391 +  -2.2  -3.93288   ACGTTTTGTTGCGTC                GTTC CGCT GAGC                 TTTAATTGGGTGACA
      atpF   4 100  29  394834 ..  394854 + -12.5  -4.55798   GTATTTCATGGAAAA            CGCCGCCTT ATC GGGGCGGCG            TTTTGCTTTAGAATA
    BR0355   2 100 164  368114 ..  368140 + -16.6  -3.77188   TCCTTCATGGTGGTG         GCAGGCGCGCCA CTC TGGCGTGCTTGC         TGTTTCTGTTTGCCT
    BR0345   8 100  53  355316 ..  355334 +   -16  -4.88711   ATGGAACAAGGCAAA             CGGGGCTG TTT CAGCCCCG             TTTTTCATGTCTTAT
    BR0335   4 100  27  345707 ..  345722 + -11.8  -5.86976   TACGCTATCGAAAGA              CCCCGC TTCG GCGGGG               TTTTTTGTTTTCTCG
      mscL   7 100  32  331618 ..  331634 + -10.8  -4.82855   TCTGAAACTGAAAAA              GGCCGG GAAAA CCGGCC              TTTTTCAGTTTCATA
    BR0315  10  60 372  327468 ..  327479 +  -5.8   -3.6502   CGTTGCAGCCCCAGC                CGCT CAGC AGCG                 TTTCCATGCCGCATA
    BR0310   6  66 166  323195 ..  323224 +  -7.7  -3.56643   AAAGCTGCACCAGAT       CGGCGCCTGCC TTGATCTT GGCCAGCGCCG        TTTCGGCACTGTCGA
      hslO   2  48  49  316041 ..  316051 +  -4.6  -3.06492   GTGGAAATCAGTTCA                 GCGT GCG GCGC                 TGTTCGGGTACGTCG
    BR0298   9  70 384  311923 ..  311937 +   -10  -3.14051   ATTCCATCTGAAGCG               CGGTTG CGC CAACCG               TCTTGGTCACGGTCG
    BR0292   9 100  33  305528 ..  305547 + -11.4  -4.55023   AACGCTTGCGCAAAA            GCCCCGCT GCAA AGTGGGGC             TTTTGTCATATTGGA
    BR0287   5  60  90  297471 ..  297487 +  -3.5  -4.08767   GCCGAGATGGCCGAT              GGGCTGG TTG CCCGCCA              TTTTGCGCGAATACC
    BR0281   6  85  48  290091 ..  290118 +   -12  -3.65522   TGCGAAAGTCTTTTA        TTCGGCGGCC TCCTTCAT GGCCGCCGGA         TTGTTCGGATGCGTG
    BR0277   4  73  51  285915 ..  285933 + -11.6  -2.76046   TTCCCGTCTGCTTTC             GGGCCCCG CTC CGGGGCCA             TGCTATTGACGTTCA
    ureG-1   8  74 308  279608 ..  279622 +  -2.7  -4.91511   AGATTTCTTGCAGAT               GCCCG CTTTC CCGGC               TTTTTATCCTCCCAT
    BR0262   4  61 332  272150 ..  272167 +  -7.7  -3.16564   CACTTCCTGCCGTGA             TCGTCGC TAAT GCGATGA              TTAGTGAACTACCGA
    BR0245   6 100   6  256959 ..  256979 + -15.4  -5.49809   CAAGGGCTGACCAAA            CGCCGCGC GCAAA GCGCGGCG            TTTTTTTAGCATTTC
      soxG   9  77  13  245225 ..  245247 + -12.6  -2.73007   TGATGCGCCTTGCCT           GCCGGTCCCG TGT CGGAGCCGGC           CTTTGCGCGCCTGTT
    BR0220   7  66 102  233080 ..  233106 +  -6.7  -3.73775   CACCATGGCAATTCC        TGGCCAGATAGCG CAG CG-TATC-GGCCA        TTTCCTGAAGCTGGC
    BR0210   4 100  22  221923 ..  221940 + -14.1  -5.14965   CGATGAATGCGAAAA             CCGGCGG GCGA CCGCCGG              TTTTTTCATGCGGCT
    BR0169   3  82  36  182656 ..  182692 +   -13  -2.84587   ATTCTGGCCGGATGA    TCTGGTCGCGCTGGAG TTCTT CTTCAGTGCGGCCGGG    CTTGCTTTTATAAAC
       nth   3  49 432  181046 ..  181058 +  -3.3   -3.5393   TCGGCAGGATAGTCT                TCGCG TTC CACGA                TTTCCGCGACATCAT
      ptsN   9 100  24  178164 ..  178190 + -21.6  -4.43351   GATTTCAATAACAAA         GGCCGCCGTCCC CAC GGGATGGCGGCC         TTGTTTTTGAGGTGT
      mutS   4  49 -14  165699 ..  165739 +  -5.4  -2.96216   AAGCTGAAGGAACTG GCCGGGAAGGCGTGAGG TTTCGGGC CCTCGC-CCTTCGCAGC  TATGTCATGCTCCGC
    BR0139   5  60 284  153805 ..  153822 +  -6.3   -3.5936   GGCGAACACGGGTCT             CGATCAG CTCC TTGATCG              TTTCCACGATTTCAG
    BR0124   2 100   9  139927 ..  139949 + -13.4  -4.18018   TGAATAATAGCAGAA           CCCGATGAGC TTC GCTCACCGGG           TTTTGGCTGGAGCAA
    BR0124   2 100  70  139988 ..  140005 + -14.1  -4.96848   CAAAAGTGCAAAAAA             GCCCCGG ATTT CCGGGGC              TTTTTGTATCAAACG
      pncB   6  60  27  124241 ..  124254 +  -3.1  -4.20516   TATTCGGCGTTATGA               G-CTGC ATC GCAGGC               TTTATTCCATCAGCC
    BR0100   6  74 289  105756 ..  105773 +  -7.7  -4.07618   GATTGGCAGGCCATG             CGCAGGGC GAT GCCCT-CG             TTTCCTTGTTCGGCC
       pat   4  55 120   95238 ..   95248 +  -3.2  -3.96892   GCGGCGATAACTGAA                 TAGG CCC CCTG                 TTTCTGCTGGAGCTT
    BR0079   4  69 154   86335 ..   86345 +  -5.4  -4.28432   TTGCGGTTGCCGATG                 GTGA CGA TCAC                 TTTTGCATTCGGGTT
    BR0073   8  90  40   81986 ..   82003 +  -9.8  -4.38712   GCTTTGAAAACAAAA             GCCCGC CGGAGA GCGGGC              TTTTGTCCAAATGAG
    BR0068   5  54 302   73036 ..   73054 +  -5.9   -3.1355   GCACGACCCCTTCGA             GGCTGCG CTGTA TGCGGCC             TTCGATATGGATCAG
    BR0057   5  54  92   64711 ..   64725 +  -5.6  -3.41988   TGTTTTGGTTGCGCA               TGGCCG CAG CGACCA               TATTCTTCACTGCCC
    BR0050   6  77 279   59960 ..   59976 +  -6.5  -4.70266   CATTTCTATCTCCCT              GCGCC CTCTGGC GGCGC              TTTTTCAATCGTCTT
    BR0036   5  64 307   42516 ..   42561 +  -4.5  -4.18506   GTCGTTTTCAGGCCG CGCCGCCCACTGCTTGTTCTT GGAG AGGACCACGAAGCGGGTGACG TTGTTTTCGGAATCC
    BR0029   6  58 214   35966 ..   35978 +  -4.9  -3.83205   ATCCATAATCTTCTT                GATAT GAA ATATC                TTTCATATCCCCCAT
    BR0015   4  53  86   17667 ..   17695 +  -6.7   -2.7035   CCCATGTATCGGCAA       GGCGAGTGAGCG TCATGT CGATCAC-CGCC        TCGTCTATCGGTGCG
      moeB   9  61 271    6123 ..    6136 +  -8.1  -3.14132   GCTCATTCTGTAAAC               TGCCG CGTC CGGCA                TTGATGAGAACCGGC
      iunH   6 100  26    3059 ..    3084 -   -14  -5.07652   TGTTTCAAAAGAAAA         GCCGCGCAAG GTTTGG CCTGCGCGGC          GTTTCTGTGAACCAG
   BRA0023   4  70 333   19452 ..   19470 - -10.2  -3.19157   TATCAATGGGAGGAA             GCCTCGCC TGA GGTGAGGC             CGGTGCTGGTATGGG
   BRA0036   8  70  75   32741 ..   32765 - -10.7  -2.74144   TGGCCATCTGGAAAG          CCGATCCTTCC ACC GGACGGATCGA          GTGCCACTGGACCAC
   BRA0043   7  67 -17   39597 ..   39626 -   -10  -2.75268   GAAGCACCGGCAAAC       GCGCTGATCGCC TCAGGC GGCGATCAGCAT        TTTTTCGATTTCGTT
   BRA0046   1  67 288   41871 ..   41881 -  -8.2  -3.53811   TTGACCGGCTGGAAA                 GCGC CGT GCGC                 CTGTCGCGTTATGGC
   BRA0052   9 100  29   45035 ..   45055 - -12.5  -4.92757   TCATGAATAAGAAAA            GGCGGCGCT TTA AGTGCCGCC            TTTTTGTTCTTCAGT
   BRA0056   5 100  11   53080 ..   53097 - -14.1  -3.65529   AGATGTGCATGGAAA             GCCCGCC AAAT GGCGGGC              TTCATATTTTTTAGC
   BRA0094   6  68 324   91767 ..   91777 -  -6.8  -3.90744   CCTGCCTTGAAACAA                 GCCT ATC AGGC                 ATGGCTTGCACCGGA
   BRA0110   3  71 187  106754 ..  106775 -  -2.9  -4.82901   GCGTTGGCAGAAAAA           TCGCCTATC CGAA GACTGGCAA            ATATGCACTGCCGTC
   BRA0120   7  89  32  119154 ..  119186 - -14.1  -3.14211   ATCTCGTCTGATCAA      CATGGTCGCGCGGAA ACC TTCCGCGCGACGCCG      TAGCAGGCGAAAAGA
   BRA0131   3  65 285  127778 ..  127798 -  -3.9  -4.38712   CCGAGGTGGATAAAA            CCATGACCG GCT CCGTCATGT            CGAATGGCAAGGGGC
   BRA0138  13  68 143  133110 ..  133121 -  -5.8  -4.08216   GCATCTGTCGCAAAA                GGCA CGGG TGCC                 GCCGCCGGTGCGGTG
   BRA0143   6  73  25  135276 ..  135303 -   -12  -2.64616   GGCTGATCCAGAGGA        GGACAACCCCGG TAAA CCGGGATTGTCG         CGTGTTTGGGGCTTA
   BRA0163   6  53 146  149849 ..  149868 -  -4.2  -3.64703   GGGGCTGGACGGAAA            GGC-GCCAA ATT CCGGCTGCC            ACCCAGCAAAGTCCC
   BRA0169   3  62  -3  154205 ..  154215 -    -4  -4.18018   GCGCTCTAGGTAAAA                 TTGA CCG TCAA                 CGCAGATGTGGGACG
   BRA0175   6 100  16  160443 ..  160468 - -17.7  -2.74499   GCTAGAAACAAAATT         CCGGATTCGCA TGGC TGCGAATCCGG          TTCTCATATGCAAAA
   BRA0183  12 100 175  167657 ..  167673 - -15.1  -4.39329   ATCTGATAGAATAAA              GCCGGGC ATC GCCCGGC              TTTATTGCTTTGTTT
   BRA0191   4  93  29  176316 ..  176335 -  -8.5  -4.93696   GTGAAATATGAAAAA            GCCGCGC ATTTTG GCACGGC             TTTTTGTGGGGAAGT
   BRA0205   4  51   6  188876 ..  188927 -  -2.7  -3.60627   CCATGGTACGCCAAA CTAGAGCATTTCC-AGCC-AAAGT TTGAAGG ACTTTTGGCTCGAAAATACTCT-G AATAGTCAGCGTTTT
   BRA0205   4  51  -5  188923 ..  188938 -  -3.2  -3.63744   TTTGGCTCGAAAATA              CTCTGA ATAG TCAGCG               TTTTTCGCGGAAGAA
   BRA0210   3  56  -8  195699 ..  195712 -  -5.2  -3.44325   ATCTTTGATAAGGAA               GCGG GTTACT CCGC                GGCAACGGGTGCGGC
   BRA0217   5  65 459  202885 ..  202906 -  -5.1  -4.13282   ACCAGATGCGCAAAA           CCGACGC GCTGCTAT GCATCGG            CAAGGGAAATGGGGC
   BRA0227   5  71 465  214480 ..  214502 -    -9  -3.55444   CGGCGAGCTTGCAAA           GCGCAGTGGC CTT GCCGCTTCGC           GCATCCGTTTTTATG
   BRA0235  11  62 348  221942 ..  221955 -  -8.1  -3.28712   GCTGGCGCTGCATAA               TGGCG CCGT CGCCA                CATCCGGCGATTATC
   BRA0240   8 100  18  226658 ..  226679 -   -13  -4.65895   TGCCTTATGTAAAAA           GGCCCTCC CATTGC GGAGGGCC            TTTTGCTTTGGATTT
   BRA0264   0 NONE
   BRA0270   5  58 190  251837 ..  251847 -  -3.2  -4.08767   GCCAGGCGTGCAAAA                 TGGC ATG ACCA                 CCGTTTTGAGGCGTT
   BRA0284   2 100  27  267488 ..  267510 - -14.8  -4.99043   CCCCGATAAAGAAAA           GCCGCCCCGC AGA ACGAGGCGGC           TTTGCCGGTTTTGAA
   BRA0294   6 100  13  275285 ..  275302 - -14.1  -5.08088   AACCCGGAAGAAAAA             CCCCGCC GGAA GGCGGGG              TGAAAAAGCCGTTCA
   BRA0313   8  74 444  297081 ..  297113 -  -6.2  -4.46212   TGGTGGATTACAAAA     TCGCGCAGGACGACG TGCC CGCCTTCCT-CGCGG      CCATGACCTTGCGGC
   BRA0318   2  64 120  301955 ..  301965 -  -4.6  -4.20868   GCTCTAAAATAAGAA                 CCGC CTC GCGA                 TTGGGCGGGGGGCTT
   BRA0325   7 100  25  305148 ..  305169 - -17.3  -3.38677   AATGCAAAAAATAAT           GAGCCGCCC ACAG GGGCGGCTC            CAAAAGATTGTATTT
   BRA0333   4 100  46  311639 ..  311672 - -19.8  -3.45031   CGCTGAAAAATTGAA     GAGACCGGAAATGC ATGGAA GCATTTCCGGTCTC      TTTTGTTTGTCGACC
   BRA0344   3 100  22  323375 ..  323396 - -13.1  -3.75824   TATTTTATAACATAA           GAAAGCCTG CTTG CAGGCTTTC            CTGTTTTCCGGGCGG
   BRA0365   9 100  29  347560 ..  347577 -  -9.8  -5.13722   GGCAGGAAAACAAAA             CCCCGC ACTCAG GCGGGG              TTGTGGGTGATGGAG
   BRA0374   2  47 288  354373 ..  354388 -    -4  -3.23456   CCAATGAAAGACAGA              TCGCATG ATG CA-GCGA              TGGCTGAGCACTTCC
       xfp   4 100 169  365301 ..  365326 - -14.8  -3.50466   ATGAGAGAAGAAAAC         TGGAGCCGGT CACTGT ACCGGCTCCA          ACGGTTCCGTCTTAA
   BRA0389   4  58 382  370372 ..  370394 -  -5.5  -3.59979   GCCGCTGATTTCAAA          CCGC-CGTGT CACG ACCCGCGCGG           TTGTCGTCGGGGGGC
   BRA0404   3  61 -53  386919 ..  386965 -  -8.7  -2.87132   TTGGCGCCTTATATA TTGTCGCGAATGCAGGCCTTGA AATG TCCGGGCCTGACTTCGCG-CAA TTGCGGAACGGTTGT
   BRA0414   8  56 195  397143 ..  397175 -  -5.6  -3.43676   TTCACGAAGCCATAA     GCTTGAAGGGTATCC TCAA GGAG-CCGTTCAAGC      CTAAAGACCTTCGCC
   BRA0418   6 100  58  402760 ..  402788 - -16.1  -3.52874   TGTGATACAATAATA        GCGCCGATCTG ACACAAA CAGATCGGCGC        TTTTTAGAGTGGTTC
   omp31-2   5 100  23  408864 ..  408891 - -14.8  -4.08557   CTTGCCAAATAAGAA        GGGCCGCCCGAC TGGA GTGGAGCGGCCC         TTCTTCATTCCGTGT
   BRA0431   8  60 301  416995 ..  417007 -  -4.1  -4.11692   CACGCATGGGCAAAA                TCGCT CGC AGCAA                TTGCTGAAAGACAGC
      rfbC   3  58 219  425023 ..  425035 -  -4.1  -3.95219   TTGAAATTGCAGAAA                GAAAC TGG GTTCC                ACTCAATATGTCGCC
   BRA0442   5  56 393  428644 ..  428668 -  -4.1  -3.82208   TATGAAATACCCAAA          TGGGATGGCGA TCT TGGCCGGCCCA          ATGCCTATTCGGCGC
   BRA0447   5  70 354  434530 ..  434546 -  -5.7  -4.39166   GGTGACACAGGAAAA              CGGCACG GAG CGCCCCG              GCACAGGCGAGTATC
   BRA0447   5  70  37  434818 ..  434863 -  -9.7  -3.16564   GCGCTATTGCATCAA CTCCGCTTCCCTCCGTTTTGT GCCG AAAGACCGGATGGAAGCGGAA GGTTATGGCGATTAT
       def   6  79  12  442314 ..  442349 - -10.3  -3.78022   GCTATACTGATGAAA    GACCGGAGCGGCCCG GTTCAA CGGGCTGCTCCTTTC     ACTTCAGCATCTTAT
   BRA0459   2  54 361  445671 ..  445681 -  -2.4  -3.96148   TTCGGGCATGATAAA                 TCCG GCA CGGG                 TGATCGGCTTTCTCA
   BRA0467   8  91  96  452714 ..  452741 -  -9.2  -4.62783   GAGCCAGGTGAAAAA        CACTGGCATGGCG CTT CGCCAT-CCACTG        TAATGACGCATATCG
   BRA0473   3  80  42  459049 ..  459076 -  -5.5  -4.99043   GCCGGATAAATAAAA        GCGGCCGAC TTTCAAGTGC GTCGGTCGC         AAGTCATCTTGTTAT
   BRA0479   7  60  61  462754 ..  462780 -  -4.2  -4.11751   ATCAACGGCGGAAAA         GAGCGGAAACGA ATG CCGGAACCGCTC         TATCTCTTGTTTTGT
   BRA0513   4 100  24  492793 ..  492810 - -14.1  -4.36595   CACTGAAATGCAAAA             CGGCCCG GAAA CGGGCCG              TTTTACTTTATATGG
   BRA0517   6  59 214  496087 ..  496110 -  -6.7  -3.30771   GGATAGCTGGTACAA          GCCTGCG AAGTAAAAAG CGCAGGC           CACGGGCGGCAGTCG
   BRA0528   5  59 344  505642 ..  505656 -    -7  -3.29263   ACATGCCTGGGACAA               GCGGTG CAT CCCCGC               TGTCTGCTTTACCGA
   BRA0549   7  86 442  529420 ..  529439 -  -9.2  -4.36914   TTGCCGTGCAGAAAA            TGGCGCTG GCGG CAGCGCCG             ATGAGTGCCGCGGCG
   BRA0567   6 100  25  544691 ..  544707 - -10.8  -5.22006   GCAGGATAATAAAAA              GGGCGC TTTGG GCGCCC              TTTTCCTTGTTTATG
   BRA0575   5 100  26  553400 ..  553418 - -13.8  -4.99056   TAATAGAACGAAAAA             GGGGCGCC TGA AGCGCCCC             TTGTCTTTACCTGTC
   BRA0578  12  67 215  557034 ..  557068 -  -8.5  -3.53444   TCATGGGCGCTCAAA    CGCCCGACGTGCTGGC CGAT GCCATC-CGCCAGACG     GCAGAAGGCTTTGAA
   BRA0587   7  95  29  572784 ..  572807 -  -7.3  -5.24531   ATCTTCGATAAAAAA          GCCGTCCCG AACAAG CGGAGCGGC           TTTACAGTCCGGGAC
   BRA0590   3  62 210  575751 ..  575770 -  -7.8   -3.4072   CATGTGCGAGGACAA            GATTGCCG CTAT CGGCATTC             GCCTGCGCCGTTGGG
   BRA0603   8  57 354  588504 ..  588520 -  -7.3  -3.14132   TGCCCGCGGCACGAA              CCTGCTT TTG AAACAGG              GCGCGACGCTCGTTA
   BRA0610   4  95  45  597072 ..  597091 -  -9.2  -4.75174   GATTGAATTCAAAAA            GCCGTCTC TTGC GAGGCGGC             TTTTTATTTTTCCAA
   BRA0617   7  67 302  603857 ..  603877 -  -9.7  -2.73364   GCTGGACGCCAAGGA            GAAAGGCTG GGT CGGCCTTTC            GGAAATCACCGCCCA
   BRA0628   5  56 -54  609393 ..  609428 -    -6  -3.28924   TATCGGCTTTTAGAA    GCGCCAGCCTGCCGAAT CTT ACCCGGC-GTCAAGCGC    CGATATTTGCGAAGC
      pcaF   7 100  53  617600 ..  617621 - -15.9  -4.86731   CCGGCCCAAACAAAA           CCCGGATGG CTCG CCATCCGGG            TTTTGTTTTGGTTCA
       ade   5  59  21  633244 ..  633269 -  -6.8  -3.30159   GGAACTCGCCGACAA         CCAGCAGACC GTTGAG GAACTGCTGG          GGGTCGGTGGCCTGC
   BRA0660   5  62  27  642793 ..  642821 -    -3  -4.36914   CCGGGCGTCATAAAA       TG-ACCGGCGCGG TTGC CCTTGCCGGCGCA        TTGTTTCTGTTTGCC
   BRA0672   4  53  65  651079 ..  651089 -  -6.8   -2.7386   AATTGATTGCAATCA                 TGGC GCG GCCA                 CGGTTTCCGGGGCAA
   BRA0679   5  53 131  657208 ..  657233 -  -6.1  -3.09516   TCGTGCATCAGGGAA         GCCCGGATGAA CTCA TCCATCCGGAA          ATTCTCAGCGAAATC
   BRA0687   3  51 187  666838 ..  666848 -  -2.4  -3.71917   ACTTCAAAGGTTAAA                 GCAG TTT CAGC                 GTTTCCGTCTTAACC
   BRA0698   2  50 127  675892 ..  675905 -  -5.2  -3.04398   CGGGTGGCGGAAAAG               GCCG GCCTTG CGGC                TTACTATATCCCGGT
   BRA0717   6  78   6  698003 ..  698020 - -12.7  -2.91264   TCCTTGATGCAGATA             GCCCCGA AAAT TCGGGGC              TTTTCTCATAGGCCA
   BRA0724   9  81 -10  707828 ..  707852 - -13.5  -2.75769   TCCGTAAAGGATAAC          CGCCCGGTCAG GGT CTATCCGGGCG          CGTTGTGATTGTTTT
   BRA0733   5  80 305  718364 ..  718382 - -13.2  -2.52933   GGCGAAGGTACCAAG             GGCATTCG CAT CGAATGCC             GCATCGGCGGCGCGG
   BRA0738   3 100  18  721899 ..  721924 - -13.9   -4.4891   CCGACGAGGATAAAA         GCTCCCCGGGC CGAA ACCCGGGGGGC          ATCGCTTTCAAACCA
   BRA0753   6 100 101  734926 ..  734956 - -21.3  -3.10958   TATTCCAATAAATTA       GCGGCGGTTCTTC AAAAA GAAGAACCGCCGC       TCCTTATAAATAGAA
      xseA  10 100  10  744944 ..  744976 - -13.5   -4.4009   TCCGATGTCACAAAA      TGGAAAAGGGCGCGA TGA TCGCGCCTTTTTTCA      GCTTGAGACTTACTG
   BRA0771  10  70 464  750994 ..  751010 - -10.8  -2.78384   CGCTTGGCGATGACA              GCCCGG TCATT CCGGGC              GGCGAATCCGTGGAC
   BRA0777   3 100  74  756614 ..  756636 - -13.5   -4.4261   TGCGCAATAGCAAAA           CCCGATGAG CTTGC CTCATCGGG           TTTTGGTTAAGTCCG
      folD   6 100  43  761913 ..  761941 - -13.3  -3.82261   CGCGAATAAAATGAA        GGCAAAACAGC AATTTCG GCTGTTTTGCC        TTTCAAACCATCAAA
   BRA0789   8  72  16  770582 ..  770616 - -10.8  -3.03338   ATAATTGCTGGAACA     TTTCCGGTAAAAGCGT GAA ACGGCTTTGCCGGAAA     TGCTCTCCCCTTGAT
   BRA0816   7  81 328  803048 ..  803104 - -12.9  -2.62184   GGCGTCGTCAGATTA TCCGGCAGCCGCCGCTGCGCACGCA TGATGGC TGCCTGCACATCAGCCGCCGCCGCA TCGATATTGCGCTTC
   BRA0820   7 100 212  805886 ..  805904 - -10.3  -4.84527   TTCATACAGCAAAAA             TCCTGCG CCTTT CGCAGGA             TCTGCCGACCGTCAT
   BRA0825  12  73   9  811762 ..  811784 - -11.4  -2.69202   CAAAGGATTAGAGCA           CCGATCTGAT TCA ATCAGATCGA           AACGCGCTCTAACCC
   BRA0834   9  61  50  819521 ..  819544 -  -6.6  -3.51232   CTGGCGTGAAATCAA          CGAAGCGCGC GAGA GCGAGGTTCG           CCGCAAGGCTGCTGG
   BRA0848   1  60 338  832997 ..  833009 -  -3.3  -4.15222   ACCGCTGCGAATAAA                GCCAA CAC CCGGC                CATTATGGTGACTGT
   BRA0851   4 100 126  836002 ..  836023 - -18.7  -4.34402   TTCGCCAGATGAAAA           GGCCGGGCG GTGC CGCCCGGCC            ATTACAGCCTGGAGC
      fbaA  11 100  26  855790 ..  855805 - -11.8  -4.98672   TTTAAAAACAGAAAA              GCGGCC AATT GGCCGC               TTTTCCTTTGTAATT
       ohr   4 100   7  867999 ..  868023 -   -15  -3.83323   TCCAGACAATTGAAA          GAGGCGCCCC GTTAT GGAGCGCCTC          TCTGTTTCAGGCTAC
      purU   8 100 181  891838 ..  891853 -  -7.5  -5.17488   AAGATCAAAATAAAA              CCCCG TGAAAG CGGGG               TTTTATTTATAAGCC
   BRA0922   5  75  21  907612 ..  907661 -  -4.9  -4.77775   ATGCGATAAAACAAA GAGTTAGAGCGGTTCCGGTGG CTCCATTT CAACCGGAACCGCTCTGGATT TTTCTACTTTTGCTT
   BRA0925   6  81 129  910732 ..  910769 - -12.7  -3.14881   CAACCTGTTCATCAA   TGCAGGCCACGGTAC-GC TCG GCTGGACCATGGCCTGCG   GCTCCGGCCGCCTGC
   BRA0935  12 100  24  922191 ..  922230 -   -13  -4.77775   ATGCGACAAAACAAA  TCGTTAGAGCGGTTCCGTT TTA ACCGGAACCGCTCTGA-GA  CTTGGTTATGGCAAG
   BRA0948   6  63 324  936395 ..  936429 -  -2.1  -4.49756   GCGCAAAGATGAAAA    CCT-GCACCTTGCGATG CAT CGCCTCAAGG-GCGAGG    CAAGGCAGGATATTG
   BRA0963   5  69  19  952556 ..  952568 -  -9.1   -3.2964   AAACCGTCTCGACAA                GCGCA ATC TGCGC                GCCTGATCCGTTCAG
   BRA0989   7  58 432  975743 ..  975758 -  -5.4  -3.59979   GTCGTGGAGCGCAAA              GGCAAA ATGG CTTGCC               ACGTCCGGCGCACCG
   BRA0992   6  88 135  979159 ..  979175 - -10.9  -4.09864   ACCTATGCGGGAAAA              TCAGTCC ACT GGACTGA              TTTCCGATCCCGCTG
   BRA1019   7 100  24 1008876 .. 1008903 - -16.2  -4.63932   CATCCGCGAATAAAA        CCCCGCCGGTGC AGTT GCTCCGGCAGGG         CTTCAAGAAGGATGG
   BRA1027   3 100  25 1014710 .. 1014731 - -12.3  -4.34444   GCAACAGAATAGAAA           TGCCCAACC TTTC GGCTGGGCA            AATCAAGTGGAATAT
       fmt   8  76 439 1019980 .. 1019992 - -10.5  -3.28924   CATGTTCGCCCAGAA                GCCGC TGC GCGGC                CTCGTGCATTGCGTC
   BRA1056   3  62 247 1041256 .. 1041272 -  -4.4  -4.07568   GTCTCCCCGGCAAAA              GCGATC GTCAG AATCGC              CCACCTGAAGCAATG
       cls   8  78   7 1044723 .. 1044739 -  -8.7  -4.21275   CCAAGGCATCCAAAA              GCGCTAC AAT ATAGCGC              GATCGATCAAAGAAA
      msrA   8  73 102 1053509 .. 1053533 -  -9.4  -3.67597   GTCCTCACCGAACAA          TGGAAAACTG TCGAT CAGCTTTCCA          AGAAGCTGAACGCCC
   BRA1076   4  72 337 1057313 .. 1057327 -  -7.8  -3.94188   ACCTATCCGAAAGAA               CACCAG CAT CTGGCG               GTCTTGAAATATCTT
   BRA1091   2  74   9 1078432 .. 1078449 -  -6.3  -4.56597   CCGTTTCGTCAAAAA             GGCGA-AG CCG CTCTCGCC             ATTGGTCCCTATGCC
   BRA1105   2  76 301 1091901 .. 1091917 -  -7.9  -4.18506   CGATGGTCAAAAGAA              GGTCGGC CTT GTCGACC              AGGTCCGGGCCGGTT
   BRA1113   1  40 205 1100805 .. 1100831 -  -2.8  -2.52623   TTTGGCCGACAAGAC         TCGCCGAAACCA AGG CGGGCGCGACGA         TGCCGAAAAGTCTTG
   BRA1117   0 NONE
   BRA1120   9  65  25 1111942 .. 1111952 -  -8.2  -3.35813   TTCGATCTGAATGAA                 GCGG TTC CCGC                 GTGTCTGTTAAAACA
   BRA1127   5  57  17 1117142 .. 1117154 -  -6.9  -3.14683   ATACCGCTCGATGAA                GAGCG CCT CGCCC                ATCTTGCAGGAAAAT
   BRA1156   6  70   7 1156801 .. 1156811 -  -6.8  -4.05788   CTTGCCGAAATGAAA                 CAGG CGG CCTG                 TCAGGCTCAATAGAC
   BRA1177   5  77  52 1179326 .. 1179344 -  -6.6  -4.56597   CGGTTCCGGTAAAAA             GGAACGTC GGA GCCGCTCC             ATCTCTTTGTTTTAA
    cadA-2   2  53 335 1200092 .. 1200114 -  -4.7  -3.53012   CCCGCCTCGCCGAAA           GGCGCAAGC AGTTG GCTGGCTCC           ATGTCAGGCGGAGAG
   BRA1197   2  47 455 1200875 .. 1200892 +  -2.6  -3.53811   GTCGGCATGGATATC             CTCAGG CGAAAA CCCGAG              TTTCGCGCCAATGCG
   BRA1176   5  60   3 1179304 .. 1179347 +  -4.5  -3.93868   CGCTGCCATTTAACC GTTAGAGCGGTTCCGGT AAAAAGGAAC GTCGGAGCCGCTCCATC TCTTTGTTTTAAGCA
   BRA1163   1  46 193 1163448 .. 1163477 +  -4.1  -3.01712   CGCTGAGAAGGGCTG       CGCGCAGCGCCGGA TAA TCAGGCTC-GCGCC       TGTTGCGCAAAAGCA
   BRA1155   3  62 165 1156826 .. 1156864 +  -8.7  -3.05844   GTCAGGCTCAATAGA  CCCTTGCGTCCGGGCTGG CTGG CCTGCCCGG-CTCAGTGG   TCTTGAAGTCGGCAA
   BRA1126   8  70  43 1117226 .. 1117241 + -10.4  -3.17051   TTCCGCCCGCCTGGC              TGCGCG TGCG CGCGCA               TATTCATGGTGCGGA
   BRA1103   6 100  10 1091108 .. 1091132 + -12.9   -4.1711   GCATAAAAGACAAAA          GCCGGCTTC CACAAAC GAAGCCGGC          TTTCTTGCCGATCAT
   BRA1082   1  49   9 1065344 .. 1065354 +    -4  -3.30124   GCCTTGAGAGCATAT                 TTTC CGT GAAA                 TTCTGAAGGCTGCGA
   BRA1075   3  43  19 1057612 .. 1057651 +  -3.6  -2.74525   CATTGCCATTCTTTT  C-CCGATGCTCAATGAACT GCT GGTCCATTGAGCATCCAAG  TCATCTGTGGTTTCA
   BRA1075   3  43 354 1057947 .. 1057961 +  -3.5  -2.80492   TTCAACAGCGCTACC              GG-GCC GAAC GGCTCC               TCGTTCATGATGGTG
   BRA1068   3  56 174 1053796 .. 1053821 +  -2.5  -4.07568   GGCCGCGTGAGGCGA         GTGCCTGCGA ATAAGCA TCGC-GGCTC         TTTTCCGCAACCGCA
      prfC   3  78   8 1048687 .. 1048713 + -10.8  -3.54307   AGGTTTAACCAAGAA         GGCTGGCGGCGA TTT TTTCCGCCAGTC         TTTCAGCGACGTCTT
   BRA1041   2 100  25 1027360 .. 1027376 + -10.8  -5.10665   AACGGAAATGAGCAA              GGGGCC GAAAA GGCCCC              TTTTCTTTATTCCCT
   BRA1038   2  67  76 1024204 .. 1024256 +  -9.9  -2.73483   AGCGAAGCGAGGGGA ACCGTCTCGAAGGGCTGAGGGGGA GCGCTG TCGCTCTC-GTCCTTCGAGACGCC TCCTTGAGCTGCGCT
   BRA1032   6  81 405 1019902 .. 1019925 +  -9.6  -4.14511   TGCGGGTAACATCGA          G-CCGGTCGAG CGT CTTGACCGGGC          TTTTGGCCTGGCATT
   BRA1006   4  55  40  995992 ..  996019 +  -4.8  -3.57144   CTTCGAGAAGGCGCT        TCGCGCCTCCCCA GGA TGAGGAG-CGGGA        TTTGGCGATCACGCA
   BRA0997   3  45 133  985475 ..  985493 +  -2.4  -3.33737   ACATTCCAGCCGCTT             TTGCGG GATGAGG CCGTAA             TTGTAAAAATTGATG
   BRA0991   5  81  57  979159 ..  979175 + -10.9  -3.60296   ACCTATGCGGGAAAA              TCAGTCC ACT GGACTGA              TTTCCGATCCCGCTG
   BRA0982   4  51 361  970289 ..  970300 +  -3.6  -3.53012   ACACTTCCGTATTGA                CCGC CCTG GTGG                 TTTCCGCCCCGCCGG
   BRA0975   0 NONE
   BRA0970   5  52 258  959355 ..  959365 +  -6.8  -2.53995   TCAAGGATCGGCATG                 CCGA AAA TCGG                 TGACTTCGGATCAGT
   BRA0967   7  83 220  956508 ..  956529 + -12.9  -3.01712   TCCGCCAGCTTGAAG           CGGGCGCGC ACGC GCGCGCCAG            TCTTCACAGGCGACA
   BRA0962   8  84 456  953030 ..  953059 + -10.6  -3.81951   TTGCGATAAAGAAAA       GCGGCGCTCCCC CGGTTC GGGAATCGCCGC        TTTGATCGTATCGCA
   BRA0947   7  68 368  937090 ..  937103 +  -5.9  -4.14243   CCCTGGCGAACAGCG               GGGCC AAGC GGCTC                TTTTGAAATAACCTC
   BRA0934   6  95  88  922191 ..  922230 + -15.2  -2.66274   ATGCGACAAAACAAA  TCGTTAGAGCGGTTCCGTT TTA ACCGGAACCGCTCTGA-GA  CTTGGTTATGGCAAG
   BRA0926   3 100  28  912948 ..  912972 + -14.2  -5.67283   TCAAGCCGCAACCTG          GCCGCCGCTG TTCCC CTGCGGCGGC          TTTTTTCTTTCGGTT
   BRA0908   6  93  28  891838 ..  891853 +  -8.2  -4.99043   AAGATCAAAATAAAA              CCCCGT GAAA GCGGGG               TTTTATTTATAAGCC
   BRA0904   8  68  31  886277 ..  886311 +   -10  -2.85446   GTGCCCGACAAACAA     AACCCTTCCGCAGA ATATTCC TCTGCGGAAGGGGA     TATGGTGGATTTATG
   BRA0904   8  68 233  886479 ..  886490 +  -5.8  -4.07687   CTCGCCGGACACAAG                CTGC GACA GCAG                 TTTTCCAAACACCGT
   BRA0901   2  65   7  882227 ..  882244 +  -9.8  -2.51133   CGGCTATAAAACAAA             GGCCGG AAAACC CCGGCC              CTTGCTCAATCCATC
   BRA0898   8  69 -40  879564 ..  879596 +  -9.8  -3.05816   CCCATTCAGGCCGCA      TCAGAGCGCCGCGC CATTC GCGTCGCCCTCTGA      TTAGCTAAAACCTGC
   BRA0888   4 100  23  872655 ..  872674 +   -15  -4.86033   TCGCCAAAAAAGAAA            CGCCGCTC TTCG GAGCGGCG             TTTTTATCCGGGTTT
       dcp   2 100   9  864970 ..  864985 + -11.8  -4.71382   GAATTAAACAAAAGA              GGCCGG GAAA CCGGCC               TTTTTCAATGCTTGT
   BRA0870  11 100  26  855790 ..  855805 + -11.8  -4.64383   TTTAAAAACAGAAAA              GCGGCC AATT GGCCGC               TTTTCCTTTGTAATT
   BRA0856   4  56 304  842534 ..  842552 +  -2.3  -4.07568   ACCTCAGCGCCGCCT             GGCGGGT ATGAC ATCCACC             TTTTCCGACGCGCGG
   BRA0850   6  61  56  836041 ..  836069 +  -8.9  -2.92472   TACAGCCTGGAGCGC        GTTTCGATCTGAT TGA ATCAGATCGGCGC        TCTAATCCTTTGTTT
   BRA0824   3  72 412  812107 ..  812128 + -10.1   -3.3854   GTTCCTCCACGCAAT           CGCCCGG CAGATCAA CCGGGCG            TTCTGGATCATGATT
   BRA0819   6  56  12  806073 ..  806091 +  -5.3  -3.53012   TTAACGCGCCTTCTT            GC-GCTTG CCCG CAAGCCGC             TTTCCGGCAGCCGGA
   BRA0819   6  56 111  806172 ..  806185 +  -2.3  -4.02817   ATTCGTCGATCGTAT               CGTCG ATCT CGACC                TTCTTCTTCTCAAGC
   BRA0805   4  56 -14  789006 ..  789030 +  -7.1  -3.05384   CACGGAACGTTGGCC          GTCTTGCCGCT CTG AGCGGAAAAAC          TTACGTCACCGCACC
   BRA0805   4  56 147  789167 ..  789190 +    -6   -3.2918   TCCTCGATCGTCTCA          TTGCCGGTGAC AAT GCCACCG-CAA          TTAATGTCCATATCT
   BRA0799   8  86  41  783286 ..  783314 + -13.9  -2.92472   AGGAACTGCTCCAAA        ACGCCGATCTGAT CCA GTCAGATCGGCGC        TCTAATCCTTTGTTT
   BRA0790   7 100  24  772916 ..  772934 + -12.4  -4.96646   ACAGGAAATGAAAAA             GCTCCGCA TCG TGCGGGGC             TTTTTCGTTGTATGA
      proC   5  66 271  764290 ..  764305 +  -7.5  -3.59946   CGTGATGAAGAGATA              GGCCG TGTTTT CGGCC               TTCTGTACTTCCCGC
   BRA0770   7  69   6  751469 ..  751486 +  -8.4  -3.69332   CCGGATATAAAACCA             CGAGCC TATTCC GGCTCG              TTTGCCATCTTGTTC
   BRA0763   6 100  32  744952 ..  744968 + -13.7  -5.09426   CACAAAATGGAAAAG              GGCGCGA TGA TCGCGCC              TTTTTTCAGCTTGAG
   BRA0752   9 100  30  734926 ..  734956 + -21.3   -2.8474   TATTCCAATAAATTA       GCGGCGGTTCTTC AAAAA GAAGAACCGCCGC       TCCTTATAAATAGAA
   BRA0737   7  76  81  721977 ..  722002 +  -7.5  -4.25848   TGATACGGTCCGGAT         GGTCGGCGATA TATT TGTCGACGGCC          TTTTCATAGGACGTT
   BRA0728   5  90  17  713988 ..  713999 +  -7.2  -5.03314   AGCGCCGCCTCCAAA                GGCC CTTT GGCC                 TTTTTTCAGGATCGC
   BRA0723  13 100 406  708266 ..  708285 + -13.6  -4.37763   CACCTTCATAACTTG            GCCGGACT TCCC AGTCCGGC             TCTTTTTTTGCCTGA
   BRA0723  13 100 468  708328 ..  708344 + -15.1  -3.42581   CCCCATCACGAAAAA              GCCCCGC AGA GCGGGGC              TTCGTATTGGTATTT
      iolE   5  53 191  697371 ..  697384 +  -6.7  -2.72511   AAGGCGGAGATTTCC               GCTTC CGGC GAAGC                CTTTGGCGAAATGGG
   BRA0709   5  51 329  689561 ..  689587 +    -5  -3.38812   TGAGCCGAATAACCC         GGTTGGAGGAAC GGC GCTCATCCGGCC         TCTTGTTGCGCAGGC
   BRA0706   1 100  25  686987 ..  687012 + -21.9  -4.83615   ACCAGCCATCAAAAA         GCCCGCGCGGA TTGC TCCGCGCGGGC          TTTTTATCCGGGATC
   BRA0702   6  87   9  682323 ..  682354 + -13.8  -2.99056   GGAATAAGCCTGAAG      AGGTTCCAGGCACA TCAA TGTGTCTGGAACCA       ATTATTCTCTTCATT
   BRA0697   1  40  99  676164 ..  676182 +    -3  -2.57344   AAAGCCGTGTGCGGC             GCGCATGG AGC CCATGGGA             ATTATGCGCGCAATA
   BRA0689   7  93  47  668932 ..  668959 +   -10  -4.54727   AGGCAAGTTTAGAAA        GAGCGTTTTC GATAACAA GAAAACGCTC         TTTTCATTTGAAGCA
   BRA0686  10  57 367  667203 ..  667215 +  -7.7  -2.73124   CAGCGGTGCGCCGCG                CAGCA TGG TGCTG                ATTTCCAGAATGCCG
   BRA0659   4  60  23  642793 ..  642821 +    -3  -4.27843   CCGGGCGTCATAAAA       TG-ACCGGCGCGG TTGC CCTTGCCGGCGCA        TTGTTTCTGTTTGCC
   BRA0635   5 100  37  617600 ..  617621 + -15.9  -5.18643   CCGGCCCAAACAAAA           CCCGGATGG CTCG CCATCCGGG            TTTTGTTTTGGTTCA
   BRA0627   6  62 143  609416 ..  609430 +  -9.2  -2.60496   CTGCCGAATCTTACC               CGGCGT CAA GCGCCG               ATATTTGCGAAGCGC
   BRA0616   4 100  33  604232 ..  604255 + -14.6  -4.41616   CGTAACCGCTTGAAA          CGCCGCATTC GCTT GGATGCGGCG           TTTCTTTCGACGCCT
      rpmG   4 100  43  597072 ..  597091 + -11.4  -5.61881   GATTGAATTCAAAAA            GCCGTCTC TTGC GAGGCGGC             TTTTTATTTTTCCAA
      parE   6  60 330  579643 ..  579665 +  -2.7  -4.19953   GCATCTTCACGCCCC           GATATTGCG GGGCG CTCGATATC           TTTTGGCATTGCATC
      recG   5  51 -29  563814 ..  563848 +  -3.6  -3.45324   CTCTTCGGGCGCGAC    GAG-GCCATCC-GCCT GCTTA GGGCAGGATAGCACTC    TCTTTGCTCCCCCTC
      recG   5  51  87  563930 ..  563941 +  -5.8   -2.7185   GAACCAATGCCTTAC                CCGT CGAG ACGG                 TGCTTCGCACCTCCT
   BRA0577   6  56 141  557248 ..  557281 +  -5.3  -3.55622   CCGCCTCAGCTTAAA     GCGCGTCGTAT GCGTATGATAAA ATGCGGCGCGC      TTTAGCGGCCTTGCC
   BRA0566   8 100  99  544691 ..  544707 + -11.5  -4.64613   GCAGGATAATAAAAA              GGGCGCT TTG GGCGCCC              TTTTCCTTGTTTATG
   BRA0548   7  65  22  529827 ..  529842 +  -3.2  -4.45117   TGGGGACGCCGCTGC              CCGG CTAGTTGA CCGG               TTTATTTCGGGTATG
   BRA0532   3  58 309  513103 ..  513114 +  -3.6  -3.90112   GATATATTTGGTGAT                CGGG TCCG TCCG                 TTTCATTCCGCCAAA
   BRA0529   8  95 131  507405 ..  507433 + -14.7  -3.20878   CTATAGAATGACAGC        GAAAAGCCGGG CGCGAGA CCCGGCTTTTC        TTGCATTCCATATTG
      ybgT   4 100  10  492793 ..  492810 + -14.1  -4.65153   CACTGAAATGCAAAA             CGGCCCG GAAA CGGGCCG              TTTTACTTTATATGG
   BRA0493   7  64 -22  475515 ..  475528 +  -4.5  -4.25104   ACTGCTCCAGCTATA               TCAGG CAAT CCTGG                TTTTCGTAGCGGAGG
      metA   3 100  19  468711 ..  468734 + -13.9  -4.81357   TCTTTGAAACAGAAA          GCCCGGAAC ATGTGG GTTCCGGGC           TTTCTTTTGTGCTGT
   BRA0481   4  89  39  465669 ..  465703 + -13.6  -3.17051   CTATAAAAGTGCTTG     CGGCTTCTGGTTCGCC CGT GCCGGATCAGAAGTCG     TCTTCATGATGGAAA
   BRA0478   6  74 -32  462686 ..  462700 +  -8.6  -3.86015   GAGCACAATCAGGCT               GTTGTG CTG CACAAC               TTTATGGAAAAGCTG
   BRA0472   5  66 123  459169 ..  459191 +  -9.8  -2.62263   CTCGGCAATCAATCC           GCCTGCGGGA TCG TTGCGCAGGC           TAATCTCACCGCCAT
   BRA0466   2  53 158  452988 ..  453000 +  -3.3  -3.85698   GAGCCGACGCCATAT                TGCGC GCC GAGCA                TTTCTGCCGCCACCA
    serA-2   8 100  10  442318 ..  442345 + -16.3  -3.75629   TACTGATGAAAGACC        GGAGCGGCCCG GTTCAA CGGGCTGCTCC         TTTCACTTCAGCATC
   BRA0446   9  55 244  435143 ..  435153 +  -4.6  -3.65827   GGCGCGTAACACCAT                 CTGC CGG GCGG                 TTTCGATCCGGGTTG
   BRA0441   2  95 -49  429015 ..  429056 +  -9.3   -5.1287   TCGTGCAGCCGGAGG ACGGGCCGGAGCAGTTGATG AAA CAACGTC-GCTCCGGCCTGC TTTTTTAACTATCAG
   BRA0422   4 100  18  408861 ..  408894 + -16.7    -3.406   ATGCTTGCCAAATAA     GAAGGGCCGCCCGAC TGGA GTGGAGCGGCCCTTC      TTCATTCCGTGTTCG
   BRA0417   2 100  19  402760 ..  402788 + -16.1  -4.64598   TGTGATACAATAATA        GCGCCGATCTG ACACAAA CAGATCGGCGC        TTTTTAGAGTGGTTC
   BRA0403   6  88 467  387601 ..  387621 + -12.5  -3.59979   GAAATATATATTGCA            TCCGCCGCC GCT GGCGGCGCA            TTTCACGTGCCGAAA
   BRA0383   7  84 250  364093 ..  364109 + -13.7  -2.52623   CCATGGTGCTGATGG              GCCGCAC ATG GTGCGGC              GTATTCTGCCCGGAA
   BRA0373   3  58 393  354662 ..  354674 +  -4.1  -3.87551   TTGCGTTCATATTCT                TGCAC ATG GTGTA                TTTACGTTTCGTCGT
   BRA0369   6  70 312  351119 ..  351138 +  -3.6  -4.68705   TGATCGTCCGTTAGT            TCAAGATT AACC AATCCTGA             TTTTATTGCAATTCT
   BRA0364   8 100  27  346584 ..  346597 +  -5.2  -5.48054   TGAGATCGCAAAAGA               GCCC CGTTGC GGGC                TTTTTTCATTTTGAT
      guaB   7 100  27  333973 ..  333995 + -16.2  -4.04587   GGTTGAAGACGGACA           GGGCGGCCCC AAT GGAGCCGCCC           TCTTTATTTTTAGAG
   BRA0346   8  55 369  327056 ..  327066 +  -4.6  -3.66999   CCTGAAGGCTGAGGC                 GCCG CCC TGGC                 TTTACCTCGATCCGT
   BRA0343  13  81  34  323375 ..  323396 + -13.1  -2.78032   TATTTTATAACATAA           GAAAGCCTG CTTG CAGGCTTTC            CTGTTTTCCGGGCGG
   BRA0332   6 100  63  311639 ..  311672 + -19.8  -4.99043   CGCTGAAAAATTGAA     GAGACCGGAAATGC ATGGAA GCATTTCCGGTCTC      TTTTGTTTGTCGACC
      ftrB   2  48 396  287638 ..  287663 +  -4.7  -3.02144   TGCGGGCGAGGCAAT         AGCCGATTTCA TCGG TGAAATCGCCA          TGTTCCACCAGGTCG
   BRA0293   7  55 191  275496 ..  275514 +    -3  -3.97368   GCTTCGATCACCGAG             CGGAAGCC GTG GCCTTCGG             TTTCTCCCTTGCCGA
   BRA0287   4  48 396  270961 ..  270976 +  -4.6  -3.01712   TTCAGTGCAAGGAAT              GGCTGG CTGT CCAGCG               TCTTGACCGGCAGGC
   BRA0283  10  85  25  267488 ..  267510 + -11.9  -3.66666   CCCCGATAAAGAAAA           GCCGCCCCG CAGAA CGAGGCGGC           TTTGCCGGTTTTGAA
   BRA0269   3  67  79  251984 ..  252015 +  -3.7   -4.4784   CAGACTGCTTCGTCA      TTAGGGC-CAGTCC CGCAA GGGCTGCGGCCTGA      TTTGTTTCAAGTTTC
   BRA0243   2  54 358  229597 ..  229627 +  -6.2  -3.18681   TGATATAATCCTGCG     GCGAGCCG-GG-CGT CTGC ACGTCCTCGGC-CGC      TTCCTCAAGTTGCAG
   BRA0239   3 100  24  226658 ..  226679 +   -13  -4.59424   TGCCTTATGTAAAAA           GGCCCTCC CATTGC GGAGGGCC            TTTTGCTTTGGATTT
   BRA0234   8  75 469  222729 ..  222741 +  -4.8  -4.87665   GTCCCGTGAAAGCCC                GTCG CGCGC CGAC                TTTTTCTGCGTCAGC
   BRA0226  10  60 209  215130 ..  215175 +  -3.1   -4.2123   CCGCGCCGTTTCATT TCCTGTTCGGCATTATAAGGC ATTC GGCTGCTGACGCCGGCCAGGA TTTCTTCCATCCATG
      lpxK   6  68   4  203355 ..  203371 +    -3  -4.59773   CTGCATGGGTGAGAA             GG-CTGA AAGA TCAGGCC              TTTTTGCGGCTGCGC
      hisG   3 100  24  174791 ..  174809 +  -9.5  -5.52096   TTTCAATCAAAAAAA             GCCGGGT TGATC GCCCGGC             TTTTTTGTTGGCTTT
      glcF  10 100  29  167653 ..  167677 + -18.7  -3.92523   TAATATCTGATAGAA          TAAAGCCGGGC ATC GCCCGGCTTTA          TTGCTTTGTTTTTTT
      glcF  10 100  76  167700 ..  167746 + -32.8  -4.43397   GTTTTTTTGTAATGT TTAGAGCGCGTTTCGATCTGAT TCA ATCAGATCGAAACGCGCTCTAA TTCTTTGTTTTGACG
   BRA0176  11  70  63  161354 ..  161371 +  -9.9  -3.16154   TTTAACGCGCATCTT             TGAACGG GATG CCGTTCA              TTCGCTCTCGTCTTC
   BRA0142   2  62  10  135276 ..  135304 +  -9.6  -2.62667   GGCTGATCCAGAGGA       G-GACAACCCCGG TAAA CCGGGATTGTCGC        GTGTTTGGGGCTTAA
   BRA0119   5  56  63  119212 ..  119226 +  -5.6  -3.53012   AAAGAAAAGCTCAGA               CGCGTT TCA GGCGCG               TTTGCGCAGGGGCAA
       gnd   7  78 -17  109720 ..  109738 +    -8  -4.36914   AAGGAGGGGGATTTC             CACGGCCC CTG GGGCTGAG             TTTTCTGCCCCAGAC
   BRA0100   8  58  46   98707 ..   98718 +  -2.2  -4.18197   CTCTAACTATGCGTA                G-GCG TTT CGCAC                TTTTGGCTCGAAAAT
   BRA0100   8  58 381   99042 ..   99056 +  -3.4  -4.01135   TCAACTGCGCCAGAC               GGGCGC TCA GTGCCG               TTTCCTGTTGTTGCG
   BRA0093   1  41 177   92473 ..   92489 +  -2.4  -2.93853   ATACGGAAATACAAA              TATTAA CTTAA TTAATA              TAATTTGCGATATAT
   BRA0073   5  48 326   73335 ..   73356 +  -4.3   -3.0339   AGCTGTTCGCCGCGG           CGGTTGAGC AGGG GTTCGCCCG            TATCATTGCTTTTTG
      gltD   7 100  17   53080 ..   53097 + -14.1  -3.66995   AGATGTGCATGGAAA             GCCCGCC AAAT GGCGGGC              TTCATATTTTTTAGC
      ibpA   6 100  17   44963 ..   45006 + -16.2  -2.57489   GCGCGTTTTGATCTG GACGCGCATCCCGAAAACCGT TTC ACACTTTTCGGGATGCGC-TC TAAGTTCGGTTAATC
      ibpA   6 100  89   45035 ..   45055 + -14.7  -5.30348   TCATGAATAAGAAAA            GGCGGCGCT TTA AGTGCCGCC            TTTTTGTTCTTCAGT
   BRA0045   8  69  26   42144 ..   42167 +  -7.4  -3.84451   ATATATTGCCGCGAA          GGCTGCTCCCA TTT TGGG-GCAGGC          TTTAGATTTGAGAGA
   BRA0017   7  69 -31   16450 ..   16471 +  -8.7  -3.63068   ATCTCATCGAGCGTC           CGGTGAGCGA TCT TCGC-CGCCG           TTTGCCATGATGTGA
   BRA0011   3  72 189    9901 ..    9913 +  -4.8  -4.64861   ACTGCCGGATAAAGC                GCCT TGAAC AGGC                TTTCTTTTGCAGAAA
   BRA0005  13  83  26    3059 ..    3084 + -13.3  -3.01726   TGTTTCAAAAGAAAA         GCCGCGCAAGGT TTG GCCT-GCGCGGC         GTTTCTGTGAACCAG

SUMMARY

641 putative operon ends contain 3647 possible terminators.
Percent operon ends hit by terminators of confidence >= x:
	x	#>=x	hits>=x	%hits>=x
	100	278	198	186	29 %
	99	278	198	186	29
	98	278	198	186	29
	97	278	198	186	29
	96	278	198	186	29
	95	301	213	198	31
	94	301	213	198	31
	93	315	220	204	32
	92	315	220	204	32
	91	324	224	207	32
	90	336	232	214	33
	89	339	234	216	34
	88	351	241	221	34
	87	353	242	222	35
	86	365	252	230	36
	85	375	258	234	37
	84	383	264	237	37
	83	396	271	243	38
	82	406	277	248	39
	81	435	297	259	40
	80	439	300	262	41
	79	445	305	265	41
	78	465	322	279	44
	77	482	337	289	45
	76	492	345	294	46
	75	505	356	299	47
	74	528	374	313	49
	73	542	383	318	50
	72	563	399	325	51
	71	571	404	328	51
	70	610	434	346	54
	69	632	451	356	56
	68	666	482	374	58
	67	707	513	391	61
	66	729	531	396	62
	65	769	559	408	64
	64	781	569	412	64
	63	830	608	421	66
	62	890	653	439	68
	61	954	700	458	71
	60	1019	754	479	75
	59	1060	780	487	76
	58	1167	870	510	80
	57	1207	901	516	80
	56	1342	1007	538	84
	55	1383	1037	545	85
	54	1464	1097	556	87
	53	1599	1197	570	89
	52	1670	1249	578	90
	51	1845	1374	590	92
	50	1904	1416	591	92
	49	2091	1551	601	94
	48	2173	1612	607	95
	47	2454	1796	614	96
	46	2584	1888	617	96
	45	2769	2017	621	97
	44	2785	2027	621	97
	43	3028	2203	626	98
	42	3194	2324	628	98
	41	3348	2429	631	98
	40	3442	2502	633	99
	39	3551	2589	634	99
	38	3647	2659	634	99
	37	3647	2659	634	99
	36	3647	2659	634	99
	35	3647	2659	634	99
	34	3647	2659	634	99
	33	3647	2659	634	99
	32	3647	2659	634	99
	31	3647	2659	634	99
	30	3647	2659	634	99
	29	3647	2659	634	99
	28	3647	2659	634	99
	27	3647	2659	634	99
	26	3647	2659	634	99
	25	3647	2659	634	99
	24	3647	2659	634	99
	23	3647	2659	634	99
	22	3647	2659	634	99
	21	3647	2659	634	99
	20	3647	2659	634	99
	19	3647	2659	634	99
	18	3647	2659	634	99
	17	3647	2659	634	99
	16	3647	2659	634	99
	15	3647	2659	634	99
	14	3647	2659	634	99
	13	3647	2659	634	99
	12	3647	2659	634	99
	11	3647	2659	634	99
	10	3647	2659	634	99
	9	3647	2659	634	99
	8	3647	2659	634	99
	7	3647	2659	634	99
	6	3647	2659	634	99
	5	3647	2659	634	99
	4	3647	2659	634	99
	3	3647	2659	634	99
	2	3647	2659	634	99
	1	3647	2659	634	99
	0	3647	2659	634	99
