# Supplementary material for: Rapid, accurate, computational discovery of Rho-independent transcription terminators illuminates their relationship to DNA uptake
Source: Genome Biol. 2007 Feb 21;8(2):R22. doi: 10.1186/gb-2007-8-2-r22 (PMC1852404; doi:10.1186/gb-2007-8-2-r22)
Supplement: Additional data file 2 — As described in the text, the entire robust tail-to-tail region is searched; if the region is less than 500 nt, then the 500 nt downstream of the stop codon is searched (stopping if a gene start is encountered). In the case of ties, all terminators with the high score are output. [file gb-2007-8-2-r22-S2.zip › Buchnera_aphidicola_Sg.ttperf]

      gyrB   7  67 395    8315 ..    8331 -  -8.1  -2.81312   AATTTATCCAGGACA              TACTCAA TTG TTGAGTA              TAATTAAACCAGGTG
      yjeK  13  95  14   20342 ..   20376 - -13.4  -3.44848   TTGTCTGAGGAAAGA     TTTTAATTTTTTTATT AAG AATAAAAAAATTAAAA     TTAACTATTTATACT
      glmS   8  66 236   25972 ..   25989 -  -7.1  -3.25657   GAAGGAAAAAAACAC             TTTGCAA AAAA TTGCAAA              TAATTATGGAATATC
      rpoD   7  78 179   58855 ..   58869 -  -5.8  -5.20606   AAATAGTAATAAAAA               TCTTTT TCA AAAAGA               AAAAAAATAATTTAA
      rpmG   3 100  24   87636 ..   87666 -   -13  -4.11216   TTTTCATTTCTAAAA       TAAAGTATAATTTT TAT AAAATTATACTTTA       ATTTAAAAAAATATT
      dapA   3  69 304  100328 ..  100359 -  -8.1  -3.15073   ATTTATTAAAATAAT      GATGCAGAATATC ATTTAA GATAATCTGCACC       CATTTTTTTAAATTT
      mesJ   6  75 -25  116037 ..  116047 -    -4  -5.62288   TTAATAAAATAAAAA                 GAAA TTT TTTC                 TATTAAAATGTACGT
      ydiC   6  55 159  127491 ..  127501 -    -4  -3.98859   CTCAAGCTAAAAATA                 TGAT AAT ATCA                 AATTCAATATCTATA
      glyQ   5  60 105  142638 ..  142650 -  -3.5  -4.42653   AGTTCATCTACAAAA                TTTTT GTA AAAAA                CTAAAATAATTTTTT
      yabI   8  61   6  145811 ..  145835 -  -6.6  -2.82635   ATCTTTAGTAGTATA          TTGATATCAA TTATC TTGATACCAA          TATCTTTATAATATA
      folA   6  49  14  149911 ..  149924 -  -2.5  -4.22524   ATAGTTAAAATTAAA               TTAAA AATA TTTAA                TTAATATATTTTTTT
      prsA   4  59 288  182757 ..  182773 -  -5.3  -3.60805   AGACGTTATTTTAAA              TTTTTTT ATA AAAAAAA              TATTTATAAAAATTG
      nadE   4  49 380  187798 ..  187810 -  -2.7  -3.97368   CCTTTAATGGAGAAA                TGTTA GAT CAACA                TACTCTAGAGGTATG
      nadE   4  49  38  188134 ..  188152 -  -2.5  -4.15841   TCATTAAAGTACAAA            TTCATGCT ATTG AGCA-GAA             AAAAATGATATTGCA
      nrdB   5  51 389  192382 ..  192393 -  -4.4  -3.65754   ATAAAGCAGTTCAAA                GATC AGCT GATC                 TTATTTGTATTGGAC
       rnt   0 NONE
      thrC   4  74 455  207336 ..  207346 -  -5.4  -5.08011   AAAATGGCTAAAAAA                 GAAG GTT CTTC                 AGTCATTCCAATTAA
      yacE   5  63 265  222377 ..  222390 -  -6.7  -3.18404   TGAAAATTTAACATA               CTCGT TGAA ACGAG                AATTATCAGAAGAGG
      speD   6 100  45  230079 ..  230118 -   -14  -3.89354   TTGTTAAATTAACAA  TTGATACACTTCTTTT CTTGGTGT AAAAGAAGTGTATCAA   TTTTTTAACTTTTGA
      proS   8  65 196  267917 ..  267944 -  -5.8  -4.05491   ACCGAAAAACAAAGA        GATAAATGTTTT TTAA AAAAAATTTATC         AGTTTTTTCAGAATC
      argS   4  54 384  272998 ..  273013 -  -3.4  -4.25873   GTTTTATAAAAAAGA              TATTAT TGAA ATAATA               GGTTTAGAAAAAAAT
      yfjF   5  59 467  280912 ..  280925 -  -2.5  -5.08255   ACGTTCAAAACAAAA               TAATA GATT TATTA                GAAATAAAGTTAAAG
      acpS  11  72 -19  282781 ..  282803 -  -5.8  -4.56597   CCTTTTTCTTAAAAA           TAATTATTTT TCT AAAATAACTA           ATGCACATGCGTACA
       cls   5  78 329  298088 ..  298103 -  -2.6  -6.15717   TAAATATAAAAAAAA              TTCGTT TATT AACAAA               TAATCCATTTAAAGT
      suhB   5  62 208  311974 ..  312000 -  -5.9  -3.56594   CTAAATCGCGTGAAA         CAAGATCTCCT TTTGT AGAAGAACTTG         CTAGATTTGAATATT
      bioB   6  54  25  319128 ..  319142 -  -2.2  -4.67651   ATATTTTAAAATAAA               TAAAAA TAT TTCTTA               AAAAATATCTTTGTA
      yqcD   4  47 273  329633 ..  329646 -  -3.9  -3.14961   AGTAGTATCAACAGA               CTTTA ATGG TAAAG                AATTAACTTCGATTT
      tpiA   3  91 -12  340752 ..  340771 -  -6.6  -5.71712   CTTTATATAAAAAAA            TAGTTTTT TATA AAAAACTA             TCTGATATTTTTATA
      znuB   3  74 238  351458 ..  351480 -  -9.3  -2.74371   AAGTTTTTAACATTA           TTGGAATTG AAAAA CAATTCCAA           AGGGAAAAATTTGGT
      pykA   3  52 307  355214 ..  355229 -  -4.8  -3.24725   AAAATTATAAAAGCA              CAATTT AATA AAATTG               CAGGTTTTTATATTT
      minE   3 100  91  362902 ..  362936 - -10.3  -5.79588   TCAAAATTAAAAAAA     TCAATACTGAAGTAT TAAAT ATAGTTCAGTATTGA     TTATATCGAATTATT
       rne   9 100  68  380397 ..  380450 - -15.3  -3.70344   AAAAATTAAACAATA TTTTATAAAAAATAAAAACTTAC TTAAAATG GTAAGTTTTTATTTTTCATAAAA ATTTTATTTTTAATA
      ompF  10  93  79  391882 ..  391906 -  -8.9  -5.14563   CTTTCTACTAAAAAA          TAAAAAATAAA TTT TTTATTTTTTA          TAAATCAGTAGAAAG
      yceA   7 100  -4  401207 ..  401237 - -11.6  -4.16105   ATTTAGAAAAAAAAT       TATAAATTATTTTT TAA AAAAATAATTTATA       GATGCTGCATACAGT
      deaD   6  89   6  409895 ..  409909 - -11.4  -3.06583   ATAATATTTTCAATA               TGCCGC AAA GCGGCA               TAAAATCAAACACTT
      rpsI   8 100  15  429705 ..  429733 -  -9.7  -5.63645   TGAAAACACAAAAAA        GAACTCGGTTTAT TAT AAAAACCAAGTTC        TTTAAAAAAATTAGT
      tldD   7  75  40  435616 ..  435643 -  -8.5  -3.51168   AAAAATATTGAAATA        TGCAGTCATGA CCTTAT TCTTGACTGCA         CCAGTATATATAGAA
      metK   6 100 106  445181 ..  445220 - -10.4  -5.81412   TTCATTTAAAAAAAA  TAATT-TCTCCCATGCTAA CAA TTAACATGGGAAATAATTA  AAAATCAACATAATT
      ygcM   2  42 154  455452 ..  455467 -  -3.4  -2.64322   ATTTTACCTAAATAG              TATTTT AAAA AAAATA               AAAAATAAAAAACAT
      yihA   4  60 226  471705 ..  471715 -  -2.6  -4.93696   TTCAAATATCAAAAA                 TATT TAC AATA                 ACATTGAAAAAATAC
       asd  12 100  36  489820 ..  489848 - -14.9  -4.05035   AAAAAAATCAAAAGA        TTAATATACACAC TGG GTGTGTATATTAA        TATATACTATATAAT
      argA   9  81 273  503578 ..  503590 -  -6.3  -5.47218   TCTTAGTCAAAAAAA                TACCT TAC AGGTA                TCTTTTTTAAAGAAA
       dxs  10  78 265  509502 ..  509520 -    -9  -3.40073   ATTTCTATGAATTAA             TTATAGGT ATA ACCTATAA             TTGTAGAAGTATAGA
      ybaX  11  75 223  527429 ..  527439 -    -4  -5.50723   GTATCAAAATAAAAA                 CAAA AAT TTTG                 TTATTGCATTATTAG
      cysS   2  53 460  537234 ..  537246 -  -2.7  -4.44046   TTTATGTCAAAGAAA                TCCTA CTT TAAGA                GCTTGTACACCTAAG
      rplQ  15  78  45  547330 ..  547352 -  -9.2  -3.44212   AACATTAAAAAATGA           GCAAACGG CGACCTT CCGTTTGC           TTTATATTATAAATA
      yggH   6  69 235  587769 ..  587783 -  -7.2    -3.695   GGTAAATATTTGAAA               CACAAA AAT TTTGTG               TTAAAAAAAGATAAA
      sbcB  11  60  95  590860 ..  590880 -  -2.7  -4.91084   AATAAAATTGAAAAA            TATTTTTAT CAA AAAAAAATA            AAAAAAAATATTTTA
      rpmE  16  65 269  611881 ..  611899 -  -6.8  -3.48861   TTAGATAAAATAAAT             CTAAACTA TGC CAGTTTAG             GAATACTGAGCTCTA
      rpmE  16  65  27  612107 ..  612141 -  -7.4  -3.09718   TAATTCTTAAAATTA     TTTTAAGCATCTAA TTTATTG TAAGATGCTTAAAA     TTAAAAATTATAAAT
      yba4   2  57 149  618972 ..  618982 -  -2.6   -4.7254   ATCCGGCATTAAAAA                 TTTT TAA AAAA                 GTTGTACCATTAAAA
      engA   9  58 185  638838 ..  638856 -    -6  -3.33922   ATGCTTGTGAAAAAT             CATGTGCT TGT AGTACATG             TCATTGTATTATAAG
       fdx   8  54 446  639486 ..  639502 +  -5.3   -3.1012   AATAAATCACATTTG              TTAATTA CGA TAATTAA              TGGTTTTCCAGATTT
      cyaY   7  56 -21  624618 ..  624665 +    -6   -2.7976   TTTGATTTTTACTGC TTTTAAAAGAATTAAAAAATAA AAAT TAATTTTTTATTTCTTTAAAAA ATTTAACATATTAAA
      yhiQ  10  91  -2  620455 ..  620485 + -12.8  -2.74741   CCTTTTAAAAAAAAA       TAGGAGTACATTTT TTT AAAACGTACTCCTA       TAATTAAAATGTCAT
      yeeX   4  48 248  593074 ..  593088 +  -4.2  -3.20435   CAGTGGTCAGAGCAG               GCGACT CAT AATCGC               TTGGTCGCTGGTTCA
      yhfC   5  68 198  570920 ..  570940 +    -7  -3.77846   ATAAATTAAGTAAGA            TTTTTGCA ATTTA TGCAAAAA            TTTAGATATATTATC
       fmt   5  83  56  547330 ..  547352 +  -9.2  -4.28188   AACATTAAAAAATGA           GCAAACGG CGACCTT CCGTTTGC           TTTATATTATAAATA
      ybeD   5  75  45  539600 ..  539614 +  -4.4  -5.63517   GATAAAGAGCCGTAC               TAAAAA AGA TTTTTA               TTTTTTATTTAAAAA
      yccK   3  49 230  514337 ..  514354 +  -4.3  -3.37188   AAACACGTTATATAA             TAAAAAA TATG TTTTTTA              GTTTTTAAAATACCT
      nusB   6  54 228  509986 ..  510003 +  -3.5  -4.31692   AACACCCTCTTCAAT             TGTAACT AAAA AGTTATA              TTTTAATGATAACTT
      nusB   6  54 330  510088 ..  510100 +  -3.4  -4.13945   ATTTAATTTTTCTGC                TGCT AAATA AGCA                TTTTGCAATAAAGCT
      typA   5  95  30  474622 ..  474664 + -11.1  -4.18018   AAAAATCAACTTTTA TTAATTATATAATTCTATT TTCTC AATAGAATTATATAAATAA TTTTAAATAAAAAAA
      ygcF   2  55 155  455760 ..  455774 +  -5.8  -2.65264   TCTAAACCAGGAATA               TCATTT AAA AAATGA               TGATCTAACTGATCA
      ygcF   2  55 300  455905 ..  455916 +  -4.4  -4.08767   GACCGTGTAATCGTC                TGCA TTTA TGCA                 TTTTAGGAACATACG
      yggJ   4  60 252  448375 ..  448399 +  -5.2  -3.78235   TAAAATAATATCTTT          CATATTATAA AAAGG TTGTAATATG          TTATATTGATTATAA
      aroD   5  61 201  437939 ..  437958 +  -6.6   -2.9302   TCCGCGCGTATGTTG            CATTATTA TGTC TAATAATG             GTTGTTCTAGTTCAG
      yhbZ   8  72 -11  429629 ..  429643 +  -2.8  -5.80951   GACATAGCATTTTAC               TTGCAA AAA TAGCAA               TTTTTTCTTTTGACT
      yhaR   9  64 250  410098 ..  410108 +    -4  -4.84017   GTTTATTTTCTTATT                 CAAA ATT TTTG                 TTTTTATGAGACGTT
       uup   6  63   2  401213 ..  401231 +  -6.2  -3.93695   AAAAAAAATTATAAA             TTATTTTT TAA AAAAATAA             TTTATAGATGCTGCA
      ycfF   5  79 408  391867 ..  391921 +    -9  -3.65475   TTAAAGAAAAATTTA CTTTCTACTAAAAAATAAAAAATAAA TTT TTTATTTTTTATAAATCAGTAGAAAG CTTTTATTTTCAATA
      pyrC   8  51 276  370817 ..  370829 +  -4.9  -3.13245   TTAAAGATGCAATTT                TTCTT AAA AAGAA                CTCTTTTTCTTCTAT
      yjjT  13  83 323  366425 ..  366439 +  -5.8  -5.63517   TTAGAAAATATTTTA               TAGATT TTT AATCTA               TTTTTTATTTGGAGA
      yeaZ   8  83  57  362902 ..  362936 + -10.3  -3.53307   TCAAAATTAAAAAAA     TCAATACTGAAGTAT TAAAT ATAGTTCAGTATTGA     TTATATCGAATTATT
      aspS   1  51 153  351864 ..  351887 +    -4  -3.57561   TTGAAAATCCAATCG          TTTTTTCTGG AGAA TTAGAAAAAA           TTTGCGCAGTTGCAG
      glpF   8  72 282  341036 ..  341049 +  -5.3  -4.82901   TCATATGCAATAACT               GCATT TCTA AATGC                TTTTTCTCCGAAAGA
      gapA   9 100  90  329873 ..  329900 +  -7.9  -6.02919   AATTTTTTTAAAATT        GCAGTATTAAG TATAAT TTTAATACTGC         TTTTTTTATTTCTAC
      ribA   5  55  81  298326 ..  298336 +  -2.6  -4.61873   ATTATTACGTATATG                 TTTT TTA AAAA                 TTTTCATTTATGCAG
      yfhC  15 100 449  283207 ..  283260 +  -9.5  -5.46698   GTAAAATGTTTAGTT TGATTTTTAAAATTAGTTAAAAT TTTTAAGT ATTTTAACTAATTTTAAAAACTA TTTTTTAATTTTCAC
      htrA   4  91  14  254391 ..  254414 +  -9.5  -4.84033   AACTACTTTATTGTT          CCGCCCGAT ATAATC ACCGGGCGG           TTTTCATTTTTCTAT
      lpdA   6 100   4  230079 ..  230118 +   -14   -5.2696   TTGTTAAATTAACAA  TTGATACACTTCTTTT CTTGGTGT AAAAGAAGTGTATCAA   TTTTTTAACTTTTGA
       hpt   4  67 -13  213776 ..  213792 +  -2.4  -5.62219   ATATAGGAAAAGTGA              TTTTTA AAAAA TAAAAA              TTTTTTTAATCTCTT
      ychF   7  95  17  207760 ..  207791 + -11.2  -4.18167   AAAAGTTATTTTTTA      TTAGAGAGGA-AAAT TTA ATTTATCCTCTCTAA      TTTATATGATTATTT
      yba2   2  56 100  199915 ..  199927 +  -3.5  -4.38666   AAAATTATCTGTTAA                TTTTT ATG AAAAA                TATTTTTTTAAATAT
       pta   9  64 395  192907 ..  192920 +  -5.3  -4.18668   TCAACCAAGAGTTAA               TCCAA GGAA TTGGA                TTTGATGTTTTTTCA
      folC   6  57 264  182757 ..  182773 +  -5.3   -3.5362   AGACGTTATTTTAAA              TTTTTTT ATA AAAAAAA              TATTTATAAAAATTG
      rpsT   3  61 165  161743 ..  161757 +  -3.6  -4.87893   ATTCCCTAGTTCACT               TAAAAG ATA CTTTTG               TTTTTCGTTGAGATT
      apaH   4  47  33  149936 ..  149951 +  -3.4  -3.53091   TTAATTAATATATTT              TTTTAT CTTG ATAAAA               TTTCAAAACAAAAAT
      fliR  10  91  75   87636 ..   87666 +   -13  -2.73007   TTTTCATTTCTAAAA       TAAAGTATAATTTT TAT AAAATTATACTTTA       ATTTAAAAAAATATT
       cca   4  61 470   68153 ..   68168 +  -3.4  -4.77165   ATAACATTTGTAGGA              TTAAAT AATG ATTTAA               TTTTATTATAAAAAA
       gcp   9  78  28   64322 ..   64332 +  -2.6  -6.07374   TTTAACAATTTCTTT                 TTTT TAT AAAA                 TTTTTTATTTTTTAT
      cysE   3  49  78   58957 ..   58975 +  -4.7  -2.76055   TGAAATTAAAACTCC             TGTTTTT TTCTT AAAAACA             TAATGTATGTATTAC
      cysE   3  49  95   58974 ..   58984 +    -4   -3.4093   TTTTTTTCTTAAAAA                 CATA ATG TATG                 TATTACTATTTTTTT
      metE   7  74  39   33844 ..   33898 +  -9.3  -2.78374   AAATATAAATTTTAA TTAAATCATCTTTTAGATTATTTTATT AGA AATAAAA-A-TCTAAATGATGATTTAA TAAATTTAATTTTTT
      rpoH   8  61 394   26465 ..   26477 +    -2  -5.20216   ATTTTTTTTTGTTTT                TTCA AGTAA TGAA                TTTTTTGGTGCTGTA
       efp   5  62 432   22424 ..   22434 +  -6.8  -3.13522   GCTAAATGATTTTTT                 CCAG TTC CTGG                 TCTTCCTGAAAAAAT
      atpC   9  78 123    8744 ..    8756 +  -4.1  -5.72616   AATATCTATGTTTTC                TGCTT TTA AAGCG                TTTTTTTGTATAAAT

SUMMARY

92 putative operon ends contain 586 possible terminators.
Percent operon ends hit by terminators of confidence >= x:
	x	#>=x	hits>=x	%hits>=x
	100	13	11	11	12 %
	99	13	11	11	12
	98	13	11	11	12
	97	13	11	11	12
	96	13	11	11	12
	95	16	14	14	15
	94	16	14	14	15
	93	19	15	15	16
	92	19	15	15	16
	91	23	19	19	21
	90	23	19	19	21
	89	26	20	20	22
	88	28	20	20	22
	87	29	20	20	22
	86	29	20	20	22
	85	30	20	20	22
	84	30	20	20	22
	83	36	23	23	25
	82	37	23	23	25
	81	38	24	24	26
	80	38	24	24	26
	79	39	25	25	27
	78	47	32	31	34
	77	47	32	31	34
	76	51	35	31	34
	75	57	39	35	38
	74	61	43	38	41
	73	61	43	38	41
	72	65	47	41	45
	71	65	47	41	45
	70	65	47	41	45
	69	71	52	43	47
	68	76	56	44	48
	67	79	59	46	50
	66	83	62	47	51
	65	87	65	49	53
	64	92	69	51	55
	63	100	77	53	58
	62	110	85	55	60
	61	124	97	60	65
	60	134	105	64	70
	59	145	114	66	72
	58	150	118	67	73
	57	166	131	69	75
	56	175	137	71	77
	55	190	150	74	80
	54	213	169	78	85
	53	229	182	79	86
	52	242	188	80	87
	51	256	198	83	90
	50	274	211	83	90
	49	306	233	87	95
	48	320	243	88	96
	47	355	269	90	98
	46	356	270	90	98
	45	399	302	90	98
	44	409	310	90	98
	43	444	335	90	98
	42	493	365	91	99
	41	493	365	91	99
	40	514	375	91	99
	39	542	399	91	99
	38	575	424	91	99
	37	586	429	91	99
	36	586	429	91	99
	35	586	429	91	99
	34	586	429	91	99
	33	586	429	91	99
	32	586	429	91	99
	31	586	429	91	99
	30	586	429	91	99
	29	586	429	91	99
	28	586	429	91	99
	27	586	429	91	99
	26	586	429	91	99
	25	586	429	91	99
	24	586	429	91	99
	23	586	429	91	99
	22	586	429	91	99
	21	586	429	91	99
	20	586	429	91	99
	19	586	429	91	99
	18	586	429	91	99
	17	586	429	91	99
	16	586	429	91	99
	15	586	429	91	99
	14	586	429	91	99
	13	586	429	91	99
	12	586	429	91	99
	11	586	429	91	99
	10	586	429	91	99
	9	586	429	91	99
	8	586	429	91	99
	7	586	429	91	99
	6	586	429	91	99
	5	586	429	91	99
	4	586	429	91	99
	3	586	429	91	99
	2	586	429	91	99
	1	586	429	91	99
	0	586	429	91	99
