# Supplementary material for: Rapid, accurate, computational discovery of Rho-independent transcription terminators illuminates their relationship to DNA uptake
Source: Genome Biol. 2007 Feb 21;8(2):R22. doi: 10.1186/gb-2007-8-2-r22 (PMC1852404; doi:10.1186/gb-2007-8-2-r22)
Supplement: Additional data file 2 — As described in the text, the entire robust tail-to-tail region is searched; if the region is less than 500 nt, then the 500 nt downstream of the stop codon is searched (stopping if a gene start is encountered). In the case of ties, all terminators with the high score are output. [file gb-2007-8-2-r22-S2.zip › Buchnera_aphidicola.ttperf]

      gyrB   5  67 337    9048 ..    9060 -  -7.7  -2.92078   GGAATTATAGAAGTA                CAACC CAC GGTTG                TTAGTATTTTAGCTG
      yjeK   3  44 118   21810 ..   21826 -  -2.2  -3.76402   ATCTGATTTAGGAAA              CAGTAG CGCTC CTTCTG              CTGGCGGTATGGGCG
      glmS   3  56 339   27281 ..   27291 -    -4  -4.23758   ATTCCATATTTAAAA                 GATA GTT TATC                 AGATTTTGCTAACCA
      purH   5  58  41   35757 ..   35769 -  -3.5   -4.5774   TATTAACAATTAAAA                TTTAA AGT TTAAA                ATTTATCTTTAATAT
      rpoD   4  68  52   58240 ..   58261 -  -5.9  -4.34771   TAAAAGGTAGTAAAA           GCTTCCT TACTTGAT AGGAAGC            TTTTAATTAATAAAA
      fliE   8  64  66   75106 ..   75124 -  -6.2  -3.73684   AGATAAAATTAAATA             TAAATTTA AAT TAAATTTA             GTAACTTTTTTATAG
      rpmG   5 100  77   86037 ..   86063 -   -14   -3.5944   ATTTATATTTTTAAA         TAGTAAGGAATT TAA AATTCCTTACTA         AATAAATTAATTTAA
      dapA   8  58 440   99709 ..   99719 -  -2.6  -4.93296   GTATTATTACAAAAA                 TTTT TGA AAAA                 TAGTAATTTTTAAAT
      mesJ   4  60 289  115007 ..  115017 -  -2.6  -5.27923   GAATTTGACAAAAAA                 TATT AAA AATA                 GTAATACTTTACATG
      ydiC   8  69 450  126467 ..  126481 -  -7.2  -3.64257   ATACAACTAAACCAA               CAGAAT TAA ATTCTG               TTAAAAAAATTTTAG
      glyS   4  59 474  137646 ..  137661 -  -6.2  -2.98387   CTGTAGAAAATAGTA              CTACTA TTCC TAGTAG               CAATTCGTATTCTCT
      yabI   3  52 225  142734 ..  142746 -  -4.9  -3.34236   AAAGTTAGTGTATAA                TGAAT AAA ATTCA                CGTTTAAAATTGATA
      folA   3  68  -2  146003 ..  146013 -  -2.6  -5.71712   TCTGAGATAAAAAAA                 TAAA AAT TTTA                 TGTAATTTTTTTTAA
      prsA   5  43 197  178765 ..  178785 -  -2.7  -3.73968   AAAGTTGTTATTAAA            TATCTATTT AAA AAATATATA            TTATTTAAAAGTTAA
      prsA   5  43 181  178789 ..  178801 -  -3.5   -2.8337   AAAAAATATATATTA                TTTAA AAG TTAAA                TTGTATGGTTGTGAG
      yfaE   3  46 224  188375 ..  188391 -  -2.1   -4.0174   AATATAACTTATAAA              GCTGTTC AAC GTTCAGC              TAATATTTTGTCAAT
       rnt   4  55 340  200476 ..  200486 -  -2.6  -4.85894   AAACCAAATACAAAA                 TAAT CCA ATTA                 TAATTTATATGAAAG
      thrC   7  75   9  204210 ..  204235 -  -9.2  -2.81519   TATAAAAATAATTTA         TATAGAGAGA GCGTTT TCTCTCTATA          GGTTTAGATTATTTT
       pfs   3  59 360  224361 ..  224373 -  -6.3  -3.15879   AAATAATATAAATTA                TGAAG TGT CTTCA                GTTCTTTGGAATACA
      proS   7  50 -25  259278 ..  259290 -  -3.5  -3.94188   ATTTATTTTAAAGAA                TTATT CAG AATAA                TTTTAAAAACATGAT
      argS   2  50 336  264466 ..  264478 -  -3.5  -3.86107   ACAGCAAGAATATAA                TAATT GTA AATTA                AAAAATATACCATGT
      yfjF   2  42 106  272309 ..  272319 -  -2.6  -3.44255   ACAAGTATCTAAAGA                 TATT AAA AATA                 ATTATGTTATTTCAA
      acpS   6  50 209  273714 ..  273724 -    -4  -3.61603   ATTTACAAAAATATA                 TTTG TTG CAAA                 AATCATTTTTTTATA
      pyrF   6  52 248  288696 ..  288706 -  -5.4  -2.66964   TGATTTATTAGATCA                 TGGT GTA ACCA                 TTTTAACCATAGGAC
      suhB  12  81 305  303234 ..  303260 -  -9.8  -3.47218   TTACTAAAAATTTAA         TATTTAAAAAAA CCA TTTTTTTAAATA         TAAATGAAATTTATA
      bioD   7  78  69  309949 ..  309965 -  -9.5  -2.85847   AACTTTTATATTATA              CCATCTA AAT TAGATGG              TGTAATATTTGAATA
       pal   4  95  24  328897 ..  328924 - -11.4  -3.09018   TTATTATGTTAAAAT        TTGGTGCTATGA TGAA TCTTAGCACCAA         TATGTTTTTAGAAAT
      tpiA  10  66 447  332502 ..  332512 -  -2.6  -5.55855   TTTAAAAAAATAAAA                 TATT AAA AATA                 TTAATAATTTAATCT
      znuB   4  63  15  344318 ..  344342 -  -4.5  -4.55689   ATTATGTACATAAAA          TTTTAAACATA ATT TATTTTTAAAA          TTTAGATAAAATCAC
      minE   5  55 222  354641 ..  354662 -  -5.3  -3.24825   AGCAATAATATTGAA           TCTTTCTAA AGCT TTAGAAAAA            ATATTATCTTTAAAA
       rne   7  48 462  368064 ..  368076 -  -3.5  -3.62591   TTTATAATTTGTAAA                TTTTA ATA TAAAA                ATTCTTATAAATAAA
      asnS  10  79 216  379214 ..  379228 -  -5.8  -5.38054   GTTCATAAATAAAAA               CATAAA ATA TTTATG               ACATTAAATCATATC
      deaD   9 100 105  390220 ..  390241 - -11.7  -5.27709   TTAGAAAAAAACAAA           GGCAAAGAA AGAG TTCTTTGCC            TTACCCTTTAATTGC
      rpsI  10  69  37  410893 ..  410909 -  -6.5  -4.32571   CAACATAAAATCAAA              CCCGG GGTTGTA CCGGG              TCTTTATAAATATTT
      tldD   4  66 255  416800 ..  416818 -  -6.8  -3.63744   CGTTTTTCCAAAATA             TTCTCCAA TAA TTGAAGAA             ATAATTGTAAAGCGA
      ygfA  12  68 214  426972 ..  426996 -  -2.3  -5.74086   AAATTAAATAAAAAA          TTAATTTTAAT TTT ATGAAAATCAA          TTATAAACTATACCA
      mutS  13  73  26  437449 ..  437459 -    -4  -5.49729   AATTATTTAAAAAAA                 TATG TGA CATA                 TTTCGTATAAATATT
      engB  10  75 117  441989 ..  442007 -  -7.6  -4.07746   CTCCTAAAAACACAA             CAATATTT TTA AAATATTG             TAACATAAATCAAAT
       asd   7 100  63  461285 ..  461327 - -12.5  -3.74587   TTTCAAAAATAAAAT TATCACTAACAATTATT AACGTCACA AATAATTGTTAGTGATA TATAAATTTAAAATC
      yajR   8  62 234  481316 ..  481331 -  -3.4  -4.97957   TATATAACAATAAAA              TATATT ACGT AATATA               AAATAACAAATAATA
      cysS   5  81  98  505078 ..  505092 -   -10  -2.72012   AATCATCATACATTA               CACCAG TCC CTGGTG               GAGTAGGTCCTATGA
      rplQ   7  63 449  515299 ..  515309 -    -4  -4.86939   TAAGAAATTTAAAAA                 GAAT TAT ATTC                 ATCTCCCTAAAATAA
      leuA  13  68 184  554580 ..  554596 -  -6.7  -3.86973   ACATACGATAAAATA              TCTAAAT CAT ATTTAGA              AATGATTAATTAAAT
      yggH   7  61  19  561738 ..  561755 -  -4.3  -4.50943   TAATAATTTATAAAA             TAATTTT TGCT AAAATTA              CTTTAGCATTATAAA
      sbcB  11  82 238  564642 ..  564654 -  -3.5  -6.32017   AAGAAATAAAAAAAA                TTTTT CCA AAAAA                AATTCAAATTATTGA
      rpmE  10  86  26  585534 ..  585554 -  -8.5  -5.03713   AACAATTAAATAAAA            TTTAAAAAC CTT GTTTTTAAA            AAAAAAGTAATATAT
      trpG  13 100 392  588609 ..  588641 - -15.9  -4.99312   AATACAATAATAAAA      TCTTTCCTATCTTTA GAA TAAAGACAGGAAAGA      TTTAAAAAACTTCCT
      engA  11  65 -11  613975 ..  613987 -  -3.5  -5.11063   ACTATTTAATAAAAA                TTTAT TTA ATAAA                AGGATTTTTGCTACT
       fdx   3  74 173  614082 ..  614098 +  -6.7  -4.46514   TACTTTTTGTAGACA              TTAGAAA GTT TTTCTAA              TTTATTTCCATGAAT
      cyaY   5  54 376  601224 ..  601238 +  -4.2  -4.05181   AGCGCTCTATCCAAC               TGAGCT ACA AGCGCA               TTTCGTCTTTATAAT
       fpr   6  52  -8  592430 ..  592440 +    -4   -3.8714   ATTTCTAGCGAAAAT                 TACT GGT AGTA                 TTATATTAATTTTTT
      hslU   7 100  38  588609 ..  588641 + -13.7  -3.55801   AATACAATAATAAAA      TCTTTCCTATCTTTA GAA TAAAGACAGGAAAGA      TTTAAAAAACTTCCT
      pyrE   2  63 454  567982 ..  567992 +  -2.6  -5.36364   TCCTATTCGATCATC                 TAAA ATT TTTA                 TTTTTATCTTTTTCA
      yqgF   8  63 321  554779 ..  554792 +  -2.5  -5.46129   CTATTTTATGATATA               TTTAA TCCT TTAAA                TTTTTTAATTTATTA
      yhfC   2  48 319  538498 ..  538509 +    -3   -3.7553   GGATTATCTGAATCA                GTTA CTGC TAAC                 TTAATCTTTTTTTTA
       fmt   8  70  76  514570 ..  514585 +  -4.8  -5.00616   TTTATCTTATTATTA              CAAATT TATT AATTTG               TTTTTTAACAAACAA
      ybeD   6  49 404  507672 ..  507711 +  -4.8  -2.69799   CGAATTGTAGATTAT  TTTATTTATAACTAATCTA TGT TAAATTA-TTATAAATAAA  TACTATATAAACTAA
      yccK   7  53  22  483207 ..  483219 +  -3.5  -4.15044   ACCAAATATCTAAAA                TATTT ATT AAATA                TTTATTCGAAAAACA
      typA   1  44 233  445075 ..  445085 +    -4   -2.5214   TCATTCTCTTTTTTA                 TGAT TAT ATCA                 CTGTCTTGTCCTCGT
      endA   4  43 210  427129 ..  427140 +    -3  -3.24161   TATAAAAATTAAATC                TTAG ACAT CTAA                 TATTATAAAAATTTA
      yhbZ   5  64 165  410893 ..  410909 +  -6.5  -3.58242   CAACATAAAATCAAA              CCCGG GGTTGTA CCGGG              TCTTTATAAATATTT
      yhaR   9  63 139  390332 ..  390342 +    -4  -4.88388   TTATTAAATAATGAA                 CTTA TTA TAAG                 TTTTTATACACTTCT
      ycfF   2  50 187  378720 ..  378731 +    -3  -4.09685   TACTAAAAAAATACA                TAGA ATTC TCTA                 TTTTAGAACATACCC
      yeaZ  10  75  42  354905 ..  354923 +  -4.6   -5.5454   TGAAAGAGTCACATT             CAATTCTA ATA TAGAAATG             TTTTTATTTGTTTGA
      aspS   3  57 358  344623 ..  344637 +  -4.4  -4.10453   ATGTAATTAAGAATA               TTAATA TAC TATTAA               TTTTAAGAACGTTTA
      pfkA  10  62 100  332135 ..  332150 +  -3.4  -4.94487   AATTTATTTAGAATT              TATTAT ATTA ATAATA               TTTTATGTTTTATAA
      bioA   5  74 -10  314993 ..  315003 +  -2.6  -6.22802   ATTATGAAAATTTTT                 TTAT GAA ATAA                 TTTTTTTTTATAACA
      glyA   7 100  28  309942 ..  309972 + -13.6  -3.90874   TTTATTAAACTTTTA       TATTATACCATCTA AAT TAGATGGTGTAATA       TTTGAATATTTTTTA
      ribA   3  55  -3  290509 ..  290531 +  -5.8    -2.724   TTTACCAATTGAATA           TTAAAAAAAT ATT GTTTTTTTAA           ATATTTAGTATATTG
      yfhC   5  66 312  274180 ..  274201 +  -6.7  -3.57246   AAAAATTTTGTGTAG           TTTTGCTTA CAAT TAGGCAAAA            TGTTTAATTCATAAT
      flhA   7  59 470  265113 ..  265125 +    -2   -5.1287   CGGAAAGTTTTAACA                TTGA TATAT TCAA                TTTTTTAAATATAGA
      htrA   5  52 212  247604 ..  247617 +  -5.3  -2.56018   TTTAACAATGACAAC               GCAAT AGAG ATTGC                AGTTATTTTTGCTAG
      lpdA   6  90 366  225027 ..  225039 +  -6.3  -5.69023   TATAAATATATCTCC                GCTAA TCA TTAGC                TTTTTTTGGTATTTT
      ychF  10  84  -2  204158 ..  204189 +  -6.9    -5.252   GTTTTGTATAATGTA      TAGAAATTGTTTT TAATTT AAAATAATTTCTA       TTTTTTATAAAAATA
       pta   4  46 269  188793 ..  188803 +    -4  -3.07787   ATAATATCATTTTTT                 TCTA ATA TAGA                 TATTAAAGTAATGTT
       pta   4  46 305  188829 ..  188846 +  -2.1  -4.05877   ATGTTTTGTGGTTTA             TAGTAAA TAAC TTTATTA              TTATTTAATATAATG
      rpsT  10  95  40  157275 ..  157306 + -11.8  -3.93236   GTATTTTAATCTAAT      TTGCTTCCATATAA CTTT TTTTATGGAAGCAA       TTTGTAGAATTCATC
      apaH   6  68 270  146275 ..  146293 +  -2.5  -5.72118   TTTACTAATAGAATT             TACAAAT AAAAC GTTTGTA             TTTTTTATATTTTTT
      yajC   6  63 136  138086 ..  138100 +  -5.8  -3.82531   AGAATTTTTTTTTAA               GTTTTT ATA AAAAAC               TTTAATAGGTTATTT
      metG  11  83  21  115277 ..  115300 +  -6.2  -5.41143   CGAATTATTATTTAT          TTTAAAACGT ATTT ATGTTTTAAA           TTTTTTTAGACAATA
      dapE   8  52 -19   99703 ..   99741 +  -5.6  -2.56477   ATGAATGTATTATTA   CAAAAATTTTTGAAAAAT AGT AATTTTTAAATATTTTTG   CTATTAATATATTTT
      fliR   8  86 284   86031 ..   86069 + -10.6   -3.5556   TTTAACATTTATATT   TTTAAATAGTAAGGAATT TAA AATTCCTTACTAAATAAA   TTAATTTAAAATTTG
       cca   1  47 141   66117 ..   66132 +  -2.6  -3.96531   TAAAAATCCTGAAAA              TAGCAT TGGT ATGTTA               TTTATAGATATGTCG
      cysE   7  68 118   58240 ..   58261 +  -5.9  -4.45544   TAAAAGGTAGTAAAA           GCTTCCT TACTTGAT AGGAAGC            TTTTAATTAATAAAA
      metE  12  79  37   34493 ..   34518 +    -7  -4.88711   TATTATATTGTAAAA         CGATGTTATA AATATA TATAGCATCG          TTTTTAATATATTAT
      rpoH   4  60 316   27848 ..   27860 +  -2.7  -5.19275   CTCTAGTGCGTATTT                CTGAA ATA TTTAG                TTTTATTTTATCGAT
       efp   2  52 341   23914 ..   23924 +    -4  -3.77666   ATAGTCTTTCTTCAG                 TAAC ATT GTTA                 TTTCCATTAAATGTA
      atpC   5 100 351    9614 ..    9658 + -10.5  -5.26918   CGTTGAATTAAAACG TTTTTAAAAGAATTTTGAATT AAT AATTCAAAGTTTTTTTGGAAA TTTTTTATAGAATAT

SUMMARY

86 putative operon ends contain 547 possible terminators.
Percent operon ends hit by terminators of confidence >= x:
	x	#>=x	hits>=x	%hits>=x
	100	8	7	7	8 %
	99	8	7	7	8
	98	8	7	7	8
	97	8	7	7	8
	96	8	7	7	8
	95	10	9	9	10
	94	10	9	9	10
	93	11	9	9	10
	92	11	9	9	10
	91	11	9	9	10
	90	12	10	10	12
	89	12	10	10	12
	88	12	10	10	12
	87	12	10	10	12
	86	15	12	12	14
	85	15	12	12	14
	84	16	13	13	15
	83	18	14	14	16
	82	19	15	15	17
	81	22	17	17	20
	80	22	17	17	20
	79	24	19	19	22
	78	25	20	20	23
	77	27	21	20	23
	76	28	21	20	23
	75	33	26	23	27
	74	36	28	25	29
	73	37	29	26	30
	72	37	29	26	30
	71	37	29	26	30
	70	39	31	27	31
	69	42	34	29	34
	68	51	42	35	41
	67	54	44	36	42
	66	60	48	39	45
	65	65	51	40	47
	64	70	55	42	49
	63	79	64	48	56
	62	82	66	50	58
	61	91	72	51	59
	60	102	80	53	62
	59	111	87	56	65
	58	119	93	58	67
	57	127	98	59	69
	56	131	100	60	70
	55	141	109	63	73
	54	152	114	64	74
	53	164	122	65	76
	52	177	133	71	83
	51	190	144	71	83
	50	213	165	75	87
	49	239	185	76	88
	48	261	203	78	91
	47	278	214	79	92
	46	299	233	81	94
	45	328	256	81	94
	44	351	273	83	97
	43	380	292	85	99
	42	418	322	86	100
	41	430	332	86	100
	40	462	358	86	100
	39	482	368	86	100
	38	514	388	86	100
	37	537	407	86	100
	36	547	414	86	100
	35	547	414	86	100
	34	547	414	86	100
	33	547	414	86	100
	32	547	414	86	100
	31	547	414	86	100
	30	547	414	86	100
	29	547	414	86	100
	28	547	414	86	100
	27	547	414	86	100
	26	547	414	86	100
	25	547	414	86	100
	24	547	414	86	100
	23	547	414	86	100
	22	547	414	86	100
	21	547	414	86	100
	20	547	414	86	100
	19	547	414	86	100
	18	547	414	86	100
	17	547	414	86	100
	16	547	414	86	100
	15	547	414	86	100
	14	547	414	86	100
	13	547	414	86	100
	12	547	414	86	100
	11	547	414	86	100
	10	547	414	86	100
	9	547	414	86	100
	8	547	414	86	100
	7	547	414	86	100
	6	547	414	86	100
	5	547	414	86	100
	4	547	414	86	100
	3	547	414	86	100
	2	547	414	86	100
	1	547	414	86	100
	0	547	414	86	100
