# Supplementary material for: Rapid, accurate, computational discovery of Rho-independent transcription terminators illuminates their relationship to DNA uptake
Source: Genome Biol. 2007 Feb 21;8(2):R22. doi: 10.1186/gb-2007-8-2-r22 (PMC1852404; doi:10.1186/gb-2007-8-2-r22)
Supplement: Additional data file 2 — As described in the text, the entire robust tail-to-tail region is searched; if the region is less than 500 nt, then the 500 nt downstream of the stop codon is searched (stopping if a gene start is encountered). In the case of ties, all terminators with the high score are output. [file gb-2007-8-2-r22-S2.zip › Buchnera_sp.ttperf]

      gyrB   7  82   9    8886 ..    8902 -  -6.7   -5.2189   GCAAGTACTAAAAAA              TTTATTC TAA GAATAAA              AAATATTTTTAAACG
      dnaC   5  52 130   21466 ..   21484 -  -5.4  -2.66481   TAAAAGGCGATACTA             TTAATACT AGT AGTACTAA             ATTAGCTACATTAAG
      glmS   5  77  97   25835 ..   25848 -  -2.5  -6.10295   TTAATACAAAAAAAA               TTTTT TATT AAAAA                TTATTTATATAGAGT
      purH  11  79  35   33504 ..   33555 -   -10  -3.30218   TATAATATAATTTAA TATTAAATCATC-TTTTAGAATATT TTA AAAAATCTAAAATGATGATTTAATA CTTATAAATTTTTAT
      rpoD   3  54 121   58786 ..   58814 -    -2  -4.71468   AGAAGAAAAAAAATA       GT-TTAAAATATA TAAA TATATTTCAACAC        GGAGATGGTATTTAA
      fliE   5  61 205   76293 ..   76309 -  -2.4  -5.15381   AATACATTTAAAAAA              TTATTT ATAAA AAATAA              ATTGACAGGATTCAT
      rpmG   3 100  31   87091 ..   87123 - -13.9  -3.92745   AAAAATTTCTACAAA      TAAAGTATAATTTTT TAA AAAAATTATACTTTA      ATTTTTAGTGTAAAA
      dapA   8  83 307  100125 ..  100157 -   -10  -3.87373   TATATTTTTTATAAA      TGATGCAGAATATC ATAGA GATAGTCTGCACCA      ATTATTACGCATGAA
      mesJ   7  51 389  115252 ..  115267 -  -4.8  -3.10894   AGTAGTAGTATTGAA              GATTTT TTTG AAAATC               GTGAATTTAGTTTTA
      ydiC   4  58 198  127000 ..  127014 -  -5.8  -3.22388   TATTGAAGTTAGTAA               TGTAAA AGA TTTACA               AGAAGCATTAGTATT
      yabI   8  66 -36  145125 ..  145141 -  -8.1  -2.55545   TTCCTAACAATATAG              TAGAGAA AAT TTCTCTA              AAAATTAACATTGTA
      folA   6  78 379  148714 ..  148746 -  -6.5  -4.82901   CTTGTCTCATAAAAA      TTATGCTTTATTTCT AAA AGAAATATATCATAA      TAATATAGATTTTTG
      prsA   7  52  56  182310 ..  182323 -  -5.3  -2.59743   AATTTAGAGACTAAG               CACAT TATG ATGTG                TATCAATATAAAAAA
      nadE   5  50   6  187412 ..  187424 -  -3.5  -3.75438   AACAAAAAAAAACTA                TTTTA CAT TAAAA                ACTATTTACTGTGTA
      yfaE   7  62 339  191391 ..  191401 -  -5.4  -3.99805   GTTGAAAAAGTCAAA                 GAAG CTA CTTC                 TATTATTAAGAATAG
       rnt   3  61 136  203430 ..  203442 -  -4.9  -4.24317   AAAAAAAATATCAAA                CTTAA TCT TTAAG                GAAGATAGGCGCAAA
      thrC   6  65  60  206930 ..  206940 -  -2.6  -5.43866   CAATGTTTAAAAAAA                 TTAA CTG TTAA                 AATTTTTGTATATGT
      yacE   4  49  -8  221832 ..  221842 -  -2.6  -4.07951   TTAAAAAAAATAATA                 TTTT AAT AAAA                 TTTCGTTAAAAAATT
      speD   6 100 105  229211 ..  229237 - -10.4  -5.35224   TTTAGAAAAAGAAAA         GATTATAGAAAT TAA ACTTCTATAATC         TTTTCTTTTTTTTAA
      proS  11  89  64  266374 ..  266408 -  -8.2  -5.20781   TATTATAAAATAAAA     TTTTAATCAAATTTTT TAA AAAAATTTGATCAATA     ATATTGTCAAGTAGA
      argS   3  57 309  271566 ..  271579 -  -3.9  -4.15453   TAATTTATCTGAAAA               TTTGT TAAT ACAAA                CAAAAGAAGCGATCA
      yfjF   6  61 416  279551 ..  279564 -  -3.9  -4.56887   GAAAAATCTATAAAA               TTTTC TTTA GAAAA                AATAATTATAGACTT
      acpS   6  69 113  281220 ..  281243 -    -4  -5.14965   ATTCTCATTAAAAAA          TCTGTTTTGCG ACC CACAAAA-AGA          TTACAAATTAGATAT
       hns   5  68 246  297224 ..  297239 -  -2.6  -5.66989   TAAATATTAAAAAAA              TTCGTT TATT AACAAA               TAATCCATTTAAAGT
      suhB   3  66  22  312049 ..  312061 -  -3.5  -5.14682   TTATAATAAATAAAA                TAAAA TAT TTTTA                AAAATCTCGTTTTTT
      bioD   4  47  29  318036 ..  318047 -    -3  -3.78778   TCATTATATTAATAA                TGAT AAAA ATCA                 TACTTTCTAAAACTA
      fldA   8  89  34  330051 ..  330071 -  -8.5  -4.74504   ATGTGAATTGAAAAA            TTTAGTTTA AAA TAAACTAAA            AAAGTCTATTATTCT
      tpiA   4  48 331  339614 ..  339624 -    -4  -3.23869   TACGACTTTATAATA                 GAAA TAT TTTC                 AACTGCACTTTTTAT
      znuB   5  53 189  350840 ..  350856 -  -2.9  -4.38129   ATAGAAGCATTAAAA              TATGGTG CTC CTCCACA              TGCAGGTATAGCTTT
      minE  13 100  76  361339 ..  361379 - -12.2  -5.60689   TTATATAATAAAAAA  CAATCAATGCTGAAATAT TAAAT ATACTTCAGTATTGATTG  AACTAAATTTACAGT
       rne   6 100 115  379165 ..  379181 -  -8.1   -5.8096   TATAAAAAATAAAAA              CTTACTT TTA AAGTAAG              TTTTTATTTTTTGTC
      ompF   9  64 211  390928 ..  390944 -  -2.4  -5.47218   CGGTATGTAAAAAAA              TTATAT TTTAT ATATAA              AAAATATTAAGACTA
      yceA   7  72  15  400545 ..  400555 -  -2.6  -5.77632   AAAATTAGAAAAAAA                 TATT ATA AATA                 CTAAAATATAGAATT
      deaD  10  74   4  409322 ..  409358 -  -5.9  -4.84182   TTAAAAAAGAATAAA    TACACTTAGTATGCCGC AAA GCGGCATAAAAAATACA    AAATTAAACATTTCT
      rpsI   7  88  35  429388 ..  429416 -  -6.1  -6.04324   TGAAAAAATAAAAAA        GAACTCGGTTC ATTAAGA AAACCAAGTTC        TTTTTAATCAAAACT
      tldD   4  72  48  435301 ..  435328 -  -8.5   -3.1158   AAATTAATTTTAATA        TGCAGTCATGA CATAAT TCTTGACTGCA         TTATTTTTTATGGTA
      metK   9  65 287  444957 ..  444981 -  -5.1  -4.69435   GGAATAAAAAAAACA          GGTCTCTATTT GGC AAATAAATACC          ACGAAAAATTTATTA
      nlpD  10  59 447  454054 ..  454066 -  -4.9  -3.98383   AAGGTATAAAAAAAG                GAATT GCA AATTC                AATATTAATAAAGTT
      yihA  14  75 443  470166 ..  470176 -  -2.6  -5.94713   ATTCCATAAAAAAAA                 TAAT TGC ATTA                 TTACATCAGAAATAA
       asd  12 100 390  488196 ..  488210 -  -5.8  -6.30182   TCACATAAAAAAAAA               TCTATT TAA AATAGA               TTCGATAAAAAAATG
      argA   6  55 431  502178 ..  502194 -  -5.3  -3.35606   GTATAAAAAAAATAT              TATAAAA TAT TTTTATA              TTGATGGAGAAGAAT
       dxs   6  58 449  508130 ..  508143 -  -3.8  -4.63218   TCTTTTCGAAGAAAA               GCAC GCGCAT GTGC                ATTACAAGTATTGTA
      cysS   6  61 369  536405 ..  536421 -  -2.2  -5.21506   ATAATAAGATAAAAA              CTCATG GATTA CATGCG              GTTATGGTTGGAGCA
      rplQ  10 100  43  546523 ..  546551 -  -8.9   -6.0458   ATAAATTAAAAAAAA        TAAGCAAACGGTA TAT TTCCGTTTGCTTT        AAAATTATATTTTTT
      yggH  11  65  32  586941 ..  586955 -  -5.8   -4.0964   AACAAAAAAGGGAAA               GAATTT TTT AAATTC               GCTATTAGAAATATT
      sbcB   8  78 242  589913 ..  589940 -  -5.8   -5.1287   TTTATATTCAAAAAA        CAATAATAATTT AAAG AAACTATTATCG         TTTTTAAAACAATAT
       dut  10  56  17  592811 ..  592829 -  -2.4  -4.81852   CCACAATTAATAAAA             TACCGT GAAAAAT ACGGCA             TATAAAAATTTTTTT
      rpmE  12  72  98  611239 ..  611251 -  -3.5  -5.60864   TATATATTAAAAAAA                TAAAA GTT TTTTA                AAAAATATTAATTGT
      yjeA   4  62 159  615375 ..  615403 -  -2.7  -5.12172   TATTAAGAAATAAAA       TATTAGAAAAAC ATGTTG GTTTTTC-AATA        AACCCTCAGACTTCA
       rho   8  64 261  625921 ..  625935 -  -4.4   -4.8143   CCAATAATTTAAAAA               TTTTTT TAT AAAAAA               TGCGCTCGACAGGAT
      yfgK   6  61 422  637969 ..  637984 -  -3.4  -4.72272   TTTTTCTATGAAAAA              TAATTT ACAA AAATTA               GATGAAGTAAGTAAA
       fdx   7  75 283  638692 ..  638708 +  -8.1  -3.82097   CTAATCTTTCTTTTA              GAATCTT CAT AAGATTC              TTTGATAGATTTAAA
      hemC   5  66 259  625217 ..  625237 +  -4.1  -4.99056   AATATTATGCAATTG            GAAAAAG CACTGCT CTTTTTC            TTTTTAATTATATTA
      hemC   5  66 276  625234 ..  625260 +  -5.4  -4.47707   AAAAGCACTGCTCTT         TTTCTTTTTAAT TAT ATTAAAAAAAAA         TTATTTTTCCTAAAA
      yhiQ   8  74 308  619829 ..  619851 +  -5.7  -4.99643   AGCTGTTATTTGAGC          TGACATA-GC TTGT GCATATGTCA           TTCTTTTTTTTCCTA
      kdtB  11 100  19  617124 ..  617150 + -13.2  -4.88293   TTTTTTTATCAAATA         TAGTAGGGTATG TTA TATACCCTACTA         TTTATTTTTAACATT
      pyrE   2  47 450  593284 ..  593294 +  -2.6  -3.77831   TTTCATACGTGAATC                 TAAA ATT TTTA                 TTTCAATATTGCTCA
      yhfC   6  66  36  570108 ..  570132 +  -6.6  -3.62096   TATCTGCATTAAAAA          TAAACTAGAA GAAAA TTCTGGTTTA          TTTAAAATAATGGAA
       fmt   6  83  59  546526 ..  546548 + -10.6  -3.72485   AATTAAAAAAAATAA           GCAAACGGTA TAT TTCCGTTTGC           TTTAAAATTATATTT
      ybeD   9  72  76  538784 ..  538804 +  -8.5  -3.12446   TACTATAAAACATAT            TTGTTTTTA TAT TAAAAACAA            TTGAATAACTTTATA
      yccK   0 NONE
      nusB  10  58  51  508588 ..  508614 +  -3.8  -4.57482   ACTATTAATATTTTT         TATATTATTGTC TTA GCCAATAAAATA         TTTGTTTATAGATAC
      typA   5  66  51  473361 ..  473401 +  -7.2  -3.18033   CAATATTATCTTTTT  CAATTATATAATTCTATT TATTC AATAGAATTATATAAAAG  TGTTCCTAAATTATG
       eno   5  66  35  454390 ..  454412 +  -5.6  -4.44667   TATATTTTCAAGAAT           CAGGTATTTT AAA AACATGCCTG           TTTCTTATTCAAAAA
      aroD  11  54  47  437484 ..  437503 +  -2.2  -4.59109   ATATTAAAAAATAAA            GTATTAAT TAGT ATTAATTC             TTTTTAAAAAATATA
      aroD  11  54 116  437553 ..  437580 +  -3.6  -4.18465   GTTAAATTTTTTTTC        GAGA-TGAAAAAT ATA ATTTTGCACTCTC        TTATATTTTTTCAAA
      yhbZ   7  66 104  429487 ..  429497 +  -6.8  -3.68859   ACGTTTTCTAGCTTT                 TCGG AAA CCGA                 CTTTTTTACGTTCAA
      yhaR   2  49 -12  409263 ..  409285 +    -5  -2.54383   AATTGAAGCAATGGC           GTTTAAAAAA TAA TTTTTTAATC           ATAATTTATTTATTA
       uup   4  59 258  400824 ..  400834 +  -2.4  -5.02074   TCCCTTTAAACAAAA                 CGGG TAA CCCA                 TTTTTTCGAGCATCG
      ycfM   6  66 272  391178 ..  391188 +  -6.8  -3.59202   GATAAACTATTCCAG                 CACC AAT GGTG                 TTATCTGTAGGAATG
      pyrC   6  61 111  369215 ..  369227 +  -3.5  -4.90079   TTTAAATAAAATTTC                TTATT CAT AATAA                TTTTATTCTTAAGGT
      yjjT   6  72 244  364749 ..  364759 +  -2.6  -5.71712   ACAAAAAATGAATTA                 TTTT AAA AAAA                 TTTTTTTGTATAAAA
      yeaZ   8  57 311  361620 ..  361633 +  -3.9  -4.15881   GTTGTTGTATTTTCT               TTGTT CTGC AACAA                TTATTTGTAATCTTT
      aspS  10  72   6  351040 ..  351056 +  -3.1  -5.82172   AAAAAAATAAGCTTT              TATTTTT AAT AAAAATG              TTTTTTTATGTTACT
      aspS  10  72 412  351446 ..  351456 +    -4  -5.45652   TGCTTATTGAAATAG                 TGAT TAA ATCA                 TTTTTTGTTACAGAT
      glpF   5  50 182  340128 ..  340143 +  -3.4  -3.76182   TTCTATTGATTGAGC              TATATT TTAA AATATA               ATTTTTTATAAATAC
      bioA   2  52  38  321549 ..  321563 +  -5.6  -2.72036   GTATAAGTATCCATA               CAGGTC TTT GACCAG               TACTATATACATTTA
      glyA   5  45  80  318068 ..  318078 +  -2.6  -3.74626   TCTAAAACTATTTTT                 TAAA CTT TTTA                 TTTAGGTAGTTTGAT
      glyA   5  45 111  318099 ..  318109 +  -2.6  -3.64119   GTAGTTTGATTTTTA                 TTTT TTT AAAA                 TTAATTCTATTTTTA
      ribA   5  47 348  297729 ..  297739 +  -2.4  -3.95309   TTTTTTAATTTTATT                 GCCC TCT GTGC                 TATTTCTTCTTTTAT
      yfhC   7  83 435  281790 ..  281837 + -10.4  -3.58176   TTAAAAATTATTGAT TTTTTTAAAATCAGTTAAAAAT TTGA ACTTTTAACTAATTTTAAAAAA TTAGTTATATTATTC
      flhA   4  60  31  271795 ..  271842 +  -6.4   -3.4486   TTTTGTATACAGATT GGTGCGGTGATAA-GTAGTACCA TGT TAGTGCTACATTATTTCCTCACC TTGCTGGTTTTTTAG
      htrA   4 100  13  253601 ..  253624 +    -8  -5.77677   TAATAATTTTATAGT          TCCGCCCGAA CAAA TACGGGCGGC           TTTTTTCTTATTTTA
      lpdA  10 100  37  229206 ..  229242 + -14.1  -5.86061   TTTTTTTTAGAAAAA    GAAAAGATTATAGAAAT TAA ACTTCTATAATCTTTTC    TTTTTTTTAATAAGA
       hpt   4  78  48  212903 ..  212915 +  -3.5  -5.88565   ATAAGTAAATTTTAA                TAATT TAA AATTA                TTTTTTTGTTATCAA
      ychF   2  38   6  206930 ..  206940 +  -2.6  -2.76884   CAATGTTTAAAAAAA                 TTAA CTG TTAA                 AATTTTTGTATATGT
      ychF   2  38  88  207012 ..  207025 +  -2.5  -2.83403   TATTTATTTTTCTAA               TAAAA ACGT TTTTA                ATTTACTAAAAACAG
       pta  11  89 103  191811 ..  191823 +  -9.1  -4.67982   GTTCTTTAAATAAAG                CAGCC ATA GGCTG                TTTTATTAAATAAAA
      folC   7  59 116  181916 ..  181926 +    -4  -4.35353   CGTGGTTTATATCAA                 GAAA TAG TTTC                 TTCTTATTTTTGGTT
      rpsT   6  95  12  160921 ..  160949 + -11.9  -3.37474   ATAATTTTTTTTAGA        GTATTGCCTCTAA TTT TTAGAAGCAATAC        TTATAGAATCTTATC
      apaH   3  48  25  149123 ..  149138 +  -3.4  -3.61356   GTTTTAAAATTATTG              TTTTAT CTTG ATAAAA               TTTCAAATGAATAAT
      dapE  13  84  19  100093 ..  100113 +  -7.1  -5.28778   TTCAACAAAAATATT            TATAAAAAA ACA TTTTTTATA            TTTTTTATAAATGAT
      fliR   5 100  90   87091 ..   87123 + -13.9  -3.47806   AAAAATTTCTACAAA      TAAAGTATAATTTTT TAA AAAAATTATACTTTA      ATTTTTAGTGTAAAA
       cca   4  66 100   67616 ..   67628 +  -3.5  -5.14563   GTGACGTTCTATTGA                TTATT TTT AATAA                TTTTTTGATACACAA
      ygjD   5  88 133   64347 ..   64373 +   -11  -2.78912   CGGCTGGTTTGAAAC         CTGCTAGAGAAA CAA TTTCTATAGCAG         CTTCTGTGTGTCCTG
      cysE   3  45 408   59237 ..   59251 +  -2.1  -3.76125   AATGTGAATCATCAT               CATCT CCAAT AGGTG               TTTCCATTGAGATCG
      metE   9  78  37   33504 ..   33555 +   -10  -2.73575   TATAATATAATTTAA TATTAAATCATC-TTTTAGAATATT TTA AAAAATCTAAAATGATGATTTAATA CTTATAAATTTTTAT
      rpoH   3  73 379   26183 ..   26197 +  -7.2  -4.07885   ATATTTTTTTTATTT               TTCTCT AAT AGAGAA               TTTTCAGGAGCAATC
       efp   3  55 427   22023 ..   22033 +  -4.6  -3.64822   GCCAAATGATTTTTT                 CCTG TTC CGGG                 TTTACCTGAAAAAAT
      atpC   6  72 170    9007 ..    9019 +  -7.7  -3.50722   ATTAAATAAATTATT                TGCAG AAA CTGCA                TCTTTGATAGTTACC

SUMMARY

95 putative operon ends contain 613 possible terminators.
Percent operon ends hit by terminators of confidence >= x:
	x	#>=x	hits>=x	%hits>=x
	100	12	10	10	11 %
	99	12	10	10	11
	98	12	10	10	11
	97	12	10	10	11
	96	12	10	10	11
	95	17	12	11	12
	94	17	12	11	12
	93	17	12	11	12
	92	17	12	11	12
	91	18	12	11	12
	90	18	12	11	12
	89	22	15	14	15
	88	24	17	16	17
	87	24	17	16	17
	86	24	17	16	17
	85	24	17	16	17
	84	25	18	17	18
	83	28	21	20	21
	82	29	22	21	22
	81	32	24	21	22
	80	33	25	21	22
	79	34	26	22	23
	78	39	31	26	27
	77	40	32	27	28
	76	43	34	27	28
	75	45	36	29	31
	74	47	38	31	33
	73	48	39	32	34
	72	58	47	39	41
	71	59	47	39	41
	70	59	47	39	41
	69	62	49	40	42
	68	66	53	41	43
	67	71	56	41	43
	66	85	66	50	53
	65	92	70	53	56
	64	96	74	55	58
	63	100	77	55	58
	62	109	82	57	60
	61	121	92	63	66
	60	130	101	64	67
	59	135	105	67	71
	58	144	112	70	74
	57	158	125	72	76
	56	170	134	73	77
	55	186	140	75	79
	54	203	153	77	81
	53	215	162	78	82
	52	231	173	81	85
	51	249	184	82	86
	50	272	203	84	88
	49	303	226	86	91
	48	326	244	88	93
	47	360	268	91	96
	46	360	268	91	96
	45	420	310	93	98
	44	432	317	93	98
	43	463	334	93	98
	42	504	365	93	98
	41	504	365	93	98
	40	532	382	93	98
	39	560	405	93	98
	38	599	434	94	99
	37	613	445	94	99
	36	613	445	94	99
	35	613	445	94	99
	34	613	445	94	99
	33	613	445	94	99
	32	613	445	94	99
	31	613	445	94	99
	30	613	445	94	99
	29	613	445	94	99
	28	613	445	94	99
	27	613	445	94	99
	26	613	445	94	99
	25	613	445	94	99
	24	613	445	94	99
	23	613	445	94	99
	22	613	445	94	99
	21	613	445	94	99
	20	613	445	94	99
	19	613	445	94	99
	18	613	445	94	99
	17	613	445	94	99
	16	613	445	94	99
	15	613	445	94	99
	14	613	445	94	99
	13	613	445	94	99
	12	613	445	94	99
	11	613	445	94	99
	10	613	445	94	99
	9	613	445	94	99
	8	613	445	94	99
	7	613	445	94	99
	6	613	445	94	99
	5	613	445	94	99
	4	613	445	94	99
	3	613	445	94	99
	2	613	445	94	99
	1	613	445	94	99
	0	613	445	94	99
