# Supplementary material for: Rapid, accurate, computational discovery of Rho-independent transcription terminators illuminates their relationship to DNA uptake
Source: Genome Biol. 2007 Feb 21;8(2):R22. doi: 10.1186/gb-2007-8-2-r22 (PMC1852404; doi:10.1186/gb-2007-8-2-r22)
Supplement: Additional data file 2 — As described in the text, the entire robust tail-to-tail region is searched; if the region is less than 500 nt, then the 500 nt downstream of the stop codon is searched (stopping if a gene start is encountered). In the case of ties, all terminators with the high score are output. [file gb-2007-8-2-r22-S2.zip › Burkholderia_383.ttperf]

Bcep18194_C6529   2  41 266    5575 ..    5594 -  -4.3  -2.64416   TATGCGCAGCACAAT            GCCGACGT GCTGG ACGT-GGC            CGTGTCGGAATTGAC
Bcep18194_C6534   4  95 247   12642 ..   12659 - -10.5  -4.56978   CGGCCAAACAAGAAA             CGGGGCC TCGC GGCCCCA              TTGTCGTTTACTGGT
Bcep18194_C6547   3  49 266   30230 ..   30262 -  -2.1  -3.54424   GTGGAGCGTCTGAAA     TCCA-TTCGTGCTG GAAGTG CATCACGAACTAGA      CCTACTTTCGGCCTG
Bcep18194_C6571   6  56 309   56539 ..   56550 -  -4.4  -3.78953   AGGGGCAGCATGAAA                CTCA GCGT TGAG                 CTGGCCGTTCTGCGC
Bcep18194_C6575   2  56 235   60515 ..   60533 -  -4.4  -3.79251   GATCGCAGCAGCAAA             CGCGCTGA TCT TCTTCGCG             ACGGAATCTCCGGTG
Bcep18194_C6594   2  53 471   86433 ..   86450 -  -4.1  -3.57144   GGCTCGATGGTTAAA             TTGCTTC GTGT GAAGCGA              TTGGCGGGCACACAG
Bcep18194_C6603   3 100 145  100500 ..  100520 - -13.3  -4.91852   GGCACGAAAAACAAA            TGCCCGCTC AAC AAGCGGGCA            TTTGAAGAGGTGGGG
Bcep18194_C6610   8 100  51  111069 ..  111092 - -16.8  -4.67641   ACGCGAAAACGAAAA          CGCCACGGAT GAAA ATCCGTGGCG           TTTCTTTTTACGCAG
Bcep18194_C6618   8  62  14  117549 ..  117577 - -10.2  -3.05268   GAAGCAGGGCGAATA        GGGCGCCGATCG ACACG CGATCCGCGCCG        GGCGCGGGTGGGATC
Bcep18194_C6626   6  79 160  126544 ..  126571 - -15.5  -2.87211   ACGCTTCCCGACACA        GCCCGGCCCGC TTCGAT GCGGGCCGGGT         TTTTTTTTATTGGCG
Bcep18194_C6636   2  46 346  138016 ..  138035 -  -4.8  -2.83346   GCAGAAACGCAACCA            GCGCCGGC AATT GCTGGAGC             GACTGGGAGTCGACG
Bcep18194_C6648   2  46 134  156596 ..  156615 -  -3.4  -3.34962   CTCTATACGGGAGAA            CTGGCGAG CCGG CTCGGCGG             CGCGGATGTGTCGTG
Bcep18194_C6653   4  50 333  162737 ..  162747 -  -5.4  -3.25823   CCTGTTCGAGATCAA                 CGAA GCA TTCG                 CCGTGGTGCCGATGG
Bcep18194_C6662   6  78  61  174818 ..  174841 - -15.3  -2.79492   TGGCCAACCTGAAAG          GGGCCGTCG AGGTGA CGACGGCCC           ACGCATTGCTGCCGG
Bcep18194_C6683   9  63  57  199686 ..  199701 -  -8.2  -3.44274   GAAGGACAAGATCAA              CACGGC GCTC GCCGCG               ATCCGTGCCGACGGG
Bcep18194_C6704   5  67 143  219396 ..  219406 -  -6.8  -4.08767   GGTACGCGTGGAAAA                 CGAG ATG CTCG                 CCGACGGGCGACGCG
Bcep18194_C6710   7  65 244  226388 ..  226415 -  -7.6  -3.72324   CATCTCGATCAAGAA        GGT-GGGCGGCCC GCT GCGCCGCGCGACC        GACTTCGTGCTGTTC
Bcep18194_C6710   7  65 -32  226672 ..  226691 -  -8.6  -3.67517   CATCAATACGTCAAA            CCGTATCC GAAC GGATACAG             CGGATGCGCGGTATC
Bcep18194_C6727   8  80  59  247299 ..  247321 - -16.2  -2.62263   ACGGCCGCGACATGA           CGCGCCGGGC GAC GCCCGGGGCG           TCATGGATTGAAGAA
Bcep18194_C6734   4  66 458  255395 ..  255429 - -10.7  -3.05844   CGCCGCATGCGAAGA    GC-CGGCGGC-CGACCG AGA CGGTCACGCCGCTGAGC    CAGCGCATACCGCTC
Bcep18194_C6737   7  66 427  259513 ..  259546 -   -11  -3.08679   GCGGCGCACGGAAGA    GCAGGCCG-CGTC-GC TTCA GCAGACGGCGGCCAGC     ATGACGGAGCTCGCG
Bcep18194_C6753   4  48 355  270658 ..  270682 -    -7  -2.64616   GCGGCATGCATACCA          GCATCGACGC GACCG GCGTCGCGGC          GGCCAGTGCGGTTTG
Bcep18194_C6769   9  64 -13  290012 ..  290029 - -11.3  -2.94595   AAGCGCGATCATACA             GCCGTCA AGCG TGACGGC              GCGCACCGCATTCGC
Bcep18194_C6780   7  68 414  305525 ..  305536 -  -2.2  -4.65895   CCGGCTACGGAAAAA                GCTGG TGG CC-GC                AGGGGCGTCGGGCAT
Bcep18194_C6793   2  51 260  322902 ..  322938 -  -4.3  -3.50869   GACGAGCTTAGAGAA   CCGGACGCGCCGC-GA TCGAGC TCGGTGGCGTACCCGG    CGCGGTTTTGACGTT
Bcep18194_C6799   4  43 362  329810 ..  329828 -  -2.3  -3.21099   GCGTGCGACGACGAA             GCACAAC TCGAT GCAGTGC             GGTCCGTGGACGCCG
Bcep18194_C6802   7  58  70  333215 ..  333227 -  -4.7  -3.77722   CCGAAGCACGAACAA                CTCGC CAG GCGGG                TCGTGTTCGGCAAGC
Bcep18194_C6811   2  45 323  343574 ..  343589 -  -2.5  -3.29461   CAACCTGCTCGACAA              CGCGT TGCGGC ACACG               CCTGCGCACGGCGAG
Bcep18194_C6815   4  63 451  348565 ..  348577 -  -9.1   -3.2614   GATCCGGCAGAGCAA                GCGCA ACC TGCGC                AAGTTCCTCGCGCGC
Bcep18194_C6832   4  70 122  368953 ..  368964 -  -7.2  -4.07568   CGTCCGGCGGCAAAA                GCCG GTAG CGGC                 CGCAGCCTGGCCAGG
Bcep18194_C6844   5  61  42  384314 ..  384345 - -10.2  -2.91383   ATGTTCATGGAGATA      GCGCGTTGCCTCATC TAC GAC-AGGCAACGCGA      CTAGGGAAACAACCT
Bcep18194_C6851   4  67  38  394403 ..  394436 - -10.9  -3.14211   ACTCCCTCCCATGAA     CGGCTCCCATCGGCG ATTC CAACGACGGGAGTCG      CCCACGCATGCAGCC
Bcep18194_C6865   6  68 234  408760 ..  408777 -  -9.8  -3.53091   AGCGGGCGCGCGAAA             GCGCGC GGGACG GCGCGC              GTGTGTTCGTGATCG
Bcep18194_C6868   3  69 417  413945 ..  413963 -    -3  -4.67048   CGAGCGCAAAATAAA             GCGGCACC CAT AATCCCGC             CTGTATCGCAGTGCG
Bcep18194_C6877   1  58 393  426787 ..  426838 -  -2.8  -4.06419   CCTGTCGAGAAAGAA CGACAACCAGGAGTCGATCGACGCG GTG CGCACCGG-CGCATACCGGTTCTCG GACGTGCTCGGCACG
Bcep18194_C6881   0 NONE
Bcep18194_C6884   4  84 -22  436464 ..  436474 -  -8.2  -4.42653   ACCCTACGCATAAAA                 CGCC GAC GGCG                 ACACGCCGAAATGCC
Bcep18194_C6887  10  67  15  439201 ..  439219 -  -5.9  -4.10657   CGACACGGTTGAAAA             CGCACGC GAGTT GCGCACG             GGTTGAGCAGGGCGC
Bcep18194_C6896   6  61 187  449439 ..  449461 -    -9  -3.14132   GCGTTCCTGGACGAA           CTGCTGGCCG ATC CGGCAAGCTG           GACCGCGTTGGCTGC
Bcep18194_C6899   5  76 127  452868 ..  452892 -  -8.4  -4.14511   AACGCGATCGGAAAA          CTGGCGCGCG GGCGG CTCGCGCCGG          GGACGATCGACACCG
Bcep18194_C6910   6  60 218  463127 ..  463139 -  -7.7  -3.53012   TCGGTTTGCGTGAAA                TGAGG CGT CCTCA                GCTGTATAAGGCTGG
Bcep18194_C6918   9  72 243  472429 ..  472449 -  -3.9  -4.58283   GAACGCGGCGAAAAA            CCGGACG GCCACCG CGTCAGG            CGTGCTGTCGACCGC
Bcep18194_C6921   5  51 357  475328 ..  475339 -  -7.2  -2.55015   AGGGGATGGAAGGTA                GCGC CAAA GCGC                 ATTACGAAGGCATCA
Bcep18194_C6924   5  67 -51  477927 ..  477960 - -10.9  -3.14132   GTCGTTGCGCAGGAA     CACGACGTAGCCGCG GAAC CACGGGTTCGTCGCG      AGGTACGGCGGCGCG
Bcep18194_C6929   8  64 308  484043 ..  484072 - -10.1  -3.23853   GCTGTTCAAGGAAGA       CGGCGGCGTGAT GCGGCAG ATCACGC-GCCG       GCGGCTGCGCCATGC
Bcep18194_C6940   2  45 356  495693 ..  495723 -  -4.4  -3.05463   AGGGCGGTTATCGAA       TGCGCGGCCGTTCG CGA CGTTCGGCGACGCG       CGCGGCGTGCCGGAC
Bcep18194_C6947   3  76 144  502868 ..  502882 -  -8.6  -4.17023   TCAACCAGTCGAAAA               TCATCG CTG CGATGA               TGTCGAACACGAGGC
Bcep18194_C6953   6  77 120  509427 ..  509465 -   -14  -3.30124   CGCGACGCTCGACAA  GCCGC-TCGA-CCAGCGC CTCAC GCGCTGGTTCGACGCGAC  CGAGCAGTATCCGCA
Bcep18194_C6959   2  51 436  518011 ..  518026 -    -4  -3.40299   GTACCAGATGTACAA              GTTCAT GTCG ACGAAC               CTGACGTTCGCGATC
Bcep18194_C6973   7  57  12  532702 ..  532718 -  -5.7  -3.54408   GCTGATGCAAATGAA              GTGACGC AAT GCGCCGC              GCGCGGGGCGCTCAG
Bcep18194_C6981   3  47  88  537890 ..  537907 -  -4.1  -3.16564   CGCGCAGCTGATGAA             CGCCA TCGGCCAC TGGCG              CGGCTGATCCTCCCC
Bcep18194_C6990  12  78 443  546786 ..  546807 - -14.5  -3.01712   TGCCGCCCGCGAATA           CAAGCCGGA CGTG TCCGGCTTG            TGGATACGTGAGTGC
Bcep18194_C6995   3  53 309  551257 ..  551295 -  -6.5  -3.14026   GATACCGACATTCAA  CTGCAGCCGCTGGGCGCG TATC CGGGCCTGGCGACCGC-G   CCGGACAGCGAGGCC
Bcep18194_C7007   5  57 391  566889 ..  566924 -  -8.3  -3.05294   TGAAATTCCTGAACA   CGCTCGCGACGCCGTCG TTGC CG-CAGC-TCGCGATCG    CGGAGTTTCTCGAGC
Bcep18194_C7010   3  65  26  570665 ..  570675 -  -8.2  -3.55444   TTTCGATGCGTGAAA                 CGCG TCG CGCG                 AGGCGCGCCGATGAA
Bcep18194_C7015   6  70 266  576217 ..  576235 - -11.6  -3.14564   GCACGCCGGCATGAA             CGGCGGCG GTG CGCCGCCC             GCGATGCGGGTGCTG
Bcep18194_C7027   1  39  79  582515 ..  582531 -  -2.2  -2.73364   CGTGCAGCGCAACGA             CG-CGAG CGAG CCCGACG              TCACCGACGCGTGAC
Bcep18194_C7054   4  56 439  620654 ..  620692 -  -9.6  -2.53263   GTCAGCGCGAACGCA  CGGCTGGCCGA-CACGT TCGTCG ACGCGCTCGACAAGCCG   GGCATGCAGAGCGGC
Bcep18194_C7054   4  56  20  621069 ..  621111 -  -7.6  -3.16564   TGGGCAGCCGATCAA CGCGTGACGTCGTGCG CTACGACAGGT CGCACGCCGTCCAGCG CGTCACTGCGCCTGC
Bcep18194_C7064   5  68  19  628043 ..  628079 - -12.8  -2.75844   CGGGCGATGGGAAAT    CGGCGGCGCAAACGCC AGGTA GGCGGCGGCGCCGGCG    CGGCCTGTACGGTTG
Bcep18194_C7068   4  68  21  629958 ..  629986 - -13.1  -2.70932   TCGGGCGCTGAACGA        CGGACGCCCCG TTGCATG CGGGGCGTTCG        CGAAAATGCGAGTTT
Bcep18194_C7083   4  71  59  645264 ..  645285 -   -13  -3.06915   ACGCACCTGACCGAA           GGCCGCGT GTTCTG ACGCGGCC            GTGCCGGTCCGGCGG
Bcep18194_C7087   5  53 331  649791 ..  649801 -  -8.2  -2.57132   GCGCTCGTGCAGAAC                 CGCG AGA CGCG                 CGTGCCGGTTGCCGA
Bcep18194_C7090   4  61  87  652875 ..  652887 -  -3.3  -4.16842   TTGACGGGCAACAAA                GCGTC GTC GAAGC                GGAACATCAATGCGC
Bcep18194_C7100   8  60 297  666454 ..  666496 -  -5.5  -3.74693   CGTCATGTGATCAAA CCGGTCGCGAACGCAAACGC GACT GCGATCGCATTCGACAC-GG TCACGCGCATTTCCG
Bcep18194_C7100   8  60 292  666471 ..  666501 -  -6.1  -3.75153   GGTCGCGAACGCAAA      CGCGACTGCGATCG CATT CGA-CACGGTCACG       CGCATTTCCGGTGCC
Bcep18194_C7110   2  41 260  679059 ..  679080 -  -2.2  -3.08314   GCCAAGCCTCAAAAG           GGCCGGCGT GCGGA AC-CCGGCG           AGATCGATATTGGCC
Bcep18194_C7132   4  48 410  707376 ..  707397 -  -4.4  -3.34895   CCGATCTTCAACGAA           GC-CGGCGA AGCGA TCGCCACGC           TCGTGATGGGCACCC
Bcep18194_C7145   7  58 349  721221 ..  721246 -  -8.2  -3.13403   GGGGCTGCAGGAAGA         CGCGCGCAAC GACTAT GTCGCGCGCT          TGCTGAACGCGGCGG
Bcep18194_C7149   0 NONE
Bcep18194_C7160   7 100  26  737928 ..  737965 - -24.3  -2.74514   TGAAACCCGGAAGCA   CCGAGGGCATCGCGC ATGGGTTA GCGCGATGCCCTCGG    TGGAATGCACACTCG
Bcep18194_C7174   5  46 317  756786 ..  756800 -  -5.6  -2.72463   ACGGACGCTGAACGA               TCCGCC CAC GGTGGA               GCAGCTGGCCCGCGC
Bcep18194_C7174   5  46 136  756966 ..  756981 -  -4.6  -2.94329   CATCGCGAAGGAAAT              CGGCTT TTCC ACGCCG               GCGAATTTCGCGACC
Bcep18194_C7183   8  67  82  768449 ..  768495 - -10.7  -3.14931   GCGACCGGGGATGAA GTGCGCCGCGGCCGGCGGCTCA ACGG CGA-CTGCCGGCGGCGGGCCAC CGACATGAAGGACGG
Bcep18194_C7188   3  57  81  775028 ..  775047 -  -9.2  -2.70932   TCTGTTCGCGAATCA            CGCACGGC CGCA GCCGTGGG             CCGAAATCGGGGCTT
Bcep18194_C7214   8  60  -3  802290 ..  802323 -  -8.1  -3.31144   CGTTGACCGCGACAA     TCAGCGAATCG-GCGC CAC GCGCGCGGTGCGCTAA     CCCGCGAGCAACGTC
Bcep18194_C7217  13  57   3  806265 ..  806278 -  -2.3  -4.07568   GGGTCGCCCGCAAAA               CTGCG GACA CGCAC                CGTCACACGCGACGC
Bcep18194_C7222   5  61 259  811336 ..  811352 -  -9.3  -3.13403   GCTCGTCGACGAACA              CGGCGCG ATC CGCGTCG              GCGAGCAACGCATCC
Bcep18194_C7238   6 100 -20  827852 ..  827909 - -21.3  -2.82742   AGTCCGTCAGAAGGA CGTTGGCACGGCAGCGCGCTGATCGGCC GGC GGTCGATCAGCGCGC-GCCATTCGATCG ACTCTCGCGTCGAAT
Bcep18194_C7246   6  51 303  835823 ..  835836 -  -3.7  -3.40522   ACTGCTCGACTACAA               CGTCG ATTT CGGCG                AGTCGCTCTATCGCG
Bcep18194_C7253   7  78 326  841783 ..  841801 - -12.4   -3.7108   AGCTCGAGACGGAAA             GGCCCCGA TTT TCGGGACC             GTTCGTTTGACACGA
Bcep18194_C7256   6  61 244  844623 ..  844647 -  -4.3  -3.97057   CACAAGCCAACGAAA         TTGC-GGCCG CTAGGT CGACCGGCAA          TTGTCGTGCGGCAGT
Bcep18194_C7259   3  60 124  847746 ..  847769 -  -5.2  -3.86346   CCACGTCTCCACAAA          CGTTCCAGGC GTTC GCTCAGAACG           TAAAGCGGGTGTGGA
Bcep18194_C7268   6  78 137  857008 ..  857029 - -14.4  -3.01712   TGGGTGTGCCGAAGA           GCCGCGGC GAAGCG GCCGCGGC            GGCGCTGAATGCGTT
Bcep18194_C7271   4  72 -44  859987 ..  860028 - -13.8  -2.70932   CGGCTTCGCCAATCA GT-CGCGCGGCCGGTCGAGC AGTT GCTTGACCAGC-GCGCGCAC GATCGGATTCTGTTC
Bcep18194_C7279   6 100 235  869247 ..  869267 - -15.4  -4.62336   AGTCGAGTCGAAAAA            GCGCCGGC GTCGT GCCGGCGC            TTCTCGTTGCGTTGC
Bcep18194_C7283   5  58 402  873810 ..  873820 -  -4.6   -3.7732   CGTCTACACGAAGAA                 CAGC GGT GCCG                 ATGGCCAGAACGGCG
Bcep18194_C7296   3  58  84  887406 ..  887449 -    -8  -3.33815   ATGCCGGTGAAGTAA GCGCC-GCGCGGCCAC-GCG GAGTCA CGCCGGGGCCGGTCCGGCGC TGGCCTGTTCCGGCC
Bcep18194_C7303   7 100  70  894597 ..  894627 - -28.4  -3.65542   GTTATGGGGAAAACA       TGGGCGGCGTCCGG CAT CCGGACGCCGCCCA       TCGTCTTGAGCCGCT
Bcep18194_C7312   4  58 438  905594 ..  905614 -  -8.9  -3.14132   GGGTCGCCCGACGAA            GCGGCCGAC GCG ATCCGCCGC            TATCGTTCGCTGCCG
Bcep18194_C7335   4  72   2  936410 ..  936420 -  -2.4   -4.7254   ATCCTTGATCAAAAA                 TCGG CCA CCGC                 CTTACTTCCCCTCCA
Bcep18194_C7344   7 100  27  947182 ..  947240 - -17.6  -3.59979   CGGTTTGACCTGAAA TGCGGAAGCCGGC-TCGACACGCGTCGGC TTGC GCTGACG-G-ATCGATGCCGGCTTCCGCG CCGCACCTGGGCGGC
Bcep18194_C7379   7  56 197  990994 ..  991018 -  -9.2  -2.52015   CCGATATCGAGGAAT          GGCTCGGCCA GTATG CGGACGAGCC          GGATTACGCGGCCTT
Bcep18194_C7379   7  56  57  991110 ..  991158 -  -9.4  -2.60496   GGCTCGCTGAAACAT GCGC-GCGGCG-CCGCGACGTCGT TCG ACGCCGAAGCGGACACCGCCGGGC CGGCCTGAATCCGCC
Bcep18194_C7389   6  65 330  999489 ..  999503 -  -5.6  -4.07687   ACGCGGTGCCGAAAA               GCGTCG GGT CGACGA               ACCTCGAGCGCGTCC
Bcep18194_C7434   8 100  23 1047012 .. 1047054 - -24.3  -3.89524   AGGCCACCGCAGAAA CGACCGCGGCGCCGGACAAC CTCG GTCGTCCGGCGCCACG-TCG GGCGAAGCACGCGAT
Bcep18194_C7441   3  62 346 1056183 .. 1056196 -  -6.7  -3.72576   GTTTTTCTGACGAAA               TTGCG ATCC CGCAA                TGGGATGGATTGGCT
Bcep18194_C7455   5 100 218 1069338 .. 1069383 - -19.1  -4.26076   TGAGCGTGAGGAAAA GGGGCCTTGGAGCGCTCG-TGA ATA TCATCGAGCACTCCAGGGGCCC CAGGGCGCCAGCGAC
Bcep18194_C7462   8  89  28 1076094 .. 1076122 - -13.2  -4.11692   GACGCATTCGTAAAA        TCGCCGCCAG TGCTATTGG CTGGCGGCGA        TTTCCCGGCAGGTGT
Bcep18194_C7475   8  69 443 1088741 .. 1088776 - -11.1  -3.28712   GTGGCGCGCCGACAA    GGCCAACGCGGCGCTG CTGGC CAGCACCGCGC-GCCC    CGACGAGATCGATCC
Bcep18194_C7475   8  69  44 1089149 .. 1089175 - -10.8  -3.30124   CGTGACCGGCCAGAA         TCCGCAATCGGC GAA GGCGACCGCGGA         ACAGGTCGTCGCGCT
Bcep18194_C7486   4  93  97 1100773 .. 1100801 - -16.7  -3.71649   CGCCGAAAGCGCAAA        CCGCCCGGTCGAC GCG GTCGAACAGGCGG        TTCAGGTTCAGGTTT
Bcep18194_C7497   5  53 247 1112573 .. 1112593 -  -3.9  -3.65812   TGCCGGGCAAGACAA            TCCGGCC TGGAAGG GGCCGCA            AACGCCTTGCCGGAT
Bcep18194_C7502   6 100  33 1118680 .. 1118700 -   -14  -4.90266   TGCAGCAACGAAAAA            GCGCGCAC TGAGC GTGCGCGC            GCTGCCCCAACGATG
Bcep18194_C7506   2  50 226 1123133 .. 1123143 -  -4.6  -3.29471   TGCCGACGAGACGAA                 GCGC CGA ACGC                 TCGACCTTCAAGGCG
Bcep18194_C7515   5  51 252 1132228 .. 1132244 -  -2.9  -3.62591   TCGAGAACCTCCAAA              CGCAATG CGG CATCTCG              CCGGACGACGTCATC
Bcep18194_C7521  10  62  95 1138224 .. 1138235 -  -7.2  -3.65046   CCGGGATCGTAATAA                GCGG CGTA CCGC                 TGGCATCGGTGGAGA
Bcep18194_C7528   7  75  -4 1146457 .. 1146490 - -13.8  -2.98493   GCCACGACGAAAGCA     CGCGGGCCTGCGCG TGACGG CGCGCAGGCTCACA      CCGTTTCGAACAGCT
Bcep18194_C7536   9  66 110 1157864 .. 1157885 - -10.1  -3.32647   TCGCAAGCAGATCAA           GGCGCACGAG ATT CCCG-GCGCC           GACAACGCGATGGTG
Bcep18194_C7540   6  66  72 1160799 .. 1160822 - -11.6  -2.75064   TCCGGCAGGCAACGA          GCGCCGCGCG CATT CACGCGGCGT           TTCACCGGCTCGCTG
Bcep18194_C7554   4  43 449 1180997 .. 1181012 -  -3.2  -3.05596   GACGCCGCCACGCAA              CCCG AAACGGCA CGGG               TCGATACGCCGCTCG
Bcep18194_C7554   4  43 233 1181217 .. 1181228 -    -3  -3.01712   TCGTGCTGTCGAAGA                TGTA CCAG TACA                 GCGCGTCGTGGATGC
Bcep18194_C7561   5  54  21 1191323 .. 1191342 -  -8.5  -2.71011   ACGCTGGTCGAATGA            GCACGGC GCGGTT GCCGCGC             GCCTGGGACTGGACT
Bcep18194_C7566   7 100   7 1196395 .. 1196443 - -23.3  -2.56914   CATCGCATGAAGGGA CGCGA-CGC-CGCGCCTCCGGCC GTCCA GGCCGGAGGCGCGTACGGTCACG CTCGCATCAGAACCG
Bcep18194_C7577   6  68  15 1208497 .. 1208538 -  -7.9  -3.92522   CGGCAACGGTAGAAA CCGGCCACGC-CGCCGCG CCGACAT CGCGACGAACGCGGTCGA CGCCGTTCAATCCGC
Bcep18194_C7589   3  61   1 1223887 .. 1223898 -  -3.6  -4.13767   TCGCCCACGCGAAAA                GCGA CGGC CCGC                 TCAGCCCTTGCCGAT
Bcep18194_C7593   3  71 147 1227397 .. 1227410 -  -8.1  -3.85698   TGCGCGTTCCACAAA               CCTGC GTGA GCAGG                CGGGATTCGGGCTGC
Bcep18194_C7618   2  58 -40 1261779 .. 1261807 -  -8.7  -3.21912   CGCTCAAGTCAGGAA        TCCGTTGCCGGCG CAG CGCGGGCAGCGCA        ACAACATGTCGCCGG
Bcep18194_C7635   8 100  27 1281745 .. 1281767 - -17.7  -3.95073   CCGCACACGCACAAA           CGGCGCCGG TCGAT CCGGCGCCG           TTTGCGCTGTGCCCG
Bcep18194_C7663   5  53 118 1308153 .. 1308178 -  -3.9  -3.58343   GGCAGCACCGGCAAA         TGGGGCAGC GCGACGAT GCCGCCCAA          TGCGATTTCGGCCGA
Bcep18194_C7669   6 100  54 1314276 .. 1314295 - -16.4  -4.13945   AGCCGCATGCGAAAA            CGGCGGGC ATCT GCCCGCCG             CCGAGTCTTCGCCCG
Bcep18194_C7675   6  65 148 1320450 .. 1320476 -  -8.6  -3.62597   CGCATCGTCGAAGAA         GGCACGCACCAG CAG CTGCTGCAGGCC         GGCGGCATTTATGCG
Bcep18194_C7687   7  76  95 1334280 .. 1334290 -  -8.2  -4.11751   ACGAACGGCTGAAAA                 CGCG GCC CGCG                 TATCGCACGCACGTG
Bcep18194_C7694  13  71 267 1340614 .. 1340630 -  -9.3  -3.76952   CGGATCGAACCGAAA              CGGCCGC GCG GCGGCGG              CACGTTTCCTGCGGT
Bcep18194_C7718   5  76 237 1371077 .. 1371109 - -11.1  -3.72695   ACGGTGCGCAGGAAA      CCGCACGCATGACGC CAC GCGCCGGGCGCGCGA      GCTATCTCGGCGAAC
Bcep18194_C7729   5  64  54 1380608 .. 1380627 -   -10  -3.24232   GGCGCTGCAAACAGA            TGCGCGCGC GAT GCG-GCGCA            CGTCCCATAAATGGC
Bcep18194_C7739   9  64 264 1391384 .. 1391415 -  -3.5  -4.25056   GACGGCAGCAAGAAA      GCGGGACGTACGC GTTACA GCGTCCGCCACGA       CTTCGCGCTCGAATC
Bcep18194_C7732   3  59 294 1384520 .. 1384530 +  -2.4   -4.1196   CGATCCGGTCGATCT                 GGCG CAA CGCG                 TTTTGCCCATCGCTT
Bcep18194_C7728   6  51 266 1380826 .. 1380856 +    -6  -3.13639   TCGTGCCGATGCCGA       TGCGTGTGCTCGAG CGG CTCGTGCGTGTGCG       TGTGTTCATGCCGTT
Bcep18194_C7717   3  71   9 1371210 .. 1371231 + -12.9  -3.07816   CGGGTGAAGGTGGAA           GGCGCGCCG TCGA CGTCGCGCC            TTCCATGCATCGGCA
Bcep18194_C7710   4  52   0 1361530 .. 1361563 +  -7.4  -2.77182   CGACGCGACCGAGTG    AGCGGCGCGGATGCGT CGGT GCGCA-CCGC-CCGCC     TGATTCGGTATCCGG
Bcep18194_C7707   2  69 229 1357883 .. 1357899 +  -6.6  -4.18506   TGGCCACGTGCTTCG              GCTCAA AGAAG TTGAGC              TTGTTTTCCCAGTAC
Bcep18194_C7693   5  48 361 1341049 .. 1341059 +    -4  -3.31461   GGTTCATGATCGGAA                 TCAT CAA ATGA                 TTCTCGAGCTCGGTC
Bcep18194_C7686   4  52 436 1334780 .. 1334803 +  -7.4  -2.78463   CGATGTTCGCTCGCG          CGACG-ACCGC CCG GCAGTTCGTCG          TCTCGTCCGCCAGAT
Bcep18194_C7674   4  49  12 1320572 .. 1320592 +  -6.7  -2.73364   GTAAGCCGCCCATCC            GGATGCGTG CGA CGCGCGGCC            TCATTGGCCTGGCCG
Bcep18194_C7668  10  90  75 1314297 .. 1314347 + -19.6  -2.60075   GCATCTGCCCGCCGC CGAGTCTTCGCCCGCGCACCGC CTCAAGC GCGGCGCGCGGGCGGGCCCTCG CTTACTTCAACCGCG
Bcep18194_C7662   6  67 455 1308703 .. 1308749 +    -6  -4.13767   GCGCCGGATCGCCGT GCACGAGCGCGTCGTCGCACGGCG GTA CGTCGT-CGAC--CGCGAT-GTGC TTTTCCCGTGCGCGC
Bcep18194_C7654   0 NONE
Bcep18194_C7634   6 100  43 1281745 .. 1281767 + -17.7  -3.63627   CCGCACACGCACAAA           CGGCGCCGG TCGAT CCGGCGCCG           TTTGCGCTGTGCCCG
Bcep18194_C7630   3  57 106 1278144 .. 1278154 +  -8.2  -3.06815   GAGTTCGGTGATGTC                 CCGC AGC GCGG                 TGTCTTGCGAGCACT
Bcep18194_C7624   8  55 291 1272047 .. 1272073 +  -8.7  -2.92513   TCACGTGCGCGTCGA        GC-CCGTCGAGA TCCT TCTCGTCGGCGC         TGTAATTGACGTTGT
Bcep18194_C7624   8  55 419 1272175 .. 1272185 +  -4.6  -3.60296   TTGAGGCTCAGCAGG                 TCGG CCG CCGG                 TTTGGCCTGGAACTG
Bcep18194_C7620   1  53 104 1267057 .. 1267083 +  -6.5  -3.17901   GAAACCTCACTCACG        CGCGGCG-GTGC GCGA GCATGCGCCGGG         TTCGGTTCCGCGTCT
Bcep18194_C7617   3  58 -12 1261700 .. 1261723 +  -5.1  -3.73224   CGCGAATGCCAGTTC          GCCGCCCGC GTAAGG GCCGTCGGC           TTTCGTCACGCGTGG
Bcep18194_C7598   3  56 184 1234432 .. 1234458 +  -3.6  -3.93583   GACGATCACGTCGTC        GCCGTCGCGCG CGATCT CG-GTGCCGGC         TTTCTCGATCACTTC
Bcep18194_C7592   7  69 439 1227844 .. 1227872 +   -11  -3.33261   CCGCCACCATCTGCT       GCTGGCC-GC-CGC TCA GCGAGCCGGCCGGC       TTGTCGAGCTTCGCG
Bcep18194_C7588   0 NONE
Bcep18194_C7582   3  55 -27 1214342 .. 1214354 +  -4.7   -3.6715   TTGCTCGAATGGTTC                GCCGG CAG CCCGC                TTTGCCATTCGCTAA
Bcep18194_C7576   2  45  19 1208512 .. 1208543 +  -4.3  -3.06796   CCGGCCACGCCGCCG      CGCCGAC-ATCGCG ACGAA CGCGGTCGACGCCG      TTCAATCCGCTAGCG
Bcep18194_C7565   6  66 188 1196563 .. 1196577 + -11.4  -3.09671   CGATGCTGCCCGCGC               CGCTCG TGC CGAGCG               TCTTGCCCTTCGCGT
Bcep18194_C7539   5  77  31 1160800 .. 1160821 + -12.9  -3.54543   CCGGCAGGCAACGAG           CGCCGCGCG CATT CACGCGGCG            TTTCACCGGCTCGCT
Bcep18194_C7535   4  48 300 1158203 .. 1158230 +  -5.6  -2.94144   ATCGCCGCGAGATCC        TGCGCGCGGTAAT CCG GTTGC-GTGCGCA        TCATTTCGCTGACCG
Bcep18194_C7527   7  66 473 1146946 .. 1146988 + -11.1  -3.02511   AAGCATGCGTGCCAG TGCGCGAGCCGTTCCCGCG AATAG CGGGCGAGCGGCGCGAGCA TGTTGCACAGGTGCG
Bcep18194_C7522   3  60 367 1142107 .. 1142146 +  -9.9  -2.71712   CCCGTCCGCCGTGAT  CTCGTGCCGC-TGGCCCG ACCCG CCGGCCACGCGGCTCCAG  CTTTCCGACACGAGC
Bcep18194_C7514   7  58 398 1132738 .. 1132760 +  -7.7  -3.29144   TGCCCAGCATGTCGT           GCAGCCC CCAGCCGTT GGGCTGC           TTCTGACCGACCTCG
Bcep18194_C7509   5  51 400 1129124 .. 1129144 +  -3.9  -3.53444   GAGAGATCGCGCCGA            TGCGTGGCG ATC TGCCATACA            TTTCCCCACGGATCC
Bcep18194_C7505   5  59 433 1123602 .. 1123637 + -10.4  -2.64616   CGACTTCGATCGAGT    CGAT-CTTCAGGCCGCG CTC CGCGGCCTGGATCAGCG    TGATGTGCGTCAGGC
Bcep18194_C7485   5  54 146 1100899 .. 1100913 +  -7.8  -3.02144   TCTTCCGCATTTCGT               CATGCC ACG GGCGTG               TCTTCAGGCAGGTCG
Bcep18194_C7474   4  48   1 1089198 .. 1089247 +  -6.3  -2.53715   GTCGCGCTGCTGTAA CG-TGATGCGCCGG-CGCGCCGC CTAAGC GCGGGTCGACCGGCGCACAACCG CTTCGTCATGATCGA
Bcep18194_C7466   5  66 186 1081853 .. 1081889 + -10.9  -3.03159   TCGGGCCAGCCGAAC    GCGTGGAAGATGCGCTC GGC GAGTTCATCTTCAATGC    TGTTGCGGAACTTCC
Bcep18194_C7461   7  83 135 1076081 .. 1076136 +  -7.6  -4.62336   ACCCCGATGCCAGGA CGCAT-TCGTAAAATCGCCGCCAGT GCTATTG GCTGGCGGCGATTTCCCGGCAGGTG TTTTTCGGGTGCGCT
Bcep18194_C7454   4  49 319 1069644 .. 1069656 +  -6.2  -3.02511   ACTTGAACCTGGTTG                CCGC CCGAT GCGG                TGTTGCCGAAGTCAG
Bcep18194_C7449   7  76 187 1064593 .. 1064612 +  -7.8    -4.258   ACGTTCGTAATAAAT            CGCAAGCC AGAC GGATTGCG             TTTCTTCGTGCGTCC
Bcep18194_C7440  16  78 -59 1055822 .. 1055867 + -14.8  -3.09831   AACAGGCATCTGGAT GCGGCAATTGCGGCGGGTGCCA AGCC TGGCACCCGTC-CG-TGGCCGC TGGTTTTGCAATAGC
Bcep18194_C7433   1  43 198 1047176 .. 1047186 +  -2.4  -3.18849   AATCGCGAGGTAGTA                 CGGC CAC GCCA                 TCTTCGTGGTCTCGC
Bcep18194_C7406   4  59 101 1018338 .. 1018358 +  -2.4  -4.14392   AACCAGTCGAGCAGC            GCGCGCGT GACGA ACGCGGGA            TTTTCCAGATTCGAG
Bcep18194_C7388   3  79  15  999805 ..  999833 + -15.9  -2.94872   GCACGCCGCCGCCCG        CGCACGGGCGCGC GTC GAGCGCCCGTGCC        TACTTCTTGAATACG
Bcep18194_C7382   8  66  17  994359 ..  994400 + -10.9  -3.06915   GGGTCGTTGCTGCGA CGGCAGCGCGGA-CGTCGC GGTTCA GCGACGATCCGCGA-GTCG TTCGCTCAGCTCAGT
Bcep18194_C7378   4  55  77  991243 ..  991261 +  -5.3  -3.57263   CCCTTCGCGCGCAGT            TCGTG-GC CGAT GCGCACGA             TTTCGCGCTCGCCCT
Bcep18194_C7356   5  44 369  966518 ..  966539 +  -2.9  -3.14745   GAATTTCGGGTACTT           CGCATGGTCG ACC CGGCTG-GCG           TCTGTCTTGTAGCCG
Bcep18194_C7343   2  47  59  947045 ..  947103 +  -5.2  -3.05384   AGATGGGCGGCCGAT GCGGTGGTGCGTGCGGTGCCGGTTCCCTG CCGG CAGGGTCGCA-CGCCGCACGT-CCAC-GC TTGAATGAGCGCGCC
Bcep18194_C7337   0 NONE
Bcep18194_C7334   7  55  86  935719 ..  935767 +  -5.1  -3.63707   CGGGCACCACGCACC CGCCCGC-CGCCGTACTGGCGGT GATGA GCGGCC-GTCCGGCGTGCGTGCC TTTGCCGGTTCTCTT
Bcep18194_C7313   2  57 122  908216 ..  908241 +  -8.2  -3.05844   CGACGCGATCACGAG         CGTCGTGCGC AGCCGC GAGCGCGACG          TATTGCCGTCGCCGA
Bcep18194_C7302   7 100 130  894597 ..  894627 + -28.4  -2.73994   GTTATGGGGAAAACA       TGGGCGGCGTCCGG CAT CCGGACGCCGCCCA       TCGTCTTGAGCCGCT
Bcep18194_C7284   2  49  27  876051 ..  876063 +  -5.5  -3.04461   CGATTTCATCCGAAA                TCGTG AAA CGCGA                TGTTCAAGCTGCATC
Bcep18194_C7278   4  91  49  869247 ..  869267 + -16.1  -3.54109   AGTCGAGTCGAAAAA            GCGCCGGCG TCG TGCCGGCGC            TTCTCGTTGCGTTGC
Bcep18194_C7273   5  63 293  863196 ..  863216 +    -9  -3.27475   GCGTCATCAGCAGGG            TCGTCGGC GCGAG GCCGATGA            TGTTCTCGTCGACGA
Bcep18194_C7270   6  68  52  859980 ..  860034 +   -13  -2.79273   CCGCCGCCGGCTTCG CCAATCAGTCGCGCG-GCCGGTCGAGC AGTT GCTTGACCAGCGCGCGC-AC-GATCGG ATTCTGTTCGCGACC
Bcep18194_C7258   3  71 159  847931 ..  847956 +  -5.3  -4.50358   GTTGCCGCATTTCTT         TCCGCCACTGT TCCT GCAGTTGCGGC          TTTTGATGTTTCGGT
Bcep18194_C7245   6  63 293  836386 ..  836401 +  -4.6  -4.07568   AGCGGATGCTTGTCG              TCGCCG ATCA CGGAGA               TTTTCGAGAACAACG
Bcep18194_C7239   1  44 111  829817 ..  829830 +  -3.7  -2.87132   AAACGCCCGACTGAA               CGCCG CTTC CGACG                TATATCCGACACGAC
Bcep18194_C7226   3  66 316  817224 ..  817251 + -11.3  -3.07994   CTTTTCCGGAAAGAA        GTGCGAAACGG ACCATC CCGCTTCGCAC         TTCCGTGACCTTCCC
Bcep18194_C7221   1  66 343  811907 ..  811935 + -11.5  -3.06133   TGCGAATCGTGATCA        CGCCGCGCTCGGG AAT CGCGTGCGCCGCG        TTCACTAGCAGGTTC
Bcep18194_C7187   3  53 430  775494 ..  775521 +  -4.8  -3.40403   CGGATGCAGGCCCGC        GC-CGATCTCGTG CAT CACGTAATCGAGC        TTGTCGTGCGGCAGC
Bcep18194_C7166   4  54 457  747748 ..  747790 +  -3.1  -3.72324   CTGCCACTCGTCGAG CGAGAGGTCGG-CGAGCGGC TTGA GCGGCCCGACCGTTCCCGCG TTGTTGATCGCGATA
Bcep18194_C7159   4  51 169  738084 ..  738115 +  -6.5  -3.06492   CACCACGGTCGCGAC      TTCCTCGGGC-CGC CCCGC GCGCGCCAGCGGAA      TCTTCGAGTGGATGA
Bcep18194_C7148   6  69  32  726844 ..  726875 +  -7.1  -4.24204   TGGCTGGAACGATCA      CGGGGCGCGGACA TACTAC TGGCCGCGCCCGA       TTTTGCGTATGACTC
Bcep18194_C7144   5  56 131  721670 ..  721693 +  -7.4  -3.19463   GAACATCGCCAGCCG          CTTGAGGTAG TCAC CAACCTCGAG           TTCGTCGGTCATCCC
Bcep18194_C7140   5  65 166  717008 ..  717038 +  -6.9  -3.91897   TCGCCACGTCCATCA      GGCGT-GC-CTCGGC CAG GCCGAGCGCCATGTC      TTTCTCGATCACGGC
Bcep18194_C7135   5  54 280  712468 ..  712488 +  -5.4  -3.53012   CTCGACGCAAGTCAT           GTGGCGAGG CGTG CCT-GCCGC            TTTCGCCGGCACGCC
Bcep18194_C7131   6  57  26  707566 ..  707581 +    -6  -3.60792   GTGCGGAGAGCACGC              GCGGCC CGGT GCCCGC               TTTGGCCATTCGCGG
Bcep18194_C7125   4  56  61  700468 ..  700490 +  -9.1  -2.62263   GAAGCCGGTTCGACA          CGGCGGATCG ACCG CGG-CCGCCG           TGATATCAGACAGGT
Bcep18194_C7113   5  69 270  686633 ..  686643 +  -3.2  -4.56597   ACGTTTCCGAATGAG                 TCCG CGC TGGA                 TTTTTCCCGACGCAG
Bcep18194_C7109   6  58 412  679740 ..  679755 +  -4.6  -3.68619   ATGGCCTTGCCCTCG              TCGTGC AGCA GCGCGG               TTTCCGTCACTTCGA
Bcep18194_C7099   8  81   4  666688 ..  666711 + -11.6  -3.84825   CAACGCTCGTGATCC          GGCGCTCGCC GTTC GGCGGGCGCG           TTTCATCTGGATCGA
Bcep18194_C7082   6  68 182  645460 ..  645481 +  -9.5  -3.61398   TGCCGGCGCGGTGCA           GTCGCACGAT GGT ATCG-GCGAC           TTCTTCCGGCGAGCC
Bcep18194_C7067   4  54  30  629983 ..  629998 +  -3.2  -3.77087   GTTGCATGCGGGGCG              TTCGCG AAAA TGCGAG               TTTGAATCTTAAATA
Bcep18194_C7063   9  58 263  628327 ..  628354 +  -5.4  -3.81951   TCAAATTATAATCGA        ACGCCTTCGGCG CCAC CGCCGAAAACGC         TTTCGTGGTGTGCGA
Bcep18194_C7057   6  67 402  625352 ..  625369 + -11.3  -3.22476   GTCCGTGTAGCCGGC             TTCGCGG ATCG CCGCGAA              TTCGTCGTCGGTGAT
Bcep18194_C7026   5  51 328  582873 ..  582890 +  -6.9   -3.1082   CGTGGCTGCGCAAAT             AGCGCGA TTCC TCGCGCA              TGTGTTCGGTCAGTG
Bcep18194_C7014   6  48 412  576797 ..  576810 +  -4.5  -3.28712   GGTCCGTCACCATCC               CGACC AGGC GGTTG                TTGTCACACACCGGG
Bcep18194_C7014   6  48 438  576823 ..  576850 +  -6.8  -2.52543   TTGTTGTCACACACC        GGGAGCGCGCCG ACGT CGTAGCGCTCCA         TCAGTTGCGCGGCAT
Bcep18194_C6996   7  95  66  554410 ..  554442 +   -20  -3.21099   CTGCGTAGTAGAGGA     GGCGCTGAACG-CGG ATTG CCGGCGTTCAGCGCC      TTCGTCGTGCCGCAG
Bcep18194_C6974   2  46 465  534256 ..  534270 +  -5.7  -2.78816   CCGTGTACATGTCCT               TCACG GCCTG CGTGA               TCTCGTCCGGCGTCG
Bcep18194_C6962   7  80 258  523489 ..  523521 +   -15   -3.1505   GGTGAGCTCGCGCGC      GTCGATCTCGACGA TTTCC TCGTCGAGATCGAG      TTGCTCGCGAATGCT
Bcep18194_C6958   0 NONE
Bcep18194_C6928   6  68  19  484353 ..  484366 +  -9.5  -3.57418   GGCGGCGCGTTCCGG               CCGCC GCAC GGCGG                TTCGTTTCGTGCGTC
Bcep18194_C6923   2  74 409  478274 ..  478318 +   -15  -2.64616   CGATCTGGATACCGG TGATCGTGCGGCCCGACGCGC GCCA GCGCGT-GAGCTGCGCGAGCA TGATCTGCGTGACGC
Bcep18194_C6909   4  49 291  463390 ..  463417 +  -6.3  -2.80816   ATCATCCAAAGGGGG        GCC-ATCAGCAG TCACT CCGCTGATAGGC        TCTCGTGGCTCAAAA
Bcep18194_C6909   4  49 353  463452 ..  463471 +  -6.4  -2.81464   ATCCACCAAACACTG            CGTCGAAG TCTG CTTCCACG             TCTGCTAGGTACTGC
Bcep18194_C6903   5  65  65  456941 ..  456988 +  -8.2  -3.57561   CAGGTAGCCGGTGAC GACTTCGAAGCGGCGCGTCGCAC CCG GTGCGA-GCGCCGCCACATGGCC TTTGCGGCGTTCGGC
Bcep18194_C6898   5  49 277  453198 ..  453227 +  -6.3  -2.73875   GGCTCCGTTCGGCTG       CGGCGCGTTGCAGG ATG CCTGCCGC-CTCCG       TGATATTGCCCGGCA
Bcep18194_C6886   1  57  73  439298 ..  439350 +  -6.3  -3.53012   AAGCACAGCGGTTCG CCGGTCGCGCCGAT--G-CGC-GCGAG GAA CTCGCCGCCACCGACCGGCTCGACCGG TTTCAGCGGCCGAAC
Bcep18194_C6867   0 NONE
Bcep18194_C6850   0 NONE
Bcep18194_C6814   6  53  66  349006 ..  349026 +  -4.5  -3.57144   GCGCGCTCCCATGGA            CGGCTCCCC TGG GCGGGGCGG            TTTACGAATCAGACG
Bcep18194_C6810   2  49  25  343908 ..  343963 +  -6.1  -3.07816   ATGCAGGTATCGCCC GCGCTCAACCGCCGCGCTTGCGCCGCAC GTC GTTCGGCGTCA-CGC--CGGTCCAGCGC TTGAATGCGTGGCGA
Bcep18194_C6801   6  63 469  333272 ..  333288 +  -9.4  -3.32023   AGGAAATGCCCGCAT              GAGCGG AGCGG CCGCTC              TATTCGTTCTATGGG
Bcep18194_C6792  11  69 221  322806 ..  322816 +  -6.8  -4.12532   CCTTTGGCTGCGTAA                 CGGT ACG ACCG                 TTTCTCTCTCGCCCA
Bcep18194_C6785   2  78 263  316064 ..  316099 + -14.2  -3.05596   CCAACTATTCAGCAA    TCCGTCGATCAGGATGA TGC TCATTCTGG-CGACGGA    TTCGATCGCGCCATG
Bcep18194_C6779  10  76 170  305770 ..  305804 + -10.7  -3.73534   GACCCTGCGCGTCAT    GAGGGATGCGGGC-CG GCGG CGCGTCCGTATCCCGC     TTATTCATCGCGTTA
Bcep18194_C6768   9  68 176  289958 ..  289991 + -13.1  -2.71924   TGTCTGCCCGAAGCC     CGCGGCTCGCGG-CGA TAC TGGACCACGAGCCGCG     CTTTGAAGCGCGATC
Bcep18194_C6754   2  41 405  275993 ..  276013 +  -3.8  -2.59431   AGACTGATGCGGTAC            GGGCAGGC AGGTC GCCGACCC            TCGCTTGTGACAACA
Bcep18194_C6728   4  70  37  250729 ..  250747 + -10.3  -3.63068   GGCCACGTGGGCCGT             CCGCATC ATTGC GATGCGG             TTTCCCGTGGTCTCC
Bcep18194_C6709   5  52 308  226918 ..  226932 +  -5.6  -3.38316   ACGATCGACTTCGGC               GCAAGC GCG GCCTGC               TTGATTGCCTCGTAG
Bcep18194_C6686   6  93 135  202885 ..  202911 + -20.8  -3.10975   CGTCACGCTGCCTGC         CGCGCCCGACGC ACT GCGCCGGGCGCG         TCTTGCATGATGCGT
Bcep18194_C6682   6  49 214  199984 ..  200017 +  -5.9  -3.05384   GACGTGGCCGTGAGC     CGAAGATGGCCG-CGC GGC GCGTCGGTCGTGTCCG     TTGCATCGAGCGCGC
Bcep18194_C6661   5  56 416  175289 ..  175307 +  -3.7  -3.71848   CGTCATCACGCTCTT             GTCGGAC TGGTC GGCCGGC             TTCTTGCTCGCGCCG
Bcep18194_C6647   3  44 448  157184 ..  157209 +    -4  -2.83715   GAGATTCGCGACGAG         CGGCGC-CA GTTGCAGGG TGAGCGCCG         TGTCGTCGTGGTCGA
Bcep18194_C6641   4  65 163  150138 ..  150153 +    -9  -3.43492   ACCGCATTGGGGTCC              GCTTCG ATCA CGAAGC               TTCTGATCCCTCTCG
Bcep18194_C6635   5  65  60  138268 ..  138303 +    -9  -3.53012   TTTTGCGGGAGGGGC    GTGGCCAGTGTGACGAC TGA GGCGTCACGCTG-CGAC    TTTCGGCCGGCCAGC
Bcep18194_C6625   5 100  22  126545 ..  126570 +   -19  -6.36459   CGCTTCCCGACACAG         CCCGGCCCGC TTCGAT GCGGGCCGGG          TTTTTTTTTATTGGC
Bcep18194_C6617   4  59   2  117551 ..  117597 + -10.1  -2.62184   AGCAGGGCGAATAGG GCGCCGAT-CGACACGCGATCCG CGC CGGG-CGCGGGTGGGATCAGCGC TCGTGTGCGGCGCGA
Bcep18194_C6609   4 100  68  111069 ..  111092 + -16.8  -4.85782   ACGCGAAAACGAAAA          CGCCACGGAT GAAA ATCCGTGGCG           TTTCTTTTTACGCAG
Bcep18194_C6593   6  59   9   86051 ..   86081 + -10.4  -2.64651   GCAATAGTCGTTTGC       CCGCAGTGGGGAGT GGC ATTCCACACTCCGG       TCGGTTTCAGACATT
Bcep18194_C6577   6  77  37   64106 ..   64117 +  -2.2  -5.06585   TGGCTGCACATTATT                CGTCG AAC CG-CG                TTTTTCTGTCGTTTC
Bcep18194_C6574   1  52  99   60842 ..   60858 +  -5.8  -3.32022   CGAGCACCGCACTGA              CTGTCG TCACC CGACGG              TTCATGTGTCGCCCC
Bcep18194_C6546   5  59  80   29977 ..   29996 +  -6.4  -3.60627   GTCTTACGAAGTCGA            CGTT-GCGG CAA CCGCTAGCG            TTTCGCGTCGAATCC
Bcep18194_C6533   5  66  27   12643 ..   12658 + -11.8  -2.77227   GGCCAAACAAGAAAC              GGGGCC TCGC GGCCCC               ATTGTCGTTTACTGG
Bcep18194_C6528   4  56 210    6057 ..    6095 +  -9.4  -2.64794   TGCCTTGCGCAACCC   ACTGCCACGAGTGCGGCG GCG TGCCGAACGCGTAGCAGC   TCGTATGGCATTGCG
Bcep18194_A3195   3  48  30   28126 ..   28150 -  -4.2  -3.34962   TGCGACACGGCAGAA         GCAGCCC-CGG TTGC CCGTGAACCGC          CCCGCCGCATCGAGC
Bcep18194_A3199   2  49 108   31573 ..   31619 -  -7.1  -2.78384   TGCGCCCGCACGACA GCCGGACTGACGCACGCAGGCG AATC CGCAT-CGCGCAAGCGTCCGGC CACCGCCATACACGG
Bcep18194_A3212  12 100   7   41811 ..   41829 - -13.1  -5.63504   AAGCCGATAAAAAAA             GGGCGGC TCATT GCCGCCC             TTCGTCTTATCGCCC
Bcep18194_A3233   8  74 -17   65443 ..   65474 - -14.5  -2.65409   GAAGTAGGAAGGAAT     GCGCGACGCGC-GCG TCAG CGCTGCGCGTCGC-C      GAAGATCAGCGACAC
Bcep18194_A3247   3 100  24   79485 ..   79500 - -11.8   -5.4505   GCGCCCAACAAAAAA              CCCGCC GAAA GGCGGG               TTTTTCTTGGAACAG
Bcep18194_A3255   8  90  97   89074 ..   89116 - -13.5   -4.0219   CAAGAAAAGCAAGAA GTAACG-CAGGCGGCGGCGCA TCG TGCGCTGCCG-CTGTCGTTTC AGCAGACGGCTGCCG
Bcep18194_A3270   6 100 218  103025 ..  103051 - -17.4  -3.59979   TGCCCGGACCCCAAA         GCGCTGTTGGAC GGA ATCCAACAGCGC         TTTTTCATTTGCGTG
Bcep18194_A3291   0 NONE
Bcep18194_A3296  11 100  30  136218 ..  136243 - -16.1  -4.63527   CGATCATGCGAAAAA         GCCACCGGGCC GTTG GGTCCGGTGGC          TTTTTCTTTTTCCGC
Bcep18194_A3302   0 NONE
Bcep18194_A3306   3  49 379  147813 ..  147826 -  -2.3  -3.65046   CGGGCACGGCAACAA               CAGCG GCCA CGGTG                GCGGGCATCACGGCG
Bcep18194_A3311   3  81  10  154707 ..  154763 - -10.6  -4.18018   GGGGCCGACTGAAAA GGGGCGCGCGCGAGGCGTCG-CTGCCGC GTC GCGGCATTCG-CGCCGTTCGGGCGGCCC GCGGGGTGGCTACCT
Bcep18194_A3317   0 NONE
Bcep18194_A3321   2  44 170  165918 ..  165938 -  -4.7  -2.78813   CGCGATCGGAAGAAG            GATCACCTC GAC AAGCTGATC            GCCGCACACGCGGTG
Bcep18194_A3333   4  54   2  182488 ..  182506 -    -8  -3.06183   GCCAGCGTCAGGCAA             GCGGCACG GCA CGCGCCGA             ACTACGCGATCGCGG
Bcep18194_A3341   4 100  82  197335 ..  197350 -  -7.5  -5.75342   GCCGGCGAAAAAAAA              GCCGC ATTGAA GCGGC               TCGACGGTACGGCGA
Bcep18194_A3350   3 100  73  207460 ..  207478 - -17.4  -4.98531   TGCGGAAATGAAAAA             CGGGCGCC AGT GGCGCCCG             TCGAAATTACCTGCC
Bcep18194_A3378   2 100  37  236745 ..  236769 -   -20  -4.11394   ATGGCATGCGTAAAA          GCCCCGCCGG TGATG CCGGCGGGGC          TTTTTTTTCGAGACC
Bcep18194_A3382   8  91  33  241951 ..  241976 - -16.1  -3.58801   ACAGAAGGGGTGAAA         GCGCGCATGCG GTAA CGCAGGCGCGC          TTTCTTTTTGGGCCG
Bcep18194_A3386   5  63 296  245919 ..  245933 -  -9.2  -3.31144   CGTCGATCCCGAGAA               CGACGC GGC GCGCCG               TCCGGCGCTCGCGCT
Bcep18194_A3395   2  58  35  252895 ..  252914 -  -7.8  -3.28712   TTTGTGGGTTCACAA            CG-GCAGGC CGT GCCCGCGCG            CCGCGTTTGACGCAG
Bcep18194_A3400   7  67 355  258083 ..  258130 - -12.9  -2.50816   GGCTGATCGACGAAG GGCCGCTCGCCGATG-GCGGCAT CGAG ATGCCGCGCATCAACGAA-AGCC GGACGGGGCGCCGCT
Bcep18194_A3408   2  53 275  265664 ..  265679 -  -6.8  -3.16564   GCCGCAGTTCATCAA              CG-CGGC CGA GCCGACG              CTGCCGCAGTTCGGC
Bcep18194_A3477   5 100  28  338997 ..  339022 - -20.5  -5.44119   TCGACCGCAAAAAAA         CGGCGGGACAC CGAG GTGTCCCGCCG          TTTTGCTTTCCGCCT
Bcep18194_A3486   4 100  24  348115 ..  348130 - -11.8  -5.27335   CGTGCCAAAGAAAAA              GCGCCC CGCG GGGCGC               TTTTTTTATGTCCGG
Bcep18194_A3497  13 100  85  360902 ..  360928 -   -23  -3.38726   GACGCGAAAAAACGA         CGCCCCGACGGG ATT CCCGCCGGGGCG         TTTCGCATCGTGGAG
Bcep18194_A3504   3  44 332  371380 ..  371426 -  -2.8  -3.14132   TGCGCTGTCGACGAA GCTGCGCGAGCTCGGCGTGCCGG CTGA CCGGCG-GCCGTTC-CGCCC-GC ATGTGACGCTCGCGC
Bcep18194_A3537   5 100  53  399347 ..  399366 -   -15  -4.56914   CGATGCAAAGCAAAA            GGGCAGCC AACC GGCTGCCC             TTTTTCATTTCCGAC
Bcep18194_A3544   2 100 162  407108 ..  407132 - -13.6  -5.55664   CCAGCAGCAAAAAAA         CCGCCAGGCAC TTCG GTGCC-GGCGG          TTTTTTCGCCGATGC
Bcep18194_A3555  10 100  41  420874 ..  420890 - -13.7  -5.72622   GCCACAAACAAAAAA              GGACCGC CAA GCGGTCC              TTTTTTCATGAAGCA
Bcep18194_A3573   7  66  22  441880 ..  441903 -   -11  -3.06183   GCGACCCGCATCCAA          CGAAGCGATG CGAA CACCGCTCCG           CGAAGCGGCAAAACG
Bcep18194_A3579   4  54 319  450961 ..  450977 -  -7.9  -3.04144   GCTGCATCTGGAAGA              CGTGCAG GAG CTGCGCG              AATCGACCGAAGAGT
Bcep18194_A3586   3  60 187  459079 ..  459106 -  -5.4  -3.84406   CGCGCAGTACAAGAA        CCTCCCGCGCCGG CGG CCCG-GCGAGCGG        TTGAACGAGATCCTC
Bcep18194_A3591   4 100  27  464308 ..  464325 - -14.1  -5.61881   GCCGAAAAACAAAAA             GCCCCGC CGAA GCGGGGC              TTTTTTCACGAATTA
Bcep18194_A3604   8 100  86  476308 ..  476324 - -15.1    -5.626   CATCGGATAAAAAAA              GCGGGCC AGT GGCCCGC              TTTTTTGTTGTGCCG
Bcep18194_A3611  10 100  27  484666 ..  484681 - -11.8  -5.80951   ACCGAAAAGAAAAAA              GCCCGC ATAA GCGGGC               TTTTCACTGAGACGA
Bcep18194_A3616   7 100  48  490740 ..  490765 - -17.5  -5.60993   CGCCCGATAAAAAAA         CGCCGCGTCCC GAAA GGGGCGCGGCG          TTTTTGCATGCCGGC
Bcep18194_A3626   5 100  54  500182 ..  500211 - -23.7  -3.90112   TGCGCCGGAATGAAA       CAGCCCGATCGGC CAAC GCCGATCGGGCTG        TTTCATTTGCAGCGA
Bcep18194_A3634   7 100 236  516916 ..  516933 - -14.1  -4.88407   CGATCGAACGAAAAA             GCCCGGC TTGT GCCGGGC              TTTTTTGTTTTGCGG
Bcep18194_A3634   7 100  33  517121 ..  517136 - -11.8  -5.46706   ACCGGAAAAGAAAAA              GGCGCC CGAA GGCGCC               TTCAATATGCTGCGG
Bcep18194_A3653  11 100  45  538788 ..  538803 - -10.4  -5.87996   CAAGCAATAAAAAAA              GCAGCC TTCG GGCTGC               TTTTTTTATTGGCCG
Bcep18194_A3658  12  71  30  545103 ..  545125 - -12.7  -3.06492   GGACTGACGTCAAGA           TGGCCCACC GGAAA GGCGGGCCA           TATCACCAGCGGGCG
Bcep18194_A3670  11 100  45  556428 ..  556444 - -10.8  -4.98531   CCGTCAAATGAAAAA              GCCCGC GTGAT GCGGGC              TTTTTTCATGCGGCG
Bcep18194_A3674   1 100  34  560377 ..  560404 - -19.8  -5.86965   ACCCACGAAAAAAAA        GCGGCGCTCCGG GAAA CCGGGGCGCCGC         TTTCTATTTATATGG
Bcep18194_A3682  13 100  37  570672 ..  570695 - -13.2  -5.86965   ACGGACGAAAAAAAA          CGCATGTGCA GCTT CGCACATGCG           TTCGACCGCGGCTTG
Bcep18194_A3710   8  65  46  599073 ..  599103 -  -7.7   -3.7941   GACGGCGGACAAGAA      CTGGATCGTCGT-GA AGC CCGACG-CGATCCAG      TGAGCGGGCAAGCGG
Bcep18194_A3719   6  60 161  607592 ..  607604 - -10.5   -2.7556   AAGGCGATCCAAGCA                GCGCC GCC GGCGC                GCAAGCTGCGGATCA
Bcep18194_A3724  10  75  18  613425 ..  613449 -   -15  -2.75064   CGGCGTAGCGAACGA         GCCCGGCCCGG TTTT CCGG-CCGGGC          TTTTTAATTGCCTGC
Bcep18194_A3729   4 100  39  619034 ..  619061 - -19.2  -5.14563   CGCGTCATGAAAAAA        GGCACGCC-CGCG GTT CGCGCGGCGTGCC        TTTTTTGCGTCGTAC
Bcep18194_A3735   5 100  23  625580 ..  625614 - -24.3  -4.18506   CTATCCCGAAAAGAA     CACGGCCCGGGCGGC GAGAT GCCGGCCGGGCCGTG     CTGCGTGCGCGAAGC
Bcep18194_A3745   6 100  44  635543 ..  635562 - -16.4  -4.18018   TCGCCTGATGCAAAA            CGGCGCCC CGCG GGGCGCCG             TTTGTCGTTTACGCG
Bcep18194_A3750   6 100  29  641368 ..  641385 - -14.1  -4.73388   AATCGTCATGAAAAA             GGCGCCC CTCG GGGCGCC              TTTTTTCGTTTGTGG
Bcep18194_A3759   5 100  28  651387 ..  651409 - -17.7  -4.34402   GCGCCGATACGAAAA           CCGCCCGGC CGAGC GCCGGGCGG           TTTTTTTTCGTCCGC
Bcep18194_A3768  10 100  58  663036 ..  663052 - -10.8   -4.8622   CGCCGGAATGAAAAA              CGGGGC TTCAT GCCCCG              TTTTTTTATGCCCGT
Bcep18194_A3772   5  48 173  666662 ..  666676 -  -6.4  -2.56164   CGCGCAACTATCAAC               TGCTCA ACA CGAGCA               TCAACGTCGTCGATT
Bcep18194_A3789   7  71 276  684711 ..  684730 -  -8.6  -3.90744   CCCGGCCGCAAAGAA            CGATCCGGC GTC GCC-GATCG            CGGGGATGCCGATTA
Bcep18194_A3795   4 100  56  689159 ..  689192 - -23.9  -4.08887   AGCACTGAAACGAAA     CGCCGCCGTTGCCGC GGGT GCGGTAACGGCGGCG      TTCCGGTTGCCGCGG
Bcep18194_A3806   1  50 172  700277 ..  700289 -  -4.8  -3.28712   GTCGCTCGCCTATAA                CGTC GCGGT GACG                ATCTTCGGCGGCTTC
Bcep18194_A3816   5 100  80  716319 ..  716332 -  -9.5   -5.7946   GCGGCAACAAAAAAA               GCGGC CTGG GCCGC                TTTTTTTGTTGGTTG
Bcep18194_A3824   3 100  24  725618 ..  725635 - -14.1   -4.8622   CCGGCCAATGAAAAA             GCCCGGC GTGA GCCGGGC              TTTTTTGTTGCGTGC
      panB   9 100  50  750024 ..  750051 -   -22  -5.33405   CGCAGGAAAGAAAAA        GCGCGGCGCCCC GCAA AGGGCGCCGCGC         TTTTTTCATCGAGGC
Bcep18194_A3850   6  56 397  756620 ..  756642 -  -7.6  -3.11272   GACGATGACCGAAGA           CGAACGCGCA ATC CGCGAGCTCG           TGGACAACTGGTTCG
Bcep18194_A3867   0 NONE
Bcep18194_A3877   6  59 307  794956 ..  794966 -  -6.8  -3.55444   GGCTGATCCTCGAAA                 CGGA AAT TCCG                 GCGCCGAAGCGCTCG
Bcep18194_A3887   6 100 216  804140 ..  804156 -  -9.4  -5.14477   GACAGACGCAAAAAA              GCCTCC GCTTG GGAGGC              TTTAATTTGCACTAT
Bcep18194_A3887   6 100   1  804328 ..  804371 - -11.1  -5.32699   CCAAAGAGCAAAAAA TTATAGCGGCGGATTGCCA GGCTGT CAACAACCCGCCGCGATAA TTATTTGATCGTCTC
Bcep18194_A3902   2  59 271  815673 ..  815722 -  -6.4   -3.6106   CTCAATATCTCGAAA CACTGGACGGTGGGCCGCCTTCGGC ATT GCCGATGGCG-CTCAC-G-CAAGCG CCGCCGGACGGGCGC
Bcep18194_A3909   4  53 314  821118 ..  821145 -  -8.4   -2.5547   ACGGTCGAGATCAAT        TCCGCGAC-GCTC GAC GAGCCGTCGCAGC        TGCGTCCGGCCTGGC
Bcep18194_A3915   4  57 248  828394 ..  828442 -  -9.4  -2.75481   GTGGAACGGCAAGGA GCCGGTTGCGCTGAACG-GCGGC GGCA GCCGCGCGTTCATCGAGGACGGC GACGAGCTCACGCTC
Bcep18194_A3928   3  67 436  844642 ..  844684 - -11.9  -2.87931   GCGATTTTGCATACA CTGCACGACGACGCGCGGC ACCGG GCCGCGCCTTACCGTGCAC GCACCATGTCCGATC
Bcep18194_A3934   5  81 191  853899 ..  853927 - -16.7  -2.70932   CGTTGTCCTCAACGA        TGCCCCGGGAGCC ATG GACTTCCGGGGCA        TCGTCTTTTCCGAGG
Bcep18194_A3948   3  81  -6  868970 ..  869000 - -13.9  -3.56092   GCAGCAGCGCGTAAA       GCGCGTAGCGGCG TGCCG CGCCGCTCAGCGC       GCGTACGCCATGACC
Bcep18194_A3956  12 100  31  879482 ..  879501 - -13.6  -5.10933   CCAGCCAAAAGAAAA            GACCCGCA GCGA TGCGGGTC             TTTTTTTATGGATTT
Bcep18194_A3968   3  65 196  889026 ..  889071 - -12.3  -2.52543   ACGTGTGCGAACCGA TCGCGCCGGGCGGCGACCGGC GGGC GACGTCCGCCGCGGCGCGCGA TGCGATCGCGGCTGC
Bcep18194_A3973   5  57 424  893563 ..  893575 -  -6.2  -3.54129   CACATCCTCTCCAAA                GGGC TGGCG GCCC                ATGATGAGGCCTGGT
Bcep18194_A3985   6 100  27  911199 ..  911212 -  -9.5  -5.89827   AATGACGAAAAAAAA               CGCCC TACG GGGCG                TTTTTTTGATGATGC
Bcep18194_A3995   4  47 195  922374 ..  922395 -  -2.1  -3.53012   TGTGTCTTGCGGAAA           CTGGGCAGC GTAA GACGCCCAT            CGTGGATCAACTGGC
Bcep18194_A4003   2  59 157  929504 ..  929557 - -10.3  -2.57132   CTGTTCGCCGACAAG GC-GCGGCGCATCGCG-ATG-GGCGC GGCCG GCGCCGCATTCGCGTCGCGTCACCGC GGCGCGACCGCACGC
Bcep18194_A4022   2 100  49  946477 ..  946502 - -16.1  -5.14563   CCTCGCATGAAAAAA         GCCCGATCGGC ATAG GCCGGTCGGGC          TTTTTCTTGTCCGGA
Bcep18194_A4026   2  58 112  953453 ..  953479 -  -7.3  -3.38786   GATAGGGAAGACCAA        CCACCGAGCAGA TTCA TCTGG-CGGTGG         CAGTTCACGAAGACT
Bcep18194_A4029   3  76  25  955672 ..  955684 - -10.5  -3.91897   CGCCTCACCGATAAA                CGGGC ATC GCCCG                ATGGGCGGCTCCGGT
Bcep18194_A4035   2  76 457  960323 ..  960377 - -13.5  -3.16564   GGTCGACGCGATGAA CTCGTACGACGCGACGACCGCCGGCG CGGC CGCC-GCGATGCTCGCGCCGTTCGAT CTCTGGTGGTTCGAG
Bcep18194_A4041   4  53 198  966497 ..  966516 -  -8.6  -2.52543   ACGCTTTCGAACGGA            TTGCCGAGC TGC GC-CGGCAA            GCGTGCGAAGGCGCG
Bcep18194_A4049   2  43 134  971820 ..  971835 -  -4.7  -2.53263   TCGAGGTCGAATTCA              TCGTC ACCGAG GACGA               GGCGCAGCGCTTGCT
Bcep18194_A4075   2 100  37 1002589 .. 1002610 - -17.3  -4.93547   TGAACGAAGCAAAAA           GGGGCCGTC TTCG GACGGCCCC            TTTGTTTTTGCGCTC
Bcep18194_A4081   9  63 262 1009850 .. 1009880 -  -8.3  -3.47227   CGTGAAGCAGGACAA      GTCGCGCGAGGTGC CCGT GCATCT-GCGCAAC       GCGCCGACCAAGCTG
Bcep18194_A4085   9  84  64 1015027 .. 1015051 - -17.1  -2.71924   CAGGCTGCCGGAAAT          GGCGTGACGGC TGC GCCGTCGCGCC          GGACTTCGACGGAAC
Bcep18194_A4091   3  76  56 1020127 .. 1020165 -  -7.3  -4.27443   GGACGATGAAAAGAA   CCGCAATCGCAATCGCG CTCGT CGCGATCACGCTGGCCG   GATGCATCGTCGTGC
Bcep18194_A4103   3 100 148 1031961 .. 1031976 - -11.8  -4.98531   GTCGGAAATGAAAAA              CGGGCC GAGC GGCCCG               TTTTCTTTGAAGCTC
Bcep18194_A4111   6 100  36 1040486 .. 1040502 - -15.1  -5.27335   CCCGGCAAAGAAAAA              GCGCCCC GAT GGGGCGC              TTCGTCTTCCGGCGT
Bcep18194_A4115   5  63   9 1044336 .. 1044358 - -11.3  -2.71144   CAGGCGGGCTAATCA          GGCGC-GGTC GCGC GACCCGCGCC           CGTTGTCGTCAGCCG
Bcep18194_A4121   5  86  13 1050197 .. 1050212 - -11.8  -4.13767   GGCCTGATGCGAAAA              CGCGCC CGAA GGCGCG               TGGAGAGAAGCGTCA
Bcep18194_A4139   5 100  20 1069381 .. 1069404 - -18.2  -4.33274   CGGAGACGAGCAAAA          CCCGGCGAAG CGAG CTTCGCCGGG           TTTTTTTATGGCCGG
Bcep18194_A4150   6 100 410 1083600 .. 1083624 - -12.2   -5.4505   GCCGGCAACAAAAAA         CCCCGCA-GAC TTGC GTCATGCGGGG          TTCGTGCGGCGAGCG
Bcep18194_A4169   7 100  23 1104619 .. 1104636 - -14.1  -5.71712   CGTGAGATAAAAAAA             GCGCCGC ATCT GCGGCGC              TTTTTCTTTGGGCGG
Bcep18194_A4178   5 100  40 1114493 .. 1114510 - -14.1  -4.98531   CGGTGAAACGAAAAA             GGCGCCC CGAG GGGCGCC              TTTTTCATGCTGGCC
Bcep18194_A4181   4  65  20 1117762 .. 1117778 -  -9.3  -3.53224   GACCGGCGTGCCAAA              CCGGCTC GGA GCGCCGG              TGCGTAGCGGCCGTT
Bcep18194_A4189   4  89  14 1123830 .. 1123848 -   -16  -3.48807   CGATGAAAGGCAGAA             GGCCGGCT TGA AGCCGGCC             TTTTTGCTGTGGGTC
Bcep18194_A4200   8 100  24 1134046 .. 1134073 - -20.6  -3.71848   GCCCCGCAGGAACAA        GGCCCGACCGGC TGAT ACCGGTCGGGCC         TTTTTGTTTCACGTT
Bcep18194_A4218   2 100  40 1153349 .. 1153366 - -14.1  -4.98531   GCCGGAAAGCAAAAA             CGGGCGC TGCG GCGCCCG              TTTTCTTTTGAAGCG
Bcep18194_A4228   9  54 140 1164359 .. 1164379 -  -2.4  -3.91352   ATACGGTGAAGGAAA            GCCTGACG AACCG CGTCGCGC            GCAAGTTTGGCGCGG
Bcep18194_A4252   6 100 122 1185958 .. 1185975 - -14.1  -5.27335   CCGCCGAAACAAAAA             GCCGCGC AATT GCGCGGC              TTTTTTATGGACTGC
Bcep18194_A4258   5 100  81 1193695 .. 1193711 - -10.8  -5.07652   TGTCCGAAAACAAAA              GCCCGC TGCGT GCGGGC              TTTTGTTTTCAGCGA
Bcep18194_A4262   3  90  89 1196248 .. 1196268 - -15.4  -3.70902   GGCGTCACAGTGAAA            CGGGCCCC TTTGC GGGGCCCG            TTTCGTTTTCGTTCC
Bcep18194_A4266   5  58 214 1199234 .. 1199283 -  -7.6  -3.31144   GCCCGATGCGCAGAA CACCGACGTACGCATCGGCCGC GTGCTG ACGACCGCCGCGTTCCGCGGCG CGGGCCTAGGCAACG
Bcep18194_A4271   6 100  27 1203906 .. 1203930 - -21.5  -5.84381   CGAGCAATAAAAAAA          GCCGCAGTGCG ACG CGCACTGCGGC          TTTTTTGTTGGGTGC
Bcep18194_A4275   2  56 133 1209093 .. 1209128 -  -9.1  -2.53876   GGCGAGGCCAAGGCA   GGCTAGGCGA-GGCCGGC CAG GCCAGCCATCGC-T-GCC   ACCACCATCATCGCG
Bcep18194_A4298  15  95  58 1237963 .. 1237982 - -16.4  -3.94002   CACGATGCAAGCAAA            CCGGCCGC TGAT GCGGCCGG             TTTGTTTTTGGGGGC
Bcep18194_A4316   7 100   4 1261376 .. 1261398 -   -22  -3.02166   GCGGCAATGAAACGA           CGCGGGCGCG CAT CGCGCCCGCG           GGTTCAGCGGCCGCG
Bcep18194_A4326   7  66  17 1279353 .. 1279374 - -10.1  -3.27022   TGGACGGGAGACGAA           CGACTGGCG CGAG CGTCAGTCG            CCCGCCGTTGCGCCG
Bcep18194_A4335   5  44 283 1287141 .. 1287152 -  -4.4  -2.83894   ACGATTACTACGAGA                GCAT CGAC ATGC                 CGACCGCGCTGCATC
Bcep18194_A4350   3  71   3 1304878 .. 1304905 - -12.6  -3.05844   TCTTCGAGGTGAATA        CGTGCCGGCGTC ATCC GACGCCGGCCAG         CGTCAGGCGTTGGCA
Bcep18194_A4364   5 100  80 1320176 .. 1320217 - -19.5  -3.48924   GCACGCGTGACACAA CGG-GCCGCACCGATAGGCG ATG CGGGTATCGGTGCGGCTCCG TGCATTTCCCGCCTG
Bcep18194_A4368   4  70 182 1321823 .. 1321841 - -11.6  -3.17075   TTCGGTCGAACTGAA             CGGCAGGC TCG GCCAGCCG             TGGCTGTCGCACGCG
Bcep18194_A4374   5  55 407 1329191 .. 1329217 -  -6.4   -3.3785   GGAAGGGATCGACAA         CGGGCACCTCGG CAT CCGCAATGCCGG         CGCGGGCGGACGCTA
Bcep18194_A4385   4  66  52 1342276 .. 1342333 - -12.1  -2.71011   ACCGGTTCTGAAGGA TGTG-TG-GTGCCGCGGTCACGCCG GGTCAGCGGA CGGCATGACCGCGGCACGCATCGCG ACACGCGCGCGTCGC
Bcep18194_A4394   6  53 183 1352688 .. 1352730 -  -4.2  -3.56092   TCACCATTCCCGAAA CCTGCA-CGATCGGCCCCGGCG TGC CGCCGG--CCG-TCGATGCCGA AATGCCGAGCGTCAA
Bcep18194_A4405   6 100  38 1365794 .. 1365819 - -14.7  -4.77775   ACGTCATAAAAGAAA         GCCCCGCCG TACGTACC CGGCGGGGC          TTTTTCATGCGTGCG
Bcep18194_A4421   3  44 371 1378023 .. 1378035 -  -3.3  -3.14132   GCTCCGCTCGATGAA                CGTGT CCG ACGCG                CAGCTCGCCGACGTG
Bcep18194_A4424   3 100  55 1380920 .. 1380945 - -17.5   -5.1675   GCATGGATGAAAAAA         GCCCGGCCGGC GCAA GCCGGTCGGGC          GGATCGGGTTCGATC
Bcep18194_A4437   6 100  37 1395933 .. 1395969 -   -26   -3.6502   GACGCCTGACGCAAA   TGCCGCGCAGGCCCGGC CGAT GCCGGGCCTGCG-GGCA    GGGCGGCGGCACGGC
Bcep18194_A4450   5 100  47 1409031 .. 1409050 -   -15  -5.45652   ATCCGCAATAAAAAA            GCGCAGCC CGCG GGCTGCGC             TTTTTTTGTGAGCGA
Bcep18194_A4455   5  93 126 1415569 .. 1415600 - -18.6  -3.17075   GCGCGCGCAAGCGAA      CGCCGTCGCGTGGC ACGA GCCGCGCGGCGGCG       TTCGTCCATCTGATC
Bcep18194_A4475   6  88 -38 1439343 .. 1439361 -   -16  -3.29461   CAATCTGCTGCAGAA             GGGCAGCG ACC CGCTGCCC             GAGCACACGATGCTG
Bcep18194_A4479   7  58 153 1443036 .. 1443072 -  -7.2  -3.28712   GGCCGTCGGCGACAA    GGCGCTGAAGGGGATC GACAT GATCCGCTTCGACGAC    GAAGGGCGGATCGTC
Bcep18194_A4482   3  54 134 1446666 .. 1446689 -    -3  -3.75153   GGCCGTGAACGCAAA          GCTGCG-CGAG TAT CTCGGCTCGGC          CGATCATCGCGAGCG
Bcep18194_A4493   0 NONE
Bcep18194_A4498  12  84 130 1463351 .. 1463389 - -16.9  -2.70232   CGGAACACCAGACGA  TCGACGT-GACGATTCCG CGGC CGGAATCGTCGACGTCGC   GCTATCTGCGCGTGT
Bcep18194_A4506   9  67 268 1471553 .. 1471602 - -12.8  -2.52464   TGGCTCGTCAATGCA CCGCACCCGATCG-CG-GCCGGGC TGCC GGCCGGCGCGACGAACGTGTACGG CAAGCAGGCGCCGAT
Bcep18194_A4509   6  50 443 1473586 .. 1473597 -  -7.2  -2.52623   CGTGCTCGACAAGAC                CGCG AAGA CGCG                 CGAGCTCGTCGAGCG
Bcep18194_A4513   4  63 432 1477616 .. 1477640 -  -9.2   -3.2614   GACGCTCTATACGAA         CGGGCCGGCCG GCGG CGGC-GGCGCG          TTCAAGTCGACGCGC
Bcep18194_A4517   7  62  31 1481608 .. 1481637 - -10.7  -2.52464   GTCGTGCCGAAGGCA       TTGCGCGAAGGGT ACTG ATCCTTCGCGCAC        CGGAACGGGCGGCGT
Bcep18194_A4523   2  51 230 1487843 .. 1487886 -  -5.8  -3.14132   GCGGCGGGCGACGAA TCGGTCGACGGCGGGCTCGCG GCG CTCGACCGCGCGCTCG-CCGA TCTCGGCTGGATCGA
Bcep18194_A4532   6 100  36 1504305 .. 1504332 - -21.4  -2.65279   GAAGCCGTAAACGCA        CAACGGCCGGCA GGTG TGCCGGCCGTTG         CTTGCCTGCTTGCTG
Bcep18194_A4545   8  90  58 1515891 .. 1515908 - -14.1  -4.05446   TTGCGCAATGACAAA             GGGCGGC CGAA GCCGCCC              TTTGTCATGTCGTGG
Bcep18194_A4549   5 100  64 1520218 .. 1520233 - -11.8   -5.4833   GCACGCAACAAAAAA              CCGGCC CTGG GGCCGG               TTTTTTCATGGTCAC
Bcep18194_A4552   4  53 348 1522910 .. 1522922 -  -4.7  -3.53012   GCCGCGCTCGCGAAA                GTGCG CGG CGCGC                TGCTCGTCGCGTTGC
Bcep18194_A4563   9  50 148 1535417 .. 1535455 -  -6.8  -2.83271   CGATCTCGACAAGCA GGTGCGCAGCGAGAC-GCC GCTC GGCCGTCTCG--GCGAACC  GGACGACATCGCGTC
Bcep18194_A4563   9  50  17 1535550 .. 1535586 -  -7.8  -2.52464   GGCGGGTTGAACTGA   TCCGGCAAGGGCGGTGC GGCG GCG-CGCCCGCGCCGGT    CGTGCCGCCCGTTTC
Bcep18194_A4576   5  53  17 1551297 .. 1551349 -  -6.8  -3.16564   CGCGCACGGCACGAA GGCCGGCTGACGC-ATCCTGCCGGCG CAC CGCCCGCGTGACAGCG-CAGCGGGCG GCGTGCCGTCAGGCG
Bcep18194_A4584   3 100  88 1560223 .. 1560252 -   -10  -5.27779   GTCAAGACGAAAAAA       GACGACG-CGGGC GGAAT GCCGGGCGTCGTC       TCGGTGAAGCCGGCC
Bcep18194_A4588   4  88  64 1567537 .. 1567561 - -17.1  -3.05384   TGGCGCTGCATGCAA          CGACGGCGGCC TGA AGCCGCCGCCG          TTTTCTTCATTCCTT
Bcep18194_A4591   1  72   9 1572163 .. 1572191 - -13.8  -2.70932   TTCTTCTGGGAATGA       TGCAGCCGGGCGG GGGG CCGCCCGGC-GCG        TCCCGCGCTTACGAC
Bcep18194_A4606   9 100  54 1587752 .. 1587778 - -23.8   -4.3208   GCGGAGAATGCAAAA         CGGGGCGCTGCT TCA AGCAGCGCCCCG         TTTCGTTTGCGGCAG
Bcep18194_A4606   9 100  10 1587802 .. 1587822 - -11.8  -4.62069   GCGGCAGCCCAAAAA            CACGCCGC TCGTG GCGGCGCG            TTCCGGCAATTACAT
Bcep18194_A4609   2  60 265 1590751 .. 1590776 -  -7.5  -3.53091   ATGTCGGCTGCGAAA         CCCG-GCCGTAG CAG CTTCGACACGGG         TTTCGAGCTCACGCG
Bcep18194_A4623   3 100  26 1605301 .. 1605326 - -12.6  -4.59376   AGGATGAAATGAAAA         GCCCGGTTGGC GACGT GCCA-CCGGGC         TTTTTTCATGCGTGT
Bcep18194_A4629   2  57 233 1612008 .. 1612050 -  -6.9  -3.40403   GGGCGCCGAGGAGAA GTTGCGTGCCCAGCTCGAAG GGAT CGTCGGGCCGACC-CGCAAC GAAGCGGGGGCATTG
Bcep18194_A4644   4 100  28 1628066 .. 1628087 - -17.3  -5.37593   GTCGAAATGAAAAAA           GCCCGGTCG ATGT CGACCGGGC            TTTTTTGTTTGCGTT
Bcep18194_A4654   8 100  38 1643096 .. 1643123 - -16.4  -5.13722   CGCACCAAAAGAAAA        TCGGCCTGACGAC TTC GTCG-CAGGCCGA        TTTTTTCATTGAGCC
Bcep18194_A4671   6 100   8 1662843 .. 1662864 - -15.9  -4.93365   CCGCACAAGTAAAAA           GGGCAAGCC GGTT GGCTTGCCC            TTTTGTTTTACTGGC
Bcep18194_A4680   7  63  66 1672428 .. 1672446 -   -11  -2.78816   TGAGCGTCGACGAGA             GCCTGCAA CTG CTGCAGGC             CGGGATGCCGCCGGA
Bcep18194_A4694   2  43   1 1690611 .. 1690662 -  -2.7  -3.14344   TATTCGGGGGAGTAA GCGGGAAGCGGGGTGCCGGGCGCGC GCGA GCG-GCCCGGCGGACGGCGTGC-GC TCAGTGCCGCGACGG
Bcep18194_A4703   5 100  56 1698205 .. 1698228 - -19.6  -4.55128   AGCTGGAAACGAAAA          GGCCGCCTGC ACAT GCAGGCGGCC           TTTTTCATGGATGTC
Bcep18194_A4711   4  60 285 1705282 .. 1705294 -  -9.1  -3.06696   CCTCCCCGCAACACA                TCGCG CGC CGCGA                GCAGGTGCCTCAGGC
Bcep18194_A4716   2  44 336 1709606 .. 1709629 -  -3.8  -2.87344   GAGTTGCCGCACAGA          TCGT-TGCGCG GCC CGCGCTCACAA          TTTGGCCGGTTGACC
Bcep18194_A4722  12  65 254 1713108 .. 1713154 -  -7.2  -3.68619   CCGAAGGCACTGAAA GGCACGCCGGTCTGCCTGCAC CTGTAC GTGCCGG-ACACCGACGCGGC GATCGCGAAGGCGGT
Bcep18194_A4727   9 100  33 1718255 .. 1718295 - -22.6  -2.90496   CTGCGCCGTAAATGA CGCGCGGCCCG-CGCGGCA GCGA TGCCGCGACGGGCCGCACC  GGCGGCGCATCGCCG
Bcep18194_A4733   8  63 412 1724575 .. 1724588 -  -3.7  -4.13767   TCCTCGACTCGAAAA               GGCGC TGAC GCGCG                GCGATCTCGCGATCC
Bcep18194_A4755   3  77  20 1750851 .. 1750872 - -13.7   -3.3062   TTGAAATACGACGAA           CGTCCCGCC AGCC AGCGGGACG            TTTTTTTTGCGGCGT
Bcep18194_A4765   2 100   5 1761598 .. 1761640 - -24.2  -3.48772   AAGGCGTGTAGAGAA CCTGCCACGCGCCGCTGCTC GTC GAGCAACGGCAGGCGGCAGG TGCATCACGACGCCG
Bcep18194_A4770   0 NONE
Bcep18194_A4776   7 100  10 1777032 .. 1777051 - -16.4  -4.02571   GAAGCGATGAAACAA            GGCGCCGG TTCC CCGGCGCC             TTGTTTCGTTTACCG
Bcep18194_A4785   3 100  22 1784864 .. 1784895 - -23.8  -3.89354   TCCTGAAACGAACAA      CGCCGACGCACTGC CATT GCAGCGCGTCGGCG       ATTTCTTTCATCGAC
Bcep18194_A4796   5  67  26 1810010 .. 1810068 - -13.1  -2.52516   CCGGCCACCACGAAC GCCGCGTCGA-GGCGC-GC-GCAGGCCG AGCCGA CGGCCTGCAGCAGCGCAACCGCCGCGGG CTCCAGCGGCCGGCG
Bcep18194_A4812   6  73 104 1827443 .. 1827455 -  -3.3  -4.77165   TGCGGCACAAGAAAA                TCGTG TGC CTCGA                CATTCCCGACCGTTA
Bcep18194_A4818   3  49  81 1833400 .. 1833412 -  -6.2  -3.01712   GGGTCCTGCCGAACA                GCGG GCCGT CCGC                CGGCGATCCGGTAGC
Bcep18194_A4830   6  93  86 1846317 .. 1846372 -   -19  -3.14211   AGCTGGCCCGATGAA GCCCGCGTGACCGGCACGCTCGCCGAC ATC GTCGGCAAG-GTGCAGGGCACGCAGAT CGAGCGCACGGCGCT
Bcep18194_A4836   6 100  44 1851611 .. 1851631 - -15.4  -5.96219   CATGCACAAAAAAAA            CCCGCCGC GCAAT GCGGCGGG            CTTTTCAGTTCGCGG
Bcep18194_A4851   7  65  49 1868658 .. 1868692 - -12.1  -2.52676   CAGCCCCCGAATTCA    GCCGGCCCCGCTTCGA GCCA TCGA-GCGGGGCCGTT     CTGTTTGCGCGATTC
Bcep18194_A4860  10  91   9 1877388 .. 1877421 - -16.1  -3.62775   ATGACCGCTCAATAA     TGATGAGGAAACGCG ACCC CGCGCCCCCTCATCA      GCAACCGCTCAAACC
Bcep18194_A4865   9 100  25 1883827 .. 1883866 - -30.2  -2.81471   GACAACGTCACGACA  CGAGCCGGTACGCCGCAA CGCA TCGCGGCGTACCGGCTCG   CTTCATTTCAGCGCC
Bcep18194_A4871   4  55 347 1890561 .. 1890589 -  -8.8  -2.85351   CGCGCGCATACGACA        GGCCGACGAGGA TGAAC TCCTCGACAACC        GGCCCTTCGCCGTTG
Bcep18194_A4871   4  55 -26 1890948 .. 1890962 -  -5.6  -3.45366   GTGTCAACGAAGCAA               CGATCG ATT CGTTCG               GAAAGCGTGGACGTC
Bcep18194_A4874  14  58 175 1892214 .. 1892224 -  -8.2  -3.14051   TCAGCCTGACGAAGA                 GCGG CCG CCGC                 GTGCGCGAGAAGGGG
Bcep18194_A4879   7  52 268 1896771 .. 1896783 -  -2.6  -3.76952   GTCACTCAATTCAAA                CGGC GTGGG GCCA                TCGATGGAAGGAAGT
Bcep18194_A4879   7  52 169 1896870 .. 1896882 -  -5.5  -3.28712   TTCCTTCTTCGACAA                TCACG GGT CGCGA                AAGCCGGCAGCAGCA
Bcep18194_A4879   7  52 140 1896886 .. 1896911 -  -7.6  -2.71924   CACGGGTCGCGAAAG        CCG-GCAGCAGC ATTG GC-GCTGCGCGG         TAGGCACGTGTTGCA
Bcep18194_A4891  10  46 182 1907843 .. 1907857 -  -3.5  -3.32819   CAGACATGCTGAGAA               GCCTG TCCTC CAAGC               CCGCGGATCGTTCGC
Bcep18194_A4894   1  57 419 1911359 .. 1911373 -  -8.5  -3.06696   CGCGTTTGCAAGACA               CGCGC TGCAG GCGCG               CTTGCCATCGGCGAC
Bcep18194_A4905   1  71  19 1923915 .. 1923955 -    -9  -3.75169   CAGTACGTCATCAAA CTGCCCGGCCG-TCCGA CGTTCGAT TCGGCGCAACCGGGCAG  CGTCAGGTTTGCGGC
Bcep18194_A4910   1  51 397 1931722 .. 1931732 -  -6.8  -3.06737   GAGCAAGTTGGAAGA                 GCGT CGC ACGC                 TCGGAATTAAGCGTG
Bcep18194_A4922   3  43 336 1943007 .. 1943028 -  -2.9  -3.05596   GAGGCGTCGATCGAA           TGCGGTATC ACGG GATACTGCC            ACTGAAGGACGTCCC
Bcep18194_A4922   3  43 315 1943035 .. 1943049 -  -3.5  -3.06501   GATACTGCCACTGAA               GGACG TCCCG CATCC               GTTACTTGGTAGCCA
Bcep18194_A4942   3  55 283 1964561 .. 1964575 -  -7.1  -3.29947   GATCGAGCACATGAA               GGACC TAACC GGTCC               AAGATTAAAGGAGTT
Bcep18194_A4951   7  53  -6 1974036 .. 1974053 -  -4.1  -3.61178   GCGATGTAGCGCAAA             GCGCT TGCGCTTC AGCGC              TGCTTGCCGCGTGCG
Bcep18194_A4977   4  64 203 2005905 .. 2005920 - -10.4  -3.16564   CCGTCACTTCATCAA              GGGTCG TGAT CGACCC               TTCAGAGACATCCGC
Bcep18194_A4977   4  64  17 2006084 .. 2006106 -  -9.8  -3.22521   GTTACACGAAGTGAA           GAGGCGCACC TAA AGTGCGCTTC           TCTTTTGTCCCCCGA
Bcep18194_A4983   4  56 155 2009268 .. 2009288 -  -9.7  -2.64155   CCGTGGCCAAATCGA            TCTTCGGCG GCT CGCCGAATA            CTTCGCGCGACACGG
Bcep18194_A5013   5  54 465 2048906 .. 2048937 -  -7.9  -3.01712   GCCCCGGCCTGAAGA      CCTGGCTGCATCG AAGGTG CGATGCGGCCGAG       ATTTCAGGTCGAATG
Bcep18194_A5016   8 100  32 2051351 .. 2051384 - -22.5  -5.00616   GTTCCCCGCAAAAAA     CAACGCCGGAAGCGC TGCT GCGCTCCCGGCGTCG      TACGGCCCTCGTGCC
Bcep18194_A5021   7  57 418 2055742 .. 2055768 -  -8.7  -3.06501   GACATCGGCATCGAA        GAC-GGCCCGGA TACC TCCGTGCCCGTC         GACGAGCTCGAACTC
Bcep18194_A5024   7  86 117 2057912 .. 2057937 - -13.3  -4.07568   CGCCCGCTCGGAAAA         CGGCGACA-CGC TGC GCGGCGTCGCCG         GCGACTGGGTGATGC
Bcep18194_A5034   6  67 418 2068722 .. 2068769 - -11.3  -3.15861   CAGGATGCCGAGGAA CGC-AGCCGGATCCGCACCACGC AGAT GCGCGA-GCTGATCCAGCCCGCG CAGACGGTCGTGCCG
Bcep18194_A5039   3  50 222 2076938 .. 2076954 -  -7.9  -2.52464   TCGTGCGGGAAGCGA              TGGCGCA GCT TGCGCCT              GCGCGCTGAGCAGGT
Bcep18194_A5047  12 100  32 2084505 .. 2084536 - -15.9  -4.86731   TCTCGCCAAACAAAA      CGCCCGGC-CCGAC TCGTC GTCGGCACCGGGCG      TTTTTTAACAGCCGC
Bcep18194_A5057   5  71 211 2094274 .. 2094289 -    -9  -3.72695   ACGCGGTCGAGGAAA              TCGTCG ATAC CGACGA               TCTCGACTATCGGGC
Bcep18194_A5061   7  83 216 2098516 .. 2098562 -   -15   -3.4072   GATGCCGCAGGACAA TCGCGCCGGCGTGCTCGCGCGG CTG CAGCGCGAACACACGGGCTGGA CCGCGATACTCGACG
Bcep18194_A5073   5  66 325 2111386 .. 2111443 - -11.9  -2.81316   GGATGATGGAAGAAC TCACGGCGCGCCGCGACCGTG-TCGAG ACCGCA CTCGCGCTCGG-CGCGACGCGCTGGGA AGCCGCGCAGGACGC
Bcep18194_A5078   5 100  35 2116325 .. 2116353 - -20.3  -4.99134   ATCCGAAATGAAAAA        CGCCGGTGCGATG CAA CATCGCGCCGGCG        TTTTGTTTTTCCGCG
Bcep18194_A5086   5  54 426 2123685 .. 2123716 -  -7.2  -3.05384   TTCGTGTCGAGCGAA      GTCGCGTTGCCG CTCAGCCT CGGCAACGCCCC       GCAGCCAGCAAGCAT
Bcep18194_A5137   3  66 216 2182009 .. 2182033 -  -9.9  -3.28712   GCTGCGCGCCTACAA          GGTCGCGGTCG TGC CGACCGTGATC          TATGCGGTCGCGCTG
Bcep18194_A5148  12  93  44 2193175 .. 2193194 -   -15  -4.00124   CACCCCATAAGCAAA            CACCCCGC CTGA GCGGGGTG             TTTGTTTTGGTGCGC
Bcep18194_A5168   7 100  34 2215938 .. 2215966 - -16.8  -5.09259   CACCCCAAAAGAAAA       TGCGCCGC-AGCC TTTC GGCTTGCGGCGCA        TTTCATGTCCGTTCG
Bcep18194_A5182   4 100  52 2228356 .. 2228374 -   -16  -5.09895   GACGGACGCAAAAAA             GGCAGGCC GAT GGCCTGCC             TTTTTTTCATGGTGA
Bcep18194_A5186   4  89  35 2231607 .. 2231632 - -14.7  -3.93695   CGGACCATGCACAAA         CGGCGATGTCC TTGC GGGCATCGCCG          TTTTTTTATCCGCGC
Bcep18194_A5197   8  62 153 2242159 .. 2242192 - -10.1  -3.03771   CGAGACGCCCGAATA     CGGCACGCGCGGCAC GACC GCGCTGCGCGTCACG      ATGAAGGAAGGCGTG
Bcep18194_A5214  13 100  38 2261667 .. 2261686 -   -15  -5.45802   CCGGCAAAAGAAAAA            GGCCGCTC CAAA GAGCGGCC             CTTTCCGTACCGGAT
Bcep18194_A5219   2  53 232 2271118 .. 2271132 -  -6.4  -3.14211   ATCGCGCTGTACGAA               CACAAG GTG CTCGTG               CAGGCAACGGTGTGG
Bcep18194_A5228   7  59 178 2283808 .. 2283837 -  -9.9  -2.57132   CGGCTGCTCGACAAG       GTCGTCGCACACG CGAC CGAGCGGGACGAC        TGAGCGGCAGCACGG
Bcep18194_A5234   6  91  59 2290329 .. 2290356 - -18.4  -3.24747   GCCTGACATGACGAA        GCGCCGCGGGTC GGGC GACGCGCGGCGC         TGGGTGTCTGGCTTG
Bcep18194_A5253  10 100  55 2306261 .. 2306280 - -13.6  -5.55855   TCCAAAAAAAGAAAA            TGCCACGC ATTC GCGTGGCA             TTTTTCATTTCCGCT
Bcep18194_A5259   5 100  28 2314158 .. 2314177 - -16.4  -5.75342   TTCGCGCAAAAAAAA            CGGGCGCC CGAA GGCGCCCG             TCGCATGCCGGAACT
Bcep18194_A5264   6  54 254 2320337 .. 2320356 -  -7.8  -3.05715   AAGCGCTGCATCGAA            TCGATCGC CAAC GCGCTCGA             GCAGCCGCTGGACGG
Bcep18194_A5264   6  54 110 2320478 .. 2320500 -  -3.2  -3.76224   GGTGCAGGCACGAAA           GCGAGCCTGC GCG GTGGGCTCGG           CCGCCAGAACGCCGG
Bcep18194_A5267   4  48 440 2322608 .. 2322641 -  -5.1  -3.21099   CTGCCTGATGAGCAA     CACGCACCCGTTCGCG AAG CGCGG-CGGGCTCACG     CTCGACCAGTACCTG
Bcep18194_A5270   8  53 190 2326498 .. 2326512 -  -7.1  -3.18582   CAGCGTATCTACGAA               CAGGC CGTGC GCCTG               AAGGCGATGCCGATC
Bcep18194_A5270   8  53  87 2326603 .. 2326615 -  -4.7  -3.53444   GGCGCGAACAAGTAA                GCCGC CGT GCGCC                GGGATCGTTTTCCCG
Bcep18194_A5294   1  49 405 2347106 .. 2347121 -  -6.8  -2.78384   TCGCCGTCGACGATA              CCGACC GCGC GATCGG               CTTCATGCTGCTCGA
Bcep18194_A5297   3 100  85 2349739 .. 2349761 - -17.8  -4.19817   TCCATTGATGCAAAA           CGGCTTGGCA ACC TGCCAAGCCG           TTTGCTTGTCGCGAC
Bcep18194_A5307   5  73  -1 2359576 .. 2359595 - -11.4  -3.54459   CGAATCGGGGCGAAA            GACGCGGA TCGG CCCGCGTC             AGCGCGCGTCCTTGT
       def   6 100  39 2387863 .. 2387878 - -11.8  -4.88407   CCACGCAATGAAAAA              GCCCGC GCAA GCGGGC               TTTTTTGTTTCCTGC
Bcep18194_A5344   4  53 291 2402738 .. 2402754 -  -5.1  -3.40403   CTTTCTGCACCAGAA              GGTCG TGCTGAT CGACC              GCATCGCGGCGGCGA
Bcep18194_A5351   7  65 118 2410960 .. 2410970 -  -8.2  -3.57263   AGCCCGACCTCGAAA                 GCGC GGT GCGC                 GAAGCCAAGACCTAC
Bcep18194_A5358  13  89 167 2418370 .. 2418396 - -16.6  -3.50853   GTCGCGTAAGCAGAA         CAGCACGACGCG CCA CGCGTCATGCCG         ATGCCCGCCCCGCCT
Bcep18194_A5362   4 100  48 2422711 .. 2422726 - -11.8  -5.52986   ACGGCATCAAAAAAA              GCGCCC CGAG GGGCGC               TTTTTCATTTGCGGC
Bcep18194_A5389   7  78 264 2454711 .. 2454740 - -14.3  -3.02144   GCATGCGCTCGAACA       GCGAAGCAGGCCG GATG CGACCTGCTTCGG        CGATTTACGATGTCA
Bcep18194_A5393   6  71  44 2460181 .. 2460200 -  -9.2  -3.72576   TTGCCGCTGACGAAA            GCGGCATC ACTG GCTGCCGC             TGACTTCCCGCTTGG
Bcep18194_A5396   4  87  80 2464820 .. 2464873 - -18.8   -2.7395   ACAGATGCCGGAAAT CCCTGCGTTGCCGGCGCTGCCCGAC TCGTC GTCGGTC-GCGCCGCCATTGCAGGG TGACAGCGCCGCACC
Bcep18194_A5399   4 100  74 2467268 .. 2467283 - -11.8  -5.78622   TCAGCTGAAAAAAAA              CCGGCC CGAG GGCCGG               TTTTTTTACGTCTGT
      ftsB   5 100  28 2478628 .. 2478645 -  -9.8  -5.68438   GCAGGAAATAAAAAA             GCGCGG CATTTC CCGCGC              TTTTTCAATGGATTC
Bcep18194_A5426   2 100  47 2496658 .. 2496685 - -21.4  -4.67038   GCCTGAAAATGAAAA        CGGCTCGTGAGC GATT GCTCACGAGCCG         TTTCTTTCATTACCG
Bcep18194_A5448   5  89   6 2522885 .. 2522904 -   -15  -3.93288   CTGCATGCAAGCAAA            GGCACCGC TTCG GCGGTGCC             TTTTTTCATGGCGCG
Bcep18194_A5467  10  91  40 2549568 .. 2549592 - -17.2  -3.34398   GCGCTCCGGGAAAGA          CGGCACCGTG TTTCG CACGGTGCCG          TTTTCTTTTGGGAAC
Bcep18194_A5472   8  59 142 2556575 .. 2556627 -   -10  -2.60512   CCGAACAGCAACGCA CCGCGCTCCGTCAATCGTGCCG-CAT CAA AAGTCGACACGATTAACGGA-CACGC TCTGTGCTGGGTAAC
Bcep18194_A5488   2  73 164 2574930 .. 2574950 - -12.5  -3.14564   GCACCTGCCGATCAA            CGACGCGCG CGT CGCGCGTCC            CGCATCGGGCAACGC
Bcep18194_A5491   6  57  18 2577925 .. 2577943 -  -6.6  -3.53012   GCGCGCCGTGCGAAA             GCTGCACG GCG CGCGCATC             CTGGACCATCGCGTC
Bcep18194_A5500   2  45 241 2588937 .. 2588965 -  -4.5  -3.01712   TCGCCGCGGCGAAGA       CGG-CACGTTCG AACCCG CGCACGCGACCG        CCACCGAGACGCAGC
Bcep18194_A5500   2  45  31 2589162 .. 2589175 -  -3.8  -3.05384   TCGTGGCGCACGGAA               CCTG ACTCGG CAGG                CCCGCCATGCAGGCC
Bcep18194_A5518  14  50 202 2611481 .. 2611495 -  -7.8  -2.50016   CGCGACGATCAAGAT               TGGCGA GTT CCGCCA               CGTGGCCTTGCCGCA
Bcep18194_A5530   8 100 290 2623817 .. 2623840 - -15.4  -4.65153   GCACACAAAGTAAAA          GGCCTTCATC GCCA GATGAAGGCC           TTTTTTCATGCGCAC
Bcep18194_A5534   9 100  92 2627232 .. 2627255 - -16.8  -5.87996   CAAGGAAGAAAAAAA          GCGACACGTC CTTC GACGTGTCGC           TTTTTTTATTTAGGC
Bcep18194_A5543   4  55  43 2637320 .. 2637330 -  -8.2  -2.85351   TGCTCGGACAGGATA                 GCGG CGC CCGC                 TGCCAGATCGAACAC
Bcep18194_A5550   6 100  25 2648495 .. 2648520 - -20.5  -4.79756   GACAGAAGCGAAAAA         GCCGGGGCATC CTGA GATGCCCCGGC          TTTTTTCATGTAGCG
Bcep18194_A5554   6  93   9 2652316 .. 2652347 - -19.5  -3.01712   CGCCCGCCTGTAAGA      CCCGCACGGGCGGC CGCAC GCCGCCC-TGCGGG      AATCGCGCTTACGAG
Bcep18194_A5557  12  93   4 2654968 .. 2654997 - -13.6  -4.13945   ACGCGCATGTGAAAA       GCGGAGCGGCAT CCGTGC ATGCCGCTCCCC        GCTTCAGAAGTAATG
Bcep18194_A5587   3 100  27 2685299 .. 2685328 - -18.6  -5.14563   CCGCGCATGAAAAAA       CGCCCCG-GCGGC GCAGG GCCGCACGGGGCG       TTTCAGTGATGCGCG
Bcep18194_A5604   5  49 -20 2702404 .. 2702414 -  -3.2  -3.44622   GATCGTCAGAACGAA                 GAAC CGG GCTC                 GCGCAGAAATGCCGT
Bcep18194_A5630   3  54  93 2728539 .. 2728556 -  -2.6  -3.85698   GCTGTTCCTGAGAAA             GTGCGG TACAGC CCGCAT              CCTCGCTGCGCGCCG
Bcep18194_A5648   4  59  70 2745718 .. 2745750 -  -2.7  -4.11216   GGGTGATGTCGAAAA     TCGAGCGCCGC-TGG TTCCG CCACGCGGCGG-CAA     AGTGACTCGGTGAGC
Bcep18194_A5653   7  74  25 2751481 .. 2751526 -    -9  -3.90588   TACCCTCGAAGGAAA CGGGCTGCGCGGCTGGCTCGTC GCCA GACAAGCC-GCCT-GCAACCGG CAGGCAACGCGCGTT
Bcep18194_A5658   4 100  45 2759965 .. 2759991 - -12.3  -4.86621   AGCCCCAATGAAAAA         CGGGCACATGC TCATC GCATGCACCCG         TTTCTCCCGCAGCGC
Bcep18194_A5664  10 100   9 2769923 .. 2769944 - -17.3  -4.85782   GCCCCGAAAAACAAA           GGGCGCTGC ATCG GCAGCGCCC            TTTTTCATTTACTGC
Bcep18194_A5667   6 100  47 2774905 .. 2774931 - -15.9  -5.14563   GTTCCGACGAAAAAA        CGCCGCCGTTGC CTGC GCA-CGGCGGCG         TTTTTACATCTGGCG
Bcep18194_A5670   7  68 387 2777129 .. 2777176 -   -12  -3.01712   GCGTCGGCCGCAAGA CCGCGAACGTCGTGCTGAACA CCGCGTT CGGCCAGC-CGACGATCGCGG TCGACACGCACATCT
Bcep18194_A5679   8  64 434 2785044 .. 2785056 -  -3.3  -4.26076   TCAGTTCTACGAAAA                GGCAC TCG GTGCG                AAGACGATGTTCAAG
Bcep18194_A5695   0 NONE
Bcep18194_A5704   8  68 469 2812966 .. 2812980 -  -7.8  -3.90761   CAATGGATAGAACAA               GCGCCT CCT AAGCGC               TAGATACAGGTTCGA
Bcep18194_A5709   6  84 379 2816598 .. 2816639 - -13.7   -3.7697   ACAGTGACAACACAA CAGCGGCTGAGAAGGATCTG TGT CGGCGCCTTCTC-GCCGCTG CGCCCGAGCGCGGCA
Bcep18194_A5718   4  62 220 2823952 .. 2823998 -  -7.9  -3.62046   CCAGTCGCCGAACAA CCGCG-CAATGCTGTCGTCGGCG CCG CGCGAACG-CAGCGGCGGCGCGG GCGGCATGCTGAGCA
Bcep18194_A5723   9  61 291 2827700 .. 2827746 -  -4.3  -4.07568   GCTGCCGCTGGAAAA CG-GCGAAGGCG-AGGTGCGCGT CGC ACGCGCTTATTCGACTCCGCTCG CGCTGTGCAAGGAAT
Bcep18194_A5735   6  60  -4 2839877 .. 2839935 -  -8.8  -3.34895   GGCAGCCTCAAGTAA CGCACGCGGCACGAGCGGGCGCC-CGCGG TTCG CCGCGCGGCGCCCGTTT-TGC-GTTTACG CGGCGCTCACCGGCG
Bcep18194_A5738   4  49 393 2842868 .. 2842881 -  -5.9  -3.05816   TGACGTGGCAGGCAA               CGCCG GCAG CGGCA                CTGATCGCAGCCGTG
Bcep18194_A5744  17 100  41 2849140 .. 2849169 - -17.9  -5.19275   ACGCACAAAACAAAA       CCGCGCG-GCCTCC TGA GGAGACACGCGCGG       TTTGCGTTTCGCACG
Bcep18194_A5750   9 100  55 2856072 .. 2856099 -   -17  -4.71426   CCCGGACGAACAAAA        GCCCCGAAGGCC TTCC GGCATTCGGGGC         TTTTGTTGCGCAAGT
Bcep18194_A5762   3 100  47 2872724 .. 2872743 -   -15  -4.98531   CCGCCAAATGAAAAA            CGGGCACC TTCG GGTGCCCG             TTTTGCTTTTTGACG
Bcep18194_A5769  10 100   6 2882004 .. 2882024 - -18.3  -5.75342   TTGCGCGAAAAAAAA            GCCCCGCAC ATC GTGCGGGGC            TTTTTTCATGGCTGC
Bcep18194_A5775   5 100  40 2890881 .. 2890913 - -21.4  -3.64703   CCGCTCGTAGTCAAA      GGGCCGGATTCCGC ACTCG ACGGAATCCGGCCC      TTTCTCATTTCATCG
Bcep18194_A5782   3  55 146 2897424 .. 2897479 -  -4.7  -3.61398   CGTGGCCCGCAACAA CCTGTTCGCGATCGATGGCGATCTGCTG ACA CGGCC-ATCGCCGCGGATCGCG--CAGG GTGCGGCTGCGCTTT
Bcep18194_A5791   6 100  61 2904854 .. 2904873 - -16.4  -4.98531   GTCCGAAATGAAAAA            CGCCGGCC CTCG GGCCGGCG             TTTTTCATTGACCTG
Bcep18194_A5795   6  51 342 2908872 .. 2908890 -  -3.1  -3.65046   TGCCCAGCGCAAGAA            CTGCATGG CCTG CCACGC-G             ATCAGCAAGCCGCTG
Bcep18194_A5801   4 100  34 2914788 .. 2914807 -   -15  -5.38054   GCCCACAAAGAAAAA            GCGCTGGC TTCC GCCAGCGC             TTTTTTTCGTTCGGG
Bcep18194_A5810   8  62  20 2926700 .. 2926711 -  -7.2  -3.54459   TGAACGCGCGGGAAA                GCCG TCGT CGGC                 ACGTCAACTCAGCTC
Bcep18194_A5813   5  61  65 2929388 .. 2929400 -  -9.1  -3.14229   AGATGTTCAGGAACA                TCGGC CTC GCCGA                CCTGCTCGCGGCCCG
Bcep18194_A5821   6  59 274 2935217 .. 2935227 -  -6.8  -3.54459   GCAATCCCGTCGAAA                 CCCT GTA AGGG                 AAAATCCGCACGACC
Bcep18194_A5825   7  57 184 2939438 .. 2939465 -    -9  -2.75064   CGGCGTATCGAACGA        CGCGCGGCGGCT CGGC ATCGGCCGCGCA         TTGATCGCGCATGCG
Bcep18194_A5825   7  57   8 2939608 .. 2939641 -  -8.1  -3.01712   TCTCGTTCGGCAAGA     CGCTGCCGGCC GCATGACGCGAA GGCCGGCAGCC      CGCGATCTCAACGCG
Bcep18194_A5837   8 100  27 2950222 .. 2950247 - -16.2  -5.55769   CCGCACAAGAAAAAA         GCCGTTGGCG TTTGCG CGCCAACGGC          TTTTTTGTCTGATCG
Bcep18194_A5848   6 100  20 2963626 .. 2963641 - -11.8   -5.4505   CGGCGCAACAAAAAA              GGGGCC TCGC GGCCCC               TTTTTCTTTTCCTGC
Bcep18194_A5863   1  51 170 2983317 .. 2983340 -  -5.8  -3.14132   CGGTGGCTCGAGTAA          CGGCGGCGGC AACG GCGGCCACGG           CAATGGCGGTGGCAA
Bcep18194_A5869   7  66   4 2990574 .. 2990592 - -11.6  -2.73542   CTCAACCGCGAATGA             GCGCGCCG CCG CGCCGCGC             TACTTATGCGGCGGC
Bcep18194_A5874   2 100  49 2994985 .. 2995001 - -13.7   -5.8901   ACAGAAAACAAAAAA              GCCCTCG TTT CGAGGGC              TCTTTTTGCGGGGTG
Bcep18194_A5881   7 100  37 3001775 .. 3001791 - -15.1  -5.30686   AATAGGCATAAAAAA              CGCCCGC GAT GCGGGCG              TTTTTTCGTTCCGGG
Bcep18194_A5896   7  66  33 3016348 .. 3016383 -   -11  -3.01712   CGCCGCTCGCGAAGA    GCCGGATGGCCTGACG GCCG CACCCGGCCACCCCGC     CCCGCCGCCGGCACG
Bcep18194_A5899  10  80  34 3019385 .. 3019403 -   -16  -2.63596   CCGCATGCCATACGA             CGGCGCGT GTC ACGCGCCG             CAGCATTCCTTAACG
Bcep18194_A5903   7  63 112 3023641 .. 3023656 -  -4.6  -4.00445   CACGATCAACAACAA              GGCGGA AGGC TCCGCG               CCGCTGTCGTGCATC
Bcep18194_A5907   4  48 108 3027638 .. 3027652 -  -4.2  -3.36492   GTTCGAATGCCACAA               CCGCAG CCG CTACGA               TGAAGGCGACCACGT
Bcep18194_A5911   6  76 432 3030899 .. 3030921 -  -9.8   -3.9461   GCTCGGCAACAAGAA           CGTGCAGATG CTG CAGCCGCACG           CGCACCGGCCCGACA
Bcep18194_A5919  12 100 468 3041859 .. 3041885 - -10.1  -5.02476   ACATCTCCGAAAAAA         CCGGCAGCAAG CACTT CCTGCTGCCCG         CGCCGCTGTTCGCCG
Bcep18194_A5934   1 100  61 3057552 .. 3057580 - -18.2  -4.90013   GAAGGTAATGAAAAA       CGCCGGCG-TGCC CGAG GGCAGCGCCGGCG        TTTTCGCATGCGCCC
Bcep18194_A5953   9 100  29 3082325 .. 3082350 - -21.9  -4.54727   GCGCCCAAACGAAAA         CGCCCGACCGG TTTG CCGGTCGGGCG          TTTTTTCATTCCAGT
Bcep18194_A5968   4  55 434 3096406 .. 3096416 -  -6.8  -3.27298   GGCCGCAACTATGAA                 TGCG ACG CGCA                 AGGCCAGTGGTTCTT
Bcep18194_A5971   8  69 413 3100378 .. 3100393 -  -6.8  -4.14739   GCAGGCATTCGAAAA              GGCCAGC AAG GC-GGCC              GACCGGGGGTTCGCG
Bcep18194_A5984   7  78  16 3117377 .. 3117406 - -10.6  -4.07568   TCCGGGGCGCCAAAA       CTGCGGTGGCCG GCGACA CGGCCACCCCGG        CCGCGCCCCGGTGCC
Bcep18194_A5988   4  58  34 3120731 .. 3120767 -  -7.7  -3.29324   GTGATCGAAACCGAA    GGCAGCGTCTGACGGCC GGC GGCCGGGTGTCGATGCC    GCGCGGATGGCAACC
Bcep18194_A5999   9  76 139 3132951 .. 3132977 - -13.7  -3.18199   CAATGCGCAACCGAA         GGCTTCGCCGC AGAAG GCCGCGAAGCC         GCGCGCGCAAGGGCA
Bcep18194_A6004   7  55 126 3137934 .. 3137959 -  -6.7  -3.34517   ATCGGGGCGCAAATA         CTGCGTGACCG AGAC CGGCGACGCCG          CGCTGCGATCCATCA
Bcep18194_A6008   2  67 153 3142565 .. 3142588 -   -11  -3.14132   CGGGCCTGTGACGAA          GCGCGTGG CAATCGAC CCACGCGC           GCTTCGGGAACAGGC
Bcep18194_A6016   9  65 131 3150589 .. 3150612 - -11.8  -2.52987   GCAAGATGGACGAAC          TGCCGGCGTTC GTC GAA-GCCGGCA          TGCGCGGCGAATTCG
Bcep18194_A6027   9  83  50 3162495 .. 3162528 - -15.9  -3.13164   GCCGGAATGACGCAA     CGGCCGGCCGCTGCGC AGT GCGTGGCGGCCG-CCG     CCAAATCCAGCATGC
Bcep18194_A6033   4 100  52 3170025 .. 3170052 - -17.8  -4.72272   CGCCGCCACGAAAAA        GGGCGATGCG-GG TCA CCTCGCATCGCCC        TTTTTGCTGCTGCGG
Bcep18194_A6041   8  65 114 3179654 .. 3179670 -  -9.3  -3.53012   GGGTTGGCCGGCAAA              CCGGCCG GGT CGGCCTG              GCTGATCAATAGGTT
Bcep18194_A6066   4 100  37 3208849 .. 3208878 - -22.2  -4.54047   CGACCCCAGACAAAA       CAGCCCGGCCGG GTTCAA CCGGCCGGGCTG        TTTTTCATTGCGCGG
Bcep18194_A6072   4  82   6 3214572 .. 3214607 - -14.7  -3.31269   TTGAGATGAGATGAA   GGGCCGGGCCGGCGGCG TATG CGC-GCCG-CCCTGCCC    GTGCTTCAGCGCGCG
Bcep18194_A6085   4 100  53 3228086 .. 3228109 -   -16  -5.26119   GCCCCAAAAACAAAA          CCCCACGCCC GGAA GAGCGTGGGG           TTTTTCATTTCGCCG
Bcep18194_A6100   9  71 115 3243433 .. 3243448 -    -9   -3.7941   GATCTTCCACAAGAA              CGACTC GGGC GAGTCG               GGTGGAAAGAGCGAA
Bcep18194_A6111   4 100  43 3255912 .. 3255937 - -13.9  -5.57396   AGAAGCAATAAAAAA         CGCCGTGCCCC GTGA AGGGCGCGGCG          TTTTTGTTTGTGATT
Bcep18194_A6127   6  79  14 3270674 .. 3270691 - -14.1  -3.53224   GACGTTTCCTTGAAA             GCGCGGC ATGC GCCGCGC              CCCTCCCCCTTCGTT
Bcep18194_A6136   4 100  51 3279918 .. 3279945 - -20.6  -3.51232   CTGGCCTGAAATGAA        CGAACCGGCGCC AGGC GGCGCCGGTCCG         GATGCGTGACGTGCG
Bcep18194_A6143  10 100  36 3286944 .. 3286960 - -11.5  -4.75372   ACGAGGCAGCAAAAA              GCGGCCC AGA AGGCCGC              TTCGGTCGGGACATG
Bcep18194_A6151   2 100  58 3296041 .. 3296064 - -16.8  -5.33405   CGCACCAAAGAAAAA          CGGCTTGCGA CGCA TCGCAAGCCG           TTTTCGTTTTGCCGG
Bcep18194_A6181   6  57 364 3329053 .. 3329095 -  -8.9  -3.06796   CTGCACCTGATCGAA CCGCTCGGC-TTCCCGCTCG ACGA CGCGCGGATGCGCCGCGCGG GCCTCGACTATCACG
Bcep18194_A6189   7 100  66 3335890 .. 3335940 - -20.6  -4.32034   GGACGACGATGAAAA TCGCGCGCCAG-GCCGACTGCCCCG TGTG CGGGG--GCCGGCACTGACGCGCGA CGGGCATGCGCCGGG
Bcep18194_A6198   3  41 286 3345360 .. 3345386 -  -4.3  -2.66316   CCGCGCACCACATCA        CTCGTCGAGCGC CGCC GCGCTGGTCG-G         CGGCCGCAACCCGCC
Bcep18194_A6205   2 100 140 3358216 .. 3358236 - -16.9  -4.18494   TAGCGGCATTGAAAA            GGCCCACTC GAC GAGTGGGCC            TTTGAGAGGTGGGGC
Bcep18194_A6225   5  51   3 3383737 .. 3383757 -  -6.7  -3.08438   CAGCACATCTGAATA            CGCGGCCGA CCA CCGATCGCG            CGTCAGCCCCGCCCC
Bcep18194_A6250   5 100 308 3407142 .. 3407159 -  -9.8  -4.90266   GGCAGGAATGAAAAA             GCCGGC GATGCG GCCGGC              CCGATTGAATGACGT
Bcep18194_A6261   8 100  46 3420515 .. 3420532 - -12.7  -5.58522   CAGACAAAAGAAAAA             GCCCGCT CGGA AGCGGGC              TTTTTCCTACCTTTC
Bcep18194_A6268   3  54  82 3429282 .. 3429296 -  -8.5  -2.78384   TCGCGTCGCACGACA               CCGCG TTTCT CGCGG               CGCTCGACCCGACGC
Bcep18194_A6279   7 100  25 3441109 .. 3441126 - -12.7  -4.72272   TCGCCGCATGAAAAA             GCCGGGA TACG TCCCGGC              TTTTTTTACGTGTGC
Bcep18194_A6286   3  52 117 3448157 .. 3448180 -    -8  -2.71011   ACTCGCGCTGAACCA          GGCGACGGGG TTCG CCGCGTCGCT           GTCGGCGCCCGCGAC
Bcep18194_A6307   4  48 217 3472874 .. 3472888 -    -7  -2.52464   CTTCGCGGCAAGTCA               CGCTGC ATG GCGGCG               ACGAGCGCGTCGAGC
Bcep18194_A6312   6 100 211 3476754 .. 3476779 - -11.2  -5.93809   GGCGCATAAAAAAAA         GCCGTTCAGCC TGACG GGC-GAACGGC         ATGAGATCGGAATCC
Bcep18194_A6325   8  64 224 3491341 .. 3491361 -  -9.8  -3.16039   AAGGATTGCGACGAA            GCGAATAC TCAAC GTATTCGC            GAGGAGCATGACGCA
Bcep18194_A6336  10 100  24 3500218 .. 3500236 -   -16  -5.22312   ACGCACATGAAAAAA             GGGGCGTC ATG GACGCCCC             TTTTTTATTCGAACC
Bcep18194_A6352   8  82  32 3517576 .. 3517597 - -11.5  -4.09215   CACATCAACGAGAAA           CGGCCGCGC CGAC ACGCAGCCG            TTCCCTTGCCGCCGC
Bcep18194_A6376   6 100 284 3541478 .. 3541531 - -22.3  -2.68015   GTGAAGGACTACAAC CAGCGCCTCGCCGACGCGGCCGCCGC GCT GCG-CGCCCGCTACGGCGCGACGCTG CGGCTCGAGGTGTTC
Bcep18194_A6387   2  64 232 3554307 .. 3554349 - -11.3  -2.93382   CCGTACATGCAGACA CTTCCGCG--GCCGGCACGTG CAT CACGTGCCGGCAACGCGCTAA CCCCGCGCTTTATTT
Bcep18194_A6407   9 100   5 3576081 .. 3576113 -   -22  -3.74626   ACGAAACCAGTGAAA      CGACACGCGCCGGC GCCAG GCCGGCGCGGGTCG      CCGATCAGGTCAGGC
Bcep18194_A6419   7  56 284 3586997 .. 3587035 -  -4.5  -3.78934   CGTCGCGGACAACAA  CGCGCATGCGC-TG-TTCG TAT CGCAGCACGCGCAGGTGCG  CGAAGCGGTCGAAGC
Bcep18194_A6427   5  63 312 3594421 .. 3594467 -  -4.9  -4.07455   GACCAATACTAGAAA CACCCGGCATGGG-GCCGGAGC ACGC GCGCAAGCGCCCACTCCGGTCG ACCTTGGAGACACGC
Bcep18194_A6444   1  44  45 3609983 .. 3609995 -  -4.8  -2.71712   CGCTCCTGCTGAAAC                GCGA GATCG TCGC                CTGCCTGTCGCGAAC
Bcep18194_A6454   6  67 294 3619302 .. 3619350 - -12.3  -2.83112   ACGCAACCGACGAGA CCGAAGCCGACGTGATCGGCG GCGACAT CGCCGCCCGCGCGGGCTTCGA TCCACGCGCGGCGAT
Bcep18194_A6466   4 100  56 3633823 .. 3633838 - -11.8  -5.38054   CCGCACAAAGAAAAA              CGGCGC CTCG GCGCCG               TTTTTTTCGACCGCG
Bcep18194_A6482  10 100  45 3651530 .. 3651553 - -16.8  -5.64274   GCAGCGATAAAAAAA          CGCGGATCGA TTGC TCGATCCGCG           TTTTTCTTTGTGCCG
Bcep18194_A6499   6 100  55 3670570 .. 3670589 - -13.6  -4.89009   AGACGCAATGAAAAA            GGGACGCT GCGA AGCGTCCC             TTTGCTTTGTGCCTT
Bcep18194_A6516   3  53 257 3686937 .. 3686950 -  -4.5  -3.65046   TTGTGACCGGAATAA               TCCGC CGTT ACGGA                TTGCGGAACAGGGAA
Bcep18194_A6519   7 100  29 3691078 .. 3691100 + -14.9   -5.1675   CGCAAAAAGCAAAAA           GCCGCATGG GCGAA CCATGCGGC           TTTTTTCGTGCATCG
Bcep18194_A6515   8  54 177 3687065 .. 3687075 +  -8.2  -2.73994   CCTTTTGCTGATTGC                 CGGC GTC GCCG                 TGCTGTTGAGCGGCT
Bcep18194_A6509   9  58 316 3682880 .. 3682925 +  -7.6  -3.29144   AATGCGCCGCTCGTC GGG-CTGGCCGGCTTCGATCCA GACA TCGATCGC-GCCGGTCAGGTCC TTCTGCCACAGATCG
Bcep18194_A6506   6  51 395 3679850 .. 3679867 +  -6.3  -3.03124   GCGTCCGGATCGCGC             CATGCGCG CAT CGCG-ATG             TATTCGACGGTCCAC
Bcep18194_A6501   3  53  34 3674933 .. 3674949 +  -6.5  -3.21225   GTACCGCACATCAGT              GGCGC TTTTCCC GCGCC              TTCCCTCGTTTTTCC
Bcep18194_A6498   6  93  50 3670570 .. 3670589 + -13.6  -4.15669   AGACGCAATGAAAAA            GGGACGCT GCGA AGCGTCCC             TTTGCTTTGTGCCTT
Bcep18194_A6488   6  76  -4 3658481 .. 3658507 +  -5.8  -4.65895   ACGGGTCAGGGCACG        GCTGACGCCCG CTGTAC CGCGCGTC-GC         TTTTTGCGTGCCGCG
Bcep18194_A6483   8  88   6 3654093 .. 3654120 + -16.3  -3.27774   CGTGCGCTGAGCGCC        GC-GGGCCGCGC CCGCC GCGCGGCCCCGC        TTCCTGCTTCCCGTC
Bcep18194_A6465   6 100  30 3633823 .. 3633838 + -11.8  -5.40072   CCGCACAAAGAAAAA              CGGCGC CTCG GCGCCG               TTTTTTTCGACCGCG
Bcep18194_A6455  10 100  43 3621923 .. 3621949 + -22.4  -4.65895   CGCCCCAAAAAGAAA         CGGGCCGCATGT TCG ACATGCGGCCCG         TTTTTGCATCCGGCG
Bcep18194_A6443  11  68 475 3610504 .. 3610547 +   -10   -3.4252   GCTGGACCGCGTAAC CGCGGCGCTCGAGGCCGCGC GCGA GCGTGCCCGCGAACACCTCG TTGTCGTCGATCACC
Bcep18194_A6432   7  86  10 3600319 .. 3600354 + -18.2  -2.52464   TACTGAGCCATGCTC    GCGGGCGCGCGGTCAC GTGC GTGCCCGCGCTCTCGC     TACCTTGGGCACGCC
Bcep18194_A6421   2  58  86 3591215 .. 3591229 +  -8.5  -3.18264   CGCGCGCCGTCACAC               GGGCC AGAGC GGCCC               TTCCTGCATCGCGCC
Bcep18194_A6418   5  52 301 3587592 .. 3587608 +  -7.9  -2.78384   CTCGACGATCGTCTT              GCGCAGC TCC GCTTCGC              TCTGGTCGGCCCGCG
Bcep18194_A6406   6  72 -56 3575951 .. 3576002 + -13.7  -2.79183   ATCCTGCAGGTCGAG GGCGCGAAGGCCGCG-CGCGAGATCG CGG CGAACA-GCGGCGCGGCCTGCG-GCC TCTGATCGCGATCGA
Bcep18194_A6386  12  79  50 3554070 .. 3554084 +  -8.5  -4.27316   GTACAAAAGAAAAAA               GCGCC CTCGT GGCGC               TTTTCCGTTGGCGCA
Bcep18194_A6377   5  74 352 3545229 .. 3545268 + -12.8  -3.33696   TCACGCGATGCAGGT  TGCCGTGCTCGCGCGC GACCACCA GCGCGAGATCGCGGCA   TTCGTTCGGCACGCG
Bcep18194_A6358   4  53 412 3524623 .. 3524646 +  -6.7  -3.22475   CGAGCGTCGAGTAGA          TCCGCGTGA CGGCCA TCACGCCGA           TGTTCTCCGCGTAGG
Bcep18194_A6351   4  58  24 3517576 .. 3517597 +  -8.6  -3.17075   CACATCAACGAGAAA           CGGCCGCG CCGACA CGCAGCCG            TTCCCTTGCCGCCGC
Bcep18194_A6338   7  87  14 3502005 .. 3502048 + -19.4  -2.75844   GACGCCCGCGCGCCG CGACCCGCGGGCACACCGCC GTAA GGCGCTGCGCCCGCGGCCCG GTTTCGCGTCAGCGC
Bcep18194_A6335   2 100  77 3500218 .. 3500236 +   -16   -5.4505   ACGCACATGAAAAAA             GGGGCGTC ATG GACGCCCC             TTTTTTATTCGAACC
Bcep18194_A6324   9  69 225 3491471 .. 3491485 + -11.4  -3.34192   CGTCGTTCGTCGCTT               GTCCCC CAA GGGGAC               TTCCTTCGGGGCGTT
Bcep18194_A6315   3 100  59 3480718 .. 3480740 + -19.2   -5.4505   CGGACCAAACAAAAA           GCGCGAACCG CAG CGGTTCGCGC           TTTTTTATTGCCCCA
Bcep18194_A6298   5  54 324 3465770 .. 3465787 +  -3.3  -3.70007   CGGCGCAGGTGATCA             GCCTGCG CGCA CGTACGC              TTAGTTTTGGATCAT
Bcep18194_A6295   5  60 -65 3461822 .. 3461871 + -10.5  -2.81133   GCGCGCGCCGAGGAT CGCGACGCCTTCCGCCGCGCGGT CGCG ATCGAACAGCGCGAAGCGTCGCG TCTGCTGCATGCGTG
Bcep18194_A6285   6  68 352 3448623 .. 3448643 +    -9  -3.59979   TCTCGATCACGGGCG           CGCGC-AGC AGCC GCTTGCGCG            TTTCCCATCCGAGCA
Bcep18194_A6249   8  71 -18 3407432 .. 3407484 + -13.5   -2.6563   CACGGCCGAGCCGCT CGCGGCGTCCGC-GCCCTGA-CGGCGC CAG GCGGCGCTCAGGGCTGCTG-CGC-GCG TACCTTCTTCAGCAA
Bcep18194_A6233   5  44 151 3392177 .. 3392191 +  -4.2  -2.91274   TGTCGTGAACCGCGA               CGACCT TGA AGATCG               TGTCCTTGAACTCGG
Bcep18194_A6224   3  60 410 3384143 .. 3384157 +  -5.6  -3.76224   ACGCGAGGAAGATCA               CGACGA GCT TCGCCG               TTTCATCGATGCCGA
Bcep18194_A6212   6 100  53 3366921 .. 3366957 + -20.1  -4.19735   CCCTTCCCCGCACGA    CGGACCGCACGACCGGG CAA CCCGGTTCCGCGGTCCG    TTTGCTTTTCAGCGC
Bcep18194_A6204   5 100 139 3358216 .. 3358236 + -16.9  -3.55444   TAGCGGCATTGAAAA            GGCCCACTC GAC GAGTGGGCC            TTTGAGAGGTGGGGC
Bcep18194_A6188   5  83  11 3335944 .. 3335965 + -15.9  -3.16742   ACTGACGCGCGACGG           GCATGCGCC GGGC GGCGCATGC            TTGGTGACACTTCGC
Bcep18194_A6180   3  43 218 3329642 .. 3329654 +  -3.3  -3.02144   CGGGAACGCGATCGA                TGTCG CCG CGACC                TCTTCGGCCAGCTCG
Bcep18194_A6171   7 100 137 3320872 .. 3320897 + -21.9  -3.77832   CCAACCCAATGAAAA         CGGCCCGCGCA TTGC TGCGCGGGCCG          TTGTTCCATTTACAG
Bcep18194_A6165   0 NONE
Bcep18194_A6162  11 100  58 3312962 .. 3312982 + -14.7   -4.4078   GCGCCCATGAAAAAA            GGGCCTGCG CGA TGCAGGCCC            TTTTCGTTCAGCGGG
Bcep18194_A6150   7 100  74 3296041 .. 3296064 + -16.8  -4.67038   CGCACCAAAGAAAAA          CGGCTTGCGA CGCA TCGCAAGCCG           TTTTCGTTTTGCCGG
Bcep18194_A6142   9  66  92 3286944 .. 3286960 + -10.8  -3.05596   ACGAGGCAGCAAAAA              GCGGCC CAGAA GGCCGC              TTCGGTCGGGACATG
Bcep18194_A6135   6  59  82 3279993 .. 3280014 +  -6.5  -3.54424   ACGCGCGCCACCGCG           GGGTCACGA CGCG TCGTCGCCC            TTTACGGCGGTCAAC
Bcep18194_A6126   5  56 144 3270632 .. 3270662 +  -3.3  -3.90112   CCCAAGGGCCACTTC      CGTCGG-CGC GAAAAACCACGG GCGTCCGACG       TTTCCTTGAAAGCGC
Bcep18194_A6110   8 100  31 3255912 .. 3255937 + -15.4   -5.4182   AGAAGCAATAAAAAA         CGCCGTGCCC CGTGAA GGGCGCGGCG          TTTTTGTTTGTGATT
Bcep18194_A6099   1  48 396 3243871 .. 3243899 +  -5.2  -3.16668   CACGCCGCCGGGCCG       CTGCGGGTCAGTG CATG TGCTG-CCCGCCG        TTGATCGCGATGTTG
Bcep18194_A6084   8 100  25 3228086 .. 3228109 + -13.8  -4.98531   GCCCCAAAAACAAAA          CCCCACGCCC GGAA GAGCGTGGGG           TTTTTCATTTCGCCG
Bcep18194_A6074   1  61 300 3217931 .. 3217970 +  -9.2  -3.14344   CAGCTTCGCGGCCTT  CGGCAGCGCCGCACCCG CGAACAT CGGAT-CGGCGCCGTCG  TTCGTGCGCAGCGTG
Bcep18194_A6071   5  75  43 3214576 .. 3214608 + -14.8  -2.70932   GATGAGATGAAGGGC     CGGGC-CGGCGGCGT ATGC GCGCCGCCCTGCCCG      TGCTTCAGCGCGCGA
Bcep18194_A6065   8 100  62 3208849 .. 3208878 + -22.2   -4.8622   CGACCCCAGACAAAA       CAGCCCGGCCGG GTTCAA CCGGCCGGGCTG        TTTTTCATTGCGCGG
Bcep18194_A6044   2  53 122 3183834 .. 3183862 +  -6.5  -3.14931   TCGCGCGCTTCCGGT        GCGCGCAGCATCG CGG CGAAGTGGCCCGC        TTCCTCGGCCATCCG
Bcep18194_A6034   5  78  40 3171852 .. 3171871 +   -15  -3.02511   CCACGCAATAAAAAA            GGCTGCCC CACG GGGCAGCC             TCTTCCGCACATCCG
Bcep18194_A6015   6  62  39 3150683 .. 3150732 +  -7.8  -3.54408   TGATCGGGCCGATCC GGCGTGCGCCGGTTCACGCACG CCGTGCCA CGGGCGCGAAC--GCGCCCGCC TTCCTTTCCCTCAGG
Bcep18194_A6007   6  77  97 3142643 .. 3142669 + -13.7  -3.35015   CGGCATAGCGGCATA         GCGGCGCGGGT ATCGC ATCCGTGCCGC         TTCTCCCCTCCTTCG
Bcep18194_A5998   4  46 265 3133387 .. 3133434 +  -6.2  -2.64933   CGTTGCGCGATCGCG CGCGCCGCACGCGATTGC-GGC CAGAGC GCCAGCAGCAGCGTGCG-CGCA TCGTGTGCGTAGATC
Bcep18194_A5987   4  76  20 3120762 .. 3120799 +  -9.8  -3.90318   CGGCGGCCGGGTGTC  G-ATGCCGCGCGGATGGC AACC GCCG-CCGCGCGGCGGGC   TTTATCCGGTGATCG
Bcep18194_A5983   2  56  49 3117386 .. 3117417 +  -9.3  -2.52464   CCAAAACTGCGGTGG      CCGGCGACACGGCC ACCCC GGCCGCGCC-CCGG      TGCCTTACGCCGCCA
Bcep18194_A5970   9  70   9 3100612 .. 3100635 + -12.4  -3.12327   GCACTGAACGTGGGG          CGCGCGTGCTG CAA CGGC-CGCGCG          TATTGACTGTCGACG
Bcep18194_A5952   4 100  28 3082325 .. 3082350 + -21.9  -5.27477   GCGCCCAAACGAAAA         CGCCCGACCGG TTTG CCGGTCGGGCG          TTTTTTCATTCCAGT
Bcep18194_A5943   4  61 340 3072969 .. 3072981 +  -3.3   -4.2349   GAAGTCGTCGGTCCA                TTCGC GCA GCGTA                TTTTCGATCTGCCGC
Bcep18194_A5937   6 100  44 3063214 .. 3063233 +   -15  -4.54727   AAGCGGTAACGAAAA            CGCCACGG CATG CCGTGGCG             TTTTGCTTTGGGGAG
Bcep18194_A5937   6 100 362 3063532 .. 3063555 + -18.2  -4.55128   GCGCACAAAAGAAAA          CGCCACGGAC TTTC GTCCGTGGCG           TTTTCGTTTCCGCAT
Bcep18194_A5933   7 100  40 3057552 .. 3057580 + -18.2  -4.13767   GAAGGTAATGAAAAA       CGCCGGCG-TGCC CGAG GGCAGCGCCGGCG        TTTTCGCATGCGCCC
Bcep18194_A5921   3  63 220 3045975 .. 3046010 +   -11  -2.77043   GCGATTCGACGGCCA    TCGTCTTCGCGGCGAC GCCG GTCGCCGCGGCTTCGA     CTTTCAGGTGCTCGG
Bcep18194_A5918   0 NONE
Bcep18194_A5910   1  86  16 3031338 .. 3031373 + -16.8  -3.18681   CGCGCGACGCGCCCC    CTGGCCTGCCCGCCGT CACG ACGACGTGCGGGCCAG     TTCCTCCCCTTCGCG
Bcep18194_A5890   6  60 218 3011734 .. 3011774 +  -8.9  -3.27923   GCCGCAGCGTATGCG GCGACAGGTGC-GCGCGC ACTTCC GCGTGCTGCGCGTGGCGC  TTGATGATGTTCCAG
Bcep18194_A5887   4  65 100 3008486 .. 3008509 +  -5.9  -4.02817   GCTTTCCCGCCGTCC          TGCGCGCCGC CGTCA GCGGC-CGCC          TTCTTCTTGTCGCCG
Bcep18194_A5880   4 100  11 3001775 .. 3001791 + -15.1  -5.26875   AATAGGCATAAAAAA              CGCCCGC GAT GCGGGCG              TTTTTTCGTTCCGGG
Bcep18194_A5873   8  95  42 2994983 .. 2995003 + -11.1  -4.58395   CGACAGAAAACAAAA            AAGCCCTCG TTT CGAGGGCTC            TTTTTGCGGGGTGCC
Bcep18194_A5868   4  71 389 2990962 .. 2990990 + -13.2  -3.09516   GAGATCCGGATGGCG       GCGCCGCGC--CTC GTC GAGCAGCGCGGCGC       TTGCGTCGTAGCCGC
Bcep18194_A5864   1  49 112 2985380 .. 2985412 +  -6.2  -3.06796   CTCGGCCGGCCGCAC     CGCATCGAGCGTGCC GAAC GGCGA-CGCGATGCG      TTCGATCCGGTCGCG
Bcep18194_A5854   4 100  23 2972125 .. 2972144 + -16.4  -5.54907   GCCAGCAACGAAAAA            CGCCCCGG GCGT CCGGGGCG             TTTTTCTTTTGTAGC
Bcep18194_A5847   4 100  17 2963626 .. 2963641 + -11.8  -5.50723   CGGCGCAACAAAAAA              GGGGCC TCGC GGCCCC               TTTTTCTTTTCCTGC
Bcep18194_A5836   7 100  40 2950222 .. 2950247 + -16.9  -5.39721   CCGCACAAGAAAAAA         GCCGTTGGCGT TTGC GCGCCAACGGC          TTTTTTGTCTGATCG
Bcep18194_A5824   5  64 373 2939997 .. 2940013 + -11.5  -2.90901   GTCCATCACGGCGCT              CGGGCGC CAT GTGCCCG              TGTCGTTCAGGATGT
Bcep18194_A5814   1  55 321 2931673 .. 2931686 +  -8.1  -2.88544   TTGACGATCACGCGG               CTCGG CAGC CCGAG                TGTGTGCCGCTCCCC
Bcep18194_A5800   4 100  30 2914788 .. 2914807 +   -15  -5.63103   GCCCACAAAGAAAAA            GCGCTGGC TTCC GCCAGCGC             TTTTTTTCGTTCGGG
Bcep18194_A5794   7  68  78 2909169 .. 2909186 +  -9.8  -3.41602   CCCGTGCCGTGCCTC             GCCGGC AGCTTC GCCGGC              TTCTACTCGAATCGC
Bcep18194_A5790   1 100  32 2904854 .. 2904873 + -16.4  -4.87291   GTCCGAAATGAAAAA            CGCCGGCC CTCG GGCCGGCG             TTTTTCATTGACCTG
Bcep18194_A5781   7  70 -17 2897518 .. 2897532 + -12.8  -2.90615   CTCGATGCCGCGCGT               GCGCGG CGG CCGCGC               TGATTTCCGGCGGCT
Bcep18194_A5774   7 100  60 2890881 .. 2890913 + -20.7  -4.15841   CCGCTCGTAGTCAAA      GGGCCGGATTCCG CACTCGA CGGAATCCGGCCC      TTTCTCATTTCATCG
Bcep18194_A5768  11 100  33 2882004 .. 2882024 + -18.3   -5.1675   TTGCGCGAAAAAAAA            GCCCCGCAC ATC GTGCGGGGC            TTTTTTCATGGCTGC
Bcep18194_A5761   8 100  23 2872724 .. 2872743 +   -15  -4.77757   CCGCCAAATGAAAAA            CGGGCACC TTCG GGTGCCCG             TTTTGCTTTTTGACG
Bcep18194_A5749   5 100  34 2856072 .. 2856099 +   -17  -4.63486   CCCGGACGAACAAAA        GCCCCGAAGGCC TTCC GGCATTCGGGGC         TTTTGTTGCGCAAGT
Bcep18194_A5737   8 100  65 2843195 .. 2843224 + -20.1   -5.4505   GCGAGAGGCGCGTAT       CGGTGCGGTACCC AACC GGGTATCGCACCG        TTTTTTATTGGCGGG
Bcep18194_A5726   5  88   2 2832692 .. 2832732 +   -16  -3.30771   CGCTGTTCGAATGAT GCCAC-GCGGCGCCAGCCC GGCC GGGCCGGCGCCGCAGCCGC  TTATGCGGCCTGTGC
Bcep18194_A5722   1  39 146 2828032 .. 2828047 +  -2.4  -2.74263   CTCCGGAAAATCGAC              CCGGCT CAGC GGACGG               CTTTCCCGATCAGAT
Bcep18194_A5717   2  56 464 2824650 .. 2824661 +  -7.2  -3.14132   CTGGTCGCGAATCAC                GCCG CGAC CGGC                 TTCCTGCGAGCGCGC
Bcep18194_A5703   1  38 276 2813597 .. 2813610 +  -2.3  -2.57132   ACGTCTGCGACGAAC               AACGC CTGC GCGTA                CTTGTAAAAAGCGAA
Bcep18194_A5696   2  60  -8 2804351 .. 2804363 + -10.5  -2.71712   CTCGACGCGATGCTG                GCCGC GTA GCGGC                GTTTGCCGGCGCACC
Bcep18194_A5683   1  41 140 2789913 .. 2789923 +  -2.4  -3.09492   GATCACCTCCGCAAA                 CCGC CCT GCCG                 TCTTGCCGTTGAAGC
Bcep18194_A5678  11 100   5 2785439 .. 2785489 + -17.7  -3.90744   CGGGCCAGTAACGCC CGCGTCAACCGCCCGGACCGCCGC ACAACC GCGGCGATCCGGGCGG--GAC-CG TTATTTGCGCAGCAC
Bcep18194_A5671  11 100  46 2779243 .. 2779262 + -13.6  -4.72272   GCGCAGGCAAAAAAA            TACCCCGC CTCG GCGGGGTA             TTTTTGCTGCGCGAG
Bcep18194_A5657   4  70  -3 2759825 .. 2759845 + -10.3  -3.53811   CGGGCCGCAGGCCGG            CTGACGCGC GCA GCGCGCCGG            TTTCGCGGCGATCCG
Bcep18194_A5652   6  93  17 2751428 .. 2751460 +   -17  -3.50393   GCTCAGCGGCCTACG     CTCCGCCGGCGGCCG GCTT CGGCCACCG-CGGAG      TTCTCTACCCTCGAA
Bcep18194_A5647   6  53 288 2746043 .. 2746065 +    -4  -3.54424   ACGTCTTCCTCGTGG           CGCATCTGGC CCG GCGGCATGCG           TTTCGGACCATGACC
Bcep18194_A5632   5  52 289 2730346 .. 2730359 +  -5.9   -3.3573   GCGCGACGAACCCGA               CGTGC CAGC GCGCG                TTATCGGCTCCTTTC
Bcep18194_A5629   4  51 150 2728515 .. 2728527 +  -5.5  -3.14564   CCTTTCGCGCGGCGA                CGGCT TCG AGCTG                TTCCTGAGAAAGTGC
Bcep18194_A5629   4  51 270 2728635 .. 2728645 +  -6.8  -3.04322   GTGCGTCAACAGGCC                 GCGA TCT TCGC                 TGTTCAGGGCTTCCC
Bcep18194_A5603   2  49  96 2702299 .. 2702315 +  -5.8  -3.05384   ATCCAGCGGGAAATG             CGCGCGG TCGA CCG-GCG              TTCCCTACGGCCACC
Bcep18194_A5586   5 100  17 2685299 .. 2685328 + -18.6  -3.68351   CCGCGCATGAAAAAA       CGCCCCG-GCGGC GCAGG GCCGCACGGGGCG       TTTCAGTGATGCGCG
Bcep18194_A5556   1  65 150 2655103 .. 2655119 +  -5.8  -4.05788   CACCTGCACACCGTC             CCGCGCG GCCT CG-GCGG              TTTCCTTTACCGCAA
Bcep18194_A5549   3 100  33 2648495 .. 2648520 + -20.5  -5.21709   GACAGAAGCGAAAAA         GCCGGGGCATC CTGA GATGCCCCGGC          TTTTTTCATGTAGCG
Bcep18194_A5542   4  74 437 2637794 .. 2637812 + -11.7   -3.5002   GCACAAAAAAACAAA             GCCCCGT CAAAT ACGGGGC             TTGCTTATCGTTCGG
Bcep18194_A5533   2 100 161 2627232 .. 2627255 + -16.8  -5.95539   CAAGGAAGAAAAAAA          GCGACACGTC CTTC GACGTGTCGC           TTTTTTTATTTAGGC
Bcep18194_A5517   2  49  74 2611705 .. 2611745 +  -2.6  -3.64703   ACCCGCGTCACGGAT GCCGGATGTAATCCAC-CAG CGC CCGCGTATATT-CATCCGGC TTTCGATCAAGCAGA
Bcep18194_A5501   4  65 159 2591717 .. 2591732 +  -5.4  -4.11216   CAGCCGCACGACCTT              CTGC-GG CCC CCAGCAG              TTTTCGCCGTCGAGC
Bcep18194_A5490   6  64 -29 2577866 .. 2577891 + -10.3  -3.18264   TACGGCCACAACGTG         CCGGCCGTGCT CGCG GGCGCGACCGG          TTGATCCATGCGCGA
Bcep18194_A5483   0 NONE
Bcep18194_A5471   2  50  42 2556577 .. 2556627 +  -6.9  -2.95298   GAACAGCAACGCACC GCG-CTCCGTCAATCGTGCCG-CAT CAA AAGTCGACACGATTAACGGACACGC TCTGTGCTGGGTAAC
Bcep18194_A5466   3 100  55 2549568 .. 2549592 + -17.9  -5.07652   GCGCTCCGGGAAAGA          CGGCACCGTGT TTC GCACGGTGCCG          TTTTCTTTTGGGAAC
Bcep18194_A5459   5  91  61 2539610 .. 2539638 + -12.3   -4.3898   GGCGATGACATGCCG        ATGACGGGCCGCG TTG CGCGGCCCGTGGC        TTTTGTACCGCTGAT
Bcep18194_A5454   7  66 157 2532323 .. 2532350 + -11.2  -3.02511   TACCACACCCGTTCG        TGACCGAGCGCA TGCA TGCGCGCGGCCA         TCTTGCGCGCATGCG
Bcep18194_A5449   1  41 469 2525372 .. 2525382 +  -2.4  -3.03124   GCACGGGCAACCGCT                 CGCG CGA CGCA                 TATTCGCGCGTCAGC
Bcep18194_A5440  10 100  22 2509354 .. 2509370 + -15.1  -5.05505   CCTGCTCCTGAAAGA              GCCGCGC CCA GCGCGGC              TTTTTCGTTTGTGGT
Bcep18194_A5440  10 100 132 2509464 .. 2509494 + -21.1  -5.14563   GCAAATAAAAGAAAA       CGCCGCCGCCCGG ATGGC CCGGGAGGCGGCG       TTTTTTCGTGGCCGG
Bcep18194_A5425   9 100  57 2496658 .. 2496685 + -21.4  -4.56702   GCCTGAAAATGAAAA        CGGCTCGTGAGC GATT GCTCACGAGCCG         TTTCTTTCATTACCG
Bcep18194_A5411  10 100  45 2478628 .. 2478645 +  -9.8  -4.68424   GCAGGAAATAAAAAA             GCGCGG CATTTC CCGCGC              TTTTTCAATGGATTC
Bcep18194_A5398   8 100  25 2467268 .. 2467283 + -11.8  -5.51402   TCAGCTGAAAAAAAA              CCGGCC CGAG GGCCGG               TTTTTTTACGTCTGT
Bcep18194_A5388   4  68 156 2455111 .. 2455146 +  -7.5  -3.90291   GGTGCGTGCCGAGCC   GCTCGAGCGCGGCGACG ATCT CGTCGACGCGG-CG-GC    TTTCCTTCGCCGCAT
Bcep18194_A5379   5 100 214 2445319 .. 2445346 + -17.1  -3.88985   CCCGAAAAAGAAAAA        GCCCCGCAAGT CCGAGA ACTTGCGGGGC         TTTGTCACCGCTTTT
Bcep18194_A5366   9 100  92 2429035 .. 2429058 + -10.2  -5.08824   CCCCAAAACAAAAAA          CCCTGCCGCC TTTC GGTGACAGGG           TTTTTTCGATCCGGC
Bcep18194_A5363   1  53 369 2424690 .. 2424702 +  -4.7  -3.40403   GTCGCTGCGCCACAC                GAGCC CAT GGCGC                TTGTAATAGCCGCCC
Bcep18194_A5357   5  91 154 2418517 .. 2418544 +  -9.7  -4.56597   GGGCCGCCAGCAACG        ACGCGCGCCGG CTCCGT CCGGCGCGCCC         TTTTTCCAGGGCGCC
Bcep18194_A5350   4  49 327 2411396 .. 2411415 +    -7  -2.71712   GAGTCAGCCAGAAGC            CGTGCGGG TGAT CCGGCGCG             ATTTCCGCGGACACC
Bcep18194_A5345   8  82 135 2405727 .. 2405748 + -14.4  -3.29727   GCCCGGATACGACAA           GGCCGGGC GCAAGA GCCCGGCC            TGTTCATTCATTACC
Bcep18194_A5332   6 100  37 2387863 .. 2387878 + -11.8  -5.68438   CCACGCAATGAAAAA              GCCCGC GCAA GCGGGC               TTTTTTGTTTCCTGC
Bcep18194_A5313   1 100  44 2366449 .. 2366467 +   -16  -4.77036   CGCCGGAAACAAAAA             GGCCGCGT CGA ACGCGGCC             TTTTTCATGGTGCGG
Bcep18194_A5309  12 100  26 2360930 .. 2360954 + -21.5  -3.51708   ACGCATCACAAACGA          CACGGCCCGCT CGA AGCGGGCCGTG          TTGCTTTGGGCGATG
Bcep18194_A5306   8  93 -15 2359524 .. 2359550 + -16.5  -3.72695   GCCGGCAAACGCGAA         CGCCGCGGCCC ACTGA GCGCCGCGGCG         TTTGATCAGACGAAT
Bcep18194_A5296   9 100  49 2349739 .. 2349761 + -17.8   -3.9941   TCCATTGATGCAAAA           CGGCTTGGCA ACC TGCCAAGCCG           TTTGCTTGTCGCGAC
Bcep18194_A5274   8  93  31 2330643 .. 2330661 +   -16  -3.72893   CCGCACATAAAAAAA             CCCGCGCA TCG TGCGCGGG             TTTCGTCAGACGCTG
Bcep18194_A5269   2 100  47 2326649 .. 2326668 + -16.4  -5.83822   AATCCTTTCCGTTCG            CGGGCCCG GTGA CGGGCCCG             TTTTTTTTGCGTGTC
Bcep18194_A5252   5 100  61 2306261 .. 2306280 + -13.6  -4.99134   TCCAAAAAAAGAAAA            TGCCACGC ATTC GCGTGGCA             TTTTTCATTTCCGCT
Bcep18194_A5245   4  55 373 2299624 .. 2299640 +  -5.7  -3.43492   GCTTGAGCAGTGCAG              CCTGCTG CCC CGGCTGG              TTCTGGTGCGTATCG
Bcep18194_A5239   8  55 176 2295204 .. 2295216 +  -4.7  -3.56099   CTGTGCCGCGTAGAC                GCGCG GCG CGCCC                TTTCGCGACCTTGTC
Bcep18194_A5233   6  78  16 2290325 .. 2290360 + -14.6   -2.9924   GCGCGCCTGACATGA    CGAAGCGCCGCGGGTC GGGC GACGCGCGGCGCTGGG     TGTCTGGCTTGTTTC
Bcep18194_A5227   6 100  47 2283887 .. 2283929 + -17.6  -3.68351   GATCCGACGAATTCG ACGGGCCGCCCCGGTCGC CTCACCA GCGACGCGGGCGGCCCGC TTTGCGTCATACGGC
Bcep18194_A5220   9 100  29 2272779 .. 2272797 + -13.1   -5.8187   CCCGGAAAACAAAAA             GCCCCGC ATGAA GCGGGGC             TTTTTTTGTTGCGTG
Bcep18194_A5213   4 100  31 2261583 .. 2261600 + -12.7   -5.5112   CCCGTGTATCGAAAA             GCCGCTC TTCG GAGCGGC              TTTTTTATTGCTCGC
Bcep18194_A5203   4  58 302 2250448 .. 2250458 +  -5.4   -3.6968   TCTGGTGCCCGTACG                 CATC GTT GATG                 TTCTTGAAATTGTCG
Bcep18194_A5196   3  48 235 2242559 .. 2242605 +  -6.3  -2.62983   GCCAGCACCGCGACG CGCCCGATCGTG-CCGGACGGC AGCA GCCGCCCCGTCGCAACCGCGCG TCGTCTGCCGGTCGC
Bcep18194_A5185   5 100  46 2231607 .. 2231632 + -16.9  -5.60993   CGGACCATGCACAAA         CGGCGATGTCC TTGC GGGCATCGCCG          TTTTTTTATCCGCGC
Bcep18194_A5167   3  95  77 2215938 .. 2215966 + -16.8  -3.86283   CACCCCAAAAGAAAA       TGCGCCGC-AGCC TTTC GGCTTGCGGCGCA        TTTCATGTCCGTTCG
Bcep18194_A5150   7  57 144 2197463 .. 2197480 +  -2.5  -4.07618   GCGCATCAACCCAGC             GCTCGCC GTCC GGCGTGG              TTTCCTTCTTCCAGA
Bcep18194_A5147   7 100  38 2193175 .. 2193194 +   -15  -4.72007   CACCCCATAAGCAAA            CACCCCGC CTGA GCGGGGTG             TTTGTTTTGGTGCGC
Bcep18194_A5143   9  62 253 2191055 .. 2191069 +  -5.6  -3.91072   CGAGTGCGGCCAGCG               CCGCGA TCG TCGCGA               TTTCTCGCGCTTTCA
Bcep18194_A5136   2  51 195 2182432 .. 2182473 +  -5.9  -3.21416   GCCGAGCGTCAGCAC GT-CGACGTCATGC-GCGCG CAGGT CGCGCAGCGTGTCG-CGCAC TTCGTCGTCGCACTC
Bcep18194_A5119   3  65 196 2163805 .. 2163821 +  -7.3  -3.76224   ATTGACGACGTCGGT              TTCGCAA TAG TTGCGGA              TTTCCTCGATCCGAC
Bcep18194_A5099   4 100  32 2141306 .. 2141323 + -14.1  -5.66684   GCGACATACAAAAAA             GCCCGCC GAAA GGCGGGC              TTTTTTTATGGCTTC
Bcep18194_A5095   7 100  39 2135361 .. 2135378 +  -9.8   -5.4505   TGCACGAACAAAAAA             CCCGGC CATCGA GCCGGG              TTTTTTATTGGCGCC
Bcep18194_A5085   8  62 -55 2124003 .. 2124039 +  -7.3  -3.64703   ACAGCGCGGTCAAGC   TCGTGCTCGACCTTCC TCCGCC GGACGG-CGAGCAGGA    TTTCGATCAGACGCA
Bcep18194_A5077   7 100  25 2116325 .. 2116353 + -22.5  -5.26119   ATCCGAAATGAAAAA        CGCCGGTGCGATG CAA CATCGCGCCGGCG        TTTTGTTTTTCCGCG
Bcep18194_A5072   3  57 401 2112127 .. 2112149 +    -9  -2.75708   TCGACACGACTGCCA           CCTGCTGCCG CGA CGGCAGCTCG           ACTTTTTTCACGAAA
Bcep18194_A5062   2  58 -32 2100426 .. 2100436 +  -4.6  -3.72695   GTCCTCATGACGCTG                 TCGC CAG GCGG                 TTTCCTGAAGCGAGT
Bcep18194_A5051   3  54 242 2089515 .. 2089529 +  -3.4  -3.71848   CCGAACTGCAACGCG               GGGCCG AAG CTGCTC               TTGTTGATCGACACG
Bcep18194_A5045   3 100 115 2083909 .. 2083940 + -13.7  -5.14563   CGCCCTCAAACAAAA      CGCCCGG-CCCGAC TCGTC GTCGGCACCGGGCG      TTTTTTACTGCGGAG
Bcep18194_A5038   4 100  32 2076995 .. 2077027 + -18.4  -3.63968   GATTGCTTGACCGTG      CGGGCGGCAGGCGG ATTTC CCGTGTGCCGCCCG      TTTCGCCATTTGCAG
Bcep18194_A5023   4  45 346 2058366 .. 2058395 +  -4.2  -3.07113   GTCGCAGATCACGCG       TGCGAGCGCGTCG AATTC CG-CGCTCTGGCA       TTCGATCAGATAGTC
Bcep18194_A4982   7  61  61 2009422 .. 2009432 +  -3.2  -4.12198   TCGTGCCGTCTCTTT                 TGTC TCA GACG                 TTTTGCCCAGTTATC
Bcep18194_A4976   6  79 251 2006082 .. 2006108 +  -8.7  -4.37092   TGGTTACACGAAGTG         AAGAGGCGCAC CTAAA GTGCGCTTCTC         TTTTGTCCCCCGACT
Bcep18194_A4965   3  57 297 1991433 .. 1991482 +  -6.3  -3.44146   CGGCTCACTGACAGT CGTGCTGCG-GCCTCGGTAGTACG TGC CGCGCTATCGAGGCGTGCGATCCG TTCCTTCTCGGACGC
Bcep18194_A4952  11  70 254 1975479 .. 1975504 + -12.6  -2.83908   TTTTCAATCTGCGGT         TGGCTCGGCG TTGTGT CGTCGAGCCA          TCTCCTCGTCCGTTT
Bcep18194_A4941   1  42  30 1964711 .. 1964724 +  -3.1  -2.93901   ATTTGTCACATAGGT               C-GCAG ATA CTGCCG               TGTGGTTGATGGCGT
Bcep18194_A4909   8  58 247 1932053 .. 1932071 +  -7.4  -3.29739   GCCGATCTGAGTTAG             GCAAACTG ACG CTGTTTGC             TTGGTCTAAATTGGC
Bcep18194_A4904   2  55 297 1924172 .. 1924185 +  -5.2  -3.61398   CTTGTCGCGGCTGAT               CCGC CCTTGC GCGG                TTGTTCGCGCGCGCC
Bcep18194_A4893   5  47 148 1911451 .. 1911469 +  -3.8  -3.14132   CCAATCCGGCTGGCT             GCATGG TCGGCTC CCGTGC             TTGCTCAACGAGCCA
Bcep18194_A4878   6  83 153 1896963 .. 1896992 + -12.9  -3.87075   TCCATCGACGGCCGA       CGAGGAGCGCGC CGTGCTC GCGCGCTCC-CG       TTTCTCACACGTCGT
Bcep18194_A4873   3  41 291 1892641 .. 1892661 +  -3.8  -2.54896   CGACCTGCATCCGCT            CGCCGGCC ATCGC GGCCAGCC            TGCCTTCGCTGCGGA
Bcep18194_A4864   5 100  19 1883827 .. 1883866 +   -28  -2.70525   GACAACGTCACGACA  CGAGCCGGTACGCCGCAA CGCA TCGCGGCGTACCGGCTCG   CTTCATTTCAGCGCC
Bcep18194_A4859   2  48 307 1877669 .. 1877679 +  -4.6  -3.14881   TCTCCGCCTGATACA                 CGTG ATA CGCG                 TTGCTGAACACGTTC
Bcep18194_A4835   4  95  70 1851610 .. 1851632 + -12.6  -4.27316   CCATGCACAAAAAAA           ACCCGCCGCG CAA TGCGGCGGGC           TTTTCAGTTCGCGGC
Bcep18194_A4820   3  53 289 1837605 .. 1837628 +    -8  -2.91582   CGCCATCACCAGGTC          GGCCTGCGCC GCAT GCCGCAGGCG           TGTCTCGATCACGTC
Bcep18194_A4817   5  61  27 1833402 .. 1833449 +  -9.2  -3.14211   GTCCTGCCGAACAGC GGGCCGTCCGCCGGCGATC CGGTAGCTGGC GATCGCCG-TGAACGGTCC TTGATGCGCAGGCCT
Bcep18194_A4811   2  44 143 1827680 .. 1827691 +  -3.6  -3.14132   GTGAACCACTTGCAG                CGGG CGAT CTCG                 TTGCTCGCGCGCGGC
Bcep18194_A4798   3  59 327 1813432 .. 1813468 +  -7.1  -3.60475   GATCGGCCGGCCAGC    CGCCGCGTGTGCGCG AATCGAC CGTGCGGTCGTGGCG    TTTCCCGTAAGCGTT
Bcep18194_A4775   7 100  37 1777032 .. 1777051 + -16.4  -4.15396   GAAGCGATGAAACAA            GGCGCCGG TTCC CCGGCGCC             TTGTTTCGTTTACCG
Bcep18194_A4764   3  57  -5 1761473 .. 1761494 +  -6.5  -3.41878   TACACGGAACCCGCG           CGGTGACGG CATG CTGTTGCCG            TTCTGAATTGCCGAC
Bcep18194_A4735   7  53 314 1727903 .. 1727915 +  -6.9  -3.14132   TTGCGATGATGCAGC                CGCGG TGG CCGTG                TTGCTGCCCGAAGCG
Bcep18194_A4735   7  53 388 1727977 .. 1727987 +  -6.8  -3.18264   GTGCGGCCGGCGTGT                 TGCC CGG GGCA                 TTGCTGCCTGGCGGC
Bcep18194_A4732   1  38 458 1725420 .. 1725433 +  -2.3  -2.62184   CGACAGCATCGCCTT               GCTGG CCCC CCAGA                TGATCTCGCCGAGCA
Bcep18194_A4726   3  95  45 1718295 .. 1718318 + -13.1  -4.27467   CGCGACGGGCCGCAC          CGGCGGCGC ATCGCC GCGCCGTCG           TTTCTTCCGTTATCG
Bcep18194_A4721   7  61 380 1713721 .. 1713750 +  -9.3  -3.18681   AATGCCTTGAGCGCA       TGGTCGCCTTCGGC GTG GCCGAAG-CGGTCG       TTGATCGACTTGAAA
Bcep18194_A4693   7  62 -45 1690565 .. 1690594 +  -7.8  -3.61715   GATGATCGCGATGAC       CG-ATGCCGCGCG AGCGG CGCTCGGCGTGCG       TTATTCGGGGGAGTA
Bcep18194_A4679   3  71 -25 1672464 .. 1672512 +   -13  -3.02511   GGATGCCGCCGGACG GCA-GCGACGGCACGACCGCCGCG TGA CGAGGCGG-CGCGCCGGCCCGTGC TATTGCGAAACTGCG
Bcep18194_A4672   9  74  78 1664108 .. 1664119 +  -5.8  -4.42386   CGGTGTCGTCGAGCG                TCGC CGGT GCGA                 TTTTCTCGATGACGA
Bcep18194_A4653  10 100  39 1643096 .. 1643123 + -16.4  -5.26875   CGCACCAAAAGAAAA        TCGGCCTGACGAC TTC GTCG-CAGGCCGA        TTTTTTCATTGAGCC
      truB   6 100  39 1628066 .. 1628087 + -17.3  -5.67283   GTCGAAATGAAAAAA           GCCCGGTCG ATGT CGACCGGGC            TTTTTTGTTTGCGTT
Bcep18194_A4632   8  56 235 1614603 .. 1614614 +  -7.2  -3.16191   GGCTGCGAGCCGATG                CGCG CTCG CGCG                 TTGCTGGCGATGTCG
Bcep18194_A4627   3  51 172 1612151 .. 1612167 +  -7.9  -2.66711   AGGCGCTTGCTGCTC              ATGCGCG TTC CGCGCAC              ATTCTCGCTTATCGC
Bcep18194_A4622   4 100  29 1605301 .. 1605326 + -13.3  -5.17353   AGGATGAAATGAAAA         GCCCGGTTGGCG ACG TGCCA-CCGGGC         TTTTTTCATGCGTGT
Bcep18194_A4595   3  56 354 1578550 .. 1578563 +  -3.7  -3.69618   CTCGACGACCTTGTC               CCACG CGAA CGCGG                TATTTTCCAGTTCGC
Bcep18194_A4590   7  53 288 1572450 .. 1572479 +  -4.1  -3.56704   ATCAGCCGCATCTCG       GCCGGCGCGC-CGA TCT TCACGCGCGGCAGC       TTGGTTTCCTCGAAG
Bcep18194_A4583   6  55 347 1560626 .. 1560649 +  -6.6  -3.30124   ACCACGCCGAGGTTC          GACGGCGC GACTTCCG GCGCCGGC           TTCTCGACGATCGCC
Bcep18194_A4562   5  95   8 1535557 .. 1535597 + -16.8  -3.91084   TGAACTGATCCGGCA AGGGCGGTGCGG-CGGCGC GCCC GCGCCGGTCGTGCCGCCCG  TTTCGTTACGCGTGC
Bcep18194_A4531   9  91 188 1504308 .. 1504329 + -17.3   -3.3903   GCCGTAAACGCACAA           CGGCCGGCA GGTG TGCCGGCCG            TTGCTTGCCTGCTTG
Bcep18194_A4522   6  61 413 1488447 .. 1488464 +  -9.1  -3.18681   GCCGCGTCGCCCGCA             CGGTGGC CGAG GCCATCG              TTGATCGGCTTCAGC
Bcep18194_A4516   1  47 306 1481931 .. 1481948 +  -4.9  -3.01712   CCAGCAAGCCGCCGC             CGA-CGAA CCC TTCGATCG             TCTTCGACGGCGACA
Bcep18194_A4512   6  59  47 1478088 .. 1478112 +  -9.9  -2.52464   TACGGAATCAGCAGT          TCGCGCAGGCC GTT GGCATGCTCGA          TGCGTTCGCCGGCGA
Bcep18194_A4512   6  59 375 1478416 .. 1478445 +    -7  -3.55801   TGATGAGGATCAGCT       CGGCGCCGAGCGC GGCGA GCGCGCGGC-CGG       TTTCGGGGAATTCGT
Bcep18194_A4497   7  83 221 1463708 .. 1463728 +    -9  -4.28361   ATTCACGTACCACAG           CGCATCGGC CGAC GCCG-TGCG            TTTTGATGCCGTTGC
Bcep18194_A4492   1  55  30 1459237 .. 1459256 +  -6.3  -3.33696   AGGCGAGGGCGGCCA            GGGCGCG TCCTGC CGCGCGC             TTCATTGCCGCGGGA
Bcep18194_A4481   3  44  90 1446864 .. 1446892 +  -4.4  -2.85216   GCTCGACGAACCAGT        CGCAGACGAACG CGGTT CGCTCGGATGCG        TGGTTGTAGATCGTG
Bcep18194_A4474   2  63 -12 1439247 .. 1439264 +  -8.3  -3.53012   CAAGGTGGTGATCCT             GCCGGAC GCGT GACCGGC              TTTCCGCGCGCGGCG
Bcep18194_A4466   6  58  22 1428874 .. 1428910 +  -3.6  -3.98113   GATTGCATGAAGCAC   CTGCGCTCGGCTTCGAC ACCC GGTGAAGCCGA-CGGTG    TTTCATTCATGATTC
      uppP   8 100  51 1423118 .. 1423142 + -16.4  -4.87133   GATCGGGTATAATTT          CGGGCTCGGC TTCAT GCCGGGCCCG          TTTTGTTTCGGGGCT
Bcep18194_A4456   0 NONE
Bcep18194_A4425   5  65  -8 1383350 .. 1383402 +  -6.3  -3.86015   ATCGCGCTGCAGCCG CGCGCGTGAGCGC-GGC-CGCGGCGCG TGC CGCACCGTGTGCCTGC-CTTAAGC-CG TTTCTGCAGCACCTG
Bcep18194_A4407   8  62  25 1367914 .. 1367940 +  -7.9  -3.61178   GGCGTCGCGTCCGGG        CCGCGGC-CGGC TACT GCTGCGCGGCGG         TTTGCGCTGCCTGCG
Bcep18194_A4404   7 100  25 1365794 .. 1365819 + -14.7   -4.7497   ACGTCATAAAAGAAA         GCCCCGCCG TACGTACC CGGCGGGGC          TTTTTCATGCGTGCG
Bcep18194_A4400   4  58   9 1362028 .. 1362041 +  -3.7  -3.87994   GCGGTAGGCGAGAGG               CCGGC GCAA GCAGG                TTTGTCGGAGTCGGT
Bcep18194_A4393   3  42  94 1352951 .. 1352965 +  -3.4  -2.90496   TCGTGTCGCTGTAGT               TGCCGG GCG CGGGCG               TCGTTTGCGCCGGCA
Bcep18194_A4384   9  51 336 1342607 .. 1342618 +  -3.6  -3.59979   GCTGGCCGTCGTATA                GGTG TACG CGCC                 TTTCACGTCGACCGC
Bcep18194_A4367   3  47 193 1322169 .. 1322182 +  -3.8   -3.2327   TCGCGGCGAGCTGGC               GGTC GTCGCA GACC                TTGCTGCTCCATTGC
Bcep18194_A4349   6  57 456 1305330 .. 1305355 +  -9.7  -2.74012   GCAGCGCCAACAAAC         CGTCGCCGCTCG CTT CGAGCT-CGACG         TCATTCAGATCATCC
Bcep18194_A4337   1  69 339 1290155 .. 1290192 + -11.2  -3.28712   ACGACAGCGCGAGCA   GCGC-GATCGCGAGCGA GATGA TCGCGCGCGGGCCGCGC   TTGTCCGCGAAGCGG
Bcep18194_A4334   6  62 191 1287549 .. 1287569 +  -7.5  -3.54424   CAGGTCGGAGACGCG            CGGCTGCGT GAC ACCCAGCTG            TTTCGCGGCCTGGGC
Bcep18194_A4325   4  58 321 1279654 .. 1279677 +  -5.2  -3.76224   CGGCGCGCGCGCCGA          TCGACG-GCAG GAA CTGCTCGCCGG          TTTCGTCGGTGACGA
Bcep18194_A4319   2  54 236 1265542 .. 1265552 +  -8.2  -2.78384   CGCGCCGACATACAG                 CGCG ACG CGCG                 TGTCCTCGAACCAGC
Bcep18194_A4315   4  70  95 1261376 .. 1261431 + -11.7  -3.14132   GCGGCAATGAAACGA CGCGGGCGCGCATCGCGCCCGCGG GTTCAGCGG CCGCGCGC-CAGTGCACGCGCGCG TTCGTCGGCCAGCGC
Bcep18194_A4302   4  54 408 1245064 .. 1245074 +  -2.4  -3.85698   TCGGTGAGGAAGCGG                 CTCG ACG CGCG                 TTTGTCGCGACACCA
Bcep18194_A4297   5 100  32 1237963 .. 1237982 + -16.4  -4.85782   CACGATGCAAGCAAA            CCGGCCGC TGAT GCGGCCGG             TTTGTTTTTGGGGGC
Bcep18194_A4276  11  59   8 1211741 .. 1211776 + -10.2  -2.53263   CCGGCTGACGCACCG    GGCGACGTGGCCGGCG TTGT CGCCGGCCCGGTCGAA     TCGCTTCAACATCAG
Bcep18194_A4265   2  86  51 1199525 .. 1199547 + -16.2  -3.18264   TTTGCTACCGGCGGC           CGGTCCGCGC GCT GCGCGGCCCG           TTCATCGATCAGGCG
Bcep18194_A4261   9 100  40 1196243 .. 1196273 + -19.1  -4.41895   GGTGCGGCGTCACAG       TGAAACGGGCCCC TTTGC GGGGCCCGTTTCG       TTTTCGTTCCAGGTT
Bcep18194_A4257   7 100  20 1193695 .. 1193711 + -10.8  -5.07652   TGTCCGAAAACAAAA              GCCCGC TGCGT GCGGGC              TTTTGTTTTCAGCGA
Bcep18194_A4251   3 100  51 1185958 .. 1185975 + -14.1  -5.26316   CCGCCGAAACAAAAA             GCCGCGC AATT GCGCGGC              TTTTTTATGGACTGC
Bcep18194_A4227   8  95  92 1164548 .. 1164576 + -10.9  -4.62783   GCAGGAAGATCGCAG        GGCGCTTGTGCAG GTT CGGTGCAGGCGCC        TTTTTCCAGTCCGTG
Bcep18194_A4217   4 100  34 1153349 .. 1153366 + -14.1  -5.07652   GCCGGAAAGCAAAAA             CGGGCGC TGCG GCGCCCG              TTTTCTTTTGAAGCG
Bcep18194_A4206   8 100  61 1142589 .. 1142621 +   -17  -3.89212   GACGGTGGCCATCCC      ACGGCCCGGTTCGC ATTGC GCGAATCGGGCCGC      TTTCATGTGTCGATG
Bcep18194_A4202   6  56  -7 1138513 .. 1138564 +  -7.9  -3.14211   AGGTCGCGAAGGGCG CGGTCTGACCGCTGCGGGCGCCGCGC ATC GCGCCGCGCCCGT--CG-TCCTGCCG TTACTGCGACCCGAT
Bcep18194_A4199   9 100  52 1134046 .. 1134073 + -19.9  -5.29846   GCCCCGCAGGAACAA        GGCCCGACCGG CTGATA CCGGTCGGGCC         TTTTTGTTTCACGTT
Bcep18194_A4195   4 100  35 1129937 .. 1129962 + -21.9  -5.14563   GCCATCAAACAAAAA         GCCCGACCGGC ATGA GCCGGTCGGGC          TTTTTTCATGGCGCG
Bcep18194_A4192   7  93  13 1127194 .. 1127220 + -14.4  -4.07568   TGAGCGGGCCGGCAC         ACGCTTAGCGCG GTG CGCGCTGAGCGC         TTTTCGGCCGGAACG
Bcep18194_A4188   6 100  33 1123830 .. 1123848 +   -16  -4.81551   CGATGAAAGGCAGAA             GGCCGGCT TGA AGCCGGCC             TTTTTGCTGTGGGTC
Bcep18194_A4180   3  56  32 1117780 .. 1117797 +  -7.7  -3.15249   GCTCGGAGCGCCGGT             GCGTAGC GGCC GTTACGC              TTACTGCGAAATCTG
Bcep18194_A4149   7  86 157 1083527 .. 1083553 +  -8.6  -4.56597   AAGTCCGGCGGCATT         CCGCCCGGCC CACCCGT GGCTGGGCGC         TTTTTCGGACGGGGA
Bcep18194_A4142   7  49 177 1075894 .. 1075942 +  -6.8  -2.72991   GTGGTCGGCGATGCC GGTCAGCGC-TTCGTCGCGATCGG GCA TCGATT-CGAAGAATGCGCCGATC TGGTTGGCCATGTCG
Bcep18194_A4127   9  79  12 1058996 .. 1059026 +  -8.9  -4.26076   GTAACGCAGCGTCAG      TCTCGG-CGCGGCC GTCC GGCCGCGCCCGCCA       TTTTCCTCCCCGTCA
Bcep18194_A4120   2  60 324 1050469 .. 1050481 +  -7.7  -3.49858   AGCCACATAATCAAG                CCATG AGC CATGG                TTGTCCTCTCCTTGA
Bcep18194_A4114   8  69 195 1044527 .. 1044545 +  -4.4  -4.42386   CGCAGCGGTGCAACC             TGCGCGAG CCC CGCGAGCA             TTTTCTGCGTCAGCC
      greB   6  84  32 1040486 .. 1040502 + -15.1  -3.36452   CCCGGCAAAGAAAAA              GCGCCCC GAT GGGGCGC              TTCGTCTTCCGGCGT
Bcep18194_A4102   9 100 110 1031961 .. 1031976 + -11.8  -4.87803   GTCGGAAATGAAAAA              CGGGCC GAGC GGCCCG               TTTTCTTTGAAGCTC
Bcep18194_A4092   4  59 318 1023249 .. 1023266 +  -6.9  -3.55444   CCCCGGAGTCTCAGA             CGAGCGA TGCG TCGCGCG              TTTCGCGCATCAGCA
Bcep18194_A4074   4 100  30 1002589 .. 1002610 + -17.3  -4.87389   TGAACGAAGCAAAAA           GGGGCCGTC TTCG GACGGCCCC            TTTGTTTTTGCGCTC
Bcep18194_A4067   8 100  28  993513 ..  993540 + -19.2  -5.27335   CGGCAAAATGAAAAA        CGCCACCGCGCGC GCT GCGC-CGGTGGCG        TTTTTGTTTCGAACG
Bcep18194_A4062   7  54 222  988474 ..  988486 +  -7.7  -3.04144   TCGCAGCCGTCCGCG                CGATC GTC GATCG                TGTTGACGGTCAGGC
Bcep18194_A4054   6 100  36  978508 ..  978526 +   -16  -5.61881   GCAGGAAAGGAAAAA             GGCACCCG ATC CGGGTGCC             TTTTTGTTTTTACGG
Bcep18194_A4051   4 100  35  974390 ..  974421 + -19.4  -5.63517   CCGCGCTTGGCAAAA      CGGCGCAACGTCCC GCGA GGGGCGCTGCGCCG       TTTTTTCTTTGGAGC
Bcep18194_A4048   2  43 375  972334 ..  972392 +  -2.5  -3.16564   GCGCGGCGACCACGC -TGGCCCAGTCGATGCCGCGTACGCCGGCG ATCA CGC-GGCGCA-GCGGCAGC-AC-GAGCCAG TTGGTCGCCTGCAGC
Bcep18194_A4040   4  77 -34  966560 ..  966576 + -15.1  -2.60813   GGTTGCGCGCGTTTG              CGGCGCG CCG CGCGCCG              GTGTTTCGCGGCGTC
Bcep18194_A4034   4  52 -27  960821 ..  960833 +  -5.5  -3.29144   TGCCGGCGCGCACGA                CGTGT TTC GCACG                TTATCGAGCCGCTGA
Bcep18194_A4002   5  54 221  929871 ..  929899 +  -3.1  -3.79747   ACCAGCGGCGCGAGA        TCCGTCTTGTT GATCACG AGCAGGTCGGA        TTTCGTGATGCCTGG
Bcep18194_A3994   4  62 296  922648 ..  922669 + -10.1  -3.09131   AACTGATTGACTGCT           TGCCGCCAA GTGA TAGGCGGCA            TCTTCCAATCCTTTT
Bcep18194_A3984   5 100  47  911199 ..  911212 +  -9.5  -5.55664   AATGACGAAAAAAAA               CGCCC TACG GGGCG                TTTTTTTGATGATGC
Bcep18194_A3972   5  55 190  894031 ..  894041 +  -4.6  -3.60296   TTGCCGCGAAACGGG                 CGGC CCA GCTG                 TTTGCGCTCCGGATC
     groEL   7 100  60  879482 ..  879501 + -13.6  -5.68039   CCAGCCAAAAGAAAA            GACCCGCA GCGA TGCGGGTC             TTTTTTTATGGATTT
Bcep18194_A3947   2  54 246  869184 ..  869211 +  -8.5  -2.78384   TGGCCGCGCGCCGCG        TCGGCGTGCGTG ACCGG CACG-ATGCCGA        TCTGCTCGGGACGCA
Bcep18194_A3933   8 100 107  853896 ..  853930 + -22.2  -3.63744   TGCCGTTGTCCTCAA     CGATGCCCCGGGAGCC ATG GACTTCCGGGGCATCG     TCTTTTCCGAGGAGA
Bcep18194_A3927   5  59   1  845092 ..  845104 + -10.5  -2.52623   TTCTGCACGGCCTGA                GCGGC CGC GCCGC                GTGTTGTGCCGCGGC
Bcep18194_A3914   7 100  25  828563 ..  828594 + -18.1  -3.91412   TAGCGCGTCCGTGAG      C-ACGACGGCCCGC ATTGC GCGGGCCGTCGTCG      TTTATGCAGTGTGAT
Bcep18194_A3901   7  51 158  816096 ..  816127 +  -3.7  -3.53012   CACTTCAGCGCGGGC     CCCG--CACTCGC-GC GCA GCAGCGAGCGAACGGG     TTTGGCGAGCACGAG
Bcep18194_A3886   7  76 118  804140 ..  804156 +  -9.4  -4.07647   GACAGACGCAAAAAA              GCCTCC GCTTG GGAGGC              TTTAATTTGCACTAT
Bcep18194_A3876   7  71 315  795563 ..  795586 +  -9.4  -3.72576   TCATGTTGAGCGGGT          CGGCCACGCG ATGC CGCGCGGCGG           TTTCCTCGACCACGC
Bcep18194_A3866   7  90  49  778065 ..  778082 +  -2.6  -5.42975   TACCTCGATGGTGGC             GCCTGC AACGGA GCAGGA              TTTTTCTTTGTGTCC
Bcep18194_A3854   6 100  39  762786 ..  762803 + -12.7  -5.86061   CGGTGCAATAAAAAA             GCGTGGC AGGT GCCACGC              TTTTTTTTCGTCCGG
Bcep18194_A3851   3  58 314  759242 ..  759260 +  -4.4  -3.89346   CGTCTAGCATCGCGT             CGAAGCGC TGT GCGATCCG             TTTGTGCAGTACCGC
Bcep18194_A3841   3 100  49  750024 ..  750051 + -21.3  -5.14563   CGCAGGAAAGAAAAA        GCGCGGCGCCC CGCAAA GGGCGCCGCGC         TTTTTTCATCGAGGC
Bcep18194_A3830   9 100  64  737648 ..  737667 +   -15  -4.27316   TGCCCCCCAACAAAA            GACCGGCG CGTG CGCCGGTC             TTTTGCATTCGACGA
Bcep18194_A3823   7 100  34  725618 ..  725635 + -14.1   -5.4833   CCGGCCAATGAAAAA             GCCCGGC GTGA GCCGGGC              TTTTTTGTTGCGTGC
Bcep18194_A3815   9 100  55  716319 ..  716332 +  -9.5  -5.87996   GCGGCAACAAAAAAA               GCGGC CTGG GCCGC                TTTTTTTGTTGGTTG
Bcep18194_A3805   9  79  21  700457 ..  700507 + -15.3   -2.8585   CGGTGCGGCGCGGGG CGCGTCAGTTGCCGGCGC-GCTCG CATA CGGGCCGTGCCGGCATCAGTTGCG GTTTGGCTTCGATGG
Bcep18194_A3794   3  60 180  689331 ..  689348 +  -9.1  -3.04322   GCCGGCATTCGAGCG             CGCCGTT GAAC AGCGGCG              TCTTCGCCGATTCGC
Bcep18194_A3794   3  60 459  689610 ..  689647 + -10.5  -2.71731   CGAGGATGATGCCCG   GGCCGTCGCACGGCGG CGTCATC CCG-CGTGCGTCGACC   TGCTTGAGCCATACC
Bcep18194_A3790   8  60 123  687053 ..  687065 + -10.5  -2.77182   CGATCCGCATGTAGT                CGGCG ATC CGCCG                TCCTTCCATGTCCGG
Bcep18194_A3790   8  60 423  687353 ..  687363 +  -8.2  -3.28924   CCGGCAGGCGGTCGA                 GCGC CGT GCGC                 TTGTCGGCCGGCATC
Bcep18194_A3782   6 100  51  678234 ..  678249 + -11.8  -5.26119   GCAGACGAAAGAAAA              GCGCCC CGCG GGGCGC               TTTTCTTTTTGCCGG
Bcep18194_A3771  12  90  10  666793 ..  666817 + -18.5  -2.94199   CTCTGAGCCAGCAGG          CCCCGTCCGGC ATT GCCGGCCGGGG          TGTCCTTCCTGCGTG
Bcep18194_A3762   3  62 342  659863 ..  659877 + -11.4  -2.62983   CATTTTCGGATGCAG               GACGGG GCC CCCGTC               TCGTCTGCGGGTAGG
Bcep18194_A3758   5 100  43  651387 ..  651409 + -17.7  -5.86061   GCGCCGATACGAAAA           CCGCCCGGC CGAGC GCCGGGCGG           TTTTTTTTCGTCCGC
Bcep18194_A3718   7  79 146  607869 ..  607879 +  -8.2  -4.30576   CGGTGAATCCGCGAG                 CGCG AGC CGCG                 TTTTCCTCGTCGGGC
Bcep18194_A3709   8  60 172  599278 ..  599302 +  -5.5   -3.8211   CAGCCGGTTGCTCCA          GCCGAACGACA CGG TGCCGACCGGC          TTCTTCTCGCTGCCG
Bcep18194_A3709   8  60 208  599314 ..  599366 +  -9.6  -3.01712   CGGCTTCTTCTCGCT GCCGCCTGCGGGGCCCGCGATGCCG GTGA CGG-ACAGCGCGACCTGCGCGCGGC TGTTGCGCAGCGCGC
Bcep18194_A3681   8 100  69  570573 ..  570599 + -18.8  -5.60864   GCGCTACTCAATCAG         TCCCGCCATCTG GCT CAGGTGGCGGGA         TTTTTTTCGTCTGTA
Bcep18194_A3673   7 100  40  560377 ..  560404 +   -22  -4.43283   ACCCACGAAAAAAAA        GCGGCGCTCCGG GAAA CCGGGGCGCCGC         TTTCTATTTATATGG
Bcep18194_A3669  12 100  35  556428 ..  556444 + -11.5  -5.14563   CCGTCAAATGAAAAA              GCCCGCG TGA TGCGGGC              TTTTTTCATGCGGCG
Bcep18194_A3657   6  77  40  545134 ..  545159 + -14.7  -2.87463   CGGGCCATATCACCA         GC-GGGCGGCGC CGC GCGCCGCTCAGC         TGTCTCGACGGCCTT
Bcep18194_A3625   9 100 183  500182 ..  500211 + -23.7  -4.05788   TGCGCCGGAATGAAA       CAGCCCGATCGGC CAAC GCCGATCGGGCTG        TTTCATTTGCAGCGA
Bcep18194_A3615   5 100  47  490740 ..  490765 + -19.7  -4.65895   CGCCCGATAAAAAAA         CGCCGCGTCCC GAAA GGGGCGCGGCG          TTTTTGCATGCCGGC
Bcep18194_A3603  12 100  35  476308 ..  476324 + -15.1  -5.55769   CATCGGATAAAAAAA              GCGGGCC AGT GGCCCGC              TTTTTTGTTGTGCCG
Bcep18194_A3592   5 100  50  466624 ..  466650 + -25.2  -5.27938   AAGCAGCGGAAAAAA         GCCCGCCCGAGC AAT GCTCGGGCGGGC         TTTTTGTTTGGCGGT
Bcep18194_A3585  10  59 442  459653 ..  459684 +  -6.4  -3.66178   CGTGTCGACCTGCTG      CGGGTCCGC-CGCGT CGA GCGCGCGCAGCTCCG      TTTCGAGTTCGGCGA
Bcep18194_A3578   1  53 238  451517 ..  451527 +  -8.2  -2.62616   CACCGGCCAGCACCG                 CGCG ATA CGCG                 TCGTGTGCGCGCTCG
Bcep18194_A3572   5  49 443  442227 ..  442259 +  -6.9  -2.78384   TGAGCGTCGCGCTGC      CGGTCTCGAACTCGA TCG TCCGGTTCGCGAGCG      TCTGGTCGAGCACAC
Bcep18194_A3554   6 100  33  420874 ..  420890 + -13.7  -5.14563   GCCACAAACAAAAAA              GGACCGC CAA GCGGTCC              TTTTTTCATGAAGCA
Bcep18194_A3503   3  44  48  371677 ..  371701 +    -5  -2.78816   GTCATGTGTATTGCG         TCGGCGCATCGC ATC GCG-T-CGCCGG         TATCGTCCGGCCTAC
Bcep18194_A3476   5 100 100  338997 ..  339022 + -20.5  -4.55128   TCGACCGCAAAAAAA         CGGCGGGACAC CGAG GTGTCCCGCCG          TTTTGCTTTCCGCCT
Bcep18194_A3421   5  65 238  285211 ..  285223 +  -4.8  -4.17556   CGTACGCGTACTCGA                TCCG CATCC CGGA                TTTCTTCGCGATGTG
Bcep18194_A3409  13 100 112  268388 ..  268406 +   -16  -5.81412   TCTGATATGGATTCA             GCCCGCCT CTT AGGCGGGC             TTTTTTTTGCCTGCG
Bcep18194_A3399   2  49 428  258896 ..  258940 +  -2.3  -3.62275   GAGGATGTTGATGAA CGTCGA-CAGCGCCTTCGACTGG TCG CC-GTAGAAGGT-CTGCTCG-CG TTTCGCCTCGTCGGT
Bcep18194_A3394   5 100 155  252849 ..  252872 + -14.6  -5.35224   CCAACGAAATTCGAA          GGGCTCGATC GCGA GATCGGGCCC           TTTTGTTTTTGTGGG
Bcep18194_A3385   4  76   2  246188 ..  246240 +   -14  -3.12847   CCGCGCAGACGTGAC CGGCCGCGGGCACGCGTG-G-CGGCG GGC CGCCGGCGCGCGCGTTACAGCGGCAG TTGCGTGTCGAACTT
Bcep18194_A3377   6 100  29  236745 ..  236769 + -20.7  -5.75342   ATGGCATGCGTAAAA          GCCCCGCCGGT GAT GCCGGCGGGGC          TTTTTTTTCGAGACC
Bcep18194_A3340   4  60 214  197426 ..  197447 +    -8  -3.44527   GCGGGCGAGACGCCC           GGCCGGTCA CAGCA TG-CCGGCC           TTCTGGTACTGGCTC
Bcep18194_A3332   5  65 362  182799 ..  182843 +  -6.5  -3.92373   CAGGATCAGCGCGCC GG-G-GATCGGCGCATCCGGCC GGGC GGGCGGGT-TGCCGATCGCGCC TTTGTCGATGCACTG
Bcep18194_A3320   1  51 299  166339 ..  166368 +  -7.8  -2.59748   CGGGTCGCAGGTAAG       GCCGAGGTTGTG TTCCAT CCCGATCTCGGC        TGCGTTCTCGACCTG
Bcep18194_A3316   2  49 267  162190 ..  162207 +  -2.7  -3.57144   TCAGGCTCAGGCGGC             GCGTA CCCGCACC TACGC              TTTCGGCCTCGCAAC
Bcep18194_A3301   8  60 129  144067 ..  144080 +  -8.1  -3.28712   CGGCATTGAGCAGCA               CGAGC GCGT GCTCG                TTCTGCAGCAGGAAC
Bcep18194_A3295   6 100  63  136218 ..  136243 + -18.3  -5.61881   CGATCATGCGAAAAA         GCCACCGGGCC GTTG GGTCCGGTGGC          TTTTTCTTTTTCCGC
Bcep18194_A3260   7  46  60   93975 ..   93988 +  -5.2  -2.87527   GCCGCCTCGGGGCAG               GGCC GGATCA GGCC                GTTTCGTGCTGCGTG
Bcep18194_A3260   7  46  89   94004 ..   94061 +  -5.7  -2.71791   GTTTCGTGCTGCGTG TCGGCGT-TCAGCAGGTCGACGTACG-CG ACCG CGACG-AGATCGTCCTGC-GACACGCCGA GTTTCGCGAACACGT
Bcep18194_A3257   6  68 428   92289 ..   92327 + -12.3  -3.05471   CGGTCGGTAACGGCG  CCCGCGCACGGCTGCGCC GCGC GGCGAAGCCG-GCACCGG   TCATTGTTTCATAGT
Bcep18194_A3254  11  91   6   89083 ..   89107 + -19.3  -3.00525   CAAGAAGTAACGCAG          GCGGCGGCGCA TCG TGCGCTGCCGC          TGTCGTTTCAGCAGA
Bcep18194_A3241   3  47   1   72018 ..   72063 +  -2.3  -3.40611   ATCTACGTGCGCTGA AGCCGAAGGCGACGGCCCGACC AGC GGTCAGGCCGTCA-CTGCACCA TGTTGTTCAGCTCGA
Bcep18194_A3232   2  44  32   65466 ..   65490 +  -4.1  -2.93549   CGCGCGTCAGCGCTG          CGCGTCGCCGA AGA TCAGCGACACC          TCGTTGTTGCCGATC
Bcep18194_A3228   3  54  27   60870 ..   60902 +  -7.5  -3.05816   GCGGGCGGTAAATCG      AACGAGGCGGGCG CAATGGC CGCCCGCCGCGCC      TTCAATGCCCCATCG
Bcep18194_A3211   3 100  25   41604 ..   41619 + -11.8   -4.8622   ACCAACGGAATGGAA              GGGCGC TTCG GCGCCC               TTTTTCATTGCGGGA
Bcep18194_A3203   6  51 160   36040 ..   36061 +  -7.9  -2.62983   ATCGCAACGATCTTC           CCGTCCTCG ATCT CGAGCGCGG            TGGTCTGCAGCTCGC
Bcep18194_A3198   7  53 221   31458 ..   31476 +  -8.8  -2.50291   ATCCACATCGATCGC             GACGACGC CTC GCGTGGTC             ATTGATCGACTCGTT
Bcep18194_A3194   3  51 383   21738 ..   21748 +  -6.8  -2.96899   ACTGTCAGTGCTAAA                 CGTC GCC GACG                 TCTGATTGCTTAGCA
Bcep18194_B0015   6  51 121   15267 ..   15313 -  -6.6  -3.01712   GCGCGTGTGCGAAGA CGGGTGCGCCGACCT-GC-GACG TGCT CGTCAACGAGGCCGACGC-CGCG CTTTATCGCGCGAAG
Bcep18194_B0021   4 100  31   21963 ..   21989 - -18.1  -5.60993   TCGCGGACAAAAAAA         GAGCGCTGCAG GTGAA CTGCAGCGCTC         TTTGTCTTTGCGGCG
Bcep18194_B0036   1  49  77   41500 ..   41510 -  -2.4  -3.54741   CAGCAGGCGGGGAAA                 CGTG CAT CGCG                 GATTGCCGCGGCTGC
Bcep18194_B0040   4  53 113   44865 ..   44879 -  -7.1  -3.12351   GCGTTGCAGACTGAA               GGGCT TGCGC AGCCC               TGGGTGTGACGCATC
Bcep18194_B0045  11  71  90   50617 ..   50651 -  -8.6  -3.84246   CGCTGAACGAGGAAA    CCG-TGCTCGG-CGCG GTGCG CGCGACCGAGCAGCTG    CATATCCCGGCGGCC
Bcep18194_B0056   4  49 291   63744 ..   63771 -  -6.9  -2.77899   GCCGGGGATGAATCA        CTGCTCGGGCG GGCCGG CGGCCGACCAG         TTCGACCTGCTGACG
Bcep18194_B0060   8  57  24   68163 ..   68193 -  -8.8  -3.01712   GCGGGCGGCGGAAGA       TGCACGGTGCGATC GAC GGTCGCGCCGCGCG       GCCCGCATCCGCGTG
Bcep18194_B0066   5  66  66   74728 ..   74743 - -10.4  -3.38046   GGGTGAGGTGAAACA              GGCGTG CCGT CACGCC               GAACCGGCGCGCGAC
Bcep18194_B0070   8  61 414   78622 ..   78634 - -10.5  -2.89447   CCTGAACGAGAAGGA                CGCGG ACG CCGCG                CTCGCATACGTCGGC
Bcep18194_B0075   4  53 -23   83529 ..   83555 -  -4.9  -3.53012   TTGTGCGTGGGGAAA         GGCTCAGGTCG GGTGG CGTCCGGCGCC         CGGCTTGAAGCGCGA
Bcep18194_B0080   6  56  14   87392 ..   87418 -    -8  -3.18735   CGAAGACTGGACGAA         GCGGCTCG AAGGGCGTTGA CGAGCCGC         GCGGCCGCGTGACTT
Bcep18194_B0089   6  67   2   96290 ..   96338 - -13.1  -2.52208   AAAGCAGTGAGCAAG CGCTGACTTGCACGGCCCGGCGC GCGAT GCGCCGGGCC-TCCC-GTCCGCG ATCAGCTGCTCGATG
Bcep18194_B0100   2  48 131  107079 ..  107097 -  -4.4  -3.29096   TTCATTAACGACGAA             CGCATCCG CCA CGGGCACG             GCATCTGGCATCTGT
Bcep18194_B0105   5 100  53  111268 ..  111293 - -20.5  -5.07652   CGGCCCAAAACAAAA         GCGCCACGGAG CGGA CTCCGTGGCGC          TTCTTTTTTTCCCGC
Bcep18194_B0113   2  48  11  120992 ..  121015 -  -3.8  -3.29144   TGACTGGCGGGAGAA          TGTGGCGTGCA GGC CGCACGCCG-A          GGGATATTACTTACT
Bcep18194_B0121   3  75  32  130925 ..  130942 - -14.1  -3.05384   CGCGTTCTGATCGAA             GGGGGCG CAGG CGCCCCC              GCCTCGCACGGCCGG
Bcep18194_B0127   5  57  58  138368 ..  138408 -  -5.8  -3.60296   GAGTCCTACGCGAAA  GCGAGCATCGAGCCGCGC TGAGC GAGCGGTGCGGCGCGCGC  TGCGCGGGCCGGGAA
Bcep18194_B0135   1  46 305  146824 ..  146844 -  -5.3  -2.89564   CGGTGAGCTGATACA            GGAGCGCTC GGT GAGCCTTCC            CGGGAGTGGCCGGTG
Bcep18194_B0145   5  67 154  159827 ..  159885 - -10.9  -3.17075   CGGTGGCGAACGCAA CGCGGTGCGCTTCGGGCATCCGTCGGGCA CGC TGCGCGTCGG-CGCG-GAAGCGCAGCTCG AGAACGGCGAGTGGA
Bcep18194_B0156   7  55 294  170041 ..  170065 -    -5  -3.62096   CGCGACCAGTTCAAA         TCCCG-GCTCGC CGA GCG-GCTCGAGA         ATCCTCGGATTCCGT
Bcep18194_B0162   2  65 230  176992 ..  177005 -  -9.5  -3.50853   GGTGTTCAATCACAA               CGCGG CGGC CCGCG                CGCTGTATCGGGCGT
Bcep18194_B0167  11  89 191  186675 ..  186703 - -16.8  -3.40403   GCCGGCCGACGACAA       CGCGCTGCGTGCG CTCG CGCA-GCAGCGCG        CCCAAGCGGTGCGCC
Bcep18194_B0179   2  39 380  197477 ..  197490 -  -3.1  -2.64099   GCGCTCGACCACAAT               GTCGAG CGG CTCG-C               GGACGATCACGCGAA
Bcep18194_B0184   4  60 298  201980 ..  202011 -  -5.7  -3.78934   GTGGCTGGACAAGAA      GATGGCCGATCGC GAATGG GCGGCCGGCGACC       GCTTCAGCCTCGCCG
Bcep18194_B0193   0 NONE
Bcep18194_B0204   6  56 115  219999 ..  220015 -  -3.6  -3.86822   GAAGGCTTCCAGAAA              TACGCG GGTAG CGCGAA              CCCGTGATGCCGCGC
Bcep18194_B0210   2  56 178  225612 ..  225639 -  -7.6  -3.14931   CGCAGCTCGTACGAA        CGCGATTACGGC GGTC GCGGCGATCGCG         GCTATCGCCACCGCA
Bcep18194_B0216   2  48 437  232182 ..  232194 -  -4.8  -3.14132   TGTCGCGCGGATGAA                GACG TTGTT CGTC                ACCGTCGACGCGATC
Bcep18194_B0233   1  51 132  248519 ..  248539 -  -6.8  -3.05384   CTGCGGCGCATGGAA            CGCGACGA TCTGG TCGTCGTG            CCGGCGCCGTGGCTC
Bcep18194_B0245   3  61 325  260910 ..  260935 -  -9.7  -3.14344   TACGGCGGCCACGAA         GTCGGCGATCCG GCG CGGATCGCGG-C         GCTGATCGTCGAGCT
Bcep18194_B0254   6  76 -18  269687 ..  269731 - -13.6   -3.1505   AGCACGGCGCAGCAA GGCGG-GCGGCAGGCGGCAATC CGC GCTTACCGCCCGC-GCACCACC CTCAGGTACGACGCG
Bcep18194_B0257   0 NONE
Bcep18194_B0262   5  60   5  279118 ..  279155 -  -9.1  -3.05596   GATCCGGCCACGCAA   TTCGGTACGGAACACGT CCTG ACGCGTTCCGTACCTTC    GTTGTCACCCCCGCC
Bcep18194_B0269   8  58 -28  287442 ..  287466 -  -8.5  -3.14132   TGCCTTTCGGATTAA          CCGATGCTCAC ACC GTGAGCTTCTG          CCAGAGGCTTCAGGC
Bcep18194_B0290   6  69 145  309824 ..  309855 -  -6.5  -4.18018   CCCGGCGACCGAAAA      CCTGTATCGCGCGG GCAAT CCGCTCG-TGCAGG      ACATCGTGACGCACT
Bcep18194_B0298   5  88  19  320910 ..  320937 - -14.2  -3.68073   TAGTCGATCGAAGAA        CCCCGATCCG TGACGATG CGGATCGGGG         TTTTTTATTGGCGGG
Bcep18194_B0304   5  83   8  326766 ..  326787 - -14.4  -3.44206   GAACAGCGAGGAGAA           CGGGCGGC GCGGAA GCCGCCCG            GGAGCGCTTACGCGG
Bcep18194_B0315   3  43   2  339641 ..  339655 -  -2.1  -3.12351   TCGCTCTATACGTAA              GTGAGC GCGC GCTC-C               GTTACTGATCGACGG
Bcep18194_B0321   3  48 341  345008 ..  345047 -  -4.9  -3.15027   ACGCGCGATGAAAAG  CGCCGGCCCTATCCGC AATCGCCGA GCGGG-ATGACCGGCG  TGCAGACGCTGCTGC
Bcep18194_B0327  10  65  24  351650 ..  351675 -  -7.6  -3.68073   TATCCGATGCAACAA        CGGCGG-C-CGT TTTC ACGTGACCGCCG         TCGTATTGGTTCGAA
Bcep18194_B0337   4 100  87  361156 ..  361181 - -19.1  -5.10933   TGATGTAAAACAAAA         GGGCCGAATCC CGCG GGATTCGGCCC          TTTGTTCATGGATTG
Bcep18194_B0347   1  40  65  371079 ..  371111 -  -3.2  -2.72463   ATCGAGCTGTAAGCA      CCGGCTCCACGCAC ATCCA GTGCGTTCGCCCGG      CAGCCGCAAGGCCGC
Bcep18194_B0356   4  71 143  387754 ..  387777 -    -6  -4.33151   GACGAGAAGCGAAAA          GGTCAT-CTCC CAT GGTGGATGACC          GAACTGATCGCCTGG
Bcep18194_B0361   5  62   7  392585 ..  392624 - -10.6  -3.09933   GTCGAACGCACCGAA  CGCGTCGGCATGCGCGCC GCCT GACGCGCATCGCAACGGG   GCGCGTCTAGCGCAG
Bcep18194_B0365   5 100  51  396613 ..  396630 - -12.7  -5.65927   CATGGAAAGAAAAAA             GGGCGAC CCGG GTCGCCC              TTTTTTTTCGTGCGA
      nadE   4  54  14  405046 ..  405102 -  -8.6  -2.79183   GGCACGCGTAGCATA CCTGTCGGCAGTACGCCGCGCGCAGCCG TTG CGG-TGCGCGCGGCGTGTT-CTTTCAGA CTGGGCGGCCGGCTT
Bcep18194_B0377   7  82  35  410332 ..  410360 - -14.5  -3.33492   TGACCCACGCGAGAA        CGCCGGGAGCG GACGTCG CGCGCCCGGCG        TGAGCCTGGCAGGGA
Bcep18194_B0387  10  63 377  424444 ..  424473 -  -8.6  -3.53444   CGACGTCGCGGTAAA      GGCGCCGATCACGC CGGC GCGCG-TC-GCGCC       GTTCCGCGCGCTCGG
Bcep18194_B0390   3  49 133  428238 ..  428250 -  -6.3  -2.73364   GGCCGAGCTGAAGCA                GTTCA TGC TGAAC                GGGATCGACGGCGCG
Bcep18194_B0400   2  46 358  440572 ..  440587 -  -3.2  -3.29461   CAACCTCGTCGACAA              CGCG CTGAAGTT CGCG               GGCGCGGCCGAGATC
Bcep18194_B0406   4  47 298  445499 ..  445524 -  -4.5  -3.14132   CGTGTTCGGCACCAA         CCGGCTCGGCA TGCG CGTCGTGCCGA          ACAGCCTGGCCGCGC
Bcep18194_B0429   3  93  19  474662 ..  474679 -  -8.3  -5.22039   CGTAAATCGAAAAAA             GGGCGCC GCCT GGCGCCT              TTTTTCCTTGGTGTG
Bcep18194_B0435   5  59 188  480399 ..  480419 - -10.4  -2.60075   GCCTCGTCAAGCAAT           CCGG-CGGC GCCA GCCGGCCGG            TCGTGCATTGCTTCG
Bcep18194_B0451   6  53 427  504159 ..  504174 -  -3.9  -3.55444   CGCTGAGCGCGGAAA              GCGAC AAGGTG GCCGC               GCTCGACGCGGGCGC
Bcep18194_B0459   1  39 276  514824 ..  514834 -  -2.4  -2.80499   GAAGATCCGAACAAG                 GCGG CGG CCGA                 GTGGCTGAAGGCGAA
Bcep18194_B0469   3  72 404  523380 ..  523396 - -13.7  -2.71011   ATCCGCCTGGAAGCA              GCCGGGT ACG ACCCGGC              GAAGGGAGACGAAGG
Bcep18194_B0473   1  39 428  526794 ..  526804 -  -2.4  -2.71422   GATCTGGAGAAAGAC                 CGGC ATT GTCG                 TGCGTTATCTCGTGA
Bcep18194_B0492   4  59 258  549266 ..  549296 -  -2.6  -4.18018   GCGGGTCAGCGAAAA      GTACGTCGAGCGCG TGAAC CG-GCTCGAAGT-C      GATACATGCTCGGGA
Bcep18194_B0512   2  45  55  577000 ..  577014 -  -4.2  -3.04263   AGCCGATCGCGAAGA               TGAACG AGC CGATCA               CGTACAGGATTTCGC
Bcep18194_B0516   5  57 348  580208 ..  580224 -  -2.2  -3.96841   TTGGAATAAACACAA              TGAACG TCGAT CGTTCC              CGCGTATACGATTCA
Bcep18194_B0520   9  70 436  583160 ..  583189 -  -9.9  -3.64466   AGCGCAGAGAGACAA       TCGGCACGAAGCGC GCT GCGCGGCG-GCCGA       TGCATCGATACTCGA
Bcep18194_B0534   2  60  60  596905 ..  596933 -  -7.9  -3.53012   GGTGGCTCGTTGAAA        CGAGTCGAGCTGC GCG GCCGCCCGGCACG        TCAGCGATGCATGCG
Bcep18194_B0538   5  63 264  600737 ..  600778 -  -4.1  -4.17958   AAGATCCTGAACAAA CGCCTGCGCGCCGAGCCGGA TGC CCCGGC-CGGCGCGTCGTTT GCTTTCTACCCGCTG
Bcep18194_B0553   7 100  43  615794 ..  615820 - -20.2  -4.77157   CGAACCCATGAAAAA         CGCCGCCGACAA TCA CTGTCGGCGGCG         TTTCGTCAGTCCATT
Bcep18194_B0565   6  70  98  631216 ..  631245 -   -12  -3.17075   CGCGCGGCAATCGAA       GGGGCCGGGGCG TTCAAG CGCCTCGGCCCT        TTGTGCGTTCGGGAG
Bcep18194_B0582   1  55  28  652859 ..  652876 -  -4.8  -3.57462   CACGGGAGGCGCAAA             GCG-CGC TACAT GCGACGC             ACGATTGTTGCCCGG
Bcep18194_B0585   4  67 196  655891 ..  655918 - -11.3  -3.14132   GCTCGGGCCGATGAA        CGGCACGCTGT TCATGG ACATCGTGCCG         ATCACCGCCTTCATC
Bcep18194_B0592   5  57  39  665539 ..  665580 -  -7.1  -3.39717   ACTCACGAACATGAA GTCGCTCGA-GCGCGACGCG TGA CGTGTGACGCGTCGTGCGCC ACACGTCACGCGTCA
Bcep18194_B0608   5  61  67  681010 ..  681025 -    -9  -3.21099   GTCGGTGATGATGAA              CTACGC GTGA GCGTAG               CGGCGGGTGCGTGCG
Bcep18194_B0617   7 100 126  690565 ..  690589 - -20.7  -3.47806   TCGCAGATGAAAAAG          CGCCCGGACGC CAG GCGCCCGGGCG          AAGCCACCCGTTGCC
Bcep18194_B0617   7 100  54  690635 ..  690661 - -19.5  -5.24129   GCGTTTCATAAAAAA         GGACGAGCCCC GCAAG GGGGCTCGTCC         GGACTTTCGTGCTTC
Bcep18194_B0629   7  69 -34  702654 ..  702682 -  -6.7  -4.15565   GTTACCAGGTCAAAA       GCGATCCG-CGC GATACG GCGCCGGATCGG        TGAACGGCGCTTCGC
Bcep18194_B0650   4  46 151  729559 ..  729571 -  -4.7  -2.94708   CATGTGGTAAATAAT                CGCGG CAA CCGGG                GCGAGGCTCTGTCGT
Bcep18194_B0656  10 100  48  736150 ..  736176 - -20.8  -3.57144   CGGTTGACGCCGAAA         GCCGCCGGCCTG CAA CGGGCCGGCGGC         GCTTCTTTTTTTGCT
Bcep18194_B0661   3  62 444  740223 ..  740248 -  -6.1  -3.87149   CCGATGAAAGTCAAA         CGGATCGTCGCC AAT GTCGAC-ACCCG         ATCAGTCGACGACGC
Bcep18194_B0682   8  58  72  773486 ..  773507 -  -4.3  -3.91897   GTCGCCATCCAGAAA           CGCTTCGGCA TGT CGCCGC-GCG           AGTTGCGTGCGCGTG
Bcep18194_B0692   6  55 190  786584 ..  786613 -  -7.1  -3.29471   GCTCTACGATACGAA       CGATCGCACG-CGT GCT ACGGCGTTCGAGCG       GCTCGAGGTGCGGGC
Bcep18194_B0702   8 100  42  795649 ..  795666 - -12.7  -4.93365   GCGCACAACGAAAAA             CGCCACC CGAA GGTGGCG              TTTTTTCATCGTGCA
Bcep18194_B0705   3  62 332  797889 ..  797906 -  -9.9  -3.05463   ACGGCGCGCATGGAA             CTGTTCG CTGC CGAACAG              CGCGTCATCGACGCG
Bcep18194_B0721   0 NONE
Bcep18194_B0734   7  58 211  830493 ..  830503 -  -8.2  -3.13403   CGTTCGGCAGCAACA                 CGCG CAG CGCG                 GTGTCGCTGAAGTGC
Bcep18194_B0737   3  43 281  833744 ..  833778 -  -3.5  -3.05384   CCGTGTCGCATTCAA    CGTATTCGC-GCCGGCA TTG CGCCGCCCGCGTAT-CG    CCGCGCCCGGCGAGC
Bcep18194_B0742   3  78 470  839143 ..  839173 - -15.4  -2.81464   CGACGACCCAGGACA       GCGTCGCCGTCACG TAT CACGACGGCGACGA       CAAGATCGGCTTCTG
Bcep18194_B0755   6  76 207  851633 ..  851674 - -12.9  -3.53091   ATGTTCGCGGGCAAA GCCGGGAACCCGGCGCGGGC GCC GACAACCCCGGGTTCC-GGC ATCAGGCCGACTACA
Bcep18194_B0761   8  88 313  867058 ..  867096 -   -16  -3.30338   ACAATCTGTGGAGAA  CCGTCCGGCCCCGAGCC GGGGGT GGCGCG-GGCCGGACGA   AAGCGCCGGCGGTGC
Bcep18194_B0776   6  51 328  880793 ..  880809 -  -5.7  -3.21276   CGCCGGTGCAGAACA              CGCGCCG CTT CGTCGCA              TCGCGCACGACGATC
Bcep18194_B0786   2  58 378  892974 ..  893008 -  -8.5  -3.15574   GCAACCGCATCAAGA    CG-CTCGTCGGCCATCC GAT GG-TGGCCGGCGTGGCG    GTATGGGCGATCGCG
Bcep18194_B0790   3  45 466  897298 ..  897311 -  -3.7  -3.05384   TGCGCGGCGATCGAA               GGGCG GGTG CGGCC                GTATGTGTTGCCGAT
Bcep18194_B0790   3  45 333  897413 ..  897444 -  -3.7  -3.02144   CGATCGTCGTCAAGA     CGCCG-G-CGATCCCC GCT GTGG-TCGTCGCGGCG     GACAGTGGAGGCCGC
Bcep18194_B0790   3  45 189  897578 ..  897588 -  -2.4   -3.3543   CAACGGCGGAAAAAG                 CCGC GCT GCTG                 AAGACGATGGCCGGT
Bcep18194_B0799   6  75 399  905888 ..  905903 -  -3.9  -4.80882   AGGCGACACGAAAAA              CGCAC TGGGCG GCGCG               CTGGGTGGCGTTGCG
Bcep18194_B0809   8  67 -32  917948 ..  917983 - -11.1  -3.21099   CCGCGTCATCATCAA    GGCCTATCGATCCCG AAGGAA CGGCATCGGCAGGCC     CGCCCCCCAAGCCTT
Bcep18194_B0822   3  46 107  930012 ..  930026 -  -5.7  -2.56596   CGGTTGATGAAGTGA               CCGAT TGCGG ATCGG               GCCAGGCAGTGTGCG
Bcep18194_B0827   1  43 328  935073 ..  935091 -  -2.3  -3.14132   GCGCTTCGCGATGAA            GTGCTCGG CGAT CCG-GCGC             GGCGGCGTGTGGCAC
Bcep18194_B0840   5  68   1  947532 ..  947550 - -11.6  -3.08679   GTGCGCCACGCAAGA             CGCGCGGC GCT GCGGCGCG             TTACTGCGCCGATGC
Bcep18194_B0847   5  70 314  951291 ..  951310 -   -10  -3.61654   GACATCTACGCGAAA            CGCTGACGC ACG GCG-CAGCG            CATACAATACGCGCT
Bcep18194_B0852   7 100  28  957744 ..  957779 - -21.8  -2.61548   CCGCACGAGAACGCA    CGGGCCGGACTGTCGC GCAA GCGGCCGTCCGGCCCG     TGTCTGCATCCGCCT
Bcep18194_B0859   6  60 -30  967034 ..  967083 -  -9.3  -3.05596   CAGCGCGCCACGTAA GCGGGCGC-GC-TGCGCGGCGTCA CTGAT CGAGGCAGCGCATGCAGCGCC-GC TTCGCGTCGCTCGAT
Bcep18194_B0879   2  47 205  987771 ..  987804 -  -4.4  -3.14132   TTGCGGCCGCAGGAA     GCAGGCGGTCG-CGC TGCTT GCGTCGGCCGCGTTC     GGCTGGTGGGGGTTG
Bcep18194_B0890   3  48 250 1000811 .. 1000824 -  -3.8  -3.29144   CGACGGTGGCGATAA               CGGA TCGTCT TCCG                GGTCGCGGTTCGGGT
Bcep18194_B0897   8 100  51 1007463 .. 1007485 - -16.2  -5.75342   CGCGCGTAAAAAAAA           GCGCGCCGGG CTG CCGGGCGCGC           TTTCCGCTGAACGTA
Bcep18194_B0904   6  57 246 1013654 .. 1013675 -  -9.3  -2.71712   GGTCGCGGCGCAAAT           CGCGCGCGA CATT CCGCTCGCG            CGGATGGGCGAGCCG
Bcep18194_B0915   7  53 238 1027150 .. 1027163 -  -3.7  -3.65812   GCTGTCGGAAGACAA               CGCGC TGAT GCTCG                GTTCGCTGCTGCTGT
Bcep18194_B0918   6  53  96 1029367 .. 1029418 -  -7.1  -3.21416   GATCTCTACGACGAA GC-CCTCGCGCGCTACCGCGTCGA GCTGG CCGAATGGGAAGCGCGCCAGGCGC AACGCAAGCATCACG
Bcep18194_B0921  12  59 395 1032020 .. 1032054 -  -2.1  -4.18197   ATTGCTGATGTAAAA    CCCAG-T-CGCACGACC TGC GGCGGCGCGTATCTGAG    AGGCGCGCGAAGGAA
Bcep18194_B0924   1  43   5 1036332 .. 1036362 -  -5.3  -2.62184   GGCGCGGCGACAGGA       CGCTGTCGCGC CCGTGTGCC GCGCGTCATCG       TCCCTTATGCCACGA
Bcep18194_B0942   2  65  20 1055918 .. 1055936 - -11.6  -2.52464   GGCGGGCTGAAGTGA             CGCGCGGC GAC GCCGCGCC             CGATTTCACTGAGTC
Bcep18194_B0951   1  51  27 1065011 .. 1065031 -  -6.1  -3.14132   GGTGTGCGCGACGAA           CGGACGGG TGGGGC CCCG-CCG            TTCATCGCGCATGGC
Bcep18194_B0956   2  45 155 1070622 .. 1070633 -  -2.2  -3.35679   GCCTGCGACGTACAA                CGGCC TGG GGC-G                ATTTCTCAACGATAG
Bcep18194_B0966   6  51 251 1078786 .. 1078802 -  -4.4  -3.53224   TACTCGCGCGCGAAA             CGGCGTC GATC GA-GCCG              CTGATCCTCGACCTG
Bcep18194_B0973  11  78   1 1087313 .. 1087348 - -14.8  -3.10071   AAAGTCGAGTGAACA    CCGCATCTCGTCAC GCCGGGTG GTGACGAGGTGCGG     TCATGCGCCGTCTGC
Bcep18194_B0995   3  51 384 1116302 .. 1116315 -  -3.1  -3.55444   TGGCGACCGGTGAAA               TCGTC GAGC AACGA                ATTCCGATGAGGCTC
Bcep18194_B0998   8  56  41 1121207 .. 1121235 -  -7.3  -3.20435   CGAAGCACGCATGAA        CGAGGCGGTCCGC GAT ACGGATCGCGTCA        CCACCGCCTGAAGCG
Bcep18194_B1007   5  65 338 1131896 .. 1131909 -  -9.5  -3.48807   GGAGGAAACCGAGAA               CGCGC TGCT GCGCG                CCGCTCGCACGCGCG
Bcep18194_B1012   6 100  21 1139334 .. 1139354 - -15.4  -4.74084   AAACGAAAACGAAAA            CGCCCGCC GGGTT GGCGGGCG            CGCGTTGACCTGGAG
Bcep18194_B1018   2  72 297 1145334 .. 1145360 -  -4.4  -4.56597   CTCGGTGGTGAAAAA        GACGTCGGTGA GCGTGT TC-CCGACGAC         GGACATCGATGCGCG
Bcep18194_B1030   3  51   1 1158057 .. 1158079 -  -6.3  -3.03771   TCAGATCGCTCAAGA           GCAGCTAGA TCGCG TCTAGATGC           TCATGAAGTGGCGTT
Bcep18194_B1046   5  62 147 1171651 .. 1171662 -  -5.8  -3.91897   TCCCGGATGCACAAA                CTCG GCGA CGAG                 AAACGGGCGGTCGTG
Bcep18194_B1069   5 100  22 1210213 .. 1210240 - -15.6  -4.65895   TTTCGCATGCAAAAA        CTCTGCCACTGG TGTT CCAGGGGCAGAG         TTGCAGAGAGCAATG
Bcep18194_B1079   4  84 368 1219331 .. 1219369 - -15.3  -3.38339   ACGACGGAACAGGAA  CTCGACGCTTT-CGCGCG CTGG CGCGCGCAGAGCGACGAG   CACGCACGCACGGTC
Bcep18194_B1100   3  59 441 1239593 .. 1239607 -  -2.1    -4.208   GCCGAAAAGCAGAAA              CA-CGC GCAG GCGCTG               ATGTACGGCATGGCC
Bcep18194_B1118   3  59 323 1256573 .. 1256588 -  -6.8  -3.55622   TCGAACTGCGGGAAA              CCG-GCG AAG CGCTCGG              CGAATGCGTGCTGTT
Bcep18194_B1125   2 100  52 1262770 .. 1262800 - -16.1    -5.626   CACCGCATAAAAAAA       TGGCGCCGCGGGC ATTCA GCCTGCGACGCCA       TTGCGTGGTGGGCTG
Bcep18194_B1137   4  88  15 1275587 .. 1275625 - -17.6  -3.07947   GAACAACGCGGAAGA  GCTGCTGGTCGCGACGG TCTGAG CCGTCGCGACCAA-AGC   GACCACGCTGACCAT
Bcep18194_B1163   4  59 222 1308907 .. 1308925 -  -6.6   -3.6279   AAAGGTCTGCAACAA             CGACGGAC TGA GTCCAACG             ACCTCGATCAGGCTG
Bcep18194_B1167   0 NONE
Bcep18194_B1178   7  77  59 1326476 .. 1326508 - -13.4  -3.33696   TGCGGTGGGAAGGAA      GAGGGGCCGGTCGA TGTAG TCGATCGGCCCTTC      TTTCGTTAGAACGAC
Bcep18194_B1192   6  49 304 1341153 .. 1341164 -  -2.2  -3.54543   ACGTACTCGTCGAAA                GACT GATC AGCC                 CCTATCGTGACGCAC
Bcep18194_B1192   6  49 114 1341336 .. 1341354 -  -3.1  -3.40019   AGCAACCCGAAAAAT             TCAAGCA AGGGG TGCTGGA             GATCGCAATGGGGCT
Bcep18194_B1198   3  43 161 1350527 .. 1350537 -  -2.4  -3.16683   AGGCGAGTGGATGAA                 CGTC ATG GGCG                 GTTTCTCGTTGCATA
Bcep18194_B1198   3  43  86 1350592 .. 1350612 -  -2.4  -3.14132   GTCCTCTGTGACGAA            GGGGAAGG GCATG CCTGCTCC            CGGATCGGCCCGCCG
Bcep18194_B1198   3  43   0 1350676 .. 1350698 -  -3.2  -3.05935   AGACGTGTTACCGAA           GGTGGCGTCG ATT CGACGACGCT           CATGACGATCGATTC
Bcep18194_B1211   7 100 125 1369621 .. 1369649 - -23.2  -3.09968   GACGCAATGCGAAGA        GGCCGGCCACGC GGGTT GCGTGGCCGGCC        TCTTCGGTACGTCAG
Bcep18194_B1215   2  43  10 1374187 .. 1374202 -  -2.4   -3.1505   ATGACGCGCGACGAA              CCGCAC CGGT GCGCCG               CGTGTGCGATCACGG
Bcep18194_B1215   2  43 -30 1374229 .. 1374242 -  -3.1  -3.05463   ACGGTTCGTAGCGAA               CGTCGC GCA GC-ACG               TGTTCGAGATCGCGC
Bcep18194_B1222   8  86  90 1381238 .. 1381256 -   -16  -3.21099   TCTCGTGATGAGGAA             GAGCGCCC CGA GGGCGCTC             GACCGCACCGCAGGA
Bcep18194_B1238   2  52  29 1398890 .. 1398900 -  -2.4  -3.78934   CGGTTTCGACAACAA                 CCGG CCT CGGG                 AGCGTTCACTAGGCG
Bcep18194_B1243   8  57  57 1405047 .. 1405069 -  -2.7  -4.07885   CAGCTCGCCGGAAAA          TGCTGCGCAA ATAC CCGCGCA-CA           AAGAACATTCCTCTT
Bcep18194_B1248   8 100  29 1410187 .. 1410209 - -20.6  -4.54727   GCCCGGAAAGCAAAA           CGGCCGCTCG AGA CGAGCGGCCG           TTTTGCGTTGGCGCC
Bcep18194_B1258   1  47 114 1420745 .. 1420785 -  -4.4  -3.17075   CGGCCTTCAATTGAA  TGGCAGCGGGCCGGCAGC TTACT GCTGCATGTCCGGCGCCT  CGCGCAGCCGCCAGA
Bcep18194_B1280   6 100  34 1445751 .. 1445771 - -15.4  -4.86621   ACGCGCAATGAAAAA            CGGGCCGC GCGAA GCGGCCCG            TCGTGTTGCGGTTCG
Bcep18194_B1287   3  53  43 1455185 .. 1455225 -  -8.9  -2.52516   GGCGCGACCACGAAC  GGTGGGCGCTGCTGGCT GACGGCG AACCCGAAGCGCACACC  TGACGCCCGCTACCG
Bcep18194_B1290  10  83  12 1458288 .. 1458315 - -12.7  -3.84451   GCCGCCAAAGGCAAA        CGCG-GCCGGCG AGTAA CGCCGGCTCACG        CGCTCAAGCGCTCAC
Bcep18194_B1297   1 100  39 1472151 .. 1472174 - -14.6  -4.26188   GCCAGACACGCAAAA          GGCACGGGTC GTCG AACCCGTGCC           TTTTTTCGTTTGCGG
Bcep18194_B1301   7 100  47 1476401 .. 1476418 - -14.1  -5.13722   CGCAGCAAAAGAAAA             GCCCCGC CGAA GCGGGGC              TTGTCGCAAGCGGAG
Bcep18194_B1316  10 100   9 1494369 .. 1494409 -   -24  -2.62792   AGCGACGTGAAAGAC  TGCGCACGGCCCGGCGGA GGTGA TTCGCCGGGCCGTGCGCT  TTTTTGCGTCAGTGC
Bcep18194_B1322   8  74 216 1501610 .. 1501646 -   -13  -3.36492   GGTCGAATCGGACAA   GGCGGTCGTCGA-CGCCG TTG CGACGATCG-CGGCCGCC   CGCAACGTGCCGCGT
Bcep18194_B1329   5  68 403 1509702 .. 1509729 - -12.6  -2.77701   ATGGGACGAAGACGA        TGCGATGCCGCC ACGT GGCGGCGTCGCG         CATCCGCTCGTGACG
Bcep18194_B1336   8  58 103 1518433 .. 1518457 -  -2.8  -4.08216   CGAGGCGCTGGAAAA         CGAAT-CGGCG AAGG CGCTGAATCCG          CCGGCCGTTGCCGAC
Bcep18194_B1347   6  64  98 1533738 .. 1533762 -   -10  -3.14931   GGCATGTCGGACGAA         GCCGCG-AACG ACTA CGTCGCGCGGC          TTTCGAAGGCGCGAC
Bcep18194_B1353   8  70 203 1540767 .. 1540781 -   -10  -3.65812   TGGTGCGGAAGAGAA               GGACAC GAT GTGTCC               GGCACTCGTGAACAC
Bcep18194_B1362   4 100  37 1552017 .. 1552050 - -26.9   -3.6502   TACGCGCGATGCAAA     CGCAACGAGCCCGTC TTGC GACGGGCTCGTTGCG      TTTGCGGACTGCGCG
Bcep18194_B1367   4  65 117 1555582 .. 1555617 -  -8.3  -3.53811   TTCATGCCTCTGAAA   GCGCGGCAGCGCCGATG TGGG CATCAGCGC-GC-GAGC    AGCAAAGTCGGTGAC
Bcep18194_B1370   2  52 369 1558248 .. 1558259 -  -7.2  -2.78463   AGTTGCCGCACGACA                GCCG CGCC CGGC                 TCTTCACGATGGGCT
Bcep18194_B1382   7  87 -13 1570789 .. 1570813 - -18.7  -2.72379   GTAACTGCGCAATGA          TGCTGGCACGT TCA ACGTGCCAGCA          TCCACGCGGAGATCG
Bcep18194_B1393   1  44 160 1581479 .. 1581489 -  -5.4  -2.73364   GCTGCACGGCAACGA                 CGAT CCG ATCG                 TGCCGCTCGTGAACG
Bcep18194_B1405   8  58 215 1595810 .. 1595839 -  -9.2  -2.83164   GCATCGATCACCAGA       CGGGCAGCCCGT GGCTCG ACGGCCTGCCGG        CCGCGTATACGAAGG
Bcep18194_B1422   2  59   2 1613425 .. 1613447 - -10.4  -2.54896   CTTCTACGGAATGGA           TCGGGCGGCG CCG CGCCGCTCGC           GTCATCGCAGCGCGA
Bcep18194_B1428   5  73   6 1619520 .. 1619536 - -10.9  -3.53811   TCGATCGTCCGGAAA              CCCTTGT CGC ACAAGGG              AGTGTTCAGAATCTG
Bcep18194_B1451   7  69 205 1642153 .. 1642173 - -11.1  -3.29461   CAACTTCCGTCACAA            GGACGCGAA TTC CCCGCGTCC            GCCGCGCACCGGCCA
Bcep18194_B1455  11  67 195 1646639 .. 1646651 -  -6.2  -4.17556   CACATCCTGAAGAAA                GCGC ATGCG GCGC                TGGTCGGTCATGACA
Bcep18194_B1469   6  58  88 1661242 .. 1661255 -  -5.2   -3.7282   GCAGGCCACGAAGAA               GCCG GGTTGA CGGC                TGGCGCTTCTTTCAC
Bcep18194_B1474   5  54  83 1666670 .. 1666708 -  -3.2  -3.72695   ACCTCGCCGATGAAA  GCGCC-CGACGACGAA GGGCGGATG TTAGTCG-CGCGGCGC  GTGTTTCTGTGCGGC
Bcep18194_B1485   2  43 243 1675750 .. 1675760 -  -2.4  -3.15841   AGAATGCGATGAACA                 CCTG GTT CGGG                 CCTCCCCGGTAGGCG
Bcep18194_B1492   5  74  76 1683453 .. 1683483 - -14.6  -2.64794   CGCAACCGGAGACGA       TCGACGGCGCGCTG CAG CGGCGCACCGACGA       CATTCTCGCTTCACG
Bcep18194_B1502  10  53 329 1693165 .. 1693185 -  -5.3  -3.53091   ATCCGCGGGCCGAAA            TGGCGCTGA TCG CCGACGCCA            ATCACGTGCTCAAGA
Bcep18194_B1502  10  53 111 1693378 .. 1693403 -  -3.9  -3.62616   TACCAGGACAGACAA         CCGCCAGAC GACATCAA GCGTGGCGG          TCGGGAAGCAGGCGT
Bcep18194_B1505   5 100 451 1694768 .. 1694790 -  -4.1  -5.65927   CACGGAAACAAAAAA           CGAACCATG ACAAA CCTGATTCG           ATTCCGCGTCCGACC
Bcep18194_B1512   1  39 106 1702172 .. 1702185 -  -3.1  -2.66963   CACGATGAAGAAGAT               CGA-GC AGC GCATCG               GCGCCTGACGGTCCG
Bcep18194_B1519   5 100  54 1708692 .. 1708726 - -30.2  -3.51708   CAGGCCGGAAATGAA     CGACGCCCCGGGCAAT CGC ATTGCCCGGGGCGTCG     TCGTTTCCAGCAGTC
Bcep18194_B1522   3  73 354 1713082 .. 1713101 - -12.8  -3.18264   GTGCTGACTGACGAA            CCGCCGCC GCTC GGCGACGG             GCGCGGGCCGAACCC
Bcep18194_B1530   4  60 420 1724264 .. 1724317 -  -8.9  -3.32844   GGCTGCATGGGAGAA GGCCGAGGCGATTCGCGAACGCGTGC GCGCG GCGCG-GCTCGCGAA-CGGC-CAGCC GATCGCCGGCCATGC
Bcep18194_B1545   7  58 228 1742287 .. 1742299 -  -3.3  -4.08767   CCTACCTGCTGAAAA                TCGAC AAG GTCGG                CGACATCGACGCGAT
Bcep18194_B1551   4  51 -41 1749414 .. 1749450 -  -5.8  -3.19102   GACGCAAAAATCACA   GCGCACCAGCATCGTCG GTAT CGACGCTGACGATG-GC    CTTGCCAAGATTGCC
Bcep18194_B1561   2  51  19 1767046 .. 1767074 -  -5.8  -3.14931   GGGATGCGCGAGTAA        CACGCGCTTGCC GCCGA GGCGGGCGAGTG        CTGCCCCGTCCGCTT
Bcep18194_B1576   4  59 393 1785287 .. 1785310 -  -6.7  -3.53811   CCGATCGGCCTGAAA          GTCGG-GCCC GGGGT GAGCACCGAC          CAGTTGCTGCGCACG
Bcep18194_B1598   9  54 397 1818610 .. 1818661 -  -3.4  -3.79906   CGATCGCGAGAACAA CCCGCTGAAGCTGCTGCCGGACGGC GGC GCCGTGCTGCGGCAGA-TGTTCGGG CTGCCGCTGCCGGGC
Bcep18194_B1613   9  57 342 1835433 .. 1835478 -    -6  -3.66732   CAACGACCTGAAGAA CCGCGCG-GCCGCA-CTCGGCG GCAA CGTCGTGGTGCTGCTCACGCAG CGCGGCGTGCAGAGC
Bcep18194_B1619   4 100 110 1842213 .. 1842235 - -17.8  -3.75153   TGCGCTGAATGGAAA           GAGGCTCGCA CCG TGCGAGCCTC           TTTTGCATGCGGTCA
Bcep18194_B1625   3  55 378 1849121 .. 1849131 -  -6.8  -3.28924   GATGGCGCTGCAGAA                 GCTC ACC GAGC                 CGAAGATGGGCGCGT
Bcep18194_B1628   5  73  40 1853822 .. 1853866 -    -7  -4.28994   GAGCAGCGAGTAAAA CCCTGACGGTACGGCG-CCGG TCAT CCGGGCGCCGTACCATCCTCC GCACCCGGTCGGCGG
Bcep18194_B1639   6  58 462 1863093 .. 1863118 -  -8.1  -3.14344   CATCGTCGGCAGCAA         CCGCCGCACGG CCAG CCGCGGGCCGG          GGCCCGACGTGATGG
Bcep18194_B1653  11  71  72 1881359 .. 1881385 -  -9.4  -3.72695   AGCTGCTCGACGAAA         CGGACGACGT GTAACGG ACGACGTCCG         GCAGCGGATGGACGG
Bcep18194_B1657   7 100  48 1884585 .. 1884609 - -17.9  -4.35524   GGCCCAAATGCAAAA          CCCGCACACGG ATA CCGTGTACGGG          TTTCAGATGAAACGG
Bcep18194_B1666   7  71  48 1894501 .. 1894548 - -11.2  -3.53343   AAGCGCTGGTCGAAA CGCGCGGCAAGCGCGTGCGCATC ATC GACTCGCAAGCGCTCGC-ACGGG TCTGACGGAACAAGA
Bcep18194_B1676   9  60 269 1903998 .. 1904017 -  -8.6  -3.28712   CGTGTTCTTCCACAA            CG-GCGTGT TCC ACACGCTCG            ACCAGGTGATGGCGT
Bcep18194_B1681   9  95  66 1910297 .. 1910336 - -20.7  -3.22223   TAACGGCATGACGAA  GCGCCGCACCCGCGTGA ACGATG TCTTGCGGGTGCGGCGC   GGGTTGCGTTCGCGT
Bcep18194_B1684   4  68 -10 1914213 .. 1914238 - -11.8  -3.05384   GCCGCTTCGATTGAA         GCGGCGCATG CCGTTT CAGGCGCCGC          GCCCCGGCCGCCAGC
Bcep18194_B1688   4  67  59 1918262 .. 1918297 - -13.3  -2.53911   CGAACGCCGAACCGA    CGCAGCCTGCGCG ATAGCCGGCA CGCGAAGGCTGCG     CCATGCCCCTGCCCG
Bcep18194_B1692   8  65  19 1922283 .. 1922300 -  -4.7  -4.11216   CGGGCACCCGGAAAA             CCACCCG CAAG CCGGCGG              CCTGACGCGCTCACC
Bcep18194_B1697   8 100  83 1927641 .. 1927669 - -20.3  -4.62069   CGCGGACGTCAAAAA        GCCCGCGCGGATC ATC GATCCGGGCGGGC        CTTCTGCCGCTGGCG
Bcep18194_B1709   4  57 287 1940167 .. 1940184 -  -5.5   -3.5489   ACAATGCCAAACGAA             CCG-CGCG AAT CGCGTCAG             GTCTTCTCTTCGTCG
Bcep18194_B1717   1  49  26 1950248 .. 1950258 -  -2.4  -3.57263   ACCGGCATCGCCAAA                 CCCG ACA CGTG                 CCGCCCGGCAACCGC
Bcep18194_B1724   7  69 140 1958678 .. 1958732 - -10.7  -3.26471   GGATTTCGAGACCAA GTTCACGCGATGCGTCCG-GCCGTACT GGA AG-ACGGCGCAAACGCGTCGCGCGCTC GACTGGCTGTGGCGT
Bcep18194_B1732   0 NONE
Bcep18194_B1748   6 100  46 1986864 .. 1986879 - -11.8  -5.60993   GCGGGCATAAAAAAA              CCGGCC CGAA GGCCGG               TTTTCATACCGCATG
Bcep18194_B1763   3  62 421 2004071 .. 2004094 - -10.9  -2.54193   GACGACCTGAACGCA          CGGCTCGCC GCGAAA GGCGCGCCG           GCTATTCCGATGAAC
Bcep18194_B1771   6  57  21 2015416 .. 2015439 -  -6.6  -3.53224   GATCGCGTGCGCAAA          CGGC-GCCCGC CAC GCGTGCAGCCA          AGCCGCGCGCCGCCT
Bcep18194_B1791   4  54 240 2033337 .. 2033347 -  -2.4  -3.92869   CGAGGCATTGAGAAA                 GTGG TAT CCGC                 TCGACGATTTCGCCA
Bcep18194_B1809   8  90  14 2056545 .. 2056572 - -18.4  -3.05384   GGCCGGTTGACGCAA        CGCTCGCGGCGG CCGA CAGCCGCGAGCG         CCGCTGTCGAATCTC
Bcep18194_B1813   8  66 228 2062106 .. 2062146 - -10.3  -3.35679   TCTGCTCAGCGAGAA  CGAGTCGACGTATATCGCC GTC GGCGAAGTCCATCGCCTCG  AGAATCCGGGCCGCA
Bcep18194_B1823   6  90 347 2077910 .. 2077944 - -15.6   -3.7732   GCGGTAGAGGAAGAA     CGGAAGCGCAGCGTGC GTC GTGCGCGGCGCTTCCG     AAGCGTCATGGCAAG
Bcep18194_B1834   8  91  31 2098714 .. 2098738 - -18.5  -3.14931   CTGATCCGGGAGTAA          CGCGCGCCGCG TTG CGCGGCGCGCC          CCTTCATCGCAACGA
Bcep18194_B1848  13  68 -51 2114386 .. 2114417 - -12.3  -3.01712   CCGGCGGCGGCAACA      CGACCGTGTCCTC CGGCCC GAGCACACGGCCG       TCCTGTGAACGCAGT
Bcep18194_B1854   5  59 451 2124656 .. 2124690 - -10.5  -2.52464   GGCTCGCGCAAGGCA     GCCAGGTCGGCGGCG TCCCG CGCCGCAGCCTCGGC     GTGATCGCCCTGCTC
Bcep18194_B1861   8  59 256 2130269 .. 2130279 -  -6.8  -3.65199   AACGCTCGATTGAAA                 CGCA TGC TGCG                 ACTGCACATAACTCG
Bcep18194_B1876   3  58 199 2149677 .. 2149707 -  -8.2  -3.15544   CGCGATGGGCATCAA       CCTGTCGCCGATGC CGG ACACCGGGGACATG       CCGCCCGGGTTTGCG
Bcep18194_B1880   3  63  13 2154223 .. 2154255 -  -5.4  -4.07568   CGGTGGCTCGGAAAA     CCGGT-GGGCTTGAG CATT CGCTGGCCCGACCGG      CCGACACCGCGCTTA
Bcep18194_B1900   5  74  39 2175863 .. 2175880 - -12.7  -3.35679   CTCGCCGATCCAGAA             GCCGCTC TCCG GAGCGGC              TTTTTTTCGTCCCGC
Bcep18194_B1904   4  86 265 2179820 .. 2179875 - -15.5  -3.65046   CCTGTACCGCAACAA GGC-CGCCGCCGGCGTGTTGC-CGACGC CTG GCGTCGTGCAACGCGCCA-CCGCGCACC GGCGCCCGAACGCGG
Bcep18194_B1917   5  71 104 2193888 .. 2193901 -  -9.5  -3.72893   CAGCCGTCGACGAAA               GGCCC GCAA GGGCC                TTTTTTATTCTTCTC
Bcep18194_B1920   6  69   0 2197570 .. 2197598 -   -11  -3.34192   AAGCGCTTCAAGTAA       GGCCCAGGCGGGGC ACC GCCCCGCCC-G-CC       TACTCCGCCACCTTC
Bcep18194_B1948   6  68   9 2231049 .. 2231099 -  -9.1  -3.57144   GTCGTCAGGCGGAAA GCGACG-CGGCCCGGCCCGGCGAA CACCCT TCCGCCGGACC--ACCGCCGTCAC ATTCAGACTCAGCTT
Bcep18194_B1955   7  58 100 2238074 .. 2238084 -  -8.2  -3.18681   CCGCAAGCCGAGGAA                 GCGG TCA CCGC                 GTAACGCGCGTCAGC
Bcep18194_B1973   7  76 365 2256759 .. 2256775 - -10.9  -3.80573   TTCAGGACGATCAAA              CTGAACG TCA CGTTCAG              GATCGACGAGATCAA
Bcep18194_B1996   1  39 248 2286960 .. 2286972 -  -3.3  -2.57344   GAGCGCTCGGACAAT                CGCAG CTT CTTCG                TCAGCGGCCTGTTCG
Bcep18194_B2011   5  79 175 2305660 .. 2305693 - -15.4  -2.88737   GAACCAGCAGGAAAC     GCTCGTCACGGTCGA TCTGT TCGACCGCGACG-GC     CTGTGCGAGCTCGTG
Bcep18194_B2019   7  69 411 2312086 .. 2312107 - -10.9  -3.33261   CTTCAAGCTGTACAA           CGACACGTA CGGC CACGTGTCG            GGCGACAGCGTGCTC
Bcep18194_B2023   8  57 312 2318910 .. 2318928 -  -8.1  -3.06815   AGGCCCGCGAATACA             CGCACGC GCAGG GCATGCG             TCGGGCCGTCGAGTA
Bcep18194_B2023   8  57  86 2319137 .. 2319154 -  -8.3  -3.06796   TGCGATGTGACCGAA             GCCGCGC TCGC GTGCGGC              TTTTCGACCACGAGC
Bcep18194_B2029   2  53   3 2326462 .. 2326483 -  -8.7  -2.64472   TATCGGGCAAATCTA           CT-ACGCGCC CGC GGCGCGCCAG           CCCTAGCGCGCCGGC
Bcep18194_B2035   8 100   0 2333032 .. 2333068 -  -9.1  -5.06414   TGCGGGGAAGAAAAA    CGCGGGCGGTGGCGGCG CGT CGGCGCCGCCGGTCGCT    CAACTGCGCGGGTTC
Bcep18194_B2042   9  53 189 2339407 .. 2339435 -  -7.3  -2.87344   TACGCGCCGCAGACA        GGCGACGCATTGC CAC GCATCGCGTCAAC        CGCGTGTCGCCCATG
Bcep18194_B2046   0 NONE
Bcep18194_B2049   3  60 -16 2347430 .. 2347440 -  -8.2  -3.28712   TCCCGGGGCTCAGAA                 CGCG AGC CGCG                 GCGGCACGTAGATGC
Bcep18194_B2067   3  60   6 2364776 .. 2364793 -  -9.8  -2.78463   ACCGCGCGGACGAGA             GCGCCG TCCGCG CGGCGC              TCCCCTCAATCCAGC
Bcep18194_B2070   6  67 -19 2368573 .. 2368587 - -12.8  -2.60392   TACGCGTGAATCAAC               GCGCGG GTG CCGCGC               CGATGCGCCGCCATT
Bcep18194_B2077   2  83   3 2378083 .. 2378112 - -17.1  -2.53263   CGCATCGTGAATGCA       TGGCGGGC-GGCGC AAC GCGCCCGCCCGCCG       CATCACCACGCCTGC
Bcep18194_B2089   5 100 109 2391906 .. 2391953 - -21.3  -3.19425   AAGTAACCGGATGAA CCGCACGACGCGCGGTGC-GCC TGACG GGCTGCGCCGCGCGTCGTACCG GTCGGCACCCGCAAC
Bcep18194_B2092   6  70 374 2393654 .. 2393666 -  -7.7  -4.01184   ATAGACGACCAGAAA                GATGC CCA GCATC                GCGGCGCCGGACGCC
Bcep18194_B2105  10  78 121 2411196 .. 2411252 - -15.8  -2.74263   ACGCCACGCTGAAAG CCGCCTACGC-CGGTACGGCGGGCTGA CGAA TCAGCCCGTCGCACAGCGCGTGCGCGA TGACGCGCCGGGTCG
Bcep18194_B2117   7 100  49 2427849 .. 2427882 - -26.9  -4.99035   GCATCGACACAAAAA     CGAAGGGCCGTTCGC TCAA GCGAACGGCCCTTCG      TCCATTTGTCACGTC
Bcep18194_B2138   8  63 341 2451560 .. 2451570 -  -4.6  -4.08216   CGATTTTCTGGAAAA                 CCGG TTG CCGA                 AATTCCTCGGCTACT
Bcep18194_B2159   7  57 132 2474327 .. 2474348 -  -6.5  -3.44229   AGTCGACTACTACAA           GCACGGC-GG TAT CCTGCCGTTC           GTGCTGCGCTCGCTG
Bcep18194_B2165   2  44 147 2479475 .. 2479488 -  -4.5  -2.87132   GCCTGCTCGGACAGA               CGCTCG GTG CG-GCG               TTGGTCGCCCTGTCC
Bcep18194_B2187   5  65  72 2501859 .. 2501878 -  -9.2  -3.39803   CACCGACAGCGACAA            CCGCGCGT CACA ACGCGTGG             CGTCGCGCCTCGGCC
Bcep18194_B2187   5  65 -33 2501960 .. 2501983 -  -2.4  -4.42639   ACACCTCAACGAAAA          GCTTCG-ATCA CCT TGACGCGACGC          TCGGTTTCGTCGACG
Bcep18194_B2190   8  79  56 2506198 .. 2506244 - -16.4  -2.50307   GAAATCGGCAGCAAC GGTGACAACGGCCATGCTGCCG AAC CGGCGGCCCGACCGCCGTCGCC CGCCGAACCGGCGCG
Bcep18194_B2197   6 100  18 2514595 .. 2514633 - -23.3  -4.03141   ACTACTACGAAACAA   GGCGATGCACGGGACAG GAAAA CTGTCTCGTGCATCGCC   CGTGAACACCTGCGG
Bcep18194_B2201  18  72 463 2519833 .. 2519846 -  -3.7  -4.63218   CGCCGCGCAAGAAAA               TCGCG CGGC CGCGC                AGCAGCAGCAATTGC
Bcep18194_B2216   5  88   8 2539220 .. 2539239 - -16.4  -3.37612   CGCAAGCGCAACGAA            GCGGCGGC ATGT GCCGCCGC             TTGCCGTTTACATCA
Bcep18194_B2223   7  65 466 2548022 .. 2548045 - -12.4  -2.66272   TCCGACGGAAATCGA          CGACGGCTGC TGGG GCAGCCGTGG           TGTGGTCCGGCGCCT
Bcep18194_B2227   2  65   2 2552063 .. 2552104 -  -5.1  -4.24002   CGGTAAACCGGAAAA CGTCAAC-CCCGGCGGGCC GCACAG GGCCCGCCGGCCATCG-CA CTTACTGAAACGCCA
Bcep18194_B2233   6 100  56 2557302 .. 2557332 - -25.5  -4.74103   CCTGCAATGCAAAAA       GGGCGCGTGCGGC ATGTA GCCGCACGCGCCC       TTTTTTGCTGCGTGA
Bcep18194_B2239   8  81 405 2561830 .. 2561856 - -12.3  -3.85698   TCGGGCGGGCAGAAA        CAGCGCGTCGCG CTCG CGCG-CGCACTG         GTCGCGCAGCCGCGG
Bcep18194_B2247   2  42 120 2570035 .. 2570059 -  -4.1  -2.71144   CACTCGGCGGAATGA          CGCGCACCCAC CTC GACGATGCACG          CCACCACGGCGCATA
Bcep18194_B2250   3  45 421 2573203 .. 2573260 -    -4  -3.10796   CGCGATCATCGAATA CCTGGTCGAACGCTAC-GGCAACGGGCGC CTG GCGCC-GCCGCCCGGCACGCCCGAGC-GG CATGACTACACGTAC
Bcep18194_B2264   2  57 262 2584862 .. 2584885 -  -9.5  -2.70932   CGGTGCCGGCAATGA          CGACCGCCG TGCTCG CGTCGGTCG           CGCCCGAGCGGGCCG
Bcep18194_B2264   2  57 204 2584925 .. 2584943 -  -8.1  -3.01712   CGGCCGTGCTGAATA            CCGCGCGG CAGG CCG-GCGG             CGCGATGGGCGTGGC
Bcep18194_B2290   7  52 -46 2615016 .. 2615039 -    -8  -2.75957   GACGAATGCGAATCA          CGACGGGCGC CACG GCGCCCGTTT           CTTCATCCGCCGCCA
Bcep18194_B2298  11 100  23 2622993 .. 2623023 - -29.8  -4.85782   CCGCGCAAAAAGAAA       CGGGGGGCCGCGCA CGA TGCGCGGCCCCCCG       TTTCGTCGAACCCGT
Bcep18194_B2301  12  65 223 2626988 .. 2626998 -  -8.2  -3.55444   GGCTGATTCCCGAAA                 CGCG GCG CGCG                 ACGACCTTTGATGCA
Bcep18194_B2315   9  62  38 2644681 .. 2644703 -  -7.6  -3.54424   CTGCACGGCTCGAAA           GCGCACGC ATGATGG GCGGGCGC           GGCCCGTCGCGGCCA
Bcep18194_B2322   7  61  27 2653038 .. 2653054 -  -9.3  -3.14211   AGGCCGCTTGACGAA              GCAGCGC GCG GCGCGGC              CGGATGATCGGGCCG
Bcep18194_B2331   8 100  45 2661143 .. 2661175 - -26.4  -4.81551   CACTGACAGGAAAAA      CGGGCGGCCTGCGA TTGCC TCGCAGGCCGCCCG      TTTCATTGCGTCATC
Bcep18194_B2335   4  71 200 2664880 .. 2664896 -  -9.3  -3.82084   GCGGAAGAGGAAGAA              CGGGCCG AAG CGGCCTG              AGCCGGATGATGACC
Bcep18194_B2347   9  66 209 2677890 .. 2677919 - -12.1  -2.82635   AGCGTGATCACGATA       CGGCGCCGGCA TCAACACT TGCCGGCGCCC        CGCCCGTCAGCCACA
Bcep18194_B2355   2  56 -12 2684971 .. 2684986 -  -3.2  -3.85539   CACATTCAGATCAAA              GGCTCA TCGA TCAGCC               AGCGGACCGCACCAC
Bcep18194_B2375   9  95  25 2706826 .. 2706856 - -19.7  -3.14132   CGTCGTTCGCATCAA       CGCCCGTGGCGCC CTTGC GGCGTCACGGGCG       CTAAGGCAATGCTCA
Bcep18194_B2387   5  58 123 2720302 .. 2720331 -    -5  -3.70902   TGCCCGATACCGAAA      CGCG-CCG-CCACC TGAC GATGGACGACCGCG       AGCCGTGCCTGCTGC
Bcep18194_B2393   3  60 338 2726066 .. 2726083 - -10.5  -2.72344   TTCCACCTCGAACTA             CGGCACG CCAC CGCGCCG              ACCTATTTCATCAGC
Bcep18194_B2402   8  86  37 2737444 .. 2737474 - -18.2  -2.50816   TCCCGATGCATGAAT       CCGGGCAGGCTCGC GCT GCGTGCCTGCCCTG       CTTTAAGGCACAAGC
Bcep18194_B2408   6  54   1 2743130 .. 2743146 -  -8.7  -2.82623   TGCCGCGCATAACCA              CGCATTC GTC GAACGCG              TCAGCCCGCCACGGG
Bcep18194_B2421   7  71  17 2757607 .. 2757627 - -13.3  -2.98545   TCCCGACAAGAACTA            GCGTGCGAT ACG ACCGCACGC            GCGTACCGCCATCAC
Bcep18194_B2424   2  74   0 2760653 .. 2760675 - -12.7  -3.31322   GTGAAGGCCGGATAA          GCCGG-GCGC AGCG GCGCACCGGC           TACCACGTCGTCGCG
Bcep18194_B2446   2  41 399 2786115 .. 2786125 -  -2.4  -3.01712   GTTCGCGCCGGAAGA                 CGTG CCG CGCG                 ACTTCCCGGTCAAGG
Bcep18194_B2446   2  41 115 2786396 .. 2786409 -  -3.7  -2.52896   CGATTCCGGAAGCGA               CGGCC GACT GGCTG                CTCGAAGTCGCTGCC
Bcep18194_B2449   9 100  33 2791102 .. 2791122 - -19.7  -4.07885   GACGCGGCGGCAAAA            GGCGGGGCC TGC GGCCCCGCC            ACTTCACGGAAACGC
Bcep18194_B2466  12 100  14 2808945 .. 2808981 -   -26  -3.21912   GTCTGAACGTAGCAA   GGCGGGCGTGCCGTTCG ACAA CGA-CGGCACGCCCGCC    GCGCGCCGCATGCTC
Bcep18194_B2470   8 100  26 2813215 .. 2813244 - -20.1  -3.81741   AACGGATAACGCAAA       GAGGCGTCACGCA TGAA TGCGCGACGCCTC        TTCTTCGCTCACCGA
Bcep18194_B2473   5  57 432 2815245 .. 2815256 -  -5.8  -3.66288   CAGCTGCGAAGAGAA                TGCG TCGG CGCA                 TCTCGAAGAAGCCGC
Bcep18194_B2488   4  65   1 2832666 .. 2832684 - -11.6  -2.53263   GGCACCGCGAACGCA             CGCGGCCG CGA CGGCCGGG             CTACGCGTCCCAGTC
Bcep18194_B2492   7  66 -27 2837013 .. 2837034 - -10.1   -3.3506   CCCAAACGGTCAGAA           CGCCGTGAG CATG CCCACGACG            ATCGAGCTGGCGGTC
Bcep18194_B2495   4  80 209 2841016 .. 2841073 - -14.7  -3.14564   TCACTGTCTCAGCAA GGCCGAGCGCGCGAGCAACACGGTG ATCTGCTG CTGCGTGTCGCGTGCGCGCTCGGCG GTGCTCGTTCTGGAT
Bcep18194_B2499   8  60 331 2844418 .. 2844440 -  -9.1  -3.07816   GGTGCACCGATCGAA           TCGGTGCGC GTGCT GCTCACCGA           ATTGCCCGCGACGCA
Bcep18194_B2499   8  60 180 2844552 .. 2844591 -  -5.5  -3.71998   CACCGACGAACAGAA  GCGCGCGCTGATCGCCG CGTTGT CGGAGACGAGCGCCAGC   GTGCTCGATGCGCCC
Bcep18194_B2505   8  57  90 2850662 .. 2850675 -  -8.1  -3.02829   TACATGCGCTGAACA               CGACG GCCT CGTCG                CGTCTCCTGCGACGC
Bcep18194_B2505   8  57  66 2850665 .. 2850699 -  -9.2  -2.73994   ATGCGCTGAACACGA    CGGCCTCGTCGCGTC TCCTGC GACGCT-CGGGGCCG     GTTCACGCCAACGGC
Bcep18194_B2505   8  57 -17 2850753 .. 2850782 -  -9.4  -2.79133   GAACTTCTCAGGACA      GGGGAA-CGTACGC TAGC GCG-ACGCTTCCCC       GTCATCGCCCCACAC
Bcep18194_B2511   7  56 112 2856311 .. 2856344 -    -8  -3.14132   GCCGGGTTCGAGGAA     CGCCATCCGGGCCTG CACCT CGGGCTCGG-CGGCG     GCGAGAACGGCAGCC
Bcep18194_B2518   5  74 316 2863999 .. 2864014 - -10.4  -3.68244   ATGACCAAGCTCAAA              GGTGCG GTAT CGCACC               ACGACGCGGAAGTCG
Bcep18194_B2522   1  53 358 2869355 .. 2869376 -  -6.5  -3.14931   CGCATCGCGCAGGAA           GCGCTCGCGA ACG TCGCGCG-GC           ACGCGGCCGCGTCGC
Bcep18194_B2528   7  50 248 2875430 .. 2875453 -  -5.2  -3.35996   GACCGTGACCGACAA          CGGTCGCG-GG ATT CCGCGCGAGCA          CTGGGACGCCGCGCT
Bcep18194_B2532   3  60 131 2878997 .. 2879051 -  -9.9  -2.71681   CAATGCGGTGAAGGA CGCCACGCTGATCGCGCAGGCC-GCGC ATG ACGCCGGCATGCACG-CCGACGTCGCG AATGCAAGCCTCGCG
Bcep18194_B2540   4  57  72 2887831 .. 2887863 -  -9.2  -2.78384   CGGCGCCTGACCACA     TGGCGG-CACCTG-CA CCT TGACAGGTGGCCGCCC     CGATCGCGGTGCGGC
Bcep18194_B2544   4  71  15 2891920 .. 2891958 - -13.2  -3.08133   CACTGACTGATGCAA   CCGGATGCTTCGTCCT GCGAGTG AGGTCGAAGCATCCGT   TTCGTGACTGAACGT
Bcep18194_B2557   6  73 310 2907545 .. 2907583 -   -11  -3.60098   ATGCGGCAGCGGAAA  CGCTCGACGTGCAGCCG GCGGAA CTGCTGCATGTCG-GCG   ACGACTATCACCTCG
Bcep18194_B2563   4  65 229 2911781 .. 2911800 -  -4.8  -4.13767   CGCGTGACTGGAAAA            CGCCGCCG GCAC CGGCCGCC             GCACCGTCGCTGCCG
Bcep18194_B2569   6 100  46 2917845 .. 2917885 - -28.4   -2.6933   CCGCGCATAAAAATC GGCCGGCGGC-CGCGCGTC GAAC GACGCGCATGCCGCCGGCC  TTCCAGCGGAGGTCC
Bcep18194_B2579   7  71  29 2933308 .. 2933353 -  -9.1  -3.72576   CCGCGTCGCAGCAAA GTTGA-A-GGGCACGGACGTG GAGACT CACGGCCGTGCCCCTGTCACC CGGCATCAGCCAGCC
Bcep18194_B2592   7 100 430 2946010 .. 2946033 - -13.8  -4.25104   CCGGCGTCACGAAAA          GGCCGGACGG TTGC CCGTTCGGCC           TTTTTTTCATTCGAC
Bcep18194_B2612   2  75   1 2969006 .. 2969033 - -13.5  -3.06796   CGCTATGCGAGCGAA        TCGCG-CAGCGC GCGCT GCGCTGGCGCGA        TCACGCCTGACGGCG
Bcep18194_B2623   3  53  69 2980247 .. 2980275 -  -4.3  -3.61398   CGGCGTCGCGAAGAA        CTCCGACGCGAGC CGC GCGAGCGTCGCCG        GGTCGGGCAAGCCGG
Bcep18194_B2646   7  69  51 3002912 .. 3002929 -    -7  -4.21194   GTTGAGTACCGAAAA             CGCAGT CGTCGC ACTGCG              GGACTGGCTGCCTGA
Bcep18194_B2652   8  69 333 3008009 .. 3008033 -  -6.9  -4.17048   CGGCGCGGAAAACAA          CGCCTAGGCGC CGG GCGTCATGGCG          TGAGGAGGTGGTCCG
Bcep18194_B2661   4  58 190 3018253 .. 3018267 -  -8.5  -3.22475   GGCAGCCGGACAAGA               CGGCG ATCGG CGCCG               GGCCCGGCATCCAGG
Bcep18194_B2686  10  90   7 3044004 .. 3044030 - -20.2  -2.79796   CCGGACGCGAGGAGA         CGAGCCCGGCGT TCG ACACCGGGCTCG         CCACACTCAGTGCCC
Bcep18194_B2706   8  86  12 3066142 .. 3066193 -   -18  -2.71144   GACGCGGCGCAATGA CGCGCACCGCACCCGCCACC-GGC GTGCAT GCATGGCGGCGGGCGCGG-ACGCG GGCGGTGAGCGTCAC
Bcep18194_B2712   6 100  34 3070810 .. 3070847 - -21.3  -2.52896   CGATGCGGCAAGGCA   CCCGCACGCCGCGCAGA TCGA CCCGCGCGGCATGCGGA    TGTCGTTAGCCTCGC
Bcep18194_B2721   2  50 396 3080980 .. 3081006 -  -7.1  -2.92192   CGTGACCGAAGCAGA         CGCGCTCGCGA TGTCG CCGCTTGCGCG         CAAGGTCGCGGAAGA
Bcep18194_B2728   4  76  80 3088685 .. 3088697 -  -5.5  -4.57837   ACATCGCTGGAAAAA                CGCTG CTG CAGCA                TGCGCTCGCTCAACC
Bcep18194_B2746   7  71  95 3105954 .. 3105973 -  -8.6  -3.95986   TGGAACGGAACGAAA            TGGGTG-GC CGA GCACACCCA            GTCGCGGGACATCCT
Bcep18194_B2751   6  60 273 3110429 .. 3110445 -  -8.7  -3.29511   TGCACCCGGCGAGAA              CGAGCTC CCT GAACTCG              AGCCCGCAGGCAAAT
Bcep18194_B2771   4  53  72 3139614 .. 3139631 -  -8.3  -2.52464   CTGCGCTTCAATGCA             CGCGCGC GCGG GCTCGCG              ATCTGGGCATTGCTG
Bcep18194_B2774   5  41 336 3140908 .. 3140931 -  -2.2  -3.09015   CCCACATTCATGGAA          CTTCACGCCA CCAT CGGCGCGGCG           ACGTCCGATCTCGAC
Bcep18194_B2777   1  66  42 3144471 .. 3144499 - -10.1  -3.36878   CGCATCGACGCATAA        GCGTCACGCGGGC GGC ACGCGCGCGCCGC        CCTGCTTTACCGCTA
Bcep18194_B2789   7  49 378 3159223 .. 3159247 -  -2.1  -3.55444   GTCGCATGCGTGAAA          TCGTTCCGT ACCGACG ACGAAGCGA          TCGCACTCGCGAACG
Bcep18194_B2794   6  58   4 3165180 .. 3165192 -  -9.1  -2.90496   CCCCGCGGGAAAGCA                CGCAC TCA GTGCG                CCCTTAACGCCGCAC
Bcep18194_B2802   4  66 213 3172344 .. 3172358 - -11.4  -3.02511   CGTACCTGCCGAAGA               GCAGCG GCT CGCTGC               TGTTCTCGTCCACGG
Bcep18194_B2809   7  65 406 3179458 .. 3179474 -  -7.3  -3.74872   ACCCAGGTCAGGAAA              TTCCCGT TCG ACGGAAA              ATGGTTTCCGCTGGA
Bcep18194_B2819   7  68 207 3188007 .. 3188026 -  -9.2  -3.62597   CTGACGCCCGAAGAA            GACGCCCG GAAC CAGGCGCC             TGAAGTCGTCGAAAC
Bcep18194_B2829   3  70  39 3198449 .. 3198464 - -11.8  -3.15544   CTCGATTCGGACGAA              CCCGGC GGTG GCCGGG               TTCGTTCATTCCGGA
Bcep18194_B2833   3  40  16 3201329 .. 3201341 -  -2.6  -2.86124   TCCACCGAAAGATCA                GCCG CGTCT CAGC                ATCGACGCACCCGCC
Bcep18194_B2839   8  53   3 3209504 .. 3209540 -  -4.2  -3.61517   ACGGTCGTGCAATAA    CACGGTGCCGGCAG GTTCGACGG CCGCCGCCGCCGAG    CGTCATCGGTTCGTA
Bcep18194_B2851   6 100  33 3221326 .. 3221375 -   -13  -5.28176   GTCAGCCATAAAAAA TCGGCCAGGGCCCGGCC-GTATCGC TTG ACGATACCGGCCGG-CC-TGACCGC AAGCCCCGCGTACAG
Bcep18194_B2872   3 100  39 3250165 .. 3250193 -   -16  -4.77896   GAAGGAATGCAAAAA        GGCCGGCGTCGC GCATA ACGACACCGGCC        TCCGTATTTGAACTA
Bcep18194_B2889   4  63 387 3271384 .. 3271405 -  -8.7  -3.45023   CGACGACGACGACAA           CGCGCGCGAA ACG CTCG-GCGCG           ATGCTGTCGGCGCTC
Bcep18194_B2897   3  54  94 3277439 .. 3277471 -  -3.4  -3.70076   CGAAAGGCATGGAAA     CGAGCGAGC-CCATT GTGG AGTAGTGCTGGCTCG      CGTTCGTGGCGAGCC
Bcep18194_B2903   0 NONE
Bcep18194_B2918   9  63  51 3299840 .. 3299854 -  -8.5  -3.53091   AGCCGCTTCGGCAAA               CCCGG TAGCC CCGGG               GATACAGGATCATCC
Bcep18194_B2922   8  79 -22 3304035 .. 3304074 - -11.4  -3.90744   GTCTCGTCCAAAGAA  CCGCGGCAACGGCGTCG TCACATC CG-CGCCTCTACCGCGG  CCAGCCGGGCCGGGA
Bcep18194_B2926   4  48 110 3306773 .. 3306805 -  -5.4  -3.13728   ATGATCGATACGTAA     TGTGTGTGGCGGCCG GGCC CGGCCGCCGC-CGAA      TGTTCGTCACAGTCG
Bcep18194_B2937   2  42 -26 3320265 .. 3320288 -  -4.4  -2.73483   ACGTCACGCGAATCA          GCGCTC-GCCG CCG CGGCTGGCCGC          ACGATCGGCAAACCA
Bcep18194_B2953   7  83 -26 3339035 .. 3339086 - -15.1   -3.1552   GTTGATGGACGAAGA GTGATGCCGGCGCGCGCCGCGACGC TCAC GCGGCGCG-CTCGC-CCAGCATCGC CAGATACTGCCGTAC
Bcep18194_B2974   5  51 270 3357396 .. 3357418 -  -5.5  -3.13164   GTGGGAAGCATGCAA           CCGGCGCTT TCACG AAGCGCTGA           TCTCGGCGGCCGCGA
Bcep18194_B2977   8  62 347 3361208 .. 3361247 -  -7.9  -3.67597   TGCGGTACTGAACAA GGTTCGGCGACCGGCGT GATGCGCT ACGCGGGTCGCCG--CC  TCGGCTAATCAGATG
Bcep18194_B2987   3  61 424 3370153 .. 3370178 -  -3.9  -4.00038   GACTACTACCAGAAA         GGGCCCGGCATC CAG GAAGC-GAACCC         CGTCACGTACCGGAT
Bcep18194_B2991   4  53 196 3373674 .. 3373699 -  -3.9  -3.64812   GCGCACGCAAAAAAC         TGCGTGCCGTC CCGC GATGCCACACA          CGACACCCGCTCGCC
Bcep18194_B3005   7  64 195 3391790 .. 3391818 - -10.2  -3.14132   GTCGCCGCGCAGGAA       CGCCTGGCC-GCC AAGC GGCTGGCCGAGCG        CAAGAGCGCCGAAGC
Bcep18194_B3012  10  57   1 3400939 .. 3400985 -  -9.4  -2.70932   GGGCCGCGCGAAGGA CAGCGGC-CGG-CGTAGCCCCCC CGCC GCGCGGC-ACGGCCGGGCCGCCG TTACGCCGCACCCGC
Bcep18194_B3021   6  57 190 3412994 .. 3413007 -  -2.3  -4.08216   TGATGGCCGCGAAAA               GCCAC GGCC GCGAC                CGCCCGTCGAGAACG
Bcep18194_B3026   2  64  36 3420718 .. 3420755 -  -9.8  -3.15544   CGGTACGCGCACGAA   CCGGCCGGCGGCATCCG CTCAC CGGATGC-GCGGGCCAC   CTCCGATCGCTCCGC
Bcep18194_B3042   8  71  89 3435850 .. 3435872 - -12.6  -3.08679   GCGCTTGACGCAACA           CAGCGCAGCG CAG CGCAGCGCCG           AGCGGCAACGAAGCG
Bcep18194_B3052   2  78 312 3448126 .. 3448148 - -10.4  -4.07568   CGCGCTGCTGGAAAA           CGCGCGCCGC CAT GCGGTGCCCG           GCACGATCCGGATCC
Bcep18194_B3061   9 100  47 3458681 .. 3458714 - -21.7  -3.66654   CACCCCAACCCGAAA     CGGCACGCGACGCCC ATCA GCGCGCCGCGTGCCG      TCAGTCACAGCAGCG
Bcep18194_B3073  10  58 100 3473406 .. 3473416 -  -3.2   -3.9749   ATGGACAACAGCAAA                 GCTA TCA CAGC                 AGCGAAGACGCGCCG
Bcep18194_B3077   5  52 426 3477548 .. 3477577 -  -7.7  -2.80994   CGGAAGTGGAGCACA       GCGACGGCGTGTT GATC AGCACGCCGATGC        ACAATTTCACGGTCC
Bcep18194_B3083   8  73 134 3483401 .. 3483441 - -12.6  -3.14878   GTGCTGAACGCAATA CTGACCGAC-GCGGCACGC ACGC ACGTGCCGGTGTCGCTCAG  CGTGCTGCATGGGAA
Bcep18194_B3090   7  58 136 3491716 .. 3491729 -  -4.5  -3.87815   CGCGATTCCCATAAA               CAGGA TCCA TCCCG                GCGCAAGCATCGTCC
Bcep18194_B3095   7  58 444 3495640 .. 3495653 -  -4.5  -3.92542   TTGACGGTGAAAGAA               CGCGT GTGG ACGCA                CAAATCCCCCGCGGC
Bcep18194_B3114   5  60 308 3517639 .. 3517651 -  -4.8  -3.85864   GTACTACGACAACAA                CGCT TACTG AGCG                ATTCGCTGGCGCCTG
Bcep18194_B3114   5  60 249 3517688 .. 3517710 -  -5.5  -3.74693   GCGCATGCGATGAAA           TGACATGCG CGTTC CGCCCGTCA           CGTCACTCGGCGCAA
Bcep18194_B3124   6  83  40 3527225 .. 3527244 - -16.4  -2.96712   ACGCGGAAGAATAAC            CGGCGGCC CCAC GGCCGCCG             TATCGGCGGGCCGGC
Bcep18194_B3134   7  67  28 3536900 .. 3536944 - -12.8  -2.57344   GACGTGCTGTACAAG CACCG-CGCGCCCGACGG-CAA GCA CTGACCGGCGCGCGCGGCGGCG GCCGGCAACCGACGG
Bcep18194_B3139   5 100 -42 3540928 .. 3540958 - -17.7  -3.97368   CGGTCAATCGAGAAA      CAGTGCGGCGCGTG CCTT CA-GCGCCGCACTG       AAATCGTCGAGCCAG
Bcep18194_B3145   5 100  28 3547857 .. 3547877 - -18.3  -4.67038   CGCTGAAAAGCAAAA            CGGCGCGTG AAA CACGCGCCG            CCGCTCCATCCGCAT
Bcep18194_B3151   9  61  41 3554018 .. 3554030 -  -9.1  -3.23853   GGTTCTGAAGGAAGA                GGGAG CGG CTCCC                CATGGTTCCGGTCGA
Bcep18194_B3156   6  71  51 3559017 .. 3559058 - -13.7  -2.53263   CCCACGGTCAATCCA GTC-GGCGATCCCGTAGCTG GCG CTGCAACCGGATCGCCCGAC GACCCGGGCGCAGCG
Bcep18194_B3165   2  87  54 3571327 .. 3571354 -   -17  -2.90392   TACCCCTGAACTACA        CGATGCGGGCGG CGGC CCGTCCGCATCG         GCCGAATCGGCCAAG
Bcep18194_B3170   8  63 -73 3575980 .. 3576029 -  -9.3  -3.33261   CTTCAACGCCCACAA CGCATCGAGCACGTGCTGTGTCG CCCGTT CGAC-C-GCTCCCGCCCGATGCG CGATACCCAGTTCCC
       tdh   4 100   8 3583434 .. 3583466 - -11.2  -5.48213   GACGTAAAACAAAAA     CGGGGCAG-GCGGCA AACA CGCCGCACCGCCCCT      TCGGCACTCAGGCCG
Bcep18194_B3177   2  44  66 3583146 .. 3583161 +  -3.2  -3.14881   GTGAGTCGCAACGAC              ACGTGA AGGC TCACGG               TTGATGGCGCGGTTC
Bcep18194_B3173   8  58 329 3580524 .. 3580535 +  -3.6  -4.07568   TGCCGACGTGTTGTA                CGGG CCGG TCCG                 TTTTGCCCGGCACGA
Bcep18194_B3157   9  87  36 3561428 .. 3561456 + -17.4  -2.83403   CGTTGACCGACGCGA        AGGCGGCGCAGG TCATC CCTGCGCCGCCC        CTTTCATCGACCGAG
Bcep18194_B3133   1  84   3 3536929 .. 3536978 + -15.6  -3.30124   CGGCAAGCACTGACC GGCG-CGCGCGGCG-GCGGCCGGC AACC GACGGCCGCGCGCCGCGTTACGGC TTGTCGGCGCTCCCG
Bcep18194_B3123   5  88  26 3527249 .. 3527278 + -17.1  -3.07816   CACGGCCGCCGTATC       G-GCGGGCCGGCGC ATC GCACCGGCCCGCGC       TTCGCTCAATGCCCG
Bcep18194_B3113   2  65 350 3517998 .. 3518020 +  -7.6  -3.76048   GTTAGTAATCGCACA           TTGCGGGCAC CAT GTTCCCGCAC           TTATGTTGATTGGCC
Bcep18194_B3105   5  79   1 3509908 .. 3509953 + -15.6  -2.94099   AACGCACGCCGGTAA CG--ACGAGACGCCGG-GCCGAT CGA ACCGGCTCCGGCGTCTCGTCCCG TGTCTGCTCCCGCAC
Bcep18194_B3094   3  41 432 3496421 .. 3496441 +  -4.5  -2.65476   GCCGACGACGCTCGA            CGCGTTGAG CAC CACGCCGCG            CTTCTGCTCGATCAT
Bcep18194_B3089   1  44  18 3491649 .. 3491659 +  -3.2   -3.1585   CACGCTGCCTCGTCC                 GTCA CTC TGGC                 TATTCCGTTCGCTGC
Bcep18194_B3084   4  47 123 3484772 .. 3484795 +  -5.3  -3.09671   ATCGTCAAAGTCAGG          GCGTCCACCG GTACA CGGTG-ATGC          TGTTGCCCTTCACGT
Bcep18194_B3084   4  47 421 3485070 .. 3485080 +  -4.6  -3.02144   CGTGATCACCGGGTC                 CGGC TTC GTCG                 TGTTGCCCGCGCTCC
Bcep18194_B3076   4  63 147 3478062 .. 3478108 +  -9.2  -3.28924   CCGCATGCACCGGAT CGAACCCGAAGAAGTCGAGCAC GTG GCGCGCGACGTCGTCGCGATCG TTGTCCGCGCAGATC
Bcep18194_B3072   6  62 321 3473443 .. 3473473 +  -6.1  -3.82433   GCCGACCGCGCTTGA      GGTCGC-CGGGCTA CTGG TAGCCCGCGTGGCA       TTTGGTGGTGGTTCT
Bcep18194_B3060   6  63 135 3458792 .. 3458812 +    -4  -4.18197   CGCGCCGCATTCGTG           CGGCCG-AT CTTG ATCCGGTCG            TTTTCGCTCAGCAAT
Bcep18194_B3041   7  67  77 3435919 .. 3435960 + -11.3  -3.14881   CGGCGTGTCATTCGT CGGGCGAATGCCCCGGACG TAGC CGCCCGGGGTCCATGCCCG  TTACTGCGAGCCTTC
Bcep18194_B3033   0 NONE
Bcep18194_B3025   5  62 295 3420997 .. 3421021 +  -5.6  -3.86346   TGACGCGACGTGTCA         G-GCGCCGGTC GTCA GCTCGGCGCAC          TTTGTCCGCCGGTGC
Bcep18194_B3011   3  54 208 3401161 .. 3401214 +  -7.3  -3.02144   ACGTACACCGCATCG TGC-CCCGCGCCGCTCGGCAA-CCG CATGCT CGGATAGCCGAGCTGCGTGGCCGCC TGTTCGACCGCGTCC
Bcep18194_B3004   4  72  76 3391979 .. 3392003 + -13.6  -2.73364   CCGCCGCACTGCATC         GCGGT-CGCCC GCTC GGGCGAACCGC          TGCTTCACGTCACGC
Bcep18194_B3004   4  72 250 3392153 .. 3392169 + -12.3  -3.28924   GCGTATCGGCCGGGT              CCTGCTG GTT CAGCAGG              TTGTCGACGAAGGTG
Bcep18194_B2994   5  74 264 3378135 .. 3378162 +  -9.8  -3.72576   CATCGAGGTAGCGAA        GATGCAGGCGGA ACCA TCCGCTTGCGGC         TTTCATGCCGACGGC
Bcep18194_B2986   3  58 265 3370843 .. 3370856 +  -8.1  -3.12351   TCGCGCTTCGACAGA               TCGGC CGCG GCCGA                TTCGATCTCGGGAAA
Bcep18194_B2976   0 NONE
Bcep18194_B2954   2  47 240 3341257 .. 3341267 +  -2.4  -3.40299   AGCCGTCGCCCGCGA                 CCGG CTG CCCG                 TTCTGCATGTCGTCC
Bcep18194_B2944  13  67 112 3330543 .. 3330569 +   -13  -2.62616   CCGAGATCGCGCCGT         GCTTCAGGTCGC CCT GCGGCGTGAAGC         TCGTCTCGCCGATCA
Bcep18194_B2938   4  53 284 3322090 .. 3322102 +  -4.7  -3.53444   GTCGTCGGTGCCGAA                CGAGC GCA GCACG                TTTACGCGCAGGTAC
Bcep18194_B2925   3  64  27 3306773 .. 3306805 +  -9.8  -3.14051   ATGATCGATACGTAA     TGTGTGTGGCGGCCG GGCC CGGCCGCCGC-CGAA      TGTTCGTCACAGTCG
Bcep18194_B2910  10  81 210 3293739 .. 3293759 + -12.5  -3.79747   CGCCCGACGCCTGCG            CGGCCGCGA GGA TCGCCGCCG            TTTCATCGTCGGTGC
Bcep18194_B2905   5  65   8 3285078 .. 3285099 +  -8.6  -3.58269   CTGGATGAAGGAACA           CAGCCCGC GTCGAA GCGGGCCG            TTTGCCGATCGCTTA
Bcep18194_B2902   1  66 363 3282151 .. 3282192 + -12.2  -2.78816   TCACGATCTCGCCCG TCACGTAGTCGGACGCGA CGAGCA TCGCGACCGTCTGCGCGA  TGTCGTCCGGCGTCG
Bcep18194_B2896   6  62 335 3277870 .. 3277926 + -10.9  -2.60075   CCGTGTCGTAGACCA CGC-CGAT-CCG-GC-GCATCGCCGCCTC CAC GAGCCGGCGCCGCTGCACGGCATCGAGCG GTTGCTTCAGCCGCG
Bcep18194_B2888   8  59  27 3271744 .. 3271761 +  -6.9  -3.66429   AGCGAAGTGCCGCTT             GTGGCCG CTTG TGGCCGC              TTGTTGCCGCTTGTT
Bcep18194_B2881   5  65 121 3262051 .. 3262083 +  -5.3  -4.18506   GACACGTGTTCATAC      CGTGCCGCCGTGTGC GAA GCGCGCGACGTCCTG      TTCTTTTCCAACTCC
Bcep18194_B2871   2  48 215 3250162 .. 3250196 +    -7  -2.63089   GACGAAGGAATGCAA     AAAGGCCGGCGTCG CGCATAA CGACACCGGCCTCC     GTATTTGAACTACTC
Bcep18194_B2856   5  49 339 3228368 .. 3228397 +  -2.7  -3.57462   GCCCGATAAACCCGA       CC-GGCTCGCCGGT CCG ACACGCGACCCAGG       TTTCCGCCTGGGGTA
Bcep18194_B2850   6  84 -27 3221260 .. 3221281 + -15.1  -3.35438   GTCGCGGCCTTCCGC           GCGCGTGCC GGAC GGCGCGCGC            TTCTAGCATGTCATC
Bcep18194_B2842   9  71 108 3212758 .. 3212784 +  -9.3  -3.71848   GGCACCGGCAAAAAA         AAGCACGCCGC ATATC GCGGCGTGCCG         TTCTTCATGCCCCCG
Bcep18194_B2828  11  93 104 3198445 .. 3198468 + -18.2  -3.33696   TGCGCTCGATTCGGA          CGAACCCGGC GGTG GCCGGGTTCG           TTCATTCCGGACGCG
Bcep18194_B2821   3  60  87 3190914 .. 3190927 +  -9.5  -3.05844   CCTCGAGCGTATCGC               CGCGC ACCT GCGCG                TGTTCCGGTGCGAGG
Bcep18194_B2818   4  47 -32 3188139 .. 3188167 +  -4.4  -3.14132   CGATGGGTCGCATAC       CCGACGATGCCGC GCAT GCG-CGCCGGCGG        TTGATCGCGCAGCGC
Bcep18194_B2808   3  60 148 3180007 .. 3180023 +  -5.8  -3.76839   GTGTAGAGCACCGCA             CGCGCGC ACCC GCGC-CG              TTTCGCTTCCGCTTC
Bcep18194_B2801   3 100  44 3172512 .. 3172548 + -24.6  -4.07568   GCATGGGGCCGACAC    GCATTCGGGCGCGACG TACCC CGTTGCGCCCGAATGC    TTTTCCAGCCGCACG
Bcep18194_B2793   7  53 362 3165449 .. 3165494 +  -8.1  -2.64973   GAAATCGAACCGTGC TCGCGCACGGCTTCGAGCAGCG CGA CCTTGCCCGGC-CCGAGCGCGA TCGTGTCGGCTTGCT
Bcep18194_B2781   9  63   1 3151536 .. 3151550 +  -9.2  -3.28712   CTGGTCGACTGCTGA               GCGCGC GCC GTGCGC               TTATGCGGCCAGCGC
Bcep18194_B2776   5  73   8 3144478 .. 3144504 + -11.5  -3.57263   ACGCATAAGCGTCAC        GC-GGGCGGCAC GCGC GCGCCGCCCTGC         TTTACCGCTACCGCT
Bcep18194_B2757   6  62 294 3125740 .. 3125791 +  -6.5  -3.72576   TCGCATCGACACGCT GCTGCGCCTGCTGCTGCAG-CG-TCG CGC CGGTCGACGGCAACA-CGGGCGCCGC TTTCGTGGCAGGGAA
Bcep18194_B2753  11 100  29 3120628 .. 3120657 + -15.8  -5.24989   CAGGCCGAAAAAAAA       CCGACTCGCTGGC TCGAT GCC-GCGAGTCGG       TTTTTTCATGTCTAC
Bcep18194_B2750   3  57 -44 3110240 .. 3110261 +  -8.7  -3.01712   ATCATTCCGCTCGGC           GCGTTTCTC GGCT GGGAAGCGC            TGTTCGCGGCGGGCC
Bcep18194_B2730   7  60  14 3090607 .. 3090629 +  -5.4  -3.91911   GATTGGTTATCGAAC           CGGTGCCAGC CAT GCTGCTCCCG           TTTCGTTGCCGTAAA
Bcep18194_B2727   4  65 144 3088378 .. 3088405 +  -5.6  -4.09864   TTCATTCACTTCGTG        CTTTTGGCCGCTC GCC GAGCG-CGAGAAG        TTTTCCGGAATAACT
Bcep18194_B2711   6  84  17 3070808 .. 3070849 + -17.2  -2.73364   GGCGATGCGGCAAGG CACCCGCACGCCGCGCAG ATCGAC CCGCGCGGCATGCGGATG  TCGTTAGCCTCGCCG
Bcep18194_B2705   8  58 214 3066342 .. 3066352 +  -8.2  -3.14564   TCGACGCGTCGACTT                 CGGC CTT GCCG                 TTCGTGACGGCGTGA
Bcep18194_B2693   1 100  21 3052604 .. 3052629 + -11.8  -5.79526   GCCGTTCGCAAAAAT         GCCGCTGCAC ATGCCC GCGCAGCGGC          TTTTTTTTAGCCTGT
Bcep18194_B2690   4  63  69 3048753 .. 3048795 +  -9.1  -3.33696   CGTGCCGCCGGTCAA GC-CGGCGCGTCGATGGGCCG AAG CAGGCCGTCGATGC-CCGCGC TTACTTCACGCGGCA
Bcep18194_B2685  11  71  19 3043991 .. 3044045 + -13.5  -2.61681   GTCATCCGGCGCGCC GGACGC-GAG-GAGACGAGCCCGGCGT TCG ACACCGGGCTCGCCACACTCAGTGCCC CTTGTAGAGTTCGAG
Bcep18194_B2676   6  68 151 3037171 .. 3037203 + -13.3  -2.78384   GCCGGTTCTCCAGCA      CGCGCGACCAGCCGA GCG TCGACAGGTCGAGCG      TGTCGTAACGCCCGC
Bcep18194_B2669   6  58 212 3028821 .. 3028858 +  -7.7  -3.28497   TCGTTCTCCGGCGTC   GCTTCAGGCGTGT-GGCG TGA CGCCGACGCGCTTCAACC   TTCCATTTGCCCTGC
Bcep18194_B2663   8  62 377 3023628 .. 3023638 +  -2.4  -4.28254   CCGTCTGGGTGACTT                 CCGG CAT CAGG                 TTTTCGATCTTGCCG
Bcep18194_B2660   9  53 206 3018622 .. 3018647 +  -4.5  -3.55444   GGTCTTGATCAGGTT         CTGCTGCACCG ACGC CGGCGCGGAGG          TTTCCGAGGTACCGA
Bcep18194_B2651   6  52 289 3008619 .. 3008632 +  -5.9  -3.27476   CTCGATTGCCAGATC               GCGCG GCGT TGCGC                TTCGTCGTTGCAGAT
Bcep18194_B2651   6  52 366 3008696 .. 3008738 +  -5.6  -3.28712   CGCATCGAGATCGTT GG-CGACGAGC-GCGATACGCG GAT CGCG-G-CGCAGCTCGGCGACC TTCTCCGAACGCGCA
Bcep18194_B2647   5  58  51 3004717 .. 3004742 +  -8.9  -3.15663   GACGGCAGGAACGAA         CGCAGGCCG CATGCCCC CGGCCCGCG          TTCGTCACACTCCCT
Bcep18194_B2637   3  74 -26 2994271 .. 2994292 + -10.1  -3.72576   AATAAAGCCGCTGCC           GTGTCCGCT ATCA AGCGGTCAC            TTTGATGAGCGACAC
Bcep18194_B2621   7  68 -47 2978262 .. 2978303 +  -9.4   -3.5944   GATTCGGCCAGCGTG CTGCGCGA-CGGCTTCAGC GTCGA GCAGAAGCAGGTCGTGCGG TTCTGACTTTTTTAA
Bcep18194_B2611   3  51  19 2969062 .. 2969119 +  -7.1   -3.0263   CGCAGCCGCGCGTCG GCGT-CGCCCGC-G-TCGCGCGGCTTCAGG ATG CC-G-AGCTGCGCGAGCCGCGCGCGCACGA TGTTGCGCGACTGGT
Bcep18194_B2599   6  47 448 2956001 .. 2956011 +  -4.6  -3.04144   CACGTAGCGGAACTC                 CGTG TAG CGCG                 TGTTCAGCATCCCGA
Bcep18194_B2595   6  90 392 2951550 .. 2951576 + -15.8  -3.72576   ACACCGTGCCACCCG         CGAGCGGGCCGG TCA CCGGCTCGATCG         TTTCGTCGCCGAACA
Bcep18194_B2591   1  47 187 2946567 .. 2946589 +  -4.1  -3.14344   CGAGCAGCAGCGCGA          GGTCGT-ACG CATG CGTGACGTCC           TTGATCCGCCCCATC
Bcep18194_B2578   5  51 156 2933446 .. 2933468 +  -6.2  -3.21099   AGTACTTCCGCAAAC           TTCGCAGTCC GCA GCACGGCGAA           TTGCTCATGCGCCGC
Bcep18194_B2572   6  93   6 2922513 .. 2922541 + -18.8  -3.14211   CACGGTGTAACGCGG        CGAGCGCCGCCG CTGGC CGGCGGCGCCCG        TTCGTGAACGAAGCT
Bcep18194_B2568   6  50   6 2917610 .. 2917622 +  -4.7  -3.29364   CGCCGGCTGACGGCC                GGCCG CGA CGCCC                TTCGTCCTTCGTCAT
Bcep18194_B2564   6  67 151 2914511 .. 2914559 +   -11  -3.13164   GACGCGTGATGCTTG CGTCTGCCGCCACACGTCGCG CAAATCGC CGCCACGTGTGACCGCAG-CG TTCAATCGTTGCGCG
Bcep18194_B2556   4  86   7 2907769 .. 2907794 + -16.1  -3.14344   GTCGCGTGAACACTC         GCGTGCGCCGC GTTC GCGACGCACGC          TTCATCACCACCATG
Bcep18194_B2548  10  50 298 2899144 .. 2899156 +  -4.7  -3.29144   CATGAAGTTCGCGGT                CACCG ATT CGGAG                TTGTACGGCGAATCG
Bcep18194_B2543   5  93  39 2891921 .. 2891957 + -16.7  -3.76224   ACTGACTGATGCAAC    CGGATGCTTCGTCCT GCGAGTG AGGTCGAAGCATCCG    TTTCGTGACTGAACG
Bcep18194_B2539   5  53 465 2888290 .. 2888300 +  -6.8  -3.18582   GGAATCAGTTGTGTA                 CTGG CGT CCAG                 TTGATAGGTGAGGTA
Bcep18194_B2531   2  65 179 2879311 .. 2879323 +  -9.1   -3.4072   ATGCGCGATCTCCAG                CGCGA GGC TCGCG                TTCTGCTCGACCATG
Bcep18194_B2523   1  73 469 2871305 .. 2871335 + -11.1  -3.54424   CAGCATGCTCAGGAA       GCCGTTCGTCGTG CTCGA CACGCCGAACGAC       TTTACGAGCGTCGGC
Bcep18194_B2517   5  57 308 2864621 .. 2864633 +  -9.1  -2.74461   ATCGACGCGCACGAA                CACGC GGC GCGTG                CTTTCGCCGTGCGTG
Bcep18194_B2510   4  55 382 2856821 .. 2856851 +  -6.7  -3.32022   CAATCCACGTGCACA      GCGGCGCATCGAGC CACA GTGCGC-GCGCCGC       TTCCTGTGTCGGCGC
Bcep18194_B2506   3  67 467 2852763 .. 2852801 +   -13  -2.62735   CGGCGACCACCGTAC   CGCTCATCCCCGCGCCGC GCA GCAGCGCGACGATGAACG   TCATGTAGCCGATAT
Bcep18194_B2487   3  58 362 2832822 .. 2832845 +  -5.2  -3.76373   CGTGGAAGCCGGCAC          CCGTGCGT ACGCCATC ACGCCCGG           TTTCCATGTTGCGCA
Bcep18194_B2472   4  58  24 2815653 .. 2815670 +  -3.3  -4.09685   TCTCGTTCGGTGTTG             GCG-GCTC GAT GCGCTCGC             TTTTCCGCCATCGAA
Bcep18194_B2454   7  85 388 2796794 .. 2796837 + -15.3  -3.53012   GACGAGTGCCGCCAG CGCGCCACGCGCGGGCGCCTC TACC GCGGCGCTTGCG-GTGGC-CG TTTCACCAGCGCACG
Bcep18194_B2440   4  54 143 2781738 .. 2781750 +  -3.3  -3.80174   CTGTCACATGAACTT                GACGT AGC ACGCC                TTCTTCTCGACCTGT
Bcep18194_B2428   4  45 180 2764211 .. 2764222 +  -2.2  -3.37796   CTGTCGACGCCACAT                TCGC CGCC GTGA                 TTGTCCATGATCGAC
Bcep18194_B2428   4  45 227 2764258 .. 2764276 +  -2.2  -3.28712   GATCGCGAGACCCAA             CCCGGTAC CCT GCGCCGAG             TTGTGCCGAGACGGA
Bcep18194_B2423   5  69 292 2760944 .. 2760969 + -11.1  -3.31144   ATCCGTCGCCTGCAT         CGGCCGGCACGA ACG TCA-GCCGGCCG         TTGTCGACCTCGCAC
Bcep18194_B2407   3  56 215 2743341 .. 2743359 +  -4.4  -3.79043   CGAGCAGGTCGTCCG             GTGTGCGC ATC GCGGTCAC             TTTGCCTTCCTGGTA
Bcep18194_B2401   3  91  25 2737446 .. 2737472 + -19.4  -2.90496   CCGATGCATGAATCC         GGGCAGGCTCGC GCT GCGTGCCTGCCC         TGCTTTAAGGCACAA
Bcep18194_B2392   5  55 -21 2726362 .. 2726377 +  -6.1  -3.40403   GCTCGCGATCGACCT              CGCGA TCCAGC TCGCG               TTCTGATAGCCGGCG
Bcep18194_B2374   6  61 349 2707158 .. 2707178 +  -9.7  -3.13403   GGCTCCATCGCGAGC            GCGCGTG CAATCGC CACGCGC            TGTTGCTGGCCGCCC
Bcep18194_B2365   8  60 262 2695709 .. 2695752 +  -9.4  -3.01712   CTTGCCCGGGCCGCC GCCCGGC-GCTGCGGCCGTGG TCG CTGCGGTCGTTGCAGCTGCGC TCTTCGCCGGCGCGG
Bcep18194_B2354   1  41 138 2684814 .. 2684849 +  -3.9  -2.62983   TCGACTACCGCTGAT    TGGTGGGGGCCGAGT TCTCGC ACTTGGCCACGAACA     TGATGTACCGGTAAA
Bcep18194_B2346   2  49 475 2678350 .. 2678367 +  -2.5  -3.67976   CGTGACGAACAGGCT             GCCGAAG AACG CCGCGGC              TTTCGGGTTGGTCAG
Bcep18194_B2338   6  63 447 2670224 .. 2670264 +   -11  -2.71101   CTTGTCGAGCACGAA CGGGCG-CGCGCATGCGCT GCCC GGCACGAGCGTGTCGCCCG  TCAATTCTTTGCGCG
Bcep18194_B2330   6 100  29 2661143 .. 2661175 + -26.4  -3.94002   CACTGACAGGAAAAA      CGGGCGGCCTGCGA TTGCC TCGCAGGCCGCCCG      TTTCATTGCGTCATC
Bcep18194_B2321   4  93  14 2653047 .. 2653073 + -19.4  -3.19522   GACGAAGCAGCGCGC         GGCGCGGCCGGA TGA TCGGGCCGCGCC         TTCCCTGTTACATGA
Bcep18194_B2300   0 NONE
Bcep18194_B2289   3  93  70 2615019 .. 2615036 + -14.1  -4.24342   GAATGCGAATCACGA             CGGGCGC CACG GCGCCCG              TTTCTTCATCCGCCG
Bcep18194_B2277   6 100  72 2602991 .. 2603024 + -24.7  -3.53012   GAAAGACGGAACTTC     CGCGCGGG-CGTCGTG GCA CACGACGGCCCGCGCG     TTTCAGCGGGCCGGC
Bcep18194_B2266   5  61  62 2588072 .. 2588105 +  -9.6  -3.17075   CGCGGGCGGCCGGCA    CGC-GAACCGGCCGCG CACG CGCG-CCGGTTCGGCA     TTCGGTTCGGCGCGC
Bcep18194_B2263   3  57 200 2585336 .. 2585346 +  -8.2  -3.01791   CGTGTGGAGCCGCTG                 GCCG GCC CGGC                 TCTTCAGCAAGCGCT
Bcep18194_B2257  11  62  70 2578956 .. 2578987 +  -5.6  -3.85864   CGCCGGACGGCGTGC      CGTCGTGACCGCCG TTGT CGCCGTTCCCGCCG       TTGTTGTCGTGATCG
Bcep18194_B2254   7  81 421 2577790 .. 2577831 +  -4.4  -5.07486   GATGCTCCGAATCAC TG--CGATCGCGGCCTGCCG GCCG CGGCGTGTGGCGATCGATCA TTTTTCTTCCCCGTA
Bcep18194_B2251   9  57 374 2575577 .. 2575591 +  -5.6  -3.55444   CTTCCAGGAACAGCG               CGCTGT GAT ACCGCG               TTTCGGCGATCGCCG
Bcep18194_B2238   7  55 346 2562439 .. 2562449 +  -6.8  -3.33696   GCAACGGTTTCCACG                 CTGC CGC GCAG                 TTGATTCCGCGCGGA
Bcep18194_B2232   8 100  28 2557302 .. 2557332 + -25.5   -5.1675   CCTGCAATGCAAAAA       GGGCGCGTGCGGC ATGTA GCCGCACGCGCCC       TTTTTTGCTGCGTGA
Bcep18194_B2215   9  73  24 2539216 .. 2539245 + -10.8  -3.64822   GCGGCGCAAGCGCAA      C-G-AAGCGGCGGC ATGT GCCGCCGCTTGCCG       TTTACATCACGCCGT
Bcep18194_B2209  10 100  41 2532653 .. 2532672 +   -15  -5.24129   ACCGGCAAACAAAAA            GGCCGCTC GTTC GAGCGGCC             TTTTTTATCGGCGCG
Bcep18194_B2202   9  47 183 2522928 .. 2522940 +  -4.7  -3.05384   TCGGTCCTTGGCTCG                ACGCG CCA CGCGA                TTCGATCGAGCCGCG
Bcep18194_B2179  12 100  39 2496492 .. 2496526 + -25.9  -3.66178   CGCCGCCAATGAGAA     CAGCCCGACGTTCCG CATGA CGGAACGTCGGGCTG     TTTGCACTTCCAGGG
Bcep18194_B2171   9  61  78 2488466 .. 2488482 +  -9.3  -3.14211   CGAGCGATGCCGCGC              GCACGGC TTC GCCGGGC              TTCGTGAACACGCGT
Bcep18194_B2164   4  55 290 2479910 .. 2479932 +  -4.6  -3.65351   TCAGCACCACGTTCC           GCGCGCGGCG CAT CCCGGCGAGC           TTTGCGTCGACATAG
Bcep18194_B2158  15 100  57 2474432 .. 2474452 + -12.6  -5.40072   TGCGGCCGATTTGGA            TGCCCGAC CTCGT GTCGGGCA            TTTTTTTGCCCGCGC
Bcep18194_B2146   6  90   6 2460910 .. 2460933 + -19.6  -2.80994   GCACAAATGAAAACA          CCCCGACGGG GTGA CCCGTCGGGG           TGTCGTGGCGTTGCG
Bcep18194_B2140   4  81  42 2454882 .. 2454911 + -15.8  -3.03635   CCAGCGTCACGCATC       GGAGCCGGC-CGT GCGAA ACGTGCCGGCTCC       TGTTACCGCGCTTTC
Bcep18194_B2137   2  53   2 2451862 .. 2451883 +  -6.5  -3.14132   AGCTGGACAAGTAGC           GTCGGCACGG CAT CCGCGCC-AC           TTCATGCAAGGCGGC
Bcep18194_B2129   9  90  14 2443511 .. 2443557 +   -20  -2.52623   GACCCGCGCATGAAA AACGCGCCGCGCCAGCCTCGAT ATC GTCGAGGCCGACGCGGCGCGCC ATCTTGTGCACCGCG
Bcep18194_B2116   6 100  29 2427849 .. 2427882 + -26.9   -2.7083   GCATCGACACAAAAA     CGAAGGGCCGTTCGC TCAA GCGAACGGCCCTTCG      TCCATTTGTCACGTC
Bcep18194_B2110   5 100  22 2417552 .. 2417582 +   -24   -4.7373   GGCACGCTTTCCCGA       GCCCCCGTGCGGCG TTC CGCTGCGCGGGGGC       TTTTTCATGGCCTGA
Bcep18194_B2107   3  52 168 2414437 .. 2414452 +  -2.5  -3.72576   AGAAGCCGGTTGCCG              CGATG CCGGCC CGTCG               TTTCGTCGCGCGGCC
Bcep18194_B2107   3  52 411 2414680 .. 2414690 +  -2.4  -3.78934   GGCACCGGTTTCAGA                 CGTG GCG CCCG                 TTCTTGTCGGCGCGC
Bcep18194_B2104   6  46 314 2411535 .. 2411547 +  -5.5  -2.71144   GCGCTCCAGCACCCA                TGTCG CAG CGACG                TCCTTGGGCGCGATC
Bcep18194_B2091   5  48 -22 2393859 .. 2393869 +  -6.8   -2.5602   ACGGTATCGGCAAGG                 GACG CCG CGTC                 TACCTTCAGTGATTC
Bcep18194_B2076   4  64 226 2378303 .. 2378318 + -10.4  -3.18383   CGATCTCGGCGATCA              GCGCGT GCGT ACGCGC               TTCATCGCTGCCCGT
Bcep18194_B2048   6  49  23 2347474 .. 2347488 +    -7  -2.73875   AGTACGGCCCGACGC               CGGTCG CAA CGCCCG               TCATCTTCACGCCGG
Bcep18194_B2048   6  49 260 2347711 .. 2347722 +  -3.6  -3.40403   CGATGTTGAGCGTCG                TCGG ATTG CCGG                 TTGTCATCAGGCCGC
Bcep18194_B2041   2  56 396 2339884 .. 2339911 +    -9  -2.57132   TCAGCGCAACGCTGC        CGCGCGGCG-CCG CAC CGGACGCCTCCCG        CTTCTCCGCGAGAAA
Bcep18194_B2036   8  93  17 2334687 .. 2334724 + -16.9  -3.40522   GACCGCCAGCCAACG   GTTGTGGCGGCCGGCGC GATC GTGCCGCCCGCCGCACC    TTCTCGTCACGCAGT
Bcep18194_B2028   3  57 135 2326624 .. 2326641 +  -9.1  -2.71011   CTTGAACAGGCCCCG             CGCACTG AACA CGGTGCG              TCGTTCGACGCGGGT
Bcep18194_B2022   2  68 470 2319747 .. 2319762 +  -2.6  -4.56597   GAGCACGAGGTCTCC              CG-CTAT CGC ATAGTCG              TTTTTCAACGCCGGA
Bcep18194_B2018   6  57 366 2312863 .. 2312875 +  -9.1  -2.78018   CTCGAGCATCGGCAG                CACGG TGT CCGTG                TCGTTCATCAGCAGT
Bcep18194_B2014   4  88 137 2309256 .. 2309285 + -17.1  -3.09516   GATCCTAAGCAGGTT       CGCGACCGCGCCG TTGC TGGCGCGGTCGAG        TTCCGTCATGAAGGC
Bcep18194_B2010   4  57 475 2306315 .. 2306370 +  -8.4  -3.06492   GATCAGCGCCGCGAG CC-CGT-CGCGCT-GCGTATCGCGTGCG AAAT CGAGCGTGA-GCGCAAGCGCGAACGCGG TGTTGAAGTGCGTGC
Bcep18194_B2006   5  66 299 2303933 .. 2303950 +  -9.8  -3.29263   TCCTGCTCGACCGAG             CGGCGC ACGATC GCGCCG              TTGTCGAAGCGGTAT
Bcep18194_B1998   3  51 372 2291349 .. 2291360 +  -7.2  -2.54896   CTGCACGGTCGACTT                CGGC CGCA GCCG                 TGCATTGCGTGCGAG
Bcep18194_B1987   6  55 328 2275926 .. 2275946 +  -6.1  -3.53091   GCGCATGATCGGCGA            TACGGGGCC GAA GGTTTCGTA            TTTCACCAGCGGCAT
Bcep18194_B1982   2  74  16 2267682 .. 2267714 +  -9.1  -3.90744   CTGTCACGGCACGCC     GGGGCGCCGGCCGCG AACGA CCCGG-CG-CGCCCC     TTCTTTAAGCGCCCC
Bcep18194_B1974   4  59 123 2258792 .. 2258804 + -10.5  -2.63723   CAGCCCTTCACACCG                GCGGC CTT GCCGC                GTTCCTTCATCGCCG
       alr   9  78 366 2251755 .. 2251780 + -14.7  -3.05844   CGATCTCGGCGACCT         TGCGCGCGACG GCCG CGTCGAGCGCA          TCTTCGGGTACGGCC
Bcep18194_B1954   8 100  39 2238127 .. 2238159 + -11.3  -5.06414   CGGTTTGTCTCTCTT     GG-CCCCGCATGCT TTGGTC GGCGTGCGGGGTCC      TTTTTATTCCGGAAG
Bcep18194_B1947   1  53 393 2231408 .. 2231452 +  -6.3  -3.14132   CGCACCGAGGCCTGA TTCGTCG-GCCAC-GCGCGCG AGTTC CGCGCGCAGCGCCGCGTCGAG TTCGTCGAGCACCGC
Bcep18194_B1929   5  62 280 2204639 .. 2204653 + -11.4  -2.64616   GCCCCGCGCCGAAGC               TCGCGC AGA GCGCGA               TCGTGTCGCTGCCGA
Bcep18194_B1919   2  45 133 2197702 .. 2197712 +  -2.4  -3.28712   ATCGATCCTTCAACC                 GCAG GAA CGGC                 TTCTCAACGAGGAAA
Bcep18194_B1903   1  44 -35 2180103 .. 2180121 +  -5.3  -2.78463   CGCATCGTGCGCGGG            CGCGAGCA GGAA TG-TCGCG             TGTACTACGCGGGAT
Bcep18194_B1899   3 100  82 2175863 .. 2175880 + -12.7  -5.52384   CTCGCCGATCCAGAA             GCCGCTC TCCG GAGCGGC              TTTTTTTCGTCCCGC
Bcep18194_B1890   2  51 357 2164390 .. 2164406 +  -3.6  -3.53811   TGGCACGCCCCCATC              CCGCAG CGGGA CTGCAG              TTTCGCGGCCGTCCA
Bcep18194_B1881   1  41  -5 2156301 .. 2156314 +  -4.5  -2.50816   CGTGTGCGCGAGCAT               TCGTG AAAT CGCGA                CTTGCTGCGTCAAGG
Bcep18194_B1862   3  54 389 2132625 .. 2132668 +  -7.2  -3.01712   GCGGCCGGGTTTCCT CGGCGAACACGTCGTCGCCCG TGG CCAGCG-CGACGTGCGCACCG TATTCCCGCGCCAAC
Bcep18194_B1853  11  65 197 2125175 .. 2125226 +  -7.3  -3.72576   AAGCTGAGCCGTTTG CCGAGCGCGGCGGC-CGCGCTCGCGA GCG TCGCCAGCGTGAGGC-TCGTG-TCGG TTTCGTCGAGCAGAC
Bcep18194_B1833   4  67  -1 2098712 .. 2098740 + -11.5  -3.14211   TCCTGATCCGGGAGT        AACGCGCGCCGCG TTG CGCGGCGCGCCCC        TTCATCGCAACGAAT
Bcep18194_B1822   2  56  23 2077917 .. 2077968 +  -3.1  -3.85698   AGGAAGAACGGAAGC GCAGCGTGCGTCGTGC-GCGGCGCTT CCG AAGCGTCATGGCAAGACG-ATG-TGC TTTATCCAGAACGGC
Bcep18194_B1812   1  48  11 2062348 .. 2062365 +  -6.9  -2.57244   GGTAATCGCGTGCTG             CGCACGC CGGC GCGTGCA              TCGATTCGTCAATCG
Bcep18194_B1808   4  61 298 2056837 .. 2056853 +  -9.3  -3.16564   CTTCCGTCATCACGA              CCGCGCG GCG CACGCGG              TTGATCAGCTCGCGA
Bcep18194_B1797   3  62  28 2042525 .. 2042546 + -11.5  -2.52464   CATGTGTGGCCAGCG           GCTGACGGC ACGC GCCGCCAGC            TGCGTTCACGCGCCC
Bcep18194_B1790   6  75  53 2033561 .. 2033585 + -13.5  -3.05384   CGCCGCGCCCTGCCC          GATGCGCGGCG CGA TGCCGCGCACC          TTCAATGCGCAGCGG
Bcep18194_B1773   3  59 253 2017875 .. 2017904 +  -6.4  -3.55444   ACACAAGAAAATCAC       GAAGCGGCTTCA CGGGCC TGGGACCGCTTC        TTTGCCCGATCACCG
Bcep18194_B1770   7  63   8 2015270 .. 2015311 + -10.7  -2.77235   GGTTCTGAGTTTGAT GCGGCGGGTGGCGGCGCGCG CGT TGCGCGCCG-CGTCGGTGGC TCGTTCGCTCGTTCG
Bcep18194_B1762   2  66  82 2004518 .. 2004536 + -11.6  -2.70932   CCCGCATCGCCATCA             CGCAGCGC GCG GCGCCGCG             TCGTTCGCCGCCGGC
Bcep18194_B1750   8  65 -34 1991180 .. 1991198 + -12.4  -2.52676   CCGACGATCCGGCCG             TCGGCCGC ACG GCGGTCGA             TACGTTCAAGCGCTG
Bcep18194_B1747   5  91  74 1986864 .. 1986879 + -11.8   -4.2558   GCGGGCATAAAAAAA              CCGGCC CGAA GGCCGG               TTTTCATACCGCATG
Bcep18194_B1733   2  48  94 1972621 .. 1972644 +  -6.7  -2.57132   CATGCAGGAATCGAA          GCC-GCGTTG CGTGA CGACGCCGGC          CTTGTCGAACACGAC
Bcep18194_B1716   5  66  95 1950327 .. 1950352 + -10.4  -3.29043   CCGCGATACCGGTCC         GACGCAGCGG ACGAGC CCCCTGCGTC          TTGTCGCGCCGCGTT
Bcep18194_B1708   1  49 -32 1940412 .. 1940424 +  -2.6  -3.66117   CTGCACGGCCTGATC                GTCC TGCCC GGGC                TGTTTCTGTACTTCC
Bcep18194_B1703   9  64 -12 1934661 .. 1934709 + -10.2  -3.18239   CGACGCCGCGCCGTT CGTCACGCGGTAACGCGG-GCGAC AGC GTCGCGTCACGAT-CCGCGCGGCG TTCGTGCGCTCTATC
Bcep18194_B1699   4  51 416 1932146 .. 1932179 +    -6  -3.15861   CCCGCGCATCGCCGG     CTCGGTCGACAGTT GCACGA GGCTGTTGGTCGAG      TTCATGAAGGTGATC
Bcep18194_B1696   6  90  46 1927641 .. 1927669 + -20.3  -2.58544   CGCGGACGTCAAAAA        GCCCGCGCGGATC ATC GATCCGGGCGGGC        CTTCTGCCGCTGGCG
Bcep18194_B1687   5  83  13 1918291 .. 1918340 + -16.6  -2.90615   TAGCCGGCACGCGAA G-GC-TGCGCCATGCCCCTGCCCGG TTC CCGGGCAGGGGCATCGT-CATGCGC TGATTTCCGCCACGT
Bcep18194_B1683   5  60 131 1914214 .. 1914225 +  -7.2  -3.53012   CCGCTTCGATTGAAG                CGGC GCAT GCCG                 TTTCAGGCGCCGCGC
Bcep18194_B1675   3  44 271 1904527 .. 1904543 +  -3.5  -3.18582   GTATCGAAATAGGTG              CCCTCGC CGC GCGTGCG              TTCGTCCATCCAGTC
Bcep18194_B1665   5  51 233 1894786 .. 1894814 +  -6.6  -3.05596   AGCCGCACGTCGTAC       CGGCGTGC-GCCG TCGG CGGCAGCACGCGA        TTCGATCGCGAGGTG
Bcep18194_B1656   9  86  61 1884585 .. 1884609 + -15.7  -3.59979   GGCCCAAATGCAAAA          CCCGCACACGG ATA CCGTGTACGGG          TTTCAGATGAAACGG
Bcep18194_B1647   4  47 349 1875586 .. 1875608 +  -5.4  -3.05775   ACCGCTGGCTCCCGG           CAAATCGGCG AGG CGCCGGTCCG           GTTTTCCGCAATCCT
Bcep18194_B1644   5  54 -66 1871128 .. 1871177 +  -8.4  -2.71011   GCATGCCGCGCACCA GCGCCCGCGGGT-GCGCCG-GGGC GCAG GCCGGCGGCACGACCTGCGCGCGA TGCTTCGCACCCCCT
Bcep18194_B1641  11  82 -12 1867762 .. 1867786 + -14.2  -3.34398   GCTGATGCGCGACAA          CGGCCGCTCC TGAGC GGCGCGGCCG          TCTTTCCCGCAAGCC
Bcep18194_B1638   6  56 115 1863682 .. 1863723 +  -7.2  -3.14132   GCGCAGTTGCGGATC GCGGCCGTTCCGCGCCT-CG GCTT CGTAGAGGCGGATCG-CCGC TTCATGCGCGCGCGG
Bcep18194_B1629   6  52 274 1855856 .. 1855889 +  -7.3  -2.74488   GTAGTCGTAGCCGTT     GCCGAAGCGCGCGTCC ATC GCACGC-CGCATCTGC     TCGTTGACGTCGTTG
Bcep18194_B1612   4  89 237 1835823 .. 1835868 + -14.8  -3.89822   ACCGGTGCGGGATCA GCGCGAA-GC-CGGCGCGGC GACTGCCG GCCGCGACGCGCGTTCGCGC TTTGTCGGATGCGTC
Bcep18194_B1597   5  57  73 1819076 .. 1819088 +  -5.5  -3.56594   GGTGTCCGTTTCATG                CGAGG CAA CCTTG                TTTCGCCCGGTTTCC
Bcep18194_B1575   5  49 140 1785942 .. 1785966 +  -5.6  -3.06815   GTTCGTACATCGCCC          GGCCGAAGTG CGTCA CGCTCTGGCC          TGTCTTGCCGGCACT
Bcep18194_B1562   4  53 341 1771077 .. 1771105 +  -4.6  -3.51235   GCTTGACGAGATAGT       GATCGGC-GCC GCCGATCA GGCCGTCGATC        TTGTCCTGTGTGTCA
Bcep18194_B1544  13  67 191 1742581 .. 1742596 +  -3.2   -4.4078   CGAATCCTCGTCGTG              GCCG AGCGCAAC CGGC               TTTTCCTTGCCGAGG
Bcep18194_B1529   4  90  34 1724670 .. 1724705 + -18.4   -2.8547   TGATGCTGTTTCGAC    GCGCCCCGGCATTGCCA TCA TGG-AATGCCGGGGCGA    TGTCATGTCGGGCAT
Bcep18194_B1525   6  48 215 1720988 .. 1721017 +  -6.5  -2.50935   TGAGTTCGCGCAACA      GC-ACGCGCGCAC GCTTGA GTGC-CGCGTGGC       CTTCGTCGGTCAGGT
Bcep18194_B1521   4  65 110 1713557 .. 1713577 +  -8.1  -3.61517   CACGATCGCCATCAA            CGCCGCGTG ACG CTGGCGGCG            TTCTTCGAGCGGCAT
Bcep18194_B1511   6 100  28 1702221 .. 1702257 + -28.1  -4.66609   ACGGCGTTGTCCTGA    CGTCCCGCCGCCGGC ATGCATC GCCGGCGGCGGGACG    TTTTTGCATCGGCTC
Bcep18194_B1504   4  71  74 1695213 .. 1695235 + -13.5  -2.52464   ATCCATCCGGGGAAA           GGTGATCGC ACCAC GCGATCACC           TGACTTCACCCCCGC
Bcep18194_B1491   6  64 360 1683883 .. 1683923 +  -9.8  -3.14132   GCGACGTGAAGGAGT AGT-GCGGCGCGTATGA CGGAATAT TCATGCGCGCCGCGACG  TTCATGCCGGCGCCG
Bcep18194_B1484   5  59  10 1675782 .. 1675801 +  -2.1  -4.11394   CGGTAGGCGCGTCGT            CTTCATC AGGCCG GATGACG             TTTTCGACGTGGCGT
Bcep18194_B1477   7  56 445 1670796 .. 1670816 +  -3.8  -3.76968   TCAACGCCGGCAAAT            GCGCACGC ACGAA GCGCGCGA            TTTCCTGGCTCAGTT
Bcep18194_B1468   4  47 224 1661475 .. 1661494 +  -4.2  -3.21395   GATCGATGCGGTGCT            GCGTGC CTGGTCGA GCGCGC             TGTTGTCGCGCGAAT
Bcep18194_B1456   3  90  46 1649955 .. 1650003 + -19.7  -2.52676   TCGCGCCCCGTTCCG CATGATCGACGCGGTATCGGG CGAGCAA CCCGATACCGCGTCGAGTACG TCGATTACGCCACTA
Bcep18194_B1450   3  60 133 1642334 .. 1642349 +  -7.5  -3.53012   GCATCGTCATGCCGC              GGCGG CCAACA CCGCC               TTTACCGGCCGCCGC
Bcep18194_B1427   7  70 332 1619831 .. 1619856 + -13.3  -2.85606   TGAATGACTGCCGGG         CCCCTCCGG AAAATCAC CCGGAGGGG          TGTAATGGTGTCTAG
Bcep18194_B1404   7 100 474 1596459 .. 1596488 + -17.9  -3.57462   GGCCATCATCTCGTC       GGTGGCCGGCA-CG AGC CGCTGCCGGCCGCC       TTTGCCCGTCACGTC
Bcep18194_B1394   9  62 112 1586147 .. 1586158 +  -7.2  -3.61398   CAACGCGCCGATCGA                GCGG CCGT CCGC                 TTCTTGCAGCGCACC
Bcep18194_B1381   0 NONE
Bcep18194_B1369   5  76 103 1558658 .. 1558678 +  -6.1  -4.56597   GCCCTGCGCTTCGTT           GCCGACGC GAACGG GCG-CGGC            TTTTTCACGGCGCCG
Bcep18194_B1352   6 100  55 1540960 .. 1540981 + -18.7  -4.19735   TTCCGGTTCATCGTA           CGGGCGGCC TGCG GGCCGCCCG            TTTCATTTTCCGGCG
Bcep18194_B1346   7  51 364 1534164 .. 1534174 +  -6.8  -3.07291   TCCGCGTGCATCGCC                 TCGG CTA CCGA                 TTCGATCGCGTGCTT
Bcep18194_B1335   6  72 471 1518967 .. 1518989 + -14.1  -2.72344   CGTGCGACAGCGCGT           CGGCCGGGT CGATC GCCCGGCCG           TCCTTGCCGATCGCG
Bcep18194_B1321   3  47 249 1502090 .. 1502137 +  -3.8  -3.14211   CCCCCATGCGAACGC GCGCAGTGCGCGCGTCAGCCCGC CCT GCACGTAGCCGCG-GAACAGCGC TTCCTCGGCGAGCGT
Bcep18194_B1305   2  47 392 1482535 .. 1482557 +  -4.8  -3.03159   GAGCAGCGTCGCCAT           CGCCATTC CCACGAC GAACGGCG           TCTTGCGCGCCTTCG
Bcep18194_B1300  10  77  25 1476401 .. 1476418 + -14.1  -3.28712   CGCAGCAAAAGAAAA             GCCCCGC CGAA GCGGGGC              TTGTCGCAAGCGGAG
Bcep18194_B1296   4 100  26 1472151 .. 1472174 + -13.9  -5.37593   GCCAGACACGCAAAA          GGCACGGGT CGTCGA ACCCGTGCC           TTTTTTCGTTTGCGG
Bcep18194_B1289   8  68 186 1458489 .. 1458540 +  -9.5  -3.61715   CTTGTCGTCGAGCCG CCACGCGAATTTCGT-CGCGCGCCC GGCC GAGCGCTCGAACCAGATTCGC-TGG TTCTTCGGCGGAATG
Bcep18194_B1279  10  78   5 1445751 .. 1445771 + -15.4  -2.76046   ACGCGCAATGAAAAA            CGGGCCGC GCGAA GCGGCCCG            TCGTGTTGCGGTTCG
Bcep18194_B1270   3  55 103 1438851 .. 1438877 +  -4.9  -3.55444   CGGCCGTGGTCAGCG         CGAACCGGCGC GCGCG GCGCCGGCAGG         TTTCCCGCCTGCACC
Bcep18194_B1263   5  62 158 1428935 .. 1428953 + -10.3  -3.05816   AGATGGTTCGGCCCG             TCGCCGA ACGGC TCGGCGA             TTGCATGCGCGATCG
Bcep18194_B1257   6 100 106 1420849 .. 1420898 + -24.4  -3.33815   CGCCGGCGCGGCGGC CGCGGCGATGACCCGCGC-GCCGGC ATG GCCGGCCGCGCGGG-CAGCGCC-CG TTACTTCGCGAGCGT
Bcep18194_B1247   6 100 171 1410187 .. 1410209 + -20.6  -4.27316   GCCCGGAAAGCAAAA           CGGCCGCTCG AGA CGAGCGGCCG           TTTTGCGTTGGCGCC
Bcep18194_B1237   6  90  40 1398863 .. 1398904 + -18.1  -3.05384   GCCCGCTGTCCGTGA TGCTCCCGACGCCGGTT TCGACAAC AACCGGCCTCGGGAGCG  TTCACTAGGCGAGGG
Bcep18194_B1231   5  50 264 1391968 .. 1391982 +  -7.8  -2.53263   GCGCGCGGCGCAGGT               GCGTGT ACA GCACGC               TCGATTCGGCCTGGA
Bcep18194_B1228  10  62 433 1388837 .. 1388848 +  -7.2  -3.61764   TGTTGATGATCCGGC                CGCC TTGC GGCG                 TTTGCGCCTTCATCA
Bcep18194_B1221   3  49 212 1381442 .. 1381452 +  -2.4  -3.57792   CGCGTTCGCGTCGGC                 TGCG AGA CGCC                 TTTCCCGCTCGCTGG
Bcep18194_B1214   6  67  -7 1374168 .. 1374217 + -10.8  -3.14344   GCAGCGGGCGCATGC CCG-GAT-G-ACGCGCGACGAACCG CAC CGGTGCGCCGCGTGTGCGATCACGG TTCGTAGCGAACGTC
Bcep18194_B1177   9 100  25 1326479 .. 1326505 + -16.6   -4.0825   GGTGGGAAGGAAGAG         GGGCCGGTCGAT GTA GTCGATCGGCCC         TTCTTTCGTTAGAAC
Bcep18194_B1172   5  44 368 1321678 .. 1321699 +  -3.7  -2.90496   GCGCGTCAGCGATTT           TCCGACG-AG GCC CTGCGTGGGA           TCGTTTGCGCCCGGG
Bcep18194_B1172   5  44 415 1321725 .. 1321749 +  -4.9  -2.79842   CCGGGCAATACGCGA          ACGGCGTCG CGGGCAT CGACGTCGC          TACTTCGTGAATCTT
Bcep18194_B1166   9  51 393 1313773 .. 1313794 +  -2.9  -3.61398   CAGGAAGCGCGTGTT           GG-GGAGCGT ATA GCGATCCTCC           TTGTTGGCCGCCAGG
Bcep18194_B1158   4  88   6 1302543 .. 1302588 + -17.6  -3.05384   CGTAGCCTGATCGAC CGGCGTCGGCGACGGGGCGGGT GCCT GCCCGCCG-GTCGCCGGC-CCG TTACATCAGACGGCC
Bcep18194_B1149  10  81 134 1293146 .. 1293172 + -13.7  -3.57144   GCGAACTTGCTGGAA         CACGCGGCCGA AGTGA TCGGCGGCGTG         TTTCCCGATGCGCCC
Bcep18194_B1141   5  69 258 1283638 .. 1283668 +  -8.8  -3.73068   CCGCGCGATGAAGTT       CGCGCGGTACAGCT GCA GGCCGTTCAGCGCG       TTCTTCAGTTGCACG
Bcep18194_B1136   3  56 147 1275755 .. 1275782 +  -9.1  -2.62616   CGCACGAGCGCGGCT        TCGCGGCGCGCG CGCCA CGCGC-CCACGA        TCGTCTCCGGCGTGG
Bcep18194_B1128   2  41 213 1268876 .. 1268889 +  -3.7  -2.62263   CGCGGCACCTTGTTC               GCACG CAAG CGGGC                TGGTGTCGCGCCCCT
Bcep18194_B1117   2  56 451 1257346 .. 1257367 +  -3.6  -3.90291   TGCGGTTGTTCGGGA           CG-GTCGGG GGTGG CCCGCCGCG           TTTGATTCAAAAGGT
Bcep18194_B1080   8  51  12 1222393 .. 1222411 +  -6.6  -3.04983   CTAGCGTTCCGGCCG             CGGTGACT GGC GGACACCG             TCTGTATCGTGTGTC
Bcep18194_B1080   8  51  20 1222401 .. 1222413 +  -6.9  -2.99545   CCGGCCGCGGTGACT                GGCGG ACA CCGTC                TGTATCGTGTGTCGC
Bcep18194_B1068   4 100  17 1210114 .. 1210144 + -17.6  -4.47307   GAAGGGTGAAGTTGA       CGCGAGCTGCCGGT TCG ATCGGTGGCTCGCG       TTTTCATATTGGTTT
Bcep18194_B1052  11  58   5 1178453 .. 1178494 +  -8.5  -3.19463   AGACGCCCTGACAGG GCGTGAGGGCGGCAG-CGCG ACA TGCGGCTGCCGCCAGGCCGC TTACTCCATCATCGG
Bcep18194_B1047   3  60 282 1175168 .. 1175190 +  -9.1  -3.01712   CGTCGCGCCCGAGCA           TCACGCCGG AAAAG CCGTCGTGA           TCTTCAAAGCGCGCA
Bcep18194_B1029   5  49 271 1157620 .. 1157636 +  -2.9  -3.49065   CATTTGACGTTACGC              CCGAGTT TGC AACCTGG              TATGTTTGTTGTTGC
Bcep18194_B1017   4  48 130 1145767 .. 1145786 +    -5  -3.13164   ACGGATTGCGGTCGA            GGATCGTGA AGC TCGCG-TCC            TTGCCTGCTTCGAGC
Bcep18194_B1011   6 100  36 1139212 .. 1139241 + -17.2  -3.60151   CGCTGCAAATGACGA       TGCCGCCGCGCGG GAGAG CCGC-CGGCGGCA       TTGTCGTTTGCGGGC
Bcep18194_B0997   2  53 184 1121430 .. 1121447 +  -4.8  -3.41051   ACGCCACGCTTGCGC             GTGGTG AACAGC CGCCAC              TTCTGATAACCGTAG
Bcep18194_B0972   4  54   5 1087303 .. 1087358 +  -7.7  -3.01745   TCGAGAGCTGAAAGT CGAGTG-AACACCGCATCTCGTCA-CGC CGG GTGGTGACGAGGTGCGGTCATGCGC-CG TCTGCTTCTTCCCAC
Bcep18194_B0965   3  74 159 1079171 .. 1079213 +   -14  -2.91452   TGTGCAGCTTCGTAG CCGGCTTGCCGTCGGGCGGC GAT GCCGTCCGGCGTGAAGTCGA TGTCCTTCAACTGAT
Bcep18194_B0955   6  65 272 1070924 .. 1070963 + -12.1  -2.52933   TCGCCGTGCCAGCGC  GCGGCGGCTTCGCGCGTG CGCCA CACGTAC-ACGCCGCCGC  CTTCGTGCGTTGCCG
Bcep18194_B0950   4  63 312 1065269 .. 1065291 +    -9  -3.33696   GTGAATTGCTCGTTC           GCGATCAGCG GGC CGCCGAACGC           TTCCTTCAGGCGCGG
Bcep18194_B0943   4  47 281 1058186 .. 1058211 +  -2.5  -3.40371   ATCGGCGCGTGCACG         TTCTTCAGCGT ATCG GCGCTCGGGAA          TTCGTTCATCGGATC
Bcep18194_B0923  10  74   4 1035963 .. 1035985 + -14.1  -2.92192   TTCAAGGCGTGACGG           GCGGCCGCG TGCTC CGTGGCCGC           TGTCGTTGCGTGCGC
Bcep18194_B0903   6  57 248 1014064 .. 1014074 +  -6.8   -3.4758   CGATCACCATCAGCC                 GGAC GTC GTCC                 TTCGTGTTGTTGATG
Bcep18194_B0898   3 100  26 1009225 .. 1009262 + -33.5  -5.60993   TCCGGAATGCAGAAA   GCGCCGGGCCGCTCCGC GATG GCGGGGCGGCCCGGCGC    TTTTTTTGTGGCCGA
Bcep18194_B0889  10  77 240 1000905 .. 1000933 + -13.7  -3.30124   CGCAGTGCGTGACGG        CGGTGGCGCGGCG GGG CGCCTCGTCTCCG        TTATAGCCAATCGGG
Bcep18194_B0864   4  63  -6  973683 ..  973710 + -11.2  -2.71011   GAAGAAGGAACTGCT        CGGC-TGACGGCG CAC CGCCGACGCGCCG        TCGTTCACCGCGCAT
Bcep18194_B0861   4  65  18  969806 ..  969817 +  -7.2  -3.71672   GTTGCCGGTCGAGCG                CGCC ATTG GGCG                 TTGGTTTTCGTCAGC
Bcep18194_B0858   6  61 204  967237 ..  967259 +  -9.1  -3.16742   CGCTGGCGTGCAGGC          GGC-GCGTCG CGCC CGGCGCTGCC           TTCGTCAGGATTGCC
Bcep18194_B0851   9 100  42  957744 ..  957779 +   -24  -2.91383   CCGCACGAGAACGCA    CGGGCCGGACTGTCGC GCAA GCGGCCGTCCGGCCCG     TGTCTGCATCCGCCT
Bcep18194_B0846   4  75  78  951650 ..  951705 + -12.4  -3.62522   CCAGCGCCTTCACCA GCTC-CGGCGGGGCGTGCCCGGCCG TGACTTC CGGCGTGCCGTGCCACGCCGCGAGC TTCTTCACCGCCTTC
Bcep18194_B0839  12  77 117  947554 ..  947605 + -14.4   -2.8294   CGCTGCGGCGCGTTA CTGCGCCGATGCG-AGGTGGTGGCG TTC CGCGAGCTTCTGCGCGTCGGCGTAG TGCTTCTGCAGGATC
Bcep18194_B0831   5  84  14  939914 ..  939936 + -16.2  -3.05463   AGAGGGGGCGGAGAA           CGGGCCGCGC ATC GCGCGCCCCG           TTCCGTGCGGCCGCT
Bcep18194_B0826   1  53 221  935567 ..  935579 +  -4.7  -3.51411   GGATACGCCTCGATC                GCGTG TGC CCCGC                TTCGTTTGGCGAGAT
Bcep18194_B0821   6  75 185  930159 ..  930200 + -13.7  -3.01712   ACCGGAACGTCGAAA CGCTGTGCATCGTC-GCGTC GTC GGTGCCGACGATGCCCTGCG TATTCGCGACGGCCG
Bcep18194_B0810   8  65 370  920585 ..  920603 +  -5.8  -4.07568   GGCGTCGAGCGCATG             GCGCCACG AAG CGGTGCGC             TTTTCGACCGACAGG
Bcep18194_B0798   4  46 355  906585 ..  906597 +  -5.5  -2.62184   TCCTTTCCGTAGGTC                TTGGC CCC GCCGA                TGATCTCCAGCGCAA
Bcep18194_B0792   6  55 452  902055 ..  902107 +  -6.7  -3.35813   AGCCCGCCGAGTGCG GCGATGTGTTCGTACGCGATGTCGG CGG CGGCCAGCGCGTCCGGCAGCGTCGC TTCGTTGAACTGGGG
Bcep18194_B0789   5 100 126  897744 ..  897765 + -17.3  -5.22039   GGCCGTCCGTTCATT           GCCGCGAGC CTTG GCTCGCGGC            TTTTTTGCGTTTCAA
      ftrA   6  70 111  883181 ..  883217 + -12.2  -3.17392   ACGCCGGCTGCGAGT   GGCGACGCC-CGCCGCT GACT GGCGGCGCGGCATCGCG    TTGCGTTGCGCACTC
Bcep18194_B0775   4  51 442  881563 ..  881594 +  -4.3  -3.40073   TGCGTTTTTAATGAC      GATCAGCCGGC TTCGGCATCC GCCGGCTGCAC       TTCGTTGCTCAACGT
Bcep18194_B0766   4  51   7  872174 ..  872198 +  -4.3  -3.53012   GACAACTGAACCGCG         TGCG-TAGCC GATCCG GGCTGGCGCA          TTTGCCGCGCACGAC
Bcep18194_B0762   3  68 168  869543 ..  869566 + -10.2  -3.53012   CGCGGCCGCATCCGG          CGTGGTGCGG GCCG CCGTGCCGCG           TTTGAGGCGGCGCGG
Bcep18194_B0746   5  71 132  844603 ..  844620 +  -8.4  -3.91897   GCGGACGCTCGCCGC             CGCGTC CGGTGC GACGCG              TTTCTCGATCGACGC
Bcep18194_B0741   3  49   2  839623 ..  839641 +  -5.8  -3.07816   GCTTCGAGCTATAGG             CGCCGCGC CGC GCAGGGCG             TTCAGTGCGTGGAGC
Bcep18194_B0736   3  57 436  834507 ..  834517 +  -8.2  -3.07816   ACGATCGCGGACGGG                 CCGC ACG GCGG                 TTGCATGAGTGCGAG
Bcep18194_B0722   4  62 211  819476 ..  819509 + -10.4  -3.09492   GGCGGCCAGCCGCTC    G-GCGCGCTG-CGCCTG GGC CAG-CGACAGCGCGCGC    TGTTCGGCTTCGCGC
Bcep18194_B0704   9 100  78  798155 ..  798185 + -24.1  -2.65354   CCGCGTCATTCGATG       CGCACCTGCGGCG CGTAA CGCCGCAGGTGCG       TCCGTTTCCGGTCGC
Bcep18194_B0691   1  45  -6  786785 ..  786798 +  -5.9  -2.53263   GCTGGCCGCACACAC               GCGCT GACG GGCGC                TCGCTTACGCCTGCC
Bcep18194_B0666   5  65 -46  746938 ..  746975 + -11.9  -2.56271   GGCCGTCGCATCTGA   CGGCGGCGTTCGCCG ACCATATC CGGCTCACGCTGCCG    CTGTTGTGATGCGCG
Bcep18194_B0630   7  69 460  705292 ..  705313 + -11.5  -3.35679   CGCGAGCACGGACGT           GGTCGCCGG AATG CCGGTGGCC            TTCTCGATGCCGCGG
Bcep18194_B0616  11  63 364  690876 ..  690890 + -11.4  -2.77895   ACGGGCTCGACAGGC               CCGGCT TGT AGCCGG               CTTGTTCGAGCTGAA
Bcep18194_B0598   7  66 114  673331 ..  673351 + -11.9  -2.78715   CGCACGCGACGCAAA            CCGACGTGA TGC TCATGTCGG            TCTGCTGCAGCAGTT
Bcep18194_B0591   3  61 445  666005 ..  666034 +  -9.3  -3.22653   ACGCATAGCCCGACG       CGATCAGCAGCAT CCAG ATGATGCCGATCG        TCTTCTGCGCGTCGT
Bcep18194_B0584   3  49 330  656416 ..  656430 +  -7.1  -2.78384   TGATCGCGCGGTTCG               CGAGC TTCGC GCTCG               TCTCCTGCGACAGCA
Bcep18194_B0564   5 100  30  631217 ..  631244 + -18.4  -3.97368   GCGCGGCAATCGAAG        GGGCCGGGGCGT TCAA GCGCCTCGGCCC         TTTGTGCGTTCGGGA
Bcep18194_B0552   9 100  16  615794 ..  615820 + -19.5  -3.76968   CGAACCCATGAAAAA         CGCCGCCGACA ATCAC TGTCGGCGGCG         TTTCGTCAGTCCATT
Bcep18194_B0537   8 100  12  600928 ..  600964 + -22.3  -3.47573   CTGAGCAGCGCCGTC    GTCGTTTGCGCGGCCGC CTG GCGGGCGCGCAAGCGGC    TTCTCCTGTCGATAC
Bcep18194_B0533   6  60 361  597230 ..  597256 +  -5.1  -3.85698   AGCGACGACGATCAC         GCCGTGCTG GCCCATCAG CAGCACGGG         TTTGTCGCCGAGCGC
Bcep18194_B0519   7  84  51  583576 ..  583600 + -17.2  -2.76263   ACGCGCGTTCATCTT          CATGCCGGGC ATCGC GCCCGGCATG          TCATTCACTCATCCC
Bcep18194_B0515   8  51 131  580667 ..  580681 +  -5.6  -3.18274   CTCCGCCCGAAGCGC               TCGGTG CTG CACCGC               TTCGATTGAGCTGAA
Bcep18194_B0500   2  49 234  558173 ..  558183 +  -6.8  -2.71712   CCAGCAGACCGAACA                 GCTC GCC GAGC                 GTTTGCCGCACGACG
Bcep18194_B0493   4  58  -2  551673 ..  551696 +  -8.8  -3.23274   CGTTTCGCACAGGCG          TGACGGGCGG GTAT CCGTTCGTCG           TTCAGTTCTGCGCCG
Bcep18194_B0472   4  56  38  527222 ..  527240 +    -8  -3.14344   GCCACGTGTGTCGCG             CGGCGCGG ATT CAGCGTCG             TTCGTCGGCGAGATG
Bcep18194_B0472   4  56 371  527555 ..  527581 +  -4.3  -3.74747   ACAGCAGCCACAGTC        GCGTCGAACCCG GCAC CGGGCAC-ACGC         TTTCCTCGCCGTTCA
Bcep18194_B0462   2  44 288  519964 ..  519986 +  -4.6  -2.70932   TGACGACGAACCTGC           CGCCCACCGG AAT CCGGCACGCG           TCCTTCACGGCCGGC
Bcep18194_B0458   3  70 103  515046 ..  515065 +   -10  -3.65046   GCGTCGGCGTGCTGG            TCCGGCCT GTTC AGGTCGGA             TTGTTCGCATCGGGC
Bcep18194_B0450   7  64  33  504625 ..  504669 +   -10  -3.14132   CGCGGCCGTCCGCAG TTCGTCGCTC-GTTGCGCCGT TCGA ATGGCGCAACTGCGCATCGAA TTGCTGCACGCGCAG
Bcep18194_B0442   4  71 302  497543 ..  497578 + -13.3  -3.01712   CGCCGAGCGGGCTTG    GCCCGGTTGCCCG ACCTGACAAC CGGGCAACCGGAC     TCTTGCCCGGGACGG
Bcep18194_B0434   5  75 163  480671 ..  480728 + -11.7  -3.54543   GCGTCGTCCCATTGC CCGATGCGCGAGGCGCGCACGATCCGG ATGC CTGGATAGAGCGGGGTACGCGCGCCGG TTTCCCAGCGTGCGT
Bcep18194_B0428  10  57 227  473820 ..  473839 +  -6.4  -3.41134   GCCATGCGATCGGCT            TGCG-CGTC ATG GGCGTCGCA            TTCGTTCATCCCTCT
Bcep18194_B0415  11  70   7  457725 ..  457781 +   -13  -2.84574   GCCAACTGACCCTGT GCT-GACGCGGTGTCCGGCGTTCAGAA CTTC TGCTGAATGCCGGCCATCACGCCGAGC TGGTTCATTCCGGTC
Bcep18194_B0412   2  51 225  453158 ..  453180 +  -6.9  -3.08996   AAAATCCGACGAGTC          CGGACGC-CG TGGC CGCGCGCCCG           TGTTCGCTCGCGATG
Bcep18194_B0407   6  83 224  448288 ..  448324 + -15.2  -3.14132   CCACGCCTCCTGATC   GGTCAGCGTGCCGC-CG AGCC CGAGCGGCATGTTGGCC    TTGATGAAGCCGGCC
Bcep18194_B0399   3  43 405  441268 ..  441285 +  -4.9   -2.5409   CGCCGGACGTGACCG             TCA-GCAC GAG GTGCGTGA             TCAGTTCGGGCTTGT
Bcep18194_B0391   2  53 167  431103 ..  431146 +  -7.4  -2.88544   ATCGATCGCTCGCGC GCGCAGCGCCGCATCGTAG AACGTGC CGACGAT-CGGCAGTGCGC TGTGTGCGCCTGCGC
Bcep18194_B0376   8  56 275  410594 ..  410615 +  -7.3  -3.18023   CCGCTCGCCGCGCCG           CGCTCGA CCAGTTCC TCGAGCG            TCTTGATGATGCTGA
Bcep18194_B0371  13 100  18  405059 ..  405090 + -23.8  -3.55202   TACCTGTCGGCAGTA      CGCCGCGCGCAGCCG TTG CGG-TGCGCGCGGCG      TGTTCTTTCAGACTG
Bcep18194_B0355   4  60 244  387888 ..  387904 + -10.1  -2.73364   CCTGCATGGCGGATG              GCGCGAC AGC GTCGTGC              TCGTTCCGATAGCCG
Bcep18194_B0341  10  76 105  365707 ..  365717 +  -8.2  -4.18018   CGAGCCCTTTCAGGA                 CGGC GGT GCCG                 TTTTCGGTCAGCCGG
Bcep18194_B0328   4 100  76  354979 ..  355008 + -17.2  -5.08824   CGCAACAAAGGAAAA       GGCGGAAGTGGC CGGTGA GCCGCTTCCGCC        TTTTTTGCATGGCAG
Bcep18194_B0322   7  59 434  347070 ..  347104 +  -9.8  -2.52623   CGGCCACGTTGGTCA     GCTGGCGTTCGGCGCC CGG GGCACCGATCGACACC     GTGTTGTCGCGCGAC
Bcep18194_B0303  14  60   9  326723 ..  326745 + -10.6  -2.70932   CGGTTGATGAAGCGG           CGATGCGG TGCATAT CCGCATCG           TCGTTGAACAGCGAG
Bcep18194_B0289   5  59 152  310057 ..  310070 +  -6.7  -3.58522   TTCAGGCCCCAATAG               CTGCA TGTT TGCAG                TTTGACCGTGCTCAT
Bcep18194_B0281   2  52  30  301130 ..  301166 +  -7.3  -2.69468   GGCGGCATGGCGTTG   CGATGCCCGTCGCCGCC ATCGA GGCGG-GACGG-CGTCA   TGCTCTCTCGACGTG
Bcep18194_B0268   8  66 128  287447 ..  287461 +   -10  -3.29043   TTCGGATTAACCGAT               GCTCAC ACC GTGAGC               TTCTGCCAGAGGCTT
Bcep18194_B0263   7 100  51  281429 ..  281464 + -29.2  -2.71144   TCGCTCAATTCGAAT    CGATGCGCGGCACGAG AATC CTCGTGCCGCGCATCG     TCGTTAACCGGCCTG
Bcep18194_B0248   6  63 -41  264350 ..  264370 +  -4.6  -4.03234   GCGTTGCGCGACTGG            CTCGCGGA GGAAA TTCGCGTG            TTTCTGTGCGGGACG
Bcep18194_B0236   6 100  85  252872 ..  252901 + -26.5  -2.60244   CGAAAGCCGATGCCG       CGGCGGCGCCCGA CGCT TCGGGCGCCGCCG        TGCGTTACTTCAGGA
Bcep18194_B0232   5  64 -27  248599 ..  248620 +  -2.9  -4.25104   GACGGCGATCGTTGT           CGGGTTGGT CGTG GTCAAGCCG            TTTTGATGCGGGGCG
Bcep18194_B0226   5  89  53  243367 ..  243386 +   -15  -3.95584   GATCCGGAAAGCAAA            TCGCCCGC GCAA GCGGGCGA             TTTCGTTGGTGCGCG
Bcep18194_B0215   3  49 370  232912 ..  232943 +  -6.6  -2.77523   GCACGACCCACTCGT      TTTCGATTTCCTCG ATGA CGGGCAGGTCGAAA       TACTGTTGGTAGAAC
Bcep18194_B0211   7 100  28  227415 ..  227438 +   -21  -5.48303   CAGTTGGATGTGAAA          GCCCGCCGGC GGAT GCCGGCGGGC           TTTTTTTCAGGTTCT
Bcep18194_B0203   5  60 278  220300 ..  220322 +  -9.9  -2.71364   ACGCGTCGGCCGGCA          TCGCGA-CCG CATG CGGATCGCGA           TCGTTGAACGGCTCC
Bcep18194_B0186   7  66 204  205953 ..  206001 + -10.9  -3.07816   GAAGGTCGGCACGCC GAATACGCTGTGCGCGATCGC ATCGTCG GTGTTCGCGCGCAGCGCGTCC TTCACTGGCTGGGCG
Bcep18194_B0183   1  48  91  202296 ..  202308 +  -4.7  -3.11812   GCAGCGGCAGCATCG                CGGCG TCT CCCCG                TTACATCGTGTGGGT
Bcep18194_B0178   7  66 135  197890 ..  197926 + -10.7  -3.06133   CTTGCCGGGGTGCAT    CGGCGGGCGGTGTGCCG TCG CGGAACAGCGCTTGCAG    TTGCGTGCGCAGTTC
Bcep18194_B0172   1  63 133  192558 ..  192604 + -10.7  -2.71011   GCCGAAGCCGTCGAC GAGAAAACGGCTGCCGGATCG TCGCT CGACCCGGCAGCCGCTTCGCC TACTTCACCGCAAAT
Bcep18194_B0161   3  66 426  177499 ..  177550 + -11.6  -2.78547   GTGCATCGCGACGTC CGTGCCGGTCGC-CATCGCGATGCCG ACAT CGGC--CGCGGCGAGCG-CCGGCGCG TCGTTGATCCCGTCG
Bcep18194_B0144   7 100  26  160006 ..  160029 + -17.4  -4.25256   CTGGTGCGGTGCAGA          TGCGGGCGGC TTCG GCCGCCCGCG           TTGTTTTCATCAGCC
Bcep18194_B0134   7  73 229  146684 ..  146694 +  -8.2  -4.08394   GCCGTGATATCCGTC                 CCGC GTC GCGG                 TTTTCCGCAAGGTAT
Bcep18194_B0126   9  76 198  138586 ..  138603 +  -7.7  -4.36914   CGGGTAGAACCAGTC             GCTCGGCT GGA AGCCG-GC             TTTTCTCAGCGCAAC
Bcep18194_B0120   4  74  34  130953 ..  130983 + -12.7  -3.28712   CCCCCGCCTCGCACG      GCCGGCCTTCGATCG AAA CGATC-A-GGCCGGC      TTGTGCAGCCCCGCG
Bcep18194_B0107   9 100  43  115093 ..  115122 + -20.1  -4.19735   CAACCGGAAAGCAAA       CAGCCCGATCGGT GGAA ACCGGTCGGGCTG        TTTCGTTTTCGGCAG
Bcep18194_B0104  13 100 153  111268 ..  111293 + -20.5  -4.79949   CGGCCCAAAACAAAA         GCGCCACGGAG CGGA CTCCGTGGCGC          TTCTTTTTTTCCCGC
Bcep18194_B0099   4  59  74  107242 ..  107262 +  -6.8  -3.54424   TCTAGCGGCGCGTGG           CGGTC-CGC AACT GCGCGGCCG            TTTCGCCGGGTGCCG
Bcep18194_B0088   0 NONE
Bcep18194_B0081   4  55  57   89342 ..   89374 +  -7.1  -3.37612   ACGCGGCCGGACCGG     TGC-GCGATGCG GATACCGCCA CGCATCGCCGCA      TTACTTCAGCTTGAC
Bcep18194_B0074   9 100  24   83472 ..   83506 + -27.3  -2.97403   GGCGTGGATGACGGA     CGCGGCGGCCGTTTC CTGAC GAAACGGCCGCCGCG     CGTTTTTTTGTGCGT
Bcep18194_B0059   3  65 131   68260 ..   68278 + -12.4  -2.62184   AACTGCGTCACGAGC             CGGTCGAC ATC GTCGGCCG             TCGTCTGCGGACACA
Bcep18194_B0035   0 NONE
Bcep18194_B0025   6  60 263   29202 ..   29237 +  -9.6  -3.05463   GTCGAGCGGCGACGC    GGTCGCGCTTGCGTGGA TCA TCCGCGC-GGCGAGCCC    TTCGCTGAAGAACGT
Bcep18194_B0020  11 100  69   21963 ..   21989 + -18.1  -4.32857   TCGCGGACAAAAAAA         GAGCGCTGCAG GTGAA CTGCAGCGCTC         TTTGTCTTTGCGGCG
Bcep18194_B0009   4  78  17   10677 ..   10734 + -15.6  -2.80816   CGTCACACCCGATCA CGCCGCCG-GCGTCGGCAC-CGGCCCGCT CGC AGCGGGTCACGTGCCGGCGTGCCGCG-CG TGTCGTGCATCGCGC
Bcep18194_B0006   5  51 120    8972 ..    8999 +  -3.2  -3.56643   ACGTATCGTCATCGT        CCGG-GGCAGGCC CCC GCCCCGCCGCCGC        TTTCGCGGCTGTCCG
Bcep18194_B0003   8  84 248    5812 ..    5836 + -13.5  -3.72576   AGACGCTGCGCATAG          CGCTGACGGCC CGC GGCCTTCGGCG          TTTCCTGCGCCGCGA

SUMMARY

1524 putative operon ends contain 8110 possible terminators.
Percent operon ends hit by terminators of confidence >= x:
	x	#>=x	hits>=x	%hits>=x
	100	393	332	326	21 %
	99	393	332	326	21
	98	393	332	326	21
	97	393	332	326	21
	96	393	332	326	21
	95	412	343	337	22
	94	412	343	337	22
	93	444	362	356	23
	92	444	362	356	23
	91	468	377	368	24
	90	493	396	384	25
	89	507	405	392	26
	88	523	416	403	26
	87	531	421	408	27
	86	555	438	420	28
	85	562	443	421	28
	84	585	459	433	28
	83	606	474	446	29
	82	614	481	451	30
	81	630	495	460	30
	80	640	502	464	30
	79	656	515	476	31
	78	681	534	493	32
	77	701	549	504	33
	76	737	577	526	35
	75	763	593	536	35
	74	802	622	553	36
	73	825	640	565	37
	72	852	662	575	38
	71	901	706	608	40
	70	940	735	627	41
	69	978	770	649	43
	68	1051	832	676	44
	67	1105	879	705	46
	66	1173	938	740	49
	65	1274	1025	789	52
	64	1314	1055	808	53
	63	1411	1135	841	55
	62	1531	1227	875	57
	61	1605	1286	901	59
	60	1766	1410	946	62
	59	1873	1501	983	65
	58	2048	1635	1036	68
	57	2230	1763	1085	71
	56	2365	1873	1120	73
	55	2554	2012	1150	75
	54	2735	2150	1184	78
	53	3028	2370	1237	81
	52	3191	2491	1254	82
	51	3562	2769	1301	85
	50	3709	2861	1314	86
	49	4087	3140	1353	89
	48	4479	3405	1380	91
	47	4824	3650	1401	92
	46	5215	3889	1414	93
	45	5531	4107	1426	94
	44	5974	4409	1448	95
	43	6492	4768	1464	96
	42	6727	4924	1468	96
	41	7094	5177	1481	97
	40	7414	5391	1483	97
	39	7877	5699	1490	98
	38	8042	5820	1492	98
	37	8110	5866	1492	98
	36	8110	5866	1492	98
	35	8110	5866	1492	98
	34	8110	5866	1492	98
	33	8110	5866	1492	98
	32	8110	5866	1492	98
	31	8110	5866	1492	98
	30	8110	5866	1492	98
	29	8110	5866	1492	98
	28	8110	5866	1492	98
	27	8110	5866	1492	98
	26	8110	5866	1492	98
	25	8110	5866	1492	98
	24	8110	5866	1492	98
	23	8110	5866	1492	98
	22	8110	5866	1492	98
	21	8110	5866	1492	98
	20	8110	5866	1492	98
	19	8110	5866	1492	98
	18	8110	5866	1492	98
	17	8110	5866	1492	98
	16	8110	5866	1492	98
	15	8110	5866	1492	98
	14	8110	5866	1492	98
	13	8110	5866	1492	98
	12	8110	5866	1492	98
	11	8110	5866	1492	98
	10	8110	5866	1492	98
	9	8110	5866	1492	98
	8	8110	5866	1492	98
	7	8110	5866	1492	98
	6	8110	5866	1492	98
	5	8110	5866	1492	98
	4	8110	5866	1492	98
	3	8110	5866	1492	98
	2	8110	5866	1492	98
	1	8110	5866	1492	98
	0	8110	5866	1492	98
