# Supplementary material for: Rapid, accurate, computational discovery of Rho-independent transcription terminators illuminates their relationship to DNA uptake
Source: Genome Biol. 2007 Feb 21;8(2):R22. doi: 10.1186/gb-2007-8-2-r22 (PMC1852404; doi:10.1186/gb-2007-8-2-r22)
Supplement: Additional data file 2 — As described in the text, the entire robust tail-to-tail region is searched; if the region is less than 500 nt, then the 500 nt downstream of the stop codon is searched (stopping if a gene start is encountered). In the case of ties, all terminators with the high score are output. [file gb-2007-8-2-r22-S2.zip › Burkholderia_mallei_ATCC_23344.ttperf]

   BMA0006   6  52 443    6775 ..    6797 -  -5.4   -3.4582   CGATTTCACGAAAGA           GGCTGTCGAC ATC GTCGTCGACC           ATGGCATCTCAGGTT
   BMA0027  14  82  -6   32920 ..   32968 - -18.1  -3.05022   GGCCGGAGATAGAGA CCGGCGAGGACGACGAACGACGA CAG CCGCCGTTCGCCGCCGTCACCCG CGGGACGCGGGGCGC
   BMA0039   3  72 369   43918 ..   43950 - -14.7  -2.87344   CAGCTCGCGCAGATA      GGCACGCCCGCGCAC GAC GGGCGCGAGCGCGAC      GAATGCGTCGACGTC
   BMA0049   5  58  93   57258 ..   57271 -  -3.7  -3.86015   GAGCTGCGCGAGAAA               GGGCG TGCG CGCGC                GTCGCGGTATCGCTG
      lipA   8 100  79   60225 ..   60248 -   -11  -4.84918   CCCAGAAAGACAAAA          CCCCACGCTC ACAA AAACGTGGGG           TTCGTCAGCAGTCTG
   BMA0056   2  55 128   63410 ..   63426 -  -5.8  -3.53012   CGTCGCTCGCGCAAA             CGCC-GC GCGT GCAGGCG              CTCAGGAGCTGGCTG
   BMA0072   0 NONE
   BMA0083   8 100  66   93752 ..   93775 -   -11  -4.84918   CCCAGAAAGACAAAA          CCCCACGCTC ACAA AAACGTGGGG           TTCGTCAGCAGTCTG
   BMA0088   4  69 265   98440 ..   98452 -  -4.7  -4.37886   CGATCTCGCAGAAAA                CCGCG TTT CGCGT                GATTCCATGGCAGAT
   BMA0093   6  60 142  104234 ..  104267 -    -8  -3.66999   AGCGAGGCAGCGAAA     CGGCGTGACCGCGGC AATCG GCCGCCGAC-CACCG     GCCGTCGCGGCACGC
   BMA0104   7  69  82  117217 ..  117238 -  -7.2  -4.07568   TGCCTTCCTGCAAAA           CAGCCGGG CGATGT CCCGGCTT            TTTCGCGCGATGCGC
   BMA0118  10  67 302  130347 ..  130386 - -14.2  -2.78384   GCGTGCTCGACGACA  TCCGCGGCGACGACACGC ATGC GCGCGCGATCGCCGCGCA   GCGCGCGAAGCTGGA
   BMA0127   4 100 441  138504 ..  138523 - -12.8  -5.00616   GCGTCGGCGAAAAAA            GCCGCGCA TGTC CGCGCGGC             GAATCCGTCTGCGCT
   BMA0137   6  58  33  145628 ..  145681 - -10.7  -2.53876   CTTCATGGCAAGCGA GGCGGCGCGTGCCGTGGC-CGGGCGC TCG GCGCGCGAAGCGCGGCAGGCGGCGCG GGGCCGCCGCGCGCC
   BMA0155   5  63 251  164067 ..  164082 - -10.4  -3.27475   TGGCCGATCACAAGA              CGGTCG TCCT CGACCG               GATTCCGACTGTCGA
      mrdB   3  47 439  166165 ..  166191 -  -3.4  -3.28924   CACGGCCGCGCAGAA         GGCGGGGCCGGG CGG CGCGTCGGCGCC         GAAGGCGACCGGGCC
   BMA0172   2  49 126  181944 ..  181968 -  -4.8  -3.28712   GCGCGTCGCCGAGAA          GGCGCGCGCG GCGGG CGTGCACGTC          GAGCTGGAGATATGG
   BMA0175   5  58  72  185194 ..  185239 - -11.6  -2.52464   GCCGGCGCGAAGTGA GCGCGCGTCGAGGCGCGCCG TGTGGG CGGCGCGGCGCCATGCGTGC GCCGCGCGTGCCGAT
   BMA0180   8  91 272  190331 ..  190352 - -12.9   -4.5442   GGTTGAACGAGAAAA           CGGGGTCCC GGAC GGGGCCCCG            TTTTTTTGGAGGCGC
      fdhD   4  54 227  215872 ..  215897 -  -4.5  -3.61398   GGCGTTCCTCAAGAA         GGGCAGCGCCG CGGA CATCGCCGCGC          GGATGTCGGAAGAGG
   BMA0214   3  49 102  230194 ..  230206 -  -4.7  -3.29471   GTGCGAGCAGATCAA                GGCGC AGG GCGGC                AAGGTCACGCGCGAG
   BMA0231   5  64 455  248245 ..  248266 -  -7.9  -3.79849   GAACGAGAGCAAGAA           CGGCACCGC GTTC ACGGTGTCG            ATCGAGGCACGCGCC
    rhlE-2   1  62  71  266899 ..  266923 - -12.7  -2.52464   GCCGGCGCGAACGTA          CCGGCCGCGCG CGC CGCGGGGGCGG          GAAGCCGGCGGGATG
      dgoA   0 NONE
   BMA0260   6  86 -32  276960 ..  276985 -   -19  -3.14344   GATCGTGCTCAGCAA         GCCGCGCCGC GCGTAA GCGGCGCGGC          CGACGCGGCGGCGCG
   BMA0269   3 100 331  285402 ..  285427 - -19.1   -4.3208   GCGCACAAGGCAAAA         GGCCCGTGTTC CTGA GAACACGGGCC          TCTGCGCTGATTTGG
   BMA0280   9  75  74  299317 ..  299337 -  -8.2  -4.13767   CGGCCGATGTCAAAA            GACCGCAG TCAGG CCGCGGCC            GGGGCATCGCCGCGG
   BMA0283   4  55 350  300430 ..  300442 -  -7.7  -3.33261   GGGCAACGCGGAGAA                CGTCA CGG TGACG                ACGAGCAGCCGGAAC
   BMA0304   4 100  89  319352 ..  319382 - -24.8  -3.60419   ATCCCCAAACGACAA       CGCCCCGTCACGCA TCA CGCGTGACGGGGCG       GTTTCACTTCGTCAC
   BMA0314   7  80 123  329661 ..  329705 - -16.4  -3.23538   ACAACGGACCAGCAA CGGGCCGATCGGCGGGCCGACG AAC CGACGGCCGGCCG-TCGAC-CG TCGGCGCCACGGGCC
   BMA0321  11  79 203  339474 ..  339510 -   -15  -3.28001   GAGTCCGAAATGGAA    CGGCGCGACGAAGCCG ACCCA CGGCGCCGCCGCGACG    CCGTCGGTGTTCACG
   BMA0326   3 100  48  344715 ..  344744 - -19.3  -4.30576   CGCGCATGACGAAAA       GCCCGCACGGCTC GAGA GAGCGGTGCGGGC        TTTTTGCCGGCGAGC
   BMA0338   1  74  25  356902 ..  356936 - -14.9  -3.07816   GCGCGAGGCAGGCAA    GGC-GCGCGGCGCGCG GGCC CGCCCGCCGCCCCGCC     GTCCCGCCGGCCCGC
   BMA0342   0 NONE
   BMA0351   0 NONE
   BMA0365   7  79  59  387276 ..  387300 -    -5   -4.7078   GCAATGACCCAAAAA         CCGCGCGGCGCA TCA TGC-CCGC-CGA         GCGCCCCGAGCGCCC
   BMA0370   5  82  10  392449 ..  392498 - -15.8  -3.29144   CGAGCGCCGTCACAA GCGAACGGTATGCGG-GGCGCGAG CGGT CTCGCGCCGCCGCATCGC-CTCGC CGCATCGCCTCATAG
   BMA0373   4  68  89  395517 ..  395555 - -12.4  -3.17797   TCGAGAGACATCTAA  TCGCGGCGCAA-CGGGC GCGCCT GCCCGATTGCGCTGCGC   TCGAGCGTTGCGTGC
   BMA0388   7 100  58  412697 ..  412717 - -15.4   -5.1101   CGACGATGCAAAAAA            GGCGCCGC TTGCC GCGGCGCC            TTCAGACTGCTGACG
       orn   9  77 144  417146 ..  417204 - -10.9  -3.95986   GGGAAGCGAAGGAAA GGTCGCGCGGCGCTCGCGG-GAAGGCCG GGCCGG CGGCATGCGCCGCG-GCGGC-CGCGCCC TGCATCGCGGCGCGC
   BMA0396   5 100  52  420763 ..  420779 - -10.8  -5.40474   ACCGCCGCAAAAAAA              GCCGGC GCGCA GCCGGC              TGGTTCGGGGCGAGC
      rplS  11 100  60  424288 ..  424316 - -26.1  -5.75342   CCGGCCGAAAAAAAA        GCGCCGTGCGGGA GCT TCCCGCACGGCGC        TTTTCCACGCCGGGC
   BMA0441  11  78 187  465098 ..  465116 - -13.2  -3.57615   CCAATACCCCGGAAA             GCCCTTGT TCT ACAAGGGC             TTCAGACTGCTGACG
   BMA0446   3  53   8  468992 ..  469022 -  -2.2  -3.76839   CAAGCGTAACGCAAA       TGCGCGCGCCTTGC AGC GCCGTGCGCCCGCC       CGTTTCGTTACCGCC
   BMA0452   1  51   4  475863 ..  475911 -  -9.4  -2.54896   GCCGCACGCAACCCA CGATGGCGC-CGCCCGACGCGCAG CCG CC-CGCGCCCGGCGAGCGCGGCCG CTTTCAAGTCTCCAG
   BMA0459   1  41 -37  485846 ..  485864 -  -3.1  -3.01924   GATCGCCGTCGAATA            GCCC-GCA TCAT TGCCAGGC             CATACCGCCGCTTTT
   BMA0465   5  74 305  492132 ..  492150 - -13.1  -3.54741   CATGACGGCGCGAAA             GCCGCGG CCGGC CCGCGGC             AAGACGCTCGCGCGC
   BMA0475   0 NONE
   BMA0490   1  41  -9  521363 ..  521378 -  -2.5  -2.97029   TCGGAGCAATGAAAG              CGCGCG TCATC CGC-CG              GTAAGCAACGCATCG
      fumC   6  83 381  523617 ..  523636 -   -15  -3.65902   TCGAGCCGAGTGAAA            CGCCGCGA ACGA TCGCGGCG             TTTTTTTGTGAAGAT
   BMA0515   6 100 157  541613 ..  541633 - -15.4  -4.67038   CGTGCAAAATGAAAA            CGGGGCGC CGCAT GCGCCCCG            TCTGCTTGGCCGCTT
   BMA0525   6  77  85  552598 ..  552646 - -11.1  -3.91352   ACACGGTCAAGGAAA GCCTGACCGATCGCGTCGCGCGCCG CTT CGGCGCG-G-CGC--TCGGCAAGGC CGCGCTGAAGGCGGC
   BMA0549   5  67  18  574414 ..  574446 -  -9.1  -3.67976   GCGATGAAGGGGAAA     CGCAGCCGACGCAC GGGGCG GCGCGGCGGCT-CG      TTCGCCGCGTGCGGG
   BMA0559   4  54 263  583395 ..  583414 -  -5.6  -3.61356   ACGAGCGATGCGAAA            TTCGCCGC ATTG GCGACGAT             GTCGGTCTCCGTTTC
   BMA0562   1  48  86  586336 ..  586363 -  -7.7  -2.52464   GGCGCGCCGAATCCA        CCGCGCG-TTCC GTACG GGAATCGCGGGG        GGCGGCGCGCGCGGG
   BMA0567   4  47  98  590958 ..  590970 -  -3.3  -3.28712   GCGGTTGCGCGAGAA                CAACG TGT CGGTG                TGGCGCGACCACTTC
   BMA0571   0 NONE
   BMA0597   2  73  25  625183 ..  625233 - -16.1  -2.64616   TCGTGATCGAGACGA CGCGCGACACCCACGCGGCGCTCGC GTG ACGCGCGC-GC-CGGGCCTCGCGCG CGCCGGCCCGGCGCT
   BMA0620   7  67 293  646265 ..  646299 -  -8.7  -3.74693   CTGCACGTGACGAAA    GCC--GTCGTGACCGAG GAG CTCGATCACAACCCGGC    GTTCGCGCGCCGAAT
   BMA0627   9  63 343  652317 ..  652327 -  -8.2  -3.57144   CTCGCGATCGCGAAA                 GCCG AAG CGGC                 GCGGCTCGCGGGAAG
   BMA0658   8  53 187  683050 ..  683092 -  -8.5  -2.91274   CCGAGGGCAACGACA CGGTGCTGCGCATCGCGCA TCAGTAC TG-GCG-CGCGCAGAACCG CCCGCAGAAGAAGTT
   BMA0658   8  53 146  683105 ..  683133 -  -2.3  -3.78934   CCGCCCGCAGAAGAA        GTTCGTCATTTCG CGC CGAAACGGCTACC        ACGGCTCGACGATCG
   BMA0669  10 100  47  692891 ..  692915 -    -7  -5.47159   GGGCAAGACAAAAAA          CGACGCCGGC GACGA GCCGGCGTTT          TTTCATGTCGTCGCG
   BMA0675   2  60 186  698400 ..  698428 - -10.2  -3.18264   TGGGTGACGGAGGAA       GTCGGCGCGGCGC TCGC GCGCCGCAACG-C        GCCCGCGCGAAGCGA
   BMA0680   5 100  45  704884 ..  704902 - -17.4   -5.4505   GCCCCCAAGAAAAAA             CGCCGGCG CAT CGCCGGCG             TTTTGCATCGATCGC
   BMA0693   1  48 332  715102 ..  715113 -  -5.8  -3.06183   GCCACCGCGATCGAA                GCCA TGCG TGGC                 CGTTCGATTTCTGCG
      panD   3  63 168  722159 ..  722169 -  -4.6  -4.08767   GGGACGTCGCGAAAA                 GCCG CGT CGAC                 AAGGATCTCGAGCAA
      metG   4  85  26  733963 ..  733991 - -16.8  -3.63515   CCTGACGCGCAAGAA       CGACAAGGGCCGC TTGC GCGGCCCTTG-CG        GATGCGTCGCCGTGG
   BMA0717   3  58 286  743073 ..  743094 -  -2.8  -3.99324   CGCTATTACGAGAAA           CTGCGCGC GCGGAT GCCCGCCG            ATTCGCTGCCGACGC
   BMA0722   1  46 412  749446 ..  749497 -  -6.4  -2.73681   TACGGAGGCGAACGA CGGCGATAGCGGTACCGACGGCCAC GTC GCCGCGATCGACACCGGC-CCGCCG GGCATGGGCGCCGCC
   BMA0728   2 100  57  754753 ..  754774 - -18.7  -4.86731   CCGGGCCAAACAAAA           CGGCCGCGC GTGA GCGCGGCCG            TCAGACTGCTGACGA
   BMA0733   2  95  74  764001 ..  764021 - -15.4  -4.24342   GGCGGGATGAAGAAA            CGGCGGCC TCGCG GGCCGCCG            TTTTCGTTGGGGCGC
   BMA0743   2 100  61  774149 ..  774176 -   -20   -5.7946   CGCGGAATAAAAAAA        CGGTGCGATACC GTGA GGTATCGCACCG         GTACGCGCCTCTCGC
   BMA0757   7  52 -28  788080 ..  788099 -    -5  -3.51232   GTCCCTTTAAACCAA            CTCCTG GAAAGCGG CAGGAG             CGTCCGCGGTTGCCC
   BMA0768   3  45  78  798935 ..  798985 -  -2.5  -3.28712   TCGCGCGCTCGACAA GTCCGCCCGGCACG-CGGG-GTGA TTCGCG TCACGCCCGTCGCGGC-GGCGCGC GGGCGTCGGCCGGCC
   BMA0775   1  53 240  807926 ..  807946 -  -8.1  -3.14564   GCAGCCGTTCATGAA            CGCGCTGCG GGT CGCGGCGCT            CGAGGCGGGCACGGA
   BMA0787   3  63 439  820689 ..  820721 -  -8.3  -3.57263   AGCTCGAGGGCGAAA      GCAAGCCGCCCGC CGATCGC GCGGTCGACATGC      GCACGGTGCTCGACC
   BMA0794   4  63 173  829684 ..  829708 -  -5.6  -3.97947   CGCAGCCACGAGAAA          GCTGGCGACG AGCAG CACGGCCAGC          AAGACGTTCTCTTCG
   BMA0798   3  48 381  832240 ..  832254 -    -7  -2.55351   CTGTCGGACATCAAT               GCCCGC TAC GCGCGC               CACTTCCTGAGCGAT
   BMA0807   3  48  94  840805 ..  840820 -  -6.1  -3.03124   GTTCATGCGGTAATA              CCTCC GCACGG GGAGG               CCGGTCTGCTCTGGC
   BMA0847   5  78 150  884629 ..  884656 - -16.3  -3.01712   CGCTGCCGTCGAACA        GCCGCGCGCCGC GTGCG GCG-CGCGCGGC        GGGCGCATCGTCGGG
   BMA0857   4  52 -28  897853 ..  897872 -    -5  -3.51232   GTCCCTTTAAACCAA            CTCCTG GAAAGCGG CAGGAG             CGTCCGCGGTTGCCC
   BMA0862   5  67 469  901057 ..  901072 - -10.4  -3.53811   GCGAGCGGGCCGAAA              TCGCCG TTTT CGGCGA               ATGGATGAGCCACCG
   BMA0882   6  69 193  918581 ..  918616 - -13.9  -3.05463   ACCGTCGGCAGCGAA    CGGGGC-GGCGCGCCG GCGTT CGGCGCGCCCGAGCCG    GCCGCCGGGGGCGAT
      glnS   5 100  42  931560 ..  931591 - -11.6   -5.0925   CGTGAAAACGAAAAA      CGAAAATGCCCGGC TCGC ACCGGGCATTCTCC       TTTCGGCGCCGCGTC
   BMA0902   1  39  68  944766 ..  944786 -  -2.5  -2.70932   GCGCGTGCGGAAGCA            TCGGGTC TTCCTCT GACCGGA            GCGGCCGCAGGCCGG
   BMA0910   2  48 473  952373 ..  952427 -    -7  -2.64218   AGCGTCGAGGACAAC CTGCGCCTCGGCCTGCGCGGCGCGTCGG GCG CCGCCGCGC-GCGC-GG-CGCT-CGCCG ACGCGCGCGAGCGCT
   BMA0921   5  73 173  965263 ..  965280 -  -9.9  -3.91352   AGACGGGCAACGAAA             TCGTCGA ATCG TCGACGA              CGCAGGACAAGACGT
    galU-1   3  47 442  971085 ..  971105 -  -4.6  -3.14132   CGCGGCTTCGAGGAA           GCG-GCCGG CACG CAGGCCCGC            TATCGCGTGACGATC
   BMA0930   3  51 275  978678 ..  978733 -  -3.8  -3.59979   CGGCTTGAGCCGAAA GGGCGAATC-CGGGGCGGGCGG-CGC GTGCCG GCGACCGCCCGCCGGACGTTTCGGTC GTTCGGGGCCTTCGG
   BMA0948   8  52 150  999346 ..  999356 -  -6.8  -3.28712   CCTGCGCCGCCAGAA                 TCCG AAC CGGA                 TACTCGCACCCGAGA
   BMA0948   8  52 -28  999515 ..  999534 -    -5  -3.51232   GTCCCTTTAAACCAA            CTCCTG GAAAGCGG CAGGAG             CGTCCGCGGTTGCCC
   BMA0968   3 100 261 1020451 .. 1020475 - -14.3  -5.02074   TCATGCTGCAAAAAA          GCCCGCCGT TCGACAG ACGGCGGGC          TTTCCGCATGGGGTG
   BMA0974   2  43 280 1026596 .. 1026611 -  -5.4  -2.79831   GCAAGCGCGAGGAGA              TGC-GGC GCA GCCGGCA              CGAGCGTGCGCAGGC
   BMA0986  10  89 380 1033528 .. 1033567 - -22.2  -2.87132   GCTCCGTCGGATACA  CCGC-GCCCCCCGCGAGCA TCG CGCTCGCGAGGAGCGGCGG  AATGATCAGTCCTTT
   BMA1002   4  64 464 1053424 .. 1053472 - -11.5  -3.14132   CGCGCGGCCGACGAA GGCGCGGCGCGCACCGCGGGCA TGACGC CGCGCGCGGGGCGCGC-GAGCT ATCTGGGCGCGCGCG
   BMA1012   3  55 217 1063247 .. 1063282 -  -9.6  -2.53876   CTTGACGGCAACGGA    GCGCGTGCCTTCGGACG CAG CG-CCGAGGGCATGCGG    TTCGCCGTCACCGGG
   BMA1018   4 100 416 1067010 .. 1067065 - -18.3  -3.97681   ATGAACCAAAAAAAT GCGGGCGAGCGCGGCTCG-GCATCGCT TTGC AGCGACGCGCGCGCCA-GCCCGGCCGC CGAGCGACGCGCGTC
   BMA1037   7  53 186 1080995 .. 1081028 -    -3  -3.67976   CGGATGAACTCGAAA     TCCACC-GCCGCATC GATCT GGCGCAGCAGGTGGT     CCTTCGGCACGAGTT
   BMA1042   4  45 265 1086528 .. 1086538 -  -2.4  -3.29511   GGGACTTTGCTAGAA                 GCCC ATT GGCC                 CTATCGAAGGGGGCA
   BMA1048   4 100 441 1092570 .. 1092598 - -15.2  -5.27335   CGGCGCAAACAAAAA        CCGGCCGCGCGC CTGTC ACGCGAGGCCGG        TTTTTTCATGCGCAC
      truB   5 100 213 1107735 .. 1107756 - -17.3  -4.45544   GCGCACGAAGCAAAA           CGCCCGGCT GTCG AGCCGGGCG            TTTTTGTTTTGTCGA
   BMA1075   7  82 403 1122266 .. 1122291 - -14.7  -3.53012   CCCGCTTGCGCGAAA         GCCGAATCCGG CCTG CCGGGTTCGGC          TTTTTCGTTGGCGTG
   BMA1087   6  82  85 1130131 .. 1130185 - -15.1  -3.41693   CCGACCAGGAATCAA GGCCTGGAAAGCT-TGTCTGCAAAGG GTTT CCTTATCTGACATAGCTTTCCGGGCC TTTCCTTTTTCTGGG
   BMA1107   4 100  94 1149777 .. 1149804 - -12.7  -5.86061   GCCGATCAAAAAAAA        CGCCCCGCGTC CTCGCC AACGCGGAGCG         TTCCCGTTGCGCCGC
   BMA1121   5  61 161 1162238 .. 1162282 -  -9.2  -3.53012   CGGTTCGGCGTCAAA CGGGTAGCGATTGAT-CCGCG CGGC CGCGGCAGCAATCGCGGCCTG CACGCGCGGCTCCAC
   BMA1125   9  77  39 1166792 .. 1166823 - -17.2  -2.64616   CGCCGAGCCACATGA      GCGCGCGAGGCGGC GACC GCCGAGTCGCGCGC       GCCGAGCCGGCCGGC
    cheW-1   3 100  23 1170463 .. 1170504 - -15.7  -4.67353   CGATCGATCGAAAAA GCGCGGCGGGCGGCGCCGGC ATT GCCGGC-CCGCCCTCGATGC CGCGCCTCTCGGCCA
   BMA1136   2  55  74 1177967 .. 1177978 -  -5.8  -3.49924   GGCAAACGAGGACAA                TCGG CACG CCGA                 AAGTTCCCGCGTTCG
   BMA1148   5  53  29 1189874 .. 1189910 -  -7.8  -3.18264   GTCGGTAGCGACCAA   CGGTGCGGCGCAC-CCG GCCT CGGCGCGGGCCGCGCGG    CTCGTCGCGATCGCC
   BMA1154   2  56  19 1195872 .. 1195889 -  -9.1  -3.19668   GACCAGCGAATCGAA             CGGCG-GC CGG GCGCGCCG             CCCCGCAATCGACCG
      cobM   4  49 448 1198999 .. 1199026 -  -7.7  -2.70932   CTTCTCGGCGAAGGA        CGTGCGCGCGGA CCGGC TCGGCGCG-ACG        ACGCGCTTGAACCGC
   BMA1166   7  64 474 1209746 .. 1209776 -   -11  -3.17723   CGACGCGCAATTGAA       GCAGCTCGTCGGCG TGA CGCCGATGATCGGC       GTGAACGACGTCGCG
   BMA1177   3  85 126 1224848 .. 1224905 - -17.6  -3.17075   CGCCGGCGAATCGAA CCGCGCTCGCGCG-GCGCGCGACGGCG CACGC CGTCATCGCGCGCGCAGACGCACGCGG GCGTGCGGCCCGCGG
   BMA1185   5  62 -25 1248450 .. 1248472 - -12.7  -2.62184   CCCGCGCCGACATCA          CCGCGG-CGG CGCG CCGGCCGCGG           GCTTCGGCAATGCCA
   BMA1203   7  62 262 1267481 .. 1267498 - -12.7  -2.62184   GCTGTTCGGACAGGA             TGCCGCG GGAA CGCGGCA              GACGATGTCGAAGCT
   BMA1215   2  46 155 1276832 .. 1276858 -  -4.5  -3.00525   TCGCTTCAAACGATA        TGAAC-GAACTG GAAC CGGTTCAGTTCA         TTGTCTCGTCCCATT
   BMA1220   2  46 229 1280564 .. 1280579 -  -4.6  -3.03159   CGAATTCGCGCAACA              CATCGC GCAC GCGCTG               CCGCTCTCGAATGCG
   BMA1220   2  46  61 1280735 .. 1280747 -  -4.7  -3.05596   GATGCGCTGACCGAA                CCGGG TCG CCCTG                GCCGCGTTCGTCGCG
   BMA1236   4  67  30 1293597 .. 1293630 -  -8.7  -3.72051   CGGAACAACGGCAAA     GCGCGCGCGGGC-GCA AGG CGCCGTCCGCACGGGC     CGGGCACGGGGGGGC
   BMA1258   7  77 -55 1307493 .. 1307540 -   -17  -2.52464   GCGCCCGTCAATCCA TCG-GATAGCGCACGCCGAGCGC CGC GCGCGCGGCGTCCGTCATCGCGA TCATCCGCCGCGAAT
   BMA1270   3  63 175 1323198 .. 1323223 -  -8.9  -3.60899   GAAAAGCGAAATGAA         GC-CGCTCGCCG ATA CGGCGGACGCGC         GCCGGGAACTCGATC
   BMA1278  10  53 254 1332003 .. 1332013 -  -8.2  -2.94045   CGAGGCGAAGAAGTA                 CCGC GAA GCGG                 GCGCGCTGAAGCCGA
      potI   7 100 185 1348795 .. 1348813 - -13.8  -4.65895   CGCGCGACGGAAAAA             CGGCGCGC AGA GCGCGCCA             GCGCGTTGACGAAAA
      potI   7 100 141 1348831 .. 1348857 - -12.2  -5.14563   GCGTTGACGAAAAAA         GCCCGGGCGG TTGGAGG CCGCACGGGC         TTTTTGTCGATCTTC
   BMA1312   2  88  89 1366824 .. 1366838 - -12.8  -4.28774   CCACGCAATGCAAAA               CGCGCG GGA CGCGCG               GCAGGCGCGTAGCGC
   BMA1373   2  63 380 1431035 .. 1431064 -  -9.1  -3.63968   TCGGAAAGCGGGAAA       CGGGTGGCGCGCG GTAG CGCGCGGCAGGCG        GGGCGGGTGCGGTGG
   BMA1374   5  52 299 1431476 .. 1431492 -  -7.9  -3.01712   CGCGTTGCCCGAACA              CGTCGCG CGC CGCGAAG              AGCGCGTTGAGCGCG
      clpB  11 100  80 1433890 .. 1433909 -   -15  -5.40072   CGCCGGCGAAAAAAA            CACCCCGC TTGC GCGGGGTG             TTTTGCTTTCAAGGG
   BMA1398   6 100  77 1457699 .. 1457733 - -22.3  -3.63744   CCGTTGCCGAAAAGA    CGATGCGCCGCA-GCC TGTC GGCCTGCGGCGCATCG     TTCGCTAGACTTTCC
   BMA1409   7  56  41 1466271 .. 1466281 -  -2.4  -3.85698   CCTGCCCCCTACAAA                 CTGG TGA CCTG                 CCCCCTTCGATAGGG
   BMA1417   5  91 128 1471597 .. 1471623 - -19.5  -3.32844   CGGCCGACGCGAGAA         CGGCGATGCGC TTGAC GCGCATCGCCG         TTTTTTTGGGCGAAG
   BMA1445   8  71 111 1498360 .. 1498375 - -10.4  -3.72695   AGGCGTTCGAGGAAA              GCCTGC GCCA GCAGGC               GAAGATTCAGTAACG
   BMA1450   2  81 295 1508014 .. 1508066 - -19.1  -2.70932   GCGCTCGGCGAATGA CGCGCGGCCGACGCGGACGGCGGCG AGAGG CGCGGCCGTCCGCG-CGGCT-CGAG ATGCGCGTCGGCGTG
    panE-2   6  69 432 1524640 .. 1524656 -    -5  -4.36595   GAGCGAAAGCGAAAA              GGCGGC GTTCA GCCGCG              CGCTCGACAAGATCA
   BMA1478   7  52 -28 1533124 .. 1533143 -    -5  -3.51232   GTCCCTTTAAACCAA            CTCCTG GAAAGCGG CAGGAG             CGTCCGCGGTTGCCC
      ispF   7  87 265 1543216 .. 1543244 - -17.5  -3.33696   TCGCGTTGCAATGAA        CACGCCACGCG GCGGTTG CGCGTGGCGTG        TTCGTTCATGCGCGG
   BMA1495   7  71  58 1551951 .. 1551985 - -11.2  -3.53761   GAAGCCGCCGCGAAA     TGCGTCGCGGGCGTGC TCG GCACGCGCGCGCGGCG     GGGCGGTTATCCCCA
   BMA1503  10  74  55 1561404 .. 1561424 - -11.1  -3.78775   CTCGCCATCATGAAA            CGGGCCGTT TGA AACGGCCCC            AGACTGCTGACGAAC
   BMA1530   1  70 148 1586753 .. 1586795 - -12.8  -3.31144   CCGGCACGGCGACAA GCGCGCGGCCGACGATCCGC TCAAC GCGAACC-TCGG-CGCGCAC TGAGCGCGGGCGCCG
       def   6  59 114 1619184 .. 1619213 - -10.5  -3.01712   CGGGGCGGCGCAATA       GCCGCGCGCCGCG CCGC CGCGGTTTGCGGC        AACGGAAATCGAACG
      bsaA   1  52 311 1634596 .. 1634641 -  -5.4  -3.40403   CTTCCTGCACCAGAA GGTCGTGCTGATCGACCGGGCGG CCG CCGCC-G-TCGG-CAGCGCGAAC CTCGACAACCGTTCG
   BMA1579   7  59  86 1643196 .. 1643229 - -11.6  -2.78216   CATCGTCACGAAGCA     CCGCCGCGCCGGGCG CGCAT CGCC-GTCTCGGCGG     ACGGCGTGCGCCCGA
   BMA1587  13  85  74 1652770 .. 1652795 - -17.5  -3.12351   CCGCGCGACATTCAA         GCGCGCCGGTC CCTT GCCCGGCGCGC          CGTTTTTTTTGCGCG
   BMA1592   2  59  99 1657824 .. 1657849 - -11.1  -2.54812   AGTCACAGCACGAAT         CGAACCGCCGA ATCG CCGACGGCTCG          CGCGACGAACGCTTG
   BMA1647   2  69 -31 1720584 .. 1720609 -  -7.6  -4.07568   GCCGCGCCCTCAAAA        CG-TGC-CGCCC AGCA GGGCGAGCAGCG         TGTACGAACGGCGCT
   BMA1661  10  64  57 1734452 .. 1734484 - -11.2  -3.24329   GACGCGGAAGGAATA     CGCGCGCTGCCGCTC GATT GAGCGTC-GCGCCCG      TTTGCGTCAAGCGGG
   BMA1676   4 100 197 1745981 .. 1745996 - -11.8  -5.78622   TCAGCTGAAAAAAAA              CCGGCC TGCG GGCCGG               TTTTTTTACGTCCTG
      ftsB   7 100 147 1757573 .. 1757606 - -11.7  -5.26875   GCGGGAAGTAAAAAA     GCCAAAAGCGCGGCC GAAA GACCGCGCTTTTTGA      TTGGGTTTCCGAAGC
   BMA1702  10 100 303 1776283 .. 1776307 - -15.8   -4.7497   CGCAGGCAGGAAAAA          CGGCTCGTGA GTGCT TCACGAGCCG          TTTTTCCTGGGTCTT
   BMA1716   9 100  69 1788526 .. 1788549 -   -11  -4.84918   CCCAGAAAGACAAAA          CCCCACGCTC ACAA AAACGTGGGG           TTCGTCAGCAGTCTG
      dinB   5  95 152 1806717 .. 1806760 -   -21  -3.33696   GCCCCGTCGAATGAA CGGCCCGACGATCGGCTGACG GCG CG-CGGCCGATCGCCGGCCCG GCGACGAGCGGCGGC
   BMA1737   5  56 130 1821113 .. 1821139 - -10.1  -2.82516   CGCGCGAGCACGACA        TCGTG-CGCGCG CTCG CGCGCGGCGCGA         GCAACAAGGAGATCG
   BMA1753   6  86  80 1841325 .. 1841352 - -22.8  -2.52896   GCACGCTGGAAGCGA        GCCTCGGGCAGC GATT GCTGCCCGAGGC         TTTTTTTACGGGCGC
   BMA1764   8  59 105 1852754 .. 1852801 - -11.9  -2.77791   CGTAACCGAACACGA GACCGCCCGCGGCCGGC--GCCG TCGC CGGCAAGCTCGTCGCGGACGGTC ACCTTTCTCTTGCCG
   BMA1767   5  78   7 1855047 .. 1855057 -  -8.2  -4.36914   TTTGCCGCGACAAAA                 CCGG CTG CCGG                 CCACCGTCATTCGAC
   BMA1775   1  52 229 1870028 .. 1870038 -  -8.2  -2.79183   GCTACTTCGACGATA                 CGCG CGT CGCG                 CTCTTCGTCGGCGCC
   BMA1780   8  57  85 1874225 .. 1874275 -    -6  -3.64703   GGGCGCTGAGCGAAA GCGGCGCGGC-TCGACGCGGCGGC TCGAC GCGGCGGC-TCGATACGGCGGCGC GCCGCGCGGCGAACG
   BMA1780   8  57  20 1874315 .. 1874340 -  -6.7  -3.61371   AAAGGGTACGGCAAA         CCCGCGC-GCCG AAC CGCCCGCGCGGC         GGCGCCCACGCGCCG
   BMA1798   8 100  60 1889721 .. 1889747 - -15.9  -5.08824   GCCCGACGCAAAAAA        GCCGGAGC-GCG ACAA CGCCGCTCCGGC         TTTTTCATGCAGACC
   BMA1807   4  71  77 1898759 .. 1898807 - -11.1   -3.5764   AACGCGATCGCGAAA CTCGAACTCGCGCGTCACGCGCCG CGAT CGGC-C-TGACGCGCGC-TTCGCG CCGGGAACGCCGGCG
   BMA1841   6  55  38 1930656 .. 1930672 -  -3.5  -3.73072   AAGCGCCGCAGTAAA              GTGCGGG TGA CCTGCCC              CCTTCGATAGGGCCA
   BMA1862   2  55 391 1949427 .. 1949451 -  -3.4  -3.75629   GACGCCGAATGGAAA         CCGTTCTGGGC GGGT GCCCGGC-CGG          GCGACGAGCAGGAGA
   BMA1893   6  61 347 1983125 .. 1983181 -  -5.8  -3.78934   CTTCGCGCAGAACAA CGGCGTGATCCAGCTCACCGGCATCGCG AGC CGCCATGTCGGC-ATCTGGATCGCGG-G CATGCTCGTGCTGCT
   BMA1893   6  61   1 1983502 .. 1983527 -  -8.3  -3.48064   CCGAGAAGCAATGAA         GCG-GCGGCA ATACGCG TGCCGCGCGC         TCAGGACCGATGTCC
   BMA1904   8  69 211 1994585 .. 1994595 -  -6.8  -4.20918   GGCAAGCGCAAGAAA                 GCGT GCG ACGC                 GAAACGATGCTGAAC
   BMA1907   8  85 175 1996482 .. 1996500 - -17.4   -3.2048   GGGAAACGGCATCAA             GCGGCGCG CAA CGCGCCGC             GCCGCATGCATGTGC
      rhlE   7 100  51 2011311 .. 2011342 -   -26  -4.56597   GCGCCGCGCCAAAAA      GAAGGGGCGCACGC TCGC GCGTGCGCCCCTTC       TTCCCACCGATCCGG
   BMA1925   9  82  46 2022148 .. 2022179 -  -4.3  -4.96848   GCGGCGAGAGAAAAA      CCCCTCGCCCGCGT GCGTA ATGCGGG-GCGAGG      TTTTTTTATCGATCG
   BMA1929  11  69 233 2027247 .. 2027276 - -10.7  -3.53444   GCAGCGCCCGCGAAA       GCG-GCCGCGCTCA AGC TGAGCGCGAAGCGC       ACCGCCGCCAAAACC
   BMA1932   7  60 459 2029575 .. 2029594 - -10.6  -3.13403   CCTGCTCGAGCAATA            CGGCGGCG AAGT CCCCGCCG             AGCGCGAGGCGCTCG
   BMA1939   4  55 -51 2038421 .. 2038479 -  -8.2  -3.05384   GGCGTGCTCACGCAA GCGATCC-TCAACGCGCGCCGC-ACCG CTTGACGC CGGTCGCGGCACGCGCGGCCGGATCG- GGCACGGTTCGTGCG
   BMA1942   4 100  38 2040644 .. 2040693 - -22.9  -3.14132   GGGCCGGCTCATGAA GCACCGTTACGACGCCCGCGGCGC GAC GCGCCGCGGGCGTTTTCACG-TGC ACGCCCGGCCGGCCC
   BMA1955   7  69   5 2052995 .. 2053021 - -14.5  -2.52464   GCCCGCTGCAATCGA        GCCCCGC-CTGA CGCT TCAGCGCGGGGC         TTTTTCATATGCGCC
   BMA1960   3  65 -60 2056943 .. 2056979 -   -10  -3.40403   CGCGTCCGAGCAGAA   CGCGACGATCGCGC-CG GCGA CGCGCGCGGCCGCCTCG    CGCTGCGGAAAATGG
   BMA1970   7 100  50 2066670 .. 2066696 - -15.8  -4.86862   GTCAAAAAACTAAAA         GCCGCCACGGCG AAC CACCGCGACGGC         TTCATGAACGCCGCA
   BMA1976   5  45  93 2071646 .. 2071656 -  -2.4  -3.29511   GGGACTTTGCTAGAA                 GCCC ATT GGCC                 CTATCGAAGGGGGCA
   BMA2026   3 100 107 2120738 .. 2120768 - -29.8  -5.81412   CGCAGCTAAAAAAAA       CGCCTCGCGCGCGC CAT GCGCGCGCGAGGCG       AAGATCGCCGCGAAG
   BMA2033   1  51 370 2129271 .. 2129290 -  -3.4  -3.61398   CGGCGCGCGCAACAA            CGCGATCG AGCT CGGTCTCG             CGCGGGCGGGCATCG
   BMA2045   1  90 345 2142639 .. 2142667 -   -16  -3.78022   GGTATAGGGACGAAA        GGCCGCCCGC CCGTGCATC GCGGGCGGCC        TTGTTTCATGCGGCT
      hmgA   8  75 290 2154411 .. 2154430 - -10.6  -4.07568   CGCCGCGCTCGAAAA            GCGCGCTC AGCT GGGCGCGC             ACGCTGCGCCATGCG
   BMA2070   3  49 131 2167207 .. 2167226 -    -7  -2.76249   GAAACAGGCGAAGCA            CGACGACG CATC CGACGCCG             GGGCGCGGCAACGCA
      greB   6  65  25 2184164 .. 2184177 -  -9.5  -3.40403   TTGCGCGCAGCACAA               GCGGG ATAC CCCGC                GATACACGCGCCTCG
   BMA2102   8  61 227 2192665 .. 2192682 -  -2.6   -4.1585   CGAGAAGTCGTAAAA             TTCCGG ATTGTG CCGGAT              ACTTTTCCGGGTACT
      rfaC   7  82 342 2196603 .. 2196658 - -14.6  -3.52192   GCGAAGCTGACATAA GC-CGCACCGGCGCCCCCGCCGCTCG AGCCAG CGGACGGCG-GCTCGCCGGCGCGCGC GGAACGAGCGGCGGC
   BMA2126   2 100 166 2213991 .. 2214017 - -17.3  -4.72272   GCGTCGCATGAAAAA        GGGCGGCCCGCG CATG CGCG-GCCGCCC         TTGCCCTGTCTCGCT
   BMA2138   2  67 -54 2227043 .. 2227089 - -13.5  -2.82516   TCGCGTATCAGGACA CGTGCCGCGCGAGCCGATGAC GCGCG GCGAACGGCCCGCGCGGCCAG GCGTTCGCGCGCGCC
   BMA2149   5 100  89 2238050 .. 2238080 - -16.1  -4.54727   TGCCCCAAACGAAAA       GGCCGGGCCCCAC TCGAC GCGAGGCCCGACC       TTTTTTCGATGATTT
   BMA2154   4  53 -32 2242604 .. 2242621 -  -7.7  -3.14564   TCACCCGCGCAGGAA             CTCGC-CG TAG CGCGCGAG             ATCGACGTTGCCGCC
   BMA2159   1  38 467 2245780 .. 2245792 -  -2.6  -2.57132   GTGCCGCCGTACAAC                CCCG TCACG CAGG                CCGTGCTGCAGGCGA
   BMA2175   5  73  93 2257438 .. 2257488 - -16.1  -2.59921   ACGAAGCTCTACAAC CTGCAAGGCGGGATCGACG-CGTG GTCG CGCGACGTCGATCCCGCGGTGCCG CGCTACTGAGCGCGC
      kdtA  10  65 200 2270721 .. 2270764 -  -3.1  -4.33417   TTCATCGAGAACAAA GGATTGCTGACGGTCTGA-GC GCCG GCATC-GAACGCCGGCGATCC TGCCTCGAGCGCTCG
      kdtA  10  65  63 2270876 .. 2270901 - -10.4  -3.53012   GCGCGGCTCCCGAAA         CGGCACGCCGC GCAAT GCGGCA-GCCG         ATGCGGCAACGCCCC
   BMA2200   6  45 123 2283075 .. 2283085 -  -2.4  -3.29511   GGGACTTTGCTAGAA                 GCCC ATT GGCC                 CTATCGAAGGGGGCA
   BMA2203   5  74  56 2284727 .. 2284745 -   -16  -2.78891   AGGCGAATCGAACGA             GCGACGCG CGT CGCGTCGC             GTGCCTGCGTCTGCT
   BMA2210   3  51 328 2295102 .. 2295114 -  -3.4  -3.55622   GTGAAGGCGGGCAAA                TCGT TCATG ACGA                TCGACGACGGGGCGG
   BMA2220   9  95   3 2303766 .. 2303822 - -18.6  -3.60792   GCGCCAAGCGCGAAA GCGCCGC-CGCGGGACGGCCGCGCGCCG CTC CGAAACGCCGCCG-CCCGCGCGAAGCGC GCTCACCCGTGCGCC
   BMA2226   6  55   7 2310453 .. 2310465 -  -7.7  -3.31144   CCGCCATGCGGATAA                GCGAT GGA ATCGC                GCGATCTCAACGACA
   BMA2234   7  71  38 2317803 .. 2317828 -  -9.7  -3.72576   GGGCTCGCCACGAAA         GCCGCGGGCTGC ACT ACAGCC-GCGAC         TGGCCGCACGCGTTG
   BMA2246   8  95  35 2331307 .. 2331353 - -18.6  -3.59979   GCGGCTGATTCGAAA CGGCGACGCGCGCGAGGG-GC CCCGCC GCTCCCGCGCGCGCGGCCCCG CCCCGTCCCCGGCCC
   BMA2253   5  47 281 2337649 .. 2337660 -  -3.6  -3.33815   ATGGCGTTCAAGGAA                GCGA TGCG CCGC                 GCGAAGCCGGTGCTG
   BMA2256  10  78 283 2340889 .. 2340942 - -15.9  -3.01712   CGCGCCGGTTGAACA GGCGTCGGGCGCATGCGCCGCGCATC CTC GACGCACCGCGCAACCGCCCGAT-CC AGCCGAGCGGCGGCC
   BMA2262  10  55 105 2348931 .. 2348985 -  -7.7  -3.25823   CTGCGTCGACATCAA CTGGGAAGCCGCCGCG-C-ACCGCGAC TGA ATCCCGTTCGCCGCCGCGGCGGCCCAG GCCGCCATACGCAAC
   BMA2262  10  55  82 2348960 .. 2349008 -  -9.4  -3.06183   CGCACCGCGACTGAA TCCCGTTCGCCGC-CGCGGCGGC CCAG GCCGCCATACGCAACGCACGGGC ATCCGCGGCCCGTTG
   BMA2268   6  67 386 2353739 .. 2353766 -   -14  -2.79098   CGCATCGATGAAGGA        CGCGCCGTCGGG CTGG CTCGGCGGCGCG         CTCGCGCTCGCCGCG
   BMA2279   9 100  64 2363597 .. 2363620 -   -11  -4.84918   CCCAGAAAGACAAAA          CCCCACGCTC ACAA AAACGTGGGG           TTCGTCAGCAGTCTG
   BMA2279   9 100  27 2363641 .. 2363657 - -13.7  -4.60487   CAGCAGTCTGAAAAA              CCCGGCT GGA AGCCGGG              TTTTTCATTCTTGAT
   BMA2283   7  52 -28 2367859 .. 2367878 -    -5  -3.51232   GTCCCTTTAAACCAA            CTCCTG GAAAGCGG CAGGAG             CGTCCGCGGTTGCCC
   BMA2313   4 100  82 2407400 .. 2407418 - -11.7  -5.27923   GAAGCGCATAAAAAA             GCGTGGC TCGCC GCCACGC             CATGCAATCCTTCGC
   BMA2316   1  52 402 2410994 .. 2411006 -  -4.7  -3.48276   GCCGCCGCGAGACAA                CGACG CGG CGGCG                GGCTTGCGGTTCGTG
   BMA2324   5 100  60 2418641 .. 2418668 - -22.8  -5.61596   AGCTCGACAAAAAAA        GCGGCATCCCGC ACGT GCGGGATGCCGC         TTTTTGCGAGCCGAA
      glnE   5  59 -71 2431603 .. 2431660 -  -9.8  -3.02511   GCTACGCGCCGAACA CCCGCGCCCACAGCGCGGCCACGGCC TGCCGCTC GGCCGCGACC-CGCT-CGGGCTCGAC GCGCGCCTTTTCCAT
   BMA2338   4  52  74 2441212 .. 2441239 -  -4.9  -3.48276   TCGCGGCGCAGACAA        TTCGCGCGA-AT CGTCC ATGTCGCGCGGA        TTGTCCGCATTTTCA
   BMA2344  10 100 129 2446184 .. 2446200 - -10.8  -5.06414   TTCGTCCAATAAAAA              CGGGGC TCGGC GCCCCG              TTTTTTTTGCCCGGA
   BMA2351   2  46 229 2452560 .. 2452599 -  -5.5  -3.01791   ATGCGCTGCTGAATA  CGAGCGTCAACGTCGTC GATTAT GACGACGGCCGCGCGCG   CGTCGTGCGCTGGGC
   BMA2370   6  74   3 2473442 .. 2473488 - -13.5  -3.29364   AGCACGAAGCACGAA GCGGTGCGATCCCACGCGTGCG GGAT CGCGCGCGACGG-CCGCGCCGC GCTCAGCGCACGGGC
      secF   4 100  23 2487415 .. 2487435 - -12.6  -5.52384   CGCTGACGAAAAAAA            GCCGGTTC GCGAG GAACCGGC            CTGTGTCGTGCGGGG
   BMA2393   0 NONE
      phnN   2  63  23 2503819 .. 2503855 -  -5.6  -4.03093   GAGAAGTACGAGAAA   GGGGGGGCGTGTGCGCG ACGG CGAGCGC-CGTCCGCCC    GGCGTCGCCGTTGCC
      proC   4 100 315 2515408 .. 2515434 - -19.4  -3.84185   CGGAGGGAAAGAGAA         GCCGGCTGCGCA CGA TGCGCGGCCGGC         CGTCGTGGCGCACAC
   BMA2418  11 100  57 2525007 .. 2525027 - -19.7  -3.72765   AAGCGAAACGGCAAA            GCCCGGCGC CAT GCGCCGGGC            TCAGACTGCTGACGA
   BMA2421   4  90  19 2528012 .. 2528048 -   -18  -3.53012   GCGGCTTGCGCGAAA   GCGCGCACCG-GCGGTGC GCG GCGCCGCGCGG-GCGCGC   CGAGGCAAGCGTCGT
   BMA2425   9  67 222 2531639 .. 2531684 -  -8.2  -3.76952   CGCACCGAATGCAAA CGCGC-CGCAACCGAGGACGCC ATAC GTCGCGCCC-GCTGCGCGCGCG TCGCGATCGCGACAC
      gltL   8 100  42 2534933 .. 2534952 - -16.4  -5.40072   CCGCGCCCAAAAAAA            CGCCCGGC GCGC GCCGGGCG             GCTCGCGGCCGGTGC
      gltL   8 100   3 2534934 .. 2534991 - -17.5  -3.83561   CGCGCCCAAAAAAAC GCCCGGCGCGCGCCGGGCGGC-TCGC GGCCGGT GCGGCGCCGCGAGGCGAGCGCCGTGC AGTCAATGCAGGATC
      gntK   4 100  35 2545695 .. 2545719 - -24.3  -4.62336   ACGCGATGTGAAAAA          GGCGCCCCGCG GTT CGCGGGGCGCC          TTTCTTTTTGCGGCC
   BMA2449   5 100  76 2552015 .. 2552036 - -18.7  -5.28942   GACGCCAAACAAAAA           GCCCCGGCC GCAG GGCCGGGGC            GACCTTCATCGAATC
       gap   6 100  44 2570710 .. 2570737 - -12.7    -5.252   GACGGCGACAAAAAA        GCCCGG-CCGGC ATGAA ACCGGACCGGGC        TCGATCGCGACGCGG
   BMA2473   5  93  30 2576197 .. 2576229 - -17.6  -3.64703   TGCTGCGCACCGAAA      CGGCGGGCGCGGCG GTGCT CGCCGCGCTCGCGG      CGCGCTGGGGCGGAT
      pyrF   9  87 110 2582801 .. 2582826 - -17.5  -3.35798   ACCGGCGAGGCAGAA         CGCGCCGCGCG GATC CGCGCGGCGAG          CGGCGCGCGGCGTCG
   BMA2508   4 100 150 2610402 .. 2610425 - -16.8  -4.19817   CGCACGCACGGAAAA          CGCATGCGCA GTTT TGCGCATGCG           TTTTTTTATGGGCAC
   BMA2508   4 100  67 2610480 .. 2610508 - -18.9   -5.1861   GCCACCATGAAAAAA        TCCCGCCACCGGC GAA GCCGATGACGGGA        TCTCGATCGAGTAGG
   BMA2516   7 100 108 2620477 .. 2620503 - -23.8  -5.63517   GTCGGAAACAAAAAA         GCGGCTCGCGCA TCG TGCGCGAGCCGC         TTTTCTTTGCGCCAC
      proB  15 100  51 2624635 .. 2624650 - -11.8  -5.01811   TGACGAAAGCAAAAA              GCCCGC ATGC GCGGGC               TTTTTTGTCGCCTTC
   BMA2527   6  58 405 2629792 .. 2629803 -  -3.6  -3.91488   AAGTGGGCGAAAGAA                CGCG AACC CGCA                 TCCCGCACCGTCCGC
   BMA2537   8  55 158 2640457 .. 2640492 - -10.5  -2.52676   GATCGGCGGAACGGA   CGA-C-GCAGCGCCGTC CGAA GACGACGCCGCCGATCG    CGAAGGCGGCGGCCG
   BMA2581   4  59  70 2687238 .. 2687248 -  -8.2  -3.28791   ACGGGCGGTCCACAA                 CGGG CCG CCCG                 TTTTTTTGAGCCGGC
    maeB-2   5  63 124 2693764 .. 2693777 -  -3.7  -4.17316   ACGCCCCGAAAAGAA               GGCGG CCGC CCGAC                TGAACCGGTCGTCAA
   BMA2595   7  52 -28 2705376 .. 2705395 -    -5  -3.51232   GTCCCTTTAAACCAA            CTCCTG GAAAGCGG CAGGAG             CGTCCGCGGTTGCCC
   BMA2602  10 100 125 2713062 .. 2713084 -   -17  -4.67038   GCGTGAAAACGAAAA           CGGCGAGGCC TGA AGCCTCGCCG           TTTTTCATTTCACCG
   BMA2656   6  68  11 2754226 .. 2754236 -  -2.4  -4.52589   CCGCGGCACAGAAAA                 GGAG CTC CGCC                 ATCGAGCGGCTTATC
   BMA2670   7  64 313 2767007 .. 2767036 - -10.7  -3.15544   GCCCACCGTGACGAA       GCGCCTCGCGCAGA CGG TC-GCGCGAATCGC       GAACGATGGCGTCGC
   BMA2670   7  64 127 2767207 .. 2767222 - -11.8  -3.17075   TCGCGTCGAAGGGAA              GCGGCG CGAA CGCCGC               GTGAGGCGGGCGAGC
   BMA2757  10 100 148 2851198 .. 2851224 - -16.7  -5.14563   GGCCCGATCAAAAAA         GGCGATGTCCA ACAAG TGGACATCGCC         TTTTCGTTTGCGCGT
      gspN   5  68 471 2864926 .. 2864984 - -13.8  -2.87211   ATCGCGCGCGAGACA GGCGGCAT-GCAGGC-GC-CCGCCGCGCC GGCC GGGGCGGCGGCGCCGGCGGCCATGCCGGC CGCGGCCGTTGCGCC
      gspF   2  63 471 2871834 .. 2871853 -   -10  -3.31461   CATTCATCCGTACAA            TAGCGCGC ATGA ACGCGCTA             TCGATCCGGATCCTT
   BMA2794   7  45  84 2883199 .. 2883209 -  -2.4  -3.29511   GGGACTTTGCTAGAA                 GCCC ATT GGCC                 CTATCGAAGGGGGCA
   BMA2804   8 100 170 2890173 .. 2890196 -   -11  -4.84918   CCCAGAAAGACAAAA          CCCCACGCTC ACAA AAACGTGGGG           TTCGTCAGCAGTCTG
   BMA2810  12  61 -34 2896463 .. 2896494 - -11.4  -2.90615   ACGCTCGGGAAATCA      CGCGCGCGGCGGCT CGGC ATCCGCCGCGGCCG       GTTCGGCGTGCGCGC
   BMA2829   8 100 150 2919234 .. 2919282 - -29.6  -3.25823   CGCGCGGGACAGTAA GCGGC-GCGAACGGCGGGCGGCG CGCC CGCCGCCCGCCGCCCGCCGACGC GGTCCACGAACGATG
   BMA2829   8 100  42 2919357 .. 2919390 - -24.7   -5.0538   CGGCATGTGAAAAAA     GCGACGCAGCGGTCCC GCG GGG-CCGCTGCGTCGC     TTTTCCGTTCTTGCG
      metF   7 100  44 2931863 .. 2931888 - -17.7  -5.40072   GCTCGCGCAAAAAAA         GAGGCGAAACC CGCG GGTTTCGCCTC          GTCATCGTCGCCGGC
   BMA2884   6  50 158 2976252 .. 2976272 -  -6.2  -3.12351   GCGGCCGACACCGAA            GCGAAAAT CGATC ATTTCCGC            CGCGCGTGCCGCACG
   BMA2888   4  82  15 2979352 .. 2979369 - -14.1  -3.72576   CGTGCGGCGACGAAA             CCGGCCG GCCG CGGCCGG              TTTCCCGCCGAGCCT
   BMA2902  10  63  73 2994477 .. 2994513 -  -4.2  -4.15044   TTGCCGGCGAAGAAA   GCGTGCGAT-GCGCGGC GCAG GCCGAGCGAGCGGCCGC    CCGGCGCTCATGCCA
   BMA2907   9  74 103 2998921 .. 2998971 - -11.8  -3.69216   GCGCGATGCAAAAGA GTGCGGCACGGCGCT--GCGCGTGC CGCG GCGCGCGCCGAGCGCCGGGCCGG-C GAGCGCGCGCCGGCG
   BMA2923   8  79 394 3013570 .. 3013621 -  -7.7  -4.40123   CAAGAAAAAGAAGAA GTGACGCC-CGGCGGCGGTGCGCG GCAAG CTCGCGCGGCCGCCGCGGTTTCCC GGCGTTCGAATCGGC
      pheC   4  51 384 3052932 .. 3052944 -  -4.1  -3.65902   CCGACGGCATCGAAA                TCGAC ATG ATCGA                CGTGTTTCGCAAGCC
   BMA2964   1  40  57 3057973 .. 3058009 -  -4.1  -2.78384   CGGCGCTTCAGCACA    CGCTGCGCGCGTGGCAG CCG CTGCTGCGCGAGCTGAA    GGGCGTGCTGCGCTG
       fcs   8  63 455 3063418 .. 3063458 -  -6.8  -3.91357   GGACAAGTACAAGAA GCGCTT-CGGCGAAGACGT GCAG ACGTACTCGCCGTATGCGT  ACGACGGCGCGATGG
   BMA2974   1  40 388 3071349 .. 3071365 -  -3.5  -2.63631   TGAATTTCGACATGA              GCCTGCC CAT GGCTGGA              CTGGACACGTTCGCC
   BMA2979   5  66 223 3078404 .. 3078461 - -11.8  -3.32844   GGCGGCATCGCACAA GGGGAGC-CGCCGGGCCGACGCGCG GTATCCGCT CGCGCGTGGGTGCGGCGCGCGCCGC TCAGCCCGGCACCGC
   BMA2986  12  83  42 3086218 .. 3086269 -   -15  -3.56594   CGAAAGGCCCCGAAA TCGTCAGGCCCGACGGACGCGCAT CGAC ACGCGATTCCGCCGGGCCCGGCCA AGCCGTTCATGCTGC
   BMA3012   1  43 213 3114860 .. 3114891 -  -4.2  -3.05596   TATCGGCTGATCGAA      CTGCCGCGCGCG AGCGTCGA CGAGCGCTGCCG       TTTCGTGCTCGATGT
   BMA3029   2  47 430 3125632 .. 3125642 -  -2.4  -3.53444   GCAGCTTCGCCGAAA                 TCGC GAC GCGG                 CGGACGAACGGGGAA
   BMA3029   2  47 185 3125865 .. 3125887 -  -4.6  -3.18264   GTTGGCAGTCAGCAA           GCAGTCGGCG ATC CGCAGTCGGC           AGTCGGCAGTCGGCA
   BMA3055   8  62 101 3150459 .. 3150504 - -13.1  -2.54193   CACGATCGCAATCGA TCGGCCCGGCCGCGTGCGCGGC GGC GCAGGGC-CACGGCCCGCCCGA CGCGCGCCTCGCCAC
    glmS-1   7 100  86 3154820 .. 3154877 - -16.2  -4.28432   AAGCGGAATCGAAAA CGGCGACGGCCGCGCGAATCGCGCGCCG CCTG CGGCGCGCGCTCGGCGCA-CCGGC-CCA TTGCGCGCGCCGCGT
   BMA3079   4  74 249 3175265 .. 3175319 - -16.3  -2.71712   CGGCTCGCTGCAAAC GTGCCGAGGCGCACGCCTTCGCGCGA TCCC TCG-GCGGCGGCTTGCGGCTCGGCGC CGTCGGGCCGCACGG
    purU-1   5 100  99 3194109 .. 3194134 - -12.5  -4.92828   AAATCCAAAAAGAAA         GGCCGCATGCG TCAT CGAACGCGGCC          TTCCTTTTTCGTCCC
      mutY   5  63 104 3209011 .. 3209043 -  -9.1  -3.57144   CGCGCCATCGCGAAA     GCGGTCGGGCCGCGC CGCCT GCGC-GCC-GTCCGC     ATGCCGCCGTGCCCC
   BMA3124   7  82  42 3218443 .. 3218471 -   -16  -3.39288   GACGTCGGAACAATA       CGGCGGCGCGCGG CGAA CCG-GCACCGCCG        CGCTCAGCGAACGGG
   BMA3136   7  52 110 3233735 .. 3233756 -  -6.5  -3.25823   CTTGTCGGACAGCAA           CG-CGTCGAG CGC CTCGCCGTCG           CCGTCGACCATCGCC
   BMA3146   2  46  36 3246410 .. 3246422 -  -6.2  -2.71712   CTCTCGCCCCGAAAG                GCGG CGTGC CCGC                TCTTCCCCGCGCGGC
   BMA3173   7  82 215 3279239 .. 3279256 -  -6.9  -4.73677   GCGACAAGAAAGAAA             GCACCGC GCGG GCGACGC              GATGACTCTGCGCGT
   BMA3187   8 100  36 3293008 .. 3293047 - -35.2  -4.72272   TGCCGTCATGAAAAA  CACCCCGGAGCGCCGGAC GAAG GTCCGGCGCTCCGGGGTG   CATGTCGCGCCGGCG
      ptsI  10  67  49 3313136 .. 3313164 -  -8.7  -3.78409   GCAATCGAACCCAAA        CGGGCGGGCGG CCGCGCC CCGCCTCCCCG        CTTCAGCCCCCGCCG
   BMA3222   5  67  54 3324868 .. 3324886 - -13.8  -2.78715   AATCGGCGCACCACA             GCCGCGCC GCG GACGCGGC             ATGTCGATCTTTGGT
   BMA3240  13 100 292 3348283 .. 3348306 -   -11  -4.84918   CCCAGAAAGACAAAA          CCCCACGCTC ACAA AAACGTGGGG           TTCGTCAGCAGTCTG
      hslU   6 100  37 3362117 .. 3362142 - -18.3  -4.98531   TGCCTAAACGAAAAA         CGGGCAGCCCC TCGC GGGACTGCCCG          TTTTTTCATCGGCAA
   BMA3268   5  89  31 3376707 .. 3376740 - -18.9  -3.37344   CTGCGATGCAATGAA     CGACGCGTCCGCG-TG TTG CAGCGCGGGCGCGTCG     TTCCGATTTCGCCGT
   BMA3272   3  67  69 3381067 .. 3381100 - -13.9  -2.70932   CGGTTTTCCTAACGA    GCG-GGCGTGCCGCG GGCGAA CGCGGC-CGCCTCGC     CCTCGCGCGATTCTT
   BMA3288   6  53 146 3397795 .. 3397815 -  -2.3  -3.73783   GACCGAACTCAACAA            GCGGCGCAC GGT GGGCGTCGT            GCTCGTCGCGGGTTC
   BMA3307  10  71  22 3419445 .. 3419458 -  -9.5  -3.76952   CCGATCGAAGCCAAA               GCGCC CGAG GGCGC                TTTTTTCATGGCCGC
   BMA3319   2  60 256 3431221 .. 3431241 - -10.3  -3.14132   CGGCTCGGCGATGAA            CCGCCCCGC ACC GCGTGGCGA            CGAGACCCGCCCGGT
   BMA3341   2  77  44 3451245 .. 3451287 - -14.7  -3.14132   GCGCGGCGGCATGAA GCCCGCTCGCGCATCGGCGC CCGC GCGCGGCCGCGCC-GCGGGC CGGGTTCCGGCTTCG
   BMA3347   2  60 119 3455395 .. 3455452 - -10.1  -3.14344   GATGCCGTTGACGAA CACGATCGCGGAGCCGGGCGAGCCCGC CACG GCCGGCGCGCGCGTCGCCGCCTGCGCG GCGTTCAGGTTCGTC
   BMA3368   6  85  16 3473873 .. 3473897 - -18.5  -3.05715   AAGCGGCTGATCGAA          GCGGCCCGCCG CCG CGGCGCGCCGC          TCGCTCAGATCTCGG
    glmS-2   4  73  52 3486679 .. 3486693 -    -7  -4.14243   GACTTGAGGGGAAAA               CGGCCG GCG CGGCAG               GCGGGCGATCCGCGA
   BMA3386   5  75 230 3494989 .. 3495001 -  -4.7  -4.57073   CAGCGGCGGCAAAAA                CGCGC GGT GGGCG                AGCTCGAGCGGGCCG
      trmE   5  45  56 3504692 .. 3504702 -  -2.4  -3.29511   GGGACTTTGCTAGAA                 GCCC ATT GGCC                 CTATCGAAGGGGGCA
   BMA3396  10 100  26 3506944 .. 3506967 + -15.3  -5.73672   CGTCTCGACAAAAAA          GCCGCCCGA CGAGAA TCGGGCGGC           TTTTTTTCATTCTTT
   BMA3385   6  50 365 3494771 .. 3494781 +  -6.8  -3.15427   GCCTCGTTCGCGCTC                 GTCG CCT CGAC                 TTCGTAGAGCGTGTT
   BMA3385   6  50 367 3494773 .. 3494792 +  -2.8  -3.63744   CTCGTTCGCGCTCGT            CGCCTCGAC TTC GTAGA-GCG            TGTTTTCGGGGGCGC
   BMA3378   7  91  25 3486695 .. 3486729 + -21.4  -3.09635   GGCCGGCGCGGCAGG     CGGGCGATCCGCGACG TCG CGCCGCGAATCGCCCG     TTCGGTCGTGCGCGT
   BMA3348   2  57 388 3456849 .. 3456864 +  -6.8  -3.54741   GCACGACGGTGCCGC              GCTGTC GCCA GACGGC               TTTCAGCGCGTCGTC
   BMA3318   6  63 351 3431897 .. 3431931 + -12.1  -2.71712   GGCCGGCCGAACCCG    CGGTGGCGAT-CGGCG GTTC CGCCGTGTCGGCGCCG     GTTTCGCGACGGCGG
   BMA3306   8 100 196 3419202 .. 3419236 +   -20  -3.51924   AACAGCGCGGGGGTA     GCGTTGCCGGCACGCT TTC GGCGTGCCGGCAGCGG     TTGTCTGCATGCACG
   BMA3306   8 100 299 3419305 .. 3419355 +   -11   -4.8048   TACGCCCATTCGATG GGCGTTCCGCCGTCCGGCCGGGGC AAGCA GACGCGGGCGG-CGGCGG-ACGCA TTTTTCATCTCGAGC
   BMA3306   8 100 439 3419445 .. 3419458 +  -9.5  -5.14563   CCGATCGAAGCCAAA               GCGCC CGAG GGCGC                TTTTTTCATGGCCGC
   BMA3291  10 100  57 3404181 .. 3404199 + -11.7  -4.82154   TCGTCAGCAGTCTGA             CCGGAGC GCGAG GCTCCGG             TTTTTGATGTCGGTT
   BMA3287   3  83 357 3398221 .. 3398241 + -12.5  -4.08767   GCCGCGAGCCGAGCG            CGCCGACGT AGA ACGCCGGCG            TTTTCAGCGCCTCCA
   BMA3275   6  45 291 3386873 .. 3386925 +  -2.1  -3.28712   TCGGCAGCGCGGCTT CCAC-CGCGTCGCGCACTT-G-CGCAT GCT GTGAGACGAAGAGCGC-ATGCGCGTGG TTGTCGGCGACGCGC
   BMA3271   7  63 165 3381063 .. 3381110 +  -6.6  -3.89572   ATGTCGGTTTTCCTA ACGAGCGGGCGTGCCGCGGGCG AACG CGGCCGCCTCGCCCTCGCGCGA TTCTTCTCCTTGCAT
   BMA3266   8  83 426 3376701 .. 3376746 + -14.7  -3.58343   CCGGTGCTGCGATGC AATGAACGACGCGTCCGCG-TG TTG CAGCGCGGGCGCGTCGTTCCGA TTTCGCCGTCGTCGC
   BMA3252   6 100 365 3362117 .. 3362142 + -16.1  -5.14563   TGCCTAAACGAAAAA         CGGGCAGCCCC TCGC GGGACTGCCCG          TTTTTTCATCGGCAA
   BMA3242   6 100 391 3352520 .. 3352578 + -13.8  -4.56597   ACCGATTCGCCGTCG CGGCGCCGCGCTGCTTCGCGCCGGCCGCGG CGC CCGCGGC-GTT-CGC-GC-GCGCGTCGCCG TTTTTGACGAGCGCC
   BMA3239   2 100  58 3348324 .. 3348343 +   -15  -5.77853   CGTCAGCAGTCTGAA            CGGACCGC GTGG GCGGTCCG             TTTTTTTTGCGGCTT
   BMA3225   6 100  68 3328834 .. 3328892 + -17.3  -4.13654   GACGCCGCCGTCGAA CGGACCGCCCG-ACGCGGGCCGCGC-CCG CCT CGGCGAGCGGCCCGTGCATCAGCGGTCCG TTTCTCCTTTCGCGC
   BMA3216   7  57  42 3320300 .. 3320347 +  -9.8  -2.82623   ACAAAAACGTGGGGT TCGTCAGCAGTCTGAACCCGCCT CGG AGGCGGGTCCAAATCGCTG-CGC TCATTCTGCGGGCGG
   BMA3210   4  61 244 3313235 .. 3313272 +  -6.3  -3.68222   GCGACGTCCGCCCTC  G-GC--TCCGCGCTCGCG AGCCG CGCGAGCGCGGCCTGCAC  TTCTTCCGGTTCGAA
   BMA3201   2  63 222 3306267 .. 3306325 +  -5.2  -4.07568   GCGACGAACACCGCC GC-TCGA-G-CGGCGGCGCGCGGCAAACG GCTG CGATTCGCGCGCGCGACCGTCATCGACGC TTTTGCCGCCCGGCG
   BMA3192   8  95 124 3297628 .. 3297655 + -15.5  -4.07618   CGACGAACCAAGCAA        ACGGCCCGCGC ATCGCC GCGCGGGCCGC         TTTCATTGTTACAGC
   BMA3186   1  42 399 3293402 .. 3293438 +  -3.5  -2.82623   ACGCGCTTGCCGTCC    GGGCCGAGCTGCTGCAG CGC CTGCGAGAGTTCCGCCA    TCGTTGTCGGGCACA
   BMA3181   7 100  52 3288300 .. 3288323 +   -11  -4.84918   CAGACTGCTGACGAA          CCCCACGTTT TTGT GAGCGTGGGG           TTTTGTCTTTCTGGG
      nagE   5 100  67 3278936 .. 3278958 + -13.4  -4.72986   GGGGAACACGAAAAA           CGGCTTGCGG ATA TCGCAGGCCG           TTTTTCCTGGGGGTG
     dnaE2   5  59 301 3246430 .. 3246475 +  -9.6  -3.06162   GTGCCCGCTCTTCCC CGCGCGGC-GTGCGC-GATCGC CGAT GCGCTCAGAGCGCGGCCGCGCA TGTTCGCATCACGTC
      leuA   2  61 376 3233487 .. 3233543 +  -6.5  -3.78034   GCGAGGAGACGCCAG CGGCCGCTCTCGTGCGTCTGGACAGCG GTGTA CGCGATCGAGAA-CACGAG-GCCGCCG TTGTTCGTCTCCATC
      ftsY   6  77  69 3221719 .. 3221777 +  -4.3  -4.71426   GCCCTGCGCGAGCCG CACGCCCCGTGCCGGATT-CGATGTCCG GCGG CGGGCGGCGCGGTTCGGCAAGGCGCCCG TTTTCTTCGTCGGCG
    hisC-2   7  73 146 3218480 .. 3218525 + -13.1  -3.40403   ACCGCCGCGCTCAGC GAACGGGCGAGGGCCGCGCCGC CGC GCGGCGCGTCACGCGTC-GTCC TTCTGCTCGGCGGCG
   BMA3113   3  63 158 3208917 .. 3208964 +  -9.8  -3.34043   CGAGCCCTGAGCCCC GCGCGCGCTCAAGCCCGCATC CGCGCTC GAAGCGGGCTTC-GCGTTCGC TTATCGCCTCCTGCG
   BMA3096   5 100 168 3194105 .. 3194138 + -10.9  -4.72272   CGAAAAATCCAAAAA     GAAAGGCCGCATGCG TCAT CGAACGCGGCCTTCC      TTTTTCGTCCCCGCG
      thiC   6  95  28 3185943 .. 3185960 +  -9.8  -5.00616   TGCCGCCCCGAAAAA             GCCCGC CCGAAC GCGGGC              TTTTTTGCGCGCGCG
   BMA3084   5  55 -41 3179841 .. 3179860 +  -4.2  -3.75015   ACTCGAATGATGACG            TGC-GCGGC ATG GCGGCCGCA            TTTCGTCAGCATTAT
   BMA3078   3  57 142 3175738 .. 3175749 +  -5.8  -3.59315   GCGACGGCTCCGCAT                CGTC CCAC GACG                 TTTCCAGATCCTTGA
   BMA3062   3  73  11 3160050 .. 3160077 +  -9.8  -3.90588   AATAGGCGCAATGAT        CGCG-CCGGACGC GTT GCATCCGGATGCG        TTTCATTCCGCGATC
   BMA3040   3  41 127 3137357 .. 3137391 +    -2  -3.09234   CGGAATGCGACTTCA    CCGG-CACGCGAAGC CGCCGC GCTTCGCGCCTCCGA     TTCCGTCACCTTTGT
   BMA3026   5  52 -28 3125405 .. 3125424 +    -5  -3.51232   GGGCAACCGCGGACG            CTCCTG CCGCTTTC CAGGAG             TTGGTTTAAAGGGAC
   BMA3020   7  47 196 3121751 .. 3121790 +  -2.6  -3.39895   CGATGTCGACCGGCC  GCCCGCGCACCGCGTAGCG CAG CACCACGCAGTG-GCCCGC  TTCGTTGATGAAGCC
   BMA3020   7  47 338 3121893 .. 3121918 +  -5.4  -3.13522   GCGGCCGGGGAAGAC         CGTCTTCGAC GTCGCG GTCGAGAACG          TCTTGATGCGCGGAT
   BMA3011  10  85  47 3114978 .. 3115017 + -16.5  -3.58329   GCGGGTGCCGGCGGC  TGACGGCG-CCGGCCGAT ATCGC ATCGGCCCGACGCCGTCG  TTTCCAGCCTGTTTC
       rep  10 100 264 3108195 .. 3108222 + -12.6  -4.86621   GCTGCAAAGCGAAAA        CCCCCGCATTGC TTGC GCGGCGCGGGGG         TTTTTCGTTCGCCGT
   BMA2990   7  95   2 3093484 .. 3093508 +   -15  -4.13767   CGAACGGCGGCTGAA         GGCCGCGGCGC AACG GCGC-GCGGCC          TTTTCGCGTCAGCAC
   BMA2987   3  75 186 3089341 .. 3089362 +  -6.6   -4.4017   GCGGCGTCGACCTGC           GCGATGTCG TTCGC CG-CATCGC           TTTTGTGGCGATTGC
   BMA2972   7  53 293 3071038 .. 3071055 +  -9.1  -2.90075   GGCGCCGCGTGCACG             CGACGCT GCCG GGCGTCG              TCTGCTTCGAGGCGA
   BMA2966  12 100  77 3063750 .. 3063777 + -18.4  -5.49579   GCCGGCATCGGCGAA        CCCCGGGTCCGC GGCG GCGGAACCGGGG         TTTTGTTTTTTCTCG
   BMA2928   4  64 353 3019006 .. 3019039 + -10.9  -3.14344   GCCGCGGGTCGTGAG     CGCGGTCGCGAGG AGCGCGTG CATCGCGTCCGCG      TTCGTCACCGGGCTG
   BMA2925   8  72 399 3017052 .. 3017106 +  -9.3  -4.05529   ATCATTTTCGTCCCT CGTCCAATAGCGGCGCG--GCCGCGC CCATTC GCGCGGCGGCGCGCCG-TATCGGCCA TTCTTTCATAATTGT
   BMA2922   6  62  41 3013821 .. 3013840 + -10.7  -3.05384   CCTGTCGCCCGGCGG            CGAGCGC GTGGGG GCGCTCG             TTCGGTGCGGCGGCG
   BMA2911   8 100  89 3002245 .. 3002268 +   -11  -4.84918   CAGACTGCTGACGAA          CCCCACGTTT TTGT GAGCGTGGGG           TTTTGTCTTTCTGGG
   BMA2906   2  45 394 2999289 .. 2999302 +  -2.3  -3.30124   CCCGCTCGAACTGCT               CGACG CCGC CTTCG                TTGTGCCGGGTCAGG
   BMA2893  10  60 435 2985716 .. 2985761 +  -9.7  -3.19602   GCGAAGCCGCGCCCC TCCTCGC-CCGCGCGCG-CCG CCTCGA CGGCCGCGTTCAGCGCGAGGA TATTGGTCTGGAACG
   BMA2887   5  47 362 2979771 .. 2979783 +  -3.3  -3.30124   CGCGTGCATGTTCAG                GTTGC CCT GCGGC                TTGTAGAACGTGACG
      aqpZ   5  95 117 2960879 .. 2960896 + -14.1   -4.2558   GGACACAAGCGAAAA             CGGGCGC CGCG GCGCCCG              TTTTCGTGGCGGATG
      nylA   6  74  59 2931807 .. 2931832 + -13.3  -3.32159   AGCGGTGCGCCGTCT         CGCGCTGCGCCT CGC AGGC-CGGCGCG         TTGCCTTTCATGTCC
   BMA2828   9 100 124 2919357 .. 2919390 + -26.1  -4.36127   CGGCATGTGAAAAAA     GCGACGCAGCGGTCC CGCG GGGCCGCTGCGTCGC      TTTTCCGTTCTTGCG
   BMA2814   3  45 268 2900772 .. 2900812 +    -6  -2.57132   CCGTTCAGTTCGAGA TCGAGCGCGACGCCG-TCG TAGT CGATCGGCGCATCGTTCGG  ATTCTGCAGCCGCAG
   BMA2809   8  61 119 2896494 .. 2896522 + -11.5  -2.87132   GCATCCGCCGCGGCC        GGTTCGGCGTGCG CGC CGCCCGCCGTCCC        TGTATCGGGCGCGAA
   BMA2803   5 100  58 2890214 .. 2890231 + -14.1  -5.38054   CGTCAGCAGTCTGAG             GCCCCGC TTCG GCGGGGC              TTTTTGTTTGTCCGA
   BMA2796   4  70 135 2885169 .. 2885195 + -12.4   -3.3363   CGTAACAATAGAAAA         GGGTTACAGG CAGATCA CCTGTAACCC         TTCGATTATTCTTGG
   BMA2789   7 100  96 2879929 .. 2879952 +   -11  -4.84918   CAGACTGCTGACGAA          CCCCACGTTT TTGT GAGCGTGGGG           TTTTGTCTTTCTGGG
      gspC   4  69  36 2872288 .. 2872318 + -13.8  -3.07816   GCGCCGCTTCGCTTC       GGCCGGCCCGCCGC CGC GGGCCGCGCCGGCC       TTCCGTCACTGCACC
   BMA2773   1  46 447 2865531 .. 2865545 +  -5.6  -3.04144   AGGTTCAGCAAGCCC               GCGAGA TTG TCGCGC               TGTTCGGGCTCGGCG
   BMA2769   6  69  40 2860545 .. 2860591 +  -6.3  -4.21319   GCCCCATGCCCGGAG CGGGCCGGGCCGAGCG-CCGCTC AGT GCCCGATCGCG-GGCCCGGCCCC TTTCTTCGGCTTCGT
   BMA2766   1  42 311 2858054 .. 2858088 +  -5.6  -2.52464   GTCACGCGGCGAATC    GCGCGCGGCCGCCGA GGTCGA TCGGCGATCG-GCGA     TCGGTTACCGACAGC
      lysA   4 100  85 2851198 .. 2851224 + -16.7  -4.55128   GGCCCGATCAAAAAA         GGCGATGTCCA ACAAG TGGACATCGCC         TTTTCGTTTGCGCGT
   BMA2752   7 100  61 2847534 .. 2847557 +   -11  -4.84918   CAGACTGCTGACGAA          CCCCACGTTT TTGT GAGCGTGGGG           TTTTGTCTTTCTGGG
   BMA2738  13  91  85 2832310 .. 2832337 + -14.8  -3.91084   GGCGCTCGTCGCCTC        GTGCTCCGGCGG CAGC CCGCCGGAGCGA         TTTCGTTCCCGCTCG
   BMA2731   5  61 319 2821743 .. 2821763 +  -8.9  -3.53012   CCATGCGCGTGAGGA            CGCTCTCGT AGA GCGTGAGCG            TTTCGAACCGCAACG
   BMA2700   4  91 126 2797254 .. 2797272 +  -8.8  -4.98531   GGCGGCAAACAAAAA             GGCAATCC ACC GGATCGCC             TTTTTCGTTTCGAGC
   BMA2689   2  44 182 2788860 .. 2788870 +  -4.6  -2.87683   CGAGTCCGGCGTGAA                 GCGT GAA GCGC                 TCTATCGCGCGCTGT
   BMA2683   0 NONE
   BMA2669   4  63  57 2767283 .. 2767293 +  -8.2  -3.64703   TTCCCGCCGCGCACG                 CGGC GAC GCCG                 TTTCGATCGGCGCCC
   BMA2655   9  57 337 2754379 .. 2754405 +  -6.4  -3.60151   CACGGAACAAAAAAA         GGGCGCCCGG TATTCGC CCGAACGCCC         TTGTCCTTTCGAAGG
      hemB   4 100  69 2713062 .. 2713084 + -16.3  -4.98531   GCGTGAAAACGAAAA           CGGCGAGGC CTGAA GCCTCGCCG           TTTTTCATTTCACCG
   BMA2593   5  57 313 2704727 .. 2704747 +  -6.8  -3.65046   CATGAAACGACCGTA            CGGCGGGT ACGTG ATCTGCCG            TTGTTCGAGTACCGG
   BMA2562   7 100  64 2669548 .. 2669571 +   -11  -4.84918   CAGACTGCTGACGAA          CCCCACGTTT TTGT GAGCGTGGGG           TTTTGTCTTTCTGGG
   BMA2546   1  44  61 2650995 .. 2651006 +  -5.8  -2.52896   ATTGCACGGCGACCT                TGCG GCCG CGCA                 TCCGTTGAGCGCTGC
   BMA2541   3  55 208 2647137 .. 2647159 +  -9.8  -2.62616   CGCGCTCGCCGCCCG           GCTGCGGC AGGTCGA GCCGCGGC           TGCTGTCCGAGCTGC
   BMA2535   4  72 338 2640613 .. 2640648 +  -6.8   -4.2461   CCGGCAGGACCGGTC    TGGATGGGCGGCGGC GCCGAAA GCCGC-GCGCGTCCG    TTTATTGCTGCGCGT
 BMA2524.1   6  52 443 2630606 .. 2630628 +  -5.4   -3.4582   AACCTGAGATGCCAT           GGTCGACGAC GAT GTCGACAGCC           TCTTTCGTGAAATCG
   BMA2519   8 100 143 2624635 .. 2624650 + -11.8  -5.27923   TGACGAAAGCAAAAA              GCCCGC ATGC GCGGGC               TTTTTTGTCGCCTTC
   BMA2515   3 100  57 2620477 .. 2620503 + -23.8  -4.86731   GTCGGAAACAAAAAA         GCGGCTCGCGCA TCG TGCGCGAGCCGC         TTTTCTTTGCGCCAC
   BMA2507   7 100  75 2610402 .. 2610425 + -16.8  -5.60993   CGCACGCACGGAAAA          CGCATGCGCA GTTT TGCGCATGCG           TTTTTTTATGGGCAC
   BMA2480   5  61   2 2582655 .. 2582665 +  -8.2  -3.53012   AGCAGGAGCGCTGAA                 GCGC TCG GCGC                 TTTCGCCGCGCGCGG
   BMA2475   8  61  58 2577308 .. 2577358 + -11.8  -2.83894   GCCTCAAGGGGCCGC CGCAGACGATGCGCCGCGCG-CCGC GATT GCGGGCGCGCGGCG--TCGGCACCG TGTACTCGTGGTAAT
   BMA2472   2  49 385 2576634 .. 2576648 +    -7  -2.71712   GCGGGCGTGTGACAG               GCCGGG CAG CCCGGA               ATTTACGCGAACGAG
   BMA2467   3  55 366 2570738 .. 2570780 + -10.6  -2.55074   GAAACCGGACCGGGC TCGATCGCGACGCGGGCCGCC TCGC GGCG-CCCGCG-CGCGGG-GA TCACTTCGCGTTCGC
   BMA2462  13  78  46 2566138 .. 2566165 + -17.7  -2.71712   GCATACGGCGCACGG        GCGCGCGGGCG TTGCGC CGTCCGCGCGC         ATTTGCGCAAGCGCC
       fur   3 100  62 2562075 .. 2562103 + -13.8  -4.65895   GCCGCGCATGCGAAA       GGCCCGG-CCGGC GCAA GCCTGACCGGGCC        TTTTTGCATCGCGCG
   BMA2448   3  40 282 2552407 .. 2552427 +  -3.8  -2.66272   CGCGCCATCGCGAGC            AGCCGCCG GCGCG CGGCGGGA            TCGGTTTCCATCGCG
   BMA2448   3  40 441 2552566 .. 2552585 +  -3.4  -2.71144   GTCACTCACGCCCTT            CGCCGTGC CCGA GCACCACG             TACTTCAGCGACGTG
      purB   7 100  35 2545695 .. 2545719 + -24.3  -4.85782   ACGCGATGTGAAAAA          GGCGCCCCGCG GTT CGCGGGGCGCC          TTTCTTTTTGCGGCC
   BMA2432   3  53 201 2534840 .. 2534850 +  -8.2   -2.8664   TTGATCCTCGAAGTA                 GCCG ACC CGGC                 TCTCGTGATTCGCTA
   BMA2424   2  39  90 2531865 .. 2531894 +  -4.1  -2.53263   CGCGTGCCGCCTCGG       GGAGCCGCCGCACG CCC CTTGCGCCG-CGCC       TGCGTTCCGGCTCAG
   BMA2424   2  39 303 2532078 .. 2532096 +    -3  -2.78463   AGCAGCGCGTCGAGT             TCGGCGCG GTC CATGTCGA             TCTGATCCGGCGCGT
   BMA2420   8  95  52 2527485 .. 2527510 +   -19  -3.78775   GCGAAACGGAAAAAA         GGCCGGCGCC GCATCG GGCGCCGGCC          TTTCGTCATCGGGCG
      phnE   7  67 472 2515784 .. 2515821 +   -14  -2.74012   CGCCCATTTCCCTCG   CGCGCGCCTGCGCGGC CAGCAC GCCGCGCACGATCGCG    TCCTTCACATGCTGC
      ubiA   6 100  44 2503540 .. 2503555 + -11.8  -4.85782   GAGCGCGATCGGGAA              GCGGCC CGCG GGCCGC               TTTCTTTTTGGGGCG
   BMA2383   5  60 257 2487470 .. 2487503 +  -5.2   -3.8917   CGCTTACACCTGCGC     GCCCGCGTTCGGATC GTTCG GATC-GTGCGCGGAC     TTCTTCTCCTTGACG
   BMA2369   2  53 395 2473734 .. 2473748 +    -7  -3.14344   GAAGCTGACGATGCG               GCGGCC GTC GACCGC               TTCGTGCAGCGCATC
     gst-1   9 100  65 2464782 .. 2464805 +   -11  -4.84918   CAGACTGCTGACGAA          CCCCACGTTT TTGT GAGCGTGGGG           TTTTGTCTTTCTGGG
   BMA2350   8 100 103 2452775 .. 2452807 + -22.8  -3.53012   GCGGCCGGCCATAGC     CGCCGCGGCCAACGG GCCG CCGT-GGCCGCGGCG      TTTGCAGCGGCCGCC
      panB   5 100  89 2418641 .. 2418668 + -22.8  -4.56597   AGCTCGACAAAAAAA        GCGGCATCCCGC ACGT GCGGGATGCCGC         TTTTTGCGAGCCGAA
      miaA  12  73 250 2411640 .. 2411683 + -12.2  -3.53091   GCGCGCGTTGGGTGT GCGTCGCGCGACGCGGCGGC GAAC GCCGCCTTGTCGAACGGCGG TTTGCCGGGAACCAT
      clpA   9 100  28 2367059 .. 2367082 +   -16  -4.37871   AACGTTTCGCATGAA          CGGCGCGGGA AGTC TTCCGCGCCG           TTTCGTTTTATTTGC
      chrA   6  45  62 2354125 .. 2354135 +  -2.4  -3.29511   TGCCCCCTTCGATAG                 GGCC AAT GGGC                 TTCTAGCAAAGTCCC
   BMA2261   2  52  46 2349004 .. 2349020 +  -6.5  -3.29364   GCCATACGCAACGCA              CGGGC ATCCGCG GCCCG              TTGGTCGTTGGTCGT
       dut   5  59  81 2331380 .. 2331406 + -10.8  -2.71263   GCCCTTTCGCGGCTC         GGCGGCGCTC ACTCCTC GAGCGCCGGC         TGCTTCCAGCCCATT
      nadB   7  95  64 2317958 .. 2317986 + -23.1  -3.05715   TCACGAGGCAAAAAA        GGCCGCCCGCGCG CCA CGCGCCGGCGGCC        TTGCCTCGGCCCGTT
   BMA2227   9  95  60 2312937 .. 2312954 + -14.1  -4.27316   TCAGCAGTCTGAAAA             GCGCGCC CTAG GGCGCGC              TTTTGCATTCCAACG
      aphA   1  43 431 2303932 .. 2303964 +  -4.1  -3.01712   ACAGCCACGCGATCA     CGCCGGTC--GCCCA ATACA TGGGCTCGGCGGGCG     TCTTCGCGACGAGGC
    infA-1  10  91 129 2284465 .. 2284507 + -11.9  -4.65895   GCCGCAATGGGGCGC GGCCGTTCGCCGAGCGACCG GGCA TGGGCGCTCGGCGGG-GGCA TTTTTCGATCGCGGC
      ureG   1  55  29 2270767 .. 2270805 +  -9.5  -2.52464   ACGCCGGCGATCCTG  C-CTCGAGCGCTCGCGGCG CCG CGCCGCCGGC-CTCGCGCG  TGGCTTCGCGCACGG
      trmB   1  40 351 2252873 .. 2252889 +  -2.2   -2.8372   AGTCGACATTGAACG              CGCG CCAGTCCTT CGCG              GTTTCGTACAGCGTC
   BMA2163   7 100  88 2248943 .. 2248967 + -15.8  -4.05788   TCCAGGCGATCAACG          GAGGCGATGC GCGCA GCATCGCCTC          TTTCGTTTGCGCCGA
   BMA2158   6  59 138 2246373 .. 2246393 +  -9.7  -3.05384   GCGCGACACGCGCTC            GATGAGCCG CTT CGCCTCATC            TTCCGTGGCGACGAA
   BMA2152   1  40 156 2242291 .. 2242312 +  -4.4  -2.63596   CTCGATTCCGGATCC          GGCC-GC-GG TATT CCAGCCGGCC           TGATATGCGGTCCGA
      aspB   5  71 229 2237741 .. 2237759 +   -11  -3.57263   GTCGGCGTTCACGTG             CGGCGTTC GGC GAATGCCG             TTTGAGACTCGGACT
      dcyD   4  54 209 2227271 .. 2227283 +  -4.7  -3.57561   GGTGGCGGTCGAGGG                GCTGC TGA GCTGC                TTTGCGCCGTTGCGC
   BMA2125   3  61  35 2213985 .. 2214023 + -10.9  -2.95091   CGCCATGCGTCGCAT  GAAAAAGGGCGGCCCGCG CATG CGCG-GCCGCCCTTGCCC   TGTCTCGCTTCCAGT
   BMA2119  11  64 184 2206665 .. 2206716 + -10.9  -3.19157   CTCGCCCGCCGCATA GGCGTTCGGCT-CGTCGTGCGCGTA ACGG TACGCGTG-GCCGTAGCCGAGCTCC TTCATCAGCTTCGTC
   BMA2119  11  64 378 2206859 .. 2206892 +   -11  -3.20382   AGAGCACCGCCTGCG    CGAGCGCGAGCTCGCC CTCC GGCGAGC-CGAGC-CG     TTCGTAGGTCTGCGC
   BMA2109   2  55  86 2199925 .. 2199937 +  -3.3  -3.73775   CGACGAGCGCGAGAG                CGAAC AAG GTCCG                TTTCATCGCCCTGCC
   BMA2090   3  49 410 2184423 .. 2184445 +  -3.4   -3.4072   CGTAATCGACGGTCG           CGCCGA AGAACACCTGA TCGGCG           TTCTCCTGGCGGCTC
   BMA2069   5  82  58 2167310 .. 2167362 + -17.7  -3.01712   CGCGCCGACCGCGCC GGCCGGCTGC-CGGCGCCGGG-GAG ATCGA CACGCCCGGCGCTGCGCAGCTAGCC TGTTCGCCAGCAGGC
      gcdH  10 100 179 2164891 .. 2164911 + -19.7   -4.7629   CCTCGAACGCAAAAA            GCCCCGGCG CGC CGCCGGGGC            TTTTTGCGTTCATGA
   BMA2061   7  67 447 2161836 .. 2161866 + -14.1  -2.78712   CGTATGCGCTTTCGG      CGCGATCGC-CGACG GAT CGTCGAGCG-TCGCG      TAATTGACTTCGACC
   BMA2054   2  43 191 2153542 .. 2153560 +  -4.5  -2.75481   CGCGCGCGTGCCGCC             GCCCG CGAGCGAGA CGGGC             TCCTTGCCGTTCCAC
   BMA2040   4  59 272 2137341 .. 2137351 +  -8.2  -3.29829   GGTGAATGCTGTCCT                 CCGC GTT GCGG                 TTGTCGAACAGTCTC
   BMA2032   1  51  14 2129591 .. 2129626 +  -8.8  -2.53263   GAGCGAGCCGGCGAA    CGCGGCGCGCGACCGCG CCA TGCCG-CGCGCGACGCC    TCGATTCGCCGTGCG
   BMA2025   4  49 130 2120997 .. 2121016 +  -7.2  -2.73681   TCGCCAGATCCGCCT            TCA-TCGCG ATC CGCGAGTGA            TCGTTCAGATAGATC
   BMA2025   4  49 404 2121271 .. 2121289 +  -7.4  -2.73364   CGTGTGGCTGAAGTC             CCAGTTGT TGA ACACCTGG             TCGTTCAGATCGACG
   BMA2008   8  67 131 2106805 .. 2106830 +  -8.3  -3.75292   TCGGGCCGCACTGGC         CGAGCAGCGTCA CGT TGAC-CTGCGCG         TTGTTGATCGTCAGT
   BMA2000   9 100 351 2098575 .. 2098594 + -13.6  -4.54727   CGCCCCAAACGAAAA            CACCCGCA TCGC TGCGGGTG             TTTTCGTTTGGGAGA
   BMA1991   0 NONE
   BMA1975   7  55  71 2071700 .. 2071745 +  -8.8  -3.01712   GCATTCGCGCCCGAC GCGTGGC-GCGCGCGGCCCCT CGCGC AGGCTTGGCGCGCCGCCCCGC TCTTCAGCGCCCCGC
   BMA1968   5  78   2 2065610 .. 2065642 + -13.3  -3.54424   TCGCGACGGATTGAC      GCCGCGCCGCGCC CGAACGC GGCGCAGCGCCGC      TTTGCGCGGCTCGCG
   BMA1954   8 100 266 2052995 .. 2053021 + -14.5   -4.8048   GCCCGCTGCAATCGA        GCCCCGC-CTGA CGCT TCAGCGCGGGGC         TTTTTCATATGCGCC
   BMA1941   1 100  51 2040656 .. 2040682 + -26.6  -4.13767   GAAGCACCGTTACGA         CGCCCGCGGCGC GAC GCGCCGCGGGCG         TTTTCACGTGCACGC
   BMA1924   4 100  71 2022150 .. 2022179 + -12.2  -5.64274   GGCGAGAGAAAAACC       CCTCG-CCCGCGT GCGTA ATGCGGGGCGAGG       TTTTTTTATCGATCG
   BMA1916  11 100 246 2011314 .. 2011339 + -21.9  -3.61715   CCGCGCCAAAAAGAA         GGGGCGCACGC TCGC GCGTGCGCCCC          TTCTTCCCACCGATC
   BMA1906   1  41  80 1996780 .. 1996791 +  -2.2  -3.05816   CACGCCGATCACACG                C-GCC GAC GGCAG                TTCGCTCAGGCATCG
   BMA1892   5  67 181 1983681 .. 1983720 +  -4.3   -4.2828   GTCCTGCTGATTGAG CAG-ATCGGCGACGAACGT GCCG ACGTCCG-CGTCGATGCCG  TTTTCGTGAATGCCC
   BMA1863   0 NONE
   BMA1840   7  52 454 1931108 .. 1931130 +  -5.4   -3.4582   AACCTGAGATGCCAT           GGTCGACGAC GAT GTCGACAGCC           TCTTTCGTGAAATCG
   BMA1806   4 100 292 1899086 .. 1899124 + -22.4  -3.53811   CTCATTCGCCCGACG   CGGCGGCGCTGCCCGC CTTCGCC GCGGACGGCGCCGCCG   TTTGCCGCAAATACG
   BMA1779   4  60 426 1874644 .. 1874697 +    -5  -3.90291   CGAACACCGTCGTCC CCACGCCGAGCC-GGCGCGGATCGC ACAGC GCGACCTGCGCCCGGATCGCCCCCG TTTCCTTGAGCCGCT
   BMA1766   5  81 393 1855205 .. 1855232 +  -9.8   -4.2828   GCGAATCAGCGTGTC        GAGCCGCGCCAGC GCG GCCG-CGCGGTTC        TTTTCCTGCGTGCGG
   BMA1756   5 100 362 1847661 .. 1847684 +   -11  -4.84918   CAGACTGCTGACGAA          CCCCACGTTT TTGT GAGCGTGGGG           TTTTGTCTTTCTGGG
   BMA1752   1 100  66 1841325 .. 1841352 + -22.8  -5.40072   GCACGCTGGAAGCGA        GCCTCGGGCAGC GATT GCTGCCCGAGGC         TTTTTTTACGGGCGC
   BMA1747   2  71 -48 1833040 .. 1833064 + -11.4  -3.60098   AGTGATTACCGATCA          CCGATCACCG ATCTG CGGTGAGCGG          TTTGCGATGAGCGGT
   BMA1744   3  81 146 1831005 .. 1831034 + -18.5  -2.73364   CACGCCGCCGGCAGC       GCCGCGCGGCCTG CATG CGGGCCGCGCGCC        TCGTTCGCCTGCGCG
     xth-2   4 100 243 1822463 .. 1822486 +   -11  -4.84918   CAGACTGCTGACGAA          CCCCACGTTT TTGT GAGCGTGGGG           TTTTGTCTTTCTGGG
   BMA1717   6 100  80 1791058 .. 1791081 +   -11  -4.84918   CAGACTGCTGACGAA          CCCCACGTTT TTGT GAGCGTGGGG           TTTTGTCTTTCTGGG
   BMA1701   8 100  87 1776283 .. 1776307 + -16.5  -4.76644   CGCAGGCAGGAAAAA          CGGCTCGTGAG TGC TTCACGAGCCG          TTTTTCCTGGGTCTT
      hslO   5  95 472 1757580 .. 1757599 + -10.6  -4.90917   GTAAAAAAGCCAAAA            GCGCGGCC GAAA GACCGCGC             TTTTTGATTGGGTTT
   BMA1675   8 100  29 1745981 .. 1745996 + -11.8  -5.48825   TCAGCTGAAAAAAAA              CCGGCC TGCG GGCCGG               TTTTTTTACGTCCTG
      lpxH   8  71 -20 1734452 .. 1734484 + -11.2  -3.64703   GACGCGGAAGGAATA     CGCGCGCTGCCGCTC GATT GAGCGTC-GCGCCCG      TTTGCGTCAAGCGGG
   BMA1645   7  70 135 1720368 .. 1720413 +  -8.4  -3.94002   CACGTCGGTGATGAC CGCGTTCCT-GC--CGGTCGCGG GGC TCGTGACCGCCGCGACGAACGCG TTTCCTTCGGTGCTC
   BMA1617   3  55 116 1680004 .. 1680043 +  -8.5  -3.08679   CGCCGGCGAGCGCGC  CGGC-TCGCCATCCGGCC ATGGC GTCAGGATGTCGAAGCCG  TCTTCCGTCACGACG
   BMA1610   0 NONE
   BMA1601   8  69 258 1664939 .. 1664970 +  -5.9  -4.11216   GCTTCGTCGAGAACT     GCGTCTCGATCCGGC GCGC GCCGG-T-GAAACGC      TTTTCCCAGTAGCCG
   BMA1594   5  55 416 1660309 .. 1660322 +  -3.8  -3.72576   TCGCGCGAATCGCCC               GGAC ACATGC GTCC                TTTCATACGCGACGC
   BMA1591   1  52 388 1658253 .. 1658308 +  -6.7  -3.25942   CCGCCACCGCCACCG CGCCGACGAGCCTCGGC-GCCGCGATGC CGT GCGTCGCCGCCGCCC-GGC-CGATGTCG TTGATCTCGCCCGCT
      aceA   5 100 159 1652768 .. 1652797 + -10.5  -5.75342   CGCCGCGCGACATTC       AAGCGCGCCGGTC CCTT GCCCGGCGCGCCG        TTTTTTTTGCGCGAC
   BMA1578   5  55  73 1643355 .. 1643379 +  -6.3  -3.53012   CGCCGTGGCCAATCG          TCGGGCGCG ATGAAGC CGCGCGCGG          TTTCGCGCCACCCCC
   BMA1572   8  62 200 1637717 .. 1637756 +   -12  -2.52896   GCCTCGGTCACGTTG  ACGGCGGCGACGCGACGGG CGA TCCGCC-CGTCTCCGCCGA  TCCATTCGACGATCC
   BMA1558   2 100  24 1619156 .. 1619205 + -23.4  -3.53012   GCCGCCGTGCCCGGG CCGCGGCTGCGCGCGGGGCGGC GCAATA GCCGCGCGCCGCGCCGCCGCGG TTTGCGGCAACGGAA
   BMA1539   4  68 205 1597675 .. 1597689 + -12.8  -3.14881   AAAGCGCGTGCGTCA               CGCGCG AAG CGCGCG               TTGCTGCCGGCATTG
   BMA1536   5  56 228 1593207 .. 1593231 +  -8.4  -3.13522   ACATAGCCGCGGCTG          CGCCCGCCGC TGTCC GCATCGGGCG          TGTTCATCGCCGCGT
      smpB   6 100  90 1588343 .. 1588373 + -21.3  -4.25458   GCGCCGAAATCGAAA       CGGCCTGCTTCGA ATCAA TCGAAGCAGGCCG       TTTCTTCATGCAATT
   BMA1529   4  69 -15 1586783 .. 1586830 + -13.5  -3.06133   TCCGCTCAACGCGAA CCTCGGCGCGCACTGAGCGCGGGC GCC GCCCGCG--CATTG-GCGCGGAGG TTGGGTCGGCCGTTC
   BMA1502   7 100  53 1561439 .. 1561462 +   -11  -4.84918   CAGACTGCTGACGAA          CCCCACGTTT TTGT GAGCGTGGGG           TTTTGTCTTTCTGGG
      ahpD   8  90  76 1543216 .. 1543244 + -17.5  -3.39895   TCGCGTTGCAATGAA        CACGCCACGCG GCGGTTG CGCGTGGCGTG        TTCGTTCATGCGCGG
   BMA1482   6  66 464 1536515 .. 1536570 +   -13  -3.03124   CACCGCGACGCCCTG CCCCGGCGCCGGCGTACGCTGCG-GCG TGT CGCACGCGGCGAGCACCTGCATCGCGG TCTTCACCGATGCGC
   BMA1477   2  50 241 1532583 .. 1532599 +  -2.1  -3.53811   ACACGGACAGGCGTT              CGCCAGC TCC GCTCGCA              TTTCCGCGCCCTAGA
   BMA1469   6  47  75 1524775 .. 1524795 +  -4.5  -3.14344   ACCGAGCGAGCGGCG            CGCGCGGCG ATT CGTCGAGCC            TTGGTGCGGCCGATC
   BMA1469   6  47 120 1524820 .. 1524856 +  -2.8  -3.53012   CCGATCGCGTTACGC   GGCGTTGGC-GGGCAGG CAGC TCGGCCCAGCAGACGCG    TTTCGGCCACGAACG
   BMA1460   3  52 194 1515577 .. 1515598 +  -7.1  -3.07816   CGCCGCGCTCGACCG           CGCGGCGCC GCCG GGCGACGCA            TTCGATCCATGCGGC
      tesA  14  82 273 1510023 .. 1510060 + -15.5  -3.53012   GCCGGGCCGACCGGC   CGGGCCGGCTTCCAGCGG CCG CCGCCGAGAGCCG-CCCG   TTTAGGCGCGAAACC
      tesA  14  82 352 1510102 .. 1510125 + -15.3  -3.44848   CTCGCCGAAACGAAA          CAGCCCCGC ACGATG GCGGGGCTG           TCTTTCATCGAACGG
   BMA1444   4 100  27 1498415 .. 1498432 + -12.7  -4.96501   GCCGCGAACGAGCAA             GCCGCTC CGAC GAGCGGC              TTTCTTTTTGTCCGA
   BMA1434   3  61 213 1487875 .. 1487891 +  -9.3  -3.53012   GTACCTGGTGCGAAA              CGCCGGC TTC GGCGGCG              TTTCGCCGCCGCCGA
   BMA1427   7  57 128 1482406 .. 1482426 +  -6.7  -3.61398   GGCCCGGTGCTGACG            CTCGCCGCG AAC CGCGACGAA            TTCTTCCGCCGCACG
   BMA1416   3 100  53 1471597 .. 1471623 + -19.5  -5.40072   CGGCCGACGCGAGAA         CGGCGATGCGC TTGAC GCGCATCGCCG         TTTTTTTGGGCGAAG
   BMA1408   5  47  -6 1466102 .. 1466141 +  -4.9  -3.22884   CGGCGTGCTCGTGGT CGGATAGC-G-CGGGGGGC CACC GCCCACTGCCCGCTGCCCG  TTAATCGGTTAATCG
   BMA1397   6  95 125 1457699 .. 1457733 + -22.3  -3.08966   CCGTTGCCGAAAAGA    CGATGCGCCGCA-GCC TGTC GGCCTGCGGCGCATCG     TTCGCTAGACTTTCC
   BMA1376   3 100 140 1433890 .. 1433909 +   -15  -4.54727   CGCCGGCGAAAAAAA            CACCCCGC TTGC GCGGGGTG             TTTTGCTTTCAAGGG
 BMA1350.1   4  43 336 1412461 .. 1412477 +  -2.9   -3.1352   GTTCACGACGTCGGT              CTCGCAG TAA TTGCGAA              TCTCTTCGATTCGCC
   BMA1329   5 100  25 1389839 .. 1389856 + -12.7  -5.42259   GCCGGTAGCGAAAAA             GCCCGCT TCGC AGCGGGC              TTTTTTTCGCCGTGA
      comL   6 100  67 1383847 .. 1383865 +  -8.8  -5.45802   GCATCGACAAAGAAA             CCCGGC CTGTCGA GCCGGG             TTTTTCTTTTCGCGC
      serB   7 100  88 1369258 .. 1369286 + -19.6  -4.11216   GCATCGAACGAAAAA       CGGCGCCGCGGGC CCAT GCCCG-GGCGCCG        TTTTCGCCGTGCGCG
   BMA1307   8  70 138 1360149 .. 1360169 + -12.6  -3.33696   ACCGGGCGCCGGCAA            GGGCTTGC TTACT GCAAGCCC            TTGCTTGCGAGGAAA
   BMA1303   8  59  -4 1355388 .. 1355423 + -10.3  -3.06183   TCCAGTACGACAAGC    TGTAGGCGTGCCGCG CACCAC CGCGGCGCGCACGCA     TTCGATCAGCATACC
   BMA1297   6 100  85 1348831 .. 1348857 + -13.6  -4.91459   GCGTTGACGAAAAAA         GCCCGGGCGGTT GGA GGCCGCACGGGC         TTTTTGTCGATCTTC
   BMA1280   6 100  22 1333665 .. 1333688 + -18.2   -5.4833   GCCGCCAAATCGAAA          GGGCAAGCCG CGAC CGGCTTGCCC           TTTTTTCTTGCCTGA
   BMA1269   1  43 373 1323416 .. 1323438 +  -5.4  -2.78816   CGCGCGCGGCAACTC           GCCCGCCGTC AGC GATTGCAGGC           TCTCGTCGACGCTCA
   BMA1257   3  52 -28 1307262 .. 1307281 +    -5  -3.51232   GGGCAACCGCGGACG            CTCCTG CCGCTTTC CAGGAG             TTGGTTTAAAGGGAC
   BMA1234   4  47 146 1292967 .. 1293001 +  -4.3  -3.29144   GACCACACGCCGCCC    GGCGGAGTCGAATCG AACCGAG CGG-TCGGC-CCGCC    TTGTCAAACGACTCC
   BMA1234   4  47 358 1293179 .. 1293191 +  -4.8  -3.20164   CTTCTCGCCGGCCCA                GACC TGCTC GGTC                TTCACTTCGATGTCG
      nodJ   5  46 360 1281089 .. 1281115 +    -5  -3.01791   TGCTCGCCTCGACGC         CGATCGTCGCCG ACG CCTCGACGATCA         TCTTGCCGAGCGCGT
   BMA1214   9  66 350 1276945 .. 1276976 +  -6.4  -4.07568   GCCGCATATGTCCGC      CG-CGGCCGGGCGGC AGC GTCGCCCACTCGTCG      TTTTGCCCGGCGGCG
   BMA1201   6  69  22 1266392 .. 1266408 + -15.1  -2.62184   CGCTTGGACGGACGC              GGCCGCG CAC CGCGGCC              TGCTGTCCCGCGCGG
   BMA1184   3  63  30 1248292 .. 1248325 +  -4.6  -4.00066   AACGTCCGACAGTTG    CGACC-CGGAGC-CTGG GAT CCGGAGC-CTGCGGTCG    TTTCTCGCTTCTCGC
      cobB   6  95  -9 1224715 .. 1224773 + -25.2  -2.75844   GCTTTTCGCGGGCGA CGCGCCGTAAGCCGCGCGCCGCGCGTTC ACC GAAGGCGCGCAGCGCCGCTTGCCGCGCG CTTTGGGCTCGACGG
   BMA1165   7 100  86 1210414 .. 1210450 + -29.5  -3.25204   GTGCGTGCGGCCGCG    CGGGCCGTTCGGCGCAC GGC GCGCGCCGAACGGCCCG    TCTCTTTCCGGATGC
   BMA1156   3  69 345 1199740 .. 1199778 + -14.4   -3.0263   GCGTCGCGCGGTGCG   CGGCGAGGCTCGCGAGCG ATT CGCCGGCGGGCATCGTCG   TCTTGCCCGCGTAGT
      arcC   3  70 203 1189899 .. 1189957 +   -13  -3.28924   CACCCGGCCTCGGCG CGGGCCGCGCGGCTCGTCGCGATCGCCG CGCGC CGGCTG-CTC-ACGCGCCGCGCCGCTCG TTCTGACGGCGCGTC
   BMA1135   1  55 433 1178000 .. 1178051 +  -9.8  -2.52464   CCGCGTTCGCCCATT CCCGCGCGCGGGC-CGGCCGCCGCC CGC GTCCGCCGCCGCGCTCGAGCGCCCG TCAGTTCCCCGCCCG
   BMA1128   0 NONE
   BMA1111   3  51  68 1154214 .. 1154235 +  -3.5  -3.60296   CGTATCGCGTCAGGC           GCGGTAGCC GCCG GGCGGGCGC            TTTCGGCTCCGCATG
   BMA1106   2  77 377 1149885 .. 1149932 + -15.4  -3.20841   GTCCCGCCGCAGGCG CGTGCGCGTCGCGTTACGCGAG CGCG CTCACGTCGAGCGGCGCGCCCG TCTTCGTCTGGATCT
   BMA1088   6  78  43 1132611 .. 1132638 +   -17  -2.77678   ACCGCTCGAAAAAAA        GCCCGCGCGAAC GGTA GTTCGCACGGGC         TCGTCTTCGATGTTC
   BMA1073   3  53 -19 1121702 .. 1121712 +  -8.2  -2.82623   AATTTCATGTGTACC                 GCCG CCT CGGC                 TGGTTCTAGCCGCAC
   BMA1073   3  53 252 1121973 .. 1121987 +  -2.1  -3.71378   CAATGAAGAAGATGA              CCATGG CTAT CC-TGG               TTTCGATGTCGGCTC
   BMA1058   1 100  37 1107735 .. 1107756 + -17.3  -5.54907   GCGCACGAAGCAAAA           CGCCCGGCT GTCG AGCCGGGCG            TTTTTGTTTTGTCGA
   BMA1046   5 100 150 1092570 .. 1092598 + -14.5  -5.14563   CGGCGCAAACAAAAA        CCGGCCGCGCG CCTGTCA CGCGAGGCCGG        TTTTTTCATGCGCAC
   BMA1034   4  45 164 1080204 .. 1080214 +  -2.4  -3.29511   TGCCCCCTTCGATAG                 GGCC AAT GGGC                 TTCTAGCAAAGTCCC
   BMA1011   3  74 261 1063457 .. 1063493 + -13.7  -3.39142   CGGCGCAGCGTCGGG   CGCGCCGTCACGGTCG CGAGGC CGTCCGTG-TGGCGCG    TTCATTCACTGTGCC
       dak   1  95 -27 1053534 .. 1053576 + -22.1  -3.05463   CGTCGCGTGCTGGCT GCGCGCGTTGCAGCCGC-ACG TGG CGTAGCGGC-GCATCGCGCGC TTCGGTGGCGGGCAT
   BMA0985   6  52 -39 1033902 .. 1033934 +  -8.2  -2.75712   GCGAAATGGCATGCC      GCGCTCGTGCCCGG TCATC CCGCGCGCTCGCGC      TCATTGACTCGCTCA
   BMA0955   8  91 205 1008582 .. 1008639 + -21.9  -3.05384   CATTTCCGCTGCGCG AGGCG-CGCGCGCCTTTGCCGGCCGGGC GCG GCCTCGCCGGCGAAGCCGCGCGGCGGCG TTCGGTCGCCGGCCG
      aroC   2  89 123  998907 ..  998942 +  -6.1  -5.14563   CGCCGAGTGAACTGA    ACCCCAAGAGTTGGA CATAGA TCTGACCCTTGGGGG     TTTTTTCATGACGAA
   BMA0936  11  71 282  989101 ..  989126 + -11.2  -3.55444   GCGTACGCGCCGTCC         GCACCGTGACG GCCGG CG-CACGGTGC         TTTGAGCGCTGCGGG
   BMA0931   7 100 233  982519 ..  982546 + -22.8  -3.49618   CCGTTAAAACGCGAA        CGGCCGGCATGC CCGA GCATGCCGGCCG         TTCCTTGTGTCGCGC
   BMA0925   9  57  29  971515 ..  971560 +    -6  -3.64703   CGGGGCGGGGAAGGC GGCGGCGCG-GTACGCGCCGC CCGCT GCGGGGCTTACCCGTGTTGCG TTTCGCTGCGCGAGC
   BMA0925   9  57  66  971552 ..  971584 +  -6.4  -3.57971   GCTGCGGGGCTTACC     CGTGT-TGCGTTTCGC TGC GCGA-GCGCAGATACG     TTTCGAACTCGGTCT
   BMA0909   6  55 -43  952740 ..  952764 +  -9.3  -3.09015   ACGGCGCGGCGAAGG          CGCTCGATG CGGGCAT CGTCGAGCG          TTGGCTCAGTGTCGG
   BMA0879   8  74  15  916834 ..  916878 + -16.4  -2.71364   ACGCGCCCGTCCGAC GCGGGCGAGCCGTGCG-ATGCG CGT CGCACGCGCGCGGC-CGCCCGG TGCTTGCGGCGATGC
   BMA0863  15  69 302  902490 ..  902517 +  -6.1  -4.13945   ATCCACGAAGGCGGG        CGGCCGCGGCC GTTCCA GGTCGCGCCGG         TTTTCGGATCGCGAT
   BMA0856   5  48 178  897788 ..  897808 +    -6  -3.05463   TGTTGCGGCGTGCTC            GCGGGCGG TTGAC CTGCCCCC            TTCGATAGGGCCAAT
   BMA0844   6  60 209  883797 ..  883822 +  -9.7  -3.20723   GGCTCGAGATGAATG         CCTGGTCGATA TGGC TGTCGGCCGGG          TTGCGTTCGTCGCGA
   BMA0813   0 NONE
   BMA0806  10  69 163  840566 ..  840581 +  -7.6  -4.07568   ATATTGGCGCGAGCC              TCGATC TGTA GATCGA               TTTTGCCGAAGCCCG
   BMA0799   3  47  80  833244 ..  833259 +    -6  -2.87931   AGCTTGACGCTAATG              CGCGCG GATT CGGGCG               TGTCTCGGCGATACG
   BMA0799   3  47 202  833366 ..  833382 +  -2.2  -3.39844   ATTGCCGCCGTGCTT              CGGC CGTGCTTTC GCCG              TGTTTCCGCTGTAGG
      phoR   9  72  52  821234 ..  821272 + -13.6  -3.22475   GAGGGCCGTTCGATT   CGGCGGAGCCGCGCGCCG CAT CGCCGTGCGGAGCCGGCG   TCTTCTCGGCGTCGG
   BMA0761   1  40  48  792591 ..  792624 +  -3.5  -2.72344   GGCGCCGACCGTGGG     CGGAGGCGAGGCGGG GGAA CACGCGCCGCGACCG      TGCTTGGCGGTGAGG
   BMA0755   3  54 109  787715 ..  787728 +  -5.3  -3.67296   TTGACTTGGATACCT               TTGTG TTCG CACAA                TTTGCCTACATGGTG
   BMA0742  10  85  16  773784 ..  773836 + -17.6  -3.22298   GGCCGCGCCGCTTCG GCC-GGATGCCGGCCGAGCGCGCGG CGTG CGGTGCGATCGGCCGGGTTCCCGGC TTGCTGCTCGATCGG
   BMA0732   6 100  87  764001 ..  764021 + -16.1   -4.4078   GGCGGGATGAAGAAA            CGGCGGCCT CGC GGGCCGCCG            TTTTCGTTGGGGCGC
   BMA0727   8 100 -15  754791 ..  754814 +   -11  -4.84918   CAGACTGCTGACGAA          CCCCACGTTT TTGT GAGCGTGGGG           TTTTGTCTTTCTGGG
   BMA0716   5  64  29  743275 ..  743305 +   -11  -3.16421   AGCGTGCGCGTTCGG       TGCGCGCGTCGCTC ATC GGGCGGCGTGAGCG       TTCGCTCGTTGTTCG
   BMA0699   8  60 146  722363 ..  722382 +  -4.2  -3.98627   TCTGCGTCGGCACGT            GATCGCGG CTGC CCTTGATC             TTGTTGTCTTCGTCG
   BMA0691   5  58 -29  714438 ..  714449 +  -7.2  -3.47227   GCCTGGTTCGGCGAG                CGCG GCTA CGCG                 TTGTCCTCGTTCCAG
       lgt   4 100 290  704884 ..  704902 + -17.4  -4.19817   GCCCCCAAGAAAAAA             CGCCGGCG CAT CGCCGGCG             TTTTGCATCGATCGC
   BMA0674  12  69 104  698560 ..  698613 +  -7.9  -4.00042   GTTGCGCGCGCAACC GTCGGACGCGGCGCTGC-CGGCGC GCCGTCG GCGCCGCGCGTCGATGCGAACGGC TTATTTGCTCGACAG
    cobA-1   3 100 143  692894 ..  692912 + -13.1  -5.23316   CAAGACAAAAAACGA             CGCCGGC GACGA GCCGGCG             TTTTTTCATGTCGTC
   BMA0656   2  63 310  682895 ..  682922 + -10.6  -3.29461   CGAACTGATCGAGGC        CGGCAGC-CGC CAGTTGC GCGAGCTGCCG        TTCTACAACACCTTC
   BMA0624   9  61 255  651651 ..  651665 +  -2.8  -4.10657   GCCTTCGATTTCGTT               TGCC GGCGTGG GGCA               TTTTCGGCGCTGTCC
   BMA0624   9  61 310  651706 ..  651724 +  -3.1  -4.16301   ATGTCGATCTGACGA            TCG-GCGC GACC GCGTACGA             TTTCTATCTGCTGTC
   BMA0605   8  69 165  633292 ..  633320 + -15.2  -2.52464   GGCCGCGAGCGATCG        GCCGCCGCGCTC GCGCG GCGCGTGGCGGC        TCAGTTGCCGGACGC
   BMA0598   6 100  51  626867 ..  626890 +   -16  -4.84311   ATGGGTTCGAATCGG          CCGGCCGCTT CATC GAGCGGCCGG           TTTTGTTCTATCGGG
   BMA0570   6  54 459  597040 ..  597060 +  -5.3  -3.61398   TCCGCGCTCACGTAT            TGCGCGC CGAGCGC GCGCGCC            TTCTTGCGCAGCGCC
   BMA0561   1  59 -28  586287 ..  586342 + -10.5  -3.05596   ATGAGGACGGCATTG CGCACGTGTGGATGC-GCGTGTCCGC GTGAGCG GCGG-CGCGCCGAATCCAC-CGCGCG TTCCGTACGGGAATC
   BMA0548   3  52  65  574415 ..  574443 +  -8.8  -2.71364   CGATGAAGGGGAAAC       GCAGCCGACGCACG GGG CG-GCG-CGGCGGC       TCGTTCGCCGCGTGC
   BMA0524   3 100  68  552760 ..  552788 + -11.7  -4.78149   GCAGGAAGATCGCGG        GGCGCTTGTGC AGATCGG GCACGGGCGCC        TTTTTCCATTGTGCC
   BMA0514   6  72  66  541613 ..  541633 + -15.4  -2.90571   CGTGCAAAATGAAAA            CGGGGCGC CGCAT GCGCCCCG            TCTGCTTGGCCGCTT
   BMA0494   9  55 103  525702 ..  525713 +  -3.6  -3.73775   GTGTTCGATGTGGGA                CGGT GGCG GCCG                 TTTCGTCGGCGTCGC
   BMA0480   2  83  -9  511119 ..  511166 + -14.9  -3.64703   GGGCAGCACCAGCGC GGTCGGCTAGCGCCGGCTCGTCG CCGA CGAC-AGGCGG-GCGAGCCGGCC TTTGCGTCCGCAGCG
   BMA0472   5  47 130  503228 ..  503240 +  -4.8  -3.14211   CTGCGCGCGCCGGGT                CCAC ACGCC GTGG                TTCGTCAACCACCAT
   BMA0453   7 100 320  479879 ..  479897 +   -16  -3.98826   TCGCCCCAACCCAAA             CGGAGCGC GAC GCGCTCCG             TTTGTCGATTCGTCG
     gph-1   8 100 429  465134 ..  465157 +   -11  -4.84918   CAGACTGCTGACGAA          CCCCACGTTT TTGT GAGCGTGGGG           TTTTGTCTTTCTGGG
   BMA0417   5 100  88  442285 ..  442306 + -10.9  -4.84918   AGACTGCTGACGAAA           CCCACGTTT TTCG AAGCGTGGG            TTTTGTCTTTATGGA
      dadA   5  52 272  432090 ..  432117 +  -5.5  -3.53012   TCGTCGGCCCGCTTC        TGCTGCGCGACG AGCAG CG-CGCGCGCCA        TTTGCCAGCCGCACA
   BMA0405   6  83  70  428665 ..  428698 + -15.1  -3.55444   GCTGGTCTCCGGTTT     GCGCCGCCGCACGCG GTCG CACGGGCGGCGGCGG      TTTCGACCGTCGCGG
   BMA0399   4 100 233  424288 ..  424316 + -26.1  -4.07568   CCGGCCGAAAAAAAA        GCGCCGTGCGGGA GCT TCCCGCACGGCGC        TTTTCCACGCCGGGC
   BMA0395   3  59  99  420763 ..  420779 + -10.8  -2.70932   ACCGCCGCAAAAAAA              GCCGGC GCGCA GCCGGC              TGGTTCGGGGCGAGC
      folA   6 100  89  412735 ..  412758 +   -11  -4.84918   CAGACTGCTGACGAA          CCCCACGTTT TTGT GAGCGTGGGG           TTTTGTCTTTCTGGG
   BMA0378   2  63 363  402011 ..  402035 +  -9.2  -3.54935   GCTGGCCGAGCAGGT          CGGCGTGCCG GCGCG CGGCGTGTCG          TTTCCCGGGCATTTC
   BMA0364   6  52 134  387311 ..  387358 +  -7.4  -3.09635   GCCGAGCGCCCCGAG CGCCCCGAGGCTCCGCGAGCACG GCA CGCGATCGCGGCGCGG-GGTGCG TTACGTCATCCGGCT
      msrA   7  77 341  379110 ..  379166 + -11.4  -3.90112   GGCGCCGGCGAAGCG TCGCGGGCCGCGCGCGTTATGCCGCCTC GCC GCGCCAGCGCA-CGCACGCGGCC-GCGA TTTCCTTCGCGAGCG
   BMA0350   2  67 433  374157 ..  374173 +  -7.9   -3.9461   GCCGGTGCGCGTGCG              GGCGCAG CAT CTGCGCG              TTCTTGTTGCCGAGG
   BMA0341   2  52 166  362225 ..  362249 +  -9.1  -2.80816   ATTCGCCTCGGCTAC          TCGGCGAGCGC CGC GCGCGCGCAGG          TCTCGTCGGTCACGA
   BMA0337   4  53 448  357204 ..  357222 +  -2.2  -3.73068   GCTGTCGCCGAACAC             GAGCAGCG GCC CGTAGCCC             TTCTTCGCTTCGAGC
   BMA0325   3 100  68  344715 ..  344744 + -19.3  -4.56597   CGCGCATGACGAAAA       GCCCGCACGGCTC GAGA GAGCGGTGCGGGC        TTTTTGCCGGCGAGC
   BMA0318   7  63 317  337684 ..  337711 + -10.6  -3.30124   CGAGAAGTTGCTGCA        GGCCGCCAGCG TACAGGC CG-TGGCGGCC        TTCTACGAACTGGGC
   BMA0303   8 100 135  319352 ..  319382 + -24.1  -2.86676   ATCCCCAAACGACAA       CGCCCCGTCACGC ATCAC GCGTGACGGGGCG       GTTTCACTTCGTCAC
   BMA0303   8 100 202  319419 ..  319470 + -23.6  -3.33696   CCGGCCGCCGTTTCG CGCCGCGATCGGGCCGGGCCGCGCG AGG CGCGCCGCCCGTCGCGAGC-CGGCG TTACTTGCCGACGCC
   BMA0287   3  67   3  304482 ..  304502 + -13.9  -2.78816   TCGGCGCGGTTGATT            CGCGGCGAC ACC GCCGCCGCG            TGTAATGGGGCGTGA
   BMA0282   8  50 183  300778 ..  300803 +  -5.9  -3.16742   CGTGAACGGCGGCGG         CCCGGCGGGCG GCAT CACGCGCCGGC          TTCGTCGGCCTTCCA
   BMA0266  12  57 192  284928 ..  284948 +  -6.7  -3.56704   AGCTTCGCCACGTCG            GCGAACGGC TTG GCCTTGCGC            TTCGTTTCCTGCACG
   BMA0259   7  93  11  276986 ..  277040 + -21.4  -3.16564   CGTAAGCGGCGCGGC CGACGCG-GCGGCGCGCTCGATCGCG CGGGC CGCG-TCGCGCGCGGCGCTCGCGCCG TTCGTGGCGTGCACG
   BMA0253   5  61 177  272492 ..  272502 +  -2.4  -4.13014   TACCGGATTACGCCA                 GCGG TGC CCGG                 TTTTCGCCATCTCGC
   BMA0247   8  59 332  267188 ..  267229 +  -9.9  -3.09492   GCTGGCTTGCCGCGC GCGGCGCGCGATTGCCGCGG CCG CCGTTGCCCGCGC-CGCCGC TGTTGCCGTTGCCGC
   BMA0238   2  59 200  257342 ..  257373 +   -10  -3.10056   AGCGGCGGAAATTTC      GGCGGC-GCGGCGTG CGG CGCGCCGCTGCAGCG      TGTTCAGTGCGTCGT
      ribB   8  53 451  249104 ..  249118 +  -2.7  -3.79113   TGTTCGACACGACCG               CCGCG GGCAA CGCGA               TTCTTGTCAGCGCGT
   BMA0224   4  55 202  241472 ..  241521 +  -7.6  -3.31188   GCGTCGGCCCGGATC TACCGATCCGGCGCGGGACGAG TTCGGT CCCGTCCCGCGCGTGCGCGCTA TTCGTCCTTGTGCTG
      gloA   6  74  21  230335 ..  230393 + -14.6  -3.05384   GTCTCGCCGGCGCGG CGTGCCGCGC-CGGCCGGCGGCCGGGCGCG CGA TGTGCTCGG--G-CGGCCGCGCGCGGCCTG TTGCATGACCGGGGC
   BMA0204   4  90 201  220398 ..  220450 + -17.7  -3.53012   CTGCGGCGCGATTGA CGGACGCG-TGACCGCCTCGCGCGG AGGAC TCGCGCGGGGCGG-CATCGCGAACG TTTCGAGCGACGGGC
   BMA0179   8 100  51  190331 ..  190352 + -15.1  -5.40072   GGTTGAACGAGAAAA           CGGGGTCCC GGAC GGGGCCCCG            TTTTTTTGGAGGCGC
   BMA0179   8 100 111  190391 ..  190416 + -23.3  -2.92171   GTAGGGCGCGGCGTG         GCGCGGCGCGG CGAA CCGCGCCGCGC          TGGTTTGCCGCTGTC
   BMA0174   5  64 350  185543 ..  185554 +  -7.2  -3.73068   GCGGCGTGGCAAATT                GCCG CAAT CGGC                 TTCTTCGCTTCGGCG
   BMA0157   0 NONE
   BMA0138  11 100  82  148317 ..  148341 + -18.6  -5.60993   ACGCCAAAAGCAAAA          GCGCGGGCTC GTCGA GAGCCCGCGC          TTTTTTTCTGGAGCC
   BMA0128   4 100  30  140512 ..  140542 + -21.9  -4.59853   CCCTTTCGTGCGGCA      GGGCCGCGCACCGG GCAA CCGG-GCGCGGCCC       TTTTTGCGGGCTTCA
      gshA   9  66 177  130846 ..  130887 +  -5.8  -4.07568   CGTCGCCGCCGATGC CGAAGCGCCGGCGCAGGATG TCGG CTTCCTGCGC-GGA-CATCG TTTTCAGCAGCGACG
      bioB   3  86  26  117219 ..  117236 +  -9.8  -4.57569   CCTTCCTGCAAAACA             GCCGGG CGATGT CCCGGC              TTTTTCGCGCGATGC
   BMA0071   3  78  49   78894 ..   78924 + -13.9  -3.61398   GCGCGGGCGCCGCCC       GGCGCGCGCTCAG CGCGA CTGCGCGCGCACC       TTCTTCAACAACGCG
   BMA0055  10  55 138   63681 ..   63699 +  -8.2  -2.98072   CTCGACGCGCGCTCC             TCGATCTT CTC GAGATCGA             TCTCGTTGTCGTGCA
   BMA0055  10  55 148   63691 ..   63704 +  -6.7   -3.4072   GCTCCTCGATCTTCT               CGAGA TCGA TCTCG                TTGTCGTGCACGCTC
   BMA0051   6  81  57   60265 ..   60282 + -12.7  -3.84246   TCGTCAGCAGTCTGA             CCGCAGC GAAG GCTGCGG              TTTCCTCATTCGGCG
   BMA0037   4  70  93   42384 ..   42439 + -15.5  -2.79188   CGGACGCCGCATGCG CCGCGC-CGC-GC-CG-GGCGCCGGCC GGCCGG GGCCGGGGCCGCGAGCCGCGTGTGCGG TCGTTCCATTGCGTC
   BMA0026   2  47 281   33065 ..   33084 +  -4.8  -3.14132   GCGGTCTCGGCGATC            AGCACGGC CGCC GCCGCGCC             TTGCTCGGCGAAGCA
   BMA0005  11  83 189    7384 ..    7411 +  -8.4  -4.56597   GCGTGACGCGATCGC        GATGC-CGAGCGC GAC GAGCTCGCGCGTC        TTTTTCCCGAGCGCG
  BMAA0007   1  39  36    7393 ..    7404 -  -4.4  -2.52896   CGATGCGTGAAGCCA                TGAC GGAC GTCA                 TGCGTTTCTTCGGAC
  BMAA0010   8  52 285    9290 ..    9317 -  -8.4  -2.77899   TGCGTGCATCAACGA        CATGCCGATCCGC GAA GCGGACCGCC-TG        TTCCACTGGCCGCTC
  BMAA0015   9  59 -49   15535 ..   15577 -  -8.3  -3.34398   CGCCGTGCTCAAAGA CGTTGCCGCTTCGCGAGCGT CAGC ACGCGCGCCCAGC-GCAGCG CGTCGCGCTTGTCGT
  BMAA0021   5  66 193   20746 ..   20766 -  -4.6  -4.17491   ACGAAACGGCGAAAA            CGCGACGC GGCGA ACGTAGCG            GCGGCGTGAAGGGGT
  BMAA0029   3  57 291   29320 ..   29376 -  -5.7  -3.53811   GCCACGGTTTTCAAA CGCCGCACCGCGAGACGCTGCTGCAC GACTAT GCGCAGCT-CATATCGGGGCAAGGCG TGCCGCCGCCCAATG
  BMAA0038   3  57 441   36530 ..   36553 -  -9.5  -2.89683   ACGCGATCGGACACA          TCGCGCTGC CCGAGC GCTGCGCGA           ACGTCTGCTTCGGCG
  BMAA0042   6  48 392   39169 ..   39195 -  -6.5  -3.01712   CGCTCGGCGCGAAGA        GCTTCCCCGCCG ACGG CGACGGG-ATGC         TCGTCAAGGGCAACG
  BMAA0051   1  47 305   49074 ..   49107 -  -5.2  -3.14132   GGGCGTTTGCATGAA    CGGCGCGCAGTCGTCG CTGC CGGCG-CT-CGCGGCG     GCGTTCTATCCGACG
  BMAA0064   8  58 290   64531 ..   64543 -  -3.4  -3.87149   CGGAGCAAATCGAAA                GCAA CCGCC TTGC                GATCGTCAACAGCAC
  BMAA0067   7  65 183   65812 ..   65832 - -10.3   -3.4647   TGGAAGACCTAAAGA            CGCGGCTCG AGG CGGGCCGCA            TGCCGATCGGGGCCC
  BMAA0078   4  60 171   76542 ..   76556 -    -7  -3.58269   GAACGCACGCCGAAA               CGCCGG TTG CAGGCG               CACGGCACGCCGTAT
  BMAA0085   9 100 104   81868 ..   81891 -   -11  -4.84918   CCCAGAAAGACAAAA          CCCCACGCTC ACAA AAACGTGGGG           TTCGTCAGCAGTCTG
  BMAA0104   2  60 307  101919 ..  101931 - -10.5  -3.14132   CGGCGCGTTGACGAA                CGCCG GCG CGGCG                TGGCTGTTGACCGGC
  BMAA0112   9  74 446  109326 ..  109352 - -12.3  -3.59979   CGGCGTCAGTCGAAA        CGCTCGCG-CCG CGTT CGATCGCGAGCG         GCACGCCGCTCGATG
  BMAA0118   3  66 248  114791 ..  114849 - -12.4  -3.01712   CCTGCCGCTCGAAGA CGA-CGGCGCGCGCCTTGCCGCCG-CG CGCGCGAT CGTCGCCGGCG-GGCGCGCGCAGATCG TCGCGCTGACGCTCG
  BMAA0134   4  55 422  129336 ..  129347 -  -7.2  -3.36273   GGTGCGCAACATGAA                CGGC GAAT GCCG                 GACGTACGAACTCAG
  BMAA0150   5  51  98  148002 ..  148046 -  -8.4  -2.50016   GCCGATCAGCAATAT CGGCAGGCGCG-GCTCGCGTG GGTG CAGGCGAGCGCGCAGCGGCTG CAGGACACGGTCGCG
  BMAA0157   3  65 222  155366 ..  155382 -    -3  -4.37886   TCATGCGGGAGAAAA             GAC-GCT CGCG AGCCGTC              GAGAGGAGATGGTGT
  BMAA0164   6  69   3  160832 ..  160871 - -13.4   -3.0814   ATCCACACTTCAACA  CGCCGGCGCGGCCGCTTCG CAA CGC-GCCGCCGCAGCGGCG  CGTCACACGCGCGCG
  BMAA0167   2  47 414  162820 ..  162844 -    -5  -3.13522   ACGGCTTCACGAAGA         CGCTCGCGCTCG AGA CG-GCG-AAGCG         CGGGATCACGGTCAA
  BMAA0184   2  49 385  178397 ..  178422 -  -4.5  -3.29144   GCACGGTCTCGACAA         GCGCGATCTCG CGGG CGTGGTCGGGC          TCGCCGGTCCGTACG
      catC   4  61  42  193667 ..  193701 -  -8.3  -3.53012   GGCGCGGGCGGGAAA     GCGCGGGCGCGCGGC GAACG GCCGTGCGCCCGTTG     TCGTTTCGGCGCGGC
  BMAA0208   8  61 -21  202448 ..  202464 -  -6.5  -3.72576   CGCGTCGCGATCAAA              GCTGATC GTC GATCGGC              AGCAGCAGGCAGAGC
  BMAA0214   6  74 152  211459 ..  211504 - -13.1  -3.59979   CTTCGTCATCCGAAA CGGGC-GAGGCGCGGCGAACGG CGC CCGCTCGCCGCGCGGCGGGGCG CGGCGCCCTGCCGGA
  BMAA0224   5  52 108  223650 ..  223670 -  -6.8  -3.28712   CGTCGCCGCGCACAA           CG-GCGACC TCGC GGCCGCGCG            GCGCTGCGGCTATCG
  BMAA0237   3  48  20  236376 ..  236397 -  -6.5  -3.08173   ACGAAGCCGATTCAA           CACGCCG GGCAATAT CGGCGCG            AACGGGCGGCCGACG
  BMAA0249   4  67 391  245997 ..  246009 -  -9.1  -3.74747   TGAAGGCGGAGGAAA                CCGTC GCC GACGG                GCTGACCAACGCGCC
  BMAA0253   4 100  44  251269 ..  251284 - -10.4  -5.86332   CGAACGCAAAAAAAA              CCGGCT TGAA AGCCGG               GTTTTTTAATGGAAT
  BMAA0277   7  52 426  269157 ..  269179 -  -5.4   -3.4582   CGATTTCACGAAAGA           GGCTGTCGAC ATC GTCGTCGACC           ATGGCATCTCAGGTT
  BMAA0282   5  60 109  272883 ..  272902 -  -4.2  -4.07568   TTGCCGTCGTCAAAA            CGC-GTTCG GGA CGATCGGCG            TGTGCATGCGTGCGG
  BMAA0296   4  62 309  286853 ..  286869 - -10.8  -3.05384   TGGGGGCGCAGCGAA              GCCGGC TCGAT GCCGGC              TTTTGCTTGTCTGGG
       ohr   5 100  30  292371 ..  292398 - -25.6   -5.1287   GCCAGATTGAAAAAA        GGGCGCGCCGGC TTTG GCCGGCGCGCCC         TTTTTGTTGTGGGCG
  BMAA0321   2  47 166  309285 ..  309295 -  -2.4    -3.494   CAACGGTCGAGACAA                 CCGC CTC GCGT                 GTGCGGTTCAACGGT
  BMAA0325   4  45 281  312603 ..  312621 -  -4.4  -3.17075   TGCGGCGCAACTGAA             GGCGCCGA CGC TCGGCCTC             TACGGCGGCAAGGAC
  BMAA0332  10  77  55  319458 ..  319482 - -15.7  -3.16564   GCCGTATTCGAGGAA          GGGGCCGTTCG AAT CGAACGGCCTC          AGACTGCTGACGAAC
  BMAA0344   2  49  34  331197 ..  331228 -  -4.9  -3.28712   GTGGCTGCGGGAGAA      GGGGCGCAGCCGG TTTCTG CTGACGGCGCCGC       CGCTGCACATCCGCG
  BMAA0348   1  43 281  334869 ..  334888 -    -2  -3.12351   TGTTTCCATACGGAA            CGCGCCTGC GTT GCCA-CGCG            TACGGCCGCTCGCCG
  BMAA0358   9  51  -6  345621 ..  345635 -  -9.2  -2.50994   GCGAACCGCATGAAT               CGCCCG AAT CAGGCG               GTCTTCGGCGCGGCC
  BMAA0361   1  52  30  346966 ..  346988 -    -9  -2.78384   TCGGTGGCCACGAGA           CGCAGCGAGC GAA GCTCGCGGCC           GTCAGCCTGATCGAA
  BMAA0366   5  95  40  352243 ..  352274 - -24.6  -2.70932   TGGCGCCTTGAACGA      CGGTGCGAACGGCA AGAT TGCCGTTCGCACCG       TTTTGTTTTCGGCAG
    iscS-2   5  62 156  366811 ..  366831 - -12.6  -2.64155   GTTCCGCGAAATCGA            CGGTTCGG CACTT CCGAACCG            AGGGAATGCGACGCT
  BMAA0385   6  90 164  371685 ..  371720 - -13.2  -4.08767   CTGATCTCGGCAAAA    CGCGAACGGCCGCGGCG AAT CGACGCGAACG-TCGCG    TCAAGGGCGATTGCC
  BMAA0413   7  52 -28  408764 ..  408783 -    -5  -3.51232   GTCCCTTTAAACCAA            CTCCTG GAAAGCGG CAGGAG             CGTCTGCGGTTGCCC
  BMAA0424   3  47 277  419087 ..  419100 -  -3.8  -3.31144   CGCGTACGGCCACAA               CGAG AAACTG CTCG                TCAACGAAGGCGATG
  BMAA0430  14  71 340  425897 ..  425915 - -10.2  -3.72576   CGTCGCCCGACGAAA             TGCGCGCG CAG CTCGCGCA             ATCGCTGGGGCCGGA
  BMAA0435   4  47 397  432016 ..  432029 -  -2.3  -3.50853   GGGCTTCAATCAGAA               TCTCG TGCG CGCGA                GCCTGTCGCTCGGCG
  BMAA0458   5  54 336  460527 ..  460542 -  -4.7  -3.57144   CGGTTCAGGCTCAAA              CCGTT GCGAAG AACGG               TTATGAGGCGATGGC
      sacC   8  57  71  470722 ..  470779 -  -6.2  -3.66178   CGCGTCAACTGGAAA GCGAGCG-AAGCGCACCG-GCTTCGCCCA TCA TGCGCGTGGCACGG-ACACGTGCGCTCGC ATCGTCATGCGTCGG
  BMAA0469   5  53 218  476993 ..  477016 -    -3  -3.79906   GGAGGGCTACAAGAA          GTTCGACGGCG GCG CGCCG-CGCAA          ATTCGTCATCGATCC
    purU-2   1  43 -24  493072 ..  493085 -  -3.8  -3.05844   CCCGCTACTGGAACA               CGAC GGTCCG GTCG                CCATTCAGGAACACC
  BMAA0487   3  43 405  498547 ..  498578 -  -2.8  -3.16668   GAATACGCCGATGAA      CGTCGACAGCCAGGG CAC CTTCGGC-GTCGGCG      CGAGCTACACGATCG
  BMAA0495   8 100 221  508349 ..  508377 - -14.8  -5.42514   CGACAAATGAAAAAA        TCGATCCTTACA TATTC TGTAAGGATCGA        TTCCGTTTTTCCATT
  BMAA0510   6 100   7  522495 ..  522550 - -28.3  -3.53012   CGCCGCCCGCGGAAA GCCGCCGC-CGCGCGCG-GCGCCGACG CCTG CGCCGGCGCACGCGTGCGCGCGCCGGC CGTTCGTTACCGGCT
  BMAA0516   4  64  95  528534 ..  528577 - -11.5  -3.14931   CGCATCGCGGATGAA CCGGCGC-GCGCGCGGCGGC GACGA GCCGACGCCCGCCGCGTCGC GAGTGTCCGCTAACC
       ung   4 100 156  538172 ..  538197 - -16.1  -4.88405   AACCCTGAAAGAAAA         CGCCGCGGACC GGGA GGTGCGCGGCG          TTTTTGCTTGCATCG
      paaK   1  50  -8  547828 ..  547838 -  -2.4  -3.55444   CCGCCATGCGCGAAA                 CGTC ACG GCCG                 CCGCTTGTCGACGAT
  BMAA0555   9  52 -28  565203 ..  565222 -    -5  -3.51232   GTCCCTTTAAACCAA            CTCCTG GAAAGCGG CAGGAG             CGTCCGCGGTTGCCC
  BMAA0571   6  60 285  579982 ..  580000 -    -8  -3.54424   CCGGATCGCGGGAAA             GCGAAGCG CGG CGCGCCGC             TAGCGGCGCGGCGTT
  BMAA0582   4  57 115  590615 ..  590643 -    -6  -3.65046   GGGCGACTCGAAGAA       CGCG-ATCACCGG TTCG CTGATGATGCGCG        GTTCGAGGGCGGGCC
  BMAA0585   6  52 409  592853 ..  592875 -  -5.4   -3.4582   CGATTTCACGAAAGA           GGCTGTCGAC ATC GTCGTCGACC           ATGGCATCTCAGGTT
  BMAA0588   2  64 105  596220 ..  596241 -    -8  -3.68619   TCCAATGGAGGCAAA           TCTGGCGCG GCCGG CGCGCC-GA           TCAGGTTCAATATGG
  BMAA0593   4  86 468  600198 ..  600234 - -21.5  -2.73364   CGTGCAGGCGAACTA    CGGGCAGCGCGCGGCGC TGC GCGTCGCGGGCTACCCG    GTCGGCGAAGTGCTG
  BMAA0598   8  88  48  606758 ..  606781 - -14.6  -3.76413   CCGCAAAACCGCAAA          GAGGCG-GCGC ATC GCGCACGCCTC          TTCACCAATTGTGTC
  BMAA0604   2  49 229  613297 ..  613325 -  -8.1  -2.80816   TCGTCACCGAGCACA       GCGCGCGCGCGA TGCATC TCG-GCGAGCGC        TACGGCATCGAGCCG
  BMAA0625   3  52 400  632370 ..  632388 -  -7.3  -3.09516   GGCTGGATCATCGAA             GGCGCGC CCGTC GCGCGCA             GCGGCCGGTGGTCGT
  BMAA0636   3  62 119  644362 ..  644380 - -11.6  -3.09516   GGTGCGACGAGCGAA             GCCGCGCG TTG CGCGAGGC             TTGCACCGAGCGCGC
  BMAA0646   3  52  97  654978 ..  654994 -  -5.7  -3.35046   CGATCTGTCGAAACA              GTGACGC GCG GCGCCGC              CCGGTATCGGTCCTG
  BMAA0651   5  60 119  663696 ..  663727 - -10.1  -3.16564   TTCGCACGCGACGAA      CTGGCGCCTCGGCC GGTCA GGCCAAGGCGGC-G      TCGTTCACGGCGCAG
  BMAA0661   5  69  60  670268 ..  670299 - -13.6  -3.09834   CAGGTGACGATGTAA      GCGCGACGGGCGGC GTTT GCCGCTCATTGCGC       CGATCGATGCGACGG
  BMAA0672   1  40 231  680628 ..  680660 -  -3.3  -2.79273   GTTGCCGAATACAAG     GGCGAGCCGATACG GGTCTT CG-AGCGGCCGGCC      GCCGGCCCGCGCGCC
  BMAA0680   1  56 460  686613 ..  686634 -  -8.7  -3.14344   GAGCTGCTCGACGAA           CTGCAGCGCT GCG AGCGCCGC-G           CGGACATGCCGCGGC
  BMAA0691  11  59 173  705024 ..  705049 -  -9.7  -3.08679   CGTCGGCATGGAACA         GCGCC-TGAGCG ATG CGCTGATGGCGC         ACCTGCACGCGATCG
  BMAA0696   3  63 327  710957 ..  710991 -  -9.8  -3.28791   AGGCGTGTGGCACAA     GCACACGGGCAGCGGG CCG CGCGCCGCGAGCGTGC     GTCGCGCATGCCATC
  BMAA0703   5  93 345  715611 ..  715643 - -21.9  -3.13522   ATTCCTTTACGAATA      GCGCCCGCGCGCCGC GCG GCGTCGCGCGTGCGC      CGCGTCGGCCGATCC
  BMAA0706  11  91 122  717873 ..  717900 - -15.6  -3.90588   CACGCCGCAATGAAA        GCAAGGCGCTCG GCAA CGAGCGCCTTGT         GCGTTGGACGAAGGG
  BMAA0713   6  67 248  724386 ..  724422 - -13.5  -2.71712   GCTCGTCGCGCAAAC    CGCGCCGGCCGCGCTGC GCG GCACCGCGTTCGGCGTG    TTCAATCTCGCGGGC
  BMAA0713   6  67 146  724491 ..  724524 - -13.8  -2.73875   GCTGTGGGAACACCA     CGGCGCGCCGACGA CGTTCT TCACCGGCGCGGCG      CTCGCGGCCGTCGCA
  BMAA0716   8  74 328  726715 ..  726731 - -10.8    -3.794   GGCGAATGGAGTAAA              GCGCCG GTCGA CGGCGC              GCGGCTGGTGCGGCG
  BMAA0719  10  71   2  729476 ..  729500 - -10.8  -3.56594   TCAAATCGTTTCAAA         TGGCGCGATGC GCTC GCAT-GCGCCA          TTCAAACGCCCGCGT
  BMAA0748  17 100   6  767729 ..  767772 - -13.9  -4.50661   AACGCAGAATGAAAA GCGTAAAGCGCGCCGCCCGAC AGTG ATCGGGCGGCGCG-TCG-CGC ACGGATCAGGACATC
  BMAA0773   3  54 295  794163 ..  794183 -  -5.4  -3.59979   CCGGTTCACGCGAAA            TGCGCG CCGCTCGCC CGCGCA            TTTCGCGCGGCCGCC
  BMAA0780   4  44 121  802130 ..  802142 -  -4.7  -2.96274   GCGGCGAGAAGGAGA                CGGGC GGC GGCCG                CGAATCGGGCTCGGA
  BMAA0790   1  39 -34  813325 ..  813339 -  -2.7  -2.73364   CCTCCAGCGCAAGCA               GCGCG AACGA CGCGA               GCCAGTGCTCGCCCA
  BMAA0793   5  76 395  815055 ..  815072 - -14.1  -3.41229   ACACCGCGAGCAGAA             GCGCGGC CGGC GCCGCGC              GCAACATCGGGACAT
  BMAA0808   2  42 454  834519 ..  834529 -  -4.6  -2.62184   CCGCGGCGCATACGA                 GACG AGG CGCC                 GCCGGCCGTCGCTCT
  BMAA0808   2  42 443  834521 ..  834540 -  -4.2  -2.85351   GCGGCGCATACGAGA            CGAGGCGCC GCC GGC-CGTCG            CTCTCCTGCCGCAAG
  BMAA0818   7  52  24  844498 ..  844508 -  -4.6  -3.53012   TGCCGTGTCCGGAAA                 CGGC GGC GCCA                 GGGCACCATCCACGG
  BMAA0829  13  61 324  857874 ..  857891 -  -2.6  -4.21787   AAAAAATGTGGAAAA             GGGCGA GGCGTG TCGCGC              AACGAACGGAGCAAT
  BMAA0845   4  52 -28  869786 ..  869805 -    -5  -3.51232   GTCCCTTTAAACCAA            CTCCTG GAAAGCGG CAGGAG             CGTCCGCGGTTGCCC
  BMAA0852   4  74 194  876943 ..  876993 - -16.7  -2.75481   CTGTAACCGCAAGCA CGCGG-CGCGAGCGGCGCGCGCCG CCCC CCACCCGCGCTGCCCGCGCCCACG GCAGGCACGGCGCGC
  BMAA0862   3  86  78  886002 ..  886016 -  -5.7  -5.01732   AATTCTTTCAAAAAA               CGCTT GCACG AAGCG               TAGATGCTGCCTACA
  BMAA0878   8  70  55  898618 ..  898637 -  -9.2  -3.92324   GCTTCGAACATGAAA            CGCGCTCC GAAT GGAGCGCC             AGACTGCTGACGAAC
  BMAA0889  10  64 171  909408 ..  909426 -  -8.1  -3.72242   GCAAAGAAAGGAGAA            GTCGCGGC AAGC GCCGCG-C             TGCCATCGCCGCGGG
  BMAA0897   4  69 306  915365 ..  915422 - -14.3  -3.04322   GCGAAGCGGCGAACA GCGAGGCTCGGCGCTCATGCGCGACG-GC GGTT GCACG-CGCGCATGA-CGC-GAGCCAGGC ATGACGAGCGATGCG
  BMAA0911   4  50 302  924466 ..  924506 -  -6.1  -3.14564   GGAGGCGCTGACCAA TGTCGCGCG-GCATTCGG AGGCGA CCGAAGTCACGCTCGACA  TCATTCGCGACGAGC
  BMAA0927   5  78   9  945929 ..  945956 - -12.6  -3.76224   CCCGCATGCAGGAAA        GACGGGGCGAGC GACC GCACGCACCGTC         ACGGCGATTCACTCG
  BMAA0934   6 100 139  953451 ..  953470 - -10.7   -5.0538   CGGCATGCGAAAAAA            GACCCGG TGAGAG CCGGGTC             GAAGAGAGCGATGCA
  BMAA0942   7  54 428  956348 ..  956358 -  -4.6  -3.54919   AACGAGCCGGCGAAA                 GCGC TTT ACGC                 GTCGCTCGGTTTCGA
  BMAA0954  10  70  15  972625 ..  972666 - -14.9  -2.74488   GAACGAGCCGAACGA GCCGGAGCGTCCGGCGCGC AACC GCGCGGCGGCCGGCCGGGC  TGCGGCCGTTGCCGT
  BMAA0960   4  68  29  978313 ..  978370 - -12.4  -3.14132   GGGCCGGCCGACGAA CGGACGCGGCGCGGCGTGCGTCGCGAC GATCG GGC-CGGCGCGCGCCGCGCGGTGCGCG ACCCGTCGCCCGCGG
  BMAA0966   5  50 434  983929 ..  983939 -  -2.4  -3.61398   CTCTTCGGTGAAGAA                 CCGG ATT CAGG                 GAGCTTCACATGGGA
      pcaG   4  64  33 1001712 .. 1001748 -  -7.2  -3.71917   AGCCGAAAGCCGAAA   GC-CGAACCCGAACCCG AACC CGAGCCCGAGCCCGAGC    CCGAGCCTCGAAGTC
  BMAA0993   5  45 187 1015561 .. 1015571 -  -2.4  -3.29511   GGGACTTTGCTAGAA                 GCCC ATT GGCC                 CTATCGAAGGGGGCA
  BMAA1007   4  57 255 1036036 .. 1036056 -  -6.1  -3.54741   GATGAGCTCGCGAAA            CAGCACGTG CGA CACATGGTG            GGCGGGCGCTCGCCG
  BMAA1023  10  74 425 1061333 .. 1061376 - -16.7  -2.73875   GGGCTTCGAACAGGA CCGGCGCGA-CGCGC-CCACG CGCG CGCGGCGCGCGGCCGCCCCGG GCGACGCGCAGGCGG
  BMAA1036  10  60 401 1073239 .. 1073257 -  -4.4  -4.07568   CGGCGGGGTGGAAAA             GGGCGCGT TCG ACGGGCCG             GTGGATTCGCCGTAA
  BMAA1040   2  67  71 1077504 .. 1077543 - -13.5  -2.71011   AGCGCGGTTCAACGA GCGC-GCGCGACGGGCGGC GAGC GGCGGCCG-CGCGCCGCGC  CGACTCTCGACTCCC
  BMAA1043   2  50 233 1082593 .. 1082651 -  -7.1  -2.93616   ATCACGAAGAGGACA TGGCCGTGTTCGGCGGGCTGCGGCGGCT CGTG AACCGCAGCGGCGCGGCGATCGCGGCG- ACGCTCGTCAACGGG
  BMAA1043   2  50  31 1082835 .. 1082853 -  -5.8  -3.12351   GCCGCGGATACCGAA             CGCGTTCG GCT CGGGCGCG             GCGCGCCGCGCGGCT
  BMAA1051   5  49  86 1092881 .. 1092907 -  -3.5  -3.53012   GTGCCGCGGCCGAAA         GCCGGCCTGCA CTATC TGAGGGTCGGC         CGGGATTCGTGAAAT
  BMAA1059   6  69 -51 1102231 .. 1102278 - -13.2  -3.05384   GCGCCGTCCACTCAA TGCGCGGCCGAGCGCCGCGCGTG CGC CTCGCCC-GCGCCCATCCGCGCG AGCACGTGCTCGGTC
  BMAA1066   9 100  11 1109165 .. 1109205 - -20.4  -3.53012   GTGCCGTGCGCGAAA CGGCGGCGGCCGTCG-GCC GCCC GGCGCGACGGCCTCCGCCT  TTCACACCCTTCAGC
  BMAA1071   5  49 239 1113465 .. 1113502 -    -7  -2.71712   CGGTTGCCGGCAAAT  GCCGAC-CGCTGAATAGC GAAG GCGATTC-GCGTGGCGGC   CGCGCGCCGCCATCG
  BMAA1084   5  55 416 1126663 .. 1126674 -  -7.2  -3.30338   ACAACGGCCGCACAA                GCGC ATCC GCGC                 GCAGGCCCATGCGGC
      folE   9  95   5 1139539 .. 1139563 - -18.5  -3.55444   CCCGCATCCGGCAAA          CGCCGGCCGCG GCG CGCCGCCGGCG          TCGCCTAACGGTGGA
  BMAA1095   7  72 283 1140965 .. 1140989 - -14.9  -2.87344   GAGCGCGCGGACACA          GGCGCGAGCGC CGC GCACGCGCGCC          GTTTTCCGACGCCGA
  BMAA1098  12 100 138 1144342 .. 1144363 - -17.3  -4.98672   CGCAAAAAGAGAAAA           GCCGCGCGA TCGC TCGCGCGGC            AAAATCCGCCTGCAT
  BMAA1110   4  59 420 1157824 .. 1157845 - -10.1  -3.09834   GAGCGGATGATGGAA           GCGTCTGCG CGAT CGCATACGC            GTCCGGCGGCACGCG
      dhbF   8  87 247 1166408 .. 1166457 -  -9.2  -4.67556   AGAACACGCGAAAAA GATCGCGCTAGCGCGGCGAT-CGG GCTG CCGTAT-GCCGCGCCGGCGCATGC GGCCCACGTGGCGTG
      tctE   5  66 447 1179303 .. 1179316 -  -5.9  -4.08767   CCCATGTGGCCAAAA               CGGAC GAAC GCCCG                CATCGCGAACCGGCC
  BMAA1132  10  80   4 1187703 .. 1187739 - -15.8  -3.16564   GCGGCACGGGATGAA   CGCG-GGGCGGCACGGC GTCC GCCGCGTCGCCCGCACG    CGATCATCCCGGCGC
  BMAA1146   4  63 350 1200518 .. 1200532 - -12.8  -2.78384   TGCGGCTCGACGACA               CGCCGC TCG GCGGCG               CGCGCTTCGCGATCA
  BMAA1151   3  79 303 1205694 .. 1205720 - -15.2  -3.31792   GGATCATCTCGACAA         CGGCGTTCGC GCAACAG GCGAACGCCG         TTTTGTATCGTCGGC
  BMAA1156  10  69 187 1210835 .. 1210871 -  -6.4   -4.1891   CGCCTCGAATAGAAA   CGCCCTGCGCCCGTCCGC CCC GCGG-CGGCCGC-GCCCG   TCCCCTGCCCTGCAC
  BMAA1163   5  59 140 1216314 .. 1216364 -  -8.9  -3.28447   CCATGTAGCAGAAGA CGATCAGCGCAACCTTCAGC-GCC GCGA GGCCGACGACGGCCGCGACGATCG CGGGCGAAGCCGCGC
  BMAA1170   8  78  36 1223899 .. 1223946 - -17.7  -2.71144   CACGGGCTGCAACGA GCGCACACGCGCGCATCGCCCG GCGCG CGACCGATGCGCCCG-GCGCGC GGGCCCACCGACGCG
  BMAA1180   5  77  16 1230681 .. 1230691 -  -3.2  -4.67982   GTCGATCCAAGAAAA                 TCCG CCA CGAA                 AAACGGCGACGCGGA
  BMAA1193   3  66  59 1242409 .. 1242435 - -13.6  -2.64933   TACGGATCGATACGA         CCGGCACGGCGG GCG CCGCCCTCCCGG         CGCGCGCGTTTCGCG
  BMAA1200  14  72 224 1250978 .. 1251007 -  -9.1  -4.08692   CAAGCTGCCCCAAAA       CCGCCCGGGCGCC GATC GCCGCCCGGATGA        TGCGGGCCGACGGGC
      katB   3  55  62 1321857 .. 1321873 -  -6.5  -3.53012   CCGCCCCGGCGCAAA              CGCTTGC GCC GCAACCG              CCTCGGCCGGCACGC
  BMAA1228   6  45 103 1325626 .. 1325636 -  -2.4  -3.29511   GGGACTTTGCTAGAA                 GCCC ATT GGCC                 CTATCGAAGGGGGCA
  BMAA1234   9  60 470 1329679 .. 1329692 -  -9.5  -3.14132   GCGGTCGCGCACGAA               CGCCG CACG CGGCG                GCAAGCGCACGCTGT
  BMAA1252   1  59 286 1349711 .. 1349740 -  -9.9  -3.05384   CGGCGTTTCACGCAA       TCCGGA-GCGCGGC GCC GGCGCGCATCCGGC       GTACGTGATCGCGGG
  BMAA1258   5  55   6 1356408 .. 1356429 -  -7.9  -3.34398   CGCCGGCGCGAAACA           CGCGC-GCCG CCC CGCCTGCGCG           CTCGTTCAATTGAAC
  BMAA1281   4  54 201 1384529 .. 1384550 -    -5  -3.57144   TCGTCGATCCGCAAA           GCGGCGCG GCGCTT CGCACCGT            CACGTTCACCGAGCT
  BMAA1290   7  49 393 1393598 .. 1393612 -    -7  -2.70932   CGCGGTGTCGAACCA               GCGCGC GGG GCGGGC               GATCGGCGGCGTGTC
  BMAA1297   5  65 219 1403360 .. 1403406 - -10.5  -3.53012   GTCGTCGCGTCGAAA CGCGCGGCGCAGCGGATCGCG CCTTC CGCGTGACGGAGCGGCGCGCG CCCCACGTCTGCCGA
  BMAA1304   8  63 175 1410884 .. 1410904 -    -9  -3.54129   GAGACCTGGGTGAAA           CG-CGTGCC GTAC GGCACGACG            CCGCTCGACGACAAG
  BMAA1310   7  69  11 1414299 .. 1414311 -  -5.5  -4.29981   GAAACATACGTAAAA                TCCGA CAC CCGGA                GCTGATTCGGTCAGC
  BMAA1320   9  66 136 1421438 .. 1421469 -  -6.6  -4.03141   AGGATCACGAAACAA      TGACGCCGATTGCGA ACG CCG-AATCGGCGCGA      ATCGTTCTGCGCCGC
  BMAA1323   9  78  46 1424156 .. 1424181 - -16.2  -3.08032   TGCGCGCCAAAAGCA         CATCGGCGCC GCGATG GGCGCCGATG          CAGGCCGACGTGCAG
      cepR   9  68  64 1448269 .. 1448293 -  -2.8  -4.43844   TGAGCATGGAGAAAA         GCATCTCCAGC GTGA GCTGGAC-CGC          GAAGGAAGCGGAACC
      ribA   4  79 377 1450883 .. 1450925 - -19.1  -2.53263   GGCACCGGCAACGCA GGCGTCGGCCCGCCGGCGCG ATAC CGCACCG-CGCGCCGACGCG GCGCGCCCCGAATCG
  BMAA1357   2  48  21 1458263 .. 1458274 -  -5.8  -3.03124   CGTCATCGTTCAACA                TGCG AGAT CGCA                 TGCCAGCGCCGGCTG
    mmsA-2  10  83  68 1481801 .. 1481819 - -13.1   -4.1023   AAGCGCAAAGAAGAA             GCCCGCG TGCTG CGCGGGC             TTTGAAACAGGCCGT
  BMAA1394   6  74  58 1500095 .. 1500135 - -12.3  -3.64703   CGCCGTCGATCGAAA  CGCCGAGCGCCACGTGCCC GGC AGGCGGGGAGCGCGCGGCG  CACGCGGCCCGCAAC
      osmE  10 100 -41 1507878 .. 1507936 - -28.3  -3.62096   CGCCACCAGCCGAAA CGCGCGGCGGCGCGCGCTCAGGCGCGCG GCTCGT CGCGCGTC-GAGCGCGCGCCGCCGCG-- CAGCAGCCCTTCGCG
      osmE  10 100 -42 1507879 .. 1507937 - -42.6  -2.77043   GCCACCAGCCGAAAC GCGCGGCGGCGCGCGCTCAGGCGCGCG GCTCGT CGCGCGTC-GAGCGCGCGCCGCCGCGC AGCAGCCCTTCGCGA
  BMAA1415   1  55 224 1519730 .. 1519740 -  -8.2  -3.08679   TCGTCTGACGGAAGA                 CGGC AGC GCCG                 TGCTCAAGGGCCTCG
  BMAA1426   2  59 170 1533780 .. 1533811 - -10.7  -2.55074   GCGAACGCGAACGCA      CGCTGACGCGGCG CGAACC CGCCGCGCGCGCG       TCATGTCATGAGCGA
  BMAA1434   8  71 394 1541137 .. 1541166 -  -2.7  -4.67011   AAGCTGATCGAAAAA       CGGCTCGCGC-TGT ACG ACACGATCGCGCCG       CTCCTGAACCGCCTG
  BMAA1461   9  67   9 1587666 .. 1587723 -    -4  -4.25104   GCGCGGCGAGCAAAA CGAAGCACACGCCGC-CCGCGCGGAC GAACAGCG GAACACGCGGCGCGGCAC-CGCCCCG CGCGAGCGTCACGCA
  BMAA1464   3  63 -20 1591110 .. 1591148 -  -8.6  -3.53811   GGCAGCCCGCCGAAA   CGGGCCGCCGCCGCATGT TCA ACGCGCCGCGACGTCCTG   CTTGCCCGGCTCGCG
BMAA1478.1   2  53 455 1608871 .. 1608883 -  -7.7  -3.16564   CGTCGACGGCATGAA                GAGCA TGA TGCTC                GCGGCGCTGCTGATG
  BMAA1482   8  70 331 1613531 .. 1613574 - -12.2  -3.29144   CGACGCGCTCGACAA GGGCGCGCGCGTGACGACGG GCGG CCAGCGCCACCCGCTCGGCC ACGGCTTCTTCGAGC
  BMAA1490  13 100  40 1621452 .. 1621477 - -16.9   -4.1891   GGCCGGCAAGACAAA         CGGCCCGACGCT TCG AGCG-CGGGCCG         CCTGTAGACATCCGC
  BMAA1493   4  60 233 1625113 .. 1625137 -  -7.8  -3.67597   GCTGGCATTCAACAA          GGCCATCATC GAACG GGCGATGGCC          CGCCCCGATGTTTCC
  BMAA1498   8  85 228 1630261 .. 1630286 - -16.2  -3.56092   CGACCACGGCGGAAA         CGGGCTTCGC TTCGCG GCGAAGCCCG          TTTTTTCATGCGCTT
  BMAA1512  12  52 -28 1643114 .. 1643133 -    -5  -3.51232   GTCCCTTTAAACCAA            CTCCTG GAAAGCGG CAGGAG             CGTCCGCGGTTGCCC
      bapC   4  53 420 1653128 .. 1653177 -  -7.1  -3.14881   GAAGGGCGCGACGAA CGCGGCGGACGGCGCGTGACGCA GTAGCG TG-GTC-CGGACCGTCCGGCGCC TCCGCCCGGATGGTT
  BMAA1553   4  44 343 1679894 .. 1679929 -  -6.6  -2.53263   CGCATCGTGAACGCA    CTCGCGAGCCGCCGCG CCTG CGCGACCGATCGCCCG     CTGCGCGTATCGGTG
  BMAA1560  13  89 302 1685573 .. 1685628 - -18.3  -3.28712   GGCCGGGCCCGATAA GCG-CACGTG-ACGATCGGCCGCCTGC CTTC GCGGGCGGCCGATCGAGCCCATGCCGC TGCTGCGGCCGGCGC
  BMAA1564   3  78 -45 1690088 .. 1690123 - -10.5  -4.18018   CCCGCTCAGCGAAAA   TCCG-CG-TGCTGCCGC ACCA GCGCCAGCATCGACGGA    ATCAGCCCGCGCATG
  BMAA1575   5  71 344 1703825 .. 1703859 - -11.5  -3.66921   AATCCGAACGGGAAA    TTCGATCGCGTCG-CGC TGC GCGCCGACGCGG-CGAA    CCTCGTCGAAACGCT
  BMAA1579   5  69  75 1707976 .. 1707994 - -13.8  -3.05384   GCCCGGCCGAGTGAA             CGCCGCGC GGC GCGCGGCA             TCGGCGCATCGAATG
  BMAA1595   7  82 139 1730706 .. 1730761 - -11.3  -4.18674   GCGATACAGAAAGAA CGACCGGCAGAC-CGC-GCTGTCCGGC TGCCGC GCC-GACAGCAGCGAGCCCGCCGG-CA TCGCGCGCACCTGCG
  BMAA1601  10  70 112 1737531 .. 1737587 -   -15  -2.73364   CGCGCATGCGAATCA TGCGTGGTGACGCGCCGCGCGCCTAAGC GCG GCCC-GACGCACGGCGCG-CGCCTCGCG TGCGCATCGCCATCG
  BMAA1640   5  51 272 1776923 .. 1776949 -  -3.7  -3.54543   AGCCAGCCGCTGAAA        GGCG-CGATC-GC GGT GCTGATCGTCGCG        GTGCTGGCGGGGAAT
  BMAA1657   8  72 258 1806983 .. 1807021 -  -8.6  -4.09685   CGCGAGCTCTGAAAA   CACGCGGGCGCGCCCGCT ATC ACCGTGCGCGGCCATGCG   ATGGCGACGCCGGAC
  BMAA1660   6  72 107 1810117 .. 1810156 - -14.2  -3.17075   GTTCGCGCAAGCGAA  GGCGGC-CCGGCTCGACCG CGC CGGCCGAGGCGGCGCAACC  CGTTCGCCGCCCTTC
  BMAA1667   6  65  74 1817970 .. 1818025 -  -9.5  -3.53012   TGCCGTCGCCCGAAA CGATCGCGGCGCTGCTCG-GCCACGCG TGAG CGCGCCGCCCGGGCTCCGCCG-GAGCG CCCGCACCGCCTCCC
  BMAA1677  12  63 227 1829371 .. 1829387 -  -4.3  -4.11751   ACGAAGCTCGGAAAA              TTCGCGC TCA GCACGAG              CATTACGCTCGTTGG
      bph2   8 100  54 1856520 .. 1856545 - -18.3  -5.64274   GCACGGACAAAAAAA         TCCCCGCGCGC TCGC GCACGCGGGGA          TTTTTTCGGACTGTC
  BMAA1711   4  61  18 1871360 .. 1871394 -  -6.4  -3.72576   CGCCGCTCGACGAAA    CGCTGCGCTGGATGT ACGGCG ACATGC-GCGCGGCG     CTCGGCGCGCGCGAG
BMAA1711.1   2  61 347 1871360 .. 1871394 -  -6.4  -3.72576   CGCCGCTCGACGAAA    CGCTGCGCTGGATGT ACGGCG ACATGC-GCGCGGCG     CTCGGCGCGCGCGAG
  BMAA1736   6  75 206 1894137 .. 1894171 -  -4.8  -4.58283   GAATGCCTCGAAAAA     CACTGCGAGACTATCG TCC CGATTGTCGCGTTGCG     CCGGCAATGCCGCGG
  BMAA1742   6  52 409 1901196 .. 1901218 -  -5.4   -3.4582   CGATTTCACGAAAGA           GGCTGTCGAC ATC GTCGTCGACC           ATGGCATCTCAGGTT
  BMAA1756   9  67 316 1916181 .. 1916226 -  -9.5  -3.65522   GATCCATCGCAAGAA CGGCGAAACGAAGCGCGTGCCG GTG CTGCT-GCGCATCGATACGCCG ATCGAAGTCGACTAC
  BMAA1761   6  45 138 1922753 .. 1922763 -  -2.4  -3.29511   GGGACTTTGCTAGAA                 GCCC ATT GGCC                 CTATCGAAGGGGGCA
  BMAA1771   2  83  20 1934703 .. 1934750 - -12.6  -4.07568   TGCTCCCCGCGAAAA CGCGCCGCCG-CGCGGGC-CGC CCGATC GCGCGCCCGAGTCCGCGTCGCG CACGCCGTGCGGCGC
  BMAA1774  10  67 144 1938030 .. 1938057 -  -9.7  -3.63515   GCCGATCGTGAAGAA        GCTCGGCGGGC TCGCGG GCCCGCCCGGC         GATTCGCGTTGCCGA
  BMAA1792  13  69  -9 1959455 .. 1959471 -  -7.9  -4.07885   CAGCCCCGGCGAAAA              CCACCCG TCA CGGGTGC              CGGATATAGTCGACA
  BMAA1804  11 100  56 1971693 .. 1971716 - -15.4  -4.55128   AGCCGCAAAGTAAAA          GGCCTTCATC GCCA GATGAAGGCC           CAGACTGCTGACGAA
  BMAA1808   6  77 433 1974640 .. 1974668 - -18.1  -2.52464   GCGCCGCGCAAGCGA        GCGACGCCGCCGC ATG GCGGCAGCTTCGC        CGCGCGCTGTGGCCG
  BMAA1817  13  69  -7 1983991 .. 1984024 - -10.9  -3.53012   GCCGGCCGCGCGAAA     CG-GCCGGCGCACGCG CGC CGCGTGCGTCAGAACG     TGTGACGCACGCCGA
  BMAA1831   4  52 -69 1998708 .. 1998753 -  -4.5  -3.53012   GTCGGCCGCCTGAAA CGCCTTCA-GCCGCCAGCCGCG CCG CACGGCGAGCATCCTGAGCGCG AATCCCACGGCCAGC
  BMAA1838   7  93  26 2007045 .. 2007090 - -18.2  -3.54297   ACGCAGGAAGGAGAA CGCGCGCCGCCGGCGCGA TATCGCTTCG CCGTGTCGGCGGCGCGCG CCCGCGACACGCGCC
  BMAA1845   4 100  48 2013087 .. 2013112 - -16.1  -5.40072   GCGCCGGCAAAAAAA         GACGGCGCAGC CAAA GCCGCGCCGCC          TTCGTCGCCTTCGCG
  BMAA1853  11  54 472 2024649 .. 2024669 -  -4.6  -3.57263   ACGCGCACGCCGAAA            TCCGCTGC GGCTG GCTGCAGA            ATCCGACGCCCGGCA
  BMAA1875   4  76  -2 2053897 .. 2053922 - -13.9  -3.53012   GCCGCCCCGCCGAAA         CCGGCCGCCGC CGAC GCGGCGGCCTA          CCCGCACGGCTTGCT
  BMAA1886   4  50 338 2066494 .. 2066504 -  -6.8  -3.21218   ACGCGCTACGAGGAA                 CTGC TCG GCAG                 CGGCATCGAGTGCCG
  BMAA1886   4  50 -35 2066867 .. 2066877 -  -6.8  -3.14132   CGGCCGCTCGACGAA                 CGCA CGA TGCG                 GCGTCGACATACCGC
  BMAA1892   0 NONE
  BMAA1896   4 100 109 2075901 .. 2075948 - -17.7  -4.08064   AATCCGTCCGGAAAA GTCGACCCGTCGCCCCGCGCC GTTCAT GACGCAGTGCGACAGGTCGAT CAACAACACAACATG
  BMAA1917   3  43 351 2103939 .. 2103953 -  -2.8  -3.14602   TTTATTCGATGAATA               TGCG CCGCCAT CGCA               TTCCATCGGATTCAA
  BMAA1936   4  56 282 2125266 .. 2125276 -  -8.2  -3.20382   TCCGATATCGACGAA                 GCGC CGC GCGC                 CGTCACGCGAGCGGC
  BMAA1948   6  52 443 2136711 .. 2136733 -  -5.4   -3.4582   CGATTTCACGAAAGA           GGCTGTCGAC ATC GTCGTCGACC           ATGGCATCTCAGGTT
BMAA1953.1   9  93  -1 2144146 .. 2144201 - -21.1  -3.16564   GGCCCAGCGGACCAA GGGGGGGGCCGAACGC-GCGCGGCGCG GGCC CGCGGCGCGCCGCGCTC-GCCCGCCTC ACGTGGCGGCGGCGG
  BMAA1968  12 100  55 2157181 .. 2157201 - -11.1  -5.06816   ACGCTCGAAGAAAAA            GCGGCGTTC GCA GAACGCCTC            AGACTGCTGACGAAC
  BMAA1979   1  72 434 2166446 .. 2166462 - -13.7  -3.16564   GCCCGAGCCGATGAA              CCTCGGC AAT GCCGAGG              AAGTGTCGATGCTGC
  BMAA1982   1  51  66 2170873 .. 2170922 -  -8.6  -2.52464   CGCTGCGCGAACGCA GGCCGATTCCGACGCACGTCGACGC GAT GCGGCG-CGTG-GTCG-AAGCCGCC GATCGGCTCGCGCGC
  BMAA1986   6  50 246 2174609 .. 2174635 -  -6.5  -3.13403   CGTGCTCGACGAAGA        TCGCCG-GCAAC GCGC GCTGCGCGGCGG         ACAGCAGGTGCTCGC
  BMAA2023   5  69  96 2211077 .. 2211093 -  -7.9  -4.03234   GCGGGGCGAGAGAAA              GCAACGC AAC GCGTGGC              ATCCGCGCCGGGCAT
  BMAA2033   6  52 466 2223878 .. 2223891 -  -6.7  -3.28712   CGGGCTCTTCGAGAA               GATCG GCGC CGATC                ATTTTTTTCCGACGG
  BMAA2033   6  52 384 2223947 .. 2223973 -  -9.2  -2.72344   GCGGATGCGCAAGGA         CGTGGCGACCGC GCG GCGGGCGCGGCG         TTAGCGGCGTTCCGG
  BMAA2055   4  56  26 2248718 .. 2248728 -  -8.2  -3.17392   GACGGGGCAACGCAA                 CGCG CGC CGCG                 AACGAACCGTCGCCG
  BMAA2072   9  89  41 2265605 .. 2265642 - -18.4  -3.35996   GACGCTGACCGATAA   GCGGCATGCCGCGCGC GATGCG GCGGGCGGCATGCCGA    ACGCCTGCGATGCGC
  BMAA2093   5  93 145 2299666 .. 2299716 -   -18  -3.59979   GTTTCGCATCCGAAA CGGCCGCCGTCGCGCTTTCCGGGC AGC GCGCGCGTCGCGCGACGCCGGCCG TGCTCCGCCCGCCCG
  BMAA2110   5  59 400 2315427 .. 2315454 -  -9.1  -3.25942   ACGCGGCGACATGAA        GCTGCCGGTGA TTCTCG TCACCGGCTAC         GCGGAGGAGTTCGAC
  BMAA2116   6 100  59 2320449 .. 2320467 - -17.4  -4.72188   CGAATCGAAAAGAAA             CGGGGCCC AGC GGGCCCCG             TTTCAGACTGCTGAC
  BMAA2115  10 100  58 2320486 .. 2320509 +   -11  -4.84918   CAGACTGCTGACGAA          CCCCACGTTT TTGT GAGCGTGGGG           TTTTGTCTTTCTGGG
  BMAA2111   4  45 345 2317725 .. 2317735 +  -6.8  -2.56596   AAGACCGGGAGGCGC                 GCGA TAT TCGC                 TCGGTTCCTGAAGGA
  BMAA2104   6  52 343 2311181 .. 2311206 +    -6  -3.28712   GCACGACGTCCGCGA         CACGCTGCGC CATCAC GCGCAGCACG          TTGTCCCCGACGACG
  BMAA2104   6  52 393 2311231 .. 2311243 +  -7.7  -3.07043   ACGACGTGGCCGAAG                CGATC GTT GATCG                TCTTGAAATGGTCGA
  BMAA2092   5 100  15 2299637 .. 2299680 +   -21  -3.53012   ACTGCTGCCCACTCA TCGACACGGCGGCCGTTTCG CATC CGAAACGGCCGCCGTCGCGC TTTCCGGGCAGCGCG
  BMAA2075   6  71  57 2269823 .. 2269838 + -11.8  -3.59979   TCGTCAGCAGTCTGA              GGGCGC CAAA GCGCCC               TTTCGCATGACGAAG
  BMAA2071   5  61 344 2265879 .. 2265891 +  -6.2  -3.74519   GCGAACTTTTGCAAG                GCGG CGATC CCGC                TTTGCTGAGCCTGTT
  BMAA2054   5  58  50 2248621 .. 2248640 + -11.4  -2.52464   CGCCGGACGAGCGCG            GCCTCGTG CCGG CGCGAGGC             TGCGTTGCACGCGGC
  BMAA2034   4  63 150 2226063 .. 2226082 +   -10  -3.33696   TCCTGATACTGCGCG            CTCG-CCGC GTC GCGGTCGAG            TTCGTTCGCGAGCGA
  BMAA2022   1  48  71 2210949 .. 2210973 +  -7.1  -2.53876   CAGGCCGGCCGAATG          GCGCGTTCG ACGCGCG CGAACGCGG          TGCGTTGGCCTAGGC
  BMAA2017   0 NONE
  BMAA2009   6  59   2 2198714 .. 2198739 + -11.1  -2.81547   GCCTCTGTGCCTGAT         GGCCGGGATCGC GAC GCG-TCCCGGCG         TCGTTGATGTCGGAC
  BMAA2002   7  53  27 2192931 .. 2192943 +  -2.6  -3.71873   CGTCCCGTCTGCGGT                GCGG CCGTC CTGC                TTTCGGTATGGGTGC
  BMAA1984   4  59 397 2174112 .. 2174122 +  -8.2  -3.30124   CGTCGATGCGCGTGT                 CGGC CAC GCCG                 TTGTGCCCGGTGCGC
  BMAA1967   4 100 242 2157216 .. 2157239 +   -11  -4.84918   CAGACTGCTGACGAA          CCCCACGTTT TTGT GAGCGTGGGG           TTTTGTCTTTCTGGG
  BMAA1958   7  49  21 2148102 .. 2148139 +  -4.6  -3.37344   AACCGCGCGGGGCGT   CCGGACGCGAGCGGGCG CAGAC CGCGCGGGCGGG-CCGG   TTCGTTCGATGCGGC
  BMAA1953   4  50 -32 2144090 .. 2144105 +    -6  -3.13522   GAGCTGCAGGATGTC              GCCGCG CTGC CGCCGC               TGTTCGTCGCGGGCT
  BMAA1947   3  52 -28 2137103 .. 2137122 +    -5  -3.51232   GGGCAACCGCGGACG            CTCCTG CCGCTTTC CAGGAG             TTGGTTTAAAGGGAC
  BMAA1935   5  78 306 2125876 .. 2125912 + -12.2   -3.7732   GGCGCCGCCGACCGC   CGCGC-CGGCCACGCCGC CGA GCG-CGCCGCCGAGCGCG   TTGTTCATGTCGCCG
  BMAA1918   5  55 252 2105981 .. 2106004 +  -6.6  -3.48474   CGCCGCTCAAGCGCT          CGCCGCGTCCG TTT CGG-TGCGCCG          TTCGTTGTGCGTTTC
  BMAA1895  10  53 328 2075908 .. 2075922 +    -7  -3.14564   CCGGAAAAGTCGACC               CGTCGC CCC GCGCCG               TTCATGACGCAGTGC
  BMAA1891   4  52  71 2071183 .. 2071194 +  -7.2  -3.06183   AAACGCGCTCGCCAA                GCCG AACC CGGC                 TTCGGTCGCGATCCG
  BMAA1874   2  45  58 2053885 .. 2053932 +  -3.9  -3.14132   GCGCCGCGGCCCGCC GCCCCGCCGAAACCGGCCGCCGC CGAC GCGGCGGCC--TACCCGCACGGC TTGCTCGCGACGAAG
  BMAA1866   2  48 466 2040838 .. 2040858 +  -8.1  -2.62616   CAATGAGGCCCATGC            GCAGCGCGC CGT GCGCGCGGA            TCGTCTCGAACATCG
  BMAA1857   3  49 118 2030566 .. 2030582 +  -3.5  -3.40403   CGAACCGCACGAAAG              CGCGCAC CGC GGGCGCC              TTCTCGTGCCGGCGA
      cioB   4  75 268 2006901 .. 2006938 + -16.9  -2.92463   TTGCAGCGCGTCAAC   CGGCGGCG-CGGCGGCGC GGG GCATCGCAGGCGCCGCCG   TCTCTCAGTCATCCG
      hmuV   1  40 208 1998843 .. 1998882 +  -3.4  -2.70932   ACCCGTCAGCAGCGC  GATGCT-CGCGTACAGCTC CTT GCGCAGCACGAGCGGCATC  TCGTTGCAGAGCAGG
  BMAA1816   5  56 -10 1983951 .. 1983968 +  -9.1  -3.14132   CCACCGAGACGGCGA             GCGCGGCG TAG CGC-GCGC             TTCATGCGCCGGCCG
  BMAA1807   5  65 -14 1975053 .. 1975100 + -14.1  -2.52464   GTGTTCTTCCGCAAG CCGCTCGCGCGCTGAGCGCG-GC CGCC GCACGCGGTCAGC-CGCGCCCGG TCAATTCAGCCGCGC
  BMAA1790   3  48  15 1959181 .. 1959193 +  -7.7  -2.63079   ACCACTTCACTTACC                CCCAT TCG ATGGG                TAGATTGTGTCGGGA
  BMAA1775   7  63  55 1941073 .. 1941102 +  -8.5  -3.55761   TGTTCTGCGTTCAAG       CGTCCGATGTCGG ATGC CCGACGTCCAACG        TTTCAACGATCACTC
      acnA  15 100  60 1916355 .. 1916371 + -15.1  -5.63103   CGCGGTCGATTTGAA              GCCCGGC CTG GCCGGGC              TTTTTTTGGTTCAGC
  BMAA1743   9  95   9 1902829 .. 1902856 +   -17  -3.79747   CCGCTGAAAGCGAAA        CACCCCGACAGG CGAA CCCGTCGGGGTG         TTTCGTCGTACATGA
  BMAA1737   4  51 385 1898173 .. 1898193 +  -3.2  -3.61398   AGGAAGCTCGGCAGT            TGACGCTT CAGGT ATGCGTCG            TTCTTCGCGCACCCC
  BMAA1710   4  47  26 1871508 .. 1871526 +  -2.3  -3.39482   CAGCGCGATCCCGCA             CTCCGCT TCGGC AACGGGG             TTGTGCATCGTGTTC
  BMAA1710   4  47 128 1871610 .. 1871652 +  -4.1  -3.30243   GAATTGAATGCGCAA GCG-GCCGTAGACGACGTAGA ACA TCT-CGTCCTCGTCGGCGTGC TTGTGCCACGTGAAT
  BMAA1701   3  74 292 1858736 .. 1858764 + -16.7  -2.73364   ATGGATCCGCGCGAA        GCGAACGCGCGGT CGG GCGGCGCGTTCGC        TGGTTCGGCTCGCAA
  BMAA1684   2  80 230 1840159 .. 1840210 + -15.9  -3.14211   GGCGCGCGCCGGTAG GCGGCGGGC-TCGATGGAGCCGGCG CTCA CGCCGG-TCCGTTGATGCCGGCCCC TTCATGCCGGCCCGT
  BMAA1676   1  49 402 1830042 .. 1830074 +  -3.2  -3.53012   GCAGCCGGAGTCGAA      CCGACCTGGCGCGG GCTGA CCGCACCAACTGGG      TTTGAAGCCCAGCCG
  BMAA1666   3  55 146 1818144 .. 1818166 +  -3.4  -3.70902   CACGCCCTCCCAAGC          CGGC-GTCT TCATGT AGGCGGCCG           TTTCGCTCTCCAGCA
  BMAA1659   6  50 463 1810563 .. 1810575 +  -6.2  -3.14881   GCCGTGCTCGACGAT                CGCC TGCGC GGCG                TTCATCAGCAGATTC
  BMAA1641   5  50  20 1779391 .. 1779406 +  -6.8  -3.20435   GCGCTCGGTGCTTGG              CGCCAG GTGC TTGGCG               TTCGTCGCTCGTTGC
  BMAA1619   5  67  18 1759505 .. 1759537 + -10.5   -3.6422   AACCGATGCCCGCAC     GCGCGCC-GGCCGC CGTCGC GCGGCCCGGTCCGC      TCTTTTCGGCGGCTC
  BMAA1612  10  65 326 1752408 .. 1752434 + -13.6  -2.52464   CGCCTGCGCGCGCGC         CGCGGGCTCGGC GGC GTCGGGCCCCCG         TGCGTTGGCGGCGAC
  BMAA1600   7  62  26 1737566 .. 1737615 + -11.3  -3.01924   GCCTAAGCGCGGCCC GACGCACGGCGCGCGCCTCGCG TGCGCAT CGCCAT-CGCGCGCCGGGCATC TGTTGCCCCCCGGTC
  BMAA1594   2  55  59 1730958 .. 1730984 + -10.1  -2.52795   ATTGCTCCGTTTCGA        T-CCCGCCGACG CGCG CGCCGGCGGGCA         TCCATTCGCCCGGTT
  BMAA1583  12 100 380 1711315 .. 1711349 + -26.5  -3.09671   CCCCGCAATGTCGTG    CGCCGGCGGCAGCGCG TCGC CGCGC-GCCGCCGGCG     TGTTCCGATTCCCGT
  BMAA1578   1  71  68 1707998 .. 1708012 +   -10   -3.7791   CGGCGCGCGGCATCG               GCGCAT CGA ATGCGC               TTTGCTCGATGCTTC
  BMAA1565   5  91 116 1692405 .. 1692422 +  -9.1  -4.91109   CGCCGGCGGCGAATC             GCGCTGCG CTA CGC-GCGC             TTTTTCTCCTGCAAC
  BMAA1559   3  50 217 1685672 .. 1685690 +  -6.6  -3.14931   GACGCCCCGTGCGCA             TCGGCCGC GAT GCGATCGA             TTCCTCCCGCATACA
      bopE  14  79  10 1653156 .. 1653200 + -19.4  -2.56715   GCGTGACGCAGTAGC GTGGTCCGGACCGTCC-GGCG CCTC CGCCCGGATGGTTCGGATCGC TGAATTCGTGGGGAT
  BMAA1514   6  93 283 1645025 .. 1645061 +   -21  -3.23216   ATCGTCGGTACTCAA    TGTCGACGGCCGAACG GTGAG CGTTCGTCCGTCGACA    TTGCTCGTGCTGGGC
  BMAA1511   6  53 118 1643035 .. 1643045 +  -2.4  -3.72139   AGCAGCCGTTGCAGC                 CAGC CAA GCCG                 CTTTTTTGGGTTTGA
  BMAA1505   7 100  48 1638037 .. 1638070 + -10.9  -4.84359   CAAAGCGCCCCGCTT     CGTGCGGGGCGTCAG ACTG CTGACGAACCCCACG      TTTTTGTGAGCGTGG
  BMAA1505   7 100  75 1638064 .. 1638087 +   -11  -4.84918   CAGACTGCTGACGAA          CCCCACGTTT TTGT GAGCGTGGGG           TTTTGTCTTTCTGGG
  BMAA1502   6  52 443 1636754 .. 1636776 +  -5.4   -3.4582   AACCTGAGATGCCAT           GGTCGACGAC GAT GTCGACAGCC           TCTTTCGTGAAATCG
  BMAA1499   6  61 449 1634464 .. 1634482 +  -5.8  -3.72576   ACACGCGCCATGCGC             CGCCCGCC CCT GTCGGCCG             TTTCGTCAGAACGCC
  BMAA1492   7  82 466 1625287 .. 1625325 + -17.2  -3.05384   TTTCCATTTCCCCCG   CCGCGGCCCGCCGCCGAC ACC GGCGGCGCCGCGCCGCGA   TTCGCTCGCGCACCG
  BMAA1470   6  61 391 1600927 .. 1600954 +  -8.4  -3.44051   GCGGTTCACGCTCGC        CGCG-CGCTTGAG CGC CTCGAACGTCGCG        TTGTCCTCCTGCGCG
  BMAA1463   7  86 321 1590563 .. 1590596 +    -3  -5.18726   CGGATGCAGGCGGTT     AAGCAGTCCCTGTCG CCCCA CG-CTGGGACTGCGC     TTTTTATTGTCGGAC
  BMAA1435   1  52 280 1542950 .. 1542977 +  -7.6  -3.05844   AACAGCGCCTCGCTC        ACGTCGAGC-GCG GCG CGCTGCGCGACGA        TCTTCGCCTCGGAGA
  BMAA1425   1  67  -2 1533783 .. 1533814 + -13.8  -2.78384   AACGCGAACGCACGC      TGACGCG-GCGCG AACCCGC CGCGCGCGCGTCA      TGTCATGAGCGAGGA
  BMAA1414   5  79  78 1519844 .. 1519860 + -15.1  -3.36823   GCTCCGCCGACCCGA              CCGGCCC GAC GGGCCGG              TTCGCTTTTGCGCGC
  BMAA1404   2  42 393 1512425 .. 1512452 +  -4.9  -2.52464   AGCAGATCGAGCCCT        TCGAGCTTG AAGCGCTTCG CGAGCTCGA         TCGATTCGGCGAGCG
  BMAA1399   0 NONE
  BMAA1381   4  60 114 1486138 .. 1486158 +  -8.1  -3.58305   CGTGCGGAGCCGATT            CGCCAGCCG GTT CGGCAGCCG            TTTCACCCATTGATT
  BMAA1378   8  76 254 1481801 .. 1481819 + -13.8  -3.53091   AAGCGCAAAGAAGAA             GCCCGCGT GCT GCGCGGGC             TTTGAAACAGGCCGT
  BMAA1373   4  63 351 1475090 .. 1475135 + -12.3  -2.71503   CGCGCGAGCCCGGCC GCCGCCGCGGAGCACGCCGGGC CTT GCCCGCCGCGCCCCGCT-CGCC TCACTTGTTGTTCGC
  BMAA1358   3  81  90 1459647 .. 1459660 +  -2.3  -5.02074   GACGCGTACCCAGCG               CCTGC ATGG GCAAG                TTTTTTCACGCCTCG
  BMAA1339   8  95 119 1443075 .. 1443095 +  -9.7  -4.98531   CACGAATGCGAAAAA            GCCTCCG CGCAAAA CGGAGGC            TTTTTCCTTTCCGCG
  BMAA1322   4  73 465 1424531 .. 1424568 +  -9.7  -3.85698   GCGATCCGGTCCAGT   TCGGC-CCGCCCGGCCGG CAG CAGGTCGCGCAGCGCCGA   TTTGTCGAACGGGAA
  BMAA1311   7 100  56 1416033 .. 1416086 + -25.3  -3.54424   TGAATCGTCGCGCGT CGGC-CGGTGCCGGCGATGGTCGGCG CCG CGCCGAACATCGCCGGCGGCGCGCGG TTTGACGCCATCAGC
  BMAA1296   4  90 278 1403670 .. 1403724 + -17.9  -3.40403   GCGGCGCAGCCCGTC CGC-CTGCTCCTCGAGCGACGCGGCGG CGG CCGCCGCCT-GCTCGACGAGCGCCGCG TTCTGCTGCGACACC
  BMAA1292   5  64 325 1397564 .. 1397585 + -11.5  -3.13403   CGGCTCTCGACCGCG           TCGGCGAGC AGCA GCGCGCCGA            TCTTCGTCGACGACA
  BMAA1289   1  46   3 1394036 .. 1394084 +  -5.2  -3.01712   GTGCGTGAAGTGACT GCG-CGCGCGACGCGGCACGCGG CGAGAT CC-CATGCCGCGCAGC-CGACGC TCTTGAAGAACACGG
  BMAA1285   6  72   5 1389897 .. 1389929 +  -6.2  -4.36914   TTGCAGCCTGATTGC     CGTCATTTGGCG-GC CGGC GCGCGCCGAACGTCG      TTTTATCCGCGCGCG
  BMAA1282  10  90  79 1386268 .. 1386312 +   -17  -3.53012   AGGTCGCCTCGCGAA ACGGCCGGCGCGCGCCGCGGC GCGC GTCACG-CGAGCGCCGGCCGG TTTCGGCCGGCCCCG
  BMAA1261   4  53 187 1361174 .. 1361194 +  -8.1  -3.18728   CGGCAAAGCGAACAC            GGGCGCGCG CTA CGGGCGCCA            TTGCGTCTTGAACAT
  BMAA1257   2  52 -33 1356409 .. 1356430 +  -8.6  -2.78712   GCCGGCGCGAAACAC           GCGCGCCG CCCCGC CTGCGCGC            TCGTTCAATTGAACG
  BMAA1251   2  46 440 1350307 .. 1350329 +  -4.6  -3.04144   GATCGCAGCCGGAAT           CGCCGCCTGC ACG GCCCGCCGCG           TCTTCGCCATCGGCG
  BMAA1241   5  85  24 1336928 .. 1336974 + -16.8  -3.57561   TCGACCGGCCGCGGC CGCCC-GGC-GCCG-GCGTTCGAT GCA ATCGA-CGCGCGGCCGCCCGGGCG TTTGCGCCCTTGCGC
  BMAA1237   5  45  41 1333376 .. 1333399 +  -3.1  -3.34398   CCGATGCCGCGCGCC          GGC-GCCC ATGCCTGTC GGGCCGCC          TATTTGAGCCGGCCC
  BMAA1233   8  78  43 1330221 .. 1330246 + -17.5  -2.73771   CGCATGAACCGAAAC         GCCGGCGCGGC GCAA GCGGCGCCGGC          ATTTCACGCGTCTGA
  BMAA1222   4  51 174 1321644 .. 1321677 +  -4.4  -3.53811   CGCACCGCAGCGCGC     CGC-CATCCCGCCTC GCAAG GAAGCGGGCAGTGCG     TTTCGCGCAAGTGCA
  BMAA1199   5  56   1 1250597 .. 1250642 +  -9.6  -2.71731   CGCAAGACGGGCTGA G-C-GGCGCGGCGGCGCG-GCGG CGG CCGCGCGCGAGGCCGCGCGAGAC TGATTCACGCGTCGC
  BMAA1192   2  64 -30 1242476 .. 1242492 + -10.8  -3.18452   GCGTCGCCCGCCAGG              GGCGGC ATCGA GCCGCC              TTCACTTCACCTGAT
  BMAA1179   2  49 325 1230820 .. 1230833 +  -3.8  -3.50853   GATTCTTCACGTTGA               GCTG GAACTG CAGC                TTCTGCTTGCCGAGC
  BMAA1165   6  56 378 1218675 .. 1218692 +  -2.5  -3.90729   CGTCGTCGCGAGCCC             GCCCGGC TTGA GCAGCGC              TTTCTGCACGTTCTT
  BMAA1161   1  47 371 1216459 .. 1216487 +  -2.2  -3.53444   CACGGTCAGCGCCCG        CGCGCGCGCCGA GTCGA TCGTCATTCGCG        TTTGCGCCCCCATCG
  BMAA1157   6  60 150 1211760 .. 1211790 + -10.5  -3.14132   GGTGCTGCCGCCACA      GGC-G-CTCGACGCG CGC CGCGTCGAGGTAGCC      TTCGTCGCGCAGGCG
  BMAA1145   8 100 -10 1200596 .. 1200649 + -10.8  -5.02231   AGGACGCGCGCGGCG CCGCTGCTTGACGCCACG-CGTGCGG CAAT CCGCGCGACGCGGCGGCGCTC-GCGG TTTTTCGTGTTTTTC
      hpaR   5  59 352 1196665 .. 1196712 + -11.1  -2.78384   CGTCCATCGCGCGCA CGATCTGCGTGACGGTGGGCG CTTCGT CGCCCGCCGATACGTGGTACG TATCGTGCGCGAGCG
  BMAA1133   1  69 -24 1189803 .. 1189853 + -14.5  -2.62184   TCCATGCGGTCCGCG CGCGGTCCGCGCGCGG-CGTCAGT AAGG GCCGTCGCCCGCGCGCGAGCAGCG TCGTGTCGACGCCGA
  BMAA1125   2  61  12 1179146 .. 1179162 + -11.5  -2.87132   GTGACTCGCGCCAAT              CGCGCGT GAC GCGCGCG              TATGTCCGACACACC
  BMAA1116   1  69  30 1166448 .. 1166477 + -13.5  -3.01924   TGCCGTATGCCGCGC       CGGCGCATGCGGC CCAC GTGGCGTGCGCCG        TCTTCCCCGCCGCTC
  BMAA1104  13  87  20 1151917 .. 1151969 + -17.6  -3.29144   GCGCGGCGGCGCGCG GTGACGCGCCGCGGCCCG-CGTGACC GGC GGACGCGACGCGACGCGGCGCG-CGC TTGTGCGCCGCGTCG
  BMAA1101   5  72 472 1149883 .. 1149910 + -13.4  -3.14564   GCGCGCATTGCGATG        CCCGCCGAGG-CG CGC CGTCCTCCGCGGG        TTGATCGGCCGATAG
  BMAA1097   2  64 103 1144534 .. 1144572 + -11.1  -3.14931   ACTGCGAAACAGCGC  GGCGGC-GTTGCGCTCGAG CGT CTCGAG-GTGATAGCCGCC  TTCCTGCACGATCAG
  BMAA1083   4  66 -44 1127052 .. 1127088 + -12.1  -3.06501   CGTACGCGGTGTTCC    TCGGCAGCGCCGCGC CGCCGTC GCGCGGCGCGCCCGC    TTCAATAGACATCTC
  BMAA1064   0 NONE
  BMAA1058   2  53 161 1102353 .. 1102374 +  -7.2  -3.14132   CCCTTCGTTCGCGAG           CAGCGCCG CCTCCT CGTCGCTG            TTCGTGCAAAGCGCG
  BMAA1050   6  53 271 1093190 .. 1093205 +  -7.5  -3.22298   CGCGCCGAAGCTTCT              CGGCC GTTGCG GGCCG               TTCATCCTGGATCGC
  BMAA1026   9  86 146 1063749 .. 1063797 + -12.5  -4.21194   AAACTTCAGCCAGAA CGTCGTGCG-CACGTGCGGC-TCG CTGT CGACGCCGCACGTGCCGC-CGTGG TTTTCCATGATCGAG
  BMAA1021  11  62 198 1059382 .. 1059406 + -12.7  -2.52834   AACGCGTGTCGGACG          GCGCGGCCGCC GGG GGCGACCTCGC          GTTCGTGCTCGAATC
  BMAA1021  11  62 275 1059459 .. 1059505 + -10.7  -3.05463   GGATGGACGCCGCAC GCGAGCG-GGCGCATCGGGGACG ATC CGCCGGCG-TGCGCCGCGCCCGC TTCGCTCGCCGCGCT
  BMAA1008  11  74 307 1038711 .. 1038753 + -14.2  -3.28791   CGGCGAAGTAGCCGG CTACGCGCGCGCGC-TCGAC GGCAA GCCGACGCGCGCGC-CGTGG TTCTACGGCACCCAT
  BMAA0992   6  69 169 1015713 .. 1015753 + -14.7  -2.53263   GCGCCGTCGGCGGGG CATCGGCGGCGCGTCGAG GCATGG CTCG-CGCGTCGCCGGCG  TGCGTTACCGATGCC
  BMAA0988   8  68 196 1011667 .. 1011692 + -12.5  -3.17075   GCTTTCGCGGATCGG         CCCGGATCGCG CGCA CGCGGTCCGGC          TTGCCTTCGAGCGGG
  BMAA0979   3  55  82 1001608 .. 1001658 +  -9.5  -2.64803   GCGCCGCGGCTCGCT TGCAGGCGGCCGCG-TGGCGAGCC GGAC GGCGCGCGGGCGCGGGCGGGTGCA TCGATTTCACGCTCG
  BMAA0967   6  78 -22  985483 ..  985509 +  -6.4  -4.56597   CGTTGCCCGATCAAG         CTGCTAAGCCGC TAA GCCGCTAAGCCG         TTTTTGCCGCCGCCC
  BMAA0953   4  74 213  972700 ..  972730 + -16.1  -2.80816   ATTCCGATCGGCGCG       AGCGCGCGCTTGC CGGGC GCGAGCGCGCGCG       TGTACTGCATCGGCG
  BMAA0941   7  53 471  957223 ..  957280 +  -8.1  -3.23274   GCGCGGCGCCGCGTG GCGCGGAACCGCGCCGCGCCG-AGCACG CGC CATGCAGCGACGCGCCGGGCTGTCGCGC TTGCCTTGTCCGGGC
  BMAA0913   4  49 328  930369 ..  930382 +  -5.3  -3.28745   CGTGTTTCGAGCGAT               TCGAT GCAT ATCGA                TTGCATTATTGAAGA
  BMAA0910   3  48  48  924775 ..  924807 +  -7.6  -2.52464   TACGGCGATTCGCGG     GCGACGGCGTCGACG CCGG CGTTGCCGCGG-CGC      TCAGTTCGCCGCCGC
  BMAA0887   6  55 273  909348 ..  909362 +  -7.8    -3.322   CGAACGTGTGACCTA               CGGCTT AGA AGGCCG               TTGCTCTATCCGACT
  BMAA0877   6 100   5  898652 ..  898675 +   -11  -4.84918   CAGACTGCTGACGAA          CCCCACGTTT TTGT GAGCGTGGGG           TTTTGTCTTTCTGGG
  BMAA0873  13  61 315  895848 ..  895862 +  -2.1  -4.15565   GCTTCAGGCTTTCTT              CGA-CG CAGG CGATCG               TTTTCGCGTAATCGC
  BMAA0866   2  53 101  888682 ..  888695 +  -2.3    -3.767   GAAAAGCTACGGGGA               GCTGG CAAA CGAGC                TTTGATCCGTAGATG
  BMAA0851   5  49 136  877069 ..  877123 +    -7  -2.70298   CGGTTACCGCAACGT TCGCGCGATGCGGCGGCGCACCC GATAACGGCA GGGCGTGGC-CCGCAACGCTCGA CTTGTCGTTCCCGCC
  BMAA0843   7  61 242  869605 ..  869616 +  -2.2  -4.10363   ATCCACGGATTGGTA                TCGC CCGG GTGA                 TTTGTCGATTTTTGT
  BMAA0831   4  42 -22  861252 ..  861266 +  -5.6  -2.63596   AGGCCGAATTGCACG               CGAAGG GCG CCTACG               TCGTCTGACATGCCG
  BMAA0828   4  70 301  856636 ..  856674 +  -8.2  -3.91072   GGCGGACGGCGCCCG  TGAGGCG-CGCGGC-GAA CCGAT TTCAGCCGCGATGCCGCA  TTTCTGACGGTTTCG
  BMAA0807   6  74 443  835459 ..  835479 + -15.5  -3.04144   ACGCCTCCTCGGCGA            CGAGCATCG GCA CGATGCTCG            TCTTCACCATGCAGA
  BMAA0792   4  60  86  815574 ..  815590 +  -5.1  -3.86346   AGTTCTCCGATAGCG              CGAGG CTCGGCT CCTCG              TTTCTGACCGCGTGC
  BMAA0779   2  52 345  802593 ..  802650 +  -7.7  -3.05384   GATCGCGCCCATCGC GCCGCGCCGGC-CGTAGTCGGGCGCTTCG AGCG CGAT-CGCCC-ACGGCGAGCCGTC-CGGC TTGCATCCGCGCGCG
  BMAA0772   7  82 -16  793995 ..  794032 + -14.8  -3.53012   TCGCGCTTGCGGCGC   CGGTGGCG-GCGCGCTG ACGGG CGGGGCGCTCGCCGCCG   TTTGGGGGGGGGCCG
  BMAA0764   7  57 137  783774 ..  783801 +  -6.2  -3.54459   CCCGTCGGTCAATGC        GCGGCGAAATCC AGCA GGATCTTGCAGC         TTTCGCGCGGGTTGC
  BMAA0761   4  62 -69  781591 ..  781637 + -12.1  -2.52464   ATCATGCGCGTCGTT CGCGGCCGTCTGCTGCGGTTGC CTCG GCCGCTTCGGCCG-CGGCCGCG TCAGTTGCGGCGCGC
  BMAA0747   9  59  32  767467 ..  767510 +  -8.6  -3.30124   CCGTGTGTGGCGAAG CGCACGC-CCGCGCCTGCGCG CGG CGTGCCGGTGCGAAGCGATCG TTCTCGGACGTGACG
  BMAA0720   7  78 209  730394 ..  730444 + -13.9  -3.54676   GCGGCCCGGCCGGTC GCTCGCCG-CGACGCGTTGCTCCGC CGG GCGGTGCAGCG-GCTGACGGCGCGC TTCATTTGCATCGGT
  BMAA0705   4  82 222  717877 ..  717896 +   -15  -3.41878   CCGCAATGAAAGCAA            GGCGCTCG GCAA CGAGCGCC             TTGTGCGTTGGACGA
  BMAA0695   4  52 365  711109 ..  711123 +  -4.9  -3.53012   CAAGCGCGGCGAACA               CGGGG ACGCA TCCCG               TTTCCCCGCCGCGCG
  BMAA0679   3  55  29  687088 ..  687100 +  -9.1  -3.05384   GGGCGGCGCGCGCGG                GCCGT CTC ACGGC                TTCGGTGGGGCCGCC
  BMAA0671   5  79 148  680874 ..  680915 + -15.1  -3.29144   GTCAGCCCGATCGCG CCGCGCCGGCCGG-GCGC TCACGCC GCGCGCCGGTTGGCGCCG TTGTGCCGCGAGTAG
   hlY-III  10  72 379  671743 ..  671781 +  -3.6  -4.56597   CGTCGTCGCGGCAAA   CGCCGCGGCGGCGAAATT CTG GAGTTCGCCGACGGTGCC   TTTTTGCGCAAGCGG
  BMAA0655   8  60 451  667421 ..  667458 +  -9.8  -3.24747   GGAACCCGGGAGGGC   GGCATGGCGCGCGTCGC GCTGA GCGTAGCGCGC-ATGTC   TTGATCGTGTAGAGG
  BMAA0650  13  84 291  664097 ..  664119 + -20.6  -2.87564   ACTCGAGCACCCGCT           GCGCGAGGCG CTG CGCCTCGCGC           TCTCTCGCCCGATCG
  BMAA0645   7  50 392  655373 ..  655392 +  -7.8  -2.96695   GTGACAGCTCGATCT            CGTGTGAC TTTC GTCGCGCG             TCATTTCCTCGCCGC
  BMAA0624  10  78  37  632739 ..  632757 + -12.4  -3.73775   CGCCGCGGCCCCACG             CGTGCGAG ACG CTCGCGCG             TTTCGTGCACATCGC
  BMAA0613   6  63 173  625723 ..  625753 +  -5.9  -3.90856   AGCGGATCGCCGATC       CGGTGCGCGACCG CGTAT CGCACGAGCGCCG       TTTCGTTCGGCAGTT
  BMAA0613   6  63 450  626000 ..  626026 +  -5.8  -3.95852   CCGCGATCTTGCGCA        GC-GCGGCGAG CAATTC CTCGCAGCCGC         TTTGCTTCGTCAGGT
  BMAA0608  10  52 249  619631 ..  619647 +  -6.5  -3.28791   TGCACCCATCGCGAT              TCGGTGG GCA TCGCCGA              TTGTCGAGCGGGAAT
      codA   7  85  71  613558 ..  613589 +   -18  -3.15544   CCGCTCACCGCTCAC      CGCGCGCGGCTCGGC CGC GCCGGG-TGCGCGCG      TTCGTGCCCGTGCCG
  BMAA0592   8  76 397  601108 ..  601127 +  -2.7  -4.72986   TAGGTGATGGGGTTC            GTCTCGG CGATAC CCGGGCC             TTTTTCGTAGAAATC
  BMAA0587   7  76  80  596131 ..  596159 +    -8  -4.26344   GAATGATTTCCGAAG        GCGCCGTCCGCA GCCGA TGCATGCGGCGC        TTTTCATGAGCGTCT
  BMAA0570   4  43 271  580425 ..  580448 +  -4.6  -2.78384   GCACGGCGTCGCTCT          CGTTCCAG-AC TTC GTGCTCGAACG          TGTCGTCCCAGAGCA
  BMAA0570   4  43 428  580582 ..  580603 +    -5  -2.70932   CAGGATGCCGCGAAA           CGGCCCGC GATGCG GCGGGATG            TGCTTGCCGGGCGCG
  BMAA0553  10  52 173  563522 ..  563536 +  -8.5  -2.80935   CATGCTGCTGCCCGG               CGCGC CGCCC GCGCG               TGTGGTCGATACGAT
  BMAA0538  11 100 101  547603 ..  547642 + -22.9  -4.14598   TTTGAGTGGCAGACT  GCGCGCCGCGTTTGCCCG CACGT CGGGC-GGCGCGGCGCGC  TTTGCTTTGCTTCCA
      acpD   7 100  39  538172 ..  538197 + -16.1  -4.88407   AACCCTGAAAGAAAA         CGCCGCGGACC GGGA GGTGCGCGGCG          TTTTTGCTTGCATCG
  BMAA0520   4  70  21  532217 ..  532261 + -12.9  -3.27774   GATCCGTCGATCGGC GAGCGCCGCGCGGCAG-TCGT CGAGC ACGAGCTGC-GCGAGGCGCGC TTCGTAGTTCAGATC
      gabP   4  59 167  528767 ..  528802 +   -11  -2.63102   CGGCCGCGAGCTGCA    CGGGCGCCATGCCCGCG TAG CGCCGGAA-GGCGCGCG    TCATCTGCGCGTGAT
  BMAA0509  10  95 273  522494 ..  522551 + -24.8  -2.60392   GCGCCGCCCGCGGAA AGCCGCCGC-CGCGCGCG-GCGCCGACG CCTG CGCCGGCGCACGCGTGCGCGCGCCGGCC GTTCGTTACCGGCTG
  BMAA0499   1 100  57  512491 ..  512516 + -23.3    -4.208   AGCCCTTCGAATGAA         GCCCGCCCGGG ATGT CCCGGGCGGGC          TTTGTCGTTTTGGGA
  BMAA0494   7  90 290  508541 ..  508597 + -20.2  -3.14344   GGCGGCCTCGTCGTC CGGCG--CTCGGGCTGCGCGGCGCCGG ATTCGG CCGG-GCCGCGCGGCCCGGGTACGGCG TTACTGACCGAAGTA
  BMAA0486   8  93  19  498947 ..  498981 + -17.9  -3.60792   GCGGGCGATGCGTTG    CGGC-TCGGGAGCGGT GCGC GCCGCTCCCGGTGCCG     TTTACCGCTTCGCGG
  BMAA0481   4  56 -52  492922 ..  492950 +  -8.8  -3.24825   CGTACGCGGCGCTCG       CGGCAGCCGCGCT GACG ATCGCGGC-GTCG        TATTACTTCGCCTGG
  BMAA0464   2  52  50  470298 ..  470335 +  -9.1  -2.74012   TGGGACGGGCGCAGG   CGTCGATCGAGTCGGGCG GGG CGCTGGAG-CGATCGGCG   TGATTGCGCTGCTCG
  BMAA0433   8  55  97  431571 ..  431598 +  -7.6  -3.38656   CGCGCCTGGTATTTC        GCG-CTGCGCGGC CTC GTCGTGCTGACGC        TCTTGTATCTGATCC
  BMAA0412   5  52 426  409153 ..  409175 +  -5.4   -3.4582   AACCTGAGATGCCAT           GGTCGACGAC GAT GTCGACAGCC           TCTTTCGTGAAATCG
  BMAA0392   5  63 338  381571 ..  381586 +  -8.2  -3.56092   TGCAGATCCTGGAAC              GCGTCG GACA CGGCGC               TTTGCGGCGTCATGA
  BMAA0384   5  52 215  371868 ..  371900 +  -4.7  -3.53012   CGCGCGCGTGGGGCG     CGC-GCCGCGCCTG CGCTTA CGGCCGCGCCTGCG      TTTGCCGCCGCGCCG
  BMAA0378   4  50  93  366589 ..  366602 +  -2.3  -3.54676   ATTGACTGCCGGCGA               CCATC AAGG GACGG                TTGATTTCAGTCAGT
  BMAA0373   5  72 111  361342 ..  361366 +   -15  -2.94099   TGCGCCCGCCGTCGC         GGCGTCGCCGC GCGC GCGGCG-CGCC          TGTGTCGTCGCGCGA
  BMAA0367   4  72 174  356286 ..  356304 +  -5.3   -4.4261   ATGGCTGGCTGCCGA             TCGTTGA CCATA TCGACGA             TTTTGGTCTTCCGAC
  BMAA0360   2  49  43  347094 ..  347107 +  -3.8  -3.53012   ATGTTGCTTTGCGGA               CTGC TTGAAC GCAG                TTTAACCGAACCGGG
  BMAA0347   8 100 278  335124 ..  335167 + -20.5  -3.72576   GGACGAGCGCTTGCG GGCATTCGCCTGCGCGAGATC CCAG GGTCTCGCGCAGGCGA--GCC TTTAATGCGCGGCGA
  BMAA0331   8 100  80  319497 ..  319520 +   -11  -4.84918   CAGACTGCTGACGAA          CCCCACGTTT TTGT GAGCGTGGGG           TTTTGTCTTTCTGGG
  BMAA0324  16  61 352  313195 ..  313250 +  -9.4  -3.44848   CGCCGACGCGATCGA TCGTCTCGTTCTCGCCGCGGTAGCGG TCGG CCGCGCGCGCGTCGATCACGAGCCGG TCTTTCGTCGCGAGG
  BMAA0315   8  60 274  301946 ..  301972 +  -3.5  -4.07568   CGGGATTCACGCGTT         TCGCCAAGGCG CGCGA CGCCGCTGCGA         TTTTCGGGGCGACGA
       amn   8  70  19  297931 ..  297955 +  -9.2  -3.88946   ACCCTTGCTCTATAA          GGCTCCCCGG CTTGT TCGAGGAGCC          TTATTGTCTAACATG
  BMAA0302  10 100  56  292371 ..  292398 + -25.6  -5.18726   GCCAGATTGAAAAAA        GGGCGCGCCGGC TTTG GCCGGCGCGCCC         TTTTTGTTGTGGGCG
  BMAA0295   3  57 298  287574 ..  287594 + -10.4  -2.82623   GGCTGCGCGATCAGT           GCGCG-CGC GAGT GCGACGCGC            TGCTTCTGCCCGCCC
  BMAA0286   7  60  -9  278351 ..  278384 +  -3.8  -4.05788   CCCGCACTCGCCGGG     CGGCGCTTGAGCGGG CGGCA TCCGTTCA-GCTTCG     TTTCCTTTGCGCGCG
  BMAA0276   8  55  97  269674 ..  269706 +  -3.4  -3.75332   ATGGCTGAGCGACAT     CTCGCGG-GCAAGCGT GTT GCGCT-GCGCCGTGAC     TTTCCATTCGAGCAT
  BMAA0276   8  55 146  269723 ..  269765 +  -4.1  -3.76492   TTCCATTCGAGCATC TCG-GTGGCGAGGCC-GCGCA GCG TGCGCCGGTTGCGCCAGATGA TTTCCTCGCCTTGCG
  BMAA0257   8  89  22  253888 ..  253900 +  -3.3  -5.24416   CTTTCGTCGCGCGGC                GGCGA ATG TCGGC                TTTTTCTTCTCGTTC
  BMAA0252   6  89 156  251268 ..  251285 +  -6.9  -5.15634   CCGAACGCAAAAAAA             ACCGGCT TGAA AGCCGGG              TTTTTTAATGGAATG
  BMAA0248  16  91 124  246436 ..  246459 + -15.3  -3.95584   CATGGACGAACCGCC          GTGGCGCGG CGGAGA CCGCGCCAC           TTTCGTTCGTGAAAG
  BMAA0239   9  73  81  238001 ..  238059 +   -16  -2.53382   GGGCGCGCGCGGCCC -GGCGCCGCGCGCGGCGACACGGTCGCGC GAAC GCGC-ATCGCGTCGCCGC-CCCCGCGCCG TCACTTCAGCGTCGT
  BMAA0236   3  60 -41  236400 ..  236420 + -10.3  -3.14211   CAATATCGGCGCGAA            CGGGCGGCC GAC GGCCGTCAG            TTGATCGACGGGAGT
  BMAA0232  11  93  95  232015 ..  232053 + -21.7  -3.16564   TTGCGGGGCGCGGCT  CGCCGCCGCGCGGCAGGC GAGG GCC-GCCGCGCGGTGCCG   TTCCTCGCGTGACGG
  BMAA0225   0 NONE
  BMAA0213   9  78  23  211399 ..  211426 +    -9  -4.25104   CGCCGCCCGCCGCTG        GCGCAGCCGTGC CGCC GCATGCCCGCGC         TTTTCGTCGGACGAA
    cyoD-2   6 100  47  193670 ..  193698 +   -21  -3.60151   GCGGGCGGGAAAGCG        CGGGCGCGCGGC GAACG GCCGTGCGCCCG        TTGTCGTTTCGGCGC
      catR   8  74 433  184087 ..  184118 + -15.9  -2.73483   CGGCTCGACGCCCGA     GCGCCGCG--CCGCG GCGG CGCGGATCGCGGCGC      TCATTCGCGTGCCGT
  BMAA0183   3  46 211  178974 ..  178994 +  -4.5  -3.01791   GATACCAGCGCGCAT            CGTCGTCGC CCT GCGGCTCCG            TGTTGCGCGGCACCT
      lysP   7 100  47  170488 ..  170518 + -18.3  -5.54192   GCTGCGAATTCGACA      GGCGGCC-TGCCCG GCTT CGGGCGCGGCCGCC       TTTTTTTAGGTTCAT
  BMAA0169   7 100  83  166727 ..  166750 +   -11  -4.84918   CAGACTGCTGACGAA          CCCCACGTTT TTGT GAGCGTGGGG           TTTTGTCTTTCTGGG
    phbB-2  15  63 474  163541 ..  163551 +  -8.2  -3.61894   GTTCGATACGCATCG                 GCGG ATG CCGC                 TTGTTGCCGCCCATT
  BMAA0159   4  78 394  158276 ..  158317 +   -13  -3.76402   GGTTGGCTCAGGATG CC-TCGCGCCCGGTGAACA GTTCG TGCTCGGCGGGCGCGACGG TTTCGTCGATGCACT
  BMAA0156   6  90 327  155753 ..  155810 + -20.6  -3.12351   GGGCGAGCGCGAGAA GCGCATCGGTCCGATCGG-CGCGCGCCG CCGC CGGC-CGCGGCCGAGCGGGGCGATCCGC TTCGGTGTCGGGCGC
  BMAA0135  13  67 409  132793 ..  132835 + -13.3   -2.6914   CGTGCCGCGCGCCGT GAGCGCGCCGCGC-CGACGC ATGT GCGTCGAGCACGCTGCGCAC CTTGTGTGCGAGCTC
  BMAA0119   6  62 -68  115390 ..  115436 + -10.7  -3.01712   GACCTTTTGCAGTTG CG-GCCGCTTCGCGCTCGCCCGC TCA GCGCGCCTGC-CGACGCGGCGCG TGTTGCAACCGACGA
  BMAA0119   6  62 127  115585 ..  115631 + -10.7  -3.01712   CGGCCTTTGCAGTTG CG-GCCGCTTCGCGCTCGCCCGC TCA GCGCGCCTGC-CGACGCGGCGCG TGTTGCAAACGACGA
  BMAA0103   3  59  26  102247 ..  102260 +  -9.5  -3.05343   GCCCCTTCAGCATGG               CGCGG CCAG CCGCG                TCTTCAGCATGTCGA
  BMAA0084   7 100  57   81908 ..   81929 + -14.5  -4.74767   TCGTCAGCAGTCTGA           CCGGAGGTT TTTA AACCTCCGG            TTTTGTGTTGATTGT
  BMAA0073   5  71 157   72650 ..   72673 +    -3  -4.67038   GATATTCTTGCATTG          CCGCTTGGTGT ATT GCTCCG-GCGG          TTTTCCTTTTGGCAG
  BMAA0066   7  88 260   66268 ..   66289 + -15.1  -3.79747   CGACGACGCGCCAGG           CGGCGCGCG TCAG CGTGCGCCG            TTTACTGCTGAATCA
      pcaK   8  67 274   49618 ..   49642 +  -9.9   -3.5594   ACTCGGCGACCCAAT          GCAGGCCTTCG ATC CGATCGCCTGC          TTTCAGCAGTGGCTT
  BMAA0041   8  52 263   39661 ..   39680 +  -4.8  -3.48276   GATTCTGCCCCGCGT            CGACGACG AAAT CGGCGCCG             TTGTATGCCGGCCCC
  BMAA0036   5  67 155   36809 ..   36849 + -13.2  -2.70932   GAGCGCCGTTCGAGT GTGGCCGCCGTCGCGCCGC GGGC GCG-CGCGATGAGGGCCGC  TGCTTGCCGGCGCGA
  BMAA0030   5  84 -42   31246 ..   31276 + -19.7  -2.89564   CTGGCTGGACGAGTT       CAGCGCGGCGCTC AAGGC GAGCGCCGCGCAG       TATCTCGACTGACCG
  BMAA0020   7  52 246   20881 ..   20900 +  -7.8  -3.05463   CAATACTGCATGCGG            GTGC-CGGC GAC GCCGTGCGC            TTGGATCGCGCGCGT
  BMAA0014   4  52 228   15321 ..   15336 +  -4.6  -3.53091   GCGCATGCGCCGGCC              GCACGC TTCA GCATGC               TTTCAGCCCAAAGGT
  BMAA0009   7  53 -18    9362 ..    9375 +  -2.3  -3.72576   CGATCATCCGGGCTT               GTCGG ATCT CGGAC                TTTGATCGGCGGCGG
  BMAA0001   9  69  18    2344 ..    2359 +  -7.6  -4.07568   GAAGGCGCCCCGAAG              TCCTCA AAGG TGAGGA               TTTTCGGGACCCGGA

SUMMARY

967 putative operon ends contain 5312 possible terminators.
Percent operon ends hit by terminators of confidence >= x:
	x	#>=x	hits>=x	%hits>=x
	100	199	179	172	18 %
	99	199	179	172	18
	98	199	179	172	18
	97	199	179	172	18
	96	199	179	172	18
	95	228	203	192	20
	94	228	203	192	20
	93	241	214	201	21
	92	241	214	201	21
	91	253	224	211	22
	90	266	235	220	23
	89	276	243	227	23
	88	281	247	230	24
	87	289	253	234	24
	86	299	262	241	25
	85	323	277	251	26
	84	327	281	253	26
	83	343	295	262	27
	82	372	315	277	29
	81	381	323	282	29
	80	388	329	285	29
	79	402	339	293	30
	78	457	389	312	32
	77	499	404	323	33
	76	511	412	328	34
	75	524	423	334	35
	74	559	451	356	37
	73	585	467	365	38
	72	609	488	380	39
	71	635	509	396	41
	70	671	534	409	42
	69	729	582	441	46
	68	749	599	448	46
	67	805	647	476	49
	66	852	683	486	50
	65	876	703	495	51
	64	925	739	511	53
	63	1020	810	544	56
	62	1053	835	557	58
	61	1124	893	583	60
	60	1205	962	608	63
	59	1317	1034	636	66
	58	1378	1082	644	67
	57	1434	1127	660	68
	56	1539	1198	671	69
	55	1724	1327	708	73
	54	1781	1369	718	74
	53	1897	1462	744	77
	52	2169	1660	801	83
	51	2345	1736	814	84
	50	2524	1857	830	86
	49	2734	1989	850	88
	48	2891	2082	863	89
	47	3186	2285	883	91
	46	3346	2373	893	92
	45	3670	2570	911	94
	44	3760	2626	915	95
	43	4119	2863	926	96
	42	4307	2964	931	96
	41	4419	3038	935	97
	40	4851	3297	943	98
	39	5097	3474	947	98
	38	5220	3561	948	98
	37	5312	3636	948	98
	36	5312	3636	948	98
	35	5312	3636	948	98
	34	5312	3636	948	98
	33	5312	3636	948	98
	32	5312	3636	948	98
	31	5312	3636	948	98
	30	5312	3636	948	98
	29	5312	3636	948	98
	28	5312	3636	948	98
	27	5312	3636	948	98
	26	5312	3636	948	98
	25	5312	3636	948	98
	24	5312	3636	948	98
	23	5312	3636	948	98
	22	5312	3636	948	98
	21	5312	3636	948	98
	20	5312	3636	948	98
	19	5312	3636	948	98
	18	5312	3636	948	98
	17	5312	3636	948	98
	16	5312	3636	948	98
	15	5312	3636	948	98
	14	5312	3636	948	98
	13	5312	3636	948	98
	12	5312	3636	948	98
	11	5312	3636	948	98
	10	5312	3636	948	98
	9	5312	3636	948	98
	8	5312	3636	948	98
	7	5312	3636	948	98
	6	5312	3636	948	98
	5	5312	3636	948	98
	4	5312	3636	948	98
	3	5312	3636	948	98
	2	5312	3636	948	98
	1	5312	3636	948	98
	0	5312	3636	948	98
