# Supplementary material for: Rapid, accurate, computational discovery of Rho-independent transcription terminators illuminates their relationship to DNA uptake
Source: Genome Biol. 2007 Feb 21;8(2):R22. doi: 10.1186/gb-2007-8-2-r22 (PMC1852404; doi:10.1186/gb-2007-8-2-r22)
Supplement: Additional data file 2 — As described in the text, the entire robust tail-to-tail region is searched; if the region is less than 500 nt, then the 500 nt downstream of the stop codon is searched (stopping if a gene start is encountered). In the case of ties, all terminators with the high score are output. [file gb-2007-8-2-r22-S2.zip › Burkholderia_pseudomallei_1710b.ttperf]

       lrp   6  76 267   14545 ..   14570 - -14.1  -3.06183   GGGATGCGCATCGAA         TACGCGTACGGC GAA GCCG-ACGCGTA         CCTGTCGCTGCCGCC
BURPS1710b_0027  11 100 112   32077 ..   32096 -   -15  -6.06723   GCGGGCAAAAAAAAA            GCCCGCCT GAAG AGGCGGGC             TGAATCCATATCAGA
BURPS1710b_0047   2  45 394   48912 ..   48925 -  -2.3  -3.30124   CCTGACCCGGCACAA               CGAAG GCGG CGTCG                AGCAGTTCGAGCGGG
BURPS1710b_0047   2  45 -24   49327 ..   49343 -    -5  -2.82516   CCCCTGATCAGGACA              GCCGGC CAACC GCCGCC              GCGTCGCTTGACGCA
      metF   5 100  44   59236 ..   59261 - -17.7  -5.40072   GCTCGCGCAAAAAAA         GAGGCGAAACC CGCG GGTTTCGCCTC          GTCATCGTCGCCGGC
BURPS1710b_0098   8  60 -68  100063 ..  100111 -  -7.3  -3.53343   AAGGCCTCGCGGAAA TCTTCGAGATCGA-CGCGAGCG AAGTCA CGCCCGCGCTCGCGCTCGGCGA GCACAACTGGGATTC
BURPS1710b_0103   6  51 299  103539 ..  103560 -  -6.5  -3.08679   CGCGGCGAGCGAACA           GGCGGCGCAG GCG CT-CGGCGCC           TTCTTCGAATCGACG
BURPS1710b_0112   9  72 137  112623 ..  112641 -  -8.8  -4.07885   CATCGGCTGCGAAAA             GGCGTTCG TGC CGAATGCC             GGACATATCTCGAAT
BURPS1710b_0132   7  95   2  140576 ..  140600 -   -15  -4.13767   GTGCTGACGCGAAAA         GGCCGC-GCGC CGTT GCGCCGCGGCC          TTCAGCCGCCGTTCG
      eutR   3  75 186  144722 ..  144743 -  -6.6   -4.4017   GCAATCGCCACAAAA           GCGATG-CG GCGAA CGACATCGC           ACAGGTCGACGCCGC
BURPS1710b_0146   6  95 376  153779 ..  153805 -   -18  -3.87075   ATGACGCCCGACAAA         GGCCGGATCGGC CGA GCCGATGCGGCC         TGAGCGACGGCGCAG
BURPS1710b_0153   5  71 310  160445 ..  160470 - -13.2  -3.01712   GCTGTCCGTCGAAGA         CGCGCGCCGC CAGTTC GAGGCGCGCG          TCGCCGCGCTCGAAG
      priA   5 100 358  173931 ..  173961 - -14.1  -5.10461   GGCAGGCAATAAAAA       GGTGCAACCAGAT TTCAC ACCCGGTTGCACC       CCATATATCCCCTTT
       lrp   4  66 353  213241 ..  213274 - -10.9  -3.14344   CAGCCCGGTGACGAA     CGCGGACGCGATG CACGCGCT CCTCGCGACCGCG      CTCACGACCCGCGGC
BURPS1710b_0210   6  86   3  218662 ..  218701 - -14.9  -3.55622   TCGAACGCCGGGAAA  CCGCGGCGGCCGCGCGAG CTTGC CGCGCACCGCCGCCG-GG  CGTCACTTCTTCTTT
      gspC   3  82  36  236166 ..  236196 - -16.1  -3.07816   GGTGCAGTGACGGAA      GGCCGGCGCGGCCG GCGG CGGCGG-GCCGGCC       GAAGTGAAGCGGCGC
      opmB   3  65 420  242784 ..  242805 -  -9.3  -3.53012   GTGTCGCGCGTGAAA           CCGCTCGGC TCGT ACCGTGCGG            TGCTCGAGGCGCGCG
BURPS1710b_0236   6  70  40  247709 ..  247755 -  -6.3  -4.21319   ACGAAGCCGAAGAAA GGGGCCGGGCC-CGCGATCGGGC ACT GAGCGG-CGCTCGGCCCGGCCCG CTCCGGGCATGGGGC
BURPS1710b_0247   4  71 460  254125 ..  254157 - -10.6  -3.59979   GGCGTTCATGCTAAA     GCAGAC-GCGCGAGA CCGA TCTCGCGCTGTTCGC      GAAGATCTCGAAGGC
BURPS1710b_0246   2  58 369  254480 ..  254502 -  -2.7  -4.10161   GATGACCCCCGAAAA          CGTGATGACG CTCG CG-CATCAGG           CGATGTACATCGGCC
BURPS1710b_0258   6  60 123  262932 ..  262975 -  -7.2  -3.61715   GACGCGGCCGAATAA TCCGCGCGCAACGCACGCGC TCCG GCGCATGCGCTGCAAGTGCC GCCCGCCCGCGCCCG
      livF   4  65  57  272992 ..  273002 -  -8.2  -3.64703   GGGCGCCGATCGAAA                 CGGC GTC GCCG                 CGTGCGCGGCGGGCA
BURPS1710b_0289   5  78  30  296770 ..  296822 - -13.4  -3.53012   GCGCTCGCCGCGAAA GAGTG-AGCGG-CCGGGCGCGCGAAG CCG CCTCGCCCGCTCGATCCGCTGCGCTC GGCGCGTTGCGCCGA
      prtR   4  72  63  300139 ..  300174 - -11.2  -3.53012   GGCTGCGCGGCGAAA   GCCGCTTGCCGCCCCGC CGATT GCGG-GCGGC--GCGGC   ATCGATGTGCCCGCG
      gyrB   7 100 164  306527 ..  306552 - -19.1   -4.3208   GCGCACAAGGCAAAA         GGCCCGTGTTC CTGA GAACACGGGCC          TCTGCGCTAATTGGG
BURPS1710b_0305   2  45 255  313421 ..  313448 -  -2.7  -3.28712   GCTGCGCTTCTACAA       GCTTGCCGTG-AG CCCG CTGCTCGGCA-GC        CGATGCCGTTTTTAT
BURPS1710b_0306  10 100  26  315444 ..  315467 - -15.3   -5.4148   GAAAGAATGAAAAAA          GCCGCCCGA TTCTCG TCGGGCGGC           TTTTTTGTCGAGACG
BURPS1710b_0309   7  86  -1  319658 ..  319700 - -14.9  -3.55203   AAAATGCCGCGCAAA GGAATGC-CCGCCACCGCCC TCCC GGACGGCGGCAGTGCATTTC ACAGCTCAAGCGTGA
BURPS1710b_0320   3  45 -18  333980 ..  333991 -  -3.6  -3.23042   AACAGCGATCAGCAA                GGCC TCTG GACC                 GACGCGCGCTTCATC
BURPS1710b_0321   2  83 456  334517 ..  334533 - -15.1  -3.17723   GTATCGCGAAGGCAA              GCGGCCG AGC CGGCCGC              GTGAACGTGATCGCG
      rpoD   9  71 297  339289 ..  339328 - -14.2  -2.78384   GCGTGCTCGACGACA  TCCGCGGCGACGACACGC ATGC GCGCGCGATCGCCGCGCA   GCGCGCGAAGCTGGA
     serA1   6  58 348  355358 ..  355395 -  -7.7  -3.30124   CGGGATGGTCGACAA  CGTGCCCGTCGGCG-CGC TCGAC GCGTCGCCGG-GGGC-CG  TGCTGGTGATGGTGA
     serA1   6  58  33  355657 ..  355710 - -10.7  -2.53876   CTTCATGGCAAGCGA GGCGGCGCGTGCCGTGGC-CGGGCGC TCG GCGCGCGAAGCGCGGCAGGCGGCGCG GGACCGCCGCGCGCC
BURPS1710b_0356   3  68 458  371943 ..  371960 -  -9.1  -3.62046   CGAGCTCGGCAAGAA             GCCG-GCC GAA GGCGCGGC             ATAAATTTTTTGCAC
      adhC  11 100 199  388715 ..  388734 -   -15  -4.52857   ACGCGTGATAGAAAA            CGGACCGC GTGG GCGGTCCG             TTTTTTTTGCGGCTT
      hslU   6 100  37  401147 ..  401172 - -18.3  -4.98531   TGCCTAAACGAAAAA         CGGGCAGCCCC TCGC GGGACTGCCCG          TTTTTTCATCGGCAA
BURPS1710b_0406   3  71  69  420127 ..  420160 - -13.9  -2.70932   CGGTTTTCCTAACGA    GCG-GGCGTGCCGCG GGCGAA CGCGGC-CGCCTCGC     CCTCGCGCGATTCTT
BURPS1710b_0423   6  53 146  436801 ..  436821 -  -2.3  -3.73783   GACCGAACTCAACAA            GCGGCGCAC GGT GGGCGTCGT            GCTCGTCGCGGGTTC
BURPS1710b_0441   5  53 117  454136 ..  454153 -  -8.4  -2.57931   GTCACGCTGCAGAAG             GAGCGC GGGATG GCGCTC              GTGCTGATCTCGCAC
      rebB   2  45 256  468923 ..  468943 -  -4.5  -3.14132   CGGCTCGGCGATGAA            CCGCTCCGC ACC GCGTGGCGA            CGAGACCCGCCCGGT
BURPS1710b_0470  10 100 235  477839 ..  477873 -   -23  -2.76696   GGCCTCTTCAACAAG     GCGAACCTGTCCGCGC AGG GCGCGAACAAGTTCGC     GGCGACGGGCGGCGC
BURPS1710b_0481   2  80  44  488981 ..  489023 - -14.7  -3.14132   GCGCGGCGGCATGAA GCCCGCTCGCGCATCGGCGC CCGC GCGCGGCCGCGCC-GCGGGC CGGGTTCCGGCTTCG
BURPS1710b_0485   2  78  -9  492416 ..  492450 - -12.9  -3.53091   ACGCGGCGCGCGAAA    CGTGCGCTG-CGCACGC GTC GCG-GCTTCAGCGCACG    GCCGCCTTCGCCGCG
BURPS1710b_0505   3  55 -11  509541 ..  509563 -  -7.6  -3.09516   GTCGCGATTATCGAA           GCGGCGGGAT TTC ATCCGGCCGT           CCTGGCCGCGTAATC
      glmS   4  68 366  522606 ..  522618 -  -9.1  -3.63515   CGGCACGTGGAAGAA                CGAGC TCG GCTCG                ACGATGCGGATCGAG
      glmS   4  68  52  522918 ..  522932 -    -7  -4.14243   GACTTGAGGGGAAAA               CGGCCG GCG CGGCAG               GCGGGCGATCCGCGA
      cscK   7  75 230  531231 ..  531243 -  -4.7  -4.57073   CAGCGGCGGCAAAAA                CGCGC GGT GGGCG                AGCTCGAGCGGGCCG
BURPS1710b_0536   4 100 367  541740 ..  541757 - -12.7  -5.69023   AAAAGACGAAAAAAA             GCGGACC GGAC GGTCCGC              TTCAAGCTGAGGACG
BURPS1710b_0555   4  84 282  556039 ..  556055 - -13.7  -3.61764   CGACGAATCGGCAAA              TGCGCGG CCG CCGCGCA              CTATTCGGCGAGCTC
BURPS1710b_0564   2  53 303  574439 ..  574452 -  -3.7  -3.56704   GCTCGACGAAATGAA               GGGCG CGGG CGCGC                TACGCGGGATTGCGG
      bioB   3  86  26  584054 ..  584071 -  -9.8  -4.57569   GCATCGCGCGAAAAA             GCCGGG ACATCG CCCGGC              TGTTTTGCAGGAAGG
BURPS1710b_0608   3  84  43  621291 ..  621321 - -13.9  -3.61398   CGCGTTGTTGAAGAA       GGTGCGCGCGCAG TCGCG CTGAGCGCGCGCC       GGGCGGCGCCCGCGC
BURPS1710b_0623  11  56 138  636478 ..  636496 -  -8.2  -2.98072   TGCACGACAACGAGA             TCGATCTC GAG AAGATCGA             GGAGCGCGCGTCGAG
BURPS1710b_0643   6 100  68  658113 ..  658171 - -17.3  -4.13654   GCGCGAAAGGAGAAA CGGACCGCTGATGCACGGGCCGCTCGCCG AGG CGG-GCGCGGCCCGCGT-CGGGCGGTCCG TTCGACGGCGGCGTC
      thiF   3  58 290  672289 ..  672327 -  -9.6  -2.80612   TCGAACCGGAAGAAG  TGCAG-GCCGCGCTCGCG CGGCT CGCGAGCGCGGAGCCG-A  GGGCGGACGTCGCCG
BURPS1710b_0668   2  64 222  679301 ..  679359 -  -5.2  -4.07568   CGCCGGGCGGCAAAA GCGTCGATGACGGTCGCGCGCGCGAATCG CAGC CGTTTGCCGCGCGCCGCCG-C-TCGA-GC GGCGGTGTTCGTCGC
BURPS1710b_0678   7 100 125  687972 ..  687997 -   -19  -3.85389   CTGTAACAATGCAAA         CGGCCCGCGC GGCGAT GCGCGGGCCG          TTTGCTTGGTTCGTC
BURPS1710b_0684   1  41 399  692188 ..  692224 -  -3.5  -2.82623   TGTGCCCGACAACGA    TGGCGGAACTCTCGCAG GCG CTGCAGCAGCTCGGCCC    GGACGGCAAGCGCGT
BURPS1710b_0693   0 NONE
      bcc1   8  93 211  737641 ..  737661 -  -6.8  -5.14682   CGACAAGAAAGAAAA            CACCGCGC GGGCG ACGCGATG            ACTCTGCGCGTTCCG
      leuA   2  62 366  747617 ..  747673 -  -6.5  -3.78034   GATGGAGACGAACAA CGGCGGC-CTCGTG-TTCTCGATCGCG TACAC CGCCGTCCAGACGCACGAGAGCGGCCG CTGGCGTCTCCTCGC
      ftsY   8  78 -19  759489 ..  759525 -   -13  -3.53012   CTGCGCCCCGCCAAA   CGGATCG-GCCGCGCGGC CTA GCCGAGCAGCGCG-TCCG   CGAATTCCTCCGCGC
      hisC   7  77 146  762631 ..  762676 - -13.1  -3.40403   CGCCGCCGAGCAGAA GGAC-GACGCGTGACGCGCCGC GCG GCGGCGCGGCCCTCGCCCGTTC GCTGAGCGCGGCGGT
BURPS1710b_0760   5  71   0  772374 ..  772391 - -14.1  -2.72043   AACCGCGCGTCAAAC             GGCGCGC CGCT GCGCGCC              TACAGCCACCCGTGC
BURPS1710b_0776   3  49 232  784236 ..  784284 -  -5.8  -3.08464   CGAGGACGCATGCAA GCCGGGCGATCGCGTCGTGATCG TCGA CGATCTGATCGCGA-CGGGCGGC ACGATGATGGCGGGC
BURPS1710b_0784   3  81 286  799189 ..  799203 -  -2.8  -5.04249   TGTCGAAAAAATAAA               CGAAAT GCT ATTGCG               TCGAAAAGGTTCATG
BURPS1710b_0787   5  68  65  805445 ..  805462 -  -9.8  -3.61988   GCATGCAGAAATCAA             CCCCGC CCTTGC GCGGGG              TTTTTCTTTTCTCCG
BURPS1710b_0804   4  49 348  833485 ..  833519 -  -5.5  -3.14132   GTGCGGCCCGACGAA    GGCCGGCGGATCGTCG ACAG CG-CGGCCGGGCGGCC     GGTGCTGCTGTTGCG
BURPS1710b_0804   4  49  10  833844 ..  833857 -  -3.1  -3.46285   GACTTCAAATATTAA               GAATC AATT GATCC                GGAATGCTTTCATTC
BURPS1710b_0815   3  77 369  847763 ..  847795 - -14.7  -2.87344   CAGCTCGCGCAGATA      GGCACGCCCGCGCAC GAC GGGCGCGAGCGCGAC      GAATGCGTCGACGTC
BURPS1710b_0825   6  58  93  861103 ..  861116 -  -3.7  -3.86015   GAGCTGCGCGAGAAA               GGGCG TGCG CGCGC                GTCGCGGTATCGCTG
BURPS1710b_0830   2  49 126  864176 ..  864200 -  -4.8  -3.28712   GCGCGTCGCCGAGAA          GGCGCGCGCG GCGGG CGTGCACGTC          GAGCTGGAGATATGG
BURPS1710b_0833   5  57 373  867143 ..  867159 -  -7.9  -3.28712   CGCGTCGTCGCAGAA              GCGGCTC GTC GAGCTGC              TGCGCGTCGATCCGG
      queF   9  79 269  872619 ..  872640 -  -7.1   -4.5442   GGTTGAACGAGAAAA           CGGGGTCCC GGAC GGGGCACCG            TTTTTTTGGGGAGGG
BURPS1710b_0846   6  77 -38  882602 ..  882628 - -15.1  -2.85013   ACGTTACAATAGAAG         CCCGCGCAGGC GCCCT GCTTGCGCGGG         TTTTTCATTGCCAGC
BURPS1710b_0856   3  59 339  890141 ..  890151 -  -8.2  -3.28712   CGCCGCCGGCCACAA                 GCGC TAC GCGC                 AATATCTGCCGCATG
BURPS1710b_0861   9  53 247  897145 ..  897177 -  -8.3  -2.60075   TCGGCCCGAAGGAAG      CGATTCCCGCCGC GCTGAAG GCGGCGGGCCTCA      AGCAGGACGACATCG
BURPS1710b_0861   9  53 138  897276 ..  897286 -  -8.2   -2.6155   CCGTCGAAGATCAAC                 CCGC TCG GCGG                 CGCGATCGCGCTCGG
      fdhD   4  54 227  898161 ..  898186 -  -4.5  -3.61398   GGCGTTCCTCAAGAA         GGGCAGCGCCG CGGA CATCGCCGCGC          GGATGTCGGAAGAGG
BURPS1710b_0875   3  45 228  910647 ..  910675 -  -4.4  -3.05596   GAGCGGCTGAGCGAA       CGACG-GACGGCC GAGT GGGCGACGCGCCG        CGGGATCGCCGGGCG
     rhlE1   1  61  63  949166 ..  949196 - -11.7  -2.52464   GCCGGCGCGAACGTA       CCGGCCGCGCGCC GCGGG GGCGGGAAGCCGG       CGGGACGCGATGTGG
BURPS1710b_0934   8  95  89  971968 ..  972025 - -15.6  -4.07687   AGGCGGCGCGCAAAA CGCGGC-CCGCCCGGCGTATCG-CGCGCA CGA TACGCGTCG-TGCGCCGGGCAGTACTGCG ATCACTGTACGGCCA
BURPS1710b_0942   4 100  56  979782 ..  979825 - -23.8  -3.53012   GTGGGCGCGGCCAAA CG-CGCCGGACGCGCCGGACG CGC CGCCCGCCGCGGCCGGCGGCG ACGATTGACGATCGA
BURPS1710b_0951   5  58 -45  996445 ..  996482 - -10.6  -2.62184   GGCGGCGCTACACGA  GCTGC-GCGAT-CGCGCC GCGC GGCGCGCACCGATGCAGC   TCGCGGCCCGTGTCG
BURPS1710b_0976   3  49 210 1025135 .. 1025146 -  -7.2  -2.71364   CGACGGCGCGAACGA                GGGC GATC GCCC                 AGCCGGGCAGCCGCC
BURPS1710b_0981   8  65 -40 1031660 .. 1031707 -    -9  -3.59315   TTAACCAGTGTTAAA TCCCGCCCTATTCGCGCATCGCG CGC CGCAGCGCGCGTAT-GCGCGCGA TGTCGTTCGGGTATG
      moaC   5  58 350 1032686 .. 1032698 -  -7.7  -3.33261   GGGCAACGCGGAGAA                CGTCA CGG TGACG                ACGAGCAGCCGGAAC
BURPS1710b_0998   9  65 266 1044866 .. 1044882 - -10.8  -3.24166   ACTGAAGCAACCGAA              CGGGCG TTCGG CGCCCG              GGCGCGCCGGGCACG
BURPS1710b_1002   9  70 459 1048265 .. 1048318 -  -8.8  -3.86897   CGGATCGCCGAGAAA CGATTC-ATCGCGGCGTCGGGCGTG CCCGT CGCGCCGCACGTCGTGATCGAATCG CACGCGCAGCTCGCC
      estA   6 100  89 1050373 .. 1050403 - -24.8  -3.60151   GTCCCCAAACGACAA       CGCCCCGTCACGCA TCA CGCGTGACGGGGCG       GTTTCACTTCGTCAC
      bpeR   6  93 120 1060679 .. 1060729 - -18.3  -3.25169   CCAACAACGGACCAA CAACGGGCCGATCGGCGGGCCGACG AAC CGACGGCCGGCCG-TCGAC-CGTCG GCGCCACGGGCCGCC
BURPS1710b_1021   8 100 456 1068024 .. 1068047 - -19.6   -5.5112   TGCACGAACAAAAAA          CCCCGCGCTC TTCG GAGCGCGGGG           TTTTTTGTTGGGCCG
      fhuC  10  69 107 1075972 .. 1076014 -   -12  -3.05343   GCGACAGCCCGAACA GCGCCG-CGCCCGTCGCGCC GGCAA AGC-CGACGTGCGACAGCGC GTGGCCCGCGAACGT
BURPS1710b_1035   7 100 -58 1083527 .. 1083571 - -36.5  -3.18274   GCTACCGCAAGTGAA GCGCCGTGCGCGCCGCGCCCG TAT CGGGCGCGGCGCGCACGGCAT CGCAGCAGCGCGGGC
BURPS1710b_1045   0 NONE
BURPS1710b_1068   3  86  23 1123145 .. 1123194 - -15.8  -3.29144   CGAGCGCCGTCACAA GCGAACGGTATGCGG-GGCGCGAG CGGT CTCGCGCCGCCGCATCGC-CTCGC CGCATTGCCTCGCCG
BURPS1710b_1079   6 100  80 1133385 .. 1133412 - -22.8  -2.76418   CCGCGATATAAAGAC        GCCCGCGGATGC CGTC GCATCCGCGGGC         ATGCCTTCCCCATTC
BURPS1710b_1087   1  84 475 1140193 .. 1140209 - -13.7  -3.60098   AGTCTCCACGCGAAA              GCCCTCC ACT GGAGGGC              TTTTTTTTCGCCTTT
       dut   5  59  81 1172451 .. 1172477 - -10.8  -2.71263   AATGGGCTGGAAGCA         GCCGGCGCTC GAGGAGT GAGCGCCGCC         GAGCCGCGAAAGGGC
      nadB   8 100  64 1185872 .. 1185900 - -23.1  -3.05715   AACGGGCCGAGGCAA        GGCCGCCGGCGCG TGG CGCGCGGGCGGCC        TTTTTTGCCTCGTGA
BURPS1710b_1148   7  52   8 1195415 .. 1195440 -  -5.3  -3.40403   GCTCGTCGAGCAGAA         CGCACGCCTCGC GCT GC-AGGCGGCCG         ACCGCGGCTACGTGA
BURPS1710b_1149   5  78   2 1196628 .. 1196660 - -13.3  -3.54424   CGCGAGCCGCGCAAA      GCGGCGCTGCGCC GCGTTCG GGCGCGGCGCGGC      GTCAATCCGTCGCGA
BURPS1710b_1159   7  76 104 1205447 .. 1205467 -  -9.7  -4.14764   GGCGAAATAACGAAA            CGACGCG GTGACGA CGCGTCG            GGGCGACGACGCGTC
     cysB2   4  62 226 1209602 .. 1209624 - -11.2   -2.7535   GGCCCGAATAGACGA           GCGCGCCGTG TTT CACGACGCCC           ATGATGCCGACTCGC
BURPS1710b_1172  10 100  47 1217361 .. 1217385 -    -7  -5.47159   GGGCAAGACAAAAAA          CGACGCCGGC GACGA GCCGGCGTTT          TTTCATGTCGTCGCG
BURPS1710b_1179   2  71 186 1222870 .. 1222898 - -12.4  -3.18264   TGGGTGACGGAGGAA       GTCGGTGCGGCGC TCGC GCGCCGCAACG-C        GCCCGCGCGAAGCGA
BURPS1710b_1183   5 100  45 1227762 .. 1227780 - -17.4   -5.4505   GCCCCCAAGAAAAAA             CGCCGGCG CAT CGCCGGCG             TTTTGCATCGATCGC
BURPS1710b_1194   3  66 124 1237179 .. 1237200 - -11.5  -3.15544   GCGCATTGGGACGAA           TGACGCGCG CGCT CGCGCGTCC            CGCCGCGTCGTCGGG
      panD   3  64 163 1245040 .. 1245050 -  -4.6  -4.08767   GGGACGTCGCGAAAA                 GCCG CGT CGAC                 AAGGATCTCGAGCAA
BURPS1710b_1208   6  88 215 1254203 .. 1254257 - -16.2  -3.40403   TCTCGGCCAGCAGAA CGCGATGACCACGGCGCTCGCGCTGC TCG GCAGCGCGACCGGCAAGCGCGTCGCG CAGACGGTCGGGCTC
      argH   3  62 337 1266625 .. 1266660 - -11.7  -2.70932   GCCGCGTGCGAATCA    CGTCGCGCGCGGACG ACGATG CGACCGCGCACGGCA     CGCCCGCCTCGGCGA
BURPS1710b_1244   2 100  61 1294238 .. 1294265 -   -20   -5.7946   CGCGGAATAAAAAAA        CGGTGCGATACC GTGA GGTATCGCACCG         GTACGCGCCTCTCGC
BURPS1710b_1280   6  75 167 1335881 .. 1335893 -  -3.3  -4.82901   GGGCCGTTATAAAAA                TCAGG TTC CCTGC                TCGCCCGGATCGACC
BURPS1710b_1289   5  85 352 1349238 .. 1349270 - -12.6  -4.09685   CTTGAGCTGTGAAAA     GCGCCGCCGCCGTCC GGGA GGGCGGTGGCGG-GC      ATTCCTTTGCGCGGC
BURPS1710b_1303   2  49 219 1368945 .. 1368971 -  -4.3  -3.31144   GGTGCAGGCGCAGAA         CTGGCCGGACG GCGCG CGTGCGGTCAA         CGCGGTGCGCCTGCT
BURPS1710b_1310  16  91   5 1376235 .. 1376289 - -16.3  -3.57144   GCGCCCAGCGCGAAA GCGCCGACGCGGGACGGCCGCGCGCCG CTC CGAAACGCCGCCG-CCCGCG-CGAAGC GCGCTCACCCGTGCG
BURPS1710b_1325   6 100 434 1392499 .. 1392527 - -28.9  -4.13767   GCGTGCACGTGAAAA        CGCCCGCGGCGCG CGT CGCGCCGCGGGCG        TCGTAACGGTGCTTC
BURPS1710b_1334   4 100 -21 1399745 .. 1399784 - -22.9  -3.14564   GCATTCGTCGACGAA  GCGACGCGCGCCGCCGCG TCAGC CGCG-CGACGCGCGCCGC  AGGATGCGCTGCAGA
BURPS1710b_1344   5 100  71 1409652 .. 1409681 - -12.2  -5.64274   CGATCGATAAAAAAA       CCTCGCCCCGCAT TACGC ACGCGGG-CGAGG       GGTTTTTCTCTCGCC
BURPS1710b_1353   9 100 443 1420873 .. 1420898 - -21.9  -3.61517   ATCGGTGGGGAAGAA         GGGGCGCACGC GCGA GCGTGCGCCCC          TTCTTTTTGGCGCGG
BURPS1710b_1359   4  52 343 1429595 .. 1429606 -  -7.2  -3.03159   CGAACGCCGTCAATA                CGCG CACG CGCG                 TTTTGTCATCGCGCA
      waaE   1  42 372 1435412 .. 1435423 -  -2.2  -3.05816   CGATGCCTGAGCGAA                CTGCC GTC GGC-G                CGTGTGATCGGCGTG
BURPS1710b_1376   5  66 181 1448517 .. 1448556 -  -4.3   -4.2828   GGGCATTCACGAAAA CGGCATCGACG-CGGACGT CGGC ACGTTCGTCGCCGAT-CTG  CTCAATCAGCAGGAC
BURPS1710b_1406   3  74  -8 1481501 .. 1481520 -   -10  -3.78312   AAACGACGCATGAAA            CGGCGCATG AAT CA-GCGCCG            GCCGGCGTCGCGCGG
BURPS1710b_1407   3  74  66 1481501 .. 1481520 -   -10  -3.78312   AAACGACGCATGAAA            CGGCGCATG AAT CA-GCGCCG            GCCGGCGTCGCGCGG
      sul1   3  87  47 1499167 .. 1499196 - -18.6  -2.77899   GGCGCGCATGAACGA       CGCCCCGCG-GGC TAGAG GCCTCGCGGGGCG       TTTTTGCTCGACGCG
BURPS1710b_1447   3  58 432 1521140 .. 1521162 -  -7.7  -3.30124   CTTCATCGGCCAGAA          CCACC-CGGC GCTC GCCGAGATGG           CGGAGGAGTTCCACG
BURPS1710b_1459   4  72 291 1530776 .. 1530811 -   -11  -3.53811   CGTATTTGCGGCAAA    CGGCGGCGCC-GTCCGC GGC GAAGGCGGGCACCGCCG    CGTCGGGCGAATGAG
BURPS1710b_1465   3  55 277 1535846 .. 1535859 -  -9.5  -2.50935   AGCGCATCGAGGAAG               CGCGG CCGG CCGCG                AAGCGCGTGAGCGAC
BURPS1710b_1469   2 100 125 1540138 .. 1540164 - -15.9  -4.72272   GGTCTGCATGAAAAA        GCCGGAGCGGCG TTGT CGC-GCTCCGGC         TTTTTTGCGTCGGGC
BURPS1710b_1483   3  45 234 1556924 .. 1556942 -    -3  -3.21416   GATGCCGACGACGAA             TCGCCTTG CCG CCATGCGA             GGCCCGATCGGCGGA
BURPS1710b_1484   8  91  15 1558083 .. 1558114 - -20.2  -2.61374   AAGACGCAGAATCGA      CCGACGCGCCGG TGCTGGGT CCGGCGCGTCGG       GGCCGCGCGAGCGCC
BURPS1710b_1495   5 100 442 1569051 .. 1569077 - -12.3  -4.63218   CGGTGGTGAAGAAAA         CGGCAAGCGGA ACACG TCCGTTTGCCG         TTTTTGTTGCGTGTC
BURPS1710b_1507   3  47 450 1589448 .. 1589465 -  -6.9  -2.62983   GCTACCGGGATAGCA             CGCATCG GGAC CGAGGCG              TGCGACGCGCATGGC
BURPS1710b_1507   3  47 316 1589583 .. 1589599 -  -3.5  -3.31461   CATCCACGCGGAGAA              CGGGCTC GAG GTGGCCG              CCATAAAGGCCGAGC
BURPS1710b_1516  15  58  98 1595288 .. 1595328 - -10.4  -2.52676   GATCGCGCGAAGGCA GGCGGCGCGGCCGCG CTGTCGCCTGTC CGCGGC-GCGCCGGC  CCTCGCGGGGCCGCG
BURPS1710b_1523  13  72 225 1610333 .. 1610344 -  -7.2  -4.24002   CTCGAAAGCGCAAAA                GCGC AAAA GCGC                 AAAAGCGCAAAAGCG
BURPS1710b_1523  13  72 217 1610341 .. 1610352 -  -7.2  -4.28049   CGCAAAAGCGCAAAA                GCGC AAAA GCGC                 AAAAGCGCAAAAGCG
BURPS1710b_1523  13  72 209 1610349 .. 1610360 -  -7.2  -4.28049   CGCAAAAGCGCAAAA                GCGC AAAA GCGC                 AAAAGCGCAAAAGCG
BURPS1710b_1523  13  72 201 1610357 .. 1610368 -  -7.2  -4.28049   CGCAAAAGCGCAAAA                GCGC AAAA GCGC                 AAAAGCGCAAAAGCG
BURPS1710b_1523  13  72 193 1610365 .. 1610376 -  -7.2  -4.28049   CGCAAAAGCGCAAAA                GCGC AAAA GCGC                 AAAAGCGCAGAGATG
BURPS1710b_1523  13  72 185 1610373 .. 1610384 -  -7.2  -4.28049   CGCAAAAGCGCAAAA                GCGC AAAA GCGC                 AGAGATGTAGAGACG
BURPS1710b_1534  13  84 463 1618868 .. 1618923 - -14.7  -3.36327   CGAGCGCATCGACAA CGGC-CATG-GCCGGCGCG-CGGGCG AGCGGGG CGGCCGACGCGCCGGCACGCGCGCCG ACCGGTGCGGACGTC
      cpdA   4  58 159 1625514 .. 1625552 - -10.1  -2.52464   GCGGGCCCGAATGCA  CGCCGTCGCGCGCATGAC GTTT GCCGGGCGCGTG-CGGCG   CCGCGTCGTGCGACG
BURPS1710b_1544   5  62 211 1629834 .. 1629885 - -10.7  -2.96249   GTCGACGAAGAAGTA GCCGCCGGCGCGACGCGC-GGCCCG TGCC CGGCCCTGGGC-TCGCGGCCGCGAC GCGTTGGTCCGGCGC
BURPS1710b_1554   2  57  37 1639662 .. 1639675 -  -8.1  -3.17392   CATGCGGGAACGCAA               GCTCG GCAT CGAGC                TCGACCTGAGCGGGC
BURPS1710b_1556   2  61 315 1640485 .. 1640500 -    -6  -3.78934   GGCGGCCGAGAAGAA              CCTGCC GCAC GGCCGG               CGGCTGAGCGCGCCG
BURPS1710b_1581   0 NONE
BURPS1710b_1586   3  51 285 1669111 .. 1669134 -    -8  -2.71144   CATGGGCGGCAAGCA          TCGGCGGCTC GTCG GGGGCGCCGA           CGCCTTTGTCGACGA
BURPS1710b_1586   3  51 238 1669152 .. 1669181 -  -7.8  -2.78384   CCTTTGTCGACGATA       CGATCGACGCGT TTCGCC ACGCCGCGATCG        CGCTTCTCGCGCGCG
      proP   7 100  51 1676849 .. 1676899 - -39.2  -4.57073   GACGGCGCGCAAAAA CGCGGAGGCGGTCTCGCCACGCCC GAC GGGCATCGCGAGACCGCCTCCGCG GTCCGTCATCGAGCG
BURPS1710b_1605   1  41  77 1685466 .. 1685480 -  -2.1  -3.01712   TCGGCCGTGCGAACA              CGA-CG CTCA CGCTCG               TCATCTTCGTGCTGA
BURPS1710b_1606   3  45  78 1685656 .. 1685706 -  -2.5  -3.28712   TCGCGCGCTCGACAA GTCCGCCCGGCACG-CGGG-GTGA TTCGCG TCACGCCCGTCGCGGC-GGCGCGC GGGCGTCGGCCGGCC
BURPS1710b_1613   1  55 240 1694645 .. 1694665 -  -8.1  -3.14564   GCAGCCGTTCATGAA            CGCGCTGCG GGT CGCGGCGCT            CGAGGCGGGCACGGA
BURPS1710b_1624   9  77 271 1705401 .. 1705447 - -15.6  -2.53271   CGAGGCCGAGAAGAT CGCCAAGCGCGTGCGGCGCCTC GTC GACGAGCCGGCCGCGCGCGGCG TGAACATCGCCGAGA
BURPS1710b_1632   4  65 177 1715198 .. 1715230 -    -9  -3.65351   GCAGGCCGAGCGAAA     CCGTGCGC-CGGCTC GGCG GCGCCAAGCGCTCGG      TCGCGAGCGCGGGGC
BURPS1710b_1653   4  83  28 1762638 .. 1762660 -  -5.5   -4.8622   TTTGGCAAGCAAAAA           GCCCGCG CTAACTGCT CGCAGGC           CATTACAGAATCACA
BURPS1710b_1658   1  60 380 1766237 .. 1766248 -  -5.8  -3.76224   TCGGGACGTACGAAA                CCGA AGAG TCGG                 CCGTCGAGCGGGCGC
BURPS1710b_1676   6  86 137 1795671 .. 1795696 -   -14  -3.72576   GGCCGCTCGACCAAA         GCCCGCAAGG TGAAAG CCTCGCGGGC          TTTTTCGTTTCCGCG
BURPS1710b_1700   4  51 242 1823414 .. 1823429 -  -5.4  -3.34522   ACACGCGCGAATCAA              CGGCAGC GTG GCTGC-G              CCGCTTCGAGGTGGG
BURPS1710b_1705   4  47 382 1826898 .. 1826912 -    -7  -2.55351   CTGTCGGACATCAAT               GCCCGC TAC GCGCGC               CACTTCCTGAGCGAT
 tISRso14b   6  55 137 1847937 .. 1847949 -  -2.6  -3.89346   TCTGTAGCCGACAAA                GGCA TGAGC CGCC                GCAGATTTGAAGGCA
BURPS1710b_1747   2  51 145 1891499 .. 1891511 -  -4.7  -3.38046   CTGTGACGTGAAAGA                GCGGC TCT GTCGC                GACGATCGCTATTAC
BURPS1710b_1754   3  63 137 1898805 .. 1898835 - -10.3  -3.06501   GACATGGGGATCGAA      TCCCGCGGCGG-CG GTGC CGTCCGCCGCGCGC       CGCGCCACGCGCAAG
BURPS1710b_1755   6  65 379 1899657 .. 1899690 - -10.2  -3.18582   CAGGTGAGGCAGGAA     GCCGCCGTGCATGCG CGCGC CGCGTGC-CGTCGGC     GCGGGGGCGAGGGCA
BURPS1710b_1770   2  43 429 1923489 .. 1923510 -  -2.9  -3.05384   TTCGGCGCTATCGAA           TTGCTGCCA AGTT TGCCAGCAC            TCGGCGCGAAGTACG
BURPS1710b_1770   2  43 333 1923565 .. 1923606 -  -3.6  -3.07816   CGGCGATGGATTCAA GCCGAACGTGCGA-TCCGA ATTCG TCGGCGTCGCGCCCTCGAC CGGCGCGACGACGTG
      bprA   9 100 122 1944899 .. 1944928 - -16.5  -5.96521   ATGAACCAAAAAAAA       GCCCACATGGCTC GCGC GAGCGATGTGGGC        TCCGCTTGCGGATCG
BURPS1710b_1796   4  55 242 1956616 .. 1956627 -  -7.2  -3.36327   CGACCGTACCCATAA                GCGG AACG CCGC                 AGAAAAAGGAGGTGC
      glnS   6 100  42 1974259 .. 1974290 - -11.6   -5.1971   ACGAAAAACGAAAAA      CGAAAATGCCCGGC TCGC ACCGGGCATTCTCC       TTTCGGCGCCGCGTC
BURPS1710b_1820   1  38  68 1986576 .. 1986596 -  -2.5  -2.70932   GCGCGTGCGGAAGCA            TCGGGTC TTCCTCT GACCGGA            GCGGCCGCAGGCCGG
      iolB   2  55 352 1994307 .. 1994349 -    -9  -2.82516   GCGGCGAGCAGCAGA TGCTCGCGCTCGCGCGCGCG TTGAT CG-GCGCGCC-GCGCGTGCT GATCGTCGACGAGCC
      galU   3  47 442 2012886 .. 2012906 -  -4.6  -3.14132   CGCGGCTTCGAGGAA           GCG-GCCGG CACG CAGGCCCGC            TATCGCGTGACGATC
       fsr   5  68  48 2020699 .. 2020720 - -11.5  -3.22884   TCACCAAGTCACCAA           GCGGCCGGA CCGC TCGGGCCGC            CGAGGCCGCCCCCGT
BURPS1710b_1872   4  80 278 2044014 .. 2044046 - -16.3  -2.52464   GGCTTCGCGAACGTA      GGCCATGCAGTGCTG GAT CGGCACTGCATGGCG      GGGTCGCGTCTTCCG
BURPS1710b_1889   6  54 414 2058903 .. 2058913 -  -3.2  -3.76373   GCGTGAAGACGCAAA                 GTCG CCG CAAC                 GCGGCCTTCATGCAA
BURPS1710b_1895  11  76  59 2062813 .. 2062832 -  -9.2  -4.18018   CCGCTGCAGCGAAAA            CGGGGCTC TTCC GAGCCCCT             TTTTTGTTGGGTCGG
BURPS1710b_1899   6  81  43 2067419 .. 2067446 -   -17  -2.77678   GAACATCGAAGACGA        GCCCGTGCGAAC TACC GTTCGCGCGGGC         TTTTTTTCGAGCGGT
BURPS1710b_1907   8  77  18 2076133 .. 2076156 -   -16  -2.54896   GGCGTAGCGAAGCGA          GCGGGCCGCGC GCC GCGCGGCCC-C          GGCGGGTACAGCGGC
      emrB   1 100  37 2091105 .. 2091126 - -17.3  -5.54907   TCGATAAAACAAAAA           CGCCCGGCT CGAC AGCCGGGCG            TTTTGCTTCGTGCGC
BURPS1710b_1929   5 100 150 2106273 .. 2106301 - -14.5  -5.14563   GTGCGCATGAAAAAA        CCGGCCTCGCG TGACAGG CGCGCGGCCGG        TTTTTGTTTGCGCCG
BURPS1710b_1942   5  69 238 2113532 .. 2113573 -   -10   -3.5393   ATCAGGTCGCGCAAA CGCAGTCGGCGGC-GCTCG GGCTG CGCGCCGCGGCCGCCTGCA CGGCCGCGAACAATC
BURPS1710b_1951   3  51 154 2122015 .. 2122067 -  -6.8  -3.16564   GCTGCAGGCGAGCAA CCGGGAGGCGGCGCCAGCGCAGCCGA TGA TCGGC-GAGGCGGCGTCGC-TCGCGT ACGCGCGCTATATCG
       hfq   6 100  22 2126341 .. 2126364 - -18.2   -5.4833   TCAGGCAAGAAAAAA          GGGCAAGCCG GTCG CGGCTTGCCC           TTTCGATTTGGCGGC
BURPS1710b_1963   1  45 464 2136610 .. 2136632 -  -5.4  -2.78816   TGAGCGTCGACGAGA           GCCTGCAATC GCT GACGGCGGGC           GAGTTGCCGCGCGCG
BURPS1710b_1976   0 NONE
BURPS1710b_1988   4  53 111 2161001 .. 2161015 -    -7   -3.1355   CCGATCGACATCGAA               GGCCGC ATG GCTGCC               CGCATCGGCGACGCG
BURPS1710b_1992   4  50  59 2164260 .. 2164298 -  -8.1  -2.64155   GCTGCGGGAAATCCA  CGCTGCTGCGCCTCGTCGC GGA GCT-CGAGACGCCG-AGCG  CCGGCACGCTCGTCA
BURPS1710b_1996   6 100 165 2166679 .. 2166696 - -12.7  -4.54727   GCGCGCAAAGCAAAA             CAGGCGC CGAA GCGCCTG              TTTTGCTTTGAAACT
BURPS1710b_2011   8  72 370 2178146 .. 2178178 -  -8.9  -4.07568   CGCCGCCGGGCAAAA      CGGCGAGTGGGCGAC GCT GCCGCCCGGCCGCGG      CGGACATATGCGGCG
BURPS1710b_2028   7  63  -3 2198155 .. 2198178 -  -2.4  -4.24342   CTCGCGATGAAGAAA          GTGGA-ATCGG CTG CCGACATCTAC          CCCGTGTTCCGGGAA
BURPS1710b_2043   8  90 327 2209205 .. 2209256 - -19.2  -2.75826   GACCGGAACACACCA CGCGCCG-GCGCGCGTCGCGCGCGG TGG CCGCGTGCGCGGCGCTCGCGGCGCT CGCCGGCTGCATGTC
BURPS1710b_2055   1  45  15 2219913 .. 2219937 -  -5.5  -2.62184   CGGGCCGCGATAGGA          CGATTCGCGTC CGG GACGCGGCGCG          GCGTCACCGCGCCGT
BURPS1710b_2064   7  55 128 2235240 .. 2235253 -  -6.7  -3.40403   CGTGTCGTATCAGAA               CATCG TGCT CGATG                CGGTGCTGAAGTCGT
BURPS1710b_2075   4  49 -49 2248994 .. 2249052 -    -6  -3.14468   CGCGACGACATCGAA GCC-CCGCGCCTA-CGCGGCGTCGGCTACC CGC GCGAGCCG-CGC-GCGATAGCCGCGATAGC CGCGATAGCCGGCCG
BURPS1710b_2079   7  62 265 2251926 .. 2251968 -  -3.9  -4.09805   CGATGAACAACGAAA CGGT-GGCGGCGCTCGCGGC GCGC GCGTTGAGCGTCGGCTACCG GGATCACCGGGTGCT
BURPS1710b_2084   3  64  30 2257072 .. 2257105 -  -4.6  -4.17701   GCGAGAAACGAGAAA    CGACCGCAG-GCTCCGG ATC CCAG-GCTCCG-GGTCG    CAACTGTCGGACGTT
      cobB   5 100  -9 2280619 .. 2280677 - -25.2  -2.77043   CCGACGAGCCCAAAG CGCGCGGCAAGCGGCGCTGCGCGCCTTC GGT GAACGCGCGGCGCGCGGCTTACGGCGCG TCGCCCGCGAAAAGC
       int   7  65 138 2293486 .. 2293514 -    -8  -3.75933   AGACACGTCACGAAA        CACGGCCGCCCG TCGCG CGGGCAAGCGCG        GCGCCGGTCATCCCG
BURPS1710b_2118   4  75 345 2316296 .. 2316334 - -14.4  -3.02511   GCTACGCGGGCAAGA   CGACGATGCCCGCCGGCG AAT CGCTCGCGAGCCTCGCCG   CGCACCGCGCGACGC
BURPS1710b_2142   2  55 416 2344598 .. 2344619 -  -6.5  -3.40403   TTCGGCCGAGTACAA           CACGTCGAC GGTG GTCATCGTG            CTGAACGTCGCGGCG
BURPS1710b_2164   1  43 118 2390748 .. 2390764 -  -3.5   -3.0782   CAATCTCGTAATATA              CGCGCCG TCG CTTCGCG              TCATGGATTCCGCGC
BURPS1710b_2171   5  54 398 2405780 .. 2405793 -  -6.7  -3.21194   CAGAAAGCGCATCAA               GCAAC CGCG GTTGC                ACTTCGGCCTAATAG
BURPS1710b_2177   2  73 173 2416797 .. 2416831 -   -12  -3.40371   CATGCGATGAAGCAA     CTCGCGCCGACGCG TCTCGTG CTCGCCGGCGCGGG     TGCCGGCCTTCTTGC
BURPS1710b_2190   6  54  57 2432119 .. 2432160 -  -3.5  -3.79747   GGACGGATCACGAAA CTGCGCAGCATGGCGTCGG TAGC CCGACGGCGCAATCCGCAA  GACCTTGCAGATCGG
BURPS1710b_2243   1  55 189 2508705 .. 2508758 -  -9.5  -2.64616   CGGGCATGCACATCA CCTGGACGACGG-CGC-ACGGGCGC TCGTCC GGGCTCGTCGCGACCGTCGTCGCGG GGTTCGGCATGGCGC
       dak   1 100 -27 2512185 .. 2512227 - -22.1  -3.05463   ATGCCCGCCACCGAA GCGCGCGATGC-GCCGCTACG CCA CGT-GCGGCTGCAACGCGCGC AGCCAGCACGCGACG
BURPS1710b_2265   5  57  91 2533354 .. 2533373 -  -6.3  -3.57263   ATTCGCACGGCGAAA            CGCGCGG AGCAGG CAGCGCG             CATCGCTTCGACGCC
BURPS1710b_2269   9 100 107 2536778 .. 2536807 - -22.1  -3.78775   GCGCCCACGACGAAA       CGCCGGGGCGGCC CCAC GGCCGTCCCGGCG        TTTTTTCGGAGCCGC
BURPS1710b_2299   5  47 329 2566084 .. 2566098 -  -2.7  -3.49482   CCATACGACGAAACA               CGACG GAACA CGACG               AAACACGGCAAAGCG
BURPS1710b_2299   5  47 312 2566104 .. 2566115 -  -2.2  -3.50553   GAACACGACGAAACA                CG-GC AAA GCGCG                ACGATAGCGGCAACG
      potI   4 100 144 2573517 .. 2573543 - -19.4  -5.14563   GCGTTGACGAAAAAA         GCCCGGGCGGCC TTC AACCGCCCGGGC         TTTTTTGGGTCTTCG
      ompW   8 100  31 2580164 .. 2580190 -  -7.3  -5.86965   ACGCATTAAAAAAAA        GGACGGCACG CATGAAGC CGTGCCG-CC         AACCCCAACACTTTT
      metC   4 100 148 2593988 .. 2594016 -   -16  -4.88407   GCATCGAACGAAAAA       CGGCGCCGCAGGC CCAT GCCCG-GGCGCCG        TTTTCGCCGTGCGCG
BURPS1710b_2343   8 100  27 2618288 .. 2618306 - -13.1  -5.40474   ATCGGGCGAAAAAAA             CGGCGCC GTCGA GGCGCCG             TTTCTCCGGGGCGAC
BURPS1710b_2381   5  80 412 2653362 .. 2653374 -  -4.7   -4.7254   ACGTCTGACGAAAAA                GTCGC CAA GCGCC                TGATTTTCTGGCATA
BURPS1710b_2386   5  51 224 2657653 .. 2657677 -  -6.4  -3.15544   GGCCATCTGCATGAA         CAC-CTCGACG ATTT CGTCGCGCGTG          CAGCCGACGTTCAGC
      clpB  11 100  80 2660021 .. 2660040 -   -15  -5.40072   CGCCGGCGAAAAAAA            CACCCCGC TTGC GCGGGGTG             TTTTGCTTTCAAGGG
BURPS1710b_2409   4  66   4 2683143 .. 2683187 - -11.2  -3.05816   CTATGCGGCAGTCAA TGCGCCGGCGGCGTCCGCCGC ACGC GCGGCAG-CGCCCTCCGCGCC CGGCTATGCGGCGAA
      ansB   4 100 123 2698557 .. 2698574 -  -8.3  -5.28176   GTCATCGAGAAAAAA             GCGGGCC CTCG GGTCCGC              TTTTTTCTTGCGCGT
BURPS1710b_2433   5 100 129 2702092 .. 2702118 - -19.5  -3.32844   CGGCCGACGCGAGAA         CGGCGATGCGC TTGAC GCGCATCGCCG         TTTTTTTTGGGCGAA
BURPS1710b_2447   3  50 277 2713449 .. 2713482 -  -7.9  -2.64616   CGCTGATCGAGATGA     TGCGCGACACCCGCG AAGC CGCCGACGACGCGCT      GCCGCACACGGGCAT
BURPS1710b_2461   9  74 111 2728884 .. 2728899 - -10.4  -3.72695   AGGCGTTCGAGGAAA              GCCTGC GCCA GCAGGC               GAAGATTCAGTAACG
BURPS1710b_2461   9  74  54 2728939 .. 2728956 - -12.7  -3.27298   GCCGCGAACGAGCAA             GCCGCTC CGAC GAGCGGC              TTTCTTTTGGTCCGA
BURPS1710b_2467   2  90 303 2738547 .. 2738599 - -19.1  -2.70932   GCGCTCGGCGAATGA CGCGCGGCCGACGCGGACGGCGGCG AGAGG CGCGGCCGTCCGCG-CGGCT-CGAG ATGCGCGTTGGCGTG
      panE   8  70 432 2755333 .. 2755349 -    -5  -4.36595   GAGCGAAAGCGAAAA              GGCGGC GTTCA GCCGCG              CGCTCGACAAGATCA
BURPS1710b_2493   8  55 240 2762471 .. 2762488 -  -8.3  -2.90075   GGTCGTTCAACTACA             GCGCCGC CGCG GCCGCGC              GCAATTCGGAAAACG
BURPS1710b_2500  10  70 420 2768165 .. 2768186 -  -2.3  -4.59773   GGGTATTTCGAAAAA           CAGGTCT-TC GAT GACAAACCCG           GCGTTGGCTGGATGC
      ispF   7  93 266 2777457 .. 2777485 - -17.5  -3.33696   TCGCGTTGCAATGAA        CACGCCACGCG GCGGTTG CGCGTGGCGTG        TTCGTTCATGCGCGG
      mrcA   8 100  37 2787593 .. 2787611 - -13.8  -5.75342   CGCCGGCAAAAAAAA             CGAGCGCC GCC GGCGCCCG             TTTCCTCGTCATGCG
BURPS1710b_2523   7  91 143 2794137 .. 2794157 - -16.9  -3.78775   CTCGCCATCATGAAA            CGGGCCGTT TGA AACGGCCCG            TTCTTCATTCATCCT
      atzB   4  62  76 2797369 .. 2797387 - -11.6  -2.71011   ATCCCGCCGCAAGCA             TCGGCCGC TCC GCGGCCGC             ATCCGCACGAGCGCG
BURPS1710b_2548   5  58 113 2826410 .. 2826423 -  -9.5  -2.88822   TGCCGGACAGAATCA               CGCCC TTCG GGGCG                AACTCGCGAACGAAG
       def   7  65  72 2865927 .. 2865949 -  -2.6  -4.45664   GGAATCGAACGAAAA           CACCCCAACG CCC CATTGCGGTC           GCGGGCGTCCTACCG
       gpo   1  51 302 2881385 .. 2881430 -  -5.4  -3.40403   CTTCCTGCACCAGAA GGTCGTGCTGATCGACCGGGCGG CTG CCGCC-G-TCGG-CAGCGCGAAC CTCGACAACCGTTCG
      uspA  13  88  74 2898099 .. 2898124 - -17.5  -3.12351   CCGCGCGACATTCAA         GCGCGCCGGTC CCTT GCCCGGCGCGC          CGTTTTTTTTGCGCG
      rraA   6  62 200 2903180 .. 2903202 - -11.2  -2.62184   CGTCGCCCCAGACGA           GATCGCGGCC ACC GCCCGCGACC           ATCCCCGGATAGTTG
      estA   2  71 -31 2966067 .. 2966092 -  -7.6  -4.07568   GCCGCGCCCTCAAAA        CG-TGC-CGCCC AGCA GGGCGAGCAGCG         TGTACGAACGGCGCG
      cysE  10  60 455 2979837 .. 2979847 -  -8.2  -3.39327   CGGCCACACGCACAA                 GCCG GCG CGGC                 ATGTCGAGGCAGACG
      slyD   0 NONE
      ftsB   8 100 151 3003070 .. 3003089 - -12.8   -4.5366   GTAAAAAAGCCAAAA            GCGCGGCC AAAA GACCGCGC             TTTTTGATTGGGTTT
BURPS1710b_2724  12  67 119 3018911 .. 3018925 -  -7.1  -3.95424   ATGAGCAACACGAAA               GCCGT GCTCG ACGGC               GACCTCGACGACTTC
      dinB   5 100 152 3050745 .. 3050788 -   -21  -3.33696   GCCCCGTCGAATGAA CGGCCCGACGATCGGCTGACG GCG CG-CGGCCGATCGCCGGCCCG GCGACGAGCGGCGGC
      dinB   5 100  45 3050870 .. 3050895 - -20.5  -3.27298   CCGCGCAACGACGAA         CGGCAACCCGC ATCG GCGGGTTGCCG          TTTTTTCATCGCGCC
      ntrC   6 100  61 3066509 .. 3066528 - -16.4  -4.08485   GCGATCCAAAGCAAA            CGGGGCGC CGAA GCGCCCCG             TCTTGCATTCGCCGC
BURPS1710b_2779   7 100  80 3082208 .. 3082235 - -22.8  -2.52896   GCACGCTGGAAGCGA        GCCTCGGGCAGC GATT GCTGCCCGAGGC         TTTTTTTACGGGCGC
BURPS1710b_2811   2  61 -20 3122663 .. 3122680 - -11.3  -2.52543   AGTCGGCGGAAGTCA             GCGCTTG CGTT CAAGCGC              GGCGCCGGCATCCTC
BURPS1710b_2824   1  39 241 3136545 .. 3136592 -  -2.5  -2.74523   GCAGCGGCAAGAGCA CGCTCGGCATGACGCT-CGCGGG CCAT CCCGCGTATCG-CGCGACGCACG GCCACGTGCGCTTCG
BURPS1710b_2829   2  53 373 3140546 .. 3140602 -  -5.8  -3.32844   TGCGGCATGGGAGAA GCGCTCGCCGACGAAGTGGCCG-ACAAG GTG CTCGCGCTGCCG-TTCGTCGGCGAAGTC AACGTCGACATGGTG
BURPS1710b_2838   4  48 441 3147896 .. 3147914 -  -6.6  -2.66316   TGCTGCATCACATCA             TGGAGCAC ACC GCGCACCA             CGTCGACATGAGCAT
BURPS1710b_2864   7  62 391 3171782 .. 3171804 - -11.3  -2.71144   CATGGCGCCCAATCA           CAGCGAGCT GCAAA AGCTCGCCG           GGCAACGCATCGAGA
BURPS1710b_2868   9  64  51 3178378 .. 3178436 -    -5  -4.13767   CGGCGGACGCGAAAA CCATG-AGCGGGCGCGGCGGCGGCATGC TCGAT GCG-GCGGCCGCCGCGACGGCGGCACGC GCGGCACGATGCCGC
BURPS1710b_2876   1  63 -28 3188465 .. 3188520 - -10.5  -3.05596   GATTCCCGTACGGAA CGCGCG-GTGGATTCGGCGCG-CCGC CGCTCAC GCGGACACGC-GCATCCACACGTGCG CAATGCCGTCCTCAT
      pgsA   6 100 414 3193062 .. 3193078 - -12.3  -5.33405   CCCATCAAACAAAAA              GGGAAGC CCG GCTTCCC              CTTGTTCTGGAGCGG
BURPS1710b_2888   2  65 459 3199786 .. 3199814 - -12.4  -2.73364   GGCTGATCGCAACGA       CGCG-CCGCCCCG CGCG CGAAGCGGTCGCG        AACGGCACGCTGCGC
      sohB   3 100  68 3221984 .. 3222012 - -11.7  -4.78149   GGCACAATGGAAAAA        GGCGCCCGTGC CCGATCT GCACAAGCGCC        CCGCGATCTTCCTGC
BURPS1710b_2924   6  80  66 3233436 .. 3233456 - -15.4  -2.90571   AAGCGGCCAAGCAGA            CGGGGCGC ATGCG GCGCCCCG            TTTTCATTTTGCACG
BURPS1710b_2937   7 100  73 3242583 .. 3242619 - -30.3  -3.22668   AAACCCCCGACAACA    CGACGGCCCGGACCGCA CGA TGCGATCCGGGCCGTCG    TTCTTCAGCCTGAGC
BURPS1710b_2941   4 100  79 3247673 .. 3247692 -   -15    -5.252   GATCTTCACAAAAAA            CGCCGCGA TCGT TCGCGGCG             TTTCCCTCGGCTCGA
BURPS1710b_2945   3  57 130 3249910 .. 3249930 -    -6  -3.56092   CGAGCACGCGGCAAA            GCCGCGCG TGCTG CGCGTGAC            GCCCGCCGGCCAACG
BURPS1710b_2950   1  44   5 3257185 .. 3257242 -    -4  -3.03159   GCAAGCGGGCGAAGA GGTTCG-GGCGATGC-GCGTGACGTCGG CGGC CCTGCGGCAAGCCGCATTGCCGCGAATC TTCTTCATGCGAGGC
      pmbA   8 100  97 3261793 .. 3261816 -   -11  -4.84918   CCCAGAAAGACAAAA          CCCCACGCTC ACAA AAACGTGGGG           TTCGTCAGCAGTCTG
      cobD   5 100  52 3268331 .. 3268347 - -10.8  -5.40474   ACCGCCGCAAAAAAA              GCCGGC GCGCA GCCGGC              TGGTTCGGGGCGAGC
BURPS1710b_2972   3  51 356 3275810 .. 3275840 -  -8.1  -2.71364   GTACGGCTGGAAGGA       CCTCGCGGGCTGG GCGCA CCTGCTCGCGACG       ATCGTCGGCGTTCCC
BURPS1710b_2972   3  51  11 3276162 .. 3276185 -  -7.4  -2.72049   CAGATTTCTCAATGA          CGTATCCGCCG GCG CGGCGCAT-CG          CCCGCGCCGCTCAGA
BURPS1710b_3007   1  44 255 3311879 .. 3311914 -  -4.5  -3.03124   TCGCATGGGCGAACA    TGCCGC-CCGCGGCCG TCTAC CGGCTGCAGCGCTGCG    CGGACTTTTCGGGTT
    mtmOII   2  55  67 3319314 .. 3319324 -  -8.2  -2.87132   GCTCGCCCGCACATA                 CGCC AGC GGCG                 CCGCACGCAACCCAC
    mtmOII   2  55   4 3319339 .. 3319387 -  -9.4  -2.54896   GCCGCACGCAACCCA CGATGGCGC-CGCCCGACGCGCAG CCG CC-CGCGCCCGGCGAGCGCGGCCG CTTTCAAGTCTCCAG
BURPS1710b_3024   3  51 120 3333021 .. 3333037 -  -6.6  -3.10164   GTATTCATGATGGAA              TCGATC ACGAA GATCGA              ATGGCACCGCTTCGA
BURPS1710b_3027   5  78 305 3335643 .. 3335661 - -13.1  -3.54424   CGTGACGGCGCGAAA             GCCGCGG CCGGC CCGCGGC             AAGACGCTCGCGCGC
BURPS1710b_3033   8  85  51 3344842 .. 3344869 -   -17  -3.10409   CACCAACGGATTCAA        GGGCTGCGATGC GAAA GCATCGCGGCCC         TTTCCCATTTCCGAC
BURPS1710b_3036   4  58 227 3347750 .. 3347769 - -10.6  -2.54896   CGTCGAGCGAATCGA            GCGCGACG AGCG CGACGCGC             ACCTGCGGATGGCGC
      greB   8  84 186 3357482 .. 3357499 - -14.1  -3.64703   TCGCGCCGATCGAAA             GCGCCCC GCCC GGGGCGC              TTTTTTTATGTCCGA
BURPS1710b_3056   9  78  65 3366892 .. 3366912 - -13.9  -3.17492   CAAACAAGCAGCCAA            GCGGGCGGC TGC GCCGCCAGC            CTCCTGTGTCAATGT
      rfaC   7  86 342 3370033 .. 3370088 - -14.6  -3.52192   GCGAAGCTGACATAA GC-CGCACCGGCGCCCCCGCCGCTCG AGCCAG CGGACGGCG-GCTCGCCGGCGCGCGC GGAACGAGCGGCGAC
      serS   7 100 215 3377982 .. 3378010 - -16.8  -5.10767   GACGCAATAGAAAAA       CCCCCGCAA-GCC TTTT GGCGTTGCGGGGG        TTTCCTGTGTATCTG
      gltK   1 100 166 3387447 .. 3387473 - -17.3  -4.72272   GCGTCGCATGAAAAA        GGGCGGCCCGCG CATG CGCG-GCCGCCC         TTGCCCTGTCTCGCT
BURPS1710b_3093   4  68  85 3398632 .. 3398663 -  -9.2  -3.64822   AGGGCCGCATCGAAA      CGCGCTGCGCGCTG CCGT CCGCGCACTGAGCG       CGCCCGGCGACCGCC
BURPS1710b_3096   4  50 465 3400620 .. 3400632 -  -2.6  -3.64703   CGCCGGTGACGCAAA                CCGA TCCGC CCGG                CGAGACAACCGTGAA
BURPS1710b_3105   5 100  89 3411543 .. 3411573 - -16.1  -4.54727   TGCCCCAAACGAAAA       GGCCGGGCCCCAC TCGAC GCGAGGCCCGACC       TTTTTTCGATGATTT
BURPS1710b_3108   3  55 -32 3416100 .. 3416117 -  -7.7  -3.14564   TCACCCGCGCAGGAA             CTCGC-CG TAG CGCGCGAG             ATCGACGTTGCCGCC
BURPS1710b_3112   1  38 467 3419275 .. 3419287 -  -2.6  -2.57132   GTGCCGCCGTACAAC                CCCG TCACG CAGG                CCGTGCTGCAGGCGA
      aptA   6  77 102 3430928 .. 3430978 - -16.1  -2.59921   ACGAAGCTCTACAAC CTGCAAGGCGGGATCGACG-CGTG GTCG CGCGACGTCGATCCCGCGGTGCCG CGCTACTGAGCGCGC
      kdtA  11  86  63 3444459 .. 3444484 - -14.7  -3.53012   GCGCGGCTCCCGAAA         CGGCACGCCGCG CAA CGCGGCA-GCCG         ATGCGGCAACGCCCC
BURPS1710b_3148   5  56 470 3452475 .. 3452515 -  -8.5  -3.01712   GGGCGTGCGCGAATA CGT-C-GAT-GCG-GCGCGCA TGC TGCGCGCGCGCTATCCGCACG CGCGCTTCGCGCTGC
BURPS1710b_3197   4  53 -35 3504508 .. 3504524 -  -2.1  -3.72576   GCGGCGCTCACCAAA              GCGACGG GCA CCTTCGT              GCACGGGCTCAAGGG
      btuC   1  51 370 3513836 .. 3513855 -  -3.4  -3.61398   CGGCGCGCGCAACAA            CGCGATCG AGCT CGGTCTCG             CGCGGGCGGGCATCG
BURPS1710b_3225   5  70 406 3534933 .. 3534951 - -11.6  -3.40522   ATGCCTGTACGAGAA             CGGCTGGG ACG CCCCGCCG             ACGTCTGCGCGCAAC
     pilE1   4  53 108 3551867 .. 3551920 -  -4.4  -3.59738   TACCAGATCTGGAAA CAGGCGAAGCACGACGACGCA-TCCG ACGC CGGAGCGCGGCAACGCACG-CGCCCG TAGCGACACGCCCAG
      flhD   8  55 461 3563881 .. 3563896 -  -7.5  -3.14132   GGCGCGGGGCAGCAA              GGCGC TCAAGC GCGCC               CCGTTCCTCTCCGCC
BURPS1710b_3282  11  55 397 3584652 .. 3584685 -  -7.9   -3.1489   GGAAAGACGACTGAA     CGCGATAGGGCCGGC GCAT GCCGATCCCGACGCG      AAGCGGCGCGAGTTT
      dedA   6 100  82 3622537 .. 3622555 - -11.7  -5.27923   GAAGCGCATAAAAAA             GCGTGGC TCGCC GCCACGC             CATGCAATCCTTCGC
      pabB   5 100  68 3633779 .. 3633806 - -22.8  -5.61596   AGCTCGACAAAAAAA        GCGGCATCCCGC ACGT GCGGGATGCCGC         TTTTTGCGAGCCGAA
BURPS1710b_3330   5 100 384 3646119 .. 3646152 - -21.9   -2.8805   ATCAGCTCGGACAGA     TGCGGCAGGTGCTGTG CGT CAC-GCACCTGCCGCA     GGTCGCCGCGCGCGG
BURPS1710b_3335   6  84 215 3654547 .. 3654589 - -16.4  -2.82623   CGCGGTCGAGAACCA GTGCTACGTGCTCGCCGCC GCGCAA GGCGGCAAGCACG-AGAAC GGCCGCCGCACGTGG
      phnE   5 100 129 3669183 .. 3669238 - -24.6  -3.07816   CGCCCACCGAGCGAA GGC-TTCGCCGCGCGTGCCGCGCGAAC GAC GCGCGCGCGGCACGCGCGGTGTGCGCC ACGACGGCCGGCCGC
      ubiA   6 100  44 3681156 .. 3681171 - -11.8  -4.85782   CGCCCCAAAAAGAAA              GCGGCC CGCA GGCCGC               TTCCCGATCGCGCCC
      proP   5  60 258 3697225 .. 3697258 -  -5.2   -3.8917   CGTCAAGGAGAAGAA     GTCCGCGCAC-GATC CGAAC GATCCGAACGCGGGC     GCGCAGGTGTAAGCG
BURPS1710b_3384   4  53 237 3705194 .. 3705234 -  -8.8  -2.70932   CGCGGCCGCGAACCA  CGATCCGAGCCCGGCGGC TCGCG GCCGATAGCCGCGGATCG  CCCGCCCGGCGCCCG
BURPS1710b_3389   9  51 459 3710732 .. 3710773 -  -3.8  -3.53224   GACCCGCGCGGCAAA CGCCGTCATGCTGCTGACAA TACG TTGTCAGCAG-ACCCC-GCG CACACTGCGATGCCG
BURPS1710b_3389   9  51 267 3710938 .. 3710965 -  -7.7  -2.78384   TCCGCTTCTACGAGA        CCGTGCTGCAA ACGGCG TTGCAGCGCGA         GGTGATCGGCGGCGT
     gst-1   3 100  33 3719750 .. 3719765 - -11.8  -4.98531   CGCCCAAACGAAAAA              CGCCCC GGCC GGGGCG               TTTTCTTCACCGTCG
BURPS1710b_3404   9  69 382 3724564 .. 3724584 - -10.4   -3.5393   ATCATTTCCTGCAAA           GCGGCGAGC TTCT GC-CGCCGC            CGCGCATCGACGAGA
      gpmB   6  68  10 3731870 .. 3731927 - -12.7  -2.72344   GCCCACCCCGAAGGA TGCCCCGCCCGTCGGCCGGCGCCTGCA CGCCTC TGCACGCACCAGCCG-CGCG-GCGGCA CGACGATCGTCACAG
      gltK   2  42 427 3748745 .. 3748789 -  -3.4  -3.01712   TCGGCTCGTCGAACA GCATCGCGATCGGGTCCATCG ACAG CG-CGCGCGCGATCGCCACGC GCTGTTGCTGGCCGC
      aroK   3 100  62 3757883 .. 3757907 - -24.3  -4.62336   ACGCGATGTGAAAAA          GGCGCCCCGCG GTT CGCGGGGCGCC          TTTCTTTTTGCGGCC
BURPS1710b_3446   5  78  81 3764280 .. 3764297 - -10.5  -4.07246   CGACGCCAAACGAAA             GGCCCCG GTCA CAGGGCC              GGGGCGACCTTCATC
BURPS1710b_3471   5  51 265 3787562 .. 3787582 -  -4.6  -3.31144   CGCGCACGCCGAGAA           GCGCCGACG CGAT CG-CGCCGC            AGTCGTTCTATCTGT
      pyrF   9  93 110 3795006 .. 3795031 - -17.5  -3.35798   ACCGGCGAGGCAGAA         CGCGCCGCGCG GATC CGCGCGGCGAG          CGGCGCGCGGCGTCG
BURPS1710b_3505   7  64  39 3820916 .. 3820928 -  -3.3   -4.2828   CGTGATCGACGAAAA                CGACA AGG TGACG                TACACCGAGCTCGTC
BURPS1710b_3517   7 100 108 3832815 .. 3832841 - -23.8  -5.63517   GTCGGAAACAAAAAA         GCGGCTCGCGCA TCG TGCGCGAGCCGC         TTTTCTTTGCGCCGC
      proB  15 100  51 3836973 .. 3836988 - -11.8  -5.01811   TGACGAAAGCAAAAA              GCCCGC ATGC GCGGGC               TTTTTTGTCGCCTTC
      mutT   8  71 141 3848196 .. 3848224 - -13.8  -2.73875   GCCGTCCGAAGACGA       CGCCGCCGACCGC GAAG GCGG-CGGCCGCG        GCTGAACGCCCGTTG
      acpD   7 100  39 3903867 .. 3903892 - -16.1  -4.88407   CGATGCAAGCAAAAA         CGCCGCGCACC TCCC GGTCCGCGGCG          TTTTCTTTCAGGGTT
      gabP   4  62 167 3913279 .. 3913314 -   -11  -2.63102   ATCACGCGCAGATGA    CGCGCGCC-TTCCGGCG CTA CGCGGGCATGGCGCCCG    TGCAGCTCGCGGCCG
BURPS1710b_3596   8 100 273 3919533 .. 3919590 - -24.8  -2.60392   CAGCCGGTAACGAAC GGCCGGCGCGCGCACGCGTGCGCCGGCG CAGG CGTCGGCGC-CGCGCGCG-GCGGCGGCT TTCCGCGGGCGGCGC
BURPS1710b_3608   1 100  57 3929556 .. 3929581 - -23.3    -4.208   CCCCAAAACGACAAA         GCCCGCCCGGG ACAT CCCGGGCGGGC          TTCATTCGAAGGGCT
BURPS1710b_3627   3  60 449 3948686 .. 3948709 -    -8  -3.53444   TCACCGCGCCGGAAA          CGGGCACCGC GACC GCGGTGATCG           CCGAGCCGGGCCAGA
BURPS1710b_3634   5  80 -74 3959033 .. 3959090 - -11.8  -3.78953   AGCCGCAGCAGCAAA GCCTGCGCGGCCTGCGCCTGCCTTCGTC GGTC GCCGAC-GCGAGCGCGGGCGGCGC-GGC CAATGCGACGGCGCA
BURPS1710b_3652  10  64 320 3976894 .. 3976942 -  -6.6  -3.85698   CGCCGCGGCGAGAAA CGTGCCGG-AAGCGGCGAACAGAT CGC ACACGA-CGCCGCCGGCCGGCACG AGCCGCACGACCTCG
BURPS1710b_3665   6  49  51 4008266 .. 4008282 -  -5.7  -3.13164   CTTTCAATCACTCAA              GGCCGCG CCG CGCATCC              CCTTCAGCAAGAGTA
BURPS1710b_3738  10 100 142 4077097 .. 4077123 - -16.7  -5.14563   GGCCCGATCAAAAAA         GGCGATGTCCA ACAAG TGGACATCGCC         TTTTCGTTTGCGCGT
BURPS1710b_3780   2  47  12 4106614 .. 4106628 +  -2.8  -3.31598   GTGAACACTTCCAGC               GGGT CCTTGCC ACCC               TTGGTCTGGATTTGT
      hemB   4 100  69 4085550 .. 4085572 + -16.3  -5.63517   GCGTGAAAACGAAAA           CGGCGAGGC CTGAA GCCTCGCCG           TTTTTTATTTCACCG
BURPS1710b_3723   4  48 -35 4061880 .. 4061906 +  -6.5  -2.67803   TCACGAGATGCCATT        CGGTCGCG-GCG TCGC CGCTCGCGATCA         TCGATTTGATGCCGA
      ompW  13  95  30 4059740 .. 4059762 + -12.8  -4.28361   TTGGGGAATGGTTAA           TTCCGCTGCA ATT TGTAGCGGAA           TTTTCCTGAGGTTAC
BURPS1710b_3711   5  69 195 4049135 .. 4049166 + -12.8  -2.82623   GCAGCGGGGATGAAG      CCGCGCGCGAGCGG CCCG CCGCCCCCGCGCCG       TGCTTATGCCGGCAG
BURPS1710b_3678   5 100 126 4024749 .. 4024767 + -13.2  -4.98531   GGCGGCAAACAAAAA             GGCAATCC ACC GGATTGCC             TTTTTCGTTTCGAGC
BURPS1710b_3664   8  53  13 4006698 .. 4006708 +  -2.4  -3.77832   TGAGTGTGCCCCTCG                 TCGC CAT GCGC                 TTATTCGATTTCCGC
BURPS1710b_3664   8  53 207 4006892 .. 4006902 +  -4.6  -3.53811   CCGACGACAATGGCC                 GCCG ACA TGGC                 TTTCCGACCGATACC
BURPS1710b_3664   8  53 256 4006941 .. 4006956 +  -4.6  -3.53444   CTTGGTAGACGAAGC              CGGGAA CGAA TACCCG               TTTGGGCCGAGCTGC
BURPS1710b_3654   6  67 368 3981900 .. 3981922 + -10.6  -3.35522   GCCTGGACTCGTTGA           TCTCATCGTG TGG CACGAGGAGA           TATTTCCACGGCTTG
BURPS1710b_3650   3  64 394 3976134 .. 3976152 +  -3.1  -4.29396   ATTCGGCTACATAGT             GCTCATG GGCAA CATAAGC             TTTTACTGCATCGTT
BURPS1710b_3637   3  53 314 3965503 .. 3965560 +  -8.9  -2.56596   ATGTCGCGCTGCCAC ACGCGCTCGCCGACGAGCGCCGTCGCGC CGA GCGTCACGTT-CACGTCGCCGAGCACGC TCAATTGATCGGGCG
BURPS1710b_3616   9  60 113 3938308 .. 3938348 + -10.1  -2.87132   GGCTCGGCATCCGCC  GCGGCCGGTTCGGCGTGCG CGC CGCCCGCCGTCCCTGTCCC  TGTATCGGGCGCGAA
BURPS1710b_3616   9  60 211 3938406 .. 3938442 +  -4.1   -3.9644   GAACATGCCGAGGAT    CTCGTCGAGCCGTTCGC CCG GCTTGCGGCGCGGCAGG    TTCTTGTATTGCGCG
BURPS1710b_3595   6 100   7 3919534 .. 3919589 + -28.3  -3.53012   AGCCGGTAACGAACG GCCGGCGCGCGCACGCGTGCGCCGGCG CAGG CGTCGGCGC-CGCGCGCG-GCGGCGGC TTTCCGCGGGCGGCG
BURPS1710b_3591   0 NONE
BURPS1710b_3580   4 100 155 3903867 .. 3903892 + -16.1  -4.88405   CGATGCAAGCAAAAA         CGCCGCGCACC TCCC GGTCCGCGGCG          TTTTCTTTCAGGGTT
      opcP   4 100  32 3877207 .. 3877222 + -11.8  -5.31456   GGCAGTAACTTAAAA              GGCGCC CCAG GGCGCC               TTTTTTATCGATTCG
BURPS1710b_3536   4  77 322 3855387 .. 3855406 +  -4.9  -4.63048   CAACAAGCAACAAAA            AAGCGGC CCGCAA GCCGCTC             TTTCTTGTTTGTCGC
BURPS1710b_3532   3  72  99 3848328 .. 3848363 +  -6.8   -4.2461   CCGGCAGGACCGGTC    TGGATGGGCGTCGGC GCCGAAA GCCG-CGCGCGTCCG    TTTATTGCTGCGCGT
BURPS1710b_3520   8 100 143 3836973 .. 3836988 + -11.8  -5.27923   TGACGAAAGCAAAAA              GCCCGC ATGC GCGGGC               TTTTTTGTCGCCTTC
BURPS1710b_3516   3 100  57 3832815 .. 3832841 + -23.8  -4.86731   GTCGGAAACAAAAAA         GCGGCTCGCGCA TCG TGCGCGAGCCGC         TTTTCTTTGCGCCGC
      slyB  10 100  75 3822608 .. 3822631 + -16.8  -5.60993   CGCACGTACGGAAAA          CGCATGCGCA GTTT TGCGCATGCG           TTTTTTTATGGGCAC
BURPS1710b_3486   4  67 -38 3804577 .. 3804591 +  -4.2  -4.26076   GGCGCGGCGACGCAG               CGAATC GAC GTTTCG               TTTTCCTCGAGATCG
BURPS1710b_3477   3  55 278 3795136 .. 3795153 +  -7.7  -3.16564   CGGGATGCGGCGGGC             CGCGC-TC AGC GATGCGCG             TTGATCGCGTCGCGG
BURPS1710b_3470   3  49 322 3788838 .. 3788852 +    -7  -2.71712   GCGGGCGTGTGACAG               GCCGGG CAG CCCGGA               ATTTACGCGAACGAG
BURPS1710b_3470   3  49 414 3788930 .. 3788947 +  -3.3   -3.4489   CTCGCGAAACACGTC             GAGCAGCG TCT CGC-GCCC             TTCCTTGTCGAACTT
     proP7   3  58 366 3783005 .. 3783047 + -10.6  -2.55074   GAAACCGGACCGGGC TCGATCGCGACGCGGGCCGCC TCGC GGCG-CCCGCG-CGCGGG-GA TCACTTCGCGTTCGC
       fur   3 100  62 3774341 .. 3774369 + -13.8  -4.65895   GCCGCGCATGCGAAA       GGCCCGG-CCGGC GCAA GCCTGACCGGGCC        TTTTTGCATCGCGCG
BURPS1710b_3452   3  80 258 3771732 .. 3771779 + -15.4  -2.82623   GGCTCGACGCGCGAC GCG-GCGTCCGCTTCGCGCGCGG CTT CCGCGAGCGGCGCGAACACGCGC TCCTTGTCGGCCGCG
BURPS1710b_3448   5  53 353 3766724 .. 3766748 +  -4.9  -3.48807   CTCGAACGTCAGCGC         GC-CGGCCGG ATACAG CAGGCCGAGC          TTCTGGATTTCCTGA
      purB   9 100  35 3757883 .. 3757907 + -24.3  -4.85782   ACGCGATGTGAAAAA          GGCGCCCCGCG GTT CGCGGGGCGCC          TTTCTTTTTGCGGCC
BURPS1710b_3431   4  57  87 3749058 .. 3749083 +  -8.3  -3.14051   GAGGATCTCGCCCTG         CTG-GAACGGCT CGA GGCCGTTCACGG         TCTTGATGAGCGTCG
      gatC   4  64  10 3744994 .. 3745011 +  -4.8  -4.07568   TTCTGATCCGGATGG             GC-CGCG TTCGC CGCGTGC             TTTTCGCGAAAAGCC
BURPS1710b_3418  10 100 130 3738405 .. 3738421 + -10.8  -5.06414   CCGGGCAAAAAAAAA              CGGGGC GCCGA GCCCCG              TTTTTATTGGACGAA
BURPS1710b_3415   3  56 133 3735900 .. 3735948 +  -9.6  -2.71731   GCTCGCGTCCTGCCC GAACAACACGCCGCGCGACTG CTGATCGA CCGTCG-GCGCCGTGTTGATC TCCTTCGCCCGTGCA
BURPS1710b_3409   2  47 241 3732022 .. 3732037 +  -4.7   -3.0497   ACGCGCGCGCGGCCG              TCGTC ATAATC GACGA               TGTTGACGCTCGTAT
BURPS1710b_3390   4  74   3 3712425 .. 3712471 + -13.5  -3.29364   GCCCGTGCGCTGAGC GCGGCGCGG-CCGTCGCGCGCG ATCC CGCACGCGTGGGATCGCACCGC TTCGTGCTTCGTGCT
BURPS1710b_3375   6  66 224 3699035 .. 3699062 + -11.2  -3.14132   GCCAAAAAAAGAAAA        CCGCCGCG-CCCG ATA TGGAACGCGGCGG        TTCGTCGGCGCGACG
      secF   4 100  23 3697293 .. 3697313 + -12.6  -5.52384   CCCCGCACGACACAG            GCCGGTTC CTCGC GAACCGGC            TTTTTTTCGTCAGCG
BURPS1710b_3363   2  60   2 3683958 .. 3683971 +  -8.1  -3.53012   CCAGTTTAGCGTAGA               TCGCG AGCG CGCGA                TTTGCGCGAAACGCA
      proC   6 100 334 3669244 .. 3669272 + -21.7  -3.27408   GGTGTGCGCCACGAC        GGCCGGCCGCGCA TCG TGCGCAGCCGGCC        TCTCTTTCCCTCCGC
BURPS1710b_3336   9 100 249 3658059 .. 3658082 +   -11  -4.84918   CAGACTGCTGACGAA          CCCCACGTTT TTGT GAGCGTGGGG           TTTTGTCTTTCTGGG
      recN   5  72  15 3646351 .. 3646361 +  -8.2  -4.07568   ACGTGGCGCGCGCCG                 GCCG CGA CGGC                 TTTTCGGGCGGCGGC
      gdhA   7  93 143 3639415 .. 3639451 + -13.7  -4.09685   TAAATTTTTTCAATC   GGCCGG-GCGGCGCGCG CCATC CGCGC-CCGCGCCGGCG   TTTTCGCCCATCGCC
      mutL   6  67 -39 3625518 .. 3625537 +  -3.4  -4.25104   CTGGTATCAACTGAC            GCTCGGCG ATCT CGACAAGC             TTTTCATGCGCGGCC
BURPS1710b_3294   5  60 367 3604767 .. 3604794 +    -4  -3.99678   ATGCGTAGAGACGCG        CCGATCTCCTCC AAGT GCCGGAGATAGG         TTTCCTTGTCCACAT
BURPS1710b_3285   3  54 389 3595582 .. 3595606 +  -2.8  -3.78597   GGGTGCCGGTAAAAG         TCCGTGCCGAA GCGC TCCGGCG-GGA          TTTCGGTTACTGCGT
BURPS1710b_3281   5  51 457 3586351 .. 3586365 +  -5.6  -3.25823   TCGACCATCAGGAAC               GCACCG TGA CGCTGC               TTGATCTCGACGAAG
BURPS1710b_3272   3  42  52 3576970 .. 3576986 +  -4.3  -2.73364   GCACGAGGCCGTTGC              CGTCGAC ATA GACGATG              TCCTTCGGCTCCAGC
      galU  10  65 116 3566300 .. 3566346 + -12.2  -2.68137   GCACCAACGAACGGC GGGCGCGCAGCGCGCCG-CCCG GATCA CGGTTCGCCG-GCTGCGCGCCG ATTCGTCTTTCGCTT
BURPS1710b_3242   5  88  58 3551981 .. 3552033 + -17.7  -3.01712   CGCGCCGACCGCGCC GGCCGGCTGC-CGGCGCCGGG-GAG ATCGA CACGCCCGGCGCTGCGCAGCTAGCC TGTTCGCCAGCAGGC
BURPS1710b_3237  10 100 181 3549560 .. 3549580 + -19.7  -5.54192   TCGAACGCAAAAAAA            GCCCCGGCG GCG CGCCGGGGC            TTTTTTTGCGTTCAT
BURPS1710b_3233   3  63 148 3546252 .. 3546270 +  -8.1  -3.61894   CCCTCGCCGTCCGAA            C-CGGGCG CTGC CGCCCGCG             TTCTTCGCGGCGCTT
BURPS1710b_3226   2  46 378 3538086 .. 3538144 +    -5  -3.01712   TCGCGCGCTCGAGCC -GC-GCCAGGCGCGCGGCCCGCTTCGCGC GCTA GCGCGTCACCGGCCCCGCGCC-GGCAGAA TCTTCCCGACGCACG
BURPS1710b_3207   2  55 228 3515674 .. 3515685 +  -7.2  -3.35996   ATCGCGAGCGCGCCC                GCCG TCAT CGGC                 TTGTCGGTGCCGCTG
BURPS1710b_3180   5  81 191 3490165 .. 3490194 +  -9.2  -4.25104   AGCGTGGCCGAAAAT       GC-CGCCAGCGCG CTCAA CGCGTCGGCGCGC       TTTTCGTCCGCGCCC
BURPS1710b_3181   3  81 436 3490165 .. 3490194 +  -9.2  -4.25104   AGCGTGGCCGAAAAT       GC-CGCCAGCGCG CTCAA CGCGTCGGCGCGC       TTTTCGTCCGCGCCC
      thiD  11 100 295 3482291 .. 3482310 + -13.6  -4.54727   CGCCCCAAACGAAAA            CACCCGCA TCGC TGCGGGTG             TTTTCGTTTGGGAGA
BURPS1710b_3164   0 NONE
       rfe   8 100  34 3455181 .. 3455204 + -12.4  -5.14563   GCGGACGGTAAAAAA          GCGCGAATCG GCTT CGACTCGCGC           TTTTTTCATCGAGCG
      ureG   1  55  29 3444338 .. 3444376 +  -9.5  -2.52464   ACGCCGGCGATCCTG  C-CTCGAGCGCTCGCGGCG CCG CGCCGCCGGC-CTCGCGCG  TGGCTTCGCGCACGG
      trmB   1  40 351 3426363 .. 3426379 +  -2.2   -2.8372   AGTCGACATTGAACG              CGCG CCAGTCCTT CGCG              GTTTCGTACAGCGTC
BURPS1710b_3114   5  55  58 3422845 .. 3422864 +  -6.4   -3.4252   TCCGATAGCCGTCGA            CGGGC-CAG AAC CTGTGTCCG            TTCTCGTCGATGCGC
       php   7 100  88 3422438 .. 3422462 + -15.8  -4.05788   TCCAGGCGATCAACG          GAGGCGATGC GCGCA GCATCGCCTC          TTTCGTTTGCGCCGA
      chpE   1  41 166 3415794 .. 3415815 +  -4.4  -2.63596   CTCGATTCCGGATCC          GGCC-GC-GG TATT CCAGCCGGCC           TGATATGCGGTCCGA
BURPS1710b_3079   6  65 442 3387441 .. 3387479 + -10.9  -2.95091   CGCCATGCGTCGCAT  GAAAAAGGGCGGCCCGCG CATG CGCG-GCCGCCCTTGCCC   TGTCTCGCTTCCAGT
BURPS1710b_3073  10  68 184 3380134 .. 3380185 + -10.9  -3.19157   CTCGCCCGCCGCATA GGCGTTCGGCT-CGTCGTGCGCGTA ACGG TACGCGTG-GCCGTAGCCGAGCTCC TTCATCAGCTTCGTC
BURPS1710b_3073  10  68 378 3380328 .. 3380361 +   -11  -3.20382   AGAGCACCGCCTGCG    CGAGCGCGAGCTCGCC CTCC GGCGAGC-CGAGC-CG     TTCGTAGGTCTGCGC
BURPS1710b_3062   2  54  86 3373355 .. 3373367 +  -3.3  -3.73775   CGACGAGCGCGAGAG                CGAAC AAG GTCCG                TTTCATCGCCCTGCC
     opcP1   3 100  25 3357482 .. 3357499 + -14.1  -5.71712   TCGCGCCGATCGAAA             GCGCCCC GCCC GGGGCGC              TTTTTTTATGTCCGA
      aroH   2  87  -9 3353324 .. 3353371 + -14.9  -3.64703   GGGCAGCACCAGCGC GGTCGGCTAGCGCCGGCTCGTCG CCGA CGAC-AGGCGG-GCGAGCCGGCC TTTGCGTCCGCAGCG
BURPS1710b_3035  10  75 103 3347318 .. 3347330 + -10.5  -3.84808   TCCTTTTCTGGCGGC                CGCGC GTC GCGCG                TTCTTCTGCATTCCG
BURPS1710b_3015   6  90 320 3323355 .. 3323373 +   -16  -3.61764   TCGCCCCAACCCAAA             CGGAGCGC GAC GCGCTCCG             TTTGCCGATTCGTCG
BURPS1710b_3006   5  65 341 3312329 .. 3312349 + -10.4  -3.28712   TGGTCGTTCAGGATG           C-CGCCCGG CATG CCGGGCGAG            TTCTGCGCGAACGCG
BURPS1710b_2994   1  45  95 3299979 .. 3300008 +  -6.3  -2.52464   TCGCCATCCGGTGAT       CGTCGTAGGTGTC GATC GACGCATTCGGCG        TGAGTTGCGCGGGCG
BURPS1710b_2989  14  75 448 3296875 .. 3296892 + -14.1  -2.94708   CGCGCCAAAGAAAAA             GCGCCCC TTGC GGGGCGC              CTTCTTTCAGCCATG
      mltB   5 100  88 3289890 .. 3289911 + -10.9  -4.84918   AGACTGCTGACGAAA           CCCACGTTT TTCG AAGCGTGGG            TTTTGTCTTTATGGA
      dadA   7  55 271 3279655 .. 3279682 +  -5.5  -3.53012   TCGTCGGCCCGCTTC        TGCTGCGCGACG AGCAG CG-CGCGCGCCA        TTTGCCAGCCGCACA
BURPS1710b_2970   8  87 163 3276232 .. 3276263 + -18.6  -2.73124   CTGGTCTCCGGTTTG      CGCCGCCGCACGCG GTCG CACGGGCGGCGGCG       GTTTCGACCGTCGCG
BURPS1710b_2964   4 100 234 3271854 .. 3271882 + -26.1  -4.07568   CGGCCGAAAAAAAAA        GCGCCGTGCGGGA GCT TCCCGCACGGCGC        TTTTCCACGCCGGGC
BURPS1710b_2961   3  59  99 3268331 .. 3268347 + -10.8  -2.70932   ACCGCCGCAAAAAAA              GCCGGC GCGCA GCCGGC              TGGTTCGGGGCGAGC
BURPS1710b_2912   6  79  85 3222126 .. 3222174 + -11.1  -3.91352   GCCGCCTTCAGCGCG GCCTTGCCGA--GCG-C-CGCGCCG AAG CGGCGCGCGACGCGATCGGTCAGGC TTTCCTTGACCGTGT
BURPS1710b_2890   5  59 421 3201969 .. 3201979 +  -8.2  -3.28712   TGATCGCCTTCATCT                 CGCG CAC CGCG                 TTGTCCCAGCCGACG
BURPS1710b_2887   5  68  18 3200324 .. 3200356 +  -9.1  -3.67976   CCCGCACGCGGCGAA     CG-AGCCGCCGCGC CGCCCC GTGCGTCGGCTGCG      TTTCCCCTTCATCGC
BURPS1710b_2879   9 100  68 3191857 .. 3191914 + -11.2   -5.0133   TTGATTGCGCTGGTC GG-CGGATCGGCGC-TG-ACGGCGCGCGG CCG CCGGTCGCCGAACGCGCGCCGGTCCGATC TTTTTTGCGCGCATA
BURPS1710b_2875   1  50  87 3188444 .. 3188471 +  -7.7  -2.52464   CCGCGCGCGCCGACT        CCCCGCGATTCC CGTAC GGAA-CGCGCGG        TGGATTCGGCGCGCC
      msbA   4  50 -57 3183681 .. 3183730 +  -7.8  -2.52464   GCCGGCGCCCGCGCC CGCGCACGACCATAGCGACGACGA CGAT TCGTCGTCGG-ACGA-CGAGCGCG TCGCTTAAAGCCGCA
BURPS1710b_2867   0 NONE
BURPS1710b_2856   1  42  69 3164247 .. 3164301 +  -2.1  -3.08679   GATCTCGCCGACGCC CGCCGGCAGC-TTCG-CGAGCGCGGCG AGCAG CGCCGC-CTCGTCCATCGC-GCCCGTG TGTTCGATGCCGACG
BURPS1710b_2850   4  51 225 3159966 .. 3159987 +  -5.7  -3.23692   CTTATGGATGTCCCG           TGCCTCGAG CTTG CACGCGGCA            TTCGTGGTCGTGGTC
BURPS1710b_2848   1  49  62 3157891 .. 3157926 +    -6  -3.15354   TACCGCTCCGCCGGG    CGGTGC-GATGGCACGG AAC CTGCGCGATCCGCTCCG    TGTTCCATTCCGATG
BURPS1710b_2840   1  86   3 3150163 .. 3150221 + -18.8  -2.64616   CCTCGGCCGTTGACG CGCGCGGAGCGCCAGGCCGGCGCGCGCG CGTCA CGCGAGCGCC-GCGTGG-GTGTCGCGCG TCGTCTCGATCACGA
BURPS1710b_2837   9  67 392 3148568 .. 3148600 + -13.4  -2.60723   CGATTCGAACCCATC     GCG-GC-GCGGCGGCG AAC CGCCCCCGCCGCACGC     ATTACTTCAGCGTCA
BURPS1710b_2816   7  67 293 3128778 .. 3128812 +  -8.7  -3.74693   ATTCGGCGCGCGAAC    GCCGGGTTGTGATCGAG CTC CTCGGTCACGAC--GGC    TTTCGTCACGTGCAG
      nrdG   9  65 343 3122748 .. 3122758 +  -8.2  -3.57144   CTTCCCGCGAGCCGC                 GCCG CTT CGGC                 TTTCGCGATCGCGAG
BURPS1710b_2782   8 100 328 3088510 .. 3088527 + -12.7  -5.52909   CTAGGCAAAGAAAAA             GCCCTGC ACTC GCAGGGC              TTTTTTTCGCTCTTC
BURPS1710b_2778   1 100  66 3082208 .. 3082235 + -22.8  -5.40072   GCACGCTGGAAGCGA        GCCTCGGGCAGC GATT GCTGCCCGAGGC         TTTTTTTACGGGCGC
BURPS1710b_2771   3  93 145 3071900 .. 3071930 + -20.5  -2.73364   ACACGCCGCCGGCAG      CGCCGCGCGGCCTG CATG CAGGCCGCGC-GCG       TCGTTCGCCTGCGCG
      phaP  13 100  34 3036540 .. 3036556 + -15.1  -5.14563   GCTCGTTTGGGGAAA              GCCGCGC ACT GCGCGGC              TTTTTTCATGGGCGC
BURPS1710b_2739   7 100  90 3032524 .. 3032547 +   -11  -4.84918   CAGACTGCTGACGAA          CCCCACGTTT TTGT GAGCGTGGGG           TTTTGTCTTTCTGGG
BURPS1710b_2730   8  56 359 3025784 .. 3025804 +  -3.8  -3.75015   CCGCCGCTTACGCGG            CGGCCTTG CCGTC CTCGGCCG            TTTCGTGGCGCTTCT
BURPS1710b_2725   5 100  88 3021803 .. 3021827 + -16.5  -4.76644   GCAGGCATGAAAAAA          CGGCTCGTGAG TGC TTCACGAGCCG          TTTTTCCTGGGTCTT
      hslO   2  51 295 3002881 .. 3002909 +    -6  -3.19602   AGAACGCGGCAATCG       CGGCCGAGGATGCG GCG CGCG-CCT-GGTCG       TATTACTCTCCGCCG
BURPS1710b_2698   9  53  13 2994038 .. 2994048 +  -8.2  -2.52933   TAGATCGAGAAGTGC                 GCGG GCG CCGC                 CTTGATCAGTTGCGC
BURPS1710b_2694   6  69   8 2990944 .. 2990969 +  -3.2  -4.52589   TGGGGTAGAGTTGCC         CGTCCGTACA CCCATA TGAACGCACG          TTTTGTATGGGAAAG
BURPS1710b_2676   4  67  47 2971934 .. 2971948 +  -2.7  -4.56597   GCGACGGCGCCGGCA               GGCCG GGTCG CGACC               TTTTTCCGCGCGCCC
BURPS1710b_2672   1  38 149 2966171 .. 2966193 +    -2  -2.53876   TCGCGGGATTCACGG           TGAGCG CGACCGACAGC CGCTCA           TAGGTTGCGCTCGCG
BURPS1710b_2665   1  55  89 2954354 .. 2954393 +    -7  -3.35679   CAGCGACAGCGAGCG  CCCGGCCACCCAGGCCGGC GAT GCC-GTCTGGATCGTCAGG  TTGTAAGTCGAGACG
BURPS1710b_2659   2  51 343 2941492 .. 2941520 +  -6.7  -3.14564   GCGCGCTGTCGACAT       GGTCGTCGCGCG CCTCGA CGC-CGACCACC        TTCGTCGCGCCGTGC
BURPS1710b_2653   1  39  67 2937384 .. 2937397 +  -3.1  -2.52464   CAGCTGAACACCGGC               T-CGCG AAC CGCGTA               TCCGTTCGCGCGCAG
BURPS1710b_2643   5  57 116 2925399 .. 2925438 +  -8.5  -3.08679   CGCCGACGAGCGCGC  CGGC-TCGCCATCCGGCC ATGGC GTCAGGATGTCGAAGCCG  TCTTCCGTCACGACG
BURPS1710b_2638   4  68 133 2922006 .. 2922047 + -12.2  -3.00946   CCCGAGGCGACATCT CGGTACGCG-CGGCGCGCG CCGGT CATGCGCCGACGCGCATCG TCATTTCTCGACGAA
BURPS1710b_2619   5  56 398 2905290 .. 2905303 +  -3.8  -3.72576   TCGCGCGAATCGCCC               GGAC ACATGC GTCC                TTTCATACGCGACGC
      aceA   5 100 159 2898097 .. 2898126 + -10.5  -5.75342   CGCCGCGCGACATTC       AAGCGCGCCGGTC CCTT GCCCGGCGCGCCG        TTTTTTTTGCGCGAC
BURPS1710b_2600   8  83 200 2884497 .. 2884536 + -17.8  -2.52896   GCCTCGGTCACGTTG  ACGGCGGCGACGCGGCGGG CGA TCCGCC-CGTCTCCGCCGA  TCCATTCGACGATCC
      rsuA   2 100  24 2865850 .. 2865899 + -23.4  -3.53012   GCCGCCGTGCCCGGG CCGCGGCTGCGCGCGGGGCGGC GCAATA GCCGCGCGCCGCGCCGCCGCGG TTTGCGGCAACGGGA
BURPS1710b_2575   2  41 209 2852655 .. 2852665 +  -2.4   -3.0263   GAAAGCCGACAAACC                 GAGC CGC GCGC                 TCTTGCCCGCGTAAT
BURPS1710b_2566   4  72 205 2844315 .. 2844329 + -12.8  -3.14881   AAAGCGCGTGCGTCA               CGCGCG AAG CGCGCG               TTGCTGCCGGCATTG
      smpB   5 100  89 2834902 .. 2834932 + -21.3  -4.25458   GCGCCGAAATCGAAA       CGGCCTGCTTCGA ATCAA TCGAAGCAGGCCG       TTTCTTCATGCAATT
BURPS1710b_2545   2  50 168 2824391 .. 2824410 +  -7.8  -2.52464   CCAGCAACGCATCCA            CAGCGACT TCAA AGGCGCTG             TGCATTCGGCCACCG
BURPS1710b_2541   3  55  41 2813886 .. 2813899 +  -2.3  -3.88787   ATCCAGCGACGATTG               CGCCA ACCA TGCCG                TTTATCCGAATCTGG
BURPS1710b_2529   7 100  21 2801085 .. 2801106 + -15.1  -5.96219   CACCTCACGTGTCGA           CGGGCCCGC TTCG GCGGGCCTG            TTTTTTTTGTCGATC
      ahpD   7 100  72 2777453 .. 2777489 + -20.3  -3.14132   TGGCTCGCGTTGCAA    TGAACACGCCACGCG GCGGTTG CGCGTGGCGTGTTCG    TTCATGCGCGGGCGG
BURPS1710b_2478   7  93 147 2749608 .. 2749631 +  -6.6  -5.14563   GATAAACGAAAAAAA          GCCGCTCACG ATTC CATGAACGGC           TTTTTTCCTCACGAA
BURPS1710b_2469   6  74  52 2742791 .. 2742808 + -11.3  -3.58343   GCGGGCAAGAAAAAA             GGCGAAC CGGA GTTCGCC              TTTCGGGATGATGGC
BURPS1710b_2452   5 100  35 2718764 .. 2718809 + -19.8  -3.14211   CGCCCGATCGGCGTG TCGAGCCGCTCGCCGCCGCATC GCGC GATGCGGCGGCG-GCG-CGCGG TTCGTCGCCCGGCGT
BURPS1710b_2446   3  60 417 2714140 .. 2714177 +  -4.8  -3.85909   CACCGCGTCGCGAAT  CCG-CGATGCGTCGCCGC CGAG GCG-CGACCAGTCGCCGG   TTTCGATTTCGATGC
BURPS1710b_2435  14  60 373 2707300 .. 2707335 +  -9.6  -3.05844   ACTTCTCGCGCGCGG    CGATCACGAGGAGCGG ATCG CCGTTCGGCGCGATCG     TGTTCGGGTCGAGGC
BURPS1710b_2408   6 100 125 2683847 .. 2683881 + -22.3  -3.08966   CCGTTGCCGAAAAGA    CGATGCGCCGCA-GCC TGTC GGCCTGCGGCGCATCG     TTCGCTAGACTTTCC
BURPS1710b_2391   6  77 388 2664532 .. 2664577 + -10.9  -3.75505   ACGCGCGAGCGCCGC GTCGTCGGCGCTGCGCGCGTCG ACC CAGCGCTCGCC-CGCCGGCGTC TTCTCCTTTTTCCAG
BURPS1710b_2388   3 100 145 2660021 .. 2660040 +   -15  -4.54727   CGCCGGCGAAAAAAA            CACCCCGC TTGC GCGGGGTG             TTTTGCTTTCAAGGG
BURPS1710b_2369   6  59  38 2643110 .. 2643129 + -10.6  -2.71924   CCGTGTGCTCGCCGA            GCGCCGGC CCGA GCCAGCGC             GTTTCGCCCGGCGTG
BURPS1710b_2362  10  60  13 2639208 .. 2639227 +  -9.2  -3.05384   TGATGAATTACAGAA            CGGCGTCC TTGC GCACGCCG             TTGGATGCGAAAAAC
BURPS1710b_2361   4  43 212 2638454 .. 2638473 +  -4.8  -2.63073   ACTCGGCCCAGTGCG            GCGCGGGC TCCT GCACGAGC             GTGTTCTTCACGAGC
BURPS1710b_2361   4  43 336 2638578 .. 2638594 +  -2.9   -3.1352   GTTCACGACGTCGGT              CTCGCAG TAA TTGCGAA              TCTCTTCGATTCGCC
BURPS1710b_2348  12  60 143 2624390 .. 2624432 +  -8.4  -3.38812   CCATACTCGTCCCGC TCGACCGCGCCGCCGCGGGC CGCGA GCTCG-GGCACCGC-GTCGA TCTTGTTGAACACGA
      tnpA   7  86  25 2618288 .. 2618306 + -13.1  -3.85698   ATCGGGCGAAAAAAA             CGGCGCC GTCGA GGCGCCG             TTTCTCCGGGGCGAC
BURPS1710b_2335   8  73 342 2610366 .. 2610394 + -12.3  -3.30124   TGTCCTGCAGGTACG        CGGTGTCCTGCCG CGA CGGCAGGCGGCCG        TTGTCGGCGGTCCGC
      serB   7  93  88 2593988 .. 2594016 + -13.8  -4.11216   GCATCGAACGAAAAA       CGGCGCCGCAGGC CCAT GCCCG-GGCGCCG        TTTTCGCCGTGCGCG
BURPS1710b_2316   8  73 138 2584852 .. 2584872 + -12.6  -3.33696   ACCGGGCGCCGGCAA            GGGCTTGC TTACT GCAAGCCC            TTGCTTGCGAGGAAA
BURPS1710b_2315   8 100 128 2582302 .. 2582335 + -21.1  -2.57132   TGCGTCGGGCGTGGC     CGCGCGTGACGC-GCG CCT TGCTGCGTCACGCGCG     CTTGTGCGGGCGCAA
BURPS1710b_2306   3  52 258 2575063 .. 2575088 +  -8.1  -2.78816   CATCATCAGCAGGTT         GCGCGTGCCCG GGTT CGAGCGCGCGA          TGTAGTACGCCATCG
BURPS1710b_2305   6 100  85 2573517 .. 2573543 +   -18   -5.1615   GCGTTGACGAAAAAA         GCCCGGGCGG CCTTCAA CCGCCCGGGC         TTTTTTGGGTCTTCG
      albA   5  69  53 2565963 .. 2566012 +  -8.5  -3.94333   TGACGATCCCGTTTT CCGGCGC-GGCGCGC-ATCGAAG GTCAGG CATCGAGCGCGTGCCTGCGCCCG TTTCCGTTTTCCGTT
BURPS1710b_2284   4  58   5 2547664 .. 2547695 +  -2.9  -3.97307   GCGCCTCGTGACGAG      CGGCCCGCGCCG CCTCGCGAA CGG-GCGGGTCA      TTGTTGTTGGATGAA
BURPS1710b_2270   3  47 268 2539065 .. 2539092 +  -6.2  -2.79831   TCGTAGCCGATCGCC        TGC-GCGCGCTCG CGC CGGCTGCGCCGCA        TCTCCTCGCGCTTGC
BURPS1710b_2247   6  61 394 2514588 .. 2514600 +  -6.2  -3.75718   GAGAAACAGGGGCAT                CGGC CGCTT GCCG                TTCGTTTTCATTGCC
      phbZ   2  49 393 2502650 .. 2502664 +  -5.6  -3.05384   GACGACGATATCCGT               TCCGAC GCC GTCGGC               TTGAATCCAGCCGGG
BURPS1710b_2228   3  62  14 2491706 .. 2491732 +   -10  -3.01712   AAAGCTGCGAACCGT         TCACCGCGTCCG TGC TGGTCGCGGCGA         TCTTCCCCGCAGCCA
BURPS1710b_2223   8  64 138 2483872 .. 2483930 + -12.4  -2.52635   TTCCGCGATTTCGCT -GCCG-GCCTGCGCGACGAACGCGCTCGC ATAG GCGGGCG-GCACGTCGGGTAGGCCCGGCA GTTCGTCCTGCGCGT
   tISRso7   1  38 420 2478781 .. 2478791 +  -2.4  -2.71731   GAGAAAAACGAGTGA                 TCCG GCT CGGC                 TCATTCGCCGATGCG
BURPS1710b_2200   5  50 404 2454541 .. 2454558 +  -7.7  -2.59431   ACGCATTCGTGGTCG             CCGTG-CC AAG GGTCACGG             TCCCTTCTAGCAGCA
BURPS1710b_2200   5  50 471 2454608 .. 2454641 +  -5.9  -3.15861   GGCCGTGCCGGTCAG     CACCGGCTGCGTGAC GTTG GTCAGGTGGTCGCTG      TTGGTGCCGGTCGTC
BURPS1710b_2191   4  67  86 2432883 .. 2432897 +   -10  -3.31274   TGTCCGTGTACAGTA               TCGCTG CCC CAGCGA               TTCGATTGTTGCTTG
BURPS1710b_2179   1  41 126 2420014 .. 2420035 +  -4.3  -2.56596   AGCACGCGCGTGCCG           TCGAGCAAC TGCT GCGGCTCGA            TCCATTCCTCCGAGC
BURPS1710b_2176   1  40  94 2417079 .. 2417095 +  -2.2  -2.90615   GAGCAGATACCAGAC              GCCC CAGAATGCC GGGC              TCATTTCCGGGCAGT
BURPS1710b_2170   4  59 435 2406259 .. 2406293 +  -8.5  -3.28712   CACGGACTGCCCTGA    GGCGATG-AAGGCCGC TGAG GCGGCTGTACAGCGCC     TTCTGGACGAACGCG
     acyII   7 100 446 2390700 .. 2390718 + -11.7  -5.31275   TCATCTCCTTCGACA             CGCCTGC CATGA GCAGGCG             TTTTTTATGCTCGGC
     cheW2   3 100  23 2344867 .. 2344908 + -15.7  -4.67353   TGGCCGAGAGGCGCG GCATCGAGGGCGG-GCCGGC AAT GCCGGCGCCGCCCGCCGCGC TTTTTCGATCGATCG
BURPS1710b_2135   2  55  74 2337587 .. 2337598 +  -5.8  -3.49924   CGAACGCGGGAACTT                TCGG CGTG CCGA                 TTGTCCTCGTTTGCC
BURPS1710b_2130   2  51 208 2331870 .. 2331893 +  -3.2  -3.63694   CATCAAATCTGGTAT          TTGAATTCGC TTTC GTCAATTCAA           TTCTTCCCGATGGCT
BURPS1710b_2125   3  68 181 2325541 .. 2325585 + -13.4  -2.73875   TGAAGCTCGACGTGA CGTGCGCGCGCGAGCGCGCG CAGGC CGCGCGCTGGGACGTGGACG TGCTGTTGAACAACG
BURPS1710b_2120   2  62  19 2320196 .. 2320213 +  -9.1  -3.19668   CGGTCGATTGCGGGG             CGGCGCGC CCG GC-CGCCG             TTCGATTCGCTGGTC
      cobM   5  51 448 2317048 .. 2317075 +  -7.7  -2.70932   GCGGTTCAAGCGCGT        CGT-CGCGCCGA GCCGG TCCGCGCGCACG        TCCTTCGCCGAGAAG
BURPS1710b_2107   6  62   4 2304710 .. 2304729 +  -5.6  -3.85698   CAAGCGGCGTGACCC            G-CCCGCCG GCG CGCCGGGGC            TTTGTCCGCGCGCGG
BURPS1710b_2102   2  50  97 2293343 .. 2293359 +  -7.2  -3.01712   CGGCGGCGAACGCGC              GCTCGC CATGC GCGGGC              TGTTCACGCGGCCCG
BURPS1710b_2092   3  88 126 2280487 .. 2280544 + -17.6  -3.17075   CCGCGGGCCGCACGC CCGCGTGCGTCTGCGCGCGCGATGACG GCGTG CGCCGTCGCGCGC-CGCGCGAGCGCGG TTCGATTCGCCGGCG
      fhuF   5  65 427 2256150 .. 2256175 + -11.1  -3.03771   CGGCGCTCGACATCA         CGCCGG-TCGGC ATG GCCGATCCCGCG         TATTACCCGATCTGG
BURPS1710b_2063   7  53 288 2235618 .. 2235628 +  -2.4  -3.72576   GCTGTGCGGATCGAG                 CCCC GAC GTGG                 TTTCGTCGAGCACGA
BURPS1710b_2054   2  46  51 2219961 .. 2219971 +  -4.6  -3.04144   GCGCCGTCACGACGT                 CGCG TAA TGCG                 TGTTGAAGATCGCGC
BURPS1710b_2010   2  45 176 2178285 .. 2178307 +  -2.7  -3.35344   AATGGGACGAGACAA           TGAACTGAA CCGGT TCCAGTTCG           TTCATATCGTTTGAA
BURPS1710b_2006   2  47  88 2175615 .. 2175627 +  -4.7  -3.05596   CGCGACGAACGCGGC                CAGGG CGA CCCGG                TTCGGTCAGCGCATC
BURPS1710b_1994  10  90 325 2166210 .. 2166236 + -15.8  -3.71649   CCGATGCAAAAGAAA         GCCCCGGCTGCG TGA TGCGGTCGGGGC         TTTCGCGTTTGGGGC
BURPS1710b_1975   8  80 -55 2152459 .. 2152506 +   -17  -2.52464   ATTCGCGGCGGATGA TCGCGATGACGGACGCCGCGCGC GCG GCGCTCGGCGTGCGCTATC-CGA TGGATTGACGGGCGC
      hvsT   4  65 266 2136916 .. 2136941 +  -8.9  -3.60899   GATCGAGTTCCCGGC         GCGCGTCCGCCG TAT CGGCGAGCG-GC         TTCATTTCGCTTTTC
BURPS1710b_1955   8 100  61 2127674 .. 2127703 + -14.3  -4.72272   GCAACGAAAGAAGAA       CGCCGCGCGTGC GATGAAG GC-CGCGCGGCG       TTTTTCATCGCCGCC
BURPS1710b_1906   7  86 403 2076527 .. 2076552 + -14.7  -3.53012   CACGCCAACGAAAAA         GCCGAACCCGG CAGG CCGGATTCGGC          TTTCGCGCAAGCGGG
BURPS1710b_1898   5 100  52 2067419 .. 2067446 + -19.2  -5.40474   GAACATCGAAGACGA        GCCCGTGCGAAC TACC GTTCGCGCGGGC         TTTTTTTCGAGCGGT
      scoB   5 100  94 2050221 .. 2050248 + -12.7  -5.86061   GCGGCGCAACGGGAA        CGCTCCGCGTT GGCGAG GACGCGGGGCG         TTTTTTTTGATCGGC
BURPS1710b_1850   7 100 225 2024274 .. 2024301 + -22.8  -3.49618   CCGTTAAAACGCGAA        CGGCCGGCATGC CCGA GCATGCCGGCCG         TTCCTTGTGTCGCGC
BURPS1710b_1844  10  59  34 2013321 .. 2013354 +  -8.8  -3.21063   CGGGGAAGGCGGCGG     CGCGGTACGCGCCGC CCGCT GCGGGGCTTACC-CG     TGTTGCGTTTCGCTG
BURPS1710b_1844  10  59  66 2013353 .. 2013385 +  -6.4  -3.57971   GCTGCGGGGCTTACC     CGTGT-TGCGTTTCGC TGC GCGA-GCGCAGATACG     TTTCGAACTCGGTCT
BURPS1710b_1827   6  60 -43 1994541 .. 1994565 +  -9.3  -3.09015   ACGGCGCGGCGAAGG          CGCTCGATG CGGGCAT CGTCGAGCG          TTGGCTCAGTGTCGG
BURPS1710b_1805   5 100  13 1969667 .. 1969723 + -22.8  -2.70932   TGAACGCGCGGGCCG CGCGCGGGCGCGGCGGCGCGGCG-GCC GCGC GTCACGCGGCGGCGCGGCGGCCGCGCG TCATTCGCGCAGCGC
BURPS1710b_1801   7  60 -45 1963151 .. 1963180 +  -9.2  -3.05596   GCGAACGGGATGGAT       ACG-GTGCCGCGC ATCAC GCGCGGCGCCCGG       TTCGGTCGGCGCATG
      tnpA  10  66 212 1945099 .. 1945126 +  -6.1  -4.13945   ATCCACGAAGGCGGG        CGGCCGCGGCC GTTCCA GGTCGCGCCGG         TTTTCGGATCGCGAT
BURPS1710b_1762   3  90 162 1908511 .. 1908548 + -19.1  -2.76261   CGCTCGCGCGCCAGC   CGGCGACGGCGATGGCGC CCA GCGCGAGCGCCG-CGCCG   CTTTCGCCGTTCGCG
      bphA   3  73 417 1900027 .. 1900068 + -15.1  -2.52676   GTCGGCGCGAACGCC GCGCCGTGCGCGGCGGCC ACATGCC GGC-GCCGTGCGCGCCGC TCACTTCCAGGCGTC
BURPS1710b_1731   0 NONE
BURPS1710b_1721   5  47 178 1852302 .. 1852317 +    -4  -3.19653   GGCGCTGGTTCGGCC              TCCAAT TCGG GTTGGA               TTGCTGGGATTCTCG
BURPS1710b_1718   6  57  74 1846007 .. 1846039 +  -7.6  -3.19563   CCAAGTTACTCGGTT      CGTCCCGTGGTGGC CGGAA GTCACCGCCGTACG      TGTTCCTGCTCTGTC
BURPS1710b_1706   5  50 178 1828001 .. 1828047 +  -2.2  -3.62518   GGCGATGGGCGATGG GCGATGGGCGATGGGCGATGCGG ATTG CCGC--CGCGCTTCGGCCGT-GC TTTCGCCGTGTTTCC
BURPS1710b_1657   4  71 106 1766661 .. 1766684 +  -8.1  -4.15044   TTCGTTGTGCGTGCG          GCCGTCGAGC AGCCG GC-CGGCGGC          TTTCTTGCCGACGCG
BURPS1710b_1652   6  48 120 1760534 .. 1760555 +  -6.5  -2.71364   TGCTCGCATTGACTC           TTGCCGCTT GCGG GGGCGGCGA            TGATTCCCCGGCTGC
BURPS1710b_1631  12  67 375 1715361 .. 1715371 +  -8.2  -3.78775   GCCGAGCGCAAAGCG                 GCGC GCT GCGC                 TTTCGTCATCCGCCC
BURPS1710b_1597   1  40  48 1679352 .. 1679385 +  -3.5  -2.72344   GGCGCCGACCGTGGG     CGGAGGCGAGGCGGG GGAA CACGCGCCGCGACCG      TGCTTGGCGGTGAGG
BURPS1710b_1570  11 100 -16 1657734 .. 1657768 + -12.1  -4.66163   CGCCGTCGTGCTTCA    C-GCAGCGGCGCGC ATGAAGGC GCGCGCCGCCGCCG     TTTTTCACTGCACGT
BURPS1710b_1565   6  55 459 1650951 .. 1650961 +  -8.2  -2.79183   GAGGCCGGCGTCGAT                 GCCG AAC CGGC                 TGTCGTCGCCGTCAC
      glmS   7 100 186 1646323 .. 1646339 + -15.1  -4.21194   CGGCTCGGCTCGGCT              CGCCGCG CGG CGCGGCG              TTTTCGCTCATGCGC
BURPS1710b_1553   6  63 380 1640958 .. 1640974 + -10.1  -3.09518   GGATGCAACGCGTCC              GGCGCGA TCA TTGCGCC              TATTCGGGCTTTTCG
BURPS1710b_1543   9  76  10 1629844 .. 1629888 + -14.3  -3.14132   AAGTAGCCGCCGGCG CGACG-CGCGGCC-CGTGCCCG GCCC TGGGCTCGCGGCCGCGACG-CG TTGGTCCGGCGCACG
BURPS1710b_1538   4  65 249 1625604 .. 1625658 + -11.9  -2.71712   CCGTGCGGCCCGACG GCGCCGAGCCGCAAGCCGCCGC-CGA GGGA TCGCGCGAAGGCGCGCGCCTCGGCAC GTTTGCAGCGAGCCG
BURPS1710b_1522   4  80   7 1610130 .. 1610140 +  -8.2  -4.36914   GTCGAATGACGGTGG                 CCGG CAG CCGG                 TTTTGTCGCGGCAAA
BURPS1710b_1508   5  93  66 1591251 .. 1591309 + -19.6  -2.78679   CGTATCCTTTCGCGG CGGCGCGCGTTCGCCGC-GCGGCGCG CCGCCGTAT CGAGCCGCCGCGTCGAGC-CGCGCCG CTTTCGCTCAGCGCC
     bcp-3   6  68 371 1573962 .. 1573985 + -11.6  -3.18274   CGGGACGACCGGCGG          CGGGCCCCGG ACGA TCGGGGCGCG           TTGCGTTGCGCTGCG
BURPS1710b_1468   9 100  60 1540138 .. 1540164 + -15.9  -5.08824   GGTCTGCATGAAAAA        GCCGGAGCGGCG TTGT CGC-GCTCCGGC         TTTTTTGCGTCGGGC
BURPS1710b_1464  12 100  56 1535972 .. 1536028 + -27.2  -2.79098   GCGCCGTCTTGCGCG CCGCGCGGGCGCGTGCCGCTG-CGCGC GGTG GCGCGTCGGCGGCGCGGGCCGGCGGGG TGCTTGATCGCTCGC
BURPS1710b_1458   2  74  76 1531089 .. 1531137 + -11.1   -3.5764   CGCCGGCGTTCCCGG CGCGAA-GCGCGCGTCA-G-GCCG ATCG CGGCGCGTGACGCGCGAGTTCGAG TTTCGCGATCGCGTT
      leuA   5 100  59 1499167 .. 1499196 + -19.3  -4.72272   GGCGCGCATGAACGA       CGCCCCGCG-GGCT AGA GGCCTCGCGGGGCG       TTTTTGCTCGACGCG
BURPS1710b_1413   2  57  36 1489349 .. 1489381 +  -2.7   -3.9461   CGGCATTGCGCCATG     CG-GGCGTGACTGT GCCATG ACAGTCACGAGACG      TTCTTATTACGGGGA
BURPS1710b_1405   2  55  26 1481654 .. 1481678 +  -3.4  -3.75629   TCTCCTGCTCGTCGC         CCG-GCCGGGC ACCC GCCCAGAACGG          TTTCCATTCGGCGTC
BURPS1710b_1380   8  63 461 1453762 .. 1453774 + -10.5  -3.05463   GTGTCGATCAGCAGG                CGCCC GGC GGGCG                TTGCCTGCAGCACGT
BURPS1710b_1375   6  62   1 1448710 .. 1448735 +  -8.3  -3.48064   GGACATCGGTCCTGA         GCGCGCGGCA CGCGTAT TGCCGC-CGC         TTCATTGCTTCTCGG
BURPS1710b_1366   5  65 -17 1439877 .. 1439906 +   -10  -3.17723   GAGACGGCGAGGATC       GGC-TTGTCGCCC GCATA GGGCGGCGACGCC       TTCAGTTGCGCGTCG
BURPS1710b_1338   9  81 229 1404611 .. 1404667 + -12.8   -3.6502   CACGGGTTTTGGCGG CGGTGCGCTTCGCGCTCAGCTTGAGCG CGGC CGCTTTCGC-GGGCGCGGCGCTCGCCG TTTCGCTGCCCGATG
BURPS1710b_1335   7  63 459 1402297 .. 1402316 + -10.6  -3.13403   CGAGCGCCTCGCGCT            CGGCGGGG ACTT CGCCGCCG             TATTGCTCGAGCAGG
BURPS1710b_1323   4 100  38 1392488 .. 1392539 + -25.2  -3.14132   GGGCCGGCCGGGCGT GCA-CGTGAAAACGCCCGCGGCGCG CGT CGCGCCGCGGGCGTCGTAACGGTGC TTCATGAGCCGGCCC
      aphA   0 NONE
BURPS1710b_1304   8 100  44 1370679 .. 1370695 + -11.5  -5.10933   TGGTCCCTTTCGAAA              GCCGGCG CGA TGCCGGC              TTTTGTTTTGGGTAC
BURPS1710b_1295   9  78 417 1357238 .. 1357273 + -15.4  -2.67017   TCGCGTGCCTGCGTC    TGCTCGCGCAGC-ACGC CAC GCGTCGCCGCGCGGGCG    CTTCCTTCTCAGCTT
BURPS1710b_1288   9  81   4 1349238 .. 1349270 +   -17  -2.70525   CTTGAGCTGTGAAAA     GCGCCGCCGCCGTCC GGGA GGGCGGTGGCGG-GC      ATTCCTTTGCGCGGC
BURPS1710b_1281   4  45 129 1337830 .. 1337859 +  -5.7  -2.50816   CAGTCACGCCGAACA       CGCGGAAC-AGC GGGCCGA GCAGGTTCCGCG       CTTCATCACTACCCA
BURPS1710b_1272   7  47 196 1318589 .. 1318628 +  -2.6  -3.39895   CGATGTCGACCGGCC  GCCCGCGCACCGCGTAGCG CAG CACCACGCAGTG-GCCCGC  TTCGTTGATGAAGCC
BURPS1710b_1272   7  47 338 1318731 .. 1318756 +  -5.4  -3.13522   GCGGCCGGGGAAGAC         CGTCTTCGAC GTCGCG GTCGAGAACG          TCTTGATGCGCGGAT
BURPS1710b_1268   2  61  23 1315440 .. 1315468 +   -11  -2.52464   AGTCGGCGCATGCGG       CGGCACGGCGCTG GGAG CGG-GCCGTGTCG        TGCCTTGCGCGGGCG
BURPS1710b_1259   9  89 268 1308005 .. 1308025 + -18.3  -2.94695   GCCGCGCTTGCCGGG            CGGGCGTCG CCT CGACGCCCG            TGTGCTTCGTCGTGC
BURPS1710b_1243   9  91  16 1293883 .. 1293935 + -17.6  -3.22298   GGCCGCGCCGCTTCG GCC-GGATGCCGGCCGAGCGCGCGG CGTG CGGTGCGATCGGCCGGGTTCCCGGC TTGCTGCTCGATCGG
      hemY   4 100  75 1284144 .. 1284164 + -16.1   -4.4078   GGCGGGATGAAGAAA            CGGCGGCCT CGC GGGCCGCCG            TTTTCGTTGGGGCGC
BURPS1710b_1217   5  66  29 1266185 .. 1266215 +   -11  -3.16421   AGCGTGCGCGTTCGG       TGCGCGCGTCGCTC ATC GGGCGGCGTGAGCG       TTCGCTCGTTGTTCC
BURPS1710b_1209   9  59 265 1255827 .. 1255845 +  -6.6  -3.56099   CGCGGGACCTGCTGC             TGCCGGCG AGC CGCCAGTA             TTTCGGCGCGTTCTG
BURPS1710b_1202   8  60 141 1245239 .. 1245258 +  -4.2  -3.98627   TCTGCGTCGGCACGT            GATCGCGG CTGC CCTTGATC             TTGTTGTCTTCGTCG
       lgt   4 100 298 1227762 .. 1227780 + -17.4  -4.19817   GCCCCCAAGAAAAAA             CGCCGGCG CAT CGCCGGCG             TTTTGCATCGATCGC
BURPS1710b_1178  12  67 361 1223284 .. 1223303 +  -8.6  -3.73068   TCAGCGTCTTGTCGA            TTGCATGG CAGG CCATGCAG             TTCTTGCGTTGCGCG
      cobA   2 100 143 1217364 .. 1217382 + -13.1  -5.23316   CAAGACAAAAAACGA             CGCCGGC GACGA GCCGGCG             TTTTTTCATGTCGTC
BURPS1710b_1158   3  67 -60 1205300 .. 1205336 +   -10  -3.40403   CCATTTTCCGCAGCG   CGAGGCGGCCGCGCGCG TCGC CG-GCGCGATCGTCGCG    TTCTGCTCGGACGCG
BURPS1710b_1147   6  58  15 1196527 .. 1196538 +  -7.2  -3.53012   GGCGGGCGCGGCGGG                CCGC GGGC GCGG                 TTTGCGAGCCGGCAC
BURPS1710b_1118   8  93  35 1172504 .. 1172550 + -18.6  -3.59979   GGGCCGGGGACGGGG CGGAGCCGCGCGCGCGGGAGC GGCGGG GC-CCCTCGCGCGCGTCGCCG TTTCGAATCAGCCGC
BURPS1710b_1103   6  67 392 1157630 .. 1157652 +  -9.9  -3.55444   CGGACACGCATGCGG           TCGTTGCGT GGTCG ACGCAACGG           TTTGCGGCCTGCCCG
BURPS1710b_1093   7  57 131 1147692 .. 1147740 +  -8.6  -3.06183   CAACGGGCCGCGGAT GCCCGGGCGTTGCATACGGCGGC CTGG GCCGCCGCG-GCGGCGAACGGGA TTCAGTCGCGGTGCG
BURPS1710b_1093   7  57 154 1147715 .. 1147769 +  -7.7  -3.25823   GTTGCATACGGCGGC CTGGGCCGCCGCGGCGGCGAACGGGAT TCA GTCGCGGT-G-CGCGGCGGCTTCCCAG TTGATGTCGACGCAG
BURPS1710b_1086   6 100 276 1142087 .. 1142134 + -22.6  -2.90496   TGCGCATCGGCTGAA GACGACGGCGGCGCATCGGCGC GCGT GCGCCGATGCGCCCGCGCCGGC TCGTTTCGCACCAGC
BURPS1710b_1077   1  41 243 1133108 .. 1133127 +  -2.8  -2.87132   ACTACCTGCGTCCCG            CG-CTCGAG GAT CTGGAGACG            TATCTGGGCGAGCGG
      moeB   4  54  97 1114504 .. 1114537 +  -6.7  -3.18264   GGAGGCCGAACCGCC     CGTCGCGCGCGATC CGCCGAC GTTCGC-CGCGATG     TTCGTGCCTGCGCGC
BURPS1710b_1058   7  80  53 1109521 .. 1109564 + -13.9  -3.30124   GCCGAACGTCACGGC CGCG-CGTGACGCCGGCGG-GC AGG GCGTTGCCGGCG-CGCGTCGCG TTGTGCGGCGTGGCG
      pcaK   2  70 433 1104838 .. 1104854 +  -7.9   -3.9461   GCCGGTGCGCGTGCG              GGCGCAG CAT CTGCGCG              TTCTTGTTGCCGAGG
BURPS1710b_1044   2  47 177 1092868 .. 1092892 +  -5.5  -2.80816   ATTCGCCTCGGCTAC          TCGGCGAGCGC CGC GCGTGCGCAGG          TCTCGTCGGTCACGA
BURPS1710b_1040   4  53 454 1087762 .. 1087780 +  -2.2  -3.73068   GCTGTCGCCGAACAC             GAGCAGCG GCC CGTAGCCC             TTCTTCGCTTCGAGC
BURPS1710b_1024   7  71  28 1074459 .. 1074484 + -10.4  -3.58726   ATCTGCCGCCGCAGG         CGGCGCACGGC CGCGT GCCG-GCGCTG         TTCTATCTCGCCGGG
BURPS1710b_1024   7  71 205 1074636 .. 1074651 +  -2.4  -4.65895   CGGATGCGTGGGATT              TCGGCG TCGG CGCGGG               TTTTTACGTCGACGC
BURPS1710b_1006   6  48 441 1052090 .. 1052102 +  -5.5  -3.01712   GCGGTGGATCGACGG                CGTGT TCA GCACG                TATTCGAGCCAGCCG
BURPS1710b_0989  11  63 338 1039471 .. 1039482 +  -2.2  -4.21194   ACGACGTCGAAGAAC                GC-GC TTT GCAGC                TTTTCGGTGATCGGG
BURPS1710b_0985   3  93   3 1035412 .. 1035432 + -19.7  -2.78816   TCGGCGCGGTTGATT            CGCGGCGGC ACC GCCGCCGCG            TGTAATGGGGCGTGA
BURPS1710b_0962   5  72 230 1012095 .. 1012115 +  -3.3  -4.56597   ATTGCTCGAAGACGT           CAGC-GAC TACTAC GTCTGCTG            TTTTTCAGAGAAGAA
BURPS1710b_0958   7  69 206 1007341 .. 1007398 + -10.5  -3.55486   TGAACTGAGGCAGGA C-AGGCGCGCCGCTGCCGATGCGTTCGC ATTCG GCGG-CGC-TCGACGGCGGCGCGCGAAG TCTTTCGTCTTCGAT
     acyII   8  66 139 1001722 .. 1001766 + -11.4  -3.05463   GCGGACGCCCGACGC GCGTCTCCCCGACTATTCGC CGAAA GCGAATAGTCGCGAAGCGGC TTGAATCGCGGCCAT
BURPS1710b_0950   4  50 220  996610 ..  996624 +  -2.1  -3.64703   CGAATGCGGCCTCGT              TCAGCG TCAG CGC-GA               TTTCGATGCCGCGCA
BURPS1710b_0941   8  64 382  983232 ..  983262 +  -5.3  -4.07568   TTTGCGCGCGGGGCG      GCGCCGTGA-CGGC CTTC GCCGCTCGCCGGGC       TTTTCCCGGCGACGG
BURPS1710b_0932  10  66 417  971599 ..  971644 + -12.3  -2.81413   GGGCGACGCGGACTG TCCCGGCGTGCCGCCGCGGGG GGCG CCCGGCGCCGACGCGCCCGCA TCGTGTTGCTTGATG
BURPS1710b_0925   8 100 107  963963 ..  963986 + -19.6  -3.83026   CGGAACCGCAACGCA          CAGGCGGCGC GCGA GCGCCGCCTG           TTTGGTGTGAGACGC
BURPS1710b_0921   7 100  11  959268 ..  959322 + -21.4  -3.16564   CGTAAGCGGCGCGGC CGACGCG-GCGGCGCGCTCGATCGCG CGGGC CGCG-TCGCGCGCGGCGCTCGCGCCG TTCGTGGCGTGCACG
BURPS1710b_0913   7  61 271  949394 ..  949422 +   -11  -2.50994   GGCCTTCGCTTGCGC       GCC--GCCGTCGCG CCG CGCGGCGGCTTGGC       CTTGCTGCGCTTGCG
BURPS1710b_0908   8  65  99  944253 ..  944278 + -12.5  -2.77899   TGATCGATCGCAAGG         CGGCGTCGCCG ATTT CGGTGACGCAG          TACTTCCTGCCGGAG
BURPS1710b_0901   7  65 109  937066 ..  937093 + -11.3  -3.01712   TCGCAAACGACCGTC        TTG-CGCCGCGC GCCGA GCGCGGCGACGA        TGTTCGCCGCGCAGA
      ribB   8  53 451  931368 ..  931382 +  -2.7  -3.79113   TGTTCGACACGACCG               CCGCG GGCAA CGCGA               TTCTTGTCAGCGCGT
BURPS1710b_0884   5  60 254  920514 ..  920555 +  -9.4  -3.04501   ACTGCTCGATCTCGG TCAGCGC-GCGCACG-CGGT AGCG GCCGTCGGGCGCGGCGATGA TGTTGCCGGCTTCCT
BURPS1710b_0879   5  64 128  915731 ..  915741 +  -4.6  -4.07568   GCCAGACGAGATCGA                 GCGG CAA CTGC                 TTTTCGAGCAGCAGG
BURPS1710b_0867   4  75 201  902688 ..  902740 + -11.9  -3.53012   CTGCGGTGCGATTGA CGGACGCG-TGACCGCCTCGCGCGG AGGAC TCGCGCGGAGCGG-CATCGCGAACG TTTCGAGCGACGGGC
BURPS1710b_0838   8 100  51  872619 ..  872640 +  -9.3  -5.40072   GGTTGAACGAGAAAA           CGGGGTCCC GGAC GGGGCACCG            TTTTTTTGGGGAGGG
BURPS1710b_0832   5  63 414  867839 ..  867888 + -10.6  -3.14931   AGACGCAGATACTCG GGCG-CGCGGCCGCCCGCGATCGC GAGC GCG-TCGTAGCCGGTCGCGTCGGC TTCGTCGAACGTCGC
BURPS1710b_0812   4  80  93  846229 ..  846284 + -15.5  -2.79188   CGGACGCCGCATGCG CCGCGC-CGC-GC-CG-GGCGCCGGCC GGCCGG GGCCGGGGCCGCGAGCCGCGTGTGCGG TCGTTCCATTGCGTC
BURPS1710b_0805   2  45 287  836916 ..  836929 +  -3.7  -3.14132   TCGGCGATCAGCACG               GCCGC CGCT GCGCC                TTGCTCGGCGAAGCA
BURPS1710b_0794   8  91   3  821917 ..  821943 + -16.5  -3.60151   CTCGGCAAAATAAAA         CCCGACGGCCC TCGCC GGGCCGCCGGG         TTCTCGTTTGCGCGC
BURPS1710b_0788  11  90  27  808208 ..  808255 + -15.5  -3.81428   GGGCGCTCGGTCGAT CGAGCCGTCGCCGGCATCCGCC GTTCG GGCG-AGGCCGGCGATGGGGCG TTTCGGTTGATTCGT
      purU   5 100 102  787050 ..  787075 + -12.5  -4.92828   GGACGAAAAAAGGAA         GGCCGCGTTCG ATGA CGCATGCGGCC          TTTCTTTTTGGATTT
      mutY   5  71 111  772108 ..  772139 + -10.1  -3.57144   GGGGCACGGCGGCAT     GCGGAC-GGC-GCGC AGGG GCGCGGCCCGACCGC      TTTCGCGATGGCGCG
       fdx   6  88  42  762685 ..  762713 +   -16  -3.39288   CCCGTTCGCTGAGCG       CGGCGGTGC-CGG TTCG CCGCGCGCCGCCG        TATTGTTCCGACGTC
BURPS1710b_0737   7  64 176  751706 ..  751748 + -11.9  -2.62983   CGCGACGCGGGCAGC TCGACGGG-CGGCGCGTCCG ACGA TGCGCGCGCCGGCTCGACGA TCGTCTCGCAATGCC
      nagE   2 100  67  737302 ..  737324 + -13.4  -4.72986   GGGGAACACGAAAAA           CGGCTTGCGG ATA TCGCAGGCCG           TTTTTCCTGGGGGTG
BURPS1710b_0713   3  53 191  723698 ..  723708 +  -8.2  -2.70932   ACTTGAGCAGCGCGC                 GGCG CGA CGCC                 TCCTTGAAGAACGGC
BURPS1710b_0701  11  69 213  712638 ..  712665 + -12.6  -3.04461   GCCCACGTGCGTGAC        CGTGAGGCTGCC GTCG GGCAGCCACTCG         TATTCGAGCTGCGTC
BURPS1710b_0691   8  70 401  701669 ..  701720 + -14.3  -2.64099   GCCGCGCATGCTCGC CGCGCCGCCG-CGGGCGC-TCGCGC ATCT GCGCGGCGTGCCCGACTGCTTCGCG ATTCTCGTGCCGACG
BURPS1710b_0667  14  80 184  679345 ..  679366 + -15.1  -3.14132   CAGCCGTTTGCCGCG           CGCCGCCGC TCGA GCGGCGGTG            TTCGTCGCCCGGCGA
      ptsI  10  67  49  672396 ..  672424 +  -8.7  -3.78409   CGGCGGGGGCTGAAG        CGGGGAGGCGG GGCGCGG CCGCCCGCCCG        TTTGGGTTCGATTGC
BURPS1710b_0644  13  66  94  659752 ..  659776 +  -5.7   -4.1673   TGCGGGACTTTTTCG          ACTATCCACAG AGA CTGTGGATAAC          TTTGTTGAAAAGTTC
      lipA   7 100  45  639886 ..  639903 + -12.7  -5.60993   CGCCGAATGAGGAAA             CCGCAGC CTTC GCTGCGG              TTTTTTTATGCGCGC
BURPS1710b_0622   2  58  36  636659 ..  636680 +  -9.4  -2.79302   TCCTTGCCGCGCGCA           CGCGCGGCC GCATA GGCCGC-CG           TGTGCTGCGCCTCCT
      rfaE   0 NONE
BURPS1710b_0596   7  67 294  612343 ..  612353 +  -8.2  -3.79678   CGTCGATGAAGATTT                 CGCG CTG CGCG                 TTCTTGTCGACGATT
BURPS1710b_0593   9 100  33  607959 ..  607975 + -15.1  -4.28049   TTCGGTACCCGAAAA              GCCCGCG TCT CGCGGGC              TTTTCGCATTTTGGG
      sitS   4  70 265  603315 ..  603327 +  -4.7  -4.37886   ATCTGCCATGGAATC                ACGCG AAA CGCGG                TTTTCTGCGAGATCG
BURPS1710b_0582   6  56 187  597067 ..  597097 +  -4.4  -3.81137   GCCGTTTCGCTGCCT       CGCTGCCTCGCGGT CTT GCCGCGTCGCCGCC       TTTCAGTCTTTCAGA
BURPS1710b_0571   2  54 167  586450 ..  586481 +  -7.3  -2.98823   CGAGCACGCCGAAGC     CGTGCGCGTCG-TCG ACGA CGAGCCACGCGC-CG      TGTGTCTCGGCGAGC
BURPS1710b_0553  16  67 357  555500 ..  555535 +  -7.5  -3.91084   GCGTTCGGCCATAGC    GTCGGCGGCGGAATG GCCGTG CATTGCGCGGCCGAG     TTTGCTTCGGCGTGC
BURPS1710b_0548   7  86 154  550999 ..  551055 + -18.1  -2.53015   ATTCGATCTGCTCAT CGC-CGCCGCGCAGCGTGATCCGGCGCG CCGG CGCGCCGTA-CGCGTTGT-CGGCGAGCG TCAGTTGCACGCTCT
BURPS1710b_0540   7  71 204  547256 ..  547278 + -10.5  -3.59979   TACAGCACGTCTTCC           GTCGCGACG TTGCC CGTCGCGCC           TTTCGCGTACGGGCA
BURPS1710b_0539   5 100 244  546112 ..  546135 +  -9.6  -6.06723   TTCTCATTCGATACG          CCGTTCG-CCT GTC AGGTCGGACGG          TTTTTTTTTGCGCGC
BURPS1710b_0524   6  62 472  531120 ..  531134 +  -5.6   -3.8594   GCGGGTGTGCGCCTT               GGCCGT GTA AAGGCC               TTTCGTGTAGGTGTT
BURPS1710b_0516   7 100  25  522934 ..  522968 + -21.4  -3.09635   GGCCGGCGCGGCAGG     CGGGCGATCCGCGACG TCG CGCCGCGAATCGCCCG     TTCGGTCGTGCGCGT
BURPS1710b_0504   7  60 202  509778 ..  509810 +  -8.9  -3.34895   CGGAACGTCGATGCG      CTCGCGCTCGCGAAC CGG GATGGCGCGCGCGCG      TTGCTTGCCGATGCG
BURPS1710b_0484   5  88  29  492324 ..  492348 + -17.2  -3.14132   GCGCGATTCAGATGG          CAAGGCCCGC TTCGC GCGGGCCTTG          TTCATGGCGGCGCGC
BURPS1710b_0456   3  49 311  467623 ..  467669 +    -7  -2.71712   CGAAGTGAGCCCGGA CGGCGCGCTCGTCGGGCCGGTC GTC GATCCGTTCGGCGGGCAGGCGG ATTTGCGCGCGAAGC
BURPS1710b_0456   3  49 381  467693 ..  467707 +  -5.6  -3.14931   GCGAAGCTGTTCCGG               CACGTC GGC GACGCG               TTCGTCGAGGATCCG
BURPS1710b_0445   1  41 330  458894 ..  458905 +  -2.2  -3.01712   TCTCCTGACATGGGT                TGAC GCGC GTCG                 TCTTCGGGCGGCGCG
BURPS1710b_0422   3  85 357  437227 ..  437247 + -12.5  -4.08767   GCCGCGAGCCGAGCG            CGCCGACGT AGA ACGCCGGCG            TTTTCAGCGCCTCCA
BURPS1710b_0411   7  51 117  425674 ..  425685 +  -7.2  -3.14132   CGAGCTCGTCGAGCG                CGGC GTCG GCCG                 TTGATGCGCCGAACG
BURPS1710b_0400   4  63 385  415664 ..  415680 +  -7.9  -3.60098   CGCAGCGCGACGAAA              ACGCGCA GAT TGCGCGG              TTTGGCGTGAACAAT
BURPS1710b_0391   8  65 386  407725 ..  407752 +  -7.6  -3.74526   GTCGACGGCCGTGAG        GCTGTCGAGCGG GCGG CCGTTCGCGAGC         TTCTTCAGTTCGTCG
BURPS1710b_0384   7 100 356  401147 ..  401172 + -16.1  -5.14563   TGCCTAAACGAAAAA         CGGGCAGCCCC TCGC GGGACTGCCCG          TTTTTTCATCGGCAA
BURPS1710b_0373   6 100 409  391560 ..  391606 + -16.5  -4.56597   CGCCGCGCTGCTTCG CGCCGGCCGCG-GCGCCCGCGCC CGC GGCGTTCGCGCGCGCG-TCGGCG TTTTTGACGAGCGCC
BURPS1710b_0361   0 NONE
BURPS1710b_0342  11 100  82  358335 ..  358359 + -18.6  -5.60993   ACGCCAAAAGCAAAA          GCGCGGGCTC GTCGA GAGCCCGCGC          TTTTTTTCTGGAGCC
BURPS1710b_0335   5 100  30  349482 ..  349512 + -16.1  -5.03145   CCCTTTCGTGCGGCA      GGACCGCGCACCGG GCAA CCGG-GCGCGGCCC       TTTTTTGCGGGCTTC
BURPS1710b_0327   5  69 120  342172 ..  342230 + -12.2  -3.05715   GGCCGCTCCCGCTCG CCACG-CACC-GCCGGCGCGCGTGCCGT TCGAT GCATCTCGCGCGCCGGCAGGCGGCGCGG TTCGATCGAGCCGTT
      gshA   9  66 172  339783 ..  339824 +  -5.8  -4.07568   CGTCGCCGCCGATGC CGAAGCGCCGGCGCAGGATG TCGG CTTCCTGCGC-GGA-CATCG TTTTCAGCAGCGACG
      intA   8  67 167  319218 ..  319237 + -10.6  -3.38046   TCAGTAGAGAAAAGA            CGCGGGTG TGAG CCCCCGCG             TGTTTGCCCTAGACG
BURPS1710b_0298   7  65  64  306521 ..  306559 + -12.5  -2.75064   CACCGCGCGCACAAG  GC-AAAAGGCCCGTGTTC CTGA GAACACGGGCCTCTGCGC   TAATTGGGTGGCGAA
BURPS1710b_0292   9  79  67  299636 ..  299654 + -10.2  -4.11216   GCGGCGCTCGGTGGG             CAAGCCGC GTG GCGGCTGG             TTTTCCGAGTGGCGC
BURPS1710b_0288   7  56 450  297225 ..  297257 +  -8.4  -3.02461   GTGATCATCGTGCGC     CACGCCGACAGATCG TCCT CGCCCT-TCGGCGTG      TATTCGAGCCGGTTG
BURPS1710b_0280   5 100  41  285951 ..  285977 + -10.8   -5.8187   CCTTCGAAAGGACAA         GGGCGTTCGG GCGAATA CCGGGCGCCC         TTTTTTTGTTCCGTG
BURPS1710b_0271   2  62 297  280185 ..  280221 +  -6.6  -3.73224   ATCATCGCGGCGGGA   TCG-CGCCGGTCG-GACG CCG CGTAATGATCGGCGACGA   TTTGGTAAGGGGTAC
      gspN   9  58 296  243325 ..  243383 +  -9.5  -2.87211   GGCGCAACGGCCGCG GCCGGCATGGCCGCCG-GCGCCGACGCC CCGGCC GGCG-CGGCGGGCGCCTG-CATGCCGCC TGTCTCGCGCGCGAT
      tctE   8  78 394  218656 ..  218707 +  -7.7  -4.40123   GCCGATTCGAACGCC GGGAAACCGCGGCGGCCGCGCGAG CTTGC CGCGCACCGCCGCCG-GGCGTCAC TTCTTCTTTTTCTTG
BURPS1710b_0178   5  53   4  184395 ..  184408 +  -2.3  -3.78934   ATTCCTTCGTGATCG               CAGCC TGAC GGCTC                TTGTTGTACGACAGC
BURPS1710b_0171   0 NONE
BURPS1710b_0168   1  42  57  174365 ..  174401 +  -4.1  -2.78384   CAGCGCAGCACGCCC    TTCAGCTCGCGCAGCAG CGG CTGCCACGCGCGCAGCG    TGTGCTGAAGCGCCG
       fcs   8  64 455  168916 ..  168956 +  -6.8  -3.91357   CCATCGCGCCGTCGT ACGCATACGGCGAGTACGT CTGC ACGTCTTCGCCG-AAGCGC  TTCTTGTACTTGTCC
      acoD  11  74  42  147815 ..  147866 + -11.4  -3.56594   GCAGCATGAACGGCT TGGCCGGGCCCGGCGGAATCGCGT GTCG ATGCGCGTCTGTCGGGCCTGACGA TTTCGGGGCCTTTCG
      pcaD  11  62 435  113160 ..  113205 +  -9.7  -3.19602   GCGAAGCCGCGCCCC TCCTCGC-CCGCGCGCG-CCG CCTCGA CGGCCGCGTTCAGCGCGAGGA TATTGGTCTGGAACG
BURPS1710b_0104   8  81 269  106781 ..  106798 + -14.1  -3.53091   CGTGCGGCGACGAAA             CCGGCCG GCCG CGGCCGG              TTTCCCGCCGAGCCT
      aqpZ   5 100 117   88310 ..   88327 + -14.1   -4.2558   GGACACAAGCGAAAA             CGGGCGC CGCG GCGCCCG              TTTTCGTGGCGGATG
BURPS1710b_0076   7  58  67   81835 ..   81857 +  -4.7  -3.72324   CCAATTGCCGGCGCA           GGGCCACGA TCAAT TCGAGGCCG           TTCTTCCTCGGCATG
BURPS1710b_0067   5  62 350   72587 ..   72640 + -10.2  -3.02144   AGCAGCGATTCCGGC GT-CATTGCGCCGCCCGCC-TGCTCG GCGG CGAGCGCGGCGGCCGTCGCGGCGAAC TGTTCGCGGCGCTCG
BURPS1710b_0059  11  59 340   64473 ..   64483 +  -6.8  -3.62046   CGATCGTGTCGATCA                 GCAC CAT GTGC                 TTGTTGCGCAGCTCG
      nylA   6  51 315   59436 ..   59446 +  -5.4  -3.40403   CCGCGCCGAACGCGC                 GGAT CGA ATCC                 TTGTCGTCGCCGAAG
BURPS1710b_0050  11  63 170   53798 ..   53816 + -10.2   -3.1577   CGCGCCCCGCCCCCT             CCGTCGGC CGT GCAGACGG             TATTACATCTTCACT
BURPS1710b_0045   3  55  37   49545 ..   49560 +  -4.7  -3.57263   CGCAGCCCCGCTTTC              TCGAG CGTCGC CTCGA               TTTGCCCCTCGAGCT
       lrp   9  80 103   49243 ..   49293 + -11.8  -3.69216   CGCCGGCGCGCGCTC G-CCGGCCCGGCGCTCGGCGCGCGC CGCG GCACGCGC--AGCGCCGTGCCGCAC TCTTTTGCATCGCGC
BURPS1710b_0036   4  73 135   42534 ..   42560 + -12.4   -3.3363   CGTAACAATAGAAAA         GGGTTACAGG CAGATCA CCTGTAACCC         TTCGATTATTCTTGG
BURPS1710b_0028   3 100   9   34519 ..   34546 + -19.8  -4.01419   CCGCTGAAACGACGA        CGCCCCGCGCCG TCAC CGACGCGGGGCG         TTTCATTCGTTCATG
BURPS1710b_A0005   2  49 273   23576 ..   23590 -  -4.9  -3.20435   TGAACCAGCCATGAA               CCGGC GATGA ACCGG               CTCGGGCGCGGGCAC
      rbsC   2  51 332   43638 ..   43651 -  -3.8  -3.50853   GCTCGGCAAGCAGAA               GCTG CAGTTC CAGC                TCAACGTGAAGAATC
BURPS1710b_A0026   7  60   2   50626 ..   50663 -  -9.7  -3.05816   GTATCGGGCATGGAA   CCCGCTTCCCCCGCGCGC GCT GCGCGCGCAG-ACGCCGG   ATCACGCCGCCTGTT
       ths   4  78  44   76678 ..   76702 - -15.7  -2.76696   CGGTGCGTGAAGAAC          TCGCATCGCGC GGC GCGCGATGCGC          CTTCGCGCCGGATCG
BURPS1710b_A0066   3  53 401   90338 ..   90370 -  -4.8  -3.53012   CCTCGTGCGTCGAAA     CG-GCCGATCGCG GCTTCGAT CGCGACCGGATCG      ATCCGGTCGCCGCTG
BURPS1710b_A0066   3  53 213   90541 ..   90558 -  -4.8  -3.53012   CGGCGCGCCGGGAAA             CGCGAC GAAGTA GTCGCA              CAGGCTGATCTGTTC
BURPS1710b_A0071   6  67 457   93547 ..   93571 -  -8.5  -3.71848   GCGGCTCATCAACAA          TCCGACGAAGA TGT TCTTCGACGGC          ATCGGCTTCGACGAA
      ftsH   2  68  85   97981 ..   98020 - -13.5  -2.71011   AGCGCGGTTCAACGA GCGC-GCGCGACGGGCGGC GAGC GGCGGCCG-CGCGCCGCGC  CGACTCTCGACTCTC
BURPS1710b_A0090   0 NONE
BURPS1710b_A0102   2  56   6  129500 ..  129520 -  -9.8  -2.71681   CAAGCCGCGCAACGA            TTGCCGAT CGCGC ATCGGCAA            CGCAATCAGCCGTGC
      narK   6  78 415  143517 ..  143538 - -13.7  -3.24924   GCGTGAGCTACAAGA           CGCGCAGCA CGGT TGCCGCGCG            CGGCGCCGCGAAGTC
BURPS1710b_A0130   5  51 455  158074 ..  158096 -  -5.4  -3.31144   GTTCCAGCGCGACAA           GCTGATCGCG CCG CGCGGCAAGC           AGATTCGCATCATCG
     nhaS4  11  74 147  190153 ..  190184 - -15.2  -2.57211   AGCGCGTCGTAGAAC      CCGTTCAGCATCGCG TGC CGCG-CGCCGAACGG      CAGCACGACCACGAC
BURPS1710b_A0150   8  64 380  197954 ..  197998 - -11.3  -2.79327   CGACTCCATCGAAAT CTCGAGACGGCCCGGCAAACG GGC CTTGTGGTGGGCCGCCTCGAA CGCCCGCCAGAGTTC
BURPS1710b_A0155   5  60 283  202187 ..  202199 -  -9.1  -3.14132   GTGGGCGGCGACCAA                CGTGC CGG GCACG                TCCTCGCGCGCGGGC
       tnp   4  72 144  235253 ..  235267 -  -3.5  -4.62336   ATTTTAGTGTAAAAA               TCGCC TATAG AGCGA               GTGGAGTGGCCCGCG
   tISRso5   8  68 387  264218 ..  264240 -  -9.8   -3.5594   AATTGATCTGGGAAA           GAGCCGCTGT CGC ACAGCGGGCC           TACCATGCAGCCCGC
       tnp   0 NONE
BURPS1710b_A0220   5  93  51  332609 ..  332638 - -19.3  -2.90496   GCCGCGCGGAAATTA       CG-CGCCCCGCGCG TGG CGCGCGGGGCATCG       CGCCCGGCGCTCCGA
BURPS1710b_A0226  10  82 212  340095 ..  340114 -  -6.4  -4.62471   GCGAATCCGGAAAAA            CGCCCGCAT AGA ACGCGG-CG            GCCTCCTCGGCTTGC
BURPS1710b_A0229   5  49 238  343924 ..  343963 -  -3.5  -3.53012   CCGGTTGCCGGCAAA TGCCGACCGC-TGAATAGC GAAG GCGATTCGCGCGG-CGGCC  GCGCGCCGGCATCGT
BURPS1710b_A0229   5  49 228  343945 ..  343973 -  -5.2   -3.1855   CCGCTGAATAGCGAA       GGCGATTCGCGCGG CGG CCGCGCG--CCGGC       ATCGTGCGCGCGGCC
BURPS1710b_A0240   5  55 213  357150 ..  357161 -  -7.2  -3.30338   ACAACGGCCGCACAA                GCGC ATCC GCGC                 GCAGGCCCATGCGGC
      folE  13 100 185  369766 ..  369805 - -19.3  -3.42996   CAGCACGCAGCACAA  GGCGCGCACCGCGCGGCG GACTT CGC-GCGCGATCCGCGCC  GCTCGCTTCGCCCGT
BURPS1710b_A0255   7  72 362  380127 ..  380171 - -12.8  -3.15861   GACGATCGTCACGAA CCGCCGCGCGCAACCCGCCG TGAGCGC CGGCGCGG-GCGCG-GGCGG AACGACGATGTGCAC
      dhbF   8  88 247  396804 ..  396853 -  -9.2  -4.67556   AGAACACGCGAAAAA GATCGCGCTAGCGCGGCGAT-CGG GCTG CCGTAT-GCCGCGCCGGCGCATGC GGCCCACGTGGCGTG
BURPS1710b_A0281   1  67  80  425411 ..  425425 - -12.8  -2.52464   CCGCCCGGCAACGCA               CGCGCG TCC CGCGCG               ACACCGACGAGCCGC
BURPS1710b_A0303   3  49 462  444512 ..  444527 -  -6.8  -2.82623   GCCGGGCGACAACGA              CGCGCT CGCC AACGCG               CTGGCGGCCGTCCCG
BURPS1710b_A0306   4  74  43  450251 ..  450291 - -14.7  -2.53263   GGCAGCGGTAACGCA CGCCGGCGACGCG-CGAG CCATGC CTCGACGCGCCGCCGATG  CCCCGCCGACGGCGC
BURPS1710b_A0320   5  55  82  463137 ..  463187 -  -9.5  -2.64803   CGAGCGTGAAATCGA TGCACCCGCCCGCGCCCGCGCGCC GTCC GGCTCGCCA-CGCGGCCGCCTGCA AGCGAGCCGCGGCGC
BURPS1710b_A0333   3  65  49  480221 ..  480279 -  -8.9  -3.59979   CTGTGGTACCGGAAA GTCATGC-GCGCGAACGCGCTCGC-GGGC TTGCC GCCCGGCG-GCGCGCTCG-GCTGAACGGC ACGGCGCGTCGGGAG
BURPS1710b_A0356   6  64 245  507936 ..  507955 -  -6.4  -3.90744   GCCGGCGCGAAAGAA            GCGCAG ATGCCGTG CTGCGC             GAGCAGCCTGCCGGC
      srpI   6  84 136  513133 ..  513191 - -17.4  -2.76456   AAACCGACGCAAGCA TCGGCGC-GGCGGCCGGCAACGCCGACGG CACA CCGCCGACGGCGCCG-CTGCCCGCGCCG- GCATTCGGCGCGGCG
BURPS1710b_A0380   3  50  48  539164 ..  539196 -  -7.6  -2.52464   GCGGCGGCGAACTGA     GCG-CCGCGGCAACG CCGG CGTCGACGCCGTCGC      CCGCGAATCGCCGTA
      cspD   8  64  98  547271 ..  547303 -  -5.4  -4.18018   GGCGTTCATGGAAAA     GCGCGGACGCGTGCC AATC GGCGGGCGT-CGCGT      TGAGGAGAGGAGATC
BURPS1710b_A0435   5  68  43  605194 ..  605230 - -11.6  -3.28712   GCCCGTCCGGCAGAA   CGC-GCCGATGGGC-TGC GCC GCATGCGCACCGGCTGCG   TGGAGAAGCTCACTG
BURPS1710b_A0443   5  55 415  611410 ..  611422 -  -6.9  -3.30124   CCGCAGCGCGGACAA                GCGCC GCG AGCGC                CGCTGGCACCTGATC
BURPS1710b_A0458   7  74 474  629068 ..  629098 -   -11  -3.68222   CGGCAAGCCGAACAA       GTCGGCCGTCGCGA AGG TCGTGACCGCCGCC       GTGCTGGCCGTGGTC
BURPS1710b_A0464   6  64 446  640969 ..  641009 -  -7.4  -3.68351   TTCCGAGCACGCAAA CGGCAAGCGCGGCGG-CGC GACG GCGGCCGCGACGACTTCCG  CGCGTCCGATCTGGA
BURPS1710b_A0467   7  66  93  648280 ..  648322 - -11.2  -3.17146   TCGCCGGACAATAGA CCGGACGCGCGGCAGGCGC GGCGCA GCGCATGC-GCTCGTGCGG TGCGATGCGCGCGCC
BURPS1710b_A0482   5  62  32  667252 ..  667269 -  -8.3  -3.54424   CGGTATTTTCTGAAA             CCTCGCG TGAT CGCGCGG              TTCCTTCGTTATGCG
BURPS1710b_A0495   2  55 345  679887 ..  679944 -  -7.7  -3.05384   CGCGCGCGGATGCAA GCCG-GACGGCTCGCCGT-GGGCG-ATCG CGCT CGAAGCGCCCGACTACG-GCCGGCGCGGC GCGATGGGCGCGATC
BURPS1710b_A0503   7  65 -16  688638 ..  688672 -  -9.9  -3.53012   GCCGGCGCCCCGAAA    CGGTGAGCGCCCCGCC CGTC AGCGCGCCGC-CACCG     GCGCCGCAAGCGCGA
     acrR6   7  80  39  702615 ..  702673 - -14.6  -3.05596   GAGCCGGCGACGGAA CCGGACGCGCGCGGCGCGGCCGCGCATCGC GCG GCGATGCGCGGT-GCGCCCCGC-CGGCC-- TTATCCGCGACGGGC
BURPS1710b_A0523   6  62  50  710548 ..  710572 - -11.4  -2.76171   ACTGATTCAACACGA         CGCG-CGACGC TTCT GCGCCGACGCG          CTTCGCTTCGCGCGC
BURPS1710b_A0530  12  71 366  715345 ..  715360 - -11.8  -3.27923   GTTCAACACGATCAA              GGCGGC GCCG GCCGCC               GAACCGGCCGCGTCG
BURPS1710b_A0551   7  57 333  744890 ..  744909 -  -6.4  -3.53224   GAGCGGTTCGTGAAA            GCGC-CCTC GCC GAAGCGCGC            CCGAGAATGAACGCT
BURPS1710b_A0554   6  58 330  748174 ..  748189 -  -3.2  -3.96148   CCCCCGCATGACAAA              GGTTAG CGGT CGAACC               CAAGATAATAAACAA
      bapC   7  71 459  758434 ..  758466 - -13.3  -2.94912   GCTCGAAGCCACATA      CCGCCGCGCGGCACA AGA CGCGTCGCGCGACGA      GAAGGGCGCGACGAA
BURPS1710b_A0598  11  60 338  787855 ..  787897 -    -9  -3.34455   GCACGAGAAAGTGAA CCTGTCGATCGATCGCAGCG GCT CGCTGCAAACGCTCTTCAGA GGCGACGGCTCGCTG
BURPS1710b_A0603   3  60 -45  795502 ..  795537 - -10.5  -2.78679   CCCGCTCAGCGAAAG   TCCG-CG-TGCTGCCGC ACCA GCGCCAGCATCGACGGA    ATCAGCCCGCGCATG
BURPS1710b_A0614   6  83 378  805678 ..  805709 -  -9.2  -4.42386   GCCTGATGGAGAAAA      CCGGCCGGCCGGCG TTCT CGCCGGCGGATCGC       CTCGCGCTCGACGAC
      tauC   8  86 282  813341 ..  813359 - -13.8  -3.72576   GCCCGGCCGAGTAAA             CGCCGCGC GGC GCGCGGCA             TCGGCGCATCGAATG
BURPS1710b_A0648   2  66   9  846875 ..  846932 - -11.2  -3.14211   ATCTCGGCCGATGAA CGCG-TCA-CGCACCGC-CCGCGCGCGCA CGC CGCCCGATCGGCGCGGCGCGGCGAGCGCG CGGCCCGCTCAAGGC
BURPS1710b_A0689   5  51 263  884851 ..  884877 -  -3.7  -3.54543   AGCCAGCCGCTGAAA        GGCG-CGATC-GC GGT GCTGATCGTCGCG        GTGCTGGCGGGGAAT
BURPS1710b_A0715   6  65  72  951592 ..  951647 -  -9.5  -3.53012   TGCCGTCGCCCGAAA CGATCGCGGCGCTGCTCGGCCA-CGCG TGAG CGCGACGCCCGGGCTCCGCCG-GAGCG CCCGCACCGCCTCCC
BURPS1710b_A0721   8  60 463  961405 ..  961461 -  -9.2  -3.14132   TTCCCGTTTCACGAA CTCGAGCATGGCCCGCCTGCGGCGGGT TGGC ACCCGGCAC-GGCTGGAGGCGCCCGAG CGGCACGACAGCCGT
      selB  13  70 -13  963845 ..  963863 -  -2.4  -4.60487   CACGAGCCCGAAAAA            CCGGACT ACCGCG AG-CCGG             CCAGCAACCGGCTAT
      bph2   8 100  54  991493 ..  991518 - -18.3  -5.64274   GCACGGACAAAAAAA         TCCCCGCGCGC TCAC GCACGCGGGGA          TTTTTTCGGACTGTC
BURPS1710b_A0760   4  62  18 1006506 .. 1006540 -  -6.4  -3.72576   CGCCGCTCGACGAAA    CGCTGCGCTGGATGT ACGGCG ACATGC-GCGCGGCG     CTCGGCGCGCGCGAG
BURPS1710b_A0801   9  60 317 1050161 .. 1050206 -  -9.5  -3.16881   GATCCATCGCAGGAA CGGCGAAACGAAGCGCGTGCCG GTG CTGCT-GCGCATCGATACGCCG ATCGAAGTCGACTAC
BURPS1710b_A0812   5  55  73 1065349 .. 1065369 -  -8.1  -3.17075   GCGGCTTCAATTGAA            CGGGCGCGC ATA GCGCGACAG            CGGCAAGCGGTGGCG
BURPS1710b_A0848  15  65 352 1105336 .. 1105391 -  -9.4  -3.44848   TCTCGCGACGAAAGA CCGGCTCGTGATCGACGCGCGCGCGG CCGA CCGCTACCGCGGCGAGAACGAGACGA TCGATCGCGTCGGCG
       amn   8  75  16 1120477 .. 1120507 - -11.9  -3.50393   TCGCATGTTAGACAA       TAAGGCTCCTCGA ACAAG CCGGGGAGCCTTA       TAGAGCAAGGGTTCG
BURPS1710b_A0864   9 100  56 1126037 .. 1126064 - -25.6  -4.98255   CGCCAACGACAAAAA        GGGCGCGCCGGC TTTG GCCGGCGCGCCC         TTTTTTCAGTCTGGC
BURPS1710b_A0870   3  58 -26 1131523 .. 1131576 - -10.3  -2.63596   GCCGACCGTATACGA CGCA-CGTCCCCGCCGCTCGCCCCCAC ATCA GCG-GCGCG-GCGGCGGTG-CGATGCG GCGTCCGCGCGGTCC
BURPS1710b_A0879   6  60  -9 1140171 .. 1140204 -  -3.8  -4.05788   CGCGCGCAAAGGAAA     CGAAGC-TGAACGGA TGCCG CCCGCTCAAGCGCCG     CCCGGCGAGTGCGGG
BURPS1710b_A0882   6  60 242 1143431 .. 1143453 -  -5.5  -3.72576   TCTCCGCGGAGGAAA          CGG-TCGCCG TCAC CGGCCATCCG           GTGGGCGGCGTTTGC
BURPS1710b_A0885   3  85  10 1145802 .. 1145828 - -12.2  -4.18506   CCACGCTGAAAATAA         CGTGCCGCCTTC GAT GAGGCCGGCACG         TCGAGTATTTCATTC
BURPS1710b_A0888   6  84  43 1149153 .. 1149176 - -13.8  -3.63073   TACATCTCGGAATAA          CGGAGCGCCA TGCG CGGCGCCCCG           CCGGCTCGGTCCGTC
      hepB   8  87  41 1166795 .. 1166838 - -15.2  -3.66178   TCGGGTAACGTGAAA GCGCGCGGCGCCGCCCGGC GCGCCAG GCCCGGCGCC-CCGCACGC GATTCGCGGGACACC
BURPS1710b_A0938   6  93 156 1195710 .. 1195727 -  -6.9  -5.15634   CATCCCATTAAAAAA             CCCGGCT TTCA AGCCGGT              TTTTTTTGCGTTCGG
BURPS1710b_A0950   8  83  81 1208788 .. 1208846 - -17.4  -2.53382   ACGACGCTGAAGTGA CGGCGCGGCG-GCGGCGACGCGA-TGCGC GTTC GCGCGGCCGTGTCGCCGCGCGCGGCGCC- GGGCCGCGCGCGCCC
BURPS1710b_A0958   5  58 186 1219193 .. 1219212 -  -9.2  -2.90075   TGCTCGGCAACCAGA            TCGGCCGT GGCC ACGGCCGC             GACGCCGCAACCGTC
    cyoD-2   4 100  47 1253202 .. 1253230 -   -21  -3.60151   GCGCCGAAACGACAA        CGGGCGCACGGC CGTTC GCCGCGCGCCCG        CGCTTTCCCGCCCGC
BURPS1710b_A1003   4  53 322 1267810 .. 1267837 -  -4.9  -3.53224   TACGCGGCCGCCAAA       GGC-GGC-GTCAA CGCC CTGACCGCCAGCC        TCGCGTTCGAGCACG
BURPS1710b_A1007   2  86 -70 1271555 .. 1271609 - -15.7  -3.28924   CACGCGGCGGCACAA CGCACGCGCGAAT-CGCCGCGCGTGAC GCG GAC-CGCGCGCCGCATTCGCTCGCGCA GCGTGCACGATGCGC
BURPS1710b_A1018   3  50 -47 1282128 .. 1282158 -  -6.7  -3.04263   AGCGCATCGTCAACA      CCGCCGCCCCGGCC AGAC GTCCGGCGCG-CAG       ATCGTCGAGCGCCTG
BURPS1710b_A1043   9  68 397 1310022 .. 1310064 - -13.3   -2.6914   GAGCTCGCACACAAG GTGCGCAGCGTGCTCGACGC ACAT GCGTCG-GCGCGGCGCGCTC ACGGCGCGCGGCACG
BURPS1710b_A1082   0 NONE
BURPS1710b_A1098   5  54 294 1373679 .. 1373697 -    -8  -3.02144   CCACCTCGTGGAAGA             CGCTCGGC GCG GCCGTGCA             CGGCATGGTCGACCT
       oxa   8  58  82 1383890 .. 1383924 -  -4.9  -3.73224   TGATCGCGGATGAAA    CGTGCGGCAGGTCATC TCGC GATG-CCTGCCGCTTT     TTGCCGTTCACGAAG
      glmS   5 100 135 1403028 .. 1403054 - -20.2  -4.11216   GCGTCAGTTTTAAAA         GGGGCGCTGGAA AAG CTCCAGCGCCCC         TTTGGCATGAGTTCG
      lysR   5  71  -1 1417041 .. 1417073 - -11.9  -3.25823   CCTGCCGCAGACGAA      GAGCTTCGCGCGC GCGAACG GCGCGCGCCGCTC      ACCGCGACGCCGCGG
BURPS1710b_A1139   5  64 165 1420016 .. 1420041 - -11.7  -2.90496   CGGGCCGCGAAACGA         TGCGGCGCGGC GTTC GTCGCGCCGCG          AGCCGGCGATCGCCG
BURPS1710b_A1142   7  76 419 1422921 .. 1422952 - -13.7  -3.13403   GCGGGGGCAGCAACA      GCACGCGAACCGGC CGGCC GCCGGCCCGCG-GC      GTCCTCCAGGCGCCG
BURPS1710b_A1155   7  86   1 1439777 .. 1439809 - -10.6  -4.30978   CCGAACCGACGAAAA     CCGGCGCGCGTCG GCGCGGTT CGA-ACGCGCCGG      TCACGCAAGGCAACG
 tISRso14b  10  53 227 1453171 .. 1453188 -  -5.5  -3.30771   GTACAGTTTCCAGAA             TGTCGCA ATAG TGCGCCA              CTGTATTGACCCAGT
 tISRso14b  10  53 -28 1453424 .. 1453443 -    -5  -3.51232   GTCCCTTTAAACCAA            CTCCTG GAAAGCGG CAGGAG             CGTCCGCGGTTGCCC
     rhsA2   6  51 411 1494064 .. 1494104 -    -4  -3.54741   CACCACGGCGCCAAA CAG-GGCCGTCCAATAAAC GATG GTTTGCTGGACGCCGACTG  GCTGTGCCCCTGAGA
     rhsA2   6  51  84 1494414 .. 1494431 -  -3.3  -3.64703   GGGCGGTCACTGAAA             GACCTGA TCTA CCTGGTC              GAGCGGTTCGAAGCC
BURPS1710b_A1192   2  49 221 1495493 .. 1495513 -  -5.3  -3.23274   CGGGTGATAATCGAA            CCGTGTGCT CGC ACCACGCGG            CCCAGTATGCTCAAC
BURPS1710b_A1211   5  65 338 1521938 .. 1521953 -  -8.2  -3.56092   TCATGACGCCGCAAA              GCGCCG TGTC CGACGC               GTTCCAGGATCTGCA
BURPS1710b_A1217   4  73 452 1525989 .. 1526019 - -14.7  -2.51256   ACACATCATGAACAC       TTCGAGCGGCTGG TCGCG CCAGCCGCCCGCA       TCGCTTTCCGAGCTC
BURPS1710b_A1227   7  64 151 1539394 .. 1539443 -    -7  -3.85817   ATCGTTCGGCACAAA CGCGGCCGTGCCGCCGCACA AATACACGAA CACGCGACCGCACGCCCACG CGCACACCCGACCAC
     mhpD2   5  79 104 1542029 .. 1542053 -   -15  -2.94099   TCGCGCGACGACACA         GGCG-CGCCGC GCGT GCGGCGACGCC          GCGACGGCGGGCGCA
BURPS1710b_A1237   2  70 174 1547120 .. 1547138 -  -5.3   -4.4261   GTCGGAAGACCAAAA             TCGTCGA TATGG TCAACGA             TCGGCAGCCAGCCAT
BURPS1710b_A1248  10  74  61 1558020 .. 1558074 - -14.9  -2.58714   TCGCACACGAACGCA CCCGCCACACCGCCGCCACATCGCC GCCAT GGCAACGCGACGGCGGCACGACGAC GGCGCCGACGCCGGG
BURPS1710b_A1257   7  88  22 1568907 .. 1568955 - -17.4  -3.14344   GACCTGCGCCATTAA CCGCGCGGCGCGCGCCGCGCATGC CAT GCATGC-CGT-GCGCGCAGCGGGG GCTGCGCAAACGGTT
BURPS1710b_A1276   5  57 457 1588444 .. 1588482 -  -8.1  -3.25102   ATCCGAGCGACAACA  TCGC-CGCGTGCGTCGCGG TGG CCGAGGCGCA-GCATGCGA  GCGGCCGCGAGCTGA
      opgC   9  90 144 1589381 .. 1589424 - -15.9  -3.64283   GAAATTCGTGAAGAA CG-GCGGCGCGCGCCTGAGC GAGCA GCGCATGCGCGCGGCGCTCG ACAGGTTGTGGCGGC
BURPS1710b_A1309   4  60  53 1618401 .. 1618425 -  -9.9  -3.08679   GTCCGCGATCGAATA          CGCGCTGATCG CAT CGCTCATCGCG          ATCGTGATCATCGGC
BURPS1710b_A1319   4  60 310 1630997 .. 1631041 -  -6.3  -3.73725   AACAAGAAGTCCAAA GCCGCGCGGCG-GGTGAGGCG TCGAT CGCCTCGCCGCGC-ATGGGGC GCATGGGGCGCATGG
BURPS1710b_A1325   1  39 169 1636540 .. 1636554 -  -3.5  -2.62983   CCGAGTTCCACATGA              CGCTCG TGTT CG-GCG               CGCCGTTCCTCGCCG
BURPS1710b_A1335   6  51 226 1647433 .. 1647455 -  -6.2  -3.18681   CGGCAATCGCACGAA           CCTCGGCCCT GGG AACGCCGAGA           ACGCGACAGCCCTCC
BURPS1710b_A1349   1  50 466 1660050 .. 1660070 -  -2.3  -3.57792   CGACGTAGCGCGAAA            GCGGAGGGG ATT CGACGCCGC            GAGGCGCGCACGGCG
BURPS1710b_A1362   6  51 449 1669700 .. 1669731 -    -5  -3.30124   CGGCATCGGCGACAA      GC-TGCTCGCGATCC CGT GGAGCGCGCTCACGC      TCGACACCGACCGCA
BURPS1710b_A1366   5  59 384 1673025 .. 1673039 -  -8.5  -3.21099   TCGCGCCAGCATGAA               CGCGC CGCTT GCGCG               CGCGCCGCTCTTCTA
BURPS1710b_A1379   1  76 434 1682675 .. 1682691 - -13.7  -3.16564   GCCCGAGCCGATGAA              CCTCGGC AAT GCCGAGG              AAGTGTCGATGCTGC
BURPS1710b_A1382   1  52  66 1687096 .. 1687145 -  -8.6  -2.52464   CGCTGCGCGAACGCA GGCCGATTCCGACGCACGTCGACGC GAT GCGGCG-CGTG-GTCG-AAGCCGCC GATCGGCTCGCGCGC
      fprD   6  70  96 1727522 .. 1727538 -  -7.9  -4.03234   GCGGGGCGAGAGAAA              GCAACGC AAC GCGTGGC              ATCCGCGCCGGGCAT
BURPS1710b_A1423   6  76 301 1734830 .. 1734862 -  -9.9  -4.07885   CATGCGCGCGGAAAA     CCACGC-GC-ACCGG CTGTT CCGGTCGCTGCGCGG     CGAGCGCGCCGCGCT
BURPS1710b_A1428   5  56 126 1740345 .. 1740371 -  -9.2  -2.72344   GCGGATGCGCAAGGA         CGTGGCGACCGC GCG GCGGGCGCGGCG         TTAGCGGCGTTCCGG
      ponA   4  59  26 1765717 .. 1765727 -  -8.2  -3.17392   GACGGGGCAACGCAA                 CGCG CGC CGCG                 AACGAACCGTCGCCG
BURPS1710b_A1464  11 100  88 1783893 .. 1783928 - -21.9  -2.61383   ACGCTGACCGATAAG    CGGCATGCCGCGCGC GATGCG GCGGGCGGCATGCCG     AACGCCTGCGATGCG
BURPS1710b_A1464  11 100  35 1783966 .. 1783981 - -11.8  -5.14563   CCGCGCACGAAAAAA              GGGCGC CAAA GCGCCC               TTTCGCATGACGAAG
      arsC  12  73  33 1831921 .. 1831934 -  -8.1   -4.1822   TTCCAGCGCAAGAAA               CGCTG CCGG CAGCG                ACATACTCTTCGAAT
BURPS1710b_A1505   8 100  52 1834617 .. 1834635 - -17.4  -4.72188   CGAATCGAAAAGAAA             CGGGGCCC AGC GGGCCCCG             TTTCTTCTTGCGCGT
BURPS1710b_A1517   9  59 185 1847341 .. 1847356 - -10.4  -2.71712   GCGGGCTGCGCAAAT              GCGCGA AGCA TCGCGC               GATGCATGCAGCATC
BURPS1710b_A1522   6  60 -49 1853528 .. 1853570 -  -8.3  -3.34398   CGCCGTGCTCAAAGA CGTTGCCGCTTCGCGAGCGT CAGC ACGCGCGCCCAGC-GCAGCG CGTCGCGCTTGTCGT
BURPS1710b_A1537   3  55 291 1867293 .. 1867349 -  -5.7  -3.53811   GCCACGGTTTTCAAA CGCCGCACCGCGAGACGCTGCTGCAC GACTAT GCGCAGCT-CATATCGGGGCAAGGCG TGCCGCCGCCCAATG
BURPS1710b_A1545   2  53  16 1875105 .. 1875137 -  -8.2  -2.56715   AGCGCCACGAAGCCA      GCCGGCGCAACGCG ACGAG CGCGCGGCGCACGC      CTTCAAACGTCCGCA
BURPS1710b_A1559   2  56 219 1887587 .. 1887601 -  -8.5  -3.01712   CCTCGTCGCCGAACA               GCGCG GATGG CGCGC               CGTAAGTGCCCACTT
BURPS1710b_A1569   9  59 372 1904691 .. 1904704 -  -6.7  -3.59738   GAGGAGACGGGCAAA               GCGTT GTCG AACGC                ACGCCGATTTCGGTC
BURPS1710b_A1574   3  68 407 1913110 .. 1913120 -  -6.8  -4.19746   TGGATTGGAAAACAA                 CGGA CCG TCCG                 CCGAGCGGCAATGTC
BURPS1710b_A1578   4  65 363 1922217 .. 1922232 -  -7.6  -3.69618   CGTAATCTGAAAATA              GCTGAT GGCC ATCAGC               GGATACTCGTACGCA
BURPS1710b_A1583   5  45  13 1930124 .. 1930140 -  -2.9  -3.19192   CGTCATCGAAGGCAA              GACCG ACGCGAG CGGCC              TGACGGATCTGGTCA
BURPS1710b_A1587   8  65  16 1934751 .. 1934808 - -10.4  -3.17527   GACGGACGATCAAGA GGCGGAGGGCATCGAGCCGCGCACGCCGC GCC GGGTCGCGCGCGG--CGCCGCCCAC-GCC ATGCTCGCGGCCCGT
BURPS1710b_A1601   7  57 170 1952553 .. 1952572 -  -5.6   -3.6707   ACCGAAGACGGCAAA            CCCCTGCC GATG GGCAGCGA             GCTGTTCGACGTCGA
BURPS1710b_A1616   2  57  -6 1973321 .. 1973336 -  -6.8  -3.53012   CCGCGCGCCGGGAAA              CGCCTG GGCT CAAGCG               TCAAGCGAACATTCG
      rcsC   7  60 232 1985420 .. 1985453 - -10.1  -2.82623   TTTTCGGGAGAACCA     CGTGACGGGCCGGCG GTTT CGCCAGCCCGTGTCT      CTTTGCCGACGATCC
BURPS1710b_A1630   2  44  34 1990285 .. 1990298 -  -3.8  -3.02461   GAATTCTCGCGAAGA               GCGT CGGGAC ACGC                TGCCGTCATGCCGCT
BURPS1710b_A1642   7  62 300 2005909 .. 2005929 -  -8.4  -3.55563   ATTCGATTTTCGAAA            TATCCGTA GAAAA TACGGATA            TTAAAAATGAAATAT
BURPS1710b_A1642   7  62  16 2006186 .. 2006213 -  -6.2  -3.86524   ATATCGCCGCAGAAA        CGCGCGGCGCTTC ATC GGAGCGCC-CACA        GTTTCCCGTTTCGCG
BURPS1710b_A1648   5  51 252 2011993 .. 2012019 -  -5.6  -3.25015   GCGAATCATGACGAA         CTGCGCGGAGGC GAT GCGCCCGGGCGG         CAAGCTCTTGCTCGT
BURPS1710b_A1653   6  62 340 2019053 .. 2019067 -  -5.6  -3.85698   CGCGCGGTCGAGAAA               GGCGAG AGC CTCGGC               TTCATGAAAGTGATC
BURPS1710b_A1668   5  80 306 2037457 .. 2037493 - -12.2   -3.7732   CGGCGACATGAACAA   CGCGCTCGGCGGCG-CGC TCG GCGGCGTGGCCG-GCGCG   GCGGTCGGCGGCGCC
BURPS1710b_A1684   9  71 457 2054889 .. 2054935 - -12.8  -3.02511   GCGACTCGGCGAATA CGAAGCACAGCTCTACCGCGCG GCG CTCGCCGAAGTGCCGCGCCTCG ACGGCGAGAACGCGG
BURPS1710b_A1708   9  53 310 2087487 .. 2087501 -    -7  -3.14564   GCACTGCGTCATGAA               CGGCGC GGG GCGGCG               GGTCGACTTTTCCGG
BURPS1710b_A1727   4  47 214 2107000 .. 2107017 -    -4  -3.25896   CGATGATCCAGAACA             CGCCGG GGCAAT CGGGCG              ATCCGCGCAGCCCGT
BURPS1710b_A1732   2  45  58 2109514 .. 2109561 -  -3.9  -3.14132   CTTCGTCGCGAGCAA GCCGTGCGGGTA--GGCCGCCGC GTCG GCGGCGGCCGGTTTCGGCGGGGC GGCGGGCCGCGGCGC
BURPS1710b_A1740   2  50 466 2122414 .. 2122434 -  -8.1  -2.62616   CGATGTTCGAGACGA            TCCGCGCGC ACG GCGCGCTGC            GCATGGGCCTCATTG
BURPS1710b_A1745   4  55 294 2129238 .. 2129295 -  -7.1  -3.42699   ATTGACGCAGCAGAA CGCGG-C-GCTCGTCGAGGAAGTCGCGGC GGCG GCCG-G-CTCGCTCAACGAGCAGACCGAG CAGTTGCAGCAGTCG
BURPS1710b_A1760   3  44 445 2150107 .. 2150127 -  -4.6  -2.73483   ACCTGACCGTAATTA            CGCAGTGC GTATT GCAGCGCG            TCGATGATGTGATGA
      cioB   4  85 268 2156076 .. 2156113 - -16.9  -2.92463   CGGATGACTGAGAGA   CGGCGGCGCCTGCGATGC CCC GCGCCGCCG-CGCCGCCG   GTTGACGCGCTGCAA
      hmuV   2  49 160 2164212 .. 2164224 -  -6.2  -3.14564   GTATGTCGGCATGAA                GGCG ATCGG CGCC                GCGCAAGGTTTCGCG
BURPS1710b_A1790   5  60 -10 2179117 .. 2179134 -  -9.1  -3.14132   CGGCCGGCGCATGAA             GCGC-GCG CTA CGCCGCGC             TCGCCGTCTCGGTGG
BURPS1710b_A1799   8 100 -22 2188553 .. 2188590 - -17.7  -4.14392   CGCGAATCTTGAAAA   GCGCGGCGGGGTGCGTCA AGT TGACGCGCCG-GCCGCGC   GGGCGGCGTCCACCG
      aotO   5  60 452 2192169 .. 2192187 -  -5.8  -3.72576   GGCGTTCTGACGAAA             CGGCCGAC AGG GGCGGGCG             GCGCATGGCGCGTGT
BURPS1710b_A1810   6  62 234 2201639 .. 2201664 - -11.1  -2.71712   GGTCTTGCGGCAAAT         CAGGCAATGGC CCAC GCCGCTGCCTG          CGACGCTACCGTGCG
BURPS1710b_A1825   3  60 407 2216988 .. 2217037 -  -9.2  -3.05343   CGCACATCCGCAAGA TGCGCACGCTGTACGGGCAGCGCC GGCA GACGCTGCTCG-AC-GCGCTCGCG CGCCGTTACGGCGAC
BURPS1710b_A1830   3  56 417 2221153 .. 2221183 -  -9.6  -2.70298   TCGCGCAACCAGAAG       GGCCGCTCGGCG TGGCCGG CGACGAGCGGCA       ACGAGAGGGCGCGCG
BURPS1710b_A1845   6  86 304 2236207 .. 2236240 -    -3  -5.18726   GTCCGACAATAAAAA     GCGCAGTCCCAG-CG TGGGG CGACAGGGACTGCTT     AACCGCCTGCATCCG
BURPS1710b_A1880   2  65 222 2292611 .. 2292629 - -11.6  -2.95298   CGGATTTACGAGATA             CGCCGCGC ACG GCGCGGTG             TTCGTCGATTGATCA
BURPS1710b_A1878   1  65 443 2292611 .. 2292629 - -11.6  -2.95298   CGGATTTACGAGATA             CGCCGCGC ACG GCGCGGTG             TTCGTCGATTGATCA
BURPS1710b_A1892   5  84  78 2307275 .. 2307291 - -15.1  -3.36823   GCGCGCAAAAGCGAA              CCGGCCC GTC GGGCCGG              TCGGGTCGGCGGAGC
      phnW   4  75 369 2314243 .. 2314267 - -14.9  -2.75481   CTGTAACCGCAAGCA          CGCGGCGCGAG CGG CGCGCGCCGCA          CCGGACGGAGCCGCG
BURPS1710b_A1906   4  45 349 2322344 .. 2322368 -  -4.2  -3.14132   GCGCGCGTCGACGAA         GC-GGTG-GCGC AGG GCGCGCGCCTGC         TGACGGGCAACGCGC
BURPS1710b_A1916  10  89 426 2330474 .. 2330491 - -12.7  -4.14598   CGCAAGCAAAGGAAA             GCCCCGT ATTG ACGGGGC              TTTGTCTTTTCGTAA
BURPS1710b_A1926   3 100 162 2341709 .. 2341732 - -18.2   -5.4505   GTGCCCAACAAAAAA          GCGACGCGTC CGGT GACGCGTCGC           TTTTCTCTTTCACGC
BURPS1710b_A1942   3  50  15 2357692 .. 2357704 -  -7.7  -2.63079   TCCCGACACAATCTA                CCCAT TGA ATGGG                GGTAAGTGAAGTGGT
BURPS1710b_A1951   5  53 283 2369420 .. 2369442 -  -6.3  -3.34962   GCTGAGAGGCGACAA          CG-GGCTAGT CTTT ACCAGCCGCG           ACTACACGGCTCTGG
BURPS1710b_A1957   5  65 202 2390572 .. 2390611 - -12.1  -2.71712   GTTGCTCGTCGAAAT  CGCGATGCCGGAGGCGAC GGAGT GTCGGCCCCGGC-TCGCC  TTCGGCCGAAAGCTC
BURPS1710b_A1957   5  65 106 2390654 .. 2390707 - -10.7   -3.2048   CCGAAACTCGATTAA GCGCCGCCGGCATGCGCGCCGCAAGC GGC GCGGGCAATGCGC-CGCGTGCGGCGC CCGCTCGCGATCTGC
BURPS1710b_A1971   2  65 217 2409660 .. 2409688 - -12.3  -2.71011   ATCGCCGGGCAACCA        GCGTTCGCGCGCC GGG GGCGCGCGAGCAA        GATCTTCGGCTGGCG
BURPS1710b_A1979   2  86 194 2415736 .. 2415774 - -18.1  -2.52543   ACCTGTCGGAACGCA  TAGCCGGCGACGCCGCGC CCGT GCGCGGC-TCGCCGGCGC   GGCTCGCGAACATGG
BURPS1710b_A1991   2  62 331 2428658 .. 2428675 -  -9.1  -3.17723   TCACGCTCAAGCCAA             GCAGCGC GCTC ACGCTGC              TCGCGGCGGTGGGCT
BURPS1710b_A2000   6  47 434 2432740 .. 2432790 -  -4.5  -3.18582   CAGCTCACGCAGGAA GTCGGCA-GCCATAGCCTGGCAAG CCGC CCGGACAAGCTGCGGCGCGCCGGC GTGGAGCTCTTTTCG
BURPS1710b_A2000   6  47 123 2433089 .. 2433101 -  -6.2  -2.87211   AGGCCGCGCTATAGA                CGCG GGCGT CGCG                TGCGTGCGGGCGCGC
      ordL   5  66 255 2448575 .. 2448611 - -12.2  -2.82516   CGCGGGACGATGACA    CGCGCGCGGCACGC CTCGCCCGC GCCTGCCTCGCGCG    CGCCGCTGGGTGAAG
BURPS1710b_A2031   8  78  77 2468174 .. 2468219 - -16.1  -2.71364   CGAGGCGCCGAAGGA TGCGCCGCCCGCCGCGCCGGC GGGCGT GCCGG-GC-GCGGGCGGCCCG GGCTTCGATTTCTGA
BURPS1710b_A2035   0 NONE
BURPS1710b_A2041   2  54  60 2484807 .. 2484842 -    -8  -3.01791   ATGCGCCGCGCAACA    GGCGGCGCCGGGCGCG AAGC CGCGCGTGACGCTGCG     CGCGCGGCGTCTAGG
      ahpC  10  69 329 2489087 .. 2489111 - -12.2  -3.14132   GCGCTCGGTCACGAA         GATCTGCGGCG ACAG CGCCGC-GATC          TCGTCGAGCAGCGCG
BURPS1710b_A2058   7  62  55 2504783 .. 2504812 -  -8.5  -3.55761   GAGTGATCGTTGAAA       CGTTGGACGTCGG GCAT CCGACATCGGACG        CTTGAACGCAGAACA
BURPS1710b_A2099   4  67 438 2554787 .. 2554813 - -10.1  -3.35679   CGCGGTGATCGACAA        CACGCCGC-ACG AGCA CGCGGCGGCGCG         CGAGCGGGTGCGCGC
BURPS1710b_A2105   5  54 218 2566024 .. 2566047 -    -3  -3.79906   GGAGGGCTACAAGAA          GTTCGACGGCG GCG CGCCG-CGCAA          ATTCGTCATCGATCC
BURPS1710b_A2114   2  50 388 2575309 .. 2575354 -  -2.9  -3.53811   CGCAGGTCGTCGAAA TCGCGGCGGACCACGTCGGCG TGTA CGTCGACGCGAAGCGCGGCTT CGCGACGCGCACGCT
      purU   1  45 -24 2582103 .. 2582116 -  -3.8  -3.05844   CCCGCTACTGGAACA               CGAC GGTCCG GTCG                CCGTTCAGGAACACC
      apAC   3  43 405 2587722 .. 2587753 -  -2.8  -3.16668   GAATACGCCGATGAA      CGTCGACAGCCAGGG CAC CTTCGGC-GTCGGCG      CGAGCTACACGATCG
BURPS1710b_A2133   8 100 221 2597524 .. 2597552 - -14.8  -5.42514   CGACAAATGAAAAAA        TCGATCCTTACA TATTC TGTAAGGATCGA        TTCCGTTTTTCCATT
BURPS1710b_A2142   4  58 -36 2607019 .. 2607067 -  -7.3  -3.33261   GCTGAAGCTGGAGAA GATCCACACGCATTACGGCGC GATCGAG GCGCTGTCGGGCGTGTCGATC GAAGTGAAGAAGGGC
BURPS1710b_A2156   5  47 236 2633177 .. 2633190 -  -5.9  -2.79183   GCTATCGCTACGACA               GGCAC TGGC GCGCC                GCGCTGAACATCAAC
BURPS1710b_A2159   1  41 195 2636514 .. 2636560 -  -3.4  -2.87132   CCGGCGTTCGAGACA GCGGGGCGGACGGGCGCGCG ATCGCTG CGCGCATCCGTTCATTCGGC GTGCGGCACTTCGAT
      xprA   4  66  19 2641771 .. 2641806 -   -11  -3.14132   CGGCGCGCGCACGAA    GCCGTTC-GTCGCGGCC ATC GCCCGCGCCTGCACGGC    CGCCGCGCGCCGCGC
BURPS1710b_A2167   5  64 118 2645736 .. 2645793 - -12.6  -2.57067   TGAAGATTGAAGCGA CACGCGCGTGCGAACCGCAGGCGATGCG ACAT CGCTTCGCG-ACGATGCGCCCGCGCG-G CGCGCGCCGCCACAC
BURPS1710b_A2184   4  76 172 2669409 .. 2669434 - -13.9  -3.06696   CGCCGGGCCAACACA         GCGACGCCGCG ACGC CGCGCCGCCGC          GATGTCACGCGATGG
      glsA  12  90 370 2676738 .. 2676784 - -15.8   -3.6502   GACGGGCGATGCAAA CGGCGGCGGGCCGCCGGCGCAC GCGGT GCGCGCCGCCGG-CCGG-GCCG AGCGCGCGAGCGCGA
BURPS1710b_A2193   0 NONE
      tpc2   8  64  76 2689219 .. 2689263 -  -9.2  -3.32562   AGAAACTGTTGATAA CCGGCGCGCGCGGCGGGGCG GGGGCGG CGGCCCGTCG-ACGCGC-GG AGCCTCGCGGCCGCC
BURPS1710b_A2208   5  66 329 2695810 .. 2695828 - -11.6  -3.15544   GTCGAGCGTCACGAA             GCCGGCCG CGG CGGGCGGC             GGCAGTTGCGTGGCC
BURPS1710b_A2224   4  52 200 2711304 .. 2711330 -  -8.7  -2.52676   CACCCTGTGAACGCA        GACTGGC-ACCG ACCT CGGTTGCCAGGC         ACCCGCGGGTATATC
BURPS1710b_A2230   4  64 340 2721500 .. 2721510 -  -4.6  -4.09685   CTTGAGCCGGCAAAA                 CGCC ATC GACG                 CCGCACTGGAACCCA
BURPS1710b_A2237   3  88 -57 2731597 .. 2731633 - -17.2  -3.14931   GGCATTTCCGATGAA   CGGGCGCGCGACGCGCG GCGG CGCGCGATGCG-GCCCG    GCGCGCCGTTCGATG
BURPS1710b_A2253   3 100 103 2743048 .. 2743074 - -15.2  -4.57353   GCCGACGATACAAAA         CGGCGTTCGC CTGTTGC GCGAACGCCG         TTGTCGAGATGATCC
      hpaR   5  62 352 2752061 .. 2752108 - -11.1  -2.78384   CGCTCGCGCACGATA CGTACCACGTATCGGCGGGCG ACGAAG CGCCCACCGTCACGCAGATCG TGCGCGCGATGGACG
BURPS1710b_A2271  11  62 195 2757181 .. 2757199 - -10.2  -3.04263   ACGTGACGCTGAAGA             TCGGCGCG GGC CGCGACGA             CGCGACGAAAAAGGC
BURPS1710b_A2279   2  64  12 2769636 .. 2769652 - -11.5  -2.87132   GGTGTGTCGGACATA              CGCGCGC GTC ACGCGCG              ATTGGCGCGAGTCAC
BURPS1710b_A2282   7  59 260 2774071 .. 2774091 -  -9.7  -3.03771   CCACACCCCCCAATA            CCGTGCG GCGGTCA CGCACGG            CGTGCGCGATGCGTC
       alr   4  59 274 2775873 .. 2775921 -  -8.6  -3.28712   CGCGTTTCTCGACAA GCGGCCGCCGCGC-TGGCGGACG TGAG CGGCGAACATGCGCGGCGGGTGC TGCGCGCGCCGGCGC
       alr   4  59 258 2775908 .. 2775937 -  -9.9  -3.03124   CGTGAGCGGCGAACA       TGCGC-GGCGGGTG CTG CGCGCGCCGGCGCA       GCCGTTCGCGGGGTT
BURPS1710b_A2290   1  51 -22 2780837 .. 2780847 -  -4.6  -3.31144   GCGTTACTTCCAGAA                 CACG TAG CGCG                 CGTAATACGGCGAGC
BURPS1710b_A2301   1  54 404 2792085 .. 2792097 -  -6.9  -3.18274   TTTACGCCAAGGCAA                CGACC ATC GGCCG                TACTACGTCGTGTTC
       tar   1  46 362 2800723 .. 2800748 -  -5.3  -3.01712   CGCGGTGGCCGAACA         CGCCG-GCCGTG AGC CAAGGCACGTCG         ACGTTCAATTGCCGC
BURPS1710b_A2320   8  65 240 2819519 .. 2819557 -  -9.5  -3.52113   ACTGCCGCACAAACA  GGATGCCGCTCG-GCACC GCAT GGTCCTCGAGCGGCTTGC   GTCCCGGGTCTCGCG
BURPS1710b_A2327   4 100 468 2827831 .. 2827867 - -21.5  -2.73364   CGTGCAGGCGAACTA    CGGGCAGCGCGCGGCGC TGC GCGTCGCGGGCTACCCG    GTCGGCGAAGTGCTG
BURPS1710b_A2336   2  52 222 2840978 .. 2841006 -  -8.1  -2.80816   TCGTCACCGAGCACA       GCGCGCGCGCGA TGCATC TCG-GCGAGCGC        TACGGCATCGAGCCG
BURPS1710b_A2358   3  55 400 2860083 .. 2860101 -  -7.3  -3.09516   GGCTGGATCATCGAA             GGCGCGC CCGTC GCGCGCA             GCGGCCGGTGGTCGT
BURPS1710b_A2367   4  66 118 2872045 .. 2872063 - -11.6  -3.09516   GGTGCGACGAGCGAA             GCCGCGCG TTG CGCGAGGC             TTGCACCGAGCGCGC
BURPS1710b_A2379   2  45 274 2882147 .. 2882182 -  -3.9  -3.04792   CGATCACGCGCAAGA    TCCCGCTCGGCAAGCG GATGA CGAGCGCCGAG-GAGA    TCGCATGGACGACGG
      bphA   6  89  57 2890495 .. 2890537 - -18.6  -2.78816   TCACGGCGCAGCAGA CGCGCTCATGGCTCGC TGACGGTCGGG ACGAGCCATGAGCGCG GGCGAGCCAAGCCGT
BURPS1710b_A2391   2  42 428 2897723 .. 2897753 -  -3.3  -2.91924   CCATCCTGCAGAAAT      GCGATCACGCGG CCATCTAT CTGC-TGATCGC       GGGCAGCTATACGCC
BURPS1710b_A2398   1  41 240 2907398 .. 2907430 -  -3.3  -2.79273   GTTGCCGAATACAAG     GGCGAGCCGATACG GGTCTT CG-AGCGGCCGGCC      GCCGGCCCGCGCGCC
      pbpC   1  57 460 2913467 .. 2913488 -  -8.7  -3.14344   GAGCTGCTCGACGAA           CTGCAGCGCT GCG AGCGCCGC-G           CGGACATGCCGCGGC
BURPS1710b_A2416  11  60 173 2931855 .. 2931880 -  -9.7  -3.08679   CGTCGGCATGGAACA         GCGCC-TGAGCG ATG CGCTGATGGCGC         ACCTGCACGCGATCG
BURPS1710b_A2420   5  69 126 2936954 .. 2937011 - -12.6  -3.14132   GCGCGTGCCGAGGAA GGCGTGCGCGCGAGCGGTCGCGCAG TGCGAGCGG CCGCGCCGCCGGCC-CGCGCACACC CGCGCGTGCGCCGCC
BURPS1710b_A2458   4  65 351 2974221 .. 2974266 - -12.3  -2.71503   GCGAACAACAAGTGA GGCG-AGCGGGGCGCGGCGGGC AAG GCCCGGCGTGCTCCGCGGCGGC GGCCGGGCTCGCGCG
BURPS1710b_A2472   3  79  90 2989536 .. 2989549 -  -2.3  -5.02074   CGAGGCGTGAAAAAA               CTTGC CCAT GCAGG                CGCTGGGTACGCGTC
     opcP1   8  95 119 3006021 .. 3006041 -  -7.5  -4.98531   CGCGGAAAGGAAAAA            GCCCCCG TTTTGCG CGGAGGC            TTTTTCGCATTCGTG
BURPS1710b_A2508   4  73 465 3024536 .. 3024573 -  -9.7  -3.85698   TTCCCGTTCGACAAA   TCGGCGCTGCGCGACCTG CTG CCGGCCGGGCGG-GCCGA   ACTGGACCGGATCGC
BURPS1710b_A2516   7 100  56 3033029 .. 3033081 - -25.5  -2.72511   CTGATGGCGTCAAAC CGCGCGCCGCCGGCGATGTTCGGCG CGG CGCCGACCATCGCCGGCACCGGCCG ACGCGCGACGATTCA
BURPS1710b_A2541   5  66 339 3058816 .. 3058837 - -11.5  -3.13403   TGTCGTCGACGAAGA           TCGGCGCGC TGCT GCTCGCCGA            CGCGGTCGAGAGCCG
BURPS1710b_A2544   1  46   3 3062473 .. 3062521 -  -5.2  -3.01712   CCGTGTTCTTCAAGA GCGTCG-GCTGCGCGGCATG-GG ATCTCG CCGCGTGCCGCGTCGCGCG-CGC AGTCACTTCACGCAC
BURPS1710b_A2574   4  57 187 3095393 .. 3095413 -  -8.1  -3.18728   ATGTTCAAGACGCAA            TGGCGCCCG TAG CGCGCGCCC            GTGTTCGCTTTGCCG
BURPS1710b_A2578  10  84  -9 3101286 .. 3101324 - -16.6  -2.90723   GGACCGCGAAGGACA   GCGATCGTGGCGGCGCGC GCC GCCCGCCGTCACGACAGC   CGGTGATTCGGGCCG
BURPS1710b_A2582   2  46 440 3106284 .. 3106306 -  -4.6  -3.04144   CGCCGATGGCGAAGA           CGCGGCGGGC CGT GCAGGCGGCG           ATTCCGGCTGCGATC
BURPS1710b_A2593   5  91  24 3119645 .. 3119691 - -16.8  -3.57561   GCGCAAGGGCGCAAA CGCCCGGGCGGCCGCGCG-TCGAT TGC ATCGAACGC-CGGC-GCC-GGGCG GCCGCGGCCGGTCGA
BURPS1710b_A2596   5  51   8 3123221 .. 3123278 -  -4.6  -3.34398   GGGCCGGCTCAAATA GGCGGTCCGACAGGCATGGGCGCCGGCGC GCG GCGTCGGCACGCGCGCCGG-CG--CCGCG CGTGGGCTCATTCGC
BURPS1710b_A2599   7  84  43 3126385 .. 3126410 - -17.5  -2.73771   TCAGACGCGTGAAAT         GCCGGCGCCGC TTGC GCCGCGCCGGC          GTTTCGGTTCATGCG
BURPS1710b_A2605   3  51 126 3133718 .. 3133751 -  -4.4  -3.53811   TGCACTTGCGCGAAA     CGCACTGCCCGCTTC CTTGC GAGGCGGGATG-GCG     GCGCGCTGCGGTGCG
BURPS1710b_A2620   2  47  72 3171047 .. 3171068 -  -5.1  -3.16881   GATCGATTCGATCAA           CGCGATCCGT CTC ACGG-TCGAG           CTGGAGCGCACGTTC
BURPS1710b_A2619   3  84 442 3169580 .. 3169638 + -16.4  -2.79321   CGAGCCGGTCTGGCG CGCGGCGCCCGTCGAGGCCGACTTGCAC GAC GAGCGCGCCGGGCTCGACGCGCAGCGCG TGGTGTTCGTCTGCG
      katB   5  65  95 3133555 .. 3133583 +  -7.3  -3.73775   TTGCGCCGGGGCGGG        ACGAATGCGGCCG ATG CGCGCGCATTCGC        TTTCGTCGGGGTCGA
BURPS1710b_A2581   1  60 286 3106873 .. 3106902 +  -9.9  -3.05384   CCCGCGATCACGTAC       GCCGGATGCGCGCC GGC GCCGCGC-TCCGGA       TTGCGTGAAACGCCG
BURPS1710b_A2576   7  58   6 3100174 .. 3100195 +  -7.9  -3.34398   GTTCAATTGAACGAG           CGCGCAGGCG GGG CGGC-GCGCG           TGTTTCGCGCCGGCG
      gcvA   4  55 201 3072017 .. 3072038 +    -5  -3.57144   AGCTCGGTGAACGTG           ACGGTGCG AAGCGC CGCGCCGC            TTTGCGGATCGACGA
BURPS1710b_A2543   7  49  43 3062595 .. 3062623 +    -3  -3.48276   CGTCCCACGTATGCG       CGCCGTCGACGAT CCGC AACG-CGGCGGGG        TTCTGTGCGCGCCGC
BURPS1710b_A2525   4  53 405 3043077 .. 3043119 +  -2.5   -3.7732   CCACGCATCGACGAC GTCGACGCCGCCGCGGC-CGA CGA TCGTGCCGCG-CGGGAACGGG TTGTTGATCTGGAAG
      bpsR   9  66  65 3000897 .. 3000921 +  -2.8  -4.43844   GGTTCCGCTTCCTTC         GCG-GTCCAGC TCAC GCTGGAGATGC          TTTTCTCCATGCTCA
      ribA   4  89 377 2998264 .. 2998306 + -19.1  -2.53263   CGATTCGGGGCGCGC CGCGTCGGCGCG-CGGTGCG GTAT CGCGCCGGCGGGCCGACGCC TGCGTTGCCGGTGCC
BURPS1710b_A2473   2  48  21 2990922 .. 2990933 +  -5.8  -3.03124   CAGCCGGCGCTGGCA                TGCG ATCT CGCA                 TGTTGAACGATGACG
    fliD-2  12 100  92 2974312 .. 2974348 + -24.5  -4.72272   CTTTCCTCGACCCGG    CGGCGGCCATGCGCG GCGGTAG CGCGCGTGGCCGCCG    TTTTTCGTCGCCCGA
BURPS1710b_A2428   4  89 222 2944695 .. 2944720 + -19.1  -2.52464   ACGCCGCAATGAAAG         CAAGGCGCTCG GCAA CGAGCGCCTTG          TGCGTTGGACGAAGG
BURPS1710b_A2419   6  90  -3 2936845 .. 2936899 + -19.1  -2.72344   GCTGCCGACGAAGCG TTGAGCCCGGCGCGGCCGG-CCGCGC GCGA GCGCGGGCCGGCCGCGAAGCGCACGG TACTTCGCGCTCGCG
BURPS1710b_A2405   3  60  29 2913942 .. 2913954 +  -9.1  -3.05384   GGGCGGCGCGCGCGG                GCCGT CTC ACGGC                TTCGGTGGGGCCGCC
BURPS1710b_A2397   5  83 148 2907653 .. 2907694 + -15.1  -3.29144   GCCAGCCCGATCGCG CCGCGCCGGCCGG-GCGC TCACGCC GCGCGCCGGTTGGCGCCG TTGTGCCGCGAGTAG
BURPS1710b_A2390   8  74 228 2898351 .. 2898377 + -10.1  -3.71378   GGTTTTGCCAGTTGG        CCGG-GTCGCCC TTGC GGGCGGCGTCGG         TTTCCATCTGGCATA
BURPS1710b_A2383   8  62 253 2891363 .. 2891384 +  -9.3  -3.28712   TTCGTCGGCGAGCAC           GGCCGAGCC GCCC GGCGCGGTC            TTCTCGCGGCGGGCG
      araH   7  95 125 2858841 .. 2858877 + -15.7  -4.07568   GAGCCTGCAGCGGCT    CGCGCTGCCGCCCGCGG CGA TCGCGAACGGCATCGCG    TTTTCGCCGGACGGC
BURPS1710b_A2343   4  72 222 2851562 .. 2851574 +  -4.7  -4.44046   GGGTGCGGGGAGGGG                CTGCG TGG CGCTG                TTTGTTTCGCGTCGC
      codA   7  89  64 2841232 .. 2841263 +   -18  -3.15544   CCGCTCACCGCTCAC      CGCGCGCGGCTCGGC CGC GCCGGG-TGCGCGCG      TTCGTGCCCGTGCCG
BURPS1710b_A2326   8  74 397 2828741 .. 2828760 +  -2.7  -4.72986   TAGGTGATGGGGTTC            GTCTCGG CGATAC CCGGGCC             TTTTTCGTAGAAATC
      opcP   7  75  80 2823764 .. 2823792 +    -8  -4.26344   GAATGATTTCCGAAG        GCGCCGTCCGCA GCCGA TGCATGCGGCGC        TTTTCATGAGCGTCT
      mmsA  11  89  68 2819189 .. 2819207 + -13.1   -4.1023   ACGGCCTGTTTCAAA             GCCCGCG CAGCA CGCGGGC             TTCTTCTTTGCGCTT
BURPS1710b_A2313   7  95 218 2811917 .. 2811948 +   -18  -3.83026   CGTCCGCGTCGCGAT      CGGGCCGCGAC-GCT CGC AGCCGGCGCGGCCCG      TTTCATGTGCGACGC
BURPS1710b_A2307   5  60 411 2801408 .. 2801444 + -10.2  -2.90075   ATCCGGAAGCCGTGC   TCGGC-CG-TCGTCGCCG ATT CGCCGACGAGCGCGTCGA   TCTCCTTGGCCGCCG
    uvs039   9  77 258 2796272 .. 2796321 + -11.4  -3.72893   GGCTCGTTGCGCTGT CGCG-C-GGCATCGCGCGATAGCG GCTA CGCCATGGTGCGTTGCCTGACGCG TTTGCTGCGCCGATG
      osmE  11 100 -42 2792181 .. 2792239 + -42.6  -2.72511   TCGCGAAGGGCTGCT GCGCGGCGGCGCGCGCTC-GACGCGCG ACGAGC CGCGCGCCTGAGCGCGCGCCGCCGCGC GTTTCGGCCGGTGGC
      osmE  11 100 -41 2792182 .. 2792240 + -28.3  -3.54424   CGCGAAGGGCTGCTG --CGCGGCGGCGCGCGCTC-GACGCGCG ACGAGC CGCGCGCCTGAGCGCGCGCCGCCGCGCG TTTCGGCCGGTGGCG
BURPS1710b_A2289  13  66 401 2781008 .. 2781053 + -11.7  -3.09492   AATGCTGTCCGCGTT CGGGCTCGGCG-CGTCGGCGAG CTT CTCGCCGACGATGCGGCTGCCG TCTTGCGCTTCCCAC
BURPS1710b_A2272   9  82   4 2761081 .. 2761117 + -15.8  -3.16564   GCGCCGGGATGATCG   CGTGCGGGCGACGCGGC GGAC GCCGTGCCGCCC-CGCG    TTCATCCCGTGCCGC
BURPS1710b_A2257   4  68 348 2748241 .. 2748255 + -12.8  -2.78384   TGATCGCGAAGCGCG               CGCCGC CGA GCGGCG               TGTCGTCGAGCCGCA
      asnB   4  53 453 2737549 .. 2737583 +  -5.8  -3.41978   GGGTCAGGCTGATCG    CTTCG-CCGTCG-ATC TCGAT GATGCGTCGGACGAAG    TTGATCTTGATGTTG
BURPS1710b_A2231   8  84 124 2724788 .. 2724835 + -17.7  -2.71144   CGCGTCGGTGGGCCC GCGCGC-CGGGCGCATCGGTCG CGCGC CGGGCGATGCGCGCGTGTGCGC TCGTTGCAGCCCGTG
BURPS1710b_A2210   7  65  91 2698586 .. 2698596 +  -8.2  -3.61398   CGCCGAAAGGGCGCG                 CGGC GTT GCCG                 TTGTTGCACGCCGCG
BURPS1710b_A2199   4  64   1 2689104 .. 2689123 +  -5.6  -3.96216   CTCGAGAATCGCTGA            CGCGGCGCG CTG CCCGCC-CG            TTCTTTGCATCGGCG
BURPS1710b_A2183   8  75 163 2669316 .. 2669340 +  -7.7  -4.25104   CCTCGAATGATCGCG          CGGGCTGCGGC GGC GGCGCAGTCGG          TTTTCATCGCCGGAA
      phnR   6  76 444 2649225 .. 2649245 + -13.9  -3.14132   GTGGCCGAGCAGCAC            GCGCGCGCC GGC GTCGCGCGC            TTCGTCGACGCGCCG
BURPS1710b_A2166   6  88 190 2645661 .. 2645692 + -17.4  -3.17075   GCTGCGCGCGCGTTT      GCACATCGCGCG CTTGCATC CGCGCGATGTGC       TTCGCTTCGCCGGAA
BURPS1710b_A2158   7  72 430 2636810 .. 2636830 +  -3.1  -4.63932   GCGATCGCGACGCAC            GGCAGGATG TAG CCTTCGGCC            TTTTCTTCGGCGCTC
      lasA   5  93 238 2609911 .. 2609943 + -20.5  -2.72461   TTTCCCGGCTTGTCG      CGCGATGCGTGGCGC GCC GCGCCGCGCGGCGCG      GTTTGGGCGCGATTC
BURPS1710b_A2141   3  50 152 2607154 .. 2607176 +  -6.9  -3.01712   CGTGTGCGGCACGCC           GCGCGCATC GAGCG GACGCGTGC           TGTTCGAGGGCGAGG
BURPS1710b_A2132   6 100 290 2597716 .. 2597772 + -20.2  -3.14344   GGCGGCCTCGTCGTC CGGCG--CTCGGGCTGCGCGGCGCCGG ATTCGG CCGG-GCCGCGCGGCCCGGGTACGGCG TTACTGACCGAAGTA
     omp38   7  93  19 2588122 .. 2588156 + -17.9  -3.60792   GCGGGCGATGCGTTG    CGGC-TCGGGAGCGGT GCGC GCCGCTCCCGGTGCCG     TTTACCGCTTCGCGG
BURPS1710b_A2118   4  59 -52 2581953 .. 2581981 +  -8.8  -3.24825   CGTACGCGGCGCTCG       CGGCAGCCGCGCT GACG ATCGCGGC-GTCG        TATTACTTCGCCTGG
      emrA   4  56  50 2559347 .. 2559384 +  -9.1  -2.73364   TGGGACGGGCGCAGG   CGTCGATCGAGTCGGGCG GGG CGCTGGAG-CGATCGGCG   TGATTGCGCTGCGCG
BURPS1710b_A2066   4  89  78 2516032 .. 2516059 + -10.5  -4.46112   GGATCAGTCGGCGAT        C-GGCTGCGGCG CGCGC CGCCGCTGCCAG        TTTCTTTCACTGAAA
BURPS1710b_A2062   4  85  20 2511143 .. 2511190 + -12.6  -4.07568   GCGCCGCACGGCGTG CGCGACGCGGACTCGGGCGCGC GATCGG GCG-GCCCGCG-CGGCGGCGCG TTTTCGCGGGGAGCA
BURPS1710b_A2013   6  93 228 2448786 .. 2448838 + -18.9  -3.01924   GCGAACGCCTCCGCG CGCGCTGGCACGCCGCCCGCTTGCG CGC CGCGTGCCGCCTGCCTGCCGGCGCG TGTTCGACCACGGTG
BURPS1710b_A2002   5  73 155 2436120 .. 2436156 + -12.1  -3.33696   CCATGCGTCGGGAGC    GGGGCGCGCGAAGCGGC GGC GTTGCCTCGCGCGGCGC    TTGATTGCGCGGCGC
BURPS1710b_A1999   8  56 256 2433486 .. 2433500 +  -2.8  -3.90744   TGCTTGAAGATGAGG               CTCG TATTGAT CGAG               TTGTTTGCCGCCACC
BURPS1710b_A1980   8  65 364 2418646 .. 2418668 + -11.9  -2.74012   TCGCGCGCCGCTCGA           GCGGCGCCG ACAGG CGCCGCCGC           TGCTTCGGCTCGTCG
BURPS1710b_A1956   4  53 454 2391107 .. 2391119 +  -4.7  -3.50853   GCGCCGCGAAATGTC                GAGCG TCG CGCCC                TTGTCCTTCGCCAGA
BURPS1710b_A1950   3  49 185 2369878 .. 2369896 +  -4.4  -3.30124   CGCGACCTTCACGCG             TGCTACCG AGG CGGCCGCA             TTGTAAGGACTCGCG
BURPS1710b_A1940  13  71  -9 2357414 .. 2357430 +  -7.9  -4.07885   TGTCGACTATATCCG              GCACCCG TGA CGGGTGG              TTTTCGCCGGGGCTG
    lysR10  11 100 291 2345164 .. 2345187 + -15.4  -4.55128   GTGCGCATGAAAAAA          GGCCTTCATC TGGC GATGAAGGCC           TTTTACTTTGCGGCT
      glcG  10 100 118 2341709 .. 2341732 + -18.2  -4.78848   GTGCCCAACAAAAAA          GCGACGCGTC CGGT GACGCGTCGC           TTTTCTCTTTCACGC
BURPS1710b_A1915  11  62 378 2331282 .. 2331312 + -11.1  -2.52933   GATCCACCAACACGA      GCGC-GC-GCCGCGG CGG CGGCGGCAGCAGCGC      CTTGATGCCTTCGAA
BURPS1710b_A1891   1  57 224 2307395 .. 2307405 +  -8.2  -3.08679   CGAGGCCCTTGAGCA                 CGGC GCT GCCG                 TCTTCCGTCAGACGA
BURPS1710b_A1877   2  59 170 2293265 .. 2293296 + -10.7  -2.55074   TCGCTCATGACATGA      CGCGCGCGCGGCG GGTTCG CGCCGCGTCAGCG       TGCGTTCGCGTTCGC
BURPS1710b_A1870   5  44 -41 2284267 .. 2284297 +  -3.9  -2.92463   GACGTCGGCCGCTAT      GCG-C-TGACGGGCG CGC TGCCCGACGCGTCGC      TCTATACGTGATCAC
BURPS1710b_A1847   7  72   7 2239061 .. 2239082 + -12.9  -3.10028   CGTGCGTGACGCTCG           CGCGGGGCG GTGC CGCGCCGCG            TGTTCCGCTGTTCGT
      selD   6  93 286 2223995 .. 2224034 + -18.6  -3.36785   ATGAGCTTGCCGATG  CGCGC-GCAGGGCCGGC CGCTGGC GCCGGGCCTGCCGCGCG  TTCGTTCGAATGTCG
BURPS1710b_A1824   1  55 455 2217882 .. 2217894 +  -7.7  -3.16564   CATCAGCAGCGCCGC                GAGCA TCA TGCTC                TTCATGCCGTCGACG
       aer  12  72 339 2207870 .. 2207884 +  -8.5  -4.17048   GCGTCGGAGCTCTTG               CGCGC GAGCA GCGCG               TTCTTTTCCCGAGGG
      proP   4  63 225 2201533 .. 2201557 +  -7.8  -3.67597   GGAAACATCGGGGCG          GGCCATCGCC CGTTC GATGATGGCC          TTGTTGAATGCCAGC
BURPS1710b_A1798  10  76  93 2188814 .. 2188832 +  -2.2  -4.72986   GCCCGTCAGCGAAAT             CGCGCACG GCA CGAGCTTG             TTTTTCCTGACGGTG
BURPS1710b_A1789  13  72  -7 2179061 .. 2179094 + -10.9  -3.53012   TCGGCGTGCGTCACA     CGTTCTGACGCACGCG GCG CGCGTGCGCCGGC-CG     TTTCGCGCGGCCGGC
BURPS1710b_A1779  10  70 347 2169022 .. 2169060 +  -3.8  -4.44046   CGCCTTCGCTCACGC  CGAGCA-GTTGCGCGAC GTCGCG GTTGCGCAGCTTGCGGG   TTTCTTTCAGGTGCA
BURPS1710b_A1767   4  51 440 2156727 .. 2156741 +  -5.6  -3.29471   AGCCCCGTGGCGAAC               CAGCGC TGC GCGATG               TTCGTGTCCTGCAGC
BURPS1710b_A1759   3 100 420 2150517 .. 2150566 + -25.8  -3.05816   GTCGGGGCGGCCGCC G-GCCACGGG-GCGCGCCGGCCTC GCCC GGCGCCGGCGCGCTCCCGTGGCGC TTGCGTCAGCGCTCG
      mgtC   5  65 348 2134561 .. 2134582 +  -8.6  -3.56643   AAACGGCGCACGATG           CGGCGCGC GTGCAA GCGCGCGG            TTTCGGCGGTCTCGA
BURPS1710b_A1731   3  51 308 2110773 .. 2110802 +  -7.8  -2.78384   GCAACGCGGCGCGGT      CCG-CGCAGGCGTC GGGC GTCGCC-GCGGCGG       TCTGGTCCGGCGACG
BURPS1710b_A1717  10  63 167 2096482 .. 2096504 +  -4.1  -4.12599   GTTCCGAAGTTTCTT          CGATCCG-GC CGAC GCGCGCATCG           TTTTCGCCGATTGTT
BURPS1710b_A1711   7  80  60 2091892 .. 2091941 + -14.9  -3.14132   CGGCGGCGGCCGACG CCGCG-CGGCTCGCGGTGGCGC CGCTCGT GCGCGACGGCGGGCAGGCGCGG TTCATCGCGAGCGAG
BURPS1710b_A1688   2  49  28 2059503 .. 2059519 +    -3  -3.53761   GATTTTATTGGAGGG             CGAG-AC GGAT GTGCTCG              TTTGAAAGCAAGTTA
BURPS1710b_A1667   3  59 283 2038094 .. 2038104 +  -8.2  -3.20382   GCCGCTCGCGTGACG                 GCGC GCG GCGC                 TTCGTCGATATCGGA
       lpd  11  74  48 2019322 .. 2019346 + -14.9  -2.55074   CGGCGCGCCGTCCGG          CCGCGCGCCGC ATC GCGTCGTGCGG          TGCCTTGCCGTTCCG
BURPS1710b_A1641  10  72 205 2006247 .. 2006291 + -12.9  -3.15861   ATGCTGGCCGCTTGA GCCGGT-GCCGGCGC-C-GCCG AGGG CGGCTGAGCGCCGACGATCGGC TTGATCGGCATGATC
BURPS1710b_A1629  10  60 340 1990420 .. 1990444 +  -4.3   -4.0075   CCAAGCTTTCGCATG          GCATTGGCTTT CTG AGAGCTAATGG          TTTGCTTGCTTCGCT
BURPS1710b_A1617   5  69 404 1975023 .. 1975042 + -12.2  -3.14132   TCGGGCCCGAACACT            GGACGTCA AACT TGACGTCC             TTGGTGGGGCCGGAA
BURPS1710b_A1595   9  60 107 1945788 .. 1945807 + -10.6  -2.79796   AGCGTTCGGCAGCTA            CCGCCGAC TGCC GGCGGCGG             TGTGCTCGGGTAGCC
BURPS1710b_A1591   2  58 238 1937807 .. 1937828 +  -5.1  -3.75153   CATCGATATCAGCGA           TTG-GCGCGG CGA CAGCGCGCAA           TTTCGCTTCAGCAGC
BURPS1710b_A1586   5  81 -13 1934396 .. 1934418 + -13.4   -3.6053   CGTCCATGCCGACAT           CGGGGCGCGT GTG ACGCGCTTCG           TTCGTTTCTGCGCCA
      uvrA   5  62 167 1904210 .. 1904235 +  -9.7  -3.28712   CGATCTTGAATTCGA         GGTGCTCGGTG TCGT TATCGAGCGCC          TTATAGACGACGCCC
      pcaK   8  68 274 1887677 .. 1887701 +  -9.9   -3.5594   ACTCGGCGACCCAAT          GCAGGCCTTCG ATC CGATCGCCTGC          TTTCAGCAGTGGCTT
      cysE   7  53 361 1877720 .. 1877739 +  -4.8  -3.48276   GATTCTGCCCCGCGT            CGACGACG AAAT CGGCGCCG             TTGTATGCCGGCCCC
BURPS1710b_A1543   1  49 452 1875495 .. 1875507 +  -3.3  -3.48276   GTCGCGCAATGCGGC                GGCGT CGA ACCCC                TTGTCTACGACCGCG
BURPS1710b_A1536   5  77 453 1867921 .. 1867965 + -11.1  -3.72695   GCACGATCGGCCAGG CGCGCTGCGCGGGCGGCGCGG CAA CCGCGCCCGTCGCATCGAGCG TTTCGTGGCCGGGCT
BURPS1710b_A1521   4  58  69 1853155 .. 1853195 +  -9.7  -2.87132   GCGTCGAACGCGAGC CCGGGTGCGC--GGGTGCG CGTTC CGCACCCAAGCGCACGCGA TGTGTCGACGAACGG
BURPS1710b_A1515   2 100  38 1846777 .. 1846811 +   -17  -4.15565   GAACCGCAGTACCCC     GACCTGCCCGCCGCGC TCG GCGAGCCGGGCAGGCC     TTTTCACGTCCTCAA
BURPS1710b_A1506  10  71  18 1840283 .. 1840298 +  -7.6  -4.07568   GAAGGCGCCCCGAAG              TCCTCA AAGG TGAGGA               TTTTCGGGACCCGGA
BURPS1710b_A1496   2  50 408 1829921 .. 1829955 +  -2.6  -3.64103   GAGCACGCCCCGGCA     TCCGCCTCTCCGATCG GAT CGCTCGCTCAGGCCGA     TTTGGCGTGTCGGTG
      estC   6  55 393 1825155 .. 1825167 +  -7.7  -3.07043   ACGACGTGGCCGAAG                CGATC GTT GATCG                TCTTGAAATGGTCGA
BURPS1710b_A1488   6  60 431 1820492 .. 1820502 +  -8.2  -3.35679   CGTCCTCGCCCCAGC                 CGCC GTC GGCG                 TTCTGGATCGACAGC
      vacJ   4 100  17 1813567 .. 1813608 + -24.5  -4.07568   TGCTGCCCCACTCAT CGACACGGCGGCCGTTTCG CATC CGAAACGGCCGCCGTCGCG  TTTTCCGGGCAGCGC
BURPS1710b_A1463   4  77 144 1783966 .. 1783981 + -11.8  -3.59979   CCGCGCACGAAAAAA              GGGCGC CAAA GCGCCC               TTTCGCATGACGAAG
BURPS1710b_A1455   3  84  18 1775148 .. 1775204 + -16.5  -2.87132   TCCGCATGCCGACGC CGGCGTG-GCC-GCGCGGG-CGCGACGC CGTT GCGCCCCGGCCCGCGCCGGCGCGCTCCG TCTGTGCGGCAACGC
BURPS1710b_A1449   6  52 438 1764194 .. 1764223 +  -7.7  -2.90194   CGTTCGCCCAATGGT       CGAGAGCAAGCGC GTGC GCGCTCGCCATCG        TCTGCTTCGCGCCGT
BURPS1710b_A1430   4  67 152 1742543 .. 1742562 +   -10  -3.33696   TCCTGATACTGCGCG            CTCG-CCGC GTC GCGGTCGAG            TTCGTTCGCGAGCGA
BURPS1710b_A1427   6  84 106 1740481 .. 1740515 + -15.1  -3.37344   GCAAGCAAGCCGCGC    GCGCGCGCCGATCC GATTAGGG GGATCGGCGCG-GC     TTCATTCGGTCGACG
BURPS1710b_A1417   1  47  65 1727409 .. 1727433 +  -7.1  -2.53876   CAGGCCGGCCGAATG          GCGCGTTCG ACGCGCG CGAACGCGG          TGCGTTGGCCTAGGC
BURPS1710b_A1407   8  64 467 1715220 .. 1715245 + -11.1  -2.81547   GCCTCTGTGCCTGAT         GGCCGGGATCGC GAC GCG-TCCCGGCG         TCGTTGATGTCGGAC
BURPS1710b_A1396  11  67  99 1707781 .. 1707823 +  -8.3  -3.68619   GGCCGGGCGCCCGGG CTGG-CGACGGCGT-GCAAGC CGA GCAAGCCGCGCCGGCGGCCAG TTTAGCTAAATTGCC
BURPS1710b_A1383   4  60 398 1690336 .. 1690346 +  -8.2  -3.30124   CGTCGATGCGCGTGT                 CGGC CAC GCCG                 TTGTGCCCGGTACGC
BURPS1710b_A1368   7  69 -34 1676362 .. 1676383 +  -5.1   -4.2828   GCCGCGCACGCGGCG           CCCGC-GATG ATC CATCTGCGCG           TTTTCATCGGTGACC
BURPS1710b_A1346   3  55 151 1659495 .. 1659509 +  -9.2  -2.52464   AGTTGCTGTACGGCG               CGGGCG CGC CGCTCG               TCAATTCGGGCGCGG
BURPS1710b_A1341  11 100 391 1656112 .. 1656148 + -25.9  -3.14132   TTTCGCGTTCGCGAG    TCGTCGGCGAGCGCGCC GGC GGCGCGCTCGCCGAAGG    TTCATAGAGGCGCGC
BURPS1710b_A1324   6 100 363 1637009 .. 1637048 + -23.6  -2.79183   GGCTCGAGCGCGTCG  CGCAGCGCCGCGT-GCGCG GCG CGCACCGCGCGGCGCTGCG  TGTCGTCCGAATGCA
      tadC   5  64  -4 1630899 .. 1630930 +  -6.4  -3.92542   CGACGATGGCGGGCG      GCTGAACCGCGCTCG CGG CG-GCGTGGGGCGGC      TTCTTTCGCCGTGCC
BURPS1710b_A1299   4  44 223 1612194 .. 1612221 +  -3.9  -3.02511   GCGACGTTGCGCCAG        CGCAGCGGCGC GGAAAA GCTCCACAGCG         TGTTCAGCAAGTACG
BURPS1710b_A1292   4  58 219 1603267 .. 1603290 +  -9.5  -2.83119   GCGCGCATGAAAAAA          GCGCCACGG CTCGCA CCGTGACGC           TCGTTCTCCCGCCTT
BURPS1710b_A1282   1  89  17 1595288 .. 1595335 + -19.1  -2.52464   GGAGTGATGAAGCGG C-GCGCGGCGTCCGAAGCGGGCC GGGT GGCTCGCGGCGG-CGCCGCGCCG TCGATTCGGAAAGGC
BURPS1710b_A1275   2  42 172 1589664 .. 1589684 +  -2.3  -3.09516   GAGCGCGCAGGCATC            CGCGGCGAG GCC CGCGCCCAG            TTGCATCATCCGCGC
BURPS1710b_A1263   2  53 173 1578242 .. 1578261 +  -2.1  -3.68416   ACCAGGTGCTGACCG            CGTCG CTGACGATGA CGACG             TTGTAGTTGTTTTCG
BURPS1710b_A1256   3  49 406 1569312 .. 1569338 +  -2.9  -3.54459   CGACGCCGCCCACCG        TCGGCGCG-AAG CCCT CTTGCGCGGCGC         TTTGCGCGAGATTCG
BURPS1710b_A1247   9  55  -6 1557797 .. 1557811 +  -9.2  -2.50994   GGCCGCGCCGAAGAC               CGCCTG ATT CGGGCG               ATTCATGCGGTTCGC
BURPS1710b_A1238   6 100 260 1551150 .. 1551181 + -24.6  -2.70932   CTGCCGAAAACAAAA      CGGTGCGAACGGCA ATCT TGCCGTTCGCACCG       TCGTTCAAGGCGCCA
      lldA   7  89 164 1542144 .. 1542173 + -17.1  -3.20616   CGCGGCGCCGCCCGA       CGCGCGCCGC-GCG TCA CGCCGCCGCGCGCG       TTCGCTGTTGCTGCT
BURPS1710b_A1190   5  63  87 1494926 .. 1494946 +  -3.8   -4.1721   GAGCTCCAACAGCCA            CGCGCGCC AGGCC GTCACGCG            TTTTCCGATGTCGGT
BURPS1710b_A1180   3  64 121 1481586 .. 1481596 +  -4.6  -4.08767   AGCGGTTTGGATAAC                 TCCG AGG CGGG                 TTTTAGCGAAATCAC
BURPS1710b_A1175   2  54 258 1477546 .. 1477556 +  -3.2  -3.70773   GCGAAGCCGAGTGAG                 CGAT GCT GTCG                 TTATTCGATGTCGAC
BURPS1710b_A1165   3  56 211 1452422 .. 1452444 +  -2.8  -3.87815   TACCTGAATTAACCC           CCTGAAAT ATATACA ATTTTAGG           TTTGTCCGAGTCAAA
BURPS1710b_A1141   2  43 221 1423580 .. 1423599 +  -2.8  -3.16564   GGTTCATCGCCGCGC            CGATCG GGAAGAAG CGGTCG             TTCATCGGATACACG
   tISRso7   7 100  61 1403028 .. 1403054 + -19.5   -3.6215   GCGTCAGTTTTAAAA         GGGGCGCTGGA AAAGC TCCAGCGCCCC         TTTGGCATGAGTTCG
BURPS1710b_A1105   4 100  40 1383893 .. 1383921 + -15.4  -4.66833   TCGCGGATGAAACGT       GCGGCAGGTCATC TCGC GATG-CCTGCCGC        TTTTTGCCGTTCACG
BURPS1710b_A1099   3 100  49 1375737 .. 1375771 + -20.7  -3.34398   ACCGCGTCCGAAAAC     GGCGTCGCCGCGGGC AAACC GCCCGCGGCGAAGTC     TCTTTCAGGCGGCGC
BURPS1710b_A1067  10  77 223 1333553 .. 1333579 + -12.3  -3.59979   CATCGAGCGGCGTGC        CGCTCGCGATCG AACG CGG-CGCGAGCG         TTTCGACTGACGCCG
BURPS1710b_A1062   1  43  13 1329903 .. 1329960 +    -2  -3.15544   TAAACGGCCGCCCGC GGTCAAGCGCGCGCG-GCGGCGC-ATGC AAACCA GCATCGCGCATTACGCG-GCGCG-GACC TTGATGCGCGTCAAC
BURPS1710b_A1050   2  45 377 1319465 .. 1319484 +  -4.2  -3.14344   CCGAGAACAGCGGCA            CG-GTCGAC AGC GGCGACGCG            TTCATCGCCGCGCTC
BURPS1710b_A1044   4  55 422 1313498 .. 1313509 +  -7.2  -3.36273   CTGAGTTCGTACGTC                CGGC ATTC GCCG                 TTCATGTTGCGCACC
BURPS1710b_A1030   5  52  98 1294738 .. 1294782 +  -8.4  -2.50016   CGCGACCGTGTCCTG CAGCCGCTGCGCGCTCGCCTG CACC CACGCGAGC-CGCGCCTGCCG ATATTGCTGATCGGC
BURPS1710b_A1023   5  66 222 1287365 .. 1287381 +    -3  -4.37886   ACACCATCTCCTCTC             GACGGCT CGCG AGC-GTC              TTTTCTCCCGCATGA
      catC   4  65  43 1253200 .. 1253232 + -11.8  -2.71712   CCGCGCCGAAACGAC      AACGGGCGCACGGC CGTTC GCCGCGCGCCCGCG      CTTTCCCGCCCGCGC
BURPS1710b_A0978   8  62 -21 1244417 .. 1244433 +  -6.5  -3.72576   GCTCTGCCTGCTGCT              GCCGATC GAC GATCAGC              TTTGATCGCGACGCG
BURPS1710b_A0971   7  81 152 1235416 .. 1235461 + -13.1  -3.59979   TCCGGCAGGGCGCCG CGCCCCGCCGCGCGGCGAGCGG GCG CCGTTCGCCGCGCCCC-GCCCG TTTCGGATGACGAAG
BURPS1710b_A0960   4  71  -8 1221207 .. 1221244 + -13.4  -3.01712   CGCGGACGCCGGCAG   GCGG-CGTGAGCCGGCC TCGCC GACCGGCTCGCGATCGC   TCTTCCCGCGGCCCG
      slyB   3  47 352 1219768 .. 1219820 +  -5.2  -3.13403   TGCCCGCCAACCTTC CGACGCCGACGCCCCGCACGCCTCC CCCG GGCAGCGCCCGGGACGTCG-CGCCC TCTTCCTGCAAGCGC
BURPS1710b_A0942   9  47 237 1203640 .. 1203661 +  -4.3  -3.21276   GACATGAAGAAGTAG           CCGCGGATG TTCA CATCGACGG            TCTTCTGGAACGCGC
BURPS1710b_A0937   4 100  44 1195711 .. 1195726 + -10.4  -5.86332   ATCCCATTAAAAAAC              CCGGCT TTCA AGCCGG               TTTTTTTTGCGTTCG
BURPS1710b_A0923   9  64 238 1185985 .. 1186012 +  -9.9  -3.30124   TCAGCGCGACGGCGC       GGGC-GCGA-GCG GCCA CGCGTCGCTGCCC        TTCTCGCCCGTCGGC
BURPS1710b_A0919   6  69 231 1181798 .. 1181827 +   -10  -3.53444   TCGTCGGCACCGACT      TGCCGGCCTGCCCG GCCA CGGGC-G-CCGGCG       TTTCGCGCACGCTCG
BURPS1710b_A0908   2  63 -36 1166554 .. 1166592 +  -8.1  -3.59979   CACGAAACGGTTCGG  GCTC-GCGCCCGGCCGCTG GCG CAGCGATCGG-CACTGAGC  TTTCCGATGCGCGCG
      pphA   4  47 422 1162480 .. 1162502 +  -6.2  -2.78935   CATCGGCGGCTCCTT           CGTCGCGG CGAGAAA CAGCGACG           TGTGATAACGCGTCT
BURPS1710b_A0896   8  61 288 1157221 .. 1157255 +  -2.7  -4.15222   GCCCGTTCGATAGAA    CGGC-ACGCCG-TCGAG ACG CACGAGCCGCGCCGCCG    TTTCTTCCGGCAGAT
BURPS1710b_A0887   3  69  34 1149186 .. 1149217 + -12.3  -3.05384   GCCCCGCCGGCTCGG      TCCGTCTCGCGGGC GGGCG GCCCGCGA-ACGGC      TTCAGTGCCCCAACA
      modC   4  67  75 1131289 .. 1131307 + -13.1  -2.52464   GCGTGCGCCGCGAGC             GCGCCGC CTTCC GCGGCGC             TCCGTTCCCGGCGAC
       ohr   7 100  30 1126037 .. 1126064 + -25.6   -5.1287   CGCCAACGACAAAAA        GGGCGCGCCGGC TTTG GCCGGCGCGCCC         TTTTTTCAGTCTGGC
BURPS1710b_A0849   4  60 471 1109602 .. 1109617 +  -7.5  -3.53012   GAATTCGGGCAGCGG              CCGGC CTTCGA GCCGG               TTTGCGAGCGCGCGC
       gcp   9  62  47 1097203 .. 1097240 + -11.1  -2.62184   GTACGGAGCCGACGC   GGCGCGCG-GCGGAGCCG AGG CCGCAACGCGCGCGTGCC   TGCTCTCGGGCCCGC
BURPS1710b_A0824   3  49 277 1078704 .. 1078717 +  -3.8  -3.31144   CATCGCCTTCGTTGA               CGAG CAGTTT CTCG                TTGTGGCCGTACGCG
BURPS1710b_A0819   3  46 453 1074376 .. 1074401 +  -5.9  -2.78384   AACGACCCGCCACAG         CCCGCCCGCCG ACCA CGGCCCGCGAG          TGTACTCGACGCCGA
      scpB   4  47 397 1065744 .. 1065757 +  -2.3  -3.50853   CGCCGAGCGACAGGC               TCGCG CGCA CGAGA                TTCTGATTGAAGCCC
BURPS1710b_A0803   7  65 -46 1056278 .. 1056305 +  -7.7  -3.73224   GAAGCGCGCGCGAGG        CGCCGCGCCAAC CGGCC GTTC-CGCGGCG        TTTGCTCGACGATCA
      acnA  15 100  60 1050335 .. 1050351 + -15.1  -5.95166   CGCGGTCGATTTGAA              GCCCGGC CTG GCCGGGC              TTTTTTTTGGTTCAG
BURPS1710b_A0787   9  91   9 1036809 .. 1036836 +   -17  -3.73224   CCGCTGAAAGCGAAA        CACCCCGACAGG CGAA CCCGTCGGGGTG         TTTCGTCGCACATGA
      aceE   4  51 387 1033392 .. 1033412 +  -3.2  -3.61398   AGGAAGCTCGGCAGT            TGACGCTT CAGGT ATGCGTCG            TTCTTCGCGCACCCC
BURPS1710b_A0774   5  56  90 1022756 .. 1022790 +  -9.1  -2.71712   CACAACGGCCGGGAA    AGCCGGACGGACCCCG TTTT CGGGG-CCGCCGGGCC     GTTTCCCGGCGACGC
       rmd   5  56 -40 1006533 .. 1006583 +    -9  -3.01712   TGTACGGCGACATGC GCG-CGGCGCTCGGCGCGCGCG AGGATCAGC CG-GCGAGCTGAGCGTCGATGC TCTTCGCGAGCGGCG
BURPS1710b_A0747   3  81 299  993716 ..  993744 + -16.7  -2.73364   ATGGATCCGCGCGAA        GCGAACGCGCGGT CGG GCGGCGCGTTCGC        TGGTTCGGCTCGCAA
BURPS1710b_A0736   4  51 393  978841 ..  978894 +  -7.9  -2.72344   GCCCGCCGCCCCGAC GCGCC-GCCGCGGCAACGCGCCCGC CAGCCT GCCGACGAGC-GCCGCGGCCGGCGA TCGTTCCGGCTCGCG
BURPS1710b_A0731   7  75 136  973046 ..  973101 + -13.9  -2.92988   GACGAATACGGGTTA CGGACGGCGCGG-CCG-CTCCGGGCGCG CGG CGCGAC-GGCGACGGATCGCGCCGCCTG TCGTCTTTCCTTTAT
BURPS1710b_A0724   1  49 402  963672 ..  963704 +  -3.2  -3.53012   GCAGCCGGAGTCGAA      CCGACCTGGCGCGG GCTGA CCGCACCAACTGGG      TTTGAAGCCCAGCCG
BURPS1710b_A0714   4  60 143  951763 ..  951786 +  -5.9  -3.70902   ACACGCCCTCCCAAG          CGGGCGTCT TCATGT AGGCGGCCG           TTTCGCTCTCCAGCA
BURPS1710b_A0707   6  69  54  943380 ..  943421 + -12.2  -3.16055   CACGTCGACATCGAA CGATGGCTGTCAGGCCGTG CCGAA CACGGCCTG-CTGCCCGCG TTGCTCGAGCGTTTC
BURPS1710b_A0690   6  54  20  887310 ..  887325 +  -6.8  -3.20435   GCGCTCGGTGCTTGG              CGCCAG GTGC TTGGCG               TTCGTCGCTCGTTGC
BURPS1710b_A0674   3  74 272  873308 ..  873326 + -14.6  -2.62184   ATGTAGAGGATGAAG             CCGATGCG GAA CGCATCGG             TCATCTGCGCGAGCG
      pilT  10  70 326  860235 ..  860261 + -13.6  -2.52464   CGCCTGCGCGCGCGC         CGCGGGCTCGGC GGC GTCGGGCCCCCG         TGCGTTGGCGGCGAC
BURPS1710b_A0645   7  62  28  846054 ..  846067 +  -3.7  -4.10161   GGCATCCCGCCCGAA               CCCGC CGGC GCGCG                TTTTCGGCGATGATC
      tauD  16 100 392  817826 ..  817860 + -26.5  -3.09671   CCCCGCAATGTCGTG    CGCCGGCGGCGGCGCG TCGC CGCG-CGCCGCCGGCG     TGTTCCGATTCCCGT
      noxB   2  74  68  813363 ..  813377 +   -10   -3.7791   CGGCGCGCGGCATCG               GCGCAT CGA ATGCGC               TTTGCTCGATGCTTC
BURPS1710b_A0574   1  46 283  770107 ..  770122 +    -6   -2.7556   TCTTCCTAAAAAAAA              GCGCGC GTCG GCGCGG               TCATTGCATCAGGTT
      bopE  10  89  10  758510 ..  758554 + -19.4  -2.57092   GCGTGACGCGGTAGC GTGGTCCGGACCGTCC-GGCG CCTC CGCCCGGATGGTTCGGATCGC TGAATTCGTGGGGTT
BURPS1710b_A0557   7  66 319  753681 ..  753720 + -11.4  -3.05596   GTTCGTCCGCGACAC  CGGCGGTGCGCCGGCCG TCGTCCT TGCCCGGCGCA-TGCCG  TTCGATCGCGCCATG
BURPS1710b_A0529   5 100  12  715495 ..  715524 + -22.9  -2.85768   CTGATCCGTGCGCGA       CGCGCCGCCCGAT CACT GTCGGGCGGCGCG        CTTTCCGCTTTTCAT
BURPS1710b_A0502   3  55 295  688489 ..  688509 +  -5.4  -3.59979   GGCGGCCGCGCGAAA            TGCGCG GGCGAGCGG CGCGCA            TTTCGCGTGAACCGG
BURPS1710b_A0484   2  39 -34  669436 ..  669450 +  -2.7  -2.73364   TGGGCGAGCACTGGC               TCGCG TCGTT CGCGC               TGCTTGCGCTGGAGG
BURPS1710b_A0466   6  59 297  648366 ..  648424 + -10.8  -2.71681   AGCGGCAACCGCCGA CCGAGCGC-GCGGCGCCACGCCGCCGGCG CAAG CGCACGCG-CGCGGCGCGTCAGCGC-CGG TCGTTGACGAGATTC
BURPS1710b_A0445   6  66 273  615554 ..  615570 +  -5.7  -4.08767   ACGCCGCGCCGCTAG              CGGCGCG CCG CGCTTCG              TTTTCCCGCGATCCG
      sepC   3  57 115  604961 ..  604989 +    -6  -3.65046   GGCCCGCCCTCGAAC       CGCGCATCATCAG CGAA CCGGTGAT-CGCG        TTCTTCGACTCGCCC
      sepC   3  57 411  605257 ..  605299 +    -9  -3.15544   ACTGCACGGATCAAT CGGCTGCGCGGATCGCTC AATCGCC GAGCATTTCGCGCGGCCC TTCCTCCCAATCCAC
BURPS1710b_A0415   7  66 375  581806 ..  581822 +  -5.8  -4.07568   TTTGCAGCGCCTCGG             CG-GCCG GGCC CGGCACG              TTTTCCGAGCCGACC
BURPS1710b_A0408   7  93 194  570091 ..  570114 + -17.4  -3.55563   TCTGCGCGTCGCGCT          CGCGCGCGCG TTCG TGCGCGCGCG           TTTCGGCGATGCGGT
BURPS1710b_A0401   1  59 324  563141 ..  563192 +  -9.3  -3.01712   AACGCGATCACGCAC ACGAGCGCGCGCGCGGCCGCGACGCG CGC CGCG-CGCTGCAGCGGGC-CG-TCGG TCTTCAGCACGAGCC
BURPS1710b_A0397   2  57 344  558231 ..  558258 +  -8.2  -3.06183   CGCCCCCTGCGGCAG        CCGCCGCCGCGC AAGT GCCCCGCCGCGG         TTCAATGCGCGTCGA
      rpsU   6  75 122  548590 ..  548647 + -14.3  -3.04322   CGCATCGCTCGTCAT GCCTGGCTC-GCG-TCATGCGCG-CGTGC AACC GC-CGTCGCGCATGAGCGCCGAGCCTCGC TGTTCGCCGCTTCGC
BURPS1710b_A0379   4  49 302  539465 ..  539505 +  -6.1  -3.14564   GCTCGTCGCGAATGA TGTCGAGCGTGACTTCGG TCGCCT CCGAATGC-CGCGCGACA  TTGGTCAGCGCCTCC
BURPS1710b_A0369   4  67 438  523833 ..  523859 + -10.1  -3.35679   GCGCGCACCCGCTCG        CGCGCCGCCGCG TGCT CGT-GCGGCGTG         TTGTCGATCACCGCG
BURPS1710b_A0361   6 100 139  511185 ..  511204 +   -15   -5.0538   TGCATCGCTCTCTTC            GACCCGGC TCTC GCCGGGTC             TTTTTTCGCATGCCG
BURPS1710b_A0355   4  93 110  507412 ..  507456 +   -20  -2.75064   TGCATGGCGCGTGCT CGGCG--CGGCGCGGTTCCGCG CCA CGCGGCGCCGCGCCGCACGTCG TGATTCCCTGCGCGA
BURPS1710b_A0342  12  75  15  491992 ..  492033 + -14.9  -2.74012   ACGGCAACGGCCGCA GCCCGGCCGGCCGCCGCGC GGTT GCGCGCCGGACGCTCCGGC  TCGTTCGGCTCATCA
      albD   4  51 353  480627 ..  480643 +  -4.4  -3.53012   TCGCACCGTCGATGT             CGTTCGG CTTC CCGA-CG              TTTGCGCGACGGCGC
      pcaG   4 100 163  463070 ..  463095 + -11.1  -4.87318   GGTCGAAGCCAAACG         CCGGATGGCCG AAGT CCGCTATCCGG          TTTTTCGGTTTTCGG
BURPS1710b_A0313   2  38 425  455759 ..  455785 +  -2.2  -2.57211   ATCCTGGTTCCGCCG        GTCG-GCGACG CGCCCC TGCCGCACGAC         GTTGTCGGCGACGAT
BURPS1710b_A0290   5  71 288  436341 ..  436371 + -12.4  -3.29381   GCGCGCGGCCTCGTG       CATCGCGCCCAAGC GCG GCGCGGGCGCGAAG       TTCGTGATGTTGTCG
BURPS1710b_A0292   6  71 320  436341 ..  436371 + -12.4  -3.29381   GCGCGCGGCCTCGTG       CATCGCGCCCAAGC GCG GCGCGGGCGCGAAG       TTCGTGATGTTGTCG
      cnrT   1  44 392  425768 ..  425814 +    -5  -2.70932   CATGGGTGCCGTAGA ACC-ACGGCGCGCGCG-TCGGC TTGCC GTCGAGCGCGCGCGTAGCCGGC TACTTCGCCGAAGCC
BURPS1710b_A0268   1  71  30  396844 ..  396873 + -13.5  -3.01924   TGCCGTATGCCGCGC       CGGCGCATGCGGC CCAC GTGGCGTGCGCCG        TCTTCCCCGCCGCTC
BURPS1710b_A0258  12  57  70  385239 ..  385286 +  -8.2  -3.17075   AGGCCGATCAGCGCC CGCGGCGCCGCGTCGAGCCCGTC GAC GACGTCCTCG-CGCGGCTTCACC TTGCCTTGCGCGACC
      ftsI   5 100   9  356997 ..  357037 +   -19  -3.40593   CGCCTGACGAGCGGC GGCGCCGGC-CGGTCGCCGC TGC GCGGCGGCCGTGGCG-CGCC TTGCTGTCTTATCGT
BURPS1710b_A0200   5  69  57  304297 ..  304319 +  -3.5  -4.56597   ATCCGAAATTCCCCT          CC-AAGCC-TG AAC CACGGCTTAGG          TTTTTGGGAGGGAAA
BURPS1710b_A0185   5  58  13  274853 ..  274911 + -10.1  -2.57132   TGACGGCCGAGCTCC G-CACGCTGCGCGTGCCCCGCATCGAGC AGCC GCGCGATGTCGGCCACGCCCACCGCGGC GTTCTGCGCGACGAG
BURPS1710b_A0179   7  58 146  268695 ..  268711 +  -9.3  -2.80796   TGTTTCCGGACTCGC              CCGGCCG CGC CGCCCGG              ATTTCCATCCTGCGC
BURPS1710b_A0169   2  47 198  239730 ..  239743 +  -4.5  -3.27298   CGGAAAATTGAGAGA               GGCAG CAAG CTGTC                TTGGTGCTTCGCGAG
      fhaC  10  58 153  202258 ..  202304 +  -9.2  -2.82623   CTTCGTTGAACAGGC CGAGCTGGTCGGCATGGCGCGC CTC GCTCGAGGCGCCGAACAGTTCG TGCTTGTAGGCCCGC
      shiA   4  55 374  197345 ..  197357 +  -4.7  -3.57263   GCCTCATAGCCGCAG                CGGCG GCA CGCAG                TTTCCAACTGCCGAT
BURPS1710b_A0131   4  81  86  161832 ..  161852 + -15.4  -3.01712   CGCTTCGCCGCTTGC            CGGCGGCG GCCCA CGCCGCCG            TCTTCGCCCGCCGCC
BURPS1710b_A0116   6  71  11  143959 ..  143989 + -13.8  -2.72144   CCTGATTCGTCAGCG       CGGGGGCGCGCCCG TGA CGGGCACGCGCCGG       ATTTCCGCGAGGTAC
BURPS1710b_A0105   7 100  18  131874 ..  131925 + -26.6  -3.14132   GCCGGTGCGCGACGC GCGCCGACACGTGCGTGCCGGCGTG CGT CGCGCCGGCACGCGCGGCTCG-CGC TTGATCGAGCGCGGG
BURPS1710b_A0091   6  70 394  121528 ..  121540 +  -5.5  -4.28375   GCTCGACGCGGAGAA                CTTGC AGC GCAGG                TTTTCCATGTATTGC
BURPS1710b_A0065   3  59 392   91197 ..   91232 +  -6.7  -3.61356   GACGGCGATCACCGC    GACGCGCGGTGTCGCG AGCGC CGCGTCGCC-CGTGCC    TTTCGGATCAGTCAT
BURPS1710b_A0056   2  91 257   86012 ..   86062 + -16.6  -3.53444   GCGCCGCCCGTGTCA CGGCTTCGCGCGATCGCCGGGCGC GGC GCGGGTGGCGAGCGCGCGCGGCAG TTTCGCCGCGGCTGA
BURPS1710b_A0051   1  49 113   80186 ..   80199 +  -3.7  -3.41051   CGTCCTTTCCCGCTC               GCCGC AAGC GCAGC                TTGTGCTCGCGCTGC
BURPS1710b_A0047   2  63 369   76825 ..   76838 +  -8.1  -3.59979   TCGCGTTCCAGCACC               GCGTG CAGC CACGC                TTTGCCGTCGGCGGG
BURPS1710b_A0038   4  51 208   66707 ..   66720 +  -5.2  -3.30159   GGGTGTGACAGCTAA               GCGG TAAGGT CCGC                TTCTAGCCAAGTTCA
BURPS1710b_A0035   4  93 318   64349 ..   64394 + -19.7  -3.05384   AAACGGATTCGACTC CGGT-TCGGCGCGGGCGGCCCG TGA CGGCTTGCCCGCGCCGGCATCG TTCGATCGGGACGCG
BURPS1710b_A0028   8  95 128   55292 ..   55340 + -12.5  -4.21194   AAACTTCAGCCAGAA CGTCGTGCG-CACGTGCGGC-TCG CTGT CGACGCCGCACGTGCCGC-CGTGG TTTTCCATGATCGAG
BURPS1710b_A0025   4  89 393   50956 ..   50988 + -18.3  -3.14344   CGCGACGTTCGCGTC      GTGCTCGGCGGCCGC GTC GCCGCCGCCGCGCGC      TTCGTACGCGCGCTG
BURPS1710b_A0020   5  74   2   43766 ..   43776 +  -2.4   -4.7254   CGCTGCAGTTCTGAT                 CCGC GTC GCCG                 TTTTTCGTGGCGGAT
BURPS1710b_A0010   3  62  91   32044 ..   32057 +  -5.3   -4.0641   GCCGTGCCGGTCGTA               TCGAT CCGT ATCGA                TTTGTGTCGATGGCC
      rbmK  11  77 332   23636 ..   23680 + -12.9  -3.33162   GTCGCGCGCGCCGCC CG-CCGCGTTCGTCGTCGCGC GCGCG GCTCGGCGATGA-CGCGGGCG TTCTGCCGTGCGGTA

SUMMARY

1071 putative operon ends contain 5704 possible terminators.
Percent operon ends hit by terminators of confidence >= x:
	x	#>=x	hits>=x	%hits>=x
	100	203	180	177	17 %
	99	203	180	177	17
	98	203	180	177	17
	97	203	180	177	17
	96	203	180	177	17
	95	220	194	185	17
	94	220	194	185	17
	93	250	216	205	19
	92	250	216	205	19
	91	265	227	213	20
	90	283	241	222	21
	89	307	259	234	22
	88	323	272	244	23
	87	328	276	248	23
	86	351	296	264	25
	85	361	305	270	25
	84	386	324	285	27
	83	395	332	291	27
	82	403	337	294	27
	81	430	356	305	28
	80	449	371	320	30
	79	465	384	325	30
	78	486	398	337	31
	77	511	418	350	33
	76	529	432	360	34
	75	568	458	374	35
	74	598	482	391	37
	73	619	498	400	37
	72	662	530	417	39
	71	708	564	440	41
	70	734	584	454	42
	69	780	620	471	44
	68	828	659	489	46
	67	877	696	512	48
	66	940	747	536	50
	65	1030	814	576	54
	64	1097	869	604	56
	63	1154	906	620	58
	62	1273	986	654	61
	61	1291	999	661	62
	60	1439	1118	704	66
	59	1538	1181	725	68
	58	1651	1271	754	70
	57	1779	1360	773	72
	56	1852	1415	789	74
	55	2090	1580	830	77
	54	2175	1641	844	79
	53	2378	1785	873	82
	52	2439	1824	881	82
	51	2749	2028	917	86
	50	2897	2138	935	87
	49	3191	2333	960	90
	48	3303	2394	965	90
	47	3659	2609	986	92
	46	3767	2668	993	93
	45	4183	2923	1012	94
	44	4386	3064	1019	95
	43	4686	3247	1025	96
	42	4959	3436	1032	96
	41	5193	3578	1041	97
	40	5391	3699	1044	97
	39	5532	3789	1048	98
	38	5686	3903	1053	98
	37	5704	3915	1053	98
	36	5704	3915	1053	98
	35	5704	3915	1053	98
	34	5704	3915	1053	98
	33	5704	3915	1053	98
	32	5704	3915	1053	98
	31	5704	3915	1053	98
	30	5704	3915	1053	98
	29	5704	3915	1053	98
	28	5704	3915	1053	98
	27	5704	3915	1053	98
	26	5704	3915	1053	98
	25	5704	3915	1053	98
	24	5704	3915	1053	98
	23	5704	3915	1053	98
	22	5704	3915	1053	98
	21	5704	3915	1053	98
	20	5704	3915	1053	98
	19	5704	3915	1053	98
	18	5704	3915	1053	98
	17	5704	3915	1053	98
	16	5704	3915	1053	98
	15	5704	3915	1053	98
	14	5704	3915	1053	98
	13	5704	3915	1053	98
	12	5704	3915	1053	98
	11	5704	3915	1053	98
	10	5704	3915	1053	98
	9	5704	3915	1053	98
	8	5704	3915	1053	98
	7	5704	3915	1053	98
	6	5704	3915	1053	98
	5	5704	3915	1053	98
	4	5704	3915	1053	98
	3	5704	3915	1053	98
	2	5704	3915	1053	98
	1	5704	3915	1053	98
	0	5704	3915	1053	98
