# Supplementary material for: Rapid, accurate, computational discovery of Rho-independent transcription terminators illuminates their relationship to DNA uptake
Source: Genome Biol. 2007 Feb 21;8(2):R22. doi: 10.1186/gb-2007-8-2-r22 (PMC1852404; doi:10.1186/gb-2007-8-2-r22)
Supplement: Additional data file 2 — As described in the text, the entire robust tail-to-tail region is searched; if the region is less than 500 nt, then the 500 nt downstream of the stop codon is searched (stopping if a gene start is encountered). In the case of ties, all terminators with the high score are output. [file gb-2007-8-2-r22-S2.zip › Burkholderia_pseudomallei_K96243.ttperf]

      gspC   4  72  36   13386 ..   13416 - -13.8  -3.07816   GGTGCAGTGACGGAA       GGCCGGCGCGGCCC GCG GCGGCGGGCCGGCC       GAAGCGAAGCGGCGC
  BPSL0019   2  64 455   20004 ..   20025 -  -9.3  -3.53012   GTGTCGCGCGTGAAA           CCGCTCGGC TCGT ACCGTGCGG            TGCTCGAGGCGCGCG
  BPSL0023   6  70  40   25002 ..   25048 -  -6.3  -4.21319   ACGAAGCCGAAGAAA GGGGCCGGGCC-CGCGATCGGGC ACT GAGCGG-CGCTCGGCCCGGCCCG CTCCGGGCATGGGGC
  BPSL0033   1  38 126   33124 ..   33145 -  -2.1  -2.62184   GGCTCCGTCACAGTA           CCCGCGTGCG TTG CGC-CGTGGC           GCGGGCGTCGGGCCT
  BPSL0046   4  65  57   50304 ..   50314 -  -8.2  -3.64703   GGGCGCCGATCGAAA                 CGGC GTC GCCG                 CGTGCGCGGCGGGCA
  BPSL0058   8  55 108   63760 ..   63787 -  -6.2  -3.37344   GGCGTAGCGAATCAA        CGGCGGT-TCGCG AGA CGAGAAACCGGCG        GGCGGAGATCGGATC
  BPSL0065   5  77  30   74053 ..   74105 - -13.4  -3.53012   GCGCTCGCCGCGAAA GAGTG-AGCGG-CCGGGCGCGCGAAG CCG CCTCGCCCGCTCGATCCGCTGCGCTC GGCGCGTTGCGCCGA
  BPSL0069   4  55  58   77423 ..   77462 -  -9.2  -2.71712   GCTGCGCGGCGAAAT  CCGCTTGCCGCTCCGCC GCCTGCG GGCGGCGCGGCAT-CGA  TGTACCCGCGCGCGA
  BPSL0073   4 100  48   81352 ..   81380 - -23.3    -4.371   TTCACTACATCAAAA        GCAAACGCCCGGT AGC ACCGGGCGTTTGC        TTTCTACTTTGATCG
  BPSL0079  10 100  27   90157 ..   90180 - -15.3   -5.4148   GAAAGAATGAAAAAA          GCCGCCCGA TTCTCG TCGGGCGGC           TTTTTTTGTCGAGAC
  BPSL0082   7  95  -1   94372 ..   94414 - -18.5  -3.55203   AAAATGCCGCGCAAA GGAATGC-CCGCCACCGCCC TCCC GGACGGCGGCGGTGCATTTC ACAGTTCAAGCGTGA
  BPSL0099   2  76 437  109229 ..  109245 - -15.1  -3.17723   GTATCGCGAAGGCAA              GCGGCCG AGC CGGCCGC              GTGAACGTGATCGCG
  BPSL0103   8  85 302  113982 ..  114021 - -17.8  -2.78384   GCGTGCTCGACGACA  TCCGCGGCGACGACGCGC ATGC GCGCGCGATCGCCGCGCA   GCGCGCGAAGCTGGA
  BPSL0112   5  57 268  124197 ..  124231 -  -4.1  -3.82084   CTTCAACATCAAGAA     CGTGACGCGCGATGA CCTGC TCGCCGCACACCGCG     TGCCGCCGCAGTTGC
  BPSL0116   6  59  33  129024 ..  129077 - -10.7  -2.53876   CTTCATGGCAAGCGA GGCGGCGCGTGCCGTGGC-CGGGCGC TCG GCGCGCGAAGCGCGGCAGGCGGCGCG GGACCGCCGCGCGCC
       int   6  64  76  145297 ..  145314 -  -9.1  -3.62046   CGAGCTCGGCAAGAA             GCCG-GCC GAA GGCGCGGC             ATAAATTTTTTGCAC
  BPSL0144   9  75 146  155237 ..  155250 -  -4.5  -4.58395   TGTACGTTCGAAAAA               GCGGCG TGA CGC-GC               GGACTGACATTTCTA
  BPSL0174   7  57 238  178231 ..  178265 -  -4.1  -3.82084   CTTCAACATCAAGAA     CGTGACGCGCGATGA CCTGC TCGCCGCACACCGCG     TGCCGCCGCAGTTGC
      rodA   4 100   6  186289 ..  186305 - -15.1  -5.14965   ATCGCCACGAAAAAA              GCGGCGC GCC GCGCCGC              TTCGATCAACTCTTC
      adhC   8 100 164  198472 ..  198491 -   -15  -4.52857   ACGCGTGATAGAAAA            CGGACCGC GTGG GCGGTCCG             TTTTTTTTGCGGCTT
      hslU   6 100  37  210868 ..  210893 - -18.3  -4.98531   TGCCTAAACGAAAAA         CGGGCAGCCCC TCGC GGGACTGCCCG          TTTTTTCATCGGCAA
  BPSL0216   8  85  75  224969 ..  225005 -   -13  -4.08692   CAATCTGTGGGAAAA    GCCGTCCACCGATCAG GCGAT CTGATCGGTAGCCGTC    CTGACGATGCGCGCG
      calB   4 100  30  230326 ..  230345 - -12.1  -4.54727   GCCCGCAAAGGAAAA            GGGCCGC GCGCGG GCGGCCC             TTCGCTTGCGATGCG
  BPSL0237   6  51 417  246348 ..  246376 -  -7.4  -2.70932   CCGCGTCCGCAAGGA       GCCCGC-GCA-GCC CGT GGCGTGGGGCGGGC       GGCGCGTCGAGCAGC
  BPSL0237   6  51 146  246627 ..  246647 -  -2.3  -3.73783   GACCGAACTCAACAA            GCGGCGCAC GGT GGGCGTCGT            GCTCGTCGCGGGTTC
  BPSL0255  10  71  26  266983 ..  266996 -  -9.5  -3.76952   CCGATCGAAGCCAAA               GCGCC CGAG GGCGC                TTTTTTCATGGCCGC
  BPSL0266   3  47 255  278829 ..  278849 -  -4.5  -3.14132   CGGCTCGGCGATGAA            CCGACCCGC ACC GCGTGGCGA            CGAGACCCGCCCGGT
  BPSL0283   2  51 -13  296535 ..  296561 -  -3.5  -3.54741   GATGACTCGCTGAAA         TCCGCGCGAGC GCTCA GCTCGCCTGGG         CCTGCGCGTCGAGCC
  BPSL0286   2  76  44  298898 ..  298940 - -14.7  -3.14132   GCGCGGCGGCATGAA GCCCGCTCGCGCATCGGCGC CCGC GCGCGGCCGCGCC-GCGGGC CGGGTTCCGGCTTCG
  BPSL0290   2  77  -9  302345 ..  302379 - -12.9  -3.53091   ACGCGGCGCGCGAAA    CGTGCGCTG-CGCACGC GTC GCG-GCTTCAGCGCACG    GCCGCCTTCGCCGCG
      silP   8  67  16  318709 ..  318733 - -12.7  -3.05715   AAGCGGCTGATCGAA          GCGGCCCGCCG CCG CGGCGCGCCGT          TCGCTCAGATCTCGG
     glmS1   4  68 366  331236 ..  331248 -  -9.1  -3.63515   CGGCACGTGGAAGAA                CGAGC TCG GCTCG                ACGATGCGGATCGAG
  BPSL0319   4  52 196  339379 ..  339397 -  -4.4  -3.53012   GGCCGGCGCGCGAAA             TGCGTGCC GGC GGCGCGGA             CGCGGCGATGGGGCC
  BPSL0328   3 100 407  350370 ..  350387 - -12.7  -5.69023   AAAAGACGAAAAAAA             GCGGACC GGAC GGTCCGC              TTCAAGCTGAGGACG
  BPSL0344   4  78 282  364690 ..  364706 - -13.7  -3.61764   CGACGAATCGGCAAA              TGCGCGG CCG CCGCGCA              CTATTCGGCGAGCTC
  BPSL0357   3  79 461  382850 ..  382884 - -16.5  -2.83715   CCGACGACTACGAGA    CGACGA-TGCACCGCG CATT CGCGGCGCACTCGCCG     CAGACGGCCGAGCTC
      bioB   3  93  26  392625 ..  392642 -  -9.8  -4.57569   GCATCGCGCGAAAAA             GCCGGG ACATCG CCCGGC              TGTTTTGCAGGAAGG
  BPSL0396   2  78  37  429876 ..  429906 - -13.9  -3.61398   CGCGTTGTTGAAGAA       GGTGCGCGCGCAG TCGCG CTGAGCGCGCGCC       GGGCGGCGCGCGGAC
  BPSL0411  10  56 148  445066 ..  445079 -  -6.7   -3.4072   GAGCGTGCACGACAA               CGAGA TCGA TCTCG                AGAAGATCGAGGAGC
  BPSL0416   2  90 214  448754 ..  448796 - -18.5  -3.21099   CCCGTCGAGCACGAA GCGCGTC-GCGGCG-TCGAGC TTC GCCGGATCGCCGCCGACGCGC TTGTACCGGTAGCCG
  BPSL0428   6 100  68  466719 ..  466777 - -17.3  -4.13654   GCGCGAAAGGAGAAA CGGACCGCTGATGCACGGGCCGCTCGCCG AGG CGG-GCGCGGCCCGCGT-CGGGCGGTCCG TTCGACGGCGGCGTC
  BPSL0441   3  59 310  480925 ..  480962 -  -6.3  -3.68222   TTCGAACCGGAAGAA  GTGCAGGCCGCGCTCGCG CGGCT CGCGAGCGCGGA--GC-C  GAGGGCGGACGTCGC
  BPSL0449   2  64 222  487938 ..  487996 -  -5.2  -4.07568   CGCCGGGCGGCAAAA GCGTCGATGACGGTCGCGCGCGCGAATCG CAGC CGTTTGCCGCGCGCCGCCG-C-TCGA-GC GGCGGTGTTCGTCGC
 BPSL0458a   8  93 124  496608 ..  496635 - -15.5  -4.07618   GCTGTAACAATGAAA        GCGGCCCGCGC GGCGAT GCGCGGGCCGT         TTGCTTGGTTCGTCG
  BPSL0464   1  43 399  500825 ..  500861 -  -3.5  -2.82623   TGTGCCCGACAACGA    TGGCGGAACTCTCGCAG GCG CTGCAGCAGCTCGGCCC    GGACGGCAAGCGCGT
  BPSL0473   0 NONE
  BPSL0500  12 100  25  546487 ..  546544 - -23.6  -2.62184   CGCCTCGCGAGACGA TGCGCGTGACGAGCGGGCCGGCCG-CGCG CGG CGCGTCGCCCGGCCCGTTCGTCAC-CG-A TGCGATCGGCCCATC
  BPSL0507   2  62 376  556262 ..  556318 -  -6.5  -3.78034   GATGGAGACGAACAA CGGCGGC-CTCGTG-TTCTCGATCGCG TACAC CGCTGTCCAGACGCACGAGAGCGGCCG CTGGCGTCTCCTCGC
  BPSL0518   7  75 137  571286 ..  571331 - -13.1  -3.40403   CGCCGCCGAGCAGAA GGAC-GACGCGTGACGCGCCGC GCG GCGGCGCGGCCCTCGCCCGTTC GCTGAGCGCGGCGGT
  BPSL0528   3  49 183  580837 ..  580854 -  -5.5  -3.17392   GAGGCGGTAAGCGAA             CGCGAAG CCCG CTTCGAG              CGCGGATGCGGGCTT
  BPSL0544   5 100 168  595692 ..  595725 - -10.9  -5.14563   GCGGGGACGAAAAAA     GGAAGGCCGCGTTCG ATGA CGCATGCGGCCTTTC      TTTTTGGATTTTTCG
 BPSL0549A   2  52 302  606281 ..  606291 -  -8.2  -2.56596   CGCCTCAGCAATTTA                 CCGG CAT CCGG                 CATTCCGTTCAGTGG
  BPSL0557   5  48 303  611946 ..  611962 -    -3  -3.35438   CACCATATCGCAGAA             GGTAGGT TCTC ACC-ACC              TCCGCCTTGGACCGT
  BPSL0557   5  48  83  612169 ..  612182 -  -3.1  -3.39803   TAGGTAGACGCATAA               CCTAA GAAT CTAGG                ACCGCTAAGTCGAGA
  BPSL0560   9  56 406  613670 ..  613682 -  -6.2  -3.59979   CGCGCCCATGCCAAA                CGGC GCAAG GCCG                ACGGTCCCTTCCTCG
  BPSL0572   6  66 -25  628658 ..  628693 -  -2.7   -4.3534   CGCCAATCACCAAAA   TGGGAGAGTCTCAGCAT CCCC AT-CCGAG-CTCTCTCA    GCAAGAAGCCCGTTG
 BPSL0574B   5  75 176  633350 ..  633374 -  -2.8  -4.81249   GGTGAAATGGAAAAA         GACGGTCGT-GG TAG CCGACGGCCG-C         GAAGTGATAATCACG
  BPSL0603  16  86  -6  679181 ..  679229 - -18.1  -3.05022   GGCCGGAGATAGAGA CCGGCGAGGACGACGAACGACGA CAG CCGCCGTTCGCCGCCGTCACCCG CGGGACGCGGGGCGC
  BPSL0610   5 100  13  688560 ..  688594 - -25.7  -4.10672   CCAATTGAAACGAAA     CGCCGGCGCGCCGCG GCGAA CGCGCCGCGCCGGCG     TGCGCGCCGCCGTCA
  BPSL0621   5  57  93  703526 ..  703539 -  -3.7  -3.86015   GAGCTGCGCGAGAAA               GGGCG TGCG CGCGC                GTCGCGGTATCGCTG
  BPSL0624   2  49 126  706560 ..  706584 -  -4.8  -3.28712   GCGCGTCGCCGAGAA          GGCGCGCGCG GCGGG CGTGCACGTC          GAGCTGGAGATATGG
  BPSL0627   5  56 384  709527 ..  709543 -  -7.9  -3.28712   CGCGTCGTCGCAGAA              GCGGCTC GTC GAGCTGC              TGCGCGTCGATCCGG
  BPSL0627   5  56 100  709810 ..  709827 -  -9.8  -2.52464   GCCGGCGCGAAGTGA             GCGCGC GTCGAG GCGCGC              CGTGTGGGCGGCGCG
  BPSL0632   9 100 268  715014 ..  715035 - -12.9   -4.5442   GGTTGAACGAGAAAA           CGGGGTCCC GGAC GGGGCCCCG            TTTTTGGGGGAGGGC
  BPSL0652   3  52 227  740544 ..  740569 -  -4.5  -3.61398   GGCGTTCCTCAAGAA         GGGCAGCGCCG CGGA CATCGCCGCGC          GGATGTCGGAAGAGG
  BPSL0662   2  45 312  752976 ..  752989 -  -4.5  -3.01712   GCGCCGCGCGGAAGA               CATCG GTGT CGACG                AGTACGTGCGCGTCG
  BPSL0662   2  45 228  753045 ..  753073 -  -4.4  -3.05596   GAGCGGCTGAGCGAA       CGACG-GACGGCC GAGT GGGCGACGCGCCG        CGGGATCGCCGGGCG
  BPSL0679   4  66 455  772912 ..  772933 -  -7.9  -3.79849   GAACGAGAGCAAGAA           CGGCACCGC GTTC ACGGTGTCG            ATCGAGGCACGCGCC
     rhlE1   1  63  71  791569 ..  791593 - -12.7  -2.52464   GCCGGCGCGAACGTA          CCGGCCGCGCG CGC CGCGGGGGCGG          GAAGCCGGCGGGATG
  BPSL0711   4  57 195  813888 ..  813904 -  -5.1  -3.64703   GCGTCCGCATCGAAA              GGGAATC GGC GATTCCG              ATCGACGACCGTCGA
  BPSL0719   4 100  56  822330 ..  822373 - -23.8  -3.53012   GTGGGCGCGGCCAAA CG-CGCCGGACGCGCCGGACG CGC CGCCCGCCGCGGCCGGCGGCG ACGATTGACGATCGA
  BPSL0729   5  59 -45  838978 ..  839015 - -10.6  -2.62184   GGCGGCGCTACACGA  GCTGC-GCGAT-CGCGCC GCGC GGCGCGCACCGATGCAGC   TCGCGGCCCGTGTCG
  BPSL0732   3 100  10  845472 ..  845503 - -20.8  -3.40788   ATCGAAGCGAAGGAA      GCGCGCGCCGCCCG GAGC CGAGCGGCGCGCGG       CCCCGCCGCTCAGCT
  BPSL0739   1  42 317  853814 ..  853828 -  -2.7  -2.96444   TTCCTGAAGAAGAAC               GCCGG GCTGA CCGGA               ACCGACATGCTGCCG
  BPSL0756   6  68 455  872926 ..  872945 -  -4.2  -4.37886   CTATCTTCTAGAAAA            CCCTCTCT TTTG AGAACGGG             ATTTATTTGAAAGAA
  BPSL0771   3  44 226  896085 ..  896097 -  -4.8  -2.82856   AAGGAATATAAATAG                CGTC AGGAA GACG                GGAAGGTTGACCATG
      moaC   4  56 347  913698 ..  913710 -  -7.7  -3.33261   GGGCAACGCGGAGAA                CGTCA CGG TGACG                ACGAGCAGCCGGAAC
  BPSL0803   6 100  89  931361 ..  931391 - -24.8  -3.60151   GTCCCCAAACGACAA       CGCCCCGTCACGCA TCA CGCGTGACGGGGCG       GTTTCACTTCGTCAC
      bpeR   5  76 119  941701 ..  941725 -   -15  -3.14132   CGCCGGGCCGATGAA          CCGACGGCCG GCCGT CGACCGTCGG          CGCCACGGGCCGCCG
  BPSL0817   8 100 456  949019 ..  949042 - -19.6   -5.5112   TGCACGAACAAAAAA          CCCCGCGCTC TTCG GAGCGCGGGG           TTTTTTGTTGGGCCG
  BPSL0822   3 100  48  956252 ..  956281 - -19.3  -4.30576   CGCGCATGACGAAAA       GCCCGCACGGCTC GAGA GAGCGGTGCGGGC        TTTTTGCCGGCGAGC
  BPSL0834   1  60  57  968417 ..  968444 - -10.5  -3.07816   GCGCGAGGCAGGCAA        GGCGCGC-GGCC TGCAG GGCCCGCCCGCC        GCCCCGCCGCCCCGC
  BPSL0838   0 NONE
  BPSL0846   0 NONE
  BPSL0864   3  80  23 1004105 .. 1004154 - -15.8  -3.29144   CGAGCGCCGTCACAA GCGAACGGTATGCGG-GGCGCGAG CGGT CTCGCGCCGCCGCATCGC-CTCGC CGCATTGCCTCGCCG
  BPSL0867   5  69  89 1007186 .. 1007224 - -12.4  -3.17797   TCGAGAGACATCTAA  TCGCGGCGCAA-CGGGC GCGCCT GCCCGATTGCGCTGCGT   TCGAGCTTTGCGTGC
  BPSL0874   6 100  80 1014345 .. 1014372 - -22.8  -2.51547   CCGCGATATGAAGAC        GCCCGCGGATGC CGTC GCATCCGCGGGC         ATGCCTTCCCCATTC
  BPSL0882   8 100 448 1023048 .. 1023091 -   -26  -3.02511   CGCATCGGCTGAAGA CGACGGCGGCGCATCGGCGC GCGT GCGCCGATGCGCCCGCGCCG GCTCGTTTCGCACCA
  BPSL0887   3  53  46 1028564 .. 1028580 -  -6.5  -3.29364   ACGACCAACGACCAA              CGGGC CGCGGAT GCCCG              TGCGTTGCGTATGGC
  BPSL0898   5 100  27 1047324 .. 1047340 - -13.7  -5.75342   GCGCGCGAAAAAAAA              CCCGGCT GGA AGCCGGG              TTTTTCATTCTTGAT
       dut   5  60  81 1053935 .. 1053961 - -10.8  -2.71263   AATGGGCTGGAAGCA         GCCGGCGCTC GAGGAGT GAGCGCCGCC         GAGCCGCGAAAGGGC
      nadB   8 100  64 1067356 .. 1067384 - -23.1  -3.05715   AACGGGCCGAGGCAA        GGCCGCCGGCGCG TGG CGCGCGGGCGGCC        TTTTTTGCCTCGTGA
  BPSL0925   5  77   2 1078112 .. 1078144 - -13.3  -3.54424   CGCGAGCCGCGCAAA      GCGGCGCTGCGCC GCGTTCG GGCGCGGCGCGGC      GTCAATCCGTCGCGA
  BPSL0943   1  44  66 1099498 .. 1099519 -  -2.3  -3.28712   TGTTGCTGGCGATAA           CTCGAAAAT GAGC ATTCTGGAG            AAGCTTGTTCGCTTA
  BPSL0962  10  95  47 1120270 .. 1120294 -    -7  -5.47159   GGGCAAGACAAAAAA          CGACGCCGGC GACGA GCCGGCGTTT          TTTCATGTCGTCGCG
  BPSL0968   2  62 186 1125779 .. 1125807 - -10.2  -3.18264   TGGGTGACGGAGGAA       GTCGGCGCGGCGC TCGC GCGCCGCAACG-C        GCCCGCGCGAAGCGA
  BPSL0972   5 100  45 1130678 .. 1130696 - -17.4   -5.4505   GCCCCCAAGAAAAAA             CGCCGGCG CAT CGCCGGCG             TTTTGCATCGATCGC
  BPSL0982   4  66 124 1140091 .. 1140112 - -11.5  -3.15544   GCGCATTGGGACGAA           TGACGCGCG CGCT CGCGCGTCC            CGCCGCGTCGTCGGG
      panD   4  85  64 1148035 .. 1148073 - -18.1  -2.78596   TAGCGCGCGATTATA  GCCGCAGCCCGGCGACGC GCGG GCGGGGCCGGGCTGC-GC   ACGCCGCGCCGGGAG
      metG   4  91  26 1159761 .. 1159789 - -16.8  -3.63515   CCTGACGCGCAAGAA       CGACAAGGGCCGC TTGC GCGGCCCTTG-CG        GATGCGTCGCCGTGG
  BPSL1005   3  58 286 1168869 .. 1168890 -  -2.8  -3.99324   CGCTATTACGAGAAA           CTGCGCGC GCGGAT GCCCGCCG            ATTCGCTGCCGACGC
  BPSL1018   3  95  74 1187029 .. 1187049 - -15.4  -4.24342   GGCGGGATGAAGAAA            CGGCGGCC TCGCG GGCCGCCG            TTTTCGTTGGGGCGC
      tnpA   1  91 358 1196648 .. 1196678 - -13.3   -4.2558   CACGGGCGAGGAAAA      CGAAGCGGC-CGTC TGAG GCCGCGCCGCTTCG       GCCGGATGCCGGCCG
  BPSL1038   1  42 370 1207538 .. 1207559 -  -4.3  -2.57463   AACCTGCTCGACAAT           GC-GCATGCC TAT GGCGCGCCGC           CCGTCGTGATCGCGA
  BPSL1041   7  67  71 1211888 .. 1211939 - -13.5  -2.71712   CCCGCCGGCGCAAAG GGCGAGGGCTCG-CGCACGCGGCG GCACT CGGCGCGCGCGTCATGCCCGCGGC GCGCAGCGCGAGTGC
  BPSL1046   0 NONE
  BPSL1064   6  75  56 1228997 .. 1229015 -   -16  -2.78891   AGGCGAATCGAACGA             GCGACGCG CGT CGCGTCGC             GTGCCTGCGTCTGCT
  BPSL1072   2  49 228 1240867 .. 1240893 -  -4.3  -3.31144   GGTGCAGGCGCAGAA         CTGGCCGGACG GCGCG CGTGCGGTCAA         CGCGGTGCGCCTGCT
  BPSL1079  17  86   5 1248159 .. 1248213 - -16.3  -3.57144   GCGCCCAGCGCGAAA GCGCCGACGCGGGACGGCCGCGCGCCG CTC CGAAACGCCGCCG-CCCGCG-CGAAGC GCGCTCACCCGTGCG
  BPSL1094   2 100  51 1264423 .. 1264451 - -28.9  -4.13767   GCGTGCACGTGAAAA        CGCCCGCGGCGCG CGT CGCGCCGCGGGCG        TCGTAACGGTGCTTC
  BPSL1101   4 100 -21 1271679 .. 1271718 - -20.7  -3.14564   GCATTCGTCGACGAA  GCGACGCGCGCCGCCGCG TCAGC CGCG-CGCCGCGCGCCGC  AGGATGCGCTGCAGA
  BPSL1115   9 100 419 1292866 .. 1292891 - -21.9  -3.61715   GATCGGTGGGAAGAA         GGGGCGCACGC GCGA GCGTGCGCCCC          TTCTTTTTGGCGCGG
 BPSL1123b   1  41  80 1307373 .. 1307384 -  -2.2  -3.05816   CGATGCCTGAGCGAA                CTGCC GTC GGC-G                CGTGTGATCGGCGTG
  BPSL1136   5  66 181 1320505 .. 1320544 -  -4.3   -4.2828   GGGCATTCACGAAAA CGGCATCGACG-CGGACGT CGGC ACGTTCGTCGCCGAT-CTG  CTCAATCAGCAGGAC
  BPSL1139   3  95 472 1324846 .. 1324881 -  -6.2  -5.41941   CAAACGAAATAAAAA    CGCACTGAGATTCTTGT ACC ACAAGGTTCTCAGC-CG    ATTTTTTGATTTCTT
  BPSL1185   3  74  66 1368610 .. 1368629 -   -10  -3.78312   AAACGACGCATGAAA            CGGCGCATG AAT CA-GCGCCG            GCCGGCGTCGCGCGG
  BPSL1202   3  87  47 1386254 .. 1386283 - -18.6  -2.77899   GGCGCGCATGAACGA       CGCCCCGCG-GGC TAGAG GCCTCGCGGGGCG       TTTTTGCTCGACGCG
  BPSL1234   4  70 291 1417864 .. 1417899 -   -11  -3.53811   CGTATTTGCGGCAAA    CGGCGGCGCC-GTCCGC GGC GAAGGCGGGCACCGCCG    CGTCGGGCGAATGAG
  BPSL1243   2 100 125 1427226 .. 1427252 - -15.9  -4.72272   GGTCTGCATGAAAAA        GCCGGAGCGGCG TTGT CGC-GCTCCGGC         TTTTTTGCGTCGGGC
  BPSL1252   7  69  15 1445176 .. 1445207 - -14.4  -2.60808   ACGACGCAGAATCGA      CCGAAGCGCCGG TGCTGGGT CCGGCGCGTCGG       GGCCGCGCGAGCGCC
  BPSL1262   5 100 470 1456151 .. 1456177 - -12.3  -4.63218   CGGTGGTGAAGAAAA         CGGCAAGCGGA ACACG TCCGTTTGCCG         TTTTTGTTGCGTGTC
  BPSL1274   3  47 450 1476616 .. 1476633 -  -6.9  -2.62983   GCTACCGGGATAGCA             CGCATCG GGAC CGAGGCG              TGCGACGCGCATGGC
  BPSL1274   3  47 316 1476751 .. 1476767 -  -3.5  -3.31461   CATCCACGCGGAGAA              CGGGCTC GCG GTGGCCG              CCATAAAGGCCGAGC
  BPSL1286   6  54  93 1497556 .. 1497577 -  -3.6  -3.68256   GGTTCAGCAAAAAAC           GACCCGCG TCCCGC CGCATGTC            CCCGTCCGGCCAGCT
  BPSL1296   4  51 281 1509336 .. 1509384 -  -5.8  -3.25823   GCGGCGCGACATGAA CGAT-GGCCGCGCGCGGTCGGCG GCCG CATTGAACGCGCGCCGCTTATCG TGATGGCGAACCGCG
  BPSL1299   4  56 159 1512665 .. 1512703 - -10.1  -2.52464   GCGGGCCCGAATGCA  CGCCGTCGCGCGCATGAC GTTT GCCGGGCGCGTG-CGGCG   CCGCGTCGTGCGACG
  BPSL1309   5  62 474 1527564 .. 1527579 -    -6  -3.78934   GGCGGCCGAGAAGAA              CCTGCC GCAC GGCCGG               CGGCTGAGCGCGCCG
  BPSL1309   5  62  11 1528030 .. 1528042 - -10.5  -3.18274   CGCATCCGAATGCAA                CGCGC CCG GCGCG                ATCATTGCGCCTATT
  BPSL1326   3  42 127 1550708 .. 1550742 -    -2  -3.09234   ACAAAGGTGACGGAA    TCGGAGGCGCGAAGC GCGGCG GCTTCGCGTG-CCGG     TGAAGTCGCATTCCG
  BPSL1339   7 100  51 1563619 .. 1563669 - -39.2  -4.56597   GGCGGCGCGCAAAAA CGCGGAGGCGGTCTCGCCACGCCC GAC GGGCATCGCGAGACCGCCTCCGCG GTCCGTCATCGAGCG
  BPSL1347   3  44  78 1572378 .. 1572428 -  -2.5  -3.28712   TCGCGCGCTCGACAA GTCCGCCCGGCACG-CGGG-GTGA TTCGCG TCACGCCCGTCGCGGC-GGCGCGC GGGCGTCGGCCGGCC
  BPSL1354   1  54 240 1581358 .. 1581378 -  -8.1  -3.14564   GCAGCCGTTCATGAA            CGCGCTGCG GGT CGCGGCGCT            CGAGGCGGGCACGGA
       ppk   0 NONE
  BPSL1372   6  52 366 1602631 .. 1602687 -  -4.5  -3.50393   GCCGATGCCACAGAA GGGCCGGCG-GTATTGCTACGACACG AAGTTAAG CG-GTC-TAGCGATCGGCGCCGGCCC GAGCGGTATCAAGGC
  BPSL1376   3  47 381 1605668 .. 1605682 -    -7  -2.55351   CTGTCGGACATCAAT               GCCCGC TAC GCGCGC               CACTTCCTGAGCGAT
  BPSL1400   7  68  76 1627981 .. 1627999 -    -8  -3.96148   CGGCCGCACCACAAA             GCTCGACG AAT CGCCGCGC             GCGCCGCTTGCTCGG
  BPSL1406   3  51 271 1637160 .. 1637184 -  -2.6   -3.6682   TGGCAGTGACTGAAA          CCCGCATGGC GATCT GCTTGGCGGG          TTTTTTGTCGTTCCG
  BPSL1406   3  51 194 1637240 .. 1637261 -  -7.1  -3.07816   GCCGCATGGATCGAA           TGCGTCGCC CGGC GGCGCCGCG            CGGTCGAGCGCGGCG
  BPSL1411  20 100 361 1642791 .. 1642828 - -21.3  -3.53012   GGTTTCGCGCCTAAA   CGGG-CGGCTCCCGGCGG CGG CCGCTGGAAGCCGGCCCG   GCCGGTCGGCCCGGC
  BPSL1418   4 100  27 1654524 .. 1654541 - -12.7  -4.72007   TCGGACCAAAAGAAA             GCCGCTC GTCG GAGCGGC              TTGCTCGTTCGCGGC
  BPSL1427   5 100  40 1664665 .. 1664702 - -34.3  -3.14211   ACGCCGGGCGACGAA   CCGCGCGCCGCCGCATC GCGC GATGCGGCGGCGCGCGG    CTCGACACGCCGATC
  BPSL1433   4  58 417 1669292 .. 1669329 -  -4.8  -3.85909   GCATCGAAATCGAAA  CCGGCGACTGGTCG-CGC CTCG GCGGCGACGCATCG-CGG   ATTCGCGACGCGGTG
  BPSL1445   3 100  53 1681334 .. 1681360 - -19.5  -5.75342   TTCGCCCAAAAAAAA         CGGCGATGCGC GTCAA GCGCATCGCCG         TTCTCGCGTCGGCCG
  BPSL1465   6 100 125 1699599 .. 1699633 - -22.3  -3.11732   CGGAAAGTCAGCGAA    CGATGCGCCGCAGGCC GACA GGC-TGCGGCGCATCG     TCTTTTCGGCAACGG
  BPSL1482   5  73 390 1718902 .. 1718943 - -12.1  -3.37831   GGAAGAAGGAGAAGA CGCCGGCG-GGCGAGCGCTG GGT CGACGCGCGCAGCGCCGACG ACGCGGCGCTCGCGC
  BPSL1485   3 100 150 1723437 .. 1723456 -   -15  -4.54727   CCCTTGAAAGCAAAA            CACCCCGC GCAA GCGGGGTG             TTTTTTTCGCCGGCG
  BPSL1507   4  44 336 1744884 .. 1744900 -  -2.9   -3.1352   GGCGAATCGAAGAGA              TTCGCAA TTA CTGCGAG              ACCGACGTCGTGAAC
       tex   5 100  25 1767508 .. 1767525 - -12.7  -5.42259   TCACGGCGAAAAAAA             GCCCGCT GCGA AGCGGGC              TTTTTCGCTACCGGC
  BPSL1531   6 100  67 1773499 .. 1773517 -  -8.8  -5.45802   GCGCGAAAAGAAAAA             CCCGGC TCGACAG GCCGGG             TTTCTTTGTCGATGC
  BPSL1543   7  85  88 1788084 .. 1788112 - -13.8  -4.11216   CGCGCACGGCGAAAA       CGGCGCC-CGGGC ATGG GCCTGCGGCGCCG        TTTTTCGTTCGATGC
  BPSL1549   7  69 139 1797369 .. 1797389 - -12.6  -3.14132   TTTCCTCGCGAGCAA            GGGCTTGC AGTAA GCAAGCCC            TTGCCGGCGCCCGGT
  BPSL1553   8  60  -4 1802116 .. 1802151 - -10.3  -3.06183   GGTATGCTGATCGAA    TGCGTGCGCGCCGCG GTGGTG CGCGGCACGCCTACA     GCTTGTCGTACTGGA
  BPSL1559   6 100  85 1808691 .. 1808717 -   -18   -5.1615   CGAAGACCCAAAAAA         GCCCGGGCGG TTGAAGG CCGCCCGGGC         TTTTTTCGTCAACGC
  BPSL1565   5  70  53 1816212 .. 1816261 -  -8.5  -3.94333   AACGGAAAACGGAAA CGGGCGCAGGCACGCGCTCGATG CCTGAC CTTCGAT-GCGCGCC-GCGCCGG AAAACGGGATCGTCA
  BPSL1581   1 100 384 1836926 .. 1836950 - -14.3  -5.02074   TCATGCTGCAAAAAA          GCCCGCCGT TCGACAG ACGGCGGGC          TTTCCGCATGGGGTG
  BPSL1590   3  47 268 1843419 .. 1843446 -  -6.2  -2.79831   GCAAGCGCGAGGAGA        TGCGGCGCAGCCG GCG CGAGCGCGC-GCA        GGCGATCGGCTACGA
  BPSL1614   4  66 470 1870313 .. 1870361 - -11.5  -3.14132   CGCGCGGCCGACGAA GGCGCGGCGCGCACCGCGGGCA TGACGC CGCGCGCGGGGCGCGC-GAGCT ATCTGGGCGCGCGCG
  BPSL1623   3  54 217 1880133 .. 1880168 -  -9.6  -2.53876   CTTGACGGCAACGGA    GCGCGTGCCTTCGGACG CAG CG-CCGAGGGCATGCGG    TTCGCCGTCACCGGG
  BPSL1637   5  75  78 1902067 .. 1902118 -  -4.4  -4.63218   CCCGCGCGAAGAAAA CACGTCATGCCGGGAGGTTGGCGA TATTTT CCGC-AACCGCCCG-CATGGCCCG CGCGTGGCCTCGTTT
  BPSL1657   8  51 -35 1919562 .. 1919578 -  -3.5  -3.54543   ACCCACTCCTGGAAA              GCGGCAG GAG CGTCCGC              GGTTGCCCGATGTTT
  BPSL1670   7  49  43 1949143 .. 1949153 -  -3.2  -3.56643   CGTAGATGGCGGAAA                 TGAC GCA GCCA                 AGCATGAGTACGCTT
  BPSL1674   8  61  59 1952989 .. 1953016 -    -4  -4.09117   CGTATGGAGAAAGAA        GGCGCGCGGGAGC TTG ACTGC-GCCCGCC        GAGCGGAATGGTCGA
  BPSL1688   1  40  94 1967476 .. 1967492 -  -2.2  -2.90615   ACTGCCCGGAAATGA              GCCC GGCATTCTG GGGC              GTCTGGTATCTGCTC
  BPSL1710   7 100 446 1993853 .. 1993871 - -11.7  -5.31275   GCCGAGCATAAAAAA             CGCCTGC TCATG GCAGGCG             TGTCGAAGGAGATGA
     cheW2   3 100  23 2039655 .. 2039696 - -15.7  -4.67353   CGATCGATCGAAAAA GCGCGGCGGGCGGCGCCGGC ATT GCCGGC-CCGCCCTCGATGC CGCGCCTATCGGCCA
  BPSL1736   2  54  74 2047011 .. 2047022 -  -5.8  -3.49924   GGCAAACGAGGACAA                TCGG CACG CCGA                 AAGTTCCCGCGTTCG
  BPSL1746   4  64  29 2058863 .. 2058899 - -11.3  -3.18264   GTCGGTAGCGACCAA    CGGCGCGGCGCACTCGG CCT CGGCGCGGGCCGCGCGG    CTCGTCGCGATCGCC
  BPSL1752   2  59  19 2064878 .. 2064895 -  -9.1  -3.19668   GACCAGCGAATCGAA             CGGCG-GC CGG GCGCGCCG             CCCCGCAATCGACCG
      cobM   3  47 330 2068150 .. 2068161 -  -7.2  -2.52464   TGCGCGCGCAACGCA                CGCC TGAC GGCG                 TGCGGCTGCAATGGC
  BPSL1765   8  62 427 2079948 .. 2079958 -  -8.2  -3.55761   CACGCAGCGGGCAAA                 GCCG CAT CGGC                 ATCCCGTGCGCCGCA
  BPSL1774   3  73 126 2094163 .. 2094220 -   -14  -3.17075   CGCCGGCGAATCGAA CCGCGCTCGCGCG-GCGCGCGACGGCG CACGC CGTCATCGCGCGCGCAGACGCACACGG GCGTGCGGCCCGCGG
  BPSL1781   5  64 -25 2117796 .. 2117818 - -12.7  -2.62184   CCCGCGCCGACATCA          CCGCGG-CGG CGCG CCGGCCGCGG           GCTTCGGCAATGCCA
  BPSL1798   7  51 288 2139058 .. 2139068 -  -2.4  -3.72576   TCGTGCTCGACGAAA                 CCAC GTC GGGG                 CTCGATCCGCACAGC
  BPSL1798   7  51  68 2139257 .. 2139288 -  -6.4   -3.1372   CACCTGCGACGAATA      CCGG-GCGTTCTGGC GCC GCCAGCCCGAACCGG      CCGACGCGAAGGCGT
  BPSL1807   2  45  51 2154721 .. 2154731 -  -4.6  -3.04144   GCGCGATCTTCAACA                 CGCA TTA CGCG                 ACGTCGTGACGGCGC
  BPSL1843   1  45 155 2196415 .. 2196437 -  -4.9  -3.00525   TCGCTTCAAACGATA           TGAACTGGA ACCGG TTCAGTTCA           TTGCCTCGTCCCATT
  BPSL1846   3  47  55 2199074 .. 2199119 -  -5.3  -3.05596   GATGCGCTGACCGAA CCGG-GTGGC-CCTGGC-CGCG TTCGT CGCGCGCCGCGTGCCGCGCCGG GCATGCCGGCGGTTC
  BPSL1853  10  85 325 2208470 .. 2208496 - -15.8  -3.71649   GCCCCAAACGCGAAA         GCCCCGACCGCA TCA CGCAGCCGGGGC         TTTCTTTTGCATCGG
  BPSL1869   8  79 -55 2222183 .. 2222230 -   -17  -2.52464   GCGCCCGTCAATCCA TCG-GATAGCGCACGCCGAGCGC CGC GCGCGCGGCGTCCGTCATCGCGA TCATCCGCCGCGAAT
  BPSL1878   3  62 217 2236311 .. 2236336 -  -8.9  -3.60899   GAAAAGCGAAATGAA         GC-CGCTCGCCG ATA CGGCGGACGCGC         GCCGGGAACTCGATC
  BPSL1885   9 100  74 2245506 .. 2245535 - -14.3  -4.72272   GGCGGCGATGAAAAA       CGCCGCGCG-GC CTTCATC GCACGCGCGGCG       TTCTTCTTTCGTTGC
  BPSL1905   8 100  59 2266917 .. 2266945 - -15.2  -5.27335   CGGCGCAAACAAAAA        CCGGCCGCGCGC CTGTC ACGCGAGGCCGG        TTTTTTCATGCGCAC
      truB   4 100 213 2283684 .. 2283705 - -17.3  -4.45544   GCGCACGAAGCAAAA           CGCCCGGCT GTCG AGCCGGGCG            TTTTTGTTTTGTCGA
  BPSL1926  13  75 110 2296328 .. 2296361 -    -3  -4.72272   GCGCGCGACGAAAAA     TCCGCGC-CCCCGGG AACTG CGCGATGCGCGCAGA     GTCTGATGGTTGCCA
  BPSL1931   7  81 403 2298256 .. 2298281 - -14.7  -3.53012   CCCGCTTGCGCGAAA         GCCGAATCCGG CCTG CCGGGTTCGGC          TTTTTCGTTGGCGTG
  BPSL1938   5 100  52 2308682 .. 2308709 - -19.2  -5.40474   ACCGCTCGAAAAAAA        GCCCGCGCGAAC GGTA GTTCGCACGGGC         TCGTCTTCGATGTTC
      scoB   5 100  94 2325849 .. 2325876 - -12.7  -5.52384   GGCCGATCAAAAAAA        CGCCCCGCGTC CTCGCC AACGCGGAGCG         TTCCCGTTGCGCCGC
  BPSL1959   7  72  58 2332511 .. 2332561 - -14.1  -3.03124   CGCCATTCCGGAAGA CGCGA-CCCCG-CCATGCAGTGCCG ATC CAGCACTGCATGGCCTACGTTCGCG AAGCCCCGCGAATCA
  BPSL1971  10  70 282 2345615 .. 2345640 - -11.2  -3.55444   TCCGCAGCGCTCAAA         GCACCGTG-CG CCGGC CGTCACGGTGC         GGACGGCGCGTACGC
  BPSL1976   9 100 264 2352366 .. 2352393 - -22.8  -3.49618   GCGCGACACAAGGAA        CGGCCGGCATGC TCGG GCATGCCGGCCG         TTCGCGTTTTAACGG
  BPSL1982  10  59  29 2363406 .. 2363451 -    -6  -3.64703   GCTCGCGCAGCGAAA CGCAACACGGGTAAGCCCCGC AGCGG GCGGCGCGTAC-CGCGCCGCC GCCTTCCCCGCCCCG
  BPSL1998   6  59 -43 2382202 .. 2382226 -  -9.3  -3.09015   CCGACACTGAGCCAA          CGCTCGACG ATGCCCG CATCGAGCG          CCTTCGCCGCGCCGT
  BPSL2024   8  77  15 2417359 .. 2417403 - -16.4  -2.71364   GCATCGCCGCAAGCA CCGGGCG-GCCGCGCGCGTGCG ACG CGCAT-CGCACGGCTCGCCCGC GTCGGACGGGCGCGT
  BPSL2036  15  66 312 2431710 .. 2431737 -  -6.1  -4.13945   ATCGCGATCCGAAAA        CCGGCGCGACC TGGAAC GGCCGCGGCCG         CCCGCCTTCGTGGAT
  BPSL2053   3  87 162 2456357 .. 2456394 - -19.1  -2.76261   CGCGAACGGCGAAAG   CGGCG-CGGCGCTCGCGC TGG GCGCCATCGCCGTCGCCG   GCTGGCGCGCGAGCG
  BPSL2060   3  71 417 2464837 .. 2464878 - -15.1  -2.52676   GACGCCTGGAAGTGA GCGGCGCGCACGGC-GCC GGCATGT GGCCGCCGCGCACGGCGC GGCGTTCGCGCCGAC
  BPSL2081   3  67 272 2500472 .. 2500502 - -13.2  -2.71364   CGACGTGCTGAACGA       CGGCACGCTCGACG CGC CGTCGGGCATGCTG       CCGCTTGCCGCCGCA
  BPSL2091   3  62 190 2510409 .. 2510446 - -11.1  -3.07816   GCGCGACGCACTCAA   CGCGTCGCTATCCGGCA TTCC CGCCGACGAGCGGCGCG    CGCAGCGCACGCTGC
      ispF   7  86 266 2517772 .. 2517800 - -17.5  -3.33696   TCGCGTTGCAATGAA        CACGCCACGCG GCGGTTG CGCGTGGCGTG        TTCGTTCATGCGCGG
  BPSL2104   6 100  37 2527813 .. 2527831 - -17.4  -5.40072   CGCCGGCCAAAAAAA             CGGGCGCC GCC GGCGCCCG             TTTCCTCGTCATGCG
  BPSL2109   6  95 144 2534357 .. 2534377 - -16.9  -3.78775   CTCGCCATCATGAAA            CGGGCCGTT TGA AACGGCCCG            TTCTTCATTCATCCT
  BPSL2112   4  62  76 2537610 .. 2537628 - -11.6  -2.71011   ATCCCGCCGCAAGCA             TCGGCCGC TCC GCGGCCGC             ATCCGCACGAGCGCG
  BPSL2115   9 100  84 2542069 .. 2542087 - -13.1  -4.87291   GAGCCCAATGAAAAA             CCCGCGC ACGAA GCGCGGG             CCGGATGTTGGGGGC
  BPSL2135   1  71 155 2563494 .. 2563536 - -12.8  -3.31144   CCGGCACGGCGACAA GCGCGCGGCCGACGATCCGC TCAAC GCGAACC-TCGG-CGCGCAC TGAGCGCGGGCGCCG
       def   6  60 114 2596038 .. 2596067 - -10.5  -3.01712   CGGGGCGGCGCAATA       GCCGCGCGCCGCG CCGC CGCGGTTTGCGGC        AACGGGAATCGAACG
       gpo   1  53 311 2611516 .. 2611561 -  -5.4  -3.40403   CTTCCTGCACCAGAA GGTCGTGCTGATCGACCGGGCGG CCG CCGCC-G-TCGG-CAGCGCGAAC CTCGACAACCGTTCG
  BPSL2182   6  66 -10 2620223 .. 2620281 - -10.8  -3.24232   CTCCGCCGAAACACA CCTCGCATCGACATGAACCGTCGTGCAT CGA ATGCCCGCCGATGCCGGTCAACGCGCGG CGAACGCGCTTGCCC
  BPSL2189  13  84  74 2628134 .. 2628159 - -17.5  -3.12351   CCGCGCGACATTCAA         GCGCGCCGGTC CCTT GCCCGGCGCGC          CGTTTTTTTTGCGCG
  BPSL2193   2  67 107 2632901 .. 2632926 - -13.3  -2.54812   AGTCACAGCACGAAT         CGAACCGCCGA ATCG TCGACGGCTCG          CGCGACGAACGCTTG
  BPSL2237   2  69 -31 2696060 .. 2696085 -  -7.6  -4.07568   GCCGCGCCCTCAAAA        CG-TGC-CGCCC AGCA GGGCGAGCAGCG         TGTACGAACGGCGCG
  BPSL2248   9  66 321 2709918 .. 2709950 - -11.2  -3.24329   GACGCGGAAGGAATA     CGCGCGCTGCCGCTC GATT GAGCGTC-GCGCCCG      TTCGCGTCAAGCGGG
  BPSL2254   0 NONE
  BPSL2256   4 100 197 2721407 .. 2721422 - -11.8  -5.78622   TCAGCTGAAAAAAAA              CCGGCC TGCG GGCCGG               TTTTTTTACGTCCTG
      ftsB   7 100 154 2733038 .. 2733057 - -12.8   -4.5366   GTAAAAAAGCCAAAA            GCGCGGCC GAAA GACCGCGC             TTTTTGATTGGGTTT
  BPSL2283  10 100 325 2751724 .. 2751748 - -15.8   -4.7497   CGCAGGCAGGAAAAA          CGGCTCGTGA GTGCT TCACGAGCCG          TTTTTCCTGGGTCTT
  BPSL2306   5 100  45 2780827 .. 2780852 - -20.5  -3.27298   CCGCGCAACGACGAA         CGGCAACCCGC ATCG GCGGGTTGCCG          TTTTTTCATCGCGCC
      glnG   5  93  61 2796558 .. 2796577 - -16.4  -3.91911   GCGATCCGAAGCAAA            CGGGGCGC CGAA GCGCCCCG             TCTTGCATTCGCCGC
  BPSL2327   7 100  80 2812259 .. 2812286 - -22.8  -2.52896   GCACGCTGGAAGCGA        GCCTCGGGCAGC GATT GCTGCCCGAGGC         TTTTTTTACGGGCGC
  BPSL2359   2  59 -20 2852737 .. 2852754 - -11.3  -2.52543   AGTCGGCGGAAGTCA             GCGCTTG CGTT CAAGCGC              GGCGCCGGCATCCTC
  BPSL2375   2  51 376 2870605 .. 2870661 -  -5.8  -3.32844   TGCGGCATGGGAGAA GCGCTCGCCGACGAAGTGGCCG-ACAAG GTG CTCGCGCTGCCG-TTCGTCGGCGAAGTC AACGTCGACATGGTG
  BPSL2383   5 100  51 2878469 .. 2878492 -   -16  -5.18371   CCCGATAAAACAAAA          CCGGCCGCTC GATG AAGCGGCCGG           CCGATTCGAACCCAT
  BPSL2406   9  62 131 2908221 .. 2908236 -    -6  -3.89346   GTGTGACGGGAGAAA              GCGCGC GCAG GCGCGA               AGCAGGCGGCGGACG
  BPSL2406   9  62  51 2908258 .. 2908316 -    -5  -4.13767   CGGCGGACGCGAAAA CCATG-AGCGGGCGCGGCGGCGGCATGC TCGAT GCG-GCGGCCGCCGCGACGGCGGCACGC GCGGCACGATGCCGC
  BPSL2415   1  60 -28 2918345 .. 2918400 - -10.5  -3.05596   GATTCCCGTACGGAA CGCGCG-GTGGATTCGGCGCG-CCGC CGCTCAC GCGGACACGC-GCATCCACACGTGCG CAATGCCGTCCTCAT
  BPSL2419   6 100 414 2922940 .. 2922956 - -12.3  -5.33405   CCCATCAAACAAAAA              GGGAAGC CCG GCTTCCC              CTTGTTCTGGAGCGG
  BPSL2424   2  51  68 2930193 .. 2930218 -  -7.4  -2.71364   GCACGCGGCGAACGA         GCCGCCGCGC CGCCCC GTGCGTCGGC          TACGTTTCGCCTTCA
  BPSL2448   3 100  68 2951849 .. 2951877 - -11.7  -4.78149   GGCACAATGGAAAAA        GGCGCCCGTGC CCGATCT GCACAAGCGCC        CCGCGATCTTCCTGC
  BPSL2458   6  76  66 2963301 .. 2963321 - -15.4  -2.90571   AAGCGGCCAAGCAGA            CGGGGCGC ATGCG GCGCCCCG            TTTTCATTTTGCACG
  BPSL2466   7 100  73 2972406 .. 2972442 - -30.3  -3.22668   AAACCCCCGACAACA    CGACGGCCCGGACCGCA CGA TGCGATCCGGGCCGTCG    TTCTTCAGCCTGAGC
  BPSL2470   5 100  79 2977475 .. 2977494 -   -15  -5.61596   ATCTTCACAAAAAAA            CGCCGCGA TCGT TCGCGGCG             TTTCACTCGGCTCGA
  BPSL2473  15 100  38 2982605 .. 2982620 - -11.8  -5.41359   AAGCAAACGAAAAAA              CCCGCG AATT CGCGGG               TTTTTTCATGGGTCG
  BPSL2478   9 100  97 2991660 .. 2991683 -   -11  -4.84918   CCCAGAAAGACAAAA          CCCCACGCTC ACAA AAACGTGGGG           TTCGTCAGCAATCTG
       orn  11  77 180 2994577 .. 2994606 -  -9.9  -3.95986   GGGAAGCGAAGGAAA       GGTCGCGCG-GCGC GCG GCGCTCGCGGGAAC       GCCGGGCCGGCGGCA
  BPSL2485   5 100  52 2998195 .. 2998211 - -10.8  -5.40474   ACCGCCGCAAAAAAA              GCCGGC GCGCA GCCGGC              TGGTTCGGGGCGAGC
  BPSL2495   2  51 356 3006985 .. 3007015 -  -8.1  -2.71364   GTACGGCTGGAAGGA       CCTCGCGGGCTGG GCGCA CCTGCTCGCGACG       ATCGTCGGCGTTCCC
  BPSL2526   1  45 255 3043163 .. 3043198 -  -4.5  -3.03124   TCGCATGGGCGAACA    TGCCGC-CCGCGGCCG TCTAC CGGCTGCAGCGCTGCG    CGGACTTTTCGGGTT
  BPSL2532   1  54   4 3050617 .. 3050665 -  -9.4  -2.54896   GCCGCACGCAACCCA CGATGGCGC-CGCCCGACGCGCAG CCG CC-CGCGCCCGGCGAGCGCGGCCG CTTTCAAGTCTCCAG
  BPSL2543   5  77 305 3066931 .. 3066949 - -13.1  -3.54424   CGTGACGGCGCGAAA             GCCGCGG CCGGC CCGCGGC             AAGACGCTCGCGCGC
  BPSL2551   0 NONE
      greB   9  80 186 3088768 .. 3088785 - -14.1  -3.64703   TCGCGCCGATCGAAA             GCGCCCC GCTC GGGGCGC              TTTTTTTATGTCCGA
  BPSL2570   4  60 363 3098430 .. 3098448 -  -5.8  -3.77553   GAAGATGACGAAGAA             GCTCTCCG CGA CGGCGGGC             CGCCGGTCGTCCTGA
     waaC2   7  90 342 3111115 .. 3111170 - -18.2  -3.52192   GCGAAGCTGACATAA GC-CGCACCGGCGCCCCCGCCGCTCG AGCCAG CGGGCGGCGGCT-CGCCGGCGCGCGC GGAACGAGCGGCGAC
  BPSL2608   1 100 166 3128535 .. 3128561 - -17.3  -4.72272   GCGTCGCATGAAAAA        GGGCGGCCCGCG CATG CGCG-GCCGCCC         TTGCCCTGTCTCGCT
  BPSL2620   4  51 465 3141741 .. 3141753 -  -2.6  -3.64703   CGCCGGTGACGCAAA                CCGA TCCGC CCGG                CGAGACAACCGTGAA
  BPSL2630   5 100  89 3152626 .. 3152656 - -16.1  -4.54727   TGCCCCAAACGAAAA       GGCCGGGCCCCAC TCGAC GCGAGGCCCGACC       TTTTTTCGATGATTC
  BPSL2633   4  54 -32 3157181 .. 3157198 -  -7.7  -3.14564   TCACCCGCGCAGGAA             CTCGC-CG TAG CGCGCGAG             ATCGACGTTGCCGCC
  BPSL2637   1  38 467 3160356 .. 3160368 -  -2.6  -2.57132   GTGCCGCCGTACAAC                CCCG TCACG CAGG                CCGTGCTGCAGGCGA
  BPSL2650   6  77 102 3172025 .. 3172075 - -16.1  -2.59921   ACGAAGCTCTACAAC CTGCAAGGCGGGATCGACG-CGTG GTCG CGCGACGTCGATCCCGCGGTGCCG CGCTACTGAGCGCGC
      waaA  11  81  62 3185584 .. 3185609 - -14.7  -3.53012   GCGCGGCTCCCGAAA         CGGCACGCCGCG CAA CGCGGCA-GCCG         ATGCGGCAACGCCCC
      wbiI   5 100 317 3196305 .. 3196328 - -14.6   -5.0538   GCGGACGGTAAAAAA          GCGCGAATCG GCTT CGACTCGCGC           TTTTTTCATCGAGCG
  BPSL2715   3 100 107 3246538 .. 3246568 - -26.2  -5.81412   CGCAGCTAAAAAAAA       CGCCTCACGCGCGC CAT GCGCGCGCGAGGCG       AAGATCGCCGCGAAG
  BPSL2721   0 NONE
  BPSL2738   9 100  69 3279306 .. 3279349 - -22.4  -3.53012   GCCCCGGCGCCCAAA CGGCACGGGCGCTTGCAACC TCGC GGCCGCAAGCGCCCGATCCG ATGACCGTGCGTCCC
  BPSL2752   3  48 131 3293270 .. 3293289 -    -7  -2.76249   GAAACAGGCGAAGCA            CGACGACG CATC CGACGCCG             GGGCGCGGCAACGCA
  BPSL2768   8  51 348 3305870 .. 3305898 -  -3.7  -3.53444   CCAGTTCTCCGGAAA        TGCCGAGCACG GTCCGGG CGCGTTCGGCG        TCCTCGCACAGCCAG
  BPSL2786  12  54 397 3326042 .. 3326075 -  -7.9   -3.1489   GGAAAGACGACTGAA     CGCGATAGGGCCGGC GCAT GCCGATCCCGACGCG      AAGCGGCGCGAGCTT
  BPSL2786  12  54 -59 3326493 .. 3326531 -  -5.2  -3.53444   CGACGCGCCGCCAAA  GCGCATCCTCACCGACG CGAGCT CGCCAG-GCAGACGCGC   GGACCGCGGCCGCGC
  BPSL2813   6 100  82 3363933 .. 3363951 - -11.7  -5.27923   GAAGCGCATAAAAAA             GCGTGGC TCGCC GCCACGC             CATGCAATCCTTCGC
  BPSL2816   1  42 402 3367527 .. 3367539 -  -4.7  -2.62184   GCCGCCGCGAGACGA                CGACG CGG CGGCG                GGCTTGCGGTTCGTG
  BPSL2825   5 100  68 3376487 .. 3376514 - -22.8  -5.61596   AGCTCGACAAAAAAA        GCGGCATCCCGC ACGT GCGGGATGCCGC         TTTTTGCGAGCCGAA
      glnE   5  60 -71 3389457 .. 3389514 -  -9.8  -3.02511   GCTACGCGCCGAACA CCCGCGCCCACAGCGCGGCCACGGCC TGCCGCTC GGCCGCGACC-CGCT-CGGGCTCGAC GCGCGCCTTTTCCAT
      hmpA   4 100  47 3400730 .. 3400750 - -19.7  -5.06414   CTCGCCCAAGAAAAA            GCCCGGCGC ATG GCGCCGGGC            TTTGCCGTTTCGCTT
      phnE   4  69 458 3409962 .. 3409999 -   -14  -2.74012   GCAGCACGTGAAGGA   CGCGATCGTGCGCGGC GTGCTG GCCGCGCAGGCGCGCG    CGAGGGAAATGGGCG
      ubiA   6 100  44 3422242 .. 3422257 - -11.8  -4.85782   CGCCCCAAAAAGAAA              GCGGCC CGCA GGCCGC               TTCCCGATCGCGCCC
  BPSL2873   5  60 258 3438423 .. 3438456 -  -5.2   -3.8917   CGTCAAGGAGAAGAA     GTCCGCGCAC-GATC CGAAC GATCCGAACGCGGGC     GCGCAGGTGTAAGCG
      pntB   3 100  11 3453209 .. 3453229 - -19.7  -3.07816   CCGCGATGCATCGAA            CGCCCGGCC GCC GGCCGGGCG            TGCCGCCGCGTCACT
  BPSL2891   3 100  33 3460055 .. 3460070 - -11.8  -4.98531   CGCCCAAACGAAAAA              CGCCCC GGAC GGGGCG               TTTTCTTCACCGTCG
  BPSL2902   6  65 124 3472079 .. 3472132 - -10.2  -3.40403   CGCGCTCGATTACAA GT-CCCGCCGCGGGCTGC-GCTGACGC GCG GCGGCCGCTGCAGGC-GCGGCGGCCAC GGCGGCCAGTTGGCC
  BPSL2902   6  65  10 3472189 .. 3472246 - -12.7  -2.72344   GCCCACCCCGAAGGA TGCCCCGCCCGTCGGCCGGCGCCTGCA CGCCTC TGCACGCACCAGCCG-CGCG-GCGGCA CGACGATCGTCACAG
      gltL   7 100  42 3488799 .. 3488818 - -16.4  -5.40072   CCGCGCCCAAAAAAA            CGCCCGGC GCGC GCCGGGCG             GCTCGCGGCCGGTGC
  BPSL2929   3 100  62 3498249 .. 3498273 - -24.3  -4.62336   ACGCGATGTGAAAAA          GGCGCCCCGCG GTT CGCGGGGCGCC          TTTCTTTTTGCGGCC
      gapA   7 100  44 3523280 .. 3523307 - -12.7    -5.252   GACGGCGACAAAAAA        GCCCGG-CCGGC ATGAA ACCGGACCGGGC        TCGATCGCGACGCGG
  BPSL2957  17  95  28 3529178 .. 3529193 -  -7.5   -5.1287   CCCAGACGCAAAAAA              CCCGC GCGAAG GCGGG               CGTGTGACAGGCCGG
      pyrF   9  87 110 3535372 .. 3535397 - -17.5  -3.35798   ACCGGCGAGGCAGAA         CGCGCCGCGCG GATC CGCGCGGCGAG          CGGCGCACGGCGTCG
      hctB   4 100 150 3562955 .. 3562978 - -16.8  -4.19817   CGCACGTACGGAAAA          CGCATGCGCA GTTT TGCGCATGCG           TTTTTTTATGGGCAC
      hctB   4 100  67 3563033 .. 3563061 - -14.6   -5.1861   GCCACCATGAAAAAA        TCCCGCCACCGG TGAAG CCGATGACGGGA        TCTCGATCGAGTAGG
  BPSL2997   7 100 108 3573162 .. 3573188 - -23.8  -5.63517   GTCGGAAACAAAAAA         GCGGCTCGCGCA TCG TGCGCGAGCCGC         TTTTCTTTGCGCCGC
  BPSL3001  15 100  60 3577320 .. 3577335 - -11.8  -5.01811   TGACGAAAGCAAAAA              GCCCGC ATGC GCGGGC               TTTTCAGACTGCTGA
  BPSL3013   8  69 141 3590139 .. 3590167 - -13.8  -2.73875   GCCGTCCGAAGACGA       CGCCGCCGACCGC GAAG GCGG-CGGCCGCG        GCTGAACGCCCGTTG
  BPSL3046  10 100 101 3636234 .. 3636273 - -22.9  -4.14598   TGGAAGCAAAGCAAA  GCGCGCCGCGCC-GCCCG ACGTG CGGGCAAACGCGGCGCGC  AGTCTGCCACTCAAA
      acpD   7 100  39 3645679 .. 3645704 - -16.1  -4.88407   CGATGCAAGCAAAAA         CGCCGCGCACC TCCC GGTCCGCGGCG          TTTTCTTTCAGGGTT
  BPSL3065   4  60 415 3654868 .. 3654907 - -10.7  -2.76815   ACGTCGCCGAAGAAT  TCGACGCAGGCGG-CATC CTGCT GCCGCCCGCCTGCGTGGA  CGCGCCGCGCGAGGC
  BPSL3078   1 100  57 3671502 .. 3671527 - -23.3    -4.208   CCCCAAAACGACAAA         GCCCGCCCGGG ACAT CCCGGGCGGGC          TTCATTCGAAGGGCT
  BPSL3085  12  63 -34 3680166 .. 3680197 - -11.4  -2.90615   ACGCTCGGGAAATCA      CGCGCGCGGCGGCT CGGC ATCCGCCGCGGCCG       GTTCGGCGTGCGCGC
  BPSL3095  14  63 176 3694757 .. 3694772 -  -3.2  -4.19177   ATGCGCGAACACAAA              GGCG AAGGCGAA CGCC               CCTCGCGCTCGCGCA
  BPSL3100  10 100 150 3703007 .. 3703055 - -29.6  -3.25823   CGCGCGGGACAGTAA GCGGC-GCGAACGGCGGGCGGCG CGCC CGCCGCCCGCCGCCCGCCGACGC GGTCCACGAATGATG
  BPSL3100  10 100  42 3703130 .. 3703163 - -29.7   -5.0538   CGGCATGTGAAAAAA     GCGACGCAGCGGCCC CGCG GGGCCGCTGCGTCGC      TTTTCCGTTCTTGCG
  BPSL3118   7  58 185 3721922 .. 3721932 -  -4.6  -3.85698   TTGCGCTTCGATAAA                 GCGC GTG ACGC                 CGCAGGAATCCCCAA
  BPSL3177   9 100 148 3783678 .. 3783704 - -16.7  -5.14563   GGCCCGATCAAAAAA         GGCGATGTCCA ACAAG TGGACATCGCC         TTTTCGTTTGCGCGT
      dsbD  10 100 125 3792137 .. 3792159 -   -17  -4.67038   GCGTGAAAACGAAAA           CGGCGAGGCC TGA AGCCTCGCCG           TTTTTCATTTCACCG
  BPSL3238   5  72 267 3844812 .. 3844837 - -14.1  -3.06183   GGGATGCGCATCGAA         TACGCGTACGGC GAA GCCG-ACGCGTA         CCTGTCGCTGCCGCC
  BPSL3250  11 100 112 3862293 .. 3862312 -   -15  -6.06723   GCGGGCAAAAAAAAA            GCCCGCCT GAAG AGGCGGGC             TGAATCCATATCAGA
  BPSL3255   3  44 360 3870025 .. 3870039 -  -4.2  -3.01924   GACCGTGCTTGAATA               TCCGCC GCG AGCGAA               GGATAACTTCGACAG
  BPSL3259  14  73 471 3876126 .. 3876140 -  -4.2  -4.57882   TCTAATAACAAGAAA               GCAATC GTC GAGTGC               GATCGGATTGATGCC
  BPSL3270   2  58 367 3885935 .. 3885955 -  -6.7  -3.59202   GACTTGTACAGATAA            GTTGACGGC GAT GCCGACAGC            AATACCGGCCAATCC
  BPSL3280   2  44 394 3894514 .. 3894527 -  -2.3  -3.30124   CCTGACCCGGCACAA               CGAAG GCGG CGTCG                AGCAGTTCGAGCGGG
  BPSL3280   2  44 -24 3894929 .. 3894945 -    -5  -2.82516   CCCCTGATCAGGACA              GCCGGC CAACC GCCGCC              GCGTCGCTTGACGCA
      metF   7 100  44 3904838 .. 3904863 - -17.7  -5.40072   GCTCGCGCAAAAAAA         GAGGCGAAACC CGCG GGTTTCGCCTC          GTCATCGTCGCCGGC
  BPSL3330   6  51 299 3949087 .. 3949108 -  -6.5  -3.08679   CGCGGCGAGCGAACA           GGCGGCGCAG GCG CT-CGGCGCC           TTCTTCGAATCGACG
  BPSL3330   6  51 158 3949229 .. 3949249 -  -6.2  -3.12351   GCGGCCGACACCGAA            GCGAAAAT CGATC ATTTCCGC            CGCGCGTGCCGCACG
  BPSL3365   7  89   2 3992195 .. 3992219 -   -15  -4.13767   GTGCTGACGCGAAAA         GGCCGC-GCGC CGTT GCGCCGCGGCC          TTCAGCCGCCGTTCG
  BPSL3368   3  73 186 3996337 .. 3996358 -  -6.6   -4.4017   GCAATCGCCACAAAA           GCGATG-CG GCGAA CGACATCGC           GCAGGTCGACGCCGC
  BPSL3376   5 100 376 4005394 .. 4005420 -   -18  -3.87075   ATGACGCCCGACAAA         GGCCGGATCGGC CGA GCCGATGCGGCC         TGAGCGACGGCGCAG
  BPSL3383   6  67 249 4013074 .. 4013132 - -13.6  -2.69964   CCTCGAAGCAGACGA CGCCCGGCAGCGTCGCGCGCACGCGGC GCCAGA GCTGCACGAGCGCGCCGTAGCCGGGC- ACGCGGCAGAGCGCC
  BPSL3388  11 100  77 4020461 .. 4020488 - -18.4  -5.42198   CGCGAAAAAACAAAA        CCCCGGTTCCGC CGCC GCGGACCCGGGG         TTCGTCGATGCCGGC
  BPSL3423   4  64 353 4065014 .. 4065047 - -10.9  -3.14344   CAGCCCGGTGACGAA     CGCGGACGCGATG CACGCGCT CCTCGCGACCGCG      CTCACGACCCGCGGC
  BPSL3428   6  81   3 4070435 .. 4070474 - -14.9  -3.55622   TCGAACGCCGGGAAA  CCGCGGCGGCCGCGCGAG CTTGC CGCGCACCGCCGCCG-GG  CGTCACTTCTTCTTT
  BPSL3427   7  77 394 4070429 .. 4070480 +  -7.7  -4.40123   GCCGATTCGAACGCC GGGAAACCGCGGCGGCCGCGCGAG CTTGC CGCGCACCGCCGCCG-GGCGTCAC TTCTTCTTTTTCTTG
      pheC   4  54 384 4031294 .. 4031306 +  -4.1  -3.65902   GGCTTGCGAAACACG                TCGAT CAT GTCGA                TTTCGATGCCGTCGG
 BPSL3389A   1  41  57 4026229 .. 4026265 +  -4.1  -2.78384   CAGCGCAGCACGCCC    TTCAGCTCGCGCAGCAG CGG CTGCCACGCGCGCAGCG    TGTGCTGAAGCGCCG
  BPSL3387   9  90 144 4020461 .. 4020488 + -18.4  -3.18264   CGCGAAAAAACAAAA        CCCCGGTTCCGC CGCC GCGGACCCGGGG         TTCGTCGATGCCGGC
  BPSL3380   1  40 388 4012761 .. 4012777 +  -3.5  -2.63631   GGCGAACGTGTCCAG              TCCAGCC ATG GGCAGGC              TCATGTCGAAATTCA
  BPSL3375   5  68   1 4005646 .. 4005703 + -11.8  -3.32844   GCGGTGCCGGGCTGA GCGGCGCGCGCCGCACCCACGCGCG AGCGGATAC CGCGCGTCGGCCCGGCG-GCTCCCC TTGTGCGATGCCGCC
      acoD  11  72  42 3999430 .. 3999481 + -11.4  -3.56594   GCAGCATGAACGGCT TGGCCGGGCCCGGCGGAATCGCGT GTCG ATGCGCGTCTGTCGGGCCTGACGA TTTCGGGGCCTTTCG
  BPSL3337  10  59 435 3958710 .. 3958755 +  -9.7  -3.19602   GCGAAGCCGCGCCCC TCCTCGC-CCGCGCGCG-CCG CCTCGA CGGCCGCGTTCAGCGCGAGGA TATTGGTCTGGAACG
  BPSL3332   8  78 269 3952328 .. 3952345 + -14.1  -3.53091   CGTGCGGCGACGAAA             CCGGCCG GCCG CGGCCGG              TTTCCCGCCGAGCCT
  BPSL3329   4  60 355 3949682 .. 3949710 + -10.9  -2.70932   GAATCCGTTCGCACA        CGACCGTGTGCAG CAT CAGCACGCCGTCG        TCCTTCACCAGCCCG
      aqpZ   5  91 117 3933858 .. 3933875 + -14.1   -4.2558   GGACACAAGCGAAAA             CGGGCGC CGCG GCGCCCG              TTTTCGTGGCGGATG
  BPSL3287   6  53 315 3905038 .. 3905048 +  -5.4  -3.40403   CCGCGCCGAACGCGC                 GGAT CGA ATCC                 TTGTCGTCGCCGAAG
  BPSL3283  11  62 168 3899398 .. 3899416 + -10.2   -3.1577   CGCGCCCCGCCCCCT             CCGTCGGC CGT GCAGACGG             TATTACATCTTCACT
  BPSL3279   9  75 103 3894845 .. 3894895 + -11.8  -3.69216   CGCCGGCGCGCGCTC G-CCGGCCCGGCGCTCGGCGCGCGC CGCG GCACGCGC--AGCGCCGTGCCGCAC TCTTTTGCATCGCGC
  BPSL3269   8  54 106 3885881 .. 3885921 +  -9.7  -2.58663   AATAGTGAGGCCCCC  TTGCGACCTGATCTGACTG TGT CTGTCAGATCGCGTCTCGA  CTTGTACAGATAAGT
  BPSL3258   2  52 395 3876977 .. 3876999 +  -4.7  -3.59979   AAGGTCATCCTGACG           CGCGCAGAA GTGAA TCCGGCGCG           TTTGAGGTGCAGCGC
  BPSL3251   3 100   9 3864735 .. 3864762 + -19.8  -4.01419   CCGCTGAAACGACGA        CGCCCCGCGCCG TCAC CGACGCGGGGCG         TTTCATTCGTTCATG
      hemB   4 100  69 3792137 .. 3792159 + -16.3  -4.98531   GCGTGAAAACGAAAA           CGGCGAGGC CTGAA GCCTCGCCG           TTTTTCATTTCACCG
      lysA   4 100  85 3783678 .. 3783704 + -16.7  -4.55128   GGCCCGATCAAAAAA         GGCGATGTCCA ACAAG TGGACATCGCC         TTTTCGTTTGCGCGT
  BPSL3161  13  91  30 3766329 .. 3766351 + -12.8  -4.28361   TTGGGGAATGGTTAA           TTCCGCTGCA ATT TGTAGCGGAA           TTTTCCTGAGGTTAC
  BPSL3155   5  62 288 3755817 .. 3755837 +  -8.9  -3.53012   CCATGCGCGTGAGGA            CGCTCTCGT AGA GCGTGAGCG            TTTCGAACCGCAACG
  BPSL3125   6 100 126 3731358 .. 3731376 +  -8.8  -5.27335   GGCGGCAAACAAAAA             GGCAATCC ACC GGATCGCC             TTTTTGTTTGCCGCC
  BPSL3117  11  57 295 3722009 .. 3722028 +  -3.6  -3.76224   AAGGAAAGCTCGAGC            GATTTGCGT GGC GCGCAA-TC            TTTGCTCGGTCACGG
  BPSL3099   9 100 124 3703130 .. 3703163 + -29.7  -4.36127   CGGCATGTGAAAAAA     GCGACGCAGCGGCCC CGCG GGGCCGCTGCGTCGC      TTTTCCGTTCTTGCG
  BPSL3084   7  63 119 3680197 .. 3680225 + -11.5  -2.87132   GCATCCGCCGCGGCC        GGTTCGGCGTGCG CGC CGCCCGCCGTCCC        TGTATCGGGCGCGAA
      cspD   5 100  33 3673855 .. 3673872 + -14.1  -5.38054   GCAGCACAGTAGAAA             GCCCCGC TTCG GCGGGGC              TTTTTGTTTGTCCGG
  BPSL3067   6 100   7 3661378 .. 3661433 + -28.3  -3.53012   AGCCGGTAACGAACG GCCGGCGCGCGCACGCGTGCGCCGGCG CAGG CGTCGGCGC-CGCGCGCG-GCGGCGGC TTTCCGCGGGCGGCG
  BPSL3064   4  66  95 3655345 .. 3655388 + -11.5  -3.14931   GGTTAGCGGACACTC GCGACGCGGCGGGCGTCGGC TCGTC GCCGCCGCGCGC-GCGCCGG TTCATCCGCGATGCG
       ung   4 100 155 3645679 .. 3645704 + -16.1  -4.88405   CGATGCAAGCAAAAA         CGCCGCGCACC TCCC GGTCCGCGGCG          TTTTCTTTCAGGGTT
      paaA   1  48  -8 3636038 .. 3636048 +  -2.4  -3.55444   ATCGTCGACAAGCGG                 CGGC CGT GACG                 TTTCGCGCATGGCGG
  BPSL3036   4 100  32 3619063 .. 3619078 + -11.8  -5.31456   GGCAGTAACTTAAAA              GGCGCC CCAG GGCGCC               TTTTTTATCGATTCG
  BPSL3017   5  86 324 3597242 .. 3597261 +  -9.2  -4.63048   CAACAAGCAATAAAA            AAGCGGCC CGCA GGCCGCTC             TTTCTTGTTTGTCGC
 BPSL3012a   3  72  99 3590271 .. 3590306 +  -6.8   -4.2461   CCGGCAGGACCGGTC    TGGATGGGCGTCGGC GCCGAAA GCCG-CGCGCGTCCG    TTTATTGCTGCGCGT
  BPSL3000   8 100 178 3577355 .. 3577378 +   -11  -4.84918   CAGACTGCTGACGAA          CCCCACGTTT TTGT GAGCGTGGGG           TTTTGTCTTTCTGGG
  BPSL2996   3 100  57 3573162 .. 3573188 + -23.8  -4.86731   GTCGGAAACAAAAAA         GCGGCTCGCGCA TCG TGCGCGAGCCGC         TTTTCTTTGCGCCGC
  BPSL2989  10 100  75 3562955 .. 3562978 + -16.8  -5.60993   CGCACGTACGGAAAA          CGCATGCGCA GTTT TGCGCATGCG           TTTTTTTATGGGCAC
  BPSL2962   5  62   2 3535226 .. 3535236 +  -8.2  -3.53012   AGCAGGAGCGCTGAA                 GCGC TCG GCGC                 TTTCGCCGCGCGCGG
  BPSL2956   2  51 384 3529203 .. 3529219 +  -3.5  -3.53091   GGCGGGCGTGTGACA              GGCCGGG CAG CCCGGAA              TTTACGCGAACGAGT
  BPSL2951   3  59 365 3523308 .. 3523350 + -10.6  -2.55074   GAAACCGGACCGGGC TCGATCGCGACGCGGGCCGCC TCAC GGCG-CCCGCG-CGCGGG-GA TCACTTCGCGTTCGC
       fur   3 100  62 3514661 .. 3514689 + -13.8  -4.65895   GCCGCGCATGCGAAA       GGCCCGG-CCGGC GCAA GCCTGACCGGGCC        TTTTTGCATCGCGCG
  BPSL2933   6  54 189 3504434 .. 3504449 +  -6.8  -3.31589   CGCATCGTGCTCGCG              GCTCGCG GCT CGCG-GC              TTGCTGCTTCTGCTT
      purB   9 100  35 3498249 .. 3498273 + -24.3  -4.85782   ACGCGATGTGAAAAA          GGCGCCCCGCG GTT CGCGGGGCGCC          TTTCTTTTTGCGGCC
  BPSL2920   4  62 383 3489133 .. 3489159 + -10.1  -3.14132   GATCGGGTCCATCGA        CAGCGCG-CGCG CGAT CGCCACGCGCTG         TTGCTGGCCGCCCGA
  BPSL2915   4  62  10 3485364 .. 3485381 +  -4.8  -4.07568   TTCTGATCCGGATGG             GC-CGCG TTCGC CGCGTGC             TTTTCGCGAAAAGCC
  BPSL2912   8 100  52 3481320 .. 3481345 +   -19  -3.78775   GCGAAACGGAAAAAA         GGCCGGCGCC GCATCG GGCGCCGGCC          TTTCGTCATCGGGCG
  BPSL2908  10 100 131 3478730 .. 3478746 + -10.8  -5.06414   CGGGCAAAAAAAAAA              CGGGGC GCCGA GCCCCG              TTTTTATTGGACGAA
  BPSL2905   3  55 138 3476224 .. 3476272 +  -9.6  -2.71731   GCTCGCGTCCTGCCC GAACAACACGCCGCGCGACTG CTGATCGA CCGTCG-GCGCCGTGTTGATC TCCTTCGCCCGTGCA
  BPSL2901   2  45 241 3472341 .. 3472356 +  -4.7   -3.0497   ACGCGCGCGCGGCCG              TCGTC ATAATC GACGA               TGTTGACGCTCGTAT
  BPSL2901   2  45 258 3472358 .. 3472409 +  -5.1  -2.70932   GTCATAATCGACGAT GTTGACGCTCGTATTCAGCAGCGCA TGCT TGCGCGGC-GCAT-CGAGCGGCAGA TCGTTCGCGAAGCGG
  BPSL2884   4  68  17 3452747 .. 3452779 +   -12  -3.29364   CGCGACGCGGCCGTC     GC-GCGCGATCCCGC ACGC GTGGGATCGCACCGC      TTCGTGCTTCGTGCT
      secF   4 100  23 3438491 .. 3438511 + -12.6  -5.52384   CCCCGCACGACACAG            GCCGGTTC CTCGC GAACCGGC            TTTTTTTCGTCAGCG
      phnN   3  59  24 3421894 .. 3421928 +  -3.3  -4.03093   GCAACGGCGACGCCG    GGCGGACG-GCGCTCG CCGT CGCGCACACGCCCCCC     TTTCTCGTACTTCTC
  BPSL2847   4  90 301 3410335 .. 3410361 + -15.8  -3.84185   GTGTGCGCCACGACG         GCCGGCCGTGCA TCG TGCGCAGCCGGC         TTCTCTTTCCCTCCG
      aroG  13 100 212 3400730 .. 3400750 + -19.7  -3.72765   CTCGCCCAAGAAAAA            GCCCGGCGC ATG GCGCCGGGC            TTTGCCGTTTCGCTT
      panB   5 100  89 3376487 .. 3376514 + -22.8  -4.56597   AGCTCGACAAAAAAA        GCGGCATCCCGC ACGT GCGGGATGCCGC         TTTTTGCGAGCCGAA
      miaA  12  77 452 3368375 .. 3368419 + -13.5  -3.62032   AGAGTTAGCGCTTTA GCGCTTACTCTGGTCCCATGC TTC GCGGTCGACCAGAGTTAGCGC TTTAGCGCTTACTCT
  BPSL2785   2  51  53 3326064 .. 3326088 +  -5.5  -3.28119   GGGCCGGCGCATGCC          GATCCCGACGC GAA GCGGCGCGAGC          TTCGTATCGGTGGGT
  BPSL2769  10  65 116 3307699 .. 3307745 + -12.2  -2.68137   GCACCAACGAACGGC GGGCGCGCAGCGCGCCG-CCCG GATCA CGGTTCGCCG-GCTGCGCGCCG ATTCGTCTTTCGCTT
  BPSL2769  10  65 238 3307821 .. 3307837 +  -3.5  -4.20367   CCGGAATAAATATCC              GGCCGCG TGC CGCCTCC              TTATTTCTTGAACAC
  BPSL2751   5  86  58 3293373 .. 3293425 + -17.7  -3.01712   CGCGCCGACCGCGCC GGCCGGCTGC-CGGCGCCGGG-GAG ATCGA CACGCCCGGCGCTGCGCAGCTAGCC TGTTCGCCAGCAGGC
  BPSL2744   3  60 148 3287548 .. 3287566 +  -8.1  -3.61894   CCCTTGCCGTCCGAA            C-CGGGCG CTGC CGCCCGCG             TTCTTCGCGACGCTT
  BPSL2737   1  37  47 3279032 .. 3279052 +  -2.4  -2.52464   GCGCGGCGCCCGGGT            TCGCCGCG ACGAA CGCGCCAA            TGCGTTCGCCCGCGC
  BPSL2720   1  51  14 3255398 .. 3255433 +  -8.8  -2.53263   GAGCGGGCCGGCGAA    CGCGGCGCGCGACCGCG CCA TGCCG-CGCGCGACGCC    TCGATTCGCCGTGCG
  BPSL2714   4  62  10 3246352 .. 3246388 +  -8.6  -3.53811   TCCTGACGCCCGCCG   GCGCGCCCGCCGCGC GTTCGCCG GCACA-CGGGCGCGC    TTTGCCGCCCGTCGC
  BPSL2701   3  80 436 3231393 .. 3231422 +  -9.2  -4.25104   AGCGTGGCCGAAAAT       GC-CGCCAGCGCG CTCAA CGCGTCGGCGCGC       TTTTCGTCCGCGCCC
  BPSL2696  12 100 279 3223399 .. 3223418 + -13.6  -4.54727   CGCCCCAAACGAAAA            CACCCGCA GCGA TGCGGGTG             TTTTCGTTTGGGAGA
      apaH   0 NONE
  BPSL2671   8 100  34 3196305 .. 3196328 + -12.4  -5.14563   GCGGACGGTAAAAAA          GCGCGAATCG GCTT CGACTCGCGC           TTTTTTCATCGAGCG
      ureG   1  54  29 3185463 .. 3185501 +  -9.5  -2.52464   ACGCCGGCGATCCTG  C-CTCGAGCGCTCGCGGCG CCG CGCCGCCGGC-CTCGCGCG  TGGCTTCGCGCACGG
  BPSL2642   1  40 347 3167460 .. 3167476 +  -2.2   -2.8372   AGTCGACATTGAACG              CGCG CCAGTCCTT CGCG              GTTTCGTACAGCGTC
  BPSL2639   7  93  88 3163519 .. 3163543 + -15.8  -4.05788   TCCAGGCGATCAACG          GAGGCGATGC GCGCA GCATCGCCTC          TTTCGTTTGCGCCGA
  BPSL2636   6  57 138 3160949 .. 3160969 +  -9.7  -3.05384   GCGCGACACGCGCTC            GATGAGCCG CTT CGCCTCATC            TTCCGTGACGACGAA
  BPSL2632   2  47 304 3157015 .. 3157026 +  -7.2  -2.52464   CCGCTGCGTGTTCCC                GCGC TATC GCGC                 TCCGTTCGAACGCGC
  BPSL2607   3  62  35 3128529 .. 3128567 + -10.9  -2.95091   CGCCATGCGTCGCAT  GAAAAAGGGCGGCCCGCG CATG CGCG-GCCGCCCTTGCCC   TGTCTCGCTTCCAGT
  BPSL2601  10  64 184 3121222 .. 3121273 + -10.9  -3.19157   CTCGCCCGCCGCATA GGCGTTCGGCT-CGTCGTGCGCGTA ACGG TACGCGTG-GCCGTAGCCGAGCTCC TTCATCAGCTTCGTC
  BPSL2601  10  64 378 3121416 .. 3121449 +   -11  -3.20382   AGAGCACCGCCTGCG    CGAGCGCGAGCTCGCC CTCC GGCGAGC-CGAGC-CG     TTCGTAGGTCTGCGC
  BPSL2593   2  58  86 3114443 .. 3114455 +  -3.3  -3.91911   CGACGAGCGCGAGAG                CGAAC AAG GTCCG                TTTCATTGCCCTGCC
  BPSL2569   5  52 259 3098722 .. 3098737 +  -4.6  -3.50335   TCACGGCACTATCCC              CGGCAG AATA CTACCG               TTCCTCTTTATCGCC
  BPSL2559   3 100  25 3088768 .. 3088785 + -14.1  -5.71712   TCGCGCCGATCGAAA             GCGCCCC GCTC GGGGCGC              TTTTTTTATGTCCGA
  BPSL2555   2  83  -9 3084612 .. 3084659 + -14.9  -3.64703   GGGCAGCACCAGCGC GGTCGGCTAGCGCCGGCTCGTCG CCGA CGAC-AGGCGG-GCGAGCCGGCC TTTGCGTCCGCAGCG
  BPSL2550  10  74 103 3078606 .. 3078618 + -10.5  -3.84808   TCCTTTTCCGGCGGC                CGCGC GTC GCGCG                TTCTTCTGCCTTCCG
  BPSL2533   8 100 316 3054629 .. 3054655 +   -21  -2.56596   CGCTTCGCCCCAACC         CAAACGGAGCGC GAC GCGCTCCGTTTG         TCGATTCGTCGACGG
  BPSL2525   5  63 213 3043485 .. 3043521 +    -3  -4.17556   TCAGGTTGCACCCGT   TCGGATC-GCCCATG TCGCCCTT CCTGCGCAGATCCGA    TTTCTTGCCGCTCTG
  BPSL2525   5  63 341 3043613 .. 3043633 + -10.4  -3.28712   TGGTCGTTCAGGATG           C-CGCCCGG CATG CCGGGCGAG            TTCTGCGCGAACGCG
  BPSL2506   7 100  88 3021034 .. 3021055 + -10.9  -4.84918   AGGCTGCTGACGAGA           CCCACGTTT TTCG AAGCGTGGG            TTTTGTCTTTATGGA
      dadA   7  55 411 3010970 .. 3010985 +    -6  -3.36968   GTCGACCACCGCCGA              CAGCGC GCGC GCGCCG               TTCTCCAGTTGCGTC
  BPSL2494   6  87  71 3007407 .. 3007438 + -18.6  -2.73124   CTGGTCTCCGGTTTG      CGCCGCCGCACGCG GTCG CACGGGCGGCGGCG       GTTTCGACCGTCGCG
  BPSL2487   4  59 425 3001915 .. 3001927 +  -6.2  -3.74519   GCGAACTTTTGCAAG                GCGG CGATC CCGC                TTTGCTGAGCCTGTT
  BPSL2484   3  60  99 2998195 .. 2998211 + -10.8  -2.70932   ACCGCCGCAAAAAAA              GCCGGC GCGCA GCCGGC              TGGTTCGGGGCGAGC
  BPSL2472   7 100  37 2982605 .. 2982620 + -11.8   -5.1675   AAGCAAACGAAAAAA              CCCGCG AATT CGCGGG               TTTTTTCATGGGTCG
      fumC   6  83 381 2977475 .. 2977494 +   -15  -3.65902   ATCTTCACAAAAAAA            CGCCGCGA TCGT TCGCGGCG             TTTCACTCGGCTCGA
  BPSL2457   6 100 149 2963301 .. 2963321 + -15.4  -4.67038   AAGCGGCCAAGCAGA            CGGGGCGC ATGCG GCGCCCCG            TTTTCATTTTGCACG
  BPSL2447   6  79  85 2951991 .. 2952039 + -11.1  -3.91352   GCCGCCTTCAGCGCG GCCTTGCCGA--GCG-C-CGCGCCG AAG CGGCGCGCGACGCGATCGGTCAGGC TTTCCTTGACCGTGT
  BPSL2423   5  73  12 2930184 .. 2930229 + -14.1  -3.15579   CTGACGCCCGCACGC GGCGAA-CG-AGCCGCCGCGC CGCCCC GTGCGTCGGCTACGTTTCGCC TTCATCGCGCCTTCG
  BPSL2418   7 100  68 2921735 .. 2921792 + -11.2   -5.0133   TTGATTGCGCTGGTC GG-CGGATCGGCGC-TG-ACGGCGCGCGG CCG CCGGTCGCCGAACGCGCGCCGGTCCGATC TTTTTTGCGCGCATA
  BPSL2414   1  49  87 2918324 .. 2918351 +  -7.7  -2.52464   CCGCGCGCGCCGACT        CCCCGCGATTCC CGTAC GGAA-CGCGCGG        TGGATTCGGCGCGCC
  BPSL2409   4  49 -57 2913561 .. 2913610 +  -7.8  -2.52464   GCCGGCGCCCGCGCC CGCGCACGACCATAGCGACGACGA CGAT TCGTCGTCGG-ACGA-CGAGCGCG TCGCTTAAAGCCGCA
  BPSL2405   0 NONE
  BPSL2382   8  67 259 2878509 .. 2878541 + -13.4  -2.60723   CGATTCGAACCCATC     GCG-GC-GCGGCGGCG AAC CGCCCCCGCCGCACGC     ATTACTTCAGCGTCA
  BPSL2364   7  65 293 2858852 .. 2858886 +  -8.7  -3.74693   ATTCGGCGTGCGAAC    GCCGGGTTGTGATCGAG CTC CTCGGTCACGAC--GGC    TTTCGTCACGTGCAG
  BPSL2358   9  62 336 2852822 .. 2852832 +  -8.2  -3.57144   CTTCCCGCGAGCCGC                 GCCG CTT CGGC                 TTTCGCGATCGCGAG
  BPSL2330   8 100 328 2818588 .. 2818605 + -12.7  -5.52909   CTAGGCAAAGAAAAA             GCCCTGC ACTC GCAGGGC              TTTTTTTCGCTCTTC
  BPSL2326   1 100  66 2812259 .. 2812286 + -22.8  -5.40072   GCACGCTGGAAGCGA        GCCTCGGGCAGC GATT GCTGCCCGAGGC         TTTTTTTACGGGCGC
  BPSL2319   3  87 146 2801950 .. 2801979 + -18.5  -2.73364   CACGCCGCCGGCAGC       GCCGCGCGGCCTG CATG CGGGCCGCGCGCC        TCGTTCGCCTGCGCG
  BPSL2315   4  81 209 2796558 .. 2796577 + -16.4  -3.14878   GCGATCCGAAGCAAA            CGGGGCGC CGAA GCGCCCCG             TCTTGCATTCGCCGC
      phaP  13 100  34 2766471 .. 2766487 + -15.1  -5.14563   GCTCGTTTGGGGAAA              GCCGCGC ACT GCGCGGC              TTTTTTCATGGGCGC
  BPSL2295   7 100  90 2762455 .. 2762478 +   -11  -4.84918   CAGACTGCTGACGAA          CCCCACGTTT TTGT GAGCGTGGGG           TTTTGTCTTTCTGGG
  BPSL2282  10 100  87 2751724 .. 2751748 + -16.5  -4.76644   CGCAGGCAGGAAAAA          CGGCTCGTGAG TGC TTCACGAGCCG          TTTTTCCTGGGTCTT
  BPSL2268   8 100  53 2733038 .. 2733057 + -10.6  -4.90917   GTAAAAAAGCCAAAA            GCGCGGCC GAAA GACCGCGC             TTTTTGATTGGGTTT
 BPSL2255A   8 100  29 2721407 .. 2721422 + -11.8  -5.48825   TCAGCTGAAAAAAAA              CCGGCC TGCG GGCCGG               TTTTTTTACGTCCTG
  BPSL2247   7  70 448 2710386 .. 2710430 + -10.6  -3.56092   TCCAGGTGCGCGCCG AGACGCTCGAGCGCGACGACG ATTT CGTCGACGCGCT-GCGCCTCC TTTGCCGCATGATCG
  BPSL2236   1  38 149 2696164 .. 2696186 +    -2  -2.53876   TCGCGGGATTCACGG           TGAGCG CGACCGACAGC CGCTCA           TAGGTTGCGCTCGCG
  BPSL2211   3  56 116 2655403 .. 2655442 +  -8.5  -3.08679   CGCCGGCGAGCGCGC  CGGC-TCGCCATCCGGCC ATGGC GTCAGGATGTCGAAGCCG  TCTTCCGTCACGACG
  BPSL2206   3  63 397 2649371 .. 2649383 + -10.5  -3.30124   GAGCTCGGGACCGAC                GGGCG GCC CGCCC                TTGTAGCGCATGCCG
  BPSL2198   8  66 258 2640310 .. 2640341 +  -5.9  -4.11216   GCTTCGTCGAGAACT     GCGTCTCGATCCGGC GCGC GCCGG-T-GAAACGC      TTTTCCCAGTAGCCG
  BPSL2195   5  54 402 2635380 .. 2635393 +  -3.8  -3.72576   TCGCGCGAATCGCCC               GGAC ACATGC GTCC                TTTCATACGCGACGC
      aceB   7 100 105 2632541 .. 2632555 + -12.8  -5.24129   CGCCGTGCCAGCGAA               GCGCCC GCT GGGCGC               TTTTTTGTCGCGCGC
      aceA   5 100 159 2628132 .. 2628161 + -10.5  -5.75342   CGCCGCGCGACATTC       AAGCGCGCCGGTC CCTT GCCCGGCGCGCCG        TTTTTTTTGCGCGAC
      thiD   6  56 460 2620311 .. 2620335 +  -6.3  -3.53012   CGCCGTGGCCAATCG          TCGGGCGCG ATGAAGC CGCGCGCGG          TTTCGCGCCACCCCC
  BPSL2176   8  61 200 2614637 .. 2614676 +   -12  -2.52896   GCCTCGGTCACGTTG  ACGGCGGCGACGCGACGGG CGA TCCGCC-CGTCTCCGCCGA  TCCATTCGACGATCC
  BPSL2162   2 100  24 2596010 .. 2596059 + -23.4  -3.53012   GCCGCCGTGCCCGGG CCGCGGCTGCGCGCGGGGCGGC GCAATA GCCGCGCGCCGCGCCGCCGCGG TTTGCGGCAACGGGA
  BPSL2143   4  69 205 2574495 .. 2574509 + -12.8  -3.14881   AAAGCGCGTGCGTCA               CGCGCG AAG CGCGCG               TTGCTGCCGGCATTG
      smpB   5 100  90 2565091 .. 2565121 + -21.3  -4.25458   GCGCCGAAATCGAAA       CGGCCTGCTTCGA ATCAA TCGAAGCAGGCCG       TTTCTTCATGCAATT
  BPSL2134   4  70 -15 2563524 .. 2563571 + -13.5  -3.06133   TCCGCTCAACGCGAA CCTCGGCGCGCACTGAGCGCGGGC GCC GCCCGCG--CATTG-GCGCGGAGG TTGGGTCGGCCGTTC
  BPSL2126   3  54  41 2554119 .. 2554132 +  -2.3  -3.88787   ATCCAGCGACGATTG               CGCCA ACCA TGCCG                TTTATCCGAATCTGG
  BPSL2114   7 100  21 2541326 .. 2541347 + -15.1  -5.64274   CACCTCGCGTGTCGA           CGGGCCCGC TTCG GCGGGCCTG            TTTTTTTGTCGATCG
  BPSL2097   7 100  72 2517768 .. 2517804 + -20.3  -3.14132   TGGCTCGCGTTGCAA    TGAACACGCCACGCG GCGGTTG CGCGTGGCGTGTTCG    TTCATGCGCGGGCGG
  BPSL2090   7  70 473 2511068 .. 2511123 +   -13  -3.03124   CACCGCGACGCCCTG CCCCGGCGCCGGCGTACGCTGCG-GCG TAT CGCACGCGGCGAGCACCTGCATCGCGG TCTTCACCGATGCGC
  BPSL2080   6  51 462 2501051 .. 2501064 +  -3.7  -3.61894   CCTTTGGTCATCACG               GCGCC GGAC GTCGC                TTCTTCGAAAGCCTT
  BPSL2059   6  62 379 2465215 .. 2465248 + -10.2  -3.18582   TGCCCTCGCCCCCGC     GCCGACG-GCACGCG GCGCG CGCATGCACGGCGGC     TTCCTGCCTCACCTG
  BPSL2052   1  44 179 2456707 .. 2456721 +  -2.8   -3.1372   AAGGTGTGGACACCC               GTGC CCGCGAA GCAC               TCTTCGTCGACCGTG
  BPSL2037   3  61  44 2432910 .. 2432944 +  -3.5  -4.07526   CGGCGAGTGCGGCGC    TCGTCATCGCATTCGC AACC GCCAA-GCGCAGACGA     TTTCTGTCAATACTT
  BPSL2022   1  56 296 2417410 .. 2417430 +  -6.7  -3.36327   CTCGCCCGCGTCGGA            CGGGCGCGT CAG ACCAGCCCG            TTCTCCGTCGCGTAC
      glnS   5 100  42 2402581 .. 2402612 + -11.6   -5.1971   GACGCGGCGCCGAAA      GGAGAATGCCCGGT GCGA GCCGGGCATTTTCG       TTTTTCGTTTTTCGT
  BPSL2005   1  38  68 2390234 .. 2390254 +  -2.5  -2.70932   CCGGCCTGCGGCCGC            TCCGGTC AGAGGAA GACCCGA            TGCTTCCGCACGCGC
  BPSL1997   2  56 352 2382418 .. 2382460 +    -9  -2.82516   GGCTCGTCGACGATC AGCACGCGC-GGCGCGC-CG ATCAA CGCGCGCGCGAGCGCGAGCA TCTGCTGCTCGCCGC
      galU   3  47 442 2363861 .. 2363881 +  -4.6  -3.14132   GATCGTCACGCGATA           GCGGGCCTG CGTG CCGGC-CGC            TTCCTCGAAGCCGCG
       fsr   4  68  48 2355983 .. 2356004 + -11.5  -3.22884   ACGGGGGCGGCCTCG           GCGGCCCGA GCGG TCCGGCCGC            TTGGTGACTTGGTGA
  BPSL1961   5 100  66 2335794 .. 2335811 + -14.1  -4.70319   GCGAAGCGAAAAAAA             CGGGCGC CTCA GCGCCCG              TTTTCGTTTTGATGC
  BPSL1958   4  77 278 2332519 .. 2332551 + -16.3  -2.52464   CGGAAGACGCGACCC      CGCCATGCAGTGCCG ATC CAGCACTGCATGGCC      TACGTTCGCGAAGCC
  BPSL1953   2  78 383 2325957 .. 2326004 + -15.4  -3.20841   GTCCCGCCGCAGGCG CGTGCGCGTCGCGTTACGCGAG CGCG CTCACGTCGAGCGGCGCGCCCG TCTTCGTCTGGATCT
  BPSL1937   6  80  43 2308682 .. 2308709 +   -17  -2.77678   ACCGCTCGAAAAAAA        GCCCGCGCGAAC GGTA GTTCGCACGGGC         TCGTCTTCGATGTTC
      emrB   1 100  37 2283684 .. 2283705 + -17.3  -5.54907   GCGCACGAAGCAAAA           CGCCCGGCT GTCG AGCCGGGCG            TTTTTGTTTTGTCGA
  BPSL1904   5 100 150 2266917 .. 2266945 + -14.5  -5.14563   CGGCGCAAACAAAAA        CCGGCCGCGCG CCTGTCA CGCGAGGCCGG        TTTTTTCATGCGCAC
 BPSL1885A   6 100  22 2246858 .. 2246881 + -18.2   -5.4833   GCCGCCAAATCGAAA          GGGCAAGCCG CGAC CGGCTTGCCC           TTTTTTCTTGCCTGA
  BPSL1877   1  45 410 2236571 .. 2236593 +  -5.4  -2.78816   CGCGCGCGGCAACTC           GCCCGCCGTC AGC GATTGCAGGC           TCTCGTCGACGCTCA
  BPSL1868   0 NONE
  BPSL1859   3  45 147 2213712 .. 2213746 +  -6.6  -2.51257   GTCGATCGGCGCGCA   TGCCGGCGAATCGACGC TTGC GCGTC-AT--GCCGGCA    AATCTTTTTTTCGGC
  BPSL1852   4 100 165 2208010 .. 2208027 + -12.7  -4.54727   AGTTTCAAAGCAAAA             CAGGCGC TTCG GCGCCTG              TTTTGCTTTGCGCAC
  BPSL1845   4  45 393 2199461 .. 2199478 +  -5.5  -2.73875   CCTCGACGCCGATCG             TCGCCGA CGCC TCGACGA              TCATCTTGCCGAGCG
  BPSL1806   2  44  15 2154755 .. 2154779 +  -5.5  -2.62184   ACGGCGCGGTGACGC          CGCGCCGCGTC CCG GACGCGAATCG          TCCTATCGCGGCCCG
  BPSL1797   5  56 128 2139433 .. 2139446 +  -6.7  -3.40403   ACGACTTCAGCACCG               CATCG AGCA CGATG                TTCTGATACGACACG
  BPSL1780   3  66  30 2117631 .. 2117664 +  -4.6  -4.17701   AACGTCCGACAGTTG    CGACC-CGGAGC-CTGG GAT CCGGAGC-CTGCGGTCG    TTTCTCGTTTCTCGC
      cobB   6 100  -9 2094030 .. 2094088 + -25.2  -2.75844   GCTTTTCGCGGGCGA CGCGCCGTAAGCCGCGCGCCGCGCGTTC ACC GAAGGCGCGCAGCGCCGCTTGCCGCGCG CTTTGGGCTCGACGG
  BPSL1764   4 100  -5 2080036 .. 2080077 + -19.3  -3.14211   CGCTTCTATTCGCAG CCGTGACGCTCGCCGCGCG CGAG CGCGCGGCGAGCGGCGCCA  TTCATCGACAGCCGT
  BPSL1754   3  72 345 2068757 .. 2068795 + -14.4  -3.02511   GCGTCGCGCGGTGCG   CGGCGAGGCTCGCGAGCG ATT CGCCGGCGGGCATCGTCG   TCTTGCCCGCGTAGC
      arcC   3  73 203 2058888 .. 2058946 +   -13  -3.28924   CACTCGGCCTCGGCG CGGGCCGCGCGGCTCGTCGCGATCGCCG CGCGC CGGCTG-CTC-ACGCGCCGCGCCGCTCG TTCTGACGGCGCGTC
  BPSL1730   2  55 416 2039944 .. 2039965 +  -6.5  -3.40403   CGCCGCGACGTTCAG           CACGATGAC CACC GTCGACGTG            TTGTACTCGGCCGAA
  BPSL1708   2  58 137 1992876 .. 1992896 +  -6.7  -3.50393   GCTTCCGGCAAACAG            TGCGAGGCG CAG CGCCGCGGA            TTATCTCGAATCAGC
  BPSL1696   8  68 465 1976402 .. 1976417 + -11.8  -3.22298   CGCGCCGAAGCTTCT              CGGCCG TCGC CGGCCG               TTCATCCTGGATCGC
  BPSL1687   2  60 173 1967740 .. 1967774 +  -8.4  -3.40371   GCAAGAAGGCCGGCA     CCCGCGCCGGCGAG CACGAGA CGCGTTGGCGCGAG     TTGCTTCATCGCATG
  BPSL1672   4  57 321 1952392 .. 1952433 +  -3.5  -3.79747   CCGATCTGCAAGGTC TTGCGGATTGCGCCGTCGG GCTA CCGACGCCATGCTGCGCAG  TTTCGTGATCCGTCC
  BPSL1656   7  52 392 1919759 .. 1919769 +  -6.8  -3.17194   GAACGATTCGATGTA                 CGCA TTC TGCG                 TTGGCTTGCCCGCCT
  BPSL1622   3  77 261 1880343 .. 1880379 + -13.7  -3.39142   CGGCGCAGCGTCGGG   CGCGCCGTCACGGTCG CGAGGC CGTCCGTG-TGGCGCG    TTCATTCACTGTGCC
  BPSL1613   1 100 -27 1870423 .. 1870465 + -22.1  -3.05463   CGTCGCGTGCTGGCT GCGCGCGTTGCAGCCGC-ACG TGG CGTAGCGGC-GCATCGCGCGC TTCGGTGGCGGGCAT
  BPSL1597   3  58 165 1850601 .. 1850616 +  -8.2  -3.33696   AAACGGATGCACGCA              CGGCCG GTGA CGGTCG               TTCATTCGCGCAACG
  BPSL1569   8  85 -17 1824819 .. 1824847 + -15.3  -3.64703   GCGCGCGTCGTGCTC       GCGCGCGCGCCG GACTGA CGGCGCGCG-GC        TTTCGATCGGGCCGC
  BPSL1564   4  58 197 1815170 .. 1815222 +  -8.3  -3.34344   CACTGCCGGCAGGCA CGGC-CG-CG-GCGCCCGATGCGCCG CGCC TGGCGAGGCGGGCGCTCGTCGTGACG TTGATTCCGCGATCG
      potI   4 100 144 1808691 .. 1808717 + -19.4  -5.14563   CGAAGACCCAAAAAA         GCCCGGGCGGTT GAA GGCCGCCCGGGC         TTTTTTCGTCAACGC
  BPSL1552   8 100  31 1802052 .. 1802078 +  -7.3  -5.86965   AAAAGTGTTGGGGTT        GG-CGGCACG GCTTCATG CGTGCCGTCC         TTTTTTTTAATGCGT
  BPSL1544   2  91  89 1790536 .. 1790550 + -12.8  -4.28774   GCGCTACGCGCCTGC               CGCGCG TCC CGCGCG               TTTTGCATTGCGTGG
  BPSL1487   5  51 224 1725789 .. 1725813 +  -6.4  -3.15544   GCTGAACGTCGGCTG         CACGCGCGACG AAAT CGTCGAG-GTG          TTCATGCAGATGGCC
      clpB  12 100  80 1723437 .. 1723456 +   -15  -5.40072   CCCTTGAAAGCAAAA            CACCCCGC GCAA GCGGGGTG             TTTTTTTCGCCGGCG
  BPSL1464   6 100  76 1699599 .. 1699633 + -22.3  -3.63744   CGGAAAGTCAGCGAA    CGATGCGCCGCAGGCC GACA GGC-TGCGGCGCATCG     TCTTTTCGGCAACGG
  BPSL1453   3  69  -2 1690917 .. 1690942 +  -8.1  -4.15044   TGGGAAGGAGCCGAG         TGAGCGCGCTG GGCG CTGCGCGCGCG          TTTCTTCGCGCGCGG
      ansB   3 100 123 1684880 .. 1684897 +  -8.3  -5.28176   ACGCGCAAGAAAAAA             GCGGACC CGAG GGCCCGC              TTTTTTCTCGATGAC
  BPSL1444   5 100 129 1681334 .. 1681360 + -19.5  -3.32844   TTCGCCCAAAAAAAA         CGGCGATGCGC GTCAA GCGCATCGCCG         TTCTCGCGTCGGCCG
  BPSL1432   3  50 277 1669987 .. 1670020 +  -7.9  -2.64616   ATGCCCGTGTGCGGC     AGCGCGTCGTCGGCG GCTT CGCGGGTGTCGCGCA      TCATCTCGATCAGCG
  BPSL1417   9  71  54 1654524 .. 1654541 + -12.7  -3.27298   TCGGACCAAAAGAAA             GCCGCTC GTCG GAGCGGC              TTGCTCGTTCGCGGC
  BPSL1412   2  87 303 1644881 .. 1644933 + -19.1  -2.70932   CACGCCAACGCGCAT CTCG-AGCCG-CGCGGACGGCCGCG CCTCT CGCCGCCGTCCGCGTCGGCCGCGCG TCATTCGCCGAGCGC
  BPSL1399   9  69 434 1628119 .. 1628135 +    -5  -4.36595   TGATCTTGTCGAGCG              CGCGGC TGAAC GCCGCC              TTTTCGCTTTCGCTC
      uppP  10  79 312 1614445 .. 1614464 +  -4.2  -4.87273   TATATCAACTGCTTA            CGCTGC CTTCGACT GCGGCG             TTTTTATCGCCTCTT
  BPSL1377   3  48  78 1606670 .. 1606685 +    -6  -2.87564   AGCTTGACGCTAATG              CGCGCG GATT CGGGCG               TGTCTCGGGCGATAC
 BPSL1371A   2  47 -16 1602400 .. 1602420 +  -3.9  -3.33696   CCCTCCGTTCGTGCT            CGCCTCGAT CAT GTTGACGCG            TTGCTTGCAACGGAA
  BPSL1340   2  42 155 1566229 .. 1566273 +  -4.8  -2.59431   ATTCGACGCCGATAG GGCGATCCGAGCGCCCACCTGC CGG GC-GGCGAGCGCA-GGAACGTC TGAATTCTCGACGGC
  BPSL1320   5  64   1 1542458 .. 1542507 + -12.8  -2.64616   ACCGTGATTCACTGA GCGGTGCGCGTCGCCCGGCACGGCC GTC GGCCGCGC-GCGCGGCG-G-GCCGC TCGTGTCGCTCGCGC
  BPSL1316   6  52 259 1537766 .. 1537785 +    -7  -3.18264   GGGCGGATTGCATCG            CGCCGGCG GTCG CGGTGGCG             TTCGTCGCTGCGGCC
  BPSL1316   6  52 450 1537957 .. 1537967 +  -8.2  -2.79183   GAGGCCGGCGTCGAT                 GCCG AAC CGGC                 TGTCGTCGCCGTCAC
     glmS2   7  95 186 1533342 .. 1533358 + -15.1  -4.21194   CGGCTCGGCTCGGCT              CGCCGCG CGG CGCGGCG              TTTTCGCTCATGCGC
  BPSL1298   4  62 249 1512755 .. 1512809 + -11.9  -2.71712   CCGTGCGGCCCGACG GCGCCGAGCCGCAAGCCGCCGC-CGA GGGA TCGCGCGAAGGCGCGCGCCTCGGCAC GTTTGCAGCGAGCCG
  BPSL1285   5  79   7 1497267 .. 1497277 +  -8.2  -4.36914   GTCGAATGACGGTGG                 CCGG CAG CCGG                 TTTTGTCGCGGCAAA
  BPSL1279   1  52 229 1482671 .. 1482681 +  -8.2  -2.79183   GGCGCCGACGAAGAG                 CGCG ACG CGCG                 TATCGTCGAAGTAGC
  BPSL1275   5  93  66 1478419 .. 1478477 + -19.6  -2.78679   CGTATCCTTTCGCGG CGGCGCGCGTTCGCCGC-GCGGCGCG CCGCCGTAT CGAGCCGCCGCGTCGAGC-CGCGCCG CTTTCGCTCAGCGCC
  BPSL1264   7  66 406 1461125 .. 1461148 + -11.6  -3.20991   CGGGACGACCGGCGG          CGGGCCCCGG ACGA TCGGGGCGCG           TTGCGTTGCGTTGCG
  BPSL1261  12 100  93 1456151 .. 1456177 + -14.5  -5.12068   CGGTGGTGAAGAAAA         CGGCAAGCGGA ACACG TCCGTTTGCCG         TTTTTGTTGCGTGTC
  BPSL1242   9 100  60 1427226 .. 1427252 + -15.9  -5.08824   GGTCTGCATGAAAAA        GCCGGAGCGGCG TTGT CGC-GCTCCGGC         TTTTTTGCGTCGGGC
  BPSL1238  12 100  56 1423060 .. 1423116 + -27.2  -2.79098   GCGCCGTCTTGCGCG CCGCGCGGGCGCGTGCCGCTG-CGCGC GGTG GCGCGTCGGCGGCGCGGGCCGGCGGGG TGCTTGATCGCTCGC
  BPSL1238  12 100 171 1423175 .. 1423211 + -13.5   -4.3739   CACGCGCTTACCCGC    GGCGGCGCGTGCGCGCG TGC TGCGCGTTCGCGGCGCG    TTTTGTCGGAGGCTA
  BPSL1233   4  70 264 1418177 .. 1418225 + -11.1   -3.5764   CGCCGGCGTTCCCGG CGCGAA-GCGCGCGTCA-G-GCCG ATCG CGGCGCGTGACGCGCGAGTTCGAG TTTCGCGATCGCGTT
      leuA   5 100  59 1386254 .. 1386283 + -19.3  -4.72272   GGCGCGCATGAACGA       CGCCCCGCG-GGCT AGA GGCCTCGCGGGGCG       TTTTTGCTCGACGCG
  BPSL1184   2  53 379 1368763 .. 1368787 +  -3.4  -3.75629   TCTCCTGCTCGTCGC         CCG-GCCGGGC ACCC GCCCAGAACGG          TTTCCATTCGGCGTC
  BPSL1138   4  90 188 1324845 .. 1324882 +  -2.7  -5.46129   TCAAACGAAATAAAA   ACGCACTGAGATTCTTGT ACC ACAAGGTTCTCAGC-CGA   TTTTTTGATTTCTTC
  BPSL1125   8  72 211 1309567 .. 1309577 +  -6.8  -4.20918   GTTCAGCATCGTTTC                 GCGT CGC ACGC                 TTTCTTGCGCTTGCC
  BPSL1123   9  84 175 1307664 .. 1307682 + -17.4   -3.2048   GCACATGCATGCGGC             GCGGCGCG TTG CGCGCCGC             TTGATGCCGTTTCCC
     rhlE2   8 100  51 1292863 .. 1292894 +   -26  -4.56597   CCGGATCGGTGGGAA      GAAGGGGCGCACGC GCGA GCGTGCGCCCCTTC       TTTTTGGCGCGGCGC
  BPSL1108  11  82 251 1281616 .. 1281647 +  -4.3  -4.96848   CGATCGATAAAAAAA      CCTCGC-CCCGCAT TACGC ACGCGGGCGAGGGG      TTTTTCTCTCGCCGC
  BPSL1105   9  77 221 1276521 .. 1276577 + -12.8   -3.6502   CACGGGTTTTGGCGG CGGTGCGCTTCGCGCTCAGCTTGAGCG CGGC CGCTTTCGC-GGGCGCGGCGCTCGCCG TTTCGCTGCCCGATG
  BPSL1102   7  64 459 1274215 .. 1274234 + -10.6  -3.13403   CGAGCGCCTCGCGCT            CGGCGGGG ACTT CGCCGCCG             TATTGCTCGAGCAGG
  BPSL1093   4 100  38 1264412 .. 1264463 + -25.2  -3.14132   GGGCCGGCCGGGCGT GCA-CGTGAAAACGCCCGCGGCGCG CGT CGCGCCGCGGGCGTCGTAACGGTGC TTCATGAGCCGGCCC
  BPSL1078   0 NONE
  BPSL1063   9  74  57 1229027 .. 1229062 + -15.4  -2.67017   TCGCGTGCCTGCGTC    TGCTCGCGCAGC-ACGC CAC GCGTCGCCGCGCGGGCG    CTTCCTTCTCAGCTT
  BPSL1047   5  79 300 1217625 .. 1217683 + -11.8  -3.89346   CGCGTAGAGCGCGAT CG-TCGGC-CCGTGCTGCGGCGCGATG CCGAAGAT CAGCGCGACG-AGCGCGGCGCCGAGCG TTTGTCCGGTGAGCC
  BPSL1040   8  86 274 1212117 .. 1212137 + -18.3  -2.94695   TTGCCGGGCGGCGGG            CGGGCGTCG CCT CGACGCCCG            TGTGCTTCGTCGTGC
  BPSL1037   6  54 102 1207957 .. 1207975 +  -8.8  -2.81045   AGCGTGCTGAGCGTC             TCGGCGGC GTT GCTGTCGA             TCGTGTTGTAGGTGA
     glnB2  11  89  16 1196679 .. 1196731 + -17.6  -3.22298   GGCCGCGCCGCTTCG GCC-GGATGCCGGCCGAGCGCGCGG CGTG CGGTGCGATCGGCCGGGTTCCCGGC TTGCTGCTCGATCGG
       ppa  10 100  45 1191488 .. 1191517 + -21.5  -4.86731   ATGGGTCACGCGAAA       CCGCGCGCGCCTCG TCA CGAGGC-CGCGCGG       TTTTGTTTGGCGCGC
  BPSL1017   4 100  75 1187029 .. 1187049 + -16.1   -4.4078   GGCGGGATGAAGAAA            CGGCGGCCT CGC GGGCCGCCG            TTTTCGTTGGGGCGC
  BPSL1004   6  64  29 1169071 .. 1169101 +   -11  -3.16421   AGCGTGCGCGTTCGG       TGCGCGCGTCGCTC ATC GGGCGGCGTGAGCG       TTCGCTCGTTGTTCG
  BPSL0997   9  65   4 1159463 .. 1159520 + -11.8  -3.03441   GTGAAGCCGTGACGC CGCGCGCGGGTGCGGCGGGTGCG-CGGC GGCG GCCGACGCTCGTGACGTGCGCG-GCGCG TATTACGCCGTACTG
  BPSL0989   8  59 141 1148163 .. 1148182 +  -4.2  -3.98627   TCTGCGTCGGCACGT            GATCGCGG CTGC CCTTGATC             TTGTTGTCTTCGTCG
  BPSL0981   5  74  48 1140141 .. 1140188 + -12.7  -3.55622   GGCGCATCGCGATTG CCGCCG-CTCC-AGGCGGGCGGGC GCG GCGCGCC-GCTTCGGCGACGGCGG TTTGCGCGCGTTGCG
       lgt   4 100 305 1130678 .. 1130696 + -17.4  -4.19817   GCCCCCAAGAAAAAA             CGCCGGCG CAT CGCCGGCG             TTTTGCATCGATCGC
  BPSL0967  12  68 104 1125939 .. 1125992 +  -7.9  -4.00042   GTTGCGCGCGCAACC GTCGGACGCGGCGCTGC-CGGCGC GCCGTCG GCGCCGCGCGTCGATGCGAACGGC TTATTTGCTCGACAG
  BPSL0961   3 100 142 1120273 .. 1120291 + -13.1  -5.23316   CAAGACAAAAAACGA             CGCCGGC GACGA GCCGGCG             TTTTTTCATGTCGTC
  BPSL0950   4  58  66 1110697 .. 1110715 +  -4.4  -3.86346   ATCTCCGAGCGCCGC             GCCTGCCG GCT TGTCGGGC             TTTCTCGCAGCGTGC
  BPSL0944  14  89 136 1102257 .. 1102295 + -17.7  -3.32844   GGTTTGTCTCAAGCA  C-TCTCACGGGTTTTGAG AATT CTCAAAGCCCGTGAGAAG   TTCTGACGTGCGACG
  BPSL0934   3  65 -60 1086784 .. 1086820 +   -10  -3.40403   CCATTTTCCGCAGCG   CGAGGCGGCCGCGCGCG TCGC CG-GCGCGATCGTCGCG    TTCTGCTCGGACGCG
  BPSL0931   3  75  47 1083801 .. 1083853 + -15.3  -2.71364   ACGCGCGCGCGCCGA GCGCCGATGCCTCGCCGCGCTCGCC GGC GGCGCGCGGGCCGATGCGTATGCGC TCCTTCAGGAAATCG
  BPSL0928   5  58 301 1082522 .. 1082532 +  -6.8  -3.56643   GGCCCTCCGAGCTTA                 CCCT GAC AGGG                 TTTCCGCCGTGTCGC
  BPSL0924   6  58  15 1078011 .. 1078022 +  -7.2  -3.53012   GGCGGGCGCGGCGGG                CCGC GGGC GCGG                 TTTGCGAGCCGGCAC
      nadC   6 100 101 1067356 .. 1067384 + -23.1   -5.1101   AACGGGCCGAGGCAA        GGCCGCCGGCGCG TGG CGCGCGGGCGGCC        TTTTTTGCCTCGTGA
  BPSL0902   8  74  35 1053988 .. 1054034 + -12.8  -3.59979   GGGCCGGGGACGGGG CGGAGCCGCGCGCGCGGGAGC GGCGGG GC-CCCTCGCGAGCGTCGCCG TTTCGAATCAGCCGC
  BPSL0892   9  77 283 1036727 .. 1036780 + -15.9  -3.01712   GGCCGCCGCTCGGCT GG-ATCGGGCGGTTGCGCGGTGCGTC GAG GATGCGCGGCGCATGCGCCCGACGCC TGTTCAACCGGCGCG
  BPSL0889   3  55 -50 1032593 .. 1032623 +  -9.7  -2.78384   CGCGTTCGCGCCCGA      TGGTC-G-GCGCGCC GGC GGCGCGCTCAGGCCG      TGTGGTCGACGCCGA
  BPSL0886  10  57  61 1028576 .. 1028624 +  -9.4  -3.06183   CAACGGGCCGCGGAT GCCCGTGCGTTGCGTATGGCGGC CTGG GCCGCCGCG-GCGGCGAACGGGA TTCAGTCGCGGTGCG
  BPSL0881   6 100 276 1023046 .. 1023093 + -22.6  -2.90496   TGCGCATCGGCTGAA GACGACGGCGGCGCATCGGCGC GCGT GCGCCGATGCGCCCGCGCCGGC TCGTTTCGCACCAGC
  BPSL0873   6  93 161 1014344 .. 1014373 + -19.3  -2.53911   GCCGCGATATGAAGA       CGCCCGCGGATGC CGTC GCATCCGCGGGCA        TGCCTTCCCCATTCG
  BPSL0858   8  63  83  998578 ..  998606 + -10.2  -3.28712   GGGCGCGCTTGTTGC       GCCGGCCGCGCCG ATCG CGGCGCCG-TGGC        TTGTGGCGCGGGCAG
  BPSL0855   5  51  81  995451 ..  995494 +    -6   -3.1552   ATGGGCGCCGCGCGG GGGCGGCCGAATCGCCGCGCG CGATC CGC-CGGCG-TTCG-CCGCGA TGTTCGTGCCTGCGC
  BPSL0851   7  81 341  990772 ..  990828 + -11.4  -3.90112   GGCGCCGGCGAAGCG TCGCGGGCCGCGCGCGTTATGCCGCCTC GCC GCGCCAGCGCA-CGCACGCGGCC-GCGA TTTCCTTCGCGAGCG
  BPSL0845   2  68 433  985801 ..  985817 +  -7.9   -3.9461   GCCGGTGCGCGTGCG              GGCGCAG CAT CTGCGCG              TTCTTGTTGCCGAGG
  BPSL0837   2  46 177  973850 ..  973874 +  -5.5  -2.80816   ATTCGCCTCGGCTAC          TCGGCGAGCGC CGC GCGTGCGCAGG          TCTCGTCGGTCACGA
  BPSL0833   6  51 327  968609 ..  968630 +  -2.2  -3.64103   GAGCCGCGCGTCCTT           CGC-GCCGA TCTGC TCGGCCGCC           TTTCGGCTGTCGATA
  BPSL0833   6  51 462  968744 ..  968762 +  -2.2  -3.73068   GCTGTCGCCGAACAC             GAGCAGCG GCC CGTAGCCC             TTCTTCGATTCGAGC
      fghA   3 100  68  956252 ..  956281 + -19.3  -4.56597   CGCGCATGACGAAAA       GCCCGCACGGCTC GAGA GAGCGGTGCGGGC        TTTTTGCCGGCGAGC
  BPSL0802   4 100 197  931361 ..  931391 + -24.1  -2.86676   GTCCCCAAACGACAA       CGCCCCGTCACGC ATCAC GCGTGACGGGGCG       GTTTCACTTCGTCAC
  BPSL0787   3  93   3  916425 ..  916445 + -19.7  -2.78816   TCGGCGCGGTTGATT            CGCGGCGGC ACC GCCGCCGCG            TGTAATGGGGCGTGA
  BPSL0770   5  75 144  896173 ..  896191 + -11.6  -3.67296   GGCGGACGATGCACT             GCGCAGCG CAG CGCAGCGC             TTTGCATAGCTCATC
  BPSL0738   8 100  47  854082 ..  854120 + -12.5  -4.57304   TCAAGCAAGCGTGAT  TGCGAACTCGGCGC-TGC GCGA GCAAGCCCCGAGTTCGTG   TTTATTTACTTCGAT
  BPSL0731   3  49 290  845629 ..  845643 +  -5.6  -3.13522   ATTCGTACGCGCTCA               CGCCGA GTA TCGTCG               TCTTCCTGGCCGCGT
  BPSL0718   7  75   9  822390 ..  822423 + -15.9  -2.78384   CGATTGACGATCGAG     GGC-GGCGGGCCGGGC CGC GCGCGGCCCGCCTGCG     TGTGCTCAGCCGCGC
  BPSL0710  11  66 429  814141 ..  814186 + -12.3  -2.81413   GGGCGACGCGGACTG TCCCGGCGTGCCGCCGCGGGG GGCG CCCGGCGCCGACGCGCCCGCA TCGTGTTGCTTGATG
  BPSL0705   8 100 107  806492 ..  806515 + -19.6  -3.83026   CGGAACCGCAACGCA          CAGGCGGCGC GCGA GCGCCGCCTG           TTTGGTGTGAGACGC
  BPSL0702   7 100  11  801797 ..  801851 + -21.4  -3.16564   CGTAAGCGGCGCGGC CGACGCG-GCGGCGCGCTCGATCGCG CGGGC CGCG-TCGCGCGCGGCGCTCGCGCCG TTCGTGGCGTGCACG
  BPSL0694   8  62 332  791858 ..  791899 +  -9.9  -3.09492   GCTGGCTTGCCGCGC GCGGCGCGCGATTGCCGCGG CCG CCGTTGCCCGCGC-CGCCGC TGTTGCCGTTGCCGC
  BPSL0689   8  65  99  786656 ..  786681 + -12.5  -2.77899   TGATCGATCGCAAGG         CGGCGTCGCCG ATTT CGGTGACGCAG          TACTTCCTGCCGGAG
      ribB   8  56 451  773771 ..  773785 +  -2.7  -3.79113   TGTTCGACACGACCG               CCGCG GGCAA CGCGA               TTCTTGTCAGCGCGT
      gloA   6  74  21  755027 ..  755085 + -14.6  -3.05384   GTCTCGCCGGCGCGG CGTGCCGCGC-CGGCCGGCGGCCGGGCGCG CGA TGTGCTCGG--G-CGGCCGCGCGCGGCCTG TTGCATGACCGGGGC
  BPSL0655   4  90 201  745071 ..  745123 + -17.7  -3.53012   CTGCGGCGCGATTGA CGGACGCG-TGACCGCCTCGCGCGG AGGAC TCGCGCGGGGCGG-CATCGCGAACG TTTCGAGCGACGGGC
  BPSL0631   8 100  51  715014 ..  715035 + -15.1  -4.56597   GGTTGAACGAGAAAA           CGGGGTCCC GGAC GGGGCCCCG            TTTTTGGGGGAGGGC
  BPSL0626   5  64 425  710234 ..  710283 + -10.6  -3.14931   AGACGCAGATACTCG GGCG-CGCGGCCGCCCGCGATCGC GAGC GCG-TCGTAGCCGGTCGCGTCGGC TTCGTCGAACGTCGC
  BPSL0609   4  75  93  688645 ..  688700 + -15.5  -2.79188   CGGACGCCGCATGCG CCGCGC-CGC-GC-CG-GGCGCCGGCC GGCCGG GGCCGGGGCCGCGAGCCGCGTGTGCGG TCGTTCCATTGCGTC
  BPSL0602   2  45 287  679332 ..  679345 +  -3.7  -3.14132   TCGGCGATCAGCACG               GCCGC CGCT GCGCC                TTGCTCGGCGAAGCA
 BPSL0586a   5  56 205  651872 ..  651908 +    -3   -3.7732   AACCGTGCTTTCCAG   CTTTGTGTGGCCGAGCAG CAA CTGCACGGCT-CG-AAGG   TTCTTCGTCTGCCGG
  BPSL0579  10  90  27  642726 ..  642773 + -15.5  -3.81428   GGGCGCTCGGTCGAT CGAGCCGTCGCCGGCATCCGCC GTTCG GGCG-AGGCCGGCGATGGGGCG TTTCGGTTGATTCGT
 BPSL0574A   4  56 197  633658 ..  633669 +  -2.2  -3.99062   CCATCTTTCAAGCCA                TTCG TTTT CGAG                 TTTCTCGTACATCTT
  BPSL0562   5  56  73  616152 ..  616189 +  -3.3   -3.8901   GCCAAGGCCATCCCC   GACAG-GCCCCACGAGTT TGA GGCTCGTGGGGAGCTCGC   TTTCATGCTTTAACG
  BPSL0559   7  54 431  614352 ..  614369 +  -5.5  -3.55444   CTTCACGGCCGTGGT             GATGTCG CGTT CGCCATC              TTTCGAGCATCGGAC
  BPSL0556   4  52 239  612412 ..  612430 +  -4.5  -3.60792   CGTCGCCATCGCACT             CGAGGCT AGTCG AGCGTCG             TTTGCCCCTTCCACG
  BPSL0543   5 100 102  595696 ..  595721 + -12.5  -4.92828   GGACGAAAAAAGGAA         GGCCGCGTTCG ATGA CGCATGCGGCC          TTTCTTTTTGGATTT
      mutY   5  67 111  580754 ..  580785 + -10.1  -3.57144   GGGGCACGGCGGCAT     GCGGAC-GGC-GCGC AGGG GCGCGGCCCGACCGC      TTTCGCGATGGCGCG
       fdx   6  82  42  571340 ..  571368 +   -16  -3.39288   CCCGTTCGCTGAGCG       CGGCGGTGC-CGG TTCG CCGCGCGCCGCCG        TATTGTTCCGACGTC
  BPSL0506  10 100 190  556557 ..  556592 + -14.7   -4.4078   ATCGCGCGTCGCACC    GGTCG-TCGCGCGGCG GCGTG CGCCGCGCGAGTGTCC    TTTTCGTTCGCCCGC
  BPSL0499   2 100  17  545868 ..  545892 + -20.1  -3.06183   GCGGCGACGCGGCCG          GCCGAATCCGC GAG GCGGATTCGGC          TTCGGTCCGGATGCG
  BPSL0499   2 100  71  545922 ..  545944 + -13.4  -4.76041   GGGGAACACGAAAAA           CGGCTTGCGG ATA TCGCAGGCCG           TTTTTCCTGGGTGTG
  BPSL0472   3  57 310  513429 ..  513474 +  -9.6  -3.06162   GTGCCCGATCTTCCC CGCGCGGC-GTGCGC-GATCGC CGAT GCGCTCAGAGCGCGGCCGCGCA TGTTCGCATCACGTC
  BPSL0448  13  77 234  488032 ..  488065 +  -7.3  -4.56597   GAGTTGCCGTACGTA     CGCGCGGCGTTTGGCG GTG CGTCGCAGG-CGCGCG     TTTTTCCCGGCCCGA
  BPSL0440   9  68  49  481033 ..  481061 +  -8.7  -3.78409   CGGCGGGGGCTGAAG        CGGGGAGGCGG GGCGCGG CCGCCCGCCCG        TTTGGGTTCGATTGC
  BPSL0431   5  69  54  470728 ..  470746 + -13.8  -2.78715   ACCAAAGATCGGCAT             GCCGCGTC CGC GGCGCGGC             TGTGGTGCGCCGATT
  BPSL0395   0 NONE
  BPSL0384   9 100  26  416488 ..  416518 + -19.8  -3.04398   CCGGCCCTTCGGTAC       CCGAAAAGCCCGCG TCT CGCGGGCTTTTCGC       ATTTTGGGGCGCGGC
  BPSL0379   4  69 257  411851 ..  411863 +  -4.7  -4.37886   ATCTGCCATGGAATC                ACGCG AAA CGCGG                TTTTCTGCGAGATCG
  BPSL0374   5  58 179  405632 ..  405662 +  -4.4  -3.81137   GCGGTCACGCTGTTT       CGCTGCCTCGCGGT CTT GCCGCGTCGCCGCC       TTTCAGTCTTTCAGA
  BPSL0363   7  70  84  392625 ..  392642 +  -9.8  -3.63744   GCATCGCGCGAAAAA             GCCGGG ACATCG CCCGGC              TGTTTTGCAGGAAGG
  BPSL0343  10  74 281  364905 ..  364934 + -12.7  -3.53811   TTGCATGTCCGCCTG       GCGCGCCGCGCGC GTGC GCGCCCGGTACGC        TTTCGGCGAGCTGCC
  BPSL0336   7  57 405  359315 ..  359331 +  -5.8  -3.73302   CGGACGATGGCGGCG             CCGCAGC CGAC GC-GCGG              TTGTTCGGTGTGTTG
  BPSL0331   5 100 226  354764 ..  354787 +  -9.6  -6.06723   TTCTCATTCGATACG          CCGTTCG-CCT GTC AGGTCGGACGG          TTTTTTTTTGCGCGC
  BPSL0318   6  60 472  339776 ..  339790 +  -5.6   -3.8594   GCGGGTGTGCGCCTT               GGCCGT GTA AAGGCC               TTTCGTGTAGGTGTT
  BPSL0311   7 100  25  331564 ..  331598 + -21.4  -3.09635   GGCCGGCGCGGCAGG     CGGGCGATCCGCGACG TCG CGCCGCGAATCGCCCG     TTCGGTCGTGCGCGT
  BPSL0289   5  72  29  302241 ..  302265 + -13.6  -3.14132   GCGCGATTCAGATGG          CAAGGCCCGC TTCGC GCGGGTCTTG          TTCATGGCGGCGCGC
       cca  11  61 450  278892 ..  278913 +  -9.3  -3.25823   CCGCCGCATCGGTTT           CGCGCCGCC GCCG GGCCGTGCG            TTCATCTCGCGACCA
  BPSL0254   8 100 197  266741 ..  266773 + -23.5   -2.7094   ACAGCGCGGGGGTAG      CGTTGCCGGCACGCT TTC GGCGTGCCGGCAGCG      GTTGTCTGCATGCAC
  BPSL0254   8 100 299  266843 ..  266893 +   -11   -4.8048   TACGCCCATTCGATG GGCGTTCCGCCGTCCGGCCGGGGC AAGCA GACGCGGGCGG-CGGCGG-ACGCA TTTTTCATCTCGAGC
  BPSL0254   8 100 439  266983 ..  266996 +  -9.5  -5.14563   CCGATCGAAGCCAAA               GCGCC CGAG GGCGC                TTTTTTCATGGCCGC
  BPSL0236   3  83 357  247053 ..  247073 + -12.5  -4.08767   GCCGCGAGCCGAGCG            CGCCGACGT AGA ACGCCGGCG            TTTTCAGCGCCTCCA
  BPSL0224   6  47 232  235616 ..  235639 +  -4.4  -3.09933   GTCGCTGACGCTCGC          GCTGCCGAGCC CGA GGC-CGCCCGC          TTCCATCGCTTCGCG
  BPSL0220   8  62 427  230105 ..  230128 + -10.2  -3.14881   GACGTGCAGCATCGA          CGCGCGGCCGG ATG CCG-CCGCGCC          TTCGTCCGCGCCTTC
  BPSL0215   4  62 386  225379 ..  225393 + -11.4  -2.75844   GCAGCGCGACGAAAA               CGCGCA GAT TGCGCG               GTTTGGCGTGAACAA
  BPSL0202   7 100 356  210868 ..  210893 + -16.1  -5.14563   TGCCTAAACGAAAAA         CGGGCAGCCCC TCGC GGGACTGCCCG          TTTTTTCATCGGCAA
  BPSL0193   4 100 409  201284 ..  201330 + -16.5  -4.56597   CGCCGCGCTGCTTCG CGCCGGCCGCG-GCGCCCGCGCC CGC GGCGTTCGCGCGCGCG-TCGGCG TTTTTGACGAGCGCC
  BPSL0181   1  74 307  186289 ..  186305 + -15.1   -3.0792   ATCGCCACGAAAAAA              GCGGCGC GCC GCGCCGC              TTCGATCAACTCTTC
  BPSL0173   8  78  47  178506 ..  178543 + -14.2  -3.61398   CCGTCGATGGCGTTA  CGCGTGCGCAGC-CGTGC GAAC GCGCGAGC-GTGCACGCG   TTGTTGCCGGCGCGG
  BPSL0157   5  56 276  168934 ..  168945 +  -2.2  -4.00756   AACGGCGCGGCATTT                TGGG TTTA TCCA                 TTGTTTGATGCCATG
  BPSL0143  10  55 454  155842 ..  155858 +  -4.4  -3.63515   CGCTCGCGCGCGTCA              GTTCGA GCACG TCGAGC              TTCTTCCCGGTCGCC
  BPSL0128  12 100 147  145465 ..  145486 + -14.5  -4.84918   CACCAGATTTGACAA           GGGTTCCGA GCAA TCGGAACCC            TTTTCTATTTCTGGC
  BPSL0117  11 100  82  131702 ..  131726 + -18.6  -5.60993   ACGCCAAAAGCAAAA          GCGCGGGCTC GTCGA GAGCCCGCGC          TTTTTTTCTGGAGCC
  BPSL0111   5 100  30  124455 ..  124485 + -18.3  -5.03145   CCCTTTCGTGCGGCA      GGGCTGCGCACCGG GCAA CCGG-GCGCGGCCC       TTTTTTGCGGGCTTC
  BPSL0105   6  57 260  117350 ..  117373 +  -5.1  -3.62572   CGCACCGTCGCGCTT          CGGCGCGTC GTACAA GTCGCGCAG           TTTCGCCTGCTGATC
  BPSL0102  11  64 177  114481 ..  114522 +  -5.8  -4.07568   CGTCGCCGCCGATGC CGAAGCGCCGGCGCAGGATG TCGG CTTCCTGCGC-GGA-CATCG TTTTCAGCAGCGACG
      intA   8  70 167   93932 ..   93951 + -10.6   -3.5032   TCAGTAGAGAAAAGA            CGCGGGTG TGAG CCCCCGCG             TGTTTGCTCTAGGCG
  BPSL0072   4  93  77   80637 ..   80660 + -19.6  -2.71011   TTCGAAGAAGGGACC          GCGGGCCGCA ATGA TGCGGCCCGC           TCGTTCGACCGAAAT
  BPSL0068   9  78  67   76919 ..   76937 + -10.2  -4.11216   GCGGCGCTCGGTGGG             CAAGCCGC GTG GCGGCTGG             TTTTCCGAGTGGCGC
  BPSL0064   7  55 450   74508 ..   74540 +  -8.4  -3.02461   GTGATCATCGTGCGC     CACGCCGACAGATCG TCCT CGCCCT-TCGGCGTG      TATTCGAGCCGGTTG
  BPSL0057   5 100  41   63263 ..   63289 + -10.8   -5.8187   CCTTCGAAAGGACAA         GGGCGTTCGG GCGAATA CCGGGCGCCC         TTTTTTTGTTCCGTG
  BPSL0045   7  66 127   50375 ..   50390 + -11.8  -3.17075   GCTCGCCCGCCTCAC              GCGGCG TTCG CGCCGC               TTCCCTTCGACGCGA
      gspN   6  63 373   20622 ..   20677 + -11.8  -2.87211   GCAACGGCCGCGGCT GGCATGGC-CGCCGGCG-CCGCCGCCCC GGCC GGCGCGGCGGGCGCCTGCATGCC--GCC TGTCTCGCGCGCGAT
      hupA   5 100  25    5791 ..    5808 + -12.7  -5.79595   TTCGCGAACAAAAAA             CCCGCTG GTTT CAGCGGG              TTTTTTCTTTTCGAC
  BPSS0007   1  42  36    6253 ..    6264 -  -4.4  -2.52896   CGATGCGTGAAGCCA                TGAC GGAC GTCA                 TGCGTTTCTTCGGAC
  BPSS0010   8  52 279    8152 ..    8176 -  -7.7  -2.93723   CGTGCATCAACGACA          TGCCGATCCGC GAA GCGGACCGCCT          GTTCCACTGGCCGCT
  BPSS0010   8  52  90    8337 ..    8365 -  -8.7  -2.54634   CGCGATATCATGAAG        GGTGTGGCGAAGC TCC GTTTCGCCGCGCC        ATTGCGGATGGGGCT
  BPSS0015   7  58 -49   14513 ..   14555 -  -8.3  -3.34398   CGCCGTGCTCAAAGA CGTTGCCGCTTCGCGAGCGT CAGC ACGCGCGCCCAGC-GCAGCG CGTCGCGCTTGTCGT
  BPSS0029   3  54 291   28290 ..   28346 -  -5.7  -3.53811   GCCACGGTTTTCAAA CGCCGCACCGCGAGACGCTGCTGCAC GACTAT GCGCAGCT-CATATCGGGGCAAGGCG TGCCGCCGCCCAATG
  BPSS0036   5  83 110   36243 ..   36278 - -13.8  -3.76393   ATATGCGAATGCAAA    CGCGGCCGAGCGGCGC GGAG ACGGCGCGCGGCCGCC     GGCGGCGGTCGTGCG
  BPSS0039   5  49 455   38125 ..   38151 -  -6.5  -3.01712   CGCTCGGCGCGAAGA        GCTTCCCCGCCG ACGG CGACGGG-ATGC         TCGTCAAGGGCAACG
  BPSS0049   1  51 302   48093 ..   48129 -  -6.4  -3.14132   GGGCGTTTGCATGAA   CGGCG-CGCAATCGTCG CTGC CGGCGCTCGCGGCGGCG    TTCTATCCGACGAGC
  BPSS0059   9  58 372   63415 ..   63428 -  -6.7  -3.59738   GAGGAGACGGGCAAA               GCGTT GTCG AACGC                ACGCCGATTTCGGTC
  BPSS0064   4  72 407   71835 ..   71845 -  -6.8  -4.19746   TGGATTGGAAAACAA                 CGGA CCG TCCG                 CCGAGCGGCAATGTC
  BPSS0073   7  53 448   82480 ..   82490 -  -3.2  -3.63569   CGAAGCGTCGAAGAA                 CCTC TCT GAAG                 CGATTCACCATGCGC
  BPSS0081   9  62  16   96229 ..   96286 - -10.4  -3.17527   GACGGACGATCAAGA GGCGGAGGGCATCGAGCCGCGCACGCCGC GCC GGGTCGCGCGCGG--CGCCGCCCAC-GCC ATCCTCGCGGCCCGT
  BPSS0108   2  58  -6  134945 ..  134960 -  -6.8  -3.53012   CCGCGCGCCGGGAAA              CGCCTG GGCT CAAGCG               TCAAGCGAACATTCG
  BPSS0134   5  51 252  173454 ..  173480 -  -5.6  -3.25015   GCGAATCATGACGAA         CTGCGCGGAGGC GAT GCGCCCGGGCGG         CAAGCTCTTGCTCGT
  BPSS0140   6  60 340  180516 ..  180530 -  -5.6  -3.85698   CGCGCGGTCGAGAAA               GGCGAG AGC CTCGGC               TTCATGAAAGTGATC
      gltI   8 100  60  199891 ..  199913 - -16.4  -4.66537   GCCGTCAAGAGAAAA           CGGAAGAAGC CGG GCTTCTTCCG           TTTTTCGTTTCAACC
  BPSS0166   5  55 253  218937 ..  218960 -  -6.6  -3.48474   GAAACGCACAACGAA          CGGCGCA-CCG AAA CGGACGCGGCG          AGCGCTTGAGCGGCG
  BPSS0186   9  52 310  249082 ..  249096 -    -7  -3.14564   GCACTGCGTCATGAA               CGGCGC GGG GCGGCG               GGTCGACTTTTCCGG
  BPSS0203   2  47  58  271122 ..  271169 -  -3.9  -3.33696   CTTCGTCGCAAGCAA GCCGTGCGGGTA--GGCCGCCGC GTCG GCGGCGGCCGGTTTCGGCGGGGC GGCCGGCTGCGGCGC
  BPSS0210   2  50 466  284125 ..  284145 -  -8.1  -2.62616   CGATGTTCGAGACGA            TCCGCGCGC ACG GCGCGCTGC            GCATGGGCCTCATTG
  BPSS0216   1  56 474  290916 ..  290973 -  -7.1   -3.4252   GTTGACGCAGCAGAA CGCGG-C-GCTCGTCGAGGAAGTCGCGGC GGCG GCCG-G-CTCGCTCAACGAGCAGACCGAG CAGTTGCAGCAGTCG
 BPSS0221A  11  83 119  297671 ..  297695 -  -4.1  -5.14563   GCGCTGATGAAAAAA          GGGCTGCAACG GAC CGTCGCGACGC          GATGTCGCACACCCG
  BPSS0228   9  95 109  311451 ..  311502 - -20.4  -2.65298   GGCATCGAGGACAAG GGCGCGACGACGCG-CGTCGACTTC GGCCT GAAGT-GACGGCGCG-CGCCGCGCC GGGCAGCGAGAGACG
  BPSS0240   2  51 160  325840 ..  325852 -  -6.2  -3.14564   GTATGTCGGCATGAA                GGCG ATCGG CGCC                GCGCAAGGTTTCGCG
  BPSS0253   5  59 -10  340805 ..  340822 -  -9.1  -3.14132   CGGCCGGCGCATGAA             GCGC-GCG CTA CGCCGCGC             TCGCCGTCTCGGTGG
  BPSS0262   5  68 -14  349755 ..  349802 - -14.1  -2.52464   GCGCGGCTGAATTGA CCGGGCGCG-GCTGACCGCGTGC GGCG GC-CGCGCTCAGCGCGCGAGCGG CTTGCGGAAGAACAC
      argT   3 100  63  358001 ..  358026 - -16.9  -5.16237   AAGCGCATGAAAAAA         CGGGCTTCGCC GCGA AGCGAAGCCCG          TTTCCGCCGTGGTCG
  BPSS0273   6  60 199  363270 ..  363295 - -11.1  -2.71712   GGTCTTGCGGCAAAT         CAGGCAATGGC CCAC GCCGCTGCCTG          CGACGCTACCGTGCG
  BPSS0277   7  82 156  369024 ..  369051 - -15.6  -3.42996   CATCACGCAGCAGAA        CGCCGCGCTC GTCGAGCA GAGCGCGGCG         GCCTCGGAGAGCCTG
  BPSS0289   7  60 465  387144 ..  387171 -  -8.4  -3.44051   CGCGCAGGAGGACAA        CGCGACGTTCGAG GCG CTCAAGCG-CGCG        GCGAGCGTGAACCGC
  BPSS0295   6  83 304  397543 ..  397576 -    -3  -5.18726   GTCCGACAATAAAAA     GCGCAGTCCCAG-CG TGGGG CGACAGGGACTGCTT     AACCGCCTGCATCCG
  BPSS0318   1  53 280  445508 ..  445535 -  -7.6  -3.05844   TCTCCGAGGCGAAGA        TCGTCGCGCAGCG CGC CGC-GCTCGACGT        GAGCGAGGCGCTGTT
  BPSS0326   1  69  -2  454702 ..  454733 - -13.8  -2.78384   TCCTCGCTCATGACA      TGACGCGCGCGCG GCGGGTT CGCGC-CGCGTCA      GCGTGCGTTCGCGTT
  BPSS0337   5  81  74  468719 ..  468744 - -11.1  -4.09685   GCCGAGCGCGCAAAA         GCGAACCGGCCC GTC GGGCCGGT-CGG         GTCGGCGGAGCGGCC
  BPSS0343   4  72 369  475692 ..  475716 - -14.9  -2.75481   CTGTAACCGCAAGCA          CGCGGCGCGAG CGG CGCGCGCCGCA          CCGGACGGAGCCGCG
  BPSS0352  11  83 426  491879 ..  491896 - -12.7  -4.14598   CGCAAGCAAAGGAAA             GCCCCGT ATTG ACGGGGC              TTTGTCTTTTCGTAA
  BPSS0362   3 100 162  503117 ..  503140 - -18.2   -5.4505   GTGCCCAACAAAAAA          GCGACGCGTC CGGT GACGCGTCGC           TTTTCTCTTTCACGC
 BPSS0380A   2  47  37  521335 ..  521345 -  -5.4  -3.06183   TGTAGGCGCAGGCAA                 CACA TAG TGTG                 CGCCGCCCGGTTCCA
  BPSS0387   7  55  25  533274 ..  533289 -  -4.6  -3.74872   AGTCACTTGACCAAA              GGGCCA AACC CAGCCC               GTTTTCATTCGGGGC
 BPSS0391A   2  48  28  537006 ..  537018 -  -3.3  -3.41878   GGGCGGAATTTATAA                CGTGG CGA CAACG                GCCCTTGCTCCAGTC
  BPSS0399   4  49 247  540815 ..  540834 -  -5.6  -3.14344   TACGCGTGCGATGAA            GCACATCG GCCG CGACGAGC             ACCACATGCACTGAC
  BPSS0399   4  49 -19  541077 ..  541100 -  -5.3  -3.21199   CATGCATCAAGCGAA          TCGATCAGG ACGCCA CCTGACCAA           CCGCGCCCGCCCTGC
  BPSS0408   3  68  51  549751 ..  549764 -  -3.8   -4.4261   CGCTGAAGATGAAAA               TGCC GGCTGA GGCA                TTCGCGTTATGCCGC
  BPSS0415   5  65 202  570662 ..  570701 - -12.1  -2.71712   GTTGCTCGTCGAAAT  CGCGATGCCGGAGGCGAC GGAGT GTCGGCCCCGGC-TCGCC  TTCGGCCGAAAGCTC
  BPSS0431   2  46  -1  593349 ..  593394 -  -5.2  -2.82742   ATCGCGGTATAAGTA TGCCGGCGTATCG-GCGCGCCG ATGG CGGCGCGTTCGCCGCGC-GGCT ATCGGCGCGGCTTGG
  BPSS0434   2  85 194  595907 ..  595945 - -18.1  -2.52543   ACCTGTCGGAACGCA  TAGCCGGCGACGCCGCGC CCGT GCGCGGC-TCGCCGGCGC   GGCTCGCGAACATGG
  BPSS0448   6  56 119  613114 ..  613130 -  -9.3  -2.87211   AGGCCGCGCTATAGA              CGCGTGC GTC GCGCGCG              GGCGGGCGCGCTTCG
  BPSS0461   5  69 255  628556 ..  628592 - -13.6  -2.82516   CGCGGGACGATGACA    CGCGCGCGGCACGCCT CGCCC ACGCCTGCCTCGCGCG    CGCCGCTGGGTGAAG
  BPSS0478   8  77  77  648151 ..  648196 - -16.1  -2.71364   CGAGGCGCCGAAGGA TGCGCCGCCCGCCGCGCCGGC GGGCGT GCCGG-GC-GCGGGCGGCCCG GGCTTCGATTTCTGA
      ahpF  11 100  34  667565 ..  667604 - -14.3  -4.58395   CCCATGCGTCAAAAA  GCGCCCCCGCCACGACGC TCATC ACATCGCGGCGAGGGC-C  AACGGTAGACGGTTG
  BPSS0502   7  62  55  684807 ..  684836 -  -8.5  -3.55761   GAGTGATCGTTGAAA       CGTTGGACGTCGG GCAT CCGACATCGGACG        CTTGAACGCAGAACA
  BPSS0542   8  59  71  739739 ..  739796 -  -6.2  -3.66178   CGCGTCAACTGGAAA GCGAGCG-AAGCGCACCG-GCTTCGCCCA TCA TGCGCGTGGCACGG-ACACGTGCGCTCGC ATCGTCATGCGTCGG
  BPSS0546   5  56 218  746066 ..  746089 -    -3  -3.79906   GGAGGGCTACAAGAA          GTTCGACGGCG GCG CGCCG-CGCAA          ATTCGTCATCGATCC
  BPSS0558   1  44 -24  762145 ..  762158 -  -3.8  -3.05844   CCCGCTACTGGAACA               CGAC GGTCCG GTCG                CCGTTCAGGAACACC
  BPSS0563   3  44 405  767764 ..  767795 -  -2.8  -3.16668   GAATACGCCGATGAA      CGTCGACAGCCAGGG CAC CTTCGGC-GTCGGCG      CGAGCTACACGATCG
  BPSS0571   7 100 221  777566 ..  777594 - -14.8  -5.42514   CGATAAATGAAAAAA        TCGATCCTTACA TATTC TGTAAGGATCGA        TTCCGTTTTTCCATT
      pchA   4  52 343  789678 ..  789688 -  -6.8  -3.16191   CTATACGGGGAGCAA                 CGAC CCG GTCG                 TATCGGCATGCGCGA
  BPSS0595   2  48 211  816544 ..  816573 -  -6.2  -2.87132   CCGGCGTTCGAGACA       GCGGGGTGGACG GGCGCG CGACCGCCGCGC        GCATCGTTCATTCGG
  BPSS0601   4  64  19  821781 ..  821816 -   -11  -3.14132   CGGCGCGCGCACGAA    GCCGTTC-GTCGCGGCC ATC GCCCGCGCCTGCACGGC    CGCCGCGCGCCGCGC
  BPSS0604   5  64 118  825774 ..  825831 - -12.6  -2.57067   TGAAGATTGAAGCGA CACGCGCGTGCGAACCGCAGGCGATGCG ACAT CGCTTCGCG-ACGATGCGCCCGCGCG-G CGCGCGCCGCCACAC
  BPSS0623   4  72 172  849613 ..  849638 - -13.9  -3.06696   CGCCGGGCCAACACA         GCGACGCCGCG CCGC CGCGCCGCCGC          GATGTCACGCGATGG
      glsA   9  93   4  857378 ..  857400 -  -9.9  -4.64861   GCGCGCGAAAACAAA          CCGGCGATCG CGTG CGAT-GCCGG           CGATCAGAAAATCGA
  BPSS0632   4  52  24  861310 ..  861320 -  -4.6  -3.53012   TGCCGTGTCCGGAAA                 CGGC GGC GCCA                 GGGCACCATCCACGG
  BPSS0642  13  62 318  874864 ..  874881 -  -2.6  -4.21787   AAAAAATGTGGAAAA             GGGCGA GGCGTG TCGCGC              AACGAACGGAGCAAT
  BPSS0646   7  64 172  878954 ..  878973 - -10.6  -3.13899   AATTTGTCAGGAAGA            CGGCGGGC GTGT GACCGCCG             AACGATGCGCTGCGG
  BPSS0666   6  62 340  902007 ..  902017 -  -4.6  -4.09685   CTTGAGCCGGCAAAA                 CGCC ATC GACG                 CCGCACTGGAACCCA
  BPSS0675   1  48 372  912760 ..  912788 -  -2.2  -3.53444   CGATGGGGGCGCAAA        CGCGAATGACGA TCGAC TCGGCGCGCGCG        CGGGCGCTGACCGTG
  BPSS0679   2  64 262  918474 ..  918491 -  -9.1  -3.62046   CGACGGCGGGAACAA             CGGGTCCG GAG CGG-CCCG             TTCGGGACGGCCCGT
  BPSS0683   5 100 103  923552 ..  923578 - -15.2  -4.57353   GCCGACGATACAAAA         CGGCGTTCGC CTGTTGC GCGAACGCCG         TTGTCGAGATGATCC
  BPSS0687   5 100 -39  928667 ..  928699 - -23.4  -2.70932   GCGTGGCGTCAAGCA      GCCGGGCCGCGCGC GTCCT GCTCGCGGCCCGGC      GCCTCGAGCGCGGGC
  BPSS0691   5  60 352  932554 ..  932601 - -11.1  -2.78384   CGCTCGCGCACGATA CGTACCACGTATCGGCGGGCG ACGAAG CGCCCACCGTCACGCAGATCG TGCGCGCGATGGACG
  BPSS0699   1  50  55  939418 ..  939445 -  -7.6  -2.62184   TCGGCGTCGACACGA        CGCTGCTCG-CGC GCG GCGCCGAGCGGCT        TGCCGCGCAGTTCAA
  BPSS0707   2  63  12  950316 ..  950332 - -11.5  -2.87132   GGTGTGTCGGACATA              CGCGCGC GTC ACGCGCG              ATTGGCGCGAGTCAC
       alr   5  60 258  958221 ..  958250 -  -9.9  -3.03124   CGTGAGCGGCGAACA       TGCGC-GGCGGGTG CTG CGCGCGCCGGCGCA       GCCGTTCGCGGGGTT
  BPSS0715   1  49 -22  963151 ..  963161 -  -4.6  -3.31144   GCGTTACTTCCAGAA                 CACG TAG CGCG                 CGTAATACGGCGAGC
  BPSS0725   0 NONE
  BPSS0733   1  47 362  982957 ..  982982 -  -5.3  -3.01712   CGCGGTGGCCGAACA         CGCCG-GCCGTG AGC CAAGGCACGTCG         ACGTTCAATTGCCGC
  BPSS0745   8  64 240 1001692 .. 1001730 -  -9.5  -3.52113   ACTGCCGCACAAACA  GGATGCCGCTCG-GCACC GCAT GGTCCTCGAGCGGCTTGC   GTCCCGGGTCTCGCG
  BPSS0752   4 100 468 1010003 .. 1010039 - -21.5  -2.73364   CGTGCAGGCGAACTA    CGGGCAGCGCGCGGCGC TGC GCGTCGCGGGCTACCCG    GTCGGCGAAGTGCTG
  BPSS0762   2  52 257 1023115 .. 1023143 -  -8.1  -2.80816   TCGTCACCGAGCACA       GCGCGCGCGCGA TGCATC TCG-GCGAGCGC        TACGGCATCGAGCCG
  BPSS0778   3  52 400 1038566 .. 1038584 -  -7.3  -3.09516   GGCTGGATCATCGAA             GGCGCGC CCGTC GCGCGCA             GCGGCCGGTGGTCGT
  BPSS0785   4  66 118 1050571 .. 1050589 - -11.6  -3.09516   GGTGCGACGAGCGAA             GCCGCGCG TTG CGCGAGGC             TTGCACCGAGCGCGC
 BPSS0796A   5  62 119 1069017 .. 1069048 - -10.1  -3.16564   TTCGCACGCGACGAA      CTGGCGCCTCGGCC GGTCA GGCCAAGGCGGC-G      TCGTTCACGGCGCAG
  BPSS0804   2  41 428 1076297 .. 1076327 -  -3.3  -2.91924   CCATCCTGCAGAAAT      GCGATCACGCGG CCATCTAT CTGC-TGATCGC       GGGCAGCTATACGCC
  BPSS0811   1  40 240 1085961 .. 1085993 -  -3.3  -2.79273   GTTGCCGAATACAAG     GGCGAGCCGATACG GGTCTT CG-AGCGGCCGGCC      GCCGGCCCGCGCGCC
  BPSS0816   1  56 460 1092040 .. 1092061 -  -8.7  -3.14344   GAGCTGCTCGACGAA           CTGCAGCGCT GCG AGCGCCGC-G           CGGACATGCCGCGGC
  BPSS0825  10  57 385 1110145 .. 1110196 - -10.1  -2.73994   ACTTCGTCAACATGA CGGCCGCCTATCGCGCGTTGCCCGC GTGG GTGCGCA-CGCA-GATCGACGGCCG CACGTTCGTGATGGA
  BPSS0828   5  76 238 1115369 .. 1115425 - -15.1  -3.14132   GCCGCTGCCGACGAA GCGTTGAGCCGGCGCGGCCGG-CCGCGC GCGA GCGCGGGCCGGCCGCGA-AGCGCA-CGG TACTTCGCGCTCGCG
  BPSS0835   5 100 345 1120958 .. 1120997 - -22.8  -3.13522   ATTCCTTTACGAATA  GCGCCCGCGCGCCGC-GCG CCG CGCGGCGTCGCGCGTGCGC  CGCGTCGGCCGATCC
   msr0960  10  70   2 1134934 .. 1134958 - -10.8  -3.56594   TCAAATCGTTTCAAA         TGGCGCGATGC GCTC GCAT-GCGCCA          TTCAAACGCCCGCGT
  BPSS0853   6  64 182 1143067 .. 1143087 - -12.5  -2.62983   CTCAGCTGTACAGGA            CGCGCACGG GCC CGGTGCGCG            TGCTGACGAGCGGCA
  BPSS0861   4  65 351 1152781 .. 1152826 - -12.3  -2.71503   GCGAACAACAAGTGA GGCG-AGCGGGGCGCGGCGGGC AAG GCCCGGCGTGCTCCGCGGCGGC GGCCGGGCTCGCGCG
  BPSS0875   3  79  90 1168296 .. 1168309 -  -2.3  -5.02074   CGAGGCGTGAAAAAA               CTTGC CCAT GCAGG                CGCTGGGTACGCGTC
  BPSS0893   8  88 119 1184843 .. 1184863 -  -7.5  -4.98531   CGCGGAAAGGAAAAA            GCCCCCG TTTTGCG CGGAGGC            TTTTTCGCGTTCGTG
  BPSS0910   4  71 465 1203364 .. 1203401 -  -9.7  -3.85698   TTCCCGTTCGACAAA   TCGGCGCTGCGCGACCTG CTG CCGGCCGGGCGG-GCCGA   ACTGGACCGGATCGC
  BPSS0918   7 100  56 1211828 .. 1211880 - -25.5  -2.72511   CTGATGGCGTCAAAC CGCGCGCCGCCGGCGATGTTCGGCG CGG CGCCGACCATCGCCGGCACCGGCCG ACGCGCGACGATTCA
  BPSS0923   3  63 -20 1218578 .. 1218590 -  -7.7  -3.73224   CGATCGCCTACGAAA                CGCTT TTC AAGCG                CCTGCCGGCCGATGC
  BPSS0938   6  66 335 1237564 .. 1237585 - -11.5  -3.13403   TGTCGTCGACGAAGA           TCGGCGCGC TGCT GCTCGCCGA            CGCGGTCGAGAGCCG
  BPSS0941   1  47   3 1241337 .. 1241385 -  -5.2  -3.01712   CCGTGTTCTTCAAGA GCGTCG-GCTGCGCGGCATG-GG ATCTCG CCGCGTGCCGCGTCGCACG-CGC AGTCACTTCACGCAC
  BPSS0949   4  60 -39 1250765 .. 1250795 - -10.5  -2.98823   CGGCCGCTACAGATA      CGACACGACGG-CGA CGA TCGGCCG-CGCGTCG      CCCGTTTGCCCGGCG
  BPSS0964   4  77   1 1274365 .. 1274423 - -15.8  -3.02144   GGATCGCCGCGAAGA TCGCGCCGCCGCCGA-GCGCGCCGCCG GATTCG CGACGGCGCGCGCCCGCGCCCACGCGG TTACTTCTTCAAGGT
  BPSS0967   4  55 332 1279083 .. 1279116 -  -8.7  -3.05384   CCTCGCTCGACCGAA     TCGCGAACGCGGCGGC GAT ACAGCCGCG-CCGCGT     ACCATACGCATCATG
  BPSS0972   3  48 473 1285025 .. 1285055 -  -3.1  -3.35522   GAACGCGGCGAAAGA       CGGGCGCGATGCA TGCGG CGCATGGCGCGAG       GACGACGTGCATGCG
  BPSS0980   5  89  24 1298435 .. 1298481 - -16.8  -3.57561   GCGCAAGGGCGCAAA CGCCCGGGCGGCCGCGCG-TCGAT TGC ATCGAACGC-CGGC-GCC-GGGCG GCCGCGGCCGGTCGA
  BPSS0984   5  57   9 1302011 .. 1302066 - -10.4  -2.60496   GGCCGGCTCAAATAG GCGGC-CCGACAGGCATG--GGCGCCG GCGCG CGGCGTCGGCACGCGCGCCGGCGCCGC GCGTGGGCTCATTCG
  BPSS0987   7  80  43 1305181 .. 1305206 - -17.5  -2.73771   TCAGACGCGTGAAAT         GCCGGCGCCGC TTGC GCCGCGCCGGC          GTTTCGGTTCATGCG
  BPSS0994   5  52 102 1312542 .. 1312575 -  -4.4  -3.53811   TGCACTTGCGCGAAA     CGCACTGCCCGCTTC CTTGC GAGGCGGGATG-GCG     GCGCGCTGCGGTGCG
  BPSS1012   7  47 284 1382950 .. 1382964 -  -4.9  -3.15579   TGAATCGGCGATGAA               CCGGC GATGA ACCGG               CGATGAACCGGCTCG
  BPSS1012   7  47 273 1382961 .. 1382975 -  -4.9  -3.15579   TGAACCGGCGATGAA               CCGGC GATGA ACCGG               CTCGGGCGCGGGCAC
  BPSS1012   7  47 222 1382972 .. 1383026 -  -4.8  -3.15579   TGAACCGGCGATGAA CCGGCTCG-GGCGCGGGC-ACC-GCGC TTCG GCGAAGGTCGCGCGCGCCGCCCGCCGC GTTCGTCGTCGCGCG
  BPSS1030   2  53  63 1403251 .. 1403307 -  -3.4  -3.64703   GCGCGCGGAGGCAAA CCG-TGCGCTGCGACGCGTGCCGGCGGC GGG GCCGGCGGATCGGGCAGCAA-GCTTCGG CCGAGCTCGCGGAAC
  BPSS1062   9  78  47 1437979 .. 1438016 - -14.2  -3.61398   CCGCGCCGGCAACAA  CGCGTGCAC-GCTCGCGC GTTC GCACG-GCTGCGCACGCG   TAACGCCATCGACAG
  BPSS1077   6  57 280 1447996 .. 1448010 -  -5.6   -3.6502   TATGCTCTAGTCAAA               TCCAGC TCA GCTGGC               GTCGGCGTCTATTCT
       ald   7  52 379 1462004 .. 1462029 -  -8.3  -2.70932   GCGGCCGGCCAAGTA         GTTGC-GGACGC TAC GCGTACAGCAAC         GAAGCGCTTCGGCAA
  BPSS1097   4 100  44 1472240 .. 1472269 - -20.8  -2.76696   CGGTCCGTGAAGAAC       GCGCATCGCGCG GCGCGG CGCGCGATGCGC        CTTCGCGCCGGATCG
  BPSS1111   6  65 458 1489092 .. 1489116 -  -8.5  -3.71848   GCGGCTCATCAACAA          TCCGACGAAGA TGT TCTTCGACGGC          ATCGGCTTCGACGAA
      ftsH   2  67 113 1493541 .. 1493580 - -13.5  -2.71011   AGCGCGGTTCAACGA GCGC-GCGCGACGGGCGGC GAGC GGCGGCCG-CGCGCCGCGC  CGATTCTCGACTCTC
  BPSS1131   4  48 282 1516619 .. 1516646 -  -2.4  -3.62096   GTGGACGAGTTGAAA        CGGCTGCTGGCG ATCG CGCCCGCCGCAT         GGACGCCGACGCCCG
  BPSS1138   2  51   6 1525043 .. 1525063 -  -7.6  -2.71681   CAAGCCGCGCAACGA            TCGCCGAT CGCGC ATCGGCAA            CGCAATCAGCCGTGC
      narK   6  75 415 1539109 .. 1539130 - -13.7  -3.24924   GCGTGAGCTACAAGA           CGCGCAGCA CGGT TGCCGCGCG            CGGCGCCGCGAAGTC
  BPSS1164   5  51 426 1553602 .. 1553624 -  -5.4  -3.31144   GTTCCAGCGCGACAA           GCTGATCGCG CCG CGCGGCAAGC           AGATTCGCATCATCG
  BPSS1177   5  77 -33 1584937 .. 1584964 - -14.2   -3.4072   GAGCCCGCATCAGAA        CACCGCGCGAAGC GTC GCCTCGC-CGGTG        ACCAGGAACGCGACG
  BPSS1190   7  71  47 1597150 .. 1597195 -   -14  -2.87132   CTGCTCCGGCAGATA CGTGTACGCG-G-GCCGATCGG GCTG CCGGTCGGCGCGCGCGCGCACG ATGTCGACCATCGTC
  BPSS1209   3  42 379 1630796 .. 1630833 -  -3.2  -3.01712   TCCGGCGCCTCAACA   GCGTGCGAGGCTTCCA ATGTGA TGGCAGCCCGGTGCGC    GAGAATCTTGCGGCT
  BPSS1222   7  70 -51 1651786 .. 1651833 - -13.2  -3.05384   GCGCCGTCCACTCAA TGCGCGGCCGAGCGCCGCGCGTG CGC CTCGCCC-GCGCCCATCCGCGCG AGCACGTGCTCGGTC
  BPSS1227  10  77  14 1658723 .. 1658754 - -13.6  -3.53012   GTGCCGTGCGCGAAA      CGGCGGTCGGC-CGC CCG GCGCGACGGCCGCCG      CCTTTCACACCCTTC
  BPSS1227  10  77  12 1658724 .. 1658756 - -16.3  -2.71712   TGCCGTGCGCGAAAC     GGCGGTCGGCCGCC CGGCGC GACGGCCG-CCGCC      TTTCACACCCTTCAG
  BPSS1231   5  51 238 1663023 .. 1663062 -  -3.5  -3.53012   CCGGTTGCCGGCAAA TGCCGACCGC-TGAATAGC GAAG GCGATTCGCGCGG-CGGCC  GCGCGCCGGCATCGT
  BPSS1241   5  54 412 1676282 .. 1676293 -  -7.2  -3.30338   ACAACGGCCGCACAA                GCGC ATCC GCGC                 GCAGGCCCATGCGGC
      folE  13  95   5 1689177 .. 1689201 - -18.5  -3.53012   CCCGCCTCCGGCAAA          CGCCGGCCGCG GCG CGCCGCCGGCG          TCGCCTAACGGTGGA
  BPSS1266   8  86 246 1716278 .. 1716327 -  -9.2  -4.67556   AGAACACGCGAAAAA GATCGCGCTAGCGCGGCGAT-CGG GCTG CCGTAT-GCCGCGCCGGCGCATGC GGCCCACGTGGCGTG
  BPSS1278   9  86 313 1745149 .. 1745189 - -16.8  -3.28791   ATGGGTGCCGTAGAA CCACG-GCGCGCGCGTCGG CTTG CCGTCGAGCGCGCGCGTAG  CCGGCTACTTCGCCG
  BPSS1294   5  69 185 1772400 .. 1772425 - -12.5  -3.17075   CCCGCTCGAAGGCAA         GCCGGACCGCG TGCG CGCGATCCGGG          CCGATCCGCGAAAGC
  BPSS1302   5  74  72 1782495 .. 1782545 - -15.3  -2.64803   CGAGCGTGAAATCGA TGCACCCGCCCGCGCCCGCGCGCC GTCC GGCGCGCC-ACGCGGCCGCCTGCA AGCGAGCCGCGGCGC
  BPSS1314   3  62  49 1799611 .. 1799669 -  -8.9  -3.59979   CTGTGGTACCGGAAA GTCATGC-GCGCGAACGCGCTCGC-GGGC TTGCC GCCCGGCG-GCGCGCTCG-GCTGAACGGC ACGGCGCGTCGGGAG
  BPSS1327  14  89  66 1816444 .. 1816474 - -18.3  -3.33696   GGCGCGCCGAACGAA      CCGGGCGGCG-CGC TCGC GCAACGCCGCCCGG       ACAGACTCGCGGCGA
  BPSS1336   5  64 252 1827298 .. 1827317 -  -6.4  -3.90744   GCCGGCGCGAAAGAA            GCGCAG ATGCCGTG CTGCGC             GAGCAGCCTGCCGGC
  BPSS1358   3  49  48 1858456 .. 1858488 -  -7.6  -2.52464   GCGGCGGCGAACTGA     GCG-CCGCGGCAACG CCGG CGTCGACGCCGTCGC      CCGCGAATCGCCGTA
 BPSS1383a   1  47 382 1889925 .. 1889938 -  -3.7  -3.29829   CACACCGCCCGAGAA               GCCCC ATCA GGTGC                GCGGCGGCAAGATCG
  BPSS1412   5  68  43 1924970 .. 1925006 - -11.6  -3.28712   GCCCGCGCGGCAGAA   CGC-GCCGATGGGC-TGC GCC GCATGCGCACCGGCTGCG   TGGAGAAGCTCACTG
  BPSS1422  13  66 363 1935517 .. 1935546 - -12.1  -2.90075   CCGCTCGCAACGATA       TCGTCGATCGACG CCCG CGCCGACCGACGC        TCGCGGTCTGCCGCC
  BPSS1444   7  64  93 1967401 .. 1967443 - -11.2  -3.17146   TCGCCGGACAATAGA CCGGACGCGCGGCAGGCGC GGCGCA GCGCATGC-GCTCGTGCGG TGCGATGCGCGCGCC
  BPSS1458   3  72  79 1988924 .. 1988968 - -14.2  -3.07816   GGGCGACCGATGCAA GCGGCG-AAGCGCGAGCGAAG CGCG CGCCGCCCGCACATGCGCCGC CCGGCAGTGCTCAAG
  BPSS1466   2  49 345 1999015 .. 1999072 -  -6.3  -3.05384   CGCGCGCGGATGCAA GCCG-GACGGCTCGCCGT-GGGCG-ATCG CGCT CGAAGCGCCCGACTACGA-CCGGCGCGGC GCGATGGGCGCGATC
  BPSS1473   7  81 -16 2009231 .. 2009268 - -14.8  -3.54424   GGGCACCCCCCCAAA   CGGCGGCGAGCGCCCCG CCCGT CAGCGCGC-CGCCACCG   GCGCCGCAAGCGCGA
  BPSS1483   7  74  39 2022937 .. 2022995 - -14.6  -3.05596   GAGCCGGCGACGGAA CCGGACGCGCGCGGCGCGGCCGCGCATCGC GCG GCGATGCGCGGT-GCGCCCCGC-CGGCC-- TTATCCGCGACGGGC
  BPSS1493  12  68 366 2035653 .. 2035668 - -11.8  -3.27923   GTTCAACACGATCAA              GGCGGC GCCG GCCGCC               GAACCGGCCGCGTCG
  BPSS1516   6  58 330 2068419 .. 2068434 -  -3.2  -3.96148   CCCCCGCATGACAAA              GGTTAG CGGT CGAACC               CAAGATAATAAACAA
  BPSS1556   7  68 449 2111693 .. 2111749 -  -7.8  -3.99315   AGGATATCGAAATAA CCGCGTCGCGA-AGCGGCTCGAGCCGGC GTC GCCGGATCGTCCGGCTGTTGCG-CGCCG CCGCGATCGAGCCGG
  BPSS1559   3  85 -45 2115752 .. 2115787 - -10.5  -4.18018   CCCGCTCAGCGAAAA   TCCG-CG-TGCTGCCGC ACCA GCGCCAGCATCGACGGA    ATCAGCCCGCGCATG
      tauC   8  72 282 2133608 .. 2133626 - -13.8  -3.05384   GCCCGGCCGAGTGAA             CGCCGCGC GGC GCGCGGCA             TCGGCGCATCGAATG
  BPSS1585   2  45 417 2156506 .. 2156551 -  -5.4  -2.70932   CCGGGGCGCGAACCA GTTGCCCGCGCA-GCGC-GCGCG GCT CGCGATGGGCGTGCGCGG-CAAG CACATCCACTATCCG
  BPSS1592   2  64   9 2165559 .. 2165616 - -11.2  -3.14211   ATCTCGGCCGATGAA CGCG-TCA-CGCACCGC-CCGCGCGCGCA CGC CGCCCGATCGGCGCGGCGCGGCGAGCGCG CGGCCCGCTCAAGGC
  BPSS1631  10  91 473 2205685 .. 2205719 - -12.9   -4.2558   GACGTCGCAGCAAAA    GCGCG-CGCTGCGCGAT GCG ATCGAGC-GCGACGCGC    ACCTCGTCGACGCAT
  BPSS1646   7  72 463 2262102 .. 2262143 - -12.9  -3.12668   CACGTCGACATCGAA CGATGGCTGTCAGGCCGTGC CGA ACACGGCCTG-CTGCCCGCG TTGCTCGAGCGTTTC
  BPSS1652   6  64  72 2270314 .. 2270369 -  -9.5  -3.53012   TGCCGTCGCCCGAAA CGATCGCGGCGCTGCTCGGCCA-CGCG TGAG CGCGACGCCCGGGCTCCGCCG-GAGCG CCCGCACCGCCTCCC
      selB  15  79  37 2282499 .. 2282515 -  -2.1  -5.00616   CGCCCCGTCAAAAAA              CCGTCGA GAA CCGTCGA              ATACCGCGGCAACCC
  BPSS1680   8 100  54 2308948 .. 2308973 - -18.3  -5.64274   GCACGGACAAAAAAA         TCCCCGCGCGC TCAC GCACGCGGGGA          TTTTTTCGGACTGTC
  BPSS1690   4  59  18 2323969 .. 2324003 -  -6.4  -3.72576   CGCCGCTCGACGAAA    CGCTGCGCTGGATGT ACGGCG ACATGC-GCGCGGCG     CTCGGCGCGCGCGAG
  BPSS1727   8  68 316 2367689 .. 2367734 -  -9.5  -3.65522   GATCCATCGCAAGAA CGGCGAAACGAAGCGCGTGCCG GTG CTGCT-GCGCATCGATACGCCG ATCGAAGTCGACTAC
  BPSS1735   5  54  73 2382863 .. 2382883 -  -8.1  -3.17075   GCGGCTTCAATTGAA            CGGGCGCGC ATA GCGCGACAG            CGGCAAGCGGTGGCG
  BPSS1755   7 100  76 2406786 .. 2406808 -  -7.7  -5.40072   CGCGGCGCAAAAAAA           GACCCGG TAATGCTGG CCGGGTC           GGCATTGTAACAACT
  BPSS1767  15  63 352 2421235 .. 2421290 -  -9.4  -3.44848   TCTCGCGACGAAAGA CCGGCTCGTGATCGACGCGCGCGCGG CCGA CCGCTACCGCGGCGAGAACGAGACGA TCGATCGCGTCGGCG
  BPSS1774   6  54  17 2433187 .. 2433197 -  -6.8  -3.27051   ACAAACGTGACAACA                 TGCG CAG CGCA                 TTCCGTTTGACTGCT
  BPSS1783  11 100  56 2441943 .. 2441970 - -25.6  -5.18726   CGCCCACAACAAAAA        GGGCGCGCCGGC CAAA GCCGGCGCGCCC         TTTTTTCAATCTGGC
      modE   4  77  64 2447600 .. 2447616 - -10.8  -3.83323   CCCAGACAAGCCAAA              GCCGGC ATCGA GCCGGC              TTCGCTGCGCCCCCA
  BPSS1797   6  61  -9 2456085 .. 2456118 -  -3.8  -4.05788   CGCGCGCAAAGGAAA     CGAAGC-TGAACGGA TGCCG CCCGCTCAAGCGCCG     CCCGGCGAGTGCGGG
  BPSS1800   6  58 292 2459291 .. 2459307 -    -5  -3.78909   CAACCAGAAAATCAA              GGCCGC GCTGG GCGGCA              AGGCGAAAATGCTCT
  BPSS1805   6  80  43 2465059 .. 2465082 - -13.8  -3.63073   TACATCTCGGAATAA          CGGAGCGCCA TGCG CGGCGCCCCG           CCGGCTCGGTCCGTC
  BPSS1825   7  83  41 2482730 .. 2482773 - -15.2  -3.66178   TCGGGTAACGTGAAA GCGCGCGGCGCCGCCCGGC GCGCCAG GCCCGGCGCC-CCGCACGC GATTCGCGGGACACC
  BPSS1849   6  93 156 2511647 .. 2511664 -  -6.9  -5.15634   CATCCCATTAAAAAA             CCCGGCT TTCA AGCCGGT              TTTTTTTGCGTTCGG
  BPSS1860   9  65 407 2524514 .. 2524550 -   -10  -3.42574   GCAAGGCGACGAGAA   CGAGCACGAGGGCGGCG GCAA CGTCGGCCCCGCGC-CG    TACGAGCTCGTGCTG
 BPSS1866A  10  89  29 2535622 .. 2535650 - -10.1  -4.56729   ACGAAAACACGAAAA        CGACGAACGGCGC TTC GCGCGGCGCGCCG        CCCAACCGCCTCGCC
  BPSS1878   8  80 467 2551102 .. 2551132 - -16.8  -2.53715   TGCATCACGACGAAG       CGCTCGCCGAAACG GCG CGATTCGGCGGGCG       GATCGTCAGCGGTAC
  BPSS1878   8  80  23 2551549 .. 2551576 -    -9  -4.25104   TTCGTCCGACGAAAA        GCGCGGGCATGC GGCG GCACGGCTGCGC         CAGCGGCGGGCGGCG
      cyoD   4 100  47 2569237 .. 2569265 -   -21  -3.60151   GCGCCGAAACGACAA        CGGGCGCACGGC CGTTC GCCGCGCGCCCG        CGCTTTCCCGCCCGC
  BPSS1907   4  52 322 2583833 .. 2583860 -  -4.9  -3.53224   TACGCGGCCGCCAAA       GGC-GGC-GTCAA CGCC CTGACCGCCAGCC        TCGCGTTCGAGCACG
      tnpA   6  64  45 2589801 .. 2589853 - -11.3  -3.19668   CACGACGCAACGCAA CGCCTGGCGCGCCGTGCGC-CGTGCGC CGT GCGC-CGTGCGT-CAG-GCGTCAGGCG TCAGGCCAGAACAAG
  BPSS1924   4  49 102 2604980 .. 2605003 -  -5.8  -3.14132   CCCGCTCGCGACGAA          CCGCCACCGC GCGA ACGGGCGCGG           CGAATACGGCCCGTG
  BPSS1941  10  67 421 2627362 .. 2627404 - -13.3   -2.6914   GAGCTCGCACACAAG GTGCGCAGCGTGCTCGACGC ACAT GCGTCG-GCGCGGCGCGCTC GCGGCGCGCGGCACG
  BPSS1957  11  73 114 2645035 .. 2645073 - -10.8  -3.66178   GGTCGCAACTGCAAA   GGCCGCGCGCGGGAGA ATGGCGG CCGGCGGCGCGCGGCC   ACCGACGCACGCGAT
  BPSS1990   5  53 294 2691095 .. 2691113 -    -8  -3.02144   CCACCTCGTGGAAGA             CGCTCGGC GCG GCCGTGCA             CGGCATGGTCGACCT
       oxa   8  55  82 2701348 .. 2701382 -  -4.9  -3.73224   TGATCGCGGATGAAA    CGTGCGGCAGGTCATC TCGC GATG-CCTGCCGCTTT     TTGCCGTTCACGAAG
  BPSS2021   5  63 177 2731008 .. 2731033 - -11.7  -2.90496   CGGGCCGCGAAACGA         TGCGGCGCGGC GTTC GTCGCGCCGCG          AGCCGTCGATCGCCG
  BPSS2024   7  73 419 2733925 .. 2733956 - -13.7  -3.13403   GCGGGGGCAGCAACA      GCACGCGAACCGGC CGGCC GCCGGCCCGCG-GC      GTCCTCCAGGCGCCG
  BPSS2049   3  72 222 2765373 .. 2765428 - -14.2  -3.07816   TCCCCACGCACCGAA TGTCG-AGCGCTGGTATGGC-G-CGCT CCAGC AGCGTCCGCCATACCAGCGCAACGTCA TGCTGCCTTTCTCCA
  BPSS2110   4  65 338 2856684 .. 2856699 -  -8.2  -3.64599   TCATGACACCGCAAA              GCGCCG TGTC CGACGC               GTTCCAGGATCTGCA
  BPSS2114   3  59 198 2861761 .. 2861791 -  -9.7  -3.14132   GTTCGGCTCGATCAA      GGCTCGGGC-GCGGT TGG ATCGCAGCCCG-GCC      ACGGTTCGCCCGCGG
  BPSS2122   4  48 472 2871333 .. 2871349 -  -2.1  -3.53012   CGCCCGTGGCTGAAA              TCGGTGC TAT GCGACGA              TGCCCGTGTAGTCGA
  BPSS2122   4  48 421 2871370 .. 2871400 -    -3  -3.35813   GTGTAGTCGAATGAA       GCGCGAGCAGCGTG ATC CGCGGTGGCCTCGC       CTGATCGCGTGGGTG
  BPSS2122   4  48  94 2871714 .. 2871727 -  -2.3  -3.54676   ACTGACTGAAATCAA               CCGTC CCTT GATGG                TCGCCAGCAGTCAAT
  BPSS2126   5  73 104 2876774 .. 2876798 -   -15  -2.94099   TCGCGCGACGACACA         GGCG-CGCCGC GCGT GCGGCGACGCC          GCGACGGCGGGCGCA
  BPSS2130   2  72 174 2881865 .. 2881883 -  -5.3   -4.4261   GTCGGAAGACCAAAA             TCGTCGA TATGG TCAACGA             TCGGCAGCCAGCCAT
  BPSS2136  10  59  61 2892766 .. 2892820 - -11.3  -2.58714   TCGCACACGAACGCA CCCGCCACACCGCCGCCACATCGCC GCCAT GGCAACGCGACGGCGACACGACGAC GGCGCCGACGCCGGG
  BPSS2145   8  84  22 2903653 .. 2903701 - -17.4  -3.14344   GACCTGCGCCATTAA CCGCGCGGCGCGCGCCGCGCATGC CAT GCATGC-CGT-GCGCGCAGCGGGG GCTGCGCAAACGGTT
  BPSS2162   9  85 144 2924695 .. 2924738 - -15.9  -3.64283   GAAATTCGTGAAGAA CG-GCGGCGCGCGCCTGAGC GAGCA GCGCATGCGCGCGGCGCTCG ACAGGTTGTGGCGGC
  BPSS2167  10  63  57 2930698 .. 2930754 -  -9.2  -3.37245   CGACGGGAACAGGAA CGGGGACAGGGACAGGGACAGCGAC-CG AAT CGCGCCGCGGGCCC-GCCCCGCTCTCCG GCGAACGCCGGCGCC
 BPSS2172a   7 100  37 2938599 .. 2938622 - -12.4  -5.14563   CGCGCCATGAAAAAA          GCGCCACGGC TCGC ACCGTGACGC           TCGTTCTCCCGCCTT
  BPSS2199   4  59 286 2966329 .. 2966373 -  -6.3  -3.73725   AACAAGAAGTCCAAA GCCGCGCGGCG-GGTGAGGCG TCGAT CGCCTCGCCGCGC-ATGGGGC GCATGAGGCGCATGG
  BPSS2204   1  40 169 2971848 .. 2971862 -  -3.5  -2.62983   CCGAGTTCCACATGA              CGCTCG TGTT CG-GCG               CGCCGTTCCTCGCCG
  BPSS2211   8  58 415 2982424 .. 2982434 -  -2.4  -4.05033   CGGATTGCAGATAAA                 GGGC GGC GCGC                 AAAATGGGAGAAAGC
  BPSS2221   3  95 358 2994953 .. 2994987 - -18.7  -3.54424   CGGCACCGGCTGAAA    TCGG-ACCCGTCGTCG GACC CGACGACGGGCGCCGA     TCTGGGCTCGGGCGG
  BPSS2228   1  48 -44 3002632 .. 3002671 -    -2  -3.53012   CGCCGCGCGCTCAAA  CGTCGCGCTCGATCCGGTC GGC GAGCAGGTGCAGCGC-ACG  CGAGACCTGCCGCCC
  BPSS2231   6  49 450 3004683 .. 3004714 -    -5  -3.30124   CGGCATCGGCGACAA      GC-TGCTCGCGATCC CGT GGAGCGCGCTCACGC      TCGACACCGACCGCA
  BPSS2231   6  49 356 3004790 .. 3004808 -  -4.5  -3.23393   CCGGATTCGACAAGA             GCCATTG GCCGA CGATGGC             CGATCCGAACTGGGC
  BPSS2235   6  59  46 3008327 .. 3008343 -  -9.3  -3.15544   GCGCACGCGGACGAA              CCCCGCG CGG CGCGCGG              CAGGCGCGGGCCGGA
  BPSS2246   1  73 434 3017631 .. 3017647 - -13.7  -3.16564   GCCCGAGCCGATGAA              CCTCGGC AAT GCCGAGG              AAGTGTCGATGCTGC
  BPSS2249   1  51  66 3022058 .. 3022107 -  -8.6  -2.52464   CGCTGCGCGAACGCA GGCCGATTCCGACGCACGTCGACGC GAT GCGGCG-CGTG-GTCG-AAGCCGCC GATCGGCTCGCGCGC
  BPSS2279   6  69  96 3062396 .. 3062412 -  -7.9  -4.03234   GCGGGGCGAGAGAAA              GCAACGC AAC GCGTGGC              ATCCGCGCCGGGCAT
  BPSS2286   8  59 349 3075366 .. 3075389 -   -11  -2.60075   TGCTCGGCAAGCAAG          CCGCGCGCGCA GTT TGCGCGC-CGA          TCCGATTAGGGGGAT
  BPSS2304   4  56  26 3100839 .. 3100849 -  -8.2  -3.17392   GACGGGGCAACGCAA                 CGCG CGC CGCG                 AACGAACCGTCGCCG
  BPSS2316  11 100  88 3117881 .. 3117916 - -21.9  -2.61383   ACGCTGACCGATAAG    CGGCATGCCGCGCGC GATGCG GCGGGCGGCATGCCG     AACGCCTGCGATGCG
  BPSS2316  11 100  35 3117954 .. 3117969 - -11.8  -5.14563   CCGCGCACGAAAAAA              GGGCGC CAAA GCGCCC               TTTCGCATGACGAAG
  BPSS2332   6  74 141 3147512 .. 3147562 - -12.2  -3.59979   GTTTCGCATCCGAAA CGGCCGCCGTCGCGTTTTCCGGGC AGC GCGCGCGTCGCGCGACGCCGGCCG TGCTCCGCCCGCCGC
  BPSS2348  12  74  33 3165768 .. 3165781 -  -8.1   -4.1822   TTCCAGCGCAAGAAA               CGCTG CCGG CAGCG                ACATACTCTTCGAAT
  BPSS2351   8 100  52 3168519 .. 3168537 - -17.4  -4.72188   CGAATCGAAAAGAAA             CGGGGCCC AGC GGGCCCCG             TTTCTTCTTGCGCGT
      estC   6  53 343 3158994 .. 3159019 +    -6  -3.28712   GCACGACGTCCGCGA         CACGCTGCGC CATCAC GCGCAGCACG          TTGTCCCCGACGACG
      estC   6  53 393 3159044 .. 3159056 +  -7.7  -3.07043   ACGACGTGGCCGAAG                CGATC GTT GATCG                TCTTGAAATGGTCGA
  BPSS2331   4 100  17 3147484 .. 3147525 + -24.5  -4.07568   TGCTGCCCCACTCAT CGACACGGCGGCCGTTTCG CATC CGAAACGGCCGCCGTCGCG  TTTTCCGGGCAGCGC
  BPSS2315   5  72 144 3117954 .. 3117969 + -11.8  -3.59979   CCGCGCACGAAAAAA              GGGCGC CAAA GCGCCC               TTTCGCATGACGAAG
  BPSS2308   3  79  18 3110448 .. 3110504 + -16.5  -2.87132   TCCGCATGCCGACGC CGGCGTG-GCC-GCGCGGG-CGCGACGC CGTT GCGCCCCGGCCCGCGCCGGCGCGCTCCG TCTGTGCGGCAACGC
  BPSS2303   4  57 235 3100907 .. 3100931 +  -9.9  -2.70298   CGGCCGGCGCATCGG          GCGTCGGCGTC GGC GACATCGGCGC          GTTGTCGTTCGGCAG
  BPSS2287   4  63 143 3077437 .. 3077456 +   -10  -3.33696   TCCTGATACTGCGCG            CTCG-CCGC GTC GCGGTCGAG            TTCGTTCGCGAGCGA
  BPSS2278   1  47  65 3062283 .. 3062307 +  -7.1  -2.53876   CAGGCCGGCCGAATG          GCGCGTTCG ACGCGCG CGAACGCGG          TGCGTTGGCCTAGGC
  BPSS2250   4  58 398 3025298 .. 3025308 +  -8.2  -3.30124   CGTCGATGCGCGTGT                 CGGC CAC GCCG                 TTGTGCCCGGTACGC
  BPSS2234   9  63  -4 3008275 .. 3008303 + -11.7  -2.87132   TCTTCGATCTCGTGT       CGTGACGGCGCG GGCCGG CGCGCCG-CGCG        TATCTCCGGCGCACG
  BPSS2220   9  69 -38 2994995 .. 2995020 +  -7.5  -4.09685   GGCGCCGATCTGGGC         TCGGGCGGC CCGGACAA GCCGCGCGA          TTTTCCGACGTAGCG
  BPSS2210   6  53 196 2982466 .. 2982520 +  -2.8  -3.71649   TTCCGAACCCGATTT TTGCGATTTGCGATTTGCGATTTGCG ATT TGCGATTTGCGATTTGCGATTTGCGA TTTGCGATTTGCGGG
  BPSS2203   6 100 363 2972317 .. 2972356 + -23.6  -2.79183   GGCTCGAGCGCGTCG  CGCAGCGCCGCGT-GCGCG GCG CGCACCGCGCGGCGCTGCG  TGTCGTCCGAATGCA
  BPSS2179   4 100   4 2947299 .. 2947357 +   -21  -2.87132   GGCCGTCGATAGACC GCGC-GGCGGCG-C-GGCGGCGCGCGCCC GTCT GCGCGCGCGCCGTCAGCCGCCGTCAGCGA TATGTCCAGAGCCGA
  BPSS2172   4  56 208 2938599 .. 2938622 +  -9.5  -2.83119   CGCGCCATGAAAAAA          GCGCCACGG CTCGCA CCGTGACGC           TCGTTCTCCCGCCTT
  BPSS2161   2  42 172 2924978 .. 2924998 +  -2.3  -3.09516   GAGCGCGCAGGCATC            CGCGGCGAG GCC CGCGCCCAG            TTGCATCATCCGCGC
  BPSS2144   3  49 406 2904058 .. 2904084 +  -2.9  -3.54459   CGACGCCGCCCACCG        TCGGCGCG-AAG CCCT CTTGCGCGGCGC         TTTGCGCGAGATTCG
  BPSS2135   9  54  -6 2892543 .. 2892557 +  -9.2  -2.50994   GGCCGCGCCGAAGAC               CGCCTG ATT CGGGCG               ATTCATGCGGTTCGC
  BPSS2129  11  73  13 2881544 .. 2881584 + -11.1  -3.71917   TGATTCGGTTTGCGG  TCGTAGTTCGCGGTTCGCG GTT CGCGATTTGCGATTTGCGA  TTTGCGGTTTGCGGT
  BPSS2117   6  85 164 2866584 .. 2866619 + -13.2  -4.08767   GGCAATCGCCCTTGA    CGCGA-CGTTCGCGTCG ATT CGCCGCGGCCGTTCGCG    TTTTGCCGAGATCAG
  BPSS2089  10  87  52 2828603 .. 2828621 + -14.6  -3.85817   CCGCGCTGCGTGATG             GCCAGCCA TGG TGGCTGGC             TTTATCACCACGAGT
  BPSS2074   5  71 319 2810531 .. 2810552 + -15.1  -2.64616   CAGTTTTTTGTCTGA           CGGCGCCGC GGTA GCGGTGCCG            TCCTGTCGATCGCCG
  BPSS2061  18 100 214 2796016 .. 2796071 + -27.1  -2.73875   TTGAAGACCGTTTTT TTGGC--GCGTCGGAACCCGTGGCGCC GATA GGCGACACGGGTTCCGACGCCCGCCGA TGATGTTCGCCGAGG
  BPSS2048   4  49 221 2765690 .. 2765718 +    -3  -3.59979   ACCTCGGTAAATTCA        CGCCACGTCG AGAAGCGTA CGGCGAGGTG        TTTGCGATAAAGCGA
  BPSS2023   2  44 221 2734584 .. 2734603 +  -2.8  -3.16564   GGTTCATCGCCGCGC            CGATCG GGAAGAAG CGGTCG             TTCATCGGATACACG
  BPSS2003   4  45 355 2710972 .. 2710985 +  -3.7  -3.14931   GGCCCAGCGTCCGAA               GCGGC CAGC GCCGA                TTCCTACAAAATCGC
  BPSS1996   4 100  40 2701351 .. 2701379 + -15.4  -4.66833   TCGCGGATGAAACGT       GCGGCAGGTCATC TCGC GATG-CCTGCCGC        TTTTTGCCGTTCACG
  BPSS1991   3 100  49 2693153 .. 2693187 + -20.7  -3.34398   ACCGCGTCCGAAAAC     GGCATCGCCGCGGGC AAACC GCCCGCGGCGAAGTC     TCTTTCAGGCGGCGC
  BPSS1961  10  74 223 2650996 .. 2651022 + -12.3  -3.59979   CATCGAGCGGCGTGC        CGCTCGCGATCG AACG CGG-CGCGAGCG         TTTCGACTGACGCCG
  BPSS1956   3  40 104 2644559 .. 2644574 +  -2.4  -2.90496   TTGCGCGCCTGAGCG              CGGACG CTAT CGATCG               TCGTTTGCAACACGC
  BPSS1956   3  40 106 2644561 .. 2644576 +  -3.2  -2.71712   GCGCGCCTGAGCGCG              GACGCT ATCG ATCGTC               GTTTGCAACACGCGC
  BPSS1942   4  56 422 2630862 .. 2630873 +  -7.2  -3.36273   CTGAGTTCGTACGTC                CGGC ATTC GCCG                 TTCATGTTGCGCACC
  BPSS1928   5  51  98 2612095 .. 2612139 +  -8.4  -2.50016   CGCGACCGTGTCCTG CAGCCGCTGCGCGCTCGCCTG CACC CACGCGAGC-CGCGCCTGCCG ATATTGCTGATCGGC
  BPSS1923   3  66 222 2604725 .. 2604741 +    -3  -4.37886   ACACCATCTCCTCTC             GACGGCT CGCG AGC-GTC              TTTTCTCCCGCATGA
  BPSS1917   7  73  35 2599291 .. 2599338 + -10.6  -3.64703   GTTGCGAAGCGGCCG CGCCGACGTGTTGAAGTGTGGA TGTA TCGGCATTTCGATGCGTCGACG TTTCAATGCGCGGCC
  BPSS1911   4  59 370 2590094 .. 2590106 +  -6.2  -3.74519   GCGAACTTTTGCAAG                GCGG CGATC CCGC                TTTGCTGAGCCTGTT
      catC   4  62  43 2569235 .. 2569267 + -11.8  -2.71712   CCGCGCCGAAACGAC      AACGGGCGCACGGC CGTTC GCCGCGCGCCCGCG      CTTTCCCGCCCGCGC
  BPSS1883   8  59 -21 2560473 .. 2560489 +  -6.5  -3.72576   GCTCTGCCTGCTGCT              GCCGATC GAC GATCAGC              TTTGATCGCGACGCG
  BPSS1877   7  70 154 2551473 .. 2551516 + -10.8  -3.59979   CGGCAGGGCGCCGTG C-CCCGCCGCGCGGCGAGCGG GCG CCGTTCGCCGCGCCTCGCCCG TTTCGGATGACGAAG
  BPSS1877   7  70 240 2551559 .. 2551597 + -10.9  -3.57144   GAAAAGCGCGGGCAT  GCGGCGGCACGGCTGCGCC AGC GGCG-GGCGGCGCCGC-GC  TTTAGCGCTGGCGCA
  BPSS1867   3  70  -8 2537362 .. 2537399 + -13.4  -3.01712   CGCGGACGCCGGCAG   GCGG-CGTGAGCCGGCC TCGCC GACCGGCTCGCGATCGC   TCTTCCCGCGGCCCG
  BPSS1859   4  47 302 2525119 .. 2525166 +  -6.8  -2.54193   GACGGCCGAGGTCGA TGCCCGCTTGACCGTGCG-CCAC TGC GCGGACGCCCTGTCGAGCGCCCA TACGTTGCCGTACTG
  BPSS1859   4  47 468 2525285 .. 2525308 +  -4.5  -3.16191   GCCTTCTGGTAGCGC          AGCGTCGCGA TCAGC TCGCG-CGCG          TTGGTCGAGGTGTCG
  BPSS1851   5  64 291 2516480 .. 2516496 + -10.8  -3.18264   AAAGTGGCGCGGCGT              CCGCCG CGCCA CGGCGG              TTCGTCCATGCGCGC
  BPSS1848   4 100  44 2511648 .. 2511663 + -10.4  -5.86332   ATCCCATTAAAAAAC              CCGGCT TTCA AGCCGG               TTTTTTTTGCGTTCG
  BPSS1835   5  67 231 2497733 .. 2497762 +   -10  -3.53444   TCGTCGGCACCGACT      TGCCGGCCTGCCCG GCCA CGGGC-G-CCGGCG       TTTCGCGCACGCTCG
  BPSS1824   3  60 -36 2482489 .. 2482527 +  -8.1  -3.59979   CACGAAACGGTTCGG  GCTC-GCGCCCGGCCGCTG GCG CAGCGATCGG-CACTGAGC  TTTCCGATGCGCGCG
  BPSS1819   4  47 422 2478416 .. 2478438 +  -6.2  -2.78935   CATCGGCGGCTCCTT           CGTCGCGG CGAGAAA CAGCGACG           TGTGATAACGCGTCT
  BPSS1804   3  67  34 2465092 .. 2465123 + -12.3  -3.05384   GCCCCGCCGGCTCGG      TCCGTCTCGCGGGC GGGCG GCCCGCGA-ACGGC      TTCAGTGCCCCAACA
  BPSS1788   4  66  75 2447212 .. 2447230 + -13.1  -2.52464   GCGTGCGCCGCGAGC             GCGCCGC CTTCC GCGGCGC             TCCGTTCCCGGCGAC
       ohr   5 100  30 2441943 .. 2441970 + -25.6   -5.1287   CGCCCACAACAAAAA        GGGCGCGCCGGC CAAA GCCGGCGCGCCC         TTTTTTCAATCTGGC
  BPSS1773   3  49   5 2432341 .. 2432354 +  -5.3  -3.14132   GCGACGGATAACATC               GAAAG GCGG CTTTC                TTCGTCGCCCCGAAA
  BPSS1773   3  49 318 2432654 .. 2432670 +  -7.9  -2.52464   TAAGATACGTTTACG              TCGACGC TCA GCGACGA              TCACTTACAACACGG
  BPSS1768   4  48  24 2425054 .. 2425064 +  -2.4  -3.54424   CGATCGAACGGCGAA                 CGGG CAA CGCG                 TTTCGGACGATGAGC
  BPSS1768   4  48 156 2425186 .. 2425196 +  -2.4  -3.48924   ACCGTTGAACCGCAC                 ACGC GAG GCGG                 TTGTCTCGACCGTCG
       gcp   9  62 357 2415003 .. 2415027 +  -9.9  -3.16564   CACGCCCAAACGAAA          AAGGCCGTTCG ATT CGAACGGCCCC          TTCCTCGAATACGGC
  BPSS1754   5  51 100 2406099 .. 2406125 +    -5  -3.44051   TCCATCGAAGCGGAT         CCCGGACAGGTT CAT AACATGACCGAG         TTCTGGTCCTGAACC
  BPSS1754   5  51 308 2406307 .. 2406320 +  -3.7  -3.54424   CGCTTGCAGCGCTAC               AGCGC CAAC GCGCA                TTTACCCAAATGGCG
  BPSS1745   3  47 277 2396218 .. 2396231 +  -3.8  -3.31144   CATCGCCTTCGTTGA               CGAG CAGTTT CTCG                TTGTGGCCGTACGCG
  BPSS1739  12  70 345 2389390 .. 2389408 + -10.2  -3.72576   TCCGGCCCCAGCGAT             TGCGCGAG CTG CGCGCGCA             TTTCGTCGGGCGACG
  BPSS1734   4  48 397 2383258 .. 2383271 +  -2.3  -3.50853   CGCCGAGCGACAGGC               TCGCG CGCA CGAGA                TTCTGATTGAAGCCC
      citB  15 100  60 2367863 .. 2367879 + -15.1  -5.63103   CGCGGTCGATTTGAA              GCCCGGC CTG GCCGGGC              TTTTTTTGGTTCAGC
  BPSS1714   9  91   9 2354337 .. 2354364 +   -17  -3.73224   CCGCTGAAAGCGAAA        CACCCCGACAGG CGAA CCCGTCGGGGTG         TTTCGTCGCACATGA
      aceE   4  49 142 2350675 .. 2350689 +  -5.6  -3.14132   GCTCGAGATCCGGCC               CGACTG CCG CTGTCG               TTCATCGCGCGCAAG
      aceE   4  49 387 2350920 .. 2350940 +  -3.2  -3.61398   AGGAAGCTCGGCAGT            TGACGCTT CAGGT ATGCGTCG            TTCTTCGCGCACCCC
  BPSS1689   5  57 -40 2323996 .. 2324046 +    -9  -3.01712   TGTACGGCGACATGC GCG-CGGCGCTCGGCGCGCGCG AGGATCAGC CG-GCGAGCTGAGCGTCGATGC TCTTCGCGAGCGGCG
  BPSS1683   2  52 -33 2314088 .. 2314116 +  -4.5  -3.53012   GCCGAAGCGGGCCGT       CGCGGCGTCCGC GCGGCA GCAGATGCC-CG        TTTGACGGCCGACGG
  BPSS1661   1  49 402 2282373 .. 2282405 +  -3.2  -3.53012   GCAGCCGGAGTCGAA      CCGACCTGGCGCGG GCTGA CCGCACCAACTGGG      TTTGAAGCCCAGCCG
  BPSS1651   4  59 143 2270485 .. 2270508 +  -5.9  -3.70902   ACACGCCCTCCCAAG          CGGGCGTCT TCATGT AGGCGGCCG           TTTCGCTCTCCAGCA
  BPSS1645   6  51 463 2262906 .. 2262918 +  -6.2  -3.14881   GCCGTGCTCGACGAT                CGCC TGCGC GGCG                TTCATCAGCAGATTC
  BPSS1630   6  52  20 2205972 .. 2205987 +  -6.8  -3.20435   GCGCTCGGTGCTTGG              CGCCAG GTGC TTGGCG               TTCGTCGCTCGTTGC
  BPSS1609   8  70  18 2186035 .. 2186067 + -10.5   -3.6422   AACCGATGCCCGCAC     GCGCGCC-GGCCGC CGTCGC GCGGCCCGGTCCGC      TCTTTTCGGCGGCTC
      pilT   9  59 -40 2178553 .. 2178579 +    -6  -3.73647   CCACTTACAATCGGC        TCGAGCTGCAT GAAATG ATGCAG-TCGA         TTGTTAATCGATAGC
  BPSS1591   7  56 -38 2165519 .. 2165534 +  -8.2  -3.09655   GCGACGATCGTGACG              GCGGCG CTCG CGTCGC               TCTATCTCTATCTCG
  BPSS1591   7  56 452 2166009 .. 2166021 +  -3.4   -3.8211   GCCCGCCACGCGCAC                GAAG AACTG CTTC                TTGTTGTCCATCACC
      hipA   1  44 308 2157108 .. 2157145 +  -3.4  -3.14564   GCCAGAATTCGTCGA  CGCGCGCGCGC-ATCACGG CCG CCGA-ATAGC-CGGGCGCG  TTGCTCGCCGCGTCG
      tauD  13  76 379 2138060 .. 2138088 + -14.6  -3.09671   CCCCGCAATGTCGTG       CGCCGGC-GCGTCG CCG CG-CGCCGCCGGCG       TGTTCCGATTCCCGT
  BPSS1571   1  74  68 2133630 .. 2133644 +   -10   -3.7791   CGGCGCGCGGCATCG               GCGCAT CGA ATGCGC               TTTGCTCGATGCTTC
      mdlB   5  93 116 2118069 .. 2118086 +  -9.1  -4.91109   CGCCGGCGGCGAATC             GCGCTGCG CTA CGC-GCGC             TTTTTCTCCTGCAAC
      bopE  10  93  10 2078815 .. 2078859 + -19.4  -2.56715   GCGTGACGCGGTAGC GTGGTCCGGACCGTCC-GGCG CCTC CGCCCGGATGGTTCGGATCGC TGAATTCGTGCGGAT
  BPSS1519   5  58 100 2072141 .. 2072168 +  -8.2  -3.28712   CATATCGAACATCCC        CGCGCGGCACGG CGCA CCTCGCCGGGCG         TTCTGCCGAAGCGCC
      folE   8  58 -34 2067669 .. 2067679 +  -2.4   -4.1552   ACCATAACGCCCAGG                 CGCG CAA CGAG                 TTTCTTCGCGCCATC
  BPSS1492   5 100 469 2035803 .. 2035832 + -22.9  -2.85768   CTGATCCGTGCGCGA       CGCGCCGCCCGAT CACT GTCGGGCGGCGCG        CTTTCCGCTTTTCAT
  BPSS1472   7  57  75 2009278 .. 2009290 + -10.5  -2.64218   CCACCGGCGCCGCAA                GCGCG ATC CGCGC                CTTCTCCTCCGGGCT
  BPSS1465   4  45 121 1999523 .. 1999535 +  -4.7  -2.96274   TCCGAGCCCGATTCG                CGGCC GCC GCCCG                TCTCCTTCTCGCCGC
  BPSS1457   2  42 472 1989018 .. 1989057 +  -4.8  -2.52464   CGCCCTGCGCGCCGG  TATCCCGCGCACGCGAGC GCGC GCACGCGTCAACGCGATA   TCGCTTCGAGCGCGA
  BPSS1443   6  60 297 1967487 .. 1967545 + -10.8  -2.71681   AGCGGCAACCGCCGA CCGAGCGC-GCGGCGCCACGCCGCCGGCG CAAG CGCACGCG-CGCGGCGCGTCAGCGC-CGG TCGTTGACGAGATTC
  BPSS1421   5  65 276 1935290 .. 1935300 +  -8.2  -3.66908   GCCGCGCCGCTAGCG                 GCGC GCC GCGC                 TTCGTTTTCCCGCGA
  BPSS1411   4  59 115 1924737 .. 1924765 +    -6  -3.65046   GGCCCGCCCTCGAAC       CGCGCATCATCAG CGAA CCGGTGAT-CGCG        TTCTTCGAGTCGCCC
  BPSS1382   7  93 194 1889868 .. 1889891 + -17.4  -3.55563   TCTGCGCGTCGCGCT          CGCGCGCGCG TTCG TGCGCGCGCG           TTTCGGCGATGCGGT
  BPSS1371   2  55 334 1877537 .. 1877564 +  -8.2  -3.06183   CGCCCCCTGCGGCAG        CCGCCGCCGCGC AAGT GCCCCGCCGCGG         TTCAATGCGCGTCGA
      rpsU   4  72 122 1867877 .. 1867934 + -14.3  -3.04322   CGCATCGCTCGTCAT GCCTGGCTC-GCG-TCATGCGCG-CGTGC AACC GC-CGTCGCGCATGAGCGCCGAGCCTCGC TGTTCGCCGCTTCGC
  BPSS1357   4  51 302 1858757 .. 1858797 +  -6.1  -3.14564   GCTCGTCGCGAATGA TGTCGAGCGTGACTTCGG TCGCCT CCGAATGC-CGCGCGACA  TTGGTCAGCGCCTCC
  BPSS1346   6  81   9 1838094 .. 1838121 + -12.6  -3.76224   CGAGTGAATCGCCGT        GACGGTGCGTGC GGTC GCTCGCCCCGTC         TTTCCTGCATGCGGG
  BPSS1340   6 100 139 1830554 .. 1830573 +   -15   -5.0538   TGCATCGCTCTCTTC            GACCCGGC TCTC GCCGGGTC             TTTTTTCGCATGCCG
  BPSS1335   7  54 194 1827425 .. 1827443 +  -8.8  -2.88544   ATTCGGGCCCATTCG             CATGAGCG GCA CGCGCATG             TCTGTACGCATCGAG
  BPSS1322  11  72  15 1811364 .. 1811405 + -14.9  -2.74488   ACGGCAACGGCCGCA GCCCGGCCGGCCGCCGCGC GGTT GCGCGCCGGACGCTCCGGC  TCGTTCGGCTCGTTC
  BPSS1313   4  52 353 1800017 .. 1800033 +  -4.4  -3.53012   TCGCACCGTCGATGT             CGTTCGG CTTC CCGA-CG              TTTGCGCGACGGCGC
      pcaG   2  54 292 1782465 .. 1782476 +  -5.8  -3.55563   TTCGGCTTTCGGCTT                TCGG GTAT CCGA                 TTTCGAGCGTGAAAT
      aroG   1  37 273 1774677 .. 1774706 +    -2  -2.52795   CCGGAAGCAATACGG       CGTGACGCCCGCC CCGAT GGCGCGT-TCCCG       TCGATTCCGGACATT
  BPSS1280   7  46 115 1749963 .. 1749981 +  -5.8  -2.83894   GGCACGATCATCTCG             GCCGGCAC CGG GCGCCGGA             TGTAGTCGTCGTGAT
  BPSS1265   1  70  30 1716318 .. 1716347 + -13.5  -3.01924   TGCCGTATGCCGCGC       CGGCGCATGCGGC CCAC GTGGCGTGCGCCG        TCTTCCCCGCCGCTC
  BPSS1256  13  89  20 1701609 .. 1701661 + -17.6  -3.29144   GCGCGGCGGCGCGCG GTGACGCGCCGCGGCCCG-CGTGACC GGC GGACGCGACGCGACGCGGCGCG-CGC TTGTGCGCCGCGTCG
  BPSS1249   1  52 -23 1693596 .. 1693612 +  -7.2  -3.14132   GCGAACGGCTTGAAT              GCCGTG AAAGG CGCGGC              TTCGTGACACGCCGG
      ftsI   4  93   9 1676145 .. 1676185 +   -19  -3.40593   CGCCTGACGAGCGGC GGCGCCGGC-CGGTCGCCGC TGC GCGGCGGCCGTGGCG-CGCC TTGCTGTCTTATCGT
  BPSS1226   2  86  86 1658702 .. 1658756 + -16.4  -3.55622   GCACGCCGGCGCCTC GGCGGCGTGCCGTGCGCGAAACGGCGG TCGG CCGCCCGG-CGCG-ACGGC-CGCCGCC TTTCACACCCTTCAG
  BPSS1206   4  70  57 1630120 .. 1630142 +  -3.5  -4.56597   ATCCGAAATTCCCCT          CC-AAGCC-TG AAC CACGGCTTAGG          TTTTTGGGAGGGAAA
  BPSS1187   7  57 145 1594495 .. 1594513 +  -5.8  -3.68351   ATGTTTCCGGACTCG             CCCGGCCG CGC CGCCCGGA             TTTCCATCCTGCGCA
  BPSS1176   7  52  56 1584870 .. 1584901 +  -8.5  -2.75064   AACGCCCGCCGCGCT      TCGCGCGTGCCGG ACCCGG CCGGCTCGCACGC       TCATTCGATCGGAAC
  BPSS1165   4  72  89 1557334 .. 1557351 + -14.1  -3.01712   TTCGCCGCTTGCAGG             CGGCGGC CCAC GCCGCCG              TCTTCGCCCGCCGCC
  BPSS1153   6  93  11 1539551 .. 1539581 + -19.6  -2.72144   CCTGATTCGTCAGCG       CGGGGGCGCGCCCG TGA CGGGCGCGCGCCGG       ATTTCCGCGAGGTAC
  BPSS1140   5  59 274 1527722 .. 1527742 +    -9  -3.14132   TCCTCGAACAGCACG           GC-GAGGCC GCCC GGCCTCAGC            TTCCTCACGGCGGCC
  BPSS1137   2  72   3 1524812 .. 1524842 + -13.3  -3.12999   GGTCGTCGGCTAGGC      GCCGCCGCG-CGGGC GAT GCTCGACGCGG-GGC      TTGCGTCTGCAATGC
  BPSS1130   5  69 388 1517108 .. 1517120 +  -5.5  -4.28375   GCTCGACGCGGAGAA                CTTGC AGC GCAGG                TTTTCCATGTATTGC
  BPSS1113   9  93  25 1493551 .. 1493582 + -19.4  -2.60763   AACGAGCGCGCGCGA      CGG-GCGGCGAGCGG CGG CCGCGCGCCGCGCCG      ATTCTCGACTCTCGA
  BPSS1102   2  86 257 1481562 .. 1481612 + -16.6  -3.53444   GCGCCGCCCGTGTCA CGGCTTCGCGCGATCGCCGGGCGC GGC GCGGGTGGCGAGCGCGCGCGGCAG TTTCGCCGCGGCTGA
  BPSS1096   2  60 374 1472392 .. 1472405 +  -8.1  -3.59979   TCGCGCTCCAGCACC               GCGTG CAGC CACGC                TTTGCCGTCGGCGGG
  BPSS1089   3  51 134 1461707 .. 1461721 +  -2.1  -3.72363   CCATTTCGCCAGCAC              GGC-TG CGAA CACGCC               TTTGGCCTTTGAATG
  BPSS1089   3  51 145 1461718 .. 1461728 +  -2.4  -3.71378   GCACGGCTGCGAACA                 CGCC TTT GGCC                 TTTGAATGTCGGATC
  BPSS1061   8  74 238 1438257 .. 1438291 +  -9.9  -3.82084   GCAACTGCGGCGGCA     CGCGGTGCGCGGCGA GCAGA TCGTCGCGCGTTACG     TTCTTGATGTTGAAG
  BPSS1038   6  91 128 1415051 .. 1415099 + -12.5  -4.21194   AAACTTCAGCCAGAA CGTCGTGCG-CACGTGCGGC-TCG CTGT CGACGCCGCACGTGCCGC-CGTGG TTTTCCATGATCGAG
  BPSS1034   7  87  35 1409691 .. 1409727 + -18.7  -2.57013   CCGAGGCCGGCCCGC   GCGCGGCGGC-CGACG CGCCGC CGCCGCGCCGCCGCGC    TGCATTCGCTTCCGC
  BPSS1029   5  74   2 1403160 .. 1403170 +  -2.4   -4.7254   CGCTGCAGTTCTGAT                 CCGC GTC GCCG                 TTTTTCGTGGCGGAT
  BPSS1017   3  64  91 1391477 .. 1391490 +  -5.3   -4.0641   GCCGTGCCGGTCGTA               TCGAT CCGT ATCGA                TTTGTGTCGATGGCC
  BPSS1011  11  85 430 1383021 .. 1383065 + -12.9  -4.14243   GTCGCGCGCGCCGCC CG-CCGCGTTCGTCGTCGCGC GCGCG GCTCGGCGATGA-CGCGGGCG TTTTGCCGTGCGGTA
      katB   5  56  62 1312346 .. 1312362 +  -6.5  -3.53012   GCGTGCCGGCCTAGG              CGGTTGC GGC GCAAGCG              TTTGCACCGGGGCGG
  BPSS0971   1  60 234 1285655 .. 1285684 +  -9.9  -3.05384   CCCGCGATCACGTAC       GCCGGATGCGCGCC GGC GCCGCGC-TCCGGA       TTGCGTGAAACGCCG
  BPSS0966   7  56   6 1278998 .. 1279019 +  -7.9  -3.34398   GTTCAATTGAACGAG           CGCGCAGGCG GGG CGGC-GCGCG           TGTTTCGCGCCGGCG
  BPSS0948   4  52 138 1250783 .. 1250799 +    -5  -3.53012   CACGACGGCGACGAT              CGGCCG CGCGT CGCCCG              TTTGCCCGGCGGGCA
  BPSS0948   4  52 203 1250848 .. 1250867 +  -8.5  -2.74144   GCTCGGTGAACGTGA            CGGTGCG AAGCGC CGCGCCG             CTTTGCGGATCGACG
  BPSS0940   8  54  66 1241482 .. 1241521 +  -9.2  -2.53263   ACGATCCGCAACGCG  GCGGGGTTCTGCGCGCGCC GCA GGCTCGTGTAGAGCGC-GC  TCGATTCGGCCTGGA
  BPSS0933   5  67 219 1231734 .. 1231780 + -10.5  -3.53012   TCGGCAGACGTGGGG CGCGCGCCGCTCCGTCACGCG GAAGG CGCGATCCGCTGCGCCGCGCG TTTCGACGCGACGAC
  BPSS0922   3  47 191 1218197 .. 1218213 +  -4.4  -3.14931   TTTGCCGAAGGGCGT             CG-CCGA AGGT TCGGGCG              TTCGTCGGCCATCCG
      pmlR   9  69  64 1179656 .. 1179680 +  -2.8  -4.43844   GGTTCCGCTTCCTTC         GCG-GTCCAGC TCAC GCTGGAGATGC          TTTTCTCCATGCTCA
      ribA   4  87 377 1177024 .. 1177066 + -19.1  -2.53263   CGATTCGGGGCGCGC CGCGTCGGCGCG-CGGTGCG GTAT CGCGCCGGCGGGCCGACGCC TGCGTTGCCGGTGCC
  BPSS0876   2  47  21 1169682 .. 1169693 +  -5.8  -3.03124   CAGCCGGCGCTGGCA                TGCG ATCT CGCA                 TGTTGAACGATGACG
  BPSS0846   7  78 209 1135852 .. 1135902 + -13.9  -3.54676   GCGGCCCGGCCGGTC GCTCGCCG-CGACGCGTTGCTCCGC CGG GCGGTGCAGCG-GCTGACGGCGCGC TTCATTTGCATCGGT
  BPSS0836   3  87 219 1123234 .. 1123259 + -19.1  -2.52464   ACGCCGCAATGAAAG         CAAGGCGCTCG GCAA CGAGCGCCTTG          TGCGTTGGACGAAGG
  BPSS0827   6  77  -3 1115372 .. 1115425 + -16.6  -2.72344   GCTGCCGACGAAGCG TTGAGC-CGGCGCGGCCGG-CCGCGC GCGA GCGCGGGCCGGCCGCGAAGCGCACGG TACTTCGCGCTCGCG
  BPSS0815   3  57  29 1092515 .. 1092527 +  -9.1  -3.05384   GGGCGGCGCGCGCGG                GCCGT CTC ACGGC                TTCGGTGGGGCCGCC
  BPSS0810   5  78 148 1086216 .. 1086257 + -15.1  -3.29144   GCCAGCCCGATCGCG CCGCGCCGGCCGG-GCGC TCACGCC GCGCGCCGGTTGGCGCCG TTGTGCCGCGAGTAG
  BPSS0803   8  70 228 1076925 .. 1076951 + -10.1  -3.71378   GGTTTTGCCAGTTGG        CCGG-GTCGCCC TTGC GGGCGGCGTCGG         TTTCCATCTGGCATA
  BPSS0803   8  70 379 1077076 .. 1077114 +  -3.6  -4.56597   CGTCGTCGCGGCAAA   CGCCGCGGCGGCGAAATT CTG GAGTTCGCCGACGGTGCC   TTTTTGCGCAAGCGG
  BPSS0796  10  85 140 1068434 .. 1068458 + -17.9  -2.70932   CTGTGCGCCGAATCA          GGGGGAGGAGG CCG CCTTCTCCCCC          TGATTCGGGCGGCGC
  BPSS0766   8  63 223 1029458 .. 1029500 +  -9.9  -3.28791   GATGCTAGCGGCCTG TCGGCGATGCCTGCACCCAT CGCG ATTCG-GTGGGCATCGCCGA TTGTCGAGCGGGAAT
      codA   7  86  99 1023404 .. 1023435 +   -18  -3.15544   CCGCTCACCGCTCAC      CGCGCGCGGCTCGGC CGC GCCGGG-TGCGCGCG      TTCGTGCCCGTGCCG
  BPSS0751   8  75 397 1010913 .. 1010932 +  -2.7  -4.72986   TAGGTGATGGGGTTC            GTCTCGG CGATAC CCGGGCC             TTTTTCGTAGAAATC
  BPSS0747   7  74  80 1005935 .. 1005963 +    -8  -4.26344   GAATGATTTCCGAAG        GCGCCGTCCGCA GCCGA TGCATGCGGCGC        TTTTCATGAGCGTCT
  BPSS0743  11  85  68 1001362 .. 1001380 + -13.1   -4.1023   ACGGCCTGTTTCAAA             GCCCGCG CAGCA CGCGGGC             TTCTTCTTTGCGCTT
  BPSS0738   7 100 218  994142 ..  994173 +   -18  -3.83026   CGTCCGCGTCGCGAT      CGGGCCGCGAC-GCT CGC AGCCGGCGCGGCCCG      TTTCATGTGCGACGC
  BPSS0732   6  59 411  983642 ..  983678 + -10.2  -2.90075   ATCCGGAAGCCGTGC   TCGGC-CG-TCGTCGCCG ATT CGCCGACGAGCGCGTCGA   TCTCCTTGGCCGCCG
  BPSS0724  12 100 -42  974477 ..  974535 + -42.6  -2.72511   TCGCGAAGGGCTGCT GCGCGGCGGCGCGCGCTC-GACGCGCG ACGAGC CGCGCGCCTGAGCGCGCGCCGCCGCGC GTTTCGGCCGGTGGC
  BPSS0724  12 100 -41  974478 ..  974536 + -28.3  -3.54424   CGCGAAGGGCTGCTG --CGCGGCGGCGCGCGCTC-GACGCGCG ACGAGC CGCGCGCCTGAGCGCGCGCCGCCGCGCG TTTCGGCCGGTGGCG
  BPSS0714  15  66 157  963077 ..  963129 + -11.8  -3.19425   TGCGTCGGTGCGTGC GTC-GGGCGCGCGCGCACCGGCGCCG GGG CGGCGC-GAAGCGCTCGTGCGCAGGC TTCCTCGCGTTACTT
  BPSS0714  15  66 402  963322 ..  963367 + -11.7  -3.09492   AATGCTGTCCGCGTT CGGGCTCGGCG-CGTCGGCGAG CTT CTCGCCGACGATGCGGCTGCCG TCTTGCGCTTCCCAC
  BPSS0700  10  78   4  941588 ..  941624 + -15.8  -3.16564   GCGCCGGGATGATCG   CGTGCGGGCGACGCGGC GGAC GCCGTGCCGCCC-CGCG    TTCATCCCGTGCCGC
 BPSS0686a   3  65 144  928734 ..  928748 + -12.8  -2.78384   TGATCGCGAAGCGCG               CGCCGC CGA GCGGCG               TGTCGTCGAGCCGCA
  BPSS0677   4  53 453  918039 ..  918073 +  -5.8  -3.41978   GGGTCAGGCTGATCG    CTTCG-CCGTCG-ATC TCGAT GATGCGTCGGACGAAG    TTGATCTTGATGTTG
  BPSS0668   7  85  36  905281 ..  905328 + -17.7  -2.71144   CGCGTCGGTGGGCCC GCGCGC-CGGGCGCATCGGTCG CGCGC CGGGCGATGCGCGCGTGTGCGC TCGTTGCAGCCCGTG
  BPSS0645   7  62  91  879004 ..  879014 +  -8.2  -3.61398   CGCCGAAAGGGCGCG                 CGGC GTT GCCG                 TTGTTGCACGCCGCG
  BPSS0641   5  61 301  873599 ..  873637 +  -4.6  -3.91072   GGCGGACGGCGCCCG  TGAGGCA-CGCAGC-GAA CCGAT TTCAGCCGCGATGCCGCA  TTTCTGACGGTTTCG
  BPSS0622   6  74 163  849520 ..  849544 +  -7.7  -4.25104   CCTCGAATGATCGCG          CGGGCTGCGGC GGC GGCGCAGTCGG          TTTTCATCGCCGGAA
  BPSS0606   6  73 444  829263 ..  829283 + -13.9  -3.14132   GTGGCCGAGCAGCAC            GCGCGCGCC GGC GTCGCGCGC            TTCGTCGACGCGCCG
  BPSS0603  10  80 136  825277 ..  825322 + -16.9   -2.5619   CCATTCGATCCATGC GTTGCGCGCGTCGGTTCAGAT CATC ACCTGAACCGACGCAGGCGAC ATTCATCCGTTTTCC
  BPSS0594   9  71 429  816839 ..  816859 +  -3.1  -4.63932   GCGATCGCGACGCAC            GGCAGGATG TAG CCTTCGGCC            TTTTCTTCGGCGCTC
  BPSS0580   5  95 207  789915 ..  789927 +  -4.7  -5.41746   CGGAACCGATCGAAC                CGGAC GAC GCCCG                TTTTTTTCCCGGCTT
  BPSS0570   6  82  93  777561 ..  777599 +  -6.1  -4.74103   CGGGGCGATAAATGA   AAAAATCGATCCTTACA TATTC TGTAAGGATCGATTCCG   TTTTTCCATTCGCGG
  BPSS0562   7  90  19  768164 ..  768198 + -17.9  -3.60792   GCGGGCGATGCGTTG    CGGC-TCGGGAGCGGT GCGC GCCGCTCCCGGTGCCG     TTTACCGCTTCGCGG
  BPSS0557   4  58 -52  761995 ..  762023 +  -8.8  -3.24825   CGTACGCGGCGCTCG       CGGCAGCCGCGCT GACG ATCGCGGC-GTCG        TATTACTTCGCCTGG
  BPSS0541   4  55  49  739403 ..  739440 +  -9.1  -2.73364   TGGGACGGGCGCAGG   CGTCGATCGAGTCGGGCG GGG CGCTGGAG-CGATCGGCG   TGATTGCGCTGCGCG
  BPSS0506   2  83  20  691183 ..  691230 + -12.6  -4.07568   GCGCCGCACGGCGTG CGCGACGCGGACTCGGGCGCGC GATCGG GCG-GCCCGCG-CGGCGGCGCG TTTTCGCGGGGAGCA
  BPSS0503  10  62 365  688073 ..  688091 + -10.2  -3.13299   TTGCGGCGCGGTGTC             GCGCAGGC GCT GCCTGAGC             TGTTCGATCTCGTGC
  BPSS0489   5  61 220  666902 ..  666913 +  -3.6  -4.14392   GAAGTTGGCTGAGCC                CGGG CATG CTCG                 TTTTGCACGTTAAGC
  BPSS0460   7  90 228  628767 ..  628819 + -18.9  -3.01924   GCGAACGCCTCCGCG CGCGCTGGCACGCCGCCCGCTTGCG CGC CGCGTGCCGCCTGCCTGCCGGCGCG TGTTCGACCACGGTG
  BPSS0447   6  58 399  613511 ..  613525 +  -2.8  -3.90744   TGCTTGAAGATGAGG               CTCG TATTGAT CGAG               TTGTTTGCCGCCACC
  BPSS0435   8  63 364  598799 ..  598821 + -11.9  -2.82519   TCGCGCGCCGCTCGA           GCGGCGCCG ACAGG CGCCGCCGC           TGCTTCGTCTCGTCG
  BPSS0414   3  52 454  571197 ..  571209 +  -4.7  -3.50853   GCGCCGCGAGATGTC                GAGCG TCG CGCCC                TTGTCCTTCGCCAGA
  BPSS0407   3  49 180  549968 ..  549986 +  -4.4  -3.30124   CGCGACCTTCACGCG             TGCTACCG AGG CGGCCGCA             TTGTAAGGACTCGCG
  BPSS0398   2  54 321  541417 ..  541454 +  -5.4  -3.58522   GACAATGATCTACTC  GCCGCGTGCG-CTCGGCC GAAC GGCCGTCTCGCTCG-GGC   TTTCGGGATGATCCT
  BPSS0391   3 100  24  536641 ..  536660 +   -15  -5.35224   GCGCCTGTAGTGATA            GGCCCGCA TCTC TGCGGGCC             TTTTATTTTTATGCC
      tnpR   8  69  80  533323 ..  533339 +  -4.3  -4.38712   ACAAGATTACGTGGA              CGGCGAG AGT TTCGGCG              TTTTGTGCAGCTCGA
  BPSS0381   8  66 228  522948 ..  522969 + -11.5  -3.14881   CGGATAGCCGTCGCT           GCGCGGCAT CAGC ACGCCGCGC            TTCATCAACGCCTTG
  BPSS0380   6  62 417  521741 ..  521762 + -10.1  -3.17334   GATCAGATTAGATGG           TGGTGCACC GCTC GGCGCACCA            TGTGTGTTGCTTTAA
  BPSS0365  12 100 291  506570 ..  506593 + -15.4  -4.55128   GTGCGCATGAAAAAA          GGCCTTCATC TGGC GATGAAGGCC           TTTTACTTTGCGGCT
  BPSS0365  12 100 335  506614 ..  506662 + -19.4   -3.4149   CTTTGCGGCTCGTGT GCGCTTCGCGCGCTCGCCGCAT ACGGG ACGCGGCGCACGCGCGGCGCGC TATTTCGCGTTCGAT
  BPSS0361  10 100 118  503117 ..  503140 + -18.2  -4.78848   GTGCCCAACAAAAAA          GCGACGCGTC CGGT GACGCGTCGC           TTTTCTCTTTCACGC
  BPSS0351   5 100 415  491879 ..  491896 + -12.7  -4.48449   CGCAAGCAAAGGAAA             GCCCCGT ATTG ACGGGGC              TTTGTCTTTTCGTAA
  BPSS0336   1  56 223  468844 ..  468854 +  -8.2  -3.08679   CGAGGCCCTTGAGCA                 CGGC GTT GCCG                 TCTTCCGTCAGACGA
  BPSS0325   2  59 165  454705 ..  454736 + -10.7  -2.55074   TCGCTCATGACATGA      CGCGCGCGCGGCG GGTTCG CGCCGCGTCAGCG       TGCGTTCGCGTTCGC
  BPSS0317   5  47 163  445876 ..  445914 +  -4.4  -3.14132   ATGGCGATGTCCGCG  CG-CGGCGTGCCGAGCG CCGCGT CGCTCGGGCCGATGTCG   TTCATCAGCACGGGC
  BPSS0297  11  72   7  400397 ..  400418 + -12.9  -3.10028   CGTGCGTGACGCTCG           CGCGGGGCG GTGC CGCGCCGCG            TGTTCCGCTGTTCGT
  BPSS0294   3  54 425  397396 ..  397446 +  -2.6  -3.86252   TCGCGTCGGCGGCAC ACCGC-CTGC-G-ATGCGCGCCG AATCGGGC CGGCGTGCATGCTGCAGCGCGAA TTCTGTTTCGTGCGC
  BPSS0288  12 100 198  387594 ..  387633 + -27.2  -2.71712   GCGGCTGCAGGCAGG  ACGACGCGCCGCGCATCG GCTC CGGTGCGCGGCGCGTCGC   GTTTACCGGCCCGCG
  BPSS0282   1  54 455  379162 ..  379174 +  -7.7  -3.16564   CATCAGCAGCGCCGC                GAGCA TCA TGCTC                TTCATGCCGTCGACG
       aer  12  93  11  369125 ..  369172 + -19.9  -2.53995   GCTGACGGCGGGAGG GCGGGGCGGCGATGCG-CGGGCG CTGC CGCCGGCCGCATCGC-GCCGCGC TGCGTTGCGCTGCGT
  BPSS0272   4  63 233  363164 ..  363188 +  -7.8  -3.67597   GGAAACATCGGGGCG          GGCCATCGCC CGTTC GATGATGGCC          TTGTTGAATGCCAGC
 BPSS0268A  11  86   6  358001 ..  358026 + -16.2  -3.56092   AAGCGCATGAAAAAA         CGGGCTTCGC CGCGAA GCGAAGCCCG          TTTCCGCCGTGGTCG
  BPSS0261   7  85 433  350187 ..  350215 + -18.1  -2.52464   CGGCCACAGCGCGCG        GCGAAGCTGCCGC CAT GCGGCGGCGTCGC        TCGCTTGCGCGGCGC
  BPSS0252  13  70  -7  340745 ..  340778 + -10.9  -3.53012   TCGGCGTGCGTCACA     CGTTCTGACGCACGCG GCG CGCGTGCGCCGGC-CG     TTTCGCGCGGGCGGC
  BPSS0239   4  54  10  325973 ..  325989 +  -9.3  -2.62983   GGGTGACACGTCGCC              GCGGGCG CGG CGGCCGC              TCATGTGCCGCTCGC
  BPSS0232   6  72   3  316485 ..  316532 +  -8.8  -4.08692   GCTCATCGCGTGATG CGCGGCGCGCCCGGCCGCGCGCG TCA CGGACGCGTCCACGC-CGCCGCC TTTTGCGCGGCATTC
  BPSS0227   4 100  48  311534 ..  311559 + -19.7  -5.00616   CGCGAAGGCGACGAA         GGCGGCGCGGC TTTG GCTGCGCCGCC          TTTTTTGCCGGCGCG
  BPSS0222  11  52   8  299508 ..  299519 +  -7.2  -3.09015   CGCCCTGATCCGGGC                GCGC GCCG GCGC                 TTGCCTGCGTGTGCC
  BPSS0222  11  52 472  299972 ..  299992 +  -4.6  -3.57263   TGCCGGGCGTCGGAT            TCTGCAGC CAGCC GCAGCGGA            TTTCGGCGTGCGCGT
  BPSS0202   4  78  -2  271132 ..  271157 + -13.9  -3.53012   AGCAAGCCGTGCGGG         TAGGCCGCCGC GTCG GCGGCGGCCGG          TTTCGGCGGGGCGGC
  BPSS0188   7  76  60  253487 ..  253536 + -14.9  -3.14132   CGGCGGCGGCCGACG CCGCG-CGGCTCGCGGTGGCGC CGCTCGT GCGCGACGGCGGGCAGGCGCGG TTCATCGCGAGCGAG
  BPSS0185   4  93 352  249056 ..  249103 + -15.5  -4.08064   CATGTTGTGTTGTTG ATCGACCTGTCGCACTGCGTC ATGAAC GGCGCGGGGCGGCGGGTCGAC TTTTCCGGACGGATT
  BPSS0165   6  68  12  218981 ..  219031 +  -8.7  -3.85698   TTGAGCGGCGCGATG CGACGTGCAG-GCGGGCGACGGCG CTCA TGCCGGCGCCCGCGCGGCCAGCTG TTTGTGACGCCGGCC
  BPSS0152   4  56 282  199673 ..  199683 +  -8.2  -3.20382   GCCGCTCGCGTGACG                 GCGC GCG GCGC                 TTCGTCGATATCGGA
  BPSS0139  11  71  48  180785 ..  180809 + -14.9  -2.55074   CGGCGCGCCGTCCGG          CCGCGCGCCGC ATC GCGTCGTGCGG          TGCCTTGCCGTTCCG
  BPSS0118   7  49 452  151737 ..  151763 +  -2.8  -3.59946   TGGCGGATGTGGCTG         CCGGCTGCGAAC GTG GTGTGCGGTGGG         TTGTCTGATTGGGCC
  BPSS0105   7  59 128  131380 ..  131399 +  -9.3  -3.13403   ACATGGCGGCGTTCT            CGTCACC GGCTCA GGTGACG             TATTCATGAACGGCA
  BPSS0088   7  51 169  107396 ..  107416 +  -5.4  -3.23853   ATACGTTTGGCTCGT            TGCGACGA ATCCA TCGTCGAA            TGTTGCTTCGACGAA
  BPSS0083   5  68 475   98706 ..   98729 + -11.6  -3.29461   TCGCGTATGCGAACG          CCGCGCATGC GCCG GCGAGCGCGG           TTGTCGGCGAAGTTC
 BPSS0080a   5  77 -13   95874 ..   95896 + -13.4   -3.6053   CGTCCATTCCGACAT           CGGGGCGCGT GTG ACGCGCTTCG           TTCGTTTCTGCGCCA
      pcaK   8  67 274   48637 ..   48661 +  -9.9   -3.5594   ACTCGGCGACCCAAT          GCAGGCCTTCG ATC CGATCGCCTGC          TTTCAGCAGTGGCTT
  BPSS0038   7  51 326   38680 ..   38699 +  -4.8  -3.48276   GATTCTGCCCCGCGT            CGACGACG AAAT CGGCGCCG             TTGTATGCCGGCCCC
  BPSS0030   5  95 -42   30216 ..   30246 + -19.7  -2.89564   CTGGCTGGACGAGTT       CAGCGCGGCGCTC AAGGC GAGCGCCGCGCAG       TATCTCGACTGACCG
  BPSS0019  10  66 333   19245 ..   19255 +  -4.6  -4.23758   CGAAAATACCGCGGT                 GCGC GCC GTGC                 TTTTCCCTATCCGGT
  BPSS0014   5  66  67   14138 ..   14180 + -12.5  -2.87132   GCGCGTCGAACGCGA GCGCGGGTGCGCGGGTGCG TGTTC CGCACCCAAGCGCACGCGA TGTGTCGACGAACGG
  BPSS0009   8  51 -18    8222 ..    8235 +  -2.3  -3.72576   CGATCATCCGGGCTT               GTCGG ATCT CGGAC                TTTGATCGGCGGCGG
  BPSS0001   9  69  18    1206 ..    1221 +  -7.6  -4.07568   GAAGGCGCCCCGAAG              TCCTCA AAGG TGAGGA               TTTTCGGGACCCGGA

SUMMARY

1011 putative operon ends contain 5577 possible terminators.
Percent operon ends hit by terminators of confidence >= x:
	x	#>=x	hits>=x	%hits>=x
	100	247	220	212	21 %
	99	247	220	212	21
	98	247	220	212	21
	97	247	220	212	21
	96	247	220	212	21
	95	267	236	224	22
	94	267	236	224	22
	93	292	259	242	24
	92	292	259	242	24
	91	306	271	250	25
	90	319	280	259	26
	89	330	289	266	26
	88	334	292	267	26
	87	349	303	277	27
	86	371	317	289	29
	85	397	339	304	30
	84	404	344	307	30
	83	425	359	316	31
	82	437	365	320	32
	81	452	378	328	32
	80	473	391	336	33
	79	490	404	345	34
	78	512	421	356	35
	77	555	452	377	37
	76	567	461	384	38
	75	601	489	397	39
	74	634	518	415	41
	73	666	540	428	42
	72	716	577	451	45
	71	746	598	460	45
	70	793	636	480	47
	69	851	682	500	49
	68	893	712	518	51
	67	940	748	531	53
	66	995	792	554	55
	65	1045	829	568	56
	64	1111	884	593	59
	63	1174	933	611	60
	62	1290	1012	643	64
	61	1349	1056	650	64
	60	1431	1119	674	67
	59	1550	1205	703	70
	58	1623	1259	726	72
	57	1717	1330	745	74
	56	1868	1433	772	76
	55	1984	1501	786	78
	54	2172	1625	813	80
	53	2283	1700	824	82
	52	2497	1846	851	84
	51	2806	2044	885	88
	50	2866	2080	888	88
	49	3134	2253	909	90
	48	3309	2365	922	91
	47	3625	2555	945	93
	46	3797	2659	948	94
	45	4028	2810	960	95
	44	4384	3021	972	96
	43	4517	3115	973	96
	42	4799	3288	982	97
	41	5015	3429	985	97
	40	5269	3591	991	98
	39	5375	3662	991	98
	38	5542	3776	995	98
	37	5577	3799	997	99
	36	5577	3799	997	99
	35	5577	3799	997	99
	34	5577	3799	997	99
	33	5577	3799	997	99
	32	5577	3799	997	99
	31	5577	3799	997	99
	30	5577	3799	997	99
	29	5577	3799	997	99
	28	5577	3799	997	99
	27	5577	3799	997	99
	26	5577	3799	997	99
	25	5577	3799	997	99
	24	5577	3799	997	99
	23	5577	3799	997	99
	22	5577	3799	997	99
	21	5577	3799	997	99
	20	5577	3799	997	99
	19	5577	3799	997	99
	18	5577	3799	997	99
	17	5577	3799	997	99
	16	5577	3799	997	99
	15	5577	3799	997	99
	14	5577	3799	997	99
	13	5577	3799	997	99
	12	5577	3799	997	99
	11	5577	3799	997	99
	10	5577	3799	997	99
	9	5577	3799	997	99
	8	5577	3799	997	99
	7	5577	3799	997	99
	6	5577	3799	997	99
	5	5577	3799	997	99
	4	5577	3799	997	99
	3	5577	3799	997	99
	2	5577	3799	997	99
	1	5577	3799	997	99
	0	5577	3799	997	99
