# Supplementary material for: Rapid, accurate, computational discovery of Rho-independent transcription terminators illuminates their relationship to DNA uptake
Source: Genome Biol. 2007 Feb 21;8(2):R22. doi: 10.1186/gb-2007-8-2-r22 (PMC1852404; doi:10.1186/gb-2007-8-2-r22)
Supplement: Additional data file 2 — As described in the text, the entire robust tail-to-tail region is searched; if the region is less than 500 nt, then the 500 nt downstream of the stop codon is searched (stopping if a gene start is encountered). In the case of ties, all terminators with the high score are output. [file gb-2007-8-2-r22-S2.zip › Burkholderia_thailandensis_E264.ttperf]

BTH_II0007   2  59 -13    6169 ..    6205 -  -6.6  -3.62597   CTGATGCGTCAACAA   CGTCGTC-AGCATGACCG TTC CGTTCA-GCAGGACGACG   GAGCCCGTGCCGCGC
BTH_II0012  10  65  54   10181 ..   10196 - -10.4  -3.18728   AGGTTGAATATCGAA              CGCCGA TTGT TCGGCG               CCGCGTTGTGCTGCA
BTH_II0017   3  57 151   15560 ..   15592 -    -7  -3.54475   CGCTTGAGGAGACAA     CCGTCGATGCCCGTTC GGC GAACGAGC--CGGCGG     CCCGCTTCGACACGT
BTH_II0032   3  50 180   30342 ..   30368 -  -6.5  -3.01712   GCCGCTCGCCGAAGA        CG-TCCGCGCCG AATG CGGCCCGAATCG         TCTCGCTGGTCATTT
BTH_II0039   7  85  65   36415 ..   36446 - -16.6  -3.01712   GCTGCTGCGCGAAGA      TCGTGCGGCGACCA TCAT CGCTCGCCGCACGA       ACCGGTTCCCCGCCG
BTH_II0052   2  53  70   48407 ..   48420 -  -3.7  -3.65351   CGACGCGCAGCCAAA               TGCGC CGAC GCGCG                CGGCGTGACCGGATT
BTH_II0065   8  56 372   64872 ..   64888 -  -9.4  -2.70932   TGCCTGCCGGAACCA              CGCCGT AGTGG ACGGCG              AGATCGCGTGTCGTC
      chrA   3  73 447   73952 ..   73972 - -12.5  -3.35996   CATGCCGATCTACAA            GCCGTCCGG ATT CCCGACGGC            GCGAGTCACGGTTGG
BTH_II0080   2  44 318   88963 ..   88977 -  -4.2   -2.9356   ACGGACAGTCAGATA               CTGGAG GCG CTCAAG               CGCGCGGAGGCTGGG
BTH_II0087   3  73 386   95393 ..   95437 - -14.3  -2.78679   CTGGCGTACTGAAAT GATGCGGTCGTGGGCAATGCT GCG AACATTGCCCACGGCCTGACC TAGGTGTACACATTG
BTH_II0093   6  51 383  104287 ..  104301 -  -4.2  -3.45945   GCGAGCTACAACGAA               GGCG GGGCCAG CGCC               ACGATCCATCGCCGG
BTH_II0099  11  55 169  109204 ..  109221 -  -4.8  -3.61398   CCTGTCGGTGAAGAA             CGCGTGC CGGCC GC-CGCG             CATGACCGAGCTTTG
BTH_II0132   4  55  48  157528 ..  157545 -  -4.7  -3.60792   TCTCGAATCCTCAAA             CCGCCTG CAAT CCGACGG              GGCGCGCGGTAACGC
BTH_II0152   8  80  18  186503 ..  186525 - -14.1  -3.33696   CGCGGGCGGAAGGAA           GGCGCCGCC GCTTG AGCGGCGCC           ACGGGCCGGAGCTCG
BTH_II0163   6  80  94  198004 ..  198032 - -16.7  -2.52623   GCCGCTCGAGAAGAT        CGCCGGCAAGCTC ATG GAGCTCGACGGCG        CATGAGACGGCGCGC
BTH_II0183   3  62   0  216619 ..  216661 - -11.2  -2.53911   CGAAGCTGCAACGGA TCGCGGCCGACGTGGCGGCG TCGCG CGCCGCC--GCCGGCGGCGT CAGCGGGACGCGTCC
BTH_II0197   7  64 405  227670 ..  227689 -  -5.6  -4.01939   GAAGGGAGAACGAAA            TGCCGG-CG TCT CGTCCGGCG            CTGCAACGAACGTTG
BTH_II0208   4  49 283  244629 ..  244651 -  -4.7  -3.23216   GCGGATCATGACGAA           CTGCGCGGA GGCGA TGCGCGCGG           GCGGCAAGCTCCTGC
BTH_II0208   4  49  63  244831 ..  244871 -  -5.5  -3.06796   GTTCATCCCACGGAA GGCGCG-CACAGCGTGATCG AGGG CG-TCAAGCCGTGACG-GCC GCCGCCGTGGATCGC
BTH_II0222  10 100  62  266432 ..  266454 - -16.4  -4.31837   AAGAAACGGAAGAAA           CGGAAGAAGC CGG GCTTCTTCCG           TTTTTCGCTTCGGCG
BTH_II0235   4  73  22  284923 ..  284974 - -12.4  -3.35679   CGGGCTGAGCGAGAA GCGGCGCGCGCGT-GATCGCCGC GATGCGCGG GCGGCGTTCGACGC-CGC-CCGC GCAGCCGGCCGCCAT
BTH_II0240   3  49  93  291294 ..  291327 -  -7.2  -2.71144   GATCGGCGGCAAGTA     CGCGGCGCCCGTCG TCGTGC CGCCGACCGTCGCG      ATTCTCGGCGCGGGG
BTH_II0249   5  57 117  302892 ..  302927 -    -6  -3.61398   TGCTCGCCGGAAGAA    TTCGACGCG-GCGCGCG CGT CGCTCGAGCGCATCGAG    CGCGATGCGCTCGCG
BTH_II0268   3  64 352  334246 ..  334264 -  -5.2  -4.15222   AGCGCTGGTAAGAAA             TCGCATTC CGA GGACGCGA             TCATTGACTTTATAA
BTH_II0294   5  57 404  360856 ..  360901 -  -6.7  -3.53012   GCGCTGGCCGTGAAA GCGCGCTCGGCAAGCC-GCC GGAGGTT GGCGGGCGTGCATATCGCGC AGGGCCGGAGTCGAG
BTH_II0310   3  67 283  379290 ..  379332 - -13.2  -2.52896   TTAGCCGGCAATGCA GCGGCTGCCGTGTCGCGCAT CGC ATTCGCGGCGCGGCGGCCGG CATCGTCTTCGAGCG
BTH_II0338   3  61  50  410779 ..  410837 - -11.6  -2.52516   GCGCGCAGGACGAAG GCGCGGACGTCGATG-GCGCGAGCGCCG CACGC CCGTGC-CGCGCGCACGGACGCGCGCGC CGCCGCGCGTCGGCC
BTH_II0349   5  62 188  426059 ..  426086 -  -6.9  -3.69434   GGAACGAATGTCAAA        GGGGCGCTGGA GCGTTT TTCAGCGCCCT         TTTTTTGCGGCTGGC
BTH_II0359   7  77 455  433656 ..  433691 -   -16  -2.56432   CGGAAGATCATCAAG    GCGCGCGGCCACTTCC CGTC GGACGAGGCCGCGCTC     AAACTGATCTGGCTG
BTH_II0374   7  93  40  444828 ..  444856 - -15.4  -3.89346   CGTGGACGGCAGAAA       GCGGCAGG-CATC GCGA GATGGCCTGCCGC        ACGTTTCATCCGCGC
BTH_II0381   6 100  52  452760 ..  452790 - -21.2  -2.90075   GCCGCCTGAACGAGA       TTTCGCCGCGGGCG GTT CGCCTGCGGCGAAA       TCGTTTGTGGAAGCG
BTH_II0411   9  62 184  495705 ..  495721 - -10.8  -3.01712   CGGCGCGCTTGAACA              GGCCGC GCTTT GCGGCC              GGCCGTATCGTCTTC
      ackA   5  72 171  501078 ..  501110 - -13.4  -3.05596   CATCGGTCGACGCAA     TCGGC-GCGACGCAG CAAG CCGCGTCGCGGCCGC      CGGCCGGGGCGCTCG
BTH_II0430   4  71  97  514774 ..  514786 -  -9.1  -3.73775   CGGATCGCGATGAAA                GGCGA AGC TCGCC                CGGCTGTCGCTCGCG
BTH_II0437   4  57 226  522027 ..  522040 -  -2.3  -3.96387   ACGAAGGTAACGAAA               CCCGA CAAC TCGCG                CTCGATCTCGGCTTC
BTH_II0448   5  74 330  534994 ..  535030 - -12.9  -3.20723   GTGGTATCAACGCAA    GGCCGCGATCGACGCGT TCG ACGAATCGAGCGCCGCC    TATCGGCAAGTGGTG
BTH_II0454   8  69  23  542905 ..  542951 - -12.1  -3.07233   GGAGAACCCGGAAGA CCGCGGCGGCACGGGCGCGGGCG GGA CGCGGGCGACCG-GC-GCGGCGG GGCCGTGCCGGATTA
BTH_II0460   2  74 466  546813 ..  546838 - -13.3  -3.18264   GGCGGCAGCGACGAA         GCCGCGCCCGAG CCG CTCG-ACGCGGC         GCTGATCTTCGCGTC
BTH_II0466   5  60 301  556222 ..  556234 -  -6.2  -3.74519   AACAGGCTCAGCAAA                GCGG GATCG CCGC                CTTGCAAAAGTTCGC
BTH_II0483   4  84  39  573118 ..  573150 - -17.6  -2.73124   GCGCACGCGCGAAAG      CGCGGGCGCGCGGC GAACG GCCGCGCGCCCGTT      TCCTTTTCGGCGCGC
BTH_II0493   7  59 306  581589 ..  581599 -  -8.2  -3.28637   GATGAAGATGACCAA                 GCGC GTC GCGC                 TCGCGCTGCGCCGCA
BTH_II0499   7  58  -8  590887 ..  590935 - -10.3  -2.52464   GCCGCGGCGAACGGA GCGGCAC-GCA-C-GCGCGGGCGG CCTG CCACCCGGGCCGGCGCTATGCCGC CGCGATCGCGTCGTC
BTH_II0509   3  85  92  604622 ..  604652 - -16.9  -3.14132   CGCCGCGCCGACGAA      GCG-GCCCGCGCGCG ATC CGCG-GCGGGCGCGC      CGAACGCGCGGCCTG
BTH_II0518   9  60   4  616840 ..  616858 -    -8  -3.53012   GCGCGCGCGGCGAAA             GCACGTCG CGC CGCCGCGC             CCATTACTTCAACGT
BTH_II0526   4  72 450  624369 ..  624385 - -11.5  -3.51329   GATCGCGAACTACAA              CAGCGGG CGG CCCGCCG              ACGACGTCAGCGTGC
BTH_II0529   9 100  40  629163 ..  629182 - -12.1  -4.55128   ATCGCCAAAGCAAAA            CCCGGCC TGAGAG GGCCGGG             TTTCATTCGGCATCC
BTH_II0542   3  60 146  642972 ..  642998 -  -7.8  -3.44334   CGAAACCAACATCAA         GCACTTCGCGGC CGA GCGGCGCCGTGC         GCTGGCGGAGGGCCG
BTH_II0553   8  58 450  657432 ..  657447 -    -4  -3.92522   GGCGAATTGCAGAAA              CGG-ATC GAC GATGCCG              AGCTCGGCAACAACG
BTH_II0558   4  47 452  661743 ..  661765 -  -6.2  -2.78935   AGACGCGCTATCACA           CGTCGCTG TTCCTCG CCGCGACG           AAGGAGCCGCCGATG
BTH_II0574   6 100 366  674963 ..  674992 - -22.1  -2.50113   GACGATCGCACGAAC       GGGCGGGGCGCCG TGCG CGGCGCCCCGCCT        AGGGCGGTGTTCACA
BTH_II0591   4  53 140  693161 ..  693183 -  -6.1  -3.33696   CGCGGGCGGAACGAA           CGGCGCGGC GAATG GCGGCGGCG           CGGCATGCGTGAGTC
BTH_II0597   8 100  32  698222 ..  698249 - -22.8  -4.82855   CATCAAATTGAAAAA        GGGCGTGCCGAC CGGA GTCGGCACGCCC         TTTTTGTCATTGCGG
BTH_II0607   3  58 364  709388 ..  709412 -    -5  -3.70902   CGCTGCAGACCGAAA         CCGA-CCCGAA CGTA TTCGCGCTCGG          CGATTGCGCGGGCTG
BTH_II0616   4  80 402  720057 ..  720085 - -13.8  -3.31461   GATCGAGCGCGACAA       GCGGCGACG-CGC GTAA GCGTCGACGCCGC        GCGGCGACGCTCGCC
BTH_II0623   6  64  -8  728464 ..  728480 -  -5.1  -4.18018   CTTTTCTATTGAAAA              TCAGCGT GTT ACGTTGA              TTTTTCCTTCGCCTG
BTH_II0635   3  51 415  741446 ..  741459 -  -6.7  -3.14132   CGGCGCCGGCAGGAA               TCACG GGAT CGTGA                TCACCTCCACCGACG
BTH_II0641  13  74 320  748407 ..  748425 - -10.2  -3.72576   CGTCTGCCGACGAAA             TGCGCGCG CAG CTCGCGCA             ATCGCTCGGACCGGA
BTH_II0646   4  45 380  754532 ..  754545 -  -2.3  -3.40403   GGGTTTCGACCAGAA               TCTCG TGCG CGCGA                GCCAGTCCCTCGGCG
      acnA   9 100  59  764563 ..  764579 - -15.1  -5.84381   CGATGAACAAAAAAA              GCCCGGC TGA GCCGGGC              TTCAAATCGACCGCG
BTH_II0666   8 100  21  778079 ..  778106 - -20.6  -3.91798   TAACGTGCAATGAAA        CACCCCGACGGG TTCG CCCGCCGGGGTG         TTTCGCTTTCGGCGG
BTH_II0670   2  62  17  782160 ..  782206 -  -8.8  -3.53012   CGGCGTTGTCCGAAA CGTTC-GC-CCAGCTCGA-CCGC CGAA GCGGATCGAGCTGCCGCCGCACG CGTCAAGCTCGCGTC
BTH_II0689   6  60 422  804797 ..  804811 -  -4.9  -3.85698   GCGGGCCGTGACAAA               CGCAC GGCCG GCGCG               TTCACGCGCTTGCTG
BTH_II0697   8  79  23  815713 ..  815730 - -10.5  -4.08216   CCAGCGCGCCGAAAA             GCGCGCC GAAA AGCGCGC              CGAGAGCCGCGCGCA
BTH_II0697   8  79   9  815725 ..  815744 - -10.6   -4.0896   AAAGCGCGCCGAAAA            GCGCGCCG AGAG CCGCGCGC             ATCGCCCGTCACACG
BTH_II0700   5  56 128  818676 ..  818720 -  -9.1  -2.70932   GCTTCGCGCGAATCA TCCGGGGCGCACAACGCCGTC CCG AAGGGCGCTCGACGCCGCGGA TGTCCGCACTCCCGA
BTH_II0715   1  38 141  838054 ..  838070 -  -2.3  -2.59039   AACCAGTGCGACAAG              TGCTA TAGCGAG TAGCA              GTCTACGGCTGCGCG
BTH_II0718   1  47 352  840750 ..  840769 -    -2  -3.50393   TTCCATTGCACAGAA            GCGTTATC CATT GATTGCGC             GCCCGATCGCGCCGA
BTH_II0728   7  58 351  857085 ..  857109 -  -2.8    -4.053   AGGACGGCATACAAA         CGAGCGCGG-TC GGC GATCCGCTC-CG         ATGGGGCGTGACGAC
BTH_II0734   6  67 249  865151 ..  865162 -  -2.2  -4.58395   GGGATCGTCGAAAAA                CACGG CGG CCG-G                ATCGAGGTCGACAGC
BTH_II0739   3  43 334  868590 ..  868603 -  -5.3  -2.62184   GGCGTGTTCACACTA               TCGAA GGGC TTCGA                TAATCAGGGCGAAGT
BTH_II0739   3  43 245  868679 ..  868692 -  -2.3  -3.16088   AGATGCGACGAAAAC               CCTTC AATC GACGG                AACAGCCGCTCGACT
BTH_II0763  11  57 103  890282 ..  890314 -  -2.5  -4.05446   GCTTCGAACGACAAA      TCACGAACGAGGAAC CGA GAACCTCGACCGTCA      AACCGCGAACCGCGC
BTH_II0768   8  65 115  895581 ..  895614 -  -8.1  -3.75461   TAAACGTCGATCAAA     CGACGATCGCGCAC GATTTAG GCGCGCGA-CGGCG     ATCGCCTTTTGAAAT
BTH_II0778   6  65   1  908747 ..  908784 -  -9.2  -3.53012   TCGCGCGGGCGGAAA  CCGC-ATGCGCGCCGGCCC GAA GTGC-G-CGCGCATCGCGG  TCATCGTCCGAGATA
BTH_II0789   3  59 -10  919567 ..  919610 - -10.1  -2.71731   CTCATCCGCGAATGA GCGGCGCGTCGGGCGCGCGC GAACG GCGCGCGCTCATCG-GCCAT CCCGCTTTTTCGGGG
      tauD   9  56 384  936532 ..  936568 -  -8.6  -3.01924   GACGCTGTCGCAATA   CGCGGCCGATCTGCCGC AGAC GCGGATGATCGGC-GAG    AACGAAGGCACGGTG
      tauD   9  56 278  936660 ..  936674 -  -4.2  -3.79445   AATGACGAACGGAAA               GCCG GACATGG CGGC               CTCGACGATCGCGCG
      tauD   9  56   3  936936 ..  936949 -  -3.7   -3.7347   GCGAAGAGCGAAGAA               GCGCC GCGC GGCCC                GCTCAATAGGGCTTG
BTH_II0803   2  63 371  940446 ..  940461 -  -7.5  -3.59979   GCGGCGTATCGGAAA              GCCGC CTGCGC GCGGC               CGCGTCGCTCGGCGC
BTH_II0813   7 100 112  953324 ..  953341 -  -9.1  -4.91109   GCTGCAGGAGAAAAA             GCGC-GCG TAG CGCAGCGC             GATTCGCCGGCGGCG
BTH_II0848  14 100  10  989768 ..  989812 - -27.4  -2.56715   ATCCCCACGAATTCA GCGATCCGAACCATCCGGGCG GATG CGCC-GGACGGTTCGGATCGC GCTACTTCGTCATGC
BTH_II0854   5  49  45  996217 ..  996231 -  -5.6  -3.14132   GGGCGCCGCGATGAA               GCCGAG CCG CCCGAC               ACCGCGCAAGGCGGC
BTH_II0874  10 100   4 1026121 .. 1026173 - -20.4  -3.19789   AGAGCGAAGAGCGAA GAGCGCGCCGCGCCG-GCCCTTCCG CGAG CGGCCGGGCACGTCGCGGCGCGACC GGATCAGGACATCCG
BTH_II0891   2  60 413 1045466 .. 1045516 -  -8.6   -3.4072   CAGCCCGGAGGAGAA GGCGCGGATCGCGCTCGCGGCGCC GGT GGCGGCGCGTTGACGAGCCGGGGC GCTTGCGTTGGTTCG
BTH_II0899   5  62 138 1053551 .. 1053563 -  -4.7   -3.9941   GCGGCGAGAAGGAAA                CGGGC GGC GGCCG                CGAGTCCGGTTCCGA
BTH_II0905   5  58  62 1060563 .. 1060586 -    -8  -3.36327   CGATTCGAGCGACAA          CGCGTTCCTC GCGT GAGGCGCGCG           ATTCGAGGAAGTCGT
BTH_II0911   8  57 125 1070457 .. 1070471 -  -8.5  -3.10012   AACTGCATCAGCGAA               GCCGC GTTAG GCGGC               CCGCTCCGCGCACGT
    groL-2   7  53 262 1074139 .. 1074178 -  -8.6  -2.71712   CGGGTGTCGGGAAAT CGGC-GCCGATCG-CGAG GGTTTT CGCGACGATCGGCAACCG  CCTCGTGCGCGGCCA
    groL-2   7  53 108 1074293 .. 1074332 -  -6.3   -3.3782   GATCGATGCAATGAA  CCG-GCGGGGCTCACGGC GTTTG GGCGTGAGCAGCGCGCGA  GTCTCGCGCTGGAGA
BTH_II0924   1 100  63 1084096 .. 1084133 - -19.9  -3.92542   TGCATTCCGAAAGAA   CGTCCGGCGACCTCGAA CGCT TTCGGCGTCGCCGGACG    TGCGCCCGCGTACGC
BTH_II0932   2  64 468 1093708 .. 1093735 -   -12  -2.52543   AGCTGTCGCAATCGA        CGATCACCGTGA CGAA TCTCGGCGATCG         CGGCGCCGCGGAGGT
BTH_II0938   9  54 198 1102491 .. 1102507 -  -6.5  -3.21416   CACTCGTATGAGCAA              CGGCC GGCGCAT GGCCG              GATGGGCGGCGCGCA
BTH_II0944   1  55 315 1117299 .. 1117347 -  -9.3  -2.52464   CGGTCGCGTAATGCA TGGGGCGCTTCGCCGCGCGCCG TTGCGC CCGCGCGCGGCGC-GCTCGCCG ATCGGCGCCGCCCGC
BTH_II0952   6  53 208 1130169 .. 1130187 -  -4.5  -3.64487   CTATACGTCGAAGAA             TCCGACG CTCGT CGCCGAA             TACGACACGCTGCTC
BTH_II0970   6  89 214 1155981 .. 1156037 - -16.4  -3.18264   CTCGGCATTCAGTAA CGTCCGCACGCGTCGTACGGTGCGGGCG TGT CGCCCGCGCCGCGCG-C-CGCGCCGCCG AACCGGCTTCGGCAT
BTH_II0970   6  89 211 1155982 .. 1156040 - -19.5  -2.50816   TCGGCATTCAGTAAC GTCCG-C-ACGCGTCGTACGGTGCGGGCG TGT CGCCCGCGCCGCGCGCCGCGCCGCCGAAC CGGCTTCGGCATGCG
BTH_II0981   3  66 299 1168400 .. 1168428 - -11.7  -3.16683   ACGCTATCTCACGAA        CCGCGCCGATG GACTTCG CATCGGCGCTG        CGCCGGTGCGTCTGA
BTH_II0989   6  57 398 1175841 .. 1175867 -  -6.5  -3.53811   CGCACGCTCGCGAAA        GCGCTGCGCCGCC GCG GG-GGCGCGGC-C        GATGGGCGACGCATC
    rpsU-2   3  55   7 1188238 .. 1188256 -  -7.3  -3.14132   GTGCGCGCCGATCAA             GCGCGCG CCGGT CGAGCGC             GTGGGCTCAGTACTT
BTH_II1010   7  49 363 1196389 .. 1196402 -  -5.9  -3.07443   CGACATCGCATTCAA               CCGCG GCAG CGCGA                CCGAGGTGTTCCGCA
BTH_II1024   8  49 288 1205852 .. 1205871 -  -5.1  -3.28712   TTGTCCTTGGCAGAA            TACTGTA TGTATT TACAGTA             TTTAATAAGATGAAA
BTH_II1070   2  43 426 1241837 .. 1241856 -  -3.4  -3.15544   CCGGACTTGCATGAA            GTCGCGGC ATCG GTAGCGAC             CATTAGGCTCCCGAT
BTH_II1070   2  43 368 1241901 .. 1241914 -  -3.1  -3.15056   AGGCGCAAGCCAAGA               TGCTA CCCG CAGCA                TTCAGCGCCTCTAGT
BTH_II1082   2  57 314 1260171 .. 1260206 -  -8.1   -3.2614   GACGGTGGAGACGAA    GGTGCGTGGCGGCCG CCTGCT CGACGGCGACGCGCC     GCTGCCGGGGCTGCG
BTH_II1089   6  53 409 1267140 .. 1267150 -  -4.6  -3.54919   AACGAGCCTGCGAAA                 GCGC TTT ACGC                 ATCGCTCGGATTCGA
BTH_II1099   2  45 317 1278605 .. 1278615 -  -2.4   -3.3579   AAATGGCTCGAAATA                 GGCC TCA GGCG                 CGACGGACCAAGCGC
BTH_II1105   5  65 308 1283138 .. 1283191 - -10.8  -3.21416   GACGCTGATCACCAA GGTGGCG-TCCGAGCCGCTCGCCGC GCTTG GCGGCGCGCGATCCGAAGCGACGCC GCCGCTCACGCTGTA
BTH_II1118   5  70  13 1300487 .. 1300540 - -14.3  -2.64274   AGCCGGGCAAAGCGA CGCGCGTGCGCGCCGATGCCGGCCCG AAG CGGGCCCGAAGCGGGCCGC-CGCGCC TCGCACGCCGGATCA
BTH_II1124   3  66   7 1307287 .. 1307319 - -11.2  -3.16564   CCTGCACCGCAGCAA     GCCGGGCCGCGCGGT TCAC ACCGC-CGGCCGCGC      GCGGCGTCAGGCGGT
BTH_II1127   8  84  40 1309220 .. 1309277 - -16.3  -2.90496   GCGGGCGCGAAACGA GCGC-GCGGC-ACGCGGAAGAGCGCCGC AGCCG GCGGCGCA-TGCCGTGTCGCCGCCGCGC GCGGGCGCGCCTGCG
BTH_II1143   8  93   6 1331742 .. 1331790 - -19.4  -3.09015   CGGAGATTTACTGAA GTGTTCGCGCGGCGCGCGCGGGC GAAC GTCCGCGCGCGCCG-GCGCCCGC TCGCGTCAGTAGTGC
BTH_II1155   5  60 363 1343681 .. 1343694 -  -9.5  -3.14132   GGCGGCCTGCAGGAA               GGGGG CCGG CCCCC                GATCGCGCGGGAGAC
BTH_II1159   5  72  44 1347830 .. 1347840 -  -8.2  -4.06419   GGGGCCGAGAAACAA                 CCGG CAA CCGG                 CAATCGGCAATCGGC
BTH_II1165   3  50  97 1355437 .. 1355491 -  -6.5  -3.01712   CGGCGGCCGCGAATA TGCGCCG-GCGC-GCGTC--GCGG-CGA ATGC TCGGCCGCTCGACGCCGCGATCGGCGCC GCGCCGATCGCGCCG
    xylB-2   2  55 299 1370600 .. 1370620 -  -8.1  -3.06501   GAGACGTTTATTGAA            GCGGGCGCG CCG CGCGACGGC            GGCGCGGCGATGCCG
BTH_II1221   5  91 381 1443568 .. 1443614 - -20.2  -2.52516   GCGCCGAGCACGAAG CCCGTCGTCATCACGCGCGACA CGC CGTTGCGCGCGATCACGACGAG TTCCCATTCGTCGAG
BTH_II1231   4  43 128 1453957 .. 1453979 -  -3.3  -3.07487   CGACATCGTCAAAAG           CGTCGTCGA GTTTT TGGACGCCG           ACGAACCGACGCTTC
BTH_II1242   9  58 397 1480989 .. 1481027 - -10.3  -2.56596   GTTTCCAGCAATTCA  TGATCGCGGCCGGCG-TCG CGA CGTTCGCCG-CCGCGATGA  AGTGGCAATCGTCGT
BTH_II1255   2  48 224 1498900 .. 1498910 -  -6.8  -2.72344   GTCGACGTTCAAGTA                 CGTC GCC GACG                 ATTTCCCCCACAACA
BTH_II1268   2  53 184 1511439 .. 1511466 -  -8.4   -2.6381   ACAATCTTGACATGA        GGCGCGCGCCG CCAGGAT CGGCGCG-ACC        GGCGCGGGCGAATGC
BTH_II1271   1  38  12 1514084 .. 1514105 -  -2.2  -2.62184   CGCGGCCGGACAGCA           GCC-GCACG CCGGT CGTGAAGGC           TTATCGCGCGATCAT
BTH_II1276   6  81 -39 1519857 .. 1519900 - -15.8  -3.01924   GATCGTCGTTCAACA GGCGCTAGCCGAGCGCGCCG CTCG CGGTGCGCTCGGACGGCGCG TCGTCGCGCCGCTGC
BTH_II1299  11  78   7 1548911 .. 1548945 - -13.4  -3.53012   GCCGTGCGCCGGAAA     GCGCGCATCGCGCCGG CCG CCGGCGAACCACGCGC     GTTCGCTCATTCGAG
BTH_II1307   6  78  84 1555998 .. 1556048 -   -13  -3.53444   TCAGCCGCCGCGAAA CCGCCGCGCGCGCTCGCCACCCGC GCC GCGCCTGCCGAGCGCGAGAAGCCG TGACGGACGGCGCCC
BTH_II1311   4  93  10 1561628 .. 1561669 - -13.8  -4.07568   GTTGCCGCGCGAAAA GGATGC-GC-CGGGCCGTGCG AAT CGC-CGGCGCGCGCCGCATCC GCAGCGGCGTCAGGA
BTH_II1319   3  55 164 1570508 .. 1570521 -  -5.2  -3.66178   TGCTCGAACGCGAAA               GCCG GCGCTT CGGC                ACGCACGTGTCGGCA
BTH_II1325   4  53 145 1579245 .. 1579255 -  -2.4  -3.71378   GATCCGACATTCAAA                 GGCC AAA GGCG                 TGTTCGCAGCCGTGC
BTH_II1325   4  53 134 1579252 .. 1579266 -  -2.1  -3.72363   CATTCAAAGGCCAAA              GGCGTG TTCG CA-GCC               GTGCTGGCGAAATGG
BTH_II1356   2  49 466 1603592 .. 1603613 -  -5.1  -3.28712   TTTGCGTCTGGAGAA           CGCGAACCGC AGA GCGACTCG-G           TGGGACGGCGCGCGG
BTH_II1378   8  87 128 1626299 .. 1626341 - -17.2  -2.85216   GATCATGGAGAACCA CG-GCGGCACGTGCGGCGTCG ACAG CGA-GCCGCACGTG-CGCACG ACGTTCTGGCTGAAG
BTH_II1391   4  78  57 1641891 .. 1641942 - -15.8  -2.71712   CCGCGCCGTTCAAAG GCGGCCGGCCAGCGACTCGTCGCG CCCTTT CACG-CGCGCC-CAGGCCGGCCGC GCGTCATTCTCTTTC
BTH_II1400   4  56 -58 1653585 .. 1653626 -  -8.7  -3.02263   ACATGTGCTTGAACA GCC-CCGCATACGCGCGGC TCACCG GCAGCACGT-CGCGGTGGC CGTGCAGATGAATGC
BTH_II1420   3  48 456 1676246 .. 1676285 -    -7  -2.72344   GCCGACCGGCAATGA  CGCGCGCGGCCTCG-GCAA CGC TCGCGCGAACGCGGGCGCG  ACACTGCTCGCGCAG
BTH_II1425  10  74 206 1682234 .. 1682257 -  -2.3  -4.82901   GGCTGTGCAGAAAAA          CACGCGG GACCTCAAGG CCGCGGG           GCGCGGACGGGCCGA
BTH_II1433   6  57  19 1693374 .. 1693389 -    -6  -3.62096   TCGCATCAGGCGAAA              CAGGCC ACGT GGCCGG               ATGCGTCGCCGTACA
BTH_II1449   3  64  40 1711648 .. 1711682 - -11.2  -2.81464   GCATGACGGATCACA     TGCGGCGCGCGGCTTG CGG CATGACCCGCGCCGCG     TACGACGTGCGGCGC
BTH_II1457   7  55 419 1720362 .. 1720372 -  -4.6  -3.57144   TTCCCGATGTCGAAA                 CGCA TTA CGCG                 GTGTCGAACCAGCGC
BTH_II1464   3  81  27 1729690 .. 1729747 - -13.3  -3.60971   AGCGCAACGCGCAAA CGGCGCGAGCGTGGCGCGCCGGC-CGGG AATCG CGCGCGCCCG-GCGTC-CGCGCGCGCCG CACGACGGCCGGCTG
BTH_II1475  10  65 417 1742468 .. 1742506 -  -8.1  -3.74872   ATCGACGCGACGAAA   TCGCCGCGTCGCA CTGGACGGTGATC CGCGACGCGGCGC   TGATCGCCGCGCGGA
BTH_II1510   8  63 359 1778693 .. 1778711 - -10.2  -3.14132   CGTGCTGCTCACGAA             CACGCTGC TGC GCGGCGTG             AGCCAGGCGATCAAC
      ribA   5  54 396 1781579 .. 1781603 -    -7  -3.29511   GCGAGCGCGCGACAA          CGGCGACGCA GGCCG CGCCCCGCCG          GCACGACTCCGCGAA
BTH_II1520  10 100  32 1785787 .. 1785802 - -11.8    -5.626   GAGCGCATAAAAAAA              GGCGCC CGAA GGCGCC               TTTTCGAGACTGGAC
BTH_II1524   3  49 142 1789641 .. 1789651 -  -6.8  -2.89742   GCGAAGCGGGATATA                 CGGA CTA TCCG                 GCGCTGGAAAGCGCA
BTH_II1558   5  63  75 1830525 .. 1830546 - -10.1  -3.05463   ACTTGCGCGAGCGAA           GGCGC-GGCA TGC CGCCCGCGCC           CTTCCATCGCATCGC
BTH_II1569   1 100 205 1841650 .. 1841669 -   -15  -4.27316   GTGCCCAACGCAAAA            GGCGCTCG GAAA CGAGCGCC             TTTTCTTGGTTCCCG
BTH_II1578   6  72 405 1848673 .. 1848687 -    -7   -4.3129   GATCCAGTACGAAAA               GGCAGG CTA CCAGCC               TTCGAAGAACCAGTA
BTH_II1582   2  63 172 1854679 .. 1854694 - -10.4  -3.06969   GAATCGATTGCAAGA              CTCGCG GCGC CGCGAG               CGCAGTTGCATGCGT
BTH_II1586   2  93  65 1864741 .. 1864783 - -19.1  -3.01712   GTCGCGCCGGCAACA GCGCGGCGGCCGCGAACAC GCCCG GCATTCGCCGCCGACGCGC CGACGCTGCGCGTCG
BTH_II1592   7  91 295 1870679 .. 1870737 - -20.5  -2.52464   CGGCGCGCGAATTGA GCGCCCGAGCGGCGAGCCGGCAACGATC GTGAGG GATCG--ACCGGCTCGCCGCTCGG-CGG TCGGCTACCTGCGCG
BTH_II1597  11 100   1 1875708 .. 1875765 - -19.1  -3.65902   TGCACGGCAGCTAAA CCCACGGCGACGTCGCC-CGGCACCGG AACGAA CCGGCGCCGCGGCC-CGCCGCCGCGCG TCACGCGACGTAGCC
BTH_II1624   6  76  10 1902556 .. 1902605 - -13.6  -3.09516   CGCGCCATGACGCAA CGCGCGACACGCGCGGCAAACGCA CCCG CGCGCGTGCCCCGC-T-TCGCGCG CCCGCGATCTCACCG
BTH_II1639   5 100 184 1922575 .. 1922615 - -23.3  -4.07885   CATGCGTGCGGAAAA  CGGCGATGCCCGCCGAATC GCG GTTGCGACGGGCATCGCCG  CCGATCGGCCTGTTC
BTH_II1651   4  60 359 1936164 .. 1936216 - -10.4  -2.83164   GCATGCACCAGTACA CGTGCTCGCGGTCG-CGCGCGC-CGC CCT GCGCGCGCTCGGCGGCGACGAGCGCA TCGCGCACGATGCCG
BTH_II1651   4  60 -29 1936590 .. 1936604 -    -7  -3.55071   TCAGAGCGCGCGAAA               CGCCTC GCT GCGGCG               CGCCCACATCGCGTA
BTH_II1654   6  80 401 1939645 .. 1939703 - -12.6  -3.70773   TTTTAGATGGAACAA TCGCCCGACGGATCGCGCCGTCGTCGTGCG AAC CGCAT-ACG-CGCCGCGATC-G-CGGACGA CGAACGTGTCTGCCC
BTH_II1662   9 100 167 1950000 .. 1950056 - -24.4  -3.90856   AAGCCGGCAACGAAA CGGCGCGCGAGAACTGCCGCGTCGCGC TGCT GCGCGA-GCGCCGGTTCGCGCGCGGCG CGCCGGACACCGCAC
BTH_II1690  12  84  45 2048281 .. 2048312 - -17.3  -2.70932   TGGCGCGCCCAAGCA      CCGC-GCAGGCGGC TTGCC GCCGCCCGCAGCGG      GGCGGTGATACGGTC
BTH_II1712   8  57 105 2074419 .. 2074441 -  -6.9  -3.53091   ACGCGCGCCGCCAAA           GCACATGCG ATTGG CGCGCGTGC           GCTCACGACGCACGT
BTH_II1723   6  93  38 2084700 .. 2084757 - -18.9  -3.05384   CGCGGCGCGATGCAA GCCGCCGTTCACGCGCCGCCGCCGTCA CGCT CGCCCGAGCCGGCGCGCGACCGACGGC CAAGGGCCCTCACGC
      hpaI  10  57 120 2092689 .. 2092710 -  -8.7  -3.05816   TCACCGCGCATTCAA           GCGCCGCAGA CGC TCCGCGGC-C           ATGCGCCGGAATCCG
BTH_II1741   3  88  25 2103839 .. 2103874 - -17.4  -3.05384   CGCCGCCGCATCGAA    TCGCCGCCGAACGGCG GCGC CGCCGAACGGCGGCGC     CGCCGCCTTTTCGCC
    asnB-2   4  62 -28 2113440 .. 2113489 -  -8.5  -3.53012   GCGCCGCCGCGCAAA CG-GGTTCGTGCGCGCGGCG-GCC TACTC GGCGCGCTGC-CGCTCGAGCCACG CCTGGAACATCAGCA
BTH_II1755  10  72  39 2123412 .. 2123459 - -13.5  -3.14132   CCGGCTGCGCACGAA CGCGCACGATCCGGCGCAGCGC GCGACAT GCG-TGCGCCGG--CGGGCGCG TCGCGAATGCGCCGC
BTH_II1763   6  66 176 2130216 .. 2130228 -  -5.5  -4.08216   GCAGTGGGCCGAAAA                GCAAG GCA CTCGC                TGAGCTGCCCCCGCC
BTH_II1767   5 100  54 2135555 .. 2135597 - -19.1  -3.53444   CGATGCGCCGGCAAA CGGCACGCGCGGCGCGC GGCGCGAAT GGGCGCAGCGCGTGCCG GCCCGCCTGCGCGGC
BTH_II1780   9  74  60 2150335 .. 2150347 - -10.5  -3.68827   TAGCGACCAGGCAAA                GGCCG TCG CGGCC                TGGCTGCAGTCGCGC
BTH_II1787   9  77  43 2158897 .. 2158917 - -16.1  -2.50443   CGATATCTGAGCAAG            CCGGCGCGA TTA CCGCGCCGG            GAGCGTTCGTCAAAA
BTH_II1798   8  58 177 2170908 .. 2170924 -  -7.9  -3.35522   CAAGCGCCCGAAATA              CGTCGAG TTT CGCGACG              ATCTGCCGAAGAGCA
BTH_II1811   5  68  75 2187313 .. 2187359 -   -13  -2.70932   CGGCTTCGCGAAGCA TCG-GGCGTCCATCGCTGTGC TGTCGC GCACGGCGATGCACGCCGCGC GACAACATCGATGAG
BTH_II1811   5  68 -73 2187457 .. 2187507 -  -9.5  -3.65351   CGAGGCGGAGCGAAA CG-CGCCGCTCGCACGCAAGCGGTC GAT GTCGGCACGTGCGCG-GCGGCGTCG CCGATCGCACGACGG
BTH_II1822   9  74  92 2196857 .. 2196879 - -14.9  -2.56596   TGGCGCAGCAAGGTA           GGCATCGCG TCCAT CGCGATGCC           GATCGGGATGCCCTG
BTH_II1834   4 100 147 2221485 .. 2221501 - -15.1  -4.30809   CAACACGCAGGAAAA              GCCGGGC GCG GCCCGGC              CGCCGACGATCACAT
BTH_II1845   4  47 352 2233696 .. 2233730 -  -2.1  -3.46068   TCGCGAATGGAAACA     GCGTCGATCCTTACA AAATA CGTAAGGATCGATTT     TTTATTTCCTGCGCT
BTH_II1854   9  76 165 2244595 .. 2244622 -  -2.7  -4.78237   CACTCGATAAGAAAA        GAGATTCCCGCG TTGCG CACGCGAATC-C        GCGACTATTTCTGAA
BTH_II1858   8  57 389 2249112 .. 2249126 -  -7.1  -3.53012   TGCTGTCGCCGGAAA               CGAGC GCGAA GCTCG               CGAATCGCGCGATCA
BTH_II1875   6  62 139 2271804 .. 2271838 -  -4.1  -4.15565   GCGATGATTGCAAAA     GTAGCGCGATCGCGC CCGGC GCACAGTCGCCCTTC     CTGCGATTCGATTGC
BTH_II1911   1  60 380 2318973 .. 2319031 -  -9.4  -3.15544   CGCGAGTTCGACGAA GCGGGCGGCTG-GCG-CGCGCGCCACGT GCGTT ACGCGGCGCTCGCCGAGCAGGTGCGCGC GGGCCTCGCCGCGCG
BTH_II1915   3  60 392 2322768 .. 2322780 - -10.5  -2.90496   CGGTCGTTGAAACGA                CCGGC GAT GCCGG                CTATCTCGCCGCGCT
BTH_II1928   6  53 470 2342752 .. 2342784 -  -5.3  -3.54424   GTCGAGCTGTCGAAA      CACGGCGAGATCGTC GTC GACGCGCGCGGCGCG      ACGTCGGTGCCCGGG
BTH_II1928   6  53 141 2343096 .. 2343113 -  -5.5  -3.30159   GCAAGCCTTCGAGAA             TGCGCCG TCGC CAACGCA              CGCCCGCCGCCCGGC
BTH_II1955   5  54 139 2380110 .. 2380128 -  -8.1  -2.91681   CGGCAATCGCACACA            CGCCG-GC CGAC GCGCGGCG             CGCGCGGGTATCGCC
BTH_II1966   6  77 197 2392254 .. 2392293 - -12.8  -3.35996   GACGCGGATCGACAA  CCGGCGCCGGGCGACGA TGCCGTT TCG-CGCAGGGCGCCGG  ATCGCACCGGGCCTG
BTH_II1974   7  88 176 2399696 .. 2399719 - -17.4  -3.05384   GGTTGCCGTACGCAA          GCGCGCCGGC CGAT GCCGGCGCAC           CGGCCGAGCACATTC
BTH_II1989   1  72 230 2421423 .. 2421437 - -12.8  -3.10012   AAGCGCATGATGCAA               GCGGCG TTG CGCCGC               GCGCCGAGCGAATGC
BTH_II1998   4 100  24 2444557 .. 2444576 -   -15  -5.35224   GGCATAAAAATAAAA            GGCCCGCA GAGA TGCGGGCC             CATCACTACAGGCGC
BTH_II2003   8  69  80 2447877 .. 2447893 -  -4.3  -4.38712   TCGAGCTGCACAAAA              CGCCGAA ACT CTCGCCG              TCCACGTAATCTTGT
BTH_II2009   6  66 227 2458025 .. 2458046 - -11.5  -3.14881   CAAGGCGTTGATGAA           GCGCGGCGT GCTG ATGCCGCGC            AGCGACGGCTATCCG
BTH_II2012   9  68  36 2459605 .. 2459625 -  -5.3  -4.26327   TACGCATCAAAATAA            CCTGGGGCA GTG CGCACCAGA            TGGAACCGGGCGGCG
BTH_II2027   6 100 290 2474364 .. 2474387 - -15.4  -4.61873   GGCCATAAAGTAAAA          GGCCTTCATC GCCA GATGAAGGCC           TTTTTTCATGCGCAC
BTH_II2031  15 100 112 2477814 .. 2477837 - -18.2  -4.89567   GCGTAAAACACAAAA          GCGACGCGTC ACCG GACGCGTCGC           TTTTGTTTGTGTGAA
      cueR   5  95 419 2489017 .. 2489034 - -12.7  -4.35044   TTACGCAAAGACAAA             GCCCCGT CAAT ACGGGGC              TTTCTTTTGCTTGCG
BTH_II2074   6  65 -38 2529107 .. 2529142 - -11.9  -2.74605   CTCGCGGAAAACTCA    GCGCAGCGAGCCGT AAGACGACG ACGGC-CGCCGCGC    GCCGTCGATGCTCGC
BTH_II2074   6  65 -45 2529128 .. 2529149 - -12.3  -2.74523   CGAGCCGTAAGACGA           CGACGGCCGC CGC GCG-CCGTCG           ATGCTCGCGCCGCCC
BTH_II2083  10  79  32 2538826 .. 2538851 -  -6.7  -4.56914   CGAGCGAAACGAAAA         CGCGGCGAACG AGCG CATGCGCGGCG          AACGAGCGATGCACC
BTH_II2101   4  93   5 2581076 .. 2581134 - -16.7  -3.93369   GCAACCGGAACGAAA GGCGCGTCGCGGGGCCGGCG-CGAACG CCCAGAT CGCCCGTCGCCGACGGCGC-ACGCGCC ACCGTCACGCGCCGT
BTH_II2104   2  79   4 2584432 .. 2584449 - -10.5  -4.07568   GGCGGCCCGCGAAAA             CGCGGCA CCGC CGCCGCG              CGCTCAACGTGCCGC
BTH_II2112   9 100 166 2594343 .. 2594374 - -27.4  -3.27525   GGCCGGTAAACGCAA      CGCGCCGCGCATCG AAAC CGATGCGCGGCGCG       CCGTCCCGCATGCAG
BTH_II2125  14  80   8 2609956 .. 2609990 - -14.8  -3.09516   GCCGCGACGACGCAA     GCGCACGGCGCCGCGG CGG CCGAGGCCGCGCGCGC     CTCGCCGTCAGCGAA
BTH_II2129   4  45 330 2615477 .. 2615525 -  -3.1  -3.19463   GCGACGACCGACGAA GT-CGTGCGGCTGGTCCTGCGCGCC TGC GGCGCGC-GGTC--GCCGGATGCAC CGGATGCGCCGGATG
BTH_II2132   6  90 144 2617799 .. 2617841 - -16.4  -3.35813   GTTTACGGCAAGTAA GCCGGCGGCCGGCGTGC-CGCC TCA GGCGCGC-CGC-GGCCGC-GGC GGCAACGGGCTTCGC
BTH_II2144   4  75 324 2632973 .. 2632990 - -14.1  -3.01712   CTGGCCGTCGGAAGA             CGCGGCG CGCG CGCCGCG              CTACCTGCTGCTCGA
BTH_II2151   5  55   4 2641595 .. 2641618 -  -8.8  -2.78798   ACGTCGCAGTGAAAT          CGCCGCC-GCA GGC TGCTGGCCGCG          CCCTCAGGAACGCCG
BTH_II2166  11  72 229 2662186 .. 2662205 - -12.8  -3.14962   CCACGAGGAAAATCA            GCACGCCG ATGC CGGCGCGC             TTCGCGCGGCGCGAG
BTH_II2170  12  72 125 2669273 .. 2669311 - -13.1  -3.07994   GGGAACGTGACGGAA  CGCGCGCGGCG-TCGCGCC GTC GTCGCGAACGCCGGGC-CG  GATGCCGGATCGACC
BTH_II2197  12  60 453 2699321 .. 2699341 -  -8.1  -3.53091   ACGTTCGGCGTGAAA            GGCGGGCGC GCG GCGGGCGCC            GCGTTCCAGGACGCG
BTH_II2197  12  60 187 2699552 .. 2699607 -  -8.1  -3.55761   CAGGCACTCGCGAAA GTCTGAACGGCATCGTGATCGGGTG ATCGGG CGCCCGATCACGGCGCGGTGCGCAC AGCGAATCGTCGAAT
BTH_II2200   5  71 120 2701614 .. 2701635 -  -7.9  -4.09685   GGGCAGGCGGCAAAA           CGCTG-CGCG AAG CGCGTCGGCG           ATAGGTCGGTTCGCG
BTH_II2206   3  40 313 2707412 .. 2707424 -  -3.3  -2.65808   ATCGGCAACAAGCCA                CTCGC GCT GCGAT                TCGTTCCGCTGGGTC
BTH_II2214   4  49  91 2718365 .. 2718378 -  -5.9  -3.05463   ATTCGTCCGATCGAA               CGGCC GCGC GGCCA                CGCATGCATTGCGAA
BTH_II2223   9  56 456 2729375 .. 2729391 -  -3.5  -3.91144   TTGACAGTCCAGAAA              TCGCCCG CAC CCGGCGC              ACCGCGCTCGATCTG
BTH_II2238   5  71 136 2748200 .. 2748243 - -10.1  -3.64283   GAAATTCGTGAAGAA CG-GCGGCGCGCGCCTGAGC GCACG GCGGATGCGCGCGGCGCTCG ACCAGATTTGGCGGC
BTH_II2251   8 100  58 2764362 .. 2764385 -   -16  -5.86061   GCGCAGCAAAAAAAA          GCGCCACGGC CCGC GCCGTGACGC           TTCTGCGCGATCGCG
BTH_II2279   5  57 226 2791474 .. 2791487 -  -2.3  -3.96387   ACGAAGGTAACGAAA               CCCGA CAAC TCGCG                CTCGATCTCGGCTTC
BTH_II2284   2  44  -6 2797134 .. 2797151 -  -2.6  -3.28712   GGCGCGCGTCGAGAA             GGGCTG CCGCGT CAGGCC              GGATCGAGGCTCGTC
BTH_II2307   6  66 102 2825490 .. 2825520 - -11.7  -3.14132   GGCCGGCGTGACGAA       CGACGCGCCGCAC GACCT GCGCCGCGCGGCG       GACCATCGGGCGCGC
BTH_II2310   4  59  21 2830644 .. 2830690 - -10.7  -2.70932   CGTCCGCGCCAAGCA TCCGCGGCGCAACGC-GCGAAC GGCC GCCCGCCGCGCCACGCCGCGCG CGCCGGGCGGCCCAT
BTH_II2317   4  59 154 2842441 .. 2842463 -    -9  -3.25823   TTTCGCGGAGATGAA           GGGGCCGGTC AAG GACCGGCTGC           GCACATACGGCCTCT
BTH_II2317   4  59   8 2842555 .. 2842609 - -10.6  -2.71364   GCAGGCGCGCAAGGA CGCGGCGGCGGTGCGGCGGG-CGCGGC GTTA GCGACGTCCCGCC-CTC-GCCGCGACG CCCCCCGTCAATCCC
BTH_II2321  10  95  42 2844445 .. 2844481 - -12.3  -4.36914   TCGGCTCGGACAAAA   GCATGACAGGCGCGCG ACCGAA CGCACGCCTGCC-CGC    TTCGCCGCGCGCCGC
BTH_II2324   5  78 -20 2848789 .. 2848831 - -15.5  -2.71364   GCAGTTGCCGAAGTA GGCGCGCGGCGGCGCGCCGCC GCT AGTTGC-CGCCGCC-CGCGCC GGGCGCGCCGGGCGC
BTH_II2336   7 100  36 2860491 .. 2860506 - -11.8  -4.93365   CGCCACAACGAAAAA              GGGCGC CAAC GCGCCC               TTTCCTCATGACAAA
BTH_II2352  12 100  69 2889649 .. 2889685 - -24.6  -2.70932   CGCCCCGCTCAACGA   CG-CGGCGGCCGTTTCG GATG CGAAACGGCCGCCGTCG    TCTTTTGCGGGTCGG
      arsC   6  57 250 2907348 .. 2907388 -  -7.3  -3.18912   GCAGCGAGTGAGCAA  CGTCGCGCGCCCGGCCGAC GTA ATGCGCAGGGGCCGCGACG  GCGGCCGACGGTGAA
      arsC   6  57 142 2907475 .. 2907496 -  -6.6  -3.54424   GGGCAGCGCGTGAAA           TCGCTCAC ATCTCG ATGAGCGA            TGGTCGACCCGTGGG
BTH_II2373   4  93  55 2910288 .. 2910306 - -17.4  -3.68366   CGAGTCGAAAAGGAA             CGGGGCCC AGC GGGCCCCG             TTTTTCATTACTCGC
BTH_II2362   5  75 342 2901115 .. 2901140 + -11.8  -3.48276   GCACGACGTCCGCGA         CGCGCTGCGC CATCAC GCGCAGCACG          TTGTCTCCGACGACA
BTH_II2351   5 100  18 2889647 .. 2889687 + -27.8  -4.11216   TTCGCCCCGCTCAAC GACG-CGGCGGCCGTTTCG GATG CGAAACGGCCGCCGTCGTC  TTTTGCGGGTCGGGC
BTH_II2335   3  80  87 2860491 .. 2860506 + -11.8  -3.78775   CGCCACAACGAAAAA              GGGCGC CAAC GCGCCC               TTTCCTCATGACAAA
BTH_II2323   7  71   5 2848794 .. 2848811 + -14.1  -2.70932   TGCCGAAGTAGGCGC             GCGGCGG CGCG CCGCCGC              TAGTTGCCGCCGCCC
BTH_II2309   3  63 110 2830607 .. 2830626 + -10.7  -3.14132   CCGCCGCGCATCGCA            TCGCGCC GTGCCG GGCGCGA             TTCGTCCGCGCCAAG
BTH_II2289   3  60 374 2806367 .. 2806380 +  -9.5  -3.05384   TCCGCCCTGGGCCCT               CGGGC TCCG GCCCG                TTGCGTCCGCGCCGC
BTH_II2283   4  93 355 2797439 .. 2797470 +   -18  -3.73775   CGCGTCGCGCAGCGC      CGCATGCGCGGCGCG CAC CGCGCGGCGC-TGCG      TTTCGTCAGAATGCA
BTH_II2256   1  41 129 2771549 .. 2771574 +  -4.5  -2.53164   TGCAAGCCCTCGCTC         GCGGATGCGCG CGAA CGCGCGATCGA          ATTCGTCGTCAATCA
BTH_II2250   4  80  89 2764362 .. 2764385 + -13.8  -3.30124   GCGCAGCAAAAAAAA          GCGCCACGGC CCGC GCCGTGACGC           TTCTGCGCGATCGCG
BTH_II2237   1  49 -32 2748279 .. 2748294 +    -6  -3.13522   GCGCTTAGCGACGTC              GCGACG CTGC CGCCGC               TCTTCGTCGCCGGCT
BTH_II2222   6  93  10 2728917 .. 2728945 + -17.4  -3.71848   CACTGATGGCGCCGC        GCCGCACGCGCA ACTGA TGCGCGCGCGGC        TTCTTCGTCAGCCCG
BTH_II2213  11  71 140 2718419 .. 2718453 + -12.1  -3.19246   TCGCGCCGAACGTTG    CCGGGCGGCGACGG CCGACTCC CCGCCG-CGCCCGG     TTCGCTTCGGCTTCG
BTH_II2205   7  71 292 2707610 .. 2707641 + -10.8  -3.66178   TTCCGCGCTTCTTTC      TCCGAAGCGCCGGCG ACA CGC-GACGCGTCGGA      TTTCGAATTGCCGGC
      prpR   2  49 181 2692497 .. 2692528 +  -4.2  -3.33737   CGACATCGCGCATCC      GGACGCGGGCG-ACG AAG CGCACGCTCACGCCC      TTCTCCGCATTCCTG
BTH_II2185   1  45 419 2684232 .. 2684252 +  -5.3  -2.78816   AGTCGGCCGGCTTCG            CGACGAACG CCA CCTTCGGCG            TGTGCTGGCGCGTCG
BTH_II2179   6  54 356 2678151 .. 2678200 +  -6.4  -3.18264   ACCGAGCGCATCGCC TCGCCCGCGC-GCTCGACGAGC TCGGAGCC GC-CGTCGATCTGCGCGACCGA TTCCTCGATCAGCAG
BTH_II2171  10  68 463 2670983 .. 2671004 +  -6.6  -4.18018   AACGTCTAGGGTTTT           CCCTTAGA TGTAAT TCTAGGGG            TTTTCCCTAGGAACA
BTH_II2164  11  58 -10 2658324 .. 2658346 + -10.4  -2.52464   GCGATCCGGTTGCCG           CCGCGCGCTG ACG CCGCGCGCCG           TCACTTCAGGCCGAA
BTH_II2164  11  58  -8 2658326 .. 2658383 +  -7.7   -3.4252   GATCCGGTTGCCGCC GCGCGCTGACGCCGCGCGCCGTCACTTC AGGCC GAAGT--CGACGCGCGTCGTC-GCCCCC TTGTCCTCGATGCCC
BTH_II2155   4  47 398 2646836 .. 2646848 +  -4.7  -3.08996   CCGCAACAGGTCTTC                CGCGC ACA GCCCG                TATTCGCTCAGCATC
    cydB-2   5  84 -10 2641252 .. 2641303 + -16.5  -2.90723   AAGACCAGCATTACT ACCACCACTG-AGCCGCGCGCCGT CGCGC ACGGCGCGCGGCTGCCGGGCTGGA TGTGGTTCGGACTGC
BTH_II2143   2  47 137 2633425 .. 2633437 +  -4.7  -3.14564   CGCGAGACCTTCCGC                GACGC CGA GCGCC                TTCATGCCGACATAC
BTH_II2124   6  59  72 2609776 .. 2609824 +  -6.6  -3.61268   GCAAGAAAATTCGCG CGGCGCGGACAA-GGCGAACG ATGTCCGG CGGCTGCCTTTGCCCGCGTCG TTTCAGGCTTGCATA
BTH_II2111   7  78 187 2594523 .. 2594561 + -13.7  -3.19192   TGATCGGCACGCGCC  GCGC-GCGCGCCGCTCCG TCAA CGGCGCGGCACGCCGCCC   TTCCATTCGCTCCAG
BTH_II2103   9 100 303 2583952 .. 2583985 +  -8.8  -5.06414   CGGATGCAGGCGGTT     ACGCAGTCCCTGTCG CCCCA CG-CTGGGACTGCGC     TTTTTATTGCCGGAC
BTH_II2082   1  55 267 2539068 .. 2539088 +  -8.1  -3.05844   CCTCGCTGACATCGA            GCGCCGCGC GCT GCGCGACGA            TCTTCGCCTCCGAGA
BTH_II2073   1  38 284 2529280 .. 2529294 +  -2.1  -2.64616   AGAAGTTGTGCCCGA              TCAGCG CGGT CGC-GA               TCGTGTAGATCGCGA
BTH_II2062   5  71  52 2514944 .. 2514996 +    -4  -4.57569   GCAGCCGAGCGCCGC CGG-CACGCCCGC-CC-GCGTTCGG ACATGA CCGGCCCCCGGTGCGGGCGGGTTCG TTTTTGCGCGCGTGA
BTH_II2059   3  54 206 2510396 .. 2510417 +  -6.5  -3.28924   CCCTTTCAGATCGGT           CGTCGACAC GCCC GTGGCGATG            TTCTGCGGCGAGATC
      phnW   2  40 338 2505417 .. 2505453 +  -2.7  -2.81547   CGCGGCCATCCCCTG    CGCGAAGAACGCGACCG ACA TGATCGCGATCACCGCC    TCGTTGCTCTGCACG
      phnW   2  40 376 2505455 .. 2505468 +  -3.1  -2.70932   TCGCGATCACCGCCT               CGTTGC TCT GCA-CG               TAGTTCGCGAGCACG
BTH_II2040   6 100 412 2489017 .. 2489034 + -12.7  -4.78077   TTACGCAAAGACAAA             GCCCCGT CAAT ACGGGGC              TTTCTTTTGCTTGCG
BTH_II2030   3 100 162 2477814 .. 2477837 + -18.2  -5.05113   GCGTAAAACACAAAA          GCGACGCGTC ACCG GACGCGTCGC           TTTTGTTTGTGTGAA
BTH_II2011   6  51   1 2459530 .. 2459565 +  -3.7  -3.51232   ACGCTCGAACTGTGA    ACCGCGCCACCGCCT GCGGGA GGGCGGCGGCGGGCA     TTCCTTTGCGCGCGA
BTH_II2002   6  58  25 2447927 .. 2447942 +  -4.6  -3.74872   GCCCCGAATGAAAAC              GGGCTG GGTT TGGCCC               TTTGGTCAAGTGACT
BTH_II1997   3  51 187 2444358 .. 2444383 +  -3.1  -3.59979   CCACCCGATACGTTT         TTCAACAGCCC GCTG GGGCCGGAGAA          TTTCCGCTCAAGCAC
      o698   5  81   9 2421317 .. 2421355 + -16.8  -2.62515   GCCGTGAGATGTGAC  TGCCGGTACGGCCCGTG CGGTCT CGCGGG-CGTGCCGGCA   TGGTCTCGCGGCGTT
BTH_II1973   4  66 229 2399863 .. 2399920 + -11.1  -3.08314   ATCCGGCGTCCTTCC GGCACACCGCGC-GACGATCGGATGACG AGG CGTCATCCCGTCGCCAGCGCCGCGGCCC GTTTTCGCGCTTGAG
BTH_II1967   1  42 326 2394856 .. 2394869 +  -2.3  -3.12895   GCTTCGCACGCGCAA               GGAGA GCGT TCCCC                TGTCTTCCTCGCCGG
BTH_II1954   5  54 295 2380384 .. 2380436 +  -8.1  -3.01791   CTTCCCGGCGTCGAG CGCGCGCGCCGCAGGCGGCGTATGC GGC GTATGCACGGCCCGTGTCGCGGACG TCTTCACCGCCGCGT
BTH_II1937   5 100 413 2360827 .. 2360872 + -24.1  -2.72379   TCAGAAATCGAAGCC CGTGCCGCCCGCGC--CCGGC ACGCCC GCCGGCTGCGCGGGCGGCGCG TCCTTCGGCGCTTCG
BTH_II1926   5  62   9 2341234 .. 2341270 + -11.4  -2.70932   GATCTGACGCCGCAC   GGCGGCACCGC-CGCCG TATG CGCCGCGCGGCGCCGCG    TCGTTCGCGGCCCGC
BTH_II1916   6  86 -15 2326000 .. 2326040 + -14.6  -3.53224   CGCCGGCATGCGGCG CGGCG-GCGCCGCGTGACC GATC GGCCGCGCGGCGCTCGATG  TTTCGGCACCCGATG
BTH_II1874   5  57 290 2272074 .. 2272109 +  -8.1   -3.2614   CGCAGCCCCGGCAGC    GGCGCGTCGCCGTCG AGCAGG CGGCCGCCACGCACC     TTCGTCTCCACCGTC
BTH_II1869   5  49 298 2265526 .. 2265563 +  -5.5  -3.07994   ATCACCGTCACGTTG   ACGATC-TGCGCGATCGG CAG CCGGTCGAACAGGATCGC   TTGCATCAGATTGCG
    purU-2   2  46 141 2249569 .. 2249588 +  -4.8  -3.01712   CAGGGCGGCGGCCGC            GAGCGCCG CATA CGGCGCCA             TGTTCAGCCACACGC
BTH_II1852   1  51  83 2243441 .. 2243452 +  -7.2  -3.13728   GTGACGCATCCCGAT                GCGG ATGT CCGC                 TTGCGTCTGCGTGGT
BTH_II1844  13 100  35 2233624 .. 2233642 + -13.8  -4.66833   AGCGGCTTAGCCTGG             GCGCCTGG CGC CCGGGCGC             TTTTTCGGCTTGAGG
BTH_II1844  13 100 110 2233699 .. 2233727 + -11.9  -5.68438   CGAATGGAAACAGCG        TCGATCCTTAC AAAATAC GTAAGGATCGA        TTTTTTATTTCCTGC
BTH_II1833   1  39 194 2221614 .. 2221647 +  -2.9  -2.52896   GATGCCGCGCAGGCC     CGGCGCCAGCGCG CACCGCGA CACGTCGACGCCG      TCAATTCGCGCATGC
BTH_II1820   1  39 232 2195874 .. 2195888 +  -3.5  -2.62396   ATGACGCGATCAGCT              CGC-CG AGAT CGCGCG               TGCTCTGCACCGCTG
BTH_II1814   6  58  11 2191175 .. 2191217 +  -3.9  -3.83154   AATGAACGGCGCGAC GCG-CGGCGGCGGCGAATGC GCGG GCGATCCGCGCCGCTGACGG TTTCGCTTGTGCTTC
BTH_II1810   5  62 293 2187538 .. 2187589 +  -6.2  -3.85698   TCGCGAATACGACTC GCGCGGCATGCAGGCGCGCG-GTCA TCG TGTCGCGCGCGCCGTCTCGCATCGC TTTGTCGCGAGCGCG
BTH_II1797   6  64  64 2171050 .. 2171080 + -11.8  -2.62184   CGATGCGAGGCGGAT      CGGCCGG-GCGCC GATCCG GGCGCGCCGGCCA       TCATGTCACGCCGCG
BTH_II1788   8  74 326 2160637 .. 2160659 + -14.9  -2.63901   ACCTGTCGGATCGGC           GGCAACGCC GATCA GGCGTTGCC           CTTCCTTGCTGCCCT
BTH_II1781   1  49 414 2154738 .. 2154751 +  -3.7  -3.31144   GCAGCGGATCGACGA               CGGCC ACGC GCCCG                TTGTGCGCCTGCAGC
BTH_II1766   7  84  44 2134158 .. 2134187 +   -15  -3.32647   CATGCCGTTCGCGAT       CGACCGCGCGCCG GTGGG TGGCGCGCGG-CG       TTCCTGTCGTTCGCG
BTH_II1762   9  60 113 2130344 .. 2130363 +  -9.2   -3.1372   CCGCGGTGCCTTGTC            CGGCGATC ACAC GCTCGCCG             TCTTCCTGACAAATC
BTH_II1754   9  55 469 2123719 .. 2123745 +  -7.2  -3.31726   CCTGCTCGGTCATGA         TGCGCTCCATGA AAA TCAACGAGCGCG         TATTGTATGCGCGGC
BTH_II1748   2  51 141 2113558 .. 2113589 +  -7.2  -3.14132   TGGTGCTGCCGCCAC      AGCCG-CTCGACGCG CGT CGCGTCGAGATAGCC      TTCGTCGCGCAGGCG
BTH_II1743   6 100 131 2107678 .. 2107704 + -15.2  -4.57353   ATCACGTCAACCACA         CGGCGTTCGC GAAACAG GCGAACGCCG         TTTTGTATCGTCGGC
BTH_II1740   6 100 198 2103849 .. 2103880 + -24.4  -3.16106   TCGAATCGCCGCCGA      ACGGCGGCGCCGCC GAAC GGCGGCGCCGCCGC       CTTTTCGCCTTTTCG
BTH_II1740   6 100 200 2103851 .. 2103881 + -21.1  -4.28049   GAATCGCCGCCGAAC       GGCGGCGCCGCCG AACGG CGGCGCCGCCGCC       TTTTCGCCTTTTCGC
      hpaR   7  56  47 2099436 .. 2099475 +  -9.2  -2.74012   CGCCGTCCTCGGCAT  TTGCGCGAGCACGTCGACG CCG CG-CGACGTGCGCATGCAC  TCGTTCACGTAATCG
BTH_II1728   4 100  11 2092614 .. 2092650 + -21.7  -2.62184   TCTGATCGGACGGCG   CGGTGCGTCGCGTCGC AGAATC GCG-CGCGACGCACCG    TGCTGTCGCGAAGCG
BTH_II1722   2  55 215 2084838 .. 2084854 +    -5  -3.61398   CGCACGACGAGCCCG              CGGCCG CGCGC CGCCCG              TTGTTCGGCCGAGCG
     alr-2   4  71 459 2079420 .. 2079447 + -13.4  -3.02144   TGCCGGTCGAACATC        GCCTTGCCGTAG CGCA CTGCGGCGGGGC         TCTTCGACACGATCG
BTH_II1711   3  53 -38 2074306 .. 2074335 +  -5.7  -3.40403   ACCGAGCCTCAACTC       GGCAGTTCGC-CGT ATT ACGCGCGAGATGTC       TTCTGGTAGCAACGC
BTH_II1703   5  56 255 2063400 .. 2063433 +  -3.7  -3.68988   GGGCAAGTGGCCTCG     CCGATG-GCTGCCGGC GAT GCCGGCAGTGCCTCCA     TTCTCTTCCGTGAAC
BTH_II1693   6  64 100 2052082 .. 2052108 +  -7.2  -3.72037   TAAGCTGGTCGCTCG        CG-CCCGCCGC CGTCGC GCGGCGGATCG         TTCTCTCCTTTTTGC
BTH_II1684   3  57  12 2043037 .. 2043049 +  -6.9  -3.55444   TTGACCCAACCCACC                CGCGC CCG GCGTG                TTTCAGGGCTGGACG
BTH_II1677   2  60  49 2033602 .. 2033628 +  -9.5  -3.07962   GCCTGCGGGAAATGT        GCGC-CTCGG-AC GGC GTGCCGAGCGCGC        TGTTCACGTATCGCA
BTH_II1661   7  63 208 1950299 .. 1950323 +  -7.8  -3.57144   GGCCTCGGCCATGCC         GCGATCG-GGC CTTT GCCTCGCTCGC          TTTCCCGGTCGCGGC
BTH_II1653   2  62 150 1939595 .. 1939629 +  -4.3  -4.18018   CGATGGCGACGGCCG    CGCTAT-CGGCGCGC CGATCGT GCGCGGCGTAT-GCG    TTTTAGATGGAACAA
BTH_II1644   6  91  48 1929352 .. 1929377 + -16.9  -3.62032   GGCGTCGTCAGTGAA         GAGGCAGGCGCG CGA CGCGCC-GCCTC         TTTGCCGGTTGATGT
BTH_II1638   8  59 -10 1922505 .. 1922529 +  -8.6  -3.18274   CGTACATCGCCGAGA         CGCCCG-CG-TG ACG CAGCGCCGGGCG         TTGCATTCGCGTCGC
BTH_II1623   2  51 145 1902695 .. 1902708 +  -8.1  -2.71364   GCGGCCGCAGGATCG               CGTGC TTGC GCACG                TACTTCGGCACGTGC
BTH_II1600   7  65  -3 1879108 .. 1879131 + -12.4  -2.71364   GTCGGTTTCGAAAGC          GTGAGGCGCG CCGC CGCGCGTCAC           TGCTTCGACAGATCG
BTH_II1596   1  38 137 1875843 .. 1875859 +  -2.2  -2.77899   GCCAGATGCCATGCC             CGTGGCG GATG CGCT-CG              TCGTTGATGAAGAAG
BTH_II1591   5  64 468 1871146 .. 1871184 +  -6.7  -3.83026   CGACGTCGTCGACAA  CACGGCGAGCACG-TCGAG CAC CTTGCTCGCG-TCGCCGTG  TTTCATCTCCGCGCG
BTH_II1585   2  39 158 1864850 .. 1864880 +  -3.2  -2.64993   AAGCGGCCCCCGTTC      ACAGCGCATCGAG AAACTG CTCGA-GCGCCGC       CTTCATCTTGTGGAT
BTH_II1570   4  62 425 1843955 .. 1843982 + -10.7  -3.02511   TTGCCGCCGATCTCG        TCGAGCAT-CCG GCGCG CGGCATGCTCGA        TCTTGCCGCGATGCA
BTH_II1559  11  82 188 1831492 .. 1831513 +  -7.1  -4.65895   GCACACGTATCCTAT           CGGGCGGCG TATC CGCCGGACG            TTTTTCCGTCGCCGG
BTH_II1549   1  40 323 1821461 .. 1821471 +  -2.4  -2.86343   GAAGCGCGCCTCCAT                 CGCG CGC CGCA                 TCTCCTCGTTGACGT
BTH_II1545   2  55 472 1817124 .. 1817181 +    -9  -2.82623   CGCGCGTCGATCCTC CCGA--CCGTCG-CGCGCCCGTGCGGCGC ATG GCGCCGGCCGAGCGCGTCGACGAAATCGA TCATTCTCGCCGCGC
BTH_II1525   4  54  56 1790852 .. 1790893 +  -6.5  -3.28712   GGCTGATCTGCCGCG CCAGGAATGCCTGTAGATT GAAA GGTCTACAGGCACCTCCGG  TTCTCCGGCCCGAAA
BTH_II1504   3 100 163 1774058 .. 1774077 +  -9.2  -5.54907   CGCGAATGCGAAAAA            GCCTCCGC TACC GCGAAGGC             TTTTTCTTTTATGCG
BTH_II1487   3  51 210 1755207 .. 1755263 +  -6.4  -3.14564   ACGTCGATCCTGACG CGCCGGTCCGGCGCGAGGCATGCGATCG CCT CGGCCGAATGCC-CGT-CGGGACAGCCG TTGCTCACCGGATCG
BTH_II1478   6  62 174 1747157 .. 1747202 +  -6.7  -3.73775   TAATCGATCACAAGT CCGTCTCGATCGACTTC-CAGC CGC GCGGTGAAGCCGCTCGCGACGC TTTCGTAGCGATAGA
BTH_II1459   6  66 323 1724139 .. 1724160 + -11.5  -3.13403   CGGCTCTCGACCGCG           TCGGCGAGC AACA GCGCGCCGA            TCTTCGTCGACGACA
BTH_II1456   0 NONE
BTH_II1448   5  56 -73 1711508 .. 1711564 +  -9.3  -2.69674   CGTTCACCGAGCTGT CGCGCG-CGATCCCGCTGCCCGCCGGGC AAGC GGGCGGCGCGCGGCCGG-TCGTCGC-CG TCGTATCGTATCTGT
BTH_II1432   3  51 212 1693308 .. 1693319 +  -3.6  -3.67976   AAGTTGCGCGAAGCT                TCGG CATC CCGG                 TTTCACCTTGCTCGC
BTH_II1427   3  68  72 1687108 .. 1687139 + -11.4  -3.18728   CGGCAGCGCGAGCGC      GGGCGCCCGCATCG CGCG CGCTACGGGCGCCA       TTGCGTCTTGAACAT
BTH_II1424   1  43 130 1682433 .. 1682457 +  -3.4  -3.07816   GCCGCTGGCACCAAA         CGCGCCGCCCG CCGT CGCTCG-CGCG          TTCGCTCAATGGAAC
      mgtA   7  81  21 1675815 .. 1675851 + -17.1  -2.78596   CGCGCTTCGTTTTGT    CTCCCGGCCGGTGCGCG CCG CGCGCGCCGGCCGCCCG    TCTCATCGAAAGGTG
BTH_II1411   6  71 232 1663904 .. 1663938 + -12.8  -3.04263   CATCATCCCGGCATA     CGCGCCCGTTTGCG ATTCCCC CGCGAGCGGGCTCG     TGTTCGGCGTCGCGT
BTH_II1407   5  59  47 1660164 .. 1660176 + -10.5  -2.70932   ATGCGCGCGCCGCCT                GCCGG CTG CCGGC                TACTTGAGCCGGCCC
BTH_II1404   8  93  42 1657733 .. 1657760 + -18.4  -3.56643   TGACATGAACCGAAA        CGCCGGCACGAC GAAA GTCGCGCCGGCG         TTTCGCGCATCTGCC
BTH_II1399   5  60 367 1653842 .. 1653861 +  -7.9  -3.53091   AGCACGTCGTCGACG            GACACGA GCCGCG TCGTGTC             TTTCAGCCCCACCGT
BTH_II1390  10  74 189 1641920 .. 1641948 + -10.2  -3.81488   ACTCGTCGCGCCCTT        TCACGCGCGCCC AGGCC GGCCGCGCGTCA        TTCTCTTTCGCCGGC
BTH_II1379   3  47  64 1629507 .. 1629519 +  -3.3  -3.30243   GGCACCCGTGCGGCG                TCGGT CGA GCCGG                TTCTGGCCGGTCGAT
BTH_II1368   3  44 -68 1614838 .. 1614888 +  -2.6  -3.21416   GAAGTTTTTTCCAAG GGCCTC-CAGG-GTTTTC-GGTGGC TGGC GCTACCCGCTAACGCTTGCGGGGCC TTGGTCCTGCAGGTG
BTH_II1354   2 100 256 1603545 .. 1603573 + -19.6   -5.1287   ATCGGTCAAATGCAG       GGCCGCGCACCGG GCAA CCGG-GCGCGGCC        TTTTTTGCGTCTGGA
BTH_II1338   6  58 281 1592964 .. 1592976 +  -9.1  -2.78798   GAATAGACGCCGACG                CCAGC TGA GCTGG                ATTTGACTAGAGCAT
BTH_II1324   4  48 377 1578804 .. 1578823 +  -6.6  -2.71731   AGGTTGATTCACGAA            TTTGTAAA CATA TTTACAAA             TCGTTACAGAATCCC
BTH_II1318   1  55 311 1570880 .. 1570913 +  -5.2  -3.65046   GCCCGTCATCCGCGC    GATCTGCG-CGGCCGC AAAC GCGGCCGGCTC-GACC     TTCTTCCAGTCGACG
BTH_II1310   1  86 153 1561676 .. 1561730 + -14.9  -3.53012   GCCGCATCCGCAGCG GCGTCAGGACGGGCGGCGCG-CGCCGC GTT GCGCCGGCGCGTCGGTCGTCTCG-CGC TTTCGGGCCGCGCGA
BTH_II1298   4  75  97 1548942 .. 1548969 + -14.8  -2.71712   CCGCCGGCGAACCAC        GCGCGTTCGCTC ATTC GAGCGGCCGCGC         CTTTCGCGACCGCGC
BTH_II1275   4  57 299 1519920 .. 1519962 +  -6.7  -3.54424   CGCGCCGCTGCGCGT CGGGTGTCGGCGTCCACGC GGCGG GCGCGATCGCCAGCAGCCG TTTCAGCGCGTCCAC
BTH_II1270   6  71   9 1514020 .. 1514056 + -13.8  -2.71712   CCGCTGATGCGCGAG   CGCGTTGCCGCGCGTGCG GCG TG-ACGCGCGGCGA-GCG   ATTTCCACGGCGCGC
BTH_II1254   5  78 419 1499547 .. 1499568 + -13.7  -3.24924   GGCTTCGCGGCGCCG           CGCGCGGCA ACGG TGCTGCGCG            TCTTGTAGCTCACGC
BTH_II1243   6  53 429 1485190 .. 1485230 +  -2.5  -3.73224   GAACTTCGACAGCAT CCGGCTGACCGTCTCGAGC TTCAT GC-CGAGGTAG-CAGCCGA TTTCCTCGCGCGTCA
BTH_II1230   1  41 384 1454392 .. 1454410 +  -3.7  -2.59431   GTTGCGGAATTTCTC             GGCCGTG TCGAT CGCGTCC             TGCCTTCTCGACAAC
BTH_II1222   8 100 380 1447200 .. 1447236 + -17.3   -4.1899   GCTCGCGCGGGATTA   CGCG-GCGGCGTGGCG GACGAA CGGCACGCCGCGCGCG    TTTTGCGTGACCTGA
BTH_II1205   6  93  51 1414528 .. 1414561 + -18.2  -3.55622   GCGGGTGCGACGGCA     TGA-GCGGGCCCGGC ATCCA GCCGGGCCCGCGTCG     TTTCGGGCGCTTGCC
BTH_II1200   5  69 236 1408699 .. 1408731 +  -8.4  -3.86897   ATTGTGATAGATCCC      GGTGAGCGCGAT CACGCTCGC ATCGCGCCCGCC      TTTCTCGGCGGTCAA
BTH_II1194   6  57 301 1400063 .. 1400099 +  -8.6  -3.08679   CGTCTTCACGGTGCC   CGGGCAC-ACGACGTTC GCGC GCACGCCGTCGCGCCCG    TATTCGATCGCGAGC
BTH_II1180   2  59 110 1380162 .. 1380199 +    -9  -3.28712   CCGCCGACGGCTCTT   GCG-GGACCCGCGCGGC TGCCT GCCGCGCGCTTCGGCGC   TTCTCCGGCCGCGGC
BTH_II1172   1  45 401 1370999 .. 1371012 +  -5.9  -2.64472   GCAGGCCCGCTGTGG               CTGGC TCGG GCCGG                TAGGTTTCCGCGATC
BTH_II1164  12 100 140 1355272 .. 1355293 + -17.3  -4.98672   ATGCAGGCGGATTTT           GCCGCGCGA GCGA TCGCGCGGC            TTTTCTCTTTTTGCG
BTH_II1164  12 100 205 1355337 .. 1355380 + -15.3  -4.56597   CGCGGTGGTGTCGGC GGATCGCGC-TGTCGCCGGC GAACG GCGGGCGACGCGCGCGATCG TTTTTGCCCGCAACA
BTH_II1157   2  53 191 1346858 .. 1346870 +  -6.2  -3.31144   AACGGCAGCCTGTCC                GCCG CCTCA CGGC                TTCTCAACGTCGCGC
    ilvA-2   4  75 139 1334203 .. 1334243 + -15.3  -2.73012   GCGACGAGATCGCGC  GCGTCGCGCTCGTGGCGAT CGC GTTGCCGCCCGCGCGGCGC  CTATTTGTGGATCGT
BTH_II1126   1  51 462 1309637 .. 1309695 +    -5  -3.33261   GGCCCGCGTGCCGCG CGATGCACGCGGCGAGCCGCTTGAGCG CGAGAT CGCCCT-GCGTGTGGCCGTGCGCGTCG TTGTAGCGCTTGAAG
BTH_II1117   4  71 277 1300656 .. 1300711 + -12.5  -3.21416   GTCGCGATCAGCGTC GC-GCGCCG--CGCGGCGGGCACGGCTT CGA GAGCCGCGTCGGCCGCGTTCGCCGCCGC TTCGTCGTCGAAGTA
BTH_II1104   2  60  23 1283434 .. 1283471 + -10.3  -2.87132   CCACGCCGCCGACGG   ACGGCCCCCGGGCGCCG AGCC CGCCGCCTTGCGGCCGA    TGTCTCGCGGCCGCC
BTH_II1098   7  72 188 1278661 .. 1278708 + -11.1  -3.55444   GCGGAAGGGCGCGCG GCCGGGC-CGATGCCGCCTGCG TCGTT CGTCGGCGGCGCTGCGCGCGGC TTTGCAGGCTGAGCG
BTH_II1088  10  95 201 1267448 .. 1267487 + -15.7  -4.07618   CGAATATCGAATGAT  GA-GCGGCTTGCGCTCGC ACGAA GCGCGCGCGGGCCGCATC  TTTGCTTCTTCCGCA
BTH_II1081   7  63 275 1260578 .. 1260599 + -10.1  -3.09131   AACTGATTAACTGCT           TGCCGCCAA GTGA TAGGCGGCA            TCTTCCAATCCTTTT
BTH_II1069   4  93  11 1241419 .. 1241440 + -17.3  -3.57792   AGTAGTTCCTTCGTT           GCCCCGGTC GCTC GACCGGGGC            TTTACGCGTCGATCA
BTH_II1009   4  93  70 1196771 .. 1196804 + -18.8  -3.58037   ACGCGGCGCTCAGTT     CGCCGCCGCGCCCG CGGCGT CGTGCGCGGTGGCG      TTTGCGGCGTTCGTC
BTH_II0990   2  60 108 1177693 .. 1177717 +  -8.6  -3.31144   TGCGATGCCGGAAAA         GCGCGTCGGCGT CCC ACGC-G-CGCGC         TTCTGAGGATCGGCG
BTH_II0980  11  84 -44 1168416 .. 1168438 +   -17  -2.82516   CGCGCCGATGGACTT           CGCATCGGCG CTG CGCCGGTGCG           TCTGATCATGGCGAC
BTH_II0969  15  93  53 1156033 .. 1156079 + -18.9  -2.87501   CGCCGCGCGCCGCGC CGCCGAACCGGCTTCGGC ATGCGCCGTTGC GCCGA-GCCGGTTCGGCG TGGTGTTTCATCGAG
BTH_II0951   8  80   4 1130233 .. 1130261 + -13.8  -3.30854   GACGGGCGCTGAGGT       GTCGCGCG-CGCC GGCC GGCGTCGCGCGCC        TTGGTCTGCCTTGTT
BTH_II0943   9  67 249 1117543 .. 1117560 + -12.7  -2.59431   GATCTGCGCCGGCTT             GTCCGCC GGCC GGCGGAC              TGCGTTCTCCCGAGC
BTH_II0937   5  57 327 1101949 .. 1101963 +  -6.4  -3.54459   CCAGACGGGGATCGC               TCGCGT GGT ATGCGA               TTTCCCCGCCGTTGG
BTH_II0923   7  68 326 1084183 .. 1084205 + -11.3   -3.2128   CCGGGGGGCGCGAGG          GGCGGGC-GA GGCA TCAGCCCGCC           TTGACTTCGATCTTT
BTH_II0917   1  45  58 1077632 .. 1077642 +  -2.4  -3.40403   GCGGCGCGCTGTCGA                 GCAC CGT GAGC                 TTGTCCTGCAGCGCG
BTH_II0910   5  88 294 1070556 .. 1070581 + -17.6  -3.07935   CATTCGTGCGACGCG         GCGACGCCGG ACGCAA CCGGCGTCGC          TTCCGTCGGTCGGCT
BTH_II0898   5  55 116 1053785 .. 1053843 +  -7.9  -3.06183   GACGAACAGCGCGTC GAGCCC-GA-GGCGCTCGGCGTGCGCGCG TCC CGCCTGCTCGCCGAGCACCATCAGCGCGG TTGCGTACGCGTCCG
BTH_II0898   5  55 387 1054056 .. 1054087 +    -5  -3.65351   TCGTAGTCGGGCGCT      TCGAGCGCGATCGCC CAA GGCGAGC-CGTCCGG      TTTGCATCCGCGTGC
BTH_II0890  11  65  33 1045538 .. 1045561 +  -7.4  -3.76411   GTTGGTTCGCGCATG          TGCATCG-GCG TCG CGCGCGGTGCG          TTTCAATGCTTTTCA
BTH_II0885   9 100 130 1039741 .. 1039780 + -22.2  -3.09015   GCTCGACAGGCGGCG  CATGCGCCGCGCGCCG-CG CCA TGACGGTGCGCGGCGCGTG  TTCGATCGCTCTCCG
BTH_II0878   6 100  72 1032549 .. 1032590 + -21.5  -3.73647   GATGACGGAGCGCCG CGCCGCGGCGGTCGCGGCG TCGC CGTTGCGGACGTCGCGGCG  TTCTTACTGGATGGC
BTH_II0873  10  62 -48 1025838 .. 1025873 +    -6  -3.87815   ACGGGCTGTGCTTAA    CGAGATCGCGGGCGTCG ACG CGGCGCGGGCGATG-CG    TTTGTCGACGTGACG
BTH_II0873  10  62 369 1026255 .. 1026294 +  -9.3  -3.27923   CGCGCCAGTCGGCGC GGCGCATGCCGACGCGGCCG GCT CGG-CG-GACGGCGT-CGCC TTGATCGTGTTGAAG
BTH_II0853   1  48 167  996452 ..  996462 +  -6.8  -2.70932   TGTAGTCGAACGCGA                 CGAG CCG CTCG                 TGGTTCGGCAGCGCC
BTH_II0817   4  72 475  960348 ..  960394 +   -13  -3.12351   CGAAGCGGCGGCAAC CGCGTGCGACGTGCCG-G-CTGC GTCG GCTGACGCGGCTCGTCGC-CGCG TTGCGTATCGGAGCG
BTH_II0814   4  72 -45  955621 ..  955656 +  -8.3  -4.18018   CATGCGCGGGCTGAT   TCCGTCGATGCTGGCGC TCGT GCGGCGGCA-CG-CGGA    TTTTCGCTGAGCCGG
BTH_II0802   5  62 342  941098 ..  941109 +  -7.2  -3.72576   TGCTGAGCGGCTTCA                CGCG ATGC CGCG                 TTTCCTCGCCGCGCA
BTH_II0788  10  93  -4  919498 ..  919524 + -20.2  -2.73364   ATTACGCGCTCGCGC         CGTGACGGCGAG GCG CTCGCCGTCGCG         TGCTTCCGGTGGCCG
BTH_II0782  10 100 246  911774 ..  911800 + -20.8  -3.03159   ATCGTGACGATGTGC         GCGGCCGGCGCG CGG CGCGCCGGCCGG         TCTTGCCCGCGTTGC
BTH_II0737   6  57  -6  868568 ..  868578 +  -8.2  -3.05343   GGCTTATCTGTCGAG                 CGCC TAG GGCG                 TGTTCACACTATCGA
BTH_II0737   6  57 226  868800 ..  868813 +  -2.3  -3.96387   GAAGCCGAGATCGAG               CGCGA GTTG TCGGG                TTTCGTTACCTTCGT
BTH_II0733   9  80 136  865394 ..  865427 + -12.4  -3.73775   TGGACGTTGCTCGAC     CGTCGCTCGACCGCG GCTCA CGCCG-CGAGCGGCG     TTTCATGCAGATGCC
BTH_II0727  11  75  48  857434 ..  857487 + -14.9  -2.71712   CGCCGCGCGCGGGAG GCGAGCCGGGCGGCGCGGCGTCGCC GTCA GGCGCGGCCGAGCAGCGCGGCGAGC GTTTCCGGCGACGGC
BTH_II0717   3  47 440  841259 ..  841279 +  -3.1  -3.40788   TGGCTGCAGCGTCAG            CGTGTCGAG TTG CGCGACGAG            TTCGTTGCCTTCGGT
BTH_II0701   2 100  54  820747 ..  820772 + -18.3  -5.64274   GACAGTCCGAAAAAA         TCCCCGCGTGC GCGA GCGCGCGGGGA          TTTTTTTGTCCGTGC
BTH_II0688   6  64   5  805253 ..  805276 + -11.6  -2.83164   TCGCCGGCTGACCCG          CGCGTGCGGC GAGC GCCGCGCGCA           TGTCGTCGTGCATCC
BTH_II0653   6  84 428  764707 ..  764752 + -13.9  -3.65522   GTAATCGACTTCGAT CGGCGTATCGATGCGC-AGCAG CAC CTGCACGCGCTTCGTTTCGCCG TTCTTGCGATGGATC
BTH_II0645   3  77  55  754902 ..  754924 + -16.2  -2.52464   CGCGCACCGCCGGCC           GCCGGCGCGC TAC GCGCGCCTGC           TCAATTGAAGCCGCC
BTH_II0624   0 NONE
BTH_II0609   9  68 295  713820 ..  713862 +   -12  -2.96274   TTGTCCTTGAAGAAA CGATTGAGCGCGCCGG-GG ATATGC CCGCCGACGCGATCGATCG TCTCGTTCTCGCCGC
BTH_II0606   5  58 157  709936 ..  709950 +   -10  -2.60194   CGACGTTCGACGCGA               CACACG ATC CGTGTG               CTTGGTTCGACGACT
       amn  10 100  69  703819 ..  703847 + -21.9  -4.45771   CGCGGAAAGCGGAAA        GGCCGTCCATGAT CCG ATCATGGACGGCC        TTTCTGTTTTACGAT
BTH_II0596  13 100  55  698222 ..  698249 + -22.8  -4.98255   CATCAAATTGAAAAA        GGGCGTGCCGAC CGGA GTCGGCACGCCC         TTTTTGTCATTGCGG
BTH_II0590   7 100  59  693048 ..  693064 + -10.8  -4.88228   CGACGGCGTAGCGGA              GCCGGC TCGAT GCCGGC              TTTTTCATCTTCGAT
BTH_II0582   9  75 196  684950 ..  684978 + -14.6  -2.70932   GCCGTGCGCGTGATG       CGCGCGCGCCGTC GCCA GATG-CGCGCGCG        TCATTCCGCCCAACG
BTH_II0579   9  74 219  681510 ..  681546 +   -10  -3.72576   GAGAGACCGAACGGA   CAGACGCCGCCCACCGG ATGG CCGGTGA-CGGCGACCG    TTTCCTCCGCGGAGA
BTH_II0572   4  80  48  674957 ..  674999 + -14.7  -3.05343   GCCGTCGACGATCGC ACGAAC-GGGCGGGGCGCCG TGCG CGGCGCCCCGCCTAGGGCGG TGTTCACACTATCGA
BTH_II0552   6  53 221  658057 ..  658078 +  -5.1  -3.53343   GCGTCGAGCCGCAAC           CGCTGCA GATAGCGA TGCGGCG            TTTCGCCGAACGCTT
BTH_II0528   7  86 137  629163 ..  629182 + -12.8  -3.91084   ATCGCCAAAGCAAAA            CCCGGCCT GAGA GGGCCGGG             TTTCATTCGGCATCC
BTH_II0517   6  67 438  617129 ..  617165 +   -10  -3.42574   CAGCACGAGCTCGTA   CG-GCGCGGGGCCGACG TTGC CGCCGCCCTCGTGCTCG    TTCTCGTCGCCTTGC
BTH_II0508   4  58 460  605061 ..  605080 +   -10  -2.59447   CGAGCCCGTAGATCA            CGACGGGCA CGA TGCCCG-CG            ATGTTCTCGTTGCGA
BTH_II0482   6 100  48  573120 ..  573148 + -24.6  -4.19735   GCACGCGCGAAAGCG        CGGGCGCGCGGC GAACG GCCGCGCGCCCG        TTTCCTTTTCGGCGC
BTH_II0469   2  49 227  560137 ..  560147 +  -4.6   -3.1855   CAGCGCGCATCGTCG                 TCGC CCG GCGG                 TTCCGTGTTGCGCGG
BTH_II0465   2  51  27  556457 ..  556469 +  -3.3  -3.59979   TTTGTTTGCGTTGCC                CGTCG CGC CGGTG                TTTGGGCTCGACGGC
BTH_II0455   6  65 381  544928 ..  544969 +    -8  -3.72695   CGTCCGCTCAGGACG TC-TCGCGCCCCGTGAACA GCTCG TGTTCGGCGGGCGCGACGG TTTCGTCGACGCACT
BTH_II0435   3  43 245  522148 ..  522161 +  -2.3  -3.16088   AGTCGAGCGGCTGTT               CCGTC GATT GAAGG                GTTTTCGTCGCATCT
BTH_II0435   3  43 334  522237 ..  522250 +  -5.3  -2.62184   ACTTCGCCCTGATTA               TCGAA GCCC TTCGA                TAGTGTGAACACGCC
BTH_II0429   3  50  80  514822 ..  514880 +  -6.7  -3.01712   CGGCACGGCTGTCGC CGGCACGCGACGC-TTGCGCCGGCGCGC GCATCG GCTCGCCG-C-CAACGTGTCCCGCGTCG TGTTACGGGAAGGCC
BTH_II0415   7  76 184  501123 ..  501139 + -13.7  -3.05384   CGCCGGCCGGGGCGC              TCGCGCG CGC CGCGCGA              TTGAGTCCGCCCGGC
BTH_II0382   7  57 295  454796 ..  454836 +  -8.2  -3.05816   CGACCATCCCGTGCA CGGCCGCGCCGAGCGTCTTC CAC GAAG-CGGACGACG-GGCCG TTCCATACCGCATCG
       oxa   7  58  83  444825 ..  444859 +  -4.9  -3.73224   ACTCGTGGACGGCAG    AAAGCGGCAGG-CATC GCGA GATGGCCTGCCGCACG     TTTCATCCGCGCTCA
BTH_II0358   7  49 156  433970 ..  433989 +  -4.2  -3.38291   AGGTCCTCGGTGAGG            C-GGCGAGG CAA CCTCGCAAG            TTCTCGGATTCTCGG
BTH_II0358   7  49 431  434245 ..  434262 +  -6.9  -2.88579   TTGGAAAAGCGGGTC             GGCGGAC CGAT GTGCGCC              TGTCTGCAGGATTGA
BTH_II0337   1  42 354  411097 ..  411111 +  -2.7  -3.09516   GTGGCCGAGCGCGAC               GCCCG AATAG CGGAC               TTCGGTGCTGAACAG
BTH_II0333   5  53 416  406747 ..  406799 +  -8.7  -2.71712   CATCGAGCACGAAAT CGTCGCGCAGCGCAAGCCGCGCCGC CGC GCGGCGCGACATCAGCAGCACGCAG CTTTCCCGCAGCAGC
BTH_II0328   8  55 123  398213 ..  398245 +  -6.8  -3.35679   CCGCTGGGCCGAATG      CGGTCGCGGGCCCG CGGCT CGACCCGGCGATCG      TTGTGCGTGACGCCC
BTH_II0324   2  57 167  394895 ..  394914 +  -7.1  -3.44527   CGCTCGCGTCGGACA            GCGCGGCG ATCAG CGC-GCGC            TTCTGATCGTCGGTG
BTH_II0317  11  78 463  387293 ..  387348 + -10.5  -4.00042   AAGCGCGTGCCGCTT GGGTTCTGCCG-CGCGGCGATGCCGGCG AGC TGTCGG-ATCGCCTCGTCGG-AAAGCCC TTCTTTCATGAAGCC
BTH_II0311   0 NONE
BTH_II0293  12  78 240  361039 ..  361054 +    -4   -4.8048   AAGAGCGATGAGCGG              CG-GCAT CGG ATGCACG              TTTTTCATGTCGCCC
BTH_II0283   3  51 177  348844 ..  348861 +  -3.3   -3.6761   GCTGTCGAATGCGAT             CGGCAAG CTGA TTCGCCG              TCTTTATTCGAAGCG
BTH_II0267   4  55 205  334687 ..  334699 +  -4.7  -3.68036   CCGCTTTCAGGATGT                CGCCG ACG CCGCG                TGTTTTCAGGTCGTT
BTH_II0248   5  59 271  303339 ..  303354 +  -6.8  -3.56092   TGCAGATCCTGGAAC              GCGTCGG ACA CCG-CGC              TTTGCGGCGTCATGA
BTH_II0239   2  76 207  291702 ..  291730 + -13.8  -3.14132   GCCGCTCGACGACTT       GCGGCGCGCG-GC TGTC GCGCACGCGCCGC        TTGCTGAAGAGCGCG
BTH_II0221   6 100 455  266432 ..  266454 + -16.4  -4.74103   AAGAAACGGAAGAAA           CGGAAGAAGC CGG GCTTCTTCCG           TTTTTCGCTTCGGCG
BTH_II0207   6  57  28  244894 ..  244933 +    -9   -3.1355   TGGATCGCGCCGGGC  GGCGCGGTTCGCGGCCGA AGGA TCGCCGGCGTCGCGCGCC   TTACCTGTGCGTCGC
BTH_II0162   7 100  27  198064 ..  198085 + -12.3  -5.24129   CCGGAGCGCGCATGT           GGCCGGATC GTGC GATTCGGCC            TTTTTTGTCGCGAAG
BTH_II0162   7 100  58  198095 ..  198125 + -22.6  -2.71731   TCGGCCTTTTTTGTC       GCGAAGGCGGCGCG GTT CGCGCCGCCTTCGA       TCATTCGAGCGTGCC
BTH_II0140  12 100 135  169748 ..  169771 + -19.6  -3.57901   GGGAAATCTGAACGA          CGGGCTGGCG GTTC CGCCAGCCCG           TGTCTTTTTGCTGAA
BTH_II0131   4  57 392  158092 ..  158105 +  -8.1  -3.18681   AGCAGCGCGCGGTTA               CGCTC GTGC GAGCG                TTGATCGAGTTCGCC
BTH_II0112   5  58 364  130313 ..  130342 +  -9.2  -2.85847   CCACAACAGCAGTTG       CCTCGGCTGCTC CGACGT GCGCAGCCGAAG        TATCGTCTGGCCGTT
BTH_II0101   8  55  49  111369 ..  111420 +  -9.5  -2.57931   GCGGATTGATCGCCG CGCGCATCGCACCG-A-ACCGCGCGG GCG TTGCGCGGTATCCGGT-CGAGCCGCG ATTGTCCGGCGTGCG
BTH_II0098   8  64 109  109084 ..  109097 +  -5.2  -4.09685   TGGCAACGACAACAG               GCGC ACTGCG GCGC                TTTTCCGGGCTCGCC
BTH_II0079   6  67 290   89477 ..   89505 +  -8.1  -3.86822   TCTCGCCAGCGCGGT        GGATCTGACGCGT CGA GCGCTTCAGATGC        TTTGTGAACGCCTTG
BTH_II0072   9  60 306   74318 ..   74328 +  -8.2  -3.39784   TCCGCGCCATTTTCG                 GCCG TGG CGGC                 TCTTCTTCGCGATGA
BTH_II0072   9  60 464   74476 ..   74490 +  -3.4  -4.15044   AGCGGCTGCCACGAT               CACCGG CTC CTGGAG               TTTCTTGAAGCGCCA
BTH_II0051  10  77  37   48465 ..   48491 + -15.9  -2.56728   GCCGTCGCGGCGATC        GACGGGGCGGCG CGAT CGC-GCCCCGTC         ATTCCTCTGCGTCGT
BTH_II0040   7  79 377   37809 ..   37821 +  -6.9  -4.56597   CTCCGAGCAGATTCG                CCGCG CGC TGCGG                TTTTTGCCCGAGCAC
BTH_II0034   7  80 -42   32337 ..   32367 + -15.4  -2.90212   CTGGCTGGACGAGTT       CGGCGCGGCGCT CAAGGCA AGCGCCGCGCAG       TATCTCGACTGATCG
BTH_II0031   8  71 195   30508 ..   30527 +  -7.8  -4.11216   CGGCATCGGGCATCG            GCGTGCCGC CCG GCG-CGCGC            TTTTCCCGGTGCCGC
BTH_II0021  10  89 337   20492 ..   20502 +  -4.6   -5.1287   CAAGAAACGCAGTAA                 CGCG CGT CGTG                 TTTTTTCGATATCCG
BTH_II0016   8  73 114   15439 ..   15467 + -12.4  -3.35679   CGGCCGGTCGAGCGG        CGCGCGCGTC GAGCTCGAA GGCGCGCGCG        TTCTACCTCGGAGAG
BTH_II0011   4  45 139   10177 ..   10201 +    -2  -3.40403   AGCGAGGTTGAATAT         CG-AACGCCGA TTGT TCGGCGCCGCG          TTGTGCTGCAAGGCA
       tdh   7  74  89    6058 ..    6080 + -14.9  -2.61199   ATGATGATCCGCGAC           CCGCATCGC GCTTG GCGATGCGG           CTTCGTTCGGCCTTC
BTH_II0001  10  70 -48    1140 ..    1166 + -13.6  -2.60813   ACACACGTCGGGAGC         GCGGCCGTCGCG CTT CGCGGCTGTCGC         CTGTTTCACCCGGTC
 BTH_I0010   4  86  11   13348 ..   13364 - -15.1  -3.54408   CCGCACCGAAACGAA              GCGGCGC GGC GCGCCGC              GCGTTCGGCTTCAGC
 BTH_I0019   2  50 418   19899 ..   19919 -  -8.1  -2.65264   CGATCACCGACATGA            GCTCGCGCG TGT CGCGCGTGA            AGCCGCTCGGATCGT
 BTH_I0023   3  71 211   24836 ..   24876 -  -9.5  -3.68936   GACGAAGCCGAAGAA  GGGAGCCGGGCCCGCGATG GGG CATTGAGCGGCGGGCTCCC  GCGCGCGCCGTGCGT
 BTH_I0033   0 NONE
 BTH_I0045   5  47 236   49061 ..   49082 -  -4.3  -3.29144   GGATGCGCTCGACAA           CGCGCGC GCGGCGAA GCCCGCG            ATTTCCGAGATCGCG
 BTH_I0057   3  60  32   62019 ..   62067 -    -8  -3.53811   TCGATCGTGCGCAAA CAGCCGATCGCGCGACGGCGGCAC TCG ATGC-GCCTGAGCGCG-CCGGCCG CTCGCAGCCGACGCG
 BTH_I0063   6  47  76   70571 ..   70586 -  -2.4  -3.53012   GGCCGCGCGCGCAAA              CGCATC GCGT GCCGCG               CGTGAGGCCGTGTGT
 BTH_I0063   6  47 -51   70655 ..   70713 -  -7.1  -2.52896   GCAGGCGTCAAGTTA TGTCGCCCTACGTCGTGCCGTGCCGCA TGCGT TGCGTCACGACCCGCCGCATTGCGCCG CGCTGCGTCATGCCG
 BTH_I0070   7  60 -34   75023 ..   75063 -  -5.3  -3.93288   GCGCATCGAACGAAA CGCCCGTCAGATCTGCGCG TCGAG CGCGC-GCGC-GACGGCCG CCTCGCCGACACTGT
 BTH_I0074   3  45   9   79184 ..   79197 -  -5.9  -2.57344   TATCGTGCCGATAAC               GCCGG CGAT CCAGC                TTTTTCGTTCAAGAG
 BTH_I0077   8  64 327   83038 ..   83048 -  -5.4  -4.10161   TATGAGTCCGGAAAA                 TTGC GAG GCAA                 GCAACTGATGACTGC
 BTH_I0077   8  64 184   83139 ..   83191 -  -9.8  -3.34013   GACGGTGTGAATGAA TGTTGCCAGAGTAGGCCCCACCAC GGCGA GTAGCGGGGACCACAGTGTCAACA GAAGCACCGAAGAGA
 BTH_I0080   7  66 156   85953 ..   85981 -  -4.3  -4.32046   GCGGGAAAAAGCAAA        TGCCGGACCCGAT TGC AACTGGGCCGGCG        CGATGGTCGATCGGT
 BTH_I0084   0 NONE
 BTH_I0088   8  68 299   93076 ..   93115 - -13.4  -2.78384   GCGTGCTCGACGACA  TCCGCGGCGGCGACGCGC ATGC GCGCGCGATCGCCGCGCA   GCGCGCGAAGCTCGA
 BTH_I0096   4  82 442  101765 ..  101780 -  -6.1  -4.73613   CGATGATGAAGAAAA              TGGCG AAATCA CGCCA               ACTGAGCTCACGCCC
 BTH_I0099   2  53 240  109887 ..  109898 -  -2.2  -3.74747   GCAATTTTTATCAAA                CG-GC AAG GCACG                ACTTTCTGAACGGCT
 BTH_I0105   2  43 464  121564 ..  121585 -  -2.9  -3.06183   GGTATTCGGATCGAA           CGCTTCC TCGGTGCC GGAGGCG            ACGCCATTGTTCCAC
 BTH_I0117   6  53 450  145570 ..  145584 -  -5.6  -3.38072   TGCATGGAACAGCAA               GTTGCG ATA CGCGAC               CAAACGGAACGGCTA
 BTH_I0117   6  53 416  145589 ..  145618 -  -2.7  -3.75665   CGATACGCGACCAAA       CGGAACGGCTACCA CGG TGGCTGC-GCGCCG       GCTGAAGCGCTAGTT
 BTH_I0123   3  70 349  150199 ..  150236 - -11.1  -3.30124   CGGGATGGTCGACAA   CGTG-CCGGTCGGCGCGC TCG ACGCGTCGCCCGGGCTCG   TGCTCGTGATGGTGA
      rodA   9 100   6  171121 ..  171137 - -15.1  -5.50499   CGATACTCAAAAAAA              GCGGCGC ATC GCGCCGC              TTCGATCAACTCTTC
 BTH_I0152   8  93  54  183219 ..  183238 - -16.4  -3.83844   GCGATGAAGGAAGAA            CGGGCCGC GTGC GCGGCCCG             TGTTCTTACGGCTCG
      hslU  11 100  35  195307 ..  195336 - -21.5  -4.32046   CGCGGAAAAACGAAA       GACGGGCAGCCCC GCGA GGGACTGCCCGTC        TTTTCTCGAGCAACG
 BTH_I0179  10  64  76  209279 ..  209314 -  -4.7  -4.08692   CAATCTGTGGGAAAA    GCCGTCCACCGATCAG GCGCT CTGATCGGTCG-CGAT    CCTGGCGACGCGCGT
 BTH_I0184   4  59  38  213997 ..  214011 -  -8.5  -3.18264   GGCGCGATGCAGGAA               GGGCC GCTGT GGCCC               GTGTGATGCGGCGCT
 BTH_I0192   8  69 238  223236 ..  223288 -   -12  -3.05596   TACCGGCCGACGCAA TCGAGCGAGCAATGGC-GCGAGCG GATCGAG CGCGCGCAGCCTCCGCTCGC-CGA CGACGATCCGGTGCG
 BTH_I0208   7 100  74  241322 ..  241342 - -18.3  -5.75342   GCGCGCGAAAAAAAA            CGCTCCCGG AAG CCGGGAGCG            TTGCGTCTCGAGCGA
 BTH_I0226   6  83  40  259935 ..  259948 -  -9.5  -4.43477   CCGATCGAAGCAAAA               GCGCC CGAG GGCGC                TTTTTTCATGGGTGG
 BTH_I0237   4  66 132  270969 ..  271004 - -11.9  -2.84723   CGCGAAGATCAAGGA   TGCGGTGCACCGCGCGC GCGT GCGCGCGGT-CGC-GCA    GGCGACCGGCGTCGC
 BTH_I0253   1  39 108  287828 ..  287847 -  -3.5  -2.62184   CGGGCGGTGAGATGA            CGCGG CGGCCGTTTT CCGCG             TTCATCGGCGATCGA
 BTH_I0256   6  66  62  290268 ..  290295 - -11.2  -3.14211   ACGCGGCGGCACGAA        GCCCGCTCGCAC GGCG ACGCGAGCGCGC         AGCCATCCTGCAGGC
 BTH_I0261   6  95 134  293650 ..  293669 - -12.1  -4.45544   CGGCAGCAATGAAAA            GGCCCGC GCAAAA GCGGGCC             TTTTCGTTGCGGCGC
 BTH_I0273   6  58 125  306485 ..  306505 -  -9.7  -2.79183   CGCAGTTCGACGAGA            CGGTCGG CATCCAC CCGACCG            CCGCGGAGGAATTCG
 BTH_I0283   2  55 252  315405 ..  315426 -  -7.9  -3.16881   CACGCAGGCGATCAA           GGCCGTCGA TTCG TCGGCGACC            GTTTCCGTCGACATC
    glmS-1   5  68 365  321497 ..  321509 -  -9.1  -3.63515   CGGCACGTGGAAGAA                CGAGC TCG GCTCG                ACGATGCGGATCGAG
 BTH_I0307   3 100 135  339805 ..  339822 - -12.7  -5.86965   AGCGACGAAAAAAAA             GCGGACC GTTC GGTCCGC              TCCAGACTCAAGACT
    dapA-1   8  64  47  353848 ..  353880 -  -7.1  -3.86346   GCATCGCTCGATAAA     GCGAC-GCCCGAAT CGACAC ATTCGAACCGTCGC      CACGCCACATCGCGC
 BTH_I0329   3  68 299  364075 ..  364091 - -11.5  -3.29511   TCGATGCGGCGACAA              GCGCCGC CGT GCAGCGC              GCGCTCGACGAGATG
      bioB   1 100  25  373503 ..  373520 -  -9.8  -5.02074   GCATCGCGCAAAAAA             GCCGGG ACGTCG CCCGGC              TTTTTGCTGGCATGC
 BTH_I0368   3  75 140  409747 ..  409762 - -11.8  -3.53091   ACGCGCTGCCCGAAA              CCGCGC TCGT GCGCGG               CTGGGGCGGGCGCTC
 BTH_I0383  10  60 356  424519 ..  424546 -  -5.6    -3.727   CGCACGAGATGGAAA       GCGTCTGAGCGG GCCGCA CCGC-C-GACGC        GTGGAGAAACGACAT
 BTH_I0387   6  89 113  428198 ..  428217 - -12.8  -4.05446   GCGTCGAACGAGAAA            CCCGCAGC GGAC GCCGCGGG             TTTTTTTATGCGCGC
 BTH_I0392   5  93 434  433016 ..  433044 - -19.5  -3.09834   CATCCGACGAGCGAA        GCCGGCGGACGCG GCA CGCGCCCGCCGCC        GGGCATCCGCCGCCC
 BTH_I0402   6 100  53  447555 ..  447594 - -18.6  -4.13654   GCGCGAAAGGAGAAA  CGGAGCGCT-GATGCGGGC GTG GCCCGCGTCGAGCGATCCG  TTCGGAGGGCGGCGG
 BTH_I0414   5  64   5  460904 ..  460920 - -11.5  -2.84812   ACGCAGACGATTACA              CGCGGCC GCG AGCCGCG              CCGCTCAATGCGTGC
 BTH_I0422   3  60 350  467022 ..  467059 -  -8.2  -3.34013   GAGCTCGTGAAGGAA   TGCGCGACGCTCGGCG GCTGCG CGACGGGCGACGCGAA    GCTCACGCGAGGCTA
 BTH_I0431   8 100 127  475794 ..  475819 - -21.9  -4.56133   CTGTAACAACGAAAA         CGGCCCGCGCA GCGA TGCGCGGGCCG          TTTGCTTGGCTCCGT
 BTH_I0437   2  49 225  480196 ..  480224 -  -5.2  -3.20367   GAAGAAGGTGACGAA        GGACTTCCGCGT CTACT ACGCGAAGGTGC        CGGGCAAGACGCCCG
 BTH_I0451   8 100 270  500113 ..  500135 - -17.8  -4.18018   GGCCGGCATGGAAAA           CGGCTTGCGA ATA TCGCAAGCCG           TTTTTTCTTGGGCGC
    leuA-1   4  53 302  509750 ..  509806 -  -2.2  -3.78034   GATGGAGACGAACAA CGGCGGC-CTCGTG-TTCCAGATCGC GTACACG GCGGTTCAGACGCACGAGAGCGGCCG CTGGCGCCTCCTCGC
    hisC-1   4  77 127  524598 ..  524614 - -15.1  -2.82623   CGCGGCGGAGAAGGA              CGGCGCG TGA CGCGCCG              CGCGGCGGCTCCGTC
 BTH_I0481   8  65 142  534079 ..  534123 - -11.4  -3.02144   CGATTGCCCGGAACA TCGGGCGCGGACGCGCGGATCG CGC CGCTC-GCGCTTCAGCGCC-GA GCGCGGCTCGATGTT
 BTH_I0497   6 100 114  548926 ..  548957 -   -26  -3.08046   GCGCGACGGCAAAAG      GAAGGCCGCGTCCG ATGA CGGACGCGGCCTTC       TCTTTTGGGGTTGGC
 BTH_I0501   4  64  65  555305 ..  555322 -  -9.8  -3.40867   GCATGCAGCAATCAA             CCCCGC CCTTGC GCGGGG              TTTTTCATTTCTCCG
 BTH_I0520   8  58 156  587558 ..  587568 -  -2.4  -4.09685   CGCGACGCTGCAAAA                 GCTC GCC GCGC                 TCGGCGTCGATTATG
 BTH_I0528   3  89 369  598604 ..  598636 - -18.3  -2.87344   CAGCTCGCGCAGATA      GGCGCGCCCGCGCAC GAC GGGCGCGAGCGCGAC      GAATGCATCGACTTC
 BTH_I0540   1  38 135  614330 ..  614344 -  -2.7  -2.57132   CGCGTCGCCGACAAG               GCGCG AGCGG CGGGC               GTGCACGTCGAACTG
 BTH_I0543   6  93  28  617619 ..  617661 -   -19  -2.78712   GCGCGAAGTGAAGGA TGCCGCGCGCGCGGCGCG GGTTCGA CGCGCCGCGCGGGCCGCG GCGGGCCGCGGCCGC
 BTH_I0548   7  80 126  623056 ..  623076 - -13.9  -3.40597   CGGCTGAGCGAAAGA            CGGGGTCCC GGC GGGGCCCCG            TTTTTTCTTGGAAAG
      fdhD   4  58 380  648086 ..  648126 -  -2.4  -4.07568   GGTCGCTGCGGAAAA GCTGCTGCTCG-GCGAACC GTTC GATGCGCTCGAGGCGCACC  GGATCGGCCTCGTGA
 BTH_I0579   3  93 179  660584 ..  660617 - -20.3  -2.78384   CCGCCGCGGACGATA     CGCAGCCGAGCCGGCG GGG CGGCGGCTCGGC-GCG     GTATCGCGCTTCCGG
 BTH_I0596   4  56 458  679957 ..  679978 -  -4.3  -3.79849   GAACGAGAGCAAGAA           CGGCACCGC GTTC ACGGTATCG            ATCGAGGCGCGCGCC
 BTH_I0607   3  75  84  691040 ..  691056 - -15.1  -2.71364   TCAGGCGCTGAATCA              CGCGCGC GGT GCGCGCG              CCGAACGCAGGGGCG
 BTH_I0614   6  80 -65  700134 ..  700192 - -15.1  -3.14344   GATCGTGCTCAGCAA GCCGCGCCGCGC-GTAAGCGGCGCCGCCG GCG CGGCGGCGCGCCCGATTGCGCGG-GCCGC CGCGCGCACGGCGCT
 BTH_I0627   7  73  74  719065 ..  719079 -  -9.2  -3.90744   GGCGGGCGGAAAGAA               CGCGCC GCC GGCGCA               AGCCGGGGCCGAGGA
 BTH_I0633   4  62 131  729231 ..  729247 -  -9.3  -3.28712   CGCGGCGCGCGAGAA              GCCGGCG CGG CGCGGGC              AGGTCGCGGCATAGC
 BTH_I0638   1  45 -11  733949 ..  733981 -  -4.3  -3.09492   TCCGCAATCGGAACA    GCGATGCGCGGCTGAT GCGG ATCA-CCG-GC-TCGC     GGCGCAATTCCGGCG
      moaC   3  58 334  751158 ..  751170 -  -7.7  -3.33261   GGGCAACGCGGAGAA                CGTCA CGG TGACG                ACGAGCAGCCGTAAC
      moaC   3  58  -8  751474 ..  751512 - -10.1  -2.62184   GCCCGGCTCAGATGA  GGCGCGCGTGGTCGGCGC AGCC GGGCCG-CATCACGCGCC   GGCGTCGTTCGCCTT
 BTH_I0670  15 100  83  768724 ..  768752 - -22.5  -3.96148   GGCTCCGATGACAAA        CGCCCGGTTCGCA TTA CGCGAACCGGGCG        TTCTCATTTGAAGCG
 BTH_I0679   2  48 411  778285 ..  778308 -  -6.6  -2.73364   GGTGCAGGCGAAGCA          CGGGCTCGCGC CGA AC-CGCGCCCG          CGACGGCGCGCCGCA
 BTH_I0683   9  95 349  785905 ..  785927 - -16.3   -4.1721   ATGCATACGCGAAAA           CCCCGCGCT TTTCG AGCGCGGGG           TTTTTTGTCTGGTCG
 BTH_I0688   4  93  45  793197 ..  793232 -   -19  -3.14963   GCGAGAATGACGGAA    GAAGCCCGCACGGCTC GCAA GCGCGGTGCGGGCTTC     TTGTTGTCGACGCTC
 BTH_I0700   1  62 252  805028 ..  805047 -  -9.2  -3.28712   TCGCGCGGGCGAGAA            GTTGCGCG TCGG CGCGCAGC             CCGAGCATTGCCATC
 BTH_I0709   1  61 297  817999 ..  818025 - -11.6  -2.52543   ACGCGGTGCAATCGA         CGATGTACGCGC TCT GCACGTACATCT         ATCCGACGCCCGTGC
 BTH_I0727   3  59 357  835973 ..  835983 -  -8.2  -3.27923   CTGGAACATCATCAA                 GCGC CAT GCGC                 AGCAGGCGGACGTTC
 BTH_I0730   9  79 273  839478 ..  839497 -   -15  -3.01712   CGGCGCGCCGGAACA            TGCGCCGC TGTC GCGGCGCA             ATCGCGCGAACGACG
      rpsT   7 100  55  844762 ..  844778 - -10.8  -4.86621   ATCCCCAAGCAAAAA              GCCCGC GTGAA GCGGGC              TTTTTGTCGATCGCA
 BTH_I0738   4  88  62  848077 ..  848107 - -17.7  -3.14527   CAAGCGGCATGAAGA      CGCCTGCGG-ATGC CGCT GCATTCCGCAGGCG       TTTTTTGTCCGCTCG
 BTH_I0746   3  51 212  856672 ..  856692 -  -6.7  -3.14132   GGGCGCCGCGACGAA            TGTCCGCGC GAT GCGCGTTCA            TTGCGTTCGCGAATT
 BTH_I0751   2  62  51  861900 ..  861930 -  -9.5  -3.28712   GGCTCGTCGCGAGAA       GGCGCGCGACTGC GGCTG GCTGACGCGCGTC       GGACGCGCGAACGCT
 BTH_I0761   4 100  27  876293 ..  876309 - -13.7  -5.75342   TCGGGCGAAAAAAAA              CCCGGCT GGA AGCCGGG              TTTTCTATTTCTGAT
 BTH_I0767   3  49 266  882779 ..  882798 -  -6.3  -3.14564   CGATCTGTTGACGAA            GCCCGTC GCGCAG GGCGGGC             TGGGTTTTGGCACCG
      nadB   5  62  77  896366 ..  896377 -  -7.2  -3.69094   AAGGCATGAGCCAAA                GGCG AGGC CGCC                 GGCGCTTGACGCGCG
 BTH_I0790   4  78  11  907113 ..  907133 - -13.9  -3.18023   TGACGAGCAGCAATA            CGGCGGCGC CGC GCGACGCCG            ATCCGCGACGTCAAT
 BTH_I0813   7  93   9  927100 ..  927150 - -18.1  -3.21099   GCGTGCGACGACGAA CGCGAGCGTCGCCCGCTTCGCCGG AAGG CCGGCCG-GCGGGCAGCGCGCGCG GCCCGGCGTCACAGC
 BTH_I0820   7  60  74  934649 ..  934665 -  -9.4   -3.1332   GAAGATACGACTGAA              TCGCGC GATAG GCGCGA              AACGAACGATGCGCC
 BTH_I0826   4  70 123  940196 ..  940215 - -13.6  -2.60763   GCGATAGCGGATAAC            GGCAAGCC GGCC GGCTTGCC             CGCCATCATCTGGTG
 BTH_I0830   7 100  49  944975 ..  944993 - -13.1  -4.88407   GCACGCAATGAAAAA             CGCCGGC GACGA GCCGGCG             TTTTTGCATCGACTG
 BTH_I0841   6  68 351  955089 ..  955130 - -12.9  -2.70932   CGGCTCGCTGAAGTA GAGCGGGATGCCGAGCGCGC GCA GC-CGCTCGGTCTCGCGCCC GGCGTTGCCGTGACG
      panD   5  64 145  961228 ..  961238 -  -4.6  -4.08767   GGGACGTCGCGAAAA                 GCCG CGT CGAC                 AAGGATCTCGAACAG
 BTH_I0853   6 100  53  970447 ..  970484 -   -30  -2.57211   ATCGCTGGTGATAAT   GCGGCAAGCGCCGGCC TCGCGC GGCCGGCGCTTGCCGC    CGCGCGCGACGTGCG
 BTH_I0856   8  81  23  972692 ..  972720 - -16.8  -2.72511   GGCACTCGCGCAAAG       CGCGAAGGGCCGC TTGC GCGGCCCTT-GCG        GAAGCGTCGCGGCGA
 BTH_I0863   5  64 261  981779 ..  981829 -    -6  -3.99324   CGCTATTACGAGAAA TTGCGC-GCG-CGGATGCCCGCCG ATTCG CGGCAGACGCTCGTCGCCGCGCAG CGCGAGTGGGCGGCG
 BTH_I0875   9 100  46  999374 ..  999394 - -15.4  -5.15969   GTGGAATCGAAAAAA            CGGCGGCC TCGAC GGCCGCCG            TTTTCGTTGGGGTGC
 BTH_I0884   4 100  61 1010216 .. 1010243 - -17.8  -6.17268   GCAGAATAAAAAAAA        CGGTGCGACACC CAGG GGTATCGCACCG         GTACGCGCCTCTCGC
 BTH_I0895   2  45 360 1020630 .. 1020651 -  -5.8  -2.57463   AACCTGCTCGACAAT           GC-GCACGC ATACG GCGCGCCGC           CCGTCGTGATCTCGA
 BTH_I0898   5  53 327 1024737 .. 1024782 -  -2.4  -3.71848   CGCGCGGATCAAGAA GGTGCTGAACGAGCGGC-C-CGG GCA CCGTGCGCCGCGCGTGC-GCTTC GAGCAGGAGCTCGAG
 BTH_I0902   1  55 108 1028826 .. 1028839 -  -8.1  -3.07816   TCTCGAGGCATCGAA               CGTCG ACGT CGACG                GCGCCGGTCGATCTC
 BTH_I0916   6  65 299 1040721 .. 1040751 -  -7.5  -3.75024   CGTGACGATCAACAA      CGC-AGCGGGCACG GCTT CGTCCACGCTCGCG       ATCGGCGTTCGCAAG
 BTH_I0922   3  43 334 1045624 .. 1045637 -  -5.3  -2.62184   GGCGTGTTCACACTA               TCGAA GGGC TTCGA                TAATCAGGGCGAAGT
 BTH_I0922   3  43 245 1045713 .. 1045726 -  -2.3  -3.16088   AGATGCGACGAAAAC               CCTTC AATC GACGG                AACAGCCGCTCGACT
 BTH_I0928   5  75 467 1048888 .. 1048902 -  -9.2   -3.9461   CGCGCCGAAGAACAA               CGCCGC ACC GCGGCA               CAATCGGAGATCGCA
 BTH_I0937   6  53 210 1058970 .. 1058980 -  -8.2  -2.72344   GCTGATGGCGAAGTA                 CGGG TTG CCCG                 CGTGTTCGGTCGAGT
 BTH_I0943   2  45 179 1067420 .. 1067446 -  -2.1  -3.31144   GGTGCAGGCGCAGAA         CTGGCCGGACG GCGCG CGCGCGGTCAA         TGCGGTGCGCCTGCT
 BTH_I0947   8  91  22 1071025 .. 1071067 - -16.8  -3.55801   ACGAAGCGCGGCAAA GCTCGGCAGCCAGGCGCGAC ATC GGCGCGCCCGGCCGGCACGC CGCCACTCGGGCGAA
 BTH_I0961   1 100  53 1087271 .. 1087299 - -28.9  -4.27584   ACGCGCAAGTGAAAA        CGCCCGCGGCGCG CAT CGCGCCGCGGGCG        TCGTGCGTCGGCCGG
 BTH_I0968   7  84 376 1093980 .. 1094000 -   -14  -3.61398   GTGCGCCCCGAAGAA            TGCCCCGC TTCGT GCGGGGCA            TTTTTTTGTCCGGTG
 BTH_I0982   7  80 325 1114743 .. 1114779 -  -5.1  -4.84359   GCAGCCGGAGAAAAA   GGCGCCGAAGCAGCCGC TCGCC GCG-CTGCTG-GGCGGC   TTCGGGATGCCGCGC
 BTH_I0991   4  69 221 1129037 .. 1129069 -  -8.4  -3.90112   GCTCCCCGAATCAAA     CCGGTG-CGTCGCAG TGTG CCGCGACGTCAGCGA      TGTGATTTGTTTCGC
 BTH_I1002   1  49 181 1138704 .. 1138754 -  -6.5  -2.87132   CGCGTCGCCGACACA TGGGGCGTCGGCCTGCTCGCGCCG ACGT CGGCG-GCGCTGACGGTCGCCGCG CTGATTGCATTTGGC
 BTH_I1007   6  63  66 1143870 .. 1143900 - -10.3  -3.13403   CGCGCGCGAGCAATA      CGCCCGCTGCGCCG TGCG CGG-GTTGCGGGCG       TGAGCGCATACGCGC
 BTH_I1034   6  95   2 1175723 .. 1175759 - -15.8  -4.07568   TGCTCGCCGGGAAAA   GACC-CTGCGCGACGGC TTGG GCCGTCGCGCGGCGGGC    GTCAAGGACGGGCGA
 BTH_I1052   4  55 292 1194493 .. 1194505 -  -4.7  -3.58037   CAGGAACGTCTGAAA                GCTGC CGA GCTGC                GCGATGCCGTCGACG
 BTH_I1083   6  93  35 1223995 .. 1224028 - -13.7   -4.1347   TGCGAATGAGACAAA     CGGGACGGCGGGCGG CGGG CCGCGCGCCGTCGCC      CGCCGGTTTCTCGTT
 BTH_I1092   2 100 107 1233055 .. 1233081 - -12.3  -4.72272   GGCGCGCATGAAAAA        GCCGGAGCGGCA TCGC CGC-GCTCCGGC         TTTTTTGCGTCCGGC
 BTH_I1103   3  56 110 1243604 .. 1243643 -  -4.1  -3.72576   TGTCTTCTGATGAAA  CGCCTGGAACGGGGCCGA TTCGT TTGGCCACGCGCC-GACG  GTGGCGTTGTCTGCC
 BTH_I1107   8 100  32 1249865 .. 1249880 - -11.8  -5.24129   CGGGTCGATAAAAAA              GGCGCC CGAA GGCGCC               TTTTAAACGACTGCA
 BTH_I1126   5  69 282 1271548 .. 1271565 -  -8.3  -3.86266   AGACGACGACAAGAA             GGCGGCC TGCG GGCCGCT              TTTTTTATTGCGTCG
 BTH_I1131   4  75 102 1278445 .. 1278468 - -14.6  -2.72745   CGCAGCGATAAACAT          GC-GCGGAGCC TTC GGCTCCGCAGC          CGTTCATCCAGTCTT
 BTH_I1144   7  54 293 1289659 .. 1289669 -  -6.8  -3.17392   CAGCGCCGAAGCGAA                 GCTG ATC CAGC                 GCAAGCCGAGCGGCG
 BTH_I1148   2 100  49 1293924 .. 1293950 - -23.8  -4.99043   GCCTGATAAAGAAAA         GCGGCTCGCGCA TGA TGCGCGAGCCGC         TTTCTTGTTGCGTGC
 BTH_I1157   8 100  71 1304132 .. 1304155 - -16.8  -5.71712   GCGCACACAAAAAAA          CGCATGCGCA TTCG TGCGCATGCG           TTTTCGTTCGCGCGG
 BTH_I1186   9  63 111 1331529 .. 1331577 - -10.3  -3.16564   CCGCGACGCGATCAA CGCGCATCGCTGAGCGGCCGCGCC CGCC GGCGC--CCGCCGCGCGATGC-CG GGCGTCGTGCGCCGC
 BTH_I1192   3  43 322 1337997 .. 1338015 -  -4.5  -2.78712   CGCGCAATTCAACGA             GTCAGCA CAGGC TGCTGCC             GGCAGCGGGCAAGCG
 BTH_I1197   8  55 114 1343811 .. 1343824 -  -9.5  -2.62246   CGAACGCGAAGTAAT               CCCGC GCGC GCGGG                CGCCGCGAGGCGGCC
 BTH_I1206   6 100  62 1351909 .. 1351937 - -13.8  -4.65895   CGGGCGACGCAAAAA       GGCCCGGTCAGGC TTGC GCCGG-CCGGGCC        TTTCGCATGCGCGGC
 BTH_I1216   1  81 238 1361968 .. 1361990 - -16.2  -2.94099   TGGTCCGATGACAGA           GCCCCGGCCG TTG CGGCCGGGGT           TTTTCATTTGGCGTT
      purB   7 100  27 1368171 .. 1368195 - -18.6  -4.85782   GGCGGCAAAAAGAAA          GGCGCCCTGC GAACT GCAGGGCGCC          TTTCTTCATCGTGTC
 BTH_I1229   6  93 164 1377615 .. 1377640 - -17.5  -3.61398   CCCTGGTGCGAAGAA         GGCCGTCCGGC GTGA GCCGGGCGGCC          TTTTTTGTCGATCGC
 BTH_I1232   8 100  78 1381642 .. 1381665 - -16.7  -4.30576   GCCCGATGACGAAAA          GCCGGCGCC CGATGC GGCGCCGGC           TTTTTCTTTTTCTCG
 BTH_I1236  11 100  95 1384265 .. 1384281 - -10.8   -4.8667   CAGATGCGACAAAAA              CGGGGC TAGAT GCCCCG              TTTTTTGCATATGGA
 BTH_I1239   3  59 121 1386697 .. 1386731 -  -7.1  -3.61468   GGCGAAGGAAATCAA    CGCGGCGCCGACCG TCGACCAG CAGTCG-CGCAGCG     TGTTGTTCGGGCAGG
 BTH_I1245   2  57 194 1390561 .. 1390576 -    -9   -3.0497   ATACGAGCGTCAATA              TCGTCG ATTA CGACGA               CGGCCGCGCGCGCGT
 BTH_I1262   7  55 450 1409423 .. 1409438 -  -4.6   -3.6501   AAGAACGATCCGAAA              TCGCCG ATCG CGGGGA               TGCCGATCATCGAGG
 BTH_I1275   2 100  22 1423577 .. 1423597 - -12.6  -5.52384   GGCGGACGAAAAAAA            GCCGGTTC GCGAG GAACCGGC            CTTGTCGTGCGGGCA
      proC   9  81 166 1438670 .. 1438685 - -11.8  -3.83323   GGCAGAGAACGGAAA              GCGGCC GTCA GGCCGC               TTTCTCTTTTTGTGC
 BTH_I1295   8 100 189 1448028 .. 1448048 - -13.9  -4.93968   ACGCAGAACGAAAAA            GCCCGGCGC AAC GCGTCGGGC            TTTTTCTTGGGCAAT
 BTH_I1305   8  64 424 1464568 .. 1464580 -  -4.7  -4.07885   GATCGCCGCCGAAAA                CCTGC AAG GCTGG                CCGGTGCGCGTCGCG
      panB   5 100  84 1472097 .. 1472125 - -15.4  -5.40072   CGGCTCGCAAAAAAA       TGCGGCATCCCGC ACGT GCGG-ATGCCGCA        TTTTTGTTGAGCTTC
      miaA   6  70 239 1479052 .. 1479089 - -14.1  -2.57132   CCGCCGTTCGACAAG   GCCGCGTTCGCCGCCGCG TCG CGCGACGCC-AATGCGGC   GAATCCGGCGCCGCG
 BTH_I1334   2  55  33 1500235 .. 1500259 -  -4.8  -3.64822   AGGTCGCGAGCGAAA          CGACGTGGGC GCAGT GCGCGCGCCG          AACGCTCGACGTATG
 BTH_I1345   4  69 307 1518557 .. 1518603 - -10.6  -3.53012   CTGCCTGCGCCGAAA CGCTCGCAAACGCTGATCGCGC ATT GCGCGACCGATGCGCGCGTGCG CGGCTGCGGCGCGTT
    galU-1   4  86  19 1541379 .. 1541422 - -15.2  -3.53012   TTGCGCCGCCGGAAA CGGGCGGCGCAAGCCGCGCGT CGC ACGCGCA-CATGGGCCGCGCG CGCACGGTGCGCGAT
 BTH_I1371   6  93 156 1548732 .. 1548755 - -17.4  -3.34962   CCGCAGATGCGAGAA          GGGCCCGGCG CGAA CGCCAGGCCC           TTGATTTTCTTGGTA
 BTH_I1385   5  53   7 1560479 .. 1560516 -  -5.4  -3.55444   GCTCGACGCCGGAAA   CCGGACGGTCGGCGTGA TCGGG TC-CGCAGTCCGGCCGA   CAAGCGTCATGGGCG
 BTH_I1390   8 100 143 1562874 .. 1562895 - -14.4  -4.79223   TCATATGACGAAAAA           GCCCCGGC GATCAT GCCGGGGC            TTTTTCGTTTGCTGC
 BTH_I1393   3  53 259 1565590 .. 1565620 -  -8.3  -2.73364   GGTCGAGGTCAATTA      CGCGA-CGCTCGACG ACC CGTCG-GCGATCGTG      CCGAAAGCGCATACG
 BTH_I1393   3  53 235 1565628 .. 1565644 -  -8.7  -2.72144   CGATCGTGCCGAAAG              CGCATAC GTG GTACGCG              AGCCGCATTCCCGGC
 BTH_I1399   2 100 240 1573944 .. 1573979 - -21.9  -3.05384   CGCGCGGTCATCGAA    TCGGGCGCTTGCGGC TTCGAG GCCGCAAGCGCCCGC     GTTGTTTGGGCATCA
 BTH_I1416   3  80  15 1597216 .. 1597250 - -16.5  -2.52464   CGCGCGGCGAATCGA    GGCGTCGCGCG-TCGCA TGG CGCGATCGCGCG-CGCC    GCGTTCGCCGGCTCT
 BTH_I1422   4  56 423 1605663 .. 1605675 -  -9.1  -2.70774   TATCTGAACGATAAC                TCGCG GAT CGCGA                TGAAGGCGGATCTCG
 BTH_I1436   3  66 422 1620636 .. 1620657 - -10.9  -3.14132   GGCGCTCGCGACGAA           TGCGCCGAT CACG ATCGACGCA            TACGGTGGCGAGCAC
 BTH_I1439   3  71 130 1625289 .. 1625326 - -11.9  -3.17723   TTAGCCGGAAGGTAA   TGCGGGGCGGCATGGCGG CGA CC-CCATGCCGCCCTGTC   GTTTTCGCAACGCGG
 BTH_I1450   4  60 378 1642515 .. 1642527 -  -5.5  -3.74747   CTAACTCGCAGGAAA                GGAAC TTC GTCCC                CGGCGAGACATTGTG
 BTH_I1459  10 100 221 1655397 .. 1655416 - -13.6  -4.54727   TCTCCCAAACGAAAA            CACCCGCA GCGC TGCGGGTG             TTTTCGTTTGGGGCG
 BTH_I1468   2  87   1 1663421 .. 1663477 -   -15  -3.59979   GGCGCGCACTTCAAA CGCGTGCGGGCGGATGCGGGCGAGGCA GGCA TGTGTCGGGCGCACCCGCCCGCGCG-G CTATTCTTCCGCCGC
 BTH_I1484   7 100  34 1682208 .. 1682232 - -16.5  -5.10208   GAAGTCCAACAAAAA          GCGCGAATCGA AGA CCGATTCGCGC          TTTTTTGTTGCCCGC
      ureG   1  44 164 1692828 .. 1692848 -  -2.4  -3.27298   TCGGCGAATGACGAA            GGCGAGGC GGGCG GGCTCGAC            GCGGGAACGGCGATC
 BTH_I1513   0 NONE
 BTH_I1519   9  73 103 1719427 .. 1719452 -  -9.6   -3.9373   CAGGTAAAAGCGAAA         GAGGCGGCGC CCGCGC GCACCGCCGC          TTTGGGTTGCCTCAC
 BTH_I1522   5  58 267 1721888 .. 1721904 -    -3  -3.95584   GCTCGAGGAAGCAAA             CCG-GAT GGGC ATCGCGG              GCGGCTCCGCGTTTC
 BTH_I1522   5  58  31 1722114 .. 1722140 - -10.7  -2.61264   GGCGTGATCGACAAT         CTCGGCGACGG CGCGC CCGGCGCCGGG         CCGCAAGAGGGGTAG
      ribE   8  67  16 1741174 .. 1741184 -  -2.4  -4.46212   CGGTGGACGATAAAA                 CTCG AAG CGCG                 CGCTGGTTTAACCAC
 BTH_I1557   2  62 358 1758474 .. 1758488 -  -9.2  -3.18681   CGCGAAGCGGATGAA               CGGCCA CGT CGGCCG               CGACGTGATCCTCGG
 BTH_I1564  11  91  60 1766430 .. 1766469 - -17.2  -3.19602   GGCTCGAGACGAAGA  TCGCGGACAAGCTCGC CTGGTTGC GCGAGCTCGACCGCGA   AGCGGGCAAGAACGA
 BTH_I1573   2  65  86 1773114 .. 1773126 -  -7.7  -3.76224   GCGCGAGCGATGAAA                CGAAC CCT GTTCG                CCCTCGCGCTCGTCG
 BTH_I1592   7 100  25 1790426 .. 1790443 - -14.1    -5.626   GATCGGACAAAAAAA             GCGCCCC AAGC GGGGCGC              TCTAGGTCGGTGCCG
 BTH_I1596   2  63 162 1794143 .. 1794161 - -10.2  -3.08798   ATCGTCGATCGAACA             GGCGGCGA CGC TCGCGGCC             GACGCGCGCGCGGCG
 BTH_I1601   9  74 374 1799985 .. 1800013 - -10.2  -3.68827   CAGGCAGTACGCAAA        CGCGGAGCCGAT GCCGG AACGGCTGCGCG        CGGCGCTCGATCCGG
 BTH_I1608   6 100 103 1806501 .. 1806527 - -23.8  -4.30719   CGGTTCGACAAGAAA         GCCGGCATCGCG TGA CGCGATGCCGGC         TTTTTCGTCTGCGGC
 BTH_I1619   6  90 279 1822678 .. 1822696 -   -16  -3.60792   CGGCGAATCGGGAAA             CGGAGCGC GCC GCGCTCCG             TTTTTTGTTTGAGCG
 BTH_I1627  11  69 344 1833404 .. 1833457 - -12.3  -3.05715   AAGCTCCTGACCCAA CTCG-CCGTCGCGTCCGCCGTCGCG GGGGCG CTCG-CCGCGGCCGCGACGGCCGCG TTCGCGCAGAACTCG
 BTH_I1647   4 100  43 1856004 .. 1856021 - -10.5  -5.44119   GGCACCCGAAAAAAA             GCGCCGC ATCT ACGGCGC              TTTTCTCATTCGGGC
 BTH_I1656   7  49 270 1866090 .. 1866114 -  -2.8  -3.53012   TCTGCGGCTGGCAAA         TG-GCG-CGTGC GCT GCTCGTCGCGCA         GCAAAAGCGCGCCGA
 BTH_I1656   7  49 233 1866122 .. 1866151 -  -5.5  -3.14848   GTCGCGCAGCAAAAG       CGCGCCGATGATC CGAA GTTCTACGACGCG        AAGATCGCGATCGCC
 BTH_I1659   1  45 433 1869169 .. 1869192 -  -4.4  -3.05384   CCGTTCGTCACCGAA          CCCGATCTCG AACG CGTGCTCGAG           GCGTGCGCGGACGCG
 BTH_I1667   2  86  91 1876510 .. 1876526 - -13.7  -3.81146   CTCGCCAACGAACAA              GCCGGCT TCG AGCCGGC              TTTTTTTCGCCCATT
 BTH_I1678   3  43 326 1886614 .. 1886626 -  -4.7  -2.61695   CCGATTCGGAAAGAT                GCGGG ATG CCTGC                GAACCGTGCGTCGAG
 BTH_I1681  10 100  32 1890301 .. 1890316 - -11.8   -4.7497   TCGATCCATGAAAAA              CCCGCG AATT CGCGGG               TTTTTTCGTTGATGC
 BTH_I1685  10  58 373 1895004 .. 1895023 -  -9.2  -2.83112   ATCGAATCGAGCACA            TGCCGCGA TCGT TCGCGGCG             TTTTTCGTTTGAAGA
 BTH_I1702   4  88 107 1911206 .. 1911226 - -15.4  -3.41359   CGGGCAAAACGAAGA            CGGGGCGC CGCAT GCGCCCCG            TTTGCATTGCCGGTT
 BTH_I1712   7  69  85 1922393 .. 1922441 -  -8.7  -3.91352   ACACGGTCAAGGAAA GCCTGACGGACCGCGTCGCGCG CCGCTT CG-GCGCGGCGGTCGGCAAGGC CGCGCTGAAGGCGGC
 BTH_I1736  10  70  19 1944225 .. 1944250 -   -14  -2.62613   CTTGACTTGAAACAG         GCGAGGGCGGC GCGCG GCCGCCC-CGC         TTCGATGTCGGCCGG
 BTH_I1744   1  41 370 1952078 .. 1952089 -  -3.6  -2.89447   CCCCAAGCATAATCA                GGGC ATTT ACCC                 ACAAGGAAGCACAAG
 BTH_I1749   0 NONE
 BTH_I1755   6  59 317 1963084 .. 1963094 -  -8.2  -3.21269   TTGACGAAACACATA                 GGGG CAC CCCC                 CGGATGACGAATGCG
 BTH_I1760   2  43 -59 1970292 .. 1970327 -  -5.2  -2.57132   GTTCCGCTCGATAAT    CGGCCGGCCTTCGAGC ACGC GCGCGAAGCCTAGCGG     CGAAAGATCGAGCGA
 BTH_I1781   4  74  20 1997487 .. 1997542 - -15.3  -2.62184   TCGTCGTCGAGACGA CGCTCGACAC-GCACGCGGCGCTCGC GTGAA GCGCGCGCCGCGCCCGGCGCGAAGCG GCCCGGCGCGTCTCG
 BTH_I1784  11  80 155 2000314 .. 2000333 - -16.4  -2.52543   ACGGGTTCGAATCGA            CCGGCCGC GCAA GCGGCCGG             TTGTGTTTCAGGGGC
 BTH_I1802   7  67 279 2019753 .. 2019772 - -10.7  -3.42574   GGAACTCGATCACAA            TCCGGCG TTCGCG CGCCGGA             TGCTCGCGAGCCTCA
 BTH_I1808   8  51 307 2025794 .. 2025809 -  -3.2  -3.57144   CTCGCGATCGCGAAA              GCCG AAGCGGAG CGGC               TCGCGAGCGGCGAGC
 BTH_I1830   6  56  62 2056816 .. 2056838 -    -4  -3.69216   CGCCGATTGAAAACA           GCCATGCGAG GCT CGCGCATAGA           ACTGCGACGCCGAGT
 BTH_I1836   3 100  60 2063644 .. 2063671 - -22.8  -5.00616   GGCGCCCGCAAAAAA        GCCTCGGGCAGC AATC GCTGCCCGAGGC         TTTTTGTTCGAGTGC
 BTH_I1843   6  58 423 2073551 .. 2073567 -  -2.1  -4.11216   CGGCGACGCGGAAAA              GGGCGGA ATC TACGCGC              GCCGGCACATCGATC
     xth-2   3  48 182 2079117 .. 2079160 -  -6.1  -3.02144   GCATCGGCCGCAACA CGATCACG-CGCAAGATTCA GGAGT TGCATCTCGAATCGTGATCG ACGCGGCGCGATGTG
 BTH_I1867   7 100  35 2113246 .. 2113263 - -14.1  -5.14563   GCGGCCATGAAAAAA             GCCGCGC GAAT GCGCGGC              TTTCCCCAAAACGAG
 BTH_I1882   4 100  91 2126191 .. 2126215 - -17.2  -4.89009   AGATTCAAGGAAAAA          CGGCCCGTGA GGCAA TCACGGGCCG          TTTTTTTGTCTCCGA
 BTH_I1896   8 100  45 2144439 .. 2144458 - -10.6  -5.00884   AGCCCGGTGAAAAAA            GCGCGGTC TCTC GGCCGCGC             TTTTTGTTTCTCGTG
 BTH_I1910   5  50 370 2156170 .. 2156225 -    -8  -2.63596   GCCGACGCCACAGCA GCAGCTGCATCGCTCGCAGCAGC-AGC AAC GCTCGAAGCAGCGTCCGAAGCAGCAGC GGCAACGCCCGAAGC
 BTH_I1924   3  69   5 2169294 .. 2169324 -   -12  -3.05463   ACTTTTCTGACGGAA      TGGGTTGGCGCGA TGCGAG TCGCGCCAACC-A       GCGATTAAATGTCGG
 BTH_I1934   6 100  56 2180030 .. 2180060 - -26.9  -4.06055   AGGCCGGAAATGAAA       CGGCCCGCGGCGC GTCAA GCGCCGCGGGCCG       TGGGATCTTGCCCGC
      lpxH   5  72 -19 2183458 .. 2183488 - -11.1  -3.54424   CTTGATCGTTCGAAA      GCGCGC-GCAGCTC AATC GAGCGGCAGCGCAC       GTATCCCTTCCGCGT
 BTH_I1949   0 NONE
 BTH_I1974   2  55 262 2237433 .. 2237450 -  -5.5  -3.53012   CGGGGCGCGCCGAAA             CG-CGGCA GCT CGCCGACG             GCTGGACGGTCGTCA
 BTH_I1977   3 100 112 2241736 .. 2241754 -  -8.8  -5.14563   GGCCCCATGAAAAAA             CCGCCC GGGGCAA GGGCGG             TTAGGACATCCGGCG
 BTH_I1983   9  66 281 2249332 .. 2249363 -  -5.9  -4.11692   CAGCTACTGGGAAAA     GCGTTTC-A-CCGGC GCGC GCCGGATCGAGACGC      AGTTCTCGACGAAGC
 BTH_I1991   5  53 196 2254464 .. 2254492 -  -8.7  -2.71011   ATGCGGTCCGAACGA        GCGCGCCGAACCG CTT CGGTTCGCCGAGG        CACACGAATGGGAGT
      aceB   6 100 123 2256916 .. 2256967 -  -8.6  -4.98255   GCCGAACGACAAAAA CGCCGCACACCATCACGTCCCCCGC GGC ACGAGGCCCG-GCTGATGTGCAACG AAAAAAGGCGCCCGA
      aceB   6 100 100 2256974 .. 2256990 - -11.5  -5.26875   TGTGCAACGAAAAAA              GGCGCCC GAC AGGCGCC              TTTCGTTTGCACGGC
      aceA   4 100 156 2261321 .. 2261351 - -10.4  -5.40072   CGCCGTGCAAAAAAA      TAG-GCGCGCCGG GCAGGG CCGGCGCGCTCGA       ATGTCAGCGACGTCG
      thiD   2  47 200 2269066 .. 2269107 -  -2.3  -3.53012   CGGTGTGGCGCGAAA CCTCGC-GCGGCTTCATCGT GCCCG ACGATTG-GCCGCAGCG-GG CGATCGCGTTCGCCG
 BTH_I2010   6  64 189 2274471 .. 2274510 -   -12  -2.52896   GGATCGTCGAATGGA  TTGGCGGAGACG-GGCGGA TTG CCCGCCGCGTCGCCGCCGT  CAACGTGACCGAGGC
 BTH_I2024   4  53  81 2292962 .. 2292983 -  -4.4  -3.64933   CGAAGCGGAAAAAAT           CGAAACGC CCGCGT GCGTTTCC            GTGCGAGGTCCGCCG
 BTH_I2043   3  63 158 2314405 .. 2314432 - -10.4  -3.14881   CAATGCCGGCAGCAA        CGCGCGCCCGGC GCAT GACGCACGCGCG         CTTTTTCTCTTTCTC
      smpB   9 100  91 2323557 .. 2323587 - -19.1  -3.57144   CGCCGCATGTGGAAA       CGGCCCACTTCGA ATCGA TCGAAGCGGGCCG       TTTCGGTTTCGGCTC
 BTH_I2052   5  60 323 2324761 .. 2324777 -  -9.4  -3.06796   CGCGACGCGATCGAA              GCGAGC GGCTT GCTCGC              GCTTCATCCCGATGT
 BTH_I2059   1  49 368 2333494 .. 2333525 -  -4.2  -3.33696   TCTGCTGGTAAGCAA      CGCCTAAGCCCGCG ATTT CGCGGGCTTTTTTG       TGCTTTCGTCGGGCA
 BTH_I2071   3  75  32 2344866 .. 2344883 - -14.1  -3.02144   GCATCCCGGCGAATA             GGCCCGC CGAA GCGGGCC              CGCCGATACAAGATG
 BTH_I2084  11  88 150 2359638 .. 2359656 -   -16  -3.34902   TCGCATGACACAAGA             CGGGTGCC GGC GGCACCCG             TTTTTTTGCTGGTGC
 BTH_I2091   5 100  60 2369021 .. 2369045 -   -15  -4.45544   CCGCAGGAACGAAAA          CGCCACGCGC AATCG ACGCGTGGCG          TTTCCCTTTTCAGCG
 BTH_I2098   2  55 413 2375776 .. 2375796 -    -6  -3.43492   CGACACGCATCAGAA            CCAGCCCG GCCAG CAGGCGGG            ATTGCTCAAGCAACT
 BTH_I2109   3  54 -26 2382025 .. 2382044 -  -2.8  -3.72027   ATCTCCGATCAATAA            GTCGACCGA TAG TCGGTCC-C            TTGATCGTACCGGTT
 BTH_I2116   3  55  29 2389111 .. 2389125 -    -7  -3.33696   CCGCGCGTGAACGAA               GTCGCG GGC CGCGGC               CGAGGCGGTTCCGCG
 BTH_I2124   1  67 204 2398002 .. 2398025 -    -8  -3.94002   CAGCAGTGAATGAAA          CCCGCATGGC GATT GCTTTGCGGG           TTTTTTGTTTTTCGT
 BTH_I2130   6 100 310 2403424 .. 2403447 - -15.3  -4.82901   CCCGTTCGACAAAAA          CAGCCCCGC CATCGT GCGGGGCTG           TTTCGTTTCGGCTGG
 BTH_I2145   7  60 183 2424584 .. 2424621 -  -6.2  -3.70773   CGCGACATCGAACAA   GCGGCAG-GCGCTCGAC ATCGG ATCGATCCCGCCGCCGC   GCGCTTCGTCGATCG
 BTH_I2151   1  42 447 2429209 .. 2429242 -  -3.7  -2.66291   GACATATGGAGAGCA     TCGAGATCGAGACCGG CGA CTGGTCGCG-CCTCGG     CGGCGACGCTTCGCG
 BTH_I2163   3 100  53 2441272 .. 2441299 - -18.5  -5.75342   GCGGCGCAAAAAAAA        CGGCGATGCGC GTAAAG GCGCATCGCCG         TTCTCGCGTCGGCCG
 BTH_I2186   4 100 205 2459110 .. 2459144 - -16.5  -5.40072   CCGTGCGGAAAAAAA    CGATGCGCCGCATGCC GACA GGC-TGCGGCGCATTG     TCTTTTCCGGTGCGG
 BTH_I2203   9  65 352 2478461 .. 2478471 -  -8.2  -3.60792   CGTCGAATCGGGAAA                 CGCG GGG CGCG                 CGGGGAACGCGAAGC
 BTH_I2206   7 100 119 2482915 .. 2482934 -   -15  -4.54727   CCGGTGAAAGCAAAA            CACCCCGC GAGA GCGGGGTG             TTTTTTTGGGGGAGG
 BTH_I2211   7  62 333 2485515 .. 2485538 -  -8.8  -3.53012   CCGGCGCTGCCGAAA          CCGCCG-TGGC GGC GCGAGCGGCGG          ATGACGCGAGAGACC
 BTH_I2228   4  51 109 2504627 .. 2504649 -  -6.1  -3.17723   CGACGCGTAACGCAA           CTCGCGGCG TCACC CGCCGTGCG           TGACGCGAACGTCGC
 BTH_I2248   8 100  28 2527031 .. 2527048 - -12.7  -4.77036   CGCGATCACGAAAAA             GCCCGCT TCGA AGCGGGC              TTTTTCGTTACTGGC
 BTH_I2252   9 100  71 2533079 .. 2533098 - -11.4  -5.61881   GCGCAAAAAGAAAAA            CCCGGCTC GATC AAGCCGGG             TTCAACGAGATGGTC
 BTH_I2264   4 100  76 2547714 .. 2547743 - -17.2  -4.65916   CGGACGCGAAGAAAA       CGGCGCTG-GGGC GGCAG GCCCGCAGCGCCG       TTTTTCGTTGGACGG
 BTH_I2270   7  82 388 2556337 .. 2556363 - -15.8  -3.09878   CTGATGTATCCAAGA         GGCCCGCTAGGT TGT ACCCGGCGGGCC         TTTTGCCCTACTCAG
 BTH_I2274   8  64 -50 2561831 .. 2561859 -  -5.2  -4.18018   CTGTCGTACTGAAAA       CGCATCGCG-GTG CCTT CGCGCGTGATGCG        CTCCCAGACCGCCTG
 BTH_I2280   5  54  97 2568042 .. 2568072 -    -8   -2.9348   GCGAAACCCGAGACA       GCGCCCGTGCGGCC GAA GGCCGTGCGGGCTT       TTTTTCGTCAACGGG
 BTH_I2287   8  87 438 2574680 .. 2574692 -  -6.2  -5.03314   TCGAGCCTGAAAAAA                CGCG CGAGT CGCG                AACAGACGGGCAAGC
 BTH_I2302   4  95 111 2593827 .. 2593857 - -16.2  -4.00042   GTCGCGATGAAAGAA      GCCCGCCGTCTCG GTCTGT CGAG-CGGCGGGC       TTGGTGTTTGTCGCG
 BTH_I2307   3  45 279 2598320 .. 2598335 -  -5.4  -2.79831   GCAAGCGCGACGAGA              TGC-GGC GCA GCCAGCA              CGAGCGCGCGCGGGC
 BTH_I2330   6  71 207 2622093 .. 2622116 -  -7.3  -4.07885   CAGGCGCGGCGAAAA          CCGCGGGCA TGACGC CGCGCGCGG           GGCGCGCGAGCTATC
 BTH_I2347   5  60 262 2643305 .. 2643318 -  -8.1  -3.55801   ATCAAGCCGTGTAAA               CGCGA CTGA TCGCG                ATGCCGCCCAGATCC
 BTH_I2347   5  60  47 2643495 .. 2643533 -  -8.1  -3.53761   GAATGGGGTCGCAAA  TTCCCTACCGTCGCGGCC ATGT GGCAGCGCCAAT-GGGAA   CAGAGGACGTGTCAG
 BTH_I2357   4  44 113 2655581 .. 2655594 -  -2.4  -3.18383   ACGCGCATCGATCAA               CTGT GGAGAG ACAG                AAGACACATCGCAAA
 BTH_I2373   3  60  12 2698228 .. 2698241 -  -9.5  -3.14344   CACCCCGCCCACGAA               CGCCC CGCT GGGCG                GCGACGCCCGGTCAG
 BTH_I2387   2  51 305 2715089 .. 2715133 -  -4.2  -3.53091   AGTTCGCGCGGCAAA CCGGGCACGACG-CGGTGATCG GCT CGCTCGCCGACATCGT-CGCGA TCGCCGAAGGCCGCG
      cobM   4  76   3 2722503 .. 2722536 - -13.7  -3.05844   GCGCTCATCCGAACA     CCCGGCGCGCGGCAC GCGC GTGCCGCGCCTCGGC      CTTCACCCCTTCGCG
 BTH_I2404   7  63 346 2733740 .. 2733771 -   -10  -3.15861   TACCACTTCGACGAA      GGCGGCACGACGCC CACG GGCGTCACGTCGCA       ACCGGCCTCCGCCCC
 BTH_I2414   3  45 311 2747801 .. 2747819 -  -2.3  -3.33737   GATCAAGCTCCAGAA            CGCGG-CG CAGC CGACCCCG             TCCAACGGCTATCCG
 BTH_I2422   6  68  -9 2772669 .. 2772710 - -12.9  -2.72344   GCCGATCGGCAACCA GGCGAATCG-CGGCGCGCGC CGC GCTCGCGCCGTCAATGCGCG GCGTCCTGCTTCGCG
 BTH_I2430   3  72 453 2779143 .. 2779195 - -11.1  -3.53012   GCCGCGCCCCCGAAA TCGATCGTGCGCGCGGACGCGGCG CTCGCC CGC-GCGTGCGCGCGCGCCGGCGA GCGGATCGCCGTGCT
 BTH_I2441   5  51 -46 2793147 .. 2793173 -  -5.1  -3.30605   AGATGAACAATCGAA        TCGTCGCCGTCC CGCT GAACGGCC-CGA         TCTTCGGCGCGCCGA
 BTH_I2448   3  60 234 2802897 .. 2802927 -  -9.6  -3.05384   CGCGCCGCGAGCGAA       GCGCGCTTCCGG CTCGCGT CGGGCAGCGCGC       GCCCGCTCGGCTTCG
 BTH_I2484   5  55 399 2841986 .. 2842007 -  -7.9  -3.05384   GCGCCGGCTATCGAA           GCGTCGACG AATT CGTCGTCAC            GTATCGCCGCGACGA
 BTH_I2487   3 100  63 2844888 .. 2844934 - -20.9  -3.05596   GATGCGCTGACCGAA CCGGCCCGCGCGG-GT-CGGCGC GCG GCGCCGAACGCCGGACGAGCCGG CGGTTCGGCCCGCGC
 BTH_I2496  12  90 285 2853657 .. 2853683 - -15.8  -3.76413   GCCCAAAACGCGAAA         GCCCCGACCGCA TGA CGCAGCCGGGGC         TTTCTTTGCATCAGA
 BTH_I2514   6  76  35 2866912 .. 2866937 - -13.9  -3.05816   CGAGCGCGGACGGAA         CGGCGCGCCCG CCGC CGCACGCGCCG          CCGCGAACGCGTCAG
 BTH_I2531  11 100  56 2888686 .. 2888715 - -18.6  -4.72272   GGCGGCGATGAAAAA       CGCCGCGC-GGCC TTTGC GGCCCGCGCGGCG       CTTTCTCGTATCGGC
 BTH_I2552   4 100  36 2909965 .. 2909992 - -20.6  -5.26119   GCGGCAAAAACAAAA        CCGGCCTCGCGC GCGT ACGCGAGGCCGG         TTTTTTCATGCGCGC
 BTH_I2562   4 100 118 2925129 .. 2925150 - -17.3   -4.4078   GCGCGCGAAGCAAAA           CGCCCGGCT TTCA AGCCGGGCG            TTTTCGTTTTGCCGA
 BTH_I2572  17  67 133 2937563 .. 2937577 -  -2.1  -4.56597   GCTGCGCGGGAAAAA              TCCGCG CGTC CG-GGA               ACTGCGCGACGCACG
 BTH_I2577  10  86 398 2939495 .. 2939520 - -14.7  -3.53012   CCCGCTTGCGCGAAA         GCCGAATCCGG CCTG CCGGGTTCGGC          TTTTTCATTGGCGCG
 BTH_I2583   7 100 243 2945475 .. 2945511 - -25.9  -2.80236   AACCGAACGTCAAAT    CGCCGATGCCGGCCCGC GCC GCGGGCTGGCATCGACG    CGGCGCCGGCATCGC
 BTH_I2603   1  49  51 2965084 .. 2965097 -  -5.9  -3.05844   CGGCGGACGCGAATA               CGGCC GTCT GACCG                GCGCTCGCCCGATCG
 BTH_I2607  10 100 106 2968914 .. 2968941 - -19.2  -4.43477   CGCAGCCAATCAAAA        CGCCCCGCGTCT TCGC AAACGCGGGGCG         TTCTCTTTCACGGCC
 BTH_I2611   4 100   8 2973317 .. 2973351 - -19.3  -3.72893   CATCGTCGGACGAAA    GACGAGCG-CGGCGCG CACG CGCGCCGCCGCCCGCC     ACCGCCCTTACGCGA
 BTH_I2623   7  70  35 2986146 .. 2986177 - -14.4  -2.61681   TTCGAATGGGACAAG      GTCGTCACGCTCGCG TGA CGCGTGCGCG-CGAC      AACGCAAAGGACAAC
 BTH_I2629   7 100 120 2992742 .. 2992769 - -22.8  -4.68593   CGCACGACGCAAAAA        CGGCCGGCATGC GGTG GCATGCCGGCCG         TTCGCGTTTCGGCGG
 BTH_I2635   8  89  19 3003486 .. 3003541 - -19.6  -2.51464   GCACGACGCATGAAC TCCCGCGCCGCGCGGCGGGCGGTGC GCATCAT GCGCCGCC-GCCGCGCGGCACGCAC CTGTCACCGCCCCCC
 BTH_I2651   6  60 -43 3022179 .. 3022203 -  -9.3  -3.06183   CCGACGCTGAGCCAA          CGCTCGACG ATGCCCG CATCGAGCG          CCTTCGCCGGGCCGT
 BTH_I2664  14 100 181 3040085 .. 3040109 - -22.9  -4.05788   CGGCCGTAAACGAAA          CAGGGCGCGCC GGT GGCGCGCCCTG          CTGCCCGACTGCGTG
 BTH_I2673   7  74 467 3051226 .. 3051236 -  -2.4  -4.74103   CGGCGAAGCGAAAAA                 GGAC CTC GACC                 GCACTGTGCTCGCGC
 BTH_I2687   7  67 393 3068361 .. 3068377 - -10.1  -3.34895   GCGATGTGGAACGAA              TCGCACG CTT CGCGCGA              TGGATTCGCATCGCG
 BTH_I2708   4  68 166 3102315 .. 3102352 - -13.3  -2.76261   CGCGAACGGCGAAAG   CGGC-GCAGCGCTCGCGC TCG GCGCGATCGCGGTTGCCG   GCTGGCGCGCGACCG
 BTH_I2714   5  86 163 3108439 .. 3108460 - -13.1  -3.90048   CCCCGTCGAAAAATA           GCGATTGCT ATCG AGCAATCGC            CTAAGGTCATCTGAC
 BTH_I2731   3  50 252 3138730 .. 3138757 -  -7.6  -2.58822   CCTTCCACACAACAC        GCCGGTCCGCGCT TCA AGCTCGG-CCGGA        TCTTCGCGACGCCCG
 BTH_I2748   7  62 130 3158557 .. 3158577 -  -9.7    -3.254   CATTGACCGAGAACA            TCGCACGCC GGC GGCATACGA            CCGAAGAACTGCTGA
 BTH_I2756   6  71 229 3168252 .. 3168278 -   -13  -3.03243   AGCCATCGCGCAAGA        CGCGGCGGCGC CGGCGC GCGCCGCCG-G         CTGACGCGCACATCG
 BTH_I2765   5  81  26 3174995 .. 3175047 - -14.2  -3.53811   TGGAGCGCCCGGAAA CGCCCGCCGCGCGGCGGCGGT-CAC GAACCG GCGCACC-CCGCCGCCCGG-GGGCA GACGCGCCGCCGCAC
 BTH_I2792   4  64 216 3207211 .. 3207238 -  -9.8  -3.34344   GTATGGCGTAAGGAA        GCGGCGGTC-GAC GGA GCCTGACCGCGGC        GCCGCGCGGACGGCG
 BTH_I2811   9  93  67 3227185 .. 3227243 - -19.4  -3.06915   AGTGATGTGACGCAA GCCGCGCCGCGTCCTCGCGCGCCGTC GACACGG GACGATGCGCGACGGCGCGGCGCCGG GCGCGTCGGACGACA
 BTH_I2815   5  68 296 3230383 .. 3230402 -  -9.2  -3.62046   CGATTTCGTCAAGAA            GCTCCACG CGAG CGAGGAGC             GCCGTCTGCGCGTCG
 BTH_I2822   5  57  40 3237404 .. 3237446 -  -5.6  -3.57797   CCGAAATCGAGACAA CGGGGGAGCGCGGTCGAACA TGCGT TGTCC-ACCGCG-TCAACCG GCCGCCGGCTTGCAT
 BTH_I2831   3  60  80 3249106 .. 3249118 - -10.5  -2.82516   TCGGTCAGGACGAGA                CGCCG GAA CGGCG                CGCCTCGGCCACCTC
 BTH_I2838   2  68 450 3255883 .. 3255920 - -11.2  -3.28712   CCGCTTCGCCGACAA   GCGCGGCCCGCGCGCGA TCATC TCGCTCGCGATC-GCGC   TGATCGCGCTGTCGT
 BTH_I2849   3  47  13 3267784 .. 3267794 -  -2.4  -3.53224   CACCGCCGCCGCAAA                 CGCC ACG GGCC                 GGGCCACCGTCGTCA
 BTH_I2855   1  55 196 3282167 .. 3282177 -  -8.2  -2.79183   GCTACTTCGACGATA                 CGCG CAT CGCG                 CTCTTCGTCGGCGCC
 BTH_I2859   6  59 300 3286100 .. 3286116 -  -7.2  -3.59262   CGCGACATCCTGAAA              GCGGCG GGGCA CACCGC              CCTCTTCGTCACGCA
 BTH_I2870  10  79 265 3302879 .. 3302911 -  -6.2  -4.64676   GCATCTCGAAGAAAA     CGATCGGCTTCGTCG GCGG CAGCGT-GCCGATCG      AGCAGGCGCTGCGCG
 BTH_I2873   8 100 106 3307408 .. 3307435 - -17.1  -5.07486   GATTCCCAACAAAAA        CGGCAAACGGG CCCCTT CCCGTTTGCCG         TTCTTTTTGGCGCCG
 BTH_I2899   4  62 161 3333659 .. 3333708 - -11.4  -2.73124   CCCGAGCCGTGAAAC TTCCCGCTCCCCTTCGCGCTGCG TTCTC CGTAGCGCGAAAGAG-GCGTGAT TGTAGGCACTACCTC
 BTH_I2905  13 100 236 3340498 .. 3340518 - -16.1  -4.72272   CGCTTGGAGGAAAAA            CCGCCGCGC GAT GCACGGCGG            CGCGAATCACATACG
 BTH_I2915  16 100  38 3350019 .. 3350045 - -13.6  -4.56914   CGACGCAAACGAAAA         CGCCGCGGGCCT GGG AGGTTCGCGGCG         TTTTTTTCCGTTTTT
      gabP   7 100  70 3357684 .. 3357713 - -20.7  -4.66537   TTCGTGAATAGAAAA       TGGCCCGGCCGGC ACAT GCCGGTCGGGCCA        AGATTGTTCCGGGCT
 BTH_I2925   4  58 349 3362762 .. 3362807 -    -8  -3.37464   GTACGAAGCCGACAA GCGCGCGCGCCTCGGCGAGG AAGCGG CCAAGCCGAAGCGTCTGCGC TACAAGCCGATCAGC
 BTH_I2935   9 100  50 3372539 .. 3372572 - -29.7  -2.90813   GATCGCCCCAAACGA     CGAAGCCCGCCCGGG ACAT CCCGGGCGGGCTTCG      TTCGAGAGATTCGGC
 BTH_I2942  10  69  13 3380451 .. 3380498 - -11.8  -3.14344   GAGGCCGCGCAGTAA CGCGCGCCGCGCGAGCGCCCGCG CTT CGCATGCGGT-GAACGGCGCGCC ACGCGCCGGAGGTCA
 BTH_I2951  12  62 213 3393808 .. 3393857 -  -7.2  -3.71378   CAGGCGATATCGAAA TGGCGGACTGCGCGCCTGAAGCTCG CGG CGAGCCTC-GGCA-GCA-TCGGCCT GTGGTCGGCGCATTG
 BTH_I2957   5 100  42 3402254 .. 3402287 - -29.7  -5.45726   GACATCTGAAAAAAA     GCGACGCAGCGGCCC CTCG GGGCCGCTGCGTCGC      TTTTACGTTTTTGCG
      sspB   5 100 107 3417528 .. 3417554 - -19.6  -3.64915   GCCCAGAAAGCACAA         GGGGTTACGTGA AAT TCACGTAACCCC         TTGATTTTATTGGTG
 BTH_I3011   8  76 211 3448398 .. 3448418 - -13.9  -3.14132   CGTGGCGCGGACGAA            GCCGCGCGC CAC GCGCGCGTC            GCATGGTCGGCAGAC
 BTH_I3039  10 100 118 3484848 .. 3484870 - -14.8  -4.69549   AAGTGAAAATGAAAA           CGGCGGGGCT TCA AGCCTCGCCG           TTCTTACTTGTGCCC
 BTH_I3096   2  62  92 3530595 .. 3530644 - -11.4  -2.73124   CCCGAGCCGTGAAAC TTCCCGCTCCCCTTCGCGCTGCG TTCTC CGTAGCGCGAAAGAG-GCGTGAT TGTAGGCAGCTCTGC
 BTH_I3105   7 100  55 3538957 .. 3538981 - -20.7  -3.51032   AGGCGCGAACGAGAA          CGGGCGGCCCA TGT CGGGCCGCCCG          TTCCTTTTTGGCCAA
 BTH_I3110   7  78 112 3545486 .. 3545512 -  -4.3  -4.79949   CGCTCAAAAAAAGAA        GGCGGCC-GCCC GACT GAACCGGCCGCA         AAGCTGGATGCCAGC
 BTH_I3119   6 100 112 3557358 .. 3557377 -   -15  -5.96521   ATGAACCAAAAAAAA            GCCCGCCT GAAG AGGCGGGC             TGAATCCATATCAGA
 BTH_I3128   8  58 427 3564862 .. 3564877 -  -2.4  -4.07885   CATTTCTGTGGAAAA              CCCGGG TTTT CCCTGA               CACATCAGAGAGACA
 BTH_I3131   7  56  86 3568120 .. 3568131 -    -3  -3.83323   CCTACAGAATCGAAA                GTTT CAAG AAAC                 TCAGTCTTGCGAAGC
 BTH_I3154   2  45 381 3595843 .. 3595856 -  -2.3  -3.30124   CCTGACCCGCCACAA               CGAAG GCGG CGTCG                AGCAGTTCGAGCGTG
      metF   6 100  45 3607387 .. 3607412 - -13.3  -5.54192   ATGAACCTAAAAAAA         GAGGCGAGACC CAAG GGTTTCGCCTC          GTCATCGCAGCCGAT
 BTH_I3195   9 100  22 3641636 .. 3641669 - -20.3  -4.90778   GCGATCCAAACAAAA     CGGCGGCGCGGCTTC TTGC GAAGCGGCACCGCCG      TCGAGGCGAAGCGAA
 BTH_I3199   5  69 249 3645635 .. 3645654 -  -3.4  -4.55093   CCACACAACAATAAA            TCACGCGC TTCG GCGTGTGC             TCGTTCACCTCCCGC
 BTH_I3216  10  71 123 3662904 .. 3662928 - -12.8  -2.98823   CCGGCCCGAGATAGA          GCGCGACGCG AGCGG CGCGTCGCGT          GGTTCGTCGGGAGCC
 BTH_I3229   6  51 383 3677925 .. 3677939 -  -4.2  -3.45945   GCGAGCTACAACGAA               GGCG GGGCCAG CGCC               ACGATCCATCGCCGG
 BTH_I3232   2  45 369 3683088 .. 3683108 -  -4.5  -3.08133   CAGCGATTGAGCGAA            GGGGCAAGC GTC GCCAGCCTC            GCGAAGCAGTACGAC
 BTH_I3243   7  51 344 3696777 .. 3696801 -  -4.9  -3.37796   TGCGAGCATCTACAA          GGACGGCAAGA GTA TCTCGCAGTGC          AGCGTCTCCCACGGC
 BTH_I3273   3  43 334 3731608 .. 3731621 -  -5.3  -2.62184   GGCGTGTTCACACTA               TCGAA GGGC TTCGA                TAATCAGGGCGAAGT
 BTH_I3273   3  43 245 3731697 .. 3731710 -  -2.3  -3.16088   AGATGCGACGAAAAC               CCTTC AATC GACGG                AACAGCCGCTCGACT
 BTH_I3279   2  47 -19 3734312 .. 3734325 -  -2.3  -3.40899   AATGCGGTATTACAA               CCCGA CGGA CCAGG                AACTGGTAACTGCCG
 BTH_I3293   5  60 251 3748363 .. 3748376 -  -5.9  -3.72576   CCCGCCTGGACGAAA               CGCAG GACG CCGCG                CTCGCGATGCAGATT
 BTH_I3300   7 100  77 3755698 .. 3755725 - -19.2  -5.42198   CCGCAAAAAACAAAA        CCCCGGATCTGC GAGC GCAGACCCGGGG         TTCGTCGATACCGAC
 BTH_I3300   7 100  11 3755753 .. 3755791 - -20.2  -3.06501   GACATCGGCATCGAA   GCGCGCCGCGAACGCCGC TAC GCGACGCCCGCGCCACGC   CGCGCGGCGCTTACT
 BTH_I3336   4  50 231 3799877 .. 3799899 -  -6.8  -3.01712   GCTCGGGCCGGAAGA           CGACGAGGAC GGC GGCCACGCCG           AAGCGCACGCGGTGT
 BTH_I3342   7  55  72 3805893 .. 3805912 -    -5  -3.57561   GCGCAACTGGCGAAA            GATCGGCCG CAT CGG-CAATC            GAATCGGCGCGCTCG
 BTH_I3340   8  74  87 3804855 .. 3804883 + -10.1  -3.73445   TCGAGCCGCATCGCT        CGCCGCGAACGCG TCG CGCCATCGCGTCG        TCTTTCTTCGTAATC
 BTH_I3305   2  60  84 3766250 .. 3766269 +  -2.8  -4.08216   CGAGCAGCGGATCGA            CGGGTA-CG ATC CGATAACCG            TTTTGCCGCAGGTAG
 BTH_I3302   0 NONE
 BTH_I3299   7  89  96 3755698 .. 3755725 +   -17  -3.18264   CCGCAAAAAACAAAA        CCCCGGATCTGC GAGC GCAGACCCGGGG         TTCGTCGATACCGAC
 BTH_I3292   2  55 354 3748919 .. 3748949 +  -9.7  -2.56715   TGCGCCCAGCGCACG      CGAAGCGCGGCGTCG CAG CG-CGCCGC-CTCCG      TCACTTCGTCGAGAT
 BTH_I3287   4 100 116 3744075 .. 3744107 + -19.8  -3.72893   GCGATCCTGCGAAAA      CGCGCGGCGGTGCG AATGA CGCGCCGCCGGGCG      TTTCGTGCGCCAATC
 BTH_I3284   5  53 179 3741996 .. 3742051 +  -8.6  -2.77899   AACATGACGGAAACG CGCCGCGGCACGGACGACCGCCGCGC GATC GCCCGCCTGTCGTCAGCGCGCCCGCG TCATTCCTGCCCGCC
 BTH_I3280   4  66 243 3736355 .. 3736385 + -11.7  -3.14132   TGTCGCGCCGATTCG       CGCGACAGGCGCG CGGCA TGCGCCCGCCGCG       TTCGTGCGCCGCACC
 BTH_I3260   8 100 225 3721962 .. 3721989 + -12.6  -4.89009   CCGACAAAACAGAAC        CCCCGGCGATGC TTGT GCAGCGCGGGGG         TTTTTCGTTGGCTGT
 BTH_I3248   5  57  82 3704530 .. 3704566 +  -8.6  -3.05844   TCGCGCGCGGCGTAC   CCGGCGCG-CACGCGGA GTCA TCGGCTTGTCGCGCGGG    TGTTCACGTCCGCGC
 BTH_I3248   5  57 159 3704607 .. 3704631 +  -6.3  -3.56821   GCGATCGCGTCCCAG          TCGATGCGCCG ATA CGCGGCGTCGA          TTTGCGCGATATCGT
 BTH_I3242   3  45 210 3697245 .. 3697257 +    -2  -3.41878   GGCACATGAGCTGGC                TTCA CATTC TGAA                TTGTCCATTCAGGGG
 BTH_I3234  10 100  28 3687139 .. 3687160 +  -8.6  -5.29716   CGCTCCAACGAAAAA           GCCGCCCG ATCAAC CAGGCGGC            TTTTTCTTATCTTCA
 BTH_I3231   7  95  29 3683194 .. 3683209 + -11.8   -4.4078   AAAGTCACTTTTTCA              CGGGCC GTAA GGCCCG               TTTTCATTCCCACGC
 BTH_I3215  10  81   3 3662905 .. 3662927 + -16.3  -2.77899   CGGCCCGAGATAGAG           CGCGACGCG AGCGG CGCGTCGCG           TGGTTCGTCGGGAGC
 BTH_I3207   8  90  97 3653735 .. 3653757 +   -17  -3.33315   TATCGCGACAGACAA           GAGCCCGCGT CAC GCGCGGGCTC           TTGTCGCGATCTTGC
 BTH_I3201   5  81  16 3647632 .. 3647679 + -15.4  -3.01712   GGCCGAGGCGCTTCG CGCGGCGGGCCGCTCGAATCCGC GCA GCGAGAT-GCGCGGCGCGCCGCG TATTCGCGGGGGACG
 BTH_I3198  10  95  66 3645669 .. 3645684 + -11.8  -4.20707   CTCGTTCACCTCCCG              CCCGCC GCAA GGCGGG               TATTTTTTGGTGCGC
 BTH_I3190   3 100 115 3637374 .. 3637391 + -14.1  -4.86621   GGGCGAAAGCGAAAA             CGGGCGC CGCG GCGCCCG              TTTTTCATTGCGGAT
 BTH_I3162   7  50 190 3607565 .. 3607597 +  -7.6  -2.64099   CCGGCAAAGACCCGT      GACGACATCCGCGC CGAAC GCGCGGATCGAGTC      CTTGTCGTCGCCGAA
 BTH_I3157   9  71 140 3600682 .. 3600700 + -12.4  -3.20236   CGCGCCCCGCCCCCT             CCGTCGGC CGT GCTGACGG             TTACATCTTCACTTC
 BTH_I3153   6  53 303 3596374 .. 3596394 +  -8.3  -2.68532   CGCCCTCCCGATCCC            CGCTTGC ATCCGGC GCAAGCG            TGATGTCGATTTCGA
 BTH_I3138   8  66 328 3581429 .. 3581440 +  -4.4  -4.20783   ACCGTTGCGCGACCA                CTGT AGCG ACAG                 TTTCTTCGGTCCGGT
 BTH_I3123  10 100 418 3562821 .. 3562837 + -10.9  -4.99035   GATTCACCGCACGCG              CCTTACG TGA CGTAAGG              TTTTTGTCTGCGTGA
 BTH_I3120   2 100   9 3559799 .. 3559826 + -18.4  -4.00348   GCGCTGAAACGACGA        CGCCCCACGTCG TCAC CGACGCGGGGCG         TTTCGTTCCTTCACG
      hemB   3  93  57 3484848 .. 3484870 +   -17   -3.8591   AAGTGAAAATGAAAA           CGGCGGGGCT TCA AGCCTCGCCG           TTCTTACTTGTGCCC
      lysA   5 100  57 3476464 .. 3476487 + -14.6  -5.27335   CTCGTCAAGAAAGAA          GGCGATGTCC ATTC GGGCATCGCC           TTTTTGTTTGCCCAC
 BTH_I3016   9 100  30 3459198 .. 3459220 + -12.8  -4.68103   TTGGGGAATGGTTAA           TTCCGCTGCA ATT TGTAGCGGAA           TTTTCTTGAGGTTAC
 BTH_I3010   6  80 366 3448838 .. 3448885 + -16.3  -2.52516   GGCTATCGGGCGGCA GGC-CGAGCTCGGCGAGCGC ACCGGCCAC GCGCTCGCCGAGCGCGAGCA ATTGCTGCTGCGGCG
 BTH_I2979   7 100 129 3424054 .. 3424072 + -14.6  -5.37593   GCCAACAAACAAAAA             GGCAACCC CGA GGGTTGCC             TTTTTTCGTTTCGAG
 BTH_I2971   5 100 446 3417525 .. 3417557 + -23.7  -3.42374   AACGCCCAGAAAGCA      CAAGGGGTTACGTGA AAT TCACGTAACCCCTTG      ATTTTATTGGTGCCG
 BTH_I2956  13 100 125 3402254 .. 3402287 + -29.7   -4.4874   GACATCTGAAAAAAA     GCGACGCAGCGGCCC CTCG GGGCCGCTGCGTCGC      TTTTACGTTTTTGCG
 BTH_I2941   5  57 202 3380652 .. 3380667 +  -2.5   -3.9644   GAGCCGCTCGCTCGG              CTTGC GTCGCG GCAGG               TTCTTGTATTGCGCG
 BTH_I2936   5 100  33 3374894 .. 3374911 + -14.1  -4.70319   GCAGCACAGCAAAAA             GCCCCGC TTCG GCGGGGC              TTTTGCTTTTGCTGC
 BTH_I2924   8  59  44 3362872 .. 3362913 +  -9.4  -3.01791   CGCGGGGACAGGCGT CGCGCAGGCGGCGAAGGCTCG CCG CGA-CCGGCGC-GCC-GCGCG TCTTGCGACGGCGAT
      ychF   8  85  45 3357589 .. 3357607 +    -8   -4.6951   GCAGCATGCTTGCAA             GGCCCGCG CAA TGCGGACC             TTTGTTTTGGATCAT
 BTH_I2914   3 100 130 3350019 .. 3350045 +   -18  -5.63857   CGACGCAAACGAAAA         CGCCGCGGGCCT GGG AGGTTCGCGGCG         TTTTTTTCCGTTTTT
    paaF-1   0 NONE
 BTH_I2883   3  56 139 3317528 .. 3317557 +  -9.1  -2.71011   TCGCATCGCAATCGC       GCCGGGCAAAGCG CCGA CGCCTCGACCGGC        TGATTCGGCGGCCCT
 BTH_I2872  10 100 160 3307408 .. 3307435 + -17.1  -4.40561   GATTCCCAACAAAAA        CGGCAAACGGG CCCCTT CCCGTTTGCCG         TTCTTTTTGGCGCCG
 BTH_I2860   3  63 134 3287820 .. 3287846 + -10.1  -3.09933   AACGCGGGCGCGATC        GCTCTGCGGCCC GGCC GGGCCGCAC-GC         TTGGCTCGCTTCGAC
 BTH_I2848   9  68 147 3267659 .. 3267670 +  -7.2   -4.1347   TTCGCCGGCCGTTTC                CGCG TTTC CGCG                 TTTCTGTACTTCCCA
 BTH_I2839   7  59 245 3257917 .. 3257932 + -10.4  -2.73875   AAATCCGTATTCGGG              CGGCAG CCGC CTGCCG               TCGTATTCGAACGCG
 BTH_I2830   6  77 200 3249148 .. 3249197 +   -12  -3.56142   CGCCGGATCGACTCG CCGCGGCCGCGA-GCCCAGGGCCG GGCA CGGGCC-GCGCGTCGCGCCGGCGG TTACTTCTTCGTCGA
 BTH_I2820   4  54 158 3236732 .. 3236748 +    -8  -3.01712   ACAGGTGTCGAGCGG              CGACGA AGTCC TCGTCG              TGTTCCGCGCGGGCG
 BTH_I2810  11  93  84 3227263 .. 3227279 + -13.7  -4.10657   GTCGGACGACAAGCC              TCGCGCG GCC CGCGCGA              TTTTCCCGCGTGTCG
 BTH_I2806   2  74 -44 3221979 .. 3222017 + -13.1  -3.28712   GCGTCGCGCCCGGCG  CTCGCGC-TCGAGGCGAC GCTC GTCGCCGCGGCGCACGAG   TTCTGACGGAACGCG
 BTH_I2793   3 100  51 3209849 .. 3209899 + -28.2  -4.07568   CGTTCGATGACGGAC CGCGGAGGCGGCCTTGCGATGCCC GAC GGGCGGCGCGGGGCCGCTCCCGCG TTTTGCGCGCGGCGA
 BTH_I2793   3 100 109 3209907 .. 3209946 + -20.8  -3.65902   CTCCCGCGTTTTGCG  CGCGGCGA-TGGCGGGCGA ACG TCGTCCGCCACTCGCGGCG  TTTCGCTCGGCTGCG
 BTH_I2785   4  75 102 3201216 .. 3201262 + -10.2  -3.85698   GGTCGATGCCCGCGC TCCGCTC-GCG-GCGGGCGAGAC GCGC GTCA-GTCCGCGCGCCGGGCGGA TTTGTCGAGCGCACG
 BTH_I2778   1  43 255 3192265 .. 3192280 +  -3.2  -3.14564   TCCCGCCTCGAGCGC              CGCG ACCCGCAA CGCG               TTCATGAACGGCTGC
       ppk   4  51 206 3179129 .. 3179145 +  -7.9  -2.72344   TCGACAGTTGCGCGT              CGTGCCG TTG CAGCACG              TGCTTGACGATCGCG
 BTH_I2755   3  50 251 3168533 .. 3168568 +  -7.4  -2.64616   GCGTCGCAATGCCTC    CGCCCGCGCCGG-GCTC GCC GAGCATCGACGGCGGCG    TCATGTCGGTCGGCA
 BTH_I2747   6  77 137 3158830 .. 3158865 +   -16  -2.56432   CAGCCAGATCAGTTT    GAGCGCGGCCTCGTCC GACG GGAAGTGGCCGCGCGC     CTTGATGATCTTCCG
 BTH_I2734   7  57 456 3142379 .. 3142400 +  -5.7  -3.56643   CATGTGCTTCTCGAT           ACGCACGAC GCTC GTCGGGCGG            TTTGCCGCGTATCGC
 BTH_I2717   2  47  60 3114142 .. 3114158 +  -2.1  -3.48276   ACAAAGCCCGATGAT              GCAGCAG TAC CTGCGCC              TTATCTGACAAGGGC
 BTH_I2713   3  42 433 3108752 .. 3108789 +  -2.6  -3.14132   GCAGTACTTTGGAGC   GGCCGGAC-CACGACGT TTCCC ACGACCTCCGTTCGGCC   TTGCTCGACCAAAGA
 BTH_I2686  10 100  84 3067641 .. 3067670 + -17.9  -4.90013   ATGCATGGTGACAAA       GCCCACACCGCTC GCTC GAGCCGTGTGGGC        TTTTTCATTGCATTC
 BTH_I2672   2  41 -25 3051660 .. 3051672 +  -3.3  -2.79796   ACGTCGATCCGAACA                TACGG ATT CCGAA                TCTGATCGAGTGACG
 BTH_I2672   2  41 324 3052009 .. 3052064 +  -4.5  -2.50816   GTTCTTCGCGAGTTC CGCGCGCAACGCG-GGCGT-GCCGAGCG CGC CGC-CGTCCGCGCCGCCCGTCGCGAGCA CTTCGTGCATCAGCC
      glnS   3  91  49 3042538 .. 3042557 + -11.4  -4.58773   GCGCCGAAAAGGAAA            TGCCCGGT TCAA GCCGGGCA             TTTTCGTTTGATGCC
 BTH_I2656   3  59 374 3028739 .. 3028765 +   -10  -2.78384   CCTCGCGCACCTCGC         GCGCGATGCCCG CCT CCGGCGTCTCGC         TGTGCTCGAGAAAGC
 BTH_I2650   4  69  15 3022110 .. 3022135 + -12.5  -3.14132   ACGGCCGAACGGCGG         CGCCGCG-AGCG GCT CGCCGCGCGGCG         TTCGTCGCCCGGCGC
    galU-2   5  60 103 3003586 .. 3003617 +    -5  -3.89354   GAACGGGCTTCACCG      ACACGACGCCGG-GT ATC GCGTCGGCGTCGCGC      TTCTTCGTTTCCACC
 BTH_I2630   3  66  23 2996196 .. 2996237 + -12.1  -2.82193   GCGCGCGCGGCGCAA CCGTCAACCGCTCGCGGCCG ACG CGGCCGCG-GCGGTCCTCCG TATGGTCGGTATGGT
 BTH_I2622   1  59 357 2986520 .. 2986573 +  -8.8  -3.18681   AAATGCGTCAATTCC GCGTCGCGCG-CCGCGTTACCGT-CA GGTC TGCACGGTGAAGCGCTCGAGCGCCGC TTCGTCGGCTTCGAG
 BTH_I2613   6 100  56 2976533 .. 2976562 + -23.7  -3.70863   GCACGATGCGGCAAA       CGGAAACGGGCGC CTTG GCGCCCGTTTCCG        TTTCGATCCTGTCTC
 BTH_I2610   2  45 374 2973671 .. 2973681 +  -4.6  -2.82142   GAGCTTGCCGAACCA                 CGTG ACG CGCG                 CTTCTTCCATGTAGC
 BTH_I2606   3  91 236 2968914 .. 2968941 +   -17  -3.81488   CGCAGCCAATCAAAA        CGCCCCGCGTCT TCGC AAACGCGGGGCG         TTCTCTTTCACGGCC
 BTH_I2587   6 100  51 2950887 .. 2950914 + -21.4  -4.19704   ACAGCTCGAAAAAAA        GCCCGAGCGAAC GAAG GTTCGCTCGGGC         TTTTCCATGACGTTC
 BTH_I2587   6 100 223 2951059 .. 2951095 + -22.3  -3.07816   GCGGCCAGCTCGGCC    GCGTGCTGCTCGAGCTC ATC GGGCTCGGGCGGCGCGC    TTCGCTCGCTGCCGA
 BTH_I2582   5  53 -17 2945436 .. 2945446 +  -8.2  -2.57132   TTTACCGAGAGAGTC                 GCCC GAC GGGC                 ATTCTGACGCAGAAA
 BTH_I2576  10  55  42 2939915 .. 2939925 +  -6.8  -3.34398   GCGCGGCCGCTCGCC                 TCGC TAT GCGA                 TCTTTGACGCGACGC
 BTH_I2561   6 100  45 2925129 .. 2925150 + -17.3  -4.67038   GCGCGCGAAGCAAAA           CGCCCGGCT TTCA AGCCGGGCG            TTTTCGTTTTGCCGA
 BTH_I2551   5 100  73 2909965 .. 2909992 + -19.9  -5.14563   GCGGCAAAAACAAAA        CCGGCCTCGCG CGCGTA CGCGAGGCCGG         TTTTTTCATGCGCGC
 BTH_I2532   8 100  22 2889994 .. 2890017 + -18.2  -5.11063   TCCGCAAAATCAAAA          GGGCAAGCCG TCAC CGGCTTGCCC           TTTTTCTTCCCTGGT
 BTH_I2523   1  54 225 2879871 .. 2879889 +  -3.1  -3.73224   CGCTGCGGCTCACCC            GCC-GCGA GCGA TTGCAGGC             TTTCGTCGACGCTCA
 BTH_I2512   7  91  44 2866028 .. 2866053 + -16.9  -3.75153   TCCGGCGGCAAACGA         GGGCGGCATCCG CAA CGG-TGCCGCCC         TTTGCGTTGCGCGCC
 BTH_I2502   4  67 128 2858761 .. 2858804 +  -2.5  -4.56597   TCGACGTCAATCGGC GCGCACGCCGACG-GAT-CG ACGCTCC CGCATCGTGTCGGCG-GAGC TTTTTCCAGCGAAGC
 BTH_I2494   4 100 165 2853319 .. 2853336 + -12.7  -4.54727   AGTTTCATTGCAAAA             CAGGCGC TTCG GCGCCTG              TTTTGCTTTCCGCGC
 BTH_I2486   3  47  84 2844966 .. 2844996 +  -3.9  -3.23692   GCCCCGATGCGGCGC       GCGGCCGCC CACGCAACCTTCA CGCGGCCGC       TTACTCGTCGTCGTC
 BTH_I2447   2  45   2 2803033 .. 2803046 +  -3.7  -3.05816   ACGCGTCGTCGTGAC               GGCGC GGTA GCGCA                TTGCATGCCGCGTGC
 BTH_I2440   5  57 166 2793204 .. 2793217 +  -8.1  -3.28712   ACGACTTCAGCACCG               CGTCG AGCA CGACG                TTCTGAAACGACACG
 BTH_I2429   0 NONE
 BTH_I2420   6  62  25 2771366 .. 2771382 +  -9.3  -3.17529   GGGCGAGCGCCCGAC              GGCCGCG GTC CGGGGCC              TGTGTTCGTCTCTCG
 BTH_I2420   6  62 189 2771530 .. 2771562 + -11.1  -2.72471   CGCGGCGACGCACCA      GCGGCGGGCTTCGGC AAC GCCAACACCCGCTGC      GTTATCTCGTCGGCG
 BTH_I2413   5  50 354 2748356 .. 2748372 +    -8  -2.57132   GGCACGGTCCGCATT              GTCGTC CAGTC GACGAC              CTTCTGCCCGCGCGC
 BTH_I2403   1  40 235 2734142 .. 2734168 +    -3  -2.68279   TGCAGCGCGGCGATC        CGCGCATGC AGCCACCTTC GCA-GCGCG         TCGATTTCCTCGATG
 BTH_I2393   3  75 354 2722805 .. 2722843 + -14.4  -3.02511   GCGTCGCGCGGTGCG   CGGCGAGGCTCGCGAGCG ATT CGCCCTCGGGCATCGTCG   TCTTGCCCGCGTAGC
      arcC   5  48 415 2715619 .. 2715673 +  -6.9  -2.69964   GGGAACGTCAGCTTC TCG-GGCGTCGCCGCGTCGCGCGC-CG GGT CGAGCCAGCGGCGCGGCGTCTCCATCA TCCTGTCGTTGAAGC
 BTH_I2372   4  55 306 2698478 .. 2698499 +  -6.5  -3.40403   CGCCGCGACGTTCAG           CACGATGAC CACC GTCGACGTG            TTGTACTCGGCCGAA
 BTH_I2356   1  41 308 2655761 .. 2655789 +  -4.3  -2.56596   CACCGGTGTTGCCAA        CGGGGTTGCGGCG CAA CGCAGCGCATCCG        TCAATTCCTCGCCGA
 BTH_I2348   4  45 454 2645928 .. 2645941 +  -3.1  -3.18199   TCGCCTGTCGATCGC               GC-GGA ATA TCCAGC               TTCAGTTCGCCGTTG
 BTH_I2335   3  45 298 2630506 .. 2630517 +  -5.8  -2.52464   GCAGCCCCGGCTGGT                CGGT CGAT ACCG                 TCAATTCGCGCCCGC
 BTH_I2329  11  69 -27 2622190 .. 2622232 + -10.5  -3.53012   CGTGGCGTGCTGGAT GCGCGCGTTGCAGCCGC-ACG TCG CGTAGCGGC-GAGTCGCGTGC TTTCCGGCGGGCGAG
 BTH_I2313   9  84 426 2604218 .. 2604271 + -16.8  -2.90615   CATACGTGCGCGGGG CGCG-CACCGCATGCGCGCGCCGCGCA TGA TGCGCG-CG-GTGCTTGCGATGACGCG TCGTTTCCCGGGCAT
 BTH_I2308  10 100  96 2600593 .. 2600628 +   -19  -3.73775   TCTTGATTCTCGAAA    GAACGCCGGAGTGGCC CGAG GGCCGTCCCGGCGTTC     TTTCGTGCGCGTGCC
 BTH_I2286   9  71 161 2575196 .. 2575217 + -13.7  -2.73364   CTTGCCGAGCGGGTT           TGCGTCGCG CGCG CGCGACGCG            TCCTTCGCGTGCGCG
 BTH_I2286   9  71 303 2575338 .. 2575392 + -14.2  -2.78384   TTGCGGTACTGCTGC TCGC-TCGCGCGCGCGGC-CGACGGCG GCAG CGC-GCCGAGCCGCACGCGCGCCGCGG TGTCGTCGAACGCGC
 BTH_I2279   7 100  86 2568044 .. 2568070 + -19.4  -5.52384   GAAACCCGAGACAGC         GCCCGTGCGGCC GAA GGCCGTGCGGGC         TTTTTTTCGTCAACG
 BTH_I2273   7 100  31 2561711 .. 2561737 +  -7.3  -5.86965   AAAAGTGTTGGGGTT        GG-CGGCACG GCTTCATG CGTGCCGTCC         TTTTTTTTGATGCAT
 BTH_I2265   6  91 286 2550157 .. 2550168 +  -7.2   -5.0538   GCGCGCTTCTCACCC                GCCG TTCG CGGC                 TTTTTTCCGCTCGAC
 BTH_I2210   7  75 269 2485933 .. 2485953 +   -14  -3.04144   ACGCGAGCCCGCCGC            CCGCGAGC ATCAG GCTCGCGG            TGTTCGCGATCCAGA
 BTH_I2205   9 100  72 2482915 .. 2482934 +   -15  -5.40072   CCGGTGAAAGCAAAA            CACCCCGC GAGA GCGGGGTG             TTTTTTTGGGGGAGG
 BTH_I2184   8  51 163 2458194 .. 2458218 +  -4.1  -3.55486   GCAAGCCGTCGTGTT          CGCGGCGGCAT TCA ACGTCATCGCG          TATTTCATCTTCCAT
 BTH_I2184   8  51 445 2458476 .. 2458488 +  -6.2  -3.21747   ATTCATCTTCATCTC                GCCG CTTCT CGGC                TTCATCCTCGGATCG
 BTH_I2174   2  54   9 2450680 .. 2450694 +    -7  -3.28712   CGAGTGAGCGCGATC               CGGCGC CGC GCGCGG               TTCTCGAACGGGCGC
 BTH_I2166   3 100 131 2444789 .. 2444806 +  -8.4   -5.1861   ACGCGCATGAAAAAA             GCGGAC CCGCAA GTCCGC              TTTTTTCATGCTGCC
 BTH_I2162  10  93 133 2441272 .. 2441299 + -18.5  -3.32844   GCGGCGCAAAAAAAA        CGGCGATGCGC GTAAAG GCGCATCGCCG         TTCTCGCGTCGGCCG
 BTH_I2150   5  86 355 2429994 .. 2430042 + -14.6  -3.53091   CATCGAGCGGCGCCG CTGCGTCGTCGGTGAGCAGCGCGC CGA GCGCGCTGCGC-TTGCCGACG-AG TTTCGGCCACGGCGT
      purL   7 100 191 2414614 .. 2414630 + -13.7  -5.76949   ACGGCAAATAAAAAA              CCGCTCC GAG GGAGCGG              TTTTTTTTACGAATC
 BTH_I2131   7  65 226 2405372 .. 2405427 +  -8.2  -3.61398   CCGACGCATCACTTG CTC-CGGCGCCGCACGAGCGGTCGAGC ATCTC GC-CG-CCGCTCGCGTGGCTTCGCGCG TTATTCGCCCAACGC
    panE-3   7  80 326 2389160 .. 2389214 +  -8.7  -4.36595   ATCGGCCGCTCAATC GTC-GCGTTC-G-CGCGCGC-CGGCGA TGATC TTGTCGAGCGCGCGGCTGAACGCCGCC TTTTCGCTTTCGCTC
 BTH_I2108   9  55 107 2382131 .. 2382148 +  -8.3  -2.90075   CGTTCTCCGAATTGC             GCGCGGC CGCG GCGGCGC              TGTAGTTGAACGACC
 BTH_I2097   1  52 251 2376405 .. 2376418 +  -8.1  -2.87211   GACGCACTGAGCGCG               TCGCG TGCG CGCGA                TGTCTGGAAGCGCAT
      ispF  10  88 152 2369021 .. 2369045 + -14.3  -3.92659   CCGCAGGAACGAAAA          CGCCACGCG CAATCGA CGCGTGGCG          TTTCCCTTTTCAGCG
 BTH_I2083   4  54 469 2360255 .. 2360274 +  -6.4  -3.27029   AATGAGAAGCGCGCA            TCGTCGAC CCTC GTCGGTGA             TCTTGGTTGATCGAC
 BTH_I2078   7  63  12 2353906 .. 2353922 + -10.8  -3.15861   ATGAACCAAAAAAAA              GCCCGC GCGCG GCGGGC              TTCGTGGCGATCGTG
 BTH_I2073   3  66  25 2348590 .. 2348630 + -10.9  -3.16742   CTGCGGGCGGTTCGG  CGCGGGCTTGGCCGTGCGC CGG GCGCGCGGATGCGCATGCG  TTCGTACGGATTCGA
 BTH_I2070   5 100  60 2344034 .. 2344052 + -13.1  -5.14645   CGACGCAACGCGAAG             CCCGCGC CCCGT GCGCGGG             TTTTTCTTGGGTTCT
 BTH_I2051   2  63  98 2325086 .. 2325098 + -10.5  -3.05384   CCGTCCGAGGAAATG                CGCGG CGC CCGCG                TTCAGTGCGCGCCGA
     def-2   5  59  12 2292937 .. 2292978 +    -7   -3.6502   TTGACGCGGCGGGCG CGCGCGCAGGCGAAGCGG AAAAAA TCGAAACGCCCGCGTGCG  TTTCCGTGCGAGGTC
 BTH_I2011   4  55 202 2277467 .. 2277490 +  -7.4  -3.05384   GAACGCGTCTTCGAA          GTCGCGCGCGA GCA TCGC-CTCGAC          TTCGGTCGCGAAGCC
 BTH_I2004   3  60 435 2269565 .. 2269582 +  -5.5  -3.72576   CGGGCTTTCGCGCTC             GGC-GCCG AGA TGGCCGCC             TTTCATCAGCACCGC
 BTH_I1997  10  60 188 2261459 .. 2261469 +  -8.2  -3.31144   CTTGCCGGGTCGCGC                 GCCG CGG CGGC                 TTGTGGCCGTGCGCG
 BTH_I1993   9  78 337 2256974 .. 2256990 + -10.8  -4.05788   TGTGCAACGAAAAAA              GGCGCC CGACA GGCGCC              TTTCGTTTGCACGGC
 BTH_I1948   2  57 -24 2197150 .. 2197168 +    -8  -3.28712   TTCGTACACGCTGCT             CGCGCTGC TGG GCGGCACG             TTCTGAGCGGGCGGC
 BTH_I1936   7  73 262 2183388 .. 2183433 + -11.8  -3.31501   CGCGCGCCTTGCGTT CGCCGGCG-CCAGGCGCCGCCG GCAG CGGCGGC-CTTGCATGGCGGCG TTCTGAAAGCTTGAT
 BTH_I1921   9 100  11 2168368 .. 2168407 + -28.7  -3.61178   AGTAACGAGAAACAG  GGCGACCGGCGTGCGTG CGGGAA CACGCGCGCCGGTCGCC   TTTCCACTGAATGCG
 BTH_I1914   3  58   5 2163808 .. 2163843 +  -5.4   -3.6968   CCCGCAGTTAGGCGG    CGGG-AGGAACTCGGAC GGC GTTCGAGCTTCTGCCCA    TTCTTCCACTTCTCG
 BTH_I1911   4  53 105 2158501 .. 2158548 +  -3.9  -3.56643   CGCCGTAGTCGGGCG GCATCGCGCCGCTCGCGCT CGAATCGGGC AGCGCCGGCGGCGCCGGGA TTTCGGGCATGTCGG
 BTH_I1895   4 100  98 2144439 .. 2144458 + -12.8  -5.40464   AGCCCGGTGAAAAAA            GCGCGGTC TCTC GGCCGCGC             TTTTTGTTTCTCGTG
 BTH_I1881   7 100 133 2126191 .. 2126215 + -17.2  -5.71712   AGATTCAAGGAAAAA          CGGCCCGTGA GGCAA TCACGGGCCG          TTTTTTTGTCTCCGA
 BTH_I1859   4  80  59 2099052 .. 2099075 + -16.8  -2.51966   GCGCGATAAAAAAAC          GGCAACCCGT CGGT ACGGGTTGCC           ATTCGTCGCCTTTCG
      ntrC   5  66   2 2079159 .. 2079184 + -11.1  -3.06183   ATCTCGAATCGTGAT         CGACGCGGCGCG ATG TGCGCCGTG-CG         TTGGATGACGATGCA
 BTH_I1835   5 100  41 2063644 .. 2063671 + -22.8  -5.08601   GGCGCCCGCAAAAAA        GCCTCGGGCAGC AATC GCTGCCCGAGGC         TTTTTGTTCGAGTGC
 BTH_I1829   7  51 222 2056612 .. 2056626 +    -7  -3.15249   CTCGACACGGTCACG               GAGCGC TAT GCGCAC               TTAGTGCCGCATATG
 BTH_I1807   8  58 -23 2025875 .. 2025898 +  -2.3  -4.13014   GGCGAGGACGCCGAC          GCCGCGCTT CAACAC AAGCGCTGA           TTTTCGCGATATCCG
 BTH_I1791   5  57  55 2007706 .. 2007752 +  -7.7  -3.24825   GCGCCGCGTCCCGCT GGCCAAGCGGCGCGCACGC GAATGCGCG GCGAGCGCCGCGCGAGGCC TCTTCGTTCGAATCG
 BTH_I1783   7  93  46 2000311 .. 2000336 + -18.3  -3.34398   GCGACGGGTTCGAAT         CGACCGGCCGC GCAA GCGGCCGGTTG          TGTTTCAGGGGCGCG
 BTH_I1759   5  62  45 1970210 .. 1970230 + -10.3  -3.01791   CCGCCGCACACGGCG            CGCGTCGGC CAC GCCCGCGCG            TCTTCGCCAGCCGCT
 BTH_I1754   5  59 317 1963389 .. 1963399 +  -8.2  -3.21269   AAACATCCAGCTTTG                 GGGG GTG CCCC                 TATGTGTTTCGTCAA
 BTH_I1748   0 NONE
      pgsA   6 100 391 1951450 .. 1951466 + -12.3  -5.35815   CCGCTCCAGAACAAG              GGGAAGC CGG GCTTCCC              TTTTTGTTTGATGTG
 BTH_I1735   6  84 229 1944443 .. 1944483 + -13.9  -3.65902   GCTGCTGCCGTTCAG CGCCGCGC-CGGGCTGCG GATATG CGTCGCCCGCGCGCAGCG  TTTCGATGAAATCGC
 BTH_I1711   5 100  68 1922555 .. 1922583 + -13.9  -4.74103   GCAGGAAGATCGCGG        GGCGCTTGTGC AGATCGG GCACAGGCGCC        TTTTTCCATTGCGCC
 BTH_I1701   2  90  72 1911206 .. 1911226 + -15.4  -3.75897   CGGGCAAAACGAAGA            CGGGGCGC CGCAT GCGCCCCG            TTTGCATTGCCGGTT
 BTH_I1688   9 100  76 1900032 .. 1900062 +   -27  -3.23452   CAGGCTGAAGAACAG       CGGCCCGGATCGCA TCG TGCGATCCGGGCCG       TTGCGTTGTCGGGGT
 BTH_I1684   5 100  76 1895004 .. 1895023 + -11.4  -4.98531   ATCGAATCGAGCACA            TGCCGCGA TCGT TCGCGGCG             TTTTTCGTTTGAAGA
      thyA   9 100  37 1890301 .. 1890316 + -11.8  -5.30155   TCGATCCATGAAAAA              CCCGCG AATT CGCGGG               TTTTTTCGTTGATGC
 BTH_I1673   6 100  35 1882963 .. 1882983 + -15.4  -5.39721   CGCGCAAAAGCAAGA            GGCGCCGC GGCGA GCGGCGCC            TTTTTTGTGTCGTCG
 BTH_I1670   9  84 187 1880113 .. 1880136 + -13.2  -3.76641   CGGCGAGCTTTCCCG          CGATCGGCGCG AGC CGCGC-GATCG          TTTCGCTGTTCCCCT
 BTH_I1666   4 100  44 1876510 .. 1876526 + -13.7  -5.41746   CTCGCCAACGAACAA              GCCGGCT TCG AGCCGGC              TTTTTTTCGCCCATT
 BTH_I1658   4  59  19 1869595 .. 1869624 + -10.7  -2.72855   ACACGGGCGGCGCGT       CGTGTCACGCTGGC TGA GCCGGCG-GATGCG       TCATTGCGAAATTTG
 BTH_I1626   3  76  40 1833689 .. 1833717 + -13.7  -3.14344   GCGGCCGCGCGAGAT        CTCGACGGACGCG CGT CGCGCCCGGCGGG        TTCATGCGCGACGTA
 BTH_I1620   5  64 173 1826778 .. 1826822 +  -9.8  -3.36505   CCCGCCGTCCGCTAC GCGGCGTGCGGCGCGGCGGGC GCGG GCTCGA-GCGACGCGCGGTGC TTGTCGATCGCCTCT
 BTH_I1607   4 100 -14 1806501 .. 1806527 + -23.8   -4.8048   CGGTTCGACAAGAAA         GCCGGCATCGCG TGA CGCGATGCCGGC         TTTTTCGTCTGCGGC
 BTH_I1603   8  66 -62 1801733 .. 1801781 + -11.7  -3.07994   GCGCGCTCGTCCGTG CGCTGCG-GTCGGGGCGGCGCGCC GAGC GGC-CGC-GCCCCGACGCCCGCCG TTGCGTGGCGTTAAG
      greB   8  64 470 1790721 .. 1790743 +  -9.8  -3.33171   ACCGTCCATGCCGGC           GTGATCGCGT AGC GCGCGTTCAC           TTCGTAGTTGTTGAA
 BTH_I1578   6  65 206 1779949 .. 1779988 +  -9.8  -3.51161   AACCGCCGACCGGAA  GGCGAC-CGGCGGCCAGAC GTC GAATTGCCGCCGCGCCGCC  TTGTCTCGCCCTTTC
    rfaC-2   4  68 319 1776375 .. 1776389 +    -7  -4.07885   ATGCGCGCCGTAACC               CCGGCC GGC GGCCGC               TTTTCAGGCGGGATC
 BTH_I1556   3 100 175 1758937 .. 1758963 + -17.3   -4.8048   AAGGAAAAGAGAGAA        GGGCGGC-CGCG CTTG CGCGGGCCGCCC         TTTTTCATGTCGCGA
 BTH_I1546   7  55 412 1747405 .. 1747434 +  -5.5  -3.51232   CGCAGCCCGATGTCG       CGCGCTTCGTCGC GCTC GCGGCGCAGCACC        TTGGTTTGCGCGAGC
 BTH_I1540  10  64 398 1741554 .. 1741566 +  -4.7  -4.14392   GCCCAGGCGGTCGTG                CGCGC GCA GCGCC                TTTTCGAGATTCACG
 BTH_I1527   7 100  99 1729814 .. 1729841 + -14.9  -4.81249   GACATCATTGAAAAG        GCCGG-GCCTGC GTCGA GCAGGCGCCGGC        TTTTTCCGTTTGAGG
 BTH_I1524   4  55 -32 1725650 .. 1725667 +  -7.7  -3.14564   GGCGGCAACGTCGAT             CTCGCGCG CTA CG-GCGAG             TTCCTGCGCGGGTGA
 BTH_I1521   0 NONE
 BTH_I1505   9  76  37 1706274 .. 1706296 + -14.1  -3.08464   CGGTGCTCAGACGAA           GCGGCGCGC ATCGC GTGCGCCGC           TTCGATGCGTGCTCA
 BTH_I1492   9  74  82 1692951 .. 1692979 + -10.9  -3.60627   CCATTGCTGCCGGCG        GCTGCGGCGTCGT GCG GCGACGGTGCGGC        TTTGCGATCGCGTGG
 BTH_I1482  10  51 395 1680535 .. 1680555 +  -3.2  -3.64198   GGCGGCGCGCGGGCG            CTCTATCG GGCGA CGAAGGAG            TTCTATCTATACGGC
 BTH_I1449  10  58 157 1641953 .. 1641963 +  -5.4   -3.7108   CTGCAGTCATGGTGG                 CTTG CGC CAAG                 TTTCGGTCTGGCGAT
 BTH_I1438   8 100  65 1625293 .. 1625322 + -20.1  -3.09823   CCGGAAGGTAATGCG       GGGCGGCATGGCGG CGA CC-CCATGCCGCCC       TGTCGTTTTCGCAAC
 BTH_I1423   0 NONE
 BTH_I1415   3  49  65 1597258 .. 1597274 +  -3.5  -3.53224   CGCGCGCCGCGTTCG              CCGGCTC TCA GCGCCGC              TTTCCGCGCAAAGTC
      fahA   6 100  87 1573944 .. 1573979 + -22.6  -2.95204   CGCGCGGTCATCGAA    TCGGGCGCTTGCGGCT TCGA GGCCGCAAGCGCCCGC     GTTGTTTGGGCATCA
 BTH_I1384   3  79 470 1560910 .. 1560937 + -10.6  -4.07885   TTCCTTGCGCAGCGC        GCGGTAC-TGGGC CGC GCTCATGTGCCGC        TTTTGCGAAGCGGTG
 BTH_I1369   9  91 364 1548732 .. 1548755 + -15.2  -3.83868   CCGCAGATGCGAGAA          GGGCCCGGCG CGAA CGCCAGGCCC           TTGATTTTCTTGGTA
 BTH_I1346   7  57 303 1523224 .. 1523235 +  -7.2  -3.53012   GGAAGCCGTGCCGTT                GCGC ATCG GCGC                 TTTGCAGCAGCACGC
 BTH_I1333   6  58  19 1500309 .. 1500324 +  -5.4  -3.78329   AGGAGGCTTCGGCGA              GCG-TCG CGA CGAGCGC              TTTCAGTTGATCGGC
 BTH_I1321   6 100  73 1483276 .. 1483298 + -16.3  -5.75342   CGTGAAGGATCGCAA           CGGCGTGGC GGCAA GCCACGCCG           TTTTTTTTCGCGCGG
 BTH_I1318   4  65  63 1479366 .. 1479388 + -11.3  -3.01712   GCACCCGTTCGAGCG          CGTCGACCGC GCGC GCGGTCG-CG           TCTTGCGCACAGCAA
 BTH_I1310   6 100  64 1472097 .. 1472125 + -15.4  -5.10208   CGGCTCGCAAAAAAA       TGCGGCATCCCGC ACGT GCGG-ATGCCGCA        TTTTTGTTGAGCTTC
 BTH_I1310   6 100 464 1472497 .. 1472529 + -19.1  -3.24735   CGCTTCTTCGACCGC      GCGCGCGTCGCGCAG CAA TTGCGCGGCGCCCGC      TTCCGTCTTTCCCTG
 BTH_I1299   4  79  85 1459435 .. 1459455 + -10.4  -4.10453   GCGACGCGGGGGGAG           CCGGC-CGC CGCC GCGTGCCGG            TTTTCGCGCGATTTC
 BTH_I1294   6 100  47 1448028 .. 1448048 + -16.1  -5.06816   ACGCAGAACGAAAAA            GCCCGGCGC AAC GCGTCGGGC            TTTTTCTTGGGCAAT
      ubiA   8 100  42 1438665 .. 1438691 + -13.1  -4.82901   CGCGCGGCAGAGAAC        G-GAAAGCGGCC GTCA GGCCGCTTTCTC         TTTTTGTGCGCCGAC
 BTH_I1274  11  64  43 1423577 .. 1423597 + -12.6  -2.64099   GGCGGACGAAAAAAA            GCCGGTTC GCGAG GAACCGGC            CTTGTCGTGCGGGCA
 BTH_I1264   4  60 358 1412169 .. 1412182 +  -9.5  -3.05343   GCGGCGGAACGCGTC               GCCGC CGCC GCGGC                TCTTGCCCGTCTCGC
 BTH_I1261  10 100  78 1409683 .. 1409730 + -16.2  -4.73108   TGTGAGTTGTGAATT GCGCCGG-TCGGCTTGCGGCCCT TGG AGGGAAGCGCGCCGATTCGGCGC TTTTCCTTTTGTGGC
 BTH_I1261  10 100 105 1409710 .. 1409736 + -14.4  -4.36914   TTGCGGCCCTTGGAG         GGAAGCGCGCCG ATT CGGCGCTTTTCC         TTTTGTGGCGGGGGC
 BTH_I1255   5 100  32 1402738 .. 1402753 + -11.8  -4.98531   GCGACGATGAAAAAA              CGCCCC GTCC GGGGCG               TTTTTCGTTTGGGCG
 BTH_I1255   5 100  99 1402805 .. 1402858 + -13.7  -4.36914   GCCGGGCCGCGTGCG TGCGAGCCGA-ACGCGTCGCGGCCCG CGG CGTGGCGCGCTGCGTATCGGGCCGCA TTTTATCGGGCCGCA
 BTH_I1244   4  58  26 1390823 .. 1390851 +  -7.4  -3.36492   ACGCGATCTTGCCCG       GCT-TGTCGGCCG TGAT CGGCTGGCGCAGC        TTGTCGAATTCCCCC
 BTH_I1220   8 100  59 1368171 .. 1368195 + -19.3  -4.28111   GGCGGCAAAAAGAAA          GGCGCCCTGCG AAC TGCAGGGCGCC          TTTCTTCATCGTGTC
 BTH_I1200   4  53 140 1347750 .. 1347760 +  -2.4  -3.75897   AGCATCATGCGGCAT                 GCGC AGC GCGA                 TTTCCGTTCGCCGTT
 BTH_I1200   4  53 400 1348010 .. 1348037 +    -9  -2.72344   GTTCGAGATGTGCGC        TTCGATCGCCGC GCCC GCGGCGGCCGGG         TCCTTCGCGATCAGC
       gap   3 100  45 1343854 .. 1343881 + -16.3  -5.24129   CTGCGTCGCGATCGA        GCCCGGTCCGGC TTCAT GCCGG-CCGGGC        TTTTTTGTCGCCGCG
 BTH_I1191   9  88  26 1337692 .. 1337709 +  -9.8  -4.59773   CAAGGCCCGCCTAAA             GCCCGC CTTCGA GCGGGC              TTTTTGCGCCTGCGG
 BTH_I1185   9  74 -43 1331648 .. 1331686 + -11.6  -3.68244   GGATCGCGTTTCATC  GCGCCTCACCGGC-CCG ATTCGA CGGCGCCGGCGGCGCGC   TTTAGCGTTCCTGCT
 BTH_I1156   6  65 320 1304556 .. 1304577 + -11.6  -3.04144   CGCGCGGACGCTTTC           GACCGTGC CCATCC GCACGGTC            TGTTCGCGCTGCGCC
 BTH_I1147   8 100  80 1293924 .. 1293950 + -23.8  -4.46854   GCCTGATAAAGAAAA         GCGGCTCGCGCA TGA TGCGCGAGCCGC         TTTCTTGTTGCGTGC
      proB   7  75 126 1289881 .. 1289908 + -12.1  -3.53012   CGGCGCGCTCGCGCA        TGTCTACGCGT ATCGAC GCGCGTAGACA         TTTCGCACCCGCCGG
 BTH_I1130  12  68 161 1278601 .. 1278620 + -11.4   -3.2327   CCCTCGCGATTGCCG            GCGTCGTC TTCG GACGGCGC             TTCGTCGTCCGTTCC
 BTH_I1091   7 100  60 1233055 .. 1233081 + -12.3  -5.08824   GGCGCGCATGAAAAA         GCCGGAGCG GCATCGCCG CGCTCCGGC         TTTTTTGCGTCCGGC
 BTH_I1087   7  62 436 1229319 .. 1229336 +  -6.2  -3.84406   GTGTTCGCGAGCCCC             GCGCGG AAGAAG TCGCGC              TTCTTCTGATAGAAC
 BTH_I1082   7 100 145 1224000 .. 1224033 + -23.9   -3.0771   ATGAGACAAACGGGA     CGGCGGGCGGCGG-GC CGC GCGCCGTCGCCCGCCG     GTTTCTCGTTTCGCC
    leuA-2   6 100  51 1193122 .. 1193151 + -22.9   -4.8622   GCCGCGAATGAACGA       CGCCCCGCG-GGCC GAA GGCCGCGCGGGGCG       TTTTTGCTTGCGCCG
 BTH_I1033   8  59 357 1175827 .. 1175854 +  -8.2  -3.17723   CATTTCCTGATCGTC        GCCCGGCCGGGC GCCT GCCCAGAAGGGC         TTCCATTCGACGTCG
 BTH_I1006   9  81 169 1143949 .. 1143968 +  -9.2  -4.30719   CGTTTCGCGAGCGGT            TGTCGCGC CGCG GCGCGTCA             TTTCTTCTCGGGCAG
 BTH_I1001   7  60 289 1139157 .. 1139175 +  -9.5  -3.06162   CGCGTACGCAAGGTA             CGTGCGC CCCGC GCGCGCG             TATTCGGCTGGGGTG
 BTH_I0992   8  69 151 1131022 .. 1131057 +  -8.8  -3.91144   ATCGGAGCGTCGCGT    GGCGCAGTGTCGTTCA GCGC TGCTCGGCGCAGCGCC     TTTCTCGCATGTCGC
 BTH_I0981   4 100  54 1114863 .. 1114886 + -13.8  -4.85782   AACCGATGAGACGAG          GGGCGGACGC GCAG GCATCCGCCC           TTTCTTTTTGCGCAG
 BTH_I0975   6 100 146 1103994 .. 1104028 + -12.9  -4.66537   GCCAATCATCAAAAA    CCCCTCG-CCG-CCGCA CTG TGCGCACGGACGAGGGG    TTTTCTCTTGCCGCG
 BTH_I0972   7  66 167 1098951 .. 1098993 +  -6.1  -4.07568   CGCGCCGATGCGACC TTCGTCGCGGCGCGCTTGGC GGCG GCCGGCTTCGCCGCG-CGGG TTTTCGCGGCAGGGC
 BTH_I0969   3  63 184 1096379 .. 1096391 + -10.5  -3.08133   GCCGCGCACCGCATC                GCGGG CGA CCCGC                TTGCGTCACTGCATG
 BTH_I0960  10  84  99 1087332 .. 1087350 + -14.6  -3.30203   GAGCGCCGACCCGAA             CGCTTCGG CTT CCGAAGCG             TTCACTTCTTCATGG
 BTH_I0946   6  60 444 1071196 .. 1071228 +  -3.4  -4.07568   ACAGCCACGCGATCG     CGCCTGTC--GCCC AATACAC GGGCTCGGCGGGCG     TTTTCGCGACAAGGC
 BTH_I0907   6  57 231 1035046 .. 1035071 +  -7.5  -3.28924   GAAGCACCACGCAGT         GGCCCGCTTCG TTGA TGAAGCCGGTC          TTCTGCAGCACGATG
 BTH_I0901   6 100  55 1028839 .. 1028870 + -14.5  -4.35926   AACGTCGACGTCGAC      GGCGCCGG-TCGAT CTCGC ATCGGTCCGGCGCC      TTTTCCGTTTCGGCT
 BTH_I0897  10  69  54 1024977 .. 1025028 +  -4.2  -4.33621   GGTTCGAGCGGCAGA GGGCTGCACGGGTCGATACGACGGC ATC GCTGCCGTGTTCGCC-GCGCGGGCC TTTGTTGCTTCAGTG
 BTH_I0886   6  62 134 1013709 .. 1013720 +  -7.2  -3.71848   GCCGCCGAACACGTC                GGCG GGCG CGCC                 TTCTTCCTCGACGCG
 BTH_I0883   3  57 276 1010323 .. 1010338 +    -6  -3.64703   AACAGGTGCTGGATG              CCGGCG TACA CGCCCG               TTTGGCTGCCGCCGA
       ppa   9 100  48 1003809 .. 1003838 + -17.9  -5.07652   GGTTGAGAGAAAAAA       CCGCGCGTGTCTCG TGA CGAGGC-CGCGCGG       TTTTGTTTTGCGCGC
 BTH_I0874   5 100  67  999374 ..  999394 + -15.4  -4.42238   GTGGAATCGAAAAAA            CGGCGGCC TCGAC GGCCGCCG            TTTTCGTTGGGGTGC
 BTH_I0862   6  79 102  982054 ..  982076 + -10.4  -4.07885   CCTGGATTGCGCGCG           CGGGCCGGCG GTG CGCCGCGCCG           TTTTCGCGCGAGCTC
 BTH_I0855   6  76 396  972881 ..  972935 + -14.3  -3.14132   CTTGCGCGGCGCGAG GTTCGCG-ACCATCACGGTCAGCTTG CCGA CGAGCTGCTCGGGCTGGTACGCGGAC TTGATGCCGGAGAAC
 BTH_I0846  10  57  44  961330 ..  961382 +  -8.9  -3.08471   GTCCGACGTGCGCCG CGCCGCACGCGGGCCGGCGGCGCC ATTCCC GCCGCGGCCGGCCGGA-TGAGGTG TTACGTCCAGTTCTG
 BTH_I0839   7  71  48  954413 ..  954463 +  -8.1  -4.07568   CGCGATCGGCAAGCG GGCCCGCGCGCG-GTGCTTG-CGGT GAT GCCGGCATGTTCTCGAGCGCGGCCC TTTTGGGCGCAGGCC
       lgt   7 100 306  944975 ..  944993 + -13.1  -4.66609   GCACGCAATGAAAAA             CGCCGGC GACGA GCCGGCG             TTTTTGCATCGACTG
 BTH_I0825  17  64 268  940462 ..  940490 +  -6.7  -3.86897   ATCGTCTGCGCGAGA       TAGGCGGCG-GC ATCGCC GCGCGCCGCGTA        TTTGTCGGCGATCGC
 BTH_I0825  17  64 345  940539 ..  940557 +  -5.3   -4.0825   CAACGTCTTGTCGAT            C-GCATGG CAGG CCATGCAG             TTCTTTCGTTGCGCA
    cobA-1   4 100 148  934677 ..  934695 + -13.1    -5.626   GCGAAACGAACGATG             CGCCGGC GATGA GCCGGCG             TTTTTTTATGCCGTC
 BTH_I0801   8  62 -31  916282 ..  916340 +   -11  -2.57647   TCGGCGCTAACGCTT GCGCG-CGC--CGGGGATCGCCGGTCGACC GGT GATCGGCCGGCT-TCGCCGCTGCGTCGCGC GTTCATCTCATCCGT
 BTH_I0798   7  62 109  913342 ..  913372 + -11.3  -2.57944   CATGCACGCGCATCG      GCAGGTGTTCGCTCG GCC CGA-CGAACACC-GC      GTTGATCTCCTCCTC
 BTH_I0793   4  82 300  911507 ..  911517 +  -6.8  -4.64766   GGCCCTTCTCGCTTA                 CCCT GAT AGGG                 TTTTTGCCGTGTCGC
 BTH_I0789   4  53 -50  906898 ..  906940 +  -2.7  -3.72576   GAGCAGCAGGCGGTG CCGACCGACG-GCCTCGGCA ATCCGC TGCCG-GGCGCGG-GGTCGA TTTCGTAGGCAGGCG
      nadC   6 100  92  896371 ..  896399 + -18.8  -5.26918   ATGAGCCAAAGGCGA        GGCCGCCGGCGC TTGAC GCGCGGGCGGCC        TTTTTTGTCGCGTAT
 BTH_I0766   7  69  48  883013 ..  883058 + -12.3  -3.07816   CAGGCGAGCACGTGT GGGGCTG-CCGGGCCGCGCGAG GCC CCCGCGCGGCCCGGTCCGGGGC TTCGGTCAGTGGCGG
 BTH_I0755   4 100 245  868692 ..  868713 + -17.3  -4.50627   GCGCGCAGCAAAAAA           GCCCGTCCG TTTC CGGACGGGC            TTTCTTTCATCGATC
 BTH_I0750   4  58 112  862034 ..  862081 + -10.5  -2.63723   CGCACAGCACCTGCA TGC-CCTGCGCG-GCGGGCGTCG CGAT CGACGCCGTCACGCACAGGTGCG CTTCGTTGATCGACA
 BTH_I0750   4  58 286  862208 ..  862239 +  -7.8  -3.30771   GACTGAAGCGCTTCG      CGCGCTGCGATGCG CGCA CGCGCGGCAGCACG       TTGTCGCCGATCTGC
 BTH_I0745   9 100   7  856511 ..  856551 + -24.2  -3.34398   TTCCCCTGATCGGCG CGTGAGTCCGGCGGGCGATG GCG CA-CGCCCGCCGGACTC-CG TCTTTGCCGCCGGGC
 BTH_I0737  11 100 159  848077 ..  848107 + -17.7  -5.26316   CAAGCGGCATGAAGA      CGCCTGCGG-ATGC CGCT GCATTCCGCAGGCG       TTTTTTGTCCGCTCG
 BTH_I0721   9  95 -42  831172 ..  831192 +  -8.1  -5.00616   CGCGGTCAACGTATT            CGGCGATCG CGT CGTGCGCCG            TTTTTTCGCGGCCGC
 BTH_I0718   5  57  59  828143 ..  828155 +  -6.9  -3.53012   CGGCTGAGCCGTGCG                TGCCG GAA CGGCG                TTTCCCGGGAGCGGA
 BTH_I0714   7  71  -9  823313 ..  823357 + -14.3  -2.76468   TCGGCTGAAGTCGCG CGGCGCGTGACGCGATGCGG AGACGC CCGTGT-GCGTCGCGCGGCG TCCTGTTGCGTGATC
 BTH_I0708   4  58 461  818731 ..  818745 +  -3.5   -3.9461   CGGTGCGCATGCGGA              CGCAGC ATCT GC-GCG               TTCTTGTTGCCGAGG
 BTH_I0699   9  50 458  805579 ..  805594 +  -6.8  -3.03243   TTCGACTGCAGCTCG              CGG-CGG ATG CCGACCG              TCTTGCCCGGTCCGT
 BTH_I0687   4 100  63  793197 ..  793232 +   -19   -3.7941   GCGAGAATGACGGAA    GAAGCCCGCACGGCTC GCAA GCGCGGTGCGGGCTTC     TTGTTGTCGACGCTC
 BTH_I0669   5 100 198  768724 ..  768752 + -21.8  -3.60151   GGCTCCGATGACAAA        CGCCCGGTTCGC ATTAC GCGAACCGGGCG        TTCTCATTTGAAGCG
 BTH_I0654   4  63 169  754024 ..  754071 + -10.5  -3.06796   CGAGCGAAGCGGACG AGGCGGACGAAGCGCAGTGGCCG CGCA CGGC-GC-GCGGTTCGCCCGCCA TTCGCTCCCGTGGCC
 BTH_I0637   8  95 418  734437 ..  734465 + -11.8  -4.32046   GTAGTGAAGAGAGAA       GCCCCTGGTGATC GGTC GATT-CCAGGGGC        TTTGATTTTTGGGGA
 BTH_I0632   6  58  98  729359 ..  729374 +  -7.5  -3.32844   GCCCGACGCCCGACG              GCGGG CGCGGC CCCGC               TTCTCAGCTGCGCAG
 BTH_I0626   4  83  31  719129 ..  719186 + -14.8  -3.29626   GGGCGGCGATCGGCG CGGCGCGCGCCCGC-GCCGGAACGCTCAA CCG TTG-GCGG-CCGCCTGCGCGCTCGCGCCG TTCGTGTCCGTGTTC
 BTH_I0620  14  74 229  710750 ..  710780 + -10.3  -3.79113   CGTGCCCGGGCAATG      CGCTCGCGCGCCCG CGTT CGCTCGCGCG-GCG       TTCTTGTCGCCGGCT
 BTH_I0617   7 100 108  704706 ..  704729 +   -16  -4.34402   GGGATCGCAAACGAA          CAGGCGGTGC GCGA GCGCCGCCTG           TTTTCGTCTCGACGC
 BTH_I0613   5  68  27  700176 ..  700227 + -12.8  -2.66964   GGCGCGGCGGCGCGC CCGATTGCGCGGGCCGC-CGCGCGC ACG GCGCTCGCGCGGCTCGCCTCGTCGC TAGTCTCATCGCTCG
 BTH_I0606   5  71 187  691222 ..  691257 + -10.3   -3.6682   GCGCCATTGCCCGCC    GGCCGTC-CGCCGCCG CGTGC CTGCGGCTTGGCGGCC    TTTGCCTGCGTGCCG
 BTH_I0606   5  71 285  691320 ..  691353 +  -9.4  -3.74693   CGCCTGCGGCTGGCT     CGCCGCGCGCGGTG CGCGAT TGCCGCGGCCGGCG      TTTCCTGCGCTACCG
 BTH_I0601   6  91  99  686159 ..  686184 + -16.9  -3.44848   TGATTGATCGCAAGG         CTGCGTCGCCG ATTT CGGTGACGCAG          TATTTCCTGCCGGAG
 BTH_I0595  11  60  29  680394 ..  680426 +  -7.6  -3.54424   GCCGGGCGACCGCGT     GCTGCGT-GCAAGCG GCGC CGCACGCGACGCGGC      TTTGCCCGGCTACGA
      gloA   8  95  27  662505 ..  662546 + -10.7  -4.83169   CCGCGGCGCCGCCGT GTCTCGGCGCGCGATGCGCT TTA AGCGTG-CGCGCGCCACGTC TTTTTCTCCACCAAT
 BTH_I0572   8  74  12  652619 ..  652637 + -11.6  -3.61178   TTGATGGAGCGGGGG             CGGGCGGC GGT GCCGCGCG             TTTCGGCTGGCTGAC
 BTH_I0547  12 100  50  623056 ..  623076 + -16.1   -5.4505   CGGCTGAGCGAAAGA            CGGGGTCCC GGC GGGGCCCCG            TTTTTTCTTGGAAAG
 BTH_I0542   5 100  43  617646 ..  617684 + -25.3  -2.57931   GGCGCGGGTTCGACG  CGCCGCGCG-GGCCGCGG CGGG CCGCGGCCGCGCGCGCCG   GTTCTCAGAGCTCGA
 BTH_I0526   5  64 351  597387 ..  597399 +  -9.1  -3.40403   ATCGTGCGCACGTTC                CGCTC GGC GAGCG                TTCTGATCAGGCCGC
 BTH_I0519   3  57 -39  587600 ..  587632 +    -9  -3.14132   GCAGGGCTATTACAT     CGGGCGGCC-CGTGC CGTG GCGCGAGGCGGCGCG      TTCGTAGCGCCGCGC
 BTH_I0502   8  86  27  558035 ..  558083 + -15.2  -3.54543   GGGCGTTCGGTCGAT CGAT-CCGTCGCCGGCGTCGACC GTTC GGGCGAGGCCGGCGATGGCGGCG TTTGGGGCGATGCGT
    purU-1   5 100  95  548926 ..  548957 +   -26  -3.69618   GCGCGACGGCAAAAG      GAAGGCCGCGTCCG ATGA CGGACGCGGCCTTC       TCTTTTGGGGTTGGC
 BTH_I0480   7  78  45  533951 ..  533991 + -13.2  -3.53012   GACGCAAGCGGATGG CGCCGCATGTGCGGCACGG CGCG CCGCGA-GCGCGTGCGGCG  TTTAGCGGCGGCGCG
 BTH_I0470   6  65  35  524642 ..  524690 +  -7.4  -3.73756   GTCGTCGCCCTCCGC CCGCGCGCGGTG-A-C-GGCGGC CGATTC GCCGCCCGATTCGCCGCCCGCCG TATTTTCCTCACATC
 BTH_I0458  18 100 179  510034 ..  510075 + -20.1  -3.11786   CGGCGCGCCGCGGAT CGCGCGTCGCAC-CGGCCGT TGC GCGGCGGCGTGCGCCGCGCG TGTGTCTTGCGTCTG
 BTH_I0450  10 100  64  500113 ..  500135 + -17.8   -5.4505   GGCCGGCATGGAAAA           CGGCTTGCGA ATA TCGCAAGCCG           TTTTTTCTTGGGCGC
 BTH_I0421   7  70 -23  467373 ..  467389 + -11.5  -3.40775   ATGCTCGATCTTTAT              CGCGCGG CGC TCGCGCG              TGTTTGAGTGCGCGT
      ptsI   5  75  66  460840 ..  460865 +  -4.5  -4.62069   GGCAGGAGCCGGGTA         TGGGGCACGCG CGAT CGCGCGCCAGA          TTTTTGCGCTAACGG
 BTH_I0403   8 100  47  449114 ..  449152 +  -3.7  -5.50499   CGGAAGTGAAAGTTC   CTTCGCAAGAACGGGCG CTAAT CGCCGGATTTTGCGGGA   TTTTTTTGACTATCC
 BTH_I0367   1  93  18  409868 ..  409901 + -18.1  -3.62597   GAGTGCGCGCGGCCG     CGCTCGCGCGCGACGG TGG CTGCCGCGCGCG-GCG     TTATTGCGCGGTGGG
 BTH_I0356   8 100  33  396602 ..  396618 + -10.8  -4.89729   TCAGGCACCCGAAAA              GCCCGC ATCGC GCGGGC              TTTTTGCATTTTGTG
 BTH_I0351   3  53  17  391824 ..  391870 +  -8.5  -2.57132   GGGTCGATGAACGCC GCGCGCCGGCCGGCTCAGCCCG CCTT CGCCCTGGGCTTGCGGG-GCGC CTTCTCGAACAGGCG
 BTH_I0347   2  58 107  386254 ..  386276 + -10.4  -2.52464   CGATCCGGGTGCGGT           CCGCGTGCCG CGG CGGCCGGCGG           TCGATTGCCGCCGCC
 BTH_I0336   7  91  65  373503 ..  373520 +  -9.8   -4.7373   GCATCGCGCAAAAAA             GCCGGG ACGTCG CCCGGC              TTTTTGCTGGCATGC
 BTH_I0322   3  50  19  353675 ..  353685 +  -2.4  -3.61398   GCGTGACATCGGCGG                 CGCG CGG CGGG                 TTCTTGCCGCGCGAA
 BTH_I0316   5  76 -46  347956 ..  347984 + -13.8  -3.14211   GCGACGGCGATGCAC       AGGCGGCCGGCGC GCTT GCGCCGG-CGCCG        TTCGTGACGGCCGCT
 BTH_I0310   7 100 156  343857 ..  343882 + -10.5  -5.96521   ATTCTCATTCGATAC         GCCGTTC-GCCT GTC AGGTTGAACGGC         TTTTTTTTGGTTCAT
 BTH_I0295   6  62 272  329490 ..  329504 +  -5.6   -3.8594   GCGGGTGTGCGCCTT               GGCCGT GTA AAGGCC               TTTCGTGTAGGTGTT
 BTH_I0287   9  93 245  322045 ..  322095 + -18.2   -3.2218   TTCGTCGTTGACGAT GTGCGTGTCCGCGTCGGCGAAC ACGTACA GCTCGCCGCCGCGCGCGCGCAC TTCCTGCATGTTCGA
 BTH_I0275   9  75 278  310509 ..  310539 + -14.8  -2.78384   CGTCGGCACGTCGCG       CGACATTCGGTGTG CAT CGCATCGGATGTCG       TCTGATGCGCGACGC
 BTH_I0265   4  88 475  299343 ..  299371 + -15.4  -3.35867   GAAACGGGTCAGAAC       GCGATCGTCGTGC GTAC GC-CGACGATCGC        TTCATTGCCGATTCG
 BTH_I0260   4  95  32  293650 ..  293669 + -12.1   -4.4078   CGGCAGCAATGAAAA            GGCCCGC GCAAAA GCGGGCC             TTTTCGTTGCGGCGC
 BTH_I0235   5  63 397  270185 ..  270242 +    -4  -4.19238   ACGTCGGCGGCGCGT TCGTCGAGGACCCGGTGCGGGTGCTGCGC GTC GCGC-GC-TTCGCCGCGCG-CTTCGCCGA TTTTGCGGTTGCGCC
 BTH_I0225   6 100 177  259692 ..  259724 + -23.5   -2.7094   ACAGCGCGGGGGTAG      CGTTGCCGGCACGCT TTC GGCGTGCCGGCAGCG      GTTGTCTGCATGCAC
 BTH_I0225   6 100 420  259935 ..  259948 +  -9.5   -5.1675   CCGATCGAAGCAAAA               GCGCC CGAG GGCGC                TTTTTTCATGGGTGG
 BTH_I0206   5  69 143  240265 ..  240280 +  -3.2  -4.57073   GACTTGCAGGATCGT              CGGC AACGACAC GCCG               TTTTTCGCCGCCGTC
 BTH_I0194   7  79 149  228688 ..  228729 + -14.5  -3.01712   CCGGACGCGCGTCGC GCAGCGGACCCGTCCGACGA TTG TCGTTGCG-GGGTCTGCTGC TGTTGCGCGGACGCG
 BTH_I0190   5  62 356  222836 ..  222870 + -10.7  -3.02511   CGCGTATCACGTGTA    CGAAGC--CGCGCGCCG GCA CGGCGTGCGCCGCATCG    TGTTCGCGAGCTCGA
 BTH_I0178  12  93 417  209720 ..  209734 +  -2.8  -5.28942   GGCGCGAACAATCCG               ACGAAA CGC TTTCGG               TTTTTCTTTCCGGTC
 BTH_I0163   6 100 342  195307 ..  195336 + -19.3  -4.36914   CGCGGAAAAACGAAA       GACGGGCAGCCCC GCGA GGGACTGCCCGTC        TTTTCTCGAGCAACG
 BTH_I0153   8  93 237  185756 ..  185807 + -17.3  -3.61398   CGTCGCTCAGCGGTT CGCCGTCGCG-GCGCCGCG-CTG CTTCGCGC CGGCCGCCGCGCCCGCGGCGGCG TTCTTGACGAGCGCC
 BTH_I0141   1  80  96  171121 ..  171137 + -15.1   -3.0792   CGATACTCAAAAAAA              GCGGCGC ATC GCGCCGC              TTCGATCAACTCTTC
 BTH_I0124  13 100  78  153172 ..  153196 + -18.6  -4.42238   CCGCCAAAAGCAAAA          GCGCGGGCTC GTCGA GAGCCCGCGC          TTTTGCTTGGGGTGG
 BTH_I0116   8  65 406  146147 ..  146158 +  -2.2  -4.38712   CCGCTTTGCTGCTAT                CGACC GTC GG-CG                TTTTGTGCAACTCGC
 BTH_I0107   1  37 135  124826 ..  124862 +  -2.2  -2.52676   CAGGCGGCGAGCCTC   G-GTTCGACTGCGGC-CG GAT CGAGCAGCAGTAGGGCGC   TGGGTTCGAAAGCTC
 BTH_I0103   4 100 183  120988 ..  121014 +   -21  -3.34962   AATTAGTCTGCGCTA         GACGATGCGCCT CAA AGGCGCATCGTC         TTATGCCGTATCCAC
    gshA-1   9  88  41   93439 ..   93485 + -14.4  -3.91897   GCGTCGAGGAAGTCG CGCGCGTTGCATGCGTCGGCG GTGATG CGCAG-CGTTTGCAGCGCGCG TTTCTCGATGCGGCG
 BTH_I0069  11  84  60   74849 ..   74890 + -17.3  -2.76696   CGCATGCGACGCGCG CGA-CGCGGCGCGGCGCG GGGCGAG CGCGTCGCGCCGCAATCG GTTCTTCGAGCGGCG
 BTH_I0064   6  63  41   72024 ..   72036 + -10.5  -3.05384   GCCCGATCGATCCGC                CGCGC TCG GCGCG                TTGCGTCACGGCGCC
 BTH_I0056   5 100  44   61455 ..   61476 + -11.5  -5.71712   TGGGGAGATTCAAAA           GCGCTCGGG CGAT TCCGGGCGC            TTTTTTTCTGTGAGG
 BTH_I0044   8  65 111   49310 ..   49327 +  -9.1  -3.53012   GCTCGCCCCGTCGTT             CGCCGGCG TCA CGCCG-CG             TTTGCGCCGCCGCCC
 BTH_I0018   4  51 116   20283 ..   20336 +  -8.1  -2.75183   CGTCGACGTTGATGC CGGCGGT-GCCGGCGAATCGCCGGT GCGACG ACCGGCAGTTC-CCGGCCGGCCCCG TCATTGCGTGGGCGT
 BTH_I0004   7 100  25    5759 ..    5776 + -12.7  -5.79595   TTCGCGAACAAAAAA             CCCGCTG GTTT CAGCGGG              TTTTTTCTTTTCGGC

SUMMARY

1028 putative operon ends contain 5750 possible terminators.
Percent operon ends hit by terminators of confidence >= x:
	x	#>=x	hits>=x	%hits>=x
	100	260	219	209	20 %
	99	260	219	209	20
	98	260	219	209	20
	97	260	219	209	20
	96	260	219	209	20
	95	281	233	222	22
	94	281	233	222	22
	93	326	273	255	25
	92	326	273	255	25
	91	347	290	267	26
	90	356	297	272	26
	89	371	306	278	27
	88	386	317	288	28
	87	392	321	291	28
	86	409	333	301	29
	85	418	339	304	30
	84	443	355	317	31
	83	449	359	319	31
	82	457	366	323	31
	81	477	379	334	32
	80	508	404	354	34
	79	523	416	364	35
	78	547	435	376	37
	77	572	450	384	37
	76	592	469	395	38
	75	624	495	412	40
	74	656	519	431	42
	73	681	537	438	43
	72	716	563	451	44
	71	767	599	473	46
	70	793	618	481	47
	69	834	652	499	49
	68	888	697	517	50
	67	924	721	528	51
	66	971	760	547	53
	65	1049	813	567	55
	64	1121	866	594	58
	63	1166	903	613	60
	62	1262	979	645	63
	61	1265	982	647	63
	60	1402	1093	686	67
	59	1478	1143	709	69
	58	1611	1237	742	72
	57	1772	1351	780	76
	56	1854	1408	794	77
	55	2089	1568	830	81
	54	2180	1639	844	82
	53	2398	1794	873	85
	52	2438	1817	874	85
	51	2725	2007	898	87
	50	2866	2101	910	89
	49	3131	2272	931	91
	48	3246	2341	938	91
	47	3644	2598	952	93
	46	3758	2658	953	93
	45	4167	2925	974	95
	44	4403	3075	979	95
	43	4692	3253	991	96
	42	4954	3430	995	97
	41	5174	3572	1000	97
	40	5374	3702	1004	98
	39	5517	3791	1008	98
	38	5721	3934	1013	99
	37	5750	3954	1014	99
	36	5750	3954	1014	99
	35	5750	3954	1014	99
	34	5750	3954	1014	99
	33	5750	3954	1014	99
	32	5750	3954	1014	99
	31	5750	3954	1014	99
	30	5750	3954	1014	99
	29	5750	3954	1014	99
	28	5750	3954	1014	99
	27	5750	3954	1014	99
	26	5750	3954	1014	99
	25	5750	3954	1014	99
	24	5750	3954	1014	99
	23	5750	3954	1014	99
	22	5750	3954	1014	99
	21	5750	3954	1014	99
	20	5750	3954	1014	99
	19	5750	3954	1014	99
	18	5750	3954	1014	99
	17	5750	3954	1014	99
	16	5750	3954	1014	99
	15	5750	3954	1014	99
	14	5750	3954	1014	99
	13	5750	3954	1014	99
	12	5750	3954	1014	99
	11	5750	3954	1014	99
	10	5750	3954	1014	99
	9	5750	3954	1014	99
	8	5750	3954	1014	99
	7	5750	3954	1014	99
	6	5750	3954	1014	99
	5	5750	3954	1014	99
	4	5750	3954	1014	99
	3	5750	3954	1014	99
	2	5750	3954	1014	99
	1	5750	3954	1014	99
	0	5750	3954	1014	99
