# Supplementary material for: Rapid, accurate, computational discovery of Rho-independent transcription terminators illuminates their relationship to DNA uptake
Source: Genome Biol. 2007 Feb 21;8(2):R22. doi: 10.1186/gb-2007-8-2-r22 (PMC1852404; doi:10.1186/gb-2007-8-2-r22)
Supplement: Additional data file 2 — As described in the text, the entire robust tail-to-tail region is searched; if the region is less than 500 nt, then the 500 nt downstream of the stop codon is searched (stopping if a gene start is encountered). In the case of ties, all terminators with the high score are output. [file gb-2007-8-2-r22-S2.zip › Burkholderia_xenovorans_LB400.ttperf]

 Bxe_A4459   5 100  49    5861 ..    5883 - -15.6  -5.27938   ATTCTGAAAGAAAAA           CGGCCACCTC ATA AAGGTGGCCG           CAGACTGCTGACCAA
 Bxe_A4453   9  83 198   14193 ..   14226 - -14.5  -3.01831   GCTTTAAAAACAGCA     CGGCGGGGCAGCCCGC TTC GCGGGCTGCAAC-CCG     TAAAAGCTCACCCAA
 Bxe_A4442   8  59  20   26375 ..   26387 -  -4.7  -3.90588   CAGCGGCGAATCAAA                CCCGG GCG CCGCG                TAACGGATCGCGCAG
 Bxe_A4433   1  49 179   36892 ..   36906 -  -5.6  -3.03007   AATATCTCGGCAATA               TCGACG TGA CGGCGA               AGTGATCCGGGGCGC
 Bxe_A4423  12  64   1   52536 ..   52546 -  -2.4  -4.41348   CGCTCGCCAAAGAAA                 GAGC CGG GCGC                 TTAGCGTCGGCGGCC
 Bxe_A4408   5  66  87   71128 ..   71144 - -10.9  -2.62616   TCAGTTGGTAGAGCA              GCGGATT GAA AATCCGC              GTGTCGATGGTTCGA
 Bxe_A4402   5  87  63   75202 ..   75231 - -14.9  -3.35849   CGCAGTAAATGAACA       GGGGGCGCTCCGT GATG ATGGTGCGCCCCC        TTCGGCTTGTGTAGC
 Bxe_A4392   9  66 369   87063 ..   87085 - -10.6  -3.12749   TCAAGAACTGGAAGA           GCAACCAGAA GAA TTCGGGTTGC           CTGCCGGAAGAGCGC
 Bxe_A4381  11 100  84   98955 ..   98980 - -19.1  -4.58773   GTGAGCAAATGAAAA         CGGGCTGCCTT GGTA AAGGCAGCCCG          TTTTTTATGCGGATC
 Bxe_A4359   3  63  44  123391 ..  123405 -  -8.5  -3.18264   GGCGCGATGCAGGAA               GGGCC GCTTT GGCCC               GTTTGAGTGCGCGCC
 Bxe_A4331   4  48 278  156855 ..  156875 -    -6  -2.64616   GGCTGATCGATACCA            CCGGCTCG CCGCT CGCGCCGA            CTTACTACGTGATGG
 Bxe_A4325   7 100  56  163959 ..  163984 - -21.9  -3.83561   GCCCGGCAAAAAAAT         CGGCGAGCCGG TTGC CCGGCTCGCCG          CCCCCTTCGACGCTT
 Bxe_A4319  11  52 337  171220 ..  171253 -  -2.9   -3.6502   GACTGCGGAGGTAAA     CGCAGCATTGGCGCC TCAC GGCATGAAGGCGGCG      GCGGTCAACATCCAC
 Bxe_A4319  11  52 118  171460 ..  171472 -  -3.3  -3.68619   GGCAATCGAGCCAAA                GACCA GCA CGGCC                GTTGACTACACGAAG
 Bxe_A4314  10 100  21  174723 ..  174741 - -17.4  -4.08557   GTCCGCAAACAACAA             GGGCCGCG TCG CGCGGCCC             TTGTTGTTTGCCTGC
 Bxe_A4305   6  57 188  182332 ..  182349 -  -4.1  -3.86897   CGGACGGCGTAGAAA             TGGAGAC GGAA GTCTTCA              ACAATGGCCGCGGTT
 Bxe_A4296   3  45 288  192279 ..  192293 -  -3.4  -3.20382   CCGGATACCGACGAA               GCCGGC GCA ACCCGC               ATTGCCGGGAAGATC
 Bxe_A4290   2 100  55  199681 ..  199710 - -17.9  -4.87133   ATCGGGCAAAGAAAA       TGCCGCTGCGGGA TCGC TCCCGAAGCGGCA        TCTATTCACGCATGT
 Bxe_A4276   6  47  14  219986 ..  219996 -  -2.4  -3.57441   AACGCACAACCACAA                 CGCG TCG CGCC                 TGGGTGCATCACCTC
 Bxe_A4266   7 100  41  228857 ..  228883 - -18.1  -4.93365   CTTCACAAGTAAAAA         GGCTGCCTCGT GGAAA ACGAGGCAGCC         TTTTTTATCGCGCGT
 Bxe_A4260   8  70 110  235693 ..  235724 -  -5.1  -4.41616   ACCGCGGCAAAGAAA      GTAGGTGCCGCCCC GCACA GGGGCAAC-CCTAA      TAAACCACAAAAACC
 Bxe_A4228   5  62 274  270317 ..  270327 -  -2.4  -4.36914   GCTTCGGCGAGAAAA                 CGCC CGT GGAG                 TTGATTTCGGCGCTT
 Bxe_A4215   7  62 306  281257 ..  281269 - -10.5  -2.52987   CCAAGACCCAGGAAG                CGCGC GAG GCGCG                GCAAGGAGTAGAGAA
 Bxe_A4210   6  82 256  285006 ..  285024 - -10.3  -4.13014   GTCAGATTGGGAAAA             GCCTGCA TGTGT TGCAGGC             TTTTCTCTTTGGGCG
 Bxe_A4206   3  58 439  288324 ..  288338 -  -5.6  -3.76224   TCGGCATCGACGAAA               CGGCGA AGA TCGTCG               TGATCTATCTCGCCT
 Bxe_A4194   8 100  74  302945 ..  302971 - -12.3  -4.67942   GTGAACAAATGAAAA         CGCCGGCGT TGGGACGTG ACGCCGGCG         TGTGCGTGAAGCGAG
 Bxe_A4183  12  80  42  314893 ..  314919 - -14.5  -2.71144   CACGTCTTCGAATGA         GAAACGCCGCC TTATG GGCGGCATTTC         TTTTTCAGCCTTGAT
 Bxe_A4175   4  53 281  321345 ..  321355 -  -6.8  -2.87132   CTTGCCGGCCAGATA                 CGTG ATT CACG                 CAGTGGGTCCGCGCT
 Bxe_A4166   1  38 142  330221 ..  330238 -  -2.5  -2.52543   ACTGGCTGTAACGCA             GTCTGGC CTGC GCCGGCC              GGCAACCCCGCATGT
 Bxe_A4160   5  56 372  334500 ..  334510 -  -8.2  -3.01791   ACTCGGCCCGGAAGA                 CGCG AAG CGCG                 TGCAGGTGCTGTTCG
 Bxe_A4160   5  56 267  334572 ..  334615 -  -8.1  -3.01712   CTTGCTCGCGCAATA CGTGCCGGCGTTCAACCCGAC GTTC GTCGGCTTGCG-GCCGGC-CG ATCAGGCGCAACTCA
 Bxe_A4157   8  88 312  338026 ..  338047 - -13.7  -3.68936   CACGAACGGCAATAA           CGCGACGCC GCTC GACGTCGCG            GAAAATCCGAAGAAG
 Bxe_A4150   7 100  40  348709 ..  348732 - -14.6  -5.60993   CCGCGCACAAAAAAA          CGGCACCTCG AATT CAAGGTGCCG           TCCGTTTCTTCCACC
 Bxe_A4143   1  39 215  354578 ..  354607 -  -3.5  -2.52464   GCGTTGCGCAATCGA       GTGAGAGTGAGCCG TTG CGG-TCACTCCAGC       CGCGCGGCTGCGGTG
 Bxe_A4140   5 100  34  357431 ..  357450 - -13.6   -5.1861   GGCAGGATGAAAAAA            GGGCACTC CGCG GAGTGCCC             TTTTTGCTCTCTGAG
 Bxe_A4136   3 100  39  360465 ..  360488 -   -16  -5.47399   CGAAGTCTAAAAAAA          CGGCGAGACC TTTC GGCCTCGCCG           TTTTTTTTTGCCGCA
 Bxe_A4127   7  76 263  369595 ..  369615 - -13.9  -2.83522   AGCCGCCGACGAAAC            CGCGCTCGC CGA GCGTGCGCG            CGCCTTCGGCGGCGA
 Bxe_A4111   5 100  10  384830 ..  384860 - -19.1  -2.94099   TGGGTTGATGACAGA      TGGCGGCGGCCGGA TCAT TCCGGC-GCCGCCA       TTTTGCCAACTAGGG
 Bxe_A4105   2  67  91  392923 ..  392940 -  -9.8  -3.37959   GAACGTGAACACCAA             CCCCGC CTTCGT GCGGGG              TTTTTTCTATCCGCT
 Bxe_A4096   4 100  49  403334 ..  403361 -   -20  -3.70902   TGTTCCACACGCAAA        GCTCAGGGCATC GGTC GATGCCCTGAGC         TTCGGTTGCTCACGT
 Bxe_A4081   3  44  34  420283 ..  420294 -  -2.2  -3.18383   ACGCTCATCCACTAA                CGACG TGG CG-CG                TTTGGGCCGGCGGCA
 Bxe_A4063   2 100   2  441360 ..  441412 - -19.9  -3.90588   CATCCCGGAAGGAAA CCGCGC-GCTCGAC-CGTGCCGC-CG GTTT CGTGCGGCGCGCGACGAGCCGCGCGG CTCAGCCGTCGAGCG
 Bxe_A4060  10  83 -37  444676 ..  444704 -  -4.6  -5.03945   GAACAATCAGAAAAA       CGTTTCG-ATCAC TTCC GTGACCCGATACG        CCGGATCGACCACCA
 Bxe_A4056   3  56 140  448844 ..  448865 -  -7.1  -3.29144   GTACTTCGGCGAGAA           CCCGCCGGC GCGC GCCTGCGTG            GTTTCTTCGATGGTG
 Bxe_A4034   6  59 273  477196 ..  477207 -  -2.2  -4.25104   TGCGTGTGACGAAAA                GCCT GATG AAGC                 GCGCGAGCTACCAGG
 Bxe_A4031   6  54 208  482023 ..  482040 -  -4.1  -3.78775   CGGGCGACGACGAAA             CGATCAC CTCG GCGATCA              TCGCGCTCGCGCACT
 Bxe_A4028  12  83 168  484377 ..  484389 -  -7.7  -4.62069   CGCCGAGTTGAAAAA                GTTGG AGG CCAAC                GGTTATCAGCCGTCG
 Bxe_A4020   4  48 180  495081 ..  495096 -  -5.4  -3.01712   GCCGGTGGCGGAATA              CGTGCGC GTC GCGCA-G              ATCGTGGCAGCCAGC
 Bxe_A4016  12  89  31  498601 ..  498633 - -16.4  -3.32343   GGCAGAGTGTGAGAA      GCCGGCGCTTCA GTTTGAAGT TGAAGCGCCGGC      TTCAAGGCGCGAGGT
 Bxe_A4005   7 100   1  511104 ..  511140 - -22.5  -3.02043   AAGCCGCCTGGAACA    GGATGGCGGTTTGCC TCGCAAC GGCAAACCGCCATCC    TCACTTCGACCTGGC
 Bxe_A3993   3 100  34  523828 ..  523851 - -16.8  -4.35524   GCGGTAAACGCAAAA          GGCCGGTTCA ATCA TGAACCGGCC           TTTTTTGTTGCGAGG
 Bxe_A3982   5  87  28  537577 ..  537609 - -14.9  -3.21099   GTGCTTCATCACTAA     CGCCGCGGCGGCCT GAATCG AAGC-GCCGCGGCG      TTCAGTCCTACTGTG
 Bxe_A3958   6  58 288  570438 ..  570475 -  -8.4  -2.81966   TGAAAGCGTATTAGA  CGCT-GCGGGCGGACGGC GCAG GCC-TCGCCCCGCCAGCG   TTTCAGCCACGAAGA
 Bxe_A3948   7  67 201  579768 ..  579784 -  -9.5  -3.38326   GATAAGTGGAATCAA              CCAAGAA GAG TTCTTGG              CTTATAAGCTCACAA
 Bxe_A3943   5  61 126  586353 ..  586369 -  -9.5  -2.81186   AAAAGGTAGGAAGTA              TGAAACC TAA GGTTTCA              TTTTTTGGTACTTTT
 Bxe_A3935   8  71  34  592898 ..  592949 -  -7.4  -4.19817   CGTAGTGATCTAAAA GCTTGTCAGAC-CGCGCGGCGTGCGG TTAG CCGG-CGCCGCGCGGGTTTG--AAGC TTCAACGCATCAGAG
 Bxe_A3908   8  59  69  618585 ..  618600 -  -4.6  -3.89346   CCGGCAGGCCACAAA              CCGTAG CCCG CAACGG               CACCCCGCAACGGCA
 Bxe_A3898   5  91  52  628605 ..  628633 -  -4.5  -5.60993   CGCGCGATAAAAAAA        CGGGGAAGCCA TTTATCG TGGCTTTCCTG        TTTTTCTATTTGCGG
 Bxe_A3890   3  70 351  639639 ..  639653 -  -4.9  -4.47786   AAGTAGGCAAAGAAA               GCGGC TTTAC ACCGC               CAGCTCATAAGCGGG
 Bxe_A3887   6  53 271  642089 ..  642099 -  -8.2  -2.62735   AGACCGTTCAGACGA                 GCGC GTA GCGC                 GAGGCGGGAAGTATG
 Bxe_A3883   9  56  55  648545 ..  648564 -  -2.7   -3.9461   GCGTTTGAAGAACAA            CGGCAGA AATTAG CCAGCCG             GCACGAGGCGCTCAA
 Bxe_A3878   3  53  57  653477 ..  653488 -  -4.4  -3.53012   TGCCGGTTTTTCAAA                TAGC CGCC GCTA                 TTCGCCGCTATTTGC
 Bxe_A3859   8  69  37  678709 ..  678736 -  -8.4  -3.64703   CGGCGGCGACGCAAA        CCGGCCACGGC GGAGGAA GCCGC-GCCGG        ATTGATCCGGCACGC
 Bxe_A3856   8  58 219  681927 ..  681956 -  -9.1  -2.78384   CTCGTCGGCATTACA       CGGGGCGACGCCG CGAA CAGCGCCGCCATG        TCGCTTCAGGCGCCG
 Bxe_A3848   1  41 188  694486 ..  694496 -  -2.4  -3.07013   GATTCGTTGAATACA                 GCGC GCA GCGG                 GTGAAATCTGCGCAT
 Bxe_A3845   1  60  15  698558 ..  698584 -  -8.7  -3.10344   CGCGCATCGAACACA        CCTT-CGGCTCG CGGC CGGGCCGCAAGG         CCACTGCATCATCAT
 Bxe_A3836   6  56   7  708845 ..  708865 -  -4.6  -3.73402   AGAGCCGCCATGAAA           GCGCGGGCG GCGA CGGCCG-GC            ATACCGCTAACTGGC
 Bxe_A3830   4  49 152  714578 ..  714588 -  -3.2  -3.59698   TCATGTCACAGATAA                 GTCG CGA CAAC                 CGCAAAGCATCTCGT
 Bxe_A3824   1  49 102  723221 ..  723271 -  -6.1  -2.78816   CGAGCGTGCACGACA CGC-CGCGCGTTCCT-C-CGGCCG TGATCC CGGTGGAGTAGGTACGCGCGTGCG TGGCTGGATCGTCAG
 Bxe_A3814  19 100  92  730983 ..  730999 - -13.7  -5.60993   CTTCCCATAAAAAAA              CCCGCAG ACA CTGCGGG              TTTTTTTATGGGCGC
 Bxe_A3805   3  66  81  739455 ..  739471 - -10.8  -3.06183   GCCACGCGGATCGAA              CCGGCC AACCA GGCCGG              CCAGGCGGGTCAGGT
 Bxe_A3794   2  56   6  754862 ..  754875 -  -4.5    -3.737   TAAGCGCGCAGCAAA               CCCAT CTTG ACGGG                TCGGGTTAGTCGACG
 Bxe_A3790   7  72 307  760856 ..  760866 -  -4.6  -4.67353   CCATCTACCGAAAAA                 GGGA TTG CCCC                 GGACGAAATATGGCT
 Bxe_A3779   0 NONE
 Bxe_A3768   4  54 456  783476 ..  783486 -  -8.2  -2.70932   TGCGTTCGTCAATGA                 GCCG GCG CGGC                 GATTGTTGGGATAAC
 Bxe_A3762   5  86 462  788210 ..  788226 -    -5  -5.24129   GTCCGGGACAAAAAA              GCGGCC TTCGT GGCCGG              TCCAATTTATTGGGA
 Bxe_A3757   4  83  71  791028 ..  791068 -  -7.6  -4.62336   ACGCCATCGCAAAAA CAGGAAAGCCATG-GGACG AATT CATCCACACGGCTTGACTG  GTAAGACAGTTGCTC
 Bxe_A3747   7  78 118  798461 ..  798473 -  -9.1  -4.21812   GCTCATCCAAAAGAA                TCGGC CGA GCCGA                ATGCGAGAGGCGTCG
 Bxe_A3734   5  51 385  810115 ..  810138 -  -2.2   -3.7511   GCGGGGACAACATAA          GCCGCGTGAA CATG TGCCCGCTGC           GATTTACGCACAGCA
 Bxe_A3719   4  54 294  827508 ..  827523 -  -6.1  -3.28924   GAGCGTCGGTCACAA              GGTGG CGGTGT CCACC               GGCGGTAACGAAAGT
 Bxe_A3713   7 100  20  832565 ..  832593 - -20.3   -2.6155   GGCCTGAAGAGTAAG        GGCCCGCGAACCG AAA CTGTTCGCGGGCC        TTGTTTTTTCAGGCT
 Bxe_A3697   1  68 132  851574 ..  851589 - -10.4  -3.28791   ATTGTTCGGCGACAA              GGCCAG AAGA CTGGCC               ATGAGCGGCGCGGCT
 Bxe_A3670   2  49 164  880365 ..  880384 -  -5.6  -3.12351   GCGTTGCAGATCGAA            GCGCTGGAC GCG GGCC-GCGC            GTTGCCCGCCGAAAG
 Bxe_A3649   6  71 455  899446 ..  899470 -  -7.8  -3.96148   TCCGGTGAGCACAAA          GCGGACGGTA ACGAG TACCGGCCAC          TCTCGCGCGACGCAT
 Bxe_A3641  13  64 472  916746 ..  916762 -  -9.4  -3.09234   ACAAATGTGAGGTAA              GGCGCA GCGTA TGCGCC              TGAAGTGTTCGAGGT
 Bxe_A3635   3  53  91  923003 ..  923019 -    -5  -3.53224   GACGGTGCCCGCAAA              GCGCGG ACATG CCGAGC              GGCGCTTGCTGGTCA
 Bxe_A3631   3 100  50  927508 ..  927525 - -12.7  -5.37593   GGTTAAATGAAAAAA             GCCACGG CGTG CCGTGGC              TTTTTCTATGGCTGC
 Bxe_A3625   4  62 248  932055 ..  932083 -  -2.3   -4.2828   GCGTAGCCATCAAAA        CACTCAGTGGCTT CCG ATGCCGCTGATTA        TTCGACACCCGAGTA
 Bxe_A3622   2  45 327  933910 ..  933924 -  -4.2  -3.04322   CGCAATTCTCGAATA               CGTGAG TGT CTCACT               GGAGCCGGTCTTGAT
 Bxe_A3613   3  62 -23  941736 ..  941782 -  -9.3  -3.01712   TTGCTGCTTGCAAGA CGCGCGCGCAGGCGGTAGCGCGC TCA GCCGGCTACCGC--GCGCTTGCG AACCGCTTTCTTAAC
 Bxe_A3595   5  87  26  960358 ..  960382 - -15.8  -2.87211   ATCTGTTCCCACATA          GCGAGCGCTT GGCCG AAGCGCTCGC          TATTCAAATCTTCCG
 Bxe_A3586   9  69 181  970992 ..  971013 - -10.8  -3.35597   CGCAGCGCGCAAACA           GGCGCGCA GGGAGG CGCGCGCC            AGTCAGAAAGCGCAG
 Bxe_A3568   6  59 388  992435 ..  992446 -  -2.2  -4.18197   ATCTGCGATCTAAAA                GCCA TGGT TGAC                 GGATGCGCCGCTTCG
 Bxe_A3564   2  52 212  995425 ..  995436 -    -3  -3.72893   GAGCCGTCGAGGAAA                TTGT TGGG ACAA                 CGCGCCGACCGAGAG
 Bxe_A3545   0 NONE
 Bxe_A3533   7  95  22 1028768 .. 1028797 - -14.4  -3.66178   GGCGCCAATGTGAAA       GGGTGGATTCCC TGAAAC GAGAATCCACCC        CTTTGTTTTTGCGTG
 Bxe_A3524   7 100  31 1041292 .. 1041323 -   -21  -3.53811   TCGATGTCCGGGAAA      GGGCACTGAACCAC GCCC GTGGTCCAGTGCCC       TGCAAAGTTCGGCCT
 Bxe_A3519   3  53 -77 1045782 .. 1045835 -  -4.7  -3.58037   CACGAATGGCCCAAA CGC-ACAGGCAAGGTAGGCGAACACC AGGTA GCTGTCCGCG-ACCTTGCC-GTAACG AGTGGTGACTCGACG
 Bxe_A3513   6  70 414 1049089 .. 1049104 -  -4.6  -4.47786   AATCATCGAAACAAA              CCGCTC CTTG GACCGG               TATCAGGAATTACCA
 Bxe_A3513   6  70 205 1049298 .. 1049313 -  -2.4  -4.84527   TCGACAGACGAAAAA              CCACGG TGGA CGGCGG               TCGACGTGAAGCTGG
 Bxe_A3496   1  49 284 1065168 .. 1065179 -  -5.8  -3.06261   GGCCAACTTCGAACA                TGCG CGTG CGCA                 CGGCGGCGAGAGCGT
 Bxe_A3483   8 100  38 1081467 .. 1081491 -  -7.9  -5.90981   GCACAGCAAAAAAAA         CGGCACGACT TTTAAG AG-CGTGCCG          TTTTTATTCGCGCCT
 Bxe_A3475   2  63 453 1092030 .. 1092044 -  -7.1   -3.6581   AGCAGTGGGAAAAGA               GCCAG GCGAG CTGGC               AGGCGTCGCGCGATG
 Bxe_A3462   4  49 307 1105887 .. 1105905 -  -5.8  -3.12351   TCGCCCGATAGCGAA             GCGGCGCG TCT CGTGGCGC             TGCTCAGCGGTTCCA
 Bxe_A3459   1  39   5 1108833 .. 1108849 -  -2.2  -2.71364   CGAGTCTTTCAATGA             CGC-GCA GGGT CGCTGCG              TCTCTCACCGCCAGG
 Bxe_A3447   6 100  23 1123140 .. 1123167 - -18.6  -4.57073   GATTGTGTTCAAAAA        GCCCCATGCATT GCAA AATGCATGGGGC         TTTTGCCTGGTGCGG
 Bxe_A3439  11  87  32 1131537 .. 1131555 - -13.1  -3.87815   GGTGATGGGCAGAAA             GCCGCGC TTCGT GCGCGGC             TTTTTTCATCGCAGG
 Bxe_A3429   3  74 337 1143501 .. 1143515 - -11.4  -3.54424   GCGCACGGTGTCAAA               CGCGAG CGC CTCGCG               GACACCGGCATCGGC
 Bxe_A3420   4  48 214 1152202 .. 1152228 -  -6.6  -2.52464   GTCGTGTTCAATCGA         GTCATTCGGG GTTTCGG CTCGAATGAC         TCTGACTCGATGGAG
 Bxe_A3408   1  49 286 1166639 .. 1166653 -  -3.5  -3.53761   GAACGCGCGCTGAAA               CTCGC GGACA ACGAG               ACGCTGAAGATTCGC
 Bxe_A3404   6  75 353 1170344 .. 1170383 -   -10  -3.63895   GTCAACGATGTGAAA  GGATATCTCGCCGC-GTGC GCC GCACCGAAGCGCGACATCC  TTCGTGCAGGACAAA
 Bxe_A3398   2  51 202 1178461 .. 1178484 -  -5.9  -3.22774   GATATGCACGATGAA          CTCGG-CGCG TGGAT CGCGACCGTG          AGCGCGGATATCGAC
 Bxe_A3394   7 100  93 1182650 .. 1182679 - -16.5  -5.63517   CGCTCAAATAAAAAA       CGGTGCGATACCC TTTC GGACATCGCACCG        ATACGCGCCTCTCGC
 Bxe_A3385   5  71 450 1190704 .. 1190737 -   -11  -3.20164   GCAGACCGAACTCAA     CGCGG-GGCCGGC GTTCCTGTT GCCGGCCGCCACG     CTCGACCGGATTCTG
 Bxe_A3381   8 100  20 1197201 .. 1197220 - -11.4  -5.29385   AAGCGAAGCAAAAAA            CGGCAAGG GAGA CCCTGCCG             TTTTTTCATTGCCGC
 Bxe_A3373   5  76  57 1205074 .. 1205116 - -11.8  -3.36073   CAGATGGGCGAAAGA CCGCAAGGGCGCGAATCGCA TGA TGCGGGACGCGCCCTTGTTG CATTGGCGCGTCCGG
 Bxe_A3362   0 NONE
 Bxe_A3354   6  54 402 1228948 .. 1228960 -  -6.2  -3.21099   CTTCGGCACGAGCAA                CGCG CCGAC CGCG                CAGAAGATGCGCGAC
 Bxe_A3354   6  54 353 1228966 .. 1229009 -    -6  -3.30124   GCCGACCGCGCAGAA GATGC-GCGACACGCTGGCG ATTTTG CGCGAGCGCG-CGCCGGATC TGCAGGTGGACGGCG
 Bxe_A3348   6  55 353 1233853 .. 1233881 -    -3  -3.90744   GTCCTTCGCAAAGAA        CCTCCGCGCGTG GAACT CACGACCGAAGA        GTTTTACACCGCGCC
 Bxe_A3343   3  49 265 1238103 .. 1238113 -  -4.6  -3.19192   TTCGACGGAATCGAA                 GCCG TGC CAGC                 AGGATTTCTGCCACC
 Bxe_A3336   5  66 176 1247539 .. 1247566 -  -2.7  -4.59773   GTGCAGGCGCAAAAA       TGGCCAGATGGCG CGCG CGCCGTC-GGC-A        CGATCCGTCGTCTGG
 Bxe_A3328   5  93  63 1259463 .. 1259482 - -13.6  -3.91897   CTGCTGATTGAGAAA            TGCGCTGC TTCG GCAGCGCA             TTTTTTTGTACGGCG
 Bxe_A3319   4  64 321 1269355 .. 1269367 - -10.5  -2.98823   GCTCGCGCAGAGACA                CGCCG ACG CGGCG                CTCAAGCTGCCGGCT
 Bxe_A3312  11 100  52 1276330 .. 1276355 - -20.5  -3.05384   TGCTTCCGGATTGAA         CGACACCCCGC TTCG GCGGGGTGTCG          TGCTTTTGGGGCGGT
 Bxe_A3294   8  68 343 1297741 .. 1297760 - -10.6  -3.18023   GCATCACCATGAAGA            GCGCGCGC CGCG GCGCGAGC             GTAGCAGCGAGGGGC
 Bxe_A3285   7  64  30 1312061 .. 1312073 - -10.5  -2.87501   TTCGACCAAAGACGA                CGCGC CGG GCGCG                CAAACCTCAAGCTGA
 Bxe_A3279   6  87  47 1317594 .. 1317616 - -14.8  -3.34398   CGTGGCCGTGAAATA           CGCCACGGCG ATC CGGCGTGGCG           TGGCGTGGCGTGGAG
 Bxe_A3272   6  51 189 1325148 .. 1325162 -  -4.2  -3.55622   CCGAAGGCGTCGAAA               CGGC GGAGCAG GCCG               CGCAACTCGAAGCGC
 Bxe_A3242   4  62  37 1354262 .. 1354277 -  -3.9  -4.16016   CGACGGCCGAAGAAA              CCGCG TTCCTG CGCGA               GCCCGGTTCGTCGTT
 Bxe_A3226   2  45 325 1369402 .. 1369414 -  -3.3  -3.25073   GTTTCAACACGAACA                TCGGC GTG GTCGA                CAAGCGTTTCTTCCA
 Bxe_A3198   2  43 332 1398055 .. 1398106 -  -3.1  -3.03159   GGAACTGCGGGAAGA GACCGGCTATACCGCGCGTGAG-TA TGTC TATCTCACACGC-ATTCACCCGATC ATCTCGTACTCGACC
 Bxe_A3188   5 100  87 1409235 .. 1409264 - -15.7  -3.63694   AGGTAGGTTGAAGAA       GCGCGAAACGGCA GGCA TGCCGGCTCGCGC        TTTTTTTGTTATTGC
 Bxe_A3178   8 100  64 1419654 .. 1419683 - -16.5  -5.24129   GTTCCGCATAAAAAA       CGAGGCACACACC ATGA AGCGTGTGCCTCG        TTTTTCATTGCGTCA
 Bxe_A3163   9 100  58 1443360 .. 1443399 - -19.2  -3.12351   GCTGGCCACAGGCAA  GCGCGCCGGTTCGGCG TGTCAGAG CGCCGTGCCGGCGCGC   GGCATCATCGCAATA
 Bxe_A3158   8  60 425 1447221 .. 1447256 -  -8.8  -3.08283   AGAAGTATCCGAAGA    CCACGCAGGCGCTCGC CAAT GCGATCGTGCGCGCGG     ATCATTGGCTGCAGA
 Bxe_A3154   3 100  65 1452018 .. 1452037 - -16.4  -5.60993   CGGCCCATAAAAAAA            CGGCGCCC GGAA GGGCGCCG             TTTTTACAAGCAAGT
 Bxe_A3147   9 100 210 1459620 .. 1459646 - -13.1  -5.36441   GGCCCAGACAAAAAA        GCCGTGGAGATG ACAC CATC-CCACGGC         TTTTTCCATTTTCTG
 Bxe_A3116   6  89 126 1486319 .. 1486344 - -16.1  -3.43217   TGGAAACGCAATGAA         GCCGGACGGCC ATAA GGACGTCCGGC          TTTTTTTACATCGCA
 Bxe_A3110   5  76   9 1498859 .. 1498871 -  -4.8  -4.82901   TCTGTGCCATAAAAA                TGGC TCTGT GCCA                TAGAATTTTCAGCGC
 Bxe_A3086   4  49 242 1513444 .. 1513456 -  -3.3  -3.54543   ATTGACGTGTGGAAA                CGCAA TTC TAGCG                CGGGGTGGAACACCC
 Bxe_A3074   3  58 388 1520139 .. 1520156 -  -6.9  -3.33696   CCGGCGTCCAACGAA             GCCGCAG TCAT CCGCGAC              CGGCACGCCGAGTTG
 Bxe_A3043   5  56  39 1546353 .. 1546367 -    -5  -3.63991   TATTACGCTGAACAA               CAGAAA TTC TTTCCG               CCGATTCGGGGACTG
 Bxe_A3037   3  49 124 1551429 .. 1551482 -  -6.5  -2.70932   GCTCGCCGCGAACGA GGCA-GCGCACGTCGAGCTCGACACC AGG AGTGGGGCGACCATCGTGCGCGTGCC CACCGGCTATGCGAG
 Bxe_A3027   1  41 160 1563473 .. 1563492 -  -2.7  -3.14132   GCTGGGCGTCATCAA            GGCCGGC GCGATT GCCGACA             TTCTCGTGGTGGACG
 Bxe_A3018   5  53 188 1575515 .. 1575536 -  -4.4  -3.57263   ACCGGCACCTTGAAA           CGATCCCT TTCCCG AGTGATCG            GAAAGTCGGACGCTG
 Bxe_A3014   6  51 123 1580645 .. 1580658 -  -3.8  -3.54741   GAGCAGGTGGCCAAA               CTCG ACGCGG CGAG                CGCAGTGCGTCCCGC
 Bxe_A3007   6  62 460 1586303 .. 1586319 -  -9.3  -3.01791   ATGGTGGCTCGAACA              GCTGCGG CAG CCGCGGC              TTGCGAAACGCCTCG
 Bxe_A2981   3  41 188 1624443 .. 1624453 -  -2.4  -3.12482   GAAGACCACGGAATA                 CTGG TTT CCCG                 AACTGGAGCGCTGCA
 Bxe_A2977   5  72 223 1627227 .. 1627241 -  -9.2  -3.72642   AACGAAGCATGCAAA               GCCCCG GAC CAGGGC               CATTGATTGTCCTTA
 Bxe_A2965   8  61 427 1643965 .. 1643981 -  -9.3  -2.70932   GCCGGGCGGCAATGA              GCGGGCG AGC CGCCCGA              GTCGAATCGATGCTG
 Bxe_A2953   5  83 -11 1658051 .. 1658069 -  -4.5  -5.08824   CGCGCAGGCAAAAAA             GCGGC AGTCACCGA GCCGC             CGACTTCCCTCCGTC
 Bxe_A2938   5  64   8 1676863 .. 1676873 -  -4.6  -4.14764   GCGCAAACAACGAAA                 CCCG TGC CGGA                 AAGTATCCTAGCCGC
 Bxe_A2916  11  71 120 1702101 .. 1702115 - -12.8  -2.54896   GTGGTATTGAAGTGA               CGCGCG CCT CGCGCG               TTTTCGCTGTCTGTA
 Bxe_A2909   7  51   4 1711209 .. 1711219 -  -4.6  -3.36878   GTCATTTACGGATAA                 CGCG GTG CGCA                 GCATCAGGAAGGAGC
 Bxe_A2894   5  54 275 1730799 .. 1730810 -  -3.6   -3.6502   GACCTGGTATTCAAA                CCAC AGAT GCGG                 CCAGTTCCTTTGAAT
 Bxe_A2884   4  52 172 1745418 .. 1745439 -  -2.9   -3.6682   TGTCAGGTATCGAAA           TGCACGAGC GCCT GGTCGCACA            GGGCGCGGCGCCCGC
 Bxe_A2879   9  95 149 1750329 .. 1750354 - -13.3  -4.19817   CGCATTCAGGGAAAA         GTACGGCGCCT CTCC AGGCGACGTAC          GCAGGACCGTGGGCG
 Bxe_A2872   8  55 -60 1754486 .. 1754524 -  -5.3  -3.49951   GACACCCCGACATAA  GCCTGGCGGGAATCGACCC GCA GGAT-G-TTCCCTTCAGGC  GTGATCTGCCGCGGG
 Bxe_A2860   9  79  57 1766713 .. 1766739 - -13.7  -3.14344   GACGTGTCGCACGAA        CCGCGGCCGGCG CCGC CGCCGACCG-GG         CAGACAGCGCCGGTT
 Bxe_A4510   4  90  19 1780317 .. 1780332 - -11.8  -4.18488   ATGTAGTGCAATAAA              CCCGGC TGTA GCCGGG               TTTATTGTTCGTGAA
 Bxe_A2840   4  63  10 1793971 .. 1794003 -  -8.4  -3.25515   ATCCAAAACGTAAGA     GC-CCGCCGACCGCGC AAC GCGCGAT-GTCGGCGC     CACGCCGTTTCACTC
 Bxe_A2836   4  58  13 1806096 .. 1806107 -  -7.2  -3.34222   AGCAGCATGGCAGAA                CGCC GCAC GGCG                 CGCGGGCCTCGTTCA
 Bxe_A2817  11 100  40 1827009 .. 1827036 - -22.8  -5.38497   AGGCAAAGCAAAAAA        GGCGGGACCGCT ATCG AGCGGTCCCGCC         TTTTTGCATATGGTC
 Bxe_A2807   9  95 116 1842522 .. 1842556 - -13.7  -4.18018   TGCCTTCAGGCAAAA    GAACCGGTCGAACGAT TGCG ATCGT-CGGCCGGTTC     AAGGGGTTTTGCCAG
 Bxe_A2788   8  61 146 1863266 .. 1863278 -  -5.5  -3.85698   GCGCCTGCTCAGAAA                CGCGT GTC ACGCA                TGGCGCCGCGCGGCC
 Bxe_A2779   6  54  97 1869347 .. 1869357 -  -6.8  -3.05384   TTCGTCCTGAGCGAA                 CTCG CGA CGAG                 TGCGGGACACCGGAT
 Bxe_A2766   3  62 -12 1887745 .. 1887767 -  -4.8  -4.04206   TGACGGCGATAGAAA           CGGCGATA TGTCATT CACCGCCG           CGTTGCACGACCCGA
 Bxe_A2757   5  55 280 1897443 .. 1897454 -  -5.8  -3.53012   CGCTGCTCGCCGAAA                GTGC CGCG GCAC                 GCGCCGACGGTTTCG
 Bxe_A2740   2  62 303 1915477 .. 1915497 -  -2.5  -4.36914   CTTCGGTGTAGAAAA            TCATGTCCG TTA CCTACATGA            ACTGAAGGCTGGTGA
 Bxe_A2722   4  57  68 1934109 .. 1934131 -    -9  -2.64155   GCGTTCGCAAACGCA           GCGCCGGCCC AGC AGCCCGACGC           CGAATAGACTGTCGT
 Bxe_A2715   0 NONE
 Bxe_A2694   6  59 318 1962701 .. 1962714 -  -2.3  -4.13767   GCTGTCATCGCAAAA               TGCGA GGAC TCGCG                CGCGCCCGACGCGCC
 Bxe_A2680   7  61 -10 1975275 .. 1975288 -  -8.1  -3.43944   ACGACCAAGCGACAA               GCGTC AACT GACGC                TACTATGTACGGCCG
 Bxe_A2675   6  64 168 1979568 .. 1979583 -  -3.2  -4.36914   GCTGGCGGTACAAAA              CGTCAC GCGG GTGATG               GAAGGCGAGCCGCCC
 Bxe_A2669   0 NONE
 Bxe_A4515   4  62 417 2012305 .. 2012318 -  -3.7  -4.15044   TGCGTCTGGAAGAAA               CGCTG TCGG CTGCG                CATCTTCGCCTGTCC
 Bxe_A4536   5  58  98 2029386 .. 2029407 -  -5.1  -3.71848   TCGGCGCACGAATAA           CGC-AGAGAG CTG CTCGCTCGCG           CTTCCGATTCCACTT
 Bxe_A4547   5  78 316 2036306 .. 2036345 - -11.5  -3.74251   CACAGCCTGACCAAA  GACGCGGTAACAGGAAA ACCGGA CTTACCGTTACCGCGCC   ACACCGCGACTTTCC
 Bxe_A2617   5  58  98 2056860 .. 2056881 -  -5.1  -3.71848   TCGGCGCACGAATAA           CGC-AGAGAG CTG CTCGCTCGCG           CTTCCGATTCCACTT
 Bxe_A2606   5  78 316 2063780 .. 2063819 - -11.5  -3.74251   CACAGCCTGACCAAA  GACGCGGTAACAGGAAA ACCGGA CTTACCGTTACCGCGCC   ACACCGCGACTTTCC
 Bxe_A2594   5  71 444 2071885 .. 2071913 -    -8   -4.0942   GAGCTACGAGACAAA        GCGCGGCCCGAA GGGTA TGCAGGCCGCGA        ATATCTCGCCGCAGT
 Bxe_A2591   5  88 308 2074634 .. 2074667 - -15.3  -3.53012   CTCGTTGCCGCGAAA     CAGGCCCGTCGCC TGATCTTG AGCGACGGGCCCG      GACGAAGGCGGAATC
 Bxe_A2583   5  70 -40 2081625 .. 2081648 -  -3.8  -4.63928   ATACGAGGCCAAAAA          CCG-CATGCCT GGA AGGCAGGACGA          ATTCGAACCGCGGAC
 Bxe_A2576   3  71 230 2085043 .. 2085055 - -10.5  -3.53012   GTTGGTGCTTTCAAA                GCGGG TCA CCCGC                GCCAGGAGCATCTCA
 Bxe_A2572   0 NONE
 Bxe_A2549   1  41 247 2114366 .. 2114377 -  -2.2  -3.01924   CAGCCTCGTCGAACA                CACG ATCG CGTA                 GCCTCTCACTGCTCG
 Bxe_A2544   4  72 412 2116541 .. 2116566 -  -4.8  -4.56597   GGGGTCGCTCAAAAA        CGAACTCGTGCA TCAC TGC-CG-GTTCG         CGACACGCGCTGAGG
 Bxe_A2537   6  69 411 2124738 .. 2124764 -  -9.4  -3.54459   GCAAGCTGGTGGAAA         CGCTCGGCAG TTTCCCG CTGCCGATCG         AAGTGGTGCCGATGG
 Bxe_A2533   4 100  26 2129011 .. 2129038 - -15.6  -4.66537   CCGCCCAATACAAAA        GGGCTGCGCC CTCAATGC GGCGCAGCCC         TTTCCGTTATCCCGC
 Bxe_A2518   8  77  27 2150142 .. 2150162 - -11.8  -3.50869   CACGATCTGATAGAA            CGGGCCGC GCACA GCGACCCG            CCTGTTGAACCCGCC
 Bxe_A2509   4  54 338 2161001 .. 2161013 -  -6.2  -3.27525   GCCGCTGAAATTCAA                GCCG CTGCC CGGC                GACGCGAGCTCACCC
 Bxe_A2501   2  58 393 2167643 .. 2167658 -    -9  -2.82516   TCGGCCACGACTACA              GCAAGC TCGC GCTTGC               AAAGGCCTGAAGCGA
 Bxe_A2497   9  68 178 2169715 .. 2169745 -  -6.9  -4.07568   CCGTGCTGCTGAAAA      GCGGCCAC-TT-CCC ACC GGGCAACGTGGCCGG      TTGATGGCAACTGAT
 Bxe_A2494  10  58 141 2173117 .. 2173139 -  -9.1  -2.85216   CATCATCGACAAGGA           CAACGCGCC GCGCT GGCGCTTTG           CGCGCATTGAAGACG
 Bxe_A2488  10  87  45 2178797 .. 2178834 -   -15  -3.28269   AACGGGTAAACGCAA   CTGGGCGCCG-GCAT CGATACTGC ATGCGCGGCGCCCAG   TTGACCGGTTGCCCT
 Bxe_A2485   8 100 194 2180146 .. 2180171 - -11.1  -5.48213   CAGCCAAAACAAAAA         CGGCGCAGTGA TTTC TCACAACGCCG          TTCATAAAACTTTAC
 Bxe_A2480   3  62 361 2184894 .. 2184913 -  -4.2   -4.1899   GGACCGCACTGAAAA            CCTGCGGCG GGT CGC-GCACG            TTGCTGCGCTCTTCA
 Bxe_A2476   6  84 475 2187687 .. 2187699 -  -4.1  -5.20735   GCAACAAAAAACAAA                CCCAA AAC TTGAG                CAGGCGCTGACGCGC
 Bxe_A2465   5  87 193 2198311 .. 2198347 - -16.6  -2.71731   CTGATGGTTGAATCA    CGGAACGGGCGCAGTT TACAG ACCTGCGCCCGTTCCT    ACGCAGACGTCGGTC
 Bxe_A2449   4  61 417 2214581 .. 2214593 -  -7.7  -3.34043   GCCACTATTTCAGAA                GAGTC TAC GACTC                TCGTTACTGTGCGCT
 Bxe_A2441   2  44 417 2222983 .. 2222993 -  -2.4  -3.29511   GCTAGGCTTTTACAA                 TGCG CGG CGCC                 TACACTCGACGCTCA
 Bxe_A2441   2  44 382 2223013 .. 2223028 -  -4.7  -2.72344   CTCGACGCTCAACTA              CGTCA GCCCCA TGACG               TTCGAGAAAAACTGG
 Bxe_A2437   8  58 143 2226402 .. 2226417 -    -6  -3.62591   CCGACAACGCCGAAA              GTCCGC CGCT GCGGTC               AGTCGTGACGCCCTC
 Bxe_A2414   4  45 162 2244323 .. 2244344 -  -4.3  -3.15861   CAGCAGGCCGATGAA           CGCCATCGC ACGG GCGATGGAC            CCGAATGTCTGCTGC
 Bxe_A2402   4  57 252 2252667 .. 2252688 -    -8  -3.14881   GAACGTCGGGAGCAA           CCCCTTCCG CCGTT CGGA-GGGG           CTGGGTGAGGGTATG
 Bxe_A2394   6  82  27 2259995 .. 2260039 - -10.7  -4.19276   GGAAAACGCGGAAAA CGCA-CGACGCGAGCGGCAG CGCCGC CTGCCGCCCGCTCCATTGCA GGGTTCTAGCGGGTT
 Bxe_A2376   6  66  50 2280662 .. 2280715 - -11.5   -2.7317   AGACAGCCCGAAGCA GCCCCGAAGCAGCCCCGAAGCAGCC CCGA AGCAGCCCCGAAGCAGCCCCGAAGC AGCCCCGAAGCATCA
 Bxe_A2376   6  66  39 2280673 .. 2280726 - -11.5   -2.7185   AGCAGCCCCGAAGCA GCCCCGAAGCAGCCCCGAAGCAGCC CCGA AGCAGCCCCGAAGCAGCCCCGAAGC ATCAGCGCGTAACGC
 Bxe_A2373   4 100  56 2284896 .. 2284923 -   -20  -5.26875   CGCCGAAGTAAAAAA        CCGGCAACGAAG GTGA CTTCGTTGCCGG         TTTTTTTTGCCCGCT
 Bxe_A2354   4  66  83 2305663 .. 2305692 -  -9.2  -3.30338   AGAACGGCGTGAGAA       CGGCGCGCGG GCAGGAAAAG CCGCGTGCCG        TGTTTCGTGGCTGCC
 Bxe_A2347   4 100  39 2313367 .. 2313388 - -15.9  -4.40003   GGGCACAAACAGAAA           CGCCACGAC CGAA GTCGTGGCG            TTTTCTATTGCCGGC
 Bxe_A2331   1  51  94 2330814 .. 2330824 -  -5.4  -3.28712   TGGTGGTGTTCACAA                 CAGA CAT TCTG                 AAAAAATAGAGCCAC
 Bxe_A2326  12  56 177 2337844 .. 2337859 -  -2.4  -4.07885   CATCCGGCGGCAAAA              CATCCG GCAG CGGGCG               CGGCAAGCACTGACG
 Bxe_A2323   8  79 351 2340760 .. 2340780 - -13.9  -3.12505   ACTTCACATGGAAGA            CCGTGCCGC CGG GCGGCCCGG            TTCCCGCGACGGACG
 Bxe_A2323   8  79 -25 2341115 .. 2341156 - -13.5  -3.03159   GCAAGGCGCGCAACA TGGCGCGGGGCGCGGCTCA ACGC CGCGCGGCGGCCCGCTCCA  CCAGCCGCGCCGCCA
 Bxe_A2316   3 100  35 2350881 .. 2350909 -   -19   -3.7282   TCACGCTATGAATAA        GGCCTGTTGCGA GCGGA TCGCAACAGGCC        TTTTGCTTTACCGGC
 Bxe_A2310   5  63 110 2358731 .. 2358763 -  -6.9  -3.66178   CGCGTCAATGTCAAA      GCCAAGACCAACGAG AAG CTCGGCTATCTCGGC      CGTGGTGAAGGTATC
 Bxe_A2303   7  66  29 2366110 .. 2366136 - -10.9  -2.77569   AAACAACGTTAACGA         CGCGTTTAACG ACGCG CGCCAAACGCG         ACTGGCGTGACGCGG
 Bxe_A2290  12 100  50 2381081 .. 2381099 -   -16  -5.22039   CGCAAACGCAAAAAA             GCCCCGCA AAT TGCGGGGC             TTTTTACATTTGACG
 Bxe_A2280   5 100  79 2396236 .. 2396266 - -24.2  -4.80882   ACCGCATATGAAAAA       GGCGCTGTTCAGTC ATT GACTGAACAGCGCC       TTTTTCAGAATCGAG
 Bxe_A2272   3  55 263 2405456 .. 2405470 -  -5.7  -3.55761   CAGGCAGGTCTGAAA               GTCGA GGACA TCGAC               CTGTGGGAGTTGAAC
 Bxe_A2266   6  53 187 2410763 .. 2410779 -  -2.2  -3.87815   GCCTACGCGGAGAAA              TTGCGC GCGCT GGGCAA              CCGGGTCACGCTCAA
 Bxe_A2253  12 100 218 2424569 .. 2424600 -  -8.7  -5.00616   GGCGGGGTGAAAAAA      GAGCGGCGATGCA TTTGAG TGCATCGCCGTTT       TTTTGTTGCTGCAGC
 Bxe_A2234   6  86  10 2445558 .. 2445599 - -15.7  -2.82895   GCGTTGACGAACAAT GGGCCAGCCGACCCGCCGC GCTG GCGGGGGCTCGGCTGCCGC  CCCGTCGAATCAGAA
 Bxe_A2227   3  69 318 2455405 .. 2455423 - -10.2  -3.45023   CGACGACTACGAGAA             CGGCGTGC TGT GCACCCCG             GCGGATGCGCATGGC
 Bxe_A2224   1  38 466 2458237 .. 2458253 -  -2.1  -2.59431   GCGCCGGACAAGGCA              CCGTCGA ATC TCGGCGT              GGTGGGCCGCTATGT
 Bxe_A2216   4  71 130 2467800 .. 2467818 - -10.2  -3.61894   AACCTTCGGCAATAA             CGCGCTCG TCG CGAGCGGG             GCTGGGCAGTGGCTG
 Bxe_A2208   1  47 317 2479955 .. 2479968 -  -3.8  -3.21099   GGGCGCGATCATCAA               GCTC AGTGCG GAGC                GCGAGGTGCGTGGGC
 Bxe_A2198   9  60   8 2488340 .. 2488359 -  -8.5  -3.12351   CTGCTGCATAGCGAA            CGGGGCC GCCGCA GACCCCG             CCATTCATCAAACCT
 Bxe_A2189   9  68 332 2499773 .. 2499785 - -10.5  -3.25823   GCCGGCTCAGATGAA                GCCGC TCT GCGGC                CTGCCACGGCATCAG
 Bxe_A2176   8  61 249 2512163 .. 2512185 -  -7.7  -3.34715   TACGTCGGCGAAATA           CGTCGGC TTCAAATGC GCCGACG           ACTATTACGAAAGCA
 Bxe_A2153   5  68 412 2541221 .. 2541233 - -10.5  -3.20723   TCTCTACGAACTGAA                GCCGG CTC CCGGC                GAAGACAACGGCGAG
 Bxe_A2130   5  73 437 2567881 .. 2567900 - -12.1  -3.09878   GCCACGCATCGAATA            CGCGGCG TGGGTG CGCCGCG             ACGGTTTCCCGGACA
 Bxe_A2121   8  54 284 2584222 .. 2584239 -  -6.3  -3.18264   CGCGCTATGGATGAA             GGCC-TCA GCC TGACGGCC             ATTGCCGCTCAACTC
      catC   8  56 245 2598653 .. 2598668 -  -6.8  -3.25823   GCGTGTGGACAGGAA              CACGAC TATC GTCGCG               GCGCTCGCGTCGATC
      catC   8  56  11 2598867 .. 2598902 -    -6  -3.36515   CTGGATCTGTAAAGA    CCGGCCAGGGTGCTGC AATC GCAGCACCTTTCCCAA     ACGCCGGCTGTTACC
 Bxe_A2098   3  55 456 2609319 .. 2609335 -  -5.7  -3.48276   GCTCGCGGGACAGAA              CGGCGGC TCG GCGACCG              GCGCGCATTACGCGG
 Bxe_A2087   8  75 291 2621959 .. 2621983 -  -3.6  -4.83169   ACGTGCCGATAAAAA         GCCGTCAGTTCG CAT CGAAC-G-CAGC         GCTCTCCGAAGAGCG
 Bxe_A2064   5  69 342 2649661 .. 2649684 -  -6.6  -4.12188   GCAGCACGCCGAAAA          CCGCGTACAG GTGA CCGTGCGCGA           CGACGGCCCCGGCGT
 Bxe_A2056   5  64   2 2657406 .. 2657453 -  -2.4  -4.52589   GCGCGCCATAGAAAA CAGTCTGC-TTGCGCGCGGCG CTACGCT CGCCGCGCGCTTCGCCGTTCG CTCAACGGGCGTTGT
 Bxe_A2030   2  52  45 2683245 .. 2683267 -  -3.2  -3.72576   GCGCGGGCGAGGAAA           TCTCGCGCGG CGG CCGCGGCTGA           GCGGGCGCACCGGTC
 Bxe_A2008   7  66  35 2707543 .. 2707571 -  -8.7  -3.61398   CCGGGCCGCGAAGAA        GTAGCGCGCCGGT TAC ATCGGGGCGCTGC        TTCTGAACCGCATTC
 Bxe_A1992   9 100  93 2726694 .. 2726718 - -11.3  -5.00616   CGTCCGGCGAAAAAA          CGACGCCCCGC ATC GCGGGGCGTTC          CAAAGGCGCTCTGTG
 Bxe_A1987   8  88 190 2731388 .. 2731416 - -15.9  -3.06183   GGCACGCTCAGCCAA        CGGTGGCGACGTG CTG CACGGCGCCGCCG        GCGACTGGGTCATGC
 Bxe_A1971   8  65 248 2749512 .. 2749553 -  -4.1   -4.3255   TTTCCAACCAATAAA GATGCGCTCGTCGACGCCG CACG CGAAGCCGGCGCGAGCAAC  GAAGTGCTGTCGATG
 Bxe_A1964   1  43 339 2758510 .. 2758523 -  -3.8  -2.71364   GCACCTGGGCAATCA               GCTC CGCGGC GAGC                GTGCACAACTGTTCA
 Bxe_A1957  10 100  28 2769955 .. 2769977 - -17.8  -4.50159   TGCAAGCGAAAGAAA           CAGGCTCCGT CAC ACGGAGCCTG           TTTCTTTATGGCCCT
 Bxe_A1953   5  56 115 2775014 .. 2775027 -  -4.5  -3.72576   TTTGTGTTGATGAAA               GATGC GTCC GCACC                CATTTTTGTCGGCGG
 Bxe_A1946   8 100  53 2783031 .. 2783044 -  -9.5  -5.09426   CCGAAGCGCAAAAAA               CGCCG GATC CGGCG                TTTTTTTACGTGGCG
 Bxe_A1933   2  51 114 2797194 .. 2797207 -  -6.7  -3.01712   CGTTCCGGGCGAATA               CGAAC TCGT GTTCG                GCGCCGGCGACTACT
 Bxe_A1929   4 100  41 2800810 .. 2800840 - -22.8  -4.85782   GCCGCCAAAAACAAA       GAACCCACAGCATC GGT GATGCTGTGGGTTC       TTTTCAAGTCAGCCT
 Bxe_A1905   5 100 114 2822798 .. 2822814 - -10.8  -5.61596   ACCGGCAGAAAAAAA              GCCCGG ACGAA CCGGGC              TTAACACGCTACTCC
 Bxe_A1892   9  61   9 2832711 .. 2832726 -  -8.2  -3.34192   AACGGCGGCAATGAA              CCCCGC GACG GCGAGG               CTACGCCGTCAACCC
 Bxe_A1874   4 100  51 2851244 .. 2851273 - -20.1  -3.14211   AGCCTTCGCCACTAA       GCCGTTCGCGGAA GAAC CTCCGCGAACGGC        CTGGTGACGCTCTTA
 Bxe_A1860   0 NONE
 Bxe_A1855   4  48 407 2869716 .. 2869734 -  -5.2  -2.90496   CGGGCCGCGAAATCA             TGACGGAG CTT CTCGGCCA             TCTGCAGATTCAGGC
 Bxe_A1844   4  68  30 2878136 .. 2878155 - -10.7  -3.18274   CGCACGGCAACGGAA            TGGCGCG CCGCGT CGCGCCA             AACGGCCAACGAACT
 Bxe_A1839   5  57 225 2880858 .. 2880884 -  -4.2  -3.91084   GCAGCGTCAACGAAA         TCAACCGCGGCG ACG CGCCCTGGCTGC         GCACGCAGGATTTCA
 Bxe_A1835   6  56  15 2884904 .. 2884923 -    -7  -3.29471   GGGCCATCACAGCAA            GTGAGCGC GGCG GCGCCCGC             CGAAGTGCCGAAGGC
 Bxe_A1831   5  66  31 2890189 .. 2890201 - -10.5  -3.14931   CCTATGCTCTATCAA                CGCGC TGC GCGCG                CTCAGAAAGACTCGA
 Bxe_A1820   6  57 337 2899487 .. 2899522 -  -7.6  -3.14051   CTACCTCGACGAATA    CGGTGCC-CAGTTCTTC GTC GAAGCATTGCGACACCG    CGGCGTCCCTCCGCG
 Bxe_A1815   2  74 158 2905375 .. 2905410 - -13.3  -2.62184   TCGCGCTGGATAGTA    TCCGTTACCCGGTCA CCACGC TGGCCGGGTAACGGG     ACTACCGGAAACTTA
 Bxe_A1801   4  59 389 2919375 .. 2919397 -  -4.8  -3.92075   AGCTGCAGTGAGAAA           TGCTCTCGAG AAA CTCGACATCA           AAATCTGACAACAAG
 Bxe_A1792   4  53   7 2932550 .. 2932563 -  -5.3  -3.33037   ACTGGAAACGAGTAA               TTCGA GGGT TCGAA                CGGGGATCAAGGTTG
 Bxe_A1787   2  49 377 2939213 .. 2939225 -  -6.3  -2.83164   TTACCGATGACCACA                TAGCA TTG TGCTA                CTCCGAGGCCATCGT
 Bxe_A1780  13  91 328 2947153 .. 2947164 -  -7.2  -5.28683   AGCAAGATGAAAAAA                GGCG ATGC CGCC                 GCTGCTGCCGAACTG
 Bxe_A1773   6  62 301 2951701 .. 2951731 -  -7.6  -3.53091   ACCGCTTGGTCTAAA     GCGCGCC-GCGGACC TCTC GG-CCGCAGGCG-GC      GACAGGCTGCACATT
 Bxe_A1745   7  55 467 2979657 .. 2979670 -  -3.1  -3.85092   ATCATCCAGACCAAA               CCTGAC CGC GTC-GG               TGCGCGAGAAGTCCA
 Bxe_A1745   7  55 174 2979953 .. 2979963 -  -5.4  -3.58522   AGGACCAGCCGCAAA                 GCAA TCG TTGC                 AGGTTTGCGCTTGGG
 Bxe_A1733   5  61 319 2993110 .. 2993120 -  -8.2  -3.35597   GCCATTGCTCAAACA                 GCCG TTC CGGC                 GTATTGCCTCACCGG
 Bxe_A1726   9  53 409 2999770 .. 2999781 -  -2.2   -3.8186   TACGTGAAGCAACAA                GC-CG AGG CGAGC                GTGAGCTGACACAGC
 Bxe_A1726   9  53 368 2999795 .. 2999822 -  -6.8  -2.89564   GCGTGAGCTGACACA        GCGAGCGCGCCG CAGT CATCGCGCCGGC         ACACTTTACCGAAAC
 Bxe_A1709   1 100  46 3017055 .. 3017090 -   -17  -5.75945   AGGTCGTAAAAAAAA    TAAAACCCCGCAGAGC CTTG ACTCTGCGGGGTTCCA     CGGCAATTGCTGGCG
 Bxe_A1677  11 100 474 3053259 .. 3053292 - -20.5    -5.252   CAGCCGCACAAAAAA     CAGCCCCACGTTTTC GAAG AAAAACGTGGGGCTG      TTGCCAATGAAGCGG
 Bxe_A1665   4  46 118 3069356 .. 3069400 -    -5  -2.92439   AAGAGGTCGAAATGA TGCTGCTGGCCGACTTCGC-CG AAT CGCGCGAAATCGACC-GCAATG AGTACCGGCAGGCAG
 Bxe_A1662   2  66 310 3073104 .. 3073124 -  -9.7  -3.18264   GCGCTCACGCAGGAA            CTCGCCGAC GTG ATCGGCAAG            CGTGCGCTGGAAGAA
 Bxe_A1657   6  81  28 3078850 .. 3078866 - -15.1  -2.52464   GTGCGCGGGAATTGA              CCGGCCG GGT CGGCCGG              CTTACGCGTTTTTTC
 Bxe_A1650  12  72  84 3087040 .. 3087062 -  -8.5  -3.88291   CAGCAGCGGGACAAA          GCCAGCACAA CGCA TTGTGC-GGC           GAACACAGCGCGCGC
 Bxe_A1646   8  51  74 3091485 .. 3091498 -  -3.7  -3.55071   GCACAGGGCGCGAAA               GCGGC TCGA GTCGC                AAGGCTGACCGACCG
 Bxe_A1621   7  67 270 3118572 .. 3118589 -  -4.7  -4.26344   ACATGCGCATGAAAA             GCGAGCA AGGC CGCGCGC              GGCCGGTTTCGCCGA
 Bxe_A1615   3  45 102 3127592 .. 3127607 -  -3.2  -3.22223   CAACTGGATCAGCAA              CCGCGCA TAC CG-GCGG              ATCAGGGCGGCGGCG
 Bxe_A1574   9 100  44 3171070 .. 3171095 -  -7.6  -5.63517   GCTCCAAAGAAAAAA         GGCACGGT CTATTTTTTC ACCGTGCC          TTTTTTGCGTCCTTC
 Bxe_A1559   9 100  66 3190447 .. 3190469 -  -9.9  -5.14563   GCCGGCATGAAAAAA          GGCGAC-CTC CATA GAGAGTCGCC           TTTTTCTTGTCGCAA
 Bxe_A1535   5  63 372 3218856 .. 3218867 -  -7.2  -3.63627   GGCGGACATGGTAAA                GCCG GGCG CGGC                 CGTGATCGACGTCGG
 Bxe_A1527   8 100 169 3228155 .. 3228179 - -13.6  -4.78149   CGCACAAGTTAAAAA         GCCCGCGTGGC TTGC GCCA-GCGGGC          TTTCAACAATGCTTG
 Bxe_A1508   3  58 163 3252834 .. 3252884 -  -6.7  -3.53012   TGGCGCTGCGCGAAA CCGCCCGCA-AGCCGCTGCCCGG CTCGGGC CCGAGC-GTGGCGACGCGTGCGG AAGCGCATGCCGTGC
 Bxe_A1463   3  55 418 3301114 .. 3301158 -  -5.6  -3.53012   TGGTGCCGGGCCAAA GCGCGGGCGATCTATGCGACGC GCG GC-TCGCCTGGCTCG-CCGCTC AGCTCGATGCGGCCC
 Bxe_A1454   8  63 197 3307750 .. 3307764 -   -10  -2.78384   CCCGGTCGGACGACA               GCTAGC TCA GCTAGC               ACGTGCCGTACAACA
 Bxe_A1444   5 100  37 3321448 .. 3321474 - -12.2  -5.60993   GCGTGCATAAAAAAA         CCCGCCCGAAGT TCA ATCCCGGGCGGG         TTCAGACATTCAGAC
 Bxe_A1439   1  38 191 3326966 .. 3326989 -  -2.2  -2.57132   CTGGTGCGGGACAAG          CAGCGCCAAC GCGA GGAGGCGGTG           GTTTGAGGGGGGCGC
 Bxe_A1434   6 100  69 3332267 .. 3332288 - -15.9  -4.11216   CGCGCATGTTCAAAA           GGGGGCGTT TTTC AACGCCCCC            TTTTTTTGACCTGCT
      boxA   8  49 205 3343459 .. 3343489 -  -4.8  -3.19936   AATCATGCAACGGAA       TCTGGTATCGAA GTCCGGG TTCAAAACCAGA       GCGCTCGAGTTCTTT
      boxA   8  49  32 3343639 .. 3343662 -  -3.2  -3.56837   TGTTAAATACGACAA          TC-TCACCG CGTCTGC CGGTGAAGA          CGATTGTGAGGCGGC
 Bxe_A1414   5  88  40 3357203 .. 3357232 - -13.6  -3.65812   TCCGGCTGAATACAA       CGGCCGCTGC CATGAAAAAC GCAGCGGCCG        TTTTTTACGCGGCTA
 Bxe_A1403  10  54 453 3369220 .. 3369235 -  -8.2  -2.70932   GCCGCGGTCGAAGCA              GCGCGC GCCG GCACGC               AAGGGCGCGGTTTCG
 Bxe_A1396   6  66 456 3373947 .. 3373975 - -10.9  -2.71144   CACCTTCTTGAATGA        CGGGCGATGCGAC ACC GATGCATCGCCCA        GGCTGTGGAGCATTG
 Bxe_A1385   1 100  37 3385933 .. 3385953 - -16.9  -5.60993   GCGTTTACAAAAAAA            CCGTCCGAC AGG GTCGGACGG            TTCTTCGCCATACTC
 Bxe_A1378   6 100 151 3394515 .. 3394542 - -17.2   -4.8622   TGCCCCAACGAAAAA        GGCCTTATGGAT ATGC ATCCATAAGGCC         TTGATTTCTTTGGTC
 Bxe_A1354   4  58 212 3421014 .. 3421032 -  -5.8  -3.78934   CTTCTTCGAGAAGAA             CCGGCCGG CTA CCTTCCGG             CATCCGCTTTACAGC
 Bxe_A1348  11  73  14 3427086 .. 3427128 - -11.8  -3.15503   CCCGAAGATGCAACA GGCCGCGCAGCAGGCGGCAC CAC GGGCCGCGCGCTAAACAGCC GCCACGACGAAACTC
 Bxe_A1341   6  57  10 3434050 .. 3434074 -  -8.5  -2.67613   CAGCAATCAATCAAC          TCGCGATCCTC TAC GAGGATCGCTT          CACCCGAACTCACAA
 Bxe_A1338  11  60  -8 3439833 .. 3439859 -  -8.7   -3.0464   AACGCACCGGCAATA         CGCGTTCGACG CCGGC CGTCAAACCCG         CGAGCCGCGCGCCTG
 Bxe_A1338  11  60 -19 3439856 .. 3439870 -    -7  -3.53091   ACGCCGGCCGTCAAA               CCCGCG AGC CGCGCG               CCTGCAGAAACCGCG
 Bxe_A1333   5 100  62 3451511 .. 3451543 -   -20   -4.0616   GAGCTGAAGTAGAAA     GGCGCTGTGCCCTGC TTTC GCAGG-CACAGCGCC      TTTTTTTTGTTGCTC
 Bxe_A1322   4  51 402 3463820 .. 3463838 -  -5.9  -3.27525   CTTCCGCAAACCGAA             CCAGCCG AGTCG CTGCTGG             TGGTCGAGGTCCGAA
 Bxe_A1305   5  64 468 3486158 .. 3486172 -  -5.6  -4.07687   ACCTGGCCGGCAAAA               CGGTCG TGA CGACGG               CGGGCACCTCGGACG
 Bxe_A1299   8 100  56 3492522 .. 3492548 -   -18   -4.7878   CAGTCATAAAACAAA         CGGGCCCGGC AGCTTGA GCCGGGCCCG         GATTATAACCGATCG
 Bxe_A1294  12  79 147 3497219 .. 3497233 -  -5.7  -4.83169   ATTTCTTCACAAAAA               TTCGC GAATA GCGAA               AATAATAAAAAAATC
 Bxe_A1291   2  66 138 3499935 .. 3499950 -  -6.8   -3.9122   TACGGCTTGAAACAA              GCGCAC ACAT ATGCGC               CGCAACGCTCGCCCT
 Bxe_A1285   2  42 207 3502525 .. 3502539 -  -3.5  -2.87931   GCGATGGTTGAGACA               GACTG GCCTT CAGCC               CACATCGAACGGATC
 Bxe_A1274   4 100  50 3510738 .. 3510759 - -11.5  -5.40474   ACGGCCGCAAAAAAA           GCCCGGCGT GTGC ATGCCGGGC            TTTTTCATTCATGCG
 Bxe_A1247  13  77  82 3543350 .. 3543369 - -12.1  -3.57462   GACGTCAGCTGGAAA            CCGCCGG TATGCG CCGGCGG             CTTCCGGCGGCATTG
 Bxe_A1242   8 100  42 3548829 .. 3548845 - -12.3  -4.58773   GGCACCAAAGGAAAA              GCCGCTT CAA AAGCGGC              TTTTCTGTTTTTACA
 Bxe_A1237   2  57 101 3553528 .. 3553554 -  -7.8  -3.05463   AGGCGGCGCACGCAA         TCGCGAGCGCCG CTT CGACGCCCGCTG         GCCACCGCGGCTGAT
 Bxe_A1210   2  60 411 3580644 .. 3580675 -  -8.6  -3.14881   GAACCTCGCGAGCAA      GCCCAGCGGCGC CCGGTTCC GCGCCGATGGCC       CCAGCTATGCCGATC
 Bxe_A1193   0 NONE
 Bxe_A1176   3  51  53 3610480 .. 3610491 -  -7.2  -2.84098   GGTTCCAAGGAAGCA                CGCG ATAG CGCG                 GGATCAGGCGTGAAC
 Bxe_A1160   5  51 456 3624271 .. 3624296 -  -5.9  -3.26767   AAGAGCGAACCAAGA         CCCCGCGAGGC CAGT GCCGCGCTGCG          CGGGTAAGCGGCAAT
 Bxe_A1135   1  48  12 3647062 .. 3647084 -  -6.2  -2.60079   CTACGTGAGAATCTA           GGTGGCTGAC AGA GCCAACCACG           GACGTTCAGCTTCAA
 Bxe_A1124   3  49  11 3656680 .. 3656711 -  -5.8  -3.09015   GGTATACGGATTTAA      TGGTTGATGGGGCA CCTT CACCCCATCAATCT       GATACCACCCTCAGA
 Bxe_A1119   6  71  22 3661410 .. 3661429 - -10.7  -3.60419   ATTCTGAAACGACAA            CGGGAGC TTCATC GCTCCCG             TTTTACTTCGTCCCT
      ohbR   6  53 157 3668629 .. 3668649 -  -5.4  -3.35679   GGCGTGGACGCACAA            CTGGTCGT TGAAG ACGATCAG            ATGAAACCCGACGCT
      ohbR   6  53 131 3668656 .. 3668675 -    -2  -3.86916   GACGATCAGATGAAA            CCCGAC GCTGCCTT GACGGG             TGCGACTAGATTGCT
 Bxe_A1106   6  62 188 3671317 .. 3671358 -  -2.2  -4.34402   GCGCCTAGAGCAAAA CGCGGCGCGTTGC-GTTGA AGAAA CCAAGAGCAAAGCAACGCG CTATAACGTAGATGG
 Bxe_A1097   8  53 194 3679888 .. 3679901 -  -2.3  -3.92522   GGGGAACCTCATAAA               TCCTG GGTA CAGGC                CTCCTACCCGCCGCT
 Bxe_A1090  10 100  39 3690129 .. 3690152 - -12.5  -5.42259   GCACGGTTAAAAAAA          CGGCACCTT GAAATG AAGGTGCCG           TTTTTTCTGCCCGCC
 Bxe_A1066   2 100  34 3712285 .. 3712328 - -22.6  -4.14627   GCCGGAGAGAAATAA CCGCGAAAGCCCCGTGCGATC GTC GATCGCGCGGG-CTTTCGCAG GGCTTTTCGCCTGAG
 Bxe_A1056   7  69 387 3723289 .. 3723326 - -11.3  -3.05384   TTCGTCGCGACCGAA   GAAGGCCTGCACGACG CGCTGTT CGGCGCGC-GGCCTTC   CATCGAGGCGCTGGT
 Bxe_A1045   9  58 312 3734412 .. 3734422 -  -3.2  -4.07885   CACCGCGCGCGAAAA                 GCTC GGC GAAC                 TGCGGGGGCTGCTGC
 Bxe_A1037   4  76  22 3744809 .. 3744853 - -13.7  -2.73483   ACGTGACTTGAAGCA CTGCCG-GCCGCGCGAAC-CCA ATCA CGGTATTCGCGCGGCCCGGC-G AACGGCGCCTTCGGG
 Bxe_A1031  12 100  40 3752101 .. 3752124 - -18.2  -5.53991   CATGCATGAAAAAAA          CCCCCGCGAT TCGC ATCGCGGGGG           TTTTTGACCATACGG
 Bxe_A1019   6 100  53 3764049 .. 3764072 - -14.6  -5.21709   CCTGATACGAAAAAA          CGCCACGCAA TGAC TCGCGTGGCG           TTTTCGTTTCAACGG
 Bxe_A1016   7  60  22 3766991 .. 3767003 -  -6.9  -3.61398   GTTCCGGCCGAAGAA                CGCAC AGC GCGCG                CCCCGGCCGGCTTAA
 Bxe_A1012   5 100  49 3770514 .. 3770530 -  -7.9  -5.37345   GGTAAGCACAAAAAA              GCCGGAC GTT GTCCGGT              CAGACTGCTGACCAA
 Bxe_A1003   6  74 146 3778415 .. 3778425 -  -8.2  -4.15854   AAACCCAGCGTAAAA                 GCCG TTC CGGC                 TGGACAGTTATTTTC
 Bxe_A0968  17 100  30 3816353 .. 3816371 - -13.8  -4.82667   CGACCAGACGAAAAA             CGCCGGCA GAA CGCCGGCG             CCGCACTTCCAACGG
 Bxe_A0962   9  75 336 3822947 .. 3822976 - -12.1   -3.1855   CGTTTCAACACCGAA       CAGCTCGATCTGC TGAA GCAGCGCGAGCTG        GCCAACGCAACATCG
 Bxe_A0955   6 100  19 3832396 .. 3832425 - -14.3  -5.60993   CGTGGCATAAAAAAA       GCCCGGTCATTCA CTCA CGAATGGCCGGGC        TTTTTTACACTCCCG
 Bxe_A0945   9 100  34 3847567 .. 3847590 - -18.2  -4.66537   CGGCTGAATAGAAAA          CGGCGCTTCG ATTT CGAAGCGCCG           TTTTCATTTGCCCAC
 Bxe_A0919   5 100  75 3874636 .. 3874656 - -16.9  -4.45151   AAGATTCAAGCAAAA            GCCCAGTCG TCA CGACTGGGC            TTTTTGTTTTCTGCG
 Bxe_A0916   6 100 391 3878023 .. 3878052 - -18.7   -4.1711   ATGACGGCCAACAAA       GGCCCACCGTT-CG CGT CGCAACGGTGGGCC       TTTTTATTCACGCAC
 Bxe_A0909  10  61 375 3883447 .. 3883477 -  -8.3  -3.38812   GCTTCGCCAACAACA       GCGCTCACTTCCA GAACT TCGAAGCGAACGC       CCGCTATGCGCTCAC
 Bxe_A0900   7  74 326 3892656 .. 3892676 - -11.2  -3.53224   GAGCTGTTTCTGAAA            GATCCGCA GTGAT TGCGGATC            GCGCAGCATGCCGCA
 Bxe_A0889   6 100  53 3903021 .. 3903040 -  -7.8  -5.59357   ACCAGACGAAAAAAA            GGACGCTC ATCA GAGTGTCC             TTTTTTGTTGTTGCT
 Bxe_A0886   8  75  68 3907216 .. 3907236 -  -9.7  -3.89348   AAGCTGATATAACAA            CGGCTCG CGCCGTT CGAGCCG            TGTTCGATCAAGCGT
 Bxe_A0879   0 NONE
 Bxe_A0866   5  60 120 3923524 .. 3923536 -  -6.9  -3.53012   CGGTCGCGTCTGAAA                CCGCC TGC GGCAG                GCACAGGCAATCCCA
 Bxe_A0858   9  93  40 3928944 .. 3928961 - -12.7   -4.1347   CGGCAATGAGACAAA             GGTCCGC GAAT GCGGACC              TTTTGTCATGCCGTC
 Bxe_A0849   1  45  13 3937945 .. 3937984 -  -4.3  -3.05384   TTTCCTTCGATCCAA GTCCCGT-CGCGCGCGC-GA TGT TCTGCGCGAACAAACGGG-C TGTCGGCAATATTCA
 Bxe_A0830   7  83 364 3961008 .. 3961063 -  -9.7   -4.3129   GATGCAGCAGGAAAA CGCATGCGCGGCTGCGCACACAGCGCGC ATG GC-CGCTGTGTGGGC-GCTGCGT-CGCA GCATGATCTTCCTTA
 Bxe_A0825   6 100  31 3965748 .. 3965771 - -16.8  -3.86307   GCCCCAATAAAAAAG          GTCGCATGCG TTTT CGCATGCGAC           TTTTTTTATACGTAC
 Bxe_A0814   8 100  36 3976317 .. 3976348 -   -18  -4.55798   GAGCTGAAACGAAAA      GGGCCATCGCCGGA TCAT CCCGGCGACAGCCC       TTTTCCTATCGACCG
 Bxe_A0801   4 100  25 3993788 .. 3993811 - -18.2  -5.27938   AGCCCTAAAGAAAAA          CGGCGTGGAC CTGA GTCCACGCCG           TTTTTTCAGTGCTAC
 Bxe_A0784   8  64  38 4013323 .. 4013337 -  -8.5  -3.36327   CGACGCCATCGATAA               GCCGC CGCCC GCGGC               GAACCGTCCGTCGCG
 Bxe_A0777   4  53 244 4022670 .. 4022689 -  -4.9  -3.53444   TCACGCTCGGCGAAA            CGGCACG CTGCTT CGTGCTG             GACGGTTCGGGCCGG
 Bxe_A0774  14 100 394 4026416 .. 4026468 - -19.1  -3.34398   GCGCCTGCTGAAACA GCAGCCCCTTCTGCCACAGCGGAAG AAG CGTCCGCGCCGGCAGAAAAGGCCGC ACGCAAAGCTGCGCC
 Bxe_A0774  14 100 122 4026710 .. 4026740 - -14.7  -4.33258   AGCGTGAAACAGAAA      GCCCCTGTGTCCGG AAAA CCGG-CACTGGGGC       TTCTTATCACACGCG
 Bxe_A0761   7 100  53 4040356 .. 4040375 - -13.6  -4.66537   CGCGCCAATAGAAAA            CGCCTGCA CGTG TGCAGGCG             TTTTCTGTTTGAGCC
 Bxe_A0755   7 100  22 4047087 .. 4047112 - -21.9  -4.87318   GCCAAAACGCAAAAA         GGCGCCGGGAG GAGA CTCCCGGCGCC          TTTTTTATCGGCAGC
 Bxe_A0745   8 100  44 4056870 .. 4056892 - -14.9  -4.08823   AGCAACACAATGAAA           TACGGCCGC TCGAT GCGGCCGTA           TTTTCGTCGTCGTGG
 Bxe_A0742   6  71 419 4059502 .. 4059516 -  -7.8  -4.07568   TGCTGTCGCCGAAAA               CGACGC AAG GCATCG               ACGCGCGTTTCAACG
 Bxe_A0738   8  66  57 4064310 .. 4064331 - -11.5  -2.78495   TGAGCACGAACATGA           GCCCCCGCC GGCC GACGGGGAC            GGGAGCCCACCTCAC
 Bxe_A0732   2  51  27 4069348 .. 4069376 -  -2.2  -3.66018   CGATCATCTGAACAA        CGTGGACGGAGC GCGCA GCGCCGCCAAAG        CCCCAGACAGCGCAT
 Bxe_A0727   8  61 235 4077808 .. 4077860 -  -8.2   -3.3785   GGAATTGATGCAGAA CG-GCGCGGTGGCCGAAATGCTCGG ACTG CCGATCGATTCGGCCGGCGCCCACG TGGAATTGCCGATTG
      fghA   3 100   8 4091068 .. 4091113 - -12.6  -4.46404   GAAGCAAGACGAAAA CG-AGGACGAAGGCGGCG-GAG CATC CGCACGCCGCCTTCTCCCTGCG AAAGACTTCAGCCGA
 Bxe_A0695   9  78  16 4116561 .. 4116573 -  -3.3  -5.03713   AACAACCAAACAAAA                CCCGC CGC ACAGG                CAAAACCCCCACCCA
 Bxe_A0680   4  48 184 4131481 .. 4131497 -  -5.7  -2.89742   CGCAACGCTGACAGA              CGACGCC ATG AGCGGCG              AGTTTCGCTGGAACG
 Bxe_A0665   5  64  59 4148765 .. 4148784 -  -2.1   -4.4521   AGCATGCAAAAACAA            GCAGGAA CACGCT TTCCTTC             GAAAGATATAACGCC
 Bxe_A0653   7  75  29 4160857 .. 4160876 - -10.7  -3.66178   CGCTCGAAGCTCAAA            TGGCGGC GGACAT GCCGCCA             GTCCCGCCGGCCATC
 Bxe_A0647   7  78 234 4167006 .. 4167028 - -14.8  -2.56596   TCGCGCATGAAGGCA           GCGCCGCGCA GCA TGCGCCGCGC           AAGCCGCAGGCCGCG
 Bxe_A0640   6  64   4 4174793 .. 4174829 -  -9.4  -3.05384   GCTGCGTTCAGCCAA   CGGCGGCAAGCGCTCTGC AAG GCAG-GCGCGCGC-GCCA   GGCTCAACCGTTGCG
 Bxe_A0635   8 100  77 4180307 .. 4180332 - -11.9  -5.24129   CGCGGCGATAAAAAA         GCCGGCAGT TCACGAAG ACTGCCGGC          TTTTTTGCCTCAAGG
 Bxe_A0624   9  66 198 4191894 .. 4191925 - -10.2  -3.14132   GCTGCGCGCGACCAA      CACCGGCAT-GACCG CCG CGATCGATGCCGACG      GCAAGGTGCTCGGGC
 Bxe_A0618   6 100 154 4199000 .. 4199025 -   -14  -4.87786   TGAACTTTAGAAAAA         CGGCCTGGCGG GTTTT CCGCC-GGCCG         TTTTCTTTGGTGCGG
 Bxe_A0613   9  69 241 4202921 .. 4202954 -  -8.7  -3.65199   AATGGCGTATCGAAA     CGTGCACG-CCGCCGC GTG GCCGCGGGCGTGCGGG     AGCCGGAATAACGCA
 Bxe_A0592   6  90  36 4221867 .. 4221882 -  -6.8   -5.1675   CCAGGCATGAAAAAA              CCGCTC CGAG AAGCGG               TTTTTTTACATCTAT
 Bxe_A0581   6  75  34 4244720 .. 4244742 -   -12  -3.29324   CTTAGCCAAACCTAA           GAGGCGCG GTCGTTT CGCGCCTC           TGTTCATTTACCAGA
 Bxe_A0560  12 100  54 4266591 .. 4266613 -   -17  -4.23781   CGCAGCAAAAGCAAA           GGCCCGCCAA CAA CTGGCGGGCC           TTTCTTATTTAGCCT
 Bxe_A0552   8  69 412 4272974 .. 4272993 -  -9.2  -3.53012   GTGGCTCGGCGCAAA            CGCGCTCG GCGT CGACCGCG             ATCTATTACCTGCTT
 Bxe_A0525   6 100 102 4301222 .. 4301249 - -15.6  -5.95166   CCGAAGCAAAAAAAA        TCCCGTCGCCAG AAAC CCGGCAACGGGA         CCCTGACCGAGTAGC
 Bxe_A0514  10 100  51 4311863 .. 4311881 - -13.8  -4.71061   ATCGACATGGAAAAA             GCGGCCCA CGA CGGGCCGC             TTTTCTTTGCGCTGC
 Bxe_A0510   6 100  47 4316043 .. 4316069 - -18.1   -5.9218   CAGACAAGAAAAAAA         GCCGTTCCAGC TTCCT GCTGGAACGGC         TTTTTATTTGCCGTG
 Bxe_A0499   1  56 433 4326895 .. 4326905 -  -6.8  -3.29144   GCATCTTGCGGACAA                 CGAG TGG CTCG                 CCAGCATCCGCAGCC
 Bxe_A0465  12 100  11 4374322 .. 4374356 - -18.5  -2.89094   AACAAACAGGAATGA     GCGCGCGACACGGCG GATAA CGCCGCGCCGTGCGC     TACTTACACATCAGG
 Bxe_A0455   9 100  52 4383822 .. 4383846 - -16.5  -5.40072   CGGCGCCTAAAAAAA          CGCCACGGACT CAA AATCCGTGGCG          TTTTTCATTCCACCG
 Bxe_A0441   9  83  25 4399514 .. 4399548 - -13.5  -3.41807   CCTAAATAAACCGAA    GCGACGCGGC-GCCGC TGGA ACGGCTGACGCGCCGC     CTTGCCGTTAGAACC
 Bxe_A0431   8 100  52 4408707 .. 4408734 - -21.4  -5.27335   GGCTGCAAATAAAAA        CCCCCGCCTGAA TTGC TTCAGGCGGGGG         TTTTTGCAGCGGATC
 Bxe_A0423   6  80  -7 4417717 .. 4417731 -  -9.2  -4.17048   TGTCGCGGAAAAGAA               CGGCCC GTC AGGCCG               AAACAAAAAACCGCT
 Bxe_A0377   8  66  99 4457481 .. 4457493 -  -9.1  -3.57144   TGCCGGACGGTGAAA                TCGGC GCA GCCGA                ACGCGACGCGCCGCT
 Bxe_A0377   8  66  86 4457482 .. 4457506 - -11.4  -2.74144   GCCGGACGGTGAAAT         CGGCGCAGCCG AACG CGAC-GCGCCG          CTGGCCTGACCGTGT
 Bxe_A0371   4  66 428 4461562 .. 4461597 - -10.4  -3.02461   TAATGCGCTCGAACA    TGGCGCGCCGC-CCG TGGATAT CGGCACCGCGCGCCA    TGACGGCCATTGGGT
 Bxe_A0368   2  54  31 4465909 .. 4465925 -  -3.7  -3.72678   GAAATACGACCGAAA              GCAACTT GCC AAACTGC              CAGCAAACCAGAGGG
 Bxe_A0361   5  64 219 4476552 .. 4476562 -  -3.2  -4.26076   CTACGTCCACGAAAA                 TCCG TGG CAGA                 CAATCGCGATCGTCG
 Bxe_A0350   4 100  34 4489021 .. 4489043 - -15.6  -5.15969   CGCGAACGTAAAAAA           GGCGATGCCA CTG CGGCATCGCC           TTTTTCTGTTTACGC
 Bxe_A0343   5  71 144 4497515 .. 4497543 - -12.5  -2.52543   AGGCGTTGGAATGGA       CGGAGGC-CGAC TTGTTT GTCGTGCCTCCG        TTTTTTATTTGGCAC
 Bxe_A0287   7 100  36 4551038 .. 4551061 - -15.4  -5.24129   GCGGTTCACAAAAAA          GGGCAGTTCA CGAG TGAACTGCCC           TTTTTTTATCGAGCG
 Bxe_A0283   9 100  63 4557553 .. 4557577 - -15.8  -5.36441   CGCGCATACAAAAAA          CGCCACGGAA TCAAC TTCCGTGGCG          TTCTGGCAGGCTCGT
 Bxe_A0276   7 100 113 4566190 .. 4566209 -   -15   -4.4009   GTCGAGCGCAGAAAA            GCCGGTCC ATCA GGACCGGC             TTTTCTGTTTTAAAA
 Bxe_A0272   7 100 222 4570430 .. 4570459 - -14.3  -4.65895   GCGCTGACGCAAAAA       GCCGGC-GGCCC GGTGCAA GGGCCAGCCGGC       TTTGTCTTTTCCCGG
 Bxe_A0272   7 100 161 4570501 .. 4570520 - -12.1  -5.78622   TCAGGGCAAAAAAAA            GCCCGCC TATTTG GGCGGGC             TGAATCCATATCAGA
 Bxe_A0268   7 100 101 4573645 .. 4573666 - -12.3  -4.74103   CCCGGAATGCAAAAA           GGCCAGAGC ATGA ACTCTGGCC            TTTCTGCTTGCAACG
 Bxe_A0259   7 100 258 4579911 .. 4579924 -  -8.1  -5.64274   GTAGGGACAAAAAAA               CCACC CGCG GGTGG                TTTTTTTGACGGCGT
 Bxe_A0243   0 NONE
 Bxe_A0235   4  53 411 4601030 .. 4601040 -  -2.4  -3.85817   AGCGTGCCGCAGAAA                 TCGG CGA CCGC                 CTATGACCTTGTAGA
 Bxe_A0231   3  47 468 4604167 .. 4604193 -  -2.8  -3.45366   GTCTTAATCAATCAA         CGGACCGTGCGA CGC TCGCTTATTCCG         TTATCGAAGGCGTCA
 Bxe_A0218   2  47 406 4615521 .. 4615548 -  -4.6  -3.14132   GCTGCTGCTCAGCAA        CCGGCGGAAGCG CAAT CGGCACAGCCGG         CCAGCTCAAGTTCAG
 Bxe_A0212   6  58 431 4620624 .. 4620634 -  -6.8  -3.39732   CAACCATCGGAAATA                 CGAG AGT CTCG                 ACCAACTCGATGCCG
 Bxe_A0201   7  75 182 4631481 .. 4631494 -  -3.7  -4.82901   CGTGGCTCAGAAAAA               TCGGC ATCG GCCGC                ATGCCGGGCGACGTA
 Bxe_A0189   7  75 446 4644144 .. 4644167 -  -5.8  -4.57073   TACGCGCTGCAAAAA          GGCCCGGCGC ATGC GCAACTGGCC           GCTGCGCCGCCGGCT
 Bxe_A0171   7  61 248 4666593 .. 4666610 -  -6.3  -3.76224   GCGTGACGCACGAAA             CCATCGCC GGG GGC-ATGG             CGGTCAACGAGACGC
 Bxe_A0160  11  60 102 4677510 .. 4677524 -  -3.4  -4.21607   TCTAGCGAAGAGAAA               GTACCG CAA CGGCGC               GCGAAGCGCCGCCGG
 Bxe_A0151   4 100  25 4683110 .. 4683145 - -16.8  -4.44608   CGCACGCAAAAACAA    GAAGGGCGGCCCCGGC TCAC ACCGGCTCCGCCCTTC     TCCGTTTTCAGACGA
 Bxe_A0134   2  51  49 4699496 .. 4699513 -  -2.5  -3.72576   GGCCGGTGCATGAAA             CGGGCGG GGTT CAGGCCG              CCGCTAGAACGTCGA
 Bxe_A0108   6 100  14 4726955 .. 4726986 - -12.2  -4.72272   GGCTCGCACGAAAAA      TGGCCCGCGTTCAT GAAA ACGGACGCGGGCCG       TTTCCATTTTCCGTC
 Bxe_A0092  10  60 -24 4743543 .. 4743557 -  -2.8  -4.18018   CCGCGTTACTGAAAA               GTCG CATTGAC CGAC               AGTTGCACCGCATTG
 Bxe_A0089  10  78  42 4746693 .. 4746725 - -14.2  -2.62389   CAAGTGAGCGAGAAG     CGCAGAAGGTCTGCC AGTG GGCTG-CCTTCTGCG      ATCGTTCCGCTTGCC
 Bxe_A0076   1  71 449 4760812 .. 4760831 -  -7.8  -3.95153   CGAAGCATTCAGAAA            GTGGCTGG ACGA CCAGGCAC             CGCAAGTCCTGCCAG
 Bxe_A0066   1  47 123 4768746 .. 4768764 -  -3.8  -3.18912   GCAGCTAGCCAGTAA             TGGCCG TTCTCGC CGACCA             CAATTGCGAAGCATA
 Bxe_A0060  10 100  53 4774712 .. 4774740 - -16.8  -5.02074   CCACGTCGCAAAAAA       TCCCTGC-CCGCG GAAA CGCGGAGCAGGGA        TTTTTTTATCGACCG
 Bxe_A0057   6  58 133 4778771 .. 4778782 -  -5.8  -3.67597   CTGTCCAGCGAAGAA                CAGC GCGT GCTG                 AATCAGGAACTGGAC
 Bxe_A0050   6 100  66 4789459 .. 4789484 - -19.1  -5.27335   GGCGGCAAACAAAAA         GCCCTGCGGTT AGAG AACCGCAGGGC          TTTTTTGCGCCGGAC
 Bxe_A0012   7  61 175 4835375 .. 4835385 -  -8.2  -3.45742   CGACGACGAAGAAGA                 CGGC CAC GCCG                 AAGCGCATGCCATGT
 Bxe_A0009   8  78 413 4837143 .. 4837176 -  -8.7  -4.13963   ATCCGTGAAAAAATA     GCGGACGGGCACGCC GGCC GGCGTGCCCGTTTAG      ATCCAGCGAGGTAGC
 Bxe_A0006   7 100  78 4840369 .. 4840387 - -11.7  -5.40072   CGGCCGGTAAAAAAA             TCGGCGC ACTCG GCGCCGA             TGGATATCTGACAGT
 Bxe_A4498   5  54 366 4857910 .. 4857952 -  -6.2  -3.30124   CGCCATGCGCGAGAA CATCGACGACGCCATCGTG CGCGTT CGCGAGGGCA-CGTCGTTG TCGCGCGCGCTCGGC
 Bxe_A4489   4 100  29 4865839 .. 4865871 - -10.6  -5.08824   CGTCGATGCAAAAAA      GAGGCATGACCG TGGAGAAAG CGGTCGTGCCTC      TTTTGCGTTACGCCG
 Bxe_A4485  10  54  13 4870524 .. 4870546 -  -7.7   -2.7644   ATTGAAGTTCGAAAG           GACGCGC TGAGCGAAC GCGCGTC           TTTCCGCTTTCTCTA
 Bxe_A4470   3 100 430 4888004 .. 4888036 - -22.2  -4.36914   TGCGCGTGCACAAAA      TGAAAGGCCGTCGC CTTGC GCGACGGCCTTTCA      TTTCATGCGTCGTTC
 Bxe_A4466  11 100  81 4892857 .. 4892882 - -20.5  -5.37345   TGTAACCATAAAAAA         TGCCGCCCGGT GCAA ACCGGGCGGCA          TTTTCTTGGGCTGCT
 Bxe_A4467   8 100  46 4892857 .. 4892882 + -20.5  -4.66318   TGTAACCATAAAAAA         TGCCGCCCGGT GCAA ACCGGGCGGCA          TTTTCTTGGGCTGCT
 Bxe_A4471  10 100  45 4888009 .. 4888031 + -16.3  -4.10953   GTGCACAAAATGAAA           GGCCGTCGC CTTGC GCGACGGCC           TTTCATTTCATGCGT
 Bxe_A4479   8 100  65 4879136 .. 4879164 + -21.1  -3.81744   CAATCAAGCGCACTT        CCGATGCGGATGG ACA CCGTCCGCATCGG        CTTTTTTCTGTCCGT
 Bxe_A4486   8  66  11 4870524 .. 4870546 +  -7.7  -3.75418   ATTGAAGTTCGAAAG           GACGCGC TGAGCGAAC GCGCGTC           TTTCCGCTTTCTCTA
 Bxe_A4490  14  95 140 4865839 .. 4865871 + -13.5  -4.27316   CGTCGATGCAAAAAA      GAGGCATGACCGT GGAGAAA GCGGTCGTGCCTC      TTTTGCGTTACGCCG
 Bxe_A4504   8 100  26 4850507 .. 4850521 + -12.8  -5.78622   GCCAGGCAGTTGACA               CCCGCC AAC GGCGGG               TTTTTTTTGGCCTGC
 Bxe_A0007   9  89  14 4840412 .. 4840462 +   -17  -3.14554   GACAGTTCAGATAAT CGACAGGCTGCCTCGCG-CGTTCGC CAAC GCGAGCGACGC-AGGCAGCCCG-CG TCTCATTTCTTCTTC
 Bxe_A0043   5  80 143 4802143 .. 4802164 +  -5.1  -5.00616   TCAATTGTGCCGGGC           GGAGCGTCAT GGA ATG-CGCCCC           TTTTTTGCGGCCGAC
 Bxe_A0051   9 100  48 4789459 .. 4789484 + -19.1  -5.00616   GGCGGCAAACAAAAA         GCCCTGCGGTT AGAG AACCGCAGGGC          TTTTTTGCGCCGGAC
 Bxe_A0067   7  57  85 4768539 .. 4768564 +  -8.9  -2.60075   GGGCGGCTCTCATCA         CCGGGCTTCGC ACCA GCGAAGCGCGC          CTTGCTTCAGCCAGA
 Bxe_A0077   5  83 232 4761419 .. 4761446 + -14.9  -2.77899   GACTGCTCATAAGTT        GC-TGGCGGGGC CATTT GCCCCGCCAGGC        TGCTTCCTACCAGGC
 Bxe_A0090   4  63   8 4746692 .. 4746726 + -10.7  -2.75481   TCAAGTGAGCGAGAA    GCGCAGAAGGTCTGCC AGTG GGCTG-CCTTCTGCGA     TCGTTCCGCTTGCCG
 Bxe_A0090   4  63  54 4746738 .. 4746750 + -10.5  -2.70932   GCGATCGTTCCGCTT                GCCGC CAG GCGGC                TCGTTGAGCGGCGCG
 Bxe_A0106   7  74 337 4729896 .. 4729907 +  -7.2  -4.28361   TTCTTGCGCTTACGT                GCCG TGGT CGGC                 TTTTCGTACGATTGG
 Bxe_A0109   5 100 114 4726955 .. 4726986 + -14.4   -3.9373   GGCTCGCACGAAAAA      TGGCCCGCGTTCAT GAAA ACGGACGCGGGCCG       TTTCCATTTTCCGTC
 Bxe_A0129   6  58 474 4707675 .. 4707699 +  -5.6  -3.78934   GCCGGTATTCGGCAC          CGGCGGCATC TGCAC GATCACGCCG          TTGTTGTCGGCCGGG
 Bxe_A0135   5  49 347 4699840 .. 4699862 +  -4.7  -3.17527   GGTCGAGGAACGGCT           CGTCGTCCG CCGAA CGGTCGAAG           TCTTCGTAATAGATC
 Bxe_A0152   9  86  74 4683110 .. 4683145 + -16.1  -2.74605   CGCACGCAAAAACAA    GAAGGGCGGCCCCGG CTCACA CCGGCTCCGCCCTTC     TCCGTTTTCAGACGA
 Bxe_A0172   8  87 308 4667136 .. 4667164 + -16.7  -2.74792   GCATCCCGTAGCCTT        TGGCGATCACGCG CGG CGCGGGATCGCCG        CTTTGGGCGTCGTAG
 Bxe_A0176   9  85  -1 4659695 .. 4659728 + -15.4  -3.10905   TCCCGCCCGCCAAAT    GACGAATGCCCCCGGC AAAC GCCGGGGGCA--CGTC     TTGCATGGCTTATCG
 Bxe_A0190   3  47 175 4644648 .. 4644671 +  -5.2  -2.80994   GTGCCAGCATATAGG          CGCGCAACAA TTTG TTGATCCGCG           TCTGATAGCCTTGAC
 Bxe_A0202   2  76 375 4631977 .. 4632018 + -13.7  -2.70932   ATCACGCGATGAATG TTGCCGTGCTCGCGCGC AACCAGCA GCGCGAGATCGCGGCAA  TCATTCGGCACCCGG
 Bxe_A0213   2  74  35 4621103 .. 4621138 + -11.2  -3.53444   GATTTTTTAGGCTGT    TGTAGTTCCGCTGACT GACA AGTCCACGGAACTGCA     TTTGCCCAACGATGA
 Bxe_A0219   3  87 126 4615916 .. 4615944 + -15.3  -3.34947   CCAGTCGAGTGTCGA        GGAGGGTTGGGCT GCG GGCGCAACCCTCC        TTGTGCGGCTTATTG
 Bxe_A0230   5  76 165 4606235 .. 4606260 + -12.7  -3.14693   CATGACTGTGCCGCT         TCCTGCGAACCG TTC CGGTT-GCAGGA         TGTCTTCCTGCTGCA
 Bxe_A0241   9  63 162 4598681 .. 4598703 + -10.6  -2.72461   ATTGGCCCTGCAATG           CATCGGCTGA CAA TCAGCCAATG           ATTTCAGCGACGTTG
 Bxe_A0245   3  54 262 4594763 .. 4594775 +  -7.7  -2.84602   ATCTTGACCTGGAGA                TTGCG CTT CGCAA                GTTTCATGAAGTGGG
 Bxe_A0260   5 100  35 4579911 .. 4579924 +  -8.1  -5.40474   GTAGGGACAAAAAAA               CCACC CGCG GGTGG                TTTTTTTGACGGCGT
 Bxe_A0266   8  82 307 4576509 .. 4576520 +  -5.8  -4.82901   CGGCACCGAAGGCTC                TGGC GCGA GCCA                 TTTTTCTACCAGAAA
 Bxe_A0269   6  85  33 4573645 .. 4573666 + -11.6  -4.05446   CCCGGAATGCAAAAA           GGCCAGAG CATGAA CTCTGGCC            TTTCTGCTTGCAACG
 Bxe_A0273   3 100  21 4570430 .. 4570459 + -14.3  -4.45168   GCGCTGACGCAAAAA       GCCGGC-GGCCC GGTGCAA GGGCCAGCCGGC       TTTGTCTTTTCCCGG
 Bxe_A0284   7  89  91 4557553 .. 4557577 + -15.8   -3.2963   CGCGCATACAAAAAA          CGCCACGGAA TCAAC TTCCGTGGCG          TTCTGGCAGGCTCGT
 Bxe_A0344  10 100  44 4497515 .. 4497543 + -12.5  -5.63517   AGGCGTTGGAATGGA       CGGAGGC-CGAC TTGTTT GTCGTGCCTCCG        TTTTTTATTTGGCAC
 Bxe_A0351   2 100  29 4489021 .. 4489043 + -14.9  -5.19879   CGCGAACGTAAAAAA           GGCGATGCC ACTGC GGCATCGCC           TTTTTCTGTTTACGC
 Bxe_A0362   8  61 402 4477029 .. 4477049 +    -6  -3.70902   GAAAGCGCTTGAGCG            CGGCCGCC TGCGC GGCGATCG            TTTCGCTGTGCGCGA
 Bxe_A0369   6  54 415 4466151 .. 4466163 +  -4.1  -3.63968   CTGCCAATGAGATTT                GGAAG CGC CTTTC                TTTCCACCTTTCGCG
 Bxe_A0378   4  62 421 4457936 .. 4457948 + -10.5  -2.50113   TGAACAATCGCGCGA                GCCGC GCG GCGGC                GTTGGTGGAGTGGTC
 Bxe_A0412   2  41 106 4429616 .. 4429631 +  -2.4  -3.07994   GGTTTCGCGCGCACT              GGCGCT GAAC GGCGAC               TTGGCTACCGTTGCG
 Bxe_A0420   6  53  89 4421344 .. 4421361 +  -8.3  -2.68279   GTCACTTCGGCCATG             CGCGCCG TGTG CAGCGCG              TCGGTTTCATCGGTC
 Bxe_A0428   4  84   5 4414097 .. 4414116 + -12.8  -3.75153   GCGCGGAATAAAAAA            CGCGCGGT CGTC GCCGCGCG             TTTCACTTCGGCAAA
 Bxe_A0442   4  58 172 4399645 .. 4399668 +  -8.8  -2.81326   ATGCACGCCGTGCCA          GCCGAGCGCGG TCG CGGC-CTCGGC          GTTCTTCAGGTTGTC
 Bxe_A0456   2 100  53 4383822 .. 4383846 + -14.3   -4.8622   CGGCGCCTAAAAAAA          CGCCACGGACT CAA AATCCGTGGCG          TTTTTCATTCCACCG
 Bxe_A0466   6  86  14 4374322 .. 4374356 + -16.3  -2.72344   AACAAACAGGAATGA     GCGCGCGACACGGCG GATAA CGCCGCGCCGTGCGC     TACTTACACATCAGG
 Bxe_A0475   8 100  30 4356088 .. 4356103 + -11.8  -5.61596   GCAGTTTGCCTCCAA              GGCGCC TTCG GGCGCC               TTTTTTTATGGCGCT
 Bxe_A0475   8 100 120 4356178 .. 4356203 + -19.1  -4.24002   GCAGAAGTGAAAAAA         GCCCGGCAGAT TTTC ATCTGCCGGGC          TTTTGCCGTTTACCG
 Bxe_A0494  14  95  12 4334088 .. 4334105 + -14.1  -3.71672   CTAGGCAGAAAAAAA             GCGGCCC GACT GGGCCGC              TTGCTTTTCATCCGC
 Bxe_A0500   2 100 359 4327671 .. 4327721 + -16.2  -3.66578   GCGCGGCCCGCTGTC CGGGTCGCGCGG-G-CTGGTGCTGC TAAC GCAGCGCCCGTTGCCGCGCG-CCCG TCTTCTTTCGTTTCA
 Bxe_A0511  11 100  60 4316043 .. 4316069 + -18.1  -5.28942   CAGACAAGAAAAAAA         GCCGTTCCAGC TTCCT GCTGGAACGGC         TTTTTATTTGCCGTG
 Bxe_A0515   2 100  49 4311863 .. 4311881 + -13.1  -4.88918   ATCGACATGGAAAAA             GCGGCCC ACGAC GGGCCGC             TTTTCTTTGCGCTGC
 Bxe_A0526  11 100  50 4301133 .. 4301156 +  -8.1  -5.78622   CGCGACGACCTCACA          CGCATGCCC TCCCCT GTGCATGCG           TTTTTTTTCGCCTGC
 Bxe_A0541   2  60  -4 4286410 .. 4286447 +  -9.1  -3.05819   ACCTGAGTCCGCAGG   AGTGAGCGGAG-CATGTG TTA CCCATGTCTCCGCACACC   TGTTACCCATGTCTC
 Bxe_A0553   6  95  51 4273401 .. 4273433 + -14.1  -3.64822   TCGGGAAGGACAGCC      CGCGTTACCGGAACG TGT TGATCCGGTCACGCG      TTTCCATCGCGGCCT
 Bxe_A0561   5 100  76 4266591 .. 4266613 + -16.3  -4.57581   CGCAGCAAAAGCAAA           GGCCCGCCA ACAAC TGGCGGGCC           TTTCTTATTTAGCCT
 Bxe_A0567   8  83  44 4259985 .. 4260001 + -13.7  -3.53811   TTGCCCTGTGCCGCC              GCCGGCT CAA AGCCGGC              TTTGGCGGGCATAGC
 Bxe_A0571   5 100  45 4255960 .. 4255987 + -21.4  -4.73448   TCCGCGAGCAAAAAA        GACCCGGCCGAT GCGA ATCGGCCGGGTC         TTTTTGCATCTGTAT
 Bxe_A0582   6  79  29 4244720 .. 4244742 + -12.7  -3.33151   CTTAGCCAAACCTAA           GAGGCGCGG TCGTT TCGCGCCTC           TGTTCATTTACCAGA
 Bxe_A0588  10  68  19 4227804 .. 4227823 + -10.7  -3.21099   TTTGGAGATGAAAAA            GGCCTGC GCGATG GCAGGCC             TTAGTGGTCAGGCAA
 Bxe_A0593   9  95  65 4221867 .. 4221882 +  -6.1  -5.51402   CCAGGCATGAAAAAA              CCGCT CCGAGA AGCGG               TTTTTTTACATCTAT
 Bxe_A0601  14 100  60 4213370 .. 4213386 + -12.3  -4.87328   GCCAGAAACAGAAAA              GCCGCTT TCG AAGCGGC              TTTTCTGTTTCTGTG
 Bxe_A0605  10 100  67 4209756 .. 4209780 + -12.2  -5.18371   GCGTACAAAAGAAAA         TGCCGGCCTCC ATAT GGAG-CCGGCA          TTTTCTTTTGTCAGG
 Bxe_A0610  11  77  40 4207093 .. 4207108 + -11.8  -3.54424   GCAGGCAATAAGAAA              CGGGGC CGAA GCCCCG               TTTGCCACAATCAAC
 Bxe_A0614   4  44 238 4203203 .. 4203215 +  -4.7  -2.78371   GTGCCGATCAACGGC                CCGGC TCT GCCGC                CTTCTTGAAACTATC
 Bxe_A0636   5 100  25 4180307 .. 4180332 + -12.6  -5.08824   CGCGGCGATAAAAAA         GCCGGCAGTT CACGAA GACTGCCGGC          TTTTTTGCCTCAAGG
 Bxe_A0648   7  70 123 4167271 .. 4167286 + -11.8  -2.74012   GAAAGACTACCGGCC              GGCCGC AGCC GCGGCC               TGCTTCAGGTGCTCG
 Bxe_A0654   5 100  47 4160758 .. 4160784 + -16.6    -5.055   GCGACCGTGTGTATT         GCGCCGCACG TGTTTGC CGTGCGGCGC         TTTTTTGCGGCTTAC
 Bxe_A0664   6  52 408 4150152 .. 4150170 +    -3  -3.64703   TTCCGGGTTCGGTCC             GGTCGCCA CCG TCGCGACA             TTTCCCTGAAACGAA
 Bxe_A0679   9  74 124 4134265 .. 4134298 +  -6.7   -4.4891   GGCGGCATACCGTAG     CGCTTGACCAGTTCCG CCT TGAAACCGGTCA-GCG     TTTTCTGCTCGTCGC
 Bxe_A0696   4  70 346 4116433 .. 4116447 +  -4.9  -4.47786   CCCGCTTAAGAATTA               GCGGT GTAAA GCCGC               TTTCTTTGCCTACTT
 Bxe_A0705   3  51 -44 4105653 .. 4105682 +  -4.1  -3.55071   TTCGCGGAGGCGTTC       CGCACGTCGCCGT CCGC ATGGCGAAGAGAG        TTTCGCGGCGTGTAA
 Bxe_A0705   3  51 112 4105809 .. 4105822 +  -5.2  -3.28712   CGCGACAGCAACTGC               GCGG CGAGTC CCGC                TTGTGCCCGGACGAC
 Bxe_A0711   3 100  59 4096673 .. 4096692 +   -15  -4.81551   CCGTGCATAAAAAAA            CGCCACGG CATG CCGTGGCG             TTTTTCATGTGACTG
 Bxe_A0715   2  67  24 4091078 .. 4091102 +  -9.2  -3.35679   GAAAACGAGGACGAA         GGCGGCGGAGC ATCC GCA-CGCCGCC          TTCTCCCTGCGAAAG
 Bxe_A0728   5  77 391 4078433 .. 4078448 + -11.8  -3.62096   AAAACTACGAGGAAA              GCGGCG CGCC CGCCGC               TTTCCCATCGTCACG
 Bxe_A0733   3  69 281 4069514 .. 4069538 +  -9.9  -3.55368   CGGCTCCCCTAACAC          CCTGGTTTGCG CCA CGCCATCCAGG          TTGTATAGCTTCAGT
 Bxe_A0751   5  53 292 4052168 .. 4052192 +  -6.9  -2.87132   GCGCGTCATACCCTC          CGCGCGGCCCG TCA CGAACAGCGCG          TCTGTCGCGCGCGCG
 Bxe_A0754   6  49  41 4048911 .. 4048936 +  -3.2  -3.53444   CCAATGCATCAGCCC         GTCAGACGTCG CTCCC CGCCGTC-GGC         TTTGCCGCCGCATCC
 Bxe_A0762   8 100  45 4040356 .. 4040375 + -13.6  -4.78848   CGCGCCAATAGAAAA            CGCCTGCA CGTG TGCAGGCG             TTTTCTGTTTGAGCC
 Bxe_A0775   7  95 178 4026710 .. 4026740 + -14.7  -3.78934   AGCGTGAAACAGAAA      GCCCCTGTGTCCGG AAAA CCGG-CACTGGGGC       TTCTTATCACACGCG
 Bxe_A0802   9 100  20 3993788 .. 3993811 + -18.2   -5.1101   AGCCCTAAAGAAAAA          CGGCGTGGAC CTGA GTCCACGCCG           TTTTTTCAGTGCTAC
 Bxe_A0815   6  93  23 3976317 .. 3976348 + -12.9  -4.34402   GAGCTGAAACGAAAA      GGGCCATCGCCGG ATCATC CCGGCGACAGCCC       TTTTCCTATCGACCG
 Bxe_A0826   4 100  26 3965748 .. 3965771 + -16.8  -5.64274   GCCCCAATAAAAAAG          GTCGCATGCG TTTT CGCATGCGAC           TTTTTTTATACGTAC
 Bxe_A0841   5  90 334 3950733 .. 3950766 + -15.9  -3.53444   ATGCTGCTGAACCAC     TTCGCGCGCGGCGCT TCCG ATCGCCGCGCGCGCG      TTTGCCGGCGACTGC
 Bxe_A0850   4  56 245 3937949 .. 3937964 +  -6.8  -3.28712   CTTCGATCCAAGTCC              CGTCGC GCGC GCGATG               TTCTGCGCGAACAAA
 Bxe_A0859   1 100  37 3928944 .. 3928961 + -12.7  -4.46926   CGGCAATGAGACAAA             GGTCCGC GAAT GCGGACC              TTTTGTCATGCCGTC
 Bxe_A0867   7  57  27 3923490 .. 3923502 +  -7.7  -3.16683   AAATCAACATCGGTC                CGTGA AGG TCACG                TTCATGCGGTCGCGT
 Bxe_A0887   6  64   9 3907216 .. 3907236 +  -9.7  -3.08798   AAGCTGATATAACAA            CGGCTCG CGCCGTT CGAGCCG            TGTTCGATCAAGCGT
 Bxe_A0901   5  77  20 3892687 .. 3892697 +  -2.4  -5.09426   GGATCGCGCAGCATG                 CCGC AAC GAGG                 TTTTTTCAGGTTACA
 Bxe_A0910   4 100  29 3883768 .. 3883785 + -14.1  -5.60993   AACCGCAGTCTCGAA             GGCGCCG TTCG CGGCGCC              TTTTTTTATGCCGCG
 Bxe_A0915   3  48 430 3879972 .. 3879987 +  -5.4  -3.01712   TCGAACGGCCAGGGC              GCG-TCC GCC GGATCGC              TCTTCGCGACACGCG
 Bxe_A0944  10  95  72 3849778 .. 3849795 + -14.1  -3.75169   AAAACAGCGCGAGGC             GGCGGCG ACTT CGCCGCC              TTTCCTGCGGTGCTC
 Bxe_A0956  11 100  36 3832396 .. 3832425 + -15.8   -5.0538   CGTGGCATAAAAAAA       GCCCGGTCATTC ACTCAC GAATGGCCGGGC        TTTTTTACACTCCCG
      fdhD   6  84 339 3823599 .. 3823614 +  -6.8  -4.72272   GCGGCGCATGCTTCG              CCGC-GG GAT CCAGCGG              TTTTTCGTCGACGGG
 Bxe_A0969  10  81 172 3816460 .. 3816472 +  -3.3  -5.20216   CCATATCGCCGCGCT                TGCGC ATG GCGGA                TTTTTTGCTGCTCTG
 Bxe_A0991   4 100  57 3792701 .. 3792721 + -13.3  -5.26875   GTGGACATGAAAAAA            GCGCCGGTT GCG AATCGGCGC            TTTTTTCATTGACGG
 Bxe_A0994   2  47 125 3789524 .. 3789540 +  -4.4  -3.06501   GCCATCGTCTGGCCG             GCGAGCT GGTA AGC-CGC              TTCGATACCCATCTC
 Bxe_A1001   6  72  67 3781826 .. 3781855 +  -4.9  -4.56775   ACCAGTGCGGTGAAA       ACAAACGACGCCT TGCG AGACGCCGTTTGC        TTTTTCAAGCGGAAT
 Bxe_A1004   3  67 130 3778684 .. 3778697 +  -9.5  -3.33492   GCCGGTTCAGGCCCA               GGCGG CGCA CCGCC                TTGTGGAATCGCTGC
 Bxe_A1013   5 100 200 3770546 .. 3770569 +   -11  -5.26119   CAGACTGCTGACCAA          CCCCACGTTT TTCG GAGCGTGGGG           TTTTGTTTTTCAGGC
 Bxe_A1032  11 100  51 3752101 .. 3752124 + -18.2  -4.59773   CATGCATGAAAAAAA          CCCCCGCGAT TCGC ATCGCGGGGG           TTTTTGACCATACGG
 Bxe_A1038   4  51 196 3744921 .. 3744931 +  -4.6  -3.35992   TTCAGTTCGACGATC                 GCGT CGA GCGC                 TTCCTTCACGTCGAT
 Bxe_A1046   1  46 365 3735002 .. 3735016 +  -4.9  -2.95787   GCCACGTACAACAGA               CGGCG CTCCT CGTCG               ATTTCCTCTTCGCTG
 Bxe_A1057   8  69 453 3724155 .. 3724204 +  -9.3  -3.61398   GACACGTACTTCTCG GCGATCGTGCGTGCCTCGGCGCG AATCCG CGCTTCGAG-CGCGCGTGA-CGC TTCTTCCACCGCGAC
 Bxe_A1067   7 100  20 3712284 .. 3712330 + -18.9  -3.08046   GGCCGGAGAGAAATA ACC-GCGAAAGCCCCGTGCGATC GTC GATCGCGCGG-GCTTTCGCAGGG CTTTTCGCCTGAGCC
 Bxe_A1091   7 100  48 3690129 .. 3690152 + -12.5  -5.24129   GCACGGTTAAAAAAA          CGGCACCTT GAAATG AAGGTGCCG           TTTTTTCTGCCCGCC
 Bxe_A1098   5  46 100 3679986 .. 3679997 +  -2.2  -3.35813   GTCGGTCTTGGCCGT                CTGG TTGA TCAG                 TTCGTTGCAATAGCC
      ohbB   5  58 198 3671507 .. 3671532 +  -9.1  -2.78596   ATACGGATTTAATGG         TTGATGGGG CACCTTCA CCCCATCAA          TCTGATACCACCCTC
 Bxe_A1120   3  88   9 3661410 .. 3661429 + -10.7  -4.45945   ATTCTGAAACGACAA            CGGGAGC TTCATC GCTCCCG             TTTTACTTCGTCCCT
 Bxe_A1161   2  75 170 3624427 .. 3624448 + -12.3  -3.29144   CTCCAGGTCGTCCAG           CAGCGCCCGC TGC GCG-GCGCTG           TTGTGACGCCGCTCC
 Bxe_A1177   3  47  85 3610615 .. 3610625 +  -2.4  -3.61764   AATACAGGCCAAAGC                 CTGC CTC GCCG                 TTTCGCAGTTCGTCC
 Bxe_A1238   9  66 341 3553909 .. 3553948 +  -2.7  -4.56597   CCGCATCGTCTGTAT  CAGGCAGCAGCACGCG CAGATAACC CGCGAGCGGCGG-CTG  TTTTTCACCGGGACC
 Bxe_A1243   7 100  62 3548829 .. 3548845 + -12.3  -4.98672   GGCACCAAAGGAAAA              GCCGCTT CAA AAGCGGC              TTTTCTGTTTTTACA
 Bxe_A1248   4  68 259 3543575 .. 3543585 +  -8.2  -3.84246   GCCTTGTGCAGATCG                 GGCG CGG CGCC                 TTTCCTGATTGCGGC
 Bxe_A1260   4  45 338 3528450 .. 3528463 +  -5.3  -2.51133   CCCGCTTCGAGCGCG               GCAAT GCGC ATTGC                ATTCATGAATGGCTG
 Bxe_A1260   4  45 342 3528454 .. 3528464 +  -3.2  -3.18912   CTTCGAGCGCGGCAA                 TGCG CAT TGCA                 TTCATGAATGGCTGC
 Bxe_A1265   5  93 195 3522515 .. 3522542 + -17.8  -3.36803   TTGCGGGAACAGCGT        GACGC-CGCCGAG CAA CTCGGCGAGCGTC        TTGTCGCTGCGCTTC
 Bxe_A1273   1  53 159 3514858 .. 3514878 +  -5.4  -3.33492   AGCGCGGAGTCGCTA            TCGCCTCA TGATT TGAGTCGA            TTATGCGGTCAATCG
 Bxe_A1282   8  57  11 3504150 .. 3504166 +  -3.6   -3.8637   GTTGATACACATCGA              CCACGG AGGTG CCGTAG              TGTTTTCTGCTGTCG
 Bxe_A1286   6  52 288 3502614 .. 3502629 +    -6  -3.05935   TGTGCTGCTGGATCG              GGCGCG GACA CGGGCC               TTCGCTGCGGGGTCT
 Bxe_A1292   5  83 -47 3499841 .. 3499898 + -13.4  -3.59979   GGTCTCACGCTTGGC CGCTATGTGCC--CGCCGTCGTACGCGGC ATG GCCG-GCGCGGCGGCGTAGGCGCCTGGCG TTTCGCATCGCGGCA
 Bxe_A1300   6  82  60 3492191 .. 3492212 + -13.7  -3.27298   TCGCGAGCTACAGCA           GGCCACGCG GCGT TGCGTGGCC            TTGCTCATTCGCAAA
 Bxe_A1306   3  88   5 3486608 .. 3486632 + -14.9  -3.62096   CACTCGACTGAGCCA          GCAGGCGGCCG ATG CGGTCGCCGGC          TTTGCCGTCATAGCG
 Bxe_A1310   1  53 327 3481249 .. 3481261 +  -6.9  -3.01712   CACCTTCGCAAGCTG                CGCGG CGC TCGCG                TATTGCGACGCCCAG
 Bxe_A1323   5  61  35 3464217 .. 3464240 +  -9.5  -2.77899   TATCGACATGGCATC          GCGCGGGCT TCAAAC AGGCCGCGC           TACTTCCTGACGGCC
 Bxe_A1334   2 100  49 3451511 .. 3451543 +   -20  -6.13503   GAGCTGAAGTAGAAA     GGCGCTGTGCCCTGC TTTC GCAGG-CACAGCGCC      TTTTTTTTGTTGCTC
 Bxe_A1339   8  80 443 3440139 .. 3440179 + -14.1  -2.76696   CAACCCGCGATGCAC GCGCGG-CTC-GCG-CGTGC CAAA GCGCGCCGCCGAGGCCGCGC CTTCTTCGGCGACGA
 Bxe_A1349   1  40 275 3427298 .. 3427312 +  -2.1  -2.89509   CATCAGATGCGTATC               CATGA ATCCC TCGTG               CTTCTGTTATTGCAA
 Bxe_A1362   2 100  15 3412620 .. 3412669 + -36.7  -2.73364   ACTTCCGCACGCGCA GCGTGCCTTCACAGCGCCGGCAT TCAG AGGCCGGCGCTGTGAAGGCACGC TGCTTCAACTCCGCC
 Bxe_A1365   2  49  21 3409316 .. 3409334 +  -5.8  -3.02144   GACGCGTGCAGATGA             GCGCCGCG GCC CGCCGCCC             TGTTGCCGCCGCTCA
 Bxe_A1379   2 100 174 3394515 .. 3394542 + -17.2  -3.77491   TGCCCCAACGAAAAA        GGCCTTATGGAT ATGC ATCCATAAGGCC         TTGATTTCTTTGGTC
 Bxe_A1386   5 100  42 3385933 .. 3385953 + -16.9  -3.63991   GCGTTTACAAAAAAA            CCGTCCGAC AGG GTCGGACGG            TTCTTCGCCATACTC
 Bxe_A1397   4  71 300 3374707 .. 3374742 + -10.4  -3.53444   ACGGTTCAGTTTCGC    GGCGTCGAGCGCGGCCA CGG TGGCCTTGATC-ACGCC    TTCCTTCTTCAGCCG
 Bxe_A1404   2  56  20 3369647 .. 3369663 +  -7.9  -2.91264   TCGGCGCCGTGCCCG              TCGCGCG GCG CCCGCGA              TGTGTGGATGAAGCA
 Bxe_A1415   7 100  60 3357203 .. 3357232 + -13.6   -5.0133   TCCGGCTGAATACAA       CGGCCGCTGC CATGAAAAAC GCAGCGGCCG        TTTTTTACGCGGCTA
 Bxe_A1425   3  46 -37 3343647 .. 3343664 +  -5.5  -2.57132   ACGACAATCTCACCG             CGTCTGC CGGT GAAGACG              ATTGTGAGGCGGCAC
 Bxe_A1435   8 100  46 3332267 .. 3332288 + -15.9  -5.44721   CGCGCATGTTCAAAA           GGGGGCGTT TTTC AACGCCCCC            TTTTTTTGACCTGCT
 Bxe_A1445   5  66  27 3320604 .. 3320616 + -10.5  -3.12749   TTCGCGCGACGCTTC                CCGGC GTC GCCGG                TATTGCCGTTCTTCC
 Bxe_A1455   8 100  62 3308017 .. 3308043 +   -18  -5.42259   GAGGGATAGGGAGAG         CCCGCCGCGG GGAAGAA CCGCGGCGGG         TTTTTTTGCGGCTGG
 Bxe_A1462   3  56  18 3303541 .. 3303551 +  -8.2  -2.94412   AGTCGTCCCTTGACT                 GCGC AGG GCGC                 TCATTTGCCGTTCCG
 Bxe_A1486  16  84   8 3276643 .. 3276666 + -12.5  -3.76219   CCGCCTGAGGCCCGA          GACCTGACG CTGGAT CGTCAGGTC           TGTTTCTTCTCCAAT
 Bxe_A1489  11  60 307 3272617 .. 3272628 +  -7.2  -3.57144   TGGCGAGCGACCAGG                CGCC GCCC GGCG                 TTTCCCGATGCGCGC
 Bxe_A1492   6  66 280 3269722 .. 3269745 +  -5.8  -4.21194   GGATTCTCGGCGTGA          GCGCCGGTCG CCTC CAGCAGGCGC           TTTTCGGTCATGCCG
 Bxe_A1499   6  51 420 3262386 .. 3262414 +  -2.3  -3.65522   CGGCGCCGTTGACCT        TCTGCACCGCATG GAA CATGTGATGATGA        TTGTTCCAGTAGATG
 Bxe_A1505   6  90  -6 3257248 .. 3257306 + -16.7   -3.3761   GGCTTACGCGTTGCC GCAGTAACGGC-TCGATCGGGCGCGGCGT TGC GCGCCGCGCCCGATGGAAGCCCAT-CGGC GTTTTGTTCGGCCCC
 Bxe_A1509   7 100  52 3253019 .. 3253042 +   -16  -5.26316   GTGATTGCGTGAGAG          CGGGCCGGCA AATC TGTCGGCCCG           TTTTTTATGGCATCA
 Bxe_A1520   6  74 389 3237442 .. 3237462 + -11.1  -3.53012   AGATCTGAACGTATG            CCGCGCG GTTCAGG CGCGCGG            TTTCGCCGCGGCGGC
 Bxe_A1526   4  62 160 3229741 .. 3229753 + -10.5  -2.52464   GTACCAGACCTTGCC                GGCGC CGA GCGCC                TGCATTCGCGCGGCC
 Bxe_A1534   2 100  55 3222841 .. 3222870 + -15.8  -5.95946   CATGGGCCGATGAAA       GCCGGTGACCTGC TCGAC GCAGG-CACCGGC       TTTTTTTGTTCTTGA
 Bxe_A1544  12 100 154 3204843 .. 3204861 +  -7.3  -5.86061   AATGGCGTATCGTTT             GCCCGGC GCAAG GCCGGGA             TTTTTTTTCCTGCCG
 Bxe_A1544  12 100 232 3204921 .. 3204946 +    -9   -6.0458   GCTGCTCAAAAAAAA         TGGCGCG-TCC TTTAC GGAACGCGCCG         TTTTTTTTGCTTTCT
 Bxe_A1549   6  61 465 3199084 .. 3199109 +  -5.3  -3.86194   CCCGCGCGCTCTTTC         CAGG-GGCGCAG GCG CCGCTCCACCTG         TTTCTCGCGCAGCTT
 Bxe_A1560   3 100  50 3190447 .. 3190469 +  -9.9  -5.18726   GCCGGCATGAAAAAA          GGCGAC-CTC CATA GAGAGTCGCC           TTTTTCTTGTCGCAA
 Bxe_A1575   6  91  78 3171070 .. 3171095 +  -7.6  -5.12617   GCTCCAAAGAAAAAA         GGCACGGT CTATTTTTTC ACCGTGCC          TTTTTTGCGTCCTTC
 Bxe_A1590   5  79  12 3157265 .. 3157288 + -13.8  -3.15544   CTAGGCCTGATTCGG          GGCGCGGCGT CGAA ACGCCTCGCC           TTGATCGGCATAGGG
 Bxe_A1604   7  61  58 3142578 .. 3142590 +  -6.2  -3.63922   TGCGAATCTGATGCG                GCGG CCGTT CCGC                TATTTTACGGAACGT
 Bxe_A1609   9 100 116 3136671 .. 3136688 +  -8.4  -5.75945   GCGGCAAATAAAAAA             CCCACG CATTCA CGTGGG              TTTTTTTTCGCCCCT
 Bxe_A1614   7  52 163 3129703 .. 3129723 +  -3.2  -3.64471   ACCAGCGGCCCAGGT            CGGTGTTG GAGCA CATTACCG            GTTTTATTTTGCGCT
 Bxe_A1622   7  86 162 3118978 .. 3119003 + -14.8  -3.19192   TGCCCAGCCGCTCCA         GCGCATCGAC TATTTC GTCGATGCGC          TTCGCTTGCGTGGCA
 Bxe_A1635   6  78  81 3105836 .. 3105855 +  -9.2   -4.0098   GAAGCCCAATAGAAA            AACCGCCC TCTC GGGCGGTC             TTCTTTGACTTCGCG
 Bxe_A1641  10 100  72 3098171 .. 3098192 + -14.5  -5.03314   GCTCAAATGCAAAAA           GCCTGCTTC TTTC GAAGCAGGC            TTTTTTACGCCTGAA
 Bxe_A1644   4  50  71 3093821 .. 3093858 +  -6.9   -2.6348   CGCCGCGCCAGATGA   CGGATCGCGCCGAGT-TG CGC CAGACGCGGCCCGGTCAG   CTTATAGCCTTTGCG
 Bxe_A1647   5 100 165 3091515 .. 3091544 + -20.7  -5.24129   AGGCTGACCGACCGG       CGGCCCGACAGGC GCAT GCCTGCCGGGCCG        TTTTTTATGCACGCG
 Bxe_A1651   5 100 192 3087073 .. 3087096 + -16.7  -5.63504   GCGGCGAACACAGCG          CGCGCCGGC CTCACC GCCGGCGCG           TTTTTTTGTCGGCTT
 Bxe_A1658  13  83  12 3078838 .. 3078874 +  -4.9  -5.15969   GTGAGGGGCGTCGTG    CGCGGGAATTGACCGGC CGG GTCGGCCGGCTTACGCG    TTTTTTCACTTAACC
 Bxe_A1663   7  74 183 3073469 .. 3073479 +  -6.8  -4.32034   GCCGCGGCAAGGTCT                 GACG CGG CGTC                 TTTTCATCGTCGTAC
 Bxe_A1678   5  89  73 3053261 .. 3053290 + -16.6  -3.04144   GCCGCACAAAAAACA       GCCCCACGTTTT CGAAGA AAAACGTGGGGC        TGTTGCCAATGAAGC
 Bxe_A1698   1  54 319 3031239 .. 3031253 +    -7  -3.05596   ATCCGTAATGACGAT               CGGCAC CGC GAGCCG               TTCGATCAGCGCCTG
 Bxe_A1702   4 100 137 3025500 .. 3025522 +   -12  -4.85782   ACACACAAATGAAAT           TGGCCCGC ACAGTCC GCGGGCCA           TTTCTTTTTCCAGCA
 Bxe_A1705   7  85 149 3024093 .. 3024105 + -10.5  -4.36914   CGCCCTTCGATCGAG                CCCGC CTT GCGGG                TTTTCTCGACGCGGC
 Bxe_A1711   8  56 287 3015710 .. 3015725 +  -8.2   -2.9186   TGCTTCTCCGCGTTT              GCGCTG TGCT CGGCGC               TGTGTGGCGTTGCCT
 Bxe_A1727   9  53  77 2999867 .. 2999882 +  -6.8  -2.90723   CGCCGGTCAGCCTCG              GCCGTA GCGA TGCGGC               TATGCTTGCCCATCA
 Bxe_A1734   4  64 -30 2993236 .. 2993250 +  -9.2  -3.09968   AACCGAAGGTGGCCT               CGCGGC GAC GCTGCG               TCTTCCCCTTAAATG
 Bxe_A1739   3  61 148 2989591 .. 2989628 +  -6.1   -3.6682   AACCGTACTGGTTTG   TGCCGACTGCCCCGC ATTTGCGG GCGTAGCCGTCGGCG    TTTCCGTCGGTGCAC
 Bxe_A1746   3  47 247 2980367 .. 2980398 +  -2.8  -3.35679   TCAGAGAGCTGGCTT      GCAGACAGGGAACG AGTC CGTACCCTATCCCC       TTCTCGATCGCAGCC
 Bxe_A1769   2  45  76 2957467 .. 2957480 +  -3.1  -3.20991   GCATAACGAGCCGGC               CG-AGC AAA GCTGCG               TTCAGTTCGATTAGC
 Bxe_A1774   8  61 439 2952431 .. 2952452 +    -8  -3.35597   CAGATCGATGATCAC           GGCAGACC GGGCGA GGTTTGCC            TGTTTGAGCAGTGCA
 Bxe_A1781   6  59   4 2947450 .. 2947490 +  -4.6  -3.87641   CACACCGCGTGACAG C-CCAATCTCCGCCTGTGC CCGC GCGCAGGCGGGGAGTACCG  TTTATCGGGCGTGTT
 Bxe_A1788   8  52  56 2939096 .. 2939118 +  -3.2  -3.75153   CTTGTGAAGGACGAG           CCGCGCCGGG TGC TTCGTCGCGA           TTTCCGTTCGCCAGC
 Bxe_A1793   7  69 118 2932570 .. 2932583 +  -5.3  -4.27686   GGGTTCGAACGGGGA               TCAAG GTTG CTTGA                TTTTGCCTCCTTTTG
 Bxe_A1802   2  55 181 2919586 .. 2919596 +  -5.4  -3.50869   CACCCCGTTAGATTG                 CGAA TTG TTCG                 TTCTGTGCGCTACTG
 Bxe_A1816   3  88 139 2905511 .. 2905562 +   -16  -3.07013   CAAATGTGACGCAGC GCGGATCGGCG-GAGTGC-GTGCGC AGCTG GCGCGCTGC-CTCGCGCCGGTCTGC TCTGTTCAACCGATC
 Bxe_A1832   4  61 270 2890308 .. 2890320 +  -6.2  -3.64822   ACGGCGAGCGTGGTG                CGGG CCGGC CCCG                TTTCGATCCGGAAAT
 Bxe_A1840   8  62 306 2881387 .. 2881403 +  -5.1  -4.06419   TGATGAGCGTCAATC              GCCGT AGCGGTC ACGGC              TTCTTTGTACGCGGC
 Bxe_A1846   2  42  26 2877855 .. 2877884 +  -3.5  -2.87211   CTAAGGGATCCGAAA       TTCGCGGGCAACG TCAA CGTTCCTCCTGAA        TCTGTCGGACCGCCT
 Bxe_A1861   5  60 278 2864945 .. 2864983 +  -8.9  -3.02144   GCTGGAAATGATGGG  TGATG-AGTCTGGCCGGA TCGA TCCGGCCGGATTGCACCG   TCTTCAGCAACATCG
 Bxe_A1868   5  57 408 2858084 .. 2858124 +    -9  -2.52464   GAAGACACCGGCAGA CGCGGCTCGTTCG-GCCTGC TCG GCATGCGCGAACGCG-TGCG TCAGTTGCGCGGCAC
 Bxe_A1872   4 100  39 2853928 .. 2853954 + -15.9  -4.98531   GACGAAAGAGAAAGC        GGCGCGAG-CGC CTGA GCGGCTCGCGCC         TTTTTCGTTTGAGGC
 Bxe_A1875   4 100  27 2851234 .. 2851283 + -18.6  -3.07962   TAATGCAGTGAGCCT TCGCCACTAAGCCGTTCGCGGA AGAACC TCCGCGAACGGCCTGGTGACGC TCTTACAATATCGAC
 Bxe_A1887   1  40 147 2839763 .. 2839792 +  -3.4  -2.66118   GCGTATCCCGCACAT       TGGTGCGCGCGG CCAGCA TCGCGTTCACCC        TCGCTTCGTTTTCCG
 Bxe_A1893   2  52 125 2832834 .. 2832852 +  -6.6  -3.04144   CGAGCTGAGTCGCCC             CGACAGGG TTA CCTTGCCG             TCTTCGACGTCGACG
 Bxe_A1897   4  53 340 2830653 .. 2830681 +    -8  -2.51045   CGGCCGCGCCATAAG        GATGGGCGAGCG GAGCA CGCACGCTCACC        GTGTATTCTCCGTGA
 Bxe_A4552   7  61 443 2826425 .. 2826461 +  -6.5  -3.72576   GTTGCCCGGTCCAGA    TCGTTCTCGGCTCCG GTCGATA CGTCGCCGAAAACGA    TTTCCTCCGCCACGC
 Bxe_A1906   6  62 188 2822952 .. 2822973 +  -3.6  -4.10657   CGATTTCCAGGGCCA           CGACGGAT ATAAGC GTCCGCCG            TTTTCCACGCTCTCA
 Bxe_A1923   7  58 430 2807355 .. 2807378 +    -9  -2.79023   TTCCACCACCGCCAG          TTCGATGATGC GGC GCATC-TCGAA          TACTTCATGCACTTC
 Bxe_A1930   7 100  56 2800813 .. 2800837 + -18.7  -4.19746   GCCAAAAACAAAGAA          CCCACAGCATC GGT GATGCTGTGGG          TTCTTTTCAAGTCAG
 Bxe_A1942   3 100  48 2788845 .. 2788867 + -15.6  -4.56597   CCGGAGTTGAAAAAA           GCTGCGTCCG CAC TGGACGCAGC           TTTTTGAAGCAGCGG
 Bxe_A1947   9 100  80 2783031 .. 2783044 +  -9.5  -5.47218   CCGAAGCGCAAAAAA               CGCCG GATC CGGCG                TTTTTTTACGTGGCG
 Bxe_A1954   0 NONE
 Bxe_A1966   8  66 367 2758359 .. 2758378 +  -8.5  -3.57263   CTGAGCTGTTCGTTG            CGCCGGC CAAACT GCTGGCG             TTTGAGGATGGCGAT
 Bxe_A1986   6  89  11 2735165 .. 2735203 + -15.9  -3.25823   ATTGAGCGGCGCCGG   CGTGCGTGACGGCGCCG CTCGT CGGCGCCGCCTCGTATG   TTCATGTCCGCACGA
 Bxe_A1993   7  61 426 2727095 .. 2727132 +  -6.3  -3.64487   TGAACACCAGCACCA   CGTCCTGCGCGGT GGAAGGCACCGA ACGGCGCAGGATG    TTCTTGAGCGTGTCG
 Bxe_A2004  11  74 475 2715313 .. 2715325 +  -7.7  -4.11216   CGGATGGCCCGTAAT                CAACG CGC CGTTG                TTTTGCGCGTCGGCC
 Bxe_A2009   6  79  58 2707543 .. 2707571 + -13.1  -3.29461   CCGGGCCGCGAAGAA        GTAGCGCGCCGGT TAC ATCGGGGCGCTGC        TTCTGAACCGCATTC
 Bxe_A2017   2  46 414 2699999 .. 2700021 +  -4.6  -2.86475   TGCGCCAGCATGCCG           CGCCGCGCGC GTT GCGCGAGCCA           TGTCATGTGCACTTC
 Bxe_A2025   2  49 454 2689427 .. 2689438 +  -5.8  -3.12668   CAGCGCGACGAGATG                CTCG GCGG CGAG                 TTGCGTCTCGCCCTC
 Bxe_A2031   6  63 118 2683385 .. 2683408 + -10.2  -2.84051   ACGTGATCCATCGAA          CGTGAGCCGG TTTT CTGGCGCACG           CTTTCCTGCACATCG
 Bxe_A2035   7  88 175 2677235 .. 2677249 +   -10  -4.48987   GTTTTCGTCAGCGAC               GGACAC AAG GTGTCC               TTTTCGTTCTCGCCG
 Bxe_A2054   5  69 211 2659173 .. 2659187 +  -3.5  -4.56597   GGTAAAGCGATCCTG               CGCGA GATAG TCGTG               TTTTTCGAGGACCGC
 Bxe_A2057   3  60   9 2657410 .. 2657449 +  -8.4  -3.05384   GCCATAGAAAACAGT  CTGC-TTGCGCGCGGCG CTACGCT CGCCGCGCGCTTCGCCG  TTCGCTCAACGGGCG
 Bxe_A2065   5  49   8 2649906 .. 2649935 +  -4.9  -3.31263   CGAGTTGAGGAGAAT       GCGGGAGCGCCTCG CAT CGACGCA-TCTCGC       TTGTGAGGGTGCGCT
 Bxe_A2070   3  54 328 2645293 .. 2645312 +  -6.4  -3.30124   TCCGCCCGCTATCGG            CGATTCCG ACCA CGTAATCG             TTATGCGCGATGCCG
 Bxe_A2079   3  58  50 2633229 .. 2633259 +  -6.1  -3.53444   AACTAGACCGCGTCG      CGCGCCGC-GAC CTGATCGA GTCTGCCGCGCG       TTTCCGGCACGATGA
 Bxe_A2085   3 100 278 2627841 .. 2627899 + -15.2  -3.89614   ACCGTATAGCGGCCC GCCGCGAGCGGCG-GCAACGGCACGGCG ATCAG CGCCG-GTTGATGCTCGTCGACCGCGGC TTTCTGCGCGTTGAC
 Bxe_A2088   1  52 327 2622479 .. 2622490 +    -3  -3.72893   CTCTCGGTCGGCGCG                TTGT CCCA ACAA                 TTTCCTCGACGGCTC
 Bxe_A2099   5  58  75 2609706 .. 2609717 +  -7.2  -3.41126   CCGCAGACTAGCCAC                CCCG ACTG CGGG                 TTATAGGCTTTCTCG
 Bxe_A2111   6  83  12 2598875 .. 2598894 + -13.6  -3.53012   GTAAAGACCGGCCAG            GGTGCTGC AATC GCAGCACC             TTTCCCAAACGCCGG
 Bxe_A2115   7 100   9 2594688 .. 2594717 + -21.5  -4.71426   CCGATAAAACCGACA       GCCGCCCGGCAGGC GCA GCCTGC-GGGCGGC       TTTTCTTCATGCCGC
 Bxe_A2118   2  47  53 2591429 .. 2591448 +  -5.6  -2.75074   GTTCAGGCGCTTCCC            CCTGCGACG ACG CG-CGCCGG            TCATATTCAGCTGAC
 Bxe_A2142   6  62  59 2553723 .. 2553738 +  -4.6  -4.07568   TTCCCACTCCGGATC              GCCGCA GCCT TGCGGG               TTTTCCGGCCCAAGC
 Bxe_A2154   9  75   9 2541626 .. 2541650 +  -9.9  -3.93038   GTTGTGATGCGCAGC          CGCTGGCCCGT TCA GCGGATCAGCG          TTTGATCTTCAGATA
 Bxe_A2177   3  51  39 2512454 .. 2512467 +  -5.2  -3.28712   TTCGAGCACCGGAAC               CCGG AAAGAA CCGG                TTCTCAGGCCGCGGC
 Bxe_A2188   4  54 279 2502986 .. 2503003 +  -6.9  -3.02511   CGCGGTCGTCGAGCT             TGCCGGC AAAG GGCGGCA              TCTTGCGCGGCTCGG
 Bxe_A2188   4  54 396 2503103 .. 2503119 +  -7.9  -2.70932   ACAGCACAGCCGGAT              TCCCCGC GAG GCGCGGA              TACTTCGGCGCCAGA
 Bxe_A2204   2  69 364 2484476 .. 2484521 + -11.6  -3.17219   CCTTGAGCGTGGGCG CCCACGGGCCGTCCGCAGCG ATTTCG CGCAGCAGGCGGTGCGCGGG TTCGTCCAGATTGTC
 Bxe_A2209   8  72 354 2480489 .. 2480501 +  -6.2  -4.34402   CGCGACCTTGAGGAG                CGCC TCTTT GGCG                TTTTCCTGTGACACG
 Bxe_A2217   7  58 151 2468029 .. 2468042 +  -3.1  -4.00042   ATGGTTGAAGCCCGA               GCGCAG CGA CT-CGC               TTCTTTCCTCGGCAC
 Bxe_A2217   7  58 153 2468031 .. 2468045 +  -5.6  -3.72695   GGTTGAAGCCCGAGC               GCAGCG ACT CGCTTC               TTTCCTCGGCACGCT
 Bxe_A2225   5  61  28 2458588 .. 2458635 +  -8.3  -3.33708   TTCGAGTCCTGGGCG CTCTGAACGGGTGGCCGGGTA CTCGCC TTCCGGGCCTACGGTTCAGAG TTGATGTCTGGATTC
 Bxe_A2235   5  51 280 2445790 .. 2445811 +  -4.3  -3.61328   CGCACCAGTGTCTTG           CCGGTAGCG ACAT CGATACCCG            TTTCGCGCTCTTCCT
 Bxe_A2249   5  51 468 2429546 .. 2429595 +  -2.2  -3.66018   GACGATGCACCTTGC GATGGTTGGCC-GCTTC-CAGC CCGCCGTC GCTGCGAATCCGGCCCACGATC TTCTTCACGTCCTGC
 Bxe_A2254   6 100  45 2424572 .. 2424597 + -15.5  -5.84381   GGGGTGAAAAAAGAG         CGGCGATGCAT TTGA GTGCATCGCCG          TTTTTTTGTTGCTGC
 Bxe_A2267   7  86 125 2411040 .. 2411071 + -14.4  -3.21912   CGATCCGATGCGAGC      CGTTGTCGTCGCTG CGTT CGGCGACGGCCACG       TTGATCACTTCGCCA
 Bxe_A2267   7  86 362 2411277 .. 2411296 +  -8.5  -4.58283   CGGTACGTGCGAGCA            GCGTGCC CAGTTC GGCGCGC             TTTTTCACCAGCTTC
 Bxe_A2281  15 100  41 2396236 .. 2396266 + -24.2  -4.59773   ACCGCATATGAAAAA       GGCGCTGTTCAGTC ATT GACTGAACAGCGCC       TTTTTCAGAATCGAG
 Bxe_A2288  10  83  44 2383042 .. 2383064 +  -7.6  -4.65895   GTCGCAACCAGAGCC           GGGCGGGC CGCAAGA GCCCGCGC           TTTTTCAATCCGGGC
 Bxe_A2291   6 100  21 2381081 .. 2381099 +   -16  -4.81249   CGCAAACGCAAAAAA             GCCCCGCA AAT TGCGGGGC             TTTTTACATTTGACG
 Bxe_A2300  13  69 391 2370048 .. 2370071 +    -6   -4.1552   CTTGTCCTGATAGCG          TTCGCTGATGC CGC GC-TCGGCGAG          TTTGTTGAGAACATG
 Bxe_A2304  14  81 -38 2366023 .. 2366046 + -12.4  -3.66772   GCGCCGGCGATCCTC          CAGCAGCGGT TCGA ACCGCTGCCG           TTGTTACGCGTTTAA
 Bxe_A2311   9  60 250 2359064 .. 2359083 +  -8.6  -3.15579   GCCGCTTGTCCACGC            CGCC-ATGC GAC GCATAGGCG            TTCATGCGCAGTTGC
 Bxe_A2317   5 100  39 2350881 .. 2350909 +   -19  -4.54727   TCACGCTATGAATAA        GGCCTGTTGCGA GCGGA TCGCAACAGGCC        TTTTGCTTTACCGGC
 Bxe_A2324   1  47 411 2341499 .. 2341525 +  -5.1  -3.02144   CCTCGGTCATCCGTT        CGATG-CCGAGCG ACA CGC-CGGTCAGCG        TATTGCCGAGGATCA
 Bxe_A2371   6  69  33 2287095 .. 2287123 +  -6.5  -4.11751   GCCGGCGAGCAGGTG        ATCGCCGCGCTCG CGC CGATCGCGCCGGA        TTTTGGCCAGTTGCT
 Bxe_A2374  13 100  62 2284896 .. 2284923 +   -20  -5.75945   CGCCGAAGTAAAAAA        CCGGCAACGAAG GTGA CTTCGTTGCCGG         TTTTTTTTGCCCGCT
 Bxe_A2395  12  78  28 2260003 .. 2260030 + -14.1  -2.53213   CGGAAAACGCACGAC        GCGAGCGGCAG CGCCGC CTGCCGCCCGC         TCCATTGCAGGGTTC
 Bxe_A2410   5  66  24 2247229 .. 2247243 +    -7  -3.88498   CCACGGTGTGCAATT               GCGCCG TCA CGGCGG               TTTCCTGTCTGGCCG
 Bxe_A2415   5  51  14 2244263 .. 2244276 +  -2.4  -3.76839   AAGTTCATTTCGATT               CGAT ATTTTC ATCG                TTTGCGTTCGCATTG
 Bxe_A2438   4  68 120 2226291 .. 2226308 +  -8.3   -3.9279   TGATCCATTCAGCAT             CAGGCCG GGTT CGGCCAG              TTTCTGACATTCAGT
 Bxe_A2443   7  49 321 2222775 .. 2222800 +  -3.2  -3.53761   CAGATTGTCGCGCCA         CAGGCAGC CAGTATTGCA GCGGCCTG          TTTCAGGACACGTTG
 Bxe_A2464   6 100  63 2200077 .. 2200118 + -26.7  -2.75844   ACATTAAGCCTGAAT GACAACGCGGCGCCCGGGTC ATT GACC-GGGCGCCGCGTTGCC GTTTCAGCTCGAGGC
 Bxe_A2474   3  56   9 2190762 .. 2190774 +  -4.8  -3.64703   GGCTTGACGCACGGT                CACG GGGAG CGTG                TTTGACTGGCGCGGC
 Bxe_A2477   2  57 223 2188312 .. 2188329 +  -7.7  -3.05384   CATCAGGTCGACGGA             GTGC-GCC AGC GGCAGCAC             TTCGGTGACACCCCG
 Bxe_A2481   3  47 -37 2185208 .. 2185250 +  -4.9  -3.14961   GTGTAGACCGGCTGC TCGCGC-ATCTGGTCACGATG GGG CGT-GTGAGCGGATAGCGCGC TGTCTTCATGCTGCT
 Bxe_A2486   4  63  51 2180146 .. 2180171 +  -8.9  -3.17714   CAGCCAAAACAAAAA         CGGCGCAGTGA TTTC TCACAACGCCG          TTCATAAAACTTTAC
 Bxe_A2502  11  58 415 2168426 .. 2168447 +    -3  -4.08317   GGCGCGGCGCAGTTG           CGTCATGA AATGCA TCGTGATG            TTTCCTTTCAGATTG
 Bxe_A2510   7  57 -19 2161312 .. 2161349 +  -7.6  -3.05384   TCGATAGTTCGGCGT  CG-GCGGTCGCGAGCCGC TAAA GCGGG-CGCGGCCGGGCG   TTCAGTGGCGCGACG
 Bxe_A2510   7  57 155 2161486 .. 2161503 +  -7.7  -3.06302   CGAGGCGATGATTTC             CTGC-GCG CTG CGCAGCAG             TTCGGTCACGGTAAT
 Bxe_A2519   3  54  42 2150178 .. 2150188 +  -6.8  -3.10715   CCTGTTGAACCCGCC                 GTCC TCC GGAC                 TTAGCTGCTGGTGGA
 Bxe_A2534   8 100 183 2129011 .. 2129038 + -15.6  -3.80625   CCGCCCAATACAAAA        GGGCTGCGCC CTCAATGC GGCGCAGCCC         TTTCCGTTATCCCGC
 Bxe_A2546   1  47  56 2116762 .. 2116787 +  -2.5  -3.61178   AGATAGACGGCCTTG         GTCCGT-ACCGC CCC GCTGTCACGCAC         TTTGACGTGGATGCA
 Bxe_A2552   3  51 416 2112728 .. 2112760 +    -4  -3.50332   TAGCCAGAACTTGGC     GCCCTCGGTCTG-GG CGAT CCACAGCCCCAGGAC      TTCCTTGTGTCCGTC
 Bxe_A2573  14  69 193 2088351 .. 2088387 + -12.2  -2.57132   GCGGATATAGACTTG   CCGCCTGCCTCGCCCCG TTGT CGGGGCGAGG-GGTAGG    GTTATGCCGCAAGCG
 Bxe_A2584   7  75 363 2081946 .. 2081968 +  -9.9  -3.89346   GCCCCGTCAAACAAA          TGCCACGAGG CGAG CC-CGTGGCA           TTTGTCCAATCGACG
 Bxe_A2592   4  53 -16 2073980 .. 2073999 +  -7.8  -2.50021   GCAGTCCACTCGCGC            GGCCGAAC CCCC GTTAGGCC             ATCCTTTATGTTTTC
 Bxe_A2592   4  53 126 2074122 .. 2074136 +  -2.7  -3.85817   GCCTCGAATAAATGG               CGGCG AATGA CGACG               TTTCTAGCAGCAGGT
 Bxe_A2605   8  62 429 2066389 .. 2066420 + -10.1  -2.66733   ACGTTGACGGACGGT      CGAGCCGGAGCGAC GTATA GTCGC-CCGGTGCG      TACTGTCCGTTACCC
 Bxe_A2619   4  71 280 2057000 .. 2057033 + -10.2  -3.51708   TATCCAGACGTCGGC     TCGGCACACCATCG GTCTCG CGATGGCGAGCCGG      TTGCTTTGGCCGGTG
 Bxe_A4548   4  49 319 2038805 .. 2038835 +  -3.9  -3.37464   CCGAAAGCTGCCAGC      GGTGCTGCAGGCAA TGAC TTACC-GCCGCGCC       TTGTCGCCTTGCTGG
 Bxe_A4534   4  71 280 2029526 .. 2029559 + -10.2  -3.51708   TATCCAGACGTCGGC     TCGGCACACCATCG GTCTCG CGATGGCGAGCCGG      TTGCTTTGGCCGGTG
 Bxe_A2643   4  57 257 2010789 .. 2010818 +  -7.7  -3.09327   CGCCAGTAATGATAT       GGTCAGCCCGCCC TTCG GGGTATGCTGGCC        TGTTCACTCACGTCG
 Bxe_A2676   4  71 348 1980003 .. 1980024 +    -8  -3.96148   GCGTGCGACGACAAA           GGCCAGCA AGCTGC TGTTGGCC            TTTGTCGTCAGCGCA
 Bxe_A2681   8  64 186 1975040 .. 1975052 +  -3.3  -4.28361   AAAAGGATCAAGACG                GGGCG ACG TGCTC                TTTTGCTGGGCTTCG
 Bxe_A2691   7  66 348 1966365 .. 1966389 +  -3.6  -4.35604   TCGTCCCAGTGGGTA         TGCAAGTACGC GAGC GCGTCCTT-CA          TTTGTTGTCGATTGC
 Bxe_A2695   6  55   1 1962989 .. 1963014 +  -3.2  -3.92542   TTCGGAAATGAATAA         TGCGCAGCCT CATCTC GGGTTGCGAA          TTATTTAGCGATGCG
 Bxe_A2714   6  66 155 1945679 .. 1945705 +  -8.8  -3.62597   GCACAACTGCGGATT        GGCCTCGCCAT TGTCAT ATG-CGAGGCC         TTCTTCGACGGTCCG
 Bxe_A2736   4  53 267 1920579 .. 1920622 +  -5.1  -3.50447   GTCAAAACTACTGGC CGGAGTCTGGCCGAGCATGC TGCGT GTCGGCGCGGGCAG-CTCCG TTCTCTGGAGATTGG
 Bxe_A2741   4  69 261 1916032 .. 1916057 +  -9.7  -3.54543   AGCCTGCCGCTTGCG         GTCAGGCGCTGC GTG GC-GCGGCTGAC         TTTCGCGCGATCCAT
 Bxe_A2758   8  60 145 1897808 .. 1897824 +  -2.9  -4.18494   CGGCATCGAGTTTCA              GCTTGTA TTT TTCGAGC              TTTTCGCTGGCGGTC
 Bxe_A2767   6  66 151 1887883 .. 1887903 + -11.1  -2.84234   CGCTCTGCGGACACA            GCGCGCG AAATTCC CGCGCGC            CTTCTTCACTTAATA
 Bxe_A2767   6  66 346 1888078 .. 1888094 +  -2.2  -4.58395   CAAGCCGCACGTTTT              TCGCGA GGCCG TCGAGA              TTTTTCCGCCGTGCG
 Bxe_A4511   7  62  18 1880296 .. 1880311 +  -8.2  -3.57883   CATGCTTTGCGTCGC              GGCGGT TCGA GCCGCC               TTTGCCGCCTATTGT
 Bxe_A2780   6  74 463 1869920 .. 1869952 + -13.4  -2.52464   TAGATGACTTCCTGA     C-CCGCGTGGCCGCC GTCG GGCAGCCACGTGGCG      TAGATTCGCAGCGGG
 Bxe_A2808   5  61 270 1842762 .. 1842774 +  -7.7  -3.33261   GCCACCGTCTTCCAG                GTGCA TCT TGCAC                TTGTAGACCTTGCCG
 Bxe_A2818   3 100  64 1827009 .. 1827036 + -22.8   -4.7173   AGGCAAAGCAAAAAA        GGCGGGACCGCT ATCG AGCGGTCCCGCC         TTTTTGCATATGGTC
 Bxe_A2829   8  76  27 1811963 .. 1811988 +   -14  -2.79684   TGGCAGGCATTGTTT         CC-CCGGCCGC TCGAC GCGGCCGGCGG         TGATTCCGTTGCTCC
 Bxe_A2833   8 100  43 1809518 .. 1809561 +   -29  -2.93853   GGCGCGTCGCACAAT CGCACGCGGGTTGCCGGGCCG GTT CGGCC-GGCAACCCGCGTGCC GTTTCATTACAGCGG
 Bxe_A2867   4  60 208 1761138 .. 1761167 +  -3.4  -4.18018   GCAGCCTGAACCAGC       ATGCGCATGCCG GCCAGA CGCCGTGCGCGA        TTTTCACTCGACCAG
 Bxe_A2874   5  47 385 1754605 .. 1754624 +  -5.6  -2.71011   CTGTTTCGCAATCAA            CTTCCGCG TGGG CGCCGGAG             TGCTTCGCGCACGAT
 Bxe_A2880   4  60 294 1750689 .. 1750699 +  -3.2  -4.14739   GTCGAATAGCGCGCG                 TGTC AGC GACG                 TTTTCGCATACGTGG
 Bxe_A2895   2  41 274 1731168 .. 1731191 +    -3  -2.76263   CAATGGATGCCTGGG          C-GGCCTGCGT CGT ACGCTTGCCAG          TGGTTGCGTCGTACA
 Bxe_A2902   4 100  99 1724071 .. 1724092 + -15.9  -5.86061   ACCCGAACTTTTTAA           GGCGTCACG GCAA CGTGACGCC            TTTTTTTTCGTGCGC
 Bxe_A2910   4  47  50 1711183 .. 1711197 +  -2.1  -3.57144   CGCGGTTTGCCCGAC              TG-CGC ACAC GCGTCA               TTTACGGATAACGCG
 Bxe_A2915   4  64 358 1704992 .. 1705018 +  -8.7  -3.35996   AACCAGTCGGGTAGC        CGCGCGACCATC TTCG GATCG-CGCGCG         TTCTCGATGAAGATG
 Bxe_A2939   6  53 107 1676937 .. 1676951 +    -7  -3.01712   TCTTGACCTGATAAA               GCGTCG ATG CGCCGC               TCTTCAGCGCGCCGG
 Bxe_A2951   7  79 464 1662605 .. 1662626 + -12.9  -3.35867   GAAGAGGCTCTCTCG           GGGCCGCCC CGAA GCGCGGCCC            TTCGTTCACGCTTCG
 Bxe_A2954   7  61  12 1658010 .. 1658020 +  -8.2  -3.39784   GTAGGGTTTTTTTGC                 CCGC GCG GCGG                 TGTTCTTCCGGATGC
 Bxe_A2962   4  60 112 1648738 .. 1648752 +  -7.1   -3.5594   GACTGAATGTGGTGC               GCGTG TGTGC CACGC               TTTCCACGCTGCATT
 Bxe_A3015   9  57 337 1581065 .. 1581106 +  -8.6  -2.55074   AGATGGACTGATCAC GAGCCGTGGTCGCGTCGT TCGTGC ATTGCGCGACGACGGCGC  TGGCTTGCGCTTCCC
 Bxe_A3038   4  84  28 1551637 .. 1551661 + -15.7  -2.67515   TTCTTGCGCCGCTCT          TCGAGGCGGCG CAT CGCCGCTTCGG          TCCTCTGCTCCTGAC
 Bxe_A3044   2  61 226 1546428 .. 1546457 +  -5.7   -3.9122   TTGATAATCAGCCCC       TG-CCCAGTCGGAA GGC TTGCGACAGGGACA       TTGTTTCGAGCGCTC
 Bxe_A3111  15  62 232 1498886 .. 1498906 +  -4.5  -4.09864   ATAGAATTTTCAGCG            CAGGGGCCG AAC CCGCTCCGG            TTTTCGCCGGTAAAT
 Bxe_A3111  15  62 437 1499091 .. 1499103 + -10.5  -2.70143   ATCGTGTCCCATCCG                CCGGC GCG GCCGG                TCGTCTCGTTGAAGT
 Bxe_A3143   6 100 291 1463679 .. 1463702 + -15.4  -4.77757   GTGCGCACAAAAAAA          GGCCTTCATC TGAC GATGAAGGCC           TTTTACTTTTTGGCC
 Bxe_A3148   5  62  78 1459874 .. 1459905 +    -8  -3.62591   CTTCGTCAGGATCAG      CTTGCCTAGCCGCGT TGC ACGCAGCT-GGTAGG      TTTCGCCGTTGTGCA
 Bxe_A3159   4  56 164 1447686 .. 1447717 +  -4.4  -3.65812   ACCACGAAGCTCAGT      CGCCGCGATACTCCA CCT TGAACTGT-GCGGCG      TTGTCTTCGCCGAGC
 Bxe_A3164   3  44 -21 1443317 .. 1443327 +  -2.4  -3.24146   CGGCGACCTGGCTAC                 GGCG AGC CGCG                 ATTTTCATTGAGGCC
 Bxe_A3174   1  47  40 1425101 .. 1425113 +  -3.3  -3.48024   GACGGGGTGTGGCTC                GCTAG AAT CTCGC                TCTTTCGTGCTCCGG
 Bxe_A3179  14 100  21 1419654 .. 1419683 + -13.6  -4.88407   GTTCCGCATAAAAAA       CGAGGCACACAC CATGAA GCGTGTGCCTCG        TTTTTCATTGCGTCA
 Bxe_A3183  10  83  56 1415736 .. 1415786 + -15.6  -2.72144   GTGCACGCCCGGGCC GTTGCGCGCGATGGCAAGGAACG GGGAAG CGTTC-TTGGCATCGCGCGGGAC ATTTCAAAGCCGTGC
 Bxe_A3189   7 100  31 1409235 .. 1409264 + -13.5  -5.95946   AGGTAGGTTGAAGAA       GCGCGAAACGGCA GGCA TGCCGGCTCGCGC        TTTTTTTGTTATTGC
 Bxe_A3225   4 100  60 1371792 .. 1371817 + -15.4   -4.3208   ACAGGAGTCGCAAAA         GCCCCGCGCC TTGAGT GGCGTGGGGC          TTTTGCATTGTGGGG
 Bxe_A3243   8  58 164 1354460 .. 1354516 +  -8.6  -2.82516   GGCGGCTCTGCTGGA TCAGCCACGTGCATGCAGTC-GCGGCGG TGT CCGCTGCCGGCTG-ATGCTCGATGCCGG TGTAGTAGTAGAGCA
 Bxe_A3243   8  58 419 1354715 .. 1354734 +  -7.1  -3.34398   CGCACCAGCTCAACA            CGCCGCGC CATTT GC-CGGCG            TATTTGAAAACCGGC
 Bxe_A3265  10  60 220 1331820 .. 1331839 +    -7  -3.61398   CCTTGCCGCGTTCGT            CGAGCGCG ACAA TGCGCGCG             TTCTTCGGCAACGCG
 Bxe_A3271   7  47  45 1326579 .. 1326597 +  -5.9  -2.71712   ACGCGCTTGCGGATG             GGCGAGG AAGAA CCTCACC             ATTTCCGCGGCCGCA
 Bxe_A3280   6  90  66 1317641 .. 1317662 + -15.9  -3.61398   GTGGAGGCGAGGACG           CGCACGCGA GTCA TCGCGTGCG            TTATTCCCACAGCGC
 Bxe_A3295   6  66  65 1298091 .. 1298101 +  -8.2  -3.75169   GAGATCGCTTTCAGA                 CGCG AAT CGCG                 TTTAATCCGCTGCTA
 Bxe_A3304  11 100  49 1285282 .. 1285309 + -12.7  -4.86001   CGGGATGAAAAAAAA        TGGGCCGCTCG TTGTTT CAAGCGGCCCA         TTTTTCTGCGCTGGT
 Bxe_A3309   8  90  48 1279392 .. 1279415 + -16.8  -3.37464   GATCCTCATAAACGA          CAACGGCCTC CGAA GAGGCCGTTG           TTGTCGACTTGCTGC
 Bxe_A3313  10 100  38 1276330 .. 1276355 + -20.5  -3.08211   TGCTTCCGGATTGAA         CGACACCCCGC TTCG GCGGGGTGTCG          TGCTTTTGGGGCGGT
 Bxe_A3320   8  70 414 1269925 .. 1269949 +  -3.6  -4.63218   CCAGCCGGTCGAGCC         CATC-TGCACG CTGG CGTGCATGATC          TTTTCTTCGAGGCCG
 Bxe_A3337   6  68 -13 1247633 .. 1247656 +   -11  -2.92613   GCGTTGCGGTGCTGT          CGC-GCGGCTT CTG AGGCCGCTGCG          TCGTTTCAAGTCCGC
 Bxe_A3344  11  65 435 1238678 .. 1238703 +  -3.9   -4.3898   GAATGGCAGCAAAAA         GCCCCGCAG TACAAGGC TTACGGGGC          TTTTCTGGGCATAGT
 Bxe_A3355   6  78  46 1229369 .. 1229382 +  -6.7  -4.56597   GGCCCGCATCAACTG               GTTGC GCCG GCAAC                TTTTTGCGCCAGCAG
 Bxe_A3363   3  87 421 1217044 .. 1217064 + -12.5  -3.79906   ATCCACCGAGTACTG            CGCGGCGCT CGC GGCGTCGCG            TTGTTCTCCGAGTGC
 Bxe_A3374   5 100  89 1205077 .. 1205113 + -18.7  -3.17392   ATGGGCGAAAGACCG    CAAGGGCGCGAATCGCA TGA TGCGGGACGCGCCCTTG    TTGCATTGGCGCGTC
 Bxe_A3382   7 100  64 1197201 .. 1197220 +   -10  -5.26875   AAGCGAAGCAAAAAA            CGGCAAGGG AGA CCCT-GCCG            TTTTTTCATTGCCGC
 Bxe_A3386   6  56 268 1191362 .. 1191382 +  -8.2  -3.01712   CACGCGGTGGACGAC            AGGCGCGT CTGGA ACGCGCCG            TATTCAGCCAGCAGA
 Bxe_A3395   8  58 306 1182818 .. 1182829 +  -7.2  -3.38272   CCAGTCTGGCTATGA                CCCG GCAG CGGG                 TTGTCCGTGCTGGTC
 Bxe_A3399   5  56 434 1179077 .. 1179098 +  -4.4  -3.76665   TTGTGTTCGCGCAGT           TCATCCAC ATACGC GTGGATGC            TGTTCTTTTCGTTGT
 Bxe_A3405   3  64 408 1171012 .. 1171027 +  -3.2  -4.35116   GTAGAGATCATTTAC              GTCCGA AAGC TCGAAC               TTTTGCTCTCGCGTC
 Bxe_A3409   9 100  87 1166854 .. 1166877 + -18.2  -4.98911   GAGTTGATGTGTTGA          TGGCCGCAGC GGTT GCTGCGGCCA           TTTGTTTTTGTGCTG
 Bxe_A3418   5  81 269 1154773 .. 1154805 +   -12  -3.68244   GCGGTTGCGGCAGCG     GCGCGGCGC--GCCGC AAG GTGGCGAGCGCCGTGC     TTTCGGCTTCGTCGT
 Bxe_A3421   9  64 -20 1151594 .. 1151634 +  -4.5  -4.16016   GCGGTGGCCGTGCAA CACGGCGCG-GCCACGGC CTGAGC GACGCGGCTCTCGCCGTC  TTTCTTGCGCAATGC
 Bxe_A3421   9  64  25 1151639 .. 1151653 +   -10  -2.90496   CTCTCGCCGTCTTTC               TTGCGC AAT GCGCAA               TCGTTTGCCCGAAAA
 Bxe_A3421   9  64 201 1151815 .. 1151830 +    -9  -3.34895   TCGAGCGCGAGTGAC              TGCACG TTCA CGTGCA               TTGCTTCGGCCTCCC
 Bxe_A3430  10  66 277 1144077 .. 1144087 +  -8.2  -3.77464   AACGGCATCGTCACG                 CGCC CGC GGCG                 TTTCCTGGCTCATCT
 Bxe_A3448   7 100  28 1123140 .. 1123167 + -18.6  -4.21194   GATTGTGTTCAAAAA        GCCCCATGCATT GCAA AATGCATGGGGC         TTTTGCCTGGTGCGG
 Bxe_A3455   1  41 399 1114091 .. 1114106 +  -2.5  -3.14051   AGCGCAACCGTGGCC              CGCTT GGCCAA AGGCG               TATTGCTCGACGTGA
 Bxe_A3460   5  60 -22 1108759 .. 1108775 +  -2.9  -4.13767   AGGTGGTCGGAACCG              TCGGCTT GCG AACCCGG              TTTTAAAGTGCAAGG
 Bxe_A3473   2  75  86 1095491 .. 1095520 + -12.2  -3.21099   CAGGTAAGCGCGCTG      CTGGC--CGCGGCC GCGC GGCCGCGCAGCCAG       TTGATGCTCGCGAAG
 Bxe_A3476   5  78  15 1092475 .. 1092496 + -14.5  -2.56571   AGCGTGCCGTGAGCG           GCGTGCTTC GGGC GAAGCACGC            TCAATTGAGTATGTA
 Bxe_A3484  12 100  74 1081467 .. 1081491 +  -8.6  -5.06816   GCACAGCAAAAAAAA         CGGCACGACTT TTAA GAG-CGTGCCG          TTTTTATTCGCGCCT
 Bxe_A3490   7  56 143 1072290 .. 1072340 +  -7.5  -3.30452   CCTGCCGGCAAACCA GGGCAGC-GCGTTCAGGTCCAG TTCTGCGT CGGCACGTGATCGCGGCTGCCC TTGATCCTGTTGTTG
 Bxe_A3497   6  60   9 1065435 .. 1065449 +  -8.5   -3.1364   TGCGTGAAGCGTGCA               GGGCG CTGAT CGCCC               TTGCGTCATTGCATC
 Bxe_A3510   4  60 155 1054809 .. 1054823 +  -4.2  -4.09243   GATCGAGTCACACCG               GTCAAG GAT CTTGCC               TTTTGCAGAAATATC
 Bxe_A3514   6  52 144 1049621 .. 1049646 +  -6.1  -3.13164   ACCCGCATCCGGATA         TCAAGCCTGGA AAGA TCCACGCCTGA          TTGGATGGTTGCGAG
 Bxe_A3525   3  54  26 1041223 .. 1041251 +  -3.8  -3.63837   CAGGGAGCGAACGAA       CCGACTC-GCGAT CTGA ATCGCTGACACGG        TTATTGACACATTGT
 Bxe_A3542   2  47 381 1019967 .. 1019982 +  -5.4  -2.70932   GGCCGAACTGCCAGG              TGC-CGC AAC GCGCGCA              TCGTTGCACGAACAG
 Bxe_A3546   7  72 212 1015857 .. 1015878 +  -5.1  -4.56597   CCATACAGGACTCGG           CCGCGTCTGG TTG CCGGAC-TGG           TTTTTCACGAAAAGG
 Bxe_A3569   3  51 399  992790 ..  992810 +    -6  -2.98823   GGCCGCAGCGTCATG            CCGTCACG TCGAT CGCGGCGG            TGTGTATGACGAGCC
 Bxe_A3587   7  53 197  971324 ..  971338 +  -5.6  -3.34398   AGCAGCATCTGCGAA               GCGCGA TAT TCACGC               TGTTTGAGCGCGACG
 Bxe_A3596   6  88  15  960358 ..  960382 + -15.8   -3.0976   ATCTGTTCCCACATA          GCGAGCGCTT GGCCG AAGCGCTCGC          TATTCAAATCTTCCG
 Bxe_A4508   6  64 150  929281 ..  929308 +  -5.7  -4.07687   ATTGGCCTAGCGGCT        CCTTGAACTGCG ACCAA CGTA-TTCAAGG        TTTTCCAACGCCGGT
 Bxe_A3632   7 100  46  927508 ..  927525 + -12.7  -4.99035   GGTTAAATGAAAAAA             GCCACGG CGTG CCGTGGC              TTTTTCTATGGCTGC
 Bxe_A3636   3  57 -26  922856 ..  922866 +  -8.2  -3.05596   GTGCTGGAAGAGATC                 GCGC GGC GCGC                 TTCGGTCAAGGGCTG
 Bxe_A3642   0 NONE
 Bxe_A3671   5  62 152  880660 ..  880676 +  -2.1  -4.33417   ACGAAGTCGTCGAGC              GTCAGCG GAT CGGAGAC              TTTCTTGTCCGTGCC
 Bxe_A3698   5  56 164  851849 ..  851881 +  -6.1  -3.44284   CCGCGGCCATCACTT      CGAGATTCGCGCCGA CCA TCGGCGCCAGGTCCG      TCTTGTTGATCACGA
 Bxe_A3714  10 100  44  832565 ..  832593 + -20.3  -4.62085   GGCCTGAAGAGTAAG        GGCCCGCGAACCG AAA CTGTTCGCGGGCC        TTGTTTTTTCAGGCT
 Bxe_A3720   5  76  19  827755 ..  827808 + -13.4  -2.85354   GCAGGCTGCCACGTA TGG-GGATCCGTCGTCCTGGCAATGT TTCG ATA-TGACAGGACGACGGATCGGCCA ATTTCGGTTCAGATA
 Bxe_A3748   2  49 141  798257 ..  798273 +  -4.3  -3.36327   AACCTGCGGTATTCC              CGGGCAG ATG CTGGCTG              TTCTCCGTAAGCTGG
 Bxe_A3758   6  60 258  791352 ..  791364 +  -9.1  -3.07113   GATCCGTGCGTAGCC                CGCTG CAC CAGCG                TTCCCTCGCCTAATA
 Bxe_A3763   5  63 241  788833 ..  788843 +  -6.8  -3.69902   AATTGCACAGCCCAC                 GACC CCG GGTC                 TTTCGCGTGTTTCAT
 Bxe_A3780   9  74 -45  774176 ..  774203 + -11.2  -3.59315   ATATCAACCGGCAAG        CTCGCCGACGCT TCAC AGCGTCGCCGCG         TTTCCCCGTGCTTCG
 Bxe_A3791   2  42 470  761574 ..  761597 +    -3  -2.97289   AGACGAATGCACGTT          TGACGACCGT GTGA GCGCGCGTCA           TATCATCTTTGCCAT
 Bxe_A3795   3  58 383  755106 ..  755121 +  -3.2  -3.97043   GGCCCATGGACGGAT              CTGGTT TTCT ACCCAG               TTGTTATCTATTGGC
 Bxe_A3820   4  58  29  727321 ..  727335 +  -5.6  -3.67597   ATCTGGCGTCGGCCG               GCTGGA AAA TCCTGC               TTCTTGCGTACCAAG
 Bxe_A3825   4  63 185  723443 ..  723473 +  -7.5  -3.73224   AGGCGCGTGGGTTGA       TGGAGCGCGAGAA CGGCC TTTGCGCGCGCCA       TTTCGTCGGGCGTGC
 Bxe_A3829   2  48  14  718097 ..  718111 +  -5.6   -2.8844   AGACGTTGCATGAAT               CCGCGC CGC GTGTGG               TGTCGTGTCGTGTCG
 Bxe_A3835   4  53 474  712030 ..  712042 +  -4.7  -3.61894   ACGGGCCGTCCACGC                CGGCG AGA CGCAG                TTGTTCGAGCGCGTT
 Bxe_A3846   8  79 266  698808 ..  698824 + -13.7  -3.06969   CGCGCGCCAGGCTCA              GCAGCGC ATC GCGCTGC              TGTTCGCGTGCGTTC
 Bxe_A3857   9  83  19  682053 ..  682085 + -15.6   -2.8552   CGCAATGAAGACGGC      CGAAGCGGGCGCAC GTGGA GTGCGTCGGCTTCG      CTTTGGTGAGTGGCA
 Bxe_A3874   8  77   4  659903 ..  659953 + -13.9  -2.87132   GTTTCCGCCTGACGC GGGCTGGATCGGCCGGCCCGCGCG CTAC TGCGTGAGCCGGTCGATGC-GCAC TGTCTCCGAGAACAG
 Bxe_A3879   7  78 -42  653437 ..  653467 +  -6.1  -4.62069   TCACGGACAATGGGT      ACGGCAGTTCGAGG CCGA CCTC-ACCTGCCGG       TTTTTCAAATAGCCG
 Bxe_A3884   5  74 109  648646 ..  648672 + -13.6  -2.57132   GGCTGACCTTTCCTT         TTGCGGCGCCCG CTT CGCGCGCCGCAC         CTTCTGCGCGACCAG
 Bxe_A3899   3 100  51  628605 ..  628633 +  -9.6  -5.19879   CGCGCGATAAAAAAA        CGGGGAAGCCAT TTATC GTGGCTTTCCTG        TTTTTCTATTTGCGG
 Bxe_A3909   5  53 150  618715 ..  618726 +  -5.8  -3.37493   TTGTCAGACGACGCA                GCAG ATTC CTGC                 TTCATCTGTTGCCAG
 Bxe_A3923   8  87 -15  606549 ..  606577 + -15.4  -3.29856   GCTGAAAAAGAAAAA       GGGCTTGCGACGC TGAC GCGT-GCAAGCCC        TTGAATCTTTTGGTA
 Bxe_A3933  12 100  34  596954 ..  596978 + -21.5  -4.48987   GGCCACATGAGAAAA          CGGCGTCGCGA ATT TCGCGACGCCG          TTTTCGTTCTGCACC
 Bxe_A3936   3 100  13  592908 ..  592940 + -20.6  -2.76261   TAAAAGCTTGTCAGA     CCGCGCGGCGTGCGG TTAG CCG-GCGCCGCGCGG      GTTTGAAGCTTCAAC
 Bxe_A3944   5 100 128  586353 ..  586369 +  -9.5  -5.25656   AAAAGGTAGGAAGTA              TGAAACC TAA GGTTTCA              TTTTTTGGTACTTTT
 Bxe_A3959   6  74 296  570717 ..  570734 +  -6.2  -4.42788   GGATGCAAACCAGAA             CGGGCG CGAACA TGCCCG              TTTTGTCCGATTCCC
 Bxe_A3969   5  60 419  558067 ..  558081 +    -7  -3.53012   GATCCGCGCCAGCTC               GCCGCC CGA GGCGAC               TTTGGCGAGCGGCCG
 Bxe_A3976  11  63 205  545728 ..  545740 + -10.5  -2.74012   CACCATCAGAATCTC                GGCCG CCT CGGCC                TGCTTCAGATGATGC
 Bxe_A3983   9  76  58  537577 ..  537609 + -12.7  -3.11192   GTGCTTCATCACTAA     CGCCGCGGCGGCCT GAATCG AAG-CGCCGCGGCG      TTCAGTCCTACTGTG
 Bxe_A3994  10 100  81  523828 ..  523851 + -16.8   -5.4505   GCGGTAAACGCAAAA          GGCCGGTTCA ATCA TGAACCGGCC           TTTTTTGTTGCGAGG
 Bxe_A4006   7 100  15  511104 ..  511140 + -22.5  -2.53263   AAGCCGCCTGGAACA    GGATGGCGGTTTGCC TCGCAAC GGCAAACCGCCATCC    TCACTTCGACCTGGC
 Bxe_A4017   7  53 376  498959 ..  498973 +  -2.7  -3.93369   TAAATGGCGAGCCGC               TCGCC GAACA GGCGC               TTTGCTTCGCCTTGC
 Bxe_A4027   3  60  28  487153 ..  487178 +  -7.5  -3.53012   ATTTTTTGTGTGGTT         GCCTGGCAATCG GCG CGGC-GCCAGGC         TTTGGCGCCAAACGC
 Bxe_A4057   5  66  14  448948 ..  448999 +  -2.3  -4.71426   AAGCCTGCACATTCA GCCGGTTCGTTCG-C-CGCAAATTCG CAT CGACTCGGCGCGGCGAAC-AACCTGC TTTTCTTACTGCCGC
 Bxe_A4080   7  47 -51  423029 ..  423065 +    -5  -3.05816   CGGGCGGCGTGGCGG   CTCGTCAGCCGC-GCCG CAGA CGGCCGATGCGGATGAG    TTCGCTACGGCCTGA
 Bxe_A4080   7  47 418  423498 ..  423524 +    -5  -3.10012   CAGATCGTGCAGATC         CTGGTCGCTGCG CGC CGCGATGATCGG         TTGCATGATCGCGTT
 Bxe_A4080   7  47 433  423513 ..  423537 +  -4.3  -3.28712   CTGGTCGCTGCGCGC          CGCGATGAT CGGTTGC ATGATCGCG          TTCTGGCGCAGGCCG
 Bxe_A4080   7  47 460  423540 ..  423553 +  -5.9  -2.82516   TTGCATGATCGCGTT               CTGGC GCAG GCCGG                TCTGGTAGTCGCGCA
 Bxe_A4097   6 100  32  403334 ..  403361 +   -20  -3.20901   TGTTCCACACGCAAA        GCTCAGGGCATC GGTC GATGCCCTGAGC         TTCGGTTGCTCACGT
 Bxe_A4103  11  87 318  396309 ..  396336 + -17.1  -2.75844   GCGGGATCGTGAATC        CGGGCTTCGGT GAATTG ACCGAAGCCCG         CTTTGCGATCGAAGA
 Bxe_A4106   1 100  31  392923 ..  392940 +  -9.8  -5.37043   GAACGTGAACACCAA             CCCCGC CTTCGT GCGGGG              TTTTTTCTATCCGCT
 Bxe_A4112   9 100  39  384830 ..  384860 + -19.1  -4.09685   TGGGTTGATGACAGA      TGGCGGCGGCCGGA TCAT TCCGGC-GCCGCCA       TTTTGCCAACTAGGG
 Bxe_A4128   2  49 186  370033 ..  370050 +  -3.4   -3.5764   CGTCGAGCCGGAACG             GCTCTGC AAACG GCAG-GC             TTTCCGGATCGCGTT
 Bxe_A4137   3 100  20  360465 ..  360488 + -13.8  -6.06723   CGAAGTCTAAAAAAA          CGGCGAGACC TTTC GGCCTCGCCG           TTTTTTTTTGCCGCA
 Bxe_A4151   6  70  58  348709 ..  348732 + -12.4  -2.75825   CCGCGCACAAAAAAA          CGGCACCTCG AATT CAAGGTGCCG           TCCGTTTCTTCCACC
 Bxe_A4176   9  64 218  321881 ..  321896 +    -6  -3.92542   TGAACGCGAACATGC              GCGCCG GGTC CGGCGA               TTCTTTGGCGATGAA
 Bxe_A4184   9 100  27  314893 ..  314919 +   -13  -4.62872   CACGTCTTCGAATGA         GAAACGCCGCCT TAT GGGCGGCATTTC         TTTTTCAGCCTTGAT
 Bxe_A4193   4  63 255  304701 ..  304715 +    -7    -3.695   ATGCCTTTTAGATCC               GGGCCG CGA CGGACC               TTTCAGATGTTTCAA
 Bxe_A4229   6  60  79  270577 ..  270600 +  -8.8  -3.14132   TTCCTGCTCGCTGCA          TGACGGCCTGC ATG GC-GGCCGACA          TTACTGCGCCAGCGC
 Bxe_A4244   5 100  90  253723 ..  253742 +   -15  -4.05446   ACATGCCCATGAAAA            GAGCCCGC TTGT GCGGGCTC             TTTGTCGTTCAGAGA
 Bxe_A4251   6 100  26  245855 ..  245877 + -11.3  -5.25803   CGCGCAGATAAAAAA          GCCCGG-TGC TGAC GCAACCGGGC           TTTTTTCTGCGCGTT
 Bxe_A4259   6  77 -37  237623 ..  237642 + -13.6  -2.87132   GCCAACATGAAAAAA            TGGCCCTG CTAT CAGGGCCA             TATGTGAGCGCGGCG
 Bxe_A4267   9 100  23  228857 ..  228883 + -18.1  -5.24531   CTTCACAAGTAAAAA         GGCTGCCTCGT GGAAA ACGAGGCAGCC         TTTTTTATCGCGCGT
 Bxe_A4275   6 100 282  222423 ..  222449 + -12.2  -4.96501   TCCGACAGAATTTCC         GCCGCTCGCCTG TAA TGGTCGAGCGGC         TTTCTTTTTGTGGCG
 Bxe_A4291   7  91  44  199681 ..  199710 + -17.9  -3.07522   ATCGGGCAAAGAAAA       TGCCGCTGCGGGA TCGC TCCCGAAGCGGCA        TCTATTCACGCATGT
 Bxe_A4297   5 100 432  193016 ..  193038 +  -9.8  -5.40072   GCTGCCGAGCTTGCG           CCGGTCCG TGGGATT CGGGCCGG           TTTTTTTCCCGCCAG
 Bxe_A4306   5  66  40  182499 ..  182532 +  -9.8   -3.1855   CAGCTCAATTGTCAA    CGCCAACACATGCTGT AGCT AC-G-ATGTGTTGGCG     TTACCTATTCGCCGA
 Bxe_A4320   5  50   5  171519 ..  171533 +  -7.1  -2.69964   GCGCCACCTGACGGC               TGCGC TGCGC GCGCA               TGCTGTGGTTACGGC
 Bxe_A4326   2  59 198  163946 ..  163997 +  -2.6  -4.20367   AGCGCTGATAAAAGC CCGGCAAAAAAATCGGCGAGCCGG TTGC CCGGCTCGCCGCCCCCTTCGACGC TTGTTTGTTCGCGCC
 Bxe_A4332   7  66 156  157132 ..  157145 +  -9.5  -3.27109   CTTTGCCACTCTCTC               CGCCG CATG CGGCG                TCTTCGTTCAGTTGC
 Bxe_A4332   7  66 219  157195 ..  157205 +  -8.2   -3.6715   CCGCCTGTCGAACCA                 CGGC CGG GCCG                 TTTCGAGTTGCGTGG
 Bxe_A4338   4  47   0  150682 ..  150702 +  -3.9  -3.24575   GCCGCACAAAAACTA            GCGTGCA GCGCCTG TGCCCGC            ATTTGCTTTTTTGCC
 Bxe_A4350  11  62 463  136296 ..  136324 +  -3.7  -4.19817   TTTGGCCGTCTGTTG        CGTCGGCGGATCT CCA AGATCCCTGGCCG        TTTTGCCTCGGTGGC
 Bxe_A4358  10  91 355  126774 ..  126794 + -12.5  -4.08767   TTCGCGAACCCAGCG            CGCCGACGT AAA ACGCCGGCG            TTTTCAACGCCTCCA
 Bxe_A4367   7 100  37  113432 ..  113447 + -11.8  -5.21709   CGTAGAAGCAGCAAA              GCCGCC CACG GGCGGC               TTTTTTCGTCTAGAC
 Bxe_A4378   7  64  37  102302 ..  102337 +  -5.2  -4.07568   TGCTAATGCGCGCGC    CCGGGGCCAGCAGCACG ATG CGTGCCGC-GCCGCAGG    TTTTCAGCGAGAGCC
 Bxe_A4382  10 100  41   98955 ..   98980 + -19.1    -5.252   GTGAGCAAATGAAAA         CGGGCTGCCTT GGTA AAGGCAGCCCG          TTTTTTATGCGGATC
 Bxe_A4391   5  66 392   89169 ..   89182 +  -3.7  -4.25104   GAAGATCCACAAGCC               CCGGC CAAT GCCGA                TTTTCATCAGCCAGA
 Bxe_A4403   4  51   3   75197 ..   75237 +  -3.8  -3.50219   GAAGCCGCAGTAAAT G-AACAGGGGGCGCTCCGT GATG ATGGTGCGCCCCCTTCGGC  TTGTGTAGCGATGTT
 Bxe_A4420  12 100  76   57316 ..   57341 + -16.9  -5.14563   GGACAAACGAAAAAA         GGCGCGGTCAT TTGT GTGACCGCGCC          TTTTTTCGTGGCAAG
 Bxe_A4443   2  51 327   26717 ..   26737 +  -4.5   -3.3785   TGATGGAACAGCACG            GCCCCGTGC TCC GCGCGCAGC            TTGTCGATCAGTTCG
 Bxe_A4454   2  39 374   14652 ..   14662 +  -2.4  -2.72649   GGCCGGATATATATT                 GGCG ATC CGCG                 CTTCTATCGTCGCGT
 Bxe_A4460   5 100 162    5899 ..    5922 +   -11  -5.26119   CAGACTGCTGACCAA          CCCCACGTTT TTCG GAGCGTGGGG           TTTTGTTTTTCAGGC
 Bxe_B3026   4  56   6    2209 ..    2245 -  -7.8   -2.8806   AAACGCTTGTACAGA   GGTGGGCAGCGCCGCGG TCAA CCGCCGCGCC-CCATCC    GATCATTACGCCGCG
 Bxe_B3019   7  71 -16   11699 ..   11729 - -10.4  -3.61398   GCCCGCGGCCAACAA      CGCCCGCACCGCG CTCACC CGCC-TGCGGGCG       TTTTGACGAACTCGG
 Bxe_B3012   6  60 314   16219 ..   16265 -  -7.1  -3.54424   GGCGACGTGCTGAAA GCGGCGCGAGTCGAGGCACTGC AGGC GCAG-GCCGCGATGGACACCGC GCTTCGGCACGAATC
 Bxe_B3005   4  64 260   25012 ..   25022 -  -5.4  -4.07975   CAACTCAACGAGAAA                 TTGC GTG GCAA                 CAGCGTGTTGCATCA
 Bxe_B2989   2  44 243   40433 ..   40449 -    -5  -2.79492   TGCTCAATCCGAAAG              GCCTGC TGTTC GCCGGC              ACGATCTTTCCGGCT
 Bxe_B2977   3  87 455   56393 ..   56428 - -13.1  -3.90744   TGCCGGGCGAAATAA    CGGGCCGCGCCGGCC GCGCAA GGCCGGCGCGTTCTG     CATCTCAGGCATTCC
 Bxe_B2966   5  91 135   69998 ..   70041 -   -18  -3.14211   ATGGCGCTGGATGAA CCCGCCGAACCTGGCACCGC GAGC GCGGCGCCAGCCGCGCCGGG TTGAACGGATCACCG
 Bxe_B2955   5 100  99   80965 ..   80996 - -18.8  -4.25056   CATTGCATGAAGAAA      GGCGGTTCCTGCAT CTAC AGGCAGGAACCGCC       TTTTTTGTGCGCGCC
 Bxe_B2941   8  59  78   93422 ..   93434 -  -4.8  -3.93288   GCTTAGCGAACGAAA                GCAG TGCGT CTGC                GTGCGCGTGCGCGGC
 Bxe_B2934   8  58  54  106906 ..  106926 -  -6.1  -3.53091   ATCGTCGCGCCGAAA            CTGAATGCC GAC GGCATCAAG            GACAAGGGTGCGACG
 Bxe_B2926   6  63 318  115261 ..  115287 -   -10  -2.74756   AAAGCACTGGAACTA         GCGGGCGGCGAC CAC GTTACCGCCCGG         CGTCTGCTCGAGATG
 Bxe_B2903  14 100  74  145539 ..  145557 -   -16  -5.82316   AGCAGCCAAAAAAAA             GCCCGACC ATG GGTCGGGC             TTCAAAGTCGGCTGC
 Bxe_B2886   4 100 -56  164408 ..  164439 - -18.8   -4.0896   AAACGGCCTTTAAAA      CGCGAATTGGCCTC GAAT GAGGCCGATTCGCG       CGCAATACGGGCGAT
 Bxe_B2872   8  77 -25  180578 ..  180604 -    -8  -4.27617   CACAGCGCAGTAAAA         CTCAATGACGCA GCG CGCGCCATTGAC         CGGGCGCCAGCCCGA
 Bxe_B2867   8 100  23  185145 ..  185174 - -22.3  -5.29782   TAGAGCCATAAAAAA       GGCGGTTTGAGCG TGAC CGCTCAAACCGCC        TTCGCCTGGCAAATG
 Bxe_B2857   4  55 270  206206 ..  206227 -  -5.7  -3.53091   ATTTCTCCGCCGAAA           CCCGCCAGC AATT GCTGTGGGG            ACGCGAACTGGCGCT
 Bxe_B2844  12  64 -40  217094 ..  217151 -    -6  -3.81027   GGCAAGCAAGGTAAA GCGACGTAAGCGGGCGCTCACTTGCC AAAGCG GGCCAGCGTGCGCGCCCTTGCTTCGG CGTGGTCCACGATCG
 Bxe_B2831   8  88  39  231728 ..  231755 - -10.5  -4.43909   ATCGCAATAAAAGAA        GCCGCTGCAGC TCTCGG GCGGCAACGGC         TTTTTGCTAAACAGG
 Bxe_B2825   4  93  26  238694 ..  238711 - -11.3  -4.66609   GACTGCATTGAAAAA             GCCGCTT CGAG AAGCGGC              TTTTCTACGCCTGAA
 Bxe_B2819   5  75 468  246462 ..  246481 - -10.6  -3.67792   TCAGATCGAGGCAAA            GGCGCTGC GCAA GCTGCGCC             ACCCGAGCCGTTCGG
 Bxe_B2815   1  45 456  251280 ..  251290 -  -3.2  -3.28712   CGGTGCGCTTTACAA                 CCTC GGC GAGA                 TCGTCGGCTGCATTG
 Bxe_B2801   7  61 355  263900 ..  263937 -  -8.3  -3.43328   GATTAAAGACATTAA   CGAGACTCAGGCCGCCA ATGT CGGCTTCCCGATTCTCG    CGGACGGCGACCGCA
 Bxe_B2796   7  51 267  269441 ..  269453 -  -2.6  -3.78775   CGGCTGACCAGGAAA                CCCG ACAGA CGAG                CACTGGTCTTGAGGT
 Bxe_B2793   6  87  39  273227 ..  273268 - -16.6  -2.70932   GCGCCTGCGCAAGCA GAGCGGTCGGCCCAGTTC GCCACA GAACCGGGCTGACCGATC  ACCGAAAATTTTTTC
 Bxe_B2784   4 100  48  280066 ..  280093 - -21.4    -4.564   AATGGCAAACGAAAA        GGCTGTCACCGG CATC CCGGTGACAGCC         TTTCTCAATTGCAAG
 Bxe_B2776   4 100  89  287039 ..  287055 - -10.8  -5.89947   GAAATCCAAAAAAAA              GCCCGC GCAAG GCGGGC              TCAACTACTCGGAGT
 Bxe_B2772   6  51 194  290799 ..  290817 -  -7.4  -2.74144   GGTGGACGGCGAAAT             CGGCAC GGACGGG GTGCCG             CTGCTCTTTTTTCAG
 Bxe_B2769   2  49 458  295759 ..  295770 -  -4.4   -3.2827   GTATTCAAGGACGAA                TTGC TGAA GCAA                 CTGCCCGGTCATGCG
 Bxe_B2746   5  63 403  321729 ..  321749 -  -7.5  -3.67112   AGGACATTCGAAGAA            CCGCGTCCA CGC CGAACACGG            GCACGGCCGCGTTTA
 Bxe_B2728   7 100 346  343351 ..  343379 - -24.7  -3.54741   GAGCACGGGGGGAAA        GGGCATCGCTGCG CCA CGCAGCGATGCCC        TTTTTGCATTGTTAC
 Bxe_B2728   7 100  38  343658 ..  343687 - -20.8  -3.66654   TAGTGGAAGTGCAAA       CGCCGGCATGCG GTTGGA CGCATGCCGGCG        CAGACAAGATCCCGG
 Bxe_B2718   5  61  21  355590 ..  355627 -  -9.8  -2.76696   CGTTTCTGCAATAAC   CTGGGGGCCTGCTCAT GGTGTA ATGAGCAGGCCCTTTG    CACAGGTGCCTGGCG
 Bxe_B2696   1  40 154  382099 ..  382111 -  -3.3  -2.64616   TTGTCATCGACACTA                CGCGA GGT TCGGG                CAGTGCACGCCGCCT
 Bxe_B2688   6  61 434  389756 ..  389786 -  -6.6  -3.64822   AGGTTCTCACCGAAA       TCCTCGGCGCCTCG GTA CGCGGCGACGGCGA       TGCGCTGATCTGGAC
 Bxe_B2675   8  60 -12  406529 ..  406545 -  -4.3  -4.04326   CAATGAAATAGCAAA              GCGATCA AAG CGAGCGC              TCGATTGCCTGCCCG
 Bxe_B2665  10  66 123  415135 ..  415152 - -11.3  -2.73364   GCCGCATGGCAACGA             CGAAGGC GCGC GCCTTCG              TCGCCTTCGTCGAAC
 Bxe_B2662   5  66 475  417152 ..  417162 -  -8.2  -3.66803   GCCGAACACGGGAAA                 CGGC TTC GCCG                 GCATGCCGCAGGGCG
 Bxe_B2650   2  51 309  427944 ..  427955 -  -3.6  -3.60098   ACGGCGCATTTCAAA                GGCA ATTT CGCC                 GACCGTTGTTCGCTG
 Bxe_B2650   2  51 -37  428287 ..  428301 -  -4.2  -3.52113   ATCGCGCGAGAAACA               TATCGG CGG CCGATT               CCGCGATCCGCCTTT
 Bxe_B2634   6  71   7  446852 ..  446882 - -12.5  -2.52464   GTTCTTCTGAACGTA       CAGCACGTCCTGC GTGAT GCGGGACGTGCGG       CTGTGCTCAGTTCGA
 Bxe_B2625   2  56  74  459305 ..  459347 -  -4.8  -3.70674   GTATCAGGCAAAAGA GGCCGGGCGTGATCGTATC TTTGCC GATCCGACCA-GCGTGGCC AGCGATAACGCCTGA
 Bxe_B2618   5  52 267  467556 ..  467578 -  -6.1  -3.04144   GCGGCATCGTCAATA           CGGCGCGGC TTGCT GCCGGGTCG           CCTTCGGCCGGATCG
 Bxe_B2615   5  95 364  473113 ..  473140 - -17.8  -3.53444   TCAGGCGGCGGCAAA        GCGTCGGTCAGCG TAG CGCTG-CCGACGC        TTTTTTCGCGCTAAA
 Bxe_B2602   4  51 332  488285 ..  488320 -  -3.7  -3.56643   TGTACATCGCTGAAA    CGGATCGTGGCGGCC GCGCCG GGCGGCCTCGCCTCG     TTGACGCCGGACGAC
 Bxe_B2587  12  62 318  509420 ..  509436 - -10.1  -2.64794   TGGAATTGCAGATCA              GGCCGCA GGA TGCGACC              TGCGCCAGCCTCGGC
 Bxe_B2580   9  64 177  518632 ..  518650 - -10.2  -2.90496   CCGCGGTGGAAACGA             GCCAGGGC GCA GCCGTGGC             GGTGGACGGCAAGAT
 Bxe_B2570   1  46 349  535642 ..  535653 -  -4.4  -2.88268   GCCGAACGAAAAGAG                CGAA ACGA TTCG                 TGTGCCGATGCGCAA
 Bxe_B2558   6  69 199  556670 ..  556713 -  -9.4  -3.53224   GACGCCGCGTTGAAA GCGGCCGTCGACGCGGCAACC GAA GGC-GCCGCGCAAACGGCGTC GATGCATCCGCGGCG
 Bxe_B2546   1  49 238  571311 ..  571327 -  -5.7  -3.05596   GAGCGGGCCACGTAA              CCGCAGC GGT GCCGCGT              CTGCAATGATGAGCC
 Bxe_B2536   3  83  64  582637 ..  582683 -  -7.9  -4.57073   GACGGCCGCCAAAAA CGGCGTCTCGCTGCCGGCGATCC TGC GGGTCGAGGGC-GCGA-AGGCCG CGCGCGAGATCGAGG
 Bxe_B2509   7  64  33  613665 ..  613697 -  -6.2   -3.8512   GATGCATGAGAACAA     GCGACGCCG-GCCCGG AGG CAGGGCACGG-GTTGC     GCGCCGTCGGCTGAA
 Bxe_B2503   6  91  36  621233 ..  621262 -   -18  -3.10164   TCATTGAGCAGCGAA       TCACGTTGCGCG GTTGGG CGCGCAACGTGA        TTGCAGGGAAGCGGA
 Bxe_B2492   5  58  94  634115 ..  634134 -  -6.3  -3.52102   ACCGCACGGATAGAA            CGCGACG TGCGTC CGGCGCG             ACTTCTGCCGCGATT
 Bxe_B2482   1  43 279  644918 ..  644936 -  -4.4  -2.62184   TCTGCCTTCACAGTA             GGCCTGGC TGT GCCAGTCG             GGTACCCGGCATAGC
 Bxe_B2479   9  66 271  648096 ..  648110 -  -6.4  -3.99374   GTGGAGGAAGAAGAA               CAGGAA CTC TTCCCG               GAACTGCGCAAGTCG
     orf22   4  76 380  671083 ..  671105 - -12.6  -3.06492   CGAGCGAGGCGAAGA           TCCGCCGCGC GCT GCGCGACGGC           CATGTCGCCGTGTGG
 Bxe_B2445   7  59 295  682451 ..  682469 -  -4.4  -3.88583   GAAACGCTGGATAAA             CTGCGCGC CTT GCGCGAAC             GGGTCGATGCGACGA
 Bxe_B2412   5  58 120  714346 ..  714363 -  -8.4  -2.72558   ACAATCGGGGAATGA             CGGCGA AAGATA TCGCCG              TGCAGACAAAATCGG
 Bxe_B2400   3  69 395  726438 ..  726454 -  -5.8  -4.33417   TGCAGCTATAAGAAA              GACGCT GGACG AGCGCC              GATAGAACACTATGA
 Bxe_B2393   7  66 282  730737 ..  730753 - -11.5  -2.70498   GACAGTCGATACAAC              CGGCCGC GTC GCAGCCG              TACTGGCCGGCCGGC
 Bxe_B2380   8  87 -54  745877 ..  745916 - -15.1  -3.35867   TCAAGTCGTAATGAA GCA-G-GCCGGCGG-CGCCA TTG CGGCGACCGCCGGCGCATGC GGTTCGTGCGGCTCG
 Bxe_B2375   6  63 415  753831 ..  753850 -   -10  -2.83403   GCGCTGCGACGAAAC            CGGCG-ACC ACT GGTACGCCG            CGGAACTCCAGCGCA
 Bxe_B2372   5  55 311  757605 ..  757625 -  -3.1  -3.87373   GACAGCGGCGAGAAA            GTCGGCGTG CTT CACGACATC            ATCGTCGCGCCGGAC
 Bxe_B2364   6  95  32  766892 ..  766912 -   -14  -4.26351   CACGAAGCGAACAAA            GCCGGCTC GACGG GAGCCGGC            TTTTTTTTCGTGGTG
 Bxe_B2343   5  44 422  787534 ..  787544 -  -4.6  -2.77182   GCGGATACCGAATCA                 GCGA AGG CCGC                 TTACGATGCGATGCG
 Bxe_B2333   7  87 367  797415 ..  797441 - -16.6  -2.79581   TAAAGGCGGAAGAAT         CGATCCGGCATC TGG GATGCCGGTTCG         GAACGAATCGGCCGG
 Bxe_B2322   7  55  42  810560 ..  810573 -  -5.9  -3.53811   CGCATGCCGGTGAAA               CGCGG CGGG CCACG                CAAGGGCGCCGCCAT
 Bxe_B2316   1  75 124  814831 ..  814849 - -12.4  -3.28712   CGCGGCGGGCCACAA             TGCGGCGA CGG CCGCCGCA             GCGGTGGGGTTCTAC
 Bxe_B2299   3  53  37  835405 ..  835420 -  -4.6  -3.53224   GAGGCCGCGTTTAAA              CGCCCT TTCA AGCGCG               AGTTCGGGATGCCGC
 Bxe_B2287   4  52 124  845129 ..  845145 -  -6.5  -3.14344   GACGTGGCTCATCAA              CCGGACC GGT GATCCGA              TGGTGCCGGCGTGGT
 Bxe_B2283   6  66 445  849311 ..  849334 -  -2.3  -4.66537   TCCGCGAACACAAAA          GCACGTTGA AAATCG TCCACGAGC           CGGCGGCGGCTTGAA
 Bxe_B2278   7 100  42  855424 ..  855456 - -26.3  -3.89695   TTTGCACAAAGAGAA      GGGCGGCGGCGCCAT TCA AAGGCGCCGCCGCCC      CGTTCGAACCCAGCC
 Bxe_B2275   3  47  25  858427 ..  858441 -  -4.9  -3.17194   ACCGGGCGAAGCGAA               CCGGC GCACG GCCAG               TTCGCTTCGTTTCCC
 Bxe_B2270   4  84 182  867178 ..  867200 - -14.9  -2.87211   ATGCGCCGGTAGACA           GGCAGCGAG TCACG CTCGCTGCC           GGCACCCCGCCGTGT
 Bxe_B2264  10  68 105  875115 ..  875126 -  -7.2  -4.09685   GGGGACGGCCGAAAA                CGCG TGTG CGCG                 CACCATCGAACGACT
 Bxe_B2259   3 100  56  880894 ..  880926 - -16.5  -4.63932   TAGCGGCGAATAAAA      GAGGATCGAATGC GCGTGTG GCATTCGATCCTC      TTTTTGCTTGCGGAC
 Bxe_B2246   0 NONE
 Bxe_B2232   3  62 268  910483 ..  910510 -  -9.7  -3.01712   CGCGCTCGCCGAACA        GGCGCGCGCGG GCCTCG CCGAGCGCGGC         ATCGGCAGCGTGCTG
 Bxe_B2228   9  77 153  913839 ..  913867 - -12.4   -3.5394   AAACGCGTCGCGAAA        TCGGCGCCGGTC GGCAT GACCGACGACGA        TCTCGATGCATTCCA
 Bxe_B2220   7 100  17  923909 ..  923942 - -19.7  -3.73042   CGGCGCATGAAAACA     GACCGGGCGATC-GCA TCA CGCAGATCGCCCGGTC     TCAACCGCGTTGAAG
 Bxe_B2215   1  47 356  928197 ..  928209 -  -3.4  -3.34517   AGCTGTCGGCAAACA                TCGA GTTAT TCGA                CAACGATCTGCTGGA
 Bxe_B2208   8 100 105  935499 ..  935522 - -19.6  -3.84451   GCGCGTAAATGGAAA          CGCCGTCCGG ATTG CCGGACGGCG           TTTGTCGTTTACCGC
 Bxe_B2203   3 100   7  939583 ..  939612 -   -15  -4.94972   CAGCACAACCAAAAA       GCGGACGCACAG TCACCC CTGCGCGCCCGC        TTTTTTTTACTTCAC
 Bxe_B2185  12  61  95  963371 ..  963404 -  -9.4  -2.78371   GACAGGCTGAACAAG     CCTGCATGCGCGCC GGCGAA GGCGCGCCGGAAGG      ACACGAGGCCGAGCC
 Bxe_B2174   4  52  30  973205 ..  973217 -  -6.2  -3.14132   GCTCGTCCTGATCAA                CCGC TTTCC GCGG                TTGCTCGTCATCATG
 Bxe_B2166   8 100 271  981408 ..  981444 - -18.9  -2.73875   CGCGCCTGAACATGA    GCCTCGATCAATTCGAT GTG ATCGAACTGAACGAGGC    GTTTGCTTCGCAAGG
 Bxe_B2166   8 100 -40  981728 ..  981755 - -17.8   -4.3534   GTTCAAGCAGGAAAA        CAGCCTCCTCGC TTAC GCGAAGAGGCTG         TTTTTTTATGCCGTG
 Bxe_B2143   4  58 245 1005624 .. 1005647 -  -3.2  -4.07568   GCCCGTGGTCGAAAA          GT-TGCACG CCGCGAT CGTGCAGAC          TATGGCTTCGCCCGA
 Bxe_B2136  12  95  58 1013089 .. 1013112 - -19.6  -2.60571   AACGCTTGAATGAAT          GAGCGCCGGC CGCA GCCGGCGCTC           CCGCACCAAAAAAGA
 Bxe_B2132   1  42 417 1016425 .. 1016462 -  -4.2  -2.62184   TTCTCTCGCACATGA  CCT-GCCGCCGCGAGTAC AACC GTATTCG-GACGACGAGG   TCGCGCAAGCCGTGG
 Bxe_B2127   2  47 447 1021092 .. 1021104 -  -4.7  -3.02144   CGATCGGCCGCAAGA                TCGCG CGC CGCGG                GCTCGGCTTCGACCT
 Bxe_B2122   8  66 226 1026181 .. 1026199 -  -5.9  -4.10429   AAGCAGGTTCGAAAA             GCACAGC GAAAA GCCGCGC             GCGCGAACCGGACCG
 Bxe_B2114   2  46  21 1036375 .. 1036403 -  -5.9  -2.62616   GGACCGGCTATATCA        CGTGTGGCCAATT CAC AATCAGCCGCGCG        AATGCCAGTCCTCCA
 Bxe_B2108   4  54 225 1042439 .. 1042476 -  -7.7  -2.70932   CTGCGGGGTGAACGA   CTCGCTCGTGCAGTCG AACCGCA CG-CTGCACGAGCGTC   TGGTCGAACTCGGCG
 Bxe_B2103   2 100 428 1047179 .. 1047195 -  -7.9  -5.95946   TCAACAAGAAAAAAA              CCGCCGG CAT CCAGCAG              ACCAAGCTCGCCACC
 Bxe_B2100  10  66 314 1051320 .. 1051351 - -11.6  -2.57423   ATAGCTACGAAGCGA      CAGCTGGAAAGGCT CGCA AGCCATTACAGCTG       CACGTTGGCGGGGAT
 Bxe_B2078   2  66 457 1076374 .. 1076389 -  -7.5  -3.83026   CTGCTCGATACGAAA              CGCCG CTTCAC CGGCG               TGTTCTGCGCGAACG
 Bxe_B2067   6  69 424 1090979 .. 1090992 -  -9.5  -3.61517   ATTCCGCTCGAAGAA               GCGCG GGTG CGCGC                GCAATTGCGCGGCGA
 Bxe_B2067   6  69  37 1091363 .. 1091379 - -11.5  -3.05384   GCGTTGCCGATGGAA              GCCGGCC TGC GACCGGC              GCGTCCGAACGCAGG
 Bxe_B2061   5  49 348 1096927 .. 1096943 -  -3.5  -3.54382   GCGCAACATAACGAA              CTGGCCG CGG CGGGCTG              GGCCGGCAGCATCAT
 Bxe_B2056   5  69  38 1100831 .. 1100844 -  -3.7    -4.371   GTGACGATAGGAAAA               GCAGC ATGA GCGGC                AACGGTGAACGGCTG
 Bxe_B2052   5  58 102 1105197 .. 1105219 -  -6.9  -3.40403   GCCGTTCCACGATAA           CGCCGCCGA GAGAT TCGGCGATG           CGACGGCTCGGGTAG
 Bxe_B2045   4  73  20 1110321 .. 1110335 - -11.4  -3.37493   TGCGGAAGACATCAA               TCGGCC CTT GGCCGA               CTCTTGCCTCACACC
 Bxe_B2034   3  53 256 1129717 .. 1129727 -  -8.2  -2.52464   CCCGTGGCGAATCCA                 CGCG ATG CGCG                 CTGGGATCATCGTCC
 Bxe_B2000   5  49 394 1172464 .. 1172474 -  -4.6  -3.31144   CGCGTATCGCGATAA                 CGCC GAA GGCA                 CCATGCTCGACGATC
 Bxe_B1989   7  72 276 1181318 .. 1181334 -  -4.4  -4.63527   GCATTACGCGAAAAA              CATCGA GGTGG TCGACG              CCGGCAAGCCGGGCG
 Bxe_B1980   5  68 121 1189336 .. 1189358 -  -8.3  -3.85698   GGTTGTTTTGACAAA           GGGGCCCGC CACCC ACTGGCCCC           CTCCCGTCTCTCCGC
 Bxe_B1966   7  55 466 1202750 .. 1202775 -  -3.1  -3.83205   AGTCTCGACACCAAA         GGCGTGGTGGT AGCG ACCCTCACTCC          GGAGATTGCACTGGA
 Bxe_B1953   4  81 124 1215262 .. 1215290 - -12.4  -3.74693   GTCCAGGTCATCAAA        CCCGGCGATATC GTCTG GATTCCGCCGGG        GGTCAAGCACTGGCA
 Bxe_B1946   5  51 241 1220119 .. 1220129 -  -2.4  -3.72324   CACGGGGACGAAGAA                 GGGC TGC GACC                 ACGGTCAATGCGGCG
 Bxe_B1925   1  54 171 1237952 .. 1237969 -  -6.9  -3.05343   GCTACACGTTCAATA             CCTACGC AGTT GCGTCGG              TGCATGAAGATCGGT
 Bxe_B1914   2 100  48 1246772 .. 1246805 - -19.5  -3.64198   GTTTGACAGACAGAA     GCGGGGCGCGTCCGG TGGA CTGGACGCTCCCCGC      TGCATGAATCTTACT
 Bxe_B1904   2  43  59 1258270 .. 1258295 -  -3.1  -3.10112   ATTCAATTCACTGAA         CGCGCGCCG TGCCGATC CGTCGCGCC          TGTTTGTGACGCTTA
 Bxe_B1901   6  66 119 1262554 .. 1262569 -  -6.2  -4.08064   AAGCGCGCGCCAAAA              TTCATC GGGC GATGAA               CTCCTGAACGATTGA
 Bxe_B1895   7  63 363 1269344 .. 1269355 -  -7.2  -3.73224   GTATCGTCGACGAAA                CGGC ATTG GCCG                 ATGCGTTGCGCAGCG
 Bxe_B1879   8  95 167 1287174 .. 1287198 -  -2.7  -6.09888   GCTGAATAAAAAAAA          TCAACGTCAGG AAG CATGGCGCCGA          TGATTTTCAGCTCAA
 Bxe_B1864   3  58 411 1308272 .. 1308287 -  -3.2  -3.97043   GCCAATAGATAACAA              CTGGGT AGAA AACCAG               ATCCGTCCATGGGCC
 Bxe_B1859   4  47 310 1313276 .. 1313290 -  -2.8  -3.47322   TGCGATCACAACGAA               CACG ATGTGGA CGTG               GTGGTGACCGAGCAG
 Bxe_B1855   3  60 249 1315672 .. 1315683 -  -7.2  -3.53444   TCACGGCGCCGCAAA                CCGG GCAG CCGG                 ACACGGTTCAGACGG
 Bxe_B1839   5  84  57 1332555 .. 1332572 - -12.7   -3.6502   GACTGCTGAGCGAAA             CCGGGTG AAAC CACCCGG              TTTTTATTCAACGTT
 Bxe_B1823   7  71 153 1350547 .. 1350569 - -11.3  -3.31461   TATCTACGCGCAGAA          GCCGGACGCA TACG TGCG-CCGGC           ATCTGATGATGGATA
 Bxe_B1816   3  53  74 1357422 .. 1357438 -  -5.7  -3.44848   GGCTGCGATCAAACA              CGCGCTG GAT CCGCACG              GCATTCTGAATCCGG
 Bxe_B1804   4 100  53 1374739 .. 1374766 - -13.5  -4.98531   GTGTGAAATGAAAAA        TGGCCGGGG-TC TGTTC GATCCCCGGCCA        TTTCTTTTGTGCTGA
 Bxe_B1794   2  51 181 1386645 .. 1386671 -  -5.8  -3.18681   CTCGAAGCGTATCAA        CG-CGCGAGCG GCCAGA CGCTGGCGACG         AACGGTGTGAGCATC
 Bxe_B1776   5  62  72 1405368 .. 1405387 -  -7.8  -3.53012   CGTTCCTGCCGGAAA            GCGGAGCA TTTG CACTCCGC             CTGTCTGGCTCTGCG
 Bxe_B1755   6  76  -8 1427970 .. 1427984 - -12.8  -3.05384   CGCGCCTGCATTGAA               CCCGCC TCA GGCGGG               ATGCAGGCCGCGCAG
 Bxe_B1747   5  68 226 1436202 .. 1436214 -  -6.9  -4.07568   CGTGGTGGTCGAAAA                CGACG GCG CGCCG                ATTCCCGAGGAGCAG
 Bxe_B1740   6 100 104 1445701 .. 1445725 - -19.3  -3.86307   GGCTCAAGAAAAAAT          GCCTGCCGCCC GAG GGGCGACAGGC          GAAATCGAGGGGCGG
 Bxe_B1735   4  44 285 1450121 .. 1450133 -  -4.7  -2.85503   CTTCAAGACGGAAAT                GGGCG TGA CGCCG                TCAGATTATCTTCTG
 Bxe_B1735   4  44 198 1450210 .. 1450220 -  -2.4  -3.21276   TGCCTGTCGACAAGA                 TCGC GCG GCGT                 TGCGGCATGGGCAGC
 Bxe_B1716   3  56 220 1469383 .. 1469399 -  -7.9  -2.94561   TGGCAAGAAACACCA              GGGCGAG ACT CTCGCCA              ACGTTCCTCAAGCGT
 Bxe_B1704   8  87 143 1484151 .. 1484181 - -15.5  -3.31269   CGGACATCAGATCAA      CGAGCGCT-CGGCG CATG CGCCGCAACGCTCG       GGCGAATACAAACAC
 Bxe_B1688   8 100  29 1501985 .. 1502011 - -18.1  -4.90778   GGCATGCAAAGAAAA         GCGGCAACCGT GCACA ACGGTTGCCGC         TTTTCTCATTCAATC
 Bxe_B1676   5  63 191 1513707 .. 1513738 -  -8.7  -3.28984   GAAGTGAAGCAGTAA     GTTGCGTG-CGCGCC GAAC GGCGCGGCACGCC-C      GGATTCAGACAGCAG
 Bxe_B1666   1  39 446 1521910 .. 1521920 -  -3.2  -2.53876   GCTGATTGCAATCCA                 CAAG CCG CTCG                 GCATTGCGTTGCTGC
 Bxe_B1662   7  62 398 1530708 .. 1530721 -  -3.7  -4.18506   GCACGGGCAAAAGAA               GCGCG ACAT CCCGC                CATCGCATGATTGAT
 Bxe_B1657   5  69 273 1536680 .. 1536720 -  -3.3  -4.56597   GGCGTCGGCGAAAAA GGCTGCA-C-GGCGAGCGACT GCG AG-CGCGCGCCCGACGC-GCC GTTCTCGCTGTTCGG
 Bxe_B1643   2  58 230 1554337 .. 1554362 -  -7.5  -3.33261   CGGCAAGCGGGACAA         CTGCTGGAGCGC AGC GCGCGCC-GCAA         GCCCGCGCAGCAACG
 Bxe_B1633   3  66  56 1572615 .. 1572642 - -11.2   -2.5955   AGCGGTCATAACGGA        GCCCCGCAAGGC GAAA GTCTTGCGGGGT         TTTTTGCTTTCTTGC
 Bxe_B1624   3  54 264 1579579 .. 1579606 -    -4  -3.65351   GCACCGCGAGCGAAA        GCCTCGGGCT-CG ATT CGCAGCGCACGGC        GGCCGCGCTGTTCGG
 Bxe_B1609   3  58 -17 1594544 .. 1594555 -  -7.2  -3.36878   TGCATCTACTCACAA                GCGC GGGC GCGC                 CGCCAATAATCGTTC
 Bxe_B1594   1  68 362 1609283 .. 1609299 -  -7.2   -3.9534   ACGTATATGGACAAA              CCGCGC TGCAC GCGCAG              ACGCCGACCTTGCTG
 Bxe_B1586   5  68 166 1619166 .. 1619180 -   -10  -3.28924   CACGTGGGTCGAGAA               CGCAAC CGT GTTGCG               GCAAACGTGGGAAGG
 Bxe_B1575  13 100   8 1633378 .. 1633395 - -12.7  -4.53705   AACGCCCAGAGAAAA             CGCCGCT TTTT AGCGGCG              TTTTCGTTTATTGCA
 Bxe_B1570   5  57 135 1639428 .. 1639455 -  -7.7  -3.04144   CGTCCACCTCGAATA        CGCAGACCGAT GTGCGG ATCGGCATGCG         GCATTCGTTCTGACG
 Bxe_B1561   5  68  18 1649302 .. 1649319 - -10.5  -3.28712   CCGCGCGGCTGACAA             GGGCGGC GCTA ACCGCCC              TTGTTATTCAAACCT
 Bxe_B1550   3  53 426 1657716 .. 1657739 -  -2.4  -3.89215   CCGCACAAACTTAAA          CTGCTGCCGCT CGA AGCCGCA-CAA          TTGCCGCGCTCGCTG
 Bxe_B1541   6  53 120 1667993 .. 1668015 -  -4.7  -3.53444   CGATGTGCGGGCAAA           CGCTGGCGC GAGTA GCGAGAGCG           GAGCCCGGTCGAAGG
 Bxe_B1533   8 100  50 1676367 .. 1676397 - -21.9  -5.40072   CGGCGTCGAAAAAAA       TGGCGCCGCCGGC ATTCA GCCAGCGGCGCCA       TTCTGTAGCGGCTAC
 Bxe_B1521   4  66  48 1689360 .. 1689373 -  -2.3  -4.62069   CGCTGAGCGGAAAAA               TTGCG GCAC CGCCA                GTCGCGGCGTGAGCT
 Bxe_B1515  10  63   3 1708970 .. 1708981 -  -7.2  -3.63627   GCCCTACATCGCAAA                CGCG ATCG CGCG                 GCCTATACCATCTTC
 Bxe_B1512   1  73 268 1715348 .. 1715361 -  -3.1  -4.78764   GAAACTGATGAAAAA               CCTCGG CTT CC-AGG               TGCAGACGTACGCCG
 Bxe_B1506   2  47 122 1721570 .. 1721590 -  -5.3  -2.78384   CGCTGCGCGACGAGA            TCGACCCGA CCA TCGCGGCGA            TCAGCACCATGCTGA
 Bxe_B1487   6  84 111 1743342 .. 1743352 -  -6.8  -4.83269   ACAGCATAGCAAAAA                 CTGC TTC GCAG                 TCTTTGGAATGAGCG
 Bxe_B1482   5  87 -11 1748537 .. 1748557 - -16.1  -2.91276   CCGGCGCGGATAAAG            GCGGCGGCA TCA CGCCGCCGC            GATAGCCACCATCAC
 Bxe_B1458   8  64 311 1767363 .. 1767373 -  -4.6  -4.18018   CCCTTCCACCTAAAA                 CGGA AAT CCCG                 GCACCATGCCCCTCT
 Bxe_B1432   6  58  41 1788990 .. 1789028 -  -7.3  -3.35679   TGTCTGCACCCAGAA  CCGGCCGCCGCAGCATCC GCGC GGCTCCTGCG-CAGGCGG   CGGGAACTCCGCCAC
 Bxe_B1421   5  54   4 1798303 .. 1798314 -  -7.2  -3.06315   TGAAGAGGGCCAATA                GCGC CATT GCGC                 GATTCACCGAGAAAT
 Bxe_B1410   3  56 341 1811119 .. 1811140 -  -4.5  -3.71848   GGCGCTCATCAAGAA           TGTTTCG AGTGCGTG CGAAACA            CTTGGCGCCCTGAAA
 Bxe_B1405   4  68  51 1815448 .. 1815497 -  -7.7  -3.93963   ATCATCACCGAGAAA GGCCAGCAGCTCCGCAAGCGC CGGTAAGC GTGCTTGCGGCCTTGCTTGCC GCCTTCTGCATCGCG
 Bxe_B1394   8  64 306 1829123 .. 1829133 -  -4.6   -4.1552   GATGCCTGCAAGAAA                 GCCA GGC CGGC                 TTGCGGTTGACAGCG
 Bxe_B1390   6  54 372 1835679 .. 1835731 -    -6  -3.27525   CGGCGGCAAACGCAA GGCCAGCCTGCACGGCGCCACCGC GCAAT ACGACGGCGCCGTGGCGGATTATC GTCAGTCGGTGCTGG
 Bxe_B1375   8  54 456 1853712 .. 1853723 -  -3.6  -3.73224   TGATCGGCGAGCAAA                CGGC CGAA GCCA                 TCAAGAAGGAAATCG
 Bxe_B1375   8  54 336 1853833 .. 1853843 -  -6.8  -3.14344   CACGGTGTCCAGCAA                 CGAG ATT CTCG                 AAGCGCTGACCGATC
 Bxe_B1356   6 100 177 1873219 .. 1873251 - -14.1  -4.58283   GAACGCGCGGAAAAA      CACCGCGCCGCCG GCGCGCG CTACGGCGCGGTG      CGCCGCAGGCTCGAA
 Bxe_B1352   3  66 299 1875859 .. 1875880 - -11.6  -2.82635   AGCTGGATTACGACA           CGATGCCG AATCAG CGGCATCG            CGCCGAAGTGCGCAA
 Bxe_B1346   7  68 181 1880705 .. 1880725 - -11.1    -2.954   GAGCGATGCACAAAT            CGCCGCG GAGGCGA CGCGGCG            TCTCGCCTGGGACTC
 Bxe_B1342   7  90 423 1885259 .. 1885269 -  -8.2  -4.96848   GCGGTCATAGAAAAA                 GGCG TGC CGCC                 GAATCTGCGCAACGA
 Bxe_B1333   5  53 -16 1892623 .. 1892634 -  -7.2  -2.93991   GTCAACCGAATCAGA                GCGG CGCG CCGC                 CGAACGCCTGGCGCT
 Bxe_B1324   5  61  14 1904885 .. 1904895 -  -8.2   -3.4252   CGTCAGGGAGGATAA                 CGCC CAA GGCG                 AAGCGGCGCCGTGCT
 Bxe_B1309   6 100  35 1925184 .. 1925215 - -17.4  -5.06414   GGCTGCCAATAAAAA      TCCGGCGGG-GCCAT TTC ATGACGCCCGCCGGA      TTTTTGCCAAACACG
 Bxe_B1299   3  50   2 1936962 .. 1936973 -  -7.2  -2.62983   CGCACGCTGACACCA                CCGC TCGC GCGG                 CTCAAAACGCATTCA
Bxe_B1293a   7  76  18 1941804 .. 1941819 - -11.8  -3.43785   GAGTAGACGAACGAA              GGCCGC TCAC GCGGCC               CTTCGTTCTATGTAA
 Bxe_B1266   5  85 255 1966689 .. 1966722 - -15.3   -3.0634   AAGTGCATTGCAACA     GCGGCCCGCACCGCTG CAT CA-CGATGCGGGCTGC     TGCGCTGCCGGGTAT
 Bxe_B1241   1  61 -38 1994222 .. 1994236 -  -5.6  -3.85698   TTTTCTGCGCATAAA               CCGACG TAT CGCCAG               GCAGCAAAGAACGAC
 Bxe_B1232   3  41 347 2004470 .. 2004503 -  -3.1  -2.71011   ACCGGGTTTCAAGGA     CGCGTCGATCA TCTGCATCGTCT CGCTCGACGCG      CCGGATTCGCCGCCG
 Bxe_B1224   7 100  21 2018308 .. 2018336 - -20.3   -5.1361   ATAAAGCGCAAAAAA        GCCGCCGCGCC TGGCATG GGCGCGGCGGC        TTTTCCTTCAGACAC
 Bxe_B1211  16 100  55 2035016 .. 2035048 - -18.4  -2.73554   GCAACGAATGACAAG      GCAGCGGCCGGCGT CCGTC AAGCCGGCCGCCGC      TTCAATCGTGGTATC
 Bxe_B1208  10 100  27 2037431 .. 2037454 - -16.7  -4.42464   AATGTTGGAAAGAAA          GCCGCCCGG TCGAAG CCGGGCGGC           TTTCTGCTAGCGCCG
 Bxe_B1199   7  64  25 2048435 .. 2048480 -    -6  -3.90922   AGCGCGTTGAAACAA CTGTTCGCC-GGCGCGCCGGGCA ACA CGCCCGCCG-GCCAGGCGG-CTG AATAGAAGCTGGAAC
 Bxe_B1193   6  66 -14 2055016 .. 2055038 -  -7.1  -3.85698   CGCCCTTTCCAGAAA          CT-ATCCGCT CAGG AGCGGATCAG           CCTGGTGAGTTCTGC
 Bxe_B1188   4  59 395 2059581 .. 2059603 -    -9  -3.01712   GCTGGTCGTCGAACA           GGGCCGCATG CTG CAGGCGGGCC           TGATCGACACCGTAT
 Bxe_B1180   6  76  34 2069468 .. 2069483 - -11.8  -3.39432   AAATGACTGAAGCAA              GCGCGG TGGC CCGCGC               CTTCGTGCCGGCCCC
 Bxe_B1169   9 100  15 2083413 .. 2083439 - -17.3   -5.1287   CCGACACGCAAAAAA         CCGGCGCTCCC GAATA GAGAGCGCCGG         TCACTCACCTGCACT
 Bxe_B1156   1  38  15 2092906 .. 2092916 -  -2.4  -2.50816   CGTGGATCGAGGAAC                 GCTG GTT CGGC                 AAGCCGCACAAGACC
 Bxe_B1151   6  71  71 2102587 .. 2102617 - -11.9  -2.94099   TGGTTGCAGGATAGA       CAGAAGCTCAGAC TGATT GCCTGAGCTCCCG       TGCGCCCCGCGGGAT
 Bxe_B1123   4  59 473 2131873 .. 2131908 -  -7.7  -3.28712   CGTGCGCTTCGACAA   CGTCGAAGTCAACGTGCG CTA CGC-CGT-GACTCCG-CG   GTGGGATATTTCGGC
 Bxe_B1119  14 100  45 2137487 .. 2137509 - -19.2  -4.19817   GGCATCTATGCAAAA           GGCCCGGAAC CAG GTTCCGGGCC           TTTTGCATTACGTCG
 Bxe_B1111   3  81   6 2147358 .. 2147382 - -12.9  -3.57119   TAGACAGGCGTTAAA          GCAGTGCAAGC GCG ACTCGCACTGC          CTGCATCAGAGCAAC
 Bxe_B1101   3  51 384 2158644 .. 2158664 -  -3.8  -3.50869   CATTACGCTACACAA            GGCGAGGC GGCGA GCCGCGGC            GAATCCTGGGCCATT
 Bxe_B1097   6  55 -16 2161913 .. 2161924 -  -5.8  -3.53012   GGCCGTCCCGCTAAA                GCGA ACGG TCGC                 GCTCGGCGAGCACAC
 Bxe_B1093   4  69 139 2164208 .. 2164230 -  -8.4   -3.7108   ACGGGCAGAGTCAAA           TCCACGAACA GGA CGTTCGAGGA           CGATTGGGTCTTCGC
 Bxe_B1089   0 NONE
 Bxe_B1076   2  45 385 2182063 .. 2182077 -  -4.2  -3.17051   TCCTGACGATCAACA               CCGG CGGCCAT CCGG               TCACGCTCGCGTGGG
 Bxe_B1073   1  41 386 2185169 .. 2185188 -  -3.5  -2.73124   CGGCACCGTGTAAAG            TGTGGCG CAATCC CGTCACA             GACCTGCACGATGTC
 Bxe_B1066   3  77 300 2188336 .. 2188365 - -12.1  -3.51934   TTTCCGTCATAAAGA       CGAGC-GCGCCACC GGT GGCGGCGGTGCTCG       CAATTCGCAATTCCG
 Bxe_B1060   7  93  81 2194090 .. 2194110 - -11.2  -4.67353   CGAGTGAGGCAAAAA            CGCTCATC GACTT GATGAGCG            TCTTCCCGGCGTCGC
 Bxe_B1046   3  53 308 2208602 .. 2208616 -    -7  -2.90075   GCCTCGGCAACGAGA               TCGCGG CTT CCGCGC               CGGGCGGCCTGCCCG
 Bxe_B1038   2  46 180 2217109 .. 2217120 -  -2.2  -3.42341   GTCAATACAAAGACA                CAGT CAGG ACCG                 TCACGCTTCACGCAA
 Bxe_B1008   5  54 348 2245032 .. 2245044 -  -6.9  -3.13403   GTCGTTTCAGGAACA                CCGCG CGG CGCAG                GCGCACGAGCATCGC
 Bxe_B0992   5  68 300 2264006 .. 2264018 -  -6.9  -3.96148   CCTGCCGATGAGAAA                GGCCA TGC CGGCC                GTGGCGTTCGTGAGC
 Bxe_B0982   8  62 235 2274645 .. 2274661 -  -7.9  -3.59979   GCGCCGCATTGCAAA              GCGGGCA GAT TGCCGGC              GCGGGCTTCGACGTG
 Bxe_B0982   8  62   7 2274877 .. 2274889 - -10.5  -2.52464   CCGCGCCTGAATGTA                GCGCG TAG CGCGC                GGGCCTTTATTCCGC
 Bxe_B0963   8  69  21 2295662 .. 2295693 -  -6.4  -4.20696   CGAGCAACTCGAAAA      CGAAGCGCGCGCCG TCGG CTATACGCGCCTCG       CCTGAACTGCGGCCT
 Bxe_B0956   8  90  75 2304797 .. 2304855 -    -6   -5.1861   GGCAGCACGAAAAAA CCCACGCGCCGCACCAGCCGCCGAT-GGA TCCG TCTTACCGGCGT-TGG-GCAGCGCGTGAT TCCTCACGCCCGAAG
 Bxe_B0953   4  71 461 2307748 .. 2307759 -  -7.2   -4.2461   ACCGTGATCAAGAAA                GCGG GCTG CCGC                 GTGTCGCTCGACGAT
 Bxe_B0950   1  38  69 2311440 .. 2311495 -  -2.2  -2.66964   CGATCGACGACACCA CGGTGAGCACGCCCGCGCTTCGGGCCG AGC CGG-CGGCGGCGTGAACGTGCGTACGG TGGCGGCGCACGCAG
 Bxe_B0946   5  66 453 2314886 .. 2314925 - -11.3  -2.79327   CGACGCCACGCAAAC  CGCCACGCTGCTGACGC TGTTCG GCGTGGGCGGCATGGCG   CTGCAATTTCCGGTC
 Bxe_B0930   5 100  70 2335056 .. 2335109 - -18.3  -3.74347   GCTAGAAACGTGAAA GCGGCGCT-GCCG-GCCAACCGGTT TCCCCC AACCGGTTCGCACCGCGAGCGCCGC TTTTCCACCCTGGTC
 Bxe_B0927   5  59 224 2339121 .. 2339139 -  -8.1  -3.20432   ACATACTGAAGGCAA             TGCGCGC GGGCG GCACGCA             TCATGTGACGTTCAA
 Bxe_B0920   8  59  74 2347758 .. 2347768 -  -4.6  -3.83998   CGACGTGATATCAAA                 CCCG GTG CGGA                 TAACCAGCCGTCGTT
 Bxe_B0911   6  68 242 2356606 .. 2356642 - -11.6  -3.01712   CCTCGCCTTCGAACA   TGCGGACGACGGCATTC GCGT GAACGCCGTCG-CCACC    GGCGGCACCGAAGCG
 Bxe_B0907   8  54 125 2363551 .. 2363577 -  -6.4  -3.28712   GCGCCGTCGCGAGAA         CGGGCCGCGC CGCCCAT GCGCGGCTGG         AAAACCGGCCTCGTT
 Bxe_B0902   3  54  16 2368218 .. 2368239 -  -7.9  -2.78384   TCGTCGTCCATCACA           GCGACGCGC GCGA ACGCACCGC            GAAGCACGCTTTGAC
 Bxe_B0890  10  76 194 2380390 .. 2380428 - -13.3  -2.71791   ACTGGTGCGGGAAAT  CATTCGACGCA-CCGAGC GCGT GCTCGACCGCATCGAATG   GGAAGGCATGGTGCG
 Bxe_B0885   7  95  25 2387643 .. 2387662 - -13.6  -4.27584   AGCCTCAATGTAAAA            CGGGACGT TGCC ACGTCCCG             TTTTTTTCGTCTCGT
 Bxe_B0879   4  64 174 2393492 .. 2393527 -  -9.6  -3.15544   CCGCAGCTCTACGAA    GCCGGCCTGGTCGAAA CGGT TTCCGGCGACGCCGGC     TCTTCCCATATCCGT
 Bxe_B0856  11  80  71 2411265 .. 2411281 -  -9.4    -4.128   AGCCTCACATAGAAA              GTCCGC TCCAC GCGGAC              TTTTTTTTCATCCCT
 Bxe_B0845  11  68 391 2425848 .. 2425881 -  -8.1  -3.88498   CCGGCACATATGAAA     CGC-TGCCCACGCCGG GCA CCAGCGTGAAAACGCG     TGAAGAAGTGAAGGC
 Bxe_B0835   0 NONE
 Bxe_B0832   5 100  49 2445146 .. 2445174 - -23.2  -3.97368   GCCTGAAGTGAGAAA        CGGCCACGCCGG CATAT CCGGCGTGGCCG        TTTTATTTGACCTGC
 Bxe_B0823   6  69 224 2453083 .. 2453111 - -12.4  -2.60075   CGCTTTGGAATCAAG        CCCCGGCGTGCA GAGGT TGCACGCAGAGG        TGTGCCGCTTTTTGT
 Bxe_B0811   5  56 181 2466503 .. 2466518 -  -4.7  -3.72893   TACGCGCTGAGCAAA              CGTAC CGACGT GTACG               CGCTGGGTATCTATC
 Bxe_B0808   5  61 -16 2468398 .. 2468408 -  -8.2  -3.35679   GCTGCGCAGTTATAA                 CCGC GCG GCGG                 CCACCACTTGAGACG
 Bxe_B0805   5  87   9 2470559 .. 2470579 - -14.7  -3.38727   AAGAAGCTGAACGAA            GCGCCGGAA GTA TCCCGGCGC            ATATGACGCTAGCGT
 Bxe_B0798   7  78 254 2478050 .. 2478070 -  -9.6  -4.08767   TCGACGCGCCGAAAA            CGCCGGCG CAACT CGCCGCCG            TCGAACCGATTGCCC
 Bxe_B0791   7 100  25 2487068 .. 2487093 - -16.2  -5.55769   GCCCACAATAAAAAA         CGCCGCGAAC AGCGAA GTTCGCGGCG          TTCTTCTACCAGACC
 Bxe_B0786  14  66  97 2491581 .. 2491613 -  -2.6  -4.58395   CCGAGCTCGCAAAAA     CCGCGGACGTCGAGC GCGT GATCGACGAC-ACGA      CGAACGATCCGCATG
 Bxe_B0776   2  47 302 2500734 .. 2500747 -  -5.2  -2.71364   GCATTTCGGCAAGGA               CGCG GTGTTT CGCG                CGCGCGGCATTCCGG
 Bxe_B0771   3  58 469 2506322 .. 2506334 -  -3.3  -4.08692   GAACTGGTGGCAAAA                GCACG CGG CGTTC                TGGTGTTCCCGTCCG
 Bxe_B0767   3  83 258 2511992 .. 2512034 - -13.5  -3.57039   GACCGAGAAGTACAA CATCGGCGGCGCATACCTGG GTTA CCAGGCA-ACGCCGGCAATG CTGGTTGGCGTGGGC
 Bxe_B0751   9  62  16 2529980 .. 2530005 - -10.4  -2.60496   GGCGGTTGCAAACAT         TCGAGGCGAC TTGCGC GTCGCCTCGT          TGAGCGCGCCTGCGC
 Bxe_B0744  14 100  30 2538107 .. 2538136 - -17.9   -4.4078   CGGTTGCAACGAAAA       CGCGCGCCTTGCA GAGT TGCAACGCGCGCG        TTTTTTGTGGGCTTG
 Bxe_B0722   5  66 195 2568499 .. 2568522 -   -11  -2.73875   CCTCGCCGAACAGCA          CGACG-AGCGC GAA GCGCTGCGCCG          GCACCTGATCGACTC
      tauR   4  66  21 2598667 .. 2598714 - -10.5  -3.14132   CCGCGTCTTCAGGAA GCCGCGCGGGAACTCGCAGCCA CCTTC TGAC-GCGAGCCCCCACCCGCC GTACCCGGCGCGGCG
 Bxe_B0688   0 NONE
 Bxe_B0678   8  63 383 2618757 .. 2618776 -  -8.5  -3.23692   GAGCACGACGACGAA            CGCCCAG ACATCG CCGGGCG             GCGACACGCCCAAAC
 Bxe_B0671   3  49 -18 2627480 .. 2627492 -  -4.7  -3.28712   GCCGCTCCTTTATAA                CGCGC CCT GCCCG                ATTCGCTCGATGAAG
 Bxe_B0640   6  64 234 2663068 .. 2663092 -  -3.4  -4.29738   GCAGATCCAGGAAAA          GATGACGGTG CAGAT CGCCGACACC          TTGAACGAAGTGCTG
 Bxe_B0632   1 100  34 2671455 .. 2671473 - -13.1  -4.72272   CCGCGGCACGAAAAA             GCGCGGC TCGTG GCCGCGC             TTTTTTTTCACCGGG
 Bxe_B0617   2  45 105 2688017 .. 2688047 -  -3.8  -3.03635   TAAATCTCTGGAACA       GCGGGCACTGCGAT CTG ATCGTGGTGGCGGC       TTCGTGGGCGGCGGC
 Bxe_B0611   5  58 313 2692318 .. 2692335 -  -5.5  -3.75665   CGATAGCCCATGAAA             CGCGCAT TTCG ATCCGCG              GCTTCGTATCGAGGT
 Bxe_B0597   4  49 289 2708126 .. 2708141 -  -3.2  -3.62572   CAGTATCACTGCAAA              GGCCAT TGTG ATGCCC               GGACGCACGGATCTG
 Bxe_B0583   2  75 472 2720982 .. 2721011 - -10.7  -3.76224   GGCGCACGCACGAAA       GGCCGCTTCGAACC GCT GATTCGC-GCGGCC       CTGGAACAAGTCCAG
 Bxe_B0563   8  58 438 2742475 .. 2742494 -  -3.4   -3.9461   CTGCCCGAAGAACAA            CGCAATGC GCCG GCGGTGCG             GGAACTCCTCGACTG
 Bxe_B0554   6  66 440 2750737 .. 2750747 -  -8.2  -3.63694   ACCTATCCTTAAGAA                 GCCC CTT GGGC                 GTCAACAGGAGGATG
 Bxe_B0548   7  49 280 2756865 .. 2756905 -  -5.4  -3.14564   CTATGCCGCGACCAA GGGCG-CGGTCGATACGCTC GTG AAGCATTTCG-CCGCCGCGC TCGGCGAACGTGACA
 Bxe_B0539   4  49 458 2765990 .. 2766018 -  -5.2  -3.05596   CATCTGTGGATCGAA       TTGCCGATGGCCG CGGT CGGC-ATCGGCCT        CGGTTTCATCCTCAA
 Bxe_B0532   8 100  42 2772346 .. 2772375 - -20.9  -5.27938   ACGTGGAAACAAAAA       TGACGATGGCGCT CGCG AGCGCCATCGTCA        TGCTTACTACTTACT
 Bxe_B0514   1  43 401 2809751 .. 2809765 -  -4.2  -2.78547   CCATTTGATGAATGA               TCCGGA TTA TCGGGA               GTACGCGGCGTGGAT
 Bxe_B0511  10  71  62 2813717 .. 2813747 - -12.6  -2.64695   CTACGACGAAGTAAT      GCGGCG-GACGCC ACAAAG GGCGTCTCGCCAC       CTCAACAGGACCACA
 Bxe_B0502   3  65  16 2824944 .. 2824961 -  -4.1  -4.30416   ACCATGAATGTAAAA             CGCTATC TGCT GACAGCA              GCTTTATCTTTATGT
 Bxe_B0499   6  50 388 2827377 .. 2827388 -  -7.2  -2.53822   GGTAGTTGAGAAGAT                CCGG AAAT CCGG                 TGCGAGGCTTCTCTT
 Bxe_B0488  12  57 180 2838000 .. 2838018 -    -8   -3.1706   AAGGCAGGCTATCAA             CCGGGCCG CGA CGACCCGT             ACTATCCGGCTGACA
 Bxe_B0480   6  58 471 2845203 .. 2845223 -  -3.3  -3.99374   GCTGACGAACAACAA           TCTGGTCG ATCTCG CGACC-GA            AGGCCTCGACTTCGC
 Bxe_B0476   8  59 240 2847780 .. 2847820 -  -8.9  -2.87931   TGTAGGCGCGACAGA  CGTGCTCGAGCTCGACGAC GAT GCCATCGAAGTCGTGGACG  GCGACGTCTTCCTTC
 Bxe_B0461   5 100  66 2867269 .. 2867302 - -18.9  -3.66178   GTCCGCAATTGGAAA     CAGGCCCCCTTCACG TCGC CGTGGAGAGGGCCTG      TTCAGTTGAAGCGGT
 Bxe_B0442   8  46 207 2883601 .. 2883649 -  -5.8  -2.62184   GTCCCTTGCACAGGA GGTCGCGCCGGAACGCATTCGCG TCAA CTCCATTGCGC-CGGGCGCGATC CGCACGCCGATCAAC
 Bxe_B0442   8  46 -20 2883853 .. 2883876 -  -2.2  -3.40403   TGGTTTCGACGACAA          CGGTTAGCCG TTGC CGGCGAGCAG           TTGCTCGAACAGATC
 Bxe_B0431   6  66 251 2895411 .. 2895432 -  -7.9  -3.72576   CGGCGCCTGACGAAA           CGCCGGAAGC GTC GCG-CCGGCG           CGCCCGCTATGGCAG
 Bxe_B0423   7  62 218 2904559 .. 2904569 -  -4.6   -4.0616   CAGGCGAACGACAAA                 GCAC GGC GCGC                 CATCAAGGATTTTCT
 Bxe_B0417   7  66 254 2910989 .. 2911013 -  -5.6  -4.17048   CTCGCCGGAAAACAA          GACGCTGACC GTGCA GGTCACCGAC          ATGGTTGCCGGGAAA
 Bxe_B0405   4  64 411 2922618 .. 2922642 -  -8.5  -3.34227   GGACGAAATTACCAA          GGCCGTGAACA ACA TGTACACGGAC          CCTAACCATTTGCGC
 Bxe_B0405   4  64  46 2922981 .. 2923007 -  -9.2  -3.07443   CCAGAGCTGAGCGAA         GCGCGGCGGGGC GAG GCGCCGCGGGGC         GAGGCGGGACGCGGT
 Bxe_B0380   5  57 182 2947829 .. 2947841 -  -7.7  -3.05384   CGCCTGTCGATTGAA                GGAAC GAC GTTCC                AGGCCATCAAGGACG
 Bxe_B0375  10  79 -25 2955690 .. 2955731 - -13.2  -3.34013   TATTGCCCGAATCAA TGGGCGCATCGAGCCGTTACG CCG CG-AACGGC-C-ACGCGCCCA TCAATAACAAAAACG
 Bxe_B0353   7  56 471 2983435 .. 2983451 -  -2.2  -4.03234   GGGCTGTCATAGAAA             GCATGCG TGAG CGC-CGC              TTTGGACGGATCGTG
 Bxe_B0340   9  66 247 2997451 .. 2997463 -  -9.1  -3.54424   TTTGATTTCCGGAAA                CGTCG TTG CGACG                TCTGGCGGTGCCACC
 Bxe_B0323   5  62 175 3014153 .. 3014169 -  -7.9  -3.60805   ACACCTCATCCCAAA              CTGGTGG TCG CCACCGG              TGAATGTGCGTGCAC
 Bxe_B0320   5  58 135 3016766 .. 3016777 -  -7.2  -3.38294   TTGGAGATAAAGACA                GCGC TCGC GCGC                 ACCTCGACAGCGGTA
 Bxe_B0307   2  59 287 3030624 .. 3030646 -  -7.6  -3.19246   TCAAGCTCAATCCAA           GTGCGGGAGA AAT TCTCACGCGC           TGCGACGGGACACGT
 Bxe_B0300   7  54 196 3038705 .. 3038721 -  -7.9  -2.78596   GAGCTGGCGACGACA              CTGGCGG CCG CCGCCAT              GAACCAGAACGCGGT
 Bxe_B0300   7  54 175 3038732 .. 3038742 -  -8.2  -2.72096   GCCATGAACCAGAAC                 GCGG TGA CCGC                 CAATGCAGACACTGA
 Bxe_B0295   3  51 466 3045306 .. 3045339 -  -5.1  -3.34517   AGCTGGTCGTAAACA     GCGCTATGTTCGAGC ACGT GCTGGATCGGAGCGC      GCTGGACGAGGTGAA
 Bxe_B0289   2  40 367 3053130 .. 3053171 -  -2.9  -2.63301   CACATGGCCATACGA CGGGCGACGATGTGCTGCG GTTATT CGCGAC-CACCG-CGCGCG ACGACCTGCGCACCG
 Bxe_B0289   2  40 121 3053398 .. 3053417 -  -2.8   -2.6914   CACCCTCGACACAAT            CCTGCAACG CGC CGATG-AGG            CGCTCTACCGTTCGA
 Bxe_B0286   3  66 126 3056875 .. 3056907 - -11.4  -2.72344   GTGCATTGCGAAGCA     CGATGCCGACGGTGCG GAG CGCACCG-CG-CATCA     GCACGTCGCCGCGGC
 Bxe_B0271   2  46  40 3075607 .. 3075624 -  -5.5  -2.61274   CCCAGTGCAATCAAG             CTGAGCA TGGC TGCTCCG              AGCCGTCGCGCGAAG
 Bxe_B0268   8  60 104 3077171 .. 3077187 -  -8.7  -3.09234   AGAAAGGGTACCCAA              CTGATCG AGC CGACCAG              AGAATCAATGTCCAT
 Bxe_B0262   5  46 118 3083537 .. 3083573 -  -5.8  -2.57132   CCTGGGCGGCACAAT   TGACGGGGTCCCGCC-GT CCT ACTGGCGCG-CCGCGCCA   CAGGGGAATTCGGGC
 Bxe_B0259   5  64 105 3085437 .. 3085466 -  -9.3  -3.05715   AACGCCTTGATCGAA      GCCGCGCGCGCCG GCAATG CGG-GC-CGCGGC       TTCGCCGTGGTGGCG
 Bxe_B0251   7  71 137 3092855 .. 3092875 - -10.3  -3.55622   GCGAATCTCGCGAAA            GCCCGCGCG ACG CATGCGGGC            GCGCACATAATCTTC
 Bxe_B0234   0 NONE
 Bxe_B0226   7  86  73 3112019 .. 3112076 - -16.3  -2.73243   ATCGAGCCGGCAAAG GTCGGCAACGTTCAGCGAGCAACGGTA CTGT CACCGTCGCTCGCTGGATGTCGGGGAC GTGCGGTTGCACGAC
 Bxe_B0223   3  87 464 3113489 .. 3113507 - -17.4  -2.63301   GACAGTTTTACATGA             GGCGCGCG CCA CGCGCGCC             GACGGAAATTGAAGC
 Bxe_B0209  11  70  16 3136241 .. 3136252 -  -3.6  -4.56597   GCGCGGCCTGAAAAA                CAGC ACGC GCCG                 ATAGAAAGAAGAACG
 Bxe_B0205   4  53 240 3140065 .. 3140121 -  -5.6  -3.44848   TCCGTCGATCAAACA GTCGGC-CACGGTGATCGACGACTACG CGGC CACGGCCGGCGAGCGCCGCGCGCAGAC CGGCGCGCGCAGCGG
 Bxe_B0190   0 NONE
 Bxe_B0166   5  54 275 3180678 .. 3180694 -  -7.2  -3.02461   CAAGTTCTTTGAAGA              CGCCCG CTTGC CGGACG              GCGAAGGTGCCACGC
 Bxe_B0147   5  55 243 3210436 .. 3210459 -  -5.2  -3.58726   GTTCTGCAGAGACAA          GGCCCGGCTAG TGC CT-GCCGAGAC          CTTACGCACCTACCC
 Bxe_B0133   3  45   4 3232229 .. 3232242 -  -3.7  -3.06133   GAATCGCCCACGCAA               TGGCG CAAG CGCCT                TCGTTAAACAGTCAG
 Bxe_B0130   1  52 244 3233779 .. 3233790 -    -3  -3.72893   GAGCCGTCGAGGAAA                TTGT TGGG ACAA                 CGCGCCGACCGAGAG
 Bxe_B0114   8  66 332 3249540 .. 3249560 -  -8.3  -3.74872   ATGCATTGGAGGAAA            TGATGAAGG CTG CCTACATCA            GCCTTAGAAAAAAGG
 Bxe_B0114   8  66 200 3249666 .. 3249692 - -11.6   -2.5955   ATTCTTGACAACTGA        CACCGCG-CGC CCGGTT GCGGCGCGGTG         CCGCCTAACGAATGC
 Bxe_B0099   6  53 392 3261977 .. 3261997 -  -2.6   -3.8125   TCGGCAATCAAAACA            GGTCTTAA CGGTC TCAAAACC            AGTTTCCACTTTGCC
 Bxe_B0092   3  44 418 3266636 .. 3266646 -  -2.4  -3.18044   CAGCGGACAAAACCA                 GCGG GCG CCTC                 GAGCATGCGCCATCG
 Bxe_B0066   5  51 457 3291338 .. 3291373 -  -7.5   -2.7674   GACACTATCGAACCA    GTGGCAGTGCCCGACC GTCAT AGTCGGGAACGGCC-C    GCGCCAAGTCGGCGC
 Bxe_B0066   5  51 349 3291469 .. 3291481 -  -4.8  -3.36749   CATGGCCAACAGCAA                CCAC CGTGT GTGG                CCCTAGCACAACCTC
 Bxe_B0028   4  51 132 3328924 .. 3328944 -  -2.4  -3.76224   CGCTCAGCGACGAAA            CACGCATG CCGGT CTCGCGCG            CATCGGCGCAACTGG
 Bxe_B0016   8 100  46 3340597 .. 3340622 - -13.3   -5.7946   TCGTGAATAAAAAAA         GCGCGGTGG TTTGATGG CCACCGCGC          TTTTTTACGCCTCAT
 Bxe_B0013   7  68 451 3344753 .. 3344772 - -12.1  -2.52015   CCTATACGCAGCAAC            GCCGCGC GCGTCT GCGCGGC             ACGGGCGACAATGCG
 Bxe_B0004   7  54 378 3356239 .. 3356254 -  -7.5  -3.05715   AAGCGGGTCAGCCAA              CCGCC GGTTTA GGCGG               TCAGATGCCGAACGA
 Bxe_B3031  10  88 109 3362554 .. 3362582 + -14.5  -3.53343   GCGCGGCGACTTTTT        CGGGCGGGCGG CCAATCA CGGCCCGCCCG        TTTCGCACGACGATT
 Bxe_B0005   9  66 313 3356847 .. 3356871 +  -5.6  -4.15044   TGCCGGTCGCGCCAA         CCGAAGTGCCG ATCA CGGCGCC-CGG          TTTGTTGCCCCAGGA
 Bxe_B0014   6  61 247 3345367 .. 3345380 +  -9.5  -2.76263   CAATTCCCGCAGAAT               CGGCG CAAG CGCCG                TACTTCCATCATCGC
 Bxe_B0022   3  86  11 3335325 .. 3335366 +  -8.5  -4.63932   CCTGATGCATGTCCG GACACGCGGCCTGCGCCGGA CAA TCCGGCGT-GGCCGCAAGCA TTTTGTTACAACGTC
 Bxe_B0029   4  63 137 3329167 .. 3329188 +  -7.1  -3.73775   CTGTAGCGGAGCAAG           GCGGCATCG AGAT CGCCGCCGC            TTTGGTCGAGATAGC
 Bxe_B0042  13  66  22 3315526 .. 3315536 +  -2.4  -4.56775   CCCGGCGTGACGATC                 CTGG GAC CCTG                 TTTTTGCGCAAGCAT
 Bxe_B0047  10  66 427 3312984 .. 3313001 +  -9.9   -3.2178   ATACCAAGAAGAAAT             TCAGTGC ACTC GCACTGA              TCTCTTGTCATGTCG
 Bxe_B0052   9  77 267 3309045 .. 3309062 +  -7.7  -4.30576   TCGGAACTCGACTTT             GCC-GTGG CAA CCACCGGC             TTTTCCTGCTCACCC
 Bxe_B0056   3  62 246 3304602 .. 3304615 +  -8.1  -3.59979   ACATTAGCTCAGTGT               CAGCC GAAC GGCTG                TTTACGCTCGCACGA
 Bxe_B0068   4  48 108 3291289 .. 3291304 +    -6  -2.57211   TGGGGCGAGAGGGCA              GCGGGC CAAT GACCGC               GTTGTCAACCGCGGT
 Bxe_B0093   4  66 241 3266952 .. 3266973 +  -8.7  -3.63592   TCGCTGAGTCTGTCT           CGTGGACAA TCAT TTGACCACG            TCTCTTTTTGATTTC
 Bxe_B0103   2  45 305 3261418 .. 3261434 +  -3.7  -3.14132   CGCCGCAGCCACTGA              CCTGT CACAAGC ACAGG              TTCATAACGCCGCCG
 Bxe_B0115   9  53 238 3249824 .. 3249844 +  -4.7  -3.53811   AGCTTTCGCAGAGGA           C-GGCGTC TTGGGT GACGCCAG            TTTCGCCCGGGTGAG
 Bxe_B0119   6  64 350 3247127 .. 3247137 +  -4.6  -4.20783   TCAATGTAGATTGCC                 GGCG TCA CGTC                 TTTGTTCCATGGCGT
 Bxe_B0123   4  52 452 3243196 .. 3243215 +  -6.4  -3.11559   CCGGATCGCGTCACC            GTGCCGCTC AAG GA-CGGCGC            TCTTGAGGTTGTCAT
 Bxe_B0131   2  49 195 3234190 .. 3234209 +  -3.5  -3.53444   ACCGTGTGGCGGTGA            CTGCAAC CAGCCC GTTGCCG             TTTCACCGGCCGTGA
 Bxe_B0142   2  51 203 3218950 .. 3218960 +  -2.4  -3.72576   GATGAGTGGATGCGA                 ACGC CTT GCGC                 TTTACTGACAGCGGG
 Bxe_B0149   6  51 422 3210841 .. 3210855 +  -7.1  -2.71712   CGAATCAGCGACACT               CGTCG TTCAT CGACG               CTTTCCGGAGACAGA
 Bxe_B0156   5  60 277 3196508 .. 3196527 +  -4.8  -3.93369   GGTTTGCCCGGAGGC            GCTCAGGG CCTG CCCCGCGC             TTTCGTTCAGATTGC
 Bxe_B0168  11 100  32 3180144 .. 3180177 +   -19   -3.5594   TCTTACCGGTCGAAA     TTGCCGCGCGTGAG AGGCCA CTCATGCGCGGCAA      TTTGGCACGTGCGTT
 Bxe_B0168  11 100 161 3180273 .. 3180294 +  -7.9  -5.93809   GTAACTCCACGCATT           AGGGTCGCT GCAA AGCGGCCCA            TTTTTTTTGTGCGAA
 Bxe_B0191   3  50 230 3155852 .. 3155873 +  -7.3  -2.64144   ATTATCTTCAAAAAA           TGTGGCCAT AGGG ATGCCCACA            ATCTTTACATCGAAG
 Bxe_B0204   7  69 364 3141449 .. 3141462 +  -9.5  -3.57144   GCGAGATTCAGCACG               CCGGG GACG CCCGG                TTTGCGAATCGACAG
 Bxe_B0210   2  49 458 3136682 .. 3136697 +  -4.6  -3.28712   CGTTACGGCAATCGC              GCCGTT CGGC ACCGGC               TTGTCGGCCGGCAAA
 Bxe_B0217   4  66 288 3125852 .. 3125867 +    -6  -3.95674   GATCACCTTCTGAAC              GCGCCG GTTC CAGCGC               TTGTTTCCGACTTTT
 Bxe_B0224   7  49 452 3114367 .. 3114398 +  -5.8  -3.13403   ACCGCTCAACCGGTT      CGCGCTCGGTGCGCA ACG TGTTGACC-AGCGCG      TCTTCGTCGGCGAAA
 Bxe_B0237   6  81  11 3104528 .. 3104547 + -12.1  -3.65351   CTTGATGAATGAGTG            GCCGCGC AACACG GCGCGGC             TTTCACTGCCCGTGA
 Bxe_B0248   8  60  44 3094970 .. 3095008 +  -3.1  -4.10178   GCCGCCCGGTGTTCC  TCAGTGGGGCGCTTTACC GTTG GGTATGGCGTC-CAGTGG   TTTGTGCTGTTCTTC
 Bxe_B0258   1  41 244 3087905 .. 3087915 +  -2.4  -3.06796   CTTCAGAGCCGTCAG                 TCGC CCA GCGC                 TTCCATGCCGTGAAG
 Bxe_B0269   3  59 233 3077407 .. 3077420 +  -8.1  -3.29144   AGCGCCGCCGCTGAA               GCTCG GGGA CGAGC                TTGTCGACCACCTCG
 Bxe_B0287   2  74 137 3057138 .. 3057168 +  -8.3  -4.25104   CGAGAGACGCAACCC      CGCGGTT-CCGCGA AACT TCGCAGCAATCGCG       TTTTCGTCGAGCGCG
 Bxe_B0296   5  58 202 3045875 .. 3045890 +  -5.4  -3.63922   TTAAAGGCAATGCCC              TCGAGC AACA GCTTGA               TCTTTTCCGGGCCGT
 Bxe_B0301   2  57 169 3038945 .. 3038967 +  -7.7  -3.14132   TTCTGCTCCACGGCA          GCCTGCTCGC GCAT GCGA-CGGGC           TTCGTCGCGCAGGAA
 Bxe_B0308   5 100  70 3030842 .. 3030894 + -17.6  -3.72576   CTCGTCGGCTTCAAC CGGTACGGCCCGGCGCTTCCCTTG AATGA CTGGGGAATTGCCGGGCCGTCGCG TTTCATCACGGCCAA
 Bxe_B0321   1  76 419 3017252 .. 3017282 + -13.3  -2.71263   CGCGCTTCTTTAAGT       GCGTCCGAGCCGT GATAG ACGGTTCGCACGC       TCATTCCGCCGGCTT
 Bxe_B0336   6  66  75 3003054 .. 3003071 +  -6.3  -4.09685   GTGGGAACTTGAAAA             CTGCCCTG ATT CAGG-CAG             TTTTGCGGCGTGGAC
 Bxe_B0336   6  66 259 3003238 .. 3003248 +  -2.4  -4.56914   ATCGATTAAAATCGT                 GAGC CGA GCGC                 TTTTCGTTTCCATGA
 Bxe_B0341   5  59 117 2997691 .. 2997703 +  -4.7  -3.90112   CGCCACGAGGAATGA                CGTGC TAT GCCCG                TTTCCTTCACGCAAA
 Bxe_B0348   8 100  18 2987903 .. 2987941 + -19.7  -2.75844   GCTCAGGCCTGACCA  TCATCCGGCG-GGCG-GCG AGG CGCCCGCCTCGCCGGATGG  GTTTCAGCTCAGCGC
 Bxe_B0354   5  91  64 2983863 .. 2983901 + -12.5  -4.07568   TGAGTACCGCTATTG  CGGGCGAATCGACGGA ATTTCTTC TCCG-CGATGCGCCCG   TTTTCGCAACAGGCG
 Bxe_B0374   3  61 213 2957447 .. 2957464 +  -9.9  -2.78384   GGGCCGCGGCAATCT             CCGTGAT ATCG ATCACGG              TATGCTGGAAAGAGC
 Bxe_B0390   2 100 303 2939331 .. 2939361 + -21.4  -3.34344   ATTGGCCGCAAGAAA       CATCGAAGCCGATA AGG TATCGGCTTCGATG       TTCATTCACGCGTGG
 Bxe_B0395   3  61  70 2933820 .. 2933830 +  -8.2  -3.37975   CCGTGAGGGTCGCCG                 CGCC GCA GGCG                 TTGTCGGTGCTGGAT
 Bxe_B0406   5  55 336 2923311 .. 2923322 +  -5.8  -3.49951   GTAGTCGATCGGGTC                GTCG GCTT CGAC                 TTCTCTCAGCATGTC
 Bxe_B0416  10 100 129 2912631 .. 2912658 + -21.4  -3.03243   GCGCCTGCACTATGA        CGTATGCCCGGC AGAT GCCGGGCATACG         TATTGACACATCACT
 Bxe_B0424   3  61 268 2905024 .. 2905038 +  -7.8  -3.35371   ATTGGTCAGCGCAAT               CGTGGT CGC ACCGCG               TTCCTTGGCAATCTG
 Bxe_B0432   7  49 -36 2895631 .. 2895645 +  -6.4  -2.71712   GCACACGTTTGGCTG               GCCGAA GGC TTTGGC               ATTTGGAGAGGCAAA
 Bxe_B0432   7  49 190 2895857 .. 2895877 +    -4  -3.33696   CCGTGAGATGCCTGC           GCCCGTTGT TTTG ACGA-GGGC            TTCCTTGGCGACCCA
 Bxe_B0443   6  53   9 2883868 .. 2883912 +  -4.9  -3.57462   CGGTTAGCCGTTGCC GGCGAGCAGTTGCTCGA-AC AGATCC GTATCGCCCATCTGCCCGCC TTTGAGCATGACCTC
 Bxe_B0443   6  53 223 2884082 .. 2884092 +  -2.4  -3.85698   CGGCGCAATCGTACG                 GCGC ATA GCAC                 TTTCTGCAACAGCGA
 Bxe_B0462   5 100 239 2867269 .. 2867302 + -18.9  -3.17194   GTCCGCAATTGGAAA     CAGGCCCCCTTCACG TCGC CGTGGAGAGGGCCTG      TTCAGTTGAAGCGGT
 Bxe_B0477   7  60 250 2848285 .. 2848309 +  -8.5  -3.16039   GTCGCTGGCGGCGCG          CTTGGCGTCGC TCA GCGACATCAGG          TTCGTCACGCTGATT
 Bxe_B0481   4  61 206 2845895 .. 2845906 +  -5.8  -3.85698   GGGCATCGACGGGGT                TGGC GCGA GCCA                 TTTATCCACAGCCCA
 Bxe_B0489   7 100 187 2838366 .. 2838401 + -20.4  -3.72909   CACTGATTCAAAGAA    CTGGCCCGCGACCGAG TGTT CCCGATCGCGGGCCAG     TTGTGTATTCCTTAC
 Bxe_B0500   1  41 285 2827974 .. 2827987 +  -3.8  -2.52464   TGCACGCGCATCACG               TGGC ACTGTC GCCA                TCAATTCACGCGCGA
 Bxe_B0524   7  81  20 2799270 .. 2799298 + -13.1  -3.61398   GTGAGCGCTCCGCAT        GCTGGGCGCCG TTTGTTC CGGCGCTCGGC        TTGTTGAAGCGAGGC
 Bxe_B0529   5 100  39 2779974 .. 2779997 + -19.6  -3.05816   GCGCATGCTCCAACG          GGAGCGGCGC GCAC GCGCCGCTCC           TTAGCTCAGGCCTCG
 Bxe_B0540   5  51  26 2766477 .. 2766500 +  -4.5  -3.33261   GGATCATCGCTGGTT          CA-GCGCACG AGGCA CGGGCGCCTG          TTATCAAACTTCCAG
 Bxe_B0549   5  83  21 2757156 .. 2757185 + -14.9  -2.71144   GCGAGGCGAACCCGG       CGAGGCGAGCCCG TTGC CGGGCTCGCCGCC        TACTTCCACAAAGTG
 Bxe_B0555   6  59  91 2751161 .. 2751195 +  -2.1  -4.11371   AACACCATCGGGCTA    CGAGCA-GCCGAGC AGGTTCAG GCTCGTCATGATCG     TTTTGCCCACTCTTC
 Bxe_B0559   5  58  80 2747345 .. 2747370 +  -5.3  -3.65351   CTGCACTCAGCGATC         CGCGGCCGTAA CCAG TTGCAGCGGCG          TTTCGATCACCCTCG
 Bxe_B0562   3  46  73 2744848 .. 2744889 +  -4.4  -2.92192   GAGACGATGTCAACC GCTCGATATTCCACGGCTC AAGCC GTGCCATTGGA-ATCGAGC TGTGCTTCGATGGCC
 Bxe_B0562   3  46 257 2745032 .. 2745050 +  -4.4  -2.87344   CCTTTGGCGTACAGG             CGAAGCCG AGC CGGCTACC             TATATGAGGCGGATC
 Bxe_B0580   2  49 227 2725965 .. 2725992 +  -3.3   -3.6106   TTTTGCGCGGGCGTC        TGCGAGGCGGCG ACGCA CGCAGCG-CGCA        TTTCAGGATGTTCCG
 Bxe_B0598   7  55 440 2708758 .. 2708768 +  -5.4  -3.58037   TCGCCGCTCAGAAAT                 TCGA CTT TCGA                 TTTCGACAGTTGCTC
 Bxe_B0618   2  51  18 2688156 .. 2688170 +    -7  -2.71144   GTCAGGTCAGGTCAG               CGCAGC GCT GCCGCG               TAGTTCGCGGGCGTC
 Bxe_B0630   9  88  39 2674418 .. 2674443 + -14.7  -3.59432   CGGGAGCAGAAAAAA         GCCTCGCGTCC GGTT GAACGCGAGGC          TTCCTGTTTTCTGTC
 Bxe_B0634   5  69 459 2671353 .. 2671380 + -10.5  -3.44206   GTGGGTGCTGACGTT        GCCGGCTTCCA TCGCGC TGGCGGCCGGC         TTGTACTGGGTGTTC
 Bxe_B0639   0 NONE
 Bxe_B0653   3  51 -12 2648639 .. 2648666 +  -6.2  -3.01712   ACGGGAACGCGAGCG        CGGCGC-CGCG TAGAACC CGAGCGCGCCG        TATTGCCGGCGCGCG
 Bxe_B0668   3  66  -9 2631574 .. 2631589 +    -9  -3.53012   GATCGAGCACGACGC              GGAGGA GTAG TCCTCC               TTTGCCCCAAGGGCG
 Bxe_B0679   4  49 278 2619377 .. 2619403 +  -6.5  -2.78816   CGATCCCTCTTCCGG        CCAGCGCGACTG CAAG CAG-CGCGTCGG         TATCGTCGAGGGTGA
 Bxe_B0689   9  66 468 2608017 .. 2608051 + -10.6  -3.05596   GATGATGCGGCCGGC    CGGCGGCC-AGCCAG TCGAGC CGGGCGCGGCCGCCG     TTCCATGCGCCGGTC
 Bxe_B0700   0 NONE
 Bxe_B0704  13  66  54 2587943 .. 2587987 +  -9.7  -3.17571   CTTGCTTCAGTTGTT GCCGGCTTCGGTTGCCGGC TTCGGTT GCCGGCTTCGGTTGCCGGC TTCGGTTGCCGGCTT
 Bxe_B0704  13  66  80 2587969 .. 2588013 +  -9.7  -3.17571   TTGCCGGCTTCGGTT GCCGGCTTCGGTTGCCGGC TTCGGTT GCCGGCTTCGGTCGCCGGC TTCGGTTGCCGGCTT
 Bxe_B0710   4  76   8 2578460 .. 2578488 +   -13  -3.06261   CCCGCTAACGGCACG        CGCCGCCGGGAG CGACA CGCCCGGCGGCC        TATGTGTCTGCGTCT
 Bxe_B0714  10  82 111 2575672 .. 2575689 + -14.1  -3.01712   GGCGCGAATCATGGC             GGCGCGC TCGT GCGCGCC              TATTCCCCGGCGAAG
 Bxe_B0717   5  53  41 2573124 .. 2573166 +    -5  -3.58037   AAGAACATCAACGGC GCGAGCGCGGCAACTGAACTCC GAA GGAG--CT-TTGCCGCG-TCGC TTTCAAGCCTTCGTA
 Bxe_B0723   3 100  23 2568648 .. 2568681 + -23.9  -3.59979   TCCTGCATCGACTGG     CGGGCCGCGACGGAA CACT TTCCGGCGCGGCCCG      TTTCACATCCGGCGA
 Bxe_B0729   5  53 393 2555474 .. 2555485 +  -7.2  -3.01791   CCGGGACTGCTCGCG                CCCG CTCC CGGG                 TATTCAGAAGCGCCT
 Bxe_B0745   6 100  28 2538107 .. 2538136 + -17.9  -5.27923   CGGTTGCAACGAAAA       CGCGCGCCTTGCA GAGT TGCAACGCGCGCG        TTTTTTGTGGGCTTG
 Bxe_B0761   5  60 459 2518893 .. 2518917 +  -2.8  -4.11484   AACGTGCCCACGTAC         GCCACGAGGCCG GCG CGG--TCGAGGC         TTTTCAGAGGTTCCA
 Bxe_B0768   9 100  41 2512336 .. 2512364 + -18.2  -5.86061   ACACGCAGTTGAAGA        CCAGCCACGGGC GAGAA GCCTGTGGCTGG        TTTTTTTTCGTCCGG
 Bxe_B0772  14 100   6 2506711 .. 2506755 + -23.7  -2.66899   GATGATCTGAGCGTT CGCTCGATGCCGCGCAGCCG CCCGGC CGGCTGCGCGGCAT-GCGCG CTTCGTTCATTGCGG
 Bxe_B0772  14 100   7 2506712 .. 2506756 + -23.7  -3.45366   ATGATCTGAGCGTTC GCTCG-ATGCCGCGCAGCCG CCCGGC CGGCTGCGCGGCATGCGCGC TTCGTTCATTGCGGC
 Bxe_B0782   5  64 471 2497127 .. 2497152 +  -2.5  -4.51363   TCTTACCGGTGAAAC         CGATGGTG-GCC ACC GGCACGGCATTG         TTTTCGTGTTTCATC
 Bxe_B0787   4  59 327 2492020 .. 2492046 +  -8.7  -3.01119   AGCAGATCGCCCCAG        CA-CGCGCGCGA TGCT TCGCGCACGGTG         TGTGTATCGATGCGT
 Bxe_B0792   3 100  48 2487068 .. 2487093 + -16.2  -3.78934   GCCCACAATAAAAAA         CGCCGCGAAC AGCGAA GTTCGCGGCG          TTCTTCTACCAGACC
 Bxe_B0806   7  54 385 2470909 .. 2470955 +  -7.1  -3.08327   GGCGGATCGCGGCAA GCC-GGTCGTCGCGAGTGCGGG TTGG CTCGCGATGGAGTCGACCAGGC TCTTCAGCGTTTCAT
 Bxe_B0819   1  41 342 2459457 .. 2459493 +  -2.2  -3.04517   TCAGCCACGCTCGAT   CG-CGCGCAACGAGATGC GCC GAAT-TCGAAGCGCGCCG   CTTTTCCGCCACCCT
 Bxe_B0824   2  49 397 2453558 .. 2453570 +  -3.4  -3.57144   TCGGCCGGGCCGTCC                TCGT CCGCC ACGA                TTTCGCCCTGGGAGA
 Bxe_B0831   5  82 277 2447007 .. 2447025 + -10.2  -4.11216   AACGTCGCTCGCGGT             GGCCGGGT TAT AACCGGCC             TTTTCCAGCTGAACC
 Bxe_B0844   5  49 -21 2428565 .. 2428577 +  -4.7  -3.17392   ATTGTATGTGCCGCA                CGCGG TGA CCGGG                TTCAATTGAGCGGTA
 Bxe_B0857   3 100  66 2411265 .. 2411281 +  -9.4  -5.86965   AGCCTCACATAGAAA              GTCCGC TCCAC GCGGAC              TTTTTTTTCATCCCT
 Bxe_B0869   8  85 234 2404159 .. 2404194 + -11.2  -4.08767   TTTCCGCCTTGATCG    TGCTGATGATTCCGGA CGCA TCCAGAATCACCAGCG     TTTTCGCCGAGTCGG
 Bxe_B0880   5  47 297 2393887 .. 2393900 +  -5.2  -2.71731   GTCGAAGCGCAGGTC               CGGG TCCAGT CCCG                TCATTCCCACGTACA
 Bxe_B0880   5  47 362 2393952 .. 2393965 +  -5.2  -2.71681   AGTCCGGATTCGCGC               GGCG AAAGCG CGCC                TCGTTCCACACCTTG
 Bxe_B0886   4 100 -62 2387561 .. 2387601 +   -17  -3.72576   TCGCATCCGCGTTTG CGC-GCGCGGCATCGCGCGA TGA TCGT-CGATGCCGTGCTGCG TTTCGTGCGCAAGGA
 Bxe_B0886   4 100  20 2387643 .. 2387662 + -13.6  -5.59357   AGCCTCAATGTAAAA            CGGGACGT TGCC ACGTCCCG             TTTTTTTCGTCTCGT
 Bxe_B0908   1  45 366 2364054 .. 2364073 +  -3.5  -3.31144   ATCGAGGAGATTGCT            TTCCGGG TGGAGT CGCGGAA             TTATAGCCCTCAACC
 Bxe_B0921   1  39  15 2347765 .. 2347778 +  -2.3  -2.70932   ATATCAAACCCGGTG               CGGAT AACC AGCCG                TCGTTGACGCACGCA
 Bxe_B0928   6  60 -12 2339221 .. 2339233 +  -3.4  -4.18018   AGTATTGCCGCAGTT                TCAC CGGGA GTGA                TTTTCCCTGGCGAAG
 Bxe_B0947   7  71 -36 2315306 .. 2315347 + -13.2  -2.64155   CGGATTGCGCGAAGG CCGGCGTCAGCCCGAACG TTCGTCGT CGTT-GGGCTGA-GCCGG TCGGTTTGAACGGAG
 Bxe_B0964   6  60 230 2295928 .. 2295966 +  -2.9  -4.19238   GGCGCGGTCAAACGG  CCTTCGCCGCCTTCGGCG TCCG CGGCGTGGGC-GAGCAGG   TTTTGCCATTCGAAC
 Bxe_B0983   8  59  45 2274916 .. 2274928 +  -4.7  -3.89614   CCGCGCTCTCCAGCA                TCCGC AGC GCGGC                TTTCTCGGCATTGGC
 Bxe_B0993   0 NONE
 Bxe_B1002   2  49  97 2255605 .. 2255622 +  -5.5  -3.05816   TTCGCGCGCCAGTTC             CTCGTGA TCCT TCTCGAG              TTCGCTGACCGGTCC
 Bxe_B1005   4  66 400 2251377 .. 2251392 +  -2.4  -4.58395   GCGCGCAAACTGAAT              TTGGCC TCCA GGCCCG               TTTTTGGCGACTGAA
 Bxe_B1009   3  86 353 2245808 .. 2245822 +  -9.2   -4.4648   GCACGAGAAAGCGCG               TCGGCG CGA CGCCGG               TTTTCTGCTCGACCT
 Bxe_B1018   3  54  95 2237178 .. 2237223 +  -6.8  -3.05463   TGGCTGCGGGGACCG CTGCCGCGCT-TGCCGTGGTG CTTGC CGGCATGGCGTATTGCGGCAG TTCGATAAACGCGCT
 Bxe_B1025   4  62 422 2230644 .. 2230656 + -10.5  -2.53382   TGGCTTGCGTCGACT                CCGCG TGC CGCGG                TGCGTTCGCAATGAT
 Bxe_B1032   6  59 377 2224813 .. 2224823 +  -4.6  -3.93262   ACGATCGCGCCACCC                 GTGC CCT GCGC                 TTTCATCTGTTGCGC
 Bxe_B1039   2  76  64 2217255 .. 2217288 + -13.8  -2.71731   GGGACAGTTTCAGCC     GCGCCGCGCCACGT CACCTC ACGTCGCGCGGCGA      TGCTTGCCCACTCAG
 Bxe_B1047   6  56  89 2208998 .. 2209018 +  -4.6  -3.65351   CGGTGAGCGCAACCA           GCGCGC-CG TGCA CGCGCGCGA            TTTCCCTCACGATAG
 Bxe_B1061  12  73  16 2194090 .. 2194110 + -11.9  -3.02511   CGAGTGAGGCAAAAA            CGCTCATCG ACT TGATGAGCG            TCTTCCCGGCGTCGC
 Bxe_B1067  14  75 128 2188518 .. 2188547 +  -5.6  -4.61527   CTCGAGCCTGAGCGG       CGCGCTGCGGCG TCGCTT CGTTGCAGCCTG        TTTTTGCCCGGTTTT
 Bxe_B1074   2  62  81 2185591 .. 2185602 +  -2.2  -4.36262   AACGCCCGTTACCCA                TTGC CCGG GCGA                 TTTTCCTGTCGGTGT
 Bxe_B1090   5  56 169 2168214 .. 2168239 +  -4.5  -3.64609   TCGGGCCGCACCTCG         GCCAGCCTGGC AGGC GCCCACCTGGC          TTTGCGATCCTTGTC
 Bxe_B1107   6  67   8 2151873 .. 2151894 +  -9.3  -3.34398   TGCGTTAGCGCGGTC           CGCGCCGCG TAAC TGCCGCGCG            TCTTTCGGCGCGAAG
 Bxe_B1112   5  49 176 2147521 .. 2147556 +  -4.4  -3.31144   ACCGCGCGCAGGCGC    CGGCCCGCGTCGAGCG CGAG CACACAAAACGGGCCG     TTATGCGCATCGCCG
 Bxe_B1120   7 100  47 2137487 .. 2137509 + -19.2  -4.28774   GGCATCTATGCAAAA           GGCCCGGAAC CAG GTTCCGGGCC           TTTTGCATTACGTCG
 Bxe_B1124   6 100  13 2132183 .. 2132210 + -19.2  -2.71731   TAGCCTGCGGCGCAA        CGGCAGGGCGCT CGCA AGCGCTCTGCCG         TACTTCGCAACTGCC
 Bxe_B1133  10  77 194 2122540 .. 2122561 + -12.3  -3.53091   TGCGCGAGATTCATT           CCGTGCGACG CGC CG-CGCACGG           TTTCGCGGCGCGCAT
 Bxe_B1138   5  54 162 2116588 .. 2116602 +  -4.2  -3.66018   CAGCTGGTCACAACG               TCGGCA ATT TGCAGA               TTATTCCGGTCCTGC
 Bxe_B1138   5  54 301 2116727 .. 2116763 +  -3.8  -3.64703   CCATTCGGCGCCTGT   CAGACAGCATCCGTGG ATAAAGA CAACGGATGC-G-CTG   TTTGCATGCACAGGC
 Bxe_B1144   5 100  94 2110509 .. 2110539 +   -27  -4.19177   GCAGCAGTCAAGAAA       CGCCCCGGTTGCGA AGT TCGCAACCGGGGCG       TTTCTATTGCGCGGT
 Bxe_B1149   3  78 438 2106527 .. 2106539 +  -3.3   -5.1356   AACAATCGAAATTAA                TCGCT GCA AGCGC                TTTTTATTGATACCG
 Bxe_B1152   4  66   3 2102613 .. 2102631 +  -8.1  -3.66178   ACTGATTGCCTGAGC             TCCCGTG CGCCC CGCGGGA             TTTCCCCTTGGGGGC
 Bxe_B1168   4  71  72 2084585 .. 2084609 + -12.8   -2.6563   CCGGACACGAAAAAA          ACGGCCCGAC GATAG GTCGGGCCGC          TCCCTTCTTGCCACC
 Bxe_B1168   4  71 152 2084665 .. 2084680 +  -6.8   -4.1899   TGGACGTAAAAGCCC              TTGCGC TTAC GCGCGA               TTTTCGCTGAACTCG
 Bxe_B1181   4  57  44 2069467 .. 2069484 +  -8.3  -3.14132   CAAATGACTGAAGCA             AGCGCGG TGGC CCGCGCC              TTCGTGCCGGCCCCG
 Bxe_B1189   8  59 260 2060276 .. 2060298 +  -7.6  -3.29471   TCGCCGAGCATTTCA           TCGCGAAGCG CTG CGTGTCGCGG           TTGATCTGCTGCAAC
 Bxe_B1194   9  66 327 2055324 .. 2055346 +  -9.8  -3.28791   CGGCCCTAAAGCGAC           TGCGTCTCCG CTA CGGATGCGCA           TTCTGAAGCGCACCT
 Bxe_B1200   6  52 406 2048891 .. 2048907 +  -6.5  -3.03159   AAATGCGCCGGTCCA              TCCGCTC GAT GAACGGA              TCTTCGCCGCGTTGA
 Bxe_B1209   4 100  33 2037431 .. 2037454 + -17.4  -3.96148   AATGTTGGAAAGAAA          GCCGCCCGGT CGAA GCCGGGCGGC           TTTCTGCTAGCGCCG
 Bxe_B1221   4  62 280 2022839 .. 2022866 +  -8.3  -3.53811   GCGTAATGCCCCCTG        GCCGCGTGCGC GAACAG GTGCGCGAGGC         TTTCCACGCGCTCCA
 Bxe_B1225   8 100  12 2018308 .. 2018336 + -21.7   -4.4078   ATAAAGCGCAAAAAA        GCCGCCGCGCCTG GCA TGGGCGCGGCGGC        TTTTCCTTCAGACAC
 Bxe_B1233   8  63 254 2004985 .. 2004997 + -10.5  -2.74523   TTGCTGGCCGACATC                GCGCG CCT CGCGC                TGCTGTTCCAGATCG
 Bxe_B1242   1  39 446 1994632 .. 1994644 +  -2.7  -2.78073   TTTCCATATCGTCAG                GATTT GCC AGATC                ATTGTTGCCCGTAGT
 Bxe_B1250   5 100  30 1985131 .. 1985167 + -12.9  -4.72272   GAACCAGCGTCGAAA    GCCCCTTAACGCGCCAT ATC GTGCCGCGCGAAGGGGC    TTTTTCATGCAGGCG
 Bxe_B1259   1  52 310 1974720 .. 1974743 +  -6.6  -3.06796   GAAGCCGCCCGGCAC          GTCG-CGCGGG CCG CCCGTGTCGCC          TTCGATCACATGCAG
 Bxe_B1268   9  61 136 1966793 .. 1966812 +  -7.9  -3.45027   GATGGCGGACGGTCG            GACGCAA CCGGGT TTGCGTC             TCTTTCATCGCGACT
 Bxe_B1273   6  54 112 1962371 .. 1962393 +  -7.7  -2.71204   CGTCTCGCACCGCGC           TTACCGCGC TCACT GCACGGTAA           TGGTCTCCTTCATAT
 Bxe_B1279   0 NONE
 Bxe_B1287   4  78 335 1945041 .. 1945059 +    -6  -4.61527   TTCAAAGCTGCCAAT             GCATGATG TTC CATCATCC             TTTTTCCAGAATTTT
 Bxe_B1295   6  87 302 1941797 .. 1941827 + -16.3  -2.94354   TACTGCCGAGTAGAC      GAACGAA-GGCCGC TCAC GCGGCCCTTCGTTC       TATGTAAATCTATAA
 Bxe_B1300   2  41  47 1937003 .. 1937017 +  -2.1  -3.04144   AGCGGAATCTTCAGG               TAACG CACGC CGTTG               TCTTCCGGCTCCGGA
 Bxe_B1300   2  41  80 1937036 .. 1937047 +  -3.6  -2.52023   TCCGGCTCCGGAAAC                CTGC CCGC GCGG                 ATGTTGATCTGAATG
 Bxe_B1310   8 100 106 1925184 .. 1925215 + -15.2  -4.56597   GGCTGCCAATAAAAA      TCCGGCGGG-GCCAT TTC ATGACGCCCGCCGGA      TTTTTGCCAAACACG
 Bxe_B1321   3  72 417 1910734 .. 1910760 +  -9.3  -3.72576   CGATTGCGCTGACCA         CGCGCGTCACC CGCAC GGTGCCGAGCG         TTTCGTCCACGCGAA
 Bxe_B1334   8  51 397 1892950 .. 1892960 +  -2.4  -3.71284   GCTTGTTCAAGGGCC                 GCGC ATT GCGA                 TTCTCTTCATAAGAG
 Bxe_B1340   4  56  -5 1887754 .. 1887764 +  -4.6  -3.68222   CGCAGGCTTCGATTC                 GGCT GAC GGCC                 TTCTTACACTTCGAC
 Bxe_B1340   4  56 452 1888211 .. 1888226 +  -6.8  -3.28712   CACCGCCGCGCACGC              GCCGAG CCAG TTCGGC               TTGTGCAGCGCCGAC
 Bxe_B1343   4  90 172 1885835 .. 1885850 +  -6.8  -5.14563   GAAACACCGTGGTCA              GTCTGG CGCC CCAGGC               TTTTTTCATGGCGGC
 Bxe_B1348   5  55 336 1880850 .. 1880871 +  -5.8  -3.59979   CTCGAAGACGTGACC           CGCCTGTT CGGCGT AACCGGCG            TTTCGGATCACACCG
 Bxe_B1376   4  54 161 1854273 .. 1854307 +    -7  -3.07994   TGCGTGACATGCGCG     CGCAGCAGGATGATCG CTT CGGTCAAACGGTTGCG     TTCGATCAGATTGAG
 Bxe_B1391   3  54 118 1836160 .. 1836180 +  -6.8  -3.10715   TGCATCGCTCTCGGC            GTGCACGG ACCCG CCGTGCAG            TTCCATGATCGTGCG
 Bxe_B1406   7  50 -16 1815458 .. 1815487 +  -7.1  -2.60571   AGAAAGGCCAGCAGC       TCCGCAAGCGC CGGTAAGC GTGCTTGCGGC        CTTGCTTGCCGCCTT
 Bxe_B1411   5  43 150 1811665 .. 1811676 +  -4.4  -2.60075   TCGAAACGCGGAATC                TGGA TCAG TCCA                 ATTCCTTCGCAGCAG
 Bxe_B1411   5  43 264 1811779 .. 1811792 +  -3.7  -2.78816   GCGAGGTAATCCCAC               GGCAG TTCG CGGCC                TGTCGTCGGCGATGC
 Bxe_B1422   3  68 354 1798632 .. 1798648 + -10.1  -3.26471   TGTCCATTTCCTTGA              CGAGGCG CTC CGCCTTG              TTGATCTCGGCATCC
 Bxe_B1433   0 NONE
 Bxe_B1459   3  58 152 1767767 .. 1767789 +  -3.4  -4.08216   ACTTGGAGCCGATGC           CGACAAGC GTATCGA GCTTTTCG           TTTTCGAGCCGCTGG
 Bxe_B1483   5  54 156 1748629 .. 1748639 +  -6.8  -3.15544   CCAGCGCGAGCGCGT                 CGAC TGC GTCG                 TTCGTCACGCTGGCC
 Bxe_B1507   5  64 131 1721804 .. 1721816 +  -5.5   -4.0371   AGAACCCCGCGGGCA                GTTCG CCG CGGAC                TTTCTCTACGACCTC
 Bxe_B1522   5  51 427 1689812 .. 1689838 +  -6.5  -2.89564   GTCAGTGTGCAGCCA        CGCGCCCGAGCC TCGA GGTTCGC-CGCG         TGTCTGACCTCGGCA
 Bxe_B1532   3  49  82 1679823 .. 1679840 +  -5.5  -3.05963   CGGGTGTCCACTACT             GGCAATG ACCG CTTTGCC              TATTGGACTGCCGGT
 Bxe_B1542   1  51 400 1668441 .. 1668456 +  -4.6  -3.39327   CGCAAGACTTTCGCC              GAGCTG CAAC CAGCGC               TTGTCGATGTGCGCG
 Bxe_B1562   7  88  14 1649299 .. 1649322 + -13.9  -3.63837   AGTCCGCGCGGCTGA          CAAGGGCGG CGCTAA CCGCCCTTG           TTATTCAAACCTTCT
 Bxe_B1571   6  56 205 1639673 .. 1639687 +  -2.1  -3.96298   CGCTACGGGCCGCCG              CC-TCG ACCG CGAAGG               TTTCCTTGCTGAATG
 Bxe_B1576   5 100  59 1633378 .. 1633395 + -12.7  -4.67942   AACGCCCAGAGAAAA             CGCCGCT TTTT AGCGGCG              TTTTCGTTTATTGCA
 Bxe_B1595   3  44  49 1609705 .. 1609715 +  -2.4  -3.28712   CGCCGTTCCACCCGA                 ACGC GAC GCGG                 TTGTCGGCCAGGCGG
 Bxe_B1595   3  44 322 1609978 .. 1609993 +  -4.6  -2.73875   TGGCACCCCCGAAAC              CTGGGC TCAT GCCCAA               TCCTATTGAACGCCC
 Bxe_B1604   4  55 371 1599142 .. 1599169 +  -5.4  -3.49086   TATTTGGCTTTTGCC        CGCGCGAATTGG AGTA CCCAGTCGAGCG         TTATCGTGGTTGTGT
 Bxe_B1610   4  56 238 1594722 .. 1594751 +  -2.2  -3.96216   TCAGGGACCGGCGTA       CTGAAGGTGTGCT GCGCA AGCA-ACTTTCCG       TTCTTTGCATCGAAG
 Bxe_B1644   8  61 208 1554760 .. 1554777 +  -5.6  -3.84451   CACGGCCGTGGTTTC             GATCTC CGTATC GAGATC              TTTCGATTTCAGACG
 Bxe_B1651   7  66  66 1545508 .. 1545524 + -10.9  -2.74792   CAGATGCTCGGAGGT              GCAGTTC ATC GAACTGC              CTTTGACAATGATCG
 Bxe_B1658   4  81 429 1537411 .. 1537441 + -13.2  -3.56821   TCTTCGCGGCGTTTG       CCGAGCGCGTCGGC GGT GGCGAGGCGTTCGG       TTTCCACCGTGTCGT
 Bxe_B1673   3  47  67 1517832 .. 1517842 +  -5.4   -2.7386   AGACGTCATGCGACA                 GTTG CAG CAAC                 TGCTTGCGGTCGATT
 Bxe_B1681   4  63 446 1510370 .. 1510412 +  -7.5  -3.73224   AGCAGCAAGCCGGCG GCCGCCAGCGCCTCGCCGGC GGTC GGCGGTGCGGCG-TGGACGC TTTCATCCGGCGTGG
 Bxe_B1689   5 100  45 1501985 .. 1502011 + -18.1  -4.55491   GGCATGCAAAGAAAA         GCGGCAACCGT GCACA ACGGTTGCCGC         TTTTCTCATTCAATC
 Bxe_B1694   4  52  27 1495945 .. 1495974 +  -6.3   -3.1552   TAGTCCAGCCACCGT       AGCGCC-GCGGCGA CGA TCGCTTCCGGCGCG       TCTTCCTGCATCAGG
 Bxe_B1699   3  63 403 1493262 .. 1493276 +  -7.1  -3.74693   GTGCCGAAGAAAAAA               CCGCT CATGA AGCGG               TTTGCTGAACTGAGA
 Bxe_B1702  11  57 -12 1488897 .. 1488919 +  -8.4  -2.57931   GGTGTTGTGGACCGA           CCTCGTGCAA TAG TTGCACGGCG           CTTCTCCGCGCTGCC
 Bxe_B1705   5  51  73 1484377 .. 1484390 +  -3.8  -3.53012   AGTCGCAGCCATCCT               TGCG AATCAC CGCA                TTTGCCCCGCACGAC
 Bxe_B1705   5  51 208 1484512 .. 1484526 +  -4.2  -3.53563   GGCGAATGCCGAAAT               CCGC CGGCAAC GCGG               TTTCGGCGCGCATGT
 Bxe_B1717   5  54 319 1469999 .. 1470017 +    -6  -3.21416   TGGCGGTTTTTCTGT             CGTCGA GATCCCG TCGACG             TTGGTGGTCCGCATA
 Bxe_B1753   4  63 400 1432388 .. 1432415 +  -8.4  -3.28791   AACCTGCGGCAATGC        GCGCAACTGG TCGAGGTT CCAGCTGCGC         TTGTCGGACACGAGT
 Bxe_B1756   3  50  60 1427946 .. 1427960 +    -7  -2.52464   GTTCGAGGTTTTTTT               GCCGCG TGG CGCGCC               TGCATTGAACCCGCC
 Bxe_B1777   9  58  58 1405333 .. 1405343 +  -6.8  -3.42574   GTAAATTGCGTGTAG                 CGGT GCC ACCG                 TTGTAGTCGCGTTCC
 Bxe_B1782   7  61 121 1398928 .. 1398943 +  -8.2  -3.38812   GCCTGGGCCGCCGTG              GCGCTG ATCG CGGCGC               TCTTGTTCGCAAGGC
 Bxe_B1793   5  59 446 1389109 .. 1389124 +  -2.5  -4.21974   CGTTTGCCGCACGCC              GCTGCC GAACG GGC-GC              TTTGTTCCCTGATGG
 Bxe_B1805   5 100  53 1374739 .. 1374766 + -13.5  -4.80453   GTGTGAAATGAAAAA        TGGCCGGGG-TC TGTTC GATCCCCGGCCA        TTTCTTTTGTGCTGA
 Bxe_B1812   4  66 -39 1365502 .. 1365536 +  -8.5  -3.53224   CCAGCCCGGCAGTTT    GCGCGACGGCGCGGGCG ATG CGC-CGCGG-GTCCCGC    TTTGAGGCCCGCCTG
 Bxe_B1817   6 100  -1 1357466 .. 1357507 + -19.4  -3.18383   CGGGCAAGCTGTTCT GAGCGGGCTGCGCCGGCAC GCGTG GCGACGGCGC-GCCCGCTC TTCGTCAATGCGCGT
 Bxe_B1824   3  74   0 1350697 .. 1350719 + -11.3  -3.55563   GGCGGGGAACGTCTA           GCGCGCTTT AACAC GAAGCGCGC           TTTCAACCCTGGCGT
 Bxe_B1838   5  80 146 1334688 .. 1334729 +  -9.4  -4.15044   CCTGGAAGATCACTT CGGTGACC-ACGGCGTCGTG AATC CCCG-CGCCGTTGGGCATCG TTTCTTCGGCGCGCA
 Bxe_B1852   6  49 155 1319361 .. 1319398 +  -6.2  -2.71364   TACGCCGCAGCCTGT   CTTCCAGTTCCAGGCG TTGGTC CTCCCGGAACTGCAGG    TCCTTCCAGACGTCC
 Bxe_B1860   1  40 391 1313915 .. 1313926 +  -2.2  -3.01712   CTTAGTCGAAGGTTA                TGGG ACAG TCCA                 TATTCAGGACGCGGA
 Bxe_B1880   5  74 273 1286964 .. 1286980 +  -7.9  -4.20806   TTGATGAGGTTGCTT              CAGCCAG CAA CTGGCAG              TTTCATTTTCGAATG
 Bxe_B1891   9  62  77 1275514 .. 1275567 +  -7.9  -3.53091   CTCGCGGCCCATAGT CGCCGG-CCGCAAGGCGGGCAGCCAG TAT CTTGCGGTCCACCTTGCCCACCGCCG TTTCCGGCAGCGCAT
 Bxe_B1896  11  60 -45 1269516 .. 1269551 +  -9.7  -2.69647   CGTGTGCGATCTCGT    CGC-GCGACGCGTG ATGGAGGCC CTCGCGTCGCTGCG    TCCTGTCTGAGAGTT
 Bxe_B1902   4 100  20 1262588 .. 1262613 + -16.1  -4.36778   CTGAACGATTGAGCG         GACGGGCGGCG AATG CGCCGCCCATC          TTTTCCGTTCTGTTT
 Bxe_B1915   9  81  32 1246766 .. 1246812 + -15.1  -2.51547   TGACAGGTTTGACAG ACA-GAAGCGGGGCGCGTCCGG TGGA CTGGACGCTCCCCGCTGCATGA ATCTTACTGTCGCGA
 Bxe_B1943   2  51 332 1224479 .. 1224491 +  -4.8  -3.33399   CAAGCTTAAAAATCC                CGCA TGGTT TGCG                TTAGGTTTGGTTAGG
 Bxe_B1949   1  53  16 1219739 .. 1219766 +  -4.8  -3.55563   GATCTGGCGGGCGGC        GCCGGTCAGGATT GCC AATCCCC-CCGGC        TTTCCCCACTCACAT
 Bxe_B1967   8  49 334 1203566 .. 1203584 +  -5.8   -3.0814   TGTTCGATCTCGCCC             GCACCGCC CAC GACGGCGC             TCTTCCCGTATGCCT
 Bxe_B1984   4  62 375 1187901 .. 1187923 +  -7.7  -3.53012   GCACGGACCGGCAGG          CG-GTGCGCA AGGC TGCGCGCGCG           TTTGCGGCGGAGGAG
 Bxe_B1988   4  62 348 1184256 .. 1184294 +  -8.1  -3.53091   CGCGACCAGCGCCGC  GCCGAAGTTCTGCACCGC GCTC GCGCTGCGG-ATGTCGGC   TTTCGCCAGCGAGGT
 Bxe_B2001   8  69 -21 1172644 .. 1172687 + -10.4  -3.36878   TCTCTGCGAGCCGGT GATCGAAACGGACGGGCATTG AGC CGG-GCGCGTTCGTTTTGATC TTCTGGATCGATCGG
 Bxe_B2001   8  69 368 1173033 .. 1173070 +  -6.3  -4.18934   GAAAGCCGACTGCAC  CCGCTGCG-TTGCG-GT CAATAC ACGCGCCATCGCGGCGG   TTTCTTCGGCTCGTG
 Bxe_B2007   8  56   7 1164581 .. 1164595 +  -7.1  -3.18264   TCCCGATAAGACCAA               TGGCC GTCAA GGCCA               TTCATCGCTCAGAAG
 Bxe_B2012   7  71 346 1154005 .. 1154018 +  -8.1  -4.09685   TAATTGGCGAGGGCT               GCGTC GTAA GACGC                TTTTGCCGCGTCGAC
 Bxe_B2019   9 100  49 1145869 .. 1145918 + -25.1  -2.61004   CGCTGGCGTAAAAAA GCGCGGCAG-GCGTGACCGGGACG AAT CATTCCGCTCACGCGCTGCCGCGC GGTTTTTCAGCGTGC
 Bxe_B2023   3 100  32 1142622 .. 1142644 + -20.6  -4.11216   GTCGGAGTCAGAAAA           GCCGCGCCTG AAC CAGGCGCGGC           TTTTCCACATCCCCC
 Bxe_B2027   3  58 414 1137043 .. 1137065 +    -7  -3.35679   CGCTGAGCGCGATGT          CGTCGAGCG CACATA CGC-CGACG           TTATGCATGACGAGA
 Bxe_B2035   5  55  72 1129998 .. 1130022 +  -5.6  -3.51934   TTAATAGCCGCCTGT         GGGCGAGGTCG CCAT CG-CCGCGCTC          TGTTTATACGACGCC
 Bxe_B2044   9  71 -14 1112746 .. 1112764 + -10.2  -3.56325   CGATACGCGACCGGG             CGCGACAG CGG CTGACGCG             TTGTGCTTCTGCCGG
 Bxe_B2058   5  62  78 1100516 .. 1100533 +  -8.3   -3.5013   AGGCTTACACGGTCT             CGCCGCC GCCG GGCGCCG              TTCGTTCATTTCCGG
 Bxe_B2068   3  64 468 1091917 .. 1091947 +  -5.3  -4.08692   TGCCGCCGCCAGATC      GCCGACCGTG-GCG AGTC CGAGCGCGGTCAGC       TTTTCCGCGGCCTTC
 Bxe_B2077   6  90 461 1080571 .. 1080597 + -12.3  -4.11216   CGACAGTATCGCAGA        GC-GGGCGCGCT TCGA AGCGCGCTCAGC         TTTTCGAAGTCAGCA
 Bxe_B2094  10  69 197 1060816 .. 1060847 +  -9.3  -3.49169   CTGTTATTGGCCGGC      CGCCGGCGACACT ACGCTC GGAGTCGCCAGCG       TGTTGTTGCTCTTGG
 Bxe_B2099   1  55 289 1054128 .. 1054144 +  -5.8  -3.61178   AAAGAAGTCCCACGC              CGGCGA ACATG TTGCCG              TTTGCAATAAGTCCG
 Bxe_B2104   5 100  67 1047673 .. 1047722 + -21.3  -2.57211   GCGTGTCATGGCCGA GCGCGTCGCCGCGCGCGGGCCGCG CAT CGCGTTCCGCGCGCAG-GGCCCGC GTTGTGGCGAGACGT
 Bxe_B2104   5 100  68 1047674 .. 1047723 + -19.1  -3.29043   CGTGTCATGGCCGAG CGCG-TCGCCGCGCGCGGGCCGCG CAT CGCGTTCCGCGCGCAGGGCCCGCG TTGTGGCGAGACGTT
 Bxe_B2115   3  72 440 1036730 .. 1036747 +  -8.5  -3.84451   GGTCGCGTTGGAAAG             CAGATTG ACAG CAATCTG              TTTGAGTTTGAGACG
 Bxe_B2123   4  57 438 1026783 .. 1026793 +  -8.2  -3.09273   GCTACCATGTAGAGC                 GCGG CGT CCGC                 TGTGTCTTCAGAGAA
 Bxe_B2133   8  68 140 1017006 .. 1017024 +    -8  -3.83026   AGCCGCGCGCGGCGT             GCGGCGCG GTC CGCGTAGC             TTTCGTATGCCCAGA
 Bxe_B2144   7  61  72 1005867 .. 1005889 +  -5.5  -3.80625   CGGGCACGCAGCACG          CGTCGCGCAG CGCC CTGCACG-CG           TTTCAGTTCTCGGCA
 Bxe_B2153  13  73 428  996030 ..  996057 +   -12  -3.16881   TGCGGACCAGTTCGT        GAATGCACGGCG CGAG CGCCTTGCGTTC         TTCGTCGGATGCGTC
 Bxe_B2160   6  73 422  988642 ..  988671 + -12.1  -3.02511   TGCCGAACACGAGGT       CGGCCTCACCGGT GAGC ACCGGTAACGCCG        TATTCCCCGCATACG
 Bxe_B2165   5  87 127  982883 ..  982902 +  -9.3  -4.56367   ACAGGCGTACCGAAA            CACCCCT CGTAGC AGGGGTG             TTTGTTTATCCGGTA
 Bxe_B2186   4  52 147  963576 ..  963590 +  -3.5  -3.64703   TCACGCGCACGAAGT              CCGCGC GCAA GC-CGG               TTTCGATCGCGCCGC
 Bxe_B2191   3 100  34  957149 ..  957171 + -19.2  -3.75629   GCGCGTCAACGCAAA           TCGCCCGCTG TTT CAGCGGGCGA           TTTGCGTTGCGGCTC
 Bxe_B2201   4 100  31  947186 ..  947223 + -29.3  -4.40572   GTTCGGGCGCTGAAG   CGGAAAGGCCGCGCGGT TTGT GCCGCGCGGCCTTTCCG    TTTTCTGCCGGTTGT
 Bxe_B2204   4 100  68  939583 ..  939612 + -10.6  -5.95166   CAGCACAACCAAAAA       GCGGACGCACAG TCACCC CTGCGCGCCCGC        TTTTTTTTACTTCAC
 Bxe_B2209  14 100  62  935499 ..  935522 + -19.6  -4.13654   GCGCGTAAATGGAAA          CGCCGTCCGG ATTG CCGGACGGCG           TTTGTCGTTTACCGC
 Bxe_B2221   8  55 191  924094 ..  924108 +  -5.6  -3.57462   GCTGGTGGTGCTGGC               GCACAG TTG CTGCGC               TTTACCGCTGAGCTC
 Bxe_B2229   3  84 363  914294 ..  914333 +   -15  -2.96271   TGGCAAGCTTCGACC  TCGCGCAGCGCGGGCGTGC GGT GCACGCGC-TGCTGCTCGA  TCGTTTCCCATTTGT
 Bxe_B2233  12  69 222  910963 ..  910992 +  -8.5  -3.66288   GAGAAGAGGACGGTA       CGGGCGGCGC-GGT CGA ACTTGCGCCGGCTG       TTCTCTTCAAGCGTA
 Bxe_B2239   4  49 -36  902313 ..  902342 +  -6.4  -2.70932   TAATCGCATCGAAGC       GCTG-GTGAACGC AAGCG GCGATCACACGGC       TGGTTGAGCGGCGAG
 Bxe_B2247   1  45 401  896454 ..  896473 +  -4.2  -3.14132   TGGCGAGCCAGATCA            GATAGGCCG CGC CGGCC-AGC            TTGATCGCAAGAAAG
 Bxe_B2265   5  64 -13  875155 ..  875177 + -10.6  -2.87132   CTCGCACCACAACGC           GGCGTGTGTT ATG AATGCACGCC           TATGTGAAACGGCAA
 Bxe_B2271   9  79  60  867193 ..  867239 + -12.9  -3.44848   GGCAGCGAGTCACGC TCGCTGCCGGCACCCCGCCGTG TGAA CACG-CGGGGTGCCGAACGGGA TATTTACTGGAAAAG
 Bxe_B2284  10 100  44  849392 ..  849420 + -23.9  -4.56187   CTTTTTGATGTTTCG        CGGACGGCGCCGG CAA TCGGCGCCGTCCG        TTGTTTTTGATTATC
 Bxe_B2288   7  76 365  845608 ..  845650 + -13.6  -2.70932   TACCCGGCCCATCAC CGCG-GCCTGCAGCGCGGCGCG GCC CGCGCCG--CT-CAGGCGCGCG TCCTTGCGAAACGCG
 Bxe_B2300   8  65 119  835440 ..  835456 + -11.5  -2.52676   CGGGATGCCGCCGGC              GGGGGTG TCC CGCCCCC              TCACTTCACCCCGTG
 Bxe_B2306   8  71  53  825587 ..  825618 + -10.8  -3.50853   TCGCGAGCGGAGGTT      GCCGCGGGCG-CTAC TGC GTGGGCGCCTGCGCC      TTATGCTTCACACAG
 Bxe_B2317   0 NONE
 Bxe_B2323   6  62 199  810732 ..  810744 + -10.5  -2.52464   GCCGTGATCCTGGCT                GCCCG GCG CGGGC                TGGATTGGCGGCGGC
 Bxe_B2332   8  74 163  800858 ..  800868 +  -8.2  -4.10453   CCGCGATCGAAAAGC                 GCGC CGG GCGC                 TTTTGCGGCGCTTTG
 Bxe_B2342   2  71 274  789525 ..  789557 + -10.5  -3.53224   GAACGATCTTCGGCA      TGCTCTCCCGCGGCG TGA TGCTTCCGGAGAGCA      TTTGCAGCGGCAATA
 Bxe_B2373   3  39 190  758040 ..  758074 +  -3.5  -2.52464   GGCTCAAGCGCGGCG    CCGG-T-GCCGGCCGCA GCA TGCCGCTGTCGATCCGG    TAGCTTCGACGCGCG
 Bxe_B2373   3  39 197  758047 ..  758093 +  -2.1  -2.83164   GCGCGGCGCCGGTGC CGGCCGCAGCAT-GCCGCTGTCG ATC CGGTAGCTTCGACGC-GCGGCCA TATGCTCATGCCTCG
 Bxe_B2373   3  39 235  758085 ..  758109 +  -2.1  -2.78018   TCCGGTAGCTTCGAC         GCGCGGCCAT ATGCTC ATG-CCTCGC          TGCTTCATCCAGGCT
 Bxe_B2381   9  62 390  746262 ..  746273 +  -3.6   -4.2349   TGAAGATCATGCGCA                CCGG CAGC CTGG                 TTTTCGCTGTCCCGC
 Bxe_B2394   2  52 121  731112 ..  731137 +  -6.7  -3.13403   GAAAGGCCGTGGCGA         CCGCGGC-GACC AGC GGCCAGCCGCCG         TGTTCGTAAAGCGGG
 Bxe_B2401   1  45 320  727088 ..  727104 +  -4.3  -3.14344   GGCCGTCGGTATACG              TGTCGGC AAT GCCGAGG              TTGATCGCCGGCGTG
 Bxe_B2438  15 100  12  691275 ..  691306 + -23.1  -3.21595   TTGAGCGCGACAGAA      GGCAAGCGGCGCC ATGGCC GGCGCCGCTTGCC       TTCATGCTGAACGTT
 Bxe_B2446   0 NONE
     orf21   6  58 475  671883 ..  671913 +  -6.1  -3.61398   CGTCGCATAGCAGCA      CCGGCACGACC-GCC GCC GGCAGGTTG-GCCAG      TTGTTCGAGGCAGCG
 Bxe_B2472   5  69  93  657051 ..  657065 +  -2.8  -4.58663   ATTGGCCACGGTCTT               CTGG CTCAGCC CCAG               TTTTTCGGCAATGCT
 Bxe_B2480   4  51 458  648697 ..  648707 +  -2.4  -3.72593   GTCATGAGCAATAGC                 CGCG CAG CGAG                 TTCTTCCGGTTTGTT
 Bxe_B2491   5  51  -4  635922 ..  635952 +  -5.4  -3.22475   CCGGCAGCGGCGGAC      GGTAGCCCGCTTC ACCGGC GCGG-GGGCTACC       TGTTCTCCAGATACC
 Bxe_B2491   5  51 336  636262 ..  636275 +  -4.5  -3.40403   ACGCAGCGAGGGCAT               CCGCGG AGT CC-CGG               TTGTCGTCGACGACC
 Bxe_B2504   6  76 164  621236 ..  621259 + -13.9  -2.70932   TTGAGCAGCGAATCA          CGTTGCGCG GTTGGG CGCGCAACG           TGATTGCAGGGAAGC
 Bxe_B2538   5  48  71  582315 ..  582334 +  -6.3  -2.53911   CACCGGTTGCCGATT            ACGCGGC AACGTG GCCGCGA             TCACTTCGGGATTGC
 Bxe_B2559   2  44  49  556883 ..  556909 +  -4.2  -3.01712   CAGCGATCAGACTCC         GCGCGCTTCAGC CCG GATACGGCGCGC         TGTTACGGACGAAGC
 Bxe_B2571   8  63  90  535801 ..  535813 +  -6.9  -3.72576   GCGATGTGACGCAGA                TGGCC GCG GGCCG                TTTCCTGCCCCGCAG
 Bxe_B2588   4  56 425  510014 ..  510031 +  -4.8  -3.63744   GCGCCGCGCCGACCT             CGGCCGC ATTGA GCG-CCG             TCTTTTCGCGCAACC
 Bxe_B2616   8 100 -15  473113 ..  473140 + -17.8  -5.03314   TCAGGCGGCGGCAAA        GCGTCGGTCAGCG TAG CGCTG-CCGACGC        TTTTTTCGCGCTAAA
 Bxe_B2626   8  53  84  459446 ..  459467 +  -4.4  -3.53012   TGCAGATTCGGATTG          CCGG--CCGG AACG CCGGAGCCGG           TTTCGGACGAGCCGG
 Bxe_B2635   7  70   5  446851 ..  446883 + -11.9  -2.82933   CGTTCTTCTGAACGT      ACAGCACGTCCTGCG TGA TGCGGGACGTGCGGC      TGTGCTCAGTTCGAA
 Bxe_B2646   9  61 301  432179 ..  432194 +  -6.1  -3.72241   TTTTTTTGGGTCACA              GGCGA AAGATC TCGCC               TTTCACTGGTTAGTG
 Bxe_B2649   7  83 455  430558 ..  430570 +  -5.5  -4.98531   AGAGCACGCGATTCG                TCCAG ATT CTGGG                TTTTTGCTTTCACGA
 Bxe_B2661   2 100  17  420435 ..  420482 + -27.9  -4.57837   GCGCAACGGTGCTGT CGCGGACGGCCGTGCGCTCGTT TTCAT AACGGGTGC-CGGCCGTCCGCG TTTTTCCGGCACTGT
 Bxe_B2681   3  49 -21  400239 ..  400252 +  -6.7  -2.78384   CTGGTGGTTCGTCTG               GTTGC GGGA GCAAC                TGTCCTGAAGGCGAG
 Bxe_B2689   2  47  58  390100 ..  390138 +    -5  -3.06815   GCAGTCGCTCAAGAG   CGCATGCCGGGAGCACGG TAG CCGGACTTCCAGCCTGCA   TCTATTCGGCCGCCT
 Bxe_B2714   7 100 104  363746 ..  363781 + -24.8  -3.14136   ATCTTCCATTCCGAT    CCGGTCCGGACGGTGC CGAA GCACCGTCCGGACCGA     TTCGCTCATTCCTCC
 Bxe_B2719   4  95  46  355594 ..  355623 +   -18  -3.54543   TCTGCAATAACCTGG       GGGCCTGCTCAT GGTGTA ATGAGCAGGCCC        TTTGCACAGGTGCCT
 Bxe_B2729   2 100  32  343351 ..  343379 + -24.7   -4.8143   GAGCACGGGGGGAAA        GGGCATCGCTGCG CCA CGCAGCGATGCCC        TTTTTGCATTGTTAC
 Bxe_B2745   3  45 144  324444 ..  324458 +  -4.2  -3.08679   GCGACTTCGAGTGCA               TGCGCA ACA TGGGCA               TCTTCGATGGGAAGC
 Bxe_B2757   5  64 287  312877 ..  312891 +  -6.4  -3.87994   CATAGCCTTGCGTAG               CCAGTT GTT GACTGG               TTTGTGCGGCTACCT
 Bxe_B2762   7  71 117  306883 ..  306916 + -13.1  -2.62043   TCTTCCTGAAAGCGG     CTGGTTTCGTCGCGG ATCA CGGCGACGATACCGG      TGAGTTCATTGTCCG
 Bxe_B2765   5  80 104  302984 ..  303012 + -14.5  -2.83299   CGCTGGCCAGCATAT        CGCCGACAGCTCG CAA CGAGGCGTCGGCG        CTTTGCATGTGATGG
 Bxe_B2770   8  59 -11  296185 ..  296201 +  -9.4   -2.5001   GCGCAGCGGGCGTTG              GCGGCT CGTTA AGCCGC              GTTCGTGCGCGTTGT
 Bxe_B2777   0 NONE
 Bxe_B2782   6  63  17  284450 ..  284484 + -10.7  -2.77899   GCAGTCGCGCGTGTG    ACGGTG-TGGCGTGCC GAAT GGCACGCCAGTGCCGG     TAGTTGATACCGCAA
 Bxe_B2785   6 100  47  280066 ..  280093 + -21.4  -3.97368   AATGGCAAACGAAAA        GGCTGTCACCGG CATC CCGGTGACAGCC         TTTCTCAATTGCAAG
 Bxe_B2794   4  66 187  273392 ..  273405 +  -9.5  -3.19192   CCTTCCAGTTCCGCG               GCCGC AGCG GCGGC                TTGCATTCCATACGC
 Bxe_B2802   6 100 436  264720 ..  264752 + -27.9  -2.78712   AGCCCCACACGCGCA      GGCCAATGCGCCACG CTG CGTGGCGCATTGGCC      TGGTTCGATTGCCGG
 Bxe_B2816   7  69 329  252035 ..  252065 +  -9.6  -3.53012   AGATGCTGCGAAAGG       TTGGGCTGACGCAG TCC CAGCGCCAGCTCGA       TTTCGGAGACCGCGC
 Bxe_B2832   6  93  53  231728 ..  231755 +    -9  -4.72272   ATCGCAATAAAAGAA        GCCGCTGCAGCT CTCG GGCGGCAACGGC         TTTTTGCTAAACAGG
 Bxe_B2838   5  63 195  224382 ..  224405 +  -8.8  -3.17571   TCACAGCCGTGAACG          CGGTGATCGC CCAC GCAATCGCCG           TTGGGTTCGACGCTT
 Bxe_B2845   6  72 421  217297 ..  217308 +  -4.4  -4.60041   CTTGATAAAGCGTCC                TTCG GCAT CGAA                 TTTTTCGGACTGCGT
 Bxe_B2851   9  77   3  211901 ..  211917 + -10.1   -3.9243   CGTGAAGGACTGAGC              GGGCGAG ACC TTCGCCC              TTCTTTGAAGGCTTC
 Bxe_B2858   4  59 140  206605 ..  206619 +  -7.8  -3.21747   CGTGGTGCTGAACGC               GGCGAG GCA TTCGCC               TTCGTCGTCCCGTAC
 Bxe_B2868   0 NONE
 Bxe_B2873   2  49 187  180614 ..  180649 +  -6.1  -2.78384   ATTGACCGGGCGCCA   GC-CCGAAACGC-CGCG TGAA CGCGTGCGTATAGGCGC    TCTGATCGCCGAAGC
 Bxe_B2904   6  66  77  145602 ..  145612 +  -6.8  -3.80625   GCAGCCCCTGCAAAA                 CAGC CAT GCTG                 TTTGCGTTGTCGCCA
 Bxe_B2927   9  68 187  115756 ..  115778 +  -7.7  -3.85698   TTCAGGGTTTCCGCA           TACGGCGGT ATCTG ACCACCGTA           TTTCTGGACGGCACC
 Bxe_B2940   8  63 347   96210 ..   96242 + -10.5  -2.77344   CGCGCACCTCGCCGA      CCTGCTGAACGATGC CCT GCATCGTCGAGCTGG      CTTCTTCGGCGATCC
 Bxe_B2956   5 100  33   80965 ..   80996 + -18.8  -5.24129   CATTGCATGAAGAAA      GGCGGTTCCTGCAT CTAC AGGCAGGAACCGCC       TTTTTTGTGCGCGCC
 Bxe_B2967  10  72  84   70129 ..   70157 +  -9.6  -3.78934   TCGAAGCGGCGAGAG       GCGCTGAACGGCG CTCG CCCCGTTCAG-GC        TTCTTGTGACGAGCG
 Bxe_B2983   5  71 -14   52038 ..   52086 + -10.2  -3.53224   TACGGACTCGACGAG CAGCCGGCGCGTTGAGCCGCCG CTCGCCA CGGCGGC--ATCACGCCGGCCG TTTGACGACGAAGTC
 Bxe_B2990   4  64  -7   40664 ..   40688 + -10.7  -3.01712   TGGCGTGGGCGGCGC          TGCATTGAGCG CGG CGCTCAACGCG          TATTCAGGCAGCCAC
 Bxe_B3006   8  63  34   25237 ..   25260 +  -8.9  -3.26718   CAAAGGTGAGAGTTT          TCGGGAGCGC CAGAT GCGCTCC-GA          TATTGCTGATTTTTC
 Bxe_B3025   3  42 371    7270 ..    7290 +  -3.1  -2.94924   CGTCGATCAATGCGT            CGACCGCGC GCA GCATGGTGG            CTTTATGCATCGGCC
 Bxe_C0003   9  57 -25    2185 ..    2215 -  -8.8  -2.56271   GCCCGACGACAATAC       GCCGGTTACCGGGC GTT GCCCGTTCGCCAGC       CGCTGATTGCGTGCC
 Bxe_C0010   6  58 248   12097 ..   12122 -  -6.1  -3.59738   GACGATACCGGCAAA         CGGTCGGCGACG TTT CGTGGCC-ACCA         TCTGTTGCAAACTTA
 Bxe_C0017   7  73 430   21399 ..   21417 - -11.7  -3.05384   CTGTCGGTGATCGAA             TGCGCCG ACCGG CGGCGCA             CGAGACTCGCGTCGA
 Bxe_C0021   1  39 170   27374 ..   27393 -  -2.1  -2.71918   GCAGCGGAGAAATAT            TCGGC GTTTCTCATT GCCGA             TTTCCGCGGCGTCAT
 Bxe_C0028   7  54 352   33867 ..   33881 -  -4.2  -3.63627   TGCGCATATTTGAAA               TGGCCT GGA AGGGCA               TGGATGTCAGTGGAT
 Bxe_C0037   2  57 429   43463 ..   43477 -  -7.8  -3.14931   TGCATTCCGGAGCAA               TCCCCG TTA CGAGGA               AGGACAGATGACTTC
 Bxe_C0042   4  47 -23   49340 ..   49354 -  -2.7  -3.48378   TAAACATCACGACAA               CCCGG AGTCG CCCGG               TTCGGGCTTACCCCT
 Bxe_C0062   3  66 101   70202 ..   70222 -  -8.9   -3.5393   ACGAGTCGCCGCAAA            GTCGCCGCA AGT TGCGGCACC            CACCAGCGCGCCGCT
 Bxe_C0072   2  49  41   80197 ..   80209 -  -6.2  -2.71011   ATGCGTGCGCAATTA                GCCG CGCCC CGGC                GATCGCTGTCTGACA
 Bxe_C0077   5  51 139   85358 ..   85368 -  -4.6  -3.40403   GCCGTTCGACGACAA                 CCAG GAG CCGG                 TGAAAGTCAACGCGC
 Bxe_C0077   5  51  81   85379 ..   85426 -  -5.3  -3.27525   GCCGGTGAAAGTCAA CGCGCGAATCGCAACGGCACG GTAGCG CGGCCCGCTGCGCCTCTTGCG TCGCGTGCTTTCGTT
 Bxe_C0084   6  66 434   93409 ..   93427 -  -2.3  -4.56597   GGCGTGCCGCAAAAA             TATCCGC GCCTG GCGGGCA             ATCCGGCGGTGCTGT
 Bxe_C0090   1  43 212  101476 ..  101488 -  -3.3  -3.05384   CTCGCTGGCAGTGAA                TGCCG CCG CGCCA                GTCGGATGACGGAAA
 Bxe_C0099   2  54 452  111444 ..  111464 -  -8.1  -2.70932   TCCGCGCGTGAAGGA            GCGGCTCGC GCA GCGTGCCGG            CACCTTGTCGGGCGG
 Bxe_C0130   4  56  51  143641 ..  143656 -  -6.8  -3.29144   GCAGCGCGCCGATAA              CGGCACG CGG CG-GCCG              TGGCGGCGCTACGGA
 Bxe_C0139  10  64 144  151932 ..  151988 -  -9.3  -3.09175   AAGGTGCATTGAACA GGCAAC-GTCGAGCGGGCGGGGCG CGATACGAAT CGCCGCGCCCGCCGGTCAATCGCC ATGTAGACAGCTAAT
 Bxe_C0144   4  51 -29  157905 ..  157916 -  -7.2  -2.70932   CGGGTTGCCGAAGTA                CGCC GGCA GGCG                 GAAGCCGTCATAAAA
 Bxe_C0157   0 NONE
 Bxe_C0174   6  70 375  192217 ..  192228 -  -3.6  -4.57073   GATTGTCTGGAAAAA                GCGC ATTG GCAC                 CGTGCGTGACAGTTC
 Bxe_C0183   3  75 464  202028 ..  202042 -  -5.6  -4.58283   GAAGCGTTCGAAAAA               CTGTGC GCG GCGCAG               GACCTGACGCCCTCT
 Bxe_C0193   0 NONE
 Bxe_C0202   7  74 171  224283 ..  224299 - -11.5  -3.57263   ACGGTGACGGTGAAA              GCCGGCG AAA CACCGGC              CGGCCCAGCCTATCC
 Bxe_C0212   3  49 333  232770 ..  232783 -  -3.7  -3.36492   GCGTCAATGCGAGAA               GTGCG TCAA CGCGC                TAAAGCGCTGAGCGG
 Bxe_C0224   8  67 323  244540 ..  244562 -  -9.9  -3.34233   GCAGAACGTGCACAA          CGCGCTGTCG GTCG CGA-AGCGCG           CCTATGTGTTCGAGA
 Bxe_C0235   7  71 439  256596 ..  256626 - -12.6  -2.62735   AGATCGTTTACACCA       CGCGCGGCCAGT CGCCGAC ACTGACCGCGCA       GTCGGGTTTTATCGC
 Bxe_C0240   1  46  85  261214 ..  261229 -  -4.6  -3.01712   GTCGCGGCTGGAAGA              CTGGCC GTTC GGTCAG               CTACGGCTGGCTGAG
 Bxe_C0246   3  49 211  268177 ..  268217 -  -5.4  -3.05844   CTGGTGATCGGAATA CCG-GCGCCTTCCGGGCC GCTTTTG GGCTCG-AAGGCGAACGG GAGCATCTGTAGCCT
 Bxe_C0252   7  70 -57  275079 ..  275117 -    -4  -4.56597   TCGGTTTCTGAAAAA GCG-CCGTAGCCGAAGACGA AAA CCG-CTTCG-C-ACGGGCGC TCCAGGCGATCGACC
 Bxe_C0255   2  49 185  276946 ..  276970 -  -6.3   -2.7094   CGTCAGGTAGAGAAG          CGCCACGGAAG CTT CATCCATTGCG          TCGGTATTTATATGC
 Bxe_C0259   4  60 200  281216 ..  281248 -  -6.9  -3.57263   AGCCGCAGGCGGAAA      TGCCGGTGACCAGAC ATG GTCTGGCCAGCTGGA      TAGCCAGTTGTATCC
 Bxe_C0273   2  66 463  295305 ..  295327 -  -7.6  -3.64487   TTACACGCGCAATAA           CGGCGCGTCC GGA AAAGGCGCCG           CTACCTACAATTCGG
 Bxe_C0293   3  73 407  320198 ..  320216 - -11.7  -3.16564   GTGCGACCGTATGAA             CGGCGAG CCTTT CTCGCCG             GCCATCGTTCAGCGC
 Bxe_C0304   1  47 161  332539 ..  332559 -  -4.6  -3.01924   GATTGTGTTCGAAGA            TGCCCTCC GATAT GGAGAGCC            TCATGGTGAATCGGA
 Bxe_C0328   3  48 140  357964 ..  357985 -  -5.7  -2.97425   CAGAGAATGCAGACA           CGGTCGTGG CACG CCACCGCCG            AGCTTTTTGAACGCA
 Bxe_C0340   1  40 174  368981 ..  369013 -  -2.7  -2.94235   TCACACACAGGAAAT      CAGATAGGCTCCA ATTGGGA TAACGCCTATCCG      TGTATTGCGCCACGA
 Bxe_C0378   4  49 108  402590 ..  402602 -  -4.7  -3.28889   AGACACGAACTAATA                CGGGC AGC GCACG                CGCGTTTTGAGGCCA
 Bxe_C0389   2  49  11  411048 ..  411079 -  -5.8  -3.09015   GGTATACGGATTTAA      TGGTTGATGGGGCA CCTT CACCCCATCAATCT       GATACCACCCTCAGA
 Bxe_C0405  10  74 -16  430282 ..  430306 - -13.6  -2.66451   ACGCAGCCAAAGGCA          CGCCGACTTC AGGAA GAAGCCGGCG          GTGTCGGCGGACGCG
 Bxe_C0413   3  60  76  437434 ..  437454 -  -7.5  -3.61178   GCCACGCAGGCCAAA            GACGCGCTG TCG CAGCGGATC            GGGAGCATGTGCTGG
 Bxe_C0442   8  77 262  463416 ..  463450 -   -10  -3.83502   GACGTTGATACGAAA     GCACAGAACGGTCACG AGG CGTCACCATTCGATGC     CTGACCCGGGCTTCG
 Bxe_C0464   4  49 307  485251 ..  485264 -  -3.1  -3.59202   TATTGGGAGACAGAA               GGCTAC GGT GT-GCC               GTTCGAATTCGGACA
 Bxe_C0471   6  62 121  490101 ..  490115 -  -7.8  -3.53012   CTTCTTCGGGGTAAA               CGGTCG GAG CGACCA               GTTTCATCGCGTATT
 Bxe_C0476   1  52 328  493836 ..  493852 -  -6.5  -3.05463   ACCCCGGCCAGGTAA              GCCGC TTCAAGT GCGGC              CCTGATGGACCAGAC
 Bxe_C0481   3  75  16  498965 ..  499006 - -10.1  -3.72324   CAGGGGCATGAAGAA GTGACCGGGGAGAAACGCAG ATG CAG-GTTCCTCCACGGTCCC CTATAGCGCCGTCAG
 Bxe_C0486   3  68 214  503547 ..  503562 - -10.4  -3.29511   TTCACGGGGCGAGAA              GCGTGC TGAC GCACGC               GAAGGATCCAGGGCC
 Bxe_C0503   3  54 318  518523 ..  518533 -  -6.8  -3.14211   AGCGCTTGCCATGAA                 GCAG CCT CTGC                 GGGTATAGGTTAGTC
 Bxe_C0520   5  69  20  534093 ..  534108 - -10.4  -3.40403   GGCGGTGCACCAGAA              TCGGGC GCGC GCCCGA               GCGGTGACGGGGGTG
 Bxe_C0540   6  58  63  557539 ..  557557 -    -3  -4.05747   TACACTCCAGAGAAA             TGCCATCT CAC AGTTGGCT             CACGCCAGCGAAGCG
 Bxe_C0549   1  54   6  567635 ..  567646 -  -7.2  -3.14132   CTTGCCGTTGATGAA                GGGG ACCT CCCC                 GCAGACTAATCAGGC
 Bxe_C0554   4  79 317  572587 ..  572609 - -12.6  -3.25304   AAAGACTATTACGAA           GCGCCGGGCG TGC CGCGCAGCGC           GACGCGGGACGATAT
 Bxe_C0560   5  61 347  578757 ..  578767 -  -8.2  -3.33696   CCCGCGTGGAAGGAA                 GCGG GGT CCGC                 GTTGTGCCCTTGACC
 Bxe_C0578  10  64 408  596440 ..  596458 -  -4.4   -4.1721   AGGGAGAGTTGAAAA             CGCTGCCC GAT GGGCAGAT             CTCGCTGATTGACCC
 Bxe_C0590   5  49 205  607272 ..  607290 -  -5.2  -3.14051   GGACCGGCAGGAATA             CATGGCCC GGC GGATCATG             GAGGACCGCGGGATC
 Bxe_C0590   5  49 140  607340 ..  607355 -    -6  -2.75844   CGCTTCAGGTGAAAT              CGGTGC GTGC GCGCCG               GCTCGGCAGGCCCGA
 Bxe_C0600   1  41 398  617501 ..  617557 -  -3.7  -2.50935   AGGCGATCGATGAAG CGGTA-CG-CTTCGAGCCGGTCGCGACCT TCA AGGT-GCGTCAGGC-CGCGGTCGATACCG GCATCGGCGGCGTGT
 Bxe_C0624   5  89 138  648141 ..  648161 - -16.9  -3.12351   CGGTTCCAGATGGAA            CTGCTGGCG CAG CGCCAGCAG            CGGGGCGACTTCTCA
 Bxe_C0637   4  51 300  660710 ..  660729 -  -7.2  -2.77523   CTTTCACGAACATCA            TGCG-TGTG CTA CACAGCGCA            ACCGCTTTGTCGATC
 Bxe_C0641   6 100  -6  664991 ..  665029 - -26.1  -3.17075   GCCGGCGTAAGCGAA   CGGCTGAGAGCGCGGGG CAGGT CCCCGCGCTCTCAGCAG   CGCCCGAGTATGATC
 Bxe_C0655   4  83 148  684142 ..  684155 -  -9.5   -4.3586   TCAGGGATAGGAAAA               GCGGC TCTC GCCGC                GCAACGAGGAAAGCG
 Bxe_C0671   9  60 466  703423 ..  703443 -  -9.6  -2.58544   GCCGATCGCGATAAC            CGGCGCGC GTCAG GCTCGCCG            TCACGGACCAACCAG
 Bxe_C0671   9  60 316  703583 ..  703593 -  -3.2  -4.18197   ATTCTGTACTCAAAA                 CCTC GTC AAGG                 AGATAGCAAAGCTAC
 Bxe_C0686   4  56 268  713696 ..  713720 -  -4.4   -3.6543   CAACCCGCCAAAATA         CGGT-TCGAAT CCCA ATTCAACACCG          CCCACGGATCGATGA
 Bxe_C0792   6  55 428  719329 ..  719345 -  -2.9  -3.84451   TGCGCGAAACTCAAA              GTCACCC GTC GCGTAAC              CAAACCCTATACGCC
 Bxe_C0782   6  87  61  734076 ..  734111 - -15.5  -3.44848   CGGGTGCATGAAAGA    CGAAAGGTCACCGGC GTGATT GCCGGTGGCCTTTCA     GTTTCTGGTCAGCGT
 Bxe_C0764   1  38  41  752822 ..  752834 -  -2.7  -2.50074   CGCTGCAGAAGATAG                TGAAA AAG TTCCA                GCGGCAGCAGCGTCT
 Bxe_C0755   4  55 422  759023 ..  759039 -  -5.8  -3.54424   CCGCAGTCTGCGAAA              GACTCG TCTCC CGAGCC              ATCGTGAGCGTACTC
 Bxe_C0749   4  59 234  764477 ..  764493 -  -9.4  -2.51173   ATCAACCCGATCAAG              GCGCTC TACTG GAGCGC              AGTGATCAACGGCAT
 Bxe_C0749   4  59   3  764707 ..  764724 -  -4.8  -3.88062   ACAGATGAGATGAAA             GTGCCG GAACAG CGACAC              CCCTATTCCTGAGCT
 Bxe_C0738   1  41 160  776573 ..  776591 -    -3  -2.82623   TGCGTCCTACAACGA             TGATCCCG ATC CGCGATCT             GAGGATGATTGAATC
 Bxe_C0731   5  56  87  783667 ..  783679 -  -2.6  -4.08216   CCACGGCGGCGAAAA                GCGA TATTG CCGC                TCTAGTTCCGATCCG
 Bxe_C0713   2  59 185  802272 ..  802286 -    -5  -3.92625   CAGACGGTAAGGAAA               TCACTC CAG GAATGA               TTGCTGATCCACGCA
 Bxe_C0703   4  69 473  812796 ..  812810 -  -6.4  -4.24342   GTCTGGATCAACAAA               CACACG GAC CGTATG               CCAGATCTTCCGATC
 Bxe_C0805   3  47 368  835287 ..  835302 -  -2.5  -3.53224   TACCCGCTGTCCAAA              CGCAC GGACCT GTACG               CGAACTACATGTACG
 Bxe_C0809   3  44 266  840217 ..  840227 -  -2.4  -3.32023   GGCATACAACCAACA                 TGCC TTC GGCG                 CACGCCCTTTCGAAC
 Bxe_C0809   3  44 161  840316 ..  840332 -  -5.1  -2.73364   CGGTCACGCCAAGCA              CCAACGC TAT ACGTTGA              ATCTTTCCGACTTCT
 Bxe_C0812   5  61 146  843503 ..  843523 -  -5.4  -3.84266   AGATGGCAGAGCAAA            CCGAGG TTTGATGTG CCTCGG            CCGGCGAGCGGTCGC
 Bxe_C0812   5  61  30  843626 ..  843639 -  -5.3   -3.8211   GGCCATTGACAATAA               GTTAG CTCT CTAAC                GAATGCAGCCTTATT
 Bxe_C0821   9  55 402  850897 ..  850924 -  -5.6  -3.53224   CACGGTTGGGCGAAA        TCGAAGGGGA ATTGAACG TCCGCTTCGA         AGCGTCGCGAATTTC
 Bxe_C0828   2  54 155  856449 ..  856471 -    -4  -3.65046   GCTCGATCGCAACAA           CCTGCAGATC GCC GACCTGCTGC           TAAACTGGATCGATA
 Bxe_C0844   9  56 301  870592 ..  870610 -  -4.5  -3.68222   CGTCAATGCGAACAA            CGGCGGCG GCAA CGCCA-CG             ATCTATACCGTTGGC
 Bxe_C0847   7  59 102  874548 ..  874558 -  -8.2   -3.1886   ACTCAAGCGGACCAA                 GGCG ACC CGCC                 AGGCCTGAAGCACCG
 Bxe_C0866   3  67 361  894082 ..  894108 -  -9.4  -3.34013   GAGCGGCGCAAGCAA         CTCGCCGCCA CCATGTC CGGCGGCGAA         CAGCAGATGCTGGCG
 Bxe_C0872   8  73 172  900664 ..  900686 - -12.6  -2.73771   CGACATGGCGTAAAT           CGCTCGACCC GGC GGGCCGGGCG           TGGCCGGTACGGGAG
 Bxe_C0877   3  68 265  906460 ..  906474 -   -10  -3.20991   CGCAACCCAATTTAA               CCTTGC TGT GCAAGG               CGTCACCGGTGCGAG
 Bxe_C0888   1  48 435  916233 ..  916247 -  -5.7  -3.01712   TGTGCGGGCCGAACA               CCTGA TTGGG TCAGG               CCGGCGGGGAGTTGC
 Bxe_C0898   4  51  -7  929707 ..  929739 -  -2.6  -3.78775   GCCCGCATCAGCAAA      CCAGTTGAATCCGG GTCCA CCTTTTTCAACCGG      CTTCAATGCGTTCGC
 Bxe_C0904   2  50  36  937345 ..  937357 -  -6.9  -2.56095   GGCAGATCGAATCCA                CCCGG GCT CCGGA                GATGTAAACCAAAGC
 Bxe_C0935   4  74 402  969575 ..  969595 - -11.1  -3.53224   CAGGTGCGCGCTAAA            TCCGTGGCG ACC CGCCAGGGA            CGTTGGGAGACTGGA
 Bxe_C0947   5  75 -47  982479 ..  982522 - -12.3  -3.21416   TAGCGGGATGATCAA CGCGGCGGCACGTCGAGTC GGTAGA AACGCGACGCGCTGCCGAG AAACAGATCGCTTTT
 Bxe_C0952  10  79  51  987918 ..  987952 - -12.7  -3.22475   CGGACTCGCACAACA     CGGCGCGGGGAGCCG CGGAC CGGCCCGCCGCGGCA     AGGAATCGCGAGCCG
 Bxe_C0957   6  58  15  991649 ..  991668 -  -6.3  -3.53444   CGATGTGGTGCGAAA            GCCGGAG GGAACA CGCCGGC             CTTGCTTCTCCCTGT
 Bxe_C0965   6  52 385  997557 ..  997613 -    -6  -3.14132   CCGCGCGCCGACGAA GGCCTGTCGCTCGGGATCGTGACGCCGGC CGAA GCCGGCGTCACGA--C-GATCG-C-GGTC GGACTGATCGTCGAT
 Bxe_C0979   5  61 172 1012186 .. 1012204 -  -5.8  -3.91084   CCATCTGGAACGAAA             CCGGTCGC ATG GTGGCCGG             TATCAGTGTGACAGG
 Bxe_C0985   4  57 225 1018518 .. 1018540 -  -7.6  -3.17075   GGCGGCGGAAGCCAA           GGTCGTGATC GAC GATCTCGCCC           CTCAGATTGCCAGTT
 Bxe_C1000   4  60 179 1036379 .. 1036419 -  -4.1  -4.07568   GTCCCGCCCGGAAAA TCGATCGTGGACACCCTGGC GGAC GCC-GGA-ATCCACG-CCGA CGTCTCGTGCGAGCA
 Bxe_C1011   4  53 265 1048110 .. 1048143 -  -4.5  -3.53779   CTGCGAAAACACCAA     CGGCCTCCTGCGCCAG TAG CTGCC-CAAAAGCCCG     GACGAACTCGACGCT
 Bxe_C1028   7  59 461 1062735 .. 1062757 -  -8.4  -2.91199   CAATCGTCAACGATA           TACGCGACGA AGG TCGCCGGGTA           CAGATTGACGGGCAA
 Bxe_C1048   3  53 279 1083207 .. 1083252 -  -4.5  -3.53012   TCGGCGCGCGCGAAA TCCTGCTCGACGACAGCCTGCG CAT CGCGCG-TGTGGCCGCGCTGGA CGACGTCGCGGTATC
 Bxe_C1063   6  57  15 1103311 .. 1103333 -    -4  -3.88291   CACCACGCGTACAAA           TCTGATGCCG CGA CGTCACCTGA           CGCCGGCGGTCCGCT
 Bxe_C1070   4  58 467 1112461 .. 1112481 -  -6.8  -3.40597   CCTGCTAGTGAAATA            TGGCAGCC CCGAT GGCTGGCA            ACTCGCAACCACGCT
 Bxe_C1070   4  58 295 1112638 .. 1112653 -  -6.8   -3.4072   TATCCTCGATTACAA              CCAGCG ACAG CACTGG               ATCGCGCGCATCGGC
 Bxe_C1076   2  75 240 1118390 .. 1118417 -  -5.5  -4.67038   GTCGTAAAAGGAAAA        CGCATATCCGG CGGCAC CCTGATAGGCG         GATGACGCTACCGCA
 Bxe_C1110   7  53 200 1156463 .. 1156484 -  -7.9  -2.62613   TGGCACGCGAAACAC           CGCTGACGC TCGC GCATCTGCG            CAACATGACGCTGGC
     andAa   5  54 -28 1166579 .. 1166595 -  -7.9  -2.82519   GCATCAGAGCAACGA              CCGCAGT GCT ACAGCGG              GATCGGCAAGCAGCG
 Bxe_C1138   8  58 451 1188764 .. 1188809 -    -9  -2.71712   GCGCTGGCTGGAAAG GCGGTTCGCCGCCTGATCGC ACAGCAAG GCGATC-GGCGG-GCGCCGC TACCATTCCGGGGCC
 Bxe_C1143   6  54 473 1198685 .. 1198733 -  -7.4  -3.03159   GCAACTCGTGCAATA CGTTTTCGACG-G-CGGCTTGCGC CGC GCGCAACTCGACTCGGCGAAAGCG GCCACCGACGAAGCG
 Bxe_C1149   4  59  29 1205982 .. 1205995 -  -4.5  -3.89346   GCCTGATTCCATAAA               CG-CCG GTT CGGACG               CCACGTTCCTCGAGA
 Bxe_C1159   4  51 290 1215294 .. 1215305 -  -3.6  -3.59979   CGGTCTGACCTGAAA                CCGC TTGC GCGA                 GTCGTTTTCCTTCGC
 Bxe_C1171   8  85 282 1227565 .. 1227614 -   -15  -3.15996   CAGCAGTCATGAAGA GGCCG-GCTTCGACGACGGCACCG ACGT CAGAGCCGGCG-CGAAGCTCAGCC ACCTCGCGGTGAGAA
 Bxe_C1178   6  59 162 1234857 .. 1234867 -  -2.4  -4.18018   GTTTTCGACGCAAAA                 CCCG ATC CTGG                 TTTTCGGTTCGCTCG
 Bxe_C1185   5  62  15 1243158 .. 1243183 -  -8.2  -3.52192   GCTAACGCGATACAA         CCGCACCGGAC GCCCG GACCGG-GCGG         CGGTCACTGAACGGT
 Bxe_C1210   7  62 195 1265799 .. 1265828 -  -7.8  -3.53444   GCACGCGGCCGGAAA       GGCGGCCGGCCGT TCAAG ATGACCG-CCGCC       AAGCTGCGGCTGGCG
 Bxe_C1219   1  54 -58 1271444 .. 1271482 -  -7.2  -3.03124   CGGCATCCGCCAACA   TCGACTGGCGGCATCCCG GAG CGGCACACCGGCAGGCGT   ACTGACGTCGAATGT
 Bxe_C1226   3  76  48 1278436 .. 1278480 -    -7  -4.43477   GGGATGCAACGAAAA GTGGACCGACCTTGCGCG TCGTTGTCT CGCGTATTGTCGGTCCGC TTCGCGAAAATCGGT
 Bxe_C1232   5 100 108 1287087 .. 1287111 - -18.7  -3.14132   CGTCGTGTTGACCAA          GGTATGGCGAC ATC GTCGCCATACC          TTGGCCTCAGAAAAA
 Bxe_C1249   3  45 110 1304439 .. 1304451 -  -3.3  -3.25223   GACGCACACGATGAA                CTGCC AAA GGAAG                AAGATTCGTAACGCT
 Bxe_C1265   6  61 260 1322652 .. 1322664 -  -7.7  -3.39784   TGAGCTGGAAGAAGA                GACCA CGC TGGTC                GCGGATCAGCTCATG
 Bxe_C1280  11  62 205 1344041 .. 1344052 -  -3.6  -4.21607   CGCACTCAATAGAAA                CCGC CGGC ACGG                 CCCACTCGCGGTGTC
 Bxe_C1290   8  82 130 1358941 .. 1358967 - -10.1  -4.18018   TTTCGTCACGGAAAA         TCTCACGCCGC GCGTT GCGGCATGTGA         GGTGGATCCGCACAG
 Bxe_C1297   4  62  99 1368103 .. 1368116 -  -9.5  -3.01712   TGCGCCGGGGTAATA               GCGCG TCTG CGCGC                ACGAGCCGTTCGGAG
 Bxe_C1323   4  61  82 1393259 .. 1393278 -  -7.8  -3.36505   ATAGTCGACCCACAA            CGGTCGAT CGTC AACGACCG             CAAGCCGTGTCCGCT
 Bxe_C1334   7  51  98 1401455 .. 1401477 -  -5.5   -3.1867   ACGGAAGCAAAATCA          GTCTG-CGCC TGTG GGCGGCGGAC           GCTGTACGCCCCCTT
 Bxe_C1345   5  51 313 1410909 .. 1410925 -  -2.2  -3.75665   TGAGAGCGGAGGAAA              GACGCA TCAGT TACGCC              ACGATCGACTCCAGC
 Bxe_C1345   5  51 -30 1411258 .. 1411268 -  -2.4  -3.78934   GCTCTGCCACAAGAA                 CGCG CCA CGCC                 GCCTGGATTCTGGCG
 Bxe_C1367   1  56 276 1441080 .. 1441097 -  -7.7  -2.90194   ACCTGCTCAATCAGA             TCCAGCG TCGG CACTGGA              TTACCGAAGGGCAGC
 Bxe_C1371   7  63 200 1448755 .. 1448765 -  -6.8  -3.78953   AGTGGCACTATCAAA                 GCTG TCT CAGC                 GGTGTCCGCGGACGT
 Bxe_C1387   5  47 261 1463990 .. 1464002 -  -4.9  -3.15544   TGTCACTGTCAGCAA                TATCA GTC TGATA                GGCGCGGGTGTTTCG
 Bxe_C1388   6  74   4 1465924 .. 1465946 +  -2.5  -5.02074   CCGGGTAGCTAACTC           AGGCCGCCG CGGTT TGACGGCCG           TTTTTTCGACGGTGG
 Bxe_C1379   8  58 219 1456679 .. 1456694 +  -3.2  -4.08317   CGTCCGGCACATGCG              GCGC TTTCGTTT GCGC               TTTCGTTTGAAGTTG
 Bxe_C1374   2  43 154 1451753 .. 1451765 +  -3.3  -3.15503   CTCGACGCTCGCCGA                ATGCG CGA CGCAA                TGTTCAATATTCGAC
 Bxe_C1370   8 100  74 1446452 .. 1446486 +   -26  -4.06055   CGGGGTGTGAGTTAG     TTGGGCGAGTGTCTAG ACT CTAGACACTCGCCCAA     TTTACTTTCAGGCCT
 Bxe_C1366   7  48 357 1441645 .. 1441655 +  -5.4  -3.01712   CGTTCGACTGCTCGC                 CTTG TTG CAAG                 TATTCGGAGCAGCGC
 Bxe_C1366   7  48 370 1441658 .. 1441675 +  -6.3  -2.62667   GCCTTGTTGCAAGTA             TTCGGAGC AGC GC-CCGAA             CTGTTTGGACCTTCA
 Bxe_C1356   8  58 325 1432110 .. 1432120 +  -6.8  -3.47227   TGTCATTGGCGACCG                 CGAG CGC CTCG                 TTGTAGTCCTTGACC
 Bxe_C1346   4  70  36 1421041 .. 1421069 + -11.8  -2.71144   GGGAGTAAAGCATCA       GGCTTCAGC-TGC TCGC GCACGCTGGAGCC        TGCTTCCGCCGACTG
 Bxe_C1332   7  69 467 1401468 .. 1401490 +    -9   -3.6682   CAGTCTGCGCCTGTG           GGCGGCGGAC GCT GTACGCCCCC           TTTCGGTCAGTGGAA
 Bxe_C1322   2  43 -32 1393285 .. 1393313 +  -3.1  -3.14211   CAACGACCGCAAGCC        GTGTCCGCT CAAAAAGGTAA AGCGGCCAC        TTGATCGCAAAGCAT
 Bxe_C1300   5  62   4 1371636 .. 1371661 + -10.3  -2.54896   ACCAATGGCTAAGAT         GGCCGGCAAGC GTCC GCTCGCCGACC          TCGGTTCAATCAGAC
 Bxe_C1295   5  80  15 1367773 .. 1367816 + -10.2  -4.00532   ATTCCCAGACGTTGT TGGGTGCCCGCGCCGGTC AGCCGCAC GGCCGGCGTGGCAACTCA TTTCCTCTTTCCGCC
 Bxe_C1267   1  41  62 1326026 .. 1326036 +  -2.4  -3.17075   AACCCGCACAACGCA                 GCGC CTA GCTC                 TTGCGTTGCAGCGCG
 Bxe_C1264   5  56 423 1323327 .. 1323350 +  -6.7  -3.35679   CGTTCGACGCCGTGT          TC-GGCGGCC CGTTC GGCCGTCAGA          TTCTGACTCCAGGCA
 Bxe_C1248   5  61  38 1304500 .. 1304522 +  -5.4  -3.92324   CATGCCCCGCAATCG           CCCGTGGTCG TTA TGCCCACGCG           TTTCATATTGAACAC
 Bxe_C1231   2  68 103 1287091 .. 1287107 + -12.3  -2.53876   GTGTTGACCAAGGTA              TGGCGAC ATC GTCGCCA              TACCTTGGCCTCAGA
 Bxe_C1225   9  74  34 1278364 .. 1278406 +   -11  -3.61178   GGAGCGGGACGCGTT GATGCGGCGCGCTGGCCGCG TGC TGACGCCGGAGCGCCGCGGC TTTCGCGTGCATGCG
 Bxe_C1218   5  61  90 1271218 .. 1271229 +  -5.8  -3.85698   CTGCATCCTGCTGGG                CGCT GTCA AGCG                 TTTCTGGCGGCGGCC
 Bxe_C1209   5 100  48 1266032 .. 1266066 + -16.5  -3.65351   TTTGTCTCAATTTGA    CG-GCGGCGAACCGCA AGCG TTCGGTTCGCCGCTCG     TTTCGGTCGCAGTGC
 Bxe_C1199   5  66  28 1256275 .. 1256293 +  -2.3  -4.64766   TTCGTGTAGCTCTTA            GCCCGACG ATTA CG-CGGCC             TTTTTGCGCTGTGCC
 Bxe_C1184   4  56  -9 1242685 .. 1242702 +    -7  -3.28912   CGCCGTGCCAGCGCA             TGCCAC CTGAAT GTGGCA              TTGATGTCGGTCTGC
 Bxe_C1175   4  62 455 1234857 .. 1234867 +  -2.4  -4.28774   GTTTTCGACGCAAAA                 CCCG ATC CTGG                 TTTTCGGTTCGCTCG
 Bxe_C1170   1  39 223 1228097 .. 1228111 +  -2.7   -2.8547   AGCGATATTGAGCTG               ACGGC CTGCA GCCGC               TATCGTCTGGAGCGT
 Bxe_C1158   3  52 210 1215759 .. 1215812 +  -3.2   -3.6502   AGCCGCTCGCCACCA GCA-GCCCG--ATGATTCCGCTCACCG AGC CAATGGCCGGGATCATGTCGGGCGTGC TTTCGATGAGACCTG
 Bxe_C1148   5  51 437 1206070 .. 1206106 +  -7.1  -2.78816   CCCTGCACGTCGCCG    GCACCCGCTGCAGCGCC AGC GGCGTAGTACTGGGTAC    TGTAGTGCAGGGTCG
 Bxe_C1142   8  57 228 1199330 .. 1199342 +  -9.1  -2.62263   ATGGCAATGATGCGA                TCCGC GCT GCGGA                TGGTCTCCGGCCGGT
 Bxe_C1136   5  61 289 1189068 .. 1189094 +  -6.5  -3.67597   AGCTTCGTCGATCAT         GTCGTGCCG GAATTACAG CGGCGCGGC         TTGTTCCGTCAGCGC
 Bxe_C1128   9  60 237 1180913 .. 1180926 +  -3.1  -4.13654   GATCCGGTCCAGCGC               CGCGAC GGT GTC-CG               TTTGTCCTTTGCGCA
      andR   5  61   8 1171050 .. 1171071 +  -9.3  -2.70932   TGCGTTAGCGCGGTC           CGCGCCGCG CAGC TGCCGCGCG            TCCTTCGGCGCGAAA
 Bxe_C1117   6  91  21 1166517 .. 1166543 +   -18  -3.05384   CGTTGCAGATGTGGC         AGCCGTGCGAGC GAT GCTCGCACGGCC         TTGAATCACCGGGCC
 Bxe_C1109   2  71 -32 1156648 .. 1156667 + -10.7  -3.54424   GCGCGCTGGCAGGGA            CTCGCGG CATCGC CCGCGAG             TTTCGCGCGATGAAA
 Bxe_C1101  10  57 390 1146613 .. 1146638 +  -7.7  -3.09831   TGCACGTTCGGTAGC         TGC-ATGCTTTC CTC GAAAGCGTCGCA         TGATTTTCCACTGAA
 Bxe_C1094   4  58 437 1140489 .. 1140501 +  -5.5  -3.72893   CCATACGAGCCGGTA                TCCTG CGA CGGGA                TTTCCTCAACGCCTA
 Bxe_C1075   4  68 474 1118788 .. 1118810 +    -4  -4.52589   CACCAAGCCGGGTTC           GCTGGTCCAC GTC GTCGGCCAGA           TTTTCTATGGCGGCC
 Bxe_C1069  15  75 420 1113106 .. 1113152 + -10.1  -3.76607   TCATCGCATCCCCGG CTTCCACCGCG--GCCCGGATTG CCT CGATCCGGGCATCGAGGCGGATG TTTCCCTCTGTCTTC
 Bxe_C1047   1  44 249 1083649 .. 1083660 +  -4.4  -2.82327   CTATCGATCACCGTC                TGGT ACAG ACCA                 CTTTCCATCTCCGGG
 Bxe_C1026   1  53 165 1062833 .. 1062857 +  -5.6  -3.35813   CCAGCGAAACAGCGG          GCTGCAGGAG ATTTG CTCCATCAGC          TTACTTGCGCTGCGA
 Bxe_C1010   2  43 -24 1048387 .. 1048403 +  -4.4  -2.53876   GTCACCCGATGCATT              GTTCCA AGGTA TGGAGC              TCGCTTAACCTGGCC
 Bxe_C0999   6  59 332 1036917 .. 1036954 +  -8.3  -3.20616   TCATGACGTCCGAGT   GCGTCCAGACGTGC-CTG CTC CAGCGCGCGGATGGCCGC   TTCCGTGTTGGTGGT
 Bxe_C0984   7  88 441 1019166 .. 1019200 + -16.4  -3.14132   GAGCGGATACATCGG     CGATCAGACGCGCGAC GTC GTCGTGCGGCTGACCG     TTGATGAACCAAACG
 Bxe_C0963   5  60 449  997816 ..  997840 +  -4.1  -3.96624   GTCACGGCTTGACAT          TCGGAGCGGCT GAT GGCCGTCCTGG          TTTCTGGTCGCCGTG
 Bxe_C0956   8  60 171  991795 ..  991837 +  -6.9  -3.53563   TGCATCAATTGCGCG GCGTTCGC-CGCTTGCGGCAG CGC CAGC-GAAAGCGTGCGTGCGC TTTGCAACGCGATAT
 Bxe_C0951   3  49   4  987864 ..  987881 +  -6.3  -2.85351   CTGAAAGCCTGAGGG             CG-AAGCG GCA CGCTTACG             TATCATGTAGCAGAC
 Bxe_C0946   1  63  85  982551 ..  982568 +  -8.4  -3.19442   TTTTCAGTCTCTGAT             GCGCCT GCGGCG AGGCGC              TTGAATGTGTTCCAT
 Bxe_C0934   4  51 199  969740 ..  969750 +  -6.8   -2.7535   TGAAGCGCCGCCACC                 CTCG TAT CGAG                 TCCTGTGTTGGCCGG
 Bxe_C0924   6  62  82  960592 ..  960631 +  -9.2  -3.01712   GCGCTCGCCAGCGAT  CCACTCGAACTGGAGCGC TGAC GCGCGCCAGTTCAACTGC   TATTCGGCGCGGCGG
 Bxe_C0920   9  62 284  956491 ..  956508 +  -9.9   -2.8655   CGTCGAATCGGTGTG             GACATGG CGCT CCATGTC              TGTCATCTGGATGCC
 Bxe_C0912   7  47 348  947200 ..  947218 +  -2.2  -3.61468   CCGCACCGTGTCAAC             GGAGCCGG CAA TCAGCGCC             TTGATTTCCTTCGCA
 Bxe_C0903   3  61 312  937591 ..  937618 +  -6.2  -3.75153   CCCGGCCATGGAAAG        CCGCAGCACAGGC AGC GCATA-GCTGCGG        TTTGCGTTCAGGCGC
 Bxe_C0887   5  63 472  916955 ..  916967 + -10.5  -2.79803   CGCTACGACCATTCC                CGGCG CAT CGCCG                ATTTGAATCGGCTTG
 Bxe_C0876   3  47 159  906826 ..  906837 +  -2.2  -3.57561   CATGAGCAGACGGCG                TTGC CGAT GCGA                 TTTGGCGAATTGCGC
 Bxe_C0869   7  75 430  899700 ..  899736 +  -5.6  -4.57569   GCGCCGTATTCCTGG    CCAGCCCCGGTAGCGC CCCTT GCGATGCCGGAACAGG    TTTTTGACGACATGA
 Bxe_C0846   4  51  67  874633 ..  874649 +  -5.8  -3.32343   ACACGATTATTCGCT             GCG-CGG CCTG CCGTCGC              TTCTCGGGGTCTAGC
 Bxe_C0836   3  52 204  865496 ..  865517 +  -2.9   -3.7108   TGTGCAGTTTTCCAG           CGACGGGCT CTCC AGTCAGTTG            TTTCCATATAGGGAT
 Bxe_C0826   7  58 435  856649 ..  856666 +  -5.5  -3.76224   GCAACGCAATGCTTT             CCAGCGA ACGC TGGCTGG              TTTCCTCGCTGAACA
 Bxe_C0820   2  69 319  851192 ..  851207 + -10.4  -3.40403   GACGCGGTGATGAAG              CGGTGC AGTG GCACCG               TTGTGATGGCGAAGC
 Bxe_C0811   3  44 205  843718 ..  843728 +  -4.6  -2.85545   AACCGTTCAGTCAGA                 TCGG TAG CCGG                 TAGTATTCTTGGGAG
 Bxe_C0693   6  55 283  823972 ..  823988 +  -2.9  -3.84451   GGCGTATAGGGTTTG              GTTACGC GAC GGGTGAC              TTTGAGTTTCGCGCA
 Bxe_C0704   4  56 132  813056 ..  813068 +  -6.2  -3.34398   CTCTCATTGATATAC                GCCG ACGAC CGGC                TGTTTCGCGAGCACG
 Bxe_C0732   8  69 129  783813 ..  783837 +  -2.8  -4.59773   CCACCGCCTCACACG         CCTGCCCGGTG CGGG CAT-GGGCAGA          TTTTTCGCCATCGCA
 Bxe_C0739   4  47 263  776866 ..  776885 +  -3.5  -3.35679   TTTGTCGCGCGAATT            GGCCTGA GGCGGG TCAGGAC             TTCTGCCTGAGCCAA
 Bxe_C0750   4  46 303  764968 ..  764978 +  -2.4  -3.39483   AAGCTTGCAAGCCTA                 GCCG GAG CGTC                 ATTTTTCGATACGGT
 Bxe_C0765   4  66 -37  752438 ..  752483 +  -6.2  -4.07568   GCCTGACGCGTTTCT CCGACG-G-CACG-CGGCTCGCG AGT CCCGAGCTGATGTGACACGTTGG TTTTGCGGGCCACAG
 Bxe_C0783   3 100  19  734076 ..  734112 +   -16  -3.96892   CGGGTGCATGAAAGA   C-GAAAGGTCACCGGCG TGAT TGCCGGTGGCCTTTCAG    TTTCTGGTCAGCGTT
 Bxe_C0793   7  49 -35  719659 ..  719673 +  -4.2  -3.38522   TCGCAACCAGACAAC               TACTGC CTT GCTGTA               TATTTCAAATCGATG
 Bxe_C0685   3  53 456  714191 ..  714229 +  -5.9  -3.41051   TCCAGGTCGATGCCC  CCGAGC-GGCTCGATCCG GCTC CGGATCGATTCAGCCAGG   TTGTGCTGAAGATCG
 Bxe_C0675   4  86  86  707519 ..  707552 + -14.5  -3.21099   GGTCAGGAAGTACTG     CGCCGCGAAGATCGC ACAG GCGATCCATGCGGCG      TTCGTGCTCGCGCCG
 Bxe_C0670   1  49  32  703631 ..  703643 +  -3.3  -3.57462   ACACTTCTACTTTGC                TGCCG CTA CGACA                TTTGAGAATGGCCTC
 Bxe_C0658   8  69 109  688726 ..  688745 +  -2.8  -4.57073   TTTGCCTGCGATTTT            TCGTGC-AC CAC GTAGCCCGA            TTTTTCGGCGCCGTA
 Bxe_C0654   6  47   2  684016 ..  684026 +  -3.2  -3.37198   GCAGTTGTCTGTAAG                 CCGA TAA TTGG                 TGTTATATATGACCG
 Bxe_C0654   6  47 436  684450 ..  684497 +    -2   -3.6106   GAAACCGCCGTGAAA CTGCAGGCACGCATTGGCGGCCTC CCAT GAGGC-GTCC--GCG-GCCAGCAG TTTGGCCATGTTGGC
 Bxe_C0640   4  70  -2  664983 ..  665037 + -11.9  -2.85351   TGGCGCCAGCCGGCG TAAGCGAACGGCTGAGAGCGCGGGG CAGGT CCCCGCGCTCTCAGCAGCGCCCGAG TATGATCTGCGCGAG
 Bxe_C0628   8  85 163  652537 ..  652566 + -15.1  -3.14211   TCCGTTCACGATCTT       CGCGACGGG-TTCG ACG CGAATCCTGTCGCG       TTGCTGGCGCCACAT
 Bxe_C0623   3  47 325  648561 ..  648611 +  -5.9  -2.78216   TCGCTCGCCGGCGGG TGGGCGAGCGCGCTGGCTGCGCGCG CCT CGC-CGCGGCCCATGC-CGAGCCCG TGGTTGATCGACGTC
 Bxe_C0608   2  56  49  628721 ..  628731 +  -6.8  -3.28712   CCCGCGCGGCGGCTA                 GTCC ATG GGAC                 TTCTGCGCCGCCGCG
 Bxe_C0599   8  63 148  618016 ..  618034 + -10.2  -2.78384   TCGGGCAACCCGAGC             GCCGCCAG CAC CTCGCGGC             TGTGCTCGCCGAGCG
 Bxe_C0577   7  53 134  596990 ..  597002 +  -7.7  -2.56596   TAACCGGTCAGCAAC                GCATG GAT CATGC                TCGCTTCGTGCCGCG
 Bxe_C0553   1  49 333  573173 ..  573192 +  -2.8  -3.59979   ATTGCCGTTGCGGCG            GCGATC-AC ACC GTAGAACGC            TTTAGCCTGCGACGG
 Bxe_C0548   6  84  22  566703 ..  566713 +  -6.8  -4.82901   ATTCCAGGCAATGCC                 GTCG TCC CGAC                 TTTTTATCGCAAAGG
 Bxe_C0541   9  67  38  559293 ..  559305 +  -4.7  -4.39002   TTCAACGACCTGTTT                CGCAG CGG CGGCG                TTTTCTGCCGGATTT
 Bxe_C0488   1  38 206  506170 ..  506185 +  -2.5  -2.57132   CAGGGTCCGGGCCAT              TGGTC CAACAT GACCG               GTTGTAGAACCGCAG
 Bxe_C0485   3  58 260  503958 ..  503981 +  -5.2  -3.72576   GAACGATCGCGATGT          GTCCGGGCGT CTTC AGGTTCGGAC           TTTCGTAGGCCACCA
 Bxe_C0480   7  51 164  499060 ..  499082 +  -6.2  -3.01791   CGAGGAGAATGCGCG           CCTCGCCC CGCGGAT GGGCGACG           TGTTCGCAGCCAACT
 Bxe_C0480   7  51 222  499118 ..  499136 +  -4.4  -3.38812   GTAAAAGACATCTCC             GGCGGCCA GTG TGGCGACC             TGTTCTTCGCCCGCC
 Bxe_C0475   5  77 384  494049 ..  494065 +  -2.1  -5.03994   ATTCACGCGCGGTTG              CGCGGGA ACA TCAAGCG              TTTTTGTCTGTGCGG
 Bxe_C0470   8  66  85  490141 ..  490178 + -11.2  -2.57132   GTATTGTTTGTTGCA   CCGTGCCTTGAGTTGC CGCTGC GCCACTCCGGGCGCGG    ATTCTAGAGCGAAAG
 Bxe_C0463   3  59 226  485719 ..  485731 +  -7.7  -3.27475   ATGCCGTGGACGATA                TCCGT TTC ACGGA                TGTTCTCGTACAGGA
 Bxe_C0441   4  59  10  463657 ..  463673 +    -8   -3.2375   AGTTGAGCGACGCTG              TCAGGC TAACC GCCTGA              TTCAATTCTCACGTA
 Bxe_C0427   3  56  -6  451677 ..  451693 +  -2.1  -4.08216   CGCGGGCAGGAAGGG              CGCGTAG TGT CAGTGCG              TTTTGCGGCCACTAA
 Bxe_C0414   3  54  30  438482 ..  438498 +  -7.2  -3.05844   GAGCCAATTTAAATT              GCCCGT TCCGT GCGGGC              TGTTCCGCTGCCGCA
 Bxe_C0404   6  61 342  430568 ..  430611 +  -9.5  -2.73875   CGATCGTCGGGCACG GCGCGGTGGCGA-GATCTGC TGCTT GCAGTTCGTCGACCCCGTGC TCGTATTCGCACGCG
 Bxe_C0388   7  58  88  411051 ..  411076 +  -9.1  -2.78596   ATACGGATTTAATGG         TTGATGGGG CACCTTCA CCCCATCAA          TCTGATACCACCCTC
 Bxe_C0377   2  51  21  402608 ..  402628 +  -3.9  -3.54129   GCAGCGCACGCGCGT            TTTGAGGCC ATT GGCTCCGAA            TTTCCCCGGAATATA
 Bxe_C0349   6  55  30  379321 ..  379337 +  -5.7  -3.57144   GACGTTATCGCGCCT              TGACGGG GTT CCCGCCG              TTTCGCCGTCAGAAG
 Bxe_C0344   6  73 157  375798 ..  375830 + -11.9  -3.05816   GTGGACGGCTCGGCT      AGTGCCGATCGCGCG TCG CGCGCCATCTGCACA      TTCGATGCCACCTCG
 Bxe_C0337   4  46 102  368072 ..  368082 +  -2.4  -3.36515   TGAGTGCGGTGGCAG                 CCGC CTT GCGA                 TCTTTCCAGCTCACG
 Bxe_C0326   3  54  81  357281 ..  357296 +  -6.1  -3.21099   AGAGGCGTGTGCTTG              CCGCT TCGATC AGCGG               TTCCTGGTAGCGAGG
 Bxe_C0306   5  48  20  335424 ..  335443 +  -6.4  -2.55351   GGTCGGTAACGCTCC            GCATGCTG GCTG CGGTATGC             ATTACTCTGAACGCG
 Bxe_C0302   4  59 -27  332216 ..  332229 +  -4.5  -3.91144   ATGGCTCACGGTCAA               G-GGCG AAG CGCCGC               TTTATCCGCTCTAAG
 Bxe_C0272   3  48  -1  295520 ..  295567 +  -6.4  -2.65354   TGTGCCATCGATTCT GACAG-TCC-CGCGGGGT-ACCC TCAAT GGGTGATCCTGCGCGGAGCAGTC TGCCTTTGCGATACG
 Bxe_C0260   6  54 410  283517 ..  283556 +  -7.9  -2.78463   AGCTCCGCATAGAAT TCCGGCA-GCGG-C-AGCCG GGT CGGCAAGACCGCATGCTGGA TGTCGTAGAGCCGGT
 Bxe_C0223   5  48 130  244787 ..  244815 +  -5.8  -2.90075   CCGATTCTCCCGCTG        CGCGCACCGCGG CAAAA TCGTGGCTCGCG        TGTGGTTCGACCCGC
 Bxe_C0201   3 100  82  224562 ..  224589 + -24.2  -4.30014   CAGGACGACACTTGA        CGGCCCGAGCGC ATTT GCGCTCGGGCCG         TTTTCCGTTGATGGG
 Bxe_C0191   5  62 389  213605 ..  213628 +    -8  -3.53811   CGGCGACGGCCGTGG          CGGTGCCGGC CGGG GCCAGCAGCG           TTTCGCGCCGCTCAA
 Bxe_C0182   7  56  76  202235 ..  202245 +  -6.8  -3.24232   CGCGGCGCTGCGGAT                 CTGC TGG GCAG                 TCTGTTTCAACGCGC
 Bxe_C0173   2  69  83  192609 ..  192623 +  -9.2  -3.53012   GGCGATCGATCATCG               CGCGCG CGT CGTGCG               TTTCACCCGAAGCGC
 Bxe_C0161   4  60 310  177594 ..  177607 +  -3.7   -3.9461   TGGGTCCCGAAGTGC               CTGGC GAGC GCCTG                TTGTTGTTCGCCCAG
 Bxe_C0156   9  79 238  171343 ..  171367 +  -6.9  -4.58663   AGTGACAGCGCGGAC          TCAGCGGCCGC ACT GCGGCCGCCCC          TTTTTACCCCGTCAT
 Bxe_C0143   5 100 -17  157837 ..  157869 + -21.4  -3.84451   CCCGGCAGGAGCTTC     GACG-CGCAGGCGGC GTAA GCCGCCTGCGCCGTC      TTTCACTTTACGCCC
 Bxe_C0129   6  90  71  143711 ..  143731 +  -6.8  -5.14563   CCAGACGCTTACTAC           CG-GGCGGC GACC GCTGCCGCG            TTTTTTCCTGCCAGC
 Bxe_C0105   9  64 123  118946 ..  118974 +  -5.2  -4.07568   ACAGGCGGCCCGCAA        CGGATGGCCG CCTAAACCC CGGTCTTCCG        TTTTCGGGCGAACCC
 Bxe_C0098   3  72 -10  111785 ..  111811 +    -5  -4.63486   CGCTGGCTGCGGAGA         CGGCCTCCTG ACGCAAA CGGGGGGCGG         TTTTATTCGCCGCAT
 Bxe_C0089   5  53 208  101705 ..  101720 +  -4.6  -3.57144   GCGATAACCCTTACT              TCGCCG CAAG CGACGA               TTTGGCGCTGAGCAA
 Bxe_C0083   5  55 244   93907 ..   93919 +  -3.3  -3.92178   GGAATCGCCTTCGCG                GCGGG CAC CTTGC                TTTCCTTCGCGTGGT
 Bxe_C0070  10  80  37   79666 ..   79679 +  -9.5  -4.16842   GTCAGGCGAGAGCGG               CCGGC AGGA GCCGG                TTTATTGAACGTAAC
 Bxe_C0061   8 100 107   70266 ..   70303 + -24.9  -2.63723   GGCAATCGCCGGGAG   CGCAGCCGGAGCCGCGT ATAT GCGCCGCTCCGGCTGCG    ATTCATTCCTGCGCG
 Bxe_C0041   9  58 332   49574 ..   49624 +    -7  -3.35597   GAACGACAGCATGAT CGCCTCGCAAAGCTGCG-CGAAGA TGTAC TCTTCGGCG-AGCTTTGCCAGCAG TATTTCCGGCGTCAG
 Bxe_C0036   5  63  91   43971 ..   43996 + -10.3  -2.76696   CGACGCCTACGCGCG         GGTCGCGCGCG AGCA CGAGCGCGGTC          ATTCTTGCCACGACG
 Bxe_C0016   6  95  10   21813 ..   21845 + -17.9  -3.57263   GCTTGATACGCGCCC      GGCATGGAGTTCG GCTTTCG CGAACTCCATGCC      TTTACAGGTCGCGGT

SUMMARY

1635 putative operon ends contain 8943 possible terminators.
Percent operon ends hit by terminators of confidence >= x:
	x	#>=x	hits>=x	%hits>=x
	100	350	296	287	18 %
	99	350	296	287	18
	98	350	296	287	18
	97	350	296	287	18
	96	350	296	287	18
	95	372	316	303	19
	94	372	316	303	19
	93	380	323	310	19
	92	380	323	310	19
	91	390	332	319	20
	90	404	343	330	20
	89	415	351	337	21
	88	438	367	351	21
	87	474	393	374	23
	86	493	405	384	23
	85	506	416	391	24
	84	521	428	401	25
	83	553	451	421	26
	82	564	458	428	26
	81	585	471	438	27
	80	597	481	447	27
	79	613	495	460	28
	78	647	523	475	29
	77	678	543	490	30
	76	713	571	510	31
	75	751	603	532	33
	74	786	633	555	34
	73	810	646	566	35
	72	840	669	579	35
	71	898	719	611	37
	70	922	742	625	38
	69	1008	811	664	41
	68	1066	858	693	42
	67	1079	869	702	43
	66	1238	994	778	48
	65	1250	1004	782	48
	64	1363	1097	824	50
	63	1457	1159	860	53
	62	1581	1269	911	56
	61	1694	1358	964	59
	60	1853	1489	1009	62
	59	1963	1578	1045	64
	58	2151	1728	1104	68
	57	2312	1855	1133	69
	56	2527	2031	1178	72
	55	2628	2109	1206	74
	54	2916	2325	1256	77
	53	3215	2557	1304	80
	52	3378	2677	1329	81
	51	3869	3015	1387	85
	50	3956	3073	1395	85
	49	4502	3455	1453	89
	48	4662	3561	1469	90
	47	5360	4052	1507	92
	46	5679	4255	1522	93
	45	6068	4530	1540	94
	44	6530	4850	1553	95
	43	7115	5246	1563	96
	42	7355	5398	1568	96
	41	7940	5820	1584	97
	40	8257	6027	1590	97
	39	8666	6320	1599	98
	38	8943	6511	1606	98
	37	8943	6511	1606	98
	36	8943	6511	1606	98
	35	8943	6511	1606	98
	34	8943	6511	1606	98
	33	8943	6511	1606	98
	32	8943	6511	1606	98
	31	8943	6511	1606	98
	30	8943	6511	1606	98
	29	8943	6511	1606	98
	28	8943	6511	1606	98
	27	8943	6511	1606	98
	26	8943	6511	1606	98
	25	8943	6511	1606	98
	24	8943	6511	1606	98
	23	8943	6511	1606	98
	22	8943	6511	1606	98
	21	8943	6511	1606	98
	20	8943	6511	1606	98
	19	8943	6511	1606	98
	18	8943	6511	1606	98
	17	8943	6511	1606	98
	16	8943	6511	1606	98
	15	8943	6511	1606	98
	14	8943	6511	1606	98
	13	8943	6511	1606	98
	12	8943	6511	1606	98
	11	8943	6511	1606	98
	10	8943	6511	1606	98
	9	8943	6511	1606	98
	8	8943	6511	1606	98
	7	8943	6511	1606	98
	6	8943	6511	1606	98
	5	8943	6511	1606	98
	4	8943	6511	1606	98
	3	8943	6511	1606	98
	2	8943	6511	1606	98
	1	8943	6511	1606	98
	0	8943	6511	1606	98
