# Supplementary material for: Rapid, accurate, computational discovery of Rho-independent transcription terminators illuminates their relationship to DNA uptake
Source: Genome Biol. 2007 Feb 21;8(2):R22. doi: 10.1186/gb-2007-8-2-r22 (PMC1852404; doi:10.1186/gb-2007-8-2-r22)
Supplement: Additional data file 2 — As described in the text, the entire robust tail-to-tail region is searched; if the region is less than 500 nt, then the 500 nt downstream of the stop codon is searched (stopping if a gene start is encountered). In the case of ties, all terminators with the high score are output. [file gb-2007-8-2-r22-S2.zip › Campylobacter_jejuni_RM1221.ttperf]

   CJE0004   4 100  -6    4894 ..    4920 -   -14  -2.64803   GGATGTGTAAATTTA         TCATTGAAGAAA TGA TTTCTTCAATGA         GTTTTGTTTTGTAAG
      rnhB   5  62 330   13746 ..   13758 -  -3.5  -4.66388   AAAATGACAAAGAAA                TTTTT AGG AAAAA                CTCATGTAGAAGGTG
   CJE0025   4  76   5   30230 ..   30260 -  -7.8   -3.6761   GGTTGCCAATAAATA       CTAAAACCCAAT GAAAAAT ATTGGGTTTTAA       GAGATTAAGAATTGT
   CJE0033   8  69 362   50583 ..   50596 -  -3.1  -5.27206   GATAGACAATAAAAA               CAACA ATAG CGTTG                TATCTGCTCAACTTA
   CJE0044   2  64 -15   64684 ..   64702 -  -6.1  -3.68351   TGTTCATGATTTAAA             CTTTCAA AAGGA TTGAAAG             TTTCTAAGGTTTTTA
      fliY   3  44 231   72255 ..   72266 -    -3  -3.04404   TTATCAATCATAAAG                GTAA TTAT TTAC                 AAGTGCTTGATCCAA
   CJE0067   6  60  -3   82043 ..   82053 -    -4  -4.42639   ATATTGTAAGTAAAA                 CTAA GGC TTAG                 TCTTTAAGCTTAATG
   CJE0080   5  48  39   93227 ..   93262 -  -2.7  -3.67022   CAAACTATAAAGCAA    GATAAGATTTAAACC GATATA AGTATAAATCTTTTC     AAAATATTGCAATTT
      dusB   6  67 361  124123 ..  124149 -  -7.4  -3.22298   GTGAGTTATGATGAA         GCTTATGTTAAA ATT TTTCACACAAGC         AAAAGTATAGATGAA
   CJE0136   4  58 238  142406 ..  142417 -  -4.4  -3.88766   ATCCTAGATACCAAA                TGGA AAAT TCCA                 AATGATAGTGAAAAT
      trxB   4 100   8  149370 ..  149392 - -12.2  -5.33026   GAAGCTAAATAAAAA           TAAAGTTGCT TTT AGCAACTTTA           TAAAATCTTAATGCA
   CJE0177   2  67   2  178687 ..  178698 -  -5.8  -4.04071   AAAGATGAAGAATAA                GCCT CTTT AGGC                 TTTATTTCTTTTTGT
      purF   8  69 -15  189585 ..  189600 -  -3.4  -5.13343   TAATTTAAAATAAAA              TTATTT AATA AAATAA               TCTCCATCAAAACTG
   CJE0209   3  47 151  205538 ..  205549 -  -4.4   -2.5055   CATGCTAGAATACAC                GCTT ATGT AAGC                 AAAGAACAAGCTAAA
   CJE0213   7  64 271  206820 ..  206844 -  -4.3  -4.54047   TTAGGTTATAGAAAA          GCTTATGATAA ATT TTATCTTGAGC          CGAGTTTGGAATTTA
   CJE0218   4  52 135  208728 ..  208741 -  -5.3  -2.66979   GCAAGAGTAAGCAAG               GCTTT AAAA AAAGC                AGGTGTAAGCAAAGA
   CJE0218   4  52 -38  208894 ..  208914 -  -4.1  -3.33399   GCCAAGCAAAGCTAA            TCTTGTCTT ATC AAAACAAAA            GGAGATAAGATGAGT
   CJE0255   5  59 190  232757 ..  232770 -  -5.3  -3.54717   AAAAATGATAATGAA               GCTTT TAAA AAAGC                ACAAGCAAAACTCAA
       pcm   2  68 -34  248079 ..  248115 -  -2.4  -5.41746   AATTTTGTAAAAAAA    GTTTATTCTTTCCCAT CTACT ATAGGCACAAATAAAC    ATTCTTCTAAAATTT
   CJE0290   4 100  -2  257145 ..  257179 - -13.2  -2.54166   TTTGCAAGCAAAAGC     TATAAAATAGCAAGAT TTT ATCTTGCTATTTTTTA     AACCGGCATAACGCG
   CJE0296   4  76  73  261986 ..  262000 -  -6.4  -4.56597   CTGCTTTTGCAAAAA               TTGCAG AGG CCGCAA               AAAAAGCACTTTGAT
   CJE0300   4  93 458  264492 ..  264508 - -10.9  -4.05319   ACAAAGAAGATTAAA              GAGCCTT TTT AAGGCTC              TAAATTGTAGTGATG
       xth   4 100  -2  268391 ..  268414 - -11.2  -5.03747   AAATTCGTTAAAAAA          TAATATCCCA TTTT TGGGATATTA           AATATCTATTTCTAT
   CJE0311   7  95 -14  275666 ..  275699 -  -9.9  -4.71482   ATGAAATTTCAAAAA     TCAATC-TTAGCTAGT ATA ACTAGCTAATGATTAA     AAGTTTTATCTTGGC
       tal   6  78  45  295013 ..  295045 - -10.1  -2.58822   TTGCCGATATAATAC      TTGATGAGAAATTTT TCG AAAATATCCCATCAA      AAATATTAAAACTTT
      panD   6  84  25  306813 ..  306846 -  -9.9  -3.51234   ATTGAAATTTAAATA     TTTATCTTAGATAAA TGAA TTTATCTAAGATAGA      AAAAATTACAAAAAT
      fabH   7  86 -13  334710 ..  334730 - -11.3  -3.27525   CTTTTGGAAAGCTAA            GAGAGAATT AAA AATTCTCTC            CTCCAAATTTTAAAA
   CJE0381   7  54 233  339777 ..  339792 -    -4  -3.99985   GATACAGGTAAAGAA              CAAGCCC CTA GGG-TTG              TTGCCAAAGGAGTGG
   CJE0386   3  58 -36  346711 ..  346724 -  -3.9  -4.25283   AGTTTGCTATGAAAA               TTATG AAAG CATAA                CGACTTAATTTTCCA
   CJE0402   3  75  34  359956 ..  359997 -  -4.2  -5.20633   AAAAACAGAGAAAAA TTTTG-ATTCTTTTTTT GAAGAGAAT AAAAAAAGAATTCAAAA TCTTATAGAGCAGCG
   CJE0412   2  54 286  366736 ..  366753 -  -2.7  -4.19624   CATGCTGAACATAAA             GACAATA AAGG TTTTGTC              GAGGTTGTAAAAATT
   CJE0427   5  68  -1  383279 ..  383289 -    -4  -5.06585   GAAAGTATACAAAAA                 GAAT TAA ATTC                 AAGTTTTGATAAAAG
   CJE0440   6 100   8  395676 ..  395695 -  -9.4  -5.03201   AATAACAACTAAAAA            TGCTTAGA AATT TCTAAGCA             TTTTTAGTTAAGCTT
   CJE0455   2  58  87  408297 ..  408313 -  -6.6  -2.86705   AGATGATAAAAAATG              CAATGC AACAG GCATTG              ATTTTAAAGTAGAAT
   CJE0465   7  66 282  420749 ..  420763 -  -5.8  -3.86524   AGAGCTTTGCATAAA               TTTATC ACA GATAAA               ACAGCTGAGGTAGCA
   CJE0470   2  61  90  423803 ..  423815 -  -2.7  -4.81249   CTTTAAATGGAAAAA                TCAAA CGC TCTGA                TTTTAAATTTGCAAC
   CJE0478   8  91  23  429045 ..  429059 -   -10  -4.45664   GCAATTTAATCAAAA               GCTCCA TTT TGGAGC               TTTTGTATTTACTTG
      murD   5  68 381  437718 ..  437732 -  -3.6   -4.9792   TATTCTATATAAAAA               CTTATC AAA GATAAA               AGATAAGAAAAGAAG
   CJE0491   7 100   2  447172 ..  447190 - -10.3  -4.90296   AAAATTGCATAAAAA             CATGGGC AAAAA GCCCATG             TTTAAAGATTTAATT
   CJE0498   7  62   4  453265 ..  453297 -  -7.1  -2.93992   GAAAATTAAAGATTA      TTTAGGTTAAACCTT AAA AAGGTTCAACCTAGG      ATTTTAATGATCTGA
   CJE0504   4  56  59  457942 ..  457956 -  -4.2  -3.68351   CCCTGATGATTTAAA               CTCATG TTC CATGTG               TGGAAAAATGTGTGC
   CJE0515   3  71  -1  468708 ..  468732 -  -2.9  -5.61824   GAAAAGGTAAAAAAA          GATTTGGCA AAAAAAA TGCCAAATT          AATGTCCACCATACT
   CJE0530   7  74  -8  485834 ..  485870 -  -4.6  -5.01823   AGAACAAGAATAAAA   CTCTATT-TTATAGCCC TTCG GGGCTATATTAATACAG    TGTATCTAAATCATT
   CJE0545   5  61 262  499604 ..  499637 -  -6.2  -3.23684   GAGATAAAAAGTATA     TTTTCGCTAATAAT AATGGA ACTATTAGCGAGAA      TTTTGCTGTAAGATT
   CJE0585   5  63 404  526284 ..  526294 -  -2.6  -4.95487   AAAAGAAATAGAAAA                 TATT ATA AATA                 ATGGAAATGTAAAAA
      hemH   3  50  40  545032 ..  545044 -  -3.5  -3.54424   GTTTAGTCGGCTAAA                TTTTT ACC AAAAA                AGTTTAAAAAAATGA
      clpB   3 100   4  553053 ..  553082 - -13.9  -2.88236   GAAAGCGAGATTATA       TTTTGAAAGTAGA AAGA TCTACTTTCAAAA        TGATTAAGCTTTTTT
   CJE0629   4  68 378  565404 ..  565422 -  -4.6  -4.66609   GATGGCAGCTAAAAA             TTTAGCCG AAA CAACTAAA             AATTTAAAAATTATC
   CJE0661   3  61 423  597139 ..  597154 -  -4.8  -4.09739   TCAATTTTTTGAAAA              TTTAAG TAAG CTTAAA               ATGCAAATAGAAATT
      queA   1  51 223  614079 ..  614097 -  -2.4  -4.19472   CAATATAGGTCAAAA             TTGTATCA TTG TGGCACAA             ACTGGAATTTCAGGT
   CJE0694   2  50 400  626450 ..  626467 -  -4.1  -3.08314   TTGAAGTTGCAAAAT             CAAAAGC TAAA GCTTATG              GGCTTGATATAAGTT
   CJE0704   5  78  29  634750 ..  634771 - -10.3  -2.60797   TTTATATACATCAAG           GTGGAATTT TAGG AAATTCCAC            TATGTTAGAGAGATA
   CJE0712   7  63 115  645128 ..  645173 -    -3  -4.74132   ATATTTTAGGAAAAA GT-GAATTAAAAG-ATTATTTG GATG CAAACAATACTTTAAATTCTAC CCAGCAAGAATTTTT
   CJE0721  10  58 406  654187 ..  654197 -  -2.6  -4.57882   TGGAATAATAATAAA                 TTTT CAA AAAA                 TTATTTTTCAAATGC
   CJE0733   3  46 232  668298 ..  668312 -  -2.9  -3.59946   TTTTTAAGCATACAA               TGTTT TATAG AAACA               AAAGGAGAGCATTTA
      msrA   2  90  38  675791 ..  675812 -  -7.3  -5.08255   ACTTTGAAAAGAAAA           TCACAGCGT GAAA AGGCTGTGA            ATAAAGTTGAATTTT
   CJE0756   4  73  29  690169 ..  690203 -    -6  -4.58283   CAATTGGTTTAAAAA     CCTTGTATTAAA TAAATTATAAG TTTAATACAAGG     AAAATTTATCTATAT
      uvrB   7  69 296  712019 ..  712031 -  -2.7  -5.38054   TCCTATAAATAAAAA                CAATA TTT TATCG                AAACCTTTGTTGTTT
   CJE0783   4  72 237  716904 ..  716958 -  -4.4  -4.94487   TTAGAAAATAGAAAA GATCTTTACCCCCCATTTAAACGCCT TTT AAGAGTTCTTATAGAAGATAAAGATC AAAAAAGTGCACAAA
   CJE0789   3  81  -7  723349 ..  723373 -  -7.4  -4.71482   ATTAAATTTTAAAAA          CTATATAAAT CTTTC ATTTATATAG          TTTTTAGCAAGGTTG
      glnA   4  67 251  735368 ..  735388 -  -6.8  -3.57263   ATCTTTATCTCGAAA            CAGGAGCA AGTGG TGCACCTG            TTGCGGGTATAGCAG
   CJE0819   5  79 280  754010 ..  754020 -    -4  -5.68039   AAAGCTATAAAAAAA                 TTTG GCA CAAA                 AAAAGATTTTAAAAA
      cjaC   7  87  -2  766647 ..  766668 - -11.7  -2.53213   TAACTTTTTAAGCTA           TAAGCGTGA AAAT TCACGCTTA            TTCTAATTCATATTT
      tonB   7  58 277  782595 ..  782611 -  -5.9  -3.28368   AGTCAATCCACAATA              TACAAGC AAA ACTTGTA              GTGTATGTGGAAATA
      aspC   6  84  -2  791229 ..  791254 -  -9.9  -3.55622   TTTAATTTGCCTAAA         TAATTCTAGGC TTTA ACCTAGAATTA          TTTATAGTTTTTAAT
   CJE0882   2  84 474  819131 ..  819151 -  -9.1  -4.04326   GAAGCAAATATCAAA            GCTGTGATT TCA AATCACAAC            TCTTTAAAGGATTTA
   CJE0886   3  46   1  824277 ..  824296 -  -3.6  -2.94225   TTAAAAATGATGACA            TTTGCAAA TACT TATGCAAA             TCACATAAAGCTAGG
   CJE0899   2 100  10  838844 ..  838871 - -11.6  -5.27938   ACTTTTAAATAAAAA        TTAAGAAAAATC AATG GATTTTTCTTAA         AAATGTTTTTCAATC
      fliP  10  54  51  845805 ..  845826 -  -3.1  -4.08706   TCTTTAGGAGAGAAA           TATCTTAAA GATG TTAAAGATA            CTTTTAAAAAGAATA
      ilvA   3  49 -18  853006 ..  853016 -    -4  -3.43756   TATGTTATTAAAAAC                 TTTC ATA GAAA                 TTAAAGGCCTTTTGG
   CJE0935   4  49 125  872941 ..  872957 -  -2.3  -3.84183   TTTTACTAGAAAATA              TGAAAAT TTA AATTTCA              AAAAAGGCGAAGAAC
   CJE0944   9  73   1  880863 ..  880883 -  -8.4  -3.27667   GATAAATTAAGCTAA            TGTTTGTG AAAAA CACAAACA            TTATATTTTTAAAAG
   CJE0959   8  60  58  893785 ..  893799 -  -4.3  -4.07568   CTGCGTTTTTCAAAA               TCTTG GAAGG CAAGA               TACTTTTACTTTAAG
   CJE0982   3  90   3  920414 ..  920438 - -11.6  -3.27298   GTTTTGAATCATTAA          TTCATAAGCC ACTAA GGCTTATGAA          TTTTAATCCCAACAT
      cysK   8  73  14  926561 ..  926583 -  -8.6  -3.15197   CAAGAAATTTTAAGA           GAACTTAGAA TTT TTCTAAATTC           TCAATAATTATACTT
      argH   6  78   5  942944 ..  942967 -  -9.7  -3.12999   GCATTTTAGATTCAA          TGTTTAGGC AAAATA GCCTAAACA           ATATTTATAAATTTT
       aas   4  66  81  952174 ..  952196 -  -5.7  -3.91911   GCTATGGTAATGAAA           GCTAAACTA GATAG TAATTTAGC           CGTAAGTGCTGTAGC
   CJE1045   3 100 -18  982080 ..  982108 - -14.9  -2.67166   AGGTAAGCAAGCAAG        CTTTGAAGAATTA AAA TAATTCTTCAAAG        AGCTTTTTTAACTGC
   CJE1051   6 100 373  984989 ..  985015 - -15.4  -4.82863   CAAGGATAAAATAAA         TCATTCCTATCT TTA AGATAGGAATGA         TTTATTTGTATTTTT
   CJE1055  11 100 -36  986766 ..  986780 -  -7.2  -5.54079   TTAAAAATCAAAAAA               GATTGA TAA TCAATC               AAGCAAATACAAAAA
   CJE1060   2  67  32  990305 ..  990315 -  -6.8  -3.48153   ATCAACAATCCAGAA                 GCTG TAG CAGC                 TGCATTAATGGCCTC
      hipO   1  46 193  996470 ..  996483 -  -2.5  -3.61465   CCCCAAAAAAGAAAT               TTTAT ACCT ATAAA                TTTGTAAAAAATGGT
   CJE1078   6  79   4 1005822 .. 1005837 -    -9  -3.60805   ATATTGTATTTTAAA              GTAGCC CTAA GGCTAC               TTTTTATTCTGCTAG
      sixA   5  54  52 1010499 .. 1010511 -  -4.1  -3.61925   AAAAAAACTCAAACA                CCCTA AAG TAGGA                AGAAAACTAAAAAAT
   CJE1094  12  81 361 1021537 .. 1021553 -  -5.1  -5.15969   TGTTAACTGAAAAAA              TTGATCC CAA GGAACAA              ATTCAAAAAGAAGAT
   CJE1094  12  81  -6 1021896 .. 1021920 -  -8.9  -3.67141   AGAAGTCTATGTAAA          TAATTAATTTT AGA AAAATTAATTA          TTCAATAACGCAGTT
   CJE1106   2  48 105 1026072 .. 1026087 -  -3.3  -3.45849   TTCATATTAGCATAA              TGCAA CAAGCC TTGCA               AATCTCCCCTTGCGG
   CJE1122   3  79  13 1042328 .. 1042344 -  -7.9  -3.89336   GCAATTAAATTCAAA              GGGCTTC CTA GTAGCCC              ACTTTTTTTATATTA
   CJE1139   6  93  -5 1055932 .. 1055946 -  -8.6  -4.75289   GAGCATAATATAAAA               GAGTGA AAA TCACTC               AAAATCTTTAATATA
   CJE1156   1  55 290 1071570 .. 1071585 -    -6  -2.53263   TTTAGCGTTAATTTA              CCGCCC AGAA GGGAGG               TGATTAAATTGCTAA
   CJE1178   1 100   6 1096761 .. 1096787 -    -9  -5.05601   TATGAGAGAGAAAAA         TTAAATTAACCA AAA TGATTAATTTAA         TTTTTTTAAGTATTA
   CJE1184   5  56  55 1102245 .. 1102263 -  -3.2  -4.26292   AATATTAAAACTAAA             TCTAGAAA ATA TTTCTACA             AGATTGCAAAATATA
       lon   9  78 153 1132603 .. 1132617 -  -4.3  -5.32944   GGCACAAGCAAAAAA               TACCA AGAAA TGGTA               GAAGTTGCAATCAAA
      hemD   4  58 466 1138014 .. 1138028 -  -2.8  -4.55887   GCCTAAAAAGACAAA               CAAAAC ATT GCCTTG               AAAAAAGAATTTTAC
      hemD   4  58 187 1138295 .. 1138307 -  -3.5  -4.25848   AAGCTTTGATTAAAA                TAAAA TAT TTTTA                TCCTATTGCACAATG
   CJE1253  11 100  -2 1169553 .. 1169573 - -12.7   -4.7078   TTAATTACTTAAAAA            TAAGCGTGA AAA TCACGCTTA            TGACATCGCTTTAGC
   CJE1278   9 100 -27 1195980 .. 1195992 -  -4.9  -6.20267   TCAAAAATAAAAAAA                TTTCT TGG AGAAA                TTAAGTTTTAAAAAT
   CJE1295   6  61  13 1212506 .. 1212534 -  -6.3  -3.18507   AATATATTTTAGTAA        TATTAATTATATA TAA TATATTATTAATA        AAAATCAAATTTTTA
      argS   4  71  -3 1222913 .. 1222937 -  -8.7  -2.90615   ATTTTTGCTAAATTA          TTAAAACAGCA AAA TGCGGTTTTAA          TGTTCCATTTTGTTT
   CJE1337   2  52 202 1253738 .. 1253748 -  -2.6  -4.12942   CTAAATTTGTTAAAA                 TTTT AGA AAAA                 TATGAAAATAATGCT
       rbn   2  42  63 1261521 .. 1261539 -  -3.2  -2.52017   TTTAAATTTAAAATT             TATGGA ACTAATA TCCATA             TCCCATTTTGGATTT
   CJE1357   4  64 172 1271748 .. 1271761 -  -5.3  -4.13654   CTGTTAAAGTAGAAA               GAGTA GCTT TACTC                AATGCAGTTTCTGTA
   CJE1361   5 100 227 1274792 .. 1274818 - -11.1  -5.95449   AAACAAAATAAAAAA         CTTTATCACAA TTTTT TTGTGATAAAG         ACTTATTAATTTTTT
   CJE1372   7  69  -4 1286318 .. 1286348 -  -4.2  -4.73388   AATTTTGATGAAAAA       TTTCATTTTTTCGA ATT TCAAAAAAACTAAA       ATTTTATATTTTTCA
   CJE1376   3  52  76 1289426 .. 1289436 -    -4  -3.38725   AAGTTCTAATAAAAC                 CTTA ATA TAAG                 CTTCTTGCATGCAAT
   CJE1381   3  56 -28 1293635 .. 1293647 -  -4.9  -3.53224   TAGGCCTTTGGCAAA                TACTT TCT AAGTA                AAGTTATAAGATCAT
   CJE1392   6  90 -15 1307061 .. 1307077 -  -5.1  -5.77677   TAAAACAAGAAAAAA              GCTAGTT AAT ATCTAGC              TTTTGCGTGTTATCC
    dnaJ-2  10  68 465 1310613 .. 1310629 -  -3.7  -5.06451   TACTATGGTAAAAAA              GATAAAG TTA CTTTAAC              CACAATTGAAGATCA
      hydD   8  62 321 1314511 .. 1314523 -  -3.5  -4.70887   CGATGAAGAAAGAAA                TAAAA ACA TTTTA                TGTATAGTTGAAAGC
   CJE1419   1  81 -16 1337084 .. 1337114 -  -7.7   -4.7173   GATTATATCGAAAAA      CTTGC-AGGGGATT TTTA AATCACCTTGCAAG       TTTGCAACCATTTAT
   CJE1444   3  74 106 1347441 .. 1347456 -  -7.6  -3.77846   TAGAATAGATGTAAA              TGAGGA TCAT TCCTCA               TTTAACTCCTTAATC
   CJE1477   6  54  52 1374192 .. 1374210 -  -3.8  -3.92373   TACCTGATTTAGAAA             CCACGACA GTT TATAGTGG             AGATGTTGTAATTCT
   CJE1494   8  54 393 1389444 .. 1389457 -  -3.8  -3.95883   CATCATGGAAAAATA               CGCT AATTTA AGCG                CTTGTTCACTACCTG
   CJE1504   2  46  78 1396915 .. 1396932 -  -2.7  -3.52192   TTTAATCGCATAGAA             TTTGCAA ATTC TTGCATA              GTGTGCATAGATGCA
    hisF-1  10  54 324 1399912 .. 1399929 -  -2.8  -4.31379   ATCAATTTATGAAAA             CAAAAT ATATTG ATTTTG              AAGAACATTTAAGAT
    hisF-1  10  54  97 1400135 .. 1400156 -  -3.1  -4.08394   ATACGCTTTTGAAAA           CTTAAAAGT AAAT ACTCTTAAA            GCTTATGTTTTCAAA
    hisF-1  10  54 -17 1400258 .. 1400270 -  -4.1  -3.55071   CCATATTTGCCTAAA                GCAAT CTG ACTGC                AAAGCCTTGCCTAGC
      flaB  10  77   4 1420061 .. 1420084 -  -9.7  -3.10134   AAAGCACTTTAAAAG          CTTAGATGC ATAAAA GCATCTAAG           AAATTATTGAAGAAG
   CJE1545   8 100   6 1440590 .. 1440608 - -11.8   -3.8648   AAAAAATAAATAATA             CCTAGCTT AAA AAGCTAGG             AAAAATCAAAGGCCA
      fumC   3  85  10 1451479 .. 1451498 - -10.8  -3.22106   AAGAATTTAATTTAA            CTTGCCTT AAAA AAGGCAAG             TTTTATGTTCTAGGC
   CJE1566   0 NONE
      fldA   5  75  13 1475297 .. 1475318 -  -7.4   -4.0865   TTTAAGAAAAGACAA           TCAAGAGT ATAAAA ACTCTTGA            TTTTAAGAATTATTA
   CJE1578   7  66  44 1478894 .. 1478913 -    -3  -5.08824   TTTTTACTCAAAAAA            TCTAAAAA TAAT TTTTTAAA             GAAAATAAGCCTAAA
   CJE1586   4  46 409 1487207 .. 1487220 -  -2.5  -3.53466   AAAAATGAAGAAAAT               TTAAA TGAT TTTAA                CGCTCAAGAAAGAGC
   CJE1593   3  70  10 1493788 .. 1493805 -  -5.6  -4.58395   GGTAGGGTTTAAAAA             GGCTAA ATTTAA TTAGCC              TTTTAATTTTTAGAG
   CJE1597   3  60 198 1496392 .. 1496418 -  -5.8  -3.29973   TTAAAAATCCAGCAA         CTCTAGCAGGTC TTT GGGCTGCTAAAG         AAGCCGCTAGCAAGG
   CJE1626   3  77 351 1528448 .. 1528466 -  -5.4  -4.95957   GAAATCAACCAAAAA             TATTACCA TTA TGATAATA             CAAACGAAGTTTCAA
      ctsF   3  52 183 1542345 .. 1542357 -  -4.1  -3.39668   TTTTAAATTTCACAA                GCAAC ATC ATTGC                TCTTGCTATATTTTT
      ctsF   3  52  54 1542475 .. 1542486 -    -3  -3.85724   AAAAACTAATGGAAA                GTTT ATAA AAAC                 TTTATTTTTAATCGT
      putP   5 100   4 1572600 .. 1572623 - -12.6  -3.06315   CTAAGATTTTTAATA          CAAAAGCCTT AAAA AAGGCTTTTG           TTCTCAAAGCTCTTT
      cas2   5  68 381 1594072 .. 1594100 -  -8.1  -2.78547   TTAGTGGAGTAATTA        GCCCTAGCGGAGT TTC AATCCACTAGGGT        TTATTTTAGTCCCTT
   CJE1704   2  50 376 1603089 .. 1603101 -  -4.8  -2.76693   AAATTCCAAAATCCA                TGGG TATAG CCCA                AGCTTTAGTTGAAAG
   CJE1715   7  68 344 1614202 .. 1614216 -  -7.2   -3.3579   AAACCTTTTTAAATA               CTACTT ATA AAGTAG               GTTTAAAAAGCGATA
   CJE1725   2  58 132 1626612 .. 1626624 -  -4.9  -3.66883   TGAAGAGATTTTAAA                TTCTT TAG AAGAA                AATCTAAAAATACAA
      pflA   5  59 446 1634742 .. 1634754 -  -6.3  -3.11208   TTTCAGTTAAAACTA                GTGAT GTT ATCAC                TCAATCTGAAGAGAT
      pflA   5  59  17 1635168 .. 1635183 -  -5.4  -3.52192   TTTAACCTTAGATAA              CTAGCC AAAA AGCTAG               TTATCTCTAAATTTA
   CJE1777   4  95  16 1673471 .. 1673491 - -11.3  -4.00914   AAATTAAAAGAAAGA            CATAAAGCT TAA AGCTTTATG            TAAAATAAATTTATA
   CJE1785   2  40   5 1680988 .. 1681001 -  -2.5  -2.72662   TACAAGAACAAAATT               TATAA GATT TTATA                TAAATTAATGCTTAT
      mutY   0 NONE
      sdaA   2  95  -7 1692908 .. 1692937 -  -7.3  -5.37865   CTAAGAATGAAAAAA       TACACCAAAGTGT AAAA ACACTTTAGCATA        CTGTTTTTAAATTTG
       map  14 100 175 1716428 .. 1716464 - -13.5  -4.00914   AAACTAAAATAAATA    TTTAGATAATTTAACAA TTT TTATTAAATTATCTAAA    CCATATTTATGTTTT
   CJE1838   6  50 277 1729984 .. 1730007 -  -2.6  -3.91716   GGAGTTTGTAAAGAA          CAAATTCCTAT TTT ACAG-AATTTG          GCTAAAAATTATGAT
   CJE1838   6  50  -4 1730278 .. 1730288 -  -2.6  -3.85159   GTAAAAAGCTAAGAA                 TTTA CTT TAAA                 GCTTTTTATCTCCTA
   CJE1849   2  52 396 1737771 .. 1737781 -    -4  -3.66178   CTTCTCAAGGCGAAA                 TTCT AAG AGAA                 AATATAAATTTTGAT
      leuD   9  58 387 1763922 .. 1763940 -    -6  -3.16921   ATGAATTTTCACCAA             TGGGATGA GAA TTATCCCA             ATGAAATAGTTTTTC
   CJE1893   4  63  10 1771857 .. 1771871 +  -5.7  -3.73953   GTTTAAATCATCAAA               GCACA AAAGG TGTGC               TTTGATACACATCAT
   CJE1890   3  73  10 1769897 .. 1769917 +  -8.4   -3.1996   GGTTGATTTCATTAA            TGCAAGTT ATAAA AACTTGCA            TTAGATTAAAATTTA
   CJE1885   4  57 364 1764711 .. 1764728 +  -5.7   -2.9756   ATTTTCAAAACTCAC             CAAAATA GAGC TATTTTG              ATATTCTTTTTTATT
   CJE1877   5  95 -50 1756658 .. 1756694 +  -9.7  -4.70879   AATTTGATGAAATTT    TTCTATTATTTTCCTTT TAA AAAGGATAAAAATAGAA    TTTTTAGAATTTAAA
   CJE1855   5 100  -3 1746773 .. 1746794 + -10.3  -5.09762   AAAACCTAGAATAAA           TTAGCAAGA AAAA TCTTGCTAA            TTTTATTTATTACAA
      murB   4  86  18 1738171 .. 1738197 +  -3.2  -6.01187   ATTTTTCAATATATC         TTTAAATTAATT GAT AGTTAATTTTAA         TTTTTTTATTTCATT
   CJE1836   5  69 159 1729969 .. 1729991 +  -7.1  -3.65832   TTCACAAAAGATTGT           GGAGTTTGT AAAGA ACAAATTCC           TATTTTACAGAATTT
   CJE1822   6 100  18 1716286 .. 1716324 +   -12  -4.10657   ATAGTAATCGTTTGT   TCTCTTTAAGCAAATATA ATA TATTTTAGCTTAAAGAGA   TTTTCCAAACTCTAA
   CJE1805   4 100  66 1701001 .. 1701016 +    -9  -6.11229   AATATTGCAACTAAG              GCCCAT GAAA ATGGGC               TTTTTTTATTTTAAT
    exbB-2   2  56 -59 1697568 .. 1697602 +    -5  -3.29144   TTAATGGCTTATAAT     GCCTTACTTAGAAGAG TTT CTCTCTTAAGCAATGC     TTATAAGGCAAATAA
   CJE1795   4  54  -5 1692917 .. 1692928 +  -4.4  -3.64184   AAAAAATACACCAAA                GTGT AAAA ACAC                 TTTAGCATACTGTTT
      hisI   2  41 460 1673942 .. 1673958 +  -2.1  -2.96963   ATTAAAATTCACATA              ACTTGCC CCT GGCATGA              TGGTTGTTCCTGCTG
   CJE1735   4  67   4 1635161 .. 1635190 +    -8  -2.73508   AAGAGGTTTTAACCT       TAGATAACTAGC CAAAAA GCTAGTTATCTC        TAAATTTACTTATTG
   CJE1726   6  93  -4 1627282 .. 1627308 +    -9  -4.88405   AATACTCCAAAAAAA         CATAAAAGTTTT TAT AAAATTTTTATG         TTTTATTTACAAATT
   CJE1714   4  90 334 1614897 .. 1614919 +  -9.9  -4.05446   ATATAAAAGTTAATC           GCCAAAGGG TGAGC TCCTTTGGC           TTTATGATTAAACAC
   CJE1693   8  95  90 1594073 .. 1594099 +  -9.4   -4.7261   TAGTGGAGTAATTAG         CCCTAGCGGAGT TTC AATCCACTAGGG         TTTATTTTAGTCCCT
   CJE1674   6 100 -11 1572600 .. 1572623 + -12.6  -3.31515   CTAAGATTTTTAATA          CAAAAGCCTT AAAA AAGGCTTTTG           TTCTCAAAGCTCTTT
   CJE1642   0 NONE
   CJE1625   5  62 467 1529301 .. 1529314 +  -5.3   -3.9941   TTTTCTTTTAAAAAA               GATGA AATT TCATC                TTTACTTATAAAGAG
      acpS   4  93 -25 1496590 .. 1496610 + -10.5  -4.21737   ATGATAATGGTTTTG            CTATAGCCA TAG TGGCTGTAG            TTTGATTATTTTCCT
   CJE1592   5  76  -2 1493782 .. 1493811 +  -6.6  -4.63542   AAAAAAGGTAGGGTT       TAAAAAGGCTAA ATTTAA TTAGCCTTTTAA        TTTTTAGAGATTATC
   CJE1584   1  52 216 1486011 .. 1486033 +    -5  -2.99097   AAGAAAAAATCACAC           GTCATTTT TTAAATC AAAATGAC           TATGATGTTATTATT
   CJE1572   2  75  11 1475297 .. 1475318 +  -7.4  -4.16921   TTTAAGAAAAGACAA           TCAAGAGT ATAAAA ACTCTTGA            TTTTAAGAATTATTA
   CJE1555   5 100   1 1451479 .. 1451498 + -10.8  -4.73682   AAGAATTTAATTTAA            CTTGCCTT AAAA AAGGCAAG             TTTTATGTTCTAGGC
       ppk  10  73   3 1445940 .. 1445966 +  -6.7  -4.17987   CAAAGAAAACTAAAA         GTTTTTAGGGT TTTTT ACTCTAAAGAC         TTATTTACTTGTTTG
      ceuD   5  75  33 1439417 .. 1439429 +  -3.4  -5.50499   AAAATCTTTAGTTTT                TGCA TTTTT TGCA                TTTTTTTAAGTCTAA
     maf-4   5  61 275 1420332 .. 1420342 +  -6.8  -2.91912   TCAAGATTTGTTGTA                 GCTG TTT CAGC                 TATGTCCATCACTGC
   CJE1508   6  82 216 1400504 .. 1400519 +  -3.2  -5.94597   CCACAGAAGTTAAAA              GAAGCT CTCC AGCTCC               TTTTTTTTCATATTC
   CJE1493   7 100  -5 1389831 .. 1389855 + -13.1  -4.44915   AATTTAGCAAAGCTT          GATTAAAACCT TTA AGGTTTTAATC          TTTTATCACTAATTC
   CJE1481   4 100  10 1379080 .. 1379110 + -12.9  -3.07344   AGATAAAAATTACAA       TTAAAATTTCCCT TTAAT AGGGAAATTTTAA       TGTCTTGCAAGATAA
   CJE1476   4  78  11 1374276 .. 1374311 +  -3.4  -5.68438   ACTAAGCAAGATTTA    AAGCCTTGCAAGCCTTT ACA AAACGCTT-TAAGGCTG    TTTTTTCTTTGGTAG
   CJE1463   7  75 273 1364137 .. 1364167 +  -8.4  -3.33419   TTTTTCCTAATGCAA      GGGCAA-GGCGAT AAATTA ATCGCCCTTGCTC       TCTTGCTTTGGGACT
   CJE1456   4  47 -36 1354996 .. 1355008 +  -3.5  -3.06261   AAAACCTCATCACCT                TTTTT ATA AAAAA                TATTACCGCTTAAAC
   CJE1442   4  72   8 1347441 .. 1347456 +  -7.6  -3.72241   TAGAATAGATGTAAA              TGAGGA TCAT TCCTCA               TTTAACTCCTTAATC
   CJE1418   8  84 -17 1337084 .. 1337114 +  -9.9  -3.56862   GATTATATCGAAAAA      CTTGCAGGG-GATT TTTA AATCACCTTGCAAG       TTTGCAACCATTTAT
      recR   4  60 318 1315165 .. 1315175 +  -6.8  -2.70498   TACATCTCCTATACT                 CGCA CCT TGCG                 CTTCTATACAGTCTA
   CJE1380   5  61 442 1294064 .. 1294078 +  -2.8  -4.82901   GGTAAAGTTAAAAAA               TACTCA TAA TGTGTA               TTTTTATGCCGACCC
   CJE1360   7  65   4 1274791 .. 1274819 +  -7.6  -3.02867   CAAACAAAATAAAAA        ACTTTATCACAA TTTTT TTGTGATAAAGA        CTTATTAATTTTTTA
     groEL   6  82  23 1271913 .. 1271929 + -10.9  -2.74514   TCTAACCTCTTATCA              GCAAGGA TTT TCCTTGC              TGATTACCAATTTAA
     groEL   6  82 359 1272249 .. 1272266 +  -8.5  -3.93597   GGAGCAAAAATATTT             GCTTGAT TTAA ATCAAGC              TTTAGTGTAATTTTT
   CJE1350   2 100  44 1265848 .. 1265866 +  -8.2  -5.63236   TGATTAAAGAATTTA             GAAGAGTT GCA AGCTCTTC             TTTTTCTTTTTCACT
   CJE1345   3  49 256 1261914 .. 1261940 +  -2.3  -3.85254   CCAAATAATTACAAA         GGGTAAAATTT CAAAA AAATTAAACCC         TATTTTATAATCATC
      metF   1  44  -2 1253926 .. 1253946 +  -2.7  -3.41114   GAAGAGCTTCATGCT            TAGAAAATA AAC TATTTTTTG            CTTTTATCTTAACTT
   CJE1328   7  78   9 1244603 .. 1244617 +  -4.4  -5.41359   AATTTAAGTAAAGCT               TATTTT TCT AAAATA               TTTTTTCCTTTAATT
   CJE1308   7  90 430 1223346 .. 1223356 +  -6.8  -5.14563   ATATCAAATTCCAAA                 TGCG TAT CGCA                 TTTTTTGCTCAAAAA
       ldh   4 100   1 1218450 .. 1218464 +  -8.6   -5.1166   AAAGATAAAATTTAA               GCCTTT TTA AAAGGC               TTTTTGATTTTGATA
      dnaX   1  58 -42 1211918 .. 1211944 +  -6.6  -2.62933   AGAAGATCTTAAAGA         GGCTCTTAAAGA TTG TTTTGGAGAGCC         TAGTATAGAAAATTA
       cyf   7 100  12 1206449 .. 1206470 +  -7.3  -5.60993   ATAATTTCTAAAAAA           GGCTTTCCT TTTC AAGAAAGCC            TTTTTTTATCCAAAG
      waaF   1  49 449 1202303 .. 1202318 +    -4  -3.34043   TCGCTAAATTCCACA              TCATCT TCTA GGATGA               TTATAGGCTCATCAA
   CJE1277   7  79 377 1196373 .. 1196391 +  -6.1  -5.00616   AAAAAGTTCTTCTAG             GGATTTT AAATA AAAATCC             TTTTTTACAAACAGA
   CJE1256   0 NONE
      clpA   6  57 291 1169218 .. 1169228 +    -4  -3.90744   ATGAATTTATTACCA                 CTTA TTA TAAG                 TTATTTACCCAAGGC
   CJE1222   8  66  27 1138524 .. 1138534 +  -5.4  -4.20806   AGCGAGCTTAACACA                 GTCT AAA AGAC                 TTTGATTTTCGCATA
      rpsR   3  85  10 1132720 .. 1132740 +  -8.4  -4.37211   CTATAATCTTTTAAA            GCAAACTT GTAAA AAGTTTGC            TTTCTTATACATTTA
      murG   2  50 -29 1102318 .. 1102328 +  -2.6  -3.96705   CTAATCCAAAAAGCT                 TTAT TTG ATAA                 TTTGACTTTTATAAG
      murG   2  50   2 1102349 .. 1102360 +    -3  -3.76492   CTTTTATAAGATAAA                TATC CAAA GATA                 TTTACTAAAATTCCA
   CJE1177   8 100  -8 1096761 .. 1096787 +  -6.8  -5.52909   TATGAGAGAGAAAAA         TTAAATTAACCA AAA TGATTAATTTAA         TTTTTTTAAGTATTA
   CJE1155  11  66 267 1072023 .. 1072040 +  -2.7   -5.2189   TTTGCAGCCAAAGCA             GAAACAA ATTC TAGTTTC              TTTTTTGCTGCTTCA
   CJE1120   6  91  25 1040975 .. 1041010 + -12.4   -3.2302   TATTCTATTATTAAC    TAATAATATATAAAAA ATAT TTTTTATATATTATTA     TATATTATGATTACA
   CJE1104   7  69  -2 1025646 .. 1025671 +  -3.3   -5.1861   GCTATACGAGATCAC         TAAGCCTAACT AAAA AGCTAGACTTA          TTTTTTGCTCATAGC
   CJE1096   2  46  -9 1023302 .. 1023314 +  -3.5  -2.97403   TTTGAATAAAATAAA                TAATT TTT AATTA                GGTTTTTTTATGAAT
   CJE1093   8  74  25 1021896 .. 1021920 +  -8.9  -3.05715   AGAAGTCTATGTAAA          TAATTAATTTT AGA AAAATTAATTA          TTCAATAACGCAGTT
   CJE1084   3  56 215 1012320 .. 1012330 +    -4  -4.01939   AAAATCATCTTGCGA                 GTTA GTA TAAC                 TTTCATTGTAAATTA
      rpoD   8  66 398 1010945 .. 1010959 +  -4.2  -4.61527   AAATCAGGATGAATT               TCATGC GAA GCAAGA               TTTTTAAAAAGTTTT
      gidB   5 100  -3 1005822 .. 1005837 +    -9  -5.22006   ATATTGTATTTTAAA              GTAGCC CTAA GGCTAC               TTTTTATTCTGCTAG
   CJE1069   2  55 137  999019 ..  999033 +  -5.8  -2.64616   GCATCGTACTAGAAG               TTTTAC CTT GTAAAA               TAATATGCATAGAGC
   CJE1066   0 NONE
      pepD   1  45 -31  992361 ..  992385 +  -3.7  -2.92158   AAAAAATATCTAAGG          TTGTTTTTGAA GTT TTAAAAGACAA          TGCTTAATTCTTTAA
   CJE1059   2  50 394  990740 ..  990755 +  -3.4  -3.74238   CTACCATAAGTATCT              TTATTT TTAT AAATAA               TTTCAACTTGTTTGC
   CJE1044   9  84 -19  982079 ..  982109 + -11.4  -2.78405   AAGGTAAGCAAGCAA       GCTTTGAAGAATTA AAA TAATTCTTCAAAGA       GCTTTTTTAACTGCA
   CJE1024   2 100   1  965702 ..  965726 + -11.7  -4.44548   ATACAAAACAAATAA          GATTTATTGAT TTA ATCAATAAATC          TTTTAGTTAAATCTG
      lolA   4  57 -25  962197 ..  962229 +  -5.1  -3.39521   TCAAGGCAAAAATTC     CGCAAAATTA-TGA TATAGT TCGCTAATTTTGCG      TTGAATTTTCATCAA
      lolA   4  57 467  962689 ..  962708 +  -2.2  -4.63993   TCTTATCTAAAAATT            TTTCTAAA GTTT TTTTGAAA             TTATTTTTTCCAATT
   CJE1015   3  54  15  952284 ..  952297 +  -5.3  -3.05503   AGCTCAAATTATATG               GCTAA ATTT TTAGC                TAATTCTTTAACTTT
   CJE1008   8  75  -6  942944 ..  942967 +  -9.7  -2.75876   GCATTTTAGATTCAA          TGTTTAGGC AAAATA GCCTAAACA           ATATTTATAAATTTT
   CJE0993   9  66 390  930718 ..  930746 +  -3.3    -4.946   CTTTGAGTGGCTATT        GAAATTTCTTT TTTAATT ACAGAAATTTC        TTTTTCATCTTTAGT
   CJE0989  10  68 -37  926553 ..  926570 +  -3.5  -4.93318   TAAATCCACAAGAAA             TTTTAAG AGAA CTTAGAA              TTTTTCTAAATTCTC
   CJE0981   5 100   1  920414 ..  920438 + -11.6  -4.25283   GTTTTGAATCATTAA          TTCATAAGCC ACTAA GGCTTATGAA          TTTTAATCCCAACAT
   CJE0977   3 100  -2  918093 ..  918127 + -16.1  -4.37886   CCTCAAGCTTTATTT     TAGTTTAAATGGTAG AAAAA CTACCATTTAAACTA     TTTTGTCAAAGGTAG
      rpsO   6  60   8  898793 ..  898808 +  -3.9  -4.43272   ATAAATAATTTTTAA              GCCCT TTTTAC GGGGC               TTTTGCCTTTTAAAT
   CJE0958   8  80  51  893920 ..  893949 +  -9.5  -3.31946   TTTAAAAGAAGGTGA       TTGGATAAATAGT TTGC ACTCTTTATCCAA        ATTTTCTATCCCGTA
   CJE0947   7  79 317  885074 ..  885086 +  -3.5  -5.79526   TCCTAAACATATACC                TAAAA TTT TTTTA                TTTTTTTTAAAATAT
      lepB   6  95  -2  880860 ..  880886 + -11.1  -3.90316   GAGGATAAATTAAGC         TAATGTTTGTG AAAAA CACAAACATTA         TATTTTTAAAAGCGT
       psd   2  57 136  873221 ..  873235 +  -5.7  -3.05596   TCATCTTCTTTAATA               GGAAC TCCGT GTTCC               TTGGCTAAAGAAATA
   CJE0929   3  84 425  868405 ..  868419 +  -5.8  -5.11937   ATTGTCATAATAAGG               CATTAT AAA ATAATG               TTTTTTAAAATTATT
       ogt   7  62 324  863365 ..  863388 +    -4  -4.57837   ATATTATTTTTTGAT          TTTTTTCTTT TAAA AAAGAAATAA           TTTTTGCAAAACTAT
   CJE0917   1  71   7  855164 ..  855184 +  -8.3  -3.04501   CCTTGCTAAGAAATA            CTCCGCATT CAA GATGTGGAG            TATTGACAAATTGAT
      truA   2  55 -28  852973 ..  852987 +  -5.7  -2.51223   TAGCACCGCCAAATG               GGCTT TATTT AAGCC               GTATATGTTATTAAA
   CJE0898   4  55 204  839044 ..  839068 +  -2.2  -4.47485   CTTAAAGATCCATTT         TCTGCC-ATTT TTTT ACATGGGCAGA          TTTTATAAAATTTTT
   CJE0885   4  54 320  824559 ..  824569 +    -4  -4.00468   TTGCGTCCTTTATAG                 CTTT TAC AAAG                 TTTATAGCTTGTGCT
   CJE0852   9 100  34  791225 ..  791258 + -12.8  -3.28472   AGGTTTTAATTTGCC     TAAATAATTCTAGG CTTTAA CCTAGAATTATTTA      TAGTTTTTAATGAAA
   CJE0824   5  69 412  758961 ..  758975 +  -2.9   -5.4251   GGGATTAATTCTTTA               TGATA AATAA TATCA               TTTTTTATATATGAA
      dnaE   9  80  -4  754284 ..  754308 +  -9.5  -3.39483   TTTCTAATAAATATG          CTTAAGTAAGA TTG TTTTACTTAAG          ATTTTTAAATAAAAT
      flgG   2 100  36  735609 ..  735635 + -12.5  -4.57073   TTTAATTCTTTTTTG         TTTAATGGCGT GTTAA ACGCCATTAAA         TTTTTAGCAAGAGTA
   CJE0790   1  42 245  728004 ..  728019 +  -2.6  -3.08201   TAGAGAAGCCTTCTA              GTAAAA TATT TTTTGC               CTTTTGAGCATCTTC
      pbpC   8  74  19  690130 ..  690145 +  -4.8    -5.055   TTAGTTGTAAATTGA              GTTTTT CAAA AAAAAC               TTTTTTAGCAATTGG
   CJE0739   7  54 302  675976 ..  675999 +  -2.6  -4.26398   TTGCAATCTTGAAAT          TTTAGTAA CTATTTTT TTACTAAA           TATTTTTTGCTGTTC
   CJE0732   5 100  88  668601 ..  668630 + -13.1  -3.36823   CAAAAATTCTTTTTT       TACGAGCTTAGAA TTGG TTTTAAGCTCGTA        TTCGCTTTTAAGCAA
   CJE0711   3  64 472  645757 ..  645772 +  -7.6  -2.87211   AAATCACTTTTGGCA              CCATTG ATTG CAATGG               TATCTAAGAAAACAT
   CJE0703   2  65 325  635133 ..  635147 +  -2.2  -5.22006   GTTAATAGAAAGATT               TTTAGA ATA TTTAAA               TTTTTCTTCTAATAC
   CJE0693   6  72 458  627335 ..  627351 +  -6.6  -4.31379   TTACCCTCTTCATTT              GTTGGT TTAAC ACCAAC              TTTTAATGCATTAAT
      lpxD   6  87   8  614339 ..  614378 + -11.7  -2.52681   AAGATTAACATCGCA  TCGCCATAAGAGTAAAA GCGATA TTTTTCTTTTATGGCGA   GTTCATAAAGTTTTA
   CJE0660   0 NONE
   CJE0628  10  86 328  566113 ..  566140 +  -3.4  -6.12458   ATAAGAACATTTTGC        ATCGTTTTAGCG GCTT CGCTAGAAAGAA         TTTTTTCTTTTTTTA
      pbpA   8 100  -5  553053 ..  553082 + -13.9  -2.80411   GAAAGCGAGATTATA       TTTTGAAAGTAGA AAGA TCTACTTTCAAAA        TGATTAAGCTTTTTT
   CJE0608   1  44 227  543741 ..  543756 +  -3.4  -2.99449   TTAAATTTATATTTT              TTTAAA TCAT TTTAAA               TATAATTATCTCGCA
   CJE0584   4  57 230  526649 ..  526664 +  -5.4  -3.31274   TTTCGCAATTGTAAA              GGGCGAG ATT CT-GCCC              TTAAGTTCTTAATTA
   CJE0562   6  70 403  509246 ..  509259 +  -3.9    -5.243   CATCAAATTTTTCAT               TTTCT ATAT AGAAA                TTTTTTCCTAATTTA
   CJE0544   5  60 -24  499878 ..  499890 +  -3.3  -4.71222   TGGAAATTACTTAAA                CTCTC TTT GTGAG                TTTTGCTTTTAATGT
      rpoC   5  85  11  485842 ..  485861 + -10.8  -3.18239   AATAAAACTCTATTT            TATAGCCC TTCG GGGCTATA             TTAATACAGTGTATC
      thiC   3  48 139  458162 ..  458179 +  -2.7   -3.6951   AGGATTGTTCATTGT             CGCTT TAATGGCT AAGCG              GTTTTTTAGATATTT
   CJE0497   7  81  -3  453266 ..  453296 + -10.6  -2.51207   AAAATTAAAGATTAT       TTAGGTTAAACCTT AAA AAGGTTCAACCTAG       GATTTTAATGATCTG
   CJE0481   8  79 395  432144 ..  432166 +  -7.9  -3.85891   TCTAATAATTAAAAA           GATTAAAAG TTTTT CTTTTAATC           TTTCATAACTTTTTC
   CJE0469   2  95   8  423908 ..  423930 + -11.4  -4.10363   AAAAATAATTTTTTA           GTCTAAGAGT CTT GCTCTTAGAC           TTTGTAAATTTTTAT
   CJE0439   5 100   4  395676 ..  395695 +  -9.4  -4.87893   AATAACAACTAAAAA            TGCTTAGA AATT TCTAAGCA             TTTTTAGTTAAGCTT
   CJE0426   3  52 332  383655 ..  383668 +  -5.3  -2.73203   AAAGCTGCAAAAATA               CCTAA AATT TTAGG                ATAATTTTTTGTTTT
   CJE0413   5  50 260  369048 ..  369059 +    -3  -3.75598   AGCAATTTCATAGAT                TCTT TTGT AAGA                 TTGTTCGCTTGCTTG
   CJE0413   5  50 396  369184 ..  369198 +  -2.8  -3.94846   AAAGCTTCATCTTTA               TTAAGC TTA GCTAAA               TTTACATTTTGGTAA
   CJE0401   4  55  22  360056 ..  360066 +  -5.4  -3.12962   TGATTGATTGCTAAT                 GCTA TGG TAGC                 TGGTTTTGCAATTTT
   CJE0385   2  74 175  346907 ..  346917 +  -2.6  -5.79595   GGATTTGCTAAAGTA                 TTTT TCT AAAA                 TTTTTTCTTTTCCAA
      flhB   4  56  39  340058 ..  340077 +  -5.8  -2.92712   TATTTTGTTAATAAG            CTCAAGAA CCGA TTTTTGAG             TACTTGTATCTGCTG
   CJE0372   1  50  -6  334714 ..  334726 +  -4.9  -2.80575   TGGAAAGCTAAGAGA                GAATT AAA AATTC                TCTCCTCCAAATTTT
      bioA   7  66 357  316903 ..  316917 +  -2.8  -5.10516   AAAATGATATCTAAG               GCTTTA TAA TCAAGC               TTTTCTTTGATTTTT
   CJE0344   2  57 346  310255 ..  310265 +  -5.4   -3.3993   ATTCATTTGTTCTTG                 CATC TTT GATG                 ATTTTTCCATCACTA
   CJE0340   4  56 278  307074 ..  307099 +  -4.1   -3.6849   CTTCTTGCGTAGCGA         TGGTG-TAGGTT TCA AATCTAGCGCCA         TTATTGACATTGACT
   CJE0328   2  46 359  295448 ..  295462 +  -2.8  -3.60234   CCAATACGATTTTGC               TCCTTA GCC TTAGGA               TTTAAAAGTCTATCA
   CJE0313   5  79  67  279605 ..  279629 + -10.1  -2.84098   CATAAATTTTTAAAA          TTCAAGCCC AAAGAAA GGGCTTGAA          TGATTAATTAAAACC
      pyrC   2  70 185  272592 ..  272609 +  -3.5  -5.03314   TAGAGGTGCTCCGGA             TTTTTTG ATTA CAAAAGA              TTTTTTAACACTAGG
   CJE0299   2  56 438  265435 ..  265450 +    -4  -4.04474   ATAAGCAAAATTCCA              CCTATT TGAA GATAGG               TTTGTATAGAAGTAT
   CJE0289   2 100  -2  257152 ..  257172 + -11.3  -5.00616   GCAAAAGCTATAAAA            TAGCAAGAT TTT ATCTTGCTA            TTTTTTAAACCGGCA
   CJE0280   1  79 120  249467 ..  249482 +    -4  -5.72622   ATAGTATTTAAAGAT              GACTTT TTAA GAAGTC               TTTTTTCTTTGTAGA
       dns   4  79 -19  233990 ..  234012 +  -9.3   -3.5936   ATGAGAAAGAAAAAA           GAATTAGAG CATTA CTCTAATTC           TTTGCAAACTTTAGC
   CJE0223   2  49 175  213486 ..  213505 +  -2.2  -3.93864   TAAAGCTTTAAAATC            TTTAAGAT TCAA ATCTTCAA             TTTCACTTTCTTGCT
   CJE0219   3  75   3  209214 ..  209231 +  -8.5  -3.37091   TTTGCTAAAATAAAA             GAGAGTA TTTT TACTCTC              TTAGCTTTTAAAAAT
      fliI   4  58 346  189928 ..  189938 +  -2.6  -4.69549   ACTTTACGCATAGGA                 TTAA GTT TTAA                 TTTTACTTTTAAATT
   CJE0176   3  79   1  178687 ..  178698 +  -5.8  -4.96845   AAAGATGAAGAATAA                GCCT CTTT AGGC                 TTTATTTCTTTTTGT
      sodB   4 100   7  165815 ..  165831 +    -8  -5.23316   GTAAAATAATTTAAA              GGCATC AAAAC GATGCC              TTTTTTACTCTCCTA
      miaA   8  65   4  163797 ..  163807 +    -4  -4.78107   ATCGAAAAATAAATG                 TTCT ATT AGAA                 TTTTTACTCCTAGTA
   CJE0141   2  82  12  149374 ..  149388 +  -8.6  -3.92602   CTAAATAAAAATAAA               GTTGCT TTT AGCAAC               TTTATAAAATCTTAA
   CJE0135   2  52 153  142819 ..  142829 +  -2.6  -4.09685   TGATAAAGCCAAGTC                 TTTT GGT AAAA                 TTTTCAGCAATAAAG
   CJE0117   5  74 308  124793 ..  124805 +  -6.3  -4.44461   CCTATCATGAGTCCA                TCACA TTT TGTGA                TTTTATAAACTTCTT
   CJE0079   4  83  56   93277 ..   93292 +    -9  -3.85296   CAAAATATTGCAATT              TGCCCA TTTT TGGGCA               TCTTTTAATTATAAA
   CJE0066  10  81  14   82067 ..   82094 +  -7.2  -4.65219   AGTCTTTAAGCTTAA        TGTCCATTTT ATTATTGC AAAATGGACA         TTCTTTTTCTATTGT
   CJE0055   4  54 371   72819 ..   72832 +  -4.5  -3.60971   TCAGTGCTTGTATTT               CCTGT TTCA GCAGG                TTTCCCGCTTAGGAT
   CJE0045   6  62 154   65943 ..   65957 +  -5.7  -3.56568   GTGTTTTGGCCTATA               CCTAC TCCTT GTAGG               TTTGGAAGATAATTC
   CJE0035   8 100  -3   54307 ..   54333 + -15.4  -2.86271   AGCAAAAGATGAGGA         TTAATTTTGGGC TAA GCCCAAAATTAA         TCATTCTCCTGGGAA
   CJE0032   9  71 -10   50918 ..   50949 +  -5.9  -4.48072   GAAAAAATTCCATAG      TGCCAAGCTAAGC CTTAAA GCTTAGCTTGAAA       TTTTATCATCAGTCT
      nrdA   2  64  10   30236 ..   30254 +  -5.3  -4.11484   CAATAAATACTAAAA             CCCAATG AAAAA TATTGGG             TTTTAAGAGATTAAG
   CJE0016  10  63 -12   19949 ..   19980 +  -7.4  -2.71765   TAAAGATAAGATTAA      ATATAAGTCCTAGT TTTC ACTAGGACTTAAAG       CTTAGTTTAAAGTAT
      gltD   3  66  68   14155 ..   14171 +  -2.9  -5.20328   ATAAATTCTTTATGA              GCTTTTG TGC CATAGGC              TTTGTTTTTTTCAAA
      gyrB   8 100   6    4894 ..    4920 +   -14  -3.69938   GGATGTGTAAATTTA         TCATTGAAGAAA TGA TTTCTTCAATGA         GTTTTGTTTTGTAAG

SUMMARY

284 putative operon ends contain 1348 possible terminators.
Percent operon ends hit by terminators of confidence >= x:
	x	#>=x	hits>=x	%hits>=x
	100	47	42	42	15 %
	99	47	42	42	15
	98	47	42	42	15
	97	47	42	42	15
	96	47	42	42	15
	95	55	49	49	17
	94	55	49	49	17
	93	61	53	53	19
	92	61	53	53	19
	91	66	56	55	19
	90	72	61	60	21
	89	72	61	60	21
	88	72	61	60	21
	87	75	63	62	22
	86	79	66	65	23
	85	82	69	68	24
	84	88	75	74	26
	83	91	76	75	26
	82	98	82	78	27
	81	108	88	83	29
	80	110	90	85	30
	79	120	100	95	33
	78	130	108	101	36
	77	137	113	103	36
	76	141	116	106	37
	75	151	124	113	40
	74	166	133	119	42
	73	176	140	124	44
	72	181	144	127	45
	71	191	151	131	46
	70	201	156	134	47
	69	214	167	141	50
	68	240	189	149	52
	67	248	196	154	54
	66	267	212	163	57
	65	281	220	166	58
	64	297	230	171	60
	63	310	242	175	62
	62	341	263	181	64
	61	354	272	187	66
	60	376	290	193	68
	59	392	300	195	69
	58	447	344	205	72
	57	460	354	211	74
	56	500	385	219	77
	55	523	404	224	79
	54	587	456	236	83
	53	604	470	236	83
	52	665	522	244	86
	51	685	536	245	86
	50	747	589	253	89
	49	792	620	258	91
	48	842	660	261	92
	47	879	687	263	93
	46	924	724	270	95
	45	986	762	271	95
	44	1058	816	274	96
	43	1121	859	274	96
	42	1197	918	276	97
	41	1243	956	277	98
	40	1301	1006	278	98
	39	1336	1032	278	98
	38	1348	1042	278	98
	37	1348	1042	278	98
	36	1348	1042	278	98
	35	1348	1042	278	98
	34	1348	1042	278	98
	33	1348	1042	278	98
	32	1348	1042	278	98
	31	1348	1042	278	98
	30	1348	1042	278	98
	29	1348	1042	278	98
	28	1348	1042	278	98
	27	1348	1042	278	98
	26	1348	1042	278	98
	25	1348	1042	278	98
	24	1348	1042	278	98
	23	1348	1042	278	98
	22	1348	1042	278	98
	21	1348	1042	278	98
	20	1348	1042	278	98
	19	1348	1042	278	98
	18	1348	1042	278	98
	17	1348	1042	278	98
	16	1348	1042	278	98
	15	1348	1042	278	98
	14	1348	1042	278	98
	13	1348	1042	278	98
	12	1348	1042	278	98
	11	1348	1042	278	98
	10	1348	1042	278	98
	9	1348	1042	278	98
	8	1348	1042	278	98
	7	1348	1042	278	98
	6	1348	1042	278	98
	5	1348	1042	278	98
	4	1348	1042	278	98
	3	1348	1042	278	98
	2	1348	1042	278	98
	1	1348	1042	278	98
	0	1348	1042	278	98
