# Supplementary material for: Rapid, accurate, computational discovery of Rho-independent transcription terminators illuminates their relationship to DNA uptake
Source: Genome Biol. 2007 Feb 21;8(2):R22. doi: 10.1186/gb-2007-8-2-r22 (PMC1852404; doi:10.1186/gb-2007-8-2-r22)
Supplement: Additional data file 2 — As described in the text, the entire robust tail-to-tail region is searched; if the region is less than 500 nt, then the 500 nt downstream of the stop codon is searched (stopping if a gene start is encountered). In the case of ties, all terminators with the high score are output. [file gb-2007-8-2-r22-S2.zip › Campylobacter_jejuni.ttperf]

   Cj0004c   6 100  -6    4896 ..    4922 -   -14  -2.84171   ATGTGTAAAAATTTA         TCATTGAAGAAA TCA TTTCTTCAATGA         GTTTTGTTTTGTAAG
      rnhB   5  62 330   15502 ..   15514 -  -3.5  -4.66388   AAAATGACAAAGAAA                TTTTT AGG AAAAA                CTCATGTAGAAGGTG
   Cj0025c   4 100   6   32100 ..   32128 - -13.4  -2.80244   GTTGCCAATAAATAC        TAAAACCCAATG AAAAG CATTGGGTTTTA        AAAGATTAAGAATTG
   Cj0034c   2  65 466   51487 ..   51501 -  -3.6  -4.80077   TGAAAAGAAAAACAA               TGTTTC AAA AAAACA               AAACATAAATTTTAT
   Cj0044c   9  83 -11   63864 ..   63883 -    -8  -4.44797   CCATTAATATGAAAA            GATAATTC TTAG GAATTATC             TTTTTCTAATTTTTT
      fliY   4  49 213   73264 ..   73279 -    -4  -3.39595   GGTAATTATTTACAA              GTGCTTG ATC CAAGC-C              ATGGAGAATATATAA
   Cj0070c   6  60  -3   83040 ..   83050 -    -4  -4.42639   ATATTGTAAGTAAAA                 CTAA GGC TTAG                 TCTTTAAGCTTAATG
   Cj0085c   5  48  39   94223 ..   94258 -  -2.7  -3.67022   CAAACTATAAAGCAA    GATAAGATTTAAACC GATATA AGTATAAATCTTTTC     AAAATATTGCAATTT
   Cj0123c   6  67 361  125116 ..  125142 -  -7.4  -3.22298   GTGAGTTATGATGAA         GCTTATGTTAAA ATT TTTCACACAAGC         AAAAGTATAGATGAA
   Cj0141c   5  58 238  143704 ..  143715 -  -4.4  -3.88766   ATCTTAGATACCAAA                TGGA AAAT TCCA                 AATGATAGTGAAGAT
      trxB   5 100   8  150608 ..  150630 - -12.2  -5.33026   GAAGCTAAATAAAAA           TAAAGTTGCT TTT AGCAACTTTA           TAAAATCTTAATGCA
   Cj0172c   6  93  -3  167791 ..  167810 - -10.8  -4.53163   TTATATAGGACAAAA            GTAAGTGC TCTA GCACTTAC             TCTCCTAAGCTTGGA
   Cj0184c   3  82  30  180655 ..  180672 -  -8.5  -3.88641   AATAAAGATGAAGAA             TAAGCCT CTTT AGGCTTA              TTTCTTTTTGTAAAT
      purF   8  69 -15  191556 ..  191571 -  -3.4  -5.13343   TAATTTAAAATAAAA              TTATTT AATA AAATAA               TCTCCATCAAAACTG
       pcm   1  52   4  212808 ..  212818 -  -2.6  -4.16284   AGAGTTTTTAATAAA                 TTTT GTA AAAA                 AATTTATTCTTTTCC
   Cj0239c   4 100  -2  221884 ..  221918 - -13.2  -2.54166   TTTGCAAGCAAAAGC     TATAAAATAGCAAGAT TTT ATCTTGCTATTTTTTA     AACCGGCATAACGCG
   Cj0246c   5  90  67  226726 ..  226740 -  -8.6  -4.56597   CTGCTTTTGCAAAAA               TTGCAG AGG CTGCAA               AAAAAGCACTTTGAT
   Cj0250c   4  93 458  229805 ..  229821 - -10.9  -4.05319   ACAAAGAAGATTAAA              GAGCCTT TTT AAGGCTC              TAAATTGTAGTGATG
   Cj0255c   4 100  -2  233702 ..  233725 - -11.2  -5.03747   AAATTCGTTAAAAAA          TAATATCCCA TTTT TGGGATATTA           AATATCTATTTCTAT
   Cj0260c   4  79   5  237726 ..  237756 -  -8.4  -3.81651   ATTTCAATTAAAACA       TTGATTTTCCACCT TAA AGGTGGAAAATTTA       AGCTTTATTTACAAG
       tal   6  78  45  258701 ..  258733 - -10.1  -2.58822   TTGCCGATATAATAC      TTGATGAGAAATTTT TCG AAAATATCCCATCAA      AAATATTAAAACTTT
      panD   7 100  20  270978 ..  271021 - -20.2  -2.61457   AGATATAAAAATCAT TTTTTTCTATCTTAGATAAA TGAA TTTATCTAAGATAGAAAAAA TTACAAAAATAGCTA
      fabH   7  86 -13  298876 ..  298896 - -11.3  -3.27525   CTTTTGGAAAGCTAA            GAGAGAATT AAA AATTCTCTC            CTCCAAATTTTAAAA
      motB   7  54 233  303944 ..  303959 -    -4  -3.99985   GATACAGGTAAAGAA              CAAGCCC CTA GGG-TTG              TTGCCAAAGGAGTGG
   Cj0341c   2  60  -6  310836 ..  310860 -  -4.4  -4.09739   GCAAGGCTTTTAAAA          CTTATAAAAG AGAGG CTTTTAAAAG          GAGTTTGCTATGAAA
   Cj0353c   5  75  34  322270 ..  322311 -  -4.2  -5.20633   AAAAACAGAGAAAAA TTTTG-ATTCTTTTTTT GAAGAGAAT AAAAAAAGAATTCAAAA TCTTATAGAGCAGCG
   Cj0363c   2  47 308  329052 ..  329068 -  -2.3   -3.6944   TGCTGAACATAAAGA              CAATAAA GGT TTTGTTG              AGGTTGTAAAAATTC
   Cj0378c   5  68  31  345594 ..  345604 -    -4  -5.06585   GAAAGTATACAAAAA                 GAAT TAA ATTC                 AAGTTTTGATAAAAG
   Cj0391c   6 100   8  357990 ..  358009 -  -9.4  -5.03201   AATAACAACTAAAAA            TGCTTAGA AATT TCTAAGCA             TTTTTAGTTAAGCTT
   Cj0406c   2  58  87  370612 ..  370628 -  -6.6  -2.86705   AGATGATAAAAAATG              CAATGC AACAG GCATTG              ATTTTAAAGTAGAAT
   Cj0418c   2  46 349  383586 ..  383598 -  -3.5  -3.06815   AGTTCTTTTAATAGA                TATTT TGG AAATA                ATCCTCTGCAGACAC
   Cj0421c   2  61  90  385670 ..  385682 -  -2.7  -4.81249   CTTTAAATGGAAAAA                TCAAA CGC TCTGA                TTTTAAATTTGCAAC
   Cj0429c   8  91  23  390962 ..  390976 -   -10  -4.45664   GCAATTTAATCAAAA               GCTCCA TTT TGGAGC               TTTTATATTTACTTG
      murD   6  66  11  399913 ..  399925 -  -4.9   -4.4595   GGATAAAATTTAAAA                TTTTC TAT GAAAA                GTAAAATAAATTAAA
   Cj0440c   7 100   2  408995 ..  409013 - -10.3  -4.90296   AAAATTGCATAAAAA             CATGGGC AAAAA GCCCATG             TTTAAAGATTTAATT
   Cj0448c   6  62   4  415108 ..  415140 -  -7.1  -2.93992   GAAAATTAAAGATTA      TTTAGGTTAAACCTT AAA AAGGTTCAACCTAGG      ATTTTAATGATCTGA
   Cj0454c   4  56  59  419784 ..  419798 -  -4.2  -3.68351   CCCTGATGATTTAAA               CTCATG TTC CATGTG               TGGAAAAATGTGTGC
   Cj0465c   3  90  -1  430549 ..  430573 -  -5.8  -5.61824   GAAAAGGTAAAAAAA          GATTTGGCAA AAAAA TTGCCAAATT          AATGTCCGCCGTACT
   Cj0480c   7  74  -8  447677 ..  447713 -  -4.6  -5.01823   AGAACAAGAATAAAA   CTCTATT-TTATAGCCC TTCG GGGCTATATTAATACAG    TGTATCTAAATCATT
      hemH   3  50  40  466608 ..  466620 -  -3.5  -3.54424   GTTTAGTCGGCTAAA                TTTTT ACC AAAAA                AGTTTAAAAAAATGA
      clpB   3 100   4  474629 ..  474658 - -13.9  -2.88236   GAAAGCGAGATTATA       TTTTGAAAGTAGA AAGA TCTACTTTCAAAA        TGATTAAGCTTTTTT
      pbpB   4  68 360  486962 ..  486980 -  -4.6  -4.66609   GATGGCAGCTAAAAA             TTTAGCCG AAA CAACTAAA             AATTTAAAAATTATC
   Cj0557c   3  61 423  518719 ..  518734 -  -4.8  -4.09739   TCAATTTTTTGAAAA              TTTAAG TAAG CTTAAA               ATGCAAATAGAAATT
   Cj0561c   1  72  38  523972 ..  523996 -  -7.3  -3.65722   AAAAGAATTTTTAAA          GATCTATCT TTATAGG AGATAGATC          TTTTTTAAATTTTAT
      queA   1  51 223  537736 ..  537754 -  -2.4  -4.19472   CAATATAGGTCAAAA             TTGTATCA TTG TGGCACAA             ACTGGAATTTCAGGT
   Cj0591c   2  50 400  550108 ..  550125 -  -4.1  -3.08314   TTGAAGTTGCAAAAT             CAAAAGC TAAA GCTTATG              GGCTTGATATAAGTT
   Cj0601c   5  78  29  558408 ..  558429 - -10.3  -2.60797   TTTATATACATCAAG           GTGGAATTT TAGG AAATTCCAC            TATGTTAGAGAGATA
   Cj0609c   9  62   9  568922 ..  568937 -    -4  -4.56133   TTTTAATAATGAAAA              CTTAGA ATTT CCTAAG               TATTAAATTTAATAA
   Cj0630c   6  65 145  591359 ..  591392 -  -6.9  -3.34716   CTACTTGTTAAAAAT     TTCATCCTGATAATT TTAA AATTATTAGGATGGA      TGTTTTTAAGGTTAT
      mrsA   2  90  38  598784 ..  598805 -  -7.3  -5.08255   ACTTTGAAAAGAAAA           TCACAGCGT GAAA AGGCTGTGA            ATAAAGTTGAAATTT
   Cj0653c   5  72  30  613162 ..  613194 -    -8  -3.34488   AATTGGTTTAAAAAT      CTTGTATTAAAC AAATTATAA GTTTAATACAAG      GAAAATTTATCTATG
      uvrB   6  69 288  633289 ..  633301 -  -2.7  -5.38054   TCCTATAAATAAAAA                CAATA TTT TATCG                AAACCTTTGTTGTTT
   Cj0685c   4  72 320  638166 ..  638220 -  -4.4  -4.94487   TTAGAAAATAGAAAA GATCTTTACCCCCCATTTAAACGCCT TTT AAGAGTTCTTATAGAAGATAAAGATC AAAAAAGTGCACAAA
   Cj0690c   3  81  -7  644610 ..  644634 -  -7.4  -4.71482   ATTAAATTTTAAAAA          CTATATAAAT CTTTC ATTTATATAG          TTTTTAGCAAAGTTA
      glnA   4  67 252  656629 ..  656649 -  -6.8  -3.57263   ATCTTTATCTTGAAA            CAGGAGCA AGTGG TGCACCTG            TTGCGGGTATAGCAG
   Cj0719c   5  79 280  675270 ..  675280 -    -4  -5.68039   AAAGCTATAAAAAAA                 TTTG GAG CAAA                 AAAAGATTTTAAAAA
      hisJ   7  87  -2  687906 ..  687927 - -11.7  -2.53213   TAACTTTTTAAGCTA           TAAGCGTGA AAAT TCACGCTTA            TTCTAATTCATATTT
     tonB3   6  58 258  704168 ..  704184 -  -5.9  -3.28368   AGTCAATCCACAATA              TACAAGC AAA ACTTGTA              GTGTATGTGGAAATA
      aspB   6  84  -2  712774 ..  712799 -  -9.9  -3.55622   TTTAATTTGCCTAAA         TAATTCTAGGC TTTA ACCTAGAATTA          TTTATAGTTTTTAAT
   Cj0791c   2  84 474  740673 ..  740693 -  -9.1  -4.04326   GAAGCAAATATCAAA            GCTGTGATT TCA AATCACAAC            TCTTTAAAGGATTTA
      murF   3  55  -7  745824 ..  745840 -  -5.9  -2.62171   GACATTTGCAAATAC              TTATGCG AAT CACATAA              AGCTAGGTGCATCGT
   Cj0808c   2 100  10  760380 ..  760407 - -11.6  -5.27938   ACTTTTAAATAAAAA        TTAAGAAAAATC AATG GATTTTTCTTAA         AAATATTTTTCAATC
      fliP   6  86 144  767863 ..  767885 - -11.4  -3.14602   TTTATTCTATCAAGA           CCCTAGAAAA AGT CTTTCTAGGG           CGAACAGCCTTAGTA
      ilvA   3  49 -18  775157 ..  775167 -    -4  -3.43756   TATGTTATTAAAAAC                 TTTC ATA GAAA                 TTAAAAGCCTTTTGG
   Cj0848c   4  49 125  795082 ..  795098 -  -2.3  -3.84183   TTTTACTAGAAAATA              TGAAAAT TTA AATTTCA              AAAAAGGCGAAGAAC
      moeA   9  73   1  803052 ..  803072 -  -8.4  -3.27667   GATAAATTAAGCTAA            TGTTTGTG AAAAA CACAAACA            TTATATTTTTAAAAG
   Cj0873c   4 100   1  814321 ..  814350 - -13.9  -4.61162   ATATGAAATAATAAA       TTTTTAAGGCAAT AAAA ATTGCCTTAAAAA        TTATTTTTTGATCAT
   Cj0903c   6  90   3  842228 ..  842252 - -11.6  -3.32769   GTTTTAAATCATTAA          TTCATAAGCC ACTAA GGCTTATGAA          TTTTAATCCCAACAT
      cysM  11  73  14  848374 ..  848396 -  -8.6  -3.15197   CAAGAAATTTTAAGA           GAACTTAGAA TTT TTCTAAATTC           TCAATAATTATACTT
      argH   6  78   5  864758 ..  864781 -  -9.7  -3.28497   GCATTTTAAATTCAA          TGTTTAGGC AAAATA GCCTAAACA           ATATTTATAAATTTT
       aas   4  66  81  873987 ..  874009 -  -5.7  -3.91911   GCTATGGTAATGAAA           GCTAAACTA GATAG TAATTTAGC           CGTAAGTGCTGTAGC
   Cj0965c   4 100 -18  903882 ..  903910 - -14.9  -2.76911   AGGCAAACAAGCAAG        CTTTGAAGAATTA AAA TAATTCTTCAAAG        AGCTTTTTTAACTGC
   Cj0978c   2  56  32  912211 ..  912221 -  -4.6  -3.48153   ATCAACAATCCAGAA                 GCCG TAG CAGC                 TGCATTAATGGCCTC
      hipO   4  61  30  918499 ..  918550 -  -6.8   -2.8372   GAGCTTTTAGCAAAC CTTCCTTCAAACCTAAAACTCAAA GAAA TTCAAATCAAAGGTTTAAAGGAAG AAATTGTGCTTGAAA
   Cj0998c   6  79   4  928334 ..  928349 -    -9  -3.60805   ATATTGTATTTTAAA              GTAGCC CTAA GGCTAC               TTTTTATTCTGCTAA
   Cj1002c   5  54  52  933011 ..  933023 -  -4.1  -3.61925   AAAAAAACTCAAACA                CCCTA AAG TAGGA                AGAAAACTAAAAAAT
   Cj1012c   4 100 112  943475 ..  943502 -  -9.4  -5.08015   AAGCTAAAAAACAAA        CAAAATAAGCAA AATT TTGCTTATTTTA         AGAATATTTATATAT
   Cj1034c   1 100   6  968502 ..  968528 -    -9  -5.05601   TATGAGAGAGAAAAA         TTAAATTAACCA AAA TGATTAATTTAA         TTTTTTTAAGTATTA
   Cj1040c   5  56  55  973986 ..  974004 -  -3.2  -4.26292   AATATTAAAACTAAA             TCTAGAAA ATA TTTCTACA             AGATTGCAAAATATA
       lon   9  83  30 1006371 .. 1006391 -  -8.4  -4.12198   TATAATCTTTTAAAA            GCAAACTT GTAAA AAGTTTGC            TTTCTTATACATTTA
   Cj1080c   4  58 466 1011665 .. 1011679 -  -2.8  -4.55887   GCCTAAAAAGACAAA               CAAAAC ATT GCCTTG               AAAAAAGAATTTTAC
   Cj1080c   4  58 187 1011946 .. 1011958 -  -3.5  -4.25848   AAGCTTTGATTAAAA                TAAAA TAT TTTTA                TCCTATTGCACAATG
   Cj1110c  11 100  -2 1043205 .. 1043225 - -12.7   -4.7078   TTAATTACTTAAAAA            TAAGCGTGA AAA TCACGCTTA            TGACATCGCTTTAGC
   Cj1137c   6  62  93 1071298 .. 1071315 -  -4.2  -4.24654   AAAATTTAAAAAAGA             TCCTTT GAATTT AAAGGA              AAAATTACCTATAAT
   Cj1145c   1  53 119 1079590 .. 1079605 -  -4.8  -3.28712   CTGCTTCTTGTATAA              GATTTT TTCC AAAATC               TGAATATCGAGAAAA
   Cj1158c   8  77  58 1091125 .. 1091143 -  -9.6  -2.95472   ATATGCTTAAAGAAG             GGGCCAAA AAA TTTGACCC             ACAAGAAGATCTTAA
      argS   6 100  -3 1102146 .. 1102170 - -13.1  -2.96873   ATTTTTACTAAACTA          TTAAAACAGCA AAA TGCTGTTTTAA          TGTTCCATTTTGTTT
   Cj1203c   2  52 202 1132960 .. 1132970 -  -2.6  -4.12942   CTAAATTTGTTAAAA                 TTTT AGA AAAA                 TATGAAAATAATACT
       rbn   2  42  63 1140743 .. 1140761 -  -3.2  -2.52017   TTTAAATTTAAAATT             TATGGA ACTAATA TCCATA             TCCCATTTTGGATTT
   Cj1222c   4  64 172 1150970 .. 1150983 -  -5.3  -4.13654   CTGTTAAAGTAGAAA               GAGTA GCTT TACTC                AATGCAGTTTCTGTA
   Cj1226c   5 100 227 1154014 .. 1154040 - -11.1  -5.95449   AAACAAAATAAAAAA         CTTTATCACAA TTTTT TTGTGATAAAG         ACTTATTAATTTTTT
   Cj1237c   7  69  -4 1165538 .. 1165568 -  -4.2  -4.73388   AATTTTGATGAAAAA       TTTCATTTTTTCGA ATT TCAAAAAAACTAAA       ATTTTATATTTTTCA
   Cj1240c   7  74 273 1168153 .. 1168175 -  -6.4  -4.55383   AATTTACAAAAAGAA           TTGCTTTTAA ATT TTAAAGGCAA           GGGCGTTTATCTACC
   Cj1245c   3  56 -28 1172856 .. 1172868 -  -4.9  -3.53224   TAGGCCTTTGGCAAA                TACTT TCT AAGTA                AAGTTATAAGATCAT
   Cj1256c   3  63 208 1186275 .. 1186288 -  -2.5  -5.03945   GAATAATTATAAAAA               TTTAA GGAG TTAAA                AATGCCTTTTGTAAA
      dnaJ   6  72   1 1190481 .. 1190509 -  -3.3  -5.38951   AATTTATATAAAAAA       TTTTCCC-AAGC TAAAAC GCTTTAGGAAAA        TTAAGACTTAAACCA
      hydD   8  65 321 1193927 .. 1193939 -  -3.5  -4.83246   CGATAAAGAAAGAAA                TAAAA ACA TTTTA                TGTATAGTTGAAAGC
   Cj1285c   5  76 -47 1217473 .. 1217504 -  -8.2  -3.78902   TAAGCAAGATTTAAA      GCCTTACAAGCCTTT ACA AAACGCTT-TAAGGC      TGTTTTTTCTTTGGT
   Cj1305c   8  54 393 1233886 .. 1233899 -  -3.8  -3.95883   TATCATGGAAAAATA               CGCT AATTTA AGCG                CTTGTTCACTACCTA
   Cj1309c   5 100 -24 1238560 .. 1238605 - -15.7  -3.97753   AAATATCAAAAAAAT GCTTGAAACTGCAATGAAAGA CTAA TCTTTCCTTGCAAGTTCAAGC TGTTCTTTTAAAGAA
   Cj1314c   8  54 -17 1242912 .. 1242924 -  -4.1  -3.53444   CTATGTTTGCTTAAA                GCAAT CTC ACTGC                AAAGCCTTGCCTAGC
      flaB   9  77   4 1267341 .. 1267364 -  -9.7  -3.10134   AAAGCACTTTAAAAG          CTTAGATGC ATAAAA GCATCTAAG           AAATTATTGAAGAAG
   Cj1356c   9 100   6 1287866 .. 1287884 - -11.8   -3.8648   AAAAAATAAATAATA             CCTAGCTT AAA AAGCTAGG             AAAAATCAAAGGCTA
      fumC   3  85  10 1296215 .. 1296234 - -10.8  -3.22106   AAGAATTTAATTTAA            CTTGCCTT AAAA AAGGCAAG             TTTGATGTTCTAGGC
   Cj1374c   0 NONE
   Cj1377c   3  54  56 1314568 .. 1314593 -  -2.7   -4.2237   AAACTAATTGTAAAA         CTCATTTTAAA CTTT TTAAAAATGAA          ACTCATGGAAGTGTC
      fldA   6  75  13 1320818 .. 1320839 -  -7.4   -4.0865   TTTAAGAAAAGACAA           TCAAGAGT ATAAAA ACTCTTGA            TTTTAAGAATTATTA
   Cj1387c   7  66  44 1324415 .. 1324434 -    -3  -5.08824   TTTTTACTCAAAAAA            TCTAAAAA TAAT TTTTTAAA             GAAAATAAGCCTAAA
     hydA2   2  44 409 1332727 .. 1332740 -  -2.5  -3.45005   AAAAGTGAAGAAAAT               TTAAA TGAT TTTAA                TGCTCAAGAAAGAGC
   Cj1406c   2  49 356 1338994 .. 1339006 -  -3.5  -3.41979   GCAAGAAAGAATAGA                TTTAA TCG TTAAA                ATTTTAGATGAAAAA
   Cj1410c   3  82 284 1341808 .. 1341850 - -10.9  -2.62396   TAGGCTGTGATATCA TCGCCATTTCTAGAATAGAA AAAA TTC-ATTCTAGACATGGCAA AAATTTTTTGGATAA
   Cj1453c   3  77 351 1389877 .. 1389895 -  -5.4  -4.95957   GAAATCAACCAAAAA             TATTACCA TTA TGATAATA             CAAACGAAGTTTCAA
   Cj1471c   1  45 170 1404961 .. 1404977 -  -3.7  -2.79594   CACACAACAAAGCTA              GCTCTTT AAA AAAGAGT              ATAAAATTTTCATCC
      putP   8  74   9 1434040 .. 1434053 -  -6.7  -4.27584   ATTTTTAATCCAAAA               GCCTT AAAA AAGGC                TTTTATTCTCAAAAC
   Cj1521c   5  79 447 1455094 .. 1455122 - -10.3  -2.78547   TTAGTGGAGTAATTA        GCCCTAGTGGAGT TTC AATCCACTAGGGT        TTATTTTAGTCCCTT
   Cj1533c   2  53 236 1464356 .. 1464372 -  -2.3  -4.31943   TCCAGATAAAAAACA              CAAAATT AAA ATTTTTG              ATAGTCTGCAAGATA
   Cj1544c   8  68 344 1475335 .. 1475349 -  -7.2   -3.3579   AAACCTTTTTAAATA               CTACTT ATA AAGTAG               GTTTAAAAAGCGATA
   Cj1548c   4  62  22 1478030 .. 1478064 -    -6  -3.58731   AAAAGAGCTTTTAAA    CATCGCTAA-G-CAAA GGGGA TTTGACATTAGCGATG    TGGTTTTTGATAAGT
   Cj1563c   5  54 100 1491382 .. 1491392 -  -5.4  -2.96249   TGGGATTAATAATGA                 GCTT TTA AAGC                 TGCATTTAGATCTTT
      dapD   4  95  16 1532323 .. 1532343 - -11.3  -4.00914   AAATTAAAAGAAAGA            CATAAAGCT TAA AGCTTTATG            TAAAATAAATTTATA
   Cj1613c   3  67 170 1539675 .. 1539688 -  -6.7  -3.60412   GAAGCGGAGATAGAA               GCGAA CGCA TTCGC                ACTTACAATTTTCCA
   Cj1618c   0 NONE
      sdaA   3 100  -7 1551733 .. 1551762 -  -9.5   -5.4148   CAAAGAATGAAAAAA       TACACTAAAGTGT AAAA ACACTTTAGCATA        CTGTTTTTAAATTTG
   Cj1631c   3  57 105 1557407 .. 1557420 -  -5.3  -3.31232   TTTGTTAGATAAAAG               TGCTT TAGA AAGCA                TAAGAAAAGCTTCTT
       map  11 100 173 1575130 .. 1575166 - -13.5  -4.00914   AAACTAAAATAAATA    TTTAGATAATTTAACAA TTT TTATTAAATTATCTAAA    CCATATTTATGTTTT
   Cj1666c   6  63  -4 1588938 .. 1588948 -  -2.6  -4.92239   GTAAAAAGCTAAAAA                 TTTA CTT TAAA                 GCTTTTTATCCCCTA
   Cj1680c   6  60 -10 1602318 .. 1602342 -  -5.9   -3.3082   AACTGATTAAAGATA          TTTTAAACTAA AGC TTAGTTTAAGA          GCTTTAGGTGGAAAA
      leuD   9  54 256 1627050 .. 1627061 -    -3  -4.08948   GAATTTTACAAACAA                GTTA TTTT TAAC                 AAAAATTATGATGAT
      leuD   9  54 128 1627164 .. 1627189 -  -5.5  -3.04894   AATTTTTGCGAAAAT         TTTGCCTTG-GA AAA TCACAAGGCAAG         TTTAAGAGCAGATAC
      leuD   9  54  89 1627204 .. 1627228 -  -5.1  -3.00923   GTTTAAGAGCAGATA          CTCATAGTAAA AAT TTTCCTATGAA          TTCGCTTTTTAAAAA
    Cj1725   4  63  10 1635448 .. 1635462 +  -5.7  -3.73953   GTTTAAATCATCAAA               GCACA AAAGG TGTGC               TTTGATACACATCAT
    Cj1720   5  52 -20 1632857 .. 1632895 +  -5.5   -2.6296   GATGATGTTGAAAAA  TACTTTATCGGTGGAGGT TGAA ATC-CTACCGATAAAATA   CTTCATTAAAATTTA
    Cj1715   4  57 364 1627701 .. 1627718 +  -5.7   -2.9756   ATTTTCAAAACTCAC             CAAAATA GAGC TATTTTG              ATATTCTTTTTTATT
    Cj1687   5 100  -3 1610925 .. 1610946 + -10.3  -5.09762   AAAACCTAGAATAAA           TTAGCAAGA AAAA TCTTGCTAA            TTTTATTTATTACAA
    Cj1679   4  65 135 1602463 .. 1602477 +  -3.6  -4.77896   AATTTAATTCTGCAT               TTTTTG CTA CAAGAA               TTTTTCCATTGCTTG
    Cj1664   2  56 159 1588629 .. 1588651 +  -4.2  -3.65832   TTCACAAAAGATTGC           GGAGTTTG CAAAGAA CAAATTCC           TATTTTACAGAATTT
    Cj1650   6 100  18 1574988 .. 1575026 +   -12  -4.10657   ATAGTAATCGTTTGT   TCTCTTTAAGCAAATATA ATA TATTTTAGCTTAAAGAGA   TTTTCCAAACTCTAA
    Cj1633   5 100  65 1559702 .. 1559717 +    -9  -6.11229   AAATATTGCAATCAA              GCCCAT GAAA ATGGGC               TTTTTTTATTTTAAT
     tonB2   9  68  43 1557555 .. 1557565 +    -4  -5.08255   TACAATTTGTGCTTC                 TTGA TTT TCAA                 TTTTATTTTGAAAAT
    Cj1623   7  59 273 1552020 .. 1552030 +  -5.4  -3.55622   ATTGCCATTTCAGCA                 GCAT TAC ATGC                 TTTAAAAGCATTAGC
    Cj1623   7  59 281 1552028 .. 1552040 +  -6.3  -3.09635   TTCAGCAGCATTACA                TGCTT TAA AAGCA                TTAGCTCCTAAAACT
      hisI   2  41 460 1532794 .. 1532810 +  -2.1  -2.96963   ATTAAAATTCACATA              ACTTGCC CCT GGCATGA              TGGTTGTTCCTGCTG
    Cj1586   5  81   6 1517995 .. 1518007 +  -9.1  -3.79623   TGATAAATAATATAA                GCCCA TTT TGGGC                TTTAATCAAATTTTT
    Cj1564   4  67   4 1493995 .. 1494024 +    -8  -2.73508   AAGAGGTTTTAACCT       TAGATAACTAGC CAAAAA GCTAGTTATCTC        TAAATTTACTTATTG
    Cj1547   7  77 396 1478480 .. 1478493 +  -2.3  -5.85244   GAGCTTACACCCATA               GCCAA AGCA TCGGC                TTTTTTGTTTTCATT
    Cj1543   3  90 334 1476030 .. 1476052 +  -9.9  -4.05446   ATATAAAAGTTAATC           GCCAAAGGG TGAGC TCCTTTGGC           TTTATGATTAAACAC
    Cj1520   4  65 203 1455629 .. 1455641 +    -2  -5.20783   GTTTATTTGAATTTC                TTCA TTATT TGAA                TTTTTATATTTAAAT
    Cj1501   5  82  -6 1434040 .. 1434053 +  -6.7  -4.77165   ATTTTTAATCCAAAA               GCCTT AAAA AAGGC                TTTTATTCTCAAAAC
    Cj1468   0 NONE
      prfB   5  95  58 1393749 .. 1393763 + -11.4  -4.53142   AAAATTAGAAAGATA               GCGGGA TTT TCCCGC               TTGTTTTATTATCTT
    Cj1452   5  62 467 1390730 .. 1390743 +  -5.3   -3.9941   TTTTCTTTTAAAAAA               GATGA AATT TCATC                TTTACTTATAAAGAG
      acpS   4  93 -25 1342108 .. 1342128 + -10.5  -4.21737   ATGATAATGGTTTTG            CTATAGCCA TAG TGGCTGTAG            TTTGATTATTTTCCT
    Cj1405   5  90  -3 1339300 .. 1339331 +  -8.3  -4.63542   TAAAAAAGGTAGGGT      TTAAAAAGGCTAA AATTTA TTAGTCTTTTTAA       TTTTTAGAGATTATC
      feoB   5  48 261 1333413 .. 1333424 +    -3  -3.55815   AACTAAAATAAAGCT                TATC TCAA GATA                 TTTCCAAAAATCTTT
    Cj1381   2  75  11 1320818 .. 1320839 +  -7.4  -4.16921   TTTAAGAAAAGACAA           TCAAGAGT ATAAAA ACTCTTGA            TTTTAAGAATTATTA
      amaA   5  93   1 1296215 .. 1296234 + -10.8  -3.97088   AAGAATTTAATTTAA            CTTGCCTT AAAA AAGGCAAG             TTTGATGTTCTAGGC
       ppk   3  79   3 1293218 .. 1293244 +  -8.9  -3.64371   TAAGGAAAACTAAAA         GTTTTTAGGGT TTTAC ACCTTAAAAAC         TTTAAACTATGAATT
      ceuE   4  77 116 1287780 .. 1287802 +  -8.4  -3.54424   GAGACCCGTTAAGAT           CTGCACCCTT AGC AGGGGTGTGG           TTTCAGCCACTCACC
    Cj1337   5  61 275 1267612 .. 1267622 +  -6.8  -2.91264   TCAAGATTTGTTGTG                 GCTG TTT CAGC                 TATATCCATCACAGC
    Cj1313   4  82 216 1243158 .. 1243173 +  -3.2  -5.94597   CCACAGAAGTTAAAA              GAAGCT CTCC AGCTCC               TTTTTTTTCATATTC
     acpP4   6 100 -24 1238560 .. 1238605 + -13.5  -3.68435   AAATATCAAAAAAAT GCTTGAAACTGCAATGAAAGA CTAA TCTTTCCTTGCAAGTTCAAGC TGTTCTTTTAAAGAA
     acpP3   6 100  -5 1234273 .. 1234297 + -13.1  -4.44915   AATTTAGCAAAGCTT          GATTAAAACCT TTA AGGTTTTAATC          TTTTATCACTAATTC
    Cj1289   4  90  10 1222275 .. 1222306 + -11.9  -3.07344   AGATAAAAATTACAA      TTAAAATTTCCCT TATAAT AGGGAAATTTTAA       TGTCTTGCAAGATAA
      ktrA   4  90  11 1217471 .. 1217506 +  -5.6  -5.68438   ACTAAGCAAGATTTA    AAGCCTTACAAGCCTTT ACA AAACGCTT-TAAGGCTG    TTTTTTCTTTGGTAG
      recR   4  60 318 1194581 .. 1194591 +  -6.8  -2.70498   TACATCTCCTATACT                 CGCA CCT TGCG                 CTTCTATACAGTCTA
    Cj1255   2  43 272 1186771 .. 1186782 +    -3   -2.8459   TTTCATCATAAAATT                TCAT ATCT ATGA                 TGCTGTGTTTGTATC
    Cj1244   5  61 442 1173285 .. 1173299 +  -2.8  -4.82901   GGTAAAGTTAAAAAA               TACTCA TAA TGTGTA               TTTTTATGCCGACCC
    Cj1225   7  65   4 1154013 .. 1154041 +  -7.6  -3.02867   CAAACAAAATAAAAA        ACTTTATCACAA TTTTT TTGTGATAAAGA        CTTATTAATTTTTTA
     groEL   6  82  23 1151135 .. 1151151 + -10.9  -2.74514   TCTAACCTCTTATCA              GCAAGGA TTT TCCTTGC              TGATTACCAATTTAA
     groEL   6  82 359 1151471 .. 1151488 +  -8.5  -3.93597   GGAGCAAAAATATTT             GCTTGAT TTAA ATCAAGC              TTTAGTGTAATTTTT
    Cj1215   2 100  44 1145070 .. 1145088 +  -8.2  -5.67529   TGATTAAAGAATGTA             GAAGAGTT GCA AGCTCTTC             TTTTTCTTTTTCATT
    Cj1211   3  49 256 1141136 .. 1141162 +  -2.3  -3.85254   CCAAATAATTACAAA         GGGTAAAATTT CAAAA AAATTAAACCC         TATTTTATAATCATC
      metF   1  44  -2 1133148 .. 1133168 +  -2.7  -3.41114   GAAGAGCTTCATGCT            TAGAAAATA AAC TATTTTTTG            CTTTTATCTTAACTT
    Cj1194   7  78   9 1123824 .. 1123838 +  -4.4  -5.41359   AATTTAAGTAAAGCT               TATTTT TCT AAAATA               TTTTTTCCTTTAATT
    Cj1174   8 100  -3 1102146 .. 1102170 + -13.1  -3.29811   ATTTTTACTAAACTA          TTAAAACAGCA AAA TGCTGTTTTAA          TGTTCCATTTTGTTT
       ldh   4 100   1 1097698 .. 1097712 +  -8.6   -5.1166   AAAGATAAAATTTAA               GCCTTT TTA AAAGGC               TTTTTGATTTTAATA
      dnaX   1  58 -42 1091162 .. 1091188 +  -6.6  -2.62933   AGAAGATCTTAAAGA         GGCTCTTAAAGA TTG TTTTGGAGAGCC         TAGTATAGAAAATTA
    Cj1153   7 100  12 1085693 .. 1085714 +  -6.7  -5.60993   ATAATTTCTAAAAAA           GGCTTTTCTT TTT AAGAAA-GCC           TTTTTTTATCCAAAG
      waaF   3  57 150 1082017 .. 1082030 +  -5.3  -3.31322   ATATTAAGCTCTTTT               GCTTT TTTT AAAGC                TTCTAAAACATTAGG
     neuA1   6  70 -16 1079184 .. 1079200 +  -2.3  -5.60993   TAAAAAGAGTTAATA              ATATAAG CTT CTTATAA              TTTTTTTATAAAAAA
    Cj1113   1  52 183 1046663 .. 1046673 +  -5.4  -2.50699   ATCAAGCTTTTTAAA                 GCTA GGA TAGC                 GTATATTACTTACCA
    Cj1079   7  60 362 1012510 .. 1012530 +  -3.3  -4.60746   CAAGAAAAAGATCTT            TTCCATAAG CCT TTGATGGAA            TTTTAATCTTTTTAA
      rpsR   3  85  11 1006371 .. 1006391 +  -8.4  -4.37211   TATAATCTTTTAAAA            GCAAACTT GTAAA AAGTTTGC            TTTCTTATACATTTA
      murG   2  50 -29  974059 ..  974069 +  -2.6  -3.96705   CTAATCCAAAAAGCT                 TTAT TTG ATAA                 TTTGACTTTTATAAG
      murG   2  50   2  974090 ..  974101 +    -3  -3.76492   CTTTTATAAGATAAA                TATC CAAA GATA                 TTTACTAAAATTCCA
    Cj1033   8 100  -8  968502 ..  968528 +  -6.8  -5.52909   TATGAGAGAGAAAAA         TTAAATTAACCA AAA TGATTAATTTAA         TTTTTTTAAGTATTA
    Cj1011  13  73  -2  943480 ..  943497 +  -7.1  -4.15543   AAAAAACAAACAAAA             TAAGCAA AATT TTGCTTA              TTTTAAGAATATTTA
    Cj1004   3  54 216  934833 ..  934843 +    -4  -4.00868   AAAATCATCTTGCGA                 GTTA GTA TAAC                 TTTCATTGTAAATCA
      rpoD   8  66 398  933457 ..  933471 +  -4.2  -4.61527   AAATCAGGATGAATT               TCATGC GAA GCAAGA               TTTTTAAAAAGTTTT
    Cj0997   6 100  -3  928334 ..  928349 +    -9  -5.22006   ATATTGTATTTTAAA              GTAGCC CTAA GGCTAC               TTTTTATTCTGCTAA
    Cj0989   2  55 137  921531 ..  921545 +  -5.8  -2.64616   GCATCGTACTAGAAG               TTTTAC CTT GTAAAA               TAATATGCATAGAGC
    Cj0984   0 NONE
    Cj0980   1  45 -31  914267 ..  914291 +  -3.7  -2.92158   AAAAAATATCTAAGG          TTGTTTTTGAA GTT TTAAAAGACAA          TGCTTAATTCTTTAA
    Cj0977   2  50 394  912646 ..  912661 +  -3.4  -3.74238   CTACCATAAGTATCT              TTATTT TTAT AAATAA               TTTCAACTTGTTTGC
    Cj0946   2 100   1  887515 ..  887539 + -11.7  -4.44548   ATACAAAACAAATAA          GATTTATTGAT TTA ATCAATAAATC          TTTTAGTTAAATCTG
      lolA   2  55 -25  884010 ..  884042 +  -5.1  -3.25072   TTAAGGCAAAAATTC     CGCAAAATTA-TGA TATAGT TCGCTAATTTTGCG      TTGAATTCTCATCAA
    Cj0937   3  54  15  874097 ..  874110 +  -5.3  -3.05503   AGCTCAAATTATATG               GCTAA ATTT TTAGC                TAATTCTTTAACTTT
    Cj0930   8  75  -6  864758 ..  864781 +  -9.7  -2.75876   GCATTTTAAATTCAA          TGTTTAGGC AAAATA GCCTAAACA           ATATTTATAAATTTT
    Cj0915   6  74 399  852540 ..  852555 +  -4.8  -4.95618   GCTATTGAAATTTCT              TTTCTA ATTG TAGAAA               TTTCTTTTTCATCTT
    Cj0911  11  77  21  848424 ..  848447 +  -9.6  -3.01497   CTTAAGCAAAAAGAT          CGGTTGAGAG GTAT CTTTCAGCCG           TATCGTTTAGCATAG
      glnQ   6 100   1  842228 ..  842252 + -11.6  -4.25283   GTTTTAAATCATTAA          TTCATAAGCC ACTAA GGCTTATGAA          TTTTAATCCCAACAT
    Cj0898   4  91  -2  839907 ..  839941 + -10.3  -4.37886   CCTCAAGCTTTATTT     TAATTTAAATGGTAG AAAAA CTACCATTTAAACTA     TTTTGTCAAAGGTAG
      rpsO   6  60   8  820605 ..  820620 +  -3.9  -4.43272   ATAAATAATTTTTAA              GCCCT TTTTAC GGGGC               TTTTGCCTTTTAAAT
    Cj0878   8  80  41  815732 ..  815761 +  -9.5  -3.31946   TTTAAAAGAAGGTGA       TTGGATAAATAGT TTGC ACTCTTTATCCAA        ATTTTCTATCCCGTA
      dsbA   4 100   5  814321 ..  814350 + -13.9  -4.68456   ATATGAAATAATAAA       TTTTTAAGGCAAT AAAA ATTGCCTTAAAAA        TTATTTTTTGATCAT
    Cj0860   6  79 317  807264 ..  807276 +  -3.5  -5.79526   TCCTAAACATATACC                TAAAA TTT TTTTA                TTTTTTTTAAAATAT
      lepP   6  95  -2  803049 ..  803075 + -11.1  -3.90316   GAGGATAAATTAAGC         TAATGTTTGTG AAAAA CACAAACATTA         TATTTTTAAAAGCGT
       psd   1  57 136  795362 ..  795376 +  -5.7  -3.05596   TCATCTTCTTTAATA               GGAAC TCCGT GTTCC               TTGGCTAAAGAAATA
    Cj0842   4  84 425  790546 ..  790560 +  -5.8  -5.11937   ATTGTCATAATAAGG               CATTAT AAA ATAATG               TTTTTTAAAATTATT
       ogt   8  79 304  785486 ..  785505 +  -3.6  -5.79595   ATCAATCTTATTAAA            GTCAAATA TTAT TTTTTGAC             TTTTTTCTTTTAAAA
    Cj0830   2  83   7  777315 ..  777335 + -10.5  -3.04501   CCTTGCTAAGAAATA            CTCCACATT CAA GATGTGGAG            TATTGACAAATTGAT
      truA   4  55 -28  775124 ..  775138 +  -5.7  -2.51223   TAGCACCGCCAAATG               GGCTT TATTT AAGCC               GTATATGTTATTAAA
    Cj0807   4  55 204  760580 ..  760604 +  -2.2  -4.47485   CTTAAAGATCCATTT         TCTGCC-ATTT TTTT ACATGGGCAGA          TTTTATAAAATTTTT
    Cj0794   4  54 320  746095 ..  746105 +    -4  -4.00468   TTGCGTCCTTTATAG                 CTTT TAC AAAG                 TTTATAGCTTGTGCT
    Cj0761   7 100  23  712770 ..  712803 + -12.8  -3.28472   AGGTTTTAATTTGCC     TAAATAATTCTAGG CTTTAA CCTAGAATTATTTA      TAGTTTTTAATGAAA
    Cj0724   6  69 412  680221 ..  680235 +  -2.9   -5.4251   GGGATTAATTCTTTA               TGATA AATAA TATCA               TTTTTTATATATGAA
      dnaE   9  80  -4  675544 ..  675568 +  -9.5  -3.39483   TTTCTAATAAATATG          CTTAAGTAAGA TTG TTTTACTTAAG          ATTTTTAAATAAAAT
    Cj0691   2  43 412  649432 ..  649443 +    -3  -2.83831   ACATCTAGTTTTTTT                TCTA TAAT TAGA                 GGTTTTTGTATTTTA
      pbpC   7  74  19  613122 ..  613137 +  -4.8    -5.055   TTAGTTGTAAATTGA              GTTTTT CAAA AAAAAC               TTTTTTAGCAATTGG
    Cj0636   5  71 344  599011 ..  599037 +  -6.8  -3.98107   TTTTTGCTGTTCTTC         GATGAAATTTTG AGC TAAAATTTTATC         TTCTTCATTTTCGTA
    Cj0629   7  95  56  591359 ..  591392 + -11.3  -3.95535   CTACTTGTTAAAAAT     TTCATCCTGATAATT TTAA AATTATTAGGATGGA      TGTTTTTAAGGTTAT
    Cj0608   5  70 322  569265 ..  569281 +  -2.4  -5.61881   ATACTAATCCATTTT              TTTAAA TTGTT TTTAAA              TTTTTGTTTTTCAAA
    Cj0600   2  65 325  558791 ..  558805 +  -2.2  -5.22006   GTTAATAGAAAGATT               TTTAGA ATA TTTAAA               TTTTTCTTCTAATAC
    Cj0590   6  72 458  550993 ..  551009 +  -6.6  -4.31379   TTACCCTCTTCATTT              GTTGGT TTAAC ACCAAC              TTTTAATGCATTAAT
      lpxD   6  87   8  537996 ..  538035 + -11.7  -2.52681   AAGATTAGCATCGCA  TCGCCATAAGAGTAAAA GCGATA TTTTTCTTTTATGGCGA   GTTCATAAAGTTTTA
    Cj0556   0 NONE
    Cj0524  12  86 328  487671 ..  487698 +  -3.4  -6.12458   ATAAGAACATTTTGC        ATCGTTTTAGCG GCTT CGCTAGAAAGAA         TTTTTTCTTTTTTTA
      pbpA   8 100  -5  474629 ..  474658 + -13.9  -2.80411   GAAAGCGAGATTATA       TTTTGAAAGTAGA AAGA TCTACTTTCAAAA        TGATTAAGCTTTTTT
    Cj0500   1  44 227  465317 ..  465332 +  -3.4  -2.99449   TTAAATTTATATTTT              TTTAAA TCAT TTTAAA               TATAATTATCTCGCA
      thiC   4  50 326  420191 ..  420201 +    -4  -3.60818   TTATCTTCGCTAAAG                 TCAA ATT TTGA                 TTTAGCAGCTTTTAA
    Cj0447   7  81  -3  415109 ..  415139 + -10.6  -2.51207   AAAATTAAAGATTAT       TTAGGTTAAACCTT AAA AAGGTTCAACCTAG       GATTTTAATGATCTG
    Cj0431  10  63 340  393884 ..  393901 +  -2.8  -5.08255   TTTTTTATAAATCTT             GTTTTT TAATTT AAAAAC              TTTTCTTTTAAAAAT
    Cj0420   2  95   8  385775 ..  385797 + -11.4  -4.10363   AAAAATAATTTTTTA           GTCTAAGAGT CTT GCTCTTAGAC           TTTGTAAATTTTTAT
    Cj0390   5 100   4  357990 ..  358009 +  -9.4  -4.87893   AATAACAACTAAAAA            TGCTTAGA AATT TCTAAGCA             TTTTTAGTTAAGCTT
    Cj0377   3  52 331  345969 ..  345982 +  -5.3  -2.73203   AAAGCTGCAAAAATA               CCTAA AATT TTAGG                ATAATTTTTTGTTTT
    Cj0364   5  50 260  331362 ..  331373 +    -3  -3.75598   AGCAATTTCATAGAT                TCTT TTGT AAGA                 TTGTTCGCTTGCTTG
    Cj0364   5  50 396  331498 ..  331512 +  -2.8  -3.94846   AAAGCTTCATCTTTA               TTAAGC TTG GCTAAA               TTTACATTTTGGTAA
    Cj0352   4  55  22  322370 ..  322380 +  -5.4  -3.12962   TGATTGATTGCTAAT                 GCTA TGG TAGC                 TGGTTTTGCAATTTT
    Cj0340   5  78 447  311345 ..  311360 +  -2.5  -5.86465   AAGTCTAGATAATAT              CCTGT GTAAGA ACGGG               TTTTTTTGTGTTCTT
      flhB   4  56  39  304225 ..  304244 +  -5.8  -2.92712   TATTTTGTTAATAAG            CTCAAGAA CCGA TTTTTGAG             TACTTGTATCTGCTG
    Cj0327   1  50  -6  298880 ..  298892 +  -4.9  -2.80575   TGGAAAGCTAAGAGA                GAATT AAA AATTC                TCTCCTCCAAATTTT
      bioA   7  66 357  281066 ..  281080 +  -2.8  -5.10516   AAAATGATATCTAAG               GCTTTA TAA TCAAGC               TTTTCTTTGATTTTT
    Cj0299   6  72 188  274282 ..  274294 +  -6.3  -4.34947   TTTAGAAATTCCTCT                TCACT AAG AGTGA                TTTTAATAATATCTT
    Cj0295   5  52 473  271404 ..  271428 +  -5.1  -2.64218   ATGTATTTTTGATTT          GAGTAAAGTGA TAT TCATTTTAATC          CTTGTACTAAAAAAT
    Cj0280   2  46 359  259136 ..  259150 +  -2.8  -3.60234   CCAATACGATTTTGC               TCCTTA GCC TTAGGA               TTTAAAAGTCTATCA
    Cj0263   5  82   0  241897 ..  241914 +  -9.9  -3.33399   TTTGCTTGGGCAATA             GAAAGCC TTGC GGCTTTC              TTAAATTTAGTTCGC
      pyrC   6 100   1  237730 ..  237752 + -13.6  -3.78141   CAATTAAAACATTGA           TTTTCCACCT TAA AGGTGGAAAA           TTTAAGCTTTATTTA
    Cj0249   2  56 438  230748 ..  230763 +    -4  -4.04474   ATAAGCAAAATTCCA              CCTATT TGAA GATAGG               TTTGTATAGAAGTAT
      rplT   9 100  10  226764 ..  226801 +  -8.7   -5.1615   CTTTGATTTTTTAGT   ATAAGAATTTCAAGATT TTTG ATTCTTGAAATTCTTAA    TTTTTTCAGTATTGA
    Cj0238   2 100  -2  221891 ..  221911 + -11.3  -5.00616   GCAAAAGCTATAAAA            TAGCAAGAT TTT ATCTTGCTA            TTTTTTAAACCGGCA
    Cj0229   1  79 120  214208 ..  214223 +    -4  -5.72622   ATAGTATTTAAAGAT              GACTTT TTAA GAAGTC               TTTTTTCTTTGTAGA
      fliI   4  58 346  191899 ..  191909 +  -2.6  -4.69549   ACTTTACGCATAGGA                 TTAA GTT TTAA                 TTTTACTTTTAAATT
    Cj0183   2 100  -2  180655 ..  180672 +  -8.5  -4.97405   AATAAAGATGAAGAA             TAAGCCT CTTT AGGCTTA              TTTCTTTTTGTAAAT
    Cj0170   4  82 469  167791 ..  167810 + -10.8  -2.80994   TTATATAGGACAAAA            GTAAGTGC TCTA GCACTTAC             TCTCCTAAGCTTGGA
      miaA   8  65   4  165035 ..  165045 +    -4  -4.78107   ATCGAAAAATAAATG                 TTCT ATT AGAA                 TTTTTACTCCTAGTA
    Cj0145   2  82  12  150612 ..  150626 +  -8.6  -3.92602   CTAAATAAAAATAAA               GTTGCT TTT AGCAAC               TTTATAAAATCTTAA
    Cj0140   2  52 153  144117 ..  144127 +  -2.6  -4.09685   TGATAAAGCCAAGTC                 TTTT AGT AAAA                 TTTTCAGCAATAAAG
    Cj0122   4  74 308  125786 ..  125798 +  -6.3  -4.44461   CCTATCATGAGTCCA                TCACA TTT TGTGA                TTTTATAAACTTCTT
      cydB   4  81 170   94273 ..   94288 +    -9   -3.7574   CAAAATATTGCAATT              TGCCCA TTTT TGGGCA               TCTTTTAATCATAAA
    Cj0069  10 100  14   83064 ..   83091 + -10.8  -4.65219   AGTCTTTAAGCTTAA        TGTCCATTTTAT TATT GTAAAATGGACA         TTCTTTTTCTATTGT
    Cj0058   4  54 371   73814 ..   73827 +  -4.5  -3.60971   TCAGTGCTTGTATTT               CCTGT TTCA GCAGG                TTTCCCGCTTAGGAT
      flgE   8 100  -4   63864 ..   63883 +    -8  -5.14894   CCATTAATATGAAAA            GATAATTC TTAG GAATTATC             TTTTTCTAATTTTTT
    Cj0036   8 100  -3   55316 ..   55342 + -15.4  -2.86271   AGCAAAAGATGAGGA         TTAATTTTGGGC TAA GCCCAAAATTAA         TCATTCTCCTGGGAA
    Cj0033   8  71 -10   51927 ..   51958 +  -5.9  -4.48072   GAAAAAATTCCATAG      TGCCAAGCTAAGC CTTAAA GCTTAGCTTGAAA       TTTTATCATCAGTCT
      nrdA   3  84  10   32105 ..   32123 +  -8.9  -4.11484   CAATAAATACTAAAA             CCCAATG AAAAG CATTGGG             TTTTAAAAGATTAAG
    Cj0016   9  74 173   22006 ..   22016 +  -5.4   -4.7497   GATCAATTACGGCAA                 TCAC ATT GTGA                 TTTTTGCTAAGTGCA
      ilvD   4 100  -5   19234 ..   19256 + -13.6  -4.03815   GCGGTTTTAGATATG           GAATGAAAGG CTT CCTTTCATTC           TTCTATTTCTTTGGT
      gltD   3  66  68   15911 ..   15927 +  -2.9  -5.20328   ATAAATTCTTTATGA              GCTTTTG TGC CATAGGC              TTTGTTTTTTTCAAA
      gyrB   8 100   8    4896 ..    4922 +   -14  -3.69938   ATGTGTAAAAATTTA         TCATTGAAGAAA TCA TTTCTTCAATGA         GTTTTGTTTTGTAAG

SUMMARY

262 putative operon ends contain 1251 possible terminators.
Percent operon ends hit by terminators of confidence >= x:
	x	#>=x	hits>=x	%hits>=x
	100	58	47	47	18 %
	99	58	47	47	18
	98	58	47	47	18
	97	58	47	47	18
	96	58	47	47	18
	95	68	53	52	20
	94	68	53	52	20
	93	74	57	56	21
	92	74	57	56	21
	91	78	59	58	22
	90	88	68	66	25
	89	89	68	66	25
	88	90	68	66	25
	87	94	70	68	26
	86	99	73	71	27
	85	104	75	73	28
	84	108	79	77	29
	83	113	82	80	31
	82	124	93	88	34
	81	129	97	92	35
	80	132	100	94	36
	79	140	108	102	39
	78	150	115	107	41
	77	161	123	113	43
	76	164	125	114	44
	75	169	129	118	45
	74	182	137	125	48
	73	187	140	128	49
	72	197	148	134	51
	71	205	153	136	52
	70	213	157	138	53
	69	223	166	142	54
	68	244	185	146	56
	67	256	193	150	57
	66	276	207	156	60
	65	293	219	164	63
	64	301	224	165	63
	63	314	237	169	65
	62	348	260	175	67
	61	360	270	180	69
	60	386	287	186	71
	59	402	296	187	71
	58	441	326	193	74
	57	452	333	197	75
	56	490	361	204	78
	55	512	379	210	80
	54	569	421	221	84
	53	590	438	223	85
	52	644	483	230	88
	51	661	497	231	88
	50	717	546	238	91
	49	754	573	243	93
	48	804	610	245	94
	47	844	637	246	94
	46	878	661	248	95
	45	927	692	250	95
	44	995	748	253	97
	43	1054	788	255	97
	42	1112	833	256	98
	41	1157	871	257	98
	40	1207	911	257	98
	39	1240	938	257	98
	38	1251	947	257	98
	37	1251	947	257	98
	36	1251	947	257	98
	35	1251	947	257	98
	34	1251	947	257	98
	33	1251	947	257	98
	32	1251	947	257	98
	31	1251	947	257	98
	30	1251	947	257	98
	29	1251	947	257	98
	28	1251	947	257	98
	27	1251	947	257	98
	26	1251	947	257	98
	25	1251	947	257	98
	24	1251	947	257	98
	23	1251	947	257	98
	22	1251	947	257	98
	21	1251	947	257	98
	20	1251	947	257	98
	19	1251	947	257	98
	18	1251	947	257	98
	17	1251	947	257	98
	16	1251	947	257	98
	15	1251	947	257	98
	14	1251	947	257	98
	13	1251	947	257	98
	12	1251	947	257	98
	11	1251	947	257	98
	10	1251	947	257	98
	9	1251	947	257	98
	8	1251	947	257	98
	7	1251	947	257	98
	6	1251	947	257	98
	5	1251	947	257	98
	4	1251	947	257	98
	3	1251	947	257	98
	2	1251	947	257	98
	1	1251	947	257	98
	0	1251	947	257	98
