# Supplementary material for: Rapid, accurate, computational discovery of Rho-independent transcription terminators illuminates their relationship to DNA uptake
Source: Genome Biol. 2007 Feb 21;8(2):R22. doi: 10.1186/gb-2007-8-2-r22 (PMC1852404; doi:10.1186/gb-2007-8-2-r22)
Supplement: Additional data file 2 — As described in the text, the entire robust tail-to-tail region is searched; if the region is less than 500 nt, then the 500 nt downstream of the stop codon is searched (stopping if a gene start is encountered). In the case of ties, all terminators with the high score are output. [file gb-2007-8-2-r22-S2.zip › Candidatus_Blochmannia_floridanus.ttperf]

      thdF   5  54 426   10091 ..   10111 -  -3.4  -4.17608   TTGAGTTAAAAAATA            TTAAATTG GGTAA CAATTCAA            AAGTTGGTCATCTGA
   unknown   0 NONE
      sodA   5  71  37   23712 ..   23729 -  -7.1  -3.90112   TTCTGTGCAATTAAA             CATATGA ATAC TCATATG              TTTAATTGCACAGAA
      yjgF  10 100 114   36425 ..   36464 - -22.6  -3.11339   ATTATTGAATACATA  TTCACTGAATACTCAGTA TTAA TACTGAGTATTCAGTGAA   TATGTATTTTGTATG
      yidZ   2  43 319   45357 ..   45373 -  -2.4  -3.57792   TTATCTATTTCTAAA              TTAATA TGTTG TATTAA              GTATTTTGATGTACT
      yhbG   6  68 166   48927 ..   48937 -  -2.6  -5.66229   ATTAACAATAAAAAA                 TATT ACT AATA                 AAATTGTAAAAATTA
      degQ   4 100  63   52680 ..   52735 - -17.6  -3.98913   CCCATATTCAAAGAA TTACAGACAAATAATTATAT-TACTAA TTA TTAGTGTATATAATTATTTGTCTGTAA TTCTTTGAATATGGT
      yraP   4  47 386   55959 ..   55979 -  -4.1  -3.12847   AACCGTTAGAGGTAA            CTAATGTAT TAA ATATATTAG            ATGCATATATTACTG
      rpoD   6  52 251   59431 ..   59446 -  -4.8  -3.28712   TTTTGTTTGGGACAA              TCAAAA TATC TTTTGA               ATTTTATATATATTA
      metC   5  73  24   71975 ..   71998 -  -8.4  -3.24747   TGGTTATATGACTAA          TAATATCATT AAAT AATGATATTA           TTGATTTATATAAAA
      yjeP   2  55 446   76726 ..   76736 -  -2.6  -4.64657   TTAAATCTGGAAAAA                 TTTT AGA AAAA                 ACACTGAAGCCTGGA
       ppa   5  58 475   99992 ..  100008 -  -3.8  -4.61873   GTTGATAAATTAAAA              TTAGAA TTTTT TTCTAA              TTCAGCATTTTTATC
      rpsT   5 100  54  130664 ..  130699 - -16.6  -4.33248   TAACTCGATAACAAA    TTAACAACATAGAAAA TTAA TTTTCTATGTTGTTAA     TTTGTTATCGAGTTA
      apaH   9  55 -19  142629 ..  142641 -  -4.1  -3.97406   TGAAAAGTTTATAAA                CACGA TTG TCGTA                TAAATTTTTTATCTT
      lpdA   2  63 403  176182 ..  176197 -  -4.8  -4.33653   TAGTTAAAAATGAAA              TAGTAT TAAT ATACTA               ATTAAAATAAATTAT
      pheA   1  47 158  210981 ..  210998 -  -2.1  -4.02856   AGAAGAATTTATAAA             TCAATTT AAAA AAATTAA              ATGTTGGTTAGATAG
       fmt   4  65 265  235029 ..  235041 -  -6.3  -3.95475   GAGCTAAAATAAATA                CGATT GCT AATCG                GCGTTTAATTTTTGC
      gloB   0 NONE
      ahpC   5 100 -27  242015 ..  242060 - -29.5  -3.11291   TTTATAATGGGAATA CTTGACTAACCACTTGTCTCA TAAT TGAGACAAGTGGTTAGTCAAG TATTCTTCTACACTA
       dxs   3  45 368  251248 ..  251258 -  -2.6  -3.72576   TTTTGTCTTATCAAA                 TATA TTT TATA                 TTTTTAATATTTAGT
      yggX   3  39  81  264843 ..  264856 -  -2.5  -3.06915   ATTTATTTTATTTAA               TTAAA GTAG TTTAA                TGTTATATTTGTATG
      ygfA   0 NONE
      recD   0 NONE
      proS   3  43  69  317498 ..  317519 -  -3.2  -2.94218   ATTTTCGATTAGAGA           TTATTAAT GAAATG ATTAATAA            TAATGTATTTTTAAA
      ybbF   2  42 321  334968 ..  334982 -  -2.8  -3.20583   TAATAGAATTTAATA               TTTCAG ATT CTGCAA               TTATTAACCGAATAG
      ybhE   5  53   4  377570 ..  377584 -  -4.4  -3.75153   TGCTGTTAATTCAAA               TTAATA ATA TATTAA               GTGTTAGTGAATCGT
      ychF   5  57 257  380138 ..  380154 -  -5.9  -3.14344   TATTTGTTGGATTAA              CTGCATA TGA TATGCAA              AAAATAAAATCTATT
       lpp   8 100  23  401742 ..  401799 - -39.1  -4.09187   ATAAAATAAATAGAA TCTAACACAATACTCCCGCCACTCAAT ATTT ATTGAGTGGCGGGAGTATTGTGTTAGA TTCTAAAAATAAATA
       rnt   5  83 -38  403718 ..  403743 - -10.5  -3.42699   ATTTATTTATGATAA         CCTTCGTTGTT TGTA ATCAACGAAGG          TTTCCATGGCCATCC
       nth   7 100   1  407685 ..  407728 -   -23  -3.70553   CAATGGAACATATAA GTATTGATAATGGATTGTTT ATAT AAACAATCCATTATCAATAC TTATATGTTCCATTT
      oprC   6  69  -7  428895 ..  428949 -  -7.8  -3.12373   TAAATATTTGAAAAT TATTTTAAAAACATAATATATA TGAATCATAAG TATATATTATGTTTTTAAAATG CCACTTCCACATTCA
      lolE   5  77 272  436137 ..  436157 -  -7.7  -4.22231   AATGAAAAAATACAA            CATTCATAA TTC TTATGAACG            TACGAAAGATTTTAT
      pgsA   9  63 182  455677 ..  455689 -  -4.9  -4.44974   TGAAACTTTATAAAA                TTATC ATA GATAA                AAAATAAACATCAAC
      ycbL   8 100  20  461827 ..  461868 - -26.3  -4.72846   TTATACATTTAAAAA GAACCGCCAAATATGCTTT ATCT AAAGCATATTTGGCGGTTC  TTTTTAAATGTCAAA
      tonB  10  55 460  472364 ..  472377 -  -3.9  -3.99315   ATGATATCTAAACAA               CAATA TTTA TATTG                CGCTCTAACCACAAC
      yeaZ   8  74 324  483959 ..  483977 -  -7.6  -4.15788   AATGGTTTTAACAAA             TTTTTTTC TGA GAAAAAAA             ACATCAACTACAGCA
      cspC   5  57 339  491200 ..  491210 -  -2.6  -4.72497   TATCGATCAAGAAAA                 TAAT ATT ATTA                 CTACGACTGTTCAAA
       gnd  10 100   7  517059 ..  517095 - -16.9  -2.80537   CACTCTAAAATTAAT    TCTACAAATGTGCTATT TTT ATTAGCACATTTGTAGA    TATAATTTATTTAGA
      nuoN   4  75 337  532091 ..  532105 -  -3.6  -5.72616   ATTGATACAAAAAAA               CCTTAT CAT ATAAAG               TATCTTCATGATAAA
      mntH   6  63 250  556888 ..  556902 -  -6.4  -3.91364   AAACGGATATAACAA               GCCTCT CCT AAAGGC               TAATTACAGGTTCGA
      cysA   9  61 184  567492 ..  567503 -  -4.4  -4.63527   CTATTAGCTCAAAAA                GCAT TAAA ATGC                 TCTACCACAGAAGAG
      dapA   7  66 205  576756 ..  576776 -  -7.1  -3.22756   TAAGAATTAGTAACA            TAATTTAAA TAT TTTAAATTA            TCACTTCTATTTACT
      yfjG  11  76 202  609385 ..  609403 -  -5.4  -5.21709   TCCTACATTAAAAAA             TATATTTG GAT CAAATACA             TGGTATTACGTATAC
      rpoC  10  69 239  619980 ..  619990 -  -5.4  -4.53163   CCAGATAGCATAAAA                 GAAG CTG CTTC                 CATGGGTATTAGTTG
       rho   3  40 255  653165 ..  653175 -  -2.6  -3.03035   CATAAATACAACAAT                 TTTT TCT AAAA                 TAATCTTTATATCTA
      pfkA   5  72 400  669692 ..  669714 -  -7.9  -3.48276   TCCGGGTCTACACAA           TCAATTTGT ATACA ACAAATTGA           TTCAATTATCAAATT
      rpmG   1 100   5  679466 ..  679522 - -28.9  -5.02074   CTATTTGGTAAAAAA TTCTTGAATATTATTTCATTGATTTAA TTT TTAAATCAATGAAATAATATTCAAGAA TTTTTTACTTTTTTT
      polA   5  62 376  685251 ..  685261 -  -5.4  -3.97042   GTATTATTAATGAAA                 TCCA TCC TGGA                 AATCCTGTAAATAAA
      yhhF   5  60 386  702159 ..  702188 +  -5.9  -3.43109   TAGAATTACTTGGAT       TATTACCTTTAAA TACT TTAAAAGGTAGTA        TGTTTAGATCGTATA
      glnA   7  56  23  685524 ..  685538 +  -2.2  -4.74215   TACGTATAAATATAT               TATATA AGT TATGTA               TTTTATTAATAATAT
      kdtA   7 100  -6  679466 ..  679522 + -28.9  -5.62552   CTATTTGGTAAAAAA TTCTTGAATATTATTTCATTGATTTAA TTT TTAAATCAATGAAATAATATTCAAGAA TTTTTTACTTTTTTT
      tpiA   2  72 362  670410 ..  670431 +  -3.1  -5.72207   CATTACAAATACGCT           CA-GTTATAG CAA CTATAGCATG           TTTTTTTCCTTTAGA
      hemD   2  45 161  652772 ..  652786 +  -2.7  -3.70443   AGCCACGCTACCAAA               CTGCG CCACT CGCCG               ATTTTTTAATCATAC
      yhgN   4  51  75  646247 ..  646257 +  -4.6  -3.14745   CAATATCTGAATATT                 CCTG ATT CGGG                 TGTATCTTATGCAAA
      purH   3  56 137  620248 ..  620264 +  -5.9  -2.82786   GTTGCATTTAATAAC              TCAGTTA AAT TAGCTGA              TGCTTCATCTGCTGT
      suhB   5  45 323  599600 ..  599612 +  -3.5  -3.36073   TTTGGTATACAATTT                TTATT AAC AATAA                TATTTGCACGCTCTA
       mqo   4  51 262  590756 ..  590766 +    -4  -3.72695   TGCACAAATTTTAAT                 TTTG GAG CAAA                 TTTAGTACCACGAAT
       mqo   4  51 452  590946 ..  590959 +  -3.9  -3.74928   TTTTAACAAAATTCA               GAAAA CTTA TTTTC                TTATTCAATTCCTCT
       bcp   5  63   8  578827 ..  578847 +  -7.1  -2.88544   TAATATAACTCTTAT            TTTTTATAT ATT ATATAAAAA            TATATAAACATAAAA
       bcp   5  63 215  579034 ..  579050 +  -6.7  -3.21593   TTCCGGAGCAGCTAC              TAAAGAT AAA ATCTTTA              TATTATGACACCCTG
      ptsI   0 NONE
      nupC   1  39  85  559962 ..  559972 +  -2.6  -2.97513   TGTTTATTATCAACT                 TTTT ATT AAAA                 TATACTTATAAATAT
      rplY   1  39 151  522079 ..  522093 +  -2.8  -2.80492   TCAGAAGTAAATCCA               GGTAAA GTA TTCACC               TCATTAATAATAATA
      yceL   8  57 445  505445 ..  505473 +  -6.3   -3.0281   TAAACTCATTCATAA        TATGATATATATA AAA TATATATATAATA        TATATCCTTAATATC
      pykA   4  52  49  496130 ..  496143 +  -5.3  -2.58714   AACAAGGATATAAAT               TCGTA TTTA TACGA                TGAATTAATCTAACC
      manZ   3 100 -24  491353 ..  491411 + -20.1   -2.7644   AATTGGTATATTTGG -ACATTGGTTTGGATTGTTGAGCTGATT ATAT AATCAGCTCAACAATCCAAACCAATAAA ATTTCCACATTAAAT
      aspC   2 100   4  461827 ..  461868 + -26.3  -4.70659   TTATACATTTAAAAA GAACCGCCAAATATGCTTT ATCT AAAGCATATTTGGCGGTTC  TTTTTAAATGTCAAA
      purB   4  66 249  436575 ..  436589 +  -7.2  -3.33151   AATCAATAAAATAAA               TTTCTC TAG GAGAAA               TATTAATTTCAAAAA
      eaeH   5 100  72  412058 ..  412079 + -11.7  -4.88407   AATAAATCAACAAAA           CCATTGTGA TTAA TCACAATGG            TTTTGTTGATTTATT
      tyrS   7 100   1  407685 ..  407728 +   -23  -3.71156   CAATGGAACATATAA GTATTGATAATGGATTGTTT ATAT AAACAATCCATTATCAATAC TTATATGTTCCATTT
      ybhL   6  61 151  380449 ..  380459 +    -4  -4.63527   TTATATCTCCTTCTT                 CTAT TAA ATAG                 TTTTTACCCTCGTAA
      ubiF   8  66 155  353866 ..  353882 +  -7.9  -2.53911   TCGAACCTGGGAGTG              GCGGGAT CAA AACCCGC              TGCCTTACCGCTTGG
      ytfF   1  47  13  339910 ..  339924 +  -4.4  -3.06098   TAATGTTTTGTTTTT               TTATAA TTG TTATAA               TGGTTATTATTCTAT
      mesJ   5  57  78  317544 ..  317559 +  -2.6  -4.79826   TTTAAAATTTTGTTA              TGGAAT ATGA ATTCTA               TTTTTAATGGTATGT
      recC   3  57 474  288914 ..  288930 +  -4.5  -3.84246   ATAATTTCCAGAATG              GTTTAAT GTG ATTAGAC              TTTGATCATTCAGAA
      rpiA   0 NONE
      clpX   7  63 -38  264781 ..  264795 +  -7.2  -2.63539   AATTCTGATGTAGTC               TTTGGA AAA TCCAAA               CCTTTATTATTTTAT
      thiI   2 100 121  255856 ..  255890 + -20.4  -4.04579   TTGATAAATACTAAA     TTACAGCAACCATATT ATT AATATGGTTGCTGTAA     TTTAGTATTTATCAA
      aroE   4  47 296  238864 ..  238877 +  -3.1  -3.87538   TTATTGCGTAATGCT               TGGAG AATT TTCCA                TTCTTCTCCTGGTTT
      rplQ   2  56  38  235269 ..  235284 +  -3.4  -4.42619   TTGATTGAATATTTG              TATATA TATG TATATA               TTTTATAAAATGTTA
      tyrA   9  51 256  211339 ..  211355 +  -2.4  -4.43859   TGAACAGCATAATCT              TAAAAA ATTAA TTTTTA              TTTTATAAAATTGTA
      tyrA   9  51 268  211351 ..  211365 +  -4.4  -3.60884   TCTTAAAAAATTAAT               TTTTAT TTT ATAAAA               TTGTAATATTTTAAG
      folK  11  69  38  176027 ..  176045 +  -6.2    -4.431   CTATCATTGTATAGT             TAAATTAT TAT ATAATTTA             TTTTATAAATAGATG
      folA   4  57 328  142894 ..  142915 +  -3.1  -4.77908   TATAACGCATTTTGG           TAAAGTAGT CGAC ATTACTTTG            TATTTTTTTTATTTT
      ytfN   6  53 103  100499 ..  100526 +  -2.8  -4.45771   TAGAGTTTATGTTTG        TTTTTAGCTCGT TTGA AGGAGTTAAGAA         TTTCTATTTTAGAGT
       efp   2  43 436   77577 ..   77587 +  -2.6  -3.54919   TAAATTGTTTTGTAA                 TAAA TTC TTTA                 TTTGGAACAATGATT
      plsC   6  76  59   71975 ..   71998 +  -8.4  -3.65294   TGGTTATATGACTAA          TAATATCATT AAAT AATGATATTA           TTGATTTATATAAAA
      yqjA   9  54 -35   59431 ..   59446 +  -4.8   -3.3979   TTTTGTTTGGGACAA              TCAAAA TATC TTTTGA               ATTTTATATATATTA
      murA   6 100 -13   52680 ..   52735 + -19.8  -3.99315   CCCATATTCAAAGAA TTACAGACAAATAATTATAT-TACTAA TTA TTAGTGTATATAATTATTTGTCTGTAA TTCTTTGAATATGGT
   unknown   4  64 -32   48761 ..   48772 +  -4.4  -4.85822   TTGTTTGGAAAAAAT                CAAG GAGT CTTG                 TTTTCTGTTTGTCGT
      gltP   8 100  27   36419 ..   36470 + -29.4  -4.59027   ATTTTTATTATTGAA TACATATTCACTGAATACTCAGTA TTAA TACTGAGTATTCAGTGAATATGTA TTTTGTATGGTGATT
      glmU  10  69 353   10760 ..   10779 +    -8  -3.00767   ATAAAATTTCCTTGA            TTTTCTTC TACT GAAGAAAA             ATTTGAATTTTTATG

SUMMARY

89 putative operon ends contain 435 possible terminators.
Percent operon ends hit by terminators of confidence >= x:
	x	#>=x	hits>=x	%hits>=x
	100	29	17	17	19 %
	99	29	17	17	19
	98	29	17	17	19
	97	29	17	17	19
	96	29	17	17	19
	95	31	17	17	19
	94	31	17	17	19
	93	31	17	17	19
	92	31	17	17	19
	91	31	17	17	19
	90	31	17	17	19
	89	31	17	17	19
	88	31	17	17	19
	87	31	17	17	19
	86	31	17	17	19
	85	32	18	17	19
	84	32	18	17	19
	83	33	19	18	20
	82	33	19	18	20
	81	33	19	18	20
	80	33	19	18	20
	79	33	19	18	20
	78	33	19	18	20
	77	34	20	19	21
	76	37	23	21	24
	75	38	24	22	25
	74	39	25	23	26
	73	40	26	24	27
	72	44	29	26	29
	71	45	30	27	30
	70	45	30	27	30
	69	50	35	31	35
	68	52	37	32	36
	67	53	37	32	36
	66	58	42	35	39
	65	61	44	36	40
	64	63	45	37	42
	63	70	52	42	47
	62	75	54	43	48
	61	77	56	45	51
	60	83	60	46	52
	59	84	60	46	52
	58	87	62	47	53
	57	101	73	53	60
	56	107	78	56	63
	55	122	91	59	66
	54	135	98	61	69
	53	142	104	63	71
	52	150	110	65	73
	51	163	119	68	76
	50	169	123	68	76
	49	179	131	68	76
	48	188	138	68	76
	47	220	165	72	81
	46	220	165	72	81
	45	244	186	75	84
	44	255	196	75	84
	43	285	219	78	88
	42	316	244	79	89
	41	316	244	79	89
	40	355	273	80	90
	39	382	291	83	93
	38	419	319	83	93
	37	435	331	83	93
	36	435	331	83	93
	35	435	331	83	93
	34	435	331	83	93
	33	435	331	83	93
	32	435	331	83	93
	31	435	331	83	93
	30	435	331	83	93
	29	435	331	83	93
	28	435	331	83	93
	27	435	331	83	93
	26	435	331	83	93
	25	435	331	83	93
	24	435	331	83	93
	23	435	331	83	93
	22	435	331	83	93
	21	435	331	83	93
	20	435	331	83	93
	19	435	331	83	93
	18	435	331	83	93
	17	435	331	83	93
	16	435	331	83	93
	15	435	331	83	93
	14	435	331	83	93
	13	435	331	83	93
	12	435	331	83	93
	11	435	331	83	93
	10	435	331	83	93
	9	435	331	83	93
	8	435	331	83	93
	7	435	331	83	93
	6	435	331	83	93
	5	435	331	83	93
	4	435	331	83	93
	3	435	331	83	93
	2	435	331	83	93
	1	435	331	83	93
	0	435	331	83	93
