# Supplementary material for: Rapid, accurate, computational discovery of Rho-independent transcription terminators illuminates their relationship to DNA uptake
Source: Genome Biol. 2007 Feb 21;8(2):R22. doi: 10.1186/gb-2007-8-2-r22 (PMC1852404; doi:10.1186/gb-2007-8-2-r22)
Supplement: Additional data file 2 — As described in the text, the entire robust tail-to-tail region is searched; if the region is less than 500 nt, then the 500 nt downstream of the stop codon is searched (stopping if a gene start is encountered). In the case of ties, all terminators with the high score are output. [file gb-2007-8-2-r22-S2.zip › Candidatus_Blochmannia_pennsylvanicus_BPEN.ttperf]

      trmE   6  90 219   10673 ..   10694 -  -7.5  -5.18357   GAAGCGATTAAAAAA           CAAAAAATA AAAT TATTTTTTG            TTTAAGAATTATTCG
  BPEN_018   5  56 466   19287 ..   19299 -  -3.4  -4.32067   GATTGGACAAAATAA                TGGA AATTA TCCA                CCTTATAATGTTGAA
      sodA   7  56  -8   24345 ..   24362 -  -4.9  -3.37522   ACTTTAGTTAATTAA             CAAGCAT TTTT ATACTTG              ATTAAATTGTGCGTA
      yjgF  11  79 226   38763 ..   38783 -  -9.9  -2.82516   TTTGGTATTATCAGA            TCTTTCTTT TTG AAAGAAAGA            ATGTATGCAATAATG
      yidZ   3  49 133   48074 ..   48084 -  -2.6  -4.07647   ATATTTTAAATCAAA                 TATT TGG AATA                 TTAAGTGCTATACAC
      yhbG   9  91 369   52123 ..   52137 -  -5.8  -5.76949   TATTTGTAAAAAAAA               TAACTA TTC TAGTTA               AAGTAGTGCTAATTT
      degQ   4  59  68   58741 ..   58758 -  -5.7  -3.55622   TTTAATGTGTTGAAA             TATCAAT TTCA ATTGATA              TGGCTTCATGAAGTA
      yraP   6  58 402   63293 ..   63307 -  -2.2  -4.76193   AAGCACAATATAAAA               TTCAAA AGA TTTAAA               GCTTATCGGTAAGAG
      yraP   6  58 -41   63728 ..   63750 -    -2  -4.84274   GAAGTATAGGAAAAA           GCAGTAAATA CAT TTTTTACTCC           GTCTATTGCATGTGC
      rpoD   5  77 206   67721 ..   67741 -  -5.6   -4.9448   ATTCATTAAATAAAA            TATTATGT TACAT ACATAATA            TAATATTTTTTATTA
       cca   6  55 101   75508 ..   75522 -  -4.4  -3.64822   ATTTTTGTATGTAAA               TTTAAT ACC ATTAAA               AGTGCCACTATATGT
      metC   2  47  33   81429 ..   81442 -  -3.9  -3.14344   TACTTTTGCGATTAA               TGTAT AAAG ATACA                AATATTTTTGAACGT
      yjeP   5  73 289   87785 ..   87799 -  -6.4  -4.19974   AAAATTTTGAAGAAA               TCGCAG TTG CTGCAA               AAATAATAGGAACGA
       ppa   5  64 158  112490 ..  112508 -  -6.8  -3.36878   TTGATTTATTGACAA             CAATAACA GTA CGTTATTG             CTTGTGTTCGAAACT
      rpsT   4  50 205  144402 ..  144412 -  -3.2  -3.88291   GAGTAGTGGTAGAAA                 CTCC AGT GAAG                 TTAAATGATATACAA
      apaH   2  66 121  156841 ..  156853 -  -4.9  -4.49316   ATGATTAATAATAAA                CATTA TGT TAATG                AAACCAATCTTGCAT
      coaE   6  76 452  189337 ..  189353 -  -4.5   -5.4833   TTATTCAATAAAAAA              GAATCTA TTT TAAATTC              AACTAATAAATATAA
      lpdA   1  46 303  193668 ..  193678 -    -4  -2.91681   TTTTAACTTCACACA                 TCAA CAC TTGA                 CGACATTCTTTAAAT
      pheA   3  42  71  231997 ..  232008 -    -3  -2.90309   GTTGAAATAATACTA                TATG ATCA CATA                 TTTATTATTTTCTGT
      coaA   2  45 111  240265 ..  240277 -  -3.4  -3.02882   AACTATAACAATAAC                CGTT TGATT AACG                TAAATCCCATGCTTA
       fmt   5  56 193  256675 ..  256686 -    -3   -4.3739   GATGTTGTTACAAAA                TTGT TTAC ACAA                 ATTAGTCCATATTTT
      gloB   5  51  50  260870 ..  260880 -  -2.6  -4.15508   AATTAATTGTTAAAA                 TAAA AAA TTTA                 TAATAGAAGGTAATG
      gloB   5  51   2  260916 ..  260928 -  -4.9  -2.90571   AATTCGGTAATTATA                CTTTA TAA TAAAG                ACTAAAATGAATCTT
      ahpC   7  95 410  264034 ..  264050 -  -9.5  -4.96848   CTGCTTATAGAAAAA              GAAATGG TGT CCATTTC              GTGAGAAATGATGAA
       dxs   4  58  81  274171 ..  274184 -  -3.9  -4.33274   TTTATATCATTAAAA               TGTTT TATA AAACA                TATATATGTCAATAA
      yggX   4 100 399  289200 ..  289224 - -11.7  -4.64334   AATGCTTTAATAAAA          CAATATGAAAT GTT ATTTCATATTG          ATGGAGTAAAATTGG
      ygfA  10  81  41  300611 ..  300623 -  -6.3  -5.08824   TCCGTATTCAAAAAA                TGTGA TTA TCACA                AAACTAAATATTACA
      ygfZ   6  67 392  304704 ..  304715 -  -5.8  -4.30576   GTGTTATTAGGAAAA                GCTG CGTA CAGC                 ATGTGTCCTTTATTT
      ygfZ   6  67 -26  305119 ..  305133 -  -4.3  -4.93661   ATATCAATAATAAAA               CATGA GATTA TCATG               AGTTTGTGTATTTGT
      recD   6  63 245  316564 ..  316579 -  -6.2  -3.48105   GCAAGGTACCAAATA              TTCTCT TTTT AGAGAA               AGTCACGATCCATAT
      proS  11  76 252  346241 ..  346258 -  -7.1  -4.19258   ATACGTTATGGAAAA             TATCTTG GTTA CAAGATA              TTATATCTTATAAAA
      lpxH   7  76  33  368758 ..  368774 -  -5.3  -5.24531   ATTTCCCATAAAAAA              TATATAT AAC ATATATA              GATATATTACGATTA
      ybhE   6  69 265  415470 ..  415481 -    -3  -5.33124   AATAACAAAATAAAA                CAAA AGTT TTTG                 TGTTTTTATTACACT
      ychF   5 100  43  418670 ..  418711 - -27.7  -4.06864   CGCATATAACAACAA TAGCCCGGTCTATTGTTTC TATA GAAACAATAGACCGGGCTA  TTGTTGTTAACTACC
       lpp   2  47  67  443027 ..  443056 -  -2.3  -3.83998   CCATCCTAGATTAAA       TCTAATTATATTT ATCT AATTATAATGAGA        TTGTACATCATTTTT
       rnt   8 100 142  445125 ..  445151 -   -14  -2.52156   ATTTAAATTGAATAT         TTTAACTCTCTT TTA AAGAGAGTTAAA         CCTTGTGTGTCTGTA
       rnt   8 100 101  445153 ..  445192 - -20.4  -2.86654   TAAAGAGAGTTAAAC  CTTGTGTGTCTGTATAGT AGCT ACTATACAGACACACAAA   ACCTAGATAAGTGTA
       nth   4  54  58  449580 ..  449606 -  -5.4   -2.7094   TTTTATGTATATAAC         TATTTATATTGT TTG AAAATATAAATA         CAATTTCCCGCAATA
      oprC   6  61 415  472446 ..  472470 -  -5.7  -3.62539   TACGAATCAAATCAA          CACTTGATTAG CTT CTAATCTTGTG          AGAGAATTCCGAATC
      lolE   7  52 121  482470 ..  482480 -    -4  -3.57971   ACATTCATTTTGAAA                 CTAT AAC ATAG                 TATATCATCTCATTA
      pgsA   7  73 454  503847 ..  503861 -  -8.6  -3.02739   TTGAACCGAGATATA               CGGATT TGC AATCCG               ATGCATGACCACTCT
      ycbL   7  86 105  511569 ..  511596 - -11.6  -3.12351   TTGGTGGATATTTAA        TGCATTTATTTT AATT AAAATAAATGCA         TTAAATATTTATAAA
      tonB   6  73  -6  526785 ..  526810 -  -9.3  -2.60194   ACCTGCGCAATCAAT         TTATTAACATA ACCA TATGTTAATAA          TCACTAAAAATTTTT
      yeaZ   7  71 178  541537 ..  541551 -  -2.2   -5.8187   TATCCAATAAAAAAA               TTTTTA TTA CAAAAA               TCCAAATTACAGTAA
      cspC   6  52 112  549330 ..  549340 -    -4  -3.66139   TACACACATTTTAAA                 CTTT AAA AAAG                 TACTATGTATTTCAC
      cspC   6  52 -23  549459 ..  549475 -  -2.9  -4.04719   ATCATATATCATAAA              GCCGTCA CGT TTACAGC              AGATGGGCCTTTGTG
       gnd  12  78 189  576871 ..  576889 -  -7.6  -4.17906   AATGAAACCAAACAA             TTACTAAT GTC ATTAGTAA             TGACATATATAATCA
      nuoN   2  63 276  594360 ..  594372 -  -6.3  -3.40403   CGTTCCTTATTAGAA                GCATT GGA AATGC                ATCATATACCATCAT
      mntH  16  74 220  620295 ..  620323 -  -8.4  -3.20941   TAGTAAGTAGTAAGA        TATACTTATGTG ATAAA CACATAAATATA        AACAATTATAAAAAT
      cysA   7  81 256  631500 ..  631516 -  -6.7  -4.76311   TATAAATAAAAACAA              TCTATTT CAT AAATAGA              ATCAGGAGTAATATA
  BPEN_535   6  65 -32  641254 ..  641264 -  -5.4  -4.00469   TCAATATTAATTAAA                 CATG ATT CATG                 TGACATATCTGTAGA
      yfjG  12 100  64  676857 ..  676886 - -13.9  -2.97255   TAATAGAATATTAGA       GCATCAAATTTTA ACAT TAAAATTTGATGC        TCATGATATTTTGGT
      rpoC   6  50 376  688264 ..  688276 -  -4.9  -2.63623   TTTTTTAAAACATAT                TGAAT AGG ATTCA                TGTTATCAATAAAAA
      rpoC   6  50 238  688402 ..  688414 -  -4.9  -2.77834   ATATAATATATAGCA                TTCTT TAT AAGAA                AAGTTATGGGGCAGT
       rho  12  70  55  726753 ..  726774 -  -5.2   -4.7657   TAAAAACCTTAAAAA           TTGCCGTT ATAGAA AACGACAA            ATAGTCTTTTTTAAA
      pfkA   7  56  87  746585 ..  746597 -  -3.4  -4.20042   ATTAATAGTTCAAAA                CACT AAATA AGTG                ATATTTATATAAGCA
      rpmG   7  75 234  759451 ..  759463 -  -2.7  -5.96219   TACTGAGAAAAAAAA                CAAAA ACA TTTCG                TTTCTTTAAAAAAGA
      polA   6  50 343  769287 ..  769300 -  -5.3  -2.62583   GATCAAAAAACAATT               GAAAG CGCT CTTTC                CGTAGATGTTCCTGT
      polA   6  50  11  769616 ..  769632 -  -3.1   -3.9093   CTTATTATATAATAA              TATATTA ACC TAACATA              AATTGATATATTAAT
      yhhF   6  53 454  787934 ..  787945 +  -4.4  -3.53091   GTGTATTTCCAAAAG                CCAA CGCT TTGG                 TTTGAGCAAAAAAAT
      yihA  10  60 405  769901 ..  769916 +  -6.1  -3.01966   CATAGGAGCATTAAT              CGCTG CTCTTT CAGCG               CCTTTTTTTTGAAGA
      coaD   3  57 140  759612 ..  759655 +  -6.3  -2.63596   GATATTTAAACTAAA TAAACCCACACTGATATCAAT GTGT ATTGA-G-CTGTGTGGGTTTA TAATATACCGTACAC
      tpiA   7  56 113  746630 ..  746646 +  -5.3  -3.53343   GATAATCTGATTATG              TAAAAAT AAT ATTTTTA              TTTAAGAAACAAGTT
      tpiA   7  56 471  746988 ..  746998 +  -5.4  -3.12352   ATACGTTCTGTGATA                 GCTA CTA TAGC                 ATGTTTTTTCCCTTT
      hemD   5  70  35  725684 ..  725703 +    -8  -3.05597   AAATGCGAACAATCA            TTTCTATG AACA CATAGAAA             ATTTTAGAAAATGCA
      yhgN  10  68 429  716542 ..  716564 +    -8  -2.72043   AAATATTAAAAATCA           TAATATTTTT AAT AAAAATATTA           ATTTAAAACACCATT
      purH   7  69 223  688340 ..  688352 +  -6.3  -3.97659   TATAAACATGTGTAA                TCAAC AAT GTTGA                TTTGATTAGGTTGTT
      suhB   5  69 145  665942 ..  665963 +  -6.1  -4.11664   CATATACGTAAAACT           TTATTTTTT ATGG AAAAAATAA            TTTCGTTGTTATCGA
       mqo   5  60 323  656526 ..  656538 +  -6.3  -3.09968   GAGGGTATTTAGTGA                TTGCA GCG TGCAA                TGTTCGGATTAAATA
  BPEN_539   5  67 204  645317 ..  645330 +  -3.9  -5.03145   ATAATTAATATATAT               CTATA TCTA TATAG                TTTTTTAAAAAATTC
      dapE   2  45  96  641168 ..  641189 +  -3.9  -2.62184   AACATGTAGTTATTA           TTTTTAATA CATA TATTGAAAA            TAATCTCAACAAAAA
      ptsI   1  46  53  631376 ..  631388 +  -3.5  -3.18788   CATATAATTTAAGAA                TAAAA ATT TTTTA                TAATTTTATAAATAA
      nupC   1  43  77  623381 ..  623393 +  -3.4  -2.69438   TTCTAATAATCTAGA                TTGC ATATA GCAA                ATAATTTTTTATTAA
      rplY   6  48  47  583567 ..  583581 +  -4.4  -2.72316   TTAAAAAATACATCT               TTAATT ATA AATTAA               GATTTGTTTTCTTTA
      yceL   3  43 274  564637 ..  564649 +  -3.3  -3.14344   ATAATTTTGTATCAA                GGGTT CAA ATCCC                TTCCTCACCGCCATA
      pykA   3  46  57  555092 ..  555102 +    -4  -2.80699   CATAATATCGTTACA                 CATA TAA TATG                 TAATATTACTTAAAA
      manZ   6  57 357  549477 ..  549496 +  -5.7  -3.29211   GTCACGTTTACAGCA            GATGGGC CTTTGT GTCCATC             TTGAATTTCAAATTC
      aspC   8 100  29  511562 ..  511603 + -17.9  -3.85698   AAGATGGTTGGTGGA TATTTAATGCATTTATTTT AATT AAAATAAATGCATTAAATA  TTTATAAAACACAAA
      purB   3  47 102  482470 ..  482480 +    -4  -2.99433   ACATTCATTTTGAAA                 CTAT AAC ATAG                 TATATCATCTCATTA
      yqeI   8  79 290  476540 ..  476559 +    -8  -4.16016   ATTCAACAATCATTA            TAGTTGAT GTCT ATCAACTA             TTTATTAAAAAATAA
      eaeH   4  69   9  454063 ..  454084 +  -6.1  -3.97108   TCATTAGATATATTT           TTAATTTAA ATTA TTAAATTAA            TTATCTTTTAAAATT
      tyrS   9 100  82  449625 ..  449643 + -11.8  -5.05113   TTTCCCGCAATACCT             TACTACGC CAT GCGTAGTA             TTTTATTTATGTAAC
      ybhL   6 100  26  418670 ..  418711 + -27.7  -3.97307   CGCATATAACAACAA TAGCCCGGTCTATTGTTTC TATA GAAACAATAGACCGGGCTA  TTGTTGTTAACTACC
      glnS   3  54 144  394101 ..  394121 +  -4.1  -3.83155   ATAATATAATAGTAC            CAAATATAA TAA TTTTATTTG            TTGTTAATATTCATC
      ubiF   8  68 274  388658 ..  388674 +  -7.9  -2.53911   TCGAACCTGGGAATG              GCGGGAT CAA AACCCGC              TGCCTTACCGCTTGG
      ytfF  11  63 357  373987 ..  373998 +  -5.8   -3.8599   TTTGAAAAAAAATGT                GGTG TATA CACC                 TGTATTTTTTTTAGA
      gmhB   6  69 203  349412 ..  349430 +  -7.6  -3.21464   GAAAGGTCTCATCGG             TTACAATT TTT AATTGTAA             TTCGATATTGGTATT
      recC   2  57 397  317096 ..  317110 +  -5.8  -3.21099   GTAATTGATTTATTT               GTATAA CTT TTATAC               TTCCTCGTGGCAAAA
      rpiA   5  45 133  300557 ..  300570 +  -2.5  -3.64755   GATAATAAATGCAAA               TTAAT TAAT ATTAA                TTGTTGAGAATATAT
      rpiA   5  45 302  300726 ..  300744 +  -3.8  -3.11103   GTAACATTATATCCC             ATGTTTCC ATA GGAAGCAA             TTGGGTAGGTATTTT
      clpX   8  61 189  289631 ..  289644 +  -2.5  -5.03314   CTAGTAATTAATTAT               TTTTT ATTG AAAAA                TTTTTTCCGAATAGA
      thiI   4  56  38  278881 ..  278898 +  -5.7  -3.14132   TCTTGGACAAATACT             TCAATTT TAAA AAATTGA              TTAATAACGAGAGCA
      pgpA   7  63 438  274606 ..  274616 +  -5.4  -3.90291   TTCCGAAATTAAGAA                 TTGC AAT GCAA                 TTTCCTTGGCGACGT
      aroE   7  55 115  260369 ..  260386 +  -5.7  -2.97925   TTTTAGAATTTATTT             TGATTTT TAAA AAAATCA              TATATAATATGAAAT
      rplQ   4  48  65  256883 ..  256899 +    -3  -3.59649   TCTCGATCTTGCTAC              TCTAAC ACAGA GTTAGG              TTTGAACCATTCTTT
      tyrA   8  61 166  231997 ..  232008 +    -3  -4.73973   GTTGAAATAATACTA                TATG ATCA CATA                 TTTATTATTTTCTGT
      folK   3  45 -31  192201 ..  192215 +  -2.9  -3.33922   TCGTTAAAACTGTAC               CTAAA AATGA TTTAG               ATTTTTGGCAGGAAT
      folA   6  76 368  157182 ..  157201 +  -6.4  -4.46775   GGATATATATTTTTT            GGGGCATCC TTA GGA-GCTCC            TTTGTATTTTAAATC
      ytfN   2  58 170  112760 ..  112770 +    -4   -4.2687   TTTACCCACTTTCTA                 GAAT CTA ATTC                 TTTGTAATTTTTAAA
       efp   8  60 384   88458 ..   88471 +  -3.9  -4.48741   GTATCCGATAAAGAC               CAATT AATG AATTG                TTTTGTAATAAATTC
      plsC   7  74  54   81345 ..   81357 +  -6.3  -4.40298   TTGGAGGAGTGGATA                CGATT TTT AATCG                TTTGTTAGTTTGAAT
      yqjA   4  69 340   67721 ..   67746 +  -2.8  -5.61689   ATTCATTAAATAAAA         TATTATGTTA CATACA TAATATAATA          TTTTTTATTAATTTT
      murA   6  60   3   58540 ..   58560 +    -2  -5.00138   TACTAATAAATAGTC           TTGTTATCA GGTG TG-TAACAA            TTTTTAATTTCGATG
      znuB   3 100 -28   51719 ..   51749 + -10.1  -5.66989   GCAGGAATAGAGGTA       TTTTATTTTTTGT TATAT ACAAAAAATAAAA       TTTTTTTCGTGTTTA
      gltP   8  63 120   38813 ..   38825 +  -6.3  -3.50278   GATGAAAAAATTTCA                GTCAT ATT ATGAC                TATGTTGTTTTTATA
      glmU  12  91 458   11140 ..   11167 + -11.4  -3.70019   AATTTCCTTGATTTT        CAGAAAGATTGC TTTT GCAATCTTGCTG         TATTTTAGACTTGAT

SUMMARY

97 putative operon ends contain 576 possible terminators.
Percent operon ends hit by terminators of confidence >= x:
	x	#>=x	hits>=x	%hits>=x
	100	15	8	8	8 %
	99	15	8	8	8
	98	15	8	8	8
	97	15	8	8	8
	96	15	8	8	8
	95	16	9	9	9
	94	16	9	9	9
	93	16	9	9	9
	92	16	9	9	9
	91	18	11	11	11
	90	20	12	12	12
	89	20	12	12	12
	88	20	12	12	12
	87	20	12	12	12
	86	22	14	13	13
	85	23	14	13	13
	84	23	14	13	13
	83	23	14	13	13
	82	23	14	13	13
	81	26	16	15	15
	80	26	16	15	15
	79	29	19	17	18
	78	30	20	18	19
	77	31	21	19	20
	76	36	26	23	24
	75	37	27	24	25
	74	40	30	26	27
	73	44	33	29	30
	72	45	34	29	30
	71	49	37	30	31
	70	51	39	32	33
	69	58	46	38	39
	68	62	50	40	41
	67	66	53	42	43
	66	70	57	43	44
	65	72	58	44	45
	64	76	60	45	46
	63	87	69	50	52
	62	89	71	50	52
	61	97	78	53	55
	60	107	87	57	59
	59	111	90	58	60
	58	126	102	61	63
	57	138	110	64	66
	56	161	123	70	72
	55	169	131	72	74
	54	180	142	74	76
	53	191	148	75	77
	52	212	166	77	79
	51	224	175	78	80
	50	256	198	81	84
	49	268	209	82	85
	48	292	227	84	87
	47	320	246	87	90
	46	354	268	90	93
	45	402	300	94	97
	44	418	312	94	97
	43	444	331	96	99
	42	473	351	97	100
	41	514	384	97	100
	40	516	384	97	100
	39	560	416	97	100
	38	574	423	97	100
	37	576	425	97	100
	36	576	425	97	100
	35	576	425	97	100
	34	576	425	97	100
	33	576	425	97	100
	32	576	425	97	100
	31	576	425	97	100
	30	576	425	97	100
	29	576	425	97	100
	28	576	425	97	100
	27	576	425	97	100
	26	576	425	97	100
	25	576	425	97	100
	24	576	425	97	100
	23	576	425	97	100
	22	576	425	97	100
	21	576	425	97	100
	20	576	425	97	100
	19	576	425	97	100
	18	576	425	97	100
	17	576	425	97	100
	16	576	425	97	100
	15	576	425	97	100
	14	576	425	97	100
	13	576	425	97	100
	12	576	425	97	100
	11	576	425	97	100
	10	576	425	97	100
	9	576	425	97	100
	8	576	425	97	100
	7	576	425	97	100
	6	576	425	97	100
	5	576	425	97	100
	4	576	425	97	100
	3	576	425	97	100
	2	576	425	97	100
	1	576	425	97	100
	0	576	425	97	100
