# Supplementary material for: Rapid, accurate, computational discovery of Rho-independent transcription terminators illuminates their relationship to DNA uptake
Source: Genome Biol. 2007 Feb 21;8(2):R22. doi: 10.1186/gb-2007-8-2-r22 (PMC1852404; doi:10.1186/gb-2007-8-2-r22)
Supplement: Additional data file 2 — As described in the text, the entire robust tail-to-tail region is searched; if the region is less than 500 nt, then the 500 nt downstream of the stop codon is searched (stopping if a gene start is encountered). In the case of ties, all terminators with the high score are output. [file gb-2007-8-2-r22-S2.zip › Candidatus_Pelagibacter_ubique_HTCC1062.ttperf]

      ligA   7  79  -7   17535 ..   17546 -  -5.8  -5.00234   TAAAAAAGAAAGAAA                GTGG TTAG CCAC                 TCTTATTTAACATTT
      rpoD   3  58 133   41757 ..   41767 -  -2.6  -4.59109   TACAGGCCCTAAAAA                 TTAA GCT TTAA                 TTATATTATAATGTA
SAR11_0042   7  56 414   50224 ..   50236 -  -3.5  -4.17762   GATCTTGCAAAACAA                TTAAT AAA ATTAA                ATTTCACTTTATGCG
SAR11_0046   6  79  94   55588 ..   55607 -  -8.6  -3.67724   GAAATGAGACAAACA            GCAGAAGA GAGC TCCTCTGC             ATACTATGAATGCGC
      pilC   5  63 236   67252 ..   67273 -  -5.9  -3.80569   CAAAATATAGTTAAA           CATGCATAT AAAG ATATGCCTG            ACACTCAAGATAAAA
     pilY1   6  61 418   79915 ..   79927 -  -6.3  -3.27489   TGAATTTTAAAGATA                TTGGT AAT ACCAA                GGATAGTAAAAACTA
      ytoQ   6  69 169   93328 ..   93342 -  -2.9   -5.4477   AAACTTCCAAAAAAA               GAAAT GCCAA ATTTC               GTGGTTAAATTGATC
      ilvE   4  47  22  100894 ..  100906 -  -3.4  -3.41981   AATATTTAAGAAAAG                GCAT TGACC ATGC                AATATCTGAAGATAA
SAR11_0090   7  75 248  103996 ..  104017 -  -7.5  -4.10791   AAGATCTATAAATAA           TTTAATTGA TAAT TCAATTAAA            TATGCTGAAAATATA
      fbcH   1  58 143  110287 ..  110318 -  -4.5   -3.8821   ACTATCCAAAAAAAT      TGTACTGCACCAA AAGCAG CTGGTGAAATACA       CACTGATTTTGAAAA
      pcnB   6  75 350  114509 ..  114523 -  -8.6  -3.36785   CGATATCTGAAGCAA               GATCTC ATG GAGATC               TGAAAGAGAATGCTG
       nah   6  56 303  120970 ..  120980 -    -4  -4.18259   AAAGGTTAAAAAATA                 CAAA ACC TTTG                 GAGGATAATTTCTTA
       nah   6  56  -5  121267 ..  121288 -  -3.1  -4.24397   ATAATTTAAGACAAA           GATTAATTT CTAA AAATTAGTC            TTTATAAATTTTACC
      pmpA   2  54 448  135632 ..  135644 -  -3.5  -3.88603   ATCTACAAAAATTAA                TTATT CAC AATAA                TCTTGGTCACTATAA
SAR11_0144   4  52 136  149302 ..  149318 -  -3.7  -3.76168   ATGACAAGGGAAGAA              TTAGTTG AGT CAGCTAA              AAAAGTTTTTGATGC
SAR11_0152   6  93 296  155242 ..  155256 -  -6.4  -5.43487   AAATTATATAAAAAA               GGCTAC TCT ATAGCC               TTAATGATTGATCAG
       pgi   8  50 210  157355 ..  157372 -  -3.5  -3.63744   TTTTTTCTGAAAATA             CACTTAA ACTA TTAAATG              ACAAATTTGATATTA
      rlhE   3  79 144  166269 ..  166288 -  -7.8  -4.00308   AAAAAGAAATTCAAA            GGCCATCT TTTT AGGTGGCC             TTTTTTTTTATTAAG
SAR11_0174   6  50 122  176570 ..  176580 -  -2.6  -3.86981   CAGGACAAGCAAGAA                 TTTT CAT AAAA                 CTTCAAGAATATGAA
SAR11_0178   5  52 290  180447 ..  180460 -  -2.5   -4.1851   TGAAATTACAAATAA               TATTA AAAG TAATA                ACTATGTTTCATTAT
SAR11_0182   6  82  46  183877 ..  183895 -  -3.2  -5.98675   TATAAAAAGAAAAAA             CTTATTGA AAT TAAATAAG             TAAAAACCTTACTTG
SAR11_0182   6  82   8  183904 ..  183933 - -10.8  -2.74965   AAATAAGTAAAAACC       TTACTTGTGGGG TACATT CCCCACAAGTAT        TAAGTTTTTAAAAAC
SAR11_0192   3  47 102  193255 ..  193265 -    -4  -3.14564   CTATTCTGGGAGGAA                 TGAT TAT ATCA                 ACATTTTTTACATTA
SAR11_0203   4  50  85  205060 ..  205075 -  -2.6  -3.89524   ATTGGATGGGATAAA              CCAATT CTTC AATTAG               GAGTGACACCATTTT
      yhhQ  11  74 179  208775 ..  208789 -  -7.8  -3.53366   TAGATTCAAGCATAA               TGCCCG CAA CAGGCA               CACCTGAACCAGGTG
      tyrA   5  79 471  215677 ..  215690 -  -3.9  -5.64328   AACAAAAAAATAAAA               CAAAA AATT TTTTG                CCCTTTGCATCAAGA
      atpC   8  60 382  226971 ..  226985 -  -5.8  -3.31105   ACAAAGATAATAAAG               TTTTTG TTG CAAAAA               GGATTGATAATCAAA
SAR11_0259   5  48  95  261967 ..  261988 -  -4.5  -2.62038   TGCAAAAGGAGGAAT           TTTATTAGC CCTT GCTAAAAAA            TATAAGCTTCCAATA
      ybhL   4  54 278  290678 ..  290690 -  -3.5  -4.01025   ATAGAAGAAAGACAA                TTTTT TGA AAAAA                ATGAACTTAAAATCA
SAR11_0299   3  54 297  296871 ..  296882 -    -3  -4.05678   GTCTCAAATAAAACA                GATA GAAC TATC                 AAATTAAGTGAAAAG
SAR11_0299   3  54 122  297041 ..  297057 -  -3.1  -4.08064   AACCGTTGGTGAAAA              TTTAAAT TTT ATTCAAA              ATAATCAATTAAAAA
SAR11_0315   3  50  93  312009 ..  312019 -  -2.6  -3.87538   AAATTATGAGAAGAA                 TTTT AAG AAAA                 ATTGCAGCTAATGAA
      phhB   4  57 407  318787 ..  318797 -  -5.4  -3.30006   ATGAATCTATATTAA                 CTCA ATC TGAG                 GATTTAAAAGTTTTT
SAR11_0326   5  58 216  323961 ..  323975 -  -5.8  -3.27213   ATAAAGAATATCTAA               TTTCTA AGA TAGAAA               AACTGGAACCAAGGG
SAR11_0335   2  58 284  329726 ..  329736 -    -4  -4.20148   ATGACTTTAAAAGAA                 TTCT TAA AGAA                 CCAGACTATAGTTTG
      dnaQ   4  60 352  331643 ..  331663 -  -6.1  -3.29972   ATTTTATTAAAGATA            TGTCGAGTG AAA CACCTGACA            CTCCAACATATATAT
      holA   3  56 187  347039 ..  347049 -  -2.6  -4.46155   TAGACAGTCAGAAAA                 TTTT GTT AAAA                 TATTTAAAACTAAAA
      maeB   4  50 146  364627 ..  364639 -  -4.9  -2.69998   ATTAAAGCAACCAAT                TATCA AAT TGATA                CTTATAAGAAAAAAA
      cda1   1  43 270  371083 ..  371094 -    -3  -2.89154   GAAGATGATAGTACA                CATA AAGT TATG                 AGATTTAAGGTTTTG
SAR11_0394   9  73 418  385681 ..  385693 -  -3.5  -5.34655   CAACTAAAAATAAAA                TAATA GAC TATTA                TACAAACAAAAATTT
SAR11_0402   5  65  80  392001 ..  392015 -  -7.2  -3.00017   TCTAAATTTAAATCA               GATAGT GCA ACTATC               GAACTTGGGATTGAT
      plsC   5  54 399  400937 ..  400949 -  -3.5  -3.95042   AAAATTTGAATTAAA                TAATA GTA TATTA                ATATCTAAGTTAATT
      plsC   5  54  76  401257 ..  401272 -  -4.8  -3.33525   TTGATGGAGATAAGA              TTGAAA TTTT TTTCAA               TGATACTGGGTCTCC
      coq7   3  63 336  406501 ..  406512 -    -3   -4.7373   TTATTGCATTAAAAA                GTTT TATA AAAC                 CACAGTCTAATCCTA
      bacA   4  58 -45  422127 ..  422151 -  -4.4  -4.01184   ATATATTATTATAAA          CAGAATTATT GAAAT AATTATTCTG          TAAATAACAAAAACA
SAR11_0436   6  52 135  429708 ..  429718 -  -2.6  -4.14652   AGCAAAAATATTAAA                 TATT GAA AATA                 TCGAAAAAATTGAAG
SAR11_0445   4  69  94  440207 ..  440217 -  -6.8   -3.8211   TAAAATTAATAAAGA                 CCAG TAA CTGG                 AGAGATGGCTGAGCG
      cobT   4  56 257  444297 ..  444314 -  -4.3  -3.68435   TTTCTGAAAATAAGA             TTTTTAT TAAT ATAAAAA              GTGATAGTGATTTCA
      set1   6  60 474  453434 ..  453448 -  -5.8  -3.43619   ATTAAAGTCAATTAA               TCATTT TAT AAATGA               TAAAGGTATTTCTGT
      accD   2  59 367  475032 ..  475044 -  -4.9  -3.72695   ATTGGTTGCATCAAA                TCTAT GAA ATAGA                CCTGACTCAATTAAG
      accD   2  59 289  475112 ..  475122 -    -4  -4.15508   AAGCAACCGTTAAAA                 TTTC AAA GAAA                 GTGATTTGTGTTTGA
      cycM   5  62 159  491132 ..  491146 -  -5.8  -3.65426   TTAGAAACTTTCAAA               TCAATT CAA AATTGA               TGAGTTTTGCTAAAA
      glcB   4  50 321  495927 ..  495941 -  -4.3  -3.05963   ATGTGTAGTTGAAGA               CATTG CAGAT CAATG               GTCAATTGAAAATTC
      ubiG   3  69 175  504010 ..  504034 -  -3.1  -5.11881   AAATAAAAAAAACAA          TTTATAAAT ATCAAGA ATTTATAAA          AAAAAATTTTGAATA
      yebA   3  56 345  509372 ..  509384 -  -4.9  -3.61089   TTCTAACAACGATAA                TTTTC AAA GAAAA                GTTCCAGGCAGAAAT
      yebA   3  56 181  509536 ..  509548 -  -3.3  -4.31737   AAAACGAGCAAGAAA                GCCTT AGA ATGGC                TAGAGTAAATTCATC
SAR11_0526   5  65 133  518127 ..  518137 -    -4  -4.74084   AAATTAAAATCAAAA                 TCTA AAA TAGA                 AATAAAGAAAAATAA
SAR11_0532   3  76 152  524449 ..  524461 -  -3.5  -5.47218   TTGCATGCAAAAAAA                TATTT GAA AAATA                GAACTGCTATTGGTA
SAR11_0542   6  63 107  535464 ..  535474 -  -3.2  -4.77908   AAAATAAAAAAAATA                 GGCT GGA AACC                 AGAAGCAAATATTTT
      gmhB   3  81 354  538353 ..  538371 -  -7.6  -4.68593   GTGATTATTTAAAAA             GATTTAAA AAA TTTAAATC             AGCTATAAGAATCAT
SAR11_0556   9  69 326  549186 ..  549210 -  -5.9  -4.21607   TTTATTTAAGAGAAA          TCTTTAATTTT TTA AAAATTAATGA          TAAAAAGAAAATTAT
      rfaK   8  60 120  552394 ..  552405 -  -4.4  -4.05875   GTTAAAAAATTTAAA                TCCT TAAG AGGA                 AAATTATTTGGAAGA
      wbyL   6  56 397  554815 ..  554827 -  -3.5  -4.03909   GATAGATCAAAAAGA                TAATT ACG AATTA                GAATTCAAACATAAA
SAR11_0567  11  86 271  557739 ..  557757 -  -8.2  -4.70879   TTTAAATTTTAAAAA             TAGATGTG CCA CACATCCA             CATCAAATATATTTT
      rpsU   6  61 213  568277 ..  568302 -  -6.3  -3.20325   TACAAGCAAAACAAT         TGGGAT-GTCAT ATT ATAACTATCCCA         CCAACAACTATTGAG
      rpoH   6  78 154  592288 ..  592306 -  -7.5  -4.48823   AACCAATTTATAAAA             CTTTTCC TGGAT GGAAAAG             TTCCACACAAGGAAT
      aroC   7  63 315  598145 ..  598160 -  -7.6  -2.66552   AAATAAAGGAATTGA              GTCAAC GATA GTTGAC               GCTCGTTTTGCTAAA
      nadC   2  64 -22  607747 ..  607768 -  -5.3  -4.04482   CTTTCTAAAAAAAAT           TAGATTTCA AATT TAAAATCTA            TAGCTGGTACACTAT
      dksA   5  56 311  617607 ..  617618 -    -3  -4.20371   TGAAAAAAAAATTAA                TCAA AAAA TTGA                 ATTAGAGAGATTTAG
      dksA   5  56 155  617764 ..  617774 -  -3.2  -4.28774   GCAGTTAATTTAAAA                 CCTG AAA CAGA                 TATTAGTGATAAGAG
      umuC   5  84  49  620665 ..  620685 - -11.3  -2.78547   TGATTTCAGTAATTA            TACTTTCTC AGA GAGAAAGTA            TTTTAGAATTTGAAA
SAR11_0642   4 100 152  626999 ..  627017 - -13.2   -4.3534   CTTTAATTATTAAAA             GGCGCTTA ATT TAAGCGCC             TTTTTTCCCAGACTG
SAR11_0654   7  58 400  639386 ..  639403 -  -4.3  -3.85724   AAAAAGTAATTCAAA             TAATTAA AACT TTAATTA              AGAATAAAATTCCTG
SAR11_0660   5  56 337  644829 ..  644839 -  -2.6  -4.44974   CTAAAGTTTATAAAA                 TTTT TCC AAAA                 TTAGAATCTAGATCA
SAR11_0674   2  47 419  657620 ..  657631 -    -3  -3.42274   AAAACACTGAACCAA                CTAT GACT ATAG                 AGCAATATTTTAATG
SAR11_0678   4  55  98  660873 ..  660889 -  -2.3  -4.42765   CTTGAAAAAACTAAA              TTTACAA AAA TTGAAAA              AGTAATAAATTTCGA
SAR11_0690   9  56 135  674701 ..  674711 -    -4  -4.08692   GAAGTTTTTGCAAAA                 TTTC CAA GAAA                 TATGATTGAGCATTT
SAR11_0690   9  56  72  674760 ..  674774 -  -5.7  -2.81814   AATGAATGAAGATGA               GCTTG ATGGA CAAGC               AGTAAGATTAGTTGC
      ycaD   1  56 395  677973 ..  677989 -  -3.8   -4.0641   CTTGATGTAGATAAA              TTTCTA AATGA TAGAAA              GATCTCTAGTCCTAA
      ksgA   4  61 203  692344 ..  692366 -  -6.4  -3.21269   CCTAGTAAAGAGATA           CTATTTGAAA GAC TATCAAATAG           AGACATGAAAGATAA
      purN   2  44 147  701638 ..  701649 -    -3  -2.94578   GAAAAAGAAAATGCA                GTTT TAGG AAAC                 AGAGAATTGATGGGT
      nrdE   2  58  60  706842 ..  706858 -  -5.9  -3.18728   ATGCTCAAGACTTAA              TGATGAA CGC TCCATCA              AACGTTAACGAAGAG
       rne   7  86 107  711665 ..  711677 -  -6.3  -5.22039   GCTAAAGCTAAAAAA                CCATT TCA AATGG                CATTGGCATTTAAAA
      tyrS   3  50 173  719173 ..  719190 -  -3.5  -3.61398   TGGTTCCTGCAACAA             CTATAAA TAGA TCTATAG              CTTCAATTCCACTAC
      glnA   4  56  64  728877 ..  728896 -  -4.3  -3.68647   GAAAAGAAGTAAACA            CTG-GTGC TAATG GCACTCAG            GATTACGTTGTTAAA
      mmuM   4  67 251  731604 ..  731618 -  -7.2  -3.26405   TTTATTGAAAAACCA               TGGAAT TCA ATTCCA               AGCATTGAATCTACA
      yedZ   8  67 352  736933 ..  736956 -  -6.7  -3.51637   ACAGATATATTATAA          TGGCCTGTA TTAAAC TGCAGGCCA           TATAACTATGAAAGT
      qacH   6  58 432  762566 ..  762581 -  -6.2  -2.89421   GGAACAAGCATCAGA              TGGAAA TATG TTTCCA               CATTTATATTCACCA
     hisD2   5  58 324  774660 ..  774670 -    -4  -4.30827   AAAATTAAAACTAAA                 GTTT CAG AAAC                 TTCATTTGATGTGGA
      cynT   1  43  29  789755 ..  789765 -  -2.6  -3.28323   AAAAAGGCTATAATA                 TTAA AAG TTAA                 TTCGCTTTCATTTTA
       bcp   4  83   3  793347 ..  793364 -  -9.8  -3.83188   TATAGTTAGAAAATA             GGCCCC TTAATT GGGGCC              TTTTAATTTATAGAG
      yeiH   3  55 430  809087 ..  809097 -  -5.4   -3.2594   ATGCCAACAAAATTA                 GTTC CAG GAAC                 TTCTTTGTTTGTTAC
SAR11_0848   3  54 412  817263 ..  817275 -  -3.5  -3.89837   TAGAATGACAAAAGA                TAAAA GAA TTTTA                ATTAGAAACACTGCT
SAR11_0853   6  50 243  822535 ..  822547 -  -3.4  -3.66589   AACTATAAATTATAA                TGCA GATGT TGCA                GCTTATGCTAAAAAA
SAR11_0853   6  50 125  822639 ..  822665 -  -3.8  -3.61506   TTACTTCTAAAAAAT         CAAAAGATGAAA AAA TTTTACCTCTTG         GTTTAACTGATGGAG
      yyaM   2  45 -32  836531 ..  836544 -  -2.4  -3.51924   TTTTTATTTATATAA               GGAA TTACAG TTCC                AACTAAAATAATTCC
SAR11_0871   5  65 -37  840539 ..  840565 -  -6.8  -3.43511   AAGATTATTTAAATA         CTTTTTTAAG ACCAATA CTTAAAAAAG         ATAAAAGTACCGCAA
SAR11_0876   5  62 187  842403 ..  842416 -  -2.4  -5.09225   ATGTCATCTAAAAAA               GCTA TGAAGT TAGC                TCAAAAACAAGCTTA
      gltX   6  68 176  884745 ..  884763 -  -7.6  -3.37487   TTAGATTCGCAAACA             TCATTAAT ATT ATTAATGA             CAAGGAGGTGATACC
SAR11_0930   3  68 283  895162 ..  895174 -  -6.3   -3.8679   GATAAAACATTCAAA                CTTGA AGG TCAAG                GTTCTGTTCAATATT
      pgpA   2  48 124  928337 ..  928352 -  -3.3  -3.40403   TTTGCTTGATTAGAA              TAGGT AATAAG ACCTA               TGTTAAATACTTTAG
SAR11_0963   6  63 162  948168 ..  948182 -  -7.2  -2.64747   TCATTCCATTAGAAG               CAATTC ATA GAATTG               AAAATAAAGGCACAA
      xthA   6  71 386  950044 ..  950057 -  -6.7  -3.94381   AGAGAAGGGCACAAA               GTTCC CCTT GGAAC                GGGTTTAACTAAAGA
SAR11_0982   1  44 205  962137 ..  962147 -    -4  -2.62018   AATATCTCAATCAAT                 GAAA CAC TTTC                 TAGAACTATAATTAC
SAR11_0989   4  48  51  971050 ..  971078 -  -2.6  -3.72592   AACTTTTATCAAGAA        TTAATGTCTTCT ATTAG AGAAAATATTAA        AAAAGGTACATTTGA
      bsaA   4  60 189  983679 ..  983691 -  -4.9  -3.92041   AAAAAATTAAAAAAT                TTAGA ATA TCTAA                TTATTGATTGTCTGT
SAR11_1018   5  58 424  996652 ..  996665 -  -2.5  -4.72986   TATGCCTACTAAAAA               TATTT ACTT AAATA                ATTACTATAATATTC
      norM   3  80  -5 1039330 .. 1039351 -  -6.7  -4.71418   AATAGTTAAAATAAA           TATTAGTGC GGAA ACACTAATA            AGAAAAATGGCTTTT
       ugd   4  63 391 1051882 .. 1051895 -  -6.7  -3.29325   CTGCCAGAAGCAAGA               GATCC TGTT GGATC                ATATCTTGCATCAAA
       cfa   5  60 401 1096882 .. 1096906 -  -2.1  -4.80167   CAGGAAAAAGTAAAA          TTGAACAACAC AAA ATGGTGTACAA          TTCTTTAAAAGGGAA
SAR11_1157   2  52 184 1111781 .. 1111796 -    -4  -3.68908   AAATATTTATCCAAA              TGTTGA TTAC CCAACA               GGACCTACTTACCAT
      sbcC   2  51 -17 1117615 .. 1117629 -  -4.2  -3.14372   TAAGTAAAACAATCA               GCATGT AGG ACAAGC               TTCTGTAGCAAGCGA
SAR11_1198   6  71   6 1148534 .. 1148552 -    -6  -4.42653   ATTCGATTTAGAAAA             TAACAAGG ATA CCTGGTTA             ATTCCTTAAAAAACT
      tctA   7  83 473 1150232 .. 1150251 -  -3.6  -5.86976   TGATAAAAGAAAAAA            CCATGA AAAAGTAA TCATGG             CGCTTCGAAATTTAA
SAR11_1215   3  70  40 1162177 .. 1162189 -  -3.5  -5.10665   ACTCAATAAATAAAA                TTAAT TAC ATTAA                TAAAGAGACAAAACT
SAR11_1220   8  53 200 1166524 .. 1166537 -  -5.3  -2.81225   TAGATAACGCAATGA               CCAAT TCTC ATTGG                AGCATGAGTGGAGCA
SAR11_1230   5  72 286 1174968 .. 1174982 -  -4.4  -4.98255   GTCGAACCAGAAAAA               TTTAAT GAA ATTAAA               AATGATGCTCAGTCA
SAR11_1248   2  54 262 1188605 .. 1188619 -  -2.8  -4.28994   TAGTACTGATGAAAA               TGATCA CGG TGTTCA               TACAGTTTGTGCAAA
SAR11_1267   3  53 368 1203735 .. 1203746 -  -2.2  -4.26344   ACACTGTTATTAAAA                CTGC TGTT GCAA                 TGTCTGGTTTAACTG
SAR11_1275   4  57 140 1209910 .. 1209922 -  -6.3   -2.5547   ACGGTTTAGATGAAG                GTCAA GCT TTGAC                TTTTGAAGTTGAAGA
SAR11_1279   5  80 391 1212036 .. 1212054 -  -4.6  -5.28315   ATAAAAGTCAAAAAA             CCATATGT TAT ATATATGG             CTGAAATTATTTACT
SAR11_1290   6 100  10 1224811 .. 1224840 - -16.6  -2.50816   GCCGTAGTTATTAAC       TTTAGGCGCCTC TTTCTT GAGGCGCCTAAA        AAATATTAATTATCT
SAR11_1319   1  59 475 1254055 .. 1254065 -  -5.4  -3.60074   GATAAATTTCTTAAA                 GCTT GGA AAGC                 AGGCATGACAGGATA
      fadB   2  60 228 1268123 .. 1268142 -  -2.2  -4.84921   GAGAACAAAAAATAA            TTCAAG CTAGAATT CTTGAA             GAAAAAAGAATTAAA
SAR11_1347   4  75  11 1283488 .. 1283513 -  -7.5  -4.19506   ATCTTAATTTTAAAA         CCCTCAGCAGT GAAA ATTGCTGGGGG          TTTTTTTTATTTAAA
SAR11_1365   1  43  92 1298202 .. 1298220 -  -2.4  -3.31415   GATTACTAAAGCTAA             TGGAAAAA GAA CTATTCCA             CAAATCTTTTTTGAT
SAR11_1364   5  53 441 1298751 .. 1298763 +  -4.9  -3.15658   CCTTCAATCATCTGT                GTATA AAA TATAC                TATAATTTTCTGCTG
      livJ   3 100  21 1283488 .. 1283513 + -11.9  -6.23545   ATCTTAATTTTAAAA         CCCTCAGCAGT GAAA ATTGCTGGGGG          TTTTTTTTATTTAAA
SAR11_1332   5  58 273 1268646 .. 1268656 +  -3.2  -4.40311   TAGTTTAAATTCAGT                 CTCT GAT GGAG                 TTTTAAATTCTTTAT
      argE   6  66  -3 1263203 .. 1263217 +  -5.8  -3.96387   AAAATCTGTAATAAA               TTAACA AAT TGTTAA               TTTAGTTAAATTAAT
      phrB   2  44 301 1254844 .. 1254862 +    -4   -2.6953   TGTTGAATACTTATA             TTGATAAT TCC ATTATTAA             ATTCATTATCCTTGA
SAR11_1296   5  46  -2 1230536 .. 1230546 +  -2.6   -3.6471   ACATTTTTAAATAAA                 TAAA AGA TTTA                 TTATCTAGTTTAAGA
SAR11_1289  12  79 -15 1224787 .. 1224801 +   -10  -2.86217   TGTTGATGGGGGTCT               TACGGC TAA GCCGTA               GTTATTAACTTTAGG
       fhs   5  58  89 1220728 .. 1220747 +  -4.4  -3.89354   TGAGATTTTATGTAT            GAGATATGA CTT TCATA-CTC            TTCTTCATTTAAAAA
SAR11_1280   4  44 127 1213844 .. 1213860 +  -3.7  -2.58812   CTAGCATATCAATTG              TAACTGA CAT TCCGTTA              TAAATTGAATTTAAA
SAR11_1266   4  65 118 1204235 .. 1204249 +  -7.2  -3.03429   CAAAAATTATCTAAT               TGAAGA ACT TCTTCA               TCATTATTATCTTGA
SAR11_1256   1  45 -33 1197230 .. 1197247 +  -3.5  -2.90813   TTTTTATCATCGTGC             TTGGATT GTTA AATCTAA              TAATTTAACCAAATA
SAR11_1249   6  53 269 1190444 .. 1190465 +  -2.4  -4.32067   TTGTCGGTATGATTT           GTTCCTGTT AAATA AACAG-AAC           TTGTTTTATCAAATG
SAR11_1242   4  72 108 1185541 .. 1185562 +  -4.4  -4.94147   GAGCCTCTGTTATAG           GTCCTTCC GAACTA GGAAGTAC            TTTTATTATATTATT
SAR11_1229   6  66  25 1175283 .. 1175304 +  -6.1  -3.87815   TTAATAACTTAACTT           TAAATTTAA TCTT TTAAATTTA            TTTCTAAAACTAAAA
SAR11_1223   2  48 192 1170678 .. 1170689 +  -4.4  -2.64872   CGACTAGCCCATTTA                TACC TTCT GGTA                 ATGTTGTTACATCAA
SAR11_1219   7  66  22 1166476 .. 1166498 +  -4.9  -4.52415   AATTAATCTGTTATC           TAACACGTG CTTCT CACTTGTTA           TTTCTTCTTCTAGAT
SAR11_1207   2  56 193 1156540 .. 1156562 +  -4.9  -3.55447   ATCATTAATATAATC           TCATTACCA TAAGC TGGTAAAGA           TTGTCTGATCGCTAC
      amsK   4  68 -18 1150709 .. 1150736 +  -3.8  -5.07971   GATTATTGAAGAATA        TAAAAAAATTCTA AAC TA-AATTTTTTTA        TTTTTAATTGTTTTA
SAR11_1185   4  58 328 1138767 .. 1138779 +  -6.3  -2.67803   GCATTCATCATTACC                CCTTT ATC AAAGG                TAACTTTAATAAAAC
SAR11_1181   8  74 323 1136469 .. 1136485 +  -5.1  -4.91285   AATATAATTTTTTAT              CTCAGGG CTA TCTTGAG              TTTTATTATCTTGCT
SAR11_1165   5  63  20 1121236 .. 1121246 +  -3.2  -4.78764   TAAAGAATCCTATTG                 CCTT TGA GAGG                 TTTTTCATCAATTTC
SAR11_1728   8  76 263 1117706 .. 1117716 +  -6.8  -4.41353   TCAGAATAACTTGCT                 GCAG CTT CTGC                 TTTTGCTGTATCTGA
      prpC   6  50  53 1112032 .. 1112047 +  -4.8  -2.59743   ATTTCTGATTTGAGA              TTGTTA TCTC TAACAA               ATTCATCTATGGCTT
      grlA   4  48 393 1097695 .. 1097725 +  -4.2  -2.69598   AGTGAAACACCATCA       TCTTTAAGCAAATT ATC AATTTTCTTAAAAA       AATTTTTATAAAACT
SAR11_1131   7  62  10 1087844 .. 1087861 +  -7.1  -2.95906   TCTTGATTAGTCTAA             GATTTCT TAAT AGAAATC              GTTTATGCCCTTGTA
      rfaL   7  62 100 1057395 .. 1057416 +  -4.5  -4.21945   TTTGATATGAATGAA           GCATTAAAT TTTT ATTTATTGC            TTTATCTGTGTTACT
SAR11_1085   7  58  67 1052356 .. 1052376 +  -2.7  -4.69464   TAAATATTTCTCATA            TCAAAAATT GAG AATTTTTTA            TTTTTCACATCTTTT
SAR11_1071   3  50 426 1039284 .. 1039295 +    -3  -3.72765   TTGTGTCTCCATCTA                CAAT TTTA ATTG                 TTTGAGATTTGACTT
      hemB   0 NONE
SAR11_1039   1  48  71 1011627 .. 1011645 +    -3  -3.53174   CTTAATCATTGGGTT             TACAGCAG GAC CAGCAGTA             TCTTTGTACGGGTCT
SAR11_1032   2  81 202 1008757 .. 1008767 +  -2.6  -6.11243   TTTGCCATTTTATTT                 TAAA CTT TTTA                 TTTTTTTTATTAAAT
SAR11_1020   3  71 292  999862 ..  999873 +    -3  -5.19916   AACGCCAAAAACCCT                TGTT ATTG AACA                 TTTTTTAGGTATTTT
SAR11_1017   6  58  47  997113 ..  997133 +  -4.2  -3.94276   TTTAAAATAGTGATC            TTTATTAA CATTT TTAATAAA            TTTATAACCTATTTT
SAR11_1003   6  57 401  984292 ..  984309 +  -5.7  -3.09742   ATAGTTTTTCCTTTG             TATTGAT TTAA ATCAATA              GTTTCATTATTTATA
       tgt   5  56 351  971478 ..  971488 +  -2.6  -4.41633   ATTTTCCCATTCTGA                 TAAA TCT TTTA                 TTCTTTTTGAGGATG
      secF   1  43  63  962412 ..  962428 +  -2.3  -3.33361   CGATAAAAGAGTATT              TGTTCTT GAA AACAACA              TTGCTGTCCTTGCTG
      yiaK   5  63 350  950801 ..  950813 +  -2.7  -5.04356   ATAATATTTTCATTT                TTCTT TGA AAGAG                TTTTTAATTGTTTAA
SAR11_0942   6  61 146  928146 ..  928162 +  -2.9   -4.8622   TTACTCCTATATAGA              CTAATCC GAT GGGTTTG              TTTTTAGTTGCGCCA
      lpxB   5  54  53  885015 ..  885031 +  -5.1  -3.03338   ATATCATACAGGCCA              GGACCAA ATT TTGATCC              TGTTAAAGCAATTCT
SAR11_0875   6  64  40  842565 ..  842584 +    -5  -4.30833   TCAACATTTAAATTT            TGGAGGCA CCTG TGTCTCTA             TTTATTACTGCTTTA
SAR11_0852   4  52 460  823253 ..  823275 +  -4.2  -3.32993   GTTAACTGATCAGTA           TCTGATAAAA TTC TTTTCTCGGA           TTGATATCTGCATAA
SAR11_0847   2  47 402  818088 ..  818111 +  -3.3  -3.34102   CTTTGTTTAAAAGAT          CTG-TTACTT TCTCC AAGTAATCAG          TAATTTTTATAATAG
SAR11_0840   1  39 214  809744 ..  809776 +  -2.2  -2.65298   AAATTATTATATGAG      TTTAAAAAAAATTG ATCCC CAATATTTCTTAAA      ATTATCATAGCTACA
      recX   6  58 434  797366 ..  797378 +  -4.9  -3.74608   AATAACTTACTGCTG                TATGT CCA ACATA                GTTTTTCTCTTTATT
SAR11_0821   3  43 -13  795280 ..  795293 +  -2.5   -3.1355   TTAGCCAAAGTGATT               TTAAA ATAG TTTAA                TCTACTTTATTATAT
      amtB   3  95  33  793347 ..  793364 +  -9.8  -4.61873   TATAGTTAGAAAATA             GGCCCC TTAATT GGGGCC              TTTTAATTTATAGAG
     ephX1   8  70  44  778490 ..  778503 +  -3.9  -5.10029   TTTAAAACAGCTTTT               GAAAT ATTA ATTTC                TTTTTTAAGATTACT
      yggA   3  57 423  775415 ..  775425 +  -5.4  -3.47227   GCAGCATCAGCGTTT                 GTTC TTG GAAC                 TTCTGGTAGTTCAGC
SAR11_0785   7  83  78  762755 ..  762768 +  -3.9   -5.8901   CGGTTTACGCTAAAA               TCTAT AATA ATAGA                TTTTTTATTTTCTAT
SAR11_0757   2  43 291  737602 ..  737613 +    -3  -2.85606   ATCAAAACGATAATC                TATG CCAA CATA                 TGTCATCATGTGTGC
SAR11_0757   2  43 469  737780 ..  737790 +  -3.2  -2.84276   GTTATTTTTTTCACA                 GGTT CTG GACC                 TAATTGATTAAAAAT
SAR11_0749   8  53 139  732015 ..  732026 +  -2.2  -4.28762   GACCCAAAAATTCAT                TTGG GTTA CCAG                 TTTTACTGACATTAT
SAR11_0724   2  42 414  708628 ..  708638 +  -2.6  -2.97439   TAAAGTCTGACTCAA                 TAAA TTT TTTA                 TGATTTAGTAAAATT
SAR11_0724   2  42 459  708673 ..  708693 +  -3.4  -2.55668   GAAGAGGTATCGTTG            TTGTTATT CCTTC AATGACAA            ATTCATCTAAAGATC
       ndk   7  69  30  701829 ..  701840 +  -5.8   -4.2018   TATAGCCGCTGGATA                GAGC TTGT GCTC                 TTGTTTTAGAACTTT
       gmk   2  50 115  692695 ..  692713 +  -3.2  -3.81503   ATTATCAAAAACTTG             GTTAAAGG GTT TTTTTAAC             ATTTTTCTTCTTTGG
SAR11_0694   1  43  72  678431 ..  678446 +  -2.6  -3.22068   CCAGTATTTCTTTTA              CTTTAT CAGA ATAAGG               TTCATCAATATGTTC
SAR11_0689   5  54 304  675157 ..  675169 +  -3.5  -3.94184   GTTATGTTTTCCAAA                TAAAA TAA TTTTA                TTTAATGTTACATCT
SAR11_0677   5  66 383  661360 ..  661380 +  -2.7  -5.23765   TTTTCTTTCATCCAA            TTTAATAAT TCC ATAATTAAA            TTTTTATCTTCTTTA
      braG   2  55 360  645535 ..  645556 +  -5.3  -3.14487   AATCTATTGAAGTTC           GATAC-ATTG GAA CAATAGTATC           ATTTTCAATATGCTG
      panB   0 NONE
SAR11_0633   4  64  45  620786 ..  620801 +  -7.6  -2.80922   GCTGTATCTATCTTT              GAAGAG TGGT CTCTTC               TCATATTCCATTTTT
     pyrC2   2  54 239  612100 ..  612110 +  -2.6  -4.37092   TTGTGGTTGGAATTA                 TTTT GGT AAAA                 TTTTGTGACACGGGT
      ppdk   4  58 110  607859 ..  607870 +  -4.4  -3.89346   TCAAATTAACATTTC                CAGA AGCT TCTG                 TTTCATAATGTTTTT
      adsS   7  66 433  592896 ..  592916 +  -2.6  -5.19819   GGTCTTAAATCACCT            TCAGATTG AGGAG CGATTTGA            TTTTTAATTTTCTTT
       tal   8  74 119  568532 ..  568542 +  -5.4  -4.80396   AAATTCTATTTTTAA                 GCTT ATT AAGC                 TTTTTAACTCTTTTA
SAR11_0561   7  66 177  555229 ..  555241 +  -4.9  -4.47686   AAATAATTAGCTAAC                CAATT CTA AATTG                TTTAATTTTTTGTAA
      gmhA   3  52  -7  538725 ..  538736 +    -3  -3.92716   GAAAAAAAAATATTA                TCAA ATAA TTGA                 TTTAACTTCTTTTAA
SAR11_0534   2  43 262  528401 ..  528411 +  -2.6  -3.24425   GTGATTTATTCAGTT                 TAAA AAG TTTA                 TTAATAAATTCTATA
SAR11_0534   2  43 303  528442 ..  528464 +    -2  -3.30771   TATTTAAAATAAAAT           CTTAAAGAGA TTT TCTTTTCAGG           TTGTAAAAAATATAC
SAR11_0531   3  86 322  524932 ..  524952 +  -7.1  -5.06451   GCACTTAAATTTTCT            TTTTTTAAA AGT TTTAAAAAA            TTTTTTAAAATCCTA
SAR11_0525   3  63 145  518418 ..  518428 +  -2.6   -5.0666   AAATATTTAACAATT                 TTAA AAT TTAA                 TTTATTTTTTGAATA
      trxA   5  71 -17  474175 ..  474192 +  -7.1  -3.84719   CAAATGAAAGAATTT             CTAGATA AGAA TATCTAG              TTTAAGTTTAAAACT
      truA   2  44  19  453951 ..  453961 +  -2.6  -3.46659   TTTGTCGACCAATGC                 TAAA TTT TTTA                 TTAATTCTCCATCTA
SAR11_0451   9  69 464  448621 ..  448638 +  -2.7  -5.27335   AAGGGACTTTTTAAT             TGGATAA TTTT TTTTCCA              TTTTTATTTAAAAAG
      regB   6  61 168  444742 ..  444756 +  -2.9  -4.83615   TTCTATAAATTTAAC               CATTT TTTTT AAATG               TTTTTCTAAAAAATC
      faa1  10 100 308  410623 ..  410652 +  -6.5  -6.09133   AGACTTTTCAAAAAA       CGCTTCTCATAACG TTA TGT-GTGAGAGGCG       TTTTTTTTTGCCCTA
      mcrA   7  62 297  407144 ..  407168 +  -2.1  -4.95487   CTACACCAAGCAAAT          CCCATAAAGGT AAA AACTTTGTAGG          TTTTATATTTCTTTT
      dnaN   6  69 320  401671 ..  401682 +    -3  -5.26247   CGAAAAAACCTAAGT                TTTC TTTA GAAA                 TTTTATTTCTTTTAA
SAR11_0401   5  71 203  392305 ..  392318 +  -6.7  -3.92369   TTTAATCTGAGAAAT               GTGGA TCCA TCCAC                TATTATTTTTTAAAT
SAR11_0393   2  44 439  386487 ..  386499 +  -3.5  -2.73468   AAAACAGAAGCAAGA                TTTTT TAC AAAAA                TCATTCAAAATCTTA
SAR11_0363   8  71 -28  355300 ..  355313 +  -6.7  -3.95554   AAAAATTTATACTAA               GCCAT AAAA ATGGC                TATTTTATTGACTAA
      parB  13  83 -10  347236 ..  347246 +    -4  -5.87688   TTGAAATTATTAAAT                 CTAA TTA TTAG                 TTTTTTTTGAATTAT
      secB   7  56  19  332041 ..  332053 +  -3.5  -4.09551   AATTCTTCTTTAAAC                TATTT TTT AAATA                TTCTTTATGAAGTTT
      hslU   7  70 -15  330015 ..  330035 +    -2  -5.61881   GGATACAGATTTATC            TAAATTTA TTCTT TAAATTTG            TTTTTATTTTTAAGA
SAR11_0325   4  58 342  324532 ..  324556 +  -4.3   -3.8709   AAATAAGTCTATCAA          TCCATTGACAA TTC TTACCAATGGA          TTTGTAAAAAAATTT
SAR11_0304   8  66   4  301574 ..  301605 +  -3.2  -4.99947   AAACTTTCTTAAAGT      GAAAAAATATTTTT TATT AATAATTTTTTTTC       TTTTATTTGCTTCAA
SAR11_0298   1  51 383  297565 ..  297587 +  -4.3  -3.13728   ATTAACTGTTGTGTC           TTTAATTTC TATAT GAAATTGAA           TTGCATATGCGTGAT
       stc   0 NONE
      ftsY   4  45 -17  262073 ..  262095 +  -2.1  -3.65314   AAATTTGCAGAAGCA           TTTACTCAA ATTAA TTGATTAAA           TTATTCGAAATTAAA
      ftsY   4  45  57  262147 ..  262160 +  -2.4  -3.62746   TAATTTTCTTTTAAT               TGTG AGTGAC CACA                GTTTTTTGCGATCGA
      ftsY   4  45 350  262440 ..  262453 +  -2.4  -3.61062   ATAGATATAAAGATC               CTGA GGAAAA TCAG                TTATATAATTAGATT
      nudH   4  68 327  227701 ..  227717 +  -3.8  -4.94992   ACTTCTGTTACATCT              TCTTTT GAAAG AAAAGA              TTTTTCTGGGTTTAC
SAR11_0214   4  70  64  216228 ..  216241 +  -3.9   -5.1861   TTTTTCCTTACCTTC               TTAGT ATTA ACTAA                TTTTTTAATAATAGA
     speB1   4  59   1  208972 ..  208982 +  -5.4  -3.61764   AAATTTTTATACTAA                 GCTT TTG AAGC                 TTTAAAAGTTCCTAA
      gpmA   5  79 466  195583 ..  195600 +  -5.7  -4.95854   AATTTCTAAATTAAA             TTTCTTA TTAT TAAGAAA              TTTTTCAATTTTTTC
SAR11_0191   5 100 426  193796 ..  193830 +  -9.4  -4.93288   CTTAATTATAGCTAA     CTGAATATAAATTGGG GTT CCCCATTTTTGTTCAG     TTTTCTTTGCATGTT
SAR11_0185   3  66 301  186884 ..  186895 +    -3  -5.08601   ATTTATCTAATATTT                GTTT AGCC AAAC                 TTTTTATTCCCCTAA
SAR11_0173   5  66 -21  176679 ..  176707 +  -2.5  -5.19916   TGAAATTGAAAGATT        GATTAAGGAAGAT AGT ATCTAATTTAATC        TTTTTTAGCTCTTTT
SAR11_0173   5  66 111  176811 ..  176821 +  -5.4  -4.21607   TGAGATAAATTTTTT                 TCAG GAT CTGA                 TTTATCTTCAATGAC
SAR11_0167   4  65 124  171704 ..  171718 +  -7.2  -3.10701   CAATAACTTTTAATT               CTCAAA GGT TTTGAG               TTAGATGAATATTTC
SAR11_0154   8  75 192  157782 ..  157797 +  -3.3  -5.51612   AAACTTTCTCTGTAG              CAATC ATTTGA GATTG               TTTTATTTTTTCTAT
      rnhA   3  45 375  136475 ..  136490 +  -3.4  -3.25312   CAAAAAGAACAATTT              TTTTAT CCTT ATAAAA               TTCATGCGTATTTTT
     babIM   4  73 284  121570 ..  121583 +  -3.9  -5.32565   AGGCATCTCCAATAA               TAAAG GTAT CTTTA                TTTTTTGGTTCATTG
      greA   5  72  95  114971 ..  114982 +  -4.4  -4.98672   TCTGTCCCAGCTCCT                TTCC CTCA GGAA                 TTTTATATTTTTCCA
SAR11_0097  10  68 350  110834 ..  110850 +    -8  -2.90227   AGCACAGACATATCA              GGAGGA TAAGC TCCTCC              ATTTGCTGCTTGAGC
SAR11_0078   2  45 151   93670 ..   93685 +  -3.2  -3.24166   TGCAGTAGCATAACC              TGCATC AAAA GCTGCA               TTCCATTGCTTAAAT
      fimc   5  66 182   80287 ..   80297 +  -5.4  -4.22535   TGTGGGTTATATATT                 CCTA TTT TAGG                 TTGTTTTCAGCTTCT
      rsbW   3  68 233   67745 ..   67757 +  -4.9  -4.66987   GTGGGAAGAGTGGTT                CTTTT AAA AAAAG                TTTTGTTAAGGTATC
SAR11_0047   3  70 331   59335 ..   59351 +  -3.8  -5.24129   ATGCAATAGAAAATC              TTTGAA TAAAC TTCAAA              TTTTTTATGACAAGG
      carB   2  47  97   50650 ..   50668 +  -3.2  -3.30554   AAATATTAATGATTA             TTAAAAGA TTT TCTTTAAA             TTAATCGTTGCTTCA
      yrbC   8  53 -34   41619 ..   41641 +  -2.1  -4.21974   ATGGGGATATCAACG           CTCTTTT TTCTATTTT AAAAGAG           TTTATTAAATAATCA
      pepP   6  62 -21   17535 ..   17546 +  -5.8  -3.57619   TAAAAAAGAAAGAAA                GTGG TTAG CCAC                 TCTTATTTAACATTT
       mrp   4  54 220    9506 ..    9523 +  -4.9  -3.36452   CTCTTATTTCATACT             GAGCATGA CTA TCA-GCTC             TTAATCTTAAAAAAT

SUMMARY

225 putative operon ends contain 1037 possible terminators.
Percent operon ends hit by terminators of confidence >= x:
	x	#>=x	hits>=x	%hits>=x
	100	6	5	5	2 %
	99	6	5	5	2
	98	6	5	5	2
	97	6	5	5	2
	96	6	5	5	2
	95	7	6	6	3
	94	7	6	6	3
	93	8	7	7	3
	92	8	7	7	3
	91	8	7	7	3
	90	8	7	7	3
	89	8	7	7	3
	88	8	7	7	3
	87	8	7	7	3
	86	11	10	10	4
	85	11	10	10	4
	84	13	11	11	5
	83	18	16	15	7
	82	22	19	16	7
	81	24	21	18	8
	80	26	23	20	9
	79	34	29	26	12
	78	36	30	27	12
	77	37	30	27	12
	76	39	32	29	13
	75	44	37	33	15
	74	47	40	36	16
	73	49	42	38	17
	72	54	47	41	18
	71	60	53	47	21
	70	70	61	52	23
	69	78	69	59	26
	68	88	79	65	29
	67	92	82	67	30
	66	109	96	77	34
	65	118	105	82	36
	64	129	115	85	38
	63	143	128	94	42
	62	161	145	100	44
	61	169	152	105	47
	60	197	173	112	50
	59	205	178	115	51
	58	247	211	133	59
	57	262	221	137	61
	56	312	267	151	67
	55	326	280	154	68
	54	366	313	164	73
	53	386	327	170	76
	52	433	366	176	78
	51	446	376	178	79
	50	503	421	189	84
	49	531	442	189	84
	48	582	482	195	87
	47	636	525	200	89
	46	668	550	201	89
	45	726	596	206	92
	44	802	654	212	94
	43	866	703	220	98
	42	926	750	221	98
	41	966	782	221	98
	40	1008	808	221	98
	39	1032	829	222	99
	38	1037	832	222	99
	37	1037	832	222	99
	36	1037	832	222	99
	35	1037	832	222	99
	34	1037	832	222	99
	33	1037	832	222	99
	32	1037	832	222	99
	31	1037	832	222	99
	30	1037	832	222	99
	29	1037	832	222	99
	28	1037	832	222	99
	27	1037	832	222	99
	26	1037	832	222	99
	25	1037	832	222	99
	24	1037	832	222	99
	23	1037	832	222	99
	22	1037	832	222	99
	21	1037	832	222	99
	20	1037	832	222	99
	19	1037	832	222	99
	18	1037	832	222	99
	17	1037	832	222	99
	16	1037	832	222	99
	15	1037	832	222	99
	14	1037	832	222	99
	13	1037	832	222	99
	12	1037	832	222	99
	11	1037	832	222	99
	10	1037	832	222	99
	9	1037	832	222	99
	8	1037	832	222	99
	7	1037	832	222	99
	6	1037	832	222	99
	5	1037	832	222	99
	4	1037	832	222	99
	3	1037	832	222	99
	2	1037	832	222	99
	1	1037	832	222	99
	0	1037	832	222	99
