# Supplementary material for: Rapid, accurate, computational discovery of Rho-independent transcription terminators illuminates their relationship to DNA uptake
Source: Genome Biol. 2007 Feb 21;8(2):R22. doi: 10.1186/gb-2007-8-2-r22 (PMC1852404; doi:10.1186/gb-2007-8-2-r22)
Supplement: Additional data file 2 — As described in the text, the entire robust tail-to-tail region is searched; if the region is less than 500 nt, then the 500 nt downstream of the stop codon is searched (stopping if a gene start is encountered). In the case of ties, all terminators with the high score are output. [file gb-2007-8-2-r22-S2.zip › Carboxydothermus_hydrogenoformans_Z-2901.ttperf]

  CHY_0014   8 100  11   11449 ..   11467 - -11.7  -4.78764   TAAAGCTACCAAAAA             GGAGCCG GAATA CGGCTCC             TTTTTAGCAATTAAC
  CHY_0020   5 100 158   15434 ..   15457 -  -8.2  -5.61824   GAAAATTGAAAAAAA          TAAGCTCACC GGGA GGTGAGTTTA           ATGAAAAAGGTTGCG
  CHY_0025   0 NONE
      ychF   3 100   3   23902 ..   23928 - -15.2  -5.04601   TTGATAAATTAAAAA         GGCCGAGAAGCT TTT AGCTTTTCGGCC         TTTTAAACGTTAAAC
  CHY_0047  10  81  16   37678 ..   37708 - -11.4  -2.82327   TCTTTATACTTAAAG       TATAAAGATAGGGA CTG TCCCTATTTTTATA       TTTAAAACCTACGAC
  CHY_0059   3  57 268   47905 ..   47918 -  -5.2  -3.62591   GGGATAATTTTGAAA               GGGG AGTTAA CCCC                TCTTATCCTTCATAA
  CHY_0075   6 100  -1   64870 ..   64902 -  -7.7  -5.45652   AGGTTTAATAAAAAA      TTAAAAGCGGGGG GAATAAA CCCCCGCTTTTTT      ACTCACCGGCTACTT
  CHY_0083   2  78 258   71035 ..   71048 -  -3.1  -5.42265   CTAAAGCAGAAAAAA               CCCTT AGAG AAAGG                CTTTTAAGAGTCGAA
  CHY_0093   3  68 220   79919 ..   79929 -  -4.6  -4.66163   ATTTTTAGCTAAAAA                 CCCC AAC AGGG                 TATTTACCAAAGAAG
  CHY_0102   9  90   6   88732 ..   88786 - -10.8  -4.62168   AGCCAAAGTAGAAAA TTAGGGACAGTCCCCTTTTTTATACT TAA AGTATAGTTTTAGGGACTGTCCCTAA AATTATTACTTCCCG
  CHY_0110   4  74   1   94835 ..   94856 -  -9.4  -3.13591   ATAAAATGGAGCCAA           GGCTGACC TTTTTG GGCCAGCC            TTATTCTTTTTCCAC
  CHY_0132   4  65 359  114979 ..  114989 -  -6.8  -3.60151   GCCGGTAAACTATAA                 CCTG GAG CAGG                 TGAAAAGAACCATCA
  CHY_0147   3 100 135  125360 ..  125379 -   -15  -5.29846   AATTTTAAAGAAAAA            GCCGTGGC TTAA GCCACGGC             TTTTTTAAAAAGGGG
  CHY_0154   3  53 422  129370 ..  129380 -  -5.4  -2.94578   TAAAAATAAAAGGTA                 CATC TGG GATG                 AGCTTTATGACCTTT
  CHY_0176   3  91  57  148607 ..  148635 -  -8.3  -5.12707   GGAAAGGTTAAAAAA        CGCTTTAACTC TCTTTTG GAGTTAAAGCA        TTTTTTTATAAAAAG
  CHY_0180   7  85  20  151032 ..  151070 - -11.9   -2.7166   TTAAAAAAGTAACAT   TAAGCCCCTGACCTC GTTTCAGGT AAGGTCAAGGGCTTA   TTTATTTTATATTAG
  CHY_0187   3  64 149  155973 ..  155988 -  -3.3  -4.57569   GTACCCGGGGAAAAA              GTTTC TGCTCC GAAAC               TTACTACCGCCATTG
  CHY_0194   2  51  95  162402 ..  162420 -  -3.8  -3.45909   GTAACCAATACAATA             CCCCTTCC ACC GGAAAAGA             AACTGCCCAAAATTA
  CHY_0198   5  47 416  164319 ..  164333 -  -2.8  -3.41878   CGGCGGAAGCCATAA               CCGT AGCTCTA ACGG               AAGGATTTAATAAAG
  CHY_0203  13  73  73  170087 ..  170116 -  -3.6  -5.14563   CTTTGGAGCAAAAAA       TGGCG-GAAACCG CTGCT CATTTTCTCGCCA       AACAAATGGAACAGT
  CHY_0218   6 100   3  184880 ..  184900 - -16.9  -4.60487   TACCAGCTTTAAAAA            GCCATGGCC TTA GGCCATGGC            TTTTAAGGTTGATAT
  CHY_0226   7 100   6  194756 ..  194779 - -14.6  -4.00683   AAAAATGCAACTAAA          TTCCCCGCCC GATA AGGCGGGGAA           TTTGCCTATTTTCGT
  CHY_0235  14 100   4  202939 ..  202969 - -20.6  -4.55128   ATCGCTAAAGCAAAA       TGGGCTTACTCCGC TTG GCAGAGTAAGCCCA       TATTTACATTAGTGA
  CHY_0244   3  60  25  210185 ..  210215 -    -7  -2.82623   CGGTTCTGAGAATGA       CCATTTTCCC GAAAAGAAGCA GGGAAAATGG       TGGCTGACAGAACCG
  CHY_0254   4  64  63  217729 ..  217741 -  -6.2    -3.745   GGATGCAGGAAAACA                CGCC CGGGC GGCG                GTAGGGGTCAACGAA
  CHY_0260   5 100  10  224656 ..  224677 - -15.9  -5.31456   TTAATTTATAAAAAA           GCCCCTGGT TTTT ACCAGGGGC            TTTTTAGTGCTATTG
  CHY_0292   4  62 474  258367 ..  258379 -  -3.3  -4.42081   AAGAGAAATTGAAAA                GGCTC TTC GAGCT                CGTTATTAACCTGGG
  CHY_0304   3  61  60  267259 ..  267275 -  -5.1  -3.97026   TGTTAAACAAAAAAT              GGGAG GAAGTAA CTCCC              GAGGATTATTTAAGA
  CHY_0331  11  95   4  286842 ..  286862 - -12.6  -3.72576   TTTCCGTGCACTAAA            GACCACCG TTATT CGGTGGTC            TTTTTATGAAAAGAT
  CHY_0350   5 100 196  303484 ..  303504 -  -8.3   -5.1861   GCCAGCAGTAAAAAA            TGCTGGC TTTTTTT GCCAGCA            TTTTGTGTTTTCAGT
  CHY_0366   6 100  30  315666 ..  315703 - -24.2  -2.60776   AATCTCCGAAAAATT   TGCGCCCCGGTGGGGG GTATTT CCGCCACCGGGGCGCA    TACGTTTAAGAACGG
  CHY_0373   4 100   5  318913 ..  318933 -  -8.3  -5.52079   AGATTAAAATAAAAA            GGTTGGG TGATTTT CCCAACC            TTTTTTAATTTCTTT
  CHY_0386   2  74 168  332189 ..  332204 -    -9  -3.63991   CATTAGTGGGAATAA              TGCTGG CTAC CCAGCA               GTTGGCCGGCATTTT
      rpsT  10  95   7  348217 ..  348234 -  -5.5  -5.77571   ATGAAAAAATAAAAA             CCCGG AGTATCAG CCGGG              TATTTTTTAGGATGC
     fadD1   8 100  23  380178 ..  380210 - -15.8  -4.08216   GGACGGTTCTGAAAA      CCACCACTTTCTAC GATAG ATAGAAAGTGGTGG      CTGGTAGAACCGTCC
  CHY_0444   9  83   1  390372 ..  390404 -  -7.1  -4.92828   AAATTTAAAAATAAA     GGGGCTACCGCA AAAAAATAAA TG-GGTAGCCCC      TTATTTAATGTTTTG
  CHY_0449   4  79  99  394739 ..  394761 - -10.7  -3.34787   AAGACCACCTGATAA           CACTGATAC AGTTA GTATCAGTG           TGCTACAATTTGCTT
  CHY_0462   5  72 -55  403526 ..  403568 -  -9.2  -2.73243   ATTTATCCTTCAAAT TTTAAGGCTATAAGCCCTCT TGA ATAGGGCTTATAGCCTTTTT TTTCAAGCGAGTAAG
     aroH1   2  51 466  407643 ..  407653 -    -4  -3.44794   AAGTTATGATTATAA                 CTTT GTG AAAG                 AGTTTATTGAAACGA
      hemG   2 100   3  416595 ..  416617 -  -6.3  -5.68438   TTATTAAAGAAAAAA           GAGGGTG TAAGTTTGG CACCCTC           TTTTACTTATTTAAA
  CHY_0486   7  66 211  421207 ..  421218 -  -5.8  -3.91084   GTAGCTGTAACGAAA                CCGA TGTA TCGG                 CCAAAATTACCGTTC
  CHY_0496   5  89   4  430808 ..  430827 - -10.6  -4.56597   TTTCGCTTTTAAAAA            GCCCTGGC ATGA GCCCGGGC             TTTTTAAGTTTGATC
  CHY_0503   2 100 -11  436250 ..  436270 -  -6.9  -6.06723   GTTCCGAAAAAAAAA            GCTAACC GCTCAAA GGTTAGC            TTTTTTTTCATCTTT
  CHY_0527   2  50  30  459317 ..  459336 -  -2.8   -3.5772   AGCATAAAAAGAAAC            GGCCAATC CCCC GATTAGGC             AATAACGAATCTTTT
  CHY_0567   2 100  17  487822 ..  487846 -  -9.9  -5.63012   AAAAATAAAGAAAAA          CACACACGTCC AAA GGGCGGGTGTG          TTTTTTGTTTTAAAG
  CHY_0575   6  89   6  495302 ..  495321 - -10.7  -4.46675   AGGGAATATAATAAA            TCCCCGG TTTTGG CCGGGGA             TTTTTTTAAATTACT
  CHY_0592   1  95 202  509781 ..  509799 - -12.4  -4.28254   CGGGAAGATTTAAAA             CCGGGGCA GTT TACCCCGG             CGGTCAAGGGAAACC
  CHY_0596   5 100   5  513343 ..  513363 -  -8.3  -5.56264   GTGAAATATAAAAAA            GGAAGGG TTTTTCG CCCTTCC            TTTTTTACTTTAATA
  CHY_0608   6  90  28  526297 ..  526320 - -11.7  -4.07124   CACTATCGACAGAAA          GCCCGCAGC ATTTAG ACTGCGGGC           TTTCTTTATAGAGAA
  CHY_0616   2  55 393  531078 ..  531095 -  -2.7  -4.10269   CAAATAAATATTAAA             TACGGTA AAGT TAACGTA              TATGGCTTAGGCGGA
  CHY_0628   6 100   5  541314 ..  541339 - -17.7  -3.18467   AAACCTTTAAGTTAA         GGGCTGAAAGC AAGC GCTTTCAGCCC          TTTTTTAACAGAAAC
  CHY_0645   4  91  53  558791 ..  558808 - -12.7  -3.01691   AATAAAGTGAAAGTA             GCGGGGA TAGT TCCCCGC              TTTTTTTGTGGTAAA
  CHY_0648   4  71  -6  563697 ..  563711 -  -6.4  -4.09511   AAGATGGCTTTAAAA               GGACTA ATT TAGCCC               TCGGAATAAATTTTC
  CHY_0660   2  74 223  573636 ..  573652 -    -8  -3.92542   GTCACCCTGAAAGAA              GGGGTA GAGGG TACCCC              CGAATTGGTGCAGGA
  CHY_0672   4  64  -8  586475 ..  586488 -  -2.4  -4.69464   AAAAGAGGTGAAAAA               GCTT TTTAAG AAGC                TTTTGGCAGTAAACC
  CHY_0726   6  60 356  638745 ..  638758 -  -6.7  -3.14132   GCGTCTTTTCAGGAA               GCTCT GGTC AGAGC                TTTGGTGGAAAATAC
  CHY_0726   6  60 291  638797 ..  638823 -  -7.2  -2.75865   CTTTAAAAGAATGCA         TGCCGGCTAAGC TTT ACTTAGCCGGTG         GCGTTGCGGCTAACT
  CHY_0745   5 100  92  656175 ..  656186 -  -3.6  -6.20267   TTAAAAACAAAAAAA                GCCC TAAA AGGC                 TATCGTTTGGGTTGT
  CHY_0751   4 100   8  662066 ..  662085 - -13.6  -4.12603   GTCATTAAATAATAA            TCCCCGGT TTTT ACCGGGGA             TTTTTCCTCAATCTT
  CHY_0774   4  72 170  681327 ..  681344 -  -5.5  -4.57569   GGATTGCGGTAAAAA             CCCGG AAAGAAAA CCGGG              TGCTTATAAATACCT
  CHY_0780   6  67   9  687433 ..  687455 -  -9.1  -2.66517   ACTTATCAATAATAT           TGGGGTGGT GTGAT ACCACCCCT           TTTAGCTTTTAATGG
  CHY_0810   7  67   4  717981 ..  717998 -  -4.8   -4.4267   GCTTAAAATGGAAAA             GCAGGC GTTATA ACCTGC              TTTTTATCTTTCTTT
  CHY_0817   2  49 435  724056 ..  724074 -  -3.8  -3.37773   TACCGAAAAAAGAAG             GCCGGTAA AAA TTAACGAC             TATCTGTACGGGATA
  CHY_0823   4  91  89  727488 ..  727535 -  -7.3  -5.28778   AGTAGGTAGAAAAAA GGGATAAGTAGCATAAGTCCT TCATTTTC AGGGCTT-TGC-ACTTATCCC TTTACTATTAAACCA
  CHY_0834   0 NONE
  CHY_0840   4  85  50  747928 ..  747956 -  -9.6  -4.33274   CGGACATCATTAAAA        GCCCAGTCGC AAGAGAAAG ACGACTGGGC        TATGCTAATTGAAGA
  CHY_0858   5  66  14  761522 ..  761543 -  -7.2   -3.4285   TTACTGAATTTACAA           GGCTGGCC GAAGTA GGCCAGTC            TTATTTATTTCCATT
  CHY_0861   4  71 401  764088 ..  764106 -  -4.4   -4.8048   TGGTGATAGTAAAAA             GGTAGCCC TGC GGGTTTCC             GAGGAGTTAGAAATA
  CHY_0871   7  87 393  771110 ..  771143 - -11.9  -3.20431   ATATTTAAAGACAGA     GCAGGTTTTAGCCAA AGTT TTAACCAAAACCTGC      GCGAAATGTGGAAAA
  CHY_0878   3  55 270  777289 ..  777307 -  -4.5  -3.64703   GGTTTTGCACCGAAA             GCTGACC GGTGT GGCCAAC             GAATTAATTTTTCAA
  CHY_0891   8  73 429  788944 ..  788956 -  -2.7  -5.24416   CAACTACAATAAAAA                GTTTA AAC CAAAC                CGCACCGAGTTTGAC
  CHY_0891   8  73 155  789220 ..  789230 -    -4  -5.03715   ATTAGGTTTAAAAAA                 TGTA GCA TACA                 AGCTCTATCCTGGAG
  CHY_0924   1  49 -23  815123 ..  815139 -    -5  -2.71011   ACTTTTTCTTAAGTA              GGCGGG TCCAT CCCGTC              TTTTTTGTTATTTTT
  CHY_0936   5  67 110  826954 ..  826967 -  -5.2  -4.46212   TTCTTTACCACAAAA               CCGG AAGGCA CCGG                GCTTGGACTGGCCAT
  CHY_0942   4 100  16  831575 ..  831603 - -10.4  -5.72053   TAAGTAAAGAAAAAA        GGCTAACTCC CATTGAAGT GGAGTTAGCC        TTTTTTAAATATTCA
  CHY_0949   6 100 266  839009 ..  839032 -  -8.1  -5.46698   CTTAAAAGTAAAAAA          CCG-CCCGGA AGATG CCCGGGGCGG          CGGAGTGGTGGACAT
  CHY_0958  10  67  86  844161 ..  844188 -    -9  -2.53022   TAAATTACGAAAATG        GCCAGGACACCG ATAC CGCGGCCCTGGC         GCGCAAAGAAATTTC
  CHY_1036   6 100 118  916452 ..  916477 -  -8.3  -5.27335   TTCTCTAAATAAAAA         CTCCTGCCTCTA TAA TCG-GGCAGGAG         TTTAACTTTCCTGGT
      pabB   5  64 176  924146 ..  924160 -  -4.2  -4.20981   TGAAGAAATTAGAAA               GCTTGC CCA GCAATC               CAAGTTTGCGGTCAA
  CHY_1056   2  46  49  933484 ..  933498 -  -2.8  -3.27572   AAATATAGAAGAAAT               GAAAGG GCG CTTTTC               TTTAGAGAGGCAAAT
  CHY_1063   2 100  45  940388 ..  940403 - -10.4  -5.54079   GCAAAAATTAAAAAA              GCGCAC GGGA GTGCGC               TCTACAAATAATTCG
  CHY_1080   2  41 383  956767 ..  956780 -  -2.3  -2.74144   TGGTGATCCCGAAAC               CCAGG TTAT CCTGC                CCCTGTTAAAAACCG
  CHY_1096   3  91  26  970709 ..  970729 - -11.1   -4.7153   AAATAAGTTCAAAAA            GGCCGGAAT GGA AATCCGGCC            TTTTATGTTTTAGGG
  CHY_1109   4  71 451  984486 ..  984496 -  -6.8  -4.08692   TAACCCTGGCTAAAA                 CTCC CAC GGAG                 AAAAACCTGCTGGTA
  CHY_1113  10 100   3  988586 ..  988618 - -26.5  -4.81306   CTCAAGAAAAAATAA      CCCCTAAGGCCTTGC CGA GCAAGGCCTTAGGGG      TCTTACTTTTCAAAA
  CHY_1175   3 100  -9 1047172 .. 1047195 - -10.4  -5.61913   AAGAAATACAAAAAA          GAAGTGGTAA TTAG CTACCACTTC           TGTTGTAATTGCTGT
  CHY_1182   1  63 467 1052518 .. 1052540 -  -4.9  -4.08693   AAAGCGAGAAAAAGA           GCTTTTAGA AGAAA TCGAAAAGC           AAAAGGAAATCATTA
  CHY_1187   4 100  21 1057609 .. 1057630 - -15.9  -3.55603   AACCTTTAAATAACA           GCACCGGCA TAAA TGCCGGTGC            CTCCTTTTATAGCAC
  CHY_1190   3  52 -30 1059722 .. 1059734 -  -5.5  -2.77962   TGGGAGATTGGAAAG                GGCAA AGG CTGCC                TTAAAACATGCGATA
  CHY_1195   0 NONE
  CHY_1239   4  82 448 1105353 .. 1105363 -  -8.2   -4.2558   CATTTCGTATGAAAA                 CGGC AAA GCCG                 TCATAAACTATGAGC
  CHY_1286   1  60 203 1144708 .. 1144722 -  -2.9  -4.41779   AACAAAACAAAAATA               TTCAT TAAGG ATGAA               AAATGTCTCGAAATA
  CHY_1291   4  62 392 1148028 .. 1148044 -    -8  -2.57211   AGTTGTTTTTACAAC              TGGGAG GGGTA CTCCCA              CGGGTAACCCGATTG
  CHY_1300   3  49 127 1158795 .. 1158831 -  -2.6  -3.58396   TTTGAAAGTAAAAAT    TAAAAATATATTAG AAACAAAGG CTAATATAGTTTTA    GCTGCCTGTCCTTCT
  CHY_1300   3  49 125 1158817 .. 1158833 -  -3.7  -3.35485   ATATTAGAAACAAAG              GCTAATA TAG TTTTAGC              TGCCTGTCCTTCTTG
  CHY_1331  10  72 210 1189698 .. 1189721 -  -9.5  -2.80398   TAATTAAGGCAACTA          CCGGCTGGG AATACA CCCAGCAGG           AATTAGAAGAAATGG
  CHY_1332   3  58   6 1191112 .. 1191124 -  -2.7  -4.21462   ATTGACCATTGAAAA                GTACT CCC AATAC                AATTTTCACGAAAAT
  CHY_1361   6 100   3 1219157 .. 1219178 -  -8.8  -5.63517   TTTTTAAACAAAAAA           GTGGACTA CAAAGT TAGTCCAC            CATTAAAGATATTTT
  CHY_1401   3  73 255 1254812 .. 1254825 -  -2.5  -5.18409   GAAAACAAAAACAAA               TAAAA AATC TTTTA                GAAATTGCCAATGCC
  CHY_1404   5  78 273 1257078 .. 1257098 -  -3.2  -5.41746   AATTCTTTAAAAAAA            TTCCCGGA AACCA TCCAGGAT            TTATCTTAAATATGC
  CHY_1412   4  52 262 1263431 .. 1263465 -  -2.1  -3.99347   AAACTACTTAAACAA     CGTTGGGAAAAATAA AGAAA TCCTTCCTCCCATCG     TTTTCCAGGGAGGTG
      recG   1 100   6 1309456 .. 1309478 - -11.3   -5.1861   TGGAGCATGAAAAAA           GGCAGACCA AGTAA CGGTCTGCC           TTTTGTTAATTTTTT
     nucH1   5  72  60 1476704 .. 1476744 -  -2.4  -5.27709   CTACAAAAAAATAAA  GGCCCTGGAAGAGCGTAA ATTTA TCGCTCTCTGCCAGGACT  GTGAGTGGTATCCCT
     nucH1   5  72 -32 1476816 .. 1476836 -    -9  -3.31144   TCTTTATTTCCATAA           GCCCCGGGA GTTT TCCCGGG-C            TTCTTTTTGGAACTT
  CHY_1703   4 100  12 1519420 .. 1519442 -   -12  -5.18561   TAAACAGCCAAAAAA           TCCGAGGTGG CAT CTACCTCGGA           TTTTTAGTTTTTTAC
  CHY_1711   5 100 195 1524520 .. 1524542 -  -8.4  -5.92399   TAAGAAAAGAAAAAA           GCCTTTGGAA CAT TCCCAGAGGC           TTTTTTCTTTTTTTG
  CHY_1723   4  54 239 1536289 .. 1536300 -  -2.2  -4.05561   GAACAAATAAAAAAT                GCTC TTAA AAGC                 TTAATAGAAATTTTA
  CHY_1848   2  70 -18 1655851 .. 1655869 -    -9  -3.19091   ACATTGAGGCACTAA             TTATCCAT TTG ATGGATAA             TTAGATATTAAATCA
  CHY_1852   8 100  16 1658351 .. 1658374 - -12.5  -4.93365   TTTTATAATTAAAAA          GGCTTCTGG TTCTGC CCAGAAGCC           TGATTTTTCAAAAAC
  CHY_1870   1  42 179 1676813 .. 1676827 -  -2.8  -2.76671   ACCATTCAAAAGTGA               GGCA ACAGGCA TGCC               CTTAGGATTCCTAAG
  CHY_1885   3 100 128 1688186 .. 1688203 -  -9.9  -5.93252   TCTAAAAAGAAAAAA             CCTGCTT GAAA AAGCAGG              TAAAAAGCAGATTTA
  CHY_1898   2  48 412 1698421 .. 1698431 -    -4  -3.15249   GATATTTGTCATCAA                 GTAT TAT ATAC                 AGGAGACCTTTTATA
  CHY_2022   9 100 238 1806597 .. 1806626 - -15.1  -4.66163   ACTTTTATCTAAAAA       GAGAAACTCTGGC TCAA GCCAGAGCTTCCC        GGGAGAGATTATACC
  CHY_2026   9  89   1 1809718 .. 1809737 -  -7.8  -5.07652   TCTTGCAAAAGAAAA            CCGGGC CTTTCTGT GCCCGG             TTATTCTTCTCTTAT
  CHY_2032   2 100  10 1817295 .. 1817334 - -15.9   -5.9663   AAATAGCAAAAAAAA  CGGTTCTGTCAGCC-CCA GAAAA TGGTGGTTGACAGAACCG  TCCCTAAAATTACGC
  CHY_2038   2 100   8 1826750 .. 1826772 - -14.9  -4.65895   TCTGGTAGTTAAAAA           GCCCTGCAG TTTTC CTGCAGGGC           TTTTTTGTTAAGGTG
  CHY_2122   3 100 318 1904271 .. 1904282 -    -3  -6.09888   TTTTAATAAAAAAAA                TAAC ATTG GTTA                 TCGGCTTTTCAATAA
  CHY_2173   4  64  17 1953719 .. 1953735 -  -4.3  -4.28774   GCATCTAAGTTAAAA              CCCGGCT GAA AACCGTG              TTTTCTTACCTCCTT
  CHY_2178  10 100 174 1955553 .. 1955580 -   -10  -4.56736   ATTGAAGAATGAAAA        GCACTTACTG GGTGGAAA CAGTAAGTGC         TTTTATTATGTCCAA
  CHY_2227   2 100  53 2012380 .. 2012408 -  -8.2  -5.24129   TTTTGGGAGAAAAAA       TAACCCTTCCCCG AGTA CTGGG-AGGGTTA        CTGGTAATTTTGGGT
  CHY_2396   5 100   8 2146025 .. 2146050 - -16.2  -5.35815   TACATTAAACAAAAA         GCCGCAGAGG TTTTGG CCTCTGCGGC          TTTCTTCTTACTCCT
  CHY_2419   7  68 427 2166404 .. 2166415 -  -5.8  -4.10717   GAAAAATTTAAAGAA                GAGC ATCG GCTC                 TTTTTTACCGTGGAA
  CHY_2431   6 100 206 2175227 .. 2175262 - -13.4  -5.33026   TAATTGAAACAAAAA    CCCTTGAATCCTCTGA AATC CCAGAAGAATCAAGGG     TTGCCCTTTCCACTC
  CHY_2465   2  91   7 2209498 .. 2209519 -  -8.7  -5.12971   AAGACTTAACAAAAA           TACCCCCAT ATTT AAGGGGGTA            TCATCTTTATTTGGG
  CHY_2498   4  76  95 2238568 .. 2238582 -  -2.9  -5.44119   CCTAGCTGAAAAAAA               GAAAA TTAAT TTTTC               TCGTGTTCTCCAGCA
  CHY_2504   2  48   7 2240936 .. 2240946 -    -4  -3.08349   AAAGAATTTTTAACA                 GAAA TAC TTTC                 AAACTTTTAATAATG
  CHY_2520   9  70 396 2252625 .. 2252635 -  -8.2   -3.3771   CCTTAAACCAGAATA                 GGCC TCT GGCC                 CAAAGGATTGCCATG
  CHY_2528   5 100  46 2257921 .. 2257946 -  -9.7  -5.80951   ATCTAAAATAAAAAA         CCCTCCAAGTA TCCA TTCCTGGAGGG          TTAAGAAGGAAAAAG
  CHY_2528   5 100  11 2257961 .. 2257981 - -15.4  -4.99435   GTTAAGAAGGAAAAA            GCCCCGGG AGTTA CCCGGGGC            TTTTTAGTATTTAAG
       mbl   3 100  17 2263069 .. 2263085 - -10.9  -5.70829   AATACTACAAAAAAA              TCTGCCA AGG TGGCAGA              TTTTTTATTTTACAT
  CHY_2602   7  86 119 2316469 .. 2316485 - -10.8  -4.16943   TTTTATACTTTAAAA              CCCGCC GGAGA GGCGGG              CTTTAAAGTTAGTCT
  CHY_2608   7 100   9 2319541 .. 2319562 -  -8.7  -5.27923   GAACCCCATAAAAAA           TCCCCCC TCAATGCT GGGGGGA            TTTTTCTTTTAAAAC
  CHY_2644   3  57  46 2342473 .. 2342515 -  -6.2   -3.1733   TTCTGTATAAAATTA TGTCAATGGCCAGGCAGTAT AAA AAACTGCCTGGCCAAATAAA GTGAGCAATATTTGC
  CHY_2701   3  73  81 2390971 .. 2390988 +  -8.4  -3.67417   TTTGGAAAAAATTAA             GCGCAC CAAATT GTGCGC              TTTACCATTAACTAT
  CHY_2676   1  75 248 2375733 .. 2375747 +  -4.3  -5.15634   ACTAGCCAAAAGGAC               GTTCA TTTGC TGAAC               TTTTTTAATAAAGTC
  CHY_2660   3  62 236 2365908 .. 2365918 +  -2.6  -4.60255   TGTAGTCAACTGATT                 TATT AAT AATA                 TTTTTCACCCATTGT
  CHY_1252   5  61 444 2342911 .. 2342935 +  -4.3  -4.16301   TTTCAACTATTTCAT          TATAGCGTGAT AAA ATCTCGTTGTA          TTCTTTGTATAAATT
  CHY_2636   5  54 320 2337820 .. 2337830 +  -5.4  -3.21276   CTTTTAACAAAATTC                 GATG CAT CATC                 TATTATAAAACAAAA
  CHY_2633   2  78 127 2337061 .. 2337084 +  -5.4  -5.06451   CAAGCCACGACTTGT          TATTATCAAG GAAA CTTGAAAATA           TTTTTTCACATGCTA
  CHY_2629   4  85  99 2336326 .. 2336358 + -10.6  -4.11664   AATGGCACCAAAAAA      GGGTTCCGGAAC CAACTAAAA GCTCCGGAACCC      TTTCCTTCTTCTGGA
  CHY_2622   4  93   4 2331073 .. 2331092 +   -10  -4.88326   AAAGCTATTTAAAAA            GCGGAAGT TAAC GCTTCCGC             TTTTACTTTTTCTTT
  CHY_2618   4 100  -6 2327251 .. 2327279 +   -14  -3.67622   AAAAAAAATACTAAA       CCCCTAAACCGCC AACA GG-GGTTTAGGGG        TTAGTTTTAAAACTC
  CHY_2613   6 100   6 2324270 .. 2324296 + -16.7   -5.0133   CCAATCCTAAAAAAA         GCCCTCTTGCA AACGC TGCAAGAGGGC         TTTTTTACGAAAGTA
  CHY_2607   3 100   5 2319541 .. 2319562 +  -8.7  -5.45802   GAACCCCATAAAAAA           TCCCCCC TCAATGCT GGGGGGA            TTTTTCTTTTAAAAC
      corA   5 100 115 2311559 .. 2311583 + -11.5  -6.09196   TGATGTAAGAAAAAA          GCTGCGTAC TTTGAGC GTACGCAGC          TTTTTTTCTTTTACA
  CHY_2579   3 100 -26 2296657 .. 2296684 + -17.2  -4.15748   GTAATGCCGGCTAAA        TTTAAAGCGGGC CAAA GCCCGCTTTAAA         TCTTTTTTAACCTCC
  CHY_2575   4 100 166 2295399 .. 2295425 +  -9.4  -5.21683   AATATACCGCCAAAG         ATCCCCAGGAAA AAT TTTCCCGGGGAC         TTTATTTTTTTAGGT
  CHY_2538   2  45 217 2265679 .. 2265691 +  -3.5  -2.90615   TCCGCTGGATCTTCT                TTAAT TAC ATTAA                TCGTTTCGAGAGGAT
  CHY_2532   4 100  14 2263069 .. 2263085 + -10.9  -5.80951   AATACTACAAAAAAA              TCTGCCA AGG TGGCAGA              TTTTTTATTTTACAT
  CHY_2527   7 100 -41 2257961 .. 2257981 + -15.4  -4.93696   GTTAAGAAGGAAAAA            GCCCCGGG AGTTA CCCGGGGC            TTTTTAGTATTTAAG
  CHY_2521  12 100  55 2253582 .. 2253603 + -10.1  -5.22943   TTGATATTTAAAAAA           GGAGCGGTT AAAA ACCCGCTCC            TTTTTTAAATTTGCT
  CHY_2521  12 100 130 2253657 .. 2253676 + -12.1  -4.44797   TTACGTAGTAAAAAA            CCCCGGG ATTTAA CCCGGGG             TTTTGGTGTTACTGG
  CHY_2510   2 100 121 2247305 .. 2247332 + -15.8   -3.3422   CGCAAAAACATTAAA        CCACTTGGTTTT AAAA AAAACCAAGTGG         CTTTTTACACGGATA
  CHY_2502   7  82 467 2240984 .. 2241005 +  -2.2  -5.60993   AAATTGGGATAAAAC           GACTTGCT TAAAAT AGCAGGCC            TTTTTTTATGAGAAA
  CHY_2497   1  48  80 2238720 .. 2238746 +  -3.8  -3.14344   TTATTTGTTTTATTC         GTTTTTTTAAAG ATT CTTTTTAAAAAC         TTAATCAGACCGGTA
  CHY_2490   2  84  57 2233816 .. 2233838 +  -7.6  -4.83593   TTACCCGCACAAAAA           TCCCCGGCCT TTT AAGCCGAGGA           TTTTTACTGGTTATT
  CHY_2484   8 100   6 2224098 .. 2224115 + -12.7  -5.30616   TAACGATTAAAAAAA             CACCGGC AATT GCCGGTG              TTTTTATTTCCCTAA
  CHY_2480   4  52 312 2221906 .. 2221942 +  -2.2  -3.94188   AAATACCGGTACCGC    TCCGGGTGGGCAATGA TGACT TTATTCCCGGCCCCGA    TTATTTCCGCTAAAT
  CHY_2470   4  53 -26 2214700 .. 2214715 +  -4.6  -3.45571   ATAGCTTTAGCCCTG              GTAGCC ATAA GGCTTC               TTACTCTTTAAACAG
  CHY_2466   5  58 332 2210816 .. 2210827 +  -2.2  -4.24933   AACGGTTCACCGTAA                CGGT CGGC ATCG                 TATTTTGTTTTATTG
  CHY_2455   6 100   2 2200849 .. 2200875 + -10.9  -5.20633   ATCTTAAAAATTAAA         GGACTTAGGGC TTAAT GCCATAAGTCC         TTTTTATATATTTTT
  CHY_2441   7 100  28 2185679 .. 2185709 + -13.4  -5.06414   CCTGCCCAAAATAAA       TGCCCTCTATCGGA AAT TTTGGTAGAGGGCA       TTTTTGTTAAAAGCA
  CHY_2432   5  67  -3 2177351 .. 2177379 +  -8.8  -2.69725   CATTAATTTGTTTAA        ATAAAGCCGGGG TCTAC CCCCGGCTTAAC        ACTTTCTTTTTCACA
  CHY_2418   4  67   8 2166792 .. 2166835 +  -7.6  -3.32561   CTTATTAAAAATAAG GGGACGGTTC--AGAGCAGC AAAATG GATGCTTTAAGAACCGTCCC TTCCGTTTACTGTAT
      grdD   3 100  86 2146025 .. 2146050 + -16.9  -4.49316   TACATTAAACAAAAA         GCCGCAGAGGT TTTG GCCTCTGCGGC          TTTCTTCTTACTCCT
  CHY_2379   3  85 231 2132958 .. 2132986 +  -9.5  -4.20696   CGGTGATGCGGGGAT        GAGGCAGGGTTAG TTT CTCCTCCTGCCTC        TTTTCCCCTTCATAC
  CHY_2352   3  67  99 2108439 .. 2108455 +  -8.7  -2.64794   TCGAACCTGCAACCC              TCCGGTT AAC AGCCGGA              TGCTCTACCGTTGAG
  CHY_2352   3  67 340 2108680 .. 2108696 +  -8.7  -2.64794   TCGAACCTGCAACCC              TCCGGTT AAC AGCCGGA              TGCTCTACCGTTGAG
  CHY_2345   6  89   5 2101142 .. 2101160 + -10.3  -4.53163   ACTTTACGTAAAAAA             CCGTAGC TTTAC GCTACGG             TTTTATAGTGTATAG
    cotJC2   6  90 132 2054068 .. 2054085 + -11.3  -4.63542   AAAAACATAAAAAAA             CCAGGCA GATT TGCCTGG              TTTTTCCCCCTTATC
  CHY_2258   1  93  35 2038380 .. 2038395 + -10.4  -4.93296   AATTGCCAAAAAAAA              CCACCC GCGC GGGTGG               TTTTTATGCTAATGC
  CHY_2235   7  81   3 2021624 .. 2021660 + -11.6  -2.80195   CCCGACCACTTAACA    CTAACCACCGACCACG TTAAT TGTGGTAGGTGGTGAG    TCGTTGGTGGTAAGT
  CHY_2226   4  83 118 2012607 .. 2012621 +  -7.8  -4.52897   ACTTACCGGCTAATT               CCAGGT ACA GCCTGG               TTTGTTCTTCATTGT
  CHY_2216   5 100   7 2000266 .. 2000290 + -18.7  -4.63107   ATTAAGTAGCAAAAA          GCCCTGAAGCT TTT AGCTTCAGGGC          TTTTAATTCTTTAAT
  CHY_2181   7 100 425 1958601 .. 1958618 + -14.1  -4.44301   TAATAACTGAAAAAT             CCCGGGG TTTC CCCCGGG              TTCTTTATTTTGGCT
  CHY_2177   2  52 320 1956209 .. 1956223 +    -5  -3.10796   AAATACAATCTTCTT               TGCAAT TCA ATTGCG               TATTCCCTCGTCAGC
  CHY_2172   7  85 105 1953420 .. 1953439 + -10.7  -4.17355   CAACCTTCTTTTGCC            CCCGGAG TATAAC CTCCGGG             TATTTTTTCCAGTTA
  CHY_2160   3  53  61 1939893 .. 1939907 +  -3.5  -3.86322   TGTCTAAAATGTAAA               GCCGA TTTTT TTGGC               TTTCATGGTATTGTT
  CHY_2150   4 100   7 1926055 .. 1926076 + -13.7  -5.51078   GGTTTCTAATTTTGC           CCGGTCGCA CTTA TGCGGCCGG            TTTTCTTTTTATTTT
  CHY_2121   1  41 383 1904593 .. 1904603 +  -2.6  -2.66611   ATCCTCAACGTTATA                 TTAA ATA TTAA                 GTTATACCATTTTTT
  CHY_2090   7  54 218 1875839 .. 1875850 +  -2.2  -4.19238   GCTAAGGTTAAAGCC                CGTT CAAT GACG                 TTTTGCAGTTCCCGG
  CHY_2090   7  54 320 1875941 .. 1875953 +  -4.9  -3.35775   TACTGTATTCCCCGC                CTTTT GGC AAAAG                TATTTAAAAAATGGT
  CHY_2077   9  73 191 1863691 .. 1863701 +  -8.2  -3.60792   TTATGACCACAATCC                 GCCC TCC GGGC                 TTTAAAACTTCCACC
  CHY_2037   4 100  24 1826750 .. 1826772 + -14.9  -5.46657   TCTGGTAGTTAAAAA           GCCCTGCAG TTTTC CTGCAGGGC           TTTTTTGTTAAGGTG
  CHY_2031   0 NONE
  CHY_2024   4  76 221 1809718 .. 1809737 +  -7.8  -4.11048   TCTTGCAAAAGAAAA            CCGGGC CTTTCTGT GCCCGG             TTATTCTTCTCTTAT
  CHY_2008   6 100  -4 1793559 .. 1793586 + -17.2  -3.10894   AACCCGAGGTAAATT        TTTAAGGCGGGA TTGC TCCCGCCTTAAA         TTACATCATCGTAAT
  CHY_1936   4  59 263 1734269 .. 1734284 +  -2.5  -4.35926   GATATTGCTAAAAAG              GGGCT ATTTAA AGCTC               TTTTGCCTTTAGGAT
  CHY_1908   3  79  12 1709824 .. 1709846 +  -6.3  -4.97402   ATAAACCCAAAAAAA           GCACTGC AATTTAGGC GCAGTGC           TTTTTGTAGCTTTTA
  CHY_1897   3  49 214 1698902 .. 1698916 +  -2.8  -3.62756   TTTCGTCATTAATGC               CGTTTA AAG TAACCG               TATTTACTTTAGAAT
  CHY_1884   3  56 126 1688009 .. 1688027 +  -6.1  -2.95404   TTGATTCATTTATCC             TGCAAAT AAACA ATTTGCA             TAATTAATTTTCATC
  CHY_1869   6  78 135 1676827 .. 1676843 + -10.9  -2.78032   AGGCAACAGGCATGC              CCTTAGG ATT CCTAAGG              CTATTTTAGAAAAAG
  CHY_1862   7 100 -19 1669356 .. 1669392 + -13.2  -4.78121   TCCTCCCTTATCTGG   GTA-AAAAGCCGGTCCC TTAA GAGACCGGCTTTTCTAC    TTATTTTTTAATTTT
  CHY_1851   5  95 -42 1658351 .. 1658374 + -12.5  -3.23708   TTTTATAATTAAAAA          GGCTTCTGG TTCTGC CCAGAAGCC           TGATTTTTCAAAAAC
  CHY_1823   8  93 106 1633425 .. 1633469 + -13.7  -2.73635   AAAAAGGGGGTTAGA GAGCAGGATTGGAGATAAAAG CAC CATTTAGCCCTAATCCTGCTC CTTTAGCAAGATTTA
      dedA   5  78 425 1633146 .. 1633164 +  -7.4  -4.42851   TAAGAAAATCAAAAA             CCTGCC GCGTTCA GGCAGG             TTTTAACTTTCTTGA
  CHY_1817   4  51 119 1630181 .. 1630195 +  -2.7  -3.75153   AATAAATCTCACCGC               CACCG TATTC CGGAG               TTTGAATTAAAACAA
  CHY_1796   1  82 456 1609005 .. 1609032 + -10.6  -3.64822   TCGGGAAATCTTTCC        TGCCCGGCTTTT GCTA AAAGGCCGTGCA         TTTCAATGCAACCCT
  CHY_1788   3  81 -35 1600277 .. 1600296 +  -4.4   -5.4148   TGTATCACAATTTAT            TTTTC-CCT GCA AGGAGAAAA            TTTTTTAATTATTTA
  CHY_1751   5  91  18 1569073 .. 1569091 + -10.3  -4.81357   AAGGCAAAAAAATAA             CCCGGAA GCGAA TTCCGGG             TTTATTTTATAGTAT
  CHY_1745   5  89   4 1563427 .. 1563452 + -10.4  -4.67038   TCCGATATGTAACAA         CACCCCGAAG TTAAAC CTCCGGGGTG          TTTTCCTTTTAACCA
  CHY_1722   8  78 192 1536717 .. 1536734 +  -5.6   -5.0666   AAAAGCACTACCGAG             TTTGGC AAATAC GCCAAA              TTTATTTTTTCGATC
  CHY_1710   4 100  21 1524520 .. 1524542 +  -8.4  -6.12458   TAAGAAAAGAAAAAA           GCCTTTGGAA CAT TCCCAGAGGC           TTTTTTCTTTTTTTG
  CHY_1702   9 100 238 1519420 .. 1519442 + -14.2  -5.25735   TAAACAGCCAAAAAA           TCCGAGGTGG CAT CTACCTCGGA           TTTTTAGTTTTTTAC
  CHY_1643   5  95   3 1476818 .. 1476835 + -12.7  -3.24256   TTTATTTCCATAAGC             CCCGGGA GTTT TCCCGGG              CTTCTTTTTGGAACT
  CHY_1595   4 100  18 1434405 .. 1434420 +    -9  -5.73339   ATATTTAAAAAAAAA              TCGCTC ACAC GAGCGA               TTTTTTTATGATTGT
  CHY_1591   2  50   3 1431238 .. 1431251 +  -2.3  -3.86015   TGCAATTCAGTAACC               GACCA CCAA TGGCC                TTTCTGAAAAAGGTA
  CHY_1591   2  50 223 1431458 .. 1431469 +  -4.4  -3.06696   CAAGCACCATTTCAA                TTCC GGTA GGAA                 TCTGTTCAAAAGCAC
  CHY_1563   3 100 -16 1402667 .. 1402689 + -16.4  -4.09556   GCAATAATCAAACAA           CCCCTCCTAA CAA TTAGGAGGGG           TTTACTTTAAATATA
  CHY_1530   3  79 240 1367326 .. 1367336 +  -2.4  -5.61881   GTAATTATCTTCCAG                 CCTG ATA CCGG                 TTTTTATTTTTGAAA
  CHY_1504   5  73 308 1346972 .. 1346988 +  -9.4  -2.89683   TTCCGTTGGAAACTA              CCGCCA TCTTC TGGCGG              TCTCTGGGATGGCGT
  CHY_1494   4  68 449 1336404 .. 1336419 +  -3.2  -4.77173   ATGACAATTTAAAGT              GCCCTT CTAA AAGCGC               TTTCTTTTCTAAAAA
  CHY_1469   5 100   7 1311848 .. 1311865 +  -9.1  -5.63517   AGAGCATAGAATAAA             GTCGTGC AAAA GCACGGC              TTTTTTCTTTAAAAA
       gpr   4  51 219 1308732 .. 1308744 +  -3.3  -3.56972   AGGCTTGCTTGGCTT                GAGGT ACT ACCAC                TTCATTTCGTGCCAT
  CHY_1457   5  64 230 1305426 .. 1305447 +  -4.5  -4.21275   AATCTCCTCCGCCTC           TATTTTAGC TTTG GCTAAAAGA            TTTTCCCTGGATTCA
  CHY_1436   4  76 250 1284002 .. 1284016 +  -7.2  -4.25104   CCCTTATGGCCCCAG               GTAAAG CTT CTTTAC               TTTTGGTAAAGGCAG
  CHY_1411   4 100 100 1263873 .. 1263897 + -12.9  -4.19123   TTATGGCCAATCCAA          GCCCGAAGC CTTTACT GCTTCGGGC          TTTATCTACTTTATA
      minC   6  82 117 1259277 .. 1259302 +  -4.7  -5.38249   AACAGTTTTAACGAT         CTCATCCTCAT CCGG ACGAGGATCAG          TTTTTTGTAATTCCT
  CHY_1392   5  91  -8 1246948 .. 1246965 + -11.3  -4.84642   GACCTCATTAAAAAA             CACCCCT AAGA AGGGGTG              TTTTCTTCATTTCCA
      lexA   6 100   5 1235833 .. 1235851 + -13.2  -4.03611   GACGATATTAAATAA             GCCAGCAA CTT TTGCTGGC             TTATTTCCATATTTT
      lepB   5 100  -4 1219072 .. 1219094 + -13.6  -5.08011   GGGTAAAGGTCTTAA           GATAACCAGA AAG TCTGGTTATC           TTTTTTAAAGCTTTT
  CHY_1330   8  72 381 1190613 .. 1190626 +  -2.3  -5.19879   GCGATAAAAGCAGCA               GCCAT CAGT AAGGC                TTTTTCTCTTTCCCG
      rumA   8 100   1  988586 ..  988618 + -26.5  -3.41359   CTCAAGAAAAAATAA      CCCCTAAGGCCTTGC CGA GCAAGGCCTTAGGGG      TCTTACTTTTCAAAA
  CHY_1095   6  95  12  970703 ..  970736 + -11.9  -4.11216   ATAGCAAAATAAGTT     CA-AAAAGGCCGGAAT GGA AATCCGGCCTTTTATG     TTTTAGGGGTAGGAA
      purD   7  93  37  957194 ..  957222 +  -9.7  -4.88293   GTACTTACTTCTTCC        GAAGCCATAGG TATAACC TCTATGGCTTC        TTTATTTTTCGGATT
  CHY_1062   8  91 329  940743 ..  940769 +  -8.7  -5.10933   GCAATAACTTCCGGA        AGACCCGG-CAG AACC CTGGCCGGGTCG         TTTTCTTTTAAATAA
  CHY_1040   7 100 368  920505 ..  920519 + -11.4  -5.88471   AACGGAATTGCCCAG               GCCGAG TTC CTCGGC               TTTTTTTTGGTAATG
  CHY_0870   5 100  29  771471 ..  771494 + -16.8  -5.82316   ACTTTATACCTCCAC          TACCCCGGCA GAGC TGCCGGGGTA           TTTTTTTTAAATGGT
  CHY_0841   3  57 182  748774 ..  748785 +  -2.2  -4.30909   CACTTTACCAAATCC                TTCG CTTT CGGA                 TTGTTTTCATCTATA
  CHY_0833   2  52 187  741665 ..  741693 +  -5.4  -2.86432   TGGAAATTTTAAGTT       CGTTAACGTCACT TTTA AGTT-CGTTAACG        TCACTTTTTAAGTTG
  CHY_0822   7  81  38  727488 ..  727535 +  -9.5  -3.92324   AGTAGGTAGAAAAAA GGGATAAGTAGCATAAGTCCT TCATTTTC AGGGCTT-TGC-ACTTATCCC TTTACTATTAAACCA
  CHY_0779   4 100 -11  687434 ..  687454 + -13.3  -4.44277   CTTATCAATAATATT            GGGGTGGTG TGA TACCACCCC            TTTTAGCTTTTAATG
  CHY_0595   4 100  16  513343 ..  513363 +    -9  -5.40004   GTGAAATATAAAAAA            GGAAGGGT TTTTC GCCCTTCC            TTTTTTACTTTAATA
  CHY_0572   5  68 234  493419 ..  493446 +  -6.2  -4.17089   CCACTACAACATGTA        CCGGGGGAAGGT CTGG ACTTTCCGCCAG         TTTTCCGGCTTTGCC
  CHY_0525   3 100 -14  458832 ..  458855 +   -14  -4.11027   ATCAATAACAATGAA          GGGACTGTTT CTTA AAACAGTCCC           TTGTCTTTTTCATAA
      cobT   5  86  22  416595 ..  416617 +  -8.4  -4.62203   TTATTAAAGAAAAAA           GAGGGTGTAA GTT TGGCACCCTC           TTTTACTTATTTAAA
  CHY_0472   6  79 471  408588 ..  408599 +  -7.2   -4.5394   TAAGACTCCTCCGTC                GCCC TCCC GGGC                 TTTTAATATTTCTAT
  CHY_0461   9 100 165  403531 ..  403563 + -17.9  -5.75342   TCCTTCAAATTTTAA      GGCTATAAGCCCTCT TGA ATAGGGCTTATAGCC      TTTTTTTTCAAGCGA
      smpB  11 100 448  258836 ..  258866 +   -12  -5.54079   CCTGGCAAGGTGTAA       GAGCGACTGGAT CATTACT ATCCAGTTGCTC       TTTTTTGCTTTTTAA
      uvrA   3 100   5  224656 ..  224677 + -15.9   -4.8083   TTAATTTATAAAAAA           GCCCCTGGT TTTT ACCAGGGGC            TTTTTAGTGCTATTG
       pgi   6  73  96  207611 ..  207637 +  -4.4  -4.98672   TACAACTCATAAAAA        TCCCCG-GCGT AATCGG GCGTGCGGGGA         TTTTCTCTTTTTACC
  CHY_0234   6 100   8  202939 ..  202969 + -18.4  -3.47526   ATCGCTAAAGCAAAA       TGGGCTTACTCCGC TTG GCAGAGTAAGCCCA       TATTTACATTAGTGA
  CHY_0225   2 100  50  194756 ..  194779 + -13.9  -3.85786   AAAAATGCAACTAAA          TTCCCCGCC CGATAA GGCGGGGAA           TTTGCCTATTTTCGT
  CHY_0179   4  91  12  151032 ..  151070 +  -9.6  -4.88163   TTAAAAAAGTAACAT   TAAGCCCCTGACCTCGTT TCA GGTAAGGTCAAGGGCTTA   TTTATTTTATATTAG
  CHY_0146   1  42 398  125947 ..  125965 +  -2.3   -3.0263   GTATACTGGGCATAA             CGCCAGG TAACT TCTGCCG             TCTTAAAAGCGTCGT
  CHY_0131   3  83  10  115307 ..  115338 +  -6.6   -5.0925   ACCTAAAAAAGTTTT      GCCCCATTGCCAAAA ATT TTACGG-AATGGGGC      TTTTTAATTTTACAA
  CHY_0101   6  84  33   88768 ..   88788 + -11.3  -3.81146   ATACTTAAAGTATAG            TTTTAGGGA CTG TCCCTAAAA            TTATTACTTCCCGGA
  CHY_0092   2  57 187   80304 ..   80314 +    -4  -3.87815   GGTCTATTCTTAAGG                 GAAA ATT TTTC                 TTTCTGGCCATACCG
  CHY_0082   1  43 280   71541 ..   71557 +  -2.2  -3.07816   TGATATAAAAGGTTT              GCCAGG CGGAT TTTGGC              TTCCATGAATACCAG
  CHY_0030   8 100  19   23902 ..   23928 + -17.4  -4.14392   TTGATAAATTAAAAA         GGCCGAGAAGCT TTT AGCTTTTCGGCC         TTTTAAACGTTAAAC
  CHY_0024   5  87 114   19910 ..   19923 +  -8.1  -4.84262   ATATTAAACTCGGCA               GGGGA GATC TCCCC                TTTTGTTACTTCTTC
  CHY_0013   5 100  19   11449 ..   11467 + -11.7  -4.62471   TAAAGCTACCAAAAA             GGAGCCG GAATA CGGCTCC             TTTTTAGCAATTAAC

SUMMARY

243 putative operon ends contain 1124 possible terminators.
Percent operon ends hit by terminators of confidence >= x:
	x	#>=x	hits>=x	%hits>=x
	100	105	87	85	35 %
	99	105	87	85	35
	98	105	87	85	35
	97	105	87	85	35
	96	105	87	85	35
	95	112	93	91	37
	94	112	93	91	37
	93	118	97	95	39
	92	118	97	95	39
	91	131	109	104	43
	90	138	112	107	44
	89	145	118	112	46
	88	146	118	112	46
	87	148	120	114	47
	86	155	124	116	48
	85	164	131	121	50
	84	169	134	123	51
	83	175	137	126	52
	82	179	141	130	53
	81	185	146	134	55
	80	187	146	134	55
	79	195	151	138	57
	78	206	159	144	59
	77	213	162	144	59
	76	223	171	147	60
	75	226	174	148	61
	74	236	180	151	62
	73	252	191	158	65
	72	266	201	163	67
	71	277	209	166	68
	70	283	212	168	69
	69	287	214	168	69
	68	296	220	172	71
	67	315	234	179	74
	66	323	239	181	74
	65	331	244	182	75
	64	347	256	188	77
	63	353	261	189	78
	62	375	280	192	79
	61	388	287	194	80
	60	408	304	197	81
	59	432	322	198	81
	58	443	331	200	82
	57	478	356	204	84
	56	496	373	205	84
	55	523	397	207	85
	54	557	424	210	86
	53	582	441	213	88
	52	613	468	218	90
	51	649	495	222	91
	50	680	518	224	92
	49	732	549	228	94
	48	785	587	231	95
	47	828	618	232	95
	46	877	657	233	96
	45	944	703	234	96
	44	971	725	234	96
	43	1030	777	235	97
	42	1058	801	237	98
	41	1101	832	239	98
	40	1118	846	239	98
	39	1124	851	239	98
	38	1124	851	239	98
	37	1124	851	239	98
	36	1124	851	239	98
	35	1124	851	239	98
	34	1124	851	239	98
	33	1124	851	239	98
	32	1124	851	239	98
	31	1124	851	239	98
	30	1124	851	239	98
	29	1124	851	239	98
	28	1124	851	239	98
	27	1124	851	239	98
	26	1124	851	239	98
	25	1124	851	239	98
	24	1124	851	239	98
	23	1124	851	239	98
	22	1124	851	239	98
	21	1124	851	239	98
	20	1124	851	239	98
	19	1124	851	239	98
	18	1124	851	239	98
	17	1124	851	239	98
	16	1124	851	239	98
	15	1124	851	239	98
	14	1124	851	239	98
	13	1124	851	239	98
	12	1124	851	239	98
	11	1124	851	239	98
	10	1124	851	239	98
	9	1124	851	239	98
	8	1124	851	239	98
	7	1124	851	239	98
	6	1124	851	239	98
	5	1124	851	239	98
	4	1124	851	239	98
	3	1124	851	239	98
	2	1124	851	239	98
	1	1124	851	239	98
	0	1124	851	239	98
