# Supplementary material for: Rapid, accurate, computational discovery of Rho-independent transcription terminators illuminates their relationship to DNA uptake
Source: Genome Biol. 2007 Feb 21;8(2):R22. doi: 10.1186/gb-2007-8-2-r22 (PMC1852404; doi:10.1186/gb-2007-8-2-r22)
Supplement: Additional data file 2 — As described in the text, the entire robust tail-to-tail region is searched; if the region is less than 500 nt, then the 500 nt downstream of the stop codon is searched (stopping if a gene start is encountered). In the case of ties, all terminators with the high score are output. [file gb-2007-8-2-r22-S2.zip › Caulobacter_crescentus.ttperf]

    CC0009   5  57  11    7134 ..    7159 -  -8.9  -3.10796   TCGTAGGATTGAAGA         GGGTCGTTCTG GAGA CAGGACGGCCC          TTTAGCTTTTTCAGG
    CC0015   7  68 263   17212 ..   17228 -  -9.3   -3.6502   GAGCGGTGACCGAAA              GGCCGCC GTC GGCGGGC              TCGACCGCCACCTCG
    CC0031   4  59 268   34034 ..   34044 -  -2.4  -4.19238   CCTGCAACTGGAAAA                 CGCC TGA GGCC                 TATTTCAAGAAGACC
    CC0050   4 100  24   50848 ..   50877 - -21.5    -4.564   AAGCCGAAATGAAAA       CGGGCTCCGACCC GCTA GGATCGGAGCCCG        TCTCGAAGATGGAGG
    CC0076   7 100  28   76428 ..   76449 - -17.3  -4.87133   AGCGCCCAAAGAAAA           GGCCCGGTG TTTC CACCGGGCC            TTCCGTTGTTCTGGG
    CC0088   5  61  87   91342 ..   91380 -  -9.6  -3.12595   GCCAACGATCCAAGA  GCGC-GCTACCGCCCGGA TCTCT TCCAGGCGGT-GCAGGGC  TATTTCGCGGGGGCC
    CC0100   5  86 309  108898 ..  108930 - -17.7  -2.73159   CCAATCCCCGTAAAG      TCGGTTCCCTCTCCC GGC GGGAGAGGGATCCGT      TTGGCGCCCGCCTTA
    CC0105   5  57 345  114932 ..  114944 -  -6.2  -3.59979   TGGTCTGAGCCTAAA                GGCC GCCCA GGCC                GCGCCGCGCTTTCAC
    CC0108   4  53 274  117964 ..  117986 -  -4.6  -3.50853   CTTCTCCAACGACAA           CCCGCTGCTG CGG CTGGCGCGGG           GCGCGGGTCTGGCGG
    CC0117   7  60  35  126362 ..  126372 -  -8.2  -3.28712   CTGGGTCCCGGATAA                 GCCC TGC GGGC                 TTTCCGGGATGACAC
    CC0122   4  58  89  132832 ..  132861 -  -7.8  -3.34398   CGGTGCGCCGAAACA      CCGCCGCGCGCGCC TTCT GGCGC-CG-GGTGG       CCGAGACCTATCCGG
    CC0137   4  58 454  144809 ..  144819 -  -8.2  -3.13164   GTCCTAACCACCGAA                 GGCG GCG CGCC                 CGCTGTGCCGATGGG
    CC0149   6  78 158  158351 ..  158361 -  -4.6  -4.70879   CTCAAACTGGAAAAA                 GCGA TGT CCGC                 CGCCCGTCTGTTCCA
    CC0166   2  46 192  176878 ..  176900 -  -6.2  -2.62184   CTCCGTTGCACACGA           GCGCGTTC CAGGCCC GCACGCGC           CTCGCCTACGAGCAT
    CC0184   2  39  69  196145 ..  196181 -  -3.1  -2.62184   CGTCGCGCTAGAGCA    TTTTCCGACGAAG TGGATCCGGTT CGTCGTCAGAAAA    TGCGTTAATACAAAG
    CC0192   2  46 437  204718 ..  204737 -  -5.6  -2.78463   ACCCTGCGCACCACA            CGGCCG-GG AGA CCTCGGCTG            GATCATCCAGCGGCA
    CC0204   4  53 247  218074 ..  218089 -  -4.6  -3.53012   CCGGCCGTTTGGAAA              GTGGCT GCTC AGCCCC               GCCCACCACCAGATC
    CC0208   9  52 300  221970 ..  221983 -  -5.9  -3.29144   GCAGGTCTCGGAGAA               CGGCG ACCT CGCCA                ACTGGATGGTGCCGG
    CC0218   2  43 141  235971 ..  235990 -  -2.1  -3.16564   GGCCGACTGGACCAA            TCGCGAT CCGGTC ATCGCCA             AGGCGCTCGCGGACT
    CC0221  11  65 378  237236 ..  237264 -  -8.7  -3.56092   GCACTATTCCGGAAA        CATGCAGGGCCTG CAG CAGGCCGCGCGCG        CCGACGGCGTGGTCT
    CC0221  11  65 128  237498 ..  237514 -  -5.8  -3.97947   GCGATCGACGACAAA              CCGACC AACAA GGTCGA              GGACATCCAGGGCTC
    CC0224   6  56 348  240287 ..  240300 -  -3.7  -3.72576   TCGTGCTGGAGGAAA               CCCGG CCGA CCGGC                TTCACTGCGGCCTGT
    CC0227   9  80 -53  243514 ..  243543 - -16.4  -2.63549   CAGCTTGAAGAACAG       GACGCGCGCGGC GCCATA GTCGCGCGCGTC        GATCTGCTCGAAGCC
    CC0242   9  70 -36  256251 ..  256276 - -10.3  -3.54475   CGGCCTAGTATACAA         GGCCGATGCTG CTGA CAGCGGCGGCC          GCCACGACGAAGACG
    CC0247   9  71 103  258750 ..  258776 - -13.6  -2.61912   TGATCGAGTTAGAAG         TTCCTCCCCCGC GAT GCGGGGGAGGTG         GCCCAGAGGGCCCGA
    CC0252   6  58  74  263682 ..  263710 -    -3  -4.09685   GCCTAGGCGCGAAAA        CCTCGTCCTTCG ACAAG CTCAGGATGAGG        CTTTCGACTGTCTCG
    CC0255   2  41 259  267777 ..  267804 -    -4  -2.52464   GGTTCCTGCAATCGA        GCGGCCAGGGCCA TTT CGGCGATGGC-GC        CAGTGTGACGACGCT
    CC0262   1  41 381  275421 ..  275434 -  -2.3  -3.02144   GCACGTCGTCGAAGA               CTTCG TCAC CGAGG                CCTGGAAGAAGCTGG
    CC0273   6  58 389  287678 ..  287693 -  -4.6  -3.72141   ATAGCTAGAGGCAAA              CCGCCC TCTT GGACGA               TCGCGGTCGTCGATG
      truA   1  49 281  292598 ..  292617 -  -3.5  -3.53012   GGGCGCGCCTGCAAA            GCTCAAG GCCGCG CTGGAGC             AGGTGTGTCGGGGCG
    CC0295   0 NONE
    CC0301   8  57   4  316992 ..  317023 -  -6.4  -3.44146   GTCGTCTACAAGTAA      CCTGATCCTCCCCC GCGA GGGGGAGGGTTCGA       TCCTTAGAGGCCGAT
    CC0322   6 100  33  337875 ..  337899 - -19.3  -5.76237   CAGACAAAGAAAAAA          GCCCCGGAGCC TGA AGCTCCGGGGC          TTTCGTGTTTCTTGG
    CC0327   4  60 327  341495 ..  341505 -  -8.2  -3.35679   CTCGGTCATCGAGAA                 GGCC TCC GGCC                 AATGGCTGGGCCGGA
    CC0330   4  63 -46  344136 ..  344176 -    -9  -3.30124   CGTGATCGCTTAGAA CCAGCC-CGCCT-CGCGCAG GGC CTTGGCGTAGGCGCGGCTGA CGGGCGCTTCGAGTC
    CC0341   4  60 423  358901 ..  358920 -  -9.2   -3.1085   GGAAGCCATCGAAGA            CCCGCAGC GCCT GCTGCTGG             AGCTCTAGGAGACCT
    CC0354   5  81 121  375659 ..  375687 - -12.6  -3.72576   TGCCGGTCGAGGAAA       TGACAATGCAGCG CGCC CGC-GCATTGTCA        TCAATATCTTTTACA
    CC0365   3 100  31  387520 ..  387545 - -18.3  -4.19177   ACCGCCCAAGAGAAA         GGGCGCGGACC TTGC GATCCGCGCCC          TTCGTCTTGTCTAGC
    CC0373   5  75  93  391841 ..  391860 -   -15  -2.71712   GCTGGGGTTTTAAAT            CCTCCCCC AAGC GGGGGAGG             TGGCCCGAAGGGCCG
    CC0382   3  47 447  402380 ..  402411 -  -4.4  -3.17051   TGGCGATCAGCAAGA      CAGGGCTGGGGAAGA ACC CCTTGCGCA-CCCTG      CTGCTGGTCAATCTG
    CC0389   4  56 285  408997 ..  409041 -  -9.2   -2.5547   ATCGTCGACATGAAG GCCCG-CCGGGTCATCACCCA CGAC TGGATGGCCACCCGCTCGGGC TGGACCCCCTTCGAC
    CC0401   5  65 171  421987 ..  421999 -  -9.1  -3.44051   CTTCGATCACTACAA                GGTCG ACC CGACC                GCCAGCCTGATGCCG
    CC0410   3  71 157  428426 ..  428456 -  -6.1  -4.36914   TCGGCGCGTACAAAA       TCCTCATCCTGAG CTTGT CGAAGGACGAGGA       TTTCCCTCCGGACGC
    CC0415  12  74  10  431295 ..  431324 - -14.9  -2.57344   CAGGTCTCCCAGAAG       GAGCGCTCCGGCC GCAA GGTCGGGGCGCTC        TTTTCTGTTTCAGGG
    CC0420   7  57 154  435466 ..  435479 -  -9.5  -2.80074   GCGGCTACAAGATGA               GCGGC AACG GCCGC                GAGTGGGGCGACCAC
    CC0424   5  82 111  438024 ..  438045 - -11.5  -4.10453   GAAACGCGCCCAAAA           TCCTCCCCC CGGC GGGGGAGGT            GTCGGCTCGAAGAGA
    CC0429   8 100  26  444835 ..  444863 - -20.3  -3.49777   CCCCAGACAGCAGAA        CGCCCCCGCCGAC CAG GTCGACGAGGGCG        TTTTGTGTTCCGATC
    CC0443   5  93  24  458672 ..  458697 - -16.1  -3.81137   GGCTAAAGATGGAAA         GGGCGCTGACC TCAC GGTCGGCGCCC          TTTCTGCATCCAAAG
    CC0451   9  59 232  473101 ..  473117 -  -6.5  -3.64822   ACGCTTTCACGTAAA              CCGCATT TCG AGTGCGG              CGCATTCGACCACTC
    CC0456  10  62 -31  480674 ..  480716 -  -7.7  -3.64822   AGGTTTCCATCTAAA CCAGACAG-GCTCTAGCGCCG GTC CAGCGCCAG-GCGCAGTCCGA ACGCCACGAACACCA
    CC0466   2  51 320  489083 ..  489130 -  -6.1  -3.16564   CCGCTACTTCATCAA GCGCGCCGACAGC-CTGCAGCTG TTCG CGGCGGCGGTGCTGCTGGCGC-C GGCCATCATGCTGAT
    CC0471   6  63 -14  493703 ..  493713 -  -8.2  -3.44146   TTCGGCGATAACTAA                 CCCG CCT CGGG                 GAAGCCGCCCGTCTG
    CC0475   5 100  18  497085 ..  497106 - -17.3  -3.66803   TCCCAAGATTGGAAA           GGCCCGGTG GCGA CACCGGGCC            TTTTCTTTTGGCGGG
    CC0483   5  50 316  505314 ..  505337 -  -6.6  -2.91274   CGGAGTTCAACGACA          TCATCGCCGC GATC GGGGCGATGG           ACGCTGACGTGATCT
    CC0499   0 NONE
    CC0505  12  65  -8  532195 ..  532227 -  -9.7  -3.48395   AGGCGGCCTAGACAA      GCGCCGAGACCGTCC GAA AGAGCGTCACGGCGC      CGGGAGGAATGTCAC
    CC0517   4  74 140  542065 ..  542090 -  -2.7  -4.89393   TAAACCGGATAAAAA         GGCTATAAA-AT CAA ATATTTAGAGCC         CTTTCCGATCTGACT
    CC0523   3  47 144  546817 ..  546846 -  -4.1  -3.14132   GGCGGCGGCGATCAA       TGCGCTGGAC-GCC CAT GGCGGTCCGCCGCG       GCGACTTCGGCCCGT
    CC0531   6  63 156  553833 ..  553850 -  -8.3  -3.53012   TGGCGCTGGTGGAAA             CCGGGCC CGGG GGCTCGG              TGTTCGACCTGACGC
    CC0545   5  65  98  580057 ..  580079 -   -12  -2.52623   CGGCGTCGAGAACAG           GCGAGCGC AGGCCGA GCGCTCGC           ACGCTTTCCCCGCCA
    CC0548   0 NONE
    CC0551   9  62 110  588258 ..  588275 - -10.5  -3.07043   CCGAGCAGCTTAAGA             CCGAGCC CGAC GGCCCGG              CCAAGGAGGCCAAGA
    CC0570  10 100  -5  615053 ..  615097 - -18.7  -3.95435   TGCGCCAAAACAGAA GATTAGAGCTTGCGGCCTGAC GCG GTCAGGTCGTGAGCTCTAATC GAACACCGCCGCCAG
    CC0576   5  62  81  627170 ..  627184 -  -2.1  -4.27316   TCGCGCAATCGAAAA              CGACCA GAGA TGG-CG               CCTAGAGGTCGGCCT
    CC0585   5  70 111  639849 ..  639906 - -10.5  -3.57561   CCTTAAGTGGTCAAA GTGGACAGCGTTAGGTGGTCCGTACAA CGCC CTGTGGGGACCATTTTACGCTGTCCGC GTAGCCCTTTGATTT
    CC0602  13  65  30  661338 ..  661361 - -11.6  -2.63079   GGCGCACAGAAGCGA          GCCGCCGAGC ATGA GCGCGGCGAC           AAGCGCCTTTACCGG
    CC0619   4  54  27  682258 ..  682271 -  -2.3  -3.86194   AACGCTGTCCACAAA               CGGCC TGGC GACCA                CTTAAGGCTGTCCGC
    CC0624   7  63 416  691354 ..  691376 -  -9.1  -3.29471   GCTCGACCACATGAA           CGCCCTGGA CCTCT TCAAGGGCG           ACATGGCCGCCTTCC
    CC0631   4  62  87  697370 ..  697389 - -11.4  -2.50994   GCCAAGCCGATCAAC            GCC-GGCGC GCT GCGCCTGGC            CGTCGAGCGCTTCCG
    CC0666   7  71  65  735800 ..  735828 -  -8.8   -3.8917   GCGTAACGACAAGAA       GGGGCCGGGCAGC ACAC GCTACC-GGCCCT        TTTTCTTATTCAGGC
    CC0669  11 100  31  736939 ..  736964 - -19.7  -4.65153   CCAGACAAAGCAAAA         CCCGCCGCGAC CTGT GCCGCGGCGGG          TTTTGAAAGCTTGGT
    CC0678   6  67 110  745216 ..  745251 -    -6  -4.18018   GTTGCTCAGGGAAAA    CGTCGCTC-GACCGGCC CCA GGCCAGCCCGATCAGCG    CCGGCAATAGCCCCA
    CC0689   2  55 293  754617 ..  754627 -  -6.8  -3.28712   CGCCGGGCGCTACAA                 TCGC GGC GCGA                 TGCTGTTCAACGCCC
    CC0695   5  51 430  760886 ..  760901 -  -3.2  -3.61715   GAGCTGGGGCAAGAA              GGACTG GTCC CAGTTC               CAGGAAGAGGCCAAG
    CC0695   5  51 382  760910 ..  760949 -  -5.7  -3.14051   CCAGTTCCAGGAAGA  GGCCAAGGCCATCGAGCA CGATC TGGCCAA-GGCCCTGACC  CAGGGCCTGCCGGTC
    CC0695   5  51  95  761193 ..  761236 -  -3.4   -3.5594   AACGCAGCGCCCAAA CTGGTGTCATCCCGGA-AGCCTC GCA GAGGCTATCCGG---GAC-CCAG GGGCGGCGCGCGCCG
    CC0699   4 100  26  766378 ..  766405 - -22.8  -4.57516   AGACTGAAACGAAAA        CGGCCCGGAACC GCGA GGTTCCGGGCCG         TTTCGATTCGGTAGG
    CC0708   9  71 142  775885 ..  775898 -  -9.5  -3.73775   TCGAGCGGCATGAAA               CGCGC GAGA GCGCG                CTGATCCGCGAGCGT
    CC0713   7  85 177  781364 ..  781386 - -14.2  -3.54408   GGGTAGCCAAAGGAA           CCCCTCTCTC GTG GAGAGAGGGA           GGGGCCCGCCGCGTA
    CC0734   5  81 254  800204 ..  800237 - -16.7  -2.71364   CTACGCCTGGAACTA     CCGCATGGCCGCCGCC GCG GGCGGCGACC-TGCCG     GCCGCCGAAATGTCG
    CC0738  12  67 262  804108 ..  804144 - -10.8  -3.15861   CATGACCCCGATCAA    CGCCCACAAGACCCGG ATGAA CCAGATCATGTGGTCG    GACCACTGGGCGTTC
      fixJ   4  61  91  832837 ..  832858 - -10.1  -2.91264   GGGGTCAGCCAGAGA           CGACCGGGC GAGA ACCCGGTCA            GCTGGTTCATCGAAC
    CC0765   2 100  14  842305 ..  842329 -   -20  -5.46706   ATCGGAAAAGAAAAA          GGCCGCCGGG TTCGC CCCGGCGGCC          TTTTTCTTTGGTCTC
    CC0790   3  60 229  871304 ..  871322 -  -7.4   -3.4252   CGGCATGCAGGACAA             GCGCATCT TCA AGATCCGC             TTTATCGGTGGCGGC
    CC0795  11  81  20  877049 ..  877072 - -13.8  -3.59262   CGTTAGACCTGGAAA          GGGACGGCCC TGGT GGTCCGTCCC           TTTTTCAGGTCAGGG
    CC0799   2  43 330  885409 ..  885442 -  -5.1  -2.57344   CACCCCGCCGACAAG     GCGCGCG-TGGGTCAG CGA CTGGCCCTGCAGGCGC     GCAAGCTGGCCTATG
    CC0837   9  93  -6  933318 ..  933366 - -13.4  -4.19177   ATGCGTCAATACAAA GGGCTAGAGCATTTCTCCGATCC AAAC AGATCGGA-AAATGCTCTAGTTC GAGGCCACCGAGGCC
    CC0846   2  44  95  941164 ..  941187 -    -3  -3.14132   GGCGGGCGCCATCAA          TCGCCGCGACT TCC AG-CGCGCCGC          CGACATGATCGACGT
    CC0850   1  40  85  946517 ..  946529 -  -3.4  -2.82327   CGGCGAGATCGAAAC                CTTG GCGCG CAAG                CTCTACGTCGCCGTC
    CC0853   7  57 417  949052 ..  949101 -  -5.5  -3.54638   AGAAGGCGGCCGAAA TCCAGGCCGCGAAAGCCCAGGACG AGG CGGCCCAGACGGTCGCTGCC-GAA TAGGAGAGGCGCTAT
    CC0862   3  62 -18  959476 ..  959496 - -11.1  -2.63596   CCTTAGGCTAGAGCA            GGCTAAGGC TTG GCCTTCGCC            CGCGTCTTCGGCGAC
    CC0880   5  93 448  975225 ..  975260 - -17.5  -3.41024   GGGTTGAAGACAATA    TCCGCCGCGACCGGC CTTTCC GCTGGTCGCGGCGGT     TTTCGTTCGCGCGAC
    CC0891  10  61  60  984569 ..  984602 -  -3.7   -4.0492   CAAGCCCTAGACAAA     TCCTCGGCCGTCGCCC TTT GGGCGAGGGA-AAGGC     CTGCGGTCTTCTAGG
    CC0897   2  45 313  990789 ..  990807 -  -2.3  -3.28712   GCTGCCGCTGGACAA             GCTGAAG ATCGA CGCCAGC             TTCGTGTCGGACATC
    CC0912   6  60  23 1009871 .. 1009902 -  -7.9  -3.53224   CACGCCGCTGCGAAA      CGGCGACCGCGAC TACAGG GTCAATGTCGCCG       GCGCGCGGATGGAGC
    CC0934  10  65  66 1036042 .. 1036074 -  -8.4   -3.6422   CAGCGCTTGAAAAGA     CG-GGAAGGGGACGC GGCG GCGTCCCCTTTTTCG      TGTCTGCTTGTCTGG
    CC0939   8  86  45 1042024 .. 1042051 - -18.4  -2.62463   GCTATGACTGACAAG        GCGGCCGCCGGA GCGA TCCGGCGGCCGT         TTTACATGGCTGTCA
    CC0950   2  71 -32 1057067 .. 1057084 -  -8.3  -3.86346   TCACCCCTCCAGAAA             CGCCTCG ACCT CGCGGCG              GTTCGGCATCGACGG
    CC0956  11 100  38 1060455 .. 1060481 - -17.3  -4.82901   TTTCTCCCAGAAAAA         GGGCCGCGTCC TTGCG AGACGCGGCCC         AAGTCGTTTTCGGGG
    CC0963   3  51  -7 1068799 .. 1068821 -  -5.5  -3.14344   TATCCGGCGGACGAA          CGGCGT-GCG CCAG CGCTACTCCG           CCACGATCGCCGCCG
    CC0967   4  65  99 1073801 .. 1073822 -  -7.1    -3.889   GTGAATTAGACTAAA           TCCGCCCCC TCGC GGGGGAGGT            GGCGCGAAGCGCCGG
    CC0973   7  48 291 1085314 .. 1085349 -  -4.6  -3.21099   CGCCGCTACCAGCAA    CTGGTCGACACCG-CGC CCT ACGACGTCATCGCCCAG    ACCCTGGACCAGTCC
    CC0985   5  86 414 1102784 .. 1102808 - -13.6  -3.86346   CCACCCCTTCAGAAA          CCCGACCTTC CCGGC GAAGGCCGGG          ATCCAGATCGAGCCC
    CC0990   3  49 376 1110205 .. 1110217 -  -3.3  -3.40403   GGTCTGCTACTACAA                CGGCT CCA AGCTG                CACTATCTGCACGTC
    CC1003   3  51   7 1128844 .. 1128860 -  -5.7  -3.14132   GCCGGCGGTCAGCAA              GAGCGCC TGA GGCGGCC              GCGTTCCTACTGGGG
    CC1016   7  53 228 1146605 .. 1146636 -  -4.3  -3.65046   GCTCGAGCCCAAGAA     GCCGG--CGCCGGGG GACA CCTCGCCGATCCGGC      CGCCGTCGAGCGAAC
    CC1016   7  53  62 1146760 .. 1146802 -  -7.9  -2.90075   CGCCCCGCAACTAGA GCCCTT--TCCGATCGGATCG CCT CAATCCGATCGGATCAAAGGG GTTCTATTTCAGAAG
    CC1030   2  49 104 1159566 .. 1159583 -  -5.5  -3.04144   GTCCCAGGCCGAATA             CGAGCTC TCCA GAGCCCA              GCCCCACGCCTTCCG
    CC1033   1  48 178 1163936 .. 1163950 -  -4.2  -3.32844   CGTCGTAGGCGATAA               GCTCGA ACT CCAAGC               GGCGCTTTCCGTCGT
    CC1055   2  61 307 1186346 .. 1186367 - -10.1  -2.94912   CGGCGAATGGATAGA           CTCGTGGGG GACG CCCAACGAG            CGCCCGATGCCGAGT
    CC1060   4  55 200 1191933 .. 1191962 -  -4.9  -3.53811   TCGACGGGGGCCAAA       CGGTGCTGGCGCCC GCC GAGCGCGACCAC-G       CCACGCGCCAGAGGA
    CC1067   4  46 247 1197954 .. 1197966 -  -5.5  -2.74248   CAAGACCCCGGAAAT                CAACG CGG CGCTG                TTCATCGCTCCGGGC
    CC1067   4  46 136 1198065 .. 1198077 -  -3.3  -3.31144   GCTTGAGCGGCAGAA                CAGCG GCG CGCTC                ACCAATATTGAAGCT
    CC1079   5  84   2 1211839 .. 1211889 - -15.5  -3.29144   GCAGGCGGCGTAGAA GCCTTGCGTCCTTCG-AG-GCCCGC TTT GCGGGCGCCGCGAAGGACGCGACAC TTCAGGCCCTTGCCG
    CC1086   8  60 373 1216889 .. 1216942 -  -5.7   -3.8211   GGGCATCTACAAGAA CGACCCGCGCGG-CCAGATCGGCATG CTG CACGACGCCCTGTTCCGCGCCGTGCG TCTGGTGGTCGACAC
    CC1089  10 100 123 1221628 .. 1221657 - -18.6  -4.38141   CCCCAGACAAAAGAA       CGGCCGCCCTCC AGGAGA AGAGGGCGGCCG        AGTCATTGGGAGGAA
    CC1109   5  49 306 1258317 .. 1258341 -  -3.4  -3.50853   CGTGCTCAACGAGAA          CGAGCGCAAC ACCCA GGCGGGCTCG          CGGATCACGGCCAAT
    CC1116   1  39 169 1267001 .. 1267035 -  -2.1  -2.71364   GCAGGCGGCCAACCA    CCAGGGCGGCAACC AGGGCGAA GGTT-CGGTCCTGG     GCGGTTTTGGTCGGA
    CC1122   5  63 101 1272912 .. 1272931 - -11.4  -2.79505   ATATCTGATCTAAAT            CCTCCCCC TAGC GGGGGAGA             TGGCGCGAAGCGCCG
    CC1133   3  51 109 1285220 .. 1285238 -  -5.8  -3.14132   GGTTCGGGGCACGAA             CGGCGCCG AAG CCGAGCCG             CTACCGGACCCCCTG
    CC1142   4  47 123 1297364 .. 1297380 -  -2.1  -3.40403   GGTGGCCTACCAGAA              GGGCTTC ATC GACGCCG              CCCAGGTGGAGCGCC
    CC1153   6  83 439 1311332 .. 1311372 -   -17  -2.57468   GCCGACGACATGAAG GTCCTGACCGACGGCGACGC TCT GCG-CGCCATCGG-CAAGAC AATCACCGAGTATGA
    CC1171   4  60 345 1329338 .. 1329350 -  -9.1  -3.03771   CCATACGGCTGAAGA                CAGCC CCG GGCTG                TGTCGCGCCGGCGCG
    CC1175   6  71 142 1334121 .. 1334135 - -11.4  -3.53012   CCTCGCGGCCGGAAA               GCTCGG GTT CCGAGC               CGTCCGGATACTCGG
    CC1178   3 100  19 1337075 .. 1337104 - -16.4  -4.19238   GCGCCAATGCGAAAA       CGCGCCGACCCC GCCTTG GGAGCCGGCGCG        TCCAAGCGCTTGCGC
    CC1194   1  53  92 1353102 .. 1353113 -  -7.2  -2.87132   CGCGCCGCCGAGAGA                CGCG TTGT CGCG                 CGCCGTCCTTGCCGA
    CC1197  13  70  -2 1356952 .. 1357003 - -10.5  -3.54459   CCAAGCGTCTGGAAA TAGAGCCCTTTTATCCGATCTGATTG AGT CAGCCAGATCGG--AA-AGGGCTCTA GTAGAGGCCCATCAG
    CC1206   3  73  20 1368719 .. 1368771 - -11.1   -3.5936   GCTAAACTTTTGAAA TAGAGCCCTTTTTATCCGATCTGATTG GTT CAATCAGATCGG--AA-A-GGGCTCTA GGTGGCGGTGACCAT
    CC1220   3  53 417 1377962 .. 1378000 -  -3.9  -3.60792   CGGCCAAGCCCGAAA  GCTCCGTCGACGAG-GGCT GGA AGCTGCTC-TCGACCGAAC  GTCCGGTGCGCTTCA
    CC1227   6  63  49 1385556 .. 1385576 -  -9.6  -3.35679   CTTGCGCAGCCACAA            GGCCGCGC TCAAG GCGTGGCC            GGATCGGCTTTTCGA
    CC1237  10  68 449 1392819 .. 1392829 -  -2.4  -4.56597   GCGCGCGGCGAAAAA                 GGGG GGA CCGC                 ACGCCCAAGCGCTTG
    CC1237  10  68 224 1393032 .. 1393054 -  -9.8  -3.40403   CCGGCTCTACGAGAA           GATCATCGCC CAG GGCGGCGATC           CCGTCGTGCCGCCCC
    CC1245   4  53 297 1403734 .. 1403761 -    -4  -3.54129   CAGACCCCGTCGAAA        CGGTGTTCGAAG GCCT CGTCGAACGACG         GCGCGGCGTCCGGGG
    CC1275   6  83 144 1420755 .. 1420771 -  -9.3  -4.28656   ATTCAACACTCAAAA              TCCGGGC GTC GCCCGGC              GCTCCGCAGCCCTTT
    CC1293   5  54 395 1436846 .. 1436857 -  -7.2  -3.05384   GCCGCCTTGATCGAA                GGCC TTCC GGCC                 AAGGTGGTCATGGCC
    CC1307   3  51 358 1454819 .. 1454862 -  -5.8  -3.15861   GACCATTGCCATCAA TGGCGGTGTGC-CCAGCGTCG ATG CGGCGCTGGAGCATCTGGCCA ATGGCGTGGACGGCG
    CC1313   6 100 438 1460393 .. 1460417 - -22.9   -4.8048   TCGGGATACGAAAAA          GGCCTCCGCCG GGC CGGCGGAGGCC          TTTGCATCGTCGCCT
    CC1322   5  63 202 1474001 .. 1474035 -  -9.2  -3.31461   CATCGAGGTCGAGAA     CTGCCTCTATGACCAC CCG GCGGTCATGGACGCCG     CCCTGGTCGGCGTTC
    CC1332   2  53  50 1484767 .. 1484777 -  -4.6  -3.53343   AAGGCGCTGGCCAAA                 GCCC TCA AGGC                 CAAGGCGATCCGCTA
    CC1338   4 100  26 1492529 .. 1492554 - -21.9  -4.55887   GGCCAAAAAGAGAAA         GGGCGCGGAGG TTTC CCTCCGCGCCC          TTCGACTTTGAGCCT
    CC1343  15  81 398 1497654 .. 1497703 -   -12  -3.84406   GGCCGAGGAGAAGAA GGGCGCTCT-GCCGACCGGCGCG CCCGC CGAGCCGGCCGCCGACAGCGCCG CCGAGGTGGGCCTCT
    CC1356   2 100  22 1510094 .. 1510114 - -19.7  -4.99134   ACTGGAAACGAAAAA            CGCCGCCGG AAA CCGGCGGCG            TTTGTGCGCCTGGAT
    CC1364  11 100  32 1517596 .. 1517630 - -22.3  -2.94924   GGGCCAGTCATAAAG    GC-GAACGCCCCGGAG CCTG CTCCGGGGCGTTCTGC     TTTGATCTGGACGCC
    CC1372   6  95  17 1523497 .. 1523516 - -16.4  -3.92592   ATGCGGAAGATGAAA            GGCCGCCC GGAA GGGCGGCC             TTTTTCGTATCCGGC
    CC1375   7  61 183 1525051 .. 1525072 -  -3.5  -4.13767   TGGGTCAGGGCAAAA           GCCTCGCCA CGGC CGTCGCGGC            CGTTGTCTTCCTGCA
    CC1379   6  46  76 1528807 .. 1528817 -  -3.2  -3.28712   GGCGCTGCTCGACAA                 CCTC GGC AAGG                 GCGCGTCCGGCGCGG
    CC1379   6  46  32 1528843 .. 1528861 -    -3  -3.28712   CGCGGCGGTGCAGAA             CCTGAACA TCG CGCTCGGG             CTGGATGAGGCCGCA
    CC1390   6  52 196 1540909 .. 1540925 -  -7.3  -2.70826   CAGACGGATAGAGCA              TTCGCCT TCT AAGCGAA              CGGTCGCAGGTTCGA
    CC1394   3  57 357 1542342 .. 1542365 -    -6   -3.5393   AGCAGCTTCGGCAAA          GCTG-CGATGA TTG TCAGCGTCAGC          TGAATGCGCTCGCCG
    CC1412   2  60  62 1559541 .. 1559560 -  -9.2  -3.03441   CACCATCCCTGAAGA            CGCGCGTC GCCT GATGCGCG             TGGTCGCGGCCGCGT
    CC1424   5  74 434 1573574 .. 1573589 - -10.4  -3.71917   AGCGCAAATGGGAAA              GCCTGG CCTT CCAGGC               CGGCGGCGGGACCTA
    CC1434   2  48 -20 1585900 .. 1585931 -    -5  -3.14878   GCGCTGAAGCCAAGA      TCGGCCGGCCGC TAAGCCCC GCCGCCAGCGGA       GAGCAGGGCGGCTAG
    CC1449   1 100  10 1599755 .. 1599794 - -25.8  -3.05384   GCGGCTCTGACCCAA  GCGGAGCCCAGGAGGCGC CTGC GCACCTCCCGGGCTCCAC   CAGTCGAGGTTACTT
    CC1454   7  57 291 1603364 .. 1603376 -  -6.2  -3.61398   TGGTCGCCTGAACAA                GCGC GGCCA GCGC                TGGTTCTTCGACTAT
    CC1470   4  68 233 1619122 .. 1619145 - -12.6  -2.72263   AGAGTCCTTTCAAAC          GCTTTAGATG ATTC CATCTAAAGC           TAAAGGGCTCTAGGC
    CC1473   4  68 122 1623330 .. 1623360 - -11.8  -3.05384   GGCGCCGGGACCCAA       CGGGTCGACGCTCA ACG TGAGCATCGTCGCG       GGCCGCTGGGGTCAG
    CC1482   4  59 226 1636162 .. 1636172 -  -2.4  -4.18018   GCGGCTGATCGAAAA                 GCTG GCC CCGC                 CGTCCGCCGCCTCGC
    CC1487   5  51 226 1642868 .. 1642889 -  -7.9  -2.62184   TCGTCGGTCACATGA           GCCTGGTCGG ACC CCGGCC-GGC           TCTGTTCAATCAGGA
    CC1498   8 100 180 1656818 .. 1656840 -   -12   -4.4017   CGAATGCTCACAAAA           GCCCTCTCTC TTA GAGAGAGGGA           GGGGCCCATGCGCAG
    CC1503   7  75 357 1662321 .. 1662351 -   -14  -3.06162   GACCGGATCGCAAGA      CGGCGCG-CCGGC CTGACC GCCAGTCGCGCCG       AACGCGCGGCGCGTC
    CC1513   3  46 441 1671173 .. 1671195 -  -3.3  -3.31144   GGTCTACTGGGAGAA           CGGCGAC TATGTTCCG GACGCCG           TGAGTGCGCTGGACA
    CC1513   3  46  36 1671590 .. 1671600 -  -3.2  -3.36671   AGCCGAATTCGATAA                 CCAA GCT CTGG                 TTCACCTGTTTAGAC
    CC1521   5  66  98 1682017 .. 1682038 - -11.5  -3.01712   GCGCGCGCCGGAATA           TCGGGCGGC GCCG GCCGCCGGA            AGCTGGCCCGTCGCG
    CC1525   4  65 -20 1687049 .. 1687064 -  -7.5  -3.72576   GGCGCTTCTATCAAA              GCGGC GCGCAG GCCGC               TTCCATCCAGGCCCG
    CC1534   7 100 103 1697191 .. 1697215 - -17.1  -3.69068   GTAGGGTAAGAAAGA          TGCTCCCCCGC GAT GCGGGGGAGCT          GTCACGGAGTGACTG
    CC1549   5  58 471 1713273 .. 1713291 -  -8.8  -3.16154   CAACATGACATCCAA             GGTGAGCC GTT GGCTCAGC             TCGTGGCCAGATCCG
    CC1554   5  52  98 1718414 .. 1718440 -  -7.9  -2.71011   AGGGGGGCGGAACGA         GGACCCTCTCC TTCAG GGAGAGGGACT         GGGCCATTGCGGAGC
    CC1572   8  69 192 1737535 .. 1737548 -  -8.1   -3.7732   CTCGGACATGAACAA               GGTCG CCCG CGACC                ACGCCGACGCCGTGG
    CC1579   6  57   1 1744622 .. 1744678 -    -7  -3.53091   AGGCGCTGGCGGAAA CGGCCTAGAGCCCTTTCCCATGGCGG ACGGA CCGCCATGGGAGGTGGCTCATGATGG CTACTTGATCACCCC
    CC1585   3  50 349 1750779 .. 1750818 -  -4.9  -3.27774   GAGTTCAACGACGAA  TCGCACGTGCGCGGCGTC TGCTC GATGGCCCGCACGC-CGA  ACCCGGACTCGGCCA
    CC1589   4  49 311 1754912 .. 1754932 -  -6.7  -2.82635   ACGCCGAGGACGAGA            CGCCGCTGG ATC CCGACAGCG            ACTGCCCCGCCAGCC
    CC1589   4  49  44 1755176 .. 1755199 -  -2.5  -3.65832   AAAGCGTTTAAAAGA          GCTCTAA GTATTTGATT TTAGAGC           CTGTTTATCTGGTTT
    CC1600   5  67 376 1767665 .. 1767677 -  -6.3  -4.07568   CGGCGGCGCGGAAAA                TCTAC ATC GTAGA                CGACCCGCGGTCGTG
    CC1610   0 NONE
    CC1621  10  57  43 1794770 .. 1794795 -  -5.5  -3.67724   TAAACCAGATAAACA         GGCTCTAAA ATCAAACA CTTAGAGCC          CTTTCAAACGCTTTG
    CC1633   7  52 253 1810477 .. 1810492 -  -7.5  -2.71731   GGGAGCGCCCAACGA              CGCCG AGCGCG CGGCG               GTGATCGCCTATCTG
    CC1637   3  48  19 1814723 .. 1814750 -  -6.9  -2.52896   TGAGGTCGGAAGGGA        CGGCAGGCTCG CCCTCC CGAGCCTGCTC         CATCTGCGGCCCTAA
    CC1637   3  48 -36 1814789 .. 1814805 -  -6.5  -2.64616   CCTCCATTGAGAGCA              GGGCG AAGAGCG CGCCC              TCGGTGTTGGAAAGC
    CC1648   7  54 -34 1822067 .. 1822093 -  -2.9  -3.72893   TAGCGCCTTACGAAA         GTTTCATGGCG AGCGG CGCCTCCAAAC         GGGGGCGTGAGCGCC
    CC1655  13 100  39 1828688 .. 1828714 - -19.5  -4.18058   AAGCAGAGCCGAAAA         TGGCCGCCGCT TTGTC AGCGGCGGCCA         TCTGGAACCCGTTAC
    CC1682   7  67   2 1855349 .. 1855389 - -13.2  -2.50699   TCTGAAGGAAGAGAT CTAGGGCG-GGCGACGAGC CACC GCCCGCCGCCGCGACCTTG  CCTAAAGCGCGCGTC
    CC1695   1  42 430 1868024 .. 1868037 -  -3.7  -2.77895   TCGACGTTCAAGAAG               GCCGG GCAT CCGGT                GTCGTACTGGCGCCA
    CC1707   1  51 -35 1880573 .. 1880588 -  -3.2  -3.60792   GGGCGAACTGGGAAA              GCGCACC GCC GGCG-GC              CAGGCCCAGAGCGCA
    CC1716   3  51  58 1888870 .. 1888887 -  -4.1  -3.53012   TGCCTCGTCCGGAAA             GAGTGAA ACCT CTCACCC              TCCCAAGCTTCGCTT
    CC1723   4  58 181 1894804 .. 1894814 -  -8.2  -3.13403   TGCGCCTGACCAATA                 CGCC CAT GGCG                 TTCGCGGATCTGCAT
    CC1733   1  48 311 1905401 .. 1905414 -  -3.7  -3.25823   CTCGGGTGAGATCAA               CGGCG CGGA CGACG                TCCTGATCACCGAGG
    CC1737   1  46 233 1909701 .. 1909717 -  -3.5  -3.28712   GTTTCTGCGCGAGAA              GTTCGCG ACC CGCGTTC              GTCGTGACAAAGACG
    CC1748   2  56 184 1922171 .. 1922190 -  -7.8  -3.14878   TCCGCGAATGGAACA            CGACCTGC AGCA GAAGGTCG             CCCAGCTCTTCCTTG
    CC1752   5  61 311 1928454 .. 1928480 -  -9.2  -3.21924   TGACCGGCGACAAGA         CCTTGCGGCCGG TCA CGGGCCGCCTGG         ACGGCTGCGCGCGCT
    CC1758   6  87 -26 1939010 .. 1939059 - -19.4  -2.53392   AAACCGGCCAAGCGA CCAAGGCCGGTTCTGCGGAG CCGCTAGTCC CCCCGCAGAACCGGCGCTGG CCTTTGCGCCAGGGC
    CC1766   2  47 403 1949771 .. 1949798 -  -5.4  -3.05596   CAGGCCTGGATCGAA        GGTCGCGGCGCG GTGC CGCTCTACAACC         TGATGGAGGACGCGG
    CC1784   3  71 139 1970600 .. 1970655 -   -14  -2.57564   CTACTGCGCCAGAAG CCGCCGTTGACGCGCCTCCA-GGAACG CGA CGTTCAGTGGAGGCGCATCAGCATCCG TACTGTAGGGTTGAA
    CC1790  11  81 246 1978936 .. 1978971 - -15.4  -3.02461   CAATGGCGCTGAAGA    CCAGCGCCGCG-GCC AGCGCGA GGCTCGCGGCGCGGG    CGTCGAGACCACCGA
    CC1796   6  57  79 1984695 .. 1984713 -  -9.6  -2.71712   TGGCCTTCCCGAAAG             CAGACCTT CCC AAGGTCCG             AGAAGAGTCGAGGCT
    CC1808   4 100  54 1998411 .. 1998446 - -21.9   -4.8622   GGCCTGAATCAAAAA    GCGCGTCGGGGACGG TGTGAT CCACCCCCGACGCGC     CTTAATTCCGACTGT
    CC1812  12  86  13 2003262 .. 2003289 - -15.6  -3.58343   CCGACTACGCCGAAA        GCCTCAGGCACT ATTC AGCGCCCGAGGC         CTGAGGCCGGCTTCA
    CC1818   6  78 185 2009735 .. 2009765 - -10.5  -4.08216   GGACCGCTTCGAAAA      GCGCAACGGCGAGTG GCG CA-TCGCCG-CGCGC      CAAGTGATCTTCGAC
    CC1831   6  50 296 2026051 .. 2026072 -  -5.1  -3.28791   AGCTCCGGCTTACAA           GCTCTACGCC ATG GCCG-AGAGC           ACCCCGCCCAAGCCA
    CC1840   3  66 412 2032458 .. 2032472 -  -4.2  -4.29738   GGACAGCGAGGAAAA               GCCG CTGCTCC CGGC               CAGGCTGGACGTGGT
    CC1844   4  82 234 2037271 .. 2037305 - -14.3  -3.30159   TGAAGGGGCCGACAA    GGA-GGCCGTGGCGCG CGAG CACGCCATGGCCGTCC     AGGGCGGCGTGACCG
    CC1852   6  67 213 2048369 .. 2048419 - -13.2  -2.52623   GCTGGGCGACAAGAT CCCGGC-CGCCACGGCCCTCCAG TGGGGC CTGGTGAACCGCTGCGTGCCGGA CGCCGAGCTGATGGT
    CC1857   5  61 310 2051663 .. 2051680 -    -4  -4.03888   GACCGAGAAGAAGAA             GACGCC CGGCAT GGCGAC              CATCGAGTTCCTGCC
    CC1874   7 100  31 2066030 .. 2066051 - -17.3  -3.68761   AGTTGAAAATGATAA           CGCCCCGGA TCGC TCCGGGGCG            TTTTCTTTTGGTCGC
    CC1880  12  67  17 2076595 .. 2076623 -  -6.6   -4.1021   GCGTACAACTAGAAA        CCTCACCCTGAG CTCGT CGAAGGGCGAGG        TTTCGATCTCATCAA
    CC1886   5  53  32 2080873 .. 2080896 -  -7.4  -2.94144   GCGTGATGGAAATCA          GCCGCGCGG ACTATCG CCGC-CGGC          TATCCAAGGCCCTGG
    CC1887   5  64 424 2081114 .. 2081147 - -10.9  -2.96216   GTCTACCACCACATA     GGCCGCCGACTCCGGC GCG ACCTC-GTCGGCGGCC     GCCGTTTCGCAAGCG
    CC1892   6 100  27 2086528 .. 2086553 - -16.9  -5.64421   AGGCCAAAGAAAAAA         GCCCTCCGATC GCAA GACCGGAGGGC          TTTTTCGTGGAGGGT
    CC1896   8  58  48 2092898 .. 2092921 -    -8  -3.30771   CGAGACCCTGCACAA          GTCCCGCGCT CTGA AGCGCGCGGC           CGAAGAGGCCTGGCG
    CC1903   9  83   8 2098204 .. 2098235 -   -16  -2.83903   GCTGCGAAAAATGGA      GCAGGCCCTGATCCC GCC AGGATCAGGGCCT-C      TTGTTATTCAGGCGT
    CC1907   8  69 294 2103886 .. 2103902 -  -6.5  -4.12188   CCAGGAGCTGGAAAA              GGTCGCC CTG AACGACC              CGTACTTCGTCGATC
    CC1971   8 100  29 2170834 .. 2170855 - -17.3  -3.59262   GGGTAGACTGGGAAA           GGCCGCGGA GCGA TCCGCGGCC            TTTTCTTTTTCCGGC
    CC1975   7  54 404 2177010 .. 2177020 -  -8.2  -2.70932   CTTTGCCTTCAACCA                 CGCC GAC GGCG                 GGCGGGTGAGCCCAG
    CC1980   9  64  50 2182859 .. 2182873 - -11.4  -2.87564   GGACTGGTCTAGAGA               TCCGCC AAA GGCGGA               GACCCGCGCCCCTCT
    CC1996   5 100   9 2199045 .. 2199067 -   -17  -4.87803   TAGGCGCAAAGAAAA           GGCCCGCTCC AAC GAAGCGGGCC           CATCCTGATCAGCGC
    CC2013   4  71 427 2213671 .. 2213703 - -14.1  -2.52464   CGCCCGCCGAACTCA      TGCAGGAGGCCAACC GGT GGTTGGCCCGCTGCG      AGGCGATCGTACGCC
    CC2020   6  49 467 2221987 .. 2222038 -  -6.4  -2.70525   GGCTCGGAAATCAAC CGTCGCCTGACGGGCGGCCC GTTCCCCTTCTG GGGCTGCCCGCCCAAGGACG CCCTGACCACGCTGC
    CC2020   6  49 134 2222361 .. 2222371 -  -6.8  -2.73364   GGGCGAGGTCAAGGA                 CCTG GCC CAGG                 TCCGCAGTCTCGCCG
    CC2020   6  49  33 2222460 .. 2222472 -  -6.2  -3.01924   GAGCCTCGCCGAAGA                CGCC CTGGC GGCG                GCGGCGACCGAGGAA
    CC2024   8  69 175 2225880 .. 2225894 - -11.4  -3.28712   GCTGGCCTTCGACAA               TCGGCC GCG GGCCGA               CGTCGAGGCACGGAT
    CC2034   2  44 261 2237045 .. 2237096 -  -3.5  -3.16564   GCTCTACCGGATCAA GCGGGGCGACGTTGGAC-GAGCGTC GCAG GACGCCATGGCCGCCCTCGCCC-GC CGCCTGATCGACAAG
    CC2044  14  68 339 2249230 .. 2249252 -  -9.8  -3.40403   CCGGCTCTACGAGAA           GATCATCGCC CAG GGCGGCGATC           CCGTCGTGCCGCCCC
    CC2051   3 100  17 2257909 .. 2257936 - -18.4  -4.16016   CGACCTGTCAACAAA        CGGGGGCCGGTC GTCC GAACGGCCCCCG         TCTAACTCCAACAGG
    CC2068   6  54 138 2279208 .. 2279220 -  -7.7  -3.01791   ATCCGTTGCTGAACA                CCTCA TCC TGAGG                TGCGCGCTCTTGAGC
    CC2075   9  56 313 2285715 .. 2285750 -  -3.2   -3.8917   CTGGAAGGATAACAA    GCGTCGCCAGACCGAGA AGA TCCCGACCTT-CGACGT    GCTCCACAAGTTCCC
    CC2079   9  58 285 2289310 .. 2289325 -  -4.7   -3.7732   GCTGCACATGAACAA              GACCT GGCGCG AGGTC               GCTCGGCAACTCGAG
    CC2082   7  46 470 2291685 .. 2291696 -  -3.6   -3.2794   GCTCACCCACACCAA                GACC TACC GGCC                 CTATGGCAAGGTCCT
    CC2082   7  46   7 2292119 .. 2292159 -    -6  -2.79183   CCCAGCCCCAGCAGA  GGCGCCACGGTCTCCCCA TCCGC CGGAGAGACCGTCAGGCT  TCAGCCTCAGCCCCG
    CC2088   7 100  16 2296586 .. 2296622 -   -13  -4.57341   AACCGGCGTCAAAAA    TCGTCCTCACCCTGAG CCTGT CTAAGGGCGAGGACGG    CTCCGCAGATCCGAT
    CC2095   6  80   5 2305529 .. 2305572 - -16.8  -2.66272   TCGCATCTAAACTCA TGTGTCATCCCGGCCGTAGCG AAG CGC-AGAGCCGGGATGACACG GACTTTAGTGACTAA
    CC2108   0 NONE
    CC2111   5  46 292 2320095 .. 2320118 -  -5.9  -2.57132   GTGCGCTTCCACAAC          GACGGTGAG GCCCTG CTCGCCGCC           TTCCTGGCTGGGGAC
    CC2125   8  63 289 2330535 .. 2330560 -  -3.9  -4.18018   GTGGCGGATGGAAAA         CTGAGCTGCCA GCTC TACCAGCGCAG          CGCCGACGTGTTCTT
    CC2129   5  88 -35 2334789 .. 2334816 - -14.2  -3.75015   ATAAGCGCTAGTAAA        GCGTCCCGAGCGC GGC GCGCTCGA-ACGC        CTTCAGCTCGTCCGA
    CC2151   2  50 399 2356733 .. 2356747 -    -7  -2.87132   CTTCCGGGCGACAGA               GTCCGC GTG GCGGGC               GGCCAAGTGTACGTC
    CC2156  11  62 391 2362154 .. 2362175 -  -6.5  -3.71672   CGGTAGCAAAACCAA           GGGCCTCAG CGTG CTGAAGACC            CACCTGGACTTCTTC
    CC2178   7  70 115 2384803 .. 2384835 -  -7.5  -4.09739   CCAATCCCCGTAAAA      CCGGTTCCCTCTCCC AGA GGGAGAGGGTGGCCG      CGAAGCGGTCGGGAG
    CC2182   4  63  85 2391954 .. 2391964 -  -8.2  -3.53224   CAGGGGGTGTCGAAA                 CGCG GTG CGCG                 CGGCCCCTGGGTCCC
    CC2186   3  57 457 2394470 .. 2394505 -    -6  -3.58343   CCGACCACTGGCAAA    CGCACTGGGAG-CGAGC CTT GCCCAACGCCGAGCGCG    TGGAGCAACAGGACT
    CC2200   5  61  43 2407328 .. 2407374 - -10.1  -2.90763   TCGAGACGCCACAGA CCGAGCACGCCCCGCCGCTCAGC TTC GCTCAGCG-CGCCGCGCG-TCGG TTTCCGGTCAGCTAG
    CC2206   5  53 427 2410932 .. 2410959 -  -4.8  -3.53343   AAGCCCTGCCCGAAA        CTGCGGGCGA CATCGTCC TGGCCCGCAA         GGATGTCGGCGTGGC
    CC2214   1  55 -20 2418304 .. 2418320 -  -5.1  -3.57572   GAAGGAAAACATCAA              TCCATCG CGC CGATGTA              CGGCAGTCCCCGGCT
    CC2220   4  65 203 2422537 .. 2422553 -  -9.3  -3.40403   GCCCGGCGACTACAA              GCCCGGC ATC GCCGCGC              TGTATCGCGAACTGA
    CC2225   4  57   8 2427472 .. 2427489 -  -2.6  -4.07568   GTTTTCGCGTCAAAA             CGTGTC CGTTTT GACGCG              CGAGGCTCTAGTCCG
    CC2229   3 100  26 2431464 .. 2431488 -   -20  -4.24204   TAGGGACATGGAAAA          GCCCGCCCGG ACGAA CCGGGCGGGC          TTCCTGGATCAACGC
    CC2240   7  65 277 2438856 .. 2438900 -  -7.6  -3.72695   ATGCGGCCGAGGAAA GCTCGCCCGAGCAGGGCCTC TATCT GTGGTCCTACACGGTCGAGA TCGAGAACCACGGCG
    CC2250   4  48  14 2448471 .. 2448484 -  -3.7  -3.28712   TCGCTCGGGCGAGAA               GGACG CCGC CGGCC                CGACCCTCGAAATCT
    CC2253   4  50 301 2450518 .. 2450528 -  -5.4  -3.36273   GTGCGCCAACATCAA                 TGAC GCC GTCA                 TCGCCACCACCGATC
    CC2268   6  95  97 2463810 .. 2463858 - -15.4  -4.09685   CCCTAGCCTCTAAAA CCCCGTGTCATCCCGGA-AGCCTC GCA GAGGCTGTCCGGGACC-CAGGGGG TCCAAGAGCGCCGTG
    CC2273   1  39  14 2469388 .. 2469398 -  -3.2  -2.50443   CGACAGCCCACCAAC                 CATC CCC GACG                 TTCCCAACGCCCCCT
    CC2290   4  68 432 2492292 .. 2492335 - -10.2  -3.40403   GGTGCTGCACTACAA GGC-CACCACGCGCGAGGACA CGC CGTTCTGGCGGGCGGTGCGCC AGATGGACATGCCCG
    CC2298   3  69 195 2498881 .. 2498895 - -11.4  -3.33696   CTGGCCGTGAAGGAA               GGCGAC AGC GTCGCC               AAGGGCCAGCAGCTG
    CC2308   4  53 239 2510252 .. 2510264 -  -6.3  -3.22102   AGATCTGGCACAACA                TCGAT CAC ATCGA                ACAGACCGTCGACCA
    CC2322   4  49 325 2523577 .. 2523590 -  -2.3  -3.61398   GTCCTGTTCGAAGAA               GCGGT GGCG AGCGC                CTTCCAGACCGATCA
    CC2326   5  57  59 2529055 .. 2529094 -  -7.1  -3.53012   CCCTGGCGCGCCAAA CG-GTCCGCGC-GGCCCTG CGCC CAAGCTCGGCGCGGACACG  GCGGCGGTGTTCCGG
    CC2335   4  47 389 2537895 .. 2537922 -  -3.3  -3.33696   GCGGGTTCGAAGGAA        CCGGCGGCG TGGGCGAGAT CACCGGCGG         AGCCGTTTGTTCCAC
    CC2340  10  63 211 2542624 .. 2542641 - -11.3  -2.78384   CGTCGCTGGACGACA             GGCGTTG AAAT CAACGCC              CCTCGAACGTTAGAC
    CC2368   8  56  -5 2566499 .. 2566513 -  -4.2    -3.737   GAACGCTGCACTAAA               CGTGGA GCC TCAACG               GGCGGTCCGCGTCCA
    CC2375   6  56 -52 2577248 .. 2577279 -  -4.3  -3.72576   GGCCTTCCGACGAAA      CAGCC-CGCGCTTC TTCTG GGAGCGCTCGGCCG      CGATCTCGTCGGGCA
    CC2378  13  55 -12 2579047 .. 2579061 -  -6.4  -3.28712   CTGGCCTTGGGAGAA               CGCTAA ACT CTAGCG               CCCCTCCGCCAGTCC
    CC2391   1  40  -2 2593483 .. 2593506 -  -3.1  -2.71364   CGATCGCCCGAATCA          TGATCGGCG CGGCGT CAACGATCA           CCCCTCGACGGCTTC
    CC2395   4  70   5 2596954 .. 2596996 - -10.4  -3.57144   TGCTGGATCTTTAAA CGACGAAG-GCCCCGCGTG CAGGTT CGCGCGGGGCTCGGCGCCG GCTATCAGGACGTCG
    CC2413   0 NONE
    CC2424   0 NONE
    CC2429   4  50 200 2635093 .. 2635119 -  -6.5  -2.91274   CGGATCTCAACCAGA        CGCCCGCCGTCG GCAT CGAGGGCGAG-G         ATGGCGAGACAGTCG
    CC2449   2  47  -3 2653597 .. 2653610 -  -5.3  -3.01791   ACGTGCTGCGGAAGA               TTAGG GCCG CCTAA                CGCCGGGCGCCCTTG
    CC2460   9 100  19 2666447 .. 2666470 - -18.2    -3.727   GCTACGACATTGAAA          CGCCCGGCTA GCGA TAGCCGGGCG           TTTTGCTTTTGGGCC
    CC2470   8  68 369 2676296 .. 2676311 -    -9  -3.53811   CTCAGCGCCTCCAAA              CGGCTT CGTG AAGCCG               GCATGGACCAGCCCG
    CC2474   8  57 453 2679786 .. 2679801 -  -6.1  -3.65522   GACCGATCCCAAGAA              GGTGC CGACCC GCACC               CTGGCCGACGTGATC
    CC2484   8  65 358 2694193 .. 2694228 -  -8.3  -3.57144   TTCCGGACCTCGAAA    CCGCCG-TGCGTGA GGGCGAGGT TCCCGCATCGGCGG    CGGCCGACAGGCTGC
    CC2490   2 100  32 2701179 .. 2701203 - -16.4  -4.99638   ACAGCCATAGAAAAA          GGGCCGCCCC GGTTG GGAGCGGCCC          CTTGTCTTGTCCAGA
    CC2493   7  86 196 2702998 .. 2703020 - -16.4  -3.14344   GAGGGCTGTCACCAA           TCCCTCTCTC TTT GAGAGAGGGA           GGGGCCCGCGCCGAA
    CC2498   7  54 430 2706620 .. 2706636 -  -3.5  -3.72695   AGCCCGGTGATGAAA              GAGGTCG TCT CGGCCGC              CGGCAAGGGCGTGGC
    CC2508   5  53 283 2715420 .. 2715468 -  -8.2  -2.66098   AATATCTCAAATCGA CCGACCTCCCCGG-CGAATGCCGG GGC CCAG-ATTCATCCGGAGAGGTTTG GGCTGACGCGCCATC
    CC2525   2  46  26 2730773 .. 2730805 -  -3.1  -3.28712   TCGTGGCGCTGACAA      CCGCCCTCGCCATCG TCT CGCTGTCGCTGGTGG      CGATCCTGCTGACAG
    CC2539   3  46 384 2743215 .. 2743234 -  -2.8  -3.33696   GCGCCGTCGAAGGAA            CTGGCC TTGGCCCT GGCCAA             CCTGATCCTGTTCGG
    CC2555   4  49 425 2762693 .. 2762707 -  -2.8   -3.4252   CCTGACCGACCAGAA               CTGG TCCGCCG CCAG               CCTGCGCCAGATCGT
    CC2571   2  57 230 2781954 .. 2781971 -  -8.3  -3.01712   CCGCCGCCTTGAAGA             CGGCCGG CAGG CTGGCCG              ACAGGATCGCCCTCC
    CC2579  10  93   4 2789691 .. 2789739 - -18.8  -3.24411   ATCCTGCGAAATAGA GC-CTCAAGCGCCGCCGCTCCCG CACC CGGGAGCCGCGGCGCACCAGAGC CGGCTACTTCCCGGT
    CC2585   7  62 -51 2794702 .. 2794736 -  -9.8   -3.0497   AGATCAGCGTGAACA     CGGCGGCGTCACGCAC GGC GCCCTCGACGTCGCCG     TAGTCGGCGACCGGA
    CC2593  10  68 438 2802831 .. 2802841 -  -2.4  -4.56597   GCGCGCGGCGAAAAA                 GGGG GGA CCGC                 ACGCCCAAGCGCTTG
    CC2593  10  68 213 2803044 .. 2803066 -  -9.8  -3.40403   CCGGCTCTACGAGAA           GATCATCGCC CAG GGCGGCGATC           CCGTCGTGCCGCCCC
    CC2599   7  54 439 2808773 .. 2808795 -  -7.7  -3.01712   TCCGGGCCTGGAAGA           CGCCCAG TTCGCCCGC CTGGGCG           GCCTGCACCGCAACA
    CC2609   7  69 378 2818873 .. 2818885 -  -6.9  -4.11692   GATCGACTTTGAAAA                GCCGC TGG ACGGC                TTCCTCGAGCTGCAG
    CC2616   4  66 187 2826354 .. 2826408 -  -9.9  -3.30771   CCAGACCTGCCAGAA GGCCGAGGGCGAGCTGTTCGGCCCCAG CGC CTGGGAC-GACCAGC-CGATCCAGGCC GCGACCGTGGCCGTC
    CC2626   7  57   8 2843091 .. 2843124 -  -8.9  -2.98823   CCCTCTCTATATAGA     CGACCGACCTTCAGAC GCT GTC-GAACGTCCGTCG     GCTGGCCTTAGCCCG
    CC2639  10 100  27 2858697 .. 2858718 - -17.3  -5.49234   AGAGCCAACAAAAAA           GGCCCCGGT GCAA ACCGGGGCC            TTTCCATTTTCTGGG
    CC2648   4  70 -16 2868164 .. 2868194 -  -7.5  -4.10552   TTCGACGAAATGAAA      GGCC-GGCTAGCCT ACTA AGCCTCGCCAGGCC       GAAGAATCGTGAACA
    CC2682   5  61 200 2900016 .. 2900035 -  -3.4   -4.2349   GCCGTACATGGAAAA            CCCTGGCT GGTA AGGCCGGG             CTTTCCAAGGAAATC
    CC2694   9  60 106 2908461 .. 2908486 -  -9.7  -3.03441   GACTAGCTCGGAATA         GTCGCCGCCAGC TTC GCCGACG-CGAC         CTACCACGACAAGAC
    CC2699   5  54  74 2913897 .. 2913915 -    -3  -3.71873   GCACGGACACGGAAA             TCGGATCA CCT TGGTCCGC             TACGACATCGCAAGC
    CC2705   4  56 442 2919071 .. 2919084 -  -3.1  -3.96148   CGCGGTTACCATAAA               GCGCTC AAG GA-CGC               GTCCGAGGACGACTT
    CC2711   5  49  68 2927434 .. 2927453 -  -5.6  -3.02144   TGACCCCCGGCAACA            TCGCCGAT GAGT ACCGGCGG             GTCCTCGATTTCCTG
    CC2730   9  53 137 2945422 .. 2945450 -  -6.6  -3.23274   GCCTGGAGAATGTAA       CGC-CGGCCGACG CCTA CTTCGGCCGAGCC        GCCGACATCCTGCGC
    CC2747  11  66 -24 2961154 .. 2961200 - -12.3  -2.78216   GAGCGTGACGAAGTA GGCGCGCTCC-AATCCTCCCCC GCTA GGGGGAGGATTTAGAGGCCGTC CGCCGCCCCTCCCAA
    CC2786   3  39 471 2997306 .. 2997321 -  -2.4  -2.82623   CTTGCGGGAGAAGGA              GGGACC CGCC GGCCGC               ATGGCCGGTGGGAGG
    CC2799   8  48 401 3011063 .. 3011073 -  -6.8  -2.50016   CGCGACCACCAACAC                 CCAG CAG CTGG                 CCGCCCCGGAATCGG
    CC2799   8  48 207 3011254 .. 3011267 -  -5.2  -3.13522   AGCCGCTGATGAAGA               GCCG GAAGGG CGGC                TAGTTGCGAGCTCTC
    CC2802   5  68   8 3014345 .. 3014391 - -12.3  -3.01712   GCCCGTTGCTGAAGA CCT-CATCCTGAGATGCGCGCT CCTC AGCGCGCCTCGAAGGACGCAGG GACGCCCCTACTCCT
    CC2809   6  46 189 3026994 .. 3027006 -  -4.7  -2.89602   TGGCCGAGATCAAAT                CGGTC ATC GCCCG                CTCGGCCGAGGTGAT
    CC2817  10  65 221 3037756 .. 3037771 -  -6.8  -3.85909   CTACGCAAAGGCAAA              CGCC-CG ATC CGTGGCG              GACGCGCCAACGTCC
    CC2831   1  54 112 3056194 .. 3056227 -  -7.9  -3.05384   CGGGCGGCGACGCAA     GCGCTGGTCGAGACG GCGG CGACGGGACCGGCGC      GCGCGGCGCGTCATG
    CC2838   5  53 267 3064657 .. 3064670 -  -5.2  -3.53091   ACCGCCTGTTCGAAA               GCCG CGAGGC CGGC                GCGCTGAAGATGGTG
    CC2842   6  78 125 3068835 .. 3068853 - -11.7  -3.71873   TGAGCGAGATCGAAA             CCGCCTC GGCCT GAGGCGG             CGTTCGCGCCTTAGA
    CC2850  11  67 -40 3077402 .. 3077432 -  -6.1  -4.18018   CCGGCTCACTCAAAA       TCCTCATCCTGAG CCTGT CGAAGGACGAGGA       TTTCCCCGCTGACCG
    CC2862   6  57 156 3088248 .. 3088264 -  -5.8  -3.53811   CTGAGCCTTGGCAAA              TCAGGC CTGCC GCCCGA              GCGGATCGGCGAGAC
    CC2868  11  61 155 3091436 .. 3091446 -  -3.2  -4.19735   GGCTCTAAAATCAAA                 CACT TAG AGCG                 TGACTTACGCCGAAG
    CC2877   1  48 264 3100761 .. 3100781 -  -4.6  -3.14344   GATCGCCCTGATGAA           GCGCC-TGG ATCG CCGGGGCGC            GATCCGGTTCCTGGA
    CC2882   6 100 232 3105222 .. 3105267 - -17.5  -3.61398   TCCGGGCCGCAAGAA GGCCCTGCTGCACGCCTTCGGC TCG GCCAAGGGCGTGG-GCCGGGCC AGCGTCGAGGACCTC
    CC2885   6  49 223 3108200 .. 3108218 -  -2.3  -3.61398   TGCGGGCCTGAACAA            GCC-GGGC CTGG GCCTTGGC             CTGTTCATCGCCCGC
    CC2892   5  68  85 3114398 .. 3114431 -  -9.6  -3.53811   GCCATGCCGCCCAAA     GCGCTGAACAAGGCC CTGGC GACCGTGTTC-GCGC     TGGAGACGCCGCTGG
    CC2898  11  68 438 3118489 .. 3118499 -  -2.4  -4.56597   GCGCGCGGCGAAAAA                 GGGG GGA CCGC                 ACGCCCAAGCGCTTG
    CC2898  11  68 213 3118702 .. 3118724 -  -9.8  -3.40403   CCGGCTCTACGAGAA           GATCATCGCC CAG GGCGGCGATC           CCGTCGTGCCGCCCC
    CC2916   3  51 341 3137706 .. 3137721 -  -3.2  -3.63991   GACCAGCTGGAAGAA              GCCC TCAAGCAC GGGC               CGGACGTGGTGATGC
    CC2920  10  65 132 3141415 .. 3141452 -  -8.3   -3.5393   ACTATCGCGGCGAAA   CCTCG-ATCCCCGGCGTC TTC GCCGCCGGCGACGCGACG   GTGACGCCCTACAAG
    CC2933  11  77 394 3156719 .. 3156735 - -13.7  -3.36803   CAATCTGATCGACAA              CGGCGTG GCC CACGCCG              ACCGGGTGCGCGTCA
    CC2952   5  51  60 3174571 .. 3174598 -  -6.2  -3.14344   CACCTCGCCGATCAA        GCTGGTGATGCC GGCC AGCATCACCTTC         CAGCGCACCTTCTAT
    CC2967   4  61 133 3187630 .. 3187682 -  -9.1  -3.12847   AACGCCGATACTGAA CG-CGGCCTCGGACGGCTCCAACA AGTCGA TGTCGGAGTCGCTGAAGGCCGGCG GGCTGGAGGTCTATC
    CC2984   7  62  63 3202226 .. 3202246 -  -7.5  -3.53811   GCCACCGGCCTGAAA            TCCAAGCGC GCG GCGGTCGGA            ATTACGGTGACAGTG
    CC2994   6  57 320 3212494 .. 3212521 -  -8.2  -3.02043   AACCGTTGTCGAAGA        CGGCGCCGCTGC GGTG GAGGCGGCGCGG         TCGACACCGTTCGAC
    CC2999   4  57 162 3216685 .. 3216717 -  -8.4  -3.08015   GGAACTAGTCGAAGA     CGCCCTCTCCTCCCCC ATC GGGGGAGG-G-GGACC     CGCGAACGCGGGTGG
    CC3010   8  60 281 3229550 .. 3229562 -  -4.7  -3.84406   CGGCCAGGACAAGAA                GGCGC AAG GCGGC                AAGCTGACCTTCGTG
    CC3013   7 100  28 3231541 .. 3231562 - -17.3  -5.27938   ATCGGCAAAGAAAAA           GGGGCGGTC CGAA GACCGCCCC            TTTCCGCTTTGACCC
    CC3024   7 100  77 3241397 .. 3241422 - -20.5  -4.71426   TTCTGAGCAAGAAAA         GCCCCGAGGTC GGGG GACCTCGGGGC          CGGGTCGGTGTCGAC
    CC3033   6  60 325 3249850 .. 3249868 -  -8.8  -3.28712   GGCCCTGGGCTACAA             GCCGACCT ATC AGGCCAGC             TCGACCGACTCCAAC
    CC3044   2 100 160 3262301 .. 3262324 -   -21  -3.76373   GGCTGAAGATGGAAA          GGCCCCGGCG GAAA CGCCGGGGCC           TTTTTCACGCTAGAA
    CC3047  12 100  24 3266218 .. 3266241 - -19.6  -5.27335   CCCCCCAAACAAAAA          CGCCCCGGTC CTGC GACCGGGGCG           TCTTCGTCTGTGTCG
    CC3055   5  58 124 3279877 .. 3279896 -  -8.5  -3.16564   GGTCGATGTGACCAA            CACCGGC AAGGTG GCCGGCG             ACGAGGTGGTCCAGC
    CC3064   2  65  91 3290009 .. 3290019 -  -8.2  -3.55444   TTGTCATCCCGGAAA                 GCCC GCA GGGC                 TTATCCGGGACCCAG
    CC3079   4  52 372 3308430 .. 3308448 -  -7.3  -2.82623   GCCCGCCCACAAGGA             CGGGCGC TTCGT GCGCCTG             GGCGCCGGCGTCATC
    CC3094  10  63 436 3324970 .. 3325005 -    -4  -4.13767   GCTTTGACCTGAAAA    GCATCGCCAAGATG GGCGTCGA CATCCTGGTGATGG     GCGGCACCAAGGCCG
    CC3100   8  81  -6 3331754 .. 3331802 -  -9.8  -4.19177   ATGCGTTAATACAAA GGGCTAGAGTATTTCTCCAATCC AAAC AGATCGGA-AAATGCTCTAGGCC GCGCGCCCCCGGTCC
    CC3110   1  46 -33 3344758 .. 3344770 -  -6.2  -2.70932   CTTCTTCGGGAACCA                CGGC ACGAA GCCG                CTGGTCCGCGCGACA
    CC3124   4  75 181 3360525 .. 3360550 - -14.7  -2.71712   GTCTTGCTGGCAAAG         GCC-GGCGCGCG TGA CACGCGCCTGGC         GGCCATCGCCCTGAC
    CC3149   3  44 326 3395857 .. 3395893 -  -4.4   -2.8474   GTTCACCGAGAACGA   GCAGCTGGATATCCAGC ATGT GCTCAACATCCTGC-GC    ACCTACCGCGCCATG
    CC3153   7 100  88 3400508 .. 3400530 - -14.9  -4.87626   GCTGAATACGAAAAA           GGGCGGATG TGGCC CATCCGCCC           TTTGACAGGCCTCCT
    CC3157   9  80  -5 3403294 .. 3403316 - -14.2  -3.14344   GACCGTCGCGAGGAA           GAGTAGGCGA ACG CCGCCTACTC           GGCGTCGATCAGGAA
    CC3163   6  84 382 3410260 .. 3410299 - -15.7   -3.2794   CCTCATGGACATCAA  GATGCCGCGCATGGACG GCGTCG CGGCCACGCGCGCCATC   CGCGAGCTGAGCGGC
    CC3168   3  58  11 3413356 .. 3413382 -  -7.2   -3.2614   GACCTGCGATACGAA         GCCGCCGAGG TGAAGGT CCTCGACTGC         TGAGCCCGGCTCAAG
    CC3171   8  65 393 3416291 .. 3416324 -  -7.9  -3.68506   GAACACGGATCGAAA     TCGCCGGCCCGCCGA TCCG CCTGCAGCCCGGCGG      CGCCCTCACCATGGC
    CC3179   4  43  45 3426634 .. 3426668 -  -2.6  -3.14132   GGCCGGCCGCATGAA     GCTGCCCGACCTCGAC CAT GGCGAGTTCATACCGC     TGCCGGAATAGGGGT
    CC3182   6  58 343 3429536 .. 3429556 -  -7.6  -3.38812   TGCGGTTCAAGAAGA           TGCTGGGCC CGAT GGCCCAG-A            TGGCCGGCGCCTTGG
    CC3186   7  60 134 3431275 .. 3431292 -  -9.1  -3.01712   TTGTGCCGCTGAAGA             CCGTCCA GCCC CGGACGG              TGCGGGTCAATATCA
    CC3194   4 100  25 3443163 .. 3443192 - -19.4  -4.63218   CGCCGGGCAAGAAAA       CGGCGCGTCCTT TGGGGG AAGGACGCGCCG        CAAGTTCCCACACGC
    CC3198   3  90   6 3452445 .. 3452479 - -18.5  -3.05463   AGCCGGCTTATGGAA     GAGCGCGGCCGCCCC ACGCG AGGGCGGCCGCCCCC     AGGGCCTAGTCCTGC
      nusG   8 100  28 3460408 .. 3460432 - -20.7  -5.08255   ACGGCCAAAACAAAA          GCCCCGCGCCG GAC CGACGCGGGGC          TTTCGATTTCAGCAG
    CC3211   6  58  92 3466899 .. 3466916 -  -8.3  -3.14344   GAGGTCGGCGACGAA             GCGGGCG TGCG CGCCCGT              CTCTTCGCGTTGGTC
    CC3221   5  53 452 3482623 .. 3482637 -  -7.8  -2.87014   AACGCAGGATAACGA               GCGGCT CAG AACCGC               TTCAGGCTCGCCGTG
      hemH   6  52 233 3503149 .. 3503196 -  -6.2  -3.34962   GGCGAGATCCCATAA GTCCTGACAGCGGC-GGCGCTAT TCC ACATCGCCTGCCACTACCGTGAC CCCCAGTACGTGGCC
    CC3252  11  72 312 3514317 .. 3514341 -  -4.8  -4.42386   TCTTGATCCAGAAAA          CCGGCGTCTG AACCG CCGCCGCCAG          ATCAGGCCGTACGCC
    CC3260   2  58  58 3519401 .. 3519420 -  -7.8  -3.39327   CGGCGACAGCGAGAA            CCTTCAGG AGGT CCTGGAGG             GCCTCCGTCGGTTAG
    CC3266   6  65  91 3522705 .. 3522726 -  -7.1  -3.89346   CTTCGACGGCACAAA           GGGCCTGCC CAAG GGCTGGCGC            CAGGAAGCCAAGATC
    CC3274   9  82  95 3529131 .. 3529151 - -11.1  -4.03413   ATTTGGCGAGATAAA            CCCTCTCCC CAA GGGAGAGGT            GTCGGCGAAGCCGAC
    CC3283   2  49 457 3537302 .. 3537314 -  -6.2  -3.09516   GGCCGCATGATCCAA                GCGG CCCTC CCGC                CGGCCCTGCGAAGGG
    CC3289   7  70 -24 3542905 .. 3542934 -   -10  -3.56643   CTGACAGGCGGTAAA       GGCGCT-CAGCCG TGCGC CGTCTGCAGCGCC       TGGGCCAGTCTCTCC
    CC3296   5  54  35 3547134 .. 3547166 -  -3.4  -3.81146   TCGCCGAACGAAGAA     GCG-CCGCGTCCGGTT CAG AACCAG-CTCGATCGC     TTGACGGCGGCGTTC
    CC3312   5  76  68 3560439 .. 3560480 -  -8.5  -4.21098   ATACGAAGCCTAAAA CCTCGTCATCCCGGG-CGGC GAA GCCGACCCGGGACCCAGGGG TTAGCGGCAATGCGG
    CC3317   4  76 122 3565723 .. 3565740 - -12.7  -3.43071   GTCGACATGAAGGAA             GCGGGCT GATG AGCCCGC              TGATCCTCCGCCCCC
    CC3328   4  62 186 3576102 .. 3576114 - -10.5  -3.01712   TTTCTCCCGCGAAGA                GGCGG CGA CCGCC                TTTCGGCCCTTCCAA
    CC3338   2  77  16 3585098 .. 3585123 - -13.9  -3.30124   TGGTATGTCGGACAA         GACCGCCGTGC TGGT GCGCGGCGGCC          TGTCCTGGTGAGCCG
    CC3347   8  74 164 3594320 .. 3594335 - -11.8  -3.53012   GCGTTCTGCGCCAAA              CGCCGG GCGG CCGGCG               GGGTGTGCGAGATCA
    CC3350  13  46  72 3597550 .. 3597587 -  -6.1  -2.62157   GACGAACTCGACAAG   CTGATCGCGCGCTTCCAT GTG ACGGC-GCGCGCGGCCCG   TCGTCCCCGGCTGGT
    CC3362   2  48 434 3612203 .. 3612223 -  -6.8  -2.64616   TCCTGACCCAGACCA            CCCTGTCG GTCGA CGACACGG            CGGACATGGTGGCCT
    CC3366   8  69  15 3615225 .. 3615239 - -11.4  -3.33696   GCCCTGGCCAATGAA               GGCCTG CGT CAGGCC               AATCCGCGCGTCATC
    CC3372   0 NONE
    CC3389   7  61 454 3630701 .. 3630712 -  -3.6  -4.20918   GTCAAGGTCAAGAAA                GCCG CCTC CGAC                 GGTCGCCAGCGGACC
    CC3412   5  45 347 3653985 .. 3653999 -  -4.2   -3.0976   TCGAAGACGGCAAGA               TCACCG CCC CCGTGA               AGGGCGCCACCCTGA
    CC3425   6  53 212 3669935 .. 3669948 -  -8.1  -2.54896   GGGCCAGGGAACCGA               TGGCG GCTT CGCCA                AGCCGCAGGAGGGGT
    CC3429   2  53 194 3672814 .. 3672844 -  -4.7   -3.4252   GCGCATCGAGGAGAA      CTTCGACATCCTCG ACTT CGAGC-TGTCGGAG       AAGGAGATGGCGCAG
    CC3436  12 100  18 3679697 .. 3679734 - -17.7   -3.6106   CCCAAGACCCTGAAA   CGTCAACGCCGCCCC-GG GAC CCTGGGGCGGCGTTTTCG   TTGTCGGAGCGCGCT
    CC3443   4  49 164 3686487 .. 3686501 -  -3.5  -3.53224   CATTGCGGGCGGAAA               GGACG TCATC CATCC               CCCCGCGACGGTGCG
    CC3460   3  68 453 3699415 .. 3699433 - -10.2  -3.45839   ATGCCGAAAGATCAA             GAGCGCGC CTG ACGCGCCC             GCTTTCAGGAGGAGC
    CC3467  12  66 423 3710989 .. 3711028 - -12.2  -2.72855   CAAACGCGCCAAGGA CGCCGCGCTCG-ACGCCG TCAAGT CGGCGCGCGA-CACGGCG  ACCGAGGTCGCTCAG
    CC3473   6 100  26 3715980 .. 3716003 - -19.6  -5.00196   CCTGAAACAAGAAAA          GGCCCGCCAG CGGA CTGGCGGGCC           CTTCCGATGGACCTT
    CC3481   4  59 395 3722236 .. 3722248 - -10.5  -2.64416   GACCTGCACGAGAAG                GCCGG GTG CCGGC                GCGTGATCCACATGC
    CC3490   5  60 394 3732465 .. 3732496 -  -7.3   -3.4072   GACGCTGCACCAGAA      CGGCCAGAACACGA CGGCC CCGCGCT-TGGCCG      AAGGGGCTGAGGTGC
    CC3505   1  47  57 3749621 .. 3749636 -  -4.7  -3.03903   AAAACCGCGTGAAGA              TCTGG TAGTCG CCAGA               GCCTGAACGCCATCA
    CC3509   5  91  47 3753120 .. 3753149 - -20.8  -2.71144   GAGGCTCTGCAACGA       GAGGACCGCCGG CCAGCC CCGGCGGTCCTC        GAACCCGTTTCGGCG
    CC3520   5  68 213 3762876 .. 3762905 -   -10  -3.40522   AGGGGGCGACGAGAA       TCCCTCTCCTCCC CCACC GGG-GGAGGGGGA       CCCGCGAACGCGGGT
    CC3540   8  95 161 3789810 .. 3789836 - -20.8  -3.14878   TCGCTGAATTGAAGA         CGCCCGCTCCGG TCT CCGGGGCGGGCG         CTTTTCGTTATGATA
    CC3557   5  90  10 3806529 .. 3806554 - -18.3  -2.88822   CCCCTGAGATAAGGA         GGCGGCGCGAA CACG CTCGCGCCGCC          CTTTTCCGGTTAGGT
    CC3562  10  49  50 3810522 .. 3810565 -  -2.2  -3.62591   TCCACAATCTGGAAA GC-CACGCCTTCCACCAGGCC ATC GGCTTCGAGGAAACCGAGCGC GTCGTCTATTTCCGG
    CC3570   9  52 152 3819887 .. 3819915 -  -7.3  -2.70932   TGGCCTGGTGAACGA        CCTCAATGTCGGC ATT GCCAGCCTCGAGG        ATTATGAGCGCACGG
    CC3585   5 100  26 3842662 .. 3842689 - -24.2  -5.55769   TTCGACAATAAAAAA        GGCCGGCCGCTG TCGC CAGCGGCCGGCC         TTTCCATGTTCGCTC
    CC3594   6  64 310 3849148 .. 3849191 - -10.8  -2.87463   AACGCTGCGCAGACA CCGCCTCGGGTCGCCGCGGT CTGA ACCGCAGCGAGACACGGCGC GTTCCCTAGTTCAAA
    CC3608   5  68  -5 3865270 .. 3865318 -  -7.4  -3.90112   TTTGCCCGAAGGAAA TGGTCAGCCGCCTTCCCCAGCCG CTGA CGGCCGAAGAAG-CGGTTCACGA GCGCGCCTGACCCCT
    CC3611   6  65 398 3867968 .. 3867978 -  -8.2  -3.66178   TGGTTCAAGTGGAAA                 CGCG ATC CGCG                 CCTGATCGACGCGGT
    CC3624   4  53 -62 3883157 .. 3883211 -  -8.2  -2.52464   CGCTCGCTCAAGTCA TGGCGGCGCGCGACGCTGTCGGACCT TTC AGAACCGACGTCGCCGCGAGCAGCGC CTGAAGCCGAGCGCT
    CC3636   6  75   4 3895039 .. 3895059 - -14.7  -2.78679   TGGTTTGATCCAAAG            CCCTCCCCC TCA GGGGGAGGA            TTTTCATTCCTTCGG
    CC3648   6  60 345 3905422 .. 3905435 -  -5.3  -3.89346   GCCTCAGGGGACAAA               GTTTC TCAC GAAAC                GGCCTTGTGCGATCA
    CC3659   0 NONE
    CC3670   2 100   4 3925495 .. 3925539 - -25.1  -2.89881   GATTGAGCCGATAGA CTGTCATCCCGGCTAAGCGCA AAG CGCGCAGAGCCGGGATGACAG CTTTTACGGCGTCGG
    CC3675   3  50 205 3928624 .. 3928636 -  -4.7  -3.30124   CGGGATCGCCTACAA                GGACG CCC CGGCC                AACACCCAGGCCTTC
    CC3683   5 100 118 3934612 .. 3934636 - -17.1  -3.79906   CGATCTGCAGAAGAA          CCGGGTCGGAC CCT GTCCGGCCCGG          TTTTTTCATGGTTGT
    CC3691   4  73 301 3943924 .. 3943973 -  -7.4  -4.19177   ATGCGTTAATACAAA GGGCT-AGAGCATTTCTCCGATCC AAAC AGATCGGA-AAATGCTCTGAGCGT CACGCCTCCCGCGTC
    CC3697   9  68 407 3948383 .. 3948396 -  -9.5  -3.55444   GTTCCACGCCGCAAA               GCGCG AGAC CGCGC                GATCGAGGCGCTGGA
    CC3700  11 100  13 3952031 .. 3952061 - -13.3  -4.55295   CGCTCCAGAAACAAA      GACGCCCGCG-ACC GAGA GGTTCGCGGGCGTT       TTTCTTTGGGCGTCA
    CC3707   6  59 387 3961800 .. 3961819 -    -7  -3.61398   CGCCGCCCTGAAGAA            GCGTGACC CCAA GGCCCCGC             TGATCGTCACCGGCG
    CC3710   2  49 446 3964969 .. 3964984 -  -6.8  -2.82516   CCGCCCACCAGGATA              TGGACG CCTT CGCCCA               AGCCCTGCGCGCTGT
    CC3717  13  91  44 3971937 .. 3971968 - -18.1  -3.17608   AAAGAGCCAGGAACA      GTTCGGCCGCCTC GCACGG GAAGCGGCCGAAC       GTTTCATGCGGGCCT
    CC3724   6  49 450 3979805 .. 3979819 -  -2.1  -3.64703   GCGCGCTGATCCAAA              GCG-TG TGGC CATCGC               CGGCGCGAGTTACGG
    CC3729   8  79  92 3985529 .. 3985549 - -11.1  -3.86015   TAGCTGTGGGAGAAA            CCCTCTCCC CAA GGGAGAGGT            GTCGGCGAAGCCGAC
    CC3739  12 100 152 3993051 .. 3993073 - -16.4  -4.07568   GTCGCGCGCTTAAAA           TCCCTCTCTC ATG GAGAGAGGGA           GGGGCCCGCCGCGAA
    CC3752  11 100  82 4004456 .. 4004485 - -19.3  -4.25104   CTCGCCTCACGAAAA       CGGCGCCTCCCCG AGTA CGGAAAGGCGCCG        CTTCGTGCGCGACAG
       rho   8 100  31 4012399 .. 4012420 - -14.4   -5.4833   CGACCGAACAAAAAA           GGCGCCGG GTAGCA CCGGCGCC            TTTCTCGTTTCGGTA
    CC3759   2 100  30 4012399 .. 4012420 + -14.4  -4.14725   CGACCGAACAAAAAA           GGCGCCGG GTAGCA CCGGCGCC            TTTCTCGTTTCGGTA
    CC3751   7  74 404 4004733 .. 4004747 + -12.8  -3.36273   GTGTCCTTCACGCGT               GGGGGG CGG CCCCCC               TTGCTCTTGCCCGCA
    CC3738   4  93 150 3993198 .. 3993220 + -16.4  -3.72576   TACGGCGTGGGCCCC           TCCCTCTCTC TAA GAGAGAGGGA           TTTCCTAAACCCGCC
    CC3728   1  49 -25 3985491 .. 3985503 +  -3.3  -3.46183   CGCTGGCGGCCAATG                CGGAT CTG AGCCG                GTTTATTTTGTAGCT
    CC3723   7  67 197 3980461 .. 3980505 + -12.7  -2.57468   CGGCGACAGGGCCCG CAGATCGGCCAGGCCCTGCTC GGT GACCAGGACCTGGACGTCCTG GTTGATGTGATCGAC
    CC3716   7  78 -58 3971936 .. 3971969 + -12.4  -3.72893   AAAAGAGCCAGGAAC     AGTTCGGCCGCCTC GCACGG GAAGCGGCCGAACG      TTTCATGCGGGCCTA
    CC3709   7  63 402 3965825 .. 3965839 + -11.4  -2.71263   ACCGCGCGCCTTCGC               CGCCGA CGC TCGGCG               TGCTTCGCGAGCCTT
    CC3699   7 100  27 3952033 .. 3952059 + -15.9  -5.27938   CTCCAGAAACAAAGA        CGCCCGCG-ACC GAGA GGTTCGCGGGCG         TTTTTCTTTGGGCGT
    CC3682   2 100  37 3934612 .. 3934636 + -19.3  -5.22794   CGATCTGCAGAAGAA          CCGGGTCGGAC CCT GTCCGGCCCGG          TTTTTTCATGGTTGT
    CC3676  11  77   9 3929626 .. 3929644 + -13.1  -3.61089   CGTCTAAGCCCGTCA             GGCCGCC TTCTT GGCGGCC             TTGTCCTTCTTGGGC
    CC3669   5 100  10 3925495 .. 3925539 + -24.4  -3.05597   GATTGAGCCGATAGA CTGTCATCCCGGCTAAGCGC AAAGC GCGCAGAGCCGGGATGACAG CTTTTACGGCGTCGG
    CC3663   3 100  35 3919522 .. 3919545 +   -21  -5.06816   AAGCGATGACGCAAA          GCCCCGGCGG ATCA CCGCCGGGGC           TTTTTCTTGGCCGCT
    CC3660   2  56 215 3917141 .. 3917165 +  -7.7  -3.22475   TCCGGCTTCAGACCC          GCCGTCCGCGC CGC GCGCTCATGGC          TCTTCTGCAACTGGC
    CC3649   6  62 260 3907890 .. 3907902 +  -6.9  -3.72695   ACCAGACTGAAGGTT                CCGGT AAA GCCGG                TTTCCTCAAGCAACT
    CC3637   5  77   6 3896606 .. 3896638 + -12.7  -3.56092   GAAGGCCTAAGACCA      CTCGGCGAGGACG CTCTCGT CGTTCTCGCCGCG      TTTCAGGGCTGCTGC
    CC3627   3  76 389 3886672 .. 3886724 + -13.4  -3.14344   GGGCGTAGTCGTCGA TTGAGGCCACCAGCC-CCGCCCCGCC CAT GGTGAGGCGGCGGCTGG-GGTCGAAA TTCATCCGCCGGGTG
    CC3623   6  57 354 3883569 .. 3883584 +  -6.8  -3.41051   CACGCGCGCCATGAC              GGCCGA GCGC TTGGCC               TTGTCATAGACGTCG
    CC3617   3  54 308 3874878 .. 3874908 +  -8.3  -2.71144   GCGATGGCAGACCAG      CACCG-CGTCG-GGC TCG GCCACGACGACGATG      TCGTTGACCCCGATC
    CC3612   8  61  48 3870708 .. 3870736 +  -3.2  -4.17089   GGTTTCGGCGCCTGT        CACGCTCTAA ACGTTTGAA TTAGAGCCTG        TTTTACCCGTTTCAA
    CC3593   8  54 281 3849768 .. 3849779 +  -7.2  -3.05384   GGCCATGACCACCTT                GGCC GGAA GGCC                 TTCGATCAAGGCGGC
    CC3593   8  54 415 3849902 .. 3849912 +  -8.2  -2.73875   GACCGCCGCGCGAAC                 GGCC AAT GGCC                 TGATCTTCAGACCCC
    CC3584   4 100  26 3842662 .. 3842689 + -24.2  -3.77087   TTCGACAATAAAAAA        GGCCGGCCGCTG TCGC CAGCGGCCGGCC         TTTCCATGTTCGCTC
    CC3574   6 100  27 3830042 .. 3830070 + -21.7  -3.99805   CATCGGACAGAAGAA        GGGCGCCGTGCGG GTT TCGCGCGGCGCCC        TTTGAGTTTTTGGGA
    CC3569   1 100   3 3819992 .. 3820016 + -10.1  -5.06585   GGCGGAAGGATAGAG          GGCTCTAAATC TCT GATTTATAGCC          TTTTTATCTGGTTTA
    CC3563   3  76 110 3812682 .. 3812728 +  -7.9  -4.25104   ATGGCGTTCCTTCAC CCCCTGGC-CCCCGGATAAGCCC TCC GGGCCT-TCCGGGGTGACACGGA TTTTGATGCAGAGAG
    CC3556   7  93   8 3806528 .. 3806555 + -14.1  -4.19953   GCCCCTGAGATAAGG        AGGCGGCGCGA ACACGC TCGCGCCGCCC         TTTTCCGGTTAGGTC
    CC3539   3 100  26 3789810 .. 3789836 +   -23  -3.29981   TCGCTGAATTGAAGA         CGCCCGCTCCGG TCT CCGGGGCGGGCG         CTTTTCGTTATGATA
    CC3522   7  81  22 3766314 .. 3766329 + -11.8  -3.82378   CCGGAAACGAAAAAA              GCCGCC CGAA GGCGGC               TTCTTGTCGATCAGT
    CC3519   6  54 466 3763309 .. 3763319 +  -8.2  -2.70932   CTGGGCTCACCCGCC                 CGCC GTC GGCG                 TGGTTGGAGGCAAAG
    CC3510  13  81  21 3755248 .. 3755280 + -13.6  -3.60792   CGCAACAATCCGCCC     CCTCGTTGTCATCCC GGCC GGGATGACGA-GAGG      TTTGGGCGTTGCGGA
    CC3504   3 100  25 3749653 .. 3749676 + -18.2  -4.65895   CCTGAACGCCATCAG          GGGCCGGTGA GCGA TCACCGGCCC           TTTTTGCGTCCGCCG
    CC3489   5  49 346 3733153 .. 3733182 +  -5.5  -3.04144   CCATGCGCTCGAGCG       GCGGCG-GGCCGCC GGG GGCGACGACGGCGC       TCTTCAGGCTCAGGG
    CC3480   2  80 -54 3722592 .. 3722628 + -14.3  -3.14344   CGAGAAGGTCTACGG    CCCCGCCACCGAGGTCG TGC CGGCCTGGGTGGAGCGG    TTGCTGGCGAGGCTC
    CC3472   2  81  53 3716022 .. 3716032 +    -4  -5.08601   CCGATGGACCTTGGC                 CTAA GAC TTAG                 TTTTTCTTGACGTCG
    CC3462   8 100 142 3705746 .. 3705775 + -23.7  -4.71418   TGCTTGATTGAAAAA       GGCCGGAAACCGC TTTC GCGGTTTCCGGCC        TTTCTTTTGGCTGTT
    CC3459   4  53 343 3700225 .. 3700243 +  -6.6  -3.21099   ACCCCGCGTCCGATC             CCGGGTCC AGT GGATCAGG             TTGCTGGTCGGGAAG
    CC3442   3  91 377 3687032 .. 3687053 + -18.7  -3.08133   CCCGGAAAAGCAAAA           GGCGCGGGG TCGT CCCCGCGCC            TTCGCTAGATAGGTC
    CC3435   3 100  36 3679703 .. 3679728 + -19.7  -4.48987   ACCCTGAAACGTCAA         CGCCGCCCCGG GACC CTGGGGCGGCG          TTTTCGTTGTCGGAG
    CC3416   1  58  61 3660560 .. 3660588 +  -4.4  -3.96327   AGGCCACCGTAGAAA        CCTCACCCTGAG CCTGT CGAAGGGCGAGG        TTTCTCGTCACAGCT
    CC3411   0 NONE
    CC3395   6  55 287 3638975 .. 3638987 +  -4.7  -3.63991   CGAGCGGACGATCTT                GGCCG AGC CGGCG                TTATTGCCCATGGTG
    CC3388   6  65 142 3631311 .. 3631326 + -11.8  -2.66316   TCGGCGCTGATCGAG              CCGCCG AAGC CGGCGG               TGATGTCGTGGACGA
    CC3377   4  59  -6 3622919 .. 3622929 +  -6.8  -3.58343   CGGTCCGACGCTTGT                 CAGC TAG GCTG                 TTTCGGCCTCGTCAG
    CC3371   6 100   7 3618750 .. 3618801 + -24.6  -3.32343   TCCGAATAGCCCTCG TTTTCGTGTCATCCCGGATCGCCC CTGC GGGCCGTCCGGGATGACACGGGGA TTGTCGGGCTCTGGG
      ftrA   6  58  42 3616756 .. 3616766 +  -3.2  -4.10159   TTTCGGCGCTAGTCA                 CGCT CTA AGTG                 TTTGATTTAGATCTT
    CC3361   2  63 385 3613021 .. 3613035 + -11.4  -2.75382   GCGACCGCGCCGCGG               CGACGC GCA GCGTCG               TCCTTGAGTGACCTG
    CC3349   3  49 203 3597812 .. 3597824 +  -5.5  -3.01712   CAGGACCAGCTTCTC                GGTGC GCA GCATC                TGTTGCCAGACCACC
    CC3337   5  72 -36 3585098 .. 3585123 + -13.9  -2.82516   TGGTATGTCGGACAA         GACCGCCGTGC TGGT GCGCGGCGGCC          TGTCCTGGTGAGCCG
    CC3327   6  49 130 3576433 .. 3576448 +  -6.8  -2.71924   ACGGCCAGGGTGACA              GCACGCG TCG CGCG-GC              CTTTCGCCCAAGGTC
    CC3318   5  60 114 3567114 .. 3567146 +  -7.5  -3.43785   CTTGAGCACCTTAAC      GTCGAAGCCGTTGCC CTT GGCCTCGGCGTAGAC      TTCCTTGATCTGCTC
    CC3311   0 NONE
    CC3297   7 100  32 3548325 .. 3548356 + -27.4  -3.08508   CATCGCTGAAGATTT      CGAAGGCCGCGCGG CGAT CCGCGCGGCCTTCG       TCGTTTTCGGACCTA
    CC3291  17 100  25 3544333 .. 3544363 + -22.7  -3.31915   GCAGCCGAAAAACGA       GAGGCCCCGTTCC GGCAA GGAACGGGGCCTC       TGCTTTTTCTGCGAC
    CC3287   6  55 362 3542953 .. 3542981 +  -6.7  -3.28712   GCCAGTCTCTCCAAA       GCTGCACGGCGA GGCGGA TCGCCG-GAAGC        TTCTGCGGCGGCCAC
    CC3282   8  74 408 3538182 .. 3538217 + -14.7  -2.57132   GGTGATCTTGGCCGG    CGCCACG-GTGCGGCG CAGGA CGCCGCCCTCGTGGTG    GTTCTCGGAAACCGG
    CC3277   5  69  41 3534442 .. 3534470 +  -6.7  -4.17516   GTTAAACCGCTCGAA        CGCGCTCTAAGTC TAT GAATTAGAGCCTG        TTTATCTGGTTTAGA
    CC3269   7  58  10 3525662 .. 3525679 +  -9.1  -2.87344   GCTTAGTCCGTCTGT             TCGCTGG AGCC CCGGCGA              TCTATCCGCAGGATG
    CC3265   1  43 398 3523223 .. 3523237 +  -3.4  -3.01712   GGCTGATGTCGCGGT               CGGTCG CGG CGGACG               TGTTCGCGCGCCCGC
    CC3261  12  55  55 3520794 .. 3520809 +  -4.6  -3.53811   TCGCCCAGCGACTTC              ACCAGC GACA GCTGGG               TTTCGAGGAAGTCGA
    CC3241   5  66  42 3503465 .. 3503484 + -10.7  -3.05384   CAGATTGCGCTTCAC            GCGAGCC ATGACC GGCTCGC             TTGCATCAGGCGCGG
    CC3220   3 100  56 3483138 .. 3483170 + -15.6  -4.19238   TCCATCACCGTAAAG     CCGCGGC-CGCGC AACAGAAC GCGCGCGCCGCGG      TTTTCGCATTCCAGG
    CC3214   4 100   5 3476094 .. 3476115 + -15.9  -4.33151   ACAGCTTCTGAACAA           TCCTCCCCC GCTG GGGGGAGGA            TTTTCCATTCTAGTC
    CC3210   4  55 151 3467136 .. 3467146 +  -6.8  -3.29144   AGCGCTCGGCCACTA                 CGTG GAT CACG                 TTGTCGGCCCGCTGC
    CC3204   8 100  27 3460408 .. 3460432 + -18.5  -3.84451   ACGGCCAAAACAAAA          GCCCCGCGCCG GAC CGACGCGGGGC          TTTCGATTTCAGCAG
    CC3197   6  57 296 3452727 .. 3452740 +  -5.9  -3.64487   CTCCCTCGCCGAACC               CGTGC TCAA GCGCG                TTGTTGAAGCTCTCC
    CC3185   6  53  74 3431491 .. 3431501 +  -8.2  -2.54794   CTTCGCGCTGCTCTT                 CCGC CAG GCGG                 CTCTTGTCGCCTTCC
    CC3181   1  40 -30 3429891 .. 3429915 +  -3.4  -2.72144   CTGCGGCCTGCTGTA          CCAGCGCTTC AAGAA GGCGGGCTGG          CTTTAGGGCGGCTCA
    CC3172   3  47 278 3418060 .. 3418081 +  -5.1  -3.01712   ACGCGCCAGTTCCTG           GGGGCTGTAC TCG GT-CAGCACC           TGTTGGCGAGCGGCC
    CC3156   3  53  75 3403374 .. 3403401 +  -6.3  -3.16191   GCTATGCGGCTGGCC        GGCGGG-GAC CAGGTAGAA GTCGCCCGCC        TTCATCGCGATATGA
    CC3131   8  49 196 3371850 .. 3371873 +  -6.8  -2.79023   ACGATCGGCCCGGCC          TCGCCTTCCTT GTC GAGGAAG-CGA          TGATTGGTCCCCTTC
    CC3123   2  47 401 3361072 .. 3361086 +  -2.7  -3.45737   CGCACAATGCATGAG               CCGCG CCAGC CGCCG               TTCTAGTCGTCCTTG
    CC3116   8  62 401 3351995 .. 3352012 + -11.3  -2.56715   CGCCTTTGCGCAGCA             TCGCCAC ATGG GTGGCGA              TCAGTTGCTCGCGGT
    CC3112   5  81  83 3348069 .. 3348087 +   -16  -2.72511   GTCGCTATGCGACCA             CCTCCCCC ACA GGGGGAGG             ATTTAGAGCCATAGC
    CC3109   4  91 114 3344707 .. 3344730 + -11.8  -4.25848   CTTCGCGACGGGCCC          CTCCCTCTCCC TAT GGGAGAGG-AG          TTTTCCTCAAACCTT
    CC3099   2  51 165 3331863 .. 3331884 +  -7.2  -2.64794   ATGCGCTTGACCAGT           TCGGTGCG CACATC CGCGCCGG            TGATGTCGGATTGGG
    CC3093   2  62  85 3325512 .. 3325533 + -11.5  -2.52543   GCGCCGTCCGAACCT           CCTGCCCCG CTTG CGGGGGAGG            TGGATTGGCGCCGAT
    CC3085   3  54 114 3315826 .. 3315872 +  -7.9  -3.01924   AGGGGACATTGGCTC CCTGCGTCCTTCGAGGCGCGCT CAAG AGCGCGCACCTCAGGATG-AGG TGTTCAGCAACAGTG
    CC3078   1  41 467 3309290 .. 3309301 +  -2.2  -3.08032   TGCAACCGGAAAAAG                TCCA AGCC TGGG                 TGCTTTTCCGGCGCG
    CC3073   3 100  90 3302628 .. 3302658 + -17.6  -4.72272   CGTTCCGAGAAGAGA       GCCCGTCCGGTC TCCCCAT GACCGGGCGGGC       TTTTTCGTGGGCGAC
    CC3070   9  69  49 3299814 .. 3299847 +  -6.6  -4.18506   CCCGGAATAGGGCAC     GCCCCTGACGGTCT CGTCAT AGGCGGTCGGGGGG      TTGTTTTCGACATCC
    CC3065   6  51 301 3292070 .. 3292088 +    -3  -3.65046   CACCCCGACGTCCAC             CGAGACCT CGA AGGCCTGG             TTCTTGACGTAGGCG
    CC3046   7  95 326 3266218 .. 3266241 + -19.6  -3.24235   CCCCCCAAACAAAAA          CGCCCCGGTC CTGC GACCGGGGCG           TCTTCGTCTGTGTCG
    CC3032   4  95  82 3250127 .. 3250174 + -11.5  -4.56597   TCGGCGTTTCGTCAC CTCC-TG-GGTCCCGGATAGCCTC TGC GAGGCT-TCCGGGATGACACGGAG TTTTTAGCGACGGCG
    CC3025   3  55 433 3242999 .. 3243014 +  -6.8  -3.28712   TAAGAACAGTCGTCC              GGCCAG GCGA TTGGCC               TTGTCCCAGGCCAGG
    CC3014   7  58 271 3235608 .. 3235618 +  -8.2  -3.12327   CGGCCGAGCCGGCCA                 GGCG CAG CGCC                 TCTTCGATCTCGGCG
    CC3003   9  47  54 3224410 .. 3224428 +  -3.8  -3.22653   TCCTGGCGGACCTGC             TGATCCAG GTC CTCGGTCA             TCTTGTCGAGGTCCT
    CC2998   5  63 165 3216842 .. 3216867 + -11.1  -2.71364   CCGCCGTTCGGCGGT         C-CCCCTCCCCC AGA GGGGGAGGAGAG         TCGTTCAGCGCCTAA
    CC2993   7  57 326 3213123 .. 3213135 +  -2.6  -4.07568   GATCCCGGGGGTGTT                GTCG TTCTC CGGC                TTTTCCCGACACCGA
    CC2983   4  49 216 3202489 .. 3202499 +  -6.8  -2.82635   GATGGCGCCGAAGGC                 CGCT TCC AGCG                 TGTCCTGATACCGCT
    CC2970   6  52 289 3191621 .. 3191636 +    -6  -3.30124   CGTGGCCAGAATGGT              CAGCGC CTCG GCGCCG               TTCTCGGCCATCACC
    CC2970   6  52 354 3191686 .. 3191696 +  -2.4   -3.6968   CCAGCAGCAGTTCGA                 CCAC CCG GCGG                 TTGTTGGGATTGTCC
    CC2966   4  71  52 3187901 .. 3187928 + -12.6  -3.05384   GCGCGCTGGCCTTGG        CCGGCGTCAGCG TCGG CGCGGAGGCCGG         TTCGCTGACCGGACC
    CC2960   7  82 133 3184240 .. 3184256 + -11.5  -4.07885   ACGCGTCGCGACGGA              GGGGGCG CAA CGCCCTC              TTTTGAACGCCCCTA
    CC2951   4  55 265 3174926 .. 3174946 +  -4.6  -3.63515   AGGTTGGCCGCCGCC           GCGCAGGCG ATCT CGCC-GCGA            TTGTTCAGCATCAGC
    CC2938   7  74 417 3163332 .. 3163344 +  -6.2  -4.41494   TTCAGCGGCTGACAG                CCGC AGCTC GCGG                TTTTCCTTGGCCATG
    CC2935   6 100  27 3159584 .. 3159609 + -17.5  -5.30616   CATCCGCTACAACGA         GGCCGCGACGC GAAA GCGCCGCGGCC          TTTTTGTTTGCGTGA
    CC2932   4  60  29 3157030 .. 3157040 +  -8.2  -3.28712   GTGTCATCCCGGAAA                 CGCC GCA GGCG                 TTATCCGGGACCCAG
    CC2925   0 NONE
    CC2919   4  43 376 3141942 .. 3141959 +  -2.6  -3.18264   ACTAGCGCCACCCCA             GCTCCG TCAATC CAGAGC              TTGCTCCGTCGGGGA
    CC2915   8 100 127 3138054 .. 3138076 + -14.2  -4.73864   TTCGCGGCGGGCCCC           TCCCTCTCTC AAA GAGAGAGGGG           TTTTCTCTTAATTAA
    CC2901   4  48 265 3125596 .. 3125606 +  -4.6  -3.14132   GCCCCAGGATCGACA                 GGGT GTC GCCC                 TTGGTGAAGCCGAAG
    CC2895   6  86 312 3118287 .. 3118321 + -17.9  -2.73124   CTGTTGTGGATGGCG    CGCTCGGGCGGG-CGC TGGC GTGACCTGCCCGAGCG     GTTTGGCCCCTACCA
    CC2884   3  54 165 3108542 .. 3108561 +  -8.6  -2.71681   GCACGTCGACCACCA            CGCCCTTGG CCG CCAAG-GCG            TGCTTCCAGGCGTTG
    CC2871   4  77 109 3094987 .. 3095006 +   -15  -2.84878   TCCGGCCTTCGGCCA            CCTCCCCC GCTG GGGGGAGG             ATTTCAATTCAACGG
    CC2861   0 NONE
    CC2837   6  52 311 3065011 .. 3065027 +  -2.1  -3.74526   CTTCAAGGATCAGCC              CCAGGAC GCG GTCGGGG              TTGTTGAGTTCGTCG
    CC2829   9  62 -45 3054565 .. 3054587 +  -9.8  -2.98823   CGTTCAGCGCCGCGC           GCCGGTCG ATCCGCG CGGCCGGC           TCTATCTGGACGCCC
    CC2818   5  77  63 3040377 .. 3040408 + -15.8  -2.56596   GGGCCTTCGAAACCG      GGTTTCCCCGCCGC CGAA GCGGCGGGGACGTC       TCGATTAGTAGCGCA
    CC2808   4  60 336 3027406 .. 3027417 +  -7.2  -3.40403   GAATAGTCCTCGGAC                GCCG AGCC CGGC                 TTGTCCTGCGCCACG
    CC2801   5  78 201 3014176 .. 3014198 +   -12  -3.81488   TTCGCGGCGGGCCCC           TCCCTCTCCC TTT GGAAGAGGGA           TTCTGTTTGGCGCCA
    CC2791   4  68  55 3004531 .. 3004569 + -13.1  -2.73124   GGGACCGGCGAACGC  CGGTGGAGGGGCCA-GCC GAAC GGCATAGCCCCTCCGGCG   ATTTCAGAACTCGGC
    CC2785   4  46 315 2998133 .. 2998146 +  -5.9  -2.73364   GCGCAAAAGCGCCGG               CGGCG GTGA CGTCG                TCATTGAGGTCGCGG
    CC2780   9  54 346 2995147 .. 2995164 +  -8.3  -2.73875   CGGTGTGGAAGGTGG             GCGTCGG CGCC CCGTCGC              TGATCTTCAGCAGCA
    CC2763  13  82   6 2979403 .. 2979444 + -14.3  -3.27951   GGGCGTATAGCTATG CCG-CGATGGCGGCCGCCGC GCG GCGGCGGACGATCTCGGCGG TCTTGTCGTCGCGTG
    CC2754   3  70 233 2969434 .. 2969477 + -12.2  -3.21099   TCTCGCTGCGTATCC GCAGCGATCCACCTCCCCCG CAAG CGGGGCAGGAGGGCTGCGGC TTCCTCCTCACCCGC
    CC2746   1  86  12 2961166 .. 2961187 + -15.9  -3.53811   GTAGGCGCGCTCCAA           TCCTCCCCC GCTA GGGGGAGGA            TTTAGAGGCCGTCCG
    CC2734   5  54 366 2951640 .. 2951674 +  -3.5  -3.79021   CGCTCGCCCGCCAAC    CCCAAGGT-GGCGCGT TCCA ACGCCTCGATCATGGG     TTTGATGACGTTTTC
    CC2729   5  53 226 2945760 .. 2945770 +  -8.2  -2.64416   CCTGGCTCGCGCCGA                 GGCC AAC GGCC                 ATTGTCGTGGACATA
    CC2715   4  55 165 2932080 .. 2932097 +  -3.3  -3.72695   CTCAGGCGCGCATAG             TCCGTGC GATA GCGGGGA              TTTCGTCGCAGGAAT
    CC2710   6  59 -39 2927495 .. 2927533 + -10.3  -2.64144   CGGTGATGGAGGGCG  CA-GTCCGCCT-GCCGACG CCG CGCCGGCTAGGCCGACCTG  ATCTTTCGCTCCCAA
    CC2704   2  70 223 2919488 .. 2919517 +  -9.9  -3.66018   ATCCGCCGCCGTAGA       GCGCGGTCGCGCGC TTC GCGCGAGAC-GCCC       TTCTTCCCCTACTGG
    CC2693   2  54  67 2908518 .. 2908548 +  -7.6  -3.05844   AGGCCTGACGAGCCC      GCCTTTGC-GCTC ACCCTG GAGCGGCAGGGGC       TGTTCCGCTGGAAAC
    CC2681   4  49  39 2900242 .. 2900269 +  -5.5  -3.08015   CACGCCGCCTAGATC        AGCCTTGCGAG TGTCTC CTCGCAACGCC         TCTTGAGGTCATTCA
    CC2666   1  47 243 2884773 .. 2884801 +  -3.7  -3.14344   GCTGTCGCTCCAGCA        CCTCGCCCTCGTC GTC GAGGAAGGTCAGG        TTCATCAGCAGGGTC
    CC2663  13  60   9 2883304 .. 2883323 + -10.6  -2.76492   AGTGTGACAGGGGCG            CCGCCCCC GCTA GGGGGAGG             ATTTCCGCTCCCTAG
    CC2658   8 100 142 2876447 .. 2876470 +   -21  -4.85129   AGGGTAGACACGGAA          GCCGCCCCGG TTCG CCGGGGCGGC           TTTTTCGTATCTGGT
    CC2655   9  53 236 2874074 .. 2874102 +  -6.6  -3.23274   GCGCAGGATGTCGGC       GGCTCGGCCGAAG TAGG CGTCGGCCG-GCG        TTACATTCTCCAGGC
    CC2649   7  66 326 2869570 .. 2869599 + -11.3  -3.05715   GTCGCGGTCGCCCCG       CACGCCGGCTTCC GGCA GGAGGCCGGCCAG        TTCGATCCAGCCCTT
    CC2640   4  62 -40 2860356 .. 2860388 + -11.1  -2.52464   ACCAGGACATGCCGC      GCCTGCGCCTGGCCA CGC TGGACGGGCGCCGGA      TCGCTTAACGCCCCG
    CC2625   5  60 421 2843417 .. 2843428 +  -7.2  -3.47322   GCGCTCGGAGACGAT                GCCG ACGA CGGC                 TTCCTTGTCGTCGAC
    CC2615   6  46  35 2826515 .. 2826537 +  -3.5   -3.2827   GGCGCGCTCAGGAGC          GCGCA-CCTCA GGA TGAGGATG-GC          TTACTGATTACCTCA
    CC2615   6  46 272 2826752 .. 2826782 +  -3.1  -3.27653   TCCAGCACCAGGAAA       TCAGCTTCCTTGC CCGGC GCGAGGTTGCCGA       TCTTGTCATCGAGGT
    CC2608   6  52 -14 2819252 .. 2819263 +  -7.2  -2.70932   TATCTGACGCGCGGC                GCGC CCAA GCGC                 TAATTGGCGGCGGGG
    CC2608   6  52 178 2819444 .. 2819461 +  -5.5  -3.36327   TTCGGGTCCATCGGA             TGGCCGGC ATA GCC-GCCG             TTATAGGTGACCTCC
    CC2598   2  63  24 2809247 .. 2809270 +  -8.1  -3.41051   CGTCAGGAGGCGGCG          GGCCG-GCGC AGGCC GCGCGTGGCC          TTGTCCTGCGGATAG
    CC2594   1  50 -28 2804930 .. 2804986 +  -6.4  -2.84687   CCTGGCGCGAGCGGA TGGCCGCGCGGCC-GAGCGCGTCGGCCT AGA AGGCTTAGGCGTGCAGGCC-CGCGTCGA TCTCGTCCTGGTTCA
    CC2584   0 NONE
    CC2578   3  44  -3 2789686 .. 2789743 +  -4.6  -2.72344   CGGCAATCCTGCGAA ATAGAGC-CTCAAGCGCCGCCGCTCCCG CACC CGGGAGCCGCGGCGCACCAGAGC-CGGC TACTTCCCGGTCGCA
    CC2578   3  44 424 2790113 .. 2790131 +    -3  -3.13403   CCCAGCGTCGACTCC             TCCTCGCC CAT GACGATGA             TGTTGCTGGCCGGAC
    CC2570   7  57 131 2782227 .. 2782249 +  -2.6  -4.07568   CAATCAGGAGGTCGC           GATGCCAGAG GCG CTCTGGAGTG           TTTTCGAGAACGCGG
    CC2565   4  57 187 2777359 .. 2777378 +    -7  -3.41745   GGATGCCGCGCAGGA            GCCCGTCG AACT TGCCGGGC             TTCATCTTGTGGCGA
    CC2554   6  55 148 2763276 .. 2763291 +  -6.8  -3.34344   GCCGGTCTCGTCAAA              GGCGGT CATG ATCGCC               TTGATTGACAACTCG
    CC2549   3  63 329 2757093 .. 2757107 +  -9.2  -3.28416   CCGGGGCGCAGCTTG               CGGCTG CTG CGGCCG               TTGATCTGCATGATC
    CC2538   6  81  19 2743572 .. 2743606 + -16.5  -2.78935   AAGCCCCTGGACGGG    TGTTCGGGCTGAGCGC AAAC GCGCCC-GCCCGAACA     TCTGATACGCCCTAT
    CC2528  12  86 -44 2732434 .. 2732461 + -17.8  -2.67289   GCCGCCGACAAAAAA        GCCCACCGCTCCG CGA CGGAG-GGTGGGC        CTTGCTGTTTAGCGT
    CC2519   9  49 440 2724807 .. 2724824 +  -6.3  -2.82015   TCGGGATCGAGACGA             TCGC-CTG GCA CAGCGCGA             TGTCGTCGGTCTCGA
    CC2507   1  52 458 2716282 .. 2716313 +  -5.6  -3.35679   GACGCGCGCCCCGCT      CCACGCCCAGGCGC ATCA GGGCCTCGACGCGG       TTGTGGGTCGCCGGG
    CC2500   3  71 183 2710514 .. 2710528 + -12.8  -3.05463   GATGATCGGCGTCGA               GGCGCC GCG GGCGCC               TTCCATGGCGCGGAT
    CC2497  15  90  74 2707143 .. 2707167 +   -20  -2.70298   CGCGATAGACGAAAA          GGGCCGGCGG ATTGA CCGCCGGCCC          CTTCTCGTTAGCGGC
    CC2475   6  49 -17 2681514 .. 2681524 +  -2.4  -3.61398   AGACTTGCTCATCGA                 GGAG CTC CCCC                 TTGTTGAGGCGCGGG
    CC2469   5  43 450 2677069 .. 2677080 +    -3  -3.05521   TCTCGCCCCGGATGA                TCTT GGCG AAGA                 TGTTGCCCGTGTCGT
    CC2459   2 100  29 2666447 .. 2666470 + -18.2  -4.67038   GCTACGACATTGAAA          CGCCCGGCTA GCGA TAGCCGGGCG           TTTTGCTTTTGGGCC
    CC2448   3  52  43 2653653 .. 2653691 +  -7.8  -2.71144   TCCGACCACCGCCAG   TGGCCGCCGCCCAGGGCG AAG CGCGCCGCGCCGGGGCCG   TCGTTCAGCGAGATC
    CC2435   8  54   8 2641637 .. 2641676 +  -7.6  -3.04792   GCCGCTAAACGACCA  AGAAAAAGGGCCCGCAGC TTGC GCCGCGGGCCCTCGTCCG   TCTTGGGGCTGATCG
    CC2432   2  48  91 2639782 .. 2639808 +  -4.4  -3.35813   CTGGGCTTCGGCGAC        CTCTTCGCTGG CCATCT CCTGCGA-GAG         TTCCTTGCGATAGAC
    CC2428   3  46 246 2635568 .. 2635580 +  -3.4  -3.31792   GATGCCGAGCCACTG                TTCC AGCCA GGAA                TTGTGGGCGTGCTGG
    CC2428   3  46 414 2635736 .. 2635748 +  -5.5  -2.71144   GATCTCGGTGCGGCC                CGTCA GGG TGGCG                TCCTTGCCCAGAATC
    CC2412   6  53 328 2618297 .. 2618321 +  -4.9  -3.53224   AAGCGCCCATGCACC         GGAGGGCGCG AAGCGA CGC-CCCGCC          TTTGCCCAGCGCCTG
    CC2394   5  51 438 2597390 .. 2597406 +    -3  -3.58037   ACAGCGCTGCGATCT             GCTGCTC GACC GA-CAGC              TTTCCGGGCTTGCTC
    CC2389   4  66  36 2590244 .. 2590264 + -11.1  -3.04792   GCATCATCGCCGCGT            CGATCCGGC TTC GCTGGGTCG            TGTTGGCGCTCGTGG
    CC2377   4  73 107 2578797 .. 2578809 +  -3.3  -4.76041   TCTAAGCCAGACAGA                CAGCC TGT GGATG                TTTTTGATGAGTATG
    CC2367   4  53 196 2566693 .. 2566721 +  -5.1  -3.44051   CGGCGGTCGCATCAG        CCGGTGCGACGTT CAG AAGGCCGCGCAGG        TTGTCGTGATCCAGC
    CC2360   4  54 362 2561550 .. 2561594 +  -7.8  -3.01712   GCAGAGGCAGCATCG CCTTGTTCGACAGAACCGCCT TCCA GGGCGGCTC-GAGGAACAGGG TCTTGGAGCCCGCGA
    CC2353   6  93  -6 2553796 .. 2553844 + -13.4  -4.19177   CGTGATCCGTGTCGC CGACTAGAGCATTT-TCCGATCT GTTT GGATCGGAGAAATGCTCTAGCCC TTTGTATTAACGCAT
    CC2339   5  62 186 2542710 .. 2542726 + -10.9  -2.62616   TCGAACCAGCGACAC              GCGGATT TTC AATCCGC              TGCTCTACCAACTGA
    CC2334   7  50  91 2538478 .. 2538495 +  -6.3  -2.96274   TGGTGATGTCGTAGC             CCAGC-TC ATC GATGCTGG             TCTCGTTGTCACCAA
    CC2327   3  67 455 2531389 .. 2531422 + -13.1  -2.52464   TCATTGGCGTAGGTC     GTGGCCTTGGCCAGCG CCG CGC-GGCCGAGGCCGA     TGGCTTCGACGGCGA
    CC2321   1  60  26 2523944 .. 2523957 +  -9.5  -3.03124   GAGGCTCGGTCACGG               CGCCG TACC CGGCG                TCTTCGGGGATGCGC
    CC2312   3  53 381 2514601 .. 2514616 +  -8.2  -2.52896   CGGCAGCCCGTCCGC              CGCGTC AAAC GGCGCG               TAGGTTGCAACGTCG
    CC2307   5  53 -14 2510509 .. 2510520 +  -7.2  -2.83613   ACCGCCCAGCTAGTC                GCGG CGAC CCGC                 TAGTTCATCTCTCGT
    CC2297   7  58 458 2499551 .. 2499570 +  -7.8  -3.28712   CGATCCGCTCAGGAT            CGCCGC CCAGGGCT GCGGCG             TTGTCCACAGCCCAG
    CC2288   3  64 201 2492826 .. 2492870 + -10.6  -3.18274   GCGCGGTTGTAGCAA CAGGCCGAGCCGTGGAGC TCCCACATT GCGCAGCGGGTCGGCCTG TTGCGTTCAGGTGCG
    CC2284   6  67 462 2484881 .. 2484901 + -11.1  -3.15861   CCGCTCGAACGGCAC            ATGGGCCTG GGG CAGGCCCAG            TTCCTCGCCCTGGTA
    CC2280   7  49 371 2477129 .. 2477139 +  -6.8  -2.71924   CATTGATCTCGGCCA                 CCTG AAC CAGG                 ATTTCGCGCAAGGTC
    CC2272   1  54  53 2469095 .. 2469141 +  -7.9  -3.01791   TGCGAACCTTGGCTC CCTGCGTCCTTCGAGGCGCGCT CAGG AGCGCGCACCTTAGGATG-AGG TGTTCAGCAACGGAT
    CC2267   3  44 -18 2463765 .. 2463777 +  -4.8  -2.71712   CAAGGTGGTGGTCTA                CGAC TCGAT GTCG                GTTTGAAGGGGCAAA
    CC2258   7 100  45 2455402 .. 2455422 + -10.4   -4.7373   TCCCCTCTGAACTTG           GGCGGCGCC GAAA GGCG-CGCC            TTTTTCGTGGGATCA
    CC2252   3  49 461 2451315 .. 2451334 +  -5.6  -3.01712   CAGAGGCCGCGCCAG            CC-ACGGCG GCA CGCCGGCGG            TGTTGAGGCCCAGCA
    CC2239   2  44  59 2439243 .. 2439258 +    -4  -2.82742   TTCAGAGATCAGCTC              TGAGGCG CCT CGC-TCA              TGCTTGTCCGGACCT
    CC2228   4  95  13 2431464 .. 2431488 +   -20  -3.18264   TAGGGACATGGAAAA          GCCCGCCCGG ACGAA CCGGGCGGGC          TTCCTGGATCAACGC
    CC2213   5  68  45 2418206 .. 2418260 + -12.1  -3.06133   AGGGTGGCCCACGCA GTGGGTCGGGTGAGGGGTCGCGTGGC CGAC GCTAAGCCACCCCTCATCCG-TCAGC TTCGCTGACACCTTC
    CC2205   1  41 293 2411532 .. 2411545 +  -3.7  -2.53213   CGTAACCCGCCTCTT               CCAGC TTGC GCAGG                TGGATTGAGAGATTG
    CC2199   5  62 -61 2407328 .. 2407374 +  -7.9  -3.60627   TCGAGACGCCACAGA CCGAGCACGCCCCGCCGCTCAGC TTC GCTCAGCG-CGCCGCGCG-TCGG TTTCCGGTCAGCTAG
    CC2189   7  64 384 2398212 .. 2398235 +   -11  -2.83747   TTGTCGTGCCCCTTG          TGGTCATGGC CCTT GCCGTGACCG           TGCTTGTCGCCCTTG
    CC2177   2  44  50 2384794 .. 2384806 +  -3.3  -3.12351   TCATGCCCGCCAATC                CCCGT AAA ACCGG                TTCCCTCTCCCAGAG
    CC2171  11 100 200 2378491 .. 2378518 + -24.2  -4.34402   GGCTACGACGATGGA        GGGCCGCCCCGA GCGA TCGGGGCGGCCC         TTTTGATGTCGCGCA
    CC2166   4  62  71 2371166 .. 2371180 +    -7  -3.78775   CATCCCCACGCCCAA               GGCGGC ATA GCCGGC               TTTCATGGTGACCCC
    CC2163   5  62 473 2369150 .. 2369179 + -11.3  -2.59526   GCTCCAGAAACGAAA       ACGGGCGG-CGAGG TCG CCCCGGCCGCCCGC       TCGCTTAGATTTGTA
    CC2155   5  51  17 2362575 .. 2362590 +  -6.1   -3.1552   GCGAGGTCAGCGCTC              CTCGC GGAACG GCGAG               TATTCCTCGGTGAGC
    CC2155   5  51 157 2362715 .. 2362731 +  -4.3  -3.41051   AGACCGCACTCGGCA              GGTAGCC ACG GGCGATC              TTGTGCTGCCCCTGC
    CC2146   1  68 400 2351295 .. 2351326 +  -7.2  -3.83026   GCGCGCGGATAGTCG      GTCTCTTTG-GGGCG CGG CGCCCACCAGGCGAC      TTTCATGTCGAACGC
    CC2135   7  55 291 2340554 .. 2340564 +  -6.8  -3.35679   CGCTGCTGAACGGGT                 CGGA ACA TCCG                 TTCTCGGTCACCAGC
    CC2130   5  56 341 2336799 .. 2336817 +  -7.4  -3.14564   GAGCGCCTCGACCTG             GATCTCCA GGT TGGCGATC             TTGCTGCGGAAATCC
    CC2118  12  59 241 2325476 .. 2325489 +  -6.7  -3.58522   GTGTCACCCGTCTTC               TCGAC CTTG GTCGA                TTTGAAGGTCATGGT
    CC2110   2  54  61 2320455 .. 2320469 +  -3.4  -3.72576   CGCCAGGGCGATGCG               GGCCAG CTG CAGGTC               TTTGATGGCGAACGG
    CC2094   6 100  24 2305483 .. 2305510 + -19.2  -4.16943   CAGCGTTGAGATACT        GGGCCATCCGGG GAAA CCTGGATGGCCC         TTTTCGCATCTAAAC
    CC2087   5  71  11 2296532 .. 2296560 +  -5.2  -4.46212   GTTGAACGGCCGAAA        CCTCGTCCTTCG ACAAG CTCAGGATGAGG        TTTTCTACTGAACCG
    CC2081   8  54  70 2292172 .. 2292200 +  -8.8  -2.78384   GCTTCAGCCTCAGCC       CCGCGCGGCG-GCG ATG CGCGCGC-GCGCGA       TCTCATCGGCCACCA
    CC2074   7  60 392 2286440 .. 2286450 +  -8.2  -3.35679   GCACGACGCCCAGCA                 GGCC TTC GGCC                 TTGTCGGTCGGCGGC
    CC2067   4  51 156 2278627 .. 2278637 +  -6.8  -3.10012   AGCGCGGTAGCATTA                 GCCA CGC TGGC                 TTGGCTGGTCACATT
    CC2050   4  49  71 2257959 .. 2257998 +  -5.6  -3.05384   CCAACAGGACTAACG CCGGC-GCGCC-GGCGCG GGCGCA TGCGCCAGGCGCAGAAGG  TTCGCTGCGCCCGGA
    CC2050   4  49 430 2258318 .. 2258344 +  -6.5  -2.79183   CGGCGGCGACCACCA        G-CACGTCGGCG TCCA CGTCGTCGTGGC         TCTGCTCGGCGTACA
    CC2035   6  56 371 2239995 .. 2240007 +  -7.7  -3.15249   TTCGCAGACATAGAA                CCAGA CCA TCTGG                TTGATGAGACGTATC
    CC2023   4  62 201 2226273 .. 2226315 +  -6.1  -3.85698   CCGCGAGGCGCGGAT GC-GGTC-CGGCCCCTCGGCG GCG CGACGTGCGGCCTCGACCAGC TTTCTCAGCGCCACG
    CC2019   2  44 327 2222835 .. 2222847 +  -4.7  -2.78725   GTCGGTCGTATAGGC                CAGGG CGA CCCAG                TGCTTGGTCGGGTAT
    CC1995   8  49 328 2199360 .. 2199383 +  -5.8   -3.0263   CGGCCGACGACAGCA          CCGGCGTGCC TTGC GGCGCGCGGA           TATTGAGGCCGTCGT
    CC1986   3 100  30 2191936 .. 2191973 + -14.1  -4.50976   CCCCTCCACCGCTTC   GCGGTCCCCCTCCCCCGT TTC ACGGGGGAGGATGGC-GC   TTTTCTCCTCTCCCG
    CC1982   5  60  10 2185701 .. 2185724 + -10.4  -2.75963   GCCTAGAGCCCTTTA          GCTTTAGATG GAAT CGTCTAAAGC           GTTTGAAATGGCCCT
    CC1979   7  55 220 2183075 .. 2183099 +  -6.4  -3.28712   GCAGCAGGATCGAGC         GGGCGTGCAGC TGCA GCTTCA-GCCC          TTCTGACAGCGGCGC
    CC1974   3  83 247 2176803 .. 2176831 + -13.1   -3.8372   TCATGGAAAGGGACG        CGGAGCGCCGGAC ACC GTCCGGAGTTCTG        TTGTGTTGTTACCGT
    CC1962   8  95  33 2160189 .. 2160212 + -15.2  -4.05446   CAACGCAACAAAAAA          GCCGCCGACC TCCT GGCCGGCGGC           TTTGTCGTTGAAGCG
    CC1957   2  53 299 2153284 .. 2153294 +  -5.4  -3.51825   CCAGCACGATCAACC                 CGAA AGG TTCG                 TTGTCATTGGCGTGA
    CC1928   2  49 313 2127925 .. 2127943 +  -5.8  -3.02144   AGCTCACGCGCCCGC             GCCTCGGC CTC GCGGCGGC             TCTTGCCGGCGATGG
    CC1924   3  49 357 2122478 .. 2122488 +  -2.4  -3.60627   CGAACCGCATGACCC                 GCAC TGG GCGC                 TTTAGCCTGCCCTCG
    CC1906   2 100  29 2104167 .. 2104186 + -16.4  -4.98531   CGGCGCTATGGATCA            GGCCCCGC TCCG GCGGGGCC             TTTTTCGTTTCAGCG
    CC1902   6 100  35 2098207 .. 2098233 + -18.1  -3.56318   GCGAAAAATGGAGCA         GGCCCTGATCC CGCCA GGATCAGGGCC         TCTTGTTATTCAGGC
    CC1891   5 100  26 2086528 .. 2086553 + -14.7   -4.7254   AGGCCAAAGAAAAAA         GCCCTCCGATC GCAA GACCGGAGGGC          TTTTTCGTGGAGGGT
    CC1885   6  60 149 2081140 .. 2081151 +  -7.2  -3.53012   CCGGCGCGACCTCGT                CGGC GGCC GCCG                 TTTCGCAAGCGCGGA
    CC1879  10  60   7 2076536 .. 2076568 +  -9.9  -2.71011   GCGGGGTGAGCCGCC      GCCCTCGCCCT TCGACAAGATC AGGGTGAGGGC      TACTTCAAACCGCGT
    CC1873  12 100  26 2066030 .. 2066051 + -17.3  -5.13722   AGTTGAAAATGATAA           CGCCCCGGA TCGC TCCGGGGCG            TTTTCTTTTGGTCGC
    CC1867   3 100  25 2060275 .. 2060294 +   -15  -4.98531   TCCAGACGCTTCAAA            GGCCTCCC CGAA GGGAGGCC             TTTTTCGTTTCAGGC
    CC1856   5  88  71 2051956 .. 2051976 + -16.9  -3.05596   TAGCCCCTCACCCTG            CCCTCTCCC TCT GGGAGAGGG            TTCGCTAGAGCGATC
    CC1851   9  78  69 2048714 .. 2048738 + -14.3  -3.02144   ACAGGCACAAAGACA          TGGTCGTGGTG TAG CGCCGCGACCA          TGTTGCAGGCGATCC
    CC1847   2 100  29 2043763 .. 2043784 + -15.1  -4.99134   TCGAGGATTACGAAG           GCGCCGGGC GATC GTCCGGCGC            TTTTTCGTTTGGGGT
    CC1843   2  67  93 2037511 .. 2037532 + -11.5  -3.17571   CCGGCGCTTCGCGCC           ACCTCCCCC GCTG GGGGGAGGA            TTGAGTTCACCCCTT
    CC1839   0 NONE
    CC1830  10  63  70 2026397 .. 2026413 +  -9.3  -3.28712   CCGCCAGCGCCTCGG              GCCCGAC CGC GCCGGGC              TTGTCCAGCGGGAAG
    CC1819   8  91  93 2013213 .. 2013266 + -16.7  -3.55444   CTAGCGCGTGGCCCA AGGCGTCAGGCT-CGTTCCTGTCTCG ATC CGAGTCGAGGACGCGGCCTGACGCCA TTTGAAGGATGAACA
    CC1807   7  95  61 1998463 .. 1998497 + -15.1  -4.08767   TTAATTCCGACTGTT    CG-TCTGGGCCGGATG ACCT CATCCGGCCCAGAACC     TTTTAGGACAATGCG
    CC1795   2  42 405 1984903 .. 1984915 +  -3.4  -2.91582   CACATTGGGAAGGCG                CTTC ATCAG GAAG                TGTGTCGATCCCATC
    CC1789   3  45  60 1979203 .. 1979213 +  -2.4  -3.33162   GCATCGCCGCCATCG                 CGAC CAG GACG                 TTCTCAGCTCAGATA
    CC1783   5  65  92 1970600 .. 1970655 + -11.8  -2.64794   CTACTGCGCCAGAAG CCGCCGTTGACGCGCCTCCA-GGAACG CGA CGTTCAGTGGAGGCGCATCAGCATCCG TACTGTAGGGTTGAA
    CC1765   1  40 253 1950305 .. 1950318 +  -3.1  -2.69259   GCAGAAGCTGGCATG               CGCGCA AGT TGC-CG               GTCTTCTTATAGATC
    CC1757   6  79  90 1939008 .. 1939061 + -13.8  -3.53012   TTAAACCGGCCAAGC GACCAAGGCCGGTTCTGCGGAG CCGCTAGTCC CCCCGCAGAACCGGCGCTGGCC TTTGCGCCAGGGCGA
    CC1736   4  48 191 1910144 .. 1910157 +  -3.7  -3.25823   CGCCAGTGATCGCGA               CCGCC ACAT GGCCG                TTGCTCTCCCGCAAG
    CC1732   9  86 -38 1905654 .. 1905686 + -12.7  -4.07568   ATCCGCAAGCAGGGT      TTTCGCGCCGAGC TTGAAGC GCTCGGCGCGACG      TTTTAGCCGACGACC
    CC1715  10  65 385 1889145 .. 1889160 +  -6.8  -3.85909   GGACGTTGGCGCGTC              CGCCACG GAT CG-GGCG              TTTGCCTTTGCGTAG
    CC1706   3  49 183 1880703 .. 1880733 +  -6.6  -2.71731   TTCCGATTGCAGGGT       GCGCGCGGCGCTGG TCA CCGGCGCGTCGTGA       TCATTGGCCACTCGG
    CC1699   8 100  30 1872745 .. 1872770 + -20.5  -5.07652   TCTGATGACGCAGAG         CGGCCGGATCG GTGA CGATCCGGCCG          TTTTCTTTTGCGCGG
    CC1696   5  51 179 1870024 .. 1870046 +  -6.9  -3.08471   ACCGTCCACATCTTG          CCGCGCGGCG CGGG CGC-GCCCGG           TTGAATGAACTTGTG
    CC1681   4  60   0 1855352 .. 1855386 +  -9.1  -3.05384   GAAGGAAGAGATCTA    GGGCG-GGCGACGAGC CACC GCCCGCCGCCGCGACC     TTGCCTAAAGCGCGC
    CC1670   1  41  30 1845521 .. 1845541 +  -2.3  -3.04792   TCCTTGCGGGCCGTA            ACGGCCGCG AAG CGCTGCAGA            TATTCCGGGTGCTCG
    CC1664   6  58 106 1839016 .. 1839041 +  -7.5  -3.35073   CTGTTGAACGACAGG         CGC-ACGGTGCC GAT GGGGCCGTGGCG         TTGCTTGGCGATGAT
    CC1654   3  51  48 1828722 .. 1828735 +  -5.9  -3.14132   GGCGGCCATCTGGAA               CCCGT TACT GCGGG                TTCGTCCCCCCACGG
    CC1654   3  51 265 1828939 .. 1828975 +  -6.4  -3.03124   CCGCGCCAGATCCTG   GGCCTCGCCG-C-GCAGC TGG GCCGCCGACGTCGTGGCC   TGTTCGACCATCGCG
    CC1636   3  48 294 1814979 .. 1814996 +    -7  -2.59564   TCGCCACGCTTCGCC             GATGCG CCGCGC CGCATC              CTTGTCGAGTCCGGG
    CC1620   5  45 124 1794834 .. 1794847 +  -3.7  -3.01712   CATCTAAAGCTAAAG               GGCTC TACC GCGCC                TGTTCGCGGAAAAAG
    CC1611   1  42 358 1785893 .. 1785935 +  -3.9  -2.78384   AGATTGGCCAGGCGA CCCAGGCCCAGGGCG-CGGC GGCC GCCTTCGCCATAGGCCTGCA TGTAGTCGGCGAAGA
    CC1599   9  55  95 1768049 .. 1768068 +  -5.6  -3.44284   GCCAGGACTCCGGAG            GCGGCTAC TGCT GTTGCTGC             TGTTGTTGATGCAGC
    CC1584   7 100 138 1751138 .. 1751162 + -13.5  -4.66537   GCAGAGATCGGCAGA          CGGCCTGGGAC CTC GTCCGGGGCCG          TTTTCTATTGGCGGC
    CC1574   2  41 402 1740953 .. 1740963 +  -2.4  -3.01712   GGTGTCGCCTTCCAG                 CCGC GCG GCGA                 TGTTCGGCGCCAAAG
    CC1571   6  91  -1 1737699 .. 1737751 + -16.5  -3.58726   TCAGCTTCGCGCGGT GATC-GG-TCAGACGCTCCCCGTTC TTCCC GAGCGGGGAGCGTCTAATCCAGGTC TTCTATGTCCGCCGG
    CC1548   5  51  95 1713809 .. 1713841 +    -7  -3.03124   GCGCGAACAGGTCCT     CGAACATCGGC-GTC GTGA GGCGGCCAGTGTTCG      TGTTGAGGCGTGAGC
    CC1548   5  51 303 1714017 .. 1714041 +  -3.4  -3.66288   GAACATATCAAGCCG          CGCCTTCAGG AAAGG TCGGCAGGCG          TTCTCTTCGGAAGTC
    CC1535   5  64  35 1699412 .. 1699460 + -10.2  -3.21062   CGACGAAACTCGCCA GGTGGCGCG-TGATCGCCTGGCG GGTG CGCTCGTCGGTCAGCACGCCATC TTCGATCTTGGTATG
    CC1529  12  63  79 1694962 .. 1694990 +  -8.7  -3.48276   CGCCCTAATCCTCGC        GCTTGGCCCCGTC GAG GTCGCGGCGAAGC        TTCTCTGCGCGCGCG
    CC1523   2  47 187 1686548 .. 1686564 +  -2.1  -3.53012   AGCGCCCGCCTTCGC              CGCCGAC GTG GTGGGCC              TTTGGGCCACGCCGG
    CC1514  11  71  23 1672498 .. 1672519 + -12.9  -3.00476   AGCGCGCACGAAAAA           GGCGGCCGC GTCA GCGACCGCC            TCTGTCGTTCAGGCT
    CC1506   6  72 333 1665264 .. 1665286 +  -7.6  -4.18018   CGGGATCCCAGTAGT           AGACGGGCTG TTC CAGCCCCTCC           TTTTGAGTGGCGCCG
    CC1502   7  49  49 1662717 .. 1662731 +  -2.8  -3.40371   CGCCCGTTACGGGGT               GACG ACCTCTC CGTC               TTCCTTGGTGAACTG
    CC1502   7  49 218 1662886 .. 1662907 +  -2.1  -3.55071   CGCTCGTCCGACACC           TCATCGGCC AGCA GGCCCAGGG            TTTCCGCCGGTGTGC
    CC1502   7  49 447 1663115 .. 1663134 +  -5.6  -3.01712   TCGGGAAGGCGATGT            CGGTCATC GAGA GGTGTCCG             TCTTGAGAAGCCAGC
    CC1486   1  49 119 1643237 .. 1643265 +  -5.8  -3.02144   CGCTGGCCTCTCCCG        TGGCCGCCAGGC CCAGA GCCAGGAGGCGA        TCTTGCAGCGGGTCG
    CC1481  11  58 388 1636772 .. 1636788 +  -9.4  -2.93073   TCTCGACGCGGTCCT              CCTCGG TGAAC CCGAGG              TCCTTGTTCAGCCCG
    CC1481  11  58 465 1636849 .. 1636860 +  -3.6  -4.08692   GTGTGGCGACCCAGG                GCGT GCAG GCGC                 TTTTCGACGAGATTG
    CC1474   6  57 473 1625675 .. 1625685 +  -6.8  -3.45027   TGCCCGGCCGTCAGG                 GCCT GGA AGGC                 TGTTTGGTCCAGGCT
    CC1453  18  63 102 1603634 .. 1603679 +    -9  -3.28712   CGAAGGGCGAGCGCG TTTCTGGCGGC-GAACCGG-GCC CCT GGCGCCGGCTCAGCCGCC-GACG TTGTGGCGGACGAGC
    CC1448   6  62  48 1599666 .. 1599682 +  -5.8   -3.9243   CTGGATGACGGGAAT             GCG-GCG GCAG CGCACGC              TTGTTTGGACCGTTC
    CC1436   1  40  -9 1588304 .. 1588331 +  -3.2  -2.70932   CCGCAAGGGCGCTGC        GGCGCACTGACC TGAC GGCTAGCCCGCC         TCGTTCAGCACCGAG
    CC1433   7  75  21 1585967 .. 1585993 + -14.5  -2.75844   CATAGGTCGGTTGGT         CGATGGCGATC TGACC GATCGCCGTCG         CTTTCAGATGGGCGA
    CC1423   2  50 381 1574394 .. 1574404 +  -4.6  -3.31144   GAAGCCAGCGGGCGA                 TGGC GAG GCCG                 TTCTCCGCGTGGCGG
    CC1417  10  65 370 1565924 .. 1565937 +  -8.1  -3.54424   TCGCGGATGCGGTCC               CCGAC CACA GTCGG                TTTGCGGAAATCAAA
    CC1395   5  52 205 1543298 .. 1543315 +  -7.7  -2.71712   GACGCGTTGAGCGAC             CGTCTGT AGCG ACAGGCG              CTTTAGACGCCGGCC
    CC1378   7  76  13 1528898 .. 1528922 +  -9.9  -3.89614   TAGACCTGTCTCAGA          CCCGCCAGC GGTAGTG GCCGGCGGG          TTTGTGCAGCTTGAA
      hppA   6 100  27 1517598 .. 1517627 + -23.7  -2.99871   GCCAGTCATAAAGGC       GAACGCCCCGGAG CCTG CTCCGGGGCGTTC        TGCTTTGATCTGGAC
    CC1345   7  60 309 1500500 .. 1500511 +  -7.2  -3.53012   GGGCTTCATGAAAAT                CGCG GTCC CGCG                 TTTGCGGACCAGAAG
      glyS   6  55 253 1498195 .. 1498205 +  -6.8  -3.34192   AGATTGATCTTCCAC                 TGGC GCG GCCA                 TTCCTTCAGGCGCTT
    CC1337   6  86  21 1492523 .. 1492560 + -15.5  -3.57144   CGGCATGGCCAAAAA   GAGAAAGGGCGCGGAGG TTTC CCTCCGCGCCCTTCGAC    TTTGAGCCTGGCCCC
    CC1331   4  56 112 1484908 .. 1484932 +  -4.2  -3.78934   GTCTACGGTCCGCGC          GCCGCTGG CCACCGCAT CCAGCGTC          TTGTTCTCCGCGCCC
    CC1321   4 100 399 1474661 .. 1474688 + -20.6  -4.15698   ACGGGAAAGACAAAA        GGAGCGCCCGGC TATC GCTGGGCGCTCC         TTCTTTGTGTCCGTC
    CC1306   0 NONE
    CC1292   6  68  27 1437151 .. 1437174 + -12.6  -2.72263   GCCTAGCGGCCTTTA          GCTTTAGATG GAAT CATCTAAAGC           GTTTGAAAGGGCTCT
    CC1274   5  49  99 1420770 .. 1420783 +  -2.3  -3.55622   TCCGGGCGTCGCCCG               GCGCT CCGC AGCCC                TTTCCACGACTTCAG
    CC1219   6  62 -59 1378357 .. 1378401 +  -6.2   -3.8766   GAGGTTCGCCAGGAC CTGGACCCTGAGGCGCGGAT GCTCA ACCCGTACCTCAAGGGCCTG TTTGGTCTGATGTGA
    CC1213   7  59  -9 1373018 .. 1373033 + -10.4  -2.53012   GCCCGCGCCGCCGGA              GACGGC TTGA GCCGTC               GTTAGTCGTCGAATT
    CC1205   9  68 327 1368985 .. 1369007 +  -9.8  -3.40403   GGGGCGGCACGACGG           GATCGCCGCC CTG GGCGATGATC           TTCTCGTAGAGCCGG
    CC1196   4  46  56 1356956 .. 1356999 +  -5.5  -2.78384   GCGTCTGGAAATAGA GCCCTTTTATCCGATCTGATTG AGT CAGCCAGATCGG--AA-AGGGC TCTAGTAGAGGCCCA
    CC1185   2  51 124 1345921 .. 1345947 +  -2.8  -3.55444   TGGGGGGCTGCGGAC         TGTCCGCTCAAG GCC CCTACGCGGACG         TTTCCCCGCTGGCGG
    CC1177   2  47 239 1337298 .. 1337311 +  -3.7  -3.14026   GCGGCAAAACCGCGA               CGGCC GCGG GGACG                TTCGCTATCGGTGTC
    CC1160  10  60 474 1320068 .. 1320092 +  -9.2  -3.01791   GGTCCTGCCGACGCC          GCGCCGCTGA CGCTT TGGGCGGCGC          TGTTCCAGGAGACCT
    CC1159   4  78 389 1319072 .. 1319087 + -10.4   -4.1023   CTGGGCGGATGACAA              GCCCTG CCTG CAGGGC               TTCTTCTTTGGCATT
    CC1152   3  61 165 1311814 .. 1311833 +  -2.8  -4.13767   ATGACGAGAGATTTA            GCCTTTGA AATG TAAAGGGC             TTTTCGCCTCGCCCA
    CC1141   7  57 455 1297915 .. 1297927 +  -5.5  -3.64703   TCCGGAAAGCCAAGG                TCGGT CGC GCCGA                TTTCGGTCCAGGCCG
    CC1132   2  54  14 1285339 .. 1285370 +  -7.9  -3.09933   GAACGCAGCGGCGGG      GGCGCGCTCTACG GGACGA CGTAGTCCGCGTC       TTGCCTGGCTTCGAG
    CC1115   6  67 224 1267291 .. 1267324 +  -6.5  -4.08216   CTCGGCGATCGCTTC     GGACAGGCCCGCTTC GCGA GCGGCGGCCTTGACC      TTTTCCACCACATCC
    CC1108   7  60 462 1259103 .. 1259124 +  -7.9  -3.44206   GACGGTGACGAAGGT           G-AGGGGGCC GCT GGCCCCCGGC           TTCTCCTCGATATTG
    CC1088   5  63 207 1221626 .. 1221659 + -10.9  -2.70932   GCCCCCAGACAAAAG     AACGGCCGCCCTC CAGGAGAA GAGGGCGGCCGAG      TCATTGGGAGGAAAC
    CC1078   3  69 234 1212070 .. 1212080 +  -8.2  -3.78934   ACTCGGCGCCGCTGA                 GGCC GGC GGCC                 TTCTTCTGGGCCAGG
    CC1070  11  58 200 1203514 .. 1203546 +  -8.3  -3.14344   GCGTTGGGCCAGATC      GGCCAGGTGCGGC CGATCAT GACGTTCCTGGCC      TTCATCGCCGCCATC
    CC1059   3  57  90 1192243 .. 1192255 +  -6.2  -3.54602   CTGGCGGTGACGTTC                GGCG GCGCG CGCC                TTCTGCTCTTCGTTG
    CC1035   3  57 377 1168392 .. 1168409 +  -5.5  -3.56092   GGTCGATCAGGGTCA             GGGCCAT CAGG ATGGCGC              TTTCCGGCGTCATCG
    CC1032   6  78   1 1164132 .. 1164143 +  -3.6  -5.08824   CCCATGGAAATCTAG                GCGG CTGC TCGC                 TTTTTTGGGTAGAGC
    CC1022   3  54 320 1154217 .. 1154231 +  -7.8  -3.05384   GCGATCCCAGTCGCG               GTCCTG GGC CAGGGC               TTGGGTGGCCAGCAG
    CC1017   5 100 455 1150297 .. 1150327 +   -24  -3.92996   CAAGACTTCCCATTA       GCCCCGCCGGAGAC CGC GTCACCGGCGGGGC       TTATTGTATCTGGGA
    CC1002   6  58 169 1129022 .. 1129056 +  -3.5  -4.07568   GGACCTCGGCCAAGG    CCTCCACCGCTTCAGCG TAA CGC-GCGGCGTT-GAGG    TTTTCGAGCGCCCAG
    CC0992   6  60  -9 1114770 .. 1114792 +  -4.7  -3.92592   GTCGGGCCTGGCCAA           GCCTAGCTG ATCCC CAGCGCGGC           TTTGGTCTTGCGGGT
    CC0992   6  60  40 1114819 .. 1114865 +  -9.3  -3.01924   GGGTCAGCTTGGCGG CGACGAGGGCGTGGGC-GCTGG CCAG CCAGCCGGCCACTTCCGCATCG TCTTCAGCGGCCATG
    CC0989   3  61 402 1110994 .. 1111013 +  -3.4  -4.13728   CACAGGACTGCGACA            AACCGGCG CAGG CGCCGCTC             TTTTGGGCATCTGTG
    CC0984   5 100  39 1102495 .. 1102524 + -20.8  -5.07652   AGGGGTCGCGATCCG       TCGGCGCCGGAG CTGCCC CTCCGGCGCCGA        TTTTGTTTTGGGGGG
    CC0977   2 100  13 1089680 .. 1089709 + -19.3  -3.71649   TGACGTCGCTTTTGA       CGGGGCGCCGAAG CAAC CTTCGGCGCCGCG        TTTCCAGTTTCGGCG
    CC0972   5  60 130 1085611 .. 1085629 +  -5.2  -3.95022   TCCACCAAGCGGAGC             GGTCTGCT AAC GGCGGATC             TTTGGTGTTCCTAAG
    CC0966  10  73  96 1073890 .. 1073918 +   -11  -3.64703   GTCGCCCCTTCGGGT       CGACACCTCCCCC GCTG GGGGGAGGA-TCG        TTTCACTCCACAAAC
    CC0955   9  74 373 1060789 .. 1060802 +  -9.5  -3.91084   CTGATGAGGTTTCAA               CGCGC CAAG GCGCG                TTTGGTTGAGCGTCG
    CC0949  10 100  48 1055803 .. 1055834 + -25.2  -3.04274   CCTTTGCCAAGATCA      GCGCCCGTCGTCCG AACC CGGACGGCGGGCGC       TGTCGTTGTTGGTTG
    CC0940   4  53 444 1045971 .. 1045981 +  -8.2  -2.54896   CCGCGTGCCCTGGCC                 CCGG TCG CCGG                 TCCATTCGATCAGGC
    CC0933   4 100  29 1036048 .. 1036067 +   -15  -4.85129   TTGAAAAGACGGGAA            GGGGACGC GGCG GCGTCCCC             TTTTTCGTGTCTGCT
    CC0925   6 100  28 1028552 .. 1028575 + -19.6  -5.28942   TTGGATGGAGATTGG          CGGCGGGCTC TCAC GAGCCCGCCG           TTTTTCTTTGCGATG
    CC0922   4  51   2 1023111 .. 1023129 +  -6.7  -3.04144   TCAAGGCGCGCTGAG            CCGTCCTC AGAC GAGG-CGG             TATTCAGCGTCCAGG
    CC0914   3  60 108 1012556 .. 1012566 +  -8.2  -3.35679   CCGCCTGATCGCGCA                 GGGC GCG GCCC                 TTGTCGGTCAGCGCG
    CC0911   7  58   5 1009933 .. 1009958 +  -8.9  -3.14051   TGGACTTCTAGGCCG         CCGCCTTCGCGC CCG GCGCCG-GGCGG         TATTGCTCCGCGTCG
    CC0911   7  58 294 1010222 .. 1010243 +  -5.1  -3.78934   CACCTTGGCGAAGCC           GC-GCTCGAC CTT GTCGAACAGC           TTGTTCTCGGGGCGC
    CC0896   9  60 374  991481 ..  991493 +  -9.1  -3.01712   ACCACGAACAGCGGG                TCGCC GAC GGCGA                TGTTCAGGCCCCGGC
    CC0896   9  60 463  991570 ..  991624 +  -9.9  -2.73364   CCGGCCGTCCAGATG CACCA-CGTCGCCGGCCTC-CGCGCCC TGC GGGCGGATGCGGTCGATGACGGTGGTG TACTTGCCCTCGGGC
    CC0892   4  75 407  987025 ..  987044 +   -15  -2.77962   CGCTACGCGTCGACA            CCTCCCCC ACTA GGGGGAGG             ATTTAAGCTCTCAAA
    CC0879   4  59  79  975777 ..  975798 +  -7.1  -3.66018   GCCTTTCGGCGTCAG           CAGCGCGCG GGTG CGCGGGCGG            TTATTGGCGTAGTCC
    CC0872  11  79  81  968758 ..  968801 +  -8.6  -4.26344   CGACGCGGTAAAAGA CC-ACGTGCGAGCCGCTGGCG CAT CGCCTGTAGCCCGCGCGGAGG TTTTCATCCGGCTGT
    CC0861   4  57  23  959472 ..  959500 +  -8.7  -3.01712   CGGGCCTTAGGCTAG        AGCAGGCTAAGGC TTG GCCTTCGCCCGCG        TCTTCGGCGACAGGG
    CC0854   4  71  -4  950142 ..  950164 +  -8.4  -3.84451   TCATCGAACAGATCG           GATAGAGCCT GTC GGGCTCCATC           TTTACATTTGAAGCG
    CC0845   2  48 176  941454 ..  941470 +  -4.3  -3.33162   TCCCACTGATCGCGC              GGGGTCT TCA AGGCGCC              TTGTCGCGTCAGGTC
    CC0836   7  68 284  933324 ..  933360 + -13.3  -2.70932   CAATACAAAGGGCTA   GAGCATTTCTCCGATC CAAACA GATCGGA-AAATGCTC    TAGTTCGAGGCCACC
    CC0831   4  54 375  928088 ..  928099 +  -2.2  -3.95324   GCAGGCTTGCGCCAC                CTTG ATCC CGAG                 TTCTTCTTGCAACTC
    CC0824   3  62 222  920683 ..  920693 +  -2.4  -4.36914   GCGAGGCTTGCCGTT                 CCCG TGG CGTG                 TTTTGTCGGGAGGGC
    CC0815   7  65 102  911614 ..  911624 +  -8.2  -3.55444   CTGGGTCCCGGATAA                 CGCC TAC GGCG                 TTTCCGGGATGACAC
    CC0811   3  63 219  904926 ..  904966 +  -8.9  -3.53012   CGCCCCCGTGGTGGT TCCCGACG-CGGCCGAGG CGGCGA CCTCGGGCGGCGGCGGAA  TTTCGGCCAGGCGCA
    CC0805   6  71 426  895698 ..  895727 + -13.6   -2.5294   GGGGAAGCGGTTTGG       CCTCAGGTGGCGG GCGCG CCGCCGCC-GAGG       GTCTTGTAGAGGGTG
    CC0798   1  41  90  885852 ..  885866 +  -4.2  -2.62184   CCTCCAGCCGCGAGA               CGGTGT CGA ACACCA               TCGTCTGGCGGCGGG
    CC0794   5 100  68  877049 ..  877072 + -13.8  -4.62069   CGTTAGACCTGGAAA          GGGACGGCCC TGGT GGTCCGTCCC           TTTTTCAGGTCAGGG
    CC0764   9 100  27  842305 ..  842329 +   -20  -5.35815   ATCGGAAAAGAAAAA          GGCCGCCGGG TTCGC CCCGGCGGCC          TTTTTCTTTGGTCTC
    CC0757   3  48  43  832981 ..  832994 +  -3.7  -3.31461   ACAGGGTCATGCGCA               CCAGG GCCG CCAGG                TTGTCGGCCTGCATC
      fixT   1  43 438  828483 ..  828515 +  -3.1  -3.06915   GATCAGGCCGGACCA      CAGCGCCGGGCCCAG CTG CTTGACCAGGCCCAG      TTCGGTGAGCTGCGT
    CC0744   5 100 253  816417 ..  816445 + -23.2   -3.1886   TTTGCGCGCCCGATT        CCCCGAGGCGCG GGGTG CGCGCCTCGGGG        TTCGTGGACTTGCCT
    CC0739   7  49 248  809584 ..  809600 +    -3  -3.43492   CGATGGTGCGCAGGA             TGTCGGC GATG GCC-ACA              TTGTCCTGCATCTCG
    CC0739   7  49 285  809621 ..  809636 +  -3.2  -3.41745   CTGCATCTCGGCCAC              GAACGA GCGG TCGATC               TTGATCTTGTCGAAC
    CC0739   7  49 361  809697 ..  809709 +  -5.5  -3.01712   TAGCCGGTGCCGAAG                TCGTC CAT GGCGA                TCTTGACGCCCAGGG
    CC0733   4  56 308  800614 ..  800665 +  -9.5  -2.57564   GCGATGTCGCATCAT CCCGAGCCGCCCCGGATGAAT-CTGG GCC TCGGCGTTCG-CCGGGGAGG-TCGGG CTTCTACCGCCCTGC
    CC0721   6 100  27  789998 ..  790023 + -21.9  -4.88918   GTCCGAACAGACAAA         GGCCCGGCGGA TCGC TCCGCCGGGCC          TTTTCTTTGGGCTCA
    CC0712   4  95 172  781526 ..  781548 + -16.4  -3.85698   TGCGGCGTGGGCCCC           TCCCTCTCTC GAA GAGAGAGGGA           TTTATCCCGCGCGCC
    CC0707   2  47  65  776071 ..  776093 +  -4.7  -3.05596   AAGATCACCCCCAGC           GTCCGCCGC CTTCC GCTGCGCAC           TTCGCTCACCCCATG
    CC0698  13 100   9  766378 ..  766405 + -22.8  -3.76952   AGACTGAAACGAAAA        CGGCCCGGAACC GCGA GGTTCCGGGCCG         TTTCGATTCGGTAGG
    CC0688   3  58 104  754823 ..  754869 +  -7.3  -3.32498   ACCGCACTGCGCCGG CCCCTG-GGTCCCGGATAGCCTC TGC GAGGCT-TCCGGGATGACACGAG TTAGTATCTGAAATA
    CC0683   8  82 455  750060 ..  750099 + -14.4  -3.29461   GATCACCGCTCGCGC  GCCGATCAAGCT-GACCAG TCT CTGGTCGAGGATGATCGGC  TTCTGGCCGGCCTTC
    CC0680   4  51 126  747227 ..  747241 +  -3.4  -3.66178   TGGATCACCTTAGGG               CGAGCC TGG GGCCTG               TTTGAGGTTGGCGGA
    CC0677   2  64 192  745391 ..  745412 + -10.1  -3.14468   GGCGTCATGAACCAG           CGCCCCGAT CTCG ATCAGGGCG            TTGACTGTACTGACC
    CC0668   3 100  96  736939 ..  736964 + -17.5  -4.11751   CCAGACAAAGCAAAA         CCCGCCGCGAC CTGT GCCGCGGCGGG          TTTTGAAAGCTTGGT
    CC0655   8  75 206  725426 ..  725444 + -14.6  -2.77222   TCGGCTGCGCCGACA             CCTCTCCC CTG GGGAGAGG             ATTTGCGATCCTACT
    CC0652  10  88  19  721624 ..  721646 + -16.2  -3.27436   GCCGCCAAATAAAAA           CGCCCCCCGC TGG GCGGAGGGCG           TCTTCTAAATCTCTG
    CC0649   3  49 471  717771 ..  717781 +  -6.8  -2.71712   TCAAGGCGCCATCCG                 CCCA AGC TGGG                 ATTTGGCCAGCAAAC
    CC0645   9  81 -12  712492 ..  712511 + -10.6  -4.11183   GGCGGGGGCGGGCTT            CCCGGCGC CGTA GCGCCGTG             TTGTTTCTCCTCCCC
    CC0642   4  68  13  710462 ..  710484 + -10.6  -3.41051   TGACGATCCAGACAG           TCGCTCTCTC CAT GAGAGAGGGA           TTCTCGTGCGCGTCA
    CC0637   4 100  -3  705755 ..  705798 + -18.4  -3.86397   CCGTCACGCGCGAAC CTAGAGCAAAATGCGCGATT CATG AATCGCCCATTTCGCTCTAG CTTTTTGTTTTCGCA
    CC0630   6  79 448  697862 ..  697902 +  -9.5  -4.11216   CGGGGCGCACCAGGG  TGAGGCCGGCCTCCTGGGC CAG GCCCTCGATCTCGGCCTCG  TTTTCGAGCTCGCGG
    CC0623   8  53  81  691876 ..  691904 +  -6.6  -3.23274   GCGCAGGATGTCGGC       GGCTCGGCCGAAG TAGG CGTCGGCCG-GCG        TTACATTCTCCAGGC
    CC0600   4 100  26  658384 ..  658405 + -17.3   -5.4833   TAACCGGTGAGGGAA           GGGCGAGGC CGAG GCCTCGCCC            TTTTTTATTGGATCC
    CC0588  12  65 167  645012 ..  645032 +  -8.2  -3.64703   TCGAGGTCGTCAGCG            CGCTGGCC TCATC GGCCAGGG            TTTGACTGGCGGCGG
    CC0575   1  49  34  626819 ..  626831 +  -3.3  -3.53012   CGGGCGTCCATCGCT                GGCAA ACG TCGCC                TTTCGGCAGGCGCCA
    CC0562  12  53 229  605862 ..  605872 +  -6.8  -3.18849   GAGGAAGGATCAGAA                 CGTC CAG GACG                 TGTTGATCATGTAGG
    CC0562  12  53 260  605893 ..  605935 +  -4.2  -3.61536   ATCATGTAGGTGCGG CCC-G-TCTCGACATAGCCGC CCTT GCGGTCGTG-CGAGAGCAGGG TTTCGGCCTTGCCTT
    CC0552   7  59 160  591560 ..  591573 +  -2.3  -4.15703   GGGCTCCGACCATAT               CGAGA ACGG TCCCG                TTGTTGTTTGTGGCG
    CC0530   5  65  45  553987 ..  554014 +  -9.3  -3.53224   CTAAACCGGATAAAC        GGGCTCTGAGAT CAGAT ATCT-AGAGCCC        TTTCGCCACGCCCTC
    CC0530   5  65 454  554396 ..  554414 +  -5.8  -4.07568   CCCGGCGATGGCGTT             GGCCGCCG GCG CGCCGTCC             TTTTCGACCGGCGAG
    CC0522   5  58 445  547478 ..  547488 +  -8.2  -3.14564   GGCGATAGAGCGGCA                 GGCC CTG GGCC                 TTGATACGCCGCTCC
    CC0515   4  61 186  541246 ..  541260 +  -4.2  -4.07133   CACGAAACGGGCCAG               CTGATC TCG GATCCG               TTCTTTCTGGAGATG
    CC0507  11  59 -20  535294 ..  535314 + -10.4  -2.61214   GCGCTGGAGGCGGAG            CTGGCGCG GCTGA CGCGCTAG            ATGTTGGTCTTTTTC
    CC0504   5  56 472  532662 ..  532680 +  -7.3  -3.14132   CCGACACCTTCACAG             CCCGGCC GAACG GGGCGGG             TTCGTGCGGCGCCAC
    CC0482   7  60 217  505844 ..  505863 +  -9.2  -3.01712   GGTCAGCCGCCCAGC            GCAGGGCG GTCT CGGCCTGC             TCTTCGCGACCCAGG
    CC0474   6 100  29  497085 ..  497106 + -17.3  -5.07652   TCCCAAGATTGGAAA           GGCCCGGTG GCGA CACCGGGCC            TTTTCTTTTGGCGGG
    CC0465   4  54 410  489604 ..  489620 +  -3.6  -3.75153   CATTGGTCGAACTCC              CCCTCG CGGCC CCAGGG              TTTGCGTTCGGAGCG
    CC0455   2  69  41  480616 ..  480644 +  -6.7  -4.17516   GTTAAACCGCTCGAA        CGCGCTCTAAGTC TAT GAATTAGAGCCTG        TTTATCTGGTTTAGA
    CC0450   4  53 152  472935 ..  472966 +  -7.9   -2.8507   ACCGGTGAGGCAACT      TGGGCGGCGC-CCT ATCGG GGGAGGGCCGCCCG      TCCTTGCTTCGGTCA
    CC0442   4 100  33  458672 ..  458697 + -18.3  -3.91897   GGCTAAAGATGGAAA         GGGCGCTGACC TCAC GGTCGGCGCCC          TTTCTGCATCCAAAG
    CC0414   1 100  26  431295 ..  431324 + -19.3  -4.78848   CAGGTCTCCCAGAAG       GAGCGCTCCGGCC GCAA GGTCGGGGCGCTC        TTTTCTGTTTCAGGG
    CC0409   5  63 335  428689 ..  428713 + -11.3  -2.82015   CCAAAGCGGGCCGGA          TCGGCGGCCGC CAG GCGCCCGGCGA          TGTCGTAGCTCTCGC
    CC0388   2  49 231  409413 ..  409425 +  -6.2  -3.01712   CAGCGCCCGGTCATA                GGCG CTTGA CGCC                TCTTCAACGCGCCCA
    CC0383   4  49  -3  403994 ..  404008 +  -2.1  -3.64822   CTACGGCCGCTGCCG               CTAGA GCCTG TCTGG               TTTAGATGGAACCAT
    CC0377   6  48 218  398733 ..  398757 +    -7   -2.5474   CCAGCCGTTGCAGGC          CGGCGCGCTC TGAAC GAGAGCCCCG          ATCTTGTGGATCGAG
    CC0377   6  48 302  398817 ..  398832 +  -4.6  -3.16564   GTCCGGACGGACCTT              GGCCAC GTGC GTGCCC               TTGCTGCAGTAAAGC
    CC0372   7  95  91  391929 ..  391949 + -11.1  -4.56597   GTCGGCTGCGCCGAC            ACCTCTCCC ACG GGGAGAGGA            TTTTTAAGCCGCCAC
    CC0364   8  89 390  387520 ..  387545 + -16.1  -3.44443   ACCGCCCAAGAGAAA         GGGCGCGGACC TTGC GATCCGCGCCC          TTCGTCTTGTCTAGC
    CC0355   3  56 122  377928 ..  377977 +  -9.1  -2.52464   AGGTCCCCCAGGGCT CGCCCGTGGCCGGGTCCAGCATCC AGT GGACGATGCGCATGGTC-CGGGCG TCGGTTCCCAGCAGG
    CC0342  13 100  51  361870 ..  361904 + -22.2   -2.9462   TCCTTTTGTTCTTGG     GAACGGCGGAGTTCGC GAT GCGAGCCCCGCCGTTC     TCGTTTGGATCCCTG
    CC0316   5  74 -16  334122 ..  334161 + -13.5  -2.82933   AGAAGGTGATCCATA  CGCACCGGGCGGCGTAG AGACGG CTAGGCCGCCCGCTCCG   TCTCGTCGGTTCGCG
    CC0306   7  84  93  323782 ..  323803 + -11.5  -4.11394   GTCGGCTTCGCCGAC           ACCTCCCCC GCTA GGGGGAGGG            TTTTGGGGCTACCCT
    CC0300   4  76   6  316997 ..  317018 + -13.7  -3.13164   CTACAAGTAACCTGA           TCCTCCCCC GCGA GGGGGAGGG            TTCGATCCTTAGAGG
    CC0294   4  47  16  311082 ..  311092 +  -2.4  -3.53224   GAGTCTGAGGCCTGT                 CGAC CGA GGCG                 TTTGAGCAACGCGTC
    CC0280   8  89  31  295022 ..  295062 + -17.6  -3.17075   GGGCGCCCGAAAGGC CGGAGGGGGAAG-TGCGGG CTAT CCGGCTTCTTCCCCCTCCG  TTCGCTTCGCGAACA
    CC0277   4  62 321  293222 ..  293240 +  -6.7   -3.7732   CGCGGCGGCGTGCAT            GG-CCTCG TGGT CGAGGTCC             TTCTTCATGTGCCAG
    CC0272   5  57 -16  287279 ..  287309 +  -8.9  -3.06183   CCAAGGTCAAGAAGG      CGCGCCGGGCGGCT TAGG GGCTGCC-GGCGCC       TTAGATCCAACTGCC
    CC0272   5  57 281  287576 ..  287589 +  -9.5  -2.73159   GATTTAAGGATCGCC               CCGCC CAAG GGCGG                CTTTCGACCCGTTGC
    CC0264   4  75 107  279578 ..  279596 + -14.6  -2.79327   TCGGCTTCGCCGACA             CCTCTCCC ACG GGGAGAGG             ATTTAGATCCGCTCG
    CC0261   6  55   8  275801 ..  275827 +  -5.1  -3.61398   CGCTCTGAGGCGCGC        GCGCCG-CCG AGGCCTTA CGGCCGGTGC         TTCTTCGGCAGGGCC
    CC0254   8  64 252  268318 ..  268330 + -10.5  -3.14132   GCCGCGGAGGCGCTC                GGCGG TGG CCGCC                TTGATCCCGGCGGGG
    CC0246   8  62 387  259124 ..  259147 + -10.2  -3.05844   CGACCACCCCGGCCT          TCACCGCCGC CACG GCGGTGGCGA           TGTTGCCATAGCCCG
    CC0241  10  69 406  256406 ..  256419 +  -3.1  -4.56597   CAAGGGTGGCGCCAT               G-CCCT TTC AGGGTC               TTTTTCCGGGCCAGA
    CC0233   3  65  49  249168 ..  249198 +  -7.5  -3.72576   TCGAGGAGGACGATA      TCGCCGC-CGTGGC GGAG GCCCTGCGTGGCGA       TTTCCTGACCACCGG
    CC0226   5  66  80  243512 ..  243545 + -11.6  -2.78463   GTCAGCTTGAAGAAC     AGGACGCGCGCGGC GCCATA GTCGCGCGCGTCGA      TCTGCTCGAAGCCGT
    CC0207   4  73  46  222328 ..  222363 + -11.2   -3.5393   GGTGAGCGCCACATA   GCG--CGCCGTCGCCT TGCCAT AGGCGGCGGCGATCGC    TTTGAGGGCGGTGGT
    CC0203   5  53 146  218478 ..  218497 +  -6.4  -3.14211   TTGGCTGCGTCGCGC            GAGGCC AGGATATA GGCCTC             TTCCTGCCCCCACAT
    CC0191   7  57 160  205333 ..  205346 +  -5.9  -3.64703   GGCCTTGGTGACCTC               CGCGC CCTC GTGCG                TTTCGATGACCAGCA
    CC0191   7  57 382  205555 ..  205584 +  -5.5  -3.54424   ATCGCCGGTGTCGAA       GAAGCCGTCCTCG CGCG CGGCGTCGGCGTC        TTTCCGGAAGTAGCG
    CC0183   1  44   1  196141 ..  196185 +  -2.9  -3.14211   CTGACGTCGCGCTAG AGCATTTTCCGACGAAG TGGATCCGGTT CGTCGTCAGAAAATGCG TTAATACAAAGGGCT
    CC0165   2  49  29  177127 ..  177141 +  -5.6  -3.07962   TCAGCAGGCTGGGGA               CCGTGC GCA GCACGA               TCTTCAGGTCTCGCC
    CC0150   6  60 367  159690 ..  159701 +  -7.2  -3.40522   AACATGTTGAGCGGG                CGGG CCTC CCCG                 TTCTGGTCGCGGCCT
    CC0139  10  72  -6  150938 ..  150986 +  -7.6  -4.19177   CGGGCTCAGCCAGCG CTTCTAGAGCATTT-TCCGATCT GTTT GGATCGGAGAAATGCTCTAGCCC TTTGTATTAACGCAT
    CC0136   8  67 359  145635 ..  145654 + -12.8  -2.52623   AGGCGATCAGGGCCG            TGCCGGCG ATAC CGCCGGCG             ATGTTGTCCAGGCAG
    CC0128   7  90 181  137192 ..  137219 + -18.4  -2.87051   CGCGCCAACGAAAAA        GGCGCCGCGAGG TCTC CCTCGCGACGCC         CTTTGATCGTCCGGC
    CC0124   8  86  45  134727 ..  134781 +   -18  -2.73364   GGAGGTGATCGCGAA GCGATCGGAGGGGGAAGCG-ATGCGG AGGCC CCGCAGACACTTCCCTCTCCG-TCGC TCCTTCGGATCGACA
    CC0121   5  63 366  133319 ..  133337 +  -8.1  -3.41229   GTCGAAGAAGGCCTG             GGTCGTG GCGAG CACGGCC             TTGTCCTCGGCGTCT
    CC0107   9  71  -8  118091 ..  118105 +  -4.9  -4.49556   CTTTTGCGGGGGCAA               GCGCT GTAAG GGCGC               TTTCTTTCCTCCCCC
    CC0099   5  44 128  109370 ..  109380 +  -4.6  -2.70932   TGGGGGCGATCTCGA                 CGTC GAC GGCG                 TCGTTGCGCAGCCAC
    CC0090   7  55  81   99466 ..   99482 +  -6.5  -3.29837   TCGGCGCAATCGACC              CTAGGCG GAA CGTCTGG              TCTTGCTCTTTGGGG
    CC0087   4  47  81   91494 ..   91542 +  -3.9  -3.13299   GGACAACTCGCGCAG GGCC-GCGTTGGC--GATCGTCAGC TTG GC-GAAGGTCCAGCCACCGCCGGCC TGTTCGATGTCCTCG
    CC0087   4  47  99   91512 ..   91544 +  -3.9  -3.14647   CGCGTTGGCGATCGT      CAGCTTGGCGAAGGT CCA GCCACCGCCGGCCTG      TTCGATGTCCTCGAT
    CC0082   3  55 371   85099 ..   85153 +    -7  -3.36492   TGTCGCAGGTCGCGC GGATTCATCCGGCGCGGGCACGCGGG GGC TTTGGGTGTTCGCGTCACGTGAGTCC TTCTCCCCTTGCGGG
    CC0075  12  91 320   76428 ..   76449 + -17.3  -3.31443   AGCGCCCAAAGAAAA           GGCCCGGTG TTTC CACCGGGCC            TTCCGTTGTTCTGGG
    CC0063   7 100  67   63220 ..   63251 + -15.9  -5.04601   GGTTGAAGAAAGAAG      CCGCCGCGACTGGC TTGCC GCC-GTCGCGGTGG      TTTTTCGTTTGTACG
    CC0048  10  61 205   50319 ..   50335 +  -9.3  -3.14132   AATCCGTGGCGAAGC              GCAGGGC CGC GCCCGGC              TTCATGACGCGAGCC
    CC0030   2  62 404   34733 ..   34763 +    -6  -3.91084   GGAAACAGATCCTCG       TCCCGAATCTCGAC GCT GTCGGGACGCGGCA       TTTGATTCAGCGTCG
    CC0024   7  58  -9   24972 ..   24990 +  -7.3  -3.33696   CGAGGTTCTCCCCGT             CGCGACC TGACC GGGCGCG             TTAGTTGAGCGGCCG
    CC0019   7  59 249   20696 ..   20709 +  -2.3  -4.11216   CGCCGAGAGCCCTGA               TGGGC GCGA GTCCG                TTTTCGCCGTGACGC
    CC0019   7  59 424   20871 ..   20881 +  -2.4  -4.15044   ACGAAGGGCAGGCGC                 GACG TGG CGGC                 TTTGTTCAGGGCGAA
    CC0013   6  62 145   17166 ..   17184 +    -8  -3.65812   GTCAGCGCTTCCATC             TCGACCCC CGT GGGGCCGG             TTGTCTTGACCCGAG

SUMMARY

794 putative operon ends contain 4290 possible terminators.
Percent operon ends hit by terminators of confidence >= x:
	x	#>=x	hits>=x	%hits>=x
	100	132	106	105	13 %
	99	132	106	105	13
	98	132	106	105	13
	97	132	106	105	13
	96	132	106	105	13
	95	143	116	115	14
	94	143	116	115	14
	93	151	123	122	15
	92	151	123	122	15
	91	166	132	129	16
	90	175	137	133	17
	89	180	139	135	17
	88	189	143	138	17
	87	192	144	139	18
	86	207	157	150	19
	85	213	158	151	19
	84	217	162	154	19
	83	228	169	158	20
	82	236	175	164	21
	81	249	187	176	22
	80	256	192	180	23
	79	265	198	184	23
	78	280	207	192	24
	77	297	216	198	25
	76	309	225	204	26
	75	320	233	212	27
	74	334	245	221	28
	73	349	254	226	28
	72	358	259	230	29
	71	379	277	245	31
	70	391	288	254	32
	69	408	302	265	33
	68	458	340	287	36
	67	486	359	300	38
	66	517	379	309	39
	65	564	419	334	42
	64	577	428	342	43
	63	631	474	365	46
	62	691	524	391	49
	61	728	551	408	51
	60	811	625	442	56
	59	860	666	455	57
	58	947	737	481	61
	57	1059	820	512	64
	56	1130	874	526	66
	55	1222	946	545	69
	54	1329	1029	572	72
	53	1470	1128	604	76
	52	1558	1188	617	78
	51	1758	1338	639	80
	50	1867	1416	649	82
	49	2065	1573	689	87
	48	2265	1710	705	89
	47	2462	1855	721	91
	46	2687	1998	738	93
	45	2864	2130	742	93
	44	3103	2285	752	95
	43	3376	2460	759	96
	42	3534	2564	762	96
	41	3742	2711	769	97
	40	3916	2818	774	97
	39	4186	3020	778	98
	38	4265	3074	778	98
	37	4290	3091	778	98
	36	4290	3091	778	98
	35	4290	3091	778	98
	34	4290	3091	778	98
	33	4290	3091	778	98
	32	4290	3091	778	98
	31	4290	3091	778	98
	30	4290	3091	778	98
	29	4290	3091	778	98
	28	4290	3091	778	98
	27	4290	3091	778	98
	26	4290	3091	778	98
	25	4290	3091	778	98
	24	4290	3091	778	98
	23	4290	3091	778	98
	22	4290	3091	778	98
	21	4290	3091	778	98
	20	4290	3091	778	98
	19	4290	3091	778	98
	18	4290	3091	778	98
	17	4290	3091	778	98
	16	4290	3091	778	98
	15	4290	3091	778	98
	14	4290	3091	778	98
	13	4290	3091	778	98
	12	4290	3091	778	98
	11	4290	3091	778	98
	10	4290	3091	778	98
	9	4290	3091	778	98
	8	4290	3091	778	98
	7	4290	3091	778	98
	6	4290	3091	778	98
	5	4290	3091	778	98
	4	4290	3091	778	98
	3	4290	3091	778	98
	2	4290	3091	778	98
	1	4290	3091	778	98
	0	4290	3091	778	98
