# Supplementary material for: Rapid, accurate, computational discovery of Rho-independent transcription terminators illuminates their relationship to DNA uptake
Source: Genome Biol. 2007 Feb 21;8(2):R22. doi: 10.1186/gb-2007-8-2-r22 (PMC1852404; doi:10.1186/gb-2007-8-2-r22)
Supplement: Additional data file 2 — As described in the text, the entire robust tail-to-tail region is searched; if the region is less than 500 nt, then the 500 nt downstream of the stop codon is searched (stopping if a gene start is encountered). In the case of ties, all terminators with the high score are output. [file gb-2007-8-2-r22-S2.zip › Chlamydia_muridarum.ttperf]

    TC0007   2  52 380    7406 ..    7417 -  -4.4  -3.33737   CAGCAAGCTTTACAA                TGCT TAAA AGCA                 TTAGAGAGCTGTTTA
    TC0023   2  78  35   30265 ..   30288 -   -11  -2.72344   TTCCATTTGCAATGA          GCCCCAGGAT TCAA ATTCTGGGGC           TCATGAATGTTTGCA
    gyrA-1   3  51 463   34436 ..   34456 -  -2.6  -3.82442   TTAATAGAAAAGGAA            TTTAGAGA AGGTG TCTCTATA            GTAGGTGGTTCGTGT
    TC0046   5  61 140   53198 ..   53212 -  -6.4   -3.2614   CAGTTGGTAGAGCAA               CGCATT CGT AACGCG               TAGGTCGTCGGTTCG
    TC0061   7  66 331   70293 ..   70310 -  -7.1  -3.42884   AGATTCAAGAGAAGA             TCAATTC GGGA GAATTGA              CTTTAGGGCATGCCA
       nth   7  62  86   79552 ..   79564 -  -6.3  -3.64103   TATGCACATCTTAAA                GAAGA GAT TCTTC                GCTGTCCCCCTCGAC
    TC0075   7  71 293   87137 ..   87148 -  -4.4  -4.82901   TCTGTTGGACAAAAA                GATC CTTT GATC                 GAGTTTAAGAACGAG
    TC0086   2 100  12  104641 ..  104677 - -12.5  -5.79595   GCTTAAAATAAAAAA    CTTCTCTTAATCCTTAA CAA TAAAGGGTTAAGAGAAG    TGGGATTAGGGTTAG
    TC0099   4  68  60  116457 ..  116474 -  -8.5  -3.14125   TTTAGATATGGAAGA             GCAAGTT TATC AACTTGC              CAAGGAAATTAAATA
    TC0106   8 100   9  124802 ..  124824 - -13.4  -3.56643   TTGATATCGGTGAAA           GCGCCCGACT AAA AACCGGGCGC           TTTTTTTGTTATAGA
    TC0110   1  40 328  128868 ..  128886 -  -2.4  -2.57683   ATATCCCTTCAGAAG             CTAAAAGC CTT GCTCTTAT             TGTTGAAGACCCAGA
    TC0144   3  66 158  176776 ..  176796 -  -6.9  -3.40403   TTCCTGGTATGACAA            CAGCAAG CCCCTTC CTTGCTG            CTTTTGTTCGTAAGG
    TC0148   2  65  54  179770 ..  179780 -  -8.2  -2.63555   TATTTAGAGAACTGA                 GCCC TAT GGGC                 ATGACTCTTGGTGAT
    TC0153   7 100  17  185237 ..  185264 - -15.8  -2.53012   AACTTGATTAGGAAG        GGCTATTATGAG AAAT CTCATAATAGCC         TTTTCTTTACTCCGC
      priA   1  54 191  191757 ..  191773 -  -2.1  -4.08216   GTATTTTGCTCAAAA              GGTCTCC TCA GCAGCCC              CAGGGTTTGTGCAGC
    TC0160   0 NONE
      cysS   2  48 111  197195 ..  197205 -  -3.2  -3.33696   CTCTCTGCCAAGGAA                 TGCC ACC AGCA                 GGGGGATTCGGAATA
    TC0171  11  75 200  201455 ..  201469 -  -6.4  -4.46976   AGGAAGAAAGAGAAA               GAGCTC GTG AAGCTC               TAAATAAAATGAAGA
     glyQS   4 100  32  210656 ..  210678 - -13.5  -4.88129   AAAAATCATGAAAAA           GCCCTCTCT TGACT AGAGAGGGC           TTTTTTTGTCCGTAA
      glgA   3 100   9  214744 ..  214765 - -14.5  -3.80733   TTTATTGCAGAAGAA           TGACTCGCC AGAT GGCGAGTCA            TAGGGGATTTATTGT
    TC0189   3  55 341  220002 ..  220012 -  -3.2  -4.03234   CCTCGCCTATACAAA                 GAGA TAC TCCC                 AATTGGTATCCGACT
    TC0198   0 NONE
      ftsY   2  86  30  242934 ..  242958 - -10.2  -4.21471   ACGCTAAAAGAAGAA          GGAGATATTT GTTCT AAATATCTCC          TTTTGTGTTTAAAAG
    TC0212   1  47 107  250613 ..  250634 -  -4.5  -2.52464   GTTGCGCGTAACCGA           CTTGAGAAA TACC TTTCTGAAG            CTTCTTTTGTTTCTT
      murB   0 NONE
    TC0226   1  50 438  265189 ..  265215 -  -4.7   -2.7898   CCTAAGACTCAAGGA        TTTTGTCTTCTT CCAG AAGAA-ACAAAA         CAGCGTATGGGAGTT
      pnpA   3 100 112  271812 ..  271835 -  -8.9  -5.64421   ATTCGAAACAAAAAA          GAGAGCCTCC AAAAA GG-GGCTCTC          TTTTTTTATGGGTAA
      pnpA   3 100  41  271883 ..  271906 -   -14   -5.5112   TTCATCAATAAAAAA          GCTAAGAGAG AATC CTCTCTTAGC           TTTTCAGAGTTATTT
    TC0234   3  59 346  274903 ..  274920 -  -5.7  -3.54543   AGGTAGTTGGTTAAA             TGTTTTT TTGG AAAAACA              TCCTTTTCATCAAGT
       map   5  60 424  278917 ..  278935 -  -6.1  -3.51034   GATTCACAGCAAATA             CAAGTTT GTGAA AAACTTG             CTGATTTAGAGAAGC
    TC0250   7 100  -6  291633 ..  291663 - -17.2  -3.67141   AGAATTGCAGTGAAA       TCAATAAGATGAAG AAA CTTCATCTTATTGA       TAAAGACTGCGGGCA
    TC0258   1  62 106  301802 ..  301812 -  -3.2  -4.41241   GAAATGGTTAGAAAA                 GAGA AAA CCTC                 TTCAGAACTAGCTCC
    pmpG-2   5 100  31  318678 ..  318714 - -11.8  -4.54727   TTCTTTAAAGGAAAA    TGAAAAGCCTTAGGGA AAAAA TCTCTAAGACTTTTCA    TAAAAATGCAAGTGA
    TC0273   5 100  26  327321 ..  327346 - -16.3  -4.46155   GATACAGTGATAAAA         CCCTCTCCATA AAGT TATGGAGAGGG          TTTTTTTATGAATTA
    TC0283   4  66  49  338207 ..  338231 -  -5.8  -3.87815   TGCTACTGTCAGAAA          TATAGGGCTT GTTAA AAGCTCTATA          TTTCTGAAGACAGGA
    TC0286   8  87  13  342024 ..  342049 - -10.5   -4.2123   GATTGAGCTAAGAAA         GCCTTGCTTTT TCTA AGAAGCAAGGC          TTTTTGAGTTATTCA
    TC0289   5  90  17  346721 ..  346738 - -11.3  -4.63586   AGATGACATATAAAA             GAGGTCC TATA GGACCTC              TTTTTTTTGTTATTT
      recD   5  65  88  358541 ..  358561 -  -8.4  -2.61695   TTCATTTTGAAAGAG            GGATTCTA TGTAC TAGAATCC            TTTTTTTTTTGACTT
    TC0306   6  56 318  362919 ..  362929 -  -6.8  -2.68823   TTTTTCTTATACAAG                 CTCC TCT GGAG                 TTTTAGCTGCTTCAT
    TC0306   6  56 265  362970 ..  362982 -  -4.8  -3.53563   AGATTTCCCTGGAAA                GAGC TTTGC GCTC                TTTAATGGAGGGTGT
    TC0320   7  76  39  377293 ..  377307 -   -10  -3.17901   ATACTCTTAAGTTAA               GGGAGA GAA TCTCCC               TTAACATTTCTTGGT
    TC0326   1  51 161  385692 ..  385702 -    -4  -3.40597   TCCTGTAGTTAAAGA                 TGAT TCA ATCA                 TTATAGCGGATATGA
      lepA   4 100  35  395757 ..  395780 - -16.8  -4.56791   ATGTAAAAAGATAAA          GCCCGGCAAA AGTA TTTGCCGGGC           TTTTTTATGGAAGAA
    TC0345   2  50 455  407600 ..  407610 -  -2.6  -3.63694   ATTTATTCTGAAGAA                 TTAT TAG ATAA                 ACAGCGTGCCCTTGC
    TC0357   4  70 223  417324 ..  417336 -  -4.8  -4.61231   TTAGATTTTCAAAAA                CTCC AGATG GGAG                GCTCTATTGAGTGGT
      fabI   2  60 -15  440376 ..  440396 -  -6.9  -2.86449   ACTGCATCATAAGCA            GCTTCTTAA TCC TTAGGAAGC            ATTTCTGGACCTATG
    TC0385   4  65 -21  446255 ..  446265 -  -5.4  -4.15565   CGGATCATCGGAAAA                 GAAG TTC CTTC                 ATAAAACCCTCGATC
      incA   3  67  28  457647 ..  457668 -  -7.3  -3.69455   AGAAAAATTGGCAAA           GGCACTC ACTCTGAA GAGTGCC            TTAATCGTGAGCGAA
    TC0403   4 100 -11  463100 ..  463125 - -13.5  -4.37092   ATTTGTGTCAGAAAA         GCCTTCTTTTA TTTT TAAAAGAAGGC          TTTTCTGTTTTTCGG
    TC0408   6  74 -29  466371 ..  466383 -  -7.7  -3.92075   ACTCTGACTCAGAAA                CTTCC CAT GGAAG                GGGGGACACTGTCTG
    TC0416   5  61 232  476203 ..  476217 -  -4.3  -4.07107   AGAAGATATGAGAAA               GCATA TCGCC TATGC               CCAAGAGTTAGGTAT
    TC0425   7 100  38  490604 ..  490633 -  -8.8   -5.2197   GAGAAAAACTAAAAA       GAA-GAGAGGTTT TTGGT AAACCTCTCCTTC       TGTTAGAATGAAGTT
    TC0431   4 100 154  496016 ..  496046 - -14.8  -4.62783   GAGTTAGCTGAAAAA       TGCCATCGAGAAGA AAT TCTCCGCGATGGCA       CTTTAACACAGCGTA
    TC0441   2  73 -24  538236 ..  538250 -  -2.8  -5.26316   CTACTTTACAAAAAA               GCTTTA CCC TCAAGC               AGATTGTAGTCTTTT
    TC0448   2  41 106  546619 ..  546634 -  -2.6  -2.71405   AGAAGATATTATAAT              TGTAAA TCCT CTTACA               GAGCGTCAAAGAGAA
    TC0459   1  43 406  556816 ..  556827 -  -2.2  -3.16475   TATGGACACAGCGAA                TCCC AAGG GAGA                 TGAAATTTATGAAAA
      kdtA   6  58  -4  582979 ..  583001 -  -6.4  -3.01726   TCCCGCGATAGAAAG           TCTAAGACTA TCA TATTCTTAGA           TTTTTATGCAAGCAA
    TC0490   5  59 321  594935 ..  594950 -    -4  -4.08767   TTGATGCGGCTAAAA              GC-GTTG GAG CAACAGC              TGTTGCGTTTGGACA
    TC0494   9  61   1  600619 ..  600632 -  -4.5  -4.03995   CCCTTGATAAAAAGA               TGGGA GAAC CCCCA                CTAATGAGAGGTTCT
      acpP   4 100  27  613758 ..  613786 - -14.6  -5.59655   GAAACCAATAAAAAA        CCCACAGCTTCC ACAAA GGTAGCTGTGGG        CCGTGAGACTCTTCT
    TC0515   1  59 -39  622353 ..  622370 -  -5.6  -3.56836   AAAGGACTCTTGAAA             GCTCTT TTTTTT AAGAGC              AAAACTTTGATAAGC
      glgP   5  65 -18  627030 ..  627066 -  -7.5  -3.05647   CCTTAATTAGAGATA   TGTCTCCC--CCCTCTT CTTTT AAGAGGATTGGGAGACA   TTCCATATATTAGAA
    TC0526   4  50 474  636361 ..  636371 -  -5.4  -2.53119   AACTTTCGACAAGAC                 CAGA TCT TCTG                 TATATTTTTTGTATA
    TC0529   4  62 148  639666 ..  639724 -  -5.7  -3.73072   AACGTTCTCAGGAAA CAC-CCCATTATCTGAAATAGAAA-ATGA ACT TAATATCTCTTTTTCAGACAATGAGTGTG AAACTATTGCACAAC
      accA   5  66 384  646148 ..  646161 -  -3.9  -4.57341   AAGTTGCGCCAAAAA               TCTTT GAAA AAAGA                GCGTTGTTGACTTCA
    TC0549   5  65 409  658105 ..  658119 -  -6.4  -3.57615   CCAACATTTTCGAAA               CTGCTA AGC CAGCAG               AAACACGCTTGCTAT
      gcvH   5  69 -13  663049 ..  663064 -  -5.4   -4.4784   CAAAGCGTAAACAAA              CCCTAA GGAT CTAGGG               AAAAGCGCTCTCCAT
    TC0575   4  95  66  684499 ..  684528 - -13.7  -3.09516   TTTGTTATGATTTAA       GGAAGACTCTCAT CATA AAGAGAGTCTTCC        TTAAAAACTAAAAAA
    TC0600   9 100  22  715899 ..  715931 -   -15  -3.90856   AACCTTGTAACCAAA      GAGCCTAACCAATG GTTCT CACTGGCTAGGCTC      CCTGTACCCATCAAA
      ptsI   2  73  55  737021 ..  737034 -  -8.1  -3.68351   CGTGCAGCATTTAAA               GCAGC AAAA GCTGC                TTTGGATAGCGAAAT
    TC0631   5 100  34  757373 ..  757395 - -12.1  -5.55769   TTGGATAACAAAAAA           CCCAACTAG TTAAC CTAGTTGGG           TTTTTTAACGTAACC
    TC0638   4  86  38  764299 ..  764321 -  -5.7  -5.53288   CCGAATGCAAAAAAA          GCCTT-CTAA CATT TTAGGAAGGC           TTCTCCTAGAAGAGG
       mdh   3  73  13  783023 ..  783044 - -10.2  -2.52795   AAGCTTCTTAATCCA           TCCTCCCT TTAGAG AGGGAGGA            TGGATTAATGCCTTA
    TC0671   4  85 163  800373 ..  800384 -  -5.8  -5.36018   AGTAAAAAAAATAAA                GAGG AGAA CCTC                 AGCCAAATTAGTGCG
    TC0678   4  69 439  810312 ..  810326 -  -4.2  -4.67256   CAACAAATTAGAAAA               TCAGCA AGC TGCTGT               AAAGAAAATGGATGA
    TC0699   0 NONE
    TC0713   6  63 282  850866 ..  850882 -  -5.2  -4.09243   CATAGGGTTTTAAAA              CCTAAA GGACG TTTAGG              CATTCTTGAGCTGAC
    TC0719   6  52 112  856589 ..  856605 -  -5.1  -3.12257   CGAGAAAAAATAGCA              GAGATAC TTC GAATCTC              TTTAGATTCTGTTAA
    TC0719   6  52  74  856632 ..  856643 -  -4.4  -3.32727   TTAACATCACAGCAA                CTTC TGGA GAAG                 GGCTAACGAGCATGG
       srp   8 100  78  863833 ..  863863 - -16.1  -3.15008   CCGCACAATAAATCA      GGGGAGGGGGTGGG TTAC CCCTCCCCC-CCCC       TTTTTTTATGCTGTT
      murA   8 100  -4  881928 ..  881959 - -13.2  -4.41633   CACCTGTAAAAACAA      TCTAAGGGAAGG TCTAAAAT CCTTCCCTTAGA       CACATCTTGTTTTCT
    TC0749   6  90  35  891993 ..  892032 -  -2.1  -5.94713   ATGCTAGAAAAAAAA  GATCGTAAAAAAGGGCC TCCTTC AGCGCCTCCTTACGGTC   TTTCTTTACATCACG
    TC0756   2  45 471  897308 ..  897326 -  -2.4  -3.30903   AAAATCCGTTCACAA             CGATTAAA AAT TCTTATCG             ACTATTGCAAAGCAC
    TC0763   5  83 103  904615 ..  904633 - -11.8  -3.08446   CAAGTAAAGAAGAAG             TGCTTGCA ACT TGCAAGCA             AAATCCCCTACCACT
       ndk   7  68  21  931810 ..  931838 -  -4.4  -4.52949   TCTTTAAAAAAAATA        CTCCCTCTTAGC TTTGT GCAGAGAGGGGG        TTCGCAAAATGTCAA
    TC0834   3  69  -7  969605 ..  969621 -  -2.3  -5.13344   AGATCAAGAGAAAAA              GCAAA GGTGCTA TTTGC              GATGAGAAGGGGCAA
    TC0838   5  61 -16  972623 ..  972652 -  -6.4  -3.37959   CAACCCCAAGATCAA       TGATCCCTGCTC CTTATT GAGAAGGGAACA        AGGATCTTAACTCCT
    TC0854   2 100  47  989493 ..  989515 - -12.8  -4.85782   TTCGGCAAAAAGAAA           CTCCCTCCTT ACA AAAGAGGGAG           TTTAGCCTTTAGATG
    TC0869   3 100   8 1005825 .. 1005847 - -13.5  -4.85599   TGGATTCTATAAAAA           CCGTAGGTG TTCTT CACCTACGG           TTTTTCTTTACTCGG
    TC0879   9  57  -7 1020204 .. 1020218 -  -5.8  -3.17195   CTAGATAATAAACCA               TTTTCT TTT AGAAAA               AGCCTTTTGGTAGCC
    TC0892   2  69 450 1034225 .. 1034241 -  -2.3  -5.03314   CCGACTTCCAAAAAA              GAAATAA CTG TTCTTTC              CTAGATAATAAACAA
    TC0900   3 100  29 1043443 .. 1043471 - -13.2  -5.40625   ACAGCACATAAAAAA        GCCCCGGGATAA GTTTT TTATCCTGGGGC        AAATAGACATTACAT
    TC0909   3  55 244 1051872 .. 1051884 -  -3.4  -3.93288   TTCTACTCAAGGAAA                TTCC TTTAT GGAA                CGATTTAAAAGAGCT
    TC0916   6 100   6 1068394 .. 1068416 + -16.3  -4.08692   ACCTGCATAAAAAAA           GGCGCCCAC AGTAC GTGGGCGCC           TTTTCCAAAGCCTTC
    TC0910   3 100  12 1057373 .. 1057402 + -13.8  -3.60475   ATAAGAAAGGATAAA       GCAGCTTAAAAG CCTAAA CTTTTAAGCTGC        TTTCAAATGACGATT
    TC0899   4  64  28 1043404 .. 1043420 +  -8.1  -2.52464   GAAATCTAATCTAAA              TGTAAAG CAG CTTTACA              TACCTTCACAGCACA
    TC0895   5  57  25 1039245 .. 1039264 +  -6.5  -2.85351   TAGGCTAGAACGAAT            TTCTTGC ATTTCA GCAAGAA             TCTGCTCTGCCCGAA
    TC0891   3  45 125 1034819 .. 1034831 +  -3.4  -3.04792   GCGAGTCCAAAACAC                GAAG CTCCT CTTC                TATTGAACGTCCTAG
    TC0891   3  45 341 1035035 .. 1035047 +  -3.4  -2.94747   CTACTGCTAGCCAAC                GAGA GTGCG TCTC                TATATCATCAACTGA
    TC0878   1  61 -29 1020157 .. 1020171 +  -4.2  -4.05861   CAAACGCAGATTGAT               GGAGCT GTG GGCTTC               TTCTCTTTTATCTAA
      sctT   4  83  30  989493 ..  989515 + -10.6  -3.72363   TTCGGCAAAAAGAAA           CTCCCTCCTT ACA AAAGAGGGAG           TTTAGCCTTTAGATG
      trxA   3  41 179  958746 ..  958758 +  -2.7  -2.57274   TAGGCATCCAGAACT                GTTTG TGG TAAAC                CTCTTGATTCTGCCC
      trxA   3  41 237  958804 ..  958826 +  -2.6   -2.5882   CATCTAGTGGAAGCT           CTCGTTCTCC ATA GTAGGAAGAG           CCTTTTGTAGTTAAA
    TC0786   1  48 185  931986 ..  932002 +  -2.2  -3.69434   AATAAAGCTCGAATG              GAGCCT TCCGC AGCCTC              TTTAGGATTCGTTGC
    TC0777   7  62  24  919021 ..  919050 +    -3  -4.56597   TTTTAATCCTTTAAT       GAC-AATAGAAAC TCTGT GTTGCTATTTGTC       TTTTTCAACCGACCA
    TC0770   3  68 121  913022 ..  913033 +  -5.8  -4.05788   TTCATCATTGTGTTT                GCCT CGTT AGGC                 TTTAATTTCAACACA
    TC0762   2  66 334  905073 ..  905085 +  -6.3  -4.03413   ACATACCCTAAATTT                CTTTG CTT CAAAG                TTTCTATACGAACAT
    TC0741   3  91  10  886525 ..  886549 +   -13  -3.19522   CAATAAAGAAGCGAA          TGAGCAGAAC CCAAA GTTCTGCTCA          TTACATATTACGTCA
    TC0729   4  61 105  867317 ..  867327 +  -6.8  -3.30159   ATTTTGAGCATGAGT                 GAGC CGA GCTC                 TTGTCCGAGCCTTCC
    TC0725   2 100   6  863834 ..  863863 + -16.3  -5.70829   CGCACAATAAATCAG       GGGAGGGGGTGGG TTAC CCCTCCCCCCCCC        TTTTTTTATGCTGTT
      ispF   3  45 364  857084 ..  857094 +  -3.2  -3.04263   AAAAATCCTTTATAG                 GGAG CAA TTCC                 TGTTCCCGCTCCAAT
    TC0711   6  71 170  850662 ..  850678 +  -5.1  -4.56775   AAATATCCCCAAGCT              TCGGCGA CGC TCGTTGA              TTTTTCAACCAAAAT
    TC0698   4  68 283  840972 ..  840986 +  -5.6  -4.26344   ATACCGGGAATATCT               GCCATG ATC CAAGGC               TTTTGATAAAGATAT
    TC0677   7  81 400  811240 ..  811251 +  -5.8  -5.07567   GAATCCGGCTTACTC                GCTC TTCC GAGC                 TTTTTTCAACTATAA
    TC0662   3  70 276  791525 ..  791541 +    -8  -3.62046   TGTGAAGGTTCCATA              GGGGAT TCGCC ATCCCC              TTCTTCCCAAAATAA
    TC0654   6 100   1  783019 ..  783048 + -17.3  -3.21912   CCGGAAGCTTCTTAA       TCCATCCTCCCTT TAGA GAGGGAGGATGGA        TTAATGCCTTACAAA
    TC0637   1  57  16  764299 ..  764321 +  -5.7  -3.40403   CCGAATGCAAAAAAA          GCCTT-CTAA CATT TTAGGAAGGC           TTCTCCTAGAAGAGG
    TC0630   3 100   8  757373 ..  757395 + -12.1   -5.0538   TTGGATAACAAAAAA           CCCAACTAG TTAAC CTAGTTGGG           TTTTTTAACGTAACC
    TC0617   4  89  17  741536 ..  741557 +   -13  -2.62263   TCACTCCAAAAAAAA           GCGCTCCC ATGAGA GGGAGCGC            TACTCTAAAGGAAGT
    TC0612   6  47  21  737101 ..  737115 +  -2.8  -3.42378   CTATTACATGTTCAG               GAGTTT GTG AACCTC               TTCATATGTTCTTGC
    TC0612   6  47  26  737106 ..  737121 +  -2.6  -3.38812   ACATGTTCAGGAGTT              TGTGAA CCTC TTCATA               TGTTCTTGCCCGCAA
    TC0612   6  47 108  737188 ..  737202 +  -3.6  -3.01712   CAAGGCTAACAATCT               CATTTT TAA AGAATG               TATTGCGGGAGCCAC
    TC0599   0 NONE
    TC0585   0 NONE
    TC0574   7  73  83  684561 ..  684577 +  -3.7  -5.04082   TGTTTCTTTTTTATA              TGGGAAA GCT TTTCTCG              TTTTCTTCTTGTTTC
    TC0561   6  74  21  673617 ..  673634 +  -5.5   -4.6971   CATAAAAACAAAAAA             GAGAGCT TATT AGCCCTC              TTTTCTTAGCCTTTC
    TC0553   3  67 459  663483 ..  663494 +    -3  -5.00616   GGTCTTAAAAGCTCT                TCAT TCAA ATGA                 TTTTTTGCAAACAGC
    TC0541   6  73 445  652394 ..  652417 +  -6.8  -4.27512   CAGAAAGCAAACGAA          TTTTTTCCGG CTTT TCGGAAAAGA           TTATTTCTTCTCCAG
    TC0534   1  47 354  645003 ..  645018 +    -4  -3.02043   TCTTCTAATAAACTA              TGCACTC CCT GAG-GCA              TCTTACAAACAAATT
    TC0528   3  45 363  640230 ..  640256 +  -3.7  -2.57327   CGATAGGAGCACATA         GTCTGAGAAAT AATAG ATTGCTCAGCC         AATATTTTTTTTAAA
    TC0520   5 100  36  630030 ..  630053 + -13.2  -3.86508   TTTTAAAACTACTAA          GGAGGCTGGTC ATT GACC-GCCTCC          TTACTTTTTAGTCTA
    TC0506  11  69 200  613953 ..  613973 +  -5.4  -4.44448   AACTGTCGGCATTAA            GATCCTCT ATGAA AGAGGAAC            TTTCTTTGACGTCCT
      ubiX   3  73 -12  600624 ..  600646 +  -2.7  -5.30155   GATAAAAAGATGGGA          GAACC-CCCA CTAA TGAGAGGTTC           TTTTTTCATTGATAA
      hemL   4  66 409  588619 ..  588629 +    -4  -4.64676   CTCTTCAGGAGAATC                 CATT TCC AATG                 TTTTATTGAGAATCA
    pfkA-2   8  79 198  582979 ..  583001 +  -6.4  -4.82901   TCCCGCGATAGAAAG           TCTAAGACTA TCA TATTCTTAGA           TTTTTATGCAAGCAA
    TC0458   5  57 284  557520 ..  557550 +  -3.2  -4.14739   CTTTTGTTTTATCTC       GAAGCACTTGCTTA TCG TCATCAGGTGCTCC       TTTTACCCTAGATCC
    TC0450   3  59 -24  549205 ..  549222 +  -4.1  -4.05446   AGGCATTGCTTTTAT             CGGCTTA TCTA TAGGTCG              TTTATAATTAACAAA
    TC0450   3  59 339  549568 ..  549581 +  -2.4  -4.49756   CCACTTGCAGTTGCT               TCTG AGAGAC CAGA                TTTTGCTCTTTCCAA
    TC0447   4  53  14  546723 ..  546738 +  -5.4  -2.96814   AAAAACACTATTTTT              GTCTCT CTGA AGAGGC               CTTATTCTGATTTTG
    TC0440   6  54 344  538478 ..  538490 +  -4.8  -3.30243   TTGCACAGAAGTTCC                TCCC ATTTG GGGA                TTATCAGAACTCAAT
    TC0430   2  51 -19  496104 ..  496116 +  -3.4  -3.62522   AAGGTATAGGCACCC                TTCC ATCCG GGAA                TTATTAAGAGCCTTA
    TC0424   8  76   7  490607 ..  490629 + -10.7  -2.80245   AAAAACTAAAAAGAA           GAGAGGTTT TTGGT AAACCTCTC           CTTCTGTTAGAATGA
    TC0406   3  52 210  466552 ..  466564 +  -4.9  -3.06991   GCGAATCTTGATTAA                GAAAA AAT TTTTC                GTTTTGAGCATCGTG
      rpsI  10 100  34  463100 ..  463125 + -13.5  -4.98672   ATTTGTGTCAGAAAA         GCCTTCTTTTA TTTT TAAAAGAAGGC          TTTTCTGTTTTTCGG
    TC0384   5  70 210  446441 ..  446453 +  -7.7  -3.57674   CAACAATAAGATAGA                GCAAG GAT CTTGC                TGTTTCTCCTAAAGT
    TC0367   4  85  65  429034 ..  429074 + -12.2  -2.72344   GAATAGCAAGAGCAA GTTCCTTTTGAGAAGAAAA AGTT TTTTCTTCTCT-AAGGAAC  TGCTTAGGGATGACA
    TC0356  12  66  14  417559 ..  417571 +  -4.1  -4.64613   AATCTTGCATTAATA                TCAGG CTG CTTGA                TTTTCGTTATTTGTG
      smpB   4  64 -24  412090 ..  412101 +  -5.8  -3.82824   TCGTGAATTAGCTGC                CGCT ATGA AGCG                 TTCTTATCGGTAATA
    TC0344   5  55 272  408390 ..  408402 +  -6.3  -2.78283   GTGTCCAGTCTTGTT                TCTGT TAC ACAGA                CTTTCCCATCATTCT
       pgd   5 100  10  395757 ..  395780 + -16.8  -5.24129   ATGTAAAAAGATAAA          GCCCGGCAAA AGTA TTTGCCGGGC           TTTTTTATGGAAGAA
      sucB   2  64 101  385931 ..  385948 +  -6.9  -3.28712   CTGCAGGATCATTTT             GATGGCG AGAT CGCCAAC              TTCTAAAAGAGAAAA
    TC0319   2 100  10  377288 ..  377312 + -15.9   -3.1945   TATTAATACTCTTAA          GTTAAGGGAGA GAA TCTCCCTTAAC          ATTTCTTGGTTAGCT
      ruvB   3  50 450  367435 ..  367445 +    -4  -3.35522   ATCTGAAGTCAGTCC                 TTTC TGT GAAA                 TATTTGAAAGAATTG
    TC0305   6  54 148  363427 ..  363437 +  -5.4  -3.08679   AGGTCTAGCAGGAGA                 TGAG ATC CTCA                 TATTGGATGCAGGGC
      metG   4 100 -16  358494 ..  358510 +  -2.3  -6.11243   AACCTGAATTATTGT              TCACT GTAGTTG AGTGA              TTTTTTTTATTGAAT
      metG   4 100  31  358541 ..  358561 +  -8.4  -6.40073   TTCATTTTGAAAGAG            GGATTCTA TGTAC TAGAATCC            TTTTTTTTTTGACTT
      ileS   5 100  15  346721 ..  346738 + -11.3  -6.25741   AGATGACATATAAAA             GAGGTCC TATA GGACCTC              TTTTTTTTGTTATTT
    TC0277   7  62 452  332448 ..  332481 +  -7.5  -2.66598   ACCATTGTTCTGGTT     TACATGCGATTCCTT TTTC AAGAAATCGCATGAG      CTTGTCCATTAATTG
      gatB  12 100  30  327321 ..  327346 + -16.3  -5.66684   GATACAGTGATAAAA         CCCTCTCCATA AAGT TATGGAGAGGG          TTTTTTTATGAATTA
      glgB   3  63 433  302348 ..  302358 +  -5.4  -3.95183   TTTTGTTCCATTTTT                 GCTA ACA TAGC                 TTCTTGTGTATGTGC
      lytB   7  87   7  291637 ..  291659 + -12.2  -3.14931   TTGCAGTGAAATCAA           TAAGATGAAG AAA CTTCATCTTA           TTGATAAAGACTGCG
      fumC   6  53 113  285006 ..  285029 +  -5.4  -2.99837   TCTCTAGCTTAATAA          GAGCTTTA GCAAATAA TAAAGCTC           CTTTGATATTTGAAA
      fumC   6  53 189  285082 ..  285103 +  -4.5  -3.51958   CTCATCCACGTGATA           TCTTCTTAA GTCA TTGAGAGGA            GTTTTCTTTACGCCT
    TC0239   1  43  68  279470 ..  279485 +  -2.5  -2.94872   TTCCCAGTGGTTCGT              GGGGT CAATGA ATCCC               TCCTTCTTCCCTACA
    TC0233   3  49 337  275631 ..  275644 +  -4.5  -2.99546   GGCTCATTCCTAATT               TGCGG ATAA TCGCA                TCTGTAGCTTTATAA
    TC0229   5 100  29  271812 ..  271835 + -10.3  -5.64274   ATTCGAAACAAAAAA          GAGAGCCTC CAAAAA GGGGCTCTC           TTTTTTTATGGGTAA
    TC0229   5 100 100  271883 ..  271906 +   -14  -4.17523   TTCATCAATAAAAAA          GCTAAGAGAG AATC CTCTCTTAGC           TTTTCAGAGTTATTT
    TC0225   2  57 270  265926 ..  265936 +  -5.4  -3.53761   GAATAGCGTGAGCAA                 GGAT AAA ATCC                 TTTGAGGAACCGTTG
    TC0217   5  67  97  259413 ..  259429 +    -8  -3.22223   CTAGAACATCAGCAG              CACTGG CATTT CCAGTG              TTAATGATGAAATTG
    TC0211   2  60 225  250951 ..  250962 +  -5.8  -3.44608   AGACATATCATTGTA                GCTG TGAA CAGC                 TTGTCCTAAGTGTTT
    TC0199   4  95  25  235305 ..  235328 + -14.6  -3.08032   TGCCTAACATAAGAC          GTCTCGGCCT ACAC AGGCCGAGGC           TGGTTTTGGAGCACA
    TC0191   1  74 293  225129 ..  225141 +  -6.3  -4.65838   TTCTGCGGGATATAG                TTCTC CTT GAGAA                TTTTTGCGATCTCTC
    TC0188   1  55 -39  220325 ..  220340 +  -2.6  -4.18676   TACACTCTGTAAAGG              CTTTTT TAGA AAAGAG               TTCTTTCCTTTGTCA
    TC0172   3 100 185  203449 ..  203463 +  -4.3  -6.02345   GTGTAGTTTTTGTCT               TTCCA ATTCC TGGAA               TTTTTTTTGTGGTTA
    TC0166   6 100  25  200142 ..  200170 + -11.1  -6.04324   AACTAGTATTCCTTC        CCATTCCATGC CTCTATA GCGTGGAATGG        TTTTTTATTTTTTGA
      lysS   5  54  23  197336 ..  197372 +    -6   -2.8844   TCTTTTTCACTTTCA   TCC--CGGTTTTGCCGTC TTC GATGGCAAAACCTCTGGA   TATGATCTCATCTCG
      murG   5  57 448  174959 ..  174971 +  -4.1  -3.93367   AGGGATCAATGGGAG                TTCAG GAT CTGAG                TATTTTGTTGCAGAA
     efp-1   9  77   7  164699 ..  164713 +  -8.5  -3.90744   TCAAAATAATTAAAA               GGGGC GTTAA GCCCC               TTCTTTAAGAAGGCG
    TC0120   6  76  61  145753 ..  145763 +    -4  -5.19879   TGGTCCAGCAAAATT                 TTGT CCC ACAA                 TTTTTATGTTTGGGG
    TC0115   4  75 389  139676 ..  139699 +  -8.3   -3.7791   AGCTCCTCCAATTAG          GAAGATAAC AGGACG GTTATCTTC           TTTCATGAATGATTC
    TC0109   5  60 146  129354 ..  129376 +  -6.3  -3.41013   TGCCATTTTCAAAAG           CCCCAAC AGCTTCTAG GTTGGGG           TTATCGCTGTGATTA
    TC0098   0 NONE
    TC0085   3  51 393  105024 ..  105034 +  -3.2  -3.63068   TGAATACCTCAGGGT                 TGGC TTG GCTA                 TTTGCAATGATATAG
      secA   5 100   8   87363 ..   87389 + -13.1  -4.67943   AAAATTAGCCTTTTA         GGCAATCTCTC TTATT GGGAGATTGCC         TTTTCTGTATTGGAG
    TC0068   3  46  -9   79635 ..   79646 +  -2.2  -3.39772   GACTTTCCATAGAGA                GGCT CGTT AGTC                 TGTTTAAGAATTTAA
    TC0068   3  46 248   79892 ..   79912 +  -3.3  -3.21099   CATAGTAGATGCTTA            AAAAAACTG AGG CGGTTTTTC            TTCCTACTCCGGGAA
    TC0060   3  54 380   71031 ..   71045 +  -5.7  -3.15544   CGAGATTCGTTGTAA               CTGTC CTCCA GACAG               TTGATGAGGGTAAGC
      sctC   5  93  77   53115 ..   53157 + -10.7  -4.91712   GTTGCACAGGGGGAA GCCAAGATGGGCTGGAGTTA GCCG TGTCTCCAGTTC-TCTTGGC TTTTTGTAAGTTAGC
    TC0030   3  50 204   35034 ..   35052 +  -2.4  -3.72302   TTTCGATGTCCGAGA             TGCTTG TAAGCAT CGAGCA             GTTTTTTGATGTACA
    TC0022   6  89  13   30257 ..   30295 + -11.9  -3.34398   TAAACTCCTTCCATT  TGCAATGAGCCCCAGGAT TCAA ATTCTGGGGCTCAT-GAA   TGTTTGCACCGGCCA
      topA   4  81  20   19978 ..   19999 +  -9.5  -3.91357   TTTTTTAGAAAGACA           TCCTCTTCT ATTC AGGAGAGGA            TTCTTCTCCTTCTGC
    TC0009   4  62 -15   15576 ..   15595 +  -5.8  -3.61209   AACGAAGTATTCTTT            GCATTTAT CTGA ATAAGTGC             TTGTGCTTATCTTAG
    TC0005   6  61 222    7023 ..    7048 +  -4.7  -4.01158   AACGCATACTTTCTA         TGGAAGAGACT TCAA AATCTCCTCCA          TTATTTCCTGAAATT
      hemB   5  61  -7    1260 ..    1275 +  -4.8  -3.90744   CTAGAGACGCTCTTC              CTTTTT AAGG AAAAAG               TTCTTTGAAGAACCA

SUMMARY

182 putative operon ends contain 767 possible terminators.
Percent operon ends hit by terminators of confidence >= x:
	x	#>=x	hits>=x	%hits>=x
	100	47	40	37	20 %
	99	47	40	37	20
	98	47	40	37	20
	97	47	40	37	20
	96	47	40	37	20
	95	53	42	39	21
	94	53	42	39	21
	93	54	43	40	22
	92	54	43	40	22
	91	55	44	41	23
	90	58	46	43	24
	89	63	49	45	25
	88	63	49	45	25
	87	65	51	47	26
	86	68	53	49	27
	85	71	55	51	28
	84	71	55	51	28
	83	74	58	53	29
	82	75	58	53	29
	81	79	61	55	30
	80	79	61	55	30
	79	84	64	56	31
	78	86	66	57	31
	77	87	67	58	32
	76	92	71	61	34
	75	95	74	63	35
	74	99	78	66	36
	73	109	87	72	40
	72	111	87	72	40
	71	115	91	74	41
	70	121	95	77	42
	69	126	100	82	45
	68	133	105	86	47
	67	138	109	89	49
	66	150	119	96	53
	65	157	126	101	55
	64	169	137	104	57
	63	173	141	106	58
	62	186	152	112	62
	61	200	165	120	66
	60	218	180	124	68
	59	231	190	128	70
	58	237	196	129	71
	57	263	217	135	74
	56	276	229	136	75
	55	292	243	140	77
	54	323	269	145	80
	53	353	294	147	81
	52	381	314	150	82
	51	420	340	154	85
	50	438	351	159	87
	49	477	384	160	88
	48	501	402	162	89
	47	536	429	165	91
	46	573	461	166	91
	45	613	486	170	93
	44	647	509	170	93
	43	686	539	172	95
	42	709	557	172	95
	41	749	590	174	96
	40	761	596	175	96
	39	767	599	175	96
	38	767	599	175	96
	37	767	599	175	96
	36	767	599	175	96
	35	767	599	175	96
	34	767	599	175	96
	33	767	599	175	96
	32	767	599	175	96
	31	767	599	175	96
	30	767	599	175	96
	29	767	599	175	96
	28	767	599	175	96
	27	767	599	175	96
	26	767	599	175	96
	25	767	599	175	96
	24	767	599	175	96
	23	767	599	175	96
	22	767	599	175	96
	21	767	599	175	96
	20	767	599	175	96
	19	767	599	175	96
	18	767	599	175	96
	17	767	599	175	96
	16	767	599	175	96
	15	767	599	175	96
	14	767	599	175	96
	13	767	599	175	96
	12	767	599	175	96
	11	767	599	175	96
	10	767	599	175	96
	9	767	599	175	96
	8	767	599	175	96
	7	767	599	175	96
	6	767	599	175	96
	5	767	599	175	96
	4	767	599	175	96
	3	767	599	175	96
	2	767	599	175	96
	1	767	599	175	96
	0	767	599	175	96
