# Supplementary material for: Rapid, accurate, computational discovery of Rho-independent transcription terminators illuminates their relationship to DNA uptake
Source: Genome Biol. 2007 Feb 21;8(2):R22. doi: 10.1186/gb-2007-8-2-r22 (PMC1852404; doi:10.1186/gb-2007-8-2-r22)
Supplement: Additional data file 2 — As described in the text, the entire robust tail-to-tail region is searched; if the region is less than 500 nt, then the 500 nt downstream of the stop codon is searched (stopping if a gene start is encountered). In the case of ties, all terminators with the high score are output. [file gb-2007-8-2-r22-S2.zip › Chlamydia_trachomatis_A_HAR-13.ttperf]

  CTA_0006   5 100  33    5680 ..    5711 - -14.6  -4.03183   AGGCATAAAAGAGAA      GAACCCTCTTCATA AAAC TATGGAGAGGGTTC       TCTTTTTAAAAGGCT
      phoH   4  79 -28   16726 ..   16746 -  -8.3  -4.06633   GAGAAAGTTAAAGAA            TAGTTGCAG CAG CTGCAGCTA            GTTCGGAACGTTCCG
  CTA_0019   4  90  23   20462 ..   20485 - -12.6  -2.76046   GCAAGTTCAATAGGA          GTCTTGTTAC TTAG GTAACAAGAC           TCTTCTTCTTTTTTC
    recD_1   4  79  85   36988 ..   37013 -  -8.3   -4.0641   CTTCACGGAGAGAAA         GAGGGGTTTCA TTTA TAGAACCCCTC          TTTTTTTTTGTGCAA
      glgX   2  91   7   46531 ..   46554 -   -11  -4.72272   GCTTGGTAGCAAAAA          GACCCATCTC TAAT GAGCTGGGTC           TTTTTTTTATCTAGA
  CTA_0054   2  76  31   56192 ..   56206 -   -10  -3.07291   AACTATTTGAGTTAA               GGGAGA GAA TCTCCC               TTAACATTTTATACT
  CTA_0060   2  67  82   65352 ..   65368 -  -6.5  -3.74792   GATTATAGACGGAAA              GGAAGCC GTA GGATTCC              TTGTGAATGTTAAAG
      lepA   5  86  32   75333 ..   75353 -  -9.7  -4.27842   AGTATAAAACAAGAA            GGCCCAGTA AAC TACTGGGTC            TTTTTTATGAAGCAA
  CTA_0078   4  53 375   87280 ..   87292 -  -2.6  -3.90464   CTCGAAAGAATAGAA                GCCG AAAAA CAGC                GGATTTCTTTAGGCA
  CTA_0089   2  55 160   96974 ..   97004 -  -3.3  -3.96148   TCTTGGGATGATAAA      TCCGAGCGCTCTAA GTCA TTAG-GATCTCGGA       TTACCAGAAAATCTA
  CTA_0107   5  59 113  117929 ..  117947 -  -4.6  -3.96542   GGAAAGAAATTGAAA             TGTGTAGA GAC TCTAGACA             GCCTCAGGTAGTTGT
      fabI   2  48 316  119674 ..  119722 -  -3.5  -3.35197   GGTGAGAGAGAGGAA GTGAAGAAAATTATGGATAGATT TATTC AATCT--CCAGAAGTTTCTTCAC AGGTAACCATGAATT
      yceC   5  91 104  123201 ..  123238 - -13.5  -2.68942   AGGGCTTTATATAAT   GAGACCGAGCTTCC-CAT TCT AAGCGGAGGCTCGGTCTC   TTTTTTGTATCGGAT
  CTA_0116   5  57 353  125777 ..  125788 -  -5.8  -3.09516   TTCTTTAGGAGTTAA                GGGA GTCT TCCC                 AGAAATGGAGGTTCA
      incA   3  91 120  137487 ..  137504 - -11.3  -4.72272   TTCGCGTAGGAAAAA             GAGGAGG GAGA CCTCCTC              TTTTTTTTATTTTGT
      ydhO   8  90 -11  143106 ..  143125 - -10.8  -4.36914   GTGCGTTTCAGAAAA            GCCTTCTT TCAA AAGAAGGC             TTTTCTATTTTTAGG
  CTA_0138   5  72 -29  146366 ..  146378 -  -7.7  -3.85817   ATTCTGTTTCAGAAA                CTTCC CAC GGAAG                AGGAGAGACTGTTTG
    oppA_1   2  66 232  156278 ..  156292 -  -2.1  -4.87807   GGAAGATATTAAAAA               GCATA TCGCT CATGC               CCAAGAGTTAGGGAT
      mhpA   6 100  37  170739 ..  170759 -  -8.2  -6.01369   GAAAGAATAAAAAAA            GGGGGGCT GCTAA AGCCCCCT            TTTTAGTTAGGATAC
  CTA_0162   5 100 170  176201 ..  176233 - -14.9  -4.17023   GGAACTAGCTGAAAA      GTGCCACCGAGAAGA GAT TCTCCGCGATGGCAC      CTTAATGCAGCGACA
  CTA_0187   7 100 188  197111 ..  197144 - -13.3  -3.23711   TGGATAATTTATGAA     TATGAAGCCCAGATA TCGA TGCCTGGGCTTCATA      GTTGTCTGTATAGAT
    dnaX_1   2  49  -3  211160 ..  211174 -  -2.9  -3.59979   CCGGCCGATTGTAAA               TTAGA GATGT TCTAA               CTTCTTCTTCGATTA
      gseA   6  57 353  236361 ..  236377 -  -6.5  -2.78596   GATCTGTTTATTAGA              GGATTCG TAC CGATTCC              CCGGACCGTTACAAT
      yqfU   4  65 -20  251611 ..  251647 -  -2.9  -4.82901   GTCCCCTTATAAAAA    GATGGGAGAACCCCC GCTAATA GGAGGTTCTCTTTTC    GTTGATTACTTCATG
      acpP   3 100  25  265900 ..  265930 - -12.6  -5.85737   AGATCAATAAAAAAA       CCCACAGTTACCTT TGG ATGGGAACTGTGGG       CCTAAACTCTTTGTT
  CTA_0266   6  59 219  274172 ..  274184 -  -6.9  -2.57564   TTATCGGTGGACAAG                CCGGC ATA ACCGG                ACATATTTGCATTGC
      glgP   4  90   7  279112 ..  279130 - -11.8  -3.90588   TACTTCTCAATTAAA             GAAGGGAA TGT TTCCCTTC             TTTCTTCTAAGAAGT
  CTA_0277   7  74 263  288676 ..  288696 -  -8.9   -3.4252   CTTTATTTACGAGAA            GGTACGGCA TAT TGCCGCTCC            TGTGACCCTACATAT
    yfhO_1   4  79  99  291863 ..  291884 -  -8.8  -4.15453   CAACTCATGTTAAAA           CTTCTGGA TACTCC TCCAGAAG            TAGGCGCCTCTATCA
      accA   4  57 441  298205 ..  298215 -    -4  -3.77832   TTGTAAAGCTAAGAA                 GTAA TCT TTAC                 GTAAAGAGCAGCTCA
  CTA_0299   8  70  97  310529 ..  310549 -  -8.3  -3.32727   GCAATATTACAGTAA            CTGGAAGAG TAT CTCTTCAAG            GAAGAGCTATGGTTA
      gcsH   7  64   5  315146 ..  315162 -  -7.9    -2.924   CAAGGCTTCATAAAT              GGCGGTT AAT AGCCGCC              TTTGCTAGGGTTCTA
      pknD   3 100  20  336434 ..  336458 - -14.4  -4.75776   AATCTAAGCCAAAAA          GCCCTTTCCT TTATG AGGAAAGGGC          TTTTTATTTCTTTAT
  CTA_0350   8 100  22  367753 ..  367779 - -16.8  -2.86773   CGAAAAACCTAATGA         GATAGCCAATGA TTC TCATTGGCTATC         TCCTCCTGCTCACAA
      ptsI   4  57 120  385196 ..  385208 -  -4.1  -3.90588   GATGTTCGAATTAAA                CCAGA TTG TCTAG                ATCCTGAAGATCCTG
       def   5  61 419  405796 ..  405816 -  -4.7  -3.91352   ACATCTTGAATTAAA            TCTTCAACA TAC TGCTGAGGA            AGAGGCTCTCTATTC
      bioY   8  74 236  412547 ..  412559 -  -9.1  -3.40403   GTCTCCTCACTAGAA                CGCCA GTC TGGCG                TCATCTTTATAGAAG
      mdhC   2  49 376  431151 ..  431163 -  -3.4  -3.48276   TGGTTGCTGATACAA                CAAG AAATA CTTG                TATATTGGGAGCAAC
      yprS   3  48 283  448749 ..  448766 -  -4.1  -3.08754   CTTAAAAGAAAATAT             TCCTCTG ATCA CAGATGA              CTCTTCCCTTGTTAT
      yrbH  13  85 201  459552 ..  459571 - -12.2  -2.50016   CTTTAGGAGTAAGAG            CTGCTAGG GAGA CCTAGCAG             ACTTGTAAACCCCAT
      yhbZ   1  73 373  489969 ..  489990 -  -9.5  -3.01712   TTCTTTTTGGCAATA           TCTTATGGG TCAC CCCACAAGA            TCTTTATTTCCTTGG
  CTA_0469   3  59 450  500452 ..  500463 -  -2.2  -4.47485   AAAAATGCTAGAAAA                CGTC CAAA AACG                 CCACCCCTCAGCTCC
      cysJ   3  52 229  506271 ..  506284 -  -4.5  -3.36327   GTAGTCTATCTACAA               GAAGC TGTC GCCTC                TTTAAAACCTACACA
      crpA   6  79 247  513482 ..  513492 -    -4  -5.40474   ACGTCTTGAAAAAAA                 CAAA AAC TTTG                 AGATTTTTGTCCAAC
      murA   7 100  -4  531738 ..  531769 -   -14  -3.25475   TGTAACATATGAATA      TTTAAGGGAAG-CTC TTC GAGTCTTCCCTTAAA      CATACACAGATACTG
  CTA_0507   3  52 234  541969 ..  541997 -  -4.5  -3.21912   TTGCGAATCTAGGAA        GAGAGTACTCTTC TAC GATACGCACTCTC        TATACTCTAGATTTA
  CTA_0516   4  66 160  547775 ..  547802 -  -4.9   -4.2461   ATGCTCATGAAGAAA        CGATCTCCTTC AGCCAA GAAGAAGACCA         TATTTTAAGAGTGAT
    oppC_2   3  61  25  554925 ..  554936 -  -4.4  -4.07568   CCCGGGCGGGGAAAA                GCTT TACA AAGC                 CCTTACCGCATTTGA
       ndk   6 100  21  582182 ..  582208 - -22.4  -4.76409   CTATAAAAAAAAACA         CCCCCCTCTGCA CGG TGCAGAGGGGGG         CTTGCACAATCTCAA
  CTA_0596   3  95  64  619105 ..  619127 - -14.2  -2.83403   GGCTCTCTAGCAAAC           GAAGGCGGAG CTA CTCCACCTTC           ATTTCAAGAGAGATC
  CTA_0600   1  40 186  622015 ..  622025 -  -2.4  -2.71268   TCGGATCACAGATCA                 TGGC CCA GCCT                 TTAATCCCATAACCG
  CTA_0615   1 100  40  639041 ..  639067 - -13.1  -6.30182   TGATATAAAAAAAAA         GAACTCCCTCC AAAAA AGAGGGAGTTC         TTCACACCACGTAAG
  CTA_0630   4  64   8  655367 ..  655394 -    -7   -3.3164   AACTCAGCTTCAGAA        CCGTAGGCATCCT AAA AGGGC-CCTACGG        TTTTTCTTTACTCTG
  CTA_0640   3  46 215  669633 ..  669645 -  -2.7  -3.34043   CTCACGATGTCAGAA                CAACA ACG TATTG                AGACCGGAGATATCC
      ahpC   1  57 470  683830 ..  683842 -  -3.4  -4.06993   TTACAGATCAAAGAA                TTCG CCTTC CGAA                AAAGGAATAGCTGCT
      pqqC   3 100  23  693085 ..  693112 - -14.3  -5.34381   AAATGGAAATAAAAA        GCCCAGAACAA CTTCTC TTGTTCTGGGC         TGACAGAAGCTGTCA
  CTA_0672   4  62 441  701283 ..  701293 -  -5.4  -3.76224   CGTTTAGCTAGCAAA                 GTTC TTG GAAC                 CGTGAAATTCATGGG
      recB   3  56 345  730180 ..  730192 -  -4.9  -3.41051   TTATCTCTATCAGAA                CAAAA TGA TTTTG                CTCTTCGTGGAATTG
      yhbG   5 100  28  753019 ..  753041 - -14.9  -3.21099   GGTTTCTATTATTAA           GACCTGGGC GTTGT GCCCAGGTC           TTGTGAAAAACGGGA
    gyrA_2   4  74 122  757606 ..  757629 -  -9.6  -3.14454   AGAAATTATGGAAGA          GCGGTAAACG TATA CGTTTACAGC           TTTTTGAGTCATTGT
      karG   2  61 141  776162 ..  776176 -  -6.4   -3.2614   CAGTTGGTAGAGCAA               CGCATT CGT AACGCG               TAGGTCGTCGGTTCG
      dppF  12  73 182  793456 ..  793472 -  -9.5  -3.00017   GTGAAAGGTAAAGGA              GCTTCTT TGA AAGAAGC              CAGTTCTTCACAACC
       nth   6 100 249  802362 ..  802388 - -13.8  -3.41051   GCATTTTTAGCAGAA         GTTGTGTTGCAC GTG GTGCAACACCAC         ATTCATTTAAATGCA
  CTA_0763   3  95  52  810360 ..  810385 - -13.4  -2.90615   AGGCTTGTCAAACTA         GGCAATCTCC TTAATT GGAGATTGCC          TTTTCTATTTAGAGA
      ompB   1  49 375  827231 ..  827266 -  -2.6  -3.65313   CAAGGATATGGCAAA    TGGGTATATTCAGACTT TAG ATGTCTGTATCT-CCCA    AATGCAAGAGCTGTC
      rodA   4  57  30  839492 ..  839508 -  -4.4  -3.77491   CACGAAAGAAATCAA              GCATCT TATCC AGACGC              TACCGTTATGGGGGC
  CTA_0795   5  84  12  847857 ..  847875 -  -8.8  -4.36508   TGAGAAAAAGAAGAA             CGCCTGAT CAA ATCGGGCG             TTTTTTTTTGATTAT
  CTA_0799   0 NONE
  CTA_0833   8  65   8  900113 ..  900141 -  -7.6  -3.18264   TTCGCTATTCAGTAA       GCTCCAAC-AAGAG AGA CTCTTTGTTGG-GC       AATCAAGCTAATCAT
  CTA_0837   3  52 236  902800 ..  902810 -  -5.4  -2.83403   CTGCTGGGATCAAAG                 GGAA TTC TTCC                 GCATCACGAGCAATT
       ppa   9  78  18  908439 ..  908468 - -10.7   -3.1506   AAACTTGGTTAGGAA       GGGCCGTTGTGGA ATCT CCCACAACAGCCT        TTTCTTTTTCTGTCG
  CTA_0848   2  70 230  914923 ..  914943 -  -8.3  -3.31799   GAGAACTTGCGAGAA            CACGATTAC GTC GTATTCGTG            ACTATTTTGCTCAAA
  CTA_0849   2  54 399  916978 ..  916990 -  -4.8  -3.36327   GTAGTTTACGCAGAA                CAGC GATTT GCTG                TGGGTTATCAAGCGT
      cysS   6  85 -21  920535 ..  920558 -  -2.5  -5.69379   ATAGAAGCAAAAAAA          GATTAAAGT TTTTTC ACTTTCATC           CCGGTTTTGCCATCT
  CTA_0858   9  75 198  924689 ..  924703 -  -6.4  -4.46976   AGGAAGAAAGAGAAA               GAGCTC GGG AAGCTC               TCAATAAAATGAGAA
      glyQ   2 100  32  934011 ..  934036 - -14.9  -3.95873   CCTTTATAAAAAAAG         GCCTTCTCTTT GTGA AAAGAGAAGGC          TTTCTTTTTGTCTGG
  CTA_0877   2  75  34  943704 ..  943722 -  -6.7  -4.50122   CGATAGAAAAAAACA             GCTCTGC CCCCT ACAGAGC             CCTTTTAAAGGGGGA
  CTA_0887   9  82 423  958881 ..  958897 -  -2.2  -5.61881   TTCGAAAAAGAAAAA              CATGGT ATCAA ACCAGG              AAGACGTGGTTCGAT
      ftsY   4 100  36  966593 ..  966619 - -13.2  -5.86061   TTCTAGGAAAAAAAA         GAGGTATTTAGA GTT CCTAAATACCTC         TTTTTTATGGGTGAA
  CTA_0899   6  66  -6  974390 ..  974403 -  -2.4  -4.88918   GCATTTTAAATAAAA               CCAA AAGTTA TTGG                TTTGAGGAAGGAGGC
      murB   4  49  29  982918 ..  982934 -    -3  -3.56092   CCACTATTCTGTAAA              TAGAAG GAATG CTCCTA              GGTTATTTCTTTTTC
  CTA_0914   1  42 367  988961 ..  988983 -  -2.8  -2.76696   CCTTCTTTGAAGAAC           GTTTTCTTCT CAA AGAAAAAAAT           CTTATTCAAAAATGA
       pnp   3 100  30  995637 ..  995660 - -12.6  -5.64304   CAAGACAATAAAAAA          GGCTAAGAAA AACC TTTCTTAGCC           TTGTTTCTCAACGAA
  CTA_0922   6  59 346  998651 ..  998668 -  -5.7  -3.54543   AGGGAGTTGGTTAAA             TGTTTTT TTAG AAAAACA              TCCTTTCCATCAAGT
       map   6  69 378 1002708 .. 1002722 -  -5.7   -4.4261   CTGTGAAGAGGAAAA               TAGCG GGAAG CGCTA               TGCTGAGGAGTGCTT
  CTA_0938   2  95  19 1015298 .. 1015322 -   -13  -3.63046   ATTATAATTAGAGAA          GTCAGATGAG TTTAT CTCATCTGAC          GGAATTTTTCTCACT
  CTA_0947   1  48 151 1025418 .. 1025439 -  -2.3  -3.55444   GGGGGATCGGGGAAA           GGTTTTCGAG AGC CT-GAAATCC           TTACACCTGAAATCG
      pmpI  11 100  34 1041482 .. 1041515 - -16.3  -4.15201   CGTGAGAAAAAAAAT     GAAAAGTCTTAGAGA GAGA TCCCTAAGACTTTTC      TCAAGCTCTAAAACG
      glgB   7  64 -35 1025544 .. 1025556 +  -3.4  -4.60797   ATTGAGTTGCCTCCT                TCAG CTACT CTGA                TTTTCTCTGTAACGC
      ispH   8  54   7 1015296 .. 1015324 +    -6  -2.71859   GAATTATAATTAGAG        AAGTCAGATGAG TTTAT CTCATCTGACGG        AATTTTTCTCACTTA
      fumC   3  50 283 1008955 .. 1008969 +  -4.3  -3.17325   AACTCTTCTAGAGCG               TGCAT GGCAG ATGCA               TCTATTGTAGGCACT
  CTA_0927   3  80  61 1003204 .. 1003224 + -11.3  -3.18884   TTCGTGCCTCCCAAT            GGTTTATTG GGT CAATAAACC            CTTCTTTCTTTCCGA
  CTA_0921   3  44 228  999270 ..  999285 +  -3.2  -2.75481   ATTAAACTTTCTGGT              CCGAAG AAAG CTTGGG               TGCTTCCAATTAACC
      ftsH  10 100  16  995498 ..  995521 +  -6.7  -6.06529   CTTCCCTTCTGGAGG          TAGAGCCCT TTTATT AGGGCTCTC           TTTTTTTTGTGTGTG
      ftsH  10 100 155  995637 ..  995660 + -12.6  -4.06419   CAAGACAATAAAAAA          GGCTAAGAAA AACC TTTCTTAGCC           TTGTTTCTCAACGAA
  CTA_0913   3  68 443  989796 ..  989808 +  -7.7  -3.38604   TCATGTCAAAGAACT                GTGTC AAA GACAC                TTCGTGATTTTCATC
      ygtB   5  69  33  982999 ..  983013 +  -2.1  -5.08011   ACGGACTTCTTTATG               TAAGG AAATA CCTTG               TTTTTTAAGAGTTTT
  CTA_0898   2  46   7  974390 ..  974403 +  -2.4  -3.53012   GCATTTTAAATAAAA               CCAA AAGTTA TTGG                TTTGAGGAAGGAGGC
      ispE   2  43 250  943703 ..  943723 +  -2.5  -3.04398   TCGATAGAAAAAAAC            AGCTCTG CCCCCTA CAGAGCC            CTTTTAAAGGGGGAC
  CTA_0860   5 100   3  926550 ..  926565 +    -9  -5.63103   AACTGAAGAATAAAA              GGCTCT GTAT AGAGCC               TTTTTTTGGTTAGGA
      rpsN   5 100  13  924880 ..  924895 + -10.4  -5.56568   TAGGACTTGTGTTGA              GCCCCT TGAA AGGGGC               TTTTTTTACTCGTCT
  CTA_0853   3 100  29  923363 ..  923391 + -11.1  -5.82388   ATCTAGTATTCCTCC        CCATTCCATGC CTCTATA GCGTGGAATGG        TTTTTTTTAGGATTT
 murC-ddlA   9  80 217  900329 ..  900354 +  -2.5    -5.626   TGTGAGAGAGCCGTT         TTCAGGTTGAG CAAG CTCAACAAGGA          TTTTTTTCTGCAATC
     efp_2   7  73  10  887836 ..  887850 +  -8.5  -3.61398   AAATAAAAATTAGAA               GGGGC ATTAC GCCCC               TTCTTCAAGAAGGCG
  CTA_0810   3  67 -40  868827 ..  868844 +  -8.5  -3.03243   TGTTAACATTCACGA             GTTCTCT ATGC AGAGAAC              TATTAGCAGATGCCT
      ybcL   3  67  85  852350 ..  852364 +  -8.6  -2.60199   TAGTGATAGCAGAGC               TCTTCC CCA GGAAGA               ATGTCTTTGATTGCC
      birA   4  53  22  839553 ..  839569 +  -2.9  -3.89822   TTAGTATTTTGCAAA              GCGTCGA CTG TAGATGC              TTTGTAAAATACCTA
  CTA_0774   2  67  75  827690 ..  827713 +  -7.6  -3.29144   CGCTGGCTTCCCCAT          CTTCCTTCTAC GTT GTAGAA-GAAG          TTATCGGCGACATAG
    secA_2   2 100  17  810360 ..  810385 + -13.4  -4.78848   AGGCTTGTCAAACTA         GGCAATCTCC TTAATT GGAGATTGCC          TTTTCTATTTAGAGA
  CTA_0757   7  60 357  802997 ..  803008 +  -5.8  -3.44051   TAGAGCATGAATATA                CGCA GCTT TGCG                 TTCTCCTAATCCACA
      parB   2  42 474  794136 ..  794160 +  -2.8  -2.74144   GTAGGGAATGACTTA          CCGTGTCGAA AATGG TTTTACGCGG          ATTTAAGGATGAGCG
    gspD_2   3  91  77  776078 ..  776120 +  -9.3  -4.87786   GTACACAGGGGGGAA GTCAAGATGGACTGGAGTTA GCCG TATCTCCGGTTC-TCTTGGC TTTTTATGGAGTTAG
  CTA_0716   4  90  -6  757606 ..  757629 +  -9.6  -4.71382   AGAAATTATGGAAGA          GCGGTAAACG TATA CGTTTACAGC           TTTTTGAGTCATTGT
  CTA_0708   4 100  51  753019 ..  753041 + -15.6  -3.28712   GGTTTCTATTATTAA           GACCTGGGCG TTG TGCCCAGGTC           TTGTGAAAAACGGGA
      topA   6  61 364  742998 ..  743019 +  -2.3  -4.62471   ACGAGGACACCATCA           CAATGCGTAG TCT CTA-GCATCG           TTTTTGCGGCTTCAG
      hemB   6  95  46  724052 ..  724076 + -12.3  -3.92542   AGGAGGTTACCACAT          TCTCTTTTGCG TAG CGTAAAAGAGA          TTCTTTGACGATAGA
      yceA   3  64   8  718141 ..  718163 +  -7.6  -3.04248   CAGCATAAAAAAAGA           GACGCCCATG TTC TGTGGGCGCC           TCTTCCAAAGTCTTC
      yceA   3  64 137  718270 ..  718289 +    -2   -4.7254   AACACTCCAATCCCC            TCTCCTGC AATA GGTGGAGA             TTTTTAATACAGGAT
  CTA_0673   5  90  10  707008 ..  707037 + -12.4  -3.65827   GGTTAGACAAATAAA       GCAGCTTAAAAA CAAAAA TTTTTAAGCTGC        TTTCCCTCACGATTA
      rpoN   5  85  81  693108 ..  693132 +  -9.3  -4.28361   CAACTTCTCTTGTTC          TGGGCTGACAG AAG CTGTCAGATCA          TTTTAATAAGATTGA
  CTA_0658   5  54  25  688866 ..  688885 +  -5.8   -2.8844   TAAACTAGAACGGAT            TTCTTGCA TCTC TGTAAGAA             TCTGCTCTGCTCTCG
  CTA_0653   3  54 209  684524 ..  684542 +    -6  -2.73542   TATCGATAAGGAAAG             TCGCTC TTAAAGC GAGCGA             TCCTTCAGGATTCAA
  CTA_0639   0 NONE
      sctT   6  76 433  639461 ..  639475 +  -2.8  -5.45802   GACCTTTGGATTTGT               GTGC AAATCAC GCAC               TTTTTGTTTTAGAGA
      trxA   9  72 289  609314 ..  609338 +    -8   -3.7941   TTAGACAAAAAATGC         GCTC-TTTAGG CACC CCTAAAAGAGC          TTCTTCTAAAGAATC
    lplA_2   1  44 211  582383 ..  582397 +  -2.8  -3.09273   GCTTCTTTAGGATTC               GTTGCT CCC ATCAAC               TCTCTGTTACGGGCG
  CTA_0537   7  64  69  569397 ..  569421 +  -7.9  -3.02263   TTTTCAAACGGCCTA          GCAGTAAATGC ATA GCATCTATTGC          TGTTAAACCAGCTAT
  CTA_0530   5  53 151  563387 ..  563398 +  -4.4  -3.39841   AATTTCAAGACAATC                TCGT ATTC ACGA                 ATTTCTTTCTTGGGC
       ada   3  60  86  555050 ..  555069 +  -7.2  -2.79302   TCAACATAATAGCGG            GAG-GCCAT AGA ATGGCGCTC            TCTGATGGAAATGCT
  CTA_0498   2  69  81  536712 ..  536722 +  -5.4   -4.4017   GGTAAACATCGTCTA                 CATC GTC GATG                 TTTTCTAACCATTCA
  CTA_0485   4  48 127  517137 ..  517147 +    -4  -3.06796   GCTCGCGTCCTAGCC                 TTAC CTA GTAA                 TTCCATCGAATCAAA
       tsp   4  80  21  513638 ..  513662 +   -10  -3.67296   AGCTCAATAAAATCT          GGGAGGAGAA CTCTT TCCTCCTCCC          TTTCCATACATCATC
      ispF   1  47  49  506565 ..  506575 +    -4  -2.97747   AGCTCTCGTACCGCC                 TTAG GAC CTAA                 TATCTGCTCTAAAGC
  CTA_0467   2  64 149  500411 ..  500427 +  -5.9  -3.85817   AACTATCCTCGAGCC              TCAGCAA CTC TTGTTGA              TTTCTCAACAAAAAT
  CTA_0453   1  67 284  490731 ..  490743 +  -3.3   -4.7254   TTCCTGGAATATCTG                CCATG ATC CAAGG                TTTTTGATAAAGCAT
  CTA_0433   9 100 403  459752 ..  459763 +  -5.8  -5.89921   GAATCCGGCTTACTC                GCTC TTCC GAGC                 TTTTTTTATTATAAT
  CTA_0418   0 NONE
  CTA_0409   8  81   3  431500 ..  431528 + -11.8  -2.84518   GGGAGCAGCCTAACT        CTCCCCTCTCTT CTTAA AAAAGAGGGGAG        CCTTTTTTCCTTACA
  CTA_0389   5  54  -6  412729 ..  412740 +  -5.8  -2.64726   AAGCCTCGAAGAGCA                CTGC TAAT GCAG                 CTTGCTCTTCTACCC
  CTA_0381   2  43 346  406511 ..  406524 +  -3.1  -2.72379   TCCATAAACCAACTG               CTCAG ATTT TTGAG                TAATTACAGGATTAA
  CTA_0381   2  43 470  406635 ..  406654 +  -3.5  -2.57211   CTTTGTCCTACCTGT            GGAGCAG CTAACC CTACTCC             CTTATAAAAAGCCAT
  CTA_0367   3  93  19  389802 ..  389827 +  -9.8  -5.07486   TGTTCTAAAAAAAAA         GCGCTCCT-GT TTATC ACTAGGAGCGC         TTTTTGTTGGAAATG
  CTA_0363   1  44 175  385493 ..  385518 +  -3.2  -2.88544   TAGTCCTAAAAACAT         AGGCAGAAGA GCAGGG TCTCCTGCCA          TCTCTCCACATACAG
  CTA_0349   5  93   6  367755 ..  367777 + -13.6  -2.83715   AAAAACCTAATGAGA           TAGCCAATGA TTC TCATTGGCTA           TCTCCTCCTGCTCAC
  CTA_0333   0 NONE
  CTA_0322   6 100   9  336434 ..  336458 + -15.1  -5.56573   AATCTAAGCCAAAAA          GCCCTTTCCTT TAT GAGGAAAGGGC          TTTTTATTTCTTTAT
  CTA_0310   3  79  30  325794 ..  325816 +  -6.3  -4.99638   TGACAAAAAGAAAAA           GGAGAGC TGTTGCTGT GCTCTCC           TTTTTCTCTAAATAT
      nqrE   3  81   3  315146 ..  315162 + -10.1  -3.77206   CAAGGCTTCATAAAT              GGCGGTT AAT AGCCGCC              TTTGCTAGGGTTCTA
  CTA_0285   5  54  94  296823 ..  296836 +  -2.4  -4.12043   TGAAAAGCTGGGCAA               GAGT CTAATA ACTC                TTCTTTGGTTCCTTC
  CTA_0279   2  47 301  292280 ..  292300 +  -2.5  -3.48593   GTCTTGACAATGCAC            GATACATTC AGG GAAAGTTTC            TTGTATACGCGACTC
  CTA_0271   0 NONE
  CTA_0257  10  73  38  265932 ..  265958 +  -7.4  -4.14472   ATGGGAACTGTGGGC         CTAAACTCTTTG TTG CAGAGATTTTAG         TTTTGACGCTCTTGG
      ubiX   2  80 -14  251616 ..  251642 +    -8  -4.50193   CTTATAAAAAGATGG         GAGAACCCCC GCTAATA GGAGGTTCTC         TTTTCGTTGATTACT
      hemL   2  65 -27  241919 ..  241929 +  -5.4  -4.12724   TGCATTGATAGAAAG                 CTTG GAA CAAG                 TCTTTTCTTTAGTTT
    pfkA_2   3  56  85  236569 ..  236585 +  -6.5  -2.62396   TTGAACCAACGACAC              GCGGATT ATG ATTCCGC              TGCTCTAACCACCTG
      devB   3  53 153  211327 ..  211339 +  -4.1  -3.65514   TTCTTCTAAAGGATA                GACTG GCA TAGTC                TTGATTTCGTTTAGG
  CTA_0194   6  57 118  203329 ..  203340 +  -2.2  -4.26903   CGGTTTCTATAGTTT                CATC AAAA GGTG                 TTTTCGTAAGCTGGA
    oppA_2   1  46  87  200791 ..  200801 +  -2.4   -3.4072   AAAGGCTGCAGCTGA                 AGCC ATA GGCA                 TTGTGATGAAACCTA
      trpA   7  93 215  197111 ..  197144 + -13.3  -2.78465   TGGATAATTTATGAA     TATGAAGCCCAGATA TCGA TGCCTGGGCTTCATA      GTTGTCTGTATAGAT
  CTA_0161   6  62 -52  176200 ..  176234 +    -7  -3.14132   GGGAACTAGCTGAAA     AGTGCCACCGAGAAGA GAT TCTCCGCGATGGCACC     TTAATGCAGCGACAG
  CTA_0156   5 100   7  170740 ..  170758 + -11.7  -4.87291   AAAGAATAAAAAAAG             GGGGGCT GCTAA AGCCCCC             TTTTTAGTTAGGATA
      glnQ   2  68 109  146455 ..  146467 +  -6.3  -4.18018   GAGTTTAAAGGACCC                GCTAT TGT ATAGC                TTTTAAGTAGAGCGA
      rpsI  10 100  35  143101 ..  143130 + -16.7  -3.90048   TTGGAGTGCGTTTCA       GAAAAGCCTTCTT TCAA AAGAAGGCTTTTC        TATTTTTAGGAACGC
      incG  10 100  29  137487 ..  137504 + -11.3  -6.37666   TTCGCGTAGGAAAAA             GAGGAGG GAGA CCTCCTC              TTTTTTTTATTTTGT
      ybgI   4  82  64  126192 ..  126209 +  -4.9  -5.47218   TTCATTGGTAAGATT             CGAAGGAA ATG TTCCT-CG             TTTTTTTAGATAAGA
      ychF   8  60 405  109020 ..  109034 +  -5.8  -3.45155   TGCAGAGCACAAATC               TTTCTT TCT AAGAAA               TTGTCGAATTTTTCT
  CTA_0088   6  95  15   97165 ..   97175 +  -5.4  -5.81412   ATCTTGCAATCCAAT                 CAAG CAG CTTG                 TTTTTTTTCGCTAGG
      smpB   5  77 297   92031 ..   92052 +  -6.5  -4.63479   ACAGCCCAAGATCTT           CCGGAAGGA TGTT TCCCTCTGG            TTTTGATTTCTCCTC
      yaeL   5  70 143   87863 ..   87881 +  -8.2  -3.37761   TCTTCTGGGACTTGG             GTAAGAGC AGA GCTTTTAC             TTCCGTTTCTTAGGA
       gnd   9 100   9   75333 ..   75353 + -11.9  -5.24129   AGTATAAAACAAGAA            GGCCCAGTA AAC TACTGGGTC            TTTTTTATGAAGCAA
    sucB_1   5  55 223   65644 ..   65662 +  -4.6  -3.60792   TTCTTGCTACTGCTC             GGAAATCG AGG TGATTTTC             TTTAGGCATTAAAGG
  CTA_0053   7 100   9   56187 ..   56211 + -15.9   -3.2812   TTATTAACTATTTGA          GTTAAGGGAGA GAA TCTCCCTTAAC          ATTTTATACTGAATC
      ruvB   3  74 318   46003 ..   46013 +  -6.8  -4.28713   AACCTCTTGATGGAG                 CAGC CTC GCTG                 TTTGTTGATGGTATT
  CTA_0037   5  53 424   42147 ..   42164 +  -2.7  -3.95324   TGCATAATGACTAAA             GAGTTTT TTAA AGAGCTC              TTCTTGTTGCAGCTG
      metG   4 100  30   36988 ..   37013 +  -8.3  -6.22802   CTTCACGGAGAGAAA         GAGGGGTTTCA TTTA TAGAACCCCTC          TTTTTTTTTGTGCAA
      ileS   4 100  25   25162 ..   25182 +  -9.8  -6.63964   CATTGAGCAAAAAAA            GAGGTCTT ATTAA AAGACCTC            TTTTTTTTTTTGCTC
      yfgA   4  57 178   10577 ..   10592 +  -4.6  -3.78934   CCGGGAAAAAGTTTG              GAGCAG CTAA CAGCTC               TTCTTCTGAAGAGAA
      gatB   8 100  35    5680 ..    5711 + -16.8  -3.90316   AGGCATAAAAGAGAA      GAACCCTCTTCATA AAAC TATGGAGAGGGTTC       TCTTTTTAAAAGGCT

SUMMARY

175 putative operon ends contain 768 possible terminators.
Percent operon ends hit by terminators of confidence >= x:
	x	#>=x	hits>=x	%hits>=x
	100	44	34	33	19 %
	99	44	34	33	19
	98	44	34	33	19
	97	44	34	33	19
	96	44	34	33	19
	95	51	39	38	22
	94	51	39	38	22
	93	55	42	41	23
	92	55	42	41	23
	91	60	47	45	26
	90	66	52	50	29
	89	67	53	50	29
	88	69	53	50	29
	87	70	53	50	29
	86	71	54	51	29
	85	75	57	54	31
	84	76	58	55	31
	83	76	58	55	31
	82	80	60	57	33
	81	83	63	59	34
	80	89	67	63	36
	79	100	74	68	39
	78	101	75	69	39
	77	104	78	70	40
	76	109	81	72	41
	75	116	86	74	42
	74	124	93	78	45
	73	131	100	82	47
	72	136	103	84	48
	71	138	105	84	48
	70	146	110	87	50
	69	149	113	90	51
	68	154	118	92	53
	67	165	127	97	55
	66	174	134	100	57
	65	178	138	103	59
	64	191	151	109	62
	63	197	154	109	62
	62	211	166	111	63
	61	221	173	115	66
	60	231	180	118	67
	59	240	186	122	70
	58	244	189	122	70
	57	276	213	130	74
	56	292	225	132	75
	55	307	238	134	77
	54	338	267	140	80
	53	368	292	145	83
	52	395	317	148	85
	51	420	337	148	85
	50	438	351	149	85
	49	477	380	153	87
	48	516	408	157	90
	47	548	431	159	91
	46	584	458	162	93
	45	621	488	162	93
	44	654	514	165	94
	43	705	553	167	95
	42	732	575	169	97
	41	756	597	169	97
	40	766	607	170	97
	39	768	609	170	97
	38	768	609	170	97
	37	768	609	170	97
	36	768	609	170	97
	35	768	609	170	97
	34	768	609	170	97
	33	768	609	170	97
	32	768	609	170	97
	31	768	609	170	97
	30	768	609	170	97
	29	768	609	170	97
	28	768	609	170	97
	27	768	609	170	97
	26	768	609	170	97
	25	768	609	170	97
	24	768	609	170	97
	23	768	609	170	97
	22	768	609	170	97
	21	768	609	170	97
	20	768	609	170	97
	19	768	609	170	97
	18	768	609	170	97
	17	768	609	170	97
	16	768	609	170	97
	15	768	609	170	97
	14	768	609	170	97
	13	768	609	170	97
	12	768	609	170	97
	11	768	609	170	97
	10	768	609	170	97
	9	768	609	170	97
	8	768	609	170	97
	7	768	609	170	97
	6	768	609	170	97
	5	768	609	170	97
	4	768	609	170	97
	3	768	609	170	97
	2	768	609	170	97
	1	768	609	170	97
	0	768	609	170	97
