# Supplementary material for: Rapid, accurate, computational discovery of Rho-independent transcription terminators illuminates their relationship to DNA uptake
Source: Genome Biol. 2007 Feb 21;8(2):R22. doi: 10.1186/gb-2007-8-2-r22 (PMC1852404; doi:10.1186/gb-2007-8-2-r22)
Supplement: Additional data file 2 — As described in the text, the entire robust tail-to-tail region is searched; if the region is less than 500 nt, then the 500 nt downstream of the stop codon is searched (stopping if a gene start is encountered). In the case of ties, all terminators with the high score are output. [file gb-2007-8-2-r22-S2.zip › Chlamydia_trachomatis.ttperf]

     CT005   5 100  33    5086 ..    5117 - -14.6  -4.03183   AGGCATAAAAGAGAA      GAACCCTCTTCATA AAAC TATGGAGAGGGTTC       TCTTTTTAAAAGGCT
      phoH   4  79 -28   16131 ..   16151 -  -8.3  -4.06633   GAGAAAGTTAAAGAA            TAGTTGCAG CAG CTGCAGCTA            GTTCGGAACGTTCCG
     CT018   4  90  23   19867 ..   19890 - -12.6  -2.76046   GCAAGTTCAATAGGA          GTCTTGTTAC TTAG GTAACAAGAC           TCTTCTTCTTTTTTC
    recD_1   4  79  85   36392 ..   36417 -  -8.3   -4.0641   CTTCACGGAGAGAAA         GAGGGGTTTCA TTTA TAGAACCCCTC          TTTTTTTTTGTGCAA
      glgX   2  91   7   45935 ..   45958 -   -11  -4.72272   GCTTGGTAGCAAAAA          GACCCATCTC TAAT GAGCTGGGTC           TTTTTTTTATCTAGA
     CT050   4  76  31   55599 ..   55613 -   -10  -3.07291   AACTATCTGAGTTAA               GGGAGA GAA TCTCCC               TTAACATTTTATACT
     CT056   2  67  82   64627 ..   64643 -  -6.5  -3.74792   GATTATAGACGGAAA              GGAAGCC GTA GGATTCC              TTGTGAATGTTAAAG
      lepA   8  86  32   74609 ..   74629 -  -9.7  -4.27842   AGTATAAAACAAGAA            GGCCCAGTA AAC TACTGGGTC            TTTTTTATGAAGCAA
     CT073   4  53 375   86561 ..   86573 -  -2.6  -3.90464   CTCGAAAGAATAGAA                GCCG AAAAA CAGC                GGATTTCTTTAGGCA
     CT084   2  55 160   96255 ..   96285 -  -3.3  -3.96148   TCTTGGGATGATAAA      TCCGAGCGCTCTAA GTCA TTAG-GATCTCGGA       TTACCAGAAAATCTA
     CT101   5  59 113  117209 ..  117227 -  -4.6  -3.96542   GGAAAGAAATTGAAA             TGTGTAGA GAC TCTAGACA             GCCTCAGGTAGTTGT
      fabI   2  48 316  118954 ..  119002 -  -3.5  -3.35197   GGTGAGAGAGAGGAA GTGAAGAAAATTATGGATAGATT TATTC AATCT--CCAGAAGTTTCTTCAC AGGTAACCATGAATT
     CT109   5  57 353  125056 ..  125067 -  -5.8  -3.09516   TTCTTTAGGAGTTAA                GGGA GTCT TCCC                 AGAAATGGAGGTTCA
      incA   3  91 120  136780 ..  136797 - -11.3  -4.72272   TTCGCGTAGGAAAAA             GAGGAGG GAGA CCTCCTC              TTTTTTTTTATTTTG
      ydhO   8  90 -11  142401 ..  142420 - -10.8  -4.36914   GTGCGTTTCAGAAAA            GCCTTCTT TCAA AAGAAGGC             TTTTCTATTTTTAGG
     CT131   5  72 -29  145662 ..  145674 -  -7.7  -3.85817   ATTCTGTTTCAGAAA                CTTCC CAC GGAAG                AGGAGAGACTGTTTG
    oppA_1   2  64 232  155574 ..  155588 -  -2.1  -4.82667   GGAGGATATTAAAAA               GCATA TCGCT CATGC               CCAAGAGTTAGGGAT
      mhpA   4 100  37  170036 ..  170056 -  -8.2  -6.01369   GAAAGAATAAAAAAA            GGGGGGCT GCTAA AGCCCCCT            TTTTAGTTAGGATAC
     CT153   5 100 170  175500 ..  175532 - -14.9  -4.17023   GGAACTAGCTGAAAA      GTGCCACCGAGAAGA GAT TCTCCGCGATGGCAC      CTTAATGCAGCGACA
     CT172   8 100 205  194853 ..  194886 - -13.3  -3.23711   TGGATAATTTATGAA     TATGAAGCCCAGATA TCGA TGCCTGGGCTTCATA      GTTGTCTGTATAGAT
    dnaX_1   2  49  -3  208902 ..  208916 -  -2.9  -3.59979   CCGGCCGATTGTAAA               TTAGA GATGT TCTAA               CTTCTTCTTCGATTA
      gseA   7  57 353  234105 ..  234121 -  -6.5  -2.78596   GATCTGTTTATTAGA              GGATTCG TAC CGATTCC              CCGGACCGTTACAAT
      yqfU   5  65 -20  249353 ..  249389 -  -2.9  -4.82901   GTCCCCTTATAAAAA    GATGGGAGAACCCCC GCTAATG GGAGGTTCTCTTTTC    GTTGATTACTTCATG
      acpP   3 100  25  263647 ..  263677 - -12.6  -5.85737   AGATCAATAAAAAAA       CCCACAGTTACCTT TGG ATGGGAACTGTGGG       CCTAAACTCTTTGTT
     CT244   6  59 214  271919 ..  271931 -  -6.9  -2.57564   TTATCGGTGGACAAG                CCGGC ATA ACCGG                ACATATTTGCATTGC
      glgP   5  90   7  276860 ..  276878 - -11.8  -3.90588   TACTTCTCAATTAAA             GAAGGGAA TGT TTCCCTTC             TTTCTTCTAAGAAGT
     CT255   7  74 263  286424 ..  286444 -  -8.9   -3.4252   CTTTATTTACGAGAA            GGTACGGCA TAT TGCCGCTCC            TGTGACCCTACATAT
      yhfO   4  79  99  289611 ..  289632 -  -8.8  -4.15453   CAACTCATGTTAAAA           CTTCTGGA TACTCC TCCAGAAG            TAGGCGCCTCTATCA
      accA   4  57 441  295954 ..  295964 -    -4  -3.77832   TTGTAAAGCTAAGAA                 GTAA TCT TTAC                 GTAAAGAGCAGCTCA
     CT277   8  70  97  308278 ..  308298 -  -8.3  -3.32727   GCAATATTACAGTAA            CTGGAAGAG TAT CTCTTCAAG            GAAGAGCTATGGTTA
      gcsH   7  64   5  312895 ..  312911 -  -7.9    -2.924   CAAGGCTTCATAAAT              GGCGGTT AAT AGCCGCC              TTTGCTAGGGTTCTA
      pknD   3 100  20  334184 ..  334208 - -14.4  -4.75776   AATCTAAGCCAAAAA          GCCCTTTCCT TTATG AGGAAAGGGC          TTTTTATTTCTTTAT
     CT326   8 100  22  365503 ..  365529 - -16.8  -2.86773   CGAAAAACCTAATGA         GATAGCCAATGA TTC TCATTGGCTATC         TCCTCCTGCTCACAA
      ptsI   4  57 120  382836 ..  382848 -  -4.1  -3.90588   GATGTTCGAATTAAA                CCAGA TTG TCTAG                ATCCTGAAGATCCTG
      SecG   4 100  38  403346 ..  403372 - -10.3  -6.17268   GGATAACAAAAAAAA         CCAAACTAGTT TGTCC AACCAGTTTGG         TTTTTTTTCTTATCG
     CT359   8  74 236  410186 ..  410198 -  -9.1  -3.40403   GTCTCCTCACTAGAA                CGCCA GTC TGGCG                TCATCTTTATAGAAG
      mdhC   2  49 376  428794 ..  428806 -  -3.4  -3.48276   TGGTTGCTGATACAA                CAAG AAATA CTTG                TATATTGGGAGCAAC
      yprS   3  48 283  446393 ..  446410 -  -4.1  -3.08754   CTTAAAAGAAAATAT             TCCTCTG ATCA CAGATGA              CTCTTCCCTTGTTAT
      yrbH  13  85 201  457196 ..  457215 - -12.2  -2.50016   CTTTAGGAGTAAGAG            CTGCTAGG GAGA CCTAGCAG             ACTTGTAAACCCCAT
      yhbZ   1  73 373  487570 ..  487591 -  -9.5  -3.01712   TTCTTTTTGGCAATA           TCTTATGGG TCAC CCCACAAGA            TCTTTATTTCCTTGG
     CT429   3  59 450  498053 ..  498064 -  -2.2  -4.47485   AAAAATGCTAGAAAA                CGTC CAAA AACG                 CCACCCCTCAGCTCC
      cysJ   3  52 229  503872 ..  503885 -  -4.5  -3.36327   GTAGTCTATCTACAA               GAAGC TGTC GCCTC                TTTAAAACCTACACA
      crpA   6  79 247  511083 ..  511093 -    -4  -5.40474   ACGTCTTGAAAAAAA                 CAAA AAC TTTG                 AGATTTTTGTCCAAC
      murA   6 100  -4  529335 ..  529366 -   -14  -3.25475   TGTAACATATGAATA      TTTAAGGGAAG-CTC TTC GAGTCTTCCCTTAAA      CATACACAGATACTG
     CT464   3  52 234  539263 ..  539291 -  -4.5  -3.21912   TTGCGAATCTAGGAA        GAGAGTACTCTTC TAC GATACGCACTCTC        TATACTCTAGATTTA
     CT471   4  66 160  545069 ..  545096 -  -4.9   -4.2461   ATGCTCATGAAGAAA        CGATCTCCTTC AGCCAA GAAGAAGACCA         TATTTTAAGAGTGAT
    oppC_2   3  61  25  552218 ..  552229 -  -4.4  -4.07568   CCCGGGCGGGGAAAA                GCTT TACA AAGC                 CCTTACCGCATTTGA
       ndk   5 100  21  579474 ..  579500 - -22.4  -4.76409   CTATAAAAAAAAACA         CCCCCCTCTGCA CGG TGCAGAGGGGGG         CTTGCACAATCTCAA
     CT546   4 100  64  616398 ..  616420 - -16.4  -2.83403   GGCTCTCTAGCAAAC           GAAGGTGGAG CTA CTCCACCTTC           ATTTCAAGAGAGATC
     CT550   1  40 186  619308 ..  619318 -  -2.4  -2.71268   TCGGATCACAGATCA                 TGGC CCA GCCT                 TTAATCCCATAACCG
     CT565   1 100  40  636331 ..  636357 - -13.1  -6.02914   GTGATATAAAAAAAA         GAACTCCCTCC AAAAA AGAGGGAGTTC         TTCACACCACGTGAG
     CT580   4  64   8  652657 ..  652684 -    -7   -3.3164   AACTCAGCTTCAGAA        CCGTAGGCATCCT AAA AGGGC-CCTACGG        TTTTTCTTTACTCTG
     CT590   3  46 215  666924 ..  666936 -  -2.7  -3.34043   CTCACGATGTCAGAA                CAACA ACG TATTG                AGACCGGAGATATCC
      ahpC   1  57 470  681120 ..  681132 -  -3.4  -4.06993   TTACAGATCAAAGAA                TTCG CCTTC CGAA                AAAGAAATAGCTGCT
     CT610   3 100  23  690376 ..  690403 - -14.3  -5.34381   AAATGGAAATAAAAA        GCCCAGAACAA CTTCTC TTGTTCTGGGC         TGACAGAAGCTGTCA
     CT619   4  62 441  698575 ..  698585 -  -5.4  -3.76224   CGTTTAGCTAGCAAA                 GTTC TTG GAAC                 CGTGAAATTCATGGG
      recB   3  56 344  727461 ..  727473 -  -4.9  -3.41051   TTATCTCTATCAGAA                CAAAA TGA TTTTG                CTCTTCGTGGAATTG
      yhbG   5 100  28  750293 ..  750315 - -14.9  -3.21099   GGTTTCTATTATTAA           GACCTGGGC GTTGT GCCCAGGTC           TTGTGAAAAACGGGA
    gyrA_2   4  74 122  754877 ..  754900 -  -9.6  -3.14454   AGAAATTATGGAAGA          GCGGTAAACG TATA CGTTTACAGC           TTTTTGAGTCATTGT
      karG   3  61 138  773426 ..  773440 -  -6.4   -3.2614   CAGTTGGTAGAGCAA               CGCATT CGT AACGCG               TAGGTCGTCGGTTCG
      dppF  11  57 173  790721 ..  790734 -  -5.3  -3.53444   GGAGCTTCTTTGAAA               GAAGA CAGT TCTTC                ACAACCTTCTTCTCG
       nth   6 100 249  799616 ..  799642 - -13.8  -3.41051   GCATTTTTAGCAGAA         GTTGTGTTGCAC GTG GTGCAACACCAC         ATTCATTTAAATGCA
     CT702   3  95  52  807614 ..  807639 - -13.4  -2.90615   AGGCTTGTCAAACTA         GGCAATCTCC TTAATT GGAGATTGCC          TTTTCTATTTAGAGA
      porB   1  49 375  824484 ..  824519 -  -2.6  -3.65313   CAAGGATATGGCAAA    TGGGTATATTCAGACTT TAG ATGTCTGTATCT-CCCA    AATGCAAGAGCTGTC
      rodA   4  57  30  836746 ..  836762 -  -4.4  -3.77491   CACGAAAGAAATCAA              GCATCT TATCC AGACGC              TACCGTTATGGGGGC
     CT733   5  84  12  845111 ..  845129 -  -8.8  -4.36508   TGAGAAAAAGAAGAA             CGCCTGAT CAA ATCGGGCG             TTTTTTTTTGATTAT
     CT737   0 NONE
     CT763   8  65   8  897367 ..  897395 -  -7.6  -3.18264   TTCGCTATTCAGTAA       GCTCCAAC-AAGAG AGA CTCTTTGTTGG-GC       AATCAAGCTAATCAT
     CT767   3  52 236  900054 ..  900064 -  -5.4  -2.83403   CTGCTGGGATCAAAG                 GGAA TTC TTCC                 GCATCACGAGCAATT
       ppa   9  78  18  905693 ..  905722 - -10.7   -3.1506   AAACTTGGTTAGGAA       GGGCCGTTGTGGA ATCT CCCACAACAGCCT        TTTCTTTTTCTGTCG
      priA   2  70 230  912177 ..  912197 -  -8.3  -3.31799   GAGAACTTGCGAGAA            CACGATTAC GTC GTATTCGTG            ACTATTTTGCTCAAA
     CT779   2  54 399  914232 ..  914244 -  -4.8  -3.36327   GTAGTTTACGCAGAA                CAGC GATTT GCTG                TGGGTTATCAAGCGT
      cysS   6  85 -21  917789 ..  917812 -  -2.5  -5.69379   ATAGAAGCAAAAAAA          GATTAAAGT TTTTTC ACTTTCATC           CCGGTTTTGCCATCT
     CT788   9  75 198  921943 ..  921957 -  -6.4  -4.46976   AGGAAGAAAGAGAAA               GAGCTC GGG AAGCTC               TCAATAAAATGAGAA
      glyQ   2 100  32  931265 ..  931290 - -14.9  -3.95873   CCTTTATAAAAAAAG         GCCTTCTCTTT GTGA AAAGAGAAGGC          TTTCTTTTTGTCTGG
     CT805   4  75  34  940957 ..  940975 -  -6.7  -4.50122   CGATAGAAAAAAACA             GCTCTGC CCCCT ACAGAGC             CCTTTTAAAGGGGGA
   CT814.1   9  82 423  956133 ..  956149 -  -2.2  -5.61881   TTCGAAAAAGAAAAA              CATGGT ATCAA ACCAGG              AAGACGTGGTTCGAT
      ftsY   4 100  36  963855 ..  963881 - -13.2  -5.47218   TTCTAGGGAAAAAAA         GAGGTATTTAGA GTT CCTAAATACCTC         TTTTTTATGGGTGAA
     CT825   6  66  -6  971654 ..  971667 -  -2.4  -4.88918   GCATTTTAAATAAAA               CCAA AAGTTA TTGG                TTTGAGGAAGGAGGC
      murB   4  49  29  980182 ..  980198 -    -3  -3.56092   CCACTATTCTGTAAA              TAGAAG GAATG CTCCTA              GGTTATTTCTTTTTC
     CT838   1  42 367  986223 ..  986245 -  -2.8  -2.76696   CCTTCTTTGAAGAAC           GTTTTCTTCT CAA AGAAAAAAAT           CTTATTCAAAAATGA
       pnp   5 100  27  992903 ..  992932 - -16.7  -4.49353   TTACAAGACAATAAA       CAAGGCTAAGAAA AACC TTTCTTAGCCTTG        TTTCTCAACGAATCG
       map   6  69 378  999977 ..  999991 -  -5.7   -4.4261   CTGTGAAGAGGAAAA               TAGCG GGAAG CGCTA               TGCTGAGGAGTGCTT
     CT860   2  95  19 1012693 .. 1012717 -   -13  -3.63046   ATTATAATTAGAGAA          GTCAGATGAG TTTAT CTCATCTGAC          GGAATTTTTCTCACT
     CT867   1  48 151 1022813 .. 1022834 -  -2.3  -3.55444   GGGGGATCGGGGAAA           GGTTTTCGAG AGC CT-GAAATCC           TTACACCTGAAATCG
      pmpI   6 100  34 1038943 .. 1038976 - -16.3  -3.96475   ACGTGAGAAAAAAAT     GAAAAGTCTTAGAGA GAGA TCCCTAAGACTTTTC      TCAAGCTCTAAAACG
      glgB   7  64 -35 1022939 .. 1022951 +  -3.4  -4.60797   ATTGAGTTGCCTCCT                TCAG CTACT CTGA                TTTTCTCTGTAACGC
      lytB   8  54   7 1012691 .. 1012719 +    -6  -2.71859   GAATTATAATTAGAG        AAGTCAGATGAG TTTAT CTCATCTGACGG        AATTTTTCTCACTTA
     CT850   4  80  61 1000473 .. 1000493 + -11.3  -3.18884   TTCGTGCCTCCCAAT            GGTTTATTG GGT CAATAAACC            CTTCTTTCTTTCCGA
      yfhC   4  58 109  996170 ..  996181 +  -2.2  -4.35524   TTATGATGAACTTGA                GGAG AACC CTTC                 TTTTAGATTTGAAGA
      ftsH  10 100  23  992767 ..  992790 + -12.5  -6.06529   TCTGGAGGTTTAGGA          GAGAGCCCT TTTATT AGGGCTCTC           TTTTTTTTGTGTGTG
      ftsH  10 100 162  992906 ..  992929 + -12.6  -4.06419   CAAGACAATAAACAA          GGCTAAGAAA AACC TTTCTTAGCC           TTGTTTCTCAACGAA
     CT837   3  68 443  987058 ..  987070 +  -7.7  -3.38604   TCATGTCAAAGAACT                GTGTC AAA GACAC                TTCGTGATTTTCATC
    ytgB_2   5  69  33  980263 ..  980277 +  -2.1  -5.08011   ACGGACTTCTTTATG               TAAGG AAATA CCTTG               TTTTTTAAGAGTTTT
     CT824   2  46   7  971654 ..  971667 +  -2.4  -3.53012   GCATTTTAAATAAAA               CCAA AAGTTA TTGG                TTTGAGGAAGGAGGC
      ychB   2  43 250  940956 ..  940976 +  -2.5  -3.04398   TCGATAGAAAAAAAC            AGCTCTG CCCCCTA CAGAGCC            CTTTTAAAGGGGGAC
     CT790   5 100   3  923804 ..  923819 +    -9  -5.63103   AACTGAAGAATAAAA              GGCTCT GTAT AGAGCC               TTTTTTTGGTTAGGA
      rs14   5 100  13  922134 ..  922149 + -10.4  -5.56568   TAGGACTTGTGTTGA              GCCCCT TGAA AGGGGC               TTTTTTTACTCGTCT
     CT783   3 100  29  920617 ..  920645 + -11.1  -5.82388   ATCTAGTATTCCTCC        CCATTCCATGC CTCTATA GCGTGGAATGG        TTTTTTTTAGGATTT
 murC/ddlA   9  80 217  897583 ..  897608 +  -2.5    -5.626   TGTGAGAGAGCCGTT         TTCAGGTTGAG CAAG CTCAACAAGGA          TTTTTTTCTGCAATC
     efp_2   7  73  10  885090 ..  885104 +  -8.5  -3.61398   AAATAAAAATTAGAA               GGGGC ATTAC GCCCC               TTCTTCAAGAAGGCG
     CT744   3  67 -37  866081 ..  866098 +  -8.5  -3.03243   TGTTAACATTCACGA             GTTCTCT ATGC AGAGAAC              TATTAGCAGATGCCT
      ybcL   3  67  85  849604 ..  849618 +  -8.6  -2.60199   TAGTGATAGCAGAGC               TCTTCC CCA GGAAGA               ATGTCTTTGATTGCC
      birA   4  53  22  836807 ..  836823 +  -2.9  -3.89822   TTAGTATTTTGCAAA              GCGTCGA CTG TAGATGC              TTTGTAAAATACCTA
     CT712   2  67  75  824943 ..  824966 +  -7.6  -3.29144   CGCTGGCTTCCCCAT          CTTCCTTCTAC GTT GTAGAA-GAAG          TTATCGGCGACATAG
    secA_2   2 100  17  807614 ..  807639 + -13.4  -4.78848   AGGCTTGTCAAACTA         GGCAATCTCC TTAATT GGAGATTGCC          TTTTCTATTTAGAGA
     CT696   7  60 357  800251 ..  800262 +  -5.8  -3.44051   TAGAGCATGAATATA                CGCA GCTT TGCG                 TTCTCCTAATCCACA
      parB   1  43  76  790991 ..  791025 +  -2.9  -2.90763   TCGTGTGTAGGAATG    CTGCGGATTACAAAAG ATTT CTTCTGTAGCCC-CAG     TCTCTACGATCTGCC
      yscC   3  91  77  773342 ..  773384 +  -9.3  -4.87786   GTACACAGGGGGGAA GTCAAGATGGACTGGAGTTA GCCG TATCTCCGGTTC-TCTTGGC TTTTTATGGAGTTAG
     CT659   4  90  -6  754877 ..  754900 +  -9.6  -4.71382   AGAAATTATGGAAGA          GCGGTAAACG TATA CGTTTACAGC           TTTTTGAGTCATTGT
   CT652.1   4 100  51  750293 ..  750315 + -15.6  -3.28712   GGTTTCTATTATTAA           GACCTGGGCG TTG TGCCCAGGTC           TTGTGAAAAACGGGA
      topA   6  61 364  740272 ..  740293 +  -2.3  -4.62471   ACGAGGACACCATCA           CAATGCGTAG TCT CTA-GCATCG           TTTTTGCGGCTTCAG
   CT638.1   3  68 456  728257 ..  728286 +  -5.9  -4.15044   CTTCTAAAGGAGTGT       TTTTCAATAATGT CTGA GCTTTATTGAAAA        TTTCTTCAAAACAAG
      hemB   6  95  46  721333 ..  721357 + -12.3  -3.92542   AGGAGGTTACCACAT          TCTCTTTTGCG TAG CGTAAAAGAGA          TTCTTTGACGATAGA
      yceA   3  64   8  715422 ..  715444 +  -7.6  -3.04248   CAGCATAAAAAAAGA           GACGCCCATG TTC TGTGGGCGCC           TCTTCCAAAGTCTTC
      yceA   3  64 137  715551 ..  715570 +    -2   -4.7254   AACACTCCAATCCCC            TCTCCTGC AATA GGTGGAGA             TTTTTAATACAGGAT
     CT620   5 100  10  704300 ..  704329 + -13.1  -3.65827   GGTTAGACAAATAAA       GCAGCTTAAAAAT TTTT GTTTTTAAGCTGC        TTTCCCTCACGATTA
      rpoN   5  85  81  690399 ..  690423 +  -9.3  -4.28361   CAACTTCTCTTGTTC          TGGGCTGACAG AAG CTGTCAGATCA          TTTTAATAAGATTGA
      yggV   5  54  25  686157 ..  686176 +  -5.8   -2.8844   TAAACTAGAACGGAT            TTCTTGCA TCTC TGTAAGAA             TCTGCTCTGCTCTCG
     CT602   3  54 209  681814 ..  681832 +    -6  -2.73542   TATCGATAAGGAAAG             TCGCTC TTAAAGC GAGCGA             TCCTTCAGGATTCAA
     CT589   0 NONE
     yyscT   7  76 432  636751 ..  636765 +  -2.8  -5.45802   GACCTTTGGATTTGT               GTGC AAATCAC GCAC               TTTTTGTTTTAGAGA
      trxA   9  72 289  606606 ..  606630 +    -8   -3.7941   TTAGACAAAAAATGC         GCTC-TTTAGG CACC CCTAAAAGAGC          TTCTTCTAAAGAATC
    lplA_2   1  44 211  579675 ..  579689 +  -2.8  -3.10245   GCTTCTTTAGGATTC               GTTGCT CCC ATCAAC               TCTCTGTTACGGTCG
     CT490   7  64  69  566690 ..  566714 +  -7.9  -3.02263   TTTTCAAACGGCCTA          GCAGTAAATGC ATA GCATCTATTGC          TGTTAAACCAGCTAT
     CT483   5  53 151  560680 ..  560691 +  -4.4  -3.39841   AATTTCAAGACAATC                TCGT ATTC ACGA                 ATTTCTTTCTTGGGC
       ada   3  60  86  552343 ..  552362 +  -7.2  -2.79302   TCAACATAATAGCGG            GAG-GCCAT AGA ATGGCGCTC            TCTGATGGAAATGCT
     CT456   4  69  81  534006 ..  534016 +  -5.4   -4.4017   GGTAAACATCGTCTA                 CATC GTT GATG                 TTTTCTAACCATTCA
   CT444.1   4  48 127  514733 ..  514743 +    -4  -3.06796   GCTCGCGTCCTAGCC                 TTAC CTA GTAA                 TTCCATCGAATCAAA
       tsp   4  80  21  511239 ..  511263 +   -10  -3.67296   AGCTCAATAAAATCT          GGGAGGAGAA CTCTT TCCTCCTCCC          TTTCCATACATCATC
      ispF   1  47  49  504166 ..  504176 +    -4  -2.97747   AGCTCTCGTACCGCC                 TTAG GAC CTAA                 TATCTGCTCTAAAGC
     CT427   2  64 149  498012 ..  498028 +  -5.9  -3.85817   AACTATCCTCGAGCC              TCAGCAA CTC TTGTTGA              TTTCTCAACAAAAAT
     CT417   1  67 284  488332 ..  488344 +  -3.3   -4.7254   TTCCTGGAATATCTG                CCATG ATC CAAGG                TTTTTGATAAAGCAT
     CT398   9 100 403  457396 ..  457407 +  -5.8  -5.89921   GAATCCGGCTTACTC                GCTC TTCC GAGC                 TTTTTTTATTATAAT
     CT383   0 NONE
     CT375   8  81   3  429143 ..  429171 + -11.8  -2.84518   GGGAGCAGCCTAACT        CTCCCCTCTCTT CTTAA AAAAGAGGGGAG        CCTTTTTTCCTTACA
     CT358   5  54  -6  410368 ..  410379 +  -5.8  -2.64726   AAGCCTCGAAGAGCA                CTGC TAAT GCAG                 CTTGCTCTTCTACCC
     CT352   2  43 346  404150 ..  404163 +  -3.1  -2.72379   TCCATAAACCAACTG               CTCAG ATTT TTGAG                TAATTACAGGATTAA
     CT352   2  43 470  404274 ..  404293 +  -3.5  -2.57211   CTTTGTCCTACCTGT            GGAGCAG CTAACC CTACTCC             CTTATAAAAAGCCAT
     CT339   3  93  19  387442 ..  387467 +  -9.8  -5.07486   TGTTCTAAAAAAAAA         GCGCTCCT-GT TTATC ACTAGGAGCGC         TTTTTGTTGGAAATG
     CT335   2  44 175  383133 ..  383158 +  -3.2  -2.88544   TAGTCCTAAAAACAT         AGGCAGAAGA GCAGGG TCTCCTGCCA          TCTCTCCACATACAG
     CT325   5  93   6  365505 ..  365527 + -13.6  -2.83715   AAAAACCTAATGAGA           TAGCCAATGA TTC TCATTGGCTA           TCTCCTCCTGCTCAC
     CT311   0 NONE
     CT300   6 100   9  334184 ..  334208 + -15.1  -5.56573   AATCTAAGCCAAAAA          GCCCTTTCCTT TAT GAGGAAAGGGC          TTTTTATTTCTTTAT
     CT288   3  79  30  323544 ..  323566 +  -6.3  -4.99638   TGACAAAAAGAAAAA           GGAGAGC TGTTGCTGT GCTCTCC           TTTTTCTCTAAATAT
      nqr5   3  81   3  312895 ..  312911 + -10.1  -3.77206   CAAGGCTTCATAAAT              GGCGGTT AAT AGCCGCC              TTTGCTAGGGTTCTA
     CT263   5  54  94  294572 ..  294585 +  -2.4  -4.12043   TGAAAAGCTGGGCAA               GAGT CTAATA ACTC                TTCTTTGGTTCCTTC
     CT257   2  47 301  290028 ..  290048 +  -2.5  -3.48593   GTCTTGACAATGCAC            GATACATTC AGG GAAAGTTTC            TTGTATACGCGACTC
     CT249   0 NONE
     CT235  10  73  38  263679 ..  263705 +  -7.4  -4.14472   ATGGGAACTGTGGGC         CTAAACTCTTTG TTG CAGAGATTTTAG         TTTTGACGCTCTTGG
      ubiX   2  86 -14  249358 ..  249384 +  -9.5  -4.50193   CTTATAAAAAGATGG        GAGAACC-CCCG CTAA TGGGAGGTTCTC         TTTTCGTTGATTACT
      hemL   1  65 -27  239663 ..  239673 +  -5.4  -4.12724   TGCATTGATAGAAAG                 CTTG GAA CAAG                 TCTTTTCTTTAGTTT
    pfkA_2   3  56  85  234313 ..  234329 +  -6.5  -2.62396   TTGAACCAACGACAC              GCGGATT ATG ATTCCGC              TGCTCTAACCACCTG
      devB   3  53 153  209069 ..  209081 +  -4.1  -3.65514   TTCTTCTAAAGGATA                GACTG GCA TAGTC                TTGATTTCGTTTAGG
     CT178   6  57 118  201071 ..  201082 +  -2.2  -4.26903   CGGTTTCTATAGTTT                CATC AAAA GGTG                 TTTTCGTAAGCTGGA
    oppA_2   1  46  87  198533 ..  198543 +  -2.4   -3.4072   AAAGGCTGCAGCTGA                 AGCC ATA GGCA                 TTGTGATGAAACCTA
      trpA   8  93   9  194853 ..  194886 + -13.3  -2.78465   TGGATAATTTATGAA     TATGAAGCCCAGATA TCGA TGCCTGGGCTTCATA      GTTGTCTGTATAGAT
      ycfV   5  62 -52  175499 ..  175533 +    -7  -3.14132   GGGAACTAGCTGAAA     AGTGCCACCGAGAAGA GAT TCTCCGCGATGGCACC     TTAATGCAGCGACAG
     CT147   5 100   7  170037 ..  170055 + -11.7  -4.87291   AAAGAATAAAAAAAG             GGGGGCT GCTAA AGCCCCC             TTTTTAGTTAGGATA
      glnQ   2  68 109  145751 ..  145763 +  -6.3  -4.18018   GAGTTTAAAGGACCC                GCTAT TGT ATAGC                TTTTAAGTAGAGCGA
       rs9  10 100  35  142396 ..  142425 + -16.7  -3.90048   TTGGAGTGCGTTTCA       GAAAAGCCTTCTT TCAA AAGAAGGCTTTTC        TATTTTTAGGAACGC
     CT118   9 100  29  136780 ..  136797 + -11.3  -6.55664   TTCGCGTAGGAAAAA             GAGGAGG GAGA CCTCCTC              TTTTTTTTTATTTTG
      ybgI   4  82  64  125471 ..  125488 +  -4.9  -5.47218   TTCATTGGTAAGATT             CGAAGGAA ATG TTCCT-CG             TTTTTTTAGATAAGA
      ychF   8  60 405  108301 ..  108315 +  -5.8  -3.45155   TGCAGAGCACAAATC               TTTCTT TCT AAGAAA               TTGTCGAATTTTTCT
     CT083   6  95  15   96446 ..   96456 +  -5.4  -5.81412   ATCTTGCAATCCAAT                 CAAG CAG CTTG                 TTTTTTTTCGCTAGG
      smpB   6  62 297   91312 ..   91333 +  -2.9  -4.63479   ACAGCCCAAGATCTT           CCGGAAGGA TGTT TCCCTTTGG            TTTTGATTTCTCCTC
      yaeL   5  70 143   87144 ..   87162 +  -8.2  -3.37761   TCTTCTGGGACTTGG             GTAAGAGC AGA GCTTTTAC             TTCCGTTTCTTAGGA
       gnd   9 100   9   74609 ..   74629 + -11.9  -5.24129   AGTATAAAACAAGAA            GGCCCAGTA AAC TACTGGGTC            TTTTTTATGAAGCAA
    sucB_1   5  55 223   64919 ..   64937 +  -4.6  -3.60792   TTCTTGCTACTGCTC             GGAAATCG AGG TGATTTTC             TTTAGGCATTAAAGG
     CT049   4 100   9   55594 ..   55618 + -15.9   -3.2812   TTATTAACTATCTGA          GTTAAGGGAGA GAA TCTCCCTTAAC          ATTTTATACTGAATC
     CT041   7 100  32   45935 ..   45958 +   -11  -6.02914   GCTTGGTAGCAAAAA          GACCCATCTC TAAT GAGCTGGGTC           TTTTTTTTATCTAGA
     CT035   5  53 424   41551 ..   41568 +  -2.7  -3.95324   TGCATAATGACTAAA             GAGTTTT TTAA AGAGCTC              TTCTTGTTGCAGCTG
      metG   4 100  30   36392 ..   36417 +  -8.3  -6.22802   CTTCACGGAGAGAAA         GAGGGGTTTCA TTTA TAGAACCCCTC          TTTTTTTTTGTGCAA
      ileS   4 100  25   24567 ..   24587 +  -9.8  -6.31682   CATTGAGCAAAAAAA            GAGGTCTT ATTAA AAGACCTC            TTTTTTTTTGCTTTT
      yfgA   4  57 178    9982 ..    9997 +  -4.6  -3.78934   CCGGGAAAAAGTTTG              GAGCAG CTAA CAGCTC               TTCTTCTGAAGAGAA
      gatB   8 100  35    5086 ..    5117 + -16.8  -3.90316   AGGCATAAAAGAGAA      GAACCCTCTTCATA AAAC TATGGAGAGGGTTC       TCTTTTTAAAAGGCT

SUMMARY

173 putative operon ends contain 766 possible terminators.
Percent operon ends hit by terminators of confidence >= x:
	x	#>=x	hits>=x	%hits>=x
	100	49	38	37	21 %
	99	49	38	37	21
	98	49	38	37	21
	97	49	38	37	21
	96	49	38	37	21
	95	54	42	41	24
	94	54	42	41	24
	93	58	45	44	25
	92	58	45	44	25
	91	63	49	47	27
	90	68	53	51	29
	89	69	54	51	29
	88	70	54	51	29
	87	71	54	51	29
	86	73	56	53	31
	85	77	59	56	32
	84	78	60	57	33
	83	78	60	57	33
	82	82	62	59	34
	81	85	65	61	35
	80	90	68	64	37
	79	100	75	69	40
	78	101	76	70	40
	77	104	79	70	40
	76	108	82	72	42
	75	115	87	74	43
	74	122	93	77	45
	73	129	99	80	46
	72	136	103	82	47
	71	138	105	82	47
	70	146	110	85	49
	69	149	113	88	51
	68	155	119	91	53
	67	167	129	96	55
	66	175	135	98	57
	65	179	139	101	58
	64	193	153	108	62
	63	199	156	108	62
	62	212	167	111	64
	61	223	175	114	66
	60	233	182	117	68
	59	241	187	120	69
	58	246	191	121	70
	57	277	214	130	75
	56	292	225	132	76
	55	308	239	134	77
	54	338	267	140	81
	53	368	292	145	84
	52	393	314	148	86
	51	421	335	148	86
	50	435	347	148	86
	49	475	375	152	88
	48	514	403	156	90
	47	548	428	158	91
	46	582	454	161	93
	45	619	486	161	93
	44	652	511	163	94
	43	702	550	166	96
	42	730	573	167	97
	41	753	592	167	97
	40	764	603	168	97
	39	766	605	168	97
	38	766	605	168	97
	37	766	605	168	97
	36	766	605	168	97
	35	766	605	168	97
	34	766	605	168	97
	33	766	605	168	97
	32	766	605	168	97
	31	766	605	168	97
	30	766	605	168	97
	29	766	605	168	97
	28	766	605	168	97
	27	766	605	168	97
	26	766	605	168	97
	25	766	605	168	97
	24	766	605	168	97
	23	766	605	168	97
	22	766	605	168	97
	21	766	605	168	97
	20	766	605	168	97
	19	766	605	168	97
	18	766	605	168	97
	17	766	605	168	97
	16	766	605	168	97
	15	766	605	168	97
	14	766	605	168	97
	13	766	605	168	97
	12	766	605	168	97
	11	766	605	168	97
	10	766	605	168	97
	9	766	605	168	97
	8	766	605	168	97
	7	766	605	168	97
	6	766	605	168	97
	5	766	605	168	97
	4	766	605	168	97
	3	766	605	168	97
	2	766	605	168	97
	1	766	605	168	97
	0	766	605	168	97
