# Supplementary material for: Rapid, accurate, computational discovery of Rho-independent transcription terminators illuminates their relationship to DNA uptake
Source: Genome Biol. 2007 Feb 21;8(2):R22. doi: 10.1186/gb-2007-8-2-r22 (PMC1852404; doi:10.1186/gb-2007-8-2-r22)
Supplement: Additional data file 2 — As described in the text, the entire robust tail-to-tail region is searched; if the region is less than 500 nt, then the 500 nt downstream of the stop codon is searched (stopping if a gene start is encountered). In the case of ties, all terminators with the high score are output. [file gb-2007-8-2-r22-S2.zip › Chlamydophila_abortus_S26_3.ttperf]

    CAB007   0 NONE
    CAB016   8 100  17   23878 ..   23899 - -13.1  -4.43351   ATATGGGAAAAAGAA           GGGAACTTC TTCT GAAGTTCCC            TACTTCAATAAGTTA
    CAB019   4  58 290   29272 ..   29285 -  -5.3  -3.56643   TTTACAGGTGTTAAA               TCAGA TGTA TCTGA                GTTTGGCAAGAAGTT
    CAB042   5  70 382   52376 ..   52389 -  -2.5  -5.10077   AAACATGGTAAAAAA               TATTT ACAA AAATA                AAACAAATGCTTACC
    CAB042   5  70 282   52473 ..   52489 -  -8.1  -3.32963   AGGCCCATTCCATAA              TGTGAAT CAA ATTCACA              CCTTCTTTGTTTTAC
    CAB055   1  70 472   68778 ..   68802 -  -5.6  -4.38712   GGCATTGTTAGAAAA          GCTTCCTCCT GTAGA AGGTGGAGGC          GATATGGTCTCCATT
    CAB068   5  55 267   82640 ..   82654 -  -2.9  -4.11216   TCGTCATCCGGAAAA               GAAAA GTCAG TTTTC               TAAGAAACTACTCAC
    CAB068   5  55  90   82819 ..   82831 -  -2.7  -4.15044   TGGGGTGGGAAGAAA                TACAT CGT ATGCA                CACCACCCTTGCGCC
      trxA   3  65   7   98157 ..   98172 -  -4.7  -4.23244   GACAAAATAATCAAA              GTACG TGTATC CGTAC               TGGGAATTAAGCGTG
    CAB121   1  53  -7  125630 ..  125642 -    -2  -4.05446   CTGCTTAATCAGAAA                TACT TTTAC AGTA                AGATTGTGGATTTCC
    CAB130   2  50 371  138707 ..  138730 -  -4.6  -3.07113   TATCACCCTAGTGAA          TTGGAAAAAG TTTA CCTTTTCCGA           CAGGCAATTGCAGAT
      hemH   0 NONE
       ada   2  65 -29  153971 ..  153988 -  -7.7  -2.96152   AGACTAACTTATAGA             CCCCTCA AAAT TGAGGAG              GATATCTTGGATCTG
    CAB167   5  68   9  176527 ..  176565 -    -9  -2.58069   GGTATACCATAATAT   GGCCTAAGGCTTTTCT AGATTAG AGAAAAGCCTTAGGTA   TCTATAGTCTACGAG
    CAB183   8  85 -12  201491 ..  201515 - -11.6  -3.41302   TTAATATTTTAAATA          TTTAGGAGGT GTTTA ACCTCCTAAA          GACACAGCCGCTTTA
      ispF   7  73  23  209469 ..  209491 -    -7  -4.12603   TCTAGGAAAGAATAA           GCTCTCCC AATTAAA GGAAGAGC           ACCGTTATGTCGCTG
    CAB195   8  63 252  212411 ..  212437 -  -5.1  -3.98236   AAATTGTACCAGAAA         CCCTGGATTAT AGCAG ATATTCCCGGG         ATCATAGAAGGAGCT
    CAB195   8  63  38  212641 ..  212651 -  -5.4   -3.9122   TATCGCTTTAAACAA                 GATC GAT GATC                 TTCTTCCCGATGAAA
     pmp1B   2  52 447  216791 ..  216818 -  -4.8  -3.09327   TCACTCTACCCAAGA        CGCTAAAGATGT GGCC ACCGCTCTAGCG         AAAGAATGTTTGTGC
    CAB216   4  73 351  236815 ..  236825 -  -5.4  -4.56629   TACAAGATGAGAAAA                 CTCA TCT TGAG                 GGCAACCATTCATCT
    CAB225   2  51 306  244577 ..  244591 -  -4.2  -3.28912   TGATATTTATACTAA               GGTACC GGC GGTAGC               GCGACGTTTCCTTTT
    CAB244   4  95 123  263964 ..  263994 - -12.7  -3.49077   CCCAGAAAAAGGTAA       GGCTAACGAAGCA GTTAT TGCTTTGTTAGCC       AAAGCATTGTCTTTG
    CAB248   4  51 378  268662 ..  268675 -  -4.5   -3.1855   TTTCCCAAGATTTAA               CCTCA GTGA CGAGG                GTATCGATGTGTTTG
    CAB253   2  62 238  275906 ..  275932 -    -8  -2.56596   CTCGCTATCAAGCTA         GCACTCCTGC AGCTTGG GCAGCAGTGC         TCACCGGAGGCAGCG
     pmp3E   7  90  11  293509 ..  293537 - -12.6  -3.17492   TAAATAAGGACTTAA        CAAGGCTATAGA GTTGT TCTACAGCCTTG        TTTTCTATTTCTAAA
    CAB288   4 100  34  335216 ..  335248 - -16.5  -2.57192   ATCTAAGGGAACGGA      GGCTCTTTTGACGTT TTT AACGTCAAAAGAGCT      CTTTTATTTTGCCTA
       dxs   4  50 226  350592 ..  350602 -  -2.6  -3.73224   CTATGGGTCAGCAAA                 TATT TAG AATA                 CATACTCTAGGAATC
    CAB308   3  53 255  357028 ..  357042 -    -5  -3.27786   CGTAAAAGCGATCAA               TCTCGA TGG TCAAGA               ATTCACGGAACATTT
    CAB322   6  68 436  374398 ..  374412 -  -4.2   -4.6391   AAGAACCAGAGAAAA               GATCCA TGA TGGTTC               TACAGCTATTATGAC
    CAB326   7  62 413  378510 ..  378526 -  -2.9  -4.54047   TCATGCCATAGAAAA              TATTGCC TGG GGCAGCA              TGATAGAACTTCCTT
    CAB343   3  46 187  396964 ..  396975 -    -3  -3.35679   TGCTCCCATTGACAA                TCTT TTTA AAGA                 GCTTAAAGCAGGAAA
      nqrE   2  60  27  407609 ..  407619 -  -6.8  -2.93447   CCAATTTCCAGAAAT                 TGCC AGG GGCA                 GTATAGCAAACATTT
    CAB369   5  57  56  426493 ..  426507 -  -6.4  -2.66695   TCCGGGACGAAAGAC               TGGGAA ACT TCCCCA               TCTGTAAGCTCAGAG
    CAB382   3  53 171  439072 ..  439090 -  -4.6  -3.39061   CTTGAAGAAAAACGA             GGAAAATA GGC TGTTTTCC             TGAGGGTTTCCTCTT
    CAB388   4  48 428  445380 ..  445392 -  -4.1  -3.15861   GAGTACGTTCAGGAA                CAGAA AAT CTCTG                GGGTATAGCTTCGCT
    CAB394   8  63   0  451596 ..  451610 -  -7.2  -3.27298   TCCTGGAATGATGAA               GCTAAT GAA ATTAGC               TAATCCTGGTGATTG
    CAB401   4 100  13  459335 ..  459359 - -11.6  -5.38958   ATGGAGAAATAAAAA          GAGGAATCTT TGTGC AAGATTCCTC          AATACCTGTTTTCTA
    CAB408   2  43 -36  468421 ..  468440 -  -2.8  -2.96517   ATCTAGGAAGAAGCA            GAACAGCA GTGA CGTTGTTC             TTTTTTATAGGTGTA
    CAB416   3  67 433  478068 ..  478081 -  -3.1  -4.80882   AGCGTACATCAAAAA               GCAAA TAAG CTTGC                TGATGCTATGGATGC
      lepA   2  48 234  481605 ..  481631 -  -3.7  -3.21199   TACTTATGAACGTAA         GGATAGACCTC GAGGG GAGTTCTATCA         TACAGATTGGATAGG
    CAB429   1  43 430  494754 ..  494765 -    -3   -3.0806   GTGAAATGGCGAAGA                GATT CAAA AATC                 AAGATCAGCAGCGGT
    CAB439   3  63 361  504133 ..  504147 -  -7.2   -3.1332   CAATATACCATTGAA               TCAGAA GAT TTCTGA               CGAAATCGCGAAGAA
    CAB439   3  63  79  504395 ..  504429 -  -4.3  -4.23353   AAACCAATAAAAATA    GGGGCATCAGCAGCTC AAGC GAT-TGCTAATGCCGC     AGAGACTTGGGTTAT
    CAB460   4  53  50  530358 ..  530374 -  -5.2  -3.19522   CTACGCAAGACTTAA              TGAAGT ATTTA ACTTCA              GCGTATAAGAGTCTT
    CAB474   2  62 460  545782 ..  545793 -    -3  -4.64598   TAAGTAGGTTAAAAA                CAAT CTAG ATTG                 AAAAATTAGATTTCT
    CAB485   5  93  21  560287 ..  560317 -  -7.8  -5.24799   TGAGAAACACAAAAA      GCAGT-CCTTAAA AGAGTA TTTAAGGTACTGC       TTTTGTGTATCCTCT
    CAB497   3  70  83  575151 ..  575161 -  -3.2  -5.00895   GTGATTATAGAAAAA                 GCCT ATC AAGC                 TTTGGATAATTCTTC
    CAB500   7 100  37  578116 ..  578136 - -14.7  -6.06529   GATATATAAAAAAAA            CCCGAGGCA TTG TGCCCCGGG            TTTGTGACGAGAGAG
    CAB505   2  47 199  582888 ..  582914 -  -2.3  -3.53444   TGATGTCGCTTTAAA         GGAACGAAG GAAGTTGAT CTTAGTTCC         TAGAGAGAGCCCATT
    CAB512   0 NONE
    CAB520   9  70 238  596109 ..  596120 -    -3  -5.14965   AGCTTTATTAAAAAA                GAAT GTTG ATTC                 TAAACAAGAATTAAA
       pgl   5  63 183  600842 ..  600858 -  -5.1  -4.17301   AGCGAAAAGAAAATA              TGCTGAG CCA CTCAGAA              GTCGCCTATTTACAG
    CAB532   5  90  26  608062 ..  608080 - -13.2  -2.87344   TAGTCGCGGGATATA             CAGCTGCT CAT AGCAGCTG             TTGCATGATTTAATA
    CAB545   7 100  37  623200 ..  623226 -  -8.1  -5.78622   GTATTCTAAAAAAAA         TAGGTATCCTG GTTAA CAGAATACCCA         TGCTTCGCTATAGAG
    CAB562   8  61  21  638752 ..  638764 -  -6.3  -3.60562   ATACAAAATACAAGA                GAAGA GAC TCTTC                TGATGCTCCCGTCTC
      gseA   6  56   3  663698 ..  663708 -    -4  -3.91674   GCGATAGATAAAAGA                 CTTT AGC AAAG                 CTCTATATTTTTGCA
    CAB588   4  55 153  670249 ..  670263 -  -2.8  -4.01137   TATAGAACTCATAAA               TTCAAG TTA CATGAA               CTGATCTCCTATCTA
    CAB619   5  79 128  709904 ..  709928 -  -7.1  -4.43189   AGGAAGCCCAGAAAA          CTCCAGGTTCA ATC TGAATCGGGAG          CGCTTCATGGAAACA
      metG   4  86 104  714579 ..  714592 -  -5.3  -5.26875   GTCGGAACGAAAAAA               GCTAT TGCT ATAGC                CACAAGAAATGATAA
      ileS   4 100  30  726817 ..  726842 - -10.5  -6.07374   AGAAAAAATAAAAAA         GAAGACCCTCC TAAC AGAGGATCTTC          TTTTCTCTATGCAGC
    CAB639   6  84 215  734791 ..  734806 -  -3.2  -5.71295   AGAGAAAAAGAAAAA              GCAAAC TTTT GTTGGC               GAGCTTGAAATTTAT
       pyk   5  58 392  742399 ..  742426 -  -3.6  -4.16284   ACAGCGCTCAAGAAA        TTTTCAAAAAAT GCTG AACTTTTGAAAA         AGTTTTTTTGATTTT
    CAB672   8  55 100  781217 ..  781229 -  -2.7  -4.05877   GATTATAGTAAATAA                CTCTT AGC AAAAG                CCTACCTAGTGAAAC
    CAB700   2 100  87  811242 ..  811274 - -10.7  -5.09259   TAGGGTAAAAGAAAA      CCTTTGGTTCCTA GGAGGTT TAGGATCCAAAGG      TCTACTTTATCATGG
      ispH   4  62 215  822467 ..  822477 -  -6.8  -3.43217   TTCAAAGCCAACCAA                 GGAG TTT CTCC                 ATATACATTCCCTTC
    CAB721   6  66  54  834804 ..  834821 -  -8.5  -2.88758   AGAAGGGGTTATAGA             TCCCAAT AACC ATTGGGA              AGCAAGAACTTGCGA
    CAB727   2  52 309  838701 ..  838714 -  -3.1  -3.68351   TTGTGACTAGCCAAA               TCCTA ATAA CAGGA                GTAGTGGTGTGGGCA
    CAB731   7 100  28  842417 ..  842432 - -10.4  -6.38655   AAAGATAAAAAAAAA              GCCCCT AGTT AGGGGC               TTTTCACATCAGTAC
    CAB735   4  47  83  848513 ..  848526 -  -3.8  -3.05046   TCATCTTCTTAAAAG               CAGG TATGGT CCTG                GCTAACAGTAGTGTG
    CAB743   4  95 301  855274 ..  855297 -  -8.2  -4.74285   ACGTAGAACACAAAA          GAGAAGCCCT CATC AAAGCTTCTC           TTTGTACATCATAAG
    CAB748   4  59 -21  863078 ..  863092 -  -4.2   -3.9777   TGTAATACCTATAAA               GCTGAT TTT ATCGGC               AACTCTTGATCAAAG
    CAB760   2  46 339  881336 ..  881356 -  -2.6  -3.44902   ACACTCATTAAAAAG            TCGTTTTC ATACA GAAAATGA            TTGCTTAGGGAACTA
    pmp18D   4 100  34  899505 ..  899528 -  -8.9  -6.01369   TAAACAATAAAAAAA          GCGCTGTGA GAGATT TCACAACGC           TTTTTTGCTTTTACA
    CAB783   4  49  -7  911547 ..  911562 -  -4.8  -2.65081   TCATGGAAAAGAGAG              TTAGAT GTTT ATCTAA               AGAAACAATATACAA
    CAB800   3  66  72  931076 ..  931111 -  -6.8  -3.81929   GAACAAGTTATGAAA    GCTTCCCAGGGAGAGCT GGA AGCTATCCCTGGGCT-C    ACGAAAAAAGACATT
    CAB829   6  67  -4  957086 ..  957114 -  -8.2  -3.02829   TAGAGTTTGGCAATA        GCTAAAGACCCC TTTTC GGAGTTTTTAGC        TCTTCGCAGTTACTA
    CAB838   1  43  70  969237 ..  969260 -  -2.4    -3.182   CTTAAATACGCAAGA          GCCTCTAAAA ATCT CTATAGAAGC           CAATTTGGAGTCTTG
    CAB847   4  53 197  982752 ..  982771 -    -5  -3.14463   AACCGTTGGCATCAA            GAAGAAGC TTAC GCTTTTTC             CTTAGCGGCGATTTC
    CAB852   4  49 122  989424 ..  989444 -  -4.8  -2.65442   AGATTATCTATATTA           TGTATGTGG TCCA CCAC-TACA            CAACAGTAGTATCCT
    CAB858   3  55  89 1001544 .. 1001563 -    -5  -3.44229   ATGTGATTATTAGAA            CGATTCAA GCAA TTGAAGCG             GGCGAAGAGTTATGT
    CAB868   2  68 151 1012763 .. 1012776 -  -6.7  -3.98173   GGAAAGCTAAGCAAA               CACGA AGGA TCGTG                ACCCAAAACTTGGGA
    CAB882   3  52 415 1025172 .. 1025184 -  -2.7  -3.92577   TAAGTTTGAAAAAGA                TCCTT TGG AAAGA                TGGGATTTCTTTCAT
      secA  10  75 401 1042282 .. 1042294 -  -9.1  -3.58269   GAATCGATCCTTAAA                GGCGT AAT ACGCC                AATTTTACATTAGTG
      secA  10  75  13 1042663 .. 1042682 -  -7.1  -4.29845   TAACGTAAGGGAAAA            GGCTGGA AGCTAG CCCAGCC             CTAAAGCTCTTTTTA
    CAB901   8  59 169 1055096 .. 1055110 -    -5  -3.65475   GATTGAAAAGAAAAT               TCGTCT ATT AGACAA               GGTGATTTCTACGCA
    CAB910   3  62  -7 1063363 .. 1063380 -  -7.1  -3.02511   CTTATTTCGCTAAGA             CTCTATA AACT TATAGAG              GTTTCTGAGAGGAAT
    CAB925   4 100  25 1079700 .. 1079721 - -13.1  -4.48987   TTCGGATAAGCAAAA           GGGCTCAAT GCAT ATTGAGCCC            TTGTTTATGTAAATC
      sdhB   3  55  -6 1096777 .. 1096791 -  -4.3   -3.5944   AGCCATATGCCGAAA               GGATT TTTCT AATCC               TCGTCACAAGAGTTT
    CAB948   8  60 433 1108156 .. 1108167 -    -3  -4.43576   ACTATAGATAATAAA                CAAA TTCT TTTG                 TAGGATCGGAAATAA
    CAB957   4  52  10 1117456 .. 1117472 -  -3.8   -3.5764   AAGTCCATTCGCAAA              TGTAAA GCGGT TTTACA              TTTTAGTCATTAGGT
    CAB966   4  64   6 1128139 .. 1128184 -  -6.6  -3.60475   AACCTGTAGCTTAAA TTGTTTAATCTCCTTCTCCTGAT TGA ATCAAGAGAAGGAG---AAACAA GCTCATTAATGACCG
      recD   6  53 167 1136163 .. 1136176 -  -5.3  -3.09492   CGTGCAACGTTAAGA               GAGAA ATTC TTCTC                CTTACTATGCAATTT
    CAB980   4  55 473 1141813 .. 1141829 -  -5.2  -3.29273   TTTAGGAGGACAATA              TGAAGA TATGT TCTTCA              CTAATCATGGTCCTG
      ispA   2  45 458 1142655 .. 1142665 +  -3.2  -2.98447   TAGAAAGATCTTTTA                 CGAG ACT CTTG                 CTTTATCCTACCTAA
    CAB974   2 100  27 1136360 .. 1136381 + -13.1  -5.70829   AAGGAAGACGATCTA           CCCCATAAG TATA CTTATGGGG            TTTTTTTATGATCTT
      recA   9  74 340 1128477 .. 1128494 +  -7.7  -3.87149   ATCCAGAAATTTTTG             TCTCTGC AACT GCAGGGA              TTTGGCTTTCATAAG
    CAB952   4  48  88 1113345 .. 1113358 +  -4.5  -2.77539   ATCTGCTTCTAAACT               TGCCG TTGC TGGCA                TGCCTTCTTTTCCTT
    CAB947   1  43 -26 1108577 .. 1108593 +  -3.1   -2.5639   CAAGATCTCTACGAT              TTGTTAA CCT TTAATAA              GATTTTCTAGTCGAT
    CAB935   4  84 135 1096923 .. 1096942 + -12.2   -2.7587   ACACACGCGAACACA            GTTGTGGG CTTG CCCACAAC             CTTCTATACCTTTTT
    CAB909   8  66 230 1063513 .. 1063523 +  -6.8  -3.66018   AAAGAAGAGCATTCT                 TGGC AGG GCCA                 TTCTTCGCATAATAA
    CAB891  10  68 248 1042282 .. 1042294 +  -9.1  -2.50034   GAATCGATCCTTAAA                GGCGT AAT ACGCC                AATTTTACATTAGTG
    CAB881   9  73 431 1026033 .. 1026046 +  -5.3  -4.64657   CATCAGTCAGCGTAG               CATTC CCCT GAATG                TTTTTAGAAATTTGC
      birA   0 NONE
    CAB861   3  48 -20 1005831 .. 1005868 +  -2.7  -3.47751   GTGCATTTAAATGGT   TCGGTTAGCGTTACACT TTAA AGTATAACGCTACGCAA    TTATAACTTCTTAAA
    CAB857   4  61 159 1001806 .. 1001816 +  -6.8   -3.1506   TGCTGTCTATCTGGT                 GGAC AGG GTCC                 TTCGTAGCAAGCTTT
      nqrF   3  43 141  989664 ..  989674 +  -2.4  -3.20435   CTTGACTAATTGCAT                 AGGC TCG GCCA                 TTAGTGAATCCTTCC
    CAB837   5  65 422  969701 ..  969724 +  -6.1  -3.84648   GGAACCATAATTTTT          GC-TGCAGTA TTTGT TACTGCAGGC          TTTAATACTCTTCCC
    CAB828   6  67  42  957086 ..  957114 +  -8.2  -3.06737   TAGAGTTTGGCAATA        GCTAAAGACCCC TTTTC GGAGTTTTTAGC        TCTTCGCAGTTACTA
    CAB822   1  49 199  954150 ..  954162 +  -4.9  -2.50016   AATTCGATCCATTCT                CTATA TCC TATAG                CTCTTGATGCTGAGG
    CAB816   8  95  12  948328 ..  948346 + -13.2  -3.29013   ATAACTCATGTTTCT             GGAGAGGA GGC TCCTCTCC             TTACATTCTTCAACT
    CAB810   3  55 156  942031 ..  942046 +  -4.7  -3.29461   GATCACGATGTAAAT              CCTGT AAGAAC ACAGG               TTGTCCACAACCTTG
    CAB809   4  50 156  939830 ..  939840 +  -3.2  -3.51235   TGTAAACGAGTTCTT                 CCTG TTT TAGG                 TGTTATTGATTCTGG
      cysS   5  54 108  936584 ..  936612 +    -6  -2.60486   ACCGATACCAAATCC       CCCTGTG-GGAGG CAAA CCTTGGCACAGGG        CTTCTAAAAATTCTT
    CAB801   3  86 281  932549 ..  932560 +  -4.4  -5.71983   TTTTTGCAATTTTAC                GAAG CTCG CTTC                 TTTTTTTGTAGTTCG
      glyQ   1  68  13  922423 ..  922452 +  -6.6  -4.00066   TAAGAGAAAAAAAAA      GTGGCC-T-GATAG GTGC CTATCTATGGCCAC       TTTCTCAATTCTAAA
    CAB782   1  55 418  911968 ..  911978 +  -5.4  -3.18735   ATCCTACGAAGCATA                 CCTT AGA AAGG                 TTGATCGCATGTTGA
    CAB775   1 100  27  899505 ..  899528 +  -7.4  -5.46698   TAAACAATAAAAAAA          GCGCTGTGAG AGAT TTCACAACGC           TTTTTTGCTTTTACA
      lpxB   5  53 334  881736 ..  881748 +  -5.5   -3.0362   AATCTTCATTCATTT                GTTGC AAA GCAGC                TATATAATCTTTAAG
    CAB753   3  56 321  872672 ..  872685 +  -2.4   -4.2558   CAAAATGCTGTGCAT               CTGA GTGAGA TCAG                TTTTAGTAAAAGCTC
    CAB749   7 100   6  867515 ..  867533 + -13.2   -3.9377   AAAAGCATAAAAAAA             GCACTCTC TTA GAGAGTGC             TTTCATTAAAGTTAT
      murB   3  74 311  855228 ..  855238 +    -4   -5.1963   GACATCTCTTTAAAT                 TCTA TAA TAGA                 TTTTTCTTCATTGGA
    CAB734   7  69  64  848686 ..  848702 +  -3.7  -4.72272   AGAACGGTCTAAGGT              TAGAAAG GTT CTGTCTA              TTTTTCCTCAAACAA
      pnpA   6  89  59  842417 ..  842432 + -10.4  -4.14739   AAAGATAAAAAAAAA              GCCCCT AGTT AGGGGC               TTTTCACATCAGTAC
    CAB726   1  59 159  839185 ..  839201 +  -5.1  -3.65369   AATGATTTGCTCCCC              CACGTTT TGT AAACGAG              ATTTTTGATTTTCAT
    CAB720   6  81 390  835308 ..  835321 +  -5.3  -5.10461   CATTGATCTTCTAAA               CTCTT CCTT AAGAG                TTTTTCTTCGATAAG
    CAB709   2  52 241  822240 ..  822250 +    -4  -3.54755   CTTGAGACAACAGTG                 TTTC GTG GAAA                 TGTTCTTTCAAAAAT
    CAB699   2  58 399  811770 ..  811780 +  -5.4  -3.57144   ACAAAAATTAACAAC                 GTGT GAA ACAC                 TTTACCAATCCAAGG
    CAB673   4  67 259  783928 ..  783938 +  -5.4   -4.2679   TTCATCATAGACAAG                 TCTC TGG GAGA                 TTTTCGTAGACATTC
    CAB657   6  90 411  765051 ..  765083 +  -7.1  -5.07486   CTTATCTTCTTTAAT      TTGCCTTACAGTATT ATT AAAACTTTAAGGCAG      TTTTTCTTACACATC
    CAB646   0 NONE
    CAB638   6  61 359  735378 ..  735393 +  -4.7  -3.91897   GTTCTTGAGTTTTGA              CCAAG AGATGC CTTGG               TTTGTCGATACAGAC
    CAB621   3  51 244  714924 ..  714947 +  -2.3  -3.97331   TGCACAAAAGAGTAC          GGCCTCTAC ACGATG GGAGAGACC           TTCTTTCAGTAACTT
    pmp17G   4  57 -23  688529 ..  688546 +  -4.9    -3.484   ACCTATAACGTAGAT             CTCGGATC GAA GATCC-AG             TTCTAATCTCATCCA
    CAB592   5  76 320  680551 ..  680580 +    -8  -4.08692   TATCGCATAAAAAAA       CCGTTCTATCAT CTTTGA ATTATAGAACGG        TTTTCAACAAACTTG
    CAB587   1  58 180  670491 ..  670501 +  -5.4  -3.53343   TTTTCTTTTCTGTAA                 CTCT TGA AGAG                 TTTGAGACAAAGCTT
    CAB583   3  49 112  663549 ..  663565 +  -5.1  -2.63301   TTGAACCAACGACTC              GCAGATT ATG ATTCTGC              TGCTCTAACCATCTG
    CAB564   3  43  69  641381 ..  641394 +  -2.3  -3.18681   TCTTGCCTTTGCTCT               GCAGC TCGC GCTTC                TTCCTCGGCTTCCAG
    CAB564   3  43 382  641694 ..  641706 +  -3.4  -2.62024   CTGCCAATTGTTTAT                GCTT ACTTA AAGC                TGCCTTATGATACTG
   CAB560A   4  55  86  637799 ..  637813 +  -5.8  -2.82834   TAATTATATTTAAAA               TTGAAA CAA TTTCAA               TCTAATGCTAAAATA
   CAB560A   4  55 220  637933 ..  637943 +  -3.2  -3.87075   AATATTGCCCACTAT                 TCCG TTC TGGA                 TTTGTCCGCAATCCT
      accC   6  53 102  620018 ..  620028 +  -5.4  -2.98014   TGATTCTAGAAATCA                 GCAT TTC ATGC                 TATAATTGCTTAGTT
    CAB531   7  95  13  608062 ..  608080 + -13.2  -3.17054   TAGTCGCGGGATATA             CAGCTGCT CAT AGCAGCTG             TTGCATGATTTAATA
    CAB524   4  61  36  601041 ..  601055 +    -5  -3.89346   TATAGGATAGGTAAA               CTAGAT AAT GTCTAG               TTTATGGAATGAAGA
      rpsI   7  70  38  596270 ..  596303 +  -2.6   -5.1166   AAGATTTTATCAAAA    GCAAGCG--AGAGTCT TATC AGATTTTGTCGCTTGC     TTTTTCATTTTCGTC
    CAB504   2  62 380  583496 ..  583520 +  -2.8   -4.6372   AAAAGTTTACGAAAA          GGATAACCTG GCCAA CAGTGTATCC          TCTTTTTTTATTTAT
    CAB499  10  95   7  578116 ..  578136 + -12.5  -3.85698   GATATATAAAAAAAA            CCCGAGGCA TTG TGCCCCGGG            TTTGTGACGAGAGAG
    CAB484   7  84  56  560287 ..  560317 +  -7.8  -4.63586   TGAGAAACACAAAAA      GCAGT-CCTTAAA AGAGTA TTTAAGGTACTGC       TTTTGTGTATCCTCT
      acpP   5  67 291  546408 ..  546425 +  -5.7  -4.30719   CATTATATTCTCTGG             GTTTATT GCTG AATAAAC              TTTCTTCTCCAAAGC
    CAB465   1  49   6  538065 ..  538111 +  -4.7  -2.67008   ACGTTTATAACTTTA TTAGGGGGTTATTTGTA-ATTC TGTA GATTGTGCAGATAATCCCTTAA CCTTTTCTTCTAACA
      glgP   6  73  50  533543 ..  533562 +  -5.7  -4.58773   GTACTAGCAACGCTT            GTTGTGG AAAAAC CCGCAAC             TTTTAATTTAATAAA
      trxB   4  66   8  524718 ..  524748 +  -8.3  -2.77899   TAAATTAATGCTATT       GCCATAGCTGTGG CGTAC TCACGACTATGGC       TGATTGATAACAAGA
    CAB447   6  52  63  515922 ..  515938 +  -3.7  -3.58536   GACAACATCTCTCGA              GAAGGGA ATT TTCTTTC              TTTGCGGATAAATTT
    CAB438   3  51 241  504752 ..  504762 +  -2.4  -3.89226   GCAAACTTATGGTGT                 AGGC GAT GCCG                 TGTTGTTTTTGTGTA
      smpB   3  61 -21  499161 ..  499172 +  -5.8  -3.54029   AAGAGAAATAGCATC                CGCT ATGA AGCG                 TTATCGTTAATAAAG
    CAB428   6  52 134  495378 ..  495388 +  -5.4  -2.93332   TACTTGGAGTTCTAT                 TTCC TCT GGAA                 CTTGTTCTATAGCTG
    CAB420   9 100  33  485245 ..  485268 + -11.8  -5.06816   CAAGACAAAAAAAAA          TCCTCACTTG GAAA CAGGTGAGGA           TTTTTGTTAAGACCT
      sucB   1  81  28  468421 ..  468440 +  -4.3  -5.29782   ATCTAGGAAGAAGCA            GAACAGC AGTGAC GTTGTTC             TTTTTTATAGGTGTA
    CAB402   4  86  12  461370 ..  461390 +  -9.8  -4.17048   TTAAATTATGAACAA            GGCTAAGT CATGC ACTTAGCC            TTATTTTAGCCACAG
    CAB387   4  54  63  445879 ..  445891 +  -6.3  -2.63435   ATGAAACTTCTTTAA                CTTCT AAA AGAAG                GTTATCCGTAATTAC
    CAB381   5  64 121  439201 ..  439214 +  -2.3  -4.72007   GACTGGAAGGTAGCA               GCCCT AAGA AGTGC                TTTCTTTTGCTAGGA
      accA   4  79  59  424675 ..  424687 +  -3.4  -5.38047   GGATTGACCGTGTCG                TCTC AAGCA GAGA                TTTTTTCTCTAGGTA
   CAB351A   5  91  47  407692 ..  407714 +  -6.2  -5.68039   GTTTTGGTCTTACCA           GTACGCTGCG GAG CTGAGCGTAC           TTTTTTTATAGGTTT
    CAB342   1  70  16  397154 ..  397178 +  -5.7  -4.48713   AGCATGAGAAAGAAA          GTATCCTGTTA GTG TACCGGGGTAC          TTTGTTGTTCGTAAG
    CAB328   0 NONE
    CAB325   5  66 -36  378906 ..  378933 +  -7.6  -3.17075   AAAGTTATTAAGAGC        CAGGACCTGTGC AGAA GTTCAGGCCCTG         TTAGCTTAAAAAGGC
       def   4  90 123  357343 ..  357364 +  -8.7  -4.50976   AGTTTCAGGTAAAAG           AAGAAGCGG TTAT CCGCTTCTC            TTTTCTCATATACCG
      ksgA   5  55 151  350520 ..  350532 +  -3.5  -3.96892   AAGAAATTGAAAGTC                TAATA TGG TATTA                TTTCTCGTCAAGATT
    CAB292   8  58 -27  340153 ..  340166 +  -2.3  -4.52142   TATGGCGATTTGGTG               GTTGG GATC CCTAC                TTTCTCTTTTCTAAT
    CAB292   8  58 310  340490 ..  340503 +  -3.8  -4.08767   AAACGATTGACCGTG               CGCA TCCCAT TGCG                TTTTGAAGAAATCCG
      gatB   5 100  56  335217 ..  335247 +   -20  -4.17301   TCTAAGGGAACGGAG       GCTCTTTTGACGTT TTT AACGTCAAAAGAGC       TCTTTTATTTTGCCT
    CAB264  10 100   9  293509 ..  293537 + -11.1  -4.84918   TAAATAAGGACTTAA        CAAGGCTATAGAG TTG TTCTACAGCCTTG        TTTTCTATTTCTAAA
    CAB252   3 100  51  276132 ..  276161 + -18.1  -3.76402   CACATGTTGTCTGTG       CTCACCTTCTTGT TTGC ACAAGAAGGTGAG        TTTCGTCGCTAAGGT
    CAB243   3  59  68  264200 ..  264223 +  -4.6  -3.83375   TATCTTTAAAGATTA          TAGAACGGAA TTGT TTGCGTTCTG           TTCTGTTGATTTTCA
    CAB224   4  95  40  244932 ..  244947 +  -7.6  -5.32565   AAATAGTCGCGGCTC              CGAAAG CGAG CTTTCG               TTTTTTCCTTACTTG
    CAB215  11  80 314  237072 ..  237086 +   -10  -3.58542   GTAGCCTTACGGCCC               CTGGAG TTT CTCCAG               TATCTTTTCTTATGA
      thiM   4  76  34  217179 ..  217225 + -10.5  -2.69151   AACTGAATCTTGTTG AGTTGTGTAATTGTAGAACCTA AATC TAGATTCT-CAATTACACAACA TGGTCTCTACAAAAA
    CAB194   0 NONE
       srp   7  56 184  201637 ..  201653 +  -2.3  -4.23379   GATCTTTGACTTCTT              CTAAAAA GAT TTTATAG              TTCTTATTTTCACTT
    CAB168   3  51 189  180942 ..  180952 +  -5.4  -2.65112   GAAGTGAGGACAGAG                 CTCT TTG AGAG                 TGATATCAATAGCTT
    CAB158   4  61  87  170741 ..  170767 +  -3.9  -4.15833   GTTTTTCTGCATTAA        TAT-CTCTTGAA TGTA TTCAGGAGGATA         TTTTCCCCTACTAAT
    CAB154   7  70 250  167782 ..  167794 +  -3.4  -5.03145   GATCGGAGATTCCGT                TGCT TCTGC AGCA                TTTTTTACAAGATTC
    CAB149   7  67 102  161036 ..  161062 +  -3.1  -4.80656   GAAGATCTTGAAATC        TCTTTGCATGCA CGAG TGCGTG-AAGGA         TTTTCTCTTCTTCGT
    CAB142   5  62  54  154016 ..  154035 +  -6.4   -3.2918   CTGTTTTCCTGCACA            GTAATGGC GTTC GCCATGAC             TTCCTATGACTCTGT
       ndk   4  50 124  125746 ..  125757 +    -3  -3.72576   GGTTTTTAACTTATT                GAAA AAAC TTTC                 TTTAGTAGGGAACCA
    CAB074   8  79 473   88693 ..   88711 + -10.4  -3.21416   TAGCGTAAATTAAAC             GATCTTCT TCT AGAAGATC             TTGCTGCTCAGCATA
    CAB065   5  54  18   81697 ..   81712 +  -6.2  -2.72511   TTTTTTATTCTGTTA              TAGAGA TGGT TCTCTA               CTTTGGAGAGGTAAG
    CAB057   1  89  95   72084 ..   72095 +  -5.8  -5.42265   GTTCTGGGATAGGTC                CCTG AAGG CAGG                 TTTTTTGTCGTTTAG
    CAB054   3  64 166   69436 ..   69448 +  -3.3  -4.54753   CATATCTAGACGATA                GATCC TGT GGTTC                TTGTTTTTCATATTT
    CAB041   6  88  76   52204 ..   52246 +    -5  -5.64873   TATTTCAGGGGGAAA GCCAAGAAAGCATC-GTCG GCCGTA TGATTGTTGTTTTCTTGGC TTTTTTGTTCTTCAA
    CAB018   4  51  68   29646 ..   29656 +  -5.4   -2.6462   TTTGTGAGGAAGAAC                 CTTC GAA GAAG                 ATCTTTCCATCAATA
    CAB006   5  55 138    8082 ..    8096 +  -4.2   -3.6249   TGGATGTAAATGGCA               CCTTGA TAA TCCAGG               TTGTGCTCTTTTATG
      hemB   7  74 310    1453 ..    1464 +    -3  -5.26119   GTTGGTATCCGGATC                CATA TATG TATG                 TTTTCTTTTTAAAAA

SUMMARY

184 putative operon ends contain 796 possible terminators.
Percent operon ends hit by terminators of confidence >= x:
	x	#>=x	hits>=x	%hits>=x
	100	19	17	17	9 %
	99	19	17	17	9
	98	19	17	17	9
	97	19	17	17	9
	96	19	17	17	9
	95	25	23	23	13
	94	25	23	23	13
	93	26	24	24	13
	92	26	24	24	13
	91	27	25	25	14
	90	31	29	29	16
	89	35	31	31	17
	88	37	32	32	17
	87	37	32	32	17
	86	41	36	35	19
	85	42	37	36	20
	84	45	40	39	21
	83	45	40	39	21
	82	45	40	39	21
	81	47	42	41	22
	80	49	43	42	23
	79	54	47	45	24
	78	55	47	45	24
	77	56	47	45	24
	76	59	49	47	26
	75	63	51	48	26
	74	68	55	51	28
	73	73	59	55	30
	72	76	61	55	30
	71	76	61	55	30
	70	84	69	62	34
	69	88	73	63	34
	68	96	81	68	37
	67	107	91	74	40
	66	114	98	79	43
	65	123	105	82	45
	64	129	111	85	46
	63	138	120	89	48
	62	151	132	96	52
	61	167	144	102	55
	60	181	155	104	57
	59	185	159	108	59
	58	207	174	113	61
	57	228	188	115	63
	56	243	200	118	64
	55	288	234	129	70
	54	298	244	132	72
	53	315	258	140	76
	52	349	288	147	80
	51	380	314	153	83
	50	416	341	157	85
	49	441	359	162	88
	48	497	403	166	90
	47	536	434	168	91
	46	562	450	170	92
	45	635	508	171	93
	44	654	526	171	93
	43	703	566	177	96
	42	722	582	177	96
	41	761	610	177	96
	40	796	636	177	96
	39	796	636	177	96
	38	796	636	177	96
	37	796	636	177	96
	36	796	636	177	96
	35	796	636	177	96
	34	796	636	177	96
	33	796	636	177	96
	32	796	636	177	96
	31	796	636	177	96
	30	796	636	177	96
	29	796	636	177	96
	28	796	636	177	96
	27	796	636	177	96
	26	796	636	177	96
	25	796	636	177	96
	24	796	636	177	96
	23	796	636	177	96
	22	796	636	177	96
	21	796	636	177	96
	20	796	636	177	96
	19	796	636	177	96
	18	796	636	177	96
	17	796	636	177	96
	16	796	636	177	96
	15	796	636	177	96
	14	796	636	177	96
	13	796	636	177	96
	12	796	636	177	96
	11	796	636	177	96
	10	796	636	177	96
	9	796	636	177	96
	8	796	636	177	96
	7	796	636	177	96
	6	796	636	177	96
	5	796	636	177	96
	4	796	636	177	96
	3	796	636	177	96
	2	796	636	177	96
	1	796	636	177	96
	0	796	636	177	96
