# Supplementary material for: Rapid, accurate, computational discovery of Rho-independent transcription terminators illuminates their relationship to DNA uptake
Source: Genome Biol. 2007 Feb 21;8(2):R22. doi: 10.1186/gb-2007-8-2-r22 (PMC1852404; doi:10.1186/gb-2007-8-2-r22)
Supplement: Additional data file 2 — As described in the text, the entire robust tail-to-tail region is searched; if the region is less than 500 nt, then the 500 nt downstream of the stop codon is searched (stopping if a gene start is encountered). In the case of ties, all terminators with the high score are output. [file gb-2007-8-2-r22-S2.zip › Chlamydophila_caviae.ttperf]

      recB   3  69  57    7751 ..    7764 -  -6.7  -4.02581   TCTTATAAAATAGAA               GCCAA GTCG TTGGC                CGAAGACTTAACAAA
  CCA00016   9 100 123   23672 ..   23697 - -10.4  -5.76949   TACTGTCAAAAAAAA         GCCCGCTTTG CATTTT CAAGGCGGGC          TTTTCTATGGTTCAA
  CCA00016   9 100  12   23787 ..   23808 - -15.9  -2.95787   GATGGAATAGGAAAG           CGGGGAACC AAGA GGTTCCCCG            TTTTAATTAGGTTAA
  CCA00019  10  56 450   28956 ..   28966 -  -6.8  -2.57092   AATGCCATCAACGGA                 GGGA TGT TCCC                 ACTACAGGCAACGAT
  CCA00041   6  76 368   52325 ..   52339 -  -4.4  -5.10077   AAACATGGTAAAAAA               TATTTT CAG AAAATA               AAAAGAACACTTTCC
  CCA00054   2  52 231   68977 ..   68989 -  -3.3  -3.85817   AGGTCCGGGGATAAA                TCAGC TGC GCGGA                GCTTTGGTGAGTTTG
  CCA00066   6  57 394   82314 ..   82327 -  -2.3  -4.28254   TTGGAAGAGGCAAAA               CAACG TTTG CGTAG                AGCGGGAGCAAGGAA
       trx   2  79 414   97536 ..   97569 -  -9.8   -3.2963   AGTAGTTCTTTATAA     TCCTGATATTCCCCA GAACA CGGGGAATAT-AGGA     AGAACGTGTATAGCT
  CCA00122   5  67 -12  125408 ..  125425 -  -4.2  -4.58213   TAAGTAATTAGAAAA             CACTTT TATAAT AAAGTG              GTAGATTTCCTGTGG
  CCA00131   4 100 179  138578 ..  138606 -  -9.7  -4.36596   TTGATAAGTAAGAAA        CCTACGGTCTTAA TTA TTAAGACTGTAGA        TCTTATTTTTCACGC
      hemH   1  47 347  143208 ..  143219 -  -4.4  -2.59565   AAGTCTATACAAGAT                CTTC GCGG GAAG                 CTTATCGGAGTGTAT
       ada   4  61 -31  153060 ..  153079 -  -5.8  -3.39286   AGACTAGCTTAAAGA            TCCTTC-GA AAT TCAGAAGGA            TGTTTTGGATCTGTT
  CCA00170   5  82   7  175592 ..  175629 - -11.5  -2.58069   GGTATATCACAATAT   GGCTTAAGGCTTTTCTA TACT TAGAAAAGCCTTAAGAG    TTTTGCTTAGGAGTG
  CCA00183   3  81 196  196927 ..  196941 -  -7.8  -4.44448   ATTACTGGAAAGAAA               CAGGGA TTA CCCCTG               TTTGACTCTATGGAG
  CCA00187   6  84 -11  200589 ..  200611 - -12.1  -2.87881   TAATGTTTTGAGACA           TTAGGAGGC GTTTA GCCTCCTAA           AGAAATAGCCGCCTT
      ispF   5  78 140  208463 ..  208475 -  -7.7  -4.09187   AGAAAAGAAAGAGAA                CTCGT TTT ACGAG                CATGCGAAGAGGGAG
  CCA00200   8  65 253  211556 ..  211581 -  -2.6  -4.73388   AAGTTGTATCAAAAA         CCGTGGATTAT TGCAG ATATTCC-CGG         AATCATAGAGGGCGC
  CCA00205   3  63  49  216345 ..  216360 -  -7.6  -2.52676   TAGTTTTGTAATTGA              GAACCT ATGT AGGTTC               TACAATTACAAAACA
  CCA00220   4  54 352  235990 ..  236005 -  -4.7  -3.29144   GGATTCTGTCTACAA              GATGG AAAAGA CCATC               TTGAGGGCAACCATT
  CCA00229   3  61  38  244760 ..  244777 -  -4.9  -3.82202   CATCCCTAAAGATAA             GATAGAA TTGA TCCTATC              GTATTTAGGGGCTAA
  CCA00248   2 100 123  263219 ..  263249 - -12.7  -4.32046   TCCCGAAAAAGGAAA       GGCTAACGAAGCA GTGAT TGCTTTGTTAGCC       AAAACTTTATCTCTT
  CCA00253   2  52 141  268377 ..  268389 -  -3.4  -3.88498   TTGGCATAGATCAAA                CCTA TATCT TAGG                TATGGAATGGTCAAA
  CCA00257   5  90  12  273571 ..  273600 - -10.7  -3.78775   GCTGCTATCACGAAA       CCCCTTC-GCTACG TTG CGCAGCCGCAGGGG       TTTTATTCGCTTTAT
  CCA00271   5  85  10  293180 ..  293201 - -10.3  -3.37499   TAAGATGTTAATTAA           GGCTATAAA TCTC TTTATAGCC            TTATTTCTTTTAAAA
  CCA00290   7 100  38  337749 ..  337782 - -15.5  -3.68859   TCTAAGGGAAAAAAT     GGCTCTTTTGAAGTT GAAA AACATCAAAAGAGCC      TTTTTATTTCTATCT
       dxs   7  67  58  354936 ..  354947 -  -4.4  -4.56597   GCTGTTGTGGAAAAA                CTAC TTTT GTAG                 CGTCTGTAATGGGAT
  CCA00312   2  50 180  361261 ..  361272 -  -4.4  -3.14218   TATGCATGAAAATGA                CCAT CTTC ATGG                 AGTGTTGTATATCGA
  CCA00325   1  59  43  377712 ..  377726 -  -2.1  -4.47485   AAAAATCCTAGAAAA               TGAAG TTCTT CCTCA               AAAAGAGAAAATTCT
  CCA00330   2  48   8  383233 ..  383256 -  -3.1  -3.37017   AATTGTTAAGAGCAA          GGACCTG TGAAGAAGTT CAGGCCC           TATTAGCTTAGAAAG
  CCA00334   9  93 230  387225 ..  387277 -  -8.5  -4.72497   TATCCAGGAAGAAAA CCCTCCTCTAAAGAATCTACAATTA TTA TGATTGCAGATTCATTTGAGGCGGC GGCACGTTCCTTAGA
  CCA00352   8  65 443  403303 ..  403321 -  -3.9  -4.51378   ACGCAGACGAGAAAA            TGATC-GC CAAG GCAGATCA             TTTTTAGGCGATTAT
      nqrE   5  62 237  414041 ..  414057 -  -4.4  -4.14541   TATCAACTACATAAA             GGC-CCT TTAA AGGAGCC              TGAGGGATTGCGCAC
  CCA00375   2  48 -17  425277 ..  425291 -  -4.2  -2.84636   GGGAAAATAAACTTA               CACTAC CAA GTTGTG               GTAGATGCGTGCTTG
  CCA00382   5  59 429  432782 ..  432797 -  -5.4  -3.55761   CATCCATGCGTTAAA              GCAAGC GTAC GCTTAC               GAATTCGTTCAAAAA
  CCA00394   1  42 207  446078 ..  446096 -  -2.4  -3.12702   GAGGAGGCAAGAAAG             GCTTGG GCTCTTG CCAAAC             TCGAAGAGAAGAGTA
      hly3   5  77   6  452183 ..  452205 -  -9.2  -3.17901   AGATCGTCAAGGTAA           CCACGCATTT AAA AAATGCTTGG           TAGAGCTATGAGAGT
  CCA00408   4  68 330  457649 ..  457665 -  -8.1  -3.03085   TATCTCAAAGAATTA              GATAAAG AAG CTTTATC              AGCCTGTGTAATTTT
  CCA00415   5  73 -11  465725 ..  465739 -  -7.2  -4.03234   CTCTTGTGAGAGAAA               CCTTTA TGT TAAAGG               TTTCTCATGAATATC
  CCA00422   4  69 -36  474880 ..  474899 -  -6.4  -3.99775   ATCTAGGAAGAAGAA            GAACAGCG GTAA CGTTGTTC             TTTTTTATTGGTGTA
  CCA00430   1  47 223  484726 ..  484746 -  -3.2  -3.22475   TGTAGCTTTAGAAGA            GCGCATTC CTGAC GAACGGGC            GGAAACAGGGTACGA
      lepA   5  60 209  488110 ..  488122 -  -3.5  -4.28045   ACAGCAGTAAAATAA                TTTTT GAA AAAAA                ATGTAAGAGTTTCGA
  CCA00443   1  52 262  501426 ..  501441 -  -3.2  -3.79747   CTACGTACTATGAAA              GCTCTA GTCG TAGGGC               GACTGAATCCTCAGT
  CCA00453   6  68 385  510651 ..  510665 -  -7.2  -3.60948   CAATATACCTTTAAA               TCAGAA GAT TTCTGA               TGAAATAGCTAAAAA
  CCA00474   8  66  12  536953 ..  536967 -  -7.2  -3.37474   TATAAGAGCCTAGAA               TTCTTC CCA GAAGAA               GAAATCTCTTGCTAG
  CCA00488   6  53 272  552439 ..  552451 -  -2.7  -3.93288   TGCGAGTGAAGTAAA                TGAAA ATT CTTCA                TTTATCGAAGATCTT
      xasA   6 100  12  566775 ..  566804 - -11.7  -4.19879   AGAAAATGGGGAAAA       GCAG-TCCTTAAAA TAT TTTTAAGGAGCTGC       TTTTATTAGACTTAT
  CCA00510   6  61  26  581224 ..  581256 -  -6.4  -3.21218   ACTCTTCATCAGCAA      CAAGTTGTATGG AATGGGTAG CCTTACAACTTG      TATCACTGAATAATC
  CCA00513   4 100  39  584159 ..  584180 -  -8.7  -5.77988   AGATATATAAAAAAA           GCCCGAAGC ATAT ACTTCGAGC            TTTTTTTTAAAGATA
  CCA00518   3  68   6  589189 ..  589200 -    -3  -4.88067   AGTGACTTAGAAAAA                GTTT GGGT AAAC                 CCAGCCTAGTTGGCG
  CCA00526   1  52 321  596559 ..  596569 -  -3.2  -3.83756   AAACTAGAATTTAAA                 GCTA CTC CAGC                 TCAACCTAAACTTTT
  CCA00530   6  58 294  600437 ..  600473 -  -6.6   -2.8733   TGCTCGACAAAACAT    TGCCAAGGGCTCTTCA GCATA TGAAAAAGCCTTGGCG    TTAATAGAATCCGTA
  CCA00534   9  71  41  603439 ..  603474 -  -7.7   -3.6682   TTTTACCTATTCAAA    GCAAGCGAA-GGAGTT TTTAC AACTCAGTCCGCTTGC    TTTTTTATTTTCCAA
       pgl   4  75 346  607882 ..  607898 -  -7.3  -4.13728   TATATATGGCCAAAA              GACAACA AAC TGCTGTC              GCACATTTAAATACT
  CCA00546   4  90  11  615351 ..  615368 - -11.3  -3.60502   ATAGATATTTGTAAA             CAGCTGC GTAT GCAGCTG              TTCCCTAATGTTAGT
  CCA00557   3 100  31  630743 ..  630771 - -17.5  -3.59698   GTATTGTATAGATAA        CAGTATGCGCCCT TTT AGGGCGCGTACTG        TCTTTTTTCACTATA
  CCA00570   2  49 303  654663 ..  654694 -  -3.6  -3.15346   AAGACTTTATCAACA      GCTCCAATGATCGC TTCA GCAATCAAAGCAGC       ATTATCTTTCTGACT
  CCA00585   4  59  38  668913 ..  668923 -  -5.4  -3.62068   CAACAAAATATAAGA                 GAAG AGC CTTC                 GAATCTTAAAAGCAC
  CCA00591   5  57 337  672119 ..  672132 -  -2.3  -4.36914   CTTCCTTTTACAAAA               GCATG TAAA CAAGC                TTTTCTAGGCATTTC
      kdtA   3  52 160  694650 ..  694679 -  -2.1  -4.03793   TTATAGAAGAAAATA       GCG-GTAGTCGG ACTTGAA CCAACGACTCGC       AGATTATGATTCTGC
  CCA00616   8  86  16  701455 ..  701492 - -10.9  -3.22789   AGTAGATTAAGGGAA   TACTGTATCTGAAAA TTTCTGGC TTTCCAGATACAGTA    GACTCGCTTTCCTAT
  CCA00646   3  74 436  738135 ..  738159 -  -5.1  -4.72272   TTTTTTCATTAAAAA          GAACAAATAAT AAA ATTCTTTGTCC          CCCTTCCCACCTCAT
  CCA00648   6  50 145  739683 ..  739697 -    -5  -2.71924   CATCCTTGCGGAAAT               CATGAA GAT TCCATG               CGGCATCTAAATCAA
      metG   9  62  78  744410 ..  744426 -  -7.3  -2.81256   ACAAGAAATGATAAG              GTACAAC ATC GCTGTAC              AGGACTCGAGCAAGC
      ileS   6 100  22  756649 ..  756685 - -17.7  -5.00267   AATGACAAAAAGAAA    TAAAGAAGATTCTCTAT TTT ACAGAGAATCTTCTTTA    TCCATGAAGAAATGG
      cydB   6 100  40  765062 ..  765090 - -14.8  -3.87815   CTCTACTCTTAGAAA        GGTTTGTAAGCT GAAGA AGCTTACAAACC        TAAAACAGGAAGCGT
       pyk   2  91 -14  771736 ..  771758 - -12.1   -3.6943   TATTTAAAATGAGAA           GCATCAGCT TATTT AGCTGATGC           TGTGATGATATCATT
  CCA00703   6  70 324  811783 ..  811805 -  -2.1  -5.24129   GCGTTTGATAAAAAA          GCTCTCAAGAA AAC TTCT-G-GAGC          CGACGTAGACGCAGT
  CCA00721   4  53 425  827255 ..  827267 -  -4.1  -3.50335   TTCGAGAAAGAGCAA                GAGTA AAT CACTC                TAGTTATGCAGAAGA
  CCA00733   3 100  87  839500 ..  839532 -   -15  -5.31091   CAGAATAAAAGAAAA      CCTTTGGTTCCTAG GAGCT CTAGGATCCAAAGG      TCTACTGTATCACGG
      ispH   9  73  48  850889 ..  850907 -    -9  -3.25009   AAGGATAAATAGATA             TATTCTCT AAT AGAGAATA             TTATTCTATGCATTC
  CCA00753   5  80 427  862673 ..  862695 -  -9.2  -3.62522   CAATCCTTTGAAGAA           CGGCGATATT ATG AATATCGACG           TTTCTTGCATTGTTG
  CCA00759   1  43  56  867190 ..  867205 -  -3.2  -2.64616   TTCGGATCGATATTA              TCCCTA ATGT TAGGGG               TTCTTTTTTGCTATA
  CCA00763   7 100  35  870635 ..  870653 -  -8.9  -6.15717   GAAAGATAAAAAAAA             GCCACAT GATTT ATGTGGC             TTTTTTTATGTCGTT
  CCA00767   2  43  -6  876830 ..  876844 -  -2.8   -3.0386   AATATTTACAAACTA               TGCTTA CGC TAAGCT               TCAGTAATTTCGTTT
  CCA00774   8  55 437  882709 ..  882721 -  -4.1  -3.55202   TACTGGCAAACAAGA                CACTG CCT CAGTA                GTGGAAAGTGTCGAG
  CCA00780   5  65  94  891230 ..  891247 -  -7.1  -3.21276   CTTCCGTGCATAAGA             TAGAAGA TCCT TCTTCTA              TTGATAATCCTGCTG
  CCA00793   9  62  18  909969 ..  909980 -  -7.2  -2.90615   ATCGTTTTGAAACTA                GCCC GTCA GGGC                 ATTGTCTCAGAGATT
  CCA00806   5 100  34  926076 ..  926100 -  -8.6  -6.23545   TCTAAAGAAAAAAAA          GCGTCATGTG ACATG CACACAACGC          CTTTTTGGTTTTCAA
  CCA00813   2  54  70  938058 ..  938069 -  -2.2  -4.12456   ATACGACCTTCAAAA                CCTA CTGC CAGG                 AATTTCTAAATCAAA
  CCA00831   8  93 250  957504 ..  957518 -   -10  -4.10007   ACAATTTTTCCAAAA               GCTTCG TGA CGAAGC               GCATAGATTCGCCAT
      lysS   6  59 470  962572 ..  962582 -  -5.4  -3.69333   TAGAATGCAGTTAAA                 CTTC ACA GAAG                 AAGGATTACTTGCTT
 murC/ddlA   8  87  -4  983671 ..  983699 - -12.6  -3.02829   TAGAGTTTGGCAATA        GCTAAAAACCCC TTTGC GGAGTTTTTAGC        TCTTCGCGGTTAATA
  CCA00872   5  86 -17  995890 ..  995929 -  -8.1  -4.69622   AGACAAGGGCAAAAA  TG-GAAGAAATTGTGTAG GGAAA CTACACACCTTCTTCGCA  AATTTTTTCTGCAAT
  CCA00881   5  61 254 1009262 .. 1009290 -  -6.8  -3.21726   GTCTATAATAGTGAA       GTCTTTCCCCAGC AAAT GCCAGGGAAA-AC        TGTGATTTCATTATT
  CCA00890   4  55  92 1030285 .. 1030298 -  -3.9  -3.85864   TGATTATTAGAACAA               TTCAA GCAA TTGAA                GCGGGCGAGGAATTA
      rodA   5  59 125 1041539 .. 1041555 -  -2.2  -4.53705   AATTGTTACACAAAA              CTTAGG TTTAG CCTTAG              CTATTATCCTTCTTG
  CCA00914   6  66  31 1054306 .. 1054322 -    -8  -2.72049   TATAGCGTTGAAGGA              CGTTGG GGTTA CCAACG              TGCTCTAAACGTAAC
      secA   7  75  15 1071422 .. 1071441 -  -7.1  -4.24002   TTGGAAAGGGGAAAA            GGCTGGA AGCTAG CCCAGCC             CTAAAAGCTCTTTCT
  CCA00932  13  65  17 1084000 .. 1084018 -  -3.2  -4.75219   TAACGATGAAGAAAA             CTCTATCT TTT AAATAGAA             GAGCCGGAAGAACGT
  CCA00941   6 100  26 1092104 .. 1092122 - -11.8  -4.22346   GAAATGCAGCGAAAA             GCTGCTTA AAT TAAGCAGC             TTCTTTCGCTAACGT
  CCA00956   3  55  25 1108487 .. 1108508 -  -3.7  -3.83214   TTAAAGTAACGCAAA           GGCTCAAACA CTG TGT-TGGGCC           TTTCTTATGTAAAGC
      sdhB   6  67 309 1125274 .. 1125297 -  -8.2  -2.90813   CATCTTTTTAAAGGA          TTGCTGATGG AAAG CTATCAGCAA           TTGTATTTTGAAGAA
  CCA00979   9  60 433 1136977 .. 1136988 -    -3  -4.43576   ACTATAGATAATAAA                CAAA GTCT TTTG                 TAGGATCGGAAATAA
  CCA00987   6  52  10 1146278 .. 1146294 -  -3.8   -3.5764   AAGCCTATTTTGAAA              TGTAAA GCGGT TTTACA              TCTCAAAAATTAGGT
  CCA00996   8  63 219 1156761 .. 1156784 -  -5.3  -4.04482   TCGTGGAAAAAAAAG          GCTCTTGGT TCAACT ACCAAGATC           GTAAATTAGGCCAAG
      recD   6  73   7 1165247 .. 1165257 -    -4  -5.06414   GGTTTCTAATAAAAA                 TCTT CAA AAGA                 AGCTATTTATTCTAC
  CCA01010   5  83 405 1170792 .. 1170818 -  -2.2  -5.84381   TCATCAATAAAAAAA         CAGGCGCTCTTT TCG AAATAGCGTGTG         TCTCTGGTTGGTTAT
      ispA   4  75 207 1171321 .. 1171338 +  -9.9  -2.63858   TTTCTAAAGAATCCC             CTGCAGA TACA TCTGCAG              ATTCTAAATCTACTG
  CCA01004   2 100  32 1165272 .. 1165293 + -10.9  -5.70829   AAGCTATTTATTCTA           CCCCATAAG TATA CTTGTGGGG            TTTTTTTATGATCTT
      recA   7  95  14 1156959 .. 1156995 + -12.5  -3.67976   AGACTATCCTCTTTG    GATTCTCCTTCTCTT ATTTACA AAGAGAAGGAGAACC    TTTCAAATTAATGAC
      topA  10  74 208 1150537 .. 1150558 +  -3.1  -5.24989   TGTTGAATAAATGCT           TGT-TTTCTC GTT GAGAAAGGCA           TTTTTTCATATGTCC
  CCA00982   7  55 -18 1142064 .. 1142083 +  -5.8  -2.76671   CCTGTTAGAGAAACA            GCTAGTCTC TAG GA-ACTAGC            GTTTCCAATGAATGT
  CCA00982   7  55 -12 1142070 .. 1142084 +  -4.2  -3.61922   AGAGAAACAGCTAGT               CTCTAG GAA CTAGCG               TTTCCAATGAATGTT
  CCA00982   7  55 108 1142190 .. 1142202 +  -2.7   -4.1399   CTGCGGGCATGCCTT                CTTTA CCT TGAAG                TTTCTGTGTCGCTAC
  CCA00978   7  62 -19 1137405 .. 1137416 +    -3   -4.4767   TCTATGACTTATTAA                CTTT TAAT AAAG                 TTTTCTAATCAATAG
  CCA00978   7  62 385 1137809 .. 1137856 +  -7.2  -2.87132   CAACCAATAATTTGT GCACCGCGATTTTCAA-ATTCTT CTA AAGAATCTTGAAAAGCGTGAAGC TCTGTAGGACAAACA
  CCA00966   4 100  77 1125686 .. 1125719 +  -9.1  -5.00616   ATTTAGAAATATCTC     TTCCCATTG-CAGAAA TAC TTTCTGTTAATGGGAG     TTTTTTAGGGCACAC
      sctT   6  95  56 1092104 .. 1092122 + -11.8  -3.96483   GAAATGCAGCGAAAA             GCTGCTTA AAT TAAGCAGC             TTCTTTCGCTAACGT
  CCA00924   4  50 -21 1071376 .. 1071392 +    -3  -3.69621   TGGAGATGCATGGTC              TGAGTG GTCCA CATTCA              TTTAAAATTATGCAT
  CCA00924   4  50 424 1071821 .. 1071835 +  -4.2  -2.96695   TAGCATCAACATCAT               CTCCAG CAG CTGTAG               TGATTTCCTCCACCA
  CCA00913   6  79 475 1054831 .. 1054843 +  -5.5  -5.07941   TTTAACAAAAGCTGA                GCGTT TTC AGCGC                TTTTTATATCATTTT
  CCA00893   5  93 -17 1034593 .. 1034625 + -14.4  -3.10589   CACTTAAACGGTTCT     GT-TAGCGTTGCACT TTAA AGTGCAACGCTACAC      TATTACAGCTTTTTG
  CCA00889   2  52 210 1030595 .. 1030608 +  -5.3  -2.86747   TTCAATCCTTGAACA               GCAAA AATA TTTGC                TCCTTCTACTAGCTC
  CCA00871   5  58 424  996286 ..  996305 +  -2.8  -4.35461   ACCATAATTTTTGCT            CCTGTATT TGTC ACTGCAGG             TTTTAATACTCTTCC
  CCA00862   6  80  45  983671 ..  983699 + -10.4  -3.06737   TAGAGTTTGGCAATA        GCTAAAAACCCC TTTGC GGAGTTTTTAGC        TCTTCGCGGTTAATA
  CCA00857   6  56 148  980682 ..  980692 +  -6.8  -2.53271   AATTTTTGTTTCACA                 GCCT CAT AGGC                 CTCTTCTGGAGATCC
       ppa   4 100   4  974906 ..  974933 + -11.4  -4.61566   ACAACGATATAAATG        TTTAAGGAGAGG TTTC CCTCTCCTTACA         TTTTATAATTTAGGA
      priA   4  55 338  968802 ..  968818 +  -3.7   -3.7398   TAACGTAAAGGTGGG              GAGTTTA ACA TCAACTC              TGTTTTCACTTCCGA
  CCA00844   2  64 187  966450 ..  966462 +  -6.3  -3.67402   TTGATTCTGGAATCG                TCTTG CCT CAAGA                TCTTTTAGAACTTAT
  CCA00840   7  66  61  964812 ..  964838 +  -8.1  -2.76696   AAGAGAAAAGAGAAC         TTCAGAGAGGA AGATC TCCTCTCTAAA         ATTCTTCAAGAAGAG
  CCA00832   3  85 283  959127 ..  959138 +  -4.4  -5.71983   TTTTTGCAATATTGC                GAAG CTCG CTTC                 TTTTTTTGTAGTTCG
     glyQS   5  55 254  949237 ..  949248 +  -5.8  -2.65632   CATCGGGATGTAAAA                CAGC TATA GCTG                 CTGTATTTCTTAATG
     glyQS   5  55 258  949241 ..  949253 +  -2.7   -4.2461   GGGATGTAAAACAGC                TATAG CTG CTGTA                TTTCTTAATGAAAAT
  CCA00814   5  57  65  939979 ..  939991 +  -6.3  -2.65112   ACAAGCAAACCGTGA                CTATC TTG GATAG                TAGTATGAATAGCTT
  CCA00805   4  59 273  926328 ..  926340 +  -5.5  -3.60296   CAGGCAAATTGATAA                GCACT GTA GGTGC                TTTACGATAGACATC
      lpxB   3  61 282  909969 ..  909980 +  -7.2  -2.69319   ATCGTTTTGAAACTA                GCCC GTCA GGGC                 ATTGTCTCAGAGATT
      ftsY   0 NONE
  CCA00781   7  77   6  895784 ..  895802 +  -8.8  -3.54424   AAAAGCATAAAAAAA             GCACCCTC TTG GAGAGTGC             TTTGACAAAATAAGC
      murB   4  55  24  883204 ..  883216 +  -5.5  -3.18849   AAAATTAAGAGCCTT                GGAGC CTT GTTCC                TATTCATAATATAGA
      murB   4  55 334  883514 ..  883532 +  -2.5  -4.11216   ATTCTATAACAGACC            TCTCT-TC AGGA GATAGAGA             TTTTGAACATAAAAG
  CCA00766   6  79  64  876915 ..  876931 +  -4.5  -5.24129   AGAAAGGTTTGAGAT              TAGATAA GTT TTGTCTA              TTTTTTCTCAGGCAA
      pnpA  10 100  36  870635 ..  870653 +  -9.6  -5.75478   GAAAGATAAAAAAAA             GCCACATG ATT TATGTGGC             TTTTTTTATGTCGTT
  CCA00758   2  53 323  867587 ..  867604 +  -2.8  -3.89881   ACCTGATGAAATGGG             TGTTTT GCTGTA AAAACA              TTTATCCAACTTCCT
       map  13  83  87  863252 ..  863272 + -11.3  -2.73994   CTCGAGGTGATTTCC            TCTTGCTTT TGT AAAGCAAGA            TACTCTTCACGAACT
  CCA00742   7  63  16  850278 ..  850293 +  -2.6  -4.66537   AGGGTATTTACTTTC              GTATAT TTTT ATATGC               TTTTGTCTTACCCCA
  CCA00732   0 NONE
  CCA00719   9  72 225  827661 ..  827700 +  -9.5  -2.75069   TTTAATTGGTATCAC  CTGGCATAATTGCACATC AAGTA GA-GTGCAATTACGCTAG  CTCTTCTTTCCTAAA
  CCA00707   0 NONE
  CCA00702   3  93   9  811959 ..  811982 +  -8.1  -5.55769   AAAATAAACCCCCAA          GGCCTCGCA CACATT TGTGGGGCC           TTTTTTATTATAAAG
  CCA00687   3  64   7  793633 ..  793653 +  -7.7  -2.95522   GGGGAATAATATTTA            GAGTTTTTA AAC TAAAGACTC            ATTCTCTTTGTATAA
      uvrA   0 NONE
  CCA00668   4  53 133  764949 ..  764969 +  -2.6  -4.05026   TAACACTTGCAGGTA            TCTTCATT ATACA AAGGAAGA            TTCTTTAACTTTGAC
  CCA00650   3  52 410  744900 ..  744912 +  -3.4  -3.73486   TCTTTGGCAGTCATC                CAGA AACTG TCTG                TCTTTATCTTCTAAA
  CCA00635   3  54 237  728122 ..  728140 +  -6.2  -2.58544   TAGTGCAATCATAAA             TATAAAAA TCC TTTTTATA             CTTATGGGAATCAAG
  CCA00624   4  79  12  716771 ..  716796 + -10.3  -2.82623   CTAATTCCAACCACC         TCCCCTGCCCC ATCC GGGGCAGGGCC          TACTTATGCCCCACA
  CCA00615   6  69 151  701600 ..  701619 +  -7.9  -3.38991   GTAGCCTTGCAAGTA            GCTCAGA TAGATT TCTGAGC             TCTTCTTCACAACCT
  CCA00610   3  50 109  694678 ..  694694 +  -5.1  -2.63301   TTGAACCAACGACTC              GCAGATT ATG ATTCTGC              TGCTCTAACCATCTG
  CCA00590   5  52 206  672666 ..  672678 +  -4.8  -3.01497   GCGGGGAATCCTTAT                GAGG AATAA CCTC                TATCGTTTGCAATAA
  CCA00586   2  43 386  670127 ..  670145 +  -3.2  -2.61548   CTGTAATTGATAAAG             GTAAAG CATAGAT CTTTAC             TAAATTATCCTCACG
  CCA00571   4  57  67  656064 ..  656082 +  -4.6  -3.86346   TTCCCTAATTCTTTT             GCTATTTT TAC AAAAAAGC             TTTATCCACAAGTAG
      glnQ   6  84  12  615351 ..  615368 + -11.3    -3.137   ATAGATATTTGTAAA             CAGCTGC GTAT GCAGCTG              TTCCCTAATGTTAGT
  CCA00538   8  65  64  608244 ..  608258 +  -5.8  -3.89346   ATCCCTATTTATACA               TTAGAT AAT ATCTAA               TTTATACAGTGGGGA
      rpsI   4  91  27  603439 ..  603474 +  -5.5  -5.79595   TTTTACCTATTCAAA    GCAAGCG-AAGGAGTT TTTAC AACTCAGTCCGCTTGC    TTTTTTATTTTCCAA
  CCA00529   1  45 155  600919 ..  600930 +  -2.2  -3.36166   GGTTTCTTACTTCTC                CCGT GAAA ATGG                 ATTCTTTTTTCAGAC
  CCA00517   3  61 -15  589194 ..  589223 +  -7.2  -2.67613   CTTAGAAAAAGTTTG       GGTAAACCCAGCC TAGTT GGC-GCGTTTACC       GTTGATTACTTCATG
  CCA00512   7  88   6  584159 ..  584180 +  -5.8  -5.76949   AGATATATAAAAAAA           GCCCGAAG CATATA CTTCGAGC            TTTTTTTTAAAGATA
  CCA00497   2 100  73  566775 ..  566804 + -11.7  -4.68705   AGAAAATGGGGAAAA       GCAG-TCCTTAAAA TAT TTTTAAGGAGCTGC       TTTTATTAGACTTAT
      acpP   6  70 274  552878 ..  552895 +  -7.1  -3.83026   CGTTATATTCTCGAA             GCTTATT GCTG AATAAGC              TTTCCTCTCCGAAAC
      glgP   8 100   6  539986 ..  540024 + -10.4   -4.2349   TAAGTCTTAAAAAAA   GCATTTCTATTTCAGGAG AGA CTCCCTTAATAGAAATGC   TTTTGACTATGAAAA
      trxB   6  53  55  531325 ..  531339 +  -2.8  -4.06687   GATAGATAGTAAAAC               TTTGGA GAT TCCTAA               TTCTTTATACACCCT
      trxB   6  53 264  531534 ..  531544 +  -2.6  -4.04415   CTTGCTCTCTCTTAG                 TAAA AAT TTTA                 TTTAATATTCTTTGA
  CCA00461  10  93  56  522467 ..  522481 +    -5  -6.09888   AGCTTTTGATAAATC               TTCTCT GGA AGGGAA               TTTTTTTTCTTCACG
  CCA00452   4  54  53  511106 ..  511146 +  -4.9  -3.26262   CATCTCCATCACTAA CTGGATAGG-TTAGGGAA CTTTGT TTCTCTAAATCTTTCCAG  ATTTTGTCCAATTTC
      smpB   2  54  30  505716 ..  505729 +  -2.3  -4.16307   TGATTTTCTTTTGCC               CAGGC CAAA GCCTC                TGTTTTTGTTGAAAA
  CCA00442   6  81  42  501794 ..  501835 + -11.1  -2.69871   AGATTGTAAGGATGA GAGCCAAAACAATGGATAAC ATA GATATCC-TTGTTTTTGCTC GTATTTAGTCTAGAG
  CCA00434   5 100  13  491752 ..  491775 + -11.8  -4.35483   TAAAGACAAAAAAAA          TCCTCACTTG TAAA CAGGTGAGGA           TTTCTTCTACTAAAA
      sucB   4  95  22  474880 ..  474899 +  -8.6   -5.5353   ATCTAGGAAGAAGAA            GAACAGCG GTAA CGTTGTTC             TTTTTTATTGGTGTA
  CCA00416   6 100  13  467687 ..  467712 + -10.6  -4.13728   TAAATTATGGAATAA         TAAGGCTAAG AATAAA CTTAGCCTTA          TTTTAAGAATCTATG
  CCA00400   8  65 -21  452187 ..  452201 +  -7.2  -3.16191   CGTCAAGGTAACCAC               GCATTT AAA AAATGC               TTGGTAGAGCTATGA
  CCA00393   3  55  12  446131 ..  446142 +  -3.6  -3.74872   ATAGACAGTTTGCTA                GGGG CTTT CCTC                 TTTAGTAAAATGCAT
      accA   6  83  59  431349 ..  431361 +  -3.4  -5.65927   GGACTCACGGTATCT                TCTC AAGCA GAGA                TTTTTTCTTTAAGTA
  CCA00369   6  58 413  421395 ..  421408 +  -6.7  -2.88536   GAGTTCTTCATCCCC               CCATC CTAA GATGG                CTTTCCATTCATTAT
  CCA00361   5  51  48  414340 ..  414353 +  -4.5  -3.27622   GCTTTTTCCTTAGCA               GCACG TTGT TGTGC                TATTCGTACTTTTTT
  CCA00351   8  82 247  403991 ..  404016 +  -9.9  -3.58343   TGTTTAAGTCCCGCA         TATGCGGAATA AACG TATTCCGTATA          TTTCCAAATGCTACG
  CCA00333   1  47 -21  387467 ..  387478 +  -2.2  -3.58726   AAAGTATCCTGAAAT                GGTT TTAA AGCC                 TTGTGTATAGAAGAA
      ptsI   1  50  38  383305 ..  383319 +  -4.2  -2.98122   CAGACATCTCTTTGT               CCATAG CTT CTTTGG               CTTCTTTGAATGCTG
       def   4  57  13  361403 ..  361426 +  -4.6  -3.80858   TAACCATTTTTTATA          GGATTCCTCTA CTC TTGAGGA-TCC          TTTAATGCATTCTAG
       def   4  57 113  361503 ..  361514 +  -3.6  -4.04187   GAGATAGAAGAAAAA                GCGG TTGT CTGC                 TTCTCTTTTCTCATA
      ksgA   5  52 130  354690 ..  354702 +  -3.5  -3.82262   AAGAAATAGAAAGCA                TAATA TGG TATTA                TTCTTCGTTGAGATT
  CCA00295   5  91  19  342682 ..  342711 + -13.1  -3.26546   TAACCCGAGATGCAT       GTAGAGAAGG-CAA AGC TTGACCTTCTCTAC       TTCCTAAGTTTCTCG
      gatB   8 100  56  337749 ..  337782 + -15.5   -5.4433   TCTAAGGGAAAAAAT     GGCTCTTTTGAAGTT GAAA AACATCAAAAGAGCC      TTTTTATTTCTATCT
      gatB   8 100 120  337813 ..  337829 +  -9.5  -4.81843   AGATTTCTTTTAGAG              GAAAAGC CTA GCTTTTC              TTTCTTTTCCTTCTT
  CCA00276   6  85 381  306528 ..  306542 +  -6.4  -5.33866   GACGAGGGATTTGTG               CTCCTG TGA TAGGAG               TTTTTTCTCCGTTTG
  CCA00270   9 100  10  293177 ..  293204 +   -13  -4.65263   CAATAAGATGTTAAT        TAAGGCTATAAA TCTC TTTATAGCCTTA         TTTCTTTTAAAAGGT
  CCA00258   7 100 375  275942 ..  275967 + -10.7  -5.04222   AACAAAACTTTTCAA         TACAAATCTTT TTAA AAAGATTTGTA          TTTTTAATTTAATTA
  CCA00247   3  61 452  263827 ..  263856 +  -6.5  -3.14931   GTGTTTTGAAATTTG       TCGCCGTTACAGGA ATT TCC-GTAACAGTGA       TTCCTGAAGCATGGA
  CCA00227   4  51 201  244343 ..  244355 +  -4.9  -2.81133   AGGCACTAAGAATTT                TAGAT ATA ATCTA                TGTGCTAGATACATA
  CCA00219   7  79 313  236255 ..  236269 +   -10  -3.21696   GTAGCCTTACGGCCC               CTGGAG TTT CTCCAG               TATCTCTTCTTATGA
      thiM   4  95  47  216330 ..  216376 + -14.9  -2.68823   TTCTCGTTCTATCTT TAGTTTTGTAATTG-AGAACCT ATGT AGGTTCTACAATTACAAAACAA GTTATCTAGAACAAA
  CCA00199   1  47 104  212040 ..  212057 +  -2.1  -3.48276   TTAAGAGAACGGAAA             TGA-TCAT AAT ATGAATCA             TTCTATGGGAAAACC
       srp   4  52 188  200735 ..  200747 +  -4.9  -3.10636   ATCTTTTAACTCATC                TAAGA AGA TCTTA                TAGTTCTTATTTTCA
      murA   6  59 465  180310 ..  180346 +  -5.2  -3.69506   CCCTAAAATAGGAGC    TCGTGAGGAAATTTCT TCATC AGAGATTTCCGGACGG    TGTTCTTTTAAGGTG
  CCA00160   5  59 105  169846 ..  169858 +  -6.2  -3.26545   TTGAACATACTCTGG                GGGG TATTT CCCC                TTGCTAATATCTAAA
  CCA00156   4  55 420  167031 ..  167047 +  -2.9  -4.24786   GATCTATGGTTTTTA              GATCCAA TGG TTGGGAC              TTTGTGTATTCTAAC
  CCA00151  10  71 459  160489 ..  160502 +  -3.1   -5.1287   AAAGAGAGGATTTTA               TCTCT GAAA AGGGA                TTTTTTACCTCTGCG
  CCA00144   6  66 395  153446 ..  153456 +  -5.4  -4.11216   AAAGTTGAGTTTTTA                 CAAC AGT GTTG                 TTTTGAAAATGAACA
       ndk   2  47  50  125449 ..  125463 +  -4.3  -2.68545   CCTGTGGGGTTTTTC               CTGAA TATCT TTCAG               CTCTTGTTCTGAAAG
  CCA00072   3  50 473   88491 ..   88509 +  -2.4  -3.74361   TAGCATAAATTAAAC             GATCTTCT TCT AAAAGGTC             TTGTTGCTCAGTATA
  CCA00068   8  55  34   85029 ..   85039 +  -5.4  -3.31162   TTAGATGAACGATAT                 TGGA GTC TCCA                 TGTCTTTCATACTGA
  CCA00065   3  65 237   82952 ..   82970 +  -3.9  -4.59773   CCAAAAGTGCCAAGA             TGATGTT GTTGG AGCATCA             TTTTTAGAAATACAC
      parB   8 100   7   71927 ..   71951 + -13.1  -3.95435   AAAGCCTAGTTTTTA          TAAAGAAGATC TTA GATCTTCTTTA          TTATCTTTTAAAGAA
     b1680   6  64 403   69620 ..   69642 +  -4.3  -4.30995   AATTGTATATAGGGA          GAATCTGCAA GTAT TTGCA-ATTC           TTGTTTTGTACAAAA
     b1680   6  64 410   69627 ..   69645 +  -4.6  -4.37886   TATAGGGAGAATCTG             CAAGTATT TGC AATTCTTG             TTTTGTACAAAATGG
      sctC   6  93  76   52154 ..   52196 +  -7.2   -5.4505   TACTTCAGGGGGAAA GCCAAGAAAACATC-GTCG GCCGTA TGATTGTTGTTTTCTTGGC TTTTTTATTCCCCCA
  CCA00018   5  55 432   29851 ..   29863 +  -4.9  -3.41073   GCAGATAAGATTTTC                TCTTA CTG TAAGA                TCTTTAAATACCGTA
  CCA00006   6  89 138    7999 ..    8013 +  -8.6  -4.58236   TGGGTATAAATAGCA               CCTTGA TAA TCAAGG               TTTTGCTCTTTTATA
      hemB   6  74   1    1053 ..    1066 +  -5.3  -4.66814   TCTTCGAAATTCTAG               GTTCT TCGA AGAAC                TTTATTCTTTATCTT
 CCAA00003   3  59 115    2497 ..    2507 -  -5.4   -3.6502   TATCTTCGACTCAAA                 TGCT ATC AGCA                 TACGATACAGGTATG
 CCAA00003   3  59 -22    2631 ..    2644 -  -5.3  -3.58162   TTATGACTAAATCAA               CGAAA CTTT TTTCG                ATGCGTTTTCCGATG

SUMMARY

197 putative operon ends contain 975 possible terminators.
Percent operon ends hit by terminators of confidence >= x:
	x	#>=x	hits>=x	%hits>=x
	100	30	27	25	13 %
	99	30	27	25	13
	98	30	27	25	13
	97	30	27	25	13
	96	30	27	25	13
	95	35	31	29	15
	94	35	31	29	15
	93	44	38	35	18
	92	44	38	35	18
	91	47	41	38	19
	90	50	43	40	20
	89	51	44	41	21
	88	52	45	42	21
	87	53	46	43	22
	86	60	48	45	23
	85	64	52	48	24
	84	66	54	50	25
	83	70	57	53	27
	82	73	59	55	28
	81	76	61	57	29
	80	78	63	59	30
	79	83	68	64	32
	78	86	70	65	33
	77	90	74	67	34
	76	91	75	68	35
	75	95	79	71	36
	74	98	82	74	38
	73	102	86	77	39
	72	105	89	78	40
	71	109	93	80	41
	70	117	99	82	42
	69	126	105	85	43
	68	130	109	88	45
	67	136	113	91	46
	66	148	125	95	48
	65	165	139	102	52
	64	175	146	105	53
	63	185	155	108	55
	62	215	179	112	57
	61	235	194	119	60
	60	242	199	121	61
	59	278	227	130	66
	58	288	234	133	68
	57	320	260	138	70
	56	329	268	140	71
	55	378	303	151	77
	54	405	326	156	79
	53	427	344	161	82
	52	475	373	172	87
	51	518	401	174	88
	50	569	435	180	91
	49	588	449	181	92
	48	632	479	183	93
	47	708	530	188	95
	46	723	536	188	95
	45	783	573	189	96
	44	814	594	189	96
	43	858	626	192	97
	42	904	663	193	98
	41	943	694	193	98
	40	967	714	193	98
	39	975	721	193	98
	38	975	721	193	98
	37	975	721	193	98
	36	975	721	193	98
	35	975	721	193	98
	34	975	721	193	98
	33	975	721	193	98
	32	975	721	193	98
	31	975	721	193	98
	30	975	721	193	98
	29	975	721	193	98
	28	975	721	193	98
	27	975	721	193	98
	26	975	721	193	98
	25	975	721	193	98
	24	975	721	193	98
	23	975	721	193	98
	22	975	721	193	98
	21	975	721	193	98
	20	975	721	193	98
	19	975	721	193	98
	18	975	721	193	98
	17	975	721	193	98
	16	975	721	193	98
	15	975	721	193	98
	14	975	721	193	98
	13	975	721	193	98
	12	975	721	193	98
	11	975	721	193	98
	10	975	721	193	98
	9	975	721	193	98
	8	975	721	193	98
	7	975	721	193	98
	6	975	721	193	98
	5	975	721	193	98
	4	975	721	193	98
	3	975	721	193	98
	2	975	721	193	98
	1	975	721	193	98
	0	975	721	193	98
