# Supplementary material for: Rapid, accurate, computational discovery of Rho-independent transcription terminators illuminates their relationship to DNA uptake
Source: Genome Biol. 2007 Feb 21;8(2):R22. doi: 10.1186/gb-2007-8-2-r22 (PMC1852404; doi:10.1186/gb-2007-8-2-r22)
Supplement: Additional data file 2 — As described in the text, the entire robust tail-to-tail region is searched; if the region is less than 500 nt, then the 500 nt downstream of the stop codon is searched (stopping if a gene start is encountered). In the case of ties, all terminators with the high score are output. [file gb-2007-8-2-r22-S2.zip › Chlamydophila_felis_Fe_C-56.ttperf]

      ispA   4  49 251    1980 ..    2002 -  -4.8  -2.55074   TTCAAGGTTAAGGGA           GAGAAAGGAG GAG CTTCTTTCAC           AGCATCTATAGCAGT
      ispA   4  49 135    2105 ..    2118 -  -3.9  -3.17194   AGTTGCTGAATTTAA               GAAAT GTGA ATTTC                AATTCGAAGGAATAA
    CF0008   1 100  32    8074 ..    8095 - -10.9  -5.67967   AGGATCATAAAAAAA           CCCCACAAG TATA CTTATGGGG            TAAAATAAACAGCTT
      recA   4  53 440   15880 ..   15899 -  -2.9  -3.97307   GTTACTGAAGAAGAA            CTAGAAA ATCATA TTCCTAG             TGCAGCAGCTCAGAA
      topA   5  87 126   22806 ..   22838 - -11.5  -3.31415   TACTATCAAAGTGAA      GCAAAGTTTCTTTGT GAA ACAAGAAAACTTTGC      GGACATTATCTCATA
      hamA  11  79 -12   31203 ..   31217 -  -8.6  -3.87641   AACATTCGTTAGAAA               CTCTAG TTC CTAGAG               ACTAGATGTTTTTCC
    CF0035   3  52 402   35448 ..   35460 -  -4.9  -3.02144   TCATGCTTTTCAACA                TTCTT TAG AAGAA                TTCGAATCCCGCGGC
    CF0047   2 100  76   47566 ..   47600 - -10.8  -5.02074   GTATGTCCTAAAAAA     CTTCCCTTAACAGAAA GTA TTTCTGCAATGGGAAG     AGATGTGGCCAAATA
      fliR   2 100  36   81144 ..   81165 - -10.9   -4.8622   GGTTTTAACGAAAAA           GGCTGCCATG TTT CA-GGCAGCC           TTTTTTCTTCTCTGC
    CF0090   5  48 153  101708 ..  101718 -  -4.6  -2.89421   TTAACAATGACTAGA                 GAGC AAC GCCC                 TCAAAATGTGATTCC
     omp03   9  61  -8  118901 ..  118918 -  -7.1  -2.62522   CTATCGAACATTAAT             CAATTCT TATT AGAATTG              GAAGCCAGCGGTTAC
      birA   4  71 197  129617 ..  129631 -  -8.6  -3.08812   TGCTTTTCAAGAAAT               GGAAGA AAC TCTTCC               TCAGCTTGTTCAGGA
    CF0121   4  75 -13  138639 ..  138662 -  -9.6  -2.66435   AGTTGTAGTAGAGTA          GCGTTGCACT TTAT AGTGTAACGC           TCACAGAACCATTTA
       set   5  70 159  142705 ..  142715 -  -8.2   -3.1506   AAAGGTTGCTATGAA                 GGGC CAT GCCC                 ACCAGATAGACAACA
      pph2   3  62  39  175070 ..  175086 -  -7.3  -2.93252   ATTTGTGAAGAAGGA              GTGTAGA TTT CCTACAC              AATTTCTTCCAGTTT
      nab1   5  80  44  187322 ..  187350 - -10.4  -3.06737   CATTAATCGCGAAGA        GCTAAAAACTCC GCAAA GGGGTTTTTAGC        TATTGCCAAATTCTG
      oxr4   4  61  41  190425 ..  190446 -  -6.5  -3.29511   CCCATGTTTCGAGAA           CTGCCTACC CTGG GGTTGACAG            CAGAAACTATAGCAG
       ppa   7 100  14  196089 ..  196106 - -11.3  -4.68539   AGTAAAAGGATAAAA             GGAGAGG GGAA CCTCTCC              TTTTCTTAAGCCTTT
      priA   1  48 197  202317 ..  202346 -  -3.5  -3.30972   TCAGAAAATATTCAA       CCTAAAGGCATAT TTTC AAAAGCCTTTTGG        ATTGAGTTCTCAGTG
    CF0172   3  58 198  204534 ..  204546 -  -6.3  -2.95081   TCATCCAAAACATGA                GATCT AGA AGATC                TTGAGGAAGTACGAT
      cysS   6  61 202  207726 ..  207741 -  -6.2    -3.494   CAATGCGTCAGAGAA              TGCTTT TGGA AAAGCA               AATGGAGAAAAAAGC
    CF0182   4  66 282  211857 ..  211867 -  -6.8  -3.87967   ATTACAAGAAGAGAA                 GCGA GCT TCGC                 AAGATTGCAAAAAGC
      glyQ   1  62 367  221671 ..  221682 -  -4.4  -4.13282   AGTATATGCTCAAAA                GGAA AGTA TTCC                 CTTAATTATTGTTGT
    CF0200   8  54  13  231084 ..  231096 -  -6.2  -2.56124   CCTACGCAAACACAG                CGGG TGGTT CCCG                TGTCCCGATAATTTA
    CF0210   6  89  23  244926 ..  244948 - -12.1  -3.18766   TCGAGAATCGAAAAG           GCGTTGTGT TGTTT ACACAACGC           TTTTTTTAGATAGAA
      lpxB   6  73  83  260746 ..  260760 -  -8.6  -3.18728   ATTTCTAATATTCAA               GACAGT GTG ACTGTC               TTAATGACCGTGCAA
      ftsY   2  51   3  269903 ..  269917 -  -4.4  -3.19232   TCTGGAAAGAGAAAT               TAAAAA TAT TTTTTA               TCTTAAGAAGAAGGG
      dapE   5 100   6  274736 ..  274754 - -11.8   -4.4009   GTTTATCTTATAAAA             GCACTCTT TTC AAGAGTGC             TTTTTTTATGCTTTT
      murB   2  57 443  286897 ..  286908 -  -4.4  -3.71649   TGTGGAAATGGTAAA                GACT GTTT AGTC                 CTTGCTCGTTTATTG
    CF0248   4  72  68  293587 ..  293599 -  -2.7  -5.24129   TTGTCTGAGAAAAAA                TAGAC AAA ATCTA                TCTAACCTTAAACCT
       pnp   7  95  56  299861 ..  299877 -  -8.7  -5.21709   GTTGATACTAAAAAA              GCCACAA ATA CTGTGGC              TTTTTTTATCTTATT
    CF0256   2  61 330  302928 ..  302945 -  -5.7  -3.87994   AGGGAGTTGGATAAA             TGTTTTT ACAG AAAAACA              CCCTTTTCATCGGGT
       map   9  74  87  307282 ..  307302 -  -9.1  -3.13403   GGTTCGTGAGGAATA            TCTTGCCTT GCA AAAGCAAGA            GGAGAATTCCTCTAA
    CF0274   5  63  14  320302 ..  320319 -  -2.7  -4.78848   TGGGGAAAGACAAAA             GCGTATA AAAA TATACGA              AAATAGATGTGCCCT
      dadA   1  40 -24  330970 ..  330986 -  -2.3  -2.73282   AATCTAATTAAAGAG              TAAATAG GAA CTCTTTA              GCTATGTAAGCCGTA
    CF0310   4 100 445  357197 ..  357216 - -10.8  -4.86001   ATTATTTTAGAAAAA            GGTTCTAC ATAA GTAGAACC             TTTTTTATTTAGATG
    CF0319   0 NONE
    CF0324   4  87 180  373602 ..  373624 - -11.4  -3.25169   CTAAGAATTTATGAA           GCATCTCCTA TAC TAGGAAATGC           TGCCGTTTCCGTATC
      uvrA   3  68 321  388143 ..  388153 -  -3.2  -4.94902   GAAGGATGAGAAAAA                 GGTC TAT AACC                 TTTTGTGCAATAACT
      awa2   8  79  13  402487 ..  402497 -  -5.4  -5.14477   TAGACACTCAAAAAA                 TTCG AAA CGAA                 CTTAGAAATAGTCTA
     recD2   2  45 439  422377 ..  422392 -  -3.3  -3.14261   GAAAAATGGATTTAA              GGAAT TAGTAT ATTCC               GAGACACTTTTAGAA
     recD2   2  45 136  422678 ..  422695 -  -2.1  -3.35224   ACAGCTTGGGAAATA             TGGA-ATA TGT TATCTCCA             AAATCTTTGGATCTT
     pmp02   3  74  12  444140 ..  444166 -  -9.3   -3.0122   AAAGAAACTGAGAGA         GGCCCTGCCCC GGGAT GGGGCAGGGGA         GGTGGATGAGACTAG
      mhpA   7  65  93  459616 ..  459628 -  -3.4  -4.66537   TGGTTCAAGAGAAAA                TTGC TCTTC GCAA                TCGATTGTTCTCTGA
     pfkA1   2  50  98  466477 ..  466493 -  -5.1  -2.63301   CAGATGGTTAGAGCA              GCAGAAT CAT AATCTGC              GAGTCGTTGGTTCAA
    CF0413   3  75  33  488584 ..  488607 -    -9  -3.41979   GGAAGAAAGAATAGA          GCAGAAGCAAG CAC CTT-CTTCTGC          CGTTAGCTCTATGCT
    CF0416   0 NONE
      kprS   2  54 473  507850 ..  507862 -  -4.8  -3.17146   TCTTTTTACAATATA                CCCT AAGAA AGGG                CGTGAGTTGCGTTCC
     trpB2   8  63 130  531171 ..  531183 -  -7.7  -2.68434   GCTCATATTAGATCA                CTTGC TGA GCAAG                TCTATGCTACAAGAA
    CF0452   2  56  33  536119 ..  536150 -  -5.8  -2.83921   AGGACAAAGATATTA      GGCGTCCCCTGTTA AGTG TTACAAAGGACGCA       CGGTTCTCTATTTGC
      glnQ   6  66  96  550854 ..  550866 -  -6.9  -3.37533   TTGGAAAATGACCAA                GAGGG ACT CCCCC                CTCAAGATCTTTATA
    CF0470   7  67 462  557554 ..  557570 -  -5.1  -4.36595   TATGGAAACTGAAAA              CCCTAAC GGG GCTAGGA              AATACCAAAACCTTA
    CF0470   7  67 273  557733 ..  557759 -  -5.8  -4.05446   TTCCTCAATTAGAAA         CAGAGAGAATGA CAC TCACACTCCCCG         TTGTGCATAAAGCAA
      rps9   4  74 106  562701 ..  562714 -  -2.4  -5.42605   CCAAGAAAAAGAAAA               GTCT TCTTCT AGAC                GAAAGACAAACTAGA
      ycfV   2  55 267  565183 ..  565206 -  -3.8  -3.83744   TGATGGAAATAAACA          GGGAGTCCAA AGGT TTGCAGTCCC           CTGTCTTGAAGAAGT
      ubiD   1  51 -20  576159 ..  576176 -  -5.5   -2.7674   TAGACGAGCTAATTA             GGTTGGG TTTC CCCAAAC              TTTCTGTAAATTACT
       dpp   5  56 267  580961 ..  580971 -  -6.8  -2.52635   ATTGCTACGATGAAC                 GAGG GTT CCTC                 TTCTGGACTTAGGAG
    CF0512   6  72 462  600161 ..  600175 -  -4.3  -4.70626   TAAGAAGGCGAAAAA               CTCAT TCGTC ATGAG               TCTTCCAGCAGTATT
      acpP   4  78 269  611442 ..  611459 -  -7.1  -4.30719   GTTTTGGAGAAGAAA             GCTTATT CAGC AATAAGC              ATCGAGAATATAACG
    CF0528   5  52   6  619733 ..  619779 -  -3.9  -3.70512   TGCTAGAAGAAAAAG TTAAGGGATTATCTGCACAATC CGAA GAA-GCTCAAATAACCCCTTAA TCAAATTACACGTAC
      glgP   3  74 378  623966 ..  623981 -  -3.2  -5.38054   CCGCAGAAATAAAAA              GCTTAG CATC CAAAGC               TAAGTCTCAATCTTT
      trxB   4  71   1  633122 ..  633143 -  -8.7  -3.03771   CCATAGCCGCGAATA           CGCTACAGC CATG GCTGTAGCT            CTAGTCTAAAAAACG
      ychF   8  54 447  641515 ..  641536 -  -2.3   -4.1891   CCCTGGGAATAGAAA           TTATAGAAG TCCC CCCCTACAA            AATAGATAACGAGAT
    CF0555   3  70 192  653142 ..  653155 -  -2.3  -5.27399   TAATAGATCAAAAAA               TCCTG ATAG CTGGA                TCAGTAAACTGGTCG
      smpB   7  59 421  658279 ..  658297 -  -4.5  -4.05529   ACAATTACGAAACAA             CATGCTG ATATA CAGCTTG             ACCTTTGCGGCGCCG
      smpB   7  59 297  658400 ..  658421 -  -2.2  -4.55798   GAGGTGAAATTAAAA           CCTCTGGA CGCCAC CCCACAGG            AAGACCCTGGCGTAT
      yaeL   6  62  -3  662649 ..  662661 -  -3.3  -4.56775   ATGGTTTTCCAAAAA                CTTGG TAA CCTAG                CTCGCAGCAAAAAAA
    CF0574   1  87  28  672623 ..  672646 -  -9.6  -4.01888   ATCTTATAGTAGAAA          TCCTCACTTG GAAA CAGGTGAGGA           TTTTTTTTTGCCTTT
     sucB1   7  74  23  688352 ..  688371 -  -2.1  -5.46657   CACTCCAATAAAAAA            GAACAAC GTTACT GCCGTTC             TTCTTCTTCCTAGAG
      awa1   8 100  10  695485 ..  695510 - -10.6  -4.18494   TAGTTTTATCTAAAA         TAAGGCTAAG TTTATT CTTAGCCTTA          TTCCATAATTTAATA
     nifS2   8  59 207  710957 ..  710971 -  -3.6  -4.21773   CCGTAATAGAAAGAA               CATTTC CAG GAAATA               CCCCCCTAAAGGATC
    CF0612   1  45 473  715303 ..  715317 -  -2.8  -3.21416   TAGGCGTATCAGTAA               GAGC AGCCGAA GCTC               TACTTCTAGAAGCAA
    CF0615   7  65 241  717613 ..  717633 -  -3.1  -4.72272   TTTCTTTATGAAAAA            GAACGCCAC ATC GCTGCGCCC            ATAGTATTGCATATA
      accA   2  72  59  732586 ..  732598 -  -3.4  -5.08824   GCCCTAGGGAAAAAA                TCTC TGCTT GAGA                AGATACGGTTAATCC
    CF0641   5  63 350  744384 ..  744411 -  -5.6  -3.91144   TCCATATCCTATAAA        TGAAGAATCTCA AAAA TGGGCTTCTTCA         TCTTCAGAAGTTGAT
    CF0646   2  51  84  749244 ..  749254 -    -4  -3.34882   TCATCAGAAATAAAG                 GATT TCA AATC                 TGAGACAAAAATGAA
      imp2   1  47 423  772573 ..  772586 -  -3.8  -3.05022   TCCTCGACACACACA               CGTC AATAAA GACG                GGAGTGTTTGTGAAG
      ptsI   5  71 371  776841 ..  776854 -  -3.1  -5.09895   GACCTACCTAAAAAA               GAAGC TTCC ACTTC                TTTAGTGGGATCGGC
     pdhAB  10  72 380  783545 ..  783561 -  -5.1  -4.67942   GTCAATAAATCAAAA              GAAACAG CAC CGGTTTC              TCATCTAATCTTTAT
       def   3  73 117  800173 ..  800184 -  -7.2  -4.04187   TATGAGAAAAGAGAA                GCGG ACAA CCGC                 TTTTTCTTCTACCTC
      kgsA   5  80  53  807075 ..  807102 -    -5    -5.252   CATTTCTATAAAAAA        CAAATTAAAAGC TTAT GCATTTAATTTA         TATTTTAAGTTTGCA
      yfgA   7  55 141  818836 ..  818855 -  -4.2  -3.55061   CCACACAGAATAATA            CCGACTGG TTCA CAAGTCAG             AATCAAGAAGATCTA
      gatB   8 100  53  823882 ..  823915 - -15.5  -3.79508   GGATAAAAATAAAAG     GGCTCTTTTGATGTT TTTC AACCTCAAAAGAGCC      TTTTCCCTTAGACTG
    CF0738  10 100  12  874031 ..  874054 - -12.6  -4.64992   TTTAAAAAAGACAAA          GCTGTAAAAG TCTC CTTTTACAGC           CTTGAAGACGTCTAC
      panF   4 100 132  891483 ..  891514 -   -19  -2.92371   ACTGAGCTAACGACA      CTCACCTTCTTGTT GGAA AACAAGAAGGTGAG       CACAGACGCTATTCT
    CF0759   5  73  80  902711 ..  902734 -  -4.6  -4.89562   TGAAAATCAACAAAA          CAGAACGTAA ACAA TTCCGTTCTA           TCATCTTTAAAGATA
     ebp11   4  61 271  921728 ..  921753 -  -5.5  -3.73072   AAGCTCTTGAGGAAA         TCCATCGTATT TTAC AACACAACGGA          TGCTTAGGCATCTTA
    CF0786   7  84 196  928592 ..  928618 - -11.7  -3.06133   TAATTGCGTACTCAA         GGAGAGCATTT GATAA AAATGCCCTCC         TCGCGTTTTCAAATA
      thiM   6 100  51  950016 ..  950067 - -17.6  -3.14463   AATTTGTTTCAGGAA GTTTGTTTTGTAATTGAGCACCTG CATG CAGGTGCTCAATTACAAAGCTAAA GACAGAACTCAAAAT
      yhbZ   2  52 206  954242 ..  954253 -  -4.4  -3.26947   TAATCCTTACAGCAA                TCAC CATC GTGA                 TGTTGATTTATATCA
     omp15   8 100  34  965972 ..  965998 - -14.5   -5.9362   GAAAACACAAAAAAA         GCCGCCCTAGA CTATC TCTAAGGCGGC         TTTTTCGTTTACCAA
      murA   3  50 181  985873 ..  985883 -  -3.2  -3.61268   GATGTAACTCTTAAA                 GAAC TTT GTCC                 GCATTTCCTAACAGA
      ycjU   8  64  46  996195 ..  996219 -  -3.3  -4.57353   TCCTAGCACAGAAAA          GTCGCAGGAAG GGA CCGCCAGCGGC          TCCTAGCCACGCGTT
     incA2   4  67 300  999065 ..  999094 -    -8  -2.94412   TTGAACGTGAAACCA       CAGCATCTATAG TACGGT CTATAGATCCTG        ATAGAATGAATAGTG
    CF0856  11  67 294 1005678 .. 1005697 -  -2.2  -4.99134   ACCCGAAAGTAAAAA            TC-CCGAAA TGT TTTCAGCGA            CTTTCTTACTCAAAC
     oppC1   4  59 270 1012688 .. 1012701 -  -2.4  -4.55689   AGTATTCACAGAAAA               TTGC CATTCC GCAA                TCCTCTTATATCAAT
       ndk   6  60 194 1040715 .. 1040725 -  -3.2  -4.43351   ATACCCCAAAAACAA                 CCGT CGT ACAG                 GAAACAACGTCTACA
    CF0932   5  89  14 1078113 .. 1078140 -  -8.6  -4.56775   AGCGGTCTTCAAAAA        GAACTGGAAAGTT CCC AACTTCCC-GTTC        GGCTTGTGGCAGTTT
    CF0936   5  68 474 1080689 .. 1080699 -  -8.2   -3.1478   ATGAGGCTATTAAGA                 GCGC CTG GCGC                 TTATTATACGCTCAT
     rrm14   5  55 -45 1083468 .. 1083502 -  -3.7  -3.88946   TACGCTATACAAGAA     TCTTTCTGCCC TTGCGAACAAAGC GGGCAGAAAAA     AAGCCATCGCCACCT
      parB   6  57 296 1093936 .. 1093947 -    -3  -4.15066   TATGTACAAAGGAAA                GATT GTTG AATC                 AGGAGCTACGGAAGA
      csdB   3  57 415 1096536 .. 1096546 -  -3.2  -4.21314   AACAAGAGCTGAAAA                 CCCT TGC AGAG                 ACTCCTTGTATACAA
      yscC   5  76  76 1113831 .. 1113873 -  -2.8   -5.4833   TGAGGGAATAAAAAA GCCAAGAAAACAACAATCA TACGGC CGAC-GATGTCCTCTTGGC TTTCCCCCTGAAATA
    CF0988   4  62 110 1136533 .. 1136548 -  -4.7  -3.97689   CACAATGCTAAAGAA              CTGCT TTCGAT AGCAG               ATCGTTGTTATCTCA
      mreC   3  56 334 1157996 .. 1158009 -  -6.7  -2.52464   GTTTGCTTTAACGGA               TGTCG TTCC CGACA                AGATAGTCTGTGAAG
      hemB   4  74 307 1164846 .. 1164857 -    -3  -5.26119   TTCTTAAAAAGAAAA                CATA CCTA TATG                 GATCCAGATACAAAT
      recB   1  59  54 1158437 .. 1158456 +    -5  -3.79419   AGATTTGTTAAGTCC            GAAGCCAA AGAT TTTGCTTC             TATTTTGTAAGAACA
    CF0990   7  81 211 1142450 .. 1142474 +  -9.9  -3.33744   CTGAGCATAAAAAAA          CCCGCTCTGAG AAA CACAGAACGGG          CTTTTTGGAAAACAA
      yhbG   7  51 241 1136902 .. 1136916 +  -2.9  -3.72405   ATGCCAAACACCACT               GATTT ATCAA AAATC               TTATACTTTTATAAG
      karG   3  61 281 1113744 .. 1113758 +  -6.4   -3.2614   CGAACCGACGACCTA               CGCGTT ACG AATGCG               TTGCTCTACCAACTG
       xcd   2  45 366 1097323 .. 1097358 +  -2.6  -3.28041   GTAAGTAATCTAAGG    CTGCTCCCAAT-CCT AAGATAG AGGCAATGGGAGGAG    TTCCTGCTTCAAATT
    CF0938   5  62 125 1083573 .. 1083592 +    -3  -4.63486   ATCCTAAAGACTGCA            T-AAAAGCA ACT TGCTTTTCA            TTTTCTTCAGAAAGT
     trxA3   4  79 414 1068609 .. 1068642 +  -9.8  -3.29511   AGCTACACAAGTTCT     TCCT-ATATTCCCCG TATTC TGGGGAATATCAGGA     TTATAAAGAACTACC
     lplA1   2  55 295 1041201 .. 1041215 +  -4.2  -3.68827   TTTATGAACAGCATA               GAATCC TTC GGCTTC               TTTCGCTGATAGATG
    CF0875   3  51 -27 1027421 .. 1027431 +    -4  -3.40522   GATATCTTTGATTGT                 TTTC CCA GAAA                 TTCTCATCGGAAAGT
      hemZ   1  51  22 1022694 .. 1022706 +  -4.1  -3.27298   AAGGAAGACGGTATT                GCTGT TTG ATAGC                TTGATACTTACCGGA
    CF0866   3  71 202 1018796 .. 1018808 +  -6.3  -4.24963   AATAAAACGAAAAAT                CCTTT TGA AAAGG                TTTTAAATAATTGTC
       ada   4  54 143 1013117 .. 1013133 +  -2.2  -4.25104   CTTCTTTCATAAGAT              TTCCCC AAGAA GCGGAA              TTTTCCTCACCAAGG
     ebp13   3  68   4  990373 ..  990412 +  -8.8  -2.56271   CTTCCTAAATAAAAC  CTTCTAAGGCTTTTTTAT TATT ATAAAAAAGCCTTAGGCC   ATGTTGTGATAAACC
    CF0823  10  73 255  969002 ..  969013 +  -4.4  -4.91511   GCCACATAGAGCAAA                GGTA TAAC TACC                 TTTTTATGATGCACT
    CF0820   8 100  87  965972 ..  965998 + -12.3  -4.98531   GAAAACACAAAAAAA         GCCGCCCTAGA CTATC TCTAAGGCGGC         TTTTTCGTTTACCAA
      ispF  11  77  23  957798 ..  957820 +  -9.2  -3.26405   CGACAACGTAACGAC           GCTCTTCC TTTAACT GGAAGAGC           TGATTTTTCCCTAGG
      yebI   7  74 252  954813 ..  954839 +  -5.1  -4.73388   GGCGCCTTCTATAAT         CCCCGGAATAT CCGCT ATAATCCAGGG         TTTTTGATACAGCTT
     pmp20   2  82  39  950033 ..  950050 + -11.3  -2.52676   TTGTTTTGTAATTGA             GCACCTG CATG CAGGTGC              TCAATTACAAAGCTA
     ebp12   6  63 255  930080 ..  930104 +  -7.9  -2.61004   GTTTTTGTTTCTGCA          TAATGAGGAGC TCT GTTCCTCATAA          ACTTTTTCACAATCG
    CF0758   5  86 123  902940 ..  902970 + -12.7  -2.92077   AAGAGATAAAGTTTT       GGCTAACAAAGCA ATAAC TGCTTCGTTAGCC       CTTCCTTTTTCTGGA
    CF0751   3  95  13  893607 ..  893635 + -12.3  -3.78775   TAAAGAAAATAAAGC        CCCTGCCGCTGCG CAA CGCAGCGAGGGGG        TTTCATGATAGCAAC
     pmp18   1  51 178  874198 ..  874208 +    -4  -3.50869   CAAAGCCCGGCCGGC                 CATA GGA TATG                 TTCTCTCCGATGCTC
    CF0713   4 100  37  823882 ..  823915 + -15.5   -4.2803   GGATAAAAATAAAAG     GGCTCTTTTGATGTT TTTC AACCTCAAAAGAGCC      TTTTCCCTTAGACTG
       dxs   6  65 365  807079 ..  807098 +  -3.6  -4.47679   TCTATAAAAAACAAA            TTAAAAGC TTAT GCATTTAA             TTTATATTTTAAGTT
    CF0691   3  68 250  800485 ..  800499 +  -7.2  -3.55622   AAATGTTCTGTGAAT               TCTTGA CCA TCAAGA               TTTAGAGCCGTTACG
    CF0678   1  93 453  784393 ..  784409 + -12.3  -3.46602   AGGCGCTAAAAATCC              GGCGTTG ATA CAACGCC              TTATGCTCTAAAAAA
       ebp   7  55   8  777236 ..  777259 +  -5.3   -3.2396   CTTTTTAAGTTAACA          GGACCTG AACTTCTTCA CAGGTCC           TTGCTCGTAGTAATT
    CF0655   7  57 273  761063 ..  761074 +  -4.4  -3.77325   GTCATCTGTAACTAA                GTTG TTAG CAAC                 TTGATTTTGCTTATC
     clpB2   2  52 110  757622 ..  757638 +  -3.7  -3.68244   CACGAGAACTTCATC              TTCTCCT CTA AGTAGAA              TTTCACATTCCTCGT
      nqrE   3  48 249  749582 ..  749593 +  -4.4  -2.81738   TCCTCCAAGGGCTCT                TCGT GTAA ACGA                 TATAATAAAGTTATT
    CF0626   2  46 398  731118 ..  731133 +    -4  -2.90992   TCTTCAAGAAGACTA              TGCACTC CCA GAG-GCA              TCCTTTGAACAAATT
      rsuC   2  45 269  720514 ..  720529 +  -3.2  -3.10597   GAGGATTTCTCAATC              TCTCAG CACG CTGAGC               ATTTTCGCTGAAGCA
    CF0614   0 NONE
     tlyC2   4  51 105  711279 ..  711290 +  -4.4  -3.17186   AAGAAAATCGCAACG                TAGC CGCA GCTA                 TATCTTGATCTACTT
     tlyC2   4  51 344  711518 ..  711531 +  -5.3  -2.58686   CATTTCTCAAAATAA               TTACG GTAA CGTAA                AATTTTCTCTGAGAT
      glgX   1  58 347  705739 ..  705753 +  -2.8  -4.37092   CAAAGCTTCTTTATC               TAACTC TCT GAGGTA               TTTTGTAGAGAGAAT
      hctB   4  62 196  700136 ..  700147 +  -4.4  -4.11216   GCATATTTAGGATAG                GGAT CTTC ATCC                 TTTTCACGATACGCG
    CF0592   3  48 135  697576 ..  697587 +  -4.4  -2.87146   TCGAGATCCTTAGAT                TGCT TCCA AGCA                 TCTACTGATCTTGTA
    CF0585   5  58 307  688698 ..  688714 +  -6.6  -2.87026   CCATCACGAGCTCTA              CTTGCT AAATC AGCAAG              TCTCATCTCAATGTC
      lepA   3  58 192  676222 ..  676236 +  -2.8  -4.29738   TTTATAAAAATCATT               CTACTA GCG TTGTAG               TTTTAGTCCCTATCC
     omp08   2  54 -19  662637 ..  662649 +  -4.9  -3.16881   CTTATAACCTCTATG                GTTTT CCA AAAAC                TTGGTAACCTAGCTC
     pplD1   5  69  73  653423 ..  653460 +  -8.5  -2.75528   CGAGCTATAACCCAA   GCTTCTGCGGCATTAG CAATTGC CTGA-GCCGCAGATGC   TCCTATCTTCACAGT
    CF0533   5  55 296  627716 ..  627727 +    -3  -4.07568   AATACTTTCAGGAGA                TACT CCAT AGTA                 TTTTGCAACAGCACG
      cpkR   3  62   4  611618 ..  611636 +  -3.1  -4.53303   CCTGTATCTTAAACC             CGATTCT AAAAG AGAAACG             TTTTATATAAGAATA
      xasA   3 100  16  599030 ..  599070 + -14.3  -3.38812   GCCTGATAGAAAACA  TCGAAGCAGTTCCTTAAAA ATC TTTTAAGAAGCTGCTTTGA  TATTCTTCAAAAAAG
       lyp   4  66 414  584058 ..  584076 +  -5.2  -4.17048   ATTTCTTTTCATGGG             GGGCATGA AAT TCCTGCTC             TTGTTTTACAGAAAA
       zip   5  48 259  581480 ..  581492 +  -2.7   -3.5754   TCCCCAATTTTTCAG                CATGT CGA ATATG                TTGCTTTAAATCTTT
    CF0489   3  66   0  576159 ..  576176 +  -5.5  -4.09509   TAGACGAGCTAATTA             GGTTGGG TTTC CCCAAAC              TTTCTGTAAATTACT
    CF0482   2  65 104  569450 ..  569461 +  -5.8  -3.84185   GTTATATTTTTTAAT                CGGA AAAA TCCG                 TTCTGTTTGGCTACG
    CF0479   4  52 250  565718 ..  565732 +    -5  -3.07113   CCCCAGAAAGAAGGC               TGCATT GTG AATGCG               TTCGATGAGATAGTC
      ydhO   4  60 152  562864 ..  562876 +  -3.4  -4.38748   GTGCTTTCTTATGGC                CGTA TTTTT TACG                TTCTTTCTTTCTAGG
      devB   2  57 296  558276 ..  558288 +  -6.3  -2.62616   GCGTTATGAACCATT                TGATC AGC GATCA                TGGTGTACAGCATAG
    CF0462   4  95   8  550930 ..  550953 +   -14  -3.28582   GTTATTAAGACAGGC          CACAGCTGTA TTCT TACAGCTGTG           TGTTCTAACTATTGT
    CF0451   5  59 292  536373 ..  536386 +  -5.3  -3.59946   CTTTGTTCTCTGTAG               GGAAT GAAA ATTCC                TTCTGTCCTTGGCAA
    CF0432   6  69 413  508644 ..  508661 +  -2.7  -5.14563   TTTCATGCGTACTTC             GAACG AATTTAGA CGTTC              TTTTTTAATCACAGC
      dsbB   9  67 429  491608 ..  491618 +  -2.4   -5.0538   GCGATTACAGAAACA                 ACGG GGG CCGA                 TTTTTTCACATAAAG
     kdtA1   7  57 162  466492 ..  466521 +  -2.1  -4.42868   GCAGAATCATAATCT       GCGAGTCGTTGG TTCAAGT CCGACTAC-CGC       TATTTTTTCTTCTAT
     mhcA4   7  66  11  459673 ..  459708 +    -7  -3.40967   ACTAGAGAGAATTGA    CTGTATCTAGAAATTC TCGT GATTTTTCAGATACAG     TGTTCTCTATCTCTA
     clpB1   6  84  34  444055 ..  444093 +  -3.9  -5.71983   GTTACTGTGATTCTA  GATCCTCTTGCTCAAGTA TTTT TTTTAGAGCA-GAGGGTC   TTTTTTTATGCTTCA
       bal   0 NONE
      metG   8  91 107  422931 ..  422944 +  -5.3  -5.84381   TTATCGTTTCTTGTA               GCTAT AGCA ATAGC                TTTTTTTGTTCCTAC
      ileS   6  86  31  410654 ..  410680 +  -5.9  -5.54403   AGTAAGTGTGAAAAA        GAAGACTCCTAG TTAA CAAGG-GTCTTC         TTTTTATTGTTTTTT
      cydB   7  69  61  402357 ..  402396 +    -5  -4.50159   TGAGAACGGTAATTG  CCTAAAGGGGATTTCTAC AATT GTAGAAATCTCTGAAAGG   TTTCTTTAAGTTAGG
       pyk   7  89 -14  395664 ..  395686 + -12.1  -3.23854   AATGACATCATTACA           GCATCAGCT AAATA AGCTGATGC           TCTCTTACTTCTTAT
      bioY   8 100  28  357197 ..  357216 + -10.8  -5.65927   ATTATTTTAGAAAAA            GGTTCTAC ATAA GTAGAACC             TTTTTTATTTAGATG
    CF0283   7 100  87  331059 ..  331091 + -17.1  -5.31091   CCGTGATAAAGTAGA      CCTTTGGATCCTAGG CCT CCTAGGAACCAGAGG      TTTTCTTTTATTCTG
      lytB   8  88 404  320044 ..  320065 +  -3.7  -5.75945   TCTCGTATACACCGC           TTGTTGTCT TTAC AGACGGCAG            TTTTTTTTAAAGAAT
     mhcA2   3  60  16  307448 ..  307463 +  -3.2  -4.30987   TAAGCAGGGTATGCT              CCCATT GCGC ACTGGG               TTTGTTGTCACAAGT
    CF0255   1  48 453  303731 ..  303752 +  -4.5  -2.85351   AATGTCCATACATCC           TTCTTTATG GATG CATAGAGAG            TCTGCTGTAACGAGA
      ftsH   6 100  33  299861 ..  299877 +    -8  -5.86465   GTTGATACTAAAAAA              GCCACA AATAC TGTGGC              TTTTTTTATCTTATT
       cef   3  54  55  293735 ..  293755 +  -5.4  -3.08996   GAAATAGCATTACAG            GCAGAGTT GGCAA AACACTGC            TATTAGATAGAACTA
      rrm3   6  70 457  287830 ..  287843 +  -8.1  -3.18264   AAGCGATATCTTGAT               TGCCG ATAC CGGCA                TTCATAAATACAGCA
      ide3   8  57  13  279210 ..  279227 +  -5.6  -3.43553   TAGATTTAAAGCCTG             TCCTCT TGCAAT AGAGGA              TCTTCTATTAAATTA
     mhcA3   5  60  48  260856 ..  260870 +  -2.8  -4.60041   GATTAAACGCTAGAG               TCTCTG GGA TGGAGA               TTTTTAAGAATACCT
    CF0211   4  63 126  246724 ..  246744 +  -6.9  -3.11192   AGACGGATTATAATT            GTTGTCTTC TGG GAAGAAAAC            TTCCGTCATAATGTC
    CF0201   2  50 105  232989 ..  233003 +  -2.1  -3.76004   GTCGCATAATCCATA               TTCTG GGCTG CGGAA               ATTTTTTCATTAGGT
     ebp03   6  65  -5  213232 ..  213242 +  -3.2  -4.77757   AAGGAAGATGTTGAA                 GAGT AGA GCTC                 TTTTCATTTTTCAAG
      lysS   5  84  41  207987 ..  208006 + -12.2  -2.62983   TGGAATCCTCGATCA            GGTAGCCT AAAG AGGCTACC             TGATCTCGAAATGCA
      mudD   2  87  -4  187322 ..  187350 + -12.6  -3.04799   CATTAATCGCGAAGA        GCTAAAAACTCC GCAAA GGGGTTTTTAGC        TATTGCCAAATTCTG
    CF0144   5  64  93  175168 ..  175185 +  -4.9  -4.17701   GAGATTTCTAGAGGT             TCTTTTG TGTT CAAGAGA              TTTGTGATTTCTGCA
    CF0135   1  52 463  161908 ..  161920 +  -5.5  -2.91912   AGAGGGAAGTAGAGA                TACGG GGC CCGTG                TATATGGCTAAGTCC
    CF0129   7  73 264  155134 ..  155161 +  -9.4  -2.80779   CACTAAATGGTAGTG        GAAATTAGGAAA ATCC TTTTCTAATTTC         TCGTATTCCTCTTGA
    CF0124   3  52   0  142869 ..  142879 +    -4  -3.62597   ATACGAGAAAGACTA                 GATT CCT AATC                 TTCTTCAGGAATAAA
      rodA   3  58 282  131864 ..  131885 +  -6.5   -2.8507   AGCGACACCAACAGT           TGCCTGAGC AAGA GCTGGGGCA            TCGTTAATTCCATCA
    CF0100   5  52  85  118998 ..  119018 +  -3.4  -3.88498   TTATCAGCTGCGCAG           CTTGTTGCT CCGC AGCAA-AAG            TTTACTCTATGGAAG
     secA1   6  80 397  102212 ..  102224 +  -9.1  -3.58269   CACTAATATAGAATT                GGCGT ATA ACGCC                TTTAAGGATGGATTC
    CF0082   4  62 419   89656 ..   89670 +  -3.6  -4.44211   TTCGGGATCAGTAGT               GAAGTA TTC TATTTC               TTCTTTTCTATTCAG
    CF0073   2 100  25   81144 ..   81165 + -10.9  -5.60689   GGTTTTAACGAAAAA           GGCTGCCATG TTT CA-GGCAGCC           TTTTTTCTTCTCTGC
     rhaT1   9  66 453   65189 ..   65199 +  -5.4  -4.11216   TCTTTCCATCCGGGA                 GTGT TTA ACAC                 TTTTCCAAATAGCCC
    CF0048   6  62 217   51374 ..   51388 +    -5  -3.90048   AGGGGGTGTAAGGCG               CGAGAA CGT TTCTTG               TCTTTTTAAAAAAGC
      ahpC   4  60 433   36298 ..   36309 +    -3  -4.42974   TTATCGCTGATCCTA                CAAA AGAT TTTG                 TTTATTATCTATAGC
    CF0026   4  66 242   27230 ..   27263 +  -7.5  -2.98404   CGGCGCGAGGGAAAA     GCAGCTTC-ATTGGAA TAA TCCCGATAGGAGCTGC     TAACTTTTTATTTTC
    CF0026   4  66 380   27368 ..   27380 +  -7.7  -3.14211   AAGATGTCTTGCCAA                GAAGG AAG CCTTC                TTGATGCGGGAGGAT
      pqqC   2  51 219   16500 ..   16523 +  -5.3  -2.74094   CTTGTCCTAACTTAC          GATCTTGGT AGTTGA ACCAAGAAC           CCTTTTTCTCTACGA
     recD1   5  54 399    8502 ..    8513 +  -2.2  -4.25104   TCCAGCAAAGCAAAC                GCAG CTTG TTGC                 TTTTGATGCAAGACG
    CF0002   4  66  80    2224 ..    2240 +  -2.9  -5.00234   AGGTTCAAATCCTCT              CACCCAG ATT TTGTGTG              TTTCTTTATTTTTTA

SUMMARY

196 putative operon ends contain 884 possible terminators.
Percent operon ends hit by terminators of confidence >= x:
	x	#>=x	hits>=x	%hits>=x
	100	21	19	19	10 %
	99	21	19	19	10
	98	21	19	19	10
	97	21	19	19	10
	96	21	19	19	10
	95	24	22	22	11
	94	24	22	22	11
	93	26	23	23	12
	92	26	23	23	12
	91	27	24	24	12
	90	30	24	24	12
	89	35	27	27	14
	88	36	28	28	14
	87	42	33	32	16
	86	44	35	34	17
	85	45	35	34	17
	84	49	38	37	19
	83	49	38	37	19
	82	50	39	38	19
	81	52	40	39	20
	80	56	44	42	21
	79	61	48	45	23
	78	64	50	46	23
	77	67	51	47	24
	76	71	54	48	24
	75	73	56	50	26
	74	80	63	57	29
	73	86	68	62	32
	72	92	73	66	34
	71	100	81	70	36
	70	103	84	73	37
	69	107	88	76	39
	68	115	95	80	41
	67	123	103	84	43
	66	135	115	92	47
	65	144	123	97	49
	64	152	128	99	51
	63	167	139	104	53
	62	192	157	113	58
	61	206	168	119	61
	60	216	176	124	63
	59	236	192	129	66
	58	248	204	134	68
	57	276	227	141	72
	56	282	233	144	73
	55	325	269	150	77
	54	349	289	157	80
	53	361	299	158	81
	52	408	337	166	85
	51	454	371	175	89
	50	494	404	178	91
	49	506	412	179	91
	48	552	447	185	94
	47	621	495	186	95
	46	636	506	187	95
	45	712	561	191	97
	44	758	592	191	97
	43	803	630	191	97
	42	832	653	191	97
	41	865	680	191	97
	40	879	693	192	98
	39	884	698	192	98
	38	884	698	192	98
	37	884	698	192	98
	36	884	698	192	98
	35	884	698	192	98
	34	884	698	192	98
	33	884	698	192	98
	32	884	698	192	98
	31	884	698	192	98
	30	884	698	192	98
	29	884	698	192	98
	28	884	698	192	98
	27	884	698	192	98
	26	884	698	192	98
	25	884	698	192	98
	24	884	698	192	98
	23	884	698	192	98
	22	884	698	192	98
	21	884	698	192	98
	20	884	698	192	98
	19	884	698	192	98
	18	884	698	192	98
	17	884	698	192	98
	16	884	698	192	98
	15	884	698	192	98
	14	884	698	192	98
	13	884	698	192	98
	12	884	698	192	98
	11	884	698	192	98
	10	884	698	192	98
	9	884	698	192	98
	8	884	698	192	98
	7	884	698	192	98
	6	884	698	192	98
	5	884	698	192	98
	4	884	698	192	98
	3	884	698	192	98
	2	884	698	192	98
	1	884	698	192	98
	0	884	698	192	98
