# Supplementary material for: Rapid, accurate, computational discovery of Rho-independent transcription terminators illuminates their relationship to DNA uptake
Source: Genome Biol. 2007 Feb 21;8(2):R22. doi: 10.1186/gb-2007-8-2-r22 (PMC1852404; doi:10.1186/gb-2007-8-2-r22)
Supplement: Additional data file 2 — As described in the text, the entire robust tail-to-tail region is searched; if the region is less than 500 nt, then the 500 nt downstream of the stop codon is searched (stopping if a gene start is encountered). In the case of ties, all terminators with the high score are output. [file gb-2007-8-2-r22-S2.zip › Chlamydophila_pneumoniae_AR39.ttperf]

    CP0007   6  67  90    7581 ..    7597 -  -5.1  -4.30014   GTCACCAAGGTAAAA              GCTCC TCGTGAT GGAGC              CTGTACTTTCAAGAT
    CP0012   6  62 -22   16677 ..   16689 -  -4.1  -4.10953   AGGTATTAAATCAAA                CAACA ACT TGCTG                ATTCACTGTTTTCGC
    CP0019   6  75   4   25353 ..   25386 -  -4.7  -4.86902   TAAAGGAGAAGAAAA     GATCCTTTAGGAGCTC TAA AAACTCCTAA-GGATG     CAATTAGTTGGAATA
    CP0023   6  49  39   31824 ..   31840 -  -3.7  -3.22298   TTGAGGTATTAGCAA              GGATTCT TAC AGAATAC              AGTAGCGCTCCTTTC
    CP0045   1  54  64   54832 ..   54846 -    -5   -3.2614   CAGTTGGTAGAGCAA               CACATT CGT AACGTG               TAGGTCGTCGGTTCG
    CP0058   3  55 438   70987 ..   71006 -  -3.6  -3.76224   CCTGCACCTATGAAA            TTTGAAGC TGGG ACTCCAAA             TATTGCTGGAGTTTT
    CP0074   9  83  86   86017 ..   86032 - -10.4  -3.22076   AAAATCTAGAATAGA              GGCGCT GTAG AGCGCC               CGAATCTTTCAAAAG
    CP0088   3  71  21  101697 ..  101723 -  -5.2   -4.4715   TGGTAAGGCAGAAAA         CCGTAGCATT GCAAAAG AATCCTACGG         TTTAATATTGCAGCG
    CP0091   7  57 369  103152 ..  103165 -  -3.1  -4.15222   ATTCTTCTCAAGAAA               CCCTA TTAC TAGGA                ACTGAGTTAGGACAA
    CP0129   2  59 135  128416 ..  128437 -  -4.4  -3.92373   TATGGGAGCTACAAA           TCCTGCAG AAGCTG CTTCAGGA            ACCATTCGAGCTAAG
    CP0138   5  59 181  141404 ..  141415 -  -2.2  -4.54821   AGTGGAACTAGAAAA                GAAG AACT CCTC                 TATCATCCTAGTGAA
    CP0144   3  55 123  146260 ..  146274 -  -4.2  -3.66666   TTCAAAACCCTTAAA               CGCAGA TGG TTTGCG               GCTTGCAATACTGAA
    CP0152   1  43  48  155065 ..  155077 -  -3.3  -2.62263   ATCGCTCTGATAGGA                GACGG AGT CCGTG                ATGCTTTAGATCCCC
    CP0177   4  60  59  176891 ..  176907 -  -7.3  -2.56271   CGTCTACCACAACAT              GTCCTAA GTT TCAGGAC              CTCGTATTTTAGCTA
    CP0191   6  69 230  197400 ..  197425 -  -5.6  -4.42386   TGTGTATGCAGAAAA         GCTT-TTAGGA GGCGT TCCTAAGAAGC         TCGCTGCAACTGTGG
    CP0194   7  64 -34  198643 ..  198655 -  -4.1  -4.40601   AATTCAGATAATAAA                CCCAA ATG TTGAG                GGTAAGAGTTTACAA
    CP0197   2  55  42  201279 ..  201299 -  -5.4  -3.32963   ACGTTCATCTCACAA            GCATCCTA GAACT TGGGATGC            TACTTTCCACGTACG
      ispF  14  69 215  209164 ..  209179 -  -4.8  -4.49337   GAAGAGGAAGGAAAA              CTAAAA CTCT TTTTAG               CCTTCTCAAGAGAGA
    CP0209   9  86 270  211683 ..  211709 -    -8  -4.72272   CGTTTGTATCAAAAA         CCCTGGATTATC GCT GACATTCCAGGA         ATCATTGAAGGAGCT
    CP0228   1  65 351  233929 ..  233948 -  -7.2  -3.29144   GGATTCTGTCTATAA            GATAGCTC TTGC GAACTATC             CTAAGGGCAACCATT
    CP0239   4  67 244  244807 ..  244818 -  -3.6  -4.71426   TCGCTATGAATAAAA                GAGC AAGA GCCC                 TGGGGAAGGTGTTGT
    CP0258   4  62  49  263706 ..  263722 -  -5.9  -3.56862   AGAAACTTCTCGAAA              GAAAAAG TTT CTTCTTC              CTAACAGAGTTCAAG
    CP0262   4  51 372  266394 ..  266407 -  -5.3  -2.76315   CTAAGACGGGGAAAG               CTTCT TTAG AGAAG                AAGGTCAAAGGCATT
    CP0269   2  61 433  274911 ..  274921 -  -5.4  -3.86015   TATTGGTTTTACAAA                 CATC GTA GATG                 TCTTGATTTTAAGCT
    CP0283   3  48 434  295732 ..  295749 -  -4.1  -2.83164   CTATTTATGATGAGA             TCCCATG GATT CATGGCA              GGCCCCCTGCTACAC
    CP0298   3 100   3  322449 ..  322467 - -11.8  -4.52589   CGGGGCTACAGAAAA             CTCTAAGC AGA GCTTAGAG             TTTTAAAATGTGGAT
    CP0323   2  69  -9  365081 ..  365109 -  -6.8  -3.98236   AAAGTTCACTAGAAA       CTCGACTCTAGGA AAGT TCCTAGAGA-GAG        CGACGCTGCGTTCGT
    CP0342   8  89 463  383469 ..  383485 - -10.9  -3.68073   TACTGTATGGAATAA              CCTTACC TGT GGTAAGG              ATATGGAGGAGGAGG
    CP0349   3  52 292  388004 ..  388037 -  -3.9  -3.68222   CTGGAACGCCAAGAA     GCACTGACTTCAGTCG CGA CGA-TGACGTTAATGC     GCTGGCCCTTTGACT
    CP0349   3  52  40  388279 ..  388289 -    -4  -3.54475   TCCCCCAGCAGATAA                 GAAT GGC ATTC                 TTTCAGCTTGGGAAG
    CP0355   1  41 232  393634 ..  393656 -  -2.6  -2.70923   GCTGAAGATTACAAG           CCGGTCTC GATTGAA GAGGCCGA           TCGCCTTTGGGAGCT
    CP0360   3  50 157  397848 ..  397862 -  -4.2  -3.13403   GGGTGTTGATGAAGA               GTTGAC CCT GGCAAC               ACTCAGGTTTTCTTT
    CP0367   4  54 430  403414 ..  403444 -  -4.7  -3.22298   GGGATTCAGTATCAA       GGTTCCCTATACG TTCAT CGTAAAGACAACC       ATTGCATCATGGTTT
    CP0367   4  54 330  403521 ..  403544 -  -5.4  -3.05536   AAAGTACCTTGAAGA          GCTAGATAAAG AAG CTCTATCT-GC          TTGCATCATTCTAGA
    CP0374   2  55 392  410913 ..  410938 -  -3.9  -3.75669   AAGTCGATAAAAAAG         GCAGCGACCTC CAAA GAGGTATCTAC          TTCAGTATGTATAGA
    CP0380   2  83  13  418873 ..  418887 -   -10  -3.87815   TCTGATTCTCATAAA               GGCTCT TTT AGAGCC               TTTTCAGATTTTTTA
    CP0399   4  89  61  437289 ..  437316 -  -3.4  -5.95286   AGTAAAAATAAAAAA        TCTCGAGAAGACC CTA GGTAG-CTCGAGA        TTTAGTTCACCACTA
    CP0405   3  57 149  442509 ..  442538 -  -5.2  -3.48395   AGGGTCTTCACAGAA      TAGCTCTAGAGCAT GGAA ATGC-C-AGAGCTA       GGGTTTATGACGTCA
    CP0405   3  57  -2  442678 ..  442689 -    -3  -4.13767   TTTCTTATTCCAAAA                TAGA AATC TCTA                 ACCTATCAGCAGGGA
    CP0417   0 NONE
    CP0423   2  51  84  460512 ..  460522 -  -5.4  -2.70946   TTTGCGGATAAAGAG                 GTTC CCA GAAC                 AATGCGATAGAAGAT
    CP0428   3  74 424  464699 ..  464710 -    -3  -5.31275   CTTTAGTAGAAAAAA                TTTC TGAG GAAA                 TTGCTACGAATGAAG
    CP0428   3  74 307  464811 ..  464827 -  -6.5  -4.38712   GCTACTCGGACAAAA              GCAAGCC AAG GTCTTGC              TTTCTCAGTTGCGTC
    CP0450   3  88  70  491592 ..  491614 -  -7.8   -5.0095   AAAAATAGAAGAAAA           TAGCCATG ATATTCA CATGGCTA           TTCAAGATATTTCTA
    CP0464   5  59 474  507292 ..  507304 -  -6.3   -3.0879   AAGGGATTTGAAAAT                TTCTC TTC GAGAA                CTAATTAAGTAACCG
    CP0476   4  62 424  523313 ..  523327 -  -6.4  -3.35046   GGATTGTGCCAAAGA               TGCCGA GGA TCAGCA               AGAAGACTTCAATAA
    CP0488   3  93 458  536436 ..  536460 - -12.3  -3.36837   AGAACCTCCGAAACA          TGCTGTTATCA TAT TGACAACAGCA          AAAGTTCAGAGATTG
    CP0491   5  55 250  539552 ..  539566 -  -5.7  -3.31144   GGGTGATTTGGAGAA               GCATG TCCTC CATGC               GGAGAATCTCGGAAT
    CP0498   5  62 389  543732 ..  543755 -  -2.4  -4.77567   ATTTTCAGAAGAAAA          CTTAGAGTAT ATTC ATACTCATAG           CATTCAAGCTATAGA
    CP0510   3  67 -35  553714 ..  553756 -    -8  -2.84098   TTTGTTAACTAACCA CAGGACCCTAAGCTTTGCTA GTTTT TAGCAAAGCTT-GG-TTCTG AGATTTTTTTACAAC
    CP0517   8  89 -11  558771 ..  558792 -  -8.8  -4.56597   TCGTTTTTGGAAAAA           GCCTTTCT TATTAC AGAAAGGC            TTTTCTTTTTCTAGG
    CP0523   1  40 219  564370 ..  564389 -    -2  -2.73681   CAGTTAGTTCAAGGA            GGAGCTCC TGGT GGAGGTTC             TCGACCATCTCAGCA
    CP0535   9  75  76  573632 ..  573644 -  -4.8  -4.84539   GAACCAAAGAGAAAA                GCGT GACGA ACGC                GAAGCTAAGAAAGAA
    CP0538   3  52 457  575834 ..  575856 -  -4.8   -3.1082   GAGCGATTCAACATA           TTCGTCAGCT GCA AGCTGTTGAA           GGAGATCATGATGAT
    CP0557   4  70 290  589703 ..  589724 -  -4.5  -4.77719   GAAAAGGGAATAAAA           CAAACTAAA GAGC TTGAGTTTG            CAATTGCTAAAAGTA
    CP0577   4 100   8  609981 ..  610004 - -15.4  -2.73875   CTCTGCTCAATAGGA          CTACAGCTGC TAGA GCAGCTGTAG           TGATACTTTAGAATC
    CP0593   4 100  11  624729 ..  624757 - -19.1  -4.18676   CTAGAAAGCAAATAA        GACATCCCCTTAA AAC TTAAGGGGATGTC        TTAACTCTATTTATA
    CP0605   1  45  94  633216 ..  633230 -  -2.8  -3.14931   GCCAGGCTCTATGAA               CTGTAC ACT GTACAC               TGAAGATCCTATCTT
    CP0617   4  54 288  641678 ..  641708 -  -5.6  -3.14564   TTACTTGGTTATGAA       GATCTTTATTTTCT TCG AGAAAACATAAATC       CAAATTGAAAAACAA
    CP0623   3  93  69  648656 ..  648685 -  -5.8  -5.77853   AATTGTGAAAAAAAA       CCATAGAGAGCCT TTCCT AGTC-CTCTATGG       TTTTCATTGCAGTTG
    CP0640   1  42  64  674562 ..  674573 -  -2.2  -3.11291   TCCACAATTCCAAGA                CCGT CTTA ACGA                 TATCAATACCCCTGG
    CP0665   4  75  26  699365 ..  699389 -  -5.1  -5.00846   GAAAGAGGAGAAAAA          CCACAAGAA ATAACCA TTCTTATGG          TTTTTCAGTTGTTTC
    CP0668   2  51 464  704348 ..  704360 -  -5.5  -2.75268   CAACGACCTCTAAAT                CCTGA ACG CCAGG                GGACTCCTCTTAATG
    CP0671   8  71 119  708544 ..  708568 -  -8.5   -2.9953   CGAAGTATAATGATA          GCTTCCAAAGG ATT CCAATGGAAGC          TCTTCATTTTCTAGA
    CP0677   3  87 109  715071 ..  715083 -  -6.3  -5.51046   TAAAGAGAGAAAAAA                CTTCA AGG TGAAG                TCGAAGGGGCCCTGA
    CP0691   6  71  31  737406 ..  737416 -  -5.4  -4.59853   GCAATCCTTGAAAAA                 GCTT TGG AAGC                 TCTGCAAAACGAAAA
    CP0705   3  53 380  753718 ..  753732 -  -4.2  -3.35679   GCTGCGGACTCATAA               CCCGTA GGT CACAGG               TTCAAATCCTGTCCG
    CP0724  11  68 140  773816 ..  773842 -  -8.8   -2.5805   ACCATGCCCTACAAG         GATCCTTAGC AATTACA GCCAAGGATC         ACGCAGGTAAATGGA
    CP0737   4  55 450  786894 ..  786917 -  -3.2  -3.91564   GACAATAAGCAAGAA          CCTCTTA-GAA AAT TTCATGAGAGG          AAAGATCAATATTTC
    CP0743   2  85 339  792678 ..  792688 -  -6.8  -5.30155   TCATTAAGGAAAAAA                 TGCG CCG CGCA                 ATTACATTGAAAGAT
    CP0758   5  59 184  813496 ..  813511 -  -5.4  -3.64912   GATCTATATACAGAA              CCTCTC CTGT GAGAGA               GTAGGTAGTTCCTGC
    CP0781   3  57 333  847130 ..  847155 -  -5.4  -3.35695   TGGAGACAAACCCAA         GGCGAAGCTC CTAGAC AAGCTCCACC          ACCTCCTGACCCGTG
      ksgA   5  52 435  855279 ..  855316 -  -4.9  -3.06679   AAGATCCCCAGGCAA   TGCTGAGACCCT-CTCAC AAG GTGAGGACGTTCTCATCA   TAGCTCTTGGAACCC
    CP0823   4  67  64  888482 ..  888506 -    -8  -2.90496   CTCGGGTCGAAAGGA         CTCCTGT-ATC ACGG GATTACAGGAG          ACATGCTCGCTCAGG
    CP0835   4  62 241  900529 ..  900541 -  -4.1  -4.11394   ATGCGACTGCGAAAA                CCTTC TTT AAAGG                AATAGGAAAAGTTTT
    CP0845   1  41 179  912997 ..  913009 -  -2.7  -2.52464   TGGCGTTGGAATTGA                GTTTC ACG AAAAC                CCCTACGTGCCACAT
    CP0851   2  52 206  917103 ..  917116 -  -5.3  -2.85351   TGTTTTGACAGTACA               GATCT TCTT AGATC                CAGAAAAGCGCTTTA
    CP0857   8 100 112  920692 ..  920715 - -10.4   -4.4261   CGCTTAACATGAAAA          GCTAGTCTTC TTAG AAAGACTAGC           TTTTTTTATGATTAC
    CP0857   8 100  36  920767 ..  920791 -   -13  -5.72616   ATTGAGACAAAAAAA          GAACCTAGGA GGATT TCCTAGGTTC          TTTTCGGATCAGAAT
    CP0861   0 NONE
    CP0868   7  65 285  933001 ..  933012 -  -2.2  -5.02074   CCAGCTTTCAAAAAA                GCAA GTTT CTGC                 CGACCACTCGAAATC
    CP0875   3  66  -2  941448 ..  941462 -  -2.8  -4.83615   GAGTCTTTAGAAAAA               CAAGAC TAA GTCTCA               AATTGCTGGTACTAT
    CP0897   6 100  32  968138 ..  968156 - -11.8   -5.7827   AAGAGAAATAAAAAA             GGGTTACT AAA AGTAACCC             TTTTTTTTGATTGAA
    CP0904   5 100  18  980463 ..  980485 - -13.6  -4.85782   CCTCTTAAAAACAAA           GGCATAAGAT CAT ATCTTATGCC           TTTGTTTTATCTTTA
    CP0922   4  70  55 1000114 .. 1000162 -  -8.4  -3.24021   GTTGGAAACAGGTAA TGCTTAGCT--CCCAGGAAGAGCT GGA AGCTATTCCTGGGCTAACTAAGAA AGATATTGCAGTGCT
      lysS   5  63   3 1005674 .. 1005691 -  -7.7     -2.55   GAAGACTCTAAGTCA             GGGCCTA AAGT TAAGCCC              CTTTAATTCGTCTTC
    CP0940   5  74 277 1012568 .. 1012578 -  -5.4  -4.78848   CTTCGAAAGAGAAAA                 TTGC GTA GCAA                 CACCTTTTCTAGAGC
    CP0961   5  74   9 1031568 .. 1031595 -  -5.7  -4.70659   GTTTACATGTAAAAA        CTAGAGATTTT AATAAA AAGATCTCTAG         TTTTTTTATTATCTT
    CP0970   4  70 276 1043322 .. 1043341 -    -8   -3.2058   TATCAACAATACACA            TCTTCAAA ACGT TTTGAAGA             AATATCCCAAAGTAC
    CP0979   4  55  93 1057174 .. 1057189 -  -2.6  -4.13995   TTTCTAGAAAGGAAA              GAGCGTA TCC TAC-CTC              ACTTACCAGGAAATT
    CP0984   0 NONE
    CP0992   3  73   3 1075433 .. 1075454 -  -8.9  -3.30854   AAGAAGCGAGAGGAA           TTTATTCCT GAAG AGGAATAAA            TTCTAACTTTTCTCG
    CP1002   5  70 144 1086612 .. 1086628 -  -3.7  -4.88646   AAAAAGCAAAACAAA              CGAAAAA AGT TGTTTCG              CAGAACCTTGCACTA
    CP1016   7  95 129 1099478 .. 1099507 - -12.5  -3.69437   GAACTCGAAAAGCAA       TTTACGAATTTTA AATT TAAAATTCGTAAA        ATCACAAACTTCGAC
    CP1027   6  60 132 1116357 .. 1116388 -    -3  -4.37337   ACAAATATCAAGAAA      CTGGGGTGTATGTT GAAG AAAATACAGACCAG       GGAGACCTACTTATT
    CP1035   6  61 368 1129046 .. 1129057 -  -5.8   -3.4617   AGGAACAGGAATTAA                CCTG ACTG CAGG                 CAATGTGGTGATTAT
    CP1039   3  62  32 1132955 .. 1132973 -  -3.2  -4.48902   AGACACCGAAAGAAA             TCTACTCT TTA AAAATAGA             AATAAGCATCTAGAA
    CP1049   4  69  19 1140153 .. 1140191 -  -6.1  -4.17762   CATGCCTGAAAACAA   GGCAAAAAGTTGAGG AAAGGAGGG CTTCAACATTTTGCC   TTTAGGGAAAAAGTA
    CP1064   2 100  25 1156518 .. 1156536 - -10.3  -5.52986   ATCTGATCAAAAAAA             GCTCGGT TTGAT ACCGAGC             TTTTTCATGTAAAGC
    CP1073   2  51 -12 1167582 .. 1167596 -  -2.8  -3.79906   CGACTTCCATAAGAA               CCCTAA TCA TCAAGG               TAGATAAAGGCATGA
    CP1082   4  48 135 1181191 .. 1181202 -  -4.4  -2.81888   TTGGAAATTTAACTA                TGCA GGGC TGCA                 AGGACAGCCTCTTGA
    CP1094   3  58 134 1193197 .. 1193214 -  -2.7  -4.27886   TCTTAAATACACAAA             CGACGTT AAAA AACATCA              TTGCTATCGGACTTC
    CP1102   6  65 461 1201834 .. 1201848 -  -2.1   -4.8622   GTGGCTAATCAAAAA               TCTCA GAAAA CGAGA               ACAAACGCTCCTTCA
    CP1111   8 100  71 1212965 .. 1212994 - -15.1  -4.14627   CCTTGAGACAAAGAA       TCCCCCCTTCTAA TACT TTAGGAGGGGGGA        TTCTGTTTACAGATG
    CP1120   4  84  22 1221313 .. 1221336 -  -5.2  -5.52384   TTCGCAGCAAAAAAA          CCCTCTTAGA GTAT TCTTTGAGGG           TTTTTTTATTTTGAT
    CP1126   2 100 439 1227410 .. 1227434 - -15.9  -5.24531   ATTTCTTATAAAAAA          GGGATGAAGAT AAA ATCTTCATCCC          CGAGAGAGATCTGGA
    CP1119  12  93  28 1221313 .. 1221336 +  -5.2  -6.11229   TTCGCAGCAAAAAAA          CCCTCTTAGA GTAT TCTTTGAGGG           TTTTTTTATTTTGAT
      recA   3 100  58 1212965 .. 1212994 + -17.3  -3.82202   CCTTGAGACAAAGAA       TCCCCCCTTCTAA TACT TTAGGAGGGGGGA        TTCTGTTTACAGATG
    CP1103   7  76 181 1206506 .. 1206524 +  -6.8  -4.48741   TCCAGAAACGCAGCT             TTCCTTTT GAT AAAGGGAA             TTTTCTCATAGCTTC
    CP1097   5  62 225 1198257 .. 1198271 +  -4.3  -4.22591   CATTCATGGGAGCTT               CCAAT TAATC ATTGG               TTTATTCAGCTTATT
    CP1093   6  52 -24 1193327 .. 1193343 +  -5.1  -3.02109   CGATCTTTATGACTT              GCTGACT TTC AATCAGC              CTTTCTAGTCTATAG
    CP1081   3  54 318 1181653 .. 1181670 +  -4.9  -3.15699   ATACACTGCGACAAT             GCATAGAG AAG CTCT-TGC             TGTTCCTGAGTGACT
    CP1072   0 NONE
    CP1048   2  73 209 1140153 .. 1140191 +  -8.3  -3.53224   CATGCCTGAAAACAA   GGCAAAAAGTTGAGG AAAGGAGGG CTTCAACATTTTGCC   TTTAGGGAAAAAGTA
    CP1026   4 100 317 1116768 .. 1116791 +   -14  -4.26924   CCTGTGAAACAAATA          CCTAGAAGGA CTCC TCCTTCTAGG           TTATTTCTTAATCTT
    CP1015   2  67 466 1100105 .. 1100121 +  -5.1  -4.39287   GAAGCCGACATGTTC              GCTAACG CAG CTTTAGC              TTTTACTGTACTTGC
    CP1003   4  45 201 1088730 .. 1088743 +  -2.3   -3.4647   GCACTCTTTCAGAAA               GAAGG TCTT CCATC                TCTTTAAATGTTGGG
    CP0995   7  55   6 1079702 .. 1079728 +  -5.8   -2.6563   CAATCTGTAGAAGGA         AGAGTCCCACAA ATT TTGTGGGACGTA         TACGTTCTTACAAGA
    CP0991   8  87 -23 1075430 .. 1075457 +   -13  -2.81535   AGGAAGAAGCGAGAG        GAATTTATTCCT GAAG AGGAATAAATTC         TAACTTTTCTCGTAA
    CP0969   6  66 143 1043735 .. 1043749 +  -5.7  -4.25256   ACAAGCTTAGCAACC               CAAGC TTTGC GCTTG               TTCTTTTCATCAAGA
    CP0960   1 100  38 1031568 .. 1031595 +  -7.9  -5.94214   GTTTACATGTAAAAA        CTAGAGATTTT AATAAA AAGATCTCTAG         TTTTTTTATTATCTT
    CP0955   6  54 364 1028824 .. 1028839 +  -4.7  -3.22298   ACTCTCTTGAAGCTT              TGGGA ACGATA TCCCA               TTCATGATCGCTAAC
    CP0948   9  72  11 1022850 .. 1022862 +  -9.1  -2.72344   ATTAATGTCTAAGGA                GAGGG GTT CCCTC                TCCTTGAAAATCAAG
    CP0942   3  59 102 1016492 .. 1016509 +  -4.9  -3.85698   CAAAGGCAACAACGC             CTACATGG ATC CC-TGTAG             TTTCTAAAACAGAAA
    CP0941   5  55 445 1014637 .. 1014665 +    -6  -2.72147   GTTTATCTTCCCTTA        TGGAGACTGCCA AAGTA TCGCAATCTCCA        ATTCATTCTCTTGAA
      cysS   7  55 -23 1005674 .. 1005692 +    -3  -4.01071   GAAGACTCTAAGTCA             GGGCCTAA AGT TAAGCCCC             TTTAATTCGTCTTCT
      cysS   7  55 473 1006170 .. 1006181 +    -3   -3.9377   CAGGAAAGGTAGTTT                TCTT CTTT AAGA                 TTTCCTTAAGCTTCT
    CP0923   6  58   2 1001571 .. 1001598 +  -6.3  -2.79183   AAGCATCAAAATAAA        GCCCCACGTCCT TAAAT AGGGT-TGGGGC        TCTAATCAGAATAGA
    CP0913   5 100  25  991698 ..  991725 + -17.8  -4.87892   ATTTAGATAAAGAAA        GCGCTCGTGGGA GGAA TCCTACGAGCGC         TTTCTTTTATTAAGG
    CP0903   7 100   8  980463 ..  980485 + -13.6  -4.91778   CCTCTTAAAAACAAA           GGCATAAGAT CAT ATCTTATGCC           TTTGTTTTATCTTTA
    CP0896   1 100  21  968138 ..  968156 + -11.8  -5.95166   AAGAGAAATAAAAAA             GGGTTACT AAA AGTAACCC             TTTTTTTTGATTGAA
    CP0887   2  67 305  956293 ..  956312 +    -8  -2.88667   AAGCAAAAGTCATAA            TCTTACTA ATTT TAGTAAGA             TCGCTTTTTGTAAAC
    CP0876  10  83  -5  945909 ..  945934 + -11.3  -2.72745   CTTCCTAAAATAAAA         GAGTGAAGAGA GAAC TCTCTTCATTC          CTCTTTATGAATCAA
      murB   4  63 199  933542 ..  933556 +  -2.8  -4.70117   TTATTTCTGTAGTTC               TTGCCA ATG TGGTGA               TTTCTTTATTCCCTT
    CP0860   3  89 367  927369 ..  927380 +    -3   -5.7946   GCAAAAGCTTATCAT                TTCT GAAT AGAA                 TTTTTTTCTTAGCAA
    CP0856   3 100 -48  920767 ..  920791 + -13.7  -4.13945   ATTGAGACAAAAAAA          GAACCTAGGAG GAT TTCCTAGGTTC          TTTTCGGATCAGAAT
    CP0850   3  48 142  917467 ..  917478 +  -4.4  -2.83905   TCAGGAGTGAGGTTA                GGAA CAAT TTCC                 TCTCCTAACTTCTGA
    CP0844   5  69 151  913382 ..  913392 +  -5.4  -4.37886   TTCTTACTAAAGAAA                 GAGT CTC ACTC                 TTTTCTAGAAACTGC
    CP0834   3  50 288  901067 ..  901079 +  -3.3  -3.53012   GAATCCTGAAGAGAG                CTTGC GGT GCATG                TTTGAAGAAAAACGA
    CP0822   0 NONE
    CP0790   4  57  16  855724 ..  855748 +  -6.5  -2.73159   TTATCCCTAGAGATT          GTAATTTCCTT AGA AGGGAAAGTAC          CTTTAACCCGCTTGC
    CP0782   4  67 122  849192 ..  849208 +  -2.3  -5.10077   CGACGTTTGATCTTC              TCTAAAG AGG CTTTAAA              TTTTTTAGGATCTTT
    CP0775  11  83   9  841209 ..  841230 + -10.2  -3.18788   AAATTAGATGTTTCA           CCCTCAAG CCTCTT CTTGAGGG            TAGTTTTCTGCCTAG
    CP0756   1  52 222  810823 ..  810839 +  -5.1  -3.06671   ATACTCTCTACAATA              AGGAACT CTC AGTTCCC              TATTAAAATCGGTAT
    CP0742   1  51  41  793035 ..  793052 +  -5.5  -2.59683   GAATCGCCTAGAATT             CTGCGAG ACTT TTCGCGG              CTTGTAAAATAGACT
    CP0736   3  55  66  787307 ..  787318 +    -3  -3.93695   CGACTAGAAAACACA                GTTT TTAC AAAC                 TTTATACATCATAAA
    CP0725  12  58 270  775647 ..  775667 +  -2.5  -4.41348   CTGCTTCAAAAGAAT            CCGCGATCA TAA TGATTGTAG            TTTCTTTAGAGGAGG
    CP0706   4 100   9  756877 ..  756908 + -10.4  -4.40237   AAAATAAACTAGAGA      GAAAATGTTCCA TAACATCT TGGAACATTTTC       TTTTGATCTCTCCTC
    CP0690   2  52 461  737899 ..  737910 +  -2.2  -3.91858   AATTACGCACCTTCT                GCAG CAAT TTGC                 TTTATAAACTCTGTA
    CP0678   3  51 154  722521 ..  722539 +  -5.3  -2.60496   GCAATAACAAACGCC             GCTCTTG ATAGC TAAGAGC             ATCTTTGGGAAGACC
    CP0670   5  75  16  708544 ..  708568 +  -8.5  -3.45405   CGAAGTATAATGATA          GCTTCCAAAGG ATT CCAATGGAAGC          TCTTCATTTTCTAGA
    CP0650   3  57 313  687743 ..  687753 +  -5.4  -3.35813   TCTTTCAATAGCTTC                 CAAG GTG CTTG                 TTGGTTAAAATAGAC
    CP0645   0 NONE
    CP0642   0 NONE
    CP0639   5  62  13  674653 ..  674665 +  -4.1  -4.13945   TAAAGAGAGGCTACG                TCTTC CAA GGAGA                TTTTCCAATGCCCCT
    CP0622   4  72  77  648656 ..  648685 +  -5.8  -4.43309   AATTGTGAAAAAAAA       CCATAGAGAGCCT TTCCT AGTC-CTCTATGG       TTTTCATTGCAGTTG
    CP0616   4  54 341  642057 ..  642067 +  -2.4   -4.0896   GTACGGTCAAAGGAA                 GCTG TTT CTGC                 TTTTACGAACACTTT
    CP0604   7  58 253  633568 ..  633599 +  -2.5  -4.37886   ACAAGAGAAGTGATC      TTAACTAATCTACT TTCAC AG-AGATTCGTTAA      TTTTATAAAAAATGG
    CP0592   6 100  45  624729 ..  624757 + -19.1  -3.22943   CTAGAAAGCAAATAA        GACATCCCCTTAA AAC TTAAGGGGATGTC        TTAACTCTATTTATA
    CP0576   6  81  -2  609976 ..  610009 + -11.1  -2.77043   ATCCACTCTGCTCAA     TAGGACTACAGCTGC TAGA GCAGCTGTAGTGATA      CTTTAGAATCCTGAC
    CP0555   5  67 465  590317 ..  590327 +    -4  -4.68593   CTCTATAGTTGATTC                 TAAG TTG CTTA                 TTTTTAAATAGTAAC
    CP0537   3  85 403  576680 ..  576698 + -10.3  -3.43109   CATAGACTTTGAGTT             CCCTGGA TGAAC TCCAGGG             TGTTTGCATAGTATG
    CP0522   5  89 128  564716 ..  564730 +  -7.2  -5.24796   GTCCCTACCTACACG               CTCTAT AGG ATAGAG               TTTTTCTTCTCTACC
    CP0516   4  95  36  558771 ..  558792 +  -8.8  -5.35224   TCGTTTTTGGAAAAA           GCCTTTCT TATTAC AGAAAGGC            TTTTCTTTTTCTAGG
    CP0497   5  62  36  544167 ..  544177 +  -6.8  -3.35996   GTCTACCATTGATTA                 CCTC ATG GAGG                 TTCTCAATGGCGATA
    CP0490   7  77 126  539936 ..  539958 +  -5.5  -4.95155   TAACACAGTATTAAA           CAGGGCGGA ACTCA TTCGCACTG           TTTTTATCCTATAAG
    CP0474   4  55  12  522747 ..  522761 +  -4.3  -3.55444   ATAAAAAATGCTGTT               GCTAA GATTA TTAGC               TTTCGAAAATCACCC
      acpP   9  76 319  507978 ..  507993 +    -4  -5.27938   CTAAAGGTTTTAAAT              TTAGAG GAGA CTCTAG               TTTTTCTTTAGAGAT
    CP0455   1  45 452  499817 ..  499832 +  -3.2  -3.10071   GTGTTCTTGAATCGA              CCACGA TCTA TCGTAG               TGTTGGCTCCGATTT
    CP0451   5 100  23  494794 ..  494831 + -15.8  -5.06816   ACAGGATGGAATCAG   GGACTCTTTCCATAGC CAAGGA GCTATAGAAAGAGTCC    TTTTTGTTCAAAGAT
    CP0444   2  51 296  486229 ..  486253 +  -4.9  -2.95384   AGTCGATTGCCGTGA          GTTGCAATTGC CTC GCGAATGCGGC          TAATTTCAATAATAT
    CP0436   5  67  85  476604 ..  476619 +  -4.8   -4.3898   TTGATTGAAACTTTT              TTTCTT CTCT AAGAAA               TTTTCTCGGGATAAT
    CP0427   7  59  66  465150 ..  465164 +    -5  -3.83652   CACGCTGCTTCTTGC               TCTTCT ACT GGAAGA               CTTTTTTCTATAATT
    CP0421   2  45 -36  459675 ..  459707 +  -2.5  -3.29739   AAGAGAAAAGGAACG      TGAAGTTGCCGCTGC TAT GAAGAGGCGCCATCA      TTGATATAGGTTAGG
    CP0416   4  60  86  455813 ..  455825 +  -2.7  -4.60302   TTGGTTAGGGTAAGG                CTTAA GTC TTGAG                TTCTTTTGTTTGTCT
    CP0404   6  76 101  442710 ..  442735 +  -9.8  -2.81072   TCAGCAGGGAGGACT         CGTCTTCTTC AGGTTG GGAGAAGACG          CTTCTCTTGAGTGGA
    CP0379   4 100  20  418873 ..  418887 +   -10  -4.33739   TCTGATTCTCATAAA               GGCTCT TTT AGAGCC               TTTTCAGATTTTTTA
    CP0359   5  63  88  398047 ..  398067 +  -7.7  -2.57983   TTTTTAATCGATACG            GTTTTTATC CCA GATAAAGAC            ATCTCTTTAACTTCT
    CP0354   6  61 146  393851 ..  393867 +  -6.7  -3.23447   GCCCTAAGGAGAGTT              TTCTTTT GCT AAAAGAA              TGTTCTCCAACTTAC
    CP0340   3  91  53  382081 ..  382099 +  -4.6  -5.63517   ATTTTAGGACTTACC             TTTTCATC TCA GATGGAGA             TTTTTTCTTTAGGGA
    CP0327   3  59 402  370065 ..  370075 +  -5.4  -3.69354   TGATTCAAAGGGCGA                 GCTT CCG AAGC                 TTTAGGGTTGTCAAA
    CP0322   2  44  62  365110 ..  365123 +  -3.1  -2.91873   AGTTCCTAGAGAGAG               CG-ACG CTG CGTTCG               TGCTTTAGAAATACT
    CP0305   7 100 127  338021 ..  338052 + -16.6  -3.16387   TTTGGATTCTAAGAC      GGGCGGAGTTCGTG AGAT CACGTACTCTGCCC       ATTCTTTCTTGTGAT
    CP0297   7 100 316  322449 ..  322467 + -11.8   -4.1721   CGGGGCTACAGAAAA             CTCTAAGC AGA GCTTAGAG             TTTTAAAATGTGGAT
    CP0282   6  73 112  296121 ..  296143 +  -7.1  -4.00532   TAAGATTCATGATGG           TAGAGAGTG TTCAC TACTCTCTA           TTTGGTCTTTACAGG
    CP0268   6  83 118  275302 ..  275341 +    -5  -5.55001   AGTTGTGTTTAGAAT  CTGATACCTCTCCTTCTT TTCC AAGAAGAAGAGGGGTTCG   TTTTATTTTTTATTA
    CP0257   4  64 403  264172 ..  264186 +  -4.9  -4.24948   GGCGCTTGTCGATAG               CCTGG CGTAT CCGGG               TTTTGAATGTACTGC
    CP0250   6  77 241  255632 ..  255644 +  -9.1  -3.16783   GAGCGTCATCTTTGA                GTGCG TTG CGCAC                GTTTTCGATTCGCTC
    CP0250   6  77 461  255852 ..  255862 +  -5.4  -4.84673   AAGTCCTGAGCTTGC                 TTCG ATA CGAA                 TTTTCTGTTCTTTAC
    CP0237   5  84  49  244382 ..  244398 +  -6.5  -5.06472   CTCCTTGCGACCAAG              CTTGGAG ATC CTCCATG              TTTTATTGTTTCTCT
    CP0227   8  66 -11  234106 ..  234124 +  -7.5  -3.07755   AGTCACCTTAATGGC             TCCTACT CCTAA AGTAGGA             ATTTTCAGCCTGTCT
    CP0208   1  51 206  212269 ..  212280 +  -4.4  -3.25823   TCACATAAATCAACA                TCAC AATC GTGA                 TTGCTGTCAGAACAA
       srp   3  67  16  201279 ..  201299 +  -8.3  -2.91695   ACGTTCATCTCACAA            GCATCCTAG AAC TTGGGATGC            TACTTTCCACGTACG
    CP0178   3  55 320  181159 ..  181171 +  -3.3  -4.07568   GGCGGTGTTTCCTTC                GAAGC GGA GCATC                TTTTCAAAAGAAAAG
    CP0167   5  66 192  171035 ..  171049 +  -5.7  -4.05747   TCCTCTGCATATTAT               GGAGA GAGAA TCTCC               TTTATCTACAATATC
    CP0163   8  63 256  167979 ..  167999 +  -7.5  -2.60194   GAGCTTGTCCATGAT            CTCGGAAGG AAT CGTTCCGGG            GTTCGTTACCGAGAT
    CP0158   8  62  -6  162066 ..  162076 +  -3.2  -4.63044   CGGTACAATTACCTT                 CTCT TAG GGAG                 TTTATTTCTCTCAAT
    CP0151   3  66 222  155331 ..  155341 +  -6.8  -3.71649   CTCCAAAGGGAATCT                 CTGC AAC GCAG                 TTTAGGATTTCGAGA
       ndk   3  70  31  128606 ..  128629 +  -8.2  -3.30338   GCTTTACGATGAGGT          TGAGCAAGAA TTTC TTCTAGCTCA           TTATCAAGAAATTCT
    CP0080   5  73 367   91778 ..   91794 +  -3.7  -5.03715   TTCTTTGCCAGAGGT              TGACATT GTA AATGACA              TTTTTTGCACCTGAT
    CP0076   4  65 463   88845 ..   88876 +  -2.3  -4.91712   TTGAGCAATCGTCTC      G-GCTAGGCGTATA GATAG TATACGGCGAGCAC      TTTTTATGGCTTCAC
    CP0073   8  59 106   86116 ..   86133 +  -6.3  -2.99584   TGCAGAGTTTTAAAC             TGCTACT TTAA AGTGGCA              ATCTTTTCTTGTAAG
    CP0062   8 100  93   74499 ..   74522 +   -14   -5.2894   TTAGGTCTTAAAGTA          GCCATTCCAT GGAT ATGGAATGGC           TTTTGTTTTGTATTT
    CP0057   4  62 293   71693 ..   71709 +  -4.3  -4.19887   GGGGAAGAGGAATGC              CAAGGGC TTG GCTCCTG              TTATTGTTTCTATGT
    CP0044   4  87  73   54732 ..   54777 +  -6.4   -5.4833   GCATTCAGGGGGAAA GCCAAGAAGATGTAGAGT CGGCCGTATA ACTTTATGTTTTCTTGGC TTTTTTGTTCCCTAC
    CP0022   5 100 312   32194 ..   32223 + -15.1  -2.72661   TTCCCCTCCAGATAG       GGTTCCTGCCTTT TTAT GGAGGCAGGAACC        TAGTTGCAAATCATC
    CP0013   7 100  32   18519 ..   18542 +  -7.5  -6.02546   ATCTTTTCTAGAAAA          CGCCA-ACTG TATAT CAGTATGGCG          TTTTTTTTGATTTCA
    CP0006   3  62  96    7823 ..    7837 +  -5.8  -3.58037   AGCTCTACATCATCA               TCAATT TCA AATTGA               TTTAAAAACTTCCTG
    CP0001   7  55 303    1502 ..    1513 +  -4.4  -3.63367   GTTAGTATCTGGATT                CGTA TAGG TACG                 CTTTTTCTTGAAAAA

SUMMARY

202 putative operon ends contain 888 possible terminators.
Percent operon ends hit by terminators of confidence >= x:
	x	#>=x	hits>=x	%hits>=x
	100	38	26	25	12 %
	99	38	26	25	12
	98	38	26	25	12
	97	38	26	25	12
	96	38	26	25	12
	95	41	28	27	13
	94	41	28	27	13
	93	44	31	30	15
	92	44	31	30	15
	91	46	32	31	15
	90	47	32	31	15
	89	52	37	36	18
	88	53	38	37	18
	87	56	41	40	20
	86	57	42	41	20
	85	61	45	43	21
	84	64	48	45	22
	83	69	53	50	25
	82	69	53	50	25
	81	71	54	51	25
	80	71	54	51	25
	79	73	54	51	25
	78	74	54	51	25
	77	78	57	53	26
	76	82	60	56	28
	75	87	64	60	30
	74	94	70	63	31
	73	104	76	67	33
	72	107	79	69	34
	71	116	84	72	36
	70	123	91	77	38
	69	133	100	82	41
	68	138	104	83	41
	67	153	118	93	46
	66	164	127	98	49
	65	172	134	102	50
	64	180	139	104	51
	63	188	145	108	53
	62	215	167	120	59
	61	228	176	123	61
	60	238	185	126	62
	59	258	203	134	66
	58	270	213	138	68
	57	310	243	143	71
	56	315	247	143	71
	55	359	284	157	78
	54	379	302	163	81
	53	394	313	164	81
	52	431	342	171	85
	51	482	380	179	89
	50	524	413	181	90
	49	539	420	182	90
	48	574	445	185	92
	47	650	501	185	92
	46	662	508	185	92
	45	717	547	189	94
	44	751	574	190	94
	43	786	603	191	95
	42	827	633	192	95
	41	861	655	194	96
	40	885	672	195	97
	39	888	674	195	97
	38	888	674	195	97
	37	888	674	195	97
	36	888	674	195	97
	35	888	674	195	97
	34	888	674	195	97
	33	888	674	195	97
	32	888	674	195	97
	31	888	674	195	97
	30	888	674	195	97
	29	888	674	195	97
	28	888	674	195	97
	27	888	674	195	97
	26	888	674	195	97
	25	888	674	195	97
	24	888	674	195	97
	23	888	674	195	97
	22	888	674	195	97
	21	888	674	195	97
	20	888	674	195	97
	19	888	674	195	97
	18	888	674	195	97
	17	888	674	195	97
	16	888	674	195	97
	15	888	674	195	97
	14	888	674	195	97
	13	888	674	195	97
	12	888	674	195	97
	11	888	674	195	97
	10	888	674	195	97
	9	888	674	195	97
	8	888	674	195	97
	7	888	674	195	97
	6	888	674	195	97
	5	888	674	195	97
	4	888	674	195	97
	3	888	674	195	97
	2	888	674	195	97
	1	888	674	195	97
	0	888	674	195	97
