# Supplementary material for: Rapid, accurate, computational discovery of Rho-independent transcription terminators illuminates their relationship to DNA uptake
Source: Genome Biol. 2007 Feb 21;8(2):R22. doi: 10.1186/gb-2007-8-2-r22 (PMC1852404; doi:10.1186/gb-2007-8-2-r22)
Supplement: Additional data file 2 — As described in the text, the entire robust tail-to-tail region is searched; if the region is less than 500 nt, then the 500 nt downstream of the stop codon is searched (stopping if a gene start is encountered). In the case of ties, all terminators with the high score are output. [file gb-2007-8-2-r22-S2.zip › Chlamydophila_pneumoniae_CWL029.ttperf]

   CPn0006   1  45 269    6859 ..    6869 -  -2.6  -3.16564   CCCCCATGCTAGGAA                 TTAT AAT ATAA                 ACTGTGGAAGCAAAT
   CPn0020   1  52 222   30362 ..   30378 -  -5.1  -3.06671   ATACCGATTTTAATA              GGGAACT GAG AGTTCCT              TATTGTAGAGAGTAT
   CPn0034   1  51  41   48149 ..   48166 -  -5.5  -2.59683   AGTCTATTTTACAAG             CCGCGAA AAGT CTCGCAG              AATTCTAGGCGATTC
      ybaB   3  55  66   53883 ..   53894 -    -3  -3.93695   TTTATGATGTATAAA                GTTT GTAA AAAC                 TGTGTTTTCTAGTCG
   CPn0049  12  58 270   65524 ..   65544 -  -2.5  -4.41348   CCTCCTCTAAAGAAA            CTACAATCA TTA TGATCGCGG            ATTCTTTTGAAGCAG
   CPn0068   4 100   9   84288 ..   84319 - -10.4  -4.40237   GAGGAGAGATCAAAA      GAAAATGTTCCA AGATGTTA TGGAACATTTTC       TCTCTAGTTTATTTT
   CPn0085   2  52 461  103291 ..  103302 -  -2.2  -3.91858   TACAGAGTTTATAAA                GCAA ATTG CTGC                 AGAAGGTGCGTAATT
      uvrA   3  51 154  118662 ..  118680 -  -5.3  -2.60496   GGTCTTCCCAAAGAT             GCTCTTA GCTAT CAAGAGC             GGCGTTTGTTATTGC
   CPn0104   5  75  16  132633 ..  132657 -  -8.5  -3.45405   TCTAGAAAATGAAGA          GCTTCCATTGG AAT CCTTTGGAAGC          TATCATTATACTTCG
    recD_1   3  57 313  153448 ..  153458 -  -5.4  -3.35813   GTCTATTTTAACCAA                 CAAG CAC CTTG                 GAAGCTATTGAAAGA
      ytfF   0 NONE
   CPn0133   5  62  13  166536 ..  166548 -  -4.1  -4.13945   AGGGGCATTGGAAAA                TCTCC TTG GAAGA                CGTAGCCTCTCTTTA
      mhpA   4  72  77  192516 ..  192545 -  -5.8  -4.43309   CAACTGCAATGAAAA       CCATAGAG-GACT AGGAA AGGCTCTCTATGG       TTTTTTTTCACAATT
   CPn0155   4  54 341  199134 ..  199144 -  -2.4   -4.0896   AAAGTGTTCGTAAAA                 GCAG AAA CAGC                 TTCCTTTGACCGTAC
   CPn0167   7  58 253  207690 ..  207721 -  -2.5  -4.37886   CCATTTTTTATAAAA      TTAACGAATCT-CT GTGAA AGTAGATTAGTTAA      GATCACTTCTCTTGT
   CPn0177   5 100  45  216532 ..  216560 - -19.1  -3.22943   TATAAATAGAGTTAA        GACATCCCCTTAA GTT TTAAGGGGATGTC        TTATTTGCTTTCTAG
      glnQ   6  81  -2  231280 ..  231313 - -11.1  -2.77043   GTCAGGATTCTAAAG     TATCACTACAGCTGC TCTA GCAGCTGTAGTCCTA      TTGAGCAGAGTGGAT
   CPn0210   5  67 465  250962 ..  250972 -    -4  -4.68593   GTTACTATTTAAAAA                 TAAG CAA CTTA                 GAATCAACTATAGAG
      dsbB   3  85 403  264585 ..  264603 - -10.3  -3.43109   CATACTATGCAAACA             CCCTGGA GTTCA TCCAGGG             AACTCAAAGTCTATG
   CPn0240   5  89 128  276553 ..  276567 -  -7.2  -5.24796   GGTAGAGAAGAAAAA               CTCTAT CCT ATAGAG               CGTGTAGGTAGGGAC
       rs9   4  95  36  282491 ..  282512 -  -8.8  -5.35224   CCTAGAAAAAGAAAA           GCCTTTCT GTAATA AGAAAGGC            TTTTTCCAAAAACGA
      ubiD   5  62  36  297106 ..  297116 -  -6.8  -3.35996   TATCGCCATTGAGAA                 CCTC CAT GAGG                 TAATCAATGGTAGAC
   CPn0269   7  77 126  301325 ..  301347 -  -5.5  -4.95155   CTTATAGGATAAAAA           CAGTGCGAA TGAGT TCCGCCCTG           TTTAATACTGTGTTA
   CPn0283   3  61 233  317284 ..  317296 -  -5.5  -3.76402   ATCTTACGTATCAAA                GAACC AAG GGCTC                AACGCCTCTATTCTG
      acpP   9  76 319  333290 ..  333305 -    -4  -5.27938   ATCTCTAAAGAAAAA              CTAGAG TCTC CTCTAA               ATTTAAAACCTTTAG
   CPn0303   1  45 452  341451 ..  341466 -  -3.2  -3.10071   AAATCGGAGCCAACA              CTACGA TAGA TCGTGG               TCGATTCAAGAACAC
      glgP   5 100  23  346452 ..  346489 - -15.8  -5.06816   ATCTTTGAACAAAAA   GGACTCTTTCTATAGC TCCTTG GCTATGGAAAGAGTCC    CTGATTCCATCCTGT
      trxB   2  51 296  355030 ..  355054 -  -4.9  -2.95384   ATATTATTGAAATTA          GCCGCATTCGC GAG GCAATTGCAAC          TCACGGCAATCGACT
      ychF   5  67  85  364664 ..  364679 -  -4.8   -4.3898   ATTATCCCGAGAAAA              TTTCTT AGAG AAGAAA               AAAAGTTTCAATCAA
   CPn0330   7  59  66  376119 ..  376133 -    -5  -3.83652   AATTATAGAAAAAAG               TCTTCC AGT AGAAGA               GCAAGAAGCAGCGTG
      smpB   2  45 -36  381576 ..  381608 -  -2.5  -3.29739   CCTAACCTATATCAA      TGATGGCGCCTCTTC ATA GCAGCGGCAACTTCA      CGTTCCTTTTCTCTT
   CPn0355   6  76 101  398462 ..  398487 -  -9.8  -2.81072   TCCACTCAAGAGAAG         CGTCTTCTCC CAACCT GAAGAAGACG          AGTCCTCCCTGCTGA
    sucB_1   4 100  20  422310 ..  422324 -   -10  -4.33739   TAAAAAATCTGAAAA               GGCTCT AAA AGAGCC               TTTATGAGAATCAGA
   CPn0381   4  51 -15  428037 ..  428049 -  -4.7  -2.78672   TCCAAAGATACATTA                GCGAC GAC GACGC                CTAGAATGGCGTAAT
      yhfO   5  63  88  443130 ..  443150 -  -7.7  -2.57983   AGAAGTTAAAGAGAT            GTCTTTATC TGG GATAAAAAC            CGTATCGATTAAAAA
   CPn0401   6  61 146  447330 ..  447346 -  -6.7  -3.23447   GTAAGTTGGAGAACA              TTCTTTT AGC AAAAGAA              AACTCTCCTTAGGGC
      accA   3  91  53  459098 ..  459116 -  -4.6  -5.63517   TCCCTAAAGAAAAAA             TCTCCATC TGA GATGAAAA             GGTAAGTCCTAAAAT
   CPn0426   3  59 402  471121 ..  471131 -  -5.4  -3.69354   TTTGACAACCCTAAA                 GCTT CGG AAGC                 TCGCCCTTTGAATCA
   CPn0431   2  44  62  476073 ..  476086 -  -3.1  -2.91873   AGTATTTCTAAAGCA               CGAACG CAG CGT-CG               CTCTCTCTAGGAACT
    yxjG_2   7 100 127  503537 ..  503568 - -18.8  -3.16387   ATCACAAGAAAGAAT      GGGCAGAGTACGTG ATCT CACGAACTCTGCCC       GTCTTAGAATCCAAA
   CPn0455   7 100 316  519121 ..  519139 - -11.8   -4.1721   ATCCACATTTTAAAA             CTCTAAGC TCT GCTTAGAG             TTTTCTGTAGCCCCG
   CPn0472   6  73 112  545444 ..  545466 -  -7.1  -4.00532   CCTGTAAAGACCAAA           TAGAGAGTA GTGAA CACTCTCTA           CCATCATGAATCTTA
   CPn0486   6  83 118  566245 ..  566284 -    -5  -5.55001   TAATAAAAAATAAAA  CGAACCCCTCTTCTTCTT GGAA AAGAAGGAGAGGTATCAG   ATTCTAAACACAACT
   CPn0497   4  64 403  577400 ..  577414 -  -4.9  -4.24948   GCAGTACATTCAAAA               CCCGG ATACG CCAGG               CTATCGACAAGCGCC
   CPn0516   5  84  49  597187 ..  597203 -  -6.5  -5.06472   AGAGAAACAATAAAA              CATGGAG GAT CTCCAAG              CTTGGTCGCAAGGAG
      kpsF   8  66 228  607461 ..  607479 -  -7.5  -3.07755   AGACAGGCTGAAAAT             TCCTACT TTAGG AGTAGGA             GCCATTAAGGTGACT
      yhbZ   1  51 206  629305 ..  629316 -  -4.4  -3.25823   TTGTTCTGACAGCAA                TCAC GATT GTGA                 TGTTGATTTATGTGA
      crpA   3  67  16  640286 ..  640306 -  -8.3  -2.91695   CGTACGTGGAAAGTA            GCATCCCAA GTT CTAGGATGC            TTGTGAGATGAACGT
      murA   3  55 320  660414 ..  660426 -  -3.3  -4.07568   CTTTTCTTTTGAAAA                GATGC TCC GCTTC                GAAGGAAACACCGCC
   CPn0581   5  66 192  670536 ..  670550 -  -5.7  -4.05747   GATATTGTAGATAAA               GGAGA TTCTC TCTCC               ATAATATGCAGAGGA
   CPn0585   8  63 256  673586 ..  673606 -  -7.5  -2.60194   ATCTCGGTAACGAAC            CCCGGAACG ATT CCTTCCGAG            ATCATGGACAAGCTC
   CPn0590   8  62  -6  679509 ..  679519 -  -3.2  -4.63044   ATTGAGAGAAATAAA                 CTCC CTA AGAG                 AAGGTAATTGTACCG
    oppC_2   3  66 222  686244 ..  686254 -  -6.8  -3.71649   TCTCGAAATCCTAAA                 CTGC GTT GCAG                 AGATTCCCTTTGGAG
       ndk   3  70  31  712956 ..  712979 -  -8.2  -3.30338   AGAATTTCTTGATAA          TGAGCTAGAA GAAA TTCTTGCTCA           ACCTCATCGTAAAGC
   CPn0667   5  73 367  749791 ..  749807 -  -3.7  -5.03715   ATCAGGTGCAAAAAA              TGTCATT TAC AATGTCA              ACCTCTGGCAAAGAA
   CPn0671   4  65 463  752708 ..  752739 -  -2.3  -4.91712   GTGAAGCCATAAAAA      GTGCTCGCCGTATA CTATC TATACGCCTAGC-C      GAGACGATTGCTCAA
       fmu   8  59 106  755451 ..  755468 -  -6.3  -2.99584   CTTACAAGAAAAGAT             TGCCACT TTAA AGTAGCA              GTTTAAAACTCTGCA
      parB   8 100  93  767062 ..  767085 -   -14   -5.2894   AAATACAAAACAAAA          GCCATTCCAT ATCC ATGGAATGGC           TACTTTAAGACCTAA
    yfhO_1   4  62 293  769875 ..  769891 -  -4.3  -4.19887   ACATAGAAACAATAA              CAGGAGC CAA GCCCTTG              GCATTCCTCTTCCCC
      yscC   4  87  73  786808 ..  786853 -  -6.4   -5.4833   GTAGGGAACAAAAAA GCCAAGAAAACATAAAGT TATACGGCCG ACTCTACATCTTCTTGGC TTTCCCCCTGAATGC
   CPn0724   5 100 312  809362 ..  809391 - -15.1  -2.72661   GATGATTTGCAACTA       GGTTCCTGCCTCC ATAA AAAGGCAGGAACC        CTATCTGGAGGGGAA
       rs4   7 100  32  823043 ..  823066 -  -7.5  -6.02546   TGAAATCAAAAAAAA          CGCCATACTG ATATA CAGT-TGGCG          TTTTCTAGAAAAGAT
   CPn0739   3  62  96  833748 ..  833762 -  -5.8  -3.58037   CAGGAAGTTTTTAAA               TCAATT TGA AATTGA               TGATGATGTAGAGCT
      hemB   7  55 303  840072 ..  840083 -  -4.4  -3.63367   TTTTTCAAGAAAAAG                CGTA CCTA TACG                 AATCCAGATACTAAC
   CPn0753  12  93  28  850107 ..  850130 -  -5.2  -6.11229   ATCAAAATAAAAAAA          CCCTCAAAGA ATAC TCTAAGAGGG           TTTTTTTGCTGCGAA
      recA   3 100  58  858449 ..  858478 - -17.3  -3.82202   CATCTGTAAACAGAA       TCCCCCCTCCTAA AGTA TTAGAAGGGGGGA        TTCTTTGTCTCAAGG
      topA   7  76 181  864919 ..  864937 -  -6.8  -4.48741   GAAGCTATGAGAAAA             TTCCCTTT ATC AAAAGGAA             AGCTGCGTTTCTGGA
      yggV   5  62 225  873172 ..  873186 -  -4.3  -4.22591   AATAAGCTGAATAAA               CCAAT GATTA ATTGG               AAGCTCCCATGAATG
   CPn0779   6  52 -24  878100 ..  878116 -  -5.1  -3.02109   CTATAGACTAGAAAG              GCTGATT GAA AGTCAGC              AAGTCATAAAGATCG
   CPn0791   3  54 318  889773 ..  889790 -  -4.9  -3.15699   AGTCACTCAGGAACA             GCA-AGAG CTT CTCTATGC             ATTGTCGCAGTGTAT
   CPn0799   0 NONE
      yscT   2  73 209  931251 ..  931289 -  -8.3  -3.53224   TACTTTTTCCCTAAA   GGCAAAATGTTGAAG CCCTCCTTT CCTCAACTTTTTGCC   TTGTTTTCAGGCATG
      lipA   1  54 175  938637 ..  938649 -  -5.5  -3.03124   TTGGAGGGGCTAAGA                CTACG GAG CGCAG                TTTTAAGAATTTTCC
      yphC   1  45 459  954791 ..  954808 -  -2.6  -3.21099   GCCGGCTATGAGGAA             CTGGGC ATAGTG GCTCAG              TGTATTGTTTGCTAT
      porB   2  67 466  971321 ..  971337 -  -5.1  -4.39287   GCAAGTACAGTAAAA              GCTAAAG CTG CGTTAGC              GAACATGTCGGCTTC
      birA   4  45 201  982699 ..  982712 -  -2.3   -3.4647   CCCAACATTTAAAGA               GATGG AAGA CCTTC                TTTCTGAAAGAGTGC
   CPn0874   7  55   6  991714 ..  991740 -  -5.8   -2.6563   TCTTGTAAGAACGTA         TACGTCCCACAA AAT TTGTGGGACTCT         TCCTTCTACAGATTG
   CPn0878   8  87 -23  995985 ..  996012 -   -13  -2.81535   TTACGAGAAAAGTTA        GAATTTATTCCT CTTC AGGAATAAATTC         CTCTCGCTTCTTCCT
      nqr6   3  62  22 1007537 .. 1007548 -  -5.8  -3.61398   TTTCTCTTCTAAGAA                GACG TCGT CGTC                 AATAAAGAAAAACCA
   CPn0897   6  66 143 1027693 .. 1027707 -  -5.7  -4.25256   TCTTGATGAAAAGAA               CAAGC GCAAA GCTTG               GGTTGCTAAGCTTGT
   CPn0906   1 100  38 1039847 .. 1039874 -  -7.9  -5.94214   AAGATAATAAAAAAA        CTAGAGATCTT TTTATT AAAATCTCTAG         TTTTTACATGTAAAC
   CPn0911   6  54 364 1042603 .. 1042618 -  -4.7  -3.22298   GTTAGCGATCATGAA              TGGGA TATCGT TCCCA               AAGCTTCAAGAGAGT
       ppa   9  72  11 1048553 .. 1048565 -  -9.1  -2.72344   CTTGATTTTCAAGGA                GAGGG AAC CCCTC                TCCTTAGACATTAAT
      priA   3  59 102 1054906 .. 1054923 -  -4.9  -3.85698   TTTCTGTTTTAGAAA             CTACA-GG GAT CCATGTAG             GCGTTGTTGCCTTTG
   CPn0925   5  55 445 1056750 .. 1056778 -    -6  -2.72147   TTCAAGAGAATGAAT        TGGAGATTGCGA TACTT TGGCAGTCTCCA        TAAGGGAAGATAAAC
      cysS   7  55 473 1065234 .. 1065245 -    -3   -3.9377   AGAAGCTTAAGGAAA                TCTT AAAG AAGA                 AAACTACCTTTCCTG
      cysS   7  55 -23 1065723 .. 1065741 -    -3  -4.01071   AGAAGACGAATTAAA             GGGGCTTA ACT TTAGGCCC             TGACTTAGAGTCTTC
   CPn0938   6  58   2 1069817 .. 1069844 -  -6.3  -2.79183   TCTATTCTGATTAGA        GCCCCA-ACCCT ATTTA AGGACGTGGGGC        TTTATTTTGATGCTT
      glyQ   5 100  25 1079690 .. 1079717 - -17.8  -4.87892   CCTTAATAAAAGAAA        GCGCTCGTAGGA TTCC TCCCACGAGCGC         TTTCTTTATCTAAAT
       ide   7 100   8 1090930 .. 1090952 - -13.6  -4.91778   TAAAGATAAAACAAA           GGCATAAGAT ATG ATCTTATGCC           TTTGTTTTTAAGAGG
   CPn0964   1 100  21 1103259 .. 1103277 - -11.8  -5.95166   TTCAATCAAAAAAAA             GGGTTACT TTT AGTAACCC             TTTTTTATTTCTCTT
      ftsY   2  67 305 1115103 .. 1115122 -    -8  -2.88667   GTTTACAAAAAGCGA            TCTTACTA AAAT TAGTAAGA             TTATGACTTTTGCTT
   CPn0980  10  83  -5 1125481 .. 1125506 - -11.3  -2.72745   TTGATTCATAAAGAG         GAATGAAGAGA GTTC TCTCTTCACTC          TTTTATTTTAGGAAG
      murB   4  63 199 1137859 .. 1137873 -  -2.8  -4.70117   AAGGGAATAAAGAAA               TCACCA CAT TGGCAA               GAACTACAGAAATAA
   CPn0995   3  89 367 1144034 .. 1144045 -    -3   -5.7946   TTGCTAAGAAAAAAA                TTCT ATTC AGAA                 ATGATAAGCTTTTGC
       pnp   5 100 116 1150623 .. 1150647 - -13.7  -4.13945   ATTCTGATCCGAAAA          GAACCTAGGAA ATC CTCCTAGGTTC          TTTTTTTGTCTCAAT
       pnp   5 100  41 1150699 .. 1150722 -  -9.7  -5.71983   GTAATCATAAAAAAA          GCTAGTCTT TCTAAG AAGACTAGC           TTTTCATGTTAAGCG
   CPn1003   3  48 142 1153936 .. 1153947 -  -4.4  -2.83905   TCAGAAGTTAGGAGA                GGAA ATTG TTCC                 TAACCTCACTCCTGA
       map   5  69 151 1158022 .. 1158032 -  -5.4  -4.37886   GCAGTTTCTAGAAAA                 GAGT GAG ACTC                 TTTCTTTAGTAAGAA
   CPn1019   3  50 288 1170335 .. 1170347 -  -3.3  -3.53012   TCGTTTTTCTTCAAA                CATGC ACC GCAAG                CTCTCTTCAGGATTC
   CPn1030   0 NONE
    tktB_2   4  57  16 1215684 .. 1215708 -  -6.5  -2.73159   GCAAGCGGGTTAAAG          GTACTTTCCCT TCT AAGGAAATTAC          AATCTCTAGGGATAA
   CPn1065   1  40  22 1220887 .. 1220903 -  -2.2  -2.75081   GAGGTTGAAAAGGTA              GTGGAC GCTTA GTCCAT              CGGCTTTTATTTATA
    rnhB_2   4  67 122 1222224 .. 1222240 -  -2.3  -5.10077   AAAGATCCTAAAAAA              TTTAAAG CCT CTTTAGA              GAAGATCAAACGTCG
      yfgA   3  57 333 1224277 .. 1224302 +  -5.4  -3.35695   CACGGGTCAGGAGGT         GGTGGAGCTT GTCTAG GAGCTTCGCC          TTGGGTTTGTCTCCA
      ksgA   5  52 435 1216116 .. 1216153 +  -4.9  -3.06679   GGGTTCCAAGAGCTA   TGATGAGAACGTCCTCAC CTT GTGAG-AGGGTCTCAGCA   TTGCCTGGGGATCTT
   CPn1029   4  67  64 1182911 .. 1182935 +    -8  -2.90496   CCTGAGCGAGCATGT         CTCCTGTAATC CCGT GAT-ACAGGAG          TCCTTTCGACCCGAG
      lytB  10  57 412 1170350 .. 1170383 +  -4.7  -3.54919   CATGCACCGCAAGCT     CTCTTCAGGATTCG CGTTATT CGA-TACTGAAGAG     TTTAAGAACGTAGTT
   CPn1008   1  41 179 1158405 .. 1158417 +  -2.7  -2.52464   ATGTGGCACGTAGGG                GTTTT CGT GAAAC                TCAATTCCAACGCCA
   CPn1002   2  52 206 1154298 .. 1154311 +  -5.3  -2.85351   TAAAGCGCTTTTCTG               GATCT AAGA AGATC                TGTACTGTCAAAACA
      ftsH   8 100  36 1150623 .. 1150647 +   -13  -5.72616   ATTCTGATCCGAAAA          GAACCTAGGA AATCC TCCTAGGTTC          TTTTTTTGTCTCAAT
      ftsH   8 100 112 1150699 .. 1150722 + -10.4   -4.4261   GTAATCATAAAAAAA          GCTAGTCTTT CTAA GAAGACTAGC           TTTTCATGTTAAGCG
   CPn0994   0 NONE
    ytgB_2   7  65 285 1138403 .. 1138414 +  -2.2  -5.02074   GATTTCGAGTGGTCG                GCAG AAAC TTGC                 TTTTTTGAAAGCTGG
   CPn0981   3  66  -2 1129953 .. 1129967 +  -2.8  -4.83615   ATAGTACCAGCAATT               TGAGAC TTA GTCTTG               TTTTTCTAAAGACTC
    pmp_21   6 100  32 1103259 .. 1103277 + -11.8   -5.7827   TTCAATCAAAAAAAA             GGGTTACT TTT AGTAACCC             TTTTTTATTTCTCTT
   CPn0956   5 100  18 1090930 .. 1090952 + -13.6  -4.85782   TAAAGATAAAACAAA           GGCATAAGAT ATG ATCTTATGCC           TTTGTTTTTAAGAGG
   CPn0939   4  70  55 1071253 .. 1071301 +  -8.4  -3.24021   AGCACTGCAATATCT TTCTTAGTTAGCCCAGGAATAGCT TCC AGCTCTTCCTGGG--AGCTAAGCA TTACCTGTTTCCAAC
   CPn0926   5  74 277 1058837 .. 1058847 +  -5.4  -4.78848   GCTCTAGAAAAGGTG                 TTGC TAC GCAA                 TTTTCTCTTTCGAAG
 murC/ddlA   5  74   9 1039847 .. 1039874 +  -5.7  -4.70659   AAGATAATAAAAAAA        CTAGAGATCTT TTTATT AAAATCTCTAG         TTTTTACATGTAAAC
   CPn0896   4  70 276 1028101 .. 1028120 +    -8   -3.2058   GTACTTTGGGATATT            TCTTCAAA ACGT TTTGAAGA             TGTGTATTGTTGATA
   CPn0887   4  55  93 1014253 .. 1014268 +  -2.6  -4.13995   AATTTCCTGGTAAGT              GAG-GTA GGA TACGCTC              TTTCCTTTCTAGAAA
   CPn0882   0 NONE
      ybcL   2  73   3  995988 ..  996009 +  -8.9  -3.30854   CGAGAAAAGTTAGAA           TTTATTCCT CTTC AGGAATAAA            TTCCTCTCGCTTCTT
      rodA   5  70 144  984814 ..  984830 +  -3.7  -4.88646   TAGTGCAAGGTTCTG              CGAAACA ACT TTTTTCG              TTTGTTTTGCTTTTT
   CPn0853   7  95 129  971935 ..  971964 + -12.5  -3.69437   GTCGAAGTTTGTGAT       TTTACGAATTTTA AATT TAAAATTCGTAAA        TTGCTTTTCGAGTTC
    secA_2  11 100   8  954651 ..  954674 +   -14  -3.81557   AAGATTAAGAAATAA          CCTAGAAGGA GGAG TCCTTCTAGG           TATTTGTTTCACAGG
   CPn0834   6  61 368  942385 ..  942396 +  -5.8   -3.4617   ATAATCACCACATTG                CCTG CAGT CAGG                 TTAATTCCTGTTCCT
   CPn0831   3  62  32  938469 ..  938487 +  -3.2  -4.48902   TTCTAGATGCTTATT             TCTATTTT TAA AGAGTAGA             TTTCTTTCGGTGTCT
   CPn0822   4  69  19  931251 ..  931289 +  -6.1  -4.17762   TACTTTTTCCCTAAA   GGCAAAATGTTGAAG CCCTCCTTT CCTCAACTTTTTGCC   TTGTTTTCAGGCATG
   CPn0807   2 100  25  914907 ..  914925 + -10.3  -5.52986   GCTTTACATGAAAAA             GCTCGGT ATCAA ACCGAGC             TTTTTTTGATCAGAT
   CPn0798   2  51 -12  903847 ..  903861 +  -2.8  -3.79906   TCATGCCTTTATCTA               CCTTGA TGA TTAGGG               TTCTTATGGAAGTCG
      sdhB   4  48 135  890241 ..  890252 +  -4.4  -2.81888   TCAAGAGGCTGTCCT                TGCA GCCC TGCA                 TAGTTAAATTTCCAA
      ahpC   3  58 134  878229 ..  878246 +  -2.7  -4.27886   GAAGTCCGATAGCAA             TGATGTT TTTT AACGTCG              TTTGTGTATTTAAGA
   CPn0770   6  65 461  869595 ..  869609 +  -2.1   -4.8622   TGAAGGAGCGTTTGT               TCTCG TTTTC TGAGA               TTTTTGATTAGCCAC
   CPn0761   8 100  71  858449 ..  858478 + -15.1  -4.14627   CATCTGTAAACAGAA       TCCCCCCTCCTAA AGTA TTAGAAGGGGGGA        TTCTTTGTCTCAAGG
    recD_2   4  84  22  850107 ..  850130 +  -5.2  -5.52384   ATCAAAATAAAAAAA          CCCTCAAAGA ATAC TCTAAGAGGG           TTTTTTTGCTGCGAA
   CPn0746   2 100 439  844009 ..  844033 + -15.9  -5.24531   TCCAGATCTCTCTCG          GGGATGAAGAT TTT ATCTTCATCCC          TTTTTTATAAGAAAT
      nqrA   3  53 122  840487 ..  840499 +  -2.7  -4.03234   CTATCAAAGACTCAT                GAAAT AGT GTTTC                TTTATCTAACCAACC
      recB   6  67  90  833988 ..  834004 +  -5.1  -4.30014   ATCTTGAAAGTACAG              GCTCC ATCACGA GGAGC              TTTTACCTTGGTGAC
      yceA   6  62 -22  824896 ..  824908 +  -4.1  -4.10953   GCGAAAACAGTGAAT                CAGCA AGT TGTTG                TTTGATTTAATACCT
   CPn0727   6  75   4  816199 ..  816232 +  -4.7  -4.86902   TATTCCAACTAATTG     CATCC-TTAGGAGTTT TTA GAGCTCCTAAAGGATC     TTTTCTTCTCCTTTA
      yhbG   6  49  39  809745 ..  809761 +  -3.7  -3.22298   GAAAGGAGCGCTACT              GTATTCT GTA AGAATCC              TTGCTAATACCTCAA
      karG   1  54  64  786739 ..  786753 +    -5   -3.2614   CGAACCGACGACCTA               CACGTT ACG AATGTG               TTGCTCTACCAACTG
   CPn0688   3  55 438  770578 ..  770597 +  -3.6  -3.76224   AAAACTCCAGCAATA            TTTGGAGT CCCA GCTTCAAA             TTTCATAGGTGCAGG
   CPn0673   9  83  86  755552 ..  755567 + -10.4  -3.22076   CTTTTGAAAGATTCG              GGCGCT CTAC AGCGCC               TCTATTCTAGATTTT
      trxA   3  71  21  739862 ..  739888 +  -5.2   -4.4715   CGCTGCAATATTAAA         CCGTAGGATT CTTTTGC AATGCTACGG         TTTTCTGCCTTACCA
   CPn0656   7  57 369  738420 ..  738433 +  -3.1  -4.15222   TTGTCCTAACTCAGT               TCCTA GTAA TAGGG                TTTCTTGAGAAGAAT
    lplA_2   2  59 135  713148 ..  713169 +  -4.4  -3.92373   CTTAGCTCGAATGGT           TCCTGAAG CAGCTT CTGCAGGA            TTTGTAGCTCCCATA
   CPn0609   5  59 181  700170 ..  700181 +  -2.2  -4.54821   TTCACTAGGATGATA                GAGG AGTT CTTC                 TTTTCTAGTTCCACT
      hemZ   3  55 123  695311 ..  695325 +  -4.2  -3.66666   TTCAGTATTGCAAGC               CGCAAA CCA TCTGCG               TTTAAGGGTTTTGAA
       ada   1  43  48  686508 ..  686520 +  -3.3  -2.62263   GGGGATCTAAAGCAT                CACGG ACT CCGTC                TCCTATCAGAGCGAT
   CPn0572   4  60  59  664678 ..  664694 +  -7.3  -2.56271   TAGCTAAAATACGAG              GTCCTGA AAC TTAGGAC              ATGTTGTGGTAGACG
   CPn0559   6  69 230  644160 ..  644185 +  -5.6  -4.42386   CCACAGTTGCAGCGA         GCTTCTTAGGA ACGCC TCCTAA-AAGC         TTTTCTGCATACACA
       tsp   2  55  42  640286 ..  640306 +  -5.4  -3.32963   CGTACGTGGAAAGTA            GCATCCCA AGTTC TAGGATGC            TTGTGAGATGAACGT
      ispF  14  69 215  632406 ..  632421 +  -4.8  -4.49337   TCTCTCTTGAGAAGG              CTAAAA AGAG TTTTAG               TTTTCCTTCCTCTTC
   CPn0543   9  86 270  629876 ..  629902 +    -8  -4.72272   AGCTCCTTCAATGAT         TCCTGGAATGTC AGC GATAATCCAGGG         TTTTTGATACAAACG
   CPn0525   1  65 351  607637 ..  607656 +  -7.2  -3.29144   AATGGTTGCCCTTAG            GATAGTTC GCAA GAGCTATC             TTATAGACAGAATCC
   CPn0514   4  67 244  596767 ..  596778 +  -3.6  -4.71426   ACAACACCTTCCCCA                GGGC TCTT GCTC                 TTTTATTCATAGCGA
   CPn0496   4  62  49  577864 ..  577880 +  -5.9  -3.56862   CTTGAACTCTGTTAG              GAAGAAG AAA CTTTTTC              TTTCGAGAAGTTTCT
   CPn0492   4  51 372  575179 ..  575192 +  -5.3  -2.76315   AATGCCTTTGACCTT               CTTCT CTAA AGAAG                CTTTCCCCGTCTTAG
   CPn0485   2  61 433  566665 ..  566675 +  -5.4  -3.86015   AGCTTAAAATCAAGA                 CATC TAC GATG                 TTTGTAAAACCAATA
    pmp_18   3  48 434  545838 ..  545855 +  -4.1  -2.83164   GTGTAGCAGGGGGCC             TGCCATG AATC CATGGGA              TCTCATCATAAATAG
    pmp_14   3 100   3  519121 ..  519139 + -11.8  -4.52589   ATCCACATTTTAAAA             CTCTAAGC TCT GCTTAGAG             TTTTCTGTAGCCCCG
      nqr5   2  69  -9  476087 ..  476115 +  -6.8  -3.98236   ACGAACGCAGCGTCG       CTC-TCTCTAGGA ACTT TCCTAGAGTCGAG        TTTCTAGTGAACTTT
   CPn0412   8  89 463  457712 ..  457728 + -10.9  -3.68073   CCTCCTCCTCCATAT              CCTTACC ACA GGTAAGG              TTATTCCATACAGTA
      yceC   1  62  70  449783 ..  449793 +  -6.8  -3.33696   AAGATCCTAGAGAAT                 GTGC TCG GCAC                 TTACTTCAAGAAAAA
   CPn0400   1  41 232  447541 ..  447563 +  -2.6  -2.70923   AGCTCCCAAAGGCGA           TCGGCCTC TTCAATC GAGACCGG           CTTGTAATCTTCAGC
   CPn0395   3  50 157  443335 ..  443349 +  -4.2  -3.13403   AAAGAAAACCTGAGT               GTTGCC AGG GTCAAC               TCTTCATCAACACCC
      glgX   4  54 330  437653 ..  437676 +  -5.4  -3.05536   TCTAGAATGATGCAA          GC-AGATAGAG CTT CTTTATCTAGC          TCTTCAAGGTACTTT
      glgX   4  54 430  437753 ..  437783 +  -4.7  -3.22298   AAACCATGATGCAAT       GGTTGTCTTTACG ATGAA CGTATAGGGAACC       TTGATACTGAATCCC
    hemN_1   1  75 -48  427831 ..  427859 +  -8.9  -3.37028   AAATAGACAGGGCCG        TCTCTTCCACGAT ACA ATAGCGGAAGAGA        TTATGGGATATTCCT
   CPn0376   2  83  13  422310 ..  422324 +   -10  -3.87815   TAAAAAATCTGAAAA               GGCTCT AAA AGAGCC               TTTATGAGAATCAGA
      lepA   4  89  61  403881 ..  403908 +  -3.4  -5.95286   TAGTGGTGAACTAAA        TCTCGAG-CTACC TAG GGTCTTCTCGAGA        TTTTTTATTTTTACT
   CPn0354   3  57  -2  398508 ..  398519 +    -3  -4.13767   TCCCTGCTGATAGGT                TAGA GATT TCTA                 TTTTGGAATAAGAAA
   CPn0354   3  57 149  398659 ..  398688 +  -5.2  -3.48395   TGACGTCATAAACCC      TAGCTCT-G-GCAT TTCC ATGCTCTAGAGCTA       TTCTGTGAAGACCCT
      dnaN   5  59 172  383550 ..  383560 +  -5.4  -3.63744   CGCTTTATGTTTTGT                 CCTT GGG AAGG                 TCTTTTCGCACGCAA
   CPn0329   3  74 307  376456 ..  376472 +  -6.5  -4.38712   GACGCAACTGAGAAA              GCAAGAC CTT GGCTTGC              TTTTGTCCGAGTAGC
   CPn0329   3  74 424  376573 ..  376584 +    -3  -5.31275   CTTCATTCGTAGCAA                TTTC CTCA GAAA                 TTTTTTCTACTAAAG
   CPn0308   3  88  70  349669 ..  349691 +  -7.8   -5.0095   TAGAAATATCTTGAA           TAGCCATG TGAATAT CATGGCTA           TTTTCTTCTATTTTT
   CPn0294   5  59 474  333979 ..  333991 +  -6.3   -3.0879   CGGTTACTTAATTAG                TTCTC GAA GAGAA                ATTTTCAAATCCCTT
      xasA   4  62 424  317956 ..  317970 +  -6.4  -3.35046   TTATTGAAGTCTTCT               TGCTGA TCC TCGGCA               TCTTTGGCACAATCC
   CPn0271   3  93 458  304823 ..  304847 + -12.3  -3.36837   CAATCTCTGAACTTT          TGCTGTTGTCA ATA TGATAACAGCA          TGTTTCGGAGGTTCT
   CPn0268   5  55 396  301717 ..  301731 +  -5.7  -3.31144   ATTCCGAGATTCTCC               GCATG GAGGA CATGC               TTCTCCAAATCACCC
      yqfU   5  62 389  297528 ..  297551 +  -2.4  -4.77567   TCTATAGCTTGAATG          CTATGAGTAT GAAT ATACTCTAAG           TTTTCTTCTGAAAAT
   CPn0251   3  67 -35  287527 ..  287569 +    -8  -2.84098   GTTGTAAAAAAATCT CAGAA-CC-AAGCTTTGCTA AAAAC TAGCAAAGCTTAGGGTCCTG TGGTTAGTTAACAAA
      ydhO   8  89 -11  282491 ..  282512 +  -8.8  -4.56597   CCTAGAAAAAGAAAA           GCCTTTCT GTAATA AGAAAGGC            TTTTTCCAAAAACGA
      devB   1  40 219  276894 ..  276913 +    -2  -2.73681   TGCTGAGATGGTCGA            GAACCTCC ACCA GGAGCTCC             TCCTTGAACTAACTG
   CPn0229   9  75  76  267639 ..  267651 +  -4.8  -4.84539   TTCTTTCTTAGCTTC                GCGT TCGTC ACGC                TTTTCTCTTTGGTTC
   CPn0226   3  52 457  265427 ..  265449 +  -4.8   -3.1082   ATCATCATGATCTCC           TTCAACAGCT TGC AGCTGACGAA           TATGTTGAATCGCTC
   CPn0209   4  70 290  251565 ..  251586 +  -4.5  -4.77719   TACTTTTAGCAATTG           CAAACTCAA GCTC TTTAGTTTG            TTTTATTCCCTTTTC
   CPn0190   4 100   8  231285 ..  231308 + -15.4  -2.73875   GATTCTAAAGTATCA          CTACAGCTGC TCTA GCAGCTGTAG           TCCTATTGAGCAGAG
   CPn0176   4 100  11  216532 ..  216560 + -19.1  -4.18676   TATAAATAGAGTTAA        GACATCCCCTTAA GTT TTAAGGGGATGTC        TTATTTGCTTTCTAG
   CPn0166   1  45  94  208059 ..  208073 +  -2.8  -3.14931   AAGATAGGATCTTCA               GTGTAC AGT GTACAG               TTCATAGAGCCTGGC
      gseA   4  54 288  199493 ..  199523 +  -5.6  -3.14564   TTGTTTTTCAATTTG       GATTTATGTTTTCT CGA AGAAAATAAAGATC       TTCATAACCAAGTAA
   CPn0150   3  93  69  192516 ..  192545 +  -5.8  -5.77853   CAACTGCAATGAAAA       CCATAGAG-GACT AGGAA AGGCTCTCTATGG       TTTTTTTTCACAATT
   CPn0132   1  42  64  166628 ..  166639 +  -2.2  -3.11291   CCAGGGGTATTGATA                TCGT TAAG ACGG                 TCTTGGAATTGTGGA
   CPn0128   3  43 404  163460 ..  163470 +  -2.6  -3.08173   GTAGTGGATAAAGAA                 TTTT TTG AAAA                 TTAGATAGAGTTGGT
      ileS   4  75  26  141812 ..  141836 +  -5.1  -5.00846   GAAACAACTGAAAAA          CCATAAGAA TGGTTAT TTCTTGTGG          TTTTTCTCCTCTTTC
      phoH   2  51 464  136841 ..  136853 +  -5.5  -2.75268   CATTAAGAGGAGTCC                CCTGG CGT TCAGG                ATTTAGAGGTCGTTG
      cydB   8  71 119  132633 ..  132657 +  -8.5   -2.9953   TCTAGAAAATGAAGA          GCTTCCATTGG AAT CCTTTGGAAGC          TATCATTATACTTCG
   CPn0099   3  70 224  128092 ..  128114 +    -2  -5.21709   TTGGGCTATAATAGT           CTGAAGAAAA GTA TTTTCTAAAG           TTTTTTCATCTAAAA
   CPn0069   3  53 381   87470 ..   87484 +  -4.2  -3.35679   CGGACAGGATTTGAA               CCTGTG ACC TACGGG               TTATGAGTCCGCAGC
   CPn0051   8  68 240   67354 ..   67380 +  -8.8   -2.5805   TCCATTTACCTGCGT         GATCCTTGGC TGTAATT GCTAAGGATC         CTTGTAGGGCATGGT
      yqfF   1  41 -10   65794 ..   65809 +  -2.6  -2.55015   CCAAACCCTCTATAG              GAGGAAC TTA GTT-CTC              TAGATTACGTGGCGT
      ptsI   4  55 450   54284 ..   54307 +  -3.2  -3.91564   GAAATATTGATCTTT          CCTCTCATGAA ATT TTC-TAAGAGG          TTCTTGCTTATTGTC
 pdhA/pdhB   2  85 339   48513 ..   48523 +  -6.8  -5.30155   ATCTTTCAATGTAAT                 TGCG CGG CGCA                 TTTTTTCCTTAATGA
     pmp_2   3  81  26   21135 ..   21164 + -10.1  -3.37056   TTCGATGCTATTTTT       CCATGGCTATTTT TAAA ATGATAGCCATGG        TTATAGATACGTAGT

SUMMARY

202 putative operon ends contain 868 possible terminators.
Percent operon ends hit by terminators of confidence >= x:
	x	#>=x	hits>=x	%hits>=x
	100	39	27	25	12 %
	99	39	27	25	12
	98	39	27	25	12
	97	39	27	25	12
	96	39	27	25	12
	95	42	29	27	13
	94	42	29	27	13
	93	46	32	30	15
	92	46	32	30	15
	91	48	33	31	15
	90	49	33	31	15
	89	54	38	36	18
	88	55	39	37	18
	87	57	41	39	19
	86	58	42	40	20
	85	62	45	42	21
	84	65	48	44	22
	83	69	52	48	24
	82	69	52	48	24
	81	71	54	50	25
	80	71	54	50	25
	79	73	54	50	25
	78	74	54	50	25
	77	76	55	51	25
	76	80	58	54	27
	75	86	63	59	29
	74	93	69	62	31
	73	103	75	66	33
	72	106	78	68	34
	71	114	82	70	35
	70	122	90	76	38
	69	131	99	81	40
	68	135	102	82	41
	67	149	115	92	46
	66	160	124	97	48
	65	168	131	101	50
	64	174	134	102	50
	63	181	139	105	52
	62	209	162	118	58
	61	222	171	122	60
	60	231	179	123	61
	59	251	196	131	65
	58	261	205	135	67
	57	302	236	141	70
	56	307	240	141	70
	55	348	274	153	76
	54	367	290	160	79
	53	382	301	162	80
	52	418	330	168	83
	51	470	368	176	87
	50	513	401	178	88
	49	528	408	179	89
	48	562	431	182	90
	47	637	485	182	90
	46	646	490	182	90
	45	706	534	188	93
	44	737	559	189	94
	43	771	585	191	95
	42	811	614	192	95
	41	843	633	195	97
	40	865	648	197	98
	39	868	650	197	98
	38	868	650	197	98
	37	868	650	197	98
	36	868	650	197	98
	35	868	650	197	98
	34	868	650	197	98
	33	868	650	197	98
	32	868	650	197	98
	31	868	650	197	98
	30	868	650	197	98
	29	868	650	197	98
	28	868	650	197	98
	27	868	650	197	98
	26	868	650	197	98
	25	868	650	197	98
	24	868	650	197	98
	23	868	650	197	98
	22	868	650	197	98
	21	868	650	197	98
	20	868	650	197	98
	19	868	650	197	98
	18	868	650	197	98
	17	868	650	197	98
	16	868	650	197	98
	15	868	650	197	98
	14	868	650	197	98
	13	868	650	197	98
	12	868	650	197	98
	11	868	650	197	98
	10	868	650	197	98
	9	868	650	197	98
	8	868	650	197	98
	7	868	650	197	98
	6	868	650	197	98
	5	868	650	197	98
	4	868	650	197	98
	3	868	650	197	98
	2	868	650	197	98
	1	868	650	197	98
	0	868	650	197	98
