# Supplementary material for: Rapid, accurate, computational discovery of Rho-independent transcription terminators illuminates their relationship to DNA uptake
Source: Genome Biol. 2007 Feb 21;8(2):R22. doi: 10.1186/gb-2007-8-2-r22 (PMC1852404; doi:10.1186/gb-2007-8-2-r22)
Supplement: Additional data file 2 — As described in the text, the entire robust tail-to-tail region is searched; if the region is less than 500 nt, then the 500 nt downstream of the stop codon is searched (stopping if a gene start is encountered). In the case of ties, all terminators with the high score are output. [file gb-2007-8-2-r22-S2.zip › Chlamydophila_pneumoniae_J138.ttperf]

   CPj0006   1  45 269    6859 ..    6869 -  -2.6  -3.16564   CCCCCATGCTAGGAA                 TTAT AAT ATAA                 ACTGTGGAAGCAAAT
   CPj0020   1  52 222   30033 ..   30049 -  -5.1  -3.06671   ATACCGATTTTAATA              GGGAACT GAG AGTTCCT              TATTGTAGAGAGTAT
   CPj0034   1  51  41   47820 ..   47837 -  -5.5  -2.59683   AGTCTATTTTACAAG             CCGCGAA AAGT CTCGCAG              AATTCTAGGCGATTC
      ybaB   3  55  66   53554 ..   53565 -    -3  -3.93695   TTTATGATGTATAAA                GTTT GTAA AAAC                 TGTGTTTTCTAGTCG
   CPj0049  12  58 270   65205 ..   65225 -  -2.5  -4.41348   CCTCCTCTAAAGAAA            CTACAATCA TTA TGATCGCGG            ATTCTTTTGAAGCAG
   CPj0068   4 100   9   83964 ..   83995 - -10.4  -4.40237   GAGGAGAGATCAAAA      GAAAATGTTCCA AGATGTTA TGGAACATTTTC       TCTCTAGTTTATTTT
   CPj0085   2  52 461  102962 ..  102973 -  -2.2  -3.91858   TACAGAGTTTATAAA                GCAA ATTG CTGC                 AGAAGGTGCGTAATT
      uvrA   3  51 154  118333 ..  118351 -  -5.3  -2.60496   GGTCTTCCCAAAGAT             GCTCTTA GCTAT CAAGAGC             GGCGTTTGTTATTGC
   CPj0104   5  75  16  132344 ..  132368 -  -8.5  -3.45405   TCTAGAAAATGAAGA          GCTTCCATTGG AAT CCTTTGGAAGC          TATCATTATACTTCG
    recD_1   3  57 313  153159 ..  153169 -  -5.4  -3.35813   GTCTATTTTAACCAA                 CAAG CAC CTTG                 GAAGCTATTGAAAGA
      ytfF   0 NONE
   CPj0133   5  62  13  166247 ..  166259 -  -4.1  -4.13945   AGGGGCATTGGAAAA                TCTCC TTG GAAGA                CGTAGCCTCTCTTTA
      mhpA   4  72  77  192227 ..  192256 -  -5.8  -4.43309   CAACTGCAATGAAAA       CCATAGAG-GACT AGGAA AGGCTCTCTATGG       TTTTTTTTCACAATT
   CPj0155   4  54 341  198845 ..  198855 -  -2.4   -4.0896   AAAGTGTTCGTAAAA                 GCAG AAA CAGC                 TTCCTTTGACCGTAC
   CPj0167   7  58 253  207313 ..  207344 -  -2.5  -4.37886   CCATTTTTTATAAAA      TTAACGAATCT-CT GTGAA AGTAGATTAGTTAA      GATCACTTCTCTTGT
   CPj0177   6 100  45  216155 ..  216183 - -19.1  -3.22943   TATAAATAGAGTTAA        GACATCCCCTTAA GTT TTAAGGGGATGTC        TTATTTGCTTTCTAG
      glnQ   6  81  -2  230895 ..  230928 - -11.1  -2.77043   GTCAGGATTCTAAAG     TATCACTACAGCTGC TCTA GCAGCTGTAGTCCTA      TTGAGCAGAGTGGAT
   CPj0210   5  67 465  250577 ..  250587 -    -4  -4.68593   GTTACTATTTAAAAA                 TAAG CAA CTTA                 GAATCAACTATAGAG
      dsbB   3  85 403  264207 ..  264225 - -10.3  -3.43109   CATACTATGCAAACA             CCCTGGA GTTCA TCCAGGG             AACTCAAAGTCTATG
   CPj0240   5  89 128  276175 ..  276189 -  -7.2  -5.24796   GGTAGAGAAGAAAAA               CTCTAT CCT ATAGAG               CGTGTAGGTAGGGAC
       rs9   4  95  36  282113 ..  282134 -  -8.8  -5.35224   CCTAGAAAAAGAAAA           GCCTTTCT GTAATA AGAAAGGC            TTTTTCCAAAAACGA
      ubiD   5  62  36  296728 ..  296738 -  -6.8  -3.35996   TATCGCCATTGAGAA                 CCTC CAT GAGG                 TAATCAATGGTAGAC
   CPj0269   7  77 126  300947 ..  300969 -  -5.5  -4.95155   CTTATAGGATAAAAA           CAGTGCGAA TGAGT TCCGCCCTG           TTTAATACTGTGTTA
   CPj0283   3  61 233  316906 ..  316918 -  -5.5  -3.76402   ATCTTACGTATCAAA                GAACC AAG GGCTC                AACGCCTCTATTCTG
      acpP   9  76 319  332912 ..  332927 -    -4  -5.27938   ATCTCTAAAGAAAAA              CTAGAG TCTC CTCTAA               ATTTAAAACCTTTAG
   CPj0303   1  45 452  341073 ..  341088 -  -3.2  -3.10071   AAATCGGAGCCAACA              CTACGA TAGA TCGTGG               TCGATTCAAGAACAC
      glgP   5 100  23  346074 ..  346111 - -15.8  -5.06816   ATCTTTGAACAAAAA   GGACTCTTTCTATAGC TCCTTG GCTATGGAAAGAGTCC    CTGATTCCATCCTGT
      trxB   2  51 296  354652 ..  354676 -  -4.9  -2.95384   ATATTATTGAAATTA          GCCGCATTCGC GAG GCAATTGCAAC          TCACGGCAATCGACT
      ychF   5  67  85  364286 ..  364301 -  -4.8   -4.3898   ATTATCCCGAGAAAA              TTTCTT AGAG AAGAAA               AAAAGTTTCAATCAA
   CPj0330   7  59  66  375741 ..  375755 -    -5  -3.83652   AATTATAGAAAAAAG               TCTTCC AGT AGAAGA               GCAAGAAGCAGCGTG
      smpB   2  45 -36  381198 ..  381230 -  -2.5  -3.29739   CCTAACCTATATCAA      TGATGGCGCCTCTTC ATA GCAGCGGCAACTTCA      CGTTCCTTTTCTCTT
      yaeL   4  60  86  385080 ..  385092 -  -2.7  -4.60302   AGACAAACAAAAGAA                CTCAA GAC TTAAG                CCTTACCCTAACCAA
   CPj0355   6  76 101  398170 ..  398195 -  -9.8  -2.81072   TCCACTCAAGAGAAG         CGTCTTCTCC CAACCT GAAGAAGACG          AGTCCTCCCTGCTGA
    sucB_1   4 100  20  422019 ..  422033 -   -10  -4.33739   TAAAAAATCTGAAAA               GGCTCT AAA AGAGCC               TTTATGAGAATCAGA
   CPj0381   4  51 -15  427746 ..  427758 -  -4.7  -2.78672   TCCAAAGATACATTA                GCGAC GAC GACGC                CTAGAATGGCGTAAT
      yhfO   5  63  88  442839 ..  442859 -  -7.7  -2.57983   AGAAGTTAAAGAGAT            GTCTTTATC TGG GATAAAAAC            CGTATCGATTAAAAA
   CPj0401   6  61 146  447039 ..  447055 -  -6.7  -3.23447   GTAAGTTGGAGAACA              TTCTTTT AGC AAAAGAA              AACTCTCCTTAGGGC
      accA   3  91  53  458807 ..  458825 -  -4.6  -5.63517   TCCCTAAAGAAAAAA             TCTCCATC TGA GATGAAAA             GGTAAGTCCTAAAAT
   CPj0426   3  59 402  470831 ..  470841 -  -5.4  -3.69354   TTTGACAACCCTAAA                 GCTT CGG AAGC                 TCGCCCTTTGAATCA
   CPj0431   2  44  62  475783 ..  475796 -  -3.1  -2.91873   AGTATTTCTAAAGCA               CGAACG CAG CGT-CG               CTCTCTCTAGGAACT
    yxjG_2   7 100 127  502854 ..  502885 - -16.6  -3.16387   ATCACAAGAAAGAAT      GGGCAGAGTACGTG ATCT CACGAACTCCGCCC       GTCTTAGAATCCAAA
   CPj0456   7 100 316  518439 ..  518457 - -11.8   -4.1721   ATCCACATTTTAAAA             CTCTAAGC TCT GCTTAGAG             TTTTCTGTAGCCCCG
   CPj0472   6  73 112  544763 ..  544785 -  -7.1  -4.00532   CCTGTAAAGACCAAA           TAGAGAGTA GTGAA CACTCTCTA           CCATCATGAATCTTA
   CPj0486   6  83 118  565564 ..  565603 -    -5  -5.55001   TAATAAAAAATAAAA  CGAACCCCTCTTCTTCTT GGAA AAGAAGGAGAGGTATCAG   ATTCTAAACACAACT
   CPj0497   4  64 403  576719 ..  576733 -  -4.9  -4.24948   GCAGTACATTCAAAA               CCCGG ATACG CCAGG               CTATCGACAAGCGCC
   CPj0516   5  84  49  596507 ..  596523 -  -6.5  -5.06472   AGAGAAACAATAAAA              CATGGAG GAT CTCCAAG              CTTGGTCGCAAGGAG
      kpsF   8  66 228  606781 ..  606799 -  -7.5  -3.07755   AGACAGGCTGAAAAT             TCCTACT TTAGG AGTAGGA             GCCATTAAGGTGACT
      yhbZ   1  51 206  628625 ..  628636 -  -4.4  -3.25823   TTGTTCTGACAGCAA                TCAC GATT GTGA                 TGTTGATTTATGTGA
      crpA   3  67  16  639607 ..  639627 -  -8.3  -2.91695   CGTACGTGGAAAGTA            GCATCCCAA GTT CTAGGATGC            TTGTGAGATGAACGT
      murA   3  55 320  659735 ..  659747 -  -3.3  -4.07568   CTTTTCTTTTGAAAA                GATGC TCC GCTTC                GAAGGAAACACCGCC
   CPj0581   6  66 192  669857 ..  669871 -  -5.7  -4.05747   GATATTGTAGATAAA               GGAGA TTCTC TCTCC               ATAATATGCAGAGGA
   CPj0585   8  63 256  672907 ..  672927 -  -7.5  -2.60194   ATCTCGGTAACGAAC            CCCGGAACG ATT CCTTCCGAG            ATCATGGACAAGCTC
   CPj0590   8  62  -6  678830 ..  678840 -  -3.2  -4.63044   ATTGAGAGAAATAAA                 CTCC CTA AGAG                 AAGGTAATTGTACCG
    oppC_2   3  66 222  685565 ..  685575 -  -6.8  -3.71649   TCTCGAAATCCTAAA                 CTGC GTT GCAG                 AGATTCCCTTTGGAG
       ndk   3  70  31  712277 ..  712300 -  -8.2  -3.30338   AGAATTTCTTGATAA          TGAGCTAGAA GAAA TTCTTGCTCA           ACCTCATCGTAAAGC
   CPj0667   5  73 367  749112 ..  749128 -  -3.7  -5.03715   ATCAGGTGCAAAAAA              TGTCATT TAC AATGTCA              ACCTCTGGCAAAGAA
   CPj0671   4  65 463  752030 ..  752061 -  -2.3  -4.91712   GTGAAGCCATAAAAA      GTGCTCGCCGTATA CTATC TATACGCCTAGC-C      GAGACGATTGCTCAA
       fmu   8  59 106  754773 ..  754790 -  -6.3  -2.99584   CTTACAAGAAAAGAT             TGCCACT TTAA AGTAGCA              GTTTAAAACTCTGCA
      parB   8 100  93  766384 ..  766407 -   -14   -5.2894   AAATACAAAACAAAA          GCCATTCCAT ATCC ATGGAATGGC           TACTTTAAGACCTAA
    yfhO_1   4  62 293  769197 ..  769213 -  -4.3  -4.19887   ACATAGAAACAATAA              CAGGAGC CAA GCCCTTG              GCATTCCTCTTCCCC
      yscC   4  87  73  786129 ..  786174 -  -6.4   -5.4833   GTAGGGAACAAAAAA GCCAAGAAAACATAAAGT TATACGGCCG ACTCTACATCTTCTTGGC TTTCCCCCTGAATGC
   CPj0724   5 100 312  808683 ..  808712 - -15.1  -2.72661   GATGATTTGCAACTA       GGTTCCTGCCTCC ATAA AAAGGCAGGAACC        CTATCTGGAGGGGAA
       rs4   7 100  32  822364 ..  822387 -  -7.5  -6.02546   TGAAATCAAAAAAAA          CGCCATACTG ATATA CAGT-TGGCG          TTTTCTAGAAAAGAT
   CPj0739   3  62  96  833069 ..  833083 -  -5.8  -3.58037   CAGGAAGTTTTTAAA               TCAATT TGA AATTGA               TGATGATGTAGAGCT
      hemB   7  55 303  839393 ..  839404 -  -4.4  -3.63367   TTTTTCAAGAAAAAG                CGTA CCTA TACG                 AATCCAGATACTAAC
   CPj0753  12  93  28  849428 ..  849451 -  -5.2  -6.11229   ATCAAAATAAAAAAA          CCCTCAAAGA ATAC TCTAAGAGGG           TTTTTTTGCTGCGAA
      recA   3 100  58  857770 ..  857799 - -17.3  -3.82202   CATCTGTAAACAGAA       TCCCCCCTCCTAA AGTA TTAGAAGGGGGGA        TTCTTTGTCTCAAGG
      topA   7  76 181  864240 ..  864258 -  -6.8  -4.48741   GAAGCTATGAGAAAA             TTCCCTTT ATC AAAAGGAA             AGCTGCGTTTCTGGA
      yggV   5  62 225  872493 ..  872507 -  -4.3  -4.22591   AATAAGCTGAATAAA               CCAAT GATTA ATTGG               AAGCTCCCATGAATG
   CPj0779   6  52 -24  877421 ..  877437 -  -5.1  -3.02109   CTATAGACTAGAAAG              GCTGATT GAA AGTCAGC              AAGTCATAAAGATCG
   CPj0791   3  54 318  889094 ..  889111 -  -4.9  -3.15699   AGTCACTCAGGAACA             GCA-AGAG CTT CTCTATGC             ATTGTCGCAGTGTAT
   CPj0799   0 NONE
      yscT   2  73 209  930572 ..  930610 -  -8.3  -3.53224   TACTTTTTCCCTAAA   GGCAAAATGTTGAAG CCCTCCTTT CCTCAACTTTTTGCC   TTGTTTTCAGGCATG
      lipA   1  54 175  937958 ..  937970 -  -5.5  -3.03124   TTGGAGGGGCTAAGA                CTACG GAG CGCAG                TTTTAAGAATTTTCC
   CPj0842   3 100  33  953972 ..  953995 -   -14  -4.26924   AAGATTAAGAAATAA          CCTAGAAGGA GGAG TCCTTCTAGG           TATTTGTTTCACAGG
      ompB   2  67 466  970642 ..  970658 -  -5.1  -4.39287   GCAAGTACAGTAAAA              GCTAAAG CTG CGTTAGC              GAACATGTCGGCTTC
      birA   4  45 201  982020 ..  982033 -  -2.3   -3.4647   CCCAACATTTAAAGA               GATGG AAGA CCTTC                TTTCTGAAAGAGTGC
   CPj0874   7  55   6  991035 ..  991061 -  -5.8   -2.6563   TCTTGTAAGAACGTA         TACGTCCCACAA AAT TTGTGGGACTCT         TCCTTCTACAGATTG
   CPj0878   8  87 -23  995306 ..  995333 -   -13  -2.81535   TTACGAGAAAAGTTA        GAATTTATTCCT CTTC AGGAATAAATTC         CTCTCGCTTCTTCCT
      nqr6   3  62  22 1006858 .. 1006869 -  -5.8  -3.61398   TTTCTCTTCTAAGAA                GACG TCGT CGTC                 AATAAAGAAAAACCA
   CPj0897   6  66 143 1027014 .. 1027028 -  -5.7  -4.25256   TCTTGATGAAAAGAA               CAAGC GCAAA GCTTG               GGTTGCTAAGCTTGT
   CPj0906   1 100  38 1039168 .. 1039195 -  -7.9  -5.94214   AAGATAATAAAAAAA        CTAGAGATCTT TTTATT AAAATCTCTAG         TTTTTACATGTAAAC
   CPj0911   6  54 364 1041924 .. 1041939 -  -4.7  -3.22298   GTTAGCGATCATGAA              TGGGA TATCGT TCCCA               AAGCTTCAAGAGAGT
       ppa   9  72  11 1047901 .. 1047913 -  -9.1  -2.72344   CTTGATTTTCAAGGA                GAGGG AAC CCCTC                TCCTTAGACATTAAT
      priA   3  59 102 1054254 .. 1054271 -  -4.9  -3.85698   TTTCTGTTTTAGAAA             CTACA-GG GAT CCATGTAG             GCGTTGTTGCCTTTG
   CPj0925   5  55 445 1056098 .. 1056126 -    -6  -2.72147   TTCAAGAGAATGAAT        TGGAGATTGCGA TACTT TGGCAGTCTCCA        TAAGGGAAGATAAAC
      cysS   7  55 473 1064583 .. 1064594 -    -3   -3.9377   AGAAGCTTAAGGAAA                TCTT AAAG AAGA                 AAACTACCTTTCCTG
      cysS   7  55 -23 1065072 .. 1065090 -    -3  -4.01071   AGAAGACGAATTAAA             GGGGCTTA ACT TTAGGCCC             TGACTTAGAGTCTTC
   CPj0938   6  58   2 1069166 .. 1069193 -  -6.3  -2.79183   TCTATTCTGATTAGA        GCCCCA-ACCCT ATTTA AGGACGTGGGGC        TTTATTTTGATGCTT
      glyQ   5 100  25 1079039 .. 1079066 - -17.8  -4.87892   CCTTAATAAAAGAAA        GCGCTCGTAGGA TTCC TCCCACGAGCGC         TTTCTTTATCTAAAT
       ide   7 100   8 1090279 .. 1090301 - -13.6  -4.91778   TAAAGATAAAACAAA           GGCATAAGAT ATG ATCTTATGCC           TTTGTTTTTAAGAGG
   CPj0964   1 100  21 1102608 .. 1102626 - -11.8  -5.95166   TTCAATCAAAAAAAA             GGGTTACT TTT AGTAACCC             TTTTTTATTTCTCTT
      ftsY   2  67 305 1112803 .. 1112822 -    -8  -2.88667   GTTTACAAAAAGCGA            TCTTACTA AAAT TAGTAAGA             TTATGACTTTTGCTT
   CPj0980  10  83  -5 1121886 .. 1121911 - -11.3  -2.72745   TTGATTCATAAAGAG         GAATGAAGAGA GTTC TCTCTTCACTC          TTTTATTTTAGGAAG
      murB   4  63 199 1134264 .. 1134278 -  -2.8  -4.70117   AAGGGAATAAAGAAA               TCACCA CAT TGGCAA               GAACTACAGAAATAA
   CPj0995   3  89 367 1140440 .. 1140451 -    -3   -5.7946   TTGCTAAGAAAAAAA                TTCT ATTC AGAA                 ATGATAAGCTTTTGC
       pnp   5 100 116 1147029 .. 1147053 - -13.7  -4.13945   ATTCTGATCCGAAAA          GAACCTAGGAA ATC CTCCTAGGTTC          TTTTTTTGTCTCAAT
       pnp   5 100  41 1147105 .. 1147128 -  -9.7  -5.71983   GTAATCATAAAAAAA          GCTAGTCTT TCTAAG AAGACTAGC           TTTTCATGTTAAGCG
   CPj1003   3  48 142 1150342 .. 1150353 -  -4.4  -2.83905   TCAGAAGTTAGGAGA                GGAA ATTG TTCC                 TAACCTCACTCCTGA
       map   5  69 151 1154428 .. 1154438 -  -5.4  -4.37886   GCAGTTTCTAGAAAA                 GAGT GAG ACTC                 TTTCTTTAGTAAGAA
   CPj1019   3  50 288 1166741 .. 1166753 -  -3.3  -3.53012   TCGTTTTTCTTCAAA                CATGC ACC GCAAG                CTCTCTTCAGGATTC
   CPj1030   0 NONE
    tktB_2   4  57  16 1212018 .. 1212042 -  -6.5  -2.73159   GCAAGCGGGTTAAAG          GTACTTTCCCT TCT AAGGAAATTAC          AATCTCTAGGGATAA
   CPj1065   1  40  22 1217221 .. 1217237 -  -2.2  -2.75081   GAGGTTGAAAAGGTA              GTGGAC GCTTA GTCCAT              CGGCTTTTATTTATA
    rnhB_2   4  67 122 1218558 .. 1218574 -  -2.3  -5.10077   AAAGATCCTAAAAAA              TTTAAAG CCT CTTTAGA              GAAGATCAAACGTCG
      yfgA   3  57 333 1220611 .. 1220636 +  -5.4  -3.35695   CACGGGTCAGGAGGT         GGTGGAGCTT GTCTAG GAGCTTCGCC          TTGGGTTTGTCTCCA
      ksgA   5  52 435 1212450 .. 1212487 +  -4.9  -3.06679   GGGTTCCAAGAGCTA   TGATGAGAACGTCCTCAC CTT GTGAG-AGGGTCTCAGCA   TTGCCTGGGGATCTT
   CPj1029   4  67  64 1179314 .. 1179338 +    -8  -2.90496   CCTGAGCGAGCATGT         CTCCTGTAATC CCGT GAT-ACAGGAG          TCCTTTCGACCCGAG
      lytB  10  57 412 1166756 .. 1166789 +  -4.7  -3.54919   CATGCACCGCAAGCT     CTCTTCAGGATTCG CGTTATT CGA-TACTGAAGAG     TTTAAGAACGTAGTT
   CPj1008   1  41 179 1154811 .. 1154823 +  -2.7  -2.52464   ATGTGGCACGTAGGG                GTTTT CGT GAAAC                TCAATTCCAACGCCA
   CPj1002   2  52 206 1150704 .. 1150717 +  -5.3  -2.85351   TAAAGCGCTTTTCTG               GATCT AAGA AGATC                TGTACTGTCAAAACA
      ftsH   9 100  36 1147029 .. 1147053 +   -13  -5.72616   ATTCTGATCCGAAAA          GAACCTAGGA AATCC TCCTAGGTTC          TTTTTTTGTCTCAAT
      ftsH   9 100 112 1147105 .. 1147128 + -10.4   -4.4261   GTAATCATAAAAAAA          GCTAGTCTTT CTAA GAAGACTAGC           TTTTCATGTTAAGCG
   CPj0994   0 NONE
    ytgB_2   7  65 285 1134808 .. 1134819 +  -2.2  -5.02074   GATTTCGAGTGGTCG                GCAG AAAC TTGC                 TTTTTTGAAAGCTGG
   CPj0981   3  66  -2 1126358 .. 1126372 +  -2.8  -4.83615   ATAGTACCAGCAATT               TGAGAC TTA GTCTTG               TTTTTCTAAAGACTC
    pmp_21   6 100  32 1102608 .. 1102626 + -11.8   -5.7827   TTCAATCAAAAAAAA             GGGTTACT TTT AGTAACCC             TTTTTTATTTCTCTT
   CPj0956   5 100  18 1090279 .. 1090301 + -13.6  -4.85782   TAAAGATAAAACAAA           GGCATAAGAT ATG ATCTTATGCC           TTTGTTTTTAAGAGG
   CPj0939   4  70  55 1070602 .. 1070650 +  -8.4  -3.24021   AGCACTGCAATATCT TTCTTAGTTAGCCCAGGAATAGCT TCC AGCTCTTCCTGGG--AGCTAAGCA TTACCTGTTTCCAAC
   CPj0926   5  74 277 1058185 .. 1058195 +  -5.4  -4.78848   GCTCTAGAAAAGGTG                 TTGC TAC GCAA                 TTTTCTCTTTCGAAG
 murC_ddlA   5  74   9 1039168 .. 1039195 +  -5.7  -4.70659   AAGATAATAAAAAAA        CTAGAGATCTT TTTATT AAAATCTCTAG         TTTTTACATGTAAAC
   CPj0896   4  70 276 1027422 .. 1027441 +    -8   -3.2058   GTACTTTGGGATATT            TCTTCAAA ACGT TTTGAAGA             TGTGTATTGTTGATA
   CPj0887   4  55  93 1013574 .. 1013589 +  -2.6  -4.13995   AATTTCCTGGTAAGT              GAG-GTA GGA TACGCTC              TTTCCTTTCTAGAAA
   CPj0882   0 NONE
      ybcL   3  73   3  995309 ..  995330 +  -8.9  -3.30854   CGAGAAAAGTTAGAA           TTTATTCCT CTTC AGGAATAAA            TTCCTCTCGCTTCTT
      rodA   5  70 144  984135 ..  984151 +  -3.7  -4.88646   TAGTGCAAGGTTCTG              CGAAACA ACT TTTTTCG              TTTGTTTTGCTTTTT
   CPj0853   7  95 129  971256 ..  971285 + -12.5  -3.69437   GTCGAAGTTTGTGAT       TTTACGAATTTTA AATT TAAAATTCGTAAA        TTGCTTTTCGAGTTC
    secA_2  11 100   8  953972 ..  953995 +   -14  -3.81557   AAGATTAAGAAATAA          CCTAGAAGGA GGAG TCCTTCTAGG           TATTTGTTTCACAGG
   CPj0834   6  61 368  941706 ..  941717 +  -5.8   -3.4617   ATAATCACCACATTG                CCTG CAGT CAGG                 TTAATTCCTGTTCCT
   CPj0831   3  62  32  937790 ..  937808 +  -3.2  -4.48902   TTCTAGATGCTTATT             TCTATTTT TAA AGAGTAGA             TTTCTTTCGGTGTCT
   CPj0822   4  69  19  930572 ..  930610 +  -6.1  -4.17762   TACTTTTTCCCTAAA   GGCAAAATGTTGAAG CCCTCCTTT CCTCAACTTTTTGCC   TTGTTTTCAGGCATG
   CPj0807   2 100  25  914228 ..  914246 + -10.3  -5.52986   GCTTTACATGAAAAA             GCTCGGT ATCAA ACCGAGC             TTTTTTTGATCAGAT
   CPj0798   2  51 -12  903168 ..  903182 +  -2.8  -3.79906   TCATGCCTTTATCTA               CCTTGA TGA TTAGGG               TTCTTATGGAAGTCG
      sdhB   4  48 135  889562 ..  889573 +  -4.4  -2.81888   TCAAGAGGCTGTCCT                TGCA GCCC TGCA                 TAGTTAAATTTCCAA
      ahpC   2  48 324  877740 ..  877762 +  -2.8  -3.59837   TACAAGACTACGACA          GAAG-TACG CAGTAT CGTAACTTC           CTTTTTCTGCTTCTC
   CPj0770   6  65 461  868916 ..  868930 +  -2.1   -4.8622   TGAAGGAGCGTTTGT               TCTCG TTTTC TGAGA               TTTTTGATTAGCCAC
   CPj0761   8 100  71  857770 ..  857799 + -15.1  -4.14627   CATCTGTAAACAGAA       TCCCCCCTCCTAA AGTA TTAGAAGGGGGGA        TTCTTTGTCTCAAGG
    recD_2   4  84  22  849428 ..  849451 +  -5.2  -5.52384   ATCAAAATAAAAAAA          CCCTCAAAGA ATAC TCTAAGAGGG           TTTTTTTGCTGCGAA
  CPj0747A   6 100 142  843330 ..  843354 + -15.9  -5.24531   TCCAGATCTCTCTCG          GGGATGAAGAT TTT ATCTTCATCCC          TTTTTTATAAGAAAT
      nqrA   3  53 122  839808 ..  839820 +  -2.7  -4.03234   CTATCAAAGACTCAT                GAAAT AGT GTTTC                TTTATCTAACCAACC
      recB   6  67  90  833309 ..  833325 +  -5.1  -4.30014   ATCTTGAAAGTACAG              GCTCC ATCACGA GGAGC              TTTTACCTTGGTGAC
      yceA   6  62 -22  824217 ..  824229 +  -4.1  -4.10953   GCGAAAACAGTGAAT                CAGCA AGT TGTTG                TTTGATTTAATACCT
   CPj0727   6  75   4  815520 ..  815553 +  -4.7  -4.86902   TATTCCAACTAATTG     CATCC-TTAGGAGTTT TTA GAGCTCCTAAAGGATC     TTTTCTTCTCCTTTA
      yhbG   6  49  39  809066 ..  809082 +  -3.7  -3.22298   GAAAGGAGCGCTACT              GTATTCT GTA AGAATCC              TTGCTAATACCTCAA
      karG   1  54  64  786060 ..  786074 +    -5   -3.2614   CGAACCGACGACCTA               CACGTT ACG AATGTG               TTGCTCTACCAACTG
   CPj0688   3  55 438  769900 ..  769919 +  -3.6  -3.76224   AAAACTCCAGCAATA            TTTGGAGT CCCA GCTTCAAA             TTTCATAGGTGCAGG
   CPj0673   9  83  86  754874 ..  754889 + -10.4  -3.22076   CTTTTGAAAGATTCG              GGCGCT CTAC AGCGCC               TCTATTCTAGATTTT
      trxA   3  71  21  739183 ..  739209 +  -5.2   -4.4715   CGCTGCAATATTAAA         CCGTAGGATT CTTTTGC AATGCTACGG         TTTTCTGCCTTACCA
   CPj0656   7  57 369  737741 ..  737754 +  -3.1  -4.15222   TTGTCCTAACTCAGT               TCCTA GTAA TAGGG                TTTCTTGAGAAGAAT
    lplA_2   2  59 135  712469 ..  712490 +  -4.4  -3.92373   CTTAGCTCGAATGGT           TCCTGAAG CAGCTT CTGCAGGA            TTTGTAGCTCCCATA
   CPj0609   5  59 181  699491 ..  699502 +  -2.2  -4.54821   TTCACTAGGATGATA                GAGG AGTT CTTC                 TTTTCTAGTTCCACT
      hemZ   3  55 123  694632 ..  694646 +  -4.2  -3.66666   TTCAGTATTGCAAGC               CGCAAA CCA TCTGCG               TTTAAGGGTTTTGAA
       ada   1  43  48  685829 ..  685841 +  -3.3  -2.62263   GGGGATCTAAAGCAT                CACGG ACT CCGTC                TCCTATCAGAGCGAT
   CPj0572   4  60  59  663999 ..  664015 +  -7.3  -2.56271   TAGCTAAAATACGAG              GTCCTGA AAC TTAGGAC              ATGTTGTGGTAGACG
   CPj0559   6  69 230  643481 ..  643506 +  -5.6  -4.42386   CCACAGTTGCAGCGA         GCTTCTTAGGA ACGCC TCCTAA-AAGC         TTTTCTGCATACACA
       tsp   2  55  42  639607 ..  639627 +  -5.4  -3.32963   CGTACGTGGAAAGTA            GCATCCCA AGTTC TAGGATGC            TTGTGAGATGAACGT
      ispF  14  69 215  631726 ..  631741 +  -4.8  -4.49337   TCTCTCTTGAGAAGG              CTAAAA AGAG TTTTAG               TTTTCCTTCCTCTTC
   CPj0543   9  86 270  629196 ..  629222 +    -8  -4.72272   AGCTCCTTCAATGAT         TCCTGGAATGTC AGC GATAATCCAGGG         TTTTTGATACAAACG
   CPj0525   1  65 351  606957 ..  606976 +  -7.2  -3.29144   AATGGTTGCCCTTAG            GATAGTTC GCAA GAGCTATC             TTATAGACAGAATCC
   CPj0514   4  67 244  596087 ..  596098 +  -3.6  -4.71426   ACAACACCTTCCCCA                GGGC TCTT GCTC                 TTTTATTCATAGCGA
   CPj0496   4  62  49  577183 ..  577199 +  -5.9  -3.56862   CTTGAACTCTGTTAG              GAAGAAG AAA CTTTTTC              TTTCGAGAAGTTTCT
   CPj0492   4  51 372  574498 ..  574511 +  -5.3  -2.76315   AATGCCTTTGACCTT               CTTCT CTAA AGAAG                CTTTCCCCGTCTTAG
   CPj0485   2  61 433  565984 ..  565994 +  -5.4  -3.86015   AGCTTAAAATCAAGA                 CATC TAC GATG                 TTTGTAAAACCAATA
    pmp_18   3  48 434  545157 ..  545174 +  -4.1  -2.83164   GTGTAGCAGGGGGCC             TGCCATG AATC CATGGGA              TCTCATCATAAATAG
    pmp_14   3 100   3  518439 ..  518457 + -11.8  -4.52589   ATCCACATTTTAAAA             CTCTAAGC TCT GCTTAGAG             TTTTCTGTAGCCCCG
     pmp_9   6  88 182  502853 ..  502886 + -13.1  -3.05844   GATCACAAGAAAGAA     TGGGCAGAGTACGTG ATCT CACGAACTCCGCCCG      TCTTAGAATCCAAAG
      nqr5   2  69  -9  475797 ..  475825 +  -6.8  -3.98236   ACGAACGCAGCGTCG       CTC-TCTCTAGGA ACTT TCCTAGAGTCGAG        TTTCTAGTGAACTTT
   CPj0412   8  89 463  457421 ..  457437 + -10.9  -3.68073   CCTCCTCCTCCATAT              CCTTACC ACA GGTAAGG              TTATTCCATACAGTA
      yceC   1  62  70  449492 ..  449502 +  -6.8  -3.33696   AAGATCCTAGAGAAT                 GTGC TCG GCAC                 TTACTTCAAGAAAAA
   CPj0400   1  41 232  447250 ..  447272 +  -2.6  -2.70923   AGCTCCCAAAGGCGA           TCGGCCTC TTCAATC GAGACCGG           CTTGTAATCTTCAGC
   CPj0395   3  50 157  443044 ..  443058 +  -4.2  -3.13403   AAAGAAAACCTGAGT               GTTGCC AGG GTCAAC               TCTTCATCAACACCC
      glgX   4  54 330  437362 ..  437385 +  -5.4  -3.05536   TCTAGAATGATGCAA          GC-AGATAGAG CTT CTTTATCTAGC          TCTTCAAGGTACTTT
      glgX   4  54 430  437462 ..  437492 +  -4.7  -3.22298   AAACCATGATGCAAT       GGTTGTCTTTACG ATGAA CGTATAGGGAACC       TTGATACTGAATCCC
    hemN_1   1  75 -48  427540 ..  427568 +  -8.9  -3.37028   AAATAGACAGGGCCG        TCTCTTCCACGAT ACA ATAGCGGAAGAGA        TTATGGGATATTCCT
   CPj0376   2  83  13  422019 ..  422033 +   -10  -3.87815   TAAAAAATCTGAAAA               GGCTCT AAA AGAGCC               TTTATGAGAATCAGA
      lepA   4  89  61  403590 ..  403617 +  -3.4  -5.95286   TAGTGGTGAACTAAA        TCTCGAG-CTACC TAG GGTCTTCTCGAGA        TTTTTTATTTTTACT
   CPj0354   3  57  -2  398216 ..  398227 +    -3  -4.13767   TCCCTGCTGATAGGT                TAGA GATT TCTA                 TTTTGGAATAAGAAA
   CPj0354   3  57 149  398367 ..  398396 +  -5.2  -3.48395   TGACGTCATAAACCC      TAGCTCT-G-GCAT TTCC ATGCTCTAGAGCTA       TTCTGTGAAGACCCT
   CPj0342   1  50  27  385248 ..  385260 +  -3.4  -3.57615   AATAAAAAAGTGAAC                GGAT CCAAA ATCC                TTTCCACAATCTTCA
   CPj0329   3  74 307  376078 ..  376094 +  -6.5  -4.38712   GACGCAACTGAGAAA              GCAAGAC CTT GGCTTGC              TTTTGTCCGAGTAGC
   CPj0329   3  74 424  376195 ..  376206 +    -3  -5.31275   CTTCATTCGTAGCAA                TTTC CTCA GAAA                 TTTTTTCTACTAAAG
   CPj0308   3  88  70  349291 ..  349313 +  -7.8   -5.0095   TAGAAATATCTTGAA           TAGCCATG TGAATAT CATGGCTA           TTTTCTTCTATTTTT
   CPj0294   5  59 474  333601 ..  333613 +  -6.3   -3.0879   CGGTTACTTAATTAG                TTCTC GAA GAGAA                ATTTTCAAATCCCTT
      xasA   4  62 424  317578 ..  317592 +  -6.4  -3.35046   TTATTGAAGTCTTCT               TGCTGA TCC TCGGCA               TCTTTGGCACAATCC
   CPj0271   3  93 458  304445 ..  304469 + -12.3  -3.36837   CAATCTCTGAACTTT          TGCTGTTGTCA ATA TGATAACAGCA          TGTTTCGGAGGTTCT
   CPj0268   5  55 396  301339 ..  301353 +  -5.7  -3.31144   ATTCCGAGATTCTCC               GCATG GAGGA CATGC               TTCTCCAAATCACCC
      yqfU   5  62 389  297150 ..  297173 +  -2.4  -4.77567   TCTATAGCTTGAATG          CTATGAGTAT GAAT ATACTCTAAG           TTTTCTTCTGAAAAT
   CPj0251   3  67 -35  287149 ..  287191 +    -8  -2.84098   GTTGTAAAAAAATCT CAGAA-CC-AAGCTTTGCTA AAAAC TAGCAAAGCTTAGGGTCCTG TGGTTAGTTACCAAA
      ydhO   8  89 -11  282113 ..  282134 +  -8.8  -4.56597   CCTAGAAAAAGAAAA           GCCTTTCT GTAATA AGAAAGGC            TTTTTCCAAAAACGA
      devB   1  40 219  276516 ..  276535 +    -2  -2.73681   TGCTGAGATGGTCGA            GAACCTCC ACCA GGAGCTCC             TCCTTGAACTAACTG
   CPj0229   9  75  76  267261 ..  267273 +  -4.8  -4.84539   TTCTTTCTTAGCTTC                GCGT TCGTC ACGC                TTTTCTCTTTGGTTC
   CPj0226   3  52 457  265049 ..  265071 +  -4.8   -3.1082   ATCATCATGATCTCC           TTCAACAGCT TGC AGCTGACGAA           TATGTTGAATCGCTC
   CPj0209   4  70 290  251180 ..  251201 +  -4.5  -4.77719   TACTTTTAGCAATTG           CAAACTCAA GCTC TTTAGTTTG            TTTTATTCCCTTTTC
   CPj0190   4 100   8  230900 ..  230923 + -15.4  -2.73875   GATTCTAAAGTATCA          CTACAGCTGC TCTA GCAGCTGTAG           TCCTATTGAGCAGAG
   CPj0176   4 100  11  216155 ..  216183 + -19.1  -4.18676   TATAAATAGAGTTAA        GACATCCCCTTAA GTT TTAAGGGGATGTC        TTATTTGCTTTCTAG
   CPj0166   1  45  94  207682 ..  207696 +  -2.8  -3.14931   AAGATAGGATCTTCA               GTGTAC AGT GTACAG               TTCATAGAGCCTGGC
      gseA   4  54 288  199204 ..  199234 +  -5.6  -3.14564   TTGTTTTTCAATTTG       GATTTATGTTTTCT CGA AGAAAATAAAGATC       TTCATAACCAAGTAA
   CPj0150   3  93  69  192227 ..  192256 +  -5.8  -5.77853   CAACTGCAATGAAAA       CCATAGAG-GACT AGGAA AGGCTCTCTATGG       TTTTTTTTCACAATT
   CPj0132   1  42  64  166339 ..  166350 +  -2.2  -3.11291   CCAGGGGTATTGATA                TCGT TAAG ACGG                 TCTTGGAATTGTGGA
      ileS   4  75  26  141523 ..  141547 +  -5.1  -5.00846   GAAACAACTGAAAAA          CCATAAGAA TGGTTAT TTCTTGTGG          TTTTTCTCCTCTTTC
      phoH   2  51 464  136552 ..  136564 +  -5.5  -2.75268   CATTAAGAGGAGTCC                CCTGG CGT TCAGG                ATTTAGAGGTCGTTG
      cydB   8  71 119  132344 ..  132368 +  -8.5   -2.9953   TCTAGAAAATGAAGA          GCTTCCATTGG AAT CCTTTGGAAGC          TATCATTATACTTCG
   CPj0099   3  70 224  127803 ..  127825 +    -2  -5.21709   TTGGGCTATAATAGT           CTGAAGAAAA GTA TTTTCTAAAG           TTTTTTCATCTAAAA
   CPj0069   3  53 380   87140 ..   87154 +  -4.2  -3.35679   CGGACAGGATTTGAA               CCTGTG ACC TACGGG               TTATGAGTCCGCAGC
   CPj0051   8  68 240   67030 ..   67056 +  -8.8   -2.5805   TCCATTTACCTGCGT         GATCCTTGGC TGTAATT GCTAAGGATC         CTTGTAGGGCATGGT
      yqfF   1  41 -10   65475 ..   65490 +  -2.6  -2.55015   CCAAACCCTCTATAG              GAGGAAC TTA GTT-CTC              TAGATTACGTGGCGT
      ptsI   4  55 450   53955 ..   53978 +  -3.2  -3.91564   GAAATATTGATCTTT          CCTCTCATGAA ATT TTC-TAAGAGG          TTCTTGCTTATTGTC
 pdhA_pdhB   2  85 339   48184 ..   48194 +  -6.8  -5.30155   ATCTTTCAATGTAAT                 TGCG CGG CGCA                 TTTTTTCCTTAATGA
   pmp_5_2   7 100 113   30143 ..   30175 + -17.3  -2.87211   AATTTCTATAGTTCA      TGGGGTTTCTTTTTT TAT AAAGAAGAAACCCCA      TGTCTGACGAGACCT

SUMMARY

203 putative operon ends contain 884 possible terminators.
Percent operon ends hit by terminators of confidence >= x:
	x	#>=x	hits>=x	%hits>=x
	100	42	29	27	13 %
	99	42	29	27	13
	98	42	29	27	13
	97	42	29	27	13
	96	42	29	27	13
	95	45	31	29	14
	94	45	31	29	14
	93	49	34	32	16
	92	49	34	32	16
	91	51	35	33	16
	90	52	35	33	16
	89	57	40	38	19
	88	59	42	40	20
	87	61	44	42	21
	86	62	45	43	21
	85	66	48	45	22
	84	69	51	47	23
	83	73	55	51	25
	82	73	55	51	25
	81	74	56	52	26
	80	74	56	52	26
	79	77	57	52	26
	78	78	57	52	26
	77	81	58	53	26
	76	85	61	56	28
	75	91	66	61	30
	74	98	72	64	32
	73	108	78	68	33
	72	111	81	70	34
	71	119	85	72	35
	70	128	94	78	38
	69	137	103	83	41
	68	141	106	84	41
	67	155	119	94	46
	66	166	128	99	49
	65	174	135	103	51
	64	181	139	104	51
	63	188	144	107	53
	62	216	167	120	59
	61	229	176	124	61
	60	239	185	126	62
	59	257	201	133	66
	58	266	209	136	67
	57	307	240	142	70
	56	313	245	142	70
	55	354	279	154	76
	54	373	295	161	79
	53	389	307	163	80
	52	426	336	169	83
	51	478	374	177	87
	50	521	407	180	89
	49	534	413	181	89
	48	569	436	185	91
	47	647	491	185	91
	46	657	497	185	91
	45	718	542	190	94
	44	750	568	191	94
	43	784	594	192	95
	42	825	624	193	95
	41	859	644	196	97
	40	881	659	198	98
	39	884	661	198	98
	38	884	661	198	98
	37	884	661	198	98
	36	884	661	198	98
	35	884	661	198	98
	34	884	661	198	98
	33	884	661	198	98
	32	884	661	198	98
	31	884	661	198	98
	30	884	661	198	98
	29	884	661	198	98
	28	884	661	198	98
	27	884	661	198	98
	26	884	661	198	98
	25	884	661	198	98
	24	884	661	198	98
	23	884	661	198	98
	22	884	661	198	98
	21	884	661	198	98
	20	884	661	198	98
	19	884	661	198	98
	18	884	661	198	98
	17	884	661	198	98
	16	884	661	198	98
	15	884	661	198	98
	14	884	661	198	98
	13	884	661	198	98
	12	884	661	198	98
	11	884	661	198	98
	10	884	661	198	98
	9	884	661	198	98
	8	884	661	198	98
	7	884	661	198	98
	6	884	661	198	98
	5	884	661	198	98
	4	884	661	198	98
	3	884	661	198	98
	2	884	661	198	98
	1	884	661	198	98
	0	884	661	198	98
