# Supplementary material for: Rapid, accurate, computational discovery of Rho-independent transcription terminators illuminates their relationship to DNA uptake
Source: Genome Biol. 2007 Feb 21;8(2):R22. doi: 10.1186/gb-2007-8-2-r22 (PMC1852404; doi:10.1186/gb-2007-8-2-r22)
Supplement: Additional data file 2 — As described in the text, the entire robust tail-to-tail region is searched; if the region is less than 500 nt, then the 500 nt downstream of the stop codon is searched (stopping if a gene start is encountered). In the case of ties, all terminators with the high score are output. [file gb-2007-8-2-r22-S2.zip › Chlamydophila_pneumoniae_TW_183.ttperf]

   CpB0007   1  45 269    6859 ..    6869 -  -2.6  -3.16564   CCCCCATGCTAGGAA                 TTAT AAT ATAA                 ACTGTGGAAGCAAAT
   CpB0024   1  52 222   30361 ..   30377 -  -5.1  -3.06671   ATACCGATTTTAATA              GGGAACT GAG AGTTCCT              TATTGTAGAGAGTAT
   CpB0038   1  51  41   48148 ..   48165 -  -5.5  -2.59683   AGTCTATTTTACAAG             CCGCGAA AAGT CTCGCAG              AATTCTAGGCGATTC
   CpB0043   3  55  66   53882 ..   53893 -    -3  -3.93695   TTTATGATGTATAAA                GTTT GTAA AAAC                 TGTGTTTTCTAGTCG
   CpB0050  12  58 270   63020 ..   63040 -  -2.5  -4.41348   CCTCCTCTAAAGAAA            CTACAATCA TTA TGATCGCGG            ATTCTTTTGAAGCAG
   CpB0069   4 100   9   81784 ..   81815 - -10.4  -4.40237   GAGGAGAGATCAAAA      GAAAATGTTCCA AGATGTTA TGGAACATTTTC       TCTCTAGTTTATTTT
   CpB0085   2  52 461  100786 ..  100797 -  -2.2  -3.91858   TACAGAGTTTATAAA                GCAA ATTG CTGC                 AGAAGGTGCGTAATT
   CpB0096   3  51 154  116157 ..  116175 -  -5.3  -2.60496   GGTCTTCCCAAAGAT             GCTCTTA GCTAT CAAGAGC             GGCGTTTGTTATTGC
   CpB0104   5  75  16  130128 ..  130152 -  -8.5  -3.45405   TCTAGAAAATGAAGA          GCTTCCATTGG AAT CCTTTGGAAGC          TATCATTATACTTCG
   CpB0124   3  57 313  150943 ..  150953 -  -5.4  -3.35813   GTCTATTTTAACCAA                 CAAG CAC CTTG                 GAAGCTATTGAAAGA
   CpB0127   4  67 146  156008 ..  156018 -    -4  -4.72986   CAGGTGGAGCAAAAA                 GATA TGA TATC                 TTCTAGAGTCGTTGT
   CpB0134   5  62  13  164031 ..  164043 -  -4.1  -4.13945   AGGGGCATTGGAAAA                TCTCC TTG GAAGA                CGTAGCCTCTCTTTA
   CpB0152   4  72  77  190011 ..  190040 -  -5.8  -4.43309   CAACTGCAATGAAAA       CCATAGAG-GACT AGGAA AGGCTCTCTATGG       TTTTTTTTCACAATT
   CpB0156   4  54 341  196629 ..  196639 -  -2.4   -4.0896   AAAGTGTTCGTAAAA                 GCAG AAA CAGC                 TTCCTTTGACCGTAC
   CpB0168   7  58 253  205097 ..  205128 -  -2.5  -4.37886   CCATTTTTTATAAAA      TTAACGAATCT-CT GTGAA AGTAGATTAGTTAA      GATCACTTCTCTTGT
   CpB0180   6 100  45  213939 ..  213967 - -19.1  -3.22943   TATAAATAGAGTTAA        GACATCCCCTTAA GTT TTAAGGGGATGTC        TTATTTGCTTTCTAG
   CpB0194   6  81  -2  228687 ..  228720 - -11.1  -2.77043   GTCAGGATTCTAAAG     TATCACTACAGCTGC TCTA GCAGCTGTAGTCCTA      TTGAGCAGAGTGGAT
   CpB0214   5  67 465  248369 ..  248379 -    -4  -4.68593   GTTACTATTTAAAAA                 TAAG CAA CTTA                 GAATCAACTATAGAG
   CpB0226   3  55 279  259354 ..  259367 -  -3.1  -3.92522   TTGGAATTCTAGAAA               CCCTA GGTC TAGGA                ATCATTGTTCTCCTT
   CpB0233   3  85 403  261999 ..  262017 - -10.3  -3.43109   CATACTATGCAAACA             CCCTGGA GTTCA TCCAGGG             AACTCAAAGTCTATG
   CpB0246   5  89 128  273967 ..  273981 -  -7.2  -5.24796   GGTAGAGAAGAAAAA               CTCTAT CCT ATAGAG               CGTGTAGGTAGGGAC
   CpB0253   4  95  36  279905 ..  279926 -  -8.8  -5.35224   CCTAGAAAAAGAAAA           GCCTTTCT GTAATA AGAAAGGC            TTTTTCCAAAAACGA
   CpB0271   5  62  36  294520 ..  294530 -  -6.8  -3.35996   TATCGCCATTGAGAA                 CCTC CAT GAGG                 TAATCAATGGTAGAC
   CpB0276   7  77 126  298739 ..  298761 -  -5.5  -4.95155   CTTATAGGATAAAAA           CAGTGCGAA TGAGT TCCGCCCTG           TTTAATACTGTGTTA
   CpB0291   3  61 233  314698 ..  314710 -  -5.5  -3.76402   ATCTTACGTATCAAA                GAACC AAG GGCTC                AACGCCTCTATTCTG
   CpB0298   1  47 206  325709 ..  325719 -    -4  -3.05935   AGATCTCCGACTCAA                 CAAA GCC TTTG                 ATTATATAATCAAAT
      acpP   9  76 319  330704 ..  330719 -    -4  -5.27938   ATCTCTAAAGAAAAA              CTAGAG TCTC CTCTAA               ATTTAAAACCTTTAG
   CpB0312   1  45 452  338865 ..  338880 -  -3.2  -3.10071   AAATCGGAGCCAACA              CTACGA TAGA TCGTGG               TCGATTCAAGAACAC
   CpB0316   5 100  23  343866 ..  343903 - -15.8  -5.06816   ATCTTTGAACAAAAA   GGACTCTTTCTATAGC TCCTTG GCTATGGAAAGAGTCC    CTGATTCCATCCTGT
   CpB0322   2  51 296  352444 ..  352468 -  -4.9  -2.95384   ATATTATTGAAATTA          GCCGCATTCGC GAG GCAATTGCAAC          TCACGGCAATCGACT
   CpB0330   5  67  85  362078 ..  362093 -  -4.8   -4.3898   ATTATCCCGAGAAAA              TTTCTT AGAG AAGAAA               AAAAGTTTCAATCAA
   CpB0340   7  59  66  373533 ..  373547 -    -5  -3.83652   AATTATAGAAAAAAG               TCTTCC AGT AGAAGA               GCAAGAAGCAGCGTG
      smpB   2  45 -36  378990 ..  379022 -  -2.5  -3.29739   CCTAACCTATATCAA      TGATGGCGCCTCTTC ATA GCAGCGGCAACTTCA      CGTTCCTTTTCTCTT
   CpB0350   4  60  86  382872 ..  382884 -  -2.7  -4.60302   AGACAAACAAAAGAA                CTCAA GAC TTAAG                CCTTACCCTAACCAA
   CpB0363   6  76 101  395962 ..  395987 -  -9.8  -2.81072   TCCACTCAAGAGAAG         CGTCTTCTCC CAACCT GAAGAAGACG          AGTCCTCCCTGCTGA
   CpB0369   5  55 323  401074 ..  401096 -  -2.8  -4.10429   AAGTATCTGCGAAAA          GCTTGTGGA CGTGAT TCCACAA-C           AACTCTTCAAGATTC
   CpB0369   5  55  69  401336 ..  401350 -  -2.8  -4.11692   CATTGACGCTTAAAA               TCAGCA CAC TGCTTA               CAATTGAAAATTCGG
   CpB0369   5  55  11  401381 ..  401408 -  -3.4  -3.90588   TAGTGGTGAACTAAA        TCTCGAG-CTACC TAG GGTCTTCTCGAGA        TTTTTTATTTTTACT
   CpB0378   4  62  49  410148 ..  410160 -  -3.5  -4.58773   GTTATTAAATGAAAA                TATTT CAC AAATA                GTTAATTTCTACACT
   CpB0389   4 100  20  419810 ..  419824 -   -10  -4.33739   TAAAAAATCTGAAAA               GGCTCT AAA AGAGCC               TTTATGAGAATCAGA
      nifS   5  63  88  440630 ..  440650 -  -7.7  -2.57983   AGAAGTTAAAGAGAT            GTCTTTATC TGG GATAAAAAC            CGTATCGATTAAAAA
   CpB0414   6  61 146  444830 ..  444846 -  -6.7  -3.23447   GTAAGTTGGAGAACA              TTCTTTT AGC AAAAGAA              AACTCTCCTTAGGGC
   CpB0430   3  91  53  456598 ..  456616 -  -4.6  -5.63517   TCCCTAAAGAAAAAA             TCTCCATC TGA GATGAAAA             GGTAAGTCCTAAAAT
   CpB0441   3  59 402  468622 ..  468632 -  -5.4  -3.69354   TTTGACAACCCTAAA                 GCTT CGG AAGC                 TCGCCCTTTGAATCA
   CpB0447   2  44  62  473574 ..  473587 -  -3.1  -2.91873   AGTATTTCTAAAGCA               CGAACG CAG CGT-CG               CTCTCTCTAGGAACT
   CpB0461   4  69 258  491748 ..  491769 -  -8.7   -2.8742   TTCAAACACGAATCA           GCAAAGCCC CCCA GTGCTTTGC            TTCTTACTTTAGGTT
   CpB0465   7 100 127  501038 ..  501069 - -18.8  -3.16387   ATCACAAGAAAGAAT      GGGCAGAGTACGTG ATCT CACGAACTCTGCCC       GTCTTAGAATCCAAA
   CpB0472   9 100  32  516620 ..  516638 - -11.8   -4.1721   ATCCACATTTTAAAA             CTCTAAGC TCT GCTTAGAG             TTTTCTGTAGCCCCG
   CpB0490   6  73 112  542945 ..  542967 -  -7.1  -4.00532   CCTGTAAAGACCAAA           TAGAGAGTA GTGAA CACTCTCTA           CCATCATGAATCTTA
   CpB0506   6  83 118  563566 ..  563605 -    -5  -5.55001   TAATAAAAAATAAAA  CGAACCCCTCTTCTTCTT GGAA AAGAAGGAGAGGTATCAG   ATTCTAAACACAACT
   CpB0517   4  64 403  574721 ..  574735 -  -4.9  -4.24948   GCAGTACATTCAAAA               CCCGG ATACG CCAGG               CTATCGACAAGCGCC
   CpB0524   4  77 300  583263 ..  583275 -  -9.1  -3.16783   GAGCGAATCGAAAAC                GTGCG CAA CGCAC                TCAAAGATGACGCTC
   CpB0538   6  56 236  595866 ..  595878 -  -3.4  -3.96291   GAGAAATTTGAGAAA                CTTG TGGCT CAAG                AGAACGTATCCCAAT
      kpsF   8  66 228  604783 ..  604801 -  -7.5  -3.07755   AGACAGGCTGAAAAT             TCCTACT TTAGG AGTAGGA             GCCATTAAGGTGACT
   CpB0564   1  51 206  626627 ..  626638 -  -4.4  -3.25823   TTGTTCTGACAGCAA                TCAC GATT GTGA                 TGTTGATTTATGTGA
   CpB0578   3  67  16  637608 ..  637628 -  -8.3  -2.91695   CGTACGTGGAAAGTA            GCATCCCAA GTT CTAGGATGC            TTGTGAGATGAACGT
   CpB0592   3  55 320  657736 ..  657748 -  -3.3  -4.07568   CTTTTCTTTTGAAAA                GATGC TCC GCTTC                GAAGGAAACACCGCC
   CpB0604   5  66 192  667858 ..  667872 -  -5.7  -4.05747   GATATTGTAGATAAA               GGAGA TTCTC TCTCC               ATAATATGCAGAGGA
   CpB0609   8  63 256  670908 ..  670928 -  -7.5  -2.60194   ATCTCGGTAACGAAC            CCCGGAACG ATT CCTTCCGAG            ATCATGGACAAGCTC
   CpB0614   8  62  -6  676831 ..  676841 -  -3.2  -4.63044   ATTGAGAGAAATAAA                 CTCC CTA AGAG                 AAGGTAATTGTACCG
   CpB0621   3  66 222  683566 ..  683576 -  -6.8  -3.71649   TCTCGAAATCCTAAA                 CTGC GTT GCAG                 AGATTCCCTTTGGAG
       ndk   3  70  31  710278 ..  710301 -  -8.2  -3.30338   AGAATTTCTTGATAA          TGAGCTAGAA GAAA TTCTTGCTCA           ACCTCATCGTAAAGC
   CpB0693   5  73 367  747113 ..  747129 -  -3.7  -5.03715   ATCAGGTGCAAAAAA              TGTCATT TAC AATGTCA              ACCTCTGGCAAAGAA
   CpB0697   4  65 463  750030 ..  750061 -  -2.3  -4.91712   GTGAAGCCATAAAAA      GTGCTCGCCGTATA CTATC TATACGCCTAGC-C      GAGACGATTGCTCAA
   CpB0701   7  59 106  752773 ..  752790 -  -6.3  -2.99584   CTTACAAGAAAAGAT             TGCCACT TTAA AGTAGCA              GTTTAAAACTCTGCA
     spoOJ   8 100  93  764384 ..  764407 -   -14   -5.2894   AAATACAAAACAAAA          GCCATTCCAT ATCC ATGGAATGGC           TACTTTAAGACCTAA
   CpB0716   6  87  -6  767483 ..  767512 -  -6.5  -5.42259   CCACGTCCAAAAAAA       TAGAAGATCCCATC GCA GACGGG-TCATCTA       CGAATCTTATCTAAA
   CpB0729   4  87  73  784130 ..  784175 -  -6.4   -5.4833   GTAGGGAACAAAAAA GCCAAGAAAACATAAAGT TATACGGCCG ACTCTACATCTTCTTGGC TTTCCCCCTGAATGC
   CpB0752   5 100 312  806669 ..  806698 - -15.1  -2.72661   GATGATTTGCAACTA       GGTTCCTGCCTCC ATAA AAAGGCAGGAACC        CTATCTGGAGGGGAA
   CpB0761   7 100  32  820350 ..  820373 -  -7.5  -6.02546   TGAAATCAAAAAAAA          CGCCATACTG ATATA CAGT-TGGCG          TTTTCTAGAAAAGAT
   CpB0766   3  62  96  831054 ..  831068 -  -5.8  -3.58037   CAGGAAGTTTTTAAA               TCAATT TGA AATTGA               TGATGATGTAGAGCT
   CpB0772   7  55 303  837378 ..  837389 -  -4.4  -3.63367   TTTTTCAAGAAAAAG                CGTA CCTA TACG                 AATCCAGATACTAAC
   CpB0776   4  66  40  841390 ..  841400 -  -6.8  -3.78419   TTAGTAAAGATAGAA                 GCCA AGG TGGC                 TGTAAGTTTAAAATA
   CpB0781  12  93  28  847429 ..  847452 -  -5.2  -6.11229   ATCAAAATAAAAAAA          CCCTCAAAGA ATAC TCTAAGAGGG           TTTTTTTGCTGCGAA
      recA   3 100  58  855771 ..  855800 - -17.3  -3.82202   CATCTGTAAACAGAA       TCCCCCCTCCTAA AGTA TTAGAAGGGGGGA        TTCTTTGTCTCAAGG
   CpB0796   7  76 181  862241 ..  862259 -  -6.8  -4.48741   GAAGCTATGAGAAAA             TTCCCTTT ATC AAAAGGAA             AGCTGCGTTTCTGGA
   CpB0802   5  62 225  870494 ..  870508 -  -4.3  -4.22591   AATAAGCTGAATAAA               CCAAT GATTA ATTGG               AAGCTCCCATGAATG
   CpB0807   6  52 -24  875422 ..  875438 -  -5.1  -3.02109   CTATAGACTAGAAAG              GCTGATT GAA AGTCAGC              AAGTCATAAAGATCG
   CpB0819   4  57  63  887333 ..  887367 -  -3.4  -4.15044   GTCTGCCCTAAGAAA     CTTCCCCTTACGGAGA GCA TCTCGGCCATGGGACG     TGAAATTTCAAAGTT
   CpB0828   0 NONE
   CpB0852   2  73 209  928574 ..  928612 -  -8.3  -3.53224   TACTTTTTCCCTAAA   GGCAAAATGTTGAAG CCCTCCTTT CCTCAACTTTTTGCC   TTGTTTTCAGGCATG
   CpB0861   1  54 175  935960 ..  935972 -  -5.5  -3.03124   TTGGAGGGGCTAAGA                CTACG GAG CGCAG                TTTTAAGAATTTTCC
   CpB0871   4 100 317  951974 ..  951997 -   -14  -4.26924   AAGATTAAGAAATAA          CCTAGAAGGA GGAG TCCTTCTAGG           TATTTGTTTCACAGG
   CpB0883   2  67 466  968644 ..  968660 -  -5.1  -4.39287   GCAAGTACAGTAAAA              GCTAAAG CTG CGTTAGC              GAACATGTCGGCTTC
      birA   4  45 201  980022 ..  980035 -  -2.3   -3.4647   CCCAACATTTAAAGA               GATGG AAGA CCTTC                TTTCTGAAAGAGTGC
   CpB0903   7  55   6  989037 ..  989063 -  -5.8   -2.6563   TCTTGTAAGAACGTA         TACGTCCCACAA AAT TTGTGGGACTCT         TCCTTCTACAGATTG
   CpB0907   8  87 -23  993308 ..  993335 -   -13  -2.81535   TTACGAGAAAAGTTA        GAATTTATTCCT CTTC AGGAATAAATTC         CTCTCGCTTCTTCCT
   CpB0912   3  62  22 1004860 .. 1004871 -  -5.8  -3.61398   TTTCTCTTCTAAGAA                GACG TCGT CGTC                 AATAAAGAAAAACCA
   CpB0918   5  63 468 1010956 .. 1010971 -  -5.4  -3.92542   CTCATTGGCAAAGAA              GATGCC TTGA AGCATC               TGTCTGTATTTGCGG
      cpdA   6  66 143 1025016 .. 1025030 -  -5.7  -4.25256   TCTTGATGAAAAGAA               CAAGC GCAAA GCTTG               GGTTGCTAAGCTTGT
     cutA1   7  95  53 1037701 .. 1037712 -    -3  -6.04953   ATAGAAAGAAAAAAA                CATA ACTC TATG                 TTTTTAAAGTTCCTG
   CpB0942   6  54 364 1039926 .. 1039941 -  -4.7  -3.22298   GTTAGCGATCATGAA              TGGGA TATCGT TCCCA               AAGCTTCAAGAGAGT
   CpB0950   9  72  11 1045903 .. 1045915 -  -9.1  -2.72344   CTTGATTTTCAAGGA                GAGGG AAC CCCTC                TCCTTAGACATTAAT
      priA   3  59 102 1052256 .. 1052273 -  -4.9  -3.85698   TTTCTGTTTTAGAAA             CTACA-GG GAT CCATGTAG             GCGTTGTTGCCTTTG
   CpB0957   5  55 445 1054100 .. 1054128 -    -6  -2.72147   TTCAAGAGAATGAAT        TGGAGATTGCGA TACTT TGGCAGTCTCCA        TAAGGGAAGATAAAC
   CpB0964   1  45  47 1060659 .. 1060672 -  -2.3  -3.34398   CGCGCTTCGCAAAGA               CATGG ACCG CCAAG                CTCTTTTTTGAAGAA
   CpB0972   6  58   2 1067167 .. 1067194 -  -6.3  -2.79183   TCTATTCTGATTAGA        GCCCCA-ACCCT ATTTA AGGACGTGGGGC        TTTATTTTGATGCTT
   CpB0981   5 100  25 1077040 .. 1077067 - -17.8  -4.87892   CCTTAATAAAAGAAA        GCGCTCGTAGGA TTCC TCCCACGAGCGC         TTTCTTTATCTAAAT
   CpB0994   7 100   8 1088280 .. 1088302 - -13.6  -4.91778   TAAAGATAAAACAAA           GGCATAAGAT ATG ATCTTATGCC           TTTGTTTTTAAGAGG
   CpB1001   1 100  21 1100609 .. 1100627 - -11.8  -5.95166   TTCAATCAAAAAAAA             GGGTTACT TTT AGTAACCC             TTTTTTATTTCTCTT
   CpB1008   2  67 305 1110804 .. 1110823 -    -8  -2.88667   GTTTACAAAAAGCGA            TCTTACTA AAAT TAGTAAGA             TTATGACTTTTGCTT
   CpB1017  10  83  -5 1121182 .. 1121207 - -11.3  -2.72745   TTGATTCATAAAGAG         GAATGAAGAGA GTTC TCTCTTCACTC          TTTTATTTTAGGAAG
      murB   4  63 199 1133560 .. 1133574 -  -2.8  -4.70117   AAGGGAATAAAGAAA               TCACCA CAT TGGCAA               GAACTACAGAAATAA
   CpB1032   3  89 367 1139736 .. 1139747 -    -3   -5.7946   TTGCTAAGAAAAAAA                TTCT ATTC AGAA                 ATGATAAGCTTTTGC
   CpB1037   5 100 116 1146325 .. 1146349 - -13.7  -4.13945   ATTCTGATCCGAAAA          GAACCTAGGAA ATC CTCCTAGGTTC          TTTTTTTGTCTCAAT
   CpB1037   5 100  41 1146401 .. 1146424 -  -9.7  -5.71983   GTAATCATAAAAAAA          GCTAGTCTT TCTAAG AAGACTAGC           TTTTCATGTTAAGCG
   CpB1041   3  48 142 1149638 .. 1149649 -  -4.4  -2.83905   TCAGAAGTTAGGAGA                GGAA ATTG TTCC                 TAACCTCACTCCTGA
   CpB1046   5  69 151 1153725 .. 1153735 -  -5.4  -4.37886   GCAGTTTCTAGAAAA                 GAGT GAG ACTC                 TTTCTTTAGTAAGAA
   CpB1057   3  50 288 1166038 .. 1166050 -  -3.3  -3.53012   TCGTTTTTCTTCAAA                CATGC ACC GCAAG                CTCTCTTCAGGATTC
   CpB1068   0 NONE
   CpB1094   3  53 189 1202188 .. 1202199 -  -4.4  -3.40112   ACGAGAGGCTAAAGA                GATC CCAG GATC                 TTCAAAAGACTATGC
   CpB1102   4  57  16 1211388 .. 1211412 -  -6.5  -2.73159   GCAAGCGGGTTAAAG          GTACTTTCCCT TCT AAGGAAATTAC          AATCTCTAGGGATAA
   CpB1108   1  40  22 1216591 .. 1216607 -  -2.2  -2.75081   GAGGTTGAAAAGGTA              GTGGAC GCTTA GTCCAT              CGGCTTTTATTTATA
   CpB1114   3  57 333 1219981 .. 1220006 +  -5.4  -3.35695   CACGGGTCAGGAGGT         GGTGGAGCTT GTCTAG GAGCTTCGCC          TTGGGTTTGTCTCCA
       def   2  45 142 1218141 .. 1218151 +  -3.2  -3.13163   GAGCTCTTTCCCTCG                 TTGC TTA GCGA                 TCTCTCTTCCTGCTG
      ksgA   5  52 435 1211820 .. 1211857 +  -4.9  -3.06679   GGGTTCCAAGAGCTA   TGATGAGAACGTCCTCAC CTT GTGAG-AGGGTCTCAGCA   TTGCCTGGGGATCTT
   CpB1069   4  67  64 1178611 .. 1178635 +    -8  -2.90496   CCTGAGCGAGCATGT         CTCCTGTAATC CCGT GAT-ACAGGAG          TCCTTTCGACCCGAG
   CpB1059   1  47  87 1167948 .. 1167959 +  -4.4  -2.53894   CCATGTTATCTAAAA                GTTC TTGA GAAC                 GTTCGTAATGATCGT
   CpB1047   1  41 179 1154108 .. 1154120 +  -2.7  -2.52464   ATGTGGCACGTAGGG                GTTTT CGT GAAAC                TCAATTCCAACGCCA
   CpB1040   2  52 206 1150000 .. 1150013 +  -5.3  -2.85351   TAAAGCGCTTTTCTG               GATCT AAGA AGATC                TGTACTGTCAAAACA
      ftsH   9 100  36 1146325 .. 1146349 +   -13  -5.72616   ATTCTGATCCGAAAA          GAACCTAGGA AATCC TCCTAGGTTC          TTTTTTTGTCTCAAT
      ftsH   9 100 112 1146401 .. 1146424 + -10.4   -4.4261   GTAATCATAAAAAAA          GCTAGTCTTT CTAA GAAGACTAGC           TTTTCATGTTAAGCG
   CpB1033   0 NONE
   CpB1025   7  65 285 1134104 .. 1134115 +  -2.2  -5.02074   GATTTCGAGTGGTCG                GCAG AAAC TTGC                 TTTTTTGAAAGCTGG
   CpB1018   3  66  -2 1125654 .. 1125668 +  -2.8  -4.83615   ATAGTACCAGCAATT               TGAGAC TTA GTCTTG               TTTTTCTAAAGACTC
   CpB1000   6 100  32 1100609 .. 1100627 + -11.8   -5.7827   TTCAATCAAAAAAAA             GGGTTACT TTT AGTAACCC             TTTTTTATTTCTCTT
   CpB0993   5 100  18 1088280 .. 1088302 + -13.6  -4.85782   TAAAGATAAAACAAA           GGCATAAGAT ATG ATCTTATGCC           TTTGTTTTTAAGAGG
   CpB0980   6 100  27 1077040 .. 1077067 + -15.6  -4.63044   CCTTAATAAAAGAAA        GCGCTCGTAGGA TTCC TCCCACGAGCGC         TTTCTTTATCTAAAT
   CpB0973   4  70  55 1068603 .. 1068651 +  -8.4  -3.24021   AGCACTGCAATATCT TTCTTAGTTAGCCCAGGAATAGCT TCC AGCTCTTCCTGGG--AGCTAAGCA TTACCTGTTTCCAAC
   CpB0958   5  74 277 1056187 .. 1056197 +  -5.4  -4.78848   GCTCTAGAAAAGGTG                 TTGC TAC GCAA                 TTTTCTCTTTCGAAG
   CpB0937   5  74   9 1037170 .. 1037197 +  -5.7  -4.70659   AAGATAATAAAAAAA        CTAGAGATCTT TTTATT AAAATCTCTAG         TTTTTACATGTAAAC
   CpB0927   4  70 276 1025424 .. 1025443 +    -8   -3.2058   GTACTTTGGGATATT            TCTTCAAA ACGT TTTGAAGA             TGTGTATTGTTGATA
   CpB0919   5  57 126 1011609 .. 1011621 +  -6.3  -2.63913   TCCTTTCTAGAAAGC                CAACA GCA TGTTG                TGGTATGCCATCCTG
   CpB0911   0 NONE
   CpB0906   3  73   3  993311 ..  993332 +  -8.9  -3.30854   CGAGAAAAGTTAGAA           TTTATTCCT CTTC AGGAATAAA            TTCCTCTCGCTTCTT
   CpB0896   5  70 144  982137 ..  982153 +  -3.7  -4.88646   TAGTGCAAGGTTCTG              CGAAACA ACT TTTTTCG              TTTGTTTTGCTTTTT
   CpB0882   7  95 129  969258 ..  969287 + -12.5  -3.69437   GTCGAAGTTTGTGAT       TTTACGAATTTTA AATT TAAAATTCGTAAA        TTGCTTTTCGAGTTC
   CpB0872   4  60  44  952377 ..  952408 +    -3  -4.37337   AATAAGTAGGTCTCC      CTGGTCTGTATTTT CTTC AACATACACCCCAG       TTTCTTGATATTTGT
   CpB0863   6  61 368  939708 ..  939719 +  -5.8   -3.4617   ATAATCACCACATTG                CCTG CAGT CAGG                 TTAATTCCTGTTCCT
   CpB0860   3  62  32  935792 ..  935810 +  -3.2  -4.48902   TTCTAGATGCTTATT             TCTATTTT TAA AGAGTAGA             TTTCTTTCGGTGTCT
   CpB0851   4  69  19  928574 ..  928612 +  -6.1  -4.17762   TACTTTTTCCCTAAA   GGCAAAATGTTGAAG CCCTCCTTT CCTCAACTTTTTGCC   TTGTTTTCAGGCATG
   CpB0836   2 100  25  912229 ..  912247 + -10.3  -5.52986   GCTTTACATGAAAAA             GCTCGGT ATCAA ACCGAGC             TTTTTTTGATCAGAT
   CpB0827   2  51 -12  901169 ..  901183 +  -2.8  -3.79906   TCATGCCTTTATCTA               CCTTGA TGA TTAGGG               TTCTTATGGAAGTCG
      sdhB   4  48 135  887563 ..  887574 +  -4.4  -2.81888   TCAAGAGGCTGTCCT                TGCA GCCC TGCA                 TAGTTAAATTTCCAA
   CpB0806   3  58 134  875551 ..  875568 +  -2.7  -4.27886   GAAGTCCGATAGCAA             TGATGTT TTTT AACGTCG              TTTGTGTATTTAAGA
   CpB0798   6  65 461  866917 ..  866931 +  -2.1   -4.8622   TGAAGGAGCGTTTGT               TCTCG TTTTC TGAGA               TTTTTGATTAGCCAC
   CpB0789   8 100  71  855771 ..  855800 + -15.1  -4.14627   CATCTGTAAACAGAA       TCCCCCCTCCTAA AGTA TTAGAAGGGGGGA        TTCTTTGTCTCAAGG
      recD   4  84  22  847429 ..  847452 +  -5.2  -5.52384   ATCAAAATAAAAAAA          CCCTCAAAGA ATAC TCTAAGAGGG           TTTTTTTGCTGCGAA
   CpB0775   6 100  96  841331 ..  841355 + -15.9  -5.24531   TCCAGATCTCTCTCG          GGGATGAAGAT TTT ATCTTCATCCC          TTTTTTATAAGAAAT
   CpB0771   3  53 122  837793 ..  837805 +  -2.7  -4.03234   CTATCAAAGACTCAT                GAAAT AGT GTTTC                TTTATCTAACCAACC
   CpB0767   6  67  90  831294 ..  831310 +  -5.1  -4.30014   ATCTTGAAAGTACAG              GCTCC ATCACGA GGAGC              TTTTACCTTGGTGAC
      yceA   6  62 -22  822203 ..  822215 +  -4.1  -4.10953   GCGAAAACAGTGAAT                CAGCA AGT TGTTG                TTTGATTTAATACCT
   CpB0755   6  75   4  813506 ..  813539 +  -4.7  -4.86902   TATTCCAACTAATTG     CATCC-TTAGGAGTTT TTA GAGCTCCTAAAGGATC     TTTTCTTCTCCTTTA
   CpB0751   6  49  39  807052 ..  807068 +  -3.7  -3.22298   GAAAGGAGCGCTACT              GTATTCT GTA AGAATCC              TTGCTAATACCTCAA
   CpB0728   1  54  64  784061 ..  784075 +    -5   -3.2614   CGAACCGACGACCTA               CACGTT ACG AATGTG               TTGCTCTACCAACTG
   CpB0715   4  55 438  767900 ..  767919 +  -3.6  -3.76224   AAAACTCCAGCAATA            TTTGGAGT CCCA GCTTCAAA             TTTCATAGGTGCAGG
   CpB0712   3  59  11  764530 ..  764551 +  -3.7  -4.12188   ACTGAGTGTCCCATG           GCTGGAAAGC CAA GCTT-CCAAC           TTTTGAAGATCCTGA
   CpB0712   3  59 312  764831 ..  764841 +  -5.4  -3.59979   ATAGGATCTTCCAGA                 GTCA AGA TGAC                 TTTAGCATGGCCGAG
   CpB0700   9  83  86  752874 ..  752889 + -10.4  -3.22076   CTTTTGAAAGATTCG              GGCGCT CTAC AGCGCC               TCTATTCTAGATTTT
   CpB0685   3  71  21  737184 ..  737210 +  -5.2   -4.4715   CGCTGCAATATTAAA         CCGTAGGATT CTTTTGC AATGCTACGG         TTTTCTGCCTTACCA
   CpB0682   7  57 369  735742 ..  735755 +  -3.1  -4.15222   TTGTCCTAACTCAGT               TCCTA GTAA TAGGG                TTTCTTGAGAAGAAT
   CpB0644   2  59 135  710470 ..  710491 +  -4.4  -3.92373   CTTAGCTCGAATGGT           TCCTGAAG CAGCTT CTGCAGGA            TTTGTAGCTCCCATA
   CpB0633   5  59 181  697492 ..  697503 +  -2.2  -4.54821   TTCACTAGGATGATA                GAGG AGTT CTTC                 TTTTCTAGTTCCACT
   CpB0627   3  55 123  692633 ..  692647 +  -4.2  -3.66666   TTCAGTATTGCAAGC               CGCAAA CCA TCTGCG               TTTAAGGGTTTTGAA
   CpB0620   1  43  48  683830 ..  683842 +  -3.3  -2.62263   GGGGATCTAAAGCAT                CACGG ACT CCGTC                TCCTATCAGAGCGAT
   CpB0594   4  60  59  662000 ..  662016 +  -7.3  -2.56271   TAGCTAAAATACGAG              GTCCTGA AAC TTAGGAC              ATGTTGTGGTAGACG
   CpB0581   6  69 230  641482 ..  641507 +  -5.6  -4.42386   CCACAGTTGCAGCGA         GCTTCTTAGGA ACGCC TCCTAA-AAGC         TTTTCTGCATACACA
   CpB0577   2  55  42  637608 ..  637628 +  -5.4  -3.32963   CGTACGTGGAAAGTA            GCATCCCA AGTTC TAGGATGC            TTGTGAGATGAACGT
      ispF  14  69 215  629728 ..  629743 +  -4.8  -4.49337   TCTCTCTTGAGAAGG              CTAAAA AGAG TTTTAG               TTTTCCTTCCTCTTC
   CpB0565   9  86 270  627198 ..  627224 +    -8  -4.72272   AGCTCCTTCAATGAT         TCCTGGAATGTC AGC GATAATCCAGGG         TTTTTGATACAAACG
   CpB0546   1  65 351  604959 ..  604978 +  -7.2  -3.29144   AATGGTTGCCCTTAG            GATAGTTC GCAA GAGCTATC             TTATAGACAGAATCC
   CpB0535   4  67 244  594089 ..  594100 +  -3.6  -4.71426   ACAACACCTTCCCCA                GGGC TCTT GCTC                 TTTTATTCATAGCGA
   CpB0516   4  62  49  575185 ..  575201 +  -5.9  -3.56862   CTTGAACTCTGTTAG              GAAGAAG AAA CTTTTTC              TTTCGAGAAGTTTCT
   CpB0512   4  51 372  572500 ..  572513 +  -5.3  -2.76315   AATGCCTTTGACCTT               CTTCT CTAA AGAAG                CTTTCCCCGTCTTAG
   CpB0505   2  61 433  563986 ..  563996 +  -5.4  -3.86015   AGCTTAAAATCAAGA                 CATC TAC GATG                 TTTGTAAAACCAATA
   CpB0489   2  47 389  543294 ..  543305 +    -3  -3.25079   TCACTCTAAGCGAAA                CATT AGTC AATG                 TATTCTCGGGTCTTG
   CpB0471   3 100   3  516620 ..  516638 + -11.8  -4.52589   ATCCACATTTTAAAA             CTCTAAGC TCT GCTTAGAG             TTTTCTGTAGCCCCG
   CpB0464   6 100 182  501037 ..  501070 + -17.5  -3.05844   GATCACAAGAAAGAA     TGGGCAGAGTACGTG ATCT CACGAACTCTGCCCG      TCTTAGAATCCAAAG
      nqr5   2  69  -9  473588 ..  473616 +  -6.8  -3.98236   ACGAACGCAGCGTCG       CTC-TCTCTAGGA ACTT TCCTAGAGTCGAG        TTTCTAGTGAACTTT
   CpB0429   8  89 463  455212 ..  455228 + -10.9  -3.68073   CCTCCTCCTCCATAT              CCTTACC ACA GGTAAGG              TTATTCCATACAGTA
   CpB0421   3  52  40  450408 ..  450418 +    -4  -3.54475   CTTCCCAAGCTGAAA                 GAAT GCC ATTC                 TTATCTGCTGGGGGA
   CpB0421   3  52 292  450660 ..  450693 +  -3.9  -3.68222   AGTCAAAGGGCCAGC     GCATTAACGTCA-TCG TCG CGACTGAAGTCAGTGC     TTCTTGGCGTTCCAG
      sfhB   1  62  70  447283 ..  447293 +  -6.8  -3.33696   AAGATCCTAGAGAAT                 GTGC TCG GCAC                 TTACTTCAAGAAAAA
   CpB0413   1  41 232  445041 ..  445063 +  -2.6  -2.70923   AGCTCCCAAAGGCGA           TCGGCCTC TTCAATC GAGACCGG           CTTGTAATCTTCAGC
   CpB0407   3  50 157  440835 ..  440849 +  -4.2  -3.13403   AAAGAAAACCTGAGT               GTTGCC AGG GTCAAC               TCTTCATCAACACCC
   CpB0401   4  54 330  435153 ..  435176 +  -5.4  -3.05536   TCTAGAATGATGCAA          GC-AGATAGAG CTT CTTTATCTAGC          TCTTCAAGGTACTTT
   CpB0401   4  54 430  435253 ..  435283 +  -4.7  -3.22298   AAACCATGATGCAAT       GGTTGTCTTTACG ATGAA CGTATAGGGAACC       TTGATACTGAATCCC
   CpB0391   6  74 163  424431 ..  424443 +  -4.1  -5.00616   CCAAGAGACGCATTT                CATAG AGA CTGTG                TTTTTTGGAGGGGGA
   CpB0388   2  83  13  419810 ..  419824 +   -10  -3.87815   TAAAAAATCTGAAAA               GGCTCT AAA AGAGCC               TTTATGAGAATCAGA
   CpB0368   4  89  61  401381 ..  401408 +  -3.4  -5.95286   TAGTGGTGAACTAAA        TCTCGAG-CTACC TAG GGTCTTCTCGAGA        TTTTTTATTTTTACT
   CpB0362   3  57  -2  396008 ..  396019 +    -3  -4.13767   TCCCTGCTGATAGGT                TAGA GATT TCTA                 TTTTGGAATAAGAAA
   CpB0362   3  57 149  396159 ..  396188 +  -5.2  -3.48395   TGACGTCATAAACCC      TAGCTCT-G-GCAT TTCC ATGCTCTAGAGCTA       TTCTGTGAAGACCCT
   CpB0351   0 NONE
   CpB0339   3  74 307  373870 ..  373886 +  -6.5  -4.38712   GACGCAACTGAGAAA              GCAAGAC CTT GGCTTGC              TTTTGTCCGAGTAGC
   CpB0339   3  74 424  373987 ..  373998 +    -3  -5.31275   CTTCATTCGTAGCAA                TTTC CTCA GAAA                 TTTTTTCTACTAAAG
   CpB0318   3  88  70  347083 ..  347105 +  -7.8   -5.0095   TAGAAATATCTTGAA           TAGCCATG TGAATAT CATGGCTA           TTTTCTTCTATTTTT
   CpB0303   5  59 474  331393 ..  331405 +  -6.3   -3.0879   CGGTTACTTAATTAG                TTCTC GAA GAGAA                ATTTTCAAATCCCTT
   CpB0290   4  62 424  315370 ..  315384 +  -6.4  -3.35046   TTATTGAAGTCTTCT               TGCTGA TCC TCGGCA               TCTTTGGCACAATCC
   CpB0284   2  45 197  309015 ..  309029 +  -2.2  -3.34013   CATCTATGAGGCATT               TTATTA ATT TAATGA               TTACTTGGAGCACTA
   CpB0279   3  93 458  302237 ..  302261 + -12.3  -3.36837   CAATCTCTGAACTTT          TGCTGTTGTCA ATA TGATAACAGCA          TGTTTCGGAGGTTCT
   CpB0275   5  55 396  299131 ..  299145 +  -5.7  -3.31144   ATTCCGAGATTCTCC               GCATG GAGGA CATGC               TTCTCCAAATCACCC
   CpB0270   5  62 389  294942 ..  294965 +  -2.4  -4.77567   TCTATAGCTTGAATG          CTATGAGTAT GAAT ATACTCTAAG           TTTTCTTCTGAAAAT
   CpB0258   3  67 -35  284941 ..  284983 +    -8  -2.84098   GTTGTAAAAAAATCT CAGAA-CC-AAGCTTTGCTA AAAAC TAGCAAAGCTTAGGGTCCTG TGGTTAGTTAACAAA
   CpB0252   8  89 -11  279905 ..  279926 +  -8.8  -4.56597   CCTAGAAAAAGAAAA           GCCTTTCT GTAATA AGAAAGGC            TTTTTCCAAAAACGA
   CpB0245   1  40 219  274308 ..  274327 +    -2  -2.73681   TGCTGAGATGGTCGA            GAACCTCC ACCA GGAGCTCC             TCCTTGAACTAACTG
   CpB0235   9  75  76  265053 ..  265065 +  -4.8  -4.84539   TTCTTTCTTAGCTTC                GCGT TCGTC ACGC                TTTTCTCTTTGGTTC
   CpB0232   3  52 457  262841 ..  262863 +  -4.8   -3.1082   ATCATCATGATCTCC           TTCAACAGCT TGC AGCTGACGAA           TATGTTGAATCGCTC
   CpB0213   4  70 290  248972 ..  248993 +  -4.5  -4.77719   TACTTTTAGCAATTG           CAAACTCAA GCTC TTTAGTTTG            TTTTATTCCCTTTTC
   CpB0193   4 100   8  228692 ..  228715 + -15.4  -2.73875   GATTCTAAAGTATCA          CTACAGCTGC TCTA GCAGCTGTAG           TCCTATTGAGCAGAG
   CpB0179   4 100  11  213939 ..  213967 + -19.1  -4.18676   TATAAATAGAGTTAA        GACATCCCCTTAA GTT TTAAGGGGATGTC        TTATTTGCTTTCTAG
   CpB0171   1  91  74  207287 ..  207305 +  -5.2  -5.81032   TCGACTCTCTTGAAA             GCTTCTTC TCT GGAGACGC             TTTTTTTTAACATTA
   CpB0167   1  45  94  205466 ..  205480 +  -2.8  -3.14931   AAGATAGGATCTTCA               GTGTAC AGT GTACAG               TTCATAGAGCCTGGC
   CpB0155   4  54 288  196988 ..  197018 +  -5.6  -3.14564   TTGTTTTTCAATTTG       GATTTATGTTTTCT CGA AGAAAATAAAGATC       TTCATAACCAAGTAA
   CpB0151   3  93  69  190011 ..  190040 +  -5.8  -5.77853   CAACTGCAATGAAAA       CCATAGAG-GACT AGGAA AGGCTCTCTATGG       TTTTTTTTCACAATT
   CpB0133   1  42  64  164123 ..  164134 +  -2.2  -3.11291   CCAGGGGTATTGATA                TCGT TAAG ACGG                 TCTTGGAATTGTGGA
   CpB0110   4  75  26  139307 ..  139331 +  -5.1  -5.00846   GAAACAACTGAAAAA          CCATAAGAA TGGTTAT TTCTTGTGG          TTTTTCTCCTCTTTC
      psiH   2  51 464  134336 ..  134348 +  -5.5  -2.75268   CATTAAGAGGAGTCC                CCTGG CGT TCAGG                ATTTAGAGGTCGTTG
   CpB0103   8  71 119  130128 ..  130152 +  -8.5   -2.9953   TCTAGAAAATGAAGA          GCTTCCATTGG AAT CCTTTGGAAGC          TATCATTATACTTCG
   CpB0097   3  87 109  123613 ..  123625 +  -6.3  -5.51046   TCAGGGCCCCTTCGA                CTTCA CCT TGAAG                TTTTTTCTCTCTTTA
   CpB0070   3  53 380   84964 ..   84978 +  -4.2  -3.35679   CGGACAGGATTTGAA               CCTGTG ACC TACGGG               TTATGAGTCCGCAGC
   CpB0052   8  68 240   64850 ..   64876 +  -8.8   -2.5805   TCCATTTACCTGCGT         GATCCTTGGC TGTAATT GCTAAGGATC         CTTGTAGGGCATGGT
   CpB0049   1  41 -10   63290 ..   63305 +  -2.6  -2.55015   CCAAACCCTCTATAG              GAGGAAC TTA GTT-CTC              TAGATTACGTGGCGT
   CpB0042   4  55 450   54283 ..   54306 +  -3.2  -3.91564   GAAATATTGATCTTT          CCTCTCATGAA ATT TTC-TAAGAGG          TTCTTGCTTATTGTC
   CpB0037   2  85 339   48512 ..   48522 +  -6.8  -5.30155   ATCTTTCAATGTAAT                 TGCG CGG CGCA                 TTTTTTCCTTAATGA
   CpB0023   7 100 113   30471 ..   30503 + -17.3  -2.87211   AATTTCTATAGTTCA      TGGGGTTTCTTTTTT TAT AAAGAAGAAACCCCA      TGTCTGACGAGACCT

SUMMARY

216 putative operon ends contain 925 possible terminators.
Percent operon ends hit by terminators of confidence >= x:
	x	#>=x	hits>=x	%hits>=x
	100	42	29	27	13 %
	99	42	29	27	13
	98	42	29	27	13
	97	42	29	27	13
	96	42	29	27	13
	95	46	32	30	14
	94	46	32	30	14
	93	50	35	33	15
	92	50	35	33	15
	91	53	37	35	16
	90	54	37	35	16
	89	59	42	40	19
	88	60	43	41	19
	87	64	47	45	21
	86	65	48	46	21
	85	69	51	48	22
	84	71	53	49	23
	83	75	57	53	25
	82	75	57	53	25
	81	76	58	54	25
	80	76	58	54	25
	79	79	59	54	25
	78	79	59	54	25
	77	83	61	56	26
	76	87	64	59	27
	75	92	68	63	29
	74	100	75	67	31
	73	110	81	71	33
	72	113	84	73	34
	71	121	88	75	35
	70	129	96	80	37
	69	139	105	86	40
	68	142	107	87	40
	67	156	120	97	45
	66	168	130	103	48
	65	176	137	107	50
	64	183	140	108	50
	63	191	146	112	52
	62	221	171	125	58
	61	235	181	129	60
	60	245	190	132	61
	59	269	211	140	65
	58	278	219	144	67
	57	322	253	151	70
	56	330	259	152	70
	55	373	295	164	76
	54	392	312	170	79
	53	410	325	173	80
	52	451	358	180	83
	51	502	395	187	87
	50	546	429	189	88
	49	561	436	190	88
	48	595	458	192	89
	47	681	519	195	90
	46	692	526	195	90
	45	758	574	203	94
	44	791	600	204	94
	43	823	625	205	95
	42	865	656	206	95
	41	900	679	209	97
	40	922	694	211	98
	39	925	696	211	98
	38	925	696	211	98
	37	925	696	211	98
	36	925	696	211	98
	35	925	696	211	98
	34	925	696	211	98
	33	925	696	211	98
	32	925	696	211	98
	31	925	696	211	98
	30	925	696	211	98
	29	925	696	211	98
	28	925	696	211	98
	27	925	696	211	98
	26	925	696	211	98
	25	925	696	211	98
	24	925	696	211	98
	23	925	696	211	98
	22	925	696	211	98
	21	925	696	211	98
	20	925	696	211	98
	19	925	696	211	98
	18	925	696	211	98
	17	925	696	211	98
	16	925	696	211	98
	15	925	696	211	98
	14	925	696	211	98
	13	925	696	211	98
	12	925	696	211	98
	11	925	696	211	98
	10	925	696	211	98
	9	925	696	211	98
	8	925	696	211	98
	7	925	696	211	98
	6	925	696	211	98
	5	925	696	211	98
	4	925	696	211	98
	3	925	696	211	98
	2	925	696	211	98
	1	925	696	211	98
	0	925	696	211	98
