# Supplementary material for: Rapid, accurate, computational discovery of Rho-independent transcription terminators illuminates their relationship to DNA uptake
Source: Genome Biol. 2007 Feb 21;8(2):R22. doi: 10.1186/gb-2007-8-2-r22 (PMC1852404; doi:10.1186/gb-2007-8-2-r22)
Supplement: Additional data file 2 — As described in the text, the entire robust tail-to-tail region is searched; if the region is less than 500 nt, then the 500 nt downstream of the stop codon is searched (stopping if a gene start is encountered). In the case of ties, all terminators with the high score are output. [file gb-2007-8-2-r22-S2.zip › Chlorobium_chlorochromatii_CaD3.ttperf]

  Cag_0004   3  58 371    3973 ..    3983 -  -6.8  -3.03441   TACTACCTTTCAAGA                 GCTG TAT CAGC                 TTTTTCTACAACGAT
  Cag_0012   3  53 196   15180 ..   15195 -  -5.4  -2.99057   GGCGAAAGATAACGA              TCGCAC TCGA GTGCAA               ATTGATTTGCGTGTT
  Cag_0022   7  56  52   22465 ..   22477 -  -5.5  -3.28924   GAGCGCTGTTGATAA                GGCGT TAA ACACC                ACTTTAACCATGAGT
      mscL   3  50  99   25601 ..   25618 -  -4.9  -2.87996   TCAAACTTATAATGA             CCG-AATG TGT CATTGCGG             AACGAAGTGAAGAAT
  Cag_0029   4 100  33   31293 ..   31325 -   -10  -5.80364   AGGTCAATAAAAAAA     GAGCAACTCATCTCC CATT GGAT-TGAGTTGCTC      TCTAAAGAAAATGGG
  Cag_0039   1  50 456   42115 ..   42125 -  -2.4  -3.84246   GGCGGAATGAGTAAA                 GCGG AAG CTGC                 ATTGTTGGCTGGTGT
  Cag_0061   5  70 157   71066 ..   71078 -  -2.7  -5.08824   TTTGCATGGAAAAAA                TCTTC GCC AAAGA                GCAGAAGCGCTTGCG
  Cag_0070   0 NONE
  Cag_0075   1  79 116   83035 ..   83066 -  -8.7   -4.1043   TTGAAACATTATAAA      GCCGAAAGGTTCC ATTCAA GGAGCTTTTCGGC       TTTTTTTGCGTTCAA
  Cag_0084   3  51 330   94044 ..   94079 -  -5.4  -2.70354   GTTGCTACAAAGCTA    CAACTGGCAAGGCG AAGTGCAA CGCCTTGAAAGTCG     GCTTCAGCAAGGTTT
  Cag_0098  10 100  38  111729 ..  111747 -  -8.8  -5.38497   ATCGAAAGCAAAAAA             CTCCGCCA TTG TCGCGGAG             TTTTTTGCTTGTAAC
  Cag_0101   4  65 430  115232 ..  115244 -  -7.7  -3.15129   TCAAGCAACAAATGA                GCAAC ATG GTTGC                AGGACTTGATAAGTT
  Cag_0114   1  49  72  127417 ..  127431 -  -4.2   -3.0169   AAGCCGCAGAAATTA               TTCGTG CTA CGCGAA               CGGTGCGTTCACCAG
  Cag_0137   2  44 428  150458 ..  150481 -    -3  -3.08514   TTCAAAGGAAAGAAG          GCTGTCATAG TTTC CTACGGCGGC           TTCGCCAAGCCAGGG
  Cag_0147   4  72 137  165845 ..  165866 -  -7.3  -3.98826   GGAGCAAGCTATAAA           TGCTGATAG CACA CTTTCAGCA            ACGCCAAGTGTTCCA
  Cag_0154   1  51 267  171052 ..  171062 -    -4  -3.45839   AGGGTCAAAGATGAA                 CTTT CTC AAAG                 TCGTCCAAACAAAAT
  Cag_0163   4  49 298  184240 ..  184250 -  -2.6  -3.54902   TTATTTAATAATGAA                 TTAA AAG TTAA                 GCATTGAGCTTTTAA
  Cag_0175   1  48 303  195382 ..  195395 -  -4.5  -2.73364   GCCGCACTTGAATCA               TCGCA ATTG CGCGA                TTACTTGCAACTGTC
  Cag_0190   1  41  86  217669 ..  217685 -  -2.9  -2.62735   ATAGCCTTGATACCA              TGCAGCA ACC TTCCGCA              AGTAGTGGGGTGGCG
  Cag_0196   0 NONE
  Cag_0204   2  89  45  232923 ..  232942 -  -6.3  -5.60689   TCATACAACAAAAAA            GCGGCAC TGTTAC GAGCCGC             TTTTTTTAAGGGGGA
  Cag_0216   5  75  26  244648 ..  244698 -  -6.5  -4.49389   ATTTCACAATCAAAA GAGGGATGGGAAAATAGGTAGAGC GTTACG GCTCT-C--ATTTTCTCATCCCTC TTTTATTTTATGATG
  Cag_0225   1  60 136  253987 ..  254002 -  -4.7  -3.72576   TTTCTTTGCAGCAAA              CAGAG GCGGCG CTCTG               TGCATTACGTGATGT
  Cag_0230   7  91  62  263846 ..  263864 - -10.3  -4.81851   ATCTAAACTTAAAAA             CCCTCTG CAATC CAGAGGG             TTTTTGGTTTTTATG
  Cag_0236   4  52 448  267065 ..  267077 -  -4.8  -3.12351   CGCTTGGAGAGCTAA                CGCA TAGCG TGCG                GGCGCTTGATCTTTC
  Cag_0243   2  42  87  274473 ..  274489 -  -2.1  -3.04263   AGCGTACCGCGAAGA              GTGCGAA AGT TACGCTC              GTGAAGGGAGGTTAA
  Cag_0246   6  88  31  277843 ..  277873 - -11.2  -4.22407   CATTAAAACCACAAA       CGGCAGAGCAAC CTCTTCT GTTCCTCTGCCG       TTTTCAATTTAACGT
  Cag_0253   5  74 409  283146 ..  283158 -  -9.1  -3.54741   TAGCACTTGCGGAAA                TGGCG CAA CGCCA                CCACCTTTCTCTTGA
  Cag_0272   6  59  74  300770 ..  300790 -  -6.9  -2.60598   CAAATATCACAATAC            CCACATTCA CGC TGAATACGG            AGAAGATGGTGCTTC
  Cag_0283   4  62 -10  309596 ..  309625 -  -7.1  -3.17194   AGGCTGCGAAGGGAA       GGGGAGAATGAGG TGTA CTTTACTCTCCCC        CTGAAAAAATGCGCA
  Cag_0289   4 100  34  315592 ..  315621 -  -9.4  -5.32882   TATTACCATAAAAAA       TGCCGCTA-TCCC TTTTT GAGAGTAGCGGCA       TGGTGGCAAGTCAAA
  Cag_0293   6  70 239  322013 ..  322038 -  -6.1   -4.2687   TTCAAAAAGCAGAAA         CGGCACTCTTT CCTG AAGGAGTCCCG          CAAGAGAGGGTGGTG
  Cag_0321   1  48 319  355839 ..  355851 -  -3.3  -3.28712   GTTTTTCCCCTACAA                CCCGA TGA TTGGG                CGCAACTTCATGACC
  Cag_0326   2  91  35  364209 ..  364225 -  -9.4  -4.92239   CCAAAAACGCAAAAA              GCCGGA GAACA TCCGGC              TTTTCTTGTAAAACG
  Cag_0334   1  58 220  373265 ..  373279 -  -2.8  -4.22652   CCATATGAGCCAAAA               CCATAT AGC AGATGG               ACAATGCGTGGTATG
  Cag_0338   3  93  47  379923 ..  379952 -  -7.1   -5.5112   GCTACGAATAAAAAA       TCCCCTCTAATCC ATAA AGAGAAGAGGGGA        GTAAAGAGTGTAGAG
  Cag_0346   2  78  24  392095 ..  392131 -   -11  -2.52464   CTCTCTTGTAACCCA   TGCCCATCCAACGCAAC TTAT GGTG-GTTAGATGGGCA    TCAGTTGATTACGTG
  Cag_0359   4  89  36  411602 ..  411620 -  -6.7   -5.4833   TCATGCAATAAAAAA            GGGAG-CC ATAT GGTCTCCC             TTTTTTATTGTGGTG
  Cag_0365  10 100  95  419264 ..  419293 - -18.1  -3.05597   TGGATGGTGTAAAAT       TGTAGAGACAAGG CATG CCTTGTCTCTACA        TGTGGTATGAGGCTG
  Cag_0373   1  59 166  429160 ..  429181 -  -3.6  -4.15044   CCCTTTGGTAAGAAA           GCGCATGG AGCGTG CAACGCGC            TCAGGGGTTTTTAGC
  Cag_0386   5 100  27  445704 ..  445748 - -18.2  -3.62616   TACCAGCACATACAA CCATCTCGGCTCAACAAA-AC GCTG GTGTTTGCTGAACCGAGATGG TTCAATAAAGCTTTG
  Cag_0397   8  57 450  461815 ..  461829 -  -5.6  -3.40403   TTCCTGTTACTACAA               CGCCTG AGC CAGCCG               CACCGGCAGAAGTAG
  Cag_0397   8  57 411  461856 ..  461868 -  -4.8  -3.65351   GTAGTTCCAGCTAAA                CCGA GTGTA TCGG                TTACTCCAACAAAAC
  Cag_0416   1  52 196  487760 ..  487784 -  -4.2  -3.28791   ATCCGGGCGCCATAA          GTGCACGCAA CCTTT TAGAGTGCAC          CGTAAAAGAGATTTT
  Cag_0430   3  58 199  502465 ..  502485 -  -2.5  -4.30014   CTGACCAAGTTAAAA            GCCTTGATT GGA AAGCAAGGA            AAGCTGTTTTTATAG
  Cag_0437   4  61 175  512065 ..  512076 -  -7.2  -2.91395   ATCGGGTTGATAAAG                GGCG TTCA CGCC                 AATATGGTGGCACAG
  Cag_0447   4  55 140  524125 ..  524140 -  -3.3  -4.00042   TTGTTTATTAAATAA              GGAAT TACTCG ATTCC               CGCTTTTGCTGCGAA
  Cag_0452   2 100  51  530412 ..  530456 - -13.8  -4.40173   AGCATAAACGCAAAA TCCCCGTTACTCTGAGGCTTT AAGA AAAGCTTG-GAGTAACGGGGA TGATGAATATTTTAA
  Cag_0463   9 100  31  542491 ..  542518 - -12.7  -5.59502   CAAAAAATTAAAAAA        GCCTGCTGAGC GGTAAT GCACAGCAGGC         TTTTGATGTTTCAAT
  Cag_0467   2  72  19  548678 ..  548704 -    -8  -3.72695   ATGTTTTGTACCAAA         GCCCTGTTGG TTGTATG CTAACAGGGC         TTTTTTTTGTTCTCT
  Cag_0470   4  59  52  551643 ..  551667 -  -3.6  -4.15044   TTGTTTCGGAATAAA         GCTACTCGCCT TTTG AAGCAAGT-GC          GTCATCGCAACTCTT
  Cag_0487   4  55 122  568342 ..  568353 -    -3  -4.09511   AACATGCGGGCAAAA                TCAA TTCA TTGA                 GCAAACATCCCGCTC
  Cag_0492   2  53 470  575072 ..  575086 -  -4.2  -3.53444   CGAGTGCCTCGCAAA               GGGGAT GTT ATTCCC               TTAAACATGCGCAGC
  Cag_0498   4  57 460  580620 ..  580630 -  -6.8  -2.74263   AGCCGAGCGCGAAAG                 CGGT GTT ACCG                 GCGATATTGTGTCAG
  Cag_0498   4  57 331  580742 ..  580759 -  -5.5  -3.53779   CCGGTAAAACAGCAA             CTTCCGC ACAA GCCGAAG              AGGTGCACTTGATGA
  Cag_0509   3  54 465  594081 ..  594091 -  -5.4  -3.08812   CTCGCCTTAATAAAG                 TGCT TCA AGCA                 GTAGAAAAAGGCGCT
  Cag_0525   5 100  48  612216 ..  612239 - -10.2  -5.65927   CATCCAAATAAAAAA          GGCGCCCTTG TAAA CGAGAGCGCC           TTTTTTATTGCGGTT
  Cag_0528  14 100 262  616003 ..  616021 - -13.2  -3.82486   ATTGAATATGAATAA             CCACGAGT GCA ACTCGTGG             AACAAAAACAAAATA
  Cag_0544   9 100  36  648977 ..  649006 - -13.7  -5.86976   TTATAAAATAAAAAA       GCCACCTTCAG TTTTTGTT CTGAAGGTGGC        TAAAGAGTATCATTG
  Cag_0553   8  70 396  656971 ..  656983 -  -7.7  -3.64609   CAGAAGGAGGCGAAA                GTGGT ACA ACCAC                AACAGCAACAACAAG
  Cag_0558   8  91  28  661523 ..  661554 -  -7.2  -5.38054   TTCGATAAACAAAAA      TCGGCGTGGTACCC AAGA AAGTGCCATGCCGA       TTTTGTAAGTCTATG
  Cag_0562   6 100  33  664980 ..  665000 - -16.9  -4.30416   ATGAGCAATGCAAAA            GCCCCACGT TAA ACGTGGGGC            TTTTGCATTGTTGAC
  Cag_0587   1  57 136  689328 ..  689340 -  -6.3  -3.15544   GCTCATTTGTACTAA                CTGAA ATA TTCAG                GTTTCGGAATTATGC
  Cag_0595   4  54 293  697630 ..  697644 -  -5.8   -2.6078   AGCAATATCAAGCTA               TCAATA AGG TATTGA               TTTATGGCTCACGAG
  Cag_0617   5  93 188  891490 ..  891526 - -10.3  -5.05116   CCAGAAATAAGAAAA   CGTTAA-AGGGCACCC ATGAGA GAGCGCCCTTTTAACG    TTTAAGGGATAGCAA
  Cag_0628   4  46 334  902306 ..  902318 -  -3.3  -3.18264   GCCCGTATTGAGCAA                GCTAC GTT GTCGC                GTCGTCAAACGCTTA
  Cag_0628   4  46 239  902381 ..  902413 -  -2.7  -3.36515   GCCGAGCTTGAAACA      GCGTTGTTGCA TTTACATGAGG CGCAGCAACGC      ATTGAGGTGCAATCA
  Cag_0658   2  62 157  931567 ..  931586 -  -5.6  -3.85296   GTGAGAATGAAAAGA            GCCACCGC AAAT GCGGTTAC             ATTGTGGGGGCAAGG
  Cag_0682   1  47 322  952334 ..  952348 -  -4.3  -2.51725   ATCCGACAGCAATAG               CACTT GCAGA AAGTG               TACGTTTAGATTTGG
  Cag_0686   9  58  17  956140 ..  956172 -  -6.2  -3.28472   TTGCACGAAAAACCA     CCCCGCCCTTCG-GG CACC CCTCCAAAGGAGGGG      AATTGTAGAAATTGC
  Cag_0696   4  54 429  968871 ..  968892 -  -5.2  -3.33261   GCTGAAGTCGTAGAA           TAAACCCG TCCCAT CAGGTTTA            ATGATAAACGAAAAA
  Cag_0708   0 NONE
  Cag_0718   8  67 157  993007 ..  993029 -  -7.7  -3.28393   AACAGAAACACTCAA           GCGCCTTGC ACAAG GCAAAACGC           TTATCACCATTACCC
  Cag_0765   1  49 232 1078881 .. 1078891 -    -4  -3.26319   AACGCCGCATATCAA                 TTAG ATG CTAA                 AGATATTACAGGTCC
  Cag_0778   5  56 426 1096123 .. 1096158 -  -4.8  -3.53811   TTTAGTGCGCTTAAA    GCTCTACAAAGGCAATG TTA CCTTG-CTTGGTAGAAC    GTCGCCTTATTCGCT
  Cag_0785   3  51 418 1103607 .. 1103626 -  -5.7  -2.60244   TTGGTAATGAATGGA            CCAAACC TTTCAC GGCTTGG             CAAACGCGAACCCAC
  Cag_0795   3  53 142 1115299 .. 1115332 -  -3.7  -3.55203   AAAATGGTTGGTAAA     CAGCTCCCCGAAACA TTGA TAAAGCGAGGAGCTG      CCGCTATTTTTTTCT
  Cag_0798   4  86 128 1119564 .. 1119584 -  -7.5   -4.8543   TAATTTTTACAAAAA            GCAGCGCCT ATA AAGCGTTGC            TTTTTGCTTTTATGC
  Cag_0811   4  62 128 1136801 .. 1136812 -    -3  -4.61231   CTATATTGGCAAAAA                GTTT CTTG AAAC                 ATGTACGCTATAAAT
  Cag_0818  11  84  90 1144321 .. 1144342 -    -8  -4.78848   GGTTCAAAGACAAAA           GGGCAACC GCAAGG GATTGCCC            CTACAATCCATAATA
  Cag_0829   5  68 208 1156535 .. 1156566 -  -4.6  -4.57073   CACCTCCCTGAAAAA     CAAGGCATGGTGCT TGGTCC AGCACC-TGC-TTG      CATTGCTAAAATCCG
  Cag_0833   5  58 354 1159729 .. 1159741 -  -6.3  -3.38046   GGTTTACTTCAAACA                TTACC AAC GGTAA                ATTAGAGGGGCTTAA
  Cag_0840   2  55 401 1165824 .. 1165835 -  -4.4  -3.64162   AGCAATGAGGTTAAA                CTGA TAGA TCAG                 GTTGATGCAACGCTC
  Cag_0846   5  51 104 1177041 .. 1177056 -  -5.4  -2.57468   TTTCACGATATGAAC              GTGGCGA AAC TCGCC-C              TCCAGCACCGTTAGT
  Cag_0877   9  51   1 1210050 .. 1210074 -  -5.2  -3.04334   GGAAACACAATTATA         TATCTT-TTGC TTTT GCAACAAGATA          TTATTTTATAACTAA
  Cag_0904   5 100  19 1238418 .. 1238452 - -17.3  -4.10552   GGGAGTAAAAAAAAT     GGGGGAGGAGAAATT TTCAC ACTTTCTCCTCCCCC     CTCTTTCCCTTACTT
  Cag_0917   6 100  32 1248800 .. 1248820 -  -9.7  -5.95539   GCGCAAACAAAAAAA            GGCGGGA TATTACT TCCCGCC            TTTGTGCTTTTATAA
  Cag_0932   5  79  43 1266884 .. 1266907 -  -9.5  -3.82202   CACCTTTAAACACAA          CGGGCACCC TCTATG GAGCGCCCG           TTTAAAAAATATTGA
  Cag_0948   1  62 314 1285079 .. 1285107 -  -5.3  -3.84587   ATTACGGAAATACAA        GCACTTATAGTTG ATT CAACAATAACCGC        GCTACTCTTTGCGGG
  Cag_0958   2  51 327 1295844 .. 1295863 -    -5  -2.98457   TTAGAAAAAATCAAG            GATAAAGC AGCT GCATTATC             TATGGCTCCCGAGCG
  Cag_0979   5  62 212 1317270 .. 1317284 -  -7.2  -3.11634   CGCGATACTATGCAA               GAATTG CAA CAATTC               CCCGAACTCCTTAAA
  Cag_0984   7  93 195 1328611 .. 1328627 - -13.7  -2.81543   TAGCATGAAAAAATT              CCCCTCC GGT GGAGGGG              TGTCAGGCGAAGCCT
  Cag_0991   5  83  71 1336954 .. 1336971 - -11.3   -3.6135   AAACACACCCCTAAA             TCCCCTC TCAA GAGGGGA              CTTTTTGAAAGGCTC
  Cag_1003   9  91 440 1342836 .. 1342854 - -13.1  -2.53213   TAACGTTTCAATCCA             CGCGCCC GCGAA GGGCGCG             ACCGCGGGTTATCGG
  Cag_1003   9  91 372 1342904 .. 1342922 - -13.1  -2.52543   AGCTGTTTCAATCCA             CGCGCCC GCGAA GGGCGCG             ACCATTCTTCTCAAT
  Cag_1003   9  91 306 1342970 .. 1342988 - -13.1  -2.52464   TCTTGTTTCAATCCA             CGCGCCC GCGAA GGGCGCG             ACCGGAGTGTATCAA
  Cag_1003   9  91 239 1343037 .. 1343055 - -13.1  -2.53911   TTAAGTTTCAATCCA             CGCGCCC GCGAA GGGCGCG             ACCAAATTCATTCTT
  Cag_1003   9  91 171 1343105 .. 1343123 - -13.1   -2.5409   ACAAGTTTCAATCCA             CGCGCCC GCGAA GGGCGCG             ACAGCACCCCCACGT
  Cag_1003   9  91 105 1343171 .. 1343189 - -13.1  -2.52795   AAGCGTTTCAATCCA             CGCGCCC GCGAA GGGCGCG             ACTGCGTACCTTGTT
  Cag_1003   9  91  40 1343236 .. 1343254 - -13.1  -2.53581   TATAGTTTCAATCCA             CGCGCCC GCGAA GGGCGCG             ACAGGTAAAGCAGAT
  Cag_1003   9  91 -26 1343302 .. 1343320 - -13.1  -2.52795   AATTGTTTCAATCCA             CGCGCCC GCGAA GGGCGCG             ACACAGCGCCGATGA
  Cag_1021   2  47 310 1369470 .. 1369490 -  -2.6   -3.5393   ACCATGTTGCTTAAA            GGCAAT CCAACCGTT ATTGCC            AATGGAAAATATCCC
  Cag_1034   9  83 201 1403689 .. 1403706 - -11.3  -3.60948   CAACACACCCCTAAA             TCCCCTC TCAA GAGGGGA              CTTTTTATCGTGAAT
  Cag_1039   4  91  41 1408229 .. 1408249 - -10.4  -4.78149   GTGATAATGCAAAAA            GCCCCGAA TTGTT TCCGGGGC            TTTTTTATTCTCGAA
  Cag_1052  10 100 218 1423402 .. 1423440 - -18.4  -3.10975   ATTCATCATCTAACA   TTTCTAAAATCCCCCTCC ATT GGTGGGGAATTTTAGAAA   TGTGCCTGCCCAATG
  Cag_1070   3 100  62 1451227 .. 1451246 - -11.4   -5.4251   GGCACACATAAAAAA            CCCCGCCT ATAC AAGCGGGG             TAAAAGGATGTTGAG
  Cag_1076   3  48  56 1458307 .. 1458320 -  -4.5   -2.8372   CAGCCGCCATTAAAC               GCGCA CGTT TGCAC                TCATCGCACTTTTTG
  Cag_1089   4  68  39 1470405 .. 1470427 -  -8.4  -3.16742   TGCAATGTGGATCAA           GCTCGTGAGT TTA ACCAACGAGC           AATTCGCTTTATTAA
  Cag_1092   6  86  17 1475287 .. 1475306 -  -7.8  -5.00884   ATGCTTTTTAAAAAA            GTCCCCTC TTGA GAGGGGAT             TTAGGGGTGTGTGTG
  Cag_1107   4  83 428 1493137 .. 1493165 -  -7.4  -4.99861   CATGAAGCACAAAAA       CCGCAATGCAGCA CTAT CGC-GCAATGCGG        GCATTCAAGCCTCGT
  Cag_1114   9  56 285 1502440 .. 1502461 -  -5.9  -2.93616   AGCACCAATATCATA           CCTATTACC AGAA GGTAATAGC            ATTACTTGCTAACTC
  Cag_1118   7  54 437 1507766 .. 1507788 -  -6.3  -2.58491   TACAAACAGCAATAG           GCCCGAT GATTCTTGT ATCGGGC           TTAGGGCTTCTTTTG
  Cag_1128   9 100  89 1523103 .. 1523131 -  -8.2  -5.71712   TCGGAGATAAAAAAA       GGAG-GGCGGATA TTCC TATCCGCCACTCT        CCGTCAGGGTGAAAA
  Cag_1128   9 100  10 1523181 .. 1523210 - -15.1  -3.10354   CACACCCATCCAACA       CGTAGAGACGCGA TTAA TCGCGTCTCTATG        GATCGGTAATTACGT
  Cag_1131   6  88 366 1524648 .. 1524658 -  -6.8  -5.30686   AAGAGGCAGAAAAAA                 GGCT TGA AGCC                 TACCGGAATGGAACA
  Cag_1142   4  54 425 1536251 .. 1536262 -  -5.8  -2.71144   CATTTGTTGGAACTA                TGCC ACAA GGCA                 ACAAAGAGCTTGCCG
  Cag_1154   3  71 427 1547229 .. 1547242 -  -3.1   -5.1287   GTGAGAGCTAAAAAA               CCATT ATAA AACGG                AATAACGCTCTCTAC
  Cag_1159   1  51 115 1552488 .. 1552501 -  -3.1  -3.57561   CCTGAATCTTGCAAA               CCTACC AAT GG-AGG               TGGAAAAAATTATTA
  Cag_1170   3  55 428 1564448 .. 1564472 -  -4.2  -3.66429   AACAAGTCTCAATAA          TCTTGCCTCC CTTTT GCAGGCACGA          GGAAAACTTACTGAA
  Cag_1182   5  95  10 1574968 .. 1575013 - -13.6  -3.15579   GTAAGCGGCTATGAA TTATGGAAAAATGGGGTATT GCAATA AGTACCCCATTTTTCCATAT TTTCCTCTCTTACCC
  Cag_1187   5 100  17 1580839 .. 1580869 - -22.8  -2.99268   AGAGAGGTAAATAAC       TGTCGAGACAACGC CGT GCGTTGTCTCGACA       ACAATAAAAATTCAC
  Cag_1198   3  49 397 1592439 .. 1592452 -  -2.5  -3.55487   CTACAGTAATGATAA               TAAAA TGAC TTTTA                ATGAAGCAATAAAAA
  Cag_1203   2  43 337 1597330 .. 1597345 -  -3.2  -2.53581   CAGAGTTTTAACGGA              GCTGGA AATT TGCAGC               CCCAACAAACGACAC
  Cag_1209  10 100  60 1607689 .. 1607717 - -11.8  -4.59773   GCTTATTCGCAAAAA        GGGAGTGCCTAC TACTC ATAAGCACTCCC        TTTTAATCACGAGTT
  Cag_1219   4  61  23 1617083 .. 1617104 -  -6.5  -3.26471   GCACTGTGATACTAA           TTCCCCTCC TATA GGAGAGGCA            CCGCGTTATCAGTAC
  Cag_1224   4 100 252 1624630 .. 1624650 - -15.5  -3.53811   CTTACGGTTGCGAAA            TTCCCCTCC AAT GGAGGGGAA            TGTGGTTGATTATGG
  Cag_1228   5  76   4 1629277 .. 1629310 - -10.3  -2.77899   CGTTTGGAGCAATTA     GGGGAAACAATGTGA ACAA TCGCATTGCCCCCCC      CTCTCACACCCTAAA
  Cag_1237   2  51 276 1643504 .. 1643519 -  -5.4  -2.57501   TGGTATTAAAGATAC              CCAACA TACG CGTTGG               TGGCTTGGTGGTGGT
  Cag_1254   7 100  32 1719721 .. 1719747 - -10.9  -5.77988   ATACATATAAAAAAA         CGCGCCTTTCC GTTAG AGAAAGACGCG         TTTCATAATGGGGAG
  Cag_1271   3  55 198 1736111 .. 1736129 -  -4.5  -3.60395   GTAGATAACAACGAA             CCACAAG GACCG CTTGGGG             CACTACCGGGAATTA
  Cag_1277   7  93 273 1740870 .. 1740911 -  -9.7  -4.99035   TGAGCGACATAAAAA TAAGCAACAACAACAAG AACATTAA CTTTTTGTTGTTGCTCA  ATAAAGAAGTGACGA
  Cag_1294   3  56 217 1757680 .. 1757700 -  -6.1  -3.01712   CCTGTGTCGGTAATA            CGTCAGGAT AGC ATCCGAACG            GTGTCGGGAAAGTGT
  Cag_1304   7  68 269 1771321 .. 1771332 -  -5.8   -4.1196   AACTCATTCGCAAAA                GTGC TGAT GCAC                 AAACTCCATGGGCAG
  Cag_1321  14  91 366 1788613 .. 1788629 - -13.7   -2.6933   TGGCGGATAAAAATT              CCCCTCC ATT GGAGGGG              TGCCCCGCAAGGGGC
  Cag_1327   7  69 461 1792355 .. 1792375 -  -5.4  -4.52589   GCGGTTCAGACAAAA            GGGGAGAT ATAGA ATCTGCCC            CTACGCGAAGAAATA
  Cag_1342   6  67  80 1810734 .. 1810751 -  -6.9  -3.59979   TTGGCTCAGTTGAAA             GCGTTGC CCAA GCATCGC              GTGAAGAGTTGCAGG
  Cag_1375   0 NONE
  Cag_1383  13  86 435 1848093 .. 1848111 - -11.8  -3.82486   ATTGAATATCAATAA             CCACAAGT AAA ACTTGTGG             AACAAAAACGATACA
  Cag_1396   5  70  23 1858924 .. 1858950 -  -5.2  -4.69027   AAATCTACCTAAAAA         TGAGCGTC TCTATTGTGCT GACGCTCA         TTTCATTTCCCCCCA
  Cag_1418   7  60 -20 1888423 .. 1888433 -  -3.2  -4.30719   GTTCGTTATAACAAA                 GCTG CCC CAAC                 CATCAGCAGTTGTAC
  Cag_1422   6 100  26 1891415 .. 1891442 - -17.2  -3.40674   TGAGCACCTAAAAAC        GTAAGGGCGAAA AATT TTTCGCCCTTAC         ATGAAAAATGCCATC
  Cag_1431   8  71  17 1900596 .. 1900617 -  -9.5  -2.52464   TTGTTTTTGAACGTA           GAGACGCAA AATT TTGCATCTC            ATACAATAGCACAAA
  Cag_1441   1  48  39 1908438 .. 1908456 -  -4.6  -2.75819   GATACAGGCGGAAAT             GCTCAATA ATC TATTGACC             GTTAAATGTTTATAT
  Cag_1454   6  70 326 1921386 .. 1921398 -  -7.7  -3.61398   CCGCTGCGTTAACAA                GCTTC ACT GAAGC                GCTTACGCTATATCG
  Cag_1477   1  48 252 1943255 .. 1943267 -  -3.3  -3.26319   AACCTGTTATAGCAA                CCGAT GTA AACGG                AGCAAGAGAATTAAT
  Cag_1496   2  53 391 1965003 .. 1965014 -    -3  -3.99481   TTTATTAAAAGATAA                TTGA CACT TCAA                 CAACGCCCATGCTCC
  Cag_1509  10  72  10 1977845 .. 1977863 -  -8.9  -3.28857   TACAAAAGTCATCAA             CATAGGG TGCAG CCCTATG             CTCTCAAGCCTACAA
  Cag_1531   7 100 106 2007979 .. 2008003 -  -8.6  -6.20267   GGAAAAACAAAAAAA          CCTGTAAGCC TTAAC GACCTACAGG          TTTTCTGATTGTATT
  Cag_1535   5  93  51 2010245 .. 2010263 - -10.3   -5.1417   CTATAAAACGAAAAA             TCCCCTC TTATG GAGGGGA             TTTCGTGGTGTTTTT
  Cag_1541   8 100  37 2019993 .. 2020012 - -13.6  -5.02606   CACCAAACAAGAAAA            GGCGGGTT AGAA AACCCGCC             CTCCTTTTTTTCATC
  Cag_1550   3  63  16 2031532 .. 2031542 -  -5.4  -3.95674   AAAATGCCTAAACAA                 CATC AGG GATG                 ATCAAAAAGCAACTT
  Cag_1554   7 100 131 2036363 .. 2036395 -   -20  -4.41633   CATTTCTAAAAACAA      CAGCGCCGCTACTC GCAAT GAGTAACGGCGCTG      ATGCTTTTATGCTGC
  Cag_1559   3  61  27 2039915 .. 2039931 -  -2.2  -4.66163   ACGTTCAGGCAAAAA              CCATCT CGTGC AGCTGG              GGTACCCCAGCTGCT
  Cag_1568   1  42 348 2054574 .. 2054602 -  -2.3  -2.96152   ACATTAATTTACATA        CCATTGTAGAGCA TAG CGATCAACATTGG        CAAGGAAAGGTTGGA
  Cag_1581   9  58 296 2062886 .. 2062898 -  -6.3  -3.38046   GGTTTACTTCAAACA                TTACC AAC GGTAA                ATTAGAGGGGCTTAA
  Cag_1595  14  81  60 2082067 .. 2082095 - -10.4  -3.69323   GTACCATTATTTAAA        TACGGATAAGGC ATTTA GCTTTATCCGTA        TTTTTTTTGCTTGTT
  Cag_1598   4  56 243 2087338 .. 2087352 -  -6.4  -2.71011   ACGTTCGGGGAAGGA               GCCATT GAT AACGGC               TATGGCACAACCTTT
  Cag_1605   4  79 135 2095658 .. 2095676 -  -4.6   -5.1861   TCCATTATTAAAAAA             TGCCAA GCGCATG TTGGCA             AAGAGACCATTTGAT
  Cag_1620   4 100  30 2117792 .. 2117822 -  -9.9   -5.9218   CACACAACAAAAAAA      GAGGTTGCCTTAGA ACAA TC-AAGACAACCTC       TTTAAAAACGTAGAT
  Cag_1624   2  70 258 2122851 .. 2122863 -  -4.7  -4.66163   ATTCTTACTTAAAAA                GCTGC ATT GCTGC                GAGTAATCATTATGC
  Cag_1631   5  86  38 2129724 .. 2129752 - -11.8  -3.73953   ATCATTTCCACCAAA       GCGCTGCCA-TCA TACG TGAACGGCAGCGC        TTTTTTTTGGGGGGA
  Cag_1654   9  71 -62 2150821 .. 2150858 -  -9.3   -2.6155   TTCCGCAAGAGTAAC   TCAAGGGA-GTCTTCGTT TTT AATGAGGACATCCCTTGA   TTTGCTTCCATCCGC
  Cag_1677   4  78  31 2177807 .. 2177835 -  -5.3  -5.15117   GAAAAGGGGAAAAAA       GTGGGGCG-TAC AGCAAA GTAGCGCCCCAA        CAGCAACACATTGTT
  Cag_1697   6  87 176 2204713 .. 2204729 - -12.3   -3.1214   AAGTGCAACAGAAAT              GACCACC GAA GGTGGTC              CGCGCGAAATTCCCC
  Cag_1709   4  46 -33 2221561 .. 2221579 -  -2.4  -3.40867   TTATGCACCAAGCAA             TGCAGC GGGAATA ACTGCA             ATTCCGTCAGGACGA
  Cag_1728   6  72  76 2244254 .. 2244271 -  -4.9  -4.71418   AACAGGTAAAACAAA             TCGTTTA CAGG CAAACGA              TCCCAACATTCACAA
      dapA   3 100  30 2253102 .. 2253138 -   -14   -3.5525   ATACATTCGTGTAAA    CCAAAAAGTCCGAT TGTTACATG ATCGGACTTTTTGG    TTTAGGACTGAAAAA
  Cag_1746   4  63 363 2263983 .. 2264002 -  -6.4  -3.44792   AACATTAATTGATAA            GGCGCG-CT ATA AGTCGCACC            TCTGGTTTGCACTGC
  Cag_1753   8  75 435 2269600 .. 2269616 -  -9.5  -3.36289   TAGCATCTCAAGTAA              TGCAAGA GGC TCTTGCA              GAATTACAATGAACA
  Cag_1757   3  46 393 2273591 .. 2273603 -  -3.3  -3.11325   CACAGCGCAAGAAAT                TGCAG CAT CGGCA                CATGTGCCTGGTAAT
  Cag_1769   7  66 234 2286649 .. 2286659 -  -2.4   -5.0133   GAGCTTGCCAAAAAA                 GCTG TTG CGGC                 GGAACCAAATAATCC
  Cag_1790   4  57 382 2310872 .. 2310890 -  -5.2   -3.5764   AACGTTACTGGTAAA             GAAGCTGA AAA TCTGCTCC             ATGAAGCAGGTATTA
  Cag_1806   5  91  26 2327531 .. 2327569 - -12.7  -3.08072   AAGAATGAAAGCACA   TTTCTTTAGGGACGCAT GTCGT ATGTATCCCTAAAGAAA   ATGTTAAGATTCTAA
  Cag_1811   6 100  39 2332919 .. 2332948 - -14.4  -3.69405   CATAAAAAACAGCAA       TGCCCGCTTACA GAGAAG TGCAAGCGGGCA        TTTTTATTGCTTTGG
  Cag_1862   2  47  68 2370346 .. 2370356 -  -4.6  -2.53876   CTCCAGTCCAACCGA                 CCGC CAT GCAG                 CTTCTTCTGTATTTT
  Cag_1882   5  86   3 2390713 .. 2390723 -  -5.4  -5.63103   GTTCAAGCAAAAAAA                 GATG CTC CATC                 CTTTACCCCACCATT
  Cag_1888   2  45 211 2399351 .. 2399372 -  -3.1  -3.04398   GCTGTTGCGTAAAAG           TTCTTAG-GG GCA CCTCTAAAAA           TTGTTATGAGCACCT
  Cag_1898   5  54 260 2416159 .. 2416179 -  -5.4  -3.12663   ACCATGATGGAAAAG            TGAGGGCA GCCGA TGCGCTCA            ATATTTTAAAAATGG
  Cag_1913   2  52 115 2432608 .. 2432625 -  -5.5  -2.83403   TTGTGTTTACCAAAT             GCCGAGC TGGT GCTCAAC              GCGCCCAACATTTGG
  Cag_1929   5  60 166 2460403 .. 2460413 -  -3.2  -4.20106   AAAGCTTATTCAAAA                 GCTG CTG CAAC                 GCCCTGCAAAGAGGT
  Cag_1978   4 100  28 2509483 .. 2509514 - -18.9  -4.56597   CTTTCTCCTCAAAAA      CCACAAAGCCCTC GTTCAT GAGGGCTTTGTGG       TTGTAAGGCGGAAAT
  Cag_1992   6  55 406 2529185 .. 2529213 -  -3.1  -3.98256   CCTTCAGCAAAAAGA        GTTTCGCTACACC AGC AATGCCGCAAAAC        GTTTAGAGGAATTAA
  Cag_1996   0 NONE
  Cag_2004   4 100  41 2540618 .. 2540645 -   -12  -5.16681   CCAAAAACAATAAAA        GCGCCTGAAAGA TTAC TCCTTCTGGCGC         TTTTGTGCATAACAA
  Cag_2009   8  72  20 2548735 .. 2548781 -  -9.5  -2.83073   ACTTGTAGCAACAAC TAAACCCCGTTTACAGAGAGG TAAAT CCTTAATGTAAGCGGGGTTTA CTCTTTATTAAAGAG
  Cag_2019   3  52 358 2558476 .. 2558489 -  -2.4  -3.98256   CTGCGAGTAAAAATA               GCAA GGTTTA TTGC                CCAAATGATTTTTAC
  Cag_2027   5  65  33 2566361 .. 2566381 -  -8.4  -2.60075   TGCCGCTCAAGCAAT            TCTCGATT TAATG AATCGAGA            TCCTCGCTCTGAGAG
  Cag_2026   2  50 -18 2566385 .. 2566399 +  -4.2  -3.16921   AATGAATCGAGATCC               TCGCTC TGA GAGAGA               TTAATGAAAGTTGCT
  Cag_2020   3  69  78 2560655 .. 2560668 +  -3.1  -5.00884   CAATATCGTACCCAA               GCTTT TTGC AGAGC                TTTTTTAACCACGCT
  Cag_2011   8 100  30 2551011 .. 2551029 + -10.2  -5.22006   CATGCAATACAAAAA             GGCGCCCA CAG TAGGCGCC             TTTTTGTTGTAGTAA
  Cag_2008   6  93  73 2548735 .. 2548781 + -13.9  -2.80244   ACTTGTAGCAACAAC TAAACCCCGTTTACAGAGAGG TAAAT CCTTAATGTAAGCGGGGTTTA CTCTTTATTAAAGAG
  Cag_2003   6  89 212 2540618 .. 2540645 +  -9.8  -4.42386   CCAAAAACAATAAAA        GCGCCTGAAAGA TTAC TCCTTCTGGCGC         TTTTGTGCATAACAA
  Cag_1997   2  42 291 2533340 .. 2533352 +  -2.7  -2.86288   CAATATCAATACGAA                CTTTT GGC AGAAG                GTTTGGTGCAATTTG
  Cag_1991   5  57 184 2529681 .. 2529697 +  -5.1  -3.55622   AGCTAATGCGTGCCT              CGTGCAT GGC ATGAACG              TTTACGCCAATTACA
  Cag_1977   5 100  55 2509483 .. 2509514 + -19.6  -3.28791   CTTTCTCCTCAAAAA      CCACAAAGCCCTCG TTCA TGAGGGCTTTGTGG       TTGTAAGGCGGAAAT
  Cag_1970   6 100  37 2502944 .. 2502964 + -11.2  -5.63517   TCAAACTTCTTAAAA            GCCTTCCA CTCAA TGGAAGGC            TTTTTTGTTTAACGC
  Cag_1940   3  50 261 2472986 .. 2473009 +  -4.6  -3.20723   CAACTTATCAGCTTG          CCGCTTGAGGT AAT ACGT-AAGCGG          TTGCATTGCTCGCAA
  Cag_1928   4  76  51 2460481 .. 2460526 + -10.6  -2.58358   ATGAACATAATCCCC TTTGATGCGCCAATAAAATC TTCCTT GATTTTATTGGCGCTGCGAG CTGTTCTCATCATTT
  Cag_1917   4  58 330 2435655 .. 2435667 +  -6.3  -3.38046   TTAAGCCCCTCTAAT                TTACC GTT GGTAA                TGTTTGAAGTAAACC
  Cag_1912   4  74  60 2432594 .. 2432648 + -10.1  -2.74784   ATCCGCTCTCCTTTT TGTGTTTACCAAATGCCGAGCTGGT GCTCA ACGCGCCCAACATTTGGTAAACACA TAGGTTTTCCCGCCT
  Cag_1897   3  62 291 2416673 .. 2416684 +  -3.6  -4.33708   TATCTCAGGGAAAAA                GCGT AACA GCGC                 TTTTCGTAATGCTTT
  Cag_1872   5  86  33 2380252 .. 2380286 +   -10  -4.30576   TTTTAAACAGCAAAA     GCTTGTGCTGGAATGG GAA CCATAACAACACAAGC     TTTTGCTGGTAACAG
  Cag_1861   5  50 129 2370389 .. 2370399 +  -4.6  -3.07233   GCTCAGTGAAGGCGG                 GCGG CGA CTGC                 TCTTAAGCGTTATAA
  Cag_1822   4  54 466 2345397 .. 2345418 +  -5.8  -2.59055   AGAAAGATTGTTTAA           CGTTGCTC TTCTAT GAGCGGCG            GTTCTACCAAGTTTA
      cysS   2  64 376 2342053 .. 2342070 +  -3.5  -4.68511   TAACATAGCAATGTC             TCTAAACC AAT GGTTT-GA             TTTGTTTGTATTGAC
  Cag_1810   6 100  23 2332706 .. 2332744 + -13.4  -3.21934   CATTTCGTATTAACG  CACAAAAGCCCAGTTCT CCCGAA AGAGCTGGGC-TTTGTG   GTTTTATGGAAGAGC
  Cag_1810   6 100 236 2332919 .. 2332948 + -12.2  -5.24551   CATAAAAAACAGCAA       TGCCCGCTTACA GAGAAG TGCAAGCGGGCA        TTTTTATTGCTTTGG
  Cag_1805   1  76  18 2327530 .. 2327570 +  -9.9  -3.11291   TAAGAATGAAAGCAC  ATTTCTTTAGGGACGCATG TCG TATGTATCCCTAAAGAAAA  TGTTAAGATTCTAAA
  Cag_1796   2  72  34 2319365 .. 2319379 +  -7.2   -3.9777   TACTATAGAACAATC               CTGATT TGG AATCAG               TTTATCACTGTTCGA
  Cag_1793   7  74 360 2315809 .. 2315821 +  -6.3  -4.58685   ATCGTTCATTCAATT                TTTGC TCG GCAAA                TTTTTGCACCGCTTT
  Cag_1789   4 100  34 2311184 .. 2311212 + -17.5   -4.2408   TGTGGATAATTTTAA        CGCCCAGCTCTAC CTT GTGGAGTTGGGCG        TTTGTGGTTTTGTAA
  Cag_1785   9  67  57 2305690 .. 2305702 +  -3.3  -4.71776   GGCGTATTGCATACG                CCAAC GGG GGTGG                TTTTGTTGAATGTTG
  Cag_1781   5  83 127 2300788 .. 2300798 +  -5.4  -5.39721   TGCAGTAGCGAATAA                 GAAG AAC CTTC                 TTTTTTCTCTACTGC
  Cag_1776   4  62 183 2294865 .. 2294877 +  -6.3  -3.65699   CAAGCATTTGACTTA                TCCAT GCC ATGGA                TTGCTTATTTCTAAA
  Cag_1768   5  53 424 2287297 .. 2287307 +  -2.6  -3.93817   TATCTATAACCACCC                 TAAT TGC ATTA                 TCTTTTTGCACTGTA
  Cag_1737   3  90  38 2257698 .. 2257738 +  -2.5  -5.88565   CGTATCTACAAAAAA  TCAGTCATAGCAAAGGTTA TTT TACCAAAAGCTATGACTGA  TTTTTTTGTTGTGCG
  Cag_1733   3  91  67 2253109 .. 2253131 +  -9.2  -4.98531   CGTGTAAACCAAAAA           GTCCGATTGT TAC ATGATCGGAC           TTTTTGGTTTAGGAC
  Cag_1708   5  49 250 2221225 .. 2221235 +  -3.2  -3.44321   TTGTACCATCGCTAA                 TGAG CAG CTCG                 TATTTCAGCTTTAGT
  Cag_1696   3  81 279 2204887 .. 2204901 + -11.4  -2.87463   TCGCCCACGTAGAGA               CGCCCA ATT TGGGCG               TCTCTAAAACCGATT
  Cag_1683   7 100  34 2185680 .. 2185708 + -17.6  -4.36127   CACTACAAACAAAAA        GCGCCATCTGAA TAGTT TTCAGATGGCGC        TTTTGCATTATTACG
  Cag_1678   8  59  37 2179261 .. 2179279 +  -3.9  -4.10159   ATAGATTTTTTAGAG            CGT-TAGC TGGC GCTATACG             TTTGGTTTAACTCTT
  Cag_1678   8  59 337 2179561 .. 2179573 +  -5.5   -3.5594   CTTTTTGGCACAGAG                CCTTC GAT GGAGG                TTTGAGCGCTCCCTT
  Cag_1653   3 100  32 2150821 .. 2150858 + -13.7  -3.93288   TTCCGCAAGAGTAAC   TCAAGGGA-GTCTTCGTT TTT AATGAGGACATCCCTTGA   TTTGCTTCCATCCGC
  Cag_1645   4  52 -32 2143972 .. 2143994 +  -4.8  -3.09505   CACCACTTTTTTCCT           ACAACATCCA CAA TGGATGATGA           TATTGAGTAACCTCT
  Cag_1635   1  49 263 2135328 .. 2135339 +    -3  -3.63968   AAAATTAAATATTAC                GTAT GTTA ATAC                 TTTAGACATTTAAGC
  Cag_1630   5  51 437 2129633 .. 2129645 +  -4.1  -3.46178   TTAATAACTACATGA                TGGTT AAA GACCA                TTATGCTGCATTTAT
  Cag_1623   4  57 200 2123069 .. 2123087 +  -6.6  -2.73309   TCAATGAGCACTGTA             ACCTCTCC AAT GGAGGGGA             ATATTCTTGTTAAAC
  Cag_1619   4  70 138 2117792 .. 2117822 +  -7.7  -3.54543   CACACAACAAAAAAA      GAGGTTGCCTTAGA ACAA TC-AAGACAACCTC       TTTAAAAACGTAGAT
  Cag_1606   6  95  38 2098299 .. 2098326 +   -12  -3.97042   TTCATGCGTTTTAAT        GGGCGGCTTGGA AAGC TTCAAGCCGCGC         TTTAATTGCTGCTGG
  Cag_1597   3  58 252 2087766 .. 2087784 +  -5.9  -3.29144   CTGCCGTACTCGATT             GGTGCGC CGATC GCGCAGC             TTATCACGCAAATAA
  Cag_1580   3  54  12 2063052 .. 2063078 +    -6  -2.87136   ATAGCGAGGAACCTA         CAATTTGAAAGT TCA ATCTTCAAATTG         TATAATCCTTCATGC
  Cag_1567   4  60 180 2055064 .. 2055080 +  -5.1  -3.86346   CCAAGCATCTGTTGA              TAACGGC TCA GGCGTTA              TTTCTGCGGCAATAC
  Cag_1560   5  79 140 2046892 .. 2046906 +  -8.5  -4.08216   GTTGCATTGTCAAAA               CGCCC AATTC GGGCG               TTTTGACAAACATCC
  Cag_1540   6  91 143 2019993 .. 2020012 + -13.6  -2.70863   CACCAAACAAGAAAA            GGCGGGTT AGAA AACCCGCC             CTCCTTTTTTTCATC
  Cag_1534   4  86  63 2010245 .. 2010263 +   -11  -3.89346   CTATAAAACGAAAAA             TCCCCTCT TAT GGAGGGGA             TTTCGTGGTGTTTTT
  Cag_1518   6 100  32 1994051 .. 1994078 +  -9.9  -6.10489   TGTAAAAGTCAAAAA        GCCGCTCATTC AATTAA GGATGAGTGGC         TTTTTTTTTGGCCTT
  Cag_1513   1  53 -24 1987757 .. 1987772 +  -3.2  -3.79678   AACCGAGTGGTATAG              CTTTCG AGAA CGAGGG               TTGTTGTGAGAGGTT
  Cag_1489   5  93   1 1960338 .. 1960385 + -13.6  -2.87294   TTAACGGAGCGGTAA TTTTATATTGTAGAGACGCCGT TTAA ACGGCGTCTCTACAAAACAACG TATCCTCTACATCTT
  Cag_1485   1  44 451 1957446 .. 1957466 +    -4  -2.50817   CCTCAAGCTCCTGCC            CAGCAAAT CCACC ATTTGCGG            CTGTGTTATCAGCTT
  Cag_1476   4  75   9 1943511 .. 1943538 +  -4.2  -5.08255   CACTTAACTCATTTT        TTGTATGCTTAT TGCA ATAAGCTAACAA         TTTTATTTTGCACAT
  Cag_1453   4  90  62 1921752 .. 1921771 +  -8.5  -4.87291   CGGCGAGCACGTTTT            GCCGCTG CTAAAT CGGCGGC             TTTTTGCTTGCGCTC
  Cag_1440   7  95  33 1908270 .. 1908299 + -14.4  -3.21465   TATCCGCTTGTTTTG       TCATTCCCGCTC TCTCAC GGGCGGGAATGA        TCTTCCCTTTGAATT
  Cag_1421   4  87  33 1891419 .. 1891438 + -12.2  -3.05816   CACCTAAAAACGTAA            GGGCGAAA AATT TTTCGCCC             TTACATGAAAAATGC
  Cag_1417   1  48 456 1888854 .. 1888865 +  -2.2  -3.65084   AGTGGCAAGAAGATG                TGCA ACGG TGCG                 TTTCAAGGTTTAATT
  Cag_1399   1  49 343 1863876 .. 1863898 +  -3.5  -3.51708   TACCAATAAAAACAC           CTTGCTTAT CCACA ATAAGAAAG           TTAGTTTCGGGAGTG
  Cag_1395   4  68  14 1858924 .. 1858950 +  -5.8  -4.05788   AAATCTACCTAAAAA         TGAGCGTCTCTA TTG TGCTGACGCTCA         TTTCATTTCCCCCCA
  Cag_1377   7 100  44 1840920 .. 1840935 +  -6.1   -5.8187   CATACAACAAAAAAA              CCTGC CGAAAA GCAGG               TTTTTTTGTTAAGTG
  Cag_1374   3  68 320 1836911 .. 1836921 +  -5.4  -4.30844   GTAATATTGCGGCTA                 TACC AAA GGTA                 TTTTAGTAATCCAAT
  Cag_1341   5  64 -38 1810787 .. 1810804 +  -4.1  -4.38712   ATAGGCGCTAAAGCA             GGTGAAA CGGT TTACACC              TTTTATCGCCCTGAA
  Cag_1330   7  66 -34 1798132 .. 1798150 +  -5.2  -4.27617   TGTTTATTGCAATGG             CGTTAGTG CGG CGCAAACG             TTTTGATGAGGTGTA
  Cag_1320   5  78 184 1788632 .. 1788648 + -10.8  -2.87274   TCCATTGGAGGGGTG              CCCCGC AAGGG GCGGGG              TGGTTCATTATGCCG
  Cag_1292   2  60 -39 1757164 .. 1757179 +  -2.6  -4.42619   TGTTGATAATCGCTT              TTCTTT TTAT GAAGAA               TTTTCTGAAATATTA
  Cag_1287   3  53 425 1753333 .. 1753343 +  -5.4  -3.02144   AGTACGATTCACGGT                 GCAT AAC ATGC                 TCTTCCAACGACTCG
  Cag_1282   5  93  88 1747988 .. 1748013 + -10.5  -5.14563   GCAATAACGCAAAAA         GCCCTCGTT CAACAACA AACGAGGGC          TTTTTTAATGGCAAA
  Cag_1278   3 100 223 1742434 .. 1742474 + -17.9  -4.18197   CTACCGACTTGAAAA  TTAGGTAATACCTCGTAGT AGA GTTGCGAGGTATTACCTAA  TTTTCGCTAACAAAT
  Cag_1253   5 100  40 1719373 .. 1719400 + -12.8   -5.9218   CTCCGCGTTAACACC        TTCCCGACGTTT TGCT GAGCGTCGGGAA         TTTTTTTGTTATGTC
  Cag_1236   4  48  85 1643868 .. 1643881 +  -3.8  -3.14344   GTAAATGGGCTAAGC               GTGC CATCAA GCAC                TTGCTGCACAAGATG
  Cag_1227   4  50 108 1629399 .. 1629423 +    -5  -2.74322   CCAAGCTGCATGGCA          GCACGCGA CATATTGCC TTGCGTGC          GTTTAAGCGCTTCAA
  Cag_1218   4  71 222 1617249 .. 1617268 +  -4.3  -4.82901   TCAGCAGCACAAAAC            GGAGCTT TTTATC AAGCTTC             TTTTTATCAGAAAAC
  Cag_1208   5  83 165 1607689 .. 1607717 +  -8.9  -4.25848   GCTTATTCGCAAAAA        GGGAGTGCCTA CTACTCA TAAGCACTCCC        TTTTAATCACGAGTT
  Cag_1202   4 100  22 1597453 .. 1597475 + -16.2  -3.06831   ACCCTCCGCTCAAGC           GGGACGCGCC TTC GGCGCGCCCC           TTAGCTCCACGTTGG
  Cag_1197   7  52 295 1593048 .. 1593062 +  -5.7  -2.79518   GCTACGCGCTCTTCG               GCAAG CTGTT CTTGC               GTTTGCAGCTTTTCA
  Cag_1193   3  62 124 1587504 .. 1587520 +  -7.3  -3.05832   ATGTGTAGAAAACTT              TTCAGCA AAA TGCTGGA              TATCATCTTTTTGAA
  Cag_1186   1  48 -30 1580803 .. 1580813 +    -4  -3.21099   TGTTGTTTATCCGCG                 TTTG CTA CAAA                 TTACTGGTGGAGAGA
  Cag_1169   2  50 119 1564993 .. 1565009 +  -4.4  -3.09492   ACTTAGCTCAATGGG              GCGATT ATTAC GATCGC              TCTTAAACTTGCGGC
  Cag_1158   2  57 331 1552897 .. 1552907 +  -4.6  -3.79113   CGTTCATCACTTGTT                 GTGC TTC GCGC                 TTGTTGTGCGACACT
  Cag_1141   4  67 432 1536921 .. 1536936 +  -7.6  -3.37344   TTTCAACACCGAATC              TTGCAG CGAT CTGCAA               TTGATTAAATAGAAA
  Cag_1135   4 100 164 1531040 .. 1531060 + -12.6  -5.86332   TGTTGTGCACCGTAG            GGGCGGAA TCCAT TTCCGCCC            TTTTTTTTGAATTCA
  Cag_1135   4 100 329 1531205 .. 1531225 + -12.6  -5.54192   TGTTGTACACCGTAG            GGGCGGAA TCCAT TTCCGCCC            TTTTTTTGAATTCAT
  Cag_1130   6  50 291 1525300 .. 1525310 +  -5.4  -2.50622   AATGACAGATGGTGA                 TGCA ATA TGCA                 ATTCATCAAGTATCT
  Cag_1117   2  61 216 1508415 .. 1508433 +  -2.4  -4.64766   ATAGATTTGGTAATG             CCTGCA ACAACAC TGTAGG             TTTTTACCATCTCAA
  Cag_1113   1  64  43 1502688 .. 1502735 +  -7.2  -3.27498   AAATGGGTTTACGTT TGGTAGCTTTGTAGGGGTGAAAA ATT TTTTCGCCCCTACAAAAA-ACGA TTCCTATAACCTATC
  Cag_1091   9  83 252 1475288 .. 1475305 + -11.3  -3.60502   TGCTTTTTAAAAAAG             TCCCCTC TTGA GAGGGGA              TTTAGGGGTGTGTGT
  Cag_1081   3 100  50 1464681 .. 1464705 + -10.7    -5.626   ATAGAAACTAAAAAA          GCGGAGAGGCT AAA AACTTCTCCGC          TTTTTTTATGGAATA
  Cag_1075   2  51 123 1458506 .. 1458516 +  -5.4  -2.58714   GCTTGCATCAGTATA                 GCAA GAG TTGC                 TGGCTTCATGTAGCA
  Cag_1069   0 NONE
  Cag_1063   4  54 383 1447038 .. 1447060 +  -4.8  -3.27022   GAAATGGGATTGCCC           GGCAACGC AAATACG GCTTTGCC           TTCGTGTGAGGTGCC
  Cag_1063   4  54 443 1447098 .. 1447117 +  -5.8  -2.85129   AGCGGTTTACCCGGC            TTTTGG-GC AAT GCTCCAAAA            ATGTTTGTTGATTCC
  Cag_1051   9 100 240 1423285 .. 1423304 +   -15  -3.37612   TGGATGATGGTGTAA            GGGCACGG CACG CCGTGCCC             TTACTTGCGGTTGCC
  Cag_1020   4  49 163 1369908 .. 1369925 +  -3.3   -3.3858   ATATCTCATTTTCTT             GATCTGC TCAA GCGGCTC              TTCTGCAATTACTTT
  Cag_1002  10  72  45 1343380 .. 1343392 +  -4.7  -4.78107   CACGCGCCCGCGAAG                GGCGC GAC GCGGC                TTTTTCGTAATCGTC
  Cag_0967   5 100  12 1305372 .. 1305417 + -17.1  -2.73875   ATAACATTTGGGGAT TTTTTTTCGTAGGGGCAGG CACTGAGA CCTGCCCCTACGGGGAAAA TCGTGTTCAAGACAA
  Cag_0964   0 NONE
  Cag_0957   0 NONE
  Cag_0949   3  60 384 1288174 .. 1288187 +  -3.1  -4.35044   TTTCTCTTATCAGAG               CGTTG TTCA CAATG                TTTATGTTTGAGTCC
  Cag_0931   3  62  55 1266884 .. 1266907 +  -5.9  -3.57615   CACCTTTAAACACAA          CGGGCAC-CC TCTAT GGAGCGCCCG          TTTAAAAAATATTGA
  Cag_0918   4  78  19 1250035 .. 1250087 + -10.9  -2.71593   GCTATTTCCACAAAA TAATGCCTATACGATTGAT-GATG ATACCA CGTCTCTCAATCGTGTGGGCATTA TAAGTTTATCCATAT
  Cag_0903   6 100   8 1238418 .. 1238452 + -17.3  -2.68436   GGGAGTAAAAAAAAT     GGGGGAGGAGAAATT TTCAC ACTTTCTCCTCCCCC     CTCTTTCCCTTACTT
  Cag_0893   6  54 217 1228015 .. 1228029 +  -5.8  -2.84801   TACATAAAATGGTTT               CTTTTT ATC AAAAAG               TAATGTTTCACAATC
  Cag_0890   4  52 240 1221932 .. 1221943 +  -2.2  -3.98282   GCCCATTAACCGTCG                CTTC TGCC GAGG                 TTTGATTGCTCTGGC
  Cag_0890   4  52 444 1222136 .. 1222159 +  -5.2  -3.21595   TAAAGCGGTAAGCCA          CAGCTTCGTC GTCA GACAATGCTG           TTAGTGCTGAAAGTT
  Cag_0876   5  66  83 1210050 .. 1210074 +  -5.2  -4.33182   GGAAACACAATTATA         TATCTT-TTGC TTTT GCAACAAGATA          TTATTTTATAACTAA
  Cag_0861   3  78  40 1195481 .. 1195498 +  -6.9   -4.3739   AAGCGCACAAAAAAA             GGCACCC GATT GAGTGCC              TTTTATAAAAAAATC
  Cag_0855  16  95 421 1186036 .. 1186054 + -13.2  -3.14915   CCTTTATTTTCGTGC             TGACCACC TTC GGTGGTCA             ATTCTGTTTTTTTCA
  Cag_0845   4  64 423 1177555 .. 1177566 +  -5.8  -3.79251   GCTGATGTTTGCTAA                TGCG TTGG CGCA                 TTTCGTCATCAAATG
  Cag_0832   1  67 382 1160265 .. 1160277 +  -3.3  -4.77165   GCTTTCCGGGATAAA                CCTCC TGT GGAAG                TTTTATTGTAACGAG
  Cag_0828   0 NONE
  Cag_0817   3  95  43 1144122 .. 1144143 + -13.1  -3.18582   GATGTTGGATTGTAA           GAGACGCAA AATT TTGCGTCTC            TTCGTGGGTGGAATG
  Cag_0810   2  70 213 1137022 .. 1137042 +  -2.5  -5.07567   GGCTGATACTTTGCA            TCATCAAGC AGT GCTTTAAGA            TTTTTTAAGGTGTAG
  Cag_0797   5  89  48 1119564 .. 1119584 +  -7.5   -5.1417   TAATTTTTACAAAAA            GCAGCGCCT ATA AAGCGTTGC            TTTTTGCTTTTATGC
  Cag_0789   7 100  35 1109997 .. 1110020 +  -9.6   -5.5604   TGATAGAATAAAAAA          CCCTGCATGGT AGT GCCA-GCAGGG          TTTTTTATTAGTTAA
  Cag_0784   1  64 374 1104403 .. 1104440 +  -4.3  -4.31412   GCAACGATTTAGTTA   CCTGCAAGCT-TTGTT CAGAAAC AATATCAGCTTGCAGG   TTTTCATCACTATTT
  Cag_0777   6  54 -37 1096257 .. 1096280 +  -5.4  -3.14931   TTCACCTTTATGGAC          TTGGGTTAAA AACT TTTAACCAAA           TTCATAAAGGATAGA
  Cag_0729   9  82  15 1007268 .. 1007295 +  -8.4  -4.32804   AAGGAGTTTCTACAA        GGAGAGCGGACA TTCT TGTCAACTCTCC         TTTTGGCTTCATTCT
  Cag_0717   3  48 186  993409 ..  993429 +  -3.2  -3.27476   GAGGGTGTAACGGGT            GCAACGTT GCGCG AGCGTGGC            TTAATCATTGGGCAT
  Cag_0699   9  80  17  972838 ..  972875 + -10.8   -3.2027   TCGGGTGAACAAAAA   TAGCCGTACTGATTGCA TACAT TTCA-TCAGTACGGCTA   TATATAGTTTTTTTG
  Cag_0695   2 100  35  968615 ..  968634 +  -9.2  -5.28481   TGTAGTAAATAAAAA            CCCCGCCA TCAG TAGCGGGG             TTTTTTGGTTGGATA
  Cag_0685   6  88   9  956085 ..  956106 +  -9.4  -4.55287   AAGTTAGACATGTAG           GGGCAGCT CTCTGT GGCTGCCC            TTTTGTCTGAATCAG
  Cag_0681   4  62  49  952693 ..  952703 +  -3.2   -4.4261   AAACGAGTCGCAGGG                 TCTC AAA GGGA                 TTTTGCTGTTGAAGC
  Cag_0627   1  45  41  902682 ..  902700 +  -3.8  -2.64572   TACCACATACATTAT             GCCAGATG TAT TGTTTGGC             TCCCTTAGTTCTTTG
  Cag_0616   7  62  40  891490 ..  891526 +  -5.9  -3.55444   CCAGAAATAAGAAAA   CGTTAA-AGGGCACCC ATGAGA GAGCGCCCTTTTAACG    TTTAAGGGATAGCAA
  Cag_0616   7  62  83  891533 ..  891548 +  -7.6  -2.73012   CTTTTAACGTTTAAG              GGATAG CAAT CTATCC               ATATTTGTAAGTCAT
  Cag_0603   8  95  85  707838 ..  707856 + -14.6  -2.51312   AAAAAGTGCATAAAT             GGCGGGTT AAA AACCCGCC             CTCCTTTGTTATTGT
  Cag_0597   4 100 265  701269 ..  701283 +    -5  -5.88476   GGCAATGTGTGTGGC               TGTCAA GCG TTGGCA               TTTTTTATTTCTTTT
  Cag_0594   5  49  38  697906 ..  697920 +  -2.8  -3.68761   CATATCAAATTCTTC               TGCTTT CAT AGAGCG               TTATAATTTTCCCCT
  Cag_0586   5  79 282  689593 ..  689614 +  -6.5   -4.7416   ACCTTTTTCATATGG           GGCAGCACA TCCT TGCGTTGCC            TTTTTCAGCTTTTGA
  Cag_0569   3 100 114  675217 ..  675243 +    -8  -5.22039   GATCACAACAAAAAA         GCCTTCCCTG CAAAAAA CAGAGAAGGC         TTTTTTAAGTTTGGA
  Cag_0564   3 100  19  669858 ..  669878 +  -7.6  -6.13503   TAACCAATAAAAAAA           CGGCAGTCT AACA AG-CTGCCG            TTTTTTTTATTGGTA
  Cag_0561   5 100 258  664980 ..  665000 + -16.9  -4.36127   ATGAGCAATGCAAAA            GCCCCACGT TAA ACGTGGGGC            TTTTGCATTGTTGAC
  Cag_0552   2  64 241  657552 ..  657566 +  -4.2  -4.23723   GCTGCATGTTGCATT               CCAAGT TAT ACTCGG               TTTTCAATCCTGTTA
  Cag_0545   5  51 126  650229 ..  650241 +  -4.9  -3.04322   GCGAACGCCAAAACC                TATTG CAT CAATA                TCTTCGGAAGTTCCA
  Cag_0527   8 100 346  616229 ..  616257 + -14.7  -5.63517   AAGAGAGAAAGAAAA        TCCCCTCATGGTT ATA AGCTATGAGGGGA        TTTTTTGTTTGCGGG
  Cag_0508   4  60  26  594204 ..  594214 +  -6.8  -3.20227   AGCCTGAATTATTCA                 CGAG TAA CTCG                 TCTTCGTCATTCCCG
  Cag_0497   7 100  55  581023 ..  581055 +  -7.1  -5.84381   ATGACCGTTTACAGA      GCTCAGAACTTTT CGTGGTA GGAGGTTCTGAGC      TTTTTTTGTTGGTAG
  Cag_0486   1  49 338  568691 ..  568707 +  -3.7  -3.35679   ACGGAAGATTTTGAG              CGTTTTA TCG TTAAACG              TTGTCCATGCGGAGG
  Cag_0476   3  56  45  557235 ..  557246 +  -4.4   -3.6682   CTAAGCAAAATAACG                GCAA GTTC TTGC                 TTTGGGTCAATCCAA
  Cag_0469   8  68 110  551812 ..  551827 +  -7.6  -3.39618   TTGCAAGGAGTCGCG              TTGCTC GGGT GAGCAA               ATTTTTGCCATTGCA
  Cag_0462   9 100  58  542491 ..  542518 + -13.4  -4.50358   CAAAAAATTAAAAAA        GCCTGCTGAGCG GTAA TGCACAGCAGGC         TTTTGATGTTTCAAT
  Cag_0451   4  81   3  530406 ..  530462 + -11.8  -2.83504   ACCGCAAGCATAAAC GCAAAATCCCCGTTACTCTGAGGCTTT AAGA AAAGC-TTGGAGTAACGGGGATGATGA ATATTTTAATGGAAA
  Cag_0446   5  93 207  524259 ..  524282 +  -9.7  -5.14965   CAACCGCTTTGTTTT          TAGGAGAGT CTTCAA ACTCTCCTA           TTTTTTGCTCAAGCT
  Cag_0438   7  67 429  514632 ..  514648 +  -2.9  -4.94243   TGCCTTGGTCTTGTA              TGGTGCA GCT TGTGCCG              TTTTCATTTTTTTGA
  Cag_0429   4  52 234  502796 ..  502817 +  -5.1  -3.21593   TGATTGTGGTTGGTG           GCAAAGCGT GGCT GCTCTTTGC            TGTTGTACCAGCCTA
  Cag_0415   1  48 -11  487942 ..  487957 +    -4  -3.17212   GCCTCTTCATTTCGG              CAACTT GTAT GAGTTG               TTAATACAATCATGA
  Cag_0403   6  64 152  469196 ..  469212 +  -4.4   -4.3586   AAAATTTGCTGATAG             CGTTGCC AAAA GGCA-CG              TTTTCGTGTAGGTGA
  Cag_0396   7  54 376  462552 ..  462581 +  -5.9    -2.808   ATCAATCCACTCTTC       GTGCAT-CACTT TTATGGC AAGTGGATGCAC       TGCTTCGGTTGGTTT
  Cag_0385   4  95 191  445704 ..  445748 + -13.8  -3.07307   TACCAGCACATACAA CCATCTCGGCTCAACAAA-AC GCTG GTGTTTGCTGAACCGAGATGG TTCAATAAAGCTTTG
  Cag_0375   7 100  19  432354 ..  432374 +  -6.8  -5.86609   AGAACACACCCCTAA            ATCCCCTC CAGAA GAGGGGAC            TTTTTATTTTTTTGC
  Cag_0371   3  56  21  428632 ..  428644 +  -6.3  -2.92026   TGTCTTTTTCTTTTG                TGCTT ACC AAGCA                TATCATGTTGAGGTG
  Cag_0364   7 100 261  419264 ..  419293 + -18.1  -2.85668   TGGATGGTGTAAAAT       TGTAGAGACAAGG CATG CCTTGTCTCTACA        TGTGGTATGAGGCTG
  Cag_0358   7  90  48  411602 ..  411620 +  -6.7  -5.58179   TCATGCAATAAAAAA            GGGAG-CC ATAT GGTCTCCC             TTTTTTATTGTGGTG
  Cag_0337   0 NONE
  Cag_0325  11 100  19  364160 ..  364179 +   -15  -4.32678   TCTATGGGTCATATT            CCCCGCCT CTTG AGGCGGGG             TTCTTTATTTCCCCC
  Cag_0300   2  91  30  329542 ..  329564 +  -9.2  -4.96501   CATCCAAAAAAGCAG           CACCGACT TGTTAAC AGTCGGTG           TTTGTTTTTATACCA
  Cag_0296   2  49 -32  326141 ..  326153 +  -3.3  -3.54424   GATAGTGTGGGAGTT                GCTAC TGT GCAGC                TTTGGGCAACTCACC
  Cag_0292   2  55  78  322242 ..  322259 +  -3.3  -4.03085   GGAAGAAGTTACGAA             GCCCTCT TTCT GGACGGC              TTTAGCTTTTTATAC
  Cag_0282   5 100 120  309094 ..  309132 + -14.1  -3.59262   CTAAAAACGTTATCA  CCACAAA-GCCATCAGGA GTAA TTCTGGTGGCTTTTGTGG   TTTCAAGCTATAACC
  Cag_0271   8  55  -5  300713 ..  300732 +  -4.3  -3.66095   GTTGAACCAGCGGAT            GCTTAAC AGCGCC GTTGAGC             TTTGCCTGAGGATTT
  Cag_0255   4  65 446  287007 ..  287020 +  -5.3  -4.13767   ATTTACATAAAGAAA               GATGA TTAT TCATC                TTTTGGCATACACAA
  Cag_0245   3  88  10  277843 ..  277873 + -11.2  -4.35926   CATTAAAACCACAAA       CGGCAGAGCAAC CTCTTCT GTTCCTCTGCCG       TTTTCAATTTAACGT
  Cag_0235   5  57 247  267724 ..  267734 +  -3.2  -4.17274   ATTGCTGTTGTAATT                 GGAG CTG TTCC                 TTTGATTATTTCATT
  Cag_0229   5 100  47  263846 ..  263864 + -10.3   -5.2197   ATCTAAACTTAAAAA             CCCTCTG CAATC CAGAGGG             TTTTTGGTTTTTATG
  Cag_0215   8 100  46  244648 ..  244698 +  -8.7  -5.20781   ATTTCACAATCAAAA GAGGGATGGGAAAATAGGTAGAGC GTTACG GCTCT-C--ATTTTCTCATCCCTC TTTTATTTTATGATG
  Cag_0203   3  85  33  232923 ..  232942 +  -6.3  -5.40072   TCATACAACAAAAAA            GCGGCAC TGTTAC GAGCCGC             TTTTTTTAAGGGGGA
  Cag_0174   6  65 464  196175 ..  196195 +  -5.3  -4.14739   TGTATCAATAATCAT            GCTGGTGCA TGA TGCAACCGC            TTTTACAATAAATGG
  Cag_0168   3  44 372  189859 ..  189873 +  -2.7  -3.16055   TGTACGGTGCATGGT               CGCGC ACAAA GCGGG               TTGCTCCCACATTTA
  Cag_0162   8 100  12  184027 ..  184072 + -16.4  -2.58663   GTAGCCATTTTACCA TTTTCAGCCTCATCCTCTCT CTCGGC AGAGGGAATGAGGCTGGAAA ATTATCCACATCAAT
  Cag_0156   4  56 410  178649 ..  178659 +  -5.4  -3.36175   TAAAGGTTGCCAACC                 CTTC GGG GAAG                 TTGTGGATGCCAATT
  Cag_0153   3  50 353  171527 ..  171548 +  -4.5  -3.13299   GCCTTTCTCTACTAA           TTTGC-GGAG CAC TTCCAGCAAA           TGTTGCGTATCCTGA
  Cag_0136   5  72 299  151188 ..  151204 +  -5.7  -4.62471   ACCTTCAGGGAAAAT              GTGGACG GAT CGCCCGC              TTTTTAACACTTCAG
  Cag_0113   1  46 261  127736 ..  127762 +  -2.2  -3.44146   CAACAGGTAATGGCA         CCATGTTACTTG TAT TATGTTGCATGG         TTAATTCTCGCCGAC
  Cag_0100   8  57 -34  115451 ..  115466 +  -5.4   -3.3944   ACGATGAAATTCTCT              CGCTTA TTTT TGAGCG               CTTTTGTATTGGGAA
  Cag_0083   9  69  78   94410 ..   94423 +  -2.4   -5.1615   TTGCTTCTTGTAAAT               CAAG CAAATC CTTG                TTTTTTAGGTGTTAG
  Cag_0069   1  43 132   77414 ..   77434 +  -2.4  -3.18383   CTTGGCGTGTTGCTA            CCGAAAGC AGCAG GCGTGCGG            TTCGTACCTCAGGCT
  Cag_0038   2  53  58   42217 ..   42231 +  -2.8  -3.98762   ACTTCGAGAGCCTCA               GCCA TTAATGT TGGC               TTTCGTGTTGTGCTT
  Cag_0030   5  59 192   34346 ..   34366 +  -4.1  -4.16371   TGGTTTCATTCATGA            TATGATG CCAATAA CATCATA            TTTCATTGTTTGCTC
  Cag_0011   6  51 130   15496 ..   15509 +  -5.2  -2.90238   AAGGTGTTCGCCATC               GCGC AGTAAG GCGC                TATGCTCTATCATGT
  Cag_0003   2  55 204    4549 ..    4560 +    -3   -4.0825   CATAACAGCTCCAAG                TTTG CTTG CAAA                 TTCTTTCATTGAAAC

SUMMARY

350 putative operon ends contain 1581 possible terminators.
Percent operon ends hit by terminators of confidence >= x:
	x	#>=x	hits>=x	%hits>=x
	100	81	65	62	18 %
	99	81	65	62	18
	98	81	65	62	18
	97	81	65	62	18
	96	81	65	62	18
	95	91	74	69	20
	94	91	74	69	20
	93	102	85	78	22
	92	102	85	78	22
	91	124	104	88	25
	90	131	108	91	26
	89	138	113	95	27
	88	147	119	99	28
	87	150	121	101	29
	86	161	130	108	31
	85	166	132	109	31
	84	168	133	110	31
	83	183	142	116	33
	82	188	146	117	33
	81	195	150	120	34
	80	199	153	121	35
	79	216	163	126	36
	78	225	171	131	37
	77	225	171	131	37
	76	235	178	134	38
	75	242	182	137	39
	74	252	188	140	40
	73	257	189	140	40
	72	271	201	148	42
	71	281	209	152	43
	70	298	222	160	46
	69	306	230	163	47
	68	320	241	169	48
	67	338	258	175	50
	66	352	268	178	51
	65	367	281	182	52
	64	384	294	189	54
	63	392	299	191	55
	62	422	324	202	58
	61	444	340	206	59
	60	468	359	213	61
	59	492	379	218	62
	58	520	399	226	65
	57	571	439	235	67
	56	607	465	243	69
	55	640	487	252	72
	54	700	531	264	75
	53	758	574	272	78
	52	795	599	280	80
	51	861	652	292	83
	50	911	692	301	86
	49	989	751	312	89
	48	1064	807	322	92
	47	1107	842	325	93
	46	1175	887	329	94
	45	1241	935	331	95
	44	1306	986	334	95
	43	1393	1052	336	96
	42	1462	1109	339	97
	41	1541	1165	340	97
	40	1568	1188	340	97
	39	1581	1194	340	97
	38	1581	1194	340	97
	37	1581	1194	340	97
	36	1581	1194	340	97
	35	1581	1194	340	97
	34	1581	1194	340	97
	33	1581	1194	340	97
	32	1581	1194	340	97
	31	1581	1194	340	97
	30	1581	1194	340	97
	29	1581	1194	340	97
	28	1581	1194	340	97
	27	1581	1194	340	97
	26	1581	1194	340	97
	25	1581	1194	340	97
	24	1581	1194	340	97
	23	1581	1194	340	97
	22	1581	1194	340	97
	21	1581	1194	340	97
	20	1581	1194	340	97
	19	1581	1194	340	97
	18	1581	1194	340	97
	17	1581	1194	340	97
	16	1581	1194	340	97
	15	1581	1194	340	97
	14	1581	1194	340	97
	13	1581	1194	340	97
	12	1581	1194	340	97
	11	1581	1194	340	97
	10	1581	1194	340	97
	9	1581	1194	340	97
	8	1581	1194	340	97
	7	1581	1194	340	97
	6	1581	1194	340	97
	5	1581	1194	340	97
	4	1581	1194	340	97
	3	1581	1194	340	97
	2	1581	1194	340	97
	1	1581	1194	340	97
	0	1581	1194	340	97
