# Supplementary material for: Rapid, accurate, computational discovery of Rho-independent transcription terminators illuminates their relationship to DNA uptake
Source: Genome Biol. 2007 Feb 21;8(2):R22. doi: 10.1186/gb-2007-8-2-r22 (PMC1852404; doi:10.1186/gb-2007-8-2-r22)
Supplement: Additional data file 2 — As described in the text, the entire robust tail-to-tail region is searched; if the region is less than 500 nt, then the 500 nt downstream of the stop codon is searched (stopping if a gene start is encountered). In the case of ties, all terminators with the high score are output. [file gb-2007-8-2-r22-S2.zip › Chlorobium_tepidum_TLS.ttperf]

       tal   9 100  28    9120 ..    9143 - -16.8   -5.4756   AATTTCAACAAAAAA          GCCGGACATG CTCA CATGTCCGGC           TTTTGAAAAGGCAGA
      nadD   3  53 331   14659 ..   14670 -  -5.8  -2.93975   ATGGCCGAAAAAGAG                GTCG GCTT CGAC                 GAGGCGACGGCTATT
    CT0027   7  56 314   22050 ..   22062 -  -2.6  -4.09864   ACGGATCGCTGAAAA                GACG GTCAA CGCC                ATGCACAACTCGTTC
    CT0027   7  56 -17   22375 ..   22393 -  -7.4  -2.62184   CTCGCGCTGATAGGA             CTCAGGCA TTC TGACTGAG             ACCCCTGACCGCTAC
    CT0069   5 100  76   68733 ..   68752 - -13.6  -4.41494   TAGCGCGAATCAAAA            CCGGAAGC CATG GCTTCCGG             TTTTTTTATTGCCCC
      ugpQ   7  63 370   75554 ..   75569 -    -9  -2.55351   CTCCGTTACATCAAG              CGGTAC AAGC GTACCG               GAGTCCAACAAAAAA
    CT0087   3  53 293   81946 ..   81967 -  -6.5  -2.59431   GGTTTCGACAATCCA           CCGGTGTCG TGCT CAACACCGC            AATCGGCGGCCTACA
    CT0087   3  53 284   81964 ..   81976 -  -6.2  -3.01712   GTGTCGTGCTCAACA                CCGC AATCG GCGG                CCTACAGCCTGCTCG
      gpsA   6  65 100   86777 ..   86789 -  -9.1  -2.91276   TGGTGTGGTACAAAT                TCCCG GAG CGGGA                GTGAGGGCTGGCCAA
    CT0100   9  70 391   93498 ..   93551 -  -9.6  -3.14963   GTGAGAATGACCGAA CGCTTTTG-CGCCGCGCA-GCCCCCG TCGC CGGAGGCGTTCGAGGCGGCAAAAAAG GAGATTAACCGCAAG
    CT0104   4 100  47   97327 ..   97361 - -20.2  -3.58343   CGGATCAGCCTGAAA     CAGCAAAGCCGCAG TGATCTT CTGCGGCTTTGCTG     GACCGTTGTGCGGCA
    CT0110   6  76  64  105087 ..  105104 -  -9.8  -3.75015   ATAATTGCCACGAAA             CCCCCG CAACGT CGGGGG              TTTCGCATTTTTTGG
    CT0120   2 100 291  114132 ..  114170 - -16.8  -3.95153   GGAATGAGCCACAAA  GCCCCGGAAGTTC-CGG TTTCAT CCGTGAACGTCCGGGGC   TTTTGCGTGTTCCGT
    CT0132   1 100  35  127491 ..  127522 -  -9.4  -5.19879   CGTGAAATATAAAAA      GCGGGTCAGGCATTT TTT ATAAGCCTG-CCCGC      CTGGAAAATCTTTTG
    CT0143   3  48 318  138886 ..  138901 -  -5.4  -2.61106   GAGATGGAGAACGCA              GGCTGAG TAT CTC-GCC              GTCGCTGATTTTTCT
      accC   7  58 201  164649 ..  164677 -  -3.7  -4.04576   ATCGATACAATCAAA        CCGTGGCTTCAAA TGA TCCGTCACCACGG        CGCAGAGGTGTGGGG
    CT0162   6 100  26  169086 ..  169106 - -11.8  -5.06414   TTGGGCCAATAAAAA            CCCCCGGC GATGA ACCGGGGG            TTTTTGTGCGTATGT
    CT0169   0 NONE
    CT0184   9  72 293  193466 ..  193490 - -11.3  -2.73875   CCTTGCCGAAGACGA          GCGAGCTCCGC GGG GCGGGGCTGGC          GAGCAGCTTCTGCAA
    CT0187   7  61 239  196215 ..  196234 -  -2.2   -4.4831   ATTCATCAAAAAGAA            GATGA-CAC ACA ATGATCATC            CCGGCGAAGGCACGC
    CT0190   4  61 189  198529 ..  198539 -  -8.2  -2.64155   CGCTGCTGAAAGTCA                 CGGC CTC GCCG                 CGCTGCAGGAAGAAC
    CT0196   4  87  17  207099 ..  207115 -  -5.1  -5.40072   CTTCCTTGAAAAAAA              CTGCAAT TGC ATTGCCG              ATCGCTGGTTTATCG
      thiL   4  55 104  210523 ..  210539 -  -6.5  -3.03124   GTCCATTGCTGAACA              CGGGATT TTA AGTCCCG              GGCGTCTACCAGTTC
      ptsI   6 100  66  216240 ..  216264 - -13.6  -4.87626   CCGGAACAGCAAAAA         GCCGCC-CGGA TAAT TCCGAGGCGGC          TTTTTTGTTATCGAG
    CT0213   0 NONE
    CT0234   3  53 272  246818 ..  246830 -  -3.3  -3.63991   CATCAGCCCGAAGAA                GACCT GGG AGGGC                TATCTTGCTGGAATT
    CT0238   7  55   9  249399 ..  249415 -  -4.3  -3.70919   CTCAAAGGGCAATAA              CTGCCTG TAC CCAGCAG              CATCTGAACTACCGG
    CT0251   2  56 154  260834 ..  260865 -  -5.3  -3.45571   GTCGTCAAACACCAA     GCAGGTCGATATCAG TGAA CTG-TAT-GACCCGC      GCTACTACCGCCCGA
    CT0266   8 100  26  276957 ..  276985 - -17.7  -5.28176   CGGAGCCATAAAAAA        GCCATGACTAAAA ACT TTTTAGTCATGGC        TTTTTTAGTTTCCAG
    CT0270   9 100  52  283019 ..  283036 - -11.3  -5.28176   TCCAGTTACAAAAAA             GAGCGCT TTCG AGCGCTC              TTTTTATTGGTGGGA
    CT0275   0 NONE
    CT0289   6 100  93  300360 ..  300398 - -17.6  -2.82327   TTGTTACAGCCAAAG   CCGGAAAGACCCCTTC CATTTGT GAAGGGGTCTTTCCGT   TTAGGATGGAAGGGG
    CT0295   1  39 119  306994 ..  307027 -  -2.4  -2.66748   CAGGATCGAAAGCTA     TTAAGCGCACGGTCA GCTCT CGTCCG-GCACTCAA     GACAAAAGTGACTGA
    CT0304   2 100  51  315545 ..  315560 - -11.8  -5.20783   ATGCAAATAGAAAAA              GCCCGG AAAT CCGGGC               TTTTTCTATTTGGCG
      purF   9 100  43  328787 ..  328813 -  -7.2  -5.61277   CATAAAAAAAGAAAA         GCCGTCTTGTCC GGA AGCGAAGACGGC         TTTTTTATCTGGCGC
       nfo   2  57 -18  332291 ..  332312 -  -4.3  -3.85698   TGCCGCCGGGATAAA           TGGCTACTC GTTG GTGAAGCCA            TAGAGCATCGCGATC
       dxs   1  51 101  352894 ..  352919 -  -5.4  -3.07816   CTTCGACGTACTCAA         GCCGGGCA TTGTCGATCG TGCCCAGC          ACCTCCCCGGCGGCT
    CT0352  11  89   2  368641 ..  368665 - -12.9  -3.53745   CACATCGTAAACGAA          GAAGCCCGG TTTATCG CCGGGCTTC          GTCATTTCCGGGAGT
    CT0361   2  83  58  374194 ..  374212 -  -7.5   -4.7629   TGATGAACTGAAAAA             GGAGATT GGTGA AATCTCC             TTTTTTTCGTTTTAC
    CT0375   5  60 225  385768 ..  385785 -  -3.3  -4.25104   CCGTGGCGATGAAAA             TCGTGCC GGTC GGCACAG              CCTACGCCGTCTGGA
    CT0379   3  56 449  391869 ..  391884 -  -5.4  -3.57144   GCGCTGATTCGTAAA              CGGCACA AGC TG-GCCG              CTGACGATCAGGATT
    CT0405   4  76 338  421434 ..  421445 -  -7.2  -4.45517   AAACCATCGACAAAA                CCGG CGGG CCGG                 TGTATGAAAAGAAGG
    CT0424   9 100  69  446374 ..  446397 -   -11  -4.74801   CAATCTCATCAAAAA          GGCAGTACTG GTGA CGGTACTGCC           TCTTCTGCTTCTGAC
    CT0427   1  53 366  447811 ..  447829 -    -6  -3.05596   GACTGTTGGATCGAA             CCTGAAGA CCG TCTTCAGC             TATGTCGGTAGCAAT
    CT0432   4  69   1  452382 ..  452397 -  -3.3  -4.74132   AGATCTGATTAAAAA              TGGAA ATAGTA TTCCA               TTATCCATTGGTGAT
    CT0443   3  61 -16  465151 ..  465161 -  -8.2  -2.74322   CCCAATGGCTCAAAT                 GCGG TTG CCGC                 TTGGACTTTTTATGG
      menG   3  85  33  481098 ..  481119 -  -5.9   -5.0925   CGGTAAAATGAAAAA           GGTGAAG TTTTTATG CTTCACC            TTTTTGCTTTGACGT
    CT0470   7  64 260  487299 ..  487331 -  -8.3  -3.14344   GACTCTTGCCATGAA      GAGCTGGTCGTCCGG GTT CTGGAACACCAGCCC      GACCATTTTCCGGAT
    CT0489   6  66 -24  504125 ..  504144 -  -7.8  -3.57462   TATCCGACCGTTAAA            GCGCTCGAC CAT GCCG-GCGC            AGACAGCGGTCGAGT
    CT0503   6  62 247  514319 ..  514348 -  -2.9  -4.40882   CAGAAAGGAAAAGAA       TCGCCCGCTCGTAT TGG ATA-AAGGGGACGA       TGACGAGTTTTTCGG
    CT0510   8  57 452  518892 ..  518909 -  -7.7  -2.53271   CGAGCGCGAGAAGAT             CGCTACCG AAG CGG-AGCG             CGAGTCGATCAAGCT
    CT0528   6  47 182  535667 ..  535686 -    -5  -2.80988   CGATATCATCAAGCA            GGCCGACTG GAT CA-TCGACC            TCGGCCCCGGCGCAG
    CT0528   6  47  44  535811 ..  535824 -  -3.1  -3.35964   GTAGAAAGAAAAGGA               CTTCA GGGA CGAAG                AAACCGTTTTCACAC
    CT0531   8 100  63  538377 ..  538394 -  -8.3  -5.58179   CATGACAACAAAAAA             GGCCTGC GAAA GCGGGCC              TTTTTTGTTGGGTGA
    CT0537   4  69  83  544004 ..  544021 -  -8.3  -3.55071   GGAGATTGCCGGAAA             CCCTCCG GCAG CGGCGGG              AAATTCAGCGGTCGA
      murA   3 100 382  563258 ..  563283 - -10.5  -5.86976   CCATAAAACAAAAAA         GACCTGCAAGT CGAA ACTCGCAAGTC          ATTCTGCTTTATGGT
      nadB   4  47 405  567616 ..  567634 -    -3  -3.31144   TGGCGACCTTTACAA             GACGCAGA TTT TCGGCCTC             GCAAGGCACCTCGGC
      nadB   4  47 323  567706 ..  567716 -  -4.6  -2.79492   CTGGGAAGGGCAAAG                 CGAC GAA GCCG                 ATCTTGGTTTTAGCT
    CT0573   8  73 227  581182 ..  581202 -  -5.3  -4.65895   TCCCTTATCCAAAAA            TCAGGGGCG GTG CGCCTCTCA            GGTACGCGGCGTTGC
    CT0582   3  71 168  589494 ..  589505 -    -3  -4.93296   TCATTATTATAAAAA                TCAT TCTA ATGA                 GTATATGACTGAGAT
      ftsE   1  49 234  592272 ..  592284 -  -4.8  -3.06073   CAGACGGTTGAAAAT                GACG AATTG CGTC                GCGGCTTGCTGAGAA
    CT0596   0 NONE
    CT0600   3 100  19  601682 ..  601718 - -15.3  -3.04836   GAGCATTATAAATGA    TGAATGGAAGAGGGGGA ATA TCTCGCTCTTCCATTCA    TTTTTTTCGTCCACA
      serS   3 100  50  608772 ..  608796 - -15.7  -4.00124   TAGTTGATAATGAAA          GAGGCGCGGTA TTT TGCCGCGCCTC          TTCTTTTGTATCCTG
    CT0629   2  59 356  627626 ..  627636 -  -4.6  -3.92178   ATCAGTTTAAGGAAA                 CGAC AGG GCCG                 ATTTTCTGGTGAACT
    CT0639   7 100 -16  638325 ..  638353 - -17.4  -2.84687   CGAATGAGCACTATA        CCGGAGGCCGGG TTATG CCCAGCCCCCGG        TTTTGTTATTCATGA
    CT0660   3  52 294  658367 ..  658400 -  -5.9  -2.78715   AACGTTTTCAGGAGA     TCACCAGCCACAACC GGGC GGTGGGCGCTGATGA      AGACTCGCCGGTCAA
    CT0664   5 100  66  660989 ..  661022 - -15.3  -3.30825   TTTAGAAAAGACAGA     CCCGTCCACTAACCG CGTC CGGTTATTGGGCGGG      TTTTCTTTTTCTACG
    CT0685   6  73 268  677152 ..  677183 -  -3.6  -5.00616   GTCGTGCTGAAAAAA      CGCTTCGAGGCGGCC GTT GCCCGCCT-GAACCC      CGGCCTGCCAGCGCA
    CT0692   4  59 336  680315 ..  680325 -  -4.6  -3.94724   TAAATCACATAACAA                 GGCG CTG CACC                 GGGCGGCAATTCCGC
      trpF   4  57 396  700009 ..  700022 -  -2.3  -4.15453   GAATTCATTTCAAAA               GTCGC GCCT GCCAC                GATCATTTTCATCTT
      sahH   7 100  34  702984 ..  703003 - -12.1  -5.95539   TTTTAAACAAAAAAA            GCCGCCC TTTTTC GGGCGGC             TTTTTTGGCGTTGAT
    CT0727   1  46 198  708292 ..  708334 -  -4.6  -2.74263   ACGTCATGCCGAAAT CACGCGGCGGCGAGGACACC TGG GAGAACCTCATCACCGCCTG CAAGTCCTGCAATAC
      hisF   5  55  21  715884 ..  715925 -  -6.7  -3.07935   ATCTGACTGATCGAA TAAAAAAGGCTGCTTCGGGA AAA TACTGG-GCAGCCTTTTTTA TTTGTGTTGTACTTC
    CT0744   3  56 200  721248 ..  721266 -  -7.4  -2.57211   ATGGCTTTCCAGAAG             CGAGCCAT CAT ACAGCTCG             GCTTGCTCCTGCTCA
    CT0749   3  47 445  725489 ..  725503 -  -2.7  -3.27525   TGCGGGTAAACTCAA               GGCCG CGCAT CTGCC               CGTCTGGCTGGTTGC
    CT0759   2  60 360  734081 ..  734098 -    -7  -3.23979   AGCACAAGGTATGAA             GACCTG AAGTCG CAGGTC              AGGGCCGACGTCGAG
    CT0782   0 NONE
    CT0786   6 100   2  755265 ..  755311 -   -16  -2.53125   AGGTGGCACAAAAGG TGGCAACAATGAGGGCGCGGC TACAGT GGC-CGCCCTCATTGTTGCCT ATCAATCTTTTCGTC
    CT0798   3  68 434  763113 ..  763128 -  -7.6  -3.62046   CGATGCGTCGAAGAA              GGCATA CCGC TATGCC               TGCGAGTTCGCCAAG
    CT0808   4  91  35  771899 ..  771926 -   -12  -3.83502   CACCCCGACACCAAA        GGCGGTTACAGC AGGT ACTGTAGCCGCC         TTTTTCTTTGTCTGT
    CT0814   2  66 229  774896 ..  774908 -  -3.3  -4.56775   ACTGCTCGGCAAAAA                GGGCA CGG TGGCC                TATCTCGTGGTCATT
    CT0826   5  67 259  785739 ..  785749 -  -2.4  -4.70659   CGCGACATCGAAAAA                 GCGC TCG GCGA                 CGGTGTCAAGCGAGT
    CT0831   3  64 275  790998 ..  791010 -  -5.5  -4.07687   AGGCGGGTGTGAAAA                GCCCT GTC AAGGC                CTCGATCTACACGGG
    CT0836   4 100  39  797304 ..  797332 - -10.3  -5.73672   AAACAAGCAAAAAAA        GGAAGAGACTCCA TTT CGGAAACTCTTCC        CCTTTCTCATTCTCT
    CT0846   2  70 284  809329 ..  809342 -  -8.1  -3.83324   CCAGAAAGACGGAAA               TGCGC CCAG GCGCA                CGCTCCTGCCGCCAT
    CT0858   3  43 334  816339 ..  816357 -  -2.4  -3.16659   AAAGAACACAGAAAC             GTAACTTA CAT CATGTTAC             ATACCATCAATAAAT
    CT0869   3 100  28  828048 ..  828075 - -17.8  -3.62011   AGATTGAAACGAGAA        GGGGCCGCCATGT CAA ACA-GGCGGCCCC        GTTTGTTTGAAGGCT
    CT0874   6  81 443  829701 ..  829750 - -12.2  -2.98823   TGTCCGCGATATAGA GCGCCGCGGCGGCGTTCATGCAGAA GAA TTCCGC-TGC-CG-CGCCGCCGCGC TTGCCTTGCAAGACT
    CT0877   2  79  28  832730 ..  832768 - -10.8  -3.55444   CGGCGACTTTTCAAA   GCGCGCGTCCGCAGCCAG CAT CGGTTTGCGGAAGCGCAC   TAAAAAACCTGCCCA
    CT0901   7  75 -23  852708 ..  852722 - -11.4  -2.70994   GCAATTTTAGATAAG               CCGCTG ATG CAGCGG               TGCAGAAGAGATGAA
    CT0904   7  75  92  854154 ..  854164 -  -5.4  -4.79223   CGACATGATGAAAAA                 GATC GAC GATC                 TTTACCAGAAAGCGG
    CT0912   4 100  13  865812 ..  865854 - -18.5  -2.71924   CAGGTGCCGGCAAAG GCCCGCCGATGCGCACCCAG AAAT CCGGGTGCACATCGGCTG-C TGCGCGTTCATTTCA
    CT0921   3  49 438  871719 ..  871731 -  -4.8  -3.02263   ATATCGTGGTCAACA                TCGC GGGCG GCGA                TTGCGAACCGGCGGC
    CT0927   4  55 145  875733 ..  875745 -  -6.2  -3.14132   CTGTTTGCCGATGAA                CCGG GCGCG CCGG                ATGCGCACGTTCTTG
    CT0952   4  47 147  898922 ..  898954 -  -2.6  -3.39449   CCGGAGCAAGAGCAA     CGCTGTTCCGCTCGA TGCT TCG-GCAATGCAGCG      GATTTTAGCGGCGAG
    CT0955   7  55 289  900829 ..  900853 -    -5  -3.46509   GCTCAACAAGATCAA         GCCTGCTCATC CGCA GACGAAC-GGC          ATGGTCGAGCGCTGT
    CT0962   2  43  53  907864 ..  907882 -    -3  -3.04248   CAAGATTGGTCAATA             CGCGGTAC TGT ACACTGCG             CCGTTCACGATTCTG
    CT0962   2  43 -33  907952 ..  907968 -  -2.2  -3.19323   AAAAAAAGAAAACAG              CAAGCT GACGG AGCATG              ACTTGGTAAATTAGG
    CT0972   2  73  43  918064 ..  918077 -  -8.1   -3.9654   GAAATGTCAAAAAGA               TGCCC GATA GGGCA                AGATCATGTCAAGAG
    CT0984  10 100  49  932031 ..  932062 - -16.6  -3.95073   TGGTATAGCTATAAA      CGACGAAGGGGCCC AGAT GAGCCCCTTTGTCG       TTTTTGTCTTTTAAC
      purB   5 100 135  936995 ..  937022 - -13.5  -5.15969   TCTGAACGCAAAAAA        GGCAGGCCTGGT AAAAA ACC-GGCCTGCC        TTTTTCATCCTCATT
    CT0995   5  55 170  945052 ..  945075 -  -2.2  -4.12198   TATAACGCCCGAAAA          GGCTGACGGC GGGC GCAGTATGCC           AGACAAGCGATTCCG
    CT1002   7  87 229  950041 ..  950072 -  -6.6  -5.08824   GCTTGATTTAAAAAA      GTATGAAGCAGCTA GCAA CAGCAGGTTCATAC       TGAAGCTATTCCGGG
    CT1005   6  73  96  951787 ..  951799 -  -5.5  -4.60487   CAGCACCCGGAAAAA                GCTGA TGA CCAGC                AGGTACTGGGTTCCC
    CT1008   6  56 260  952695 ..  952705 -  -5.4  -3.54297   AGGCAGCAAGGAGAA                 GCTT TTC AAGC                 CGCTCGACAAGTCAC
    atpB-1   4  54 316  967410 ..  967423 -  -5.2  -3.36273   CTGTGCCAATATCAA               GGCG GCGTCG CGCC                TGTTACGCTTGAACT
    CT1040   4  61 243  978133 ..  978161 -  -2.3  -4.37092   ATCTTGCTCACAAAA        GCGGAGAGTATCG TCT CGACAATCTCTGT        GCCCGCTATGGCATC
      csmF   3  95  62  983549 ..  983583 - -15.3  -2.74605   TTTCCCTAAAAGGCA    GAAACCCTTTACAACC GTGT GGT-GTAAAGGGTTTC     CTGTTTTTCAGTCTG
      fbaA   2 100  28  989360 ..  989386 - -11.6   -5.8096   GAGAAAAAAGAAAAA        GGCTGGC-CGG GATGAA CCGAGCCAGCC         TCTTTTGATTTGTGG
    CT1061   6  56 273  997861 ..  997884 -  -7.4  -2.69151   CGGTTCCAGATATCA          CGTT-GCTCCG CGC CGGAGCGAGCG          CCGTGATTCTCGCTG
    CT1065   7  61 423 1001083 .. 1001098 -  -2.5  -4.39002   AAACGCCCTACAAAA              CAGGC CTATTT GCCTA               CGTCAGCAAGGGCGG
    CT1076   4  55 152 1017347 .. 1017361 -  -3.5  -3.96327   ACCGCGGACGACAAA               GCGCT GATGA AACGC               TTCAACCTTTTCGGC
    CT1088   7 100  29 1026056 .. 1026074 - -13.2  -5.60993   TCCCTCATAAAAAAA             GCAGGTCA AGT TGACCTGC             TTTTTTGTTGTCTGT
    CT1095   7  72 294 1034445 .. 1034492 - -10.5  -3.08032   TCGGTCGGAAAAGCA CGCGGGGCATCA-GCGCCGCCA TCAAC CGGCGGCGCATGACAGCCAACG CCAAAGCAGAGGTTG
    CT1102   5  59  56 1037140 .. 1037150 -  -5.4  -3.64488   AAGGGCGGGAAAAGA                 CATC TTT GATG                 GAGGTAGCCATCTTC
    CT1115   6 100  22 1048374 .. 1048398 -  -5.8  -5.93252   GTTAAAAACAAAAAA         GCAGGC-ACAGA TTT TC-GTAGCCTGC         TTTTTTTATAACATC
    CT1122   2  59 422 1051303 .. 1051313 -  -4.6  -3.85698   CGTTTCCCGGATAAA                 CGAC TTG GCCG                 ATCAACCGGACGCGA
    CT1129   6  81 445 1054780 .. 1054798 - -13.1  -2.52676   GAGCGTTTCAATCCA             CGCGCCC GCGCG GGGCGCG             ACTATGCGCAACCGC
    CT1129   6  81 378 1054847 .. 1054865 - -13.1  -2.53263   CGCAGTTTCAATCCA             CGCGCCC GCGCG GGGCGCG             ACACTTCGCGGAAGG
    CT1129   6  81 312 1054913 .. 1054931 - -13.1  -2.52464   GGCTGTTTCAATCCA             CGCGCCC GCGCG GGGCGCG             ACTCTCGATCGCCCG
    CT1129   6  81 246 1054979 .. 1054997 - -13.1  -2.52676   TACCGTTTCAATCCA             CGCGCCC GCGCG GGGCGCG             ACCCTAATATGTCTT
    CT1129   6  81 181 1055044 .. 1055062 - -13.1  -2.53911   TCAAGTTTCAATCCA             CGCGCCC GCGCG GGGCGCG             ACTGTTTGGCTGTAT
    CT1138   4  77 103 1063266 .. 1063279 -  -3.8  -5.02074   CTATCCTTGAAAAAA               GGCT CTTTTC AGCC                TCATCGTGAAAGTGG
    CT1141   6 100 358 1067227 .. 1067248 - -14.4  -3.79445   AATGATGAATTGAAA           GGGCGGGC ACTCAA GCCCGCCC            TTTCTGCTTCCGGCA
      sbcC   1  41 146 1072859 .. 1072876 -  -2.7   -2.6634   AAACATGGAAAAAGG             CGTTTGC AGGC ACAAACA              AGCGTTTCAGACTGG
    CT1162   6  68 430 1093689 .. 1093703 -  -4.2  -4.53303   CACGCCCACAGAAAA               GCGC GAACTCA GCGC               CGAGGAAAAGGAGTT
    CT1177   8  68  93 1106119 .. 1106135 -  -4.4  -4.51378   AGCTATACGAGAAAA             GC-CCTG CTGG CAGGCGC              ATCATGGCGGCTGGG
    CT1186  10  66 427 1114655 .. 1114665 -  -8.2  -3.34715   CAGCCTTGTCAAAGA                 GCGC ATA GCGC                 AACCAGACTGCGCCA
      aroQ  14  78  30 1119168 .. 1119187 - -10.8  -3.30554   TCAAGCAATTATCAA            CTCAGACA AAAC TGTCTGAG             CCAACCAATCAGTCA
    CT1198   4  49 325 1126985 .. 1127006 -  -2.9  -3.52539   CAAGGCCAACGACAA           CGTTTCGCT TTCG ATCGAAGCG            GGGTCGATCCACGCG
    CT1198   4  49 311 1127004 .. 1127020 -    -5  -3.05384   TCGCTTTCGATCGAA              GCGGGG TCGAT CCACGC              GCTCGTCGGCGAAAA
    CT1203   9 100 390 1130124 .. 1130140 - -10.9  -5.32944   CTGACAATGAAAAAA              GCCATTC GTC GAATGGC              TTTTTTATATTCAGG
    CT1209   5  50 473 1135352 .. 1135362 -  -3.2    -3.445   TCACTCAGCAAAAAG                 CCAC GCG GTGA                 GTTCGCCCTGCTCGA
    CT1209   5  50 276 1135540 .. 1135559 -  -4.2  -3.31261   AGAGACGAAAAATCA            GGA-CGCGC TCG GCTCGCTCC            GCTTGCTCTTCCTCG
    CT1227   1  46 138 1150393 .. 1150410 -  -3.3  -3.20432   ACACAGCCAACGGAA             CCCGCCC AAGC AGACAGG              CAATCCAACACACCT
    aspC-1  11 100  40 1168758 .. 1168773 - -10.4  -5.15526   AGATAAAAGCAAAAA              GGGAGC GAGT GCTCCC               TTTTTGCTTTATGCC
    CT1253   2  52 406 1178240 .. 1178252 -  -6.2  -2.89797   GGTTCACAAAGATCA                CCGC ACCGG GCGG                GCCGCTGATTCTGGT
    CT1262   3  52 139 1184501 .. 1184516 -  -6.1  -2.81584   ATATCACCGAAGAAT              GCACC TACTGC GGTGC               TTGCGAACCCGAATG
    CT1273   5 100  27 1191758 .. 1191788 -  -7.6  -5.58209   TCAAAGCGAAAAAAA       GAAAGGCCGGAA CGTCAAC TCCCGGCCTTTT       CTGTTTCAAGCTGTC
    CT1283   7 100  92 1199871 .. 1199887 -  -6.5  -5.60993   GCGCTTAGAAAAAAA              GAGGCTG TTT CAGCGTC              AGTACCGGAAAAGCC
    bchH-3   8  62 397 1211543 .. 1211558 -  -3.9  -4.30978   GCTAAGCTATGAAAA              CGGCA ATGCAA CGCCG               TCGGTCACGTATGTC
    CT1302  10  91 407 1224485 .. 1224513 -  -9.5  -4.59773   CGGCACCGTCAAAAA        CCCCGAGGAGTGC AAG GCGCTCCTCGAAA        TGGATGCCTACCTGC
    CT1306   5  59  47 1229761 .. 1229788 -    -7  -3.02023   TCGACACAACCAAAG        GCTATCCCGA GAGCAAAA CCGGGACAGC         TTTTTCGTTTTCGCT
    CT1309   5 100  30 1231291 .. 1231318 -  -9.2  -4.86731   TTGCTGCAAATAAAA        GAGCCGGAAG AAGAAAAA CTTCCGACTC         TTTTATAACCTTCCT
      aspS   2 100  41 1244143 .. 1244169 - -13.1  -5.75342   TTCCCGCAAAAAAAA         TCCCGCAAAAC CTTGC GTCTTGCGGGA         TTTTTCATTTCAAAC
    CT1334   9  85 -21 1255851 .. 1255885 - -12.2  -3.28745   CTCCGAAGAATCGAA     CAGATCGGTCAGATCA GTC TGATCCGGCTGATCTG     TCGGAAACCACCACC
    CT1352   4  76  -9 1271021 .. 1271038 -  -9.9  -3.64703   GCGCTTCGAGGTAAA             TGAGCAG CTCA CTGCTCA              CAGGCAGCCATTTTC
    CT1355   3  71 191 1273590 .. 1273617 -  -6.4  -4.17296   CCTTATATACACAAA        CAGGTAAAACAC AATA GCATTTTACCTA         CGTTCTGGTCGGCAA
      lpxD   7  59 278 1279239 .. 1279256 -  -6.9  -3.28791   AGCTGCTCGGTATAA             CGATGGC TGCG GCCAACG              ATCTCGGACTGTTTT
    CT1363   5 100 -13 1282404 .. 1282427 - -11.8  -5.22039   TGCAAATTCAAAAAA          GCCACCTTTT TCAA AAAAGGCGGC           TTTTTTTACGGATTG
    CT1367   5  48 242 1284607 .. 1284620 -  -3.8  -3.10583   CATGAAAAAACAGCA               GCAG CTCGAT CTGC                TCGAAAAGGCGCTGG
    CT1374   3  52 243 1290924 .. 1290947 -  -5.2  -3.11448   GAAGCGAAAAAAGAG          GGCGTGCC-CG TTT CGCGGTACACC          ACGACCAAGAACAAA
    CT1388   6 100  57 1302563 .. 1302589 - -12.2  -4.72729   GAATGAAAAGCAAAA         GCCCCGGCTC GGATGAA GCGCCGGGGC         TTTTGCTTTTTTGGG
    CT1392   7  71 -23 1305838 .. 1305855 -  -4.8  -4.59414   TCACAAGAATCAAAA             GCCGCT TGCATT AACGGC              AACTGATGCGTATGG
    CT1399   5  66  10 1312622 .. 1312667 -  -5.5  -4.13995   CGGGTAGAAATGAAA GTAAATCGCGCTGAAAG-CTCA TGC CGAATCTTTCAGTGCGGGTTAC AGCATACGGTCAAGC
    CT1403   8  76  14 1317921 .. 1317931 -  -8.2  -4.08216   GGATGCCGTCGAAAA                 GCGC GTC GCGC                 TCGCCGTCAGGCGTC
    CT1408   2  50 439 1319674 .. 1319698 -  -2.1  -3.63922   ACGGCCTCGAAAAGA         TGGC-CGGGT ACCGCA ACCTGCGCCA          CGGCGAGGCAGTCAC
    CT1408   2  50 222 1319903 .. 1319915 -  -3.3  -3.45634   AAAGAAGATCGACAA                GCAGC TCC GCTTC                GTCCTGCTCGACCGC
       dut   8  54 -29 1329231 .. 1329255 -  -2.8  -3.96051   ATAGAACAGATCAAA         GGCATTC-GGC TTTC GCCTGAACCCC          TGTATGCCCGAATCC
      typA   6 100  44 1335489 .. 1335509 -    -9  -5.68438   GCACCAAACAAAAAA            GGCTGCTC ACTCG GAGCAACC            TTTTTCATTATCCAC
    CT1429   8  63 127 1341382 .. 1341424 -  -6.3  -3.74345   AGCCATAGACTCAAA GGAAGTGCCGA-G-CGACG TACTCAT CGCCGCCATCGGCACCACC ACCTCCAGCGCACTC
    CT1433   6  60  91 1345186 .. 1345222 -  -8.5  -2.52676   CACGCTTCGAACGCA    GCGACACCTGCGCCGTC CCC GCCGCCGGAGTCGTCGC    CGAAGCCGTCGTAGC
    CT1460   7  74 177 1368425 .. 1368456 -  -8.9  -3.68506   TAATATTCAGGGAAA      TCAAAACATTGTC GCGGGT GGCAATGTTTTGA       TATATCACGGATTGT
    CT1468   4  67 123 1376113 .. 1376132 -    -7  -3.78793   GAGAAGTATGAAGAA            CCCTGCCG CAAG CAGCGGGG             TATCTTGAAGGCAAT
    CT1477   5  74 367 1383561 .. 1383591 -  -3.8  -4.84529   TCACAAACGCAAAAA       GATGAACTGCATCG TCG CGTTGCCGAGCATC       GCGCCGACCCTTCGA
    CT1481   6  57  43 1387778 .. 1387796 -  -2.4  -4.14472   GCAACATGGTGAAAA             TCGTCG GCTGGTA CGACAA             CGAACTCGGCTACGC
      dnaJ  12 100  39 1389240 .. 1389261 - -12.3  -5.07011   GACAGAAACGAAAAA           GCCGTCACC TTGC GATGACGGC            TTTTTATTTTTTCTG
    CT1490   5  49 327 1394172 .. 1394193 -  -2.9  -3.53012   GCGTCGGCCTGGAAA           CCGTCAAGGG CTA CCCGTG-CGA           ACACGTTCGGCTAAC
    CT1490   5  49 145 1394362 .. 1394375 -  -4.5  -3.04398   TTTTCCGGCCAAAAT               CGTCC AGAA GAACG                GCAACGGGCTTTATA
      ispE   2  56   1 1399287 .. 1399307 -  -3.1  -4.10161   CATCAGGGGTGAAAA            CCGGAGCTG CCG CAACATCGG            TCACTCCATCCGGAA
       lnt  11  60 146 1402068 .. 1402084 -  -3.5  -4.15543   CAAAGAGCTGGAAAA              GCGCGCC ATC GGCGAGG              CTCTGACAAAATTCG
    CT1508   7 100 276 1414321 .. 1414354 - -18.3  -4.67641   ACGCGAAAATGAAAA     GAGGCTGTCACGG AATCCAGA CCGTGACAGCCTC      TTTGTGTTTATAATA
    CT1523   1  83  88 1423420 .. 1423442 - -11.4  -3.53531   CCATGAAGATTAGAA           TTCATGAGCT TGC AGCTCACGAA           TTGGATGAGGCTATT
    CT1532   4  85 407 1435259 .. 1435283 -  -2.8  -5.53288   CCGAACTGAAAAAAA          CCGGTATCTC TGGCT GAAAAACCAG          CAAAACCTGAAGGTC
      relA   5  66  30 1449527 .. 1449548 -  -8.7  -3.43676   CTGATCAATTGACAA           GGGCAGCCAC AAA GCG-CTGCCC           ATATCTATCTCACAT
      valS   5  73 221 1460079 .. 1460093 -   -10  -3.28984   GAAGGTAACGATCAA               GGGAGA GAC TCTCCC               TGTTTGTAATCTGTT
      ycf5   7 100  43 1471005 .. 1471038 -  -8.9  -4.68539   ACGAAAACGACAAAA     GGGACAAAGAAGATC AGAA AATCCTCATTGCCCC      TTCAGTCCCTAATGT
    CT1572   9  83 320 1481128 .. 1481151 -  -9.6  -4.14615   AAAAACGCCTCAAAA          CCGAGCTCACC GCC GGCGA-CTCGG          CGTTCCTCTCCAAGC
    CT1581   1  39 323 1489774 .. 1489785 -  -2.2  -2.53903   GTTTTGAAAAAGTAT                GCTG AATT CAAC                 GGCAGAGCAAGAAGA
    CT1589   4  74 461 1495705 .. 1495719 -   -10  -3.51411   ATTCCGCGAAATGAA               TGACCG CGA CGGTCA               CCTCGACATCAACTC
    CT1595  10  79 434 1502796 .. 1502807 -  -3.6  -5.32882   CAGCAGGAGAAAAAA                CAGC CGCA GCCG                 TTGCAGTTTTTTCCG
    CT1598   6  78  91 1507307 .. 1507322 -    -9  -4.10657   CGACATCGGCGAAAA              GATCGC CGTG GCGATC               GACAAATTCTTCTCG
      lolC   4  59 294 1508986 .. 1508996 -  -6.8  -3.36273   CTTCTTGAACAGGAA                 GGCT ACA AGCC                 GGTCAACGTCGATAC
      cutA   5  55 404 1513922 .. 1513932 -  -2.4  -4.09511   AAGAGCTGGCCAAAA                 GCTC CAC GCGC                 ACAGAACAGCTCATC
      mesJ   8  59  84 1519905 .. 1519916 -  -5.8  -3.54919   AAGGAGCTGCTCAAA                CACC TCAA GGTG                 AGCCAGAACCTCGAA
    CT1617   7  72  -8 1522296 .. 1522330 - -10.9  -2.65298   CCGATCTATCATAAC     CGACAGCAAGATG CGCCCCATC CATCTTACTGTCG     TCTTTTTCCTGCCGG
     gcvP1   8 100  29 1531509 .. 1531526 -  -8.4  -5.63517   TCTTCAAACAAAAAA             GCCACC CCAAAC GGTGGC              TTTTTTTATGCGATG
    CT1642   3  59  35 1553813 .. 1553824 -  -5.8  -3.54424   CTTTATTGTCGCAAA                CGGA TCAC TCCG                 GCATACCCTGCTGCT
    CT1651  11  60  28 1564234 .. 1564255 -  -7.2  -3.14344   CAGGCCCCTTACCAA           GCTCCGAC CGAAAC GTCGGCGC            TCTCTCAAGGAGCAG
    CT1663   8 100 239 1572128 .. 1572143 - -11.8   -5.1861   GTCATCATGAAAAAA              CCCCGG AGTT CCGGGG               TTTTTTCATGATTTC
      trpC   4 100  49 1581767 .. 1581796 -  -9.4  -5.62288   GTAAGAAAAGAAAAA       GACTTATAGGTC TCACAG GGCCTATAAGTC        TTCTATGAAAAGAGA
    CT1690   3  58  -9 1601234 .. 1601244 -  -3.2  -4.11692   GACTGACCGGCAAAA                 CTCA ACG CGAG                 ACCACCATGAGCACA
    CT1696   3  55 302 1606274 .. 1606298 -  -4.9  -3.56821   AGGATATTCTCGAAA          GCCATGAATTC ACG GTCTTCACGGC          AACTGACGCTGACCA
    CT1711   9 100  89 1622262 .. 1622291 -  -8.6  -5.37593   CTGCAAAGCAAAAAA       GCCCGAAT-GCGC GAACT GCGCGATTCGGGA       AATCTGCGAATGGCC
    CT1717   5  68 -10 1629096 .. 1629113 -  -9.9  -2.89881   CATGGATTTGACAGA             GAGAGCA TCAG TGCTCTC              TCTGCGCCTTCTCAT
    CT1731   3  56 259 1644171 .. 1644223 -  -7.3  -2.56715   ATCTGGACGAATGGA CGCAGGCTGTCACCGCCCACGGCGG TTT CGGCCGTTGGCGGTGGGCGGTGGCG CAGCATCCCGGCGAG
    CT1770   4  59  71 1676516 .. 1676529 -  -6.7  -3.31269   GTCAGATCAGACGAA               TCGGA CTGA TCCGA                CCGATCTGGCAAAAA
      pyrH   8 100  31 1685450 .. 1685471 - -10.1  -5.07652   GCCCCCAAAACAAAA           GGGCGAACC AACC AGCTCGCCC            CCTTCAATGATCAAC
    CT1787   8 100 431 1691745 .. 1691779 - -18.9  -2.72144   TCACCGTCGCGAAAT     GCAACCCTGAAAAAT TTCGG ATTTTTCAGGGTTGC     CCCTCTGTTATTATA
    CT1802   4 100   5 1706415 .. 1706449 - -19.4  -3.53452   AAAGGACAGCAAAGA     CAGGAAGCCTCTCGAC CGG ATCGGGAGGCTTCCTG     CATTTTACAGCGTCG
       blc   8  88  21 1727691 .. 1727728 - -11.5  -3.87538   AAAGCATGAGAAGAA   GATGTTGTGGACATTAT TGCA ATGATTTCCACAACATC    CATGCAACCCACCGA
    CT1840   7  69 -33 1743133 .. 1743165 - -10.5  -2.71134   TCAAAGCAATAAGAT      CAAGCTGAACAGGGC CAC GCCGCGTCCGGCTTG      TGCCGCCATATCCAG
    CT1849   6 100  22 1749305 .. 1749324 -   -15  -4.67038   GGCTGAAAAGTAAAA            GGGCGACC AACC GGTCGCCC             CTGCACATCACATGT
    CT1861   5  53  81 1761731 .. 1761744 -  -6.7  -2.73124   CCTGAGCCTGTAAAG               CAAGC GGGC GCTTG                TGTGTCACAGTCTAT
    CT1866   4  73 -14 1764888 .. 1764919 -  -8.6  -3.86897   GTCAGCCCGCATAAA      GCCGTCCGGCGC GCCATTCA GCGCCGGATGCC       CGGATGGCTCTGAAA
    CT1872  10  67 212 1769872 .. 1769897 -  -9.1  -3.14931   GCTACCGGTCATCAA         CGAAGCAAGAGC GGT GCTCTT-CCTCG         TCCCGCCATCGCGCC
      hsdR   3  48 329 1774784 .. 1774820 -  -4.4  -3.14211   ACTCCCGTCCACGAA    TGGAGCATCTGAAC CAACTCCCC GTTCCGGCGCTCCA    CCGCTTCGAGCGCGT
    CT1895   7  81 -47 1794518 .. 1794545 - -12.8  -2.71364   CCACGTTCTCAATGA        CAAAAGACCCGA AAAA TCGGGGCTTTTG         CTTTGGTATTTCATT
    CT1904   9  71 128 1802451 .. 1802473 -    -9  -3.54424   CTGGACGGCCGTAAA           CCGTCGGCAG GCA CTGCCGCTGG           CGGTAACGCTTGCCA
    CT1909   1  39 164 1806085 .. 1806096 -  -2.2  -2.74188   TATCATAACCAGAAT                CAAC TAAT GTCG                 CAATTGCTGTTTCCT
    CT1913   2  40 452 1807747 .. 1807770 -  -2.4  -2.79823   TTTCCTAAAACTAAT          GATGTAGC GTTTAATG GCTTCATC           TGTTGGGAAATTGTC
    CT1913   2  40 121 1808069 .. 1808101 -  -2.5  -2.85124   GAAAACCACTGAAAC      CCGCATGCACTATAC CAT GTGCTGTGCGTTCGG      TGTTCTTGTTTTGTC
    CT1926   4  59 308 1821472 .. 1821482 -  -6.8  -3.41936   GACGAAGGTCAAAGA                 GCTG CTT CAGC                 GCCATTTCGGCAACG
    CT1939   4 100  27 1832064 .. 1832087 -  -8.8   -5.7946   CTTCCAATAAAAAAA          GCGGACCACC GTGA AGTAGCCCGC           TTTTATATTAAAACC
    CT1949   7  71 -14 1840553 .. 1840596 -  -6.6  -4.30978   TTCAATTGAGGAAAA CAGCAGCGGCTTGAGTGAAC AGCT GTTCTCTACAGCCACCCCTG CTGCCGGTACCACAC
    CT1954   8 100  26 1845903 .. 1845933 - -19.8  -4.83169   AGCTCGGCACAAAAA       CGGAAGGGCTGTCA CTG TGGCAGCCCTTCCG       TTTTGTCTTCTCGTA
     lpd-2   3  52  93 1857950 .. 1857981 -  -5.6  -3.14881   CAATGCTTTCAGGAA      TGCTCACCGGCGCG ATGA CGCGCGAGCGGGCG       CTGAACCTTCCTGCG
    CT1970   4 100  29 1868124 .. 1868146 - -10.6  -5.75599   GAAACCATAAAAAAA           GCCCCATGTC TGA AACATGAGGC           TGGGGAAGTCCTGTG
    CT1979   5 100  31 1878493 .. 1878517 -   -10  -5.40072   GTTTGCGTAAAAAAA          GGCGACCTCG CAAAT CGAAATCGCC          CCTGCAAAAACAGCA
    CT2003   7  50  63 1898697 .. 1898728 -  -2.2  -3.65782   CAGCAAAGGAGAGAA      CATCATCCACGG TTCCGACT CCGCGGAGAACG       CCGCCATCGAAAGCG
    CT2016   4  43 214 1912781 .. 1912805 -  -2.8  -3.04894   AATTTGGCTGAAAAT          CGAGCAGAAA GGATA TTTCGGATCG          GCAAACACTGGCCGC
      mtgA   8  80 309 1921670 .. 1921687 -  -2.7  -5.42259   GCACCTCCAAAAAAA             GTGAACT TTTT ATTTCAC              TCGAGACTTTACTTG
      ribH  11  80  37 1935685 .. 1935712 -   -12  -2.89929   ACAACAGCAGAATCA        GCAAGGGTGGTT CGCG AACCGCCCCTGC         AAGATCATTTCAGGC
    CT2065   5 100  23 1959292 .. 1959320 - -15.3  -3.32268   CAACCACCTGCAGAA        CCGGAATCCTGGC AAA GTCAGGATCCCGG        TATGCAGTCTCCCCC
    CT2079   6  83  21 1971131 .. 1971145 -   -10  -4.28018   AACAGGTCACCAAAA               GACGAG ACT CTCGTC               AATTCAGATTTTGCA
    CT2083   2  62 324 1973584 .. 1973602 -  -7.4  -3.37975   AGTCATCAGTCACAA             CCTCATGT TCC ACAGGAGG             GAGATCACGACTGCC
    CT2100   9  85 182 1991640 .. 1991669 -  -9.9  -4.41177   CACAGAAACGCAAAA       GCGGCTATCTCGA ATTA CCGTGAGAGCCGC        TTTTCCTTTTTCATA
    CT2110   2  45 451 1997804 .. 1997824 -  -3.1  -3.16742   CGGAACCGCCATGAA            GCGCAGCAC CTC GTGCCCCGT            GCGGTCATACATCGT
    CT2122   3  68 406 2007128 .. 2007167 -    -8  -3.65046   GTGCTATTTGAAGAA  TC-GGTAACGCTCTATC CGGTCGC GATTGAGCGCTACCTGA  AGCTGCACGAGGATG
    CT2131   2 100  27 2017689 .. 2017715 - -10.8  -5.60689   TGATAGAATAAAAAA         GCCTCGTGAACA TTG CGCTCGCGAGGC         TTTTTCATTTCCGTC
    CT2198   6  64 330 2070191 .. 2070203 -  -7.7  -3.31461   CATCCAGCTCGACAA                CAACG AAC CGTTG                AACCTTCGCCGCTAC
    CT2219   5  81 322 2085927 .. 2085939 -  -7.7  -4.64657   TCAAACCGGCAAAAA                GTTGC AAC GCAAC                ACCAGCTTATAATGT
    CT2230   7  88  89 2092961 .. 2092998 -   -12  -3.73414   TACACTACATGTAAA   GAGAGACTGCCGCGGC GTCATT GCCAAGGCAGTCTTTC    TGCGTTTATACCATC
    CT2238   7 100  33 2101156 .. 2101176 -   -14   -4.4715   CTGGAACGCAGAAAA            CGCCCCGA GTAAT TCGGGGCG            TTAACGGTTTGATGA
    ctpA-2   7  95 261 2121128 .. 2121149 -    -8  -5.41746   AAGGTGCGAAAAAAA           GACCCCGAG GTGTT CTCGGGG-C           TGACCGTGGCGGGAT
      surA   5  64 -22 2128969 .. 2129010 -  -5.9   -3.8211   CTTTATCGAGAAGAA TGCCCGTTATGTCAGACGT TTAG ATGTCTGACATAACCTTCA  CCACCACCTCTTTTT
    CT2282   7  79 166 2146092 .. 2146111 - -10.8  -3.56644   ACACCCAAAAACAGA            CCAATCGT TTTT ACGATTGG             CGCAGACGTCCCTTC
    CT2287   1  50 157 2153360 .. 2153373 -  -3.8  -3.28712   CGCTTTCTCGCAGAA               GCTG CCCGAT CAGC                TCGCCCTGAATGTCC
    CT2285   2 100  30 2152195 .. 2152236 + -16.1  -5.42862   GCATAGAAGGTAAAA CAACCCGGAATACTGATTA TTAC TAGATAGTATTCCGGGTTG  TTTTTTTGAGCCTGT
    rlpA-2   7  75  78 2139926 .. 2139938 +  -5.5  -4.73388   TTCTGCCGGGCGCTT                CAGCT TTG GGCTG                TTTTTCGTCCGGCTT
      gyrB   6  53  40 2129039 .. 2129060 +  -6.5  -2.59447   TTTCAGCTTTTCAAT           CCAGGCGTT GAAC AGCTCCTGG            CTCTTGTGGTTCAGG
      gyrB   6  53  78 2129077 .. 2129087 +  -6.8  -2.72144   TCTTGTGGTTCAGGG                 CCAG CTC CTGG                 ATTTGAGCGAAGTCA
    CT2257   2  58 175 2121536 .. 2121552 +  -7.9  -2.63715   ATGACGCATGATTTC              ACGCTGC AAG GCAGCGG              TGATGTGAAGTGAAT
    CT2237   2  79 165 2101149 .. 2101183 + -10.6  -3.72576   CGCCATGCTGGAACG     CAGAAAACGCCCCGAG TAA TTCGGGGCGTTAACGG     TTTGATGACGGCACC
    CT2229  13  81  35 2092965 .. 2092994 +  -9.9  -4.04319   CTACATGTAAAGAGA       GACTGCCGCGGCG TCAT TGCCAAGGCAGTC        TTTCTGCGTTTATAC
    CT2218   4  61 255 2086503 .. 2086513 +  -8.2  -2.71364   ATGAGGCAAGGAGTT                 CGGC TTC GCCG                 TGGTTGCCGCCATGC
      xseB   0 NONE
    CT2208   1  60  25 2079268 .. 2079292 +  -7.2  -3.14344   CATTTCGTGGAAGTG         GTCGGGACTTT GCAG AAAG-CCCGGC          TTCCTCGCCGGAGTC
    CT2200   1  47 405 2071898 .. 2071908 +  -4.6  -2.87344   CCAGGTCCCCCACCA                 CGGC GAA GTCG                 TCTCTCGCGACGCTG
    CT2197   3  57 290 2070761 .. 2070774 +  -4.5  -3.63515   CAACCTTCTTGTGAT               GGTTG ACGA CAGCC                TTCTTGCCAATCCAG
      gidB   6  77 452 2049614 .. 2049644 +  -6.8  -4.52857   TACGCTTGTGGATCA       GCAGCTGCGTCGAA AGG TTCGACAGGGTTGC       TTTTCTATGGGCACT
    CT2148   5 100 211 2037308 .. 2037325 + -14.1  -3.89822   CCCTGAAACGCCAAA             GGGGCGC TCAC GCGCCCC              TTTGTACCATAAATC
    CT2144   5 100  27 2026955 .. 2026975 +   -14   -5.4505   AATACGCCTTATCGA            GGCTCCGG AAAAA CCGGAGCC            TTTTTTATTGCCCGC
    CT2139  10  69 193 2024123 .. 2024133 +  -8.2  -3.53091   CAGGCCGACCCTGAA                 GCGG TCG CCGC                 TTTGCAGGGGCAACT
      pheS   5 100  25 2017689 .. 2017715 + -10.1  -5.00138   TGATAGAATAAAAAA         GCCTCGTGAAC ATTGC GCTCGCGAGGC         TTTTTCATTTCCGTC
      hemL   5 100  30 1991640 .. 1991669 +  -9.2  -4.80167   CACAGAAACGCAAAA       GCGGCTATCTCG AATTAC CGTGAGAGCCGC        TTTTCCTTTTTCATA
      mazG   3  48  36 1977667 .. 1977681 +  -5.6  -2.60901   AAGAATGACCGCAGG               GGCAAC CCA GGTGCC               GTTAATTCACCCTCT
    CT2082   0 NONE
    CT2074   3  59 359 1967708 .. 1967723 +    -6  -3.61398   GTCTCCCAGTGAAAG              CCGAGC GAAA GCCCGG               TTATTCCGGGCGACA
    CT2067   2  43 352 1961951 .. 1961968 +  -3.4  -2.75252   TGTGAAAAAGCTGCT             GCAAGG GCTGGG CTTTGC              TGATATTGGGGTCGT
      csmD   3  50  79 1959336 .. 1959355 +  -4.3  -3.28712   TATGCAGTCTCCCCC            GCTC-CTG CTATT CAGCGAGC            TTGTCAAAGCAGCCG
      plsC   5  67  -7 1935576 .. 1935586 +  -2.4  -4.72272   ATCTTGAAAAGAGCG                 CCGC GTA GAGG                 TTTTTCGTGGGACGA
    CT2031   8  65 294 1930059 .. 1930071 +  -2.6  -4.65895   GGCTCGTACAGATAC                TCGC TGCTT GCGG                TTTTTGCGTCACCCC
    CT2026   8  88  33 1923522 .. 1923543 + -11.6  -3.86897   CGGCCAACAAAAAAA           GCAGCAGG TGCGAC CCTGCTGC            TTTCTCCCGCCTGAA
    CT2017   5  88 103 1914161 .. 1914177 +  -2.2  -5.81412   CAAAAATGATCGGCA              CCTCAT GGATA ACGAGG              TTTTTTTTCCATACC
       ndk   2 100  35 1898819 .. 1898848 + -12.9  -5.17786   GACTTCATAAAAAAA       GAGCGGCCTGA ATTCATCA TCGGGCCGCTC        TTTTTCGTTTTATTC
    CT1985   4  69  57 1883971 .. 1883994 +  -9.5  -3.07113   ACGTCTATAAACAAA          ACTGCCGGG CATCAA CCCGGCAGA           TTCGCTAAACTCCTG
    CT1982  12  63  78 1882768 .. 1882778 +  -3.2  -4.42081   TTTTCTCGACGCCTT                 GAGT TCA GCTC                 TTTTGGCTTTCTGTT
    CT1982  12  63 131 1882821 .. 1882833 +  -6.9  -3.67737   CCGAGGCGCTTTTTG                GCGGC TTC GTCGC                TTTGCGCATTTTCTG
    CT1982  12  63 381 1883071 .. 1883096 +  -6.7  -3.63283   CTTGTTGACATTCTG         CC-CGCCCGCGC CCT GCGCGCGCATGG         TTGTGATTTCGATTT
    CT1960   4  59  40 1858060 .. 1858070 +  -4.6  -3.82481   GCGGAATAGCGGTCA                 GGTG GAG CGCC                 TTGTTAGCTTTTACT
    CT1941   7  60 450 1836123 .. 1836138 +  -3.2  -4.15106   ACCAACCGCTTTTGC              CGCG TTGCTGGT CGCG               TTTTCGACATTCCTC
      folK   5  69  30 1832064 .. 1832087 +  -3.7  -4.66537   CTTCCAATAAAAAAA          GCGGACCAC CGTGAA GTAGCCCGC           TTTTATATTAAAACC
       tig   2 100  35 1829608 .. 1829627 + -12.2  -5.60993   TTTCTGAAGCAAAAA            GGCTCATC GACT GATGAGCC             TTTTTTTATGCGCGA
    CT1925   4  56 447 1822108 .. 1822130 +  -5.6  -3.60971   CAATCTGCTTCAACT           GAATTCTGGA ATA TCCATGATTC           TTTGCAAGTTCAAGT
    CT1916   5  83 123 1813399 .. 1813413 + -12.8  -3.09286   CAGAAACGCAAAAAA               CCGGGC GAT GCCCGG               CTTTTGCAATGGTGT
    CT1912   7  65 460 1808213 .. 1808224 +  -4.4  -4.40572   AATGTGTGTGGCTGT                TGAG TTGG CTCA                 TTTTCTCGACATTAT
    CT1908   2  68 298 1805976 .. 1805986 +  -2.6  -4.71426   ATATCTTCATTTGCT                 TTAA ACA TTAA                 TTTTCTTGGTAAAAC
    CT1903   1 100 455 1803011 .. 1803028 +  -9.1  -5.46657   TACAAGCCAAAAGCT             GCTGTCG AAAA CGGCAGC              TTTTTTATTGCCCTG
      hydA   9  83  27 1794518 .. 1794545 + -12.8  -3.01511   CCACGTTCTCAATGA        CAAAAGACCCGA AAAA TCGGGGCTTTTG         CTTTGGTATTTCATT
    CT1887   1  55 388 1787619 .. 1787632 +  -5.9  -3.23899   CGAGGGCGAGAATTT               CGGCG CTGA TGCCG                TTGGCTTCGTTGCCG
    CT1884   3  48 321 1784398 .. 1784425 +  -5.5  -2.70932   GCGGCCAAAAAGGTC        GATGCACGCGA TCCGGC TCGCGCCCATC         TCCTTGAGCGGAGAA
    CT1877   3  51 361 1775422 .. 1775440 +  -5.9  -2.64933   AAAGGCTTCGATCAC             GCTGGCC TTGTC GGCAAGC             TGCTCTAAATCGGTC
    CT1871   7  59 346 1770365 .. 1770375 +  -5.4  -3.67622   TGACCGGACACTCTT                 TGCA GAG TGCA                 TTCGTTTTGGCCGTG
    CT1865   0 NONE
    CT1860   5  79 282 1762010 .. 1762023 +  -2.3  -5.48825   TCTGTTTGAGAGTGT               GGCCA CCGA TGGCA                TTTTTTTCCATGATC
      menE   0 NONE
      menF   8 100  52 1741288 .. 1741304 +  -9.4  -5.07275   TCGTCGAGGAACTGA              TCCGGC AGGAG GCCGGA              TTTTTCTGTATCTCC
      xseA   1  44  33 1734434 .. 1734445 +  -4.4  -2.73124   TTGCAGGGAGTTATT                TGTG CTTC CACA                 CTTTAAGCGCTGAAA
      cydC   8  60 318 1728002 .. 1728014 +  -3.3  -4.26634   CCGGCGAATTTGGCT                TTGCC TTT GGCGG                TTTTCCACTTCTTTT
    CT1786   3 100  28 1692138 .. 1692166 + -13.9  -4.61873   CACAGCAATGCGAAA       CGGCTGCC-CGG AAGTTA CCGAGGCAGCCG        TTTTCGTTTCTGACC
      recX   2  48  56 1685480 .. 1685490 +  -5.4  -2.53918   CTCGCCCCCTTCAAT                 GATC AAC GATC                 CATTTTATCAGCTAC
    CT1769   6  58 240 1676722 .. 1676736 +  -3.5  -3.99461   AGCCGACGAAGGTTT               GCGAG AAGAG CTTGC               TGTTTTTGACTTGGT
    CT1750   6  57  29 1660418 .. 1660430 +  -4.1  -3.83026   CAGCACCTCCGAGAT                CAGGT CTG ACTTG                TTTGCTCTGAGAGCG
    CT1746   9  63  67 1656580 .. 1656595 +    -9  -2.72829   CGTGGTTCGTGCTTT              TCAGCC ACCC GGCTGA               CTTTACGCCGGTCTG
    CT1736   5  83   1 1649489 .. 1649511 + -11.9  -3.54424   ATCGTCAAGGCCTGA           GCGCCGCGC TCACT GAGCGGCGC           TTTGCCGGGCTGGCG
    CT1730   4 100  53 1644339 .. 1644395 + -20.4  -3.17075   CGCCGCTGATGCTGG GCGTTAGGCGCCATCCATGAATCAAT GAGAA GTTTTTTCATGGATGGCGCCTAACGA TTGGGTTCAGGGGCG
    CT1715   2  55  27 1628214 .. 1628227 +  -3.8   -3.6392   AGGGTCTGTAAGATA               CCGT GTGTAA ACGG                TTATAGTTTCCTCTC
       nth   7  78 405 1622727 .. 1622746 +  -9.2  -4.08216   GGGCGTCAGGCGTGA            GCTGGCCG TCTC CGGCAAGC             TTTTCGAGCAGCTGG
    CT1695   3  52 252 1606839 .. 1606850 +  -2.2  -3.79747   GCTCAGGATGGGGCT                TCGG ATTG CTGA                 TTTCGTCATCAGTCA
       ppd   7 100  34 1594197 .. 1594217 + -11.8  -5.68438   AGTTCAACGCAAAAA            GGCGGCTC TCAAC GGGCCGCC            TTTTTTGTTTCATGG
       rpe   8  86  12 1581767 .. 1581796 + -12.3  -3.48276   GTAAGAAAAGAAAAA       GACTTATAGGTCT CACA GGGCCTATAAGTC        TTCTATGAAAAGAGA
 lpxC/fabZ   3 100  34 1572128 .. 1572143 + -11.8    -5.243   GTCATCATGAAAAAA              CCCCGG AGTT CCGGGG               TTTTTTCATGATTTC
    CT1658   7  60 107 1568811 .. 1568835 +  -7.2   -3.1505   CTAGCTCAAGGCTAT          TCCACATTTC CAACA GAAATGCGGA          TTCATCGACCGTCCT
       acs   5 100  26 1566310 .. 1566327 + -10.5  -5.95539   AGCTCAAACAAAAAA             GCCCTGG CAAC CCGGGGC              TTTTTTTGTTTCCAA
    CT1643   7 100 229 1554736 .. 1554757 + -15.9  -3.01125   GTTCTGACCTTTTCC           GGGGCGATC AGCC GATCGCCCC            TACTTTATCACCACT
      nifJ   4 100  33 1538022 .. 1538036 + -11.4  -5.80364   TTCCGAACAAAAAAA               GCGGTC AAT GACCGC               TTTTTTTGTTCCCCT
      dapA   6 100  29 1531509 .. 1531526 +  -8.4    -5.626   TCTTCAAACAAAAAA             GCCACC CCAAAC GGTGGC              TTTTTTTATGCGATG
      recN   6 100  23 1524411 .. 1524436 + -15.5  -3.30685   GAGCCACCTGGGAGC         GCCGTCCCGAA AGCT TTCGGGATGGC          ATCTTTTTTTTCAGG
    CT1606   6  68 362 1514564 .. 1514603 +  -6.4  -4.12188   GTCGGACAAATGAAC  GCAGGCCGCAAGGCAGTTT TCG AGAATACCTTGCG-CCAGC  TTTTCAGCCTCCTCA
     pyrDI   9  60 284 1507672 .. 1507684 +  -7.7  -3.07816   TGGGCCGATGAACGG                CTGAC GTC GTCAG                TTGCGTGGGTCAGCG
    CT1588   3  59  30 1496092 .. 1496119 +  -7.9  -2.87132   AACAGCTTATAACAA        TTGCCTTTTAT CCAGCA ATAAAAGGCGA         TCTATGAACAGGAGA
    CT1582   1  50  82 1490861 .. 1490901 +  -3.2  -3.53091   ACTTAGTAAAACTTT TAACGGCGGATAGTTGTGC TGCT GCA-AACTCCCCGCCGCAA  TTTAGCAGCAGGCGT
    CT1571   2  95  31 1481409 .. 1481431 +   -12  -4.19735   ATACGAATCGAACCA           CCGGGGTG CAATGAA CACCCCGG           TTTGCTTTTACGCCA
    CT1563   4  74 233 1474310 .. 1474329 +  -2.8  -5.14563   GACTCTCTGATGAAG            CCG-TGCTC GTC GAGCATCCG            TTTTTTGATCCAGCC
    CT1558   3  59 112 1471082 .. 1471111 +  -6.4  -3.28712   TGCTATTCCCCGCCT       CAGCTTGCGC-CC GAGTA GGTGTGCACGCTG       TTCTGCGCCGAGGGG
    CT1550  10  77 202 1459268 .. 1459293 +  -4.5  -4.91873   AGCACCTTGTTGTAG         GCGGACTGGCG GAGA CGGCGGATCGC          TTTTTCCTTGATCTG
    modA-2   8  65 166 1449638 .. 1449656 +    -3  -4.57073   CAGCTTGTCCATCAA             CGTCGTCA GTT TGTCGGTG             TTTTTGACAAAGATC
    CT1522   4 100 317 1423734 .. 1423752 + -11.7  -5.16132   CCTCCAACACAAAAA             GCGGCCT GTCAA AGGCCGC             TTTTCTTTTCATATC
      hisF   4  50  98 1421179 .. 1421195 +  -2.2  -3.68351   AACGCTATTTCGGCA              TGACGT CCATT ACGCCA              TTTCAGTGGTCAGAA
       mdh   8 100  49 1414321 .. 1414354 + -18.3  -4.41609   ACGCGAAAATGAAAA     GAGGCTGTCACGG AATCCAGA CCGTGACAGCCTC      TTTGTGTTTATAATA
       mdh   8 100 241 1414513 .. 1414560 + -15.2  -2.93252   ACAGACTCAGGATAT CG-GGGAATAAAAAAGCGACC AGAGATG GGTCGCTTTTTTATTCCCTCC TACTTATTGAAAAAT
    CT1501   4  59  80 1407640 .. 1407669 +  -5.5  -3.76224   GAACATCAGCACTGC       CGAGCGGAGCGTG GGTG CGCGCATTGCCCG        TTTGATAGCTCGGCG
    CT1483   4 100  28 1389240 .. 1389261 + -10.1   -5.8096   GACAGAAACGAAAAA           GCCGTCACC TTGC GATGACGGC            TTTTTATTTTTTCTG
    mreB-2   9 100  34 1377623 .. 1377668 + -18.6  -3.55815   CCAGACAGCAGAATA GCAAGAAGCCCGAATAAACCT GGCAG AGGTT-ATGCGGGCTTCTTGC TTTACAAGGCTGTTT
    CT1467   4  70 168 1376337 .. 1376349 +  -7.7  -3.85539   CAAGTGAACAAATTC                TGCCA CTC TGGCA                TTTACTATAACTGTA
    CT1449   4  51 441 1361883 .. 1361903 +  -3.1   -3.6869   GCCAATGAACTGAGC            GTGAGGCGG TAA CTGCATCCC            TTTGCCATTGATGTA
      thiC   8  82 352 1354659 .. 1354682 + -12.4  -3.11619   TAACGTTTGCATTAA          GCCG-CGCTGC GAA GCGGCGTCGGC          TTAAATGAATTGTTA
    CT1439   7  63   8 1349926 .. 1349939 +  -2.3  -4.50976   AGGCATGACCATCTC               CGGGT GCCG AGCCG                TTTTCTGCTGTCGAA
    CT1434   6  62 -43 1346399 .. 1346432 +  -7.5  -3.31905   AAACGAAGAAAGGAT     TCAGCGACCACTTTCC GGT GGAGA-TGGTCGTCGA     TATTGTGTAGGAAAT
      hemD   4  54 253 1341779 .. 1341800 +    -3  -3.85698   ACCGAGATCAACCGC           TTCCTGTA TTTTCT TGCGGGAA            TTTCTCCGCGAACGA
    CT1410   6 100  48 1322069 .. 1322090 + -11.5  -4.95876   CCGCCCAAAACAAAA           GAGGCCCGC TTTC GCAGGCCTC            TTTTTACTTGTGCTT
    CT1407   8  65 401 1320528 .. 1320550 +  -2.7  -4.56597   AAGGTGATGGCCGTG          CC-GATATCG ACGG CGATAACCGG           TTTTTCAGAAAAGAG
    CT1398   5  73 447 1313060 .. 1313076 +  -5.1  -4.62069   ATGCCTCTCTGTAGT              TAGCCTT CGT AAGGCTC              TTTTTCACCTCAAAC
    CT1391   5  54   5 1305803 .. 1305813 +  -6.8  -2.75997   GAACAGCGTAATGGC                 CGTC CGT GACG                 ATTCATTTGTCACAA
      lysS   9 100  24 1302557 .. 1302595 + -20.4  -5.08824   TTGATGGAATGAAAA   GCAAAAGCCCCGGCTC GGATGAA GCGCCGGGGCTTTTGC   TTTTTTGGGTGAAAC
    CT1377   5  79  33 1293874 .. 1293904 + -11.8  -3.19425   CACTACCGTCAAGAC       GCAGGATCCGCTCT TCG AGAGCGGGGACTGC       TTACTGGCGTTCATT
      moaA   8  60 383 1256217 .. 1256227 +  -8.2  -2.52795   GCCACTCCCCCGCGT                 GGGC GTC GCCC                 TCGATTCCCCAGCTT
    CT1321   0 NONE
    CT1308   9  76  24 1231291 .. 1231318 +    -7  -4.43189   TTGCTGCAAATAAAA        GAGCCGGAAG AAGAAAAA CTTCCGACTC         TTTTATAACCTTCCT
    CT1301   2  43 288 1225067 .. 1225077 +  -3.2  -2.91395   AACTTCGCGGAGCAT                 CCAT CCG GTGG                 CTTTGTGGAGCAGCT
    CT1294   8  72  49 1211898 .. 1211925 + -11.3  -2.66711   CGCGGTATTACGCTC        TAAGGGCGGAC ACACAG GTCCGCCCCTA         ATTATCCATTATCAA
    CT1282   6  73 168 1200114 .. 1200128 +  -8.6  -3.85698   TGCTGCAATACCCCC               CAAAGC CCA GCTTTG               TTTGTCAACAAAAAC
    CT1274   6  65 -21 1193432 .. 1193450 +  -8.9  -2.83822   AACCACTGTCGGAAT             GGAGGTT GCCAA AACCTCC             TGATTATGGAATGAG
    CT1274   6  65 212 1193665 .. 1193677 +  -9.1  -2.79302   TCGTAGGAAATGCCC                GCGAG CAA CTCGC                TATCGTGCGACTCCT
    CT1261   7 100  31 1184695 .. 1184714 +  -7.8  -5.87996   TTCCAGATAAAAAAA            GAGGCCGT TGAA AGGGCCTC             TTTTTTTATTGGTTG
       pth   2  49   9 1178670 .. 1178692 +  -2.6  -3.53091   CTGTTAAACAGCGGC           GAGTTGAGGC ATG GTGTCAACGC           TTTCAGGCAGAGACT
    CT1241   6 100  25 1168758 .. 1168773 + -10.4  -5.04601   AGATAAAAGCAAAAA              GGGAGC GAGT GCTCCC               TTTTTGCTTTATGCC
    CT1231   0 NONE
    CT1226   2  95 345 1150522 .. 1150538 + -12.3  -4.09685   AATGCCCAGATCGGC              GGTGCGA GAC TCGCACC              TTTTGACGCCTACAC
    CT1219   0 NONE
    CT1213   4 100 289 1140165 .. 1140196 + -13.9  -5.74122   ACATAGTTTACATGT      GCAGCATGATGTA AAGGGG TACGTCATGCTGC       TTTTTTTATATGCTC
    CT1208   4  64 255 1136002 .. 1136030 +  -7.4  -3.53012   AAGCGAGACCTCGAG       CGACGGCGCGAGCG AGC CGCA-G-GCCGTCG       TTTGCCGCCACCACG
    CT1202   4  69 249 1130635 .. 1130654 +  -5.6  -4.43397   TTGATCGGCAAGCGT            TGCGTTCC TGTC GGCGCGCA             TTCTTTCTTTTGCGG
    CT1189   2  48 413 1119546 .. 1119559 +  -3.7  -3.29471   CCTCCGGAAACGCGA               CCGCG ATCC CCCGG                TTGATCTCGTCGAGG
    CT1179   4  55 345 1109348 .. 1109364 +  -2.2  -4.07568   AAGCCGGTTGCTCCC              GGCG TCTTCGACC CGCC              TTTTGCCCAAAAAGC
      thiD   2  47  93 1106313 .. 1106328 +    -4  -2.94411   TTGTAGATATTCCTG              CCGTCGA AGA TC-ACGG              GTTCTTTCAGAGAGT
    CT1168   4  48  91 1099811 .. 1099826 +  -5.4  -2.56596   GCAATGAGTAAAACG              GCACCTC GAA GAGG-GC              TGCATTGCTAAGCGC
    CT1161   5  51  -4 1094087 .. 1094109 +  -5.5  -3.06133   TAACCCCTCGCTCAA          GCTGACCCGC TACG GCAGG-CAGC           TTAGCTCGAACGTTG
    CT1146   4  47  18 1073025 .. 1073045 +  -4.5  -2.75183   CCATTACCGGGCTCA            CCTGGGGCC GCT GACACCGGG            TCCTTCGATAGCGCT
    CT1128   8  57  82 1055237 .. 1055256 +  -5.8  -3.34895   GTACAGCTTCAGGTT            CGC-GATTT ATA AAATCAGCG            TTCCTTCGAGATCAC
    CT1121   5  48 444 1052084 .. 1052094 +  -5.4  -2.50935   TAGATATGAAAAAAA                 GACA TCC TGTC                 ATTGATCGGTGCCGT
      argG   2 100  34 1048374 .. 1048398 +  -5.8    -5.626   GTTAAAAACAAAAAA         GCAGGC-ACAGA TTT TC-GTAGCCTGC         TTTTTTTATAACATC
    CT1104   9  54  33 1040045 .. 1040058 +  -3.1  -3.89614   TTCCCTGATGACTTT               GCTTT GTAA AGAGC                TTTGTCAGCATTCAC
     rbr-2   7  75  42 1037168 .. 1037193 + -11.9  -2.71325   GGTAGCCATCTTCTG         GAAGGGCGG CACATAAA CCGCCCTTC          TGCATTTCTCCCTCA
    CT1094   3  55 177 1034950 .. 1034960 +  -2.4  -4.08692   CTACGGAAGCGCCAA                 TGCG GAT CGCC                 TTTTCCGGCAGGTTC
       lgt   3  53 261 1030457 .. 1030481 +  -3.6  -3.68052   AGCAAGAGGGTTTCA         CCGG-TTCG AGAGTTAC CGAATCCGG          ATTTTGTTTTACTGT
    CT1087   5 100 200 1026056 .. 1026074 + -13.2  -5.62045   TCCCTCATAAAAAAA             GCAGGTCA AGT TGACCTGC             TTTTTTGTTGTCTGT
    CT1080   2  49 202 1020865 .. 1020881 +  -2.9  -3.51232   TAAGTTATAACAACG              GTTCTGC GTT GTGGAGC              TTGCTTTCAACAGCG
      dsbD   4  55 141 1017625 .. 1017661 +  -5.8   -3.1733   CACAACGAAATCACT   GCGGCTTCGGCGA-CGT CGCC GCGATCGATCAAGCCGC    TGATTTTGTCGCCGG
    CT1064   5 100 354 1001870 .. 1001891 +  -5.1  -5.64421   GTTGACATGAAAAAA           GCCGGACTTG TAA CAAC-CCGGC           TTTTTTATTTGAAAT
      purT   6  58  17  998134 ..  998144 +  -3.2  -4.10657   AAATTTCATCACACT                 TGAC CGA GTCG                 TTTTAACGCATGTCA
       prc   9 100  27  992704 ..  992724 +  -9.7  -5.26875   CATTCCAATAAAAAA            GGCGCTC GGTGATG GAGCGCC            TTTTTTGGTTCCGGG
    CT1045  11 100  39  983549 ..  983583 + -15.3  -2.97476   TTTCCCTAAAAGGCA    GAAACCCTTTACAACC GTGT GGT-GTAAAGGGTTTC     CTGTTTTTCAGTCTG
      dnaQ   5  54 239  978538 ..  978548 +  -6.8  -2.87132   GCAGCGAGAAGGCCT                 CAGC CGG GCTG                 TATATCCGGACCGAC
    CT1027   5  58 390  967217 ..  967230 +  -8.1   -2.6078   TCATCTATGACCATG               CCGCT GAGC AGCGG                TGGCTTCATCTTGAT
    CT0994   7  85 347  945404 ..  945436 +  -5.7   -5.0133   GGCAATACCGTCGGC     CAGCCATGTCGGCA GCTCGA TGTTGA-ATGGCTG      TTTTTTGACCACGTC
       pgi   7 100  11  936995 ..  937022 + -13.5   -4.7871   TCTGAACGCAAAAAA        GGCAGGCCTGGT AAAAA ACC-GGCCTGCC        TTTTTCATCCTCATT
    CT0983  10 100  37  932031 ..  932062 + -16.6  -5.28983   TGGTATAGCTATAAA      CGACGAAGGGGCCC AGAT GAGCCCCTTTGTCG       TTTTTGTCTTTTAAC
    CT0971   8  65 323  918359 ..  918382 +  -9.4  -2.79968   TCTCATCCTGAACCG          GCTGCTGCCG CGAC CGGCTGCCGC           GTTTACCCTTCAATG
    CT0926   5  61 -35  875734 ..  875754 +    -6  -3.62046   TGTTTGCCGATGAAC            CGGGCGCG CCGGA TGCGCACG            TTCTTGCCGAGGTAG
       res   7  72  24  865682 ..  865698 + -10.1  -3.01726   AGCGCAGCGCGGGGG              TGCCTGG CAA CCGGGCA              ATTTCTCTCACCAGA
    CT0888   6  66 450  843222 ..  843234 +  -3.3  -4.56597   ACGGTCGGGTTTGTT                GGAGA GAA TCGCC                TTTTTCAGCCCCAGC
    CT0882   4  73 440  837596 ..  837612 +  -5.1  -4.56597   CGTAGCGGTACTCCT              CTTCGAG CCC TTCGAGG              TTTTTCGAGAGCAGC
    CT0847   7  57   5  810210 ..  810220 +  -2.4  -4.17608   AGAAAAAATAATGCG                 GCGC GGC GCTC                 TCTTTTTTGCCTCAG
    CT0835   3  52 218  797434 ..  797447 +  -5.3  -3.14211   GAAGTGGTCGATTTC               GGATT GGGG AATCC                TTCCTGCCGACAGCT
    CT0813   5  79  14  775129 ..  775142 +  -2.4  -5.42259   AAGGCGCGTGCAGCG               GGAT TTTCTT ATCC                TTTTTTTCCGACTGG
    CT0807   4 100 285  771899 ..  771926 + -13.5   -5.4433   CACCCCGACACCAAA        GGCGGTTACAG CAGGTA CTGTAGCCGCC         TTTTTCTTTGTCTGT
    CT0797  10  62 254  763769 ..  763795 +  -8.1  -3.19038   CTCGTTCCACTCGCC        GC-TTTGCTGCA TGGC TGCGGCAAACGC         TTCGATAGTTTTCCA
     trx-1   7  81  58  755262 ..  755315 + -12.6   -2.8462   AAAAGGTGGCACAAA AGGT-GGCAACAATGAGGGCG-CGGC TACA GTGGCCGCCCTCATTGTTGCCTATCA ATCTTTTCGTCGGTT
      hupD  10  88 -57  753412 ..  753459 + -14.2  -2.77118   GTGGCTGGTAAAAGT AAAGGCATCCGGTT-TCCCTTGC GTT GCAGGGGATATCCGGATGCCTCA TCGCTTTTAGCTGTA
    CT0758  10 100  45  734419 ..  734441 + -14.8  -4.23674   TCGGTTATTTCTTCA           GGGCAGCCCC TTT GCGGCTGCCC           TTTGTATTGCTGGCG
    CT0750   5  87 119  726600 ..  726610 +  -5.4  -5.50499   ATAAGGCAAAAGTCC                 CTGA GAG TCAG                 TTTTTTTCGATCTGC
    CT0743   6  81  22  721434 ..  721453 + -12.1  -3.04609   CGCACGCTTGTTTCA            GGGCCGC CTCGAC GCGGCCC             GTTTCATTTCCGTCA
    CT0734   6 100  26  715891 ..  715918 +  -4.8   -5.7827   TGATCGAATAAAAAA        GGCTGCTTCGGGA AAA TACTGG-GCAGCC        TTTTTTATTTGTGTT
    CT0726   3  55  95  708583 ..  708598 +  -3.9  -3.61715   CAGCTCGTGGCCCAT              CGCCG AAACGA TGGCG               TTGTTGCCGACGATC
    CT0720   6 100  49  702984 ..  703003 + -12.1  -5.10029   TTTTAAACAAAAAAA            GCCGCCC TTTTTC GGGCGGC             TTTTTTGGCGTTGAT
    CT0710   3 100 114  692896 ..  692929 + -14.7  -3.94746   TGTCACGGAAGTAAA     TGACCGAAGTGACCGT TTT GCGG-CGCTTCGGTCA     TTTACTTCAATATAG
       ald   7  69  52  691021 ..  691031 +  -3.2  -4.67904   GGACTCGTGAGAGAA                 GCGT TGG ATGC                 TTTTTACAATTCATA
    CT0690   2  78  16  680318 ..  680364 + -10.9  -3.29385   ATCACATAACAAGGC GCTGCACCGGGCGGCAATTCCGC TGC GCTCCATTGCCGCC-GGTG-AGC TTGGTCGTTAGCTTT
    CT0667   1  45 227  662600 ..  662614 +  -2.8  -3.21153   CATTATTGTGAGAAG               CTGGTT AGG AACGAG               TGTTGGCTTATTCGT
    CT0663   3  69  16  660485 ..  660507 +  -7.1  -3.83568   TTTTTGCAATGTTCG          CCGGAACTCT CCCC AGA-TTCCGG           TTGTTGTCAATATCA
    CT0649   6  83  49  646579 ..  646599 +  -4.6  -5.26316   GATGGGATCATGTTG            GGGCGGTT CTTGT GGTCGCCC            TTTTTTATGCAGTCG
    CT0645   8  95 187  643368 ..  643392 + -15.1  -2.50385   TGGCGGAAACAAAAA          CAGGGCGATAT TGA GTATCGCCCTG          ATATCTGTTCTATCT
    CT0642  10 100  78  640621 ..  640644 +  -8.9  -4.95876   TCATAAACGCAAAAA          GCCCCGT-TC TTACT GATACGGGGC          TTTTTGATTGTGGTT
    CT0628   4  59 305  628060 ..  628083 +  -6.6  -3.29263   AGTCGTAAATCACCC          GCTCTCCTGC ATAC GCAGTTGAGC           TTCTCCGCACGATCT
    CT0623   1  47 239  625718 ..  625741 +  -3.8  -3.02144   CGCCGAGGAGCAAGG          CCG-TGGCGAG CGC TTCTCCAGCGG          TGTTGGCCACCGTCG
      cspG  11  71 207  612146 ..  612156 +  -4.6  -4.59773   ATTCGATCTGGAGAA                 GGTC TCC GGCC                 TTTTTCAGGATCGAC
      met2   9 100  16  608772 ..  608796 + -17.9  -4.39748   TAGTTGATAATGAAA          GAGGCGCGGTA TTT TGCCGCGCCTC          TTCTTTTGTATCCTG
    CT0601   6  67  19  603840 ..  603854 +  -7.1  -3.75115   GAATTAAGAAAGAGG               GGGCA CTGCT TGCCC               TTCCTTTTCTCCGAA
    CT0589   7  53 366  592817 ..  592854 +  -6.1  -3.01712   CCACGCGCTGCTGCT   CGCCGCCGGAGAGGTTC TGCG GCATCTCCTTGGCGGCC    TGTTCGAGACCGACC
      nadE  10 100 321  568270 ..  568326 +  -5.3  -5.55769   CCGTCGGGCGCGGTC GAGGCGCAGGTCGCTCCT-CACGA-TGC CGAC GTAGTCGTTCATGATC-ACCTGCGCCTC TTTTTTGTTGTGCGC
    CT0553   1  42 150  561904 ..  561928 +  -3.3  -2.71791   ACCAGCAACCACTTC          CGAAGCCGGTC GAT GGCGGGCAGCG          CTTTGACGAGGGCGT
    CT0544   2  42 293  553376 ..  553390 +  -2.1  -3.08032   AGGGCTTCGTGGTAG              GCTCGC ATGA GC-AGC               TCCTTTTCGGCGAAG
    CT0544   2  42 447  553530 ..  553558 +  -2.3  -3.01712   TCACCTCCTGTGTGA       AGCCGCTCTCGA TGAGCT TCG-GCGCGGCG        TGTTCGAGCGCGCGG
    CT0536   4  54 396  544503 ..  544520 +  -5.5  -3.35679   GTAATCGGTCAGCAT             CCGCC ACACCACC GGCGG              TTCTGCCTCGACGAA
    CT0509   5  59 288  519492 ..  519506 +  -7.2  -3.07816   AAGTCTTCGATATTT               GAATCA GGG TGATTC               TTGACTGAATCAGGA
    CT0492   7 100   3  505563 ..  505586 +  -9.6  -5.24799   TTGGGTGGGGTAAAG          GGGATGGG AGTAAAAA CCCATCCC           TTTTTGTCTTTCTCA
    CT0468   8  69 113  486925 ..  486937 +  -3.3  -4.66953   ATTTCTTTTGCCGGG                CCGTC GGC GACGA                TTTTTCCACTGTTCA
    CT0461   2  83  57  481098 ..  481119 +  -6.6  -4.99134   CGGTAAAATGAAAAA           GGTGAAGT TTTTAT GCTTCACC            TTTTTGCTTTGACGT
    CT0449   3  57  42  471015 ..  471033 +  -4.4  -3.85698   GCGATGCCGAGTTCT             TCGGCGGC AGA GCGGACGA             TTTCTGCGACAAGCG
    CT0445   3  59 298  468446 ..  468456 +  -6.8  -3.41936   CGTTGCCGAAATGGC                 GCTG AAG CAGC                 TCTTTGACCTTCGTC
    CT0406   3  45 424  422493 ..  422504 +  -4.4  -2.91842   GAACAGAATCCTGTA                GATC AGTT GATC                 GGTTTTTTTCACTGA
    CT0383   6  69 -33  396189 ..  396199 +  -5.4  -4.35483   TGTGTATGCCGGCTT                 GGAT TAT ATCC                 TTTCTTATGCTGAAA
    CT0378   2 100 296  392638 ..  392672 + -12.1  -5.11033   GTTGTTGCTGATTTG     GCCGGGCGATAGGCT GGTTG ATCCTTTCGTCCGGC     TTTTTTAGGATTGTA
    CT0378   2 100 403  392745 ..  392794 + -24.6  -4.48902   GTGTTAGTGGCAAAA CGGAAAAGCCCGCCTCCAT-GAA GTTCG TTCTGTGGGGGCGGGCTTTTCCG TTTGTTTGCGTGTGT
    CT0365   5  89  67  378474 ..  378499 +  -6.1  -5.31855   GCAGGTCAGTGGGGC         GGATTGAACCG GCTC CGGGTCAGTTC          TTTTTCTTCTTGCTC
      recJ   2 100  18  374194 ..  374212 +  -7.5  -5.79588   TGATGAACTGAAAAA             GGAGATT GGTGA AATCTCC             TTTTTTTCGTTTTAC
    CT0354   9  62 190  369853 ..  369864 +  -4.4   -4.2828   AGATGCTTGAGGATT                TCGA ATCA TCGA                 TTTTGCTCAGTCGGG
       icd   7  84  30  368638 ..  368668 + -13.3  -2.73338   CAGCACATCGTAAAC       GAAGAAGCCCGGT TTATC GCCGGGCTTCGTC       ATTTCCGGGAGTTAT
      pgpA   6  62 329  353367 ..  353393 +  -8.6  -2.75844   GCGCGCGGTTGCTCA         TGGTGCCGATGC CAA GCAGCGCCACCG         ATTTGCCATCCCGCA
    CT0323   4  61 435  341369 ..  341385 +  -6.5  -3.47227   CGTGGCCGGCGGCTC              CGCCG AGAAGGG CGGCG              TTCTGGTCGTTGACG
      purH   3 100  30  337254 ..  337292 + -24.1  -5.65496   ACAGAGAACTGCAAG   GGCAGCAGGAACAACGT GATGA GCGTTGTTCCTGCTGCC   TTTTTGTTTTTACTG
    CT0315   5  76 454  332725 ..  332766 +  -8.7  -4.07687   TCACCGCTGTCACAC CCGCCGTCGCATCGAGTGAG CGG TTCAC-CGATTCGGCGATGG TTTTGAGGCAGGCAT
    CT0294   7  68 157  307100 ..  307128 +  -8.1  -3.67611   TTTGCATGGGATATC        CTCCGGTGAAG ATCATCG CTTCGCCGGCG        TTGTGTTGCCGTGGC
      rodA   7  64 315  303073 ..  303084 +  -7.2  -3.53012   CCGCGTCCGAACTTG                GCCG TTGC CGGC                 TTTGCCACAGGACCG
      lpxB   5  55  40  292364 ..  292392 +  -3.2  -3.81307   CAACTACCTGACCGC       TCATCCGGTGGTGC TTG GCATCGC-GG-TGA       TCTTTTCGCTTTTGA
    CT0274   8  75 427  287432 ..  287446 +  -3.4  -5.07652   CTTCGGCGTGTGGCA               CGGGTG GGC CGCCGG               TTTTGTTTTCCCAAG
    CT0265   5 100  45  276957 ..  276985 + -17.7  -5.37593   CGGAGCCATAAAAAA        GCCATGACTAAAA ACT TTTTAGTCATGGC        TTTTTTAGTTTCCAG
     pfk-2   8  80 251  261172 ..  261184 +  -4.7  -5.15167   ATCGGTGAGATAGTA                CTCCC CTT GGGCG                TTTTTGTTGGTGATG
    CT0228   6  69  36  243393 ..  243420 +  -6.1  -4.17537   TCGTCGTGATTTTTA        GCTGGCGCGGC TGGTCT GGCGCGCTTGC         TTTCTCGTTATTTAC
    CT0222  14  77 364  238600 ..  238619 +  -6.3  -4.57341   TGGTCAGACTGGCGC            GCCGGTC AGCACC GCCCGGC             TTTTTCAGCGAGCTT
    CT0216   4  55 362  233669 ..  233682 +  -3.7  -3.79419   CAGGCTGAACATCAC               GCCCG AACC CGCGC                TGTTTTCTACAGAAC
    CT0203   6 100  38  216240 ..  216264 + -13.6  -5.55769   CCGGAACAGCAAAAA         GCCGCC-CGGA TAAT TCCGAGGCGGC          TTTTTTGTTATCGAG
    CT0174   4 100 379  182854 ..  182873 + -10.6  -5.21709   CCCAACACAACAAAA            CCCCGCCG AAAT CGACGGGG             TTTTTTCATATCCAA
    CT0168  10  69 -37  176303 ..  176318 + -10.4  -2.50622   TCACCCTGCCCGATC              CGCTCG ACTT CGAGCG               CTTCGTGGAGTATAT
      accA   9 100  28  168980 ..  169001 + -10.9  -5.82316   GCGAAACCCGAAAAG           CAGTCTCGA CTTG TCGGGACTG            TTTTTTTTACGTCAT
      accA   9 100 134  169086 ..  169106 + -11.1  -4.90455   TTGGGCCAATAAAAA            CCCCCGG CGATGAA CCGGGGG            TTTTTGTGCGTATGT
      rpoC   4 100  43  164361 ..  164385 + -12.9  -4.62054   TTGTTGAGAGTAATG          CCGCCCTGT AACTCAA ACAGGGCGG          TATTTTTTTTGTGCA
      pyrG   8 100  34  138925 ..  138962 +  -9.2  -5.49579   TTTTTCTATTATGAG   TGGATATTGCTGGTGG AAAAAA CCGCGGGCAATGTCCA    TTTTCTTTTTTGTGG
    CT0119   2  43 174  114471 ..  114482 +  -2.2  -3.09933   CTTTCTCACAAATAC                CGGA CGAC TTCG                 TTGAGTGGCTTGCGG
    CT0109   8 100  27  105082 ..  105109 + -17.1  -2.76823   ATGACATAATTGCCA        CGAAACCCCCG CAACGT CGGGGGTTTCG         CATTTTTTGGCCGTT
    CT0103   5  78 -20   97323 ..   97365 +   -12  -2.58249   GAGCCGGATCAGCCT GAAACAGCAAAGCCGCAG TGATCTT CTGCGGCTTTGCTGGACC GTTGTGCGGCATGTC
      sixA   8  69 143   86936 ..   86948 +  -3.3  -4.72007   TCAGCTCCAGAATGG                CTTGC GGG GCGGG                TTTGTTTTCGTAGAG
    CT0086   6  77 330   82488 ..   82498 +  -8.2  -4.24294   CTCATCGTCCTGCAG                 GCCG TGG CGGC                 TTTTGAATGCTTCGT
    CT0078   2  42  72   75988 ..   76012 +  -2.7  -2.87051   ACTTCAGGATGATCG          GTGATGATGCC ATC GGCACCAAAAC          GTTTCATCCTGAGCA
    CT0060   6  63  49   61364 ..   61378 +  -2.1  -4.59846   CGGCAACTACTCGCT               CTGTT CCATC AACGG               TTCTTTTTCTGTCGT
      topA   1  85  76   56888 ..   56909 +  -7.2  -4.98531   GGAGTTATATGAAAA           CGGCTGCC AGGAAA GACAGCCG            TTTTTCGTTTGGGGA
    CT0044   9  66 318   43156 ..   43187 +   -10  -2.51815   TCCATTTCAGCGAGC      CGCTGGACGCGACG GAGG CGTCGCTGCCGGTG       CTGTTCATGCTTGCC
    CT0028   4 100  46   23863 ..   23882 + -11.4  -4.50976   GATCGTCACTGAAAA            GGCTGCCT CATC GGGCAGCC             TTTTCTCGTATAGGG
    CT0022   1  45 374   20256 ..   20271 +  -3.3  -3.08679   TTGGAGGCATGAGCC              GCTAT CGGGTA ATAGC               TATTGCCTGCCGGAA
      argS   2  57 381   15354 ..   15368 +  -4.2   -3.9122   ATGGCCCCGACTGCT               GCAGTT CCC AACCGC               TTATTTCAGCAAATA
    CT0009   7 100  76    9120 ..    9143 + -16.8  -4.07568   AATTTCAACAAAAAA          GCCGGACATG CTCA CATGTCCGGC           TTTTGAAAAGGCAGA

SUMMARY

442 putative operon ends contain 2268 possible terminators.
Percent operon ends hit by terminators of confidence >= x:
	x	#>=x	hits>=x	%hits>=x
	100	140	115	112	25 %
	99	140	115	112	25
	98	140	115	112	25
	97	140	115	112	25
	96	140	115	112	25
	95	148	121	117	26
	94	148	121	117	26
	93	154	122	117	26
	92	154	122	117	26
	91	159	124	119	27
	90	160	124	119	27
	89	163	126	121	27
	88	170	131	126	29
	87	174	135	129	29
	86	175	136	130	29
	85	185	144	136	31
	84	186	145	137	31
	83	196	155	146	33
	82	198	157	147	33
	81	215	170	154	35
	80	221	174	157	36
	79	234	183	164	37
	78	248	190	169	38
	77	258	197	174	39
	76	273	207	180	41
	75	283	214	185	42
	74	295	223	189	43
	73	310	235	198	45
	72	316	241	203	46
	71	329	252	209	47
	70	336	256	212	48
	69	367	286	226	51
	68	380	297	234	53
	67	394	307	239	54
	66	424	330	246	56
	65	442	346	253	57
	64	474	367	259	59
	63	503	386	265	60
	62	528	406	272	62
	61	567	437	280	63
	60	607	467	291	66
	59	671	519	311	70
	58	689	534	317	72
	57	757	585	327	74
	56	803	617	336	76
	55	890	682	353	80
	54	926	710	360	81
	53	984	753	368	83
	52	1070	819	375	85
	51	1123	857	379	86
	50	1221	923	386	87
	49	1291	976	392	89
	48	1403	1054	401	91
	47	1517	1129	409	93
	46	1609	1199	411	93
	45	1739	1284	415	94
	44	1796	1323	416	94
	43	1918	1412	422	95
	42	2083	1537	425	96
	41	2122	1568	426	96
	40	2182	1613	427	97
	39	2268	1678	430	97
	38	2268	1678	430	97
	37	2268	1678	430	97
	36	2268	1678	430	97
	35	2268	1678	430	97
	34	2268	1678	430	97
	33	2268	1678	430	97
	32	2268	1678	430	97
	31	2268	1678	430	97
	30	2268	1678	430	97
	29	2268	1678	430	97
	28	2268	1678	430	97
	27	2268	1678	430	97
	26	2268	1678	430	97
	25	2268	1678	430	97
	24	2268	1678	430	97
	23	2268	1678	430	97
	22	2268	1678	430	97
	21	2268	1678	430	97
	20	2268	1678	430	97
	19	2268	1678	430	97
	18	2268	1678	430	97
	17	2268	1678	430	97
	16	2268	1678	430	97
	15	2268	1678	430	97
	14	2268	1678	430	97
	13	2268	1678	430	97
	12	2268	1678	430	97
	11	2268	1678	430	97
	10	2268	1678	430	97
	9	2268	1678	430	97
	8	2268	1678	430	97
	7	2268	1678	430	97
	6	2268	1678	430	97
	5	2268	1678	430	97
	4	2268	1678	430	97
	3	2268	1678	430	97
	2	2268	1678	430	97
	1	2268	1678	430	97
	0	2268	1678	430	97
