# Supplementary material for: Rapid, accurate, computational discovery of Rho-independent transcription terminators illuminates their relationship to DNA uptake
Source: Genome Biol. 2007 Feb 21;8(2):R22. doi: 10.1186/gb-2007-8-2-r22 (PMC1852404; doi:10.1186/gb-2007-8-2-r22)
Supplement: Additional data file 2 — As described in the text, the entire robust tail-to-tail region is searched; if the region is less than 500 nt, then the 500 nt downstream of the stop codon is searched (stopping if a gene start is encountered). In the case of ties, all terminators with the high score are output. [file gb-2007-8-2-r22-S2.zip › Chromobacterium_violaceum.ttperf]

    CV0004   4 100  89    5394 ..    5415 - -10.1  -5.35354   CAGATAATGAAAAAA           CCCACCGGA GGGC TTCGGTGGG            TTTTTCCACGATGGA
    CV0011   8 100 119   14246 ..   14273 - -18.4  -4.73388   AAGGTGTAGCAAAAA        GCCCACCCGGCC GGAT GGCGGGGTGGGC         TTTTGCTTTGGATAT
    CV0028   2  65 161   35369 ..   35383 -  -4.3  -4.35675   AAAAATTTAGGAAAA               TTGCT TACTC AGCAA               CTGACGGATGCAGAT
    CV0037   9  58  11   44406 ..   44441 -    -9  -2.73124   CCGGATCCTGGAAAC    GATCGCCGC-GCCGC TGGACAC GCGGCTGCGCCAATC    CTAGGCGGGCTCAGC
    CV0047   6  73  16   52779 ..   52820 - -12.9  -2.71364   GTACCGCGCCAAGCA GCAGGGCCGCAACCGGC TGGTGATC GCCGGCCGCGACGCCGC  GACGGCGGACGGCGG
      pilR   8 100  61   83510 ..   83539 - -17.1  -3.84719   ATGCGCAAACGGAAA       CGCCGGCGCGCGGC AGC GCCG-GCTCCGGCG       ACTGTCTGAGCTCGA
    CV0081   7  83  80   94783 ..   94806 -    -8  -4.57569   TCATCGCCTGAAAAA          GACGGGCCGC GCGC GCGGACCGTG           TCCATCCGGACAGCC
    CV0089   3  58  82  100321 ..  100333 -  -6.9  -3.35813   TTTGACCTGAAGCAA                GCCAG AAA CCGGC                GCGCACTCAGATACT
    CV0094   8  56 135  107089 ..  107099 -  -2.4  -4.07568   GCGTCGTCGCGAAAA                 GCGC CTG GCCC                 TGCGGGTTTGGCCGC
    CV0097   7  86   2  110731 ..  110766 - -12.4  -3.96148   GCGCGCTAGGAGAAA    GGAGGGGCGGCGGAAC GGAT GTCCCGCCGTCCGGCC     ATCAGTAGGCGAAGC
     glpR1   6 100  20  124299 ..  124316 - -14.1  -4.32857   GCCGGCAAAGACAAA             GGGCGCC GCGC GGCGCCC              TTTTTCATTTCCATC
    CV0129   5  88  70  142289 ..  142340 - -10.8  -4.54449   ACAGCGGACACAAAA CTATCCTATTCG-GTGCGTCGCCCC TAT GGGGTGACGCACCCTACCCGGACAG CCTCCCTGCCTGGCG
    CV0141   5  59 -20  153294 ..  153309 -  -4.6  -3.91798   TAAGTCTCAATCAAA              CCGACA CATC CGCCGG               ACGAGCCTTGGCTTG
    CV0150   8 100 466  164328 ..  164349 - -10.1  -5.08824   TCCGCATCGAAAAAA           TCCCCTGTC ATGC GGCAGGGGA            TTTTTCATTCTGCGA
    CV0168   7 100  32  177077 ..  177097 - -14.7  -4.13767   GGCTGGATGCCAAAA            CGGCCGTCA GCC CGACGGCCG            TCGCGGAGCCGGTCC
    CV0184   9  72 186  193917 ..  193933 -  -9.3  -3.75153   GTGTCGCAATTGAAA              GCGGCGC TGG GCGCGGC              CGGCATCGCCGTCGA
    CV0200   7  60 102  208899 ..  208942 -  -7.4  -3.54424   CGCGAGCGGCTGAAA GCGATACGCGGCAGCATCCTC CGC GAG-ATGGCGCTGCGCATCCC CAAACTGGATTATCT
      ohr2   6 100  20  221598 ..  221627 - -22.2   -4.8048   CGCCGACATGAAAAA       CGCGCCGCCGGA CCCAGC TCCGGCGGCGCG        TTTACATTCGTACGC
    CV0214   5  49 388  224550 ..  224561 -  -5.8  -3.14051   GTACCGCGAGGAAGA                CGTG GCGG CACG                 GGTGAGGGAAATCAC
    CV0219   3  47 119  229379 ..  229404 -  -5.9  -2.71364   CGACGTCGCCAACGA         CGCGCTGCGGC CGTT GCCGCCGGGCT          GCCTGCCCGCCTTGC
    CV0225  15 100   6  234131 ..  234146 - -11.8    -5.243   CAAACCATGAAAAAA              CCGCCC GAAA GGGCGG               TTTTTTCATTTTTCG
    CV0230   1  93 -57  239271 ..  239305 - -12.8  -4.37886   CCATCCGGTAGAAAA     CCACGCGCTCGGTTTC CTC GAAGCCCAGCGCCTGG     TGCGCTTGCTGCGAA
    CV0240   9  71  51  247842 ..  247872 - -11.1  -3.29947   CATGTACGAGATGAA      GCAGCGCCACCGGA TGGA TCCGGCGGC-CGGC       CCGGGCAAGGCCGAT
    CV0245   4  51 400  250961 ..  250973 -  -6.9   -2.7263   ATGACGTTGGCAAAT                CCGCC GTC AGCGG                GTAACTTGACGTTTC
    CV0248   3  70 343  253290 ..  253312 -  -4.1  -4.57474   GGAAGTGATAGAAAA          CGGCGACATG GCGG CGT-TCGCCG           AACTGGTGGCGCCCG
    CV0255   6  85  13  262208 ..  262224 - -15.1  -3.05384   GCCTTGTCGATTCAA              GCCCGGC CAC GCCGGGC              TTTTTGCTTGGCTTA
    CV0270   2  88 473  278843 ..  278864 - -11.5  -4.18018   CCGCTGGATTGAAAA           GCGGCTGCG GGCG CGAAGCCGC            ATGCGTTGGCTTTGC
    CV0283   5 100 382  288178 ..  288206 -   -16  -4.56597   TCGGGCGCTGAAAAA        CGATCCCGCCGG ACAAG CCGGCGGGATGG        ACACGGACTTATTGC
    CV0290   8  63 382  293735 ..  293778 -  -8.9  -3.29144   CCAGGCGCCGGACAA GCAGCTGGC-GC-CGGCCAACG GCA CGCT-GCCGCGCTACCGGCTGC AGGAGTGGCTGAACT
    CV0297   5  53 390  299551 ..  299593 -  -6.9  -2.87132   GGTCGCGGCTAGACA GCCTGCGGGACGGCATGGCCG ACC CGGTC-TATCG-CCGGCAGGC GCTGGAATCCACTTA
    CV0300   4  70  97  301528 ..  301541 -  -3.7  -4.65916   TCTATCCGAAGAAAA               CGCCG CAGC CGGCC                AAGTCCCGGGCGCTG
    CV0311   3 100  22  318702 ..  318723 - -18.7  -4.19817   GCCAGGCATGTAAAA           GCCCCCCGC GCGG GCGGGGGGC            TTGCGAGCCTGGCCG
    CV0316   7  64 372  334386 ..  334413 -    -9  -3.36327   CTACCTGACCGACAA        CCCGGCCATCGG CCCG CTGCTGGCCGAG         CACTACTGGGGCCCG
    CV0326   8  60 322  344254 ..  344271 -  -9.1  -3.02263   ACATGGCCGGCAACA             CCGCC-GG CAT CCTGGCGG             TGGAGCTCTTGGCGG
     tyrB2   3 100  46  348573 ..  348604 - -21.6  -4.18018   CGGCCTGATGGAAAA      CGGCGGG-CCGCCGC ATC GCGACGGTCCCGCCG      TACCGAAACGTCCGG
     tyrB2   3 100  10  348613 ..  348640 - -16.3  -3.64703   CCCGCCGTACCGAAA        CGTCCGGCCCGC GCCAT GCGGGCCGG-CG        CTGCCGCGCTTACTG
    CV0337   4 100  24  353343 ..  353360 - -14.1  -4.56133   GTTGAATAACGAAAA             CCGCGCC GTGA GGCGCGG              TTTCACGTGGAACGT
       aes   8  75 -31  373629 ..  373642 -  -9.5  -3.92075   ACCGGCATTGAGAAA               GGCGC CGAT GCGCC                GGTAAGCCAGTTCGC
    CV0365   9  77 244  381049 ..  381076 -  -7.6  -4.34345   GATACACGATGAAAA        CGCCACGGGGCCC GCT GGGCCCCGTCT-G        TATTGAGAAAGCGAC
    CV0371  12  84   4  387578 ..  387599 - -12.9  -3.68853   GTAAAAATCGGGAAA           GCGCCGCGG GAGA CTGCGGCGC            TTTTCATTTGTTGCG
    CV0385   7  69 312  398858 ..  398870 -  -3.3  -4.62069   CGCTCAGGCGAAAAA                CGGCA CGC TGGCG                GTGGACAGCGCCCCC
    CV0392   2  47 426  406152 ..  406182 -  -4.6  -3.05844   TTGTCGATCGCAAGA       CGCTGGAAACCGAG TTC CACGATCTGCAACG       GCTGCTGCAGGCGCG
    CV0392   2  47 267  406322 ..  406341 -  -5.8  -2.75081   GAGTTTCAAAAGTCA            GTTTGGCAG GCC CTGC-AAAC            CATTCCATACGGCGA
    CV0395   6 100  23  411238 ..  411253 - -11.8  -5.14563   CCGGGCATGAAAAAA              GCCGGG CATG CCCGGC               TTTTGGGATAGACGG
    CV0403   6  71   8  419373 ..  419393 - -10.3  -3.57971   ATATGTATGCGGAAA            CGGCGGCCA TTT CGGTCGCCG            TTTTGTTTTATATAG
    CV0412   3  41 285  431394 ..  431404 -  -2.4  -3.14683   ATACCCGTTCACCAA                 CGCC GCC GGCC                 AACGCATCGACACGC
    CV0412   3  41 226  431439 ..  431463 -    -2  -3.05463   AGTGGCGCGACTGAA         GCGCGCCGACC TGAA GGCCGCCA-GC          CATCACAGCCAGGAC
    CV0427   6  56 399  445271 ..  445283 -  -6.2   -3.4072   GACTGCTGATCAGAA                GGCC ACATG GGCC                AAATATCGCCAAGCG
      oprM   2 100  28  450430 ..  450449 - -13.6  -5.64274   TTAGTTATAAAAAAA            CCTGCCTG TTTC CAGGCAGG             TTTTTTCATTCAAGC
    CV0442   3  60 352  461102 ..  461133 -  -7.3  -3.61398   GGTGTTCGCCAACAA     CCCGGCGATGTGCGC GCTG GCGCAGA-CGC-GGG      ACGCGCGGCTGGCGC
    CV0454   7  88  11  470669 ..  470699 - -16.1  -3.16881   GATTGATGGCAGCAA      GCCGCCCCG-CGGC GGGA GCCGGCGGGGCGGG       AACGGGCGGCTTACA
    CV0459   5  73 166  474069 ..  474119 - -11.1  -3.43492   GGAGATGGACTACAA GGCCTCGCTGACCAGCGGCGACCGC TTC GCGGTCACCG-TGGCTTTCGAG-CC GGTGTCGCGGGTGCG
    CV0463   1  45 291  476818 ..  476841 -  -5.3  -2.52896   TGATTTTCGAAGTGA         CG-CT-GGCCG ATGG CGGCCGAGACG          GCTATCTGCAACGGG
    CV0467   6  54 190  486907 ..  486965 -    -6  -3.19921   AGAGAAGGGCATCAA CGCCGATTTCGCCGGC-CGG-GAATTGAAG CGC CTGCATGTCACCGCGCCGGCGGA--CGGCG TGGTGGTGTTTTCCG
      cobS   8  60 333  519620 ..  519641 -  -2.9  -4.11216   TTTGGACTTTGAAAA           GCAGGGG GAAGGAGG CCGCTGC            GCGGACGGAGGATTG
    CV0501   5  59 194  527602 ..  527612 -  -8.2  -3.29144   CTATTGGCTGGACAA                 GCGC GCG GCGC                 TGCGCGGCCAGTGGC
    CV0508   6  78 163  534253 ..  534285 -  -8.9   -4.1021   GGCGAGAAGCAGAAA      CTGGCCGAGCCGGCG CTG CGTCGCATCGGCCCG      CGCAAGCTGATGGCC
    CV0512   5  65  52  538736 ..  538756 -  -3.9  -4.35116   CAGGCGAGAGTAAAA            GCGGCAG CCATGCC CTGCTGC            AAGCGAGCTTGACGA
    CV0517   9 100  32  549988 ..  550016 - -18.2  -3.13068   AGACAGCGAAAACGA       CAGCCCCGTCGGC TCAG GCCG-CGGGGCTG        TTTTCATGCGGGACG
    CV0531   8  80  52  565239 ..  565267 - -14.5  -2.73159   TGAACCCGGTGAAAT        CGCCTTGCTGCGG GTG CCCCGGCAAGGCG        TTTTTTATGCAGCAT
    CV0537   2  66 132  574888 ..  574901 -  -9.5   -3.1886   ATGTAAGGGCAGGAA               CCGCG GTGG CGCGG                GCATGGGATTGGCGA
    CV0542   5  58 213  578409 ..  578421 -  -9.1  -2.70932   GCTGTTGTTGAACGA                CAGCG CGC CGCTG                GCCTTGGGCATGGCC
    CV0548   2 100  24  587021 ..  587038 - -12.7   -4.8622   CCCTGGAATGAAAAA             CAGCGCC GGAA GGCGCTG              TTTTTCATGCTGCAT
    CV0553   3  69 414  589961 ..  589976 -    -6  -4.24342   GCCTGGAGCAAGAAA              CTGCCG CAGC CGGCCG               GCGCGATGGGCAGCG
    CV0561   8  95 198  601527 ..  601558 - -11.6  -4.76041   TACACCGATGAAAAA      GTGGTGTCGACCGAC TTC GTCGG-CAACACCGC      GCCGTCCACTTTCGA
    CV0565   4  54 326  605508 ..  605521 -  -3.7  -3.72324   CACCGGCACCAAGAA               CCCGG CTTA CCGCG                ACGTGCTGTACGTGG
      kup2   7 100  28  611664 ..  611681 - -14.1  -5.42259   GGAGTGCGAAAAAAA             GCGCGCC GTTT GGCGCGC              TTTTGCTTTTGGCCG
    CV0577   1 100  12  617719 ..  617736 - -14.1  -4.42062   GACGGGCGAAACAAA             GGCCGCC TGGG GGCGGCC              TGTTTGCCTGCTCAG
       psd   5  58  -8  627984 ..  628001 -  -8.4  -2.74144   CGCCGAGCGGGAAAC             GCGTCC GGCTCA GGACGC              CATCGCCTCGCCCAT
    CV0596   9  76 247  634238 ..  634257 - -13.6  -2.72856   GAGGAAAAGATGAAC            GCTCAGGC CGCA GCCTGAGC             CGACTGGCTGAAGTT
    CV0628   4  93  19  658553 ..  658571 - -13.1  -4.30719   TTGGCGCACAACAAA             GCCCCGG CTGGT CCGGGGC             TTTTTGTCGGCCGGA
    CV0638   2  64  49  669214 ..  669234 -  -9.1  -3.42996   TACCATGCAGTATAA            TCTCTGCAT TAG ATGCAGAAA            TTTTAACAATAGCAC
    CV0657   6 100  36  685786 ..  685803 - -14.1   -4.4078   GCGCGGCAAGCAAAA             GCGGCCC TTTC GGGCCGC              TTGTGTTTTGGGCAC
    CV0675   5  66  43  702687 ..  702700 -  -9.5  -3.30124   CCTCACCCTGTAGAA               GCGGC TTCA GCCGC                GATGCTTTTGGCGCT
    CV0678   3  63 217  705662 ..  705712 -  -8.8   -3.2218   TCGAACATGCAGGAA GTGAGCGCCCGCGGCGGCGAGC TGTTCGT GTTCGCCGACGCCGACAGCCAC TTCAGCGAATCCGAT
    CV0688   4  78 440  711966 ..  711990 - -14.3  -2.59748   CAGCGCGACAAGTCA          TGCCGTCGGCA GCA TGCCGACGGGA          CTGGCTTCGGTGCAG
    CV0707   4  83  20  731589 ..  731605 - -13.7  -3.57144   GTCCGCATCGCCAAA              GAGGCCC TGC GGGCCTC              TTTTCGTTTCAGCTG
    CV0714   4 100  22  741131 ..  741148 - -12.7  -5.27335   TTGGGCAAAGAAAAA             CCGCTCC GAAG GGAGCGG              TTTTGTTTTGCCGGC
    CV0743  10 100   9  764019 ..  764044 - -21.9  -2.73364   TGCCCATTCCAATGA         CGGCGGCGGTC GGAC GACCGCCGCCG          TTTCGCATTCAGCGC
      hemF   5  58 158  776422 ..  776477 -  -6.7  -3.59979   TCGGTGCAGGGCAAA CTGGACGCCA--CTGGCGCCGCGCCTCG TTT CGGGGC-CGGCGCCTGGCTGGCGATGAG CGTTGAGGAGAACGG
      hemF   5  58   5  776616 ..  776630 -  -8.5  -2.72991   GCAGATTCCCAAGCA               GCCGG CCCCC CCGGC               CTGATCACACCCAGT
    CV0766   4 100  25  786801 ..  786826 - -14.7  -5.75342   CGGTGTCAAAAAAAA         CAGGCCCCGCT GTTC AGCAGGGCCCG          TTTGTGCCGAGGCTT
      ampG   4  56   8  808451 ..  808476 -  -7.5  -3.29144   GGACGGCGTCGAGAA         CTGCCGGCT GTAGCCGG AGCCGGCGG          CGCGTTCTCAGGCTT
    CV0792   5  47 394  814881 ..  814897 -  -2.9  -3.40403   GCTGCGCGAGCACAA              GGTCGAT TAC ACCGAAC              ACCTGTACAAGTACG
    CV0808   4  86  30  832981 ..  833023 - -11.9  -4.07687   ACCCGGGTGTGAAAA CGG-GCGCCGCATGGCGCCA AGGC TAGCGCCGCGCCGCGCTCCA AAACCGGAAGCGAGG
      rfaB   3  46 296  847306 ..  847326 -  -5.4  -2.60813   CAGCTGGTGAAAGAT           GGCGCGCTC AATA AAGC-CGCC            CTGATCATGCGGGAT
    CV0826   9  91  31  853830 ..  853861 -   -13  -4.07568   GGCTGCTGGCGAAAA      GCGACAAGGCTGCC CTGG GGCAGCCTTGTTTC       GTTGGCGATCGCGCC
    CV0837   6 100  85  865502 ..  865527 - -16.3  -4.98531   GCTTGAAATGAAAAA         GGCTGCTTTCA AGTC TGAAAGCAGCC          GTCAGGGCATCGACA
    CV0856   5  78  69  885618 ..  885642 - -11.4  -3.73968   AAAGGGGGTAGGAAA          CCCGCCGG AGCGGTCAG CCGGCGGG          TTTGTTTTTTGGCGC
    CV0862   7  61 297  892808 ..  892831 -  -9.4  -2.84801   CAGGCGTAAACAGCA          GCGGGGCGGC GAGA GCGGCCCCGT           TTTTCTTTGTCGACT
    CV0874   6  66 -33  902251 ..  902265 -  -8.5  -3.53012   CGGCGTGCGGGGAAA               GCCGC CGGCC GCGGC               TTGCGGCGCACCACC
       fpr  13 100  36  914836 ..  914863 - -19.8  -5.60993   GCGCGCATAAAAAAA        CGCCCCGCGGGC CAAA GCCTGCGGGGCG         TTTCGCATCTGCGCC
    CV0889   4 100 447  916004 ..  916031 - -18.5  -3.43071   CTTGATATTAAGCAA        GAGGGCGTCCC GCAGCG GGGACGCCCTC         CGTATGAATGAAAGG
    CV0893   5  68 452  920192 ..  920216 - -10.6  -3.28712   CTGCGCGCCGGAGAA          GGCGCTGCCG CTGGC CGGCGACGCC          ACCCTGCTCGGACTG
    CV0901   3 100   1  931395 ..  931426 - -22.4  -2.79796   GCTTAGGCCATGATA      GGCGGAACGCCCGGC GCG GCCGGGC-TTCCGCC      CTACAGCCACTTGCC
    CV0923   4  59 238  957497 ..  957509 -  -9.1  -2.94045   GTACTTCAAGAAGTA                CGGCA AGT TGCCG                GGGGTGGCGGCGTTC
    CV0929   4 100  20  962710 ..  962727 - -14.1  -4.24342   TCCGCGATGAAGAAA             GCCCCGG CTTG CCGGGGC              TTTTTGCTGGACAAC
      pitA   7 100 163  968641 ..  968668 - -17.1  -3.98383   AAGGCATAAAAAAAT        CCGCCGCGATT GGGGGA AATCGCGGCGG         CGAGGGAGGATTGCT
      pitA   7 100  25  968790 ..  968806 - -13.7   -5.5604   TCAAGCAAGAAAAAA              GCCGCTC ATC GAGCGGC              TTTTGCGTTTGGGCG
    CV0957   1  53 434  991322 ..  991343 -  -5.1  -3.63515   GTTCACGCTGAAGAA           GGACAAGCT GGAC AGCTTCCCC            GAGGCGGACAGCTTC
    CV0968   4  81  25 1001597 .. 1001612 - -11.8  -3.66178   CGCCCCAATGCGAAA              CGGCCC GTGA GGGCCG               TTTCGCTTTTCCGCG
    CV0973   8 100  19 1006991 .. 1007012 - -14.5  -4.76075   ACCAGATTAAGAAAA           GCCGAATCC CTCA GGATTCGGC            TTTTTGCATTGCCTG
      ptsG   1 100  27 1012991 .. 1013011 - -16.9  -5.24129   GGGGGCGATAAAAAA            CGCCAGCGA GAT TCGCTGGCG            TTTTTTTGCGGCGGG
    CV0990   5  49 434 1026091 .. 1026103 -  -4.8   -3.2794   GCTGACCGACATCAA                CAGC TCGAT GCTG                ACCGTGGGCCGCGAC
    CV0990   5  49 265 1026241 .. 1026272 -  -4.3  -3.39482   CAACATGACGCACAA      GGACGCGGCGC TGAAGGAGAT GTGCCGCGTGC       TGAAGCCGGGCGGCA
    CV0994   2  77 361 1031703 .. 1031723 - -13.9  -2.87132   GGGCTGGTGGATAGA            CCGCGGCGG GTT CCGCCGCGC            CTTGCCGCCTTGCTT
      apeE   7 100  21 1037110 .. 1037129 -  -9.3  -5.47218   GCTCAGGTAAAAAAA            CAGGCTC ACTCGG GAGCCTG             TTTCGTTTTGGGCGA
    CV1004  14  93  18 1043578 .. 1043593 - -11.8  -4.30014   CTGATGAATCGAAAA              CCCCGC AGAA GCGGGG               TTTTTCGCGTCCGGC
    CV1029   7  95  24 1073946 .. 1073961 - -10.4   -4.8622   CGCGCCAATGAAAAA              GGCTGC CTCG GCAGCC               TTTTTTTATCAGGGA
    CV1035   5  56 401 1083849 .. 1083861 -  -4.8  -3.70863   TAGAGATCACCGAAA                GCCA GATCA TGGC                CGATGTCGACAGCAG
    CV1043   7 100  10 1092453 .. 1092472 - -16.4  -4.58395   CCGATGCGGGAAAAA            GGCCGCGC GGGC GCGCGGCC             TGGAGCCGTTCAGGC
    CV1054   4  78  90 1102378 .. 1102388 -  -8.2   -4.4715   GGCGAACTGATAAAA                 GCGG AAC CCGC                 CGCTCCGCAGAGGCA
    CV1059   6  72  99 1105326 .. 1105337 -  -4.4  -4.68908   GCGAGGCAAAAGAAA                TGGA CCCG TCCA                 GCCGGGCGGAACCGG
    CV1077   6 100  68 1124872 .. 1124895 - -18.2   -4.4078   CGGTCTGAACGAAAA          CACCCCGCGA GCGA TCGCGGGGTG           TTTTTTTTATGGGCT
    CV1083  11  61   4 1132869 .. 1132890 -  -6.5  -3.65046   CTTCGACGGCAACAA           CTGCC-TGGC GGT GCCGCGGCAG           TGATCAGCGCTGCGG
    CV1110   6  63 257 1160285 .. 1160305 -  -6.9  -3.76402   ACGGCATTGACGAAA            CCACCAT CCAGCCC ATGGTGG            CGCGGCATACCTTCT
    CV1114   6  57 296 1166321 .. 1166358 -  -8.4  -2.64973   ACGAAGGCGAGATGA  GCGC-CATCCTCGACCGC CTGC GCAG-CGAGGGCGTGCGC   GAGAACGCGTGGAGC
      fumC   2  47 382 1170776 .. 1170798 -  -3.3  -3.36273   GTCGCCGAACAGCAA           GGGGCTGAT GCTGG ATCCGCACC           TGCTGCTGCATTATC
      fumC   2  47 202 1170935 .. 1170978 -  -5.9  -2.70932   CCGCGCGTTCAACGA CGAGCATCTGCGCGGCCTGA AATTG TCCGGCCGCGCC-ATCATCG AATTGCCCAATCCAT
      folE   5  90  18 1183029 .. 1183055 - -16.6  -3.46304   CGCAAAAGACATCAA         GGCCGCTGCC TTTTACG GGCAGCGGCC         TTTTCGCTGTCCGCC
    CV1139   4  49  63 1195375 .. 1195398 -  -3.6  -3.40403   GCTGGGCTACCACAA          GCAGGACGCC GCCT GGCGGCTGGC           GCAGCAGTCGCGCTG
    CV1150   8  82   5 1209118 .. 1209133 -    -6  -4.82901   CCGCCGCGAGAAAAA              GGCCGC GTCA GCGGCT               TTTTTCAATCCTGCC
    CV1153   3  76 -26 1211322 .. 1211344 - -12.7  -3.05816   CGAGCGTTGATTTAA          GGCCGG-CCC TTTG GGGTCCGGCC           ATTTTTTTTGGCCGC
    CV1158   4  64 329 1216247 .. 1216264 -  -9.8  -3.05384   TGGCGTTTGACGGAA             GGCCGG GAGAAT CCGGCC              GTCACCCAGTTTTTC
    CV1167   3  53 307 1225279 .. 1225336 -  -7.5  -2.90901   ACATTCGCAAGGAGA GCGCGTGATGGACGGCGCG-AGCGAACC CTT GGCCGGCTACGCGCGGGCGATCATGGGC GGCGCCGGCGCGGAA
    CV1177   7 100  29 1238943 .. 1238963 - -15.4  -4.28774   CCAGGCAATGCAAAA            CGCGCCGG TTTAT CCGGCGCG            TTTTGCATTTCCGCC
      eutC   4  86  40 1246785 .. 1246817 - -11.9  -4.08945   AGCAGCCGCTTAAAA      CCTCGGGCCTGCCAC CCG GCGGCAGGCTTGAAG      GGAGTTGGGGCGCGC
    CV1189   3  47 364 1252879 .. 1252900 -  -2.9  -3.35679   CCGTTTCATGGAGAA           GCTG-GGCGG CTA CCGCGGCAAC           AAGCTGGAAGCGGAG
    CV1193   2  79 288 1259392 .. 1259410 - -13.2   -3.3782   CATCGAGGCAATGAA             TCGGAAGC TCG GCTTCCGA             TTTTTTATGCCTTTG
    CV1198   4 100 226 1263523 .. 1263540 - -11.3   -5.4833   GCAGGCAACAAAAAA             GCCCTGA TTGC TCAGGGC              TTGATTGCGTTCTAC
    CV1210   6  70 131 1273793 .. 1273836 -  -3.8  -4.56702   CCGCAACCAAATAAA GCAAGCACTTAGGCCAACTT TTCG AAGTTGGCCTTTTTGCTTTT CCGGACCGTGTAACC
    CV1223   3  86 -38 1284685 .. 1284701 - -12.3  -4.09739   GTAAGCTGGGTAAAA              GAGAGGC TTG GCCTCTC              TTTTTTATGTTGTCG
    CV1232  13  71  98 1294211 .. 1294234 - -11.6  -3.18264   TTCGCCAGCGATGAA          GAGCGCGGCG AGAT CGTCGCGCCC           AACGCGGGCGCGTGG
    CV1232  13  71  30 1294279 .. 1294302 - -11.6  -3.18264   TTCGCCAGCGATGAA          GAGCGCGGCG AGAT CGTCGCGCCC           AACGCGGGCGCGTGG
    CV1237   3 100 151 1302408 .. 1302423 -    -9  -5.61596   AGCGCTATAAAAAAA              GGCTCA AATA TGAGCC               TGGTTAATCCTGCTT
    CV1237   3 100  34 1302513 .. 1302540 -  -4.3  -5.97979   ACAATAATAAAAAAA        CAATAATCCCA TTCGAG TGAAATTATTG         TTTTTCTGCAGCAGA
    CV1242   4  69  37 1308884 .. 1308903 -  -3.5  -4.56775   AGTGTGTTGGAAAAA            CGTTCTC TTGACT GAGGACG             TTTTTCTTAACAAGC
      mltD   8 100  22 1318045 .. 1318064 - -16.4  -4.06904   TCATCCAATCAGAAA            CGGCCCGG AGTT CCGGGCCG             TTTTCATGCGGGAGT
      pncA   6  93  15 1328457 .. 1328477 - -12.6  -4.13767   GCCGGGACGGGAAAA            CGGGGAGA GCGAT TCTCCCCG            TTTTTATTTCGGCTT
    CV1267   2  54 162 1331753 .. 1331771 -  -3.8  -3.66288   GAGCCTGGAAGACAA             GCAGGC GCGCGTG GCCTAC             GACGCTGAAACCGTG
    CV1293   3  60 449 1359717 .. 1359729 -  -3.3  -4.13767   CGCTGGACGGGAAAA                TCGGC AGC GGCGA                ACTGGAGCCGGTGTT
    CV1298   7 100  20 1366789 .. 1366813 - -12.9  -5.26875   CCGGCAATGAAAAAA          GCCTTCGGC TGTTCGC GCCGAAGGC          TTTTTTGCGTTGCGC
      guaB   2 100  26 1372767 .. 1372788 - -15.9  -5.40072   CCGGCGCGAAAAAAA           GCCCGCGTT GCGC AACGCGGGC            TTTTTCGCTTCCAGC
    CV1312   5  54 -51 1382954 .. 1382984 -  -6.6  -3.21099   GCCCGTCACCAGCAA       CAGCAGGCCGGCGC CCT GTTCCGGCGCGCCG       TCGGGCAAGATCCGG
    CV1312   5  54 -57 1382956 .. 1382990 -  -6.8  -3.17051   CCGTCACCAGCAACA     GCAGGCCGGCGCCCTG TTC CGGCGCGCCGTCGGGC     AAGATCCGGTAACAG
    CV1321   7  66 106 1391102 .. 1391140 -   -10  -3.05596   GAGGCCCGCATCGAA   CGGCTGCGCCGCCCGTTG AGG CGGCTGGACGCGCAGCCG   CTGAGCCTGTCTGAC
       upk   3  47 400 1395657 .. 1395679 -  -5.5  -2.71712   CTTGCTGTCCGAAAG           GGGCGACTC AGTCG GAGTCAACC           ATATTGAATCGAGGT
    CV1339   3  91 102 1409418 .. 1409446 - -12.5   -4.0942   GATCTATTACATAAA       CGGCGCATC-CC TTTAAT GGCGATGCGCCG        TTTTCTTTGGTTCTT
    CV1359  10 100  15 1430956 .. 1430973 - -12.7  -5.54338   GAATGAAAAGAAAAA             GGGAGGC CGCG GCCTCCC              TTTTCCATGCGGGCT
    CV1365   1 100  18 1437091 .. 1437106 - -11.8  -5.14965   AGTGGCATGAAAAAA              GCCGGC GAAT GCCGGC               TTTTTTGATCGAGGC
    CV1370   4  56 387 1441970 .. 1442010 -    -6   -3.4072   CAGCGTGCAGGAGAA  CGGCATCGGCAACTGCGC GCGCG GCCCGATCGCCAATGGCG  GCCAGTGCCTGGACG
      serS   2 100  21 1449731 .. 1449750 - -16.4  -5.42259   GGAGGCGTAAAAAAA            CCGGCGCC TTTC GGCGCCGG             TTTCATCGGCAGGGC
    CV1384  12  57 117 1461822 .. 1461832 -  -8.2  -3.14132   GTGCGTGGGGATGAA                 CCGG AAC CCGG                 CCTGCACCATCATCA
    CV1390   3  61 424 1466494 .. 1466527 -    -8   -3.4072   CAGGCTGCACGAGAA     CCCCGCCGCGCGGCG GATGA CGGCG-GCGACGGCG     GCCTTGCTGGCGCTG
    CV1394   1  39 258 1469036 .. 1469063 -  -3.2  -2.52464   GGCGCCGGCAAGCGA        CGGGAC-CGGCGG TTT CCGCCGCGGACTG        GCCACCACGCTGCTC
    CV1418   5 100  37 1496278 .. 1496304 -   -18  -3.68222   CGGGAAGCGCAAGAA         GGGGATGCCGGC ATG GCCGTCATCCCC         TTCTTACTGGATAGC
    CV1428   2  49 188 1505469 .. 1505481 -  -3.3  -3.51232   TCTGGTGGAAACCAA                GATGC ATT GCTTC                AAACGGTTGGGTGAA
    CV1435   2  51 177 1517510 .. 1517523 -  -5.2  -3.29144   CCAGGGCTTGTACAA               CGGC TTCCTT GCCG                CCGGCCTGCTGTGGG
    CV1440   6 100  25 1522756 .. 1522773 - -14.1   -5.1101   GCAGGATTCAAAAAA             GCCGGGC GCAT GCCCGGC              TTGGCTTTTGCGGAG
    CV1468   8 100  15 1559271 .. 1559298 - -18.5  -3.31817   AAGCATCAAACGCAA        CGCCGAGTCCC GTAGCG GGGACTCGGCG         TTGTCATGCCGGATT
      aroF   3 100 121 1578335 .. 1578349 - -12.8   -4.8622   TGTTGGAACGAAAAA               GGCCGC AAT GCGGCC               TTTTTTGCAATTCCT
      ephB   2  76 120 1597085 .. 1597106 - -12.9  -3.06696   GTGCTTGGCAAGAGA           CGGCGGGCC TGCT GGTCCGCCG            TTTTCTTTGGTGCGG
    CV1502   3  54 192 1606222 .. 1606234 -  -4.1  -3.66378   TAGATTGTATGCAAA                TGAAC GAT GCTCA                TGCGAGTTTGTTCGC
    CV1507   8  64 316 1610016 .. 1610028 -  -9.1  -3.40403   GCTGGTGGAGCAGAA                CGCCA AGC TGGCG                CTGGAGGTGTCGCAG
    CV1520   8 100  10 1626458 .. 1626483 - -18.3  -3.34398   CTGGCCGGGTAAAGA         GGCCTGCGCCA TCCG CGGCGCAGGCC          TTTTCCGCGTCAGAA
    CV1524   2  51 132 1630382 .. 1630395 -  -3.7  -3.61398   CGGCGGCTTCAACAA               CCGCG AGAT CGCCG                ACGCGCTGGGGCCGA
       pta   6 100  27 1636239 .. 1636258 -   -15  -5.27779   CCGAACATGAAAAAA            CGGCTCCC TCGC GGGAGCCG             TTTTGTTCAGCCTGC
    CV1540   9 100  88 1657760 .. 1657779 - -16.4  -3.76224   TTCGTATGTAGGAAA            CGGCGCGG ATCT CCGCGCCG             TTTTTGTTTTTGTCG
    CV1555   3  46 167 1667762 .. 1667777 -  -2.5  -3.35438   GACGATAGGCCACAA              CGTCGC TTCCC GCG-CG              GAGGTGGACGCGGCG
      fabI   1 100  26 1707141 .. 1707161 - -15.4   -4.8622   CGCGTGAATGAAAAA            CGGCGCGG GAAAA CCGCGCCG            TCTGCCTTGGGTCGC
    CV1587   2  51 429 1710290 .. 1710302 -  -2.6  -3.72695   AGGCGCGCGAGGAAA                CCGG CTTGC CCGA                ATCGTCGGTATGGGT
    CV1591   6  68 111 1714630 .. 1714664 - -10.6  -3.25823   GGTGGCCGAGATGAA    CGCCGC-CGCCGGCG TGTTCG CGCTGGCGCGCGTCG     CGCATGGCTTGCTGT
      lolA   6 100  22 1741244 .. 1741263 - -16.4  -5.03314   CTGAGGCGCAAAAAA            GCCCGCCG TTTG CGGCGGGC             TTCTTCAAGCGAAAA
    CV1622   2  51 466 1756364 .. 1756387 -  -6.6  -2.89564   CCGGCATCGCAGAGA          GCGGCCGC CTGGATGC GCGGCCGG           AGCTGGCGTCGGGCT
      mobA   2  47 -27 1760503 .. 1760547 -  -5.6  -2.78384   GCTTCGTCGAGTACA CGGCCTAGGGCGCCGGCTC ATCTCCGG GAGGCGGCGGCC-AGATCG TCCGGTGTGTTGAGA
    CV1638   7  54 138 1774757 .. 1774769 -  -6.2  -3.17723   GGATGCGGAACTGAA                GGGC CACTC GCCC                AAGCTGGTGTTCGTC
    CV1646   9 100  28 1783656 .. 1783677 - -17.3  -4.54727   CCGTTCAAAGCAAAA           CAGCCGCCC TGTG GGGCGGCTG            TTCGCACATTCCAGA
    CV1652   4  55 446 1788940 .. 1788952 -  -5.5  -3.62046   GGAGCTGGCGAAGAA                GATGG GCG CCACC                CGTGCCGTCAACGTC
     cstA1   1 100  24 1800220 .. 1800241 - -15.9   -4.8622   GTCGGCAATCAAAAA           GCCCATCGC GTTT GCGATGGGC            TTTTTTGTTGGACAA
    CV1676   1  47  21 1817835 .. 1817848 -  -4.5  -3.07043   CGGAGGATCTGAAGA               CGCTC GGCT GAACG                CCGTACCCTGGTATT
    CV1688   2  69 -16 1829506 .. 1829528 -  -9.1  -3.64703   TCTGTTGGAGTGAAA           GGCTGCCTA AAAAA TGGGCAGCC           TTTTTTCATGCTTTC
    CV1698   7 100  23 1835808 .. 1835829 -  -8.6  -5.04601   GGGAGAAATGAAAAA           CGGGCCGC GATCAT GCGGTCCG            TTTTTTTTTGCGGCT
    CV1714   5  71  -7 1854047 .. 1854059 - -10.5  -3.57144   CGCTGGACTTGTAAA                CCCGC TCA GCGGG                GCGGCCGCACCGGCC
    CV1724   2  62 282 1864656 .. 1864688 -  -9.2  -3.01712   CGGTGCCGGCGAAGA     TGGCGTCGTGGACCTG GAA CAGCTCC-CG-CGCCA     GTTGTTCCCTTTCAT
    CV1727   2  68  83 1868078 .. 1868088 -  -8.2  -3.85698   TGCTGCTGGGACAAA                 CGCC GGC GGCG                 GTTCAGCAGGCCGGG
    CV1738   4 100  34 1886711 .. 1886740 - -19.3  -4.91285   AGCAAGATAAGAAAA       TGGCGCGCCGCGT TTTC ACGCGCCGCGCCA        TCCGGTTCGAGTGCT
    CV1749   2  69 306 1901306 .. 1901327 - -11.5  -3.05816   CTATCCGGCAGTGAA           CGCTGCAGC GCTT GCTGCCGCG            CGGCCGAGTGTTTTC
    CV1783   4  58 108 1938564 .. 1938579 -  -6.8  -3.44229   ACTTGAGTACGACAA              GTCGGCG CAG CGCCG-C              ATCAGGGGGGGTGTT
    CV1792   7  64 376 1948336 .. 1948351 -    -9  -3.41051   CGATCGCGATGACAA              GCTGGA AATC TCCAGC               ATCCACGACGAAGAA
    CV1800   4  76 337 1953820 .. 1953847 - -13.4  -2.82516   GCTGGTATCAGCAGA        CCCGCCATGCCG GCGG CGGCATGTCGGA         CGACGACGCGCAGCA
    CV1810   6  62 163 1968596 .. 1968608 -  -7.7  -3.55622   GCCAAGTTCGTGAAA                TGCGT TTC ACGCA                GCGGACAGACCGCGC
    CV1825   5  87   5 1983599 .. 1983615 - -15.1  -3.34043   TTCATCATTCCACAA              GCCCGGC GAA GCCGGGC              TTTTTTATGGCTCGC
    CV1835   5  53 314 1991959 .. 1991975 -  -7.9  -2.52623   CGTCTGCCAGAACAT              GCTGGGC CTG GCGCAGC              GGATGGGCGCGGAGC
    CV1850   3  81 -45 2003388 .. 2003414 - -13.1  -3.57144   TTGTCCACCGCGAAA        CGCCGCATCTGC GCCT GCA-ATGCGGCG         CTCACCTCCCGCAGC
    CV1863   3  55 236 2023174 .. 2023184 -  -5.4  -3.55801   AGCAATGCGTCGAAA                 CCTT GGG AAGG                 TTGGACTAAGAGCGG
      cynS   5  74 457 2041801 .. 2041811 -  -8.2  -4.18506   GGATGGCCAAAAGAA                 GGCG GTC CGCC                 GCGGTTTTGGCCCGC
       ssb   5  93  24 2056128 .. 2056145 - -12.7  -4.24948   CTAGGACAGGGAAAA             GGGAGCC GTGA GGCTCCC              CTGTATCAATGCGCG
      chiA   9  81 137 2063392 .. 2063432 - -15.4  -2.67803   GGGCGAGGAAACCCA TCCGGACGCCTGCGCGCCG TATG CCGCGCGCAG-CGCCTGGA  CCCGGGGGCAGATCA
    CV1911   0 NONE
    CV1916   3 100  25 2081684 .. 2081702 - -13.8  -4.72272   GTTGTTCACGAAAAA             GCCCGGCC ATG AGCCGGGC             TTTTGCTTTGGCAAA
    CV1920   5 100 433 2090028 .. 2090051 -   -21  -3.76232   TCCTGAAAGAGACAA          CGGCGGCGCC GCCA GGCGCCGCCG           TTGTCTTGCCGTTTT
    CV1928   2 100  25 2097612 .. 2097631 - -13.6  -5.26316   GCAGGCGAGAAAAAA            GGACACGC GCAC GCGTGTCC             TTTTTGTTTTGAGGG
    CV1938   3  76 371 2108993 .. 2109015 - -13.4  -2.71731   GGCACTGGTCAAGGA           GCGCGTGCAG GAT CTGAACGCGC           TGGCGCTGGAAGTGG
    CV1949   1  39 -26 2121283 .. 2121301 -  -2.4  -2.78816   GCAGTTGTCAGGACA            CAGCCGC AGCCAG GCGG-TG             GTGATCGGCCGAAGC
    CV1956   4  66 417 2128068 .. 2128078 -  -8.2  -3.65522   GATCGAGGTGAAGAA                 CCGC TTC GCGG                 TGGGCGACAAGCTGG
    CV1961   4  57 336 2133282 .. 2133295 -  -3.7  -3.85878   GAACAACAGCAAGAA               CGGCG GCGG CGGCG                GCGGGGTGGCGCTGG
    CV1964   4  51  54 2137132 .. 2137145 -  -3.7  -3.55071   CCAGACGGTTCCAAA               GTGCC TTTC GGCGC                GCCGCGCCTGCAGCT
    CV1964   4  51 -30 2137219 .. 2137229 -  -6.8  -2.72144   CCAGGTTCCGCAAAT                 GCTC GCT GAGC                 TGCCCGGTCGCGCGC
    CV1977   6 100  26 2152363 .. 2152384 - -17.3  -3.76232   GGGGCAAATAGACAA           GGAGCCGGC AATC GCCGGCTCC            TGTCATGTGGAACAT
    CV1989   4 100  28 2167378 .. 2167397 -   -15  -5.24531   ATGGGCGATAAAAAA            CGCCACGG CATG CCGTGGCG             TTTGATTTGGAACGC
    CV1997   2 100  20 2177070 .. 2177088 - -13.1  -4.86385   AGCTGGAAAAACAAA             GCCCCGC GTCAT GCGGGGC             TTGGCTTGTCAGGCG
    CV2002   4  93  96 2183059 .. 2183079 - -12.6  -4.15201   AGTAAGTAAATGAAA            CGGGAAGC GTAAA GCTTCCCG            TTTTGTTTTGCGATT
    CV2010   6  66  50 2190942 .. 2190957 - -10.4  -3.10344   CCTCCACCGAAGATA              TCGGGC CCAA GCCCGA               TCCGGCGGTGGTCAA
    CV2031   3  65 -43 2213025 .. 2213047 - -11.3  -2.54098   CTGTGGAATGAACAC          CTCGCCGCGC ATCA GCG-GGCGAG           CGGTGCGCGTCATCA
    CV2039   7 100  26 2222887 .. 2222905 -   -16  -5.14563   GGCGGCATGAAAAAA             CCGTCCCG GTC CGGGACGG             TTTTTTTTTGACGGC
    CV2078   8 100  25 2262121 .. 2262142 - -15.9   -4.4009   CGTGAGCGGACAAAA           GACAGGCCG TTGC CGGCCTGTC            TTTTGAGAATGACGC
    CV2090   8 100 145 2277296 .. 2277316 - -15.4  -4.45544   CGCCAGCAATGAAAA            GCCCCGCC GATTT GGCGGGGC            TTGTCTTTGGGGCCG
    CV2101   6  69 174 2291479 .. 2291493 - -11.4  -3.09492   TGGTCAACGTCAACA               CGCCCA TTC TGGGCG               GGCAGTGCGGCCCGA
    CV2111   1  47  90 2300602 .. 2300615 -  -5.2  -2.74605   CGGCGCGAAAACTGA               GCGC CATTTT GCGC                GATAAATTGGATTGG
    CV2127   1 100  20 2314037 .. 2314054 - -14.1  -4.27316   CTGCCGAATGCAAAA             GGCCCGC AACT GCGGGCC              TGTGTCTTGGAAGCG
      maeN   2  77 412 2339165 .. 2339188 - -12.4  -3.60296   TATGTTCAGCTGAAA          GTGGTGGGCC AACC GGCTCACCAC           CCTTTGCAATACGTG
      trpE   3  95  18 2351489 .. 2351506 - -14.1  -3.72576   TCTGGCGGCATGAAA             CGCCGGC AGCG GCCGGCG              TTTCATGTGACGGAG
    CV2186   1  46 409 2358841 .. 2358856 -  -4.7  -2.88999   CGGGTAGATATGACA              TCCTC GGTCCG GAGGA               GCTGGCGTTTCTGAT
    CV2213   3  52 212 2382184 .. 2382201 -  -6.3  -3.15579   CGAAGTCGCCATCAA             TGGC-GTG ATC CACAGCCA             TCAGGTGCTGGAAGA
    CV2221   5  53 133 2395567 .. 2395577 -  -4.6  -3.54424   TGGCATGGGCGGAAA                 CGCG GTC CGCA                 GACGACAGCCAGTAC
    CV2221   5  53  23 2395671 .. 2395687 -  -7.9  -2.66216   TTCTACGACGAGAAT              GGCTACC AGA GGTGGCC              CGAGCCTTAGCCGGC
      fepA   4 100  30 2406968 .. 2406991 - -16.8  -4.95155   GGGAGAGGATAAAAA          CAAGGCTGCC GGAG GGCAGCCTTG           CTGGTTTCAGGCCAA
      fepC   7 100  29 2419577 .. 2419594 - -12.7  -4.54727   CCCGGCAAATGAAAA             TGGCCCC GCGA GGGGCCA              TTTTTCATGGCGGGA
    CV2243   2  78 202 2431604 .. 2431625 -  -9.3  -3.96148   CTGGCGGAGGAGAAA           CAGGCGCGG CAGG CCGCGCTCG            CCAGCGCGGAGGGCT
    CV2250   6  86 427 2437577 .. 2437602 -  -8.9  -4.71307   GAAAAAGCAAATAAA         GCGAAGCCGGC GAAA GCCGGCTTTGT          TCGTTCAGGCGCGCA
    CV2253   4  78  32 2442205 .. 2442233 - -10.9  -3.72324   CAGCGCCAGGAACAA        GACCCGCCGCC GCTACCA GGCGGCAGGGC        CGACGGGGACGCCGG
    CV2267   3  46 304 2456979 .. 2456991 -  -5.5  -2.62184   TGGCCTCCCACATCA                CGGAC TTT ATCCG                GGAGGAGTATGGCAG
    CV2274   5 100 159 2461998 .. 2462016 - -14.6  -4.25104   TCGCTCGGATCAAAA             GGCTCTGC TTG GCAGAGCC             TTTTGACTGCGCCAA
    CV2279   3  51  97 2466020 .. 2466032 -  -4.8  -3.34102   GCATGACAAAAATTA                TCCG CGAAT CGGA                TTCCAAAAGATAATG
    CV2292   3  54 467 2479504 .. 2479539 -    -6  -3.26471   GGACCCTTACATCAA    GGCGGCCAACGCGATGC CGC GCGTGGTGCTGG-CGCC    GGTTTTCGCGCTGTG
    CV2302   2  79 306 2489846 .. 2489884 -  -5.3  -4.81083   CGCAACGAGGAAAAA  GCCGGC-CTGCTGTACCAC GTG ATCG-ACAGCAGCGGCGGC  TTCTACTCCACCCAC
    CV2308   7  71 273 2498770 .. 2498785 - -11.8  -3.01712   CCTCTCCCCGCAACA              GCCCCG ATTC CGGGGC               TGTTTCTTTTCCGGT
    CV2314   2  41  42 2507306 .. 2507317 -  -2.2  -3.10164   CCATCGAGTATTCAA                GCAA CGTT TCGC                 GATGACGCCATGCGC
    CV2331  12  78  -6 2522639 .. 2522654 -  -3.2  -5.06414   CGGTTTCAAGAAAAA              TGGCTG GAGT CAGACA               AACTGGACCGGCACG
    CV2336   3  74  54 2525319 .. 2525344 - -11.1  -3.57144   TTCTGCATTGCGAAA         GCGCGGAGGAT CGCT ACCCTCGGCGC          CGCCAGGCGCTGCTC
       tdk   8  76  24 2528314 .. 2528335 -  -7.2  -4.43477   CGCACGGAATGAAAA           CGAGCCGG TTTTGG CCGGCTCT            GGAATGTTGGCTGCC
    CV2352   6 100  20 2538403 .. 2538434 - -22.3  -5.64421   ATTGGAAACAAAAAA      CGGCGCGGCGCCC ATATCA GGACGCCGCGCCG       TTTCTTTTGGAAGCA
    CV2363   5 100  22 2549269 .. 2549290 - -15.9   -4.9725   AGGCGGACAGAAAAA           CAGGCCCGA TATT TCGGGCCTG            TTTCACACAGTTTGC
      xerC   3  47  49 2556738 .. 2556750 -  -3.4  -3.34233   CGACAAGGCGGACAA                CATC CATGC GATG                TTGCTATGCCGCGAC
    CV2381   3  91  19 2563705 .. 2563725 -  -8.2  -5.10461   CTGATGCAAGAAAAA            GGCCGGAC GCGCA GTCTGGCC            TTTTTTGTTCCCTGG
    CV2384   7 100  29 2566203 .. 2566223 - -16.9   -4.8622   GGCGGCAATGAAAAA            GGCCACTGC TAT GCAGTGGCC            TTTCTGTTTGGCGCG
    CV2395   7 100  25 2577702 .. 2577721 -   -15  -5.60993   GTCTCCATAAAAAAA            CGCCGCGA TGAT TCGCGGCG             TTTTTCATTGCAAGC
    CV2408   4 100  14 2592692 .. 2592724 - -13.5  -6.55664   GAAAACAAAAAAAAA     CGCCGCGG-CGACA GGGGGA TGTCGGCCACGGCG      ATGGCAAAGGCGATC
    CV2417   7  47 470 2603012 .. 2603024 -  -3.3  -3.40403   GCGCGTGCAGCACAA                GTTCG ATC CGCAC                ACCGTGCAGCTGATC
    CV2417   7  47 345 2603106 .. 2603149 -  -3.1  -3.39908   CTGTCGGAAAAGATA GGCCG-GCG--CAACGCCATCA CCC TGGCGGCGCTGTTCGCGCTGCC GGTGCTGCCGCTGTG
    CV2417   7  47  82 2603372 .. 2603412 -  -3.1  -3.36749   CATGGCCAAGACCAA  TGGCGGCGATTACGGTC TGGCGAT GGCCATCGTCGCCGGCA  TCGTCGCGCTGGCCA
       fbp   6  95  26 2609892 .. 2609908 - -11.5  -4.75174   GATTGAAGGCAAAAA              GCCCGCA GGA CGCGGGC              TTGGTTCAGAAAGAC
    CV2436   8 100 347 2620568 .. 2620591 -  -8.9  -5.33866   CAAATTGAGAAAAAA          GACGGGTAA TACCAG TCACCCGTC           TAGGCCGCTTCGCGG
    CV2441   1  38  38 2625462 .. 2625482 -  -2.5  -2.52623   GCTTTTTTAGAATAT            CTCGCAC TACTTCG GTGCGAC            GCAATTGGGCCTTCG
    CV2451   0 NONE
    CV2469   7  83 456 2654307 .. 2654324 - -14.1  -3.06183   CCCAGTTCGAGGCAA             GGCCCCG CTCG CGGGGCC              TTTTTTATCGGCGCA
    CV2485   3  56  47 2674981 .. 2674996 -  -2.4  -4.07687   ACCCGCCGGCCAAAA              CGGGAC TGGC GCCGCG               ACGAGGGGATGATCC
    CV2497   3  62 237 2687492 .. 2687505 -  -2.3  -4.26076   CGACGGCCAGGAAAA               GCAGC TGAC GCTGG                TCTATCCCCGCGACG
    CV2522   7  81 411 2715125 .. 2715156 - -15.1  -2.61695   TCCAGCCGCAAATAC      CCGGACGGCGCGC CGTTGC GTGCGCCGTCCGA       TCTCCGCCGCTATAC
    CV2531   2 100  27 2722571 .. 2722591 - -15.4  -4.72272   TCCGGCCATGAAAAA            GGCGGCGC TTTCC GCGCCGCC            TTCCCGTTTCAGCCT
    CV2536   8  68 371 2727863 .. 2727899 -  -7.1  -4.09805   CCAGCAACAAGGAAA    TCGCCCGCGCGCTGGAC CTG GCCGAGAGCACGGTCAA    GGTCCACGTGCAGAA
      narI   4 100  27 2729928 .. 2729956 - -18.1  -4.43477   TCTACCTAATCAAAA        CGCCGCGCCCCCT CAC AGGATGCGCGGCG        TTTTTCATGCCCAGC
      codB   5  66 286 2774058 .. 2774084 - -11.5  -2.80816   GCCTGACCCACTACA        GCGGCGGCAGCG ACCC CGC-GCCGACGC         CGAGCGGTTCCAGCG
    CV2591  10 100 226 2791205 .. 2791216 -  -5.8  -5.72207   TGCAAATCAAAAAAA                CTGC CATT GCAG                 CCATTTTCTTCATTT
    CV2613   2  49 238 2820738 .. 2820755 -  -5.5  -3.16564   GCTGGACGCGATCAA             CCG-GGCC TAT GGCCACAG             CTGCGTCAAGCTGGC
    CV2638   3 100  20 2846481 .. 2846503 - -17.8   -4.8622   CGGCGGAAGCAAAAA           CAGGCATGGC CGC GCCATGCCTG           TCCGCCGCGCCTTTT
    CV2642   8 100  26 2852304 .. 2852323 -   -15  -5.14563   GCCGCCATGAAAAAA            CCCTCCGC CGGG GCGGAGGG             TTTCGATTGCCGGTA
      entD   4  71 -38 2863669 .. 2863701 -  -6.9  -4.19238   CCGGCAAGCTTAAAA      CGCCGCGATCAGG GTCAACA CCTGACCGTCGCG      CAGATGGAAACTGCC
    CV2667  10  64   3 2880707 .. 2880723 - -10.1  -2.94232   CGGTGCTCAAACAAT              CGTCCGC GAA GCGGACA              CATCATTCAAACGCG
    CV2674  11  66  55 2892284 .. 2892294 -  -8.2  -3.65351   TCACCGTGATGCAAA                 GCGG CAG CCGC                 TACCTGATGCAATCC
    CV2693   2  42  50 2916508 .. 2916531 -  -3.8  -2.62983   CCGACCTGCAGATCA          TCTTCACCAG CGCG CTGGTGATCA           TAGGCTTCGGCCGCC
    CV2701   6  54 294 2923404 .. 2923459 -  -6.1  -3.25823   CGGCGTGGACATCAA GGCACT-GGGCGAGGCGCTG-G-AAGCC AAG GGCCTGCGCTTCGCCTCGCCGGAACGCC TGAAGAAATACCTGG
    CV2709  11  61 209 2932323 .. 2932336 -  -9.5  -2.72144   CTACTCGGTGGAAAC               CGCGC TGCA GCGCG                TGATCGGCTACTTGC
      fadA  13 100 120 2945039 .. 2945062 - -16.7  -3.72576   CTTCCGGCCAGGAAA          CGGCCCCGG CGATGC CCGGGGCCG           TTTTGCTTTCCTGTA
      fadA  13 100  31 2945129 .. 2945151 - -16.3  -4.72272   CGGCGCCATGAAAAA           CGCCACGGC GCGAA GCCGTGGCG           TTTGTTCCAAGCGAT
    CV2735   5  68 -24 2970934 .. 2970958 -  -7.8  -3.88137   ACAACGCCGCAGAAA         CTATGCGCCGC GCTG GCGGCGC-TGG          CGCTGGCCGGCTGCG
    CV2741   7  56 131 2977115 .. 2977133 -  -6.7  -3.35046   TTAGGCTCCGAAATA            CGC-CAGC CGGT GCTGAGCG             GCCGCGCATGGCTGT
    CV2744   7  52 284 2980158 .. 2980199 -  -6.6  -3.13403   GCGGCTGCAGGAATA CCCGGC-CG-CCCGCTACTT CGCC AACTACCAGGACGAGCCGGG CTGGGACATGGTGAC
    CV2744   7  52 219 2980249 .. 2980264 -    -6  -3.15544   GTGCAGCCGCAGCAA              TGCGGC CCGC GCCGCT               GCGAATTCGTGGTCC
    CV2748   4  54 322 2982968 .. 2982978 -  -8.2  -2.77283   TGATGAAGAAAGTCA                 GCGG CAA CCGC                 CCGGTGATCTTCGAC
    CV2756   5  64 370 2991492 .. 2991512 - -10.3  -2.90496   GCGCGGTGGAAATGA            TGCACGCGG CGG CCGCGCGCT            ACGACATGGACCGCT
      accD   4 100  25 2996214 .. 2996231 - -14.1  -4.56914   CGATCCAAATGAAAA             CGCCGCC CGAA GGCGGCG              CTTTCATGATCCGGG
    CV2791  14 100  20 3025860 .. 3025877 - -14.1  -3.84246   TTCGCAAGTACGAAA             CCCGCCG AATC CGGCGGG              TTTTGTTTTGCCCAA
    CV2798   5  55  76 3032338 .. 3032356 -  -5.3  -3.53811   CCCATGCGCGCCAAA            GCATG-GC CTTC GCTCATGC             GGGCAGCGCGCTGGC
    CV2809  13 100  49 3061401 .. 3061423 - -12.7  -4.56597   GCCGCGCGCGAAAAA          GGCCGCGCGG AAAG CCGC-CGGCC           CCAAGACTGCCGCCG
    CV2817  11 100  13 3067868 .. 3067893 - -16.9  -4.72272   GCCCGGCATGAAAAA         CGGCGCC-AGCC TCA GGCTTGGCGCCG         TTTTCTCGGCGGCTA
    CV2838   4  71 390 3093037 .. 3093079 - -11.2  -3.28712   GCTCGGCTGCCAGAA CCGGCACCCGGCGGTGATGT TCG AAATCATCGCCAGGGACCAG GACCAGTCCAAGGCG
    CV2850   4  76 306 3105311 .. 3105362 - -13.6  -2.71712   CGCGCTGGCGGAAAC GGCGCAGGCCGCGGCCGAACAGCCG CAG CGGCTGCTGCGC-GAGGCCTACGAC TACTACCGCACGCCG
      glpQ   7 100  27 3111189 .. 3111208 - -13.6   -4.8048   GCCGCAGATCAAAAA            GGCCATCC CGCG GGATGGCC             TTGTCGTTTCGCCTC
      speA   5 100  25 3150733 .. 3150748 - -11.8  -5.50499   TCAGACGCAAAAAAA              CCGGGC CAAG GCCCGG               TTTTTCAATACGCGG
    CV2900   4  70 293 3176937 .. 3176970 - -12.3  -2.81187   AAATACCGGACGAGA     TCGTCGACGCCGCGC GGAT GGACGGCGCCGGCGA      CTGGCAGGTGTTCCT
    CV2907   5  50 242 3184572 .. 3184591 -  -7.1  -2.52464   CTGGCGGTGAAGGCA            GCGCGCGC GGCCG GCG-GCGC            CAAGCAGAAACAATA
    CV2922   8  95  22 3202029 .. 3202055 - -13.7  -4.28994   CAGCAGGCATGAAAA        CGGCCGCGCAGC GCAA GCC-CGCGGCCG         TTTGTCGTTTCAGAT
    CV2935   6  74   2 3211667 .. 3211714 - -13.4  -2.62184   CCGCCGCCCAGATCA GCGGCTACCAGATGACCGCCGC CTGA GCGACGATCATCCAGTCATCGC ATCACCAGGCCGTCC
    CV2948   9  61 210 3226796 .. 3226821 -  -9.7  -2.82516   GCGGCCAGCAGCAGA         GC-GGCCAGACC GAC AGCCTGGCCAGC         CTGCTGAACGCCGTC
    CV2951   7  71 348 3228630 .. 3228649 - -10.6  -3.60296   CAGGCGGAGCTGAAA            GCCGCCGG CGTG CCGGAGGC             GCTGCAGCCGGCGCC
    CV2959   4  62 181 3238970 .. 3238991 - -10.1  -2.63073   CTTCGCCAACAACAT           GATGGGCGC GGTC GCCCCCATC            GTCACCGGCTTCATC
      fliY   7  64   8 3248153 .. 3248169 -  -6.5  -3.86897   TGTACGGCTGACAAA              GCGGC CCTCGCT GCCGC              AAGCCGGCTATTGCG
    CV3009   9 100  25 3284337 .. 3284356 - -13.6  -4.78839   AAGCCGATAACAAAA            CAGGCTCC GCAC GGAGCCTG             TTTTTTTGCCCTGCC
      scrR   6  62 -54 3292126 .. 3292159 - -10.3  -2.70704   ACGGCGCAAATTAAG     GCTGGCCG-GCACG CGCAGAT CGCGCTCGGCCAAC     GCCTCGCCCTGCAGT
      rfaD   8 100  33 3316228 .. 3316253 - -12.6  -6.23545   CTGAAACAAAAAAAA         CCGCGCCATC TTCGAC GATGACGCGG          TTTTTGCACCGACGG
    CV3051   1  51 105 3327973 .. 3327983 -  -5.4  -3.21126   AAGGAGATCCACGAA                 TTGC TGG GCAA                 TGTGCTGCTGTGGCT
    CV3057  11 100  28 3337760 .. 3337789 - -25.1  -2.94337   CAGCGCAAAAGACGA       CGCCGCCGCATCC TCAG GGATGCGGCGGCG        TTTTTTCGCGCCCCG
    CV3071   9 100  25 3348530 .. 3348545 - -11.8  -4.98531   GGTGGAAAGCAAAAA              GCCGGC GATT GCCGGC               TTTGTCGTTTTCCGC
    CV3083   7 100  29 3358297 .. 3358339 - -22.1  -3.13403   GCGCGGCTACGAACA GTTGGAAGCCGGCGGCG AGCTGGAGG CGCCGCCGGCTTCCAGC CAGGTCGACTATTTC
    CV3089   9  86 322 3368626 .. 3368644 - -14.6  -3.19192   CGGCAGCCAACCCAA             GCTGACCG AGG CGGTCAGC             CTGATGGAGGCGAAC
    CV3103   0 NONE
    CV3117  11 100  29 3404932 .. 3404950 - -13.1  -5.27938   ACGGGCAAACAAAAA             CGGCGCC TGAAT GGCGCCG             TTTTGGCTTGATCGC
    CV3144   6 100  30 3426560 .. 3426593 - -21.8  -2.76737   CAGTAAGCTCCAAAT     CGCCCGGACG-CGCC GATAG GGCGACGTCCGGGCG     CCTGTCCTCCCCGAT
    CV3159   5  80 371 3442710 .. 3442744 - -14.2  -2.71712   CGCCGCGCCGGAAAT     CCGCCAGCATCACGCC GAA GGCGTGCTGCTGGCCC     TGGCCCTGGCCGGCC
    CV3167   5  69 451 3450736 .. 3450788 - -11.1  -3.05463   ACCGCGGCGAGCGAA GCGCCCACCGCCGGCCCCAAGCC CAACGGC GGCTTCGGCGTGGCGGTGCGCAC GCTGACCGACACCCT
    CV3177   8  52 311 3458160 .. 3458205 -  -6.5  -3.14344   CACCCTGCCGATCAA GGCCATCGTCGCCGGGCTGCG CGAG CGCGGCCTGCCGGCGACGGTG TCTCAGAGCGCCGGC
      fadL   8 100  23 3463771 .. 3463790 - -16.4  -5.38054   CCGGACAAACAAAAA            GGCGCGGC CTGG GCCGCGCC             TTTTCTCATATCCCG
    CV3187   7  61 406 3467081 .. 3467091 -  -8.2  -3.36327   CGATGTCACCGAGAA                 CGCG GTG CGCG                 AGCTGCTGGCCGCCC
    CV3187   7  61  99 3467387 .. 3467398 -  -5.8   -3.9122   TATTTCGCCAAACAA                GCGA AATA TCGC                 TGTCAACCCCACCTC
      dsbH  11 100  28 3477284 .. 3477304 - -14.7  -5.75945   ACGGCGCAAAAAAAA            GCGCGGACA TAA CGTCCGCGC            GGCAGGATTGAACAT
    CV3203   7  61  18 3485582 .. 3485608 -  -7.8  -3.33492   TGAGCCAGGTCAGAA         TCCGGCCGCTGG CGG CCGCCGGCCCGA         CCCATCCCTGAAGCG
    CV3208   5 100  19 3490123 .. 3490142 - -10.7  -5.19879   TCCGAAACACAAAAA            GCGCAGC TCCATG GCTGCGC             TTTGTCGTTTGCCTC
    CV3218   9  60 304 3498356 .. 3498375 -  -9.2  -2.57132   GCCCTGCTGTACAAC            GCGCTGGG CATC CCCATCGC             CGCCGGATTGCTCTA
    CV3235   3  55 369 3516795 .. 3516807 -  -3.3  -3.90744   TGGCTGGCCAAACAA                TGCGC GAA GCCCA                ACGCCTACATGTACG
      nagD   3  57 231 3523781 .. 3523798 -  -9.1  -2.57795   CGGACGAGCAAGGCA             GCAACGC CTCG GCGCTGC              AGTTGAGCGACGCGC
       ocd   9  66  21 3532829 .. 3532845 - -10.8  -3.06796   GTCCAGTCCATCGAA              GGCGGC GGACA GCCGCC              GGGCGGCTGAAACCG
    CV3253   4  74 143 3537405 .. 3537421 - -13.7  -2.57132   CCGTCCGGCCAGAAG              CTGGCGG TCA CCGCCAG              TTTCGGCGTCGCCAC
    CV3257   4  56 361 3542310 .. 3542320 -  -6.8  -3.21099   GTGCCTGACCAGCAA                 GCAG CCG CTGC                 TCCATCCTGACGGCC
    CV3265   4  69 365 3551471 .. 3551506 -  -9.6  -3.54029   CGCCATCAACGACAA    GCCGCTGGCCCTCGC CGGCATC GCGCTGGCC-GCGGC    CGCCTGGCAGCTCTG
    CV3270   3  74  23 3558920 .. 3558941 - -13.7  -2.64099   TCCGGCGACGACAAT           GGGGCTGCC CGAA AGCAGCCCC            GTTTTTCTGCCCGAT
    CV3285  10 100  24 3576894 .. 3576925 - -22.4  -3.07655   GCGCGCAAAAAATAG      GGCGGAA-GCCCGGC GGC GCCGGGCGTTCCGCC      GCGACATCCCGCTAG
    CV3296   7 100  21 3586874 .. 3586893 -   -15  -5.95539   GCGGAAACAAAAAAA            GCGGAGCC CATG GGCTCCGC             CATTTCAAACACAGC
    CV3307  11 100  19 3601200 .. 3601219 -   -15  -4.65895   CGCCGGACGCAAAAA            CGCCACCG CACG CGGTGGCG             TTTCGCATTGCAGGC
    CV3310   2 100  21 3603735 .. 3603761 - -17.3  -4.54727   GCGCGCAAACGAAAA        CGCCCCG-GCGG CCAT CCGCTCGGGGCG         TGGCGATCAGGCCTC
    CV3318   3  69 135 3613652 .. 3613668 -  -9.3  -3.53012   GCGGCCTGCGGCAAA              GCGGCGC CCG GCTCCGC              AAAGCCCTGCCAAGC
      kefB  13 100  21 3624593 .. 3624610 - -14.1  -4.54727   GGCCCCAAACGAAAA             GCCCCGG GAAA CCGGGGC              TTTTTCATTGGGCGC
    CV3342   6 100  24 3640646 .. 3640664 -   -16  -5.30616   CCATCCAAACAAAAA             CGGCAGCG CTC CGCTGCCG             TTTTTCCGTTTCCGC
    CV3361  10  85 358 3657564 .. 3657597 - -11.6  -4.02817   GGCCGACAAGAAGAA     GCGCCTGGGCGAGG AAGGCG CCAAGCCCAAGCGC      ATCCGCTACAAGCCG
    CV3365   4 100  41 3661628 .. 3661647 - -16.4  -4.72272   GGCTGCCAGGAAAAA            GGCCGGGG TTTC CCCCGGCC             TTTTCCATCCCGACT
    CV3374   4 100  26 3669650 .. 3669674 -   -15  -5.01811   CCAGGAAATGAAAAA         CCCGCCG-CGG CATG CCGTCGGCGGG          AATGACTTGACCAGA
      greB   9 100  18 3678744 .. 3678765 - -17.3  -5.27335   CCGCCCAAACAAAAA           CGGCCCGGA GCAT TCCGGGCCG            TTTTCATCATTTCCG
    CV3403   5 100  18 3697682 .. 3697703 - -18.7  -5.00884   AGCGCCCGCAAAAAA           GCCCCGCCG GATC CGGCGGGGC            TTTTTTACGTCCATC
    CV3423   9  81 -30 3714941 .. 3714960 -   -15  -2.67515   CGGATCAGTACAGCA            GCGCCAGC AACT GCTGGCGC             GCCGGCTCCTGTAGA
      rpmG  10 100  92 3751578 .. 3751611 - -24.1  -4.18018   CGGCTTGATCGAAAA     CGACAAAGGCCAGTC ATGA GACTGGCCTTTGTCG      TTTCGCGCACTGCCG
      rpmG  10 100  25 3751654 .. 3751678 - -12.2  -5.65927   CAGTCAAATAAAAAA          CCCTTCTCCG TGCAC CAGAGAAGGG          CTCTTCAACCTACCG
    CV3462  12 100  25 3757659 .. 3757678 -  -9.3   -5.7946   TGGCCAATAAAAAAA            GGATGGC TTCCAG GCCATCC             TTTTTTTGTTTCCAC
    CV3470   5  62 184 3763597 .. 3763609 -  -4.1  -4.19735   GGCTGGAAAAGGAAA                GATTG CTG CAACC                GATGCGGCTGGCCGG
    CV3474   4 100  24 3766858 .. 3766875 - -14.1  -4.27316   CTCCTGAAGCCAAAA             GCGCCCG CAAG CGGGCGC              TTTTTCTCTGCCCAC
    CV3485   5  62 179 3779682 .. 3779692 -  -2.4  -4.30576   TGGGCACGATGAAAA                 CCGC GTT GCTG                 GTGATCGCCGGCCAG
    CV3492   7  69  36 3786695 .. 3786707 -  -5.5  -4.38154   ACAGCGTTCATAAAA                TCGCC CTG AGCGA                CCATCGGAAAGCGAT
    CV3505   5  79 189 3804146 .. 3804165 - -13.6  -3.14522   GCAAGCCAGATGCAA            GGCCTTGG CTAT CCAAGGCC             CAGCCTGACAACGCG
     moaA1   7  53 171 3813978 .. 3813994 -  -4.4  -3.55071   CCACAGGGCGGCAAA             GCGCATC TGCT GA-GCGC              CGACATTCACGGCAG
     purA2   9 100  29 3835632 .. 3835651 -   -15  -5.30616   GCAGGCAAACAAAAA            GCCCACCG CAAG CGGTGGGC             TTTCCAACAGCGGGA
      pydA   7  75  87 3859397 .. 3859453 -  -8.6  -4.08216   CTACCCGCGCGAAAA CCATCCCA-GCGACGAGCACTTCCAGC CGCT GCTGGTGGCGCTGGGCGCGTCGGATGA CGACGCGGTTCCGGT
    CV3556  11 100  39 3864713 .. 3864733 - -18.3  -4.54727   CTGCTCAAATGAAAA            GAGCCGGGC ATC GCCCGGCTC            CATCGCCGCGTCGTC
    CV3580  12 100  26 3888972 .. 3888985 -  -9.5  -5.40072   GCGGGCGCAAAAAAA               CCGGC CGAA GCCGG                TTTTTTTGGTGTTGC
    CV3594   6  66  35 3902623 .. 3902654 -  -8.6  -3.53091   ATGCGGCGCGCGAAA      CGCCTGGATTCGCC GCAA AACGCATCCCGGCG       CGACCGCTCGGCAAA
    CV3610  12 100  25 3915939 .. 3915954 - -10.4  -4.89852   CCAGACGCAGAAAAA              GCTCCC GCAA GGGAGC               TTTTTTCATTGCCGG
    CV3626   5  79 301 3929465 .. 3929499 - -13.4  -3.12351   GGGGTCTACACTGAA     GTTCAGCGCCGCGGCA TGC CGCCGCGGCGCGGTAG     ACCGAGCCAAACTGC
      dcuA   9  68 205 3934999 .. 3935021 - -10.4  -3.29144   GCACCGGCTGGAGAA           CCGCCCCGGC ACC GCCGGCTCGG           TGCGCGTCTACCACG
    CV3647   3 100  26 3944164 .. 3944182 - -11.7   -5.1675   GCAGGCATGAAAAAA             GGCAGGC TGCGC GCCTGCC             TTTGTCGCAAAGACC
    CV3650  10 100  28 3948686 .. 3948705 - -16.4  -5.27335   CCGTCCAAACAAAAA            GCCCGCCG GAAA CGGCGGGC             TTCGTCATCGCGGAT
    CV3663   7  68  95 3964027 .. 3964043 - -10.1  -3.18366   CCGTGAACCAAGATA              GGCGCAA TCG CTGCGCC              CGAGCGGGGAAGCCA
    CV3663   7  68  13 3964097 .. 3964125 - -11.7  -2.52464   CTCCTCCGGAACGTA        GCGGGCCGCTT GCTGACG AAGCGTCCCGC        AGCCGTACGGCGCTA
      xerD   5  87  32 3972095 .. 3972112 - -14.1  -3.34895   GCCAGTCGGAACGAA             CGCCCGC GCAA GCGGGCG              TTTTTGTTTGGACTT
    CV3683   5  60 460 3983634 .. 3983644 -  -6.8  -3.57144   CGCGCCACCTGGAAA                 GCCA GAT TGGC                 CGGGAACCCAGCGTG
    CV3688   8 100  23 3989592 .. 3989609 - -14.1  -4.93547   CCAAGCAAGCAAAAA             GCCGCCC CACG GGGCGGC              TTTTCATGTTCGGGG
      ppsA  10 100  32 4010382 .. 4010399 - -14.1  -4.39407   GCAAACAAGCGAAAA             CCGCCCG TTTC CGGGCGG              TTTCTCATTCACCGA
    CV3718   6  56  87 4017987 .. 4017999 -  -6.9  -3.30124   CGGCAGCCCGGACAA                CGCGA TCA CCGCG                GTGGCGGTGCTGGAC
    CV3732   5  87  24 4029489 .. 4029509 - -15.4  -3.44146   TCTCCCCATAAGCAA            GCCCCGCC GTTTA GGCGGGGC            TTTTTCTCATCCCGA
    CV3737   3  56 160 4035077 .. 4035093 -    -5  -3.73783   CATGGAACGGAAGAA              CGCTGG TCGCG CCGGCG              CTGGGCACCGCGCTC
    CV3746   8  73 -20 4044629 .. 4044654 -  -3.2  -4.82901   CGCTTGTTATAAAAA        CAGGGTCAGGCG CCCG CGCC-G-CCCAG         CCAGCGGGTGAGCAC
      rluA  11 100  25 4049069 .. 4049088 -  -9.3  -5.08255   ACGCGCAAAACAAAA            GGGATGC TTCTCG GCATCCC             TTTTTTTGCGGCCCA
    CV3755   4 100  22 4052380 .. 4052399 -  -9.2  -5.96219   GATGGATAAAAAAAA            CGGAGGCC GCAT GGTCTCCG             TTTTTTTACTCGCGC
    CV3773   9 100  25 4071111 .. 4071131 - -13.9  -4.98531   TGCCGAAACGAAAAA            GGCCCGGCC TAG GGCCGGGCA            AAGGGACACGGAGTC
      arcC   8 100  30 4075294 .. 4075312 -   -16  -4.13767   GTCCGCATGCGAAAA             GGGCTGCC CCA GGCAGCCC             TTTCTCTCGGCTCGG
    CV3787   8  72 278 4083576 .. 4083598 -    -9  -3.83262   GAAACGCCACAACAA           GCGCCGGCTG ATC CAGGCGCCGC           TGGTGGAAAAGCTGG
    CV3823  11 100  24 4121874 .. 4121896 - -12.7  -5.07652   GCCGCCAAAACAAAA          CCGCC-GGCC ATTT GGCCTGGCGG           TTTTTTTGTCTGTCA
    CV3845   6  78 228 4149930 .. 4149958 - -10.9  -3.72576   TCCGCCTGGACGAAA        GCCGCGGCCGC AAGACCG GCGGCCATGGC        TTGGGACTGGCCATC
    CV3865   2  95  37 4168868 .. 4168893 - -14.7  -3.75153   TCTTGGGAACGCAAA         GAGCCGCCTTG ATCA CGAGGCGGCTC          TTTTATTCAGTCGGC
       hpT   8 100  24 4210109 .. 4210134 - -18.3  -4.78848   GCCTGAAACACAAAA         GCCGCCTCCCGG ATG CCGGG-GGCGGC         TTTTTGCGCGACGGC
    CV3912   6  88  29 4225428 .. 4225455 -   -17  -2.96695   CCCCCCATCAAACGA        CGACAGGCCCGG AAAT CCGGGCCTGTCT         GCTTGGCATGCCTGC
    CV3932  14  61 430 4252984 .. 4252998 -  -5.6   -3.7941   CAGCCTGCAGAACAA               TCCCGC CTG GCGCGA               CGCGATGTGGAACAC
    CV3940  11  54 460 4259546 .. 4259561 -  -6.8  -3.04144   TCGCCACGCTGAACA              TCCACG AATA CGCGGA               CGGCCTGAAGGCCCG
    CV3940  11  54 101 4259907 .. 4259920 -  -6.7  -3.29144   CTACCTGTGCGAGAA               GTTCG GCAT CGAAC                AGGCCCGACTGCAGG
      cyoE   4 100  24 4320064 .. 4320089 - -18.3  -5.28942   GACGCCAAACAAAAA         CGGGGAGCCGC TTGC GCAGCTCCCCG          TTTGCCATGGGATGG
      sspB   3 100  20 4331268 .. 4331282 - -12.8  -5.14563   TGGCGCATGAAAAAA               CCGGCC AGC GGCCGG               TTGGGATGGTGAGAC
    groEL1   3 100  46 4339888 .. 4339916 - -18.2  -3.84451   TTTCTGAAATGCAAA       CAGCCCCGCAGGC ATAA GCC-GCGGGGCTG        TTTGTTTGGGCAGGC
    CV4041   8  93  21 4373830 .. 4373847 - -12.7  -4.13654   GCCGGAAACGACAAA             GGCGGGA GCGA TCCCGCC              TTTTTTCATGCCCAA
    CV4045   6  51  51 4376807 .. 4376817 -  -2.4   -3.7282   CCACCTGATCAACAA                 GGCC AGC GGCG                 CCAGCTTCCTCGTGT
    CV4052   8 100  25 4383182 .. 4383198 - -15.1  -4.54727   CGGCGTAAACGAAAA              GCCCCGC ATC GCGGGGC              TTTTTCCTATGCCAG
    CV4064  12  81 119 4394175 .. 4394189 - -12.8  -3.54424   GGCCAGCCGCTGAAA               GCCGGC GAA GCCGGC               CTGGACAACCGCTTC
    CV4088  12 100  24 4424530 .. 4424547 - -14.1  -5.14563   CCGGCCATGAAAAAA             CCGGCGC CAAG GCGCCGG              TTCTTATCGGAGGGA
      potD   4 100  26 4440518 .. 4440537 -   -15  -5.08178   ACATATATAGAAAAA            GGCCGGGA AACT TCCCGGCC             TTTTTGCTGAATCGC
      aidB   5  66 271 4476455 .. 4476471 - -11.5  -2.71712   GCTGCTCCCTGAAAC              CGACGCC GAC GGCGCCG              CGGTGCTGGCGGAAA
    CV4139   5  52 -52 4479908 .. 4479949 -    -3  -3.78775   CGTTTCAGCACGAAA TGGGCAGCGTATAGGTCCAG CACT CCGGACCG-TACAG-GCCCA TGGTCTGGCAATGCG
    CV4155   9 100  23 4495624 .. 4495649 - -18.3  -5.30348   ATTGAACAAGAAAAA         GGCCCGGCGAT GCGC ACCGCCGGGCC          TTTTTCCATTTCCGG
      rplQ   6 100  22 4501550 .. 4501569 - -13.6  -5.27399   CAAGACATGAAAAAA            GCCAGCTC CTGA GAGCTGGC             TTTTTCTTTCAACTG
    CV4207   9 100  45 4538737 .. 4538758 - -12.3  -5.40072   TCCGTCGCAAAAAAA           GCCACTCGA AACA TCGAGCGGC            TTTTTTCATGCCCTC
    CV4214   9 100   5 4548706 .. 4548724 - -13.8  -4.72272   CCGCCTGATGAAAAA             CGCCGGCA ACC CGCCGGCG             TTTTTCATTCCAGGA
    CV4222  10  58 457 4556159 .. 4556172 -  -5.2  -3.63627   CGCGGACAGGCCAAA               CCGC CGAGCC GCGG                CAATGACCATCATCC
    CV4232   7  54 333 4566662 .. 4566674 -  -4.1  -3.72576   TGGGCCGCGAGGAAA                TCGAC GTC ATCGA                ACCCGCGCTGGACGC
    CV4240   5 100  20 4576532 .. 4576550 - -17.4   -4.7497   TCCAGCCATGAAAAA             CGGCGGGG AAT CCCCGCCG             TTTTTCCGTCCTCGC
    CV4250  11  81 132 4586015 .. 4586056 - -15.1  -2.53382   AGGACCTCGAACGCA GC-CGGCAGCAGCAACCGAC GCC GCCAGCCGCCGCCGCCGTGC GCAATCTTCAGCTGC
      moeB   3  60  26 4591339 .. 4591352 -  -3.7  -4.08064   AACTCCCGGCTAAAA               GCCGG GATT CCGCC                CTACGGCCCTGACCA
    CV4270  11 100  41 4605150 .. 4605178 - -22.5  -4.26871   GAACCGATCAACAAA        CAGCCCTGCCGGC GTT GCCGACAGGGCTG        TTTTTTCGCCATATT
    CV4273   1  38 445 4607155 .. 4607168 -  -2.3  -2.54896   CCTCGACCCAATCTA               TCCCG CCGC CGCGA                CACGCCGCCTGCGCA
      catF   4  66 275 4630399 .. 4630411 -  -2.6  -4.57569   CGACTGGTGGAAAAA                GGCC ATATA GACC                AGATTGAGGCCGCTT
    CV4299   6  63 395 4640041 .. 4640093 -  -9.1  -3.28712   TTGGGGGCTGGACAA CCGCTCGGTCG-GCCTCAGGGTGCCGG TAT CCGGC-CCC-GAGGCGCGGCGG-GTGG AAAACCGCCTGCCCG
    CV4299   6  63 251 4640221 .. 4640237 - -10.1  -2.71681   CAATGTGTTCAAGCA              GCAGGCC GCC AGCCTGC              CGACCACGCTGGACG
    CV4305   9 100  19 4645458 .. 4645475 - -12.7   -4.7497   CCCATGCATGAAAAA             CGGCAGC CTTG GCTGCCG              TTTTTCATGCCTTGC
    CV4322  10  85 350 4663546 .. 4663591 -  -9.7  -4.52873   TTCGGAGAAAAAGAA GGCTCGCC-G-GCCAGCCTCGG CCTGC CCG-GCCTGGCGCTGGCGCGCC ACGGCCAGCGGCTGG
      moaC  10  83 347 4674883 .. 4674940 -  -9.8  -4.35327   CCAGGAAAAAGGAAA TCCAGCAGGC-GCCCGGCGGCATAGACG CGAT CTTC-ACGCGGCCGGCCAGCGCGCTGGA CGTCGCCTGCCGGAT
      dinP   3  51 214 4706021 .. 4706053 -  -4.8   -3.4052   GCGGAAGCGAAGCAA     GGCCTGCTGCGGACCT ACC AGGTG-GC-GCTGGCC     CAGGACGGCCCGCTC
    CV4369   8  83 445 4710920 .. 4710940 -  -8.1  -4.62069   GCCGCAGCTGAAAAA            GCGGCCGAC GCT GGCGGCGGC            GCTGGCGGCCGGCGC
      engB  12 100 149 4728471 .. 4728492 - -14.5   -4.1964   GGCAACAGGGCAAAA           GGCGAAGGA TGCA TCCTTCGCC            TTTTTTCATGCCCGC
      engB  12 100  88 4728531 .. 4728553 - -14.1  -5.06414   CGCGCCCAATAAAAA           GCCCCGGCC GAGAA AGCCGGGGC           AAAGCCTGGATAGCA
    CV4396   6  66 -23 4739682 .. 4739718 -  -9.4  -3.28791   ACGCGCTGTGGACAA   GT-GCGCCGCCGCGCTA TTCA TAGCGCAGCGCCTCCAC    CGGCTCCAGATTGGC
    CV4395   3  54  47 4739684 .. 4739695 +  -7.2  -3.13403   GCGCTGTGGACAAGT                GCGC CGCC GCGC                 TATTCATAGCGCAGC
    CV4371   4 100  24 4715371 .. 4715389 + -17.4  -3.81146   CATCCGCCAAGACCA             GGCCCGGC ATC GCCGGGCC             TTCTTGCTTGCGCGC
    CV4368   4  46 270 4711660 .. 4711704 +  -5.5  -2.58999   CGCCGGCCAGGAAGG CCAGCG-CGGTCACCGCCAG CGTGGC CTGGCGCCGGCCGACGCCGA ATTCGTCTATCGGCA
      pqqL   0 NONE
    CV4353  11  88   5 4693990 .. 4694020 + -14.7  -3.53012   CATGTATTTAAAAAA       CAACAGGGCGGCC ATTCA GGCCGCCTTGCTG       TTTCAAACGCAGAGC
    CV4334   3  69 330 4675586 .. 4675608 +  -8.4  -3.78934   TGATGGCGGCCACGC           GGGCGATG CCGAGCA CGTCGCCC           TTCTTGTGGCCGCCG
    CV4321   4  52 103 4663987 .. 4664003 +  -6.5  -3.05463   TCCAGCTTGACCGCG              GTGCCGT AAC ACAGCAC              TTCGGTCAGGCCGGT
    CV4313   2  59  36 4654856 .. 4654874 +  -8.8   -2.9732   AAAACACACGGTTTT             GCATCCGC TAC GCGGATGA             TGATTTCCATTGCCG
    CV4304  13 100  22 4645458 .. 4645475 + -12.7  -4.77157   CCCATGCATGAAAAA             CGGCAGC CTTG GCTGCCG              TTTTTCATGCCTTGC
    CV4290   2  49 149 4630838 .. 4630851 +  -5.9  -3.07443   GGCCCAACGCGATGG               CCCCG CCAT TGGGG                TTGACTCGGCTATCG
      dsbE   5  82 307 4614770 .. 4614818 + -13.8  -3.21416   CCCACAGCGCCCACA GGCAGGCGCGC-TGCTCGCTGAA CTTC TTCGGCCAGCGCGCGAGCCGGCC TTCGTCGTCGAAATG
    CV4272   7  70 413 4608016 .. 4608035 + -12.1  -2.82623   TGCGGACAAGACAAA            GGCCCCG GCTAAG CGGGGCC             TGCTTGTCAGAACCG
    CV4257   2  58 149 4591407 .. 4591426 +  -8.6  -2.73542   ATACGGCGCAAGCAG            GATCGCGCG GCA CGCG-GATC            TGCTTGAAGCTTCCG
    CV4249   5  72 112 4586299 .. 4586350 +  -6.4  -4.30576   CGCCAGTTCGGCATT GGC-CTTGTCCAGCGCCGCCTGGGC GCC GGCCAGCCGCTGTTCGGCGAGCGCC TTTTCGTCCTGCGCC
      sseA   3  69 -33 4583403 .. 4583433 + -11.9  -2.62263   CTCCTGGAGCGAGTG      GTGCAGCGACCCGGC GCG GCCGG-TCGC-GCGC      TGATCTGCGCGCCAT
    CV4239   5 100  22 4576532 .. 4576550 + -17.4  -4.68593   TCCAGCCATGAAAAA             CGGCGGGG AAT CCCCGCCG             TTTTTCCGTCCTCGC
      pdxA   4  56 204 4567194 .. 4567215 +  -2.1  -4.08974   GCCGGCGCCAGGCGG           TGGATGCCG CGGT CGGCGACAA            TTTCTATCCTGCGCT
    CV4224   2  90  23 4559385 .. 4559400 + -11.8  -4.15044   GGAAAAGGCAACAAA              GCGGCC CGCG GGCCGC               TTTGTTGCGGACGGC
    CV4221   6 100  50 4556596 .. 4556614 +   -16  -5.14965   TCCCGCATCCGTCTT             GCCCGCTG CCA CAGCGGGC             TTTTTTCGTCGCGCT
     potF1   3 100  20 4548706 .. 4548724 + -13.1   -4.8622   CCGCCTGATGAAAAA             CGCCGGC AACCC GCCGGCG             TTTTTCATTCCAGGA
      rpoH   4 100  25 4538737 .. 4538758 + -10.1  -5.15634   TCCGTCGCAAAAAAA           GCCACTCGA AACA TCGAGCGGC            TTTTTTCATGCCCTC
    CV4158   7 100  56 4501550 .. 4501569 + -13.6  -5.28942   CAAGACATGAAAAAA            GCCAGCTC CTGA GAGCTGGC             TTTTTCTTTCAACTG
       lnt   6 100  27 4495624 .. 4495649 + -16.1  -4.81249   ATTGAACAAGAAAAA         GGCCCGGCGAT GCGC ACCGCCGGGCC          TTTTTCCATTTCCGG
    CV4138   4  88  60 4479845 .. 4479894 + -15.5  -3.53224   GCAAACTAGCTGTTC TGCTGCGCCCACGGCGCGCTCCG CCGC TGCGGCGTGCCGCAGGCGCGGCG TTTCAGCACGAAATG
    CV4121   6  83 273 4463425 .. 4463435 +  -8.2  -4.62069   AGCTGTACTTGCCGA                 GCCG GGT CGGC                 TTTTTCAGGTAGCCG
    CV4114   4  57 151 4455395 .. 4455416 +  -3.6  -3.93782   TGGCAGGCATCGGCC           AGGCG-CGC CAGCA GCGACGCCA           TTTCCTCTTCGGTCA
    CV4111   4  59 -38 4451974 .. 4451988 +  -8.6  -2.96452   CATGCCGCCCTCCAA               TTGTGC AAT GCACAA               TATCGTTATACCGCT
    CV4108   4 100  23 4450555 .. 4450570 + -11.8  -5.60689   TCCAGATAGGGAAAA              GCCGGC GATC GCCGGC               TTTTTTCTTGTCTAC
    CV4104   6 100  21 4447264 .. 4447281 + -14.1  -4.72272   CGCGGCCAGAACCGA             GCCGGGC GCGC GCCCGGC              TTTTTCATGCCCGCG
    CV4098  11 100  24 4440518 .. 4440537 +   -15   -4.7497   ACATATATAGAAAAA            GGCCGGGA AACT TCCCGGCC             TTTTTGCTGAATCGC
    CV4092   4 100  16 4429189 .. 4429203 + -12.8  -5.26119   CCGCGCAAAACAAAA               GGGGCC TAT GGCCCC               TTTTGTTTTTGGCAC
       rep   3 100 219 4401153 .. 4401174 + -13.1  -5.47218   AAATGCATTAAAAAA           GCACCCAAT GCCG ATTGGGTGC            TTTTTTTACATCAAG
      plsC   4  76 340 4394643 .. 4394665 + -12.6  -3.14051   TGCGCACCAGGTTGA           CCGCGCCCTG CAG CGCGGCGCGG           TATTCGTCCAGGTCC
    CV4051   9 100   8 4383182 .. 4383198 + -15.1   -4.8048   CGGCGTAAACGAAAA              GCCCCGC ATC GCGGGGC              TTTTTCCTATGCCAG
    CV4047   6  62 121 4379043 .. 4379074 +   -10  -2.51133   CTGCGGCCGGCCTTG      GCGGCGGCCGCGCGC ATG GCGC-CGGTCAGCGC      GTTCATCACTGGATA
    CV4044   7  66  77 4376941 .. 4376962 +  -5.7  -4.19238   CCCATCTTCATCAGT           TGGCGGTGG GTAT CCTCCACCA            TTTTGGGATTGCCGC
    CV4044   7  66 358 4377222 .. 4377245 +  -7.4  -3.92542   CGCCAGCACGATGCG          CTCGAAGCGT TGCC ACACTTCGGG           TTGTTTCAGAATCGA
       adi   6 100  24 4373830 .. 4373847 + -12.7  -5.14563   GCCGGAAACGACAAA             GGCGGGA GCGA TCCCGCC              TTTTTTCATGCCCAA
    CV4017   4  57 182 4344016 .. 4344041 +    -9  -2.62515   TGGGTCGACGTCGAC         GTCCCCACCA CTCAGT TGATGGGGAC          TACTCTGGACACGTT
      rfbC   8 100  21 4339888 .. 4339916 + -18.2  -4.41348   TTTCTGAAATGCAAA       CAGCCCCGCAGGC ATAA GCC-GCGGGGCTG        TTTGTTTGGGCAGGC
      amtB   3 100  38 4331224 .. 4331239 + -11.8  -5.76949   GTGTAAGGGACTTGG              CGGGGC TTCG GCCCCG               TTTTTTTTGCGCCTG
    CV3991   4  90  18 4320064 .. 4320089 + -16.1  -3.60627   GACGCCAAACAAAAA         CGGGGAGCCGC TTGC GCAGCTCCCCG          TTTGCCATGGGATGG
    CV3962   7 100   6 4283618 .. 4283639 + -15.9   -5.4505   CACGCAATAAAAAAA           CACGCGGCA TCGC TGCCGCGTG            TTTTTTATTGCCGGC
    CV3939   1  43 162 4260186 .. 4260233 +    -4  -2.74461   AATCGGGGCCGGGCG GACGGCAGTCACACGGC-CGC TACGCCT GCGCGCCCTTCGGCTACCGTC ATTTCGGCATGCCTG
    CV3931  13 100  19 4253384 .. 4253410 + -20.8   -2.5893   CCGGCCAGCCGAACC         GCGCGCGCCGTC GAA GCCGGCGCGCGC         AGTTTTCGTTTCAGC
    CV3919   5  59   3 4233300 .. 4233346 +  -7.7  -3.27022   GACGCCGGGCTGAGC GCGCCAACGACGACGGCCCGC GCAAG GCGGGCCGTTGGCGGAACTGC TTAATGTGGAGTCAG
    CV3911   7 100 259 4225429 .. 4225454 + -20.5  -2.73681   CCCCCATCAAACGAC         GACAGGCCCGG AAAT CCGGGCCTGTC          TGCTTGGCATGCCTG
    CV3905   6  62 452 4218248 .. 4218263 +  -2.4  -4.38712   GGCGTTGCGGGCACA              GGCGAG CCAA CGCGTC               TTTTCTCCGCCTCCG
      fecE   5 100  10 4210109 .. 4210134 + -18.3  -4.56597   GCCTGAAACACAAAA         GCCGCCTCCCGG ATG CCGGG-GGCGGC         TTTTTGCGCGACGGC
    CV3882   2  43  49 4187770 .. 4187786 +  -5.1  -2.57132   TGCCATAAGGGCAGA              TGCCGTT TCA AACCGCA              ATTCTCCCGCACCCA
    CV3869   8 100  27 4174145 .. 4174164 + -16.4  -4.44548   GCCGAACATGAAAAA            GGGCCGCG ATTC CGCGGCCC             TTTTGCTTGGATGTC
    CV3866   4  59  70 4172787 .. 4172815 +  -9.4  -2.53213   AAAAACGATGCGGTC        AGCGCGCGGCGG CCAGT TCGACGCGCGCC        TGGCTTCGCGCCTTG
    CV3846   2 100   5 4152010 .. 4152025 + -11.8  -5.36441   CCAAGAAATGAAAAA              GCCGCC CCGA GGCGGC               TTTTTTCTGTGCAAC
    CV3822   4 100  27 4121874 .. 4121896 + -12.7  -5.76633   GCCGCCAAAACAAAA          CCGCC-GGCC ATTT GGCCTGGCGG           TTTTTTTGTCTGTCA
    CV3799   4 100  28 4097299 .. 4097317 +   -16  -5.60993   GGCGGATGAAAAAAA             GCGGTGGC TTT GCCACCGC             TTTTTTTATCGCCGC
      dadB   2  88 124 4089380 .. 4089400 + -13.9  -3.66874   GCAACAGCAGCGCCG            CCGCCAGCC AAG GGCCGGCGG            TTTCGCTCCGCTTCA
    CV3788   4  48 286 4085237 .. 4085255 +  -6.7  -2.52896   ATGTTGGCGACCAGC            TGCG-CGG CGAG CCGGCGCA             TCGCTTCGCCGCTGG
    CV3779   5 100  26 4075294 .. 4075312 +   -16  -4.05033   GTCCGCATGCGAAAA             GGGCTGCC CCA GGCAGCCC             TTTCTCTCGGCTCGG
       apt   4 100  36 4071071 .. 4071087 + -13.7  -5.14563   CGCGCATGCTGACAA              CGGAGCC GAC GGCTCCG              TTTTTTCATGCCGAA
      mltA   2  54  26 4058473 .. 4058487 +  -4.2   -3.6502   GACAAACGGGGCCTA               GCGG CCCCGCT CCGC               TTTCCCTCGCGGCTC
    CV3754   3 100   7 4052380 .. 4052399 + -11.4  -5.52384   GATGGATAAAAAAAA            CGGAGGCC GCAT GGTCTCCG             TTTTTTTACTCGCGC
    CV3750   5 100  26 4049069 .. 4049088 +   -10  -5.40072   ACGCGCAAAACAAAA            GGGATGCT TCTC GGCATCCC             TTTTTTTGCGGCCCA
    CV3745   6  72 -26 4044599 .. 4044616 +  -9.8  -3.78934   GAGGAGGGCGAAATG             GCGCGC CAGGCC GCGCGC              TTGTTATAAAAACAG
    CV3736   2  47 372 4035600 .. 4035622 +  -5.5  -2.74012   GCCGGTCCCCCGCCA           GGTGGCCGA AGGTA TCGTTCACC           TGCTTGAAATGGTCG
    CV3731   2 100  22 4029489 .. 4029509 + -15.4  -4.91109   TCTCCCCATAAGCAA            GCCCCGCC GTTTA GGCGGGGC            TTTTTCTCATCCCGA
    CV3717   5  64  15 4018053 .. 4018064 +    -3  -4.37763   AACCTCACAAACCAT                TGAT AAAG ATCA                 TGTTTTTTTACATGA
    CV3710  10  69  61 4013984 .. 4014012 + -11.7  -2.64472   CCAGCCTGGCCAGCT        CGGCGACCACG GTCTCGA CGTGGTCGCCC        TGGATTTCCAGCGTC
      folB   2  63   3 3990699 .. 3990713 +  -8.6  -3.20349   CAGGCCGAACTGAAG               CCGATT TCT AATCGG               TATTGAATTTCAGCC
      rpoS   3  88  18 3984079 .. 3984100 + -14.4  -3.60151   CCGCATCGCCCAATC           GGCCCGGC CCCGTA GCCGGGCC            TTGTCATTTCCAGCG
      clpA   7 100  21 3972095 .. 3972112 + -14.1  -5.29846   GCCAGTCGGAACGAA             CGCCCGC GCAA GCGGGCG              TTTTTGTTTGGACTT
      glnH   7  62 320 3951618 .. 3951643 +  -8.2  -3.61398   AGCAAGGGCGGCGGC         GACGCGCCGGC CCACA GCCG-CGCGGC         TTCTTGCGCCACCAG
    CV3634   1  39  95 3935319 .. 3935329 +  -2.4  -2.74741   GTTGAACACCCAGCG                 GCCG ATG CGGG                 TGGTTCCGGTGTAAT
    CV3627   5 100  24 3931065 .. 3931094 + -26.5  -4.46212   CACTGGCAAGACAAA       CGCGCCGCGGACC GGAT GGTCCGCGGCGCG        TTTTCTCATACCCGC
    CV3609   5 100  20 3915939 .. 3915954 + -10.4  -5.26875   CCAGACGCAGAAAAA              GCTCCC GCAA GGGAGC               TTTTTTCATTGCCGG
      metE   6  57 295 3912717 .. 3912743 +  -8.6  -2.52987   GCACCTCATCCACGC         TGGAGCCGGGGT TCA GCTCCGGCATCA         CTTCATAGCTCTTGG
    CV3595   5  66  22 3903532 .. 3903562 +  -8.3  -3.63968   GCCCGGGCGTGTCCG      GC-TGGCGCTCTGC CGCG GCAGACTGCCATGC       TTTCGGCATTTCGCC
      slyD   3 100  36 3891263 .. 3891278 + -11.8  -5.43414   GCCCTGTCTGGAAAA              GCGGCC CGCG GGCCGC               TTTTTTATGTGTCCT
    CV3579   8 100  28 3888774 .. 3888793 +   -15  -4.30987   GTCTCCAAAACGCCA            CAGCCCGC GAAA GCGGGCTG             TTTCTTATGCGGGAT
    CV3579   8 100 226 3888972 .. 3888985 +  -9.5  -5.63374   GCGGGCGCAAAAAAA               CCGGC CGAA GCCGG                TTTTTTTGGTGTTGC
     cysB1  10 100  41 3883792 .. 3883810 + -17.4  -4.28254   GGCGGGAACCTGGAG             GGCCCGGC AAA GCCGGGCC             TTTTCACTCTTGCAG
     cysB1  10 100 166 3883917 .. 3883937 + -15.4  -4.90525   AATCCGACACGCAAA            CGCCCCGG ACCTG CCGGGGCG            TTTTCTTTGGGCTTG
    CV3566   5  93 252 3873408 .. 3873429 + -17.3  -3.28001   CACTGCCATGGAAAA           GGCCGCTCC AGAT GGAGCGGCC            TTGGCTTTGGCGATA
    CV3555   1  50 217 3864926 .. 3864938 +  -6.9  -2.62184   GCCAGCACCCTCAAC                TCGCG GCA CGCGG                TGATGTCCAGCGGCA
    CV3550   2  57 293 3859822 .. 3859840 +  -8.1  -3.14132   GTCGCCGCCCAGGCC             GCCCAGG CCGTC CTTGGGC             TTGATCACCACCGCC
    CV3543   3 100  25 3852022 .. 3852043 + -12.9  -4.72272   CCGCGCAACGAGAAA           GCCCCAGGC AAAA GCCCGGGGC            TTTTTGCTGCCCGCC
    CV3527   5  88 206 3835632 .. 3835651 +   -15  -3.53012   GCAGGCAAACAAAAA            GCCCACCG CAAG CGGTGGGC             TTTCCAACAGCGGGA
    CV3521   4  59 228 3819080 .. 3819102 +  -7.7  -3.31144   AGCAACAGCCGGCCA          GGCTGCGGGT CCAC GCCC-CAGCC           TTCTCCCCCTGGGCG
    CV3504   3 100 114 3804202 .. 3804218 + -15.1  -4.52589   GGTTTGCTGGCTGAA              CGGCCCC GTT GGGGCCG              TTTTCTGTCGGCGCA
    CV3496   6  72 141 3792064 .. 3792088 +  -8.6  -3.82031   GACGTGAAAGCCTTG         TCCCGCGT-CG ACAC CGTATGCGGGA          TTTCGTCGTGGTTGA
    CV3493   3  93  36 3787913 .. 3787928 + -11.8  -4.38712   CCCAAACGCGAAAAA              GCCGGG CAAG CCCGGC               TTTTATCCAGATACC
    CV3486   2  47 403 3781115 .. 3781125 +  -2.4  -3.56092   GCGCGACACCTCGAA                 GCGC TCG GCGA                 TTTCCGGAATGGTGG
    CV3480   3  66 244 3776705 .. 3776733 +  -8.8  -3.61398   GCTGGGCGTCGCAAC       CGGTG-CTGGCCG CCCA CTGCCAGCCGCCG        TTGTTGGCCGCCAGG
    CV3475  10 100   8 3769771 .. 3769790 +   -15   -4.9448   CCAACTAAAATAAAA            GCGCCACC AAAT GGTGGCGC             TTTTATTTGATAGAT
    CV3461   4 100  25 3757659 .. 3757678 +   -10  -5.95539   TGGCCAATAAAAAAA            GGATGGCT TCCA GGCCATCC             TTTTTTTGTTTCCAC
    CV3454  11 100  20 3751578 .. 3751611 + -24.1  -3.54424   CGGCTTGATCGAAAA     CGACAAAGGCCAGTC ATGA GACTGGCCTTTGTCG      TTTCGCGCACTGCCG
     fdxA1   6  58 453 3731917 .. 3731939 +  -6.8  -3.39803   ATATCTTGGCCTCCA           GCCGGTTGCG CAT CGCGCCCAGC           TTCTGCATGTCGGTG
      ompC   5 100  45 3717559 .. 3717576 + -12.7   -5.1675   CTTAGACGCAAAAAA             GACCCGC TTCG GCGGGTC              TTTTTTCATGCCTGC
    CV3408   1  39 364 3702295 .. 3702305 +  -2.4  -2.79133   GGTCCACCCACAGCG                 CGAC CAC GCCG                 TCTCCTGCCACGTTG
    CV3405   6  61 455 3700414 .. 3700441 +  -9.8  -2.76696   CGCTATAGTCCTCCA        GCCGGC-ACATCG GCG CGGTGACGCCGGC        ATTGTTGACCAGCCC
      trmU   1 100  15 3697682 .. 3697703 + -18.7  -5.09895   AGCGCCCGCAAAAAA           GCCCCGCCG GATC CGGCGGGGC            TTTTTTACGTCCATC
    CV3392   8 100 179 3687481 .. 3687509 + -26.1  -3.83026   GACATCCATGAAAAA        GCCCAGCGTCCGC CAC GCGGACGCTGGGC        TTTCGTATCCCGGCG
      miaA  14  88   9 3683705 .. 3683722 + -14.1  -3.57144   TTTCTGAGAGACAAA             CGGCGGG CCGG CCCGCCG              TTTCCGCATCGCCCC
    CV3383   3 100  25 3678744 .. 3678765 + -17.3  -4.39386   CCGCCCAAACAAAAA           CGGCCCGGA GCAT TCCGGGCCG            TTTTCATCATTTCCG
    CV3364  11 100  24 3661628 .. 3661647 + -16.4  -4.18197   GGCTGCCAGGAAAAA            GGCCGGGG TTTC CCCCGGCC             TTTTCCATCCCGACT
    CV3341   4 100  25 3640646 .. 3640664 +   -16  -4.81249   CCATCCAAACAAAAA             CGGCAGCG CTC CGCTGCCG             TTTTTCCGTTTCCGC
    CV3317   3  60 188 3613768 .. 3613802 +  -9.3  -2.59431   CGACCTCGCCAGAAC    GCGCG-CCGGCC AAGTTGGCGTCA GGCCGGCCGCGC     TCAGTTGTACGGCAG
    CV3309   5  57 424 3604143 .. 3604161 +  -8.8  -2.64747   GCCGGAAATCATAAA             GCCGGC GCAAACG GCCGGC             CTTGTCATCCGATCG
    CV3301   4  56  16 3596036 .. 3596063 +  -6.8  -3.22102   ATCTACCCTTCTGAG        GGCTCGCCCCGG CAAG CCTGGTCGAGAC         TCTTATGCCCCATAT
    CV3295   3  66  16 3586873 .. 3586894 + -11.5  -2.71712   GGCGGAAACAAAAAA           AGCGGAGCC CATG GGCTCCGCC            ATTTCAAACACAGCC
    CV3284  10  58 215 3577108 .. 3577130 +  -5.4  -3.77831   CTGCGTCATCTGGCT           TTGGCGGCCC ACC GCGCCGGCGA           TTTCGCTGTTCCTGG
    CV3269   6 100  21 3558919 .. 3558942 + -11.7  -4.83615   GTCCGGCGACGACAA          TGGGGCTGC CCGAAA GCAGCCCCG           TTTTTCTGCCCGATC
    CV3256   1  49  23 3542753 .. 3542771 +  -4.4  -3.28712   GTACATTCTTTCCAT             CGCGTCGC TGC GCAAGGCG             TTCTCCGGCCGCGAC
    CV3248   5  71  31 3532886 .. 3532939 + -13.2  -2.67694   CGCCCGGCGCCAGCA CGCTGGCCGCGATGGCC-GCATC-CT GGGC AGCGATGCCGGTCAGATCGGCCAGCG TGATCTGCTCGTCGT
    CV3234   9  77 471 3517532 .. 3517565 + -11.7  -3.58533   AGCCTTTGGACTCAT     CGAAGCGG-ATGGCCG AGG CCGCCATGCCGCTCCG     TTTGGCCAGTTCTCC
      copF   2  44 325 3498818 .. 3498845 +  -4.8  -2.71712   GCGTACAGCGCCTGG        GCATAGCCCTCGG GGG TCGGCGGC-ATGC        GTTTGAGCCAGCCGC
      copF   2  44 378 3498871 .. 3498923 +  -4.7  -2.80994   GCCGCAGCGCGCGGC GGGCGCGTCGATGGCCAGCACCGCGG CCTG CCGCCA-GCCGGC-GTCGTCG-GCCC TCTCCTCCGCTTCGG
    CV3192   0 NONE
    CV3188   4 100  26 3470124 .. 3470141 + -14.1  -5.72254   GGACGCTATCCAAAA             GCCGGGC GAAA GCCCGGC              TTTTTTCTTGTTTCC
      pcp1   0 NONE
    CV3160   1  58 297 3444516 .. 3444548 +  -8.4  -2.70932   GGCGCGGCCAGCAGC     TGGCGCGGCGGC-GCG CAC TGCAGCAGCCG-GCCA     TCCTTGAGCACCGCC
    CV3145   2  73   9 3428611 .. 3428628 + -12.7  -2.70932   CGCCTGAAAGAAAAA             TCCCCGC CGAA GCGGGGA              TGGTTCACCGGCAAG
     pilE1   6  93  15 3404932 .. 3404950 + -13.1  -4.30014   ACGGGCAAACAAAAA             CGGCGCC TGAAT GGCGCCG             TTTTGGCTTGATCGC
    CV3105   4  54 400 3393812 .. 3393832 +  -6.7  -3.29461   ACTTCCACCACGCCA            TCCCCGCCG TAG CGCCGGGCA            TTCTCCAGCAGATTG
    CV3102   1 100  22 3391204 .. 3391233 + -21.5  -4.27617   CTCGCGCCCCCGACA       CGGACCGCC-CGGC TAG GCCGCGGCGGTCCG       TTTTCATGGCCTATC
    CV3091  11 100  71 3371442 .. 3371463 + -15.9   -4.0162   GCCGGAATGCGCAAA           GCCCAGCTC GATT GAGCTGGGC            TTTGTCGTATGGGCG
      argR   4  78 456 3369418 .. 3369441 +  -9.6  -4.03413   TGCAATTGCCGACTA          CCTGGTTGAT GTCG ATCAGCCGGG           TTTCTATCGCCCGCT
    CV3082   8  83 -67 3358290 .. 3358347 + -15.6  -2.70946   ACCAGGTGCGCGGCT ACGAAC-AGTTGGAAGCCGGCGGCG AGCTGGAGG CGCCGCCGGCTTCCAGCCAGGTCGA CTATTTCTGAACGCC
      tyrS   3 100  21 3350748 .. 3350763 + -11.8   -4.7254   CCGCGCAAACAAAAA              GCCCGC GAAA GCGGGC               TTTTTCATCGCCAAT
    CV3063   2  54 420 3343663 .. 3343687 +  -7.7  -2.74701   TCGGCCTTGCCCGCC          GGATCGGCCTG GAT CAGGCCGGCGC          TGATGTTGCGGATAT
    CV3056   6 100  24 3337760 .. 3337789 + -25.1  -5.00616   CAGCGCAAAAGACGA       CGCCGCCGCATCC TCAG GGATGCGGCGGCG        TTTTTTCGCGCCCCG
      pdhR   4  90  12 3316228 .. 3316253 + -10.4  -4.56597   CTGAAACAAAAAAAA         CCGCGCCATC TTCGAC GATGACGCGG          TTTTTGCACCGACGG
      mgtC   8  95  23 3299055 .. 3299082 + -14.8  -3.68529   CGGGCCCCTTACAGC        GCCACGCCCGGC GGCG GCTGGTCGTGGC         TTTGCGTCATCGACT
    CV3014   2  63  70 3292178 .. 3292217 + -10.7  -2.80443   TCGCCCTGCAGTAGC GCCAGCAC-CTGGCCCAGG CTGG CCTCGGCCAGCGCGC-GGC  TGTCCTGGCATATGG
    CV3008   5 100  25 3284337 .. 3284356 + -13.6  -5.44119   AAGCCGATAACAAAA            CAGGCTCC GCAC GGAGCCTG             TTTTTTTGCCCTGCC
    CV2970   5 100  49 3249626 .. 3249647 + -11.5  -5.00616   ACCTTTGCAATTTCA           CGAGCCGGC TCCC GCCGGCTCC            TTTTTTGCCCGCCGC
      dgoT   3 100  11 3239149 .. 3239168 + -16.4  -4.08767   ACTAGGCCGTCCCCG            GCCCCGGC GCGA GCCGGGGC             TTTTCACGCCATCCC
    CV2950   6  76 458 3229453 .. 3229481 + -13.7  -2.84732   GATCGACAGGCCGGA        GACCGGCCGCGGC GGG GCCGCGATCGGCC        TATCCTGCGTTTGCA
    CV2939   2  47 230 3216708 .. 3216719 +  -5.8  -2.73124   TTGCTGCGCCTGCCG                CGAG CTAG CTCG                 GTTTCCGCGATGCCC
    CV2936   2  62 247 3214064 .. 3214094 +  -3.9  -4.12188   GCGCAGGCCCAGTTG      GCCCATCCGGCGCC GCGT GTCGTCG-ATGTGC       TTTTCGGCATCCTCG
    CV2924   7  76 117 3204737 .. 3204772 + -13.2  -3.03124   TGGTCATGCCCCACC    TGGCAGGTGCCGGCCGC CTC GTGGCCGCCGCC-GCCG    TATTGCAGCATCAGC
      maoC   2  88  16 3202029 .. 3202055 + -11.5  -4.14056   CAGCAGGCATGAAAA        CGGCCGCGCAGC GCAA GCC-CGCGGCCG         TTTGTCGTTTCAGAT
    CV2910   0 NONE
    CV2906   6  52 453 3185060 .. 3185075 +    -6  -3.16055   CTTGATTGATCTCGC              GCAGCG CCTG CGCCGC               TTCCTGCGCCCTTTC
     rhlE1   4 100  22 3169416 .. 3169433 + -14.1  -5.88565   TCTGAAAATGAAAAA             CGGCGGG ACTT CCCGCCG              TTTTTTTATTCTGCG
    CV2889   2 100  25 3165359 .. 3165376 + -14.1  -5.44119   GCGCGCATGGAAAAA             CGCCCGG CAAG CCGGGCG              TTTTTTTCACATCGG
      astE   3  71  37 3154164 .. 3154192 + -10.2  -3.54424   CCTGGCAAACAAAAA        GGCACCGCCTCC TTGTC GAAGCCGGTGCC        TTTCCGCCCCTGCGG
    CV2865   4  61 337 3123366 .. 3123386 +  -9.6   -2.8552   AGTTCACTCATCCAA            CCGCCCCC TGCGC GGGGCCGG            GTTTCCTAACTACAA
    CV2862   5  67  23 3120796 .. 3120819 +  -9.4  -3.35798   GCGTCCAGATGTCTG          GAGCGGGCCG AATG CCGCCCGCGC           TTCTCAATGCAGGGT
      dbpA   4  83  24 3111189 .. 3111208 + -13.6  -3.60865   GCCGCAGATCAAAAA            GGCCATCC CGCG GGATGGCC             TTGTCGTTTCGCCTC
    CV2849   4  78 336 3106007 .. 3106017 +  -3.2   -5.1101   CGCGCCGCAGGATTG                 GCAG GGA TTGC                 TTTTTTCACTCATGG
     rhlE2   2  47 329 3097981 .. 3097991 +  -2.4  -3.53811   CGGGCCGGGTCATCC                 AGCG ACG CGCC                 TTTGAGAAAGGTCAG
    CV2827   4  66 -10 3079895 .. 3079909 +  -8.5  -3.53164   TCGGTCTTGCTTCGG               GGGGC GAGTA GCCCC               TTGTATAGCTGCTAT
    CV2816   8 100  46 3067868 .. 3067893 + -16.9   -4.3739   GCCCGGCATGAAAAA         CGGCGCC-AGCC TCA GGCTTGGCGCCG         TTTTCTCGGCGGCTA
      ampH   6  57 443 3061943 .. 3061964 +  -7.9  -3.01924   CTCGATGCTGGCGAT           GCTGGCCAGG TAG CC-GGCCCGC           TCTTGCGCCGGCGTC
    CV2797   4  77 188 3032264 .. 3032282 + -13.8  -2.99471   GCCGGTCCGCCGACT             TGCCGCGC GAT GCGCGGCG             TCTGTCTCAGCGTCA
    CV2785   0 NONE
    CV2772   1  42 232 3011423 .. 3011442 +  -2.8  -2.87683   CCAGTTTCCGCATAG            CCGCTT GAAGTGAA AGGCGG             TATCTACGGCCCTAT
    CV2759   5  82   4 2996214 .. 2996231 + -14.1  -2.87051   CGATCCAAATGAAAA             CGCCGCC CGAA GGCGGCG              CTTTCATGATCCGGG
    CV2750   6 100  18 2987109 .. 2987128 + -13.6  -4.72272   CGCCGCAAAGCAAAA            GCGGAAGC CCAG GCTTCCGC             TTTTTCATGCCGCGG
      kdsA   5  52 463 2983711 .. 2983727 +  -6.5  -3.05844   GCGCAAGGCGCTCAG              CTTCGCC TCC GGCAAAG              TCTTGCCCTGCCCCC
    CV2743   9  71   7 2980450 .. 2980482 + -12.5  -2.53876   TTGCGCTGAAGTCGC      GGAAGGCGGGGCCGG GCG CCCGCCCCGTCGGCC      TCACTTCGGATAAGA
    CV2734   2  60 448 2971349 .. 2971399 +  -8.7  -3.17075   CGGTGCGGCGCGAAG TGGAGGCCGGCAAGGCCAAGCAG CAGGC CTCCGAGGCCCAGCTGGCCGCCA TTCGATTGAGCAGCC
    CV2718   7 100  22 2945039 .. 2945062 + -16.7   -4.6038   CTTCCGGCCAGGAAA          CGGCCCCGG CGATGC CCGGGGCCG           TTTTGCTTTCCTGTA
    CV2718   7 100 112 2945129 .. 2945151 + -16.3  -4.15222   CGGCGCCATGAAAAA           CGCCACGGC GCGAA GCCGTGGCG           TTTGTTCCAAGCGAT
      trpC  13 100  23 2936649 .. 2936669 + -14.7  -4.06502   CCGCCCCATGAAAAA            CAGGCGCCG CAA TGGCGCCTG            TTTCATTTCGGCATG
    CV2708   2  44 343 2932912 .. 2932928 +  -3.6  -2.87132   CCGCTCAGCACGGCC              CAGCCC GCCCA GGACTG              TCTCTCCGCCACCCA
    CV2700   3  50 347 2924045 .. 2924063 +  -7.3  -2.63596   GATAAAAACAGAGCA             GGCCCGC ACTCG GCGGACC             TGCTCTAACATGAAG
       dxs  11  63  39 2916051 .. 2916080 + -10.7  -2.71924   CTGGAAACCCGGCTG       CAGCTGCA-CGCGG AGA CCGCGCTGTCGCTG       GTTTGCGCCGCGCTG
    CV2684   5  89  14 2906188 .. 2906207 + -16.4  -3.46602   GAGGCGCAAACAAAA            GCCGGCCC GCCC GGGCCGGC             TTGTCCTGTCGCGGC
    CV2673   0 NONE
    CV2651   2  59 128 2865573 .. 2865586 +  -2.3  -4.18018   GGGCTGGCATCGGGC               TGCGC AAAC GGGCA                TTTTCAATCAGGCCC
      iagB   5 100  69 2852243 .. 2852273 +  -8.2  -5.40072   ACCCGTTTCCCCGTT       GGGCGGCGCC ACCTGATTCTC GGCGCCGCCG       TTTTTTTACCCGCGC
      dsbG   2  56 305 2846769 .. 2846783 +  -2.7  -3.95073   CAGCTGGCGGAACAG               ACCGC TCAGC GCGGG               TTTCTGCATGTCGGC
      umuC   3  58  24 2820891 .. 2820906 +  -6.8  -3.44229   AACAAAATTCCTGAT              G-CGGCG TTG CGCCGAC              TTGTCGTACTCAAGT
      ssaL   4  53  32 2790784 .. 2790807 +  -5.3  -3.38812   AAGAAATGAACAATA         GGCGC--TCGG AGAT CCGACAGCGCC          TGTTGTTCCGGCAAC
    CV2573   4  55  49 2778860 .. 2778901 +  -2.8  -3.86346   GAGCCCCCTCATGGC CCGGGTTCTGCGGAAGTCG ATGCG CGATACCAGCAGT-CCCGG TTTCTGAGGCACTCA
    CV2566   2  49 393 2768622 .. 2768648 +  -3.5  -3.53012   CCAGGTGACCACGCT         GATGAAGCCGG GAATG CCGGCCACAAC         TTTGCCCACCCCCAA
      pbpB  11  67  39 2765050 .. 2765094 +  -9.3  -3.34455   CCGGCCGCGGCCTTG CGCCGCTGCAGCGA-CTG-CCA CAAC TGGTCCGCTCGCCGC-GCGGCG TTGGCTTTCTGCTGC
    CV2556   8  75 171 2751791 .. 2751802 +  -5.8  -4.60487   CTCGATCACCTTCTC                GTCG ACGA CGAC                 TTTTTCCACGTCCTG
    CV2552   3  59 344 2745684 .. 2745701 +  -7.7  -3.31144   GCGCGGCGGGAAACG             GTGGCGGC GGG GCC-CCAC             TTCTGCGCGTCCACG
    CV2539   2 100 291 2729928 .. 2729956 + -15.9  -4.72272   TCTACCTAATCAAAA        CGCCGCGCCCCCT CAC AGGATGCGCGGCG        TTTTTCATGCCCAGC
     sodB1   3 100  24 2697052 .. 2697066 + -12.8  -5.14563   GCGCGTTGTGCAAAA               GGGCCC GTC GGGCCC               TTTTTTCATGCCCGC
       rnk   7  75 321 2688008 .. 2688029 +  -4.3  -4.77036   CCCCCGCCAGCCCCT           GGGGATAGC CGCT GCCATCCCA            TTTTTCCTGATGGCA
    CV2488   3  70 258 2679446 .. 2679470 + -12.2   -2.8547   TCACCAGCCGGGCCT         GCAGCGCCTGC AAGG GCAG-CGCTGC          TATCATCTCCCGGGT
    CV2484   7  62 240 2675204 .. 2675216 +  -4.7  -4.08767   CCTTGCTGCCGCGCA                CCGCC AGC GGCGA                TTTTCCGGCGATCAG
    CV2471   4  47 354 2659514 .. 2659541 +  -5.4  -2.74488   CTCGTCCGGGATGTC        GGCCGGC-ACTGC GAC GCGGGCGCCGTCC        TCATTCAGATACTTG
    CV2471   4  47 453 2659613 .. 2659643 +  -5.2  -2.72829   GCAGCCGCTGGCCCG       CGGGCGCTCGTTGC CCA GCACCGCGCATTCG       ATTTCGCGGCCTATC
    CV2468   3  90 103 2654879 .. 2654909 + -11.1  -4.36931   CAGCTCCAGCACCAC       CGCCTTGCCCAGC ATGTC GCTGCGCAAGGCA       TTTTCATCTCCATTG
    CV2462   5  51 429 2650156 .. 2650171 +    -6  -2.92389   GCCTCGGCCGGTCTC              GCCGGC CCGC GCCGCC               TCTATCGCTGCGTTC
    CV2456   1  41  -6 2642950 .. 2642963 +  -2.3  -3.04144   CGCGGCCAGCATCAT               GCGTT GACG ACCGC                TATTCGACATGGCGG
    CV2452   5 100  22 2638325 .. 2638346 + -15.1  -4.68724   GCCTGCAAAAACCAA           CGCCCGCGG CGCA TCGCGGGCG            TTTTGTCTTCCGTCG
      arsB   5  48 126 2625531 .. 2625543 +  -6.2  -2.53759   TCCGTTAGTCTGCAA                CGCC TGCAT GGCG                TGCATTGCCAATGTT
    CV2435   5  84  34 2620594 .. 2620608 + -12.8  -3.65581   CCAGTCACCCGTCTA               GGCCGC TTC GCGGCC               TTCTTGGGCGTTACT
    CV2416   7  70 461 2603947 .. 2603958 +  -3.6  -4.71426   CGGATTCAGCATGTT                TCGG TCTC CCGG                 TTTTCTTGGTCGGCA
    CV2407  10 100 162 2592617 .. 2592638 + -12.9  -5.03314   CGGTCGGTTGAATCT           GCCCCGACC TGCC GGCCGGGGC            TTTTTTACGCCTGCC
    CV2399   8  72 292 2583414 .. 2583470 +  -9.4  -3.65542   AACTCTCTCCATGGA TCGCGGCGCTTTCG-TGGACC-TCGCCC GCC GGGTGGTGGTCCAGCCACAGCGCCAGGA TGTTTTCCAGCTGGG
    CV2394   6 100  22 2577702 .. 2577721 +   -15   -4.8622   GTCTCCATAAAAAAA            CGCCGCGA TGAT TCGCGGCG             TTTTTCATTGCAAGC
    CV2383   3 100  24 2566203 .. 2566223 + -16.9  -4.32857   GGCGGCAATGAAAAA            GGCCACTGC TAT GCAGTGGCC            TTTCTGTTTGGCGCG
    CV2376   7 100  68 2560123 .. 2560147 + -13.6  -4.57073   CGTGAATGAAAAAAA         GCCAGCC-CGG CGTG CCGCGGCTGGC          TTTTTCGAGGGGCTG
    CV2371   4  50  -8 2556775 .. 2556794 +    -7  -2.61609   CGCGACGTGCACAAG            GGCGGCTG ATGG CCGCTGCC             GGTTTTATGATTTGT
      fkpA   5  90  23 2549269 .. 2549290 + -15.9  -3.56594   AGGCGGACAGAAAAA           CAGGCCCGA TATT TCGGGCCTG            TTTCACACAGTTTGC
      moeA   3 100 354 2538403 .. 2538434 + -20.1  -4.64861   ATTGGAAACAAAAAA      CGGCGCGGCGCCC ATATCA GGACGCCGCGCCG       TTTCTTTTGGAAGCA
    CV2343   8  67   9 2529211 .. 2529238 +  -4.8  -4.36914   CACGTAGGAGGTCTT        GATCTCGCTG CCGCCGTT CAGCGCGGTC         TTTTCTGCCCGAAGA
    CV2335   6  60 112 2525513 .. 2525529 +  -9.3  -2.57132   ACCGGAGCGGTGCCG              GGCGCGG AGA CCACGCC              GTTATCGCCGACCGC
    CV2330   7  82  52 2522492 .. 2522507 + -10.4  -4.18197   CATTTCTGAAATGCG              GCAGGC CCGC GCCTGC               TTTTGCCTGCGGCCT
    CV2318   8  59 411 2510924 .. 2510937 +  -4.5  -3.83205   TCTACGACTTTCTGG               GCG-GC GTC GCTCGC               TTTGCTGTCGCCGCT
    CV2313   4 100 383 2507737 .. 2507755 + -12.4  -5.14563   CCCTGTTTGCCACTC             GCCCGGCT TCG AGTCGGGC             TTTTTTCATCGGAAC
      serC   9 100  18 2490139 .. 2490163 + -13.5    -5.626   ATCATTGCCGCAGGG          GGAGCGCCGGT CTG GCCGGGGCTCC          TTTTTTTATCCGCTC
    CV2282   7  51 465 2467902 .. 2467923 +  -4.5  -3.34895   CTGATCTAGTTTTTC           TATAGAGTC AGTT GACTTTATG            TTAATTGCGAATAGC
    CV2278   2  61  85 2465953 .. 2465986 +  -9.6  -2.71712   TGGGGCGGCCTGGGG     TTGCAAGGGGATTG GCCGCG CAATCCCCTTGCCC      GTTTGCCGGGCGGAA
    CV2266   6  72 230 2457327 .. 2457340 +  -4.5  -4.57073   GCGAGAGGCGCACAG               CTTCC TGCA GGGAG                TTTTTCAGCGGCATC
      ibeB   8  58 200 2432013 .. 2432064 +  -2.9  -4.07568   CATCTGCATGTCGAC CAGGTTCTGC-CCGCGCAGCG-CGAT GTG ATCGACGCGGC-CGGAGCCGGAGCGG TTTTCCCGCCGGCCC
    CV2237  11 100  26 2423948 .. 2423964 + -13.7  -5.14563   GGAGTCATGAAAAAA              GCGGACC CAG GGTCCGC              TTTTTTCATGCGCCG
      cbsF   8 100  21 2419577 .. 2419594 + -12.7  -4.72272   CCCGGCAAATGAAAA             TGGCCCC GCGA GGGGCCA              TTTTTCATGGCGGGA
    CV2212   6  62 299 2382627 .. 2382660 + -10.2  -2.57795   AACAGGCTCTCCCGA     TCCGGCTGCTGCTG ATTGAG CTGCAGTTGCCGGA      TGGATTCCTGGTGGC
    CV2185   2  47 293 2359528 .. 2359550 +  -5.4  -2.72344   CGGGCAGGCCGAGCA           TCACGCCGTC GAA GCCGTCGTGG           TCCTTGAAGCTGCCC
    CV2178   6 100   3 2351489 .. 2351506 + -14.1  -3.83026   TCTGGCGGCATGAAA             CGCCGGC AGCG GCCGGCG              TTTCATGTGACGGAG
    CV2170   7 100  81 2344167 .. 2344187 + -16.9  -3.94989   TAGATGATAAAAATA            GCCGCCAAC GTT GTTGGCGGC            TTTGCTGTCTGTTTA
    CV2166   3  45  47 2339575 .. 2339592 +  -3.3  -3.19463   TCTGCGCTGCTGGAA             GAGGGCG GCCA CGGTCTC              TTGATGGCTAGTGGA
    CV2126   6  83  29 2314037 .. 2314054 + -14.1  -3.09273   CTGCCGAATGCAAAA             GGCCCGC AACT GCGGGCC              TGTGTCTTGGAAGCG
    CV2110   7  86  67 2300668 .. 2300683 + -11.8  -4.00532   AGAATTGCATTTTAA              GGGGCC TCTT GGCCCC               TTTGCTGTTTCACGA
    CV2089  14 100  93 2277296 .. 2277316 + -16.1  -3.81488   CGCCAGCAATGAAAA            GCCCCGCCG ATT TGGCGGGGC            TTGTCTTTGGGGCCG
    CV2079   6  87 139 2264129 .. 2264142 +  -9.5  -4.64598   GCGCGCTCTTCACCG               CGCGC GGCG GCGCG                TTTTTCACATACTTG
    CV2051   5  49 433 2239545 .. 2239559 +  -5.6  -3.07113   GCAATGCTTGCGGTA               TGTCGG CCG CCGCCA               TTCGCTCCAGTCGTC
    CV2047   8 100  33 2235417 .. 2235434 + -11.3   -5.4505   GCCAGTCACGAAAAA             GGAGACC CAAG GGTCTCC              TTTTTTATTGCCGGC
    CV2038   6 100  28 2222887 .. 2222905 +   -16  -6.06723   GGCGGCATGAAAAAA             CCGTCCCG GTC CGGGACGG             TTTTTTTTTGACGGC
    CV2030   9  86 471 2213370 .. 2213406 + -15.7  -2.71712   GGCGAAAATGTCCTC    GGCCAGCCCCATCGCCA CCG TGGCGGCGGCGCGGGCC    ATTTCCAGCCGGCGC
      acpD   5 100  18 2198464 .. 2198484 + -16.9  -3.89346   CAGGTCAACGTCAAA            GCCCGGTTC TTG GAACCGGGC            TTTGTCGCGTCCGCG
    CV2011   3 100  18 2192601 .. 2192620 +   -15  -5.40072   AGTGACAAGAAAAAA            CACCCCGC CGCA GCGGGGTG             TTTTTTTGGGGAGGC
    CV2001   6 100  29 2183059 .. 2183079 + -12.6  -5.10163   AGTAAGTAAATGAAA            CGGGAAGC GTAAA GCTTCCCG            TTTTGTTTTGCGATT
      endA   3 100  31 2167378 .. 2167397 +   -15  -4.05788   ATGGGCGATAAAAAA            CGCCACGG CATG CCGTGGCG             TTTGATTTGGAACGC
    CV1966   9  54 -23 2139881 .. 2139905 +  -4.2  -3.72695   CCGCTCTCCGCGATC         GC-GTACGGCG AAAC CGCCGGATAGC          TTTGGTAGGGGAAAT
    CV1963   9  79 -30 2137140 .. 2137192 +   -14  -3.17075   TTCCAAAGTGCCTTT CGGC-GCGCCGCGCCTGCAG-CTGGG CGG CTGAGGCCGCTGGAGCGGCGCTGCCG TTGCGTTCACGCCAG
    CV1948   3  71  84 2121347 .. 2121376 +  -7.1  -4.11216   CTGCTTCTTGGCCTG       CTGCAG-GCCGGCG TGG TGGCGGCATTGCAG       TTTTCCGCCTGGCGG
      clpB   3 100  22 2117961 .. 2117982 +   -13  -4.72272   TCTTGCCCGCAAAAA           CGGCCGCT GATGCA AGCGGCCG            TTTTTCATGGGAGGG
    CV1941   3  62 395 2113032 .. 2113049 +  -4.1  -4.12188   AGCGACGGGGCCAGT             TC-GGCCA GCA TGGCCAGG             TTTTCCGCATGCTCG
      gltX   9 100  23 2109346 .. 2109373 + -19.8  -4.88918   CGGCTGGCATCATCG        CCCCCGCCGCCC TGAT GGGCCGCGGGGG         TTTTGTTTGCCCTCA
    CV1933  11  91 141 2104136 .. 2104157 + -12.9  -4.05788   CTGATGCGATGGACC           GGGGGCCGC TTTC GCGGCCCCG            TTTCGTTTGGGACGG
    CV1927   5 100  24 2097612 .. 2097631 + -13.6  -5.45802   GCAGGCGAGAAAAAA            GGACACGC GCAC GCGTGTCC             TTTTTGTTTTGAGGG
    CV1921   7  66 -24 2092304 .. 2092325 + -10.9  -2.74012   GCGGGCGGCCGCCGA           CTG-GCGCAG CGG CTGCGCTCAG           TGATTGGCCTGCTGG
    CV1910   7  54 -42 2076695 .. 2076720 +  -8.1  -2.71791   GGACATGGTGGGCAT         CCGGCTGCAGC CTCG GCCGCTGCTGG          CTTTCGCCCGGGGGT
    CV1896  10 100  42 2063527 .. 2063553 + -19.5  -3.36823   GTGGACATGTTGGCA         GGCCGGAACCC GCAGA GGGTTCCGGCC         TTCGCTTTTCCGCGC
    CV1888   8  69 145 2056219 .. 2056246 + -11.2  -3.14132   GCGGAGCCGGCTTCG        GCTCCTGGCGGCG CGG CGCGGCCGGG-GC        TTCCTGGCGCGGGGC
    CV1879   6  71  -3 2042203 .. 2042234 + -12.2  -2.89564   CATTTTCGATTCTCC      G-TGACGCGCCGGTC TCT GGCCGGCGCGCCGGC      TGTCTCAGGTGCCGG
    CV1864   9  64 142 2024445 .. 2024469 +  -9.4  -3.06315   CAACAGTGAGGTAGT         TGA-GGTAGCC GAAA GGCTACCCTCA          TGTTGCAAGTGTTAC
      phnN   7 100 217 2003292 .. 2003321 + -14.3  -4.05788   TGAACCGCAACGCAA       CAGGGCGGTAAGC TGAT GGTTGCCGCCCTG        TTTCGTTTCCGCGGC
    CV1838   1  38 405 1995243 .. 1995276 +  -2.2  -2.57795   CCGTCGTGCTCCAGC     AGGTGGCCGACGTC GTGCAG GAAGGCGGCCAGCG      TCAGTTCATCGTCGC
    CV1826   8  61 -62 1985635 .. 1985691 +  -9.2  -2.83522   GCCGACATGCGCGGC CGGGCCGAGCGGGCGCT-GGTGGCGAC GCGC GCCGGCACCGAACGCCTGCTCAGGCGG CTTTGATCGCGGCCT
    CV1826   8  61 -61 1985636 .. 1985692 +  -6.5  -3.72893   CCGACATGCGCGGCC G-GGCC-GAGCGGGCGCT-GGTGGCGAC GCGC GCCGGCACCGAACGCCTGCTCAGGCGGC TTTGATCGCGGCCTA
    CV1826   8  61  16 1985713 .. 1985742 +  -9.2  -2.86164   TCGCGGCCTATTCCT       GC-AGCGCCGGGC TGAGC GCCTGGCGCACGC       TCTGCTCGTTCAGCG
    CV1809   7 100  30 1968748 .. 1968766 + -11.7  -4.88407   GCCATCGAGTGGGCA             TCCCGCG CGCGC CGCGGGA             TTTTTCATTCCCTGA
      ate1   0 NONE
    CV1791   3 100  21 1948669 .. 1948692 + -17.4  -4.54727   CCAGGGCGCGAGAGG          CGGGCGGCGC GGAA GCGCCGTCCG           TTTTCATTTGCGCGG
    CV1782   4  59 115 1938608 .. 1938650 +  -8.2  -3.17571   TTAGCCGCTCTTAGC CGGCTGGCGGGGCGGGTC TCGGGAT GACGCGCGCCGCGGCCCG TTGCATTCCCGGCTT
    CV1777   6  52 171 1933912 .. 1933927 +    -6  -3.16564   GAACGGTCAGCTCCA              GGCGGC GGAA GCCGCG               TTGCTCGGCTAACCG
      gstR   6  62 255 1929775 .. 1929811 +   -10  -2.54896   ACCGGCACGGCATGG   TCGGCC-GGCGGCGGCC GCTT GCCCGCGACCTGGCCGA    TCCGTTGGATACCGG
    CV1768   5 100 349 1924015 .. 1924032 + -14.1  -3.96148   CATCGCATGAGAAAA             GCCCCCG AATC CGGGGGC              TTTGTCATGCAGGAA
    CV1748   9 100  21 1900775 .. 1900801 +   -13  -5.14563   GCCGGCTGCGAAGAA         GCCGTTCCGG GTCAATG CCGGGACGGC         TTTTTTCATGGCGGA
    CV1731   4  72  22 1873453 .. 1873472 +    -5  -4.65895   GTTTGATCAGGAGGA            TTCAGCCG TGTG TGGTTGAA             TTTTTCAATAGGCAG
    CV1728   7  53  14 1870695 .. 1870707 +  -4.7  -3.53444   GAGCGGTGTTTAGGC                CAGCG CGC CGCAG                TTTAGCCGCAACTGC
    CV1728   7  53  19 1870700 .. 1870726 +    -8  -2.56596   GTGTTTAGGCCAGCG         CGCCGCAGTT TAGCCGC AACTGCGGCC         TGACTTGATCCGCCA
    CV1717  11  66 314 1858453 .. 1858478 + -11.2  -2.74012   ACGGCTTTTCCAGCT         TGCCCGCCAGC AGCGC GCTG-CGGGCA         TCGTTGAACTCCTGC
     trpS1   9 100  40 1835808 .. 1835829 + -11.5  -6.07627   GGGAGAAATGAAAAA           CGGGCCGCG ATCA TGCGGTCCG            TTTTTTTTTGCGGCT
    CV1677   7  67 147 1819926 .. 1819966 +  -9.5  -3.41051   AGCGGATGATGTTGC  CCAGGAGCTGGTGCTGGCG GAT CACCGCCGGCAGCGCCTGG  TTGTCGTCGGCGTCA
       mpl   8  64 222 1807250 .. 1807280 +  -6.7  -3.90112   TAGAGAAAGGTGAGC       TGGCGCAGCGACT TGATC AGGCGCCGCCCCA       TTTCGTTGGCGCCGC
    CV1661   3 100  25 1800220 .. 1800241 + -15.9   -5.4505   GTCGGCAATCAAAAA           GCCCATCGC GTTT GCGATGGGC            TTTTTTGTTGGACAA
      dnaJ   4 100  24 1783607 .. 1783626 +   -15  -5.30616   GTCGGAACTGCGAAA            CGCCAGCC TCAG GGCTGGCG             TTTTTGTTTGGCTGC
    CV1639   5  83 212 1776490 .. 1776500 +  -8.2  -4.56597   CGTCTATCACCAGTC                 CGGC CCA GCCG                 TTTTTCACCGCCAGC
      fdhD   2  45 -34 1760476 .. 1760489 +  -3.7  -3.16564   CGCTGGCCAGCTTCT               GCAGG CGTA CCGGC                TTCGTCGAGTACACG
    CV1613  13  90  12 1741244 .. 1741263 + -16.4  -3.61398   CTGAGGCGCAAAAAA            GCCCGCCG TTTG CGGCGGGC             TTCTTCAAGCGAAAA
    CV1601  14  85 218 1728660 .. 1728681 + -15.1  -3.06737   CTTGATTCTGTCCAG           CGCCGCCTG CAGC CGGGCGGCG            TATTCCGGCTTGCTG
    CV1590   9  61 254 1715034 .. 1715048 +  -6.4  -3.71848   CGGTCTATCTTGTCC               CAATGC AGC GCGTTG               TTGTTGCTGAGCGCG
    CV1586   7  66 430 1711039 .. 1711073 +  -9.8  -3.20227   GCAGCGCGTTGGCGA     CCGCCACCAGCACGTC GTC GCCGGCCTGGTGGCCG     TATTGGTCGTTGAAG
      cobQ   3  44 112 1694380 .. 1694390 +  -2.4  -3.28712   TCAATCGCCCGGCAT                 CCGC TCC GCCG                 TTATCGCCGCCAGCA
    CV1554   2  43 394 1668330 .. 1668361 +  -2.9  -3.13403   TGAATTCTTCTTCGC     GCTCGCCCAG--CGC ACGG GCGGTCTGGACGCGC      TCTTCCTCCACCAGC
    CV1554   2  43 409 1668345 .. 1668363 +  -3.1  -3.14132   GCTCGCCCAGCGCAC            GGGCG-GT CTGG ACGCGCTC             TTCCTCCACCAGCGC
    CV1529   9 100  39 1636239 .. 1636258 +   -15  -4.64676   CCGAACATGAAAAAA            CGGCTCCC TCGC GGGAGCCG             TTTTGTTCAGCCTGC
      narP  17  64 412 1630926 .. 1630943 +  -3.3  -4.40804   GTCCTTGGTGGCGTT             CTGGGTG CGCT CGGCCAG              TTTTCTCACCTCGTC
    CV1511   6  68 262 1614993 .. 1615032 +  -7.7     -3.94   CGCGCCCAGGAGCCG  TCGAAGCCGGCGTCGCGC CATTC GCGCGGCGCCACCG-CGA  TTCTTTCCCGCTTGG
    CV1508   2  60 458 1612677 .. 1612702 +  -8.9  -3.07994   GGCTCTCCGCCCTAA         GTCCTTGACGC GGCA GCGTCCAGGCC          TTGCATGCGCTTCAG
    CV1480   8 100  25 1578335 .. 1578349 + -12.8  -5.10029   TGTTGGAACGAAAAA               GGCCGC AAT GCGGCC               TTTTTTGCAATTCCT
    CV1467   3 100 152 1559271 .. 1559298 + -18.5  -3.40899   AAGCATCAAACGCAA        CGCCGAGTCCC GTAGCG GGGACTCGGCG         TTGTCATGCCGGATT
    CV1453  11  66 150 1542021 .. 1542035 +    -7  -3.89614   ACTGCTGGCCTCGCT               GGCGTG TTC CTCGCC               TTTCTGCGCCTTCAC
    CV1450   7  76 322 1538522 .. 1538549 + -13.4  -2.71011   ATCTGGCGGGCGCCG        GCCGGCATCTGG ACGG CCAGCTGCTGGC         TCATTGCCAGCCAGT
    CV1445  10 100 113 1529261 .. 1529282 + -15.9  -4.72272   AATACAGGGAGCGAA           GAGAGCGGC CGCG GCCGCTCTC            TTTTTCATGCCGCCG
    CV1442   4  57  97 1526451 .. 1526471 +  -8.9  -2.56177   CACCTGCAAATGGAA            GGCGTGGTC GTT GGCCGTGCC            GTTGGTGTCGGCTGT
    CV1439   9  87  20 1522756 .. 1522773 + -14.1  -3.36823   GCAGGATTCAAAAAA             GCCGGGC GCAT GCCCGGC              TTGGCTTTTGCGGAG
    CV1427   6  95 308 1505915 .. 1505925 +  -6.8  -5.58209   GGGAAAAGCATACCA                 TCGG TTG CCGA                 TTTTTTTAAATTTCG
      nahY   8 100  65 1496278 .. 1496304 +   -18  -3.73647   CGGGAAGCGCAAGAA         GGGGATGCCGGC ATG GCCGTCATCCCC         TTCTTACTGGATAGC
    CV1393   4  70 375 1469699 .. 1469733 + -12.1  -2.75844   CAGCTCGGCGTTGGC    GCGCGGCGCGTTGGTG ACGA CGGCGACG-GCCGCGC     CTTTGGCCTGGGCCC
    CV1389  15 100 -46 1466885 .. 1466916 + -12.2  -5.24551   TGCTGGCGGGCTGTA      CCGTGGCGGCGGGC CTGG GCCTGCTGCTGTGG       TTTTTGTTCGTTTAG
    CV1389  15 100  50 1466981 .. 1467019 + -14.6  -4.07568   CAGCCGCTCCAGCTG   CAAGGCCAGGTCCAGC CCTTTTT GCTGGACCTGGGCCTG   TTTTGCGCGCCAGGC
    CV1374   5 100   6 1449731 .. 1449750 + -16.4  -3.72576   GGAGGCGTAAAAAAA            CCGGCGCC TTTC GGCGCCGG             TTTCATCGGCAGGGC
    CV1364   7 100  20 1437091 .. 1437106 + -11.8  -5.14563   AGTGGCATGAAAAAA              GCCGGC GAAT GCCGGC               TTTTTTGATCGAGGC
    CV1358   7  93  24 1430956 .. 1430973 + -12.7  -4.18197   GAATGAAAAGAAAAA             GGGAGGC CGCG GCCTCCC              TTTTCCATGCGGGCT
    CV1338   7 100 184 1409418 .. 1409446 + -12.5  -5.03713   GATCTATTACATAAA       CGGCGCATC-CC TTTAAT GGCGATGCGCCG        TTTTCTTTGGTTCTT
    CV1326   8 100  15 1396033 .. 1396063 + -19.1  -3.99955   ACTTTTGTTGGCTGA      GGCAGGGCAAGGCC TATA GGCCT-GCCCTGCC       TTTGGTTCCTCTGTT
    CV1314   8  73 182 1385306 .. 1385349 +   -11  -3.42147   TCGCGCTGCGCCGAC G-CCAGCAGCTTCAGGTCCAG GTC CTGGATCGCCAGCTGCTGGGC TTGCTGTTGATTGAC
    CV1311   5  59 263 1383149 .. 1383195 +  -9.3  -2.50935   CTCGTCGGCCTGGGC CCGCGCCGGGAGGCCGGCCTTGC TCA GCA-GCCCGGCGATCCGGT-CGG CTTGCTGGATGGCAT
    CV1297  11 100  28 1366789 .. 1366813 + -12.9  -5.15969   CCGGCAATGAAAAAA          GCCTTCGGC TGTTCGC GCCGAAGGC          TTTTTTGCGTTGCGC
      ilvD  12 100  47 1344846 .. 1344872 + -18.1  -3.46687   CGACGCACCGAATAG         GAAGGGGAGGC CGAGC GCCTCCCCTTC         TTCATGTTTCCAGTT
      bglB   1  39 -33 1339376 .. 1339404 +  -2.1  -2.79501   CTTCTTCTGGTACCA        GCGGGCGATCGCC AGC GGCGGCCGCGAAC        TGTGATCAGGCTGTC
    CV1266   6  86  20 1331863 .. 1331896 + -11.8   -4.0616   CCGCAGCCAGGTCCG    GACCGTCTCGCAGCCC TGCC GGGC-G-GAGGCGGTC     TTTGTCATTGCCGTC
    CV1252  10 100  16 1318045 .. 1318064 + -16.4  -4.25283   TCATCCAATCAGAAA            CGGCCCGG AGTT CCGGGCCG             TTTTCATGCGGGAGT
    CV1247   3  51 154 1313839 .. 1313850 +  -5.8  -3.23853   TGGGCATGGCGCAGG                CTGG TGAA CCAG                 TGTTCGTTCAGGCAC
    CV1241   6  86  60 1308884 .. 1308903 +  -5.7  -5.06414   AGTGTGTTGGAAAAA            CGTTCTC TTGACT GAGGACG             TTTTTCTTAACAAGC
    CV1213   4  51  31 1277113 .. 1277134 +  -2.1  -3.72576   ACGCAGTGAAGCTGA           TCGCGGTAG GCAG CAAACGCGG            TTTGATCCGCGAAGC
    CV1209   5 100 211 1273804 .. 1273825 + -13.1   -5.0925   TAAAGCAAGCACTTA           GGCCAACTT TTCG AAGTTGGCC            TTTTTGCTTTTCCGG
    CV1199  10  75  99 1265122 .. 1265134 +  -5.5  -4.67697   ATGTTTCGCCATGTA                GTGGC CGG GCTAC                TTTGTTGTTTTAAGC
    CV1188   9  58  24 1253248 .. 1253259 +  -7.2  -3.34398   GCCTCCGCGCGCCGG                GCCG CAGC CGGC                 TGTTTCAGAACAGCA
    CV1183   7  71 367 1246887 .. 1246923 + -12.1  -2.90496   GCTGGCCTGCCTCGC    GGCCAGCGCCGCCCAGC GCG GATCGGCGGCGCTGCCA    TCCTTTAGCGCCACC
      pepN   9 100  24 1238943 .. 1238963 + -15.4  -4.35524   CCAGGCAATGCAAAA            CGCGCCGG TTTAT CCGGCGCG            TTTTGCATTTCCGCC
    CV1168   6  95  27 1228639 .. 1228656 + -14.1  -3.65351   GCCAGGCAAAGAAAA             CGGCCCG CTTG CGGGCCG              TTTCGATAGGGATGC
    CV1157   3  71 -41 1216538 .. 1216591 + -10.7  -3.53444   CGCGACAGGCTGGCG GACCTGGGCGAGCCCTGGTGCCAGCC GTG GCCGGGCGCCTGAGCGC-CCCAGGCC TTTAGGCGGCGATGG
    CV1143   3  57 242 1200182 .. 1200238 +  -7.9  -3.02263   CGTAATCGATGTACC AGCCGTCCA-GCTCCGCCTGCGCCCGA GCCAG TTGCGCG-AGGCGGGGCGTGTCCGGCG TGTTGCGGCCGCTGT
    CV1140   7  63 187 1197640 .. 1197650 +  -6.8  -3.78775   TGAACCGGGCCTGAT                 TCGC TCA GCGA                 TTTACTGATCGAAAA
      gpsA   9 100  31 1183029 .. 1183055 + -17.3   -4.2349   CGCAAAAGACATCAA         GGCCGCTGCCT TTTAC GGGCAGCGGCC         TTTTCGCTGTCCGCC
      parE   7 100  27 1166616 .. 1166643 + -14.8  -4.77438   CCGCGAGTTCGACGA        CCCCGTCCGCCT GCGA AGGCCGGCGGGG         TTTTTCATGGTCAGT
    CV1109   3  58 438 1160883 .. 1160904 +  -7.3  -3.35679   CAGATGGGAAAGCAG           TTGCTCCAG CGCG CTGGGGTAA            TTCTCAATGACCAAG
    CV1082   7  82 168 1133061 .. 1133100 + -13.6  -3.19463   AGGTATGCACCTGCA  G-GGTCACCATCCCTTCGC CGC GCGAGGGGATGGACACCGC  TTGCTGGCTGCTGCC
      sucD   7 100  27 1124872 .. 1124895 + -18.2  -5.94713   CGGTCTGAACGAAAA          CACCCCGCGA GCGA TCGCGGGGTG           TTTTTTTTATGGGCT
    CV1057   3  45 144 1104673 .. 1104684 +  -3.6  -3.08327   TTGCTCGTGATTGTG                GCTG TGTA CGGC                 TATTAGAAATTTACT
    CV1053   8  73 308 1102431 .. 1102453 + -12.7  -2.75064   TTTGGCCTGATTCAG           GCAGGCGCG TGGCC TGCGCCTGC           TGATTGAATGGCCAG
      ucpA   9  66 466 1097496 .. 1097551 + -10.3  -3.07816   GATCGGGCGCGAAGA TCGCGT-CCGGCGC-GCCGAAGGCGCT GCTC AGCACCTGCGGCAGCGCGAGCGCGCGG TTCAATCCCTGGCAG
    CV1042   6  56 210 1092464 .. 1092494 +  -6.1  -3.44527   AAAAGGCCGCGCGGG      CG-CGCGGCCTGGA GCCG TTCAGGCTGAGGCG       TTGTCGTCCTCGCTG
    CV1034   5  53 183 1084435 .. 1084471 +  -2.7  -3.83026   AATAGACCTGGCGGC    CGCAGGCGCCGTAGCCG CGG CAGTAACGGTCCCAGTG    TTTGATGTGCCCCGG
      folA   9 100  21 1073946 .. 1073961 + -10.4  -5.60993   CGCGCCAATGAAAAA              GGCTGC CTCG GCAGCC               TTTTTTTATCAGGGA
    CV1020   8  57 223 1063924 .. 1063943 +  -8.6  -2.64155   GCAGCGTCACATCGC            TCGCCAGCC AGC GGCTGG-GA            TAGCTTTGAAACGCG
    CV1007   7 100  14 1046443 .. 1046480 + -20.6  -2.52464   GAGCGGCGCTCAGCT   CGCGGC-GCCGGCGGTG GGCAG CACCGGCGGCTGCCGCG   TCCATTCCAGGAAGG
     rhlE4   9 100  12 1043578 .. 1043593 + -11.8  -4.62069   CTGATGAATCGAAAA              CCCCGC AGAA GCGGGG               TTTTTCGCGTCCGGC
    CV0982   9  60 -35 1019272 .. 1019291 +  -2.8  -4.12962   GGCAAGGTCAGGGTG            TTCGTCGA ATAC TTGGCGGA             GTTTTTTTTGATATG
       cfa   7 100  20 1012991 .. 1013011 + -16.9  -5.40072   GGGGGCGATAAAAAA            CGCCAGCGA GAT TCGCTGGCG            TTTTTTTGCGGCGGG
    CV0972  12 100  14 1006680 .. 1006708 +   -21  -2.53903   AAGCCCTTGATCCGA        CGGGCCGGCTGC GTCTG GCGGCCGGCCCG        CTGGTTTTTCACGGC
    CV0972  12 100 325 1006991 .. 1007012 + -14.5  -4.75174   ACCAGATTAAGAAAA           GCCGAATCC CTCA GGATTCGGC            TTTTTGCATTGCCTG
      rnsA   7  57 447  994087 ..  994097 +  -8.2  -3.14132   ATCGCCTTGATGATG                 GGCC GCA GGCC                 TTCCTGGCGGGAGAC
       rna   3  49 161  991585 ..  991602 +  -4.1   -3.4072   TCCGCCGAAGCGTCA             GGTGGTA AGTC TATCGCC              TTGTGGTCCGCAGTC
      recG  10  95 156  968790 ..  968806 + -13.7  -4.35524   TCAAGCAAGAAAAAA              GCCGCTC ATC GAGCGGC              TTTTGCGTTTGGGCG
    CV0912  11  61  85  944342 ..  944360 +  -6.7  -3.72324   CAGCAGGTTGTAGCG            GCGCT-GG TATT CCGAGCGC             TTCTTGCTGGCGATG
      plcN   2  52 285  939571 ..  939583 +  -3.3  -3.73775   AGACGGTTCACATGT                TGCAG CGC CAGCA                TTTCCTCCAGCTCGC
    CV0900   9  57 412  931761 ..  931795 +  -8.5  -2.52516   CAATCGCGGACCAGC     CGCGGCAGCGCGG AGGTGGGGA CCGCGATGTCGTG     CTTGATGCTGGGGCC
      qseC   3 100  91  920610 ..  920630 + -11.1  -5.60993   AGACAAAGGTTGCAA            GCCCGCC ATGACCC GGCGGGC            TTTTTTTATCGGCGC
    CV0888   2  49 144  916593 ..  916612 +  -2.8  -3.53012   ACCCTGCGCACGTGG            GCGC-GG TCCAGCT CCAGCGC            TTTCAGGCAGGCCGC
    CV0873   5  76  29  902264 ..  902295 + -12.3  -3.40403   AAGCCGCCGGCCGCG      GCTTGCGGCGCACC ACCAC GGTGCGC-GCCAGC      TTGTCGTGCCAACCC
    CV0866   5  69  64  896450 ..  896476 + -12.2  -2.66216   GATCAGCTTGTCCAG         CACCGCGTTGAC ATA GTCGGCGCGGCG         GTTCTGGTAGTCCAG
    CV0863  10  68  29  893742 ..  893769 + -10.6  -3.27525   GGCGCGGCATCATCA        GGAGGGCAAGCG CAAA TGCTTGTCTTCC         TTACGTTTCAGCACC
      hisP   6 100  29  885618 ..  885642 + -11.4  -5.04249   AAAGGGGGTAGGAAA          CCCGCCGG AGCGGTCAG CCGGCGGG          TTTGTTTTTTGGCGC
    CV0841   2  69 473  875655 ..  875667 +  -3.3  -4.58395   CTGGCGCGGATTGTA                TCGCG CTT CGCCA                TTTTTACGGCGTGAC
    CV0836   6 100  28  865373 ..  865390 + -10.5  -5.14965   AGTGAAAAACGCAAA             CCGCGCT TACT GGCGCGG              TTTTTTCATGCCGGT
      msbA   5 100  30  853834 ..  853857 + -16.8  -3.91084   GCTGGCGAAAAGCGA          CAAGGCTGCC CTGG GGCAGCCTTG           TTTCGTTGGCGATCG
    CV0820   4  75 -56  847564 ..  847615 +  -9.4  -3.79445   GGCGCGATGTTTGCA GCTCTTGGCTTATACCTGGCGCCGA TAT TCGACGCCAGGGATGAGAGGAG-GC TTTAGCTTACTGATT
       rbn  11  63 394  836533 ..  836554 + -10.1  -2.84878   TCGTCCAGCAAGGTG           GCGGCGTCGC GCA GCGG-GCCGC           GTTTCACTTCGCCGC
    CV0807   5  60 448  833425 ..  833451 +  -8.6  -3.14944   GAATCCTTCCGGAGC         GGCCTCGCCCAG GGC CTGGGACAGGTC         TTGGCTGTGGTAGTC
    CV0799   8  62 425  824055 ..  824082 +  -2.6  -4.28774   GGATAGTCGGTCGAT        TCCAGCTGGG AATCGAGG CCCAGCTTGC         TTTTCCATTCGCTGG
    CV0791   5  61 122  815429 ..  815439 +  -8.2   -3.3353   GCGCGAGAACATCAG                 CGCC AGC GGCG                 TCTCTTTGTCGAGCG
    CV0782   9  68 222  808266 ..  808282 +  -7.9  -3.79519   TGGCCGCCTTTGCCG              GTGCTGG AAA CCGGCGC              TTTCGTGATCGGCTT
    CV0771   5  91 -15  793496 ..  793525 + -12.9  -4.06904   TGGGAAGGACGAAAA       CAAACCGGCCGTT TGAG GACGACCGGTTTG        TTTATCATTGGCTGC
    CV0765  13  89 184  786412 ..  786453 +  -6.6   -5.0925   CTGTTTCGATCTTGC TTCCGG-C-GTTTTCAGCGC GCTC GCGCCGGAGACGGACCGGAG TTTTTCATTTTCCAG
    CV0756   8  64 439  777073 ..  777121 +  -9.4  -3.14051   ATAGACGTCGCCGCC GAACGGCGCGCACAGGT-CGCGG GCCA CCGTGTGCCAGTGCACGGCGTCC TCTTCCTGCGGGTAG
    CV0746  10  56  42  767097 ..  767112 +  -4.7  -3.70773   TCACCCCTACTCGGA              CCACT CTGGCT AGTGG               TTCTTGGGTATGGCC
    CV0720   9  71 142  748414 ..  748437 +   -11  -3.18849   CCTGCGCCACTTTTT          CCGTGGC-GGC CGC GCCGGCCATGG          TGTTCATGCTGTAGA
      ptxR   5  58 145  742995 ..  743019 +  -6.4   -3.5393   TCCGGCAGCACCCGC         GCCAGCT-CGC CGTC GCGCAGATGGC          TTTGCACCGCGTAAT
    CV0706   5 100  26  731589 ..  731605 + -13.7  -4.55798   GTCCGCATCGCCAAA              GAGGCCC TGC GGGCCTC              TTTTCGTTTCAGCTG
     purA1   6  71 383  724897 ..  724911 +    -7  -4.12902   CTGTTGGCGGTTTCG               GCGGGG ATG CCCAGC               TTTTGCAGATCCTTG
      lysR   4  53 205  720189 ..  720201 +  -5.5  -3.44527   GTAGTCCTTGTAGTG                GCCTT CGC AGGGC                TTGTCCTGGTAGATC
    CV0687  12  65 113  712472 ..  712514 + -11.3  -2.53271   CTTCAACAGCCGGTA CAGCGTGGC-GCGCGAGATGC ACA GCATG-CGCGCCGCCTTGCTG CTGTTATGGCCATGC
      glmS  10 100 112  705995 ..  706012 + -12.7  -4.45544   GTAGTACTCAGCAAA             GAGGCCC AGAA GGGCCTC              TTTTCGTTGATCGGA
    CV0656   3 100  11  685781 ..  685808 + -15.6  -4.08216   AATAGGCGCGGCAAG        CAAAAGCGGCCC TTTC GGGCCGCTTGTG         TTTTGGGCACCCTAC
    CV0644   8 100  18  676239 ..  676260 +   -13   -4.4959   CTTGAAGCGTAGAAA           TGGCCCGC CCTCCA GCGGGCCA            TTTTCATTACTTCAA
    CV0637  10  93 462  668491 ..  668511 + -12.5  -4.25859   GCGAAAACAAAAAAA            CCGCAGGGC TGA GCCGTGCGG            TTGTTTTGCGTTGCA
       tap  10 100  27  658553 ..  658571 + -13.1  -4.82901   TTGGCGCACAACAAA             GCCCCGG CTGGT CCGGGGC             TTTTTGTCGGCCGGA
      leuA   6  55  50  634305 ..  634324 +  -3.4   -3.8917   GCCGCCGAGGGGAGG            CGGCAAGG TTTT CCATCCCG             TTCTTGTCGTTGCGC
    CV0590   3 100  25  627894 ..  627937 + -19.7  -4.44915   GTCGGTTTAGGCGAA CGGCTGTC-CGGC-CTGGGGT AAGC GCCCCGGAGCCGCGACAGCCG TTTTGTCCATCCTTG
      aphB   6  76   6  621623 ..  621634 +  -7.2  -4.41348   GCGGTCTTGAGGCGC                GCCG TCGC CGGC                 TTTATTTCCGAACCG
    CV0578  11  71  66  619880 ..  619904 +   -10  -3.60792   CCTTGTGCATAAGTC          GTCCGGGC CCCGATTCC GCCCGGAC          TTTGCCGATTCCGCG
      ampD   8 100 -29  607562 ..  607585 + -19.6  -3.30007   TTCGACTGGCGGCGC          GCCCAGGCCG ACAG CGGCCTGGGC           TTCTGAGCGGCTATT
    CV0552   7  69 353  590664 ..  590675 +  -5.8   -4.2558   AGCGTGGCGCTGCTG                CCTG CGGG CAGG                 TTTTGGTGCGCGATG
    CV0521   2 100  26  553134 ..  553149 + -11.8  -5.06816   GCCTCCAGAGTCCGA              CGCCCC GCCC GGGGCG               TTTTTATTGCCGGCT
    CV0516   9 100  49  549988 ..  550016 + -18.2  -4.25104   AGACAGCGAAAACGA       CAGCCCCGTCGGC TCAG GCCG-CGGGGCTG        TTTTCATGCGGGACG
      speB   4 100  23  519568 ..  519597 +  -9.2  -5.64421   GCGTTTTGGTAGCGA       CGCCGTTCCCTC GTTGAA GAAGGGGCGGCG        TTTTTTATTTGGACT
      comA   8  66 260  493857 ..  493876 +  -2.8   -4.4891   CTCCTGCTCCCAGCG            GCC-GTTGG CGA TCAGCTGGC            TTTTCTGCTCGTAGC
    CV0468  11  88  27  490087 ..  490115 +   -16  -3.05816   CCGGTTGCGCGGGGG        CGGACGGCGTCC GCCCG GGACGCCGTCAG        TTGAATGGCAGCTGG
    CV0453   9  61  59  470718 ..  470746 +  -5.9  -3.84406   GGGCGGCTTACAGAT        TGTCCAGGTACTG CTG CAGCGCCCGGATA        TTGTTGTCGTAGGCG
      T9J2  11  69 184  461661 ..  461693 +  -9.8  -3.53012   GGTTCTGCAGCGCCG     GCTCGGCGG-CGATG GCGT CGTCGGCCGCCTGGC      TTTGCAGCGCGGCGC
    CV0432   8 100  33  450430 ..  450449 + -13.6  -5.26875   TTAGTTATAAAAAAA            CCTGCCTG TTTC CAGGCAGG             TTTTTTCATTCAAGC
      hslU   3 100  39  419373 ..  419393 + -11.8  -5.23292   ATATGTATGCGGAAA            CGGCGGCC ATTTC GGTCGCCG            TTTTGTTTTATATAG
    CV0394   6  90  36  411238 ..  411253 + -11.8  -4.13767   CCGGGCATGAAAAAA              GCCGGG CATG CCCGGC               TTTTGGGATAGACGG
    CV0375  13  60 -19  391590 ..  391609 +  -2.8  -4.20768   AGCGCGCGCGCCGGC            TCAG-CCTG ATG CTGGACTGA            TTATTTCTTGGCGAT
    CV0375  13  60  60  391669 ..  391683 +  -8.5  -3.05343   GCATCTTCGGCAGCA               GCGCC TTCTC GGCGC               TCTTCAGCGTCTCGC
      pyrI   7 100  74  387578 ..  387599 + -15.1  -4.67942   GTAAAAATCGGGAAA           GCGCCGCGG GAGA CTGCGGCGC            TTTTCATTTGTTGCG
    CV0364   4  76 134  381420 ..  381459 + -13.5  -2.74523   GCATGGCGCTTCCAG  TCGATGGCGATGCCGCG TCTGGC CGCGGCGTCGACGACGA   TGATGTTGGCGATGC
      lpcA   1  41 411  373951 ..  373963 +  -3.3  -2.78384   TTTTCCGCCACCGAC                GGCTG GTC CAGCG                TGTAATCGACGCAGG
    CV0336   8  88  11  353343 ..  353360 + -14.1  -3.60098   GTTGAATAACGAAAA             CCGCGCC GTGA GGCGCGG              TTTCACGTGGAACGT
    CV0330   9  76 190  348755 ..  348809 + -13.5  -2.71364   GACGGCGAACTGCTC GCGCAGCTTGTCCACCTGCGCCTGGC TGAA GCC-GGTGTAGCTGAACATGCCGCGC TGGTTCACCAGGTAG
    CV0317  10  59 281  335783 ..  335816 +  -2.3  -4.25104   AGCTCCCAGCTGTCG     TTGTCGACCGGCTGCG GAT CGTGGCGGGT-GGCGG     TTTTCATCCACAGGC
      rarD   7 100  26  309886 ..  309907 + -15.9   -4.2558   CCTTGCAAAGAAAAA           CGGCCATCC CGAG GGATGGCCG            TTTTCATGCGCGATG
    CV0301   4  64 309  304484 ..  304494 +  -4.6  -4.13767   CGGGCCCACCGCCAC                 CTGG ACG CCGG                 TTTTCAGCTGGCAGC
    CV0282   8  74 353  288877 ..  288915 + -12.5  -2.87003   TTGGCGGCCTGGTTG  CTGTCGCCGCCTATGCTG CCGG CGGCATAGGCG-CGGCAC   TGCTGTTCTTCCTGC
    CV0256  16  61 -23  264056 ..  264106 +  -9.7  -2.80816   TTTCGGCTTGACGCC GGGCGGCCGGATTTCGCCGGCTGA GGCC TCA-CAGGCGGAATTTGCCCGCCA TCTCCTGCATGCGCG
    CV0247   3  74  -7  253637 ..  253649 +  -6.2  -4.42386   TCGCGCAGATCCGCG                CCGC CTGAA GCGG                TTTTCTCAATCGCCG
    CV0239   3  61 465  248391 ..  248415 +  -7.7  -3.41051   GCCGGTCAGCGGATC          CAGGTTGGCGG CGT CCTCCAGCCGG          TTGTGCTGGCGCTGC
    CV0229  11  63 325  239566 ..  239578 + -10.5  -2.74461   GAAGGCCGCGTAACG                GGCCG GCT CGGCC                GTTTGCGCGTCGATC
    CV0224   5 100  41  234131 ..  234146 + -11.8  -5.54079   CAAACCATGAAAAAA              CCGCCC GAAA GGGCGG               TTTTTTCATTTTTCG
    CV0218   1  54 130  229656 ..  229682 +  -7.1  -3.14564   ACCAGGTAAGTGACG         CCGCTGGCGCG GGTGG CGCCCAGGCGG         TTGATCAGGCGGTAG
       qor   5  63  88  225028 ..  225067 + -10.8  -2.78384   TCGTCCGCCGCGCAG GGCTGCCCGCCGCGCG CGGAGCAGGC CGC-CGGCGG-CAGCC  TCTCGTCCACGCAGG
       qor   5  63 309  225249 ..  225294 + -10.3  -2.71011   ACTACGCAGGCCCTG CAGGTGCGCCTGGCATCGTTGC GGG GCGACGGC-CCCGGCGCACTCG TCCTTCGCCGCCCAT
    CV0208   4 100  23  221598 ..  221627 + -22.2  -3.78329   CGCCGACATGAAAAA       CGCGCCGCCGGA CCCAGC TCCGGCGGCGCG        TTTACATTCGTACGC
    CV0199   0 NONE
    CV0192   9 100  43  203528 ..  203554 + -15.9  -4.13767   CGCAGCCAAGCACAA        CGGGCAGG-GCC TGAC GGCGCCTGCCCG         TTTTCGCGTCCGCGC
      ligT   7  58 -69  194066 ..  194123 +  -6.8  -3.32946   GCTGCTGGCGTCCGA GCTGGGCGCGGGC-GGCGTCCG-CCATC ATCG GCTGGACGGCTGGCGGCGCGCCCCTAGC TCTTGTCGTTGAACA
     phaZ1   9  54   3  183474 ..  183532 +  -8.3  -2.83403   CTCGGCCCCCTGACG -CGGGCCG-GAA--ACG-GCGATGCCCCGC CGGG GCGGGGCATCGCGCGAACTTCGCGGCCGGG CTTTACTCGGCGGCG
      fadH   5 100  22  179933 ..  179951 + -17.4  -4.52589   GTCGCCCCCTGGCAA             GCCCCCGC ATC GCGGGGGC             TTTTGTCTGAAAGCC
      pgi2   6 100  24  164328 ..  164349 + -12.3  -4.93365   TCCGCATCGAAAAAA           TCCCCTGTC ATGC GGCAGGGGA            TTTTTCATTCTGCGA
      pgi2   6 100 203  164507 ..  164529 + -20.6  -4.11216   CATGCTGGCGAGCAG           CCTGGCCGGC CAT GCCGGCCAGG           TTTTCCGCATAGACG
    CV0142   3  58  60  155562 ..  155599 +  -8.4  -2.78384   GTACGGCGGGCCCCG  CCTGCGCCGGCGCGCCTG GGAT CGGGTCCGCCG-CG-AGG   TGTGGTCAGCGGCGC
    CV0128   7  87  70  141494 ..  141550 + -14.9  -3.34236   AACTCCAGTAGGAGT TGC-CTTCATGTGACTCCTTCAGCT AAACCCAAA GGCTGAAG-AGTCACATGAAGGGCA TTGTCAACTGAGTTT
    CV0111   4 100  37  124299 ..  124316 + -14.1  -5.00138   GCCGGCAAAGACAAA             GGGCGCC GCGC GGCGCCC              TTTTTCATTTCCATC
    CV0096   5  53 104  110828 ..  110841 +  -5.9  -3.42069   CAGAATGGCCAGCTG               GCGCT CGCG GGCGC                TGTTCTTGCCCTTGC
      prfA   5 100  72   94806 ..   94834 +  -9.6  -5.24129   GCGCGCGCGGACCGT       GTCCATCCGGACA GCCG TG-CCGGACGGAC        TTTTTTCTCCGAAAC
      prfA   5 100 120   94854 ..   94870 +  -9.4  -5.07652   TTCTCCGAAACTTGG              GGCCAC CTTGC GTGGCC              TTTTCTTTTGCCCGG
    CV0072   4  74 408   83956 ..   84008 + -13.9  -2.57132   CGCCGAAGCGCTGCA GCAGCCGCTCGGCGAACAGCGGGAT GTC GTCGCGCAGCTCGCGCAGCGGCGGC ATTCTCAGCGGCAGC
    CV0062   4  77  45   70866 ..   70881 + -11.8  -3.58343   GCCAAACGCGAAAAA              CGGCCC CGCA GGGCCG               TTTCGCCATACTGCA
       ppc   2  47  16   63690 ..   63716 +  -5.7  -2.78384   GAACGGTCGTCCTCC        GCCCGGC-GCGC ACCG GCCCAGCCCGGC         TGTCATCGGAAGAAA
      pleD   8  53 391   53230 ..   53257 +  -7.6  -2.51642   ATCGCGCGGCTGCTA        CGCCCCAGCTGC TGCA GCAGATTGGGTG         GTTGCTCACTCATGT
    CV0036   2  51 417   44862 ..   44888 +  -3.6  -3.48395   GCCGCGAAAAAATAA         GCGATGAGGT TTTTATC ACCCCACCGC         TTATGTCACCGGCGT
    CV0029   8  51 284   36613 ..   36651 +  -4.4  -3.41804   TCAGCCATACCCAAG   GGTCGCGGCTGCCG GCACGCCGCAG CGCCACCCGCGTCC   ATTTTTCAGCTTTGC
    CV0017   3  95  88   22603 ..   22630 + -15.5  -3.66178   CCGCCTCATGCCGAC        GCCCGCCCCGC CTTGCC GCGGAGCGGGC         TTTCGCCTTGCCCAA
    CV0010   3 100   7   14246 ..   14273 + -18.4  -4.57516   AAGGTGTAGCAAAAA        GCCCACCCGGCC GGAT GGCGGGGTGGGC         TTTTGCTTTGGATAT

SUMMARY

803 putative operon ends contain 4575 possible terminators.
Percent operon ends hit by terminators of confidence >= x:
	x	#>=x	hits>=x	%hits>=x
	100	332	295	282	35 %
	99	332	295	282	35
	98	332	295	282	35
	97	332	295	282	35
	96	332	295	282	35
	95	351	308	293	36
	94	351	308	293	36
	93	369	322	305	38
	92	369	322	305	38
	91	379	327	310	39
	90	390	336	318	40
	89	395	340	320	40
	88	419	358	333	41
	87	430	365	339	42
	86	446	379	349	43
	85	453	384	353	44
	84	456	387	355	44
	83	478	401	365	45
	82	489	410	370	46
	81	505	421	377	47
	80	512	426	379	47
	79	523	436	384	48
	78	539	452	394	49
	77	550	459	400	50
	76	579	483	415	52
	75	595	494	421	52
	74	618	512	429	53
	73	636	527	435	54
	72	650	539	444	55
	71	690	571	462	58
	70	707	586	470	59
	69	756	627	488	61
	68	791	654	498	62
	67	803	665	502	63
	66	901	743	526	66
	65	909	750	530	66
	64	974	801	544	68
	63	1015	830	555	69
	62	1092	889	571	71
	61	1162	942	589	73
	60	1238	1004	604	75
	59	1303	1055	618	77
	58	1398	1126	636	79
	57	1462	1177	651	81
	56	1562	1253	666	83
	55	1616	1290	672	84
	54	1744	1389	691	86
	53	1882	1484	703	88
	52	1941	1531	712	89
	51	2168	1687	728	91
	50	2229	1728	732	91
	49	2507	1920	743	93
	48	2578	1963	745	93
	47	2945	2217	763	95
	46	3088	2303	768	96
	45	3282	2427	772	96
	44	3506	2585	775	97
	43	3801	2779	778	97
	42	3926	2854	780	97
	41	4181	3021	784	98
	40	4295	3096	784	98
	39	4462	3207	789	98
	38	4575	3291	792	99
	37	4575	3291	792	99
	36	4575	3291	792	99
	35	4575	3291	792	99
	34	4575	3291	792	99
	33	4575	3291	792	99
	32	4575	3291	792	99
	31	4575	3291	792	99
	30	4575	3291	792	99
	29	4575	3291	792	99
	28	4575	3291	792	99
	27	4575	3291	792	99
	26	4575	3291	792	99
	25	4575	3291	792	99
	24	4575	3291	792	99
	23	4575	3291	792	99
	22	4575	3291	792	99
	21	4575	3291	792	99
	20	4575	3291	792	99
	19	4575	3291	792	99
	18	4575	3291	792	99
	17	4575	3291	792	99
	16	4575	3291	792	99
	15	4575	3291	792	99
	14	4575	3291	792	99
	13	4575	3291	792	99
	12	4575	3291	792	99
	11	4575	3291	792	99
	10	4575	3291	792	99
	9	4575	3291	792	99
	8	4575	3291	792	99
	7	4575	3291	792	99
	6	4575	3291	792	99
	5	4575	3291	792	99
	4	4575	3291	792	99
	3	4575	3291	792	99
	2	4575	3291	792	99
	1	4575	3291	792	99
	0	4575	3291	792	99
