# Supplementary material for: Rapid, accurate, computational discovery of Rho-independent transcription terminators illuminates their relationship to DNA uptake
Source: Genome Biol. 2007 Feb 21;8(2):R22. doi: 10.1186/gb-2007-8-2-r22 (PMC1852404; doi:10.1186/gb-2007-8-2-r22)
Supplement: Additional data file 2 — As described in the text, the entire robust tail-to-tail region is searched; if the region is less than 500 nt, then the 500 nt downstream of the stop codon is searched (stopping if a gene start is encountered). In the case of ties, all terminators with the high score are output. [file gb-2007-8-2-r22-S2.zip › Chromohalobacter_salexigens_DSM_3043.ttperf]

 Csal_0005   4 100  38    6420 ..    6444 - -21.5  -3.27653   AGCGGTATGAGAAGA          GGCCGGCAACG TCA CGTTGCCGGCC          TTTTTTGTATCAGGT
 Csal_0010   4  57 349   12181 ..   12194 -  -9.5  -2.70932   GGGCGGCCCCAAGGA               CGCCG ACGC CGGCG                AGACGATCAGCCAGG
 Csal_0019   3  53 207   23429 ..   23465 -    -8   -2.8001   AGAATTTCGAGGACA   TCGCCGC-GACCCTGCGC GAG GCACAGGCCCTGC-GCGA   GGTGGACGATGCAGC
 Csal_0027   6  56 169   32426 ..   32441 -  -6.8  -3.28712   CCGGCGCGGCGACAA              CGCC-GC CAT GCTGGCG              CTGATGGACGGCTTC
 Csal_0039   0 NONE
 Csal_0050   9  60 345   57927 ..   57942 -  -2.5   -4.2528   CGCGAAGCCAAGAAA              CTCGC TCACTG GCAAG               CCGTCGCGGTCAGCG
 Csal_0060   5  57 154   78774 ..   78825 -  -7.9  -3.14344   GAGGTGTTCGACGAA CGCGGCTCCACGCGTGCCGCCAAGCG CAT CGCCC-GCGACGC-CG-GGCACCGCG GCAACTATCGTGACG
 Csal_0070   4  54 259   88590 ..   88612 -  -4.7  -3.57144   TTCGCCACCTCGAAA           GCGGCAACG GCGAG CGTGCCCGC           GCCTTCATGCAGCGC
 Csal_0081   1  51 366  100150 ..  100162 -  -3.3  -3.64703   TGGCGCGGATCGAAA                CGCTC GGC GAGGG                GGCTCGGCCGCTGAT
 Csal_0095   4  49  82  120223 ..  120241 -  -5.9  -3.05596   TACGCTGGTATGGAA             GTCGCGT TCTAG ACGCGTC             GCCTCAATCGCTCAC
 Csal_0101   7 100  29  126137 ..  126158 - -18.7  -3.52896   CCACGACGCATAGAA           GCCCCCGGC CAAG GCCGGGGGC            TTCTTGCTTTCGGCG
 Csal_0106   2  49 336  130139 ..  130155 -  -6.5  -2.62184   GGTCCCCGGAGATTA              CGCCG TGCGTGG CGGCG              GTATCCTGGCGCTGC
 Csal_0110   8  51 307  132130 ..  132157 -    -4  -3.61517   ACGGCTTCCCAACAA        GCCGCTGC-CGTG AAT CACGAACCGCTGC        AAGTGGCGTCTCAAA
 Csal_0110   8  51 278  132176 ..  132186 -  -6.8  -2.90496   TGGCGTCTCAAACGA                 CGAC CGG GTCG                 AGCGTGCGTCACGCC
 Csal_0124   9  63 426  146080 ..  146094 -    -7  -3.78934   CTGGGTGCAGAAGAA               GCCGCG CGC CGAGGC               CGAGAAGACCGCGAT
 Csal_0127   7  46 268  149479 ..  149492 -  -5.9  -2.73681   GACCCAGGTCAACCA               GGCCG TCAA CGACC                TGGACCAAATGACCC
 Csal_0145   4  61  23  167532 ..  167544 - -10.5  -2.80113   CACCATGGGAGCAGA                CGGCC AAG GGCCG                TCTGTCATCCCGCCG
 Csal_0162   2  75  14  185532 ..  185567 -  -8.3  -4.18197   ATGCGTGAGGGAAAA   GC-GCCGAGCTCCGATC GTGA GACCGGAGCA-GGCTGC    CTATCGGGCTATCTC
 Csal_0167   6  52  51  191914 ..  191942 -  -5.9  -3.40403   CGCCCTGCACCACAA        GCGACTATCCCAG CTT CTGGAAGAAACGC        TGTAACGGTGTCTTG
 Csal_0174  15  72  66  197632 ..  197661 -  -2.1  -4.77165   GCGTCGACAAGAAAA       CTCGCAAGG GAAAGACCAAGG CCTTGCGCG        GCAAGGTGGAGGTAT
 Csal_0177   6  52  17  201149 ..  201161 -  -4.7  -3.53091   AGCCGCTGTCTGAAA                CGTGC CTG GCTCG                GGCCGTCGATAGCGA
 Csal_0191   0 NONE
 Csal_0196   4  49 431  216688 ..  216700 -  -4.8  -3.30771   GCACAGCCTCGACAA                TCCC GGTCA GGGA                ATGCCTCATGACCAA
 Csal_0202   2  57 -30  222069 ..  222083 -  -5.6  -3.57462   CATTTCATCTCGAAA               CCGCGT GAG ACGAGG               AAGTCACGCATGTGC
 Csal_0215   4  46 -49  239790 ..  239833 -  -5.3  -2.73441   GAGCAGGCCTCAAAT GCTGACCAGCG-ACTCCCACC AGCG GGTGAGGGTGCGCTG-CCAGT CCGGAGCCTGCCGGT
 Csal_0220   7 100  27  246716 ..  246737 - -17.3  -4.27316   GGCGCCAACGCAAAA           GGGCGGTGC CAAG GCACCGCCC            TTTTCGATGGCGCTT
 Csal_0234   2  71 284  266316 ..  266341 -  -8.9  -3.81287   GAGAGCATCATGAAA         CCGTTCCCCGC TTGC GCGGGGATCAA          CCGTTCACGTCGCAG
 Csal_0253   5  84   4  287494 ..  287552 - -16.8  -2.78463   ATCTGGCCCAGGAGA TGGGCGGCCG-CCTG-CGCGGCGAATGAG CGTT CCCATCCGCCGCGCCGGGACGGCCGCG-A TGCTTACGGCGAGAC
 Csal_0257   4  51 109  292743 ..  292763 -  -3.2  -3.63515   GCCGACGCTCAAGAA            CGCAGTCC TGTGG GAATTGCG            TCAGCTTGCCGGGGT
 Csal_0264   6  46 402  301459 ..  301476 -  -5.5   -2.7035   GCGAGTCACAGACCA             TCACGCG TGCA CGCCTGA              ACGGCTTTTACGAGG
 Csal_0264   6  46 193  301673 ..  301685 -  -6.2  -2.62396   GACGCTGGCAGAGCA                GCGC GGTCT GCGC                ATTCCTGAAGATCTA
 Csal_0264   6  46 127  301739 ..  301751 -  -4.7  -3.04144   CGCCGAGGGGCAATA                TCGCG CGC CGCGT                CTGACCACCGTACGT
 Csal_0287   5 100  29  324625 ..  324643 -   -16   -4.8622   TCCTGGAATGAAAAA             GGCTGGCG TAA CGCCAGCC             GAAATCACGATCGAT
 Csal_0295   3  69 454  333533 ..  333547 -  -7.8  -3.85698   CGCCTCTTCGAGAAA               GCCGCT GTC AACGGC               TGGGACATCACCTGC
 Csal_0307   8  65 287  345975 ..  345986 -  -4.4  -4.18934   GATGACCTGAAGAAA                GTCA TCGA TGAC                 CACAGCGGCATGGAA
 Csal_0313   6  56  32  352790 ..  352802 -  -3.4   -3.9122   CATCGCTCCAAAGAA                TGTC CCAAT GACA                GCCAAGGCGTTATAA
 Csal_0320   2  58  49  359009 ..  359019 -  -6.8  -3.53343   AAGCGTTCGCGGAAA                 TCGC CAT GCGA                 CGCGGCGTCGCCGAC
 Csal_0336   4 100  50  373944 ..  373968 - -18.7   -4.4261   GGGTGAATACGAAAA          GGACTGGGTAG CGG CTACCCAGTCC          TTTCGGCGACGCTCG
 Csal_0350   4  58 350  391036 ..  391056 -  -6.7   -3.5393   ACTACGCCGTCGAAA            CGACCGGCG TGC CGCAGGTGG            TGCGCCAGGGGTTGC
 Csal_0365   3  55 182  409445 ..  409455 -  -8.2  -2.84803   GCAAGACACCAAGTA                 CGGC GCC GCCG                 GGCTGGTGATGGCGA
 Csal_0370   6  95  34  414067 ..  414089 - -11.2  -4.48221   CACGAAGTCACAAAA           CCGCGAAGGC AAA GGCTCCGCGG           TTTTGGCTACAGTGG
 Csal_0381   7  53 126  425341 ..  425353 -  -6.2  -3.40403   GTTCTTGCATTACAA                CGCC AACAA GGCG                TTGATGAACCTGGGC
 Csal_0384   8 100  54  428769 ..  428795 -   -18   -4.4078   CGGCCCCAACGAAAA         CGCCCGGCAAGC CAT GCTTGCCGGGTG         TTTTCAGTCACGGGT
 Csal_0393   2  46 218  438734 ..  438748 -  -5.6  -2.62184   CGCGCTGTCACATGA               CGGAGG CCG CCTTCG               CACGCCGTTTCCGGC
 Csal_0398   5  95  36  443769 ..  443786 - -12.7  -4.19238   GGCGCAACGCGAAAA             GGCTCCC GATC GGGAGCC              TTTTTCATTCCATGA
 Csal_0403   0 NONE
 Csal_0448   6 100  32  493087 ..  493103 - -15.1  -4.46212   CTCGGCACGAGAAAA              CCGGCCC CAT GGGCCGG              TTTTTTTATGCCTGT
 Csal_0451   5  57 372  497854 ..  497873 -  -5.7  -3.63515   GGTGATGTTCAACAA            GCT-GGCG GAAAT CGCCCAGC            AGTACGTGAAGAAAG
 Csal_0456   8 100  32  503995 ..  504027 -   -20  -3.58522   ATGAGGATGGGCAAA     CGCAAGGGGCGCCTC TCGA GAGGCGCCCCTTG-G      CATTACGCGACCGCA
 Csal_0489   5  43 183  538050 ..  538065 -  -4.6  -2.62184   TCGCGCCGTACAGCA              CCGTCA ATGT TGGCGG               GAGCGGGGCACTTTT
 Csal_0489   5  43 122  538095 ..  538126 -  -4.3  -2.71712   TCGGCGCCGTGAAAG      GTCGGCGC-GTCGA GGTGT CCGGCAGCGGCGAC      ATCCATTACGACGAG
 Csal_0496   8 100  52  544019 ..  544051 - -23.5  -3.79747   CGACGCAGCATGAAA      GACGCCCCCGCCG GCATGAG CGGCGGGGGCGTC      TAGCCTGTGGCCTGA
 Csal_0500   8  89  49  549492 ..  549513 - -12.9  -4.08767   GCCAGTGCCGGAAAA           GCCCGCCCC TTCG GGGGCGGGT            TTTTTTCATGCCGCT
 Csal_0503   7  82  21  553671 ..  553690 -   -15  -3.22298   GCCATGCAGCACCAA            GGCCGCTC TTCG GAGCGGCC             TTTTTGCATTCCAAC
 Csal_0507   3  45 313  563957 ..  563970 -  -3.1  -3.13522   ACGGGCCGAGGAAGA               GC-TGG ACA CCATGC               TTGGTGACAACGGGA
 Csal_0507   3  45  42  564203 ..  564241 -  -3.6  -3.20901   ATGTCAGCAATGTAA  CCGGCC-CGGCGCCCGC CTCAGT GCGGGCGCCTTGGTTTG   TGCGGGATGCTCCGC
 Csal_0513   3  49 385  570453 ..  570481 -  -2.3  -3.70149   GGCAGACCATGGAAA       CGGC-CCCCCGC ATTCGG GTGGAGATGCCG        CTGGACTGGCGCCTC
 Csal_0516   7  52 407  572170 ..  572192 -  -5.4  -3.31461   GATCGATTTCGACAA           GCAGGCCGAG AAG CTCGCCGCGC           AGGAGCCGCCGGAAA
 Csal_0516   7  52 390  572182 ..  572209 -  -6.2  -3.32268   CAAGCAGGCCGAGAA        GCTCGCCGCGCAG GAG CCGC-CGGAAAGC        GATGGCAGCTTCGGC
 Csal_0524   6  74  47  580356 ..  580371 -  -7.5  -4.41348   TGGCCTTGAAAGAAA              CCGCC TATCAG GGCGG               TTTTTTTGTATGTGT
 Csal_0530   2  73  12  589071 ..  589083 - -10.5  -3.57462   TACCCCAGGCGCAAA                GCGCC TGA GGCGC                GTCGGCTGATCTCAG
 Csal_0544   3  66 317  602329 ..  602339 -  -2.4  -4.45664   GCAATTGAAGGAAAA                 GGGG CAC CCCT                 GGGAAATCGCCAAGG
 Csal_0554   3  79 168  616060 ..  616095 - -15.4  -2.74523   CCAGGCGCAATATCA    GCAG-CTGCTGGCCGCC ACC GGCGACCCGCAGACCGC    CTCTCTCGGCATGCT
 Csal_0581   4  48  97  646158 ..  646176 -  -4.5  -3.14132   CGGCTTCTGCAGGAA            GCC-GGGA TTCC CCCCTGGC             AGCGCGAACGCGTAT
 Csal_0590   8 100  49  657071 ..  657097 - -19.5  -3.75824   GAGGCGACAAGACAA         CCCCTCCGAGG TCATG CCTCGGAGGGG         TTGGCGTTTCCGGGG
 Csal_0606   5 100  21  673905 ..  673936 - -27.4  -3.14931   GCGAGGCGCCAGGAA      CGCACGGGCCGCTC CATG GAGCGGCCCGTGCG       TCGTTGTGGCAGTGG
 Csal_0620   6 100  27  695181 ..  695196 - -11.8   -5.4505   GCGGGCAAGAAAAAA              CCGGCC CGCG GGCCGG               TCTTGCATGTTGCGA
 Csal_0628   5  56  70  706204 ..  706240 -  -3.5  -3.95324   GACGCCGAACAATAA    CCAGGTGGCGAGCAG CTTGAGC CCGCCGGCGCCCTGG    GAGGGGCGCGCCTGA
 Csal_0646   7 100  87  724235 ..  724258 - -18.2  -3.65812   GTTGCGTGAAGACAA          GAAGGCCGGC GAAT GCCGGCCTTC           TTGCGTTTCACGGGG
 Csal_0664   2  49 419  741582 ..  741593 -  -2.2   -3.5936   TGGAAATGGTGGAAA                CACGC TAT GCG-G                ATCTCGACGAGTCGG
 Csal_0671   3  72 257  752627 ..  752656 - -12.1  -3.04144   TCTGGATGTCGAAGA       CGA-CGGCGCCGGG GTG CCCGAAGCCGATCG       TCTGCTGATCTTCAA
 Csal_0674   4  48 168  757087 ..  757099 -  -4.7  -3.17219   GATAACGGGCATCAA                GCGGC CAT GACGC                TGCGCGCGCATGACG
 Csal_0683   6  60 330  766801 ..  766813 - -10.5  -2.63382   CGGTATACCGAGAAC                GGCCC GGT GGGCC                TGGTGGAAGGCAAGC
 Csal_0687   3  51 332  769831 ..  769843 -  -3.3  -3.61715   GATGGCGGTCAAGAA                GCGCT TTC AGCCC                TTGATGGCGGAACTT
 Csal_0690   4  68  10  773328 ..  773371 - -11.7  -3.09516   TTCCCGATCAGCGAA TCGCCGAAGGGGCG-G-AGGC CTGT GCGTTCTCGCCCCCTCGGCGG CATGACGATTCAGTG
 Csal_0695   6  60 139  778536 ..  778589 - -10.5  -2.50994   GCCAAGCTGATGAAT CGCC-TGACG-C-GC-GAGCCGATCAA TCCG CTGATCGGCTCGGCCGGCGTCTCGGCG GTGCCCATGGCGGCA
 Csal_0699   3  52 205  784886 ..  784907 -  -4.3  -3.47227   GCTGAAGGACGAGAA           CCGCAGCGT GATG ACGGCGCAG            ACCGTGGAATTCGCA
 Csal_0709   0 NONE
 Csal_0714   2  43 210  801605 ..  801625 -  -4.6  -2.65264   TCACCACCCACACCA            CGCACTGG TTCCT CGAGCGCG            GCTTCCGGCTCGATG
 Csal_0714   2  43 120  801699 ..  801715 -  -2.2  -3.17075   CGCGCGTCAATCCAA              GGTGTT GCTCA AACCCC              TCACCTGATCCTGTC
 Csal_0718   6 100 235  805891 ..  805921 - -14.1  -4.25104   GGCGGCCGAGGAAAA      CGCGCTGC-CCTCGT TCA ACGAGGCGC-GCGCG      GGCTTCGAACGCAGC
 Csal_0733   2  61 -37  824154 ..  824173 -    -5  -4.07687   ATTTCGCTTCGAAAA            GGCATG TTCTTCTT CATGCC             ATGTCAAAAAACACT
 Csal_0741  10  75 365  834380 ..  834399 -  -2.8  -4.98255   CGGCAAGCAGAAAAA            CCTGTCGGT AAA AGCGAC-GG            TATCGCAAATCTCTC
 Csal_0759   4  43 460  851700 ..  851718 -  -4.4   -2.8001   AGAACGTCTACTACA             CCGTGCGC GAA GCCTACGG             CAAACACTTCGATTA
 Csal_0759   4  43 -20  852182 ..  852198 -  -2.2  -3.14132   CGGTGGTTCGATCAA              CCGG CTGCTGATT CCGG              CAGCTTCGCGATTAC
 Csal_0773   1  38 418  864281 ..  864308 -  -2.7  -2.62983   GCCATGCCGACACCA       GCGGCG--AGTGG CATG CCATTGGCGCCGC        GCTGGCGGGAAGCGA
 Csal_0781   6  74 143  874702 ..  874743 -  -7.1   -4.4009   CGTCAGCTGATAAAA CGCTGGGAAGTCGAGCC-GC TAC GCTGGCTCGCCGCGCAAGCG ATCACCTTCAGCTAT
 Csal_0791   0 NONE
 Csal_0797   2 100  15  892676 ..  892717 - -26.7  -4.08216   GGATTGCCTGGAAAA CG-GCCGGCGTCTCGGCGAG CGG CTCGCCGAGACGCCGGATCG GCGCTGAGGGCCGGT
 Csal_0800   6  63 134  895599 ..  895615 -  -2.9  -4.36931   CAAGGCATACGAAAA              GCGCA GCGGGTT CGCGC              TGGAAACCCAGCATT
 Csal_0804   4  60 166  900863 ..  900894 -  -7.2  -3.66018   CGAGTACTGGAAGAA      CATCGATGCCGAGA TCGG TCGCCGCATCGAAG       AAGGAGTGAAAGCGA
 Csal_0804   4  60 115  900906 ..  900945 -  -5.7  -3.74056   GAAGAAGGAGTGAAA  GCGAACAAGGCCGGATA ACGACG TATCGCGCCTGATTCGC   TGGACTGACCGCACG
 Csal_0814   1  44 270  909150 ..  909176 -  -2.8  -3.40403   GTTCCTCGAGCAGAA         CCTGCACCATAC CCA GGACGGCACGGG         GATGCTGATCTTCGT
 Csal_0817  10  65 183  911481 ..  911510 - -11.3  -2.73364   TCGCTATGCCAACCA       TCGCTCGGGGCGC AAAT ACGCCTCGCGCGA        TCGCTCCAGCCTGCG
 Csal_0834   1  56 206  928989 ..  929010 -    -8  -3.05384   GGTGGTGGCATCCAA           GGCGACGA TCCAGG TCATCGCC            CATGCGCTCAAGGTG
 Csal_0853   5  56 474  952884 ..  952919 -  -6.9  -3.28712   GTGGGCGCCGGACAA   GCACCTGGGACGCT-AC ATCC GCGAGCGTACC-GGTGC    CGACATGCTGCTGTG
 Csal_0853   5  56 219  953123 ..  953174 -  -9.5  -2.53382   AGCAGCCTCAACTGA TCGTGGCCACCGACCGCGGCATTTT CTAC AAGATGCAGCAGGCGGTG-CC-CGA GAAGACGCTCATCGA
 Csal_0853   5  56 189  953157 ..  953204 -    -9   -2.5294   CATTTTCTACAAGAT GCAGCAGGCGGTGCC-CGAGAAG ACG CTCATCGAGGCACCGACCGCGGG CGAGGGTGCGACCTG
 Csal_0861   3  49 -16  963646 ..  963666 -  -5.3  -3.06831   TGAAGCCCGAGTGAA            GGCGTCAGG CCT CCTGACGAT            GCACCAGTTGCGTCA
 Csal_0867   9  54 123  971616 ..  971627 -  -2.2  -3.85817   ATCGCGGCTCAGAAA                CTCG AAGT CGAA                 CCGCCCAAGGTCGAA
 Csal_0876   9  68 371  983873 ..  983920 - -13.1  -2.62184   CGCGCTGGGACACCA CCG-CGAAGA-CATGCTG-GAAAC CCT GTTTCTCAACATGTTCTTCGGCGG CAGTCTCAAGTCGAT
 Csal_0876   9  68 156  984125 ..  984135 -  -2.4  -4.64676   GGAGTGGGAAGAAAA                 GCAC CCC GGGC                 GGCTGGAAACCATGT
 Csal_0896   2  55 400 1007564 .. 1007584 -  -5.3  -3.43338   ATGGATATCAAGGAA            CTCAAGCAC TTC GTGCAAGAG            AAGGACAATTTCGAA
 Csal_0913   5 100  57 1026450 .. 1026487 - -22.9  -2.62184   GCGTGCCGGACACGA   CATCGCCCCTGTCGG TTGCCTTG CCGACAGGGGCGATG    TGTTTTTCCCGCTTC
 Csal_0925   6 100  32 1038566 .. 1038596 - -22.7   -3.7108   ACCGCGATATGCAAA       CGCAGAAGGGGCC ATCGA GGCCCCTTCTGCG       TTCTGCGTTTCATGC
 Csal_0941   5  71  27 1055765 .. 1055776 -  -7.2   -4.1711   ACGACGCGGAATAAA                CGCC GGGC GGCG                 GGTCGATGTCTCGCC
 Csal_0946   0 NONE
 Csal_0953   7  54 208 1071450 .. 1071462 -  -6.9  -3.17051   CGCGGACGACGAATA                CGCGC GCT ACGCG                GAGTTGAAAGCGAAA
 Csal_0959   1 100  29 1076873 .. 1076893 - -16.9   -4.2349   CTCCGATACTGAAAA            GCCACGCTG TAA CAGCGTGGC            TTTTTTCGTGTTGCC
 Csal_0977   4 100  28 1095156 .. 1095177 - -17.3   -4.8048   GCCGGATATGAAAAA           CCCGCGAGG TCCT CCTCGCGGG            TTTTTTTGGTCGGTC
 Csal_0980   4  95  31 1098759 .. 1098778 - -16.4  -3.73068   GTCGCAACGCAAGAA            GGCGGCCC CTGG GGGCCGCC             TTCTCGTTCAGCACG
 Csal_0984   5  57 118 1103828 .. 1103844 -  -9.3  -2.69151   CCTCGGTACACATCA              GCCGCAC CCT GAGCGGC              TTTCGCGAAGAGGGC
 Csal_0994   4  52 -62 1116794 .. 1116837 -  -5.3  -3.34398   CGCCGGGCTGAAACA GTACGC-TCGTGCTCGGGCAG GCCG CTGGCC-AGCACGATGCTGAC GATGCCACCCGCGAG
 Csal_1004   4 100  23 1131182 .. 1131237 - -14.3  -4.15565   GGCACCAGTGCAAAA CGG--GAATGCCCCACCACGC-ATGCAT GAC ATGTATCGCGTGGTGGGGCATTTGTCCG ATACGCACCGTCAGA
 Csal_1009   7  52 250 1137883 .. 1137904 -  -6.5  -3.11316   TGATCACCGAACAGA           TCGAC-GCCC TGG GGGCAGACGA           CGAGATGCACCGCTG
 Csal_1013   0 NONE
 Csal_1018   2  56  79 1148531 .. 1148543 -  -9.1  -2.52464   GCTTCGCCGAACTCA                TCGCC CGG GGCGA                GAGCGACGTCGACGT
 Csal_1024   6  85  13 1155183 .. 1155241 - -16.7  -2.87132   TCTCGCCTCGAGACA CCCATGCTC-ACGGCAACGGCCGCTGGA ATCT TCCAGCGGCCGTTGCGGTTGGGGAGGTG GATGCGTGCGACTCA
 Csal_1032   3 100 -24 1162412 .. 1162454 - -21.4  -3.14132   GCTGGCGCTGACGAA GACGCGAGTGGCGGAACG TCAATCC CGTTCCGCCGCTCGCATC GGCATCTGATCGATG
 Csal_1036  11 100  45 1166048 .. 1166071 - -18.2   -4.6971   TAAAGGGCAATAAAA          GAGGCCTGCC GAGT GGCAGGCCTC           TTCCAGTTCAGGCAG
 Csal_1063   5  57 348 1202457 .. 1202467 -  -8.2  -3.16564   CCGTGAGCGGATCAA                 GCGC GAG GCGC                 ACTCGCTCAAGGGCG
 Csal_1071   3  56 291 1209717 .. 1209765 -  -6.6  -3.34517   ACCGTGGCGGAAATA CTCTATGGCATCGAGCGCTTGCC CAGT GGCAAGCGC-CAACGCCGTTTCG CCGCCATGGCAGCAG
 Csal_1083   2  45 465 1225065 .. 1225081 -  -5.1  -2.87146   TACAAGAGCAGTACA              CACACCA GCT TCGTGTG              CTATCGTCAAATTTA
 Csal_1095   1  43 301 1241031 .. 1241044 -  -3.8  -3.02471   TCGTGAGGACATAGA               TGGC TATCGC GCCA                CGGTCGAGCAGGAGG
 Csal_1101   4  77  85 1250306 .. 1250327 - -11.5  -3.64703   GTGTCGCCACCGAAA           CCCGACGGA TACG TCCGGCGGG            TTTTTTTGTGAGGGG
 Csal_1105   2  57 146 1254012 .. 1254028 -  -7.9  -3.14132   CTTGCCGTTCATCAA              CGGTGGG CAC CCCATCG              AGTCGATTCCCGAGA
 Csal_1110  12 100  53 1259475 .. 1259500 - -23.3  -2.83164   CCATGCATGATGACA         GCGCCCCGGCC GTTC GGCCGGGGCGC          TGTGCGTTTCGGGAA
 Csal_1116   5  47 122 1269549 .. 1269560 -  -3.6  -3.28924   CACGCTGCTCGACAA                GGCC CTGC AGCC                 CCAGCGCACGTTCGT
 Csal_1121   2 100  23 1278344 .. 1278365 - -11.5  -4.98531   TGCCTAAACGAAAAA           TGGCCGCCT CGAA AGGCGGCCG            CACGACGAGAGAAAA
 Csal_1127   2  43 107 1286152 .. 1286173 -  -2.1  -3.25823   GCGTTTTTACACCAA           GCGCAAGAC CGTG ACCCAGCGC            TGGCCGTCTGCCGGC
 Csal_1134   2 100  28 1293226 .. 1293257 - -21.6  -4.10161   CATGACCCCTGAAAA      CGCCACGCCCCACC AGAA GGTGGGGCGTGGTG       CTGATTGCTCGACGA
 Csal_1138   3  54 442 1297696 .. 1297712 -  -4.3  -3.66018   CGATCACGTCAACAA              CGGCGTC TAC AAGGCCG              GCTTCGCAACGGATC
 Csal_1156   7  52 114 1322991 .. 1323007 -  -4.3   -3.4252   GGCGAGCCAGCACAA              GCCGCTC GAT GAACGCC              GAGCCATTCATCAGG
 Csal_1160   1  57  86 1326709 .. 1326731 -  -6.3  -3.65902   TGTACTTGATGCAAA          CGTCCAG-CGG GCG CCGACTGG-CG          GTCATGCCATCGTGA
 Csal_1172   7  65 197 1344839 .. 1344866 - -10.4  -3.12895   CGCGGCAGGAACAGA        CCGGCCACGGGC TGTT GCCCGAGGGCGA         TGCCGGTTTCGCATG
 Csal_1183   1  48  25 1355827 .. 1355850 -  -4.5   -3.1505   ACCATCCGGGATCAA          GCGGGCCAT GTCGCG ATAGCCCGA           TGATCCCGAAGGCCC
 Csal_1191   4  50 -16 1365750 .. 1365802 -  -6.7  -2.72799   GCTGCAGACAGAGGA GGGCGGCAGGGCAGTGAGCGGACTT TCG AGGGGCGCTTACTGCCCCGCCTGCT GGCGGGAGACGAGCG
 Csal_1208   8  55  28 1382255 .. 1382276 -  -8.6  -2.87344   CAGTTTTGCGATAGA           GCCCGGCC GGCTTT GGTCGGGC            TTTTTTATGTCGTGC
 Csal_1212   6 100  33 1386962 .. 1386984 - -20.6  -3.30701   TCTCACCAAACGCAA           CGAGCCGCCC TCA GGGCGGCTCG           TCGGTAGCGTGAAGT
 Csal_1222   6  61  79 1400311 .. 1400357 - -10.1  -2.71144   CATGCCGCCGAATCA CCCGCACG-TTGAAGGCATCCC TCCG GGGATGCCTTCTTGCGTTTGGG GGCTGACAATTTGGG
 Csal_1229   3  44 160 1407737 .. 1407753 -  -2.9  -3.28712   GGCGTTCGGCGACAA              CCTCAAC GAT GCCGAGA              TGCTGGCGCTGGCCG
 Csal_1239   5  56 345 1417495 .. 1417508 -  -8.1  -3.05384   TCTGCGGGCACGCAA               CGTCG CCAG CGACG                ACATGACCCTGGATT
 Csal_1248   3 100  38 1424081 .. 1424098 - -12.7  -4.67755   AGACGCATTGAAAAA             GGGCTCC CGAG GGAGCCC              TTGATCGATCGCGCG
 Csal_1269   3  56 180 1447798 .. 1447812 -  -3.4  -3.87994   AGCGACGCGCAGAAA               GCCGCC GCG GGCATC               AGTGAAGGCCTGATT
 Csal_1283   7 100 146 1464125 .. 1464151 - -20.8  -3.45231   CGAGAGAGTGAAAGA         CGCCCGCCCGGC ACT GCCGGTCGGGCG         TTCGTTCGTTGGCGA
 Csal_1283   7 100  27 1464245 .. 1464270 -   -19  -5.27779   GCGAATATGAAAAAA         GGCCCGCGCC GTGAAT GGCGCGGGCC          TTTTGCATTCGGCAC
 Csal_1289   2 100  21 1473770 .. 1473803 - -23.9  -3.61371   AAAGCGCACCGTAAA     CGACGAAGGGGCGCC GCAT GGCGCCCCTTCGACG      ATGGACCTCAGGATG
 Csal_1295   1  63  46 1481444 .. 1481475 -  -7.2  -3.74693   CGCCACGGCATGAAA      CGGTGAGGGCGGCAA TCG TCGCCGCCG-CATCG      AGTGCCTGCCTGTGC
 Csal_1304   8  74  90 1488935 .. 1488951 - -12.3  -3.15544   CGCGACCCCGACCAA              CGTCCGT TCT ACGGACG              CATCTGGCGAATGGC
 Csal_1315   5  54 107 1497169 .. 1497190 -  -6.5  -3.25223   CATCGATACCAGCAA           GCTGG-GGCC CAC GGCTTCCAGC           GTGGAAATGTACCTC
 Csal_1320   6 100  28 1503628 .. 1503655 - -20.6  -4.61873   GGCGAGAAACGAAAA        CGCCCGATGCGG AGAA CCGCACCGGGCG         TTTTCGTGCCGGTCA
 Csal_1327   1  46 391 1514643 .. 1514668 -  -5.3  -2.62184   GCGTCGGTGACAGCA         CG-CTGCGCGCC GTG GGCGGGGAGGCG         GCGGTACGCGAGCTG
 Csal_1335   3  55 275 1527352 .. 1527394 -  -5.3  -3.50853   CCCCTCGAAGGACAA GGGCGGCGAGCTGGGCTGGC TGGC GCCCGGCCAGA-CGGTGCCC GAGCTGGATCGTGCC
 Csal_1343   4 100  53 1539973 .. 1539989 - -15.1  -4.87291   CATGGCAACTAAAAA              GGCCCGC GCC GCGGGCC              TTGTCGTGGACCTGT
 Csal_1356  10  60 107 1553402 .. 1553421 -  -6.4  -3.66178   GCGCGTAAGTCGAAA            GGCTTCGA GGGT TCGAATCC             CTCCCCCTCCGCCAC
 Csal_1356  10  60  46 1553442 .. 1553482 -  -9.8  -2.68823   CCTCCGCCACAGAAT  TTTGAAGGGGAATCAACT ACTTA AGTTGATTCCCCTTCTTC  GTTTTTGGCCCTTGG
 Csal_1368   1  39 426 1563038 .. 1563054 -  -2.3  -2.76686   AGTGGATAGAAATAT              GCTTA TTGAGGG TAAGC              GGCCACGGAGAGCGG
 Csal_1383   3  81  18 1576334 .. 1576351 - -14.1  -3.34517   ACGCCCTCGCAAATA             GCCCGCC ACGC GGCGGGC              TTAGGTGAGTGTGGG
 Csal_1402   5 100   6 1590471 .. 1590491 -   -14  -4.81249   GTGTAAATTGAAAAA            GGGTCGCC CGATT GGCGACCC            CTTCTTCATCCCTTG
 Csal_1406   0 NONE
 Csal_1411   0 NONE
 Csal_1439   2  49 313 1627970 .. 1628010 -  -3.2  -3.53091   ACCTGGCGGCGGAAA CGCGGT-ATCTGGACGA-CG CGT CGCTCGCCCGGCTGAACGCG ATGATGACCCCCGAT
 Csal_1443   3 100  25 1634539 .. 1634555 - -11.5  -4.74103   CTGCCAACGCAAAAA              GCCCCCA TGT CGGGGGC              TCTTGACGGGCATGG
 Csal_1456   5  88   8 1648188 .. 1648233 - -18.9  -2.54523   TCACACCGCAAGCGA GATGTCAGCCGCCCCGGACGG ATCC CCGTTCGGGGCGGCTGTCGTT GGTGGGGTCAGGACG
 Csal_1464   7 100  10 1657188 .. 1657219 - -18.6  -4.15222   ACGCCTTGCAAGAAA      GTTGCCGGCCCCGC CTCC GCGGGGCCGGCGTC       GTTCTGGCGTCAGGG
 Csal_1467   2  49 290 1661442 .. 1661461 -  -2.8  -3.68886   AGGAACGCACGGAAA            GCGC-CG AGGAGGG CGAGCGC            AACCTGAGCGAGATG
 Csal_1474   3  56  59 1672372 .. 1672395 -  -6.7  -3.36492   GCTCGAAGCGCAGAA          GCCCGGCGAG GATTG CTC-CCGGAC          GCATCACTGAGCGTA
 Csal_1480   5  49  11 1680329 .. 1680340 -  -5.8  -3.01712   GGGGCTTTCCGAACA                CCAG GTGT CTGG                 CAAGTCGCGCTTATG
 Csal_1491   4  95  29 1691199 .. 1691222 - -18.2   -3.3382   GGCACGACAGATGAA          GAAGCCCGGC CAAG GCCGGGCTTC           TGCGTGTCGAGAACT
 Csal_1500   7  73 401 1700685 .. 1700704 -  -4.9  -4.65895   TGGGTGATGGAAAAA            GCGGCCA CGACCC TGGCGGC             GGAAACGGGCATGAG
 Csal_1510   6  52  82 1711390 .. 1711400 -  -8.2  -2.52516   CTTGGCATGATCAAG                 GCCG GCA CGGC                 GCCGGTACGTGTGAC
 Csal_1534   9 100  23 1746381 .. 1746413 - -29.3  -2.75992   CGCCAGGCAAGACGA      CGACGCCCCGGCATG ATC CATGCCGGGGCGTCG      TTCGGGAGGGGCGTG
 Csal_1538   0 NONE
 Csal_1552   2 100  35 1764083 .. 1764115 -   -25  -2.90392   CAGCCTTCAACGACA      CGGCCCGCAGTGGA CTGGT TCCACTGCGGGCCG      TTCGCGTTGCCGATG
 Csal_1557   2  43 376 1770709 .. 1770746 -  -3.5  -3.01712   GGGTCGGCGGCAACA  GCGGTGGCAAGCGTCAG GTGTAT CTGACGCTCG--ACGGC   ATGCCGGAGGAGGTC
 Csal_1566   5  54  85 1781846 .. 1781860 -  -6.4  -3.14132   CGTGGCGGTCACCAA               TCCTCA AAT CGAGGA               GCTGACCCGGCTGGT
 Csal_1579   6  64 232 1797736 .. 1797757 - -10.9  -2.67143   ACAGCGACGAGACGA           CCTTCACGC TGGG GCGTGAAGA            ACTGATCGTGCATCG
 Csal_1584   3  44 330 1802769 .. 1802807 -    -3  -3.32844   TTCGGCACTGGAGAA  TGTCGC-CATGCCCCTG CTCATT CGGGGGCAGACGCGCCA   GGAGGCCCAGGCGCG
 Csal_1592   5 100  60 1811493 .. 1811517 - -18.7  -4.77438   AGGCACCATGAAAAA          CGCCTGAAGGA TCA TCCTTCAGGCG          TTTTCGTGTCGCGGT
 Csal_1596   2  40 414 1818220 .. 1818232 -  -3.3  -2.56596   GGCTGCAGGAAGCCA                TCGAC AAG GTCGG                TGTGGAGCGGCGTGT
 Csal_1612   2  57 227 1832027 .. 1832046 -  -4.2  -3.72576   CCCGCGTCGAGGAAA            GCGCGACCG CCG CGACC-CGC            CACTGGGAGGTGGGG
 Csal_1621   2  64 236 1841051 .. 1841082 - -10.8  -3.06696   CGCTGGCCGAACAGA      CCCGAGCCGCCG AGGACTGG CGGCAGCTCGGC       GAACTGGCCTATGGA
 Csal_1625   1  41 141 1845952 .. 1845983 -  -3.6  -2.72344   GCTGATCCGCAAGGA      GGCCGATCAGGGGCG CAT CACG-CTGCTCGACC      GGCGCGTTCTGACAC
 Csal_1635   3  47  94 1856975 .. 1857007 -  -3.9  -3.33696   GTGGGCCTCAAGGAA      GCCGTCGCCGAGATG AAG CGTCTCGCCATCGCC      GGTCAGGAAGCCGGT
 Csal_1641   2  50 290 1867951 .. 1867971 -  -6.7  -2.80016   GCCTATTACGAACGA            CGCCTGGTC GAC GAGCCGGCG            CTGCAGGCGCTGGGC
 Csal_1653   5  79 344 1879639 .. 1879662 - -12.5  -3.46602   GCGCCTATATTACAA          GGCTGATGC TTTCGG GCATCAGCC           TTTTTTGTTGCCGCT
 Csal_1669  10 100 200 1898343 .. 1898366 - -19.6   -4.2704   GCTAGCACCAAGAAA          CAGGGCCCGC TTCG GCGGGCCCTG           TTTCGTTTATGGTAC
 Csal_1675   8  52 331 1903764 .. 1903776 -  -2.6  -3.76373   GGGTCAAGAGCCAAA                GGCA CGTTC CGCC                CTGGCTCCGATATCG
 Csal_1700   7  95  11 1932158 .. 1932172 - -12.8  -4.21194   GGTCATTATCCAAAA               GCCCCG GTT CGGGGC               TTTTTTGATTTCACG
 Csal_1706   6  60  41 1937988 .. 1938007 - -10.6  -2.63715   ACGCAGGCGACAGCA            CGCCCCGG CGGA CCGGGGCT             TCGGAGTGCCGCTGG
 Csal_1727   7 100  57 1969141 .. 1969185 - -39.5  -5.22039   GGTAAAGCGAAAAAA GACGGCCCCGCGGCCAAGGCA AGA TGCCCTGGCCGCGGGGCCGTC TTTTTGGTGATGTCG
 Csal_1751   6  59 403 1995552 .. 1995584 -  -7.8  -3.36991   GAGGACGCCGAAATA     CGCCGCTATC-TCCAG CGT CTGGACGAT-GCCGCG     CGCGCCTACCCCCAG
 Csal_1762   5  91  21 2007425 .. 2007442 - -14.1  -3.78775   CCGCTCACGACGAAA             CGGCGCC TTCG GGCGCCG              TTTTGCGTTGGGCTC
 Csal_1772   3  51 441 2016592 .. 2016603 -  -3.6  -3.61715   GATGCTGGCCAAGAA                GGCC GGCG AGCC                 GATTCCCGAAGGCTG
 Csal_1777   8  65  43 2022050 .. 2022062 -  -4.7  -4.27796   GAAGAAAGTCGAAAA                TGCCG TCT CGGCC                TCGGCAGTAGAGAGG
 Csal_1792   3  81   8 2039466 .. 2039482 - -13.7  -3.33162   CAGGGGAGGCGAGAA              GGGTGGC GGT GCCACCC              TCGGGGGTCATTCCA
 Csal_1795   3  95  34 2041325 .. 2041366 - -12.9  -4.25104   TCCTGCGCATGAAAA GGCCCTGCCGATGTCGACA TGAA TGTCGCTGTGGGCAGGGCC  GATGGGTTGAGAACG
 Csal_1808   1  95  28 2054298 .. 2054321 - -18.2  -3.27476   ACCTCGAACGATGAA          GGCCCCGATC CTGG GATCGGGGCC           TTTTCATGCTGCAGG
 Csal_1816   3  63 393 2064557 .. 2064569 -  -9.1  -3.28912   GCAGATCGACACCAA                GCGCA TCG TGCGC                AAGCGTGTCGGCCTG
 Csal_1830   7  81  30 2085843 .. 2085887 - -13.6  -3.32022   GCCTTGAGAGATCAA CCTCATGCCACGGTGGCGGCGC ACA GCACCGCCACCGCA-CA-GCGG CTTTTCAGGCTGGTG
 Csal_1837   6  50 273 2093885 .. 2093896 -  -7.2  -2.78935   AGACCGTCTACGAGA                CCGC CATG GCGG                 AAGGGCTCAAGGGCA
 Csal_1840   1  64 306 2096330 .. 2096342 - -10.5  -3.05963   ATGCCCAGGGCAACA                CCGCC CTG GGCGG                AAACAAGAACGGTGA
 Csal_1857   3  55  16 2111204 .. 2111218 -  -5.6   -3.5511   TGGCACCGAGAAAGA               GCTGAC CGT GTCCGC               GGATGGCACTCCGCA
 Csal_1861   1  40 187 2114958 .. 2114975 -  -3.3  -2.52543   ACTGGCGGCAATTGA             GCGAGCGC ATG GC-CACGC             CGCTGATTCTCGACG
 Csal_1865   1  58 316 2122360 .. 2122389 -  -6.4  -3.55444   CGGCGATGCCGGAAA      GCCGCGCGCTGTCA TACT TG-CTGCGCG-GGC       GGGCGCCGGACGATG
 Csal_1885   8  52   5 2141795 .. 2141817 -  -7.7  -2.53876   GCTGACGTGAACGCA          CGCGCGA-GC GAGG GCGTCGCGCA           CCACTCAGGCGGCGC
 Csal_1893   3  47  60 2152988 .. 2153014 -  -2.3  -3.55444   GCCGCATGCGCGAAA        GCGCCTGAGTCTC GCC GAGA-TCCGGC-C        GACGTCGCCTCGCGA
 Csal_1901  11 100  47 2159202 .. 2159224 - -20.6  -4.21194   CGCCAGCATCGAAAA           CGCCCGGTCC AAT GGACCGGGCG           TTTTCGATACGAGCA
 Csal_1907   3 100  19 2167364 .. 2167414 - -20.6  -3.33162   CACGCGAGGCGAGAA CGCC-TGACG-CAAGACGCCCGGC ACGAG GCCGGGCGTCTTGTCATCGTGGCG ACTCATGCACGGCGA
 Csal_1921   2  59  36 2181764 .. 2181777 -  -3.8  -4.14243   GACGGCACCGGAAAA               GCCT CTTGCC AGGC                TGTGAAAGAAACGCC
 Csal_1935   3  54 379 2192084 .. 2192095 -  -3.6  -3.74361   TATATCGAGGAAGAA                GGCG TTCC CACC                 TACGACGAGCTGATC
 Csal_1935   3  54 125 2192339 .. 2192349 -  -6.8  -3.19653   GGACAACGCTACGAA                 GCCT TCG AGGC                 ATTCCTTCTCGAGCG
 Csal_1950   4  65 -24 2207203 .. 2207227 -  -6.4  -3.94381   AGATAACGGTATAAA          TCAGACGGTA TCGAT TTCCGCCTGA          GTGAGTTCCCGCCAC
 Csal_1954   7  77  55 2210951 .. 2210967 - -15.1  -2.81547   GGGCGAGACGAAGGA              CGCCGCG GAT CGCGGCG              AGCGGCGGGAAGGCT
 Csal_1968   4 100  60 2223064 .. 2223086 -  -9.9  -4.93877   GCCTATGAAAGAAAA          CGCCACGTCC CAAG GGA-GTGGCG           TTTTCTCTGCCTGAA
 Csal_1983   1  62  43 2236124 .. 2236134 -  -5.4  -3.85698   GTCTCTGCGTACAAA                 GCAA ACT TTGC                 CCCATCCATTTGGCT
 Csal_1989   3  52  83 2246276 .. 2246288 -  -5.5  -3.32844   CGGTGTACCGCACAA                GCACA CGA TGCGC                GGCTGCCGTCAACTC
 Csal_1995   7  63 374 2252403 .. 2252431 -  -8.9  -3.36327   CTACGCCACCGAGAA        CGACCCGCA CGTGGCCTTGC TGCGGGTCG        ACGAAAGCCTGTACT
 Csal_2006   6  60 431 2264882 .. 2264903 -  -8.7  -3.06133   GAAGGCTTGATGCAA           CGCCGCCGCA AGG TGCG-CAGCG           ACTACAAGGCGTGGC
 Csal_2011   8  71   3 2272243 .. 2272277 -  -6.2  -4.36914   CCTTGCGGTAGAAAA     GCTCCGGCGCCGAATC GGT GACCCGGAGGCGATGC     CACTAGGCCGCCAGC
 Csal_2042   4 100  29 2302691 .. 2302711 - -18.3  -5.74122   GACGACATAAAAAAA            GCGCGGCTC CAT GAGCCGCGC            TTTCATTTGCCGCCT
 Csal_2051   8 100  38 2314403 .. 2314423 - -16.9   -5.1287   TTGAGATGCAAAAAA            GCCGCGATC CGT GATCGCGGC            TTTTTTGCGTGGGGA
 Csal_2055   4  56 145 2318894 .. 2318918 -  -9.2  -2.58714   CGGTACACGAATTCA          CGCTCGACGG CCAGC CCGCCCAGCG          TATCGTGCTGGGTGA
 Csal_2062   5 100  40 2330432 .. 2330455 -   -21  -5.18355   CCGAAAAACGAAAAA          GGCGCGCCCG TCAT CGGGCGCGCC           TGATACCGCATGGCG
 Csal_2072   3  43   7 2341213 .. 2341229 -  -5.1  -2.62263   AGCGTCGCCAGATGA              CGCTC TTCGACT GAGCG              GCGTGCCTAGCCCGT
 Csal_2076   4  60 129 2345148 .. 2345168 -  -7.5    -3.694   ATTTAAAATAACCAA            CCTGAAGCA TAA CGCTTCGGG            TTTTTGAAAAGTATA
 Csal_2088   5  57 205 2356678 .. 2356698 -  -5.3  -3.68936   CACGAAGGGGAAGAA            GGCGGCG TCGTCAT CGCCGGC            AGTATCGAACTCACC
 Csal_2104   4  60  79 2372281 .. 2372317 -  -2.2  -4.16279   CAGATCACCGGAAAA    TGCAAGCGTCGAAGAC AAAAA ATCGCCGACGCTCAAA    CGCTTGACCGTTGTC
 Csal_2108   7 100  65 2377786 .. 2377810 - -21.5  -2.62983   CTGACGTCCACACGA          CATGGGCGCCC CGG GGGCGCCCATG          TCGATGCCGATGCTT
 Csal_2114   7 100  52 2383689 .. 2383715 - -25.2  -4.16279   GAGACCACTGCAAAA         CGCCCCACGGCC GCT GGCCGTGGGGCG         TTTTTCTTCCTGCGT
 Csal_2123  12  57 471 2392133 .. 2392160 -  -6.2  -3.67597   CGTGGGAGTCAACAA        GGCCACCGCG CGCCTGTT CCCGGTAGCC         AATACGCCGCAGGGC
 Csal_2135   4  64 404 2403462 .. 2403478 - -10.9  -2.62983   CTCAGTGGTAGAGCA              TCGCCTT GCC AAGGCGA              GGGTCGCGAGTTCGA
 Csal_2141   4  50 236 2410556 .. 2410574 -  -5.3    -3.214   TCGACGAGATCAAGA             TCGACAA GATCT TCGTCGA             CGCCATCAAGGAACG
 Csal_2150   4  51 100 2421889 .. 2421900 -  -3.6  -3.56325   CGGCGACAAGGACAA                GCCC AACT GAGC                 GACACCTCCACACAC
 Csal_2155   6  71 172 2424638 .. 2424652 -  -7.8  -4.09685   CCTGATCGGCGAAAA               TCACGG CGA CCGCGA               ACGCCTGCTGCTGCT
 Csal_2162   1  56 114 2430641 .. 2430656 -  -3.2  -3.86897   TCGACGCTGGAGAAA              GCGG GCAGTAAT CCGC               GTTCCTCCTCGTAGG
 Csal_2171   6  60 214 2443876 .. 2443892 - -10.1  -2.68279   GACCCAGGAAATCGA              CCGCCAG GTA CTGGCGA              ACTACCACATGTTCC
 Csal_2179   5  95  40 2451957 .. 2451977 - -15.4  -3.75629   GACCGCCAATGCAAA            CGGCCCGC ATGCA GCGGGCCG            TTTGTCGATGGCAAG
 Csal_2204   7  86  79 2480357 .. 2480393 - -18.2  -2.72344   GGGGATGGTCAATCA   CCGGGAGGCGGATATCG TGGT CGATAT-CGCCTCCCAG    ATTGGAGGGGTTCAG
 Csal_2232   3  49 408 2502089 .. 2502100 -  -7.2  -2.66964   CCATTCAGCAGATCA                CCGC CCTG GCGG                 TATTGATGCCCATCG
 Csal_2244   5 100 144 2518025 .. 2518046 - -15.9  -4.68994   AGCACCAGCGAAAAA           GCCCATGGC CAGT GCCATGGGC            TTTTTATTGCGAAAC
 Csal_2280   2  43 179 2568323 .. 2568342 -  -2.1  -3.13403   CCTTGGCGACGAACA            TGCCG ATTCTGTTCA CGGCA             TAGCATGCTGGCTTC
 Csal_2290   5 100  60 2578872 .. 2578904 - -29.3  -4.19238   GCGCCAACGTGAAAA      CGGCCCGCCCCGAAT GGC ATTCGGGGCGGGCCG      TTGGCGTTACGAGTG
 Csal_2319  10 100 -31 2608574 .. 2608596 -    -9  -4.82901   GCGCGCCTAGAAAAA           CAGGCGACGC AAG GCGCTGCCCG           GATCCGCCTCGCGCA
 Csal_2327   7  65 423 2616736 .. 2616772 -   -10  -3.19642   AGCAGCATGCAGGAA   GGCGCCGACGCCATCGC CGGG GCGCTGGAGGCGG-GCC    GGCTGGACACCGCGC
 Csal_2332   9  68 314 2621741 .. 2621752 -  -7.2  -4.11692   GACCCAGGCGGAAAA                CGCC CTGC GGCG                 CATGGGATACACCCC
 Csal_2339   4  68  26 2629462 .. 2629481 - -12.1  -2.62184   CCGGTCCCGACACGA            GGCGCGG TGAATT CCGCGCC             TCGTGTCGGGAGGCC
 Csal_2352   3  49  22 2643055 .. 2643067 -  -6.2  -3.00022   CGGACTGGATACAGA                CGGG AGACA CCCG                CAGGCACGGAGCGCC
 Csal_2360  12 100  37 2651194 .. 2651222 - -22.5  -3.00525   CGGCCCCAAACGACA        CTCGGCGCCTCCC AAG GGAAGGCGCCGAG        CGCATGTGAAGCGGG
 Csal_2364   0 NONE
 Csal_2373   8  54  22 2662257 .. 2662268 -  -3.6  -3.82083   GGAGCACAAGCGAAA                CGCA GGTC CGCG                 CGCAGCGACTACAGC
 Csal_2396   6  57 455 2687020 .. 2687036 -  -2.9  -4.08945   ATCACCTGTCGAAAA              TGGGTGA TGG CCAGCCA              CAATGCGATCTGGCC
 Csal_2401   2  40 387 2691625 .. 2691646 -  -3.7  -2.55668   GATGGCCAGATCAAG           CAT-GCGCTG ATC CAGCCCGATG           ACGACTGGCTCGACG
 Csal_2411   3  63  49 2707001 .. 2707015 -  -9.2   -3.2794   CGCCAGCCAGATCAA               GCGGGA GGA CCCCGC               CACGCTGGAGGCCCT
 Csal_2428   5  53 282 2730958 .. 2730989 -  -8.6  -2.71712   TGCCCTGCGTGAAAC      CGCGCCACGCGTCTG GCT CAC-CGCGCTGCGCG      CCGAGGACACCGCGG
 Csal_2440  11 100  37 2744562 .. 2744590 - -13.9  -4.74801   CAAGGCCACGAAAAA        CGCCCCGTCATCA TGA CAATGACAGGGCG        TGAAGCGTGATGCCT
 Csal_2450  10 100  27 2755359 .. 2755378 - -16.4   -4.4078   CTCCCCCAACGAAAA            GGGCGCCC GATG GGGCGCCC             TTTTCATTGCCTGAC
 Csal_2463   5  57  10 2770120 .. 2770130 -  -8.2  -3.14211   ACTCTTCCCGATCAA                 GCGC TGA GCGC                 CCTCGATCGTCACGA
 Csal_2473   0 NONE
 Csal_2512   1  43 399 2817202 .. 2817218 -  -2.2  -3.15544   GTCGATGTCGACCAA              CTCGAC CGCTC GTCGAC              ACTGGGCCGCACGCT
 Csal_2515   8  95   1 2820483 .. 2820527 - -20.7  -3.17075   GCCTCGCCAAGTGAA TGTCCCTGCGCCGTGCCCGC CTGGAT GCGGGCACGGCGCGGGG-CG TCATGCCAGCGCGCT
 Csal_2518   3 100  26 2823927 .. 2823949 - -14.9  -4.82901   CGGCGCGCAGAAAAA           TGCCGTGGC GCGAG GCCACGGCA           TCGTTTCGCGCTGCA
 Csal_2521   4  95  30 2825389 .. 2825414 - -20.5  -3.25823   TGCGTGCCAGACGAA         GACGCCGCTGC CGGG GCAGCGGCGTC          TTGCCGTCATCGTCT
 Csal_2530   3  47 436 2836380 .. 2836404 -  -3.5  -3.33696   TTCTCGGTCAATCAA         GCCACCGCCA ACCACG TGCCGG-GGC          TCTTCGCCCGCAACG
 Csal_2550   4  50 238 2860910 .. 2860921 -  -5.8  -3.24188   GCACACGATCAGGAA                CAGC GCCT GCTG                 GCCGATCTGGGCGCC
 Csal_2569   6 100 232 2880475 .. 2880492 - -12.7  -5.93809   CGGTGACAAAAAAAA             CCCCGCA AGGA TGCGGGG              TCAATCAGAGCAGGG
 Csal_2569   6 100  45 2880661 .. 2880679 -   -16  -5.56264   GCGAAACATAAAAAA             GCCGGCTC GAT GAGCCGGC             TTCGTTTTCTGAGCG
 Csal_2580   6 100  75 2893959 .. 2893984 - -20.5   -4.4078   CTGCTGCAACGAAAA         GCGCCTCGACC CAAG GGTCGAGGCGC          TTTTTCATGTCCGGG
 Csal_2591   4  59  69 2902969 .. 2903008 -  -3.5  -4.07568   GTTCGTGCTGGAAAA  GGCATTGGCCGAGCGCCT GATCG AGGCGGTCGACGAA-GCG  GGTATCGACGTTTTC
 Csal_2595   7  68  10 2907261 .. 2907300 -   -10  -3.27475   CCGGCGACGACAAGA  TGCGCGCCGTCATGGGC TCTTCTC GTCCCTGACGGCG-GCA  CGCCGGGCGTCACAC
 Csal_2603   9  57  87 2913825 .. 2913839 -  -9.2  -2.81316   GCATCATCGAACAAG               GCCCGC CCG GCGAGC               TTTTCACCAACCCTC
 Csal_2615   1  45   2 2925767 .. 2925793 -  -5.1  -2.96216   TCTCACCAGGACATA        GCGGCAGCATCA CGCG CG-TCCTGCCGC         CTTACCACTCGGCGA
 Csal_2622   5  49 431 2934530 .. 2934552 -  -2.7  -3.65902   GCCAGTTGACGCAAA          GCGAT-GTCG ACGC CGACGATCTC           ACCCGCTTGCGCCGC
 Csal_2622   5  49 205 2934768 .. 2934778 -  -3.2   -3.4252   CTGGAGCGAGCATAA                 CGAG CAG CTCA                 ATCAGCGCATGTACA
 Csal_2627   5 100  87 2939456 .. 2939496 - -38.5  -3.05463   ACGGCTGTCAGGCAA  CGACGAGGCCCCGCCGGTC ATG GACCGGCGGGGCCTCGTCG  CATCGGTCAAGCCGG
 Csal_2627   5 100  33 2939529 .. 2939550 - -18.7  -4.21194   TCGCACCATCGAAAA           CGCCGGGCC ACGG GGCCCGGCG            CATGACAGCAAGTGC
 Csal_2644   8  64 388 2953171 .. 2953209 -  -8.1  -3.57144   GGCTGGACCGCGAAA  GCCGCGCC--CAGCGCCAA TAC CTGGCGGTGATGGCGCTGC  TGCAGCAGGAGATCA
 Csal_2652   6  72 -27 2967691 .. 2967709 - -11.6  -3.40403   GTCCCTTCACGACAA             GGCGCGCG GCG CGCTCGCC             GCCTCGCTGGCATGC
 Csal_2684   2  40  73 3005972 .. 3005986 -  -3.5  -2.54098   GTCCGCAACGAACAC               CCCGA GCTCG TCGAG               TATTACCGCCGCCAA
 Csal_2695  10  65  93 3020541 .. 3020574 -  -5.3  -4.12456   ACATGACCGCGAAAA     GCCGCGCAAGTCGC TCACTTC GCGA-TTACGGGGC     ACTGGTCAAACTATT
 Csal_2712   3  55 391 3039906 .. 3039917 -  -5.8  -3.53091   AGCGCGTCGGCGAAA                CCTG GCAT CAGG                 GACCCATCGTGCTGG
 Csal_2721   3  54 310 3049093 .. 3049112 -  -4.2   -3.6715   TTACTCAACCCCAAA            GGCATCGT GGCC ACACTGCC             TATCGCGACCATCCA
 Csal_2735   5  50 412 3067041 .. 3067055 -  -5.7  -3.18681   GCCCAAGGCCATCAA               TGGCA TCACC TGCCA               TCACGGCGACGATGG
 Csal_2762   7  88 101 3093177 .. 3093204 - -14.2  -3.58343   TGCAGTATGCGGAAA        TCGCCGA-CCAGC TAT GCCGGGTCGGCGA        AAGCGACGCAGAGCG
 Csal_2773   3  52 326 3103781 .. 3103792 -  -2.2  -3.80625   CGGCCAGAAGCTAAA                CG-GC CTG GCACG                CCTGCTCGCCGGACG
 Csal_2778   8 100  48 3109123 .. 3109147 - -24.3  -3.64703   CTCCGCTCATGCAAA          CGCCCCGGCGG TCA CCGCCGGGGCG          TTTGCGTTTCGCTGG
 Csal_2786   3  54 239 3117792 .. 3117810 -  -6.6  -3.14878   GGCGGGAAGTCAAGA             GCGGCGAC CTG ATCGCCGA             GATCATCGATCCCAT
 Csal_2794   9  63 362 3123597 .. 3123625 -  -8.8   -3.4072   CACGTTGCAGGACAA        CTACGCCACCGA CATGT TCGGCGACGTGG        CCGATATCAGCCGCT
 Csal_2798   6  53  77 3127673 .. 3127686 -  -8.1  -2.75992   GTCGACGGAAGAGGA               GCAGG CGTT CCTGC                GTCAGCCGGGGTCGT
 Csal_2803   0 NONE
 Csal_2811   3  46 109 3140741 .. 3140753 -  -6.2  -2.64616   TGGCCACCGATATCA                CGCG TCAGG CGCG                GCCATTGCTGGAAGG
 Csal_2837   5  76  20 3166711 .. 3166730 -   -15  -2.63596   TTTCAGGGCAGACGA            CGCCTCCC TCCG GGGAGGCG             TCTTGCGTTGGTCAG
 Csal_2845   5 100  35 3176873 .. 3176906 - -27.5  -3.27525   CCGGCCGAAACGCAA     GACGCCCCCGCCGGC ATTA GCCGACGGGGGCGTC      GTTGTGTGGCGAGTC
 Csal_2859  13  54 452 3189994 .. 3190011 -  -6.9  -3.14132   GCGCGCCGCGATCAA             GCGACGC CTGG GCTTCGC              CGATTATGCCGAGAT
 Csal_2882   5  50  28 3212697 .. 3212718 -  -5.7   -3.1994   GATACCATCGAGCAA           GGCTGCGAC ATGA ACCGCTGCC            TCTCGATTTCCCGCC
 Csal_2887   9 100  27 3218128 .. 3218156 - -21.8  -3.50853   CGTCCGCAACGACAA        GCGCCCCGGCAT GCGAT ATGCCGGGGCGC        TTTTGCATGCAAGGC
 Csal_2899   8  90  26 3229861 .. 3229884 - -18.2  -3.17075   CCCGTCGTAACGCAA          GATGCCCGCC AATT GGCGGGCATC           TGGTATCGGCATGGC
 Csal_2916  10 100  49 3248113 .. 3248144 - -24.4   -3.4285   TCACTGAACGCACAA      CGCCCCCGGTGCCG AATA CGGCGCCGGGGGCG       TTGCGTCATGTCGCG
 Csal_2923   9 100 154 3257725 .. 3257748 - -14.6  -5.66684   GAAGGCATAAAAAAA          CCCGCG-CCTG GGG CAGGGCGCGGG          TCGAGGCAGGGTACT
 Csal_2941   9  89 241 3278960 .. 3278997 - -11.9   -4.2558   TACGCTGGAGGAAAA   CGCCGAGC-TCACGCGGC TGC GTCGCCTGCCGCTCGGCG   ACAACGTCGCGCGTG
 Csal_2947   6  59 458 3284470 .. 3284494 -  -7.9  -3.28712   GCCCGTGGTGCAGAA         CACCGTTGCC GGTCTG GGCA-CGGTG          CCGCCCCAAACCCTC
 Csal_2950   2  59 175 3285699 .. 3285733 -  -8.5  -3.29144   CTATCGCGGCGACAA     GCTCAACCTGGCCAC GCTCG GCAACCAGGTCGCGC     AGCTGCATCTGCACG
 Csal_2954  12  69 457 3288423 .. 3288456 - -12.5  -2.73468   GAACAGTGCCAACCA     GCTGGCCGAGAAGCTC AAC GAGCTGCT-GGCCAAC     TACCAGATCTTCTAC
 Csal_2957   5  77 220 3292180 .. 3292190 -  -8.2  -4.41494   CATCGTCAAGGAAAA                 CCCG GGG CGGG                 TGAAGGCGATCTACA
 Csal_2986   9 100  28 3324891 .. 3324911 - -15.4  -4.45945   ACGCACCAACGAAAA            CGCCCGGC ACAAG GCCGGGCG            TTCGCGTGTTCCACT
 Csal_2992   5  63 104 3330113 .. 3330135 -  -9.1  -3.40403   GCTGCGCGAGGAGAA           CACGCGCCT CAAGC AGGAGCGTG           ACGAGTGGGAGCGCC
 Csal_3004   7 100  27 3343394 .. 3343427 -   -24  -3.57462   CAGGCCATGGTGAAA     CGACGAACCCCGGC ATAATG GCCGGGGTTCGTCG      TCATGCGTCCCTACC
 Csal_3008   8  54 184 3348544 .. 3348554 -  -6.8  -3.15861   GATGAGCTGGAGGAA                 TGGG AAA CCCA                 ACTCGCCGCCCACGA
 Csal_3020   4  61 291 3360995 .. 3361019 -   -10  -2.78935   ACATCCTCGAGGAGA          TCGTCGGCGA GTTCA CCACCGACGA          AGCCGCCACCCACCG
 Csal_3024   5 100  36 3367545 .. 3367584 - -27.3  -3.53444   GTACGCGGCTCGAAA  CGACATGCGCCCGAGCC ACATCA GGCCCGGGCGCATGTCG   TCATGACGTGAGCGT
 Csal_3034   8  65 266 3380531 .. 3380549 -  -5.3  -4.13014   TGCACACCCTGAAAA             TCGACAA GCTGT TCGTCGA             CAGCCTGCGGGAAGA
 Csal_3043   8  57 110 3387785 .. 3387795 -  -8.2  -3.18264   TGGCCCATTCAGGAA                 GCCG ACA CGGC                 GATGCGCCACCTGAC
 Csal_3048   7 100  30 3392219 .. 3392238 -   -15   -4.7254   ACCCGCCATGAAAAA            GGCCGGAC ATCT GTCCGGCC             TTTTCGGTATTCCAC
 Csal_3059   4  49 115 3407328 .. 3407338 -  -4.6  -3.28712   GTTGTGCCGGGACAA                 GGGC CTG ACCC                 TGGTCGATCAGCGCG
 Csal_3059   4  49  23 3407417 .. 3407430 -  -3.1  -3.53091   ACCTGTTCGGCGAAA               CCGCGA TCT TC-CGG               ATCGGCCGCGCGTCA
 Csal_3070   2 100  28 3419042 .. 3419066 - -20.1  -5.37593   CCTGAAAGCAAAAAA          GCCCCGTACAC GCC GTGTACGGGGC          TTCGTCAGACCGCGC
 Csal_3092   3  49 -28 3444898 .. 3444913 -  -5.4  -3.03124   GCTCATTGTCGAAGA              GGCCGTC TGA GACG-CC              GCCCTTCCAGCGCCG
 Csal_3105  11 100  76 3458934 .. 3458957 -   -21  -3.59979   CGCCTCGACGTCAAA          GGGCCGCCCC TGCC GGGGCGGCCC           TTTTTTTCGGGCACG
 Csal_3117   7  73  80 3471462 .. 3471497 - -13.8  -2.73364   GGTCGATGCCAAGGA    CGAGGGCCCCCGCGCG CTGC CGCCCGGGGTCCACCG     TCTCGCCCATGTACG
 Csal_3120   5  57 422 3473465 .. 3473494 -  -8.5  -3.14051   GCAGGTGGACGAATA       TCGCCTGCCCGGCA CCT TGCCGGG-ACGCGG       GGCGATACATGCCCG
 Csal_3136   7  59 256 3491584 .. 3491606 -  -8.4  -3.36273   GGCGGGCAAGATGAA           CCTCAACGTG CAA CAGGTCGAGG           GCGGCCTGTTGCTGG
 Csal_3140   3 100  50 3496623 .. 3496646 - -19.6   -5.1675   CCAGGCATGAAAAAA          CCCCGGGAGC CGAC GCTCCCGGGG           TTTTTTGCTTGCGCC
 Csal_3159   4  55 438 3523854 .. 3523874 -  -5.3  -3.42147   TTCAAGGAATATGAA            GTCAGCATC ATT GCCGCCGAC            GAGCGCGACATCGTG
 Csal_3164   7  50 115 3528709 .. 3528724 -  -6.8  -2.72991   CGAGACCGGCAAGGA              CGCGGT GTAA ACCACG               CCCTGCCGGCACGCT
 Csal_3168   6  56 317 3532503 .. 3532532 -  -6.4  -3.31144   CGGCTATCGCGAGAA       CCGCTACC-TGGA TATCG TCCATGGCTGCGG       CATGACCGGCGAATG
 Csal_3172   3 100  21 3537489 .. 3537510 - -15.9  -5.24129   CCCGGCCACAAAAAA           CCCCCATGG CACG CCATGGGGG            TTTTTTTGCCTCGCG
 Csal_3182   5  90  97 3547189 .. 3547214 - -14.7  -3.65812   CGGCTGTGAATACAA         GCCCCGCGCCGG CAC CCGG-GCGGGAC         TGGGATGGTTCGAGG
 Csal_3199   5 100  20 3566498 .. 3566528 - -10.5  -5.23016   AAACAACTCAAAAAA       CAGGCCACCCT GCTTTTTAA AAGGTGGCCTG       CACACACCAACGAGA
 Csal_3219   4  65 -63 3588519 .. 3588557 -  -6.8   -3.9392   CGCCACCGGAAATAA CGCGCCAGCCAG-CCGAGC AGGC GCTCGGGCTTG-TGG-GCG  TTCTTCCATACGCCG
 Csal_3237   4  57 126 3606556 .. 3606582 -  -5.9  -3.61398   CGGCGTGGTCAACAA        GGTG-ATGGAAG AGTA CTTCCAGGCACC         CTACCCGGCCCGTGC
 Csal_3242   3  54 165 3614458 .. 3614468 -  -2.4  -3.86897   GTTACGCGGCACAAA                 TCGC CGC GCGC                 CAGGTAATCGTCTAC
 Csal_3246   3  46 395 3619690 .. 3619704 -  -5.6  -2.62642   ATGATCATCGAGAAT               CCCGAG CGC CTGGGG               CTGTCGCAGCTGCAT
 Csal_3255   6 100  69 3628904 .. 3628931 - -11.3  -4.82901   GCGGCGGGAGAAAAA        GGAGTGCCCAC GCGCAT GTGGGCACTCG         TCACGTCGACCGGGC
 Csal_3279   5  76 308 3655108 .. 3655161 -  -6.7  -4.55295   CGCTGCAGAAACAAA GCGAC-GCCCGACAGTGGG-GGCTCG TGAGC CTTGCCGCCCA-TCCCGGGCTGTCGC GTACCGCGCTGTTCG
 Csal_3306   5  59 385 3682890 .. 3682902 -  -4.7  -3.91897   GCGCGCATCGAGAAA                CGGGC CCA GCGCG                GCGGCGATCCGTCGG
 Csal_3311   5  57 124 3687790 .. 3687806 -  -7.9  -3.20164   CGACACGCAATTGAA              CGCGAGC CTG ACCCGCG              TCGCGTCTTGCCTGG
 Csal_3310   4  43 139 3688004 .. 3688020 +  -2.1   -3.1552   CGACGAAGGCACGCC              GGTCCTC GTC GCTGACC              TGTTCGTAGCTGACG
 Csal_3310   4  43 165 3688030 .. 3688057 +  -4.8  -2.79302   CTGACCTGTTCGTAG        CTGACGAAACCGG ATG TCGGGT-CGTCGG        TATCCTGCCGATAGT
 Csal_3310   4  43 383 3688248 .. 3688260 +  -3.3  -3.08679   CTCGCCGCTGACCTT                GGTCG CGG CCACC                TCTTCCATCAACGCG
 Csal_3278   3  50   2 3655465 .. 3655477 +  -6.2  -3.14881   CGGCCCCCGCGTAAC                GGCC CTACA GGCC                TTCCTCGAGCAATTG
 Csal_3273   4 100  52 3649804 .. 3649834 + -21.1  -3.29263   CGGGTTTTGCAGAGC       CCCGGCGCGGACG AGGCA CGCCCGCGCCGGG       TTGTCGAACGCCTCT
 Csal_3269   3  54 394 3646067 .. 3646077 +  -6.8  -3.14132   ACCAGTGACACCAGC                 CGCT CGA AGCG                 TTGATAGCCGGAGAG
 Csal_3263   5  56 -15 3638931 .. 3638971 +  -9.5  -2.64616   CGTCGCGAACGTCAC  CCCGCCCGGCCAGTGACGC CTG GCCTCACTGGCCCAGCGAC  TCATCTAGCTCACCG
 Csal_3254   5  52 292 3629092 .. 3629102 +  -6.8  -3.02947   CGATAGTGGCCGTAA                 TGGC ATC GCCA                 TCTATCTCGTGGCTG
 Csal_3245   3  60 283 3620350 .. 3620360 +  -2.4   -4.2828   TCAGCCACTCGGCGA                 GCAC CAC GAGC                 TTTTCCTGGGTCGGC
 Csal_3241   4  54 239 3614869 .. 3614892 +  -5.2  -3.57462   GCTCGATTTCCTTAA          GCCAGGGGTCG TGA CG-CTCCTGAC          TTTCCAAATACGCTC
 Csal_3230   7  60  27 3600620 .. 3600670 +  -7.2   -3.5764   CGCCTCAATCGCGCC CGGCGGCGACCGTCCAGGCCAGGG TTT CCCCGGCCTTGAAGGGCTTCAACG TTTCGCCATGGCCTT
 Csal_3227   0 NONE
 Csal_3218   4  73  70 3588521 .. 3588557 + -10.8  -3.67597   CCACCGGAAATAACG   CGCCAGCCAG-CCGAGC AGGC GCTCGGGCTTGTGGGCG    TTCTTCCATACGCCG
 Csal_3210  10 100  57 3578892 .. 3578915 + -18.2  -4.30809   CATTGAACTCTGAAA          CGCCGGTACG GATC CGTACCGGCG           TTTTCCTGCCTCTTA
 Csal_3207   1  48   7 3575014 .. 3575026 +  -4.7  -3.14931   CTGGAGTGAATGGCT                GACGC CAG GCGAC                TTGCTGGCACGTCAC
 Csal_3198   4  68  15 3566497 .. 3566510 +  -2.3  -4.58395   AAAACAACTCAAAAA               ACAGG CCAC CCTGC                TTTTTAAAAGGTGGC
 Csal_3189   4  49 308 3556783 .. 3556816 +  -3.6  -3.53224   CGAGAATGTACGGCT     GCAGGCGCTGCAGG ATAGCG CCAGCACCGCCACC      TTTGGCGAGCACCTC
 Csal_3181   3  41  77 3547329 .. 3547346 +  -3.3  -2.72344   GAACGCGTAGGTCAG             CGTCGAGG TCA CC-CGTCG             TGGTTCACCATAGAC
 Csal_3181   3  41 397 3547649 .. 3547663 +  -3.4   -2.8194   TGTTGAACGAGCCTT               CCGCGG AGG TCGCCG               TGTAGTGGGTAATTC
 Csal_3171   5 100  26 3537489 .. 3537510 + -15.9  -5.47218   CCCGGCCACAAAAAA           CCCCCATGG CACG CCATGGGGG            TTTTTTTGCCTCGCG
 Csal_3158   5  51 235 3524550 .. 3524600 +  -7.4  -2.87564   CTGCCAGGCAGGTAG GCGTTGAGCGCACCGCGC-TTGGC CTGGC GCCGGCGCGCGGCGAGCAC-GCGC TGTCTGACGGCCTCG
 Csal_3149   4  56 212 3505989 .. 3506007 +  -6.6  -3.38812   AGAGTCTCCTGCTTG             CCTGGCGG CCA TCGCTGGG             TGTTCTTGAGAAAGG
 Csal_3143   1  41 161 3500625 .. 3500637 +  -4.1  -2.79302   AGACGCTGAAAGACA                TCGTC GTC GATGA                TGTCGTCGGAATGGT
 Csal_3119   0 NONE
 Csal_3104   3 100  44 3458934 .. 3458957 +   -21  -5.40072   CGCCTCGACGTCAAA          GGGCCGCCCC TGCC GGGGCGGCCC           TTTTTTTCGGGCACG
 Csal_3098   2  47 424 3453277 .. 3453294 +  -2.7  -3.55444   CGCCCAGCAAGCGGT             TGGAG AACTCGAA CTCCA              TTTCAAGGCTCACCC
 Csal_3091   1  39 -43 3444864 .. 3444884 +  -2.6  -2.82623   CACGCATCGAGCGCT           GCTCGAAGGG ACG CCCT-C-AGC           TCATTGTCGAAGAGG
 Csal_3083   7 100  44 3435258 .. 3435278 + -16.9  -5.10461   CCGGCGTACAAAAAA            GTCCGCGAC ATC GTCGCGGAC            TTTTTCTTGGCTCGC
 Csal_3069   8  95  39 3419042 .. 3419066 + -20.1  -3.14132   CCTGAAAGCAAAAAA          GCCCCGTACAC GCC GTGTACGGGGC          TTCGTCAGACCGCGC
 Csal_3051   2  66  94 3401237 .. 3401249 +  -9.1  -3.53091   TGCGGGCTCTCGGCA                TCGCC ATA GGCGA                TTTGCAGACGCAGGT
 Csal_3042   5  54 370 3388232 .. 3388258 +  -4.4  -3.60296   GCGATGCAGGCGCCC        GCGCGAGATGC CATGCA GCAACTC-CGC         TTTCGGGTCCCAGTG
 Csal_3028   2  57 246 3374370 .. 3374407 +  -4.2  -3.72576   GGTGGCGATGTATCC  CGGCGA-CA-GGGTATTG ACGG TGATTCCCTTGGTCGCCG   TTTCCTGGGCCAACG
 Csal_3023   3  79  23 3367550 .. 3367579 + -16.4  -2.82834   CGGCTCGAAACGACA       TGCGCCCGAGCC ACATCA GGCCCGGGCGCA        TGTCGTCATGACGTG
 Csal_3019   3  62  45 3361347 .. 3361371 +  -7.8  -3.53444   GCTTCCGCTTTGGCC          TTGAGCGTCG CGACA CGGCGCTCCA          TTTCGGCGCGGGTCG
 Csal_3007   4  57 416 3349100 .. 3349112 +  -4.7  -3.71848   CGTAGGGAAACAGGT                CGCGG CCA CCGAG                TTGTTCCTCGACCGC
 Csal_2991   1  40 408 3330629 .. 3330640 +  -2.2  -2.87132   GGCCAGCGTGTCGCG                CGTC CAGG GATG                 TGTCTGCCCGAGACG
 Csal_2985   7  80  10 3324885 .. 3324917 + -14.8  -3.11291   GTCTGAACGCACCAA      CGAAAACGCCCGGC ACAAG GCCGGGCGTTCGCG      TGTTCCACTTCTGAA
 Csal_2962  10 100  40 3301581 .. 3301607 + -25.2  -4.79352   AGCGGCATGAAAAAA         CACCCCGCCGGC ATT GCCGGCGGGGTG         TTTTATTGTGCCTCG
 Csal_2956   2  49 442 3292829 .. 3292846 +  -3.3  -3.53012   CGTCGAGCTTGACCA             CCCCCAG ATTG TTGGAGG              TTTCCACGACCCCGG
 Csal_2949   1  39 263 3286157 .. 3286181 +  -2.8  -2.72263   GCCGGCCTCGAGGGC         CG-CCTGCG-GC TCG GCACGCACGACG         ATTTCCCGCGGCTGT
 Csal_2940   2  45  62 3279307 .. 3279322 +  -4.6  -2.86271   TTCGTCGATGCGCCC              CAGCGA CATG TCGCGG               TCGTTGTCGTAGGCC
 Csal_2922   3 100  26 3257608 .. 3257635 + -19.2  -4.34402   CCGGCGCCACGATCA        CGCCCATGCGGT TCAC GCCGCATGGGCG         TTTTCGTGTCACCAG
 Csal_2915   6 100  63 3248113 .. 3248144 + -26.6  -3.11634   TCACTGAACGCACAA      CGCCCCCGGTGCCG AATA CGGCGCCGGGGGCG       TTGCGTCATGTCGCG
 Csal_2911   6  86 205 3243152 .. 3243180 + -14.7  -3.35996   TGCCGTCGAGCATGC        GCTGGAAGACGTC ATT GATGTTTTCCAGC        TTCTCGGTGGCGATG
 Csal_2908   7  71 162 3239563 .. 3239580 +  -5.5  -4.38116   CTTTGTACTTAAGAC             GCTCAGG ACTG CCTGATC              TTTGCTTTTTCTGAG
 Csal_2898  13  85  33 3229861 .. 3229884 + -18.2  -2.62983   CCCGTCGTAACGCAA          GATGCCCGCC AATT GGCGGGCATC           TGGTATCGGCATGGC
 Csal_2886   2 100  67 3218128 .. 3218156 + -22.5  -4.18018   CGTCCGCAACGACAA        GCGCCCCGGCATG CGA TATGCCGGGGCGC        TTTTGCATGCAAGGC
 Csal_2861   3  61 267 3194177 .. 3194200 +  -8.8  -3.14564   AAGGGTGGCAACTCA          CCGC-CCAGCG AGG CGCTGGTGCCG          TTGATGACCACGTCA
 Csal_2858   0 NONE
 Csal_2827   4  49 -45 3156045 .. 3156066 +  -6.5  -2.57344   GTTCGGCGTCCTGCC           GG-CGCAAGC ACC GCTGGCGGCC           ATTCTCGCCCGCATC
 Csal_2824   4  59 190 3153276 .. 3153304 +  -8.1  -3.37796   GCAGGGTGAACAAGG        GGTGCGCCTCG CGGCCGT TGACGCGCACC        TTCTCCATGATCGGA
 Csal_2820   2  46 307 3149913 .. 3149927 +  -4.2  -3.06492   CCAGCTCGTGCGTCG               TCAAGG GCT CCTCGA               TGTTGGCCTCCATCA
 Csal_2817   2  52 458 3147135 .. 3147152 +  -2.7  -3.73224   TGCCGCGAATGTAAT             TGG-CGAT CTG GTCGTCCA             TTTCGTGCCAGATGC
 Csal_2812   7  65 288 3142587 .. 3142611 + -10.7  -3.21218   CAGCTGCTTGAGGAC          GTCGTTGACCT TGA AGGTCAGCGCC          TTCATGGTCGCCAGT
 Csal_2802   2  46 217 3132576 .. 3132596 +  -5.3  -2.66316   CCGATGCCAGCCAGG            GCGTCAGCT CGC GGCGGATGC            TCATGTCGTCGGCGA
 Csal_2772   5  57 372 3104486 .. 3104496 +  -8.2  -3.14132   GCAGGACTTCACGCA                 CGCC ACT GGCG                 TTGATCGCGACCACC
 Csal_2761   6  63 340 3093626 .. 3093644 +  -8.8  -3.29471   GCCGTTGTGAATGAC             GGCCCG ACTCATG CGGGCC             TTGGTATCGTGGCGC
 Csal_2734   5  48 236 3067709 .. 3067726 +  -6.9  -2.52543   CGTCCAGTGTCGCGG             CCGCCTC CCCC GAGGCAG              TCGCTTCGACGAGGT
 Csal_2720   5  73 180 3049539 .. 3049580 +  -9.3  -3.85698   GCCGAAGAATTGATA GCCCCGGGATGGCGGCAGGT TCG ACTCGCCGTCAGGC-GGGGC TTTCTGGAAAACCAC
 Csal_2714   0 NONE
 Csal_2711   5  51  13 3040316 .. 3040349 +  -7.3  -2.88861   TGAGCGCTCACTGGC     GAGTGCGGGCGCGCTC GTA GAGCGC-CGGGCCCTC     TCTCTGGGCCTCATC
 Csal_2694   4  49 -39 3020596 .. 3020620 +  -3.4  -3.47029   CAAACTATTGCGGCG          GATCGGCATC GACGA GGGGCCGAGC          TTCATCTTTCAATAA
 Csal_2683   7  50 -66 3005992 .. 3006040 +  -5.4  -3.14132   GCTCGTCGAGTATTA CCGC-CGCCAAGGGT-ACGAGAG CGGCGA CT-TCGTGACCCTCGGCAAGCGG TTGATCGCCGACGAC
 Csal_2674   4  56 474 2996906 .. 2996922 +  -7.9  -3.08679   CGTCCACCGGCCCGC              TGGCCAG CAC CTGGCCC              TGTTCGATCAAGGCC
 Csal_2661   9  70  30 2978423 .. 2978474 + -12.8   -2.8547   ACCTGGCGACTGGTC GGTCACGACGAAACGAGGCCCCGA CATG TCGGGGCCTCGCGTCATCGCATCC TGTGATGTGCCGGCT
 Csal_2651   3  52  34 2967666 .. 2967676 +  -8.2  -2.52464   CGCACCGCACGGTGG                 CGCC CGG GGCG                 TCCCTTCACGACAAG
 Csal_2645   3 100  38 2957902 .. 2957924 + -19.2   -5.4505   GCCATGACGCGAGCA           GGGGCGCATC CAG GATGCGCCCC           TTTTTTATTGGCCCA
 Csal_2626   4  49 127 2939556 .. 2939567 +  -5.8  -2.98823   GGGCCCGGCGCATGA                CAGC AAGT GCTG                 TGTCTGTCCCGGCGG
 Csal_2614   1  47 261 2925979 .. 2925990 +  -2.2  -3.44319   AGGTAATCCAGTACG                TCGT TGTC ACGG                 TTGTAGTGGATTCCC
 Csal_2602   6  50  13 2913923 .. 2913938 +  -6.8  -2.83271   TGACGCATGCCTCGC              GGGTCA GACC TGGCCC               TGATTGTCCAGCTCC
 Csal_2602   6  50 180 2914090 .. 2914127 +  -6.2  -3.14564   CGGTGAAAAGCTCCA   CGGCCTGTTCCTCGCT GTGACG ATCGAGCGACAGACCG    TTCATGCGCGCGTCG
 Csal_2594   1  46 150 2907442 .. 2907461 +  -5.7  -2.62263   TCCCGGTGTGCTCGA            CCGA-CGC CAGAA GCGCTCGG            TCATGTGCGCCAGCT
 Csal_2579   2 100  57 2893959 .. 2893984 + -20.5   -4.8048   CTGCTGCAACGAAAA         GCGCCTCGACC CAAG GGTCGAGGCGC          TTTTTCATGTCCGGG
 Csal_2575   5  55   5 2888486 .. 2888527 +  -5.7  -3.53012   CTACGCCGTGACCGT CACGCCCGTCGTTCAGTCCT CGG GGGGCAGGA-GGTGGGCGAG TTTCCAGCCGCCCAG
 Csal_2568   6  95 221 2880661 .. 2880679 +   -16  -3.75115   GCGAAACATAAAAAA             GCCGGCTC GAT GAGCCGGC             TTCGTTTTCTGAGCG
 Csal_2563   7  69 424 2877052 .. 2877062 +  -8.2  -3.86194   ACGTCGCCCGGCTTT                 GCGC CAG GCGC                 TTTCTGACAAGGATT
 Csal_2558   2  56  84 2870472 .. 2870482 +  -8.2  -3.01791   CCAGCACCGTGAACT                 CGCC GAA GGCG                 TCTTCCAGCCAGCGT
 Csal_2549   4  60   8 2861151 .. 2861172 +  -9.5  -3.07895   CGCCATGACTCGCCC           CCGACGACTC AGT GAGTC-TCGG           TGTGTTCGGCCTGCA
 Csal_2540   1  50  85 2848768 .. 2848808 +  -6.7  -2.71731   GGTTGCGGGTATTGA  GCACGACGTGCACCGCG TCGGGAT TGCCGCGCGCGTCGTGA  TGCTTGACCCATGCC
 Csal_2532   5  55 202 2839872 .. 2839906 +  -5.7  -3.51329   CCAGACAGGCGGTAT    CCTCCAGCGC-CTG-GG TGT CCGCATCGCGCTTGAGG    TTCTCCTTGCGGATC
 Csal_2529   5  56 142 2836851 .. 2836880 +  -3.4  -3.90112   GGCGCTAGCAACGCG       GCGTGGCAAACG CCATCA CCTCCGCCACGC        TTTCCTTGCCCAGCG
 Csal_2520   2  87  29 2825391 .. 2825412 + -17.3  -3.07222   CGTGCCAGACGAAGA           CGCCGCTGC CGGG GCAGCGGCG            TCTTGCCGTCATCGT
 Csal_2503   8 100  60 2811979 .. 2812000 + -15.9  -4.86731   GGACTCCGAACGCAT           GAGCCCACC TGAC GGTGGGCTC            TTTTGTTTCCGGACA
 Csal_2499   1  41 411 2809913 .. 2809930 +  -2.5  -3.01712   GTAAACCGCCGCCAC             GCCGGGC GCTG GCCAGAC              TCTTGAGCCCCAGCC
 Csal_2493   1  71  12 2801604 .. 2801619 +  -5.4  -4.30885   TTAGTTAAGAGCATC              GCGT-GC TCG GCGACGC              TTTTCGGTCTCTTTT
 Csal_2472   5  60 335 2780062 .. 2780073 +  -5.8  -3.71848   GGCGAAGTCCTCCTC                TCGC GCCT GCGA                 TTGTTGCTGGAAGGC
 Csal_2468   4  55 -24 2775941 .. 2775958 +  -8.3  -2.94099   GGTCTACGTGCTGCT             GCGCCGC CGCG GCGACGC              TCTATAGTCCGCGAA
 Csal_2462   6  56 -44 2770082 .. 2770106 +  -8.4  -3.04144   CGCCTGCAATCGCGA          GACGCCCCGG TGGTC CCGGTGCGAC          TCTTCCCGATCAAGC
 Csal_2449   7 100  27 2755359 .. 2755378 + -16.4  -4.43477   CTCCCCCAACGAAAA            GGGCGCCC GATG GGGCGCCC             TTTTCATTGCCTGAC
 Csal_2439   5  62 227 2744737 .. 2744747 +  -3.2   -4.2828   TCATCTCGGCCAGCG                 GCTT CTT GAGC                 TTTTCCTGAATGACA
 Csal_2433   5  52  39 2737750 .. 2737769 +  -4.2  -3.43492   AGGCGTCGCCCAACC            GGCGCGCCA CGC TGGC-CACC            TTGTCGTCCATGTGC
 Csal_2429   5  86  39 2732863 .. 2732890 + -18.5  -2.91144   GCTGCGCAGAACTTT        CATCGCCCCGC TCCCAT GCGGGGCGATG         TCGTTTCAGCGCTCC
 Csal_2410   4  78 434 2707492 .. 2707513 +  -6.5  -4.72272   GAGCCGTTCGAGACA           GCGC-GAGAC CTC GTCCCAGCGC           TTTTTCATCGGCAGC
 Csal_2400   7  64  -2 2692006 .. 2692024 + -10.3   -3.0682   CTGCGCGGCGAGGAG             TGACGCG GCGGG CGCGTCA             TCTCTGTGTCATCGC
 Csal_2390   4  95  19 2681054 .. 2681085 + -15.8  -3.90588   AGACCGATCCTGAAA      GACCAACGGCGCCC CGTG GGGCGCCGTTGGCA       TTTGCTTCGAACGTG
 Csal_2383   1  70   2 2673207 .. 2673239 +  -9.8  -3.53012   CCGCAGAAGGCTGAA     CGCAACACGGCGCCC CGCG GGGCGCCGT-TGACG      TTTGCGGGCGACGCG
 Csal_2372   8  62  80 2661910 .. 2661927 +  -7.7   -3.4582   TGCAACCTTGATCTG             GCGCTGGC CAT GCCAG-GC             TGTTTGCTACCGTCG
 Csal_2367   3  60 -46 2657409 .. 2657460 +  -2.9  -4.20516   GGCTATATAACGCTT GGGC-TCAGCCG-CTGGTTTGGAGC GGCA GCGAAAAACCTGTCGACTGAAGCCC TTTGTTCAATCAAAC
 Csal_2363   4  48 337 2655609 .. 2655620 +  -4.4  -3.19602   ACGCTGAACCACAAA                GCTT ACAA AAGC                 TCTTGCTATGACGAG
 Csal_2359   7  74 263 2651438 .. 2651454 + -12.3  -3.14344   TGGGGCCACCGTAGC              CGATGGC ACC GCCATCG              TTGATACCGGCGGTG
 Csal_2338   3  68  22 2629462 .. 2629481 + -12.1  -2.62184   CCGGTCCCGACACGA            GGCGCGG TGAATT CCGCGCC             TCGTGTCGGGAGGCC
 Csal_2331   2 100  67 2622129 .. 2622153 + -21.5  -2.71924   CCAAACGCTCTCCTG          CTTGCCGCCGG CCT CCGGCGGCAAG          GTTTCCAGGAGGGTC
 Csal_2326   4  52  64 2617264 .. 2617275 +  -5.8  -3.28924   AGGACTGAGCTTCTT                GAGG GCGG CCTC                 TTGTCGCAACGCCTC
 Csal_2322   4  64 113 2611603 .. 2611613 +  -8.2  -3.66772   CCACCGCGCGAAACA                 GGGC GCG GCCC                 TTGTTGAGCGTTTCC
 Csal_2318   1  64 449 2608937 .. 2608957 + -10.3  -3.07113   GATCAGCAGGATACA            GTCCGCGCC GAT GGCGCGCGC            TTCGCTGACCTGATA
 Csal_2300   3  49  44 2588532 .. 2588562 +  -6.6  -2.57132   CGCCGCCGGCAGCCG       CGATGGCGGCGCCG ATG CCACGCAGCCAACG       GTTGTCGCGGCGGGC
 Csal_2289   1  49 403 2579248 .. 2579264 +  -2.2  -3.59262   CGAGTAATGGAATTT              CGTTAC CCCGT GTATCG              TTTCACGCTATGAAC
 Csal_2259   4  60 283 2537803 .. 2537815 +  -9.1  -3.09175   GTGATCAGGATCTGC                CCCAG GTC CTGGG                TGTTGAGTAGACGTT
 Csal_2255   5  72  11 2534111 .. 2534134 + -11.6  -3.28712   AGTGATCCTCCGAAA          GCCGCGCGGC GTCC GCCGCGTAGC           TTCTCAGGGCCCACC
 Csal_2243   6 100  38 2518025 .. 2518046 + -15.9  -5.06414   AGCACCAGCGAAAAA           GCCCATGGC CAGT GCCATGGGC            TTTTTATTGCGAAAC
 Csal_2233   4  49  52 2504537 .. 2504580 +  -7.2  -2.60075   TACGGTCAGTTCATC GACCTTGAGTGTCGGTTGGC CCAC GCCAACCGGCACACCCTGCC CTTCCTTGCCGCAGA
 Csal_2211   0 NONE
 Csal_2203  10  60 316 2480757 .. 2480769 +  -2.6   -4.2349   AAAACGCGCTCCGAA                CGTG ACTGC CGCG                TTTTCGATATACAGA
 Csal_2183  11  72 318 2458316 .. 2458356 + -11.1  -3.30124   CCTCGTAACGCAGGC  CGCCCTCGTTGACGATG CGGTAAT CGTCGACGACGATGGCG  TTGTCCAGGCTGCCG
 Csal_2178   4  95  56 2451957 .. 2451977 + -15.4  -3.91897   GACCGCCAATGCAAA            CGGCCCGC ATGCA GCGGGCCG            TTTGTCGATGGCAAG
 Csal_2161   4  46  65 2430735 .. 2430750 +    -6  -2.73364   ACACATGTCTCTCGC              CCCGGC CGCA GCCGGA               TGGTTCCCCTGCGCC
 Csal_2149   4  50  60 2421958 .. 2421978 +  -5.3  -3.25942   CCAGCAGGTTACCAA            GCGCTCG CGATCGA CGTGCGC            TTCGTCTGCCACGGT
 Csal_2140   4  49 297 2411088 .. 2411116 +  -4.6  -3.28712   GCGACACGCGCTGTA       CGCGCT-CGGGC AAATGCG GCCCGTAG-GCG       TTCTCGGGAGCGAGA
 Csal_2122   3  52  58 2392683 .. 2392720 +  -6.9  -3.05596   CACGCCGGCCATTGC   CAGGC-ACGCGCATCG GGCAAGG CGGGGCGCGTCGCCGG   TTGAGTCAGCCACTC
 Csal_2113   5 100  25 2383689 .. 2383715 + -25.2  -5.14163   GAGACCACTGCAAAA         CGCCCCACGGCC GCT GGCCGTGGGGCG         TTTTTCTTCCTGCGT
 Csal_2109   2  44 308 2380169 .. 2380183 +  -2.1  -3.31144   GGCGCGGCATCGGCA              GCGATC ACCA GA-CGC               TTGTCGGCATCGCGC
 Csal_2087   2  60  93 2356971 .. 2356984 +  -9.5  -3.03124   GGGCGGCCAGGCTCA               CGCCC TGCA GGGCG                TATTCGCCACTGCCG
 Csal_2075   2  85 -27 2345148 .. 2345168 +    -9  -4.59109   ATTTAAAATAACCAA            CCTGAAGC ATAAC GCTTCGGG            TTTTTGAAAAGTATA
 Csal_2071   4  49 -27 2341199 .. 2341215 +  -5.8  -3.05844   GGCCCCCGAGGCCCA              GCGTCG CCAGA TGACGC              TCTTCGACTGAGCGG
 Csal_2071   4  49  15 2341241 .. 2341255 +  -2.7  -3.64703   AGCGGCGTGCCTAGC               CCGTC AACCA GCCGG               TTTCGATGCACAGCG
 Csal_2063   4  42 467 2334465 .. 2334521 +  -3.5  -2.85351   TGTCTGACGGCGTGA TGGGGCGAGCGATGATCGGCCCGGGT CAAGGC ATCCAGCACG-TCCTCGCGCGCCGCA TGTGGTATGAAGCGG
 Csal_2054   2  46  54 2319075 .. 2319095 +  -4.7  -3.05384   GTCTCAATGCTGGGG           CTCG-CCG AGCACA CGGTCGAG            TTGCGTACGCCAGCG
 Csal_2050   1 100 109 2314403 .. 2314423 + -16.9  -5.08824   TTGAGATGCAAAAAA            GCCGCGATC CGT GATCGCGGC            TTTTTTGCGTGGGGA
 Csal_2041   6 100  67 2302691 .. 2302711 + -18.3  -4.06055   GACGACATAAAAAAA            GCGCGGCTC CAT GAGCCGCGC            TTTCATTTGCCGCCT
 Csal_2010   2  65 183 2272384 .. 2272415 +  -5.9  -4.11216   TTTCCTTGAGGTTGA      GCTCTTCCTGG TAATAAAGGC CCAGCAAGAGC       TTTTCGCGCTCGGGC
 Csal_1997   2  46 291 2256235 .. 2256254 +  -4.2  -3.11619   AGGTCGACTATCCAC            AGCG-CCTG CCA CAGGGCGCG            TTCGATCGCTTCTTC
 Csal_1994   5  57 265 2253049 .. 2253060 +  -4.4   -3.7732   TCGAGATAGCCGCCC                TTCG ACAG CGAA                 TTCTTCATCTCGCGC
 Csal_1982   3 100 112 2236133 .. 2236154 + -11.5  -5.68438   TACAAAGCAAACTTT           GCCCCATCC ATTT GGCTGGGGC            TTTTTTCTTTCCTGG
 Csal_1967   6  95  60 2223064 .. 2223086 + -11.2  -4.55287   GCCTATGAAAGAAAA           CGCCACGTCC CAA GGGAGTGGCG           TTTTCTCTGCCTGAA
 Csal_1949   5  66 294 2207409 .. 2207428 +  -9.2  -3.42574   CGTCCAATCGCTCGA            GCCGAGCC GGCA GGGTCGGC             TTGTCCTCGCCTTCC
 Csal_1939   4 100   9 2196251 .. 2196285 + -17.9  -3.65902   TCACTGACGACACAG     CACGTCTCAGCGCGG CGACA CCGCGCTGAGATGCG     TTTCGATCAACTGGC
 Csal_1934   1  93   9 2192434 .. 2192472 + -17.4  -3.33696   CCCCTGATTCGACAC   GGCATGGACATGGAGCGC TGT GCGCTCCATGCCGCTGCC   TTCATTCCGCCGCCA
 Csal_1926   4  49 181 2184771 .. 2184789 +    -3  -3.70417   AGGATATAGTTGGTC             TCGCCCGC GCG GTGGATGA             TTTCACTGGTCTGAT
 Csal_1920   1  39  91 2181819 .. 2181831 +  -2.6  -2.70932   AGGCGAGATCTAGTC                GGCG CTCAA TGCC                TGATTGAGCGCCGGC
 Csal_1906   2 100   6 2167376 .. 2167400 + -18.6  -3.44051   GAACGCCTGACGCAA          GACGCCCGGC ACGAG GCCGGGCGTC          TTGTCATCGTGGCGA
 Csal_1900   5 100  43 2159202 .. 2159224 + -20.6  -4.18018   CGCCAGCATCGAAAA           CGCCCGGTCC AAT GGACCGGGCG           TTTTCGATACGAGCA
 Csal_1884   6  51 144 2141928 .. 2141946 +  -3.1  -3.64703   AGCTCGACCAGGAAG            TCC-GGTG GCGT CGCCTGGA             TTTCACTGGGGGAAC
 Csal_1866   6  80  50 2123883 .. 2123906 + -10.2  -4.11216   GCCGCGAGCGAGCGG          TGGGGCCTCG CATG CGAGGCCCAG           TTTTCCAACTGCCAG
 Csal_1856   4  76 348 2111527 .. 2111549 + -10.4  -3.72324   TCAGCGCCTCGACCA           GCGGCGCGGC GTA GGCGCGCGGC           TTGTTGGTCACGATA
 Csal_1839   1  61  36 2096677 .. 2096699 +    -9  -3.14564   TGTCGACGATCCACG           CGACGACAGC GTC GCCGTCGGCG           TTCATGCACACCTCG
 Csal_1825   2  46 110 2075717 .. 2075734 +  -5.5  -2.63858   GGCGGAAATATTGCC             GTCGTGC TCCT GCAGGAC              CTTCTGAATATGCTC
 Csal_1821   6  52  45 2072476 .. 2072503 +  -6.2  -3.28712   CAGGAGGAGTTCCGC        GCTGCGTTCGCGG ACG CCGGGAAGGC-GC        TTCTGCACCAGCGAG
 Csal_1815   4  91  51 2064878 .. 2064896 +  -4.5  -5.52384   TAGACATCTTTGAAA             CCTCGAG CAAAC CTCGAAG             TTTTTTTCATGGCAA
 Csal_1810   9 100  44 2058265 .. 2058286 + -14.4  -4.75372   TTCGTCTTCGCTGAA           CCCCGGGC CTTGCC GCCCGGGG            TTTTTCGTCGGTCCT
 Csal_1807   7 100  55 2054298 .. 2054321 + -18.2  -4.30576   ACCTCGAACGATGAA          GGCCCCGATC CTGG GATCGGGGCC           TTTTCATGCTGCAGG
 Csal_1781   7  60 261 2026685 .. 2026710 +  -9.7   -3.0792   CCGCTGCCGGTGGTG         CGCTGATCGGCG GCG CGCCGAA-AGCG         TTCCGTGACCTCTTC
 Csal_1776   5  52 112 2022195 .. 2022214 +  -4.8  -3.53012   GGTCGCCGCCACCAG            CCCGTGGC GCAG GCCCCAGG             TTTGCAGGGCCGGCA
 Csal_1771   5  72 434 2017455 .. 2017482 + -11.2  -3.28712   GCCCTTGCCCAGCAG        GACCAGCGGGGT CGTC ACGCCGCTGGCC         TTGTAGGCGCGCAGC
 Csal_1750   5  69 -47 1995900 .. 1995940 + -11.8  -3.18912   GACTTCCGCGAGGCC GGCGCGATCGACGTGCCGA ACTA TCTGCGCGA-GGTCGCGCC  TTCCTGAGTGCGTGA
 Csal_1743   5 100  -2 1987176 .. 1987213 + -22.9  -2.64243   GCGGTACCCGACGCA   TGAGCGCCATGT-GCGGC TCG GCCGCGACATGGCGCTCG   TCGTCTCGCGTGTGG
 Csal_1739   3  46  45 1983528 .. 1983543 +  -4.6  -3.05463   ACCAGGCGAGCACTG              CGCCGT CGGC ACGGGG               TTCGGTGCCGCCACT
 Csal_1730   0 NONE
 Csal_1726   2 100  48 1969141 .. 1969185 + -37.3  -4.79223   GGTAAAGCGAAAAAA GACGGCCCCGCGGCCAAGGCA AGA TGCCCTGGCCGCGGGGCCGTC TTTTTGGTGATGTCG
 Csal_1705   4  71 313 1938285 .. 1938335 +  -8.7  -3.70773   CGGGTCCTGGGTCCA GACGGCGCCGGCCAGGCCGAAGC GCGTG GCATTGGCCAGGCGCACGGCGTC TTCTTCGCTGTCGAA
 Csal_1676   3  46 169 1906164 .. 1906177 +  -4.5  -3.04144   CGAAGCGCTCGATAT               CCG-GC TGG GCGCGG               TGTTCGGCCTGCCAC
 Csal_1642   3  52 -30 1870115 .. 1870125 +  -5.4  -3.33696   GCGAGCGGCGCGCTT                 TCAC GAC GTGA                 TTCATTACCCGCAGC
 Csal_1620   8  72 -16 1841282 .. 1841314 +   -12  -3.32844   AGGACTGGCTGGCAT     C-GCTCGACGCCGAC TGAG GTCGGTGTCGCGCCG      TTCTCAGCTCGCGCC
 Csal_1578   4  54 -20 1797963 .. 1797976 +  -2.3  -3.86015   CTCAAGCAATTGCCG               TCCAG CAGT CAGGA                TTTCTGACGCGGCTA
 Csal_1565   6  50 218 1782193 .. 1782206 +  -5.9  -3.13403   GCATGCGCTTGAGCA               CCGGT GAGC GCCGG                TCTTCCTCCAGCAAC
 Csal_1556   3 100  22 1771059 .. 1771114 + -29.3  -2.82516   GCCGCCGCGAGCGCT TCGCCCCGCCATCCGCG-ATGTTTCCC CGTC GGGAAGCGTTCGCGG-TGGCGGGGCGA TGTCGTGCTAGGCCG
 Csal_1551   6  72  16 1764071 .. 1764128 + -13.4  -2.62616   CCGCGCCGTGCGCAG CCTTCAACG-ACACGGCCCGCAGTGGA CTGGT TCCACTGCGGGCCGTTCGCGTTGCCGA TGCTGTCGGAGGTGG
 Csal_1537   2  43 404 1750848 .. 1750860 +  -4.7  -2.71144   CGTCTCGGGGCGCGG                CCGGG CGG CCAGG                TACTTGAACAGCGTG
 Csal_1520   7 100  71 1733323 .. 1733348 + -19.1  -4.87807   TTCCAGATGAAAAAA         GCCCGTCGACA CAGG TGTCGACGGGC          TTTTTCGTATCTTGG
 Csal_1517   4  88  19 1726832 .. 1726866 + -19.5  -2.75382   AGGCGTCTCGCCCAT    TGC-CATGGGCTTGCC AACG GGCAAGCCCATGTGCA     TAATTCGCTCCCGTC
 Csal_1509   8  48  59 1711487 .. 1711506 +  -5.7   -2.8474   GCCCTTCAGGCTATG            TCGTGTG CCAGAC CACACGG             TCCTTGTCGGTGGCG
 Csal_1509   8  48 321 1711749 .. 1711778 +  -4.9   -3.2218   GAGCAGGGCATTGTA       GCGAGCCAGCG-GA TTG TCGCGTTGGCCGGC       TTCCTGGGTGTTCCA
 Csal_1499   6  76 423 1701506 .. 1701556 +   -13  -3.32844   CGCCCACGGGGACGC CCGCCGCATCGAGCTCGCGCATGA TTT TCAGGCGCGTGCGCGGCGACGCGG TTCTGGGCTCCAGAG
 Csal_1492   6  64 123 1693144 .. 1693158 +   -10   -3.1082   GATGCGCATTGCGGC               CGGTGA CGA TCACCG               TCTGTTCGCTCGGTC
 Csal_1486   3  47 277 1686271 .. 1686291 +  -2.4  -3.44284   CATCGATCGACAAGG            CGACCACC AGTAC GGTGGGCA            TGTTGTTCATCACCG
 Csal_1479   8  89  27 1680273 .. 1680288 + -11.8   -4.2349   CGCGAATGACCTCAA              GGGCGC TTCG GCGCCC               TTTTGCGTGTCGCGG
 Csal_1455   6 100  38 1648193 .. 1648228 + -28.4  -2.78547   CCGCAAGCGAGATGT    CAGCCGCCCCGGACGG ATCC CCGTTCGGGGCGGCTG     TCGTTGGTGGGGTCA
 Csal_1447   1  54  39 1640459 .. 1640481 +  -3.2  -3.73775   CAGGAACTCGCGGTT           GCCGTCGCCG CCG CGCAGAGGGC           TTTCCTGCCAGTGAC
 Csal_1442   5  71 201 1634707 .. 1634723 +  -9.4  -3.76952   GCGAGCAGACCGAAG              GTGCCG ATCAA CGGCAC              TTTCCATTGCATCAC
 Csal_1438   4 100 115 1628206 .. 1628226 + -11.1  -4.86731   ATGCGCCGTGCCAAC            TCCCGGCTA GGA TGGCCGGGG            TTTTATTTCCCCCGA
 Csal_1438   4 100 184 1628275 .. 1628297 + -15.6  -5.60993   GTTGTCTGCTGGTCA           TGCCGCCGAT GCT GTCGGCGGCA           TTTTTTTGTCACGAC
 Csal_1429   4 100   8 1617602 .. 1617628 +   -18  -3.72893   AGGCTTGAGGCGTTC         GCACGGCAAGGC AAT GCCTTGCCGCGC         TTTCATGGGGCCATC
 Csal_1426   8  60 464 1615835 .. 1615852 +  -5.5  -3.72576   GGCGTGGGTTGAACG             GCATGTC GCGT GCCATGC              TTTCGTAGAGGCGGC
 Csal_1418   6  93   2 1605852 .. 1605895 +   -16  -3.57615   AACCCAAGATGTAAT CGCTCGTCG-GGCGGTCGGAT GTC GTCTGGCCGCCGCGGCGAACG TTTCAGCGCTATTGC
 Csal_1418   6  93  72 1605922 .. 1605941 + -16.4  -3.43492   TTGCCATTCACGCAA            CGCCCGGC TCAG GCCGGGCG             TTGTCGTGACTGTCA
 Csal_1410   3  89 207 1596535 .. 1596555 + -12.6  -4.09864   TTCTGAGTGCTGCCT            GCCGTCCA TCTCC TGGACGGC            TTTTCCAAGGTCGCT
 Csal_1405   7 100 334 1593891 .. 1593906 + -11.8  -5.96894   CGGATTGTGCCAACA              GGCCCG GCAA CGGGCC               TTTTTTTATTTCCCT
 Csal_1382   9  76  50 1576334 .. 1576351 + -14.1  -3.09015   ACGCCCTCGCAAATA             GCCCGCC ACGC GGCGGGC              TTAGGTGAGTGTGGG
 Csal_1374   5  82 410 1569564 .. 1569584 +  -8.9  -4.32857   GAACCAGCCTTTCAC            GTCGCTGGC CAT GCCGACGAC            TTTGTCTTTCAGCGC
 Csal_1371   4  60 120 1566699 .. 1566718 +  -2.1  -4.19238   TGCGACCGCTGCCGT            CGCATTC ACCACA GAATGGG             TTTTCACCTTCGCAC
 Csal_1367  10  93   5 1563469 .. 1563493 + -14.3  -3.81848   TAGAAGAGTGATAGG          GCTGCTGGGTT TTA GGCCCAGCAGC          TTATTGTAAGCTCTT
 Csal_1355   5 100 208 1553448 .. 1553476 + -16.2   -4.0257   CCACAGAATTTTGAA        GGGGAATCAACT ACTTA AGTTGATTCCCC        TTCTTCGTTTTTGGC
 Csal_1346   6  80 317 1544696 .. 1544739 + -14.4  -3.01712   CCAGGGCATTGATCA TCGCGCCGCTGCCGGC-GAGC TTG GCACCGGCGGCGTCGGCGCGG TATTCGCGGAAGCGC
 Csal_1334   6  70 222 1527883 .. 1527914 +  -3.6  -4.72272   GTCTGGCTCTGTCGA      CGGGGCGTCA-GCTC GGT GAGCATCACCCCCAG      TTTTTGATAGGCCGC
 Csal_1319   5 100  96 1503628 .. 1503655 + -18.4  -4.26076   GGCGAGAAACGAAAA        CGCCCGATGCGG AGAA CCGCACCGGGCG         TTTTCGTGCCGGTCA
 Csal_1303   5  61 126 1489156 .. 1489174 + -10.3  -2.79302   CAGGCATCGGTCAAG             TGCGCCA ATGCC TGGCGCA             TGTGGTGCAACTCCT
 Csal_1298  12 100  28 1484132 .. 1484151 + -16.4   -4.4078   TCGTTCCGAGGAAAA            CGCCCCGC TAGT GCGGGGCG             TTTTCGTTGCGGCGC
 Csal_1288  12  54 346 1474101 .. 1474137 +  -6.4  -3.22102   TCCTGCTGCCACTTG    GCGAAGCGCTCGGCCA GCTTG TCGCCCAGCGCCTGGC    TCTTCTCGAGAATCT
 Csal_1288  12  54 390 1474145 .. 1474156 +  -4.4  -3.62522   CGCCTGGCTCTTCTC                GAGA ATCT TCTC                 TTCTTCGAAGACTTC
 Csal_1282   4 100  27 1464125 .. 1464151 + -20.8  -3.45366   CGAGAGAGTGAAAGA         CGCCCGCCCGGC ACT GCCGGTCGGGCG         TTCGTTCGTTGGCGA
 Csal_1282   4 100 147 1464245 .. 1464270 + -19.7  -4.27316   GCGAATATGAAAAAA         GGCCCGCGCCG TGAA TGGCGCGGGCC          TTTTGCATTCGGCAC
 Csal_1247   4  74   5 1424081 .. 1424098 + -12.7  -3.18264   AGACGCATTGAAAAA             GGGCTCC CGAG GGAGCCC              TTGATCGATCGCGCG
 Csal_1238   5  63 271 1418114 .. 1418152 +  -6.6  -3.75024   CAGATCGAGATGCGT   CTTGGCGAGTTCCTGC AACTCGC GCAGGGCCTTGCCGCG   TTCTTCATAGTGAGG
 Csal_1228   1  43 196 1408092 .. 1408123 +    -5  -2.71364   GATGCAATGAACCTT      CGACGTCGGTGATGC CAC GC-TCGCCGGCGGCC      TGCTTGGCGGCGTCG
 Csal_1221   6  95  52 1400321 .. 1400346 + -17.7  -3.27704   AATCACCCGCACGTT         GAAGGCATCCC TCCG GGGATGCCTTC          TTGCGTTTGGGGGCT
 Csal_1207   7 100  65 1382255 .. 1382276 + -11.5  -5.39721   CAGTTTTGCGATAGA           GCCCGGCCG GCTT TGGTCGGGC            TTTTTTATGTCGTGC
 Csal_1199   1  50 396 1376480 .. 1376502 +  -6.2   -3.1506   CGACGTGCTCAAGGT           GTGCCTGGCA GTC TTCCAGGGAC           TTGATACCGCCATTT
 Csal_1190   3  54 190 1365925 .. 1365938 +  -3.1  -3.74693   TCGCTGATGCCCAGT               TC-GCG GGC CGCCGA               TTTGGTGGAGTGCCC
 Csal_1182   6  52 205 1355963 .. 1355974 +  -5.8  -3.30124   GCGACGACCCGGCGG                CCTG GAAA CAGG                 TTCTCGAGAATGGCG
 Csal_1173   0 NONE
 Csal_1159   4 100  29 1326775 .. 1326802 + -19.9  -3.38201   GACCTCGCCATGCCA        CGACGCCCCGC CGATGT GCGGGGCGTCG         TCTTTCGGGCTCTTC
 Csal_1148   3 100  30 1314211 .. 1314231 + -18.3  -3.47573   GCCATCGATGCCAGA            CGCCGTGCC CAG GGCACGGCG            TTCTGGTGTCGGTCA
 Csal_1145   7 100  23 1311372 .. 1311394 + -19.2  -4.24948   GCCGCTGGACCGACA           CGGGCTTCGC ATG GCGAAGCCCG           TTTTACATCTGGTAC
 Csal_1142   4  95  24 1305924 .. 1305947 +   -16  -3.70902   GCACGGACAGAGCAA          GAGGGCGGCC GATC GGTCGCCCTC           TTTGCGTATGAGGCA
 Csal_1139  11 100  58 1300775 .. 1300799 + -21.5  -4.54727   AGCGACCAAGAAAAA          CGCCCCATGGC CAT GCCATGGGGCG          TTTTCGTTTGAACGG
 Csal_1133  15  95  10 1293225 .. 1293258 + -20.3  -2.77899   TCATGACCCCTGAAA     ACGCCACGCCCCACC AGAA GGTGGGGCGTGGTGC      TGATTGCTCGACGAG
 Csal_1126   9  89   4 1286228 .. 1286258 + -15.4  -3.37344   TTTCCTTCCTGACGC       TCGATGGCCCCGCT TCA AACGGGGCCATCGC       TTCCTTGGCTAGCAG
 Csal_1120   5  57 141 1278423 .. 1278433 +  -5.4  -3.63627   TGTCAGGATCGGCAC                 CTAC CAA GTAG                 TTTACGGTCTCCCCG
 Csal_1115   7  91  11 1269638 .. 1269670 + -19.1  -3.14931   GGTGAGCAGGTCGCC      GGGCCGCCGACGAGG CTT TCGCGTCGGCGGTCC      TTGCTCGACGCTCAG
 Csal_1109   6 100  51 1259473 .. 1259502 + -26.5  -2.64472   GCCCATGCATGATGA       CAGCGCCCCGGCC GTTC GGCCGGGGCGCTG        TGCGTTTCGGGAATG
 Csal_1094   7  65 142 1241428 .. 1241438 +  -3.2  -4.30844   CCGCCCCCTTGGCAT                 GGAG CAT TTCC                 TTTTCATGCTGCCGT
 Csal_1082   5  58 458 1225176 .. 1225201 +  -7.5  -3.53012   TTCTACGCAGTTCTT         GATGGGTGCAC TTCA GTGTGCCCACC          TTTGGCAACGCCGAG
 Csal_1062  10  64 178 1202827 .. 1202882 + -11.8  -2.57211   GTCTCAGGCGGCCTG GCGCCTGCGCCGGCGGTGCAGGGTGG ATGCTG CCACTCCGAGTTGCCGG-GC-GGCGC GTTCTACGCAGCCGT
 Csal_1048   4 100  27 1182489 .. 1182528 + -28.8    -4.431   AACGCAAGACGCGAT  CGAATGGCCCGAGGTGCT GGCA GGCACCTCGGGCCATTCG   TTTTCTCCGTCCCTC
 Csal_1045   4 100  42 1178693 .. 1178722 + -21.5  -5.43414   AGGCGAGAAGAAAAT       GGCCCGAGGTGCT GCAA GGCACCTCGGGCC        TTTTTTATGTCTGCT
 Csal_1039   3  54 123 1169961 .. 1169981 +  -4.7  -3.60627   GATCGGAGCACATGT           CGAC-GCG CAGGAT CGCCGTCG            TTTCGCATACCGTCC
 Csal_1035   8 100  69 1165932 .. 1165949 + -12.7  -4.72272   GACCTTCGCGGAAAA             GGCCACC TTCG GGTGGCC              TTTTTCGTGGCCGGA
 Csal_1023   2  49 467 1155632 .. 1155643 +  -5.8  -3.06302   GATGGCGTTGGCGAG                CTGC ATGG GCAG                 TTGCGTGAAGCTCAT
 Csal_1012   5  53  24 1142447 .. 1142466 +  -8.6   -2.7736   TTGCGCTCGGCCCGT            TGCGATCA GCCA TGATCGCG             TGGTTCGGTGTCGCT
 Csal_0979   4  95  92 1098756 .. 1098781 + -20.5  -2.70932   GACGTCGCAACGCAA         GAAGGCGGCCC CTGG GGGCCGCCTTC          TCGTTCAGCACGAAC
 Csal_0967   7 100  53 1085577 .. 1085605 + -27.5  -4.39166   CTGGCACATCGAAAA        CGCCCCCGCTGCG ACC CGCAGCGGGGGCG        TTTTCGTGTGTGCAG
 Csal_0960   4  56  91 1080132 .. 1080150 +  -9.5  -2.58544   AGGCGACCCCGGTGG             GGCGGGC CCAGC GCTCGCC             ATTCTCCGCCTGGAA
 Csal_0945   2  49 -29 1061364 .. 1061377 +  -5.9  -3.01924   CGCACGGCCGTGGAG               CGTGC CATC GCGCG                TCTTGCCGCCGACTA
 Csal_0940   7  73 368 1056131 .. 1056155 + -13.5  -2.78384   TGAGCGATGGTGGCG          GCGGCGAACTC GAG GGGGTCGCCGC          TGTCGTGACGCACGC
 Csal_0930   4  48 156 1044417 .. 1044437 +  -4.5  -3.17051   CAACGGCAGGCCAGT            TCGACGGCG CGT CGCAGGCGG            TCTTCGTCCTGGCAC
 Csal_0926   4  54   4 1040676 .. 1040688 +  -6.9  -3.14344   CGCGCGTCCTGAGGT                CGGTG CCG CGCCG                TTCGTGCCGACGGTC
 Csal_0912   4 100  37 1026450 .. 1026487 + -23.6  -3.92577   GCGTGCCGGACACGA   CATCGCCCCTGTCGGT TGCCTT GCCGACAGGGGCGATG    TGTTTTTCCCGCTTC
 Csal_0904   6  71  30 1018509 .. 1018545 +  -5.5  -4.28994   CGGTCGCCGGCAGAG    GTGCCGCGATCGCCTGC GGC GCTGGAGGGAGCGGCTC    TTTTCCTCGATCGTC
 Csal_0897   6  54  88 1010740 .. 1010751 +  -7.2   -3.1994   GGGAAGCTTCGAATC                GCCC TGCG GGGC                 TTCCTCGATGCTGTG
 Csal_0866   5  87  38  971686 ..  971713 +  -9.8  -4.38927   TCGAAAGGATGAGAA        GTCGTTCCTGCC TCGT GGTGGGAGCGGC         TTTCTTGTATCCGCA
 Csal_0836   8 100  51  934083 ..  934105 + -17.7  -4.84527   GACCGATCGTACTTG           GGCGCGGGG ATCTC CCCCGCGCC           TTTTTCGTGTCTGGC
 Csal_0833   3  54 372  929601 ..  929613 +  -4.7  -3.68619   ACCCCCTCGACATTG                GCCAG CAG CAGGC                TTTCGGTCAGTTCCA
 Csal_0824   6  93  51  920106 ..  920156 + -16.1  -3.57263   CTGGTCCGCAGACTT GCGCCACGCTGTCGGGCGTTCAGC CGGA GCCGC-TGCCAGACAGTGTGGCGC TTTCGCGCTGGCCCT
 Csal_0821   3  50  10  918126 ..  918163 +  -5.3  -3.14602   CGCTGACGCTCATCC   CGCGGTGGCAGTTCTGG CCTG CTGGCCCCGTCGCCGCG    TATTGCTCAGGTAAA
 Csal_0816  12  70  88  911758 ..  911783 + -10.3  -3.51032   GTGGACGATTCTCGC         CGCCGTTGCGC TCGC GCGCGGCGGGG          TTGTCGTTGCCGCCT
 Csal_0805  11  64  96  903274 ..  903291 + -11.3  -2.53164   TCCCTTTCTGGCTGG             TCGAGGC CATG GCCTCGA              GTTCCTCCTCGCTCA
 Csal_0790   9  62 361  885528 ..  885542 +  -7.8  -3.53012   GGGTCGTCTCCTCGA               GCGTCG CCT TGACGC               TTTCCAGACGGGAGG
 Csal_0780   6  56 283  875140 ..  875158 +  -9.5  -2.57211   AGACGAAGTCGACCG             GGTCGCC GGCGG GGCGGCC             GTTCTCGAACGGGAT
 Csal_0774   3  43 282  868143 ..  868153 +  -2.4  -3.18849   GGAGAGGCGCGTATT                 GGCG TCG CGCA                 TATTGATGATGTCCA
 Csal_0768   4  48 384  861444 ..  861460 +  -4.4  -3.27109   CGGTGGCAAGCACGC             CGCCGCA GATA TG-GGCG              TATTCCTTCCATTCA
 Csal_0763   3  49 264  855296 ..  855315 +  -6.4  -2.64933   TGTGGGCCGAGGCCG            CGATCGGA ACGA TCTGGTCG             TCCTCTCCGTGCATC
 Csal_0740   4  48 387  834306 ..  834343 +  -5.1   -3.1355   GTAGCGATCGAAAAG   T-CGACGTAACTTTATGG TTC TTATAAATTTACGTCGCA   TTGCCTATCGGTGGC
 Csal_0732   2  50 235  823921 ..  823944 +    -6  -3.14564   GAATGTGGGGACTCT          TCGCTGTATT ACCG GATTCAGCGA           TTGATCACGCCCTAG
 Csal_0723   3 100   6  812108 ..  812144 + -18.2  -3.53031   AGAGGTCTAAAAAAA    CAAGCCCACGCATC AGACATCGA GATGCGTGGGCTTG    TTGCTTTGCCGTGCC
 Csal_0717   4  52 -13  806112 ..  806122 +  -8.2  -2.60244   ACGCCGCACCACGCC                 GCGC CCA GCGC                 TGAATTCGTTCAGAG
 Csal_0708   5  56  44  796287 ..  796301 +    -7  -3.34344   GACAAACCTTCGCGA               GGGCGC CAT GCTCCC               TTCCTTGGGCGCTGC
 Csal_0701  12 100  34  789043 ..  789063 + -18.3  -4.65895   CACCGCGATATCCTA            GGGCGCCAC TGT GTGGCGCCC            TTTTTGCGTGGCAGG
 Csal_0698   5 100  31  785013 ..  785032 +   -15  -5.27779   TGTTCACGACGCCGA            CGGGACCC CAAG GGGTCCCG             TTTTTTCGTGTTCGA
 Csal_0694   2  63 390  779126 ..  779148 +  -9.1  -3.40403   TACCGCCGGGTTCGC           CGTCGTCGG AAAAG CCGATGGCG           TTCTGCTCGCCCGGG
 Csal_0689   1  43 264  773662 ..  773672 +  -4.6  -2.77899   CGCCCGGAAAACTGT                 TGCC GGA GGCG                 TCCTTGGTCGCGAAA
 Csal_0682   4 100  43  767083 ..  767103 +   -14   -4.7497   ATATCCATGCACCGA            GGCGGCTC TTCAT GAGCCGCC            TTTTTCATGCCTGCG
 Csal_0665   3  88  -6  744508 ..  744552 + -13.5   -3.6502   GCCAGCCGGGGCGTC GTGCTAGTGCCTGCCGCCG ACGCTTC CGGCGGCAGGCACCACGGC TTTCAATCAGCGCTC
 Csal_0645   8  95  27  724235 ..  724258 + -18.2  -3.27525   GTTGCGTGAAGACAA          GAAGGCCGGC GAAT GCCGGCCTTC           TTGCGTTTCACGGGG
 Csal_0619   8 100  35  694696 ..  694716 + -19.7   -4.9448   ACGGTATGAACGCCA            CGGCGGCCC TGA GGGCCGCCG            TTTTGTTTGGTGCCT
 Csal_0619   8 100 456  695117 ..  695132 + -11.8  -5.79526   GATGAATGGGATGCA              GCGGCC TTCG GGCCGC               TTTTTTTTGGCCTGT
 Csal_0605   9 100  48  673905 ..  673936 + -27.4  -2.83271   GCGAGGCGCCAGGAA      CGCACGGGCCGCTC CATG GAGCGGCCCGTGCG       TCGTTGTGGCAGTGG
 Csal_0589   5 100  21  657066 ..  657102 + -23.1  -2.72144   GGCTTGAGGCGACAA    GACAACCCCTCCGAGGT CAT GCCTCGGAGGGGTTGGC    GTTTCCGGGGAGTGG
 Csal_0555   6 100  28  617182 ..  617210 + -21.8  -3.17075   CTTCCCTGCCCTGAC        GACGCCCCGCCT TGCCC AGGCGGGGCGTC        TTGCGTTGCGGCGCC
 Csal_0543   3  48 320  602967 ..  602990 +  -7.4  -2.52543   GCTTGTCCTCGTCGT          CC-TGCCACTC GGG GAGCGGCAAGG          TCGCTTCCAGCCCCT
 Csal_0529   2  88 -29  589049 ..  589089 + -18.9  -2.64933   CTCGACAAGCTGATG  GACGACGTACCCCAGGCGC AAA GCGCCTGAGGCGCGTCGGC  TGATCTCAGTGCCTC
 Csal_0523  11 100 381  580356 ..  580371 +  -8.2  -5.77988   TGGCCTTGAAAGAAA              CCGCCT ATCA GGGCGG               TTTTTTTGTATGTGT
 Csal_0515   2  65 218  572772 ..  572818 + -10.6  -3.16564   CGATCACCGGCACGC TGACGGCGTCGGCAATGGCGCG TGT CACGCCGATGTCGAAGCCGGCC TTGGTGCCGTCGCGG
 Csal_0471   3  56 447  521807 ..  521817 +  -6.8  -3.39327   CGTCCTCCAGCGATC                 GCGA CTC TCGC                 TTCTCAGTATGGAAG
 Csal_0468   8  74 333  517372 ..  517382 +  -5.4  -4.56597   CGACCGCCTTCTTGA                 CCTT CTG AAGG                 TTTTTCGCCAGCCCG
 Csal_0458   0 NONE
 Csal_0455   7  71 172  504127 ..  504156 +  -8.5  -4.13014   AGCTGTTGGACAGCA       CGC-GCTCGATGGC GGC GTCGTCGCGCCGCG       TTTTCACGATATCGA
 Csal_0397   6 100  31  443769 ..  443786 + -12.7  -4.88407   GGCGCAACGCGAAAA             GGCTCCC GATC GGGAGCC              TTTTTCATTCCATGA
 Csal_0369  10  79  66  414067 ..  414089 +    -9   -4.1899   CACGAAGTCACAAAA           CCGCGAAGGC AAA GGCTCCGCGG           TTTTGGCTACAGTGG
 Csal_0351   5 100 337  393491 ..  393519 + -24.6  -3.19371   TCGCCGAACAAAAAA        GCGCCCCCGCCC ATATC GGGCGGGGGCGC        TTGCGTTGGGTGCGT
 Csal_0338   4  56 294  377797 ..  377831 +  -7.1  -3.31263   GGAATATGCAACCGG    GCC-GCGTCCTCGGC CAAACGT GCCGCGG-CGCTGGC    TTGTCCGAGTGCGAT
 Csal_0335   4 100  39  373944 ..  373968 + -18.7  -3.53444   GGGTGAATACGAAAA          GGACTGGGTAG CGG CTACCCAGTCC          TTTCGGCGACGCTCG
 Csal_0319   1  46 262  359302 ..  359330 +  -5.2  -3.02144   ACTGAGCGGGTAGGT       GTGCTCGCCGACG ATGG CGGCAGCGAG-AC        TCTTGGCGCAGCTGG
 Csal_0312   3  64  73  352655 ..  352675 + -11.1  -2.67981   TTAAGCCAAAGTCAG            CATGCCCCT TGG AGGGGCAGG            TCAGTTTAATGGGCT
 Csal_0294   1  46  41  333885 ..  333901 +  -5.1  -3.05343   CGCCATGACCCACGT              TGGCG CGACGTT CGCCA              TGTTGGCGCTATGCA
 Csal_0286   9  55 356  324936 ..  324950 +  -5.7  -3.48438   ACCGAAGGCGCGCGT               CTCGA CGGCC TCGAG               TTCGTTGTCGTCGTT
 Csal_0279   7  52 356  317603 ..  317653 +  -6.4  -3.11192   ATCCTGATCCATGGC CACGATCATCATC-GTGGTGTACAG CGCT CTGT-CACCGCTGAAGATGGT-GTG TTCGGTGGTGATGTC
 Csal_0265   7  63 244  304059 ..  304080 +  -9.4  -3.34398   GTAGCGACTTTCCGC           CAGCGTCG TGTCGT CGGCGCTG            TCTTTCAGGGCCACC
 Csal_0252   6  84 293  287812 ..  287866 + -17.1  -2.78384   ATCGGCGTCAGCAGG CCGCCACCGCCGCCGTCATGC-GGCT CGCT GGCCAGGGTGACGTTGCCGGTGGCGG TATGCTCGGCCACGG
 Csal_0233   7  84  47  264604 ..  264638 + -10.9  -4.06419   CGATTAAATTTTAAG    CAAAATCGCTGGTGGA AATT TCC-CTGGCGATTTTG     TTCTTTATAAACAAG
 Csal_0219   4 100  28  246716 ..  246737 + -17.3  -4.18762   GGCGCCAACGCAAAA           GGGCGGTGC CAAG GCACCGCCC            TTTTCGATGGCGCTT
 Csal_0214   7  54 238  240000 ..  240016 +  -6.5  -3.21924   GTTCGCCAGCCCCGT              GCCTTGG CTG TCGAGGC              TCTTGTCGGAAATGC
 Csal_0214   7  54 340  240102 ..  240123 +  -5.1  -3.56704   GATGCGCGCCGGGGC           GC-CGATGTC GAT GGCGTCGAGC           TTGGTTTCCTCGAAA
 Csal_0197   4  49 161  218847 ..  218862 +  -5.4  -3.01712   AATCGCCGCCATGTC              CGCC-AG TGG CTCGGCG              TATTGCCAGGCGACG
 Csal_0197   4  49 325  219011 ..  219031 +  -6.8  -2.62184   GGGGATACCCTTGCT           CGCGCAGCT CGAC GGC-GCGCG            TGCTGTCGGCGAGCA
 Csal_0190   5  56  40  212858 ..  212872 +  -9.2  -2.57211   TGGGCTCGGCGCATA               GGGGCG GCA CGCTCC               GTTATCAGGGGGAGT
 Csal_0186   3  46 458  209702 ..  209713 +  -5.8  -2.57132   AGCCGTCTTGTCATC                GCTG TGCG CAGC                 CTTGTGCGCGAAGAC
 Csal_0178  10  71 289  203102 ..  203142 +  -7.4  -4.25056   AGAATCTCCGCGAAG  TTGCGACCGGTGCTGGCC GGGTA GGTCAGCGTCAGGCGCAC  TTTCTTGCTGGGATC
 Csal_0169   6 100 101  194176 ..  194201 + -21.9  -2.78495   GCAAGCCAATGAAAA         CGGGGTGGGCC TCAT GGCCCACCCCG          TCGTCTTGCTGCTGA
 Csal_0166   6  70  69  192016 ..  192035 + -10.7  -3.45023   AGAGGCTGTCCACCA            GGTCGGC GCCGAG GCCGACC             TTGTCGTAATGGTCG
 Csal_0152   8  95  14  174985 ..  175014 + -20.7  -2.87963   GAACCGTGCGCCCGT       GGCCCTCGCCGGC TCAG GCCGGCGAGGGCG        TGTCGTGATTCTCGA
 Csal_0144   6  73  20  167530 ..  167546 + -13.7  -2.78384   GTCACCATGGGAGCA              GACGGCC AAG GGCCGTC              TGTCATCCCGCCGCC
 Csal_0112   5  48 156  135716 ..  135726 +  -6.8  -2.50816   ATGGCTGCCCTGCTC                 GACG ATG CGTC                 CTTGCTCCATGACCA
 Csal_0109   4  61 150  132516 ..  132534 + -10.2  -2.79183   CCTGAGGTGTCCTGA             CGGACGCC GGA GGCGTCGG             TGTCGTCGCGATAGA
 Csal_0094   5  87 295  120529 ..  120550 + -17.3  -3.08679   CAGGCGCCATGAAAA           CGGCCCCTC CTTG GAGGGGCCG            TGTTGCGTCGGGGCA
 Csal_0083   7  73  34  103220 ..  103238 + -10.2  -3.61398   GCAGGTACGCAACAA             CGCCGACT TGG AGACGGCG             TTGTTGCCAGGGCCG
 Csal_0080   2  41 -10  100489 ..  100502 +  -3.8  -2.82516   TGGCGATGCGCGTGA               GCCT GCCTTG AGGC                TCTCGTCGTAGACAG
 Csal_0074   2 100  22   94033 ..   94062 + -25.1  -3.09635   CTGGGCGGGTAAAAA       CGACGCGAGGCCG GCAT CGGCCTCGCGTCG        TTCCCTGGTGGCGAT
 Csal_0069   3  64 250   88970 ..   88980 +  -8.2  -3.65351   GGGGCCGGCGACGAA                 GCGG TAA CCGC                 TTTCGCTGAGCGTGG
 Csal_0064   9 100 129   84447 ..   84476 + -21.5  -2.88427   TATTCCGCTTTTCTT       GCCACCGCCCCAGG CCG CCTGGGGCGG-GGC       TATCTGGCCCATGTT
 Csal_0059   3  73   5   78925 ..   78951 + -13.7  -2.78816   GCATGCCGTGACGCA         CCACGACCGGC CAGGA GCCGGTCGTGA         TGTCATGCGCGATCG
 Csal_0049   2  54 264   58538 ..   58554 +  -6.6  -3.25823   CGTCGAGTCCGCTGC              CGAGAT AGGCC ATCTCG              TTGGTGTCGAAACGG
 Csal_0038   1  41 404   47345 ..   47356 +  -3.6  -2.70932   GCCTGTGGGCTGCCG                TGCG GTGC CGCG                 TACTTGAACCCGAAG
 Csal_0026  12  60 -41   32562 ..   32607 +  -5.9  -3.79747   CTCTTGATCCGCCAA GCCGCCGGCGA-GCGCGGCGAG CTG CCCGCCGTGTGTCGCTAGAGGG TTTCATGATGCGTCG
 Csal_0020   7 100 378   26517 ..   26546 + -23.7  -3.84451   GCATGACCGTGCAAA       CGGCCGCTGACAG TTCA CTGTCAGCGGCCG        TTTCCATTTCCGGGC
 Csal_0013   2  51 405   17645 ..   17695 +  -3.2  -3.62275   ATCATCGAATGACTG GCCATGGTCGGATGTGACCA CCAGCAGGGTC TCGTCCCATTCGCCCTTGGC TTTCAGGTCGTCGAT
 Csal_0009   7  50 301   12851 ..   12871 +  -5.4  -3.21276   TCATGCTCAGATGAT            CGCTGG ATATCACCA CCAGCG            TGTTGTCGAGCAGCC
 Csal_0009   7  50 367   12917 ..   12934 +  -6.9  -2.72511   GTTCCAGGAAGCGGC             GCACCAG CCAG CCGGTGC              ATTTCACCGAATACA
 Csal_0004   4 100  66    6420 ..    6444 + -21.5  -5.37043   AGCGGTATGAGAAGA          GGCCGGCAACG TCA CGTTGCCGGCC          TTTTTTGTATCAGGT

SUMMARY

620 putative operon ends contain 2942 possible terminators.
Percent operon ends hit by terminators of confidence >= x:
	x	#>=x	hits>=x	%hits>=x
	100	173	144	138	22 %
	99	173	144	138	22
	98	173	144	138	22
	97	173	144	138	22
	96	173	144	138	22
	95	199	165	159	26
	94	199	165	159	26
	93	205	170	163	26
	92	205	170	163	26
	91	215	174	166	27
	90	221	176	168	27
	89	229	183	173	28
	88	241	188	178	29
	87	245	191	181	29
	86	249	194	184	30
	85	253	197	187	30
	84	258	201	190	31
	83	263	203	190	31
	82	266	206	192	31
	81	270	209	195	31
	80	276	214	198	32
	79	284	220	202	33
	78	289	224	203	33
	77	294	229	206	33
	76	302	236	211	34
	75	305	239	213	34
	74	312	245	219	35
	73	327	259	228	37
	72	337	268	236	38
	71	353	283	247	40
	70	362	290	252	41
	69	370	296	256	41
	68	394	318	263	42
	67	396	320	263	42
	66	401	324	266	43
	65	427	347	279	45
	64	456	369	292	47
	63	482	389	304	49
	62	497	400	309	50
	61	519	420	317	51
	60	573	466	339	55
	59	606	491	347	56
	58	620	505	351	57
	57	686	557	374	60
	56	754	614	399	64
	55	782	638	410	66
	54	867	712	436	70
	53	890	726	441	71
	52	1030	832	465	75
	51	1074	865	475	77
	50	1176	940	493	80
	49	1352	1071	522	84
	48	1465	1145	534	86
	47	1582	1230	541	87
	46	1738	1342	560	90
	45	1865	1438	564	91
	44	1951	1497	568	92
	43	2262	1722	582	94
	42	2328	1761	583	94
	41	2519	1900	589	95
	40	2680	1999	594	96
	39	2816	2101	598	96
	38	2908	2166	599	97
	37	2942	2191	599	97
	36	2942	2191	599	97
	35	2942	2191	599	97
	34	2942	2191	599	97
	33	2942	2191	599	97
	32	2942	2191	599	97
	31	2942	2191	599	97
	30	2942	2191	599	97
	29	2942	2191	599	97
	28	2942	2191	599	97
	27	2942	2191	599	97
	26	2942	2191	599	97
	25	2942	2191	599	97
	24	2942	2191	599	97
	23	2942	2191	599	97
	22	2942	2191	599	97
	21	2942	2191	599	97
	20	2942	2191	599	97
	19	2942	2191	599	97
	18	2942	2191	599	97
	17	2942	2191	599	97
	16	2942	2191	599	97
	15	2942	2191	599	97
	14	2942	2191	599	97
	13	2942	2191	599	97
	12	2942	2191	599	97
	11	2942	2191	599	97
	10	2942	2191	599	97
	9	2942	2191	599	97
	8	2942	2191	599	97
	7	2942	2191	599	97
	6	2942	2191	599	97
	5	2942	2191	599	97
	4	2942	2191	599	97
	3	2942	2191	599	97
	2	2942	2191	599	97
	1	2942	2191	599	97
	0	2942	2191	599	97
