# Supplementary material for: Rapid, accurate, computational discovery of Rho-independent transcription terminators illuminates their relationship to DNA uptake
Source: Genome Biol. 2007 Feb 21;8(2):R22. doi: 10.1186/gb-2007-8-2-r22 (PMC1852404; doi:10.1186/gb-2007-8-2-r22)
Supplement: Additional data file 2 — As described in the text, the entire robust tail-to-tail region is searched; if the region is less than 500 nt, then the 500 nt downstream of the stop codon is searched (stopping if a gene start is encountered). In the case of ties, all terminators with the high score are output. [file gb-2007-8-2-r22-S2.zip › Clostridium_acetobutylicum.ttperf]

  CA_P0005   7 100  61    7962 ..    7998 - -14.7  -2.73057   ATATAATTAAAAACT    GTGTGAGGAGATATTTC TAT AAAATATCTCCTCACAT    GGTTTTTTAATTATA
  CA_P0013   7  65 101   13315 ..   13329 -  -5.8  -3.93401   GGGAGAAATGAATAA               TTTGAA TAT TTCAAA               TATGTGGCCCAGTAA
  CA_P0028   5 100  26   29373 ..   29390 -  -9.9  -5.71983   TGAATGATAAAAAAA             TAGGACC TTTT GGTCCTA              TTTTTTTATATAAAC
      adhe   4  80  12   33653 ..   33710 -  -7.6  -4.53703   AAAACAAGAGTAAAA TGTAAAATAGTCTATGTGCTTCATGA AGCTAATA TAATGAAGCA-A-AGACTATTTTACA TTCTTTATTTTTTAA
  CA_P0043   6  57   2   42258 ..   42272 -  -2.1  -4.46587   GTATTAACAAAATAA              GGGCGA AAGT TC-CCC               TTTATTTAAAATGAA
  CA_P0058   1 100  23   59041 ..   59084 - -10.7  -4.61527   AAAATTGGTGAAAAA CTTATTATTGCAATAAGTT TTTTGT AATTTACTGCAATAATAAG TTTCTTTAAGAGTAT
  CA_P0070   8 100  53   72972 ..   73002 - -12.9  -3.85859   AATATGTAAATATAA       TTAAAGACATATC AATGA GATATGTCTTTAA       GAAAGCCCAAAAGTA
  CA_P0075   7  52 163   79031 ..   79042 -  -4.4  -3.24122   AAAAATGGAATGGAA                GCTA AGGT TAGC                 ATAATTACTTATAAA
       crp   3  74 282   85533 ..   85552 -  -6.4  -4.57912   CAAAGAACAAAAGAA            GGTCTTGC TGCA GCAAGAGC             GCGTGGTAGAAAAGG
  CA_P0085   2  51 249   87804 ..   87827 -  -2.4  -4.03995   CTGTTTATAAAAATA          CTCATGCTAT ATTA AAAGCATCAG           ACACTAATATAGCAA
  CA_P0089   4  63 176   92980 ..   92992 -  -6.9  -3.16191   TTATAGGGGTAGTAA                CCGCA AAA CGCGG                ATTTTATACGTTAAG
       dxs   6 100   1  111742 ..  111783 -   -22   -5.4182   AATTATAAATAAAAA GTACAATAGGGTACACAT GAAGAA ATGTGTACCCTATTGTAC  TTATTTTATAATATT
  CA_P0112   6  88  65  117816 ..  117839 -  -8.9  -4.52781   TAATGATAACCAAAA          GCACTCGCT GTAAAT AGCAAGTGC           TTTTTAGCCCATAAG
  CA_P0133   3 100  17  143267 ..  143299 - -13.7  -5.28176   GTGATGTATAAAAAA      CTGCTTTATAAGGTA TTG TATCTTATAAAGCAG      TTTTTTTATCATAGC
  CA_P0147   5  81  33  156869 ..  156907 -  -8.4  -4.19735   CTTGTGAAAACGAAA   TCATAAAAGAGATATACA AGA TAAAAATCTCTTTTATGA   TTTTAAATTTATTAT
  CA_P0155   3  52 400  166243 ..  166255 -  -4.9  -3.02684   TTCTAAAGAAAATAT                TAAAG AAA CTTTA                TATATAATTATAAAT
  CA_P0160   4 100  34  170895 ..  170928 -  -8.4  -5.94214   AACATAAGAAAAAAA     GTAAAAAACATTGA TGCTTT CCAATGCTTTTTAC      TTTTTTAATTTGTAA
       adc   3 100   7  179814 ..  179841 - -11.5   -5.6473   ACAATATTAAAAAAA        TAAGAGTTACC ATTTAA GGTAACTCTTA         TTTTTATTACTTAAG
      amyA   3  91  13  181548 ..  181573 -  -9.8  -4.12279   GAAAGTTAAATTAAA         TGGCCTGTAC TAGATT GTACAAGCCA          TTGATTTTTCACTTA
      repA   3  58 384  188369 ..  188381 -  -4.1  -4.10453   TAAACCCCTCTAAAA                GCCTA GTT TAAGC                CTTTAACCTTATTTC
  CA_P0174   4  63 287  187709 ..  187736 +  -7.2  -2.94747   TAATTATAAAAAACA        TATAATGTAGAA GTAT TCCTACATTATA         TATCTCCTAAAATAA
  CA_P0132   5 100   5  143267 ..  143299 + -15.9  -5.67063   GTGATGTATAAAAAA      CTGCTTTATAAGGTA TTG TATCTTATAAAGCAG      TTTTTTTATCATAGC
  CA_P0128   6 100  10  139820 ..  139858 + -13.5  -4.72029   GCTTAAAGTTTAAAA   CCACATTTCTAAAGT AAGTTAACA ACTTTAGAAATGTGG   TTTTGTTAAATTCAG
  CA_P0123   6  62  47  134246 ..  134260 +  -5.8  -3.65514   AAGTAGCTATGTACT               TTTGAA ATT TTCAAA               TTAATTTGATTTAAC
  CA_P0111   1  78  88  117816 ..  117839 +  -7.4  -4.58395   TAATGATAACCAAAA          GCACTCGCTG TAAA TAGCAAGTGC           TTTTTAGCCCATAAG
  CA_P0092   6  60 381   95578 ..   95588 +  -3.2   -4.4767   GTTCAGTTAATGCTT                 TAGC TAA GCTG                 TTTTGTCGTGAATAG
       abf  10  74 135   92665 ..   92694 +  -2.2  -5.71983   CCATAATTTAGTGGT       AAGAACAAAGCA CATTTA TACTTTGTTCTA        TTTTTTTATGCTTAA
  CA_P0084   0 NONE
  CA_P0076   4  80  55   80925 ..   80951 +  -3.9  -5.64274   TAAAATAGCTAAAAA         CTTATCTAT ATTTTGCGG ATAGATAAG         TTTTTTTATCAATAG
  CA_P0069   4  76  27   72977 ..   72997 +  -8.4  -3.53012   GTAAATATAATTAAA            GACATATC AATGA GATATGTC            TTTAAGAAAGCCCAA
      pell   2  91  35   57989 ..   58013 + -10.1  -4.24294   ACTTATCTAATAAAA          TGGATGCCA ACAAAAC TGGCATCCA          TTTTCAATACTTAAT
      pnba   8 100   7   52265 ..   52299 + -12.4  -5.10656   GATATATAGTTAGAA     GATGAGAAGTATTAAA ATA TATAGTACTTCTCATC     TTTTGTTATTTTACT
  CA_P0042   5  55  37   42259 ..   42272 +  -2.3  -4.44046   TATTAACAAAATAAG               GGCGA AAGT TCCCC                TTTATTTAAAATGAA
  CA_P0042   5  55 424   42646 ..   42657 +    -3  -4.18018   ATGTTTTAGGCCATT                TTCA TAAT TGAA                 TTTTCCGTGAGGACC
  CA_P0038   1 100  41   38742 ..   38780 + -24.9  -4.18762   AACTAAAATATAAAA   TTGAACTGACCCCTGTC AAGTA GACAGGGGTCAGTTCAA   TTTTAACTAAAGCTT
  CA_P0034   5  80  16   33653 ..   33710 +  -7.6  -4.59882   AAAACAAGAGTAAAA TGTAAAATAGTCTATGTGCTTCATGA AGCTAATA TAATGAAGCA-A-AGACTATTTTACA TTCTTTATTTTTTAA
  CA_P0015   4  67 469   17136 ..   17150 +  -3.6  -4.84274   ATACTGAACTTTCTT               CTTTTT AAT AAAGAG               TTTTTCATATCATTA
      pedb   5  56 -33   13315 ..   13329 +  -5.8  -2.87564   GGGAGAAATGAATAA               TTTGAA TAT TTCAAA               TATGTGGCCCAGTAA
  CA_P0004   2 100  32    7963 ..    7997 + -17.5  -3.45885   TATAATTAAAAACTG     TGTGAGGAGATATTT CTATA AAATATCTCCTCACA     TGGTTTTTTAATTAT
   CAC0019   3  64   7   26983 ..   27010 -  -5.7  -3.74916   AATATAAAATCATAA        GGTTGGAAA TAATATAAAC TTTCCAACC         CCTATTCTAGTCCAT
       asd   5  90  36   31954 ..   31977 - -11.1  -3.36299   AGATAAATAATTTAA          GGTGACACA ATGTAG TGTGTCACC           TATTTTATATTATAT
      hydA  10 100  14   38060 ..   38087 - -10.7  -4.79053   AAATAGTAAAATAAA        TGTGCCTCAAC TTAGAT GTTAAGGCACA         TTTATTTTATATATT
      psdD  10 100  22   41832 ..   41868 - -18.4  -3.44848   TTTTCTTATGAAATA    GTATAAAAAGTGTGCT GCTTA AGCACACTTTTTATAC    ATTACATTATTAATG
   CAC0053   8  66 181   62432 ..   62442 -  -6.8  -3.52316   TGTAGATACAATGAA                 GAGC TTT GCTC                 AAAATCAGCATTTTA
   CAC0070   3  90  21   79804 ..   79833 - -10.8  -3.33361   GATTAAGTATAGTAA       GTGCTGCCTTAA AGTTAA TAAAGGCAGCAC        TTATTTTATACTAAA
   CAC0086   7  82  -8   93763 ..   93781 -    -9  -3.71687   TTAAAAGATCTGAAA             GATAAATG TAT CATTTATC             ATGATAAAATTTCAC
   CAC0093   3  68 386  100729 ..  100742 -  -6.7  -3.71607   TCAATAGTAGGTAAA               GCTAC ATCT GTAGC                TATTTCTGTGGCTGC
   CAC0124   6  93  45  134783 ..  134811 - -11.8  -2.64155   TCTCCGCCAAAGTTA        GGGACTTTAGCA GTTTG TGCTAGAGTCCC        TTTTTAGTATTTACA
   CAC0130   3 100  10  139782 ..  139810 - -14.7   -5.5604   GTAAGGAATAAAAAA        GCCAAATGGGTAC ATT GTACCTATTTGGC        TTTGTCTTTTTAAAG
   CAC0142   1  43 334  148389 ..  148407 -  -3.2  -2.88677   GATATAATGATGAGA             TTACTTCT ATA AAAAGCAA             ATTAAATAAAACTTA
   CAC0143   1 100  36  148836 ..  148874 - -10.6  -5.59962   GAAAATAAATAAAAA   CAAACTGTTTTAAAATTA AAT TTATTTTAAAGCAGTTTG   TTTTTTTGTAGTATA
   CAC0146   2 100   7  150760 ..  150789 -  -8.8  -5.42975   TTACATAAAGAAAAA       TAGGGA-ATTACC ATTAA GGTAATATCCCTA       TTTTTATTATACAGT
   CAC0150   8 100   6  154827 ..  154862 -   -10  -4.67608   GAGTTTAATATAAAA    TAAAAGCTGTTATTTT AGGG ATAATAACAGCCTTTA     TTTTTTTATTTTTTG
   CAC0161   5  63  64  183615 ..  183628 -  -2.5  -4.91511   ACTTTATTATAAAAA               TTTAA TGTG TTAAA                TTTTAAAAATCTGTA
   CAC0166  10 100   4  189581 ..  189612 - -15.3  -4.08557   TCTTTTAAATAATAA      CCGCTAAGAAGAG GCTAAG CTCTCCTTAGCGG       TTATTATTTACTTAT
   CAC0174   9  49 355  196659 ..  196670 -    -3  -3.62864   CAAATTGAGTTTAAA                TCTT AGTG AAGA                 TATTGAAAGTATTTC
   CAC0186   5  64 172  210728 ..  210745 -  -6.3  -3.62291   TGAAGACTATAAATA             TGGAGTC CATT AACTCCA              AATACTTTTAGCAAT
   CAC0193   3  63  25  218076 ..  218121 -  -4.1  -4.61199   ATGTGATAGATAAAA GATGCTGTTGTGTTCATATCT TTGA ATATACTAACACGACAACACC TTTATTTGAGTTAAA
   CAC0201   2  62  -5  225947 ..  225960 -  -3.1  -4.74504   ATTGTAATGTAAAAA               CTGTG CTAT CACAA                TTTACAGTGTTCAAA
      srta   6 100  33  228649 ..  228698 - -13.9   -3.3692   CAGAGCAAATTAATA TAATGTACAATCAGTCAGTTTGA TCCC CCTTACTAACTGATTGTACATTA TTTAACGTATATATA
      bioB   3  72  14  235357 ..  235386 -  -3.5   -5.2291   ATATTATAATAAAAA       GCCTGCAGGGA AAAAGTAA TTCATGCAGGC        TTTTTATATAGCCTT
   CAC0219   3  50 354  243274 ..  243286 -  -3.3  -3.63195   TAAATACCAAACGAA                GCAGC ATG GCTCC                AAATATTCCATAGCT
   CAC0228   9  78  35  253483 ..  253524 -    -9  -3.16604   ATATTAGAACATAGA CTTGAAAATTATAGGTGG GATTGT CTACCTATAATTTTCAAT  ATAAGATATAAGGTT
   CAC0235   3  74 111  266188 ..  266210 -  -4.8  -5.11063   ATTATTTAATAAAAA           GAATGTTGCT AAT AGCAGCGTTC           TTTTTGTTTTTCGGT
   CAC0249   9 100 188  278588 ..  278624 -   -12  -3.97836   AATAAGAAAAATTAA   CATTTTCATAGATATAG TTAG CT-TATCTATGAAAATG    TTATATTATTGAATA
   CAC0252   6  80  14  282353 ..  282365 -  -9.1  -3.66556   AAGCCCTGAATATAA                TGGGC TTC GCCCA                AACCTCCAGTGGTTT
   CAC0270   4  55 238  302006 ..  302021 -  -3.4  -4.05788   GGCGGTTAAATCAAA              TATAAA TTCA TTTATA               AATTTTCTTGTGTCA
   CAC0276   9 100  58  315765 ..  315788 -   -14   -2.9062   GCCACTATATAATTA          GAACACTTGC TAAA GCAAGTGTTC           TTTTTTTAACATAAG
   CAC0286   2  89  12  325874 ..  325909 -   -10  -3.75378   ATGTGGATAAGATAA    GTCCGGTTAATA-AGAA GTT TTCTATATTAAGCGGAC    TTTAAATTATTTTAA
   CAC0293   5 100 310  348937 ..  348972 - -12.2  -4.37991   TAAAAATATGCAAAA    TACTATGAAACAAAAT ACAT ATATTGTTTCATAGTA     TTTTATTTCTTTCGA
      abrB   5 100  32  363764 ..  363787 -   -14  -4.46073   TTTGAATATAATAAA          TAGACTGCCA AGTT TGGCAGTCTA           TTTATTATAAATAAA
   CAC0324   5 100 208  380181 ..  380197 -  -9.4  -5.65513   TAGTAATTAAAAAAA              CCGCCT ATATA AGGCGG              CTTTTTTAGAATGGT
     spoVD   1 100  15  386478 ..  386522 -  -9.8  -4.93365   GCTGATAACTAAAAA GCTTATCAAAACTTAATTC-TA TAT TATGAAT-AAGTCTTGATAAGC TTTATGTTTTATAAT
      manB   4  51 387  389901 ..  389917 -  -5.1  -2.87132   TGTCTTTTGCATACA              TGAATCC TTT GGTTTCA              GTTTTGCCTAGAGTT
   CAC0352   4  54 367  406408 ..  406423 -  -4.8  -3.23869   TACGATTGGAGAACA              TTATAC GTTG GTATAA               GCATTAATCTAGTAA
   CAC0352   4  54  95  406656 ..  406695 -  -5.2  -3.02568   TGGAATATTAAATTA  TCTAAGAAGTACAATA AAAGATGA TAATGAACTTCTTAGA   AAGGTTGAAGAGGTA
   CAC0369   6  95   3  429155 ..  429190 - -10.7  -4.32804   ATAAGTAAGGTAAAA    TGACTTGAGAGAA GCTTTGTTAT TTCTCTCAAGTCA     TTTTAGTGTATATCA
      patA   4  78  -4  437586 ..  437639 -  -9.1  -3.26205   TATAAAAAAGAAGTA TTTAATAGTAAGGGGATGGCTATAT AGTA AGAGAAGCATCCCCTTACTATTATA ATTTAACGGATTGTA
   CAC0381   4 100 255  443463 ..  443487 - -11.6  -4.77986   GTAAATATTTAAAAA          TCCGATTTCA ATTTA TGAAATCGGA          TTTTTATTTTTTGAA
   CAC0388   3  65  20  452261 ..  452272 -    -3  -4.96773   CTAATGAAAAATAAA                TTTC ATAT GAAA                 GCTAGGGCGTGTTTT
   CAC0392   8 100  54  456470 ..  456521 - -14.8  -4.18115   ATGAATATAAAAATA CTACCCCAAAACAAAAATTAGAGT ATAG AATCTAAGTCTTGTTTTGAGGTAG AGTAATTATCAATTA
   CAC0403   8 100 300  465053 ..  465084 - -13.3  -3.85296   CTTATAACTAAAATA      GAGTTAATGTTTC AAATGA GAAACATTAACTC       TTTTTATCGTTTGAA
   CAC0403   8 100   8  465347 ..  465376 - -10.9  -5.44198   AATAAATAAGAAAAA       TCCTCAAAATGCT GGAA ATCATTTTGAGGA        TTTTTTTCTATTCGT
   CAC0418   6  60 200  483971 ..  483996 -  -2.7  -4.72373   GCAAAAAAATATAAA         GCCCTAAATCTT GAT AAGATT-AGAAC         TGCATCAGTAAAGGA
   CAC0421   4  91  27  487164 ..  487187 -  -6.8   -5.4505   CTGCGTAATAAAAAA          TGACGTTAAA AGTA TATAACGTCA           TTTTTATAGTTAAAT
   CAC0431   9  56  37  498423 ..  498460 -  -5.7  -2.77401   AAAATATTAGATAAG   CAGTCTATTGTGATTTT ATAA AAAGTCATAATAGGCTG    TTTTAATTTGATATA
   CAC0438   7  55 408  506064 ..  506078 -  -2.9  -4.22927   GCAGCAATATACAAA               TATCT GTTGA AGATA               ATGGTATGGGAATTC
   CAC0452   9  61 442  519934 ..  519949 -  -6.2  -3.23708   TGGTTTGAAAAAGTA              TTTTGC AGAA GCAAAA               ATTATATATAAATAA
      lonA   5 100 382  524644 ..  524670 -   -14  -3.17941   ATGAGAGGGGATGAA         TGACAAGTTAAA GAT TTTAACTTGTCA         TTTTAAGTATTATCC
      lonA   5 100  24  525001 ..  525028 - -12.2  -5.31059   AGAGTAATTAAAAAA        TCTAACACGCTT TTAA AAGCATGTTAGA         TTTAATTACAATATG
   CAC0463   6 100  -4  534754 ..  534791 - -14.4  -2.84327   TAAGAAAATTAGAAC   CTTAAAAAGGCTGCAC AATAGA GTGCAGCTTTTTTAAG    TTGAGCTTTGTATTT
   CAC0482   3  47 419  556615 ..  556626 -    -3  -3.48276   GGGTTTTTTAGATAA                TTCA ATGG TGAA                 TGGAGAGGGACTTAG
   CAC0487   5  73  25  561942 ..  561967 -  -7.7  -3.75686   CGAATAAAATTATAA         CTCATACGTAT AAAA ATATGTATGAG          TTTTTATATACGGTT
      uppP   7 100  22  574172 ..  574201 - -16.7  -3.84266   AGATGTTATAGTAAA       TAAAATGGACCCT ATAT AGGGTCCATTTTA        AAGCTATAACATCTT
   CAC0522   5  74   9  601670 ..  601710 -  -4.2  -5.29385   AAGCTAATGAAAAAA TCAGAACTAGTGCATGTTT TAAG AGAAAC-CACTAGTTCTGA  TTTTTTATTTATGCA
   CAC0544   8 100  29  634605 ..  634627 - -13.6  -5.28831   ATTAACAAAATAAAA           GCATGTGTAT AGT ATACACATGC           TTTTATTTTGTGGTT
   CAC0548   3  49 217  636340 ..  636353 -  -3.9  -3.29273   TTGAGGAGGATAATA               TAGAA GCGT TTCTA                AACAAGCTAAAACAA
   CAC0562   4 100   1  651900 ..  651926 - -16.7  -3.61239   TATAGCTATATATAA         TTGTAGGCGGC TTTAG GCCGCCTACAA         TTATATAGCTATGTG
       asd   3  73   7  656990 ..  657015 -  -7.6  -3.74454   CGAAAAATAATAAGA         GCGAGAGATT TTATAT AGTCTCTCGC          TTTGTTTTAATATAA
   CAC0576   3  63 170  664521 ..  664537 -  -5.3  -3.97331   AACCTACTCAAATAA              TTATTTT ACT AAAATAA              ATAAGAGAAGTCCAA
      birA   3  60 331  681054 ..  681108 -  -6.1  -3.03619   AAGGATTGCTTAACA CTTTTGTTTTATGATAAAGCGTTACT TAAA AGTA-CTCTTTATCATAAAACTAATA TAGGCTTTTTAAATA
   CAC0606   5 100   9  701345 ..  701383 - -13.5  -3.93769   AGTTTAAAAAACTAA   TTAAAGGCTAGATCA TAAATAACT TGATCTAGCCTTTAA   AATTCTTACTAAATA
   CAC0610   7 100   9  714727 ..  714757 - -15.6   -4.3487   ATATAGAAGTTAAAA       TTGCGAAGCTCTCA AGA CAAGAGCTTCGCAA       TTTTAACTTTACTTT
   CAC0618   6  78  14  719114 ..  719147 -  -7.5  -4.44211   TGGAACACAAAAGAA     CGTCAATGAAGACAC TATA GTATATTCATTGGCG      TTTTTACAATTCATT
   CAC0629   6 100  14  731420 ..  731450 - -12.9  -3.35542   GTTATTTTTAAAAAG       TTAAAAGGAACTT TTTTT AAGTTCCTTTTAA       GACAGTATATACTTT
   CAC0632   0 NONE
   CAC0641   3 100  69  745437 ..  745464 -  -6.6  -6.09196   CTGAAAACAAAAAAA        TATAATGT-AGAA GTA TTCTTACATTATA        TATATTGGGGTTTTA
      leuS   3 100  14  751269 ..  751298 -  -8.1  -5.72254   TTAAATAATAAAAAA       TAACATCTGAT TTTAATTT ATCAGATGTTA        TTTTTGTTATTTATT
   CAC0656   5  64  -4  762654 ..  762679 -  -3.4  -4.72007   GCGCACTAAAATAAA         CCTAATCATA TTATTC CATAATTAGG          AAATAGACTTTAATT
   CAC0669   7 100  59  778081 ..  778122 - -14.9  -5.11033   TAGAATTTTAAAAAA TAAGTTTAAGAATTAAAAC CTAG GTTTTGATTCTTAAACTTA  TTTTATTTATAAATG
      pssA   1  65  12  783415 ..  783441 -  -3.1  -4.99043   CCGTTATAAATAAAA         GTGAGAATC TTAATAGGC AATTCTCAC         TTTATTTATGTTTAC
      nrgB   2  82  20  787240 ..  787276 -  -8.1  -4.49756   TCTGAAATACGAAAA    TAGGTTGATGGATTTTA TTC TTACTTCCATCAACCTA    TTTTATATATTATTA
   CAC0690   4 100   5  795906 ..  795941 - -10.7  -5.82036   ACAATAAATAAAAAA    GTACTGCAAAGCT-TA ATTTA TATAGCCTTGCAGTAC    TTTTTTATTCAGATG
   CAC0719   4 100 444  834744 ..  834769 - -11.3  -5.14563   GCCTCCACTAAAAAA         CAACCCAC-ACA AAT TGTTGTGGGTTG         TTTTTTAGTGTTTAG
   CAC0729   3  91   6  843259 ..  843284 - -10.6  -4.12037   GACAAACATTAGAAA         TCCCACTAAT ATAAAA ATTAGTGGGA          TTTTTTTAAAGTAAG
   CAC0736   4 100  15  854025 ..  854054 - -10.9  -4.82154   AAGGTATAGTAAAAA       GACTTATGCTTGA AATC TAAAGCATAAGTC        TTTTTTAATTATATT
   CAC0744   3  95  26  864057 ..  864081 -  -7.2  -5.53079   AAAAGATAGAAAAAA          TAGCTTAGGC ACACA GCTTAAGCTA          TTTTGGTTTTTGTAT
   CAC0751   6 100  12  873525 ..  873555 - -11.4  -4.73828   ATAATTAAAAAATAA       GCTTGTATTGTT TAATTGT AACAATACAAGC       TTTTATGTACTTTAT
   CAC0755   6  88  22  879189 ..  879207 - -10.3  -3.54346   ATATGTAAATAAAAT             CCTCGGT GATAT ACCGAGG             GTTGTTTTATGTTAT
   CAC0762   4 100   4  883666 ..  883703 - -13.7  -3.81447   TAGAGTGTATAATAA   TAGGGTTTTAGAACTTA GAAA CAAGTTCTGAAACCCTA    TTATTATATATTTAT
   CAC0779   2  86  -8  902000 ..  902032 -  -6.5   -5.2189   GTAAGTATTAAAAAA      TTAATTTAAGGTG TTTTTCG CACCTTAAATTGA      TATTAGATTAGTTCG
   CAC0783   5  61   9  906028 ..  906055 -  -4.2  -4.31697   ATAGATAATAAATAA        GAAAGGTGTT TATATGCT AGCACCTTTC         TTTAATTTTTACTCT
   CAC0794   3  63 225  915951 ..  915969 -  -4.7  -4.21811   GATTTAACAGACAAA             GATATAA GTATT TTATATC             AAATATCAAGATTGC
   CAC0806   6  84   9  932539 ..  932562 -  -6.8  -5.04222   TAAGTAAAGTAAAAA          CCGTATTG AGTTTATG CAATACGG           TTTTTTATCTAATTT
   CAC0814   3  55 454  941321 ..  941333 -  -3.4  -3.94184   AAGAGATATAAAATA                TGCA CTATT TGCA                GCTATAGAAAGCTCT
   CAC0814   3  55  17  941756 ..  941770 -  -4.3  -3.61517   AGGGGTTTTGAATAA               CCTAT ATTTA ATAGG               CTTCAAAACCCTTAT
   CAC0825   6 100  -2  955208 ..  955233 -  -6.3  -5.88565   TTTAGAATAAAAAAA         TAAGGAA-ACCT ATT AGGCCTTCCTTA         TTTTTTTACTTTTAA
      potD   4 100   8  967320 ..  967349 - -10.2  -4.88684   AACAGAAATATAAAA       TGATGACTTCCT AATTGA AAGAAGTCATCA        TTTTATATTATTTTT
   CAC0845   3  83  11  973397 ..  973428 -  -8.8  -4.56736   ATTCAATAACCAAAA      GGTGAAAGCTATAT GATT ATAATGCTTTCACC       TTTTTTAGATTTAAA
   CAC0852   6  68 290  979366 ..  979383 -  -4.9  -4.60746   CTAAAAACATTAAAA             TGGAATA ATAG TACTCCA              GATATTTGGGCAGTT
   CAC0857   8  91  53  986907 ..  986934 - -11.6  -3.00662   TTAAAGAAAGAGAAT        CCATAAAATTAT CAAA ATAATTTTATGG         GAAAGAAATTCTGAG
   CAC0869   4  67 281  998357 ..  998367 -  -5.4   -4.3179   TTAAAAAATGACAAA                 GTAG CTT CTAC                 AGGATCATCAATTGT
   CAC0881   5 100  -2 1010486 .. 1010516 - -11.3  -5.64873   CGGAAGAATAAAAAA       TAACTATGGTGCC AGTAA GGCATCATAGTTA       TTTTTTATTATCACT
   CAC0884   3  59 459 1012958 .. 1012968 -  -5.4  -3.68738   TTTGGAATAAATCAA                 GGTT CTC AACC                 TATAATAGGATATAA
   CAC0889   4 100 -24 1020027 .. 1020078 -  -9.9  -5.20735   GGAACAAAAAATAAA TAACAAAGAATCCTATTCATGTTT TACTT AAGC-TGAATAGGATTTTTTGTTA CCGTTATGGTTTAAT
   CAC0900   0 NONE
   CAC0904   3 100   6 1034452 .. 1034471 -  -9.3   -5.5353   TATAGTAATAAAAAA            TCTCCGC ATATCA GCGGAGA             TTTTTTTATTCAAAT
   CAC0908   3  95   4 1039474 .. 1039497 - -11.1  -4.16371   TATGAAATAACTAAA          TTTAGCGGC TTTAAT GCCGCTAAA           TTTTTAACTATCCAT
   CAC0920   5  70   8 1063769 .. 1063794 -  -6.1  -4.18711   AAAATAAGAATTAAA         GGCTGGGGTAA AAAT TTACCTCAGTC          TTTTTAATTAAAATA
   CAC0934   6 100   4 1075786 .. 1075819 - -15.6  -3.41878   TTGTTTAAGCTATAA     TATAAGTGGAAACC TACTTT GGTTTCCACTTATA      TTATTATTTAAGAGA
   CAC0952   6  62 119 1090574 .. 1090584 -  -6.8  -2.98033   AAATAGAAATAGAAT                 GTCC AAT GGAC                 CAAGTAGAGGAAATT
   CAC0955   8 100  19 1092556 .. 1092590 - -11.8  -4.08279   ATATGGGAGAAATAA     TAAGAATGGTTTTT TAATTAT AAAAACCATTCTTA     TTATTTTGCTATGAT
   CAC0961   4 100   9 1101104 .. 1101146 - -13.1  -3.62887   ATAGATAAATAAAAT TG-GGTGACTTTTATATAGT TGAT ACTTTATAAAAGTCACCTCA TTTAAAAATTATTTA
   CAC0968   3 100  43 1114796 .. 1114825 - -11.7   -3.9328   ATTATAATAAAAAAG       CAAGCCATAAAAA TTAA TTTTTATGGCTTA        TTTTTTTATTATGTA
   CAC0976   6 100  22 1125061 .. 1125100 - -13.2   -4.1441   TAAAAAAAATGTAAA  TAATAGTGCAGAACCATAT TAA ATGTGGT-CTGCACTATTA  TCTATATTTAATTTT
   CAC0982   6 100   9 1130546 .. 1130583 - -14.5   -2.6704   GAAAGTTTAAACTTA   TATAGGGTTTCTATATA AAAA TGTATAGAAACCCTATA    ATAAAATACTATTTA
      gltX  10 100   8 1137123 .. 1137153 - -14.3  -3.61589   TTAACATCAAATTAA       TAACACACATATG TTTTG CATATGTGTGTTA       TTTTCTACTATTTCT
      dacF   5 100  10 1140039 .. 1140070 -  -7.5  -5.69793   ATATTAAATAAAAAA      CATAGGGAAATAT ATTAAG ATATTTTCCTATG       TTTTTTATTTTACCA
   CAC1001   3  75  12 1147109 .. 1147129 -  -5.5  -4.83615   TAGGTTTGATAAAAA            GCATACA TAAAAAT TGTATGC            TTTTTATAATTTTAT
   CAC1006   4  57 300 1153897 .. 1153907 -  -5.4  -3.34239   TACAGTTATACAATA                 GTTG TAG CAAC                 TGAACAAAATTTAAT
   CAC1017   6 100  -8 1165889 .. 1165932 -   -13  -4.29304   TGATGAGAAGATAAA TTAAAATAAACTTATACA TGATAAGG TGTATAAGTTTATTTTAA TTTATCTTTAATTTT
      nadC   6  86  22 1172820 .. 1172854 -  -4.4  -5.77632   AAAATTATAAAAAAA     TCAGATGGATCATTTT TTT ATAATTATCTATCTGA     TTTTTTATACTACTT
   CAC1028   6 100   8 1179809 .. 1179842 - -11.1  -4.81212   TTTATTATAAGAAAA     GAGTTCATGGCAATT TATG AGTAGCCATGAACTC      TTTTTTACTAAAATC
   CAC1034   4 100  16 1184982 .. 1185018 -   -12  -4.20086   ATAGATATAGAGAAA    TCATCTTAATTTAAAT TGAAG ACTTAAATTAAGATGA    TTCTTTACATTTTGA
   CAC1045   3  86  23 1197846 .. 1197882 - -11.1  -2.89683   AGTTTAGCTTACATA    CGTATCCAAATATAATT TAT AAGTATATTTGGGTACG    TTTATAAGCTAAATA
      nadE   7 100  12 1204415 .. 1204438 -  -6.8  -6.04953   ATAGAAATAAAAAAA          GTATGCTAAA ATTT TATAGCATAC           TTTTTTTATTTCTAT
   CAC1054   5  93   5 1209640 .. 1209675 - -10.7  -3.88029   ATTTTATATAAAATA    TAGGGAATCTAGTTT GAAACT AAAATAGATTCCCTA     TGTACTACTTTAAGT
   CAC1070   5  61 335 1222088 .. 1222109 -  -6.1  -3.21218   ATGGGTTAGGATTAA           TATATATAA AGCT TTATATATA            TTAGGAGACAAAGCC
   CAC1075   3  62  12 1226489 .. 1226526 -  -3.4  -4.57209   ACACTAATCATAAAA   GAGCACCGC-GGGTGAT TTTTC ATCATTTTGCGGTGCTC   TAGTATTATGTTTAT
   CAC1078   3  72  13 1229813 .. 1229850 -  -6.5   -4.3586   GTATGTATATGAAAA   TATAAGCTCCAACTT AAAATAAA AAGCTGGAGTTTATA    TTTTTACTTATATTA
   CAC1092   4  91  30 1260183 .. 1260199 -    -8  -5.04356   TTAAATAATTAAAAA              GAACCC TTGTG GGGTTC              TTTTTTTATAATAAA
   CAC1097   6 100   6 1265301 .. 1265330 - -12.3  -4.20074   AAACATATTTTAAAA       TTGAATCGGCAAG ATTT CTTGCCGATTTAA        TATAATTATATATAA
   CAC1104   4  57 178 1272276 .. 1272301 -  -5.6   -3.0054   AAACATTTAAATAAG         TCGCATAAAA AACAGA TTTTATACGA          AGATTTAGAAAGATT
      dacB   9  76  14 1409347 .. 1409388 -  -9.2  -2.99593   ATCTTATAAGTAAAG TAAAAGGTGAG-TA-AAGAA GCAA TTCTTATAACTCACCTTTTA TTTATGTAGAAAATT
      rpsT   3 100   6 1417369 .. 1417383 -  -5.6  -6.28967   TAGAAATAAAAAAAA               GCCGGT ATA ACCGGT               TTTTTTTATGCATTT
   CAC1298   6  53  21 1440376 .. 1440427 -  -4.7  -3.21416   CAGTTTGATTACTAA TTTATACGTGTCAATAAATTG TTTGGAAATT CAATATTTTGGCACGTATAAA TTAATTTACATATAA
   CAC1310   3  70 162 1453102 .. 1453117 -  -4.8  -4.70353   TAGAATAAAGTAAAA              TATAAG AGTG CTTATA               AAGTTAGAATTTGTA
   CAC1314   4  62  30 1456019 .. 1456050 -  -3.7  -4.48583   AACTAATATAAGAAA      TCCCTAGAGTAGC ATAAAA ACTATTCTGGGGA       CTTTTATTTTAGATT
   CAC1326   3  55 222 1467370 .. 1467388 -  -2.4  -4.26076   TGACTTTGATGAAAA             TGCATTAA TTT CTATTGCA             AGTGTTGATGTTACA
   CAC1331   5 100  -2 1470646 .. 1470678 - -13.8  -2.97436   CATATAGTGATAAAT      TAAAATAACAAGTC GAAGT GACTTGTTATTTTA      CACTCCTGAATAAGA
   CAC1335   8  62  44 1474973 .. 1474989 -  -3.7  -4.54477   TGAAAATCTATAAAA              GGTATTT ATA AAAGACC              AGAGTGTAAAATATC
      araE   6 100  20 1477018 .. 1477047 - -13.8  -3.71645   AATCTTATATTTAAA       GGCCTTTTATGT GATTAA ACATAAAAGGCC        TTATTTATACAGTTT
   CAC1351   4  91  92 1494805 .. 1494833 -  -7.5  -5.22943   ATGAAACTTAAAAAA        GATGACTCCTG TTTTAGG CAGAAGCCATC        TTCATAACACTGTCT
   CAC1402   2  77  37 1545434 .. 1545463 -  -9.3  -2.78715   AATTGGGTTATTATA       GGTTTTAGCGGCG GTGA CGCCGCTAAAATT        GATTTTTTGAAATAA
   CAC1409   0 NONE
      galE   4  73  11 1573718 .. 1573751 -  -8.3  -3.41738   TATTTTAAGATAAGA     GGGTTTCTAAAGTAA ATAT TTAAATTAGAAACCC      CGCAATTTTTTTATT
   CAC1434   7  91   7 1578144 .. 1578176 - -11.5  -3.03701   TGTGAGTAAATTATA      GGCAGAAATTAAG CTCAATC CTTAATTCCTGCC      TTTTTATTATTTCTT
   CAC1451   2  60 383 1598759 .. 1598769 -  -3.2   -4.4767   TGAGGTACGACAAAA                 CCCT CAA AAGG                 CTATTAACAAAATAG
   CAC1466   5  59  50 1616337 .. 1616353 -  -2.3  -4.77036   TCCTATGAGGAAAAA              TAAATCA ACA TGGTTTA              AACAATGGTGTGGAT
   CAC1472   3  76  13 1620343 .. 1620363 -    -4  -5.38951   AAGTTATATAAAAAA            CAGAGG GATTAAGAA CCTCTG            CTTTTATTTATACTA
   CAC1477   2  40 264 1625129 .. 1625142 -  -2.4  -2.74263   ATCGCAGGTTTAAAT               GAAG TGGAAC CTTC                TATTATTGAAGCAGC
   CAC1477   2  40 206 1625190 .. 1625200 -  -2.6    -2.674   CTAACATGCAAATAC                 TATT TAA AATA                 AGGTTACCATTATCT
   CAC1488   9  74 406 1634687 .. 1634736 -  -8.7  -3.17542   GATAATAGTTAAAAG CCTCCTTTGCTAAACTTCAATAA GATT TTATTGAAAGATAGCTTAGGAGG TTTATTTATATTATT
   CAC1500   1  45 260 1644016 .. 1644026 -    -4  -2.53244   TGATAAAGATAAAGG                 GTAT AGG ATAC                 TATATATGCAGTGCC
   CAC1508   5  58  20 1652261 .. 1652282 -  -2.8  -4.56636   AAAAACTAACTAAAA           GCCGTGGC AAAATA GCTGCGGC            TTTACTTCTTTCATA
   CAC1520   3  77  18 1663544 .. 1663579 -  -7.6  -4.18802   ATATATATTTTAAAA    TAGGCAGGAAAATCGT TTTT ATGATAGTCCTGCCTA     TATTAGTCTCTCTAG
   CAC1527   6  70 464 1668244 .. 1668261 -  -8.5  -2.75596   CAAAAGGACACAGTA             TGCCAAA CGGA TTTGGCA              ATGCTAAAGATTTCT
   CAC1534   6  67  13 1677343 .. 1677364 -  -5.2  -4.40572   ATAAGTCTGAGAAAA           GAAGCCTT ATCTTA AAAGCTTC            TTTTCTTATGATTTA
   CAC1550   5  61  -5 1693296 .. 1693327 -  -5.2  -3.73709   ATAAAATTTGAAGAA      GGGCAATAGCAGAA TACT TTATGCTATTACTC       TTCTTTTTTATTAAA
   CAC1554   4 100   5 1696598 .. 1696633 - -16.6   -3.5525   ATATATTTTCCTAAA    GATAAAAGGAATAATT AAAA AATTATTCCTTTTATC     TAAATTACCTGCCTA
   CAC1559   6  73  77 1703610 .. 1703621 -    -3  -5.51353   GAAAAATAATAAAAA                CATA TAAA TATG                 TAAAATATTGAGTCG
   CAC1569   4 100   4 1714175 .. 1714210 - -14.2  -2.92656   AAACGGATGGATATA    TAAAGCGTTGGCAAAA CTTA CTGTGCCAACGCTTTA     TTGTTATGATAAATT
   CAC1578   8 100  -2 1722207 .. 1722228 -  -8.8  -5.25906   AGAAATGAAGAAAAA           TAAGCACC GAAAAT GGTGCTTA            TTTTTTTTCGAAATT
   CAC1583   8 100  -9 1726981 .. 1727008 - -14.4  -5.25699   AGTATATAAGAAAAA        GGTTTTATAGGA TAAT TCCTATAAAACC         TTTTCTAATAATTTC
   CAC1588   1  62 243 1731035 .. 1731047 -  -3.3  -4.62957   AGAACTAAATCAAAA                TTCCC ATG GGGTA                CATTCATAATAAATA
   CAC1606   8 100   5 1749283 .. 1749311 - -13.4  -3.93664   ATTGAATAGACTAAA        TATAAAGCCAAC TTAAG GTTGGCTTTATA        TTTATCAGCTTAAAT
   CAC1614   5 100   5 1756751 .. 1756776 -  -8.4  -5.71638   TAATAATGAAAAAAA         CAGTGTGCTA TAAATC TAACACACTG          TTTTTTATATATGAA
   CAC1632   4  63 327 1773557 .. 1773573 -  -7.3   -2.8664   TACCTAACGAGGATA              CTCCTCT TGG AGAGGAA              AAGGGTGGAGAGTTT
   CAC1651   6  95  86 1790513 .. 1790543 -   -12  -2.97771   GTGAGAAGATGAAAT       TGCACCAGCTCAAT TTA ATCAAGCTAGTGCA       TTATTTTTTAGCAGT
      glgP   9 100  37 1806371 .. 1806399 - -13.3  -3.62613   ATAAAACATAATTAA        TTAAGGGAAGTCA AGA TGGCTTCCCTTAA        ATATTATATTTTATA
      CstA   4 100   9 1811776 .. 1811811 - -12.2  -4.80455   TAGGTAAATATAAAA    GGTTTAGAAAAGTATA AAAG TATATTTTTCTAAACC     TCTTTATTTTAGGCC
      rpmB   3 100  11 1881271 .. 1881291 - -10.5  -6.12458   TAAAAAAATAAAAAA            TGCAATTGG TTA CCAACTGCA            TTTTTTATTTTTATA
   CAC1740   1  47 317 1887271 .. 1887289 -  -3.2  -3.34357   TGAGAAGGATAAAAT             TTTAAATG ATG CAGTTAAA             GAGGCTAATGAAATA
   CAC1763   7  84   4 1908054 .. 1908105 - -10.6  -3.01831   TTTTGAAAAATATTA TATAAATAAAAAGGCACAG-CTTAG AAT CTAAGTCTGTGTGCTTTTATTTATA TTGCTATATTTGAAA
   CAC1768   6  65  46 1913213 .. 1913227 -  -2.8  -5.01422   TCATATAAAAATAAA               CAAAGT TTG ACATTG               GACACTATACTCTAA
   CAC1831  15 100  -2 1982668 .. 1982706 - -17.1  -3.17334   GTAAACTAATATATA   TAGAAGAGAAGATGATT ACAAA AATCACCTTCTCTTCTA   CTTATTAAGTCTATC
   CAC1855   8  78  13 2006758 .. 2006782 -  -8.6  -3.73775   CTTAGGTGTATGAAA          GCAGGACTTT AATTA AACGTCCTGC          TTTTTTATTAAACTA
   CAC1862   5 100  86 2012546 .. 2012571 - -10.6  -4.65584   ATAAAGCATATAAAA         TAGCATTTGG TATAAT CCAAATGCTA          AATGTTTAACTAATT
   CAC1868   2  95  19 2016668 .. 2016685 -  -7.7  -5.51046   TAAATACATAAAAAA             GGAGGAA TGAT TTCCCCC              TTTTTTTCTATAGAT
   CAC1873   6  74   1 2020625 .. 2020649 -  -6.5  -4.55798   TACTTTAAAGTAAAA          GGAGTCTATTT TTT AAATAAGCTCC          TTAATGTATTTTATT
   CAC1949  10 100 394 2065885 .. 2065904 -  -5.8  -6.14618   GAGAAAATAAAAAAA            GAACAATA AATT CATTGTTC             TTTTTTACATTTAAG
   CAC1953   4 100   3 2070037 .. 2070073 - -15.5  -3.07568   TATACATAAAAATAG    CTTAAAGGACTATTTTA ATT TTAAATAGTCCTTTAAG    TTTTACATAGATCTA
   CAC2043   1  49 -18 2149705 .. 2149716 -    -3  -3.69283   CAATTCACTTAATAA                TTCT TATA AGAA                 AAGGTTTTATATGCT
      scpB   1 100  42 2163979 .. 2164012 - -11.3  -5.34555   TTAGAGTATAAAAAA     TAAAGGTTG-AGCCTA TTC TAAGCTTCAACCTTTA     TTTTCATATTAAGTA
   CAC2186   4 100  32 2277661 .. 2277681 - -14.1  -4.66938   ACTTGTAATATAAAA            TCCACTGGT GAA ACCAGTGGA            TTTTATATTTAGACT
   CAC2241  12 100   7 2335204 .. 2335242 - -13.4   -4.1523   CTTACTATATATAAA   GGCAGGAAATTAACAT ATTGTGA AAGTTAATTTCCTGCC   TTTATATTATTTTTT
   CAC2258   4  56 365 2357588 .. 2357616 -  -3.3   -4.0371   TATTGGTCATATAAA        TCTTATAAAGCTT AAT AAACTTTACAACA        CTAACTCTTCTAGCA
   CAC2267   3  56 178 2370571 .. 2370596 -    -4  -3.93148   AGGATTTCAAAAACA         CCTGCTATTG TCTATT CAGTAACAGG          AATAATACCACTAGT
   CAC2295   5  95  71 2397965 .. 2398009 -  -8.3   -5.5074   TAATTGAATAAAAAA TAACACCTTCATATGT-GAT TGTTAC ATCTACATATAAAAGTGTTA TATGTTATCGTAAAA
   CAC2325   7 100  54 2427509 .. 2427539 - -12.8  -5.76633   TTATATATAAAAAAA       GAAGAAAGCTTATT TAT AATGAGCTTTCTTC       TTTTTTATTTTTATA
   CAC2368   6 100 190 2479072 .. 2479091 -  -9.3  -5.20331   AAACAATAAATAAAA            CTGCCCT TAAACT AGGGCAG             TTTTATTTATTGTTT
   CAC2380   3  62  23 2488843 .. 2488869 -    -3  -4.74103   TTGGCAATCCAAAAA        CACCCAATACC TTCTTT GGG-TTGGGTG         TTTTTAATATTAATT
   CAC2386   3  72 -43 2493687 .. 2493719 -  -3.5  -5.34309   ATGATTAAACAAAAA      TAATACCTGTAGG TTCATTT CCTATTGGTATTA      CCTTTTTTTTGCCCG
   CAC2392   7  95   3 2499533 .. 2499568 -  -8.5   -5.1764   TATATAATACAAAAA    TAGAAATTCCAGATC TTATTC GACCTGGAATTTGTA     CTTTATACAGCATTT
   CAC2396   7 100  20 2505019 .. 2505057 - -20.6  -4.91852   CTCATTAAAAACAAA   GGCTGAAGCTTATCATTC TAA GAACAATAAGCTTCAGCC   TTTAATCTATTATAA
   CAC2421   3 100   5 2537738 .. 2537763 - -14.9  -3.46116   AAGATATAAGAGGAA         GACAGCAAAGT AAAT ACTTTGCTGTC          TTTTTTAATTAAACC
   CAC2431   5  95   7 2546520 .. 2546546 - -12.5  -3.76219   ATCCTATAAGAAATA         GGCTTAAATGA TAAAT TCATTTAAGCC         CTTCTTTTATTTCAA
   CAC2439   6  63 346 2555729 .. 2555746 -  -5.5  -4.05033   CTCATTGCATACAAA             CCCTACA GAAT TGTTGGG              ATAAGTGTACTGTTA
   CAC2447   9  68 378 2563780 .. 2563798 -  -3.8  -4.86731   CCCCTGTAAAGAAAA             CCTCTTCA AAT TGGAAAGG             TACCCTTCTTTTAGA
   CAC2451   6 100 446 2567549 .. 2567596 - -15.2  -3.10533   TGCCAAAAGTATATA GCTTATTTTGTGCCATATTAAG TTTG CATAATGTGGCACAAAATAAAC TTTATTATGGAGGTA
   CAC2476   7  67 -16 2586509 .. 2586537 -  -7.6  -2.98789   ATCGAGAAAATAGCA        TAAAAGTGGTAT TTAAT ATGCCACTTTTA        TAGTTTCTTTTTTTC
   CAC2500   8 100  58 2609930 .. 2609950 - -11.2  -4.84274   GAATTACAGTAAAAA            TAGGAGGC TAAAT GCCTCCTA            TTTTACTGTAATTAC
   CAC2503   4  64 324 2611225 .. 2611236 -  -2.2  -5.00616   TTTTGCTTTAAAAAA                TCCA CTTC CGGA                 GGTACAATAGCATCT
   CAC2514   3 100 116 2620868 .. 2620900 - -15.1  -3.74178   TAAGTAAATTGTAAA      CTTATGCATGCACCA ATT TAGTACATGCATAAG      TTAATTCCCTTTTGT
   CAC2520   2  89 192 2628412 .. 2628449 -   -10  -3.73611   ATTAAATATATATAA   TAGAGAAGCCTGACCC TTACCC GAATTAGGCTTCTCTA    TTCTCATTTACACCA
   CAC2571   6  80  33 2673328 .. 2673371 -    -4  -5.63645   TTAAAAGACAAAAAA GCTTTGTTTTAAATGAGCCT AAAA ATGTTTGTTTAAAACAAAGC TTTATTATATTCAAA
   CAC2584   6 100   7 2688940 .. 2688956 - -10.9  -5.24416   CAACTATAATAAAAA              CTCTCCT TAA AGGAGAG              TTTTTATTATTTTGT
   CAC2596   4  66 248 2700965 .. 2700979 -  -7.2  -3.16736   CAAATCAACAAATTA               CTCTTT GCC AAAGAG               AGATTCAGCATGACA
   CAC2603   6 100 222 2707588 .. 2707621 -  -8.4  -5.33405   CTGAGTAAAGAAAAA     GCTTATCCATTA GTATATATTT TAATGGATAAGC      TTTTCTTATATACTA
   CAC2617   7 100   8 2720336 .. 2720366 - -12.1  -4.84219   AAAGCATAAAACAAA       GGACTAGAAATTA TTTTT TAATCTCTAGTCC       TTTATTTTTATAGCT
   CAC2636   6 100 131 2744505 .. 2744528 - -10.3  -5.48054   ATTAAAATTAAAAAA          TGGGACCGC AGTTTG GCGATCCCA           AGGGGGATGGGGGGT
   CAC2685   2  42 244 2804396 .. 2804421 -  -2.6  -2.98607   TGCAAAGAAATATGA         CATCCATGTT GTAGAT AACATAGGTG          GAGGAGACGCTTTTG
   CAC2688   6 100   4 2810814 .. 2810846 - -10.1  -5.26155   ATAGAAAGATAAAAA      TAAAGTCTAGGAA GTAATGT TTCCTAGACTTCA      TTTTTATCTTTCTAT
   CAC2730   6 100  80 2854289 .. 2854314 - -16.3  -3.57561   GGGTAATGGTCTAAA         TGGAGCAGTCA ACAC TGACTGCTCCA          TTTTTATATTTAATT
   CAC2746   6  93  95 2873873 .. 2873893 - -11.2  -3.87952   TAAGAATAAAATTAA            GGGAAAGC TTATT GCTTTCCC            TTTTCCTTATTATTC
   CAC2763   5  84  28 2895817 .. 2895847 -  -5.6  -5.30448   AAATAAACATAAAAA       GATGTGTGTA CTTGTAATATC TACACACATC       TTTTCTATTCATTTC
   CAC2775  11 100  -6 2908063 .. 2908102 - -18.3  -4.76041   TATAGTTACTAAAAA  TAGATAGGTAGAAGTTA AAATAA TAACTTCTACCTATCTA   TTTTTTAAAGTAATG
   CAC2782   3  77  40 2912189 .. 2912218 -  -7.9  -4.14725   CATTTAAACTATAAA       TATCCCAAGCTGA TTTC TCTTCTTGGGATA        TTTTTTCACTCCAAA
   CAC2805   4 100   3 2934009 .. 2934055 -   -12   -4.3255   TTTGTAACTAATAAA TAATAGTAAAACCTATAGAATA AAT TTTTCTATAGGTTCTATTATTA TTTCACTCTACTTTC
   CAC2821   1 100   8 2950743 .. 2950770 - -11.5  -4.73633   TAATAATATATAAAA        GACATATTTCC TAGCTT GGAAATATGTC         TTCTTCTTTATATCT
   CAC2841   8 100  -2 2971079 .. 2971098 - -12.2  -4.61873   GTGGAGAAATTAAAA            TAGCAGGC TTTT GCCTGCTA             TTTTAGCATACTCTC
       upp   3  89  17 3012089 .. 3012112 -  -7.5  -5.15682   AAAATATAAATAAAA          GGACTGAAA TTTATT TTTCAGCCC           TTTTTATTTATGCAA
   CAC2917   6 100   2 3051505 .. 3051538 - -12.8  -4.17516   GCTAAACTATATAAA     TAAAATGAGTTACA GAAATT TGTAACTCATTTTA      TTTATTCTCCAAAGA
   CAC2929   4  70  13 3061427 .. 3061452 -  -5.5   -4.6008   AAAACATAATTAAAA         GGGACAG-TTAA TAG TGAATCTGTCCC         CTTTGATTTTTACTA
   CAC2945   6 100 126 3077645 .. 3077670 - -13.4  -4.89009   ATATTTAATTAAAAA         GAAGCTGTCC TACTCT GGACAGCTTC          TTTTTATGCAACTTA
      lacR   1  54  69 3084431 .. 3084441 -  -5.4  -2.99259   TATCCATAATAATCA                 TACC TTT GGTA                 ATTAAATTAGTAGTA
      lacG   5 100  89 3097116 .. 3097154 -  -8.3   -5.7946   TTTCCAATAAAAAAA   TGTTGCAGTGTTAACAT GTTAT ATGCTAACACTGCATTA   GTTGTTGTTTTTTAC
   CAC2995   2  63 283 3132816 .. 3132826 -  -5.4   -3.9398   GGATAACGCCACAAA                 TGAG CTT CTCA                 TAAAAAACGCTAATA
   CAC3006   8 100   4 3143245 .. 3143264 - -10.8  -5.21236   AATTCAGAATAAAAA            TAAGGAGC AAAT GCTCCTTA             TTTTTATTCAAATAC
   CAC3019   8 100  16 3160422 .. 3160448 - -10.2  -4.65895   CTCCTTACCTAAAAA         GGGTGTTGCAGT ACT ATTACAACACCC         TTTAGTATATTCTCA
   CAC3082   3  65 177 3232717 .. 3232730 -  -6.7   -3.4691   ACCCAAGAATATCAA               CATCC TCAT GGATG                AATAACATACAAAAA
   CAC3087   6  95  44 3239369 .. 3239407 - -11.3  -4.25873   TTTGTATAAAAAATA   GAGTATCTACAGAGATT ATAAA AATCTCCATAAATACTC   CTTGCAAAATATAAT
      ispD   6  91   3 3322156 .. 3322191 -   -10  -4.32491   ACTTAAAAATAACAA    GATACCATAATCCT ATTTTTCA AGAATTATGGTATC     CTCTATTGTATACTA
   CAC3232   5  95  26 3380942 .. 3380976 -   -11  -4.19177   ATTCTTCAATACAAA     TTAGAGAACCAATA AAATTAA CATTGGTTCTCTAA     AAGTTATTTTTTACT
   CAC3243   2  95  60 3392339 .. 3392367 -  -7.5   -5.4477   AAATTGCTAAAAAAA        CAGGAGAAGGT TTAATCT AACTTCTCCTG        TTTTTTTATATACTT
   CAC3257   2  78  45 3408141 .. 3408162 -  -7.3  -4.62803   TTAAATAACAACAAA           GGCTCTTAT TTTT ATGAGAGCC            TTATAATTTTTCCTT
   CAC3264   7 100  11 3414133 .. 3414159 -   -11  -4.62203   CCTAAATAATTAAAA         GGTACATTGC TATTACT GCAATGTACC         TTTTTAATTATTAAT
      nrdB   3 100   7 3430052 .. 3430070 -   -11  -4.99435   TTTAATAACTAAAAA             CCAGTGCC AAA AGCACTGG             TTTTTTCTATAAATC
   CAC3281   4 100   7 3439793 .. 3439817 - -17.3  -4.70583   TTTATTAATATAAAA          GGCTGTATCAC CTA GTGATACAGCC          TTTTATTTAGCCTAT
   CAC3293   3 100   6 3454830 .. 3454855 - -13.4  -5.36018   ACGAAAAAAAATAAA         GTGTTACGCG AATTTA CGCGTAACAC          TTTTTTTATAATTTA
   CAC3303   9  77 185 3468993 .. 3469018 -  -5.5  -5.18357   GAAGCTATTAAAAAA         GAGGTCAGCT CTGCCTT AGCTG-CCTC         ACAAGATAGACTGAA
   CAC3323   9  77 101 3495392 .. 3495410 -  -3.1  -5.69023   AAAACAGTAAAAAAA             GAGAGCT TAGCC AGTTCTC             TTTTTTATAAATCAT
   CAC3328   9 100 160 3499049 .. 3499069 - -11.3  -6.04419   AAAATAACAAAAAAA            TCACACTAA CCA TTAGTGTGA            TTTTTTAATGTTAAT
   CAC3347   7 100   7 3520082 .. 3520101 -  -7.9  -5.77677   TAAAATAATAAAAAA            CGAGGAT TTACAT ATCCTCG             TTTTTATTATTTATC
   CAC3358   9  70 468 3535831 .. 3535841 -  -5.4  -4.57073   TAGTTCCTTCAAAAA                 TGCT GCA AGCA                 CAAACAGTAGTGCTT
   CAC3373   5  90  14 3550790 .. 3550812 -  -8.5  -4.77896   GAACCAAGTTAAAAA           CAGAGCACA AACAA TGTACTCTG           TTTTTTTATATACTT
   CAC3388   4 100   5 3566126 .. 3566176 - -17.4  -4.29153   TCATTAGAAAAAAGA TAGTCCGTATAAATTTCATTTAAA TCA CTTTAATGAAATTTATACAGACTA TTTTTTATAGATTAT
   CAC3417   4 100  15 3604021 .. 3604047 -  -7.3  -5.60689   TTAGATAATAAAAAA         CACTGCGCACA ATGTA TGTGAACAGTG         TTTTAATTAACAATT
   CAC3428   6  78  22 3614556 .. 3614579 -    -6  -4.89233   GACGAATATTAAAAA          GAACGCCC AATTACAA AGGCGTTC           TTTTTATACATATTT
   CAC3454   2 100 253 3650915 .. 3650938 - -10.3  -5.42514   CTATAAATTAAAAAA          CGCCCTGAG ACTACA CTCAGGGCA           TTAAAACACATATTT
      uvrC   3  60 317 3666175 .. 3666190 -  -6.2  -3.00215   AAAGTTTGATATAGA              TGCTTT AGAG AAAGCA               AAACGTGGCTATTAA
      uvrC   3  60 232 3666262 .. 3666275 -  -2.4   -4.7268   AAATAGCTAATAAAA               GTAG ACTCAA CTAC                TGTGAACCTCCTGTC
   CAC3481   3  48 332 3680115 .. 3680126 -  -2.2  -3.80746   TCCCCAAAAATAATA                CCGA AAAA TCAG                 AGGCGAGATTTAAAA
   CAC3484   6  83 145 3683268 .. 3683309 - -10.5  -2.95515   AGTGAAAACTTAAAC TTATCACAAGGA-CTACTCT ATT ACAGTAAATCCTTGTGATAA TTATAACTTTCCTTT
   CAC3514   3  50 204 3710785 .. 3710798 -  -2.3  -3.92659   GCGGTAAAAGGTAAA               GCATC AGTT GGTGC                AGTTAAATTTGATCA
   CAC3528   4  65 292 3724278 .. 3724288 -  -2.6  -5.05153   ATTGCAAAAAATAAA                 TAAT TAA ATTA                 AGTTGAAGGAGATGA
   CAC3544   4 100  21 3739111 .. 3739131 - -11.2  -4.50193   ACTAATTAAGTAAAA            GGAGCAGA AATCA TCTGCTCC            TTTTACACTTTTATT
   CAC3548   4  95  13 3744028 .. 3744060 - -12.3  -3.83756   AAAGGATAATTTAAA      GCTAAACTTATTAAA ACT TTAAATAAGTTTAGC      TCCTTTAGTGTTTTA
   CAC3556   3 100 129 3752284 .. 3752315 -  -9.6  -5.82281   AAATAGACAAAAAAA      GAGAAAATCAGC ACAATAAA GCTGATTTCCTC       TTTTTTATTATAATA
   CAC3591   3  47 215 3793834 .. 3793847 -  -2.5  -3.69867   GAAAAAGAAAATATA               TTTAA TTAT TTAAA                ATGTTGGAGTTTCAA
   CAC3606   5  83  39 3808072 .. 3808116 - -10.4  -2.87683   ATATGGTTGGATAGA TAAAAGCTTGTTCCT-GAG-TA TGG TAGCTCTAGGGACAAGCTTTTA ATTTATATTTAATCA
   CAC3618   6 100   4 3821224 .. 3821262 - -20.6  -4.61231   TTATAGTTTTAAAAA   TAGAGAGCTGCTTCACTA ATT TAGTTAAGCAGCTCTCTA   CTATTATAATATTTT
      oppF   2 100   5 3828403 .. 3828423 - -11.9  -5.69379   ATATAAGTAAAAAAA            GCCCTGCAA AAT TTGCAGGAC            TTTTTTAATATAAAT
   CAC3661   6 100  13 3863194 .. 3863222 -  -9.1   -5.7827   AATAGAAATAAAAAA        TAAGGTAATCT TATGCCT AGATTACCTTA        TTTACATACTTCTTA
   CAC3727   3  53 462 3931745 .. 3931762 +  -3.5  -3.78778   TTTTCATAGAGTGCA             TACTAGA CAAA TTTAGTA              TTATTAATATAATAA
   CAC3714   7 100 101 3920056 .. 3920078 + -10.7  -5.70522   ATAAAATATAAAAAA           CAACTTGTG TTATC CACAAGTTG           TTTTTTATTATTCTT
   CAC3687   4  60  28 3892541 .. 3892567 +  -3.1  -4.47158   CTAGATATAGGAAAA        TCATGTGTAAGA TTAC TCTTAC-CTTGA         TTTCTTCTCTATTCT
   CAC3683  10 100   6 3888888 .. 3888918 + -18.6  -5.26918   CGGTAAATAGTAAAA       TAGAGTTTTAGCAC TTG GTGCTAAAACTCTA       TTTTTTATGCGATAT
   CAC3676  10 100  11 3877815 .. 3877847 + -14.4  -3.61971   TCTAAAATTTTTACA      GCTTATTGCTTAAG CTTCC CTTAGGCAATAAGC      TCTTATTATTATATG
   CAC3660   3  82  11 3863194 .. 3863222 +  -9.1  -3.74056   AATAGAAATAAAAAA        TAAGGTAATCT TATGCCT AGATTACCTTA        TTTACATACTTCTTA
   CAC3651   2  47 321 3853384 .. 3853394 +  -3.2  -3.37071   TATTAATGTTACGAA                 TGGG GTT CCTA                 TTCTAAGTGCAGTTT
   CAC3646  12  93   8 3847746 .. 3847762 +    -8  -5.34365   TTAAATAAGTAAAAA              CACCAG TAACC CTGGTG              TTTTTCTTATTGTAA
   CAC3627   4 100   6 3828403 .. 3828423 +  -9.7  -5.22312   ATATAAGTAAAAAAA            GCCCTGCAA AAT TTGCAGGAC            TTTTTTAATATAAAT
   CAC3617  12 100  25 3821226 .. 3821260 + -18.8  -2.82988   ATAGTTTTAAAAATA     GAGAGCTGCTTCACTA ATT TAGTTAAGCAGCTCTC     TACTATTATAATATT
      gntP   3 100   2 3808072 .. 3808116 + -12.6  -3.21419   ATATGGTTGGATAGA TAAAAGCTTGTTCCT-GAG-TA TGG TAGCTCTAGGGACAAGCTTTTA ATTTATATTTAATCA
      pgsA   3  95   4 3800041 .. 3800090 + -11.5   -4.3487   GCTACCAAATAAAAA GGTTTCTCACGGAAAGGAAGCGA GTTT TCACTGCTTTTCCAAGAGAAACC TTTTAACTTATATAT
   CAC3590   9  68 336 3794403 .. 3794413 +  -6.8  -3.87562   TTTGCTCATCATCTT                 CCTC TGT GAGG                 TTATATATTTTATAT
   CAC3565   0 NONE
   CAC3555   4 100  10 3752284 .. 3752315 +  -7.4  -5.58179   AAATAGACAAAAAAA      GAGAAAATCAGC ACAATAAA GCTGATTTCCTC       TTTTTTATTATAATA
   CAC3549   6 100 259 3745877 .. 3745905 + -16.1  -3.13947   ATTTGTCTAAATATT        GTCCCCGAAACCT TAA AGATTTCGGGGAC        CTTATTTATATTATG
   CAC3543   6 100   5 3739105 .. 3739137 +   -18  -2.65344   GACTTAACTAATTAA      GTAAAAGGAGCAGA AATCA TCTGCTCCTTTTAC      ACTTTTATTAATAAT
   CAC3527   4  71  43 3724114 .. 3724129 +    -4  -5.10461   TAACAGAAAAAATAA              TATCTC CTAA GAGATG               TTTTTATTCAATAAA
   CAC3513   6 100 227 3711089 .. 3711111 + -12.1  -4.58724   TGTTGAAAGTATGGG           GCTATTGGC TATTC GCCAATAGC           TTTTCCTTGTATTTG
   CAC3507   2  45 305 3703050 .. 3703062 +  -4.1  -2.55999   TATTATAATAGGAAA                TCGCA CTT TGTGA                ATTGATATGACATGG
   CAC3504   5  82  99 3700311 .. 3700330 +  -9.2  -3.80625   TACCTGATAGAAAAA            CCCCCGAC ATCT GTCGAGGG             TTTCAATTATAGAGG
   CAC3496   6  68 100 3692332 .. 3692345 +  -2.5   -5.2189   GTGATCCTCCTCTCG               TAATA TATT TATTA                TTTTTTCATCATTGC
   CAC3491   2 100   6 3688497 .. 3688533 + -14.7  -4.51994   TAACTATTGATACAA    GTATAGAGCTATTGG CTATTTA CCAATGGCTCTATAC    TTTATTATTAATTCA
   CAC3474   3 100  30 3675805 .. 3675846 +   -19  -2.75876   TTCATTCATATTTAA AGGGCTGTTGCAAAACTA TTTTTT TAGTTTTGCAACAGCCCC  GTCTTTATAACTTTT
   CAC3467   5  62  73 3666278 .. 3666312 +  -7.3  -2.59484   TAGACTCAACTACTG     TGAACCTCCTG TCAATAAGGCATC CAGGAGGTTCA     ACTTATTTTTATATA
      fabG   3  57  50 3662535 .. 3662546 +  -2.2  -4.51238   AAAACTTACTACTTC                CTGT TCTG GCAG                 TTTCTCTTTTATAGC
   CAC3459   3  65 -33 3657497 .. 3657515 +  -2.4  -5.10933   TAATAACGAAAATAA             TTCCGATG ACA CATTAGAA             TTTTCTTTTGAGTAG
      xynD   4  87  25 3649256 .. 3649285 +    -8  -4.68705   CTTAAACCGTAAAAA       TACCATACTGAA AATTAA TTCAGCATGGTA        TTTTATTAAAATTAT
   CAC3444   7  90   7 3641066 .. 3641100 +  -9.4  -4.45945   AACTTATAAACAAAA     GTCTACGTTCTTTAAA TAT TATAAGGTACGTAGAC     TTTTAATTAATCCAT
   CAC3439   2  58  72 3630764 .. 3630774 +    -4  -4.13728   TATTTTCTAAGATTC                 TTGA TAA TCAA                 TTTTAAAGCTATATA
   CAC3436   6  95  15 3627480 .. 3627506 +  -8.8  -4.87592   GTTTGATTATGAAAA        GGGC-ACTAGC CTCAAA GCTAGTTGCCC         TTTTATTATATCTAA
   CAC3433   5  50 300 3622919 .. 3622932 +  -3.9  -3.43944   CCTAATATTTTTTTA               TTTAG CTTC CTAAA                TTCTGAATTACTCAT
   CAC3427   2  75  27 3614556 .. 3614579 +  -5.3  -4.92363   GACGAATATTAAAAA          GAACGCC CAATTACAAA GGCGTTC           TTTTTATACATATTT
   CAC3416   5  65 310 3604021 .. 3604047 +  -5.1  -4.41895   TTAGATAATAAAAAA         CACTGCGCACA ATGTA TGTGAACAGTG         TTTTAATTAACAATT
   CAC3407   4  76  27 3591494 .. 3591525 +  -4.4   -5.1925   TTAGCTAAAATAGAA      AGGCACTAGTCTAT TATA AAAAACTAGTGCCC       TTTTTTAAATTATAA
   CAC3401   4  70 250 3585557 .. 3585567 +  -5.4  -4.45771   CACTGTCTATAACCA                 GTGT CGG ACAC                 TTTATCTTTTCAGCT
   CAC3397   9 100  21 3582728 .. 3582761 + -13.4  -3.34242   TATATTTTTAACCAA     TAAAGGTGAGCACT TAATTT AGTGTTCACCTTTA      TTGCTAGTTATTATA
   CAC3393   7  93  -2 3578237 .. 3578258 + -10.3  -4.53607   TTAAAAAATTCTAAA           TAAAAGGGT ATAT ACCCTTTTA            TTTTATACTACTTTT
   CAC3387   4 100  21 3566126 .. 3566176 + -14.5   -5.3236   TCATTAGAAAAAAGA TAGTCCGTATAAATTTCATTTAA ATCAC TTTAATGAAATTTATACAGACTA TTTTTTATAGATTAT
   CAC3379   5  68 229 3556996 .. 3557016 +  -2.5  -5.27206   ATAATACTGACACAT            GACCAGG AGTATGC CCTGGTG            TTTTTATTATATATG
   CAC3372   2 100   4 3550790 .. 3550812 +  -6.3  -5.75478   GAACCAAGTTAAAAA           CAGAGCACA AACAA TGTACTCTG           TTTTTTTATATACTT
   CAC3362   9  89   7 3541287 .. 3541322 + -11.2   -2.8763   TTAAAATGAAAACAA    GGGGTTATCGCAATAA TTTT TTAGTGCGACAGCCCC     TAAATTTTATTCTCT
   CAC3357   4 100  26 3536220 .. 3536260 + -10.9  -4.65153   ATATAAAACTTTTAA GGGTATAAATAGTTTATT ACAATC AATA-ACTATTTATACCC  TTTTACTTTATATAA
   CAC3350   5 100 -17 3524231 .. 3524262 + -10.4   -5.4111   ACTAAAGTAAAAAAA      TTAATGGGATTCAT TTAA ATAAATCCCATTAA       TTTTTTATCATTATT
   CAC3338   4  70  35 3511462 .. 3511484 +  -4.9  -4.78237   AATAATAATCAAAAA           GAGCTAGTT ATTTA AACTAACTC           TTTTATTCTAAAATG
   CAC3330   5 100 341 3503570 .. 3503603 + -15.6  -4.53036   TATAAAACAAATAAA     GTGATAGCAAAACA ACCTAA TGTTTTGCTATCAC      TTTTACTATTTCTCA
   CAC3327   3 100  91 3499049 .. 3499069 + -11.3  -5.28683   AAAATAACAAAAAAA            TCACACTAA CCA TTAGTGTGA            TTTTTTAATGTTAAT
   CAC3322   2  80  15 3495392 .. 3495410 +  -5.3  -5.28778   AAAACAGTAAAAAAA             GAGAGCT TAGCC AGTTCTC             TTTTTTATAAATCAT
     gerKC   3  61  58 3469254 .. 3469293 +  -6.6  -2.82766   ACCAGAAAATACTTC  GCTTGTAGATAAATCCTCT GAA AGAAGACT-GTCTACAAGC  CTCTTCTTTTCCTCC
   CAC3297   7 100   5 3462436 .. 3462467 +  -6.6  -5.73978   CTTCAAAATAAAAAA      TACTCCCCAAGATA TTAA TGCTTTGGGGGGTA       TTTTTTATTTATAGT
   CAC3292   3 100   2 3454830 .. 3454855 + -13.4  -5.75599   ACGAAAAAAAATAAA         GTGTTACGCG AATTTA CGCGTAACAC          TTTTTTTATAATTTA
   CAC3280   8 100   8 3439793 .. 3439817 + -17.3  -4.89521   TTTATTAATATAAAA          GGCTGTATCAC CTA GTGATACAGCC          TTTTATTTAGCCTAT
   CAC3275  12 100  18 3430052 .. 3430070 + -10.3  -5.38047   TTTAATAACTAAAAA             CCAGTGC CAAAA GCACTGG             TTTTTTCTATAAATC
   CAC3263   6 100   2 3414124 .. 3414169 + -13.1  -3.89307   CATATAATTCCTAAA TAATTAAAA-GGTACATTGC TATTACT GCAATGTACCTTTTTAATTA TTAATTTTCTTCTTT
   CAC3256   3  86   8 3408141 .. 3408162 +  -9.5  -3.78015   TTAAATAACAACAAA           GGCTCTTAT TTTT ATGAGAGCC            TTATAATTTTTCCTT
   CAC3242   3 100   6 3392339 .. 3392367 +  -7.5  -5.75478   AAATTGCTAAAAAAA        CAGGAGAAGGT TTAATCT AACTTCTCCTG        TTTTTTTATATACTT
   CAC3231   3  60  14 3380941 .. 3380977 +  -6.8  -2.63487   AATTCTTCAATACAA    ATTAGAGAACCAAT AAAATTAAC ATTGGTTCTCTAAA    AGTTATTTTTTACTT
   CAC3186   4  76   9 3324808 .. 3324826 +    -9  -3.08706   AAGATAATATATAGA             GTTATACA TAT TGTATAAC             TCTTACACTATAATT
   CAC3183   6  64  22 3322156 .. 3322191 +  -7.8  -2.53964   ACTTAAAAATAACAA    GATACCATAATCCT ATTTTTCA AGAATTATGGTATC     CTCTATTGTATACTA
   CAC3175   7  68 326 3312199 .. 3312214 +  -6.2  -4.00084   TTCCATAAGGTTCTA              GCATTT TTTG AAATGC               TTCTATTTTACTGCT
   CAC3165   3 100   2 3301229 .. 3301259 + -17.2  -4.21936   ATGGCGAAGTATAAA       GGTTGGTATTTTAT ATT ATAAAATACCAACC       TTTTAAAATTATCAA
   CAC3088   6 100   5 3243510 .. 3243543 + -14.1  -4.15703   ATGTTCAATAGCTAA     TTACGGGGGTTTTGAA ATT TTCAAA-CCCCCGTGA     TTATTGTTTATCCCA
   CAC3081   4  70 337 3233136 .. 3233149 +  -5.3    -4.564   AAAACTCCATCAGTT               TCAAG TTCT CTTGA                TTTTAATTTAAGCTT
   CAC3074   7 100   9 3225025 .. 3225070 + -14.3  -2.90232   AAAATAAAAAAAAAA CAATACCCATGTTTATAGGGC AAAA GTTTTATAAACATGGGTACTG GTTATATTATATTAT
   CAC3039   6  77   5 3189691 .. 3189723 +  -4.9  -5.25803   AGCTTCAGTAAAAAA      GCTATAGTAGCTCTA AGC TAAAACTACTACAGC      TTTTTTGTAAAAGTT
   CAC3033   5 100  69 3176321 .. 3176343 +  -9.2   -5.5353   TCATTTCTAAATTAA           GCTAAGGATT GCT ATTCCTTAGC           TTTTTTCTTACTATA
   CAC3023   6  95 440 3165980 .. 3166006 +  -6.1  -5.63504   ACTTACCTCATTACC        TCCAATA-GATA TGAA TATCATATTGGA         TTTTTTTATCAAATT
   CAC3018   3  91  28 3160422 .. 3160448 + -10.2  -3.95449   CTCCTTACCTAAAAA         GGGTGTTGCAGT ACT ATTACAACACCC         TTTAGTATATTCTCA
   CAC3012   3  75  11 3153756 .. 3153790 +  -5.2  -4.98616   GCTAACAACTAAAAA    GCTGAATTGA-TACG CATACC CTTAATCAATTCAGC     TTTTTAGTATTTTAA
   CAC3008   4  78  78 3148824 .. 3148852 +  -7.6   -4.3208   AGAATTCCTCAAAAA        TGAGTATCCT AAGTCTACC AGGATACTCA        TTTTGAATTATAAAG
       add   8 100  15 3143245 .. 3143264 + -10.8  -5.08601   AATTCAGAATAAAAA            TAAGGAGC AAAT GCTCCTTA             TTTTTATTCAAATAC
   CAC2998   9 100   3 3138810 .. 3138840 + -15.7   -5.0432   AAATGCATTGTAGCA       TTTAGGAGAGTGA ACATG TCACTCTCCTAAA       TTTTATATTTTTATT
   CAC2994   5 100   6 3133050 .. 3133085 + -10.7  -4.84539   AATAAAATAATCCTG    CATGCATGTTAATAT TACATT GTATTAGCATGCATG     TTTTATCTTTAGTTA
       csp   5 100  29 3127585 .. 3127604 +  -9.4  -5.80817   ATTAAATTAAAAAAA            TAATCCTC ATAT GAGGATTA             TTTTTTTATCTTACA
   CAC2962   9 100  90 3097119 .. 3097151 + -12.9  -3.69301   CCAATAAAAAAATGT      TGCAGTGTTAACATG TTA TATGCTAACACTGCA      TTAGTTGTTGTTTTT
   CAC2949   5  66   6 3084465 .. 3084493 +  -3.9  -4.78752   AGTAGTATAAAAAAA        TGAGATGGTTT TAATCAT ATGCCATCTCA        TTTTTACGTTATAAT
   CAC2944   5 100   4 3077645 .. 3077670 + -13.4   -4.8543   ATATTTAATTAAAAA         GAAGCTGTCC TACTCT GGACAGCTTC          TTTTTATGCAACTTA
   CAC2937   4  58  14 3069650 .. 3069677 +  -4.2  -4.07515   AATTCATATATAAAA        GGTGATGC TTTATAAACATT GCATCACC         TTATTATTCTAATTT
   CAC2934   2  49 353 3067233 .. 3067244 +    -3  -3.69618   TTCCCCTTGCTTCCT                TGTA TGAA TACA                 TCTTTTGAAGTTCAC
   CAC2928   2  68   8 3061421 .. 3061458 +  -4.3  -4.81551   ATAATTAAAACATAA   TTAAAAGGGACAG-TTAA TAG TGAATCTGTCCCCTTTGA   TTTTTACTATGGCTG
      panD   6 100  11 3051505 .. 3051538 + -13.5  -4.30719   GCTAAACTATATAAA     TAAAATGAGTTACAG AAAT TTGTAACTCATTTTA      TTTATTCTCCAAAGA
   CAC2907   4  83   2 3043260 .. 3043287 +  -8.6  -4.53034   TTTCAAAAAATTAAA        TAAGTGAAGATT TTTA AAGCTTCACTTA         TTTTACTTATCTAAA
   CAC2899   4  68 -15 3033746 .. 3033756 +  -6.8   -3.7229   ACAAAAAATTCTAGT                 GCCT TCA AGGC                 TTTAAAATATTTTAT
      rpmE   5  95  11 3019458 .. 3019500 +  -7.2  -5.49729   AATAAATCAATTATT TAGAGAAACGGAGTTAATTA TAA TAATAATCTTCGTTTCTTTG TTTTTTTGCATGATT
   CAC2878   7  82  20 3012089 .. 3012112 +  -5.3  -5.38054   AAAATATAAATAAAA          GGACTGAAA TTTATT TTTCAGCCC           TTTTTATTTATGCAA
   CAC2857   3 100  49 2992705 .. 2992729 + -11.5  -4.69464   TCATTAAAGGAAAAA          TTGAAAGGGCA GCA TGCCCATTCAA          TTTTTAGAATATTTT
   CAC2843   5  93   8 2975640 .. 2975670 + -11.4  -3.45945   CAAAGTAAAACTAAA       CTTATGCATGTA AACTTAA TACATGCATAAG       TTCATTATAACTGGA
   CAC2840   5 100   3 2971079 .. 2971098 + -12.2  -4.16279   GTGGAGAAATTAAAA            TAGCAGGC TTTT GCCTGCTA             TTTTAGCATACTCTC
   CAC2831   1 100  14 2961822 .. 2961847 + -14.9  -5.74288   AATTTTCAAAAAAAA         TGTTAGCAGAG GATT CTCTGCTAACA          TTTTTTATTATTTAT
   CAC2823   5  80   8 2954587 .. 2954609 +  -5.6  -5.09895   ATGAGTAAAGAAAAA           GCTTAGATTT TTT ATGTCTAAGC           TTTTTTAACTCCATA
   CAC2823   5  80 120 2954699 .. 2954711 +  -7.7  -4.46073   TAACATCCTTGAAAT                GCCTT ATA AAGGC                TTTATTATGTTGAAA
   CAC2820   5  95  13 2950743 .. 2950770 + -11.5  -4.19887   TAATAATATATAAAA        GACATATTTCC TAGCTT GGAAATATGTC         TTCTTCTTTATATCT
   CAC2815   5  65 -33 2944865 .. 2944878 +  -6.7  -3.47975   ACAAAAAATAGCGGG               GCTGA TAAC TCAGC                TATTGTATTATATCC
   CAC2812   4  54 383 2944296 .. 2944313 +  -5.5  -3.05384   GAATAACATGTTTAT             CACCCCA TTTT TGGGCTG              TTAGATAAACGGCCG
   CAC2804   4  95  -2 2934009 .. 2934055 +   -12  -3.75229   TTTGTAACTAATAAA TAATAGTAAAACCTATAGAATA AAT TTTTCTATAGGTTCTATTATTA TTTCACTCTACTTTC
   CAC2799   4 100   6 2927302 .. 2927346 + -13.9  -4.49353   TTTAAGATAAAAAAA TAGGCTTACAGTTATACTAAA ATG TTAAGTATAGCTATAAGCCTA TTTCTTATCTTCTAG
   CAC2792   6  67  -2 2921582 .. 2921614 +  -7.9  -3.02471   TTAGTAATTATACGT      TAAAAAGTGACAG TTCTTGT CTGTCTCTTTTTA      TATGTATAATAAAAA
   CAC2781   3  89  44 2912189 .. 2912218 +  -7.9  -5.08824   CATTTAAACTATAAA       TATCCCAAGCTGA TTTC TCTTCTTGGGATA        TTTTTTCACTCCAAA
   CAC2774   2 100  11 2908063 .. 2908102 + -18.3  -5.06451   TATAGTTACTAAAAA  TAGATAGGTAGAAGTTA AAATAA TAACTTCTACCTATCTA   TTTTTTAAAGTAATG
   CAC2762   4  77  10 2895817 .. 2895847 +  -6.2  -4.76274   AAATAAACATAAAAA       GATGTGTGTACTTG TAA TATCTACACACATC       TTTTCTATTCATTTC
   CAC2755   6  51 179 2887633 .. 2887649 +    -3  -3.75763   CAAAGTGGCTTTTAT              TCCATA TCTTC TATGGG              CTTTTTATATTTTGG
   CAC2749   3 100  23 2879363 .. 2879393 + -12.9  -3.59087   TCAATAAATAAAAAA       GATTCACAAATAA CTCTT TTATTTGTGAATC       TTTAAAACTGCTCTT
   CAC2745   4 100  13 2873873 .. 2873893 + -11.2  -4.61824   TAAGAATAAAATTAA            GGGAAAGC TTATT GCTTTCCC            TTTTCCTTATTATTC
      gpmA   6 100   5 2869939 .. 2869979 + -18.7  -5.10064   AAAAAGTTTAAAAAA  GTAATGCCTTAAAACAAAA CTA TTTTGTTCTAAGGCATTAC  TTTTTATCTATTAAA
   CAC2729   5 100  46 2854289 .. 2854314 + -16.3  -5.23644   GGGTAATGGTCTAAA         TGGAGCAGTCA ACAC TGACTGCTCCA          TTTTTATATTTAATT
   CAC2715   6  72 431 2840410 .. 2840427 +  -4.9   -4.7878   TTTAGTTTTTCAAAA             GGGAAAT CTAA ATTTTCC              TTTCTTTTATAAATA
   CAC2705   5  59  -7 2830028 .. 2830043 +  -3.4   -4.2687   ATAGGTCAAAGAAAT              TAAATT AACA AATTTA               TTTCTGCTTTTTAGA
   CAC2702   8 100  65 2827015 .. 2827047 + -11.5  -4.68511   AAATATAAAAATAAA      GGACTAAATTCTG TTTGTTC CAGGATTTAGTCC      TTTATTTATCTTAGC
   CAC2698   1  42 263 2821611 .. 2821625 +  -2.8  -3.09834   CCCACTCAATTGTAG               CTGGTG GCT TACTAG               TTACATCATAAACTA
   CAC2695   5 100  54 2818228 .. 2818265 +  -9.4  -4.77216   ATTCCTCAAATAAAA   TATATCCTTATAGTAG TAGAAT CTACTCTAGGGATATA    TTTTTACATATTGTT
   CAC2691   6  60 359 2815330 .. 2815352 +  -6.3  -2.99471   CCAGAATTACGTGAA           GCAGGATGT ATTGG ATGTCCTGC           TGTATATAGAGATAC
   CAC2668   2 100  18 2785718 .. 2785742 +  -8.7  -5.87996   CTATATAATGAAAAA          GGTTAAGCA CCTAAAA TGCTTAACC          TTTTTTTATTGCTTA
   CAC2663   4  55  27 2778823 .. 2778863 +  -3.6  -3.96842   TAACATTGTAATAAA TAGCATGTCATA--ATGTTT TTA AAGCATCCTTTGACATGCTA TTATTCTATTAAAAT
   CAC2655   5  83  11 2768359 .. 2768383 +  -6.6  -4.99043   AATAATTCATATGAA         GTTGCCTCTAA TTGT TTA-AGGCAAC          TTTTATTTATCAAAA
   CAC2635   3  65  87 2744581 .. 2744606 +  -7.7  -2.59876   GCCCTTATCTTATAC         TAAATGGAGAA TTAT TTCTCCACTTA          CATTTTATATAATAC
   CAC2620   2  42  11 2725477 .. 2725492 +  -3.2  -2.72991   TATAGATAAAAAGCA              GCTCAA ATTT TCGAGC               TGCTTAAAAATATAC
   CAC2616   7 100  14 2720336 .. 2720366 +  -9.9  -4.97405   AAAGCATAAAACAAA       GGACTAGAAATTA TTTTT TAATCTCTAGTCC       TTTATTTTTATAGCT
   CAC2608   3 100  82 2712229 .. 2712258 +   -11  -5.12971   ATAATAACATAAAAA       CAGCATTAATAT TCACGC ATATTAATGCTG        TTTTTATTCGCTATT
   CAC2605   4  81  22 2709576 .. 2709605 +    -8  -4.28432   CATTTGTTATAAAAA       GAAGTAGGATTA ATAAGA TACTCCTACTTC        TTTTACGTTAACGTT
   CAC2598   4  88 124 2703950 .. 2703989 +  -9.6  -4.15235   AAATAAAAAATTCAA  TATATTAAGAATACCTGT TCTT AAAGGCATTCTTAATATA   TATTTTTTAAAACTT
   CAC2595   5  80  35 2701115 .. 2701152 +  -6.4  -4.93877   TTTGTAAATATTATT   CTAAAACACTCCGGCT TTTAGT ACCTAGAGTGTTTTAG    TTTTATTTAATAAAG
   CAC2583   7 100   7 2688940 .. 2688956 + -10.9  -5.47964   CAACTATAATAAAAA              CTCTCCT TAA AGGAGAG              TTTTTATTATTTTGT
      ganA   4  93  22 2673328 .. 2673371 + -10.6  -4.46073   TTAAAAGACAAAAAA GCTTTGTTTTAAATGAGCCT AAAA ATGTTTGTTTAAAACAAAGC TTTATTATATTCAAA
   CAC2518   3  71 129 2628412 .. 2628449 +  -7.8  -3.60151   ATTAAATATATATAA   TAGAGAAGCCTGACCC TTACCC GAATTAGGCTTCTCTA    TTCTCATTTACACCA
   CAC2506   4 100  40 2616321 .. 2616343 + -13.5  -3.93148   GTTTTATCATTCTGT           GGGAAGCCA TTTTC TGGCTTCCC           TATTTTTAAACTCAT
   CAC2502   4  91   8 2611493 .. 2611520 +  -7.2  -5.29846   TTTCCTAGTTTTTAA        TGAGTATAAG TATTCTCT CTTATACTCA         TTTTTATTTAAGATT
   CAC2491   5  87 124 2599476 .. 2599488 +  -4.9   -5.8096   TATTATAAGTCCACA                TATAC CTG GTATA                TTTTTATTTTTTATA
   CAC2483   6 100   7 2592556 .. 2592608 + -13.4  -2.94578   AATAAATAAACACTC TAAAGAATAAAGTAAGTTGTTTA TCTCTCCT TAAAC-ACTTACTTTATTCTTTA TAAATTTTCTTTTTA
   CAC2475   5  91   1 2586507 .. 2586540 +    -7  -5.36181   AAATCGAGAAAATAG     C-ATAAAAGTGGTAT TTAAT ATGCCACTTTTATAG     TTTCTTTTTTTCTTT
   CAC2466   3  54 124 2582034 .. 2582046 +  -4.1  -3.80174   AAGATTTAATTTAAG                CTTCT TAC AGAGG                TTATTATAAACATAT
   CAC2460   6  80   9 2577014 .. 2577039 +  -7.6   -4.5081   GCAGTAAAAAACAAA         GTGGACCTGA GTTTAA TCAAGTCCAC          TTTATTTAACTATTT
   CAC2452   8 100   1 2569683 .. 2569726 +   -20  -2.78508   CTTTTAGCAAAATAA TTTGAGTACATGGATTTGCT ATAA AACAAATCCATGTACTCAAA ATGTTTTAAAAAATA
   CAC2438   2  60 186 2556298 .. 2556318 +  -6.9  -2.76721   TTGAAACCCCTCGTA            TGTCACC TCTATCC GGTGACA            TACTTAAGCTTATAT
   CAC2433   4  93  52 2551138 .. 2551165 + -11.4  -3.62448   CATTTTCAACATTAA        GAACTCCATAGC TTCC GTTGTGGAGTTC         TATTATATTTTTAAC
      greA  10  95   7 2546520 .. 2546546 + -12.5  -3.31331   ATCCTATAAGAAATA         GGCTTAAATGA TAAAT TCATTTAAGCC         CTTCTTTTATTTCAA
   CAC2419   2  62 164 2536829 .. 2536845 +  -6.6  -3.02649   CAAATTAAAGAAAGT              TCCTCA CGTCT TGAGGA              TGTCTCTACTGAAAT
   CAC2402   3  49  37 2516740 .. 2516750 +  -2.6  -3.77832   GTGCATTTATTAATT                 TATA TAT TATA                 TTCTTAGATTTAGAA
   CAC2395   2 100   8 2505019 .. 2505057 + -16.2  -3.95449   CTCATTAAAAACAAA   GGCTGAAGCTTATCATTC TAA GAACAATAAGCTTCAGCC   TTTAATCTATTATAA
      argJ   5  65  36 2499539 .. 2499562 +  -5.3  -4.17701   ATACAAAAATAGAAA          TTCCAGATC TTATTC GACCTGGAA           TTTGTACTTTATACA
   CAC2387   4 100  26 2494985 .. 2495021 + -15.5  -3.63305   TGTACCAAATATAAA    TGGAGAATATAAAACTT ATT AAGCTTTATATTCTCCA    TTTACAACTTATATA
      dapD   6 100  11 2491015 .. 2491047 + -13.7   -4.4768   AATAGTAAATACAAA      TTTCACTCTTTACTT TCT AGGTAAAGGGTGAAA      TTTATTATATTGCTC
   CAC2367   8 100  17 2479072 .. 2479091 +  -9.3  -5.20331   AAACAATAAATAAAA            CTGCCCT TAAACT AGGGCAG             TTTTATTTATTGTTT
   CAC2338   6  95   2 2448135 .. 2448173 + -11.9   -3.2326   AGGTACTAAAATAAA   TGAAAATAGAGGTTTGC TAAAT GCATTCCTCTATTTTCA   TATTAATCTAATTCT
   CAC2324   7 100  40 2427509 .. 2427539 +   -15  -5.98675   TTATATATAAAAAAA       GAAGAAAGCTTATT TAT AATGAGCTTTCTTC       TTTTTTATTTTTATA
      mrcB   2 100   6 2407193 .. 2407228 + -16.4  -5.85244   TAATAAATAAAAAAA    CAGTATGTGCAACC AAAGATAA GGTTGCACATACTG     TTTTTTATTTTAATT
   CAC2293   6 100   5 2397147 .. 2397182 + -15.1  -2.54383   TGTATTACTAATTGC    TAAATCCTAAGCTTA ATCAAC TAAGCTTAGGATTTA     ATAATTTCTTTATTC
   CAC2289   3 100  25 2393194 .. 2393245 + -14.9  -4.09353   ATTATATTTTTTTAC TTTAATAAATAAGAATGGCACCT GTATAA AAGCGCCATTCTTATTTATTAAA TTCTATTTTTCAATA
   CAC2266   3  90  26 2370833 .. 2370865 + -10.8  -3.70043   TTAGTTGATATTTAA      TAAAGAGGTTTGGA TTTAT TCCAAGTCTCTTTA      TATTTGTGTATTGGC
   CAC2260   5 100   4 2359745 .. 2359766 + -11.7  -5.10461   AAGTCAAAATAAAAA           TAAGGAAGC TTTA GCTTCCTTA            TTTTTATTCAATAAC
   CAC2249   4  84   6 2344499 .. 2344530 +  -9.7  -3.66286   AATGATATAAATAGT      CCCCGTATATTTAT ATATG ATA-ATATACGGGG      TTATTAAAATACTAT
      asnB   2  67 -22 2339202 .. 2339253 +  -3.3  -4.88736   ATCTAGTTAAACAAT TTATAAATA-TAGGGGAGTTATAA GAACG TTATAACTCCCCTAATAAAAATAG TTTTTCTAAATAATA
   CAC2240   5 100  22 2335198 .. 2335248 + -18.8  -4.62085   CCTTTACTTACTATA TATAAAGGCAGGAAATTAACAT ATTGTGA AAGTTAATTTCCTGCCTTTATA TTATTTTTTAAGAAT
   CAC2185   5 100  46 2277661 .. 2277681 + -14.1  -4.79451   ACTTGTAATATAAAA            TCCACTGGT GAA ACCAGTGGA            TTTTATATTTAGACT
   CAC2138   7  91   6 2232833 .. 2232846 +  -3.8  -6.04324   AGGAAAATAAAAAAA               GCAC TTTTAC GTGC                TTTTTTATTTTTTCA
   CAC2111   3 100   5 2205419 .. 2205444 + -13.4  -5.54907   CAATTACATAAAAAA         CTGCGAAGCT TTTGTT AGCTTCGCAG          TTTTTCTTTTATGCA
   CAC2106  12  91 418 2200577 .. 2200591 +   -10  -4.05027   TTGATGTTTTACCAT               CAGCAG TTG CTGCTG               TTATTGTTGCTTGTC
   CAC2059  12  86  12 2163979 .. 2164012 +  -9.1  -4.43681   TTAGAGTATAAAAAA     TAAAGGTTGA-GCCTA TTC TAAGCTTCAACCTTTA     TTTTCATATTAAGTA
   CAC2055   6 100 -15 2161177 .. 2161215 + -13.6   -2.9592   GTATGGAAACAAATA   TAAACAAATTCCTTAA AACAACA TTAAGGAATTTGTTTA   ATTATTACTTTATAT
   CAC2042   1  41  31 2149371 .. 2149393 +  -2.1   -2.9594   AATTAATAACAATAC           CTTATAAGT TGAGT ATTTATAGG           ATCTTTTGTTACAAT
   CAC1982   3  76  94 2097277 .. 2097298 +  -4.4  -5.25735   GATTTTCTCTAAAAA           CGCACTTA GTGGAA TGGGTGCG            TTTTTAGTTTTTTGA
   CAC1968   5 100  18 2084877 .. 2084894 +  -8.5  -5.28983   AAACTTTTATAAAAA             TCCATGA ATTT TCATGGA              TTTTTATATTTTACG
   CAC1956   6  69 334 2074290 .. 2074335 +  -7.1  -3.52652   TTTAGGTAAACAAAA TATAAGGAGGATTAACCTTTA TTTT TATAAGCTAATCTTCCTTATA TTATCCTTAAATAAC
   CAC1952   3 100  56 2070037 .. 2070073 + -15.5  -4.20531   TATACATAAAAATAG    CTTAAAGGACTATTTTA ATT TTAAATAGTCCTTTAAG    TTTTACATAGATCTA
   CAC1943   9 100 132 2063718 .. 2063754 + -13.1  -3.19289   ATGAGAAATTTTCTT    CAAGCTGCTCTTGAGAT TTC ACCTCAGGGGCAGTTTG    CTTTATCTCTTTTAC
   CAC1911   3  73 -12 2050800 .. 2050823 +  -3.1  -5.47159   TCTCAAACTTAAAAA          ACAGAGGGA TTAATT TCTCTCTGC           TTTTTGTTTATTAAG
      repB   5  90 135 2020718 .. 2020738 +  -3.3  -5.93809   TAACGTCAATTCTTT            TTTTTGTTG TGT CATCAGAAA            TTTTTTTTATAAAAC
   CAC1861   6  72 182 2012668 .. 2012682 +    -5  -4.83169   TGTATCAACCCGTAG               TTGCTG TAT TAGCAA               TTTTTATAGCCACAT
   CAC1854   6 100 -11 2006758 .. 2006782 +  -8.6  -5.46657   CTTAGGTGTATGAAA          GCAGGACTTT AATTA AACGTCCTGC          TTTTTTATTAAACTA
   CAC1843   2  86 -11 1996009 .. 1996027 +    -6  -5.55855   AAACTTGAGATGAAA             GAGAGGAT TTA GTTCTCTC             TTTTCTTTTTTTCAC
   CAC1839   6  83  39 1992823 .. 1992866 +  -7.7  -4.78764   AACCCTTAATACACT TATAGGGTTTACAAATAAG TTGCAT TTTACTTGTAAACCCTACA TTTTTAATAAATTTA
      lexA   4 100   4 1983929 .. 1983959 + -12.8  -5.57054   AGAAGATATTAAAAA       TAAGCTGCTTTATT CAA ACTAAAGCAGCTTA       TTTTTTTACATTATT
   CAC1739   4  73 456 1888069 .. 1888089 +  -5.5   -4.6391   ATAAAGCTCATTACT            TGCAGTA TTACCTT TACTGCA            TTTTCTGTACTTGTT
   CAC1650   3  70  82 1790513 .. 1790543 +  -5.4  -4.62085   GTGAGAAGATGAAAT       TGCACCAGCTCAAT TTA ATCAAGCTAGTGCA       TTATTTTTTAGCAGT
   CAC1631   6  82 121 1774024 .. 1774047 +  -4.6  -5.68039   TTTTCATAGGGAAAA          TCACTTTCTT TAAA GGGAAGGTGA           TTTTTTTCTCCCTTT
   CAC1613   8  89  28 1756751 .. 1756776 +  -6.2   -5.4251   TAATAATGAAAAAAA         CAGTGTGCTA TAAATC TAACACACTG          TTTTTTATATATGAA
   CAC1608   5 100   9 1750909 .. 1750939 + -12.8  -4.33739   TATATAAAAAGTAAA       GCTTTGTCTCAA TTTTATC TTGAGACAAAGC       TTTTAAGATTTTTTC
      arbA   4 100   7 1749283 .. 1749311 + -14.1   -3.9279   ATTGAATAGACTAAA        TATAAAGCCAACT TAA GGTTGGCTTTATA        TTTATCAGCTTAAAT
   CAC1587   6  74 202 1731497 .. 1731533 +  -6.2  -4.61482   TGACTTTGCAGTTTG   TATTTCATTAGTATAGT ATAC ACTAT-CTGGTGAAATA    TTATTTTTTGAACAA
   CAC1553   6 100 -17 1696598 .. 1696633 + -16.6  -2.55213   ATATATTTTCCTAAA    GATAAAAGGAATAATT AAAA AATTATTCCTTTTATC     TAAATTACCTGCCTA
   CAC1533  10  80   7 1677338 .. 1677369 +  -8.9  -3.69564   GACAAATAAGTCTGA      GAAAAGAAGCCTT ATCTTA AAAGCTTCTTTTC       TTATGATTTATTCCT
   CAC1526   1  49 160 1668717 .. 1668727 +    -4  -3.25192   TTAGTTAATTAAAAT                 TAGT CAT ACTA                 TCTTGTAGGGTTAAG
   CAC1519   4  83  16 1663544 .. 1663579 +  -9.8  -3.24235   ATATATATTTTAAAA    TAGGCAGGAAAATCGT TTTT ATGATAGTCCTGCCTA     TATTAGTCTCTCTAG
   CAC1487   4  73  18 1635113 .. 1635133 +  -5.4  -4.73297   ATTTTATTTTAAGAA            GGGTGATT TATAT AACCACCC            TTTATTTGTTAATTA
   CAC1354   9 100   6 1500180 .. 1500209 + -12.4  -4.15565   ATTAAAGTAATAAAA       TAAAAACTGCCT AATTAA AGGCAGTTTTTA        TTTTAAAATACTGCC
   CAC1350   4  71 165 1494885 .. 1494921 +  -2.6  -5.46706   GACAAAGGTTATATT    TTAATGTATATTAAAA AACTA TTTTTATATAGATTAA    TTTTTATTTTGCACT
   CAC1338   5 100  15 1477018 .. 1477047 + -13.8  -4.09551   AATCTTATATTTAAA       GGCCTTTTATGT GATTAA ACATAAAAGGCC        TTATTTATACAGTTT
   CAC1330   8  91  21 1470651 .. 1470673 +   -10  -4.15565   AGTGATAAATTAAAA           TAACAAGTCG AAG TGACTTGTTA           TTTTACACTCCTGAA
   CAC1313   3  71  44 1456018 .. 1456051 +  -3.9  -5.13343   TAACTAATATAAGAA     ATCCCTAGAGTAG CATAAAAA CTATTCTGGGGAC      TTTTATTTTAGATTA
   CAC1121   7  89  -7 1290250 .. 1290269 +  -6.4   -5.4833   AAAAGGATAAAAAAA            CCAAGTGA AAAT TCACTCGG             TTTTTTATTAGATAA
   CAC1103   5  86  36 1272458 .. 1272475 +    -7  -5.01497   AAAAATAATCGATAG             GGGAGA AGTAAA TCTCCC              TTTTTATATGGTAGT
   CAC1091   8 100   4 1260183 .. 1260199 +  -8.7  -5.67063   TTAAATAATTAAAAA              GAACCCT TGT GGGGTTC              TTTTTTTATAATAAA
   CAC1077   4  80 116 1229813 .. 1229850 +  -6.5  -4.99056   GTATGTATATGAAAA   TATAAGCTCCAACTT AAAATAAA AAGCTGGAGTTTATA    TTTTTACTTATATTA
   CAC1068   4  64 400 1222374 .. 1222386 +  -3.5  -4.66535   TGAATCTATGCGTGT                TTTTT TAT AAAAA                TTTATTTTACCCATT
   CAC1035   5  76   0 1185533 .. 1185561 +  -6.7  -4.57882   ACAGGAATTAAAATA        GCAGGTAAAAGTG TAG TACCATTACCTGC        TTTATTATTGTTAAA
   CAC1022   5  88  15 1172820 .. 1172854 +  -6.6  -5.33785   AAAATTATAAAAAAA     TCAGATGGATCATTTT TTT ATAATTATCTATCTGA     TTTTTTATACTACTT
   CAC1008   3  91   6 1156178 .. 1156213 +   -10  -4.42653   TTGTATATAAGAAAA    GAAACTTCCATATT AGATATAA AATATGGAGGTTTC     TTTTCTCAATAAGAT
   CAC1005   3  64 134 1154267 .. 1154278 +  -4.4  -4.37658   TTTGGGTTGAATAAG                TGGA TATG TCCA                 TTTTGTAGGCAGGTT
   CAC1000   3  95  17 1147100 .. 1147138 +  -9.2  -5.16038   TTTAAGATATAGGTT   TGATAAAAAGCATACA TAAAAAT TGTATGCTTTTTATAA   TTTTATTTATTATAT
   CAC0992   5 100 -17 1140039 .. 1140070 +  -9.7  -5.79595   ATATTAAATAAAAAA      CATAGGGAAATAT ATTAAG ATATTTTCCTATG       TTTTTTATTTTACCA
   CAC0975   5 100   2 1125061 .. 1125100 + -15.4  -3.25966   TAAAAAAAATGTAAA  TAATAGTGCAGAACCATAT TAA ATGTGGT-CTGCACTATTA  TCTATATTTAATTTT
   CAC0960   5 100   6 1101106 .. 1101143 + -15.9  -2.92935   AGATAAATAAAATTG   GGTGACTTTTATATAGT TGAT ACTTTATAAAAGTCACC    TCATTTAAAAATTAT
   CAC0888   3  89   8 1020037 .. 1020068 +  -6.1   -5.4756   ATAAATAACAAAGAA      TCCTATTCATGTTT TACTT AAGC-TGAATAGGA      TTTTTTGTTACCGTT
   CAC0851   6  64 243  979863 ..  979891 +    -2    -5.093   GCTATAGATAGTATT       GGAATAAAAATAT TTAA AT-TTTTTATTTC        TTTTGTTCTTTTAAA
   CAC0846   6  93 234  974784 ..  974797 +  -5.2   -5.8187   CAAATAAATAAAAAA               GGCG CCTATA CGCC                TTTTTTTATTAAATA
   CAC0836   5 100  34  967313 ..  967356 + -14.3  -4.65666   TAACATTAACAGAAA TATAAAATGATGACTTCCT AATTGA AAGAAGTCATCATTTTATA TTATTTTTTAGCTGT
   CAC0824   2  84  34  955208 ..  955233 +  -4.1  -5.79588   TTTAGAATAAAAAAA         TAAGGAA-ACCT ATT AGGCCTTCCTTA         TTTTTTTACTTTTAA
   CAC0813   7  71  -8  941379 ..  941403 +  -8.7  -2.87186   TCAAGTAAACTTTAT          GGCAATTAAGA GGT TCTTAATTGCG          GTTATTAATATAATT
   CAC0785   4  88 461  909116 ..  909142 +  -6.7  -5.29716   ATTTAATTTAAAAAA        CACCTCGCGA-GA ATA TCATCG-GAGGTG        TTTTTATTATATTAC
   CAC0782   4  72 112  906028 ..  906055 +  -6.4   -4.3623   ATAGATAATAAATAA        GAAAGGTGTT TATATGCT AGCACCTTTC         TTTAATTTTTACTCT
   CAC0761   5 100  19  883658 ..  883711 + -22.4  -3.63092   AATTTACTTAGAGTG TATAATAATAGGGTTTTAGAACTT AGAAAC AAGTTCTGAAACCCTATTATTATA TATTTATATGAATAT
   CAC0754   5  90  15  879189 ..  879207 +   -11  -3.26346   ATATGTAAATAAAAT             CCTCGGTG ATA TACCGAGG             GTTGTTTTATGTTAT
   CAC0735   2 100   7  854025 ..  854054 + -10.9   -5.3671   AAGGTATAGTAAAAA       GACTTATGCTTGA AATC TAAAGCATAAGTC        TTTTTTAATTATATT
   CAC0680   3  87  16  787240 ..  787276 +  -8.1  -4.73633   TCTGAAATACGAAAA    TAGGTTGATGGATTTTA TTC TTACTTCCATCAACCTA    TTTTATATATTATTA
   CAC0668   7 100 -15  778081 ..  778122 + -17.1   -5.0065   TAGAATTTTAAAAAA TAAGTTTAAGAATTAAAAC CTAG GTTTTGATTCTTAAACTTA  TTTTATTTATAAATG
   CAC0655   7 100 110  762554 ..  762564 +  -6.8  -5.67283   ATTAAAATTAATCAT                 GAGC GAT GCTC                 TTTTTTATTTAAGTT
   CAC0645   8  95   8  751269 ..  751298 +  -8.1  -5.44198   TTAAATAATAAAAAA       TAACATCTGAT TTTAATTT ATCAGATGTTA        TTTTTGTTATTTATT
   CAC0631   5  50 333  736893 ..  736911 +  -3.8  -3.50492   TTTTGAAATTATTTT             CTTTCAGG GCG CCTAGAAG             TTCTGGTATGTGATC
   CAC0617   5  83 -19  719114 ..  719147 +  -7.5  -4.68506   TGGAACACAAAAGAA     CGTCAATGAAGACAC TATA GTATATTCATTGGCG      TTTTTACAATTCATT
   CAC0609   6 100  10  714727 ..  714757 + -14.2  -4.40221   ATATAGAAGTTAAAA       TTGCGAAGCTCT CAAGACA AGAGCTTCGCAA       TTTTAACTTTACTTT
   CAC0574   2  54 140  664246 ..  664256 +  -5.4  -3.03338   GTACTGCTATTTTAA                 CAAG CTG CTTG                 TCTTACAAAGCTTCT
   CAC0561   5 100  30  651848 ..  651878 + -14.9  -5.65177   TAAATTATTTGATTT       CTGCTTCAGAGCT GTAAA AGCTTTGAAGCAG       TTTTTTTATAGCTAT
   CAC0561   5 100  82  651900 ..  651926 + -17.4  -3.54436   TATAGCTATATATAA         TTGTAGGCGGCT TTA GGCCGCCTACAA         TTATATAGCTATGTG
   CAC0547   5  65 227  636817 ..  636835 +  -5.4  -4.21737   AAAGACAAAGGTAAG             TTGTCTTT TAT AAAGATAA             TTTCATTATTTTGAT
   CAC0455   5  91   9  525001 ..  525028 +   -10  -3.92625   AGAGTAATTAAAAAA        TCTAACACGCTT TTAA AAGCATGTTAGA         TTTAATTACAATATG
   CAC0432  10 100  11  500838 ..  500863 + -13.5  -4.94672   TATAGATTATAAAAA         GGACTTTCAAA ATTA TTTGAAAGTCC          TTTTTAATATTATTT
   CAC0380  13 100  12  443463 ..  443487 + -11.6  -5.75538   GTAAATATTTAAAAA          TCCGATTTCA ATTTA TGAAATCGGA          TTTTTATTTTTTGAA
   CAC0380  13 100 242  443693 ..  443718 + -12.7  -3.73008   TTATAATATGGATAA         TGCAGAAGCTA AGGA TGGCTTCTGCA          TTATATATATTTGAA
   CAC0351   6  60 385  407257 ..  407279 +  -4.8  -3.80625   CTGCTTTTATAACTC           GTTCTCTCAT TAT AGGAGAGGGC           TTTCCGTTCTGCAAA
   CAC0323   4  84  25  380181 ..  380197 +  -9.4  -3.63148   TAGTAATTAAAAAAA              CCGCCT ATATA AGGCGG              CTTTTTTAGAATGGT
   CAC0311   4 100 234  366128 ..  366164 + -19.8   -5.7946   GCATAACTCAAAAAA    TGAAGCGCTGAATAAA CTATA TTTATTCAGCGCTTCA    TTTTTTTGTTCGAAA
   CAC0292   4  66  54  348489 ..  348527 +  -6.5  -3.86684   TTACAATAATATCTA   TAAAAAAATTAAATT TGTATATGT AATTTAATTTTTTTA   TTTCGTGTAAATTGT
   CAC0285   3  91  81  325874 ..  325909 +   -10  -3.92716   ATGTGGATAAGATAA    GTCCGGTTAATA-AGAA GTT TTCTATATTAAGCGGAC    TTTAAATTATTTTAA
   CAC0279   1  86  12  319806 ..  319841 +  -9.2  -4.31766   ATAAAAAAATAAGGA    TACCAGAGACTTTGGAT TAT AT-CGAAGACTCTGGTA    TTTGTATTATATAGT
   CAC0209   3  78  24  235357 ..  235386 +  -5.7  -4.98522   ATATTATAATAAAAA       GCCTGCAGGGA AAAAGTAA TTCATGCAGGC        TTTTTATATAGCCTT
   CAC0203   6  90 107  228649 ..  228698 +   -11  -3.66139   CAGAGCAAATTAATA TAATGTACAATCAGTCAGTTTG ATCCCC CTTACTAACTGATTGTACATTA TTTAACGTATATATA
   CAC0192   3  77 180  218241 ..  218256 +  -7.6  -4.20367   TTTTCTTTGAGCTTT              TGGATG AAGT CATCCA               TTCTTTGTTAGGAAC
   CAC0185   3  50 268  210931 ..  210941 +    -4  -3.49486   CTTAAACAAAGTTTT                 TAGT GAA ACTA                 TATATTTCTTTAAGT
   CAC0160   7  57 157  183590 ..  183601 +    -3  -4.31835   TGTGATTTTTTAAAA                GTTT GATC AAAC                 TTTATTATAAAAATT
   CAC0149   5 100   3  154827 ..  154862 +  -7.8  -6.28401   GAGTTTAATATAAAA    TAAAAGCTGTTATTTT AGGG ATAATAACAGCCTTTA     TTTTTTTATTTTTTG
   CAC0145   1 100  -2  150760 ..  150789 +  -8.8  -5.19328   TTACATAAAGAAAAA       TAGGGA-ATTACC ATTAA GGTAATATCCCTA       TTTTTATTATACAGT
      bofA   5 100  12  139782 ..  139810 + -16.9  -4.55887   GTAAGGAATAAAAAA        GCCAAATGGGTAC ATT GTACCTATTTGGC        TTTGTCTTTTTAAAG
   CAC0032   3  62  11   43512 ..   43537 +  -6.2  -3.43774   TATAAAGTACTAAAA         GACCTCAC TTTTATCATT GTGAGGTC          TTACATTTTATGTGA

SUMMARY

526 putative operon ends contain 2561 possible terminators.
Percent operon ends hit by terminators of confidence >= x:
	x	#>=x	hits>=x	%hits>=x
	100	319	218	213	40 %
	99	319	218	213	40
	98	319	218	213	40
	97	319	218	213	40
	96	319	218	213	40
	95	355	243	235	45
	94	355	243	235	45
	93	379	253	244	46
	92	379	253	244	46
	91	410	271	262	50
	90	423	279	270	51
	89	435	288	278	53
	88	450	295	283	54
	87	457	298	286	54
	86	475	306	294	56
	85	476	306	294	56
	84	486	313	300	57
	83	499	322	308	59
	82	510	329	314	60
	81	520	332	316	60
	80	541	346	327	62
	79	543	347	327	62
	78	561	358	336	64
	77	571	367	344	65
	76	582	374	351	67
	75	593	381	354	67
	74	609	393	361	69
	73	627	404	368	70
	72	643	416	374	71
	71	659	429	379	72
	70	685	447	388	74
	69	690	450	389	74
	68	722	470	398	76
	67	738	481	404	77
	66	755	495	408	78
	65	794	526	420	80
	64	820	546	428	81
	63	856	571	437	83
	62	899	609	448	85
	61	936	637	453	86
	60	974	668	463	88
	59	1005	694	466	89
	58	1029	713	470	89
	57	1074	753	475	90
	56	1106	781	479	91
	55	1190	843	485	92
	54	1221	864	490	93
	53	1296	924	492	94
	52	1375	987	494	94
	51	1430	1031	497	94
	50	1519	1095	502	95
	49	1630	1176	508	97
	48	1708	1245	509	97
	47	1801	1317	513	98
	46	1910	1393	513	98
	45	2010	1473	515	98
	44	2091	1534	515	98
	43	2217	1629	516	98
	42	2328	1720	519	99
	41	2419	1790	520	99
	40	2526	1877	521	99
	39	2561	1901	521	99
	38	2561	1901	521	99
	37	2561	1901	521	99
	36	2561	1901	521	99
	35	2561	1901	521	99
	34	2561	1901	521	99
	33	2561	1901	521	99
	32	2561	1901	521	99
	31	2561	1901	521	99
	30	2561	1901	521	99
	29	2561	1901	521	99
	28	2561	1901	521	99
	27	2561	1901	521	99
	26	2561	1901	521	99
	25	2561	1901	521	99
	24	2561	1901	521	99
	23	2561	1901	521	99
	22	2561	1901	521	99
	21	2561	1901	521	99
	20	2561	1901	521	99
	19	2561	1901	521	99
	18	2561	1901	521	99
	17	2561	1901	521	99
	16	2561	1901	521	99
	15	2561	1901	521	99
	14	2561	1901	521	99
	13	2561	1901	521	99
	12	2561	1901	521	99
	11	2561	1901	521	99
	10	2561	1901	521	99
	9	2561	1901	521	99
	8	2561	1901	521	99
	7	2561	1901	521	99
	6	2561	1901	521	99
	5	2561	1901	521	99
	4	2561	1901	521	99
	3	2561	1901	521	99
	2	2561	1901	521	99
	1	2561	1901	521	99
	0	2561	1901	521	99
