# Supplementary material for: Rapid, accurate, computational discovery of Rho-independent transcription terminators illuminates their relationship to DNA uptake
Source: Genome Biol. 2007 Feb 21;8(2):R22. doi: 10.1186/gb-2007-8-2-r22 (PMC1852404; doi:10.1186/gb-2007-8-2-r22)
Supplement: Additional data file 2 — As described in the text, the entire robust tail-to-tail region is searched; if the region is less than 500 nt, then the 500 nt downstream of the stop codon is searched (stopping if a gene start is encountered). In the case of ties, all terminators with the high score are output. [file gb-2007-8-2-r22-S2.zip › Clostridium_perfringens.ttperf]

     PCP07   4 100 330    4812 ..    4839 -  -7.8  -5.48303   AGAATGTTAAAAAAA        GAGCCTTGAGAA AGCG TTCTAAAAGCTC         TAAAATCCAAATCAA
     PCP12   6 100 201    9260 ..    9287 -  -7.8  -6.40073   AATGTAAAAAAAAAA        GAGCCTTGAGAA AGTG TTCTAAAAGCTC         TAAAATCCAAACTAA
     PCP18   4 100  -4   14459 ..   14483 - -14.5  -5.71712   GTGCATAGAAAAAAA          TATGAAGTGAC TAA GTCACTTCATA          TTTTTTTTACTATTA
     PCP34   4 100 168   23845 ..   23883 - -20.7  -3.30124   TTTTATTTTTTATAA   TTTACGCTCATTTACGA TATAC TCGTAAATGAGCGTAAA   TTATAAAAAGAATAA
     PCP61   4 100  28   53028 ..   53067 + -14.8  -2.88822   ATATTAATATTTACA  TAATTACATGTAATTATA GTTA TATGATTACATGTAATTA   TAATTATATAAAGAC
     PCP33   6 100  50   23845 ..   23883 + -20.7  -3.29144   TTTTATTTTTTATAA   TTTACGCTCATTTACGA TATAC TCGTAAATGAGCGTAAA   TTATAAAAAGAATAA
      cpb2   2 100   8   14459 ..   14483 + -14.5  -5.94597   GTGCATAGAAAAAAA          TATGAAGTGAC TAA GTCACTTCATA          TTTTTTTTACTATTA
     PCP11   9  80 130    9496 ..    9512 +  -3.1  -5.85244   ATATAGATTAAAATA              TAGAAAA TCT TTTTTTA              TTTTTTCTTTTAGTT
     PCP06  10  77 460    5206 ..    5230 +  -7.3  -4.45259   GCTTGTTTTGCAACA          TAATTATCATG AGT CACGATAATTA          TTGTTTTTCCACTTT
   CPE0017   7 100  11   24322 ..   24342 - -12.7  -4.07885   GATTCTCCGCCAAAA            GCATCTAGT TTT ACTAGATGC            TTTTTTTTGCTTAAT
      papS   2  53 -40   33666 ..   33686 -  -5.5  -2.66013   TATATGAATAAAATT            GCTTACTAA GGT TTAGTAAGT            CTTCCTTATTGTTTA
      yplC  11 100  36   46710 ..   46751 - -17.7  -3.61674   TTTAGATATAAAAAT TGGGATATAAAAAGCTTTT GTTT ATAAGCTTTTTATATCCCA  TTAATTTATATTCTA
      folA   3  79  73   57213 ..   57266 -  -3.7  -5.68039   AAAGTTATAAAAAAA GT-AAAACTCC-A-TTAAGTAGATAT TTCAT ATGTCTACTTAAATAGGAGTTTTTAC TTTTTATTAAGTCAT
       mtn   6 100   8   67221 ..   67264 - -14.4  -3.77119   ATAAAATATAAAAAG GGATATTATCCAAAATATAAT AAA ACT-TATTTTGGATAATATCC TTTTATATTAAGCCA
      clsA   6  58 130   91914 ..   91932 -    -4  -4.32233   AGAAAAATGTTAAAA             TATATTTA TTT TAAATACA             AAAATGACCTATATT
   CPE0075   2 100 197  102283 ..  102300 -  -9.9  -5.80003   TGAATAAATAAAAAA             GCTGACT TTTA AGTCAGC              TTTTTATTATTTAAC
   CPE0078   8 100   8  104932 ..  104958 -   -11  -5.19275   ACTTATAAAATAAAA         GCTATAAACCAT TTA ATGGTTTATGGC         TTTTTATTTATATAT
      iolR   4 100   6  117902 ..  117925 - -12.6  -4.82667   TGAGCACATTAAAAA          TAGGGATACA ATTA TGTATCCCTA           TTTTTTTAGTAAATT
   CPE0098   8 100  41  135200 ..  135221 -  -9.5  -5.35354   TATATAAGCAAAAAA           CTCTATGCC TTAT AGCATAGAG            TTTTTAGAAATTTTT
       ldh   9 100 244  141564 ..  141593 - -10.3  -5.85737   ATAGTAATAAAAAAA       GTATAATACAATA AAAA TATTGCATTATAC        TCTTTTTTTATTATT
   CPE0108   3  95  94  147089 ..  147124 - -12.1  -3.63336   AGAGATTAGTTTAAA    TGCCTAAGAAATACA ATTAAA TGTGTTTCTTAGGCA     TTTTTATTTTAGAAA
   CPE0115   5 100   2  154976 ..  155000 -   -13  -4.91852   TTTATTAAAAATAAA          GAAAAGGGGA TATTT TCCCCTTTTC          TTTATTTTGCAAAAC
   CPE0124   8  52  32  164783 ..  164799 -  -5.3  -2.57714   TTAAAGAAAATAACT              TTTTATA TCA TATAAAA              TAAATTGAAGCTTGA
   CPE0131   9  86  26  169782 ..  169802 -  -5.4  -5.69262   CGACAAAAAGAAAAA            GGCTGTGA AGTTA TCACAGCT            TTTTTCTTTGTTTTA
   CPE0136   8 100  16  175443 ..  175476 - -18.5  -4.55295   TTTTTTATAAATAAA     GAGCGTATATCAAAA TAAC TTTTGATATACGCTC      TATAAATTTGAAGTT
   CPE0141   6 100 -20  182391 ..  182418 -   -13  -3.89971   TAGAATTATATTAAA        GAAAGTACTAAA ATTT TTTAGTACTTTC         TAAGTACATAGACAT
   CPE0161   2  44 264  204992 ..  205008 -  -2.9  -3.44149   TGAGAATATAGAAGA              CCCTACA GCG TGGAAGG              GAGAAAATCTCTTAG
      mscL   4  51 -45  225980 ..  226002 -  -2.7  -4.07885   TAGCTTCTTCTAAAA           CAGATGTAC AATGA GGACATCTA           GTAGCTTTTATGTCT
   CPE0180   4 100 130  232216 ..  232258 -   -18  -3.58698   GATGGAGATAAAAAG GAGGCTTACCTTAAAGCA TGTTATG TGCTATAAGGTAAGCCTC TTTTTATTATATGAA
   CPE0190   3 100   3  242289 ..  242316 -   -10  -5.70522   AATAAGAATAAAAAA        TAGGTCACAG TAATAAAG CTGTGACCTA         TTTTACTTTGTTCTT
   CPE0201   6  95  49  257661 ..  257715 - -12.9  -3.13371   GATTTTATTAATATA TATTATAA-TAAAAAATCTATATTAC TAAT GTAGTATAGATTTTTTATTTATAATA TGTATAATTAAGTAA
   CPE0207   6  63  79  270943 ..  270994 -  -6.3  -3.56036   TGCATAAAAAAATTA CCCCGTTAAGTAGAT--TTTACACA GTCT TTTATAAAGTATCTACTTAACGAGG TGTAATTTAATATAA
   CPE0213  10  85 129  279717 ..  279750 -  -9.9  -3.14279   AATATTTAAAATAAT     TTTTGTCAATATTTT GAAA AAGATATTGACAAAA      GCGCTTGAAAACGTT
   CPE0219   5 100 138  289984 ..  290013 - -13.9  -2.91274   GTTATTTTAATTAGA       TATTACTGGAAAT AATG ATTTCCAGTAATA        TTTTTTTTAGAATTA
      glpT   4 100  50  303465 ..  303496 - -10.3  -5.55769   TTCTATAATAAAAAA      GGAAACTAGAAAG GGGGAG CCTCCTAGTTTCC       TTTATCTGATTTATA
   CPE0242   1  93  55  314941 ..  314963 -  -9.3  -4.69464   AAAAGAGGGCAAAAA           CATCATAAC TTATT GTTATGATG           TTTTTTATATACATT
   CPE0245   3  75  88  316490 ..  316507 -  -5.7  -4.98616   GGAAAATATGAAAAA             TCTTTAT ATAA ATAAAGA              AAAAGGGGGGATATC
   CPE0252   4  54  17  326226 ..  326270 -  -5.8  -2.85564   ATAATATAAAATTTA TTTTTAACCCCCATTTCATT TTTAG AATGAAGTGGGGGTTTTAAG TTTAAAAAGTAAATG
   CPE0255   9 100   8  327369 ..  327394 - -12.1   -4.0683   AAATAAACTTAGAAA         GAGACTATTAA AAAA TTAATAGTCTC          TTTTTTATTAAGCAA
   CPE0263   4 100 -11  333037 ..  333056 - -10.8  -5.67283   AATGTAAAGAAAAAA            GAAGCAGA TTAA TCTGCTTC             TTTTTTTATTCCTAA
   CPE0275   7 100  83  354304 ..  354337 - -11.3    -5.626   GATTTTACAAAAAAA     CTCAATTTAAAACAT TACT AAGTTTTAAATTGAG      TTTTTATTATTATAA
   CPE0281   9 100  86  360961 ..  360994 - -14.2   -5.4433   ATAGATAAATAAAAA     TAAAGCACTTCATA GGGGAT TATGAAGTGCTTTA      ACACTATAAGGGGAT
   CPE0314   5 100   8  398960 ..  398990 - -17.2  -5.83226   AAGTTAATAAAAAAA       TACTCCTTTTAAAC TTA GTTTAAAAGGAGTA       TTTTTTATTATGATG
   CPE0330   5 100  63  416234 ..  416260 - -11.8  -4.50257   ATATAAGATAATAAA         TAGCTTTAAGCT ATA AACTTAAAGCTA         TTTATCACATAGTGG
   CPE0338   4  73 110  426731 ..  426766 -  -3.4  -5.54338   TAATTAAAATAAAAA    GAGTTATAAAAGTTAT TTTA AAATCTTTTATAGCTC     TTTATTTGTGTTTTA
   CPE0347   1  43 141  439626 ..  439640 -  -2.2  -3.38088   AAGTGAGGCAATGAA               TTATTA TTG CAATAA               AAATTAGTACTATGC
   CPE0358   6 100  90  454926 ..  454960 - -17.6  -4.56978   GTTTTAAATAAGAAA     TTAAGCCTATATTAAA ATT TTTAATATAGGCTTAA     TTTAGTTTAAATGTT
   CPE0370   9  55  36  477914 ..  477926 -  -4.9  -3.44801   TTTTATAAAAAAGCA                TTGAA AAA TTCAA                TTAAGACAATAGGAA
   CPE0381   6 100 -13  494497 ..  494520 - -11.2  -4.98522   AACCCTATAGAAAAA          GCAATCTAAA TTAG TTTAGATTGC           TTTTTCCTATTAATC
   CPE0384   6  54 108  496961 ..  496973 -  -3.5  -4.03085   GTATAAAAACTTAAA                TATAA AAC TTATA                AATAAATTTTTAGAA
      arcD   3 100 376  502389 ..  502417 -   -12  -3.97056   TAAGAATATATGAAA        GCTATATCAAAT TTTAT ATTTGATATAGC        TTTTCTTATAAAGAT
      uapC   3  56 469  510884 ..  510900 -  -5.1  -3.62539   GAGCAATTAAAGGAA              GCTTTAG AAA CAAAAGC              AGATATAATAATGTT
   CPE0425   6 100  66  545411 ..  545444 - -14.2  -2.84103   AAAATATTTAGCATA     GTAGATAGTTTTGT TTTTAC ACAAAACTATCTAC      TGTTTTTTATGAATA
      sipS   8  86  18  550645 ..  550685 - -12.3  -2.53015   AGATGTTTTAAGTTA  TTGTTGATTTTTAACTAAT TTT ATTAATTGAAAATCAACAA  TAGCTTAAAATAGAG
   CPE0435   3  90   6  555675 ..  555715 -  -6.4  -5.68023   TGATAATTAAAAAAA CTCATTCCAA-AAAAATCT TAAA AGATTTAGATTGGAATGAG  TTTTTTTATTTTTTA
   CPE0448   1  58 466  566297 ..  566310 -  -3.9  -4.21936   TGCATAAGGGTAAAA               GATTT AGAT AAATC                TTTAAAGTTTTATAA
   CPE0453   6  66 175  572598 ..  572623 -  -6.2  -3.98173   TTAAATTTAATCAAA         GGAGTTTTGT GTAAAA ACAAGACTCC          CTATTTTTTTAGTTA
   CPE0472   3 100  11  591033 ..  591053 - -12.7  -5.87996   TAATTAATAAAAAAA            CCAATGACT TTA AGTCATTGG            TTTTTTTTGCTTATA
   CPE0513   4  53  97  639797 ..  639819 -  -2.8  -4.25256   CGTGTATCAAAATAA           CTTTTTATAA AAC TTACAAACAG           TATGAAGAGAATATT
   CPE0525   6  71  39  651761 ..  651812 -  -5.5  -4.65747   TAACTTTTAATAAAA CTTACAAACAGTATGAAGAGAAAT CTAGT AATTCTCTGAATA-TGTTTGTAAG TTTTATTTTTATATT
   CPE0542   5  75  55  670595 ..  670618 -  -6.8    -4.386   TAACTCTTTATAAAA          CTTACAAACA GTAT TGTTTGTGAG           TTTTATTTTTTATAT
   CPE0545   6  88  64  674384 ..  674407 -  -8.3  -4.84311   TTTTATATAAGAAAA          GACACATTA ATAAAA TAATGTGTC           TTTTTTGTATCTTAA
   CPE0552   5  59 241  681092 ..  681117 -  -6.3  -3.10255   AGAATATGGATTTAA         GAACTAGTT AAAATTAA AACTAGTTC          TTAATCAATTCAATT
   CPE0555   7 100  68  686160 ..  686178 -  -8.9  -6.09196   TTTAAAATAAAAAAA             CAGAGTC AATTA GACTCTG             TTTTTTATTTTGTGA
     spoVD   8 100 270  700514 ..  700536 -  -8.5  -5.95539   TTTTAAATAAAAAAA           TGAGAGCAC TTTAC GTACTCTCA           TTAACTAAATAATGT
   CPE0570  10 100  65  708293 ..  708329 - -13.4  -3.61062   AAGTTAAGTATATAA    GTTCAAGTTATAAAAT TAAAG ATTCTATAACTTGAAC    TTATAATTAAAAGTA
   CPE0584   5  93 350  724620 ..  724656 -  -9.8  -3.95042   AAAATTTTAATTAAA   GATTAGATAGAA-TCCT AAAA AGAATTTCTATCTAATC    TTTTTTATTGCTTAG
   CPE0605   7 100   9  757102 ..  757125 - -12.6  -5.60993   GTTTGTATAAAAAAA          GTAGCTATGA AAAT TCATAGCTAC           TTTCTCTTTTAACAA
   CPE0608   6  83  11  761961 ..  761984 -  -9.7  -3.49611   TAATTATAACAAAAG          TGGGATGTA GAAATT TACATCCCA           TTTTTTATATTTAAA
   CPE0630   5 100  77  790061 ..  790098 - -17.3  -4.65458   TAGAGAAATAATAAA   GACAAGCTATTAGCTTA AGTT TTAGCTAATAGCTTGTC    TCTTTTTTATATAAA
   CPE0643   5 100  18  804850 ..  804879 -    -8  -5.64328   AATAAAAAAATAAAA       CCACTCAGAT AATGGCAGAA ATCTGAGTGG        TTTATTAGCAATGAG
   CPE0662   8  89  18  826405 ..  826434 -  -9.5  -4.30104   TAAATTAATAAAGAA       GACTATATGAAGT TTTG ATTTCATATAGTC        TTATTTGTTTATAAA
      leuS   5  70 100  833881 ..  833918 -  -7.3  -3.72765   AATGTAAAGTTTAAA  GGTATCTAAACG--GAG TCAAAT CTCAGCGTTTAGATACC   TTTTATAGTATAATA
      argH  11 100  94  858953 ..  858980 - -14.4  -5.19998   ATAATTAAAATAAAA        GATGATTTCTAC ATTT GTAGAAATCATC         TTTTTTACTTTAATC
   CPE0713   2 100   7  887195 ..  887237 - -16.7   -4.4846   TAAGTTAATAAGAAA GACTATCTAAACACATTAA TATTT TTAGTGTGTTTAGATAGTC TTTTGTTTATAAATT
   CPE0733   7  91 169  908423 ..  908454 -  -8.1  -5.00851   AGGAATCAAATAAAA      GTCAAGGTAAGCT AAATTA AACTTGCCTTGAC       TTTTTATAATTAAAT
   CPE0737   5  53   9  914519 ..  914531 -  -4.9  -3.18849   TTGATATTATCAATA                TTACA CTT TGTAA                GATTTCAATTATTTC
   CPE0745   6 100 474  922485 ..  922516 -   -11  -3.87952   TAATAATAAAACTAA      GAGGGGATTATGAA AAAA CTCATAATTCCCTC       TATTATTTTAAATTT
      clsC  10 100  32  932315 ..  932354 -   -14  -3.41857   GAATTAAAAAATAAT  TTTATAGGATTCTTTTGA ATAA TTAAAAGAATCCTATAAA   GATAGATACTTTTAT
   CPE0759   6 100  54  938136 ..  938177 - -14.9   -3.9504   AATTGTAATAAAATA TGGACTATATAAAAATTGT TTGT AGAATTTTTATATAGTCCA  TTTTAATATTTTAAA
   CPE0770   7  86  45  951322 ..  951357 -  -7.8  -4.80396   TAAAAGATTTAAAAA    GTATAACAGAGG TTTTAATTTACG CCTCTGTTATAC     TTTTTATTTTTGAAA
     rubR1   4  49 116  960384 ..  960394 -  -2.6  -3.95148   ATAGATTCAATCAAA                 TTTA CTT TAAA                 ATATAGCCTTTAAAT
     rubR2   2 100  18  962958 ..  962986 - -13.4  -5.02715   AGAGTAAAGTAAAAA        GCCTAATAAATC TATAT GATTTATTAGGC        TTTTTACTAATATAA
      vgaB   7 100  67  967132 ..  967162 -   -10  -4.60713   TAAAACACCACAAAA       TAACCTTAACAA TTTAATT TTGTTAAGGTTA       TTTTTATAGATTTAA
   CPE0792   8 100  62  975302 ..  975337 - -16.6  -5.49234   ATATTGAATAAAAAA    TAATACTGAAAATGAA AAAT TTCATTTTCAGTATTA     TTAATATTTAGGGAT
   CPE0797   2  87  97  980166 ..  980203 -  -7.4  -5.19879   TTCTAAATATAAAAA   TACTTTATCAAAAA GATATTAAAA TTTTTGATAAAGTA    TTTTTCTTTGTATAG
   CPE0800   4  51 379  983017 ..  983027 -    -4  -3.58726   TTCTGTGAGAGAGAA                 TCAA TAT TTGA                 TAGCTATATTATGTT
   CPE0807   2  45  25  991718 ..  991728 -    -4  -2.87683   ATATTTTTTTAGATA                 CTTA AAA TAAG                 TTTTAAAAATTTTTA
   CPE0817   7  83  23  999521 ..  999543 -  -6.4  -5.20333   GATGGATAACAAAAA           TAGTTGCT AAATAAA AGCAACTA           TTTTTGCTTATTTAA
   CPE0830   3  73  10 1013729 .. 1013763 -  -7.2  -4.18802   ATAGATATTTTAAAA     GAGATATTTGTGTGGC TTA GTCACATAAGTATCTC     TTTTAAGGTTTAATT
   CPE0844   2  49 110 1031484 .. 1031505 -  -3.8  -3.46106   GTAAAATGGTAAAGA           CTTCCATT ACACAA AATAGAAG            GAAACTATGCTTTAT
   CPE0853   8  63 161 1044033 .. 1044050 -  -7.1  -2.85354   GATTTTAAGTGAAAG             TCCAAAT TTTA ATTTGGA              ACATTGAACTTATAA
   CPE0857  10  83  94 1050377 .. 1050395 -  -7.4   -4.9138   ATTACTTAAAGAAAA             TGGTAAGC ATA GCTTGCCA             AGGGGGAAATTAGGT
       alr   4 100   7 1067972 .. 1068007 - -16.6  -4.53349   TAATGACTAAATAAA    TAGGATTGTATTAAAA TAAC TTTTAATACAATCCTA     TTTTTATTAAATATA
   CPE0877   5 100  33 1077279 .. 1077314 -   -10  -4.72127   ATAGAAGATATAAAA    GAGCATGTAATAA-GTT TAA AACATTAATACATGCTC    TTTTTACTATTTAAT
   CPE0886   6 100  32 1089726 .. 1089754 - -10.5  -4.83759   AATTAAATTTAAAAA        TCTTAACCTTATT TTA AAGAAGGTTAAGA        TTTTTATTTATATAT
   CPE0920   5  78  66 1120660 .. 1120675 -  -7.6  -4.35091   AATATTTAGAAGAAA              CTCAGT TATT ACTGAG               TTTTTTTGTATTTTA
   CPE0940   5  95  33 1138795 .. 1138818 -  -8.2  -5.23292   TTAGACAAAATAAAA          GTACTGGAAT TTTT ATGCCAGTAC           TTTTGTTTTATAAAT
   CPE0952   5  83  22 1150357 .. 1150382 -  -7.8  -4.67635   TTTAAAAGTATAAAA         TAAGCAATTT GAAATT AAATTGCTTA          TTTTTTTTAATAAAT
       clg   6 100  63 1152913 .. 1152948 - -14.4  -4.41047   AGTTTTTAAGGAAAA    GACCTATGATTAG-ATT TTT AATACTAATCATAGGTC    TTTTAATGTTTTAAT
   CPE0963   3 100  55 1159092 .. 1159121 -  -8.8  -5.10497   AATTTATTGAAAAAA       TAATTGGCCATA GAAATT TATGACCAATTA        TTTTTTTAGGAATTT
   CPE0970   3 100   5 1169489 .. 1169508 -  -9.4  -6.01369   TAAAGAATAAAAAAA            GAGAGTTT ATTT AAACTCTC             TTTTTTATTCTTCTG
   CPE0977   4 100  32 1177029 .. 1177062 - -10.6  -5.04082   GAAATAACAATAAAA     CTTACAAACAATAT GAAAAA ATACTGTTTGTAAG      TTTTATGAAAAGTTA
   CPE0983   5 100  82 1183757 .. 1183772 -    -9   -5.2197   TATAAAAATTAAAAA              CCAAGC TTTA GCTTGG               TTTTTTAGTTTGCAG
   CPE0990   3 100   4 1193104 .. 1193127 - -12.6  -5.64274   GTATTTACAAAAAAA          GTGTACAAGT ATTA ACTTGTACAC           TTTTTACATTTTCTT
   CPE1001   4 100  68 1205177 .. 1205212 - -15.1   -4.3487   ATATAGAATGGAAAA    GCTAAAATAGTAGTT TAGAAT AACTACTATTTTAGC     TTTTATTAATTAAAG
   CPE1014   8 100  13 1215820 .. 1215846 -   -14  -5.63517   TCTCTAAATAAAAAA         GTGACTATATAA AAT TTATATAGTCAC         TTTTTATCTTATTTA
   CPE1023   6  95   6 1225292 .. 1225331 - -10.4   -4.2704   TCTATTATTAATAAA  GATATAGAATTTAGTA TAAATCAC TACTAAATCCTATATC   TTTTTTTATTGTTTT
   CPE1026   5 100 -20 1227770 .. 1227803 - -14.1    -4.585   CAAAAATAAAAAAGA     GATCAAAGAGAGTCT AAAA AGACTTTCTTTGATC      TTTTATTTTAGATTT
   CPE1033   5  53  72 1235209 .. 1235231 -  -2.8  -4.25658   AGTGTATCAAAATAA           CTTTTTATAA AAC TTACAAACAG           TATGAAGAGAATATT
       cfa   4 100 321 1256918 .. 1256939 - -10.3   -5.8187   TATGTAATAAAAAAA           TCCAACTTA AAAT TAAGTTGGA            TTTTTTATTATTAAA
   CPE1057  14 100   8 1263110 .. 1263132 -   -15  -5.62045   ATAGATAATAAAAAA           GCACAAGGAA TAA TTCCTTGTGC           TTTTTTATTAATTAC
   CPE1077   4  87  61 1282358 .. 1282382 -  -7.2  -5.23292   TCATATAAAATAAAA          CACATGAGTT TTTTT AGCTCATGTG          TTTTTTAATTAAAAT
   CPE1087   0 NONE
   CPE1090   6 100   7 1291982 .. 1292016 - -15.4  -2.81326   TAGAAGTTTAATAAC     TCCTTAAGTATATTAC TAT ATAATATACTTAAGGA     TAATGTTTATTTTTC
   CPE1097   4 100   4 1300282 .. 1300309 -  -7.8  -5.47218   TCTTATGCAAAAAAA        TAAGACCTAGCC ATAA GACTAGATCCTA         TCTTTATTCTTCATC
   CPE1139   4  56  -6 1334189 .. 1334202 -  -2.4  -4.62069   TGTGTATTCCAAAAA               TCCA GTTTTA TGGA                GCTACTACTCCTTCT
   CPE1144   5  70  52 1338022 .. 1338060 -    -7  -3.74749   ATGACAAATTTTAAA  GAGGAGATAG-TTTAGT GTGAAA AATAAAGCTATCTCCTC   TAAAATTTTTAATAC
      lexA   9 100   8 1359687 .. 1359722 -  -7.9  -5.77677   TAAAATAAGAAAAAA    TGCTAGGAAATTTGTA ATGCA TA-AAATTCCCTAGCA    TTTTTTCTTAATAAG
   CPE1190   4  47 -31 1386544 .. 1386554 -  -2.6  -3.71308   AATGAAAATAAGTAA                 TTTT TTT AAAA                 ACAGAGATTCTTCTC
   CPE1264   7  62  39 1475108 .. 1475163 -  -2.9  -5.06472   ATATAAATAAGAAAA CTTATAGATAGTATAAAAAGAAGGAA TATAC TTACTTCTTAAAAT-CTATCTATAAG TTTTATATTTTTATC
   CPE1327   2 100  25 1568516 .. 1568560 - -15.5  -4.12037   TATAAATAGTATAAA GAGAATTACTAGATTTTAA GCGAAAG TCAAAATCTAGTAATTCTC AGAATCTGTTTATAA
   CPE1344   3 100   6 1587051 .. 1587078 - -14.4  -5.57396   AGAACTAATAAAAAA        TGTATGGAAGAA ATAT TTCTTCCATACA         TTTTTTTACATATAC
   CPE1347   6  95 138 1591123 .. 1591167 - -10.4  -4.07285   TAGCTAAATAAAATA GAGATGTATCATTAATAAAGC TTAC ACTTTATTT-TGATACATCTC ATTTATTTTAATATA
   CPE1351   3 100   6 1595204 .. 1595224 - -11.3  -5.72254   TTAAATAATAAAAAA            GAGATTAGA TTT TCTAATCTC            TTTTTTTATTTCTCT
   CPE1374   9  64 253 1625257 .. 1625269 -  -4.9  -4.33851   AAACTTTATAATAAA                CTTTT AGA AAAAG                GATTAATAATAAGAA
   CPE1374   9  64  67 1625401 .. 1625455 -  -2.7   -5.1925   TTATAATTTAAAAAA TTAATAGGTTGCATATAC-AT-AAT TTTTATT ATTAATTATATATGCAACCTCTTAA TTTTTGAAATTATAT
   CPE1408   7 100  65 1659742 .. 1659781 - -13.2   -5.5762   ACTAAATATAAAAAA  GACACTAAGAAAATTTAT TTTT ACAAATTCTCCTAGTGTC   TTTTTTTAAATTCTT
   CPE1411   6  72  73 1664200 .. 1664234 -  -8.1   -3.1552   TCTTATTCATTAAGA    TAGCTCAG-AAGGATT TTAA AATACTTTCTGAGCTA     TTACGTTATTTTAAT
   CPE1424   7 100 434 1677759 .. 1677787 - -11.9  -5.04601   TGTATAAATTAAAAA        GCTCAAACAGA TAATAAT TCTGTTTGAGC        TTTTTTCAAAGATAT
   CPE1424   7 100  10 1678184 .. 1678211 - -14.4  -5.70522   AATAATAACAAAAAA        TAAGAGGTAAGA ATTT TCTTACCTCTTA         TTTTTTACTTTAAGA
   CPE1431   4 100 129 1687172 .. 1687195 - -11.2  -4.91712   TTTAATGTAGAAAAA          TACAGTGTAT GATA ATACACTGTA           TTTTTTATTAATAAT
   CPE1458   9  87 145 1714815 .. 1714829 -  -7.2  -5.16572   ATGCAATTTAAAAAA               GGATTT ACT AAATCC               CTTATTATTTCAATG
   CPE1498   4  62 167 1749917 .. 1749944 -  -6.6  -3.07622   AGATATTCTACTTAA        TCATTTATAAAT TAAA ATTTATAAATAA         GCTTATAAAAACAAA
   CPE1560   6  83   2 1829396 .. 1829417 -  -5.9  -5.38326   TTAACTAAATAAAAA           GAGGTGTAT TATG ATACATCTC            TTTAAAAATCTTGTA
   CPE1592   5  72 103 1865991 .. 1866037 -  -4.8  -5.06585   TAAATCACATAAAAA GGAGTTATATCAAAAGTTAAC AATAAA ACTTA-TTTTGATATAACTCC TTTTATGAGTTTTAT
   CPE1625   6  59 260 1895945 .. 1895958 -  -2.5  -4.87786   TTAATTTTATAAAAA               TATAA GAGC TTATA                TGAAGCTTAATAAAA
   CPE1656   5 100 334 1927245 .. 1927264 -  -9.4  -5.03145   TAACCCTTTAAAAAA            GAAATAGC TTAA GCTATTTC             TTTTTTTTATATTTT
   CPE1656   5 100   3 1927558 .. 1927595 - -21.7  -5.11254   AAGAATAAAAATAAA   GCTAAATCCCTATTAGA AATC TCTAATAGGGATTTAGC    TTTTACATTTTTTCA
      argS   3 100  15 1933513 .. 1933538 - -13.5  -5.71638   TAAGAAGTAAAAAAA         TAACCAATTCC AAAT GGAATTGGTTA          TTTTTTATTATAAAT
   CPE1728   2  54 307 2005040 .. 2005057 -  -4.2  -3.61404   TTAGGAAGCATAGAA             GTTACA AATGGA TGTAAC              ATAATAGCTTCTAGT
      scpB   6 100  76 2083456 .. 2083488 - -16.6  -3.57185   GCTATTTAAATAATA      GAAGGTAGAGAATA ATTAA TATTCTCTACCTTC      TTAATTTATATAAAC
   CPE1898   5  56 222 2178371 .. 2178403 -  -5.6  -3.17075   CTGCTTTTAATCTAA      CAGCACCTATACTT CCACC AATTAAAGGCGCTG      CATTAAATGCCTTAA
      patA   5  64  71 2186183 .. 2186233 -  -2.3    -5.093   GGTAAAATAATAAAA CTTATAAATA-TATTTTGAGAA TTATTTTC TTCTCTTAATACTATTTATAAG TTTTATTTTTGATTT
      hlyE   7  95  14 2193894 .. 2193928 - -11.1    -3.797   GGAAATTAATAAAGA    GCTATATAGAA-CTAA TAAA TTAGATTCTATATAGC     TTCTTCTTTGTTATT
      fabG   7  73 176 2208328 .. 2208346 -    -9  -2.89808   AAAATTAAGTGAAAG             TCCAAATT TTC AATTTGGA             TTCTTGAACTTATGC
   CPE1932   6 100   1 2213275 .. 2213294 - -10.8  -5.71712   TTTCATACAAAAAAA            TAGACCAC AAAG GTGGTCTA             TTATTTTACAAAACT
   CPE1965   6 100   5 2254715 .. 2254738 -  -9.7  -5.95946   GCAATAATAAAAAAA          GCTTTGAGA TTTTTT TCTCAAAGC           TTTTTTATATTAATC
       ndk   4 100   8 2260937 .. 2260958 - -13.1  -5.52384   TGTTTATTAAAAAAA           TGCATGTGC AAAA GCACATGCA            TTTTATATTATCCAC
      topB   5  75 304 2269206 .. 2269228 -  -9.2  -2.53263   GTTATCCCTAAGGGA           CTTCCTCCAC AAC ATGGAAGAAG           AATTTTATTTCCCAT
   CPE1998  10 100  53 2289193 .. 2289232 - -11.8   -4.5852   TAATTTAAAGTAAAA  GGCAAAGAATAACTTA TTTTAATG TAAATTATTCTTTGCC   TTTTTTATATAAATT
   CPE2074   7  81  32 2376237 .. 2376285 -  -7.1  -4.90525   TAACTTTAAATAAAA TAT-AAAAGGCCTTACTCTAGT AACTTA ACTAAAGTATGACCTTTTCATA TTTTTAAAATTAATC
   CPE2092   5 100   6 2400099 .. 2400135 -  -9.7  -5.95449   AAATAAAATAAAAAA    CTATAGTGGTATATA TTAATTT TCTATACCACTATAG    TTTTTTTAATTAACT
   CPE2112   7  95  68 2421856 .. 2421900 - -10.4  -4.17789   TAATTATAAATTAAA TACTCTGATTAAACATAT GATTTATGA ATAAGTTTAATCAGAGTA TTTTTTATTTTTCCT
   CPE2167   9 100   8 2483349 .. 2483373 - -14.5  -2.87136   AATATAAAATAATAT          GGACTATATCA TTT TGATATAGTCC          CTTTCTATTATCCTA
       rho   8 100  20 2526206 .. 2526239 - -15.7  -4.77567   ATTCTTATAATAAAA     GAAGATATTAAAGTT TATA AACTTTAATATCTTC      TTTTGTTTTGAAAAC
      eutH   6 100  51 2549470 .. 2549516 -  -9.8  -4.40993   TATAAATTATTAAAA CATAGCTTTTTATTAAAATTAA TAT TTCCTTTAAATAAAAAGCTATG TTCTAATTAAATGTT
   CPE2235   6  93   8 2556399 .. 2556449 -  -9.6  -4.61566   CTTTAAAGCATAAAA TAAGACTAAAATTCAAAATTAAC TTAAAT ATTAA-TCTGAATTTTAGTCTTA TTAAAAATTAATTTT
   CPE2246   4 100  15 2573113 .. 2573141 - -14.9  -4.79451   ACTTTAAATATAAAA        GAGATATTATGTT TAA AACATAATATCTC        TTTTTTAATATGTAT
   CPE2293   3  70 202 2637329 .. 2637343 -  -3.6   -5.2112   AAGATGATGAAAAAA               TTAAGC GTT ACTTAA               AATTCATAAAAAAGC
      trxR   8 100   6 2713145 .. 2713163 - -11.8  -5.30616   TTACCTAAAGAAAAA             GCTAACAC AAT GTGTTAGC             TTTTTTTATTTCTTA
   CPE2367   2  93 229 2728883 .. 2728903 -  -9.7  -4.69048   ATAAAAGCAAATAAA            GCTATGCTC ATA GGGCATAGC            TTTTTTAATGTCATA
      gapN   7 100  42 2785285 .. 2785310 - -10.6   -5.4505   TTTTGCAATAAAAAA         GCTACAAGTA GAAATT TACTTGTAGC          TTTTTAGGTATAGGT
      murD   5  56  14 2812089 .. 2812111 -    -2  -4.62054   TTAATTAAACTAAAA           TCATAATATG GCT CATTTTAAGA           TATATTTATCTCATT
   CPE2497   6 100  16 2859179 .. 2859204 - -13.5   -5.2853   TACTTAAAAATAAAA         GAACATTCTTC AATT GAAGAATGTTC          TTTTTATTTAAACTA
       fer   2 100  16 2876379 .. 2876410 - -14.8  -4.12296   TTTATAACTAAAGAA      GATTCTAAAAGATT ATAT AATCTTTTAGAATC       TTTTAATTTTAATTA
   CPE2527   5  73 173 2893257 .. 2893275 -    -9  -2.86965   AAACTTAAGTGAAAG             TCCAAATT TTC AATTTGGA             TTCTTGAACTTATGC
   CPE2584   6 100 339 2958778 .. 2958803 - -11.3  -4.18693   AAATTATAAATTAAA         CTCCCTTATTA ATAT CAATAAGGGAG          TTTTTTTATATACTG
   CPE2584   6 100  50 2959071 .. 2959092 - -11.7  -4.72277   AACAATATAAATAAA           GACTAACAC AGCT GTGTTAGTC            TTCATTTATATAATT
   CPE2589   6  54  37 2964473 .. 2964483 -    -4  -4.01045   ATATCATCAAAAATA                 TCTT AAA AAGA                 ATCCTAATGGGTACT
   CPE2599   5 100 114 2977561 .. 2977590 - -12.4  -5.37043   ACTTTATATAAAAAA       TAAGCCTGTTTT AAATAA AAAACAGGCTTA        TTTTAATTCTATTTA
   CPE2599   5 100  16 2977667 .. 2977688 - -11.7  -5.36441   TTTTTACATAAAAAA           GGTTGTAGT TTAA ACTACAACC            TATAACACTCTAAAA
   CPE2611   4  68 403 2986457 .. 2986491 -  -7.2  -3.59946   TCTGGAAGCATAGAA     GGAGATAACACTATTC AGG GTTTAGCATTATCTCC     TTGGTGTATAACAGT
   CPE2614   2  53 392 2990860 .. 2990881 -  -4.3  -3.35679   TGTGGCGACTCAGAA           GGGGCTCGA ACCC TCGACCTCC            GGCGTGACAGGCCGG
   CPE2627   4 100  10 3002442 .. 3002466 - -11.6  -4.61199   ATTTTATATATAAAA          GAGACATCAA TTTTT TTGATGTCTC          TTTACTTTATTAATC
   CPE2650   4 100  16 3021628 .. 3021674 - -14.3   -5.0916   TGTTTAACACAAAAA TAGGTTATATTAAAATCAACAA GAAA TCGTTG-TTTTAATATAACCTA TTTTTATTCTTAAAC
   CPE2649  10 100  89 3021628 .. 3021674 + -12.1  -5.29445   TGTTTAACACAAAAA TAGGTTATATTAAAATCAACAA GAAA TCGTTG-TTTTAATATAACCTA TTTTTATTCTTAAAC
      gatY   5 100  23 3002442 .. 3002466 + -11.6  -4.22748   ATTTTATATATAAAA          GAGACATCAA TTTTT TTGATGTCTC          TTTACTTTATTAATC
   CPE2615  10  88 114 2993364 .. 2993406 +  -8.5  -4.89562   TTATATAATACAAAA CCCTTGGTATAACTAGG CTACAACCT CCTAGCCATACCGAGGG TTTTATTACTTTTAA
   CPE2598   8 100  18 2977561 .. 2977590 + -12.4  -4.58724   ACTTTATATAAAAAA       TAAGCCTGTTTT AAATAA AAAACAGGCTTA        TTTTAATTCTATTTA
   CPE2588   3  72 110 2964628 .. 2964640 +  -4.9  -4.99947   ATGACATAACTCAGT                TTCTA TAC TAGAA                TTTTGTTTCCTTAAC
   CPE2574   7  70  -2 2950290 .. 2950310 +  -7.1  -3.67737   TCCTTTATTTGTTAC            TAAATAATA AAA TATTATTTA            TTTCAAACTTTTATC
   CPE2569   2  93  50 2942895 .. 2942919 +  -8.7  -4.82162   CATACTTTAAAGAAA          TGACCTTTG AAATTAA CAAAGGTCA          TTTTATATTCTTATA
   CPE2559   5 100  16 2930718 .. 2930745 + -11.4  -4.02719   AGATAAAAAGTAAAA        GCTGAGCAAATT ATAT AACTTGCTCAGC         TTTAATATTTAATAA
   CPE2548  12 100 329 2919557 .. 2919579 + -10.7  -4.46742   GTATTAAAAGAGAAA           GGTATCTGA TTTTT TCAGATACC           TTTCTTAATTTATTT
   CPE2542   6 100  51 2912934 .. 2912951 +  -9.9  -5.46698   TGTATCTCCCTAAAA             GAGTACC CTCG GGTACTC              TTTTTTACTTTTACA
   CPE2534   4 100   7 2903614 .. 2903641 + -15.8  -5.47821   ATTATATAAAAGAAA        GCTGAGTTTAGA AATT TCTAAACTCAGC         TTTTTTTAAATCGCT
   CPE2526   6  79 138 2893257 .. 2893275 +    -9   -3.6968   AAACTTAAGTGAAAG             TCCAAATT TTC AATTTGGA             TTCTTGAACTTATGC
   CPE2522   8 100 221 2887893 .. 2887928 + -14.3  -5.15682   CCTTAAGATGTAGAA    TAAGCCTTGTTTCTA GATTAA TAGAAGCAAGGCTTA     TTTTATTTATATTTT
   CPE2510   9 100   5 2876379 .. 2876410 + -14.8  -4.72729   TTTATAACTAAAGAA      GATTCTAAAAGATT ATAT AATCTTTTAGAATC       TTTTAATTTTAATTA
   CPE2510   9 100 340 2876714 .. 2876750 + -11.1  -5.02323   TAAAAAAATAAAAAA    GAATGAACCAAAATAAT ATA ACTATTTTGGTCCATTC    TTTTATTTATACTAA
   CPE2504   2 100   7 2868166 .. 2868208 +    -8  -5.73978   ATAGTATAAATAAAA GGTTATATTAATAGAATC TTATTTT GAAACTATTAATATAACC TTTTTTATTTATACT
      asnS   3  62 394 2864716 .. 2864726 +  -6.8  -3.01912   TTTTTCTCTGAGAAT                 GCTG GGC CAGC                 TATATCTAAGTGTAA
      bioB   8  95 163 2815018 .. 2815055 +   -13  -3.31231   TAATTACCTAAAAAA   CTGTAGGGAAATTTAT TTTTAT ATAAACTTCCCTACAG    TCTTATAAATTATTT
   CPE2445   5  77   3 2793609 .. 2793649 +    -5  -5.33405   AGATATGATATAAAA GACTATATGCAAACTCC ATTACTTA GGAATTTG-ATATAGTC  TTTTTCTTTAGTGAA
   CPE2437   4 100  12 2785241 .. 2785266 +  -9.9  -5.44119   ATAGGAACATAGAAA         TAGAGAGATGT TTTT ACATCTCTTTA          TTTTTTTGCAATAAA
   CPE2437   4 100  56 2785285 .. 2785310 + -11.3  -4.71061   TTTTGCAATAAAAAA         GCTACAAGTAG AAAT TTACTTGTAGC          TTTTTAGGTATAGGT
   CPE2431   4 100   8 2780375 .. 2780394 + -10.8  -4.55383   TTAGATAAATATTAA            GTGCCATA TTTA TATGGCAC             TTCTTTTTATAAATT
   CPE2366   6  64  33 2729158 .. 2729175 +  -2.7  -5.14626   ATTCATCTATAGCAT             TTGCTAA GGTA TTTGCAA              TTTTATTTTGATAAT
   CPE2366   6  64 440 2729565 .. 2729575 +  -5.4  -4.09509   ACATCCTCACTTCTA                 GTCA TTA TGAC                 TTTATATCCCTTACT
   CPE2358   5 100  14 2719935 .. 2719962 +   -10  -5.84381   AATAAAATAAAAAAA        CACTTGGAGA CCAGCACA TCTCCAAGTG         TTTTTTTATTAGTAA
   CPE2353  12 100   8 2713145 .. 2713163 + -11.8  -6.08342   TTACCTAAAGAAAAA             GCTAACAC AAT GTGTTAGC             TTTTTTTATTTCTTA
   CPE2330   6 100  75 2683536 .. 2683588 + -17.5  -4.20707   TATAAATATTTAAAA TACCCCTTAAGTAGATTTAAGAA AACCACC TTTTAAAATCTACTTAAGGGGTA TATTTTTTACTAAAC
      thrS   3  60 352 2673126 .. 2673172 +  -4.8  -3.93383   GCAAACATATATATA CTTAATAAAATTAATAGTATTT TAT AGTTATTATTAATTTTGATAAG TTTAATCTATATTCA
      ispF   6  52 -26 2663453 .. 2663463 +    -4  -3.73756   GAAGGAATCTCATCT                 CAAA GTA TTTG                 TCTTTTAGTAAAATA
   CPE2312   6  85 254 2659993 .. 2660011 +  -8.2  -4.67608   CAATTAAATTGAGGC             CTCTTCAG TCT TTGAAGAG             TTTTCTGTTAACCTG
   CPE2292   2  55 473 2637896 .. 2637908 +  -4.9  -3.36435   TATTCCCTTTTTAGC                TAACT CAC AGTTA                TATATATTTTTAGTT
      narK  10 100  22 2614710 .. 2614733 + -12.6  -6.09196   TATATAAAAGAAAAA          GTAGCTATGA AATT TCATAGCTAC           TTTTTTTATTTTAAA
   CPE2258   5 100  -2 2594020 .. 2594053 +  -9.8   -6.0427   AATATAGAGGAAAAA     TAAAAGCCATGTGA AATTAC TCACATAGCTTTTA      TTTTTTTTATATCAT
   CPE2255   0 NONE
   CPE2250   3  46 405 2582567 .. 2582586 +  -3.6  -2.98823   ATTTTAAAATGCTCA            TTTGCTGT ATGC ACATCAAA             TATATCTGGACCAAA
   CPE2245   9 100  32 2573113 .. 2573141 + -14.9  -5.25893   ACTTTAAATATAAAA        GAGATATTATGTT TAA AACATAATATCTC        TTTTTTAATATGTAT
   CPE2237   7  93   9 2560103 .. 2560123 +  -9.8  -3.91317   TAATTAAAAAAAAGA            GAGCTGAT TTTAT ATCAGCTC            CTTTTTATTTTCTAG
   CPE2234   3  51  82 2556402 .. 2556446 +    -4  -3.65581   TAAAGCATAAAATAA GACTAAAATTCAAAATTAA CTTAAATA TTAATCT-GAATTTTAGTC TTATTAAAAATTAAT
   CPE2234   3  51 130 2556450 .. 2556460 +  -2.6  -4.12456   TGAATTTTAGTCTTA                 TTAA AAA TTAA                 TTTTCAAGATACTCT
      apbA   5  90  21 2549464 .. 2549522 + -10.8  -3.30513   AATTTATATAAATTA TTAAAACATAGCTTTTTATTAAAATTAA TAT TTCCTTTAAATAAAAAGCTATGTTCTAA TTAAATGTTTATTTA
   CPE2223   3  46 176 2546644 .. 2546661 +  -2.1  -3.83437   AATATTATTTATAAG             TTTTTAT TTTC ATAAAGA              TATTTTAATTGATAA
   CPE2219   5  75 363 2542632 .. 2542653 +  -8.9  -3.23165   CTCTTTTTCTTCCTT           TGATAAGTT GTTT AACTTATCA            TACTTTTCTATAATA
   CPE2206   8 100 -10 2526206 .. 2526239 + -15.7  -5.07652   ATTCTTATAATAAAA     GAAGATATTAAAGTT TATA AACTTTAATATCTTC      TTTTGTTTTGAAAAC
   CPE2179   1 100  -3 2502223 .. 2502262 + -18.4  -4.31692   AAAAAACAAAAAAAA  TTAACTATATATCTCTTA ATAT TAAGAGATATATAGTTAA   TTTTACTCATCAATT
      nagA  10 100  11 2498425 .. 2498446 +  -8.1   -5.8901   CTTAATATAAAAAAA           GTACTTTGA TTTT TCAAAGTGC            TTTTTTATTTTATCT
      nagA  10 100 106 2498520 .. 2498542 + -10.7  -4.68124   GAAAAATAATAAAAA           GCTTAGGAT ATAAA ATCCTAAGC           TTTTCTATATATTAA
   CPE2169   1  38 135 2488077 .. 2488091 +  -2.1  -2.57672   TAAAAAACTAAATAC               TAGGC TAGCT GCTTA               ATAGTTTTTAATATA
   CPE2166   5 100  62 2483349 .. 2483373 + -14.5  -3.16859   AATATAAAATAATAT          GGACTATATCA TTT TGATATAGTCC          CTTTCTATTATCCTA
      pykA   6 100  14 2462350 .. 2462372 + -13.6  -4.53163   AATTTAATATAAAAA           GGATAGTACT AAA AGTACTATCC           TTTTCTAATCTATAA
      dacF   4 100   5 2434516 .. 2434549 + -18.5  -5.48163   TTTATAATTAAAAAA     CAAGTAGTTTTAAGC CAAT GCTTAAAACTACTTG      TTTTTTAATTTATTT
   CPE2111   4 100  13 2421856 .. 2421900 + -10.4  -5.95286   TAATTATAAATTAAA TACTCTGATTAAACATAT GATTTATGA ATAAGTTTAATCAGAGTA TTTTTTATTTTTCCT
   CPE2103   6  73 242 2412906 .. 2412924 +    -9  -2.86965   GCATAAGTTCAAAAA             TCCAAATT GAA AATTTGGA             CTTTCACTTAAGTTT
   CPE2094   2  45 124 2403481 .. 2403491 +  -2.6  -3.51563   CATTTTAAATATAAT                 TTTA TTT TAAA                 TTATCTAAGGATTTT
   CPE2091   5 100   5 2400099 .. 2400135 +  -9.7  -5.64006   AAATAAAATAAAAAA    CTATAGTGGTATATA TTAATTT TCTATACCACTATAG    TTTTTTTAATTAACT
   CPE2079   5  95  16 2385223 .. 2385266 +  -6.3  -6.04419   AAATAAACATAGAAA AAGGCTATATCAAAAGTGAA CTTAC TTCAATT-TGATATAGCCTC TTTTTTTATTATTTT
   CPE2073   5  57 123 2376271 .. 2376285 +  -2.9  -4.67904   GTAACTTAACTAAAG               TATGA CCTTT TCATA               TTTTTAAAATTAATC
   CPE2064   6 100  88 2361925 .. 2361951 + -15.4  -4.28487   TATATACAAAACATT         GGAGCAATATTT TTA AAATATTGCTCC         TTTAATTTTATAATC
   CPE2055   3 100  18 2349538 .. 2349559 + -11.7  -5.64421   TTAATTAAAATAAAA           GCAATCTCT AAAT AGAGATTGC            TTTTTTATTTCCAAT
      rpsT   7 100   7 2334422 .. 2334444 +  -9.2  -5.27476   ATGGCTTAATTATAT           GGGTGTTAGA ATT TCTAACACCA           TTTTCTTTTATTAGA
      rpsT   7 100  66 2334481 .. 2334506 + -13.5  -5.47159   TCTTTAAGTAAAAAA         TCCAGATTAGA ATCA TCTAATCTGGA          TTTTTTATATTACAG
      cotS   4 100   6 2303480 .. 2303502 + -13.6  -4.84146   TAAAGTTTAAATAAA           GGAGTATTCA TAA TGAATACTCC           TTTATTTTATATAAT
   CPE1997   9 100 121 2289193 .. 2289232 + -10.3  -5.38951   TAATTTAAAGTAAAA  GGCAAAGAATAACTTAT TTTAAT GTAAATTATTCTTTGCC   TTTTTTATATAAATT
   CPE1982   4  50 -15 2269304 .. 2269321 +  -2.1  -4.18161   ATCTTACAAATTCAC             TTTTGAT TATA ATTAAAA              TTTTAAACCTTTCTC
   CPE1982   4  50 351 2269670 .. 2269680 +  -3.2  -3.68798   TAATAGAAGTTTTAC                 CATC TGA GGTG                 TTACTTGTTTTCCAA
   CPE1973   7  73 241 2262092 .. 2262104 +  -2.7  -5.68489   TACCATCATCAGGTT                CATGA TCT TTATG                TTTTTTATTATTATA
   CPE1964   8 100   9 2254715 .. 2254738 +  -9.7  -5.49569   GCAATAATAAAAAAA          GCTTTGAGA TTTTTT TCTCAAAGC           TTTTTTATATTAATC
   CPE1931   5  95  -2 2213275 .. 2213294 + -10.8  -4.17316   TTTCATACAAAAAAA            TAGACCAC AAAG GTGGTCTA             TTATTTTACAAAACT
   CPE1926   4  79 121 2208328 .. 2208346 +    -9   -3.6968   AAAATTAAGTGAAAG             TCCAAATT TTC AATTTGGA             TTCTTGAACTTATGC
   CPE1920   4  51 342 2202985 .. 2203001 +  -5.1   -2.8585   TAAACCTCATTCCAA              GAATGTG GTC CCCATTC              CTTTCCATTGAATCC
   CPE1916   3  88  25 2195228 .. 2195279 +  -4.8  -5.83226   TATAAAAATAAAAAA CTTACAAAT-TTACTTAAAGAGTTA CCC TATTTCTTTAAGAATTATTTGTAAG TTTTTTTATTAGCTT
      dapD   6  72  10 2188896 .. 2188919 +  -7.5  -3.63768   AAATAATAAAAAATA          GCCATGAGGA TTTAT TCC-CATGGC          CTTTTTATTAAAACT
      dapB   6  66 175 2186183 .. 2186233 +  -2.3  -5.36689   GGTAAAATAATAAAA CTTATAAATA-TATTTTGAGAA TTATTTTC TTCTCTTAATACTATTTATAAG TTTTATTTTTGATTT
   CPE1900  10 100  77 2180652 .. 2180675 + -11.2  -5.24129   AAGAGCATAAAAAAA          CATCTATAAG AAAT CTTATAGATG           TTTTTTATGGAGGCG
   CPE1897   5  62 180 2178672 .. 2178682 +    -4  -4.69464   TTGATACATTATTTT                 CTTT AAC AAAG                 TTTTTAGCCTCTTTT
   CPE1883   5  67  -2 2163687 .. 2163700 +  -2.5   -5.4505   TGTTCATATCCCCTA               TAAAA ATAA TTTTA                TTTTTTATTAAACCA
   CPE1867   2  70 150 2139069 .. 2139079 +  -2.6  -5.59534   TAGACCCCTTATTAT                 TTAT CTA ATAA                 TTTTTTATTCTACTT
   CPE1847   7  62 294 2119464 .. 2119474 +    -4  -4.67556   TGTTTATTTAATTTT                 GAAA CTA TTTC                 TTTTTCACCTATTCT
   CPE1803   5 100 224 2083459 .. 2083485 + -12.5  -3.95007   ATTTAAATAATAGAA         GGTAGAGAATA ATTAA TATTCTCTACC         TTCTTAATTTATATA
      rpmB   5 100  -6 2011761 .. 2011781 + -12.7  -3.94773   TTTGCATAAAAATAA            GGGATAAGT TTT ACTTATCCC            TTAATTTTTTCCATC
   CPE1727   1  49 117 2005498 .. 2005522 +  -3.7  -3.45324   CTTCTCTTTTATTAG          TTATTTCATTT TCT AATTGAGATAA          TATTTCATCAGCATA
   CPE1705   4  64  41 1985731 .. 1985741 +  -5.4  -4.17762   ATTCTATGAATTTCT                 GTAG GCC CTAC                 TTCTTTTAAAGCATC
   CPE1666   2  95   4 1941762 .. 1941782 +  -5.6  -5.99154   GAAGCAAAATAAAAA            GATATATT TTCAC AATATATC            TTTTTTTCTTTACTA
   CPE1662   2 100   9 1937249 .. 1937276 +   -10  -5.09426   AGCCTAAATAAAAAA        GTTTATGGGAAA CTAT TCTCCCATAAAC         TTTTTTAAACTTACA
     spoVB   6  68 458 1923019 .. 1923034 +  -6.2  -4.12267   TTCTCTACTTTCTTT              GCATTT AAAG AAATGC               TTTCCTTGTTATAAT
   CPE1624   5  64 266 1896059 .. 1896073 +  -4.4  -4.40311   AGCTCTTTTTTATAT               TAATAA ACT TTATTA               TTTTAAATTATTTAT
   CPE1620   6  95  32 1890618 .. 1890658 + -10.1  -4.29656   AAATAGCCTATAAAT  TAAAGCTTATAAGTTGTTT ATT AAACTATTTATAAGTTTTA  TTTTAAGCTTTTATA
   CPE1616   7  66  10 1886272 .. 1886291 +  -6.4  -3.53811   TTTTAATGAAAAAAA            GGTCCAAC AAAA GTTGAACC             TTTAAACAAACTCAA
   CPE1612   6  93  18 1883596 .. 1883624 +  -7.5  -5.24799   CTTTAAAAATAAAAA        TAGTCCAAGGA TTTTTCT TCCTAGGACTA        TTTTTATATTTGTAA
   CPE1609   4 100  -2 1881283 .. 1881322 + -16.9    -4.946   AATTTAAGTAAAAAA  TAAGAAAACATCATTAG TATTTT CTAATGATGTTTTCTTA   TTTTTACTATTTACT
   CPE1597   5 100  21 1871844 .. 1871864 + -11.2  -5.07523   TCTTAAACTACAAAA            GGCACTAG AGTAA CTAGTGCC            TTTTATTTCTCTGTA
   CPE1591  11  68 331 1866278 .. 1866292 +  -4.3   -4.8667   ATCATAATCTTTTCT               TATGG TTAAT CCATA               TTTTTCTCCACTATC
   CPE1585   4 100   9 1857870 .. 1857909 + -19.8  -5.88476   AAAATAATCTTTTAA  TGATAAAGAGAAATACTT TTTG AAGTATTTCTCTTTATCA   TTTTTTATTTCTTTT
   CPE1572   2  51 178 1841290 .. 1841304 +  -4.4  -3.15182   TTTTGATAAAGCCAT               TAAAAT CTT ATTTTA               TATCTACTTTTTACT
   CPE1559   2  75   8 1829396 .. 1829417 +  -8.1  -3.61774   TTAACTAAATAAAAA           GAGGTGTAT TATG ATACATCTC            TTTAAAAATCTTGTA
      sipS   6  61 381 1822819 .. 1822838 +  -6.6  -2.79671   TTATCAAGCTTTTCA            TCTAAATT CTTT AATTTAGA             ATTTCCACTTGCAAT
       prs   5 100  17 1817244 .. 1817267 + -12.5  -5.27399   ATGCTTAATTTAAAA          GTGCTCTGC TTTTTT GCAGAGCAC           TTTTTTAGTCTATTC
   CPE1539   9 100  18 1802888 .. 1802914 + -11.1   -5.7827   ATATTAATAAAAAAA         GATGGAAATTA ATTTG TAATTTCCATC         TTTTTTCTTTATATT
   CPE1529   6 100  19 1792268 .. 1792300 + -13.8  -4.07675   TCACTTTTAAAGAAA      GGTTAAGTTAAAAT TATTT ATTTTAACTTAACC      TTTAATTAATTTTAA
   CPE1524   6  67 125 1785154 .. 1785169 +  -7.6  -3.06815   CTTTTCTTATTCTAT              GCTTCT TTTA AGAAGC               TATATTGAGCACAAT
      ilvE   4  80  12 1779151 .. 1779174 +  -6.1   -5.1485   ATAATACATAAAAAA          GAGAGTGAGT AGTAA ACTC-CTCTC          TTTTTCTCTTAATTA
   CPE1506   6 100   7 1760286 .. 1760321 + -18.6  -3.45405   ACTAAGTAATAAAAA    GAGCGTGTGTTGAAAT TTTT ATTTCAATACACGCTC     TCTTCATTTTATACA
   CPE1497   6  48 -43 1749855 .. 1749876 +  -3.7    -3.182   ATGACTTTATCTCTA           GAGG-TGGAA GAA TTCCAGCCCC           TGTTCACTCTTTAAA
   CPE1491   7  68  36 1745490 .. 1745512 +  -4.2  -4.78157   ACTTTTCCTCTTATT           TTAAAAAGGA TTT TCCTTTTAGA           TTTATTATTTTTCAT
   CPE1491   7  68 111 1745565 .. 1745581 +  -5.3  -4.43189   TAAAATAATTAAAAC              TTAAATA TAT TATTTAA              TTTTCTAAGATTAAT
   CPE1480   3 100   8 1736933 .. 1736954 + -11.7  -5.15526   TAATTTAAAATAAAA           GACACTAGT AATT ACTAGTGTC            TTTTTCATTTTCTAT
   CPE1477   8 100  -9 1733734 .. 1733762 +   -12  -4.43844   TTATAGATTAAAAAA        TAAATGTTGAGA TTATC TCTCAACATTTA        TTTTGTCCCTAATGA
      hlyC   6 100  12 1731632 .. 1731665 + -12.7  -5.77988   ATAAAAGAAAAGAAA     GGATAGTAATACTAA AAAA TAAGTATTACTATCC      TTTTTTTATATATCT
   CPE1470   5 100  39 1728779 .. 1728825 + -12.6  -4.28432   TAACAATCTAAAAAA GAGAATGCATGGAAAGTTCTTT TTT AAAAAATTTCCCATGTATTCTC TTTTAAATTGAACTT
   CPE1470   5 100 109 1728849 .. 1728891 + -15.4  -4.84602   TGAACTTAAAGAAAA TAGTGTATTAAAATAAATTT CTT AAAGTTATTTTAATACACTA TTTCTTTATTTATCT
       pfk   4 100  36 1724708 .. 1724728 +  -9.8  -5.48028   CTACATTTAATAAAA            GACATGCA TTTTC TGCATGTC            TTTTATTTTTCTTTA
   CPE1457   8  64 203 1715182 .. 1715192 +  -2.6  -5.24796   CATTCTTATATACTT                 TAAA AAG TTTA                 TTTTTCTTATATAAG
   CPE1445   9 100 293 1704621 .. 1704645 + -14.5  -4.21465   AAATATATATGAAAA          GAGCTAGAATT TAA AATTCTAGCTC          TTCTTTCATTTTAAA
      clsD   5 100   6 1687172 .. 1687195 + -11.2  -5.52023   TTTAATGTAGAAAAA          TACAGTGTAT GATA ATACACTGTA           TTTTTTATTAATAAT
      sas2   7 100  11 1678184 .. 1678211 + -14.4  -5.37593   AATAATAACAAAAAA        TAAGAGGTAAGA ATTT TCTTACCTCTTA         TTTTTTACTTTAAGA
   CPE1418   3 100   6 1673104 .. 1673128 + -14.5   -5.7827   AGGAAGATAAAAAAA          TCCATGAGTAA ATT TTACTCATGGA          TTTTTTATTTATATT
   CPE1410   8  90 216 1664200 .. 1664234 + -10.3  -3.38158   TCTTATTCATTAAGA    TAGCTCAGAAGG-ATT TTAA AATACTTTCTGAGCTA     TTACGTTATTTTAAT
       pfs   9 100   8 1650300 .. 1650331 + -16.2  -3.86668   CTTTATAAAATAAAA      GAGCTTTATCAAAA TAAC TTTTGATAAAGCTC       CTTTTTATTTATTAA
   CPE1384   0 NONE
   CPE1381   4 100  -3 1633203 .. 1633236 + -14.2  -5.72254   AATAAGTATGTATTT     TTAAAGCCTTCTAA TTAATT TTAGAAGGCTTTAA      TTTTTTATTATTTAG
      hisC   6  53 412 1625803 .. 1625819 +  -5.1  -3.21726   CCATTATTATTGCAG              TGCTGTG CTC TGCAGCA              TTACCTATTATAGGA
   CPE1365  11 100  10 1612478 .. 1612515 + -11.5  -5.64274   GAATAACTAAAAAGA   GAAGTATGATATATCCT CTTA AGGTCATATCATACTTC    TTTTTTTATAAATAA
   CPE1356   9  91  11 1600735 .. 1600760 + -10.5  -3.64541   TTTAAAAAGTAAAAA         GAAGCCACATA AAAC TTTGTGGCTTC          TCTTTCATTTAATAA
   CPE1352   3 100  76 1597052 .. 1597090 + -14.3  -3.55219   TATTTAAAGAAAAGA   CATTATATAGTTTTGTT TTTTT AACAAAGCTATATAATG   TTCTCTAATCCCCTT
   CPE1329   8 100   8 1571064 .. 1571091 +   -13  -5.74288   AATTTTAACAAAAAA        TCCTATTAAAGA ATTT TCTTTAATAGGA         TTTTTTATTATTTAT
   CPE1326   6  67 195 1568608 .. 1568618 +    -4  -5.08088   TGATACAGTCCCTTA                 TAGA AAT TCTA                 TTTTTCTTAAAAGTT
   CPE1317   8 100   6 1560343 .. 1560362 +  -7.9  -5.52807   TAGCAAATAAAAAAA            GCTACAC TATTTT GTGTAGC             TTTTTATTTATTATT
   CPE1293   9  67  70 1528540 .. 1528586 +    -7  -3.31598   ATCAATCTAAAAAAA CTCTTAAATCTTAAAAATTA CACCTAT TAATTTTTAAATTTTAAGAG TTAATATAAATTTAT
   CPE1286   3  82 291 1516999 .. 1517009 +  -2.6  -6.30182   AGATTTAATACATTT                 TTAA ATA TTAA                 TTTTTTTTTCTATCG
   CPE1283   6 100  34 1513105 .. 1513133 + -14.9  -4.64383   TTTCTACATAAAAAA        CAGCAATAATATT TTA AATATTATTGCTG        TTTTCATTTCTCATT
   CPE1265   6  61 425 1482414 .. 1482428 +  -4.2  -4.25566   CCACATTTTCTTCCC               CTGAAG CTT CTACAG               TTTTAGGTAATTCTT
      entA   7  76  97 1470400 .. 1470431 +  -4.5   -5.4251   TATGCTTTTTAAAAA      GGCACATACTTAA TTTTTT TTAAGTATAGGCC       TTTTTTCTCTCTAAA
   CPE1246   7  73  32 1452694 .. 1452710 +  -6.5  -4.27861   AATATAAAATTAAAA              GGACCTA AAA TTGGTCC              TTTTAAATCTATATT
      cspL   5  81  55 1450330 .. 1450376 +    -7  -4.89393   AAATGTTTTAATAAA TATTCCGAGTAAATTCACAATA TAATT TATGGTGA-TT-ACTCGGAATA TTTTTATAGGGTTTA
   CPE1238   4 100  11 1446908 .. 1446953 +   -10  -5.00339   AATAACAAAATAAAA GGTGCTGTATCAAAG-ATTTT ATTAA AATCTACTTTGATACAGCACC TTTTTAATTATTACT
   CPE1229   2 100   4 1432766 .. 1432786 +  -8.4   -5.4593   GGTGAATGGTAAAAA            GATAAGAC TTTTC GTCTTATC            TTTTTCTTATTTTAC
   CPE1210   5 100   5 1416277 .. 1416295 + -11.8  -5.56264   AACATGAATAAAAAA             GAGTGGTA ATT TACCACTC             TTTTTTATATTTAAA
   CPE1207   7 100  23 1414662 .. 1414689 +   -15  -3.93148   ATTTTTAAAAAATAA        GAGACGCTTCAT TAAT GTGAAGCGTCTC         TTATTAATTTACTTG
   CPE1202   3 100  11 1406913 .. 1406940 +  -8.6  -5.47964   AGTAAAAATAAAAAA        GTAAGGTATC ACACTATA GATACCTTAC         TTTTTATTATTTTAT
   CPE1191   3 100   8 1388970 .. 1388992 + -12.1  -5.62288   CTGCATAATAAAAAA           GGCTTAGCT TTAAT AGCTAAGCC           TTTTTATTTTATTGG
   CPE1175   9 100 260 1372918 .. 1372958 + -13.6   -3.8822   ATAAAATGAAATAAA  TCAACAAAGAGCATCAAT ATTTA AATGATGTTCTTTGTTGA  TTTAAATTTACTCTA
   CPE1169   4 100  11 1368957 .. 1368972 +    -9  -6.15717   CTTAATAATAGAAAA              CAGTCC ATAT GGACTG               TTTTTTTTATATTTC
   CPE1169   4 100 293 1369239 .. 1369256 +  -9.9   -5.1764   ACAATAAAAGAAAAA             CATGCCA ATAT TGGCATG              TTTTTATATTGTATC
   CPE1162   9 100  32 1360973 .. 1361004 +   -19  -4.71828   TAAAAGTGCTAAAAA      TACGAGGATAGAAC ATAT GTTCTATCCTCGTA       TTTTCTTCATAAAAT
   CPE1143   6  70  34 1338017 .. 1338065 +  -4.7  -4.79223   AAAAGATGACAAATT TTAAAGAGGAGATAGTTTAGTGT GAA AAATAAAGCTATCTCCTCTAAAA TTTTTAATACTATGA
   CPE1089   7 100   5 1291982 .. 1292016 + -14.7  -3.04298   TAGAAGTTTAATAAC     TCCTTAAGTATATTA CTATA TAATATACTTAAGGA     TAATGTTTATTTTTC
      hisB   6 100  98 1263110 .. 1263132 +   -15   -5.5604   ATAGATAATAAAAAA           GCACAAGGAA TAA TTCCTTGTGC           TTTTTTATTAATTAC
   CPE1027   6 100 -11 1229954 .. 1229969 +  -7.6  -5.95539   TGGAAAATAAAAAAG              CAGACT TTTT AGTCTG               TTTTTTTATTTAAAG
   CPE1013   8 100  68 1215820 .. 1215846 +   -14  -5.23765   TCTCTAAATAAAAAA         GTGACTATATAA AAT TTATATAGTCAC         TTTTTATCTTATTTA
   CPE1000   5 100  -9 1205177 .. 1205212 + -15.1  -4.78572   ATATAGAATGGAAAA    GCTAAAATAGTAGTT TAGAAT AACTACTATTTTAGC     TTTTATTAATTAAAG
   CPE0982  10 100  24 1183757 .. 1183772 +    -9  -5.37593   TATAAAAATTAAAAA              CCAAGC TTTA GCTTGG               TTTTTTAGTTTGCAG
   CPE0976   7  82  42 1177029 .. 1177062 +  -8.4    -4.386   GAAATAACAATAAAA     CTTACAAACAATAT GAAAAA ATACTGTTTGTAAG      TTTTATGAAAAGTTA
      hisB   8 100   5 1172644 .. 1172665 + -11.7  -5.76237   TTAATAAATAAAAAA           TAGGAGCTT AGTT AAGCTCCTA            TTTTTTATTTATATG
   CPE0969   3 100   6 1169489 .. 1169508 +  -9.4  -5.68489   TAAAGAATAAAAAAA            GAGAGTTT ATTT AAACTCTC             TTTTTTATTCTTCTG
       gpo  11 100  19 1152913 .. 1152948 + -14.4  -4.56729   AGTTTTTAAGGAAAA    GACCTATGATTAG-ATT TTT AATACTAATCATAGGTC    TTTTAATGTTTTAAT
      pldB   6 100   0 1142564 .. 1142600 + -19.1  -4.71186   AGAGGAAAATAATTA    GATATTATAAGAGAGGT TGT GCCTCTCTTATAATATC    TTTTATATTGATAAT
   CPE0939   8 100   7 1138790 .. 1138823 + -10.5  -4.48823   TCTTTTTAGACAAAA     TAAAAGTACTGGAAT TTTT ATGCCAGTACTTTTG      TTTTATAAATTAATT
   CPE0885   6 100  89 1089726 .. 1089754 + -10.5   -5.4433   AATTAAATTTAAAAA        TCTTAACCTTATT TTA AAGAAGGTTAAGA        TTTTTATTTATATAT
   CPE0876   4 100 115 1077279 .. 1077314 +   -10    -4.946   ATAGAAGATATAAAA    GAGCATGTAATAA-GTT TAA AACATTAATACATGCTC    TTTTTACTATTTAAT
   CPE0869   7 100  22 1070304 .. 1070328 + -11.6  -5.14949   AATAAAGTTTAAAAA          GAAACAGAGT ATAGA ACTCTGTTTC          TTTTCTTATTTTATT
   CPE0843   1  43 209 1031565 .. 1031579 +  -2.2  -3.38836   ACAGAATGGTTTACA               TAGAAA ATA TTTTTA               ATTTATTTTGAAAGT
   CPE0779   6 100   9  962958 ..  962986 + -13.4  -4.79223   AGAGTAAAGTAAAAA        GCCTAATAAATC TATAT GATTTATTAGGC        TTTTTACTAATATAA
      bgaL   3 100  33  955667 ..  955708 + -13.3  -5.26316   ATTTTTTAAAATAAT TGCTGTCTTATATAGTGCT TGAA AACACTATATAAAACAGCA  TTTTTTATAGAATAA
   CPE0765  10  64 241  946134 ..  946156 +  -2.8  -5.15117   TTTTTGACCATCAAT           TATTTGAGAT TTT ATTTCAGGTA           TTTTTTCAGGTTTTA
       def   6  87 135  940164 ..  940199 + -10.1  -3.33798   GAATAAATTTTGATT    TGAAAGATATACTTA TTAATT TAAGTATATCTTTTA     TTAATATAGTATTTA
   CPE0736   4  56  89  914470 ..  914496 +  -2.2  -4.71318   CAAACATGAAAACAA         CCTAAGGTAAGT ATT ATAAGCCTTAGG         TTATTTTTTGATATT
   CPE0712   2 100   8  887195 ..  887237 + -18.9  -5.01553   TAAGTTAATAAGAAA GACTATCTAAACACATTAA TATTT TTAGTGTGTTTAGATAGTC TTTTGTTTATAAATT
   CPE0689  11 100  12  858953 ..  858980 + -14.4  -5.40004   ATAATTAAAATAAAA        GATGATTTCTAC ATTT GTAGAAATCATC         TTTTTTACTTTAATC
   CPE0669   6  77   9  833881 ..  833918 +  -7.3  -4.52047   AATGTAAAGTTTAAA  GGTATCTAAACG--GAG TCAAAT CTCAGCGTTTAGATACC   TTTTATAGTATAATA
   CPE0661   7 100  62  826405 ..  826434 + -11.7  -4.38748   TAAATTAATAAAGAA       GACTATATGAAGT TTTG ATTTCATATAGTC        TTATTTGTTTATAAA
   CPE0642   6  77 124  804850 ..  804879 +    -8  -4.16842   AATAAAAAAATAAAA       CCACTCAGAT AATGGCAGAA ATCTGAGTGG        TTTATTAGCAATGAG
      licC   5 100   5  790061 ..  790098 + -17.3  -4.31943   TAGAGAAATAATAAA   GACAAGCTATTAGCTTA AGTT TTAGCTAATAGCTTGTC    TCTTTTTTATATAAA
   CPE0609   6 100 107  763527 ..  763561 + -14.6  -4.96501   TTTCTTAAATAAAGA     GAGACTAAAATCGTAA AAT TTAGGATTTTAGTCTC     TTTATTTTTATAAAA
   CPE0583   6 100  46  724620 ..  724656 +  -7.6   -5.5604   AAAATTTTAATTAAA   GATTAGATAGA-ATCCT AAAA AGAATTTCTATCTAATC    TTTTTTATTGCTTAG
      ribH   6 100  19  708290 ..  708332 + -14.6  -2.73735   TCCAAGTTAAGTATA TAAGTTCAAGTTATAAAATT AAA GATTCTATAACTTGAACTTA TAATTAAAAGTATTT
   CPE0544   3 100  76  674384 ..  674407 +  -8.3  -5.47431   TTTTATATAAGAAAA          GACACATTA ATAAAA TAATGTGTC           TTTTTTGTATCTTAA
   CPE0434   5 100  13  555675 ..  555715 +  -6.4  -6.28401   TGATAATTAAAAAAA CTCATTCCAA-AAAAATCT TAAA AGATTTAGATTGGAATGAG  TTTTTTTATTTTTTA
      deoB   4 100  23  502389 ..  502417 +   -12  -4.77567   TAAGAATATATGAAA        GCTATATCAAAT TTTAT ATTTGATATAGC        TTTTCTTATAAAGAT
   CPE0357   5 100   5  454926 ..  454960 + -17.6  -4.10159   GTTTTAAATAAGAAA     TTAAGCCTATATTAAA ATT TTTAATATAGGCTTAA     TTTAGTTTAAATGTT
   CPE0331   5  90 139  417835 ..  417873 +  -7.7  -4.95876   ATTTAATTAAAAAAA  GACTGTGCTAAAA-CTAA GAAA TAAGATTTTAGCATAGTC   TTTTTAATTATAATT
   CPE0287   4  90  11  367238 ..  367263 +  -7.7  -4.91873   TTTAATATAAAAAAA         GTAGTAAGCAA ATAT TTACTTACTAC          TTTTTGGTTAATGTA
   CPE0282   2 100   5  362615 ..  362634 +  -6.5  -6.07374   AAGAAAAATAAAAAA            GTTGAAG ATAAAG CTTCAAC             TTTTTTATTTTTTAT
   CPE0274   6 100  20  354304 ..  354337 + -11.3  -5.34365   GATTTTACAAAAAAA     CTCAATTTAAAACAT TACT AAGTTTTAAATTGAG      TTTTTATTATTATAA
   CPE0262   6 100 113  333037 ..  333056 + -10.8  -5.84381   AATGTAAAGAAAAAA            GAAGCAGA TTAA TCTGCTTC             TTTTTTTATTCCTAA
   CPE0254   4 100  52  327369 ..  327394 + -12.1   -5.4505   AAATAAACTTAGAAA         GAGACTATTAA AAAA TTAATAGTCTC          TTTTTTATTAAGCAA
   CPE0231   4  71  77  303465 ..  303496 +  -6.7  -4.19123   TTCTATAATAAAAAA      GGAAACTAGAAAGG GGGAG CCTC-CTAGTTTCC      TTTATCTGATTTATA
   CPE0212   2 100 118  279818 ..  279857 +  -8.2  -5.47964   GTAGGATTGATAAAA  GCCTAAATTAAATG TGTTTATTTGTT CATTTAATTTAGGC   TTTTTATTGTTTTAT
   CPE0200   6 100 129  257676 ..  257699 +  -7.6  -5.73978   TATTATAATAAAAAA          TCTATATTAC TAAT GTAGTATAGA           TTTTTTATTTATAAT
      lipA   6 100  50  232216 ..  232258 + -19.4  -5.24796   GATGGAGATAAAAAG GAGGCTTACCTTAAAGCATG TTA TGTGCTATAAGGTAAGCCTC TTTTTATTATATGAA
   CPE0114   6 100  32  154976 ..  155000 +   -13  -4.64861   TTTATTAAAAATAAA          GAAAAGGGGA TATTT TCCCCTTTTC          TTTATTTTGCAAAAC
   CPE0107   2 100   7  147089 ..  147124 + -14.3  -5.45802   AGAGATTAGTTTAAA    TGCCTAAGAAATACA ATTAAA TGTGTTTCTTAGGCA     TTTTTATTTTAGAAA

SUMMARY

351 putative operon ends contain 1925 possible terminators.
Percent operon ends hit by terminators of confidence >= x:
	x	#>=x	hits>=x	%hits>=x
	100	270	204	194	55 %
	99	270	204	194	55
	98	270	204	194	55
	97	270	204	194	55
	96	270	204	194	55
	95	294	216	206	59
	94	294	216	206	59
	93	307	223	213	61
	92	307	223	213	61
	91	311	225	215	61
	90	320	231	220	63
	89	324	233	221	63
	88	329	236	224	64
	87	338	242	228	65
	86	342	245	231	66
	85	350	248	233	66
	84	351	249	233	66
	83	358	256	238	68
	82	366	259	240	68
	81	372	261	242	69
	80	378	266	244	70
	79	385	271	247	70
	78	391	275	248	71
	77	397	280	252	72
	76	404	285	253	72
	75	417	294	258	74
	74	418	294	258	74
	73	428	302	265	75
	72	438	309	269	77
	71	445	315	271	77
	70	461	328	277	79
	69	463	330	277	79
	68	483	347	281	80
	67	495	357	285	81
	66	507	366	288	82
	65	512	371	288	82
	64	537	396	295	84
	63	559	412	297	85
	62	584	432	302	86
	61	616	456	304	87
	60	633	470	305	87
	59	655	488	307	87
	58	677	506	309	88
	57	709	535	310	88
	56	756	570	315	90
	55	783	595	317	90
	54	834	636	321	91
	53	888	680	327	93
	52	936	713	329	94
	51	1009	769	334	95
	50	1054	802	335	95
	49	1120	852	338	96
	48	1170	891	339	97
	47	1213	928	340	97
	46	1273	969	342	97
	45	1380	1046	344	98
	44	1489	1127	345	98
	43	1562	1173	347	99
	42	1629	1221	347	99
	41	1711	1283	347	99
	40	1784	1338	347	99
	39	1897	1423	347	99
	38	1925	1443	348	99
	37	1925	1443	348	99
	36	1925	1443	348	99
	35	1925	1443	348	99
	34	1925	1443	348	99
	33	1925	1443	348	99
	32	1925	1443	348	99
	31	1925	1443	348	99
	30	1925	1443	348	99
	29	1925	1443	348	99
	28	1925	1443	348	99
	27	1925	1443	348	99
	26	1925	1443	348	99
	25	1925	1443	348	99
	24	1925	1443	348	99
	23	1925	1443	348	99
	22	1925	1443	348	99
	21	1925	1443	348	99
	20	1925	1443	348	99
	19	1925	1443	348	99
	18	1925	1443	348	99
	17	1925	1443	348	99
	16	1925	1443	348	99
	15	1925	1443	348	99
	14	1925	1443	348	99
	13	1925	1443	348	99
	12	1925	1443	348	99
	11	1925	1443	348	99
	10	1925	1443	348	99
	9	1925	1443	348	99
	8	1925	1443	348	99
	7	1925	1443	348	99
	6	1925	1443	348	99
	5	1925	1443	348	99
	4	1925	1443	348	99
	3	1925	1443	348	99
	2	1925	1443	348	99
	1	1925	1443	348	99
	0	1925	1443	348	99
