# Supplementary material for: Rapid, accurate, computational discovery of Rho-independent transcription terminators illuminates their relationship to DNA uptake
Source: Genome Biol. 2007 Feb 21;8(2):R22. doi: 10.1186/gb-2007-8-2-r22 (PMC1852404; doi:10.1186/gb-2007-8-2-r22)
Supplement: Additional data file 2 — As described in the text, the entire robust tail-to-tail region is searched; if the region is less than 500 nt, then the 500 nt downstream of the stop codon is searched (stopping if a gene start is encountered). In the case of ties, all terminators with the high score are output. [file gb-2007-8-2-r22-S2.zip › Clostridium_tetani_E88.ttperf]

  CTC00064  10 100   9    4546 ..    4575 - -13.9  -3.76411   TTAAAAGGATTTAAA       TAAAGCTTTCATT AATT AATGAAAGCTTTA        TTTAATAATTATTTT
  CTC00067   1 100 192   12217 ..   12240 -    -9  -5.63857   AAAAATTCAAAAAAA          TATTGCCATT ATAT AACGGCAATA           TTTTTAAACATATAA
  CTC00105   3  91  -2   62355 ..   62381 -   -11  -3.80461   GAAGCCATGAGCAAA         TAGAGAGACGTT AAA AATGTCTCTCTA         TTTTAAGTTTCTACT
  CTC00117   4  83 -14   76252 ..   76279 -  -4.9  -5.49569   GATTAATAGAAAAAA        GAGCATAGTAT TATTAG ATACCGTGCTC         TTTAATATTACTCTT
  CTC00120   5 100   3   79582 ..   79612 - -11.4  -5.41143   TACTTGGCAAAAAAA       TAAAGAAGCTGA AAATTAA TCAGCTTCTTTA       TTTTATATATTTTTG
      dnaC   9 100  13   82736 ..   82764 - -17.7  -5.10767   TACTGAATAGAAAAA        TTCATAGGCTGAT TTT ATCAGCCTATGAA        TTTTTTGTAATATTA
  CTC00138   6 100  85   96987 ..   97015 - -11.9  -5.16572   ATGGAATTTAAAAAA        GATGACTCCTGTA AAA TACAGAAATCATC        TTCTTAGTACCGCCT
  CTC00147   3  70  33  104754 ..  104809 -  -3.6  -5.25906   ATAAAGTAATAAAAA TGTCCCCATTTAGTATATTAAG AAGCTTTTTTAA CTAAACATATTAAATGAGGACA TTTTTAATTTTAAAT
  CTC00177   6 100  84  132283 ..  132311 - -11.9  -5.16572   ATGGAATTTAAAAAA        GATGACTCCTGTA AAA TACAGAAATCATC        TTCTTAGTACCGCCT
  CTC00181   7 100  64  136530 ..  136573 - -16.2  -2.61255   GGATTATAAACAGAG TTCTTGGCTTCAGAAGGAGT TTTT ACTCCCTCTGAAGCTTAGAA ATCGTTATCCAGAGA
  CTC00199   7 100  48  157740 ..  157767 -   -10  -4.88711   ATAATATACTAAAAA        TCCATCTTAGAA TATA TTCTAGGATGGA         TTTTAAAATTTCAAA
  CTC00214   6  49  57  179652 ..  179685 -  -3.9  -3.35639   AATAGGCCCAAGCAA     CTGTTTAGCAAAAAC ACAG GTCTCTGCTAAAGCG      AAAGCTGATGTATAG
  CTC00218   6  74  16  183655 ..  183685 -  -5.6  -4.90477   CATAAAAAAGTAAAA       CTCTTAGGTATA AAATAAA TATATCTAAGAG       TTTTTAGATTTTTTA
  CTC00223   8 100  45  190096 ..  190111 -    -9  -6.22691   GAATAATAAAAAAAA              GACCAC TTAA GTGGTC               TTTTTTTAAAATGTA
  CTC00229  12  83  28  196147 ..  196169 - -10.7  -3.05562   AGAAAGTGTCGAACA           CCTAGTATG AACTA CATACTAGG           TGTTTAATTTACATT
      trkA   5  50 313  204802 ..  204812 -  -3.2  -3.68836   ATCGCCAAAATAATA                 TCCC TTT AGGA                 AGAACCTCTATATTA
  CTC00254  11 100 310  221689 ..  221725 - -12.6  -3.32644   AAATAAAATAAAGTA    TAACAAAGTTGGTGAA AATTA TTTACCAACTTTGTTA    TTTTTTAAATACAGT
  CTC00254  11 100   5  221999 ..  222030 - -14.7  -3.32893   AGAAGAGTAGAAAAT      TTAAAGGTGCCTT AACTTA AAGGCACCTTTAA       TATTTTATGAAACGT
  CTC00268   9 100   3  244123 ..  244143 - -11.3  -4.72127   AGACAATATATAAAA            GGCTTAATT TTT AATTAAGCC            TTTTATATATTGTTA
  CTC00272   7 100  -8  248249 ..  248288 - -21.2   -3.8637   TTATATGATAAAAGA  GGTATCTAAAAGGTAATT TTAA AATTACCTTTTAGATACC   TTCTACTTGTTTACT
  CTC00289   4 100 -28  273047 ..  273102 - -16.1  -3.84304   TGAAGTTATAAAAGA TATATTTAAATAAGAAAAATCCAGA AATTAA TCTGGATTTTTTTCATTTAAATATA TTTCTTCAATATTGA
  CTC00319   6  73 -15  301256 ..  301284 -  -6.9  -4.03321   AGATTAAATATGAAA        CAAAGCAAAGA GTTTATG TCTTTGCTTTA        TTTTTATTTGGTAAA
  CTC00326   5 100 -11  309750 ..  309768 - -13.2  -3.92804   TAAGAAAGCATGAAA             GAGAAGGC TAT GCCTTCTC             TATTATATTTAAAAA
  CTC00329   5  82   7  314426 ..  314456 -  -9.9  -3.38178   TAACTAACCTTACAA       TACCCTTAAACTT GAGCT ATGTTTAAGGGTA       TTATATTTATACTCT
  CTC00335   6 100   1  321836 ..  321871 -   -15  -3.64609   TATAATTATTGCAAA    TCATTAAGTAGGGG TATATACG CCCCTACTTAATGA     CTACCTAAATAATTT
  CTC00346   4 100   3  334390 ..  334428 - -12.9  -3.66365   GATGATACAAAGGAA  TAAGACTGATTCAAAGAT TAAT AT-TTTGAATCAGTCTTA   TTTTAAAACTTTTTA
  CTC00357  10 100  12  342332 ..  342362 -  -8.4  -4.91357   AAATATATAAGAAAA       GAGTGTCTATAATT TAA AAATGTAGACACTC       TTTTCTTTAAACTAA
  CTC00373   3 100  13  360852 ..  360879 -  -7.8  -5.37043   ATTTCATATAAAAAA        GACTATCCAATA AATT TAACGGATAGTC         TTTTCATATTATTTA
  CTC00389   5  71  24  382908 ..  382933 -  -8.5  -3.02402   TGCATAGCAAACAAG         CCTGCAATAAAT TTG ATTT-TTGCAGG         TTAATTAAAAATATT
  CTC00399   3 100 -13  392196 ..  392217 - -10.3  -4.84311   CTTTATATAACAAAA           GAGGTTTTT TAAC AAAAACCTC            TTTTGTTGGAGAGAA
  CTC00404   6 100  78  398743 ..  398794 - -13.4  -3.51778   TTACTACAGTAAAGA GTAAAAGTGACCAAGGAATTCA AAAAATAA TGAACTTCTTAGTCACTTTTAC GAAATATTATAAAAA
  CTC00417   3 100  23  411598 ..  411636 - -19.3  -4.81082   AATTAATTAAGAAAA   GCAAAGGTGTTTAAAAA ATAAA TTTTTAAACACCTTTGC   TTTTCTTAAATTATA
  CTC00422   4  86   8  418284 ..  418316 -  -6.4  -5.10601   ATAAAATGATAAAAA      GAGACAGGCTTT TCATGTTTT AAAGTCTGTCTC      TTTTGAATTAATCTA
  CTC00433   7  56  24  429719 ..  429756 -  -4.2  -3.69341   CTTAATATAAACTAA   GGGACTGGAAAATT AGAATTATTA AAAATTCCAGTCCC    TTTCAATTTAAAATT
  CTC00445   9 100 -18  442621 ..  442653 - -18.1  -3.15544   GTTCATTGTTATTAA      CTTTAGTAAAAGTGT CAA ACACTTTTACTAAAG      TTAATAACCTGCCCT
  CTC00449   6  84 387  446180 ..  446194 -  -5.8  -5.26247   GGAAAAGAAATAAAA               GAAAAA ATA TTTTTC               CAAGGTGGAGTTGCT
  CTC00458   5 100  73  457684 ..  457718 - -17.6  -5.63103   CTTTAATTAAAAAAA     TGAGTTGTATTAAAAT AAA ATTTTAATACAACTCA     TTTTTTTAATCATAG
  CTC00473  10  77  17  478052 ..  478077 -  -4.8  -5.16206   AAATGAATACAAAAA         GGAACCAA TGTTAATAAG TTGGTTCC          TTTTTTATGAAGTTA
  CTC00496   5 100 331  505268 ..  505302 - -13.1  -3.63768   ACGGTTAATAAAAAC     TAAACCTCAAAAGCA GGAAT TGCTTTTGGGGTTTA     ATTTTTTCGAACAAA
      iolR   3  44 403  511462 ..  511481 -  -3.6   -2.6704   ATAAAGATGTAGAAC            TTCATGGA TCAT TTCATGAA             AAAATAGTATTAGAA
  CTC00516  11  73 456  525119 ..  525142 -    -4  -5.44119   CGGATCTCAAAAAAA          TTAAAGTTTT AGCT AATACTTTAA           TTGAAAATTATCAAG
  CTC00531   2 100  18  542703 ..  542754 - -21.9  -3.24848   AATATGTGATAAAAG TTGGGGACAGGTCGCAAAATATA GACTAG TAATTTTTGCGACCTGTCCCCAA TATACCCAGCATATC
  CTC00538   5 100  39  553184 ..  553223 - -10.2  -4.73973   ATAGAAAATAATAAA  GAGAGTGTTAAGATAAAT TAAA ACATTTCTTAACACTCTC   CTTATATATTAAAAA
  CTC00549   6  49  57  568823 ..  568856 -  -3.9  -3.35639   AATAGGCCCAAGCAA     CTGTTTAGCAAAAAC ACAG GTCTCTGCTAAAGCG      AAAGCTGATGTATAG
  CTC00556   5 100  -2  574794 ..  574843 - -18.5  -3.90761   GAATCCATAGAAGAA TAAAGTAAAAAGACTTAAACA AGTTTTAA TGTTTAAGTCTTTTTACTTTA TTCTAATTTTCTATA
      asnC   1 100  36  587945 ..  587969 - -14.5  -4.38637   AATAATAATTTAAAA          TAGGTTGACTT TTT AAGTCAACCTA          TTTTTCTACATAAAT
  CTC00574   8 100  18  593305 ..  593333 -  -6.8  -5.95286   ATTAAAAATAAAAAA        GGTCCTTTAAGA ACAAA TCATAAAGAACC        TTCTTTATTTTTATT
  CTC00582   3  51 -17  606486 ..  606505 -  -4.4  -3.12803   CAGCCATATTTAACA            GATTACAA TTTT TTATAATC             AACATCAATCTCGCC
  CTC00588   6 100  23  611616 ..  611646 - -14.4  -5.29846   AACGTTAAATAAAAA       TGATTAAAACATAT TAT ATATGTTTTAATCA       TTTTTATTTATGTTG
      padR   3  68 118  625362 ..  625380 -  -3.9  -5.03145   TAACTGTTGAAAAAA             CTCTTCT TTTTT AAAAGAG             CTTAATGTACTATTT
  CTC00604   5 100   5  628067 ..  628111 - -21.9  -3.63424   AAATAAAATATAATA TAATGGCGTTGTAAAAGATTA TTT TATTCTTTTACAACGCCATTA TTTATTATATATTTT
  CTC00608   4  54  50  632693 ..  632703 -  -3.2  -4.00443   TTATCATGAAAAATA                 GAAG AAA CCTC                 AACATTATCTATAGA
  CTC00612  10 100  17  637201 ..  637227 - -14.6  -4.47456   ATATTTAAGAAGAAA         TCCCCTATGAAC TTT ATTCATAGGGGA         GAGGGTTAATTAATT
  CTC00617  11  86  71  640010 ..  640035 -  -9.8  -3.99236   CGGATAAAAAATTAA         GGCTGTACTC CAAAGT GAATACAGCC          TTTTAGTTTTATAAG
  CTC00636   0 NONE
  CTC00644   5  87  -6  663512 ..  663560 - -11.8  -2.80522   ATTTTATTTAAGAAC TCTGTGAACTCCCCTCACTT CAACGAAGT AAGTGGGGGGAGTTCACTGC TTTAAATATAATAAT
  CTC00658  12 100   5  676353 ..  676390 - -16.6  -4.68209   AGCTTAATAAATAAA   CATAGTTCAGATGGAA TTACTT TCCCATCTGAACTATG    TTTTTTAATCTTCAT
  CTC00668   7 100  10  685275 ..  685305 -  -9.2  -6.02919   TTATAAATAAAAAAA       CAAGAAATGAAGTC TTG AATTTCATTTCTTG       TTTTTTATTTTATAT
      nadE   4 100   5  695600 ..  695635 - -12.1  -5.16133   AGCATAATATAAAAA    TAGGACTGTATCTTA TATATG TTAGATACAGTCCTA     TAATTTATTTAAAAA
  CTC00682   6 100  14  699155 ..  699171 -  -9.5  -4.91046   TATAAAATAAAGAAA              GGATAGA TTT TCTATCC              TTTCTTTATTAATTT
  CTC00687   6 100   9  706884 ..  706922 - -10.6  -5.13344   AGATTAATATAAAAA   TATAATTCCAGTAAAGAC AAC ACCTTTATTGGAATTATA   TTTTATTATTAAGAT
  CTC00701  14 100  42  722684 ..  722712 - -16.3  -4.86822   AATTATACAATAAAA        TGCACAGTTTAAA ATT TTTAAACTGTGCA        TTTTTTATATTAAGA
  CTC00716   7  93 287  742035 ..  742057 - -10.6  -4.27686   TAAAATTATTTAAAA           CCCTGTGC ATGGATA GCACAGGG           AGTATATAGTATTAG
      fepC   7  80 287  828931 ..  828946 -  -4.8  -5.38047   CATTTACATAAAAAA              GAAAAT ATCA ATTTTC               TACAAAAGATTGGAT
  CTC00788   8  72 -45  834993 ..  835021 -  -7.5  -3.72027   AGGCGGTACTAAGAA        GATGATTTCTGTA TTT TACAGGAGTCATC        TTTTTTAAATTCCAT
  CTC00796   7 100   3  843002 ..  843028 -   -11  -4.66418   TAAAACAACAAGAAA         GTGGCATTTTAA AAT TTAAACTGCCAC         TTTTAATTTTCTCTT
      osmC   8 100   7  853065 ..  853094 - -18.1  -2.93701   TTCATTAAAAAAAGC       TGCGTCTCAGTTT TTTA AAACTGAGACGCA        ATTTTTTTATTTTTC
  CTC00813   1  82   5  860062 ..  860089 -  -8.6  -3.93136   ATAGGCATGTATAAA        TTAGGGCTTA TGGAAAAG TAAGCCCTAA         AATTTTACTTTATGC
  CTC00817   4  48 -15  864832 ..  864842 -  -2.6  -3.73224   TCACTGTTCATTAAA                 TAAA GGT TTTA                 TCTTTAAATGTATTT
  CTC00831   7 100  82  880253 ..  880281 - -11.9  -5.16572   ATGGAATTTAAAAAA        GATGACTCCTGTA AAA TACAGAAATCATC        TTCTTAGTACCGCCT
  CTC00834   4 100   9  882880 ..  882910 - -11.4  -4.69868   ATATAACAAAAATAA       GAATATGCTTAAAA TAA TTTTAGGCATATTC       TTTAATTTTTAGTAG
  CTC00841   6 100 375  891875 ..  891904 - -13.9  -5.23765   GAAATAATAGAAAAA       TTGCTATAAAACT GTAC AGTTTTATAGCAA        TTTTTTTTGGTTATT
  CTC00841   6 100   7  892249 ..  892272 - -10.4   -5.8096   TACAAAAAATAAAAA          GCTGAATGCA AATT TACATTCAGC           ATATAATCAAAATAT
  CTC00850   9 100   6  902678 ..  902688 -  -6.8  -6.11229   AGTAAAATAAAAAAA                 CTGC ATT GCAG                 TTTTTTTATTTTATC
  CTC00858  10 100  53  909683 ..  909721 - -12.1  -4.18042   TTTAGATAAAGCAAA   GACATCTATATATTCAA GATAT TTAAATATATAGATGCC   TTTGGAATTATTATA
  CTC00868   9  69   3  922603 ..  922632 -    -8  -2.96873   ATTTTGAGTAAACCA       TAAGCTAGGAGA TTAAAG TTTCCTAGCTTA        TTTTATACTTTCAAA
  CTC00879   7  95  71  934466 ..  934493 - -11.5  -3.76749   AAAAATAATGTTAAA        TAAAAAAGCCC TTTGAG GGGCTTTTTTA         CGTTAAAATAGAAAG
  CTC00890   7 100  -3  943567 ..  943585 -  -8.9  -5.28561   AAGATAGAATAAAAA             GTAAGGG ATAAA CCCTTAC             TTTTTATTAATTTCT
  CTC00896   6  60 233  949748 ..  949774 -  -5.3  -3.72576   TTCTTGTTTATTAAA         TAAAGGTTTTG TTATG CAAAACTTTTA         TTTTTCAACTGTTTC
  CTC00916   5 100 160  971359 ..  971369 -  -6.8  -5.47159   GGGCAATATAAAAAA                 GTGC GAC GCAC                 TTTTAATGAATAACT
  CTC00938   6  65 396  999859 ..  999869 -    -4  -4.75954   AAAACGCAAAAGAAA                 TAGT TAA ACTA                 GTCAAAGATGTAATT
      virS   4 100   6 1012927 .. 1012937 -  -6.8  -5.65513   GATTAACTAAAAAAA                 GTGC TAT GCAC                 TTTTTTTAGCTATTT
  CTC00954   5  86  15 1018071 .. 1018096 -  -9.1  -4.29981   TAAATAGATTTAAAA         GGTTGCATCAA AATT TTTATGCAACC          TTTTTTTTAATATAT
  CTC00968   5 100 176 1034044 .. 1034077 - -17.1  -2.84636   TGTAAAAGAAAGCTA     TTAAAACCTAGTATG AAAT CATACTAGGTTTTAA      TATTTATTTCTCATC
  CTC00977   8 100  11 1043844 .. 1043865 - -14.5  -4.87008   AATAGATAAAATAAA           GTCTGCCAC AATT GTGGCAGAC            TTTATTTTATCTATT
  CTC00988   3 100  -2 1058961 .. 1058993 - -18.1  -4.69048   AGAAAATGAAATAAA      TAGTTTATGGTCTTT TTA AAAGACCATAAACTA      TTTACTTTTTTGTCT
  CTC00995   0 NONE
      czcD   8  74 251 1082763 .. 1082789 -    -8   -3.6422   TAGCTCTTCAAAATA         TGCATGCTCCTT GGG AAGTAGCAAGCA         AGGCAGATATATATG
  CTC01016   8  86   4 1085095 .. 1085136 -  -4.8  -5.79595   TTTTAAAATAAAAAA GCTAGTTG-ATATATTAAT AAAAA ACTAATATATCCAACTAGT TTTTTATCGTGGTAT
  CTC01025   9 100   4 1092888 .. 1092915 - -12.9  -6.04953   AGATAAATAAAAAAA        TCTGTGTTCCA TATAAT TGGAACACAGA         TTTTTATTTTAAATT
  CTC01036   6 100  12 1105688 .. 1105712 -  -9.4  -4.75404   AAAGGTTAGTAAAAA          TACCCTGAAC AAATA ATTCAGGGTA          TTTTTTATATTTTAT
  CTC01042   5 100  12 1112361 .. 1112383 - -11.4  -4.83246   GTATAAATAAATAAA           GCTAAAAGCC TTT AGCTTTTAGC           TTATTAATTTATTAT
  CTC01067  11  47 381 1137661 .. 1137673 -  -4.1  -2.51256   ATATACTATTAACAG                CCTAT GTT ACAGG                TAATAATTCTTTTCC
  CTC01067  11  47 260 1137784 .. 1137794 -  -3.2  -3.43414   TAGAAAGAAATTTAA                 GACT TGT AGCC                 CACATAGTAAAAAAA
  CTC01067  11  47 225 1137813 .. 1137829 -  -3.7   -3.2415   ATAGTAAAAAAATAT              TCATTTC CCG GAAAGGA              TATGGATGATTTAAT
  CTC01067  11  47 127 1137910 .. 1137927 -  -4.1   -2.5598   ACAGAGGCACAAGAC             TCGCTAC TTAT GCAGCAA              AGTGCATTGAAAATG
  CTC01081   5  66 211 1148401 .. 1148414 -  -5.3   -4.1964   TGGAAGATTTTAAAA               TGCTT AAGA AAGCA                GACAAGCAAATGAAA
  CTC01141  11  86 147 1206753 .. 1206772 - -10.8  -3.40163   GACCAGTAATATCAA            GGGTTGTA GAAA TACAACCC             TTTTATTTTTGGATT
  CTC01152   7 100  79 1223673 .. 1223728 -   -26  -3.31564   AGAGGACTAAATACA GGGGACGGTTAATGAAAATTTACTAT CATC ACAGTAAATTTTCATTAATCGTCCCC ATTTTTGGCACTATT
  CTC01161   8 100 289 1238389 .. 1238408 - -12.2  -4.67038   CTTCTAAAAGTAAAA            GCACCCAA AAAT TTGGGTGC             TTTAATTTTAGGTAG
  CTC01166   4  68  45 1245932 .. 1245963 -  -5.2  -4.44819   TATAATACACCAAAA      TACCGTATCATTCA TAAC TGAATTTCACGGTA       TTTTTATGAATTGAT
      tipA   4 100  13 1248072 .. 1248096 - -14.5  -4.88795   AGTTAATAAAATAAA          CTGTGGATTAA ACA TTAATCCACAG          TTTACATAAAAATTA
  CTC01177   6  88   8 1256446 .. 1256462 - -12.3  -2.80575   AAAATTTTTATCATA              GGAGGAC TTG GTCCTCC              TTAAGTTTTAACAAA
  CTC01180   2  55 333 1260849 .. 1260874 -  -5.5  -3.23692   CATTATTATTAGCAA         GAAGATTTTCC TTTA AGAAAAACTTC          AAATTTAGAGATGTA
      papQ  12 100  21 1266114 .. 1266132 - -10.3  -5.00846   GAAATACCATAAAAA             CCCCATG AAATA CATGGGG             TTTTTATTAATCTTG
  CTC01207   3 100  34 1292349 .. 1292373 - -15.9  -4.95957   TAAATCAATTAAAAA          GGAAGAAATCC AAT GGATTTCTTCC          TTTTTAATTGACTAA
  CTC01214   9  86  21 1300768 .. 1300796 -    -9  -4.26681   ATAAATTAGCTAAAA        TAAAGCTTTGGA TGAAT TCCAAGGCTTTA        TTTTTATTCAAAAAA
  CTC01236   7  71  75 1322742 .. 1322767 -  -6.9  -3.98053   GGACAACATAAAAGA         GGAAATGGAAA AATT TGTCCATTCCC          TTGAAAATGATTTTA
  CTC01256   6  73 302 1344262 .. 1344278 -  -3.7  -5.43866   GAAGTTTTAAAAAAA              TCTACAC TGG GTTTAGA              GGTGACTCCTGGAAT
  CTC01284   4  54 351 1378186 .. 1378197 -  -4.4  -3.60234   GTAGAGACTCCTAAA                CCTA ATGA TAGG                 ATATATATTCTACCA
  CTC01297   4  56  33 1394130 .. 1394142 -  -3.3  -4.19735   GGCTGTAAAATTAAA                TCCTC TAA GTGGA                GAATCTATGGAATAA
  CTC01359   2  90  78 1459814 .. 1459840 - -11.6  -3.25169   TGAATAATTTAGGAA         GCTCTTCTTCCC TTT AGGTAGAAGAGC         TTTAATTTTATTATA
  CTC01364  10 100  16 1466429 .. 1466448 -  -8.6  -4.92812   TTATAACAAAAGAAA            GGAGCTAA TGCC CTAGCTCC             TTTCTTTTTTTGAAT
  CTC01384   6 100 156 1491921 .. 1491954 - -20.5  -3.75665   TTACATTTTATTAAA     CCCCACATTGGGTAA GGTT CTACCCAATGTGGGG      TTATTTTTCTCAACT
  CTC01395   7  86  73 1507024 .. 1507062 - -11.4  -3.29431   AATAAGAGAAGAAAT   CTTAAACATTATTAATTC CCA AAATTAATAATGTTTTAG   GGACGGTTAATGAAA
  CTC01406   7  72 -45 1518101 .. 1518129 -  -7.5  -3.72027   AGGCGGTACTAAGAA        GATGATTTCTGTA TTT TACAGGAGTCATC        TTTTTTAAATTCCAT
      vanZ   5  61   1 1527923 .. 1527940 -  -6.3  -3.28416   GAGGACGTAGAGTAA             TAGGGAT ATCA ACCCCTA              TTACTCTTTACTTTC
  CTC01437   5  95  75 1550386 .. 1550403 - -11.3  -3.98173   TTAAAGTTAATTAAA             CCCTGGA TTAA TCCAGGG              TTTTGTTTTAAGGGT
      trmU   4  47 234 1573615 .. 1573634 -    -3  -3.39844   GCCATATTTCAAAGA            TATTCAAA GGAA TTTAAATA             CAACTCTTGTTATTG
  CTC01462   9 100 165 1578207 .. 1578237 -  -9.9   -5.1925   TTATAAGTTAAAAAA       CTAAAAACTCCCA TCATG TGAGAGCTTTTAG       TTTATCCGATGACGA
  CTC01477   4  48 278 1598992 .. 1599004 -  -4.1  -2.73338   AGAAGGGTTGGAAAG                TGAAG AAC CTCCA                ATGAAAAATGAAAAA
  CTC01517   6 100  17 1644836 .. 1644856 - -12.7  -6.12328   ATAATATAAAAAAAA            CTTGCAGTT ACT AACTGCAAG            TTTTCATTATATCTA
      scpA   5  62 267 1654372 .. 1654392 -  -6.9  -2.99558   CTACAATGGACAAAG            TTTCTAAGG CCG CCTGAGAAA            GAGATTGACTACTGT
      flgG   5 100  78 1769265 .. 1769302 - -18.8   -5.1675   TCATTGATTAAAAAA   CTCTTCACTGTTAGTT AAGGAA AACTAACAGTGAAGAG    TTTTTTAATCAATGA
      flgG   5 100  13 1769329 .. 1769367 - -15.8  -3.90559   ATGAACAATGAATAA   TGAATAATAAACAAATCA AGG TAATTTGTTTATTATTCA   TTAACTAAAGGCTTA
  CTC01779   3  60   6 1893217 .. 1893252 -    -7  -2.66976   GAAGAATATAAAATT    TTTAGGGAATACTTGT TAAA ACAAAAATTCCCTAAT     TTGACTTACTCTTTT
  CTC01801   3 100   4 1910820 .. 1910835 -    -9  -5.30155   CTATTAATTAAAAAA              GTAGGC AAAA GCCTAC               TTTTTATCTTCTCAA
  CTC01814   8 100  26 1926675 .. 1926698 - -10.3  -5.09521   CTAATAAACTAAAAA          GGAGAGGGC ATTTAA ACCCTCTCC           TTTTTAGTTTATTAG
  CTC01827  10 100  10 1939664 .. 1939704 - -23.1  -3.36349   TAAACTAGATATTAA  TATGGAGTTAACTAAGATA TTA TATCTTAGTTAACTCCATA  TTAATATTTCTACTG
  CTC01850   5 100   8 1963893 .. 1963918 - -11.3  -5.52023   ATCATTAATAAAAAA         CACCACTAAGT AATA ACTTAATGGTG          TTTTTTATTACACTT
  CTC01857   3 100  56 1974274 .. 1974301 - -12.9  -5.49809   TAAATTCTAAAAAAA        GCTCTAGATCT ATTTAA AGATCTAGAGC         TTAAGTTCATTACAG
      bioD   6  58 412 1977175 .. 1977191 -  -4.5  -3.87583   AAACTTAAAGCCAAA              TATATAC GCA GCATATA              CTACAAGGATTGGAA
  CTC01886   6 100   4 2004802 .. 2004825 - -12.6  -3.72037   TTAAAAATCAGAGAA          CCTGTGATAA TAAA TTATCACAGG           TTCTTATATTTTATT
  CTC01905   3 100  11 2026190 .. 2026215 - -13.5  -3.74542   TACAATATTTAAGAA         CGCTTATTTCT GCAT AGAAATAAGCG          TTCTTTTTTCTTATA
  CTC01926   3  74 266 2052599 .. 2052628 -  -6.5  -4.43859   CACAATTTTATAAAA       GCCCTTGAG GCTTCAATTTCA CTCAAGGGC        TTAAATTCATTGATA
  CTC01973   6 100   5 2097235 .. 2097266 -   -14  -5.36965   GAATACTATAAAAAA      TAAATACAAGGACA AAAT TGTCCTTGTACTTA       TTTTCTATTTAGGAA
  CTC01983   5 100  11 2110015 .. 2110050 - -15.1  -4.27211   TTTAAATAAATGAAA    GCATATATTGTGTAA AAATAA TTACACAATATATGC     TTTTTACCTATTAGT
  CTC01991   7 100  94 2116385 .. 2116413 - -11.9  -5.16572   ATGGAATTTAAAAAA        GATGACTCCTGTA AAA TACAGAAATCATC        TTCTTAGTACCGCCT
       ldh   5 100  29 2126432 .. 2126454 - -13.6  -5.22039   TTGAAATTTAAAAAA           GCTGTTGATA ATT TATCAACAGC           CCATTGGGAGATTTA
  CTC02153   6 100 122 2281334 .. 2281350 - -12.3  -4.07885   GATTTTTTCGTAAAA              GCACCCT ATA AGGGTGC              GAACAGTCTAAGTGT
  CTC02161   5  87 457 2288651 .. 2288678 - -11.5  -2.87501   GGGGAGTAAATATGA        GTCCAAGTAAT TATAAG ATTACTTGGAC         TTTGAGTTTATTTAT
  CTC02233   2  52 -27 2353514 .. 2353528 -  -3.6   -3.5944   ACTTACACTTGTAAA               CTGTAA TTC TTACAA               AGTGCTTCAAGACCT
  CTC02296   3 100  17 2421574 .. 2421590 - -12.3   -4.6391   AATAATTATATAAAA              GCCCTCA AAA TGAGGGC              TTTTATTATGTTCAT
  CTC02316   4 100  14 2443179 .. 2443220 - -23.5  -4.75472   CTTACATTAATAAAA GAGAGTGCTAAAAGATAAT CTAG ATTATCTTTTAGCACTCTC  TTTTATTAATACTTT
  CTC02364   7 100  14 2503809 .. 2503828 -  -9.4  -5.14965   ATTCCCATTAAAAAA            CAGTAGAA ATAT TTCTACTG             TTTTTTAATTCACTT
      proC   3 100  20 2571609 .. 2571649 - -23.1  -4.70117   AATCCAATAAAGAAA  GAGCTATATCAAAATGATT TTA AATCATTTTGATATAGCTC  TTTTTCCCATACTTA
  CTC02446   5  95   7 2584425 .. 2584454 -  -7.2  -5.38549   TTTAAATAATAAAAA       TGAACTGTCCTC ATTTTA AAGGTCAGTTCA        TTTTTATTATTCTAT
  CTC02460   6  91 -16 2609403 .. 2609434 -  -8.9   -4.6635   AAATTCCTAATAAAA      TAAAAGAGTCTGC TTTTAG GCAGATTCTTTTA       TTTTATATACCTTTA
  CTC02552   3 100   6 2711675 .. 2711696 - -11.7  -4.90906   GTAGAATAGCAAAAA           TGTCTCACT AATT AGTGAGACA            TTTTTTTACTTATTT
  CTC02628   4  76   9 2776170 .. 2776204 +  -9.6  -2.82759   AAGATAGTTAAAATA    TAGAGGAGTAAATAC TGAAAT GT-TTTACTCCTCTA     TCTAGTAACTATATT
  CTC02594   9  60 438 2744106 .. 2744119 +  -3.1  -4.42639   GCCATTAATTGAGCA               TCAGT TTCT GCTGA                TTTTACTTCAACTAT
  CTC02586   5  68  19 2739982 .. 2739998 +  -6.6  -3.89291   TGTAGTCCTGCTTCT              CTTGCA CCTTC TGCAAG              TTCTTGTACTCTTCC
  CTC02551   5 100   7 2711675 .. 2711696 + -11.7  -5.73672   GTAGAATAGCAAAAA           TGTCTCACT AATT AGTGAGACA            TTTTTTTACTTATTT
  CTC02534   3 100 364 2692782 .. 2692809 +  -6.4  -5.61881   GGTTGATATGCTCCA        GTGGAAGCTATAT TTA ATAT-GCCTCCAC        TTTTTCTTTTTACCA
  CTC02521   9 100   7 2678463 .. 2678497 + -16.1  -2.97667   ATAAAATAGAATGCA     TTAAAATAAGGGCTA TTCTC TAGCCCTTATTTTAA     TACTTTCATGAATAG
  CTC02512   3  56  90 2670175 .. 2670195 +    -4  -4.03806   AACTATTAATATCAC            TTGCAAAG CCTAC CTCTGCAA            TTTCTAAATTTAATT
  CTC02469   4 100   4 2623870 .. 2623903 + -14.1  -5.06816   GAAATTGAATAAAAA     TAAGTGAGTCATCAA AATA TAGATGACTCACTTA      TTTTTATTCACAAAT
  CTC02459   6 100   6 2609403 .. 2609434 + -11.8  -4.59081   AAATTCCTAATAAAA      TAAAAGAGTCTGCT TTTA GGCAGATTCTTTTA       TTTTATATACCTTTA
  CTC02452   7  84  26 2593451 .. 2593492 + -11.1  -2.79322   GAACTATCCTATTTA TAAAGAGTAAACCCTTTGG AATA TCTAAGGATTTACTCTTTA  ATATTATTTATCTAA
  CTC02445   5 100  -1 2584413 .. 2584466 + -12.9  -3.29445   GGAAACATGATATTT AAATAATAAAAATGAACTGTCCT CATTTTAA AGGTCAGTTCATTTTTATTATTC TATTACTATTCTGTT
  CTC02439   3  52 -28 2580322 .. 2580332 +  -5.4  -2.55351   AGGGAACTTTATGTA                 TACC TTC GGTA                 GTTAGTATAAAAAAA
  CTC02433   4 100 -23 2574296 .. 2574326 + -14.3  -4.80455   ATGAAAATATGTAAA       GAGTGCTTTAAAA AATCA TTTTAAAGCACTC       TTTTATATTTAAATA
  CTC02430   2 100 -16 2571609 .. 2571649 + -23.1  -4.64598   AATCCAATAAAGAAA  GAGCTATATCAAAATGATT TTA AATCATTTTGATATAGCTC  TTTTTCCCATACTTA
  CTC02414   2  52 199 2555520 .. 2555531 +    -3  -3.85567   TCCTAAAGAAGAATA                GATT AAAA AATC                 TTTAAATTTAACATT
  CTC02390   3  77 231 2527449 .. 2527473 +  -2.2  -5.95539   AAAACATAAAAAAAA         CTTCCC-TTCA TATA TAAATGGGAAG          TTTTTTTATTTGCAA
  CTC02385   4  66 339 2523012 .. 2523022 +  -5.4  -4.34482   CGTTCTCTCCCATAT                 TGCT ACC AGCA                 TGTTTTTTTGCAAAA
  CTC02370   5  59 -25 2508321 .. 2508334 +  -5.3  -3.56325   CTCCCTCTGGAACAT               GGATA TGGA TATCC                TTGTCCTTATAAAAA
  CTC02365   7  95  56 2505344 .. 2505361 +  -4.1  -6.28401   TTATATATAAAAAGA             GAAAGAC AAAA GTCTTCC              TTTTTTTATTTTTTG
  CTC02353   4 100  19 2493750 .. 2493776 + -11.8  -4.49673   AGATTGTAACTAAAA         GAGAGTTAAAAT ATA ATTTTAGCTCTC         TTCTTTATTTTATGT
  CTC02339   5  91 -12 2478803 .. 2478832 + -10.2  -4.53703   ATTTATAAAAGGAAA       GGATAGAGCTTA ATTAAA TAAGTTCTATCC        TTTTAATATTATTTT
  CTC02335   2 100 -11 2474989 .. 2475019 + -11.4  -5.80817   AATAAGTATAAAAAA       GATAATCTGTGA ACATATC TCACAGATTATC       TTTTTTTATATTACC
  CTC02324   4 100   3 2460314 .. 2460345 + -17.6  -4.76423   ATATTTATTATAAAA      TAGAAATGCTAGCA TTTT TGCTAGCATTTCTA       TTTTATATATTTGTC
  CTC02314   5 100 -17 2443179 .. 2443220 + -23.5  -4.76123   CTTACATTAATAAAA GAGAGTGCTAAAAGATAAT CTAG ATTATCTTTTAGCACTCTC  TTTTATTAATACTTT
  CTC02299   7  77   3 2424326 .. 2424358 +  -9.2  -3.43008   CCTATTAGATTAAAA      CCATGCCTGTAGGT TCCCC ACCTATTGGTATGG      TACTTTTTATGTTTT
  CTC02295   8 100  14 2421574 .. 2421590 + -12.3  -4.91285   AATAATTATATAAAA              GCCCTCA AAA TGAGGGC              TTTTATTATGTTCAT
  CTC02288   9 100 205 2414753 .. 2414782 + -13.9  -5.95539   CATTAAATAAAAAAA       TCATCTTAAAACA ATTC TGTTTTAAGATGA        TTTTTTTATTTGGAG
  CTC02282   4 100  23 2409255 .. 2409271 + -10.9  -5.31456   TTTAAGTTAAAAAAA              TGCAGCA AAT TGCTGCA              TTTTTTATGCGTTAA
  CTC02271   8  93  -3 2396459 .. 2396485 +  -6.6   -5.4492   TATAAAAGTTGTAAA         ATAAAGCCCTCA CAT TAAGGGCTTTAC         TTTTTTCTATATCTA
  CTC02251   5 100  10 2372650 .. 2372680 + -10.7  -5.72053   AAATAGAATCTAAAA      GAGAACCTAAACTT TTAT AAGTT-AGGTTCTC       TTTTTTCTTTAATTA
  CTC02242   7 100  17 2364967 .. 2364992 + -13.5  -5.29885   TTAATATATTTAAAA         GAGTAAATTCC ACTG GGAATTTACTC          TTTTGTTTTTGCATT
  CTC02231   3 100   8 2352806 .. 2352835 +  -7.9  -5.20781   AAAAATAAAAGAAAA       TGTAGTGCTCAAG ATTA CTTTTGCACTACA        TTTTCTTTTATAATG
  CTC02218   3  62 130 2338290 .. 2338303 +  -2.5  -4.74285   ATGTATATATCTAAA               TATTT TTCT AAATA                TTTTATATTATCCCT
  CTC02214   6 100  20 2335781 .. 2335831 + -17.3  -4.35682   TTTATTATTATAAAT TAAAACCACTTTCAATAGGGATA CTATA TATCCATATTGAAAGTGGTTTGA TTATTTTAATTCTAA
  CTC02192   6 100  22 2317951 .. 2317977 +  -6.5  -5.83226   AATCAATATAAAAAA         TAGCCTGCTCC ATTAA GGTACAGGCTA         TTTTTTTATTCAATT
  CTC02189   6 100   9 2315016 .. 2315027 +  -5.8  -5.82036   TGATTAAATAAAAAA                GGAC ATTT GTCC                 TTTTTTATTTATTAT
  CTC02184   5 100  61 2311478 .. 2311499 + -12.3  -4.61868   TTTGGATATTAAAAA           CCCCTCCAG TAGA TTGGAGGGG            TTTTCTATATAGATC
  CTC02159   3  46  86 2289193 .. 2289206 +  -3.7  -3.04443   AAATTAATTCCAATA               GCTCC TAGG GGTGC                TGTAATTATTATAGA
  CTC02152   5  67  10 2281397 .. 2281436 +    -8  -2.62545   TATTGAAAAGCAAAA  CCCCTAACCTATTGAAAAC ATT GTGTTTC-TAGGTTAGGGG  GGTTTTTAGGCTATG
  CTC02135   5 100  20 2268490 .. 2268510 +  -8.4  -5.38839   TAATATAATTTAAAA            GAGGTAAA TTTAT TTTACCTC            TTTTGTTTTTGTCTA
  CTC02105   4 100  14 2242430 .. 2242448 + -13.2  -3.75629   AAATATTATGAAAAA             TGAGAGGG CTT CCCTCTCA             TTTAAGTTAGCAATA
      bioY   7  90   5 2222747 .. 2222761 +  -7.1  -5.17744   ATACAAAATAAAAAA               GCTGC AACAA GCAGC               TTTTTATTGATGTAT
  CTC02081   4  60  12 2211658 .. 2211685 +  -4.2   -4.1347   ATAAATATAAAAAAA        GCCCGATA AGCTAAGCTTAA TATCGGGC         TTTATATAATTAAAA
  CTC02051  11 100  11 2184527 .. 2184563 + -14.1  -4.60317   ATTAATTCCATAAAA    GAAATCCATATTAGA CCTTAAC TCTAATATGGATTTC    TTTTAATTATTCTCT
  CTC02044   5  93   8 2178367 .. 2178423 + -10.6  -4.33165   TTGAATAAATGGATA TAAAAAAGAGTCTGAAGAGAAGTATTT TTGT AAAAACTTCTCAT-AGACTCTTTCTTA TTTTAATACATTTCC
  CTC02013   8  63  10 2143725 .. 2143746 +  -7.3  -2.69906   TCTTAAGTATAGATA           GGTTAGCTT TTTT ATGCTAACC            CCTTTATTTTATTAA
  CTC02003  12  93   4 2133567 .. 2133582 +    -9  -4.76892   AGATTGAAATGAAAG              GGCAGA TTTC TCTGCC               TTTTTACCTTAATCT
  CTC01999   3  95   9 2130044 .. 2130066 + -11.4  -4.02206   TAAATAAAAAACAAA           GGACAGTTCA AAA TGAATTGTCC           TTTAATATTTACATT
  CTC01992   6 100  18 2119566 .. 2119591 + -14.9  -3.78953   ATGTATATATAATAA         GGCAGTTCTTA CTTC TAAGAACTGCC          TTTCATAATAGCAAT
  CTC01972   4 100   5 2097235 .. 2097266 + -11.8  -4.78848   GAATACTATAAAAAA      TAAATACAAGGACA AAAT TGTCCTTGTACTTA       TTTTCTATTTAGGAA
  CTC01967   4 100  10 2093524 .. 2093551 +  -8.6  -5.39755   GATTAAATTAAAAAA        GAAGATGTAG AAATTAAC CTACATCTTC         TTTTTTGTACTTGTA
  CTC01957   4 100   9 2082516 .. 2082547 +  -5.3  -5.97575   TTACTAATTTAAAAA      GAGATAAAATCTG TTTAAT TAGACTTTATCTC       TTTTTTTTATGCATT
  CTC01949   7  86 116 2074485 .. 2074510 +  -4.8  -5.79595   AAATTTAAAACTGTT         AAAAGTAAGG TTCCCC CCTTACTTTC          TTTTTTATTTTAACA
  CTC01943   2 100   1 2067808 .. 2067826 + -14.6  -5.18297   TTCAAAAATAAATAG             CCACCAGC TTA GCTGGTGG             TTTTCTTTCTTATTA
  CTC01934   2  50 462 2058621 .. 2058631 +  -2.6   -3.9679   ATAACTTCTATGTTC                 TTTT TTA AAAA                 TTCTTCTATATGTTC
  CTC01925   4  61  49 2052599 .. 2052628 +  -6.5  -3.24613   CACAATTTTATAAAA       GCCCTTGAG GCTTCAATTTCA CTCAAGGGC        TTAAATTCATTGATA
      mutT   3  54 -11 2032735 .. 2032776 +  -3.1  -4.07868   GATCAATTGATTAAA GAAAAAG-TGTAGCGCCACT AAT AATAGTGCTACATCCTTTTC TTTATATGCCTATGC
      dppF   7 100  44 2026187 .. 2026218 + -17.6  -5.55769   AGATACAATATTTAA      GAACGCTTATTTCT GCAT AGAAATAAGCGTTC       TTTTTTCTTATAAAA
  CTC01894   6  79 138 2015761 .. 2015782 +  -5.9  -4.97461   TAATTAACTTAAAAA           CACCTAG TACACAAT CTAGGTG            TTTTTCATATTTGTT
  CTC01889   7 100  31 2010323 .. 2010354 +    -9  -5.03145   AAAACTAAATAAAAA      TCAGTTAAGATT CCCATTTT AATCTTAACTGA       TTTTTTGAAACATTA
  CTC01885   6 100   9 2004799 .. 2004828 + -16.7  -4.17186   GGATTAAAAATCAGA       GAACCTGTGATAA TAAA TTATCACAGGTTC        TTATATTTTATTTTG
  CTC01880   3 100  34 1999064 .. 1999097 + -14.9  -3.64318   ATAATAATATAAAAA     GATGGTATCTTAAAG TAGA TTTTAAGATACCATC      TTCTATCCTTATATT
  CTC01866   3  86  12 1984161 .. 1984181 +  -6.9  -5.07011   ATAAATTTATAAAAA            TCCACCA AATAAAC TGGTGGA            TTTTTCATTTATATA
  CTC01859   4 100  62 1977531 .. 1977572 + -14.9  -2.72879   TTAATTAACTTTCTA TAGTTCCTTTAATTAAAAT AGAT ATATTAATTAAAGGAACTA  TACTGTCATTATCTT
      truA   6  91  10 1968048 .. 1968082 +  -8.9  -4.71426   TATTAATAGTAAAAA     TAAACTGTAAACA CCTTTGTTT TGTTTACAGTTTA     TTTTATTAATCCAAA
  CTC01844   5  78  11 1958162 .. 1958194 +  -4.4  -5.30448   TATAAATATAAAAAA     TAAACTGT-AACC AGAAAATA GGTTTACAGTTTA      TTTTTATATTTATTT
  CTC01826  10 100  28 1939658 .. 1939710 + -28.5  -4.03093   AAAATCTAAACTAGA TATTAATATGGAGTTAACTAAGATA TTA TATCTTAGTTAACTCCATATTAATA TTTCTACTGCTTATC
  CTC01815   4  81  93 1928150 .. 1928160 +  -2.6  -6.02919   TATTATTTTATTCTA                 TATT GAT AATA                 TTTTTTTCTTTATCA
  CTC01799   5 100  19 1910820 .. 1910835 +    -9   -5.1523   CTATTAATTAAAAAA              GTAGGC AAAA GCCTAC               TTTTTATCTTCTCAA
  CTC01778   3  79   6 1893218 .. 1893251 +  -8.3  -3.81461   AAGAATATAAAATTT     TTAGGGAATACTTGT TAAA ACAAAAATTCCCTAA      TTTGACTTACTCTTT
  CTC01763   5 100  41 1875244 .. 1875286 +   -16  -3.38316   TTAATGAATAACTAA CAATGAATAATTATGGATAA CTT TTCTCCATAATTGTTCATTG TTAATTAAATACTAA
  CTC01757   2 100  14 1869589 .. 1869606 +  -8.5   -5.8901   AATTTAAATAAAAAA             GGTACAA TTGC TTGTACC              TTTTTTATTTTCTAT
  CTC01745   6  62 -20 1860100 .. 1860113 +  -5.3  -3.86897   GCTCTTTTACTTAAA               GAGTA CTAC TACTC                TTTATAGAAAATAAC
  CTC01693   3  71 179 1803804 .. 1803834 +  -7.1   -3.8512   TAAGCATATTAACAA       CACCTTTTATT AAAATTAAA AATAAAAGGTG       TTATTATAATCAATA
  CTC01682   2  47 291 1796419 .. 1796432 +  -3.9   -3.2963   AATCTTCCCTATAGT               GTTTA TGAT TAAAC                TTATAAGCAAATAGT
  CTC01649   7 100 292 1769265 .. 1769302 + -18.8   -5.1675   TCATTGATTAAAAAA   CTCTTCACTGTTAGTT AAGGAA AACTAACAGTGAAGAG    TTTTTTAATCAATGA
  CTC01649   7 100 356 1769329 .. 1769367 + -13.6  -3.06133   ATGAACAATGAATAA   TGAATAATAAACAAATCA AGG TAATTTGTTTATTATTCA   TTAACTAAAGGCTTA
      trkA   7 100  39 1756258 .. 1756282 + -15.9  -5.34055   ATTCTCAAATAAAAA          TGTGGTTCGAA AAG TTCGAACCACA          TTTTTTACTATTTCT
  CTC01609   5 100  14 1730278 .. 1730295 +  -8.5  -5.07275   AAACATTGTAAAAAA             GCTTGAA TTAT TTCAAGC              TTTTTGTATATCTAA
  CTC01606   6 100  24 1727938 .. 1727953 +  -7.6  -5.53436   ATACATATAAAAAAA              CAGACT TTTT AGTCTG               TTTTTTATATTATCT
  CTC01559   5  69 203 1684883 .. 1684893 +  -2.6  -5.27477   TTCAGCCCTTGCAAT                 TTAA TTT TTAA                 TTTTTTCCTTGACAT
  CTC01548   1  55  49 1674608 .. 1674618 +  -5.4  -3.22653   GTATATAGCGAATGG                 TGGA TTA TCCA                 TATTATCAGGGTCGT
  CTC01534   3 100  11 1660331 .. 1660361 + -15.8  -4.60255   AATAAGCATATAAAA       TTCCTTATGTAAAT AAA ATTTACATAAGGAA       TTTTTAAACAATTAT
  CTC01527   4 100  20 1653975 .. 1654006 +   -14  -5.39721   CCTCATATTTTAAAA      TATAGCTTTAGGGA ATGT TCTCTAAAGCTATA       TTTTTTATATAATAA
  CTC01520   3  90   2 1647283 .. 1647309 + -10.3  -4.08939   CTAAAAAAGCTTAAA         GGAGATAGATT CTTGT GATCTATCTCC         TTTATCTAAATATTC
  CTC01515   3 100   7 1644836 .. 1644856 + -12.7   -4.5464   ATAATATAAAAAAAA            CTTGCAGTT ACT AACTGCAAG            TTTTCATTATATCTA
  CTC01505  15 100 258 1633614 .. 1633635 +  -6.7  -5.74122   TTCATAATATGAAAA           GAGCATC-TA TTT TAGGATGCTC           TTTTTTTATATACTC
  CTC01502   4 100  -8 1630352 .. 1630392 + -17.3    -4.208   TCTGAAAAAGAAACT  TATAAGTAAAACCAGATTT TTA ATATCTGGTTTTACTTATA  TTTATAATTTTAAAA
  CTC01487   9  95   7 1611948 .. 1611981 +  -8.2  -4.95487   TACAAATAATTTTAA     AAGGGGAACCATGA AAATAA TCATGATTCCCCTA      TTTTATGTTTATTTT
  CTC01478   6  74 327 1603098 .. 1603113 +  -2.6  -5.71638   TTTGGTATGTCACAC              CTTTTG CTTT TAAAAG               TTTTTTTACTTCTTC
  CTC01461   3  68 370 1578175 .. 1578188 +  -3.9  -4.91712   TATCTCATAACACTA               TAAGT ATAT ACTTA                TTTTTATAAGTTAAA
  CTC01461   3  68 402 1578207 .. 1578237 +  -6.2  -3.89346   TTATAAGTTAAAAAA       CTAAAAACTCCCAT CAT GTGAGAGCTTTTAG       TTTATCCGATGACGA
  CTC01456   4  66 395 1573953 .. 1573969 +  -5.2  -4.21402   GCTCTTTGCTTTTCA              GTAAAG TTCAC CTTTAC              TTTATCATTTTCCAT
  CTC01450   2  52 339 1566873 .. 1566883 +    -4  -3.69618   CACAGGCTTCTGGAA                 CTTT TGT AAAG                 TGTTTTAAAATTGCA
  CTC01439   6 100 -11 1554390 .. 1554416 + -16.8  -4.34947   ACAATAACAAATTTT         TATCCTGCCTAA TAA TTAGGCAGGATA         TTTTAATGATATCTT
  CTC01436   3 100   2 1550386 .. 1550403 + -11.3  -5.08255   TTAAAGTTAATTAAA             CCCTGGA TTAA TCCAGGG              TTTTGTTTTAAGGGT
  CTC01425   2 100   4 1538830 .. 1538868 +   -15  -5.33405   AAAATAAAATAAAAA   GGGTAGATTAAATTTA CTCTTGA TAAATTTAATCTACCC   TTTTTATTTCCTACG
  CTC01415   6 100 427 1527917 .. 1527946 + -12.3  -4.07647   AATGAAGAGGACGTA       GAGTAATAGGGAT ATCA ACCCCTATTACTC        TTTACTTTCCCATCT
  CTC01405   7 100  82 1518101 .. 1518129 + -11.9  -5.16572   AGGCGGTACTAAGAA        GATGATTTCTGTA TTT TACAGGAGTCATC        TTTTTTAAATTCCAT
      tauB   9 100  11 1507062 .. 1507120 + -32.4  -2.96807   ATTAATAATGTTTTA GGGACGGTTAATGAAAATCTATCATTTA ATA TATATGATAGATTTTCATTAACCGTCCC CTATTTTTCAATAAT
      tauB   9 100  12 1507063 .. 1507121 + -18.1  -3.96486   TTAATAATGTTTTAG GG--ACGGTTAATGAAAATCTATCATTTA ATA TATATGATAGATTTTCATTAACCGTCCCC TATTTTTCAATAATT
  CTC01382   8 100  90 1491921 .. 1491954 + -19.8  -4.53475   TTACATTTTATTAAA     CCCCACATTGGGTA AGGTTC TACCCAATGTGGGG      TTATTTTTCTCAACT
  CTC01369   5  95   7 1477460 .. 1477491 + -11.8  -3.73122   AGTGGATAAAATAAA      CCTATCACATATCT TTAA AAATATGTGATAGG       TTTACAATTATTATA
  CTC01365   6  78  17 1468966 .. 1468999 +    -7  -4.68919   TTTTGCATAAAAAAA     CAAATAAAAAGAAT CATTGA ACTCTTTTTATTTG      TTTTAGTTTATATTT
  CTC01358   9  93  23 1459814 .. 1459840 + -10.9  -4.35361   TGAATAATTTAGGAA         GCTCTTCTTCC CTTTA GGTAGAAGAGC         TTTAATTTTATTATA
  CTC01348   6 100 293 1451913 .. 1451954 + -21.3  -4.39166   TTCCCTATTTCAAAA GTAATAGGAATAGGTTGAA TAAA TTCGACCTATTCCTATTAC  TTTTACTCTGTAAAA
      pstA   3  52 259 1433860 .. 1433876 +  -5.1  -2.65751   AAATACATACCATTA              GCAATAG CTG CCATTGC              ATGTTCTCTTACTCC
  CTC01309   9 100   1 1410605 .. 1410625 + -12.7  -3.80026   AAATTAAGAAAATAA            CCAGGAATA TTT TATTCCTGG            TTATGTCTTTAATTC
      lexA   2 100   4 1395328 .. 1395353 + -14.9  -5.14626   AGGAAATATTAAAAA         CAAGTCTTGTG GTAC CACAAGACTTG          TTTTATTTTAATGAT
  CTC01235   2 100 423 1323264 .. 1323283 +    -8  -5.72254   ATAGTAAATTTGAAA            TAGCATTA AATA TAATGCTA             TTTTTTATTATTTCA
  CTC01186   4  90  10 1268316 .. 1268340 +  -5.1  -5.72616   AATTAATTAAAAAAA         GTGAGTGGAA AATTTA TTCC-CTCAC          TTTTTTTATATAGAT
  CTC01159   5 100   9 1238389 .. 1238408 + -12.2  -4.21922   CTTCTAAAAGTAAAA            GCACCCAA AAAT TTGGGTGC             TTTAATTTTAGGTAG
  CTC01151   3 100  26 1223239 .. 1223258 +  -8.6  -4.95547   TAAAATTATATTAAA            GCACTTAC TTAT GTAGGTGC             TTTTCTTATTCTGAC
  CTC01151   3 100 460 1223673 .. 1223728 +   -26  -3.36658   AGAGGACTAAATACA GGGGACGGTTAATGAAAATTTACTAT CATC ACAGTAAATTTTCATTAATCGTCCCC ATTTTTGGCACTATT
  CTC01066   3  58 236 1138300 .. 1138327 +  -3.6  -4.34345   AGTTATTCTTTCCTC        TATATTTTTAGA CCTT TCTAAAAAAGTA         TTTTCATCATATATA
  CTC01040   3  53 120 1111276 .. 1111286 +    -4  -3.57462   AATGAAATGCTTTGT                 TATG AAG CATA                 TTTAGGAATGCCCTC
  CTC01040   3  53 302 1111458 .. 1111468 +  -5.4  -2.88861   TCTTCAAATACTTAC                 CATG GCA CATG                 TATATGGACATAATG
      mutT   6 100  14 1105688 .. 1105712 +  -8.7  -5.65678   AAAGGTTAGTAAAAA          TACCCTGAA CAAATAA TTCAGGGTA          TTTTTTATATTTTAT
      rnfB   4 100   6 1092888 .. 1092915 + -12.9  -5.49568   AGATAAATAAAAAAA        TCTGTGTTCCA TATAAT TGGAACACAGA         TTTTTATTTTAAATT
  CTC01015   5  88  48 1085096 .. 1085135 +  -6.1  -5.32882   TTTAAAATAAAAAAG  CTAGTT-GATATATTAAT AAAAA ACTAATATATCCAACTAG  TTTTTTATCGTGGTA
  CTC00976   7 100  11 1043844 .. 1043865 + -14.5  -4.87008   AATAGATAAAATAAA           GTCTGCCAC AATT GTGGCAGAC            TTTATTTTATCTATT
  CTC00953   4 100   9 1018071 .. 1018096 +  -9.1  -5.92337   TAAATAGATTTAAAA         GGTTGCATCAA AATT TTTATGCAACC          TTTTTTTTAATATAT
      merR  12 100  29 1012927 .. 1012937 +  -6.8  -5.54264   GATTAACTAAAAAAA                 GTGC TAT GCAC                 TTTTTTTAGCTATTT
  CTC00937   2  66  38 1000180 .. 1000210 +  -4.9  -4.49531   ACAATGAAATCAGAA      TGCACTTTT-AACG ATAT TGTTTAGAAGTGCA       TTTATTAATTTTATT
  CTC00914   6  49 459  970087 ..  970097 +    -4  -3.13432   TAATAACGTTTTTTA                 TTGA TAT TCAA                 TTAGCTACTATTCAA
  CTC00888   9 100   4  943567 ..  943585 +  -8.9  -5.25906   AAGATAGAATAAAAA             GTAAGGG ATAAA CCCTTAC             TTTTTATTAATTTCT
  CTC00878   4  84  21  934473 ..  934486 +  -5.9  -5.15969   ATGTTAAATAAAAAA               GCCCT TTGA GGGGC                TTTTTTACGTTAAAA
  CTC00856   7  79 111  909683 ..  909721 +  -8.4  -3.73122   TTTAGATAAAGCAAA   GACATCTATATATTCAAG ATA TTTAAATATATAGATGCC   TTTGGAATTATTATA
  CTC00849   9 100  14  902678 ..  902688 +  -6.8  -6.14618   AGTAAAATAAAAAAA                 CTGC ATT GCAG                 TTTTTTTATTTTATC
      fabG   4  76  22  845695 ..  845726 +  -8.2  -3.75053   AAATAACATATTGAA      CTCTAGTTTAGA AAATCTGA TCTAAGCTAGAG       TTATCTTAATATATA
  CTC00795   8 100  21  843002 ..  843028 +   -11  -4.76874   TAAAACAACAAGAAA         GTGGCATTTTAA AAT TTAAACTGCCAC         TTTTAATTTTCTCTT
  CTC00787   6 100  84  834993 ..  835021 + -11.9  -5.16572   AGGCGGTACTAAGAA        GATGATTTCTGTA TTT TACAGGAGTCATC        TTTTTTAAATTCCAT
  CTC00782   9  80  96  829332 ..  829344 +  -4.1  -5.60689   AATTATATGAGGTTT                TCCTG TAA TAGGA                TTTTTTATTATATAA
  CTC00699   4 100  23  722684 ..  722712 + -16.3  -5.47159   AATTATACAATAAAA        TGCACAGTTTAAA ATT TTTAAACTGTGCA        TTTTTTATATTAAGA
  CTC00689  13  82  48  711602 ..  711624 +  -6.3  -4.94672   ATTAATTGGTGAAAA           TAGCAGTGT TAATT ACACTGCCA           TTTTTAATGTTATTT
  CTC00686   7 100   9  706884 ..  706922 + -11.4  -4.90079   AGATTAATATAAAAA   TATAATTCCAGTAAAG ACAACAC CTTTATTGGAATTATA   TTTTATTATTAAGAT
  CTC00667   2 100   6  685275 ..  685305 + -10.7   -5.8901   TTATAAATAAAAAAA       CAAGAAATGAAGT CTTGA ATTTCATTTCTTG       TTTTTTATTTTATAT
  CTC00657   7 100   2  676353 ..  676390 + -14.4  -5.28683   AGCTTAATAAATAAA   CATAGTTCAGATGGAA TTACTT TCCCATCTGAACTATG    TTTTTTAATCTTCAT
  CTC00643   6 100  39  663515 ..  663557 + -18.7   -2.9621   TTATTTAAGAACTCT GTGAACTCCCCTCACTT CAACGAAGT AAGTGGGGGGAGTTCAC TGCTTTAAATATAAT
  CTC00615   7  81 141  640010 ..  640035 +  -7.6  -4.73108   CGGATAAAAAATTAA         GGCTGTACTC CAAAGT GAATACAGCC          TTTTAGTTTTATAAG
  CTC00589   6  95  57  614119 ..  614149 + -11.4  -3.92542   AATATAAGTAAAAAA       TTTAGAGGGTATTT TTA AAATAACCTCTAAA       TTGTTTGGAAATCAC
  CTC00580   4  62 248  605502 ..  605516 +  -4.2  -4.21908   CAGCATTTATAGTCA               TGGCTT TTA ATGCCA               TTTTACGTGATAATC
  CTC00548   3  91  16  564534 ..  564561 + -11.4  -3.73659   TAGATTTTTTAAAAA        GAAGCCCTATGT GAAT GCATAGGGTTTC         TTCTATATATTGTTT
  CTC00537   6  71 328  553507 ..  553524 +  -2.7   -5.5454   CTGTTGGTAAAATAT             CTATTTG TCCA CCAATAG              TTTTTATTTCTTTAC
  CTC00515   7 100  84  525615 ..  525643 + -11.9  -5.16572   AGGCGGTACTAAGAA        GATGATTTCTGTA TTT TACAGGAGTCATC        TTTTTTAAATTCCAT
  CTC00495   5 100  30  505268 ..  505302 +   -16  -3.60048   ACGGTTAATAAAAAC     TAAACCTCAAAAGCAG GAA TTGCTTTTGGGGTTTA     ATTTTTTCGAACAAA
  CTC00474   6  70  19  480508 ..  480539 +  -7.5  -3.63326   TTATAAAGATAAAAA      CAGTTACTATTGT GTTTAA AGAATAGTAACTG       TTAATTATTTAACTT
  CTC00448   6 100  80  446598 ..  446626 + -11.9  -5.16572   AGGCGGTACTAAGAA        GATGATTTCTGTA TTT TACAGGAGTCATC        TTTTTTAAATTCCAT
  CTC00439   8 100  11  437092 ..  437119 + -14.2  -3.22777   AATAAAAATAAAGAA        CCCCAGTGCTAA AAAT TCAGCACTGGGG         TCTTACTATATAGAA
  CTC00434   3  74  45  431778 ..  431793 +  -7.6  -3.87576   CTCCTTGTCATTGAA              CCAATC CTTC GATTGG               TTTCCATTCTTGTAA
      rbsC   7  68  33  360852 ..  360879 +  -5.6  -4.52347   ATTTCATATAAAAAA        GACTATCCAATA AATT TAACGGATAGTC         TTTTCATATTATTTA
  CTC00340   8 100  10  329869 ..  329892 + -15.4  -5.08731   AAATAAATAATAAAA          GTGCTGACAG TAAA CTGTCAGCAC           TTTTATTATTTATTA
  CTC00336   6 100   9  323590 ..  323605 +    -9  -5.37593   TCAATAGATAAAAAA              GAGGCT TTAA AGCCTC               TTTTTTACTTTACAA
      mreB   6  81  13  301260 ..  301280 +  -5.5  -5.12987   TAAATATGAAACAAA            GCAAAGA GTTTATG TCTTTGC            TTTATTTTTATTTGG
  CTC00253   5 100   5  221689 ..  221725 + -14.8  -5.09225   AAATAAAATAAAGTA    TAACAAAGTTGGTGAA AATTA TTTACCAACTTTGTTA    TTTTTTAAATACAGT
  CTC00253   5 100 315  221999 ..  222030 + -14.7  -3.79687   AGAAGAGTAGAAAAT      TTAAAGGTGCCTT AACTTA AAGGCACCTTTAA       TATTTTATGAAACGT
  CTC00222   3  50 211  189822 ..  189832 +    -4  -3.62518   GGGTTATAGTATTTT                 GTAA AAA TTAC                 TTTAAACATCTTTAA
  CTC00180   9 100  47  136527 ..  136576 + -15.9  -2.57211   AAAGGATTATAAACA GAGTTCTTGGCTTCAGAAGGAGT TTTT ACTCCCTCTGAAGCTTAGAAATC GTTATCCAGAGACAT
  CTC00164   4  57  10  120755 ..  120769 +  -5.8  -3.09803   AAATAATATCTATAA               GTTAAA AAA TTTAAC               TATTAACTAGCCTTA
  CTC00158   3 100  26  115774 ..  115815 + -17.7  -3.87627   GTTTAATAAAAAAAG GAGCTATCTTTTAATGATT AAAA AATCATTAAAAGATAGCCC  TATTTTATATAAGAA
  CTC00154   4 100  22  112603 ..  112634 + -14.8  -3.91997   TTAATAATAAAAAGT      TCTTCCTTATAAAA ATAT TTTTATAAGGAAGA       GTTTTTTATTGCTTA
  CTC00149   2  93   5  107166 ..  107195 +  -7.4  -5.15381   TAGATAATTAAAAAG       C-AACCTATAGAA TTTAT TTCTATAGGTTAG       TTTTTTAGCTATCTT
      tlpA   3  63 382  105129 ..  105140 +    -3   -4.8269   TACCTTTCATTGAAT                TTTC TTGT GAAA                 TTTTTACTAATTCTC
  CTC00137   6  72 -45   96987 ..   97015 +  -7.5  -3.72027   ATGGAATTTAAAAAA        GATGACTCCTGTA AAA TACAGAAATCATC        TTCTTAGTACCGCCT
  CTC00122   5  60  12   82189 ..   82223 +  -4.4  -4.18197   CTAAAATATTTAAAA     CTGCAAAAGCATTGAT TTT ATTGGTTTTTTTGCAG     TTTTAAATAAAAAAT
  CTC00104   3 100  -2   62355 ..   62381 + -13.2  -4.40173   GAAGCCATGAGCAAA         TAGAGAGACGTT AAA AATGTCTCTCTA         TTTTAAGTTTCTACT
  CTC00089   6  49  57   39737 ..   39770 +  -3.9  -3.35639   CTATACATCAGCTTT     CGCTTTAGCAGAGAC CTGT GTTTTTGCTAAACAG      TTGCTTGGGCCTATT
  CTC00080  11  72  48   28110 ..   28135 +  -9.3  -2.70498   TAGATTTGTATGGGG         TTATATAAGTT ATAA AACTTATATAA          ATTCTATAAGGTGTA
  CTC00068   6  81  15   14831 ..   14859 +  -7.6  -4.71382   AAATAATGCTAGAAA        GTCCTATCTT TTTAAAGCC AAGATAGGAC        TTTTTGCGTCATTAT
     ctp10   7  81  89    8332 ..    8380 -  -5.6  -5.23943   TATTAAAAAAATAAA CTAATCTGTATCTTTAGACGTGA TTAG TCATTCCTAAAG-TACAGATTAA TTATATTCTCTTTTA
     ctp39   5  74 287   16067 ..   16082 -  -3.4  -5.34365   CTACAATAATAAAAA              TATAAA TATA TTTATA               AAGAGGTGACTATTG
     ctp30  10  75 128   33001 ..   33034 -  -8.9  -3.27297   ATCTATTAATCAACA     GTCAGGACAAATTCT TCTA AGAACTAGTCCTGGC      TTTCTTATTTTATAT
     ctp38   3 100 332   46017 ..   46054 - -14.5  -4.61873   TCGGATAAAGTAAAA   TAACTAGATATAAGCCT TAAT AAGCTTACATCTAGTTA    TTTTTAACTATATTA
     ctp46   3  61  61   54683 ..   54712 -  -6.5   -3.1247   AGTCGTTATAGCCAA       TTTGACACTTACT AATT AGTAAGTGTCATC        ATATTTACCTTATAT
      tetX   3 100 135   68475 ..   68505 -   -20  -2.99188   AATATTATAAGTAGA       GGCTGTGTCAAAAT CTT ATTTTGACACAGCC       CTTCAGTAATTTAAG
     ctp59   5 100  13   68474 ..   68506 + -16.5   -3.1634   TAATATTATAAGTAG      AGGCTGTGTCAAAAT CTT ATTTTGACACAGCCC      TTCAGTAATTTAAGA
     ctp51   7 100  14   59380 ..   59415 +   -15  -5.38839   AATGTTAATAATAAA    GGAGCTATTGAAATAA AAAA TTATTTCAACAGCTCC     TTTTCTTTTTATATG
     ctp47   2  77 423   57173 ..   57196 +    -9  -3.46811   ATATATCTTTTAAAA          TGACATTGTT CTAA GACAATGTCA           CTTTTTACTACTATC
     ctp37   7 100 187   46017 ..   46054 + -10.1  -4.74453   TCGGATAAAGTAAAA   TAACTAGATATAAGCCT TAAT AAGCTTACATCTAGTTA    TTTTTAACTATATTA
     ctp29   9  93 333   33001 ..   33034 +  -8.9  -4.73973   ATCTATTAATCAACA     GTCAGGACAAATTCT TCTA AGAACTAGTCCTGGC      TTTCTTATTTTATAT
     ctp16   4  69 237   16248 ..   16270 +  -7.1  -3.70853   TTTTTATATTGACAC          TCCCCATAGA TAAA TCTA-GGGGA           TTCTTGAGTGATTAA
      ctp9   8  61  41    8333 ..    8379 +  -6.9   -2.9214   ATTAAAAAAATAAAC TAATCTGTATCTTTAGACGTGA TTAG TCATTCCTAAAG-TACAGATTA ATTATATTCTCTTTT
      ctp1   4  79  31    1857 ..    1867 +  -8.2  -3.84105   TCGTATAATATTATG                 GGGC GTA GCCC                 TGTTTACTTTTTTTA

SUMMARY

320 putative operon ends contain 1783 possible terminators.
Percent operon ends hit by terminators of confidence >= x:
	x	#>=x	hits>=x	%hits>=x
	100	283	178	172	54 %
	99	283	178	172	54
	98	283	178	172	54
	97	283	178	172	54
	96	283	178	172	54
	95	295	186	180	56
	94	295	186	180	56
	93	312	195	187	58
	92	312	195	187	58
	91	327	201	192	60
	90	336	205	196	61
	89	338	205	196	61
	88	343	207	198	62
	87	345	209	200	63
	86	361	219	209	65
	85	366	221	209	65
	84	369	224	212	66
	83	377	227	214	67
	82	381	230	217	68
	81	390	236	222	69
	80	395	239	224	70
	79	402	244	228	71
	78	410	250	230	72
	77	417	255	234	73
	76	421	259	236	74
	75	431	261	237	74
	74	443	269	243	76
	73	449	273	246	77
	72	465	283	250	78
	71	473	290	254	79
	70	487	297	256	80
	69	503	308	259	81
	68	518	319	264	83
	67	521	321	265	83
	66	540	338	269	84
	65	548	343	270	84
	64	559	350	270	84
	63	576	364	272	85
	62	605	385	276	86
	61	621	397	280	88
	60	660	429	285	89
	59	669	436	286	89
	58	721	480	288	90
	57	744	500	289	90
	56	787	535	292	91
	55	816	560	294	92
	54	877	608	297	93
	53	899	625	298	93
	52	976	676	303	95
	51	995	688	304	95
	50	1080	745	307	96
	49	1118	773	311	97
	48	1184	818	313	98
	47	1252	872	316	99
	46	1298	909	317	99
	45	1388	986	317	99
	44	1474	1049	318	99
	43	1558	1110	318	99
	42	1644	1167	318	99
	41	1695	1205	318	99
	40	1740	1237	318	99
	39	1772	1262	318	99
	38	1783	1270	318	99
	37	1783	1270	318	99
	36	1783	1270	318	99
	35	1783	1270	318	99
	34	1783	1270	318	99
	33	1783	1270	318	99
	32	1783	1270	318	99
	31	1783	1270	318	99
	30	1783	1270	318	99
	29	1783	1270	318	99
	28	1783	1270	318	99
	27	1783	1270	318	99
	26	1783	1270	318	99
	25	1783	1270	318	99
	24	1783	1270	318	99
	23	1783	1270	318	99
	22	1783	1270	318	99
	21	1783	1270	318	99
	20	1783	1270	318	99
	19	1783	1270	318	99
	18	1783	1270	318	99
	17	1783	1270	318	99
	16	1783	1270	318	99
	15	1783	1270	318	99
	14	1783	1270	318	99
	13	1783	1270	318	99
	12	1783	1270	318	99
	11	1783	1270	318	99
	10	1783	1270	318	99
	9	1783	1270	318	99
	8	1783	1270	318	99
	7	1783	1270	318	99
	6	1783	1270	318	99
	5	1783	1270	318	99
	4	1783	1270	318	99
	3	1783	1270	318	99
	2	1783	1270	318	99
	1	1783	1270	318	99
	0	1783	1270	318	99
