# Supplementary material for: Rapid, accurate, computational discovery of Rho-independent transcription terminators illuminates their relationship to DNA uptake
Source: Genome Biol. 2007 Feb 21;8(2):R22. doi: 10.1186/gb-2007-8-2-r22 (PMC1852404; doi:10.1186/gb-2007-8-2-r22)
Supplement: Additional data file 2 — As described in the text, the entire robust tail-to-tail region is searched; if the region is less than 500 nt, then the 500 nt downstream of the stop codon is searched (stopping if a gene start is encountered). In the case of ties, all terminators with the high score are output. [file gb-2007-8-2-r22-S2.zip › Colwellia_psychrerythraea_34H.ttperf]

     lepB1   9  61 413   10364 ..   10376 -  -6.3  -3.20207   AACACCAGTGATGAA                TACCT AGA AGGTA                AAAAGAAACAAAGAC
  CPS_0016   5  79  35   17695 ..   17722 -  -8.6  -3.85698   TCTGGCGCTCATAAA        TCGTATATAGCT AAAT ACCTATATACGA         TTTTATTGATTCATC
      purK   3  95  33   29006 ..   29021 -    -9  -5.64274   CTACTCATAAAAAAA              GACGCT AAAT AGCGTC               TTTTTTAATAACTAA
  CPS_0032   5  51 172   33394 ..   33404 -  -5.4  -2.70946   GCCTTTGATAAAGAG                 CAAG ATG CTTG                 GTGCTTTACTGTATT
  CPS_0047   4  61 118   49212 ..   49232 -  -6.1  -3.41878   GTTCGGAACTGATAA            CCGCTGAAA GCA TCTAAGCGG            GAAGCAGGCTTTGAG
  CPS_0064   4 100  67   63534 ..   63558 - -15.9  -3.57971   ATACCGATTTTGAAA          GCCACTTTACT TTT AGTAAAGTGGC          TTTTTTGTGCCTGCA
      hemY   8  87   4   73934 ..   73988 - -12.6  -3.01269   AAGCTGTAAAGTACA GTCAGGTGCTTGTTGAG-TATTTACT GGGGT AGCAA-TAGCTCAACAAGCACCTGAG TTTTTATAGAGAGTT
     rarD1   4 100  86   85379 ..   85398 - -10.8   -5.4833   TCAGTGAATAAAAAA            TAGCGCTT TTTC AAGCGCTA             TTTTTTTTGCAATCT
  CPS_0085   5 100 298   88648 ..   88680 -  -9.9  -5.93809   TTTGCACAAAAAAAA      TGCCGATTAACTAAC TAG GATAGTTGACCGGCA      TTTCTACAAACGACA
  CPS_0102   2  68 429  108612 ..  108623 -  -7.2  -3.62275   AGCTATCACTCGAAA                GGGC GCTC GCCC                 CAATTTAATAACTGA
  CPS_0116   3  57  75  122453 ..  122468 -    -4  -4.02022   CTCAATGATTAGAAA              CTGGATC CTC GA-CCAG              AGACTTCGAGGATGA
  CPS_0124   1  42 200  129175 ..  129194 -  -2.2  -2.99471   TTAGCCCCAGACAGA            GGTTTA TTCCTTGC TAAACC             ATTAGTTGGGTTTTT
  CPS_0127   4  47 -21  131514 ..  131524 -    -4   -3.0752   TACATTAGTTTAATA                 GTTT AGC AAAC                 TCATCAAAGGGAAGG
  CPS_0132   3 100   2  137782 ..  137814 - -15.1  -3.98627   TTACTAATACAATAA      TGTTTTATGCCGACA CTG TGTCGGTATAAAACA      TTTATTTATTTGGCA
  CPS_0143   5 100  21  150590 ..  150626 - -13.1  -3.94002   TATTATCTAATTAAA    TGTCCCCTCAATAGTGC AAA ACACCTTTGAAGGGACA    TTTTTTTTGGTGTTA
  CPS_0147   5  67  17  155144 ..  155180 -  -8.2  -2.86117   AGAGTCAACTTAAAC    GGCTATTTTATTGC TATATAAGT GCGATAAAATAGCC    CGATAAGAGATAATA
  CPS_0155   3 100  46  165738 ..  165757 - -12.2  -5.03994   TTTGATAGATAAAAA            GGAGTACC TATA GGTACTCC             TTTTTTGTTTTCAAT
  CPS_0170   5 100  92  179575 ..  179591 - -12.3  -5.64304   GAATAGAATAAAAAA              GCGCGAT TTA ATCGCGC              TTTTTTATGGGCAAA
  CPS_0173   5  67 466  180888 ..  180901 -  -4.5  -4.58395   GTCAGTCGTGAAAAA               GCACT GCAA AGCGC                AGTATTGATGATTGG
  CPS_0179   6 100  65  188370 ..  188397 - -12.8  -5.52096   AAATTCAATAAAAAA        GCACGTCAATGA GTTG TCATTGTCGTGC         TTTTTTATATCTAAA
  CPS_0190   6  68 273  203040 ..  203053 -  -8.1  -3.14344   CACTCTGTGGATGAA               CCTGC GTGC GCAGG                TGCCCTCCAAAAAAC
      coaD   3  62  44  220207 ..  220219 -  -4.9  -3.92694   CAAAATTACAGGAAA                TTAGA CAG TCTAA                TCGTAGCTCTGTTTT
  CPS_0226   5  68  62  230520 ..  230531 -    -3  -4.88736   TACCATTTATAAAAA                GTAA GTCG TTAC                 CCTTGTTGCCAATCT
  CPS_0242   1  39 189  247596 ..  247607 -  -2.2   -2.5507   TTATGTAATCAAGAC                CATG GTGG CACG                 TCTTTTTATCGTCAT
  CPS_0248   1  42 -25  252513 ..  252541 -  -2.5  -2.90992   AAGCCGTTGAAATTA        TCACTACATAACT TCA AGTTGTACAATGA        TCATATTTTTACCTG
  CPS_0256   4 100  36  260173 ..  260198 - -14.9  -5.31877   ATTCAGTATAAAAAA         GGGGAAATACA CTAC TGTATTTCCCC          TTTTTCGTTATCAAT
       gph  10  65 382  264604 ..  264620 -  -7.3  -3.29144   GCAGTTGGTGCATAA              TAGAACC TTA GGCTCTA              TCGAACATATTGCTC
  CPS_0266   2  61  56  269070 ..  269080 -  -5.4  -3.76232   TGGCTAAATACATAA                 CAAC TTA GTTG                 CCCTGATATTTTAAG
  CPS_0272   2  52 201  275009 ..  275020 -    -3  -3.76182   CTACGCATAAAAAAC                TGAA TCGT TTCA                 TTAGCATGATTAAGC
  CPS_0297   5  62  -3  307262 ..  307285 -  -6.2  -3.55071   GCAGACTTCTTTAAA          CTAAAGAGATA GAT TA-CTCTTTAG          TTTAAGATAGATAAG
  CPS_0303   2  59  48  312268 ..  312280 -  -4.8  -3.76141   ATCAGTATGAAAACA                GCCT ACCTG AGGC                GAGGTTATTTGAATT
  CPS_0311   3  57  -5  322074 ..  322101 -  -5.2  -3.49886   AGTTGACAGAATGAA        TATTAAC-TAAAA TAG TTTTATGTTAATA        AAAGCACATTAAATA
  CPS_0319   4  59 368  328014 ..  328033 -  -4.2  -3.90112   GGTTTTTTAATGAAA            GTTACCAC TTCT GTGGCATC             TCTTGAAAAAAACCA
  CPS_0333   6  77 199  345155 ..  345170 -    -9  -3.62597   TGCATTCTCTAATAA              GCTGCA TCCA TGCAGC               GTCCTTGTCAAAATC
  CPS_0361  14  72 198  367942 ..  367967 -  -8.3  -3.46141   ATTAGTACCAAAAAG         TTATCCTGGCA AGCG TGCCTGGACAA          TGAATTAGTACCAAA
  CPS_0361  14  72 154  367986 ..  368011 -  -8.3  -3.46141   ATTAGTACCAAAAAG         TTATCCTGGCA AGCG TGCCTGGACAA          TGAATTAGTACCAAA
  CPS_0361  14  72 110  368030 ..  368055 -  -8.3  -3.46141   ATTAGTACCAAAAAG         TTATCCTGGCA AGCA TGCCTGGACAA          TGAATTAGTACCAAA
  CPS_0372   4  77 238  375292 ..  375313 -  -8.9  -3.64703   GCTGCCTTATCTAAA           GTTAATGTT TTAT AACATTAAC            TTTATTATCGATACC
  CPS_0379   3  82  29  379963 ..  379983 -  -3.3  -5.64274   CCAGGCACAAAAAAA            CACCAATCA TTA CAATTGATG            TTTTTTTGAATTTAC
      fadA   6 100  25  395326 ..  395341 - -10.4  -5.64304   TAAGACAATAAAAAA              CCCAGC AACT GCTGGG               TTTTTTTATGGCGAT
      ntrC   1  42  65  403484 ..  403498 -  -2.1  -3.09635   ACTTGCAGTAGCTAA               CTTCC TTATC GAAAG               TTAGCTAACAGTTCG
  CPS_0404   5  62 287  410865 ..  410876 -  -7.2  -2.80873   AGTGACCAAAAAAGT                GGCG TTGT CGCC                 TTAGGTACTTTATTT
  CPS_0409   3  93  45  415382 ..  415395 -  -8.1    -5.626   GAGGGTACAAAAAAA               GCGAC TATA GTCGC                TTTTTTTATGAGTAA
  CPS_0419   7 100 208  424171 ..  424197 - -13.8  -5.18371   GCTTATAAAACAAAA         TACCGCATTCTC CTA GAGATTGCGGTA         TTTTTTTATGGCTAT
  CPS_0426   1  52 407  430199 ..  430209 -  -3.2  -3.81488   TGCTTTCAAAGATAA                 TAGC CAA GCCA                 GTCATGCAATTCGTG
  CPS_0429   6  57 323  431968 ..  431979 -  -3.6  -4.05714   AGCTGGAATTAGAAA                CGCC TTTA GGCA                 AGATCTTGATTGAAG
  CPS_0429   6  57 164  432126 ..  432138 -  -3.3  -4.16307   CCCTTAATAAAAAGA                TGCGC CTT GTGCA                TGAATCGCTCAGGCA
  CPS_0446  11  60 442  443705 ..  443721 -    -3   -4.3255   TGGGCAACTAAGAAA             GTCGCTA CATT TAGCG-C              TATTTGTCCCTATCC
  CPS_0452   3  74 -27  449465 ..  449478 -  -6.7  -4.42974   TTTATAGATAACAAA               CGGTA TTCC TACCG                GTATTCTTAGCTTGA
     argE1   6  76  23  458081 ..  458107 -  -7.4  -4.00683   AAAAAGCTAAGGAAA         CGCAGTCATA GCAATAT TATGACTGCA         CTTTTGCGGGAATGT
  CPS_0466   2 100  54  467037 ..  467061 -   -10  -5.42975   CCATATAAACAAAAA          GCAGCTAGTG TAAAT CACTCGCTGC          TTTTTTGTTTTTGTA
  CPS_0476   4  80 153  479187 ..  479203 - -10.9  -2.55213   GATTCAGTTAAGTCA              GACAACC CAA GGTTGTC              TGTTAGCCGGCTTAG
  CPS_0481   4 100  45  482764 ..  482788 - -10.2  -5.72616   ATTTAGACAAAAAAA          GCTTATTTTC ATAGA GAAAATAAGC          TTTTTTTTTGGCTTT
  CPS_0488   5  49 244  492932 ..  492948 -  -3.7  -3.24406   GATCATAAATACAGA              CACTG AAGAGAG CAGTG              AGCAGAAAAGAGCCG
  CPS_0495   9  67 195  499977 ..  499998 -    -6  -3.96148   TTCTGGTATTAGAAA           TAAACCAT AAGTGA ATGGTTTA            CCTTATTTAGGTTCA
  CPS_0499   4  57  31  502951 ..  502977 -  -3.8  -3.94846   TGATTAAAATTTAAA         TCGAATTTGAAA TTA TATTAAATTCGA         TAAAGTTTAAGTTGT
  CPS_0506   4  51 328  506867 ..  506883 -  -3.7  -3.41671   CAAAGAGTTAATTAA              GTTGACA CCT TGTGAAC              CCGCGCCAATGGTAT
  CPS_0516   2  63 411  515041 ..  515053 -  -7.7  -2.76492   TGACTGATTTTAAAG                CCTCT TTT AGAGG                TCGAATCATTGAAAA
  CPS_0527   2 100  34  524260 ..  524277 -  -9.9  -5.69068   CAAAAACATAAAAAA             TGCCTCT ATTC AGAGGCA              TTTACTACATTTTCT
  CPS_0541   4  57 452  538762 ..  538772 -  -5.4  -3.34233   CCACAAGCCTTACAA                 GCAA GTC TTGC                 TAATGCTGAGCGTAA
  CPS_0560   4  61 118  559519 ..  559539 -  -6.1  -3.41878   GTTCGGAACTGATAA            CCGCTGAAA GCA TCTAAGCGG            GAAGCAGGCTTTGAG
  CPS_0595   1  57 124  599267 ..  599289 -  -6.3  -2.59526   GATAAAGTTAATGGA           TTCCCGC CAAGAAAAC GCGGGAA           TGACGTTGGTTGAGT
  CPS_0602   2 100  38  605368 ..  605386 - -10.2  -4.87665   GTTGACTGACAAAAA             GCCGTGAC ACT GTCGCGGC             TTTTTTTTTGCATTT
  CPS_0608   3  48 303  613448 ..  613458 -  -2.6  -3.56161   TAACTCAGCAGATAA                 TATA TTT TATA                 ACTACCCTTATAGGT
  CPS_0629   2  47 395  625249 ..  625260 -  -3.6  -3.09968   GAGTTAATTTTAACA                CCGC TAAT ACGG                 GATTTAATGGATCGT
  CPS_0629   2  47  42  625601 ..  625613 -  -2.7  -3.38224   ACGTGAGGGTAAAGA                CTCTT ATT AAAAG                TGAAAATTACTTTAT
     ppiA1   4 100  62  641248 ..  641304 - -16.4  -3.42013   AGTCTAGAATACTAA GAGTCAAACAAAAAAGCAGCGACATCAC TAG ATGATA-CGCTGCTTTTTTA-TTGACTC TCTTCTGTTTTACTA
  CPS_0650   4  72 393  647983 ..  647994 -  -5.8   -4.4009   TGTTATCGCAGAAAA                CCTG TGGC CAGG                 TGGCGCTGTAGAATT
  CPS_0674   5  54 127  675048 ..  675061 -  -2.4  -4.10161   CACGATTGTTGAAAA               CTGA ATATTG TCAG                TCAATGTTAACTAAA
  CPS_0678   7  61 242  679985 ..  680001 -  -6.5  -3.21695   CGATCATCAAGGTAA              GGGCTAT GCA AAAGCCC              TAATCCTTAAGTTCC
  CPS_0692   3  93  32  695765 ..  695781 -  -5.8   -5.8901   ATATAAAATAAAAAA              TCCGAC ACATG GCCGGA              TTTTTATAGTGAGAC
  CPS_0698   4  90  58  704136 ..  704163 - -11.4  -3.84406   GTCCTACTAGAATAA        TAATCCTCGCCA TACT TCGCGAGGATTA         ACTTAATTTATCTAA
  CPS_0704   8  66 425  708647 ..  708659 -  -6.9   -3.3452   TACACGACGCCATAA                CAGGC GAA GCCCG                AGCGCTCTTTTCTTT
  CPS_0714   4 100 146  716490 ..  716525 - -11.3  -4.93696   TGTAAATAGTAAAAA    GCCGCACTCTTTATT GTTAAT AATAGAAAGTGCGGC     TTTTTTGTGTCTTGG
  CPS_0720   2  47 475  721905 ..  721915 -  -3.2  -3.19563   TAGAGACCATGAATA                 CACA TGG CGTG                 GATTCTTTCGCCGGT
  CPS_0720   2  47 -29  722408 ..  722419 -    -3  -3.14998   CACGTACCAATAAAT                CATT AAAA AATG                 GCAAGTGACACCGCC
  CPS_0727   8  64   4  729174 ..  729190 -  -4.4  -4.40358   ACTTACGCTATAAAA              CAGTGC GAAAT GCACTA              AGGCTAGCCCGTTTT
  CPS_0736   3  57 468  736988 ..  737015 -  -3.4  -4.17513   AATAAAAATAGTAAA        GCTGTAACTGAGG TTG CCTT-GATACAGC        GATTAGGCAAACCTT
  CPS_0744   5  65 366  745810 ..  745823 -  -3.9  -4.56597   CTTTTTGGCGAAAAA               TAATG CAGC CATTA                ACGGTTGCGGTAATG
  CPS_0751   2  79  33  753738 ..  753763 -  -9.1  -3.50831   GTAAAACAAAGAAAG         CCCGATATAAG TTGC CTTATACCAGG          TTGTTAGTTTTACTT
  CPS_0756   1  62 302  763408 ..  763419 -  -2.2   -4.7254   ATCGGTTATGAAAAA                GATG ATAA CACC                 CGTGAGTTGGTAACT
  CPS_0770   5  56 175  788287 ..  788298 -  -5.8  -2.85437   TATCAATATCAATTA                GGAC TCAA GTCC                 GACAGAGTTATTTTT
  CPS_0781   4  76 299  799738 ..  799762 - -10.1    -2.914   TCGATTATATCAAAC          TGCACCTAACC ATA AGTTAGGTACA          TTAATTAACTATAAA
  CPS_0797   6  62 338  813871 ..  813884 -  -3.9  -4.31379   ATGAATTGAGTAAAA               TGATA ATAT TATCA                ACTGAAGTTTCAGTG
  CPS_0801   1  52 106  818214 ..  818229 -  -4.7  -3.14132   GGTGGTGTTGATGAA              GGATC ACCTAA GATCC               GCTCAGGGAAATTCT
  CPS_0808   8 100  11  826745 ..  826784 - -15.4  -2.62757   TATACAATCAAGGTA  TTACTAATAACGGATTAC TAGG GTAATACGTTATTAGTAA   TTGACATGATTTAAG
  CPS_0821   4  64 216  836930 ..  836940 -  -6.8  -3.61517   ACTCTGTTTGAACAA                 GCAG ATA CTGC                 GCTTTATCAAGCTAA
  CPS_0826   3  82  21  839550 ..  839583 -  -9.7  -3.62572   ACTCAATGAGAAAGA     GCTACTGTGTTATCT CTAT ATATAACTCAGTAGC      TTTTATTTTGTCATA
  CPS_0832   4  63 259  844041 ..  844053 -  -7.7  -2.64144   CCGTTAGGGAAATAG                CCATC GCT GATGG                TGGGATTGCGATGAC
  CPS_0838   4  55  84  850967 ..  851012 -  -5.6  -3.19463   GGGATGAGTTAGTAA CGTGTTTGGTAGCGATAGAAA ACTAG TTTCTATCGCTACCATTTA-G TCTTGATTTAACAAA
  CPS_0843   1  93  -6  859882 ..  859912 - -10.7  -4.07124   CATCAGTTACATAAA      GCCCTAAACTCTTA CACA TAA-AGTTTAGGGC       TTTTTATTGTACAAA
      hmpA   3  88  28  863416 ..  863446 -  -7.6  -4.94972   GATTAGAACGAAAAA       CCAGCACTAATCTC TTT GGTATTAGTACTGG       CTTTTAAGTTATCTA
  CPS_0877   5  82 282  886961 ..  886976 -    -9   -4.0371   TATTTTTGATATAAA              GGATGC TTCG GCATCC               TTTTTTATTGCCTGA
  CPS_0881  14  72 198  889779 ..  889804 -  -8.3  -3.46141   ATTAGTACCAAAAAG         TTATCCTGGCA AGCG TGCCTGGACAA          TGAATTAGTACCAAA
  CPS_0881  14  72 154  889823 ..  889848 -  -8.3  -3.46141   ATTAGTACCAAAAAG         TTATCCTGGCA AGCG TGCCTGGACAA          TGAATTAGTACCAAA
  CPS_0881  14  72 110  889867 ..  889892 -  -8.3  -3.46141   ATTAGTACCAAAAAG         TTATCCTGGCA AGCA TGCCTGGACAA          TGAATTAGTACCAAA
      hutH   6 100  53  907110 ..  907127 -  -9.9  -5.59655   CAAAGCAATAAAAAA             GGTAGCT ATTA AGCTACC              TTTTTTCGTTTTTTA
  CPS_0915   5  50 352  917546 ..  917556 -  -3.2  -3.68569   GGATGTAGTCAACAA                 TGAC TAT GCCA                 GTGCCTTTGTCGCGC
  CPS_0915   5  50 209  917685 ..  917699 -  -3.5  -3.63862   GATAATAATAATGAA               CAAGG TCAAG CCCTG               ACATTAAATCACAGT
  CPS_0924   3  62 265  928290 ..  928302 -  -4.9  -4.07246   GCACGCTAAACTAAA                GTTTA TCT TAAAC                AATTTAGCGGTGACT
  CPS_0927   4  52 281  932487 ..  932506 -  -5.6  -2.86676   GGCAGTAATTTAAAT            CCCCGTGC TTGG GCACTGGA             TTTAGAGAATGGCTT
  CPS_0931   5  93  69  936539 ..  936569 -  -9.2  -4.27584   ACGGTCAAGTTAAAA      CATAAAACCCAGC GTAATT GCTGGGTTTT-TG       TTTTTATACGCGTTT
  CPS_0938   3 100  28  944004 ..  944024 - -14.1  -5.51165   AAAAGGCCAAAAAAA            GACCAAGCA AAG TGCTTGGTC            TAATAAAATATCTCA
  CPS_0942   4  60 374  950793 ..  950809 -    -3  -4.28774   TCACGCAAGCTAAAA              TAGTGA AAGCA TCACCA              TTACTTGGTAAGTTT
      dsbD   4 100  35  961191 ..  961220 - -15.2   -2.8333   TTAATCAGAATAGTA       TAAAGCCAGCCT AAGTTG AGGCTGGCTTTA        TTTAAGTGAATATAC
  CPS_0958   3 100  16  966705 ..  966730 - -12.7  -4.44448   ATTACGTGAAATAAA         CGAGGAGAAAT TCTT ATTTCCCCTCG          TTACCAATATGGATT
  CPS_0964   1  48 339  969517 ..  969529 -  -3.5  -3.41327   GAACAAAATGATGAA                TATTT AGA AAATA                TAATTGCTCCTGAAC
  CPS_0970   6 100  31  975598 ..  975623 - -13.4  -3.62224   AGAGTTGTCGAATAA         CTTAGCGGCT GGTTCG AGCCGCTAAG          TAAGTTGAGCAATGC
  CPS_0975   3  82   3  979870 ..  979915 -  -8.8  -3.97308   AGTAGAAAAGGCAAA CTTTA-TTT-GTCACCTTTAAC ATTA ATTAAAGGTGACAAAAGTAAAG CTTTAAGAAGTGAGG
  CPS_0986   3  89 104  998385 ..  998410 - -10.7  -3.64184   AAACAGTAGTGTAAA         TATTCCTATTA CTTG TAATAGGAATA          TTGGTTTTACTTTCA
  CPS_0997   1 100  78 1016887 .. 1016924 - -11.5  -4.78029   TGAATAAAACGAAAA   GGCCCCGTTTATTCCA TGTGAAG TGGA-TAAACGAGGCC   TTTGTTATTTAACGA
  CPS_1000   3  59 193 1021868 .. 1021897 -    -5  -3.89435   TTTAAATAAGGCAAA       GCACCTTGCGCCA GATAA TGGCG-AAGTCGC       ATATACATCTGCTCT
      nagB   2  84  48 1028832 .. 1028860 -  -8.3  -4.54047   TTATCCCAGATAAAA        GGCTCAAGTTA TATTAGT TAACTTGAACC        TTTTTGAAGACTGTG
  CPS_1019   5  66 312 1039466 .. 1039476 -  -5.4  -4.15201   ACTAAGGAAAGTAAA                 CCAT GGA ATGG                 CTTAGTAGAGTACTA
      ccmE   4 100  22 1057465 .. 1057481 - -10.9  -5.72622   TGTATAAATAAAAAA              GGTGACA TAA TGTCACC              TTTTTTGTGTCAAAC
      pdxH   6  50 163 1078738 .. 1078750 -  -3.4  -3.70104   AACCAGCTAACAGAA                CACT TACCT AGTG                CTATGACTCTTTATA
       dxs   5 100  33 1107507 .. 1107531 - -10.2   -5.5112   TCTACCAATAAAAAA          GGATAATGAA TTTAC TTCATTATCC          TTTTTTATTACATGT
      panE   1  63 237 1114488 .. 1114501 -  -5.3  -4.08394   AGATCTTGTTGAAAA               CATTC CTGA GAATG                CTGTTGTTGTAGATA
     yfiA1   2 100 110 1123129 .. 1123157 -   -19   -5.5353   GAGACTAATAAAAAA        GGCTGCACCATG TTTAT CATGGTGCAGCC        TTTTCGTTTTCTAGT
  CPS_1124   3 100  26 1147551 .. 1147574 - -15.4  -5.36441   TTTTGATATAAAAAA          GCCGAGTAAC GAAA GTTACTCGGC           TTTTTTTTTATGGTG
  CPS_1140   2  52   4 1164495 .. 1164508 -  -5.3  -2.83867   GCATTTACTAATAAG               GTACA TCTC TGTAC                TCCTTATCGAAATAA
      metE   3  76 183 1172537 .. 1172551 -   -10   -2.8203   TAATTAGCGAAGAAG               GGGAGT TTT ACTCCC               TTAACCAGCTACCAA
  CPS_1169   2  57 412 1190569 .. 1190580 -  -2.2  -4.36914   TTGGGGCTTAGAAAA                GCTC AATA AAGC                 AGATTATAAAATATC
  CPS_1174   8  57  61 1197588 .. 1197608 -  -5.5  -3.49475   GGTATTGGTATAGAA            CTTAATGAT GCA ATCGTTAAG            AAGTCGCCAAACGTA
  CPS_1178   3  88  16 1202795 .. 1202824 -  -7.8  -5.10461   GTTACTTAATAAAAA       GGCGCTTATCGA TTAAAC TCGAACAGCGCC        TTTTTTGTTTTTTCG
  CPS_1188   1  42 405 1214686 .. 1214697 -  -2.2   -3.0579   AAACGGCTGTAAAAG                CACG GTTG CATG                 TTTCAGACTTGACCG
  CPS_1194   1 100  50 1221902 .. 1221927 - -11.9  -5.38951   AAGTGATATAAAAAA         GCCTTACTGGG TTAA CTCAGTAAGGC          TTTTTTGTTTAACTA
  CPS_1219   3  79  86 1252797 .. 1252814 -  -4.1  -5.24129   GTCTCTCATAAAAAA             TCCCC TAGTAGAT GGGGA              TTTTTTATGAGAGAA
      glcB   4 100  50 1258875 .. 1258919 - -12.4  -5.42198   GCCTAAAAAAGAAAA TCAACACTGGCGCTATTGTTG AACT CAAT-ATAGCGACAGTGTTGA TTATTTTCACAATTC
      lysA   6  76  90 1273418 .. 1273445 -  -6.5  -4.62471   GTTAATCCGTAAAAA        TGGCTTTCAATC GGTAA GATT-AAAGCCA        TTTTTTATGTGGAAA
  CPS_1268   3  53 221 1302417 .. 1302429 -  -2.7  -4.07568   CGGGCTTGCGCAAAA                GTTAA TAG TCAAC                TTCCTTAGGTAAAAC
  CPS_1280   3 100  12 1317871 .. 1317887 -  -9.4   -4.8236   CACCCAAAAAAAGAA              GGAGGC TGTCT GCCTCC              ATTCTTGCTAACTAG
  CPS_1287   5 100  71 1328754 .. 1328772 -   -11  -4.71828   ATCGGATTAATAAAA             CACCACGC TTG ACGTGGTG             TTTTTATTTTTACTA
  CPS_1303   5  49 -35 1344188 .. 1344204 -  -5.1  -2.58544   TCCGATGGGTATAAT              GCCTG TTTTGTG CAGGC              TTGCGCTTCGACATT
  CPS_1308   2  63 448 1347294 .. 1347310 -  -5.2  -3.95214   ACTTAGTCAAAAATA              TAGAGA GATAA TCTCTA              GCGCAGATACTTTCT
  CPS_1323   0 NONE
  CPS_1343  10 100 351 1379693 .. 1379720 -   -10  -5.09225   AGTCGATTTAAAAAA        TAAAAAGCGAAC TTCG GTTCGCTTTTTT         TTATTACTAATTTAA
  CPS_1348   3 100  79 1387706 .. 1387732 -  -9.5   -4.9218   CATTTATGATAAAAA         GCCAGTAATTC GTTGA GAGTTACTGGC         TTTTCTATTTACTAT
  CPS_1355   3 100  57 1396022 .. 1396047 - -10.5  -5.10461   GTTAGTTAATAAAAA         GCCCAAAATTC TTAA GGATTTTGGGC          TTTTTTTGTCGGTTA
  CPS_1360   4 100  82 1403015 .. 1403030 - -10.4  -5.66229   ACTAACAATAAAAAA              CGAGCC ATTT GGCTCG               TTTTTTTTGTCAGAG
  CPS_1371   3  45 283 1411164 .. 1411174 -    -4  -2.53876   GGGTATGTTAAGCGA                 TTAG GCG CTAA                 AGAAATTCAGTTTGA
  CPS_1386   2  67  42 1426804 .. 1426824 -    -4  -4.80882   ATTTGAGAGTAAAAA            GTAGGGAA TAAAT TTTCCTAC            TTCATTGACCTATCT
  CPS_1390   1  59 220 1430814 .. 1430824 -  -5.4  -3.60098   ATTGGTCAGCTTAAA                 GCTA CAT TAGC                 GAGCTTAAAACAAGC
  CPS_1394   5  61 117 1434920 .. 1434948 -  -6.1  -3.41636   AATTAAGGCAATTAA        TAAGAGGATCA TTAGCTG CGATCCCCTTA        TGACTTGCTTAACTG
  CPS_1401   6  95  44 1439942 .. 1439957 -    -9  -5.14563   TTTTTTACTAAAAAA              GGAGAC AAAA GTCTCC               TTTAGCACATTAAAA
  CPS_1407   4  83  24 1446431 .. 1446461 -  -9.9  -3.71672   CCTTAGCAAAACTAA       TTAGTTATGCCGT TAAAC ACGGCATAATTAA       AAATTAAAAACTATA
  CPS_1412   3  69 187 1453306 .. 1453329 -  -5.4  -4.29139   CTAAAGGTAAAAGAA          TAATTGGTGT TAAA ACACAAATTA           TTGATCAAGGCGCAC
  CPS_1428   2  70 417 1464986 .. 1465017 -  -4.6  -4.72986   GACTTGTATTAAAAA      CAAAAGTCAGGATGA TGT TCAA-CTAACTTTTG      AGGCACCAAAGCAAG
  CPS_1434   5  52 325 1471670 .. 1471687 -  -4.9  -3.07307   GAAAGCTTTATTTAA             GTTCTCT GCCT AAAGAAC              GTCGTCATCGTATTA
  CPS_1440   8 100  60 1480007 .. 1480030 - -15.4   -5.5112   GCGATCAATAAAAAA          TGCCAGTCAG GTAA CTGACTGGCA           TTTTTGTTTATTCTC
  CPS_1443   4  66 280 1483196 .. 1483210 -  -2.8  -4.91429   AAAGGGCAAACAAAA               GAGC AAACTAA GCTC               ATTGCCCAAGGGATA
  CPS_1456   2  83 222 1499848 .. 1499888 -  -7.8  -4.68424   TAATTTATGTAAAAA GCATCACT-ATTGCAATGA AATT TCAATGTAATTAGTGATGC  TGTATGGTGCTGTAT
  CPS_1466   3 100 125 1509034 .. 1509051 - -11.3  -5.32944   GTTACAACTAAAAAA             TGCCCGA TTAT TCGGGCA              TTTTTATATCTGATA
  CPS_1471   9 100  57 1513119 .. 1513143 -   -13  -5.48787   AGAACACATAAAAAA          GGCGTTAATC TGTAG GATTAACGCC          TTTTTTATTTTTTAA
  CPS_1494   1  39 159 1536575 .. 1536591 -  -2.3   -2.5262   AAGAATCAATAAACC              TTCAATA AAG TAATGAA              TAAGCTATCAAAAAA
  CPS_1538   4 100 128 1581366 .. 1581384 - -13.2  -5.06816   ATCGCGCAACAAAAA             GGGCACAT ATT ATGTGCCC             TTTTTTATTTGTGGT
      serA   8 100  53 1587567 .. 1587594 - -13.6  -5.04597   ATTTACATACAAAAA        GGCCCATTTATA ACTT TATAAACGGGCC         TTTATTTTGTGTTGT
  CPS_1567   3  49  91 1610975 .. 1610991 -  -3.8  -3.33261   GCCCAATCTCCAGAA              TTACAA GCGTT TTGTAA              TTCAATCAAAGAATC
  CPS_1573   4 100  46 1619353 .. 1619381 - -18.3  -5.27938   ACGTTTAAATAAAAA        GGCGCATAGTACC AAG AGTACTATGCGCC        TTTTTTATATGAACT
  CPS_1585   3 100  34 1630998 .. 1631036 - -15.5  -5.20216   TATAGCATTAAAAAA  GCCCCGTTATCA-ATGGT TAAT ACCAGATGATAACGGGGC   TTTTTATTATGTGGA
  CPS_1588   8  90  88 1634421 .. 1634455 - -11.8  -3.37411   AAAATAACAATAAAC     TTATTATCAATTCATT GTG AATGAATTGATAAGAA     TGGCGCATTATACCA
  CPS_1592   4  57  51 1637115 .. 1637126 -    -3  -4.09685   CGCTAGTCGCTAAAA                GTAA GTGA TTAC                 TTCTCTATTACTTCT
  CPS_1613   5  87  94 1661784 .. 1661805 - -10.1  -3.96216   CTTCTATTTAAAGAA           GCCCGATTC GAAA GAGTCGGGC            TTTTTGCTTTTCTGA
  CPS_1619   1  42 -15 1667687 .. 1667699 -  -2.7  -2.80077   GGTTTATAAAAGTTA                GTCTA CTA TAAAC                GAGTCTACAGCTTGC
  CPS_1623   3  51 199 1676280 .. 1676299 -  -4.3  -3.27676   AGGTATCGAAACAGA            GGAGCAA AGGAAA TTACTCC             TTGATTCTGGATGTG
  CPS_1626   2  62 284 1678300 .. 1678326 -  -4.6  -4.15884   TTAATTAAACAAGAA         TAAAAAGCAA TTGGCTT TTGCTTCTTA         GTCGCTTGCTTTAGC
  CPS_1638   3  62 232 1689345 .. 1689357 -  -4.1  -4.16016   GCAGTTGTGAATAAA                CCTTC GGT GAAAG                TTATGGAGCGTATAA
  CPS_1638   3  62  99 1689478 .. 1689490 -  -4.1  -4.18197   AGTGGCTATCCAAAA                CCTTA TAA CAAGG                CATTTAAACGGAACT
  CPS_1644   3  56  97 1692413 .. 1692426 -  -6.7  -2.55012   AGTAGTTATAAAATC               TGCCT AACA AGGCA                ATAAAGCAGGACTAA
  CPS_1655   3  83  45 1704165 .. 1704190 -  -6.2  -5.09259   TACTTCAAAATAAAA         GCCAATAAGT GACATA ACTGATTGGC          TTTTTTATTGCAAGA
  CPS_1659   0 NONE
  CPS_1665   5  53 316 1712664 .. 1712682 -  -4.6  -3.48395   ATTTTGGTGATAGAA             GGAGATAT GGA ATATCTTC             TCAATGGGCAGTGGC
  CPS_1675   4  89 -36 1722844 .. 1722891 - -11.5  -3.42147   TCGAATCAAGATTAA CTTTAAGGTGCTCAATTCTGC TCTGTG GCAAAAGAGAGCACCTTAAAA ACATGACTCAAGCAC
  CPS_1698   2  42 172 1741654 .. 1741679 -  -2.7  -2.79133   TAACCGTGCATCATA         TGGATCA-TGAT CAT ACCAATAATCCA         AATGATGGTAGCAAT
  CPS_1698   2  42 154 1741677 .. 1741697 -  -2.5  -2.86785   GATCATACCAATAAT            CCAAATGAT GGT AGCAATTGG            GAACTATTGTGTATT
      megL   6 100  54 1748534 .. 1748562 -  -9.6  -5.08601   TGATTGTAATAAAAA        GCCTCAACAAGC TAATT GCTTATGGAGGC        TTTTTTATAATTAAC
  CPS_1708   2  79  26 1753896 .. 1753924 -  -4.4  -5.26918   AGAGGGGATAAAAAA        GCCAGCGAGGCA AGTTA TGCAAAGCTGGC        TTATTGTTTGATTTA
  CPS_1741   2  45 411 1784969 .. 1784980 -  -2.2  -3.42354   GATCTCAAGCTACAA                TACC CCGA GGCA                 GCAGTACTTGTTCAC
  CPS_1760   4  57 210 1807557 .. 1807568 -  -2.2  -4.41494   CAGTGGGAATTAAAA                TGAC TTTA GCCA                 AGGAGAATAATTTAA
  CPS_1769   2  83  41 1813903 .. 1813924 -  -7.3  -4.74103   GTTGTAACCTAAAAA           CCAGTCTAT AAAT ATAGGCTGG            TTTTGTAATATTTAA
  CPS_1773   8  90   5 1817256 .. 1817284 -  -8.4  -5.15526   ACACAAAATCAAAAA        CTTTATAAACAC TGGGT ATGTTTATAAAG        TTATCTACGTACAAG
      nemA   1  93  48 1821089 .. 1821114 - -10.5  -3.91897   TCTGTTAGCGAGAAA         GGTAAGGGAGT AATC ACTCCTTTACC          TTATATCTTTATGTT
  CPS_1782   6  85 -32 1825222 .. 1825238 -  -6.6  -5.35354   TATATAATCAAAAAA              GCACTA ATAAA TAGTGC              TTTATATTTTACATA
  CPS_1786   4  89  26 1829190 .. 1829208 -  -6.7  -5.49234   ACAGGCAATAAAAAA             GCACCAC TATCT ATGGTGC             TTTGTTTAAAAGTGA
  CPS_1789   4 100 184 1832769 .. 1832791 -  -9.9  -4.80882   AGCGCATATCAAAAA           GCCCAACTT TAATT AAGCTGGGC           TTTTTTGTGTCTGAA
  CPS_1801   6 100 178 1852802 .. 1852820 -   -16  -2.80344   CTGTCATCTAATAAG             CCTCCGGC TCT GCCGGAGG             TCATTTAACTAAAAT
  CPS_1810   5 100 116 1861144 .. 1861178 - -17.4  -4.48823   AAGTAAGTTATAAAA     TACCAACAACCAGTGA GAT TAACTGGTTGTTGGTA     TGATTAAAGAATGGT
  CPS_1819   2  52 470 1868498 .. 1868509 -    -3  -3.76168   ATTACAACTCAACAA                TGAA GCGT TTCA                 TACTTGGATGGTAAT
      torS   3  83 317 1874292 .. 1874307 -  -4.8  -5.47821   ACTTATTTAAAAAAA              GATAAT AAAA ATTATC               TTTTAGCTAAATATG
  CPS_1837   3  58 193 1888479 .. 1888489 -  -6.8  -2.79589   ATGATAGCAATATTA                 CTGG TAG CCAG                 TTTACAGCGAGCAAT
  CPS_1844   3  60 120 1894412 .. 1894432 -  -6.9  -2.56715   ATCTTCATTAACTGA            GCAGTACAA CCT TTGCACTAC            CCGCGTTAACGGATG
  CPS_1860   4  66  17 1910548 .. 1910581 -  -7.6  -3.02293   TCAAACTCAAATAAG     CTGGAGTT-GCTG TAATTTACT CAGCTAACTCCAG     TATAATTCAGTTACT
     hupB1   7  85  16 1926887 .. 1926913 -  -9.5  -3.93695   TGTATCAGTCACAAA         TAAGCCCCC TATATTAAG GGGGGCTTA         TTTGACATCAAATGA
  CPS_1882   6  62 168 1939501 .. 1939536 -  -6.9  -2.80464   CTACGAAGGTGAAAT    CCTTATATCCTAACG ATCAGG CGACAGGATTTAAGG     TTGGTGATATTCGAG
  CPS_1898   4  63 277 1957084 .. 1957098 -  -5.7  -3.90112   TGGCGGTGAATTAAA               GTGGA TGGTG TCCAC               TTTATCGGGGGAAGA
  CPS_1915   2  52 184 1973188 .. 1973203 -  -3.2  -3.71873   TCACGGACACTGAAA              TGGGAA AAGC TGCCCA               ATACTTTGCTGAACA
  CPS_1922   6  61  53 1979533 .. 1979552 -  -6.5  -3.19425   AATGAACGGCATGAA            GCCAATA GTTTAT TATTGGC             TTCATTTTTTTAGGC
  CPS_1934   5  58 469 1993947 .. 1993959 -  -6.3  -2.77899   TGGCTTTATCAAGGA                TTCAC TGA GTGAA                ACAAATGTTATTGCT
  CPS_1941   1  47 415 2003535 .. 2003553 -  -4.6  -2.56914   GAGTGCATTAATGGA             TAGTGAAG TGA CTTCATTA             GATATTTTTACTCGT
  CPS_1949   4  86 -22 2011727 .. 2011763 -    -6   -5.4387   ATAGAAAGTAAAAAA   CAGAACACCTAA-CGCT ATGA AGAGATTAGTTGTTCTG    AGTGTTTATTGCTTT
      pldA   5 100 107 2025013 .. 2025048 - -23.6  -4.25104   GCGGGCTTAGTAAAA    GGAGCAGTAAGCTGTT AGAT AACAGCTTACTGCTCC     TCTCTACGTAGGATG
  CPS_1963   3  87 317 2030682 .. 2030706 - -11.5  -3.15663   ATCGATGCTGATCAA          CAAGCACAGAA AGT TGCTGTGCTTG          TTGGACAAGGTGTAA
       tdk   5  93  14 2040149 .. 2040182 -  -9.1  -4.34737   CTACTAACGAATAAA     TAACCTTAGC-AGCTA ATA TAGATTGCTAAGGTTA     GTAACCGGCTGCTTT
      deoD   4 100  35 2047610 .. 2047630 - -14.1  -5.72622   TTGAGAAATAAAAAA            GGGTTAGCA TTT TGCTAACCC            TTTTCTTTAACACAA
  CPS_1986   5  89  15 2055734 .. 2055773 - -13.8  -2.79291   AAAGCTTATTAATTA  TTCCTAACCTCAGCTTTA TAAT TAAAGTTGAGGTTAGGTA   AATAAAGTTAATTAC
  CPS_2002   4  64  70 2071772 .. 2071784 -  -4.9  -4.08692   TAACCCCGTTTAAAA                CTTAA GGT TTAAG                CGGAGACAGGTTACG
  CPS_2009   2  86  29 2079691 .. 2079711 - -10.5  -3.60098   AGCGCGTAGTTTAAA            CACCAGACT ATT AATCTGGTG            TTTAAATCGAGAATC
      sbcB   6  65 174 2086386 .. 2086402 -  -2.3  -4.88067   ATTTAGCCAGAAAAA              CACTCTA CGA TAAAATG              AAAAAATATGAATTA
  CPS_2020   3  68 307 2091874 .. 2091888 -  -7.1  -3.60818   TCAAAATGCTTTAAA               GCACG GTGGT CGTGC               AAAGGTATTATATGG
  CPS_2028   6  84  27 2099380 .. 2099426 - -12.2  -2.90992   AATTTCCTTAAATTA TTTATTT-ACATAATAAGGTT GATGTA AACCTTATTATGTAAAATAAA ATGTCACCGTTTAAT
  CPS_2035   5  57 200 2106566 .. 2106580 -  -6.4  -2.70907   CGAGATAGAATTAAT               GCTCAC GAT ATGAGC               GTTTTTGATGTCTCT
  CPS_2062   5  52  52 2143620 .. 2143632 -  -3.5  -3.72576   CTTTTGGCCACTAAA                TTATA GTT TATAA                CTCGCTCAGGGGGCG
  CPS_2068   1  55  33 2146608 .. 2146620 -  -4.9  -3.39668   TGGTAAAGGGTATAA                TTCTT ATC AAGAA                TAATTATCGAGGTAA
  CPS_2079   5  59 143 2156827 .. 2156843 -  -5.9  -3.24747   CCTTTACACTAGTAA              TACTACA ACT TGCAGTA              TTCAATAAAGACAAA
  CPS_2085   4  65 149 2166942 .. 2166954 -  -3.4  -4.77036   TTTTAGGATTAAAAA                CTGA AACAA TCAG                AAAATATATTAAAAA
  CPS_2109   2  49 350 2194138 .. 2194148 -    -4  -3.31817   AACCATGAAAGGTAA                 TACT CCA AGTA                 ATACGCTGGTTATGG
  CPS_2123   3  48 342 2214392 .. 2214404 -  -3.4  -3.37402   AGAAGCGGTAAAAAG                TGCT GGTGA AGCA                GGTAAGGTTGCAATT
  CPS_2129   3 100  31 2222632 .. 2222665 -  -9.7  -4.77036   TCTTAGTAGTAAAAA     TAAACCTGTGAGGCA ATAC TGTCTGACAGGTTTA      CTTTTATTGATATGA
  CPS_2137   5  74 435 2234297 .. 2234309 -  -6.3   -4.3898   AGCAGTGCCAGAAAA                CATAC CGT GTATG                GCTACGCAGCGAAAT
  CPS_2148   4  93  14 2250101 .. 2250124 -  -8.2  -5.47431   CTAATACATAAAAAA          GACTAATGGT TTAC ACCTTTAGTC           TTTTTTTCCATTTTT
  CPS_2158   3  61   8 2264767 .. 2264794 -  -6.4  -3.23449   ATGATAAATTCAAGA        TGAGCCACTA AAGAATAG TAGTAGCTCA         ATTAAATTTACAAAC
  CPS_2210   2  55 112 2310691 .. 2310703 -  -3.4  -4.03234   TTGGCTTTATACAAA                CAAG GTCAA CTTG                CTAGTGTAAAATATT
  CPS_2223   5 100  14 2326229 .. 2326244 - -10.4  -5.13741   TTAATCTAATAAAAA              CCCGCT ATCT AGCGGG               TTTTTTGTTAGTTTT
  CPS_2230   6  71 252 2331259 .. 2331274 -    -9  -3.07291   AATGATTTGATTCAA              GGGGAT AAAC ATCCCC               TTGAATTTTTGTATT
  CPS_2241   2  60  52 2341879 .. 2341893 -  -2.8  -4.51378   ACTCAGATGATAAAA               GGGT CATCTAT ACCC               GCTCAACTCATCGTG
  CPS_2247   8 100 350 2347689 .. 2347706 - -11.3  -4.64844   TTGATATATACAAAA             GCCAGAG TAAA CTCTGGC              TTTTTAGTGTTTGGC
  CPS_2264   2 100  82 2359156 .. 2359175 - -12.2  -4.91109   GCTTTACTATAAAAA            TGCACGGT TTTA ACCGTGCA             TTTTTGTTTAACTAA
  CPS_2275   4 100  59 2373432 .. 2373460 - -14.9   -3.6682   GCTTAGCTAGTTAAA        TTGAACATTACTT TTC AAGTAATGTTCAA        TATTTTATAAAAGCT
       pyk   5 100  45 2377394 .. 2377418 - -15.9   -5.5074   TAAGCTAATAAAAAA          GGCCATATGTT GAT AACATATGGCC          TTTTTAACATTAACT
  CPS_2285   4 100  48 2385171 .. 2385197 - -18.2  -5.50925   AATGAACATAAAAAA         GGCCAGTCATTA AAA TAATGACTGGCC         TTTTTTTGGTTATTA
      maf1   3  79  13 2392554 .. 2392589 -    -9  -3.71291   AACAATTTTAAAAGA    GGTAAGTGCCCGTATA TTAA TAGGTGGGCACTTACC     TTTGTGATTCAGTTA
  CPS_2306   7 100 365 2404625 .. 2404644 - -12.2  -6.11243   ATTGAATAAAAAAAA            GCCCAAAC AATC GTTTGGGC             TCAAAGATTGGCTCA
  CPS_2315   3  57 234 2413941 .. 2413952 -    -3  -4.17448   TAAGTAAAGGAGAAA                CTAT AGCT ATAG                 CCTTTCGACTTTAGG
  CPS_2326   2 100 331 2420497 .. 2420522 -  -9.1  -4.65168   ATGACATGTTAAAAA         GCGTAAGTAAA ATTA TTTTCTTACGC          TTTTTTCTTATATAA
      gap1   6 100  40 2438372 .. 2438390 - -13.2  -5.95539   GCGTAAACAAAAAAA             GCTAGGTC AAT GACCTAGC             TTTTTTATTTATATA
  CPS_2343   3  69 466 2441203 .. 2441218 -  -4.7   -4.4784   CAAAGGGCAAAGAAA              CCATC TTAGTT GATGG               TTAAACGTAACGACC
  CPS_2346   4 100 387 2444162 .. 2444186 - -15.9  -5.33921   AAACGAATTAAAAAA          GCGCATATTAC TTA GTAATATGCGC          TTTTTTGTTTTTTAG
  CPS_2361   4  56 468 2455869 .. 2455905 -    -6   -2.8176   TAATTGATAATACTA   CTA-CCCAGTTAAGACA TAAT TGGCTTAACTGGGATAC    AAATGAAAAACCGTA
  CPS_2378   5  51 263 2481679 .. 2481692 -  -3.9  -3.41936   TATGAAGTGCAAAGA               GTATT GGAA AATAC                TAAGTGATAAACGTT
  CPS_2378   5  51  53 2481857 .. 2481902 -  -5.5  -2.65987   AATATCCAATAACAT CGTTACTTTCAATCCTAATAG CCAG CTATTGGGATTGAAAGCGCCT TGTTCTTTAAAATTT
  CPS_2395   5  55 150 2511144 .. 2511154 -  -3.2  -4.00234   TAAGTAATAGAATAA                 TCCC AAC GAGA                 AAATGCGCTGTAGAT
  CPS_2410   2  67 411 2521068 .. 2521082 -    -5  -4.42806   CGACGGCTAAATAAA               CAAAAC CTT GTTTCG               TTTGTATATAAGTTA
  CPS_2421   6  59 470 2532158 .. 2532176 -  -5.2   -3.6422   GACCGCTGTAAAATA             TCCGCCTA ATG TTGGCGAA             AATGATTGTGTGATC
  CPS_2425   4  66  19 2536742 .. 2536752 -  -5.4  -4.26589   AGCATAGATTTAAAA                 GCTT ATG AAGC                 TAACAACTTTTATTA
  CPS_2435   4  93 194 2558340 .. 2558361 -  -8.7  -4.83243   CTGACACAAAAGAAA           GCCTCTACA GTAA TGTAGGGGC            TTTTTTATTATAAAG
     rarD2   3  77  23 2560941 .. 2560962 -  -5.8  -4.65078   ATAGTTTTAATAAAA           CCGCAGAC TGCAAT GTTTGCGG            TTTTTTGTTTATATA
  CPS_2452   4 100  20 2570845 .. 2570881 - -16.9  -4.18019   AGAAGCAGAGAGAAA    GTGTGTAATTACTCATT TTA AATGAGAAATTACACAC    TTTGTGTTTCAGACT
  CPS_2459   1  44 444 2577924 .. 2577937 -  -2.3  -3.31105   AGAAATAGAAGAAAT               TGTCG GTGT CGTCA                CTGGTAATGTAGTTC
     folE1   2  57 404 2584194 .. 2584207 -  -3.9  -3.91032   GAATCAGCTCAGAAA               TTTTC AGAT GAAAA                AAGAGCAGAATATCA
  CPS_2484   3  51 409 2601911 .. 2601944 -  -5.4  -2.52018   GAGAATGAACAAATT     TCGCCAACCTTTAC TGTGAT GCAAAAGTTAGCAA      CTGGTTTAAATATTG
  CPS_2493   4  64  60 2608917 .. 2608932 -  -4.8  -4.11838   AAATTAGCATATAAA              TTAATG GCTA CATTAA               AAAAAGCTAATAAGC
  CPS_2510   1  57  79 2618277 .. 2618287 -  -5.4  -3.44686   TGCAAGCTAATAATA                 CCTT CAA AAGG                 ATTAAAAACTGTTGC
  CPS_2516   2  79  12 2621803 .. 2621832 -  -8.7  -3.86634   AGAAGTAATGAATAA       TGACACGCAAC CTTATACC GTTACGTGTCA        TGACTAGTTCGTTAT
  CPS_2520   3  89  55 2623985 .. 2624010 -  -7.7  -5.37345   CTTAAGTATAAAAAA         TCTGTAG-CCTA ATT CAGGACTACAGA         TTTAATGATGCAATT
  CPS_2523   2 100  48 2627276 .. 2627301 - -16.3  -3.84514   AGCTTAACTATGAAA         CAATGGCCTGA TTAA TCAGGCCATTG          ACAATGCATGAGCAA
  CPS_2531   3  63 245 2635359 .. 2635371 -  -7.7  -2.72371   CGGCTCAAACAATAG                TCCTG AAT CAGGA                GCACTTGCCCAATTG
  CPS_2544   2  59 453 2648857 .. 2648874 -  -6.3  -3.11962   GCTCAACATACAAAG             CAAAAGC AGCA GCTCTTG              AAGCGTGTCAAACAA
  CPS_2560   4 100  98 2662829 .. 2662847 - -13.2  -5.05782   ATTGATTTGAAAAAA             GCCGTTCA TAA TGAACGGC             TTTTTTATTGGTTTT
  CPS_2572   5  62 129 2675312 .. 2675322 -  -6.8   -3.3941   ACCATACCTAATGAA                 GCGA GTA TCGC                 TTTACATGAAAAATT
  CPS_2576   6  67 366 2679779 .. 2679789 -    -4  -4.66456   AAAGAAAAATAGAAA                 TAAC AAA GTTA                 GTTAGCGATAACGAC
      ansA   4  51  65 2687040 .. 2687061 -  -4.4  -3.15579   TTAATTTGTTAGCAA           CCGGATTA ATGAAA TAGTCCGG            TTGCTAACATTCGTG
      ansA   4  51  -8 2687106 .. 2687134 -  -4.8  -2.88243   CGCACAACAAGATCA        CTTACTTAAT GAAAATGGT ATTAAGTAAG        TTCCCCACGTAGGCT
  CPS_2598   6  63  44 2701625 .. 2701660 -  -7.8  -2.66611   AAAAAACTTTAGAAC    TGCAAATTAATTTCTA ATGT TAGAAAATAATTTGCC     AACTAAGATTAACTT
  CPS_2606   3  54 287 2706821 .. 2706848 -    -2  -4.26903   GGGAGTTTATCAAAA        CTATTTTCGATA ATTA CAACGAATATAG         TGGAATGTACAAATT
  CPS_2627   3  51  42 2731099 .. 2731115 -  -5.1  -2.77899   CTGCTTGACTAATCA              CCCGATG CAT CATCGAA              TTATTTTTTGATGGT
  CPS_2630   1  43 208 2733723 .. 2733749 -    -3  -2.72441   AAACGCAGAAAGGTA         GACTAGCTAAAC ACA ATGTAGCTACTC         AGAATTATACTTTAA
  CPS_2643   3  61 132 2747401 .. 2747415 -  -7.1  -2.69471   TTATGCCGAGATAAC               GGGGT ACTAA ACCCC               AGACATTACAACTGC
  CPS_2659   5  47  91 2771186 .. 2771196 -  -2.6  -3.46482   AAGGCAATTAACTAA                 TATT GAA AATA                 GCATAGGGCAAGTCA
  CPS_2664   3  51 387 2775794 .. 2775808 -  -4.3  -3.27406   CCCCGACCATAAAAC               GCTAA GGGAA TTAGC               TGAAAACTCACCCGA
  CPS_2686   2  48 254 2794736 .. 2794747 -  -4.4   -2.8176   CAAGTCATAACAGCA                CTCT AAAT AGAG                 TCTCATCTAATGTTA
  CPS_2700   1  47 121 2816583 .. 2816594 -  -4.4  -2.75382   TATCTTATTTAACTA                CAGA GTTT TCTG                 ACGATTCAAAATAAT
  CPS_2709   6  58 301 2827198 .. 2827210 -  -2.7  -4.45253   GTAAAAGAACAGAAA                TCAAC AGG GTTAA                TTGCTAATTTAACGA
  CPS_2718   0 NONE
  CPS_2723   4  73 218 2840826 .. 2840848 -  -7.8  -3.72576   GCTTGTCCCATTAAA           TTTTCAGCTT ACC AAGCTGAATA           TCAACAAGCAGGTGT
  CPS_2728   3  51 465 2846384 .. 2846398 -  -4.3  -3.20723   TCGCCACCAAGTGAA               CAATG GTTTG CATTG               CATCCTTCTATTGTC
  CPS_2732   8  69 105 2850079 .. 2850109 -  -7.6  -3.42659   ACTCAAATAGATGAA       CCTAGCTTTATCCA TTA CAGTCAAAGCTAGG       TTGATTACGGATGAG
  CPS_2766   8  88  95 2880146 .. 2880170 -  -5.8  -5.71638   GAATAATTAAAAAAA         CCAGCAACTCT TTTT AGAAT-GCTGG          TTTTTTATTGTCTGG
  CPS_2775   5  52  -6 2895934 .. 2895954 -  -5.6   -2.8978   ATCGCTATATCAAAG            TCAATAAA TTAGG TTTATTGA            ATAAAATCTAAGTGC
  CPS_2793   3  62  33 2914213 .. 2914231 -  -3.9  -4.43477   TTTATTGAAGGAAAA             CTCAGTT TTTTT AACTGAA             CGTAAATAACCGAAA
      prpF   5 100 118 2952139 .. 2952156 - -11.3   -6.0427   ACTAGATAAAAAAAA             GCGCAGA GTAA TCTGCGC              TTTTTATTTTATAAC
       dcd   6 100  26 2965813 .. 2965831 - -13.2  -4.45168   CTGCTAAAATAGAAA             TAGCGAGC TAA GCTCGCTA             TTTGACAGACTAACT
  CPS_2843   3  54 382 2971607 .. 2971636 -  -5.8  -2.53995   AGCTACGTTAACTTA       GAAGTGAATTGT TGTGGC ACACTTCACCTC        GCTTATGGTGAAGGA
      uvrB   0 NONE
  CPS_2903   6 100 129 3037464 .. 3037478 -   -10  -5.67063   TTGACTATAAAAAAA               GAAGGC TCT GCCTTC               TTTTTTTATTTCTAG
  CPS_2918   3  50  50 3052047 .. 3052065 -  -2.4  -3.80573   GGCACGATTATGAAA             CCCTTC TTTATCT AAAGGG             CTAGAGTCAAGCGTT
  CPS_2928   2  59 168 3062540 .. 3062550 -    -4  -4.19506   ATGGCAACTGTAAAA                 GATA TGT TATC                 TGAGGTGGCAGTGCA
  CPS_2938   6  76 182 3070615 .. 3070629 -  -2.8  -5.54338   CAAGGAAAAGAAAAA               GCATGT GGC ACATGT               GGTTCTTGTGTTGAA
  CPS_2954   4  93  90 3095070 .. 3095082 -  -3.3  -6.02914   CTCACAGAAAAAAAA                GGCCT TTG AGGGC                ATTACAGCCCTAAAC
      ihfA   5 100 123 3138121 .. 3138146 - -12.7  -5.28176   TTTATCCATAAAAAA         CCCGTATTAGC TTTC ACTAATACGGG          TTTTATTATTTTATT
      ppsA   4 100  76 3152024 .. 3152049 -  -7.7  -5.77988   ATAGACATAAAAAAA         CACGTTA-CTCC AAA GAAGTTAACGTG         CTTTTTAGGTCATCA
  CPS_3015   4 100 114 3157214 .. 3157232 -  -9.6  -5.65927   TATTCAAATAAAAAA             CCTTAGCC AAA AGCTAAGG             TTTTTTTATTGTGGT
  CPS_3029   6  51 184 3167322 .. 3167336 -    -5   -2.8085   TTAAGGTAGTTAAAC               GTACTC GTT AAGTAC               TCAAGTCAGTGACAA
  CPS_3029   6  51  24 3167486 .. 3167496 -  -5.4  -2.59822   ATAATAATTACCAAC                 GAAC AGA GTTC                 TCAATCATTGCGAGC
  CPS_3036   6  86  32 3173643 .. 3173661 -  -5.3  -5.61689   AAAATTAAGAAAAAA            TGGCAAGC TGAT GCT-GCCA             TTTTTTGGAGAGCTG
  CPS_3042   2  57  52 3178068 .. 3178083 -  -4.7  -3.64822   ATCTTTTTAGGGAAA              TGGCT AAAAAA AGCCA               AGCAGCAAAAACGCT
      acoR   4  71  15 3183876 .. 3183898 -  -5.7  -4.47707   GGTTACGAAAAATAA          TAACAG-GCT GTTA AGCTCTGTTA           AAACGTAAGGTGTTC
  CPS_3060   3  62  91 3197189 .. 3197199 -  -3.2  -4.63527   GTATGACTTCAAAAA                 TGCC TAG AGCA                 AAAGAGAGAGGAGCA
  CPS_3060   3  62  37 3197212 .. 3197253 -  -6.9  -2.80859   GCAAAAGAGAGAGGA GCATCAATATTTCTGTTTCA CAT TAAAACA-ATACATTGATGC GTGAATATATATAAT
  CPS_3067   3  77 244 3201329 .. 3201345 -  -9.5  -3.33424   AAATAAAATAGAAAT              CATCATC GCA GATGATG              GTAAAGGCATAGCAG
  CPS_3080   6  83 263 3210475 .. 3210500 - -10.6  -3.16676   CGCAGCAAGGGAACA         TTAGCACCAA GATTTA TTGGTGCTAA          AAAGCTATGACGTTT
  CPS_3089   3  51 321 3219741 .. 3219751 -  -5.4  -2.73701   GCGGATTAAATTAAC                 CCAA GAC TTGG                 TATGTGGCCATGATA
  CPS_3098   3  55 387 3228662 .. 3228674 -  -4.8  -3.34652   GCTTCAAATAATATA                GCGA ATCTG TCGC                CATTAGATTTATCAG
  CPS_3123   5  63 208 3262685 .. 3262699 -  -5.7  -3.90112   TGGCGGTGAATTAAA               GTGGA TGGTG TCCAC               TTTATCGGGGGAAGA
  CPS_3148   3  76  32 3276967 .. 3277004 -  -3.6  -5.28683   ATGAATACGAAAAAA   CCAAAGCTTTTATTAA AATCAG TTAATAAAGACTGTGG    TTTTTTATTCGCTTC
      sixA   6  55 114 3281693 .. 3281711 -  -4.5  -3.61465   TTTTAAAAAATAAAG             TGCCCCA TTGGT TGGTGCA             ACACCCTGATGTGAT
  CPS_3167   6 100  35 3298960 .. 3298981 - -13.1  -5.80248   TAACACATAAAAAAA           GCCCTGATA GTAC TATCAGGGC            TTTTTTATTTTAGCG
  CPS_3175   4  60 465 3306960 .. 3306971 -    -3  -4.43208   ATATTGCTAAAGAAA                CAAT AAAG ATTG                 CAGCAAAACGTTATC
  CPS_3182  10  87  66 3314796 .. 3314826 - -12.9  -2.90763   GTCAGATTTCAGACA       TAAAAAAACTCCA ACTAG TGGAGTTTTTTTA       TGTCTTTTTTTATGC
  CPS_3187   3 100 112 3317532 .. 3317561 - -15.2  -5.38054   CGTTATAAATAAAAA       GCCCTAAGCTAA ATAAAA TTAGCTTAGGGC        TTTTTTAATGTACAA
  CPS_3194   6 100  42 3324610 .. 3324627 -    -7  -5.82172   ACCAACATAAAAAAA             CGCGAT TAAATC ATCGCG              TTTTTTTATGTAAAT
  CPS_3199   6  89 145 3330198 .. 3330230 -  -9.4  -4.21607   TTTAGGCAAGACAAA      TAATTTAAGCATAG TCACT CTATGCTTAAGTTA      TTTAACGCCGAATAA
  CPS_3206   6  62  -7 3338709 .. 3338724 -  -3.2  -4.55798   TATTTTAAAGCAAAA              GAGCAT AACT AAGCTC               GATTTGTTTTTACTT
  CPS_3209   4  59 118 3342609 .. 3342629 -  -5.4  -3.54951   TAGCTTATTAGAGAA            TGCAGGAG CAATT CTCCTGAA            TAACCATTATTTCAT
  CPS_3215   5  86  91 3347651 .. 3347688 - -12.3  -2.62983   TTCATGGCTATATTA   CAGCGATTAAATAAG GGAGTAAT CTCATTTAATCGCTG    AGTCTACAAATGAAA
  CPS_3229   7  82   9 3357432 .. 3357472 -  -8.5  -3.95153   TTAATCATTGATAAA  TAAACGTTAATGAAAGCCA TTT TAACAATCATTAACGTTTA  AAACATATTTACAGT
  CPS_3234   3 100  33 3362859 .. 3362869 -  -8.2  -6.11644   TTATGCAAAAAAAAA                 CGGC TAA GCCG                 TTTTTTTGTACATCA
  CPS_3238   6 100  61 3366246 .. 3366260 -   -10  -5.28755   AAACACACGAAAAAA               GAGGCT TTT AGCCTC               TTTTTTTTGTTTTTT
  CPS_3251   7  77 -57 3383708 .. 3383748 -  -8.6  -3.59882   AACGACAATAACTAA  TGAATTGCAAAATGATAA TAGCC TTTTTATTTTGCAATTCA  CAAGCACTTCCCTTC
  CPS_3259   3  54 369 3393854 .. 3393864 -  -5.4  -3.07192   AAGTTTTGTAAGAGA                 CATG TTG CATG                 ACTCGGATGATCTGG
  CPS_3289   2  54  -2 3414839 .. 3414851 -  -4.9  -3.32997   TTGGCATAAAGCCAA                TGATT AAT AATCA                GTTAACAAGTAAAAC
  CPS_3295   4 100  51 3418091 .. 3418118 - -10.8  -5.46698   GTCAAAAGCAAAAAA        CCAGAA-TACCTT ATT AAGGTAATTCTGG        TTTTTTTTGGGTTAA
  CPS_3306   3  51 294 3428610 .. 3428628 -  -4.5  -3.30798   GACAATCAATCAACA             CCCGGTA GAACT TACCGCG             ATAGAATTCAATTTA
  CPS_3313   1  45  68 3435836 .. 3435846 -    -4  -2.53581   CACACTTTCAAGTTA                 TGAT TAA ATCA                 AAAATTCTTTTAGCT
  CPS_3324   1  54 328 3446380 .. 3446397 -  -4.9   -3.2241   TACTGGCCAGAAAAT             GATGAAA ATTT TTTCACC              TCTATGAATACCAGT
  CPS_3334   2  61  53 3458487 .. 3458498 -  -5.8  -3.35996   CAGCCCCAGCTACAA                CAGG TTCC CCTG                 CCTCAACACCGTGGG
  CPS_3339   3  51 255 3463412 .. 3463423 -  -4.4  -3.30038   TAGACTCAAAGTTAA                CATC AAGT GATG                 GAAGTTCAATGGCAG
  CPS_3375   2  87 338 3506658 .. 3506702 - -10.2  -3.73816   AATATCACATGGAAA CTTAAACATCCCATGCCAGCA TATT TG-TGGCATGAGACGGCTAAG TTGGCGGTAGGCTGA
  CPS_3383   4  65 123 3516297 .. 3516314 -  -7.1   -3.1875   GACAGCTTAATGGAA             TACTTTG AGGG CAAAGTA              AAAGCACTGCATAGG
  CPS_3389   6  63 105 3519410 .. 3519439 -  -2.9  -4.72545   ACAAAAATAAAACAA       CATTAATTATACC TGCA GGTTCACTTAATG        AGCTGCCTGATTTAA
  CPS_3394   3  79 264 3523350 .. 3523368 -  -3.8   -5.4833   TTACTTAACAAAAAA             CTTACCTG TTG CCAGTAAG             ATCAGCGATCCTTCC
  CPS_3401   6  64 128 3528481 .. 3528498 -  -6.3  -3.64487   GTAGACGGTGAAGAA             CTCGATG ATTT CATCAAG              GAAATGCAAAGAAAG
  CPS_3405   5 100  20 3534353 .. 3534375 - -12.1  -4.41609   GAGTAGAAACATAAA           GACCGATAC AATTA GTATCGGTC           TTTATCGATAACTTA
     fadD2   7 100  63 3562327 .. 3562361 - -18.2  -3.21466   AACTTATGAACTGAA     TCGGGTATTAAATGAA TAT TTCACTTAATACCCGA     TAAGACATTCAACTG
  CPS_3437   1  56 239 3577083 .. 3577094 -  -5.8  -2.89039   AATTAGCGCTACATA                CTGG GTTG CCAG                 CATTTGAATGGGCTG
  CPS_3442   3  51 391 3579620 .. 3579641 -  -4.5  -3.18264   GCGGGTATCTACGAA           CAGCTAATT ACGC AATTAGTTG            AACAAAACTTAGATC
      ligA   5 100  46 3603459 .. 3603476 - -11.3  -5.43487   AAAGCACACAAAAAA             GGACGCT TTTA AGCGTCC              TTTTTAATTAACTGA
  CPS_3470   5 100  27 3608533 .. 3608560 - -18.6  -5.27335   GTCGTTAAATAAAAA        GGGGCTCAATGT TTTC ACATTGAGCCCC         TTTTTCTGTCTCGCG
     ppiC2   8  61  70 3619591 .. 3619601 -  -6.8  -3.19513   ATAAGTTCAACTTAA                 CTGC AGA GCAG                 TTAGCCGATATTAAA
      fadR   3 100  41 3627354 .. 3627375 - -11.7  -5.93809   TGCCCACAAAAAAAA           GAAGACGAT TAAA ATCGTCTTC            TTTTTTGGTTTTTTG
  CPS_3494   6  58 195 3631221 .. 3631237 -  -6.5   -2.8382   CAAACAAGCTCAAAT              GGTCTAC TTA GAAGACC              CGTTTGGTAATTTGT
  CPS_3504   5  86 277 3638203 .. 3638237 - -12.3  -2.88579   CCAAGTTGTCATAGA     TCCTATCTCACTAAG TGACC CTTTGCGAGATAGGA     GGTTATTTAGATTAT
  CPS_3514   4 100 185 3653193 .. 3653237 - -18.2  -3.65535   CTAAATAACAATTAA CATGAGTAGAGACAGACTAT TCTTC ATAGCGTGTCTCTACTCATG TGAAGTATGGTATTA
  CPS_3528   5 100  18 3668173 .. 3668191 - -11.8  -5.97979   ATAACAATAAAAAAA             GGAGCAAT TAT ATTGCTCC             TTTTTTATTATGTTT
  CPS_3541   3 100  43 3681652 .. 3681681 - -18.1  -5.71712   CCGCATACAAAAAAA       GCCATCAAGTTCA GTAG TGAACTTGATGGC        TTTTTTATTTTCAGC
      ubiF   4  59 326 3700559 .. 3700580 -  -2.4  -4.57569   TTACCTCTGTAAAAA           TGCGTTCAA TCCTC TTGAAC-CA           TACCCTTTCAAAATA
  CPS_3577   1  51   6 3714801 .. 3714850 -  -5.4  -2.72379   GTAAGCCTTGAATCA TCAGTAGAATAAATAAAATG AAGAGAGTGG CACTTTATTTATTCTACTAG CTTATCTATCTGTTT
  CPS_3581   3  45 262 3718403 .. 3718419 -  -2.3  -3.46783   TATTGAATCTAAAGA              CAATG GCTTAAT CATTG              TTGGTACCAAGCAAC
  CPS_3595   7 100  72 3732600 .. 3732626 - -18.2  -5.30616   CTATGTAAATAAAAA         GAGCGGCTAATT ATT AATTAGCCGCTC         TTTTTTTGAGCCTAT
  CPS_3607   2  41 116 3744343 .. 3744360 -  -2.7   -2.7419   ACATGATGCGAATGA             TTATGGT GTTA ACCCTAA              GTCTGTTACAACCGC
  CPS_3607   2  41  74 3744386 .. 3744402 -  -2.2  -2.80345   ACCGCATAAAACTTA              CAAGCT AACTA AGCATG              GCAAGTGACGTCATG
  CPS_3613   4 100  54 3748828 .. 3748842 - -11.4  -5.28176   GTCAGGCACAAAAAA               GGCGCT ATA AGCGCC               TTTTCATAAAGTGTC
  CPS_3618   4 100  31 3754913 .. 3754939 - -12.4   -4.4874   GTTAAAAATTTAAAA         GCTCCAGTAAGT CAT ACTTAGTGGAGC         ATTTTTGTTTAGCAC
      truC   1  47 181 3793904 .. 3793923 -  -2.8  -3.40522   ACTGTGCCAGTAGAA            GGT-TGGGA CAT TCCCTTACC            TGAAATAATTACGCC
  CPS_3654   4  91 206 3798203 .. 3798224 -  -5.2  -5.82281   AAAGATACAAAAAAA           GCTGCTCAA TATAT TTG-GCAGC           TTTTTTAATGTTCTT
  CPS_3673   6  74 439 3815856 .. 3815867 -    -3  -5.24129   GTGTTCGAGAAAAAA                TATC TGTC GATA                 CTGCAACTATTGCGA
  CPS_3677   2  47 223 3822969 .. 3822988 -  -3.5  -3.15861   TATTACGTCCATGAA            TCAGTGG GTATCG CCACTGG             AGTATTGATTACCGC
  CPS_3686   6  74  27 3831580 .. 3831609 -  -5.7  -4.77036   TCTTAGCAGCAAAAA       GCCCAAGATACTT AGTA AGGTACATTGGGC        TTTTATAATCAGTTG
      recR   5  51 118 3835716 .. 3835731 -  -2.6  -3.72576   CCGTCGTTGATGAAA              CCATTGA AGT TCAA-GG              CGACAAACGCGACGT
      recR   5  51  48 3835787 .. 3835801 -  -2.8  -3.85909   GGATTTAAAGTTAAA               TTTACC GGC GGTTAA               CGCTTTCCTTAACGT
  CPS_3703   4  50 196 3852920 .. 3852931 -  -4.4  -2.98122   TACCATCTAAAGAAT                CATC GATT GATG                 TTTGATACATGGTCT
  CPS_3711   3  62 276 3862045 .. 3862059 -    -5  -4.07687   AGGGCTGGTTGAAAA               CCATCA GTC TGATGA               AAAGTGGCTCACAAT
  CPS_3731   3  87 239 3889960 .. 3889981 - -11.7  -3.25942   ACGGGTCGAGACCAA           GCCTCAATT AATT AATTGAGGC            TTAAGTATATAGTCA
  CPS_3743   6  93 110 3905771 .. 3905787 -  -7.3  -5.52384   TTTCCATCAAAAAAA              CTCAAGA ACC TCTCGAG              CTTTTTTATTGGGTT
  CPS_3760   2 100 100 3921662 .. 3921686 -   -13  -5.56264   TTTAAACATAAAAAA          TCCCTAACCT GATGG AGGTTAGGGA          TTATTATTTAGTTAG
      ppiD   4 100  71 3943843 .. 3943868 - -14.1  -5.65678   ATAAAACACAAAAAA         GCCAATCGCAG GTTA CTACGATTGGC          TTTTTTAGTCGAAAA
      miaE   5  95  32 3957685 .. 3957710 - -12.7  -3.69216   TTCCTATCTAAAATA         TAACGGACAAC ATAA GTTGCCCGTTA          CTATTAAAAAAATTA
      purF   4 100  66 3959818 .. 3959844 - -15.4  -5.31519   ATAGTTAAATAAAAA         GCCTTATTTCTA AAA TAGAAATAAGGC         TTTTTTGTGTTTTAT
  CPS_3810   4  93   9 3977207 .. 3977230 -  -8.2  -5.49579   GTATAAAAAATAAAA          GCGATGAACA GCAC TGTTAATCGC           TTTTTTATTTAGGTA
  CPS_3827   4  93  39 3994708 .. 3994721 -  -8.1  -5.60993   TTGGGTACAAAAAAA               CGGCA TGAA TGCCG                TTTTTTTTATGCCTA
  CPS_3839   7  93  30 4004292 .. 4004324 - -14.4  -2.63252   ACTTTTGAACAATAG      GTACAACCAAGCAA AAAAA TTACTTGGTTGTAC      GCTCAACGACTATTA
  CPS_3848   6 100  72 4017428 .. 4017456 -  -9.1   -5.4505   TTTTGTAATAAAAAA        GTCATTGTTAA GCTATAT TTAACAATGAC        TTTTTTGATCTTTAT
  CPS_3858   3 100  57 4026154 .. 4026168 - -11.4  -5.64873   TTTAATAATAAAAAA               CCGGCA AAG TGCCGG               CTTTTTATTTTAATC
  CPS_3865   2  53 225 4033768 .. 4033778 -  -4.6  -3.46872   ATTAATAGCCAAATA                 GCCG CAG CGAC                 TGAAGAGTTAAATGC
  CPS_3871   3 100 330 4040874 .. 4040900 - -15.2  -5.27938   ATTTTCAAAGAAAAA         GCCTCACAACTG AGT CAGTAGTGAGGC         TTAAATTTTCTATAG
  CPS_3878   5  84 -15 4050698 .. 4050734 - -11.7  -3.13164   TTTTTAATGACCTAA    CGAGTTGTGCAGCTAAT ATT ATTAGCTGCCTAACTCA    AATGAATGCAACTTA
  CPS_3886   5 100  74 4058257 .. 4058275 -   -11  -4.87291   TATGCTAATCAAAAA             CGAGTGCC ATG AGCACTCG             TTTTTTATATCAATT
  CPS_3900   4 100  27 4070849 .. 4070862 -  -8.1  -6.04953   ATAGAAACAAAAAAA               CTCGC TTAC GCGAG                TTTTTTATTAACTAA
  CPS_3920   4  88  22 4094357 .. 4094372 -  -6.1  -5.76633   TTACACATAAAAAAA              CCAGC GAAAAA GCTGG               TTTTTGACTTTAAAA
  CPS_3931   7  52  15 4111859 .. 4111878 -    -5  -3.05832   TTCAAAAAGATGACA            CGCTAACA CGTA TGTTACCG             GTAAAGAAAAACCAC
  CPS_3935   5  55  50 4118763 .. 4118776 -  -3.1  -3.92542   GTGATGTTGAAATAA               GTCAC GGAA ATGAC                TTCTTTCAACGTACT
  CPS_3938   4 100  49 4121753 .. 4121782 - -15.3   -5.1417   TTAGAAAATGAAAAA       GGCTAATATTCAA GGCA TTGAATATTAGCC        TTTTAGTGGTAACTG
  CPS_3944   5  74  59 4128721 .. 4128739 -  -5.2  -4.82154   AATTGATATGAAAAA             GCAGCCAT GTA AAGACTGC             TTTGTGCTCAAACAG
  CPS_3980   0 NONE
  CPS_3992   5  59 266 4187723 .. 4187733 -  -6.8  -3.06492   TGACTTATCGCAAGA                 GTGC TGT GCAC                 AACATTTTGGTTATA
  CPS_4003   8  93 217 4200784 .. 4200824 - -14.1  -3.14051   TCACTCGGAGCAAGA  GTCGCTACGATCCCACT GACACAG AGTGGGATCGAATCGAC  TGTTTTTAGTGATAA
  CPS_4007   4  59 445 4204889 .. 4204899 -  -5.4  -3.54951   CATTCTATGACACAA                 TTCC AAC GGAA                 GCGACGTCGTATAAC
  CPS_4027   3 100  32 4232309 .. 4232332 - -10.3  -5.28778   ATCAGTGACAAAAAA          GCCAGAGCA TATTAC CGCTCTGGC           TTTGTTAATTAACAC
  CPS_4038   5  54 439 4245719 .. 4245739 -  -4.8  -3.33037   ACGTTAAAGGACCAA            GGAAATTA TCATT TAACTTCC            ACGTATGAGCATGAA
  CPS_4062   4  67 211 4274029 .. 4274047 -    -6  -3.98804   CTAAAGCCGAAAGAA             TGGGTCAT ATG ATGACACA             TGGATTGTTAAGTGA
      rplS   3 100  44 4276178 .. 4276203 - -14.9  -5.61881   CTCTAAAAACAAAAA         GGCCTGAATAA TGAA TTATTCAGGCC          TTTATTCAAACTTTC
  CPS_4077   3  68 274 4285387 .. 4285407 -  -6.9  -3.52668   AAGTTATCCACAGAA            TGAGGGTTT CTA AAATCCTCA            ATAGCTTTCCACAAT
      aqpZ   3 100  40 4314787 .. 4314814 -   -15  -5.42131   TAAGCACATAAAAAA        GACCGGG-TTGCT TGT AGCAAACCCGGTC        TTTTTTATATTTATA
       eno   7 100 155 4321308 .. 4321323 - -10.4  -4.85129   ATTAGATATTAAAAA              CGCGAC CTAA GTCGCG               TTTTTAATATCTAAT
      recA   4 100  60 4349385 .. 4349408 - -12.6  -5.71712   TCGGACATAAAAAAA          CGTAACCTTA CGTC TAAGGTTACG           TTTTTTTTCGCTGAG
  CPS_4138   2  63  82 4355121 .. 4355133 -  -6.9  -3.14404   ATATTAATGAGCTAA                GCCCG AGA CAGGC                ACTAGACTTATTATT
  CPS_4162   4  63 -10 4371681 .. 4371693 -  -2.7  -4.72272   CTTTCTGATTAAAAA                TCTCA CTT TGAAA                CGACTGACTTATTGG
  CPS_4168   5  90  32 4384185 .. 4384208 -  -8.3  -5.15526   ATAGAAAACTAAAAA          GCACTTTAA TTAACT TTAAAGTGC           TTTTTTATTTCAGAG
      glnE   4  72 180 4404932 .. 4404946 -    -5   -4.6644   AAGATATTTTAAAAA               CCACTT TTC AAGTAG               CAAAAGCCATTGAAG
  CPS_4195  12 100  50 4414984 .. 4415011 - -14.4  -3.70722   TTTAGCAATAGACAA        TAAAAAAGCACC ATAT GGTGCTTTTTTA         TTGTCTATTGCTAGA
  CPS_4212   7 100  48 4433284 .. 4433311 - -14.2  -5.43514   AAAATAATTAAAAAA        GCCCCGATCAGT GACA ACTTATCGGGGC         TTTTTTTTCTTTTCA
  CPS_4217   1  66 469 4439216 .. 4439228 -  -7.7  -3.01217   CAAAAGAACACGATA                CAGCA AGG TGCTG                ATGACAAAATAGCTG
  CPS_4231   1  42 367 4455612 .. 4455635 -  -2.4  -3.06796   CGGTATTTTAGTTAA          CCAGCACGGAA TAC TTCC-CCCTGG          TGGTAAAGACGTATT
  CPS_4234   2  90  41 4458811 .. 4458844 - -11.3  -3.73224   TGATGGTTGATTAAA     GTAGAGCAAAATA TTTCAGTG TATTTTGCTCTAC      TTAACAACAAAGTGA
  CPS_4246   6  52 291 4474255 .. 4474267 -  -4.9  -3.00946   GTTGGTGATAAAGTA                CTAAA GTC TTTAG                CAAATGTTTTAAATG
      sfcA   7  77  20 4493503 .. 4493536 -  -9.7  -3.13432   TTGAACATGACTCAA     TAACCTCAATTCTGC TTAA GCATAGTTGAGGTTA      ATTAAGCAGTCACCG
  CPS_4274   5  62 125 4505311 .. 4505350 -  -7.3  -2.80195   ATTCATGATCAAGGA  GCCTCATTTTATTAAGGG CTATT CCCTTGA-AAAAGGAGGC  AACGAAGAGCATGGT
  CPS_4286   2  60 250 4516807 .. 4516819 -  -3.3    -4.386   CAACTCGCTATAAAA                GCTGC ACA GCATC                AAGGCGCTCAAGCGG
  CPS_4315   6  54 331 4541979 .. 4541989 -  -5.4  -3.03771   CGATATTTTTCAAGA                 CTTG AGC CAAG                 ATAAACCACAATACT
  CPS_4344   7 100  44 4576790 .. 4576813 - -11.8   -5.2204   TAGAACTAATAAAAA          GCCCAATTCA TTAA TGAATCGGGC           TTTTTTATTTTGGTC
      dsbA   7 100  77 4581604 .. 4581629 - -17.7  -5.96219   TACTCATAAAAAAAA         GGCAGACGGTA TTTA TACCGTCTGCC          TTTTTTGTTAACTAC
      dnaB   6  59 375 4592527 .. 4592538 -  -5.8  -3.31232   CTGCCCATATAAAAG                CCAG TCTA CTGG                 GTAATAGCCTTAGTT
  CPS_4368   2  47 339 4600145 .. 4600157 -  -2.7  -3.38522   GACTTATGTTAAAGA                TTTAG AAA CCAAA                GAAATTGAAGTTGGC
  CPS_4372   9 100  44 4603261 .. 4603287 - -15.2  -5.49234   ATACCTAATAAAAAA         TGCCCTGACGCT CAA AGAGTCAGGGCA         TTTTTATTTACATCA
  CPS_4385   2  55  53 4621209 .. 4621223 -  -4.2  -3.55605   AATAAAGCAATAACA               CAAAGC CTT GCTTGG               TTTGAACAACATACT
  CPS_4394   1  54 200 4629216 .. 4629227 -  -2.2  -4.13748   CTCAAAAACACCAAA                CAGC TATT GCTA                 TCGCCCATCCTCATC
  CPS_4398   4 100  39 4633806 .. 4633831 - -13.3  -4.74103   GTTTTAATTGAAAAA         GCCCGACAAGC TTGT GCTCATCGGGC          TTTTTTAATTAAGCG
  CPS_4403   3  49 239 4637092 .. 4637105 -  -3.9  -3.22091   ATGGTAATGTATCAA               TCAAT GTCT ATTGA                TTTACATACATTAAC
  CPS_4423   5 100  34 4664523 .. 4664552 - -11.7  -4.39002   AAAGGTTTTAGAAAA       CCGCTTGTTTTGTA ATA TA-AAAACAAGCGG       TCTTACCAAAATTAG
      sspB   8 100  34 4675525 .. 4675551 - -14.6  -5.85244   AATTAAAACAAAAAA         CCCGTAAACATC ATT GATATTTACGGG         TTTTAAAATTTAATA
  CPS_4446   1  54 271 4682490 .. 4682505 -  -4.8   -3.2241   TACGCCTTAGAAAAT              TATCAA GCGA TTGATA               TTGAAGAACTAACTA
      mutT   6  75 -14 4690016 .. 4690041 -  -9.8  -2.74741   ACCATAGCTGAACTA         GAAAGGCCTC ACTAGA GAGACCTTTC          TACTAGCTTATCAAT
  CPS_4479   4  61 113 4717490 .. 4717505 -  -6.1  -3.40867   TTAGCTATTAATCAA              GGGCA CTATAT TGCCC               AAGATTATCATGTAG
  CPS_4497   6  81  37 4742413 .. 4742432 - -10.7  -2.78793   AGTTATAATATATTA            GCAGCCC TCTCTT GGGCTGC             TTTATTAGTTGAATC
  CPS_4503   1  52  -9 4750351 .. 4750363 -  -4.9  -3.07113   GATTACGTGACTCAA                TAGTT AAC AACTA                GATAAATAATTCACC
      djlA   3  68  88 4773398 .. 4773414 -  -8.1  -3.11732   CCTAAAGCGATTTAA              CATCAAA TGG TTTGATG              GTTTGATGGTTTGAT
      murA   7  93  52 4784654 .. 4784676 -    -7  -5.68039   AAAGGCACAAAAAAA           GCCAGCTCTT ATA AAGACCTAGC           TTTTTAAATACTGCC
      pmbA   3 100  72 4800214 .. 4800241 - -11.5  -5.03314   TTTATCTTTAAAAAA        GCGTTATCAAT AGCAAA ATTGATAACGC         TTTTTTATGAATCAC
      envZ   4 100  35 4851302 .. 4851329 - -15.8  -4.46254   TCAACAGACAATAAA        GCCAGATGTTAA ATTA TTAACATCTGGC         TTTTTTATTACCTAA
     nagZ2   2 100 110 4864361 .. 4864388 - -18.6  -5.96894   AGTTAAATAAAAAAA        GCGGCATAACCA TCAA TGGTTATGCCGC         TTTTTTTCTATTTTT
  CPS_4615   4 100  24 4872563 .. 4872587 - -14.5   -5.5353   TAGATTAATAAAAAA          GGCTTATTGTT TAA AACAATAAGCC          TTTTTTATATTTGGT
  CPS_4630   3 100  49 4892868 .. 4892893 - -15.5  -6.06529   TATATATAAAAAAAA         CGCTGCCCGTA GCAA TACAGGCAGCG          TTTTTTATGTTTTTT
  CPS_4643   1  54 313 4902025 .. 4902041 -  -5.1  -3.15788   GCGTACAACATAAAG              TGCCACT GAT AGTGGGA              GCCGCTACTGGCTTT
  CPS_4654   5  50 219 4914716 .. 4914727 -    -3  -3.56142   CGTATTAACAATGAA                GATT TTAA AATC                 ATGACTGCAAATAGT
  CPS_4654   5  50  25 4914897 .. 4914921 -  -4.3  -3.12606   GGATAGATTAGTGAA          CGGTAACTAAC AAA ATCAGTTACAG          GCTCAACAAACTCTT
      dsdC   3  59 455 4920162 .. 4920179 -  -2.1  -4.48902   ATAGATCTAAACAAA             TCT-ATAG CAC CTATGAGA             TAATATCAGGCATTT
  CPS_4676   2 100 294 4943434 .. 4943453 -  -9.4  -5.46657   GATGGCAATAAAAAA            GCTAACAA CACC TTGTTAGC             TTTTTTTGTTTACAT
  CPS_4682   7  70  94 4952219 .. 4952230 -  -2.2  -5.26875   CTCCTAAGCAAAAAA                CATC CGTT GACG                 CAATTATTTTAAGTG
  CPS_4685   2  53 409 4953244 .. 4953258 -  -2.8  -4.03885   TTTTAAAAAAATTAA               TGATCA ATA TGGTCA               CAATGCTGGTGATGC
  CPS_4695   7  77  28 4966623 .. 4966633 -  -5.4  -4.92757   CTATCAATAATAAAA                 CCAA AAG TTGG                 CTAAGCATTGAATAT
  CPS_4706   3  62  50 4981749 .. 4981759 -  -6.8  -3.38812   CTGTGCGTAACAATA                 GCCA AGG TGGC                 GCAACCTTTAGTTTA
  CPS_4710   5  75 248 4983843 .. 4983864 -  -8.1  -3.72027   ATCGCTGATGAACAA           CTTCAGCAA TGTG TTGCTAAAG            TGGGTGAACCACAAA
  CPS_4730   2  64 -37 5007483 .. 5007520 -  -5.1  -4.19238   TGGTCAACGTCAAAA   TTACG-CAGGTAAATTTT TTA AAAAATTACCTGTCACAA   TAGAAAAACCGCACG
  CPS_4737   4 100   8 5016982 .. 5017004 -   -15  -3.47361   GAGAGTCATTAAAGA           GAACCCCATT ATA AATGGGGTTC           AATGACATTAAAGCT
  CPS_4741   3  61 456 5019841 .. 5019851 -  -5.4  -3.71848   CGTTGTTATTAAGAA                 CATC TTA GATG                 TTTATAACGAGTCTG
  CPS_4754   5 100  56 5030441 .. 5030461 - -12.7  -5.28942   TAGTCGAAATAAAAA            CACTAAGCA ATA TGCTTAGTG            TTTAGTGAGAGCAGT
  CPS_4758   5 100  28 5033606 .. 5033632 - -16.8   -5.2894   AAACATAAAATAAAA         GCCGTTGATATT TAA AATATCAACGGC         TTTTTTATATCCAAA
  CPS_4762   5 100 141 5039426 .. 5039457 - -10.8   -4.2704   TGGATGATGAACAAA      GCGATGTCGGCACA TGGA TGTGCCATCAGCGC       TGTTACGTCGATAAC
      nusG   9 100  43 5062944 .. 5062962 - -10.3   -6.2845   AATCACAAAAAAAAA             CGCTTGC ACAAA GCAAGCG             TTATTATATCAAGTA
  CPS_4793   5  55 318 5079051 .. 5079068 -  -5.5  -3.25539   CAATGGGAAGCAACA             CTCACAG CAAT CAGTGAG              AAAAATGCCAACTAT
  CPS_4793   5  55 139 5079226 .. 5079247 -  -3.8  -3.85235   AAGCGGTAAAAAAAG           CAAGTTAGC GCCAA GCTA-CTTG           TTTGAAGGTAAACTA
  CPS_4796   6 100  11 5081802 .. 5081827 - -14.9  -5.83211   TACTAAAATAAAAAA         GGCACATTAAC CTAA GTTAATGTGCC          TTTTTTGTTATTACT
  CPS_4803   5 100  83 5093165 .. 5093196 - -14.7  -5.08367   AACATAAAGCAAAAA      GGGTTACTTAACT GATTGA AGTTAAGTAACCC       TTTTTTTTGCCTATG
  CPS_4814   9 100  48 5105877 .. 5105901 - -15.9  -5.64274   CGATTCATAAAAAAA          GCGTTAAGCAT CTT ATGCTTAACGC          TTTTTTTATGAGAGG
  CPS_4820   6  58  47 5113013 .. 5113025 -  -6.3  -2.93734   AATGCACAGAAGAAC                CTTAC AAC GTAAG                TTACAAAAGCGACCT
      hemN   6  75  37 5115350 .. 5115381 -  -9.7    -2.508   AAATCAACTGAAGAC      TTTATCCCCGAATC TTAAC GATT-GGGGATAAA      TATTATCAATAAACT
  CPS_4834   3 100  55 5125157 .. 5125180 - -11.2  -5.87996   TAATTAACAAAAAAA          CCTAAAATTC ATCA GAATTTTAGG           TTTTTTTATTCCAAT
  CPS_4848   6  95  17 5141246 .. 5141270 - -14.5  -3.07005   AATTAATGTTGAAGA          GCCAATAAAGT AAT ACTTTATTGGC          TCTTATCTATTAGGT
  CPS_4861   5  57  82 5155488 .. 5155500 -  -5.5  -3.36289   CATTACTTTAAGGAA                TAGCC TTA GGCCA                TCCATTCAAATACCA
  CPS_4875   7  70 160 5171647 .. 5171663 -  -4.3  -4.71426   TGTTGATCAACAAAA              TGCTGCC GAT AGCAGCT              ACATTGCTATTGGGA
  CPS_4878   6 100  32 5173520 .. 5173537 -  -9.9  -5.78622   TTATGTGAAAAAAAA             GACCATC GAAA GATGGTC              TTTTTTCATTAATAA
  CPS_4884   1  52  71 5179958 .. 5179973 -  -3.2  -3.83644   ACAGTCAAAAAGTAA              GCGG CACTGTAT CCGC               GCAAGTAAATTAACT
  CPS_4896   4  57 252 5189056 .. 5189070 -  -5.6  -3.45527   AAAATTAGTTAAAGA               CTGTGG CAA CCGCAG               AGGCGGATGGTTAAA
  CPS_4900   3  57 101 5192270 .. 5192284 -  -4.3  -3.89435   GGCAAATAATTTAAA               CATAG TCATT CTATG               GTTTGATTATTTAAC
      ggt2   9 100 120 5223757 .. 5223774 - -11.3   -5.5074   CAATTCAATAAAAAA             CAGCCTC ACTA GAGGCTG              TTTTTTATTATTCAT
  CPS_4936   3  83  91 5230278 .. 5230309 - -11.7  -2.70022   TTGATTGGAGAGAAT      GGTTAATCAGGAG AACATG CTCCTGAATAACC       CTTATTTCATCACCG
  CPS_4939   2  78  79 5233640 .. 5233660 -  -6.9   -4.4195   AGAGATTCTATAAAA            CACTGATTA TAA TGATCAGTG            TTTTTTTATGTCTAA
      glmS   1 100  73 5236306 .. 5236329 - -10.4  -5.54885   AACACCAATAAAAAA          GCGAC-TACTC TGT GAGTAAGTCGC          TTTTTTTTAACACTG
  CPS_4958   8 100 258 5263514 .. 5263550 - -16.9  -3.02745   TTTAGTTACAAACCA    TTATATAAAAGGTCAGC TTA GCTGGCCTTTTATATAA    TGCTCGATTAATGAT
  CPS_4965  11 100 216 5273186 .. 5273221 - -11.2   -5.4111   AACAAGCATAAAAAA    GCCAGTGACACTTACC ATCA AGAAAGTGTTACTGGC     TAAACCATCAAAAAT
  CPS_4977   6  77 153 5288408 .. 5288422 -  -8.6  -3.70307   GTTAGGTAATAAAGA               GCGTTA TTC TAACGC               CTAAAAGTTATACCA
  CPS_4981   5  75   6 5293407 .. 5293439 -  -7.2  -4.17657   GATGACACCTCAAAA      TGAGTTAGATACAG AATGA CTATATTTAACTCA      TTTTTCTAAGCGTGA
       gor   6  77 104 5294612 .. 5294648 -    -3  -5.48163   AAACAAACTAAAAAA   GGCCCAAAC-AATGCTC GTTA AAGCATTAGAATGGACC    TATGAGCTTGATGAA
  CPS_4988   3  93   9 5304310 .. 5304342 - -13.7  -3.30124   TGCTAGTGGCGATAA      TTATGTGCAGGTT GAGGAGT AACCTGCACATAA      TTTGCTAACTAAGAA
  CPS_5009   7  93 268 5324094 .. 5324105 -  -7.2  -5.68489   GATAATAACAAAAAA                GGCC TTAT GGCC                 TTAATAATGCCCAAA
  CPS_5023   3  67 253 5338594 .. 5338613 -  -4.4  -4.47183   GAGTATTTAAAGAAA            TGATTTTA AGTG CAAAATCA             AAATAACATATTAAA
  CPS_5030   7 100   9 5346233 .. 5346259 - -13.9   -4.4084   AATTACAGAGTAAAA         CTGCTGATAGT AAATA ACTATCAGCAG         TTTGGTAGTTAAACG
  CPS_5029   3 100 -16 5346233 .. 5346259 + -13.9  -3.84246   AATTACAGAGTAAAA         CTGCTGATAGT AAATA ACTATCAGCAG         TTTGGTAGTTAAACG
  CPS_5008   2  45 166 5324544 .. 5324554 +  -2.6  -3.15742   CTTATCTCCGTATAC                 TAAA GAA TTTA                 ATTTGTTAATAATAA
  CPS_4990   3  66 186 5308088 .. 5308100 +  -5.5  -4.12188   ATTGGATCCCAAATA                GGCGA GAT TCGTC                TTTTAAGGCTACTAA
  CPS_4987   5 100 -21 5304310 .. 5304342 + -14.4  -3.76224   TGCTAGTGGCGATAA      TTATGTGCAGGTTG AGGAG TAACCTGCACATAA      TTTGCTAACTAAGAA
  CPS_4983   0 NONE
      recG   9  77 164 5288590 .. 5288601 +    -3   -5.4833   TCAATAACGCTGTAT                GTAA GCCT TTAC                 TTTTTTATTAGGTAC
      greB   8  93  28 5276503 .. 5276528 + -13.5  -3.25598   TATTGTCTTTATAAA         GCGAATTAACT ACAG AGTTAATTCGC          TAATTTCTTTTCAAA
  CPS_4941   3 100  14 5236306 .. 5236329 + -10.4  -5.76949   AACACCAATAAAAAA          GCGAC-TACTC TGT GAGTAAGTCGC          TTTTTTTTAACACTG
  CPS_4930   8 100  91 5223757 .. 5223774 + -11.3  -5.66229   CAATTCAATAAAAAA             CAGCCTC ACTA GAGGCTG              TTTTTTATTATTCAT
  CPS_4921  10  62 392 5213343 .. 5213356 +  -3.1  -4.59342   TGTTTTTTTAAACAC               G-CGAG TAT CTCGGC               TTTCTTTATACTGAC
  CPS_4909   5  59 156 5198956 .. 5198975 +  -6.4  -3.06261   AAGTTTGCAAAAAAA            AGCATCGA ATAT TCGATGCC             TGTCTATATGGATAT
  CPS_4905   1  62 290 5195865 .. 5195877 +  -3.3  -4.50159   CGACCGATAAGTTAT                CGATG CCC CAACG                TTTATTTAGCTTAAA
  CPS_4901   1  47 193 5193599 .. 5193615 +  -2.3  -3.55554   CAAGTTTAATATCTG              TTGCTAT GCC ATGGTAA              ATTTTATTGTCTTTG
  CPS_4895   2  75 346 5189636 .. 5189653 +  -9.9  -2.62184   TATTGTTAGAAAATA             TCGGGAT TAAA ATCCCGA              TAATCTGCAACAGCA
  CPS_4883   6  63 280 5180266 .. 5180278 +  -7.7  -2.76422   TATTTGCACGCTGCC                CTCAG GTG CTGAG                CCTTTTTTGGCACTG
  CPS_4860   7  59 247 5155691 .. 5155703 +  -6.3  -3.04609   ACACCGGTGAATGGT                GTAGT AAA ACTAC                CTTTCATTTCAGTCA
      ilvA   1 100   8 5141244 .. 5141272 + -17.7  -3.69884   TGAATTAATGTTGAA        GAGCCAATAAAGT AAT ACTTTATTGGCTC        TTATCTATTAGGTAT
  CPS_4835   6 100  76 5127261 .. 5127276 + -10.4  -4.41047   TAAGGTACAAAAAAA              CGACGC GGAT GCGTCG               TTTTAGTTAGCGGCT
      tesB   6 100  13 5119480 .. 5119511 +   -14  -4.77896   TAGCGATAGCTATTA      GTCATATGGTTATA AATT TATAGCCATATGAC       TTTTTAGATTACTTA
      rmf2   5  79  16 5115350 .. 5115381 +  -9.7  -3.25102   AAATCAACTGAAGAC      TTTATCCCCGAATC TTAAC GATT-GGGGATAAA      TATTATCAATAAACT
  CPS_4815   2 100  54 5108074 .. 5108095 + -13.1   -5.5208   AACCAGCTTTCAAAA           TGGCAAAGC ATTG GCTTTGCCA            TTTTTTATCTTCTAA
  CPS_4802   3 100  61 5093165 .. 5093196 + -14.7  -5.83822   AACATAAAGCAAAAA      GGGTTACTTAACT GATTGA AGTTAAGTAACCC       TTTTTTTTGCCTATG
  CPS_4776   4  87 253 5062944 .. 5062962 + -10.3  -3.88946   AATCACAAAAAAAAA             CGCTTGC ACAAA GCAAGCG             TTATTATATCAAGTA
      cysH   2 100  42 5038853 .. 5038876 + -12.6  -5.77988   AGATCAACAAAAAAA          GCTAAAAGAG AAAA CTCTTTTAGC           TTTTTTTATGTCTGT
  CPS_4740   6  71 192 5020171 .. 5020188 +  -8.5  -3.01712   ATGGCGTTTGATTGA             CCAATAG CTAG CTATTGG              TCTTGAGGGAAGAAA
  CPS_4720   4  52 420 4996876 .. 4996892 +  -2.3  -3.91597   CCTTTAGTATTGAAT              GGTAA GCTGATA TTACC              TTTACTATCTATAAT
  CPS_4711   5 100  36 4987287 .. 4987311 + -10.1  -5.00196   AAAACCACAAAAAAA          CCGTAGTACTT AAA AAGTAATACGG          TTTTCTTCTTTAAAG
  CPS_4704   6  64 195 4980600 .. 4980612 +  -3.3  -4.57341   GCTTTTTTGAAGCCG                TCCGC CAT GCCGA                TTTTTCACAACGCTT
  CPS_4699   4  89  15 4973608 .. 4973632 +  -8.6  -4.37198   ATAGAAGCATAAAAA          CGGCAATGAA AAATA TTCACTGCCG          TTTTAGGTTTAGGTT
  CPS_4694   2  46 353 4966990 .. 4967003 +  -3.9  -2.80437   AGTCATTAATCATAG               TAAAG AGCA CTTTA                TGCTGTTCATCTATT
  CPS_4684   2  73 154 4953746 .. 4953759 +  -3.8  -5.04385   CGATGCTTTACACCA               GCGT CAGTAT ACGC                TTTTTTACAAATATC
  CPS_4675   5 100  57 4943434 .. 4943453 +  -9.4  -5.96894   GATGGCAATAAAAAA            GCTAACAA CACC TTGTTAGC             TTTTTTTGTTTACAT
  CPS_4666   5  54  53 4932548 .. 4932572 +    -5  -3.22938   CTCGCGTATAAAAAA         GGGG-CATACC CGAT GGTATAACCCC          TGTTCACTTATTTAA
  CPS_4662   6 100  60 4927108 .. 4927129 + -13.1  -4.55295   GCCCCATATAAAAAA           GCCACTACT GATG AGTAGTGGC            TTTCTTTATACAAAA
      dsdA  11  93  48 4923201 .. 4923213 +  -7.7  -5.42514   ATAATAATTGAAAAA                GAGCA AGT TGCTC                TTTTTTCATTTATAC
      hemL   4 100  46 4892868 .. 4892893 + -13.3  -5.72118   TATATATAAAAAAAA         CGCTGCCCGTA GCAA TACAGGCAGCG          TTTTTTATGTTTTTT
  CPS_4619   4 100  23 4879410 .. 4879449 + -26.8  -3.30159   TCACGTGATAAAAAA  CGTATCACTCAACGAGAG TAAA CTCTCGTTGAGTGATACG   TTATCCAAGCATTGA
       fbp   7 100 199 4872563 .. 4872587 + -14.5   -5.5762   TAGATTAATAAAAAA          GGCTTATTGTT TAA AACAATAAGCC          TTTTTTATATTTGGT
  CPS_4608   5 100  69 4864361 .. 4864388 + -18.6   -5.9667   AGTTAAATAAAAAAA        GCGGCATAACCA TCAA TGGTTATGCCGC         TTTTTTTCTATTTTT
  CPS_4599   2  59 422 4855082 .. 4855095 +  -6.7  -3.05463   ATTGCTTTTATCATT               TCAGG TACG CCTGA                TTCGGTACCAAGCAT
      pckA   5 100  53 4851302 .. 4851329 + -15.8   -5.4833   TCAACAGACAATAAA        GCCAGATGTTAA ATTA TTAACATCTGGC         TTTTTTATTACCTAA
  CPS_4580   2  57  23 4835518 .. 4835530 +  -4.9  -3.53012   GTAACGCTCTCTATA                TTGTT ATA AACAA                TTTGCAGACAAAGGC
  CPS_4580   2  57 143 4835638 .. 4835652 +  -4.2  -3.73281   AGGAAACTTAGCTCC               GGGTTT CAA ATACCC               TTTCCCTGATATTTT
  CPS_4564   3  44  76 4819962 .. 4819974 +  -2.7  -3.10881   GCTTGAAAATTTAAG                TGATC CCC GATTA                TGTAATTTGTATTCC
  CPS_4552   3  74  16 4802457 .. 4802489 +  -9.4  -3.10612   ATAAAACAGTGAATA      TCAGCAAGTATT TTGGATATT AATACTTGCTGA      TGTATTCAAATTAAC
  CPS_4529   7  82  54 4784375 .. 4784397 +  -4.2  -5.49234   AAGATGTTAAAGAAA          GGACATACC TTAATT GG-ATGTCC           TTTTTTATTGCCTAT
      gltD   6 100  41 4750394 .. 4750416 + -14.2  -4.52415   GTAATAATCTGAAAA           GCTGCGCGTT TAT AACGTGCAGC           TTTGTTATTATCGCT
  CPS_4490   4 100  89 4734856 .. 4734883 + -11.5  -5.35459   AAGCGCAATAAAAAA        GCAGTTATTGA TAATAT TCAATAACTGC         TTTTTTGTAATATAT
  CPS_4487   3 100  34 4730071 .. 4730095 + -15.9  -5.78622   GTTCAAGTAAAAAAA          GAGGCTATAAC ATT GTTATAGCCTC          TTTTTTTTACGCTAA
  CPS_4482   6  93  58 4723883 .. 4723902 +  -9.4  -4.56133   AACCGCAATAAAAAA            GCAATGTT TGGC AACATTGC             TTTTGATTGTTCGAA
  CPS_4478   4  54 185 4717731 .. 4717741 +  -5.4  -3.07259   TACCATGCCCATCAC                 CATG AAT CATG                 CTTTTAAGCATAGTT
  CPS_4460   1  60 225 4697715 .. 4697740 +  -3.3  -4.37527   AGGCCAACAACTGTG         GAGTAAGTAGG ATCG TTTACATACTC          TTTTAATCCTTGTAC
  CPS_4452   7  55  13 4690013 .. 4690044 +  -5.9  -2.60808   TAAACCATAGCTGAA      CTAGAAAGGCCTC ACTAGA GAGACCTTTCTAC       TAGCTTATCAATAAT
  CPS_4435   8 100 359 4675525 .. 4675551 + -12.4  -4.25074   AATTAAAACAAAAAA         CCCGTAAACATC ATT GATATTTACGGG         TTTTAAAATTTAATA
  CPS_4427   6  69   5 4667932 .. 4667946 +  -5.8  -4.15044   CAGAAAAATAATAAA               GTAAAT GTA ATTTAC               TTTATTAAAACAACA
  CPS_4422   5  84 148 4664523 .. 4664552 + -11.7  -3.03159   AAAGGTTTTAGAAAA       CCGCTTGTTTTGTA ATA TA-AAAACAAGCGG       TCTTACCAAAATTAG
  CPS_4409   1  45  85 4643313 .. 4643326 +  -3.9  -2.67764   TTCCCCCTGAAGCCG               TAGTA TCAA TACTA                ATCGTTTTTTCTGTA
       lig   8  66  75 4638964 .. 4638981 +  -6.9   -3.3482   AATTAAAACTTTAAG             GCCCTTG CCTT CATGGGC              TTCCTTGAAGGCTTC
  CPS_4397   5  95  47 4633806 .. 4633831 +  -8.9  -5.26875   GTTTTAATTGAAAAA         GCCCGACAAGC TTGT GCTCATCGGGC          TTTTTTAATTAAGCG
  CPS_4386   6  63  99 4623023 .. 4623037 +  -2.9  -4.70515   AGTACTTATTTAAGG               TACTT ATTTA AAGTA               TTTCTTTTAAATGTG
  CPS_4374   4  57 193 4608448 .. 4608458 +  -5.4  -3.35465   CCCATGGCAATAAAT                 GCTT CCG AAGC                 TTCATGTCTGTCAAT
  CPS_4371   5 100  62 4603261 .. 4603287 + -15.2  -5.30616   ATACCTAATAAAAAA         TGCCCTGACGCT CAA AGAGTCAGGGCA         TTTTTATTTACATCA
  CPS_4360   3  48 125 4592791 .. 4592803 +  -4.1  -2.92246   TACGATAATGGCATT                CAGCT TTA AGTTG                TATGGTTCAAGTTAA
  CPS_4351   5  70 104 4585518 .. 4585536 +  -3.8  -4.86731   CGCTCGCTTGCTCTT             GTTCAACA TGC TGTTGCGC             TTTTATTTGCCACAC
      degS   6 100  42 4581604 .. 4581629 + -17.7   -5.4833   TACTCATAAAAAAAA         GGCAGACGGTA TTTA TACCGTCTGCC          TTTTTTGTTAACTAC
  CPS_4331   3  63 119 4565681 .. 4565699 +  -5.4  -4.05208   ACCTTGATTTGATTT             TCATTGAT TAG ATTAATGA             TTGTTTACTGTGGAT
  CPS_4323   0 NONE
  CPS_4317   2  44  65 4544327 .. 4544349 +  -3.4  -2.82602   TTGTACAAGGCTCTC           TTCTTCAAGC TGG GTTTGTGGAA           TAATTGCATTTAGTG
  CPS_4314   2  53  19 4542277 .. 4542294 +  -4.1  -3.51976   ATGTAATAAGAATCA             GCCTTGT TTAT ACAATGC              TTGATTTGAAGAATT
  CPS_4299   4  91  14 4528140 .. 4528175 +   -12  -3.58343   AATATGATGACTAAA    TAAGAGCGCTCAACAT GATA ATTTTGAGCGCTCATA     TTTACAGCTAGTAAA
  CPS_4285   5  70 462 4517481 .. 4517505 +  -4.4  -4.67048   TGAAATCACGCACTT          TCAATGGTAA CAGAA TTACCATTAA          TTTATTTTCGCCTAA
  CPS_4273   5  57 306 4505743 .. 4505766 +  -2.4  -4.29738   CGTACTTGTAGCGCG          CT-AGCAGTCG CAA CGGGTGCTGAG          TTTTGATGAATATCA
  CPS_4273   5  57 467 4505904 .. 4505918 +    -5   -3.6502   AAAAAGTGCTAACCA               CAATTC CGC GAGTTG               TTTGAATAACAAATA
  CPS_4266   6  84  97 4498146 .. 4498159 +  -8.1   -4.4773   TAAACCAATAAAAAA               CTCGC CGAA GCGAG                TTTTAATTACTGTAA
  CPS_4261   5  79  81 4493506 .. 4493533 +  -9.2  -3.34344   AACATGACTCAATAA        CCTCAATTCTGC TTAA GCATAGTTGAGG         TTAATTAAGCAGTCA
  CPS_4248   6  85  18 4477234 .. 4477250 +  -9.5  -4.05714   ATTCTCTTCAATCAA              TGCCTTT CCT AAAGGCA              TTTCTAATTCCCGCT
  CPS_4245   1  61   8 4474574 .. 4474586 +  -6.3  -3.27213   CAGACTAGTGCTTGA                TAGAG TAA CTCTA                TTACCTGTTGTTTAT
  CPS_4236   7  75  78 4462820 .. 4462851 +  -8.8   -3.3707   ATAAACACTAAAAAA      CTACGTCGAAATCT TTGA GGATTTAGGCGTAG       CTTGTTTTTATTAGC
  CPS_4233   5  63  23 4458814 .. 4458841 +  -7.9  -2.70932   TGGTTGATTAAAGTA        GAGCAAAATAT TTCAGT GTATTTTGCTC         TACTTAACAACAAAG
  CPS_4216   2  59 -15 4439641 .. 4439652 +  -5.8  -3.16971   TACGTCTTCTTATGT                GCAC CTTA GTGC                 TTAGCTATCTGCTAC
  CPS_4194   9 100  33 4414984 .. 4415011 + -14.4  -3.70722   TTTAGCAATAGACAA        TAAAAAAGCACC ATAT GGTGCTTTTTTA         TTGTCTATTGCTAGA
  CPS_4169   1 100  30 4386412 .. 4386428 + -10.9  -5.69473   GCTTTAATAAAAAAA              CCAGTAC TTA GTACTGG              TTTTTTTGTGCTCTA
  CPS_4161   1  45  -5 4371672 .. 4371682 +    -4  -2.64155   AAAAGTCTACTTTCT                 GATT AAA AATC                 TCACTTTGAAACGAC
  CPS_4145   4  61 213 4360970 .. 4360986 +  -6.6  -3.21827   CGTCAAATAATCAAA              GCATAG AATGA CTATGC              TTAAATAATTTTTCT
      mutS   8  95 285 4355455 .. 4355491 +  -8.8  -4.91109   ATGGTCTTCAGAAAC    GAAAAAACCTCAGCAT GATTA GTGCTGAGGCTTTATC    TTTTTATGGTGCCCC
     slyD2   5 100  51 4349385 .. 4349408 + -12.6  -5.81412   TCGGACATAAAAAAA          CGTAACCTTA CGTC TAAGGTTACG           TTTTTTTTCGCTGAG
  CPS_4125   0 NONE
  CPS_4117   3  51 349 4335329 .. 4335353 +  -3.6  -3.36785   ATTCCCACCTATTTG          TATGCTGAAT CCTTT ATACAGCGTA          TTCGTTAAAGTGTAG
  CPS_4112   3  55  41 4326777 .. 4326798 +    -3  -4.07008   ACTTTTTCTAATCAA           CTCATTGT CCGCTA ACATTGAG            TCTTTTTGATTAGTC
  CPS_4112   3  55  65 4326801 .. 4326818 +  -3.5  -4.07885   CGCTAACATTGAGTC             TTTTTGA TTAG TCAAAGA              TTTTGCCAACCGATC
  CPS_4107   5  83 -40 4322906 .. 4322923 +  -6.9  -4.65584   AACTTAAAACAAAAA             CCGCAGC AATA GCTACGG              TTTTATATGGTTTCT
  CPS_4098   5 100  29 4314787 .. 4314814 +   -15  -5.59879   TAAGCACATAAAAAA        GACCGGG-TTGCT TGT AGCAAACCCGGTC        TTTTTTATATTTATA
     phbB2   4 100  38 4307369 .. 4307390 + -11.7  -5.72622   CTTTTATAAAATTAA           CGTAGATGA GCAA TCATCTACG            TTTTTTGTTTATACG
  CPS_4080   9  80 -29 4293501 .. 4293524 + -10.4  -2.97511   TCGGCAATAAAAAAA          CCTTGGC-AGT TAA ACTGGCCAAGG          CTTTAATTCGATTAT
  CPS_4076   4  57 260 4285605 .. 4285617 +  -4.8  -3.62046   AATTGGCAAGCTTTA                TGCG CTTGT CGCA                TTATTAAACACATCG
  CPS_4065   9 100  44 4276178 .. 4276203 + -14.9  -4.19371   CTCTAAAAACAAAAA         GGCCTGAATAA TGAA TTATTCAGGCC          TTTATTCAAACTTTC
      ribA   3  71 217 4274289 .. 4274313 +  -6.4  -4.15833   ATACCTTTTAGCAAG          GTGTGGGTGA GGAAA TCACCAGCAC          TTTTGAAATCATCAT
  CPS_4039   4 100  22 4247678 .. 4247696 + -10.3   -4.2828   TTTATCTATAATAAA             CGGCACA TTTAT TGTGCCG             TTTTAGTAACTACAG
  CPS_4026   5 100  24 4231551 .. 4231568 +  -9.9  -5.63103   ATATCACAGTATTAA             TGGCGAT GATA ATCGCCA              TTTTTTTCATTCAAA
  CPS_4006   2  65  27 4205208 .. 4205219 +  -5.8    -3.737   CTCTGTCGTATTTTA                GCAG TAAC CTGC                 TTTAATACGGCATTA
      hemF   5  89  42 4197495 .. 4197551 + -13.4  -2.80922   TAACGTTTTGAATGA GAGTCTTATTTAATGATGGCTAGTACT AACT AGT-TAAGCCGCCATTAAATAAGACTC TCGTCTTACATTTTT
  CPS_3991   4  47  54 4188032 .. 4188054 +  -4.2  -2.56475   GATATAACCTTGGTC           TATCGCTT CAAATAA AGGCGATA           ATTGCTCTGCAGTTG
  CPS_3984   5  93 113 4180087 .. 4180104 +  -8.4   -5.5353   AAAGTAATGAAAAAA             GTCGCC CAGTAA GGCGAC              TTTTTTATTGATATC
  CPS_3979   2  67  51 4174117 .. 4174127 +  -2.4  -5.05712   GTTAGCATTCCTCAT                 CGCG TGA CGCC                 TTTTTCATTATTTAT
  CPS_3956   4  76 124 4142338 .. 4142350 +  -7.7  -4.08349   TTACCTTCAGTTAAT                CCAAC ACT GTTGG                TTATATTTTTACCGT
  CPS_3949   1 100 149 4132376 .. 4132424 +   -18   -4.6645   CAGTGAGGGTAAATT TTCAATAATTAACTCTGCTTAA TTATC TTAAGCAGAGTTAATTATTAAA TTTTATATATATATA
  CPS_3945   1  52 217 4130373 .. 4130399 +  -3.7  -3.65201   AAGATAAACCGATTG         GGGATTTCATC CCCCC GATGCAATGCC         TTGTTAGCGGTATTA
  CPS_3937   3 100  32 4121753 .. 4121782 + -15.3   -4.3129   TTAGAAAATGAAAAA       GGCTAATATTCAA GGCA TTGAATATTAGCC        TTTTAGTGGTAACTG
  CPS_3925   2  93  96 4103766 .. 4103792 +  -7.3  -5.75822   TGTTGAATGTAAAAA        GCCCTAG-CGAC TATC GTCTACTAGGGC         TTTTTTTCATTTATC
  CPS_3921   5  66 157 4095273 .. 4095288 +  -5.4  -4.15143   TTCTTCCTTTATGTT              TAGCTC TATA GAGCTG               TTTGTCTGCTTGCTT
  CPS_3912   5  48  76 4086381 .. 4086393 +  -3.4  -3.36327   AATAGTTCTAATAAT                CTTG TTATT CAAG                TTATCAATGAGGTGA
  CPS_3909   5 100  64 4084270 .. 4084296 + -11.7  -4.79826   CTAAATAATAACAAA         GCCCTCTTAAA GATAA TTTAAGGGGGC         TTTTTAATACTCTCT
  CPS_3899   4  93  28 4070849 .. 4070862 +  -8.1   -5.4833   ATAGAAACAAAAAAA               CTCGC TTAC GCGAG                TTTTTTATTAACTAA
  CPS_3885   5 100  79 4058257 .. 4058275 + -10.3  -5.38951   TATGCTAATCAAAAA             CGAGTGC CATGA GCACTCG             TTTTTTATATCAATT
  CPS_3877   5  83 266 4050955 .. 4050967 +  -7.7  -4.66833   TTAATAGGTATTTAT                CAGGA GTT TCCTG                TTTTTGCCATTGGCG
  CPS_3864   4  52 319 4034266 .. 4034277 +    -3  -3.82031   TTTCCGTACTAACAT                CATT ACAA AATG                 TTTGCTCATGCTTAC
  CPS_3857   2 100 186 4026147 .. 4026175 + -13.3   -4.3586   TACGATTTTTAATAA        TAAAAAACCGGCA AAG TGCCGGCTTTTTA        TTTTAATCTAAGTGC
  CPS_3849   5  63 457 4019017 .. 4019027 +  -5.4  -4.03995   AAGTTCAGCCTTTAA                 CTCA TTT TGAG                 TCTTTTTCTCAGCAC
  CPS_3838   5  64 214 4004342 .. 4004358 +  -6.5  -3.53031   TCAACGACTATTAAT              GCTTACG TCA CGTTAGC              TTAATTTAAACTGAG
      smpB   4  51 388 3996973 .. 3996985 +  -4.7   -2.8507   ACCATGACGAAGCCT                GTCGC TTG GCGTC                TAATTGGTTAAATAA
  CPS_3826   6 100  54 3994708 .. 3994721 +  -8.1  -5.96219   TTGGGTACAAAAAAA               CGGCA TGAA TGCCG                TTTTTTTTATGCCTA
  CPS_3819   5 100  39 3986307 .. 3986335 + -11.2  -5.45802   GTGCCTCATAAAAAA       TCCCGC-GTTATT TAAC AATAACTGCGGGA        TTTTTATTTTGACGC
  CPS_3809   6  93  29 3977207 .. 3977230 +  -8.2  -5.65927   GTATAAAAAATAAAA          GCGATGAACA GCAC TGTTAATCGC           TTTTTTATTTAGGTA
  CPS_3797   4 100  47 3959818 .. 3959844 + -15.4  -5.65678   ATAGTTAAATAAAAA         GCCTTATTTCTA AAA TAGAAATAAGGC         TTTTTTGTGTTTTAT
  CPS_3782   2  45 285 3947005 .. 3947015 +    -4  -2.55896   ACATGAATATCACGC                 TTCT CAT AGAA                 ATCTTCATTAATACG
      sapF   4 100  88 3943843 .. 3943868 + -11.9  -5.14563   ATAAAACACAAAAAA         GCCAATCGCAG GTTA CTACGATTGGC          TTTTTTAGTCGAAAA
  CPS_3759   3 100 352 3921662 .. 3921686 +   -13  -4.15884   TTTAAACATAAAAAA          TCCCTAACCT GATGG AGGTTAGGGA          TTATTATTTAGTTAG
  CPS_3750   5 100  96 3911219 .. 3911248 + -12.3  -5.18357   ATTATGCAATAAAAA       GCCAGTTATCATT TTAA AAAGATAACTGGC        TTTTTTAATCACTTC
  CPS_3746   1  47  44 3909296 .. 3909313 +  -3.5  -3.21276   GGAACTGTTCTTCAT             TAATTGG TTTA TCAATTA              TCTTATCGAAAAGGC
  CPS_3742   4  62 403 3906139 .. 3906157 +  -5.9  -3.66666   CAACAACTTCCATTT             GCGCTAG TTCTT CTTGCGC             TTTAGCCATTTTAGC
  CPS_3733   4  66 324 3892368 .. 3892378 +  -5.4  -4.26903   ATGACTCAATGAACT                 TGGA ACA TCCA                 TTTTGCTACAATAAC
  CPS_3730   1  42 431 3890635 .. 3890648 +  -2.3  -3.07895   CAATAAGATCCCTTG               CTGAG TCGC CTCCG                TCTGTTCAACATCGG
  CPS_3712   6  81  -5 3864729 .. 3864746 +  -9.9   -3.4052   ACCGCTGAAAGTATG             GCGTAGT TGGC ACTACGC              TTAATTAACTTAACG
  CPS_3691   3  69  79 3836878 .. 3836903 +  -8.5  -2.60813   TTAATCAAATTGGTA         T-GACTAGCTAA TAC TTAGCTAGTCCA         GTCTTTAGAACCATG
  CPS_3679   2  87 -17 3824932 .. 3824961 + -12.3  -2.96722   GAATTGCCAGAAACA       TTAAAGCCCCAGT TATG ACTGAGGCTTTAA        CTTTATACGTATACC
  CPS_3676   1  59 147 3823343 .. 3823354 +  -4.4  -3.90707   TCTTCCTGACATGAC                TTGC TTAA GCAA                 CTTTTTTTGCTCAAA
  CPS_3672  10  62 162 3816400 .. 3816410 +  -3.2  -4.48823   ATTTTATGATGCTGG                 CGGT TTA ACTG                 TTTTCTACGTTGATT
  CPS_3660   4 100  85 3805133 .. 3805170 + -14.5  -5.30155   TTCATAGAGTAAAAA   GCTGATATTTACCTAAGT TAT ACT-GGGTAAATATCAGC   TTTTTTCATTCATAA
  CPS_3653   6  82  36 3798203 .. 3798224 +  -5.2  -5.31545   AAAGATACAAAAAAA           GCTGCTCAA TATAT TTG-GCAGC           TTTTTTAATGTTCTT
  CPS_3648   5  53  83 3794046 .. 3794060 +  -4.3  -3.42283   CTATTTTAGGCTATA               CATCA GTCAA TGATG               TGTTTAGCTAGCTTG
     ppiC3   3 100  83 3777641 .. 3777658 + -11.3   -5.3671   AAAGAAAATAAAAAA             GCCGCAA CAAG TTGCGGC              TTTTTTAATTCTGTT
      mutH   7  58  71 3764572 .. 3764590 +  -6.7  -2.88617   ACAACCGTTTCACCC             GCTGGTA TTATT TGCCAGC             TAGTATTTGCTGCTT
     purU2   5 100 118 3757779 .. 3757798 + -12.2  -5.17576   CTGCAGAGAAAAAAA            GGCCACTT CATA AAGTGGCC             TTTTTTACATTAATA
      sdaA   6  95  64 3754913 .. 3754939 + -12.4  -3.75678   GTTAAAAATTTAAAA         GCTCCAGTAAGT CAT ACTTAGTGGAGC         ATTTTTGTTTAGCAC
  CPS_3606   4 100  49 3744428 .. 3744461 + -19.9  -3.41341   TCATGTCACGTAGGT     TAGTTACCTCCTCAA TGTA TTGAGGAGGTAACTA      TATTTAGATGAACTT
      pcaF   1 100  91 3732600 .. 3732626 + -18.2  -5.42862   CTATGTAAATAAAAA         GAGCGGCTAATT ATT AATTAGCCGCTC         TTTTTTTGAGCCTAT
  CPS_3587   3  62 175 3724492 .. 3724529 +  -6.6  -3.48064   TCATACTCTGCGTTA   CATTTCTTT-TTAAGGG AATGA CCCTTAATAAAAAAATG   TTCCTTGATTATGAA
  CPS_3584   2  67  53 3721201 .. 3721230 +  -7.9  -3.29591   CATGCGATTAGAGGA       TAGGCAGATACTC AAGT GAGTATCTGCGAA        TTAACTTTAAGTGAT
      cutE   6  81 315 3715028 .. 3715041 +  -8.1  -4.17048   TCATTGTAAGTCACA               GTGGC CTTA GCCAC                TTCTTTTCGAAGACG
  CPS_3561   2  55 440 3699626 .. 3699641 +  -5.4  -3.14931   GCATAATACGCCGCA              CTTGCT ACAG AGCAGG               TTGGTAAAGGCTACA
  CPS_3545   6  95 152 3685769 .. 3685784 +    -9   -5.5604   TCGCAAATAAAAAAA              GGTGTC CTAG GACACC               TTTTTTATTGCTTAA
  CPS_3540   3 100  38 3681652 .. 3681681 + -18.1  -5.79595   CCGCATACAAAAAAA       GCCATCAAGTTCA GTAG TGAACTTGATGGC        TTTTTTATTTTCAGC
  CPS_3533   5  78 330 3674115 .. 3674135 +  -7.5  -4.11141   CATCTTCTGTCGTAA            GTCCTGCGT CCC ATGCTGGAC            TATTTTTCTCTACCG
      trpA   2 100  59 3668173 .. 3668191 + -11.8  -5.66338   ATAACAATAAAAAAA             GGAGCAAT TAT ATTGCTCC             TTTTTTATTATGTTT
      dsbB   2  83  14 3653188 .. 3653242 + -11.7   -2.9155   AACGACTAAATAACA ATTAACATGAGTAGAGACAGACTAT TCTTC ATAGCGTGTCTCTACTCATGTGAAG TATGGTATTAAACAA
  CPS_3509   2  47 261 3647966 .. 3647990 +  -2.1  -3.53091   TGTTTGTATAAGTAT          GATGATGCGCT AAA AGCATATAATC          TTTAACAGGAACACT
  CPS_3503   5  62 287 3638262 .. 3638275 +  -3.7   -4.4009   GATTATATAATCTAT               GGCGC AATC GCCCC                TTTTGTGAAATAGAA
  CPS_3492   7 100  30 3631335 .. 3631353 +  -8.1  -5.43414   TACGCAATATGAGGA             GGCTACC TAAAT GGTGGCC             TTTTTTGTGTGTCGT
  CPS_3487   6 100 -11 3627354 .. 3627375 + -11.7  -5.59502   TGCCCACAAAAAAAA           GAAGACGAT TAAA ATCGTCTTC            TTTTTTGGTTTTTTG
      sodB   5  89  17 3614582 .. 3614614 + -11.5  -3.48395   GACAAAATTTATGCA      GACTTAACAAAGGTT TCT GATCTTTGTTAGGTC      TTCTCTAAACAAAAT
       rnt   6 100  38 3612526 .. 3612537 +  -7.2  -6.20267   TTAGATATAAAAAAA                CCGC TTTC GCGG                 TTTTTTTGTTTTTGC
  CPS_3469   5 100 103 3608533 .. 3608560 + -18.6  -5.03994   GTCGTTAAATAAAAA        GGGGCTCAATGT TTTC ACATTGAGCCCC         TTTTTCTGTCTCGCG
  CPS_3465   4 100  29 3603459 .. 3603476 + -11.3  -4.88407   AAAGCACACAAAAAA             GGACGCT TTTA AGCGTCC              TTTTTAATTAACTGA
  CPS_3454   3 100  30 3589959 .. 3589976 +  -9.9  -5.73978   TGCAACCATAAAAAA             TGACAGC AATT GCTGTCA              TTTTTTATTTCTGCT
  CPS_3440   2  45  28 3579749 .. 3579760 +    -3  -3.13403   AGTGATTCAACCTTA                TTCA AAGG TGAA                 TGTTGATGAAGCGGC
  CPS_3436   0 NONE
  CPS_3426   0 NONE
  CPS_3419   7  61 253 3554249 .. 3554262 +  -5.2  -3.72695   CATTTAAAGTGATCA               CCGC TTGAGT GCGG                TTTCGTACACCCAAT
  CPS_3404   2  95  35 3534353 .. 3534375 + -12.1  -3.93583   GAGTAGAAACATAAA           GACCGATAC AATTA GTATCGGTC           TTTATCGATAACTTA
  CPS_3400   3  52 389 3528911 .. 3528921 +  -3.2  -3.75105   AATACGGTGCATGTA                 GTCT GAT GGAC                 TTCTTGGTAAGTTAA
  CPS_3393   4  61 333 3523968 .. 3523984 +  -5.9  -3.39895   GAGGTGTGCATCAAA              GTTATGT ATG ACATGAC              TTGCTTCATACGGGG
  CPS_3388   4  57 407 3519950 .. 3519970 +  -4.8   -3.6581   TGAAAGTTCATCTGA           CCA-CATTG TTTT CAATGCTGG            TGTTTTCAAAATAGT
  CPS_3374   4  51  23 3506740 .. 3506753 +  -5.3  -2.59431   ATTTCATTAAAATTT               TCCAT TATT ATGGA                TCACTTATAAAAAAC
     msrAB   3  61 260 3495781 .. 3495792 +  -5.8  -3.42346   TGGTCGTTGGATTAT                GTGC AATA GCAC                 TTATCATAGGGTATT
     msrAB   3  61 381 3495902 .. 3495916 +  -7.1  -2.64616   AACGCCATGCATACC               CCGCT TTAAT AGCGG               TGATATCAGTAAAAC
  CPS_3364   3  71 216 3493482 .. 3493507 +  -7.7   -3.5936   TCCAGACATCAACAT         CAAGGTTATTG TCAG CAATAGCTTTG          TTTAAACGCTTTAAA
  CPS_3353   4  68 404 3481249 .. 3481270 +  -7.3  -3.60104   TTAACTGTCGTTTTT           GAGGTACCA CTAT TTGTACCTC            TGTTTGTAATATAGG
  CPS_3348   5  83  48 3477072 .. 3477114 + -11.6  -2.84325   ACGAGCTTTTTAAGT TCGATTATTAGCAC-TGGC ATAACA GCCATGTGCTAATAATCAA TGATATTTGCAAAAG
      kefC   5  65 328 3466583 .. 3466594 +  -5.8  -3.73042   AGCTCATCTAAAATA                GGCT TTAC AGCC                 TCTTTTACTAAAGGA
  CPS_3326   2  50 407 3449156 .. 3449167 +    -3  -3.63744   TTTGGTAGTTATTTA                TTGA CCGC TCAA                 TCTTTTGCCAAAAGA
  CPS_3322   6  84  11 3446687 .. 3446702 +  -6.2  -5.34555   CATAACCAAGCGGAA              TGCTAA TCGA TTAGCA               TTTTTTCTGCTCTGG
  CPS_3312   6  57  23 3435760 .. 3435783 +  -2.3  -4.38712   CAGAATAAAGGCTGC          GCGGGGGAG TTATCT CTTGCCTGC           TTTTATGCAAGTAGA
  CPS_3294   4 100  33 3418091 .. 3418118 + -10.8  -5.86332   GTCAAAAGCAAAAAA        CCAGAA-TACCTT ATT AAGGTAATTCTGG        TTTTTTTTGGGTTAA
  CPS_3288   2  57  29 3414790 .. 3414821 +    -6  -3.05844   TCCATAAAATTAGTG      GCTAGTTAATTGTT GATG AATGCTTAACTAGC       TATTGGCATAAAGCC
      fabA   5 100  77 3403795 .. 3403813 + -14.6  -4.87807   AGTTTAGATCGAAAA             GCCCAGCA ATT TGCTGGGC             TTTTTAATATATTCA
  CPS_3258   6  61 265 3394350 .. 3394364 +  -5.6  -3.81951   CAAGCCTAATCCGGT               CCCTTC TCC GATGGG               TTTACTAGTATAAAA
      ilvH   5 100  20 3366246 .. 3366260 +   -10  -6.47325   AAACACACGAAAAAA               GAGGCT TTT AGCCTC               TTTTTTTTGTTTTTT
  CPS_3217   9  75 230 3350945 .. 3350961 + -10.1  -2.62616   TTGAACCAGTGACCC              CCGCCTT GTA AGGGCGG              TGCTCTCCCAACTGA
  CPS_3217   9  75 337 3351052 .. 3351068 + -10.1  -2.62616   TTGAACCAGTGACCC              CCGCCTT GTA AGGGCGG              TGCTCTCCCAACTGA
  CPS_3214   8  69 363 3347870 .. 3347901 +    -6  -4.15044   CCAGCATCCTCTATA      TCAAGGAAAGTTTT CTTA ATAACTTTTCTTGG       TTTGTTCGACACAGC
  CPS_3208   7  69 408 3343165 .. 3343179 +  -8.6  -2.61582   GCAGCAGACACTAAA               CATGAC CCA GTCATG               ATTATAAATGCCATA
  CPS_3198   7  90 410 3330198 .. 3330230 + -11.6  -3.53444   TTTAGGCAAGACAAA      TAATTTAAGCATAG TCACT CTATGCTTAAGTTA      TTTAACGCCGAATAA
  CPS_3193   7 100  41 3324600 .. 3324637 + -17.4  -2.66522   CAGTTACTTTACCAA   CATAAAAAAACGCGAT TAAATC ATCGCGTTTTTTTATG    TAAATTCTGTTCAAT
       bcp   3 100  44 3317532 .. 3317561 + -15.2  -5.21709   CGTTATAAATAAAAA       GCCCTAAGCTAA ATAAAA TTAGCTTAGGGC        TTTTTTAATGTACAA
  CPS_3181   3 100  38 3314792 .. 3314830 + -19.3  -5.65177   TGAAGTCAGATTTCA   GACATAAAAAAACTCCA ACTAG TGGAGTTTTTTTATGTC   TTTTTTTATGCCTGT
  CPS_3168   4  53  -2 3302193 .. 3302213 +  -2.6  -3.90588   AAGCAAATAGGTATT            TAAACGTT TATAT AACGCTTA            TTTAGTTAAGCAATG
  CPS_3155   2  84  73 3285482 .. 3285529 + -11.4  -3.12319   CGTTGATGCAAAAAA GGCTGTTGAGCATATTAGAACA GTTA TGTTCGAAAAGTCTCAACAGCC CTTTACTTGTTTTAT
  CPS_3147   5  79  70 3276967 .. 3277004 +  -3.6   -5.5074   ATGAATACGAAAAAA   CCAAAGCTTTTATTAA AATCAG TTAATAAAGACTGTGG    TTTTTTATTCGCTTC
  CPS_3097   6  61 302 3229302 .. 3229325 +  -6.7  -3.28745   ATAAATAGTGACTCA          CTTAACGCG ATCACG CGCGCTAAG           TTCGCTTCTTCAACC
  CPS_3082   7  69 382 3213504 .. 3213518 +  -8.6  -2.84325   CACTAAAAAGAATAA               CATCCA AAA TGGATG               TGCTATTTCAAGGGG
  CPS_3079   2  47 149 3210807 .. 3210817 +  -2.6  -3.36131   CATCAATTAGGTAGA                 TTTT ACT AAAA                 TTATGCACTAATTTT
  CPS_3066   1  61  12 3201608 .. 3201620 +  -6.3  -3.21416   TTAATCTCATTATGC                CCAAA AAT TTTGG                TTGGTAATAAACCTA
  CPS_3061   1  47 446 3198054 .. 3198090 +    -4  -3.11584   TTATTTTACTACTAA   AG-CGCTTATTTCAACTA AAT TA-TTGAAATAAGCGACC   TGTATTAAGTGATGT
  CPS_3055   1  43 277 3192376 .. 3192386 +  -2.6   -3.0497   CATTAAGCTATTAGG                 TTTA GTT TAAA                 TGTTCACCATAGTAT
  CPS_3047   5  55 364 3184067 .. 3184088 +  -4.5   -3.5882   AAGGTGTCTAATATC           TTTTGCC CTTGTTCA GGCAAAA            TTTCAGCATGCTGTA
  CPS_3041   2  64 400 3178545 .. 3178556 +  -4.4  -4.43844   AGTCGAATAGCTGCT                GCAT TGTA ATGC                 TTTTATCAATAATAC
  CPS_3028   4  59 387 3167702 .. 3167725 +    -6  -3.15579   CAATAGTAAAACCGT          GAGTTGCTAGG CTG CCT-GCACCTC          TTAGTACGCCATTAC
  CPS_3016   4  71 191 3158706 .. 3158721 +  -7.6  -3.66921   GACTGGATTTATTGA              GCGTTT CAAA AAACGC               TTTAGCATTCGACTT
  CPS_2993   6 100  75 3138121 .. 3138146 +   -12  -5.14949   TTTATCCATAAAAAA         CCCGTATTAG CTTTCA CTAATACGGG          TTTTATTATTTTATT
  CPS_2974   7 100  56 3113328 .. 3113352 + -14.4  -5.80003   CAGCACAAATAAAAA          CGGCCAATGT TTATC ACATTGGCCG          TTTTTTGTTTATTAA
  CPS_2969   1  52 289 3108666 .. 3108681 +  -3.2  -3.79113   GCCTCCCTCAACCAC              TGGCAG TACC CTGCGA               TTGTTGTGCAAGAAT
  CPS_2957   6 100 264 3100026 .. 3100051 +  -9.8  -5.49234   ATATAATATGAAGAA         GCCGTTTTAC TTTATT GTAAAGCGGC          TTTTTTATTGCCTGT
  CPS_2957   6 100 415 3100177 .. 3100200 +  -9.6  -5.10208   CCAATTTACTACGGA          CGTCCGTAAT TGTC ACTACGGACG           TTTTTATTAGCCTTC
  CPS_2953   4  93 329 3094282 .. 3094308 +    -3   -6.0427   GATTAACCACTAAAA        GAAGTGCTAGC CTTAGC GCCAGC-CTTC         TTTTTTTTGTGTAAT
  CPS_2937   2  60 214 3070915 .. 3070925 +  -2.6  -4.47873   CATTACCTTCTATTT                 TTTT AAT AAAA                 TTTTCTACATCTTGT
  CPS_2927   3  67 470 3063023 .. 3063033 +    -4  -4.83169   AATAACAATTAAAAT                 TAAG GCT CTTA                 TTTTTATCCAAAAGT
  CPS_2917   5  55 470 3052421 .. 3052431 +  -5.4   -3.1505   AAGTGATGATTTAAA                 CTGA TTG TCAG                 TTAATAAAAGATGCT
  CPS_2904   4 100  52 3039333 .. 3039347 +  -7.1  -5.87996   ATGGATATAAAAAAA               CCAGC ACTAA GCTGG               TTTTTTTATTAATTA
      cspD   2 100  33 3029003 .. 3029020 +  -9.9   -5.4833   AATAAGATAAAAAAA             CACAGCT ATTA AGCTGTG              TTTTTTATTGGATGA
  CPS_2886   2  41 263 3021038 .. 3021055 +  -2.1  -2.86202   GCGCATGCCCCTGCA             TT-AGCTT TTC AAGCTCAA             CTATTTTAGTGTCAA
  CPS_2886   2  41 290 3021065 .. 3021079 +  -2.1  -2.78395   GCTCAACTATTTTAG               TGTCA ATTTG TGACG               TGGTTAATAGAGGTT
  CPS_2879   2  69 137 3015339 .. 3015349 +  -6.8  -4.06001   TCTGCACTTTTTCCT                 GCCA TAA TGGC                 TTTCCTTAATTTATC
  CPS_2872   5  62 144 3006391 .. 3006420 +  -2.3   -4.7261   GAGTTTCAATCATCA       GATTAAATATTCT CAAT AAAATATTCAATC        TTTGTTTTGCTCACT
  CPS_2863   3  57 292 2991838 .. 2991850 +  -3.4  -4.13963   TTCTATAGCATCATC                TGCT GCTTG AGCA                TGTTTTTTAGCCGCT
  CPS_2859   8  53 118 2988382 .. 2988394 +  -4.1  -3.43853   GCCATTTTTAGGTAA                TGCAT CAT ATGCG                TCTTTGACTACTTCA
  CPS_2851   4 100  45 2982914 .. 2982939 +  -9.2  -5.29385   TTCATCATAAAAAAA         GAGAATAACA TTAAAC TGTTATTCTC          TTTTTTAGTTCACTT
  CPS_2842   2  50 241 2972192 .. 2972204 +  -4.8  -2.63596   AGGGTTTTTAGGTCG                GCCA AATTG TGGC                TGCTCTACGGTAAAG
  CPS_2836   4  95 -10 2965813 .. 2965831 + -13.2  -3.54543   CTGCTAAAATAGAAA             TAGCGAGC TAA GCTCGCTA             TTTGACAGACTAACT
  CPS_2818   4 100  33 2952139 .. 2952156 + -11.3  -5.54907   ACTAGATAAAAAAAA             GCGCAGA GTAA TCTGCGC              TTTTTATTTTATAAC
  CPS_2801   3  57 355 2924801 .. 2924811 +  -3.2  -4.15854   AATAAAGTACTTAAT                 TGAG AAA CTCG                 TTTTGCAATAACTTT
  CPS_2796   4  43  29 2919767 .. 2919779 +  -2.7  -3.12341   TTGAGCAGACAAATA                TTTAG TGA CTAAG                ATTGTTTATATTACA
  CPS_2796   4  43 127 2919865 .. 2919876 +    -3  -2.59981   AATAACCACTGAGCA                GTTT GCTT AAAC                 CTTAATATAATTATG
  CPS_2796   4  43 133 2919871 .. 2919881 +  -2.6  -2.97245   CACTGAGCAGTTTGC                 TTAA ACC TTAA                 TATAATTATGGGTCA
  CPS_2781   3  55  28 2904203 .. 2904225 +  -4.1  -3.53012   TATCAGTAATGTAAA           GTACCTATC ATACG GTTGGGTAC           TTTACAACAACAACA
  CPS_2774   3  58  53 2895993 .. 2896007 +  -2.8  -4.43477   AAAATCACCTAACAA               GGGTAC TTT GTATTC               TTTTCCTTGAATAGC
      infA   6  84  62 2880146 .. 2880170 +  -3.6  -5.60689   GAATAATTAAAAAAA         CCAGCAACTCT TTTT AGAAT-GCTGG          TTTTTTATTGTCTGG
  CPS_2748   2  46 386 2864037 .. 2864053 +  -3.7  -2.80338   GTGCCACTAAAACGG              GGGAA CTTCATA TTCCC              TGCTTAATGGCTTGT
  CPS_2745   1  41 377 2860505 .. 2860515 +  -2.4  -2.82602   AGCGACGCTCAGCAG                 ACCC TAT GGGA                 TGATTAAGTTTAATA
  CPS_2742   3  47 250 2859010 .. 2859034 +  -4.3   -2.7371   TATCTTTTGAAATGG          AGTGATATTTG ATA CAAATAGCACC          GTTGTGTGATGATAT
  CPS_2731   6  56 279 2850352 .. 2850362 +  -6.8  -2.56582   CAATACTATCGCACA                 GGCT ATT AGCC                 CTCTTGATCTTCTAT
  CPS_2722   2  62 103 2841063 .. 2841077 +  -4.2  -4.14615   GACTTTATTGTTATT               CTGCTA ACT TAGCTG               TTTTACCGGCTTTTT
  CPS_2708   2  57 213 2827572 .. 2827588 +  -5.1  -3.64703   ATGGATGAATATATA              GTCGC TACAAAT GCGAC              TTTAGGTGACAAAGC
  CPS_2699   3  59 411 2817019 .. 2817040 +  -2.3  -4.60255   GGCCAAAACTCTCCT           TG-TAGATGC GCA GCTTCTAACA           TTTTTACGACATTAT
  CPS_2690   5  63 229 2799469 .. 2799500 +  -7.4  -2.54298   TGGGTTGCTTAAATA      GCTTTCACCTAAAA GTAA TATTAGATGAAAGC       CTCTTCTCGACTATC
  CPS_2685   5  52 316 2794958 .. 2794970 +  -3.4  -3.76226   TTTTCGTGATATAAC                GTCA AAATG TGAC                TTATCTTATCCACTT
  CPS_2674   9  71  65 2787171 .. 2787195 +  -5.7  -4.47707   TCAATATTGCTTAGT          GTAACCTCTCC ATC GCAGATGTTAC          TTATTTTTCATAGCA
  CPS_2674   9  71 206 2787312 .. 2787324 +  -3.3  -5.15167   AATATCTAAATCAAT                AGGTC GCG GACCA                TTTTTATTGCTAGTG
  CPS_2668  12  67  11 2783482 .. 2783496 +  -7.8  -3.18728   GGTAAAGGCTTTTCT               CAGGTC ATA GGCCTG               TTAGCTGTTAAAACT
  CPS_2663   3  55 325 2776419 .. 2776434 +  -3.2  -3.95073   TCCAATGTTTACTTA              CCCAAT GACT ATCGGG               TTTGTAGCTATAGGC
  CPS_2642   1  52 407 2747817 .. 2747830 +  -3.1  -3.71527   AGTATCATTTTCCAA               TTTGG GTGA CCAGA                TTTCAGTAGTTACAC
  CPS_2632   3  80 468 2734782 .. 2734795 +  -2.5  -5.55664   TACTAAAAGCATTGT               TAATA ACAT TATTA                TTTTTTTCATGATAA
  CPS_2629   5  75 389 2734117 .. 2734140 +  -9.6  -2.55213   GGCACGTAATAAAAA          AGCCCTAACA GTTA TGTTAGGGCC           TGCATTAAGTAGATA
  CPS_2607   6  57 457 2711455 .. 2711474 +  -2.2   -4.2803   CTTTGACCTGTGACG            TTTTTTCG TCGA TGAAAAAG             TTTTCCCTTGGGATA
      minE   7 100  17 2687031 .. 2687070 + -18.9  -3.55033   GTTTTCTCTTTAATT  TGTTAGCAACCGGATTA ATGAAA TAGTCCGGTTGCTAACA   TTCGTGTTTCTATTT
  CPS_2543   5  57  64 2649267 .. 2649293 +  -2.3  -4.30833   ACGCAGTACTCAAAA        GGAGTCATAAGC CTTG GTTTTTG-CTCC         TTTGTTGCTCCTTTG
  CPS_2529   2  47 475 2635189 .. 2635199 +  -3.2  -3.19653   TTGATGATGAAAAAT                 GCGT TTA ATGC                 TTCATCGGCTTATGC
      pbuX   4  46 353 2627603 .. 2627613 +    -4  -2.83012   ATTGAAAAGCATTGG                 CAAT TAA ATTG                 TCTAATAATACCGTT
  CPS_2468   8  65 343 2584941 .. 2584959 +  -2.4  -5.00616   CATATGGTGTTCGCA             CATCGAGT ATA ATTCGATA             TTTTTTACCACAACC
  CPS_2439   4  93  28 2560941 .. 2560962 +    -8  -5.76237   ATAGTTTTAATAAAA           CCGCAGAC TGCAAT GTTTGCGG            TTTTTTGTTTATATA
  CPS_2424   3  75 435 2537160 .. 2537173 +  -8.1  -3.79071   AGGGTATATCAAGAG               CCGTG GCTT CACGG                TTTACGTCTTGTAGA
  CPS_2420   3  71   9 2532596 .. 2532607 +    -3  -5.06414   TGAGTAGCAAGTTAA                CTTA TCAT TAAG                 TTTTTCTTAAAAAAA
  CPS_2398   4  54 250 2515942 .. 2515955 +  -2.3  -4.26076   GCGTAAGCAATTAAG               GTTCC TGCT GGGGC                TTTTACTGCGGCTAA
  CPS_2381   6 100  53 2488810 .. 2488839 + -17.3  -4.41494   TTTATTAACTAAAAA       CGCCTCAGTTACA CTCA TGTAGCTGAGGCG        TTTTGCTTACCACTA
  CPS_2377   5 100  55 2481754 .. 2481779 +   -12  -4.72729   GTTTGAGTATTGTTA         CAGCCTATTG TTAATT CAATAGGCTG          TTTTCATTTTAGTTG
  CPS_2377   5 100 159 2481858 .. 2481901 + -11.2   -4.1023   ATATCCAATAACATC GTTACTTTCAATCCTAATAG CCAG CTATTGGGATTGAAAGCGCC TTGTTCTTTAAAATT
  CPS_2369   5 100  54 2471505 .. 2471525 + -14.1  -5.45652   GTTAGATAAATTAAA            GCCGTATCA TGT TGATACGGC            TTTTTTATTGGAGAT
  CPS_2360   1 100  46 2455721 .. 2455743 +  -9.8  -5.36965   GCGGTTTTAATAGAA           GGTCAGTAGC TTT GCTCCTGGCC           TTTTTTGTGCTCTTG
  CPS_2345   3  57  52 2444586 .. 2444605 +  -6.4  -2.74696   GGTTAAATACAGCGA            GCAGGTTT TGGT AAACCAGC             GTATTTAGTTGCTTG
  CPS_2325   3 100  57 2420497 .. 2420522 +  -9.1  -5.60689   ATGACATGTTAAAAA         GCGTAAGTAAA ATTA TTTTCTTACGC          TTTTTTCTTATATAA
  CPS_2314   4  45   3 2414144 .. 2414157 +  -2.4  -3.37499   TTTACTTGATTGAGA               GCTT GATTAA AAGC                TTGATTAAGATGTTG
       eda   9 100  46 2385171 .. 2385197 + -18.2  -5.71638   AATGAACATAAAAAA         GGCCAGTCATTA AAA TAATGACTGGCC         TTTTTTTGGTTATTA
  CPS_2278   3 100  37 2377394 .. 2377418 + -15.9  -4.67234   TAAGCTAATAAAAAA          GGCCATATGTT GAT AACATATGGCC          TTTTTAACATTAACT
  CPS_2266   5  47  30 2363539 .. 2363550 +  -2.2  -3.65722   GCTACGCAAATATAG                GGTC AGTT GATC                 TTTCGAGATTGTTTT
  CPS_2266   5  47  77 2363586 .. 2363609 +    -4  -3.01745   TGATTTGTTGGGTAT          TTATACAAGGC AGA GCCTT-TGTAA          TGTGGTTGTTCCACA
  CPS_2263   3 100  35 2359156 .. 2359175 + -12.2  -5.30616   GCTTTACTATAAAAA            TGCACGGT TTTA ACCGTGCA             TTTTTGTTTAACTAA
  CPS_2248   7  95  40 2349706 .. 2349743 +  -8.5  -5.07567   TTCTATTTACTAGGA   CTAACGCGTTATGGCTT TACA AAGCTAAAGCGCTTTAG    TTTTTTACCCTCTCG
  CPS_2231   3  83 -32 2332647 .. 2332668 + -10.3  -3.20435   ACTCTCATCCTACAA           GCTGAAAAA AGCG TTTTTCAGC            TTAATCAGTAATTAA
      sucD   3 100  34 2326229 .. 2326244 + -10.4  -5.61689   TTAATCTAATAAAAA              CCCGCT ATCT AGCGGG               TTTTTTGTTAGTTTT
  CPS_2211   5  76 295 2313404 .. 2313439 +    -4  -5.37593   CCTGCTGTTTTAAGA    TCAGC-ACGCGGAAAGT TAA ACTCTCGACGTAGCTGA    TTTTTTACTTTAGCA
  CPS_2192   3 100  50 2289004 .. 2289031 +   -10  -5.52096   TCCAAGAGACTTGTC        GCGCCAATCTTAT AAC ATGAG-TTGGCGC        TTTTTTATTGAATTT
  CPS_2187   4  54 150 2284190 .. 2284206 +  -2.3  -4.12198   ATCAACCAAAGGCGT              TGTTG CTATTGC CAACA              TTTTAACCACTTGTA
  CPS_2182   2  59 254 2280692 .. 2280711 +  -2.2  -4.59773   CTTATTTCGACTATA            GCATTA GAACCACG TAATGC             TTTTTCAAGATCCAA
  CPS_2172   4  80 312 2275876 .. 2275888 +  -9.1  -3.66237   GGAGTCATACCAACG                CCGCA GTA TGCGG                TATTTAATTGTTTGA
  CPS_2162   3  61  57 2268367 .. 2268390 +  -6.7   -3.3344   TTTAAGCCTTGTTAA          GCCCTACAT AGTATG ACGTAGGGC           TTATAACCATTACAT
  CPS_2159   3  52 264 2266682 .. 2266693 +  -2.2  -3.91858   CTACTGTTTTAACAT                GTTC TTTT GAGC                 TTTCTAAGGTCTGTG
      rsuA   3  90 142 2234782 .. 2234803 +  -8.1  -5.33026   ATTTAGCCATCTGTT           CATCAGTTG CTGG CAATTGATG            TTTTTCTTTCCATTC
      rsuA   3  90 421 2235061 .. 2235074 +  -3.9  -5.80817   CTGTGATTGTTTGTT               GATAA TACT TTATC                TTTTTTTATCTTAAG
      kdsB   6  91  28 2222626 .. 2222671 + -12.9  -3.32647   TCTACTTCTTAGTAG TAAAAATAAACCTGTGAGGCA ATAC TGTCTGACAGGTTTACTTTTA TTGATATGATTAAAC
      pgi2   3  59 205 2194607 .. 2194623 +  -5.1  -3.74872   AACCAATACTTAATC              CTTGTTG GTG CATCAAG              TTTGGTAAAGTCGGT
  CPS_2084   5  63  73 2167151 .. 2167168 +  -2.7  -4.66938   AGTTAAAATGTTTTC             GAACTGA TTAA TCATTTC              TTTTATATTAGGAAT
  CPS_2078   8  75 122 2156945 .. 2156975 +  -9.8  -2.68806   ATTGAGTTTGGTCAC       TCCGCAGCTGAATA GCC TATTCAGCTGCACA       TCAATTATTATCACA
  CPS_2073   4  53  23 2150135 .. 2150147 +  -4.1  -3.42056   GCTGTCGTTGATATT                CGATT TTT GATCG                TTATCAATTAAGAGT
  CPS_2070   4  61 -37 2148345 .. 2148367 +  -6.4  -3.15579   CTAATCAATACGATA           CTGCAATTTT AAA AAAATTACAG           TTACTAAAAGATTAG
  CPS_2070   4  61 212 2148594 .. 2148605 +  -7.2  -2.74488   GGACTGGCGAGTTAG                CCGC CACA GCGG                 TCGTTCACATAATTG
     hisD1   5  62 219 2143646 .. 2143677 +  -7.2  -2.86288   AACTCGCTCAGGGGG      CGTAAGCGCCACAG ATTC CTGTTGCGCTAACC       ATTTAATCAAGTTTC
  CPS_2048   1  95  29 2123911 .. 2123932 +  -8.7    -5.252   AAGTAACAACTAAAA           GGGTAGGCC AACT GGTTTACCC            TTTTTTATAGCAATA
  CPS_2042   5  95  37 2116900 .. 2116934 + -13.1  -3.66999   TAGGTGTAACTTTAC     TAAAGCGTGATAACT TGTTT GGTTATCGCGCTTTA     TTTGCATACGTCACT
  CPS_2034   5  73  43 2106565 .. 2106581 +  -4.4  -4.87037   CCGAGATAGAATTAA              TGCTCA CGATA TGAGCG              TTTTTGATGTCTCTT
  CPS_2026   8  62 145 2099300 .. 2099335 +  -5.6  -3.78018   GCTATACTTGAGTAA    TGCATTGATAAATTTA TTAC TAAGCTCATCAATGCA     TTTGCGTCATTTTTA
      lysC   9  88  98 2076528 .. 2076555 +  -7.2  -5.05113   AAATTAATAAATAAA        GAAAGAATGA TAAACGCT TCATTCTTTC         TTTTCTTTCTCTGGG
  CPS_2001   3  66  38 2071807 .. 2071839 +  -7.9  -2.99687   AGGTTACGTCGGTTT      ATTACTTGAATCTAT TTT ATCGATTCAAGTAAC      CTTCTTAATTTTATT
  CPS_1997  11  88  39 2067171 .. 2067187 +  -7.9   -5.1634   AAAGACAATAAAAAA              GCGAGCC TGA GACTCGC              TTTTTATATATTTAT
  CPS_1985   6  84   1 2055741 .. 2055766 + -11.3  -3.07935   ATTAATTATTCCTAA         CCTCAGCTTTA TAAT TAAAGTTGAGG          TTAGGTAAATAAAGT
  CPS_1977   6 100  33 2047610 .. 2047630 + -14.1  -4.86731   TTGAGAAATAAAAAA            GGGTTAGCA TTT TGCTAACCC            TTTTCTTTAACACAA
      deoA   2  71  12 2040152 .. 2040179 +  -8.6  -3.14564   CTAACGAATAAATAA        CCTTAGCAG-CTA ATA TAGATTGCTAAGG        TTAGTAACCGGCTGC
  CPS_1962   3  95 118 2030976 .. 2031001 +  -8.9  -5.28778   TCATGTATGAGCTCA         GCCGACTCGTG TGGC CACTTGTCGGC          TTTTTTGTACCTACT
  CPS_1948   2  57 460 2012143 .. 2012157 +    -5  -3.62096   GACGTCATGACCATA               GGTATC ATT GATATC               TTTGAAATGGTCAAG
  CPS_1940   2  47 438 2004333 .. 2004351 +  -4.5  -2.60219   ATAACAGCGCTAATA             CCATCAG TTTAC CTGCTGG             GTTATGCCCCTTGTA
  CPS_1940   2  47 455 2004350 .. 2004360 +  -4.6  -2.66152   ATCAGTTTACCTGCT                 GGGT TAT GCCC                 CTTGTACGTTAATCT
  CPS_1933   4  69 444 1994823 .. 1994855 +  -7.7  -3.35849   GTATTAATAAATGTA      CGCCATCAACACG CTTTATC CGTGTTGACCGCG      TGTTAATTTGCTCAA
  CPS_1923   0 NONE
  CPS_1914   1  44 391 1973751 .. 1973769 +    -3  -2.83299   ATCATTTTGGCCGAC             ACTCCCGT TAA ACCGGAGG             CTTTGCCTATGGTGA
  CPS_1900   7  62 386 1958771 .. 1958783 +  -3.5   -4.4648   TTTAATACGACTATC                TAATT GCC AATTA                TTTTCTGCTGAAAAT
  CPS_1888   2  52   4 1949990 .. 1950017 +  -2.1  -4.03104   AGTACAGGTTAGGAG        TTTGGTAAACA GCGTGG TGTTGATCAAA         TATTTTCTTCATTTG
  CPS_1881   3  47 142 1939725 .. 1939741 +  -4.5  -2.64651   CAATAAATACAGCAT              TGAAGTT TTT AATTTCA              TCGGTTTAACGGGTT
  CPS_1859   6  64  31 1910548 .. 1910581 +  -7.6  -2.94258   TCAAACTCAAATAAG     CTGGAGTT-GCTG TAATTTACT CAGCTAACTCCAG     TATAATTCAGTTACT
  CPS_1847   6  69 196 1897562 .. 1897574 +  -6.3  -3.97834   CTAACCGAATGCTCT                TACCT TCG AGGTA                TTTATAGTCGACTTG
  CPS_1843   3  61 391 1894951 .. 1894961 +  -6.8  -3.30243   ACCGGTTATTCGCAG                 CGCT GGG AGCG                 TTATACCAAATAAGT
  CPS_1818   6  55 429 1869191 .. 1869205 +  -3.5  -3.90744   CAGTTAATGTTTGTC               TGGCA ATAAA TGCCG               TTCTTTCAAGGCAAA
  CPS_1809   8 100  12 1861146 .. 1861176 + -15.6  -2.90392   GTAAGTTATAAAATA       CCAACAACCAGTGA GAT TAACTGGTTGTTGG       TATGATTAAAGAATG
  CPS_1800  14 100  49 1852802 .. 1852820 +   -16  -2.94322   CTGTCATCTAATAAG             CCTCCGGC TCT GCCGGAGG             TCATTTAACTAAAAT
  CPS_1788  10  93 214 1832769 .. 1832791 +  -7.7   -5.4251   AGCGCATATCAAAAA           GCCCAACTT TAATT AAGCTGGGC           TTTTTTGTGTCTGAA
  CPS_1777   2  95  50 1821089 .. 1821114 + -12.7  -3.82789   TCTGTTAGCGAGAAA         GGTAAGGGAGT AATC ACTCCTTTACC          TTATATCTTTATGTT
  CPS_1751   5  87  47 1797034 .. 1797050 +  -6.6  -5.39721   GATAAGAACAAAAAA              TCCGAT TCAGT ATCGGA              TTTTTTATATGCTAA
  CPS_1747   5  59 158 1793104 .. 1793133 +  -2.1  -4.62471   TAGCCATGCATGCTG       CCCTTGTAGGAAA TCAT TTTACTACTAGGA        TTTTTGGCGGTTGAA
  CPS_1719   7  57 245 1766967 .. 1766977 +  -4.6  -3.73534   CAAATCAGTTGCGCG                 GGCG CCA TGCC                 TTCTTGCTGCAGTTG
  CPS_1707   2  62  37 1753896 .. 1753924 +  -4.4  -4.18294   AGAGGGGATAAAAAA        GCCAGCGAGGCA AGTTA TGCAAAGCTGGC        TTATTGTTTGATTTA
  CPS_1697   7  79 371 1742218 .. 1742243 +  -4.1  -5.25976   AATTTTTTCTAATAC         TTGTACGCGCTC GGT GAGTGC-TATAA         TTTCTTTTTTTAGTT
  CPS_1674   4  65 447 1723245 .. 1723259 +  -7.2  -3.19634   AGATTAGATCTATAA               TGACTA ATG TAGTCA               ATTTGTCTTTGAACT
  CPS_1670   1  51 268 1719830 .. 1719841 +  -4.4  -3.26042   AGCTAGTCTTAATTG                GTAG CTTG CTAC                 GTTATTTTTAACTAA
  CPS_1664   1  42 135 1713110 .. 1713124 +  -2.9  -2.83715   TATAGCCATGATTTA               TAGAA CAAGT TTCTA               TATCGTAATGATAAA
  CPS_1660   7  91  46 1710345 .. 1710378 +  -5.5  -5.78622   AAGACTTCTATATAG     T-TAAAAGGTGCTACT TTT AGTAGGGCCTTTTACA     TTTTTTTTAACATAG
  CPS_1654   6  86  52 1704165 .. 1704190 +  -6.2   -5.4505   TACTTCAAAATAAAA         GCCAATAAGT GACATA ACTGATTGGC          TTTTTTATTGCAAGA
  CPS_1628   1  47 266 1680119 .. 1680134 +  -3.2  -3.21668   TCATCAACAAAGAGC              GAACAC AGTA GCGTTC               TATTAGTGTAATAGT
  CPS_1625   4  47 408 1678696 .. 1678712 +  -3.7  -3.12402   ATTGTTGAGGCATTT              CATTCAA TCC TTGAAAG              TTAACTGCTACTTTC
  CPS_1614   6  85 253 1663349 .. 1663365 +  -8.7  -4.10612   ATTGCCTTCAATCAA              TGCCTTG TCT CAAGGCG              TTTATAATTCTAGCT
  CPS_1595   6  80  42 1641906 .. 1641918 +  -9.1  -3.62746   TAGGACAAAAAAAAA                CCAGC AAA GCTGG                ATTTTTTAAAATGAC
  CPS_1587   8  85 225 1634754 .. 1634786 +  -8.5  -4.25104   TTATTCATTCGCACT      TAGTGCGATAACTTA GAT TAAGTAGTCGCTCTA      TTTTGATAAAGCCAA
  CPS_1574   4 100  63 1621466 .. 1621489 +   -14  -5.48514   CTAAGACATAAAAAA          CGCTGTGATA ATTA TATCACAGCG           TTTTTATTTATTAGT
  CPS_1543   6 100 442 1587567 .. 1587594 + -11.4  -4.89519   ATTTACATACAAAAA        GGCCCATTTATA ACTT TATAAACGGGCC         TTTATTTTGTGTTGT
  CPS_1537   9 100  30 1581366 .. 1581384 + -13.2  -5.73978   ATCGCGCAACAAAAA             GGGCACAT ATT ATGTGCCC             TTTTTTATTTGTGGT
  CPS_1493   4  57 439 1537336 .. 1537350 +  -3.6  -3.97149   ATTTGTCGTTTTTCT               GTTAAT TCA GTTAAC               TCTTTATTTTCGTCA
  CPS_1470   4 100  32 1513119 .. 1513143 + -13.7  -6.04324   AGAACACATAAAAAA          GGCGTTAATCT GTA GGATTAACGCC          TTTTTTATTTTTTAA
  CPS_1457   3  69  67 1501491 .. 1501517 +  -5.2  -4.35091   TTACTCAACAACAAA         GGCGCTAA CTTTATTTGCA TTAGCGCC         TTTATTCTCAATATT
  CPS_1442   2  53 151 1483580 .. 1483597 +  -2.7  -3.90318   CATGGGTAAGGTTAA             TGGCT TATGTTGT AGCCA              TTTATAAAGTACTGA
  CPS_1435   7  82  53 1473739 .. 1473763 +  -8.7  -4.00868   TGTGATAAGCGATAA          TGATCACTG TGGAGTT CAGTGATCA          TTTCATTATCGGTGA
  CPS_1415   3  95  69 1456641 .. 1456663 +  -8.5   -5.4833   GATAATCATTTAAAA           GCATTGTTC ATCCA GAGCAATGC           TTTTTTATTAACTAA
  CPS_1400   2  77  57 1439942 .. 1439957 +    -9  -3.57561   TTTTTTACTAAAAAA              GGAGAC AAAA GTCTCC               TTTAGCACATTAAAA
      phoQ   5  60 387 1430853 .. 1430867 +  -2.9  -4.61284   GCAAAATGAGTTAAC               TATAG TTAGT CTATA               TTTCATTTTTTTTGT
      add1   7 100 137 1403015 .. 1403030 + -10.4  -5.93809   ACTAACAATAAAAAA              CGAGCC ATTT GGCTCG               TTTTTTTTGTCAGAG
  CPS_1354   3 100  21 1396022 .. 1396047 + -12.7  -5.66684   GTTAGTTAATAAAAA         GCCCAAAATTC TTAA GGATTTTGGGC          TTTTTTTGTCGGTTA
  CPS_1347   6 100  45 1387706 .. 1387732 + -11.7  -4.83032   CATTTATGATAAAAA         GCCAGTAATTC GTTGA GAGTTACTGGC         TTTTCTATTTACTAT
  CPS_1342   5 100  81 1379699 .. 1379714 +    -9  -6.13503   TTTAAAAAATAAAAA              GCGAAC TTCG GTTCGC               TTTTTTTTATTACTA
      pcaC   2  44  34 1366042 .. 1366055 +  -3.1  -2.85699   ATGCTACAGCTCCAA               TGGTA GAAC TGCCA                CTTTCATGGATGAAT
  CPS_1318   3  47 331 1359263 .. 1359277 +  -4.2  -2.73124   CTTTTAGATGCCAGA               GGATAG ACG CTTTCC               ATTTACCCCCTAAAA
  CPS_1315   7  63  44 1355493 .. 1355513 +    -7  -3.06583   CCGTAAACGCATACA            TCAATCAA CTCTC TTGATTGA            TGTTCGACATATTAT
  CPS_1311   3  63 348 1350832 .. 1350842 +  -5.4  -3.98256   AAATTAGGATCAGAA                 GCAA ACA TTGC                 TGTTTTTACTAAGGG
  CPS_1307   1  42 281 1347974 .. 1347990 +  -2.2   -3.0462   TGGCGTACGCACAAT              TTGCTC TTCGC GAGCAC              TACTATTTTTAGTAT
      phnA   3  62 219 1340059 .. 1340081 +  -3.5   -4.4773   GCAATAATAAGTCTC           TGCTTTTAA CAATA TTTAAAGCA           TTTTCATTGGTATCA
  CPS_1292   7  55 282 1335421 .. 1335431 +    -4  -3.85082   ATGCGCAGAAGACGT                 TAAC ATA GTTA                 TTTCATAATGTGTTT
  CPS_1286   7 100  33 1328754 .. 1328772 + -10.3  -5.65496   ATCGGATTAATAAAA             CACCACG CTTGA CGTGGTG             TTTTTATTTTTACTA
  CPS_1279   8  95 375 1318184 .. 1318209 + -14.9  -2.68093   TCTCCTAAATAAAAA         GAACATACCAC CACC GTGGTATGTTC          AGTTTTTAGCTTTCG
  CPS_1258   5  62  73 1290448 .. 1290490 +  -7.3  -2.82161   CGAGCTTAAAACAAG CAAAATGAGTTAAACATAG TTAGT CTATATTTCATTCATTTTG TGATGTTATCAGTTT
  CPS_1255   8 100  83 1286521 .. 1286545 + -14.5  -5.42259   TATTAAAATAAAAAA          CCAGTTTATCT ACT AGATAAACTGG          TTTTTTTAGGAATAG
  CPS_1247   2  43 257 1279449 .. 1279463 +  -2.8   -3.0339   AGCAAAATGAAAATG               GTCATT TGC ATTGAC               TGTAATTGATTTTTA
  CPS_1244   2  50 106 1276772 .. 1276784 +  -3.3  -3.53012   AACTCATTAAGGTCG                CGGTC TAT GGCTG                TTTCAGGCAAAAACA
  CPS_1239   4  85  38 1273418 .. 1273445 +  -6.5  -5.36441   GTTAATCCGTAAAAA        TGGCTTTCAATC GGTAA GATT-AAAGCCA        TTTTTTATGTGGAAA
       icl   5 100  45 1265778 .. 1265794 +  -9.4  -5.93252   ATTGACTAATAAAAA              CCAGCC TTAGT GGCTGG              TTTTTTGTTTTTAGC
  CPS_1227   6 100 -21 1258875 .. 1258919 + -14.6  -4.19577   GCCTAAAAAAGAAAA TCAACACTGGCGCTATTGTTG AACT CAATA-TAGCGACAGTGTTGA TTATTTTCACAATTC
  CPS_1220   3 100  29 1253622 .. 1253661 +   -14  -3.55525   TTCGACTAAAACTCG  CTAGTGCTATA-ATAGTTA CGG TAACTGTATATAGCACTAG  TATTATGTTATTTTA
  CPS_1203   2 100  41 1235980 .. 1235998 + -10.3  -5.33405   TAACAGTAATAAAAA             TGGCAGC GGTAA GCTGCCA             TTTTTATTTAATAAA
      cysB   5  63  16 1233089 .. 1233111 +  -7.8  -2.72344   AAGTCGTAGTAACTA           CGAGTAATGA TTT TTGTTACTCG           TAGTTCACCATAACA
      topA   7 100  27 1230547 .. 1230566 +  -9.4  -5.80248   GCTAGAAAATAAAAA            TAGATACC TTAA GGTATCTA             TTTTTTTGTCTATTC
     fadD1   4 100  61 1216918 .. 1216938 + -11.9  -5.82388   ATCAATAAACAAAAA            GGCAAGCTG TAA TAGCTTGCC            TTTTTTTTGAGCTTT
  CPS_1177   4 100 302 1202795 .. 1202824 +  -7.8  -6.04324   GTTACTTAATAAAAA       GGCGCTTATCGA TTAAAC TCGAACAGCGCC        TTTTTTGTTTTTTCG
  CPS_1173   3 100  61 1197696 .. 1197717 + -11.7  -5.85011   TTGATAAATACGAAG           CGCATTACT GAAA AGTAATGCG            TTTTTTTCATTTTTA
      bfr2   7  63 320 1191240 .. 1191264 +  -7.3  -3.01162   GATGCATATAGTAAC          CTTAATGATAA CAA TTATCAATAAG          ATTGTTTCGTAATGA
  CPS_1161   6 100  25 1183644 .. 1183659 + -10.4  -5.28176   TTCTACATAAAAAAA              GCCTGC AATT GCAGGC               TTTTTTGTGAATGAA
  CPS_1156   5  64  22 1180371 .. 1180381 +  -6.8  -3.57418   GTCTAACGAGATATA                 GCAG GCT CTGC                 TTCATTTAGTAACTC
  CPS_1153   4  61 414 1176384 .. 1176394 +  -5.4   -3.7948   TCTCTCCATCTACTT                 GTAC GTA GTAC                 TCTTTTACTATACTT
  CPS_1150   3  54 352 1172880 .. 1172895 +  -4.7  -3.19449   ACTTAAGTGCTTTTC              GTAGC GTATTG GCTAC               TTCCTCAGGTGTTTC
  CPS_1139   9  58  -8 1164354 .. 1164371 +  -2.7  -4.39696   AGTGATCTCTTACAG             AAAAGCT AACA AGCTTTA              TTTGTTAATTTCACA
  CPS_1112   6  65 152 1137771 .. 1137782 +    -3  -4.82667   AAACAAACTTGAAAT                GAAT TGGG ATTC                 TTTTTGCTCTAATAA
  CPS_1108   3  45 151 1132718 .. 1132730 +  -3.4  -3.07291   AGCTAACTACCGTCT                CAAG CTTTT CTTG                TTCCGTACCCTCATT
  CPS_1108   3  45 474 1133041 .. 1133058 +  -2.7  -3.17723   ATTATTACCGGTAGG             TTTTGCT GTTT AGCGAGA              TTGAGTTGAAAATCA
  CPS_1102   4  67 441 1123720 .. 1123733 +  -2.3  -5.03314   TGCAATTAAATGTAA               CCCGA TTTT TAGGG                TTTTTTGGGCATGAA
      thiI   4  82  44 1114772 .. 1114807 +  -7.7  -4.64495   TTAAGGTTCAGCACC   TGTTGCCACAGAC-GAG TATT CTCTGGC-GTGGCAACA    TTATTTTTCTTACCT
  CPS_1087   3 100  98 1107507 .. 1107531 + -10.2  -5.49234   TCTACCAATAAAAAA          GGATAATGAA TTTAC TTCATTATCC          TTTTTTATTACATGT
  CPS_1061   2  48 318 1088007 .. 1088021 +  -2.9  -3.69618   GCTACTTGCAAGTAA               GTTAT GCCAA ATAAC               TGTTTTAGCATTGGC
  CPS_1052   7 100  17 1078841 .. 1078880 + -16.9  -2.83822   CCGTCATTTGTGTTA  TTTACAGCAATTAAAGT AAATTA ACTTTAATTGCTGTAAA   TCCTTATGGCGTAAA
  CPS_1029   5 100  73 1057465 .. 1057481 + -10.9  -5.36441   TGTATAAATAAAAAA              GGTGACA TAA TGTCACC              TTTTTTGTGTCAAAC
  CPS_0991   6 100  63 1006419 .. 1006452 + -14.9  -3.74747   CTGAACTTAATTTAA     TGAATAGCTGCTAAT GACT ATTAGTAGCTATTCA      TTTACTGGCACTTAG
  CPS_0985   3  90  35  998385 ..  998410 + -10.7  -3.78998   AAACAGTAGTGTAAA         TATTCCTATTA CTTG TAATAGGAATA          TTGGTTTTACTTTCA
  CPS_0981   2  45 234  991029 ..  991042 +  -2.3  -3.39931   AAACAAGCTGCGGCG               CCAAG TAAT CCTGG                TTGCTCTTCAGTTAT
  CPS_0978   3  59 430  986718 ..  986735 +  -4.9  -3.77808   TTGGTCATTTTTTTC             TTTGAGC AATT GTTCAAA              TTCTGTTGTGCTAAC
  CPS_0974   4  66  57  979870 ..  979915 +  -8.1  -2.73124   AGTAGAAAAGGCAAA CTTTA-TTT-GTCACCTTTAA CATTAA TTAAAGGTGACAAAAGTAAAG CTTTAAGAAGTGAGG
  CPS_0969   9  89   1  975598 ..  975623 + -13.4  -2.52896   AGAGTTGTCGAATAA         CTTAGCGGCT GGTTCG AGCCGCTAAG          TAAGTTGAGCAATGC
  CPS_0963   2  54 262  970158 ..  970174 +  -2.3   -4.1821   AACAAAACTCATTAA              TTGCTTT GAT AAGGTAA              TCTTTTTTCAGTAAT
     groEL   9 100 130  966427 ..  966454 + -10.8   -4.6468   CTTGCTTGTAGCATC        TAAAAAACTCAC TTCG GTGAGTTTTTTG         TTTTCTATGATTTAA
  CPS_0952   9 100 201  961195 ..  961216 + -11.6  -4.46514   TCAGAATAGTATAAA           GCCAGCCT AAGTTG AGGCTGGC            TTTATTTAAGTGAAT
  CPS_0941   3  50 123  951178 ..  951191 +  -4.5  -3.04398   ACTAGGGATGATAAA               CCTCG TTAT TGAGG                CTTTTGACCGAGGGG
  CPS_0937   7  81  76  944006 ..  944022 + -10.9  -2.80622   AAGGCCAAAAAAAGA              CCAAGCA AAG TGCTTGG              TCTAATAAAATATCT
  CPS_0918   3  71  -5  922774 ..  922790 +  -6.6  -4.26202   GTAGACAAGGTTGAA              GAGTAG GAATA CTACTC              TTTCTTAGTCGCTCT
  CPS_0907   6 100 198  907110 ..  907127 +  -9.9  -5.59502   CAAAGCAATAAAAAA             GGTAGCT ATTA AGCTACC              TTTTTTCGTTTTTTA
  CPS_0892   1  63 244  897488 ..  897504 +  -5.2  -3.92869   CCAGGGCTTCATATT              CTATTG GAGAA CAATAG              TTTATCCCTGAATGC
  CPS_0880   6  54  11  889735 ..  889760 +  -6.1  -2.56596   ATTAGTACCAAAAGG         TTATCCTGGCA AGCG TGCCTGGACAA          TGAATTAGTACCAAA
  CPS_0880   6  54  55  889779 ..  889804 +  -6.1  -2.56596   ATTAGTACCAAAAAG         TTATCCTGGCA AGCG TGCCTGGACAA          TGAATTAGTACCAAA
  CPS_0880   6  54  99  889823 ..  889848 +  -6.1  -2.56596   ATTAGTACCAAAAAG         TTATCCTGGCA AGCG TGCCTGGACAA          TGAATTAGTACCAAA
  CPS_0880   6  54 143  889867 ..  889892 +  -6.1  -2.56596   ATTAGTACCAAAAAG         TTATCCTGGCA AGCA TGCCTGGACAA          TGAATTAGTACCAAA
  CPS_0876   3  67 198  887321 ..  887331 +  -2.4    -5.186   GAAACAATTACTAAG                 CAGG TTT CCCG                 TTTTTATATCTTTTA
  CPS_0855   3  59 131  871678 ..  871693 +  -6.2  -3.31461   CAGGCATTGATTGAA              GAGAAT AGTT ATTCTC               TTGTCGAAGTCCATA
  CPS_0855   3  59 235  871782 ..  871803 +  -5.9    -3.224   CTGCGTTGCACTACT           TGATAAGGG AATA CCATTATCA            TCTTATCGCGCCTTG
  CPS_0851   1  55 212  868339 ..  868349 +  -2.6  -4.18488   TGACAATATCACCGT                 TATT ATA AATA                 TTTATTACCGTAGGT
  CPS_0847   6  67  48  863416 ..  863446 +  -7.6  -3.19837   GATTAGAACGAAAAA       CCAGCACTAATCTC TTT GGTATTAGTACTGG       CTTTTAAGTTATCTA
  CPS_0824   1 100  51  839550 ..  839583 +  -9.7  -5.20781   ACTCAATGAGAAAGA     GCTACTGTGTTATCT CTAT ATATAACTCAGTAGC      TTTTATTTTGTCATA
  CPS_0820   2  45 424  837413 ..  837423 +  -2.4  -3.38324   TTAAATTACCCATGC                 CCGG TGA CCAG                 CTTTTATTAGCGGTA
  CPS_0807   5  86 177  826748 ..  826781 + -12.7  -2.74756   ACAATCAAGGTATTA     CTAATAACGGATTAC TAGG GTAATACGTTATTAG      TAATTGACATGATTT
  CPS_0796   2  47 260  814390 ..  814406 +    -3  -3.27146   TAATTTATGATATTG              TTTCAG CAATA CTGGAA              TATCTTTACCGTCTT
  CPS_0788   3 100  47  809419 ..  809438 + -13.6   -5.5112   CTTAAAAAGTAAAAG            GGCACTGC GATG GCAGTGCC             TTTTTTATTGGTCAA
  CPS_0782   4  63 353  803503 ..  803513 +  -6.8  -3.38754   TATTGGGTAGCAAAA                 GCAG GAT CTGC                 TGGTTTTATTTTGAA
  CPS_0755   4  62 208  763915 ..  763935 +  -6.9   -2.7747   ATTCTTTGATGAAGT            TATTAGGCG TAG TGCCTAGTA            TCACTTTAATTTTTC
  CPS_0743   8  80 195  746255 ..  746267 +  -4.9  -5.36441   GGTAACTCTATCTTG                TAAAC TGA GTTTA                TTTTTTCTATCAACA
  CPS_0735   6  93  84  737599 ..  737625 +    -8  -5.53288   GCAGACACAAAAAAA         CGAAGGAAGAGT TAA ACTCATGCTTCG         TTTTTTTAGATTAGC
  CPS_0719   4  50 180  722281 ..  722313 +    -2   -3.8647   CGCTTTGTCGGAACA     GTTGCCGTTAGATAC GTAA GGA-CTAACGTCAGC      TTTCATATCCTAAGT
  CPS_0713   4 100  45  716490 ..  716525 +   -12  -5.47431   TGTAAATAGTAAAAA    GCCGCACTCTTTATTG TTAA TAATAGAAAGTGCGGC     TTTTTTGTGTCTTGG
  CPS_0703   7  95  13  709027 ..  709061 + -13.9  -3.45832   TAAACCATAGGTGAA     CTAATTAAAGGTGCT TTGCT AGCATCTTTAATTAG     TTAGTTGTGCCGTTA
  CPS_0677   4  52  45  680219 ..  680240 +  -5.3  -2.89632   AAGCTGTGTGATACT           TTTAATCTA TATG TAGATTGAA            TACTATCTTTTTGAA
  CPS_0673   0 NONE
  CPS_0659   4  69  95  659258 ..  659283 +  -7.6   -3.5002   CCGTTTAAAATAAAA         GCAGCAGG AATATATTAC CCTGCTGC          TTCATTCTAATTGAA
      pfkA   8  65 300  648601 ..  648611 +    -4  -4.53034   CCACTACCATTATCC                 GTTA CGC TAAC                 TTTTACTTGTGTGGA
      prkB   4  62 103  625423 ..  625435 +  -4.9  -4.01603   CTATTGTGTTTTATG                GTATT CTG AATAC                TTTAATATTTGGGTC
  CPS_0594   4  57 453  599693 ..  599714 +  -3.7  -4.08394   TTACCAATGGCGCCA           CCTATGAGTG CGC CAC-CAAAGG           TTTTCCAACCGCTAT
  CPS_0568  11  74  63  566207 ..  566220 +  -2.4  -5.42514   CACGATAAACCCATA               GCTA ACACCA TAGC                TTTTTTACTTTCTGA
  CPS_0545   1  41 226  543358 ..  543385 +    -2   -2.8203   TCAGTTACGCCAAAG        CTAGCAGTGATT GAAA AATCATTCCCAG         ATTCTTCGGTAATTA
      prmA   3  78  23  539078 ..  539109 + -10.3  -2.69151   TGGGAATCATTTTGT      CATCACAGTAATG CAATAT CATTTCTGTGATG       TAATCTCTGAAGCGC
  CPS_0535   2  51 247  534311 ..  534323 +  -4.8  -2.80338   GTCCATCTGGGTGAG                CGCA ATGCA TGCG                TAATTGATGAGTTCT
  CPS_0532   3  87 272  530976 ..  531002 +   -11  -3.35088   TAATGCAGCGTTATA         GCATTCACAC GATAAAA GTGTGAATGC         TTACTTACCAGGTTT
  CPS_0526   2  83  71  524260 ..  524277 +  -9.9  -3.84887   CAAAAACATAAAAAA             TGCCTCT ATTC AGAGGCA              TTTACTACATTTTCT
  CPS_0519   2  47 370  517963 ..  517993 +  -3.3  -3.16742   CATTCTCGCCATTGT      TGAGCGACGACTTT AGGT AAAGGC-TCGCCCA       TTCCTAACCATTGAG
  CPS_0514   4  47  49  515462 ..  515476 +  -2.8  -3.46068   TAACGTCAACGAATT               TATCAC CAC GGGATA               TCTTTGCCTTGCCAA
  CPS_0514   4  47  80  515493 ..  515504 +  -4.4  -2.61912   CTTTGCCTTGCCAAT                CAAG AAAG CTTG                 CTTCTCCATCAATGA
  CPS_0505   2  55 193  507398 ..  507429 +  -5.4  -3.31461   AAAATACTTTGTTTT      CTATCTTGGCTTT GTCGCCA AAAGCCAA-ATAG      TTGTAAACCTAAATG
  CPS_0498   4  59 208  503157 ..  503183 +  -4.4  -3.97026   TCAAAAATGCTGTAG         CAGTGGATGGAT CTA ATTCATCAACAG         ATTTTTTATTTGACC
      trpS   4 100  35  482764 ..  482788 + -10.2  -6.17292   ATTTAGACAAAAAAA          GCTTATTTTC ATAGA GAAAATAAGC          TTTTTTTTTGGCTTT
       dam   6  83  49  479187 ..  479203 + -10.9  -3.03159   GATTCAGTTAAGTCA              GACAACC CAA GGTTGTC              TGTTAGCCGGCTTAG
  CPS_0434   3  51 264  436755 ..  436765 +    -4  -3.33833   GCATCTTTTAAACGA                 TTAG CCA CTAA                 TTGAATTTGATGTTT
  CPS_0430   3  48 379  433162 ..  433173 +    -3  -3.46102   TGATCTCTTATTTTT                TGAT AGAT ATCA                 TTCGCTTTTTCGATA
      rplI   4 100  37  424171 ..  424197 + -13.8  -5.65177   GCTTATAAAACAAAA         TACCGCATTCTC CTA GAGATTGCGGTA         TTTTTTTATGGCTAT
      ubiX   3  93  38  415382 ..  415395 +  -8.1  -5.64274   GAGGGTACAAAAAAA               GCGAC TATA GTCGC                TTTTTTTATGAGTAA
  CPS_0396   7  69 301  403784 ..  403796 +  -6.3  -3.91032   CATTTGAATCATTCT                TCAAC GAT GTTGA                TTTCTCGACTAATTC
      ppaC   3 100  40  395326 ..  395341 + -10.4  -5.61596   TAAGACAATAAAAAA              CCCAGC AACT GCTGGG               TTTTTTTATGGCGAT
  CPS_0378   3  55 295  380287 ..  380298 +  -3.6   -3.8579   CAAAATATTCACCTG                CGGC TAAT GCTG                 TTTGGATTATTGAGT
  CPS_0371   3  93 -18  375288 ..  375317 + -12.5  -3.35679   CGATGCTGCCTTATC       TAAAGTTAATGTT TTAT AACATTAACTTTA        TTATCGATACCAAAG
  CPS_0360   6  54  11  367898 ..  367923 +  -6.1  -2.56596   ATTAGTACCAAAAGG         TTATCCTGGCA AGCG TGCCTGGACAA          TGAATTAGTACCAAA
  CPS_0360   6  54  55  367942 ..  367967 +  -6.1  -2.56596   ATTAGTACCAAAAAG         TTATCCTGGCA AGCG TGCCTGGACAA          TGAATTAGTACCAAA
  CPS_0360   6  54  99  367986 ..  368011 +  -6.1  -2.56596   ATTAGTACCAAAAAG         TTATCCTGGCA AGCG TGCCTGGACAA          TGAATTAGTACCAAA
  CPS_0360   6  54 143  368030 ..  368055 +  -6.1  -2.56596   ATTAGTACCAAAAAG         TTATCCTGGCA AGCA TGCCTGGACAA          TGAATTAGTACCAAA
  CPS_0354   4  57  30  365492 ..  365535 +  -6.5  -2.72661   TAAAATAGCGAGGCA TGTTTCAGTTAAGT-TTATT ATGAG AATAAGATTTAATTGAAACA TCATTAGCACTAATA
  CPS_0351   1  49  16  362551 ..  362561 +    -4  -3.15544   TATGAATGTAACTCT                 TACA AAT TGTA                 TTGATGGAAATACAG
  CPS_0335   4  55  85  348220 ..  348238 +    -6  -2.68952   ATTTATCAATTTGAT             GTGTTTCT ACT AGAAGCGC             TAAATTATCTTTCAA
  CPS_0332   8  71 158  345199 ..  345210 +    -3  -5.11063   TCAATAACACAGCAT                GTAA ACCT TTAC                 TTTTTATTAGGTACT
      ubiB   7  73 403  307621 ..  307635 +  -4.3  -4.94487   GTGGCGATTGAGCAA               CAACA AAATA TGTTG               TTTTATCTTTTATAC
  CPS_0287   4  89 171  296491 ..  296515 + -11.5  -3.33922   ATATGCATTAAATAA          CCATCCGCA TGTTCTT TGCGGATGG          CTTTTTAAAAGAGCT
  CPS_0284   6  88  55  291738 ..  291761 +  -6.1  -5.64274   ACACTATTACAAGAA          GGAGAA-AGC AACAC GCTATTCTCC          TTTTTTTGTGCCTGC
  CPS_0275   2  50 140  279471 ..  279495 +  -4.3  -3.05844   CAATAAACTCTAAGG          TTTTTTCACTG CCA CAGGGAGAGAA          TGTTAAGATCAAACG
  CPS_0271   6 100 465  275749 ..  275765 + -10.1   -4.7268   TATACCGACCCAAAT              TGCCCGG TTA CCGGGTA              TTTTATTAAGTGTTT
  CPS_0265   5  65 338  269415 ..  269425 +  -2.4  -4.90381   GCGTAAAGGGGAGAA                 GGTG CCA CTCC                 TTTTATTGTATTCAC
      glk1   3  50 428  252890 ..  252902 +  -4.1  -3.04322   TATCAACATCACCAT                TTCGA TGG TCGAG                TGTTAAACCATTACC
  CPS_0227   5  77 -14  230831 ..  230852 +  -9.5  -3.23979   GGTCACGGGTATAGC           GCGACTATT TTTT GATAGTCGC            TTAATAACTTCTCAT
  CPS_0214   8  69 260  221890 ..  221905 +  -4.7  -4.57755   GCTGAAGTAGCATTT              GTCTG TGTATT CAGAC               TTTTATCTGCTGAAT
  CPS_0189   1 100 316  203204 ..  203233 + -14.5  -5.11063   AAACGGGCTCTATTA       GCGTTAATTGTTG TTCT CGACAATTAACGC        TTTTTCTTCCGTAAT
  CPS_0178   7 100  21  188370 ..  188397 + -12.8   -5.4251   AAATTCAATAAAAAA        GCACGTCAATGA GTTG TCATTGTCGTGC         TTTTTTATATCTAAA
  CPS_0172   1  41 235  181558 ..  181571 +  -2.4  -2.83403   TAGTTTTACACTTGA               TCAG AGTTTG CTGA                ATTTCATAAAGAAAC
  CPS_0154   3 100  24  165738 ..  165757 + -12.2  -5.80951   TTTGATAGATAAAAA            GGAGTACC TATA GGTACTCC             TTTTTTGTTTTCAAT
  CPS_0146   0 NONE
      ftnA   3 100  40  150590 ..  150626 +    -8  -5.94597   TATTATCTAATTAAA    TGTCCCCTCAATAGTG CAAAA CACCTTTGAAGGGACA    TTTTTTTTGGTGTTA
  CPS_0134   3  55 113  142333 ..  142344 +  -4.4  -3.55784   CAATAACAAATAATG                TTGC GCTA GCAA                 TTAATTCATTTTGTG
  CPS_0131   4 100  25  137782 ..  137814 + -17.3  -4.78326   TTACTAATACAATAA      TGTTTTATGCCGACA CTG TGTCGGTATAAAACA      TTTATTTATTTGGCA
      ubiA   6  69 250  131740 ..  131751 +  -5.8  -4.21275   TATTTTTAATACGCT                CGCA GGAA TGCG                 TTTTAAGTAGGTTAG
  CPS_0115   5  68 330  122937 ..  122953 +  -5.9  -4.04394   TTTGTTCGGTAAAAT              TGAACTG CTC CAGTTTA              TTTAATTCCTTTAAA
     potF1  10 100  11  110206 ..  110225 +   -10  -5.63517   GTTAATTAGTTTAAA            GGGCAAGT AGTG GCTTGCCC             TTTTTTATTTAAACG
  CPS_0091   3  57  48   96804 ..   96825 +  -6.7  -2.71483   AATTTGTCAAAAGTA           CGAAATAAT GGGA GTTATTTCG            TACTTAAAAAACTCT
  CPS_0084   5  79 259   89143 ..   89167 + -10.1  -3.15544   GAACTTGTTGAAATA          GTACCTGAGTA ATT TACTCAAGTAC          TTGATCGAGATCAGC
  CPS_0070   6 100   8   73935 ..   73987 + -16.5  -3.49687   AGCTGTAAAGTACAG TCAGGTGCTTGTTGAGTATTTACTG GGG TAGCAATAGCTCAACAAGCACCTGA GTTTTTATAGAGAGT
      atpC   4 100 103   63534 ..   63558 + -15.9  -5.28176   ATACCGATTTTGAAA          GCCACTTTACT TTT AGTAAAGTGGC          TTTTTTGTGCCTGCA
  CPS_0031   4  62 246   33825 ..   33837 +  -6.3  -3.49951   ACCAAGCTGACAGCC                GTGTA ACA TACAC                TTATGTCCAACTGTC
  CPS_0024   4  95  31   29006 ..   29021 +    -9   -5.1675   CTACTCATAAAAAAA              GACGCT AAAT AGCGTC               TTTTTTAATAACTAA
      trkH   5  93   2   17695 ..   17722 +  -8.6  -4.80178   TCTGGCGCTCATAAA        TCGTATATAGCT AAAT ACCTATATACGA         TTTTATTGATTCATC
  CPS_0008   3 100 288   10735 ..   10761 + -11.6  -4.55287   AAGTTACAACCTTAA         TCCCCTGTATCT TTA AGGTACTGGGGA         TTTTGTGTAAATAAA

SUMMARY

923 putative operon ends contain 3900 possible terminators.
Percent operon ends hit by terminators of confidence >= x:
	x	#>=x	hits>=x	%hits>=x
	100	285	256	254	28 %
	99	285	256	254	28
	98	285	256	254	28
	97	285	256	254	28
	96	285	256	254	28
	95	313	275	273	30
	94	313	275	273	30
	93	358	306	304	33
	92	358	306	304	33
	91	367	312	308	33
	90	381	321	316	34
	89	397	332	327	35
	88	405	340	334	36
	87	424	352	344	37
	86	439	360	351	38
	85	448	367	357	39
	84	464	379	366	40
	83	488	394	380	41
	82	501	403	389	42
	81	512	409	393	43
	80	522	416	399	43
	79	539	430	411	45
	78	545	435	414	45
	77	571	456	426	46
	76	583	467	434	47
	75	603	482	444	48
	74	617	492	451	49
	73	637	503	455	49
	72	663	521	459	50
	71	694	543	470	51
	70	703	552	475	51
	69	737	581	491	53
	68	754	596	499	54
	67	785	622	514	56
	66	819	647	526	57
	65	849	673	538	58
	64	882	700	549	59
	63	930	742	573	62
	62	1024	819	606	66
	61	1085	870	631	68
	60	1125	906	640	69
	59	1243	998	667	72
	58	1271	1019	675	73
	57	1412	1138	713	77
	56	1436	1157	718	78
	55	1591	1275	741	80
	54	1690	1359	760	82
	53	1737	1391	770	83
	52	1905	1525	794	86
	51	2096	1676	816	88
	50	2263	1811	828	90
	49	2326	1863	834	90
	48	2466	1969	842	91
	47	2812	2235	868	94
	46	2874	2283	871	94
	45	3155	2494	884	96
	44	3310	2603	889	96
	43	3449	2718	893	97
	42	3637	2863	903	98
	41	3800	2997	908	98
	40	3870	3053	908	98
	39	3900	3078	910	99
	38	3900	3078	910	99
	37	3900	3078	910	99
	36	3900	3078	910	99
	35	3900	3078	910	99
	34	3900	3078	910	99
	33	3900	3078	910	99
	32	3900	3078	910	99
	31	3900	3078	910	99
	30	3900	3078	910	99
	29	3900	3078	910	99
	28	3900	3078	910	99
	27	3900	3078	910	99
	26	3900	3078	910	99
	25	3900	3078	910	99
	24	3900	3078	910	99
	23	3900	3078	910	99
	22	3900	3078	910	99
	21	3900	3078	910	99
	20	3900	3078	910	99
	19	3900	3078	910	99
	18	3900	3078	910	99
	17	3900	3078	910	99
	16	3900	3078	910	99
	15	3900	3078	910	99
	14	3900	3078	910	99
	13	3900	3078	910	99
	12	3900	3078	910	99
	11	3900	3078	910	99
	10	3900	3078	910	99
	9	3900	3078	910	99
	8	3900	3078	910	99
	7	3900	3078	910	99
	6	3900	3078	910	99
	5	3900	3078	910	99
	4	3900	3078	910	99
	3	3900	3078	910	99
	2	3900	3078	910	99
	1	3900	3078	910	99
	0	3900	3078	910	99
