# Supplementary material for: Rapid, accurate, computational discovery of Rho-independent transcription terminators illuminates their relationship to DNA uptake
Source: Genome Biol. 2007 Feb 21;8(2):R22. doi: 10.1186/gb-2007-8-2-r22 (PMC1852404; doi:10.1186/gb-2007-8-2-r22)
Supplement: Additional data file 2 — As described in the text, the entire robust tail-to-tail region is searched; if the region is less than 500 nt, then the 500 nt downstream of the stop codon is searched (stopping if a gene start is encountered). In the case of ties, all terminators with the high score are output. [file gb-2007-8-2-r22-S2.zip › Corynebacterium_diphtheriae.ttperf]

   DIP0006   5  90  16    7457 ..    7487 - -14.7  -3.23216   CGCTAGCATGACGAA       GGCCCGCCGCAGA GTGTT TCTGTAGCGGGCC       TTCGTAGTGGGGGAG
   DIP0011   2  76 409   11726 ..   11767 -  -8.1   -4.2558   TATCTTTTAGCAAAA CAGGCCGTGTAAGCCGTCA TCATCG TGGCAGC--ACACGGCCTG TTTTTGTATTATTGC
   DIP0019   4  68 229   20474 ..   20484 -    -4  -4.61527   AAAACGCCTGAAAAA                 TTTG TCG CAAA                 CCGCTCGCGGACGTC
   DIP0024   2  76  12   24170 ..   24205 -   -11  -3.28924   GAGCTGCGTCGATAA    CGTGGCCTGCCGCACG TGAA CGCGTGGCAGGCTATG     AATCTGATGGGTTAG
   DIP0039   5  57 114   38841 ..   38853 -  -6.2  -3.46035   ATTAAAGAAAAATTA                CCCC CAGGT GGGG                ATGTTCGAATCCTTT
   DIP0052   5  90 203   43076 ..   43105 - -12.3   -4.0031   ATCGTCACCAAACAA       CCCACGC-TCAACA CAG TGTTGACGCATGGG       GTTCACCATGTCCGC
   DIP0068   9  56 103   60782 ..   60792 -  -6.8  -3.05384   CGGCGGGCTACGCAA                 GGAC ACC GTCC                 TTCTCCGCCACGGTG
   DIP0085   1  66 370   71462 ..   71475 -  -3.8  -4.46112   GTCTACGGAAATAAA               GCAG TACTAG CTGC                TGGCCCTAGACGATA
   DIP0115  10  79 -59   94824 ..   94868 -    -7  -4.62622   CTAACCAGAAATAAA CTGCTCCAGCTCCGCG-CG-GG CAG CCTCGTCGCGCATCTGGCGCGG CGGGGACTTCATCAA
   DIP0123   1  46 362  101417 ..  101427 -    -4  -3.14132   GGGGGCGCGTACGAA                 TATC CAG GATA                 ATTCGGTGTTGCATG
   DIP0128   9  84  61  107763 ..  107777 -  -2.1  -5.58209   CCAAAGCCAAAAAAA               TGAAC GACGA GCTCA               ACGACATGCTGGGCT
   DIP0137   4  59 171  116265 ..  116289 -  -3.6   -4.0683   AAACAAATCCACAAA         CTTGC-CAGCT AATA AGCTGCGTAAG          CCAACAATTGCTCCG
   DIP0145   7 100  10  120043 ..  120058 - -10.4  -4.67641   AGGGCAAAAGGAAAA              GCACCC CACG GGGTGC               TTGGTGGTGTTAGCC
   DIP0152   3  62 194  122627 ..  122673 -  -8.7  -2.85668   GATGTTGACACCATA CCCA-GCGGCGCAGT-GACCACC TAT GGTGACATAGCGCGCCGCGTGGG GTGTGGCGCCCGCCA
   DIP0158  11  90 346  128703 ..  128721 -  -5.9  -5.25803   AAGGGCTAGAAAAAA             CCTACGG TGTGT CCGTCGG             CTTTACTCCCATCGA
   DIP0168   2  39   6  140499 ..  140511 -  -2.6   -2.6574   GAACTACTCACATCA                GAGC TCAGT GCCC                CAGAACTAGGGGCGT
   DIP0168   2  39 -30  140520 ..  140547 -  -2.6  -2.82742   AGTGCCCCAGAACTA        GGGGCG-TTCGAA TTT CTCGGAGCGCCCG        AGTTGGTGGAGTTTG
   DIP0174   6  93  10  146278 ..  146329 -  -9.4  -5.02074   CGACCCGCTAAAAAA TCGGTCCGGTGGGCTGGGACATCTC ACG AAGAGATTCCAGCCCACCGGAT-GT TGGCTAGTACTACAT
   DIP0182   6  49 -37  155618 ..  155637 -  -3.4  -3.64162   ACCAATCACCTTAAA            CTGAGCCC GCCT GCGCTCCG             CCTCTGACGCCTCAT
   DIP0226   1  39  96  192499 ..  192518 -    -2  -2.80816   TGTTGATGCATGATA            TTCATCCG TCGA CGGCTGAG             GCGTTGCCGGGGATT
   DIP0229   3  48 273  195232 ..  195246 -  -4.9  -3.05597   GGCACGGTGGAAAAT               CCGGC GAAGG GCCAG               CAGACGTTGGGCTGC
   DIP0240   5 100 347  205530 ..  205556 -   -18  -4.99947   GGCAAGCAAAGAAAA         CCCAGAGCGCGG GGT CCGCACCCTGGG         TTCAACCTAGGCCGC
   DIP0254   3  46  48  218214 ..  218228 -  -2.1  -3.39142   TGGACACTCAACCAA              GCGCTC GTTG GAGC-C               GTGGGCTTTGTATTC
   DIP0262   6  77 336  224201 ..  224245 - -12.2  -3.06915   ATTCAGGTTATTGAA CGAACCGGCGAGTACACAGGT CGCT ACC-ATGTGCTCGGCGGCTCG CTTGACCCCCTTGCC
   DIP0276   2  47 303  239549 ..  239559 -  -5.4  -2.53894   ATCAGCACCATCAAC                 TGGA TCG TCCA                 TAGCCTCCACGAACC
      sigC   8  52 204  246832 ..  246850 -  -4.5  -3.34043   GCCATCACCCCAGAA             CAGGCAC GCGAG GTGCTTG             GAAACGCTGCAGGTG
      sigC   8  52  -8  247050 ..  247062 -  -6.2  -3.01712   GCTTTTGGTCTAATA                GCGG TTAGC CCGC                TGCCTCGTTGGTGTC
   DIP0303   5 100  23  270723 ..  270743 - -18.3  -3.97088   TCGCACAACACGAAA            GGCAGGGGC AAT GCCCCTGCC            TTTGTTTTTACTGTC
   DIP0308   5  52  33  275175 ..  275185 -  -6.8  -2.63596   TGGTAGGCGATACCA                 GTGC GCT GCAC                 ACCCCCGTGGCCACG
   DIP0319  12  57 462  282570 ..  282583 -  -3.7  -3.96298   TATCGACCAAGCAAA               CGCCG CTGC CCGCG                CCCATGCCATCGGGG
   DIP0326   5  49 -34  291840 ..  291851 -    -3  -3.63991   CACCAGCCTGAATAA                TGTT GCGC AACA                 TGGTGGGAAATATCA
   DIP0336   2  56 435  306161 ..  306171 -  -4.6  -3.70443   CCAGCAGTAAAAAAC                 GCGC AGA ACGC                 CTCAAAAAGAACCCA
   DIP0348   2  51  11  310108 ..  310118 -  -5.4  -3.05647   CGGCAAGCATAGACA                 GACT TAA AGTC                 GTCGTGGACCTTACT
   DIP0378   6 100  12  344305 ..  344354 - -10.1   -5.0666   TAGTGAAAAAAGAAA CCCCGCAGTTAGCCT-TGCCCAC CTATGT GTGGGATGAGGCCAA-TGCGGGG CTGTTGGTGCGCTAG
   DIP0392   1  47 212  358854 ..  358878 -    -5  -2.52676   CAGCGGCCGAATCCA         CATGGATGTGG AACG CCACA-CCGTG          ACCGTCGACGGCGAA
   DIP0398   0 NONE
   DIP0404   4  50  83  369743 ..  369761 -  -4.4  -3.24245   CGAGTGACAACTCAA             CCCGAGGC CGT GCGTTGGG             CCGCCGCATCGTGGT
   DIP0415   1  59 335  381749 ..  381759 -  -5.4  -3.75024   GCGTATGAGCAAGAA                 CAAG CGT CTTG                 CGGCTTTAACGTCGC
   DIP0427   4  76  42  391428 ..  391448 -  -6.7  -4.45544   GGCCATCAATGAAAA            CGGCTGGCA CGA TGCCGGCTG            GCAAAATCTCAGCCT
   DIP0434   4  62 218  397800 ..  397813 -  -6.7  -3.59315   GCAATTATTGGTAAA               GCATC CTTC GATGC                TGAAAAGCTTGCTGA
   DIP0448   3 100 250  417345 ..  417370 - -20.5  -3.28712   CGGTCTGTTGTAGAA         GCGCCGCCTAG TTTT CTAGGCGGCGC          TTCTTTTTATAAGTT
   DIP0452   6  62 208  420801 ..  420815 -  -7.2   -3.3452   TACAGGACTCGACAA               GAAATC CTA GATTTC               CTCAACTCAGAAGCG
   DIP0464   3  52 101  433606 ..  433624 -  -3.8  -3.60098   ATGGTCGACGTCAAA             CTCATCGC CAT GCAACAAG             GTGCATGGGGGCGCG
   DIP0492   8  63 447  457298 ..  457310 -  -5.5  -4.07568   TGCCTTCGGTGAAAA                GACAC TTC GTGCC                CGTGGCGCCTACAAA
   DIP0522   4 100  16  490581 ..  490612 - -15.9  -3.89348   AATCGCATAGAATAA      GGAGCGCTCCTCT TTGGTG AGGGGAGCGCTCC       TTTTTACGTTATTGA
   DIP0531   3  54 284  497556 ..  497587 -  -5.1  -3.48276   GGGCTTTTCATAGAA      GCGATGCTGGCCA ACTTTG TGGTCAACATGGC       CATCGTGGGTTGCGC
   DIP0538   1  39  37  506684 ..  506728 -    -2  -2.78679   TTCCCTTACCGAAAC GCTTGATCCGCTACCGC-AGC TGGG GCTTGCGGTGGCTTATCCAGT ACTTTTGGCGGTAGC
   DIP0554   3  59 -32  522870 ..  522890 -  -6.1  -3.55444   CTTTCAGCGGGGAAA            CGCTGCTTT ATC AATGCAGCA            ACACCTGAAACATAG
   DIP0567   5  62  79  535666 ..  535707 -  -2.2  -4.56978   GCCGCAAAGAAGAAA CGCGAACTCC-CCGC-ACGG GCAT CCGTTGCGGCAGAGATAGGG GCGTCGATACGCCCG
   DIP0579  12 100  19  546973 ..  547020 - -19.5  -2.94747   CCACTGCAGTAGAGA GCAAAAGAGCTGGTAGGA-AGA TTATT TCTTTCCTGCCAGCTCTTTTGC TGTATGGGGGTGCAG
   DIP0589   3  59  47  559278 ..  559290 -  -6.3  -3.57462   TAGTCCACGCGGAAA                GAATC GTC GATTC                TTTCCGGTTTTAGTG
   DIP0596   9  82  11  564029 ..  564070 - -13.1  -3.36749   CAGTTCCAACACCAA GCCCCCACA-TATGCAGCAA TTC CCACTGCACAGCGTGGGGGC TTCGTGCTTGTTAAC
   DIP0602   5  49 277  568869 ..  568891 -  -2.7  -3.53444   GCAGTCGTTGCTAAA          CCCCCAGATA TTTT TATC-GGTGG           TTGGAACTCTGGAAT
   DIP0605   8  86 235  571702 ..  571720 -   -11  -4.08394   AGATGCTCGGGAAAA             CGCAGTGA CGA TCACCGCG             ACGATGCAACTGAGC
   DIP0622   3  68 377  589258 ..  589315 - -10.2  -2.57132   TCGCCTTTTGACAAT CCGC-ATG-A-TGTGGGTAGGAAAGAATC GCC GATTCCTTCCTACCTCCAGTACATCGCGG TAGCGGCGTTTGTAG
   DIP0630   4 100  17  598895 ..  598941 - -20.4  -2.71731   CCCATGCGTGAATGA CTAAGAGGGGGGTCTGCTGTC GTTGGT GGCAGCAGACCCCC-TCTTAG TCATTCGGGTCTAGG
   DIP0637  10 100  10  608014 ..  608060 - -34.1  -3.45606   CAAAATAAAAACAAC CCTCTGGGTACGCAGACGATG ATACA CATCGTCTGCGTACCCAGAGG TTTCCTGTTTTAACG
   DIP0647   7  78  20  621150 ..  621188 - -13.4  -2.65815   GTTAGACGCACAGCA  GCCGGTTCGATTATCTCC CGCGC GGAGAT--TCGAACCGGC  TGCTGTTATTTTCGT
   DIP0653   6  58 274  629162 ..  629175 -  -8.1  -2.70946   TTCTTGGATAAAGAT               GGCCA AGCG TGGCC                CCTATCGCAGTGCAT
      hypD   3  49 396  641798 ..  641813 -  -3.2  -3.53012   GTCTTGGGCTCCAAA              GTCAGG GGAG CCCAAC               CAGGTCACGTGTTGC
   DIP0676   7  62 472  652573 ..  652584 -  -5.8  -3.79519   AATCGGAGTAGGAAA                CCCA GTCA TGGG                 AGACGACGGCGCAGG
   DIP0679   1  58  98  654643 ..  654653 -  -6.8  -3.28712   TGTGCTGCTGCAGAA                 TGGC TAC GCCA                 TGGAGGTGTTGGATG
   DIP0685   4  66 259  659855 ..  659867 -  -6.2  -3.97139   GAATGGCAAGAACAA                GCGC TTTGT GCGC                AAACTGACCCAGAGG
   DIP0690   1  54 174  664670 ..  664684 -  -5.6  -3.47573   TGAGGCAGAGCACAA               TGCGCG CCT CGAGCA               TGATGGTCCGATGAT
   DIP0705  12  55  60  680887 ..  680912 -  -2.5  -4.08767   CGCACGGGCCTAAAA         CTACTCAAACG CCTG CGCCCGAGTAT          CAAAGATGCCATCTT
   DIP0711   6  53 272  685070 ..  685098 -  -2.5  -3.96148   GCGGTTGAGGATAAA       CATGCAG-ATCA CACCAC TGATACTGCAGG        AAGGAAGAACAAAGC
   DIP0716   2  44 448  686936 ..  686952 -  -3.7  -2.78384   GGCTGCTGCACTACA              CTTTTCA CGG TGAACAG              CGAACAAAAAGAATC
   DIP0727   7  68  30  702413 ..  702433 -  -6.1  -4.16943   TGCGATAGCCGAAAA            TCTTCCGCA ATC CGCCGAAGA            GCTGATGCAGATTTC
   DIP0744   6  54 121  719964 ..  719977 -  -5.2  -3.37056   ACTACCCATGCACAA               CCCC ATGGCA GGGG                CCGTTCTTTGTGCCC
   DIP0757   7 100  -2  735975 ..  736003 - -16.2  -3.04792   GCAGCATTGCCAACA        TGAACTTCCGTG TCGTG CACGGAAGTTCA        ATCAGTTTGCATGCG
   DIP0782   3  59 401  761153 ..  761169 -  -4.4  -3.87994   ATCGATGTTTAGAAA             CGCCGCA GGTA TG-GGCG              TCGATGCTGTGCTCT
     accDA   8  90  24  767401 ..  767437 - -13.2  -3.92467   AATAAGAAGCAACAA    TAACGCCCGTAGAC AAATTCGCG ATCTACGGGCGTTA    TGCATCAAATCACCG
   DIP0793   6  68  13  773995 ..  774012 -  -2.6  -4.81083   CTCAACTAGTAAAAA             CGCAGC TTTCAG GCCACG              TTCGTACCTCTGCTA
   DIP0802   5  53  25  780042 ..  780052 -  -2.4  -3.86346   GTATTCGGTGATAAA                 GCTC TCG GGGC                 CGAACATGGCGACAT
   DIP0808   5  82  21  787519 ..  787553 - -12.2  -3.59979   CTGGCGCATGTGAAA     CGCCCTGCACAC CAACAACCAAT GTGCGCAGGGCG     TTTCGAGTCCCCATC
   DIP0818   9 100 201  792135 ..  792149 -   -10  -4.59853   GGAAGCTGGGAAAAA               GCAGGT GTG ACCTGC               ATGTTGTACCGTCCC
   DIP0823   4  95 181  796653 ..  796678 - -11.9  -4.13767   TGCTGGACGGTAAAA         CTGCGTGGCAA GACG TTGCCACGGAG          CACACCTATATGTGG
   DIP0843   5  56 405  820552 ..  820582 -  -3.2  -4.02817   TTGGCACAACAACAA       CCAGCTATAGCG GAATCGG CGCTACCGCCAG       CTCCGGCACCTGCCC
      amtR   4  91  63  823560 ..  823589 -    -5  -5.40004   GAGGAAACGAAAAAA      CACCCCG--GAGCT TTTC AGCTCGACGGGGAG       ATGGTAGATACGCCG
      mscL   5 100  22  832145 ..  832200 - -22.3  -4.07746   TCCTGAAAAATACAA CCGCCTTCTTTCCTTAAACTC-ACGA GCGTG TCGGAGAGTTTAAGGAAAAAAGGCGG TTGAGATAGTCCGCA
   DIP0868   3  59 415  839074 ..  839087 -  -4.5   -3.9122   CAGTGGCGCAAACAA               GC-CGC TAC GCGAGC               ATGGAATACCGCATT
   DIP0883   6  66 450  856855 ..  856879 -  -3.6  -4.48713   CCGACGAAGAACAAA         TTGCG-CGC TTTAAGTC GCGTCGCAA          CGATCCGCTGCGTCG
   DIP0883   6  66  16  857275 ..  857313 -  -3.2  -4.72986   CACTCCTAGCAAAAA  CTCCCTTGGCACTCATGC GATCA ACA-GAG-ACCGAGGGAG  TTTTTTCATAGTGGT
   DIP0895   8  74 173  865309 ..  865327 -  -2.3  -5.10208   GAATGCTAAGAAAAA             GAGCACC GTGAA GGTGACC             CATAATCCCCTCGGA
   DIP0900   6  78  17  870100 ..  870129 -  -4.1  -5.09895   CACCGACTCAAAAAA       TCCGGCGCCCTCA AGCT TGACGACGCCGCC        CTTAAACGTGCCCTA
      lysI   7  59 462  887752 ..  887782 -    -4  -4.00445   CAGGAGCAATAACAA       TGGCGTGGTTTTTT AAC AAAAAAGAACGCCC       AACCGCAGGGCCGCA
   DIP0924   1 100   6  897767 ..  897820 - -33.5  -5.47159   GTTAACAAATAAAAA CGCGAGGGCGGTACCGAGT-AACACA TGT TGTGTGGACTCGGTACCGCCCTCGCG TTTCTTTATAAACTT
      coaA   4  59  16  902328 ..  902346 -  -7.4  -3.07994   CCGAACTCGATGCAA             TTCAGCAC TGG GTGCTGGA             ACGCCAGAATTGCGT
   DIP0936   4  73  19  906542 ..  906581 -  -5.8  -4.59109   GATATTTGGGAAAAA CTGCTGCC-CAAG-CCAG AACTCG CTGATCATGAGGCAGCAG  CTGTAGAACCCTAAA
   DIP0952   1  47  59  923486 ..  923507 -  -2.2   -3.6502   TACCTTCTAGTCAAA           GCGCTGGCA CAAAC TGGC-GCGC           TCGATCGCTTTGCTG
   DIP0964   4 100 307  936902 ..  936941 - -13.6  -4.15565   TGGATCATTTGAAAA  GAGGGCGTCAGTCCCCGT ACAC AAACGGACTGACACCCTC   TTTTCTTCCTACTTT
   DIP0977   1  38 -55  947533 ..  947566 -  -2.4  -2.53263   GTCACTCCGAAGTGA     TCGCATGCCCACACT CGCGC AGAATAGGC-CGCGA     AGGGCACTCTGGTGC
   DIP0989   7 100  13  958575 ..  958605 - -24.2   -4.8622   GTTCTTAACCAAAAA       GATGGCGACGGGAA TTA TTCCCGTCGCCATC       TTTTATGTTCGCTTA
   DIP0997   9 100  16  965754 ..  965782 -   -14  -4.24413   CCTAGCAACAAAGAA        TCCCAGCCAAAG GCGGG CTTTAGCTGGGA        TGACATCACTTAGTT
       kgd   6 100  10  970218 ..  970244 - -25.2  -4.97158   GCACAGCAAACAAAA         GGGCGGCCCCTC TAG GAGGGGCCGCCC         TTTCAATTCTTAGTC
   DIP1010   2  59 122  983460 ..  983484 -  -6.3  -3.63991   GATGATTGGGAAGAA          CAGCTGGCTCC GTT GGAATCTGCTG          AGGCTGATCTTGAAT
   DIP1016   7  50 128  989611 ..  989628 -  -4.1  -3.34242   TAGAAGAAGTAGCAA             CAGCG ATTGCAGA CGCTG              CGCAACGCCAAGGCT
   DIP1016   7  50  92  989653 ..  989664 -  -5.8   -2.6176   AAGGCTATCCAGAAC                CCAC ATTT GTGG                 TGGCCTCGCCGGGTC
   DIP1020  10 100  20  996123 ..  996155 - -17.1  -5.32599   TAGAAAATACAAAAA      TCCACACCGGCAGTA AAA CATTGCCGGTGTGGA      TTTTTATGAGTGATT
   DIP1027   4 100  30 1006743 .. 1006785 - -27.3   -5.8187   TATGCAATAAAAAAA GACGGTGGCCTCTTTCAGC GTGAA ACTGAAAGAGGCCACCGTC TAAGAGCCCTAGATC
   DIP1030   6 100 206 1008478 .. 1008506 - -14.7  -4.41494   CAGGGTTAAGTAAAA        GTCGGAACGTAAA TGA TGTACGTTCCGAC        TTTTATAAAAATTGT
   DIP1030   6 100  24 1008643 .. 1008688 -  -9.1  -5.14965   ATTTGGACGAAAAAA GCGACGCGGCTCAAAGCC AAGCAAGGAAA GACTTTGAGCCGCG-CGG TTTATTTCAGCCTAA
   DIP1038   2 100   4 1019229 .. 1019266 - -21.5  -3.18274   CGCATGCCAATTTAA   CTACCGCCCTCCTAG TCAAGTCT CTAGGAGGGCGGTAG    TCGTCATTCGGCGGA
   DIP1057   4 100  16 1037027 .. 1037070 -   -24  -4.29176   ACAGCTAATGCAAAA GAGCGGCCGGTTTCCCCCTT GACT ACAAGGGAAACCGGCCGCTC TTGGCTAGAAACGCT
   DIP1073   5  55 292 1054355 .. 1054373 -    -6  -3.28791   ACGTCGTCGCTACAA             TCGACAAC ACC GTTGTCCA             CACCCCGCGCCATAG
   DIP1076   4  71  73 1057820 .. 1057837 - -11.3  -2.79501   GACACCTCCAGCACA             TCGTGCG GGTA CGCACGA              TGCTGCGTGAAGATG
   DIP1081   3  85  31 1063543 .. 1063573 - -11.8  -3.76373   TTCTTAATACTTAAA       GGCAGCGCTCGTAA AAA CTGTGAGCGCTGCC       TTGTGGTATTTCCGC
      lysE   1  45  84 1074073 .. 1074088 -    -4  -2.94258   AGGAACGCAATTATA              TTGACA CTGT TGCCAA               GGACGCTGGAATTAA
      ilvD   2  55   9 1078953 .. 1079002 -  -6.4  -3.32279   TATCACAACAAGATA GTCAAAGGCCCTGGTTCCCTCT GGAATT AGAGAGGGTTAGGGCCTTTAAC TTAGTGGGTTAGTCT
   DIP1114   4  70  50 1096693 .. 1096706 -  -8.1  -3.72576   TCGTGGTCCACGAAA               CTCGC CATC GCGAG                ATCGTAGGAGGGCAT
   DIP1117   7 100  47 1100893 .. 1100916 - -18.2   -3.5241   TACGGGGTACAAATA          GCCTCCACCC TTTT GGGTGGAGGC           TTTTGTTATTTCTAA
   DIP1123   8  65 174 1108900 .. 1108925 -  -9.7  -2.72661   TATTACTGGTAATGA         GGCACTGGTGT CGGA AAACCAGCGCC          AAGCCCGTTCACTTA
   DIP1129   5 100  20 1114053 .. 1114091 - -13.9  -4.87803   CAGCCGCAAAGAAAA   GTGGGGCTTCCTAGAGC GAACA ACTCTACGAGGCCCCAC   AACTATGCCAGGAAA
   DIP1132   0 NONE
      atrC   6 100  24 1125740 .. 1125774 - -25.8  -4.20516   CGGGGATCCAAGAAA     GGGTGCCCCACGACAG AAA CAGTCGTGGGGCACCC     TAGTGCTTTTATAGA
   DIP1156   4 100   6 1144934 .. 1144961 -   -20  -3.79021   AGAGCAAATACACAA        TGGTGCCATGCG TTTT CGCATGGCACCA         TTTTTTTATGACAAT
   DIP1163   3 100 173 1153602 .. 1153632 - -20.6  -3.33815   ATTGGGTTTAATGAA       TGGCCGCACTCTTA TTC CAAGAGTGCGGCCA       TTCGTATTGAGGTTT
   DIP1190   0 NONE
   DIP1199   3  61 134 1198870 .. 1198882 -  -7.7  -3.23393   TTGGATTTGATAAGA                CTGGT ACT ACCAG                AATCGGTAAGTATGT
   DIP1208   4 100  12 1208562 .. 1208608 -   -19   -4.2349   CGTTGATACGCAAAA GCGCCCTCGTTTCTATCA TTTTCTCTGGC CGATAGAAACGAGGGCGC ATCCATTATGGTTAC
   DIP1222   2 100  29 1223646 .. 1223684 - -15.4   -4.1157   GATCAATAAGAACAA   GGCCCTGTTGTTACGTCA CTG TGACATAATAACGGGGCC   TTGCTTTCCATCGAC
      cobK   4 100  17 1236000 .. 1236048 - -24.9  -3.95584   TTTTGAGCAATTAAA TCGGTGTGGCATCGAGCTTTT AGATGAG AAAAGCTCGAGGCCACACCGA TTATTTACATCCGGA
       fhs   9  77  12 1256184 .. 1256219 -  -9.9  -3.77206   TAGAAGCCGATCAAA   GCGGGAAGC-GG--CCAT TGT ATGGTACCTGCTTCCCGC   TTAATTACCTTTTAG
   DIP1265   5  51 330 1272105 .. 1272122 -  -5.6  -3.06261   TTCTAACTTCGAACA             GTTAGC ATGCGA GCTAAC              AAGCTAGCTATGAAA
   DIP1276   9 100  22 1283717 .. 1283773 - -18.1  -2.96517   ATTGATTAACAAGCA GATTGCCTGCCGTTCACGATAGGTTCG ACG CGAACGTTTTGTGCATGGCAGGCAATC TAAAAACCAATTGAG
   DIP1288   3  76   5 1296755 .. 1296792 -  -5.7  -4.59773   TTTTAGCGTTAAAAA   GTTGGTCCTTTCCTCG TCAATAC CGAA-AACGGACCAAC   TTTTTTAATTTTTGT
   DIP1301   4  90  38 1310270 .. 1310301 - -12.4  -4.04174   CCGCATACAATTAAA      GCCTCATGATGTTC CATA AATCATCATGAGGC       TTTTTACTTTGTCCA
      secG   5 100   9 1318411 .. 1318453 - -29.4  -4.73108   CGTATAAAACCAAAA CGTGTGGGGCGGAAAGCTGA ATT TTAGCTTTCCGCCCCACACG TTTTGGTTTTACTTG
      nusB   5 100  16 1352817 .. 1352850 - -21.9  -4.14627   CGGCGATATAAATAA     TGTGGTGGTCGCACA ATCA CGTGCGACCACCACA      TTTTTTCAAGAAAGA
      hisS   3 100  24 1378497 .. 1378542 - -22.9  -4.19953   CACTGAATGCTAAAA GCGGTGGGAATGCACGAGTAAT AAA AATACT-GTGCATTCCCACCGC CGCAAGCGTGGCCTC
      relA   2  68  57 1384663 .. 1384693 -  -9.8  -3.06133   GAACTTGGTATTGAA       TCTGGAATAACTCC CGA AGAGCTATTCCAGG       CCGTTTTAGTTAGGT
   DIP1383   4  57 450 1400111 .. 1400122 -  -3.6  -3.91911   GGTACGTCAAGTAAA                GCCC TTGG AGGC                 GAAGGCGGCTTCGCT
   DIP1394  11  76  16 1411852 .. 1411889 -  -7.6    -4.323   TTTAAACATTTAAAA   GCGTGGGGTCAGTAAC TCAAAT GCTGCTGGTCCCACGC    TTTTACCATCTTGCA
       dxs   7 100  14 1414667 .. 1414704 - -17.1  -3.40481   TCATAGAGAAATACA   GGGACGAGCCTAGATTC CAAA AAATCAAGGCCCGTCCC    TCGCTTACAGAAGCT
   DIP1407   3 100 202 1424686 .. 1424731 - -33.7  -2.54523   TTACATTTGAAGCTA TTGTAGGGGCTTGGGCCGAAA TGAT TTTCGGCCCAAGCCCCTACAA TTATTCTTTCATGCC
   DIP1416   6  55  62 1433001 .. 1433011 -  -2.4   -4.0371   CAGCTCGGAGACAAA                 GCCC ATA GCGC                 TTCTCGCGGATAACA
   DIP1419   3 100  15 1437886 .. 1437937 - -39.2  -4.79451   AGCTGAAAGACAAAA GGCGTACGTGTGCTCAGTTGCTAC TAAT GTAGCAACTGAGCACACGTACGCC TTTATTAGGGCTGAT
      ptsI   4 100  21 1448482 .. 1448517 - -27.8  -3.48466   ATCATAATTAATGAA    GTGGGGCGGGAAGAAC TTTT GTTCTTCCCGCCCCAC     TTCATTAACGTTGCT
   DIP1438   5 100   7 1456927 .. 1456962 - -18.6  -4.50358   ACGTAAATAGCAAAA    TTGTGCCCGAAAAACCT CTC AGGTTTT-CGGGCACAA    TTTTTATTAGAAACG
      dapF   4  49  20 1461405 .. 1461438 -  -5.2  -2.94759   CAACTCCAACAAGCA     TGGATCGACGCACG CCGAGC CGCACGTCGGTACA      CCGAAAACTAGCTTT
   DIP1447   4  78  82 1466646 .. 1466680 -   -10  -3.92659   TGGCCAAAAGTGAAA     CGGGTGTTTAGCGA CTATAGT TCGCACAACACCCG     TATGGGATCAATTAA
   DIP1455   2 100  14 1473384 .. 1473421 - -25.9  -5.14563   CTGGGGACTAAAAAA   GATAGTGCGGATCCACA AGAG TGTGGATCCGCACTATC    TATCTATAAAGTTCT
      cobQ   2 100   9 1517592 .. 1517631 - -25.3  -3.92522   TCCTAATCGCATAAA  GCGAAGGGCTGTACAAC TATTTT GTTGTACAGCCCTTCGC   TTTATTCTTTAGGTA
      rplS   7 100 105 1548395 .. 1548429 - -20.9  -3.16421   CCAAGAACGATTCAA     GGGTCTGGCTCCGAT GCAAT ATCGGAACCAGACCC     TTGCAAAGACCCTAA
       pyk   4 100  18 1581578 .. 1581614 -  -7.9  -5.26316   CTAGTGCATAAAAAA    TCCACCGTGGAAAGG TTTATCC CCTGACCACGGTGGT    CTTTTATTATCCAAG
   DIP1570   8 100   9 1596376 .. 1596421 -   -20  -2.83867   GGATCGATCAAGAAT GTGTATGCGTGCTCTGT-ACC AATCA GGTGACAGAGCACGCATGCAC TGCAGGGATTAGTCG
   DIP1576   9 100  30 1603626 .. 1603661 - -15.7  -4.18044   CCATAAATAACGAAA    GTCTTTCACCCCTTA TAGGTT TAAGGAGTGAAAGAC     TTTCTTCGTTTCGCA
   DIP1614   3  62 -20 1646620 .. 1646634 -  -7.1  -3.54029   GTGCAGTAATTAGAA               GCCCA TTGCT TGGGC               GCGTCGCATGACTTC
      ilvE   4  74  21 1669716 .. 1669761 -  -6.7  -4.28049   CTTAAAACCGCAAAA CTCCAGAGCCGACTCCCCCTG TTTT CAGAAGGAGTCGGCTCAATCT CGTTATAGAAGAGAA
   DIP1643   6 100  10 1677894 .. 1677917 - -15.4   -5.1383   AAGAAGATAGAAAAA          TTCCCACGCA CGTG TGCGTGGGAA           TTTTTGTTGCTATCC
   DIP1650   1  38 366 1682713 .. 1682728 -  -2.5  -2.51547   TCGGGATAGCAATAT              CACGT AAGTCG ACGCG               GGTATTAAGCCTGCG
   DIP1658   3  61  59 1694087 .. 1694098 -  -4.4  -4.07568   TCGCTTTTCTCAAAA                CTAC ACAT GTAG                 CTTGAATCCCTTTTC
   DIP1664   0 NONE
   DIP1685   5  51  17 1721457 .. 1721469 -  -6.3  -2.77538   GTGGCAACAAAAATG                CGTAA TCG TTACG                GTAGCTCACGGCATA
   DIP1689   3  48 388 1726379 .. 1726411 -  -5.6  -2.77182   CTGCACACGCAACGA     TGACTCCCG-CTCAG CCGA CTGAGTCGGAAGCTA      TGACACCGCCTAAAG
   DIP1694   1  44 399 1732154 .. 1732165 -  -4.4  -2.52193   ACTACAGCCATCAAT                CTCA TTCG TGAG                 GGTGCTCGTTTCATC
      dnaG   3 100   6 1736050 .. 1736079 -   -18   -5.1383   AAGAAGATAGAAAAA       GTGCCGCAAAGG ATAACA CCTTTGCGGCAC        TTTTTCTATTTAAAA
   DIP1703   2  47 -28 1740652 .. 1740667 -  -4.6  -2.93869   CATCACCCCATAAAG              CTGCTG AGCT CGGCAG               ATTGCTTTGCGACGC
   DIP1711  11  95  60 1748203 .. 1748233 - -16.2  -3.02371   TGGGCTAAAGAAGTA       GCCCAGCTACATGG ATT CCAAGTAACTGGGC       ACGATGCCGAAATCT
      ectP   2 100  85 1781677 .. 1781705 - -16.2  -3.93038   CACCGCAATAGGAAA        TGGTGAGGTAGT ACGTG ACTACCTCACCA        AGTTTCAGCGCCATT
   DIP1744   7  56 220 1788429 .. 1788439 -  -5.4  -3.55296   GCGAGAAGGAAAAAT                 CGTA GAA TACG                 GCCCCACCGAGGATG
   DIP1750   8  50 223 1794120 .. 1794134 -  -2.1  -3.74872   AGCGACGCCATGAAA               CTCTC GCCGG AAGAG               TCTAAACCAGCCATC
   DIP1758   3  53  -6 1803977 .. 1803988 -  -2.2  -3.88787   TTAGATCCTTACAAA                TCCG TTTA CGAA                 TGGTCGCCAGCACGC
   DIP1763   6  83 272 1807614 .. 1807624 -  -5.4  -5.19879   GTTCAAAGACAAAAA                 TGGT TTG ACCA                 ACCCGGAACGAGCTC
   DIP1767   7 100  11 1812318 .. 1812343 - -13.3  -4.15453   TAAGCTATTGCAAAA         TCCCGCTCTGT TGTC ACAGGGCGGGA          TTTTTTATATCTATG
   DIP1796   2  57 385 1843884 .. 1843904 -  -3.9  -3.89346   CTGCTACTGCACAAA            CGCCTAACT ACT ACCCAGGCG            GTATGGTTGCCGGCC
   DIP1801   6  55 174 1849638 .. 1849653 -  -2.4  -4.09243   GACATTTTCTGAAAA              CCGCGG ACAT CCACGT               CTACGCATGCGCCAC
   DIP1810   4 100  76 1859598 .. 1859632 - -20.9  -3.16421   CCAAGAACGATTCAA     GGGTCTGGCTCCGAT GCAAT ATCGGAACCAGACCC     TTGCAAAGACCCTAA
   DIP1815   3  95  10 1864804 .. 1864859 -  -5.4  -5.63517   TCTTGAAAGAAAAAA TATCGACCCAAGAGGGTATCAACATG GGGT CATGTCGTCTTCCTCTTGGACCAATT GCGGATTAATTAACC
   DIP1827   8  70 174 1872626 .. 1872657 - -10.9   -2.9155   GGGTGGAACAGTATA      CCACTACATAGCC ATTATG GGCTATGCAGGGG       AGGGCCGCGACCGCC
   DIP1837   8  63 422 1879588 .. 1879618 -  -8.8  -2.90763   GCGACAGGTGAGACA       GGTCCGCAAGGCCC GCC GGGTCCTGCTGGCC       CTAAAGGCGCGACAG
   DIP1837   8  63 368 1879642 .. 1879672 -  -8.8  -2.90763   GCGACAGGTGAGACA       GGTCCGCAAGGCCC GCC GGGTCCTGCTGGCC       CTAAAGGCGCGAAGG
   DIP1837   8  63 314 1879696 .. 1879726 -  -8.8  -2.89742   GCGAAGGGTGAGACA       GGTCCGCAAGGCCC GCC GGGTCCTGCTGGCC       CTAAAGGCGCGAAGG
      acpS   3  52 339 1883590 .. 1883613 -  -3.8  -3.61398   CGTTTCTCCCAACAA          GTCCCAGCCCT GCA ATGGCCGG-AC          TTCCTCAACGAGTTC
   DIP1850   2  46 406 1894497 .. 1894510 -  -3.9  -3.14931   CTCACTGTGGAGGAA               TTCAA TGGT TTGAA                TCAGCCTGAACGCCG
   DIP1862   2  49  15 1905331 .. 1905343 -  -3.4  -3.54424   TGCTAGCGGGGCAAA                CGTT TAGGC AACG                CAGAGAAAAGAAAAT
      rpmJ   5 100  20 1917020 .. 1917043 - -14.6  -5.27206   CAGAGATAACAAAAA          GACCGCCACC GAAA GGTGACGGTC           TTTGAAGTTATAACA
   DIP1885   1 100  20 1927230 .. 1927259 - -15.8  -3.58726   TGTTGGGATACACAA       CGGCCACCATCC TCGGTG GAATGGTGGCCG        TATGGTGTGGACTTC
   DIP1892  11  59  88 1942109 .. 1942120 -  -7.2  -3.05715   AATCCCCGCAGCCAA                CCGC CCCC GCGG                 CGCCGACGAAAAAAT
      cat1   5  77  10 1956361 .. 1956416 -  -9.1  -4.01158   AAGGGCATGAAATAA CAACGAATGGGTCGGCACCTTTCACA TTATC TGTGTCAG-TGCCAACCCTTTTGTTG TTGAGGTGGTTACTT
   DIP1905   9  93  19 1960300 .. 1960327 - -14.3  -3.96337   CCAAAAATGACTAAA        GCCTCTTGGAT GCCGAT ATCCAAGAGGC         TTACTTCTTAGCTGC
      purM   6 100  84 1970812 .. 1970834 - -17.8  -3.37522   AGCCGAGCTAAGTAA           CCCCCTGAGT GCT ACTCAGGGGG           TTACTTGTTGCTTCA
      purM   6 100  25 1970856 .. 1970893 - -18.5  -4.82901   GTTGCTTCAGAAAAA   GAGGCTGACCCAGCTAC CGAT GTAGCCGCGCCAGCCTC    CCTGTTTTTACAGCG
   DIP1925   6  82 183 1978229 .. 1978280 - -12.8  -3.48924   GGATTTTGCACAGAA CTTCACACCAAATC-GCTTCCAAAC CGGCC GTTTG-A-GCAGATTTGGTGTGAAG TGCCGTCTTTTCGGG
   DIP1935   1  47 251 1989211 .. 1989222 -  -2.2  -3.64822   ACTGTGCGATTTAAA                CCTG TGGT CAAG                 TTGATTACTGGGCAA
   DIP1947   7  86  62 1998723 .. 1998767 -   -15  -2.90496   GCCCTGCGCAAAGGA CAGGCTCGCCCCTGGTGCCTG CAGC CCGGCATCAGGGGCGAGG-TG CGCCTTGTGGAGAGA
   DIP1952   8  86 202 2002211 .. 2002255 -   -15  -2.90496   GCCCTGCGCAAAGGA CAGGCTCGCCCCTGGTGCCTG CAGC CCGGCATCAGGGGCGAGG-TG CGCCTTGTGGAGAGA
   DIP1962   9 100  46 2009812 .. 2009850 - -18.4  -3.36744   CTAGAAACAACAAAG   CCCTACCCAAATGTAAAA ACT TTCTACGTTTGGGTAGGG   TTTTTGCTCACACTG
   DIP1969   4  60  97 2016675 .. 2016685 -  -2.4  -4.28994   CACCACCGATGAAAA                 CGGC TTT GCGG                 TGTTAGGCTGCAACG
      lysS   5 100  12 2035828 .. 2035861 - -21.2  -3.81473   AAAAACATAGTTAAA     GGGCGGTTCTCCTT TAACTC AAGGAGAACCGCCC      TTTAGAGCTTTTTAG
   DIP1993   1  66  73 2043412 .. 2043422 -  -5.4  -4.25104   GGCCCGCCAGGAAAA                 GATC TTG GATC                 GCACGCTTTTCGACG
   DIP2010   7  56 452 2059200 .. 2059220 -  -7.6  -2.71712   CCGCGGCGGTGAAAT           GGTGTACGG TGGG CCGT-CACC            GCCCAGGCAACCACC
   DIP2016   2  48 264 2070486 .. 2070506 -  -4.7  -3.05343   TTCATATTTCGAAGA            GCAACGCTT AGG AAAAGTTGC            ACCTGATGTTCCTAT
   DIP2033   4  65  28 2085268 .. 2085322 -  -9.6  -2.66316   GCCTTCATCACACGA TACGCAGGTAG-GCAAATTCTCGG TTAGCTTTG CCGGGA-TTTACTCTACCTGCGTA TTAGTTTTGGAGGAA
   DIP2042   1  39 341 2090079 .. 2090089 -  -2.4  -2.81045   CGACGCAGAACAGTA                 CTGG ATT CCCG                 CCATCATCGCCGTCC
   DIP2049   7  57  51 2096383 .. 2096395 -  -2.6  -4.15453   CAATGCACCCTAAAA                CCGG AAGAG CCGA                TAAACTCGCCGGACC
      ackA   4  65 282 2102179 .. 2102195 -  -9.3  -3.06796   GGTGATTTGAGTGAA              GCCCGCC TTC GTCGGGC              AGCGCGCCGCCTTGA
   DIP2060   3  90  46 2108952 .. 2108976 - -13.6  -3.77722   TGCAAGCAGCAATAA          GGGTAGCCCC TGCTC GAGGCTACCC          TTTTGATGCGTCCGC
   DIP2068   0 NONE
   DIP2075  12  77 312 2127594 .. 2127617 - -12.5   -2.7782   CAACCGCGTAAGAAG          TTCACGCCG GAGTAT CGGCGTGAA           GCGGCGAATTTGGTG
  DIP2077A   4  86 159 2128733 .. 2128760 - -14.2  -3.04263   ACTGTAGGGCGAACA        CGACGCCGAG ATTGGGGG CTCGGCGTCG         CGAGGGGGCATCGGC
       fba   7 100 158 2144641 .. 2144675 - -24.5  -3.61609   CTAGCCAAACGATAA     GGATCTCGCTCCGGT ATAAG ACCGGAGCGAGATCC     TTATAATTCTTTTCA
       fba   7 100  18 2144794 .. 2144815 - -14.5  -5.02502   GATAGCACATAAAAA           TAAGGGCCC CGCA GGGCCCTTA            TCCTTTATTAGCTGG
   DIP2108   4  57  35 2157859 .. 2157871 -  -2.6  -4.15453   CAATGCACTCTAAAA                CCGG AAGAG CCAG                TAAAGCCGAGTAATG
   DIP2123   9  59  37 2175761 .. 2175776 -  -4.6  -3.86194   AACCCTCTCGAGAAA              CCGCGA GTTT TCGAGG               GGTGAACTGCTCCCC
   DIP2135   5  82  14 2198929 .. 2198984 -  -6.9  -4.86029   ACAAACAATATAAAA GGCACAGCCTCCCCTGATATGACGGAT TGGG ATCAA-CGTCCCAGGGG-GACTGTGCC GTTGTCGTAGCAGCT
   DIP2140   2  69 361 2206455 .. 2206475 -    -4  -4.63218   TCGTCGGCAAGAAAA           CGGATGGTG CGCG CACC-TCCA            AAACGGTGCCGCAGA
   DIP2169   1  46 -16 2242603 .. 2242613 -  -3.2  -3.28712   GCGCTCTTCCTAGAA                 GCTC GAC GAAC                 CACCAGCGCCGCTAA
      pccB   5  63 202 2266127 .. 2266143 -  -4.3  -4.16842   GCCATCCCGAAGAAA              GCAACTG CCC CTGCTGC              GGTTACCCGATGGCT
   DIP2222   4  77  -8 2310567 .. 2310609 -   -12  -3.05535   GGAAACACCACAAAT TGCCCATAGGGCTGGCTAAT CCA AGTAGCCATCCCTATGGTCC TCCACAAAACCATAC
      glpK   9 100  24 2323017 .. 2323042 - -13.3  -4.77775   ACCCCACAAAACAAA         CCCGACGAGCT GGAT AGTTCGTCGGG          TTTGCTGTTATTTCA
   DIP2245   2  79 107 2334636 .. 2334656 -  -6.9  -4.62069   CGCTGATGTGAAAAA            TGACGATGT CGC ACATCTTCA            CTGGTTAAAAGAACA
   DIP2249   5  77 215 2337943 .. 2337990 -  -9.9   -3.6761   TTCGCCGAAGAAATA GTCGTGGTCAAAT-GGCTGAGC ACAAG GCTCAACCAACTCGGCCACGGC CTTATTTTCACCTTG
      msrA   3  46 336 2352324 .. 2352340 -  -3.7  -3.05224   ATATGTGCCGAAAAG              CTCCACA CCC TGTAGAA              ATAGAAGCTTCAGGC
   DIP2263   7  74   0 2354849 .. 2354873 -  -8.6  -4.10657   CGACACCTTTGAAAA         GCT-CGTGCGC AAAA ACGCACGAAGC          TAGGCGATAGCGATG
   DIP2267   7 100  15 2358999 .. 2359039 - -15.5    -5.055   CCAAGCGCTAAAAAA  TATCACCGCCGCGGAGC ACAACCA GCTCTGCTGCGGTGATA  TTTTTTATGCTTCGC
   DIP2271   5 100  13 2363186 .. 2363216 - -19.8  -4.92757   TCACCAATAACAAAA       CTCGCCTGCGGCAA TTC CTGCCACAGGCGAG       TTCTTTTTTGTTTTA
      dnaB   2  49 175 2384591 .. 2384610 -  -3.4  -3.53811   TCTACCCCTCTCAAA            TCCGCGGC ACCG GCACCGGA             TCAGCAGCAGGATTC
   DIP2300   9  83   1 2395813 .. 2395855 - -13.7  -3.19018   AAGAGGTGAACTTAA CACCCAACATAACACAT GTGGGAAGT AGGTGTTATGTTGGGTG TTAAGTTCGACGAAG
   DIP2306   9  70  10 2402309 .. 2402320 -  -2.2   -5.0538   TCGCAGGGCAAAAAA                CTGC GCTA ACAG                 AAACTTTATTTAGAT
   DIP2328  11  61  16 2432257 .. 2432282 -  -8.9  -2.68823   CTCGGCGTAGATAAC         CGCACCGCCGC CATC ACGGCAGCACG          CCAGCAACGCCTGAT
   DIP2339   8  61 408 2445034 .. 2445052 -  -3.8  -4.13282   ATTACAGCCTCAAAA             CGTTGCCA CAC TAGCAACT             TTAATGAAATTGGAC
   DIP2344   0 NONE
      panB   2  55 134 2463861 .. 2463877 -  -7.3  -2.52795   AATGGCCGGAATGGA              CATCGAC TAC ATCGATG              TTGTCGCACCCGATT
   DIP2365   7 100  23 2469000 .. 2469039 - -15.9   -5.1101   GCACCACTGAAAAAA  GTGGGTAGTTTGAGACA ACACCG TGTCCCGAACTACCCAC   TTTTTCGCGCGCTCA
      parB   2 100  15 2482853 .. 2482874 - -15.9  -3.90358   ACAGCACATAGCAAA           GGGAGCCTC CTAG GAGGCTCCC            TTTTTTAGTATGTTT
   DIP2375   6 100  32 2482853 .. 2482874 + -15.9  -5.28755   ACAGCACATAGCAAA           GGGAGCCTC CTAG GAGGCTCCC            TTTTTTAGTATGTTT
   DIP2364   1 100  65 2469000 .. 2469039 + -15.9  -4.57569   GCACCACTGAAAAAA  GTGGGTAGTTTGAGACA ACACCG TGTCCCGAACTACCCAC   TTTTTCGCGCGCTCA
   DIP2345   1  42 469 2452397 .. 2452410 +  -2.3  -3.14881   CCGGCTCCACCACAA               CGCGT TGCG ACGCC                TTGATCCCAGCCTTC
      chrA   2  58 145 2432446 .. 2432456 +  -8.2  -2.52834   ACTGCACCTATCAAA                 GCGC CAA GCGC                 GTTGGTAATAACGTC
   DIP2305   6  54   7 2402324 .. 2402339 +  -4.8  -3.61398   CTGCGCTAACAGAAA              CTTTAT TTAG ATAAAG               TTCTTCGCCAAGGCG
   DIP2299   7  89  24 2395813 .. 2395855 + -15.1  -3.17075   AAGAGGTGAACTTAA CACCCAACATAACACATGT GGGAA GTAGGTGTTATGTTGGGTG TTAAGTTCGACGAAG
   DIP2287   1  39 -18 2384763 .. 2384773 +  -2.4  -2.65766   CCTGCCCGAACAACG                 CGGC AAG GCCC                 TCGTCTAGGCTTTAG
   DIP2281  11  65 346 2379509 .. 2379522 +  -2.3  -4.68593   ATCGCTTGCAGCTAC               GGCAG CTTC CTGCA                TTTTTGCCTGCTGCG
   DIP2277   5  73 294 2369460 .. 2369508 + -10.3  -3.25779   GCATATAAAAAAAAG GGGGGTTGTGGTCGGTTGAAACA CGT TGTTTCAACCGAGGGGGACCCCA TATCATTTTTTAAGT
   DIP2273   4  72  13 2365661 .. 2365671 +  -8.2   -3.8211   TAGCCTGAACAGTGC                 CGGG ATA CCCG                 TTCTTCTCCGTCAAC
      uhpT   2 100  20 2363186 .. 2363216 + -16.9  -4.94109   TCACCAATAACAAAA       CTCGCCTGCGGCA ATTCC TGCCACAGGCGAG       TTCTTTTTTGTTTTA
   DIP2266  12 100   5 2358999 .. 2359039 + -17.7  -5.37345   CCAAGCGCTAAAAAA  TATCACCGCCGCGGAGC ACAACCA GCTCTGCTGCGGTGATA  TTTTTTATGCTTCGC
   DIP2262   7  64  82 2354958 .. 2354969 +  -7.2  -3.53012   CTACAATCCTGCGCA                GCCG TCCA CGGC                 TTTGCCAACCACAGG
   DIP2262   7  64 174 2355050 .. 2355074 +  -7.8  -3.53012   AATGTGTTGCCATAG         CGGCCAGCGCT CAGC GGCGC-GGTCG          TTTCGGGGCAGCAGC
   DIP2262   7  64 426 2355302 .. 2355313 +  -5.8  -3.93695   TGCCTGCGACGTTTC                CTGC GCAA GCAG                 TTTGTGCATGATCCA
   DIP2252   5 100   3 2345608 .. 2345647 + -13.6  -4.79352   AACCTGCCAATAGCA  GCAATGCCACCCAGGACC GCAT GATCCTTGGTGGCATTCC   TTTTGTTGTCGGTGC
   DIP2244   7  55 351 2335128 .. 2335141 +  -5.9  -3.21099   ATCCGGCGTCGATTT               CGCGG AGAT CTGCG                TTGATGCTGAGCGGG
   DIP2234   9 100  50 2323017 .. 2323042 + -15.5  -4.04415   ACCCCACAAAACAAA         CCCGACGAGCT GGAT AGTTCGTCGGG          TTTGCTGTTATTTCA
   DIP2220   1  62  90 2310575 .. 2310601 +  -9.4  -2.82516   CACAAATTGCCCATA         GGGCTGGCTAAT CCA AGTAGCCATCCC         TATGGTCCTCCACAA
   DIP2207   5 100  10 2296978 .. 2296999 + -17.3  -5.27938   CAGTAACAAGCACAA           GCTCGCCCC AGCT GGGGCGAGC            TTTTTGTTTACCGAT
      betA   2  47 353 2291625 .. 2291635 +  -3.2  -3.38316   ACAACATCTCGCGGT                 CACT TGG GGTG                 TTAATTGGGTAGTAC
   DIP2185   5  50 402 2264169 .. 2264182 +  -3.7   -3.3579   CTAAAACCGGAAGAG               CCACC AAAC GGGGG                TATTTCGAAGCATTT
   DIP2168   7  61  71 2242671 .. 2242691 +  -7.5  -3.26722   GCGAGGAGCTCGCAC            TGGCAGCCT CTT GGGCTGCAA            TGTTGTCGGTGTGCC
   DIP2155   5  59 445 2217250 .. 2217263 +  -5.9  -3.63515   TGACGAGACGTGATC               GCGGC AATA GCTGC                TTCTTCGACGTCGGC
      lysS   5  52 319 2206408 .. 2206420 +  -4.1  -3.61398   CCAAATACCGTGCCA                CATCG CGT TGATG                TTGTTCGACCGCGAA
   DIP2122   9 100 117 2175836 .. 2175870 + -20.9  -3.16421   TTAGGGTCTTTGCAA     GGGTCTGGTTCCGAT ATTGC ATCGGAGCCAGACCC     TTGAATCGTTCTTGG
   DIP2116   8 100  24 2168400 .. 2168430 + -15.6  -4.32034   GAACTACATACAGAA       GAACCGCACCTA GCAATTG TAGGTGCGGTTC       TTTTAATCGTGCTGC
   DIP2116   8 100 133 2168509 .. 2168529 +  -9.6  -4.67353   ACGTGAACGATCTCG            CCGCGGGG GCGTG CCCCACGG            TTTTTAAGTACATCA
   DIP2116   8 100 197 2168573 .. 2168586 +  -8.1  -5.42198   CCGCAGCAAGTTCCT               TGCGC AGCT GCGCA                TTTTCTTTTTTCAGC
   DIP2113   7  61 216 2163998 .. 2164013 +  -7.6  -3.28745   TCTCCTGGAGGAAGA              CCATTG AACA CAATGG               TTCCGTTCTTACGAG
   DIP2110   1  52 146 2161665 .. 2161687 +  -6.9  -2.62263   AATGCCCCACACCGG           TGGGCGCAC CCGGC GCGCGCTCA           TCCTCTGCCACCGCT
   DIP2107   3  60  -4 2157408 .. 2157424 +  -6.5  -3.35679   TGAATAAGTTCGTCG              GCTAAGG TTC CCGTAGC              TTGTGACTCCGACCC
   DIP2093   9 100  26 2144641 .. 2144675 + -24.5  -3.68416   CTAGCCAAACGATAA     GGATCTCGCTCCGGT ATAAG ACCGGAGCGAGATCC     TTATAATTCTTTTCA
   DIP2077   2  42  96 2129013 .. 2129023 +  -3.2  -2.94595   CCGGTCTGTGAGATT                 TCCT CGA AGGG                 TGTGTCCTGGCCGTT
   DIP2077   2  42 304 2129221 .. 2129234 +  -2.3  -3.15544   GTAAACGCCCCACGT               CAGGA GGAA TCCGG                TTACTCCGAATACAG
   DIP2059   6  65 -38 2108987 .. 2109007 +  -8.9  -3.04263   TACCCTTTTGATGCG            TCCGCGATG TGG CACCGCGGG            TGTTGGAAGTGGAGT
   DIP2053   7  61 -27 2102430 .. 2102451 +  -7.3  -3.30124   TGTCGACGTAGCCAA           CCAGGTC CGCCCCAT GACCTGG            TTCTAAGGCATAACG
   DIP2048   5  55 151 2096004 .. 2096018 +  -6.4  -3.28712   CCGCACCACAGAACA               CGGTGA TAG TTACCG               TTATCGAAGCCGAGC
   DIP2040   5  54 387 2090874 .. 2090897 +  -6.6  -2.90322   ATCAAAATGCATAGA          ACCGGTGTGG TTAA TCACGCCGGA           CTTATTCTGATCCGC
   DIP2023   5  62  34 2077358 .. 2077371 +  -2.3  -4.44797   CGGGCTTCTCGGTTA               CTTCG CTAA CGACG                TTTTCATGTTGGTCG
   DIP2015   7  64 446 2071199 .. 2071217 +  -8.1  -3.28712   GCAAAATCCCATGAC             CCGTTCC ACGCC GGAGCGG             TTGTACCACGAGCGA
   DIP2009   0 NONE
   DIP1992   8  68  13 2043491 .. 2043504 +  -3.8  -4.66163   TAGTCCTCCTAGTGT               CCTC CTAGTC GAGG                TTTTTAAATCCCACT
   DIP1988   4  48  46 2038845 .. 2038883 +  -5.1  -2.75992   GCTGGCGTTTCGACG  CCGCGAAGGCTAGTAGCG CAAA CACAAC-AGCCCACGCGG   TGATATTCGCTACGG
   DIP1980   3  53  -7 2028644 .. 2028659 +  -2.6   -3.9279   GACTTTTTAGTTTGC              CCACCTA GGC TA-GTGG              TTTATCAAATTCGAT
   DIP1977   7  62 155 2026345 .. 2026366 +  -5.8  -3.65353   CTCTTGGTACGTGCC           CACACAGC CTCGTA GCTGAGTG            TTTCGCCTGGTTTGA
   DIP1968   2  53 365 2017184 .. 2017216 +  -6.8  -2.73364   GCGTTCGATGATCGG      TACTGCGCCGGCGG GAATG CCGGCGGCGTCGAA      TACTTCGAGTGCGCC
   DIP1953   6 100 454 2006211 .. 2006259 + -22.6  -2.95668   TTCTATGCGGTTAGT GGTTCAAGGGTCTGGTTCCGGT ATTGC ATCGGGGCCAGGCCCTTGAGCC GTTTCTGAATGCGTT
   DIP1934  11  59   0 1989459 .. 1989471 +  -5.5  -3.68853   CTCCCCTACCGACTA                GTACC TCG GGTGC                TTTAGCGGTTTTTAG
     nrdF2   1  42 311 1977075 .. 1977085 +  -3.2  -2.94924   CATTGACAGCTAACT                 CTCG GGT TGAG                 GTTTATAGATAAAAC
   DIP1918   9 100  21 1970808 .. 1970838 + -22.8  -3.81146   CTTTAGCCGAGCTAA       GTAACCCCCTGAGT GCT ACTCAGGGGGTTAC       TTGTTGCTTCAGAAA
   DIP1904   6  91 104 1960300 .. 1960327 +   -15  -3.54902   CCAAAAATGACTAAA        GCCTCTTGGATG CCGA TATCCAAGAGGC         TTACTTCTTAGCTGC
      cysE   7 100   7 1942173 .. 1942197 + -11.5   -4.8667   TACATCTAATCCTAA          TGCCACCTC ACACCAC GAGGTGGCA          TTTTTATGCCCTATG
      cysE   7 100 384 1942550 .. 1942574 + -18.7   -3.6053   GAAGAAAACAAACAA          GGTCCCAGTCA AAA TGACTGGGACC          TTAATTTGTGGCCAG
   DIP1884   4  82 -52 1927230 .. 1927259 + -14.4  -2.86475   TGTTGGGATACACAA       CGGCCACCA-TCC TCGGT GGAATGGTGGCCG       TATGGTGTGGACTTC
   DIP1879   6  75   7 1923512 .. 1923538 + -10.9  -3.35996   CAGACATAAAAATAT         CCCCTCACC TGCTGTTTT GGTGAGGGG         TTGTCGGTGGAGCTA
      nadE   3  54 449 1918621 .. 1918631 +  -5.4  -3.36073   TGGCAAAGATCTACA                 TCAC AGT GTGA                 TATTTACCCCATATG
   DIP1866   6 100  31 1911319 .. 1911334 + -10.4    -5.626   AGCTTCTACGAAAAA              TCCCCC GCGA GGGGGA               TTTTTTTATAGCATG
   DIP1861   1  54  73 1905447 .. 1905459 +  -4.7  -3.53224   CATGAACAGCACCTG                GCTGC TCT GCTGC                TTTACGGAACACCTC
   DIP1849   6  53 308 1895227 .. 1895241 +  -5.7  -3.13343   TCATCTGAGCAAGCA               CCAAC TCGTT GTTGG               TTGCGTCATTGCCAT
   DIP1844   3  49 470 1884425 .. 1884439 +  -5.6  -2.96899   CGGGCGGAATCATTC               AGCAGC ACC GCTGCC               TCTAGTTCCTTACCG
   DIP1840   8  63 345 1882496 .. 1882512 +  -5.1  -4.09963   GAGCCAGCAGGCGCT              GGATTTC CTT GAGGTCC              TTGTTCTTCTTACGG
   DIP1836   6  71 269 1880312 .. 1880345 + -10.9  -3.03441   CCCACCCTTGTGCCG     CCGCGATCCGCCGCGC TAA GTGCGGTGGG-CACGG     TATTAGCCGCTCATG
   DIP1814   8  74  81 1864949 .. 1864959 +  -6.8  -4.36914   AGCCGTTCAGGGTGC                 CACC GAT GGTG                 TTTTGTACGCGGACG
   DIP1800   4  52 225 1850055 .. 1850085 +  -3.8  -3.63922   CGTTTGATTGAGCAA       GCTCACCGGCGGGC CAA GGCTGCTGCTGAAC       TGTTTTGCCAGCGCT
   DIP1795  12  74 456 1844668 .. 1844710 + -11.2   -3.0462   TATGTGTGAGCTCCG CAGTCGATCACCTCGTGGCC TTT GGCTTTGAGGTGATCGGCAA TAATGTTTTTCATAT
   DIP1788   8 100  22 1835388 .. 1835420 + -21.5  -3.50737   TTCTTTCCCCCTGTT      GAGGAGAAGATAGCC TTA GGCTGTCTTCTCCTC      TTCGTCTTTCTGGCT
      rpsT   1 100  13 1812318 .. 1812343 + -15.5   -5.4492   TAAGCTATTGCAAAA         TCCCGCTCTGT TGTC ACAGGGCGGGA          TTTTTTATATCTATG
   DIP1762   3  87  12 1807313 .. 1807346 +  -8.1  -4.85599   ATAACTACTACCGCA     GGAAAGAGCACGGAT GATC ATCCGTGCTCTGCCG      TTTTTGTCAAGTGAG
   DIP1757   4  56 143 1804049 .. 1804059 +  -4.6  -3.76224   AAACCCATGGTTTCA                 GGGC CGA GTCC                 TTTAATCGCTGGAAA
   DIP1729   1  59 290 1771824 .. 1771835 +  -7.2  -3.16055   CTCGTGAGGTACCCT                GCGG GCAA CCGC                 TTGCTCAGGGGTTTC
   DIP1726   7  69  66 1768046 .. 1768059 +  -6.7  -4.05788   GCGTCACCCGCGATT               GAGGA TATT TCCTC                TTTCGTTTCGGGAGG
   DIP1710   4  65  81 1748367 .. 1748378 +  -2.2  -4.73388   TACCAATGGCAAGCT                G-GCG AAG CGCTC                TTTTTAGTGGCGGTT
   DIP1705   5 100 319 1744973 .. 1745020 + -16.3  -4.07568   TTTGCAATCGATAAA GCTCCTCGACTGCCTTGGGCA ACTATG TGCTCTTGGTGGTCGAGGAGC TTTTCGCCGCACCAG
   DIP1702   8  52   3 1740652 .. 1740667 +  -6.8  -2.70525   CATCACCCCATAAAG              CTGCTG AGCT CGGCAG               ATTGCTTTGCGACGC
   DIP1698   8 100  14 1736050 .. 1736079 +   -18  -5.19879   AAGAAGATAGAAAAA       GTGCCGCAAAGG ATAACA CCTTTGCGGCAC        TTTTTCTATTTAAAA
   DIP1693  12  85  31 1732598 .. 1732617 + -12.2  -3.67597   GCGCTAAAACCTTGG            GTAGCTGC CAAC GCAGCTAC             TTCTTGGCTCAGCAC
   DIP1684   5 100 100 1721592 .. 1721614 +  -9.8   -4.9792   GCCACGCTTGGCGAC           GGGCCGACAC CTA GTGTCGGTCG           TTTTTCTATGCCATA
   DIP1674   2  45 115 1712784 .. 1712812 +  -3.8  -2.91005   CACATGCAGCGGTCA        CAGGTGGGTTTT CAATA AAAACCCGACAG        GTATTATTTTTCTCA
   DIP1667   7  67 314 1703988 .. 1704003 +  -6.8  -3.90291   CTTAAGAATCTCGCA              TCGGGG CAAT CCCTGA               TTTACTTACAGGCCT
   DIP1663   7  74 340 1700789 .. 1700807 +   -11   -3.1706   CTGTGTGGTTGCTCG             CCGGGATC GAC GATTCCGG             TTACTGGCGTCCATT
   DIP1657   4  74 101 1694102 .. 1694141 +    -8  -4.05788   CTACACATGTAGCTT  GAATCCCTTTTCGACCT ATCATCA AGG-CGGGAAGGGGTTC  TTTCATTTCACCAAA
   DIP1647   7  86  80 1681580 .. 1681628 + -14.8  -2.97951   TTCTAGTCGGTTAGG GATTTAAGGGTCTGGTTCCGGT AGCGC ATCGGAGTCAGACCTTTGAGTC GTTTCTGGTCAAGTC
   DIP1615   3 100  19 1649295 .. 1649332 + -22.3  -4.57474   GCTTCAATAAAACGC   TAATGGGCCCGAAGCGAC GGT GT-GCTTCGGGCCCATTA   TTTTATATGCGTTAG
   DIP1587   4  54  45 1615790 .. 1615817 +  -4.8   -3.5627   CTGCGCTGCTCAAAA        GGGCGT-CGTTAG TGT CAAACGTACGCAC        TTTGCCAGGTCCTGT
   DIP1581   4  73 192 1611110 .. 1611167 +  -3.3  -4.96762   TTCCTGTGGGCTCGG GCAGATCTAATGCGGGTCCTTGTCCG AGAAGTA CGG-CATTGACCCGCATGATACCGGC TTTTTCTGCTATATC
   DIP1575   6 100 199 1603626 .. 1603661 + -13.5  -4.39696   CCATAAATAACGAAA    GTCTTTCACCCCTTA TAGGTT TAAGGAGTGAAAGAC     TTTCTTCGTTTCGCA
   DIP1552   5  86  13 1581579 .. 1581613 + -11.4  -4.00512   TAGTGCATAAAAAAT     CCACCGTGGAAAGG TTTATCC CCTGACCACGGTGG     TCTTTTATTATCCAA
   DIP1526   9  66  63 1548515 .. 1548540 +  -4.1  -4.49337   TTCCGCTGGTTAGGG         GCGTTAATA GCACTGAA TATTAGCGC          TTTTCCTTGATCTTG
   DIP1509   4  82  30 1533729 .. 1533744 +  -6.8  -4.87786   CTACAAGTTTTTTTG              CGCACG GGGA TGTGCG               TTTTTATACGCTTCC
   DIP1503   2 100  16 1528260 .. 1528297 + -16.4  -5.23292   CCAACTTAGATAAAA   GCGGAACCGGCCTCCTA CAGAT TAGG-GGCCGGTTGCGC   TTTTATTTTCTATAC
   DIP1494   8 100  10 1517592 .. 1517631 + -25.3  -4.58585   TCCTAATCGCATAAA  GCGAAGGGCTGTACAAC TATTTT GTTGTACAGCCCTTCGC   TTTATTCTTTAGGTA
   DIP1485   7  62 337 1507728 .. 1507758 +  -6.8  -3.62644   TACGAAAGAGCTAAT       TCCGTATTCCTCAG TTT CTGGGGTGTGTGGA       TTATCTAGTTCTGCA
      truB   2  44  20 1492120 .. 1492142 +  -2.7  -3.08088   TCGCGGGGATGACAG           TGGTTGCTA CGACA TAGCCATCA           TGTATTGCCCACTTT
      truB   2  44 109 1492209 .. 1492221 +  -4.7  -2.69246   AAATAAGAAATAAAC                GTGCC ATC GGCCC                TAATATCAATTTCTG
   DIP1459   2  54 -12 1476316 .. 1476330 +  -3.6  -3.65351   TCCAGTGTTAAACGT               TTTTGG TGG CTAAAA               TTTCAATCGAAATAG
   DIP1454   8 100   9 1473388 .. 1473417 + -20.9  -3.08197   GGACTAAAAAAGATA       GTGCGGATCCACA AGAG TGTGGATCCGCAC        TATCTATCTATAAAG
   DIP1446   6  76 254 1467007 .. 1467020 +  -4.5  -5.04868   AGCCAATTCCGATTC               CGGAG AAAC CTTCG                TTTTCTTTACTTTGC
   DIP1441   1  63  97 1461546 .. 1461556 +  -5.4  -4.11216   TCATCCCCCTGAATA                 GTCA CCC TGAC                 TTTTCCGCCTGGAAC
   DIP1437   6 100  20 1456927 .. 1456962 + -18.6  -5.06414   ACGTAAATAGCAAAA    TTGTGCCCGAAAAACCT CTC AGGTTTT-CGGGCACAA    TTTTTATTAGAAACG
   DIP1423   1 100   1 1445342 .. 1445392 +   -20  -4.64676   ATTGAAGCTCTTTAA TAAGCAGTGGTTCCTACTGCTTGT AGA GCAGAGAGTAGGAACCACTGCTTA TTTTCTTGAGGCTAA
   DIP1418   5 100  10 1437886 .. 1437937 + -39.2   -4.1711   AGCTGAAAGACAAAA GGCGTACGTGTGCTCAGTTGCTAC TAAT GTAGCAACTGAGCACACGTACGCC TTTATTAGGGCTGAT
      sigA   6 100  87 1424686 .. 1424731 + -33.7  -4.12603   TTACATTTGAAGCTA TTGTAGGGGCTTGGGCCGAAA TGAT TTTCGGCCCAAGCCCCTACAA TTATTCTTTCATGCC
   DIP1401   2 100   7 1420315 .. 1420338 + -12.5  -4.34402   TCTCGATAACAAAAA          TGGAGCTGC ATAAAA GCAGCTCCA           TTTTGCTATGCGCAG
   DIP1396   4  81  10 1414667 .. 1414704 + -14.2  -2.52543   TCATAGAGAAATACA   GGGACGAGCCTAGATT CCAAAA AATCAAGGCCCGTCCC    TCGCTTACAGAAGCT
   DIP1382   1  71 212 1400787 .. 1400810 + -11.2  -2.85378   CACCGACGCGTTTTT          CTTTTTCAGA TCGT TCTGAAAAAG           TCTCATAGTCTAATT
   DIP1366   4  70 460 1384539 .. 1384555 +  -2.9  -4.87052   GCCACCGGGTGGTGC              CGGCG ATTGTTG TGCCG              TTTTCTTCATTTGTC
      sdaB   3  54 355 1378849 .. 1378868 +    -5  -3.40139   CCAAAAACGTTCACT            CGAG-AGCC ATC GGTTACTCG            CTTTTGTTCCGCTTC
   DIP1354   2  83  41 1370762 .. 1370799 + -13.8  -3.30039   TTGCACGATGGTTAA   TGGCTCTTTTT-CAACT TGAAT AGTTGGAAAAAGAGCCA   TCTTAGTTATCAATC
   DIP1338   5 100   5 1352817 .. 1352850 + -21.2  -5.00616   CGGCGATATAAATAA     TGTGGTGGTCGCAC AATCAC GTGCGACCACCACA      TTTTTTCAAGAAAGA
   DIP1306   4 100  17 1318411 .. 1318453 + -31.6  -4.72729   CGTATAAAACCAAAA CGTGTGGGGCGGAAAGCTGA ATT TTAGCTTTCCGCCCCACACG TTTTGGTTTTACTTG
   DIP1287   4  88  17 1296755 .. 1296792 +  -3.5  -5.56112   TTTTAGCGTTAAAAA   GTTGGTCCTTTCCTCG TCAATAC CGAA-AACGGACCAAC   TTTTTTAATTTTTGT
   DIP1279   4  54 374 1287457 .. 1287479 +  -4.2  -3.53811   AGACTACGTCGTAAC          GC-TCTTGG CTTATA CCAAGATGC           TTTGCGACGAGTGAC
   DIP1275  11  93 156 1283866 .. 1283889 + -13.2  -4.02534   TATTAGCTACAGCAT          TTGCTGCTGC TACC GCGGCAGCAA           TTTCTGGGTTTGACT
   DIP1266   3  59 425 1275184 .. 1275202 +  -7.4  -3.16055   TAAACTACTAAGAGA             TGGTGCGA ATC TCTCACCA             TTACTACAAGGTTTC
   DIP1252   5  73 103 1256274 .. 1256284 +  -3.2  -5.00616   TCAACTCCGATGTTT                 TCAG CGG CTGG                 TTTTTTCGGAAGGCC
   DIP1240   5 100  18 1244232 .. 1244282 + -17.9  -3.41454   TCCAACGCTTCGACA TAGATAAAGGAGCAGCGACGC CTTAGTACA GCATTGCTGCTCCTTTATCTA TTCTGAATGGTTTCT
     cobIJ   6 100  17 1236000 .. 1236048 + -24.9  -3.96216   TTTTGAGCAATTAAA TCGGTGTGGCATCGAGCTTTT AGATGAG AAAAGCTCGAGGCCACACCGA TTATTTACATCCGGA
   DIP1225   5 100  26 1225634 .. 1225669 + -27.8  -3.57462   GGTTTGACACGAAAA    GGGGCGGTGTACAGGA TTTT TCCTGTACACCGCCCC     TTTGGCGATGAACTC
   DIP1221   7 100 330 1223643 .. 1223687 + -21.7  -2.78996   TACGATCAATAAGAA CAAGGCCCTGTTGTTACGTCA CTG TGACATAATAACGGGGCCTTG CTTTCCATCGACCTA
   DIP1207   7  83  17 1208561 .. 1208609 + -14.8  -2.63614   GCGTTGATACGCAAA AGCGCCCTCGTTTCTATC ATTTTCTCTGGCC GATAGAAACGAGGGCGCA TCCATTATGGTTACT
   DIP1200   8 100 237 1201506 .. 1201531 + -13.4  -4.71222   GGTATCGAGCATTAA         CCGGTGTTCT CAGCCA AGAACACCGG          TTTTGCTTTTCGTAT
   DIP1155   5 100  16 1144934 .. 1144961 +   -20  -5.61596   AGAGCAAATACACAA        TGGTGCCATGCG TTTT CGCATGGCACCA         TTTTTTTATGACAAT
      rpsA   4 100  25 1135040 .. 1135076 + -24.6  -5.05601   ATTAAAAACCTTTAA    GGTGGGGGTCCTAGCG TATTT TGCTAGGACCCCCACC    TTTTTCTATGTCGTA
   DIP1141   6 100 -39 1125738 .. 1125776 + -23.2  -2.51193   AACGGGGATCCAAGA   AAGGGTGCCCCACGACAG AAA CAGTCGTGGGGCACCCTA   GTGCTTTTATAGATT
       ppc   7  64   7 1109096 .. 1109108 +  -3.4  -4.58663   GCGGGGTAGGAAGGG                GATC TATAC GATC                TTTTTCACCACTGCT
   DIP1095   9  76  19 1078953 .. 1079002 + -11.5  -3.23152   TATCACAACAAGATA GTCAAAGGCCCTGGTTCCCTCTG GAAT TAGAGAGGGTTAGGGCCTTTAAC TTAGTGGGTTAGTCT
   DIP1064   2 100 347 1043703 .. 1043743 + -24.2  -3.61517   AGTAAAAGCGAGAAC  GGTACGTTGCCGGCCAGT TTGAT GCTGGTCGGCAACGTACC  TTCTTACAACAGCGT
   DIP1058   5  51 207 1038154 .. 1038185 +  -5.3  -3.15427   GGCATATCTAACAGC      CTGTTGTAGATCGT GCAAG ACGGTC-ACAATAG      TTCGTCCGAGCTGTT
   DIP1029   6 100  14 1008389 .. 1008414 + -11.9  -4.61566   AGGAGGAGGAAGGAA         GCCGCACAC GAATCACG GTGTGCGGC          TTTTGTCGTTTGAGC
   DIP1029   6 100 103 1008478 .. 1008506 + -14.7  -4.40572   CAGGGTTAAGTAAAA        GTCGGAACGTAAA TGA TGTACGTTCCGAC        TTTTATAAAAATTGT
   DIP1019   8 100  77  996123 ..  996155 + -18.6  -4.89339   TAGAAAATACAAAAA      TCCACACCGGCAGT AAAAC ATTGCCGGTGTGGA      TTTTTATGAGTGATT
      galK   7 100  14  989716 ..  989749 + -16.1   -4.4078   AAGGCATAGGGGAGA     GCCCTTCGCAATCAT GTGT GTGACTGCGAAGGGC      TTTTAGTTACACCAC
   DIP1001  14 100  19  970218 ..  970244 + -25.2   -3.8646   GCACAGCAAACAAAA         GGGCGGCCCCTC TAG GAGGGGCCGCCC         TTTCAATTCTTAGTC
      tatB   5  74 282  966077 ..  966089 +  -7.7  -4.18018   GCCGTCTGGGAGGAC                CATGG AGC CCATG                TTTTCGATCACGCCG
   DIP0988   9 100  15  958575 ..  958605 + -24.2   -4.7033   GTTCTTAACCAAAAA       GATGGCGACGGGAA TTA TTCCCGTCGCCATC       TTTTATGTTCGCTTA
   DIP0976   6  56 432  947936 ..  947946 +  -6.8  -3.03635   TGGCATAGCCGTATT                 CCTC TAG GAGG                 TGTTCGGCAAGTTTG
   DIP0963   5  66 233  936372 ..  936390 +  -3.2  -4.64024   CGAACTTATGTATTG             TTTCTTCT TGT ATAAGAAA             TTTATTATTTGCTTT
      lytB  12 100   7  915170 ..  915210 + -24.9  -2.68088   CGCACATAGAGCGAA  GCAGAAGGCGCCACGCATG GGA TATGCGTGGCGCCTTGTGC  GTTCTAACTTTCGAC
   DIP0940   4 100  22  912540 ..  912563 +  -9.6   -4.9792   GTTTTACTGTTCGTG          GCCTTGGGATG TCT CG-CCCAAGGC          TTTTTCTATGCGCTG
   DIP0935   6  52 254  906849 ..  906866 +  -4.9  -3.37879   CTGAACTGCCGTGGG             CAGATGCG TTC CG-ATCTG             TTCCTTGAGATTGGT
   DIP0923   5 100  11  897767 ..  897820 + -33.5  -4.56969   GTTAACAAATAAAAA CGCGAGGGCGGTACCGAGT-AACACA TGT TGTGTGGACTCGGTACCGCCCTCGCG TTTCTTTATAAACTT
   DIP0899   3  66 326  870298 ..  870308 +  -5.4  -4.15044   TTCCTATTCCGCCAC                 GGAT ATA ATCC                 TTTGTTCCCAAAGCC
   DIP0894   7  90  32  865518 ..  865541 +  -8.8  -4.65895   ATCAGCAACCATGGG          GAGCAGCTCG AATT CGGGGTGCTC           TTTTTCGATGAAGGC
   DIP0885   0 NONE
   DIP0882   5  80  23  857275 ..  857313 +  -4.5  -5.19212   CACTCCTAGCAAAAA  CTCCCTTGG-CACTCATG CGAT CAACAGAGACCGAGGGAG   TTTTTTCATAGTGGT
   DIP0858   3  63 131  832266 ..  832290 +    -5  -3.99374   GGATTTCTTCGAGCA         GC-TCAGCTTC GATG GAGGCTGGTGC          TTCTTCTTCCTCAAC
   DIP0845   7  81 -26  823629 ..  823647 + -14.6  -2.59482   TTGGCACATCGGTTG             CTGCAGCG TCA CGCTGCAG             TGGATTAGTCGTTTA
   DIP0822   8 100 250  797090 ..  797125 + -15.6  -3.68795   CCAGTCGGCAGCGTA    GATGGTCACATGGTTG TTAT CAGACATGTGACCATC     TTCCTTTGCTTTTAA
   DIP0807   1  74 127  787519 ..  787553 +   -10  -3.60296   CTGGCGCATGTGAAA     CGCCCTGCACAC CAACAACCAAT GTGCGCAGGGCG     TTTCGAGTCCCCATC
   DIP0801   3  57 350  780454 ..  780470 +  -3.7   -3.8211   CCTGCATGTAGTACA              GGAGCTT GTG AAGTTTC              TTCTTGTCCATCAAC
   DIP0792   5  61 237  774269 ..  774283 +  -3.4  -4.28994   ACGCCATCGATAACC               CGCTGG TAA CCGGCC               TTTTGATGAATAGTG
   DIP0781   9  78 223  761796 ..  761821 +  -4.1  -5.12987   AGTTTTGCAGATGCT         TTGTGTG-CGAT ACG ATCGGCAGACAA         TTTCTTTTTGTTTGG
      cspB   7 100  37  756686 ..  756729 + -23.4  -3.32022   GGTTACATATAGCAA GGGCGGGACATCCT-CCTACA AAC TGTAGGTACGATGTCCCGCCC TTGCTATATAAGAGA
   DIP0758   3  47  35  737183 ..  737193 +  -5.4  -2.64616   TCGCCTGGACGGCAT                 CGAT CAG ATCG                 TGCTGTCGCTGACCG
   DIP0756   6  78 139  735974 ..  736004 + -13.4  -2.66272   CGCAGCATTGCCAAC       ATGAACTTCCGTGT CGT GCACGGAAGTTCAA       TCAGTTTGCATGCGA
   DIP0743   9  68  12  720091 ..  720146 +  -9.8  -3.14931   TTAATAGATAGCGGG GGAGTTGTTATCGCGATGAGGTCAGCA TTG TGCGGACTTCATCGTGA-AGCAGCCCA TTAGTAGCCAATGCG
   DIP0733   6 100 226  711060 ..  711087 + -17.8  -4.44277   GCTACTAAGTTGGAA        CCCCCAGTTCGC GAAA GTGAACTGGGGG         TTTTGCGTTTTGGTG
   DIP0730   5 100  25  706459 ..  706482 + -13.2  -5.06103   CTTTACTTTGAAGAA          GGAGTCGGTT CCGC AGCCGACTCC           TTTTTTGGAGCTTGT
   DIP0715   6  57 422  687828 ..  687851 +  -7.4  -3.02511   CAGCGCCTGTTTGTC          CCACCGCAACA ACA TGA-GCGGTGG          TGTTGCCGAGATCAA
   DIP0710   3  66 427  685792 ..  685849 +  -4.3  -4.39277   TACGAGAATAACAAA GCTCGCGATGCAAAGTCCATCTTTTCCA TTATC TGGGA--GATGGCCTC-GAATCGCGAGC TTTGTTGTGCTCTTA
   DIP0704   6  52 409  681379 ..  681389 +  -6.8  -2.60032   TGGTCGCAGAAATAG                 CACC GTG GGTG                 AATTTTTGAAGCGGC
   DIP0678   3  44 143  654897 ..  654914 +  -3.3  -3.06162   CGAGGTCGGTCCAGC             CGCGGCT GATG AGTCGGG              TGTTGGGCTGGAGTG
   DIP0678   3  44 404  655158 ..  655172 +  -3.5  -2.72344   GATGATCGCTCGTGG               CGCCA AAGTG TGGTG               TGATTCCGGCTGCGA
   DIP0665   6  53 104  642321 ..  642350 +    -2  -3.81926   GTCTGCGGGGTGCAG       GCGGTGCCAAAG ACACGG CATTGCCACGGC        TTGATTTTTCCGGTC
   DIP0652   5  84  51  629503 ..  629537 +  -4.9    -5.252   GGCGTCGAGAAGCAT    CTGGCGGCATCGCTCG TATT CG-GCAGTGTCGCCAA     TTTTTTGTGAGGCTA
       pyc   5 100  27  621145 ..  621193 + -22.1  -4.31813   TAACAGTTAGACGCA CAGCAGCCGGTTCGATTATCTCC CGCGC GGAGAT--TCGAACCGGCTGCTG TTATTTTCGTGTGTT
   DIP0638  14  70 128  610409 ..  610421 +  -4.7  -4.72497   CAGCCTTTCACCACA                GCCGC ATA GCTGC                TTTTCTTCCTGAGTG
   DIP0629  11 100  54  598902 ..  598935 + -21.1  -3.20227   GTGAATGACTAAGAG     GGGGGTCTGCTGTCG TTGG TGGCAGCAGACCCCC      TCTTAGTCATTCGGG
   DIP0621   7 100  30  589587 ..  589614 + -14.2  -4.86029   GACATAGTGGACTGA        GCGCTGCGAAGC TTTT GTTTTGCAGCGC         TTTTGTCTTGTTTAT
   DIP0606   6  68 412  574051 ..  574068 +  -4.8  -4.49364   CATGAGAGCGCTGGG             GCGGAG CGTCCT CTTCGC              TTTGTTCTTGGATTT
   DIP0553   4  54 231  522861 ..  522875 +  -3.4  -3.91897   TGCTCTGGGCTTTCA               GCGGGG AAA CGCTGC               TTTATCAATGCAGCA
   DIP0537   8  61 -22  506746 ..  506760 +  -5.6  -3.96483   TTTTGGCGGTAGCGG               CGGCGC TCA GTGCTG               TTATTTAGCTGACGT
   DIP0537   8  61 269  507037 ..  507056 +  -7.2  -3.30474   CTTTGTGATTAACCG            CGCGATATG TCT CA-ATCGCG            TTGATAATTCTGCGG
   DIP0530   2  86 309  498179 ..  498199 + -11.2  -4.11394   CAGAGCCGAAAATTC            CAGCAGCA TGCGT TGCTGCTG            TTTTGCGCCTAAGGT
   DIP0521   2 100  14  490581 ..  490612 + -18.8   -4.8143   AATCGCATAGAATAA      GGAGCGCTCCTCTT TGGT GAGGGGAGCGCTCC       TTTTTACGTTATTGA
   DIP0503   2  46 142  474227 ..  474237 +  -3.2  -3.22409   CGTGGTGAGCCTAAA                 GCAT GAA GTGC                 TTGCGTTAGTGCTTC
   DIP0491   5  86  47  457807 ..  457846 + -14.2  -3.13403   TCACAAGGTCTTTAA  CGC-CGGCGCGGGAAAGCA GAA TACATGCCCGCGCCGAGCG  TATTCCTGCGGCGCA
   DIP0463   2  41 -34  433694 ..  433721 +  -2.6  -2.87132   CCATAACCGTAGCCA        TCGGCGTAGGCAG TAT CAGCTT-CGGCGA        TATCTAAAAACGGGC
   DIP0451   7  91  37  421008 ..  421043 +  -9.2  -4.88684   TGTTTCACAGAAAGA    GCATCAAGTGTTGA ACTAGTAC TCAACGTTTGATGC     TTTTGTCTTTCTGTT
      rpoC  10 100  34  417342 ..  417373 + -24.6  -4.91712   TTTCGGTCTGTTGTA      GAAGCGCCGCCTAG TTTT CTAGGCGGCGCTTC       TTTTTATAAGTTGGA
      rplA   5 100  78  398054 ..  398088 + -20.9  -3.16421   TTAGGGTCTTTGCAA     GGGTCTGGTTCCGAT ATTGC ATCGGAGCCAGACCC     TTGAATCGTTCTTGG
      menH   8  76  33  391536 ..  391572 +    -8  -4.18018   TCTGCGGACTTATGC    AGCTGCTCTAGCTC CCATTCGTT GAGCTGGGGCAGCA    TTTTGCGTCCAGCAC
   DIP0419   8  61   4  385024 ..  385034 +  -4.6  -4.05788   CGAACATCTTGAGTA                 CTGC TTG GCGG                 TTTACTTTGCCAGGC
   DIP0414   2  48 -28  382069 ..  382088 +  -4.9  -3.17392   ATATTGTGGTGTCAG            GCCTGCA CTCTTA TGCTGGC             TTGAATTAGAGCGTC
      murB   7  69 462  351738 ..  351748 +  -6.8  -4.05033   TCAAAGTGGTAGAAG                 GTGC GTG GCAC                 TTTGTATCGGGTGAG
   DIP0377  14  67 340  344709 ..  344719 +  -8.2  -3.54307   CCAAGGTCGAGCTCA                 CCCG CGG CGGG                 TTTAGGGGCCGTGTT
   DIP0359   7  76   2  326447 ..  326459 +  -3.3  -5.09895   TGCGTAGTAGGTAGT                TCCCG TAG CCGGA                TTTTTTGAGTGGCTG
   DIP0351   3  61 404  314021 ..  314040 +  -4.3  -4.08216   TTGAATCCCTTTTGT            GCTAGCTG AGAAA CAGC-AGC            TTTTACACCACCTAA
   DIP0335   5  74 395  306997 ..  307020 +  -6.7  -4.30635   TCGAAAAGGAGGTCA          CCACCGATGG GGACG CCG-CGGTGG          TTTCTGGTTTTTGTT
      topA   3  83 107  296452 ..  296500 +  -9.6  -4.11394   ACGGCAACAATCCCA AGG-ACAACACCAGCAGCGGC AACACTAC GCCACAGCTGGTGTTGTGCCG TTTTCGCAATCAGAT
   DIP0307   2  48 363  275584 ..  275596 +  -4.7  -3.14931   CCACATATCCTTCAG                ACGCC ACA GGCGC                TTACTGAGGACTCGG
   DIP0294   6  59 252  263734 ..  263749 +    -4  -4.03234   TCGTCGTCATGGAAC              TTGATG TCTC CATCGA               TTTCTATGACAACCC
       cat   0 NONE
      recR   4  61  67  224642 ..  224661 +  -4.2  -4.07568   AAGGGGGCAAGATCA            GC-AAGGGC AAT GCCCATCGC            TTTTGCCAGCAGCAG
      gntP   3  69  51  218330 ..  218356 +  -8.7  -3.37533   AATCTGAGCAGGGGA         GTCGGTCACAT CAAAA ACGTGGCCGAC         TTCGTCATTTTCCAA
   DIP0238   4 100  71  205353 ..  205387 +   -23   -3.8186   TAGGCACATAAAGAA     GGGGCGAGCTCAGC ACATAAC GCTGAGCTCGCCCC     TTCTTCCTTGGGCTG
   DIP0228   7  76 290  195812 ..  195848 +  -4.4  -5.04601   CGCTTTGTCGTATGA   CTAAGGGGCCGGTGAGT GTGA ACTCATCGGCCTGC-AG    TTTTTGCTTTATGCC
   DIP0181   1  42  51  155422 ..  155432 +  -2.4  -3.05644   AGCCCTACTCCCATT                 CGGG AAC CCAG                 CTTTATCCTTCTCGG
   DIP0176   5  68  51  149377 ..  149389 + -10.5  -2.62184   TTTGAGCATCTCATG                GGCCC GCT GGGCC                TGCTCTAGGGGGAGC
   DIP0173   5 100   9  146282 ..  146326 + -19.4  -3.11272   CCGCTAAAAAATCGG TCCGGTGGGCTGGGACATCT CACGA AGAGATTCCAGCCCACCGGA TGTTGGCTAGTACTA
   DIP0157   4  80  15  129061 ..  129099 + -11.8  -3.40597   AAACCCGAAAAATAG  GGGCAGCTAG-CGCGGA ACACCA TGCGTGACTAGCTGCCC   TGTTTGCGTGGACAC
   DIP0136   5  56 230  116506 ..  116522 +  -7.3  -2.83641   CTCGGATGCTGGTTT              CCAAGAG GTT TTCTTGG              TGTGATACTCCGTTG
   DIP0130   2  53 460  110708 ..  110730 +  -5.4  -3.28924   CGTGAAGATGTCGGA           GGCGATCGCG CAG CTCGGTGGCC           TTATCGGAGAACGTA
   DIP0127   0 NONE
   DIP0114   1  74  24   94846 ..   94875 + -11.4  -3.16564   AGCTCCGCGCGGGCA       G-CCTCGTCGCGC ATCTG GCGCGGCGGGGAC       TTCATCAAATACGCA
   DIP0101   9 100  16   83915 ..   83961 + -16.7  -3.66156   GCCGCATATGAAAAA CGGCCAGATGAGTTGGGCA-CA ATGT TGCTGTCCAACCCACCTGGCCG ATTTTTATTAGGTGT
   DIP0084   2  45 426   72126 ..   72153 +    -4  -2.91274   CCATATCTTTGAGAT        CGATGGTCGATC GCAG GATCGTCCAGCA         TGTCATTGCGATAAA
   DIP0067   3  46 360   61277 ..   61288 +  -3.6  -3.05022   TGGCCCCGGTTGCGT                CCGC TGGC GTGG                 TGTATCTGTAGCCCG
   DIP0051   6  59 390   43674 ..   43700 +    -8  -2.82516   CTGGTGCCACTGGCA         GCACCAGCAG CGGTTAA CTGCTAGTGC         TGTGCTGGTGGCACG
   DIP0038   3 100   2   38965 ..   39017 + -26.7   -2.9183   TCGCGATTTTTTAGA CTTCAGGTAGCCCAAAAAACCATGT TAA ACAGGATTTTTTGGGCTACCTGAAG TCTATCAGGGTTTTT
   DIP0018  11  50 206   20927 ..   20945 +  -4.4  -3.29947   AATAGGCTGCGTCGA             GACGCCAC CCC GTAGCGCC             TTGGTCTAATCAATA
   DIP0018  11  50 436   21157 ..   21172 +    -4  -3.37464   GTGGGATCCCACGCT              CTCGTA TCAC TATGAG               TTATGGGGTTCATGA
   DIP0010   4 100  20   11726 ..   11767 +  -8.8   -5.2015   TATCTTTTAGCAAAA CAGGCCGTGTAAGCCGTCAT CATC GTGGCAGC--ACACGGCCTG TTTTTGTATTATTGC
   DIP0010   4 100 278   11984 ..   12008 + -15.8  -5.38497   ATGCTCCACAGTGTG          GAACCCAGCC GGTGA GGCTGGGTTC          TTTTTTGCTTTGCGT
      gyrB  10  90  21    7457 ..    7487 + -15.4  -3.21099   CGCTAGCATGACGAA       GGCCCGCCGCAGAG TGT TTCTGTAGCGGGCC       TTCGTAGTGGGGGAG

SUMMARY

421 putative operon ends contain 2117 possible terminators.
Percent operon ends hit by terminators of confidence >= x:
	x	#>=x	hits>=x	%hits>=x
	100	184	132	124	29 %
	99	184	132	124	29
	98	184	132	124	29
	97	184	132	124	29
	96	184	132	124	29
	95	189	135	127	30
	94	189	135	127	30
	93	193	138	130	31
	92	193	138	130	31
	91	199	141	133	32
	90	212	149	141	33
	89	214	150	142	34
	88	215	151	143	34
	87	217	153	144	34
	86	228	162	152	36
	85	234	164	154	37
	84	238	167	156	37
	83	252	173	161	38
	82	262	181	167	40
	81	267	184	169	40
	80	271	188	171	41
	79	275	190	173	41
	78	282	197	178	42
	77	295	204	184	44
	76	310	216	194	46
	75	311	217	195	46
	74	330	232	206	49
	73	339	239	210	50
	72	342	241	211	50
	71	350	246	214	51
	70	369	262	219	52
	69	380	272	223	53
	68	397	287	232	55
	67	413	302	234	56
	66	438	323	242	57
	65	457	340	248	59
	64	475	356	251	60
	63	492	371	257	61
	62	529	400	267	63
	61	565	427	279	66
	60	574	435	281	67
	59	628	479	298	71
	58	652	491	301	71
	57	682	514	309	73
	56	737	558	317	75
	55	771	585	325	77
	54	852	639	337	80
	53	902	675	345	82
	52	985	732	355	84
	51	1021	760	359	85
	50	1104	821	364	86
	49	1160	862	372	88
	48	1237	914	378	90
	47	1344	989	385	91
	46	1445	1068	392	93
	45	1504	1105	395	94
	44	1685	1229	399	95
	43	1713	1249	399	95
	42	1837	1341	403	96
	41	1937	1416	404	96
	40	1997	1459	404	96
	39	2100	1542	409	97
	38	2117	1555	411	98
	37	2117	1555	411	98
	36	2117	1555	411	98
	35	2117	1555	411	98
	34	2117	1555	411	98
	33	2117	1555	411	98
	32	2117	1555	411	98
	31	2117	1555	411	98
	30	2117	1555	411	98
	29	2117	1555	411	98
	28	2117	1555	411	98
	27	2117	1555	411	98
	26	2117	1555	411	98
	25	2117	1555	411	98
	24	2117	1555	411	98
	23	2117	1555	411	98
	22	2117	1555	411	98
	21	2117	1555	411	98
	20	2117	1555	411	98
	19	2117	1555	411	98
	18	2117	1555	411	98
	17	2117	1555	411	98
	16	2117	1555	411	98
	15	2117	1555	411	98
	14	2117	1555	411	98
	13	2117	1555	411	98
	12	2117	1555	411	98
	11	2117	1555	411	98
	10	2117	1555	411	98
	9	2117	1555	411	98
	8	2117	1555	411	98
	7	2117	1555	411	98
	6	2117	1555	411	98
	5	2117	1555	411	98
	4	2117	1555	411	98
	3	2117	1555	411	98
	2	2117	1555	411	98
	1	2117	1555	411	98
	0	2117	1555	411	98
