# Supplementary material for: Rapid, accurate, computational discovery of Rho-independent transcription terminators illuminates their relationship to DNA uptake
Source: Genome Biol. 2007 Feb 21;8(2):R22. doi: 10.1186/gb-2007-8-2-r22 (PMC1852404; doi:10.1186/gb-2007-8-2-r22)
Supplement: Additional data file 2 — As described in the text, the entire robust tail-to-tail region is searched; if the region is less than 500 nt, then the 500 nt downstream of the stop codon is searched (stopping if a gene start is encountered). In the case of ties, all terminators with the high score are output. [file gb-2007-8-2-r22-S2.zip › Corynebacterium_efficiens_YS-314.ttperf]

    CE0011   6  51 368   11981 ..   12000 -  -5.6  -3.28791   ACGCCCCCGGGACAA            GGCCCGGGC TGT GGCCGG-CC            TGGCGGAGAGGGGGC
    CE0017   3  90  48   17509 ..   17537 - -16.1  -3.58905   ATGCTCCACAGATAA        CCACCTCAGGATT TCA AGTCCTGAGGTGG        TTTTTTGTTATGTGT
    CE0026   1  40 195   27199 ..   27227 -  -2.9  -2.63073   CCTCCTCAACAACAT        CCCCGCCTTCCTG GCA CTGGAACCCGCGG        TCAGCACCACGCAGG
    CE0031   2 100  30   32555 ..   32595 - -15.6  -4.49389   AGGGGAGAAGCAAAA CCGGGTGTCACCGTACGG GGATGAT CCG--CGGTGACACCCGG TTGCAGGGGGTGGTG
    CE0043   3  47  97   44270 ..   44285 -  -4.6  -3.15663   ACCCACCGCGACGAA              GGCGGA AGAA TCCGCG               GGTGATTAAACGAAA
    CE0054   5  49 383   57637 ..   57664 -  -5.7  -3.14344   TATGGCGCGCACCAA       CGGCA--CCATTG TGTT CAATGGCCTGCCG        CCAGGGGAGTTCCCG
    CE0061   2  84 -23   63354 ..   63382 - -12.5  -3.71378   CACCGCAGATGGAAA        CACCATCAATCCA GAC CGGATTGGTGGTG        TTCTTCCTGTTGGAT
    CE0066   2  51 -39   67484 ..   67503 -  -6.4  -3.01712   CCGTGTGCGGGAAGA            TCCGCCGGC CGA GCC-GCAGA            TCCGCCCAGTCCAGC
    CE0084   2  66  21   88839 ..   88857 - -10.2  -3.05816   GCACTGGGCACTCAA             CGCGGTCG GGG CGATCGCG             GCGGCCACCGCATTC
    CE0091   7  56 237   92989 ..   93002 -  -4.5  -3.69068   GCACCCCAACAAACA               CACCG ATCC CGATG                CCCTGCTCGCCGCGA
    CE0100   2  49 228  103289 ..  103306 -  -3.4  -3.53224   CACTCGGTGCCGAAA             CTGC-CC GCCCA GGCGCAG             GCGTTCTACTCCAAC
    CE0103   3  66 163  109143 ..  109181 - -10.9  -2.70932   CGTGGTGGTCAACGA  GCTGCGCGCCGTCGCCGGG GAG CTCGGCG-CGGCACCC-GC  CACCGTCGCGCTGGC
    CE0108   5  54 348  114729 ..  114740 -  -7.2  -3.15544   CCCGACGGGGAGGAA                CCGG ACCC CCGG                 TTCACCTTGGCCAAT
    CE0108   5  54 -37  115093 ..  115125 -  -8.3  -2.78816   CGATCCCGGACTACA      GCCCGAGCGCACGAC ACT GTCCTGGACCCGGAC      CACCATCTCCCTGGC
    CE0123   4 100  40  127626 ..  127662 - -22.4  -3.89411   CGAAAACACCAACAA    CTCCGGGGTGACACGA TCAGG TCGTGGCACCCCGGAG    CTGTTCCACCGCTTA
    CE0133   5  47  98  142843 ..  142859 -  -5.1  -3.15999   CCGCGATACACGCAA              TCTCCAC GAG GCGGAAA              AGTAGTGTTTCTAGA
    CE0138   7  68 327  147213 ..  147235 -  -6.8   -3.9461   CCTCGGCAAGAAGAA           CCCCGAGGCC ACC GGCGCCTGGG           ATGCCTCCTACGCCC
    CE0141   3  53 207  150044 ..  150059 -  -4.6  -3.54424   CGCCATCTGCCCAAA              CTGGCG GTCG CGGCAG               CGGAGATCGCCGATG
    CE0150   3  54 376  157744 ..  157756 -  -7.7   -2.7263   AGGACGCCCTGAAAT                TCGGT GCC ACCGA                GCACGTCTCCACCGC
    CE0155   2 100  21  164193 ..  164211 - -14.6    -3.794   CGGGAACGGAGGAAA             CCGCCATC GGT GATGGCGG             TTCCAGGTGAAGTCC
    CE0160   8  51  93  172410 ..  172454 -  -5.6  -3.28924   CATCGCCGGCGACAA CGGCCGTGGGC-A-GTCCCTGA TCG TCTGGGCCATCGCCGAGGGCCG GGCGTGTGCCGCCGC
    CE0175   4  49 299  188376 ..  188407 -  -5.7  -3.14931   CGCAGTGCTGATCAA      CCAGCGCTTCCGC GTCGGT GGGGCAGTGCTGG       AGGTCTCCGTTCCGC
    CE0175   4  49  74  188622 ..  188632 -  -4.6  -3.31248   CAAGATGGGCGACAA                 GGAC CTG GCCC                 GGAAGGTGGTGGCGG
    CE0183   7  49 149  196328 ..  196365 -  -4.1  -3.36749   CAGGTGGAAGACCAA   CGAGGCGCAG-GCCGA GGGGTGG TTGGCACTGCGCATCA   CGGATGACTGCGTCA
    CE0183   7  49   5  196496 ..  196509 -  -4.5  -3.28712   GTGGTTCTGGCACAA               CGTCC TGAT GGACA                CGTATTAAGCGTCCA
    CE0199   7  82  22  209653 ..  209682 - -10.7  -4.13945   ACCGCCAGTGGAAAA       CCGTCTGTGAGCA GTAG TGCTGACAGGCGG        TTTTCTCCATGCCGG
    CE0205   5  49  28  217840 ..  217854 -  -5.6  -3.13639   AAGCTGAGTAAGACA               GACGGG CCA CCCACC               CAGGAATGACCCCCT
    CE0212   8 100  21  226177 ..  226214 - -20.7  -3.75024   CCGCAGCATGAACAA   CAGAGCCACCAACCGCA ATGA CACGGTCGGTGGCTCTG    TCAGTGGATGCAGCC
    CE0222   6  87  -7  244210 ..  244268 - -16.7  -2.70932   GCTGCTGGTCAAGTA GCCACTG-TCCGTCACTGGCCCACCTGA TGTT TCAGGTGGGCCAGTGTCGTCTCAGGGGG CCACATCCTCGCTGG
    CE0233   2  49 347  255899 ..  255915 -  -5.1  -3.30124   CCGGAGCGGTGATAA              CCACC GTGATCG GGTGG              ATCGCGCAGGTCGCT
    CE0245   5  62  31  267312 ..  267332 -  -3.8  -4.25104   GTGCGCGCACCAAAA            CCGGCACC GCGGA GGGGCCCG            ACCCCCGGATGGTGG
    CE0249   1  43 287  269373 ..  269389 -  -5.1  -2.53581   TATACGTCGAACGCA              TTCCAGG ACG CCTGTAA              AGACCTCGGGATTAA
    CE0261   1  51 338  285327 ..  285341 -  -5.6  -3.29263   AGACCTCGGCCACAA               GTGGGG AAG CGCCAC               AGCGGGACGGCGCGT
    CE0270   6 100 230  295491 ..  295525 - -27.4  -3.57543   GAAAAGAGGAAAAAC     GAACGATCCCCGCTGA AAA TCAGCGGGGATCGTTC     TTGTCTAGCAGTTTC
    CE0280   2  43  35  306626 ..  306646 -  -3.2  -3.05384   CGGGCTCTGATCGAA           GCCCATGGG GGAA CCC-TGGGT            GCTACCTCACCCGGC
    CE0287   5 100  21  312310 ..  312350 - -21.1   -4.5448   CATCGAGAAAAACAA  CCACCGCCCGGTTCCCC GTTGTCA GGGGGCCCGGGCGGTGG  GCTTGTATGGGGGTG
    CE0293   3  52 -44  317124 ..  317149 -  -3.2  -3.72893   GAGTCGTGGAGGAAA         CTGGCGATCA TCTCGG TGAAGGCCAG          GGGGTCCTCCAGGAA
    CE0301   3  45 336  325723 ..  325741 -    -3  -3.28712   GGTGGGGCCGGAGAA             GGCCTTCA CCA CGATGACC             GGTGTCGACGGCTTG
    CE0309   5 100  15  334916 ..  334949 -   -16  -3.69395   CTGAGCATGCAATAA     CGGACCGCGACACC GTCCAT GGTGCCGAGGTCCG      TTGCCGGGGTGGGGT
    CE0317   1  54 403  342202 ..  342230 -  -6.7  -3.23216   CTCCATGATGATGAA       GTGGCCGCGGTG ATCGAG CAC-GAGGCCAC        CCACCTGCGCCAGCG
    CE0334   8  46 239  363162 ..  363182 -  -4.5  -2.87344   GATTTTTTCGACACA            CCCTGCGCC AGC AGCCCGGGG            TGTGTCGATTTTTTC
    CE0338   5  90  17  368295 ..  368324 - -11.5   -4.3255   CCCCCAACCAAGAAA       GTCCCTATCTCCA CCGC CGGAGATAGGGAT        TTTTTGCTGAACGGC
    CE0352   8  51 218  382699 ..  382726 -  -4.9  -3.44443   CCCAGACAACACGAA        TCAACCTCGTT CTTCAT ATCGAGGTTAA         AGACGGCGGACGGAA
    CE0352   8  51  -1  382928 ..  382945 -  -5.5  -3.17941   ATCAGATCCGATGAA             GAGCCTC AACC GACGCTC              AAATTAACGATTCTG
    CE0366   8  79 431  398198 ..  398209 -  -2.2  -5.01732   AACTGGGTGAAAAAA                TACG GCAC CGCA                 GCTCCCACTGAAAAA
    CE0370   2  40 475  401554 ..  401577 -    -3  -2.64747   CCACGGGATCAGAAC          GCAGTACCAG TGCT CCGGAATTGC           AGTACCATTTCACCC
    CE0374   8  83 144  406038 ..  406053 -  -5.4  -5.00616   CTGCGCTCGAAAAAA              GGGCTT TCAC AAACCC               AAGTCGCCAAGAAAC
    CE0377   1  43 287  407807 ..  407823 -  -5.1  -2.53581   TATACGTCGAACGCA              TTCCAGG ACG CCTGTAA              AGACCTCGGGATTAA
    CE0385  10  78  19  418448 ..  418476 -  -6.1  -4.62168   ACTGAAATGACAAAA       GATCTCCGCCAC GGGAAA ATGG-GGAGATC        TTTTCGTCGACAAGC
    CE0390   4  58 123  423975 ..  423997 -  -4.8  -3.71848   TTCTGCCATCAACAA           GGAACGCG CACGTGC CGCTTTCC           GAGGCAAAGACAACT
    CE0396   2  60 -29  429803 ..  429817 -  -8.6  -3.02144   TCACCCGGTGCAATA               TTGCAC TCG GTGCAA               GTTTGCACTAGGTTT
    CE0405   2  44 -15  438821 ..  438832 -  -2.2  -3.19653   GCATAATCTGATTAA                CCGT CTGA ACAG                 TCCAGCGTCTGGTTG
    CE0416   7  77 182  449987 ..  450011 - -10.8   -3.8591   TGCTACAACGAACAA         GAACCCTAGCC TTAC GGC-AGGGTTC          TTTGTCGGTTGATGC
    CE0420   1  47 431  453754 ..  453772 -    -3  -3.34398   GTGGGCGCGTAAAGA             GTCCCAAC GCC GCTGGAGC             GGGCATGCCCGCAAG
    CE0426   4  68  73  460734 ..  460744 -  -8.2  -3.90922   ATCTCCTTGAAAGAA                 GGGG GTG CCCC                 GTTTTCTTTATTATC
    CE0434   8 100  43  468693 ..  468723 - -24.2  -3.60098   ACCTTCGAGGTCAAA       CACCACCCACGGAT CTC ATCCGTGGGTGGTG       TTTTCGTTTCCCGGA
    CE0439   9  62 222  473643 ..  473661 -    -8  -3.61398   CGCGGTGCTGAAGAA             GCAGGCCG GGG CGGGCCGC             ACCGTTGCGGCGATC
    CE0444   2  41 381  479645 ..  479679 -  -2.7  -3.02144   CCACGGGGTGGAACA    GCTGCAGGTGGCGGAC CTGG ATCCGGCCCGTGC-GC     AGGCGCTCGCCGACG
    CE0444   2  41 310  479702 ..  479750 -  -2.3  -3.16564   CGCCGACGCCATCAA CTCTGCCATCGGTCG-CGAGGCCG TCCA CGGCATCGACGCCCG-TGGT-GTG GAGGAGGCCATCGCC
    CE0466   3  95  75  505044 ..  505079 - -14.6  -3.73224   CTAGCTCCCACGAAA    CCTTCGGCCCGCAGGA AGTG TCCTGCGGGCCGTTTG     TTGTGCGTCGATAAG
    CE0482   5  47 367  518484 ..  518497 -  -3.8  -3.28712   GCCCTTCGCCGACAA               CAGC TTCGAC GCTG                TCACCATCTCCTACG
    CE0488   5  59 168  524134 ..  524148 -  -7.8  -3.28712   TGGCGGCGTCGACAA               GCACCC GAA AGGTGC               TTTTGGTGTGCAGGG
    CE0500   3 100 350  539222 ..  539265 - -19.9  -3.28791   ATTGGTCGCTGAGAA GTTGAGGCCCCGTTCCTACTT GAAA AAGTAGGAACGGGGCCTC--C TTTCTTTTGCGCCCA
    CE0500   3 100 349  539223 ..  539266 - -22.6  -2.57132   TTGGTCGCTGAGAAG TTGAGGCCCCGTTCCTACTT GAAA AAGTAGGAACGGGGCCTCCT TTCTTTTGCGCCCAT
    CE0509   1  43 287  547094 ..  547110 -  -5.1  -2.53581   TATACGTCGAACGCA              TTCCAGG ACG CCTGTAA              AGACCTCGGGATTAA
    CE0519   4  48 455  558505 ..  558528 -  -5.9  -2.89564   GGTTCATCGTAGACA          CCACCGGGC CGGACT GCCGGGTGA           TGATCGATCCCCACC
    CE0532   8  89  28  567549 ..  567577 -   -16  -3.41229   ATACGTTCAGCACAA        GCCCCATCCGGT CATGC ACCGGGTGGGGC        TTTCTGCTGCCCGGA
    CE0537   1  47 243  570754 ..  570764 -  -2.4  -3.59262   GTGGATATCCGCAAA                 CCGG ATG CCTG                 GGCACTGGTGTCCTA
    CE0543   3  53 361  577300 ..  577329 -  -4.4   -3.5594   AAGGCACTGGGGAAA      CCGCGCAGGGAGAT CGCC ATCTCC-TAC-CGG       CGCGAGGGCTACCCC
    CE0555   4 100 328  587775 ..  587810 -   -24  -3.48064   TGTAGAAGCAAGTAA    GGCCCCCG-CTCCCGGG TTA CCCGGGGGACGGGGGCC    CTATTGTGTTGTGGG
    CE0578   2  56 277  612190 ..  612204 -  -2.8  -3.88654   CAAGAAGAAGAAATA               CGGA TTCCTCG TCCG               CCCCGCCACGCTGAT
    CE0592   8  66 188  626983 ..  627005 -  -5.5  -4.19238   GGCGGAATTTGAAAA          GGCCCTG-GC CAAG GCACAGGGCG           AGGTGGCTAAGACCA
     gabD2   9 100  10  639206 ..  639230 - -22.9  -3.97947   GTGATGTAGCAGAAA          CCGGCCGGGTG CCC CACCCGGCCGG          TTTTTGTGCTTATCG
    CE0607   7 100  17  643210 ..  643257 - -32.3  -5.29445   GGCGAATAACAAAAA GGCTGTTGCCCGCACACCTCCC GATGA GGG-GGTGTGCGGGCAACAGCC CTTTTTCTCTGTAGC
    CE0610   3  46 347  646618 ..  646629 -  -5.8  -2.58427   AAGAGCTTCCAGAAG                GTGC CGCT GCAC                 TTCAACGGGTAGGTT
    CE0618   2  68  24  657431 ..  657473 -  -7.1   -3.9777   CTGAACATTGAGAAA CCTCCCACAGCT-TCCACC TGTGAAT GGTGGTGAGCTG-GAGAGG TTCTGGAAAATTAGT
    CE0629   9 100  46  668905 ..  668936 - -19.5  -3.65991   ATCCGGGGAACAGAA      CAGGGGCGCACCC CTGTAT GGATGCGCCCCTG       CTGATGTGACGGGGA
     crtEb   3 100  51  679592 ..  679626 - -24.4  -4.32579   ACACCCCACAATAAA     GCCCACCTGCTGAGGG ACT CCTTCAGCAGGTGGGC     TTTCCCTGAGCCCGT
    CE0652   4  49 255  695456 ..  695487 -  -5.8  -3.02144   CTACCTCGCCGAACA      CGACG-TGGTCCCCG GCT CGCGGATCATCATCG      CCAGGGAACCCTTCG
    CE0656   7  64  92  698717 ..  698730 -  -9.5  -3.16055   GAAACTCCCCATCAA               CCGGG TCGC CCCGG                ATGTGCACGTGGAGG
    CE0676   0 NONE
    CE0692   5 100  82  734664 ..  734712 -   -27  -3.59262   GGTGAGAGGTTGAAA CAGTGGTGCCGCACTC-TTCCCA ACTA TGGGAAAGGGTGCGGCACCACTG TTTTTCCTCCCTTGT
    CE0699   7  95  -8  741114 ..  741134 - -13.3   -4.1552   GAGGTGGTGAAGAAA            CAGGGGTAG GGG CTACCCCCG            GCGCCTGCGTCCGAA
    CE0710   5  91  12  754684 ..  754713 - -17.3  -3.14132   GTGCCTTGTTATCAA       CCTCCCCCTGATGA TGT TC-TCAGGGGGAGG       CTCTACGTACCTCAC
     accBC   5 100  30  769166 ..  769204 - -19.8  -2.76162   GAGGGCAGGCGAAAC  GAG-TGAAGCACCCCGC GTTCAG GCGGGGTGCTTCAACTC   AGAACAGGGCTGTCT
    CE0743   3  49 283  798372 ..  798398 -  -5.1  -3.28924   CATGCGCCCGCACAA        CACCGGCCACTG GACC CAG-GACGGGTG         TGTGACCAGCCAGTT
    CE0746   5  66 470  799311 ..  799333 - -11.3  -2.73364   GGTGGAGGCCAAGGA           CGAGGCGCT CAAAC AGCGCCTCA           TGGGCGAATAGATCA
    CE0757   0 NONE
    CE0760   5  54   3  812034 ..  812054 -  -8.1  -2.78816   CCAGGTCCCAGGACA            CCCCGGTGC ATC GTGCCGGGG            TGTCAGTATTGGAAG
    CE0775  10  54 270  828279 ..  828304 -  -7.5  -3.16742   GCCAAGCTGGAGGAA         GCCGTCACAGCC CTC GGCGGCGA-GGC         TCAGATGCGCAACAT
      aroA   6  64 365  830583 ..  830614 - -10.1  -2.96695   CGCTCGACGAAACCA      GCCCTCGGCGGGGG ATCAG CCACCGCCGAGA-C      GATCAACAGCTGATC
    CE0795   4  57 261  851089 ..  851126 -  -8.3  -3.06133   TAACCGGCCACGCAA   CTGCC-GGGTGTGCGGCA ACC CGCTGGACACCCCGGCGG   AACGGGTCGTCGGCC
    CE0809   3  88  52  867123 ..  867171 - -15.6  -3.57213   GACAGTAACAATGAA TTAACCCAGAGATC-CTGTCTCC AGAA AGCAACAGTGATCTCTGGGTTAA GCAGAGTGCTTTCTG
    CE0817   5 100  14  874512 ..  874533 -  -9.4   -5.1523   CCGAGAAGAGAAAAA           CCAGCAGC GGGGAG GCTGCCGG            ATAAGTTCAGGATTT
    CE0836   5  66 143  884650 ..  884663 -  -2.3  -4.58076   AGAAGCGATAGAAAA               GTTCC GGGA GGGAC                TCGATGAGATCGAAG
    CE0848   5  69 319  894854 ..  894867 -  -9.5  -3.54424   CGCGATTGGGCGAAA               CCGCC GCCG GGCGG                TGAAGGTGGCCCGGG
    CE0866   2 100   3  913441 ..  913480 - -19.4  -3.06183   GGCAGCTCCACCGAA  GAGGGAGACCCCAGACCA TCAC TGGTCTGGGGTTTTCCTC   TTTTACACTGCCGGT
    CE0879   5 100  19  924303 ..  924349 - -19.5  -4.09285   CACGAAAAGAGCAAA CACCCCCGACCGCAGCCTTCCC ATGA AGG-AGGACGCAGTCGGGGGTG TTGTCTAGCTGTGGG
    CE0886   5  60  26  933147 ..  933166 -  -9.2  -2.65808   AGTCGTAACAAGGTA            GCCGTACC GGAA GGTGCGGC             TGGATCACCTCCTTT
    CE0886   5  60 -36  933200 ..  933228 -  -3.2   -4.1711   AGGAGCTTTAATAAA       CCCACC--ATGGAC TGT GTTCATGTGGTGGG       TTGTTGGTGTTGGAA
     accDA   8  58 467  955263 ..  955277 -  -8.6   -2.7094   CCGGAGCCAGAGAAT               CTGTCA TAA TGACAG               GCGATGGTTCCGGCC
    CE0912   2 100  24  961490 ..  961533 - -35.6  -3.14344   TAGCGGGGCCACCAA CGTATCCGGGCCGGGAAACC ACAT GGTTTCCCGGCCCGGATACG TTTAATAATGAAGAG
    CE0924   3  43  20  984162 ..  984172 -  -3.2  -3.14132   CCCGTCGGTTATGAA                 CCGA TGA TCAG                 GTTGTAGAACCCCCA
      amtR   4  56 455 1001971 .. 1001981 -  -4.6  -3.71527   TCGCAATGATTGAAA                 CACC CCA GGCG                 GTGCTCAACGTCGCA
    CE0953   6  71  20 1013045 .. 1013064 - -10.7  -3.48593   TACCGGTTGAGAGAA            CCACCCC CACCGC GGGGTGG             TTCTTGGCATTTCCG
    CE0964   6  79 389 1022607 .. 1022625 - -13.1  -3.28712   GGTCGGGCCGGAGAA             GGCCGCC CTGGC GGCGGCC             GTCCTGTTCACCGTC
    CE0969  10  53 -25 1031454 .. 1031464 -  -2.4  -3.86346   CTAGTCGGGGATAAA                 GACC AGG GGGC                 GCACCGGGAAACTGA
    CE0976   7  53 415 1038480 .. 1038503 -  -8.1  -2.62983   GCCACCCGCATATCA          CGGTGGTGG TTGATC CCACCATCG           GCGACTATGACGTGG
    CE0980   7  66 334 1041106 .. 1041126 -  -3.2  -4.46212   TCCCCTATGAGAAAA           TCGACCGGC CCCT GCCGGA-GA            TACCGGAACGGCCCG
    CE0983   1  46 121 1044100 .. 1044116 -  -2.2   -3.4252   GTTGATCTATCACAA              CCCG GCTGACCCA CGGG              TGTTCGTGGAGATCG
    CE0989   5 100  24 1051711 .. 1051752 - -19.6  -3.32844   CCGGGTACGCGACAA CCCCTGATCCCGGGTGC CTGAACTGT GC-CCCGGGATCAGGGG TTGTCAGCATCTGTT
    CE1002   3  42 258 1062527 .. 1062541 -  -2.1  -3.14931   GGCAGTCGTGATCAA              TC-GCG ATCT CGCCGA               GACTAATGGCATCAA
    CE1002   3  42 228 1062559 .. 1062571 -  -2.6  -3.15574   CTAATGGCATCAATA                CCCG GGCCA CGGA                CCGTATGACCTTTTT
    CE1006   3  46 132 1065323 .. 1065339 -  -2.1  -3.40403   CCTCGTTGAGCAGAA              CATGGGC TTC GCACTTG              AGGTGGCCCGGGAAT
    CE1011   8  54 264 1068859 .. 1068883 -    -7  -3.14931   GCCACGGTGCACCAA          CTGCCCGGTG GTCTA CACCCGGCTG          CTCAAGTCCGGTGCC
    CE1024  10  59 200 1082140 .. 1082162 -  -8.4  -2.89793   GCAGTCAGAGAATGA           CGCGGTGC GTACTGA ACACCGCG           GTTCCCGGCGCGTGG
      lysI   5  60  28 1096483 .. 1096504 -  -2.8  -4.16033   GGGAAAGAAGAAGAA           CCCCGGCG TGATCT CGGTGGGG            CAGTAGGGGCCCGGG
    CE1038   7  57  65 1099122 .. 1099137 -    -9   -2.6415   GAAAGCAGTCACAAT              CCAGAG TGAT CTCTGG               GTTAAAAAGTGCGGT
    CE1049   3 100  31 1107264 .. 1107302 - -28.3  -3.39068   CGAGCGCAAGAAAAG  CTCCGGCCCGC-CCCCTG TGAT CAGGGGAGCGGGCCGGAG   TTTCTCTGTGTATCC
    CE1057   4  55 297 1113118 .. 1113131 -  -5.9  -3.61398   TGTCGCGGTGAAGAA               GGACG GTTC CGCCC                GGGCGCTGGGCAACA
    CE1062   2 100  20 1118575 .. 1118617 -   -12  -4.77165   GCCGGGAGAATAAAA GCAGCGCCC-GCCCCACCG GTTGAA CGGTGGAACAAGGCGCTGT GGGAGAGTGCAGAAA
    CE1065   8  54 -36 1121227 .. 1121241 -  -3.5  -3.73775   GTGACCTCCACGAAA              CGGACG GTGT CG-CCG               GCCTGCAGCAGGGAG
      fumC   4 100  25 1126356 .. 1126383 - -22.8   -5.5762   ACCAAACAGAAAAAA        GGGGCAGGGCAC CGAA GTGCCCTGCCCC         TCCTCGTGGTGGCTA
    CE1096   3  66  82 1153698 .. 1153739 - -10.8  -3.14344   CACGGCCTGGATGAA CTGCCCACCGGCACCCGCGC CTGG GTGCGGAT-CCGG-GGGCCG TGGCTGATCCTGGCG
    CE1100   7  54  16 1157779 .. 1157797 -    -6  -3.28712   TGTGGGCGGGGAGAA             GGGGTA CACCGAC TACCCC             GTGATGGAGTACAGC
    CE1114   8  49 -10 1172386 .. 1172424 -  -6.2  -2.76671   AGATGCAGCTGAAAT  CCAGCGTGGTGAAGAAAC TCTAG GTTTCTT-ACC-CGCCGA  TAGCTCTCACCGCGG
    CE1130   2  61 240 1186654 .. 1186667 -  -9.5  -2.85668   GACCGGGATATGAGA               CCCCG CGCG CGGGG                TTCCATGTCTCCCGC
    CE1140   5  69 335 1195790 .. 1195818 - -10.9  -3.05816   CTACGGCGGACTCAA        CCAGGCCGACCAC CGG GTGGCGGGGCTGG        CCACCATCGATGCCA
    CE1148   4  56 379 1203967 .. 1203977 -  -4.6  -3.77196   CTAGCACGCAGGAAA                 GCAC CCT GCGC                 ATCGTCGCCGCCGTG
      dapD   1  38 432 1216450 .. 1216465 -  -2.5  -2.63073   GTTGTCCAAGAAGAT              CGCCGG ATGGA CCG-CG              GGTATCTCGGAGCAT
    CE1173   4 100  25 1225864 .. 1225904 - -34.3  -3.61178   GGGAGGTATGTGAAA  CGGCCCGCGGTGGAATCAA TGG TTGATTCCACCGCGGGCCG  TTTTGTCGGTGTTGT
    CE1181   3 100  19 1233146 .. 1233184 - -21.9  -5.10968   AGCAACAGATAAAAA  GAAGCCAGCGCATCCTCC TGTC GG-GGATGCGCTGGCTCC   GGTGTATCCGGGGTA
    CE1189   2  42 472 1239535 .. 1239568 -  -3.7  -2.58961   CAAAAGATGACCAAG     GGCGCCATCGCTGCAG CAG CCGCAGCGCTC-CTCC     TCGTCGGTGGCGGCG
    CE1206   2  45 442 1261213 .. 1261248 -  -3.3  -3.25088   CCTGAAACTGACCAA   CCTG-GATCGGGT-GCT GCGG AGCCACCCGACCGCCGA    TGCTGCTTTCAGTGT
    CE1209   2  56 144 1264784 .. 1264803 -    -7  -3.28712   GTCCGGTGTGTACAA            CACCGCCC GGCA GGTCGGCG             CCGTGGTCGGCGCGG
    CE1216   9  62 367 1274904 .. 1274923 -    -5  -4.07568   GGGCGCCTGGGAAAA            GCAGCT ACAGACCA AGCTGC             CCCTTGGGAAAACGG
    CE1220   3  49  10 1282117 .. 1282147 -  -5.4  -3.08679   CCTGGCCAGCCAAGA       CACTGCCCGA TCCCATAAACT TCGGGCGGTG       TGCGGGTCGTCAGGG
    CE1223   3  57  78 1286178 .. 1286191 -  -8.1  -3.14564   CCAGTGGTTTATCAA               CCAGG CACG CCTGG                TTGGTCCCGCGACCA
    CE1236   1  43 287 1294832 .. 1294848 -  -5.1  -2.53581   TATACGTCGAACGCA              TTCCAGG ACG CCTGTAA              AGACCTCGGGATTAA
    CE1246   5  66  30 1303008 .. 1303023 -  -6.8  -3.82551   AAAGTTGACAAAACA              CAGCGC ACCC GCACTG               CCACGAACCTACTGG
    CE1257   1  44 327 1311512 .. 1311534 -  -4.8  -2.70932   GTCCGCTCTGAAGCA           TGGAATTCCC GAA GAGGACTCCA           TCTACGCTGCGACCT
    CE1272   5 100  16 1332068 .. 1332095 - -21.4   -4.1021   GTCGACAAGCACAAA        GGCCACGTCCCA TGAC TGGGACGTGGCC         TTGACGGGGGAGGCT
    CE1275  11  87 179 1334656 .. 1334691 - -14.8  -3.32769   CCGTGAAAGCAGCAA    CACCGCCGT-GCCTACG TTT CGTAGTCCACGACGGTG    CCACTGTACATATAT
    CE1278   6  71   0 1339657 .. 1339715 - -11.7  -2.87622   GAGGTCTAGAACAAC GCTTGTCGACGCACACCGCCGCCACCCCT GAC AGGGGTGGCGGCGGTGTGT-TCTTTAT-C TAGGAGCTGCCGAGC
    CE1282   8  54 444 1343599 .. 1343614 -    -6  -3.20435   CGAACGACGCACCAA              CGCCGC CACC GCCGCG               GTCGAACTGACCCGC
    CE1282   8  54 303 1343741 .. 1343755 -  -4.2  -3.68073   CACCTGATGGAACAA               CGACTC CGC GATTCG               ATCCGGTCACCCGCC
    CE1287   3  51 126 1346877 .. 1346895 -  -4.5  -3.34715   CATCCGGGTGAAATA             CGCCCTT GCCGG AAGGCCG             ATACTCACTCGCATC
    CE1291   3  60 211 1351341 .. 1351361 -  -8.9  -3.06183   CTGAGGGTGATCGAA            CTCGAGGTC GCC GACCCCGTG            CGCATTGAGGTCGTC
    CE1320   7  76 230 1384072 .. 1384102 - -13.3  -2.74188   CAGGAGAATGAGAAT      CGCACCG-CGCGAA CTGC CCCGCGACGGTGCG       GCCTACTGGGGGACC
    CE1323   4  88  20 1386160 .. 1386196 - -10.2   -4.4458   CACACAGACAAGAAA   CTGCCTCATGGCC-ACT TTCC AGTCGGTCATGGGGCAG    TTGTCACTGTCCGAG
    CE1332   5  55 285 1397565 .. 1397575 -  -5.4  -3.53811   GTCACCGCGTTGAAA                 CAGT ACG ACTG                 GCAGGCAGTCACCGG
    CE1337   9  51 245 1403306 .. 1403316 -  -4.6  -3.44051   CCGTCATCACCACAA                 CGGC AAG ACCG                 ACGGACGTTGCGTGT
    CE1337   9  51 -16 1403566 .. 1403577 -  -2.2  -3.66139   CACAGAGACTCTAAA                CCGA CCTA TCAG                 CCTTGGCCGCCAGGC
    CE1343   2  44 176 1409523 .. 1409549 -  -2.2  -3.28924   CACCGTCCCGGAGAA        GGGGCGGATGG AATCGA CC-TCCACGCC         TTCGACCTGCTCGGC
    CE1347   7  59 419 1412295 .. 1412325 -  -8.2  -3.17714   GCAAATGGTCACCAA       CCCCCGATTACGAA CAC TTCGTCCTCGCGGG       TGATGAGGCCGCAGC
      lysE   9  59  72 1422684 .. 1422697 -  -2.3   -4.1196   AATCGACGGTGAAAA               CCCAC TTCG GCAGG                GTGCTGATGAAATTG
    CE1362   4 100  24 1427417 .. 1427460 - -21.9   -4.4767   CCAGGCATGAGAAAA CTCCCGGTGGAGGTGCACTG ATCAA CAGTGAACC-CCACCGGGAG TTTTTGTGGTCACAC
    CE1368   8 100  16 1436095 .. 1436132 - -17.1   -3.8186   CACCGGAATGAATAA   TCCCCCTTCCTCAACCAC ATC GTGGCTGGGG-AGGGGGA   TGTCGCGTTTCGGGA
    CE1376   3  49 225 1444009 .. 1444022 -  -3.1  -3.59979   CGCGTGCAGTCGAAA               TCGCT CATG AACGA                TGCGGACTTCGACAC
    CE1388   6  52 105 1455536 .. 1455554 -  -6.7  -3.09516   TCGCCGATCACTTAA             GTGACGA GTTCA CCGTCAC             CGTGCTGGAGAACTT
    CE1400   2  53 256 1467113 .. 1467126 -  -4.5  -3.53444   GGAGGTGGGTGGAAA               CACCG ACTT CAGTG                AACCGTCCGCGCGCG
    CE1403   9 100 473 1469183 .. 1469209 - -19.6  -4.06993   GTACAGATTAAAGAA         GCCACTCAGTGA ATT TCACTGAGTGGC         TTTTTCTTTGTTCAA
      bioD   2  49 287 1490367 .. 1490381 -  -5.6  -3.14132   GGGTCTGGCCATGAA               CCGCAC CCA GTGCCG               GACCACCTCCGATGA
    CE1425   4  79 162 1494630 .. 1494658 - -12.5  -3.43961   GGACAAGACCCACAA        CCTCATGTCCATC TTT GATGATCATGAGG        TCATCGGCGAGCGGT
    CE1429   8 100  23 1498413 .. 1498443 - -18.2  -3.25787   CAGTCAATAGGAAGA       GGGCCCCGGGGTGG AAA CCATCCTGGGGCCC       TTACCGTTTGTTCAG
    CE1432   4  44  -1 1502299 .. 1502319 -    -4  -2.91383   ACCGGCAGTTACAGA            GACACC CCGCCAATC GGTGTC            ACCGCCCGCCCTGGA
    CE1443   6 100  20 1512304 .. 1512333 - -20.7  -4.59069   AGCAGAACGATAAAA       GGGCCTGCCGGGA TTTC TCCCGGCGGGCCC        TCCCGCTTTCCTGAT
    CE1451   6  58 104 1518807 .. 1518817 -  -6.8  -3.36823   CGGCGCAAAAGGTAA                 GCCA TTA TGGC                 CCCATAATGCAATCG
    CE1461   3  59 284 1530745 .. 1530761 -  -4.4   -3.8591   TTTGACAATGAAGAA             GCCCAGG AGGT CCTGG-C              GGACCTGCGCAATGA
    CE1468   3  47 269 1536146 .. 1536163 -  -4.8  -3.05844   TCGTGGAGTGCAATA             CCGCAG CATTGT CTACGG              TGAAACCCTGGCAGA
    CE1478   1 100  17 1546879 .. 1546918 - -25.2  -2.83164   GCAGGCAGCAGGACA  CCAGCCGGTACCCACCTTC CAT GAAGG-GGGTACCGGCCGG  TGTCATCTGCTGATG
    CE1501   6 100  25 1567465 .. 1567504 - -19.4  -4.36914   GGGGCGCGGACAAAA  CCACCCCTGATACGCTGC TAAA ACAGCATGTCAGGGGTGG   TTTTGCCTTCCGGTT
    CE1512   4  95 137 1578985 .. 1579042 - -18.4  -2.62263   AGTGCCTGCACACTA GGAACCTGTCCCTCCCCG-TCACCCGG TCTAT CCGGGCGCGCGGTGGGGGACAGGTTCT TTTGTCTACCCTTGC
    CE1518   2  49 208 1585537 .. 1585556 -  -4.2  -3.33744   GCCGGGGTGAAAAAC            CCCAACAC CGAT GTCCTGGG             CGAGGGCGTCCCGGA
    CE1534   7 100 225 1604051 .. 1604090 -   -26  -3.68619   GTCAACTGACGTAAA  TCCCCGGTATCTGAACCA TGCT CGGTTCAGATACCGGGGA   TTTTTCTATGGGGGT
    CE1542   5  60  26 1612624 .. 1612643 -  -9.2  -2.65808   AGTCGTAACAAGGTA            GCCGTACC GGAA GGTGCGGC             TGGATCACCTCCTTT
    CE1542   5  60 -36 1612677 .. 1612705 -  -3.2   -4.1711   AGGAGCTTTAATAAA       CCCACC--ATGGAC TGT GTTCATGTGGTGGG       TTGTTGGTGTTGGAA
    CE1556   4 100  15 1630570 .. 1630605 - -19.6  -3.65314   CGGAACTGGGAATAA    CCCCGCGTGCGGCCCC GGTC GGGGCAACGCGCGGGG     TTGGTGATGGTGGGT
    CE1563   6  66  97 1637013 .. 1637037 - -11.4  -2.71681   GAAGTCCTCGAAGGA          CACCACGGCG GTGGG CACCGCGGTG          ACCTCCAGGGTCTCC
    CE1570   8 100 248 1646297 .. 1646325 - -20.5  -4.62475   ATGCACAAAGCAAAA        GGCCAGAAAGTGA ACT TCACTTTCTGGCC        TGCTATTTGTCGGAC
    CE1577   5  53 366 1653262 .. 1653272 -  -8.2  -2.52623   CTCCCTGCAGAACAT                 CCGC CTG GCGG                 TGGACAAGCTGCGTG
    CE1591   1  41   7 1669748 .. 1669766 -  -2.3  -3.12351   CGTGTTCACACGTAA             CCAGCAG CCCGC CAGCTAG             ATTCCGCTAGTTCCA
    CE1616   5  56 228 1697299 .. 1697325 -  -7.8  -3.01712   CCCTGGGCTTCAATA         CCCGGGTGGCCA CCG TGGCGGCCCTGG         CTCCCCATCTTCCCG
    CE1631   4  54 263 1712936 .. 1712956 -  -7.5  -3.03124   CCGGATGCCGCAACA            CCCTGGTGA GGT TCTCCAGGA            ACGGTTCCTCACACC
    CE1644   1 100  19 1728584 .. 1728627 - -28.4    -3.727   TCCACCACAGTGAAA CAGGGGCGTTATCCGATGAC CGGT GTCATCGGATGACGCCCCTG CTGGATGTTGCGCGG
    CE1654   8  61  90 1741164 .. 1741180 -  -7.9  -3.36515   GGGGATCTCCAAACA              GGCGATG TCC CAGCGCC              TCCAGGCGGCCGGGT
    CE1666   4  93 224 1754698 .. 1754712 - -12.8   -4.3534   CCGCAAGGATGAAAA               GCCCCG GTT CGGGGC               CCTCGGTGGTATCCG
    CE1671   2  57 108 1760393 .. 1760406 -  -8.1  -3.14132   CCTGCCCTTCATGAA               TGCCG CCTT CGGCA                CCGCCCCCGTGTCAC
    CE1675   2  47 273 1761803 .. 1761822 -  -4.8  -3.05596   GACGGTGGCATGGAA            TGCCCGCC TGGT GGAGGGCG             ATGCAGTCACGGAAG
    CE1681   5 100  36 1767245 .. 1767276 - -22.4  -4.32857   TTCCGCAAATAGAAA      CGCCGCCACCTGCA CGAG TGCAAGTGGCGGCG       TTTTTCCATTGACAC
    CE1693   8 100  29 1779751 .. 1779782 -   -26  -3.73816   AACAGCACAGCGAAA      GGGGGGCTGGAACC ACAT GGTTCCAGCCCCCC       TTTCGCTGTGCTCCC
    CE1699   4  59  90 1788046 .. 1788085 -  -7.6  -3.28791   ATCGGGTGCGGAGAA  GGCCGAGGCGGCAGCCGC GGTC GTGGGTGGCGCATCCGCC   GAGGACTGGCCGGCC
      nusB   5 100  20 1830832 .. 1830861 - -22.3  -3.70902   CCGCGGAGACGGAAA       TGGCCGGTTCCAG GAGT CTGGAACCGGCCA        CTTTCAGCGCTGACG
    CE1760   0 NONE
      relA   5 100   8 1862591 .. 1862629 - -24.1  -2.54171   AGGTGGAAAAAGGAG   GAAGGCGCTGTCATCCC ATCCG GGAATGACAGCGCCTTC   AGTCCTTCTATCCGC
    CE1792   9 100  46 1890171 .. 1890206 - -30.6  -3.27498   GACAGGTTAGACCAA    CACCCGGCCGGCACCA TCTG TGGTGCCGGCCGGGTG     TTGGTCATCATGTCG
    CE1796   4  63  59 1893142 .. 1893183 - -10.2  -2.83715   TCCACGATCAGGACA GTCTCATGGGCGCACTCCGT GACT ACGGGGTCCGCCCATG-G-C AGGTGGAGCAGGTGT
    CE1805   4 100  14 1903315 .. 1903343 - -21.8  -3.23216   GCTCAGCAGCAGCAA        GAGGCGCCCGTG TGTTC CACGGGCGCCTC        TTTCTGCTTCTGGTT
    CE1814   1  41 459 1912952 .. 1912965 -  -2.3  -3.06162   GAGCCTATGGGAACA               TCGGT GAAA ACCGG                GAGGTGGAAACCCAT
    CE1818   2  45 150 1919682 .. 1919698 -  -3.6  -3.14132   CGGGCCGGGTACCAA              CTGGGG ACCAA CCGCAG              ACCAATCGCAGACCC
      ptsI   6  63  14 1930292 .. 1930343 -  -8.6  -3.31248   CAACAGGGTGCAGAA CTCGCATGATCCCAGCACCACCTCG TTG CATGG-GGTGCTGGGATCAGCCTTG TAGCCGGTGGGTTCT
    CE1831   7 100  35 1936708 .. 1936766 - -20.5  -2.96249   CTGCACCAACAATGA TCCCGGGCGGGATCCGGGACGGCCCACC GTTGAT GGTGGGCTATCC-GGATCCCGCCCGG-- GATCGTTTCATGAGG
    CE1838   5  50 336 1942811 .. 1942821 -  -6.8  -2.53263   CCGATGGTGAAGTCA                 GTGG TGT CCAC                 CAGTTGGTGTGCGGC
    CE1842   3 100  50 1947262 .. 1947299 - -16.4  -3.92324   GGTGGCAACATCAAA   CGCGGTTGACAACCAG GCAATG CTGGCCATCAACCGCG    CTCTCGGTGCCCGGG
    CE1848   7 100  12 1953561 .. 1953594 - -28.3  -3.53444   GGGTGCAACAATGAA     GTCCGGCTGCCCCAG ATGT CTGGGGCAGCCGGAC      TTTGTGGCAGATCAA
    CE1854   4 100  10 1958099 .. 1958146 - -34.4  -2.88544   GCCCACCGTGACACA GCTATGGCCCCGGTGCCCTCCC AACC AGGAGGGCACCGGGACCATAGC TTCAGTGCTCTAAGC
    CE1888   7 100  22 1994963 .. 1995006 - -24.7  -3.52877   ACCAACACACGACAA CACCCGCGCTCCCCCACCT ATGTAA AGGTGGGGAAGGGCGGGTG CTTTATCGTTGCGCA
    CE1900   5  66  46 2009192 .. 2009213 - -11.5  -2.62616   TCATGGTCTACACGA           TCGGGCAGG CGGC CCTGCCCGC            CGGGTTCCCGTGGCC
    CE1924   3  47 122 2032331 .. 2032346 -  -4.6  -3.15663   ACCCACCGCGACGAA              GGCGGA AGAA TCCGCG               GGTGATTAAACGAAA
    CE1931   9  61  61 2039541 .. 2039554 -  -8.1  -3.33696   GGGGCGGGCAACGAA               CACCG GATA CGGTG                TGTGGGGTGGTCACC
    CE1938   0 NONE
    CE1952   3  54 386 2059765 .. 2059782 -  -6.9  -3.14132   GCTGGCGTTCACGAA             CGCACCG AAGG CGGTGTG              GACCAAGGTCTGGTC
    CE1960   8 100  19 2064772 .. 2064799 - -17.8  -5.68023   CGACAAGCAAAAAAA        GAACCGCTCCCC CGGA GGGGAACGGTTC         TCTTAAAGGAAGGGG
       gdh   8  77  47 2092969 .. 2093017 - -11.8  -3.61764   GCAGGAACGTGCAAA CCGCCTGCCCCCGGGGATGATC TTCCTGT GATCTTC--CGGGGTCAGGCGG TTGTCGGGCCGATGG
    CE1987   1  54 137 2099090 .. 2099107 -  -8.3  -2.70932   TGGCGTCGGCAACTA             CCGCGGC CGCC GCTGCGG              TGTTGACCTACCTGG
    CE2006   5  47 392 2118501 .. 2118525 -  -5.5  -2.79302   ATGACCCGGAGGACA          CCCACCCGGAA TAT CCCCGGGAGGT          CACCCTCGACCGGAT
    CE2006   5  47 314 2118579 .. 2118603 -  -5.6  -2.73875   GGGTGGTCAAGACCA          GCGGCGAGGA TGACT TCCTGGTCGC          CTGGATCAATGAGGT
    CE2011   9  64 117 2124388 .. 2124416 -  -8.8  -3.40403   CGGGGCCGATGACAA        GGTCGTCCACGC CTCCC GCGCGGACAAGC        CTGCCGAGGAGACGG
    CE2020   8  78 405 2134163 .. 2134180 -  -8.4  -4.11805   AGGAGACCAGACAAA             CCACCG ATGAGA CGGTGG              AGATCACCGCGGAGA
    CE2036  10  62  21 2152547 .. 2152564 -  -7.7  -3.63515   GTGGACGGGGAAGAA             GATCAGC CTGG GCTGACC              CGGGGAACCAACCCG
    CE2040   1  49 421 2156992 .. 2157003 -  -5.8  -3.14132   GCGTGGGTGCACCAA                GTGG CACA CCAC                 CGATGAGCTGGCATT
    CE2069   3 100  30 2192044 .. 2192102 - -26.7  -4.18494   TAGTGGGACCCAAAA CCAGTGGCGCCCACCTCCGCTCCACGG GGATG CCGTGGACAGGAGGTGGGCGCCGTCGG TGCTGTCGGGAAACT
    CE2073   3 100  67 2197602 .. 2197645 - -34.1  -4.42386   CGGTGACGCACAAAA GGGGCGGGGTGGGGATTCC ATGATG GGAATCCCCACCCCGCCCC TTTTGTCACCCCTCG
    CE2094   7  56 107 2223859 .. 2223876 -    -7  -3.21593   CATTCGGGGAGAACA             CCTCAG CGCAAC CTGAGG              AAATCAATCGCCCCA
    CE2103   2  93  18 2234676 .. 2234705 - -12.2  -4.39166   GCTGATATAGGAAAA       CGGCTGG-CACCC GGGGT GGGTATCCAGCCG       TCGATAAGCTCCGTG
    CE2106   3  57 -42 2237939 .. 2237994 -  -8.9  -2.57132   TTGGTCGTCGACAAG CGCGCGCCCGGCGCTACGGCTGGACCGG TTC CAGGCCCAGC-GCGTC-CCGGACG-GCG GCGGCCATCGCCTCA
    CE2109   8  66 -65 2239929 .. 2239969 -  -3.2  -4.52589   CTGTTGGACACAAAA GTCCCCCGTGAATACC-CC ACCT GGCGGGATCCACCCAGGAC  GAGCCGATAACAACC
    CE2112   7  58 157 2242034 .. 2242051 -  -3.5  -4.08571   TGACAACAGGAGAAA             CAACCATG GCA CAT-GTTG             ATACCTGGGATATCT
    CE2117   4 100  18 2248081 .. 2248119 - -30.5  -2.71712   GCTGCTGCCCCAAAT   TGAAGCCACCGGCCGGG TTCAT CCCGGCCGGTGGCTTCA   TGCATGTTGGAGGAT
    CE2125   3  59 -28 2254939 .. 2254988 -  -8.3  -3.31144   GTGGGACGTCGACAA GCCCCCGAGGCCCTCGTCGT-GTT AGT AGCGACCCCGTGGGCCGCGTGGGC CGCGTGGTCCCCGTG
    CE2130   9  74  93 2263562 .. 2263591 -  -7.1  -4.28115   AGCCACAAGAAATAA       CAGCGTCCGGTGCA CCC TGCACCGGAT-CAG       ACCTCACGGGATGTC
    CE2140   2  57 440 2273831 .. 2273847 -    -8  -3.16564   GGTCTACGGCATCAA              CACCCA GCAGG TGGGTG              AGCTGGTCGGCCTGG
    CE2144   3 100  30 2279498 .. 2279535 - -24.3  -4.72272   CTTGTCGACGAAAAA   CACCCCCG-CCCCCTCAC ATG ATGAGGGGGGCGGGGGTG   TGCTCGTTTACGGCG
    CE2152   2  46 307 2286482 .. 2286492 -  -4.6  -3.01712   GGCCGTCGCGGAACA                 CCCG GAT CGGA                 TTGCAGGTGTGGCTA
    CE2157   7  61 197 2289972 .. 2289984 -  -5.5  -3.86346   TGAGCTGGGGATAAA                CGGGA ATT TCCCA                TATTTCCCCAGGTGC
    CE2169   6  73  52 2301931 .. 2301949 - -13.2  -2.78018   ACCTCGGATGAAGGA             GGTACGCA ATC TGCGTACC             GATGATGGCCACAGT
    CE2172   7  93  34 2304623 .. 2304675 - -11.3  -4.46212   CGGTGGACGAGAAAA CAGCCTCGGCGATCAACCG-GATC TGTGGG GATCTCGGTGTCTCGCTGAGGCTG CCGGCGGGGACTGAC
    CE2200   1  58 403 2335776 .. 2335793 -  -3.3  -3.95324   CATCCCGAAGAACAA             GCGCGCA CTGC TGCCCAC              GGCACGGCGCCTCGG
    CE2207   8 100  32 2345502 .. 2345551 -   -25  -2.85351   GCTGCCCACAGGACA GCGATGGGCCCGGGGCCGGCGC GTACCT ACACCGGCCCCGGGCCCATCTA TCGCTTTACGAGCGT
    CE2216   5 100  10 2355279 .. 2355334 - -33.4  -2.62184   GGGCCTGTTAGACCA CCGACGACCGCGACCCCCGCTGCCACG GTG CGTGGCGGCGGGGGTCGGGG-CGTCGA CAAGCGCGGTCAGTC
    CE2220   3  49  74 2361118 .. 2361128 -  -5.4  -3.15861   CACGATCCTCAGCAA                 TGAC CGG GTCA                 CCGACGGGCAGATCA
    CE2228   2  47 -28 2371335 .. 2371353 -  -4.5  -3.06018   AAGGATCAGACAAAC            CGTCCGGC GGAT GCCAG-CG             CCAATGTGGCCACCG
    CE2238   8 100 243 2383109 .. 2383164 - -20.5  -2.91239   TACAGAGCTGACACA CTGGGTAATGCCCCGGGCTCCCACA CTCAAC CGTGGAGGCCCGGGGCATTATCCAT TGCTACCGGCAATAC
    CE2238   8 100  56 2383327 .. 2383351 - -15.1  -4.37067   TAAAGATGAGTAAAA          GGGCCCTATTC TAA GAATAAGGCCC          TTACGCTACATAACT
    CE2245   7 100  73 2390901 .. 2390928 - -19.2  -3.68569   CCAGGCAGTCAACAA        CCCAGACCGGTG TCCG CACCGGCCTGGG         TTTTTGTTTTCCCGC
    CE2253   5  54   4 2397950 .. 2397971 -  -7.9  -2.75294   TTAAACCCCGTAAAC           CCCG-CGCGC AGT GGGCGACGGG           CCCTTAACCGTCAGC
    CE2264   1  41 330 2406420 .. 2406432 -  -3.3  -2.80016   CCCGAGCATCAACGA                TCCGG CCA CCGCA                GCCCAGTGTGTCCAA
    CE2277   6 100  13 2422039 .. 2422073 - -20.1  -5.75945   ACGGTGTAAAAAAAA     CTGCACCCACTGTCC AAGAG GGACGGTGGGTGCAG     TTTTTTTGTGTTTTA
       mdh   9 100  29 2430366 .. 2430392 - -16.7  -3.73068   CGCGGAAGGCAACAA         CCCCACCTCTT CGCGC AAGAGGTGGGG         TTGAGCTTTACGTCA
    CE2288   5  82 375 2432233 .. 2432258 -  -9.1  -4.53303   GATCCTGATAGAAAA         CCTCCACAACCA CGG TGGT-GTGGAGA         GCGCAGCCGCCCTCA
    CE2298   6  69  64 2444159 .. 2444178 -  -3.4  -4.56775   ATCGGTGTCGAAAAA            GTCGAAGG CCAA CCCCCGCC             GACACGCGATTATTT
    CE2311   7 100 228 2459147 .. 2459174 - -24.2  -2.66964   GCAGCCATGACACGA        CCGGCCCCCTGC ACCA GCAGGGGGCCGG         TCCTCGCTATGAAAC
    CE2311   7 100  44 2459309 .. 2459358 - -20.4  -3.83026   TGGGCCCACATGAAA CTGCCCCCAGATATCCGGAT-TGA AGAA TCAGATCCAG-TATCTGGGGGCAG TTCGTTGAGGTGGGC
    CE2318   2 100  36 2464878 .. 2464903 - -16.9  -4.07968   TAACACATAACCAAA         GGCCGGAGGAA CCTT TCCCTCCGGCC          TTCAACTCTGTCGAG
    CE2330  12 100  17 2479874 .. 2479907 - -22.5  -3.75153   GGTGGGGAACGGAAA     CCACCCCGACGGTGC GCAG GGACCGTCGGGGTGG      GGCGTCGACAAGCGC
    CE2337   4  54 129 2489993 .. 2490005 -  -6.2  -3.25652   CGCACTCAAGGAACA                CGGC GTGTG GCCG                ATGGTCTCCGGACAC
      metB   5  70 182 2494679 .. 2494690 -  -3.6  -4.56597   GGCCGCGGTGAAAAA                GCAG GTCT CCGC                 CATGCTCCGTAAATT
    CE2347   3  71  21 2498516 .. 2498556 - -11.1  -3.20349   TGGCGAAATGGAAGA CCCCGCCCTGGTCCGTCGC AGTGG GTG-CGG-CCATGGCGGGG TGGGTGCTGCTCTAG
    CE2355   4 100  11 2507500 .. 2507525 - -20.5  -3.44051   CTGTCACCATGAGAA         GCCCCGGTGGT CCCA ACCACCGGGGC          TTTCCCGTCGTTATA
    CE2361   2  42  26 2513093 .. 2513127 -  -4.1  -2.69151   TGTCCCCAGAGAGCA     CCAGCGATCTCTGGG TTAAG CACAGTGGTCTCTGG     GGACAGGATCTCGGG
    CE2371   5  59 163 2521457 .. 2521467 -  -8.2  -3.17688   CAAGCAGCCCACCAA                 GGGC CTG GCCC                 ACCGCGCGCTGGCCG
    CE2383   6  57 299 2535106 .. 2535123 -  -7.7  -3.04144   TGGCCACCGCCAACA             CCGCCGAG GTC CT-GGCGG             ATGTGGAAGACGGCG
    CE2386   5 100  10 2536895 .. 2536936 - -31.8   -3.0094   GCCGACGGACACACA CCACAGGACCCGGCCACC GATGAT GGTGGCCGGGTCCTGTGG  ATGTTTTTCCTAACG
      acpS   4  49 375 2538144 .. 2538156 -  -4.7  -3.29144   GGACCGGGTGGACAA                CGCCG AGG CGGTG                GCGGAGCTGAAGAAG
       rph   3  63 328 2556504 .. 2556537 -  -8.7  -3.28912   GCATACGGAGACGAA     CGCCG-CGCCCCGGTG TTC CTCCGGGATGTCGGCA     ATCTGTGCCAGCAGC
    CE2413   6  49 432 2565000 .. 2565036 -  -3.6  -3.44443   TGCACACAACACCAA    GATCGTGGTCTCCTCC GACCT GGATGAGTTCACCATC    GCGGGGCTGCGCGGT
    CE2413   6  49 251 2565201 .. 2565217 -  -2.9  -3.61398   TGGTGGTGCGAAGAA              GGCGG TGCGCAC CCACC              GTTCCACCGGCACCG
    CE2442  11  77 404 2600101 .. 2600122 -  -8.1  -4.39002   AAACTCTCCACAAAA           GACGACACAC AAT GTGTGT-GTC           AGGGCGTGAAAAGCC
    CE2442  11  77 403 2600103 .. 2600123 - -10.5  -3.79687   ACTCTCCACAAAAGA            CGACACACA ATG TGTGTGTCA            GGGCGTGAAAAGCCC
    CE2448   7  71  15 2605833 .. 2605871 - -13.1  -2.61727   ATCTAGCAGAATCCA   CTCATGGCCCGGTTCCC GACAG GGGAACCGGGCCACATT   CATCTGGGGGTTGCC
    CE2463   2  41 302 2626780 .. 2626817 -    -4   -2.5294   CATGTCCGACAAGAT   CCGCGAGGTCCTCATC ACACCG GATGCGGACATCGCCC    TGGCACTGTCTTCGG
      purM   6  95  19 2639162 .. 2639181 -   -15  -3.75535   GTAGACACAGCTAAA            GCCCCGAC CGAG GTCGGGGC             TTTTCACCACTTCGG
       ddh   3  53 262 2666269 .. 2666286 -  -4.9  -3.49951   GACATGCCGACACAA             CTGCA-AG CGG CTGTGCAG             ACACCACCACAACCC
    CE2505   9 100  23 2671939 .. 2671956 - -14.1  -4.37711   CCAGGAAATGCAAAA             GCGCCGG AAAA CCGGCGC              TTTTCTCAATTCCAG
    CE2511   3  57 417 2676738 .. 2676764 -  -8.1   -3.1355   CGCATCCATACCGAA        CTCGA-GCGCGTC ATC GACG-GCATCGAG        GGTGCCTACGTCGAG
    CE2515   0 NONE
    CE2526   8  53 111 2693704 .. 2693715 -  -2.2  -3.91897   TTCCTCATGGACAAA                CTCG TGGG CGAA                 TTCGGCAACCTGCAT
    CE2558   2 100   6 2726390 .. 2726405 - -11.8  -4.82154   AATCCAGATGAAAAA              GGGCCC CTCG GGGCCC               TTTTTCTAATCGCCG
    CE2566   5  75 162 2733694 .. 2733752 - -12.4  -3.30007   AACACCCCTCTACAA TCCGACCACCCCCATCCCGGGCGTACAC ACC GTGTACCCCCGGGATGAATTTTTTCAGA ACTTTCCCCAGATCC
    CE2573   8  64 239 2740302 .. 2740316 -   -10  -2.98493   GCGATCACCAAACCA               CAGACC ACC GGTCTG               ATCCTCACGGTGGTT
    CE2581   5  54 -28 2747252 .. 2747284 -  -6.2  -3.21099   GCGCTGCAGTAGGAA      GGTATCACCCCATA TCCGG CAGGGGGTGACGCC      CGGCGAACCAGACCG
    CE2590   0 NONE
    CE2594   4  56  22 2762971 .. 2762991 -  -6.7  -3.44319   CTCAAGGCATCAGAA            CTGGTCCGC TAC GCGGCCTAG            AACGGGGCGTCGACA
      purA   5 100  29 2766393 .. 2766428 - -14.8  -4.62984   CCAGCACACAGAAAA    GCACCGGCGCCCCATCA AAA TAACGG-GCACCGGTGC    TCATCAGCCAAAGCG
    CE2600   5  76 373 2768542 .. 2768557 -  -4.6  -4.81551   CACCGAGATCAAAAA              GGGCCT GTTC AGGCGC               CCCACGGGCACCCTC
    CE2616   4  95   8 2785639 .. 2785679 - -17.6  -3.60098   ACGGTTGAGTTGAAA  CGCAGGTAACGACCGCCC GCAGA GGAAGGGCGTTACCTGCG  TTGAAAGTCACGCGG
    CE2622   5  49 213 2790043 .. 2790053 -  -4.6  -3.21099   GCCGGTGACCACCAA                 CGCC GAG GACG                 CCTGGTGGGTGCAGG
    CE2625   0 NONE
    CE2658   2 100  23 2827407 .. 2827448 - -21.7  -2.94912   GCCCGAACCCACACA GCTGTTGGCCTGTGAGCGC CATC GTGCTCACAGGCCAACAGA  TTCCCCCGTCCAGCT
    CE2662   5 100  16 2831788 .. 2831811 -   -21  -3.41125   CCCACATAGTGACAA          GGCCCCGCCG AAAC CGGCGGGGCC           TTTGTGCTGCGGGAT
    CE2667   2  43  18 2837484 .. 2837532 -  -3.7  -2.75844   GCCTGGACTGGAAAT TCCAGG-ACGTGGTCGTGGTGCC GGTCA GTCACCTCGACC-CGCACCAGGT CCCGCGGTGATCAGC
    CE2675   2  62  70 2846091 .. 2846115 -  -7.9  -3.57406   TCTGTATGAGAAATA         CGGCTTCCGG TTGCTG CCGGAA-CCG          CTACCCGGGTCAGAG
    CE2683   3  54 408 2852960 .. 2852978 -  -7.3  -3.06696   GCCGGGCTCAACAGA             CCGCTGC AATGG GCGGCGG             TGGTGCTCGCGCTGC
      proP   9 100  18 2858476 .. 2858503 - -12.1  -4.69028   AGAAGACATAGAAAA        GCGCAGCGACCT GCGGG AGGT-GCTGCGC        TTTCCAACTGTTCGG
    CE2701   5 100 217 2872297 .. 2872353 - -18.2  -4.50976   CCGCAGAGCACAAAA GTCCCCTTTACCCCCTCACTGCCCGCT CCAT AG-GCGGATTGAGGGGATAAAGGGGAC TCTCTCGTCGGGGGT
    CE2717   5  55 375 2898045 .. 2898092 -  -3.2   -3.7941   GACCGCCCAGAAGAA CATCG-ACACCCTCTACGACATG GAA CACGGCGATGAGGGGGTCCGCCG ACGTGAGCTGACCCG
    CE2728   4 100  39 2910646 .. 2910689 - -22.6  -3.97368   TCGGGAATGGAGAAA CCGGCAGGTTGGAAACAGTA TGGA TACTGTTTCCGGCCTGCCGG TTTTCTGCTGAACCG
    CE2742   5  49  10 2925595 .. 2925605 -  -4.6  -3.25719   CGACGACAGGAGGAA                 GCCC GCG AGGC                 CGCCGCCTCTCACCT
    CE2750   5  57 220 2932491 .. 2932536 -  -8.1  -3.15544   CTGCATGGCGACGAA CGCC-TCGGCGCCGTGCTCCTC ATC GCGGATCAGCGCGGCGACGGCG CCCGGGAGAACGGTG
    CE2759   4  52 231 2942527 .. 2942551 -  -6.4  -3.05384   CCCCTGGTCATCGAA         CCCACACACCG ACTC CGG-ATGCGGG          ACATCGCCCTGTGGT
    CE2763   4  56 266 2947107 .. 2947144 -  -7.5  -3.21416   CACCGGCATCATGAA   CGGCGCGGACATCGTCG CAGC CATCGCTCTCGGCGCCG    ATTTCACCCTCATCG
    CE2772   6  54 193 2955927 .. 2955941 -  -7.8  -2.71364   CCATGGCCCGAACCA               TCCGCA CCT CGCGGA               GGTGAAGTCCCTGTT
    CE2772   6  54 140 2955972 .. 2955994 -    -4  -3.66018   CCATGAGGTCAACAA           CCAGCTGCAG GCC CCACAACAGG           ATGAGGTCAGGAGCA
    CE2797  11  77 404 2982617 .. 2982638 -  -8.1  -4.39002   AAACTCTCCACAAAA           GACGACACAC AAT GTGTGT-GTC           AGGGCGTGAAAAGCC
    CE2797  11  77 403 2982619 .. 2982639 - -10.5  -3.79687   ACTCTCCACAAAAGA            CGACACACA ATG TGTGTGTCA            GGGCGTGAAAAGCCC
    CE2801   3  45 -36 2984821 .. 2984837 -  -3.6  -3.04144   TGGCTACTGCCAACA              CCGCCC CGACC AGGCGA              ACCACTAAGTCCCGG
    CE2807   7  47 352 2991061 .. 2991090 -  -2.7  -3.53012   TCGTCCCTGTCGAAA       GGAGTTTACAACC CGAA GGCCGTCATCCCC        CACGCGGCGTCGCTG
    CE2815   2  58  94 2997516 .. 2997530 -  -8.5  -2.78463   AGCTGGCCCACCACA               CCGCG GTTCT CGCGG               GCGGCGAAATCCTCG
    CE2829   5 100  30 3009492 .. 3009525 - -26.9  -3.11786   CACAGGTAAGAGAGA     GACCCGGGGGAATCC AGTT GGATTCCCCCGGGTC      TTTGTCATGCGCACC
    CE2836   8  78 181 3016731 .. 3016745 -  -6.4  -4.65916   CCCAGGCCAAGAAAA               CCTTCA CCG CGAAGG               ACCTGGACAACCGGA
    CE2851   5  58 189 3033873 .. 3033901 -  -6.5   -3.5393   ATCATCCGCCTGAAA        CCACGCCCGGAGG CTG CCCCAGAGCCCGG        AGACGGCTTCCACGA
    CE2864   4 100  25 3049702 .. 3049733 - -28.8  -4.77036   CTTGACGACGAAAAA      CGGCCGCCCCACGC AGTA GCGTGGGGCGGCCG       TTTCGGGTTTCCAGG
    CE2877   5 100  25 3062867 .. 3062894 - -18.6  -3.01745   CGCGCAATAAGTAGA        GGGCGATGTTTC ACGT GAAACATCGCCC         TCTTTTCTAGCTGCC
    CE2885   4  73 378 3069891 .. 3069949 - -11.5  -3.34222   AGCACCACCCCACAA CCTCCGGTCGCGGTGATTCCC-CCGGCC GCGC AGCAGGCGGGCCTGACCGCGACCGGTTG GATCGACAATTCCGC
    CE2894   4  54 156 3080162 .. 3080197 -  -6.8  -3.14931   TTCATCGCCGATCAA    CTCGGGGTGGCACCACC GCC GGCGATGGAACCC-GAG    ATGCCCGGCGGCACC
    CE2908   5  77 360 3107659 .. 3107677 - -11.7  -3.59315   CCAATCACGTTGAAA             CCACCCC ATTCA GGGGTGG             TTTTTTCGTCGAAAA
    CE2938   6  46 386 3138212 .. 3138237 -  -4.7  -2.92613   CTGCAGGGGAAATGA         CTGCGCAG-GAT AAC ATCGCCGCCCAG         TATCTCCTTCTGGGA
    CE2939   2  43 225 3140771 .. 3140783 +  -4.7  -2.64062   GGACCACGGGGTCCA                GGCCC ACC GAGCC                GTTGATCTTCATGTC
    CE2924   0 NONE
    CE2911   2 100  24 3114475 .. 3114507 + -17.8  -4.89393   TACCCTTAAGAAAAA      CTCCCCTCAGGTCC ACGAC GGAACTGAGGGGAG      TTTTTCTGACGTTTC
    CE2902   4 100   6 3101577 .. 3101596 +   -15  -4.98531   CGCGGGATAGGAAAA            GGGGGCTC CGAG GAGCCCCC             TTTTTGCTTTACGAC
    CE2897   3  55  56 3091274 .. 3091295 +  -5.2  -3.59979   AAACTCCGCGTACGC           TCGTCGAAG GTCTG CTTCG-CGA           TTTAAGGTCGAGAAG
    CE2893   9  50 438 3080734 .. 3080763 +  -7.1  -2.61264   GTCCTGCCACTGGCG       GATGAGTTCTGCG ACAG CGTCGAACTCCTC        GTTCTCGGTGGCAAA
    CE2854   3  57  40 3035805 .. 3035818 +  -3.7  -3.92542   CGGGAACAGGCGACA               GCGGG TCAA CCGGC                TTGTTTCAGCGTGGA
    CE2850   6  81  63 3033535 .. 3033588 +  -3.8  -5.08601   TCAGAACCATGCTCA AGCCC-CTGTTCCTCATCGTCGGACT GCTC AGTCTGGCCCTGGGG-GCAGTGGGCA TTTTTCTTCCCGTCA
    CE2842   4 100 -15 3024068 .. 3024098 + -19.9  -2.75481   CCGCAATAATGACGA       CACCGCAGGAAAC TAGAT GTTTCCTGCGGTG       TCGTTCGCATTCACC
      malE   4  71 286 3021343 .. 3021363 + -12.5  -2.62184   AGGCGATGACCCGCT            CGGGTGCCG CCC CGGCACCGG            TCATCTCCGCCCACG
    CE2835   2  67  25 3016934 .. 3016953 +  -9.2  -3.35679   ACGGGGATCACCGCA            CGGTGTGC AGCC GCACCCCG             TTGTCGGTGCACCAC
    CE2831   7  49 239 3012434 .. 3012446 +  -5.5  -3.05343   CGGGGATTGCGGGAG                CCGAG GTG TTCGG                TCTTGAGGGTCTGGA
    CE2828   3 100  29 3009492 .. 3009525 + -26.9  -3.96148   CACAGGTAAGAGAGA     GACCCGGGGGAATCC AGTT GGATTCCCCCGGGTC      TTTGTCATGCGCACC
    CE2822   5  47  22 3003177 .. 3003190 +  -5.2  -2.71364   CCGTGTCCCCGAACA               CCCC GACGAG GGGG                TCCTTCCCGCCATGC
    CE2817   8  73 109 3000727 .. 3000768 + -13.1   -2.8333   GCCGGCCGGTAGAAA GATTTCAGCCCCACACC TGCTGTTT GGTGTGGGGCTGAAAAA  TGCTGTTGTCGTTGG
    CE2814   9 100 223 2997694 .. 2997721 + -12.1   -4.4891   TTCTCTTCATTACCT        TC-GGGAGCTGC CTTGA GCAGCTCCCTGA        TTTTGTAGTACTCGC
    CE2810  10 100  20 2994038 .. 2994085 + -29.5  -3.12138   GCCGGCTGATCCCAG CA-CAGAGGCCGTCACCCGATG AACCA CATCGGGTGACGGCCTCTGGTG TCTGTCTACTTTTTC
    CE2806   5  60 -36 2989924 .. 2989952 +  -3.2   -4.1711   TTCCAACACCAACAA       CCCACCACATGAAC ACA GTCCAT--GGTGGG       TTTATTAAAGCTCCT
    CE2806   5  60  26 2989986 .. 2990005 +  -9.2  -2.65808   AAAGGAGGTGATCCA            GCCGCACC TTCC GGTACGGC             TACCTTGTTACGACT
    CE2800   7  53 385 2985039 .. 2985057 +  -5.3  -3.32966   AGCATGTCTACGACC            CATCGGGC CTGG GCCC-ATG             TCTTATCTGGGGTGT
    CE2796   5  60 -36 2981048 .. 2981076 +  -3.2   -4.1711   TTCCAACACCAACAA       CCCACCACATGAAC ACA GTCCAT--GGTGGG       TTTATTAAAGCTCCT
    CE2796   5  60  26 2981110 .. 2981129 +  -9.2  -2.65808   AAAGGAGGTGATCCA            GCCGCACC TTCC GGTACGGC             TACCTTGTTACGACT
    CE2787   4 100   8 2972557 .. 2972584 + -21.4  -4.19258   GGAAGTGAACAACAA        GGGGGAACCACC AACC GGTGGTTCCCCC         TTTTGCCTGCCCTCT
    CE2784   2  56 321 2970438 .. 2970449 +  -7.2  -3.25223   TCCGTGGTGGTGGCC                CCCG GCAC CGGG                 TTGATCATCTCGATG
    CE2773   1  51  80 2958479 .. 2958520 +  -3.7  -3.53343   GGGGTGGGTGAAGTA GGCC--ACCGCCTC-CGCGA TCTCC TCGGGTGTGGCGGTCCGGCC TTTGGGCACCGCCTT
      sodA   2 100  44 2949539 .. 2949572 + -29.7  -3.41745   AACGCTTGAAAAACG     GGTGGGCCCCGGAGG ATTT CCTCCGGGGCCCACC      TTCATGTTCTACCGC
    CE2762   5  68  21 2947374 .. 2947413 +  -7.8  -3.79849   AACGCTTGTCGACGC  CCGACCCCT-CCCCGCA CCCCACC TCCGGGGCGGGGGTCAG  TTGTTGGTGTCCTTA
    CE2757   7  66 325 2942289 .. 2942310 +  -7.9  -3.64487   CCCCTATCCGGTGTT           CGGGCGGGT GACG GTCTGCCCG            TTGTTCACCCTCTAC
    CE2751   6  56 204 2934909 .. 2934928 +  -4.8  -3.65201   TGGCGTCGGTGATCT            CGGCGCGC GACG GCAGGCCG             TTCTTGGCCATGTTC
    CE2741   3  57 370 2926000 .. 2926027 +  -7.8  -3.04263   GCGGCCAGCACCTGC        TCGCGCACCCT TCCGGTC AGGGTGCG-GA        TATTGAGGGTGAACT
    CE2729   3 100  24 2913095 .. 2913121 + -13.7  -5.27399   CTGCATAAAGAATTA         CCGCCCTACCC ATCCC GGGTACGGCGG         TTTTTTCATATCTTC
    CE2729   3 100 169 2913240 .. 2913285 + -24.1   -2.6155   ATACCCCAAGACACA CACCACCCGACGGGCCGTCCAC TAT GTG-ACGGCCCGTCGGGTGGGA ATTGCTGTTACCGGA
    CE2720   3  53 311 2903623 .. 2903634 +  -5.8  -3.44325   GATATCGGCCTGCAT                CTGC ATGA GCAG                 TTCATTCTGGACCAT
    CE2716   4  62 193 2898703 .. 2898725 +  -7.6  -3.50588   ATGCCGCCGCCCCCA           CGGCATGCCC GGA GGGCATGGAG           TATTTCGTCTCGACT
    CE2700   5  87  51 2872297 .. 2872353 + -16.1  -2.94218   CCGCAGAGCACAAAA GTCCCCTTTACCCCCTCACTGCCCGCT CCATA GGCGG--ATTGAGGGGATAAAGGGGAC TCTCTCGTCGGGGGT
    CE2688   8  77   5 2858476 .. 2858503 + -12.1   -3.6106   AGAAGACATAGAAAA        GCGCAGCGACCT GCGGG AGGT-GCTGCGC        TTTCCAACTGTTCGG
    CE2682   0 NONE
    CE2678   3  50 291 2849747 .. 2849764 +  -6.9  -2.62983   CATGTTTGAAGGCCG             CCCCGGA CACG TCCGCGG              TGATCTGGAACTGCC
    CE2674   3  43 389 2846570 .. 2846615 +  -4.7  -2.52516   GTGAAGTTCCGCCCC GCCAGGTGCGCC-ACGCCC ACCTGCGCCA GGGCGTCGGCA-ACCAGGC ATTCATCCTGCAGAG
    CE2666   4  58 167 2837709 .. 2837736 +  -5.4   -3.7282   CGAGACGCGGAGCGT        TGACGGCTGGGT GGGG GCCCAGCGGCCG         TTGTTGATGGACTGC
    CE2661   5 100  21 2831788 .. 2831811 +   -21  -3.96327   CCCACATAGTGACAA          GGCCCCGCCG AAAC CGGCGGGGCC           TTTGTGCTGCGGGAT
    CE2647   6  68 175 2816899 .. 2816954 + -11.1  -2.87564   GGCGGGGTTGGATAC CGGCGCGCTCGGTGGGATCGGGGTGGCC GAT GGCCAGGCCGA-CC-ACCG-GCACGACG TGTGTGGGCAGGTGG
    CE2635   5  70  61 2804862 .. 2804898 + -12.3   -2.8001   TAAAGCTCCCTCGCC   CCGGCGTCGACCGCCT CGAACC AGGTGGTCG-CGGCGG    TCTCGTCGGCATTGT
    CE2624   7  54 290 2792832 .. 2792864 +  -8.3  -2.83233   CGGTAGACGGTGTTC      TGGTCGCGGCTCC ACACACC GGCGCCGAGACCG      TAGTTGGTGTCGTTG
    CE2599   4  50 284 2769217 .. 2769243 +  -7.2  -2.66559   AGAGGTCCGACAGGC         TCAGGGCGATCG CGG CGATCTCCTCGA         TGATCTCGATCTGTT
    CE2588   2  43 445 2755627 .. 2755645 +  -3.1  -3.14132   CCGCACCGTGGCCGA             CGGCA TGGTGGAGC TGCCG             TTCATCACACCGAAG
    CE2582   4  50 -35 2749984 .. 2749996 +  -6.9  -2.62616   TACATCGCCATTCCC                GCGGC GGT GCTGC                TGCTCTACACCCTGA
    CE2572   4  58 458 2741008 .. 2741043 +  -5.3  -3.63627   GACGTCCTCCTGCCC    CCGCCCCACCGTCCCC GACCA GGGGGCGATGCG-TGG    TTTCAGGTCTGCGGG
    CE2559   5  56  23 2727682 .. 2727710 +  -7.3  -3.28712   GGTTGCCAGCAGCGT        CGCCGGTGGTCTC AGC GAGGTCACCGAAG        TTCTGGAAGAAGGCG
    CE2559   5  56 203 2727862 .. 2727878 +  -5.1  -3.72893   GGACCAGCAAATAAG              CTGGTGA TGG TTGCCAG              TTTGCTGACGCCCTC
    CE2559   5  56 219 2727878 .. 2727908 +  -8.2  -3.01791   TGGTGATGGTTGCCA       GTTTGCTGACGCCC TCA GGACGTCACCACAC       TATTGAAGCACAGAT
    CE2546   4  91  15 2716250 .. 2716277 +   -17  -3.60151   GAGGGTTCCTCCTTC        CACCCGCGTTCC CTTC GGGGCGCGGGTG         TTGTCATTTCCGGCC
    CE2530   4  59 -28 2700802 .. 2700831 +  -2.7  -4.15044   CCACTGAAGGCTACG       CCGAGGGC-AAGCC ACG GGCGTCGCGCTAGG       TTTCTTCCACCCGGG
    CE2525  10  62 162 2693991 .. 2694001 +  -8.2  -3.53091   GCCTGCAGGGAAGAC                 CCGG GTG CCGG                 TTTCCACCGCCGGGT
    CE2517   5  75 293 2684882 .. 2684898 + -12.3  -3.18912   CCTTGATGGTCTGCG              GGTGCAG GGC CTGCACC              TTGGTCGGTCCCTGC
    CE2514   2  57 217 2680996 .. 2681024 +  -4.3  -3.79906   GGGTGTGGTCCCCAC        CGGCATCCAGACC GAC GACCTGGTAGCCG        TTCTTCTGGAACTCC
    CE2492   5  83 373 2660430 .. 2660443 +  -8.1  -4.63218   ATCGCCCTCCACCAC               CGGGA GCGA TCCCG                TTTTGTTCACCACGG
    CE2484   6  68 400 2651166 .. 2651178 +  -6.9  -4.09685   TCCGGTGAGCCGGAG                GCGCG CCT CGTGC                TTTTCCAGGGTGGCG
    CE2478   3  54 -70 2643297 .. 2643342 +  -8.2  -2.75064   AGCACGCCAACATCC TGCGTGATCTGCGGG--CGGAG TACT CCCCGGTCCCGCTGATCCCGCG TCATTCGATGCCGCG
    CE2474   9 100 279 2639162 .. 2639181 +   -15  -4.11484   GTAGACACAGCTAAA            GCCCCGAC CGAG GTCGGGGC             TTTTCACCACTTCGG
    CE2462   7  52 289 2627411 .. 2627446 +  -6.1  -3.14132   GCCCCGATCTGCTGG    CCGCCG-AGTGTCACC GGGCA GGTGGTGATGCGGCGG    TTGGTGACGAAGGGG
    CE2450   2  86 258 2608212 .. 2608233 + -14.4  -3.29947   GTCGTCGAAACCTGC           GGCCCGGG CGATCT CCCGGGCC            TTGGTATCGTCGATG
    CE2447   7  95  13 2605836 .. 2605868 + -19.2  -2.55847   TAGCAGAATCCACTC      ATGGCCCGGTTCCC GACAG GGGAACCGGGCCAC      ATTCATCTGGGGGTT
    CE2441   3  51 427 2598433 .. 2598451 +  -4.5  -3.35046   ATGCCACCTACTTAT             CACCACC ATCTC GGTGATG             TGTTTGCCGACCTCA
      ccrB   7  62 165 2588337 .. 2588347 +  -4.6  -4.03413   CTGGAGACAGCGCTC                 CTGG TCA CCGG                 TTTCTGTGGGGCGCT
      nadE   5  56 397 2582668 .. 2582681 +  -2.3  -4.07568   CGGGGCTGAGGTGCG               CGCGT CGAT AAGCG                TTTTCCGCAAAGGGC
    CE2422  10 100  20 2577393 .. 2577418 + -20.5  -3.96624   CCCCCCTATGACAAA         CACCCCGGAGG ATTT CCTCCGGGGTG          TTTGTCATGGCCGTG
    CE2414   1  51 158 2567983 .. 2568029 +  -4.1  -3.53012   GAGTCACTCGGTGGT GCCCGGCGCGCGGGCCAGG AGGCCATGG CCGAGGCCGTGACCCGGGC TTTCGACAACAAACG
    CE2407   5  51 409 2562749 .. 2562759 +  -4.6  -3.30124   CCAGGGCGGGGTCCC                 GGGG CGC CTCC                 TTGTGCCCGCTCGGG
    CE2404   5  51 211 2560295 .. 2560328 +  -5.9  -3.28924   GGTGGCACGGCCGTC     GGTGGGGTCGGGTTCG CGG CGGACCC-AGCCGGCC     TTCTCCAGGCGGGTC
    CE2398   6  72  63 2555715 .. 2555725 +  -8.2  -4.07568   ACCACTCCAGTAGAA                 CCGC CCA GCGG                 TTTTCCGCCCCCGAG
    CE2394   3  53  74 2552293 .. 2552308 +  -2.6  -3.91897   TGGTGATCATCGCGA              CA-TCCT TGT AGGACTG              TTTGTGGGTGAGACC
    CE2391   1 100 -54 2541699 .. 2541734 + -21.9  -3.53091   GTGGGAAAGGCGAAA    CCCGCCCTGCGGACC ACCAAC GGTCCACAGGGCGGG     TTTGGCGCACCGGGT
    CE2388   4  58 213 2538771 .. 2538786 +    -9  -2.70932   GATCGCCTGCGACCA              GGCCTT GATG AAGGCC               TCCTTCGCCGCCCAG
    CE2373   5  61 147 2525326 .. 2525351 +  -8.3  -3.33815   TGATGGTGCCCCAGG         TCCTTCAGCAT CATG ACGCTGGAGGA          TTCATTGCCGGGGGT
    CE2370   5  64  94 2521710 .. 2521755 +  -6.7  -3.86015   GACCACCGGTGACGG CACGCACGCGGACATCCCGG ATATCCC CCGAGAGGTCCTCG-GCGAG TTTGTGCGACAGGTG
    CE2360   8  91 -34 2512973 .. 2513011 +  -7.9  -5.06414   ACAATGGGTACGGTG   CCGGGCATCTGGCTGCG CAGAT CGCGGCCCGTTGACCTG   TTTTTCTTCCCACCC
    CE2354   1 100  33 2507500 .. 2507525 + -20.5  -3.64609   CTGTCACCATGAGAA         GCCCCGGTGGT CCCA ACCACCGGGGC          TTTCCCGTCGTTATA
    CE2346   2  50 376 2498947 .. 2498969 +    -7  -2.61264   GGCCAGCTCGCATCG          CGCGCCGGA CCGATC TCCG-CGCG           GTTATCGGTCAGGGC
    CE2342   3  47 117 2494886 .. 2494896 +  -4.6  -3.04144   GCTACTGGGGCAGCT                 GGTC CAG GGCC                 TGTTCAACGTCGGCA
    CE2342   3  47 462 2495231 .. 2495247 +  -3.6  -3.31144   GGGAGTCAAGGAATT              CGGCGA TCTTC TCGGCG              TTGTCGCAGTGGCGG
    CE2329   3  56 447 2480301 .. 2480311 +  -6.8  -3.30771   CGCGGCCCACGCCCT                 CACC GTC GGTG                 TTGTAGAAGATGTCA
    CE2317   9  66 335 2465139 .. 2465192 + -10.9  -2.79831   GTGCCAGGCGGGCGG TCTCCACGGACCAGGCCA-GTGCGCA GCG TGCGCCCTTGACCTTGTTCGCGGCGA TCTGCTCACCGTTAC
    CE2310   6 100 194 2459309 .. 2459358 + -18.2  -3.35813   TGGGCCCACATGAAA CTGCCCCCAGATATCCGGAT-TGA AGAA TCAGATCCAG-TATCTGGGGGCAG TTCGTTGAGGTGGGC
    CE2297   5  75 442 2444555 .. 2444587 +    -4  -4.72986   TTCTCCAGCGCGGCA     TCGACGTGGGCGTCC CCGA GGACGGC-GCGGCGG      TTTTTCATCCCGGTC
    CE2290   3  42 157 2436170 .. 2436181 +  -3.6  -2.56271   CCGACTAACGACCCA                CGCT CCTA GGCG                 GTCTTCTCCTCCGCC
    CE2287   0 NONE
    CE2279   2 100  27 2423329 .. 2423357 + -19.5  -3.71848   ACAGTAATGACACAA        CCCCGGCGCACCG AAG TGGGGCGCCGGGG        TTGTTCGTCGACAAG
    CE2276   5 100  19 2422039 .. 2422073 + -22.3   -5.9362   ACGGTGTAAAAAAAA     CTGCACCCACTGTCC AAGAG GGACGGTGGGTGCAG     TTTTTTTGTGTTTTA
    CE2269   6  62  15 2414636 .. 2414661 +  -8.2  -3.57792   GGGCTGTTTTTTCCT         GGGCCGGTGC GCTGAG GCACAGGTCC          TTTCGGGCTGGCTGG
    CE2263   6  53 264 2406990 .. 2407016 +  -2.2  -3.92324   CACCAGGGGCCCACG         TCCGACGTTG ACCACCA CGGCGTTGGG         TTTCATCTTCGCCAG
    CE2263   6  53 410 2407136 .. 2407167 +    -5  -3.61715   CGGACATGGGGAGGG      TTTCGTCGGCACCCG GGA CGGG-GCGGCCGGAG      TTGTTCACGGCGATG
    CE2252   2  60  83 2398006 .. 2398058 +    -9  -3.10715   TCATCAGCGAACACA CACGACACCGCGATCGC-G-CCGGGC CCG GCGTGGACCGCGAGCGTGGGGTCGAG TTCCATCATCATGAA
      rpsT   3 100  22 2390901 .. 2390928 +   -17  -5.45802   CCAGGCAGTCAACAA        CCCAGACCGGTG TCCG CACCGGCCTGGG         TTTTTGTTTTCCCGC
    CE2237   8 100  24 2383117 .. 2383156 + -18.6  -3.43676   TGACACACTGGGTAA  TGCCCCGGGCTCCCAC ACTCAACC GTGGAGGCCCGGGGCA   TTATCCATTGCTACC
    CE2226   4  47  23 2369901 .. 2369921 +  -5.3  -2.72344   GATCTGACCATCGGT            GACGGCCTG GTG CGGGATGTC            TCCTTCACCATCGCA
    CE2219   5  52 112 2361287 .. 2361333 +  -6.5  -3.05384   AGCAGATCAGCGAGC TCATAGGCGGGTGGTTCTGCCC CCTG GGGCAGGGCCAC-CACATAGGG TTCGATGGAGCGCAC
    CE2215   1  61 354 2355628 .. 2355659 +    -8  -3.35679   GGAGCATGGCGTGGC      CCT-CGTGGCCTGCG AAC TGCAGGTCACCCAGG      TTCTGGGTCAGGCCG
    CE2206   5 100  25 2345506 .. 2345547 + -25.9  -2.98088   CCCACAGGACAGCGA TGGGCCCGGGGCCGGCG CGTACCTA CACCGGCCCCGGGCCCA  TCTATCGCTTTACGA
    CE2201   4  54 300 2338601 .. 2338621 +  -6.7  -3.31269   CGGGCTTCCTGCGCG            GGCCCTGCC CCC GGTGTGGCC            TTGGTGTGCTGTCGC
    CE2192   4  75  23 2326761 .. 2326798 +  -8.4  -3.97368   AGGCGAAAGAAGAAA   GCCACCTCCCTGTCGGA ACTAA TCCC-CGGGTAGGTGGC   TTTCTGGGTTCGACC
    CE2179   1  50   4 2314166 .. 2314183 +  -2.6  -3.58533   ACTTCGGAGTAGGAT             CAGGGG AAATAA CCACTG              TTTCCCAGATTCTCA
    CE2171   1  56 469 2305171 .. 2305183 +  -6.9  -3.30443   GGCATCGACCATGCT                GCGGC CGA GCTGC                TTGATCTGCTCCTCA
    CE2156   6  83  50 2289484 .. 2289521 +  -9.2    -4.258   AGCCCCGATTACCTC  CCCGGCGCGATACTGG CACCAGCT CCAG-G-CGCGCCGGG   TTTCTTCATCCCTGC
    CE2151   2  44 363 2287061 .. 2287082 +  -4.3  -2.89742   AGCGTGCGTGGCATT           CCGCTGATC GTGA GAACAGCAG            TCTGTGCCGGTTCGG
      aceE  16 100  23 2279500 .. 2279533 + -20.4   -2.8934   TGTCGACGAAAAACA     CCCCCG-CCCCCTCA CATGA TGAGGGGGGCGGGGG     TGTGCTCGTTTACGG
    CE2139  10 100  20 2274310 .. 2274342 + -24.9  -3.14745   GTCGACCTCCTACCA      TCGCCAGCCCCGCGG CCA CCGCGGCGCTGGCGA      TCTGTGTTGTACGGG
    CE2131   3  85 -39 2265302 .. 2265334 + -11.3  -3.99324   CGGTCTGCTCGTGGT     GCC-CCTCGGCCAC GGCGAG GTGGCCGAGAAGGC      TTTCTAGTAGTACCC
    CE2124   2  51  50 2254944 .. 2254954 +  -6.8  -2.77523   ACGTCGACAAGCCCC                 CGAG GCC CTCG                 TCGTGTTAGTAGCGA
    CE2116   3 100  24 2248085 .. 2248115 + -25.5   -3.2218   CTGCCCCAAATTGAA       GCCACCGGCCGGG TTCAT CCCGGCCGGTGGC       TTCATGCATGTTGGA
    CE2111  13  51  26 2241986 .. 2242000 +  -5.6  -3.23853   AATCCGCAACCCCAG               GGGTTG GAA CCACCC               TCTTCATTGCCCACC
    CE2111  13  51  78 2242038 .. 2242048 +  -5.4  -3.18582   AACAGGAGAAACAAC                 CATG GCA CATG                 TTGATACCTGGGATA
    CE2111  13  51 234 2242194 .. 2242207 +  -5.2  -3.28416   GCTGGGGAGCACCGA               CCGG CCATCC CCGG                TTAGTCTGAGTGGTC
    CE2093   4  50 178 2223804 .. 2223814 +  -6.8  -2.66634   CGCCCACATCGCCCA                 CCGT TGT ACGG                 TGCTGTGGTGGAATA
    CE2075   4 100  33 2202428 .. 2202458 +   -27  -2.78384   CCCTGGGACAACACA       CTGCCCCGGACACC GTC GGTGTCCGGGGCAG       TGTGCTCAGCGCGGG
    CE2072   5 100  10 2197602 .. 2197645 + -34.1  -4.37886   CGGTGACGCACAAAA GGGGCGGGGTGGGGATTCC ATGATG GGAATCCCCACCCCGCCCC TTTTGTCACCCCTCG
    CE2042   4  87  48 2160683 .. 2160720 + -14.7   -3.4072   CGGAGCAGACAACAA   CCCCGCCGGTTCCCTCC TACA GGGCGGATCCGACGGGG    TTGTCGTGGGCAATC
    CE2039  11  55   4 2157431 .. 2157448 +  -5.5  -3.48276   ACTCTGTTCTAGTCG             CCGTC-CG GGT CGCGGCGG             TTGTCTGCCAGCCAG
    CE2030   1  47 390 2147729 .. 2147741 +  -4.7  -3.16564   GGGCGAAGGCGTTCT                CCCCC CCG GGGGC                TTCCTCCAATGAGAC
    CE2027   8 100  21 2141374 .. 2141426 + -37.3  -3.32022   CCTTCCCTCCGGGGA CACAGCAGGGGCGGTTGTCCCGGAT CTG ATCCGGGACAACCGCCCCTGTTGCG TTGCTGTGTGCAACC
    CE2021   6  66 245 2136341 .. 2136353 +  -9.1  -3.54424   GGTCACCCGGCACCA                CCTGC TGG GCAGG                TTTGACCGCCTGGCC
    CE2010   5  95  22 2124542 .. 2124578 + -18.8   -2.6063   CTGACGTCAGTTCCC    TGAGGGGCGCCTGG GTATCACCA CCGGGCGCCCCTCA    TGCGTTGTCACTGCC
    CE2005   0 NONE
    CE1998   3  47 187 2112415 .. 2112434 +  -2.7  -3.56921   GCGGGCGACGGGGAT            CTGGCGC AGTCGG GCGCGGG             TGTTGTTGTATTCGG
    CE1986   5 100  16 2099164 .. 2099209 + -21.9  -2.88822   CCTCCCAGTACGCCA CACGGCCCGCATCCCCGGGAA GCAG TTCAGGGGGATGCAGGCCGTG TGCTTGTCTGGCGCG
    CE1969   7 100 159 2075449 .. 2075502 + -18.9  -2.82015   CCGGACATGGGAAAA CCCGGTGGAAGCGCTCTCAGGGGTA CACA TACTCCTGAGAACAATCCCACCGGG TGTGGTGGCTGTGGC
    CE1961   1 100  27 2066122 .. 2066162 + -29.1  -3.32498   CTCGACACACGGCAG  CGGCCCCGGACCCCATCCG CTC TGGATGGTGTCCGGGGCCG  TTGGTGTCTCAGGTC
    CE1950   7  54 379 2060399 .. 2060412 +  -8.1  -2.71712   TTCGAGAGGTTGTTC               CACCC GCCA GGGTG                ATTTCGGGGCAAGCA
    CE1945   6  56  94 2057356 .. 2057383 +    -7  -3.28924   AAGCGGGGATCGGTA        CGCGAGTGCGGAG TGT CTCCG-ACTGGTG        TTATAGCGCACGATC
    CE1937   5  51 302 2046301 .. 2046322 +  -4.3  -3.55444   GTCGGAGTAGATCTC           CGGCAGGGG TGTG TCTCTGACG            TTTCCGCAGTGCAGA
    CE1930   1  39 232 2039696 .. 2039706 +  -2.4  -2.83894   CTGGATGAGCAGAGC                 CAGG GGG CCGG                 TCTGGTCATAATCCT
    CE1923   6  61  27 2032473 .. 2032491 +  -5.3  -3.93236   CTAATCCCACCTACT            CCGG-GAT GATC ATCTCCGG             TTTGTCCAGTTCCTC
    CE1916   3  48 136 2026036 .. 2026061 +    -6  -2.59191   AGAGATGGTCCGCCC         CGGCGACCTG CGCCGT CCGGTCGACG          ATTCTGCGGATCTGC
    CE1912  10  70  -4 2022940 .. 2022992 + -12.1  -2.78384   GGTGGGGATTGCGCG CATGATTCAGCCCCGCACATCAGA GAAATA TC-GATGTGCGGGGCTGAGTGCGG TGTACTCCCGGGAAA
    CE1908   2  43 183 2020440 .. 2020465 +  -3.9  -2.77899   GGTCCATCAGCCCAC         CGTGTCCGGGC AGCA GATTGGACATG          TCCTTGATGCCGAGG
    CE1899   3  43 275 2009594 .. 2009607 +  -4.5  -2.59298   CATAGGAACCGTCGC               CGTGG TTGA CCATG                ATGTTGTGTGGGGTG
    CE1889   4  56 398 1998243 .. 1998260 +  -4.8  -3.68222   ACGGAACTGGTCGGT             GCCAGC ACCAGG GTTGGC              TTGTTGCCGTTGACC
      truB   3  48 194 1978476 .. 1978520 +  -6.1  -2.64099   CCACGCCTTGTAGGT GGCCTCCTTCGCGCAGAACAG CAG CCGGTCGGCGCAGTGGATGCC CTTGTCCTCCAGACG
    CE1867  10  95  44 1972305 .. 1972344 + -18.6  -2.57013   GTGACAACACAACAA  CGACGGCCCCACCGGGA AAACCCA TCCCGG-GGGGCCGCCG  TCAGTTCCGTTCGGG
    CE1858   6  68 403 1961533 .. 1961553 +  -7.6  -3.84406   ACGGCAACGTTCTCA           CC-GCCGTT GATG AACGGCAGG            TTGTTCTCGTGGAGA
    CE1853   9 100  54 1958099 .. 1958146 + -31.5  -3.11634   GCCCACCGTGACACA GCTATGGCCCCGGTGCCCTCC CAACCA GGAGGGCACCGGGACCATAGC TTCAGTGCTCTAAGC
      gluD  14 100  49 1953561 .. 1953594 + -28.3  -3.86897   GGGTGCAACAATGAA     GTCCGGCTGCCCCAG ATGT CTGGGGCAGCCGGAC      TTTGTGGCAGATCAA
    CE1841   1  47 269 1947621 .. 1947656 +  -5.4  -2.81133   CCGCAGCGCCGGCCG    CCACCGTGCTCA-CG ATCATGC CGATGTGCACGATGG    TGTCATCCGTCCCTG
    CE1836   0 NONE
    CE1830   6 100  33 1936710 .. 1936768 + -21.2  -2.96695   GCACCAACAATGATC --CCGGGCGGGATCCGGGACGGCCCACCG TTGA TGGTGGGCTATCC-GGATCCCGCCCGGGA TCGTTTCATGAGGGG
    CE1819   2  53 203 1925327 .. 1925350 +  -4.4  -3.54741   GCTGCTTCGGACTGT          TTCCTCGACC TGCT GGGCGAGGCG           TTTGAGGGAATCATC
      sigA   3 100  24 1903315 .. 1903343 + -21.8  -4.11884   GCTCAGCAGCAGCAA        GAGGCGCCCGTG TGTTC CACGGGCGCCTC        TTTCTGCTTCTGGTT
    CE1800   6  95  24 1898944 .. 1898979 +   -14  -4.00124   ACAGATCCGCGGAAA    CCCCGTATCCCATTCT CTGG AGGTGGGGATACGGGG     TTTGCTTCTCACCTG
    CE1795   2  45 135 1893380 .. 1893400 +  -5.4  -2.52676   CACGGCCACCTGACG           GCGTGGGGT GTCC ACCTC-CGC            TGCATTGAGCGCATC
    CE1791   3 100  22 1890171 .. 1890206 + -30.6  -3.24188   GACAGGTTAGACCAA    CACCCGGCCGGCACCA TCTG TGGTGCCGGCCGGGTG     TTGGTCATCATGTCG
    CE1778   6 100  24 1876211 .. 1876238 + -21.4  -3.21099   ACACCACCGCAAAAA        TGCCCTGCGAGG ATAT CCTCGCAGGGCA         TTGATCATCCAGAGA
    CE1766   7 100 114 1862587 .. 1862634 + -18.7  -3.49475   GAACAGGTGGAAAAA GGA-GGAAGGCGCTGTCA-TCCC ATCC GGGAATGACAGCGCCTTCAGTCC TTCTATCCGCCTGAG
    CE1759   3  47 -13 1855758 .. 1855781 +  -5.1  -3.14132   TGCTCAAGGGTCACG          ACGGCGGGC AGTAGC GCCCGGCGG           TTCGTCGACAAGCGC
    CE1759   3  47 145 1855916 .. 1855931 +  -4.6  -3.15663   TTTCGTTTAATCACC              CGCGGA TTCT TCCGCC               TTCGTCGCGGTGGGT
    CE1742   3  57 389 1836551 .. 1836592 +  -8.5  -2.50935   TGTCCTGTTCAAACT TCATCCGCGCGCCGCGGCCG TAT CCGAGGCGGCGC-CGGGCGA GTTGATAGGTGACCT
    CE1735   6 100  18 1830832 .. 1830861 + -22.3  -2.73124   CCGCGGAGACGGAAA       TGGCCGGTTCCAG GAGT CTGGAACCGGCCA        CTTTCAGCGCTGACG
    CE1721   3  56 464 1813810 .. 1813827 +  -6.9  -3.30771   TGGGAATGCACCAGT             GTGGCCG CCGC CGCCCAC              TTCTGCAGGGTGTCC
    CE1707   8  68  19 1798658 .. 1798681 +  -3.7  -4.42386   AACCACGATTTTAAC          GCCATCCGG CAATTC CCGCAGGGC           TTTTCTGCATGAACG
    CE1698   4  69 174 1788340 .. 1788360 +  -8.9  -3.74251   TACCACCACGTCACC            GACCCGGTC GAT GATCGGGGC            TTTGGTGGAGGTGTA
    CE1680   7 100   4 1767245 .. 1767276 + -20.2  -4.74103   TTCCGCAAATAGAAA      CGCCGCCACCTGCA CGAG TGCAAGTGGCGGCG       TTTTTCCATTGACAC
    CE1674   6  53 226 1762300 .. 1762312 +  -4.7  -3.55444   CCCTGGGAATCAGGC                CCCAC CCC GAGGG                TTTCGAGGGTCCAGC
    CE1669   2  45 276 1757983 .. 1758015 +    -4  -3.02144   GCCCGAATGAACTGC     GCC-AGGCCGAACCG GAAA CGGTTCTGCAACGGC      TGTTCCGGCAGATCA
    CE1665   3  61 241 1755155 .. 1755179 +  -6.4  -3.67597   GTAATCCAGGCCGGA         GGCGGCCAGGT GCTC ATC-GGCTGCC          TTCTTCGATGCCGCG
    CE1657   7  89 -27 1744780 .. 1744804 + -17.9  -2.81547   GGTGGGGGTGGACTA          TGCCCTCGCGG ATT TCGCGAGGGCA          TGATTACTGTGGGCG
    CE1653   8  69 201 1741461 .. 1741473 +  -6.2  -4.15044   CAATCTCCGCCGGAT                CCGG ATCAA CCGG                TTTGTTGGCCACCGC
    CE1648   5  80 424 1734765 .. 1734777 + -10.5  -4.05446   CCAGGTCGCGGGCGG                CCCGC TTG GCGGG                TTTCTCATTCGCACC
      lppL   7  82 211 1727593 .. 1727618 + -13.3  -3.21276   CAACCGTGCCATGGG         CCGGGTCATCG GGGT CAATGACCCGG          TGTTGTCCCAGGAGG
    CE1632   5  53  79 1715123 .. 1715136 +  -2.3   -3.7941   CGGTATCCAGGGTCG               CCGCA TCCA TGAGG                TTCTTCTCCAGGATC
    CE1617   4  88   2 1697911 .. 1697947 + -13.6  -3.77196   GAAAGTGTCTTTAAA    CCCCTGGCCCAGCAGG GCAAA CATGCCGGACCAGGGG    TTTCATCAGTCATGA
    CE1610   7  74  96 1693331 .. 1693367 + -10.9  -3.53444   GATAGTGTGAATTTT    TCGACACATCTTCCC CATCGGA GGGCAGGTGTGTCGG    TTTAGACGCCGGTGG
    CE1605   5 100  22 1687781 .. 1687820 + -29.5  -3.79251   CCCCACCTTAAAGAA  GGCGGTGCCCCCAACCA TCAAAC TGGTTGGGGGCACCGCC   TTTGGTGCTCGACTG
    CE1602   2  64 402 1685315 .. 1685326 +  -4.4  -4.15508   TGCGCCCGCTGGAGG                TCTG ACGT CAGA                 TTTTAACCATTGATT
    CE1598   7  51 138 1679202 .. 1679222 +  -5.4  -3.19602   CGGGTGCAGAGGCCT            CCATCAAC CCCGT GCTGATGG            TGTTGCTGTACGCAA
    CE1594   2  60  -5 1676127 .. 1676162 +  -3.2  -4.13244   AACCGACGCGGGCGT    CGATAAGCACACAGGTC CTA GACCTGGGTGAG-GTCG    TTGTTCTTGTTCTCC
    CE1590   2  43 163 1669929 .. 1669968 +    -3  -3.05268   CGTGCCGGCCAGGAA CCCCT-CACCGGAGTAGGT GTCCA ACC-AGTC-GGTGTAGGGG TGTTCGGGGTGGTTC
    CE1576   4 100  24 1653571 .. 1653622 + -24.1  -2.68778   CCTCCGCTCCACCAC GTATCCCGTGCCATCCCA-GGT CTTCTCCGA ACCGTGGGATGGCACGGGATAC ATGTTCTTGGTGTTG
    CE1568   2  47 295 1645592 .. 1645618 +  -3.7  -3.21395   CAGGGTATACGACGA        CAGCGGA-ACGC TACG GTGTCTCGGCTG         TATTCTACGCAGCGT
    CE1541   7  53 -35 1611212 .. 1611225 +  -8.1  -2.56596   AGTCGAACGATGAAG               CCCTG CTTG CAGGG                TGGATTAGTGGCGAA
    CE1511   3 100  32 1578986 .. 1579041 + -24.1  -4.55118   GTGCCTGCACACTAG GAACCTGTCCCTCCCCGT-CACCCGG TCTAT CCGGGCGCGCGGTGGGGGACAGGTTC TTTTGTCTACCCTTG
    CE1500   5 100  46 1567465 .. 1567504 + -18.7  -4.28432   GGGGCGCGGACAAAA  CCACCCCTGATACGCTG CTAAAA CAGCATGTCAGGGGTGG   TTTTGCCTTCCGGTT
    CE1493   9  54 302 1560339 .. 1560351 +  -6.2  -3.21099   CGTCAACAATACGTA                CGGC CTGCA GCCG                TTGGTACTCGAGCAG
    CE1487   7  71  21 1555620 .. 1555653 +  -7.3  -4.12397   GGGAGAACAAAGAAA     CGCATCCCCGTC-CCC ATA GGGAGTCGGAAATGCG     TTTCTGGTTCTATCG
    CE1481   6  76  28 1549411 .. 1549434 + -13.8  -2.75826   CGCGGAAGAAAAAAA          AGGGGGGACG TCAC CGTCCCCCCC           TAATGTGTTGAGCTC
    CE1477  14 100  19 1546879 .. 1546918 +   -23  -2.87944   GCAGGCAGCAGGACA  CCAGCCGGTACCCACCTTC CAT GAAGG-GGGTACCGGCCGG  TGTCATCTGCTGATG
    CE1467   3  57  78 1536506 .. 1536519 +  -8.1  -3.14564   TGGTCGCGGGACCAA               CCAGG CGTG CCTGG                TTGATAAACCACTGG
    CE1462   3  42  79 1532579 .. 1532609 +  -3.9  -2.62735   GCTTTTAGCTACTGA      CCA-TCGTGGGCAG CGAT CCGCTCCCGACTGG       TGATCTCACGCATAT
    CE1450   0 NONE
    CE1442   2  75 170 1512326 .. 1512339 +  -9.5  -3.79519   CCGGGATTTCTCCCG               GCGGG CCCT CCCGC                TTTCCTGATCCCGTT
       ddl   5  51 108 1501977 .. 1501987 +  -5.4  -3.30203   GCCGGGCGACTCCCG                 TCAG CTC CTGA                 TTCGATTATTCATCC
    CE1424   4  51 -24 1494789 .. 1494805 +  -4.3  -3.54653   TGAGCTCGGCGAGCT              GGTGCGG CGG CTGCAGC              TTCTCTGATGCCGGT
    CE1408   2  76 452 1475298 .. 1475323 +   -14  -2.70932   ATTTGCCCGCCGATC         CCCGCCACGG TTGAGC CTGTGGCGGG          TGGTTCGCCCGGAAC
    CE1402   3  47  97 1469782 .. 1469797 +  -4.6  -3.15663   TTTCGTTTAATCACC              CGCGGA TTCT TCCGCC               TTCGTCGCGGTGGGT
      gltX   3  70  58 1458404 .. 1458445 + -12.3  -2.76696   GTCCAGTTCCCGGCA GATCGCCTCCAGGGTGGTGA ATC TCACCGCCTTGGCG-CGACC GTTCTTGAGCACCGA
      ilvC   5 100  25 1436031 .. 1436068 + -24.3  -2.93708   CCGATATAACACCAC   CTGATCGCGGCCATCCC TCCG GGGGTGGTCGCGATCAG    CTGTTTTTGCGCACC
    CE1361   5 100  42 1427417 .. 1427460 + -21.9  -4.91109   CCAGGCATGAGAAAA CTCCCGGTGGAGGTGCACTG ATCAA CAGTGAACC-CCACCGGGAG TTTTTGTGGTCACAC
    CE1331   2  50 184 1398036 .. 1398048 +  -6.9  -2.53263   CGAAGAGGATGATGT                TGCCG TAG CGGCG                TCCCTTGAGCATCGG
    CE1322   5  87  19 1386160 .. 1386196 + -14.6  -3.39327   CACACAGACAAGAAA   CTGCCTCATGGCC-ACT TTCC AGTCGGTCATGGGGCAG    TTGTCACTGTCCGAG
    CE1298   3  50  53 1362974 .. 1362988 +    -7  -2.52896   CACCCGGCAGTTCCA               CCTCGC CGA GCGCGG               TCAGTTCCCCGATGG
    CE1290   5  53  42 1351427 .. 1351437 +  -4.6  -3.61001   CTGCCCCCTATGAAG                 GGGG GTG TCCC                 TATGTTTTTGTCAAG
    CE1286   5  59 -28 1346996 .. 1347014 +  -4.4  -3.82519   TTGCGGAAGGTGGGG             GACCGCAC CGG GAGGGGTC             TGTTTTCTAGCTACT
    CE1281   2  51  74 1344126 .. 1344139 +  -2.3  -3.71848   CCTGGGTGGGGGAGC               CACGG CCGT CGGTG                TTGTTGGTCAGCACC
    CE1277   4 100  18 1339668 .. 1339706 + -34.8  -4.14627   CAACGCTTGTCGACG   CACACCGCCGCCACCCCT GAC AGGGGTGGCGGCGGTGTG   TTCTTTATCTAGGAG
    CE1259   8 100  31 1316882 .. 1316912 + -19.1  -3.89291   ACTGACCAACAACAA       GCGACCCTTCTCC CCGGT GGAGGAGGGTCGC       TTGTTGTCGTGTTGG
    CE1256   8  66 181 1311903 .. 1311927 +    -7  -3.84406   GATCTCGTGGATGAG          GCGGGCGGCG ACACG CGCCGTCTGA          TTGTTGTGGTCGAGG
    CE1249   2  45 213 1304712 .. 1304746 +  -2.9  -3.28924   GCACCTCCATCATCT    CCTCGTCGCTGG CATCGGCGGCAC CCAG-GGCGAGG     TTGTCGCGGACGGTC
    CE1245   7  63  11 1302941 .. 1302977 +  -7.4  -3.63744   CCTGAGGCTGACATG   GC-CGGAAAACCC-GCTG AGG TGGCCGGGTTTTCTGCGC   TCTTTTGGCAGGCAA
    CE1229   3  51 147 1291676 .. 1291688 +  -4.8  -3.34398   TGATCCCATCGACTG                CCTG ATCCC CAGG                TCTTTACAGGCGCCC
    CE1224   1  43 287 1288602 .. 1288618 +  -5.1  -2.53581   TTAATCCCGAGGTCT              TTACAGG CGT CCTGGAA              TGCGTTCGACGTATA
    CE1192   3  46 184 1249791 .. 1249805 +  -5.6   -2.5805   CACATCGGACAGGCG               CAGGCC GAG GGGCTG               GTTGTCGGGGATGGT
    CE1188   2  47 269 1240268 .. 1240280 +  -2.6  -3.61398   GATCTCGCGATTGAG                CCTC TCGGT GGGG                TTATTCGACCAGACC
    CE1188   2  47 337 1240336 .. 1240348 +  -4.8  -3.15861   TCGTGAATGCCAGCA                GCTC ATCAA GAGC                TTCCTCCAGGTAATC
      tatB  11  82  23 1233144 .. 1233186 + -14.1   -2.8805   TGAGCAACAGATAAA AAGAAGCCAGCGCATCCTC CTGTC GGGGATGCGCTGGCTCCGG TGTATCCGGGGTAGT
    CE1172   3 100  78 1225864 .. 1225904 + -34.3  -4.47873   GGGAGGTATGTGAAA  CGGCCCGCGGTGGAATCAA TGG TTGATTCCACCGCGGGCCG  TTTTGTCGGTGTTGT
    CE1162   1  40 155 1217043 .. 1217057 +  -3.4  -2.62184   CGCCGTCGATAAGCA               CCTTCG TGC CGGCGG               TGATGTAGAGCCCGG
    CE1152   6 100 304 1207795 .. 1207828 + -17.5  -4.81551   GCAGCGCCTCACACG     CCCGTATCTGCACCG TTGT CGGTGTGGATGCGGG      TTTTTGGTGTGCATG
    CE1147   2  49  -5 1204374 .. 1204416 +  -6.1  -2.70932   GAACAGCACGAGCAT CAGTAGCGGCACGGCCGTG ACCAC CATGACCGTGCCGATGAGG TAGTTGAAGAACCGC
    CE1129   9  54  70 1186947 .. 1186985 +  -6.4  -3.21416   TTGAACTCATCGGAG   CGGTGCATGGCCAGGCGG TAA CCGCCGGGTGCGCCACCG   TTGGTGATGAAGATG
    CE1129   9  54 391 1187268 .. 1187281 +  -8.1  -2.78216   AGGAGTTTCTCCTCC               CTGGG CAGC CCCAG                TCGTTCCTGGACATG
    CE1122  10  68   7 1179310 .. 1179333 + -10.2  -3.29325   GTGATCTAGGGGACC          CGGTGCGTCC ACTC GGGCGTGCCG           TATTGCTTATCGACG
    CE1113   4  73  27 1172435 .. 1172477 +   -12  -3.04248   GCCGATAGCTCTCAC CGCGGACACCGCC-TCCAC CACAGC GTGGGCGGCGGTGTCCACC TCTTCCCGGGTGTTG
    CE1101   3  50 291 1160863 .. 1160881 +  -7.3  -2.62263   ACCAGATCCATGTTG             CCCAGGG TGGAC CCCGGGG             TGATATAACCGCCGT
    CE1079   4 100  16 1136161 .. 1136186 + -21.9  -4.00066   ACCTGGTTGCTGAAA         GAGCCCGGGGG GTCA CCCCCGGGCTC          TTTGTCAGTTGTACA
    CE1076   7  49  43 1133504 .. 1133548 +  -3.5  -3.53012   GTGCCCACGGTGGGG CGGGGGGCTTCAGGCCGGCTGG TTGC CCAGC-G-CCTGTT-CCACCCG TTTGGAGGCGCCGGC
    CE1072   8 100  20 1128864 .. 1128897 + -25.4  -3.78934   CTTGTCGACGAACAA     CCCAGCCCGTCCCC ACAGAA GGGGACGGGCTGGG      TTGTTGTGGCGGGGC
    CE1063   2  78 175 1120499 .. 1120533 +  -4.3  -4.91712   CGAACCATACCCTCA    CTCTTGAGTTCGCC CTCGATGC GGCGG-CTCAGGGG     TTTTTCTGCATTCAG
    CE1048  11 100  29 1107264 .. 1107302 + -28.3  -4.19483   CGAGCGCAAGAAAAG  CTCCGGCCCGC-CCCCTG TGAT CAGGGGAGCGGGCCGGAG   TTTCTCTGTGTATCC
    CE1037   5  46 414 1099481 .. 1099495 +  -5.6  -2.58544   GAGGTTGTTGATGCC               GCTGAC GAT GTCCGC               ATTCTGAGCCTGCGC
    CE1028   9  58 462 1088807 .. 1088835 +    -6  -3.63515   CACCGTTCTCATCCA       CCGGTTCGGCGGA GAAG TCCGTC-AGCTGG        TTGTTGAGGATGAAA
    CE1023   9  69  88 1082285 .. 1082301 +  -8.7  -3.65224   ATTCGGATTTGGTTG              GAATCCC GGC GGGGTTC              TTGTTCGAGTGGAAT
    CE1010   7  58 158 1069304 .. 1069320 +  -8.7  -2.83012   CTGAGTTTCCAGTAG              TCCTTGG TTC CCAGGGA              TCTGCTGGTGGACTT
    CE0988   3 100  36 1051711 .. 1051752 + -19.6  -3.33087   CCGGGTACGCGACAA CCCCTGATCCCGGGTGC CTGAACTGT GC-CCCGGGATCAGGGG TTGTCAGCATCTGTT
    CE0952   6  75  21 1013045 .. 1013064 + -10.7  -3.70919   TACCGGTTGAGAGAA            CCACCCC CACCGC GGGGTGG             TTCTTGGCATTTCCG
      citE   2  46 145 1002603 .. 1002617 +  -5.7  -2.62184   CATTGCGGCGCATCT               CGATG GCGGA CATCG               TGATGTGGAACGGGA
    CE0930   4  49 233  992673 ..  992706 +  -6.1  -2.78816   GCAGGGCAGCACCGA    TGGTGCACAGCGCCC CGAAGA GGGCGTTG-G-ACCA     TCTGCTCACCGCTGG
    CE0922   1  47 138  983907 ..  983917 +  -2.4  -3.53091   CGCATGGCCAACTAC                 GCCC TGT GGCC                 TTTCGGCCGGACCGT
    CE0916   7 100  34  975724 ..  975765 + -21.6  -3.32022   TGCATAACGCATAAA CGGCGCCCGTCATCAGCC CAATCA GGCTGGTAGCGGGCGCCG  TTGGTGTGTCGGGGA
      fasA   4 100  55  971684 ..  971727 + -27.6  -5.03994   GGAGCATGACTCGAA CCGCCCGCCCCTTGTTTCTCC TCA GGAGA-GCAGGGGGCGGGCGG TTTTTATCTGTGGCA
    CE0899   3  45 427  949329 ..  949343 +  -3.4   -3.1739   CCATGTTCCGCAACG               CCGCCG GCA TGGGGG               TTGATGCCATACTCT
    CE0895   7 100  54  944929 ..  944968 + -29.5  -3.51637   AACCGGACACAGCAA  CGGTCCCCGGGGTTCAG AATGAC CTGAACCCCGGGGACCG   TTGTCCTATCTGTGT
    CE0889   9  68  31  938269 ..  938283 + -11.4    -2.954   AGGCAGACAAAAAGC               CGGTGG CCA CCACCG               ATTTCTCAGTGGCTA
    CE0885   7  53 -35  931735 ..  931748 +  -8.1  -2.56596   AGTCGAACGATGAAG               CCCTG CTTG CAGGG                TGGATTAGTGGCGAA
    CE0878   6  91  26  924303 ..  924349 + -16.6  -3.53722   CACGAAAAGAGCAAA CACCCCCGACCGCAGCCTTCC CATGAA GGAGGAC-GCAGTCGGGGGTG TTGTCTAGCTGTGGG
    CE0872   1  88  54  920108 ..  920129 + -10.9  -4.19817   CTCCCTGAGGTGAAT           TGCCCACGGG AAG CCCGTGG-CA           TTTTCCATCCGTGAG
    CE0867   3  53 -17  914439 ..  914451 +  -6.9  -2.90075   TACCGGGCGCTCGAG                CGCCT GAC GGGCG                TCTAATTACCGGCAC
    CE0816   4  64 188  874725 ..  874744 +  -6.4  -3.86897   ACGGCAAGTGATCGG            GGACCACGC GCG GCG-GGTTC            TTTATGCCCGATCCA
    CE0808   3  44  46  867161 ..  867177 +  -3.7  -3.00946   GAAAGCAACAGTGAT              CTCTG GGTTAAG CAGAG              TGCTTTCTGGGAACA
    CE0799   8  56   7  856555 ..  856565 +  -4.6  -3.76482   TGCGACTAGGCTCCC                 CGGG TTA TCCG                 TTCTTGGTGGTCTCC
    CE0794   6  51 428  851808 ..  851818 +  -6.8  -2.79796   GGTGTGTAAACTTCA                 CCCA CCG TGGG                 TGTCATCGCCTCCAG
    CE0784   3  53 367  837093 ..  837103 +  -2.4  -3.84406   CGGGTTGTTCATGAA                 CGGC CAC GCCA                 TTGTTGTCATAGGAG
    CE0745   2  78 219  800025 ..  800054 + -14.3  -2.52464   ATCCCCCGGGGTCTC       CCGG-ATCCGGGGT AGC ACCCCGGACACCGG       TGAGTTGACCACGCG
    CE0733   3  66 472  790582 ..  790618 + -11.6  -2.62184   CCGGTGATGGTCAGC   CCGGTGGCTGAGGCCAC GGCG GTGGCCTCA-TCGCGGG    TGGTCTCCGCGAGCA
    CE0729   7  58 291  785244 ..  785257 +  -5.2  -3.75024   TGACCTGCATCCTCA               CCCC GGTGTG GGGG                TTATTCCTGGTGGGG
    CE0726   4  62  32  780028 ..  780048 +  -3.9  -4.21194   TGCCGGTCAGGTGAT            CAACCCC TGTTGTC GGGGTAG            TTTTCGGTGGTGGGG
    CE0721   6 100  21  773653 ..  773689 + -26.6  -2.69151   ATGCTTATCGACGCA    CCACCCCCGGCGCGGG ATGAA CCCGGGCCGGGGGTGG    TGGTGTGTCAGGCCG
    CE0718   8  61 471  769176 ..  769193 +  -9.8  -2.73364   GAAACGAGTGAAGCA             CCCCGC GTTCAG GCGGGG              TGCTTCAACTCAGAA
    CE0712   0 NONE
       pyc   7  54 -24  754618 ..  754634 +  -7.9  -2.78816   CAAGGTCGAGGGCGG              CGACCTC ATC GTGGTCG              TGTCCTAGCGACTGA
    CE0697   4 100  34  740156 ..  740184 + -18.2  -3.09327   TGGGTGGACATTTCA        GGGCATTCCCCG ATTCC CGGGGGATGCCC        TGTTGCATAGAGTAG
    CE0691   4 100  43  734664 ..  734712 + -29.2  -4.77759   GGTGAGAGGTTGAAA CAGTGGTGCCGCACTC-TTCCCA ACTA TGGGAAAGGGTGCGGCACCACTG TTTTTCCTCCCTTGT
    CE0680   8  79 -45  723128 ..  723163 + -12.6  -3.39449   CTTATCGACGCACAA    CCACCCCGAC-CCTC CCCCGTT GAGGTGCCGGGGTGG    TTCGTATTGATGGGG
    CE0677   5 100  45  720006 ..  720047 + -29.7  -3.56643   TACACGGCGACACAG GACCTGAGCTCCG-CCCCCT TCA AGGGGGTCGGAGCTCAGGTC TTTCAGCCCTGTGCC
    CE0659  11  70  82  703396 ..  703428 +  -2.5  -4.59342   TCTCGCCCCCTCACG      GCTGCCGGTGACCGC GCA GCGGGTATTGGTGGG      TTTGTTTGTCATCGC
    CE0655   3  44 461  699271 ..  699288 +  -4.1  -2.90813   CCAGCAGGCCAATGG             CGGAGGCA AGG TGTC-CCG             TAATTTGCGGGAGTC
    CE0636   2 100  15  679592 ..  679626 + -26.6  -3.64822   ACACCCCACAATAAA     GCCCACCTGCTGAGGG ACT CCTTCAGCAGGTGGGC     TTTCCCTGAGCCCGT
    CE0627   5  58 411  666890 ..  666922 +    -9  -2.70932   CCGGTGTCGATATCA      TCGCCGGGGTTGCC GACGA GGTCACCACGGCGG      TGATTGCCACCCGCG
    CE0619   5  56 385  660401 ..  660417 +  -6.5  -3.35046   GGCCGGGGATGTCCG              CGATGTC GAA GACACCG              TATTTGGACACCTCC
     groEL   6 100  19  639206 ..  639230 + -22.9  -5.01535   GTGATGTAGCAGAAA          CCGGCCGGGTG CCC CACCCGGCCGG          TTTTTGTGCTTATCG
    CE0554   5 100  20  587775 ..  587810 + -26.2  -2.66991   TGTAGAAGCAAGTAA    GGCCCCCG-CTCCCGGG TTA CCCGGGGGACGGGGGCC    CTATTGTGTTGTGGG
    CE0542   1  41 344  578009 ..  578054 +    -3  -2.78384   AACCGCCCGCGCACG GGC-GGCAGCAGGCCCGCGCCG AAGG CGACCCAGGCC-GCAGCCAGCA TCTGATACGGCAGCC
    CE0536   4  61 111  571116 ..  571126 +  -5.4  -3.87815   GTGAGGTGCACCGCC                 TCCA GGT TGGA                 TTTCTGACGCTCCGG
    CE0508   8  83 144  547510 ..  547525 +  -5.4  -5.00616   GTTTCTTGGCGACTT              GGGTTT GTGA AAGCCC               TTTTTTCGAGCGCAG
    CE0499   2  58 262  539836 ..  539858 +  -6.2  -3.61398   TGCGCCGGCGGATCT           CACGATTGAG CCT CTCGGTCGGG           TTATTCGACCACACC
    CE0470   3  45 226  508571 ..  508583 +  -3.3  -3.29144   AGTGATGCCGTCCAG                GTCCA TGA TGGCC                TTCTCCAGCACCTCC
    CE0465   5 100  16  505048 ..  505075 + -22.8  -4.33417   CTCCCACGAAACCTT        CGGCCCGCAGGA AGTG TCCTGCGGGCCG         TTTGTTGTGCGTCGA
      aroE   6  93 224  480262 ..  480276 + -12.8   -4.3534   CGGATACCACCGAGG               GCCCCG AAC CGGGGC               TTTTCATCCTTGCGG
    CE0425   6 100  17  460713 ..  460745 + -17.8  -5.16038   CCCTGTGGTTGGCCG      CGGGGCATCTCCTT GAAAG AAGGGGGTGCCCCG      TTTTCTTTATTATCT
    CE0419   4  51  26  454188 ..  454200 +  -4.7  -3.47709   TATCACCTGCGTTCC                GGGGG AAT CCGCC                TTCTAGTCGTCTTCT
    CE0409   4  69 118  443822 ..  443848 +  -2.9  -4.66833   ACCGCTTCGAACTAA         CCTCGGCGGTA TCCCC TGCCGTTGAGA         TTTTTCCGCTTAGCG
    CE0402   6  63 -14  437634 ..  437655 +  -8.7  -3.22653   GCAGATCGGATACAG           CCGCC-GTCG CCC TGACCGGCGG           TCTTGTCGCACTGCT
    CE0398  14 100  73  432145 ..  432190 + -19.2  -2.87132   TCTACCAGGAAAATA CTAGCCCCGACTGCACACCAT TGAAT ATGGTGC-CAGTCGGGGCTGG TCTGTGCAGAAAAGC
    CE0376   8  83 144  408223 ..  408238 +  -5.4  -5.00616   GTTTCTTGGCGACTT              GGGTTT GTGA AAGCCC               TTTTTTCGAGCGCAG
    CE0351   0 NONE
      nuc2   2 100  22  368296 ..  368323 + -14.3  -5.14563   CCCCAACCAAGAAAG        TCCCTATCTCC ACCGCC GGAGATAGGGA         TTTTTTGCTGAACGG
    CE0333   4 100  28  363154 ..  363190 + -18.8  -5.00616   CACCCTTCGATTTTT    TCGACACACCCTGCGC CAGCA GCCCGGGGTGTGTCGA    TTTTTTCAACCCCGG
    CE0333   4 100 318  363444 ..  363480 + -18.8  -5.00616   CACCCTTCGATTTTT    TCGACACACCCTGCGC CGGCA GCCCGGGGTGTGTCGA    TTTTTTCAACCCCAC
    CE0316   4  68 435  343056 ..  343101 + -10.3  -3.30771   ACCGGTGACCAGGCC GACCG-CCAGGCCCTCGGCGAG AAT CTTGCCCAGGGGCAGGGCCGTC TTCTCCCCGGTGTCG
    CE0311   9 100 177  338910 ..  338938 + -18.9  -3.20348   GAAACAACAGGCCAA        GGCCACTGTCCCT GAT GGGGGCAGTGGCC        TTGACTGTTGCTCGG
    CE0308   5  66 312  335216 ..  335234 +  -8.8  -3.62522   GGACATGTGCATCGA             GTCGGAGT ACG ACTCCGCC             TTCTTCAGGGCGTTG
    CE0302   6  55  81  327022 ..  327036 +  -3.4  -3.81287   CCGCCAGGCACGTTT               CCCGGC GCC GCTGAG               TTTGATGCTGGTCTG
    CE0292   4  55  -3  317080 ..  317102 +  -5.5  -3.56092   GCAGTGCGCCGTGTC           CTGACCTGA CCTGA TCTGGTCGG           TTTCAGGAGTCGTGG
    CE0286   5 100  23  312309 ..  312351 + -19.8  -2.69471   ACATCGAGAAAAACA ACCACCGCCCGGTTCCCC GTTGTCA GGGGGCCCGGGCGGTGGG CTTGTATGGGGGTGA
    CE0274   4  57 296  301626 ..  301645 +  -7.8   -3.1247   TAGCCTTCGGCCTCC            GCTGCACGC CTC GCG-GCGGC            TTCGCTCTGCCCGGT
    CE0271   6  64 364  297540 ..  297569 +   -10  -2.90349   GTCAGGTCGTAGTCG       CGGTCGTTGACGC GCTGG GCGTCGGCG-CCG       ATTTCGGTTTCGCCG
    CE0252   5  53 137  274672 ..  274686 +    -7  -2.88215   ATGGATAGCTTAGGA               GGGGGG TGT CCCCCA               TGGTCTTTGGTACTC
    CE0244   2  51 218  267603 ..  267615 +  -4.8  -3.34398   TGATCCCATCGACTG                CCTG ATCCC CAGG                TCTTTACAGGCGCCC
    CE0232   6  47   6  256224 ..  256240 +  -2.2  -3.48276   AACCCCCTGACCGCT              CAGAGC GGGGA GCTGTG              TTCTGTACCCGGGCC
    CE0232   6  47  71  256289 ..  256301 +  -3.3  -3.35996   GTATCCAGAACCCCG                GATGG TCT CCACC                TTCTCCGTGCCGATC
       asd   6 100  14  244224 ..  244253 + -22.3  -2.85351   AGCCACTGTCCGTCA       CTGGCCCACCTGA TGTT TCAGGTGGGCCAG        TGTCGTCTCAGGGGG
    CE0217  12 100  17  240415 ..  240446 + -18.8  -3.33969   CCACAGGGCCTGACA      GGTGGAGGTCAGCT TCCG GGCTGGCCTCCACC       TTGTCCCCTCCATTG
    CE0217  12 100 295  240693 ..  240734 + -23.1  -2.91144   CAACCCGGATAGTAC GTGTGGCCCGTTTCCCCTG AAGG CAGGGGGAGCGGGCCACAG  TCATTTCCACGGTGA
      recR   4  64 373  226181 ..  226210 + -10.7  -2.91912   AGCATGAACAACAGA       GCCACCAACCG CAATGACA CGGTCGGTGGC        TCTGTCAGTGGATGC
    CE0204   2  56 172  218035 ..  218050 +  -6.8  -3.29144   GTATCCGACTGCCCG              GGCGGT GTCC ACTGCC               TTGTCCACCAACTGC
    CE0190   4  59 238  202361 ..  202383 +  -7.6  -3.30441   CGCCCCAGAAACCCC           GCCACGAACA GAC TGTCCGGGGC           TTCTACCAGCTGCTG
    CE0182   1  41 350  196867 ..  196883 +  -2.1  -3.03124   CCACCACCGCGGGAT              CACCCAC CAC GGGGATG              TATTCCCAGGTGGCG
    CE0174   4  49 131  188828 ..  188850 +  -5.4  -3.16564   CATACTCCTGCGGCA           GCAGTCGGCG CAT CCCCGGCTGG           TTCATCAGATACCCG
      gltD   4  57 145  172690 ..  172725 +  -8.8  -2.51464   TATTGAGAGTGCGCA    GCTGCCAGGTCGCGCCG TTC TGGCGGGTCCGGGC-GC    GTTCATCGATGATCC
    CE0154   2  64 410  164631 ..  164650 +  -9.2  -3.09327   GACGATGATGGTGCC            CCGTGGGC TGCG GCCCAGGG             TCTTCGGTGCGATCC
    CE0140   3 100  16  150212 ..  150250 + -15.4  -4.72272   TCCTCACCCACCCCA  GGGAGCTTGTCG-ACGC CCTCCA GCGTCCGACCAGCTCCC   TTTTTCATGGCCGAG
    CE0132   3  47 315  142934 ..  142947 +  -3.1   -3.3944   GATAATGAAACCTCC               TG-GCC GTC GGCGCA               ATTTTATGTTCAGGC
    CE0122   6 100  35  127625 ..  127663 + -19.6  -3.03338   CCGAAAACACCAACA   ACTCCGGGGTGACACGAT CAG GTCGTGGCACCCCGGAGC   TGTTCCACCGCTTAT
    CE0111   4  56 122  118598 ..  118608 +  -6.8  -3.21099   TTGTCCATCTGCGCC                 CACC CCG GGTG                 TTCATCCTCGGCGCC
    CE0107   3  49  91  115146 ..  115157 +  -5.8  -3.05844   TCTCCCTGGCGGTGT                GCAC CGCG GTGC                 TGTTGCGGTGGACGA
    CE0102   3  43 158  109499 ..  109518 +  -2.8  -3.05384   CGTGCACCTGGTGGA            CCACCGGCA CGG TGCAG-TGG            TTGCGTGCCGCAAAG
    CE0095   2  54 112   98340 ..   98370 +  -7.5  -3.03124   GGCGGCATCGAGGAA      CCCCAT-GACCCGG GCCG CCAGGTCGACGGGG       TGTTCAAACATGGCG
    CE0083   2  45  20   88904 ..   88923 +  -4.2  -3.14132   TCTCCACATCCACCT            CGGTGAGC ATGC GTTCACCA             TTGATGAAGCGCCGG
    CE0077   8  56 227   81518 ..   81539 +  -5.1  -3.78778   GGTCGGGGCGAACAG           GATCGC-GGC CCA GCCGGAGATC           TTCTTCATGTCCTCG
    CE0069   3  67  57   70997 ..   71020 +  -9.5  -3.34398   ACCTGTCCCGAATCT          CCCGGGCCA GAACAA TCGCCCGGG           TCTTTCCGGACCGCG
    CE0065   4  58 105   67534 ..   67544 +  -5.4  -3.70068   GGCTCATCCGAGATA                 CTGA CGA TCAG                 TTTCGACTTGTCATC
    CE0053   4  59 172   58058 ..   58071 +  -8.1  -3.19668   CGGCTCAACCCGTCG               GCAGG CCAG CCTGC                TTCCATTCGATCATG
    CE0042   0 NONE
    CE0032   4  77  79   33070 ..   33111 + -13.5  -2.98947   GGGAAGCCGGAGGGG AGCACCGGCGGCGCGGGAG CGGG CGCGGGTGCCGCCGGTGCG  TGGTTATTCCTTCAA
    CE0010   2  44 303   12674 ..   12686 +  -4.7  -2.83271   CAGGACAACCAGTAC                CCAGG CCA CCAGG                TAGTTCTGGGGATCC

SUMMARY

606 putative operon ends contain 2844 possible terminators.
Percent operon ends hit by terminators of confidence >= x:
	x	#>=x	hits>=x	%hits>=x
	100	208	155	150	25 %
	99	208	155	150	25
	98	208	155	150	25
	97	208	155	150	25
	96	208	155	150	25
	95	219	165	159	26
	94	219	165	159	26
	93	225	170	163	27
	92	225	170	163	27
	91	230	174	167	28
	90	237	177	169	28
	89	241	179	171	28
	88	249	184	175	29
	87	259	190	180	30
	86	263	192	181	30
	85	265	194	182	30
	84	266	195	183	30
	83	275	201	188	31
	82	281	206	192	32
	81	288	210	193	32
	80	290	211	194	32
	79	296	216	198	33
	78	304	223	203	33
	77	314	231	210	35
	76	320	235	214	35
	75	327	242	220	36
	74	333	247	222	37
	73	341	253	226	37
	72	346	255	227	37
	71	361	264	233	38
	70	367	269	238	39
	69	383	282	245	40
	68	403	298	256	42
	67	408	303	258	43
	66	445	335	275	45
	65	445	335	275	45
	64	466	352	285	47
	63	481	358	290	48
	62	513	383	300	50
	61	538	405	310	51
	60	575	436	319	53
	59	610	463	331	55
	58	664	504	347	57
	57	706	539	363	60
	56	773	592	386	64
	55	808	619	393	65
	54	891	689	419	69
	53	980	754	440	73
	52	1014	783	445	73
	51	1131	866	468	77
	50	1163	892	479	79
	49	1326	1011	504	83
	48	1372	1040	507	84
	47	1585	1192	531	88
	46	1693	1263	540	89
	45	1831	1363	550	91
	44	2003	1481	558	92
	43	2217	1631	573	95
	42	2310	1692	578	95
	41	2524	1836	585	97
	40	2624	1903	588	97
	39	2742	1992	589	97
	38	2844	2062	590	97
	37	2844	2062	590	97
	36	2844	2062	590	97
	35	2844	2062	590	97
	34	2844	2062	590	97
	33	2844	2062	590	97
	32	2844	2062	590	97
	31	2844	2062	590	97
	30	2844	2062	590	97
	29	2844	2062	590	97
	28	2844	2062	590	97
	27	2844	2062	590	97
	26	2844	2062	590	97
	25	2844	2062	590	97
	24	2844	2062	590	97
	23	2844	2062	590	97
	22	2844	2062	590	97
	21	2844	2062	590	97
	20	2844	2062	590	97
	19	2844	2062	590	97
	18	2844	2062	590	97
	17	2844	2062	590	97
	16	2844	2062	590	97
	15	2844	2062	590	97
	14	2844	2062	590	97
	13	2844	2062	590	97
	12	2844	2062	590	97
	11	2844	2062	590	97
	10	2844	2062	590	97
	9	2844	2062	590	97
	8	2844	2062	590	97
	7	2844	2062	590	97
	6	2844	2062	590	97
	5	2844	2062	590	97
	4	2844	2062	590	97
	3	2844	2062	590	97
	2	2844	2062	590	97
	1	2844	2062	590	97
	0	2844	2062	590	97
