# Supplementary material for: Rapid, accurate, computational discovery of Rho-independent transcription terminators illuminates their relationship to DNA uptake
Source: Genome Biol. 2007 Feb 21;8(2):R22. doi: 10.1186/gb-2007-8-2-r22 (PMC1852404; doi:10.1186/gb-2007-8-2-r22)
Supplement: Additional data file 2 — As described in the text, the entire robust tail-to-tail region is searched; if the region is less than 500 nt, then the 500 nt downstream of the stop codon is searched (stopping if a gene start is encountered). In the case of ties, all terminators with the high score are output. [file gb-2007-8-2-r22-S2.zip › Corynebacterium_glutamicum_ATCC_13032_Bielefeld.ttperf]

    cg0009   2  59  60    8719 ..    8735 -  -2.9  -4.20797   TCAAAATGATAGAAA              TTCCAGA AGC CCTGGGA              CATAACCGGTGGGCT
    cg0018   1  72 225   14965 ..   14981 - -10.9  -2.62616   TCAGTTGGTAGAGCA              CCTGCTT TGC AAGCAGG              ATGTCAGGAGTTCGA
    cg0025   1  60  -3   17850 ..   17860 -    -4  -4.07568   TGCCTCGCTCCAAAA                 CTAA TAA TTAG                 CGAGGGTTAATAACC
    cg0031   8  61 345   20710 ..   20726 -  -8.7  -2.62396   CATTGGTGGACAGTA              TCGCAGC ACA ACTGCGA              TGGGTACCGTTTATT
tnp22a(ISCg22a)   4  85 121   23469 ..   23491 - -10.7  -3.92659   GGTGTAAAATTTAAA           GAGCAAGTT TTTAC AACTTGCTC           TTTAGCTCGGGGCAT
    cg0047   5  68  35   33398 ..   33427 -  -7.7  -3.63515   GTCGAGCTGGAAGAA       CTCACCCTCGCCA TGTC CGGCGGCGGCGAG        CTCGACTCACTCAGC
    cg0051  11  71 144   36055 ..   36100 -  -6.4  -4.18934   TACTATTCGAACAAA TCACAACCCGGTGGA-AACTGT TCAC AGAGTTATCCAC-AGGCTGTGA AATGGTAGGTATACC
    cg0055   7 100  17   40132 ..   40169 - -23.6  -4.30995   GCCCGCACAAAACAA   CTGCCGCAGCACAACG AATCAA CGCTGTGCTGCGGCAG    TCACTTTTTTGAAGG
    cg0072   7 100  38   55562 ..   55588 - -16.7  -4.52347   TAAACAATAGTAAAA         GGAACCCTCAC GGATT GTGAGGGTTCC         TTTTTTTGGGTTTCG
    cg0080   6 100  17   62338 ..   62370 - -14.9  -4.63172   GATCAAACTAGAAAA      CCAACAAGCCCTGGA ATT TCCGAGGCCTGTTGG      TTTTTCGGTTTTTGT
    cg0091   3  59 127   72678 ..   72688 -  -5.4  -3.65812   CTCTCCGCAACAGAA                 GCTT CCG AAGC                 TGCCGGAGTTTCACG
    cg0103   9 100 194   81900 ..   81924 - -17.3  -2.63207   AATAGTATGGATAAG          CCCAGAAACAC TGT GTGTTTCTGGG          TTTATTCGTGTTTGA
    cg0103   9 100  22   82064 ..   82096 - -12.1  -4.93365   GTCGACAAGCAAAAA      GCTCGTACCTTCT TTATTTG AGGAGGTACGAGC      TTTATCTGTCCTGGT
    cg0120  10  59 -55   96384 ..   96421 -  -4.7  -3.86015   GACGGCGTCGAGAAA   TCGAAGCACCCTGGCGGC AAG GCCTAAGGGGTGCT-CGA   AAATTGCGTAGTGTC
    cg0138   3 100  56  116456 ..  116490 - -21.6  -4.33417   TCCAGTCAGAAGAAA     CCCCTCACCGGGTT ACACCTA AACCCGGTGAGGGG     TTTTTGCTGCGTCAG
      panC   3  63   7  126297 ..  126344 -    -2  -4.65895   CCGCGCACCTAAAAA CACTGAGCTG-AGCACGC-GTT ATGCGA AGCTGCGTGCTGCAACGCAGGG TTGGTACTAGAGCTC
    cg0156   5 100  11  132929 ..  132958 - -11.5  -4.53036   GTAGAAACATCAAAA       GCCCAG-GCTTCCA TCG CGGAAGCACTGAGC       TTAGATGAGGTTAGG
    cg0168   1  43 -30  145520 ..  145546 -  -2.2  -3.25072   TTGAGCAGAAGTTAA         TCGGTCTCGA GGTTTTT TCGAGACCTT         CGTATCCCATCAAAT
      panD   4  68 141  147416 ..  147430 -  -4.2  -4.56597   GGTGGCTGGGAAAAA               GACGGC TCT ACCATC               ACTTTCGGCGCCATC
      hrpB   2  59 272  152941 ..  152952 -  -5.8  -3.50832   GGTGAAACGCAAACA                TCCG TCCC CGGA                 CCGCGGTAAAAGGCC
    cg0188   4  50 158  161180 ..  161203 -  -3.8  -3.40073   ATCCGGAGGAAGTAA          CCACCGCGATC GAG GAGCA-GGTGG          ATCAGCTGTGTGAGT
      pepO   5 100  21  163635 ..  163666 - -17.3  -4.81249   CCTGAAAGCTAAAAA      GCCCTCGCCCCGA AATCCA TCGGCGCGAGGGC       TTTTCAATACCAACT
    cg0196   4  57 335  167455 ..  167500 -  -4.6  -3.72695   ATCCGCTGGACCAAA CCAGGTGACCGAAGATCCCA TTTTCT TAAGTGGGTCGGTCACCTGG TTTGGTTTTACAGTC
    cg0196   4  57  89  167728 ..  167746 -  -3.8  -3.85539   CATATCCAGACCAAA             GACCCTGA AAT TCAGCATC             CGTTTGGTCTGATAG
    cg0210   8  91 443  181222 ..  181242 - -11.2  -4.46112   CCTCATGGAAAGAAA            CAGCAGCA GCTGT TGCTGCTG            GATTGAGTAACACTG
    cg0220   2  48  88  188198 ..  188210 -  -3.3  -3.30701   GTTGATCAAACTGAA                GGGCT CCG ATCCC                TGGTTCTTCCCATCG
    cg0231   7 100  -4  201308 ..  201343 - -16.4  -3.21934   GCTTGGGTAGAAAAT    GCTAGAAACCACCA TCAGTAAT TGGTGGTTTCTAGC     GTTTTACGGGATGCA
    cg0246   5  74 464  214659 ..  214696 - -11.1  -2.75064   CCCCGGACCCAACTA   CGGCGACGGCTCCGGCG TAGT CGGCGACGCCATCGGCG    ATTCCCTCCACCACG
      tyrA   7  87 131  241721 ..  241750 - -10.7  -4.16943   GCGCACAGTTTAAAA       CCCCAGGTTGATT AAAA AGTCAGCCTGGGG        TTTTCGCGTGCGCCG
    cg0286   4  64  34  248494 ..  248521 -  -8.4  -3.21276   CCTTGGTGGATAAGA        TTCGTGCCAGCA TCGA TGATGGCACGTA         CTACGAATTCAAGGA
    cg0291   4  55 458  252360 ..  252370 -  -2.4  -4.07568   CTTGGCTGCGCAAAA                 CCGG CAC CCCG                 CCATCCGCCTGCGCG
      cobQ   7 100  12  262504 ..  262532 - -13.1  -4.08216   GTACGTGCGTGAAAA        CCGGGTCCCCTCA TTT CGAGTAGACCCGG        TTTAGAAGGGGCTAC
      sigC   4  47 253  273276 ..  273286 -    -4  -2.95204   TTACTTTTAAATAAG                 TAAG ACT CTTA                 AGGATAAATATGGGA
    cg0316   4 100  25  277928 ..  277959 - -12.4  -5.42164   CATAAATAACAAAAA      TCCGCATGCCC-TCA ATT TGAAGGGGATGCGGA      TTTTTTAAGGAACCT
    cg0321   5 100  19  280294 ..  280327 - -11.7  -4.71382   ATAATTACCGAAAAA     GGGGCATGTCAGCAA TAAC TTGTTGGCACGCCCC      TTTTTTTCTAAAAGC
    cg0340   1 100  26  298273 ..  298303 -   -22  -4.18018   CTTTTCGACGCAAAA       TGCCGGTTCCGCAC TTC GTGCGAAACCGGCA       TTTTTAAATTGACCC
    cg0350   1 100  19  306730 ..  306760 - -16.3  -4.82212   TAAACAACAAAGAAA       GCGCCTAATCAGT ATGAA ACTGATCAGGCGC       TTTTTAGCGCTTTGG
    cg0358   5  93 141  311700 ..  311755 -   -15  -3.28785   TGCTAAAACATCTAA GTTTTGGCACGCCTGTTTGGTTTCGAG TCG CTC-AAACCAGACACACGTGACAAAAC CTGGCGAAAATCTTG
    cg0370   7  66  66  319257 ..  319267 -  -3.2  -4.58466   CGCACAACTAGAAAA                 CTGC GCA ACAG                 AAGGGGAGGATCTCA
      cyaB   1 100  21  326644 ..  326672 - -19.7   -5.0916   TTGCCAAGAGAAAAA        TCCCCCGTCTCAC AGT GTGAAACGGGGGA        TTTTTGCGTCGAAAA
    cg0393   9 100 339  339802 ..  339854 - -19.3  -3.39216   TCCGCACTCAAAAAC GCAAGGATCCACCACAGATCTCAAG ATA CTTCAGGGATGTGGTGGATCCTTGC CCTGGAAGCTCACAG
    cg0398   7 100  33  345740 ..  345779 - -15.2  -4.49556   CTTGTAGTAAATAAA  TCGGGCC-TTCCCAAAAGA TTC TTTCTTGGGAAAGGCCCGA  TTTTGGTATTTGAGG
    cg0431  10  62  39  378608 ..  378627 -  -7.8  -3.25567   ATATCTCAAAAATTA            CGCGGG GAAGGAGA CCCGCG             GACGAGAGCTGACAA
    cg0444   4  74  22  390744 ..  390762 -  -6.6   -4.4595   TCATAAAAGGTAAAA             CCCACCCC CGC AGGGTGCG             TCGTAAAGCAAGCTC
    cg0449   7  77  53  396345 ..  396355 -  -4.6  -4.85782   TCCGCGAAAAAGAAA                 CCCG CAC CGGA                 GCGTATGCACTACAT
      purU  14 100  34  404445 ..  404470 - -16.3  -4.91778   TAAACACAAAACAAA         TGAGACCTACC CTCG GGTAGGTCTCA          TTTGTTTAGGGTCGC
    cg0463   5 100  98  407279 ..  407307 -   -19  -3.49618   TGGTGATAGAAGTAA        CCTGGCCTGATC TTGCG GATCAGGCCAGG        TGGGGGAGGTTGCTT
    cg0472   5 100  45  417470 ..  417496 - -12.3  -5.75599   TAAACCAGAAAAAAA         TCGCTGTCACC GTAGA GGTGGCAGCGA         TTTTCTTCGTTTAGG
     fadD5  10 100 366  421697 ..  421720 - -15.4  -3.74347   GCCACAAATGGGAAA          CCCCTCAGAA TCGC TTCTGAGGGG           TTATCTAGCGCCAGT
    cg0486   2  50 184  429231 ..  429250 -  -2.1  -3.65812   CGCGTTGGAATATAA            CGGTG GGTGGCATTA CACCG             CTGAGCAGAGGTCGA
    cg0495  13  81 368  436587 ..  436608 -   -13  -2.91695   TTGAGCTTCAAACTA           GCACCGCC TTTCGG GGCGGTGC            TTTTTTGTGTCTTGG
    cg0500   5  59 110  441451 ..  441487 -  -4.5  -3.91911   CGTATGTCAATGAAA    CTCTTTCGGAAAATG AGTTCAG CATGTGCCGAAAGAA    TGAACCTGGTTTGGT
    cg0505   7  74 269  447088 ..  447125 - -11.1  -2.78384   CGTCGTGGGAGTAGA   CGCCCGCGGCATCGAAG ACGT CATCGCCGCCGCCGACG    GAGTAGTCAACGCAA
    cg0527   6  52  48  470589 ..  470605 -  -4.3  -3.55824   CACTACCCACAAATA              CTCTCCC CCA GGGAGCA              CTAGTGGAATTGGAT
    cg0557   5  52 337  492291 ..  492304 -  -3.8  -3.48276   GCCGTTTGCAGACAA               CAGC TTTGAT GCTG                TGACCATTTCTTATG
    cg0565   7  59 434  499469 ..  499487 -  -6.7  -3.29144   CGAGCTCGTTGAGAA             GATCCAG GGTGG CTGGACC             GACTTCGACGTTGCT
    cg0580   2  55 196  521460 ..  521479 -    -5  -3.57144   CGTGCCAGGTTTAAA            GGAGCT TATCGACG AGCTCC             ATCAGAAAAGTTCTG
    cg0589   0 NONE
    cg0606   7 100  30  538311 ..  538347 -   -16   -3.0644   AGCGAATGCGTAACA   CCCCTGGTGGAATTTCC TTTT GGGAAT-CCACCAGGGG    TGTTTCTTTGTCTTT
       dkg  10  57 -45  542103 ..  542131 -  -7.4  -2.88758   AGAATTCTTCATAGA        CGGCTGGATC TTGATCTTT GATCCGGCCG        TTTTTGCGCGCCAAA
    cg0635  10 100 135  558034 ..  558061 - -14.2   -4.6902   CCAGAACTTTAAAAA        TGACCTCCAAGG GAAA CCTTGGGGGTCA         TTTTTAGGTTTTTTG
    cg0659   3  52 -33  580456 ..  580467 -  -5.8  -2.85996   GAGTATTCAGTAAAT                CGAC CGCA GTCG                 GTGAATCCTAGTTTG
    cg0665   1  42 -17  586397 ..  586414 -  -2.7  -2.87211   ACGGTGCCTCATAGA             TTAAGTG ATAA CACTTGA              GCTAGCTTTTTGAAA
    cg0680   5 100  16  599947 ..  600004 - -15.8  -3.11757   CCTAAAACTAGAAAG GGGTGATTTTGGTTGGTACAAAACCG CAAGAC CGCGTTAGTACCAAACAAAATCACCC ACTAAGAAAAGCGAA
     whiB3   7 100   8  613847 ..  613868 - -15.9  -4.51812   CTGCATAAGAATAAA           GACCCGGTC TGGT GACCGGGTC            TGCTCTTTTAAACTG
    cg0698   8 100   4  616227 ..  616257 - -12.1  -5.36364   GTAAAAATATAAAAA      CTGCTAGCAACGTA TCTT TA-GTTGCTAGCAG       TTTTTATTTGGCTTC
    cg0701   3  62 394  619111 ..  619157 -  -7.3  -3.41745   CGGCGAGAACACCAA CAGC-CTAGCATTGGGCATGGA GGTA TCCATGGCCACTGCGATTGCTG ATGTCGCTGCGGCAC
    cg0706   6  90  37  623832 ..  623881 - -14.6  -2.72344   GGGGACTTGGAACCA GACAGGCGTGCCAA-AACTTC AAGCAAAAG GAAGTTCTTGGCACGCGTGTC TGGTTTTGCTAAATC
    cg0711   7  75  67  627449 ..  627461 -  -3.4  -5.10601   AGAAAAGCAGAAAAA                GAAG AGGGG CTTC                TAGGCTCTGTTTGGG
    cg0715   8  79  83  631499 ..  631526 -  -9.9  -3.82551   AAACGGCACAAAATA        TGCCCGCCTCCA AGTGG TGG-GACGGGCA        GTATCTGAAGAAAGG
    cg0742   3  55 253  658395 ..  658410 -    -4  -3.64703   GGTCGTCCACGCAAA              GATC-CC CAC GGCGATC              CCATACCAACTGCCG
      spoU   8 100  45  662035 ..  662063 - -18.2  -4.73828   ACAATCAAAAAAGAA        GCACCCCGGAGA ATCTA TCCCCGGGGTGC        TTTTTAAATGAGGCA
    cg0752   2  63 316  663508 ..  663524 -  -2.1  -4.58283   TAATCCCGGCAAAAA              GCACATC AGT GAAGAGC              AACTTCTGGCGAATC
      mdh2   6 100 169  676327 ..  676383 - -15.9  -3.38812   CTCCCGGGAAGAACA TGTTTCGCCACCGCTTCGCGCCACAC GTAAAA ATGCGGCGCGCAGCGGTGG-GCATCA AGAGCCGCTTGATCC
    cg0776   1 100 161  690187 ..  690225 -  -9.8  -4.93296   TCATGAGTACAAAAA  TCCACCACA-AATGGAA CTTTAC CTCCATCCTGTGGTGGA   TATTCGCACATTCTT
       dac   3  53  -6  696541 ..  696553 -  -3.4  -3.62224   AGAGGTCGTGAAGAA                GAAC ACCTA GTTC                TTTTTCTTGGGAGAT
      pmmB   7 100 275  701540 ..  701579 - -11.4  -5.09225   AGCCGACTGAAAAAA  CTTCGAACCCTCCGTGGC TTCA GCCAAGAAGAGCTCGCAG   ATCTCTCCGGAGTGT
    cg0794   2  48  60  711908 ..  711930 -    -4  -3.14051   TGAGCTTGAGGAAGA           GCCCCGGAAA TTC CTTCGGGGTC           ACTGCCTTTACGCTG
    cg0799   4  55 350  717391 ..  717406 -  -3.2   -3.9392   TTGGATCGTAAAGAA              CGCATC ATGG GATTCG               GGCACCGCGTGTACA
      ntaA   3  51 200  738473 ..  738486 -  -5.3  -3.01712   GGCGGTTCGGGAAGA               TCCAA AGAC TTGGA                TGTTCCCGAACGTGG
      ntaA   3  51  71  738578 ..  738615 -  -5.5  -3.05384   GGCGTTTGGACCCAA   CGGCATCG-GTTTGACCA CGT CGGTGATTCACGATGCCG   AAGGTCCTGTGGGCA
    cg0838   3  45 314  750028 ..  750042 -  -2.1   -3.3543   TAACTCGGGAAAAAC               TCCAC CACGT ATGGA               TCTGCAATGTCGACG
    cg0852   4  62 236  783369 ..  783396 -    -7  -3.27923   CTTCAAGACCAGTAA        GCGAACCTTTAA TTAA TTGAGGGTTCGC         TTTTGTTCTTGGCTG
    cg0858   4 100 291  788321 ..  788349 -   -16  -3.16202   TTTAGATTAAAATCA        TGCGCCCCGCCA GAACT TGGCGGGGCGTA        AATCTATTTTCTGCT
    cg0869  13  95 -78  800277 ..  800335 - -15.3  -2.77233   TCAGAACCCTGAAAT TCAGCATCCGCCACATGCCGCCCGATT CGGCC AATCGGGCGGCATATGCCGTTCTCCGA ACACCCATAGAAATA
    cg0872   6  54   8  801647 ..  801670 -  -5.2  -3.37796   TGGTACGACCCAGAA          GAGCTCCCCT TCCT AGTCGAGCTC           CTCTAGATCACATAT
     whiB1   1 100 197  806780 ..  806808 -   -19  -5.47159   CTGGAATAGAAAAAA        CCGCCTGGAAGA AAATG TCTTCCAGGCGG        TTACTCTTTCTTAAG
    cg0890   5  71 352  822383 ..  822408 -  -8.3  -3.65827   GAAGGCGGACGGAAA         TCGAGAAAGCG GAGT CGATTCCTCGA          TGGCATAGTCGTGGA
    cg0900   5 100  16  834226 ..  834249 -   -11   -4.7629   CTACTAAGTTAAAAA          TCCCCTCAAC TTCG GTTGGGGGGA           TTTTTTCATTCCTAT
    cg0909   4 100  32  841844 ..  841875 - -17.4  -4.19577   CAATCCTGAAAACAA      CACCCCGTACTGAA TTTA TGCAGTACGGGGTG       TTGTCTGCGTGAATA
    cg0921   9 100  31  849911 ..  849936 - -16.3  -4.20042   ACTAAGATTCCAAAA         CCCTCTTCAAC TTTT GTTGAAGAGGG          TTTTGGCGTTCTGGG
    cg0932   2 100  16  864176 ..  864205 - -19.4  -4.61482   TTTTGCAAAAAAGAA       GAGACGCTCCGC GAAGCT GCGGAGCGTCTC        AAGGGGATTAAGAAA
    cg0946   8  64  -2  875519 ..  875539 -  -7.6  -3.35371   CACAGCGTTAAGTAA            CAGCGCTA AGTAG TAGCGCTA            GCGGTCAGTGTGGCG
     accDA   3  70 100  880986 ..  881010 -  -9.9   -3.1876   AATTCCAGGCATGAA          GGTCGGCGGAC GTC GTCAGCTGACC          ATTCCGCCAGAGGCT
    cg0955   4 100  22  885961 ..  885995 - -21.7  -3.72481   TGGATCAAAAGAAGA     CCTCACCCAATTGGT GGAAA ACCAATTGGGTGAGG     TTGTGAGTCAGCACG
    cg0961   5  76  73  896977 ..  896991 -  -7.1  -4.37886   GGACTTCGGAGAAAA               GGGAG GAACA CTCCC               ATATGGGACCATCAA
    cg0971   1  52 396  906850 ..  906864 -  -4.2  -3.60792   CTGCCAACCGCTAAA               CTCGTG AAG CATGAG               ACTAATACTCAACCT
      amtR   3  77  42  923796 ..  923822 -  -6.6  -4.56607   GGAGGAAGCAGAAAA         CCATCCAGGT GCGTTCA AACTGGATGG         TCAGATGATTGATGC
      mscL   6 100  25  933984 ..  934012 - -17.6  -5.10461   TTTAGGCAACAAAAA        GTGCGTCTGAGT GAAAT ACTCAGACGCAC        TTTTGTGCTTTTAGG
    cg1013   6  81  92  943428 ..  943480 -   -13  -2.62958   TAGGGGAACAAAATT GCGAAAATACACCACAAATCAC TTGATAATG GTGACGTGTGGTGTATTTTTGC GCTTCTGGTTCGATT
    cg1019   5  66 107  952157 ..  952187 -    -9  -2.97408   CCCTATTGAAACAAT       GGGACTGGTCGCAA GGC TTGCAACTAGTTCC       CGGTCCCATTTTGCT
       dld   5  55 231  956892 ..  956921 -  -6.2  -3.13403   TGTGTTTCAGCAATA       GCCTCCGGGCTC GTCGAT GTGGCCGGTGGC        GAGGATTTCGCCGGT
    cg1043   7  59 188  970726 ..  970740 -  -5.6  -3.65351   CCAGCGCCACTGAAA               CTGTGG GCA CCACCG               TCACCCGCATCGTCA
    cg1048   8  62 181  973480 ..  973530 -  -4.9  -4.11216   TGGCGAGTCCTAAAA TCGAACGAATATTTGC-ATAATAG GGAT CTATTAGAGCGAATTTTCGATCGA AATTGGACATTTGCT
    cg1051   2  62 110  976304 ..  976322 -  -4.6   -4.0371   GATGCTTCAGACAAA             CGAGTT TTCGTGG AACTCG             ATGATGGCCACACGA
    cg1057   1  39 337  983391 ..  983424 -  -2.4  -2.74605   GGTTTCTAAAACCGA     CAGCACTAGAAAGC TTGATG GATTCCTAGCGCCA      GTAAAAACTCCTAGT
      pth2   5  63  81  992791 ..  992803 -  -9.1   -2.6563   TGCTGCAACAAGCTA                CGCCA TTG TGGCG                CGTGGTCAGGTCGTG
      pth1  11  67  39  996263 ..  996273 -  -4.6  -4.36914   CGGGGTCTTAGAAAA                 CGAC GAC GCCG                 ACCTGCCGCGCCGCC
    cg1085   9  88  52 1008114 .. 1008149 - -13.2  -3.20028   GCTATGACAAAAGTA    GGCGCGCAGAATCGCT TTGA AGCGTTCACGCGCGCC     AGGGAATTGGGCTGG
      ggtB  10  57 451 1012797 .. 1012813 -  -2.1  -4.20516   TGGTCAGCCAAGAAA              TCCACTG CTT CCGAGGA              TCTGTTTTAGATAAT
    cg1097   8  78 103 1018612 .. 1018638 - -12.4  -2.71712   GTTTTTTCGGTAAAG         GTCTCCGACT GAGCTAT AGTCGGAGAC         TATTTCAATATCACC
    cg1100   9  89 185 1023964 .. 1023981 - -12.7  -3.54459   GCAAGTGCGCCTAAA             GCGCCTG TTCC CAGGCGC              CACCTACCGCGCAGC
      porC   4  59 371 1033834 .. 1033856 -  -2.6  -4.15565   TTTATCATCGCAAAA           CCGCAAAGCA CGC TGCTTATCGA           CGCGCCCCTCAACCC
      tdcB   6 100  31 1040131 .. 1040157 -  -9.4  -5.04249   TGTCCAAAAAAGAAA         TCTCCACGGCGA AGA TAGCTGTGGAGA         TTCTTCGTCGTGTGA
    cg1122  10 100  24 1044709 .. 1044741 - -17.1  -4.92791   GAGAAGACAACAAAA      GGCCCCTATTTCCTA AAA CAGGAAGTAGGGGCC      TTACGCTCTCTAATT
      coaA   8  73 350 1050534 .. 1050544 -  -5.4  -4.56597   TGGGCGTTGCAAAAA                 CTCA CTG TGAG                 GCGTTTTGAGCAGTC
    cg1136   7 100  14 1056052 .. 1056093 - -10.3   -4.8622   CCCTGGAATGAAAAA TTGCGCCCAACCATTTTTCT GTG AGGAAAA-GGTTGAGCGCAG TCTTTGTGAAGATTT
    cg1139   5  56 126 1057633 .. 1057663 -  -2.6  -4.07885   GATCTTCCCGGAAAA      CCTCGGTTC-TGC GAAACT GCATGAATCGAAG       GGCTTCGTGAAGGTG
      fumC   6 100  21 1063627 .. 1063656 - -19.5   -3.3993   TATGTAGCGAAAAAG       GGACCTTCACTTC TTAA GAAGTGAAGGTCC        TTATTTATCGGGTTC
      glpX   7 100  20 1072903 .. 1072925 -   -17  -5.26875   TCCCCAAGCAAAAAA           CCGCCGACCA CAA TGGCCGGCGG           TTTTTCGAACTAAGA
    cg1175   6 100  20 1088464 .. 1088490 - -15.8  -3.29461   CAACCTCTTGCACAA         GCGTCGGCCCCT GAA AGGAGCCGGCGC         TGGTGTTCTCAGTTC
tnp10c(ISCg10a)   2  42 397 1096445 .. 1096457 -  -3.3  -2.61548   CCCGACGATAATTCA                GGTAC CTC GTTCC                TTCAATTTGAGGTCG
    cg1194   7 100 118 1100422 .. 1100464 - -20.9  -3.49186   GAGGCAGAAAACACA TGAAGGTGGGCGTCGAAAAG CATG CTTCTCGACGC-CACCTTCA GCTGCAGGGCCTAGG
    cg1202   5  54 306 1105244 .. 1105264 -  -2.6  -3.93742   GCCAGATAAACAGAA           CCAC-TTCG CCCA CGAATGTGA            ACTCAGAAATGCCAG
    cg1208   2  61 399 1112467 .. 1112492 -  -5.4  -3.89354   TTGGGAAACCAAGAA         CCCACCAGCGG TACTG CCAC-GATGGG         CACGAGCGTGGCGAT
    cg1214   2  59  18 1117268 .. 1117280 -  -2.6  -4.15453   CAATGCACTCTAAAA                CAGG AAGAG CCCG                TAAACCTCTGACTAG
    cg1233   2  51 255 1132584 .. 1132611 -  -6.2  -2.70932   CGGTGGTTTGAACCA        GGCGGATCACCGC GTG GCGG-GATTAGCC        GCAATTGATGCGACC
    cg1242   9  63 261 1140816 .. 1140839 -  -8.2  -3.05384   GTTTCCCGGAGGCAA          GCAGGAGT TGTGGGAG ACTCCTGC           ACAGGCAGCCGCGAA
      dapD   2  62 340 1153485 .. 1153498 -  -4.5   -3.9749   AGTGAGAAGATGAAA               GCCCT GATC AGAGC                TCGGGATGGGCATTG
    cg1267   7  56 409 1161749 .. 1161794 -  -5.3   -3.5394   AAAGCGTTTGGCAAA GTGTCACCCTCGCGTCGGCG CAGTCAT CGCGGACGCATGGGC-ACGC CTGCCGATTGCAGAT
       mrp   4  85  15 1168991 .. 1169037 - -10.3  -4.27584   ACGCCCAACGCAAAA CGATCCAAAAGACGGC-CC-GAA TTA CTCAGGTGGCGTCTCTTGGACCG ATATTATTTAGCTTT
    cg1279   3  47 114 1173207 .. 1173220 -  -3.1  -3.39327   TCTGGATAGGGACAA               TC-GGG ACA CCCTGA               ACTTTGTGAGCGGTT
    cg1287   2  43  48 1186621 .. 1186635 -  -2.1  -3.23692   GAGGATGATGACGAA               GACTA GATTT TAGCC               TTTGTCGCGGTGCCC
      metE   3  52 347 1189494 .. 1189506 -  -6.3  -2.52516   CCTGGCACCAGGAAT                GATCT CCA AGATC                GGATTCGGCGCGCTG
      metE   3  52 140 1189698 .. 1189713 -  -4.7  -3.28712   TTCTGGTTTTTACAA              CACCT CACGCC AGGTG               GGCGCTGTTTTGGGC
    cg1295   4  60 147 1196428 .. 1196443 -    -4   -4.0641   CTCGACCTAGAGAAA              CA-AGGC AGC GCCTATG              TGTTCTTTGCGGACA
    cg1312   5 100  21 1218325 .. 1218348 -   -14  -5.22794   AGAAGCAGCAAAAAA          CCACCAAGAA AAAG TTCTTGGTGG           TTTTGGCAATTTGAG
    cg1322   3 100  18 1230590 .. 1230627 - -27.9  -4.13767   TTCTCGACGCCAAAA   GCCGCGGCACCTTCAGC AATT ACTGAAGGTGCCGCGGC    TTTTTGTTTGTGGGC
    cg1326   8  75  30 1232325 .. 1232349 - -11.4  -2.66711   TGCATAACGCAGAAG          GCCTGCACCA GAAGT TGGGGCAGGC          TTTTTTAATATGCAA
    cg1332   4 100 156 1237821 .. 1237854 - -19.1   -4.4261   CGTGGAATAGTAAAA     CCTCCAACATACTGT GCAA ACAGCATGTTGGAGG      TATTTAATGTGCCCC
    cg1335   3  43 289 1242715 .. 1242730 -  -3.2  -2.79312   AAACGCTCGACGACA              TCCTCT CACT AGAGGC               ATAACGCTTTTCGAC
    cg1340   7 100  16 1246266 .. 1246292 - -15.2  -3.53712   AGGCCCAACAAGGAA         GGCCCCCTTC GAATCAA GAAGGGGGCC         TTATTAGTGCAGCAA
    cg1373   3  51 371 1282340 .. 1282356 -  -2.9  -3.65827   TAAGCCTCAGGCAAA              GACTCTC GCG GAGGATC              GTGGCATCAAGTGCG
      glgB   8 100  13 1288700 .. 1288733 - -17.6  -2.52946   TTTTGGTAGAAAATT     TGCATCCTTGAGCC GGTATT GGCCCAAGGATGCA      TTTTCCTGTGTCCTA
    cg1389   8  55  40 1299739 .. 1299767 -  -3.8  -3.69663   ACCACCACTGAAGAA        TCCATCAAGGCA GTGAT CGCCGTGATCGA        AGACGTAGTGACCAG
    cg1399   1  39 254 1307108 .. 1307135 -  -2.1  -2.59569   CGTGGAAATGAACAT        TTG-GATGGTTT TGGTG AAACCATCACCA        GTGGAATTCGTCTTG
    cg1408   8  90  22 1315882 .. 1315913 - -10.3  -4.33928   GATTCCAAACAGAAA     TCTGGGGCGACCTCT AATA AGAG-TCGCCCC-GA      TAAGTTTTTTTACCG
      lysE   9  57 -24 1329724 .. 1329736 -  -6.3     -3.24   AAACTAACCCATCAA                CATCA GTT TGATG                GCCAATGCGGTCATC
    cg1431   3 100 138 1334498 .. 1334516 - -10.3  -4.86033   AAAGTTTTAGAAAAA             GACCCTC CTGGT GAGGGTC             TTTTTCATGCCTGGG
    cg1438  12 100 150 1343248 .. 1343276 - -14.6  -3.83026   CCGCCGCATAGGAAA        TGCCCTCCGGAC TAATT GTCTGGAGGGCA        TTTTTGCTACCTGCT
    cg1438  12 100  21 1343382 .. 1343405 - -14.6  -5.06414   CGCGCGGAAGAAAAA          GGCCACCCTT TTCA AAGGGCGGCC           TTTAAAAGACGTGTT
    cg1454   5  78 325 1355651 .. 1355679 -   -11  -3.35996   GATTGTTACCGATAA        CCTCTTCGGCGA CATCC TCACCGATGAGG        CAGGCGCAGTCTCTG
      entC   5  59 175 1361444 .. 1361457 -  -8.1  -2.79456   AATCGAACTTAAGGA               GGGGA GAGC TCCCC                TAAACCCAGCTGCGG
      thiC   4  51 437 1370891 .. 1370904 -  -5.3  -3.09516   TGGTTGATCAGCCAA               CTGAA TTGC TTCAG                AAGGCTCGTGAGGAA
    cg1490  11  85 298 1383983 .. 1384011 - -11.7   -3.7108   AGTCTGATAGCGAAA        GCACCCCGTGA TCTTCCG TCGCGGGGTGC        TTTTGTGCGTCTTGG
    cg1494   2 100  14 1387718 .. 1387743 - -12.6  -4.29436   CATCAAATAAAAACA         GCCCCACCTC TCAAAC AAGGTGGGGC          GATTTTTTATGTCTT
    cg1502  13 100 360 1395877 .. 1395904 -   -17  -3.74859   GCAACAAAACAAAAG        GGCCTGCCGAGA CAAT TCTCGGCGGGCC         TCCCGCAATTCTGGG
    cg1502  13 100  21 1396218 .. 1396243 - -12.6  -4.74103   TCTTGAACGCAAAAA         CCTGCGAGCC GATAAT GACTCGCAGG          TTTTTTAAGACCCGA
tnp23a(ISCg23a)  11  58 310 1405837 .. 1405848 -  -3.6  -4.10791   AACACCCATAAATAA                GGGC CAGA ACCC                 ATTACTGCCTGTATA
tnp23a(ISCg23a)  11  58 -38 1406164 .. 1406196 -  -3.4  -4.07568   CCGCGCTCCTCAAAA      CACTGCTGGTGCGA GATAT TTACACCAGGAATG      TCGGCGTACCGTGTT
    cg1530   5  66 382 1421125 .. 1421153 -  -8.9  -2.94695   CGATGAGCAACTACA        GCAAATCGATGCC CTC AACACCGATCTGC        GCGGTGGCCCAGAAC
    cg1541   1  50  11 1428816 .. 1428829 -  -2.4  -3.62522   CAATGCCGTGAAGAA               CTGA ACTAGG TCAG                TCTTAAGAAATCACC
    cg1552   8 100  34 1438262 .. 1438299 - -12.8  -4.65819   AAAACCAAACCAAAA   CCGGTGTTTCCCTC CTTTTGCATT GAGGGGAACACCGG    TTTTGTGTTTCTCGA
    cg1566   7  59 465 1450104 .. 1450118 -  -6.4  -3.41002   ACAAGATTTAAGGAA               GTACCA CCG TGGCAC               GTGTCAAGCGGTCCG
     glpQ2   5  50  97 1456697 .. 1456717 -    -4  -3.29461   GAAGGCCGGCGATAA            GGTGCA CGTTGTTGC TGCACC            GAAGGATGTTCACCT
     uspA2  11 100  23 1479334 .. 1479370 - -27.5  -4.67038   TCTGGAAAACCAAAA    GGAGGGGTGAGCACCAA ATT CTGGTGCTCACCCCTCC    TTTTAGCAATTAATC
    cg1609   3  56 259 1497989 .. 1498000 -  -7.2  -2.60075   TTTTTCTCAACCAAC                GCGG CGGT CCGC                 TATCTCGGCAATCTG
    cg1612   4  68 100 1502239 .. 1502275 -  -3.8  -4.56597   TGGTTTGCTGAAAAA   TGGATGAC-C-TCGCAGT TTA ACTGCGTTGTGTCATCTA   CGGCATGGAAAGGCT
    cg1618   3 100  24 1508063 .. 1508102 -   -21  -4.08216   TGATTTTCCCTAAAA  GCACTTATCCCCACGT TGAAAATG ACGTGGGGATAAGTGC   TTTTTGTTCAAAAGA
    cg1624   3  53 -63 1514467 .. 1514507 -  -6.1  -2.93549   CAGCCGCAACAAGCA  TCCGGTCAATGTTGGTCAA CAC CTCATCAACATAGGCCGGA  TTAACGCCGCGCTCC
    cg1635   4 100  10 1523832 .. 1523886 - -22.5  -2.84602   CTCAGCGCAGTAAAT CT-TCAAGCCCGTGCACCGTAGGTCTC TCC GA-ACCTATGGCGCACGGGCTTGATAG CTTTTGTGGCTATTG
      pctD   3  57 260 1536572 .. 1536586 -  -7.1  -2.86164   ATGACCAAGCAACGA               GGAGC TTAAC GCTCC               TTCAACCATGCTTCT
    cg1665   7  63 469 1555042 .. 1555065 -  -6.8  -3.64703   TGCCGCTGAGTGAAA          CGATCGTCAT GTTT ATAACGATCA           TCGCGACCCTCGTCA
    cg1696   5 100  92 1583606 .. 1583645 - -20.1  -3.65351   TTAGCTTCATCGAAA  CACCCGCACTTGCCGGC TATAAC GCCAGGAAGTGCGGGTG   TTTTGCTCTTGATGA
    cg1708   6 100  21 1597258 .. 1597287 - -14.3  -4.64334   AATCCTCCAACAAAA       GCGCCATCCCAGC CTCA ACCGGAATGGCGC        TAAAAAACTTCTACT
    cg1714   6 100  65 1603285 .. 1603330 - -19.9  -3.97911   ACTAAACAGACCAAA CACACGTGCCAGGATCTTGCTG AAA CAGCG-GATCTTGGCACGTGTG TCTGTCTTTTGTCTG
    cg1717   2 100  11 1606241 .. 1606283 - -20.7  -3.94409   CAGATCACCTAGAAA CGCCAAAGGCCCCGCAAGT ATCAA ACCTGCGGGGCCTTTGAGG TACCTGTTTCCTATT
    cg1730   4 100  16 1619743 .. 1619769 - -16.7  -4.18674   TTTAGACACAAATAA         GGCGGGAAACA TCTAG TGTTTCCCGCC         TTTTCTTATGCCTGA
    cg1740   1  45 400 1631715 .. 1631731 -  -4.3  -2.87344   GATTGGTCGCACACA              CCCCGAA GAT TCCGGCG              CCACCACAGTGTTGC
    cg1745   3  48 209 1637487 .. 1637499 -  -5.5  -2.72991   CGATACTTCGAAGTA                TCCGC GCT GCGAA                AAGAACTCTTCACCA
    cg1751   6  90 -59 1641637 .. 1641679 -   -15  -2.74604   ATAAGGCATAAAGAT CCCCTCCCCACCCAACAGT TTGGCG ACCAT-GGGTGGAGAGGGG GAAAGAGTATCCAAA
    cg1759   4 100  21 1648621 .. 1648655 -   -20  -3.75657   CCAAATATGCAACAA     CCCCGTGTCGCACAGG AAA CCTGTGTGGCACGGGG     TGGCGTCGATAAGCA
      ctaB   3 100  22 1664036 .. 1664072 - -13.8  -4.92363   AAACACGCATAAAAA    GATCCTGGTTAGCCTC GCGGT GAGGTTAGCCAGGATC    TTTTCGTCGAAAAGC
     'soxA   6 100  59 1672633 .. 1672678 - -26.4  -3.70925   GCACTAACAAACTAA TCCGGGTGCGAACCTTCATC TGAATC GATGGAGGTTCGCACCCGGA TTTTTGGCTCAGCGT
      nusB   7 100  22 1716788 .. 1716826 - -19.6  -3.44146   CCCTCTCACAACGAA   GCGCCACCCACCCCTAAA TTT CTCCAGGGTGGGTGGCGC   TTGGTGTTAGCCAGA
     aroE3   1  49 -39 1726103 .. 1726117 -  -2.8  -3.59262   TCTGAGATGCCTAAA               GACTCT TCC AAAGCC               TCACGCATGGCATCG
      glpD   4  61  19 1747639 .. 1747680 -  -5.2  -3.86252   GCTGACCAAATATAA GGAAACGTCCCTTGGTGGTT TGGC AACCACCTTGGG-C-TTCCC GGTGTCGATGACGGA
       rel   2  83  39 1754030 .. 1754045 -    -9  -4.44284   AATCCAACACCAAAA              CCGTGT CAAC ACACGG               TGGTTGAAGCCCAAG
    cg1901   2 100 120 1791763 .. 1791810 - -16.6  -4.46212   GGTGTCAGGACAAAA GCCAAAACCCTTAACCTGATAT AGGT ATAACAGGTTAAGGGTTTTTAC GCAGATGAGAACTGT
    cg1910   7  95 149 1799154 .. 1799170 - -12.3  -3.99374   TGTGATTAACAAGAA              TGCCACC ACC GGTGGCA              CGGCACACACTGTTC
    cg1917   6 100   1 1803588 .. 1803623 - -16.2  -2.60763   CCCACACCGCATAAC    CCCCCTGCATAGGCTGA TGT CCAGCCTGTGC-GGGGG    TTATTTTTTCAACTG
    cg1944   9  91 354 1820838 .. 1820863 - -13.4  -3.54146   TTCTGCAACCAAAGA         CCGCACTTTG TATCAG CAAAGTGCGG          TTAATACCAATTCCC
    cg1944   9  91  58 1821116 .. 1821159 - -14.8  -3.19463   TCCACTACCGATTAA GGCGATTGGGTACCGGAATTC CAG AAAGTC-GGTACCCAATCACC TTAATCGGTTTCTTA
    cg1949   7 100 190 1826418 .. 1826457 - -12.2  -5.29782   CACATCCACAAAAAA  TAACCCTCGTAGTAGCTT AAAC AAGCTGCTGCGGGGGTTA   TTTTTTTACTTTTAC
    cg1957   2 100  38 1835543 .. 1835580 -   -20   -4.8269   CATAAGCACCAAAAA   CAACCCCCAACAGCCT CTACAC AGGCAGTTGGGGGTTG    TTGCTATGTTTGTGG
    cg1966   2  95  69 1847705 .. 1847733 - -13.9  -3.63627   CCGGCATAGCGTAAA        CCCCCACTGAG CAACAAT CTCAGCGGGGG        CGATCATGAATTAAT
    cg1974   5 100 437 1851478 .. 1851506 - -17.5  -3.32963   ATTCGCACGCCACAA        CAGCCCAGCAGCA TCA TGTTGCTGGGCTG        TTGTGCATTTCTACA
    cg1974   5 100  25 1851892 .. 1851918 - -12.4  -5.37345   TCTAAGCACAAAAAA         CAGCCATCAACA TAA CGTTAATGGCTG         TTTTTTTAACCCTCT
    cg1992   3 100  28 1870067 .. 1870112 - -18.5  -3.96483   ATGCCATGTAAATAA CCCCCGTATCAAGATC-ACTGC CAC ACAGCAGCTCTTGATACGGGGG TTATTTTTTTGCTCA
    cg1999   5 100  21 1883889 .. 1883918 - -16.6  -4.42491   CAAAAAACATACAAA       CACCGCTGTTGA TTACGT TCAACAGCGGTG        TTTTTTATCGCTCAC
    cg2003   3 100  16 1889111 .. 1889141 - -20.6  -5.60689   CCACACAACAAAAAA       CAACCCCCTAAGGA TAA TCCTCAGGGGGTTG       TTCTGTTTCGACTCA
    cg2027   6 100  79 1918682 .. 1918719 - -17.9  -2.83403   CCTGCCCGATTAAAG   GCTCAGTGGCCAATCAGC TTA GCTGATTGGCCACTG-GA   ATTGGGGCAAGCACT
    cg2037   4 100  76 1930404 .. 1930452 - -19.9   -4.3534   TCGTAACGACCAAAA GCACCGAGAACAGATGCAACT CAAGCCC ATTTACATCTGTTCTCGGTGC ACTCGTATTTATAGC
    cg2047   1  73 109 1938828 .. 1938846 -  -7.4  -4.29929   ATCAAATTGAAGAAA             TCCTCGAC ATT GTCGATGA             AGCGCGGCGAGATCG
    cg2052   5  74 105 1943082 .. 1943096 -  -2.8  -5.14965   ATGTTTACTAAAAAA               CTCCAA ATT TCGGAA               TGAGCGCCAAGAATC
    cg2057   8  63  33 1946026 .. 1946044 -  -6.7   -3.7278   CCACAAAAGCAAACA             CCGGATC CACGT GATCCGA             GAGCCGAGTACCGCT
    cg2079   3 100  22 1970518 .. 1970544 - -15.2   -4.4078   CCTCCCCAACCAAAA         GAGCCCTGGACC ATT AGTCCAAGGCTC         AATCGTTTAGAAAAG
       dxs   7  93  33 1973393 .. 1973414 - -12.9  -3.84719   AGCTCTAAACCTAAA           GCCCGCGGC TAAG GCTGCGGGC            TTCGGTGGAGGGCGG
    cg2095   3 100  18 1984158 .. 1984189 - -23.2  -3.25824   CAGTAGTTAGAAAAG      GCGCTCACCTCCAA AGCT TTGGAGGTGAGCGC       TTTCTTGTTCGACTC
    cg2105   7  70  -9 1993987 .. 1994002 -  -7.6  -3.91716   CCATGCTGCAAAGAA              GAAAGC TTAA GCTTTC               GGATCGGGGACGTGA
    cg2110   5 100  28 2000249 .. 2000294 - -13.3  -4.93968   AGCTACAAGCAAAAA GCCCTTTCCATTGATGCACAC CAAC GTGAGATTCAAGGGAAAGGGC TTTATTGATTGCAGA
      ptsI  10 100  20 2009615 .. 2009644 - -15.9  -4.69664   TAGACCACGCAAAAA       GCCTCAAATTCCC ACAC AGGAATTTGAGGC        TTTTTAGCTCAACAG
    cg2124   5 100  17 2016704 .. 2016743 - -15.8  -5.38549   CCCAAATAAGAAAAA  TCCCCTACCCCAACGC GGATCAAA GCGTAGGGATAGGGGA   AATTCCGGGTGAATC
      dapF   5  72  18 2021854 .. 2021873 - -10.7  -2.72511   TGGATGCGCGTAAAG            CGGCCCA GAAACT TGGGCCG             AACTACAATCGCGAA
    cg2134   7 100  13 2027123 .. 2027153 - -13.4  -4.18018   GGCGGGCACGGAAAA       GCGGTTGACCAC TTGTATC GTGATCAACCGC       TTGAACTAGAACTTA
      recX   4  57 102 2033231 .. 2033242 -  -5.8  -3.28416   GAGCAGCCAGATCAA                GGTC TGGA GACC                 AAGGACAATGTCAAT
    cg2151   4 100  24 2038549 .. 2038578 -   -18  -2.95307   CAACACATAGCAAAG       GGGGCTCGTACT AACGAA AGTACGAGCCCC        GCTTTTAGTCTGCTG
      terC  10 100  20 2041794 .. 2041825 - -22.4  -3.57144   CGTCGTATGGCTAAA      GGGCCAGCACCGAA ACTC CTCGGTGCTGGCCC       TTTATTTTAAGTAAT
      proS   8 100  19 2075787 .. 2075829 - -20.8  -3.00199   TAAACCCAAAAACAC TTCTGCCCCGGTTCAAGA AATTCGA TCTTGAACCGGGGCAGAG CTTTATTGTTCAGAA
      map2   1  47 166 2090220 .. 2090240 -  -2.4  -3.53811   GGGATGCGTCGTAAA            GCGTCCAC GTCAA GTGGCTGC            ATGGCTGGTCGCGCT
      ispG   7 100 251 2097092 .. 2097146 - -19.7  -4.18197   ATTGCTCAGCCAAAA CCAAACCAGGTGACCAAG--AATTCCC TCG GGAACTTTTCTTGGTCACCTGGTTTGG TTTCCCTCTGCCGCT
      ispG   7 100  17 2097352 .. 2097380 - -13.9   -5.1675   TTACCCATCAAAAAA        GCACCCGACTAAC CAA ACCAGTCGGGTGC        CTTAATTAACCAAAA
    cg2241   8  60 100 2124396 .. 2124407 -  -7.2    -3.214   CTGATTAGACCAAGA                CGCC CCCT GGCG                 AATCAGTCCTTGGCC
       gdh  10  90  22 2164723 .. 2164749 -    -8  -5.09521   GGAAGAAATCAAAAA         TCCCTGATCC TTAACGC GGATCAGGGG         TTTAAGTAAAGCGCA
    cg2286   6  64 450 2170618 .. 2170651 -  -8.1  -3.36273   GTCGGGCAACACCAA     CAACACCATTCCAGC AAGT GCTCGTTTGGTGTTG      AACTGCCGTTTCTAC
       gip   2  50  30 2195973 .. 2195988 -  -4.6  -3.21924   TCATTTTGCAGAAGA              GAGCCC AATA GGGATC               TGAAATGGAGGGGTG
    cg2326   7  57 393 2208320 .. 2208330 -  -4.6   -3.6715   CCACTCAACGCCAAA                 CGCC ACA GGCA                 GCTAAAACGCAAGCT
    cg2342   4  59 121 2224578 .. 2224592 -  -2.9  -4.15044   CTGCTCCGGAAGAAA               TAACT TCTCT AGTTA               AGCGAATCCAAAACC
    cg2350   8  71 224 2234303 .. 2234315 - -10.5  -2.91322   AGACGTCGCAAAGCA                GCCCG CTA CGGGC                CCTATCGCTCGGCCA
tnp2e(ISCg2e)   2  52 -19 2236695 .. 2236710 -  -5.4  -3.17075   CTCGGGCGAATTCAA              TCGGTG GATG CACCAA               CTACGATTTTTTCAT
    cg2386   8 100  25 2273866 .. 2273896 - -15.5  -3.80625   GTTGCATAAGGTAAA       CCGCCACCCCACT AACAA AATGGGATGGCGG       TTTTTTAGATCTTTT
      aroG   3 100  25 2279303 .. 2279341 - -22.7  -4.28488   ATCCAAATAGATAAA  GGTGTG-GGGCTGACAAC AATT GTTGTCAGCCCCCACACC   TATTTTTAGAGTTGG
    cg2395   2 100  47 2285514 .. 2285538 - -10.1  -4.54821   ATTCCAATGAGAAAA          CCTCTGACA TCAAATG TGTCAGAGG          TTTTGACGTTTCCCA
    cg2417   2  55 291 2306395 .. 2306406 -  -2.2  -4.00348   TCCGAAGCAACCAAA                CTGG CGTG CCAA                 GACTTCGGAAATTCC
tnp2d(ISCg2d)   3  63 402 2317544 .. 2317556 -  -3.3  -4.33767   ACAAACTGATGAAAA                TCCCC TTC GGTGA                AACCGCTGGCATCCT
      thrC   8 100 196 2325018 .. 2325073 - -15.1  -3.79071   CCGACAAGAGGGAAA CCAGACAGGCGTGACAAAACTTCAGGT TTTT AGCC-AA-TCTTGTCACGCCTGTCTGG TTCCCATCAGTTCAG
    cg2444   4  73 -17 2329830 .. 2329840 -  -8.2  -3.89614   CGTAACCGCTAGAAA                 CGCG GAC CGCG                 GTATCCCGGACCGAA
    cg2451  13 100   7 2339108 .. 2339137 - -11.5   -5.4833   GCAGGCAATAAAAAA       CTGGGGTCGCATCT GAA AG-TGTGACCCCAG       TTTTTTTTAGTCTTC
    cg2453   0 NONE
tnp4a(ISCg4a)   6  52 286 2348366 .. 2348382 -  -4.4  -3.45737   CAATCACTACGAGAA              GATCTC CAAAC GAGACC              AAGAGCGCTTCTAAG
    cg2464  10 100 198 2350319 .. 2350356 - -22.3  -4.68593   CCCATGAGCGAAAAA   CAGGCCACGATAAGTTT CTTA AAACCTATCGTGGCCTG    CTTCTATATTTGTGC
    cg2467   4 100  23 2354443 .. 2354474 - -20.2  -4.15061   CAAGGGACAGATAAA      TCCCGCCGCCAGAC GTTA GTCTGGCGGCGGCA       TCCGTCGTAAAGCAA
    cg2477   6 100  44 2362023 .. 2362062 -   -23  -4.58685   AAAGTGCGCCAAAAA  CCCGTGGGGCCTCCCT CTTCCTCT AGAGAGGCCCCACGGG   CTGGTCTATTTACAC
    cg2483   7  59  98 2365537 .. 2365547 -  -6.8  -3.29958   CCAAGAAGATGAATA                 CGAC GAT GTCG                 ACACCGTCACAATCC
      dnaG   6  73 450 2370615 .. 2370627 -  -3.4  -4.88918   CGAGGCCAAAGAAAA                GATG AACCG CATC                CTTGCCGTCCAAAGC
      glmS   7 100  25 2373770 .. 2373791 - -17.3  -3.64164   CTAAAAACACCACAA           GTGCCGCCC CTTG GGGCGGCAC            TTGGCGTCGAGAAGC
    cg2507   4  64  42 2386894 .. 2386928 -  -8.4  -3.12895   CCTTGCATCAACATA     CCGACAAGCCAGCACA CCC CGAACTGGCCAGCCGG     GCCCGGGCCGCCTGC
    cg2525   8  86  14 2406059 .. 2406098 - -12.2   -3.5393   ACTAGCCCCGCGAAA  GAACAATCCCCCAGTGCC CAAA GGTACCAGGGGATTTTTC   TTAATTCCATGCTCT
       idi   4 100  22 2412615 .. 2412655 - -16.9  -4.49556   TGCCTATGAAATAAA  CAACCGCCCCGACTGGG TGAAAAT CCCACTCGAGGCGGTCG  AAAGGCTTCTAGACT
      ectP   2 100 187 2419769 .. 2419813 - -13.7  -4.19735   TCTTTTAAAATCAAA CAGGCGTGTCAAAGATTCC ATTTTTA GGAATTCTTGGCACGCCTG CAAGGTTTACCGAAC
    cg2553   6  63 383 2433878 .. 2433892 -  -3.5  -4.37092   ACGCGGCGGAGAAAA               CCACA CGGGT TGCGG               AAGTCATCACCCAAG
    cg2562   5  67  12 2444521 .. 2444555 -  -9.4   -3.1319   TTAAAACGCACTCAA    GGCGCATCGTCAAGG TTGATT CCTT-AGGATGCGCC     TTCTTTGTCTTTTAA
      dctM  11 100  24 2451509 .. 2451548 - -10.7  -5.26119   CGTGCAAAAAGAAAA  CCGCCATCGCT-CCCCTC TCGTC GAGGTACAGCGGTGGCGG  TTTCTTAGCTGATGG
    cg2574   5 100  13 2457433 .. 2457462 - -13.7  -4.07568   TGGCTCTTTTGAAAA       TGGCTTCCTATCA GTTT TGATTGGAAGCCA        TTTTTTATGCCTTTA
      rpmA   4 100  27 2475594 .. 2475630 - -14.5  -5.93252   CCCAAAAACAAAAAA    CTGCCCCTCACCTTCCC AAA AGGAAAGCAAGGAGCAG    TTTTAAACTCGTTGA
tnp1d(ISCg1d)   3  51 254 2480931 .. 2480942 -  -5.8  -2.71924   GATTCCGGCGGAAAT                CACG CAGT CGTG                 CTTCCTGGCGAAGTC
       ndk   8 100  25 2483574 .. 2483597 -  -9.5   -5.1675   TCAGGCAGCAAAAAA          CTCCCGGCC GAAAAT GGTCGGGAG           TTAATTTTTTTCTAA
    cg2619   3  53 183 2500023 .. 2500041 -  -6.7  -2.71144   TACTCCGCTGAAGTA            CGCACCAC TGGT GTGG-GCG             CTGCGATTGGTATGG
      pcaI   8  77  22 2509887 .. 2509899 -  -4.8  -4.83615   GAGGGTGTACAAAAA                GCTC GGGGT GAGC                TCCCGTGGAGAGCTT
     clpP2   3 100  16 2526938 .. 2526974 -  -9.6  -5.86976   CTAGAAAACAAAAAA   CGGGCTTAGCTCCTCTA TATA TA-AGGAACCAAACCCG    AATCTTTAAAAAACT
tnp12a(ISCg12a)   8 100  72 2533059 .. 2533084 - -16.3  -4.07885   CACTTTTTCTCAAAA         GCCACGAAAAC AATC GTTTTCGTGGC          ATTTGTCTTTTCTGG
    cg2665   6  63 209 2541761 .. 2541773 -  -3.4  -4.31433   TATCGGCACAAGAAA                TCAC CATGC GTGA                CGCAAAATCCTACTG
     'crtI   8  60 243 2543757 .. 2543781 -  -3.6   -4.1552   GAGTCCCTGAAGAAA         GCGAAGAGC TACTGAAG GCTCT-CGC          AGTCGCTTCTGACCA
    cg2685   3  75  14 2560370 .. 2560384 -  -5.6  -4.72986   CAGCCCCAGTAAAAA               CCCAGG AAG CCCAGG               AAGCCCCCCAGAACT
    cg2691   0 NONE
    cg2712   1  50  28 2584767 .. 2584794 -  -4.8  -3.14051   GCAGCGCTATTAATA        TACCCTCGGC-GA AAC TCTGCCGGCGGTA        CCCCATATTTAGCGC
    cg2715   2  45 472 2587124 .. 2587138 -  -2.8  -3.09834   CAGCGCATCATGGAA               TTTGTC ATT GACAAC               ATGCTCCGATCAAGG
    cg2719   4  45 324 2590849 .. 2590888 -  -2.8  -3.11178   GAAGGAAGCCGAAGA  TGCTGTGCTCGCATTGATT GAA AAGCACTGCGATC-CAGCC  CATCCTGCACCGCTA
    cg2735   5 100  11 2604757 .. 2604806 - -15.9  -3.33361   GAGGAACTACATGAA GCCGGGGCGATTC-TGATTTAAAG AAA CCTTAAACCACGAAACGCCCCGTC GAAAAGCAATTTAAC
      acpS   2  52 -47 2606433 .. 2606465 -  -5.6  -3.12999   CTACTGGATAGTCAA     CACGCACGTCG-CCAC CGC GTAGTCGCCGT-CGTG     GCTGATGCTCAAGCT
    cg2751   2 100  21 2623032 .. 2623070 - -18.9  -5.14985   TTAAATACACAAAAA   CCTCCCCGTCCGATCAC TGCGT GTGATCTGGCGGGGAGG   TTTTAGTTTTCCTTA
    cg2777   6  57 368 2639159 .. 2639173 -  -7.1  -2.82666   CGACAGCGAAAACAC               GTGCC TTTTT GGCAC               TCTCACGCTGTGGCA
    cg2784   8  60 341 2647541 .. 2647573 -  -8.3  -2.54896   TTGCTATTGAACCGA      TTGCCGCGCGCAGCG TTG CTCTTCACGCGTCAA      CCGCCGAGCTCGAGA
      pknE   4 100 229 2658870 .. 2658891 - -14.5  -4.74103   TTTCCAATGGAAAAA           GCCGCTGAT TTTT ATCAGCGGC            TTTATTTTTGTGGAG
      pknE   4 100  26 2659056 .. 2659094 - -22.6  -5.04222   GAATTAAAGCAAAAA   TCCCCCTGACCACCCACA ATA TGTGGACGATCAGGGGGA   TTTATTTTCCTTCTA
tnp11a(ISCg11a)   0 NONE
    cg2828   3  57 347 2689278 .. 2689314 -  -5.8  -3.34962   TCCCACACCGCACAA    GGCTTTCCACACCACC CCTAC GGTGGTGTGAATATTC    GGTATTAGACCCAGT
    cg2835  10  90 114 2695290 .. 2695324 -   -15  -2.65586   TACATTTAAGAACAG     TTAGCGCCCTACCTGA AGT TCAGGCAGGGCGCTTT     TTTGGGAAGCTCCAG
      pstB   4 100  15 2705065 .. 2705108 - -24.1  -4.13767   TTCTCGACGCTAAAA GCCACTACCCACCATCTGA AATTAA TCAGGTGGTGGGTAGTGGC TTTAATTCTTCGATT
tnp2c(ISCg2c)   4  66 397 2715874 .. 2715890 -  -8.7  -3.40299   GGACGACACCGACAA              TCGTGCC TAC GGCACAA              ACTGATTTCGTGTGT
     cgtS3   5 100 153 2745762 .. 2745797 - -23.4  -3.76224   CGTTGAGGCAGCAAA    CCGCCGAGGACTCACA GTGT TGGGAGTCCTCGGCGG     TTCGATCCCTCAAAA
    cg2896   1  48 186 2755445 .. 2755460 -  -3.9  -3.16191   CCAGATGGCCAGGAA              GGCCA GCTCTT CGGCC               TTTATGCCACTACCG
    cg2910   5  59 380 2768592 .. 2768602 -  -6.8  -3.28712   CCGTGTTTCCGACAA                 GGAC AAA GTCC                 AAGGAATCCTCGCCC
      ksdD   3  95 330 2774479 .. 2774534 - -14.2  -3.69354   CTTTACAAGGGGAAA CCAGACAGGCGTGACAAAAATCTAG ATTTCCG CCAGGTTT-TGGCACGCCTGTCCGG TTTAGGGGATTGGAA
      nanP   4  66 143 2791457 .. 2791513 -  -5.8  -4.08767   CTCATCTGCCTAAAA GCGCTAGGATCCACCACAGATTCCAAG ATTC CTCAGGGA-TGTGGTGGATCCTTGCCC TGCTAACCCCCAGTA
    cg2941   4  62 464 2799034 .. 2799057 -  -4.6  -4.08706   CTTCGAGTACACAAA          GTTG-GCGATG AAG CATCCCGCAAC          CAGTGGGTTTCAGAG
    cg2952   3  45 -30 2808605 .. 2808619 -  -4.2  -2.76969   TAAGTTAGGTTAAAG               GTCACC GCT GGTGAA               GGGTTATTACCGACC
    cg2957   2  45 448 2813598 .. 2813616 -  -2.4  -3.31208   TTTCAGAAGAAGACA             TCATCTAT GTA AAAGACGA             GGTAAGCCCTGCCGA
    cg2962   4 100 133 2816567 .. 2816604 - -25.8  -4.21827   CTAAACAGTTCAAAA   CAGCCAGCTCCGCAAC TACAAG GTTGCGGAGCTGGCTG    TTTATCCAGAAGCGC
      lmrB   4 100  12 2830876 .. 2830906 - -20.6  -5.68023   CGAGAAGCAAAAAAA       TGGGGCAGAAAGTC AAT GACCTTCTGCCCCA       TTTTTTGGTATTTAG
     gabD2   5  87   1 2858201 .. 2858239 -   -11  -4.08958   ACTCTTAAATAACAA   CAATCAGCCGGATCCTTA AAG CAAGGGTCCGGCTTTTTG   CTACGGCAAAACTTT
    cg3030   5  95 184 2890092 .. 2890145 - -15.5  -2.79831   CGAATTTTCAGCACA TCTTGGCACATGTGTCTGGTTTCAA GCTC TCATAACCGGACACACGTGCCAAAA CCTACGGATTTCCAG
    cg3038   2  52 376 2896868 .. 2896883 -    -6  -2.76453   GGATAAGTGGAACCA              GCGCAG TTGG CGGCGC               CGCTACGTGGACAAT
      ackA   3 100  16 2908566 .. 2908604 - -13.4  -4.92239   TTAAAAACGCAAAAA  TCCACCACAAAACCGCT GATCAG AGCGATTT-GTGGTGGA   TCCTAACCAGGAGAG
    cg3051   3  59 421 2913316 .. 2913329 -  -8.1  -2.83715   TCCACGAGCAGCAGA               CTCCG TACG CGGAG                ATCGATGACACCGAT
    cg3067   2  75 256 2926006 .. 2926022 -  -7.9  -4.17048   GCGGCCGTAAAACAA              GGAGCCA GCA TGGCACC              AGCGACATCTCTCCC
    cg3086   2  47 315 2945010 .. 2945048 -  -2.2  -3.57561   CGCCAAGCTTGGAAA   GAAGCCGGACACGATTGG ACC CCACGTGTGTCTGTCTCC   AGGTCCATCTTCCCG
    cg3093   5  63 186 2950932 .. 2950964 -  -6.9  -3.73775   TGCATTTGCATCAAA      CGGGTTCGATGGCGA AGA TCGTCACCGAAGCAG      GTGCTTGGGCCGACC
    cg3096   6 100  24 2953429 .. 2953460 -  -9.4  -4.78848   GCGGCAAATAGAAAA      GCCGCCGCACAC TGGAGGAT GTGTGAGGCAGC       TTTTCTAGGACTTAA
    cg3121   4  83 -16 2981743 .. 2981772 - -11.5  -3.57792   TTAGCGACTTTTAAA       GTCCCCG-CTCG TTTTATT CGAGGCGGGGAC       TTTCGCTTTCCACCT
       hmp   7  81 228 2999188 .. 2999217 - -10.8  -3.72453   ATTAACAACGCCAAA       GCCACCCTTC AATTGCGTGA GAAGGGTGGC        TTGGTGGAATTTGTA
     'bglG   5  68   4 3002144 .. 3002183 -  -7.8  -3.62522   GAACCTGGCCAAGAA  GCTTTCGGCGCGCACCTT AATA AAGATTCGCGCCTAGAAC   TTGTTAATCAGCGGT
     udgA2   3  46 301 3008432 .. 3008442 -  -3.2  -3.25088   GCGGAAATCGATGAA                 GATG CCA CACC                 GTGGAGGCTGTTTAC
    cg3163   4  55 119 3019293 .. 3019306 -  -2.3  -4.01078   AAAATCCACCACAAA               CGGCT GAAA ATCCG                GATCCTGTGGTGAGT
    cg3166   5  62 440 3022304 .. 3022319 -  -4.6  -4.07568   CCGCCGGGGTGAAAA              GCCCAC TGTC GTGGGT               GGCTACCGGTTTGGC
       pck   8 100  35 3025308 .. 3025330 - -14.9   -4.3953   CTTAACGACAAGAAA           GGCTCCCAC TTTCG GTGGGAGCC           TTTCTTGTTATTTAG
      pccB   7 100 155 3034493 .. 3034528 - -21.4  -3.66803   GTCTAAGACGCGAAA    GAGGGGACCTTCTAAA GCGT TCTAGAAGGTCCCCTC     TTTCTTGAAAGGCTT
    cg3205   8  60 298 3070763 .. 3070786 -  -7.5  -3.14881   GAACGCTTCGAGGAA          CTGGTCGAA CTAGCC TTCGACCAA           GTTCCCCAGCAATTC
    cg3214   5  95  22 3079304 .. 3079335 - -13.7  -3.92641   AAGTCCACCCACAAA      GCGCGTGTCCCTC ATCAAA GAAGGGCACGCGC       TTGAAGTGTTTTTAA
    cg3231   6 100  12 3095249 .. 3095284 - -18.6   -4.2573   TAAATAACTCCAAAA    GTTGGGGCACCAATTAT TGA ATAATTGGTGCCCCA-C    TTTTTGGACTTTTAT
    cg3243   5  50 244 3104550 .. 3104568 -  -2.5  -3.62096   GTGCACGATCTGAAA            TTTGC-CA ACGG TGTGCAAA             CCGGACGTGTGGCGC
    cg3243   5  50 225 3104569 .. 3104587 -  -3.7  -3.54459   CCAACGGTGTGCAAA             CCGGACG TGTGG CGCCAGG             TGATGAAATTACGGT
    cg3290   4  50 462 3144448 .. 3144461 -  -3.7  -3.53444   CGACGGCGCCCGAAA               CGCCG TCGC CGTCG                GGGGGCACCTTCCAG
    cg3294   4  49 169 3147909 .. 3147919 -  -5.4  -2.81133   TATCCACCTAGGACA                 TCTC AAG GAGA                 CCCGTGACGCCTACC
    cg3303   2  64  30 3153796 .. 3153825 -  -7.9  -3.29144   GCAGGTTCGCGATAA       CCGTGG-CACCC TGGGTGC GGGTGACCACGA       TATCTTCGCGCAGCT
    cg3318   3 100  13 3165181 .. 3165213 - -22.3   -4.6575   ACATAAATGACAAAA      GTCGGAACCTTTGAA TCT TTCAAAGGTTCCGAC      TTTTCTCTTTCCCTA
       ogt   3  82 263 3177756 .. 3177772 -  -5.1  -5.03314   GTCACGGCCAAAAAA              TGCGGAA AGT TTCTGCA              TGGATCCTTACCCCG
      gntK   6 100 152 3182821 .. 3182857 - -15.4  -3.93038   TATTTTAAGAGCAAA   CTTG-AGGCCCACAGAA GCAA TTCTGTGGGCCTTCAAA    TTCACTGATCAAGAA
      leuS   2 100  29 3193017 .. 3193054 - -11.9  -4.86822   AAGCACATAAGAAAA   CCTCGCCTGCCCACT AATCACAA AGCGGGCCGGCGCGG    CTTCTAGGGGAATCT
    cg3356   6 100 141 3204163 .. 3204218 - -18.6  -3.57561   TTCCAATCCCCTAAA CCAGACAGACGTGCCAA-AACCTGG CGAAAAT CCAGATTCTTGTCACGCCTGTCTGG TTTCTCCTTTTGAGC
    cg3356   6 100  35 3204293 .. 3204324 - -19.6  -4.67943   CCTCAAGACAGAAAA      GATCGCACCAGC-CG CAT CGAGCTGGTGCGATC      AAACCGCAGTAAAAA
      ulaA   9 100  43 3213544 .. 3213575 - -17.3  -4.10188   CAGATGTACAAAGAA      GCCGCCTCCTAGC TCTCGG GCTGGGAGGCGGC       TTCTTTGTTTGCGGT
    cg3370   4 100   6 3219094 .. 3219121 - -17.2  -5.53079   AAAACAGACAAAAAA        TGGCGATGTTTC ACGT GAAACATCGCCA         TTTTTCTACCACGCA
    cg3373   1  39 -27 3222508 .. 3222519 -  -2.2  -2.54387   TAAACGGGCAAGTCA                GCTGC GTT GC-GC                TCTTCCACTTCCGCT
    cg3376   5 100  12 3224726 .. 3224759 - -21.3  -4.52266   AAGTAAAGACGAAAA     GAGGGAGAATGTTTC ACGT GAAACATTCTCCCTC      TTTAGCTACTTCTAG
    cg3382   5 100  26 3227070 .. 3227103 - -25.5  -4.65895   CCTCGCATCTAAAAA     CCGCCTGCCTTCTCT GTTT AGAGAAGGCAGGCGG      TTTTTGTTTTGAGGC
      proP   5 100   8 3245843 .. 3245860 - -10.5  -5.14563   CCGGCCACCAAAAAA             GCCCGCC TTGC AGCGGGC              TTTACGGTTATGCGT
    cg3403   3 100  23 3256717 .. 3256755 - -19.1  -4.77216   AAGAACATTTAAAAA   CCTGCCTCTTCACCA TTTTATACC TGGTGAAGAGGCAGG   TTTTTTCGTCGAAAA
    cg3408   7  75  14 3260335 .. 3260370 - -11.8  -2.70525   GTTTTTTAAAGGAAC    TTGCCCTGGACTTCAC TTTT GTGAAGACCGGGGCAT     TTTTGTTTTTCTTCT
      azlD   5 100  23 3262215 .. 3262253 - -31.2  -3.76413   CCTGAAAAGTTTAAA   GCCGCCCCCTCACCGTAA TGC TCACGGTGAGGGGGCGGC   TTTTTGCGTCGAGAA
    cg3425   3  55 344 3275950 .. 3275960 -  -4.6  -3.48824   GAATGAAAAAGCTAA                 CGGC GTG GCCA                 GCTTCTACTTCGGTT
      cwlM   3  51 440 3276747 .. 3276763 +  -5.1  -3.01924   TGCGGTAACCAATGT              TGAAACC GCA GGATTCA              TATTCCAGCAGCGTG
    cg3411   5 100  19 3262215 .. 3262253 +   -29  -4.65895   CCTGAAAAGTTTAAA   GCCGCCCCCTCACCGTAA TGC TCACGGTGAGGGGGCGGC   TTTTTGCGTCGAGAA
    cg3407   7 100  20 3260336 .. 3260369 + -17.5  -5.74684   TTTTTTAAAGGAACT     TGCCCTGGACTTCAC TTTT GTGAAGACCGGGGCA      TTTTTGTTTTTCTTC
    cg3402   2 100  23 3256717 .. 3256755 + -19.1  -5.14563   AAGAACATTTAAAAA   CCTGCCTCTTCACCA TTTTATACC TGGTGAAGAGGCAGG   TTTTTTCGTCGAAAA
    cg3394   4  76  55 3245843 .. 3245860 +  -9.8  -3.69621   CCGGCCACCAAAAAA             GCCCGC CTTGCA GCGGGC              TTTACGGTTATGCGT
    cg3381   3 100  20 3227070 .. 3227103 + -25.5  -5.45802   CCTCGCATCTAAAAA     CCGCCTGCCTTCTCT GTTT AGAGAAGGCAGGCGG      TTTTTGTTTTGAGGC
    cg3375   3 100  10 3224726 .. 3224759 + -21.3  -3.72984   AAGTAAAGACGAAAA     GAGGGAGAATGTTTC ACGT GAAACATTCTCCCTC      TTTAGCTACTTCTAG
      trpA   5 100  59 3213541 .. 3213578 + -24.3   -4.4784   GTACAGATGTACAAA   GAAGCCGCCTCCTAGCT CTCG GGCTGGGAGGCGGCTTC    TTTGTTTGCGGTTTA
    cg3347   8  59 225 3196686 .. 3196698 +  -7.7  -2.87564   AAAGGCTCCATGAAT                TCCTC ACG GAGGA                TCTCTCCCGGCATCA
      merA   0 NONE
       mez   7  86  57 3182821 .. 3182857 + -13.2  -3.09516   TATTTTAAGAGCAAA   CTTG-AGGCCCACAGAA GCAA TTCTGTGGGCCTTCAAA    TTCACTGATCAAGAA
    cg3330   3  55 272 3178310 .. 3178322 +  -3.4  -3.85909   TTGGCCAATCCAGGG                GAGT GCTGA ACTC                TTTACGTTTCCCTGC
    cg3323   3 100  16 3171826 .. 3171864 +   -14  -4.18164   AATTAGGCTAAAAAT   TTGGGTTAAGGTCCAGTT TCG ATCCGGACTTTAACCCAA   TTCTTTTGCCAGATT
    cg3317   8 100  23 3165181 .. 3165213 + -22.3  -4.80455   ACATAAATGACAAAA      GTCGGAACCTTTGAA TCT TTCAAAGGTTCCGAC      TTTTCTCTTTCCCTA
    cg3301  13  86 352 3154054 .. 3154081 +  -7.8  -4.86033   TTCTTTGCCACTTCC        T-GCGCGCCTT CTTCTGT AAGGCGCGCCA        TTTTTCTGCCCATTT
    cg3295   7  60  94 3150305 .. 3150319 +  -7.8  -3.04322   CGATCTCATGTAGCT               GCACTG TGA CGGTGC               TGTTGCAAAGTTGGG
tnp20a(ISCg20a)   8  51 391 3136505 .. 3136523 +  -5.8  -2.66435   CGGGCCATATCGACC             GCGCCCTC ATG GTGGGCGG             TCATCTGCTCAAGGT
    cg3271   3  49  11 3132155 .. 3132165 +  -5.4  -2.80074   CCTGACAGTGGTGGC                 CTAC TCG GTAG                 TCGTCTTCTCAGAAA
    cg3265   3  46 276 3128555 .. 3128580 +  -3.3  -3.10905   GGACAAGTTTCTAGC         G-CAGTAGATCC CCC GGATCTATCGAC         TTAAATCGCTTCTCA
     rluC2   7 100  41 3118977 .. 3119002 + -11.2  -4.57474   CAAGCACTTTTTCAA         GCCGGTGTAG TTTTCC CTACACTGGC          TTTTCTGTCGCTTCG
     rluC2   7 100 291 3119227 .. 3119251 + -17.3  -2.63207   TCAAACACGAATAAA          CCCAGAAACAC ACA GTGTTTCTGGG          CTTATCCATACTATT
    cg3252   3  45 219 3114481 .. 3114496 +    -4  -2.83867   TGAAAGTGCGAGCCG              CGGAAA TCTT TTTCTG               GTTCTTCCTCAATGC
    cg3249   2  48 394 3112175 .. 3112192 +  -5.5  -2.50479   ATTCACATAGTCACC             TTCAGCC ATGC GGCTGAC              CTGGTTTTCGTTGAA
    cg3246   3  57 385 3109447 .. 3109460 +  -5.9  -3.35046   CTGCTGCCAGGAGTT               CGCTC GGTG GGGCG                TCTTTGAGCAGGTAG
       sod   3 100  23 3100324 .. 3100346 + -11.3  -5.16237   TAGTACGTGCAATAA           CCACTCTGG TTTTT CCAGGGTGG           TTTTTTGATGCCCTT
    cg3230   7 100  31 3095250 .. 3095284 + -18.8  -4.75063   AAATAACTCCAAAAG     TTGGGGCACCAATTAT TGA ATAATTGGTGCCCCAC     TTTTTGGACTTTTAT
      gntP   8  67 401 3083230 .. 3083275 +  -7.5  -3.72576   CAGCCCTCAACCAGA CAGGGAGGACAAGAATCTGGG AAAA CCCAAATCCTTGTCACCCATG TTTGGTGCGAGCCGA
    cg3213   9  75 267 3079296 .. 3079343 +  -6.1  -4.61527   TCTTTTTCAAGTCCA CCCACAAAGCGCGTGTCCCTC ATCAAA GAAGGGCACGCGCTTGAAGTG TTTTTAAGAGATTTT
    cg3204   2  51 342 3071416 .. 3071431 +  -5.4  -3.05816   CGGTCGTCGTCAAGG              TCGTGG CTGT CCATGA               TTCGATCAAGAGTCG
      psp5   8  91  20 3063994 .. 3064021 + -11.2   -4.4009   AATTAGAGCCGAAAA        CCCCGCTACCTT CCCT GAGGAGGCGGGG         TTTTCTCCAATCAAA
    cg3192   3  50 106 3057375 .. 3057387 +  -3.3  -3.53343   CAAGCAGCGCGATTA                CCCAC AGC GTGAG                TTTCCACCACCGGTT
    cg3185   7 100  20 3048776 .. 3048799 +   -11  -4.71222   TTAGCGCGCCAAAAA          GCCCACTGCA ATAG TACAGTGGGC           TTTTGATTTTGGTGT
    cg3176   5 100  17 3034421 .. 3034446 + -14.1  -5.02074   TGCTTTTAAAAAATG         GGAGCTTCTAG ATTT CTAGAGGCTCC          TTTTTTCACAACTCA
    cg3176   5 100  89 3034493 .. 3034528 + -19.2  -4.15788   GTCTAAGACGCGAAA    GAGGGGACCTTCTAAA GCGT TCTAGAAGGTCCCCTC     TTTCTTGAAAGGCTT
    cg3156   8 100  12 3012263 .. 3012288 + -19.1  -5.07652   CTAAATAATCAGTAA         TGCCCCACCAG ATAT CTGGTGGGGCA          TTTTGTTTTAGGAGC
    cg3153   5  64 311 3009057 .. 3009073 +  -7.9  -3.29324   ACAGCGCCGGAGAAT              CGCGGAC ATC GTCCGAG              TTGGGTTTGAATGCG
    cg3132   7 100  15 2992544 .. 2992571 + -15.7  -4.68724   AGCGAGATCCCTTAT        GGCCCTTCAGA TGTAAT TCTGAAGGGCC         TTTTCTGTTGAGTGC
    cg3132   7 100 254 2992783 .. 2992828 + -22.8  -3.72576   GGGCGATAAAACAAA CCACAGTGCCCACGAACTCGG AAAAC CCGA-TCCGTGGGCACTGTGG TTTGGTCCAAAGAAA
    cg3124   1 100  47 2982963 .. 2982996 + -24.1  -4.03234   GCCTTAAACAAGAAA     CAGGCAAACCGTAGC CACA GCTACGGTTTGCCTG      TTTCTATACGGGGAC
    cg3120   5  88  58 2981743 .. 2981772 + -11.5  -3.84719   TTAGCGACTTTTAAA       GTCCCCG-CTCG TTTTATT CGAGGCGGGGAC       TTTCGCTTTCCACCT
    cg3110   3  47   2 2971187 .. 2971214 +  -2.7  -3.32268   AACAGGAGAGATAAA       CC-CGAGCG-AGG AATG CCTACGCTGGCGG        TTATAAAACTCCTTC
    cg3101   5 100  16 2961489 .. 2961510 + -15.9  -5.38549   CCAATAATGCTCACT           CCCGATGCC GCCA GGCATCGGG            TTTTTGTTATTTAAA
    cg3095  11  76   5 2953429 .. 2953460 +  -7.2   -4.4017   GCGGCAAATAGAAAA      GCCGCCGCACAC TGGAGGAT GTGTGAGGCAGC       TTTTCTAGGACTTAA
    cg3085   4  60  -6 2945360 .. 2945374 +  -4.3  -3.97368   GGTTACTGGCTACGA               GTTCT AACCC AGAAC               TTTGTCGATTGAGGC
       cmr   2  63 161 2936188 .. 2936198 +  -2.4  -4.58395   CGCCAACTTGCCAAA                 CCGG GGC CCGC                 TTTTTCCAAAATCGA
    cg3066   7  68 224 2926505 .. 2926519 +  -4.2  -4.59944   CCAACTCAGGAATTT               CCAGTG CTT CACTGA               TTTCTTTGTGGTGCT
    cg3050   6  91 367 2914128 .. 2914184 + -13.2  -3.56844   ACCTTGTGTGGTTAG TTCCGCGTC-GCGC-TGGGCATTTGAGA GCA TCTCAAAACCCTGCGCGCTGATGCGGAA TGTTTCATTGGTCGC
      pknG   7  59 145 2908285 .. 2908303 +  -4.5   -3.9344   GGGGCTGATGTGATT             TCTGCGG GGTTA CTGCAGG             TTTCCTGTTCAACTT
    cg3039   4  55 341 2900356 .. 2900372 +    -5  -3.50447   TCGGTAGCTCCACTA              CTGCCC AGCCG GGGCCG              TTGTCTACCCATTGG
      mrpG   4 100  36 2889929 .. 2889968 + -15.8  -5.38549   AGGTTTTAGAGAGAA  TCAGCGCCCGGGAGCTGTT TGG GACT-CTCCTGGGCGCTGA  TTTTTGTTATTTCAG
       cps  12 100  14 2858207 .. 2858233 + -14.5  -4.72272   AAATAACAACAATCA         GCCGGATCCTT AAAGC AAGGGTCCGGC         TTTTTGCTACGGCAA
       ppa   6 100 224 2846934 .. 2846987 + -16.4  -2.72511   TTCGAGTGCCGCGAT CAAACCACGGTGCCCACCAAATCCAT TTTC AT-GAT-TCGTGGGCATCGTGGTTTG GTTTCAAGACCTCGA
    cg2970   2 100  49 2830876 .. 2830906 + -18.4  -5.32699   CGAGAAGCAAAAAAA       TGGGGCAGAAAGTC AAT GACCTTCTGCCCCA       TTTTTTGGTATTTAG
    cg2960   6 100  22 2816567 .. 2816604 + -26.5  -3.85698   CTAAACAGTTCAAAA   CAGCCAGCTCCGCAACT ACAA GGTTGCGGAGCTGGCTG    TTTATCCAGAAGCGC
    cg2951   9  59  71 2808668 .. 2808688 +  -6.1  -3.57462   CCACCGGCGGGGACA            TCAGTGCGG TTG TTGCACTGG            TTTGGCGCTGAAGTG
    cg2942   1  42 290 2801006 .. 2801027 +  -2.9  -2.87146   CTATTGCACTCGAAA           TCCACATCA CTAA TGCGGTGGA            GTTGTTGTCCCGAAA
      nanE   3 100  24 2791394 .. 2791432 + -13.4   -4.7173   CCAGCGCTGCACGGA  TCCACCAC-AAATCGCT CTGATC AGCGGTTTTGTGGTGGA   TTTTTGCGTCTCATC
    cg2915   4  57 384 2775009 .. 2775025 +  -2.2  -4.20106   ATGATCGTGTCGTCA              TCGCGG AGAAC TCGTGA              TTTTCCATCGGCTTT
    cg2901   8  59 468 2762374 .. 2762391 +  -5.5  -3.65046   GCCTCACGGAAACCA             CGGCTTG CATA CAAACCG              TTGTTGGACTCGAGA
    cg2895   4  63 291 2755918 .. 2755934 +  -8.7  -2.98545   GGTCAATTTGGAAGC              GGTGTTC TGG GAACGCC              TCGTTATTGTCGACC
      bioD   6  61 196 2746168 .. 2746181 +  -2.3    -4.431   CACCGTTGTCTGCCA               CGAGA ATCC TCACG                TTTTGTCCATCGGTG
    cg2880   5 100  34 2741339 .. 2741367 + -10.1  -4.64766   CTTTATTAAGAAAAG        CCCACCCCTTTGC TTG GCTTTGGGGTGGG        TTTTTGCGATCTGGG
    cg2880   5 100 101 2741406 .. 2741450 + -15.9  -3.99678   TTGCGGAAAACCAAA CCAGGTGACCGAAAACTTC CCGCACC GACATTTTCGGTCACCTGG TTTGGTTCTCGGGAT
       nuc  11 100  19 2730069 .. 2730101 + -19.2  -4.35524   ACTCTTAGGGAGTAA      TCCCCTGCCCTCGC ATTAC GCGAGTGCAGGGGA      TTTTGCATTTCGGGG
       nuc  11 100 295 2730345 .. 2730400 +   -20  -2.89742   TTCCAGTGGTTCAAA CCAGACAGGCGTGCCAAAAG-CTCGCA AGA TGTCAGATTTTTGTCACGCCTGTCTGG TCTCTCCCAATTGGG
    cg2860   2 100  15 2722437 .. 2722461 + -14.4  -4.78572   GTTAGACCCGAAAAA          GCCCCCTTTT GTTTA AAAAGGGGGC          TTTTCTTAGTTAACG
    cg2853   8  49  52 2715947 .. 2715961 +  -5.6  -2.75343   CAAACCCATCAATTA               GGTGGC TTT GCGACC               GTTTCAAGGTGTCAC
    cg2853   8  49 197 2716092 .. 2716106 +  -5.6  -2.81187   CGCACTCCCAGGATT               TCAGCC CGT GGCAGA               TCTAGTGCCGTCTTT
      phoU   7 100  24 2705065 .. 2705108 + -26.3  -4.09292   TTCTCGACGCTAAAA GCCACTACCCACCATCTGA AATTAA TCAGGTGGTGGGTAGTGGC TTTAATTCTTCGATT
      cysE   3 100  10 2695293 .. 2695321 + -18.9   -5.0133   ATTTAAGAACAGTTA        GCGCCCTACCTGA AGT TCAGGCAGGGCGC        TTTTTTGGGAAGCTC
    cg2824  11 100 140 2684190 .. 2684230 + -17.1  -2.81223   AGAAAGCACAAAAGA  GAAGAAGCACGAAACAAAC ACT GTCTGTTTCATGCTTCTTC  TCATATATTGTTAAG
tnp13a(ISCg13a)   4  73 322 2669211 .. 2669243 +  -8.3  -3.81557   TCGTTGTAGAAAATC      CCCCACGTCTTTCCA TCT TGGTCAGGCATGGGG      TATTTCTTTGCCAAA
    cg2797   8 100  45 2658870 .. 2658891 + -14.5  -4.96501   TTTCCAATGGAAAAA           GCCGCTGAT TTTT ATCAGCGGC            TTTATTTTTGTGGAG
    cg2797   8 100 231 2659056 .. 2659094 +   -16  -4.80487   GAATTAAAGCAAAAA   TCCCCCTGACCACCCACA ATA TGTGGACGATCAGGGGGA   TTTATTTTCCTTCTA
      nadE   2  95  26 2654079 .. 2654101 + -15.6  -2.52896   TGAGTGTCGCTTTGG           CGGCGTGGAG TAG TTCCACGCCG           TAGCTTGGCCCATGA
    cg2783   8  61 -26 2647891 .. 2647935 +  -6.9  -3.57144   ATCCTCAATGAGGTG CGCAGCGCGCTGGGCACGCTG AAC TAACGTGATACGCGCACTGCG TTTGCCACTGCAAGG
      dinG   0 NONE
    cg2765   5  74 -59 2631749 .. 2631796 + -10.7  -2.75825   ACCATGAACTGCGAA GACAACGGCG-AGTACGTCACCT GCAC AGGTGGCA-ACAACGCCGTTGTC TACATTTCTTAAAAC
tnp15b(ISCg15b)   1  52  94 2628756 .. 2628781 +    -4  -3.53012   AACTAATGTCTTGAG         GTTGGGCT TTTCGACCCT GGCCCAAC          TTTGCAACAGCACCC
    cg2750   8 100  16 2623032 .. 2623070 + -21.1  -4.72729   TTAAATACACAAAAA   CCTCCCCGTCCGATCAC TGCGT GTGATCTGGCGGGGAGG   TTTTAGTTTTCCTTA
    cg2740   3  59 427 2609272 .. 2609287 +  -6.1  -3.53091   AGATTGGTGACGGTG              GCGAG CCAGTC CTCGC               TTTCACGAGAGACAT
    cg2737   5  73 200 2606628 .. 2606643 + -10.4  -3.15758   TGGCTGGCCATAAAT              GGCCTG TGAC CAGGCC               TTAATAAAGGATTCT
    cg2726   8  64 384 2597867 .. 2597887 +  -5.4  -4.07568   GCTGTCCAGATTGAC            GTCCTCTA CAGCT TGGAGGGC            TTTTCCGCAGGAGCC
    cg2722   7  64 -53 2595229 .. 2595259 +  -7.7  -3.28791   GGAGGATCCGGGCAA      GCACACGTCATCACC AAA GGTG--GATGTGTGC      TTGTGGAAGAAGGCT
      ornA   6  57 124 2591339 .. 2591357 +  -4.5  -3.69092   AGATCTTCGGCGAGC             TGATGCG ACAGG CGCAGCA             TTTCACCTTCGTATT
      phoB   5 100 157 2574715 .. 2574744 +   -10  -4.87318   AGCCACCCCGAATAA       TCCCCTTACCTG CACAAA CAGGTTGGGGGA        TTTTTACATTTTCAG
      chrA   3  47 -20 2565624 .. 2565639 +  -2.5  -3.53444   GCGGGTGCGGCCCTT              GCAGG CTGGGT CTTGC               TTTAGAAAACGCTCA
    cg2686   8 100  14 2561995 .. 2562031 + -15.3  -3.10344   AGTTTCTAAAGGTTA    TTGAGGGCCTGCTCG ACATCTG CGAGCAGGTCTTCAA    TGTCTTCAATACCAA
    cg2667   2  55 239 2544266 .. 2544283 +  -4.8  -3.53811   CAGGGCCGATGGTGC             GCTGCA CAACAA TGCGGC              TTTCCAAACCATCAA
    cg2657  11 100  30 2535556 .. 2535593 + -24.5  -5.05712   CACATAAACACAAAA   TGGGCGGTTAAGTTCTT GGAA AAGAACTTAACCGCCCA    TTTTTAATTGTTTAT
    cg2651   8 100  16 2533058 .. 2533085 + -12.8  -4.51238   GCACTTTTTCTCAAA        AGCCACGAAAAC AATC GTTTTCGTGGCA         TTTGTCTTTTCTGGG
      benE   5  62 102 2527048 .. 2527063 +  -7.6  -3.22475   CCATACTCGAGTGCT              TCCTCA GCGG TGAGGA               TCTTGTCACGGTCGG
    cg2627   4  70 315 2510250 .. 2510260 +  -2.4  -4.87893   GGGCATCTCCCAGTA                 CCTC GCG GCGG                 TTTTTCATTCCGGTT
    cg2621   6  47 194 2503849 .. 2503864 +    -4  -3.05816   CTTGGTGATGTGATC              GGTCAT GGCG ATGATC               TTGGATGCGCCGTGC
      vanK   5  71  57 2500295 .. 2500332 + -10.6  -2.83747   TGAGGAAGACCGTAT  CGCGGGCGACGATCTCGC CCTT GCGGTA-CGTCGC-CGCG   TAGTTGTACACATTC
      hscA   7  91 464 2493803 .. 2493818 + -11.8   -4.0896   TAAACCAAGTCGATG              CCGCGG TCTA CCGCGG               TTTTCGCCAAGGTTT
    cg2605   7  57  80 2484903 .. 2484919 +  -3.8   -3.8709   GCCAAGCGTCGCTTT              TCAATT TCTTC AATTGA              TTTGTCGCCGAATTT
    cg2602   5 100  15 2483570 .. 2483601 +  -7.2  -5.61596   GTAATCAGGCAGCAA      AAAACTCCCGGCCG AAAA TGGTCGGGAGTTAA       TTTTTTTCTAACCGT
    cg2593   8  64 110 2475594 .. 2475630 +    -5  -4.17023   CCCAAAAACAAAAAA    CTGCCCCTCACCTTCC CAAAA GGAAAGCAAGGAGCAG    TTTTAAACTCGTTGA
      rpsT   7 100  20 2457433 .. 2457462 + -13.7  -5.33866   TGGCTCTTTTGAAAA       TGGCTTCCTATCA GTTT TGATTGGAAGCCA        TTTTTTATGCCTTTA
    cg2567   7  87  67 2451509 .. 2451548 + -10.7  -4.21974   CGTGCAAAAAGAAAA  CCGCCATCGCT-CCCCTC TCGTC GAGGTACAGCGGTGGCGG  TTTCTTAGCTGATGG
    cg2544   3  50 371 2427484 .. 2427495 +  -4.4  -3.29324   ACGTAATCAGTGGTA                CGAA CATT TTCG                 TTGGGTTTGCATCGG
    cg2538   5  61  88 2419764 .. 2419818 +  -6.4  -3.54129   GGTTATCTTTTAAAA TCAAACAGGCGTGTCAAAGATTCC ATTTTTA GGAATTCTTGGCACGCCTGCAAGG TTTACCGAACGTGTG
      treX   0 NONE
    cg2524   6  93  17 2406065 .. 2406092 +  -7.6   -5.1963   CCCGCGAAAGAACAA        TCCCCCAGTGCC CAAA GGTACCAGGGGA         TTTTTCTTAATTCCA
    cg2518   9 100  17 2398394 .. 2398421 +  -9.8  -4.80167   ACAGTAACGAGAAAA        CCCCGGGAG-TCG CGT TGAGCGCCCGGGG        TTTTAGTTTTTGCTG
    cg2504   2  64 -15 2386781 .. 2386799 +  -5.3  -3.99775   GGATCCTGGTGATGA            GGGC-AGA TTGT TCTAGCCC             TTGTTATTGCTGAGT
    cg2496   3  71 375 2381082 .. 2381094 +  -9.1  -3.53343   GGGCACTTTCTGGGC                CTCCC AAT GGGAG                TTTACGGCCGAAGTT
    cg2493   1  46 226 2376750 .. 2376762 +  -4.8   -2.6176   TGATCAACAATCACA                CGGA TCTGT TCCG                ATTCTGAATCCGCTT
    cg2475   5  64 380 2361925 .. 2361946 +  -4.5  -4.17425   CCACAAACACTTGTC           TTCGCCAGCA ATC TG-TGGTGAA           TTTTCGCATAATTGT
      aceE   6  62 224 2354644 .. 2354658 +  -7.8  -3.21993   GATCACGCGATTGCC               CAGGCG AAT TGCCTG               TTCCATGTTGTGCGT
    cg2454  10  62 221 2342805 .. 2342823 +  -8.8  -2.76261   GTCACCTGACCTGCC             GGTGCGCT CTT ACCGCACC             CTTTCACCCTTACCA
    cg2443   5  59 141 2329947 .. 2329958 +  -5.8  -3.60627   CCACCGCGGCGACCC                TGGC CAAG GCCA                 TTTACGATGCCATCA
      glnA   7 100  23 2321957 .. 2321996 + -22.5  -5.15969   AGCTAGCCGATAGCG  GAAACCCCCTGAAATTC TTCATT GAATTTCAGGGGGTTTC   TTTTTTACATTCCAC
      glnA   7 100  89 2322023 .. 2322055 + -23.5  -5.13527   CCACCTAAAAGGAAA      GCGCCGGATCCTCCA TCA TGGTGGATCCGGCGC      TTTTATTTATTAGTT
    cg2425   5  69   7 2317729 .. 2317758 +  -9.4  -3.37091   CTTATCTAGCATTGA       CCCCTTAAG-CGC AGAAG GCGATTTAAGGGG       TTGGGTTTTCCCGAT
      cobS   8  68 200 2306410 .. 2306424 +  -4.2  -4.54449   CTGGCGTGCCAAGAC               TTCGGA AAT TCCGAC               TTTTCTGTCACGTGT
      cmt4   2  87  31 2285514 .. 2285538 + -10.8  -4.24002   ATTCCAATGAGAAAA          CCTCTGACAT CAAAT GTGTCAGAGG          TTTTGACGTTTCCCA
    cg2390   7 100   6 2279303 .. 2279341 + -22.7  -3.94933   ATCCAAATAGATAAA  GGTGTG-GGGCTGACAAC AATT GTTGTCAGCCCCCACACC   TATTTTTAGAGTTGG
    cg2353   5  58 338 2237110 .. 2237126 +    -3  -4.08064   GCTCCACCAACGTCA             CCAACGC TGTC GC-TTGG              TTTTCACCACCAATT
    cg2341   4  52  53 2224731 .. 2224747 +  -2.1  -3.96327   TGGGGTGGGCGTCCC              ACCTGTG ACT CCCAGGG              TTTCTCCTACCACAT
    cg2336   6 100  19 2216946 .. 2216998 + -23.8   -4.3534   CACACTGACATAAAA TGAGCGGCTATTGTTCCTTCAG ATAATTTTC CTGAAGGAACAACAGCCGCTCA TTTTGCTGCTTAGAC
    cg2329   8  65 302 2212061 .. 2212080 +  -2.8  -4.52589   CCCTGCCCTGCAGGC            TTCGG-CAG CCT CTGACCGGG            TTTTATATAAACGAA
    cg2325   4 100  43 2208684 .. 2208711 + -12.8  -5.69262   AACTTAAACGCAGCG        GCACCACCCATAC TTT GTG-GGGTGGTGC        TTTTTCTTTTTCTAC
    cg2314   2  54  63 2198998 .. 2199011 +  -3.1  -3.90316   AATCCTTTAGACGCG               CATGG AGGC CTATG                TATTTTTAGCGCAAT
    cg2311   9 100 417 2196400 .. 2196430 + -15.4  -3.53811   AAAACCTTGCCTGCG       CGCTCCCCCAGCTC AGC GATCTGGCGGAGCG       TTTCAGCAGCGTAGA
    cg2306   2 100  37 2190429 .. 2190463 +   -18  -4.86731   GGTCGCTTAGCTTTA     GTGCCCACACACCTGA TCA TGAGGTGTGTGGGTAC     TTTTGTTTGCGCACA
      hipO   4  71 346 2171450 .. 2171463 +  -4.5    -4.652   TTCACGAGTTTCTCC               TCAGC AACG GCTGG                TTTTTAACGTCCTTT
    cg2269   2  55 331 2157495 .. 2157507 +  -3.3  -3.81414   CAGAGGAATCAAACG                GGCAA ATT TCGCC                TTGTTCATTGCGCAT
    cg2254   3  55  -7 2136144 .. 2136156 +  -3.4  -3.91488   TCAGCCCAGAAGACA                TGCT GTAGA AGCA                TTCTTTAGCAGGATT
      thiF   9  61  50 2124294 .. 2124317 +  -8.2  -2.70022   TCAAAGCATGGCCTG          CGCACTTTGAG GCG CTCAGAG-GCG          ATTCTGTGAGGTCAC
    cg2223   2  55  47 2111860 .. 2111883 +  -3.8  -3.75332   GCAGTCTCTTATTAC          TGACGTGGGT ATAG ATCTGCGTCG           TTTGCATTGACGAGT
    cg2215   2 100  18 2106212 .. 2106246 +   -23   -3.8374   TTTGACAGCCAAAAA     GGCGCTGAGGTGCACA CGT TATGCACCTCAGCGCC     TTTCAAGTTTTTTGA
    cg2211   5 100  17 2101832 .. 2101866 + -27.4  -5.19879   TTTTTAAAAAGAAAA     TGCGGGTGCTTCGAGA TTT TCTCGAAGCACCCGCA     TTTTTCTATTTCACG
    cg2204  11 100  13 2096819 .. 2096860 + -19.5  -3.07414   TAGCCAAACTAAACT GGTGTGCCCGCGGATCTCA TTTT TTAGATCCGTGGGCACTCC  TGTCTGGTGTTTTTC
    cg2204  11 100 286 2097092 .. 2097146 + -18.4   -3.7108   ATTGCTCAGCCAAAA CCAAACCAGGTGACCAAG--AA-TTCC CTCG GGAACTTTTCTTGGTCACCTGGTTTGG TTTCCCTCTGCCGCT
    cg2197   6  61 -38 2090371 .. 2090387 +  -8.7  -2.59564   ATGATTGCCGGGGTT              CTTGCGA CGG TCGCAGG              CTTGTGGCCTAGGCG
    cg2190   3  48  73 2082785 .. 2082802 +  -4.2  -3.14848   CTCCGCGATATTGAT             CTTCTT CATCGC AAGAAG              CTTTTCATACGCGCC
    cg2186  10  62 340 2078779 .. 2078802 +  -3.8   -4.2528   GGCATATCCTTTAAT          TTCTGCTGAG CTTG CTCCACAGAA           TTTGTTGGATTCAAC
      truB   5  74 199 2059115 .. 2059149 + -10.8  -2.74999   CAAAGTGTCATTGCA    GACCAAAGACGCCCC GAAAAA GGGGCCTCT-TGGTC     TAATATTCACGGTTG
    cg2165   7 100  33 2052899 .. 2052937 + -20.6  -4.85782   CTACAGATAGAAAAA   TGTGGCGCTAAAACCT CGCAATA AGGTTTTAGCGCCACA   TTTATTTTTAGCCCG
    cg2156   4 100   2 2041794 .. 2041825 + -21.7   -4.6951   CGTCGTATGGCTAAA      GGGCCAGCACCGA AACTCC TCGGTGCTGGCCC       TTTATTTTAAGTAAT
    cg2149  11 100  23 2038549 .. 2038578 +   -18  -2.52585   CAACACATAGCAAAG       GGGGCTCGTACT AACGAA AGTACGAGCCCC        GCTTTTAGTCTGCTG
      gluD   8 100   9 2033320 .. 2033342 + -14.9  -4.32649   TCAGTAACTCCCTTA           CCCCGGATG ATTCC CATCCGGGG           TTTAGTTTTTCAAAT
    cg2133   1  53 101 2026940 .. 2026955 +  -3.2  -3.75884   TAGGCCAAAAGCTCA              GCGC CAGTAAGT GCGC               TTGGTTTATTTCGAC
    cg2128   5  66 160 2022054 .. 2022072 +    -8  -3.54424   GCTGCAGCAACGGTT             CCCGTGCC ACA GGAGCGGG             TTTCGCCCACTCCGC
      ptsH   8 100  44 2016124 .. 2016156 + -18.5   -3.4278   AGAAGCTTGTTAAAA      GCGGTGCCGCATCCG ATT TGGATGTGGTACCGC      CTTTTGCTTTTGTGG
      hrpA   5  77  51 2005485 .. 2005507 +  -4.8  -4.86385   TGTCTGCTAGTCCCT           TCCGCGTC TGCGCAT GAGGCGGA           TTTCTTTTTCAAAGT
    cg2094   4 100  10 1984158 .. 1984189 + -23.2  -4.45738   CAGTAGTTAGAAAAG      GCGCTCACCTCCAA AGCT TTGGAGGTGAGCGC       TTTCTTGTTCGACTC
    cg2087   8 100  15 1978864 .. 1978895 + -11.6  -5.80003   GTCGCTCTTCTTCAT      CTCGCGGTTGCC CTTAAATC GGCGATCGCGAG       TTTTTTCTTTGTTGA
       rnd   7 100   8 1973393 .. 1973414 + -15.1  -3.05384   AGCTCTAAACCTAAA           GCCCGCGGC TAAG GCTGCGGGC            TTCGGTGGAGGGCGG
    cg2056   1  51 213 1946252 .. 1946267 +  -6.2  -2.71364   GTGAGATCGCCAGTC              TTCTCA TCTA TGAGAA               TGATTGCACCCATCA
    cg2046   5  55 140 1939026 .. 1939050 +    -2  -4.08767   AGAATTCTGCTTCTA          GCTCTTTCCG TAATT CGGACGGATC          TTTTCCAGCGATGGC
    cg2036   2  77  16 1930399 .. 1930457 + -10.4  -3.53733   AAGACTCGTAACGAC CAAAAGCACCGAGAACAGATGCAACT CAAGCCC ATTTACATCTGTTCTCGGTGCACTCG TATTTATAGCCTCGC
    cg2026   2  52 145 1918785 .. 1918796 +  -2.2  -3.81027   AGAATTGTAGAAACC                GTTG AACG CAGC                 TTTAGCTTGATTGCA
    cg2002   5 100  49 1889114 .. 1889138 + -14.3  -4.03586   CACAACAAAAAACAA          CCCCCTAAGGA TAA TCCTCAGGGGG          TTGTTCTGTTTCGAC
    cglIIR   2 100  29 1883889 .. 1883918 + -16.6  -5.28176   CAAAAAACATACAAA       CACCGCTGTTGA TTACGT TCAACAGCGGTG        TTTTTTATCGCTCAC
    cg1991   1 100   2 1870064 .. 1870115 + -18.3  -5.52384   CTGATGCCATGTAAA TAACCCCCGTATCAAGATC-ACTG CCACA CAGCAGCTCTTGATACGGGGGTTA TTTTTTTGCTCAACA
    cg1948   3 100  16 1826418 .. 1826457 + -18.8  -5.79588   CACATCCACAAAAAA  TAACCCTCGTAGTAGCTT AAAC AAGCTGCTGCGGGGGTTA   TTTTTTTACTTTTAC
    cg1943   6 100 468 1821109 .. 1821166 + -22.3  -3.20119   TAAAGGGTCCACTAC CGATTAAGGCGATTGGGTACCGGAATT CCAG AAAGTCGGTACCCAATCACCTTAATCG GTTTCTTACTTACTC
    cg1909   4 100  24 1799268 .. 1799291 + -16.8  -2.96638   CAACACTCGCGCACA          CCCCAAGAGG ATTT CCTCTTGGGG           TATGTAGCTCTTTAA
    cg1900   1 100 238 1791770 .. 1791803 + -15.5  -4.57569   GGACAAAAGCCAAAA     CCCTTAACCTGATAT AGGT ATAACAGGTTAAGGG      TTTTTACGCAGATGA
    cg1894   5 100  31 1784296 .. 1784318 + -16.4    -3.679   ACACATACACAACAA           CCCCTAGAGA ATA TCTCTAGGGG           TTGTGTTCCGACTTT
    cg1874   4 100   7 1767924 .. 1767945 + -14.5  -5.22039   GTGGATTAAACAACA           GCCTCCTTC ACAT GAAGGAGGC            TTTTTTACATTTAAG
    cg1860   4  63  30 1754030 .. 1754045 +    -9  -2.70932   AATCCAACACCAAAA              CCGTGT CAAC ACACGG               TGGTTGAAGCCCAAG
      sdaA   3  60 458 1748160 .. 1748181 +  -7.1  -3.21099   TGGAGTCAAAGTGGC           GCAGCGGAG GTAA CACCGCAGC            TTGGTGCTCCACCAC
    cg1842  13 100  39 1737457 .. 1737483 + -14.5  -4.36433   CACACCGATTAATTC         CGGCCTTAGGC AACTA GCTTAAGGCCG         TTTCTTCATCTTTAG
    cg1834   4  63 147 1726197 .. 1726218 +  -6.5  -3.70149   GTGCCAGCATGACGT           GGCCTCCGA CAGC TTTGAGGCC            TTTGGCTCGTGTGAC
    cg1823  13 100 131 1716552 .. 1716585 + -20.5  -3.09349   GAGACCAGACCACAC     TGCCCACGAACCTCA AAAG TGAGGTTTGTGGGCA      TCTGTGTCTGGTTTG
    cg1823  13 100 158 1716579 .. 1716630 + -28.5  -2.57931   TCAAAAGTGAGGTTT GTGGGCATCTGTGTCTGGTT-TGA CCCCC TCATAACCAGACACAGATGCCCAC GTTCTAGAAACTCGC
    cg1823  13 100 367 1716788 .. 1716826 + -16.1  -3.36273   CCCTCTCACAACGAA   GCGCCACCCACCC CTAAATTTCTCCA GGGTGGGTGGCGC   TTGGTGTTAGCCAGA
    cg1808   7  91 -33 1703432 .. 1703465 +  -9.5  -4.61633   CGCCAAAAATGCAAA     ACACCCACCGCAAGT GACA ACTCGCGGTAGGTGA      TTTTTACAACTGTGT
tnp13b(ISCg13b)   5  79 423 1675016 .. 1675064 +  -3.7   -5.1861   ACGATTGTGGTTTCT TCGCCTGCTTGGATGACTACG TGATCGC CGTTGTCTTCGATGCTGGTGA TTTTTTGGTGATCGC
    cg1758   6  73 402 1649005 .. 1649022 +  -7.7  -4.05446   GGTCTGCCTCGGACT             GCTCTGG GCGC TCAGAGC              TTTGTGCTTCAAAGG
      'int   6  50 384 1642855 .. 1642872 +  -4.7  -3.15961   GCGGAGGCTTTGTTG             GTCGGCG TCGG CGCAGGC              TTCGATGGTGTTTTG
    cg1739   2  69 110 1632248 .. 1632262 +  -9.2  -3.43071   GACTCTTGATGTGGT               GCGGCC TGC GGCTGC               TTCGTTGGTATCGGC
    cg1733   3  64 445 1623753 .. 1623775 +  -7.7  -3.37053   TCTGACACACCAACA           GCCTCAGCA ATCAG TGCTGACGC           TTCCTTGACCTGTGT
    cg1728   8 100 279 1619743 .. 1619769 + -17.4  -4.79352   TTTAGACACAAATAA         GGCGGGAAACAT CTA GTGTTTCCCGCC         TTTTCTTATGCCTGA
    cg1722   8 100 213 1612527 .. 1612579 + -16.6  -2.80244   TAGCGACCCGGAAGC GCAAAAATCTACCACAGACTGC AAGTTTTCA GCATTCTGTGGTAGATTTTCGC ATATTTGTTCGCCCA
tnp16b(ISCg16b)  10 100 149 1606248 .. 1606276 +   -16  -3.61922   CCTAGAAACGCCAAA        GGCCCCGCAAGT ATCAA ACCTGCGGGGCC        TTTGAGGTACCTGTT
    cg1707   6  87  45 1597183 .. 1597217 + -12.9  -3.30554   CTGTTGAAACTGATA     TCGAGCCTCACATAG GGAAA CTACGCGAGGCTCGA     TTGCTCGTTGGTTAA
    cg1702   2  57  36 1593418 .. 1593436 +    -6  -3.28122   AACTATTTAACGACT             TTGCCG ACTGACG CGGCAA             TCTCTTTGGCTGCTC
    cg1695   4 100  22 1583606 .. 1583645 + -17.9  -4.44797   TTAGCTTCATCGAAA  CACCCGCACTTGCCGGC TATAAC GCCAGGAAGTGCGGGTG   TTTTGCTCTTGATGA
    cg1682   1  42 475 1569051 .. 1569061 +  -2.4  -3.04398   CAACCAACAGGTCTG                 CCTC ACT GTGG                 ATTTTCGCCAAACGC
      cobG   9  70  14 1564037 .. 1564063 +    -8  -3.84246   AACTCGCCATTGGTG         CACGTCTGTGTC GTC GATGCGGATGTG         TTTGATGATTCCGCC
    cg1671   6 100  24 1558265 .. 1558287 + -16.4  -5.19879   CCTAAGTTAGAAAAA           CTCGGTGTGA TTT TCACACCGAG           TTTTTCTATTTGCAC
    cg1671   6 100 165 1558406 .. 1558451 + -16.9  -4.08485   CTAAGCCCAATCAAA CCACACTGCCCACGGACCTCA ACAA TCGGTTCCGTGGGCAGTGTGC TTTGGTTTCACTAAC
    cg1664   6  82  57 1555499 .. 1555528 + -12.2  -3.17194   AGTTGCAGGGAAATT       TCTCACCTTGCC AAAGGA GGCCAGGTGAGA        TTCCCTTAAGCAGGT
      ufaA   4  83  12 1547771 .. 1547792 +  -2.3  -5.54338   ATAAGCAAAAATCTT           TTA-GACCTC TCG GAGGTCGTGG           TTTTTGTTTTCCTTC
    cg1647   5  59 270 1536261 .. 1536271 +  -5.4  -3.73224   GCTGCTTCGATGGTC                 GCAA GCG TTGC                 TTTGCTGGCACCTGA
    cg1633   9 100  25 1523838 .. 1523879 + -20.3  -3.28857   GCAGTAAATCTTCAA GCCCGTGCACCGTAGGTCTC TCC GA-ACCTATGGCGCACGGGC TTGATAGCTTTTGTG
    cg1623   6  62 -21 1514426 .. 1514438 +  -4.8  -4.06491   GGCAGTCATGGCGAT                CAGC CTGCT GCTG                TTTATCTAGCGTTCA
    cg1617   5 100  20 1508063 .. 1508102 + -22.4  -5.06414   TGATTTTCCCTAAAA  GCACTTATCCCCACGTTG AAAA TGACGTGGGGATAAGTGC   TTTTTGTTCAAAAGA
    cg1553   2  61  68 1439739 .. 1439750 +  -5.8  -3.63569   GTAGAGGTCTTGCAA                TCCC TGGG GGGA                 TTCTTCAACGATTCC
    cg1540   4  49 160 1428984 .. 1428994 +  -5.4  -2.91395   TTTGATACGCTGTTC                 CACT TCG AGTG                 CTTTATCGCGGACCT
    cg4006   3  67 180 1410100 .. 1410112 +    -2  -4.74801   AGGGGCACGTCTGGT                TTCT GCTCA AGAA                TTTTTCGTAGCATTC
    cg1512   4 100 108 1405793 .. 1405849 + -29.3  -3.21354   TGGACGAAGCTGGTA TGGGTTCTGGCCCTTATTTATGGAGT TACAAC AC-CCATAAATAAGGGCCAGAACCCA TTACTGCCTGTATAA
    cg1505   3 100  26 1399964 .. 1399998 + -20.8  -2.59135   GCTAAGCGGCAAAAA     GCCCCGAGTCTGCCTT CAA ACGGCAGATTCGGGGC     GATTTCTTTGTGGAG
      coaD   5  74 249 1395940 .. 1395968 +  -9.6  -3.53444   TCCACGTGGTCGCTT       GTTGCCTTCACCC TGTT GGGTG-GGGCAGC        TTTCCGCAACCGTCA
    cg1478   4 100 165 1374766 .. 1374789 + -16.8  -4.15044   CTTAACCCCAAAAAA          CGGCTAACCC AAAA GGGTTAGCCG           TTTGTTAGAAGCGGA
      gltX   5  91  20 1364338 .. 1364373 + -13.4  -3.50832   TGTAGATGAACAAAA    GCCCGTCTCCGTTCAGA ATT TCTGAG-GGAGGTGGGC    TCTTTGCGTTTCGGG
      ilvC   4 100  39 1343248 .. 1343276 + -16.8  -4.75372   CCGCCGCATAGGAAA        TGCCCTCCGGAC TAATT GTCTGGAGGGCA        TTTTTGCTACCTGCT
    cg1429   5 100  18 1334498 .. 1334516 + -10.3   -4.7497   AAAGTTTTAGAAAAA             GACCCTC CTGGT GAGGGTC             TTTTTCATGCCTGGG
    cg1398   3  51  11 1307403 .. 1307415 +  -2.6  -3.68658   TTTAAGGCTTTACCG                GCGC TGGGT GTGC                ATTTTTTCCTGCCAT
     nifS1  12  80 127 1299937 .. 1299952 +    -9  -4.15222   ATCGCACCAAAAAGT              CCGTGA AACA TCACGG               TTTCTTGGGAACGAT
      ssuA   4 100 230 1288700 .. 1288733 + -16.1  -4.40237   TTTTGGTAGAAAATT     TGCATCCTTGAGCCG GTAT TGGCCCAAGGATGCA      TTTTCCTGTGTCCTA
       mog   4  74  -6 1256099 .. 1256109 +    -4  -4.93365   TTCCATTTTTGAGCG                 TCTT TAA AAGA                 TTTTTGCTTATCGAC
      thrB   9 100  14 1246266 .. 1246292 + -15.2  -3.71848   AGGCCCAACAAGGAA         GGCCCCCTTC GAATCAA GAAGGGGGCC         TTATTAGTGCAGCAA
      lysA   5 100  20 1242754 .. 1242782 + -13.9  -4.39571   TTTCGACGCCTGACC        CCGCCCTTCAC CTTCGCC GTGGAGGGCGG        TTTTGGGTTTCTGGG
     catA2   3 100  18 1218325 .. 1218348 +   -14  -4.17089   AGAAGCAGCAAAAAA          CCACCAAGAA AAAG TTCTTGGTGG           TTTTGGCAATTTGAG
    cg1296   4  48 464 1199555 .. 1199567 +  -5.5  -2.56596   GAGGAGCCTGCAGTG                TCGAG GTG CTCGG                TGGGTTCATCCAAAA
    cg1278   6  60 146 1173488 .. 1173500 +  -7.7  -3.04604   TCGTAGGTGATGGTG                TCCTC TTC GAGGA                TGGTTTCTCCATTAT
      tatB   5  60 277 1169325 .. 1169337 +  -3.4  -4.18018   GCCATCAGGAAGCAC                CATG GCAGA CATG                TTTTCAATCACGCCA
      rrmA   3  95   7 1162206 .. 1162260 + -15.3  -2.74597   CGCATCTAACTCTTA TCTCACTGGGCCTTCATGCGGTTCGTT TTC ATCGAACTGCATG-A-GCGCAGTGAGA TCATCTATATCTAGG
    cg1255   0 NONE
    cg1245   9  64  14 1143957 .. 1143996 +  -8.7  -3.17075   AGTTACTCTGCAGGG ACGAGCTCTACCT-GGCTG GCGT CAGCCCAGGT-GAGTTCGA  TTCCCTTGGAGCGCA
    cg4004   5  63 -19 1140944 .. 1140956 +  -6.3  -3.65046   CTGCCATGTGTTTAG                CACAT TTG ATGTG                TTCTTGAACTACACA
       tpx   8 100  27 1136553 .. 1136583 + -20.6  -2.97489   CACGGTAATTTCTGA       TGAAGCTTCGGTGG TCT CCACCGGAGCTTCA       GTTGTTTCCGGTTCA
    cg1232   1  59 113 1133012 .. 1133033 +  -5.9  -3.48593   ATCCTCCCAACAAAT           CCAGAATTG ACGC TGATTCTGG            TTCTGTGGAGAGGTA
     phnB2   4 100  12 1124944 .. 1124981 + -11.5  -4.74706   CTAAAAGCATAAAAA   GATCGTTGCATTTTC AACCTCAA GAAAATGCAACGACC    TTTTTCAGTGTTAAA
    cg1219   5  54 265 1122541 .. 1122563 +  -5.4  -3.39142   TGGGTTGGAAGGTAT           CGCCGGGGTG GAG CACTCGGCCG           TTGATTAAGTATCCA
tnp1a(ISCg1a)   3 100  94 1117359 .. 1117395 + -22.5  -3.29364   ACGAGCGCATCTTCA    CGGCTGTGTGTTGTACT AAA AGTACAGCGCACAGCCG    TTCGTGCTTGATCCT
      phnA  10  76 196 1113898 .. 1113920 + -10.7  -3.10091   GAAGTGGGGAAGTGA           TCCACAGAA ATAAA TTCTGTGGA           TATGGTTTTAGAGGT
    cg1201   4  57 472 1106048 .. 1106062 +  -6.4  -3.14132   ACCAGGTGGTGGAGG               GCAAGC GCT GTTTGC               TTCATGGGCACCCAG
    cg1183   7  57 -19 1096838 .. 1096851 +  -2.3  -4.15453   TGACTTCGGGCGCAA               TCGGG CTCT TCCGG                TTTTAGAGTGCGTTG
      arcB   7 100  70 1088459 .. 1088495 + -18.7   -3.4285   CGGTTCAACCTCTTG    CACAAGCGTCGGCCCCT GAA AGGAGCCGGCGCTGGTG    TTCTCAGTTCGCTAC
      lytB   7 100  17 1079760 .. 1079780 +  -9.7   -5.1287   TGCAAGAATGAAAAA            TCCCCGC CACATGA GCGGGGA            TTTTTTAGCTGTACA
    cg1161   6  59  50 1077163 .. 1077199 +  -5.1  -3.74747   TAATGCTTGCTCGAC   GCGC-GCTGAG-GCGCC GGCCA GGTGCTCTTCGCAGCGC   TTTGCTAGGGCTTCG
    cg1158   3 100  44 1074761 .. 1074788 + -15.7  -3.82656   AATTAAATATAGAAA        GTCCGGTGACT CTACAC AGTCACCGGAC         TCTTTATCTTTTAGG
    cg1147   5 100  16 1065912 .. 1065941 + -20.1  -4.20696   GACACTAAATTTTAA       GAGGGCGCGTCGA ATCT TCGACGTGCCCTC        TTTTAAAATTCGTGG
    cg1138   1  56 149 1057941 .. 1057955 +  -5.6  -3.45404   CAGGCGGAATCTGGA               TGGACC CCC GGACCA               TTCCTTCACTTTTCA
    cg1121   6  83  15 1044330 .. 1044368 +    -9  -4.33151   GTTTACGCAGCACAA  GACCCCTTCATCCTGTTC TTCTT GGGCAGG--GAAGGGGTC  TTTTGGCTTCTGATG
    cg1107   3  57 328 1034581 .. 1034593 +  -6.3  -3.26204   GGCAGCGATGGTGGC                GAAAC GTA GTTTC                TTCATGGGTTTCCTT
       mfd   1  46 227 1024416 .. 1024432 +  -3.6  -3.14931   AATTCGGTACGCGTA              TCCACC GATGA GGTGGC              TTCATCCAGAATCAG
    cg1091   9 100  23 1015760 .. 1015792 + -16.4  -4.75308   AAAAGTTAAATAAAA      CACCCCGCTACC TTATTAATT GGTAGCGGGGTG      TTTTTAACTATTCCT
    cg1073   1  41 129  998432 ..  998446 +  -2.8  -2.65476   TTTGTTGATGAAGAA               CTCG CTGGAGC CGAG               GTTCTGCTCGATGAT
    cg1070   2  42 213  996524 ..  996536 +  -3.3  -2.54896   TGTGCCCATGATCCC                CGCCA CCC TGACG                TAGCTTCACTGAGCC
      cmt3  11  79   5  979212 ..  979263 +  -2.4  -5.48514   TCTACGAATAAAAAA TTGTGGTGTGTGAATCTTGG GGGGAGGTTTGG GGGAGGTTCACACGCCACAA TTTTTATTTCTTAAT
    cg1025   6  52  34  957003 ..  957016 +  -3.8  -3.50393   GACCGGGCGTGGCCC               TCGC CGCCAC GCGA                TTCTATGGCCTGCCC
    cg1018   2  45 250  952561 ..  952571 +  -3.2  -2.94976   CTCGATAGACCAGCC                 GGGT GCG ATCC                 CTTGTTTACCCCATT
    cg1012   8  80  38  943435 ..  943473 +  -6.8   -4.6902   ACAAAATTGCGAAAA   TACACCACAAATCACT TGATAAT GGTGACGTGTGGTGTA   TTTTTGCGCTTCTGG
    cg1000   9 100  24  933984 ..  934012 + -18.3  -4.67635   TTTAGGCAACAAAAA        GTGCGTCTGAGTG AAA TACTCAGACGCAC        TTTTGTGCTTTTAGG
      citE   8  82  -6  923880 ..  923898 +  -5.3  -5.00884   TATTTCGCGTCAGCC             TGCTTGA TTAGT TCAAGCG             TTTTTTCGACCCGGT
      pcrA   4  57 235  915223 ..  915253 +  -4.6  -3.66178   TTGTTCCAGGTGTTG       CTCCGATGGCAATC AAT GCGTGCTGTTGGAG       TTTGCGATTAGCCAG
      pcrA   4  57 416  915404 ..  915433 +  -4.4  -3.91882   AGTTTGGTCATCTAG       TTCTTGGGGA AGCACGATTG TTCCCAAGAA        TTCTGTTTGTCCTCC
    cg0970   2  54 -31  907239 ..  907259 +  -5.3  -3.41708   ACAGCAACCGCATTC            CCTTCGGCT ACG AACCGATGG            TTAAGTTTTAATTCG
    cg0963   7  93   8  899171 ..  899184 +  -8.1  -5.22039   ATGAATAAGAAAAAA               GAGCC GAAA GGCTC                TTTTTTGCGTTTAGG
    cg0960   1  51 441  897508 ..  897523 +  -5.4  -3.02461   AAGTCCATCAGCTAC              CTCTTC ATGG GAGGAG               TATTCGCCGCCATTG
    cg0945   9 100  71  875585 ..  875635 + -22.8  -5.12707   GTTTGACCCGAATTC GCGGCTGGCTCGCCACAGAGATTT ACC AAATTTCTGTGCTGAGCTGGCCGC TTTTTTCGCGTTTGA
    cg0938   9 100   9  870801 ..  870828 +   -20  -4.16305   GTCTTAAAACAATAA        GGAGAGGATCCG AAAA CGGATCCTCTCC         TTATTGTTTGTGAGT
    cg0931   9  55 124  864350 ..  864372 +  -6.9  -2.96873   GTCTTTGTCCGTGGT           GCCCCAGGT AATTG GCATGGGGC           TGATTTCATCCCAGT
    cg0931   9  55 258  864484 ..  864502 +  -6.6   -2.9732   CGCGAACGATCGTGC             GGGTGGCC AAT GCCCACTC             TGGTTTGGCTTCGGG
tnp18a(ISCg18a)   6 100 411  849911 ..  849936 + -16.3  -4.21936   ACTAAGATTCCAAAA         CCCTCTTCAAC TTTT GTTGAAGAGGG          TTTTGGCGTTCTGGG
    cg0908   4 100 229  841844 ..  841875 + -17.4    -3.524   CAATCCTGAAAACAA      CACCCCGTACTGAA TTTA TGCAGTACGGGGTG       TTGTCTGCGTGAATA
    cg0893  10  74 317  827032 ..  827055 +  -8.9  -3.67976   TGCACGCGAAGGAAT          CCT-CGACCC CTGAC GGGTCGCAGG          TTTCGAATTGCTCAA
    cg0879   5  95 421  808634 ..  808664 +   -12  -4.21343   ACCGCAGCCACTGAT       TGACCGATGGCA ACGATCC TGCCATCGGTTA       TTTCTATGTCTTGGG
    cg0871   0 NONE
    cg0837   3  54  26  750316 ..  750346 +  -6.9  -2.83964   ACCCCAGCCTTAGTC      GGT-CCCACAGCTG CTTT TAGCTGTGGGTAGC       TGGTGTTATCTACTC
    cg0829   2  59 158  744462 ..  744480 +  -5.2  -3.76839   CCAGGAATCCAAGCA             GCGCTTCG GGT TGAAGCCC             TTTGCGTTGCGATTC
    cg0822   5  53 190  738870 ..  738885 +  -3.2  -3.73224   TCGGCACCGCCCTCG              TCGATC CAGC GCTCGA               TTTCATCAGCGATGC
    cg0822   5  53 314  738994 ..  739014 +  -6.7  -2.71712   TAGATTCGATGATCC            GCAGGACCG TTT CGTACCTGC            CTTTAGGACCGGAAA
      wbpC   8 100  93  727128 ..  727183 + -17.8  -3.54543   GGACATAGCGTCGGA CCAAACGAGAATGCCCACGAA-TCCCT AAA GGGGAGTTCGTGGGCATGTGTGTTTGG TTTCCGAGCCTCAAT
      wbpC   8 100 244  727279 ..  727324 + -17.7  -3.72695   TCGAGACAGACCAGA CAGGCGTGCCAAAACTCTCGA CGAA TCGAAAATCTTGGCACGCCTG TTTGGTGCGGAAAGT
    cg0801   4 100 165  719991 ..  720023 + -16.3  -4.65895   TCACAAATAGTAAAA      CCGGGCCACATCTGA ACA TCAGATGCGACCCGG      TTTTTGACTAACAGG
     prpC1   7 100  33  717792 ..  717838 + -16.7  -4.07568   TAAATAGCCTTGTGC CCATCTGGTGATGGTGTCGCGG CCCT CCGCCACAGCATCGCC-GATGG TTTTCGGAGCGAGCA
    cg0781   5  75  -9  696541 ..  696553 +  -3.4  -5.06816   AGAGGTCGTGAAGAA                GAAC ACCTA GTTC                TTTTTCTTGGGAGAT
    cg0775   6 100  43  689854 ..  689900 + -16.7  -4.39287   GTTAGAGGCGTTTAA GGCGCACGTTTGCTCTACTAGC TGTG GCTAG-GGAGGGAGCGTGCGCC TTTTGCTGTGCTTAC
     prpC2   5 100 436  676668 ..  676693 + -10.5  -4.61566   CACGGTCTTCCGATT         CACCGGGGTAGA AAA TCT-CCTCGGTG         TTTTGTGCTTTCGGA
    cg0751   4  46 -32  663806 ..  663838 +  -3.4  -3.23855   GGATTGATGACATTC     CTTGCTACCTCAGTCG ATG CG-CTG-GGCAGCTAG     ATTATTTTTCAGAGC
    cg0730   1  55 309  646551 ..  646562 +  -3.6  -3.93004   TCTTGGCTTTCGATT                CTGC TTAG GCGG                 TTTGTGAAATGTTGT
    cg0716   2  47  23  633296 ..  633308 +  -4.1  -2.96274   GTTATATCTGATGAA                TTGCT ATT AGCAG                TATCGTTATCACAGC
    cg0710   3  70  30  627494 ..  627526 +  -7.7  -3.81137   TGAGCTGTAGTGGAG      CGGACTGCTTAGG TCGATTT CCTGGGTGGTCCG      TTTAGGTGTTTCGGC
    cg0664   6  62  67  586319 ..  586338 +  -4.2  -4.15143   CTCATCCAAGGCATG            CGATACAG ATTC CTGAGTCG             TTTGTGTAGTTGGTT
    cg0658   7  64 144  580577 ..  580595 +  -5.8  -3.96327   CTAAGGTGATGGCTC             CGCCGTAG CCA CGCCGGCG             TTTGTGCTCAAGGGT
      rplO   6 100  21  558034 ..  558061 + -16.4  -4.95854   CCAGAACTTTAAAAA        TGACCTCCAAGG GAAA CCTTGGGGGTCA         TTTTTAGGTTTTTTG
    cg0620   5 100  29  548115 ..  548146 + -15.9  -3.87149   AAGCTTCAAACAAGA      GTGCCCACCGACC CTTCAA GATCGGTGGGCAC       TTTAGGTTTGCTCCA
    cg0611   5  91  22  542103 ..  542131 +  -9.6  -4.56597   AGAATTCTTCATAGA        CGGCTGGATC TTGATCTTT GATCCGGCCG        TTTTTGCGCGCCAAA
      rpsQ   3 100  55  538309 ..  538349 + -21.4  -4.74787   CAAGCGAATGCGTAA CACCCCTGGTGGAATTTCC TTTT GGGAA-TCCACCAGGGGTG  TTTCTTTGTCTTTAT
    cg0588   4  51 129  528899 ..  528927 +    -3  -3.73775   GTTAAGACTTCCTCC        GGTGTGCCCGTG GCATG TACGTGCCCATC        TTTCATCACGATGAG
    cg0532   2  46 430  474243 ..  474255 +  -4.8  -2.71712   AACTCAATGCGCTCA                TCCG AAATA CGGA                CTTTCGCGCCGGGAA
    cg0526   7  76 299  470955 ..  470971 + -11.5   -2.8937   TGGGTACGGATTTTA              GCGGCGC GAA GCGCTGC              TCTGTGGCACTGTCT
      aroE   6  78 185  447573 ..  447600 + -12.2  -2.66733   AAGAATCACCCCCTA        GCTGAGCAATGAT CCG ATC-TTGCTCAGC        TAGTCTGCGTTCAAG
    cg0485   6  55 393  429834 ..  429860 +    -5  -3.51234   AGCAATTGGTTGATT         TGGGTGCCGAGG CTT CCGCGGAATTCA         TCTTTGGATTTCACT
    cg0471  11 100  29  417470 ..  417496 + -14.5  -4.84642   TAAACCAGAAAAAAA         TCGCTGTCACC GTAGA GGTGGCAGCGA         TTTTCTTCGTTTAGG
    cg0462   4  66  85  407503 ..  407534 +  -3.5  -4.65895   CTTTGACACAGTGAG      CGAGGTGATCGTC GAGGAG GCCGAACGCCACG       TTTTTGAGTGCGGAG
     udgA1   4  71  61  383173 ..  383208 + -10.6   -2.7566   CTAACAAATCTTCAA    C-TAGTGCCATACACGA GAC TTGTGTAGGGCACTAAG    TCATTCCAGTTAAGT
tnp17b(ISCg17a)   1  39  74  378305 ..  378325 +  -2.4  -2.59564   AGCGAGAATGGACGA            GCTTGCCC AACTG GGGCACAC            CTTGTGGCGTCGGCG
    cg0405   7  55  69  353710 ..  353729 +  -6.5  -3.06815   TCTCGATGACGAGGG            GTTCTTC TTATTC GAAGAAC             TGTCTTCGAAGCACT
    cg0397   6 100  19  345740 ..  345779 + -15.2  -4.49756   CTTGTAGTAAATAAA  TCGGGCC-TTCCCAAAAGA TTC TTTCTTGGGAAAGGCCCGA  TTTTGGTATTTGAGG
     rmlB2   3  66  80  339809 ..  339847 +  -9.6  -2.73364   TCAAAAACGCAAGGA   TCCACCACAGATCTCAAG ATA CTTCAGGGATGTGGTGGA   TCCTTGCCCTGGAAG
    cg0356   6  54  93  311421 ..  311467 +    -3  -3.92592   GGGGCTCGGAACCGG TCACAGATGCCCACGATTGCGG TTTTT CCGTTG-CGTGGGCAG-TGTGG TTTGGTCTTGGCAGT
    cg0349   5 100  27  306730 ..  306760 + -14.1  -4.64657   TAAACAACAAAGAAA       GCGCCTAATCAGT ATGAA ACTGATCAGGCGC       TTTTTAGCGCTTTGG
    cg0339   4 100  20  298273 ..  298303 + -19.8  -4.74103   CTTTTCGACGCAAAA       TGCCGGTTCCGCAC TTC GTGCGAAACCGGCA       TTTTTAAATTGACCC
    cg0327   8 100  51  287911 ..  287946 + -13.4  -4.68593   AAAGTTAAAGAAAAA    GACCAAGAGCCCTATG TTTT TATGGTGCTCTTGGTC     TTTTTCAGTGATGCC
      arsX   3 100  12  280294 ..  280327 + -13.9  -5.60993   ATAATTACCGAAAAA     GGGGCATGTCAGCAA TAAC TTGTTGGCACGCCCC      TTTTTTTCTAAAAGC
      brnE   2 100  21  277928 ..  277959 + -12.4  -5.00884   CATAAATAACAAAAA      TCCGCATGCCC-TCA ATT TGAAGGGGATGCGGA      TTTTTTAAGGAACCT
      katA   8 100  21  275895 ..  275923 + -23.3   -2.7728   TCTGATTTAAAATGA        GGGCCTATCCACC AAT GGTGGATAGGCCC        TCATTCGACTTTGAA
      recR   4  77 445  262504 ..  262532 + -10.2  -3.53444   GTACGTGCGTGAAAA        CCGGGTCCCCTC ATTTC GAGTAGACCCGG        TTTAGAAGGGGCTAC
      gltX   2  52  28  252862 ..  252887 +  -4.7  -3.28712   GGGGTCATTCCATCT         GGAGGAGTCATG CCG CCTGG-TCCTCC         TTGTCCACCGGGGCC
    cg0269  11  64 232  235054 ..  235069 +  -5.4  -4.12296   GCACCTGCACGTCTT              CTTCTC GGAT GAGGAG               TTCTTTGCTTGTAGC
    cg0264   5  71  36  230968 ..  230982 +  -4.2  -4.72272   GGTTAGCGTGACGCT               TTCGCC GAC GTCGAA               TTTTTCCTCCGACAC
    cg0256   3  81 -50  225198 ..  225236 + -12.5  -3.08046   AGGAGGGTGAAAACG   CAAGGCGTTGGGCCG GTGTTTAGG TGGCACAACGCCTTG   GTTTTACCCTAGGGA
    cg0253   3  51  37  222248 ..  222261 +  -3.1  -3.66178   GCTTCGTGATAGTTG               GATGT AGCT GCATC                TTTGCCGTTCCAGCA
    cg0250   5  51  27  220182 ..  220214 +  -6.2  -2.73364   GAGCTTGCCGGTGAT      GGTGCCGTCTTGAA TTTTC TGCAAGGCGGCGGC      TGCTTCGGCTAGCGG
    cg0245   1  43 421  215584 ..  215607 +  -3.1  -3.08133   AACAAGGAGGCGATG          CCCGGCAGCA AATCA TCCT-CCGGG          TTGGCTGGATCAATC
      gltD   4 100  15  201308 ..  201343 + -16.4  -3.05597   GCTTGGGTAGAAAAT    GCTAGAAACCACCA TCAGTAAT TGGTGGTTTCTAGC     GTTTTACGGGATGCA
    cg0219   4  64 448  188708 ..  188725 +  -5.7  -3.80174   GCATGGCCTCTGGGC             TGAAAAT TTCA ATTTTCA              TTATTGTGCGCCTCT
    cg0173   2  42 177  149961 ..  149973 +  -3.3  -2.62184   CTGGTTGCTAGGTAA                GCCTC GAA GAAGC                TGATATCCAACCACC
    cg0155   2  47 273  133258 ..  133282 +  -4.2  -3.02144   GTTTCATTGTCTTTA          GCAATGGTGA CTAGC TCACCAAGGC          TGTTGGCAAAGATAC
      xylB   5  54 151  126505 ..  126529 +  -6.4  -2.89742   ACGCCGTCGGCGCTG          GCCAAGGTGT CGCGC GCACCTTGGA          TATCTAGCGCTTCAC
    cg0141   6  58 412  120826 ..  120848 +  -3.3   -3.9712   GCCACGCCATCGCGA           AGCCCACGT TGATT AAGTGGGCG           TTTATGGTCGAGTAC
    cg0136   4 100 189  116456 ..  116490 + -21.6   -4.7497   TCCAGTCAGAAGAAA     CCCCTCACCGGGTT ACACCTA AACCCGGTGAGGGG     TTTTTGCTGCGTCAG
       amn   3  59 345  105258 ..  105300 +  -5.5  -3.67597   CAGGTCGAAGTAGGT GTT-GGCCCCTCCGATGAAG TGTC CGCCATCGGAGGCGACGAAC TTGTTAGCTGGCAAA
      ureD   2  52 459   96828 ..   96839 +  -2.2  -3.91897   GATGGGGGTGGCGCT                GTCT GCAA GGAC                 TTTCTGCATGAACAC
    cg0108   2  44 401   87646 ..   87660 +  -4.2  -2.53876   ATCGTAAGGCATTGC               TTCGTG GAG CACGAC               TGAATTGGGGTCGAG
    cg0097   4  61 355   76394 ..   76426 +  -2.2  -4.45485   TCGCCAAATTATCCA     TCACTGTAAACAATA ATCT TATTGTTGGCA-TGA      TTTTGTGGGTCTGCT
     phoH1   9 100 183   68159 ..   68209 + -13.4  -4.21194   CGGAAACCTCGGATC TGTGGTGGATTCGTGCAAGATTGG CCT CTGAACTTGCAAAAATCCACCACG TTTTGGCTGATCAGA
    cg0079   8 100  14   62338 ..   62370 + -12.7  -4.93595   GATCAAACTAGAAAA      CCAACAAGCCCTGGA ATT TCCGAGGCCTGTTGG      TTTTTCGGTTTTTGT
    cg0071   1 100  13   55562 ..   55588 + -17.4  -5.58209   TAAACAATAGTAAAA         GGAACCCTCACG GAT TGTGAGGGTTCC         TTTTTTTGGGTTTCG
    cg0054   8 100 330   40132 ..   40169 + -21.4  -2.92111   GCCCGCACAAAACAA   CTGCCGCAGCACAACG AATCAA CGCTGTGCTGCGGCAG    TCACTTTTTTGAAGG
    cg0038   7  59  20   24752 ..   24773 +  -6.6  -3.29837   ACAGGATTAACAAAA           CTCTCAGT TTCTAC ACTGAGGG            TCTTGGTCTTTAGAG
    cg0021   3  60 -37   17636 ..   17650 +  -7.1  -3.12256   AGGCAGTACGCGTAG               CTGCC TCGTT GGCAG               ATTTGTTGAGTCCGT
    cg0008   1  42 174    8972 ..    8985 +  -2.4  -3.08812   TTTCATGGTGCCAAA               TTCC ACGTTG GGAA                ATTTCTTCACCAGCG

SUMMARY

625 putative operon ends contain 3183 possible terminators.
Percent operon ends hit by terminators of confidence >= x:
	x	#>=x	hits>=x	%hits>=x
	100	362	262	243	39 %
	99	362	262	243	39
	98	362	262	243	39
	97	362	262	243	39
	96	362	262	243	39
	95	376	272	252	40
	94	376	272	252	40
	93	383	276	256	41
	92	383	276	256	41
	91	407	292	264	42
	90	419	300	269	43
	89	422	302	270	43
	88	427	304	272	44
	87	436	310	277	44
	86	442	315	280	45
	85	451	319	283	45
	84	452	320	283	45
	83	460	325	287	46
	82	464	328	290	46
	81	475	335	294	47
	80	481	339	296	47
	79	489	345	299	48
	78	498	351	302	48
	77	508	360	308	49
	76	525	370	313	50
	75	534	378	320	51
	74	552	392	329	53
	73	573	408	336	54
	72	581	414	338	54
	71	609	434	346	55
	70	618	441	351	56
	69	639	455	353	56
	68	661	471	359	57
	67	671	480	363	58
	66	706	505	371	59
	65	711	510	372	60
	64	750	539	388	62
	63	783	568	403	64
	62	829	605	417	67
	61	876	636	427	68
	60	927	674	439	70
	59	1008	743	466	75
	58	1026	756	469	75
	57	1112	822	487	78
	56	1156	854	491	79
	55	1266	942	511	82
	54	1317	985	519	83
	53	1387	1035	524	84
	52	1516	1134	539	86
	51	1587	1187	553	88
	50	1726	1290	564	90
	49	1813	1350	569	91
	48	1940	1446	576	92
	47	2091	1555	585	94
	46	2184	1621	591	95
	45	2404	1774	599	96
	44	2479	1831	600	96
	43	2678	1975	604	97
	42	2903	2151	611	98
	41	2963	2193	612	98
	40	3058	2255	612	98
	39	3183	2353	616	99
	38	3183	2353	616	99
	37	3183	2353	616	99
	36	3183	2353	616	99
	35	3183	2353	616	99
	34	3183	2353	616	99
	33	3183	2353	616	99
	32	3183	2353	616	99
	31	3183	2353	616	99
	30	3183	2353	616	99
	29	3183	2353	616	99
	28	3183	2353	616	99
	27	3183	2353	616	99
	26	3183	2353	616	99
	25	3183	2353	616	99
	24	3183	2353	616	99
	23	3183	2353	616	99
	22	3183	2353	616	99
	21	3183	2353	616	99
	20	3183	2353	616	99
	19	3183	2353	616	99
	18	3183	2353	616	99
	17	3183	2353	616	99
	16	3183	2353	616	99
	15	3183	2353	616	99
	14	3183	2353	616	99
	13	3183	2353	616	99
	12	3183	2353	616	99
	11	3183	2353	616	99
	10	3183	2353	616	99
	9	3183	2353	616	99
	8	3183	2353	616	99
	7	3183	2353	616	99
	6	3183	2353	616	99
	5	3183	2353	616	99
	4	3183	2353	616	99
	3	3183	2353	616	99
	2	3183	2353	616	99
	1	3183	2353	616	99
	0	3183	2353	616	99
