# Supplementary material for: Rapid, accurate, computational discovery of Rho-independent transcription terminators illuminates their relationship to DNA uptake
Source: Genome Biol. 2007 Feb 21;8(2):R22. doi: 10.1186/gb-2007-8-2-r22 (PMC1852404; doi:10.1186/gb-2007-8-2-r22)
Supplement: Additional data file 2 — As described in the text, the entire robust tail-to-tail region is searched; if the region is less than 500 nt, then the 500 nt downstream of the stop codon is searched (stopping if a gene start is encountered). In the case of ties, all terminators with the high score are output. [file gb-2007-8-2-r22-S2.zip › Corynebacterium_glutamicum_ATCC_13032_Kitasato.ttperf]

  NCgl0007   2  59  60    8719 ..    8735 -  -2.9  -4.20797   TCAAAATGATAGAAA              TTCCAGA AGC CCTGGGA              CATAACCGGTGGGCT
  NCgl0014   1  72 225   14965 ..   14981 - -10.9  -2.62616   TCAGTTGGTAGAGCA              CCTGCTT TGC AAGCAGG              ATGTCAGGAGTTCGA
  NCgl0017   1  60  -3   17850 ..   17860 -    -4  -4.07568   TGCCTCGCTCCAAAA                 CTAA TAA TTAG                 CGAGGGTTAATAACC
  NCgl0024   9  71 109   24752 ..   24773 -  -4.4  -4.74215   ACAGGATTAACAAAA           CTCTCAGT TTCTAC ACTGAGGG            TCTTGGTCTTTAGAG
  NCgl0032   5  68  35   33398 ..   33427 -  -7.7  -3.63515   GTCGAGCTGGAAGAA       CTCACCCTCGCCA TGTC CGGCGGCGGCGAG        CTCGACTCACTCAGC
  NCgl0035  11  71 144   36055 ..   36100 -  -6.4  -4.18934   TACTATTCGAACAAA TCACAACCCGGTGGA-AACTGT TCAC AGAGTTATCCAC-AGGCTGTGA AATGGTAGGTATACC
  NCgl0039   7 100  17   40132 ..   40169 - -23.6  -4.30995   GCCCGCACAAAACAA   CTGCCGCAGCACAACG AATCAA CGCTGTGCTGCGGCAG    TCACTTTTTTGAAGG
  NCgl0052   7 100  38   55562 ..   55588 - -16.7  -4.52347   TAAACAATAGTAAAA         GGAACCCTCAC GGATT GTGAGGGTTCC         TTTTTTTGGGTTTCG
  NCgl0060   6 100  17   62338 ..   62370 - -14.9  -4.63172   GATCAAACTAGAAAA      CCAACAAGCCCTGGA ATT TCCGAGGCCTGTTGG      TTTTTCGGTTTTTGT
  NCgl0069   3  59 127   72677 ..   72687 -  -5.4  -3.65812   CTCTCCGCAACAGAA                 GCTT CCG AAGC                 TGCCGGAGTTTCACG
  NCgl0074   9 100 194   81899 ..   81923 - -17.3  -2.63207   AATAGTATGGATAAG          CCCAGAAACAC TGT GTGTTTCTGGG          TTTATTCGTGTTTGA
  NCgl0074   9 100  22   82063 ..   82095 - -12.1  -4.93365   GTCGACAAGCAAAAA      GCTCGTACCTTCT TTATTTG AGGAGGTACGAGC      TTTATCTGTCCTGGT
  NCgl0090  10  59 -55   96383 ..   96420 -  -4.7  -3.86015   GACGGCGTCGAGAAA   TCGAAGCACCCTGGCGGC AAG GCCTAAGGGGTGCT-CGA   AAATTGCGTAGTGTC
  NCgl0104   3 100  56  116455 ..  116489 - -21.6  -4.33417   TCCAGTCAGAAGAAA     CCCCTCACCGGGTT ACACCTA AACCCGGTGAGGGG     TTTTTGCTGCGTCAG
  NCgl0112   3  63   7  126296 ..  126343 -    -2  -4.65895   CCGCGCACCTAAAAA CACTGAGCTG-AGCACGC-GTT ATGCGA AGCTGCGTGCTGCAACGCAGGG TTGGTACTAGAGCTC
  NCgl0120   5 100  11  132928 ..  132957 - -11.5  -4.53036   GTAGAAACATCAAAA       GCCCAG-GCTTCCA TCG CGGAAGCACTGAGC       TTAGATGAGGTTAGG
  NCgl0130   1  43 -30  145519 ..  145545 -  -2.2  -3.25072   TTGAGCAGAAGTTAA         TCGGTCTCGA GGTTTTT TCGAGACCTT         CGTATCCCATCAAAT
  NCgl0133   4  68 141  147415 ..  147429 -  -4.2  -4.56597   GGTGGCTGGGAAAAA               GACGGC TCT ACCATC               ACTTTCGGCGCCATC
  NCgl0139   2  59 272  152940 ..  152951 -  -5.8  -3.50832   GGTGAAACGCAAACA                TCCG TCCC CGGA                 CCGCGGTAAAAGGCC
  NCgl0148   4  50 158  161179 ..  161202 -  -3.8  -3.40073   ATCCGGAGGAAGTAA          CCACCGCGATC GAG GAGCA-GGTGG          ATCAGCTGTGTGAGT
  NCgl0151   5 100  21  163634 ..  163665 - -17.3  -4.81249   CCTGAAAGCTAAAAA      GCCCTCGCCCCGA AATCCA TCGGCGCGAGGGC       TTTTCAATACCAACT
  NCgl0154   4  57 335  167454 ..  167499 -  -4.6  -3.72695   ATCCGCTGGACCAAA CCAGGTGACCGAAGATCCCA TTTTCT TAAGTGGGTCGGTCACCTGG TTTGGTTTTACAGTC
  NCgl0154   4  57  89  167727 ..  167745 -  -3.8  -3.85539   CATATCCAGACCAAA             GACCCTGA AAT TCAGCATC             CGTTTGGTCTGATAG
  NCgl0167   8  91 443  181221 ..  181241 - -11.2  -4.46112   CCTCATGGAAAGAAA            CAGCAGCA GCTGT TGCTGCTG            GATTGAGTAACACTG
  NCgl0175   2  48  88  188197 ..  188209 -  -3.3  -3.30701   GTTGATCAAACTGAA                GGGCT CCG ATCCC                TGGTTCTTCCCATCG
  NCgl0183  11 100 415  201307 ..  201342 - -16.4  -3.21934   GCTTGGGTAGAAAAT    GCTAGAAACCACCA TCAGTAAT TGGTGGTTTCTAGC     GTTTTACGGGATGCA
  NCgl0195   5  74 464  214658 ..  214695 - -11.1  -2.75064   CCCCGGACCCAACTA   CGGCGACGGCTCCGGCG TAGT CGGCGACGCCATCGGCG    ATTCCCTCCACCACG
  NCgl0223   7  87 131  241720 ..  241749 - -10.7  -4.16943   GCGCACAGTTTAAAA       CCCCAGGTTGATT AAAA AGTCAGCCTGGGG        TTTTCGCGTGCGCCG
  NCgl0230   4  64  34  248493 ..  248520 -  -8.4  -3.21276   CCTTGGTGGATAAGA        TTCGTGCCAGCA TCGA TGATGGCACGTA         CTACGAATTCAAGGA
  NCgl0234   4  55 458  252359 ..  252369 -  -2.4  -4.07568   CTTGGCTGCGCAAAA                 CCGG CAC CCCG                 CCATCCGCCTGCGCG
  NCgl0242   7 100  12  262503 ..  262531 - -13.1  -4.08216   GTACGTGCGTGAAAA        CCGGGTCCCCTCA TTT CGAGTAGACCCGG        TTTAGAAGGGGCTAC
  NCgl0250   4  47 253  273276 ..  273286 -    -4  -2.95204   TTACTTTTAAATAAG                 TAAG ACT CTTA                 AGGATAAATATGGGA
  NCgl0256   4 100  25  277928 ..  277959 - -12.4  -5.42164   CATAAATAACAAAAA      TCCGCATGCCC-TCA ATT TGAAGGGGATGCGGA      TTTTTTAAGGAACCT
  NCgl0260   5 100  19  280294 ..  280327 - -11.7  -4.71382   ATAATTACCGAAAAA     GGGGCATGTCAGCAA TAAC TTGTTGGCACGCCCC      TTTTTTTCTAAAAGC
  NCgl0278   1 100  26  298273 ..  298303 -   -22  -4.18018   CTTTTCGACGCAAAA       TGCCGGTTCCGCAC TTC GTGCGAAACCGGCA       TTTTTAAATTGACCC
  NCgl0286   1 100  19  306730 ..  306760 - -16.3  -4.82212   TAAACAACAAAGAAA       GCGCCTAATCAGT ATGAA ACTGATCAGGCGC       TTTTTAGCGCTTTGG
  NCgl0292   5  93 141  311700 ..  311755 -   -15  -3.28785   TGCTAAAACATCTAA GTTTTGGCACGCCTGTTTGGTTTCGAG TCG CTC-AAACCAGACACACGTGACAAAAC CTGGCGAAAATCTTG
  NCgl0302   7  66  66  319257 ..  319267 -  -3.2  -4.58466   CGCACAACTAGAAAA                 CTGC GCA ACAG                 AAGGGGAGGATCTCA
  NCgl0306   1 100  21  326643 ..  326671 - -19.7   -5.0916   TTGCCAAGAGAAAAA        TCCCCCGTCTCAC AGT GTGAAACGGGGGA        TTTTTGCGTCGAAAA
  NCgl0318   9 100 339  339801 ..  339853 - -19.3  -3.39216   TCCGCACTCAAAAAC GCAAGGATCCACCACAGATCTCAAG ATA CTTCAGGGATGTGGTGGATCCTTGC CCTGGAAGCTCACAG
  NCgl0323   1 100 329  345739 ..  345778 - -15.2  -4.49556   CTTGTAGTAAATAAA  TCGGGCC-TTCCCAAAAGA TTC TTTCTTGGGAAAGGCCCGA  TTTTGGTATTTGAGG
  NCgl0349  10  62  39  378607 ..  378626 -  -7.8  -3.25567   ATATCTCAAAAATTA            CGCGGG GAAGGAGA CCCGCG             GACGAGAGCTGACAA
  NCgl0358   4  83  22  390743 ..  390762 -  -9.2   -4.4595   TCATAAAAGGTAAAA            CCCACCCC CGCA GGGGTGCG             TCGTAAAGCAAGCTC
  NCgl0364   6  54  87  397129 ..  397142 -  -5.3  -3.28712   GGTTGGCGTCGATAA               GCAAA AATC TTTGC                CCGTATTTGGTTGCC
  NCgl0371  14 100  34  404446 ..  404471 - -16.3  -4.91778   TAAACACAAAACAAA         TGAGACCTACC CTCG GGTAGGTCTCA          TTTGTTTAGGGTCGC
  NCgl0374   5 100  98  407280 ..  407308 -   -19  -3.49618   TGGTGATAGAAGTAA        CCTGGCCTGATC TTGCG GATCAGGCCAGG        TGGGGGAGGTTGCTT
  NCgl0383   5 100  45  417471 ..  417497 - -12.3  -5.75599   TAAACCAGAAAAAAA         TCGCTGTCACC GTAGA GGTGGCAGCGA         TTTTCTTCGTTTAGG
  NCgl0388  10 100 366  421698 ..  421721 - -15.4  -3.74347   GCCACAAATGGGAAA          CCCCTCAGAA TCGC TTCTGAGGGG           TTATCTAGCGCCAGT
  NCgl0394   2  50 184  429232 ..  429251 -  -2.1  -3.65812   CGCGTTGGAATATAA            CGGTG GGTGGCATTA CACCG             CTGAGCAGAGGTCGA
  NCgl0400  13  81 368  436588 ..  436609 -   -13  -2.91695   TTGAGCTTCAAACTA           GCACCGCC TTTCGG GGCGGTGC            TTTTTTGTGTCTTGG
  NCgl0405   5  59 110  441452 ..  441488 -  -4.5  -3.91911   CGTATGTCAATGAAA    CTCTTTCGGAAAATG AGTTCAG CATGTGCCGAAAGAA    TGAACCTGGTTTGGT
  NCgl0410   7  74 269  447089 ..  447126 - -11.1  -2.78384   CGTCGTGGGAGTAGA   CGCCCGCGGCATCGAAG ACGT CATCGCCGCCGCCGACG    GAGTAGTCAACGCAA
  NCgl0430   6  52  48  470590 ..  470606 -  -4.3  -3.55824   CACTACCCACAAATA              CTCTCCC CCA GGGAGCA              CTAGTGGAATTGGAT
  NCgl0455   5  52 337  492292 ..  492305 -  -3.8  -3.48276   GCCGTTTGCAGACAA               CAGC TTTGAT GCTG                TGACCATTTCTTATG
  NCgl0461   7  59 434  499470 ..  499488 -  -6.7  -3.29144   CGAGCTCGTTGAGAA             GATCCAG GGTGG CTGGACC             GACTTCGACGTTGCT
  NCgl0475   2  55 196  521461 ..  521480 -    -5  -3.57144   CGTGCCAGGTTTAAA            GGAGCT TATCGACG AGCTCC             ATCAGAAAAGTTCTG
  NCgl0479  10  67 203  523690 ..  523705 -  -4.7  -4.35646   ATAGCTAAATAGAAA              CACTG TTTCGG CAGTG               TGTTACTAAAAAATC
  NCgl0482   0 NONE
  NCgl0497   7 100  30  538312 ..  538348 -   -16   -3.0644   AGCGAATGCGTAACA   CCCCTGGTGGAATTTCC TTTT GGGAAT-CCACCAGGGG    TGTTTCTTTGTCTTT
  NCgl0503  10  57 -45  542104 ..  542132 -  -7.4  -2.88758   AGAATTCTTCATAGA        CGGCTGGATC TTGATCTTT GATCCGGCCG        TTTTTGCGCGCCAAA
  NCgl0521  10 100 135  558032 ..  558059 - -14.2   -4.6902   CCAGAACTTTAAAAA        TGACCTCCAAGG GAAA CCTTGGGGGTCA         TTTTTAGGTTTTTTG
  NCgl0544   3  52 -33  580455 ..  580466 -  -5.8  -2.85996   GAGTATTCAGTAAAT                CGAC CGCA GTCG                 GTGAATCCTAGTTTG
  NCgl0550   1  42 -17  586396 ..  586413 -  -2.7  -2.87211   ACGGTGCCTCATAGA             TTAAGTG ATAA CACTTGA              GCTAGCTTTTTGAAA
  NCgl0562   5 100  16  599946 ..  600003 - -15.8  -3.11757   CCTAAAACTAGAAAG GGGTGATTTTGGTTGGTACAAAACCG CAAGAC CGCGTTAGTACCAAACAAAATCACCC ACTAAGAAAAGCGAA
  NCgl0574   7 100   8  612386 ..  612407 - -15.9  -4.51812   CTGCATAAGAATAAA           GACCCGGTC TGGT GACCGGGTC            TGCTCTTTTAAACTG
  NCgl0577   8 100   4  614766 ..  614796 - -12.1  -5.36364   GTAAAAATATAAAAA      CTGCTAGCAACGTA TCTT TA-GTTGCTAGCAG       TTTTTATTTGGCTTC
  NCgl0580   3  62 394  617650 ..  617696 -  -7.3  -3.41745   CGGCGAGAACACCAA CAGC-CTAGCATTGGGCATGGA GGTA TCCATGGCCACTGCGATTGCTG ATGTCGCTGCGGCAC
  NCgl0584   6  90  37  622371 ..  622420 - -14.6  -2.72344   GGGGACTTGGAACCA GACAGGCGTGCCAA-AACTTC AAGCAAAAG GAAGTTCTTGGCACGCGTGTC TGGTTTTGCTAAATC
  NCgl0588   7  75  67  625988 ..  626000 -  -3.4  -5.10601   AGAAAAGCAGAAAAA                GAAG AGGGG CTTC                TAGGCTCTGTTTGGG
  NCgl0592   8  79  83  630038 ..  630065 -  -9.9  -3.82551   AAACGGCACAAAATA        TGCCCGCCTCCA AGTGG TGG-GACGGGCA        GTATCTGAAGAAAGG
  NCgl0615   3  55 253  656934 ..  656949 -    -4  -3.64703   GGTCGTCCACGCAAA              GATC-CC CAC GGCGATC              CCATACCAACTGCCG
  NCgl0619   8 100  45  660574 ..  660602 - -18.2  -4.73828   ACAATCAAAAAAGAA        GCACCCCGGAGA ATCTA TCCCCGGGGTGC        TTTTTAAATGAGGCA
  NCgl0622   2  63 316  662047 ..  662063 -  -2.1  -4.58283   TAATCCCGGCAAAAA              GCACATC AGT GAAGAGC              AACTTCTGGCGAATC
  NCgl0631   6 100 169  674854 ..  674910 - -15.9  -3.38812   CTCCCGGGAAGAACA TGTTTCGCCACCGCTTCGCGCCACAC GTAAAA ATGCGGCGCGCAGCGGTGG-GCATCA AGAGCCGCTTGATCC
  NCgl0644   1 100 161  688714 ..  688752 -  -9.8  -4.93296   TCATGAGTACAAAAA  TCCACCACA-AATGGAA CTTTAC CTCCATCCTGTGGTGGA   TATTCGCACATTCTT
  NCgl0650   3  53  -6  695068 ..  695080 -  -3.4  -3.62224   AGAGGTCGTGAAGAA                GAAC ACCTA GTTC                TTTTTCTTGGGAGAT
  NCgl0656   7 100 275  700067 ..  700106 - -11.4  -5.09225   AGCCGACTGAAAAAA  CTTCGAACCCTCCGTGGC TTCA GCCAAGAAGAGCTCGCAG   ATCTCTCCGGAGTGT
  NCgl0662   2  48  60  710435 ..  710457 -    -4  -3.14051   TGAGCTTGAGGAAGA           GCCCCGGAAA TTC CTTCGGGGTC           ACTGCCTTTACGCTG
  NCgl0667   4  55 350  715918 ..  715933 -  -3.2   -3.9392   TTGGATCGTAAAGAA              CGCATC ATGG GATTCG               GGCACCGCGTGTACA
  NCgl0687   3  51 200  737000 ..  737013 -  -5.3  -3.01712   GGCGGTTCGGGAAGA               TCCAA AGAC TTGGA                TGTTCCCGAACGTGG
  NCgl0687   3  51  71  737105 ..  737142 -  -5.5  -3.05384   GGCGTTTGGACCCAA   CGGCATCG-GTTTGACCA CGT CGGTGATTCACGATGCCG   AAGGTCCTGTGGGCA
  NCgl0712   4  62 236  781896 ..  781923 -    -7  -3.27923   CTTCAAGACCAGTAA        GCGAACCTTTAA TTAA TTGAGGGTTCGC         TTTTGTTCTTGGCTG
  NCgl0717   4 100 291  786848 ..  786876 -   -16  -3.16202   TTTAGATTAAAATCA        TGCGCCCCGCCA GAACT TGGCGGGGCGTA        AATCTATTTTCTGCT
  NCgl0729   6  54   8  800174 ..  800197 -  -5.2  -3.37796   TGGTACGACCCAGAA          GAGCTCCCCT TCCT AGTCGAGCTC           CTCTAGATCACATAT
  NCgl0746   5  71 352  820910 ..  820935 -  -8.3  -3.65827   GAAGGCGGACGGAAA         TCGAGAAAGCG GAGT CGATTCCTCGA          TGGCATAGTCGTGGA
  NCgl0756   5 100  16  832753 ..  832776 -   -11   -4.7629   CTACTAAGTTAAAAA          TCCCCTCAAC TTCG GTTGGGGGGA           TTTTTTCATTCCTAT
  NCgl0764   4 100  32  840371 ..  840402 - -17.4  -4.19577   CAATCCTGAAAACAA      CACCCCGTACTGAA TTTA TGCAGTACGGGGTG       TTGTCTGCGTGAATA
  NCgl0773   9 100  31  848440 ..  848465 - -16.3  -4.20042   ACTAAGATTCCAAAA         CCCTCTTCAAC TTTT GTTGAAGAGGG          TTTTGGCGTTCTGGG
  NCgl0781   2 100  16  862705 ..  862734 - -19.4  -4.61482   TTTTGCAAAAAAGAA       GAGACGCTCCGC GAAGCT GCGGAGCGTCTC        AAGGGGATTAAGAAA
  NCgl0792   8  64  -2  874048 ..  874068 -  -7.6  -3.35371   CACAGCGTTAAGTAA            CAGCGCTA AGTAG TAGCGCTA            GCGGTCAGTGTGGCG
  NCgl0797   3  70 100  879515 ..  879539 -  -9.9   -3.1876   AATTCCAGGCATGAA          GGTCGGCGGAC GTC GTCAGCTGACC          ATTCCGCCAGAGGCT
  NCgl0801   4 100  22  884490 ..  884524 - -21.7  -3.72481   TGGATCAAAAGAAGA     CCTCACCCAATTGGT GGAAA ACCAATTGGGTGAGG     TTGTGAGTCAGCACG
  NCgl0805   5  76  73  895506 ..  895520 -  -7.1  -4.37886   GGACTTCGGAGAAAA               GGGAG GAACA CTCCC               ATATGGGACCATCAA
  NCgl0815   1  52 396  905379 ..  905393 -  -4.2  -3.60792   CTGCCAACCGCTAAA               CTCGTG AAG CATGAG               ACTAATACTCAACCT
  NCgl0829   3  77  42  922325 ..  922351 -  -6.6  -4.56607   GGAGGAAGCAGAAAA         CCATCCAGGT GCGTTCA AACTGGATGG         TCAGATGATTGATGC
  NCgl0843   6 100  25  932514 ..  932542 - -17.6  -5.10461   TTTAGGCAACAAAAA        GTGCGTCTGAGT GAAAT ACTCAGACGCAC        TTTTGTGCTTTTAGG
  NCgl0854  12  81 367  941959 ..  942011 -   -13  -2.62958   TAGGGGAACAAAATT GCGAAAATACACCACAAATCAC TTGATAATG GTGACGTGTGGTGTATTTTTGC GCTTCTGGTTCGATT
  NCgl0859   5  66 107  950688 ..  950718 -    -9  -2.97408   CCCTATTGAAACAAT       GGGACTGGTCGCAA GGC TTGCAACTAGTTCC       CGGTCCCATTTTGCT
  NCgl0865   5  55 231  955423 ..  955452 -  -6.2  -3.13403   TGTGTTTCAGCAATA       GCCTCCGGGCTC GTCGAT GTGGCCGGTGGC        GAGGATTTCGCCGGT
  NCgl0877   7  59 188  969256 ..  969270 -  -5.6  -3.65351   CCAGCGCCACTGAAA               CTGTGG GCA CCACCG               TCACCCGCATCGTCA
  NCgl0881   8  62 181  972010 ..  972060 -  -4.9  -4.11216   TGGCGAGTCCTAAAA TCGAACGAATATTTGC-ATAATAG GGAT CTATTAGAGCGAATTTTCGATCGA AATTGGACATTTGCT
  NCgl0884   2  62 110  974834 ..  974852 -  -4.6   -4.0371   GATGCTTCAGACAAA             CGAGTT TTCGTGG AACTCG             ATGATGGCCACACGA
  NCgl0890   1  39 337  981921 ..  981954 -  -2.4  -2.74605   GGTTTCTAAAACCGA     CAGCACTAGAAAGC TTGATG GATTCCTAGCGCCA      GTAAAAACTCCTAGT
  NCgl0898   5  63  81  991321 ..  991333 -  -9.1   -2.6563   TGCTGCAACAAGCTA                CGCCA TTG TGGCG                CGTGGTCAGGTCGTG
  NCgl0901  11  67  39  994793 ..  994803 -  -4.6  -4.36914   CGGGGTCTTAGAAAA                 CGAC GAC GCCG                 ACCTGCCGCGCCGCC
  NCgl0916  10  57 451 1011327 .. 1011343 -  -2.1  -4.20516   TGGTCAGCCAAGAAA              TCCACTG CTT CCGAGGA              TCTGTTTTAGATAAT
  NCgl0922   8  78 103 1017142 .. 1017168 - -12.4  -2.71712   GTTTTTTCGGTAAAG         GTCTCCGACT GAGCTAT AGTCGGAGAC         TATTTCAATATCACC
  NCgl0925   9  89 185 1022494 .. 1022511 - -12.7  -3.54459   GCAAGTGCGCCTAAA             GCGCCTG TTCC CAGGCGC              CACCTACCGCGCAGC
  NCgl0932   4  59 371 1032364 .. 1032386 -  -2.6  -4.15565   TTTATCATCGCAAAA           CCGCAAAGCA CGC TGCTTATCGA           CGCGCCCCTCAACCC
  NCgl0939   6 100  31 1038661 .. 1038687 -  -9.4  -5.04249   TGTCCAAAAAAGAAA         TCTCCACGGCGA AGA TAGCTGTGGAGA         TTCTTCGTCGTGTGA
  NCgl0945  10 100  24 1043239 .. 1043271 - -17.1  -4.92791   GAGAAGACAACAAAA      GGCCCCTATTTCCTA AAA CAGGAAGTAGGGGCC      TTACGCTCTCTAATT
  NCgl0953   8  73 350 1049064 .. 1049074 -  -5.4  -4.56597   TGGGCGTTGCAAAAA                 CTCA CTG TGAG                 GCGTTTTGAGCAGTC
  NCgl0957   7 100  14 1054582 .. 1054623 - -10.3   -4.8622   CCCTGGAATGAAAAA TTGCGCCCAACCATTTTTCT GTG AGGAAAA-GGTTGAGCGCAG TCTTTGTGAAGATTT
  NCgl0960   5  56 126 1056163 .. 1056193 -  -2.6  -4.07885   GATCTTCCCGGAAAA      CCTCGGTTC-TGC GAAACT GCATGAATCGAAG       GGCTTCGTGAAGGTG
      fumC   6 100  21 1062158 .. 1062187 - -19.5   -3.3993   TATGTAGCGAAAAAG       GGACCTTCACTTC TTAA GAAGTGAAGGTCC        TTATTTATCGGGTTC
  NCgl0976   7 100  20 1071434 .. 1071456 -   -17  -5.26875   TCCCCAAGCAAAAAA           CCGCCGACCA CAA TGGCCGGCGG           TTTTTCGAACTAAGA
  NCgl0991   6 100  20 1086995 .. 1087021 - -15.8  -3.29461   CAACCTCTTGCACAA         GCGTCGGCCCCT GAA AGGAGCCGGCGC         TGGTGTTCTCAGTTC
  NCgl0998   2  42 397 1094975 .. 1094987 -  -3.3  -2.61548   CCCGACGATAATTCA                GGTAC CTC GTTCC                TTCAATTTGAGGTCG
  NCgl1005   7 100 118 1098952 .. 1098994 - -20.9  -3.49186   GAGGCAGAAAACACA TGAAGGTGGGCGTCGAAAAG CATG CTTCTCGACGC-CACCTTCA GCTGCAGGGCCTAGG
  NCgl1011   5  54 306 1103774 .. 1103794 -  -2.6  -3.93742   GCCAGATAAACAGAA           CCAC-TTCG CCCA CGAATGTGA            ACTCAGAAATGCCAG
  NCgl1017   2  61 399 1110998 .. 1111023 -  -5.4  -3.89354   TTGGGAAACCAAGAA         CCCACCAGCGG TACTG CCAC-GATGGG         CACGAGCGTGGCGAT
  NCgl1022   2  59  18 1115799 .. 1115811 -  -2.6  -4.15453   CAATGCACTCTAAAA                CAGG AAGAG CCCG                TAAACCTCTGACTAG
  NCgl1039   2  51 255 1131116 .. 1131143 -  -6.2  -2.70932   CGGTGGTTTGAACCA        GGCGGATCACCGC GTG GCGG-GATTAGCC        GCAATTGATGCGACC
  NCgl1047   9  63 261 1139348 .. 1139371 -  -8.2  -3.05384   GTTTCCCGGAGGCAA          GCAGGAGT TGTGGGAG ACTCCTGC           ACAGGCAGCCGCGAA
  NCgl1061   2  62 340 1152017 .. 1152030 -  -4.5   -3.9749   AGTGAGAAGATGAAA               GCCCT GATC AGAGC                TCGGGATGGGCATTG
  NCgl1071   7  56 409 1160281 .. 1160326 -  -5.3   -3.5394   AAAGCGTTTGGCAAA GTGTCACCCTCGCGTCGGCG CAGTCAT CGCGGACGCATGGGC-ACGC CTGCCGATTGCAGAT
  NCgl1078   4  85  15 1167523 .. 1167569 - -10.3  -4.27584   ACGCCCAACGCAAAA CGATCCAAAAGACGGC-CC-GAA TTA CTCAGGTGGCGTCTCTTGGACCG ATATTATTTAGCTTT
  NCgl1083   3  47 114 1171739 .. 1171752 -  -3.1  -3.39327   TCTGGATAGGGACAA               TC-GGG ACA CCCTGA               ACTTTGTGAGCGGTT
  NCgl1091   2  43  48 1185153 .. 1185167 -  -2.1  -3.23692   GAGGATGATGACGAA               GACTA GATTT TAGCC               TTTGTCGCGGTGCCC
  NCgl1094   3  52 347 1188026 .. 1188038 -  -6.3  -2.52516   CCTGGCACCAGGAAT                GATCT CCA AGATC                GGATTCGGCGCGCTG
  NCgl1094   3  52 140 1188230 .. 1188245 -  -4.7  -3.28712   TTCTGGTTTTTACAA              CACCT CACGCC AGGTG               GGCGCTGTTTTGGGC
  NCgl1099   4  60 147 1194960 .. 1194975 -    -4   -4.0641   CTCGACCTAGAGAAA              CA-AGGC AGC GCCTATG              TGTTCTTTGCGGACA
  NCgl1114   5 100  21 1216857 .. 1216880 -   -14  -5.22794   AGAAGCAGCAAAAAA          CCACCAAGAA AAAG TTCTTGGTGG           TTTTGGCAATTTGAG
  NCgl1123   3 100  18 1229122 .. 1229159 - -27.9  -4.13767   TTCTCGACGCCAAAA   GCCGCGGCACCTTCAGC AATT ACTGAAGGTGCCGCGGC    TTTTTGTTTGTGGGC
  NCgl1126   7  75  30 1230857 .. 1230881 - -11.4  -2.66711   TGCATAACGCAGAAG          GCCTGCACCA GAAGT TGGGGCAGGC          TTTTTTAATATGCAA
  NCgl1131   4 100 156 1236353 .. 1236386 - -19.1   -4.4261   CGTGGAATAGTAAAA     CCTCCAACATACTGT GCAA ACAGCATGTTGGAGG      TATTTAATGTGCCCC
  NCgl1134   3  43 289 1241247 .. 1241262 -  -3.2  -2.79312   AAACGCTCGACGACA              TCCTCT CACT AGAGGC               ATAACGCTTTTCGAC
  NCgl1138   7 100  16 1244798 .. 1244824 - -15.2  -3.53712   AGGCCCAACAAGGAA         GGCCCCCTTC GAATCAA GAAGGGGGCC         TTATTAGTGCAGCAA
  NCgl1170   3  51 371 1280872 .. 1280888 -  -2.9  -3.65827   TAAGCCTCAGGCAAA              GACTCTC GCG GAGGATC              GTGGCATCAAGTGCG
  NCgl1177   8 100  13 1287232 .. 1287265 - -17.6  -2.52946   TTTTGGTAGAAAATT     TGCATCCTTGAGCC GGTATT GGCCCAAGGATGCA      TTTTCCTGTGTCCTA
  NCgl1185   8  55  40 1298271 .. 1298299 -  -3.8  -3.69663   ACCACCACTGAAGAA        TCCATCAAGGCA GTGAT CGCCGTGATCGA        AGACGTAGTGACCAG
  NCgl1194   1  39 254 1305640 .. 1305667 -  -2.1  -2.59569   CGTGGAAATGAACAT        TTG-GATGGTTT TGGTG AAACCATCACCA        GTGGAATTCGTCTTG
  NCgl1201   8  90  22 1314414 .. 1314445 - -10.3  -4.33928   GATTCCAAACAGAAA     TCTGGGGCGACCTCT AATA AGAG-TCGCCCC-GA      TAAGTTTTTTTACCG
  NCgl1214   9  57 -24 1328255 .. 1328267 -  -6.3     -3.24   AAACTAACCCATCAA                CATCA GTT TGATG                GCCAATGCGGTCATC
  NCgl1219   8 100 392 1333029 .. 1333047 - -10.3  -4.86033   AAAGTTTTAGAAAAA             GACCCTC CTGGT GAGGGTC             TTTTTCATGCCTGGG
  NCgl1219   8 100  19 1333391 .. 1333420 - -10.6  -4.87807   CCAAGACATGAAAAA       GCACCGGAACCC AAAGTA GGGAACCGGTGC        TCAAACACTCACAAA
  NCgl1225  12 100 150 1341779 .. 1341807 - -14.6  -3.83026   CCGCCGCATAGGAAA        TGCCCTCCGGAC TAATT GTCTGGAGGGCA        TTTTTGCTACCTGCT
  NCgl1225  12 100  21 1341913 .. 1341936 - -14.6  -5.06414   CGCGCGGAAGAAAAA          GGCCACCCTT TTCA AAGGGCGGCC           TTTAAAAGACGTGTT
  NCgl1238   5  78 325 1354184 .. 1354212 -   -11  -3.35996   GATTGTTACCGATAA        CCTCTTCGGCGA CATCC TCACCGATGAGG        CAGGCGCAGTCTCTG
  NCgl1243   5  59 175 1359977 .. 1359990 -  -8.1  -2.79456   AATCGAACTTAAGGA               GGGGA GAGC TCCCC                TAAACCCAGCTGCGG
  NCgl1253   4  51 437 1369424 .. 1369437 -  -5.3  -3.09516   TGGTTGATCAGCCAA               CTGAA TTGC TTCAG                AAGGCTCGTGAGGAA
  NCgl1264  11  85 298 1382516 .. 1382544 - -11.7   -3.7108   AGTCTGATAGCGAAA        GCACCCCGTGA TCTTCCG TCGCGGGGTGC        TTTTGTGCGTCTTGG
  NCgl1268   2 100  14 1386251 .. 1386276 - -12.6  -4.29436   CATCAAATAAAAACA         GCCCCACCTC TCAAAC AAGGTGGGGC          GATTTTTTATGTCTT
  NCgl1276   7 100 360 1394410 .. 1394437 -   -17  -3.74859   GCAACAAAACAAAAG        GGCCTGCCGAGA CAAT TCTCGGCGGGCC         TCCCGCAATTCTGGG
  NCgl1276   7 100  21 1394751 .. 1394776 - -12.6  -4.74103   TCTTGAACGCAAAAA         CCTGCGAGCC GATAAT GACTCGCAGG          TTTTTTAAGACCCGA
  NCgl1287  11  58 310 1404370 .. 1404381 -  -3.6  -4.10791   AACACCCATAAATAA                GGGC CAGA ACCC                 ATTACTGCCTGTATA
  NCgl1287  11  58 -38 1404697 .. 1404729 -  -3.4  -4.07568   CCGCGCTCCTCAAAA      CACTGCTGGTGCGA GATAT TTACACCAGGAATG      TCGGCGTACCGTGTT
  NCgl1303   5  66 382 1419658 .. 1419686 -  -8.9  -2.94695   CGATGAGCAACTACA        GCAAATCGATGCC CTC AACACCGATCTGC        GCGGTGGCCCAGAAC
  NCgl1308   1  50  11 1427349 .. 1427362 -  -2.4  -3.62522   CAATGCCGTGAAGAA               CTGA ACTAGG TCAG                TCTTAAGAAATCACC
  NCgl1317   8 100  34 1436795 .. 1436832 - -12.8  -4.65819   AAAACCAAACCAAAA   CCGGTGTTTCCCTC CTTTTGCATT GAGGGGAACACCGG    TTTTGTGTTTCTCGA
  NCgl1327   7  59 465 1448637 .. 1448651 -  -6.4  -3.41002   ACAAGATTTAAGGAA               GTACCA CCG TGGCAC               GTGTCAAGCGGTCCG
  NCgl1333   5  50  97 1455230 .. 1455250 -    -4  -3.29461   GAAGGCCGGCGATAA            GGTGCA CGTTGTTGC TGCACC            GAAGGATGTTCACCT
  NCgl1353  11 100  23 1477867 .. 1477903 - -27.5  -4.67038   TCTGGAAAACCAAAA    GGAGGGGTGAGCACCAA ATT CTGGTGCTCACCCCTCC    TTTTAGCAATTAATC
  NCgl1365   3  56 259 1496522 .. 1496533 -  -7.2  -2.60075   TTTTTCTCAACCAAC                GCGG CGGT CCGC                 TATCTCGGCAATCTG
  NCgl1368   4  68 100 1500772 .. 1500808 -  -3.8  -4.56597   TGGTTTGCTGAAAAA   TGGATGAC-C-TCGCAGT TTA ACTGCGTTGTGTCATCTA   CGGCATGGAAAGGCT
  NCgl1374   3 100  24 1506596 .. 1506635 -   -21  -4.08216   TGATTTTCCCTAAAA  GCACTTATCCCCACGT TGAAAATG ACGTGGGGATAAGTGC   TTTTTGTTCAAAAGA
  NCgl1380   3  53 -63 1513000 .. 1513040 -  -6.1  -2.93549   CAGCCGCAACAAGCA  TCCGGTCAATGTTGGTCAA CAC CTCATCAACATAGGCCGGA  TTAACGCCGCGCTCC
  NCgl1389   4 100  10 1522365 .. 1522419 - -22.5  -2.84602   CTCAGCGCAGTAAAT CT-TCAAGCCCGTGCACCGTAGGTCTC TCC GA-ACCTATGGCGCACGGGCTTGATAG CTTTTGTGGCTATTG
  NCgl1401   2  52 -15 1534517 .. 1534541 -  -5.7  -2.83271   CGATGCCGAGAATGA          CCCGCTAGA TTACTCT TCCAGCGAG          GTGCCAATCATCGAC
  NCgl1418   7  63 469 1553575 .. 1553598 -  -6.8  -3.64703   TGCCGCTGAGTGAAA          CGATCGTCAT GTTT ATAACGATCA           TCGCGACCCTCGTCA
  NCgl1445   5 100  92 1582139 .. 1582178 - -20.1  -3.65351   TTAGCTTCATCGAAA  CACCCGCACTTGCCGGC TATAAC GCCAGGAAGTGCGGGTG   TTTTGCTCTTGATGA
  NCgl1456   6 100  21 1595791 .. 1595820 - -14.3  -4.64334   AATCCTCCAACAAAA       GCGCCATCCCAGC CTCA ACCGGAATGGCGC        TAAAAAACTTCTACT
  NCgl1462   6 100  65 1601818 .. 1601863 - -19.9  -3.97911   ACTAAACAGACCAAA CACACGTGCCAGGATCTTGCTG AAA CAGCG-GATCTTGGCACGTGTG TCTGTCTTTTGTCTG
  NCgl1465   2 100  11 1604774 .. 1604816 - -20.7  -3.94409   CAGATCACCTAGAAA CGCCAAAGGCCCCGCAAGT ATCAA ACCTGCGGGGCCTTTGAGG TACCTGTTTCCTATT
  NCgl1475   4 100  16 1618276 .. 1618302 - -16.7  -4.18674   TTTAGACACAAATAA         GGCGGGAAACA TCTAG TGTTTCCCGCC         TTTTCTTATGCCTGA
  NCgl1485   1  45 400 1630248 .. 1630264 -  -4.3  -2.87344   GATTGGTCGCACACA              CCCCGAA GAT TCCGGCG              CCACCACAGTGTTGC
  NCgl1489   3  48 209 1636020 .. 1636032 -  -5.5  -2.72991   CGATACTTCGAAGTA                TCCGC GCT GCGAA                AAGAACTCTTCACCA
  NCgl1493   4  93  70 1640948 .. 1640973 - -14.8  -3.39018   CCAGCAGCTGAAATA         GCCCGCATGA TGAAAT TCATGCGGGC          AACTTGCGGGCGGCT
  NCgl1498   4 100  21 1647154 .. 1647188 -   -20  -3.75657   CCAAATATGCAACAA     CCCCGTGTCGCACAGG AAA CCTGTGTGGCACGGGG     TGGCGTCGATAAGCA
  NCgl1511   3 100  22 1662569 .. 1662605 - -13.8  -4.92363   AAACACGCATAAAAA    GATCCTGGTTAGCCTC GCGGT GAGGTTAGCCAGGATC    TTTTCGTCGAAAAGC
  NCgl1517   6 100  59 1671166 .. 1671211 - -26.4  -3.70925   GCACTAACAAACTAA TCCGGGTGCGAACCTTCATC TGAATC GATGGAGGTTCGCACCCGGA TTTTTGGCTCAGCGT
      nusB   7 100  22 1715319 .. 1715357 - -19.6  -3.44146   CCCTCTCACAACGAA   GCGCCACCCACCCCTAAA TTT CTCCAGGGTGGGTGGCGC   TTGGTGTTAGCCAGA
  NCgl1567   0 NONE
  NCgl1584   4  61  19 1746170 .. 1746211 -  -5.2  -3.86252   GCTGACCAAATATAA GGAAACGTCCCTTGGTGGTT TGGC AACCACCTTGGG-C-TTCCC GGTGTCGATGACGGA
  NCgl1590   2 100  22 1752552 .. 1752590 - -30.6  -3.84246   GCGTTAATCACCAAA   GCCTTGGGCTTCAACCAC ACG GTGGTTGAAGCCCAAGGC   TTTTTCACAATCTAA
  NCgl1622   2 100 120 1790291 .. 1790338 - -16.6  -4.46212   GGTGTCAGGACAAAA GCCAAAACCCTTAACCTGATAT AGGT ATAACAGGTTAAGGGTTTTTAC GCAGATGAGAACTGT
  NCgl1629   5  95 322 1797682 .. 1797698 - -12.3  -3.99374   TGTGATTAACAAGAA              TGCCACC ACC GGTGGCA              CGGCACACACTGTTC
  NCgl1634   6 100   1 1802116 .. 1802151 - -16.2  -2.60763   CCCACACCGCATAAC    CCCCCTGCATAGGCTGA TGT CCAGCCTGTGC-GGGGG    TTATTTTTTCAACTG
  NCgl1658   7  60 448 1819720 .. 1819730 -  -3.2  -4.17762   TACTCTGGAAAACAA                 CTCC CTA GGAA                 GCTGTTACAAACAGT
  NCgl1661   7 100 190 1824946 .. 1824985 - -12.2  -5.29782   CACATCCACAAAAAA  TAACCCTCGTAGTAGCTT AAAC AAGCTGCTGCGGGGGTTA   TTTTTTTACTTTTAC
  NCgl1668   2 100  38 1834071 .. 1834108 -   -20   -4.8269   CATAAGCACCAAAAA   CAACCCCCAACAGCCT CTACAC AGGCAGTTGGGGGTTG    TTGCTATGTTTGTGG
  NCgl1676   2  95  69 1846233 .. 1846261 - -13.9  -3.63627   CCGGCATAGCGTAAA        CCCCCACTGAG CAACAAT CTCAGCGGGGG        CGATCATGAATTAAT
  NCgl1682   5 100 437 1850006 .. 1850034 - -17.5  -3.32963   ATTCGCACGCCACAA        CAGCCCAGCAGCA TCA TGTTGCTGGGCTG        TTGTGCATTTCTACA
  NCgl1682   5 100  25 1850420 .. 1850446 - -12.4  -5.37345   TCTAAGCACAAAAAA         CAGCCATCAACA TAA CGTTAATGGCTG         TTTTTTTAACCCTCT
  NCgl1699   3 100  28 1868595 .. 1868640 - -18.5  -3.96483   ATGCCATGTAAATAA CCCCCGTATCAAGATC-ACTGC CAC ACAGCAGCTCTTGATACGGGGG TTATTTTTTTGCTCA
  NCgl1706   5 100  21 1882417 .. 1882446 - -16.6  -4.42491   CAAAAAACATACAAA       CACCGCTGTTGA TTACGT TCAACAGCGGTG        TTTTTTATCGCTCAC
  NCgl1710   3 100  16 1887639 .. 1887669 - -20.6  -5.60689   CCACACAACAAAAAA       CAACCCCCTAAGGA TAA TCCTCAGGGGGTTG       TTCTGTTTCGACTCA
  NCgl1733   6 100  79 1917210 .. 1917247 - -17.9  -2.83403   CCTGCCCGATTAAAG   GCTCAGTGGCCAATCAGC TTA GCTGATTGGCCACTG-GA   ATTGGGGCAAGCACT
  NCgl1742   4 100  76 1928932 .. 1928980 - -19.9   -4.3534   TCGTAACGACCAAAA GCACCGAGAACAGATGCAACT CAAGCCC ATTTACATCTGTTCTCGGTGC ACTCGTATTTATAGC
  NCgl1751   1  73 109 1937356 .. 1937374 -  -7.4  -4.29929   ATCAAATTGAAGAAA             TCCTCGAC ATT GTCGATGA             AGCGCGGCGAGATCG
  NCgl1756   5  74 105 1941610 .. 1941624 -  -2.8  -5.14965   ATGTTTACTAAAAAA               CTCCAA ATT TCGGAA               TGAGCGCCAAGAATC
  NCgl1761   8  63  33 1944554 .. 1944572 -  -6.7   -3.7278   CCACAAAAGCAAACA             CCGGATC CACGT GATCCGA             GAGCCGAGTACCGCT
  NCgl1806   7  68  28 1985371 .. 1985411 -  -7.7  -3.67597   CTTTCCAGTTAACAA CACCCAACAACAGCGC TAGAAAAAAT GC-CTGTGGTTGGGTG  TTTTTTTTGAAACTC
  NCgl1824   3 100  22 2000470 .. 2000496 - -15.2   -4.4078   CCTCCCCAACCAAAA         GAGCCCTGGACC ATT AGTCCAAGGCTC         AATCGTTTAGAAAAG
  NCgl1827   7  93  33 2003345 .. 2003366 - -12.9  -3.84719   AGCTCTAAACCTAAA           GCCCGCGGC TAAG GCTGCGGGC            TTCGGTGGAGGGCGG
  NCgl1837   3 100  18 2014110 .. 2014141 - -23.2  -3.25824   CAGTAGTTAGAAAAG      GCGCTCACCTCCAA AGCT TTGGAGGTGAGCGC       TTTCTTGTTCGACTC
  NCgl1847   7  70  -9 2023939 .. 2023954 -  -7.6  -3.91716   CCATGCTGCAAAGAA              GAAAGC TTAA GCTTTC               GGATCGGGGACGTGA
  NCgl1851   5 100  28 2030201 .. 2030246 - -13.3  -4.93968   AGCTACAAGCAAAAA GCCCTTTCCATTGATGCACAC CAAC GTGAGATTCAAGGGAAAGGGC TTTATTGATTGCAGA
  NCgl1858  10 100  20 2039566 .. 2039595 - -15.9  -4.69664   TAGACCACGCAAAAA       GCCTCAAATTCCC ACAC AGGAATTTGAGGC        TTTTTAGCTCAACAG
  NCgl1863   5 100  17 2046655 .. 2046694 - -15.8  -5.38549   CCCAAATAAGAAAAA  TCCCCTACCCCAACGC GGATCAAA GCGTAGGGATAGGGGA   AATTCCGGGTGAATC
      dapF   5  72  18 2051805 .. 2051824 - -10.7  -2.72511   TGGATGCGCGTAAAG            CGGCCCA GAAACT TGGGCCG             AACTACAATCGCGAA
  NCgl1873   7 100  13 2057074 .. 2057104 - -13.4  -4.18018   GGCGGGCACGGAAAA       GCGGTTGACCAC TTGTATC GTGATCAACCGC       TTGAACTAGAACTTA
  NCgl1879   4  57 102 2063182 .. 2063193 -  -5.8  -3.28416   GAGCAGCCAGATCAA                GGTC TGGA GACC                 AAGGACAATGTCAAT
  NCgl1886   4 100  24 2068500 .. 2068529 -   -18  -2.95307   CAACACATAGCAAAG       GGGGCTCGTACT AACGAA AGTACGAGCCCC        GCTTTTAGTCTGCTG
  NCgl1892  10 100  20 2071745 .. 2071776 - -22.4  -3.57144   CGTCGTATGGCTAAA      GGGCCAGCACCGAA ACTC CTCGGTGCTGGCCC       TTTATTTTAAGTAAT
  NCgl1919   8 100  19 2105737 .. 2105779 - -20.8  -3.00199   TAAACCCAAAAACAC TTCTGCCCCGGTTCAAGA AATTCGA TCTTGAACCGGGGCAGAG CTTTATTGTTCAGAA
  NCgl1932   1  47 166 2120170 .. 2120190 -  -2.4  -3.53811   GGGATGCGTCGTAAA            GCGTCCAC GTCAA GTGGCTGC            ATGGCTGGTCGCGCT
  NCgl1938   7 100 251 2127042 .. 2127096 - -19.7  -4.18197   ATTGCTCAGCCAAAA CCAAACCAGGTGACCAAG--AATTCCC TCG GGAACTTTTCTTGGTCACCTGGTTTGG TTTCCCTCTGCCGCT
  NCgl1938   7 100  17 2127302 .. 2127330 - -13.9   -5.1675   TTACCCATCAAAAAA        GCACCCGACTAAC CAA ACCAGTCGGGTGC        CTTAATTAACCAAAA
  NCgl1966   8  60 100 2154346 .. 2154357 -  -7.2    -3.214   CTGATTAGACCAAGA                CGCC CCCT GGCG                 AATCAGTCCTTGGCC
  NCgl1999  10  90  22 2194691 .. 2194717 -    -8  -5.09521   GGAAGAAATCAAAAA         TCCCTGATCC TTAACGC GGATCAGGGG         TTTAAGTAAAGCGCA
  NCgl2004   6  64 450 2200587 .. 2200620 -  -8.1  -3.36273   GTCGGGCAACACCAA     CAACACCATTCCAGC AAGT GCTCGTTTGGTGTTG      AACTGCCGTTTCTAC
  NCgl2028   2  50  30 2225942 .. 2225957 -  -4.6  -3.21924   TCATTTTGCAGAAGA              GAGCCC AATA GGGATC               TGAAATGGAGGGGTG
  NCgl2039   7  57 393 2238289 .. 2238299 -  -4.6   -3.6715   CCACTCAACGCCAAA                 CGCC ACA GGCA                 GCTAAAACGCAAGCT
  NCgl2053   4  59 121 2254546 .. 2254560 -  -2.9  -4.15044   CTGCTCCGGAAGAAA               TAACT TCTCT AGTTA               AGCGAATCCAAAACC
  NCgl2061   8  71 224 2264271 .. 2264283 - -10.5  -2.91322   AGACGTCGCAAAGCA                GCCCG CTA CGGGC                CCTATCGCTCGGCCA
  NCgl2064   4 100  77 2266777 .. 2266818 - -17.5  -2.73364   GTTCTATGGCAAGGA TCCACCACAAACTGCCACC TTTC GGCAGCAATTTGTGGTGAA  TATTAGAACATTCTT
  NCgl2094   8 100  25 2302194 .. 2302224 - -15.5  -3.80625   GTTGCATAAGGTAAA       CCGCCACCCCACT AACAA AATGGGATGGCGG       TTTTTTAGATCTTTT
  NCgl2098   3 100  25 2307631 .. 2307670 -   -31  -4.28488   ATCCAAATAGATAAA  GGTGTGGGGGCTGACAAC AATT GTTGTCAGCCCCCACACC   TATTTTTAGAGTTGG
  NCgl2102   2 100  47 2313843 .. 2313867 - -10.1  -4.54821   ATTCCAATGAGAAAA          CCTCTGACA TCAAATG TGTCAGAGG          TTTTGACGTTTCCCA
  NCgl2122   2  55 291 2334724 .. 2334735 -  -2.2  -4.00348   TCCGAAGCAACCAAA                CTGG CGTG CCAA                 GACTTCGGAAATTCC
  NCgl2131   3  63 402 2345873 .. 2345885 -  -3.3  -4.33767   ACAAACTGATGAAAA                TCCCC TTC GGTGA                AACCGCTGGCATCCT
  NCgl2139   8 100 196 2353347 .. 2353402 - -15.1  -3.79071   CCGACAAGAGGGAAA CCAGACAGGCGTGACAAAACTTCAGGT TTTT AGCC-AA-TCTTGTCACGCCTGTCTGG TTCCCATCAGTTCAG
  NCgl2145   4  73 -17 2358158 .. 2358168 -  -8.2  -3.89614   CGTAACCGCTAGAAA                 CGCG GAC CGCG                 GTATCCCGGACCGAA
  NCgl2151  13 100   7 2367435 .. 2367464 - -11.5   -5.4833   GCAGGCAATAAAAAA       CTGGGGTCGCATCT GAA AG-TGTGACCCCAG       TTTTTTTTAGTCTTC
  NCgl2161   6  52 286 2376694 .. 2376710 -  -4.4  -3.45737   CAATCACTACGAGAA              GATCTC CAAAC GAGACC              AAGAGCGCTTCTAAG
  NCgl2165  10 100 198 2378647 .. 2378684 - -22.3  -4.68593   CCCATGAGCGAAAAA   CAGGCCACGATAAGTTT CTTA AAACCTATCGTGGCCTG    CTTCTATATTTGTGC
  NCgl2168   4 100  23 2382771 .. 2382802 -   -26  -4.15061   CAAGGGACAGATAAA      TCCCGCCGCCAGAC GTTA GTCTGGCGGCGGGA       TTCGTCGTAAAGCAA
  NCgl2177   7 100  44 2390349 .. 2390388 -   -23  -4.58685   AAAGTGCGCCAAAAA  CCCGTGGGGCCTCCCT CTTCCTCT AGAGAGGCCCCACGGG   CTGGTCTATTTACAC
  NCgl2183   7  59  98 2393863 .. 2393873 -  -6.8  -3.29958   CCAAGAAGATGAATA                 CGAC GAT GTCG                 ACACCGTCACAATCC
  NCgl2188   6  73 450 2398941 .. 2398953 -  -3.4  -4.88918   CGAGGCCAAAGAAAA                GATG AACCG CATC                CTTGCCGTCCAAAGC
  NCgl2191   7 100  25 2402096 .. 2402117 - -17.3  -3.64164   CTAAAAACACCACAA           GTGCCGCCC CTTG GGGCGGCAC            TTGGCGTCGAGAAGC
  NCgl2202   4  64  42 2415220 .. 2415254 -  -8.4  -3.12895   CCTTGCATCAACATA     CCGACAAGCCAGCACA CCC CGAACTGGCCAGCCGG     GCCCGGGCCGCCTGC
  NCgl2219   5  86 379 2434385 .. 2434424 - -12.2   -3.5393   ACTAGCCCCGCGAAA  GAACAATCCCCCAGTGCC CAAA GGTACCAGGGGATTTTTC   TTAATTCCATGCTCT
  NCgl2223   4 100  22 2440941 .. 2440981 - -16.9  -4.49556   TGCCTATGAAATAAA  CAACCGCCCCGACTGGG TGAAAAT CCCACTCGAGGCGGTCG  AAAGGCTTCTAGACT
  NCgl2230   2 100 187 2448095 .. 2448139 - -13.7  -4.19735   TCTTTTAAAATCAAA CAGGCGTGTCAAAGATTCC ATTTTTA GGAATTCTTGGCACGCCTG CAAGGTTTACCGAAC
  NCgl2242   6  63 383 2462203 .. 2462217 -  -3.5  -4.37092   ACGCGGCGGAGAAAA               CCACA CGGGT TGCGG               AAGTCATCACCCAAG
  NCgl2245   7 100 142 2465861 .. 2465894 - -14.8  -3.88985   AAAACCGGTCAGAAA     TGCCCACG-AAACTG AAAAA CAGTTTTCGTGGGCA     GCGTGGTTTGGTCTG
  NCgl2250   5  67  12 2472845 .. 2472879 -  -9.4   -3.1319   TTAAAACGCACTCAA    GGCGCATCGTCAAGG TTGATT CCTT-AGGATGCGCC     TTCTTTGTCTTTTAA
  NCgl2256  11 100  24 2479833 .. 2479872 - -10.7  -5.26119   CGTGCAAAAAGAAAA  CCGCCATCGCT-CCCCTC TCGTC GAGGTACAGCGGTGGCGG  TTTCTTAGCTGATGG
  NCgl2262   5 100  13 2485757 .. 2485786 - -13.7  -4.07568   TGGCTCTTTTGAAAA       TGGCTTCCTATCA GTTT TGATTGGAAGCCA        TTTTTTATGCCTTTA
  NCgl2284   3  51 254 2509256 .. 2509267 -  -5.8  -2.71924   GATTCCGGCGGAAAT                CACG CAGT CGTG                 CTTCCTGGCGAAGTC
  NCgl2287   8 100  25 2511899 .. 2511922 -  -9.5   -5.1675   TCAGGCAGCAAAAAA          CTCCCGGCC GAAAAT GGTCGGGAG           TTAATTTTTTTCTAA
  NCgl2303   3  53 183 2528348 .. 2528366 -  -6.7  -2.71144   TACTCCGCTGAAGTA            CGCACCAC TGGT GTGG-GCG             CTGCGATTGGTATGG
  NCgl2312   8  77  22 2538212 .. 2538224 -  -4.8  -4.83615   GAGGGTGTACAAAAA                GCTC GGGGT GAGC                TCCCGTGGAGAGCTT
  NCgl2327   3 100  16 2555263 .. 2555299 -  -9.6  -5.86976   CTAGAAAACAAAAAA   CGGGCTTAGCTCCTCTA TATA TA-AGGAACCAAACCCG    AATCTTTAAAAAACT
  NCgl2334   8 100  72 2561384 .. 2561409 - -16.3  -4.07885   CACTTTTTCTCAAAA         GCCACGAAAAC AATC GTTTTCGTGGC          ATTTGTCTTTTCTGG
  NCgl2342   6  63 209 2570086 .. 2570098 -  -3.4  -4.31433   TATCGGCACAAGAAA                TCAC CATGC GTGA                CGCAAAATCCTACTG
  NCgl2345   8  60 243 2572082 .. 2572106 -  -3.6   -4.1552   GAGTCCCTGAAGAAA         GCGAAGAGC TACTGAAG GCTCT-CGC          AGTCGCTTCTGACCA
  NCgl2358   3  75  14 2588695 .. 2588709 -  -5.6  -4.72986   CAGCCCCAGTAAAAA               CCCAGG AAG CCCAGG               AAGCCCCCCAGAACT
  NCgl2364   0 NONE
  NCgl2383   2  45 472 2615451 .. 2615465 -  -2.8  -3.09834   CAGCGCATCATGGAA               TTTGTC ATT GACAAC               ATGCTCCGATCAAGG
  NCgl2387   4  45 324 2619176 .. 2619215 -  -2.8  -3.11178   GAAGGAAGCCGAAGA  TGCTGTGCTCGCATTGATT GAA AAGCACTGCGATC-CAGCC  CATCCTGCACCGCTA
  NCgl2402   5 100  11 2633084 .. 2633133 - -15.9  -3.33361   GAGGAACTACATGAA GCCGGGGCGATTC-TGATTTAAAG AAA CCTTAAACCACGAAACGCCCCGTC GAAAAGCAATTTAAC
      acpS   2  52 -47 2634760 .. 2634792 -  -5.6  -3.12999   CTACTGGATAGTCAA     CACGCACGTCG-CCAC CGC GTAGTCGCCGT-CGTG     GCTGATGCTCAAGCT
  NCgl2414   2 100  21 2651359 .. 2651397 - -18.9  -5.14985   TTAAATACACAAAAA   CCTCCCCGTCCGATCAC TGCGT GTGATCTGGCGGGGAGG   TTTTAGTTTTCCTTA
  NCgl2434   6  57 368 2667486 .. 2667500 -  -7.1  -2.82666   CGACAGCGAAAACAC               GTGCC TTTTT GGCAC               TCTCACGCTGTGGCA
  NCgl2441   8  60 341 2675868 .. 2675900 -  -8.3  -2.54896   TTGCTATTGAACCGA      TTGCCGCGCGCAGCG TTG CTCTTCACGCGTCAA      CCGCCGAGCTCGAGA
  NCgl2452   4 100 229 2687197 .. 2687218 - -14.5  -4.74103   TTTCCAATGGAAAAA           GCCGCTGAT TTTT ATCAGCGGC            TTTATTTTTGTGGAG
  NCgl2452   4 100  26 2687383 .. 2687421 - -22.6  -5.04222   GAATTAAAGCAAAAA   TCCCCCTGACCACCCACA ATA TGTGGACGATCAGGGGGA   TTTATTTTCCTTCTA
  NCgl2460   0 NONE
  NCgl2469   3  57 347 2717608 .. 2717644 -  -5.8  -3.34962   TCCCACACCGCACAA    GGCTTTCCACACCACC CCTAC GGTGGTGTGAATATTC    GGTATTAGACCCAGT
  NCgl2475  10  90 114 2723620 .. 2723654 -   -15  -2.65586   TACATTTAAGAACAG     TTAGCGCCCTACCTGA AGT TCAGGCAGGGCGCTTT     TTTGGGAAGCTCCAG
  NCgl2483   4 100  15 2733395 .. 2733438 - -24.1  -4.13767   TTCTCGACGCTAAAA GCCACTACCCACCATCTGA AATTAA TCAGGTGGTGGGTAGTGGC TTTAATTCTTCGATT
  NCgl2494   1 100  26 2744823 .. 2744853 - -12.6  -4.14243   CATTTCACTGCAAAA      GCCGGCC-CGCAC AATTAA GTGCAAGGCCGGC       TAATTCTTAGAGCAG
  NCgl2505   5 100 333 2756762 .. 2756794 - -19.9  -3.18383   ACTCTTAGGGAGTAA      TCCCCTGCCCTCGCA TTA CGCGAGTGCAGGGGA      TTTTGCATTTCGGGG
  NCgl2505   5 100  34 2757038 .. 2757093 - -15.6  -3.54424   TTCCAGTGGTTCAAA CCAGACAGGCGTGCCA-AAAGCTCGCA AGA TGTCAGATTTTTGTCACGCCTGTCTGG TCTCTCCCAATTGGG
  NCgl2517   5 100 153 2772454 .. 2772489 - -23.4  -3.76224   CGTTGAGGCAGCAAA    CCGCCGAGGACTCACA GTGT TGGGAGTCCTCGGCGG     TTCGATCCCTCAAAA
  NCgl2525   1  48 186 2782137 .. 2782152 -  -3.9  -3.16191   CCAGATGGCCAGGAA              GGCCA GCTCTT CGGCC               TTTATGCCACTACCG
  NCgl2538   5  59 380 2795284 .. 2795294 -  -6.8  -3.28712   CCGTGTTTCCGACAA                 GGAC AAA GTCC                 AAGGAATCCTCGCCC
  NCgl2544   3  95 330 2801171 .. 2801226 - -14.2  -3.69354   CTTTACAAGGGGAAA CCAGACAGGCGTGACAAAAATCTAG ATTTCCG CCAGGTTT-TGGCACGCCTGTCCGG TTTAGGGGATTGGAA
  NCgl2560   4  66 143 2818149 .. 2818205 -  -5.8  -4.08767   CTCATCTGCCTAAAA GCGCTAGGATCCACCACAGATTCCAAG ATTC CTCAGGGA-TGTGGTGGATCCTTGCCC TGCTAACCCCCAGTA
  NCgl2566   4  62 464 2825726 .. 2825749 -  -4.6  -4.08706   CTTCGAGTACACAAA          GTTG-GCGATG AAG CATCCCGCAAC          CAGTGGGTTTCAGAG
  NCgl2577   3  45 -30 2835297 .. 2835311 -  -4.2  -2.76969   TAAGTTAGGTTAAAG               GTCACC GCT GGTGAA               GGGTTATTACCGACC
  NCgl2584   4 100 134 2843259 .. 2843296 - -25.8  -4.21827   CTAAACAGTTCAAAA   CAGCCAGCTCCGCAAC TACAAG GTTGCGGAGCTGGCTG    TTTATCCAGAAGCGC
  NCgl2592   4 100  12 2857569 .. 2857599 - -20.6  -5.68023   CGAGAAGCAAAAAAA       TGGGGCAGAAAGTC AAT GACCTTCTGCCCCA       TTTTTTGGTATTTAG
     gabD2   5  87   1 2884894 .. 2884932 -   -11  -4.08958   ACTCTTAAATAACAA   CAATCAGCCGGATCCTTA AAG CAAGGGTCCGGCTTTTTG   CTACGGCAAAACTTT
  NCgl2639   5  95 184 2916785 .. 2916838 - -15.5  -2.79831   CGAATTTTCAGCACA TCTTGGCACATGTGTCTGGTTTCAA GCTC TCATAACCGGACACACGTGCCAAAA CCTACGGATTTCCAG
  NCgl2647   2  52 376 2923561 .. 2923576 -    -6  -2.76453   GGATAAGTGGAACCA              GCGCAG TTGG CGGCGC               CGCTACGTGGACAAT
  NCgl2656   3 100  16 2935259 .. 2935297 - -13.4  -4.92239   TTAAAAACGCAAAAA  TCCACCACAAAACCGCT GATCAG AGCGATTT-GTGGTGGA   TCCTAACCAGGAGAG
  NCgl2660   3  59 421 2940011 .. 2940024 -  -8.1  -2.83715   TCCACGAGCAGCAGA               CTCCG TACG CGGAG                ATCGATGACACCGAT
  NCgl2672   2  75 256 2952701 .. 2952717 -  -7.9  -4.17048   GCGGCCGTAAAACAA              GGAGCCA GCA TGGCACC              AGCGACATCTCTCCC
  NCgl2688   2  47 315 2971705 .. 2971743 -  -2.2  -3.57561   CGCCAAGCTTGGAAA   GAAGCCGGACACGATTGG ACC CCACGTGTGTCTGTCTCC   AGGTCCATCTTCCCG
  NCgl2695   5  63 186 2977627 .. 2977659 -  -6.9  -3.73775   TGCATTTGCATCAAA      CGGGTTCGATGGCGA AGA TCGTCACCGAAGCAG      GTGCTTGGGCCGACC
  NCgl2698   6 100  24 2980124 .. 2980155 -  -9.4  -4.78848   GCGGCAAATAGAAAA      GCCGCCGCACAC TGGAGGAT GTGTGAGGCAGC       TTTTCTAGGACTTAA
  NCgl2721   4  83 -16 3008438 .. 3008467 - -11.5  -3.57792   TTAGCGACTTTTAAA       GTCCCCG-CTCG TTTTATT CGAGGCGGGGAC       TTTCGCTTTCCACCT
  NCgl2740   7  81 228 3025883 .. 3025912 - -10.8  -3.72453   ATTAACAACGCCAAA       GCCACCCTTC AATTGCGTGA GAAGGGTGGC        TTGGTGGAATTTGTA
  NCgl2743   5  68   4 3028839 .. 3028878 -  -7.8  -3.62522   GAACCTGGCCAAGAA  GCTTTCGGCGCGCACCTT AATA AAGATTCGCGCCTAGAAC   TTGTTAATCAGCGGT
  NCgl2750   3  46 301 3035127 .. 3035137 -  -3.2  -3.25088   GCGGAAATCGATGAA                 GATG CCA CACC                 GTGGAGGCTGTTTAC
  NCgl2759   4  55 119 3045988 .. 3046001 -  -2.3  -4.01078   AAAATCCACCACAAA               CGGCT GAAA ATCCG                GATCCTGTGGTGAGT
  NCgl2762   5  62 440 3048999 .. 3049014 -  -4.6  -4.07568   CCGCCGGGGTGAAAA              GCCCAC TGTC GTGGGT               GGCTACCGGTTTGGC
  NCgl2765   8 100  35 3052003 .. 3052025 - -14.9   -4.3953   CTTAACGACAAGAAA           GGCTCCCAC TTTCG GTGGGAGCC           TTTCTTGTTATTTAG
  NCgl2772   7 100 155 3061188 .. 3061223 - -21.4  -3.66803   GTCTAAGACGCGAAA    GAGGGGACCTTCTAAA GCGT TCTAGAAGGTCCCCTC     TTTCTTGAAAGGCTT
  NCgl2797   8  60 298 3097457 .. 3097480 -  -7.5  -3.14881   GAACGCTTCGAGGAA          CTGGTCGAA CTAGCC TTCGACCAA           GTTCCCCAGCAATTC
  NCgl2806   5  95  22 3105998 .. 3106029 - -13.7  -3.92641   AAGTCCACCCACAAA      GCGCGTGTCCCTC ATCAAA GAAGGGCACGCGC       TTGAAGTGTTTTTAA
  NCgl2820   6 100  12 3121943 .. 3121978 - -18.6   -4.2573   TAAATAACTCCAAAA    GTTGGGGCACCAATTAT TGA ATAATTGGTGCCCCA-C    TTTTTGGACTTTTAT
  NCgl2830   5  50 244 3131244 .. 3131262 -  -2.5  -3.62096   GTGCACGATCTGAAA            TTTGC-CA ACGG TGTGCAAA             CCGGACGTGTGGCGC
  NCgl2830   5  50 225 3131263 .. 3131281 -  -3.7  -3.54459   CCAACGGTGTGCAAA             CCGGACG TGTGG CGCCAGG             TGATGAAATTACGGT
  NCgl2867   4  50 462 3171142 .. 3171155 -  -3.7  -3.53444   CGACGGCGCCCGAAA               CGCCG TCGC CGTCG                GGGGGCACCTTCCAG
  NCgl2872   6  63 206 3176861 .. 3176881 -    -9  -2.64061   GACAAGGACAAGGCA            GACGTCAG TACTG CTGACGCC            GCGAAGGAGACGCTG
  NCgl2877   2  64  30 3180490 .. 3180519 -  -7.9  -3.29144   GCAGGTTCGCGATAA       CCGTGG-CACCC TGGGTGC GGGTGACCACGA       TATCTTCGCGCAGCT
  NCgl2889   3 100  13 3191875 .. 3191907 - -22.3   -4.6575   ACATAAATGACAAAA      GTCGGAACCTTTGAA TCT TTCAAAGGTTCCGAC      TTTTCTCTTTCCCTA
  NCgl2901   3  82 263 3204450 .. 3204466 -  -5.1  -5.03314   GTCACGGCCAAAAAA              TGCGGAA AGT TTCTGCA              TGGATCCTTACCCCG
  NCgl2905   6 100 152 3209515 .. 3209551 - -15.4  -3.93038   TATTTTAAGAGCAAA   CTTG-AGGCCCACAGAA GCAA TTCTGTGGGCCTTCAAA    TTCACTGATCAAGAA
      leuS   2 100  29 3219710 .. 3219747 - -11.9  -4.86822   AAGCACATAAGAAAA   CCTCGCCTGCCCACT AATCACAA AGCGGGCCGGCGCGG    CTTCTAGGGGAATCT
  NCgl2924   6 100 141 3230856 .. 3230911 - -18.6  -3.57561   TTCCAATCCCCTAAA CCAGACAGACGTGCCAA-AACCTGG CGAAAAT CCAGATTCTTGTCACGCCTGTCTGG TTTCTCCTTTTGAGC
  NCgl2924   6 100  35 3230986 .. 3231017 - -19.6  -4.67943   CCTCAAGACAGAAAA      GATCGCACCAGC-CG CAT CGAGCTGGTGCGATC      AAACCGCAGTAAAAA
      ulaA   9 100  43 3240237 .. 3240268 - -17.3  -4.10188   CAGATGTACAAAGAA      GCCGCCTCCTAGC TCTCGG GCTGGGAGGCGGC       TTCTTTGTTTGCGGT
  NCgl2938   4 100   6 3245787 .. 3245814 - -17.2  -5.53079   AAAACAGACAAAAAA        TGGCGATGTTTC ACGT GAAACATCGCCA         TTTTTCTACCACGCA
  NCgl2941   1  39 -27 3249201 .. 3249212 -  -2.2  -2.54387   TAAACGGGCAAGTCA                GCTGC GTT GC-GC                TCTTCCACTTCCGCT
  NCgl2944   5 100  12 3251419 .. 3251452 - -21.3  -4.52266   AAGTAAAGACGAAAA     GAGGGAGAATGTTTC ACGT GAAACATTCTCCCTC      TTTAGCTACTTCTAG
  NCgl2949   5 100  26 3253763 .. 3253796 - -25.5  -4.65895   CCTCGCATCTAAAAA     CCGCCTGCCTTCTCT GTTT AGAGAAGGCAGGCGG      TTTTTGTTTTGAGGC
  NCgl2961   5 100   8 3272536 .. 3272553 - -10.5  -5.14563   CCGGCCACCAAAAAA             GCCCGCC TTGC AGCGGGC              TTTACGGTTATGCGT
  NCgl2969   3 100  23 3283410 .. 3283448 - -19.1  -4.77216   AAGAACATTTAAAAA   CCTGCCTCTTCACCA TTTTATACC TGGTGAAGAGGCAGG   TTTTTTCGTCGAAAA
  NCgl2973   7 100  14 3287340 .. 3287377 - -14.3  -3.95456   AAATCCAATAGCAAA   GCTCCCTTTATGCG-GCT TTT AACGCGCAAAAAGGGAGC   TTGTTTAAGATTTCT
  NCgl2976   5 100  23 3288908 .. 3288946 - -31.2  -3.76413   CCTGAAAAGTTTAAA   GCCGCCCCCTCACCGTAA TGC TCACGGTGAGGGGGCGGC   TTTTTGCGTCGAGAA
  NCgl2987   3  55 344 3302643 .. 3302653 -  -4.6  -3.48824   GAATGAAAAAGCTAA                 CGGC GTG GCCA                 GCTTCTACTTCGGTT
  NCgl2986   3  51 440 3303440 .. 3303456 +  -5.1  -3.01924   TGCGGTAACCAATGT              TGAAACC GCA GGATTCA              TATTCCAGCAGCGTG
  NCgl2975   5 100  19 3288908 .. 3288946 +   -29  -4.65895   CCTGAAAAGTTTAAA   GCCGCCCCCTCACCGTAA TGC TCACGGTGAGGGGGCGGC   TTTTTGCGTCGAGAA
  NCgl2968   2 100  23 3283410 .. 3283448 + -19.1  -5.14563   AAGAACATTTAAAAA   CCTGCCTCTTCACCA TTTTATACC TGGTGAAGAGGCAGG   TTTTTTCGTCGAAAA
  NCgl2960   4  76  55 3272536 .. 3272553 +  -9.8  -3.69621   CCGGCCACCAAAAAA             GCCCGC CTTGCA GCGGGC              TTTACGGTTATGCGT
  NCgl2948   3 100  20 3253763 .. 3253796 + -25.5  -5.45802   CCTCGCATCTAAAAA     CCGCCTGCCTTCTCT GTTT AGAGAAGGCAGGCGG      TTTTTGTTTTGAGGC
  NCgl2943   3 100  10 3251419 .. 3251452 + -21.3  -3.72984   AAGTAAAGACGAAAA     GAGGGAGAATGTTTC ACGT GAAACATTCTCCCTC      TTTAGCTACTTCTAG
      trpA   5 100  59 3240234 .. 3240271 + -24.3   -4.4784   GTACAGATGTACAAA   GAAGCCGCCTCCTAGCT CTCG GGCTGGGAGGCGGCTTC    TTTGTTTGCGGTTTA
  NCgl2916   8  59 225 3223379 .. 3223391 +  -7.7  -2.87564   AAAGGCTCCATGAAT                TCCTC ACG GAGGA                TCTCTCCCGGCATCA
  NCgl2908   0 NONE
  NCgl2904   7  86  57 3209515 .. 3209551 + -13.2  -3.09516   TATTTTAAGAGCAAA   CTTG-AGGCCCACAGAA GCAA TTCTGTGGGCCTTCAAA    TTCACTGATCAAGAA
  NCgl2900   3  55 272 3205004 .. 3205016 +  -3.4  -3.85909   TTGGCCAATCCAGGG                GAGT GCTGA ACTC                TTTACGTTTCCCTGC
  NCgl2894   3 100  16 3198520 .. 3198558 +   -14  -4.18164   AATTAGGCTAAAAAT   TTGGGTTAAGGTCCAGTT TCG ATCCGGACTTTAACCCAA   TTCTTTTGCCAGATT
  NCgl2888   8 100  23 3191875 .. 3191907 + -22.3  -4.80455   ACATAAATGACAAAA      GTCGGAACCTTTGAA TCT TTCAAAGGTTCCGAC      TTTTCTCTTTCCCTA
  NCgl2876  13  86 352 3180748 .. 3180775 +  -7.8  -4.86033   TTCTTTGCCACTTCC        T-GCGCGCCTT CTTCTGT AAGGCGCGCCA        TTTTTCTGCCCATTT
  NCgl2871   7  60  94 3176999 .. 3177013 +  -7.8  -3.04322   CGATCTCATGTAGCT               GCACTG TGA CGGTGC               TGTTGCAAAGTTGGG
  NCgl2853   3  49  11 3158849 .. 3158859 +  -5.4  -2.80074   CCTGACAGTGGTGGC                 CTAC TCG GTAG                 TCGTCTTCTCAGAAA
  NCgl2849   4  56 345 3155318 .. 3155346 +  -7.3   -2.5294   TGCGTTGCCACAACA        GCGTCGGGTGTTG CAT CCACACCCCACGA        ATGTTGTAAGAACTG
  NCgl2844   7 100  41 3145671 .. 3145696 + -11.2  -4.57474   CAAGCACTTTTTCAA         GCCGGTGTAG TTTTCC CTACACTGGC          TTTTCTGTCGCTTCG
  NCgl2844   7 100 291 3145921 .. 3145945 + -17.3  -2.63207   TCAAACACGAATAAA          CCCAGAAACAC ACA GTGTTTCTGGG          CTTATCCATACTATT
  NCgl2839   3  45 219 3141175 .. 3141190 +    -4  -2.83867   TGAAAGTGCGAGCCG              CGGAAA TCTT TTTCTG               GTTCTTCCTCAATGC
  NCgl2836   2  48 394 3138869 .. 3138886 +  -5.5  -2.50479   ATTCACATAGTCACC             TTCAGCC ATGC GGCTGAC              CTGGTTTTCGTTGAA
  NCgl2833   3  57 385 3136141 .. 3136154 +  -5.9  -3.35046   CTGCTGCCAGGAGTT               CGCTC GGTG GGGCG                TCTTTGAGCAGGTAG
  NCgl2819   7 100  31 3121944 .. 3121978 + -18.8  -4.75063   AAATAACTCCAAAAG     TTGGGGCACCAATTAT TGA ATAATTGGTGCCCCAC     TTTTTGGACTTTTAT
  NCgl2808   8  67 401 3109924 .. 3109969 +  -7.5  -3.72576   CAGCCCTCAACCAGA CAGGGAGGACAAGAATCTGGG AAAA CCCAAATCCTTGTCACCCATG TTTGGTGCGAGCCGA
  NCgl2805   9  75 267 3105990 .. 3106037 +  -6.1  -4.61527   TCTTTTTCAAGTCCA CCCACAAAGCGCGTGTCCCTC ATCAAA GAAGGGCACGCGCTTGAAGTG TTTTTAAGAGATTTT
  NCgl2796   2  51 342 3098110 .. 3098125 +  -5.4  -3.05816   CGGTCGTCGTCAAGG              TCGTGG CTGT CCATGA               TTCGATCAAGAGTCG
  NCgl2789   8  91  20 3090688 .. 3090715 + -11.2   -4.4009   AATTAGAGCCGAAAA        CCCCGCTACCTT CCCT GAGGAGGCGGGG         TTTTCTCCAATCAAA
  NCgl2784   3  50 106 3084070 .. 3084082 +  -3.3  -3.53343   CAAGCAGCGCGATTA                CCCAC AGC GTGAG                TTTCCACCACCGGTT
  NCgl2778   7 100  20 3075471 .. 3075494 +   -11  -4.71222   TTAGCGCGCCAAAAA          GCCCACTGCA ATAG TACAGTGGGC           TTTTGATTTTGGTGT
  NCgl2771   5 100  17 3061116 .. 3061141 + -14.1  -5.02074   TGCTTTTAAAAAATG         GGAGCTTCTAG ATTT CTAGAGGCTCC          TTTTTTCACAACTCA
  NCgl2771   5 100  89 3061188 .. 3061223 + -19.2  -4.15788   GTCTAAGACGCGAAA    GAGGGGACCTTCTAAA GCGT TCTAGAAGGTCCCCTC     TTTCTTGAAAGGCTT
  NCgl2752   8 100  12 3038958 .. 3038983 + -19.1  -5.07652   CTAAATAATCAGTAA         TGCCCCACCAG ATAT CTGGTGGGGCA          TTTTGTTTTAGGAGC
  NCgl2749   5  64 311 3035752 .. 3035768 +  -7.9  -3.29324   ACAGCGCCGGAGAAT              CGCGGAC ATC GTCCGAG              TTGGGTTTGAATGCG
  NCgl2731   7 100  15 3019239 .. 3019266 + -15.7  -4.68724   AGCGAGATCCCTTAT        GGCCCTTCAGA TGTAAT TCTGAAGGGCC         TTTTCTGTTGAGTGC
  NCgl2731   7 100 254 3019478 .. 3019523 + -22.8  -3.72576   GGGCGATAAAACAAA CCACAGTGCCCACGAACTCGG AAAAC CCGA-TCCGTGGGCACTGTGG TTTGGTCCAAAGAAA
  NCgl2723   1 100  47 3009658 .. 3009691 + -24.1  -4.03234   GCCTTAAACAAGAAA     CAGGCAAACCGTAGC CACA GCTACGGTTTGCCTG      TTTCTATACGGGGAC
  NCgl2720   5  88  58 3008438 .. 3008467 + -11.5  -3.84719   TTAGCGACTTTTAAA       GTCCCCG-CTCG TTTTATT CGAGGCGGGGAC       TTTCGCTTTCCACCT
  NCgl2712   3  47   2 2997882 .. 2997909 +  -2.7  -3.32268   AACAGGAGAGATAAA       CC-CGAGCG-AGG AATG CCTACGCTGGCGG        TTATAAAACTCCTTC
  NCgl2703   5 100  16 2988184 .. 2988205 + -15.9  -5.38549   CCAATAATGCTCACT           CCCGATGCC GCCA GGCATCGGG            TTTTTGTTATTTAAA
  NCgl2697  11  76   5 2980124 .. 2980155 +  -7.2   -4.4017   GCGGCAAATAGAAAA      GCCGCCGCACAC TGGAGGAT GTGTGAGGCAGC       TTTTCTAGGACTTAA
  NCgl2687   4  60  -6 2972055 .. 2972069 +  -4.3  -3.97368   GGTTACTGGCTACGA               GTTCT AACCC AGAAC               TTTGTCGATTGAGGC
  NCgl2680   2  63 161 2962883 .. 2962893 +  -2.4  -4.58395   CGCCAACTTGCCAAA                 CCGG GGC CCGC                 TTTTTCCAAAATCGA
  NCgl2671   7  68 224 2953200 .. 2953214 +  -4.2  -4.59944   CCAACTCAGGAATTT               CCAGTG CTT CACTGA               TTTCTTTGTGGTGCT
  NCgl2659   6  91 367 2940823 .. 2940879 + -13.2  -3.56844   ACCTTGTGTGGTTAG TTCCGCGTC-GCGC-TGGGCATTTGAGA GCA TCTCAAAACCCTGCGCGCTGATGCGGAA TGTTTCATTGGTCGC
  NCgl2655   7  59 145 2934978 .. 2934996 +  -4.5   -3.9344   GGGGCTGATGTGATT             TCTGCGG GGTTA CTGCAGG             TTTCCTGTTCAACTT
  NCgl2648   4  55 341 2927049 .. 2927065 +    -5  -3.50447   TCGGTAGCTCCACTA              CTGCCC AGCCG GGGCCG              TTGTCTACCCATTGG
  NCgl2638   4 100  36 2916622 .. 2916661 + -15.8  -5.38549   AGGTTTTAGAGAGAA  TCAGCGCCCGGGAGCTGTT TGG GACT-CTCCTGGGCGCTGA  TTTTTGTTATTTCAG
  NCgl2618  12 100  14 2884900 .. 2884926 + -14.5  -4.72272   AAATAACAACAATCA         GCCGGATCCTT AAAGC AAGGGTCCGGC         TTTTTGCTACGGCAA
  NCgl2607   6 100 224 2873627 .. 2873680 + -16.4  -2.72511   TTCGAGTGCCGCGAT CAAACCACGGTGCCCACCAAATCCAT TTTC AT-GAT-TCGTGGGCATCGTGGTTTG GTTTCAAGACCTCGA
  NCgl2591   2 100  49 2857569 .. 2857599 + -18.4  -5.32699   CGAGAAGCAAAAAAA       TGGGGCAGAAAGTC AAT GACCTTCTGCCCCA       TTTTTTGGTATTTAG
  NCgl2583   6 100  22 2843259 .. 2843296 + -26.5  -3.85698   CTAAACAGTTCAAAA   CAGCCAGCTCCGCAACT ACAA GGTTGCGGAGCTGGCTG    TTTATCCAGAAGCGC
  NCgl2576   9  59  71 2835360 .. 2835380 +  -6.1  -3.57462   CCACCGGCGGGGACA            TCAGTGCGG TTG TTGCACTGG            TTTGGCGCTGAAGTG
  NCgl2567   1  42 290 2827698 .. 2827719 +  -2.9  -2.87146   CTATTGCACTCGAAA           TCCACATCA CTAA TGCGGTGGA            GTTGTTGTCCCGAAA
  NCgl2559   3 100  24 2818086 .. 2818124 + -13.4   -4.7173   CCAGCGCTGCACGGA  TCCACCAC-AAATCGCT CTGATC AGCGGTTTTGTGGTGGA   TTTTTGCGTCTCATC
  NCgl2543   4  57 384 2801701 .. 2801717 +  -2.2  -4.20106   ATGATCGTGTCGTCA              TCGCGG AGAAC TCGTGA              TTTTCCATCGGCTTT
  NCgl2529   8  59 468 2789066 .. 2789083 +  -5.5  -3.65046   GCCTCACGGAAACCA             CGGCTTG CATA CAAACCG              TTGTTGGACTCGAGA
  NCgl2524   4  63 291 2782610 .. 2782626 +  -8.7  -2.98545   GGTCAATTTGGAAGC              GGTGTTC TGG GAACGCC              TCGTTATTGTCGACC
      bioD   6  61 196 2772860 .. 2772873 +  -2.3    -4.431   CACCGTTGTCTGCCA               CGAGA ATCC TCACG                TTTTGTCCATCGGTG
  NCgl2512   5 100  34 2768031 .. 2768059 + -10.1  -4.64766   CTTTATTAAGAAAAG        CCCACCCCTTTGC TTG GCTTTGGGGTGGG        TTTTTGCGATCTGGG
  NCgl2512   5 100 101 2768098 .. 2768142 + -15.9  -3.99678   TTGCGGAAAACCAAA CCAGGTGACCGAAAACTTC CCGCACC GACATTTTCGGTCACCTGG TTTGGTTCTCGGGAT
  NCgl2504   5  57 206 2757336 .. 2757352 +  -4.3  -3.85698   TTGCAGCACCAAAAC              CTTCACC CAC GGAGAGG              TTTCTACACGCCAAG
  NCgl2497   2 100  15 2749130 .. 2749154 + -14.4  -4.78572   GTTAGACCCGAAAAA          GCCCCCTTTT GTTTA AAAAGGGGGC          TTTTCTTAGTTAACG
  NCgl2493   9  55 426 2744652 .. 2744666 +  -4.2  -3.72027   TTAGGGCTTCACGTG               TCCTAC ATG GTCGGA               TTCTTGATCAGGGAT
  NCgl2482   7 100  24 2733395 .. 2733438 + -26.3  -4.09292   TTCTCGACGCTAAAA GCCACTACCCACCATCTGA AATTAA TCAGGTGGTGGGTAGTGGC TTTAATTCTTCGATT
  NCgl2474   3 100  10 2723623 .. 2723651 + -18.9   -5.0133   ATTTAAGAACAGTTA        GCGCCCTACCTGA AGT TCAGGCAGGGCGC        TTTTTTGGGAAGCTC
  NCgl2468  11 100 140 2712518 .. 2712558 + -17.1  -2.81223   AGAAAGCACAAAAGA  GAAGAAGCACGAAACAAAC ACT GTCTGTTTCATGCTTCTTC  TCATATATTGTTAAG
  NCgl2461   4  73 322 2697538 .. 2697570 +  -8.3  -3.81557   TCGTTGTAGAAAATC      CCCCACGTCTTTCCA TCT TGGTCAGGCATGGGG      TATTTCTTTGCCAAA
  NCgl2451   8 100  45 2687197 .. 2687218 + -14.5  -4.96501   TTTCCAATGGAAAAA           GCCGCTGAT TTTT ATCAGCGGC            TTTATTTTTGTGGAG
  NCgl2451   8 100 231 2687383 .. 2687421 +   -16  -4.80487   GAATTAAAGCAAAAA   TCCCCCTGACCACCCACA ATA TGTGGACGATCAGGGGGA   TTTATTTTCCTTCTA
      nadE   2  95  26 2682406 .. 2682428 + -15.6  -2.52896   TGAGTGTCGCTTTGG           CGGCGTGGAG TAG TTCCACGCCG           TAGCTTGGCCCATGA
  NCgl2440   8  61 -26 2676218 .. 2676262 +  -6.9  -3.57144   ATCCTCAATGAGGTG CGCAGCGCGCTGGGCACGCTG AAC TAACGTGATACGCGCACTGCG TTTGCCACTGCAAGG
  NCgl2432   8  61  54 2666050 .. 2666068 +    -6  -3.69283   GCGGGTACGGGTACG             GGTAAGTC TTT GGCTTATC             TTGTTCCGTCGATTC
  NCgl2424   5  74 -59 2660076 .. 2660123 + -10.7  -2.75825   ACCATGAACTGCGAA GACAACGGCG-AGTACGTCACCT GCAC AGGTGGCA-ACAACGCCGTTGTC TACATTTCTTAAAAC
  NCgl2420   1  52  94 2657083 .. 2657108 +    -4  -3.53012   AACTAATGTCTTGAG         GTTGGGCT TTTCGACCCT GGCCCAAC          TTTGCAACAGCACCC
  NCgl2413   8 100  16 2651359 .. 2651397 + -21.1  -4.72729   TTAAATACACAAAAA   CCTCCCCGTCCGATCAC TGCGT GTGATCTGGCGGGGAGG   TTTTAGTTTTCCTTA
  NCgl2407   3  59 427 2637599 .. 2637614 +  -6.1  -3.53091   AGATTGGTGACGGTG              GCGAG CCAGTC CTCGC               TTTCACGAGAGACAT
  NCgl2404   5  73 200 2634955 .. 2634970 + -10.4  -3.15758   TGGCTGGCCATAAAT              GGCCTG TGAC CAGGCC               TTAATAAAGGATTCT
  NCgl2393   8  64 384 2626194 .. 2626214 +  -5.4  -4.07568   GCTGTCCAGATTGAC            GTCCTCTA CAGCT TGGAGGGC            TTTTCCGCAGGAGCC
  NCgl2386   6  57 124 2619666 .. 2619684 +  -4.5  -3.69092   AGATCTTCGGCGAGC             TGATGCG ACAGG CGCAGCA             TTTCACCTTCGTATT
  NCgl2371   5 100 157 2603040 .. 2603069 +   -10  -4.87318   AGCCACCCCGAATAA       TCCCCTTACCTG CACAAA CAGGTTGGGGGA        TTTTTACATTTTCAG
  NCgl2363   3  47 -20 2593949 .. 2593964 +  -2.5  -3.53444   GCGGGTGCGGCCCTT              GCAGG CTGGGT CTTGC               TTTAGAAAACGCTCA
  NCgl2359   8 100  14 2590320 .. 2590356 + -15.3  -3.10344   AGTTTCTAAAGGTTA    TTGAGGGCCTGCTCG ACATCTG CGAGCAGGTCTTCAA    TGTCTTCAATACCAA
  NCgl2344   2  55 239 2572591 .. 2572608 +  -4.8  -3.53811   CAGGGCCGATGGTGC             GCTGCA CAACAA TGCGGC              TTTCCAAACCATCAA
  NCgl2336  11 100  30 2563881 .. 2563918 + -24.5  -5.05712   CACATAAACACAAAA   TGGGCGGTTAAGTTCTT GGAA AAGAACTTAACCGCCCA    TTTTTAATTGTTTAT
  NCgl2333   8 100  16 2561383 .. 2561410 + -12.8  -4.51238   GCACTTTTTCTCAAA        AGCCACGAAAAC AATC GTTTTCGTGGCA         TTTGTCTTTTCTGGG
  NCgl2326   5  62 102 2555373 .. 2555388 +  -7.6  -3.22475   CCATACTCGAGTGCT              TCCTCA GCGG TGAGGA               TCTTGTCACGGTCGG
  NCgl2311   4  70 315 2538575 .. 2538585 +  -2.4  -4.87893   GGGCATCTCCCAGTA                 CCTC GCG GCGG                 TTTTTCATTCCGGTT
  NCgl2305   6  47 194 2532174 .. 2532189 +    -4  -3.05816   CTTGGTGATGTGATC              GGTCAT GGCG ATGATC               TTGGATGCGCCGTGC
  NCgl2302   5  71  57 2528620 .. 2528657 + -10.6  -2.83747   TGAGGAAGACCGTAT  CGCGGGCGACGATCTCGC CCTT GCGGTA-CGTCGC-CGCG   TAGTTGTACACATTC
  NCgl2295   7  91 464 2522128 .. 2522143 + -11.8   -4.0896   TAAACCAAGTCGATG              CCGCGG TCTA CCGCGG               TTTTCGCCAAGGTTT
  NCgl2289   7  57  80 2513228 .. 2513244 +  -3.8   -3.8709   GCCAAGCGTCGCTTT              TCAATT TCTTC AATTGA              TTTGTCGCCGAATTT
  NCgl2286   5 100  15 2511895 .. 2511926 +  -7.2  -5.61596   GTAATCAGGCAGCAA      AAAACTCCCGGCCG AAAA TGGTCGGGAGTTAA       TTTTTTTCTAACCGT
  NCgl2278   5  59 465 2503824 .. 2503863 +  -6.4  -3.34242   ACACCCCATCTAAAA  GGGGCTC-TCTGGCAGATA TGC TCTCCGGCAGAAGAGCCTC  TTAATCCTTGTTGTA
      rpsT   7 100  20 2485757 .. 2485786 + -13.7  -5.33866   TGGCTCTTTTGAAAA       TGGCTTCCTATCA GTTT TGATTGGAAGCCA        TTTTTTATGCCTTTA
  NCgl2255   7  87  67 2479833 .. 2479872 + -10.7  -4.21974   CGTGCAAAAAGAAAA  CCGCCATCGCT-CCCCTC TCGTC GAGGTACAGCGGTGGCGG  TTTCTTAGCTGATGG
  NCgl2234   3  50 371 2455810 .. 2455821 +  -4.4  -3.29324   ACGTAATCAGTGGTA                CGAA CATT TTCG                 TTGGGTTTGCATCGG
  NCgl2229   5  61  88 2448090 .. 2448144 +  -6.4  -3.54129   GGTTATCTTTTAAAA TCAAACAGGCGTGTCAAAGATTCC ATTTTTA GGAATTCTTGGCACGCCTGCAAGG TTTACCGAACGTGTG
  NCgl2222   0 NONE
  NCgl2213   9 100  17 2426720 .. 2426747 +  -9.8  -4.80167   ACAGTAACGAGAAAA        CCCCGGGAG-TCG CGT TGAGCGCCCGGGG        TTTTAGTTTTTGCTG
  NCgl2201   2  64 -15 2415107 .. 2415125 +  -5.3  -3.99775   GGATCCTGGTGATGA            GGGC-AGA TTGT TCTAGCCC             TTGTTATTGCTGAGT
  NCgl2195   3  71 375 2409408 .. 2409420 +  -9.1  -3.53343   GGGCACTTTCTGGGC                CTCCC AAT GGGAG                TTTACGGCCGAAGTT
  NCgl2192   1  46 226 2405076 .. 2405088 +  -4.8   -2.6176   TGATCAACAATCACA                CGGA TCTGT TCCG                ATTCTGAATCCGCTT
  NCgl2176   8 100 475 2390348 .. 2390389 + -17.3  -2.80821   CAAAGTGCGCCAAAA ACCCGTGGGGCCTCCCT CTTCCTCT AGAGAGGCCCCACGGGC  TGGTCTATTTACACC
      aceE   8 100  23 2382771 .. 2382802 +   -26  -3.21099   CAAGGGACAGATAAA      TCCCGCCGCCAGAC GTTA GTCTGGCGGCGGGA       TTCGTCGTAAAGCAA
  NCgl2160   3 100  16 2376740 .. 2376772 + -17.2  -4.72986   GCCCGTCTCATTTTT     GCACCTGCCAT-TCC GTGA GGATATGGCAGGTGC      TTTTTCATGCCACTA
  NCgl2154  10  62 221 2371133 .. 2371151 +  -8.8  -2.76261   GTCACCTGACCTGCC             GGTGCGCT CTT ACCGCACC             CTTTCACCCTTACCA
  NCgl2144   5  59 141 2358275 .. 2358286 +  -5.8  -3.60627   CCACCGCGGCGACCC                TGGC CAAG GCCA                 TTTACGATGCCATCA
  NCgl2133   7 100  23 2350286 .. 2350325 + -22.5  -5.15969   AGCTAGCCGATAGCG  GAAACCCCCTGAAATTC TTCATT GAATTTCAGGGGGTTTC   TTTTTTACATTCCAC
  NCgl2133   7 100  89 2350352 .. 2350384 + -23.5  -5.13527   CCACCTAAAAGGAAA      GCGCCGGATCCTCCA TCA TGGTGGATCCGGCGC      TTTTATTTATTAGTT
  NCgl2130   5  69   7 2346058 .. 2346087 +  -9.4  -3.37091   CTTATCTAGCATTGA       CCCCTTAAG-CGC AGAAG GCGATTTAAGGGG       TTGGGTTTTCCCGAT
  NCgl2121   8  68 200 2334739 .. 2334753 +  -4.2  -4.54449   CTGGCGTGCCAAGAC               TTCGGA AAT TCCGAC               TTTTCTGTCACGTGT
  NCgl2101   2  87  31 2313843 .. 2313867 + -10.8  -4.24002   ATTCCAATGAGAAAA          CCTCTGACAT CAAAT GTGTCAGAGG          TTTTGACGTTTCCCA
  NCgl2097   7 100   6 2307631 .. 2307670 +   -31  -3.94933   ATCCAAATAGATAAA  GGTGTGGGGGCTGACAAC AATT GTTGTCAGCCCCCACACC   TATTTTTAGAGTTGG
  NCgl2063   2  63  79 2266777 .. 2266818 +  -8.7  -3.05066   GTTCTATGGCAAGGA TCCACCACAAACTGCCACC TTTC GGCAGCAATTTGTGGTGAA  TATTAGAACATTCTT
  NCgl2052   4  52  53 2254699 .. 2254715 +  -2.1  -3.96327   TGGGGTGGGCGTCCC              ACCTGTG ACT CCCAGGG              TTTCTCCTACCACAT
  NCgl2047   6 100  19 2246915 .. 2246967 + -23.8   -4.3534   CACACTGACATAAAA TGAGCGGCTATTGTTCCTTCAG ATAATTTTC CTGAAGGAACAACAGCCGCTCA TTTTGCTGCTTAGAC
  NCgl2041   8  65 302 2242030 .. 2242049 +  -2.8  -4.52589   CCCTGCCCTGCAGGC            TTCGG-CAG CCT CTGACCGGG            TTTTATATAAACGAA
  NCgl2038   3 100 296 2238653 .. 2238680 + -12.8  -5.69262   AACTTAAACGCAGCG        GCACCACCCATAC TTT GTG-GGGTGGTGC        TTTTTCTTTTTCTAC
  NCgl2030   2  54  63 2228967 .. 2228980 +  -3.1  -3.90316   AATCCTTTAGACGCG               CATGG AGGC CTATG                TATTTTTAGCGCAAT
  NCgl2027   9 100 417 2226369 .. 2226399 + -15.4  -3.53811   AAAACCTTGCCTGCG       CGCTCCCCCAGCTC AGC GATCTGGCGGAGCG       TTTCAGCAGCGTAGA
  NCgl2022   2 100  37 2220398 .. 2220432 +   -18  -4.86731   GGTCGCTTAGCTTTA     GTGCCCACACACCTGA TCA TGAGGTGTGTGGGTAC     TTTTGTTTGCGCACA
  NCgl2003   4  71 346 2201419 .. 2201432 +  -4.5    -4.652   TTCACGAGTTTCTCC               TCAGC AACG GCTGG                TTTTTAACGTCCTTT
  NCgl1990   2  55 331 2187463 .. 2187475 +  -3.3  -3.81414   CAGAGGAATCAAACG                GGCAA ATT TCGCC                TTGTTCATTGCGCAT
  NCgl1977   3  55  -7 2166094 .. 2166106 +  -3.4  -3.91488   TCAGCCCAGAAGACA                TGCT GTAGA AGCA                TTCTTTAGCAGGATT
  NCgl1965   9  61  50 2154244 .. 2154267 +  -8.2  -2.70022   TCAAAGCATGGCCTG          CGCACTTTGAG GCG CTCAGAG-GCG          ATTCTGTGAGGTCAC
  NCgl1951   2  55  47 2141810 .. 2141833 +  -3.8  -3.75332   GCAGTCTCTTATTAC          TGACGTGGGT ATAG ATCTGCGTCG           TTTGCATTGACGAGT
  NCgl1945   2 100  18 2136162 .. 2136196 +   -23   -3.8374   TTTGACAGCCAAAAA     GGCGCTGAGGTGCACA CGT TATGCACCTCAGCGCC     TTTCAAGTTTTTTGA
  NCgl1941   5 100  17 2131782 .. 2131816 + -27.4  -5.19879   TTTTTAAAAAGAAAA     TGCGGGTGCTTCGAGA TTT TCTCGAAGCACCCGCA     TTTTTCTATTTCACG
  NCgl1937  11 100  13 2126769 .. 2126810 + -19.5  -3.07414   TAGCCAAACTAAACT GGTGTGCCCGCGGATCTCA TTTT TTAGATCCGTGGGCACTCC  TGTCTGGTGTTTTTC
  NCgl1937  11 100 286 2127042 .. 2127096 + -18.4   -3.7108   ATTGCTCAGCCAAAA CCAAACCAGGTGACCAAG--AA-TTCC CTCG GGAACTTTTCTTGGTCACCTGGTTTGG TTTCCCTCTGCCGCT
  NCgl1931   6  61 -38 2120321 .. 2120337 +  -8.7  -2.59564   ATGATTGCCGGGGTT              CTTGCGA CGG TCGCAGG              CTTGTGGCCTAGGCG
  NCgl1924   3  48  73 2112735 .. 2112752 +  -4.2  -3.14848   CTCCGCGATATTGAT             CTTCTT CATCGC AAGAAG              CTTTTCATACGCGCC
  NCgl1920  10  62 340 2108729 .. 2108752 +  -3.8   -4.2528   GGCATATCCTTTAAT          TTCTGCTGAG CTTG CTCCACAGAA           TTTGTTGGATTCAAC
      truB   5  74 199 2089065 .. 2089099 + -10.8  -2.74999   CAAAGTGTCATTGCA    GACCAAAGACGCCCC GAAAAA GGGGCCTCT-TGGTC     TAATATTCACGGTTG
  NCgl1899   7 100  33 2082849 .. 2082887 + -20.6  -4.85782   CTACAGATAGAAAAA   TGTGGCGCTAAAACCT CGCAATA AGGTTTTAGCGCCACA   TTTATTTTTAGCCCG
  NCgl1891   4 100   2 2071745 .. 2071776 + -21.7   -4.6951   CGTCGTATGGCTAAA      GGGCCAGCACCGA AACTCC TCGGTGCTGGCCC       TTTATTTTAAGTAAT
  NCgl1885  11 100  23 2068500 .. 2068529 +   -18  -2.52585   CAACACATAGCAAAG       GGGGCTCGTACT AACGAA AGTACGAGCCCC        GCTTTTAGTCTGCTG
  NCgl1878   8 100   9 2063271 .. 2063293 + -14.9  -4.32649   TCAGTAACTCCCTTA           CCCCGGATG ATTCC CATCCGGGG           TTTAGTTTTTCAAAT
  NCgl1872   1  53 101 2056891 .. 2056906 +  -3.2  -3.75884   TAGGCCAAAAGCTCA              GCGC CAGTAAGT GCGC               TTGGTTTATTTCGAC
  NCgl1867   5  66 160 2052005 .. 2052023 +    -8  -3.54424   GCTGCAGCAACGGTT             CCCGTGCC ACA GGAGCGGG             TTTCGCCCACTCCGC
  NCgl1862   8 100  44 2046075 .. 2046107 + -18.5   -3.4278   AGAAGCTTGTTAAAA      GCGGTGCCGCATCCG ATT TGGATGTGGTACCGC      CTTTTGCTTTTGTGG
  NCgl1852   5  77  51 2035437 .. 2035459 +  -4.8  -4.86385   TGTCTGCTAGTCCCT           TCCGCGTC TGCGCAT GAGGCGGA           TTTCTTTTTCAAAGT
  NCgl1836   4 100  21 2013380 .. 2013424 + -24.4  -5.16206   CAGTCGGGCTCAAGA CCGGGCCGCCACTGTTTTCC TCTGC GGGGAACGGTGGTGGCCCGG TTTTTCTGTTGCTTT
  NCgl1831   8 100  15 2008816 .. 2008847 + -11.6  -5.80003   GTCGCTCTTCTTCAT      CTCGCGGTTGCC CTTAAATC GGCGATCGCGAG       TTTTTTCTTTGTTGA
  NCgl1826   7 100   8 2003345 .. 2003366 + -15.1  -3.05384   AGCTCTAAACCTAAA           GCCCGCGGC TAAG GCTGCGGGC            TTCGGTGGAGGGCGG
  NCgl1805   6 100   4 1985371 .. 1985411 +  -7.7  -5.76949   CTTTCCAGTTAACAA CACCCAACAACAGCGC TAGAAAAAAT GC-CTGTGGTTGGGTG  TTTTTTTTGAAACTC
  NCgl1760   1  51 213 1944780 .. 1944795 +  -6.2  -2.71364   GTGAGATCGCCAGTC              TTCTCA TCTA TGAGAA               TGATTGCACCCATCA
  NCgl1750   5  55 140 1937554 .. 1937578 +    -2  -4.08767   AGAATTCTGCTTCTA          GCTCTTTCCG TAATT CGGACGGATC          TTTTCCAGCGATGGC
  NCgl1741   2  77  16 1928927 .. 1928985 + -10.4  -3.53733   AAGACTCGTAACGAC CAAAAGCACCGAGAACAGATGCAACT CAAGCCC ATTTACATCTGTTCTCGGTGCACTCG TATTTATAGCCTCGC
  NCgl1732   2  52 145 1917313 .. 1917324 +  -2.2  -3.81027   AGAATTGTAGAAACC                GTTG AACG CAGC                 TTTAGCTTGATTGCA
  NCgl1709   5 100  49 1887642 .. 1887666 + -14.3  -4.03586   CACAACAAAAAACAA          CCCCCTAAGGA TAA TCCTCAGGGGG          TTGTTCTGTTTCGAC
  NCgl1705   2 100  29 1882417 .. 1882446 + -16.6  -5.28176   CAAAAAACATACAAA       CACCGCTGTTGA TTACGT TCAACAGCGGTG        TTTTTTATCGCTCAC
  NCgl1698   1 100   2 1868592 .. 1868643 + -18.3  -5.52384   CTGATGCCATGTAAA TAACCCCCGTATCAAGATC-ACTG CCACA CAGCAGCTCTTGATACGGGGGTTA TTTTTTTGCTCAACA
  NCgl1663   9  56 133 1826693 .. 1826711 +  -7.4  -2.62977   TTCCGCAGGATGTCA             CGCTCTTC GCG GAGGAGTG             CATTTTCCTTTTCAA
  NCgl1663   9  56 324 1826884 .. 1826911 +    -7  -2.73275   GCCGGCGGAGTTCTC        GT-AGAGCGCGAC AGC GTCGCGCTTGAAC        TCCTCTGTGTAGGTC
  NCgl1660   3 100 354 1824946 .. 1824985 + -18.8  -5.79588   CACATCCACAAAAAA  TAACCCTCGTAGTAGCTT AAAC AAGCTGCTGCGGGGGTTA   TTTTTTTACTTTTAC
  NCgl1615   5 100  31 1782824 .. 1782846 + -16.4    -3.679   ACACATACACAACAA           CCCCTAGAGA ATA TCTCTAGGGG           TTGTGTTCCGACTTT
  NCgl1601   4 100   7 1766452 .. 1766473 + -14.5  -5.22039   GTGGATTAAACAACA           GCCTCCTTC ACAT GAAGGAGGC            TTTTTTACATTTAAG
  NCgl1589   4 100  22 1752552 .. 1752590 + -30.6  -4.61231   GCGTTAATCACCAAA   GCCTTGGGCTTCAACCAC ACG GTGGTTGAAGCCCAAGGC   TTTTTCACAATCTAA
  NCgl1583   3  60 458 1746691 .. 1746712 +  -7.1  -3.21099   TGGAGTCAAAGTGGC           GCAGCGGAG GTAA CACCGCAGC            TTGGTGCTCCACCAC
  NCgl1574  13 100  39 1735988 .. 1736014 + -14.5  -4.36433   CACACCGATTAATTC         CGGCCTTAGGC AACTA GCTTAAGGCCG         TTTCTTCATCTTTAG
  NCgl1566   4  63 147 1724728 .. 1724749 +  -6.5  -3.70149   GTGCCAGCATGACGT           GGCCTCCGA CAGC TTTGAGGCC            TTTGGCTCGTGTGAC
  NCgl1555  13 100 130 1715083 .. 1715116 + -20.5  -3.09349   GAGACCAGACCACAC     TGCCCACGAACCTCA AAAG TGAGGTTTGTGGGCA      TCTGTGTCTGGTTTG
  NCgl1555  13 100 157 1715110 .. 1715161 + -28.5  -2.57931   TCAAAAGTGAGGTTT GTGGGCATCTGTGTCTGGTT-TGA CCCCC TCATAACCAGACACAGATGCCCAC GTTCTAGAAACTCGC
  NCgl1555  13 100 366 1715319 .. 1715357 + -16.1  -3.36273   CCCTCTCACAACGAA   GCGCCACCCACCC CTAAATTTCTCCA GGGTGGGTGGCGC   TTGGTGTTAGCCAGA
  NCgl1518   5  79 423 1673549 .. 1673597 +  -3.7   -5.1861   ACGATTGTGGTTTCT TCGCCTGCTTGGATGACTACG TGATCGC CGTTGTCTTCGATGCTGGTGA TTTTTTGGTGATCGC
  NCgl1497   6  73 402 1647538 .. 1647555 +  -7.7  -4.05446   GGTCTGCCTCGGACT             GCTCTGG GCGC TCAGAGC              TTTGTGCTTCAAAGG
  NCgl1492   6  50 384 1641388 .. 1641405 +  -4.7  -3.15961   GCGGAGGCTTTGTTG             GTCGGCG TCGG CGCAGGC              TTCGATGGTGTTTTG
  NCgl1478   3  64 445 1622286 .. 1622308 +  -7.7  -3.37053   TCTGACACACCAACA           GCCTCAGCA ATCAG TGCTGACGC           TTCCTTGACCTGTGT
  NCgl1474   8 100 279 1618276 .. 1618302 + -17.4  -4.79352   TTTAGACACAAATAA         GGCGGGAAACAT CTA GTGTTTCCCGCC         TTTTCTTATGCCTGA
  NCgl1469   8 100 213 1611060 .. 1611112 + -16.6  -2.80244   TAGCGACCCGGAAGC GCAAAAATCTACCACAGACTGC AAGTTTTCA GCATTCTGTGGTAGATTTTCGC ATATTTGTTCGCCCA
  NCgl1464  10 100 149 1604781 .. 1604809 +   -16  -3.61922   CCTAGAAACGCCAAA        GGCCCCGCAAGT ATCAA ACCTGCGGGGCC        TTTGAGGTACCTGTT
  NCgl1455   6  87  45 1595716 .. 1595750 + -12.9  -3.30554   CTGTTGAAACTGATA     TCGAGCCTCACATAG GGAAA CTACGCGAGGCTCGA     TTGCTCGTTGGTTAA
  NCgl1444   4 100  22 1582139 .. 1582178 + -17.9  -4.44797   TTAGCTTCATCGAAA  CACCCGCACTTGCCGGC TATAAC GCCAGGAAGTGCGGGTG   TTTTGCTCTTGATGA
  NCgl1431   1  42 475 1567584 .. 1567594 +  -2.4  -3.04398   CAACCAACAGGTCTG                 CCTC ACT GTGG                 ATTTTCGCCAAACGC
  NCgl1427   9  70  14 1562570 .. 1562596 +    -8  -3.84246   AACTCGCCATTGGTG         CACGTCTGTGTC GTC GATGCGGATGTG         TTTGATGATTCCGCC
  NCgl1422   6 100  24 1556798 .. 1556820 + -16.4  -5.19879   CCTAAGTTAGAAAAA           CTCGGTGTGA TTT TCACACCGAG           TTTTTCTATTTGCAC
  NCgl1422   6 100 165 1556939 .. 1556984 + -16.9  -4.08485   CTAAGCCCAATCAAA CCACACTGCCCACGGACCTCA ACAA TCGGTTCCGTGGGCAGTGTGC TTTGGTTTCACTAAC
  NCgl1417   6  82  57 1554032 .. 1554061 + -12.2  -3.17194   AGTTGCAGGGAAATT       TCTCACCTTGCC AAAGGA GGCCAGGTGAGA        TTCCCTTAAGCAGGT
  NCgl1410   4  83  12 1546304 .. 1546325 +  -2.3  -5.54338   ATAAGCAAAAATCTT           TTA-GACCTC TCG GAGGTCGTGG           TTTTTGTTTTCCTTC
  NCgl1400   5  59 270 1534794 .. 1534804 +  -5.4  -3.73224   GCTGCTTCGATGGTC                 GCAA GCG TTGC                 TTTGCTGGCACCTGA
  NCgl1388   9 100  25 1522371 .. 1522412 + -20.3  -3.28857   GCAGTAAATCTTCAA GCCCGTGCACCGTAGGTCTC TCC GA-ACCTATGGCGCACGGGC TTGATAGCTTTTGTG
  NCgl1379   6  62 -21 1512959 .. 1512971 +  -4.8  -4.06491   GGCAGTCATGGCGAT                CAGC CTGCT GCTG                TTTATCTAGCGTTCA
  NCgl1373   5 100  20 1506596 .. 1506635 + -22.4  -5.06414   TGATTTTCCCTAAAA  GCACTTATCCCCACGTTG AAAA TGACGTGGGGATAAGTGC   TTTTTGTTCAAAAGA
  NCgl1318   2  61  68 1438272 .. 1438283 +  -5.8  -3.63569   GTAGAGGTCTTGCAA                TCCC TGGG GGGA                 TTCTTCAACGATTCC
  NCgl1307   4  49 160 1427517 .. 1427527 +  -5.4  -2.91395   TTTGATACGCTGTTC                 CACT TCG AGTG                 CTTTATCGCGGACCT
  NCgl1292   3  67 180 1408633 .. 1408645 +    -2  -4.74801   AGGGGCACGTCTGGT                TTCT GCTCA AGAA                TTTTTCGTAGCATTC
  NCgl1286   4 100 108 1404326 .. 1404382 + -29.3  -3.21354   TGGACGAAGCTGGTA TGGGTTCTGGCCCTTATTTATGGAGT TACAAC AC-CCATAAATAAGGGCCAGAACCCA TTACTGCCTGTATAA
  NCgl1279   3 100  26 1398497 .. 1398531 + -20.8  -2.59135   GCTAAGCGGCAAAAA     GCCCCGAGTCTGCCTT CAA ACGGCAGATTCGGGGC     GATTTCTTTGTGGAG
      coaD   6  74 249 1394473 .. 1394501 +  -9.6  -3.53444   TCCACGTGGTCGCTT       GTTGCCTTCACCC TGTT GGGTG-GGGCAGC        TTTCCGCAACCGTCA
  NCgl1254   4 100 165 1373299 .. 1373322 + -16.8  -4.15044   CTTAACCCCAAAAAA          CGGCTAACCC AAAA GGGTTAGCCG           TTTGTTAGAAGCGGA
      gltX   5  91  20 1362871 .. 1362906 + -13.4  -3.50832   TGTAGATGAACAAAA    GCCCGTCTCCGTTCAGA ATT TCTGAG-GGAGGTGGGC    TCTTTGCGTTTCGGG
  NCgl1218   5 100  18 1333029 .. 1333047 + -10.3   -4.7497   AAAGTTTTAGAAAAA             GACCCTC CTGGT GAGGGTC             TTTTTCATGCCTGGG
  NCgl1193   3  51  11 1305935 .. 1305947 +  -2.6  -3.68658   TTTAAGGCTTTACCG                GCGC TGGGT GTGC                ATTTTTTCCTGCCAT
  NCgl1184  12  80 127 1298469 .. 1298484 +    -9  -4.15222   ATCGCACCAAAAAGT              CCGTGA AACA TCACGG               TTTCTTGGGAACGAT
  NCgl1176   4 100 230 1287232 .. 1287265 + -16.1  -4.40237   TTTTGGTAGAAAATT     TGCATCCTTGAGCCG GTAT TGGCCCAAGGATGCA      TTTTCCTGTGTCCTA
  NCgl1144   4  74  -6 1254631 .. 1254641 +    -4  -4.93365   TTCCATTTTTGAGCG                 TCTT TAA AAGA                 TTTTTGCTTATCGAC
  NCgl1137   9 100  14 1244798 .. 1244824 + -15.2  -3.71848   AGGCCCAACAAGGAA         GGCCCCCTTC GAATCAA GAAGGGGGCC         TTATTAGTGCAGCAA
  NCgl1133   5 100  20 1241286 .. 1241314 + -13.9  -4.39571   TTTCGACGCCTGACC        CCGCCCTTCAC CTTCGCC GTGGAGGGCGG        TTTTGGGTTTCTGGG
  NCgl1113   3 100  18 1216857 .. 1216880 +   -14  -4.17089   AGAAGCAGCAAAAAA          CCACCAAGAA AAAG TTCTTGGTGG           TTTTGGCAATTTGAG
  NCgl1100   4  48 464 1198087 .. 1198099 +  -5.5  -2.56596   GAGGAGCCTGCAGTG                TCGAG GTG CTCGG                TGGGTTCATCCAAAA
  NCgl1082   6  60 146 1172020 .. 1172032 +  -7.7  -3.04604   TCGTAGGTGATGGTG                TCCTC TTC GAGGA                TGGTTTCTCCATTAT
      tatB   5  60 277 1167857 .. 1167869 +  -3.4  -4.18018   GCCATCAGGAAGCAC                CATG GCAGA CATG                TTTTCAATCACGCCA
  NCgl1070   3  95   7 1160738 .. 1160792 + -15.3  -2.74597   CGCATCTAACTCTTA TCTCACTGGGCCTTCATGCGGTTCGTT TTC ATCGAACTGCATG-A-GCGCAGTGAGA TCATCTATATCTAGG
  NCgl1060   0 NONE
  NCgl1050   9  64  14 1142489 .. 1142528 +  -8.7  -3.17075   AGTTACTCTGCAGGG ACGAGCTCTACCT-GGCTG GCGT CAGCCCAGGT-GAGTTCGA  TTCCCTTGGAGCGCA
  NCgl1045  11  63 228 1139476 .. 1139488 +  -6.3  -3.65046   CTGCCATGTGTTTAG                CACAT TTG ATGTG                TTCTTGAACTACACA
  NCgl1041   8 100  27 1135085 .. 1135115 + -20.6  -2.97489   CACGGTAATTTCTGA       TGAAGCTTCGGTGG TCT CCACCGGAGCTTCA       GTTGTTTCCGGTTCA
  NCgl1038   1  59 113 1131544 .. 1131565 +  -5.9  -3.48593   ATCCTCCCAACAAAT           CCAGAATTG ACGC TGATTCTGG            TTCTGTGGAGAGGTA
  NCgl1030   4 100  12 1123476 .. 1123513 + -11.5  -4.74706   CTAAAAGCATAAAAA   GATCGTTGCATTTTC AACCTCAA GAAAATGCAACGACC    TTTTTCAGTGTTAAA
  NCgl1026   5  54 265 1121072 .. 1121094 +  -5.4  -3.39142   TGGGTTGGAAGGTAT           CGCCGGGGTG GAG CACTCGGCCG           TTGATTAAGTATCCA
  NCgl1021   3 100  94 1115890 .. 1115926 + -22.5  -3.29364   ACGAGCGCATCTTCA    CGGCTGTGTGTTGTACT AAA AGTACAGCGCACAGCCG    TTCGTGCTTGATCCT
  NCgl1010   4  57 472 1104578 .. 1104592 +  -6.4  -3.14132   ACCAGGTGGTGGAGG               GCAAGC GCT GTTTGC               TTCATGGGCACCCAG
  NCgl0997   7  57 -19 1095368 .. 1095381 +  -2.3  -4.15453   TGACTTCGGGCGCAA               TCGGG CTCT TCCGG                TTTTAGAGTGCGTTG
  NCgl0990   7 100  70 1086990 .. 1087026 + -18.7   -3.4285   CGGTTCAACCTCTTG    CACAAGCGTCGGCCCCT GAA AGGAGCCGGCGCTGGTG    TTCTCAGTTCGCTAC
  NCgl0982   7 100  17 1078291 .. 1078311 +  -9.7   -5.1287   TGCAAGAATGAAAAA            TCCCCGC CACATGA GCGGGGA            TTTTTTAGCTGTACA
  NCgl0977   3 100  44 1073292 .. 1073319 + -15.7  -3.82656   AATTAAATATAGAAA        GTCCGGTGACT CTACAC AGTCACCGGAC         TCTTTATCTTTTAGG
  NCgl0968   5 100  16 1064443 .. 1064472 + -20.1  -4.20696   GACACTAAATTTTAA       GAGGGCGCGTCGA ATCT TCGACGTGCCCTC        TTTTAAAATTCGTGG
  NCgl0959   1  56 149 1056471 .. 1056485 +  -5.6  -3.45404   CAGGCGGAATCTGGA               TGGACC CCC GGACCA               TTCCTTCACTTTTCA
  NCgl0944   6  83  15 1042860 .. 1042898 +    -9  -4.33151   GTTTACGCAGCACAA  GACCCCTTCATCCTGTTC TTCTT GGGCAGG--GAAGGGGTC  TTTTGGCTTCTGATG
  NCgl0931   3  57 328 1033111 .. 1033123 +  -6.3  -3.26204   GGCAGCGATGGTGGC                GAAAC GTA GTTTC                TTCATGGGTTTCCTT
  NCgl0924   1  46 227 1022946 .. 1022962 +  -3.6  -3.14931   AATTCGGTACGCGTA              TCCACC GATGA GGTGGC              TTCATCCAGAATCAG
  NCgl0917   9 100  23 1014290 .. 1014322 + -16.4  -4.75308   AAAAGTTAAATAAAA      CACCCCGCTACC TTATTAATT GGTAGCGGGGTG      TTTTTAACTATTCCT
  NCgl0903   1  41 129  996962 ..  996976 +  -2.8  -2.65476   TTTGTTGATGAAGAA               CTCG CTGGAGC CGAG               GTTCTGCTCGATGAT
  NCgl0900   2  43 139  994755 ..  994766 +  -2.2  -3.16564   ACCAACTGCCCAGTG                GTGT ACAC ACGC                 TTACTCAAATCCGGG
  NCgl0885  11  79   5  977742 ..  977793 +  -2.4  -5.48514   TCTACGAATAAAAAA TTGTGGTGTGTGAATCTTGG GGGGAGGTTTGG GGGAGGTTCACACGCCACAA TTTTTATTTCTTAAT
  NCgl0864   5  52 177  955534 ..  955547 +  -3.8  -3.50393   GACCGGGCGTGGCCC               TCGC CGCCAC GCGA                TTCTATGGCCTGCCC
  NCgl0858   2  45 250  951092 ..  951102 +  -3.2  -2.94976   CTCGATAGACCAGCC                 GGGT GCG ATCC                 CTTGTTTACCCCATT
  NCgl0842   8 100 221  932514 ..  932542 + -18.3  -4.67635   TTTAGGCAACAAAAA        GTGCGTCTGAGTG AAA TACTCAGACGCAC        TTTTGTGCTTTTAGG
  NCgl0828   8  82  -6  922409 ..  922427 +  -5.3  -5.00884   TATTTCGCGTCAGCC             TGCTTGA TTAGT TCAAGCG             TTTTTTCGACCCGGT
  NCgl0820   4  57 235  913752 ..  913782 +  -4.6  -3.66178   TTGTTCCAGGTGTTG       CTCCGATGGCAATC AAT GCGTGCTGTTGGAG       TTTGCGATTAGCCAG
  NCgl0820   4  57 416  913933 ..  913962 +  -4.4  -3.91882   AGTTTGGTCATCTAG       TTCTTGGGGA AGCACGATTG TTCCCAAGAA        TTCTGTTTGTCCTCC
  NCgl0814   2  54 -31  905768 ..  905788 +  -5.3  -3.41708   ACAGCAACCGCATTC            CCTTCGGCT ACG AACCGATGG            TTAAGTTTTAATTCG
  NCgl0807   7  93   8  897700 ..  897713 +  -8.1  -5.22039   ATGAATAAGAAAAAA               GAGCC GAAA GGCTC                TTTTTTGCGTTTAGG
  NCgl0804   1  51 441  896037 ..  896052 +  -5.4  -3.02461   AAGTCCATCAGCTAC              CTCTTC ATGG GAGGAG               TATTCGCCGCCATTG
  NCgl0791   9 100  71  874114 ..  874164 + -22.8  -5.12707   GTTTGACCCGAATTC GCGGCTGGCTCGCCACAGAGATTT ACC AAATTTCTGTGCTGAGCTGGCCGC TTTTTTCGCGTTTGA
  NCgl0786   9 100   9  869330 ..  869357 +   -20  -4.16305   GTCTTAAAACAATAA        GGAGAGGATCCG AAAA CGGATCCTCTCC         TTATTGTTTGTGAGT
  NCgl0780   9  55 124  862879 ..  862901 +  -6.9  -2.96873   GTCTTTGTCCGTGGT           GCCCCAGGT AATTG GCATGGGGC           TGATTTCATCCCAGT
  NCgl0780   9  55 258  863013 ..  863031 +  -6.6   -2.9732   CGCGAACGATCGTGC             GGGTGGCC AAT GCCCACTC             TGGTTTGGCTTCGGG
  NCgl0772   6 100 411  848440 ..  848465 + -16.3  -4.21936   ACTAAGATTCCAAAA         CCCTCTTCAAC TTTT GTTGAAGAGGG          TTTTGGCGTTCTGGG
  NCgl0763   4 100 229  840371 ..  840402 + -17.4    -3.524   CAATCCTGAAAACAA      CACCCCGTACTGAA TTTA TGCAGTACGGGGTG       TTGTCTGCGTGAATA
  NCgl0749  10  74 317  825559 ..  825582 +  -8.9  -3.67976   TGCACGCGAAGGAAT          CCT-CGACCC CTGAC GGGTCGCAGG          TTTCGAATTGCTCAA
  NCgl0735   5  95 421  807161 ..  807191 +   -12  -4.21343   ACCGCAGCCACTGAT       TGACCGATGGCA ACGATCC TGCCATCGGTTA       TTTCTATGTCTTGGG
  NCgl0728   0 NONE
  NCgl0699   4  54 398  748843 ..  748873 +  -6.9  -2.83964   ACCCCAGCCTTAGTC      GGT-CCCACAGCTG CTTT TAGCTGTGGGTAGC       TGGTGTTATCTACTC
  NCgl0692   2  59 158  742989 ..  743007 +  -5.2  -3.76839   CCAGGAATCCAAGCA             GCGCTTCG GGT TGAAGCCC             TTTGCGTTGCGATTC
  NCgl0686   5  53 190  737397 ..  737412 +  -3.2  -3.73224   TCGGCACCGCCCTCG              TCGATC CAGC GCTCGA               TTTCATCAGCGATGC
  NCgl0686   5  53 314  737521 ..  737541 +  -6.7  -2.71712   TAGATTCGATGATCC            GCAGGACCG TTT CGTACCTGC            CTTTAGGACCGGAAA
  NCgl0674   8 100  93  725655 ..  725710 + -17.8  -3.54543   GGACATAGCGTCGGA CCAAACGAGAATGCCCACGAA-TCCCT AAA GGGGAGTTCGTGGGCATGTGTGTTTGG TTTCCGAGCCTCAAT
  NCgl0674   8 100 244  725806 ..  725851 + -17.7  -3.72695   TCGAGACAGACCAGA CAGGCGTGCCAAAACTCTCGA CGAA TCGAAAATCTTGGCACGCCTG TTTGGTGCGGAAAGT
  NCgl0669   4 100 165  718518 ..  718550 + -16.3  -4.65895   TCACAAATAGTAAAA      CCGGGCCACATCTGA ACA TCAGATGCGACCCGG      TTTTTGACTAACAGG
  NCgl0666   7 100  33  716319 ..  716365 + -16.7  -4.07568   TAAATAGCCTTGTGC CCATCTGGTGATGGTGTCGCGG CCCT CCGCCACAGCATCGCC-GATGG TTTTCGGAGCGAGCA
  NCgl0649   5  75  -9  695068 ..  695080 +  -3.4  -5.06816   AGAGGTCGTGAAGAA                GAAC ACCTA GTTC                TTTTTCTTGGGAGAT
  NCgl0643   6 100  43  688381 ..  688427 + -16.7  -4.39287   GTTAGAGGCGTTTAA GGCGCACGTTTGCTCTACTAGC TGTG GCTAG-GGAGGGAGCGTGCGCC TTTTGCTGTGCTTAC
  NCgl0630   5 100 436  675195 ..  675220 + -10.5  -4.61566   CACGGTCTTCCGATT         CACCGGGGTAGA AAA TCT-CCTCGGTG         TTTTGTGCTTTCGGA
  NCgl0621   4  46 -32  662345 ..  662377 +  -3.4  -3.23855   GGATTGATGACATTC     CTTGCTACCTCAGTCG ATG CG-CTG-GGCAGCTAG     ATTATTTTTCAGAGC
  NCgl0605   1  55 309  645090 ..  645101 +  -3.6  -3.93004   TCTTGGCTTTCGATT                CTGC TTAG GCGG                 TTTGTGAAATGTTGT
  NCgl0593   2  47  23  631835 ..  631847 +  -4.1  -2.96274   GTTATATCTGATGAA                TTGCT ATT AGCAG                TATCGTTATCACAGC
  NCgl0587   3  70  30  626033 ..  626065 +  -7.7  -3.81137   TGAGCTGTAGTGGAG      CGGACTGCTTAGG TCGATTT CCTGGGTGGTCCG      TTTAGGTGTTTCGGC
  NCgl0549   6  62  67  586318 ..  586337 +  -4.2  -4.15143   CTCATCCAAGGCATG            CGATACAG ATTC CTGAGTCG             TTTGTGTAGTTGGTT
  NCgl0543   7  64 144  580576 ..  580594 +  -5.8  -3.96327   CTAAGGTGATGGCTC             CGCCGTAG CCA CGCCGGCG             TTTGTGCTCAAGGGT
  NCgl0520   6 100  21  558032 ..  558059 + -16.4  -4.95854   CCAGAACTTTAAAAA        TGACCTCCAAGG GAAA CCTTGGGGGTCA         TTTTTAGGTTTTTTG
  NCgl0508   5 100  29  548116 ..  548147 + -15.9  -3.87149   AAGCTTCAAACAAGA      GTGCCCACCGACC CTTCAA GATCGGTGGGCAC       TTTAGGTTTGCTCCA
  NCgl0502   5  91  22  542104 ..  542132 +  -9.6  -4.56597   AGAATTCTTCATAGA        CGGCTGGATC TTGATCTTT GATCCGGCCG        TTTTTGCGCGCCAAA
  NCgl0496   3 100  55  538310 ..  538350 + -21.4  -4.74787   CAAGCGAATGCGTAA CACCCCTGGTGGAATTTCC TTTT GGGAA-TCCACCAGGGGTG  TTTCTTTGTCTTTAT
  NCgl0481   4  51 129  528900 ..  528928 +    -3  -3.73775   GTTAAGACTTCCTCC        GGTGTGCCCGTG GCATG TACGTGCCCATC        TTTCATCACGATGAG
  NCgl0434   2  46 430  474244 ..  474256 +  -4.8  -2.71712   AACTCAATGCGCTCA                TCCG AAATA CGGA                CTTTCGCGCCGGGAA
  NCgl0429   7  76 299  470956 ..  470972 + -11.5   -2.8937   TGGGTACGGATTTTA              GCGGCGC GAA GCGCTGC              TCTGTGGCACTGTCT
      aroE   6  78 185  447574 ..  447601 + -12.2  -2.66733   AAGAATCACCCCCTA        GCTGAGCAATGAT CCG ATC-TTGCTCAGC        TAGTCTGCGTTCAAG
  NCgl0393   6  55 393  429835 ..  429861 +    -5  -3.51234   AGCAATTGGTTGATT         TGGGTGCCGAGG CTT CCGCGGAATTCA         TCTTTGGATTTCACT
  NCgl0382  11 100  29  417471 ..  417497 + -14.5  -4.84642   TAAACCAGAAAAAAA         TCGCTGTCACC GTAGA GGTGGCAGCGA         TTTTCTTCGTTTAGG
  NCgl0373   4  66  85  407504 ..  407535 +  -3.5  -4.65895   CTTTGACACAGTGAG      CGAGGTGATCGTC GAGGAG GCCGAACGCCACG       TTTTTGAGTGCGGAG
  NCgl0351   4  71  61  383172 ..  383207 + -10.6   -2.7566   CTAACAAATCTTCAA    C-TAGTGCCATACACGA GAC TTGTGTAGGGCACTAAG    TCATTCCAGTTAAGT
  NCgl0348   2  47 126  377961 ..  377972 +  -2.2  -3.60098   GAACGCGACCAAAGA                GTGA TGGA TCGC                 TTTCACGTAGAGCAT
  NCgl0329   7  55  69  353709 ..  353728 +  -6.5  -3.06815   TCTCGATGACGAGGG            GTTCTTC TTATTC GAAGAAC             TGTCTTCGAAGCACT
  NCgl0322   6 100  19  345739 ..  345778 + -15.2  -4.49756   CTTGTAGTAAATAAA  TCGGGCC-TTCCCAAAAGA TTC TTTCTTGGGAAAGGCCCGA  TTTTGGTATTTGAGG
  NCgl0317   3  66  80  339808 ..  339846 +  -9.6  -2.73364   TCAAAAACGCAAGGA   TCCACCACAGATCTCAAG ATA CTTCAGGGATGTGGTGGA   TCCTTGCCCTGGAAG
  NCgl0291   6  54  93  311421 ..  311467 +    -3  -3.92592   GGGGCTCGGAACCGG TCACAGATGCCCACGATTGCGG TTTTT CCGTTG-CGTGGGCAG-TGTGG TTTGGTCTTGGCAGT
  NCgl0285   5 100  27  306730 ..  306760 + -14.1  -4.64657   TAAACAACAAAGAAA       GCGCCTAATCAGT ATGAA ACTGATCAGGCGC       TTTTTAGCGCTTTGG
  NCgl0277   4 100  20  298273 ..  298303 + -19.8  -4.74103   CTTTTCGACGCAAAA       TGCCGGTTCCGCAC TTC GTGCGAAACCGGCA       TTTTTAAATTGACCC
  NCgl0266   8 100  51  287911 ..  287946 + -13.4  -4.68593   AAAGTTAAAGAAAAA    GACCAAGAGCCCTATG TTTT TATGGTGCTCTTGGTC     TTTTTCAGTGATGCC
  NCgl0259   3 100  12  280294 ..  280327 + -13.9  -5.60993   ATAATTACCGAAAAA     GGGGCATGTCAGCAA TAAC TTGTTGGCACGCCCC      TTTTTTTCTAAAAGC
  NCgl0255   2 100  21  277928 ..  277959 + -12.4  -5.00884   CATAAATAACAAAAA      TCCGCATGCCC-TCA ATT TGAAGGGGATGCGGA      TTTTTTAAGGAACCT
  NCgl0251   8 100  21  275895 ..  275923 + -23.3   -2.7728   TCTGATTTAAAATGA        GGGCCTATCCACC AAT GGTGGATAGGCCC        TCATTCGACTTTGAA
      recR   4  77 445  262503 ..  262531 + -10.2  -3.53444   GTACGTGCGTGAAAA        CCGGGTCCCCTC ATTTC GAGTAGACCCGG        TTTAGAAGGGGCTAC
  NCgl0233   2  52  28  252861 ..  252886 +  -4.7  -3.28712   GGGGTCATTCCATCT         GGAGGAGTCATG CCG CCTGG-TCCTCC         TTGTCCACCGGGGCC
  NCgl0216  11  64 232  235053 ..  235068 +  -5.4  -4.12296   GCACCTGCACGTCTT              CTTCTC GGAT GAGGAG               TTCTTTGCTTGTAGC
  NCgl0212   5  71  36  230967 ..  230981 +  -4.2  -4.72272   GGTTAGCGTGACGCT               TTCGCC GAC GTCGAA               TTTTTCCTCCGACAC
  NCgl0204   3  81 -50  225197 ..  225235 + -12.5  -3.08046   AGGAGGGTGAAAACG   CAAGGCGTTGGGCCG GTGTTTAGG TGGCACAACGCCTTG   GTTTTACCCTAGGGA
  NCgl0199   5  51  27  220181 ..  220213 +  -6.2  -2.73364   GAGCTTGCCGGTGAT      GGTGCCGTCTTGAA TTTTC TGCAAGGCGGCGGC      TGCTTCGGCTAGCGG
  NCgl0194   1  43 421  215583 ..  215606 +  -3.1  -3.08133   AACAAGGAGGCGATG          CCCGGCAGCA AATCA TCCT-CCGGG          TTGGCTGGATCAATC
  NCgl0182   4 100  15  201307 ..  201342 + -16.4  -3.05597   GCTTGGGTAGAAAAT    GCTAGAAACCACCA TCAGTAAT TGGTGGTTTCTAGC     GTTTTACGGGATGCA
  NCgl0174   5  50 253  188356 ..  188366 +  -2.4   -3.6422   CCCGATCTGGCCAAC                 GAGG ATC CCGC                 TCTTTTGGCGAGATA
  NCgl0174   5  50 347  188450 ..  188462 +  -3.3   -3.5594   AACCTCTGGGAAGCT                CGTCG CCA CAACG                TTTAGAAGCTGGCTT
  NCgl0138   5  63 429  153246 ..  153282 +  -9.4  -2.62613   GATTCTTGGTGCGCG   CAGTGGCAGGAGCGGTC CATG GATC-CTCCGGCCACGG    GTGTTTGGGGTACCG
  NCgl0134   2  42 177  149960 ..  149972 +  -3.3  -2.62184   CTGGTTGCTAGGTAA                GCCTC GAA GAAGC                TGATATCCAACCACC
  NCgl0119   2  47 273  133257 ..  133281 +  -4.2  -3.02144   GTTTCATTGTCTTTA          GCAATGGTGA CTAGC TCACCAAGGC          TGTTGGCAAAGATAC
  NCgl0111   5  54 151  126504 ..  126528 +  -6.4  -2.89742   ACGCCGTCGGCGCTG          GCCAAGGTGT CGCGC GCACCTTGGA          TATCTAGCGCTTCAC
  NCgl0106   6  58 412  120825 ..  120847 +  -3.3   -3.9712   GCCACGCCATCGCGA           AGCCCACGT TGATT AAGTGGGCG           TTTATGGTCGAGTAC
  NCgl0103   4 100 189  116455 ..  116489 + -21.6   -4.7497   TCCAGTCAGAAGAAA     CCCCTCACCGGGTT ACACCTA AACCCGGTGAGGGG     TTTTTGCTGCGTCAG
  NCgl0094   3  59 345  105257 ..  105299 +  -5.5  -3.67597   CAGGTCGAAGTAGGT GTT-GGCCCCTCCGATGAAG TGTC CGCCATCGGAGGCGACGAAC TTGTTAGCTGGCAAA
  NCgl0089   2  52 459   96827 ..   96838 +  -2.2  -3.91897   GATGGGGGTGGCGCT                GTCT GCAA GGAC                 TTTCTGCATGAACAC
  NCgl0078   2  44 401   87645 ..   87659 +  -4.2  -2.53876   ATCGTAAGGCATTGC               TTCGTG GAG CACGAC               TGAATTGGGGTCGAG
  NCgl0072   5  84 219   75964 ..   75980 + -13.7  -2.54896   TACGGGGTGCAAAAA              TGCCCGC GAT GCGGGCA              TAACTTCAATCCAGG
  NCgl0064   9 100 183   68158 ..   68208 + -13.4  -4.21194   CGGAAACCTCGGATC TGTGGTGGATTCGTGCAAGATTGG CCT CTGAACTTGCAAAAATCCACCACG TTTTGGCTGATCAGA
  NCgl0059   8 100  14   62338 ..   62370 + -12.7  -4.93595   GATCAAACTAGAAAA      CCAACAAGCCCTGGA ATT TCCGAGGCCTGTTGG      TTTTTCGGTTTTTGT
  NCgl0051   1 100  13   55562 ..   55588 + -17.4  -5.58209   TAAACAATAGTAAAA         GGAACCCTCACG GAT TGTGAGGGTTCC         TTTTTTTGGGTTTCG
  NCgl0038   8 100 330   40132 ..   40169 + -21.4  -2.92111   GCCCGCACAAAACAA   CTGCCGCAGCACAACG AATCAA CGCTGTGCTGCGGCAG    TCACTTTTTTGAAGG
  NCgl0023   7  59  20   24752 ..   24773 +  -6.6  -3.29837   ACAGGATTAACAAAA           CTCTCAGT TTCTAC ACTGAGGG            TCTTGGTCTTTAGAG
  NCgl0016   3  60 -37   17636 ..   17650 +  -7.1  -3.12256   AGGCAGTACGCGTAG               CTGCC TCGTT GGCAG               ATTTGTTGAGTCCGT
  NCgl0006   1  42 174    8972 ..    8985 +  -2.4  -3.08812   TTTCATGGTGCCAAA               TTCC ACGTTG GGAA                ATTTCTTCACCAGCG

SUMMARY

608 putative operon ends contain 3118 possible terminators.
Percent operon ends hit by terminators of confidence >= x:
	x	#>=x	hits>=x	%hits>=x
	100	364	264	245	40 %
	99	364	264	245	40
	98	364	264	245	40
	97	364	264	245	40
	96	364	264	245	40
	95	376	272	253	42
	94	376	272	253	42
	93	382	276	257	42
	92	382	276	257	42
	91	402	288	263	43
	90	412	294	267	44
	89	415	296	268	44
	88	420	297	269	44
	87	428	303	274	45
	86	434	307	277	46
	85	441	310	279	46
	84	443	312	280	46
	83	451	318	284	47
	82	455	321	287	47
	81	467	328	291	48
	80	472	331	292	48
	79	480	337	295	49
	78	488	343	298	49
	77	497	351	303	50
	76	514	360	307	50
	75	522	367	313	51
	74	537	379	321	53
	73	558	396	328	54
	72	563	399	330	54
	71	588	419	339	56
	70	597	426	344	57
	69	620	441	345	57
	68	642	457	352	58
	67	654	468	357	59
	66	693	493	364	60
	65	698	498	365	60
	64	734	523	377	62
	63	766	552	394	65
	62	815	591	407	67
	61	862	620	416	68
	60	912	658	429	71
	59	991	724	456	75
	58	1009	737	458	75
	57	1090	799	475	78
	56	1136	833	481	79
	55	1244	920	502	83
	54	1293	960	511	84
	53	1361	1010	516	85
	52	1496	1113	531	87
	51	1567	1166	543	89
	50	1705	1270	554	91
	49	1787	1326	556	91
	48	1910	1417	563	93
	47	2054	1519	573	94
	46	2143	1582	578	95
	45	2353	1730	584	96
	44	2430	1791	585	96
	43	2625	1933	590	97
	42	2850	2102	596	98
	41	2906	2141	597	98
	40	2997	2202	597	98
	39	3118	2295	600	99
	38	3118	2295	600	99
	37	3118	2295	600	99
	36	3118	2295	600	99
	35	3118	2295	600	99
	34	3118	2295	600	99
	33	3118	2295	600	99
	32	3118	2295	600	99
	31	3118	2295	600	99
	30	3118	2295	600	99
	29	3118	2295	600	99
	28	3118	2295	600	99
	27	3118	2295	600	99
	26	3118	2295	600	99
	25	3118	2295	600	99
	24	3118	2295	600	99
	23	3118	2295	600	99
	22	3118	2295	600	99
	21	3118	2295	600	99
	20	3118	2295	600	99
	19	3118	2295	600	99
	18	3118	2295	600	99
	17	3118	2295	600	99
	16	3118	2295	600	99
	15	3118	2295	600	99
	14	3118	2295	600	99
	13	3118	2295	600	99
	12	3118	2295	600	99
	11	3118	2295	600	99
	10	3118	2295	600	99
	9	3118	2295	600	99
	8	3118	2295	600	99
	7	3118	2295	600	99
	6	3118	2295	600	99
	5	3118	2295	600	99
	4	3118	2295	600	99
	3	3118	2295	600	99
	2	3118	2295	600	99
	1	3118	2295	600	99
	0	3118	2295	600	99
