# Supplementary material for: Rapid, accurate, computational discovery of Rho-independent transcription terminators illuminates their relationship to DNA uptake
Source: Genome Biol. 2007 Feb 21;8(2):R22. doi: 10.1186/gb-2007-8-2-r22 (PMC1852404; doi:10.1186/gb-2007-8-2-r22)
Supplement: Additional data file 2 — As described in the text, the entire robust tail-to-tail region is searched; if the region is less than 500 nt, then the 500 nt downstream of the stop codon is searched (stopping if a gene start is encountered). In the case of ties, all terminators with the high score are output. [file gb-2007-8-2-r22-S2.zip › Corynebacterium_jeikeium_K411.ttperf]

      repA   5  66  33    1779 ..    1795 +  -9.4  -3.40191   CAATACACGGTTCCC              CTGCCC CGTTA GGGCAG              TTAATCTCTTATCCC
      sapE   9 100  25    8585 ..    8631 -   -19  -2.95472   AGAGCCCGAAAGAAT GTAAAACCCGCGA-CCCTTCC GGAGTG AGAAGGGACCGCGGGTTTTAC CGTGTCTCGCTATGA
    jk0014   4  53  54   18447 ..   18472 -    -4   -3.6504   AATTGGAAGAAAAAG         CAGCAGGC AGTCGCTTAA GCCTACTG          AACCTAATTCTCAGG
      ypkF   9  56 266   26692 ..   26707 -    -4  -3.89881   ACCAAGGCGCAGAAA              TG-GCTG TCA CAGCACA              AGTCCAGATTAAAGA
    jk0029   4  84 414   33057 ..   33088 - -12.9  -3.38812   GCGCGGCCAAGAATA      CGGCCAGCCGTGG CAGCAC CCGCGGGTGGCCG       TGGTGCAGCACGCCT
    jk0035   2 100  72   40330 ..   40357 - -14.8  -4.99435   GTCAATAAGCAAAAA        GACCGCCGCTGC ACTA GCCGCGACGGTC         ATCCTGGCCTTCACC
    jk0052   6  54  63   58582 ..   58617 -  -7.7  -2.58249   GAGATTGCCGAGAAG    GTTCTGGCCAAGCA GGGCGCAGG CGCTTGGCC-GAAC    TGCGGCAAGGTGCTC
    jk0057   6  78  87   62689 ..   62729 - -13.3  -2.60496   TCCCTGGGTAAAGAT GCACCGCCGATCGCAGGC ATCCTG GCCTGGG-TCGGCGGTGT  CTTAGGTGCGGTTGC
    jk0066   4  58 374   71870 ..   71896 -  -4.3   -3.7829   AGCATATGCAGCAAA         CCCGCGCGGAT GCCGG ATCTGCCCGAG         AAGCAGGTGGAACGC
    jk0072   6 100  59   77893 ..   77916 - -15.4  -5.27335   GCCGCGAAAGAAAAA          GAGCACAACC ATGC GGTTGTGCTC           CGAGATTGGCTAGCG
      fadH   5  62 376   80656 ..   80668 -  -3.3  -4.26903   GTCACTCTACGAAAA                CGCCA AGG CGACG                CTGGAGCTGCGCCGA
    jk0081   4  49 407   91558 ..   91572 -  -5.7  -2.55351   GGCTGGGACATCAAG               GCCAT GGGGG ATGGC               GCAGGGGATGACGCA
      embC   5 100  27   98103 ..   98130 - -19.9  -4.68424   CAAGGCATGGAAAAA        GGGCGGGGTGG TGAAAT CCACCCCGCCC         ACGTCCCGGAACTTT
    jk0098   1  40  38  119656 ..  119672 -  -2.1  -2.87132   GGCTGCCTCTACACA              GCCCGTA TCC TGCGGGG              CGTAACTGTGGAGCT
    jk0102   4  51 123  122738 ..  122749 -  -5.8  -2.87344   TATGCCTCGCAGACA                CTGG CAGA CCAG                 CTGATGGTGTTCATG
    jk0105   7  60 246  124642 ..  124657 -    -6  -3.65046   TTCGGAGCCGAAGAA              GGGCGG AGAG CTGCCC               GAGGAATTGACGAAG
    jk0111   5  53 424  130802 ..  130818 -  -3.6  -3.63627   TGGCTACACCCCAAA              CCCCAC CTACC GCGAGG              TCTGCACCGGGCGGA
    jk0116   8  60 434  135617 ..  135642 -  -2.5   -4.2828   GCTGACCGAGGAAAA         CCGCAACAACC CGCA GATTGCTGCTA          CGCTGCAGCGCGCTA
    jk0121   1  45 365  141167 ..  141183 -  -2.2  -3.32844   CGGCCGAGTGGACAA              GGCC GTTCCTGGA GGCC              TGTCCGGCGCGGAGG
    jk0140   5  52  69  170135 ..  170164 -  -7.1  -2.78816   TCACCCCGGACCAGA       CCCGCATCCGCCTG CGC CAGGCG-ATGCGCC       AGCTGCGCAACAAGC
    jk0152   6  86   4  185829 ..  185865 - -10.7   -4.1552   GATTGCCGCAACAAA    CACCGCCAGGGCCGCAA CAA TCACCGCCAGGGCGGTG    TAGTTAGCCGAAGAA
     fadB1   4  86  60  196482 ..  196525 -   -13  -3.63059   CAATCCATAAACTAA GCCCCCAACTCCAGCGGAGG TAAT CCGCGAAGGGAGTTGGGGGC TTTAAGCGTTTTCGC
    jk0171   4 100  41  214698 ..  214729 - -22.4  -3.61178   TGCATGCATGCGAAA      GGGGGCGAGAACGA AGTT TCGTTCCCGCCCCC       TTTGGCTATCAAAGC
      aspC   4 100  13  218025 ..  218043 - -13.8   -5.4505   GGCGTCAATAAAAAA             GGCGCCCC AGA AGGGCGCC             AGCCTGTAACAGCTA
    jk0182   6  64 183  229328 ..  229338 -  -8.2  -3.45118   GGACGTGACAATTAA                 CCCC GAC GGGG                 AGGAAACCTGGACAA
    jk0182   6  64 119  229386 ..  229402 - -10.1  -2.82635   ACGGTGATCACCACA              CCCAACG GTC CGCTGGG              AAGAATAACCTTCCG
      lysI   8  95 127  232422 ..  232462 - -11.8   -4.4261   GCTGGAAGAGGAAAA CGCGGCGC-TGCGCCGCCGC CTG GCGGAGATGCAAGC-CCGCG TGGAGCGGGGCGAGG
    jk0189   4  50 247  237199 ..  237211 -  -5.5  -3.05384   TGCCCGTGGACTTAA                GTGGC GTG ACCAC                TCCCTTCCGGCGCCG
    jk0197   5  56  56  245624 ..  245634 -  -8.2  -2.66964   CGACCGAGCAGATCA                 CGCG CGA CGCG                 GATCGGATTATTGAG
    jk0203   3  43 112  254105 ..  254120 -  -2.5  -3.30443   CTACCAGCAGACCAA              GAACC TGCTGT GGTCC               TACTCGGACGAGCCT
    jk0208   1  53 274  257987 ..  258001 -  -7.1  -2.88579   TGAATCGCCTATACA               CGCTG ATGGG CAGCG               TCGGGCTGGTCGGCA
    jk0221  11  63 118  274877 ..  274909 -  -9.7  -2.50816   TCCGGATCCAGCAAC      GGTTCCAGCAGCTCC AGC GGAGTCGCTGGTTCC      AGCCCGCTGGGTAAG
    jk0238   5  45 448  294753 ..  294772 -  -4.2  -2.73529   GCCCACACAAATGGA            TCAGGC-GG TGA CCTGCCGGA            CCGTGGCAGAGGAAC
    jk0238   5  45  66  295119 ..  295154 -  -2.3  -3.39327   GCGGCACACGCAGAA    CGCGCCGACGGTGCTG TGGAC CTGCCACGAC-GCGCG    CTTTGCTGCGCAGGT
    jk0241   5  67 438  297499 ..  297511 -  -3.3  -4.66833   CGGCAAGTTCAAAAA                CGCCA TCG TGCCG                GATGTGCGCACCACC
      pknG   7  64 232  310484 ..  310504 -  -3.9  -4.30014   TGCATTAATGCAAAA            GCGCAGG TCAGGAG CCTGCGT            TTCGCGGAGTCTGTT
    jk0257   2  43 319  317520 ..  317574 -  -4.1  -2.71011   ACCTGCTGCTAACCA TCGCCGCTGCCATCGGTGTGG-GCTAC CTG GT-GCGCAACACCGCCGGCGGCATCGC AATCATGCTGCTGTG
    jk0265   4  62 329  324428 ..  324446 -  -4.4  -4.17048   TGTCGCGGAAAACAA             GTGGCGCG CGG CCCGCTAC             GGCCTGGACGCACTG
    jk0270  11 100  16  330327 ..  330357 - -20.4  -3.66018   CCAGTACGCGAACAA       GCCCCGGCTGCCCT ACA AGGGCGACCGGGGC       GTGTTTCTATAAAAG
    jk0293   6  66 265  355630 ..  355648 - -10.4  -2.79183   TCGAGGGCGAGCAGA             TCGATATC GTC GATATCGA             TAACGGCAATCGCCT
      thiD   4  47  78  361902 ..  361952 -  -5.3  -2.70932   TCTTTCCTCCAAGGA GCTCAA-GTAGTAGCTGGCTGCGC GAGA GCACGGTCAGCGGCTACGTTGCGC GCTACCGCTCGCGCC
      radA   5  61 394  373142 ..  373169 -  -5.6  -3.84406   GGGCGACGAGAACAA        GGGCGAG-AAGAA AGA CTCTTGCTCGCTC        GCCGACCTGCGGGTA
    jk0312   3  60   1  380437 ..  380458 -  -9.4  -2.83073   AGCGCTATCAAGAAG           GCCGAGCC TAGTTT GGCTCAGC            TCAGCAGTTAATGCG
    jk0323   2  43 458  391982 ..  392005 -  -3.6  -2.80074   CGCTGGATAACATCA          CCGACCCGCG TAAC CTCGGTGCGG           TCATCCGCTCCGTAG
    jk0323   2  43 -38  392487 ..  392501 -  -4.2  -2.52795   AAGTCCTCGAATGTA               TGTCTC CAC GAGCCA               GGGCTGGTAATTGGG
    jk0339   4  45 131  408306 ..  408320 -  -2.1  -3.34895   TTCAGTTCGAATGAA              CTG-GC AGCC GCACAG               CATCCTCAAAGAGGG
  tnp3510b   2  42 473  411974 ..  412009 -  -3.3  -2.93853   GGTCGTCAACGAAAC   CGG-GGACGT-GCCTAT CGTC ATCGGCGACGTCAACCG    CCTGCACCAGGTGCT
  tnp3510b   2  42 334  412131 ..  412148 -    -4  -2.64416   GACGTGGAGGACAAT             GGCCGG GGAATT CCGGCT              GAAGATGTGCCGCAC
    jk0356   4 100  34  428159 ..  428188 - -22.9  -3.48064   GCGACAAGTAATCAA       GGGGCCCACGACC AGAT GGTCGCGGGCCCC        TTGCCTTGTGCTGTG
  tnp1249b   2  52 363  432125 ..  432153 -  -5.7  -3.05384   CGGCCTGGCAGCTAA        CCTGGCCCGCGTG ATT CCTGAGGGCCTGG        TCGCGGAATTGGAGC
     pyrD2   3  47 164  437986 ..  437999 -  -3.1  -3.42459   CACCTACAACACCAA               GC-AGC AAG GCTCGC               GCACCCAGGTGGGCT
  tnp1249c   2  68 379  442757 ..  442773 -  -4.4  -4.42238   GGAGTTCAACGAAAA             GCA-CGC CAAC GCGGTGC              TTGAACCGGAGGAGA
      phoU   7  53 169  455084 ..  455100 -  -3.6   -3.7282   GGAGCGGATGAAGAA              CCGTGT AGGAG ACGCGG              ACATGCCACGCGAAC
  tnp1249d   4  67  57  459997 ..  460031 -  -9.9  -3.14002   AGAAGACTTAATAGA     GAGCCTTTCTGGTGC TTATC GCGCCAGGGAGGCTC     TTTTCTTTTTGGGGT
  tnp3508a   8  56 364  462389 ..  462402 -  -2.3  -4.07568   TCTGGCCGCCGAAAA               CGCGA GGCT TCGCC                GTGAAAATCAAGAGC
    jk0404   5  56 -31  484881 ..  484899 -    -3   -3.9392   TCTTAGCCGAAATAA             CGCTCGAT GTT ATCGCCCG             TGCGCTGTAGGAACC
    jk0413   2  56 240  495901 ..  495911 -    -4  -3.80573   CGGACGATGATGAAA                 TCAA CAA TTGA                 CCACGGTTCAGCTAG
    jk0423   2  52 396  506983 ..  506999 -  -4.3  -3.54424   CTCCATTTTCCGAAA              CGCTGCG GGG CTCAACG              TTGATGCCGTGTTGT
    jk0428   3  66  41  512847 ..  512892 - -10.3  -2.57211   ATTCCCCCGGAGAAG GCGTACGGCCCGGC-CGGTATG GGC CACCCCCTGTCTGGCCGTACGC TGGTCTTCATTATTG
    jk0432   3  66  55  516872 ..  516884 - -10.5  -2.65264   CGAGGACGTACAGGA                GGCGC GCC GCGCC                CGCGCCGAGAAACGC
    jk0439   3  49 133  526931 ..  526943 -  -4.7  -3.16564   TCGGGACGCGATTAA                CGCGG GCA CCGAG                ATTGGCGTTGTTTGC
       pgi   4  52  60  541118 ..  541128 -  -2.4  -3.86524   ACATTTGCCCAGAAA                 CCGG CGC CCGC                 TCGCCTCGACAGTAT
    jk0464   6  55 -16  566682 ..  566708 -  -7.8  -2.83403   CCCGGGGCACCAAAG         GGGAGGAGCGCT AAT AGCGCACCACCA         GGTTGCGTGCGTCCG
  tnp1249e   4  95 108  574905 ..  574956 - -14.7  -3.44146   TCCGGTCATAATGAA CTGCTCCCCATTAGTTGG--ACTGA GAAA TCAGTTACCGACTAGTGGGGAGCAG TTTTCATTGAGAGCA
      nadE   3  50  93  578387 ..  578407 -  -5.3  -3.02144   CGAGGCGGGGGAAGA            CGTAGCGCA CTC TGCGCTGGG            CATGCCGCTGGTGGT
       ftn   2 100  39  583276 ..  583301 - -19.1  -4.77438   ACCGAGCATGAAAAA         GCCGACTGGGA GGAA TCCCAGTCGGC          TTTTGTTATTGGCCG
  tnp3510c   4  91 421  587185 ..  587212 - -12.1  -4.07885   GACCCGGTCTTAAAA        TCCACACCTCA ACTACG CGAGGTGTGGA         TTTTTGCATTTGCGG
      hscA   4 100  42  593704 ..  593752 -   -19  -3.83502   GAGTCCCACAGCAAA GAGCCCCACACCATCGAGCAG TTCGTTCT CCGCTCGGTGG-GTGGGGCTC TAACTTGTGTCTAAA
    jk0501   5  50  26  611605 ..  611623 -    -6  -2.83164   CGACCGACGAGGAGA             TCGACG CAGTCGC CGTCGA             GACCTCGCTGGTCGA
    jk0506   4  68  41  614792 ..  614811 -  -9.2  -3.53811   CGGAGCCGCGCGAAA            CGCAGCGC TAGC GGGCTGCG             TTAGGGGAGCGCCAG
 tnp3504b2   6  83  74  618861 ..  618889 - -11.8  -3.71527   GCGTAACCAGGCAAA       CCATGCACCACCG ATTC CGATGGTGC-TGG        TGGATCATCCCCACA
    jk0537   1  40 463  652019 ..  652037 -  -2.2  -2.85847   AACCCGGACAGCAGA             CCCTCGAC CTG GGCGCGGA             CATGGACCTGATGTG
    jk0542   5  90 184  657554 ..  657576 -   -12   -3.9644   CCGTGAACACAACAA           CGCCCAGC TGATCGG GCTGGGCG           GTCGTATGCACTCCG
    jk0547   3  77 162  662915 ..  662945 -    -8  -4.10657   GGAGATCGCCCAAAA       GGCGCTGGCGCGCG AGA CTGGCGCCCGCGGC       CTGCGGTCCATCATG
    jk0555   3 100  26  673196 ..  673218 - -16.2  -4.86385   AGCTGGAAAAATAAA           CCGCGGGCGC AGC GCGTCCGCGG           TTTTTGTGCATCGGA
     irp6C   9 100  91  678166 ..  678196 - -18.4  -4.13728   CATAGAGCTTGAAAA       TCCAGTGGACGCAC TAA GTGCGTGCACTGGA       TTTTTGCGTTTCCAT
    jk0564   1  38 464  684135 ..  684145 -  -2.4   -2.5474   TTCCACGGAGAACAT                 CGGC GCG GCCC                 TGGATACCGCGGAGG
    jk0574  12  70 154  694379 ..  694435 -  -5.3   -4.4017   GGAAGCTGGACAAAA CGATCCGCACCGCCCG-GC-GT--TGGAC CAC GCCCATGATTGCGCAGGCGGTGCAGATCA CCGCAGAGCTTGATG
    jk0590   8 100  48  711750 ..  711777 - -21.4  -4.55023   CTTAAGACGACAAAA        GTCCCGGCTGGA GGAT TCCAGCCGGGAC         TTTTCTATTGCCGGG
      malQ   2  55  63  720402 ..  720416 -  -4.2  -3.75169   TAGCAGCCGATGAAA               CACCAT TCC AAGGTG               CGCCAGGCGTTGGCC
      furB   0 NONE
  tnp3512a   3  49 120  741264 ..  741274 -  -5.4  -2.87132   GGGTGTTCCTATATA                 GGTT GTC AACC                 TAGCGGGTGGAGAAA
    jk0620   3  45  28  749192 ..  749228 -  -3.7  -3.05384   GCCTCGCTGACGGAA   TCCCGGTTGGAGCGGCT GGACA AG-CGCGCCAG-CGGGA   TCAGCGCCGCCTGGG
   tnp3527   1  53 315  761170 ..  761190 -  -5.3  -3.40899   AACTCTTCACCAGAA            CGCCTAGTT CCC ACCGAGGCG            TGGTATCTACCAATT
    jk0635   2  52 372  764647 ..  764661 -  -5.6   -3.2557   AGAACAAGGCATTAA               CTGGCT TAG AGCCTG               GTGTTGTTTCCAGGT
    jk0640   4  56 115  769620 ..  769642 -  -6.9  -3.30443   GGACGACCACATGAA           CCACTGCGT CCGGC ACGCCGCGG           AGGCCGGGGGAGAGG
    jk0653   9 100   4  788301 ..  788345 - -18.8  -2.94872   CGCATCCAACAACGA CTCAAGGGCCTGACCCCGAT GCAAT ATCGGAATCAGACCCTTGAA GCCCTAACCGCCTAG
    jk0658   3  52 100  792084 ..  792097 -  -6.7  -2.82291   AATCGACACCAAGGA               CAACG CCTA CGTTG                ACTGGCGCGCAGAGG
      panB   8  69 129  810289 ..  810302 -  -5.3  -4.28049   GTTAAAATGGTAAAA               CGTTA TTGG TAACG                ATTGCGATTACTGTA
    jk0677   7  62 357  815569 ..  815604 -  -7.6  -3.52896   TGACGATGCAGATAA    TCTGCGCAATACCTCCA CCC TGGAGACCCTGCGC-GA    GCTGGCCAGCGGCGA
    jk0687   2 100  62  825420 ..  825462 - -17.1  -3.17392   GATTCTGGAATCCAA CGGGTCGATCT-CTACCCTG CGCG CGGGGGAGGAGATCGACCCG GATTTGTTGCTGGGG
    jk0694  13  67 152  831357 ..  831399 -  -9.9  -3.15257   CGCGAAATATAGACA CCCACCAGCACAAAC-GCTA ACCA CAGCAGTCCGTGCGGGTGGA CATATGCTTTAGCAT
    jk0698   5  67 370  833648 ..  833660 -  -6.2  -4.19472   CAACACACTCTAAAA                CCGG AAGGG CCGG                TTAAGGCTTTCGCCG
      trpD   1 100  40  857801 ..  857842 - -15.4  -4.74132   ACACTTCACTAAAAA CTCCCCCTCC--GCCCAA-CT TGA AGATTGGGCTCGGAGGGGGAG TTCTTCTTCTATTTG
    jk0723   6  95  53  863885 ..  863910 - -14.7    -3.224   TAAGGCTCGAGAAGA         TCCCGTCCACC AACT GGTGGGCGGGA          TTTTTGCTGTATTAG
      pknL   5  54  64  873372 ..  873387 -  -6.8  -3.01791   ACCCGCGCCTCAACA              CCCAGC AGTC GCTGGA               GCTGGCGTTCTTGGT
      pknL   5  54   1  873426 ..  873450 -  -2.8  -3.90112   TGCTTCGCAACTAAA         GCACCTATCGC TCGG GCGCTAG-CGC          CTAGATCGTGGTCAG
      ansA   4  65 448  910861 ..  910884 -  -8.8  -3.26471   TCAGCTGCACACGAA          GTCCGC-CGGG TTG CCCGCGCCGAC          GGAGGACTTTGACAA
    jk0769   3  60 104  917056 ..  917072 -  -5.7  -3.62597   GGTATTTGTGAACAA              CGAGCAC ATC GAGCCCG              CCCGCTGGGTTGGCT
    jk0769   3  60 -33  917193 ..  917209 -  -3.6  -4.11394   AGGCCAGCCCGAAAA              CGCGGT CGATC ATCGCG              TTGCGCATCATGCCC
      treZ   4  50  -9  925331 ..  925357 -  -5.7  -2.77344   GCAGCTGGCAATAAC         CGGCCAGCTGC GGCTA GCTACTGGGCG         CTGTAGCGCGCCTCC
    jk0777   3  69 264  928153 ..  928193 - -10.4  -3.08679   TTCGCCTATGCAAGA CTCGCGCCCAGGCCGCGG AGGCCTG CCGCG-CC-GGGCACGTG AAGATCAACGACGTT
    jk0785   5  49 379  938119 ..  938130 -  -5.8  -2.58544   CCGCACCGCTACAAT                CTGG GCGA CCAG                 GTGATGGTCAAGGAC
      amiB   8  62  62  955486 ..  955505 -  -9.3  -2.94293   GCCGCAATACAAGTA            CGACGAC ATGATG GTCGTCG             TCGCCGGCTCCCCGC
   tnp3595   1  50  49  967502 ..  967529 -  -5.4  -3.14211   AGTTTGTTTGAGCAA        GCCTCGCTCCAC TTCG GTGGATCGGGGT         TTTCGCGTATCTGAA
    jk0819   4  47 274  972793 ..  972813 -  -5.3  -2.75022   GTGGCCAGAGAGAAT            GCCGAGCGC GCC GCCCTCAAC            GCGCCGATCCAGGGC
    jk0829   1  54 304  985414 ..  985425 -  -5.8  -3.16191   GGATACCGCGACCAA                GCAG ACTA CTGC                 GGTGGACGGGGAAAT
      thiF   9  62  41 1011035 .. 1011061 -  -4.9  -4.08216   GGAGCGCGTTGAAAA         GCTCTCCGGCG AATTG CGCGGGTGGGC         GGAAACGCCGGTCCG
  tnp3512b   3  54 366 1050906 .. 1050918 -  -3.4  -3.85817   ATTTTTTCGTAGAAA                GTCT AAAGG AGAC                GGACGATTCAGGTGT
    jk0896   1  39 192 1070294 .. 1070307 -  -2.4  -2.70932   CCGCGCCCGCAACTA               TGAC TTCGAC GTCA                AGAAGGAAAAGTACT
      menG   5  68 327 1077485 .. 1077503 -  -6.7  -4.04023   ACGAACCAATAACAA            GGAGCAGC TGAA GC-GCTCC             AAGAGATTCCAAGAC
      menG   5  68  17 1077784 .. 1077813 -  -8.6  -3.68359   CTGTTAAAAGGACAA       CGGCGATAGG TTACCCCACT CCCATCGCCG        TTAGGAAATCCCCTG
    jk0907   7  63 375 1083550 .. 1083565 -  -6.1  -3.85698   CTGGGCCCGCACAAA              GCTGG TTCAAC CCAGC               ATCCGTAACGCCGCT
    jk0918   3  59 305 1096203 .. 1096219 -  -8.7  -2.70354   GGCGCCACAAAGTTA              CGCACCT GGC AGGTGCA              TGGGCCCAGGGGCCG
    jk0927   6  62 298 1104184 .. 1104200 -  -7.9  -3.53012   TCTTGGTGTGTGAAA              GCATGCC GCT GGCAAGC              ATTGAAGTTATTCGA
     ybhB1   4  58 401 1136118 .. 1136128 -  -6.8  -3.40299   CGAGGATATCGACAA                 GGTC TGC GACC                 TGGCCATCGAGATGG
    jk0963   4  83 250 1138370 .. 1138405 -  -9.6  -4.18018   GGTGCGGATTGAAAA    GCCGGGCCCGG-GCG GCGTGAT CGCCCCGGGGCGGGC    GGCGGAGGTCGCCCA
    jk0974   4  53 223 1150633 .. 1150648 -  -5.4  -3.44051   CCGCTACTACTACAA              GGCCATG GTG CA-GGCC              TACCCCGCCGACGGC
    jk0977   4  45 389 1155369 .. 1155389 -  -2.5  -3.37245   CGAGGTCAACAGTAA            GTACTCG GAATCGG CGGGTAC            CAGCGAGGTTTCTCT
    jk0977   4  45 271 1155477 .. 1155507 -  -3.1  -3.30124   GCTGACGGGCCACAA      GGATTCCGTGGTGC GCGT GC-CCGCGGAGGCC       ACCCTGCTGGCCACC
      ctaB   7  52 107 1170906 .. 1170926 -  -5.4  -3.29461   CAATCGTCGGTATAA           GCCGCCTGC CCGG GCAGACG-C            ATGCCGAACTCGACC
      secG   3  60 409 1178667 .. 1178677 -  -8.2  -3.01712   GGCCGCCGGTGAAGA                 GGCC GAC GGCC                 CGGCGCTGGATGCCG
    jk1073   2  49 284 1264986 .. 1265000 -  -4.9  -3.17392   CAGGCTGGAACCGAA               GCCCC ATTTA AGGGC               GAGTACACGGATACG
       dxs   7  81 188 1270532 .. 1270561 - -12.1  -3.57615   CGAACATTCTGCAAA       TCCGCTTGGACAC AATC GTGACCAGGCGGA        ATCTACGCCAAGCCG
    jk1088   4  46 361 1280612 .. 1280629 -  -5.5   -2.5805   ATCACCGTGGACAAG             GTGCTGG AGAT CCAGCAG              TACGCCCGCGAGCCG
 tnp3509b2  10  59 379 1287203 .. 1287214 -  -7.2  -3.22298   GGCAGCGATGAGGAA                GCCC CGCT GGGC                 GATTTCATTGAAGAT
    jk1099   2  45 394 1290308 .. 1290318 -  -3.2  -3.30771   CGACATTGGTGAGAA                 CCAC AAG GTAG                 AGACACACCTGATCC
      oxyR   4  49 -15 1296109 .. 1296119 -  -3.2  -3.56862   ATAAAGGCGCTTAAA                 GGAA CGT CTCC                 AACACGCGGCGGCTT
    jk1108   5  73 459 1305872 .. 1305892 - -10.4  -3.33696   TGTTCGCCGAAGCAA            TCGCGGCG GCCAA CGCCGCAA            ACGATCCGAAACTCA
    jk1121   3 100  99 1318357 .. 1318381 - -17.1  -4.70169   CTAGACGCAAGAAAA          GCACGGGGCGC ATC GCGCTCCGTGC          TTGCCTTCGGCGTGC
      rpsO   7 100  83 1334625 .. 1334669 - -18.8  -2.94872   CGCATCCAACAACGA CTCAAGGGCCTGACCCCGAT GCAAT ATCGGAATCAGACCCTTGAA ACCCTAACCGCATAG
    jk1155   3  80 166 1355633 .. 1355660 -   -12  -3.36803   GAAGCGCATCCAGAA        GGCAACGGCCCTG TTC CAGGGCCAC-GCC        GTAACCCCCGCCAAG
      ispG   7  56 -15 1365507 .. 1365530 -    -3  -3.93288   GGCCAGCGAAGTAAA          GATGGCGACT ACTT AGTCACCCGC           ACCTCGGCCTTCTGA
  tnp3503h   6  70 192 1444005 .. 1444022 -  -2.7  -4.82901   CGGCTCCTACAAAAA             CGAGC-TG ATC CATACTCG             CAGGTGGAATGACGT
    jk1237   6  75  67 1450990 .. 1451048 -   -11  -3.38727   AAGAAGCGGAATCAA TTCCAGGACG-CTGCCAGCCGACTGGG TAAAAT CCCAGGCGGCTAGCAGCCCTGCCCGAA AGCAACACGGCCAAA
    jk1242   7 100  32 1459084 .. 1459111 -   -17  -3.63097   AGCCCATAAACAAGA        CACCCCACGAGC TTGT GCGCGTGGGGTG         AGAACCGGCGGGCTG
 tnp3504e3   7  54 165 1482206 .. 1482222 -  -5.7  -3.23598   CAACGAACTGACCAA              CCGCGGC ACC GACGCAG              GAGCCCACACCATCC
    jk1266   9 100 223 1486416 .. 1486447 - -18.2  -3.72494   CTAACTCAAGAAACA      GAGAAAGCCAGATC CGAT GACCTGGCTTTCTC       TAATAGATTTCGTAC
    jk1276   4  74  81 1502647 .. 1502667 - -10.4  -3.53012   GTTGTCCGGGCGAAA            CCCGCCTG TTTTC CAGGCGGA            TGTCCCAAATCTTCG
      gltS   5 100 376 1508228 .. 1508264 - -18.1  -4.24948   CCACGATAGCGAAAA    CCTCCGGTCAGCTCC TGAAAGT GAAGCCGACCGGAGG    TCGCTGTATTAGATA
      serA   6 100  36 1521255 .. 1521277 -   -17  -5.14645   AGAACGCAAGAAAAA           GGCCGGGCAA CGA CTGCCCGGCC           GCACACGTACTGGGC
    jk1305   7  84  26 1541898 .. 1541936 - -13.8  -3.12351   TTGTGGCAGACGGAA   GCCCCGCCACAGTGGC TCAAACG GACACCGCGACGGGGC   GAGTATTAGCGGAAA
    jk1319   4  52 153 1562595 .. 1562605 -  -4.6  -3.61398   TGGGCGCCGGAAGAA                 CCAG GAT CCGG                 CGGTCTACGAGGAGT
      etfA   5 100  24 1567919 .. 1567962 - -15.3  -5.19328   AGGCCACAAGAAAAA CCGGCGCCATCCCGC-CAGC GTAGA GCTAAGCGAAAGGGCGCCGG CTGTAAAAGCCTAGG
    jk1331   7  65 -48 1577203 .. 1577242 - -10.7  -2.52623   GCCCGGCTAGAACAG  CGCCGAGGCCAT-GCGGG TGCGG CCCGCGATGACCTCCGGG  TCCGCCGGGTCGAAC
      thrB   2 100  26 1596114 .. 1596147 - -12.5  -4.61868   GATTGATACAGAAAA     GCCGGAGTCAGAGG CAGCAAT CCTCCG-CTCCGGC     TAGCGCCCAGGATTA
      deaD   2 100  19 1618701 .. 1618721 -   -14  -4.70659   GCGGATACGCAAAAA            CGCACCCC TCCCC GGGGTGCG            TTTTTATTTGTGCTG
    jk1374  10 100 117 1633817 .. 1633857 - -18.4  -3.06796   GCCCACGCTAGCTAA GAGCCCGCCACGAG--CCTC TTC GAGGTTCACGTGGCGGGCTC TTTCGCGTTGCGGGT
      tatB   2  47 313 1637421 .. 1637440 -  -5.6  -2.78816   CGATCTCTCAGCAGA            CCCGCCAA CGCA TCGGCGGT             GTGATCGAAAACATG
      glgC   6 100 302 1641459 .. 1641491 - -16.4  -3.64912   TACCTACATACAGAA      GTCCCTGACGATCC GGTCA AGATCGCCAGGGAC      CAGCGATGGGGTCAA
      rrmA   7  67  -4 1645966 .. 1645993 -  -9.8  -3.14132   GCTCGCTGGCACGAA        GCTAGCTCGGTG GTAG CGCGGAGCTAGC         TGTTAGCCTTCGCTA
    jk1393   1  41  34 1653746 .. 1653758 -  -3.3  -2.73681   CATCGAGCTCAACGA                GGCAC TAC ACGCC                AACTAAGCTCCGCAC
    jk1407  10  60 179 1666969 .. 1666995 -  -9.4  -2.75343   GGCACATCCTCAAAG         GCGCAAGTCCAG GTG CTGGACCTGGAC         GAGTTGGGCGAAGCA
      irp5   8  56 440 1674143 .. 1674169 -  -3.6  -3.86202   CGCGAGGACATCAAA         GACCTGCCGGAT CTC ATGCGCAAGGTC         CGCGCCAGCTCTACC
    jk1420   1  42 443 1679795 .. 1679820 -  -2.5  -3.09516   GCGCTTATCAGTCAA         CTCGGGCGGC GCTATTT GCC-CCCGAC         GCGCACGCGCGAAGC
    jk1425  10  62 101 1683738 .. 1683753 -  -4.6  -4.07568   TGGTCGGGCGCAAAA              TCCGCG CTAT CGCGCA               CCGGGATAACATGAC
    erm(X)   9  77 156 1693502 .. 1693544 -  -7.8  -4.25104   TCGCTTTCATCAAAA TCGAAACCACCAGCA-GGG TCGTTC CCCGTGCGGGTGATTTTGA TCGGCCCGCTGCCGG
    jk1439   8  62 364 1697397 .. 1697424 -  -8.2  -3.16564   TGGCGACGGCATCAA        CGACGCTCCTGC GCTG GCGGGCGCGACG         GTGGGCATAGCGATG
      ychF   3  45 345 1700993 .. 1701023 -  -4.4  -2.85378   AACGACATGACCATA       GCGCCCGGCCCGGG GAT CCCCGACGGTGCGG       TCATCGCCGCCGATC
      ispH   4  80 165 1707433 .. 1707456 - -12.4  -3.36492   GCTCCAAGCGGATAA          CCCGCAGCTC TGAG GAGCTGCGTG           AAAACGCTCAGCGCC
    jk1452   9  65  24 1710280 .. 1710292 -  -9.1  -3.28714   ACAGGCACTACAACA                GCGTG AAG CACGC                AACGCCGAGGCACAG
    jk1457   4  59 295 1716805 .. 1716815 -  -8.2  -2.87132   TTCGCTGTTCACACA                 CCGC GTG GCGG                 ATCTGATGGGTCAGC
    jk1457   4  59  98 1716976 .. 1717012 -  -7.8  -3.30441   TATTACCTCGTATAA    CGACGCCCTCGTCCCA GTTCT CGGGGCTATGGCGCCG    GTGGCCGTGTTGGCT
     echA3   8  79 -51 1723408 .. 1723443 - -13.2  -2.71924   TACTCCCCCTTAAAC    TGCGGTGGTCGCTTTC CTAG GAAGGCGGCCACCGCT     TCGCTATGGTCGGCG
    jk1472   6 100  80 1731675 .. 1731700 - -18.3   -4.2461   ATGGGCAGCAATAAA         GGGGCTCCCGG TTAA CCGGAAGCCCC          TCAACCTACAGCGCC
     fadE7   6  58 330 1741552 .. 1741596 -  -2.8  -4.08767   GCGATCGTGGCAAAA TCTCCCCGATCTACGCACAAGG CGA CCTTA-ACGGGGA-CGGGGAGG ACGAAATAGTCGTGC
    jk1489   4  50 311 1751263 .. 1751283 -  -6.1  -2.84566   AACACTCCAGAACCA            TGGGCTTCA ATA CGAAGGCCA            TACGGTGGGCACTGT
     echA5   2  84   8 1772953 .. 1772980 -    -9  -4.30978   TGCAACGCACGAAAA        CCACCGGCGCCG CAAG CGCCGCCAGCAG         CTAGTACCTAGCCCA
    jk1528   3  54 127 1801814 .. 1801835 -  -7.9  -2.55351   CTGGCTGAGATGAAC           GCTCGCCGC AAGG GCATCGAGC            CGGAGGAGGCTGCAG
    jk1541   4  70  26 1810693 .. 1810739 -  -6.7  -4.15044   TTTGGCGTGAATAAA GTTTTAGCGCGAGACACCGCGG TGGTTT CCACGG-GTCTCGCGCT--ACC GGTGATGGCGCTGAT
    jk1562  10 100 146 1832102 .. 1832146 - -18.8  -2.94872   CGCATCCAACAACGA CTCAAGGGCCTGACCCCGAT GCAAT ATCGGAATCAGACCCTTGAA ACCCTAACCGCATAG
    jk1572   4  53  16 1843794 .. 1843804 -  -6.8  -2.92157   GACTAACGGCAGATA                 GTGG CGG CCAC                 AGACCGCGCGCAACT
    jk1577   6 100 105 1848248 .. 1848269 - -15.9   -3.1789   AAGCCCCACAACACA           GCGTAGCGG TTAA CCGCTACGC            TTCTTTTATGCTCTT
    jk1590   3  49 400 1861830 .. 1861845 -  -4.6  -3.20437   AGCAATAATAGAAAT              CAAGGC AAAT GCCTAG               GAACAAAACCCGGGG
      moaC   4  58 385 1865770 .. 1865781 -  -4.4   -3.7829   ACGAGATGCACTAAA                GCAA GCTA TTGC                 AGACGGCTACAGGTT
    jk1603   7 100 443 1875242 .. 1875274 - -16.4  -3.64912   TACCTACATACAGAA      GTCCCTGACGATCC GGTCA AGATCGCCAGGGAC      CAGCGATGGGGTCAA
    jk1603   7 100 179 1875507 .. 1875538 - -14.5   -4.5442   TTCTCAACGAGAAAA      TCCCCTCGCCGGT ATCTAA ACCAACGAGGGGA       TCAATTTGTAGCGGG
    jk1603   7 100   7 1875681 .. 1875710 - -19.5  -3.87373   CAGAGCTTGGATAAA       GTGAAATCGCCTG GTCA CAGGCGATTTCAC        CAGGCTTTAACGCTC
  tnp1249j   8 100  95 1899817 .. 1899855 - -16.8  -4.27584   AGCCGTAACGCAAAA  GGCCGGCAGGCA-CACC GCATAA GACGGTGCCTGCCGGCC   TTTTACGCTATGTAG
    jk1627   6  55  -4 1905716 .. 1905733 -  -5.6  -3.59583   ACAACGAGTGGGAAA             TGTAGC CAGGCC GCTACA              TCAAATCCACCAGGA
    jk1650   5  65  62 1928514 .. 1928526 -  -6.9  -3.88498   GCTGGATACACTAAA                GCCGC TGC GCGAC                GGCGGGTCGGTGGTG
      prpC   3  47 308 1941613 .. 1941637 -  -4.2  -3.07522   ACACGCGTGAAGAGA         CGGTGC-GACG GTGG CGCCAGCAGCG          CGGGAAGCGCGCAGA
      amiA   3  47 142 1951409 .. 1951434 -  -3.9  -3.16564   GCTCTACGTGATGAA         GGTCG-ACCCGC AGA GCTGGTACGAGC         CCAGCCCGGAGCAGT
       upp   5  53 450 1954694 .. 1954731 -  -3.9  -3.61715   GACTGGTTTTAAGAA   CCTGGCGCGCGCTGCCGA CAA TCGGCCGGGCGAGCT-GA   CCTTCGCCTACGAGG
    jk1680   1  54 -30 1958654 .. 1958672 -  -6.6  -3.05997   CTTCTAGAAATTAGA             TGGCTGGC CCG GCCAACCC             CAGGGCATCTTCGCC
    jk1696   5  64 350 1977011 .. 1977030 -   -10  -2.71712   CTTCGCGGTGGAAAG            CTACCTGG ATCG CCAGGCAG             AGAAGCTGGTGGCAC
    jk1715  10 100  77 2002193 .. 2002237 - -18.8  -2.94872   CGCATCCAACAACGA CTCAAGGGCCTGACCCCGAT GCAAT ATCGGAATCAGACCCTTGAA GCCCTAACCGCCTAG
      pmmC   8  76 286 2033344 .. 2033362 - -12.4  -3.14344   CACGCTTCTGATCAA             CCACGACG GTA CGTCGCGG             ATCACCCCTGCGGAC
      pmmC   8  76 116 2033498 .. 2033532 - -12.1  -3.02461   GAATCCTCGCTAACA    GCCGTGAGGGGGTCGA GTTA TCGGCCCCCTC-CGTC     TATTCCAAGGGGACG
    jk1775   2  49 428 2064308 .. 2064345 -  -6.1   -2.5655   GGCACCCACACCAAT   CGTGGATCCGTCAGTGG TCGT CCACGGACGAAGCCGAG    GTGCACAAGGCGCTG
      rplO  11 100 312 2091797 .. 2091829 - -16.4  -3.64912   TATCTACATACAGAA      GTCCCTGACGATCC GGTCA AGATCGCCAGGGAC      CAACGATGGGGTCAA
      rplO  11 100  38 2092069 .. 2092103 - -20.8  -4.61482   CGCCCCAAAAAATAA     TCGCCCTGCCAGCACA TTA CGTGCCGACAGGGCGA     TTGTTAGTAACTAAG
      rpsQ   3 100 108 2129047 .. 2129081 - -17.3  -3.16421   CCAACAACGACTCAA     GGGTCTGACCCCGAT GCAAT ATCGGAATCAGACCC     TTGAAACCCTAACCG
       tuf   5 100  54 2138456 .. 2138486 - -21.9  -3.36327   CCAGGGCATGCAGAA       GGCCCCGGGCTCC TTTAC GGAACCCGGGGCC       TTGAACCGTTTAGCG
    jk1878   5  60 282 2192294 .. 2192312 -  -5.9  -3.64703   CCTGGGGGACGCAAA             CACCCGC CGCCT GTGGGTG             GGGCTTGTTTCCCTG
      murB   1  58 212 2234699 .. 2234709 -  -4.6  -3.91911   TTCAGTGCAAGCAAA                 GGAG TTT CCCC                 ATGTCCGTTTTCCAG
      deoC   5  69  30 2238944 .. 2238971 - -11.2  -2.71712   CGGCTCCTCCGAAAT        GGCCGCCTAGTG CCCT CTCTAGGCGCCC         TACCGGGGCTCCCTA
    jk1935   1  45 246 2255355 .. 2255365 -  -4.6  -2.72344   GCGCACCGTGAACCA                 CCAC CGC GCGG                 CATGGGGCCAGCCGG
    jk1940   1  52 415 2262477 .. 2262500 -  -5.3  -3.16564   CGTGCATTTCACGAA          GCACCGCAAG CGCGT CCTGCG-TGC          TGCCGCGCTGCCCAT
    jk1943   7  61  -9 2268215 .. 2268232 -  -7.7  -3.32769   CCGCTAAACGAGCAA             CTCTCGC CTTA GCGAGAA              AGACTGCCGTAGTAT
      holB   4  58 272 2275748 .. 2275758 -  -6.8  -3.36749   GATGCGGAACACCAA                 CCAG GAA CTGG                 AAGATGCCATCGCCG
    jk1958   2  43 183 2287186 .. 2287197 -  -2.2  -3.16191   GGATATGTGGATCAA                CCAA TTCA TCGG                 GGAGATGCGTAGCCG
    jk1968   4  59  12 2295533 .. 2295571 -  -7.5  -3.26722   CCCACACGTAGAAGA  TCCACCGTGCGTCGCGGAG TTG CTCCGCGA-GCACC-TGCA  CGCTTGAATCCCTAG
      ohrA  13 100 274 2323075 .. 2323115 - -15.5  -3.39216   GCTCTACTTAAAAAC  CGAACTGCCCGACGATCCA GCA CGAATCGCCAGGCAGTCCA  ACTGGGGCCAGGACC
      ohrA  13 100  21 2323333 .. 2323368 -   -17  -4.66938   AGCGCCAATAGAAAA    CGAGTCCGCCCCCAC TTCCTTG GTGGGG-CGGACTCG    TTTCTGCTTTAGCAG
       asd   2  52 117 2327561 .. 2327579 -  -5.8  -3.12351   CGGCCGCACATTCAA             CGGCTCGC CGT GTGCGCCG             GGGTGCTGCGGTAGC
      arsC  11  60  85 2340486 .. 2340499 -  -8.1  -3.02263   ACATCGCCCCTAATA               GCCAG CAGA CTGGC                CGGCGTTTGCTAGCC
    jk2009   3  54 112 2344784 .. 2344798 -  -7.1  -3.14132   CGTGCTGGCCAGGAA               TCCGC AGTTG GCGGA               CTGGCTGCTAGCCCG
     mmpL4   0 NONE
      surA   0 NONE
    jk2046   3  50  50 2398537 .. 2398548 -  -2.2  -3.68619   GCCAAGCTAGGCAAA                CTAC AGCA GCAG                 CCCCGCCAGCGCAGC
      lmrB   7  87  11 2403670 .. 2403706 -  -8.1  -4.57569   TCACCCGCGTAAAAA   GCACAAGCGCCGCTCCA CACCC TGG-GCGGCGCTT-TGT   CGTTCCCCTTCTAGT
      leuS   5  68 152 2427050 .. 2427085 - -11.1  -2.53263   CGGAGCTGCAAGTCA   GCGGGAGCGGCGGCACA GCAC CG-GCCGCCGC-CCCGT    ATAGAGTCCCCGTGC
    jk2079   8  69 220 2433042 .. 2433054 - -10.5  -3.06796   CTGCAGCGGATGCAA                CCGGC ACG GCCGG                GCAGCCTGGTGCAGC
    jk2084   1  45  10 2438525 .. 2438561 -  -3.6  -3.02511   CGGAGGGCGGGAAGA   CCGTGGGCGCGCA-C-AC CTG GTAGCTGCGAGCCCGCGC   CTACTGCGCCTATTC
    jk2096   2  49  78 2454418 .. 2454429 -  -5.8  -2.62616   CGATGCGCGATACCA                TCGC CGAA GCGA                 TTGTCGTGGCCGTGA
      cwlM   2  69   1 2454534 .. 2454551 +  -5.5   -4.2558   CTTCCGAACAAATAG             TTCCGCC GCCG GGCTGAA              TTTTGATGACGCCTG
    jk2083   7  52  60 2438607 .. 2438631 +  -5.6  -3.25823   CTTGACGTAACCCAT         GCG-CGGGCGG AAGC CCGCCGGGTGC          TTCATCTGCGCCACC
     iunH2   4  56   5 2433177 .. 2433189 +  -7.7  -2.90714   CCGGCTTCTAAAGAA                GCTCT TCG AGAGC                TCTATGCGGCTTTGG
    jk2063   4  83 425 2416223 .. 2416260 + -14.1  -2.83517   CTGCACCCCGGTAAC   GGAAAAGACCCCACGCA TAGG TGCGTGGGGCCTTAACC    TGCTGTTGTCTAAGT
    jk2057   0 NONE
    jk2050   3  93  85 2403676 .. 2403701 + -12.6  -4.06562   GCGTAAAAAGCACAA         GCGCCGCTCCA CACCC TGG-GCGGCGC         TTTGTCGTTCCCCTT
    jk2045   6  47 383 2398159 .. 2398172 +  -4.5  -3.05343   ATTTTTGCAAGGCAC               CG-CGG GCG CCGACG               TATTCCCGATCTAGC
    jk2033   0 NONE
      tyrA   4  54 420 2367136 .. 2367153 +  -3.3  -3.85817   CGGGTCGCCTACGCG             GTGCATG TAAT CGCGCAC              TTTGTAGGCGGCGGT
       tgt   1  41  -9 2360124 .. 2360134 +  -3.2  -2.73159   GACGTGGCGGGAGCG                 GCTG GGC TAGC                 GTTTGCCGGGGTTCC
    jk2008  10  62 431 2345344 .. 2345377 +  -8.7  -2.89881   GGTTTTTACTCATGG     GCGCCACTGTAGTCC TGCC GTGCGACAGCGGCGC      TCTGTGCCGTCGCTA
      dnaQ   2  43 181 2340486 .. 2340503 +    -4  -2.83403   ACATCGCCCCTAATA             GCCAGC AGACTG GCCGGC              GTTTGCTAGCCAGCA
      dnaQ   2  43 392 2340697 .. 2340711 +  -2.7  -3.06183   AGGGCTCGTCGGTAA               CCCAC CGCTC GAGGG               TTCCCTGCGCGTCGG
      hemH   8  56 437 2328040 .. 2328050 +  -6.8  -3.16492   TGCGGGATTCGTTGC                 GCAG CTT CTGC                 TCTTCGTCGGTCTCC
  tnp3507b   5 100  69 2323333 .. 2323368 + -17.7  -4.13654   AGCGCCAATAGAAAA    CGAGTCCGCCCCCACT TCCTT GGTGG-GGCGGACTCG    TTTCTGCTTTAGCAG
      glxR   5 100  72 2300196 .. 2300217 + -15.1  -4.56775   ATAACGCACAAAAAA           GCCCGCGCC TTCT GGTGCGGGC            TTTTTCAGGGGCAGT
    jk1967   8  63  53 2295631 .. 2295645 +   -10   -2.5092   GCCCTGGTGGGCGGT               CACGTC TCC GACGTG               CTTCATGACCTCTTC
    jk1957   6  60 174 2287495 .. 2287519 +  -9.1  -2.71483   ACCTCGCAGCTTTCC          ACGTCGGCACC GTT GGCGCCGGCGA          TGCTTCGCGCCGTAT
       cya   4  54   1 2278897 .. 2278924 +  -7.6  -2.62579   CGTTCGGAGGCTTAG        GCCCCG-CGCCGT ACT GCGGCGATGGGGA        GGTTTCTTTTCGACG
  tnp3506j   1  50 454 2270638 .. 2270648 +  -2.4  -3.70902   GAGTTGATGGAATCA                 CCCG TCA CGGC                 TTTCCATATAAAGGA
      gabP   6  47 394 2268524 .. 2268536 +  -4.1  -3.18452   ATTGGGGAAGAATCC                TTTCC GTT GGAAG                TGCTTTGTTTAGCCA
      ramB   1  60 185 2255780 .. 2255795 +  -6.8  -3.53012   TCCAGTGGCGTGATA              GTCGAG TTCA CTCGGC               TTTCGAAGAAGGGCA
    jk1922   6  74 251 2239204 .. 2239245 +  -7.9  -4.15565   CCATGATGCTCACAG CCTCCACGCTCGCTCCACCC GCC GGGTGGAAACC-CGTGGAGG TTTTCACGTAGTCCG
    jk1909   4  72 180 2225967 .. 2225993 + -11.5  -3.04263   ACACGCGATCGATCA        GCTGGCCGCGGG TCAG CACGCGGCC-GC         TGTTGCGCATGAGGT
    jk1903   9  74  31 2220545 .. 2220586 +  -7.9  -4.18674   GCCAGGAACGCAAAA ACCCACCGTGCCACGCCCTT TCG AAGGGCGCT-TGCGGTGGGG TTCTTTCTATATGCG
    jk1880   2  47  85 2194200 .. 2194219 +  -5.6  -2.78935   GTCCTTGTAGACCTC            CGCGCG-GC GCA GCACGCCCG            TATCCTCGGCGCTCT
      menA   4  62 377 2192905 .. 2192940 +  -6.7  -3.73224   TCCACTGATCGGCAA    GCTCGGGGCC-GAGCC CCACC GACTCCGGCCCCGCAC    TTTGGTAACGAGTGC
      menB   1  50  56 2184224 .. 2184236 +  -6.2  -2.79915   CAATTCTGCGCCCTT                GGCG AAGCC CGCC                TGTCGTCCAATGACT
    jk1864   3  52 403 2177910 .. 2177924 +  -5.7  -3.05384   CGAAGGTCGCGTCGG               CGAAC GGCAG GTTCG               TTCCGTCCGCGCACA
    jk1850   8  68  43 2159776 .. 2159792 + -10.1  -3.24924   CTAGCCTTCCTTAGT              CCTCCTC GGC GGGGAGG              TCTTCTGCGTAGGCG
      hrpB   2  45 460 2148312 .. 2148326 +  -3.5  -3.05844   CGCGAGCCTCCTCCG               TCGGC TCCAC GCTGA               TGTTGCGGTAGCGGG
    jk1838  11  95 -11 2138379 .. 2138410 + -15.2  -3.35371   ACGTTGAATCGCTTC      CCCTGGGGCTAGTT CCAG AGCTAGCTCCGGGG       TTAGTTCCAGGTCTA
 tnp3517a2   4  68 271 2129372 .. 2129384 +  -7.7  -3.83155   GCGGTCCTCAAGCTC                GACCA CAA TGGTC                TTGTTCATCTTGGTG
      viuB   3  67 228 2101107 .. 2101118 +  -5.8   -4.1964   CAAGATCATGAAGCA                CGGT AATC ACCG                 TTTTGCCCTCTTGGG
    jk1802   4 100 111 2098488 .. 2098532 + -18.8  -2.94872   CTAAGCGGTTAGGGC TTCAAGGGTCTGATTCCGAT ATTGC ATCGGGGTCAGGCCCTTGAG TCGTTGTTGGATGCG
    jk1798  12  59 128 2096218 .. 2096238 +    -9  -2.54687   TGAAGGGGAAGCCCA           GCTCGCGCA GCAG TGCGCG-GC            CTTCGTCGTCGTTGG
 tnp3504i2   3  56 334 2091606 .. 2091617 +  -5.8  -3.41569   TGCTATCTCTGCACC                GCAG AGAC CTGC                 TGTTTACCTACCTGC
       fes   7  58 235 2068910 .. 2068934 +  -4.9  -3.91897   TCGGTTTCGTTCGCC          GGTTCGCGG CCCTTCT CCGTGATCC          TTTCTCCCTCACCCA
      fhuA   6  71 -19 2064743 .. 2064771 + -11.7  -2.53164   CTGTCACCGGCGGTC        CGCTGATCGTCCC CAA GTGACGATCAGGG        CTTAGTCCTCCATCA
      fhuA   6  71  29 2064791 .. 2064821 + -10.5  -3.21099   GTCCTCCATCAGCTC      CTGGGCGGGAGTCT TCTT GGACTTCCGCC-AG       TTGATCATCGCGGAA
 tnp3503g1   6  70 169 2059180 .. 2059197 +  -2.7  -4.82901   ACGTCATTCCACCTG             CGAGTATG GAT CA-GCTCG             TTTTTGTAGGAGCCG
    jk1756   3  50 125 2049912 .. 2049927 +  -6.2  -2.75481   TCCCTGACCTGCATT              TTTGCA GAAC TGCAAA               TCGTTCGCATTAACG
    jk1742   1  93  36 2033500 .. 2033530 + -15.5  -3.06696   ATCCTCGCTAACAGC      CGTGAGGGGGTCGA GTTA TCGGCCCCCTC-CG       TCTATTCCAAGGGGA
    jk1736  10  83  91 2028726 .. 2028737 +  -5.8  -4.94962   CGACGTTCCCATTCG                CGGT CGCG ACCG                 TTTTATTTGCCTTAT
     whiB3   3 100  46 2015375 .. 2015398 + -16.8  -3.71873   CTCCCACAAAAGAAA          GGGAGAGGGA TAAA TCCCTCTCCC           TTTCCGTCTGCCTAG
    jk1724  14  75 357 2013353 .. 2013378 +    -6  -4.67982   TTCGGTCGCCCTGTT         CGCCGCGGCT TTGCTC ATCCGCAGCG          TTTTCTTCACTACGG
    jk1718   5  89  41 2006648 .. 2006666 +  -8.9  -4.63218   CGCCAGGGAGAGCGG             GCCGAAA AACTA TTTCGGC             TTTTATTAGGAGCCG
 tnp3518a2  11  78  19 2002271 .. 2002300 +  -5.7  -4.81863   TAAACCAGTCCAACT       TTCGGGGGCCAGTT CAG AACTG-CCCCGGGG       TTTTGTTGTGCGTTT
    jk1707   2  43 179 1993132 .. 1993144 +  -3.4  -3.02263   GCCGATGGCCAGGTG                CATG ACCTC CATG                TGTTGGCCACAGTGT
    jk1704   3  52 417 1988815 .. 1988841 +    -5  -3.29461   CCATCGACGCCCAGG         TCGGCCAGCTTC TTG GAATCCGGCAGA         TTCTGCACGCCCTTG
      metX   0 NONE
    jk1679   1  40  27 1958672 .. 1958690 +  -3.1  -2.69057   CTGGCCCGGCCAACC             CCAGG GCATCTTCG CCTGG             CTGTTGTATTTGAAA
    jk1664   4  58 316 1942254 .. 1942266 +  -4.7  -3.78934   CTCCATAGTGGGCAC                GCGCG AGT CGCCC                TTCTTGTACACGCGG
    jk1649   9  60 304 1928899 .. 1928927 +  -5.9  -3.68351   CGGCAAATAGGATCG        TATAGCCCAGCAG CGG CAGCTGGTCTGTG        TTTAGCTCCTGCGGC
    jk1643   3  60 183 1922959 .. 1922971 +  -9.1  -2.74523   CTCCGGGTCAGTTTG                GGCAC ACA GTGCC                TGCTCTTGCCAGTCC
    jk1639   3  64 253 1919613 .. 1919650 +  -8.4  -3.33261   TCAGTAGCTCTTCGA   CGTCGATGTGCTTCGGC GTCAA GCCGCAGCGCAGC-ACG   TTGTCCGAGTTCGCC
    jk1629   7  66  58 1907357 .. 1907390 + -10.9  -2.74488   CACGCCCTCGTTGCC     GGCC-GCCGGGTCCTC GAC GTGCACCTGGCCGGCC     TGCTTCAGCTGGTTG
    jk1626   1  51 435 1906155 .. 1906175 +  -4.7  -3.37796   GGTTAGGGCAAAGCC           CACCGCGG AGCGAA CCG-GGTG            TTCTCCCTGCTCAGC
    jk1619  10 100  15 1899817 .. 1899855 + -16.7  -4.18401   AGCCGTAACGCAAAA  GGCCGGCAGGCACACCGC ATAA GACG-GTGCCTGCCGGCC   TTTTACGCTATGTAG
    jk1619  10 100 298 1900100 .. 1900138 +   -19  -2.63208   GCCCTGGCCCCAGTC   GGACTGCCTGGCGATTCG TAC TGGATCGTCAGGCAGTTC   CGTTTTTAAGTAGAG
    jk1608   8  54 159 1883966 .. 1884024 +  -7.4  -2.64155   TGACATACGCCGGCA CCGCCTTGTCCTTCGCCTGGGCGGTGCG CCAAT CGCGCAGCTCA-GCGAGCAACA-GGTGG TCGGTTTCGGGGGCG
      molC   2  54 392 1865924 .. 1865935 +  -5.8  -3.28924   GGTCTGTCTTCCACC                CCCA CAGC TGGG                 TTGTCCCGACCCGTC
    jk1581   7  74  50 1855509 .. 1855526 +  -2.7  -4.82901   ACGTCATTCCACCTG             CGAGTATG GAT CA-GCTCG             TTTTTGTAGGAGCCG
    jk1578   2  47 291 1850798 .. 1850839 +  -4.6  -3.14132   CCTTAAGAGAAATAA CT--AAAGCCCCTACCAG TGTTTCTC CTGGTAGGGGCTTGGAAG TTGGTAGCGGGGGCA
      htpX   6  74 249 1843564 .. 1843574 +  -8.2  -3.99678   CTTTCTCCACGCCCG                 GCCG CTG CGGC                 TTTACTTATGGCACT
    jk1565   4  86 297 1838446 .. 1838461 + -10.4   -4.1413   GGACCGCAGGAAACT              CCGGTG GCGA CACCGG               TTTTGCAGATCTGTT
 tnp3516b2   4  58 333 1832494 .. 1832519 +  -6.7  -3.34895   TTGGCTGCATCGTTA         GCCTGGCGCCA CAGC TGACGCTCGGC          TTCCTTCACGATCGG
    jk1540   7  73 136 1810912 .. 1810928 +  -9.3  -3.91897   TGCACCTGCATAGTC              GCCGCGG TAC CAGCGGC              TTTCTACCTGCGAGG
      mscL   6 100  87 1802032 .. 1802063 + -15.3  -4.77165   GAAGGGCGATCATCG      CCCCACTCAT-CCC GTGAA GGGTATGAGTGGGG      TTTTGTTGTGCCGGA
    jk1519   2  47 292 1795359 .. 1795369 +  -2.4  -3.53012   TAGATTGGCAAAACC                 GCCG AGG CGAC                 TTTCGGGCGCCAGGC
    jk1515   5  52 364 1789078 .. 1789094 +  -4.4  -3.47227   TGTACAGCACCGTGG             CCAGGCG CTCG CGC-TGG              TTCTCGTCCTTCGCC
    jk1505   7  75 210 1776694 .. 1776704 +  -6.8  -4.46112   TGATGGCTTTACCGG                 CGCT GAT AGCG                 TTTCTTTCGATACAC
      pnuC   2  60 295 1773279 .. 1773302 +  -8.1  -3.15999   GGCGTCCGAAACAGA          GCCCGCATC CCGCAC GATCCGGGC           TTCGATATCTACCCA
      mntC   5  68 373 1751970 .. 1751993 +  -9.6  -3.29461   GACTGAGCAGGCTGT          GCAGGCTG TACAGGCT CAGCCTGC           TTCTCGGCCGCCTTC
    jk1478   4  54 -48 1741859 .. 1741898 +  -6.2  -3.25942   GGTCTACCTGACCTG  GAATGGCGGCACGGAC TTCGAGCT GGCCGAGCCGCCAACC   TTCCTCTGACCCCCT
    jk1473   3 100  43 1734645 .. 1734674 + -17.9  -4.66609   GCGACCGTCACCCTC       GGGTGGCCGCC ACTACTTC GGCGGCCACCC        TTTTTGCATGCACTC
      coaA   2  52   1 1727399 .. 1727422 +  -5.1  -3.28712   ATGCGGAAGATCTAG          CCCCCCGCG CGCTAT CGCGGGCAG           TTATCGCCCGCACCC
     fadE6  11 100  27 1723409 .. 1723442 + -21.1  -3.14468   ACTCCCCCTTAAACT     GCGGTGGTCGCTTTC CTAG GAAGGCGGCCACCGC      TTCGCTATGGTCGGC
    jk1456  10  52 145 1717226 .. 1717238 +  -6.9  -2.77013   CCATCACCATGTTGT                GGCGC CAC GTGCC                CTTCTTCGGCCCGTA
    jk1456  10  52 340 1717421 .. 1717431 +  -6.8  -2.83271   TGCCGGCCACACCCT                 TGCC TGC GGCA                 TCCTTGTGGACGTAG
    jk1424   3  51   2 1683849 .. 1683869 +  -6.7  -2.62396   AGATCCTCGACTAGG            GGCCGCTAC GCT GAAGCAGCC            TGGTATGGCCGAATA
    jk1413   0 NONE
    jk1406   8  63 -39 1667112 .. 1667134 +    -9  -3.15663   CAGCGTGGCCGATTG           GCTGGCCGCC CAG GGCGTCCAAC           TTCGTCGCACTGCCT
      dapD   2 100  67 1653831 .. 1653861 + -15.5   -5.4505   AGACCAAGGAGCTTC       CAGGCAGCGCG CAATTACAA CGCGCTGCCTG       TTTTTTGTTGACGCC
    jk1385   5  76  21 1645966 .. 1645993 +   -12  -3.09968   GCTCGCTGGCACGAA        GCTAGCTCGGTG GTAG CGCGGAGCTAGC         TGTTAGCCTTCGCTA
    jk1377   4  93  19 1637762 .. 1637792 + -11.2  -4.42238   AAGAGTTCAGGTCAC      GTCCTCC-CACCC ATAACC GGGTGCGGAGGGC       TTTTCCTTGGGCTCA
    jk1368   3  50 102 1623238 .. 1623248 +  -5.4  -3.14229   CCTCATCCTCAAAAT                 CTTC ATC GAAG                 TCTTCATCGAAATCT
    jk1365   7 100  51 1618701 .. 1618721 +   -14  -5.40464   GCGGATACGCAAAAA            CGCACCCC TCCCC GGGGTGCG            TTTTTATTTGTGCTG
    jk1358   4  58 114 1607601 .. 1607613 +  -4.7  -3.77553   ATTCTCCCGTCCCAA                GGCGC CAA GCACC                TTATTCATGCTCTTG
    jk1349   1  60  72 1596235 .. 1596245 +  -8.2  -3.02511   GGACCTTCATCCCGC                 GGCC TCG GGCC                 TCTTCGACCAATGCA
      glgB   3  93  87 1577274 .. 1577293 + -13.6  -3.84406   GGCTGAACAGCTCCA            GCAGGCGA GCCT TCGCCTGC             TTCTTGTGATCCGCG
    jk1323   4  56 171 1568066 .. 1568085 +  -7.2  -2.93073   CGAAGTCTGCGATCT            CGAAGATGG AAG CC-TCTTCG            TCCTTGTTCACAGCA
    jk1318   1  50  80 1562705 .. 1562749 +    -2  -3.72588   CCGCGTTCAGCGGTG CAGGCCGC-GCTCAGGCGCG CCGGGTC CGCGCTAGAGCAGCA-CCAG TTTCACTATCAATTG
    jk1312   5  54 437 1553592 .. 1553602 +  -6.8  -3.03124   CCACGCCGTAGCCTG                 CCTC GCG GAGG                 TCTTCGGCGATGGCC
     uvrA2   2  47 474 1542439 .. 1542475 +  -3.6  -3.17194   CGCGCCCAGCACTGC    GCGCAGGATGAATAGT CCAAA ACTGGTGGTCCCGCGC    TTAACTTCCGCGACT
    jk1290   2  47 249 1521448 .. 1521465 +  -5.5  -2.76696   CGGGGACAGTGCGGC             GGCGTCG ATGT TGATGCC              CTTGTTGCCCAGCAG
  tnp1249i   8  50 115 1508254 .. 1508268 +  -5.6   -3.1203   CTCCTGAAAGTGAAG               CCGACC GGA GGTCGC               TGTATTAGATACTTG
  tnp1249i   8  50 154 1508293 .. 1508307 +  -5.6  -3.02511   TACTTGTACCCCGTA               CGGGAT TTG AACCCG               TGTTACCGGCGTGAG
  tnp3508d   4  54 101 1481931 .. 1481948 +  -6.3  -3.19463   CAAACACGCTGAAAC             TGATGTC TCGC GACATCG              TTCCTCCATGCTGAA
  tnp1249h   5  62 229 1462393 .. 1462409 +  -9.4  -2.97245   GTTCCGCTTATTGAA              CGCCCA ACGGG TGGGCG              TGTGATTGTCGATAG
  tnp3510f   0 NONE
 tnp3504d2   6  83  74 1444268 .. 1444296 + -11.8  -3.71527   TGTGGGGATGATCCA       CCA-GCACCATCG GAAT CGGTGGTGCATGG        TTTGCCTGGTTACGC
    jk1219  10  53 265 1435598 .. 1435609 +  -7.2  -2.52795   TTGTTCCATCTGGGC                GGCC AGCA GGCC                 TGCCTTCCCCGAGTT
    jk1216   0 NONE
    jk1199   5  54  71 1407957 .. 1407969 +  -6.9  -3.01712   CCCCAACCCGCCAGT                CGGCG GCA TGCCG                TCTTCCAAGGCACGC
      betA   7 100  26 1393477 .. 1393528 + -14.8  -5.63103   TCCAGCCCGTCCAGA TACGCCC-GATCTGCCTTGGATAGC TCCAC GCTATCC-AG-CAGGTCCGGGCGTA TTTTTTTGGTTCGGG
    jk1176   4  45 -25 1376635 .. 1376656 +  -3.6  -3.06133   TCGGTTCGGTGCGGG           TCAGGCTC TGGGAT GCGCCTGG            TTAAATACGGCCTTC
    jk1170   2  53  87 1371470 .. 1371490 +  -6.7  -2.96899   CCATCAGGCCCCCGT            GGCCCGGCA GCA TGCCGGACA            TGTCCTTGATTCCAA
    jk1164   5  55  69 1365591 .. 1365603 +  -5.5  -3.56821   GCGATGCGCATAGCT                TCCTC GAT GAGGG                TTTCCACAATCTGAT
    jk1157   4  54 187 1358842 .. 1358856 +    -7  -3.04144   AGCAGAGTGCCGTGG               CGCCCG GTG CGGCCG               TGTTCGGGCTGGAAC
    jk1154   4  59 120 1355954 .. 1355966 +  -9.1  -2.64218   TATCGACCATCACGG                CCGGA TCC TCCGG                GTTGTGGTAGAACAT
      truB   4  47  15 1337093 .. 1337119 +    -5  -2.78384   ACGCGCCGGAACGGC         CGCGGCGGTGAT CAC GTAGCCGTTGCG         TATCGTCCAGCGCCC
 tnp3516a2   3  60 289 1334973 .. 1334998 +  -6.2  -3.76048   TGTCGGTCTCGTGCA         GGCCGA-ACTC CTTGA GAGTCTCGGTC         TTCTGTTCCTTGGAC
    jk1120   7  59 455 1318925 .. 1318961 +  -7.2    -3.214   TCCACGGCCTGCTTG   GCCTGCGCGGCC-TGCT GCAA AGCCTGGTCGTGAAGGC    TCTTCATGTCCTCCA
    jk1112   7  77 183 1312135 .. 1312176 +    -8  -4.17048   TCCTCATCGCGGTGT GCCTCTTCA-CGGCGCGCTG CAGC CAGCGC-CCGCTGTAGGGGA TTCTTTTGGAACACC
    jk1109   2  44 206 1308859 .. 1308877 +  -4.4  -2.59683   CGCGCTCGTGGACGC             GCATGTGC ACC GCACCCGC             ATTGTCCAATGGCGT
    jk1101   0 NONE
      sigB   5 100 259 1287752 .. 1287784 + -16.4  -3.64912   TTGACCCCATCGCTG      GTCCCTGGCGATCT TGACC GGATCGTCAGGGAC      TTCTGTATGTAGGTA
      sigA   8  68   2 1280973 .. 1280999 +  -6.6   -3.9461   ACTACCTTGACTAGC         CCAGAACCAG TTCCGGC CTAGTTCTGG         TTGTTCTTCACACAG
    jk1083   3  50 -19 1276653 .. 1276664 +  -5.8  -2.78384   AGGTTCTGGAAAAAC                TCGG TCGC CCGA                 TCTACTAAAGCGGAC
       rnd   4  51 163 1270915 .. 1270941 +  -4.4  -3.42996   AGATCGTAGTGCAGG        CGGC-TACCCG CTCCAC CGTGTACGCCG         TTGTCCTCGATCGTG
       rnd   4  51 316 1271068 .. 1271078 +  -4.6  -3.33696   CAAAGAGCTTGCGCA                 GCGC CTA GTGC                 TTGCTTCGAGAGCGC
      msrB   5  55  -7 1265302 .. 1265317 +  -7.6  -2.83747   AGCCAGCGACTCCAC              GAAGCT AGCC AGCTTC               TCCTTATCGCCGTTG
      ppiB   6  65  73 1239195 .. 1239223 +  -5.9  -4.03234   CACCTTCGACGTTAC        GCAGCTGGTTCAT CAT GTAGCCCAGCTGC        TTTGTGTCCGACACC
    jk1042   7  62 258 1231063 .. 1231077 +  -8.5  -3.17212   GAACCCGAGGAGCCG               CCCGG CTTGT CCGGG               TTGGTCGAGTCGTCA
       pgl   4 100 -36 1179024 .. 1179055 + -14.4  -3.89435   TACGAAGGCGACGCT      GCTGTGGGTTGACG AGGC CGCCAACCCACTGC       TTTAAGTTGTTTAAA
    jk0978   5  56 341 1159218 .. 1159231 +  -5.9  -3.32844   GGCTGCGCTCCGACG               GGCCT TCCG GGGCC                TTGTCCAGTGGCGAG
    jk0966   7  70 381 1142273 .. 1142297 +    -5  -4.46212   AGACCCAGCTGGCTT         TCG-GCGCG CTTGATGA CGCGCTCGA          TTTTCTCCTCGGCAG
    jk0962   7  61 278 1138936 .. 1138951 +  -5.4  -3.88291   TGTTGGCAGAGCCCT              TTGCCA TCTC TGGCAG               TTTCTCCAGGTACTG
    jk0954   7  65 394 1131983 .. 1132003 +    -9  -3.29263   TCGCGCAGGTAGCTG           CCTGTCGCC ATTT GGCG-CAGG            TTGTCGAGGAACTCT
    jk0950   7  74  65 1127244 .. 1127266 +  -7.7  -4.07568   TCAAGACCTCGTCGA           GGGTTTGCT CGTCC AGCAGGCCC           TTTTCCAGCACCAGG
    jk0938   2 100  77 1114307 .. 1114332 + -16.9  -3.85704   TAGCAGTTTGAGGGA         GCGCGGGATCC ATAC GGATTCCGCGC          TTTCGTCGTTGATAG
    jk0934   4  62  35 1111208 .. 1111218 +  -6.8  -3.66732   CGATGCGCCAAGACT                 CCTG TGC CAGG                 TTCTTCACCTGGTTA
    jk0931   3  61 403 1109895 .. 1109907 +  -7.7  -3.39595   CAGCTCGAGGTCGCC                GGTGA CCT TCACC                TTCTCGGTCGTTCCA
    jk0928   1  58 167 1105869 .. 1105880 +  -3.6  -3.99374   GACATGAGTGATACG                TCGC GCGC GCGG                 TTCTTCTTACTGGGC
    jk0906   5  65 365 1084308 .. 1084321 +  -8.1  -3.61398   GGCATTCCGGAGTGG               CCAGG TCCT CCTGG                TTGTTCCGCGCCAAC
     hsdR1   2  57 274 1077942 .. 1077971 +  -7.7  -3.14132   GTCACGTCGCGCTCG       CCCTCGCCGGTCT TCGT GGACTTGCGCGGG        TTGGTGCCCAGCGCC
    jk0885  11  58 142 1060815 .. 1060833 +  -4.4  -3.89346   ACCTGCAGGCCTGCC             TCGTGGGC GGA GGCCACGC             TTTCTGGAGTGACCA
      gapX   2  60 -36 1056912 .. 1056943 +  -9.4  -2.79831   CGGCGTGCGTCCGCG      CGTGCTGCCGCAGCG TGC CGCTGCG-CAGGACC      TGTAATAGGGGTTAG
       cmk   4  62 245 1050386 .. 1050405 +  -4.2  -4.07568   GCCTTTTGTTCAAAG            GGC-TCCCG ACA CGGTACGCC            TTTTAGGAAGGAGAG
      argH   7  71 239 1011322 .. 1011360 +   -11  -2.88023   GCGAGGTGCTCGTCG  GCGCCTTGCTC-GCCGA TGAAGC TCGGCTGGGCGAGGAGC   GTTTCGTGGTACTCG
     uspA3   0 NONE
      rpsA   8 100 108  975829 ..  975863 + -17.8  -3.26649   GCGGACACAAAGAAA     GGGCGCGCTCCCGG TTGCTCT CCGGTGGCGCGCCC     TTGATCTAGGCGTGT
    jk0814   6  88  15  967503 ..  967528 + -11.1  -4.18401   GTTTGTTTGAGCAAG         CCTCGCTCCAC TTCG GTGGATCGGGG          TTTTCGCGTATCTGA
    jk0804  11  55 331  959011 ..  959022 +  -4.4  -3.73775   TCACGCTGTCTACGC                GCTT GGCG AAGC                 TTTCGTACACGTCGG
       pyk   3  54 414  955999 ..  956026 +  -3.3   -3.7732   GAAGCGGCAGTTCAG        CACCAGCGTGG CATCTT CCGGGATGGTG         TTGTTAGTGTGCCCG
    jk0776   5  54  48  928508 ..  928519 +  -7.2  -2.58249   GCCCAGCCTGCCGGG                GCGC GACT GCGC                 ATTGTCGCCAATGTG
      rarD   3  56 314  917493 ..  917507 +  -7.1  -3.19117   CGATGGGGAAGAGAA               CCTGC TCGCC GCAGG               TGTTCATGGTGTGCT
      aroG   6  57 155  873579 ..  873595 +  -7.2  -3.05384   CGTCCTCCAGCTTCT              GGCGCG CTCGC TGCGCC              TTGAGTCCCAGGACC
      qcrB   2 100  48  863885 ..  863910 + -16.9  -4.87807   TAAGGCTCGAGAAGA         TCCCGTCCACC AACT GGTGGGCGGGA          TTTTTGCTGTATTAG
      ilvE   4  51 331  849981 ..  849996 +  -4.6  -3.40511   ACGCGGAACATTGCA              TCGCGG ATCA CCGCAA               CTTTTGTCTTCCATG
    jk0703   4  62 -27  840492 ..  840502 +  -8.2  -3.28791   GCACGATCGCGCCAC                 CGGC ACG GCCG                 TTATCCGCAGCCGCT
 tnp3504c3   6  69 153  833692 ..  833714 + -11.2  -2.72144   GATTCTCATCGACGT           CGGCGGGCTC AGC GAGCTCGGCG           CTTTCGGGGAGCTCA
 tnp3504c3   6  69 435  833974 ..  834000 +  -3.7  -4.67982   CTGCAAGCATTGAAA        GGCTACCTTTAC GCAG GTCAGGGT-GCC         TTTTGTTAGGTGAGG
    jk0686   3  56 124  825628 ..  825649 +  -6.5  -3.21099   CGACGAGGGCGAGTA           CTCCTACTG CGAT CGGTAGGCG            TTCGTCGTAGAAGCC
    jk0678   7  52 303  818394 ..  818417 +  -4.5  -3.53091   TCGGCACGCTTGGGG          GC-GCTGGGC ATATC GCCTGGCTGC          TTTGCCAACAGCACT
    jk0664   5  51 204  801115 ..  801126 +  -4.4  -3.34357   GTGTAGATGAAAATA                GTTG GCAT CAAC                 GTTTTCTCGTTCTAG
      gluD   5 100 110  792254 ..  792289 + -11.8   -5.4505   GCGCTGCTTGGCCCA    GTCGCCGAAGTTCTCA TCCG TGAGGACGACGGCGGC     TTTTTTATTGCCCCC
    jk0639   5  58 133  769846 ..  769871 +  -5.3  -3.70853   TGTCTGACATCGCTA         GGCCCGTCTCGT CGT ACTCG-CGGGCC         TTCTTGACTGCTTGC
  tnp1513d  10  76 259  756199 ..  756223 + -12.8  -2.71681   ACCGGCTGCGACGAC          TGCCGCGCCG ACGAC CGGCGTGGCG          TACTTGGCCCACTTC
       dgt  11  67 117  749365 ..  749386 + -10.1  -3.05521   ACGATGCGGCGCTCA           CCCCGGTGGT TAA GCC-CCGGGG           TCTTCACGGTGTACT
    jk0589   6 100  18  711750 ..  711777 + -21.4  -4.66537   CTTAAGACGACAAAA        GTCCCGGCTGGA GGAT TCCAGCCGGGAC         TTTTCTATTGCCGGG
    jk0579   6  64 324  701654 ..  701674 +  -9.7  -2.79492   TCGCTCGGGCGAACT            CGCACGAGG TGG CTTCGTGTG            CTTTGAGCTTGGCGC
      holA   4  47 341  694889 ..  694904 +  -4.7  -3.04144   CTGCACAAACTTGCT              GCTGT TGCGGT ACAGC               TCTTCGAAGTCGCCG
      rpmA   6 100  64  678166 ..  678196 + -18.4  -4.81851   CATAGAGCTTGAAAA       TCCAGTGGACGCAC TAA GTGCGTGCACTGGA       TTTTTGCGTTTCCAT
    jk0536   4  69 399  652857 ..  652875 +   -11  -2.78463   TGCGAAGAGCGCGAT             GAGCCATC GGC GGTGGCTC             TGTGATGGGGCGCGT
    jk0520   3  74 -42  628263 ..  628282 +  -7.9  -4.07568   AGAAGAGCGCTACAT            GTCCCTT AGTAAG AAGGGAC             TTTTCACGGAAGAAG
    jk0516   0 NONE
  tnp3503e   6  70 192  619135 ..  619152 +  -2.7  -4.82901   ACGTCATTCCACCTG             CGAGTATG GAT CA-GCTCG             TTTTTGTAGGAGCCG
    jk0505   1  45  30  614832 ..  614848 +  -4.4  -2.72344   GGAGCGCCAGGAGAG             C-AGGCC TGAT GGCCTAG              TGGTTAGCGCTGGGC
      amiC   3  60  95  611737 ..  611748 +  -5.8  -3.76224   ACACCCGCCAGCATC                GTGG TGAC CCAC                 TTTGCTGGCTCCCAA
    jk0490   6 100  26  600935 ..  600965 + -19.1  -3.13773   ACTAAGCTTCAACCA       GGCGACGCAGTGC ACCCC GCACTGTGTCGCC       ATTTTCCGTGTACCA
      sigW   8 100  42  593704 ..  593752 +   -19  -2.64877   GAGTCCCACAGCAAA GAGCCCCACACCATCGAGCAG TTCGTTCT CCGCTCGGTGG-GTGGGGCTC TAACTTGTGTCTAAA
    jk0463   7  52 148  566780 ..  566793 +  -5.2  -3.27766   CAGCGGGTACGGCTG               GCCC AGTCCA GGGC                TTCCTCTCCCATGTT
    jk0463   7  52 224  566856 ..  566871 +  -6.8  -2.76696   AGAAGCGCAGCTGGG              TGGCTC CGGT GGGCCA               GTTCTTCGCCGCGGG
      prfB   1  38 121  547683 ..  547708 +  -2.5  -2.62263   CGTGGATGTAGCCGA         AGCGGTGCTCCG TCG TGGAG-ATCGCC         TGCTCTAGCAGCAGT
    jk0450   5  60 349  544873 ..  544890 +  -4.1  -4.14392   AATAGCAATCGAAGA             GTC-CGCG ACC TGCGCGAC             TTTTGAAACTTCCAG
    jk0438   0 NONE
     echA2   3  47 334  517257 ..  517296 +  -4.1  -3.26471   CACTCGCGGCCAGCG  CATGCTGGCGCGGAGCCC TTCGC GGGCGCCG-GCGAGGAAG  TTACTGTGGGCGTCC
       fkb   1  52 225  513152 ..  513164 +  -5.5  -3.21099   CAGCACCTGCATGAA                CGTGG ATT CCATG                TTGCTGATGCCGAAC
    jk0422  10  71  23  507411 ..  507431 + -11.8  -2.52623   TACTTCCCGCGGCTG            CGGCGGCG TACCT CGTCGCCG            ATCTTCTGGGAAGCC
      cspB   6  50 280  502701 ..  502730 +  -5.7  -2.79915   CTGGTTCGTCGAAGA       TCTGCAGCAGCGA CCAG TCGTGGTTGTAGA        TATCCTCCGGTGGCT
     pbp2C   3  63  29  496163 ..  496186 +  -8.8  -3.09635   CCTCTAGCACGGCAC          GTCCACCGCA GCGA TGCGGTGGGG           TTGGATCGTGAGGCT
    jk0403   2  45 298  485130 ..  485145 +  -4.6  -2.83164   AAATCCTGGTTCGCA              TCCGCG ATAG CACGGA               TATGCTCGTCGGTGG
    jk0392   1  51 -20  466320 ..  466357 +  -4.1   -3.4997   GAGAAGAACCCGGAC   TTTAAG-GAGCTGCTGGC CTA GTCGGCTGCGCGCTTAGA   TATTGTTCTGCATGT
      gntK   5  68 427  455685 ..  455704 +  -9.2  -3.55444   GTACCGCACGTTCTG            GGTGACGC CGCC GCGCCACC             TTTGCCACGTGCACC
    jk0373   9  58  97  447399 ..  447415 +  -5.1  -3.63515   CAATGAGGCGCTCGT              CGACC CAGCCAA GGTCG              TTGTTCGGCATCAGG
    jk0373   9  58 316  447618 ..  447640 +  -5.4  -3.69323   GGAAGCCAGACTCGC           GGCGGTCGGG GAT CTCGGTCGGC           TTTCCGTCGTCGTCC
      ytpA   8 100 425  443302 ..  443340 +   -19  -2.63208   GCCCTGGCCCCAGTC   GGACTGCCTGGCGATTCG TAC TGGATCGTCAGGCAGTTC   CGTTTTTAAGTAGAG
    jk0364  10 100  24  438190 ..  438225 + -16.3  -3.83026   CCACTCCAGCCCGCT   GCCCACGGCCT-G-CTC AATC GAGTCCAGGCCGTGGGC    TTTGATCTGCGCGGC
     tcsS1   7 100 106  412443 ..  412466 +   -16  -3.45839   TAGGCGTGCCTAGGA          GCCGGCCAGC GTGT GCTGGTCGGC           TTCGTCTTTGGGGCT
    jk0338   7  77   6  408408 ..  408445 +  -4.7  -4.91109   GAGCGAATAATCGTG   GTGCCGTTGCAG-CTCTG TCT CGGGGTCTGATTCGGCAC   TTTTTCTAGTCGAAA
    jk0329   6  55 412  400145 ..  400166 +  -7.3  -2.71712   CACCAGGCGAGTATG           CAAGCCC ACCGCCAG GGGCTTG            ATTTCCACCCACGCG
    jk0329   6  55 446  400179 ..  400200 +  -7.9  -2.79183   TTGATTTCCACCCAC           GCGCCATCG TGTT CGGTGGCGA            TCTCCTCCGCATGGG
    jk0324   5  51 410  394572 ..  394589 +  -6.9  -2.57344   CAGTCGGTAAACCCA             CGCCCGG TCGC TCGGGTG              ATTCTGCGCCAAGTA
    jk0304   7  55 135  373685 ..  373702 +  -4.7  -3.65902   TGTGGAATCCCAGCC             GGTGGGC CTCC GCCAGCC              TTTGGGTAAGCTGCG
      clpC  10  62  -5  368021 ..  368033 +  -4.8  -4.13945   GACTGGAATCAGAAA                GGCT AACTA AGCC                TTTTGGGCTGGACCT
     fadE4  10 100 282  362193 ..  362210 +  -7.7  -5.63517   GCAGAAGACAAAGAA             CACCC-CG TGC CGTGGGTG             TTTTTTGTTTCCACG
     pvdS2   4 100  45  330327 ..  330357 + -20.4  -2.76418   CCAGTACGCGAACAA       GCCCCGGCTGCCCT ACA AGGGCGACCGGGGC       GTGTTTCTATAAAAG
    jk0264   3  58 464  325228 ..  325240 +  -6.9  -3.35996   TGCGAAGGTGCGGGT                GCGCT GGC GGCGC                TTCTCGATGCGGGTG
    jk0256   9 100  27  317833 ..  317865 +  -9.8  -4.85782   TTAGTGACGCCCCTT     CGCCCCACC-GGCTT TGAG ATGCCAGGTGGGGCC      TTTATTTTTGCGGGG
       ack   7  68  83  310285 ..  310298 +  -9.5   -3.2794   CGGCAGTAGGGTCTG               CCCGG GGCG CCGGG                TTGCTCTGGCTGCCC
    jk0240   4 100 416  298368 ..  298399 + -20.2  -3.29144   CCGCGAAGGGGGTTT      GCTGCTCGTGGACG AAGA CGTCCACGCGCAGC       TTGTACAGCGGGTGC
    jk0227   6  78 260  283303 ..  283331 +  -6.7  -4.56597   AACCGTCAGCCAGAG       CGGCCTCGAAGC CAGGAA GCTGC-AGGCCG        TTTTTCACCGGCCAA
    fadD10   8  65 330  281205 ..  281246 +  -5.7   -4.0371   TGTGAACTCCTCGAG TTCCGCCGAGCGCTCCGGG TGGG CCTCCAGCCCTCGCTGGAA  TTTGTATCCCGAGTA
    jk0196   9  51  31  245716 ..  245731 +  -6.8   -2.5474   TCGTCGTTGAAGAAG              TGGCGG TAAT TCGCCA               GTCTTCTCCCTGGGG
    jk0191   2  59  52  240253 ..  240288 +  -7.5  -3.25823   AGCTGCTCGCGCTCC    GCGCCCGCACGGAGGA AAGCC TCCACAGTGTGG-CGC    TTCATCTCCGGGCCA
       ogt   8  60 132  237593 ..  237635 +    -9  -2.73364   ATCTGAGCTGCCGGA GTCGGGGTCGCCGGAGTTAG GGG CAAAGTCTGGCGACGCCGGA TCCTTGCCGTGCACC
      hspR   8  68 412  232975 ..  233001 + -11.6  -2.61274   GGTACAGGGACGTAG         CCAGCTGCACCA TCG TGGTGTAGGTGG         ATTCATTCAAGTAGA
       dcd   0 NONE
    jk0170   8 100  37  214496 ..  214527 + -15.9  -5.00851   CCCTGAGGCTGTGAG      GCGGGGAGTGTGC ATGATG GCATGCTCCCCGC       TTTTGTTTGCTTAAT
    jk0170   8 100 239  214698 ..  214729 + -20.2  -3.70902   TGCATGCATGCGAAA      GGGGGCGAGAACGA AGTT TCGTTCCCGCCCCC       TTTGGCTATCAAAGC
    jk0165   4  52 178  207274 ..  207289 +    -6  -3.05384   ATCCGTTCCGGCAGC              CCCGGC ATCC GGCGGG               TTCGCTGCACCACGA
    jk0162   4  69   2  202518 ..  202535 + -11.3  -2.77118   CGCGCGGGCGCTAAT             CAGCGCT AATC AGCGCTG              TGGGTTTTGCCTGTC
    jk0158   3  76  22  196482 ..  196525 + -10.8  -3.66666   CAATCCATAAACTAA GCCCCCAACTCCAGCGGAGG TAAT CCGCGAAGGGAGTTGGGGGC TTTAAGCGTTTTCGC
  tnp3506c   4  63 175  188989 ..  189003 +  -5.6  -3.92373   TTTTCCGACATTTAA               GCCCCA GTG TCGGGC               TTTATGGGTGCGCTC
    jk0144   6  52 469  175095 ..  175108 +  -2.4  -3.90241   CGTCCTCGATCTCGA               GAAC CATGCC GTTC                TTGTTCTCCTTGATC
     accD3   5  68 427  170650 ..  170671 +  -9.4  -3.55814   AATCAACGACATCTT           CACGTGCC CCAGCA GGCGCGTG            TTATCTGCCTTGATG
    jk0120   5  57 400  141951 ..  141985 +  -5.7  -3.58726   GTTCGGGGCCTCGGC    GGCC-GG-AGTACCGGC ACT GTCGGCATTGCCAGGCC    TTGTATCTCGGCGCA
    jk0115   6 100  63  136100 ..  136143 + -16.8  -3.12895   CTTCGCGAACATCTC CTCTGCGCCGGCATCGTCCCA CAG TGCGACGTTGCCGGCGTA-AG TGTCTTCGTAGCCCG
      msrA  10  68 352  131574 ..  131602 +  -9.6  -3.30452   TCGACTGGCCCGTGG       GCTTCCAGCCGAA CTGG TTCGGC-GGCAGC        TTGCTGATGTTGTTC
    jk0104   8  62 344  125220 ..  125245 +  -3.2  -4.27117   CGAAGCGTTCATCCG         T-GCCCGTGCC AGTCA GGCGCTGGCCA         TTTGTGTTCTGCAAC
    jk0084   5 100  94   97633 ..   97655 + -14.1  -4.66609   GGCTAAGGAAATAAA           GCGTCGCCC TAACC GGGCGGCGC           TTTTTGCATCGCATC
    jk0065   8  54 400   72626 ..   72639 +  -5.9  -3.21924   CGGGGTTGGCCAGGC               CGGGG AAGT CCTCG                TCTTCTGCAACCTCG
    jk0059   4  51 414   66479 ..   66504 +  -6.9  -2.58663   GCGAGTTTTTCTTAT         TGACGCCCAC GTCGGCA GTGGGCG-CA         CTTATGCAACTGACT
    jk0056   2  58 379   63190 ..   63200 +  -6.8  -3.31322   GGCACTTATTAACGA                 GGTC GTT GACC                 TTCTCCGGCATTGCA
    jk0045   6  57 400   55211 ..   55234 +    -6  -3.56092   GCTCGCCATTTTGTG          GATGCGGG CCAGGAAA TCCGCATC           TTTGACGAGTGCTCG
      pabA   7  65  34   41603 ..   41646 +  -8.8  -3.16564   GCTGCTATTAGGGCA GCAGGTTGAAGACGTACACCG TCA CGGTG-ATGTCCTCGTCCCGC TTAATCACCTGACCA
    jk0030   2  41 217   36025 ..   36058 +  -2.9   -2.7555   CCGACCCCGAAAGAA     CACTCCGCGCCATCG TCGA CGAGCGTGCGGATCG      TGATGTTCAGCTCTG
  tnp1513b   6  60 276   27239 ..   27249 +  -6.8  -3.58726   CGTGTTCCTTCTGAT                 CTGC TGT GCAG                 TTGTCTATGGCGGGC
    jk0006   9  80  55    8591 ..    8625 +  -9.3  -4.18401   CGAAAGAATGTAAAA    CCCGC-GACCCTTC-CG GAG TGAGAAGGGACCGCGGG    TTTTACCGTGTCTCG

SUMMARY

422 putative operon ends contain 2051 possible terminators.
Percent operon ends hit by terminators of confidence >= x:
	x	#>=x	hits>=x	%hits>=x
	100	88	74	68	16 %
	99	88	74	68	16
	98	88	74	68	16
	97	88	74	68	16
	96	88	74	68	16
	95	108	80	72	17
	94	108	80	72	17
	93	113	84	76	18
	92	113	84	76	18
	91	119	86	77	18
	90	120	87	78	18
	89	125	88	79	19
	88	126	89	80	19
	87	128	90	81	19
	86	134	94	84	20
	85	134	94	84	20
	84	138	98	87	21
	83	146	104	92	22
	82	147	104	92	22
	81	149	106	93	22
	80	154	109	96	23
	79	155	110	97	23
	78	160	113	100	24
	77	164	117	104	25
	76	172	124	108	26
	75	177	128	111	26
	74	188	138	118	28
	73	192	142	120	28
	72	197	143	121	29
	71	206	149	124	29
	70	215	156	130	31
	69	225	166	138	33
	68	247	186	151	36
	67	256	195	158	37
	66	269	206	163	39
	65	285	221	172	41
	64	296	229	177	42
	63	314	242	183	43
	62	350	268	200	47
	61	363	280	204	48
	60	415	320	224	53
	59	444	342	232	55
	58	475	368	248	59
	57	498	385	252	60
	56	553	423	267	63
	55	584	446	275	65
	54	651	504	295	70
	53	697	537	305	72
	52	809	620	326	77
	51	893	680	336	80
	50	960	738	351	83
	49	1071	813	360	85
	48	1075	817	360	85
	47	1208	918	376	89
	46	1248	942	377	89
	45	1407	1053	390	92
	44	1459	1087	391	93
	43	1617	1197	397	94
	42	1733	1282	399	95
	41	1802	1333	402	95
	40	1896	1395	405	96
	39	1981	1455	406	96
	38	2051	1506	408	97
	37	2051	1506	408	97
	36	2051	1506	408	97
	35	2051	1506	408	97
	34	2051	1506	408	97
	33	2051	1506	408	97
	32	2051	1506	408	97
	31	2051	1506	408	97
	30	2051	1506	408	97
	29	2051	1506	408	97
	28	2051	1506	408	97
	27	2051	1506	408	97
	26	2051	1506	408	97
	25	2051	1506	408	97
	24	2051	1506	408	97
	23	2051	1506	408	97
	22	2051	1506	408	97
	21	2051	1506	408	97
	20	2051	1506	408	97
	19	2051	1506	408	97
	18	2051	1506	408	97
	17	2051	1506	408	97
	16	2051	1506	408	97
	15	2051	1506	408	97
	14	2051	1506	408	97
	13	2051	1506	408	97
	12	2051	1506	408	97
	11	2051	1506	408	97
	10	2051	1506	408	97
	9	2051	1506	408	97
	8	2051	1506	408	97
	7	2051	1506	408	97
	6	2051	1506	408	97
	5	2051	1506	408	97
	4	2051	1506	408	97
	3	2051	1506	408	97
	2	2051	1506	408	97
	1	2051	1506	408	97
	0	2051	1506	408	97
