# Supplementary material for: Rapid, accurate, computational discovery of Rho-independent transcription terminators illuminates their relationship to DNA uptake
Source: Genome Biol. 2007 Feb 21;8(2):R22. doi: 10.1186/gb-2007-8-2-r22 (PMC1852404; doi:10.1186/gb-2007-8-2-r22)
Supplement: Additional data file 2 — As described in the text, the entire robust tail-to-tail region is searched; if the region is less than 500 nt, then the 500 nt downstream of the stop codon is searched (stopping if a gene start is encountered). In the case of ties, all terminators with the high score are output. [file gb-2007-8-2-r22-S2.zip › Coxiella_burnetii.ttperf]

  CBU_0005   3  79 228    6276 ..    6300 -  -8.6  -4.05446   GTGCGCAACGACAAA         CGCCGAA-CGG TTAC CCATTTCGGCG          AAGCCCTCGAATGGT
  CBU_0012   6  62 289   11849 ..   11859 -  -6.8  -3.42996   TACTATTTACTACAA                 CGCT GTT AGCG                 CAAAAATTTATCCAA
  CBU_0019   4  80 -19   17462 ..   17476 - -11.4  -2.84634   CTGCATATCATTACA               GCGCAC GGC GTGCGC               TGCGCGCTAAAAGCG
  CBU_0023   4  65 471   21331 ..   21348 -  -2.7  -4.70626   GAAGAATTCGAAAAA             TTTGAGG ATAT CCTTAAA              ACAGATTCAAAAAAT
  CBU_0045   2  90   9   42938 ..   42959 - -10.1  -4.44448   ATCAGTTTAAAGAAA           TCTCGGTCG CTTG CGGCCGAGA            TTTTTAACTCAATTC
      kdtA   1  43 297   57032 ..   57064 -  -2.5  -2.97744   AAAATAAAGTGAAAT      CCGAACCTGACATTC CTT GTACGTCTGGTGAGG      TTTTTTCTCTTAGGT
  CBU_0066   2  59 303   61319 ..   61330 -  -7.2  -2.54896   CCTTCATGCAAGCGA                CGGG CTTC CCCG                 TGGGTTATTGCATTA
  CBU_0073   4  59  74   66816 ..   66826 -  -6.8  -3.08211   ACTGTTTTAAAAGTA                 GCTG TAT CAGC                 GAAGCGGAATACGGG
  CBU_0078   6 100 -48   72414 ..   72447 - -24.7  -4.10795   CTAAAAAAACTTAAA     GCCCGTCATCCCCGC CTGC GCGGAGATGACGGGC      CTCGCGGGGATGACG
  CBU_0082   8  82 -38   75266 ..   75295 - -11.5  -3.25823   CTGTGTTTAGATGAA       GAAATCTCGGACA TCAA CGGCCGAGATTTC        TTTCATACTGAGGCG
       clS   0 NONE
      nadB   1  44 117   94348 ..   94402 -  -2.5  -3.17075   GTGCGCCCAATTCAA TTTCAGCTTTTCGTTTT--GATGGC GAGCACT GGCATCTTAAAACGAAAAACGGAAA AACCGATGTAACGGA
  CBU_0110   2  41 202  102320 ..  102333 -  -2.3  -2.85437   CATTAATACTAACTA               CGCCA TCCC TGCCG                GCTTATCGCCCTCGC
  CBU_0110   2  41  85  102426 ..  102450 -  -2.8  -2.59738   GATGATAAAAATGAC          CCGCGATTAA AACAA TTAGTCTCGG          CATTGCATTCGCCGG
  CBU_0113   5  71 399  105309 ..  105322 -  -3.8  -4.87786   TTAACTCGACAAAAA               CTCC CTTAAC GGAG                ACGATGAAAAATCTT
  CBU_0119   3  46 312  109781 ..  109825 -  -4.2  -2.81888   TGTTAAAGTGAACGA GTCCCCGCAAGGCGTTCGGG TTTTG CCCGAAAACGTCGCAAAAAC CGTAATAAAAATGCT
  CBU_0126   1  44 -36  116026 ..  116039 -  -3.1  -2.88031   TGGTGAAAAAGCAAG               TCCAG TTTT CTGAA                AGGCGCGTTAAAAAA
  CBU_0139   5  64 169  126034 ..  126044 -  -2.4  -4.73613   TTATCATTAACAAAA                 CGGG GCG CCTG                 GTCTCTGATTTTAAA
  CBU_0143   3  76 168  130637 ..  130647 -  -4.6  -5.06414   GGGGGCTAAGAAAAA                 CACC GAT GGCG                 CTTTTCTTAGCCTTT
  CBU_0146   6  66 208  132179 ..  132208 -  -6.3  -3.84719   ATGGTGAAACTTAAA       CTGGAGGCGCTTC AAAA GAGACACCTCCTG        ACCGGTGCGCAGAGA
  CBU_0150   6  95 230  136004 ..  136040 - -15.3  -2.56728   AGGACCCAGATTAAG    GGGCTAAGAAAAACACC GAT GGCGCTTTTCTTAGCCT    TTTAGCCTAGATTCC
  CBU_0171   4  64 326  154902 ..  154917 -  -6.2  -3.63968   TGGGAAATTGCCAAA              TATCTC AATA GAGATA               TTGAAGAAAACATTT
  CBU_0177   0 NONE
  CBU_0184   1  49 337  172249 ..  172260 -  -4.4  -2.92924   CTGAAACTATGAAAG                CTCT TTCC AGAG                 AAATGTATGGATTTC
       sda   5  60 395  179435 ..  179445 -  -5.4  -3.63991   CATTATTTCCAACAA                 TGCT ATC AGCA                 TCGTTGGTTTGAATT
  CBU_0197   5  93  24  183021 ..  183034 -  -8.1  -5.41746   AACCTTCTAAAAAAA               CGCCT CACG AGGCG                TTTTTTTATGATCTG
  CBU_0201   3  57 259  189375 ..  189387 -  -2.7  -4.21737   ATGAAAATAAGGAAA                TAACG CTG CATTA                CCCTGAGGGTGATAC
  CBU_0204   4  93 -40  190861 ..  190908 - -13.6   -3.1544   TCACAGCATATTCAA GTTCTC-TCTAACGCGCCATTTC GGG GAAATGGCGCGTTAGTTGAGCAG GGGATCGCTGTTTTC
  CBU_0213   5  70 308  197066 ..  197094 -  -9.8  -2.70661   AATAGACACCATAAC       CTTTTCTCCT-TG AGGG CAGAGGAGAAAAG        CCGGGAGGGGAATTC
       ssb   5 100   9  242354 ..  242382 - -19.7  -3.29144   CTATTCCTTCGATAA        CTGTCACTCCGGA AAA CCCGGAGTGACAG        TAATGCTATTAAAAC
  CBU_0277   3  51 313  250484 ..  250495 -  -5.8  -2.64099   CGCCTCTATTACAAT                GTGC GCGA GCAC                 TGGCCAATCATTTCG
      rpmG   3  73   3  258276 ..  258286 -  -5.4  -4.53398   CAAGATGAAAAATAA                 CTAG ACC CTAG                 TGTTATTTCGGGATT
  CBU_0295   3  50 388  261374 ..  261386 -  -4.9  -2.90956   AAATGAGCGGACATA                TCTTT TTT AAAGA                TGAATGGTTTGGTTT
  CBU_0308   8  93  34  274474 ..  274486 -  -5.5  -5.65678   AGAAAAGACAAAAAA                GACGA AAA CCGTC                ACCTGCCGTCCTCGC
  CBU_0318   1  44 312  283853 ..  283870 -  -3.4  -2.87344   CAGGTCCTCGACACA             CTGACA ATCGCG CGTCAG              AAGCATCCGGGCCAG
  CBU_0325   8  84 -28  291667 ..  291688 -    -8  -4.82154   AATTGAGATTAAAAA           TCTCGGCC GCAAGT GACCGAGA            TTTTCCCTTTTTGAA
      purH   4  60 138  302278 ..  302290 -  -2.7  -4.36914   CCGCTCCTTATAAAA                TTTCA GAA CGAAA                AGCGATTGAAAAAGA
      xylB   5  64 448  313015 ..  313034 -  -6.4  -3.78934   TGTCCCCCATAATAA            TTGAACGC CCGT GCGTTCCA             TTTCTTTGGCAATGA
      xylB   5  64 375  313094 ..  313107 -  -6.7  -3.48276   GTTTCTTTGAGAGAA               TCACC TTCG GGTGA                AACGTCGCGATCATG
  CBU_0359   4  53  60  324603 ..  324614 -  -5.8  -2.96405   GCGATGCAAAAATAG                CGTC TGCA GACG                 AAATATTATTTCCTC
  CBU_0359   4  53 -29  324688 ..  324703 -  -3.2  -3.76952   TTTATCGAAGGCAAA              GTCGAC AGCA ACCGAC               AAAAGTAGAAAACAT
      ampD   4  62  -2  340667 ..  340686 -  -3.6  -4.37886   CGATCCCTGAGAAAA            TGATCATA CTTC TCTGATCA             ACTTAGTGGCGAGGA
      rpsT   5  55  11  352747 ..  352757 -  -2.6  -4.07246   TGAGCGTAAAGTAAA                 TTTT GAA AAAA                 GCTAAATTGTTTACT
  CBU_0392   1  56 255  355740 ..  355752 -  -3.4   -4.0492   GAATTTTTACATAAA                CTTC GAGAA GAAG                TGCGTTTTGATTCGA
  CBU_0399   2  43 185  362491 ..  362521 -  -3.3  -2.73441   TATCATTTCGTAAAG      GCAACTGCAGAAGA TCCT TCTTC-GCCTTTGC       TCGTTTATCATTATC
  CBU_0406   1  44 446  364580 ..  364590 -  -2.6  -3.16921   ATTAAGGTCGATGAA                 TTAA CGT TTAA                 AAATGCCTACCCAAT
  CBU_0415   3  55   8  370422 ..  370476 -    -6  -2.78867   TGAAGTGGCAATAAT GGTCAGGCCT-TTATTATCAGGGTT GTTAAA AAAACTAATAATAAAAGGCCTGATC TTAGTTTTTATTTTT
  CBU_0418   4  91 132  371580 ..  371596 - -13.7  -2.52896   GCAGGCGGGAATCCA              GCGCGCT TTT AGCGCGC              AGCGCACGGTGTGCG
  CBU_0431   8  75 325  383723 ..  383733 -  -5.4  -4.77567   ACTCGTAGAAGAAAA                 GTTG CAA CAAC                 CAATTTTTATAACTC
  CBU_0434   4  85  40  386855 ..  386875 - -11.2  -3.37464   CGATTAAGGCTATAA            TCTCCGCA AAAGG TGCGGAGA            TTAAGATACCTTCGC
       ogt   5  67  15  389923 ..  389970 -  -8.7  -3.09516   GCCCGTATGAGCGAA GCGAAATACGGGAA-AA-CAACG ATGT CGTCAATCGTCCCCGTATTTCGC TTCGCTCATACGGGC
  CBU_0456   5 100  21  400440 ..  400456 -  -7.2  -5.69262   GCACAAAAACAAAAA              GCCCGC GAATA ACGGGC              TTTTTGAATCGGCCT
  CBU_0466   0 NONE
  CBU_0477   2  45 153  418873 ..  418886 -  -2.3  -3.30159   CGAAGCTTTTCAGAA               CGCTC GTTT GAGAG                AAGCGAAAATGGCCG
      argR   3  63 196  420240 ..  420264 -  -5.8  -3.85817   ACTTTTTCTGATAAA         GAGAACC-TCC AATT GAATGGTTCTC          ATTACCGCCATGTCG
  CBU_0486   5  80   9  425590 ..  425611 -  -4.4  -5.34309   ACTAGGAAATAAAAA           TCCCC-GAG ACTTG CCCTGGGGA           TTTTTTATTTACCGA
  CBU_0489   1  43 396  429457 ..  429469 -  -3.3  -2.58822   CTCGCGATAGAACAT                TGCAG CTA CTGCC                GCCCGAACACCTCAC
      glnA   6  72  90  442192 ..  442235 -  -9.8  -3.09516   GCCCGTATGAGCGAA GCGAAATACGGGAAATGAT GCCATCT ATCGTC-CCCGTATTTCGC TTCGCTCATACGGGC
      aspB   6  74 355  458352 ..  458364 -  -4.1  -5.03713   AATAATGAAAGAAAA                GCATT TAA AACGC                ATTGTCAGTATAATT
  CBU_0534   1  53 140  478696 ..  478706 -  -5.4  -3.03094   CATAGACAACGAAAT                 CGAT ATT ATCG                 CTAACCCCGAAGGGT
  CBU_0547   3  67 262  495080 ..  495092 -  -9.1  -2.57931   TTGATGCGCGATAAT                GAGCC GCT GGCTC                GCGCATTATTAAAAA
  CBU_0575   9 100  76  527425 ..  527451 - -16.6   -5.2696   CTAAAACGCAAAAAA         GCAAAGCGCGGC ATC GCTGCGCTTTGC         ATCGGCGGTGGCCAA
  CBU_0578   1  40  47  530324 ..  530343 -  -2.2  -2.60723   CCACTTTTAATTAAT            TTTACC GTCTTATT GGTAAA             TGATTTGCATCTGAG
  CBU_0585   8  71 456  534780 ..  534810 -  -6.9  -4.06055   AGTTTTGAAACTAAA      GCC-CGTCATCCCC GCGC AGGAATGACGAAGC       TCCAAATTGAAATGG
  CBU_0593   1  52 -20  542173 ..  542188 -    -4  -3.59262   GTCGAGATTTTTAAA              TTTGAG GAAG CCCAAA               TCCTAAAATGAAGAG
  CBU_0603   3  62  31  549705 ..  549719 -  -2.8  -4.56775   AGTTGCTTTCAAAAA               CACCAT GGC ATGTTG               CTGAAAATTCAAAAT
      mvaD   3  91  58  551848 ..  551864 - -13.7  -2.52896   GTAGGCGGGAATCTA              GCGCGCT TTT AGCGCGC              AGCGCACGTAGTGCG
  CBU_0618   9  68  58  564102 ..  564124 -  -2.8  -4.87665   CTCGACTCATAAAAA          TG-TGCCAT TGAATG ATGGCAGCA           AGCGTAAACACAGCC
  CBU_0627   2  58 135  571856 ..  571875 -    -5  -3.76321   ATGAATTAAAATCAA            CATCCTCG ACCC CAAGAATG             AATACTTAACTTAGA
  CBU_0632   4  70 281  580595 ..  580613 -    -3   -5.0925   TTTGAAAACGAAAAA             CTTATCGC TTT GCGCTATG             TGAATTACGCCGGCC
  CBU_0637   6  62 176  585545 ..  585557 -  -6.3  -3.44319   GTCAATTGAGTATAA                CTACT TAT AGTAG                CGTTATTTTCTCGGT
  CBU_0644   2  52 442  592849 ..  592869 -  -3.3  -3.72027   ATGCGTTATTAACAA            CGATTAATA CAA TTTTAACCG            ATGATCCCAAACTCA
  CBU_0656   0 NONE
      dapE   4  53 208  607800 ..  607810 -  -2.6  -3.80551   CAAAGACTTATTAAA                 TTTT ATA AAAA                 ATGACCTATTACCCC
  CBU_0672   4  54 451  613206 ..  613217 -  -4.4  -3.53811   GCTATCGGCGTTAAA                GATC AGGT GATC                 GTGAGCACGCCGGAT
  CBU_0683   3  54 101  624612 ..  624627 -  -4.8  -3.35438   TACCACACTCCAGAA              CAAAAA TCGC TTTTTG               AAGATTGGGTATTAA
  CBU_0692   5  62  -2  638647 ..  638665 -  -3.2  -4.43844   GGATTATTTAGAAAA             TGAAATCA GCG TAACTTCA             GAAAGGCCCTCCAAA
  CBU_0705  12  60 107  654486 ..  654497 -  -5.8  -3.73953   ATGAGTGCCAGCAAA                TGCC ATTA GGCA                 CATCAATCTCAGGCA
  CBU_0720   2  66 264  666017 ..  666027 -    -4   -4.5187   TTTAAAAAAATGAAA                 GTTT CGA AAAC                 TAAATCTCAAGTGAA
  CBU_0731   2  40 -35  675676 ..  675686 -  -2.4  -2.66326   TTAATCTCAAATTGA                 CAGG TAT CCAG                 CGTTTGTTTAGGAGA
      ptsH   4  65 199  686284 ..  686300 -  -5.1  -4.16284   ATAGTTTTTAATAAA              TACTCGG AAA CCGATTA              GAAGGTAGTTATTAT
  CBU_0753   5  61 -17  693720 ..  693737 -  -2.1  -4.62471   TTTAATTTCTAAAAA             TCATT-TC CCT GACAATGA             CATTTCGTCCGTCGT
  CBU_0766   4  61 100  709223 ..  709233 -  -8.2  -2.57988   GATGAGAATTAATAC                 CGGG TAG CCCG                 TATGAAGCGAAGCGA
  CBU_0793   4  83  99  742080 ..  742104 -  -5.2  -5.32599   TACAAAACAGAAAAA         CGAATGTCATT AGAA AATGACATT-G          CAAAGATAGCCATGT
  CBU_0802   6  52 395  748799 ..  748813 -  -4.2  -3.55622   CGCAAGTGTCGGAAA               TTGCTG AAG CAGCGA               TGCCATTTCCGTGGT
  CBU_0805   4  52 263  754384 ..  754394 -    -4  -3.58533   TTAGAATTGCTGAAA                 TTAG CCA CTAA                 ATTTTCGATATTATT
     aacA4   6  56 314  766916 ..  766928 -  -4.9  -3.53091   ACGTCCTGGTCGAAA                GATAA TCC TTATC                ACCCAGACCTTAATT
  CBU_0822   1  45 282  770541 ..  770557 -  -3.7  -2.60901   ATACTGGTAACGAAT              GGAATAA CTT TTCTTCC              GCCAGAAATCGGGCA
  CBU_0844   2  74  -7  798146 ..  798156 -    -4  -5.05153   ATCGGAAAAAATAAA                 TTTC TAA GAAA                 AGTATTGCAAATACC
  CBU_0844   2  74 -21  798158 ..  798170 -  -4.9   -4.6635   AAATTTCTAAGAAAA                GTATT GCA AATAC                CATTCAACAAAATTT
      mgsA   4  81  31  808773 ..  808811 - -11.2  -3.07816   TCCGTATGCAGCGAA   GCGAAATACGGGAA TTGTCATTATT TCCCCGTATTTCGC   TTCGCTGCATACGGG
      nadE   1  45 -18  814563 ..  814573 -    -4  -2.64888   AAGGCATTTAAACAT                 CTTT AGC AAAG                 CCAGAAGTAATGGGA
       udk   7  63 367  824744 ..  824757 -  -4.5  -4.18763   AATAAATTGCCAAAA               GGTGGC ATT GCC-CC               TAATTCACAGCCGGG
       udk   7  63  -5  825119 ..  825129 -  -4.6  -4.16921   CAATAACCTTGAAAA                 GCCC ATC AGGC                 GTGCCTTTTCAAGGC
  CBU_0876   2  56 317  828514 ..  828524 -  -2.4  -4.20712   GACAATATCCGAAAA                 GGCG CTG CGCT                 TAATGCGGTGCAAAT
  CBU_0881   3  61  44  832983 ..  833005 -  -7.7  -2.71712   TTGGGCTTCGCAAAG           CTCAGCCCA ACCTA CGGGCTGAA           TTACTCATTAACAAG
  CBU_0888   5  53 395  840480 ..  840492 -  -2.7  -3.86897   TCTATTCGTGATAAA                TATCC CGA AGATA                TCATTATCGATAGGG
      rpmE   2  44 155  855469 ..  855484 -  -2.5  -3.10981   ATGGCAAAACAATTA              GCGAA TGGTGT TCCGC               TGTATGCGATGACAC
  CBU_0911  11  68 434  859702 ..  859748 -    -3  -4.85782   CGCCCTAAAAATAAA TAGCAGCGATAAACTTCAGTCA TTA TTACTGGAATTAATCGCCGTCA GCGAAGAAAGCCGGG
  CBU_0922   3  58 360  871243 ..  871258 -  -4.6  -3.74303   AAAAGCTAAAAGCAA              CGGAGC GCGA GCTTCG               AACTTTCTTAACTCT
  CBU_0942  10  71 310  891581 ..  891619 -  -9.6  -2.77135   TGGTATAAAGAACAC  TCAGCGCTACC-GGGCGG TATTG CCGCCCCGGTAGC-CCGT  TTATTGAAACAATTA
  CBU_0962   3  45 296  914107 ..  914123 -  -2.3  -3.30235   AAATCAACAAAACGA              TTTATTC TTT GAAAAAA              GGCGATAGTTTGTAT
  CBU_0968   1  40 274  919671 ..  919691 -  -2.4  -2.63596   GTCTATCGTATATTA            CGGGGCAA AGTCA CCGCCGCG            TATGTTGAAAGCAAT
      pyrD   4  90 -36  921673 ..  921701 - -13.2  -2.56571   GATACACCTAATTTA        TACCCTCTCTCG TCTGG CGAGAGAGGGTC        AAAAATTCCACGATA
  CBU_0979   9  50 121  930715 ..  930727 -  -3.3  -3.47387   TGAAAATATTCAGAA                TCGGC AGA GCCTA                AACCTCTCCGGGGCA
  CBU_0986   6 100   4  935337 ..  935368 -   -26   -4.5366   CTAAAAAACTTAAAA      CCCGTCATCCCCGC GCAG GCGGGGATGACGGG       GACTTAAGAGGGCGC
  CBU_0989   2  47  -7  937701 ..  937717 -  -3.7  -3.00651   CGTTAGATGAGAAAG              TCTCTTA ACC TAAGAGT              GAAATTTTTTTTCTT
      purA   2  43  -1  943285 ..  943295 -  -2.4  -3.13382   GAGCAAAGCGGAATA                 CGGG AAC CCCT                 ATCCTTTTGCAGTAA
  CBU_1011   3  69  15  955614 ..  955626 -  -9.1  -3.06162   GAGCGTAGCGGAATA                CGGGA AAT TCCCG                TATTTCGCTACGTTT
  CBU_1018   5 100  97  963401 ..  963459 - -16.5   -4.2231   AATTATCAGGGAAAA GGGACGCTCGTTAGTTGTCAAGTTACT AAGGTAG AGTAACTTGACAACTAACGAGTG--CC CCCCTTTTTGAATAG
  CBU_1018   5 100  96  963402 ..  963460 - -27.2  -3.12663   ATTATCAGGGAAAAG GGACGCTCGTTAGTTGTCAAGTTACT AAGGTAG AGTAACTTGACAACTAACGAGTGCCC CCCTTTTTGAATAGT
  CBU_1024   2  43  82  967570 ..  967584 -  -2.1  -3.09635   AGTTCGACTATTCAA               CGTCA GATGG TGACA               AACATATGAGAATTG
      pgsA   3  52  67  976177 ..  976191 -  -4.2  -3.57263   ATCTGGAGCGGGAAA               CGAGAT TCG AACTCG               CGACCCCAACCTTGG
  CBU_1048   1  59 114  990185 ..  990195 -    -4  -4.07568   TCCTTTTTTTGAAAA                 TAGA AAT TCTA                 TGTTGGCGCATTATG
  CBU_1059   3  51 173 1003977 .. 1004002 -  -5.3  -3.01791   ATTCGTCTTGCAATA         GGGAGCGGTAA TCTT TCTCAGCTCCC          TTTATTATTCATCGG
  CBU_1071   7  67  95 1016556 .. 1016583 -  -3.4  -4.72029   TTTAATGCAAGAAAA        TTTAAAACAGCG CTAG CGCAGCTTAAAA         AGTGTCTATCCATTT
  CBU_1074   5  53 395 1018555 .. 1018565 -  -2.4  -3.97139   GAATCGGAAGAACAA                 TGGC CCG GCCT                 GGATGCTGGCAGCAT
      vacB   8  83 107 1036030 .. 1036077 - -11.7  -3.10343   ATACGTATGAGCGAA GCGAAATACGGGAA-AACA-ATG ATGT CATCTATTGTCCCCGTATTTCGC TTCGCTCATACGGGC
  CBU_1098   3  66 141 1046025 .. 1046043 -    -6  -3.87373   GACACGTTTTAGAAA             TTGCCCTA AAC CAAGGCAA             AGTTAGCTTAGCGCC
  CBU_1103   2  54  72 1049686 .. 1049704 -  -5.3  -3.28416   CAGCAGTCACAGCAA             GTAACCT TTTTT AGGCTAC             CCCAAGAAGAAGAAA
  CBU_1107   2  62 414 1053274 .. 1053288 -  -7.8  -2.90763   TTTAGATCTTACAGA               GCCCTC TTT GAGAGC               AGCCAAAGAATTACT
  CBU_1127   6  93  82 1069540 .. 1069564 -  -7.8  -5.47399   TTAATTTCAAAAAAA         CCCCGTCGTGC CCGC GCAGG-CGGGG          ACCCAGTGCACGGCG
  CBU_1134   6  71 324 1075224 .. 1075237 -  -9.5  -2.90813   TATTTCCTCAAACCA               GCGGC GTTC GCCGC                GCCGGTGCCGCTGCC
  CBU_1149   4  46 436 1094930 .. 1094955 -  -2.6  -3.37464   GTATGAAGCGCAGAA         TACGGGAA CGTCATTATT TCCCCGTA          TTTCGCTGCGCTTCA
  CBU_1149   4  46 205 1095172 .. 1095186 -  -2.8  -3.31322   CTTAACTTGCGACAA               GAGG CACCCAT CCTC               TCTTCCCAGGCTTTT
  CBU_1157   1  44 198 1102832 .. 1102847 -  -3.2  -2.91914   TCAAATAAAATCAAT              GACGAG CCTA CCCATC               GTTACCGGTTTCGGC
  CBU_1162   3  60 212 1107116 .. 1107145 -  -7.3  -2.82023   GACCCAGATTAAGGA       GCTAAGAAAAACG ATGA CACTTTTCTTAAC        CTTTTAGCTTAGATT
  CBU_1171   3  89 385 1113031 .. 1113049 - -10.3  -4.30719   CTTCCCTATAATAAA             TACCCCC CACGC GGGGGTA             TTTTTTTATTTAAAA
  CBU_1180   3  68 196 1122194 .. 1122208 -  -9.2  -2.87463   AACCTTTCGGAGATA               CAGCCG GCG CGGCCG               CTGCTTTAAGCGGCT
      serS   6  76 439 1130651 .. 1130670 -  -4.3  -5.08824   GGTGCAGTCAAAAAA            CCGATCA TGACTT TGATCGA             CTTCAAGCAGCCTTC
      clpA   5  60  67 1139580 .. 1139602 -  -2.6  -4.43877   GAAGCTGGAAAGAAA           CCTCCAACCT CAA AGGCAGAAGA           ATAAAAATATTTCTT
       icd   4  64 426 1142510 .. 1142532 -  -6.2  -3.64259   AACGATCCCCAATAA           TCGAAGCGGC TTA GGCGCTTTGA           TCTCATTATCACCTA
  CBU_1206   4  61 -12 1149478 .. 1149496 -  -7.6  -2.95298   TGTATTTATTAGAGA             GTTTATTT AAA AAATAAAC             GGAATAAATAACCAA
  CBU_1215   3  78 160 1159132 .. 1159146 -  -2.8  -5.40072   TTTTTGGGAAAAAAA               CAAAGT ACT ACTTGG               AAAAGCTTAGAAAAG
  CBU_1219   8  75 453 1164331 .. 1164345 -  -7.8  -4.07687   AGTCTGTGGTTAAAA               GCACTC ATT GAGCGC               CGCGGAATGAATCGC
  CBU_1231   7  52 249 1185155 .. 1185165 -  -5.4  -2.88032   CAACAATACGCAAAC                 GCAT TTC ATGC                 CCTTGATTCACGACC
  CBU_1237   4  62 109 1189675 .. 1189693 -    -8   -2.7566   AGCGAAGGGGAACTA             GGCGCACC TTC GGCGCGCT             ATGCACACCGTGCGC
  CBU_1245   4  51  58 1197633 .. 1197680 -  -5.2  -3.09516   GCCCGTATGAGCGAA GCGAAATACGGGAAAACAAT-GA TGTCG TCTATCGTC--CCCGTATTTCGC TCCGCTCAGACGGGC
  CBU_1255   6  69 107 1206685 .. 1206718 -  -6.1  -4.08692   GAATCCCGGCTAAAA     GCTTAAGAAAAGCGCC ATC GGTGTTTTTCTTA-GC     CCCCTAATCTGGGTC
       ndk   3  85 148 1208000 .. 1208011 -    -3  -5.75342   TTTTGCGAAAAAAAA                GAAA CGGC TTTC                 GTCGAATGGGCTTTT
  CBU_1268   8  60 131 1217955 .. 1217965 -  -5.4  -3.72009   ATAACACCATGGAAA                 GACA AAA TGTC                 CAACAACAACGTGGA
      greA   2  54 318 1228967 .. 1228979 -  -6.3  -2.70932   GCGCTTTTCTAACGA                GACAA TGG TTGTC                GTTATCTACTCTCAT
  CBU_1287   1  47 461 1240305 .. 1240315 -  -2.4   -3.6053   TGCTCGACAAATTAA                 CGGC CGC GCCT                 AAAAAAGCACGAAAG
      grpE  11 100 100 1248057 .. 1248078 - -10.9  -5.80364   ATTTTAAGAAAAAAA           TCTCTGGCG CTTA CGCCAGAAA            CAAGAGCGAGTCGCC
  CBU_1298   4  73 420 1251918 .. 1251932 -  -5.7  -4.58283   GAACTCGGCGAAAAA               GCACA GGTGT TGTGC               ATCACGCATTTGCCA
  CBU_1307   4  66 461 1257175 .. 1257185 -  -6.8  -3.70773   CGCGATACCGAAGAA                 GCGA TTT TCGC                 CGGCGGGTGCTTTTG
  CBU_1334   3  59 212 1278973 .. 1278997 -  -4.1   -4.0641   CCTTATTTACATAAA          TGCGGCGTCGA TCT TCGGCGCGCCA          TCGGGTGTGCAACCT
      glmM   6  62 173 1299748 .. 1299762 -  -2.8  -4.55128   AGGCCTAAATTAAAA               GGGATT TTC AATCAC               CCGACTTCGCCATCC
  CBU_1366   0 NONE
      relA   6  75 174 1323787 .. 1323801 -  -2.8  -5.26875   TCTTTAACTAAAAAA               GACGCT GAG AACATC               GGTTTCAAGGACGCT
  CBU_1395   2  49 194 1347228 .. 1347238 -  -2.4  -3.63805   ACTCGATATCCTAAA                 CCTC ATG GCGG                 CGCACGAATGGATTA
  CBU_1412   9  90 203 1362059 .. 1362081 -  -9.2  -4.84602   AGATAAAGAAAGAAA           TCTCTGGC TGCTTGT GCCAGAGA           CAAGAACGATGCCTA
      radA   8  78 312 1369865 .. 1369877 -  -4.1  -5.33921   AAACGAAGGAAAAAA                GTTGC GAA ACAAC                CACAGCCCATTTGCC
  CBU_1460   7  87 199 1413946 .. 1413965 -  -3.4  -5.81412   GCCACCGAAAAAAAA            CGAGGGGA AGAA TCGCCGCG             ATTTTTTCTTACCTC
      tldD   4  61 393 1419443 .. 1419472 -  -3.7  -4.17425   AGAATTACGCCAAAA       CCCAAAATTAAAA GATC TCCTAATTTTGCG        CAAAGGTAATCGTTT
      oxyR   5  60 245 1430972 .. 1430984 -  -5.5   -3.6849   ACCCAAGTTGAACAA                TACCG CAG CGGCA                AGGACAAACTGATCG
  CBU_1480   8  93 421 1433470 .. 1433491 - -14.5  -2.89379   GAATAAAACATAGCA           GGTTGAGCC GACA GGCTCAACC            CTTTTTAAAGTCTTT
      pdxJ   3  63  73 1447602 .. 1447614 -  -5.5  -3.94877   ATGGCTCAATAATAA                CCCTG CTG CAGAG                GGACAACTCCAGCCC
      gpsA   6  67 350 1468348 .. 1468358 -  -3.2   -4.7373   TCACTGGATGAAAAA                 CGCT TGC AACG                 GGCCGGTTTGGATTA
  CBU_1525   4  80 -19 1472397 .. 1472425 - -10.4  -3.71527   CCGCAAGCAGGGAAA        CAAAGCGTCTTA AATCG TAAGGCGCTTTG        TTTCTTCCGGGTCGT
  CBU_1529   4  77 289 1476892 .. 1476918 -  -9.4  -3.50569   ACTGCAAAAAAACCA         GCAGGCGGCACA CCT TACACCACCTGC         AATCGCTTACTCGCC
  CBU_1533   5  67 338 1482508 .. 1482519 -  -2.2  -4.90477   CATAAAAAATCAAAA                GC-GC GTC GCTGC                CAACAAGCGGTTTTA
  CBU_1542   5  61 459 1490487 .. 1490497 -  -4.6  -4.07885   TATTTTGCTTCAAAA                 GGGC GAT ACCC                 ATTATATCCATCAAT
      thyA   4  70  70 1494233 .. 1494243 -  -3.2  -4.88217   AGGAAAAAATGAAAA                 CTCC GTG GAAG                 ACGCCGTAAAAAAAC
  CBU_1562   3  71 226 1509307 .. 1509324 -  -4.1  -4.83615   GATCGTTGATAAAAA             CCATACCC CGT GGG-ACGG             ATTGATCGCTTCTTT
  CBU_1571   2  63 285 1518936 .. 1518983 -  -8.1  -3.09516   GCCCGTATGAGCGAA GCGAAATACGGG--GACAATAGAT GAC ATC-ATTGTTTTCCCGTATTTCGC TTCGCTCATACGTAT
  CBU_1577   6  77 390 1525142 .. 1525160 -    -6  -4.63172   GATTAAAGCACAAAA             GCGAAAAA TTA TTTATCGC             TGCTATGGCTGCACT
  CBU_1582   4  95 295 1529374 .. 1529410 - -15.3  -2.56728   AGGATCCAGATTAAG    GGGCTAAGAAAAACACC AAC GGCGCTTTTCTTAGCCT    TTTAGCCTGGATTCC
  CBU_1597   6  85  20 1543439 .. 1543473 - -11.4  -3.27525   TCTTCGCAAAGCTAA     GTAGCTCGTATGCAGC GAA GCGGAATACGGGCTAC     TTGTTGAAAACCTAC
  CBU_1600   6  64 128 1545921 .. 1545937 -  -2.2  -4.69664   TAGATGATTTAAAAA              CGATGG TGGGC CCACCA              GGACTTGAACCTGGG
  CBU_1607   6  51 229 1551766 .. 1551781 -  -5.4  -2.57496   GCACAATAAGAAATT              GGCA-CG TTT CGATGCC              GTAAATATTTATAGA
  CBU_1622   3  66  27 1559303 .. 1559315 -  -6.2   -3.9279   AGCTAATTGGATAAA                CCGC GAGAA GCGG                GACTATCCCTGACCA
  CBU_1647   6  91 320 1586093 .. 1586104 -  -2.2  -6.15828   TTTATTAAAAAAAAA                CACC CACT AGTG                 CCTTGTCAATATTCA
      rfaE   3  52 127 1592522 .. 1592545 -  -3.2  -3.67634   TATTATGCGAAAAGA          CAAATCCG CTCCCACT CGGATTTA           ATGAAGTTTGCGGGT
      rfaF   4  71  68 1598467 .. 1598485 -  -7.4  -3.91421   GAACTATACAAAACA             CTCGCGTT TTC AACGCTAG             AAATAGCGGCTTTGC
  CBU_1681   0 NONE
  CBU_1688   9  74 156 1622391 .. 1622401 -    -4   -5.1244   TTAGTAATAGAAAAA                 GAAA ATT TTTC                 ATTTAGAACCCCCAG
  CBU_1698   4  64 158 1629872 .. 1629882 -  -2.4  -4.72272   TGGCGCGAGGAAAAA                 CGCC GCT GGCT                 GTTGAAAAGAAATTA
  CBU_1702   2  50 125 1635858 .. 1635870 -  -3.4  -3.47751   CGTAATAATGCACAA                CATC TTTCG GATG                ACAATGAAGAGAAAA
  CBU_1705   6  51 234 1637675 .. 1637688 -  -2.3  -3.90888   GCAAGCTAAAAAAAT               CGCCT TTTC ATGCG                TTCACTTGTTTTGAC
  CBU_1713   3  62  64 1641602 .. 1641617 -  -6.8  -3.29144   GGATCCCGCGGACAA              GCCG-CG GGA CGACGGC              GGGAGGGTTAATTGA
  CBU_1722   9  75  -9 1653208 .. 1653218 -  -2.6  -5.19275   ATTTAGAAAATAAAA                 TTTA TTT TAAA                 TAATCATCCAATTTC
      arcB   2  74 175 1661505 .. 1661517 -  -4.9  -4.72272   CGCGCGCATGAAAAA                TTCTT TAG AAGAA                CTTGTGATTGAAGGA
  CBU_1734   4  61 207 1669678 .. 1669688 -  -8.2  -2.64973   ACCAATGCCATACCA                 CCGC CAT GCGG                 CTTTTCAATCAATCC
  CBU_1739   6  77 184 1673709 .. 1673725 - -10.1  -3.28003   GGAATACATGAGCAA              CACCCTG GGT CAGGGCG              ATCGTATCGAAATTC
  CBU_1745   6  70 -18 1678229 .. 1678239 -  -3.2  -5.00616   CTCTTTTTTAAAAAA                 GGAA ATT TCCC                 GGCAGCCCAAAAATT
  CBU_1754   3  61  98 1684692 .. 1684703 -  -4.4  -4.12188   GGATTATCGGCAAAA                GCTT GAAA AAGC                 TGATGCTGACACTTT
  CBU_1761   6  76 207 1690892 .. 1690902 -  -4.6   -5.1356   GGGCATTAAGAAAAA                 CACC GAT GGCG                 CTTTTCTCAGCATTT
  CBU_1777   8  57  61 1706548 .. 1706577 -    -3  -4.21098   AGACGAAGTGGAAAA       TCCCCTTTTT AATATTGAGG AAAAAGAGGA        ATTTCAAGAAAATCG
  CBU_1789   5  75 -25 1721194 .. 1721207 -  -8.1  -3.97368   GCGTTAACCGACAAA               TGCCG GCTC CGGCA                GCCCCCTGACACCCA
      polI   2  43 273 1726007 .. 1726020 -  -2.5  -3.05715   AATCCGTGGAGTCAA               TAAAT AAAT ATTTA                ATCGCTTGGAAAAAA
  CBU_1799   8  70 268 1733300 .. 1733311 -    -3  -5.09225   ATGGGAGGTAAAAAA                TATG AACA CATA                 CATGCTTATCCAATT
  CBU_1806   6  64 177 1736631 .. 1736649 -  -3.3  -4.59511   AATATGCGCGAAAAA             TTTTATT GCCGT AATAAAA             GAGCTTTGATAGGGG
      priA   4  78  65 1744884 .. 1744933 -   -11  -3.09516   GCCCGTATGAGCGAA GCGAAATACGGGAA-AACAATGA TGTCG TCGTTATCGTCCCCGTATTTCGC TTCGCTCATACGGGT
  CBU_1820   3  75 432 1751019 .. 1751031 -  -2.7  -5.29885   AATTGAAAAATAAAA                TCCTT AAT AAAGA                AAATAGTAATCTCAA
  CBU_1832   7  56 341 1760992 .. 1761006 -    -7  -2.50589   GGTTAAACAAATGAT               CGCGGG CTT CCCCCG               TTTAATGTTAGGCTC
  CBU_1846   2  48 109 1773990 .. 1774006 -  -3.7  -3.18433   ATGGGAAAAACCACA              GCATTCA AAG TGAATGG              GTTAAGTACGAAACC
  CBU_1853   3  59  22 1781291 .. 1781303 -  -4.1  -4.08216   CTACTGTGGTTAAAA                CAGCA ACG TGCTA                AATTAGTGTTTCCGT
  CBU_1877   5  76 124 1804102 .. 1804157 -  -3.2  -5.23943   TAGTAAAAAAAGAAA TGCGAAT-CTTACGACGCCTCGTCGGC GCG GACGACGACGCACCGCAATTATTGGCG CTTGCTTTAAAAAAA
  CBU_1881   3  57 308 1806944 .. 1806958 -  -4.2  -3.93695   TTTATCATGCAGAAA               CGACGG ACA CCATCA               GCAATGCGCGCTTTA
  CBU_1886   8  79 158 1809885 .. 1809899 - -11.4  -2.71712   GTCGTCCCCGCAAAG               GCGCTG ACC CAGCGC               ACGGCGTGCGCAGCG
  CBU_1894   3  48 393 1816603 .. 1816624 -  -4.4  -2.87463   AACCTCGGCCATACA           TTCGCTCA CGCCAT TGAGCGAT            TGCTTGGTTACGGCC
  CBU_1907   4  90 186 1827395 .. 1827421 -  -3.7  -6.02919   CTAGAAACAAAAAAA         CTCATTGTCGA AGGAA TCGAAAGTGAG         CTTCAATTAAAAACA
  CBU_1911   7  80  45 1830254 .. 1830268 - -11.4  -2.87564   GCAGGCGGGGACACA               GCGCAC TAT GTGCGC               TGCGCGCCAAAGGCG
  CBU_1916   4  66 358 1834704 .. 1834718 -  -6.4  -3.86897   CGGATGTCTCACAAA               TCGACC AAT GGTCAA               GTGGAGAATTGTTTG
  CBU_1932   6  67 321 1849407 .. 1849424 -  -9.1   -2.5955   AGTTGTTATAATGGA             GACACCG TCTG CGGTGCC              GAGAAATTCAAAGAT
  CBU_1935  10  95 473 1853097 .. 1853116 -   -15  -2.71369   ATTCGAAATAACCGA            GGCGCCAC TTGT GTGGCGCC             TTATAGCACCCGAGC
  CBU_1950   8 100  15 1867198 .. 1867239 -  -6.6  -5.88197   TTAAACACAAAAAAA TACTTTCCCACCATCCTCC CACGT GCAGGATGGTGGGAC-GAA TGGCGTATGCGTAAT
  CBU_1953   3  61 237 1869246 .. 1869263 -  -4.9  -3.91716   TCACCGGTGAAACAA             TTTTCCG GCGG CGAAAAA              GCGCGCATTGCATTA
  CBU_1960   1  41  91 1875034 .. 1875045 -    -3  -2.56836   TATTACTACAAAACT                CAAA ATAA TTTG                 GAAGAAGGATGGATC
      hemK   3  56  52 1879439 .. 1879453 -  -2.1  -4.20042   ACCAAGACGTCAAAA               TCGCT AAATA AACGA               CCTTCTTCTTTCTTT
  CBU_1976   1  44 350 1886880 .. 1886891 -    -3  -3.22884   GCAGCAATCGATTAA                TCAA TTGA TTGA                 GCAAGAAATTTTATC
  CBU_1988   6  50 307 1897927 .. 1897938 -  -3.6  -3.57457   GGAAAAACCAACCAA                GCGC CTTC ACGC                 TTTAGACCGTGGTTC
  CBU_1988   6  50 122 1898100 .. 1898123 -  -3.1  -3.49633   GATAAACTTAAAAAC          CAAAGAACG CTTTTC CGTGCCTTG           CCAATCGGCGTTGCG
      folA   1  40  27 1900513 .. 1900542 -  -2.1  -2.67707   TTAGATCAAGAACAT       CGATTGGTCTACA AAGT TTTAGACGATTCG        TTAATGATTATCGCC
  CBU_2001   5  84  34 1907649 .. 1907687 -  -6.9  -4.96848   CGCGGCACAGAAAAA  GTATGCCCCCAAAAAAGT TGTA ACTTTAT-AGAGGCATAC   GATGGAGACAAACCA
  CBU_2004   3  76 362 1909274 .. 1909284 -  -4.6  -5.06816   AGGGGCTAAGAAAAA                 CACC AAT GGCG                 CTTTTCTTAGCTTTT
  CBU_2013   6  60 105 1919587 .. 1919598 -  -7.2  -2.78032   CCGCTCCGAAAACAT                CGGC GCAC GCCG                 TTTGCATACCATTAT
  CBU_2020   5  82 242 1926979 .. 1927013 -  -8.6  -4.15453   GAATCCAGGCTAAAA     GTCTAAGAAAAGCGCC ATC GGTGTTTTTCTTAGCC     CCCTAATCTGGGTCC
  CBU_2026   8  91 346 1934044 .. 1934071 - -13.4   -3.0244   TTAAAAAACTTAAAG        CCCTCATCTCCG CAGG CGGGGACGAGGG         GTTTTTTTTGAAATT
  CBU_2033   3  59 147 1940026 .. 1940042 -  -3.7  -4.11216   TGTTTATGCCGAAAA              GAAAATC AGC GTTTTTC              TACTCGACTTAAACA
  CBU_2036   6  67 -25 1941782 .. 1941802 -  -8.3  -2.97381   ATAATAGTAACTATA            TCATTACCC CTA GGGTAAAGA            CCAAAAACATAAAGC
  CBU_2046   1  47  99 1951615 .. 1951626 -  -2.2  -3.45832   GAATGCCAGAATTAA                TCCG ATAG CGAA                 ATTTATGGCTCAGTC
  CBU_2056   0 NONE
  CBU_2065   2  76 119 1969010 .. 1969021 -  -4.4  -5.09895   TATTTATTCAAAAAA                CTTC GGCT GAAG                 AGCTAGAACAAATAT
  CBU_2078   3  72  15 1979459 .. 1979506 -  -9.5  -3.09516   GCCCGTATGAGCGAA GCGAAATACGGGAA-AACA-ATG ATGT CATCTATCGTCCCCGTATTTCGC TTCGCTCATACGGGC
       rho   4  82  29 1985851 .. 1985890 - -11.7  -3.07816   CCCGTATGGAGCGAA  GCGAAATACGGGGAATTA AAACA CAATT-CCCGTATTCCGC  TAACGCCCCATACGG
  CBU_2088   6  93   2 1989456 .. 1989477 + -14.5  -2.79518   TCAGTTCAATTTGAA           TCTCGGTCG CAAG CGACCGAGA            CTTTCCCCATTTTGA
  CBU_2085   5  56 163 1985895 .. 1985907 +  -6.2  -3.09007   CCGTATTCCGCTAAC                GCCC CATAC GGGC                TACTTTCTGATTTAA
  CBU_2064   4  60 375 1969476 .. 1969486 +  -6.8  -3.14132   AGCTTGCGCATAACC                 CGAG GCG CTCG                 TTGGTCGAAACCAAG
  CBU_2055   3  62 179 1962218 .. 1962228 +  -6.8  -3.36991   TCTTCATTGCGTGCT                 GCCT GAT AGGC                 TCTTTCCAAGTCATC
  CBU_2045   7 100 205 1951806 .. 1951844 +   -13  -4.14392   CGCAAAGGCGGGAAT   CCAGCGCGCTTTTAGCGC GCT GCGCACGCAGTGCGCTGG   TTTTGGAAATTAAGA
      metC   6 100  12 1934044 .. 1934071 + -13.4  -4.06993   TTAAAAAACTTAAAG        CCCTCATCTCCG CAGG CGGGGACGAGGG         GTTTTTTTTGAAATT
  CBU_2019   1  76 141 1926991 .. 1927001 +  -4.6  -5.06414   AAAGTCTAAGAAAAG                 CGCC ATC GGTG                 TTTTTCTTAGCCCCC
  CBU_2003   5  95 278 1909263 .. 1909295 + -12.1  -4.57341   GACCCAGATTAAGGG      GCTAAGAAAAACACC AAT GGCGCTTTTCTTAGC      TTTTTAGCCGGGATT
  CBU_1995   6  58 109 1902446 .. 1902459 +  -5.9  -3.58726   ACGGGCAGACACCCC               GCTGC TCTC GCGGC                TTGTATATCCCGCAA
  CBU_1992   4  68 408 1901004 .. 1901019 +  -2.5  -4.87665   CGGCAGCTCGTTATT              TCGGC CAATCA GTCGA               TTTTTATCCATCGCG
      apaH   5  62 265 1898410 .. 1898420 +  -2.6   -4.5538   TGAGCTTCTGAAGTT                 TAAT GAG ATTA                 TTTTATAAATTTTAT
  CBU_1975   2  81 -35 1887226 .. 1887252 +  -7.2  -4.65747   CAGGAGGAAATCGAG         GCGATTGGAAAG TGG CTAACCGATCGC         TTTTCTTAAACGTTC
  CBU_1967   3  79  49 1884019 .. 1884036 +  -8.5  -4.08216   AGGGTTTAGTGATGC             TGAGTTG AAGC CAACTCA              TTTTAAAGCGCGTCA
  CBU_1963   3  54 189 1879723 .. 1879735 +  -3.3  -3.85389   CAGCGGCTAACGCTT                CGCGG GGT TCGTG                TTTCAATTGTTGAAG
  CBU_1959   5  69  33 1875183 .. 1875197 +  -6.4   -4.0641   GTATCAAACTTAAGG               CCGTAA CGG TTGCGG               TTTCTGTGCGTAAAA
  CBU_1952   2  53 190 1869732 .. 1869744 +  -4.8  -3.14132   ACGGTGCTCATCGTG                TCGC CTCGA GCGA                TTCCTCGAAAAAGAG
  CBU_1934   6  82 174 1853489 .. 1853521 + -12.1  -3.04894   GACCCAGATTAGGGG      GCTAAGAAAAACACC GAT GGCGCTTTTCTTAGC      GTTTTAGCCGGGATT
      com1   7  95 131 1830270 .. 1830286 + -15.1  -2.52896   CGCACTATGTGCGCT              GCGCGCC AAA GGCGCGC              TGGATTCCCACCTGC
      com1   7  95 310 1830449 .. 1830485 + -15.3   -2.5655   GGAATCCAAACTAAA    AGGCTAAGAAAAGCGCC ATC GGTGTTTTTCTTAGCCC    CTTAATCTGGGTCCC
  CBU_1906   3  64 195 1827514 .. 1827527 +  -3.8  -4.45083   ATATTAGCGCCTATC               GCCT ACTTAC AGGC                TTTTGTGAATGTAAA
  CBU_1898   5  59 213 1820472 .. 1820487 +  -3.2   -4.2558   TGATGCCGGATATAC              GAATGC AACC GCTTTC               TTTTCATCAAAACTG
  CBU_1895   3  59 218 1817930 .. 1817940 +  -4.6  -3.89614   AACGAAATTCCGTCA                 GGTG CTG CGCC                 TTTGTCACCATTAAC
  CBU_1885   4  55  98 1810140 .. 1810155 +  -6.2  -2.77192   CTTTTACCCAATCGC              TTAACC AATT GGTTAA               CTTCTTCCCCCAGTT
  CBU_1885   4  55 461 1810503 .. 1810517 +  -2.8  -3.97636   TTAAATTGTCATAGC               CCAC CCAGACC GTGG               TTTCTAAGTTAGCGT
  CBU_1876   3  65  69 1804367 .. 1804377 +  -2.6  -4.77036   TATTTAGTTCTATTT                 TTTT ATT AAAA                 TTTTTAGTAATAAAA
  CBU_1870   2  50  -7 1798712 .. 1798726 +  -3.6  -3.53444   CCACGTTGGCTTATT               GGATTT AGA AAATTC               TTTAAAAGCCGATGA
  CBU_1862   7  95 -46 1791523 .. 1791552 + -14.3  -2.94032   AGACGCCTTTAAGCA       TTGATCCCGCCGC TTGC GCAGCGGGATCAG        ATTTAATTACGCAGT
  CBU_1852   2  39 188 1781535 .. 1781545 +  -2.4  -2.56596   TATTGCATAAATAAA                 AGCG TAA CGCA                 TCCATTCCTGAACGC
  CBU_1852   2  39 210 1781557 .. 1781567 +  -2.4  -2.52623   CGCATCCATTCCTGA                 ACGC GCC GCGA                 ATCTTGTGAGCGGAA
  CBU_1845   2  44  -9 1773993 .. 1774003 +    -4  -2.54896   GGAAAAACCACAGCA                 TTCA AAG TGAA                 TGGGTTAAGTACGAA
  CBU_1845   2  44 416 1774418 .. 1774432 +  -3.4  -2.90685   CCCAAAAGGGTTGGT               CCGTCC ATA GGGCGC               TGATTCATTTGAATT
      rmlA   5  61 180 1763935 .. 1763954 +  -4.2  -4.18674   CGGGGCTACTTAGCT            TCGGCCGT GAAA ACGCTCGA             TTCTTTGTCTGTCGG
  CBU_1819   3  48  49 1751495 .. 1751514 +  -2.8  -3.56092   CTTCGAGCGCATAAA            GCGTCTTT TGTG GAAAACGC             TTTAGCGGATAATAA
  CBU_1819   3  48 103 1751549 .. 1751562 +  -4.5  -2.90029   TAATGATGTCCAGGG               CGCCT TGAT AGGTG                GTTATGTTTAGATAA
  CBU_1805  10  77 375 1737125 .. 1737137 +  -7.7  -4.28548   GCATTTTAGCTATTG                TGGGA AAC TCCCA                TTTTGATACATCGGT
  CBU_1798   4  48 322 1733519 .. 1733552 +  -4.5  -2.82775   GGGTTTCATAAGAAA     GTAGCCCGTATGCAGC GAA GCGGAATACGGGA-AC     TGCGTTTTCTATCCC
  CBU_1780   4  63 211 1710015 .. 1710026 +  -5.8  -3.89524   GCGATAAAGTGTCAT                TCGC CCGA GCGA                 TTTATCGAATCGACT
  CBU_1776   2  48 341 1706964 .. 1706975 +    -3    -3.557   AACGACCCGCCATAT                TTTC AAGT GAAA                 TAATTTTTATTTTTT
  CBU_1763   2  50  56 1696066 .. 1696078 +  -3.3  -3.52358   CTACAGGACAAAAAA                CGAGC GAG GCTAG                TTGCATTTTTGTTAG
  CBU_1760   6  85 260 1691305 .. 1691315 +  -5.4  -5.23316   GCTTTGCGATCATTG                 GCTT CGA AAGC                 TTTTTTAATATCCTC
  CBU_1756   7  60 417 1687177 .. 1687187 +  -2.6  -4.47456   TACATTTTTCCGTAT                 TTTT AAT AAAA                 TTTCTTCTTCGCTAT
  CBU_1753   7  67  86 1684865 .. 1684881 +  -3.6  -4.74801   GACCGTTTAACCCGC              TCGCGT TTTTT ACGCGC              TTTTTCATCGGGTTC
  CBU_1744   5  54 272 1678083 .. 1678104 +  -4.3  -3.53012   AACATCGATAAACTC           CGTCATTCG CGTG CGAAGGCCG            TTTACCGAGAGACAA
      hipB   4  69 184 1674127 .. 1674146 +  -2.1  -5.09225   CTCCCTTTTCCTGAA            CAGGATT TTCATT AATCCAG             TTTTTTAACTCCGCT
  CBU_1733   4  59  62 1669858 .. 1669884 +  -4.2  -4.06778   TAGCGCACTGCGCAC         GCCGTGCGCTGG AAC CCCGTCTGCGGC         TTTACGTTTTTTAAT
      accC   3  76 412 1662052 .. 1662067 +  -3.2  -5.32699   GTTAATAGTCATACC              CGGTTG TATC CAGTCG               TTTTTTAATATTTGG
  CBU_1717   6 100 350 1647580 .. 1647595 + -11.8   -6.0458   ACGGGCTACAAAAAA              CCCCGC ATAG GCGGGG               TTTTTTTTGCTTTCT
  CBU_1712   4  57 396 1641980 .. 1642007 +  -2.6  -4.15833   TAGCAATGTCAAGCG        CCGTTACGCCGT AGGC GCGGGTTAATGG         TTTTAAGGTAATAAT
       rnt   8  85 397 1638322 .. 1638344 +  -9.1  -4.27846   AACAAAATTAAAAAA           CGGCGACAG TATTT CTATCGCCG           TTTCTGCTTTTATTT
       nth   1  39 376 1630441 .. 1630457 +  -2.3  -2.52464   GGGCGCGTGGATTTT              CAAAAGA GGG TATTTTG              TAGATTAGAAAAAGC
  CBU_1690   2  73 200 1624570 .. 1624584 +  -7.1  -4.08216   TAACGTTTTTAAGGA               GGGAG AGTGC CTCCC               TTTTCCGCCCGCTGC
  CBU_1686   4 100  19 1620063 .. 1620090 + -16.4  -2.66272   ATTAAATCTCAACAA        GTGCGAAAGGGC AAAA GCCTTTTCGCAC         TCAATTTAGGTAAAC
  CBU_1680   5  74 367 1614135 .. 1614148 +  -3.8  -5.10077   TTTTCCTGCGAAGGG               GCTG CCAAAA CAGC                TTTTTTGGCCTCTTT
  CBU_1664   2  58 219 1600869 .. 1600894 +  -5.5  -3.60074   TCCTAATCGAACCGC         CTTC-CCTTGAA AAT TTCGGGGTGAAG         TTTGAACCGTTTCTA
  CBU_1660   4  76 115 1598683 .. 1598693 +  -4.6  -5.08824   GGTAAATCCAATTTT                 GCTG TCT CGGC                 TTTTTTGGATAAAGG
  CBU_1654   4  53 151 1592415 .. 1592425 +  -2.6  -3.93401   CTACTCAGCCTCCTG                 TATT TAC AATA                 TTATTCATTTATACG
  CBU_1646   6  72 103 1586205 .. 1586252 +  -9.5  -3.09516   GCCCGTATGAGCGAA GCGAAATACGGGGACGATAGATG ACAT CAT-TGTT-TTCCCGTATTTCGC TTCGCTCATACGGGC
  CBU_1635   5  47 137 1575833 .. 1575862 +  -4.3  -2.67316   GGGATCGGAGGTTAA       TGGCTCTCTGCCGA AGT TTGGTAGGGA-CCG       TAAGTTGTTAGCTTG
  CBU_1621   9  64 371 1559698 .. 1559709 +  -2.2  -4.75404   CGTCTTCACGCGGAC                CATG CACC CGTG                 TTTTTAATGCAATTT
  CBU_1605   2  47 456 1552066 .. 1552079 +  -3.9  -3.05463   CCTTTTCTCTTTGTT               TTTCT ACAG AGAAA                TTGGGTGAAGCAGGT
  CBU_1581   0 NONE
  CBU_1576   5  77 203 1525787 .. 1525801 +   -10  -3.41693   TTTTCCGTCGTTTTG               CCCTAC CAC GTAGGG               TTGATTAATGATGAG
  CBU_1561   8  61 297 1509850 .. 1509867 +  -4.1  -4.19342   TTCCTCATTTACGGT             CGAGGAC ATAG GTTTTCG              TTGTTTACTTGTTTT
  CBU_1546   5  62 138 1494179 .. 1494194 +  -6.1  -3.53224   TTATCCATAACCAAA              GCGTC GTCGCA GACGC               TTTACAAGCCAACTG
  CBU_1546   5  62 275 1494316 .. 1494329 +  -8.1  -2.83522   TATCAAAAACGCCTA               CACCG CGAC CGGTG                CTTTAATAGCGGGAT
  CBU_1541   2  59 -36 1490885 .. 1490896 +  -7.2  -2.62515   AGGCGCGCTGGATTC                CCGC CTGC GCGG                 TAATATGGAAAAGTT
  CBU_1532   4  66  17 1482824 .. 1482841 +  -8.4   -2.8552   GTAGCCCGCTGCGCA             TCGGGG CGCCTA CCCCGA              ATTTAATAAGTAGAG
  CBU_1528   3  72 440 1477475 .. 1477485 +  -3.2  -5.07486   ATTGGCGAACGCGCA                 TCGT AAA GCGA                 TTTTTGTTCAGGATA
  CBU_1524   5 100  45 1472397 .. 1472425 + -12.6   -4.1711   CCGCAAGCAGGGAAA        CAAAGCGTCTTA AATCG TAAGGCGCTTTG        TTTCTTCCGGGTCGT
  CBU_1517   5  73 307 1468987 .. 1469004 +  -7.7  -3.90744   ATCCCCTAAGCCAGC             GAGACCC GTGA GGGTTTC              TTGTTTACCGCCAAA
  CBU_1511   5  54 -34 1464961 .. 1464984 +  -3.8   -3.6715   CTACTTTGTTGGGGA          TCGCAGCGAT GGGT ATTGTGGCGA           TTTGGGCTTAGCTAG
  CBU_1493   5  63 153 1447666 .. 1447681 +  -4.8   -4.0802   CCACCAGCTCGCCGT              TAGATT CACT AATCTA               TTTGATTATTGCGCT
      lpxH   2  62  84 1443368 .. 1443379 +    -3  -4.51654   CTAGGCGGCTTGGTC                GTAA GGGG TTAC                 TTCTTTTTCGATTTT
  CBU_1486   4  79 135 1439707 .. 1439721 +  -3.5  -5.40072   ATCGCGAATTTGATC               GGCTG TTTTC CAGTC               TTTTTTTGCGCGAGC
  CBU_1478   6 100   3 1433470 .. 1433491 + -14.5  -3.40051   GAATAAAACATAGCA           GGTTGAGCC GACA GGCTCAACC            CTTTTTAAAGTCTTT
  CBU_1466   5  66 -10 1419878 .. 1419909 +  -8.1  -3.28712   TATTAATCAACTCCC      CCTACCGTTAAAG CATCCA CTTTAATGGTCGG       TTGTCCAACACCAAC
  CBU_1466   5  66 160 1420048 .. 1420066 +    -8  -3.36327   AGTAGCACCTTTCAC             GGGGCGGG TTA CCTTCCCC             TTCTCAATGAGATAG
  CBU_1459  10  66  82 1414198 .. 1414218 +  -7.7  -3.41051   GGAGGAAAGCAGCCA            TGACTATTA TTA TGATAGTCA            TTCTCATCCCCATCG
  CBU_1429   2  91 318 1380430 .. 1380458 + -13.1  -2.93073   ACGACATCATTGTTT        TCCCGTATTCCGC TTC GCGGCATACGGGC        TACTTGTTGAAAACC
  CBU_1423   5  70 264 1372215 .. 1372228 +  -9.5  -2.57647   TCGCGTAAGGCAATA               CCGGC ATTC GCCGG                ATTCATCTGATAAGT
  CBU_1416   3  90   5 1366642 .. 1366665 + -11.1  -4.18018   TTCTCCGTTAAAAAC          TTATCGGCC ATAACC GGCCGATAA           TTTTCGATAACGCAG
  CBU_1411   4  69 259 1362499 .. 1362519 +  -6.8  -3.95022   CCGCCCCTAAAACAA            CGCCCCAT AAACC ATGGTGCG            TTTGATGTTGCTGAG
  CBU_1394   0 NONE
  CBU_1378   1  50 353 1329332 .. 1329342 +  -3.2  -3.54653   TAATTTTCTTTCATA                 TTCC TCT GGAG                 TTATATGGTGAAAAT
  CBU_1369   8 100  24 1319313 .. 1319364 + -28.3   -3.1505   GGTAGCCCGTATGAA GCGCAGCGAAATACGGGAACCGC ATCATC GTTGTTCCCGTATTTCGCTGCGC TTCATACGAGCTACT
  CBU_1365   7  61 118 1315830 .. 1315843 +  -5.3  -3.89448   CACTTGTTGAATTTG               CTGTT GCAA AACAG                TTATCTGTTTTTGCA
  CBU_1349  17  76  28 1299850 .. 1299876 + -10.9  -2.54171   TAAAATCACAAATTC        CGTCATTCCCGC GCAG GCGGG-ATGGCG         ATGATTTTTAGAAAT
  CBU_1349  17  76 237 1300059 .. 1300070 +  -7.2  -4.25754   GGGCGCAATAAGATA                CGGC CGGC GCCG                 TTTAATTGTTTTTCG
  CBU_1349  17  76 264 1300086 .. 1300099 +  -3.1  -5.27779   TTTAATTGTTTTTCG               GCC-TC GGT GATGGC               TTTTTTAATGTTGGG
  CBU_1335   3  53 -20 1281971 .. 1281991 +  -2.6  -3.80625   TCGAGGCGTTCTCTA            TCAGGATT CTCAA AATCATGA            TTTGGATTCTGAAGC
  CBU_1312   3  70 128 1263709 .. 1263721 +  -3.4  -4.90778   CGAAAGTTTCAAGAA                TAGC TAATT GCTA                TTTTGTTTGAGTGCA
  CBU_1308   5  56 396 1259486 .. 1259520 +  -6.5  -3.09516   AAACAGAAGAGCTCG     CAGTCAATTTCCC CTGCACGTC GGGCGATTGACTG     TTAAATCATAGACGA
      recN   4  56 -31 1252108 .. 1252134 +  -5.2  -3.61103   AAACAATCGCGCATG         CGGAATCTTTAT TAT GTGGAGATTCTG         TTTAGGGTGCGATTG
  CBU_1292   7  84 105 1248153 .. 1248174 +    -8  -4.82901   TCAAAATCGGAAAAA           TCTCGGTC ACTTGC GGCCGAGA            TTTTTATCCCGCCAC
  CBU_1286   5  62 441 1241173 .. 1241188 +  -6.1  -3.51232   AACAGGCGGATTTCG              CCGTG GGAGGG CACGG               TTGCTTTACCCGCAA
  CBU_1279   9  72 208 1229171 .. 1229191 +  -3.1  -5.09426   GTTGACGCCTATGCG            CCTTCGCGG GGA CAACGAGGG            TTTTTTAAAATTAAG
  CBU_1273   3  53 266 1224778 .. 1224794 +  -5.1   -3.1996   GTAATCGACGAGGAA              CCACG AATAACC CGTGG              TTGGGTTGGACTTTA
  CBU_1267  12 100 164 1218068 .. 1218093 + -16.3  -2.62735   TAGTTGAGTTGTCGA         TTTCCCCCTGA GCTT TCAGGGGGAAA          TCCTATAGACCGTAT
  CBU_1246   4  66 431 1199765 .. 1199779 +  -4.3  -4.43189   ATTGCATATAAAGCG               CAGAA GCGCG TTCTG               TTTTCTCCAATTGAT
  CBU_1239   2 100  32 1191209 .. 1191239 + -24.1  -3.11476   TTCTAATTTTGGCAT       CGTCGTCCCGCGG CTTGA CCGCGGGACGACG       TGCTTTTAGCTGCCT
  CBU_1236   2  46 -24 1189597 .. 1189610 +  -3.9  -2.75382   TTATGAAGAATTTCC               TTTTC TGCT GAAAA                TAATTGAATAAAGTA
  CBU_1224   4 100  64 1170668 .. 1170684 + -12.3  -5.21709   GGAAAAAACAAAAAA              GCCAGGT AAA ACCTGGC              TTTTTTGCTATAAAA
  CBU_1218   5  73 248 1164692 .. 1164749 +  -9.5   -3.1505   TCCATATACGTATGA GCGAAGCGAAATACGGG--GACGATAGA CGACA TC-ATTGTTTTCCCGTATTCCGCTTCGC TTCATACGGGCTACT
  CBU_1214   5  52 147 1159391 .. 1159401 +  -4.6  -3.40899   GAGAACATGCCCAAA                 CGGG TTG CTCG                 TTGTGGTGCAGAATT
  CBU_1208   1  44  41 1152537 .. 1152551 +  -2.8  -3.18991   CAGGGGCAGCTTCTC               CGATGT TCA GCATTG               TCATTTTCCTCTTCT
  CBU_1205   6  62 -44 1149430 .. 1149452 +  -6.3  -3.45047   GTAAATCGACTCCAA           GCAAAGGTG CTGGA CGCTTTTGC           TTCCTGTGTTTGTAT
  CBU_1199   2  50  74 1142995 .. 1143008 +  -3.1   -3.5393   GCTTTGCCGAACTGA               GAGGT ACTT ACTTC                TTTGGCGCCGGTCAT
  CBU_1187   4 100  33 1131145 .. 1131174 + -13.5  -3.81516   CATGTAGGACTTCAA       GGCGTCGGGCACA CGAA TGTGCCCGTCGGC        TTGTTGATAGTTTTC
  CBU_1183  10  71  27 1125477 .. 1125498 +  -7.3  -3.90291   CTTTCCCACAACAAA           GCGAGGA AATAAAAC TCCTCGC            TTTACTTAAAAGGAT
  CBU_1179   2  52 204 1122588 .. 1122598 +  -3.2  -3.74397   ATTAGTTTTTAATAC                 GGAG AGT TTCC                 ATTTTTTCTAGGGCT
  CBU_1161   3  47 401 1107419 .. 1107440 +  -3.7  -2.96216   CAATTAATAATCCGA           CTGGCATAA TGCT TAATGCTAG            TGTGTAATCATGCGG
  CBU_1140   6  70 183 1082932 .. 1082946 +  -7.8  -3.63073   AAGCTGCCACTGAGT               CTCACC AGC GGTGGG               TTCTTCACCAATCTA
  CBU_1135   8  53  93 1076594 .. 1076641 +  -5.9  -3.09516   GCCCGTATGAGCGAA GCGAAATACGGGAAAACAAT-GAT GTC GTCTATCGTT--CCCGTATTTCGC TTCGCTCATACGGGC
  CBU_1126   2  74 287 1069759 .. 1069786 +    -9  -3.60151   TATCTAACACCATAA        CAACCGCCAGTC CAGC GGCGGGCGGGTG         TTCTAATTTAAAAAG
  CBU_1115   3  48  20 1060307 .. 1060317 +  -3.2  -3.26947   AAAAGCGCCAATGGC                 GGGT TGA ACTC                 TTGCTGTAAACCTTG
  CBU_1106   9  59 146 1053723 .. 1053739 +  -2.3   -4.4634   AGGTTGTCTATTAAA              TTGAAGA TTC TCTTTAG              TTTCTTGTTCAGCTT
      aldC   2  51 395 1046565 .. 1046577 +  -5.5  -2.68034   TACAAAATAGGTGGA                TTGGC CTA GCCGA                ATGTTTAAATTAATA
  CBU_1092   3  86  29 1038734 .. 1038758 +  -7.2    -5.055   TTTTCCTTTGTTATT          CATCTACCTT CCGCA AAGGTTGATG          TTTTTTCGCAATTAA
  CBU_1086   3  67  61 1032561 .. 1032583 +  -8.4  -3.01791   AATGGATGTATTTTT           TAACCGCGGG GAG TCCGAGGTTA           TGTTAACAAGGCGAT
  CBU_1073   3  69 203 1019141 .. 1019151 +  -2.4  -5.06451   GCGGAATAAACTTCT                 CCCG CTC CGCG                 TTTTTTGCAATAATC
  CBU_1063   3  51 358 1009435 .. 1009446 +  -4.4  -3.14463   TACAAGGGGACGTAT                TGAC TTCC GTCA                 TTGGTGGGCCGGCTT
  CBU_1058   1  44 234 1004438 .. 1004453 +  -2.5  -3.26807   CCTTCCCATCTTCCA              GTCCA ACACCA TGGGC               TAATTTTTGGGTCAT
  CBU_1046   5  66 334  990199 ..  990216 +  -4.1  -4.58395   ATAGAAATTCTATGT             TGGCG-CA TTA TGACGCCG             TTTTTAAGGAGTGGG
  CBU_1035   2  41 104  978450 ..  978462 +  -2.7  -2.57931   TAATAATTTACAGGA                TAAGT TTG ACTTG                ATTGTGGCGACTCAA
  CBU_1035   2  41 344  978690 ..  978705 +  -2.5  -2.73364   CGGTGGTTTCTTCCG              TCGGT CAAGGC GCCGA               TGCTTCCGCTAGCAC
  CBU_1023   5  53 102  967411 ..  967427 +  -2.3  -4.02653   GGTTGGAAAACTTCG              TTCATGA CCT TGATGAA              TTATTTGCGTTGGTT
  CBU_1017   7  90  25  963403 ..  963461 + -12.9  -2.64324   TTATCAGGGAAAAGG G--ACGCTCGTTAGTTGTCAAGTTACT AAGGTAG AGTAACTTGACAACTAACGAGTGCCCC CCTTTTTGAATAGTT
      birA   5  64 200  949215 ..  949227 +  -6.3  -3.73775   TTAAAAAAGCATGAT                TTAGG CAG CCTAA                TTTAATGCCGATAAC
  CBU_0997   5  67 141  943402 ..  943428 +  -5.8  -4.24404   TCCCAAGAGTTCTTC         GAGTCGCGAAAT ATA ATTGCGCGCTTC         TTTTGGCATTTCGCT
       ung   3  66 460  938168 ..  938178 +    -4  -4.53853   CCCCTTTTGTTAACT                 TTTC GGA GAAA                 TCTTTTTTTTGAAAT
  CBU_0978   3  60 351  931168 ..  931179 +  -7.2   -2.9155   TTTTCTCCAGATTCA                GCCC CATT GGGC                 TATCATCTTAGCACG
  CBU_0970   3  67 260  921928 ..  921940 +  -3.4  -4.68424   GTCCCCCCGCTTCAT                TTGC ATTCG GCAA                TTTTTCAGTGCCTTG
  CBU_0961   4  88 306  914714 ..  914724 +  -2.6  -6.04378   ATCTCGCTACTCATA                 TTAA TGA TTAA                 TTTTTTTTCTGATTT
  CBU_0948   5  73 276  898013 ..  898029 +  -7.3  -4.07675   ATTTGCTGACGTTTT              TTGTCAC TGG GTGGCAA              TTTCGTTAATTTTAC
  CBU_0943   5  70 152  892980 ..  892994 +  -8.6  -3.36919   CCAATTTTACCAGTT               GGTCAA AAT TTGACC               TTGTGGGCGTTTTGT
      gplK   3  48 310  883914 ..  883925 +  -4.4  -2.75183   ACAATAGGGCGGCAA                TCAG AATG CTGA                 TAATTGAATGGACGT
  CBU_0923   6  53 451  874633 ..  874657 +  -2.9  -3.96387   GGCGCTGTAACCCGT          GAAGGTG CCAATATCGAT CACCTTC          TTTGCTTGCATTAAT
  CBU_0910   9 100 344  860523 ..  860568 +   -15  -3.78775   CCCGTATGAAGCGCA GCGGAATACGGGGACGATAGA AGACA TCT-TTGTTCCCGTATTTCGC TTTGCTCATACGGGC
  CBU_0906   3  62 207  857503 ..  857520 +  -2.7  -4.62471   GATGTGATTACCACT             TTCATCG GTTA CGATTAA              TTTTTGAGGATTAAA
     coaBC   4  58  85  839802 ..  839815 +  -5.3   -3.6392   TAGGAAGGACAAAAA               TATCC CTTT GGATA                ATTTTTATCGTTTTG
  CBU_0880   5  64 178  832984 ..  833004 +  -8.3  -2.56164   TGGGCTTCGCAAAGC            TCAGCCC AACCTAC GGGCTGA            ATTACTCATTAACAA
  CBU_0870   4  67 390  824988 ..  825001 +  -2.4  -4.96501   GGAGAATGATTAATA               GTGA CATATT TCAC                TTTGTTTTTATCGAG
      lpxK   7  72 153  814711 ..  814732 +  -9.3  -3.29837   TTCAACGTCAAAACC           CCCCGCCGC AATG GCAGTGGGG            TCTTCATCTTTAGCA
  CBU_0843   5  50  48  798192 ..  798207 +  -2.6  -3.63341   ACAAAATTTTTAACA              C-CCTTT TGT AAAGGAG              TTCTTGGCCGATATT
  CBU_0821   6  76 110  770884 ..  770898 +  -3.4  -5.26875   CCAGCGGATTTCATA               GGCTGC GGA GCGACC               TTTTTTGGTTAACGG
  CBU_0804   5  58   4  754297 ..  754307 +  -5.4  -3.52787   AAAAAACGGTAGGTT                 TTGC TCA GCAA                 TTCTAATCTTGAATC
  CBU_0792   2  48 405  742504 ..  742518 +  -4.3  -2.86838   TCGGCTTTCGCTGCA               TCCAT GAATA ATGGA               TAATCTTTAAGTCTC
  CBU_0752   5  61 215  693624 ..  693634 +  -8.2  -2.52896   TCTTAGCCTTTTAGC                 CGGG ATT CCCG                 TGACTTCGGCCGTGA
  CBU_0742   7  77  35  686537 ..  686551 +   -10  -3.30412   CATTAATTAACTTTT               CGATGG CTT CCATCG               CTTCTTTTTCGTCTT
  CBU_0730   5  59 221  675875 ..  675889 +  -7.2  -2.63301   CAGCGCCTCCGAAAT               CTTTAG GCT CTAAAG               TGCTATCAGACTCTG
  CBU_0719   0 NONE
      rfbI   3  48 326  654218 ..  654238 +  -2.5  -3.52472   CGAATAACAAAGACT            TTGCTGTTC CAG GAATTGCAG            TTGGTTTAAAAATGT
  CBU_0699   2  72 384  649123 ..  649134 +  -4.4  -4.78572   TTGAGCACATATTGC                CATG CCAC CATG                 TTTTGTTACTTCAGA
  CBU_0691   3  61 240  638882 ..  638896 +  -4.2   -4.2573   AAGCAGGCTAGAGAA               GCAATC AAT GCTTGC               TTTTGCAATTATTTC
  CBU_0691   3  61 251  638893 ..  638904 +  -4.4   -4.0098   AGAAGCAATCAATGC                TTGC TTTT GCAA                 TTATTTCGCTTGCAA
      rfbA   5  66 251  613933 ..  613948 +  -6.1  -3.85698   TGATGCAAATCATGA              GCGGT CAGTAA ACCGC               TTTCTAGAAGGGGAG
  CBU_0665   4  43 252  608256 ..  608269 +  -2.3  -3.17571   GCTAACCGGCCGTTG               CCGCT AAAA AACGG                TTGGCTTGAGACGTT
  CBU_0665   4  43 410  608414 ..  608428 +  -3.5  -2.74019   CGCAGGAATAACATT              GGCAGC ACCC GC-GCC               TGCTTCGACGTTATA
  CBU_0655   1  49 439  601861 ..  601877 +  -2.1  -3.68052   ACCCATCGGCACCCC              GTGAGCG ATG CGCGAAC              ATTTTATTTTAGTGT
      ribD   5  69 363  593696 ..  593717 +    -6  -4.08706   CATCGTCGGCAGAAC           GAAATTGA CCCTTT TCAATTTC            TTTCTGTCCTAAGGA
  CBU_0636   3  45 231  585945 ..  585962 +  -2.1   -3.2699   TAAATCGGTGTTGAT             TTTGTAA TCCT TTATAAA              TGTTGTAACTATAAT
  CBU_0616   1  41 409  562976 ..  562990 +  -2.8  -2.52516   CGCGAGCCTAAATTA               ACCTTA GCA TAAGGA               ATTAATAATCCCGCC
  CBU_0606   5  74  12  551791 ..  551807 +  -4.4  -4.92757   CTAAAAACTTAAAAC             CCGT-CG TCCC CGCACGG              TTTTGTTGTTAATCG
  CBU_0602   1  51 370  549387 ..  549401 +  -2.1  -3.83963   TTCCGAGCGTAGTGA               GGAAT CTCGC GTTCC               ATTTTTTTCCAAGAT
  CBU_0592   2  48 371  542565 ..  542578 +  -2.5  -3.53811   CGGCTAATATTAAAT               TTTAT TAAA ATAAA                TTTAACCAACGTCAA
  CBU_0577   1  54  22  530399 ..  530411 +  -4.1   -3.6715   AGGGGCCTAATCATC                GAAGC CGT GTTTC                TTTGCGATTAAATAA
  CBU_0560   2  54 420  510425 ..  510438 +  -3.9  -3.76048   TGACTTTTAAAACAC               TTTCT GTAA AGAAA                TTATCTTGGTTAAAG
  CBU_0554   4  65 285  503472 ..  503519 +  -8.1  -3.09635   ATACGTATGAGCGAA GCGAAATACGGGAAAACAAT-GAT GTC ATCTATTGTC--CCCGTATTTCGC TTCGCTCATAGGGCT
  CBU_0554   4  65 351  503538 ..  503552 +    -5   -4.1523   GCTCATAGGGCTACT               TAGCTA GAT TGGCTA               TTTATCTGTAGTAAA
      htpX   6  57 377  495690 ..  495700 +  -2.6  -4.27026   CGTTTGATTTTCAAG                 TTTA TCG TAAA                 TATTTTTATTTCCAG
      recJ   3  74 369  448315 ..  448327 +  -4.1  -5.09245   CCGTTCGATGGTACT                GATGT AAG GCATC                TTTTTCTCCTTTTCC
  CBU_0502   3  75  52  442192 ..  442235 + -10.5  -3.09516   GCCCGTATGAGCGAA GCGAAATACGGGAAATGATG CCATC TATCGTC-CCCGTATTTCGC TTCGCTCATACGGGC
  CBU_0488   4  47 365  430138 ..  430149 +  -2.2  -3.60971   GGGATTGTGAAGATC                GCTGG ATT CC-GC                TTTAAAGATTAAAAT
  CBU_0467  11  78 221  411448 ..  411460 +  -2.7  -5.40072   AACGAGGCTTCAAAG                TTGAA GTT TTCAG                TTTTTTTACGAGGCA
  CBU_0455   8  90  39  400490 ..  400509 + -11.4  -3.79747   CACTACGCTTTTTTG            CGTGGACG ACCG CGTCCGCG             TTTCATCGTAGATAC
  CBU_0440   4  50 160  390045 ..  390056 +    -3  -3.68351   CGCGCTCTCATGCTG                CAAT AACC ATTG                 TTTAACTGCTAAAAG
  CBU_0433   4  76 249  387064 ..  387074 +  -4.6  -5.06414   AAAGGCTAAGAAAAG                 CGCC ATC GGTG                 TTTTTCTTAGCCCCC
  CBU_0417   4  48  26  371705 ..  371725 +  -3.2   -3.3215   TTTATATCAAGGTTT            GTCGCG CTCTTTTTA CGCGGC            TATCATTTTTTTCGT
  CBU_0417   4  48 196  371875 ..  371889 +  -3.5  -3.31263   GTGAAATATTTCGTC               GGCCT CTAAA AGGTC               TTCTGGAGATAAAGT
  CBU_0405   2  48 432  365460 ..  365478 +  -3.8  -3.11768   AAGAGGGACATTACC             GCCGTAAT TAA ATTGGGGC             TGTTAGGTAATATGA
      ribF   0 NONE
  CBU_0378   1  42  63  340732 ..  340747 +  -2.6  -2.83379   ATACTTTTTAACGAG              TGCG-TA GAG TATCGCA              TAAGTTTCTTTGTCT
  CBU_0368   3 100  97  333679 ..  333698 + -11.4  -5.38054   ACCACGAAATAAAAA            TCCCCGGG CAAA CCTGGGGA             TTTTTATTTATGCAG
  CBU_0365   2  51 112  330976 ..  331003 +  -4.8   -3.0517   ATCGCAAGTCCAAGT        CCCG-TCCCGC CGCTTTC GCGCGAACGGG        CTTTGTCTACTCGAT
  CBU_0357   3  46 203  324524 ..  324536 +  -3.3  -3.16564   CCAAGTGGATAATCT                CGGTA AAG TTCCG                TATTCAATTCAATTC
  CBU_0344   5  51 270  312381 ..  312396 +  -4.6  -3.11208   ATAGATCTTCTAAGT              CGAGGC TTTG GCGTCG               TAGTTTTGCATCAAA
  CBU_0344   5  51 289  312400 ..  312412 +  -4.9  -3.05596   GCTTTGGCGTCGTAG                TTTTG CAT CAAAA                TTAAATCCACCGCTG
  CBU_0335   8  51 337  302739 ..  302749 +  -5.4  -2.71712   TGGCGTTTGATTTGA                 CGTA CTT TACG                 ATTTGCCAGGCAAAA
  CBU_0324   8 100 105  291787 ..  291808 + -14.5  -4.91046   ACCCCATCGCTTTTG           TCTCTGGCG CAAG CGCCAGAGA            TTTCTTTCTTTTGTG
  CBU_0311   3  93 113  277781 ..  277811 +    -7  -5.41359   TTAAGTAATCAAAAA       TAGGCTTCGTTA TGTTATT TAGCGAAGTCTA       TTTTTTAATTTAGTT
       xth   3  59 122  264816 ..  264838 +  -7.6  -2.71712   TTTAATCGTCATTCC           CGCGCAGG CGGGAAT CCAGCGCG           CTTTAGCGCGCAGCG
  CBU_0294   3  53  42  261819 ..  261832 +  -5.3   -3.1207   CTGTTCCTGTTTCCC               CTCTT GCTC AAGAG                TCTCTTCAGATTTAC
  CBU_0289  11  76 252  258527 ..  258540 +  -2.4  -5.41143   TTATTTGCTTTCTTT               TTCG CGTTCC CGAA                TTTTTTTGAGAACTG
  CBU_0270   6 100 -28  242351 ..  242385 + -17.3  -2.73875   AGGCTATTCCTTCGA     TAACTGTCACTCCGG AAAAC CCGGAGTGACAGTAA     TGCTATTAAAACGGA
  CBU_0196   7 100  33  183021 ..  183034 +  -8.1  -5.69473   AACCTTCTAAAAAAA               CGCCT CACG AGGCG                TTTTTTTATGATCTG
  CBU_0183   3  58 251  172765 ..  172783 +    -6  -3.10929   AAATCGATCAGCGCC             CGTGCTTA AAT TAAGCACA             TAATTATTTGTCTTA
  CBU_0176   6  54 110  158916 ..  158932 +  -3.7  -3.69327   TAATATCCACTAAGG              CATTCAA GTG TTGCATG              GTTTTTTCATCGATC
  CBU_0176   6  54 273  159079 ..  159091 +  -6.2  -2.60808   AACTAAATGATAAGC                CGGG ATTCG CCCG                TCAGTTGTAAATACT
  CBU_0172   2  67 286  155967 ..  155982 +  -3.3  -4.80453   CAAGGAATCCACCCA              TTTGG AGCGAC CCAAA               TTTGTTTTGTAATGA
  CBU_0149   2 100 -40  136005 ..  136039 + -14.4  -4.15453   GGACCCAGATTAAGG     GGCTAAGAAAAACACC GAT GGCGCTTTTCTTAGCC     TTTTAGCCTAGATTC
      pbpB   3  64 249  110381 ..  110393 +  -3.3  -4.62168   TCATAAATAAAAGCC                CGCAA TCC TCGCG                TTTTATCATTTGGGT
  CBU_0100   2  50  36   94601 ..   94615 +  -4.2  -3.40522   GCCTGAGCCAACGGA               TGAGGA TAA TCCACA               TTATAATGCAAGCCT
  CBU_0072   7 100  15   66825 ..   66873 + -14.8   -3.1505   AAAGTAGCTGTATCA GCGAAGCGGAATACGGGG AAATAAAAACAAA TCCCGTATTTCGCTTCGC TTCATACGGGCTACT
  CBU_0065   7  64 163   61404 ..   61424 +  -6.7  -3.58533   CGGTGCTCGGGCTAA            CGCTCGCTG TCA CGGCAGGCG            TTTGGGGCGTTATCA
  CBU_0044   5 100  67   42938 ..   42959 + -12.3  -4.68424   ATCAGTTTAAAGAAA           TCTCGGTCG CTTG CGGCCGAGA            TTTTTAACTCAATTC
  CBU_0040   4 100 281   37995 ..   38040 + -17.1   -3.1505   CCATATACGTATAAA GCGAAGCGGAATACGGG-AATT ATT ATTTCCCCGTATTGCGCTTCGC TTCATACGGGCTACT
  CBU_0032   4  64 315   30139 ..   30158 +  -6.4  -3.67976   CGCCCAATTACCCAG            CAGTTGCC TCAC GGCGATTG             TTTGCGATTGATAAG
  CBU_0022   3  62 282   22095 ..   22107 +  -6.9  -3.28712   TTTGGGTTCACCAGC                GGCGG CTT TCGCC                TTCTCGCAGACGGCC
  CBU_0018   5  93 134   17478 ..   17494 + -13.7  -3.09288   CGCACGGCGTGCGCT              GCGCGCT AAA AGCGCGC              CTTTATTCCCGCCTG
  CBU_0011   6 100 116   12113 ..   12135 + -13.5  -6.22691   AGGGATCACCAACCC           GGGGTGGTT ATAGC AACCACCCC           TTTTTTTTATTATTA
  CBUA0007   7  53 215    3542 ..    3554 -  -4.9  -3.13403   TCTGCGCCATCAACA                TCAAA GAC TTTGA                GAAGTAAGAATCCAT
  CBUA0017   5  63 317   17412 ..   17422 -  -5.4   -3.8062   GAAGCGCTAGAAGAA                 GGTT TTC AACC                 TCACGCTATTATTGA
  CBUA0020   5  55 264   19452 ..   19472 -  -2.5  -4.09864   AGGCACTGCTCAAAA            GGACTCT TCAAGAG AGAGACC            TTCAATAGAAAATCG
  CBUA0034   5  72 208   30192 ..   30205 -  -4.5  -4.77036   GGTTATTATTAAAAA               GGACC TCGT GATCC                TACGCTTAATGAGCA
  CBUA0033   5  55 428   30571 ..   30591 +  -6.2  -2.91842   GATTTTTGTATTTGA            GGGTCTTT TTTTT AAAGATCC            AATTTTTTTGCCTAA
  CBUA0026   5  66 455   25586 ..   25608 +  -7.8  -3.33492   GACTGGAGTCAAACA           CAATGCATCA AAT TCATGCATTG           TTGTCGCGTCAATAA
  CBUA0019   4  58 245   19859 ..   19878 +    -5  -3.63862   CTGCTTTTCTTCTTG            TGGCTTAA AAAA TTGAGCCG             TTGCTTGTTGTTGTC

SUMMARY

420 putative operon ends contain 1803 possible terminators.
Percent operon ends hit by terminators of confidence >= x:
	x	#>=x	hits>=x	%hits>=x
	100	37	29	29	7 %
	99	37	29	29	7
	98	37	29	29	7
	97	37	29	29	7
	96	37	29	29	7
	95	47	37	35	8
	94	47	37	35	8
	93	57	45	43	10
	92	57	45	43	10
	91	65	52	48	11
	90	73	59	55	13
	89	75	60	56	13
	88	77	61	57	14
	87	78	62	58	14
	86	84	63	59	14
	85	91	68	64	15
	84	94	71	67	16
	83	100	74	69	16
	82	105	78	73	17
	81	109	81	75	18
	80	116	88	79	19
	79	122	93	83	20
	78	128	98	87	21
	77	138	107	93	22
	76	161	126	106	25
	75	171	135	113	27
	74	181	145	121	29
	73	191	152	127	30
	72	203	164	135	32
	71	218	174	142	34
	70	235	187	151	36
	69	249	198	158	38
	68	257	204	162	39
	67	277	221	175	42
	66	300	240	189	45
	65	325	258	193	46
	64	351	279	207	49
	63	376	297	214	51
	62	413	328	231	55
	61	455	363	245	58
	60	480	381	256	61
	59	532	422	269	64
	58	551	437	277	66
	57	581	458	282	67
	56	640	492	290	69
	55	660	507	295	70
	54	723	557	305	73
	53	779	602	319	76
	52	838	648	328	78
	51	905	709	339	81
	50	987	773	350	83
	49	1028	805	353	84
	48	1125	873	365	87
	47	1191	923	372	89
	46	1287	991	376	90
	45	1380	1056	381	91
	44	1469	1128	391	93
	43	1583	1216	398	95
	42	1671	1285	399	95
	41	1743	1341	403	96
	40	1782	1373	407	97
	39	1803	1394	409	97
	38	1803	1394	409	97
	37	1803	1394	409	97
	36	1803	1394	409	97
	35	1803	1394	409	97
	34	1803	1394	409	97
	33	1803	1394	409	97
	32	1803	1394	409	97
	31	1803	1394	409	97
	30	1803	1394	409	97
	29	1803	1394	409	97
	28	1803	1394	409	97
	27	1803	1394	409	97
	26	1803	1394	409	97
	25	1803	1394	409	97
	24	1803	1394	409	97
	23	1803	1394	409	97
	22	1803	1394	409	97
	21	1803	1394	409	97
	20	1803	1394	409	97
	19	1803	1394	409	97
	18	1803	1394	409	97
	17	1803	1394	409	97
	16	1803	1394	409	97
	15	1803	1394	409	97
	14	1803	1394	409	97
	13	1803	1394	409	97
	12	1803	1394	409	97
	11	1803	1394	409	97
	10	1803	1394	409	97
	9	1803	1394	409	97
	8	1803	1394	409	97
	7	1803	1394	409	97
	6	1803	1394	409	97
	5	1803	1394	409	97
	4	1803	1394	409	97
	3	1803	1394	409	97
	2	1803	1394	409	97
	1	1803	1394	409	97
	0	1803	1394	409	97
