# Supplementary material for: Rapid, accurate, computational discovery of Rho-independent transcription terminators illuminates their relationship to DNA uptake
Source: Genome Biol. 2007 Feb 21;8(2):R22. doi: 10.1186/gb-2007-8-2-r22 (PMC1852404; doi:10.1186/gb-2007-8-2-r22)
Supplement: Additional data file 2 — As described in the text, the entire robust tail-to-tail region is searched; if the region is less than 500 nt, then the 500 nt downstream of the stop codon is searched (stopping if a gene start is encountered). In the case of ties, all terminators with the high score are output. [file gb-2007-8-2-r22-S2.zip › Cyanobacteria_bacterium_Yellowstone_A-Prime.ttperf]

  CYA_0002   3 100 232    2085 ..    2099 -  -9.2   -5.7946   CTTGGAAGAAAAAAA               CCGCCG CCT CAGCGG               GGTGAGCTATGGGGC
  CYA_0008   5  54 215    6807 ..    6842 -  -6.4  -3.36557   AAGGACTGTAAGGAA   GTCATCCGCGCCATTT TGGAGC AAAT-GCG-GGATGAC    CACCGGGACTTCCGC
  CYA_0039   5  56  -8   35577 ..   35589 -  -2.6  -4.10657   CCAGAGCCCGGAAAA                GAGG CTAAT CCCC                CAACTCCGGATCCGG
      trmU   0 NONE
  CYA_0073   2  43 473   69293 ..   69342 -  -3.3  -3.13773   GCCCAGATCCAAAAG TTGCAGGCCGGGATCCGCGCCCGC GCT GCCGA-GCGGATTCGGGGCGGCCA GGTGATCAAGGTGGA
  CYA_0076   4  56 -15   73384 ..   73413 -  -5.5  -3.57462   TAGCCCAGGGGTAAA       GCGGCGGCAACGG CCTA CCAGTGCAGTCGC        TGGCCGTAGGCAACC
  CYA_0080   6  57 363   78171 ..   78194 -  -7.4  -3.18264   GCTCCCACCGATGAA          GCTTTTGCGGC GCT GCCGC-AAGGC          ACTCTAGAGGAGCTG
  CYA_0087   8  73 -34   86190 ..   86209 -  -5.6  -4.59853   TTAAGGTTGCAAAAA            CCCCAGGG CCAG CCCCAGGA             AAATGAACAGGCCAA
  CYA_0101   5  67 -29   98727 ..   98738 -  -7.2  -3.73224   CCAGCTCTCACTAAA                GGCG GTGG CGCC                 CGGATTCCCTGGCCC
  CYA_0106   3  56  60  102968 ..  102978 -  -2.4  -4.11216   GGCCCAGGCTCAAAA                 CCCC TTC GGCG                 ACGGCACCGCTGCCA
  CYA_0111   3  57 343  106048 ..  106058 -  -8.2  -2.79684   TTACGAAGCCAAGTA                 CGCC CCC GGCG                 GCTCACGGCATTTGA
      speA   4  78  95  119850 ..  119867 -  -4.7  -4.91109   CTGTCATTAGAAAAA             GGGGGCC ATAG AGCCCAC              CCCTTCCGTGACCTA
  CYA_0131   3  62 347  126371 ..  126381 -  -8.2  -3.28497   CCACCCCAAACCCAA                 CGGC GGC GCCG                 GCGACCTGTACCTCA
    metE-1   6  52  50  142529 ..  142542 -  -5.2  -3.29273   CGCATCAGCACAACA               GCGG CACCGC CCGC                GGCGACTTGTCAAGC
  CYA_0156   6  65 432  151935 ..  151956 -  -2.1  -4.66537   TTTGCTAAGATAAAA           GGCTACCTG GTAA CAAGACGCC            GACCATGACCTTGCG
      ubiH   3  56 -52  161705 ..  161738 -  -6.7  -3.28041   AAGGCCAAGGAGGAA     CTGGGGCTGTAGGG AGGGCTG CCCCACAGCCCG-G     TCATCAGGCGCAGCA
      clpB   9  74 339  176394 ..  176419 - -11.1  -3.35679   CGGCGGCACCTACAA         GCTGGGCCAGA TGAT CCTGCCCCAGC          TAGAAGCAGGGGTAC
      treZ   5  69 331  185299 ..  185310 -  -2.2  -4.82901   TTTGGCGGAGAAAAA                CTGG GATC CCAA                 CAGCATTAACCGCTT
      carA   6  58 308  195353 ..  195389 -  -5.8  -3.54424   CGGGATCGGGGCAAA   CGCCCACAGATGGGCCGC ATT GCCGCC-ACCTG-GGCCG   ACCGGGTGGTGGTGA
  CYA_0232   5  65 211  235194 ..  235215 -  -8.7  -3.27525   GTGGCCGAAAGTGAA           GATCTGCAG GCGG CTGCCGATC            TGGCGGCGTATTTTA
      hemC   5  48 361  246301 ..  246315 -  -2.1  -3.65522   TACCTATCGCAATAA               CTTGC AGGCA ACAAG               TAACACAGCTCCTAA
  CYA_0253   6  81  12  257257 ..  257295 - -10.2  -4.07568   CCTTCGCCGGCAAAA   GAACCCCCTCCTGCCG CTCGCGT CGGCGGGACGGAGTCC   TTAGCCAACGGCTAG
  CYA_0269   8  56 178  275595 ..  275605 -  -2.4  -4.11216   GCTGGACTTTGAAAA                 GCGC AAG GCCC                 TCTACGACCGCTTTC
  CYA_0282  10  78  39  291603 ..  291616 -  -4.5  -5.00616   CCCTGGTGCAAAAAA               GAGGGC TGG GCCC-C               ATCGAAGTCGACAGC
      thiD   3  48 -36  295497 ..  295519 -    -4   -3.3676   GCTAAGACTGGAGAA           GCGGGTAGAA GTG CCCCACCGGC           CCTTGTCCTGCGCCG
    phrB-1   2  53 297  310220 ..  310249 -  -7.7  -2.70932   TCGCGGGCGGAAGCA       GGCTACCGCGATG GCCC CTTGGCGGAAGCC        CGTTTTCAAACTCTT
       pgk   6  85  47  323793 ..  323810 - -12.7  -3.78877   GAGCAGATTAAAAGA             GGGGCTG AACT CAGCCCC              TACTTTTTTGCTTTT
  CYA_0318   1  46 -29  328557 ..  328568 -  -2.2  -3.53012   GTTGCCCTTGCCAAA                CACC TCTG GGTA                 GCGAGCCAGTTGCTC
  CYA_0324   2  52  36  343326 ..  343341 -  -4.7  -3.40403   GGCCTGGTACGACAA              CGAGT GGGGCT ACTCG               CAGCGGGTGCTGGAT
      lysS   5  88  57  350623 ..  350641 - -10.2  -4.44284   AACCCAAGACGAAAA             CAGGAGCG AGC CGCTCCGG             CGGTGCGGGGATGAT
  CYA_0346   4  63 378  363533 ..  363546 -  -6.7  -3.72893   CACGGGCTCAGGAAA               GATGG CATA CCATC                TGTCTTTCACCCGCA
  CYA_0353   2  48  -3  370610 ..  370640 -  -2.5  -3.67597   GCGCCCAGCCAACAA      CTGAAAGGCAACTC TCCG GTGCAGCCTT-CAG       GGATCCCTCAACAGC
  CYA_0367  10  65 100  383846 ..  383865 -    -2  -4.62471   CCCAATTGGGAAAAA            GCCTGTCC CCCC AAACTGGC             TACGACCCTTTGAAT
  CYA_0372   8  76 161  387378 ..  387388 -  -6.8  -4.62069   TGGGGACGGCAAAAA                 TGCC AAA GGCA                 CCGACTACTTCTGGA
  CYA_0381   3  57 -36  396777 ..  396809 -  -7.8  -3.05596   GAGCTGGCCACCTAA     GCAATACG-GATCTC ACCT GAGATCTCGCCTTGC      CATCTTTGGGTGTCG
  CYA_0389   4  54 263  404813 ..  404837 -    -5   -3.5393   AGGAGTCCTTGGAAA         CGCTGCTAGCT GCCG AGTT-GCAGCG          GCCTGGCCCCGACTA
  CYA_0389   4  54  65  405017 ..  405035 -  -7.4  -2.87564   CCAGCGCTTGACAGA             CGAGAACC TAG GCTTCTCG             GGATATCCCGACAAA
  CYA_0393   4  61  46  408347 ..  408358 -  -4.4  -4.08216   TGAGGGGGGTGAAAA                TCCT GGCC AGGA                 GAGCCAGCTAGGGGG
  CYA_0397   2  63 378  411037 ..  411050 -  -6.7  -3.72893   CACGGGCTCAGGAAA               GATGG CATA CCATC                TGTCTTTCACCCGCA
  CYA_0403   1  41 317  418005 ..  418026 -  -2.2  -3.02745   TGCAGTTAGAAAGCA           TCC-CCGCC GGCAA GGTGGAGGA           ACAGGGGCAGGCCTT
  CYA_0413   5  46 114  434206 ..  434223 -  -3.3  -3.29511   CCCACCGCCGCAGAA             GCCAAGA CCTG CCTGGGC              TATCTGAGACAAGAG
  CYA_0421   2  72 320  440090 ..  440105 - -10.4  -3.45023   CGAGGAGCACTACAA              CACCGC TCAG GCGGTG               AAGCAAACGCTGCAG
  CYA_0425   7  64 118  443785 ..  443798 -  -8.1  -3.45768   TAGGATAATTCAGAA               GCAGC TAAA GCTGC                CTAAGCCGAACAGAG
  CYA_0434   3  67  20  451165 ..  451179 -  -2.8  -4.56597   CTGTCGCTGGAAAAA               GCTG GAATCCA CAGC               CATAGGTTTTGCCCT
  CYA_0439   5  65 127  458525 ..  458550 -  -4.5  -4.21631   AATTGATCCAACAAA         GTGGCTCCGGG GCTG CCCTCAGCCGC          GAGCTCATCGAGGGG
  CYA_0450   4  56  24  469725 ..  469735 -  -6.8  -3.34029   GAAAGAGGGCTAGAA                 GGGA TCC TCCC                 CCCCTGCAGAACAAG
  CYA_0459   0 NONE
  CYA_0464   3  47 179  478959 ..  478977 -  -5.2  -2.73124   CGCCACCCTGGAAAC             CTGCAGCG AAG CTCTGCAA             TGGCTGCGCTCGCGG
      cysW   5  69  66  482153 ..  482176 -  -3.6  -4.57569   GTACCTCGCCAAAAA          CCCGCGCGGC TACT GCGGCCTGGG           GGGAACTGGGGTACC
      cysW   5  69 -42  482248 ..  482284 -  -6.3  -4.29176   AGAGGGAACCTAAAA    GATGCGGCGGGAAGGGG ATC CCCGCTCCAGCAGCTCC    CTGGCCACTAGGGTC
  CYA_0483   2  48 387  500296 ..  500306 -  -2.4  -3.62096   TTCTAGCAGGGGAAA                 CGGC ATG GCCC                 TGGAGTATCCGCCCC
  CYA_0489   6  52  91  506398 ..  506409 -  -3.6  -3.63968   TTTGAAATCTCCAAA                GCCG TCGG CAGC                 GGATCCCATCGGGAA
      psaC   5 100 134  508796 ..  508813 - -11.3   -5.7946   CCTTGAAGAAAAAAA             GAGGAGG GATC CCTCCTC              TCCGATAAACCCGTT
  CYA_0511   7  65  63  529414 ..  529431 -  -2.6  -4.64676   TTAGTTGCAAGAAAA             GGCTCG TTGTCT CGATCC              CCAACCCCCCTCTCC
      cdsA   7  60 260  533705 ..  533715 -  -2.4  -4.21275   TGAAGGGATCCAAAA                 CGCC CCA GGCC                 ATTCTGGAGGAAATT
  CYA_0521   3  48 169  537918 ..  537944 -  -6.4  -2.69151   GCCCCCGACAGATTA         GGGAGCATCGGG ATC CCCGCTTCTCTC         TATTGGTCTCGCCTT
  CYA_0521   3  48 -53  538137 ..  538166 -  -5.7  -2.62311   ATCAGAATGAATGGA       GTTGTGCTCGCTCA GAT TGAGCT-GCACCAC       CAGCCACCAAAGGGT
  CYA_0533   7  77 431  549380 ..  549403 -  -8.2  -4.35044   TCATTCAAAGAGAAA          TGGA-AGAGGC AGT GCCCCTTTCCA          TACCGCTGGTGGTGG
  CYA_0540   3  75  23  553697 ..  553713 - -10.1  -3.72576   TGCCCTGCGAGGAAA              CCGAGGC TCG GCCTCAG              GAGCCGGGATCCCCA
  CYA_0546   5  46 314  558812 ..  558824 -  -4.7  -3.01924   GATCGCCTTTGAAGA                GGGGG TGG CCACC                ACCTATGCCCTGAAA
  CYA_0546   5  46 211  558917 ..  558927 -  -2.4  -3.40403   CGTGGGCGAGCACAA                 CCGG CCG CAGG                 ACTTGGAGTTGAACG
      topA   3  46 260  572211 ..  572222 -  -4.4  -3.01712   TTGGTTTGGTGAATA                GCTT GGTG AAGC                 CACTCCTGCAGTTGA
  CYA_0571   3  44 466  584633 ..  584650 -  -4.8  -2.85621   AATTTCAATCCAAAT             CCCTCC TGATTT GAAGGG              CCATTCTGAAAAATC
  CYA_0576   5  61 213  589761 ..  589773 -  -4.7  -4.09685   GCTGATGGTGCAAAA                GGCCG GAG CCGCC                ATGGGCCTGAAGGTG
  CYA_0598   1  76 280  609184 ..  609197 -  -3.8  -4.89063   TCACCCAAAAAGAAA               CAGC AGAGCG GCTG                GGGATCAGTGCCGTT
  CYA_0617   5  71 115  626977 ..  627003 -  -7.2  -4.05788   CCCGGCCAAACCAAA         GGCAGAGTCAGA AGA CCTGATGCTGCC         TACTCATCTCCAGAT
  CYA_0620   3  67 -18  629967 ..  629999 - -10.6  -2.90496   GTTTGGCGTAAACTA     CCCGGCTCCG-ACCGC TAA GCGGTACGTAG-CGGG     CTTTCAGTAGCCCTG
  CYA_0636   5  51 133  647626 ..  647639 -  -2.4  -3.71552   AGCCGAGCAAGAGAA               CATC TTCTCC GATG                CGGTGCGCCTATCCC
      purQ   2  44 268  656622 ..  656646 -  -4.9  -2.79302   AGGATGTGGAGGAGA          TCCTACGGCTG GCG CAGGCGCACGA          GGTGGACGTGATTTT
  CYA_0650   5  47 244  659250 ..  659262 -  -4.7  -3.06696   TTGCTTTGGAAGACA                CCGCC TGT GCCGG                GGCAGTTCTGCATCG
  CYA_0661   1  46 160  669112 ..  669138 -    -5  -2.57132   TCTCCGGTCGATAAT         CAGCCCCTCACC GCT GGCGAAGCTCTG         CAACTCCAGGCAGCC
  CYA_0663   1  46 389  672102 ..  672113 -  -4.4  -3.01712   TCCCGTTGGCCAAGA                TCTC TCAG GAGA                 CCGTGGTTGCTCTGA
  CYA_0678   5  61 175  685952 ..  685964 -  -4.8  -4.18018   GTTCTGCAGCCAAAA                GGCA GAATG TGCC                CAGCTCAACAAAGAG
  CYA_0681   6  71 348  687895 ..  687905 -  -6.8  -4.19947   CAAAATAACTATAAA                 GCTG GGC CAGC                 CTCTCCGACTCATCT
  CYA_0690   3  87  74  697950 ..  697982 - -16.4  -2.91695   CTTAGTCGTAAACTA     CCCGACTCCG-ACCGC TAA GCGGTACGGAG-CGGG     CTTTCAGTAGCCCTG
  CYA_0702   2  47  34  708140 ..  708151 -  -4.4  -3.16039   AAGCATGCTGAGGAA                CAAC ACAA GTTG                 GTCACTCTCTTCTAT
  CYA_0713   4  63 349  720144 ..  720174 -  -6.6  -3.79473   ACCACAACATCGAAA       CGGTGCGCCGGCTG TCG CAGGCGGTGCGGCG       CAGCTCTGGCTACGA
  CYA_0719   2  43 434  722560 ..  722578 -  -4.5  -2.65815   CCTACACCCACACCA             GCATCGC TCTGC GGGATGC             CATTGCTGCCGTAGG
  CYA_0744   2  46  39  752853 ..  752870 -    -2  -3.53224   TAGCCTGGGCCCAAA             CCTCTT GGAGTG AAGAAG              GCGTCTTGTCAACTA
  CYA_0756   6  60 226  760652 ..  760664 -  -9.1   -2.8552   GGTGATGGAGCAAAC                CCGCA AGC TGCGG                CAAAAAGCCCAGCAA
  CYA_0772   1  52  21  779195 ..  779205 -  -4.6   -3.4052   CCTCAACCCAATCAA                 GGCC TTT AGCC                 CCTCCGTCCGAGCCG
  CYA_0781   4 100  43  785823 ..  785841 - -10.3  -5.27335   TTGCGTAAATAAAAA             GGGGATC GCCGG GATCCCC             TCCGTCCCCAGAAGT
  CYA_0797   3  46  55  806314 ..  806344 -  -5.4  -2.63073   CCTCCTCAACAAGAC       GGGCACCAGC AGCCGCACCGA GCTGGTGCGC       TACGCCCTCACCTAC
  CYA_0824   5  50 465  837108 ..  837150 -  -5.4  -3.07043   TCGACCAGCTCAACA TTCGCCAGGCCACGCTGC TGGCCAT GCAACGAGCTCTGGCGCA GGTGGGGGAAGTGGA
  CYA_0835   4  56  97  844638 ..  844671 -  -2.3  -4.16842   TGGACGTGCAACAAA     TGGACGTCAACGGCGC TCT GCCCCGTTGT-ATCCG     CGTTTTGATCCAACT
  CYA_0846   3  66 416  855111 ..  855135 - -10.6  -2.79796   TGCTACCCCAGGATA          CGCCCCTGCG GGAGG CGCTGGAGCG          CTTGCTGCAGCAAAA
  CYA_0854   4  57 413  862671 ..  862692 -  -4.4  -3.76492   GGCAAGGGCAGCAAA          CCCCG--CGC TGTG GCGGTCGGGG           ATCCCCTCTCCGAGC
  CYA_0862   3  65 442  869893 ..  869905 -  -4.8  -4.25104   TTTTCCTCAGCAAAA                GGTG GTACG CACC                ATGCCCAACACGCCG
  CYA_0871   6  59 -24  877472 ..  877491 -  -4.2  -3.94846   TGAGCAAAAGCTAAA            GGAGACGGC CAA GGCG-CTCC            CGCAACTCGGCGGCA
  CYA_0899   2  60 129  907281 ..  907291 -  -8.2  -3.09516   CTCGCCACTACCCAA                 GCGC TCT GCGC                 CGCCGGCGCGTTCGC
  CYA_0906   1  42 -13  917042 ..  917070 -  -2.5  -3.09492   GGCCCAACTGCAAGA      GCTCGCCCAGG-CT GGCT AGTCCTGGG-G-GC       CAAAGGTCTGCTCGA
  CYA_0920   6  69  36  929186 ..  929216 -  -7.5  -3.90588   CAGTTGGGAAGCAAA       GCCAGAAGCCGCT TTGCC ACCTGCTCCTGGC       CGGGGGCTTGCGGCG
  CYA_0927   2  44 165  936875 ..  936892 -    -2  -3.37344   CTTCCATCGAAGCAA             TCGGGCT GCAGG AGCC-GA             TCGAGGTTTTGGAAG
  CYA_0934   3  52 306  944385 ..  944396 -  -4.4  -3.37959   GAACTGGAAGAGGAA                GCTT AAGC AAGC                 CTAGGTGCTCCTCAA
  CYA_0934   3  52  63  944610 ..  944639 -  -5.7  -3.11173   AGACAAGTCAGTGAA       GCGTGAAGCCGGTA CGC TATCGG-TTCGCGC       AGCGTGGCGTCACCC
  CYA_0937   2  42  70  947386 ..  947406 -  -2.5  -3.14132   CGGCCTGCTGATCAA            CGGCCAGAA AAT TTCTACCCA            CCAACTTAAGTCGGG
  CYA_0944   2  53 349  954308 ..  954320 -  -3.3  -3.83205   ACTCCGGAGAGGAAA                GCTTG GCG CGAGC                TCGGCAAGTTGCCAA
       gnd   7  54 280  958960 ..  958970 -  -2.4  -3.90241   CAGCAAGCAGAAGAA                 GCCC TGG GGGT                 GGTGCGGGAGGGAGA
  CYA_0954   9  70  63  967518 ..  967532 -  -5.6  -4.42806   GTATGCCCAAAGAAA               CCAGCC TTA GGCTGT               AGAGAGTCAGGGGAC
  CYA_0962   1  41  98  974907 ..  974922 -  -3.2  -2.78816   CTACTTCCGACTACA              GGGG TGCCCTTG CCCC               TGTTTAGCTACGGCG
  CYA_0986   8  95  23 1000238 .. 1000261 - -13.1  -4.49958   AGCCCAGGAAAGAAA          GCCCCCCGG CCAGCT CCAGGGGGC           AAGAAGGGAAAGGTT
  CYA_0992   2  48 -22 1005266 .. 1005283 -  -3.3  -3.53012   GCTGGCGGGCCTAAA             GCCGCAGC AAG GCGG-GGC             TGGAGCTGGTCAGGT
  CYA_0998   1  53 145 1012357 .. 1012370 -  -6.7   -2.9462   CATTCAGGGAAACGA               GCTGA TCTT TCAGC                CTTTACAGCTACTCA
  CYA_1007   2  51 191 1020197 .. 1020207 -  -2.4  -3.78022   TCTACATCGAGGAAA                 TCCG CAC CGGC                 GTACTTTGGTACAAA
  CYA_1013   2  46 361 1032141 .. 1032167 -  -3.6  -3.10409   GAGCAACTTATTCAA         GAGTTGGAGCAG CTA CTGCAGCAAATC         CTGATTAGCCCCAAT
  CYA_1026   9  65 416 1043581 .. 1043594 -  -4.5  -4.20074   AAAGAGATGGCAAAA               GGATG GCAA CACCC                TCCGGCGGGGGCTAC
      ubiA   4  48 345 1048836 .. 1048849 -  -3.7   -3.2218   TCCAAGATCCAGCAA               CTGGC CCAC GCCCG                CCAAATCCCGATTCA
      ubiA   4  48 186 1048995 .. 1049008 -  -3.8  -3.30701   GGCGACGAAACGGAA               GCCT TGGAGG AGGC                CCGGCTGGCGGTAGA
  CYA_1041   4  46 -19 1060298 .. 1060311 -  -4.5  -3.01791   AGCCGTCTCTCAACA               GC-CGG GAT CCGCGC               AGAGCACCCAGGTAT
  CYA_1051   3  67 241 1069496 .. 1069523 -  -2.7  -4.54727   TGGGCCAAAGCAAAA       GCTACCA-CGTGC AAGG GCACGGCGGC-GC        CATCGACCAGTTCCG
  CYA_1064   9  71  -5 1079803 .. 1079826 -  -7.4  -4.09243   CACAGCTCTGGAAAA          GGC-AGAGCCA AGC CGGCCCTAGCC          AGAACGGGAATCGAG
  CYA_1070   5  48 370 1087848 .. 1087863 -  -5.4  -3.02263   AGATCCCGGCCAACA              CGGG-GA ACA TCGCCCG              CACCTGTGCAGCTAC
      ribH   5  82 365 1098555 .. 1098575 -  -2.4  -5.47159   CGGTAACACAAAAAA            CCCGCAGC GAAAA GCTGGTGG            ATCTCTTTCGTCAGG
  CYA_1090   5  61 385 1111457 .. 1111477 -  -6.2  -3.79747   TGAGCCAGGATCAAA            CTCTTCGT AGAAA ACAAAGAG            CTCGTCTCAAAAGCT
  CYA_1102   2  53 260 1128259 .. 1128273 -    -7  -3.02511   CCCAGTTTGTCAAGA               GGGGGG ATC CTCCCC               AGCCGGGCGACCTGA
  CYA_1113   4  56 410 1141605 .. 1141629 -  -5.6   -3.5627   ACAGCACCGCCCAAA          GCATCGAGGA ATGTG TCCGCGAGGC          TGACCTGGTGGTGGG
  CYA_1116   2  63 380 1143281 .. 1143301 -  -8.9  -3.17486   AACAATCTGCAGCAA            GGGATCCCC GGT GGGATTCCC            GTGGTCGACTGCTTG
  CYA_1128   3  49   7 1153610 .. 1153624 -  -4.2  -3.25942   AGGCGGTGAGACGAA               GGGG TTCAATG CCCC               TGAGTCTCACAATCT
  CYA_1144   6  78  94 1167870 .. 1167884 -  -5.7  -4.68424   CAACCGACGCAAAAA               GGATC GACGG GATCC               CCGCTTTCGCCGCCA
  CYA_1146   7  47 439 1170442 .. 1170462 -  -5.3  -2.83747   CAAGGCGCAGAAGCA            GGTGAAGCC TCC GGCTTGCCC            ACCCGCTGGGTGGCG
  CYA_1156   9  75  55 1179649 .. 1179661 -  -2.6   -5.0538   CTGGATTGGAAAAAA                CCAG ACTGA CCGG                ACAGTCGCCGCAAAA
      metK   2  46  33 1200027 .. 1200040 -  -3.8  -3.14564   CCACTTGTCGAGCAA               CTGC ACCAGG GCAG                GCATTGAGCCCAGCC
  CYA_1192   3  64 208 1205598 .. 1205631 -  -8.1  -3.41051   GCAGTTGGATGAGAA     GCCTAGCCTACGGCCC TTT GGGCC-TAGCCGAAGC     TAAGCTAGACTCAAG
  CYA_1197   3  56 257 1209430 .. 1209448 -  -8.1  -2.57132   TTCTTGGTTTACAAG             CCCAGCG GCCTG CGCTAGG             AGAGGTCCAGAGCAA
  CYA_1202   5  50  29 1213412 .. 1213435 -  -3.2  -3.57039   GATCGAGAAGGACAA          GATCC-CTCCT GCC AAGAGCGAATC          GAAAACTTGGGGGGA
  CYA_1216   5  66  18 1227811 .. 1227830 -  -9.3  -3.39449   GTGGAGCAATACCAA            CTCCCCT CTCCCT AGGGGAG             AGGGCCAACCCTAGA
  CYA_1219   4  56  51 1231212 .. 1231224 -  -3.4  -3.91897   GCTGGGAGTGAGAAA                TCCT CCGCT AGGA                TTGGAAGCGAGATCC
  CYA_1229   3  56 -13 1240337 .. 1240352 -  -2.5  -4.14739   GGAGTGAGGGCAAAA              GGCTA TCTTCT CAGCC               AATCCAACAGAGTCG
       tig   1  39 403 1248690 .. 1248702 -  -2.6  -2.73681   CACCCAGGCCAACTA                CCCC GAGCT GGAG                GTGGCGATCCCGGCT
      gcvT   1  54 244 1255209 .. 1255219 -  -5.4  -3.44051   CCCTGACGAGGACAA                 CGAT CCC ATCG                 AACATCTGAATCGGG
  CYA_1250   2  48  51 1263432 .. 1263448 -  -2.1  -3.58343   CCTACCACTTTGAAA              CCTTGGC CGT GGCAGGG              CAATTCTATACCTAT
  CYA_1267   1  57  55 1284031 .. 1284057 -    -8  -2.87132   TCCCTCTGCCAGAGA         GTTGGATCCC CCAGAAT GGGATCCACC         CTCAGCCGAGCTACT
  CYA_1289   4  56 254 1299951 .. 1299961 -  -2.4  -4.09685   GGCCACCCTGGAAAA                 GCGG ATC CCGG                 CTTTGCTGCAGCAAC
  CYA_1295   6  60 116 1305205 .. 1305217 -  -4.1  -4.07568   CCCTGCCCTGGAAAA                CCAAC TTA ATTGG                GCCAGTGACCAGGTG
  CYA_1298   7  56 443 1307185 .. 1307197 -  -2.6  -4.13945   ATTTCTACCGCAAAA                GCCA GCGCA CGGC                CATCGAACAACGGGC
  CYA_1304   5  65 222 1314106 .. 1314118 -  -2.6  -4.64676   TGAGGTGGAAGAAAA                GGAG CTGAT CCCC                GGCTCGCGGGGAGGG
      chlH   0 NONE
      dapF   1  53 397 1339777 .. 1339791 -  -2.7  -3.80019   GGACAAACTGAAGAA               GCGCC GGAGT GGAGC               GAAAGCTTTGCTGTA
  CYA_1331   6 100 157 1345074 .. 1345096 - -10.6  -5.06414   TCCCGGCAACAAAAA           GGCTCAGG TTGCAGC CCTGAGCC           CATCTTGACCTGTTA
    apcB-1   1  42 123 1350183 .. 1350196 -  -2.3  -3.14132   CCCCGCTCGGAGGAA               CTGGC TCCG GACAG                TTGGCTGCGTCTGGA
  CYA_1346   7  60  85 1356042 .. 1356075 -  -8.9   -2.8207   CCAAAGTTGAACAAT     GCCCAGAAGTTCCTAC ACA GCAAGG-CTTCTGGGC     TTTTTGATATTCTTG
  CYA_1351   3  50 141 1362510 .. 1362528 -  -5.3  -3.08046   TTTCTAGCTGAAAAT            CTGGA-GG TGTT CCGTCCAG             GGATCCTCATCCTTG
  CYA_1359   2  43  45 1368662 .. 1368681 -  -3.6  -2.81642   ATAGCATGGAGCAGA            TAGTGAAG ACTT CTTTACTA             CTGATCAATCCATCC
  CYA_1367   2  50 326 1378718 .. 1378741 -    -3  -3.56092   CCAGCACCCCCGAAA          GCGATCGCCAG TGG CTGGAGG-CGC          AGCTTTTATCCCTAG
  CYA_1373   2  46 203 1384311 .. 1384321 -  -2.4  -3.40597   CGCTGCAGGGAAAGA                 CGGC CTG GCTG                 TTGCTGTCTGCCGGC
  CYA_1377   4  50 418 1386826 .. 1386839 -  -6.7  -2.64616   GCGTTAGCGACAGGA               TTGGG CATT CCCAA                AAAGATGCAGGAAAA
  CYA_1377   4  50 369 1386864 .. 1386888 -  -4.1  -3.52111   GGAAAATCAGGAGAA          GTTGAGCCGGG ATC CCAGACCCACC          GGCTCTCCATCTCGT
  CYA_1380   5  69 310 1388905 .. 1388927 - -11.3  -2.87211   ACCGTCCCCCAGACA           TCCGAGACG GGCAA CGCCTCGGA           AAGGAGGATCTCGGC
  CYA_1392   4  51  93 1398746 .. 1398770 -  -6.4  -3.04263   ACTGCAGCGGCAAGA         CAGC-CCCTGG TACC CCAGGGTGATG          CGCCTATTCCGCCAA
      metG   2  44 233 1402491 .. 1402501 -  -2.4  -3.33696   GGGGCCCGCAAGCAA                 GCCC GCG GCGC                 TCAGGTCAATGTCCG
  CYA_1402   7  60 320 1407666 .. 1407676 -  -2.4   -4.2558   TACGGTGCAGGAAAA                 GCTG TCG CTGC                 GGGATCGCTTCGGCC
  CYA_1402   7  60  19 1407962 .. 1407977 -  -6.8  -3.66178   TGCTGCAATTGCAAA              CTCCCC TTCA GGGAAG               AGCCGGGGGCGAGGA
  CYA_1405   7  62 169 1410349 .. 1410359 -  -8.2  -3.28712   TCTGGTGCTGCAGAA                 CCCG GAA CGGG                 TGAAGTGGTTGGTGG
  CYA_1413   4  68 -27 1420093 .. 1420105 -  -4.7  -4.37886   TTAGGGGTTACAAAA                GGCGC ACT GAGCC                GGATCTGCCCAGGTC
      gatA   8  57 179 1427695 .. 1427709 -  -4.2   -3.7108   AGTCCGACACGCAAA               GCATCC TTG GCATGC               GGATGATCGACGAGG
  CYA_1429   2  49 227 1437067 .. 1437079 -  -4.8  -3.24747   GGTGGATATGACTAA                CGAG GGGCA CTCG                CAAGACAGTACAGGT
  CYA_1436   5  58 273 1441523 .. 1441533 -  -3.2  -4.15044   TTCTCCGGGAAGAAA                 CAGC ATC GCTA                 TCTGTCAACGAACAA
  CYA_1460   4  61 405 1465403 .. 1465435 -  -6.2  -3.85698   TGCTGTTGCGAGAAA      CCCTCAAGGTGGCC ATCCA AACCAGCTTGGGGG      CAATTGTTCTCACGG
  CYA_1468   4  69 415 1475703 .. 1475728 -    -6  -4.21275   GCAACTGATGCAAAA         GCCCCAGCTC TACGAT GTGCTGGTGC          TCACCAATCTTTATG
  CYA_1472   3  60 448 1479279 .. 1479306 -  -5.6  -3.72576   GCCCGCCCCATCAAA        CCCTGTAAGGAAG CTT CTTACTC-CAGGG        TCAAGCGCAACAACC
  CYA_1475   5  54 286 1484114 .. 1484126 -  -4.7  -3.56092   CCACTATTCGCGAAA                CCCAG GCC CAGGG                AAGGCGGGTGATTGC
  CYA_1475   5  54 223 1484174 .. 1484189 -  -4.6  -3.59979   TGCGGGCACTGGAAA              CGGCAG CCCT CTGCGG               CACCCTGCAACCCTG
  CYA_1480   2  46 459 1488145 .. 1488169 -  -4.1  -3.08798   ACTGGGGATGCAACA          TTGCCGGCCTG GAG CGGGCCAACAG          CTATGAGTTCGATCC
      ycf4   2  58 370 1492879 .. 1492901 -    -9  -2.52896   CTACCCCCCAACCGA           CTGGCAGGCC GAG GGCATGCCGG           CTTTGCGGGTGGGCA
  CYA_1494   6  71  83 1501866 .. 1501883 -  -7.7  -4.07568   GCGCTTTTTTGAAAA             CCTGCTC CTGC GAGCAGA              GCAGACAGCCATGGC
      rpsD   7  60 389 1529228 .. 1529245 -  -9.1  -2.85351   CCTCGGCAGAGGAGA             GCCTGCGC CTG GCGC-GGC             TGCGCCTTCAGGCCG
      gyrB   3  49 274 1535261 .. 1535273 -  -4.8  -3.27498   TATAGCCCACAGCAA                CTGG AGCAG CCAG                GGATCGGCTTTACCC
  CYA_1531   3  47 183 1542234 .. 1542246 -  -4.7  -3.05384   CGTGCCGGGATCCAA                CCGCG ACT CGCGC                GCCACCCTCTACCAG
  CYA_1541   6  63 348 1549846 .. 1549860 -  -7.1  -3.86346   CTAGTGCTCTACAAA               GGGGA GAACA TCCCC               AAATACCAAGCCGGC
      glmS   4  68  21 1552028 .. 1552040 -  -6.9  -4.09685   CCCGATTTTGCAAAA                GCCAG AGG CCGGC                GGTGACAAGGTTGGC
       sat   5  48  25 1567816 .. 1567826 -  -3.2  -3.39288   GACTCCCCAAGAACA                 CAGA GGG CCTG                 GGCTGGAGCAGGCTA
  CYA_1566   0 NONE
  CYA_1576   5  57 176 1585060 .. 1585071 -  -7.2  -3.12471   AGAAAGCGGAACAGA                GCCC AGAG GGGC                 TGCCTTTTCCACTGC
  CYA_1586   4  48  57 1597369 .. 1597379 -  -2.4  -3.55444   GGCTGATCGCCCAAA                 CCCC GCC GGTG                 GTTGCCCAGCTCCAT
  CYA_1599   7  69 108 1609024 .. 1609058 -  -2.6  -4.84359   CTACGCCTACAAAAA     CCCCGACATTTGGGCT CCC AGCCCAGAGGAGGCGG     CGATTGGGGAAAAGC
      rplS   3  44  35 1622449 .. 1622463 -  -4.2  -2.88023   GCAGGAGTAGTAAAG               GGTCAG CCC CTTACC               TAGTTTACCTAGTGT
      dgkA   6  48 259 1626598 .. 1626621 -  -2.4  -3.65313   GAAGCAGAGGCCAAA          CCCCTG AATTTGGATCGA CAGGGG           GGACGGGTGGTGATC
  CYA_1642   4  77 104 1642768 .. 1642782 - -11.4  -3.66178   CGCCGCAACGCCAAA               GCCGCT CTC AGCGGC               CATTCGGGCTCCACA
      dnaN   5  61 451 1645816 .. 1645826 -  -3.2  -4.33274   CGTACACCAGCAAAA                 CCTG TAC CAAG                 TGCGGGCACATCCAC
  CYA_1671   5  69 294 1672898 .. 1672914 -  -3.6  -4.66833   GTGGAACCGCAAAAA              GCCACC TGCCC GGTTGC              GATTAGGGGTGCCAA
  CYA_1676   4  75 297 1676679 .. 1676723 - -12.8  -3.16668   CAAGACCCGCAGGAA CGCGGCAGCTACGA-TCTGGC CTTG GCCAGAGCCGTGGCAGCGGCG GAGATCTGCGCCGAG
  CYA_1684   3  72 -59 1684104 .. 1684138 -  -6.4  -4.36914   TTTCCCTCGATAAAA    GGCACC-TCCAGCAC CTTTTC GTGGTGGATGGGGCC     ATGGCCAAAATAGCC
       fmt   2  47 266 1690264 .. 1690289 -  -4.5  -3.09635   AGCGCCATTAGGCAA         GGGGCCAGCCG CATC CTGGTGGCCCA          CAACCACCCCTCCGG
      ilvD   7  60  55 1699830 .. 1699858 -  -8.8  -2.76263   CGCATCACGCAATCA        GGCGGCAGGGAT CCTTC ATCTCTGCCGCT        TTCTTGCACTCATAG
       dxs   3  63 157 1705363 .. 1705394 -  -7.2  -3.62522   GAACGGGCGGAAGAA      CTGGGGGCCAAG-GC CAT GCGCCTGGATCCCAG      CTATGCCCGGCTAGA
  CYA_1710  10  63 114 1718925 .. 1718938 -  -2.3  -4.35926   AGGCCAAAGGTAAAA               CTGGT TACT ACCGG                CACCGCCCCAGCGAT
  CYA_1718   3  58 430 1724881 .. 1724893 -  -3.3  -4.11216   CCGCCAGCCGGAAAA                GGCCA GCT TGCCC                GATCCCCGCTGCCTT
  CYA_1723   2  46 -26 1729476 .. 1729504 -  -3.2  -3.26947   CAAGTCTCAGACGAA       CTCTATGCCGGCAG CCG CTTCCGG-AT-GAG       CACAATCGGCGTTTG
  CYA_1726   5  68 234 1731817 .. 1731835 - -10.2  -3.15544   GGCCATCGGCATCAA             GGTCTCCC GCT GGGTGACC             TACCACGGCTTTGCC
  CYA_1731   1  81 114 1735600 .. 1735633 - -10.3  -4.19276   TCAAAACTGTCAAAA     GTCGGAAGAAGCTCT GGCC AGAGCTTTTCCCGCC      CTGCTGAAATCATGT
  CYA_1737   5  53 170 1741458 .. 1741478 -  -6.7  -3.03159   TTAATCCGGGCAAGA            TGCGCACCT GGC AGGAGCGCG            CCTCTGCTTGAGGAA
    psbA-2   5  56 156 1753356 .. 1753385 -  -5.2  -3.56251   GAAAGACTCATACAA      CGCTGGA-CAAAAG CGGA CTTTTGCTCCAG-G       TTGACGCTTTCTTCC
  CYA_1765   3  68 437 1773797 .. 1773811 -  -4.2  -4.49344   AAACCTACTACAAAA               CGGCAA CCA TCGCCA               CCTGGACAACGTTGC
  CYA_1783   4  80 320 1785327 .. 1785339 -  -4.7  -4.85545   AGCAAACCAAGAAAA                CCGAG TTC CGCGG                CGCCGCTGCCGAGGG
  CYA_1789   1  42 -27 1789896 .. 1789914 -  -2.3   -3.0587   AAAAACCTAGAGATA             CCGCTTC ATCTG GATGCGA             AAGCGGCCCTTTTTC
      ntcA   6  60  10 1799844 .. 1799858 -    -7  -3.56594   GTAAATTCCTGGAAA               CGGCCC TAG GGGCAG               CTTCTCCCCCTAGGC
  CYA_1802   6  54  80 1803732 .. 1803742 -  -5.4  -3.52877   ATCAAGAGACGAGAA                 GTAG GAT CTAC                 TCCTCCTATAATCTT
  CYA_1807   1  38 138 1808634 .. 1808650 -  -2.3  -2.63596   GCTTAGCGGAGAGGA              TCAAC TCTTCCT GTTGA              CAGCGATAAAGGAAA
  CYA_1814   2  66 262 1816924 .. 1816949 -  -8.4  -3.70364   CACAAAAGGAGAGAA         GGGGTTGAGAG CATGC CTCT-AACCCC         CAAAACCCTGAACTT
  CYA_1844   3  63 310 1843675 .. 1843708 -  -7.3  -3.66732   CAAGCAGTTCAAGAA     GCCAGATCCCCGACC CGAG AATCGGGATCCCGGC      AGCGGCGTAGGGCAA
cbiG/cobJ-2   3  48 333 1846713 .. 1846741 -  -5.1  -2.93708   GGGTTGCAAAAACAT        CTCGCGGGCCAAG CTC CTGGGCCCTCAAC        GGGTGCTGGCCTTGG
  CYA_1851   1  43 165 1852360 .. 1852377 -  -3.4   -3.0814   AGTGACAGGTGAAGA             TCCCCA GACAAT TGAGGA              GGTGTACGAGCCCTA
  CYA_1870   3  47 228 1875694 .. 1875706 -  -4.7  -3.17723   GCAGCTTCAATCTAA                CGGCG GTG CGCAG                CGCCCTTGAGCTCAT
      murB   3  59 -29 1878079 .. 1878095 -  -5.1  -3.80516   AATTAACTTATCAAA              GGATCGT CAA AAGATCC              CAGAATGCGCACTTC
  CYA_1879   1  40  77 1883948 .. 1883973 -  -3.4  -2.62184   GTTGGCGCGAGAGCA        GGGCTGCACCAT CCTC ATGGTG-A-CCC         ACGACAACCGCATCC
  CYA_1910   1  44 391 1919690 .. 1919716 -  -4.3  -2.73364   TCTCTATCCCAACTA        CCGG-CAGCGGC TGGT GCTGGTGGCCGG         GGAACGAAATACAGA
  CYA_1913   6  91 141 1922388 .. 1922399 -  -7.2  -5.28176   CCCAGTGAGAAAAAA                GCCG AGAC CGGC                 TGGACCAGTGGCACG
  CYA_1920   3  60 147 1930785 .. 1930815 -  -8.5  -3.09516   TTGCTGATCAGCGAA      GATCTGGACGAGCTT CTC AAGCTC-TCC-GATC      GTTTGCTGGTGATGG
  CYA_1927   2  63  97 1941094 .. 1941116 -  -6.8    -3.767   TACGGAGGGATGAAA           GAGGGCGCGG GGC CTGCGCCGCC           AAGGTTTTGGTCAAA
  CYA_1934   2  65 331 1945706 .. 1945723 -  -2.6  -4.62872   ATCAATCCTGAAAAA             GAGCAG TTTCTC CAGCTC              CACTTCCTTCTTGTC
  CYA_1939   5  61 256 1950118 .. 1950128 -  -3.2  -4.33274   CGTACACCAGCAAAA                 CCTG TAC CAAG                 TGCGGGCACATCCAC
  CYA_1948   2  66 132 1960436 .. 1960452 -    -8  -3.56643   GTGAGAGGCCTGAAA              GCCTTG TGGCG CAAGGC              ATCGAGCGGGTCAAC
  CYA_1958   3  49   7 1968809 .. 1968823 -  -4.2  -3.25942   AGGCGGTGAGACGAA               GGGG TTCAATG CCCC               TGAGTCTCACAATCT
  CYA_1962   2  55  -3 1972817 .. 1972845 -  -3.8  -3.70902   TGCTCGACAGCGAAA       CTCGCCCTAAGGG AGAT CCCTGAGG-CTAG        CCTGTCGAGAGAATG
  CYA_1970   1  48   1 1989172 .. 1989185 -  -2.3  -3.64822   AGCTGGCTACCCAAA               GCCTT TGCC ACGGC                TTAGCCTTTCTTGGA
  CYA_1984   3  60  11 2003626 .. 2003642 -  -3.5  -4.14615   AAAAATGGTTGAAAA              GGGCTTC TAG GCCGCCC              GCAGAGCCCTCTAAG
  CYA_1989   3  42 331 2009816 .. 2009835 -  -2.1  -3.13773   CTGCACAGCCAAAAT            GC-CCTCC TGGTG GGAGATGC            TGCCTGTGTCGTCGA
  CYA_2000   6  66 238 2016080 .. 2016094 -  -6.4  -4.11484   CGCAAGCCTGGAAAA               CTTGGC ATA GCCAAA               AGGCGGACGATTTTT
  CYA_2009   1  39 172 2025108 .. 2025124 -  -2.2  -2.77192   AATTTGCCTAACAAT             CGCTGAG GGAT CCC-GCG              GGCAGGTCTCCCGGT
      recG   7  68 -32 2028504 .. 2028523 -    -7   -4.1822   TGTCACGTCAACAAA            GCCGGCCC CAAC AGGCGGGC             CTGGCGTTCTTCCAG
       apt   3  56  25 2034448 .. 2034473 -  -5.4  -3.59293   CCAAAGCCAAAGCAA         CAGAGG-TGGC CGTCC GCCAGCCGCTG         CGCCTGCGGTGAGGT
  CYA_2046   4  54 328 2065554 .. 2065571 -    -2  -3.87149   TTCACCAAATGGAAA             TCTTGGC GGTGG GCCA-GA             ACCTCACCTTTTGCG
  CYA_2046   4  54 248 2065641 .. 2065651 -  -2.4  -3.91897   TGGGCCAGCGAGAAA                 CCCG CTT CCGG                 CCCAGCTATTTTCCG
  CYA_2061   4  60 225 2079925 .. 2079946 -  -3.7  -4.18494   GATCGTGACCCAAAA           GATGGAC ATCTTCTG GCCCATC            GCCCGCATCCCGGGC
      ilvB   5  72 351 2092815 .. 2092839 -  -3.5  -4.82901   TTTCGGCGAGAAAAA          GCCACCCCT GAAGACG AGCAGTGGC          TGGCCAAGGTGGAAT
  CYA_2076   7  61 242 2095458 .. 2095472 -  -9.2  -3.01712   TGGCTGGCCTCAAGA               CCGGCC CAG AGCCGG               TTTTTGCCCAGTCTT
  CYA_2088   1  39  -3 2105953 .. 2105980 -    -2  -2.85366   CTCAAAAGGGCAAAG        GTAGGAGATAGTG ATG CAAAATC-CCTAC        GCCCCATTCCTGAGA
      tyrS   6  77  92 2111162 .. 2111173 -  -7.2  -4.40132   ACCAAGCAGAAGAAA                GCCG GGCT CGGC                 TTTAAGCCCATCCCC
  CYA_2106   3  60  -8 2123361 .. 2123372 -  -3.6  -4.07568   TCTTGTGGCCGAAAA                GCCC TAGA GGAC                 TTCAAGGATCCGCCG
      atpG   6  66  93 2129339 .. 2129385 -  -6.3  -4.17878   TCAAATGAAATGAAA CGTCTCCCTACTCCCCTCTCC TAGAG GGAGAGGGGTTGGGGGTGAGG GTCGCGGCGCGAGGC
      gpmI   3  58 421 2136372 .. 2136392 -  -8.9  -2.53876   TTCCATCCCAATGTA            CCCCCCGAG CTG CTCGGGAGC            CTAGGGGCCTGGGGC
  CYA_2132   3  50 400 2146288 .. 2146309 -  -2.9  -3.62859   ACCAGAAGGCGCAAA           GTTCCCC TTCCCCTG GGGGAGC            GCAGCCCAAAACCCT
  CYA_2141   4  46 382 2153092 .. 2153116 -  -2.8  -3.28712   GTCGTCCCTGCACAA         GCCCAGCGGAT CGTC ATCGAC-GGGC          GCGGGATCCTGGTCG
  CYA_2147   3  50   7 2160069 .. 2160089 -  -6.7  -2.71712   TTTTGCTTTTGAAAT            GGCCCTAGC TGA GCTTGGGCT            GTTCGGCTAGCTGCT
  CYA_2173   7  68 392 2189432 .. 2189463 -  -4.4  -4.49556   CCCTCAGCAAACAAA      CCAA-CGCCCAAGTG GCC CAACTGGCCGGTTGG      TACGAGATTTTGGGC
  CYA_2176   2  41 308 2191674 .. 2191686 -  -2.6  -3.02511   TGGACTTCGTTAACA                CCCA CTACC CGGG                AGCCTTCTGGCCACA
  CYA_2191   2  67  51 2211657 .. 2211674 -  -7.7  -3.71378   CACCCTACAGCGAAA             GGAGGAA GAAT CTCCTCC              CACATTGCCCCCACC
  CYA_2197   3  58 183 2216729 .. 2216745 -  -3.5  -3.91897   GCGTTCAGCCAGAAA              CCGCGGG AGC CCCGCCC              TCTATCCCCCCACCG
  CYA_2211   3  61 143 2226011 .. 2226023 -  -3.3  -4.28361   CCAACCCTATCAAAA                GCCAG AAA CTGGA                TCACCGTTTCCTGGG
  CYA_2215   6  49 376 2228371 .. 2228392 -  -5.8  -2.83409   GACCAATTGAGGACA           GAGCTAGC CCAGTT GCAAGCTC            AGCTGCAGCTTGCTG
  CYA_2224   7  46 320 2239722 .. 2239736 -  -4.2  -3.04144   CCCTGAGGGCGAAGA               GCGG GTGGACG CCGC               CGTGGGCACAGGCCC
      ubiE   0 NONE
  CYA_2243   5  58 417 2254495 .. 2254515 -  -6.8  -3.53224   TAGGGCCCGGCCAAA            CCTGGGCT GACCT AGCCCATG            CCTGGGGGTTTGACG
  CYA_2243   5  58 366 2254553 .. 2254566 -  -8.1  -3.01924   GACGCTGCCCCAAGA               GGCTG CTCT CAGCC                AGGGAGCCGCTTTTG
  CYA_2284   6  58 216 2289259 .. 2289276 -  -6.9  -3.53811   GGCAGCGCCCTGAAA             CTCTGCC TTGT GGCCGAG              GGATCCGCCCATCTC
  CYA_2298   3  61 -34 2301681 .. 2301705 -  -6.4  -3.79787   GGATACTAATCCAAA         GGCTCTAGGCG GTAG CGGCT-GAGCC          AGTGATCCAAGTGCA
      pdxA   5  76 259 2326643 .. 2326653 -  -6.8  -4.57569   CGATGCCTCCAAAAA                 GGTG GCC CACC                 TGGGCACCCGCTTCC
      dnaG   6  53 268 2332503 .. 2332520 -  -6.9  -3.03771   CCAGATCCGGGAACA             GGCCGGT CGCT ACCTGCC              TCAGGTGGCCCGCCT
  CYA_2333   2  42 203 2337552 .. 2337562 -  -2.4  -3.19246   CCAAGTGGAAGTTAA                 GGGG ATC CCCG                 CCCAGGAGCTGAGCC
  CYA_2342   2  70 303 2348838 .. 2348870 -   -12  -2.52464   TTGCCCTGCAATTGA     TGGTGGCCGCTGCCG GGAT CAGC-GCGGCCATCA      AATATGGCGGCCCCT
  CYA_2361   6  52  69 2368526 .. 2368539 -  -3.8  -3.58726   TTGGCTCACAGAGAA               GCAG TGGCCT CTGC                CGGCTGATCCCTGTC
  CYA_2364   7  58 231 2372763 .. 2372780 -  -3.3  -4.11216   TTGCCAGTTTCAAAA             CGCCACCG AAC CGG-GGCT             CAGTGTGGAAGAGCA
  CYA_2374  13  90 250 2385372 .. 2385390 - -11.8  -4.20918   TGGAACTCCAAGAAA             TCCAACTG CAG CAGTTGGA             GGTGAGGCGGACTCG
  CYA_2384   6  62 210 2394641 .. 2394664 -  -8.1  -3.25729   GATAACTACCACCAA          CTGCAGCGC ATCAAA GCCCTGCAG           CCGGATCTGGTGATC
  CYA_2394   7  66 387 2404650 .. 2404703 -  -8.6  -3.58162   TCAGCAGTAAACTAA CCGGCTCCGACCGCCCCCCTCAATC CCCTC GTATACGGGGGGCAGGGGG-GCCGG GGGGCAAGTCTTCCA
  CYA_2403   5  66  59 2412449 .. 2412475 - -10.9  -2.72632   TAACCCGATAAACAG        CCTGGGATCCCC GCCT GGGGATCCC-GA         TTTTTTTAGAGAGCT
      cobS   6  54 255 2417036 .. 2417054 -  -6.6  -3.14132   GCCTGGGGTGATGAA             CATTGGCC ATC GGCCCACG             TTTGCCGGGCTGCAG
      cobS   6  54  68 2417215 .. 2417241 -  -4.3  -3.58343   GGCAGGATTGCCAAA        CGGCC-CGCCAA CAAT TGGGCTTGGCCG         AGCAAGTTGGCCTAG
      malQ   7  69 405 2447111 .. 2447123 -  -6.2  -4.32034   GGATCACCATCAAAA                GCCG TATAC CGGC                TGGTTGGGATTTTTT
  CYA_2450   5  59 283 2458603 .. 2458621 -  -8.8  -2.72379   CCAAGTCGTTAATTA             GCGGCC TGGTGGG GGCCGC             CCTCAGCGGCGTCAG
  CYA_2462   8  52 295 2473150 .. 2473171 -  -3.5  -3.61178   TTGACCTATGGCAAA           GGGGACTCC CTGT GGTGCTCCC            AGCGCCTATTGGAGT
  CYA_2462   8  52 -26 2473480 .. 2473492 -  -4.8   -3.5002   CTCAAGGAGAAGGAA                CTGG GTCTG CCAG                CGGAAAGTGCCGCTG
  CYA_2472   4  50 228 2482782 .. 2482796 -  -2.8  -3.59979   TGGGGCTAGCTGAAA               CTGC GCCGCCA GCAG               CGATGGATCTGCGGG
  CYA_2482   4  58 315 2493203 .. 2493213 -  -6.8  -3.52941   AAACCGCAACGACAA                 CCTG CTG CAGG                 CGCGCGCCTGTTACG
  CYA_2497   2  44 -47 2507308 .. 2507340 -  -4.2  -2.78816   CTAGTCTTGAGCAGA     GCGCACCATCAGC-AC GGG GCAGCCGATG-TGCAC     CCGCACATAGTCGGA
  CYA_2504   1  72  53 2517000 .. 2517013 -  -3.8  -4.68424   GAAGCCACCCAAAAA               GCAG GCTAGG CTGC                TGACTTGGCTTTCCA
  CYA_2515   6  69  51 2527300 .. 2527334 - -11.5  -2.75844   TTCGCTACGTCAAAT    CCTAGCTCCCCTCTCCC TCA GGGAGAGG-G-GCTGGG    GGTGAGGGATACCCT
  CYA_2523   8 100  29 2541865 .. 2541885 - -12.5  -5.03145   TAATCCGGCAAAAAA            GCCCAGCTC TGA GGGCTGGGC            TTGGATATTTCAAGA
  CYA_2527   5  46 404 2546413 .. 2546429 -  -5.1   -2.7044   CAGTTAAGTAGACGA              TACATGC CTG GCTTGTA              TGAATGTCCAAGACC
  CYA_2529   3  58 -21 2549282 .. 2549298 -  -5.8  -3.54424   CCGCACCTGGCTAAA              GCCGCA GCAGT TGCGAC              GCCCCCTTGGCCGCC
  CYA_2538   4  54 327 2557988 .. 2557999 -  -5.8  -3.25192   GGGAACCTGAGAATA                CTCC AGGG GGAG                 CAACCCCTAGCCTAA
       eno   3  91  78 2579023 .. 2579040 - -14.1  -3.84825   CGCATCGACACCAAA             GCCGGCC ACGG GGCCGGC              AAGCCCACTGCCAAG
  CYA_2562   3  53 459 2584469 .. 2584481 -  -2.7  -3.72576   TCGGGCGCGAGGAAA                TTGAA GTT CTCAA                GTCTTTTTTGGATCG
  CYA_2576   1  53 242 2601898 .. 2601908 -  -6.8  -3.01712   GGCTCCCCTGGAAGA                 GCTG GCC CAGC                 CCTACATCGCCCAAC
  CYA_2584   1  51 345 2608455 .. 2608469 -  -5.7  -3.04792   GCACCAGCCGCAACA               CCCTT GACCT AAGGG               GGAAAACTGTAGCCG
  CYA_2592   4  58 263 2614095 .. 2614113 -    -8  -2.90496   CGGCTCCTGAAAGCA             GGCCGCCG CAG CCGCAGCC             CCGACTACCCAGGGG
  CYA_2599   4  47 -28 2619083 .. 2619103 -  -4.5  -3.05384   CCGGTTGTCACTCAA            CCCGGCTGG ATC CCTGACAGG            TGGACAAAGCACCCT
  CYA_2611   5  52 414 2627723 .. 2627739 -  -3.5  -3.57144   CCGTTTACGTGCAAA              CCCTGGC CGT GCCTGGC              CGCGCCCTTTGGCAG
  CYA_2618   5  52 351 2634738 .. 2634759 -  -5.7  -3.21416   CACCTGGATTATCAA           CGGCCGCAC CTAC GTGGGGCTG            CGCTCGCTGGAAGCC
      recN   6  65 135 2641326 .. 2641344 -  -4.5  -4.25848   AATGGTCGAGCAAAA             TGCCAAG CAGGC CTTGGCT             ATAGCGGACTGGGGC
  CYA_2632   3  68 260 2649490 .. 2649525 - -10.4  -3.16039   AAGCACCTCTATCAA    CTGGGATCCCTTCAAA AAAG TTGGGAGGGATCCCTG     ACCATGTGGGCAGTG
    psbD-2   6 100  48 2662325 .. 2662349 -  -7.2  -5.66684   CAACCGATAAAAAAA         GGGATCCGCAA ACCT CTG-GGATCCC          TAGACTTGCCAGGAG
  CYA_2649   9  66 198 2665676 .. 2665697 -  -5.7  -4.18018   TGCCGGGATCCAAAA           CCGCATCTC CGAA GAGCAGCGG            GAGCTGGCCCGCGTT
  CYA_2657   6  54  55 2673168 .. 2673188 -  -7.6  -2.79312   AAATTGCCCAGGACA           TGCGCCGCT GGGA AGCGGCG-A            TTCTGCTTTCCCAAT
  CYA_2662   1  54   6 2678138 .. 2678150 -  -6.2  -3.31248   GAAGACTCTGCAGAA                GCCG GCTAG CGGC                CTCCTTCAAGGGGAG
  CYA_2669   4  46 165 2685442 .. 2685485 -  -3.6  -3.15841   AGAAGCGGAGCAACA TCTCCAGCGGCGGCGCAGTCT CTT AGAC-GCAACGGCGCGGGTGG CTTTGCACTACTTGC
  CYA_2674   2  44 139 2690112 .. 2690123 -  -3.6  -3.02144   CCAGCTTGGCGAAGA                GGAC GTTG GCCC                 GCTCTGCCCCTTCCG
  CYA_2682   2  48  70 2696710 .. 2696728 -  -5.9  -2.53213   GAAGTGGCCAAGCTA             GGCGGCC CCATT GACCACC             TGGTACCCCCGCCGG
  CYA_2691   6  63 197 2706349 .. 2706365 -  -6.5  -3.72027   AGTGGCCAGGAAGAA              TCAGGGG GTT CCCCTCA              GCCGCGGCACTTTGG
  CYA_2702   4  82 -35 2718450 .. 2718461 -  -5.8  -4.87318   GGGAAAATTCAAAAA                GCCT GCCA AGGC                 CGGGGCAATCGGCAG
  CYA_2712   2  43  81 2730352 .. 2730383 -  -4.2  -2.52464   CCTGGGGCGAACTCA      CCCTGGCGGGATCC CTGG GGCTCTTGACAGGG       TTTGTGGTGGTGTCA
  CYA_2718   5  70 -15 2737194 .. 2737218 - -12.2  -2.59431   TTTGCTTAGAAGGGA          TCCCCCTCCT CAACC AGAAGGGGGA          GAAGAGCTTCCATCT
      argS   3  50  78 2747822 .. 2747835 -  -3.7  -3.40371   GAGGCTAGGAACCAA               CGTGC TCTT GCCCG                CCCATAGAGTCGAAA
  CYA_2736   8  70  66 2752092 .. 2752115 -  -5.2  -4.48072   AGATGCAGGAGAAAA          CCCAGGC-GGA CTC TCCTGCCCGGC          CTTCGCCAACCCCCG
  CYA_2748   3  76 384 2767203 .. 2767216 -  -6.7  -4.63486   ATGGGCTCAAGAAAA               TTGGG CTAG CCCAA                GCCCTCTTTGGAGAT
  CYA_2757   9  79 -34 2779630 .. 2779686 -  -3.6  -5.06103   AGAACGGCGAAAAAA GGGAGAGTGGACGCCTATCC-CCTCAA GAAA TCGAGGAGGATTGCCGGGCACTCTTCT CCAAAAGGGAGGTTG
  CYA_2766   1  42 101 2789944 .. 2789957 -  -2.3  -3.12351   CGTCGGGACATGGAA               TGAGG GATC CCGCA                TTTGGGCGTTCCTGG
  CYA_2778   3  56  57 2796585 .. 2796598 -  -5.9  -3.39595   CGCAACGAGGCAGAA               CGGCA GGCT CGCCG                CTCCAAGCGTCGCTA
  CYA_2787   4  56 348 2806912 .. 2806931 -  -2.1  -4.07568   GGCTGGGCTGCAAAA            CCTGC CTAAAGATTT GCAGG             AGGCGGCTGCCATCG
  CYA_2798   2  47 454 2816823 .. 2816833 -  -4.6  -3.17194   ACCCTTGCAACCGAA                 GCCG ACC CGAC                 TCCGTCCCCTCCTTC
      glcD   1  56 194 2827876 .. 2827904 -  -6.5  -3.28712   CCTGGCCGTGCACAA        CCGCAGGCGGCCC CTA GGGCCAGATGTGG        ATCTGGAGGTGTGGG
      purH   1  44 -24 2832501 .. 2832512 -  -2.2   -3.3692   CCCTAGTGCAAAAAG                TGAC GGAT GCCA                 GTGCAGACCATGGCG
      argF   2  50 236 2835288 .. 2835303 -  -3.2  -3.66178   CCGCTGAAGGCCAAA              TTGCCG TCAA CCGCAA               GGCGATTGCCAATCT
  CYA_2824   6  56 122 2841854 .. 2841867 -  -5.2  -3.54919   AACCAGTGGTGCAAA               GGGC AGCGAG GCCC                AAGCAGCCCGATGGA
  CYA_2833   3  52 462 2851412 .. 2851422 -  -2.4  -3.80855   GGCGGCAAAAATCAA                 CTGG TCT CCGG                 GACAGCCAATGTGGC
  CYA_2849   7  78  60 2864535 .. 2864555 - -12.6  -3.35526   GAACCATAAAGTCAA            GGATCCCC TCGGC GGGGATCC            AGAGAAAGGAATCAC
  CYA_2859   8  75 343 2874392 .. 2874440 -   -11  -3.41745   CGCCGACAAGATCAA CGCCGATTTTGGCGGCTACGACA AGTT TGTCGAGGCCTTCAAAA-CGGCG GCGGCCACCCAGTTT
  CYA_2863   3  58  28 2881371 .. 2881381 -  -6.8  -3.41134   AGAGCCACTAAGGAA                 CCAG TAA CTGG                 GCGCAATCATCCTTG
  CYA_2879  11  75  55 2894794 .. 2894804 -  -2.4   -5.0133   GAGGCTCTGAAAAAA                 GCAG CCT CAGC                 CAAAGAAGAGACAAC
      uppS   0 NONE
  CYA_2892   4  73 -24 2917767 .. 2917779 +  -9.1  -3.89822   GTTTGCGGTGATGTG                GCTGG TCA CCAGC                TTTCTGCGCTAGCTG
  CYA_2884   4  54 139 2902329 .. 2902342 +  -2.3  -3.90112   CACCACCCCCAGCCG               CTCTG CCAA CTGAG                TTTGGTTGAGGGGGC
  CYA_2884   4  54 266 2902456 .. 2902476 +  -5.4  -3.38291   GGCTCGGAGAGGGTA           GCCG-TAGC TGTG GCTGGCGGC            TTCTCCCCTTCTAGC
  CYA_2878   6  58 355 2895193 .. 2895207 +  -2.7  -4.07568   AGGTTGACCGGCTGG               CCCGG TTGCT CCGGA               TTTTCCCAGCGCAGA
      glyS   2  43 303 2881669 .. 2881682 +  -4.5  -2.70932   TCACCGGCGAGCCGT               CGG-GC AAG GCGCCG               TAGTTGCCGCCCCAG
  CYA_2850   5  61 454 2867055 .. 2867075 +  -3.2  -4.26344   CGATCTGCTCTCCGC           CCAAGCTGC GTAG GC-GCGTGG            TTTTGATGCCGATGT
  CYA_2834   3  57  50 2852101 .. 2852139 +  -2.2  -4.10453   AGCTAGATACTGTCT   GCCCGGCTGTCCTCTC CCAGATT GATCAAGCAGCCGGGC   TTTTGCCGCAATTTC
  CYA_2823   3  57 340 2842254 .. 2842270 +  -7.9  -3.19157   GAGCGGCGCAGATCG              GCGGGGA AGA TCCCGGC              TTCGTAGCCTTGGTC
  CYA_2816   5  60  10 2835515 .. 2835556 +  -8.1  -3.05384   CGTTGACAGGCTCCC CT-CTGGGGCCGGGGGTGA GGGCCA TCACCC-TGCCCCCAGCAG TTGGATCAGGAGCGC
     trx-3   4  67 346 2819274 .. 2819292 +  -7.4  -3.79747   CGCTGCTGGCTGGCC             CCCTGG CCGCCCC CCAGGG             TTTCGTAGTAGGTGA
  CYA_2789   5  66 229 2809022 .. 2809040 +  -8.8  -3.44848   CCGCACCCCTATCAA             GCCGATGG ACT CGATCGGC             TCTTTGCTGCCGGCA
      upgA   2  52 366 2807620 .. 2807638 +  -5.9  -3.12668   GGGGAATGACAGCAA             CCGGCTC TCTTT GGGTCGG             TTGCGTCTCCACCTG
  CYA_2777   2  71 237 2796851 .. 2796862 +  -7.2  -4.12188   AGGATCATGCAGCCG                CGGC GGTT GCCG                 TTTTGCAGGTGGTAG
  CYA_2773   5  56 465 2795603 .. 2795616 +  -5.2  -3.54459   GCGGCCGTTCTCGCT               GCCG AGGAAG CGGC                TTTCCACCAAGTTGG
  CYA_2756   8  52  50 2779634 .. 2779682 +  -5.2  -3.28712   CGGCGAAAAAAGGGA GAGTGGACGCCTATCC-CCTCAA GAAA TCGAGGAGGATTGCCGGGCACTC TTCTCCAAAAGGGAG
  CYA_2756   8  52 408 2779992 .. 2780016 +  -4.9  -3.41527   GCCGCGATTGCCGTT          TCAAGGCTCTC GAT GAGACCCATGG          TTATCCTCCAAATTC
      hflB  11  83  18 2771467 .. 2771509 +  -7.7  -4.68994   TCCATGGACACAGGC CAGGGATCCCTGC-CTTTTC GCCT GAGGAGGGCGGGGATCCCGA TTTTTGCATGATGAT
  CYA_2717  11  60 361 2737517 .. 2737533 +  -2.1   -4.2828   GCAGCTGCTCAATTT              CCCGGCT GCG AGCGGCG              TTTTGCTCGCTCAGC
  CYA_2717  11  60 436 2737592 .. 2737608 +  -2.1   -4.2828   GCAGCTGCTCAATTT              CCCGGCT GCG AGCGGCG              TTTTGCTCGCTCAGC
     lgt-2   6  56 108 2716532 .. 2716544 +  -2.6  -4.09685   GATCCCGGTAGAGGC                GCTC TTGGC GGGC                TTTTACCCGCTGCCC
  CYA_2672   5  67  31 2689297 .. 2689319 + -10.5  -2.97021   CTTTTTCTTGCCGAA           GAGGCGGCT CCAGA AGCCGCCGC           TATCCTCTTTGCGCG
  CYA_2660   8  89   8 2678044 .. 2678062 +    -6  -5.24129   GGGCCTAGGCCTGGG             GATCCACA GCT TCTGGATC             TTTTTTGTGGCCCGC
  CYA_2650   1  63 288 2666186 .. 2666204 +  -8.8  -3.07113   GAAAGATTGCCCCGG             CTGCGCCA CCT TGGCCCAG             TTGGCTCGGATGATG
  CYA_2631   3  60 333 2650074 .. 2650095 +  -6.5  -3.57615   CTGGTGGCTTTGCTG           GCGAGAACCC GAT GGGCTC-CGC           TTTGCCGACTGTTGG
  CYA_2623   2  61 378 2641830 .. 2641844 +  -4.2  -4.07568   AGCCACCGGATCGAC               GCGG CTGAACA CCGC               TTTTAAGGCCAGCAG
  CYA_2617   6  63 120 2634942 .. 2634972 +  -6.8  -3.73816   AATGGCGGTATCCCG       CAGAGCTTTGAGTA GAA TACCCAAAGCGCAG       TTTCCGTGTCGTCTT
  CYA_2613   2  44  33 2629881 .. 2629892 +  -2.2  -3.37796   CAGAACAAAAGCAAG                GTCA GCAG TGGC                 TTCTAACTCATGGGG
  CYA_2597   7  77 -12 2617832 .. 2617854 + -11.3  -3.62597   GATCAAGATTGACAC          TCCCACCGCC TAAA GGCGG-GGGA           TTCTTACGCAGTCCA
      tilS   3  63 -39 2614163 .. 2614189 +  -2.1   -4.4009   GGGAGATTGCGTGGT         CTGGGTTGCTG CTTCT CAGCCCGCCAG         TTTTGTCCCCTAGGC
  CYA_2582   3  46 187 2608865 .. 2608877 +  -5.5  -2.71712   GGGCTGGGATCCCGC                TTGGC GGT GCCGA                CTTTGCCAAAGCCAG
  CYA_2575   3  62 120 2602192 .. 2602208 +    -5   -3.9344   CAATCGATACTTTGC              CGGCGG GAGCG CAGCCG              TTTGCTCTTGGCGTT
  CYA_2570   5  68 -19 2594750 .. 2594762 + -10.5  -3.14132   GCGCTTCCCCTGAGC                CGGCC CCT GGCCG                TTCCTAGGCGGCGCC
  CYA_2561   1  60 208 2585132 .. 2585153 +  -3.5  -4.14511   CGGCCGTGAGCCGGA           GCGGCGAGC GGTT GCAGGCTGC            TTTTGGGCTGGGGTT
  CYA_2537   6 100  59 2557530 .. 2557553 +   -16  -3.74347   CTGCTAAAACCTTTG          CCGCTCTCGG AATG CCGGGAGCGG           TTTCCAATTTCTAGG
  CYA_2530   0 NONE
  CYA_2514   4  46 296 2527537 .. 2527553 +  -4.3  -3.03124   CGAGCACAAGCTCCC              GCAGCAG GGC CTGTCGC              TGTTGCCGGCTCAGG
  CYA_2509   2  56 178 2520941 .. 2520994 +  -6.4  -3.53012   GACCACCACCAGCAC GGCTGTGCCGGCGAC-CACCGCCGG GATGA CCGGCAGCCAGCCGCCCGTCCAGCC TTTGGGCAACAGGCC
  CYA_2496   8  71 131 2507409 .. 2507445 +  -7.1  -4.24422   TGCGGGCAATGCTGG    GCCGGCGATCTGGGGAT CCC ATCACCAGCAGGTCGGC    TTTGCTTTCTTCTGC
      fabG   4  49 440 2495631 .. 2495641 +  -4.6  -3.28924   GCTCCAGGGTGAAAC                 CCGT GCC GCGG                 TTGTGGAGAGCAATG
  CYA_2476   2  44 266 2486848 .. 2486882 +  -2.2  -3.31144   TGCGGGTCATGTAGT   CGGCGCTGCCGATGAAG TACT CTTCCT-GGC--CGCCG    TTGTAGAAGTAGAAG
     ribAB   0 NONE
  CYA_2465   1  68 385 2476864 .. 2476881 +    -7  -4.07568   CCAGGTTCCACAACC             GCCAGT AGTTCC ACTGGC              TTTTGCCGCGAAAAC
  CYA_2461   2  58 395 2473832 .. 2473858 +  -6.4  -3.57462   ATCCACCTCCCGCTC         CCCGGCGATCTG AAG CCTATCTCCGGG         TTTGAGGCTGCGGTA
  CYA_2453   3  46 325 2460514 .. 2460524 +  -4.6  -2.91264   ACAGCAGCCAAATCG                 GGGG CTA CTCC                 TGTGTGGATGGCGGC
  CYA_2449   3  39 -11 2458809 .. 2458842 +  -2.4   -2.7736   CTAGGCCTCAGCTTC    GGCTCGGTCTAGGCCG GCAG CGGCA-AGACA-AGCC     TGCTTGGCTGTCGGT
  CYA_2449   3  39  60 2458880 .. 2458890 +  -3.2  -2.52676   TCTGGGATTAGGGCG                 GGTC TGG GATC                 TCCATTGCCGGGGTC
  CYA_2439   4  63 378 2451164 .. 2451177 +  -6.7  -3.72893   TGCGGGTGAAAGACA               GATGG TATG CCATC                TTTCCTGAGCCCGTG
  CYA_2437   5  59 120 2447651 .. 2447699 +  -5.1   -3.7941   CAGCTCCGCCAGCCG CTGGGCCAGCTCCGGCCGC-AG CATCTC CTCGCGGTAGCGCCAGGCCCAG TTGTTCTCGGCCCTG
      metH   5  48 147 2424198 .. 2424210 +  -3.3  -3.53444   CTGTAGATCAAAATG                GGCAG GGT CTGGC                TTTCGGGCCCGCTGG
      ribF   1  48 -24 2417237 .. 2417253 +  -5.8  -2.62263   CCAACAATTGGGCTT              GGCCGA GCAAG TTGGCC              TAGTCTAGAGGCCCT
  CYA_2402  10 100  18 2412450 .. 2412475 + -11.1  -5.40474   AACCCGATAAACAGC         CTGGGATCCCC GCCT GGGGATCCCGA          TTTTTTTAGAGAGCT
       fni   5  68 440 2407483 .. 2407501 +  -8.8  -3.59979   TCTCGCGGCAACGCC             GCTCCCAG CGC CTGCGAGC             TTTGGCGTGCACGGG
      chlN   2  58 307 2395184 .. 2395223 +  -7.1  -3.49475   GAGAGGGGAGAAAAA  CCCTAGAGCGTGCGC-AG CACCT CTCGCGCTGCCTCTAGGG  TTCTCTCCACATCGG
  CYA_2375   4  52  90 2385733 .. 2385774 +  -3.5  -3.60296   ATCCAGCCAACCCGT TGGCTCGCGGCGGCGAA CGTCGATC TGCACCGCCGGGATCCG  TTTGGGATCCCGCTC
  CYA_2363  11  60 465 2373471 .. 2373497 +  -3.5  -4.12456   GGTGTCCAATTGGCA         AGAGCAGCCCG CAGAT CGGCCAGCTCG         TTTTGCAGGTGCTGT
  CYA_2355   3  49   7 2363103 .. 2363117 +  -4.2  -3.25942   AGATTGTGAGACTCA               GGGG CATTGAA CCCC               TTCGTCTCACCGCCT
  CYA_2349   7  53   6 2357918 .. 2357930 +  -7.7  -2.57564   AACTCGCTAAACAGT                CTCTG CCT CAGAG                CTTCTAGAACCATCG
  CYA_2341   3  62 465 2349541 .. 2349568 +  -8.3  -3.34043   GCTGGATACCACCGG        CGGCCCCCTCG ATCAGG CGGGCGGGCTG         TTCTGCGGTCATAAA
     copCD   6  60 202 2337970 .. 2337996 +  -6.5  -3.61398   GCTGCCGCAAAATCT        CC-CTGTTGGGC GTAG GCCCAGCCGCGG         TTGTTCAAGGCCCAG
  CYA_2306   2  47 347 2309979 .. 2309990 +  -4.4  -3.09878   CCGGGTAAAAAGCCA                GCAA CACC TTGC                 TCTTGCCTCGGTAGG
  CYA_2301   8  65 375 2304500 .. 2304524 +   -10  -3.01924   AACCCGTTGAGCCAG          GGGCCTTGAG GCAGG CTCAAGGCGC          TGTTCCAGCAAGGTC
  CYA_2299   3  56 280 2301954 .. 2301978 +  -6.3  -3.38754   ATATCGATCAACACC          TCGTACTCAGC ATC GCTGAGGCCGG          TAATTTTGTTTTGCG
  CYA_2295   7  56  31 2298113 .. 2298126 +  -3.1  -3.94634   GCTGGCAGGCCGGGC               TGCCA GAGC TGGTA                TTCTTTGGCCTGCTC
  CYA_2295   7  56  97 2298179 .. 2298204 +  -6.1  -3.53012   ATCTGCCGATCCAAG         GC-TTCCGCCTG CTC CGGGGGGAAAGC         TTTCCAGGCGGCGCG
  CYA_2290   7  69  20 2293706 .. 2293724 +  -8.1  -3.78934   GCCAGCCAGTAGATT             CTCGGGG CGGGA TCCCGAG             TTCTTCTGGAAGAGG
      cysQ   6  53 372 2289852 .. 2289866 +  -7.8  -2.60075   GTTCGCGCCGCTCAA               CTGGGC TCC GCTCAG               GTTGGTTCCAGAAAA
  CYA_2267   2  59 318 2277963 .. 2277979 +  -7.2  -3.29144   CCACGTCCGCAAAAG              CTGGCC CCGTA GGCCGG              TTGTCAGCCGACTCG
  CYA_2264   2  60 314 2273795 .. 2273810 +  -2.5  -4.27584   AGGTTAAACCCGACA              GAGGG ATCAGG CTCTC               TTTTCAGTTGAAAAT
  CYA_2253   3  41  67 2263446 .. 2263460 +  -3.5  -2.53213   CTCCCAAGGGAGAGG               GGGGT ATGGG ATCCC               TAACTTGCAGGCTTG
  CYA_2242   8  64 -18 2254793 .. 2254803 +  -8.2  -3.38326   GCCCAGCTCCCGACT                 GGGG GCG CCCC                 TTGCTTGAGGTTCTC
  CYA_2235   3  52 261 2250581 .. 2250598 +  -6.2  -3.05844   ATCCCAGAGCTTGCG             CCCGGG CGACGA CCTGGG              TGTTCAGGTACCAGC
      leuA   3  56 405 2240436 .. 2240452 +  -5.7  -3.40403   TGGTCAACAAGACTG              TCGCCCC GTA GCGGCGG              TTGTAATCCCGCAGA
      gshB   5  59 219 2230881 .. 2230897 +  -5.1   -3.7948   CAGGTAAGACCTCTA              TCCGCTT CCG AAGTGGG              TTTGCTAAGTGTTGC
  CYA_2210   3  95 192 2225585 .. 2225599 +  -8.5  -5.63504   GTCGCTGAGCGACAA               GCCCC TTTAT GGGGC               TTTTTTTATCGGCTT
  CYA_2200   0 NONE
  CYA_2196   5  56 260 2216866 .. 2216876 +  -2.4  -4.15044   GCAGAGATTCCCCGA                 CTCC TCA GGTG                 TTTCTTCAAAAGAGC
  CYA_2182   6  65 442 2201171 .. 2201184 +  -9.5  -3.04792   GATTCATATTCTGCA               GGGGG TCTT CCCCC                TCTTCCACCTCATGG
      proB   4  65  29 2194010 .. 2194020 +  -4.6  -4.26903   CGGCTTAACCACCCA                 CTCC ACG GGGG                 TTTTGCTGGGATCGG
  CYA_2158   4  87 -18 2171890 .. 2171922 + -16.4  -2.90615   CAGGGCTACTGAAAG     CCC-GCTCCGTACCGC TTA GCGGT-CGGAGCCGGG     TAGTTTACACCAGCT
  CYA_2154   3  57 147 2166432 .. 2166442 +  -8.2  -2.74604   GGGCTGAGTGGGAAT                 GGGC AGA GCCC                 CTGTTTCTGGGTTGT
  CYA_2146   9  68  26 2160070 .. 2160088 + -10.2  -3.06492   TTTGCTTTTGAAATG             GCCCTAGC TGA GCTTGGGC             TGTTCGGCTAGCTGC
  CYA_2140   4  50 175 2153650 .. 2153664 +  -7.1  -2.61264   CGATGGCGAGGCGGA               TGGCC AGCAA GGCCA               ATTCTGGCTGGAGGG
       glk   5  57  57 2148697 .. 2148732 +  -4.6  -3.75024   CCCAGGGGGAGAGGG    GGGCTGGGCAAGGCGCA GGA TG-GCCATGCCTAGGGC    TTGTTCCTGCTCGCA
  CYA_2122   1  43 453 2137252 .. 2137264 +  -4.8  -2.55392   ACCACCAGGCTGTAT                TCGC GGCGG GCGA                TAGCTTCGATGGCTT
  CYA_2111   9  64  30 2129392 .. 2129402 +  -8.2  -3.41587   GGGGTGAGGGTCGCG                 GCGC GAG GCGC                 TTGGCTTTTCTGGGC
  CYA_2107   3  54  74 2123441 .. 2123454 +  -6.7  -3.19653   TGCTCATTTTGCGCA               GTTGG CGGG CCAAC                TTAATCGCCTTGTCG
      gcvP   6  58 210 2116645 .. 2116660 +  -6.8  -3.52102   CACCTGCGACAGTTG              CGCCTT CAGC GAGGCG               TTCTCTCGCTCCAAT
  CYA_2095   7  63 -35 2111162 .. 2111173 +  -7.2  -3.54424   ACCAAGCAGAAGAAA                GCCG GGCT CGGC                 TTTAAGCCCATCCCC
  CYA_2090   3  43 194 2108044 .. 2108056 +  -3.3  -3.14132   TCAGTTATCTACCCT                CACCG AAA CCGTG                TTGCTAAAGAGCAAC
  CYA_2087   1  65  81 2106015 .. 2106043 +  -8.7  -3.36273   CTTGGCCTGAGATCA        GCCGGGCGCTCAG GAT CTGATCCCCCAGC        TTGATCTTGCGCAGC
  CYA_2079   3  51 279 2100824 .. 2100843 +  -6.4  -3.03124   AATCACACCCGAACA            GGGCAATG GCGG CGTTGCTC             TCTTCGAGGGTGAAC
  CYA_2075   2  66 385 2095916 .. 2095928 +  -9.1  -3.53224   CCCGTCAAGGCCGGG                TCGGC AAA GCCGA                TTTCCAGGCCGCCTC
  CYA_2060   2  48 -45 2080087 .. 2080112 +  -3.9  -3.33737   CGTCCTCCGCCTCTT         CCA-GCAGTGGG AAG CCGACCGCCTGG         TTCTAAGAGTTGCTC
      pheS   8  55 370 2066267 .. 2066305 +  -8.4  -2.52464   AGAAAGTTGCCGAAA CGATTT-CGCTC-CGGCTC TTGA GA-CCGAGAGCGCAAATCG  TAGGTTCCACCCAGC
  CYA_2037   3  60  32 2057871 .. 2057919 +    -8  -3.17392   TCTGGATGGAGATCG CTGGCTGGCAATCTTGCTCAGG CGCGT CTGGATCTGGGCTGCCAGCCAG TTCACTTCCGGGATC
  CYA_2028   3  50 145 2044536 .. 2044552 +  -2.9  -3.55622   GCCGTAGTAGTCAAA              TCCATAG ACC CTCTGGG              TTTGAACAGCTTGCA
  CYA_2021   4  71  13 2039409 .. 2039435 + -12.2  -2.86475   TGAGCCCTCACCCCC         GGCCCCTCTCCC AGA GGGAGAGGGGAG         TATGGTATGGGATTG
  CYA_2012   5  66 -20 2028456 .. 2028466 +  -8.2  -3.59979   CCGTTCGCGTCAGCG                 GCGC GGA GCGC                 TTTAGGGTGAGGGAC
  CYA_1998   6  59  36 2016043 .. 2016056 +  -2.3  -4.15044   CTATCGGCTGCTGCT               CTGAC CACT GCCAG                TTTCTTCCCGCAAGC
  CYA_1990   5  49 151 2010320 .. 2010343 +  -4.4  -3.30159   GATTCGACCTCGGCG          TCGGGGGGCC TGCT GGCTGCTCGG           TTCTGGAAGAATTCC
      mraY   5  60 237 2003407 .. 2003440 +  -8.1  -3.21218   GGGGGAAAGCGCTCG     GGGGGTATTCCTCAG GGCT TTGCGGGATACCGCC      TTCCTGCTCAGAGAT
  CYA_1971   9  79 189 1989378 .. 1989389 +  -3.6  -5.09173   AAGACGGGGAAAGAG                GCGG ACGG CTGC                 TTTTTTGAGCTCTTC
      lpxB   5  69 226 1973065 .. 1973087 +  -7.7  -3.87354   ACCTTACGCAGGGGA           GGGATGGGT ACGTA GTCCATCCC           TTTGATGTGGGTTTG
  CYA_1947   7 100 -18 1960183 .. 1960205 +  -9.8  -5.34857   AGGGAGAGCCGCTAA           CCCGCTACTC ACT GGGTAGCAGG           TTTTCTTTTGTTTCC
  CYA_1937   2  63 378 1949617 .. 1949630 +  -6.7  -3.72893   TGCGGGTGAAAGACA               GATGG TATG CCATC                TTTCCTGAGCCCGTG
      psbK   4  52 102 1945991 .. 1946015 +  -3.5    -3.551   TGGGGCAGGTTTGGG         GCAGGCC-GC TGCGCC GCAGGCCTGA          TTCTCTGCCTTGCAA
  CYA_1929   8  72 141 1942399 .. 1942413 +   -10  -3.62775   AGTAGAAATGGGCAG               GCCCAA CCT TTGGGC               TTCTTCGGCGGTGAT
  CYA_1919   3  62 314 1931224 .. 1931237 +  -8.1  -3.23216   TCCGCCACCAAAGCT               CTGGC GATG GCCAG                TTGCTGCTGCTGCCC
  CYA_1912   3  44 466 1922846 .. 1922862 +  -2.1  -3.28712   TATATCTTCCAGCCT              CTGCAAC ATT GGAGCAG              TTATCACCCGACGAC
      cysS   4  74 388 1907457 .. 1907484 +   -12  -3.13403   TAGGTCAGCTCCGTG        TCCACCTGCAGGG TCT CCC-GCAGGTGGC        TGTTGATGGCGGCAG
  CYA_1888   6  58 102 1896689 .. 1896703 +  -3.4  -4.10657   AAATCCAAGGTGCGG               CTGGCG TTG CCCCGG               TTTTGCGCGATCTCC
      hisC  10  63 224 1891682 .. 1891694 +  -9.1  -3.14132   CCTCCAGCTCGGGCT                CTGCC TGG GGCAG                TTGCTCACGCCAGCG
      devA   5  69 -24 1884029 .. 1884042 +  -8.1  -3.71924   CATGGAGGATGGCCG               CCTGG AGAG CCAGG                TTGTTGCCTAGTTTG
  CYA_1873   3  56  16 1877281 .. 1877308 +  -2.6  -4.17023   CTGGGGGGCTACTTG        GGCTTGGCAGGA TTGA TCTTGATCAGCC         TTTTGGGGTACTTGG
  CYA_1856   2  62 382 1860655 .. 1860665 +  -8.2   -3.2614   AAGTAGACCCGTGGA                 CGGC GGC GCCG                 TTGCTGTCCACGCTG
  CYA_1822   1  46 180 1826118 .. 1826128 +  -2.4  -3.38046   AAGGCGTGCCCGTAT                 CCCG CCA CAGG                 TATTTGCCGTAGGAA
  CYA_1816   6  61 122 1822421 .. 1822439 +  -7.4  -3.48598   TACTCTACCAAACTG             CTTGCCTT GGG GGGGCAAG             TCTTTAAGTTGGTTC
  CYA_1788   1  46  79 1789907 .. 1789922 +  -2.4  -3.47806   GATACCGCTTCATCT              GGATGC GAAA GCGGCC               CTTTTTCGTCTCGGC
      cydB   3  52 300 1774551 .. 1774587 +  -6.3  -3.17229   ATGGCCGCCCGCGCC    GCCTGGGCCAGCACCCC TGA GGAGGGGTTGCCCAAGC    TCTTGATCATGGAAT
  CYA_1760   0 NONE
  CYA_1747   7  54 322 1753664 .. 1753676 +  -7.7  -2.75481   GAACCGGCCTTGGCT                GTCCA GGA TGGAC                TGGTTGAAGTTAAAG
  CYA_1741   5  71 398 1748097 .. 1748126 +  -9.3  -3.84719   GGTTCTGCAGCCAGG       TG-CCAACGCCGGT TTT GCCGTCGTTGGGCA       TTTCGGTTTGGAAGT
  CYA_1736   4  56 -33 1741456 .. 1741480 +  -7.7  -2.90392   GCTTAATCCGGGCAA          GATGCGCACCT GGC AGGAGCGCGCC          TCTGCTTGAGGAATA
      lipB   4  53  92 1732164 .. 1732175 +  -7.2  -2.61264   ACGCCTGGCGAAAGT                CGGC CATC GCCG                 CTTCTCGATCCCCCA
  CYA_1707   5  64 222 1716482 .. 1716500 +    -3  -4.38744   TAGAGCGGGTTGGGT             TTGGCTCG CGG CTGGCCAG             TTCTTTTGTATCAGT
      cysK   5  63 326 1709314 .. 1709330 +  -7.9  -3.66018   TGACCTTGTCGGTGC              GGGCCTG CTC CAGGGCC              TTGTTCACCTCCTGC
      radC   4  76 397 1690867 .. 1690896 +  -3.5  -5.00616   GTGCAAGGCCTGGGC       CGGGCGCTGCCAGT CGA GCTGGAAGT-CCTG       TTTTTTAAGCAGGGG
  CYA_1683   2  42  18 1684016 .. 1684035 +  -3.4  -2.90763   TGCTGACGTTCCAAG            CGGAGCCG AACC CGAATCCG             TATCTCCCCTCTCCC
  CYA_1677   4  95  15 1677499 .. 1677522 + -15.3  -3.84451   ATCCGATAGGCTCTG          GGCCGGGGA TCCCTC TCCCCGGCC           TTTAGCTTTGGCCGA
  CYA_1672   2  46 359 1673597 .. 1673615 +  -2.3   -3.4582   AATCATGTCGGCCTC            GC-GCAGG ATCT CCAGCCGC             TCTTTGGTGACCTCG
  CYA_1655   2  52   5 1652453 .. 1652467 +  -3.5  -3.59979   TCGGCCACTGATCAC               GTCCT GCCAG AGGGC               TTTAGGCTGGGCAGG
  CYA_1649   3  79 304 1648744 .. 1648761 +  -9.8  -4.08945   CCAGGGGGGTAGGAG             CCGGCC TTTCTT GGCCGG              TTTTCAGGAAGTGAT
  CYA_1629   0 NONE
  CYA_1627   4  61 331 1631302 .. 1631326 +  -6.4  -3.83026   TCAATCTCCTTTTGT         TGCAGCTCCGG GTGG CCGAAGC-GCA          TTTCCTCTAGCACCG
      thrB   1  46 381 1627032 .. 1627046 +  -4.2  -3.02511   GGGTCAGATCCACCA               CTGCTT CCA GGGCAG               TATTCACCAGCTCCA
  CYA_1600   1  57 303 1610819 .. 1610840 +  -7.2  -3.07876   TCTATTCGCGAAAAA           GCCCTCCC ACTCTC GAGAGGGC            TACTTTCTATGCTAC
      codA   8  66 -12 1597427 .. 1597467 + -10.3  -2.77043   CCAGGTGGACTTCAC  CCGCCAGCTTTAACGGCGC ACG GTGCCGCTGAAGCCGCTGG  CTTTGAACTGCTCCA
  CYA_1575   7  57 171 1585337 .. 1585350 +  -4.5  -3.86346   GGTGCTGTAGACCAC               CCAGT GGTC GCTGG                TTTCTAGGCGGCTGG
  CYA_1558   9  67  61 1567613 .. 1567632 +  -3.4  -4.65032   GAGAGCAGCATCCTT            CCCCTGCT TTTG GGCGTGGG             TTTGTTTATGGTTTG
  CYA_1558   9  67 273 1567825 .. 1567841 +  -2.9  -4.60487   AGAACACAGAGGGCC              TGGGCTG GAG CAGGCTA              TTTTTGCCCCTACTC
  CYA_1544   3  73  90 1552190 .. 1552216 +    -5  -4.57073   CAGCAGAGGTGTGGT         GCTGGGCACCTC GAT GACGTGGTCGGC         TTTTTCCCGGACCTG
  CYA_1532   4  84   0 1544442 .. 1544464 +  -3.2  -5.42259   GGCGGGGGCGAAGTA           GGTCGCCTAG GGT CTCGGCGCCG           TTTTTTTCGGGCTGC
      hisZ   6  74 449 1536045 .. 1536072 +  -2.7  -4.91459   GACCCCCAGGCCCAG        CGCTGTGA-TCA TGGCC TGAATCTCGGCG        TTTTTGTAGATCTTG
  CYA_1518   5  67 185 1529576 .. 1529597 +  -7.2  -3.73775   TGAGAAAAATCGCCC           CCTCTGGG CTTAGC CCCTGAGG            TTTCCTCACGATCCG
      holA   2  53  66 1520378 .. 1520388 +  -6.8  -3.03124   TCAGATCCTTCACCA                 GGGA GGA TCCC                 TCTTCGGAACTCAGA
       fba   6  95  55 1510276 .. 1510296 + -12.6  -4.54727   AATATCGACAGGTGA            GGGGATCC TTTGT GGATCCCC            TTTTGCTTTGGAGGA
  CYA_1495   6  91 384 1502412 .. 1502451 +  -9.3  -4.65895   CATCGCCCTGGACGA CG-AGGCTGAGGTCGC-CG TGGG CGCGCGGCCACAGCTTGCG  TTTTTGGGTCAGGCC
  CYA_1484  15  68 -38 1493066 .. 1493082 +  -8.7  -3.64703   AGCCCTTCTCTGGCC              GTTGCAG GAT CTGCAGC              TTTGCCTAGCCGCGG
      queA   5  58 428 1484843 .. 1484859 +  -6.5  -3.49102   CTAGGCCCACCTTGA              GCTGCAG CCG CTCCAGC              TTCTCTAGGGCCTCT
  CYA_1459   6  54  99 1465821 .. 1465837 +  -7.2   -2.8176   CCGCAGATAGCAAGT              CGGGCC TGGCC GGCCTG              TCCTATTCTGAGTTG
  CYA_1437   8  80  27 1444720 .. 1444746 +    -5  -4.87291   GCCAGGACTTACGAA         AGCCCCCCTG ATTCATA CATGGGGGCC         TTTTTGGTTGACATA
      psbW   7  52 339 1428221 .. 1428248 +  -5.4  -3.28924   GAAGGCCGGCGTGGG        GGTGGTGGGGCT GACC AGCACATCCACC         TTCTCGAAGGCCCTG
  CYA_1412   9 100  37 1419971 .. 1419992 + -14.5  -5.24531   TTCATAGCTGGTTAG           GGGATCCAC TGCA GTGGATCCC            TTTTTTATGGCAAGT
  CYA_1393   3  54 355 1399248 .. 1399258 +  -2.4  -3.90744   AGCACCGAACGAATG                 CGGG CCT CCAG                 TTCTTTGGGCGAAAA
  CYA_1386   7  52 306 1392882 .. 1392909 +  -4.2  -3.38118   TCACATTCAACTTTC        TCAACAGCCA AAAATCGG TCGCTGTTGA         TTCTGAGTCCATTCT
  CYA_1381   3  46 425 1389665 .. 1389680 +  -3.9  -3.05384   CCGTGTCGAGCAGAT              GGGCC TGAATC GGCTC               TTGGGTCAAGGCAGC
      napA   5  54 258 1379232 .. 1379255 +  -5.8  -3.30124   ACGAAATTGGGGCTT          GCTGCGGTAC GTAC GGGCCGCCGC           TTGTAGCCGCTCCAC
  CYA_1350   5  85  86 1362426 .. 1362484 + -16.5  -2.52234   CCCGGCTCCGACCGC CCCCCCTTCCCCCCCAACCCCCCGT ATACGGGGG GCAGGGGGGCGGGGGGATAGGGGGG GTTCCTGCGGTTTCT
      gatC   1  40  33 1355482 .. 1355498 +  -2.9  -2.62983   TCGAACCCTGGGCCA              ATCGGTT AAA AGCCGAG              TGCTCTACCGCTGAG
  CYA_1336   6  52  82 1350399 .. 1350418 +  -4.9  -3.42459   CCTCGTCGGAGCCGA            GCAGCTC CAGGGT GCGCTGC             TTCATGTTCTGGATC
  CYA_1336   6  52 140 1350457 .. 1350469 +  -4.7  -3.47349   TGTCGGGGCAATCGG                CACCC CCA GGGAG                TTGTAGGTTTCCCGC
  CYA_1329   3  53 145 1345150 .. 1345166 +  -7.3  -2.62616   TCGAACTGGTGACAC              GAGGATT TTC AGTCCTC              TGCTCTACCAACTGA
  CYA_1323   5  63 420 1340601 .. 1340617 +  -2.1  -4.40894   GCCCGCCTACCTGCA              GGGGCTG CCG CACCACC              TTTTCCTCTGGTTTG
      gspO   3  50 -14 1330670 .. 1330698 +  -5.1  -3.05844   TACCTACGCTGGTCG        GGGTTGCTGGGGT AGA ACTCCCTCACCCC        TCTTCCAGTGGCAAC
  CYA_1311   7  65 114 1322096 .. 1322110 +  -4.2  -4.23892   GCCTCCTCAAGATGC               GGCTTC ATA GAGGTC               TTTTCCCTGCTTGCG
      dapB   6  56 271 1314614 .. 1314628 +    -7  -3.35679   AGGATGGGCTTGCCG               GCGGGG CGG CCCAGC               TTGTCCATGAAGCGC
    trpA-2   2  43  45 1300275 .. 1300294 +  -3.6  -2.81642   GGATGGATTGATCAG            TAGTAAAG AAGT CTTCACTA             TCTGCTCCATGCTAT
  CYA_1281   4  61 465 1292100 .. 1292122 +  -3.2  -4.12188   GCGGTTGCAGTTTTT           AGCGCTTGCC CAA GCCCAGCGCC           TTTTCCACCTGCTGG
  CYA_1268   1  38 128 1284243 .. 1284256 +  -2.3  -2.62184   GTTCGTATAGCCGCG               GGTGG TCTT CCAGC                TCATCTAGGCGGGGC
       pth   1  44   2 1266938 .. 1266955 +    -4  -2.91264   CCGGAGAAAGCTGAT             GCCGGG ATCCCG CCCCGC              TGTCTGACTAAGCAA
  CYA_1251  11  66 304 1263806 .. 1263821 +    -4  -4.44046   ACCTCTACGATCAAG              TCAACG ATGG TGTTGA               TTTCTTTGAGCTCGC
  CYA_1236   7  57  54 1247993 .. 1248007 +  -8.5  -2.83747   GCTGTGGCGGGCCTA               GGGGC TCTCT GCCCC               TCATTCTCGCCCTTA
  CYA_1228   6  71 421 1240602 .. 1240623 +  -4.3  -4.66609   GGCTGGTGCAGACTG           GTTGCCAAC GGGG GCAGGCAAC            TTTTTCAATGCGCTG
      smpB   4  58 387 1231476 .. 1231487 +  -5.8  -3.69354   CATGATCTCCAGAGC                CTCG GTAC CGAG                 TTTCAGGTTCTGGGC
  CYA_1211   3  86  85 1222321 .. 1222339 +  -6.6   -5.0538   GCATAGTTGATGAAA             TCAGCCAC CAC GGGGCTGG             TTTTTTGCGGTACCA
  CYA_1203   2  59 291 1213777 .. 1213807 +  -5.3  -3.76952   ACACTGTGAACGGCC       TGGCGCAGCCG CTCCCGATC CGGCGGCTCCA       TTTGGCTTAGCTCCG
  CYA_1184   6  62 125 1199913 .. 1199945 +  -8.4  -3.28712   GCGTTGAAGGTCAAG     CTCCCGCCATAGCCT ATCG GGGCTGAG-CGGGAG      TTCTCGACGCCAGGC
  CYA_1184   6  62 389 1200177 .. 1200190 +  -2.3  -4.25104   TTTGCCCGAAGTGCC               CGTAG ACCG CCACG                TTTTGATAGAAGCGC
  CYA_1155   4  77 312 1179856 .. 1179881 +  -8.3  -4.30995   AGGCACGATACCGCT         CCGCCTGTTCTG ATC CAGTA-AGGCGG         TTGTTTTCTCCCCAG
  CYA_1147   3  54  48 1170952 .. 1170972 +  -7.5  -2.75992   CAGCAGGGCCGCCAC            GTAGCCTAG GGC CAAGGCTGC            TGCTGTTAGCTCCCG
  CYA_1131   1  50 197 1156895 .. 1156907 +  -3.3  -3.57792   GACATCTGGCTGCAA                CCGGT GCA ACAGG                TTTAGGGATCCGTAG
  CYA_1119   7  76 392 1146992 .. 1147002 +  -6.8  -4.56597   GGGCCAGCGGGCCAG                 CAGC AGA GCTG                 TTTTTGCCGACGGGA
  CYA_1117   3  59 302 1143986 .. 1144020 +  -7.6  -3.36273   CGGCCAGGGTCTTGG     CCAGCGACAGGGCCAG CTC CCGCCCCTGCTGCAGG     TTCATCTTGCAGCCG
       ald   5  56  82 1142111 .. 1142132 +  -7.2  -3.04144   GAGGTGTTGAAAACA           GCGCTGTG CCAGCT CCCAGCGC            TCTTCCCGCTGCAGC
      hemG   8  52 -32 1127459 .. 1127474 +  -5.4  -3.22102   GTGCGGCGGGCCGAG              GC-GCTG GCG CAGCAGC              TGTTGTCCCAGGTCT
      recA   5  63 339 1115057 .. 1115078 +  -7.1  -3.76413   GGCGGCGAAACCACT           GGCCGGCGG AGGC CCGCAGGAC            TTTGGGGTTTTCCGG
  CYA_1084   4  65  74 1106551 .. 1106569 +  -8.8  -3.25942   TGAGATACGCAACAA             CCCCCC TTGTATT GGGGGG             TTGGTGTGGAGAGAT
  CYA_1072   1  47 411 1090629 .. 1090639 +  -5.4  -2.77895   AACGTCCACAGATCG                 TTCC ACA GGAA                 GTTATTGAGAATGGC
       ndk   5 100 458 1080016 .. 1080034 +  -3.7   -5.7946   ATCCAAGAAGAAGTC             CGCCCGC ATGGA GCGGCTG             TTTTTTTCTTCCAGA
  CYA_1055   3  56 -23 1072796 .. 1072811 +  -6.1  -3.41978   GCCCTGCAGGTCGTC              CAGGC GCAAAA GCCTG               TTGCTTGAGTTATAG
  CYA_1050   1  43  -4 1069730 .. 1069751 +  -3.7  -2.78816   ATCGGCCCGTCTCTG           CCTA-AGTGG ACT CCACCCTAGG           TGTCCTGGAACGTCA
  CYA_1040   5  60 121 1060057 .. 1060090 +  -8.1  -3.21218   GGGGGAAAGCGCTCG     GGGGGTATTCCTCAG GGCT TTGCGGGATACCGCC      TTCCTGCTCAGAGAT
  CYA_1033   6  57 185 1051288 .. 1051300 +  -7.7  -3.14132   CCAAATGGGCCAGGG                GATCC TGG GGATC                TTCGTAGCGCCGGAG
  CYA_1025   5  78  17 1043968 .. 1044001 +  -4.6  -4.96848   TTCTGGGTTAAAACG    CAGCAGCCTGCCAGCT CCCT AGG-GGCGGGCT-CTG     TTTTTCTCTCACGGA
  CYA_1012   8  74 -36 1032425 .. 1032441 +  -4.3  -4.78572   AGGACTGCGGCCTGC              TGTGCAG AAG CTGCCCG              TTTTGTTAATTGCCC
  CYA_1006   2  66 321 1020675 .. 1020693 +  -8.2  -3.64236   TCGGCACCTTCTGCA             TCGATCTT GAT GAGATCGA             TTTGCGGCTTTCCCT
  CYA_1002   2  49 153 1016734 .. 1016749 +  -4.6  -3.22653   TGGTAGGTAAACTTT              TCCCCC ACGC GCGGGA               TCTTCTGCAGGTGGT
  CYA_0997   2  43  65 1012575 .. 1012594 +  -3.6  -2.81642   GGATGGATTGATCAG            TAGTAAAG AAGT CTTCACTA             TCTGCTCCATGCTAT
  CYA_0985   5  54 273 1000184 .. 1000196 +  -4.7   -3.6682   CATGCTCTCCTAGGG                CTGGG ATC CCCTG                TTTCGATGACTAGAG
  CYA_0978   6  61 129  993776 ..  993787 +  -5.8  -3.72576   CAAGGCCTCGTTCAC                CAGC CGGT GCTG                 TTTGATGAGGGGGAG
    surE-2   5  65  68  980265 ..  980286 +  -8.7  -3.28924   AACCCTAGAGGGGAA           CGGCTGC CAAGGCCA GCAGCCG            TTCTGCCACAGCCTG
  CYA_0955   1  41 -34  969200 ..  969210 +  -2.4  -3.01712   TCTTGTCAGCCCTCA                 GCCG CCC CCGC                 TCTTGGCGCGGGCGC
      nadB   3  57 190  959443 ..  959459 +  -7.9  -3.18264   GTGGCCACCACTCGC              CGCCAGG ATC CCTGCCG              TTCCTGGATGGCCCG
  CYA_0933   8  53 395  944785 ..  944829 +  -7.7  -2.67694   TCAAGGTGCCGGATC CCAGGCCCCGCTGC-GCCAG AAACTC CAGGTTGCGGCGGCGCATGG TGGTGTCGTAGTCGT
  CYA_0926   5  54  47  937082 ..  937098 +  -6.5  -3.14132   TCGCTCGACTCTTCC              CGGGG GATGTAG CCCCG              TTCGTAGGCAAAGCG
    sppA-1   6  60 431  929535 ..  929547 +  -6.9  -3.64703   ACCTGCAGGGCGACT                GGGTC GGC GGCCC                TTTGAATGGCCGGCC
  CYA_0909   2  79  45  918038 ..  918048 +  -8.2  -4.37886   CCCCTTTTGCACCAC                 CCCC TCC GGGG                 TTTTGTGGAGGATCA
  CYA_0898   6  61 256  907137 ..  907154 +  -3.4  -4.34488   CCAAACAGGGCCAGT             CA-CCGC ACACG GCGGGTG             TTTATTCTAGCTATC
      csx3   8  63 -24  897314 ..  897327 +  -9.5  -2.75183   CGCGGAGCTGCTGCG               GGCGG TGCG CCGCC                TCATTCACTAGAGCT
  CYA_0872   7  75 155  877625 ..  877641 +  -5.7  -4.56597   CTTCGGTTCTGCGGT              TGGCGGC TTT GACGCCG              TTTTTGGGGGCAGCG
      proC   1  58 376  870737 ..  870756 +  -2.8  -4.08767   CAGGGTGGGCAAAAC            CTGCAGCCG TCC CCGCT-CAG            TTTTGGGCAGATCCA
  CYA_0853   4  48 230  863281 ..  863292 +  -5.8  -2.66216   CATAGGCACCTGCGA                GCCA AGGC TGGC                 CTTCTGCTGCTCCAA
  CYA_0845   8  62 -26  855521 ..  855579 + -10.1  -2.55351   CCTGCCCAGCCCACT CCCTCTTC-CCCTGCGCCGGCAGAGTAG GGAT CAGCGCTGCCGCAGCAGGGCGGAGGGGC ATTCGTGTCGCAGAG
  CYA_0837   6  61 153  846271 ..  846323 +  -7.6  -3.44206   CTGTGTTGCGCATAC CGGCGGCGATGCCGTTGATGGTGAGC AGA GCTCCCCG-CAGCAGC-TCGGCGCGG TTGTACTGGGTGTTG
      rnhB   2  69 216  837676 ..  837695 +  -2.1   -4.7173   TGGCCTCCTGCTGCT            GGCAC GGCCTGGATG GTGCC             TTTTTCGATGTGATA
  CYA_0805   3  56 187  818047 ..  818089 +  -2.7  -3.94465   AGAGCGGACGACGTA GAACATCAAGTTAATGGCT TCAGC GGCCGTCAGCTTAAGGTTC TCTTTTCCTTTTGGC
  CYA_0796   4  83 458  806835 ..  806857 +  -7.6  -4.69664   AGCCGATCCAACTGA           GTCAGGGCCG CGT TGGCCTTGTC           TTTTTGGCTGGTCTC
    phrB-2   2  43 264  785965 ..  785980 +  -3.2  -3.06261   CGTGTTCAGGATCCC              GGTGGT CGGC ACCAGC               TCTTGGGCCTTCAAG
  CYA_0775   9  64 184  781890 ..  781911 + -10.9  -2.61628   TGGGCAACTCTTAAA           GCGAGCAAC TATT GTTGTTCGC            TCAATTCGTCTTCTT
      trpF   1  59 421  779624 ..  779644 +  -4.5  -3.89346   CAGCTGCTCGCGGCT            GCGACTGGG ATC CCTCGCCGC            TTTGTAGGCTGGCCA
      secA  10  65 412  770775 ..  770787 +  -2.6  -4.56597   GCTCGCGCTTGTAGA                GGGC CAGAC GCTC                TTTTTCGCGGGCCAG
  CYA_0754   2  52 441  761144 ..  761159 +    -4  -3.61654   GAAAATCAGGGTCTG              CAGA-GC CCA GCATCTG              TTTCCAGTCCATCTG
  CYA_0748  12  75 334  756997 ..  757036 +  -6.2  -4.59773   GGGCGCTGGTGCGGG  CCTGG-GCCACCGCGGCAA TTT TGGCCGGGGAGGCGCCGTG  TTTTTGCGCCTGCAG
  CYA_0743   6  76 283  752918 ..  752931 +  -6.7  -4.60713   TGCCTATTAGTTAGA               CTGCT CTGC AGCAG                TTTTGTCCTCTTTTG
  CYA_0721   7  64  81  727296 ..  727320 +  -5.6  -4.10429   GGGAACTATAGTCTC          GCCAAGCTGG CTCCA CTGGCTGGGC          TTTTGGGCCGTGGTT
      ahcY   2  49 290  717449 ..  717471 +  -4.7  -3.28924   AGTAAGGGGAGCGGC           GGCCCACGC AGACC GCCTGGCCC           TTGTGCAGGCGCATC
  CYA_0705   5  86 -41  712432 ..  712463 + -16.6  -2.78996   GAACTTGTAAACTAC      CCGGCTCCG-ACCGC TAA GCGGTACGGAGCGGG      CTTTCAGTAGCCCTG
  CYA_0701   6  59 335  708510 ..  708528 +  -5.2  -3.78775   GAGAGGGTGCTGGGA             TCCAGTTG GGC CAACAGGG             TTTGGTAATAGGAGG
  CYA_0693   5  51 323  701341 ..  701379 +  -2.3  -3.79473   AGGACAAGTCGTAGC  CGGAGCTGCGCCGTACTGC CTG GGAG-A-GGCGTCGCACCG  TTTCGATGTTGTGGT
  CYA_0689  11  86  11  697950 ..  697982 + -16.4  -2.78996   CTTAGTCGTAAACTA     CCCGACTCCG-ACCGC TAA GCGGTACGGAG-CGGG     CTTTCAGTAGCCCTG
  CYA_0682   3  49 156  688412 ..  688430 +  -4.5  -3.28924   ATCCCACAGTTGTTC             TGCCGAG ACCCA TTCGGCG             TTGTAGCCGCCAATC
  CYA_0664   1  39  89  672594 ..  672607 +  -2.3   -2.8085   GGGCACGCTGGGTCA               ACTCC TCGA GGAGA                ATTTGCGTCCATTCC
  CYA_0647   2  48 -14  656903 ..  656927 +  -2.6  -3.55563   AGGGTGTTGGCTCAG          GCCCAGCAGG GCTAA CCGGCCAGGC          TTTGGACAATGGACT
      sasA   4  67 470  648276 ..  648286 +  -5.4  -4.26903   AATATCAGGCATGGC                 CAAG ATC CTTG                 TTTTGCTGAAGTGGG
  CYA_0628   1  44 406  641164 ..  641187 +  -3.8  -3.02511   TCGACTCACAGAAAC          GAGACTTGGT AAAC ACAAAGGCTC           TCTTCCCCGAATACC
  CYA_0625   3  52 297  637079 ..  637090 +  -3.6  -3.60627   TTGCTTGAGGGTGTC                CTCC AGCA GGGG                 TTTCAGGTCGGATCC
  CYA_0621   8  66 -41  629968 ..  629999 + -10.8  -2.78996   TTTGGCGTAAACTAC      CCGGCTCCG-ACCGC TAA GCGGTACGTAGCGGG      CTTTCAGTAGCCCTG
  CYA_0577   4  57 307  590296 ..  590308 +  -4.7  -3.72576   ACGTTGCAGAGGTTG                CCGTG GAT CCCGG                TTTCCTCGGCCAAGC
  CYA_0570   5  64  22  585113 ..  585137 +    -5  -4.13077   CGAGGCCAGCGGTGT         GGA-CTAGGTC TCGC GACCTTGCTCC          TTTCTCTCCTCTCTT
  CYA_0562   5  53 342  576104 ..  576135 +  -7.2  -2.53581   CTCGAGAGCGGACAG      TTCTGCCGTCGCCT CCTC GGGCGAGGCCAGGA       TCCCTTGCAAATCTA
  CYA_0553   4  50  74  566731 ..  566745 +  -5.6  -3.13403   CTTGGGCCTTGCCGC               GCACGG TTA CGGTGC               TGTTCATGGCCGGCA
      typA   1  46 133  559260 ..  559292 +  -4.7  -3.01712   GGAGCTGCTGGGATC      CCGCCTGGACGTA GGCCAGA TCCACCCAGGCGG      TGTTGCCGCGGCGGA
      grxC   8  71  66  549848 ..  549866 +    -8  -3.92542   GCTAACCGGCGGCCT             GCCTGAGC TGG GCACGGGC             TTGTTTGAGCATGGC
  CYA_0520   6  95  47  537965 ..  538011 +  -7.5  -5.55855   GTCTCGCCTTGAACG GAAGAGCTGTTGCTTGAG--AAG TTG CTTACCTCAAGTTTCAGCTCTTC TTTTGTTTTTTTAGC
  CYA_0514   7  65 -64  533506 ..  533545 +    -5  -4.11081   CCAGCTTTGGCACAA  TTGGATGCCGACAGCA-GC TAT GCGTTTTGTCGGGATCCCA  TTTGTCCTGTTGTTT
  CYA_0514   7  65 204  533774 ..  533784 +  -2.4  -4.39166   GCTGCCAGGTCAACA                 ACCC GCA GGGG                 TTTTGCTGTCTGGAA
  CYA_0510   9  79  22  529424 ..  529480 +  -9.4  -4.25848   GAAAAGGCTCGTTGT C-TCGATCCCCAACCCCCCTCTCCCTCT GGG AGAGGG-GCCGGGGGTGAGGGGTTGACG TTTTAATAGCGAGTT
  CYA_0500   5  50   6  516862 ..  516877 +  -6.8  -2.61582   TGTTGGCTAAGCCTT              TGCCCA ACGG TGGGCG               CTTCTCAGTCCGGTG
  CYA_0493   8  74  29  509840 ..  509869 +  -4.3  -4.68593   CCTGCCCTAAAGCGG      GGCATCGCCCTCG GGCGGA CG-GGGCGA-GTC       TTTTTGGCTGCTAAG
      gcvH   3  49 183  500872 ..  500900 +  -5.8  -2.79492   GGAGGGATTGGACGG        CCTGCCGCAGGC GCTTG GCCAACTGCAGG        ATTTGAGCTTCCGGA
  CYA_0478   6  68   7  497512 ..  497551 +  -4.2   -4.3898   ACCCCTTAGCTACAG  CCGGCAGGGATCCG-GAAA ACT TTTCTCGGTTCCCTGGAAG  TTTTATCCCAATAGT
      msrA   1  62 309  482537 ..  482556 +  -5.6  -3.99775   ACCTGCCAGGAATTG            GCCCCCAG AGTT TTGGCGGC             TTCTTCTTCCTCGGT
  CYA_0453   4  51 329  471359 ..  471372 +  -6.7  -2.79183   AATCTCGAAGCGGAT               CCCAT CGGC ATGGG                TGTGCTGGCGGTACC
  CYA_0449   3  59 103  469825 ..  469838 +  -4.5  -3.97368   GGGATCCACCTTCAC               CTCTG CTCG CAGGG                TTTCTGGATTGCGGC
  CYA_0438   4  74 272  458900 ..  458914 + -11.4  -3.21747   GCGAGGCGGCCGCGG               CTGGCC CCC GGCCAG               TTCATAGTAAACTCC
  CYA_0433   6  54 402  451260 ..  451270 +  -6.8  -3.05384   GGCAGATGGGCCAGA                 TCCC CAC GGGA                 TTCGCTCCCCAAAAC
    cobD-1   7  74 -28  443605 ..  443627 + -11.3  -3.34043   CTCTAGTTCTCAACT           CTCCTCTCC CTCTA GGAGAGGGG           TTGTAAACTACTCCA
      atpD   3  48 287  440701 ..  440730 +  -2.7  -3.44622   CTCTTTTTGGGAGAG       GTGGATCATCCGTC CTT GGCGGTAGG-CCAC       TTGGTTCTCCCGATC
  CYA_0412   3  50   4  434308 ..  434353 +  -3.8  -3.53811   CCATGGCCATGACGA CCTTGCTGAGCCGCCAGG-CCC GGCG GGGATCAGGCGGG-CTGCCAGG TTTCCAGGCGGTAGG
  CYA_0402   5  54 163  418502 ..  418525 +  -6.6  -3.14132   CACAAAAACCGTGCA          GCGCTGCATC AACC GCTGCAGAGC           TTCCTGCACCAAGGC
      opcA   2  60 259  405181 ..  405208 +    -4  -4.18018   GGCAAACCCCAGCAT        GGCCAATCGC CCGTTCCA GCGCTCGGCC         TTTTCCGTCCACCCA
  CYA_0384   3  48  84  399237 ..  399249 +  -5.5  -3.02946   ATGGACATTGCCCTG                CCGGA AAG TCTGG                ATTTATAGTTAAAAA
  CYA_0375   9  53 -30  391415 ..  391429 +  -2.7  -3.78736   TCAGAACAGGTGGAT               CCCCG TGTTT CGGGC               TTTCATCGCTCTGTA
  CYA_0371   4  58   0  387510 ..  387520 +  -8.2  -2.93817   GCGAGTGCCCAACTA                 GCCC GGC GGGC                 TGCTTCTTCCCAATT
       maf  11  89  47  376752 ..  376763 +  -3.6  -5.54894   CCAGCTTGGGATCCG                CCCG TCCT TGGG                 TTTTTTTCATCAGTT
  CYA_0355   7  70 -49  372825 ..  372849 +    -5  -4.36914   GGGGAGAAGGGGGCA         GCC-GCAGC-CG CAT CGAGTTGCCGGC         TTTTGTACAGCGGCG
  CYA_0344   2  46  53  362562 ..  362609 +  -4.6  -2.91582   GTTTCTCTACGTCGT TATTGCTACGCAACGCTGTCGC GAAG GCGCCGGCAGCGCGAAGCACTA TCTCTAGCTCCCCTC
    groL-1   4  79  30  350690 ..  350705 + -10.4  -3.91144   GCCCTTGTGGCCTAG              GCCCCT ATTC AGGGGC               TTTCTCCCGTCTCCG
  CYA_0327   6  59  44  344615 ..  344627 +  -4.8  -3.91897   AGGCCGCGGTTGCCT                GCTG CAGCT CAGC                TTTGTCGCTGGAAGC
  CYA_0319   5  56 192  328734 ..  328760 +  -3.4  -3.88291   ATCGTAGAAGAAGTC         GGCCACGCAGCG GGG CTCGGCGAGGGC         TTTCTGGGCCTCATC
  CYA_0304   4  54  12  310561 ..  310575 +    -7  -3.14132   CTAGCCGCGGCGGTA               GCGGGC CAG GGCCGC               TTCGTAAGCCCGCCG
      leuC   5  61 245  295666 ..  295685 +  -4.9  -4.13014   GGTGCCGTGGGTGTG            GCGGGTG GGGATG CGCTCGC             TTTTGAGGATCTCCA
  CYA_0268   2  49 371  276152 ..  276164 +  -4.7  -3.31144   GGCCGTCAACACCTG                GGCCG CTT CCGCC                TTGTAGCCATAGCGG
  CYA_0255   4  68  68  262324 ..  262345 +  -9.5  -3.27298   GCTGTAGACGGGAGC           TTCCGAGAA TCAC TTCTCGGAG            TTGCTGCTTCAACGG
  CYA_0222   4  46  35  226550 ..  226560 +  -5.4  -2.66559   CACCAGAGTGTCTGC                 TTGG CCG CCAA                 TCCTCTGGCTCTGTT
  CYA_0222   4  46  41  226556 ..  226569 +  -3.8  -3.10344   AGTGTCTGCTTGGCC               GCCA ATCCTC TGGC                TCTGTTGGGTCAGCA
  CYA_0211   6  79 458  219767 ..  219777 +  -8.2  -4.44245   TGGTGCCCATGTCGG                 CCCG CTC CGGG                 TTTTCTCGCTGGTCT
  CYA_0205   5  93  71  209932 ..  209965 +  -5.4   -5.5074   TGGGATCCCTGTGAG    CAGAGAG-GCA-AGCT TGAA AGCCCTGCTCTCTCTG     TTTTTTGTTGAGTTG
      murE   6  74 194  195894 ..  195910 +  -7.9  -4.21908   GGAGCGAAGCGGCCT              CCACCGC AAA GCCGTGG              TTTTGGCTGGTGATC
  CYA_0187   4  66 186  188253 ..  188285 +  -8.3  -3.67175   CGCCTTGGAGACCTG      GCGCTTGAAGCGGCG CAG CGCCGATTCGATCCC      TTCGTTTTCGCCAAT
  CYA_0185   5  74  40  185684 ..  185701 +  -2.7  -5.00616   CCATAGGGCGGTATC             TCAACGGG CTC CCC-TTGG             TTTTTTGCCGGCAGG
  CYA_0179  10  81 404  177152 ..  177164 +  -9.1  -4.37502   TGGTGCCGCAGCATG                GCCAG CAC CTGGC                TTTTCATCTCCTCGT
  CYA_0163   6  46 234  160224 ..  160259 +  -3.1  -3.31144   CGGAAGAGACCCTGC    TGCAGGAGGTGCTGG CGGGTA CCGGCACCTACGGGG     TTATCGCCCTCACGC
  CYA_0158   5  71 328  154416 ..  154432 +  -6.5   -4.2558   GCTCGGTAATGCGGA              TGGCCTG TTC CAGGTCG              TTTTCGTAGGCGATC
  CYA_0134   4  58  34  128628 ..  128654 +  -5.9  -3.67622   TCCTGGATGAGGTGG        GCGTAGCGCTCGG CCA CCG-G-GTTACGC        TTAATTTTCAGCGTC
  CYA_0119   7  58  78  115264 ..  115290 +    -3  -4.12188   TGGAAGCCGTGCTTG        CGCAGCTCCTG ATCCAA CAGCAGCT-CG         TTTTCCACGTGATCC
      chlM   6  55 167  107871 ..  107883 +  -4.1  -3.72893   GCGCTGGCCAGCAAC                TGCTT GGT GAGCA                TTTGATAGAGAGCTG
  CYA_0107   6  52 181  103230 ..  103249 +    -5  -3.23692   CTGCGTATGTGTTTA            TGGC-CTTG GGA CAGGAGCCA            TTCATCATGGTCATG
  CYA_0088   0 NONE
  CYA_0083   7  68  68   82892 ..   82922 +  -9.1     -3.67   CCTTCCCAATGGGCT      GAGGGTGAGGAGCGC CAG GC-CTTCTC-CCCTC      TCTTTTGCGCCTTGG
      dnaE   2  53 422   57886 ..   57904 +  -7.4   -2.5805   CCCCAGGGATCCACG             ATCATGGC GTG GCCATGAC             ATTGTCGCCGCTCGT
  CYA_0054   2  43  45   51760 ..   51779 +  -3.6  -2.81642   GGATGGATTGATCAG            TAGTAAAG AAGT CTTCACTA             TCTGCTCCATGCTAT
  CYA_0045   5  66 289   45008 ..   45032 +  -8.6  -3.68222   CCCAGTTCACCTGCC         G-CACCCAGGC CTCG GCTTGGGTGGC          TTCTTCCCGTTCCCC
  CYA_0028   1  46 403   27548 ..   27563 +  -3.9  -3.05597   TCATGGCCTTCAACA              CCGTC AATGCC GGCGG               GTTTTCCAAGCTGGG
     gap-1   2  57  51   19771 ..   19781 +  -8.2  -2.74144   CCAGCGCCTCAGCTG                 CGGC TAT GCCG                 GTTTCGGGGTGGCGC
  CYA_0009   6  56 -39   11170 ..   11201 +  -6.6  -3.34895   AGAAGTGAACCGTCT      TCTCGATTGGGCAGC TGG GCTGCTCAG-CAAGA      TTGCTTAGGGCTACA
  CYA_0003   0 NONE

SUMMARY

584 putative operon ends contain 2506 possible terminators.
Percent operon ends hit by terminators of confidence >= x:
	x	#>=x	hits>=x	%hits>=x
	100	11	11	11	2 %
	99	11	11	11	2
	98	11	11	11	2
	97	11	11	11	2
	96	11	11	11	2
	95	16	16	16	3
	94	16	16	16	3
	93	17	17	17	3
	92	17	17	17	3
	91	21	20	20	3
	90	22	21	21	4
	89	24	23	23	4
	88	25	24	24	4
	87	27	26	26	4
	86	30	29	29	5
	85	32	31	31	5
	84	34	32	32	5
	83	37	34	34	6
	82	39	36	36	6
	81	44	39	39	7
	80	47	41	41	7
	79	56	50	48	8
	78	63	56	53	9
	77	69	62	58	10
	76	76	69	65	11
	75	87	78	72	12
	74	97	87	81	14
	73	104	91	84	14
	72	111	98	89	15
	71	123	110	100	17
	70	129	116	105	18
	69	144	130	118	20
	68	162	147	133	23
	67	178	161	143	24
	66	202	182	161	28
	65	231	208	180	31
	64	254	224	188	32
	63	286	251	209	36
	62	302	266	219	38
	61	336	296	238	41
	60	383	336	264	45
	59	415	361	277	47
	58	460	400	301	52
	57	497	433	319	55
	56	593	516	353	60
	55	606	526	356	61
	54	705	600	379	65
	53	756	640	397	68
	52	850	713	421	72
	51	896	744	428	73
	50	1006	833	445	76
	49	1072	882	458	78
	48	1244	1007	480	82
	47	1325	1068	491	84
	46	1530	1217	522	89
	45	1533	1220	522	89
	44	1686	1332	536	92
	43	1871	1474	549	94
	42	2068	1619	557	95
	41	2205	1716	562	96
	40	2285	1772	564	97
	39	2383	1844	569	97
	38	2506	1934	571	98
	37	2506	1934	571	98
	36	2506	1934	571	98
	35	2506	1934	571	98
	34	2506	1934	571	98
	33	2506	1934	571	98
	32	2506	1934	571	98
	31	2506	1934	571	98
	30	2506	1934	571	98
	29	2506	1934	571	98
	28	2506	1934	571	98
	27	2506	1934	571	98
	26	2506	1934	571	98
	25	2506	1934	571	98
	24	2506	1934	571	98
	23	2506	1934	571	98
	22	2506	1934	571	98
	21	2506	1934	571	98
	20	2506	1934	571	98
	19	2506	1934	571	98
	18	2506	1934	571	98
	17	2506	1934	571	98
	16	2506	1934	571	98
	15	2506	1934	571	98
	14	2506	1934	571	98
	13	2506	1934	571	98
	12	2506	1934	571	98
	11	2506	1934	571	98
	10	2506	1934	571	98
	9	2506	1934	571	98
	8	2506	1934	571	98
	7	2506	1934	571	98
	6	2506	1934	571	98
	5	2506	1934	571	98
	4	2506	1934	571	98
	3	2506	1934	571	98
	2	2506	1934	571	98
	1	2506	1934	571	98
	0	2506	1934	571	98
