# Supplementary material for: Rapid, accurate, computational discovery of Rho-independent transcription terminators illuminates their relationship to DNA uptake
Source: Genome Biol. 2007 Feb 21;8(2):R22. doi: 10.1186/gb-2007-8-2-r22 (PMC1852404; doi:10.1186/gb-2007-8-2-r22)
Supplement: Additional data file 2 — As described in the text, the entire robust tail-to-tail region is searched; if the region is less than 500 nt, then the 500 nt downstream of the stop codon is searched (stopping if a gene start is encountered). In the case of ties, all terminators with the high score are output. [file gb-2007-8-2-r22-S2.zip › Cyanobacteria_bacterium_Yellowstone_B-Prime.ttperf]

  CYB_0003   4  59 -15    2448 ..    2458 -  -8.2   -2.9155   CCGGCCAAGATCAGA                 GGCG CAC CGCC                 CGCACAAAGGCCACC
  CYB_0008   7  51 346    6781 ..    6797 -  -5.8  -2.90075   GCTGCGGGAAGGACA              GGCCCT TTGGC AGAGCC              ATGTGGAAGAGCTGC
  CYB_0028   2  56 121   34501 ..   34517 -  -3.7  -3.78775   CTGCCGACTACCAAA              CAGCT TTTGCCC AGCTG              GAGGCTGCTGCCGGG
  CYB_0041   3  79 -18   52417 ..   52449 - -12.8  -2.92792   AGTTACTGTAAACTA     CCCGGCTCCG-ACCGC TAA GCGATACGGAGC-GGG     CTTTCAGTAGCCCTG
  CYB_0059   2  70 213   72091 ..   72103 -  -6.9  -4.07568   GTTGCTGGTGCAAAA                GGCGG GAG CCACC                ATGGGCCTGAAGGTG
  CYB_0077   5  63  72   90313 ..   90324 -  -5.8  -3.84825   GCTACGGAGAGCAAA                CCCT GATG AGGG                 CATGAAGCTCCCCTC
  CYB_0091   6  77 255  106750 ..  106772 - -11.4  -3.55444   GCGGTATCCCGCAAA           GCTTTGAGTA GAA TACCCAAAGC           GCAGTTTCCGTGTCG
  CYB_0098   5  76 150  115303 ..  115317 -  -3.4  -5.03715   ATCACCCTCAAAAAA               GCGGGC CTA GCCCAA               GTGCGCTTTGCCGAA
  CYB_0105   6  65  44  120452 ..  120463 -  -2.2  -4.56153   CGACTATAAAAACAA                CAAG CCGT CTCG                 CCACTGTCCACATGA
      scpB   7  53  53  128028 ..  128044 -  -6.5   -2.9356   AGCCAGATTGAGACA              CTTTCCC TTT GGGAGAG              AGGAGTTAGGGATCC
      cobK   5  60 473  131154 ..  131168 -  -4.2  -3.97051   AAATATCCTAAAGAA               TCGGCT CTG AGCCCA               AGCTGACGGTCGCAA
  CYB_0122   3  52 296  134894 ..  134908 -  -5.6  -3.29144   GGAGGTGCTGCAGAA               GGTGCG CGC CGCAAC               CCAGCACCTGGTGGG
      grxC   8  62 310  136592 ..  136603 -  -2.2  -4.47888   GTAAGCCAAAAACAA                CTGCC ATG GGC-G                ATCCTCTCACCCCCC
  CYB_0130   4  49 192  143582 ..  143594 -  -4.7  -3.16492   CCATATTCACCAAGA                CCTGC ACC GCCGG                CGGGAGGGGGTTGAT
  CYB_0146   1  52 114  163543 ..  163564 -  -5.2  -3.28924   GATCCCGCTTTACAA           CCTATGTGC TGCTG GC-CATAGG           TATTGGGGGACTGAG
  CYB_0152   4  51 336  166683 ..  166701 -  -3.1  -3.64755   ATACACCTTGAACAA             TCTCAGG TTTGC CCTGACA             GTGGATGGAGACAAC
  CYB_0169   4  52 308  180629 ..  180643 -    -7   -2.8294   GAGGCTCTACAAGTA               GGAGCC CTA GGCGCC               TTGGCCACTGACTAC
  CYB_0169   4  52  -8  180945 ..  180959 -  -6.4  -3.09492   GTTGGAAGGCGAAGA               CAAGAC TTA GTCCTG               CCCGAAGGCAACCCT
  CYB_0195   2  51 444  208111 ..  208121 -  -3.2  -3.63515   TTGCATGGCCAAGAA                 TCCC CGC AGGA                 TTGTCAGCAATTGGG
  CYB_0204   4  84 239  214565 ..  214580 -    -4  -5.18357   TAACTTATGAAAAAA              GCATTC GATT AAATGC               CTCTCTTTATACAGA
  CYB_0217   5  55 127  227437 ..  227449 -  -7.7  -2.75481   CTTGAACTTCAACCA                GTCCA TCC TGGAC                AGCCAGGGCCGCTTC
  CYB_0222   2  61 452  232908 ..  232931 -  -5.3   -3.8211   TGGCAGGGAGAACAA          GGGGTGCTGC TGCCG ACAG-ACCCC          CGCAAGCAGGCCCAC
  CYB_0228   3  49 191  237389 ..  237407 -  -5.2  -2.93393   CGCTACCCTAGAAAC             CTGCAGTG AAG CCCTGCAA             TGGCTGCGTTCTCGG
  CYB_0232   6  83 -42  242801 ..  242833 -   -15  -2.78996   CAGGGCTACCGAAAG     CCCG-CCCTGTACTGC GAA GCAGT-CAGGGTCGGG     TAGTTTACAACCATT
      cysW   6  77 185  245037 ..  245057 -    -4  -5.00884   AGCTGGCGGAAAAAA           CCCGC-GAT CTCT ATCAGCAGG            CCCTGACCGCCCACG
  CYB_0253   5  65 317  268019 ..  268048 -  -8.5   -3.4759   ACGTAGCAGAACTAA       CCCGCTGGGAGTGG CCG CCAC-CCCAGATGG       AGACCAACGGCTGTC
      hisC  10  74  92  274942 ..  274969 -  -9.8  -3.64103   GACTCAGAGCGGAAA        TCGCCCAGGCGC TGGA GCATCTGGACGA         ACGACACTTGCAGCA
       ndk   6  60 326  285693 ..  285703 -  -6.8  -3.59109   CCAGAGACGAGAGAA                 CGCT TTG AGCG                 TGTTAGCGACCTCGT
  CYB_0280   8  68 253  294795 ..  294821 -    -8  -3.75153   TTTGTCCAACGCAAA         GGGATCCTCT TGTACAC AGGGGATCCC         CTTTTTGACCGGCTT
      purQ   3  50 -63  298321 ..  298360 -    -5  -3.05522   GAAGCTGCGCAAAAT  CGAC-TGCCAGAAGGGGAT CCC ATCCTGCCCTGGCAAATCG  GGATCTGCTGCCCGC
  CYB_0288   3  60 192  300838 ..  300873 -    -4  -4.07568   TCTGGGGCCGGAAAA    CGATCAGGATCTGGC CTACTGT GCC-GATCTGGATCG    TCTCTCAGTGGTGCC
  CYB_0295   5  54  79  307035 ..  307049 -  -3.4  -3.84961   CACGCAAGCAGCAAA               CCCAGA GGG CCAGGG               ATCCCTATTGGATTG
  CYB_0304   9  65 275  316768 ..  316786 -  -5.2  -4.20918   CTCAAGGTGAACAAA             GCTCGTCC CCG GGAAGAAC             GCCCCACCTCAGGTT
  CYB_0319   1  52 408  336172 ..  336183 -  -5.8  -3.03124   CTTGACGGCTCAAGA                GTCG TTCC CGAC                 AGCGGTGCGGAGCGC
  CYB_0329   4  71 -35  345734 ..  345766 - -11.4  -2.97171   GAGCCGAGTAAACTA     CCCGACCCTG-ACTGC TTC GCAGTACAGGG-CGAG     CTTTCGGTAGCCCTG
  CYB_0334   8 100  23  351669 ..  351692 - -13.1  -5.09225   AGCCCAGGGAAAAAA          GCCCCCCGG CCAGCT CCAGGGGGC           AAGAAGGGAAAGGTT
  CYB_0338   3  44   6  356697 ..  356713 -  -4.4  -2.62983   CGGAGTTGGATAGCA              GACAGA TATCC TCTGCC              AGGACTTACAGCCGA
  CYB_0354  11  72  20  371232 ..  371253 - -11.5  -3.14564   GTAGCGTGGTAGGAA           TCTCCGGCC TAAA GGCCGGGGA            GGATGTCAATTTCCC
       fba   5 100  99  372059 ..  372079 - -12.6  -4.54727   TCCTCCAAAGCAAAA            GGGGATCC CAGCT GGATCCCC            TTATTTGTCCAATCT
      ubiE   4  55 444  379974 ..  379999 -  -7.6  -2.74501   AGCAAGCTGGCAAAG         TGGG-GAGGCA ACGAG CGCCTCTCCCA         AGATTGCTATGTCGT
  CYB_0369   3  65 301  383617 ..  383635 -  -8.8   -3.2056   AGGCAGAGCCATGAA             GGTGATGG TGG CCAACACC             TGGCCGGGGATCCCA
  CYB_0381   4  54 420  395822 ..  395832 -  -3.2  -3.91144   TCGACAGCCCAGAAA                 GTGC TCC ACAC                 TGCTACTGCACTCGA
  CYB_0430   8  59 190  437313 ..  437338 -    -9  -2.52193   AGTAGAGGCAGCAAT         CTGGCGCTAG GCACTG CTAGCGCGAG          CGGCGATTTCATACT
  CYB_0441   9  56 154  449549 ..  449563 -  -8.6  -2.52464   GGGGCTGTTAACTCA               GTGGTA GAG TACCAC               CTTGACACGGTGGGA
      cysQ   1  38 111  452300 ..  452327 -  -2.6  -2.53876   GCCGAGCTGAACCGA        GCCGATCTGC GGATTGGG GCCGATCTGC         GCGGAGCCATCATCA
  CYB_0460   6  62  -4  464340 ..  464352 -  -3.3  -4.25104   TTGCTGCCACGAAAA                CCTTG GCT CTAGG                CCGGAAAGATCACCT
  CYB_0463   1  42 303  467806 ..  467820 -  -2.1  -3.14344   GACCTGGCCCATCAA               GATCA CCTGC TGACC               GTGTTGGCACGACTT
  CYB_0475   1 100  28  484760 ..  484777 - -12.7  -5.08601   TCAGGGTAAGAAAAA             GGCTCCC TATA GGGAGCC              ATGGAGTACTTGAAG
  CYB_0478   3  60  41  489475 ..  489492 -  -6.3  -3.65224   AGCTCATGCCAAGAA             GTCCAAC TGAC GTTAGAC              ACTGCAGGCGCCGCG
  CYB_0482   5  44 166  493512 ..  493524 -  -4.8  -2.55712   CCACATGCAGAAGAT                CCCA CGTGC TGGG                GAAAAGTTCACCTAC
  CYB_0495   3  65  92  507372 ..  507383 -  -7.2  -3.68351   TGGTCAGTACCGAAA                GGCG GCTG CGCC                 GGGAAGCCGAAATTC
  CYB_0502   4  62  62  513863 ..  513897 -  -4.8  -4.17657   GAGGAGATGGTAAAA     GCCGCCCGGCGTCA GCAGGAA CGCCGCCAATCGGC     CGCCTCTTTGCCCGA
  CYB_0507   4  45 336  518154 ..  518167 -  -2.3  -3.45031   CGCCGAAAAATGGAA               TGGCC GTTT GGCAA                TGTTGGGCTTTGTGA
  CYB_0515   4  47 431  527258 ..  527273 -  -3.9  -3.30159   TCAAGTCTTCTACAA              CCGCC TCTTCC AGCGG               GGTGGGCTCTTCCAC
  CYB_0515   4  47 379  527315 ..  527325 -  -2.4  -3.60412   CAAGGCCAGAGAGAA                 GGGG GAT CCCT                 GGTGCGAGTTCTACG
  CYB_0529   2  45 -10  544291 ..  544305 -  -2.7  -3.17075   GCCCGCTGAAGCGAA               CGTGC TAGCG GCGCG               GAGCGCTTGGGTCGG
  CYB_0538   1  57 -38  552894 ..  552910 -  -7.9  -3.14132   TGCCCTTGCCAGCAA              GCTCCCA AAC TGGGGGC              TTGTCCCACCTGCCA
      lspA   1  42 160  556037 ..  556052 -  -2.4  -3.10012   AAGGTCACCACTTAA              TCCGCC TGGT GACGGC               TTTTAACACTTTGCC
      psaC   3  52 158  560849 ..  560881 -  -2.6  -3.87994   AGGGATTGGGATAAA     GCTCG-CACCCTGCAC ATA GCGC-GGGTGTCGGGT     AGTTTACCAAACAGC
      menB   4  68  77  574905 ..  574957 - -10.6  -2.89859   TAACCCACAAAATAC GCGACACTACCTGGCGGA-ATATCG ACAG CGGTATTTCCGTCAGGTGGTGCTGC TGCTTGAGTTTGAGG
  CYB_0577   1  40 154  583417 ..  583437 -  -2.3  -2.87564   TCATCTGCGTACAGA            CCACCTGCG AAT CCCTGGGGG            CCGATCTCAACCGCT
  CYB_0585   4  59  19  592149 ..  592164 -    -9  -2.60257   ATACCTGATAAGTCA              CTTCCC TTTG GGGAAG               CGGGATTCATGGAAA
  CYB_0597   5  90 -41  606726 ..  606757 - -16.6  -2.78996   CAGGGCTACTGAAAG      CCCGCTCCGTACCGC TTA GCGGT-CGGAGCCGG      GTAGTTTACGTCGGG
  CYB_0601   2  54 378  609878 ..  609900 -  -6.3  -3.16492   GTACATCGAGCAAGA           GTTCGGATA CTGCC TATCCGAGC           GGCTGGACGATATCC
  CYB_0612   5  55 403  622096 ..  622106 -  -4.6  -3.65351   CCATGGCCAGCTAAA                 GGGA TCC CCCC                 CTTTCCCCCAGCAAC
  CYB_0617   0 NONE
  CYB_0627   1  45 169  637759 ..  637775 -  -2.3  -3.37499   GAACATCGCAATCAA              CCTTT CGACCTC AAAGG              CATGGAAGGGGAGCT
  CYB_0632   7  66  40  641931 ..  641972 - -10.4  -2.79492   TCCCCAAGCTCAAAC TTGGGATCCCTGCTTTTCCT CTTG AGGAGA-G-AGGGATCCCAA TGTTTTGTATGATTT
  CYB_0643   3  45 364  653095 ..  653120 -  -3.9  -3.14132   TCTCTGCCGGATCAA         CAGGCGGCC TCTCTATT GGCCATCTG          CGATGACATCGGCGA
      ilvB   6  72 366  659254 ..  659278 -  -3.5  -4.82901   TTTCGGCGAGAAAAA          GCCACCCCT GAAGAGG AGCAGTGGC          TGGCCAAGGTGGAAT
  CYB_0651   4  51 326  664682 ..  664716 -  -5.7  -2.87132   TCCGCCCGTGACATA    CTCCCATCGCTG-ACCC TAC GGGTACAGCG-TGGGCT    TCTCGCTTCATCGGG
  CYB_0666   5  62 396  679410 ..  679420 -  -8.2    -3.272   ACTACCCGACACCAA                 CCGC TAG GCGG                 TACGGAGCGGGCTTT
      dprA   5  58  48  693750 ..  693764 -  -5.6  -3.65522   CACCTATGTGAACAA               CCCCCG CCA CGAGGA               TCCCGCTTGCCGTGC
  CYB_0682   1  43  56  696704 ..  696715 -  -3.6  -2.71364   CCAGCCGCCCAAGGA                GCAG GTGA CCGC                 CTACTACGAGGAAGG
  CYB_0686   6  66 246  700297 ..  700315 - -10.2  -2.79831   CCGAGGTGAAAACAT             CTGGGCGC AGT GCGACCAG             GATTGCTTCGATGTG
  CYB_0693   7  56 121  710222 ..  710273 -  -2.3  -4.15044   GCCTGGCTGAAGAAA GCAA-GGCCGATCTGCTGGTGATGGG ATC CCC-TGACC-GCCGACCTACCATTGC CCGCAGCATTCCCGA
      pcyA   3  54  57  716257 ..  716273 -  -6.5  -3.05384   TGGGGCCGGATTCAA              CTCCAAC CAT GCCGGAG              TTCCTGGGGCAAAAA
  CYB_0719   4  62 -10  739491 ..  739525 -  -4.9  -4.07568   TCTTCTGGCGGAAAA    GCGAGTGGGGGAAGGG GGCA CCTTTCATCCAC-CGC     AGGCCCTGTCCTCGA
  CYB_0728   6  59 204  747796 ..  747807 -  -7.2  -3.16881   CACCGAGGCCAGCAA                CCGC ATTC GCGG                 CCTAGCAGAGCGTAT
  CYB_0736   2  45 464  759842 ..  759883 -    -3  -3.20382   CGCTACATGGAGCAA CACCAGCCG-CC-GC-TGCGC ATT GTGCATGCCGGTCGGGTGATG CGCCGCGATACCGTG
  CYB_0736   2  45 -10  760341 ..  760357 -    -3  -3.23174   AGACCTTCAGAAAAC              CCTCTT TCAGG AAAAGG              TTTGCTTGTAGATCA
  CYB_0754   6  74 219  776675 ..  776689 -  -4.2  -4.72188   CCAAGGGAAAAGAAA               CCCTCA AAC TGACGG               CCAACGAAGCCATTA
  CYB_0757   8  67 338  778056 ..  778074 -    -3  -4.56775   AGGTCGCTCGAAAAA             GGCTGC GGAAATG GCCGCC             GCTGCTCAAGCCTAC
      recN   4  74 355  797455 ..  797469 -    -7  -4.32857   CCCCTGAAAGAGAAA               CGACGC CAA GCGGCG               GGATCCCTATCGGGT
  CYB_0785   6  57 467  809112 ..  809156 -  -8.6  -2.74144   CCGCGACTGGGAAAC CCTGCTGCTGGGCTTTGGTGGC GGC GGCACCGA-GCCCAACAAC-GG CTCCAACATCTGGCG
       mrr   1  51 369  827233 ..  827249 -  -3.5  -3.55444   GGGCCATCTGCTAAA              GTGGCAG TTT CAGCCTC              AACAACGAAGCAAAA
  CYB_0810   7  62 316  838090 ..  838117 -  -3.4  -4.27584   AGCCCCAATCCAAAA        CAGCCCACCTCCG ACC CGAAAGTGG-CTT        TCGAGCGCTGGGCCA
  CYB_0817   8 100  30  846649 ..  846674 - -16.9  -3.13773   TCTGACATCGAAAAG         CAGGGATCCCC GCTT GGGGATCCCCG          ATTTTATTTGGCCGG
      argF   0 NONE
  CYB_0826   9  67 146  856346 ..  856358 -  -3.3  -4.56597   CCTGCTGGGGAAAAA                CGGAG CAG CTACG                ACCTGACAGGGCGGG
      cas2   2  65 126  867295 ..  867311 -    -8  -3.56643   GTGAGAGGCCTGAAA              GCCTTG TGGCG CAAGGC              ATCGAGCGGGTCAAC
  CYB_0861   1 100  37  894127 ..  894150 - -15.4  -4.27316   CTCTGCAACCCAAAA          GGGATCCCTA GGGA TAGGGATCCC           CGGATGATTCCTCTG
  CYB_0881   2  51  76  909524 ..  909535 -  -3.6  -3.53563   ACAGCCGTTGGGAAA                GCGC CTGC GCAC                 CCCAGAAGAACAACA
  CYB_0893   2  43 399  925492 ..  925505 -  -2.4  -3.25223   CAGCGATAGCAGGAA               GAAG GCTAAA CTTC                GGTATAGTTTGAGGT
  CYB_0900   5  68 -29  932855 ..  932877 - -10.6  -2.96216   TTTGAGGACTACAGA           TCCCGAATCC AAG GGATCCGAGA           GAGAGGTAGCCGCCG
  CYB_0907   4  60  98  936600 ..  936632 -    -7  -3.53224   TATCTGTCTCCCAAA     GCAGACTAGGGGAAC CTGG GATCCCCAAGT-TGC      TTTCCTGCAGTCTGA
  CYB_0916   6  62  49  954668 ..  954685 -  -6.9  -3.72576   TGCTGCGGGAGGAAA             CCCGCAA GGGC TGGCGGG              ATCCGAACTTGGTGC
  CYB_0923   5  80 204  961322 ..  961351 -  -4.2  -5.08601   TCAGTGGAAGAAAAA       GAGCTGATCCCCG GTGCG CGGGGAGG-GCTC       TCTGGCCCCAACATT
  CYB_0938   6  95  32  976466 ..  976488 - -11.3  -4.57569   GGAGCGGCGGAAAAA          TCCCC-CGGC TTTA GCCGTGGGGA           GAACGTCAGTTCTGT
  CYB_0948   3  56 331  983537 ..  983549 -  -4.1  -3.82097   CCGAAATGCAGCAAA                TGACC GAG GATCA                CACCTTAGTGGCTCG
  CYB_0952   8  54  90  989721 ..  989733 -  -2.7  -3.83205   ACCGTTGAGACCAAA                TTGCA GGG TACAA                GAGCAGAACTAGCCT
     trx-2   4  54 346  998694 ..  998712 -  -3.1  -3.79747   TCACCTACTACGAAA             CCCTG GGAGGTGGT CAGGG             GGCCAGCCGGCAACG
  CYB_0962  10  62 331  999142 ..  999154 -  -3.3  -4.20367   GTGGTCAAGAAACAA                CTGCT CGC AGCGG                CGAAGCACCTCATCG
  CYB_0965   6  56 131 1001271 .. 1001283 -    -2  -4.07568   CCTTTGCCTGGAAAA                TTGT TGATG ACAA                GCTATACCTGAACGC
  CYB_0973   5  60 224 1008553 .. 1008566 -  -3.8  -4.08767   CCGACCGCGTCAAAA               CCGT GCCCGA ACGG                TGGCTGCTGGCCTAC
  CYB_0977   1  62 475 1012753 .. 1012763 -  -6.8  -3.62572   CACGAGCAGGCCAAA                 GCCA CCC TGGC                 CCTTCCTCAGGCCGA
  CYB_0994   1  67 357 1029677 .. 1029690 -  -3.1  -4.56775   AGCTCTGGCCAAAAA               TATGG CCCC CCACA                TCTACGTCTGCAACA
      ribH   2  42 157 1043601 .. 1043643 -  -3.4   -2.9155   TTCTGGAAGAGCACA CGCTGGTTCTGAACACGG CCCATCC CCTTATCCAAAACCTGCA GTCTCTTGCCGATCA
      aroE   7  56 281 1045835 .. 1045851 -  -5.7  -3.38072   GGGATCCAACACCAA              CGGGATC CTG GCCCCCG              CTGTGACAACAACGC
      chlN   3  66 296 1052139 .. 1052158 -  -3.5  -4.38712   CCGATGTGGAGAAAA            CTCTAGC CGCCGC GCGAGAG             GTGTTGAGCACCCTC
      ileS   7  72   4 1061647 .. 1061680 - -12.3  -2.67588   AGCCAATTCAAAGAG     GGGGATCCCTTCCCG CCAG CGGGACGGGGTCCCG      AATTCAAAACTCCCC
  CYB_1027   6  61 -40 1069940 .. 1069958 -  -5.2  -3.90744   TCCCCTGGCAAAGAA             CGCAGGAA GGA TCCCCGCA             GTTGACCACATGCGG
  CYB_1034   5  70 306 1076214 .. 1076227 -  -9.5  -3.39668   GCGCAAAGCGGAGAA               GGGCC AGAA GGCCC                AGGTGGCAGCCGACG
  CYB_1034   5  70  12 1076484 .. 1076521 -  -6.9  -4.08692   GAATCCTTTCCAAAA   CCCTTTCCAGCGCTGAG GCCT CTCAAAGCTAGTTAGGG    ATTGACTGGGCTTAT
  CYB_1043  10  62 245 1085014 .. 1085024 -  -4.6  -4.18494   CAGTCCCAGCCAAAA                 CCCG AAG CGGA                 CCCCCGCCCCACCCC
      gshB   5  75  48 1088170 .. 1088184 - -11.4  -3.36073   TAGACTCCCTAAATA               GACGGG AAC CCCGTC               AGGCAACAGACGCGC
  CYB_1063   4  57 371 1100300 .. 1100317 -  -6.3  -3.53012   GCCTGGGTTGCCAAA             GAGC-GCT GGC AGCAGCTC             ACCCCAGAGCAGCGC
  CYB_1071   9 100  79 1109261 .. 1109280 -  -9.2  -5.15634   CATCCCATGAAAAAA            CCCCTGCC CAAC GGCATGGG             GAGGATGTATGATGG
  CYB_1085   3  54 279 1121229 .. 1121244 -  -6.1  -3.23216   TCGGAGCAGGATGAA              CAGCC GGAGCT GGCTG               ACGGAGAGAAGAGGG
  CYB_1088   3  61  90 1125520 .. 1125546 -    -5  -3.86015   CAGGTGCGGGAGAAA         GCCGACCACATC ATC GAGGTGCCCAGC         ACGACACCCCTGTTG
  CYB_1099   4  56 127 1134633 .. 1134643 -  -6.8  -3.21276   CCGCTGGCGAGAAGA                 GTGC ACC GCAC                 CGCTGACGCGAACGG
  CYB_1108   2  62 463 1145512 .. 1145544 -  -4.7  -4.09685   CCTGATCGTCGAAAA      TGTCCTGCCCGAGCT GGA AGCCCAGGCCAACCA      GATCCTGGCCCGCCT
    lipA-1   7  55 185 1155125 .. 1155143 -  -7.4  -2.71924   CATCCGTTCCCAAAT             GCAGGTGA ACC TCACCTGT             GATCACCGTGTCATC
  CYB_1120   3  51  62 1158724 .. 1158737 -  -3.1  -3.61894   AATCGCCTTGAAGAA               GAAAC TTTG GCTTC                CGCCGCCGTGCTGAG
  CYB_1124   6  52 356 1160697 .. 1160718 -  -4.3  -3.53012   CCCTCTTGCCTCAAA           TCACCAACC TGCA GGATGGGGA            TCGGGTTTCCGGTTC
  CYB_1149   7  85 179 1189262 .. 1189277 -  -4.6   -5.2166   GAAGAACTCAAAAAA              GCAGCC GTCA GGCTGT               TTCCCCGTCTCGGCA
      scpA   6  62 177 1194064 .. 1194080 -  -6.5  -3.66803   GGGGAAGATCTCAAA              CGGGC GGATCGT GCCCG              GCACGATGCTGAAGG
  CYB_1159   5  53 317 1196676 .. 1196697 -  -6.5  -2.91582   TACGGCAGCGACAGA           TCCAGGCGG TGCG CTACCTGGA            TGGGATCTTTGAACA
  CYB_1165   8  86  39 1203714 .. 1203740 - -12.3  -3.87869   GGAACGCGCTAGAAA         CCAGGGATCGC GGGTT GGGATCCCTGG         CTCAAACCTCATCTG
      dnaE   3  71 -25 1218533 .. 1218547 - -11.4  -2.91383   ATGCCTATGGAGAGA               GCAGCG ATT CGCTGC               GGGCGGTGTAGCCGG
  CYB_1187   1  40 295 1224864 .. 1224877 -  -2.3  -2.87211   ATTTTGCCCCAGACA               GCCAC TTAT GTGGT                GATCTCGGCAACCTT
  CYB_1192   3  45 328 1230353 .. 1230366 -  -3.7  -3.14564   CGATGCGGCCATGAA               CCGCG TTGT CGTGG                GGGAACGGGAGGAGG
  CYB_1202   7  83 421 1245643 .. 1245665 - -12.6  -3.26767   AAGAGTCAATCAACA           GCCGCGCAGC AAA GCCGAGCGGC           GCAGGGCCAACAGTT
  CYB_1202   7  83  68 1245985 .. 1246018 - -15.4  -2.78996   CAGGGCTACTGAAAG    CCCG-CTCCGTACCGC TTTA GCGGT-CGGAGTCGGG     TAGTTTACATTCCCC
  CYB_1210   3  95  48 1256702 .. 1256723 - -14.4  -3.73914   AGGATGCAGCAATAA           CCCCGCCC GGTGAT GGGCGGGG            CAATTTTTTAGGTGC
  CYB_1225   6  86 -40 1267423 .. 1267458 - -12.6  -3.74345   ATCGAGACACTCAAA    CCCAAGAAGGGGGGCTG CTT CGGCCCCTCTT-TTGGG    TCTGCCCGACCATTG
      carA   6  65 281 1278962 .. 1278998 -    -8  -3.54424   CGGGATCGGGGCAAA   CGACCGCAGATGGGCCGC ATT GCCGCC-ACCTG-GGCCG   ATCAGGTGATTGTTA
      nadE   0 NONE
     lgt-1   4  64 192 1314156 .. 1314172 -  -3.5  -4.27512   TGCTACAACAAACAA              CTCCCGC TTC GCTGGTG              GCTTTGGGGATCGGG
  CYB_1266   3  55 405 1323204 .. 1323222 -  -5.2  -3.55444   TGCTGAGGTCGGAAA             GCGAGTGC GCT ACACCCAC             TACGGCCTGGCCAGC
  CYB_1276   4  84 239 1332262 .. 1332277 -    -4  -5.18357   TAACTTATGAAAAAA              GCATTC GATT AAATGC               CTCTCTTTATACAGA
  CYB_1290   6  54 235 1345612 .. 1345630 -  -5.9  -3.26545   CCCAGACAGGAGTAA             CCAGCGA CGTCC CCGCCGG             TCAAACGGTGGCCGG
  CYB_1293   6  74  74 1349394 .. 1349413 -   -10  -3.63991   GAGCAGGCCGAACAA            CGGG-CAGG GCG CCTGGCCCG            GAAGCTACGAGAGCT
  CYB_1312   1  47 213 1375839 .. 1375867 -  -3.9   -3.2794   CTGTAGCTACATCAA       TGCG-ACCAGCT CCATTC AGGTGGTTCGCA        TCACGAATATCGAAA
  CYB_1341   3  47 -19 1406173 .. 1406189 -  -5.1  -2.73875   TGCTTGCCAAGACTA              CAAGGCT GTT AGGCTTG              GCTTGACTGCAAGGT
  CYB_1351   9  62  46 1420644 .. 1420662 -  -6.6  -3.64822   AGGCGGTGATGGAAA             GCCTGGCC TGA GAACAGGC             TGCCATCATCTTCCG
  CYB_1355  10  79 462 1423036 .. 1423051 -  -3.2  -5.18371   GTTCACAAAACAAAA              TCACCG GTCT CAGCGA               TGCCGAGTACGAAGT
  CYB_1359   6  47 183 1430512 .. 1430525 -  -4.5  -3.06183   TGGACTTCGACCCAA               GCGCT GGTC AACGC                CACACTCCCCTACAT
  CYB_1359   6  47 107 1430586 .. 1430601 -  -3.2  -3.38812   TGCTTTGGAACAAGA              CTCGGC CTTG GCCAAA               GGGCTCAACATCAGG
      dapF   3  54 402 1440872 .. 1440886 -  -3.4  -3.85698   GGTGCCGCGGACAAA               CCGAAG AAG CGCCGG               AGTGGAGCGAAAGCT
      dapF   3  54 394 1440880 .. 1440894 -  -2.7  -3.80019   GGACAAACCGAAGAA               GCGCC GGAGT GGAGC               GAAAGCTTTGCTGTA
  CYB_1387   5  62 197 1458607 .. 1458623 -  -6.5  -3.72027   AGTTGCCAGGAAGAA              TCAGGGG GTT CCCCTCA              GCCGCGGCACTTTGG
  CYB_1393   7  65  68 1465443 .. 1465458 -  -2.6  -4.60041   AGGGATCCCCAAAAA              GAG-ATC AAG GATCCTC              AAGGACGGACAAACC
  CYB_1411   7  56 270 1479311 .. 1479329 -  -6.6  -3.26471   GCAGGTGGAGAGTAA             GCTGGGCC AGG GATCCAGC             TTTGAAGTTATTTTG
      leuA   3  56 166 1510902 .. 1510930 -  -8.2  -2.55074   TCTAACGGTAACCGA       CCCGCCC-ATC GAGGAAGT GATCGGGCGGG        TGTTTGCGGATGGGA
  CYB_1447  10  79 334 1519038 .. 1519049 -  -7.2   -4.3898   AGTAGTTGCACAAAA                CGGC TTTT GCCG                 GAATCTGGTGCAGCT
  CYB_1454   3  44 447 1529111 .. 1529123 -  -4.7  -2.61341   CAAAAACGCAAGTTA                TGGCC GCG GGCCC                ATGGGGACATGAGCA
  CYB_1471   3  86 293 1546044 .. 1546066 -  -7.6  -4.83169   ATCCCTGGAGAAAAA           CCCGACAAAG AAA CCCTGACGGG           TGCGTCTCAATGCTT
      pyrG   5  58 315 1551907 .. 1551919 -  -3.3  -4.20918   CCCAACTGGAAGAAA                TGCTG GAG CAGCT                CAGCCCCCGAGAGCA
  CYB_1489   3  50  62 1566076 .. 1566086 -  -5.4  -3.01924   CATCTCTCCTCAAGA                 GTTG GAG CAAC                 GGCGAGCAGCCCTAG
  CYB_1502   5  60 453 1574780 .. 1574800 -  -6.8  -3.56821   ACCAGAGTCCCGAAA            GGCGAAGG CTGTC CCCTCACC            TCTTTTTTTTAGGAA
  CYB_1515   1  43 400 1588487 .. 1588514 -  -3.2  -3.14132   GTGTCCCCTCACCAA        GCCCCACCGCAG CAAA CCGGGGTTGGCC         GAGCGCTTCGAGCTG
  CYB_1529   2  68 414 1605440 .. 1605457 -  -4.2  -4.48987   TTTCGACAAGGAAAA             TCAACT GGTTGG AGTTGA              GGTTCTCTCTGTTCA
      dnaN   7  66 246 1614952 .. 1614967 -  -4.7  -4.31692   AACGGAGCACCAAAA              CTGAG CGCATC CTCAG               CCTGCTGGATGGCAC
  CYB_1552   4  52 243 1627060 .. 1627074 -  -5.7  -3.03441   CAGGAGTCTTGAAGA               GGCTT GAGGA AAGCC               GAGAAGAGATCCAAT
  CYB_1562   2  45 149 1636072 .. 1636083 -  -2.2  -3.36289   CAGGATCCCAAGCAA                CTCA CCGC CGAG                 CAGCACTATCGCATT
  CYB_1575  10  60 411 1647875 .. 1647885 -  -4.6  -3.98256   TCCCCAGCAAAAATA                 GCCC ATG GGAC                 AGCTGGCGTCAGGAG
  CYB_1592   9  80  27 1664095 .. 1664121 -    -5  -4.87291   TATGTCAACCAAAAA         GGCCCCCATG TATGAAT CAGGGGGGCT         TTCGTAAGTCCTGGC
      psbW  12  66  71 1677753 .. 1677774 - -10.9  -2.64144   CCCTCAGTTAAAGAG           GGCCAGGGAT CCG ATCCC-GGCC           AACCTCAAGCCAAGC
  CYB_1613   4 100  37 1686098 .. 1686119 - -14.5  -5.26875   GTTTGAACCAAAAAA           GGGATCCAC TGCA GTGGATCCC            CTAACCAGCTATGAA
  CYB_1632   1  47 398 1702375 .. 1702391 -  -4.3  -3.14211   ATCCTCTCCGATGAA              GCGGCCA TGC TGACCGG              CTCTATTGGTATGCT
  CYB_1639   3  78 427 1706366 .. 1706377 -  -2.2  -5.24129   CTGGCCGAGAAAAAA                CCCT TGAT AGGA                 TGGGGAGTAGAACGT
  CYB_1647   5  63 284 1718957 .. 1718989 -  -9.7  -2.60941   AGGAGATCCTACAAG      CCTGCCGCTCCATTG CCA CCTTGGTGCAGCAGG      GGCTGCTGCAGCCGG
  CYB_1655   1  77  81 1734293 .. 1734304 -  -7.2  -4.35926   ATTGGAAATTCAAAA                CCGG GTTT CCGG                 AGTGGAGCCGCAGCC
  CYB_1661   7  77 357 1741515 .. 1741529 -  -8.5  -4.07568   GCTGCGCTGGGAAAA               CCCGG AGCGA CCGGG               CCAGCCTGTGGATCT
      queA   3  52 421 1746637 .. 1746660 -  -5.2  -3.17075   GCGGCTGCAACTGAA          GGTCGGCCTGC TGT GC-GGCCAATC          GGCAGCCGAGGTGAC
  CYB_1686   5  62 257 1762110 .. 1762122 -  -7.7  -3.57144   CCTGGCATTCTCAAA                GATCC TCA GGATC                GCAGCTCTCTGATTA
       pgk   7  72  50 1769574 .. 1769597 - -12.4  -2.68279   CACCGACTAAAGTTA          GGAGGGGCTG AATC CAGCCCCTAC           TTTTTGGCTTGGTTT
  CYB_1696   0 NONE
  CYB_1705   5  49 226 1789476 .. 1789493 -  -5.6  -2.90992   AAGCCTCGGAAACCA             CGATGA AAGGGA TCATCG              CCTACTCGGATATTC
  CYB_1705   5  49 139 1789569 .. 1789580 -  -5.8  -2.62983   TGGATGCGGAGATGA                CCAG TGTG CTGG                 ATGGGGATCTGGTCA
  CYB_1713  11  62  66 1796195 .. 1796208 -  -4.5  -4.07885   GATTGTGGTGGAAAA               GCCTG AGCC CAAGC                CGGCGGCTGGCTCTG
  CYB_1722   6 100 -18 1803076 .. 1803108 - -16.4  -3.03624   GCATCAAGTAAACTA     CCCGGCTCCG-ACCGC TAA GCGGTACGGAGC-GGG     CTTTCAGTAGCCCTG
  CYB_1732   3  63 288 1815031 .. 1815049 -  -8.8  -3.07113   CATCATCCGAGCCAA             CTGGGCCA AGG TGGCGCAG             CTGGGGCAATCTTTC
      aroK   2  47 377 1818591 .. 1818601 -  -2.4  -3.61517   AGCGTTTTCCAACAA                 GCGG TGG CTGC                 ACTTTTTCATGTTGT
  CYB_1748   6  64 441 1831435 .. 1831459 -  -2.7   -4.4078   TTTTCCCAAGCAAAA          GGTGGTGCGCA CGA TGCCCAACACG          CCGGCGCTGGTGGGG
  CYB_1756   5  84 239 1839216 .. 1839231 -    -4  -5.18357   TAACTTATGAAAAAA              GCATTC GATT AAATGC               CTCTCTTGATACAGA
  CYB_1769   6  50   3 1853519 .. 1853530 -  -2.2  -3.62046   GGATCCCTTTAAGAA                CTGC AAGG ACAG                 CCCTAATCTTCATCC
  CYB_1771   4  46 336 1855512 .. 1855538 -  -4.2  -2.90075   CGCCCTGCAAGGAGA         GACCCGCCGCGG CTT CCTCACCTGGTC         GGTGGCCCAGGCTAG
      hemC   6  77 390 1873083 .. 1873093 -  -8.2  -4.07568   GCCCCCCTTGTAAAA                 CCGG CTG CCGG                 ATGGGAGGCACCCTT
  CYB_1791   4  45 416 1879180 .. 1879193 -  -2.3  -3.37533   CTGGAAAATCACCAA               CAGCC GGAT GGCTC                GATTCGCATTCCCAA
  CYB_1805   5  64 341 1889759 .. 1889780 - -10.1  -2.81535   TTAGCATAAAAGTTA           GCCCTCTCA GGAG TGGGAGGGC            TTTTTGGTGAATGAA
  CYB_1817   5  47 244 1902711 .. 1902730 -  -4.2  -3.09327   GGACTTTACCCAAGA            GGATATCC TGCA GGCCATCC             GCGAAACCGTGCCTT
  CYB_1827  10  83   5 1918429 .. 1918461 -   -15  -2.78996   CAGGGCTACCGAAAG     CCCG-CCCTGTACTGC GAA GCAGT-CAGGGTCGGG     TAGTTTACCCATATA
  CYB_1840   3  45 112 1927169 .. 1927188 -  -2.2  -3.38522   CAGTCATTTTAAACA            GGTATGAAA CAT TTCCAT-CC            AGCTCCCCTTTCTTT
  CYB_1849   8  56 473 1934664 .. 1934683 -    -7  -3.16564   CGCCTAGGTCAGGAA            GCGCAGGC GGAT GCCCGTGC             CTACAGCCAAGGAAC
  CYB_1856   9  65 355 1938778 .. 1938790 -  -7.7   -3.6692   TCTGATGTCAAAATA                CGTGA TCC TCACG                ATGGCTATCGCAGAG
  CYB_1856   9  65   9 1939113 .. 1939136 -  -8.2  -3.54436   TACACACTTACACAA          CGCACAACTG AGAG CAATTGTGCA           TGCTCCTATCATGAG
  CYB_1862   3  68 194 1944580 .. 1944595 -  -2.4  -4.72272   CTCTTTTACCAAAAA              CACCCC ACCT GGGCCG               TGCGCCTGATGATCC
  CYB_1892   1  45 171 1977762 .. 1977774 -  -4.7  -2.71712   TTGGCTGTGGCAAAT                GGGGC TGG GCCAC                TGGCTCAACGGCTTG
      thrB   1  47 195 1987205 .. 1987219 -  -4.2  -3.02511   TGGAGCTGGTGAATA               CCGCTC TGG AAGCAG               TGGTGGATCTCACCC
  CYB_1905   2  49 -37 1990920 .. 1990934 -  -3.4  -3.48276   TCGTCCGGCACAGAA               GCAAGC AAC GCCGGC               CCAAACTGCTGATGA
  CYB_1911   4  56 -33 1995769 .. 1995793 -  -7.7  -2.90392   TATTCCTCAAGCAGA          GGCGCGCTCCT GCC AGGTGCGCATC          TTGCCCGGATTGAGC
      lipB   5  54 156 2005665 .. 2005676 -  -7.2  -2.61264   TGGGGGATCGAGAAG                CGGC GATG GCCG                 ACTTTCGCCAGGCGT
  CYB_1959   3  64 103 2055059 .. 2055072 -  -8.1  -3.31322   CTGAACTGCTGAGAA               GAGCC TTCT GGCTC                CGTACATTCAACGTT
  CYB_1966   1  45 -11 2062527 .. 2062543 -  -4.4  -2.74461   GAGTTAGCGGGAAAC             CTC-GGC TAGG GCCTGAG              CAGCTCAGCCCCTCC
  CYB_1979   3  50 298 2078743 .. 2078758 -    -6  -2.71712   CCTTGGTGCTGAAAT              GGCAGC CGCC GCAGCC               GGTCGAGTCCCAGAA
      radC   7  65 165 2099706 .. 2099723 -    -2  -4.61482   CCTGGCAAAAAAGAA             CA-GTCC GCTTG GGACCTG             GTCAATGGCGGCCAG
  CYB_2001   3  80 392 2106369 .. 2106390 -  -8.8  -4.17762   CATTGCTCAAAATAA           CAACCCTA GATTTA TAGGGTTG            ATTTGAGTACCAATA
  CYB_2004   4  56  29 2109076 .. 2109100 -  -2.9  -4.06148   AATAGGGGATAGAAA         GAGAGT-GGA TCCCTT TCCGACCCTC          AGTTCTCATCTCAAT
  CYB_2007   6  65 296 2112726 .. 2112736 -  -2.4  -4.67353   CCACCTATCTAAAAA                 CGGG AAC CCTG                 CCCAGTTTGGAGCCC
      ureE   8  63 209 2123785 .. 2123800 -    -9  -3.14051   GTACGTGCAGCAACA              GCCCAA TGAG TTGGGC               GTTTTGTACAGTCGG
  CYB_2022   2  47 297 2126640 .. 2126651 -  -4.4  -3.05596   GAGCGCCTCAGCCAA                GATC CGGG GATC                 TGCCACCATCGCCTC
  CYB_2026  10  86 -35 2128030 .. 2128062 -   -15  -2.92667   TCAAGTCGTAAACTA     CCCGACCCTG-ACTGC TTC GCAGTACAGGG-CGGG     CTTTTGGTAGCCCTG
  CYB_2042   0 NONE
  CYB_2052   4  62 406 2151435 .. 2151446 -  -7.2  -3.61178   TCGAGGCAGCCCAAA                GGGC GGCA GCCC                 AGAGTGGAGCAGTGG
  CYB_2071   3  63   4 2168325 .. 2168357 -  -9.2  -3.07332   ACTTAAAGTAAACTA     CCCGACCCTG-ACTGC TTC GCAGTACAGGGG-GGG     CTTTCAGTAGCCCTG
  CYB_2076   1  49 229 2173466 .. 2173485 -  -3.4  -3.54424   TGGGACTTTCTGAAA            CCGCGCCA CCGG TGGCGATG             GACTTGCGCGATTAC
       ppk   6  47  99 2177437 .. 2177449 -  -4.7  -3.13403   GCTGGGCGAGGAAGA                GGCCG AGG CCGCC                AAGACCACCGGATCC
  CYB_2089   6  55 400 2185005 .. 2185015 -  -4.6  -3.64703   TTCGGGCTATGGAAA                 GCCG TAA CGAC                 AGCCTGCTGCGGGCG
      chlM   4  56 340 2200831 .. 2200849 -  -6.6   -3.1855   TGGCTCAAGATCCAA             TCGCGGCG GTA CGCGGCAA             CTGTGCCTGGAGCTT
  CYB_2117  12  93 -18 2210845 .. 2210877 - -16.4  -2.90992   AATTTGGGTAAACTA     CCCGACTCCG-ACCGC TAA GCGGTACGGAG-CGGG     CTTTCAGTAGCCCTG
  CYB_2120   6  70 339 2213878 .. 2213888 -  -6.8  -4.19947   CAAAATAACTATAAA                 GCTG GGC CAGC                 CTCTCCGACTCATCT
  CYB_2129   5  63 431 2223464 .. 2223478 -   -10  -2.53822   TCCAGGGGACAACAG               CAGGAC GCT GTCCTG               GAGCCCCATCGAGTT
  CYB_2137   3  65 384 2230693 .. 2230716 -  -8.9  -3.19026   GATGCCAACATGGAA          GGGATCCTGG ACGAG CC-GGATCCC          GAAGAGCTACAGGCT
  CYB_2151   5  49  44 2252490 .. 2252501 -  -3.6  -3.43676   GGCAGGAACGGACAA                GAGG GGAT CCCC                 GATGCTTCTACTGCG
  CYB_2151   5  49 -22 2252530 .. 2252567 -  -4.7  -3.17146   CGCCCGCAGAATAGA   GCCCTGCT-GTCGGGATC AGC GCTGCCGCCCAGAAGGGC   AGGTGGGACGCAGCG
  CYB_2161   4  59 293 2262870 .. 2262901 -    -8  -2.93723   GCTGGAGCAAGGACA      GATCCTCCAGGCTC ATCT GAACCTGAAAGGTC       TATTTCTGACCTTGG
      glnH   0 NONE
  CYB_2174   5  72 115 2277096 .. 2277112 -  -3.5  -4.82901   CTGCGCCGACAAAAA              GGCTGGG ATC CCTTGCC              GGAGCTGGAGGGCCA
  CYB_2197   5  49  96 2304575 .. 2304592 -    -4  -3.33815   AGCCTGGTGAAGGAA             GTCGCC AAGCTG GGCGGC              CCCATCGATCATCTG
      moaE   6  51  54 2309767 .. 2309784 -  -2.7  -3.76402   ATTTGATTCAGCAAA             TTCAGCA AGAT TGCCAAA              CAGCCCGCCAGCAAT
      potC   7  79 233 2317389 .. 2317400 -  -7.2   -4.3898   AGTACTTGCACAAAA                CGGC TTTT GCCG                 GAATCTGGTGCAACT
  CYB_2220   6  55 340 2325244 .. 2325260 -  -5.1  -3.53012   CCCTTTGCTCGTAAA              GCAGC TGCTTTG GCTGC              CTAAGGCTCAGTAAC
  CYB_2225   2  54  27 2328057 .. 2328079 -  -7.7  -2.64616   GCGGTATCCATAGCA           CCCCTCTCC TTTTG GAAGAAGGG           CTGGGAGTGAGGGAG
      metG   3  50  80 2334989 .. 2335006 -  -5.5  -3.14132   CCGCTGCTTCATCAA             CACTTCC CCTG GGAGGTG              ACCGCCCTTTTGCCG
  CYB_2237   6  60 376 2343779 .. 2343789 -  -6.8  -3.60627   TTACCTCACCCTAAA                 CCTG ACG CAGG                 TGCGCACAGTGCCTG
  CYB_2250   4  84 239 2353819 .. 2353834 -    -4  -5.18357   TAACTTATGAAAAAA              GCATTC GATT AAATGC               CTCTCTTGATACAGA
  CYB_2261  10  73 302 2363472 .. 2363486 -  -5.6  -4.57569   CTACGCCCTGAAAAA               CGCCGA GGA TCGGGG               TGTGTTTTTCATTAC
  CYB_2270   5  52 415 2377072 .. 2377086 -    -7  -2.74144   CGTTTACGTGCAAAC               CCTGGC CGT GCCTGG               CCGCGCCCTTTGGCA
  CYB_2277   2  51 163 2383968 .. 2383982 -  -2.8  -3.62291   TCAAGATCAGAAAGA               GCTG TTCGGGG CAGC               TTTCGACCAAGTGCC
    thrC-1   3  52 203 2402982 .. 2403003 -  -5.7  -3.05844   GGGCTCAGCTCAAGA           TCCTGGCCG GGGC CGGCCACGC            CATCCCTGCCTTGCA
  CYB_2304   1  45 273 2413696 .. 2413707 -  -3.6  -3.05384   TTGGGCCTGACGGAA                GCAG GGAT CCGC                 CGGGTGGAAGTTCGC
  CYB_2309   6  57 101 2419436 .. 2419448 -  -6.3  -3.57792   TGACTGAGCCGGAAA                TCATC GGC GATGA                GTAGTCACTAGACTT
  CYB_2318   2  58 291 2429515 .. 2429545 -  -5.3  -3.65902   CGGAGCTCAGCCAAA       TGGAGCCGCCG GATCGGGAG CGGCTGCGCCA       GGCAGTTCACAGTGT
  CYB_2324   4  47 449 2432656 .. 2432666 -  -4.6  -3.09015   GCTAGACTCACCCAA                 CCCC AGG AGGG                 ATCCCGGCTGATCGC
  CYB_2324   4  47 279 2432825 .. 2432836 -  -2.2  -3.54424   GCTGAGTGGTCGAAA                GC-GG CTT CCTGC                TAAGAAGTTACGGGG
  CYB_2337   1  50 207 2441792 .. 2441802 -  -2.4  -3.64703   CCGCCCTTAGCCAAA                 TGGG GAA CCCG                 GTTGATGGCGAAGCT
  CYB_2348   9  62 159 2456530 .. 2456548 -  -3.1  -4.33739   CAAAAAATTGGAAAA             TCGAGAG TTGCG CTCCCAA             CAGGCAGAATGGGCC
  CYB_2367   3 100   9 2473024 .. 2473039 - -11.8   -5.7827   AACACAAACAAAAAA              GCCCCG TAAC CGGGGC               TTTCTGATTTATTTT
  CYB_2373   2  51 135 2477893 .. 2477905 -  -3.3  -3.66784   CCAGCGGCAACAGAA                GGGAT CCC AGCCC                GTCAGCTCAGCAGCG
  CYB_2380   3  50 389 2483922 .. 2483946 -  -2.1  -3.70902   GGTGGTAGATGGAAA         TGCCGGC-TG CTACAT CATGCCGGAA          GACCAGATTCGGGTG
  CYB_2387   7  77  -3 2489421 .. 2489436 -  -7.6  -4.34811   AAGAAATAGTTAAAA              CTAGAG GGGG CTCTAG               TCCCGCTCCCGTTGA
  CYB_2396   4  52 170 2496187 .. 2496202 -  -4.6  -3.53012   CGGGGTGCTGCTAAA              CACGGC GGTG GCCTTG               GCCCGGGATCCGGTG
  CYB_2400   2  49  33 2499474 .. 2499502 -  -3.7  -3.36515   CCCTACTGGGAAATA        CTCAGGGCAGAAC TCC GTCCTGCTCTCGG        GGTTCTCCATAGCAC
  CYB_2404   4  47  51 2502575 .. 2502592 -  -2.6  -3.53811   TTGACTGGGTTCAAA             CCTGGG GATCAG CCAAGG              TAGGGATCCCTTGCT
  CYB_2415   8  56 219 2510961 .. 2510978 -  -2.7   -3.9279   ACTGAAGTCCAGAAA             GCTCTTAC CCA GCAAG-GC             TTCTGGGCTTTTTAG
  CYB_2420   6  60 246 2516014 .. 2516026 -  -9.1  -2.84602   CTGAGGTTACGAAAG                CCCTG CTC CAGGG                AGGGGCCGAGGTGAA
  CYB_2424   3  62  13 2520548 .. 2520560 -  -9.1  -2.92463   GCTAGGACTTAGAGA                GGGGA TGA TCCCC                TTGCTCCTGTTCTCA
  CYB_2431   3  52 142 2527853 .. 2527871 -  -5.8  -3.05384   GTGGTTCTTATTCAA             CTGCTCGC GTA GCGGGCCG             GAGGCCTTAGCAGGA
  CYB_2439   6  49 285 2542100 .. 2542117 -  -3.3  -3.49475   CCCACCGCCATAGAA             GCCAAGA CCTG CCTGGGC              TACCTGAAGCAAGAG
      purU   1  43 187 2547105 .. 2547120 -  -3.2  -3.04792   CCACGATGTGGAAGA              GGCC GTCTTTCT GGCC               CAGCGCATCTATGTA
  CYB_2467   3  74 211 2564955 .. 2564966 -  -7.2  -4.12188   CTATCACCTGCAAAA                CGGC AACC GCCG                 CGGCTGCATGATCCT
  CYB_2471   1  43 167 2567947 .. 2567959 -  -3.3  -3.01924   GAGGCGCGCCCAATA                GGTAC CTC GTTCC                CCAAGCGCTCCGCGC
  CYB_2476   5  60 206 2571583 .. 2571593 -  -2.4   -4.3341   TAAAAGGAATAGAAA                 GACG CAG CGGC                 ATTATGACAAGCATC
      nadB   3  62 382 2577040 .. 2577082 -  -4.7  -4.08767   TCTACTGCTCCAAAA TCTGCTCCTATGCGCAGGG GATGG CCCTGCTCAAAAGAGCCAC TGTTGCCCACGGCTA
  CYB_2490   2  57 -20 2587264 .. 2587280 -  -7.9  -3.05384   CTTTGGCGGATCTAA              CCCTGGG GAT CCCAGGC              TGTCGCTTCCCCAAA
  CYB_2497   9  81 321 2591084 .. 2591094 -  -6.8   -4.8048   CGGCGATACCAAAAA                 TGCC AAA GGCA                 CCGACTACTTTTGGA
      atpD   7  83 130 2596293 .. 2596323 -  -7.5  -4.53303   CACCTGTAGATAAAA       CCAAGGCTCCCCC GAAAA GAAGGAGCCCTGC       CGGGTCTGGGGAGCG
  CYB_2504   1  57  86 2599388 .. 2599409 -  -7.2  -3.05596   CAGCGGGGGAGCCAA           GGGGGTGG GTCGCT CCACCACC            GATGCAGTGGTTACG
  CYB_2515   7  60 169 2609270 .. 2609280 -  -2.4  -4.30576   CCTGGATTACCAAAA                 CCGG CGG CCTG                 ACTTCATCAATGCCT
  CYB_2518   2  51 -39 2615890 .. 2615917 -  -4.8  -3.38316   CTATTATCCAAGGAA        GC-GCAGACATTG CCG CAAAGCCCGCTGC        ACCGAGCCTAGGTAG
      clpB   5  46 324 2622869 .. 2622891 -  -5.5  -2.62515   AATTGGGCCAGATGA           TCCTGCCTC AGCTA GAAGCAGGG           GTGCATGGAGCGCAG
      treZ   4  51 337 2631778 .. 2631789 -  -4.4  -3.45817   TCTGCAGAACAAAAG                TTGG GATC CCAA                 TAGCATTAACCGCCT
  CYB_2536   2  58 238 2641684 .. 2641698 -  -2.8  -4.09215   CATATCAATGATAAA               TTCTAC TGG GTGGAA               TCGAGGACAGGTGGG
  CYB_2538   4  93 -18 2644151 .. 2644183 - -16.4  -2.92667   CGAAGCCGTAAACTA     CCCGGCTCCG-ACCGC TAA GCGGTACGGAGC-GGG     CTTTCAGTAGCCCTG
      hypA   1  42 329 2650431 .. 2650443 -  -2.6  -3.14211   ATCCTTGTGGATTAA                GCCC GGAGA GGAC                AAGGTTTTCCCATCA
  CYB_2551   4  58  40 2655316 .. 2655335 -  -3.4  -4.07568   GCGTCTTCTGGAAAA            GCCCAGAG ATAT CGCTGCGC             TTGCTGTCGGCGGCT
  CYB_2555   7  47 444 2659656 .. 2659670 -  -5.6  -2.71261   ACAACCGCACAGAAC               TGGCCC GCT GGGCAA               TAGAAAGTGGTTTGG
  CYB_2555   7  47 351 2659733 .. 2659763 -  -4.1  -3.30159   TCAACGGCTGGAGAA      CTCTATCTCC--TCG GCG CGATTGGAGATAGGG      TAGTGATCGCACTTG
  CYB_2555   7  47 196 2659901 .. 2659918 -  -2.6  -3.55203   AAAACTGGGTCTAAA             GCCCCG TCCTTC CAGGAC              AGTTTTTGCCCTAAT
  CYB_2555   7  47  89 2660012 .. 2660025 -  -3.8  -3.26471   CCAGCGCCATACCAA               GCCT TGGATG AGGC                CCTGCCCAGTTTGTC
  CYB_2560   1  63 -65 2665723 .. 2665775 -  -9.2  -3.15544   GTTCAGGGGGAGGAA CAGGCACGGTCTTGA-GAGGGGATCC CTC GCAACCTCTCTTCAAGAGCG-GCCTG CACCCGCCTCAACAC
  CYB_2567   6  60 441 2671934 .. 2671955 -  -3.5  -4.07568   CTTCGGCGGGCAAAA           GCCCCGCCG CCCG CTGCGGGAA            GAGCTTTAGAGGAAC
  CYB_2572   2  56 374 2675416 .. 2675426 -  -8.2  -2.65815   TTTACAGGCAGAGCA                 GGGC ACT GCCC                 CCAAGTCCATGCAAC
      cbbS   3 100  28 2681466 .. 2681495 - -10.1  -5.18726   CTCGCATAAGAAAAA       GGAGAGAGACGCTC CAG AAGC-TCTCTCCCC       CAAGCTGGTCAAAAC
  CYB_2592   7  84 239 2692299 .. 2692314 -    -4  -5.18357   TAACTTATGAAAAAA              GCATTC GATT AAATGC               CTCTCTTTATACAGA
  CYB_2621   6  48 267 2713154 .. 2713175 -  -5.8  -2.52742   ACCGGCCCAGAACAG           GCAGAGCG GTATCG CGCTTTGC            GCCCGGAGGTGCCGA
  CYB_2630   7  86  91 2722561 .. 2722585 - -10.7  -4.21141   GTCCAAGAAAGCAAA          GCCTACCGG CAGGGAT CCGGCAGGC          CGCTGGATTTTGTCG
  CYB_2644   1  45  82 2732835 .. 2732846 -  -2.2  -3.41988   GCTCACGGAAGAATA                CGAC TTGG ATCG                 GGAAATTACCGTAAC
  CYB_2668   4  68 103 2754551 .. 2754563 -  -4.8  -4.48987   GCTCTACAACCAAAA                TCGC TTTGT GCGA                CTTGCAGCCGAAAAG
      atpG   5  47 -21 2760695 .. 2760710 -  -3.2  -3.38291   TTGAGAACCCTACAA              GGCC TCCGCTCC GGCC               ACCACCTCCAGGATC
      gpmI   5  54 257 2768054 .. 2768079 -  -6.8  -3.12327   GCGCTATAGCCAAGA         CCACCCGCAA GAGGTG CTGCGGGTTG          AGGTGGAAAGCGAGG
      gpmI   5  54  45 2768281 .. 2768291 -  -6.8   -3.1247   ACTGGGGAGAGCTAA                 CAGC ATG GCTG                 GCCCAAGAAGGGATC
  CYB_2689   2  54  16 2776887 .. 2776898 -  -5.8  -3.21912   GCTGCAACTGAGCAA                TCCC GACT GGGA                 TCCTGCGCAATCTGC
      holA   3  52 322 2788402 .. 2788412 -  -2.4  -3.91897   TTCGTCATTCACAAA                 GCTG GGT CGGC                 CATCAAGGCCGATGA
  CYB_2713   7  78 133 2805926 .. 2805951 - -13.3  -2.62515   AACCCGCCGAGACGA         CTGCGCAAGGA GCCA TCCATGCGCAG          CGTGGTAGGAATCTC
  CYB_2732   5  71 133 2826208 .. 2826227 -  -4.2  -4.56597   GCCTTGGTGGAAAAA            CACAG-CCG CAT CGGCCTGGG            CTTGAGAAACCAAGG
  CYB_2742   1  49 -26 2837776 .. 2837787 -  -4.4  -3.26471   CTACGTTGAGACGAA                GTTG TTTT CAAC                 ATCCAAAAGCATTGG
  CYB_2753   3  57 147 2850813 .. 2850823 -  -8.2  -2.74604   ACAACCCAGAAACAG                 GGGC TCT GCCC                 ATTCCCACTCAGCCC
  CYB_2760   4  56 163 2857834 .. 2857845 -  -5.8  -3.46068   CCGGCAAGGCAAATA                CCAC CTGT GTGG                 GATCCGCGCCCTGGT
      cbiD   3  42 462 2865473 .. 2865509 -    -3  -2.93901   ACTCCACCAACTACA   GCGG-TGCAGGCACT-CC AGC GGCAGTGAATGCAGCCAC   TTGGACTGCTCTGAC
      cbiD   3  42 452 2865501 .. 2865519 -  -2.3  -3.06183   TCCAGCGGCAGTGAA             TGCAGCC ACTTG GACTGCT             CTGACGATTCCCACT
      speA   2  95  39 2872785 .. 2872808 - -14.6  -3.64912   GATGCAGAGAGATAA          GGATCCCGGC CTAA ACCGGGATCC           CTTTCTGGTTTCAAG
  CYB_2783   4  64  77 2879722 .. 2879732 -  -8.2  -3.31248   CAAGATTCTTGACAA                 GCGC TCC GCGC                 CGCCTGAAAGCAGGA
  CYB_2788   0 NONE
  CYB_2794  10  70 -34 2890426 .. 2890436 -  -6.8  -4.20516   GGGGTAGTCAATAAA                 GCTG CAG CAGC                 CTTTGGTCTTCGGCG
      rpsT   2  41 223 2896849 .. 2896861 -  -3.3  -2.73124   CCTGATCGCCCAAAG                CCGCT ATG AGCTG                TTCGGCCTGTATCCG
      rpsT   2  41  10 2897060 .. 2897074 -  -2.8  -2.83119   AATCCCGCACAAGCA               CCACTT CCG AAGCAG               CAGGAGAATTCAACC
      purL   4  74   9 2906454 .. 2906467 -  -6.7  -4.36914   GCTGGGCGCAGAAAA               CGGTT TCCC AACCG                AGGCTCAGCTAGTCC
       apt   4  60  84 2915023 .. 2915034 -  -5.8  -3.73647   TGGATTGACGAACAA                CTGC AGGC GCAG                 GCTCAGATCAGCCGC
       gcp   9  56 342 2925226 .. 2925257 -  -8.6  -2.57757   AACTAAGCCAACTGA      CGGGGCAGGGGATC AAGG GATCCGCCACCCTG       GCCGAGATCTTGCGC
  CYB_2836   9  83 358 2934331 .. 2934353 - -12.6  -3.24597   AAGGGTCAATCAACA           GCCGCGCAGC AAA GCCGAGCGGC           GCAGGGCCAACAGTT
      glcD   4  45  49 2941983 .. 2942010 -  -3.3  -3.21416   GAGCTGCAGCAGCAA        CGCCAAGCCGG CTGATC CCAGCCTGAGG         GCTATTCCCATCACG
      purH   4  77 198 2946640 .. 2946662 - -11.4  -3.55444   GCGGTATCCCGCAAA           GCTTTGAGTA GAA TACCCAAAGC           GCAGTTTCCGTGTCG
  CYB_2864   6  50 381 2961237 .. 2961247 -  -5.4  -3.14132   TGGCCGCCGCAGCAA                 CATC CAA GATG                 GAGCCATCCTGCACG
  CYB_2864   6  50 379 2961239 .. 2961249 -  -5.4  -3.13403   GCCGCCGCAGCAACA                 TCCA AGA TGGA                 GCCATCCTGCACGGG
  CYB_2880   4  47 357 2977769 .. 2977785 -  -5.1  -2.76189   GAATCCAGGCAATCA              GTCGG GGAATTT CCGAC              TGGAAGCCAACCTCA
  CYB_2884   8  49 446 2985039 .. 2985069 -  -3.2  -3.52204   TCACCCTGAAAGCAA       CTACCGCATGGT ACGAGAA ACCCTGCTGCAG       CAGATCGGGATCCCG
  CYB_2884   8  49 -28 2985529 .. 2985543 -  -2.7  -3.57185   CTCAGCTAAACAACA               GGCGG GCTAA CTGCC               GATGGGATAGGATCC
      ubiD   4  70 -33 2990675 .. 2990688 -  -9.5  -3.41073   GATCGTATCCAAACA               GGCGG GGAT CCGCC                GGCTGCCAATTGAGA
  CYB_2896   4  83 177 2994072 .. 2994106 -  -7.8  -4.62069   GTGGCACGGGAAAAA     CCGCAGGAGCTGAT CTTTGCC ATCAGCCCCAGCGT     AGAGGGGGAAGTAAC
  CYB_2899   4  51 -41 2998638 .. 2998662 -  -3.6  -3.49634   AGTCGAAATAGAAGA         GAGTGACCAAC TTGT GTTGTTC-CTC          AGCATGCTTGCAGGC
  CYB_2904   5  52 323 3004291 .. 3004329 -  -2.3  -3.79473   ACCACAACATCGAAA  CGGTGCGACGCC-T-CTCC CAG GCAGTACGGCGCAGCTCCG  GCTATGACCTGTCCT
  CYB_2913   2  51  42 3010529 .. 3010545 -  -6.5  -2.64155   TGGGGCGCAAAGCTA              CCTGTTG GGG CTACAGG              CTCTGGTGCAACACC
  CYB_2938   4  53 159 3040631 .. 3040643 -  -5.5  -3.35522   GAATTGCGCGAAAGA                CCCCA ATC TGAGG                ACTATAGTCATTCCA
  CYB_2937   2  42 161 3040802 .. 3040815 +  -2.3  -3.04144   AACGACCGTAGAATG               TCAGG TGGA CCAGA                TCTTGCGGATGGGCA
      pheT   6  55  38 3015869 .. 3015918 +  -7.2  -2.75183   AACATCCTCCCGGCG CTC-GTCCTGTGGACAGGGCGCGGG CTA CCCTT-CCC-GTCAGCAGGACGGAG TCCTTACCTCGCAGT
      aroQ   3  53 -43 3010537 .. 3010573 +  -7.1  -2.91582   AAAGCTACCTGTTGG    GGCTACAGGCTCTGGTG CAA CACCTGCGCCTGCAATC    TGTGTAGGTGCCCTC
  CYB_2906   4  71 201 3006360 .. 3006376 + -10.9  -3.23853   TTTCCAAGTTACCAA              GTTGCCT GTC AGGCAAC              TGTTAATTGACCAGC
  CYB_2898   2  49  34 2998645 .. 2998656 +  -4.4  -3.16039   ATAGAAGAGAGTGAC                CAAC TTGT GTTG                 TTCCTCAGCATGCTT
      macB   6  60 115 2990773 .. 2990803 +  -2.4  -4.30844   TCTGGAGCAAGGGGC       TCCCGCCAGGGAGC ATC GGTTTCTGGGGGAA       TTTTGGTGGTGGCAT
       pgl   3  50  73 2985595 .. 2985608 +  -2.3  -3.72576   TCATCCCAGCCCATT               CCAGT GGCC ACAGG                TTTGATAGCCCCAGC
  CYB_2879   8  95  23 2977930 .. 2977955 + -14.7  -3.23708   TCCAGTACCCCATCT         GGGATCCCCGC AGGT GAGGGGATCCC          TAATTTTTGCGGACG
  CYB_2868   6  62 105 2967675 .. 2967708 +  -8.1  -3.21218   GGGGGAAAGCGCTCG     GGGGGTATTCCTCAG GGCT TTGCGGGATACCGCC      TTCCTGCTCAGAGAT
  CYB_2863   6  60 267 2961873 .. 2961890 +  -2.6  -4.36914   GTTGGGCGATGTAGT             TGCGCG GCTGGG CGCGGA              TTTTCTCGGCAAAAG
  CYB_2856   9  63 393 2953773 .. 2953794 + -10.1  -2.64651   CCGCATTTCCGCTCG           GCTGAAGCG CAGC CGCTCCAGC            TCGGTTTCCACCCTT
      rplT   7  52 211 2945914 .. 2945927 +  -5.9  -3.05844   CGAGCTGGCTTGTGA               GCTGG GATC CCGGC                TGTTGGGCTCGGCAG
      rplT   7  52 232 2945935 .. 2945953 +  -5.2  -3.16191   ATCCCGGCTGTTGGG             CTCGGCAG AGG CTGTGGAG             TTGGTGCCGGTCTCG
      rplT   7  52 384 2946087 .. 2946105 +  -6.6  -2.71144   CTTACTATCAGGATG             GCCCCAGC TTG GTTGTGGC             TCGTTCCCACAACTG
  CYB_2835   4  67 -36 2934673 .. 2934706 +  -9.6  -3.02204   CAGGGCTACCGAAAG    CCCG-CTCCATACCGC TTCA GCGGTC-GGAGTCGGG     TAGTTTACGTTTTCA
  CYB_2814   5  51 209 2916502 .. 2916512 +  -6.8  -2.68823   GTGGGGCCATCCTGC                 CAGC CGG GCTG                 ATTCTGTCCGGCCAA
      trxB   1  43 363 2906752 .. 2906769 +  -2.6  -3.28712   GAGGGTTGCGCCGCG             GCCTCC GCTCAA GCAGGC              TTCTGCCAAAGCCAC
  CYB_2802   3  89  43 2902863 .. 2902885 +  -9.1  -4.62475   ATGAGCTCAGCGAGA           AGGGATCCC GGCTG GGGATCCCC           TTTTGGTTTCTGGGT
  CYB_2800   5  52 135 2899000 .. 2899014 +    -7  -2.70525   AGGGATCCCAGCTCG               CAGCGG ATC CCGCAG               GTTGATTTGGCCGGA
  CYB_2768   5  80 220 2867850 .. 2867862 + -10.5  -3.84246   TCCGCTCGAAGGGTG                CGGGG CCG CCCCG                TTTCATCCTTGAACG
  CYB_2739   6  60 212 2834229 .. 2834250 +  -6.5  -3.51032   GATGTAGCGCAGGTA           GTGGCGCACG TCA CGGGCGC-AC           TTGTCCTTGCCAGCT
  CYB_2734   2  49  25 2828658 .. 2828671 +  -3.1  -3.57561   GCCAACTTGCTCCCC               CGGCGT CCT AC-CCG               TTTCCGCAGTTGGGC
  CYB_2724   5  77 162 2816397 .. 2816419 + -11.4  -3.55444   CGACACGGAAACTGC           GCTTTGGGTA TTC TACTCAAAGC           TTTGCGGGATACCGC
  CYB_2720   3  59 379 2813210 .. 2813231 +  -7.3  -3.16191   GGCGAAGAAGTTCCC           CGCCTCAAGT GAG GCTTG-GGCG           TTGGTGAAACTCTCC
  CYB_2714  10  60 112 2806207 .. 2806218 +  -5.8  -3.72576   CAGGGCCTCATTCAC                CAGC CGGT GCTG                 TTTGATCAGGGGCAA
      ctaE   7  65 172 2788918 .. 2788930 +  -5.5  -4.17701   AGAAAGTAAACCCGA                TTGGG ATT CCCGA                TTTCTGCTTTCTGGG
       fni   2  50  92 2779104 .. 2779115 +  -2.2  -3.65542   ATGCTTTGTCGAGAT                GCTT TGTC GAGC                 TATTTTGCCGGTCAG
  CYB_2683   4  75 462 2768783 .. 2768801 +   -11   -3.3785   GCTGTATTCGCGGCG             GGCGATGG CCT CTATCGCC             TTGTCGGTCACTTCC
  CYB_2671   8  66  55 2760738 .. 2760751 +  -4.5  -4.30719   ATCTCCTGGGTAATA               GC-CGC CTG GCGAGC               TTTGTTGTAGGCAAG
  CYB_2647   5  78  93 2735984 .. 2735998 +  -5.7  -4.68424   TGACGGCGAAAGCGG               GGATC CCGTC GATCC               TTTTTGCGTCGGTTA
  CYB_2645   3  45 232 2733163 .. 2733173 +  -3.2  -3.30038   CACCCTCAGAATAGC                 TTGG ATC CCAG                 TTGACTTTGGCTCTC
  CYB_2629   5  73 299 2722576 .. 2722592 +  -5.8  -4.37886   GCCTACCGGCAGGGA              TCCGGC AGGCC GCTGGA              TTTTGTCGGAGATCC
  CYB_2620   4  53 152 2713449 .. 2713460 +  -3.6  -3.65812   CCGGCAACTCAAGTG                GGCT CCCC GGCC                 TTATCTTCCCAGGGA
      metK   6  60 184 2692343 .. 2692353 +  -2.4   -4.3341   GATGCTTGTCATAAT                 GCCG CTG CGTC                 TTTCTATTCCTTTTA
  CYB_2587   3  45 316 2688044 .. 2688059 +  -2.4  -3.40775   TGGATGGGTAATAGC              CCGGCC ATCG GGTAGG               TCTTTCCCTGAAAAT
  CYB_2582   3  60 117 2685325 .. 2685335 +  -8.2  -3.09175   GACAGGGGTTCGAAT                 CCCC TTG GGGG                 TATTGGGTCAGAGTT
  CYB_2576   7  74 -47 2681290 .. 2681317 +  -7.6  -4.11394   CAAACAACCTTGGCC        GCTCTCCTGGCC GTGG GGTTGGGAGCGC         TTTTGGGGATCGGAT
  CYB_2573   2  60 179 2675982 .. 2675998 +  -2.2  -4.22652   GTTCCTCGCTGCTGT              TGGCCT GTTGG AGGCGA              TTTTGGGTGCTCTCC
  CYB_2561   6  76 335 2666072 .. 2666094 +   -12  -3.02144   CCACCGGGTGAGGAC           TCTGTCCGAG TGG CGCGGACAGA           TCTTCCCCCACCTGC
  CYB_2550   7  54 336 2655452 .. 2655466 +  -2.1   -3.9392   AGTTGATGAAGTCGG              CCA-CC ACAG GGCTGG               TTCTTTGAGGTGCCA
  CYB_2546   3  54 134 2650909 .. 2650925 +  -2.9  -3.83318   TGGGGCAAGCATAGC              GCCGG CCTATTT CTGGC              TTGTATTCTTGGCCG
  CYB_2539   8  90 -41 2644152 .. 2644183 + -16.6  -2.78996   GAAGCCGTAAACTAC      CCGGCTCCG-ACCGC TAA GCGGTACGGAGCGGG      CTTTCAGTAGCCCTG
  CYB_2532   4  50 144 2636309 .. 2636333 +    -5  -3.12327   CCCGGCACGGGTGGC          CACCGCCA AGTCGGCAA TGGTGGTG          TCTTCCGTCTCGCCA
  CYB_2532   4  50 285 2636450 .. 2636476 +    -5  -3.04517   GGGCTTGATCAAAAT         GGCGTTGGCGGC GGC GCTGTCGATACC         CTTTTGCAGGCGGGT
  CYB_2523  10  56 260 2623469 .. 2623485 +  -2.2  -4.08216   GCAGGATCTCGATTT              GCTGAT CTGCC AGCAGC              TTTTCCACCCGCTGC
      glyS   1  55 199 2616004 .. 2616020 +  -7.3  -2.82516   GCGGTGAGGATATCC              CTTATCC AAA GGATAGG              TCTGCTGATAAGCCC
  CYB_2507   5  55 300 2600929 .. 2600945 +  -7.2  -2.72263   AAAAGTTTGGCCGTA              GCGGGG CATCA CCTCGC              CTTTGGCGCGAATCT
  CYB_2496   1  45 -15 2591201 .. 2591213 +  -4.7  -2.70932   AAAGCCGCATCTGCA                GCGAG TGC CCCGC                TAATTCCAGGGAAGC
       gnd   4  62 166 2577633 .. 2577662 +  -2.7  -4.25104   AAAAGCAGACTGCCT       GCC-TCGGCCTCTT CCC GGGTGGCCCAAGGC       TTTTCCTGCAGGGGA
  CYB_2462   8  84  36 2560266 .. 2560278 +  -9.1  -4.26076   CCACTTGATGTTGCA                GCCCA GGC TGGGC                TTTTGGTCGGGATCG
      psbI   1  40  63 2557862 .. 2557872 +  -2.4  -2.93708   TCGCTTGAGGGAGCA                 TGCC TCT GGCC                 CTGTTTTTGCCGAAC
  CYB_2455   7  68  -6 2555308 .. 2555331 +  -7.4  -3.90744   CCAGCCGTCTGCCAG          GCCGTAGGCTG CCT CTGCCTA-GGC          TTGTTTGAGAAGCAA
  CYB_2446   1  41 463 2547769 .. 2547787 +    -3  -2.80492   ACCGAAGGAGCGGGC             CACCGATT CCA GGTCGGGG             TGATTGCTGATGATC
  CYB_2440   2  40  89 2542494 .. 2542504 +  -2.4  -2.90212   CTGCCCTCATCTTTT                 CCCG CAG CGGC                 TCTGTAGCCTGCTGA
  CYB_2440   2  40  95 2542500 .. 2542532 +  -3.3  -2.62263   TCATCTTTTCCCGCA      GCGGCTCTGTAGC CTGCTGA GCGACGGAGTCGG      TGATGTCCAAAGCCT
  CYB_2430   5  60 307 2527161 .. 2527172 +  -4.4  -4.06004   GACAGACAGTTTGTC                CCAA AAGG TTGG                 TCTTTTTCCTTAGCT
  CYB_2423   7  66 437 2520974 .. 2520988 +  -4.2  -4.23758   GCAGTGTTTTGTCGT               GGGAGA TGG TCTCCA               TTTTAACTCTGGGCT
  CYB_2413   6  76 261 2510952 .. 2510986 +  -5.1   -4.8048   ATAACGTCCACTGAA    GTCCAGAAAGCTCTTAC CCA GCAAG-GCTT-CTGGGC    TTTTTAGTGTCCACG
  CYB_2399   5  49  35 2499474 .. 2499503 +  -5.7  -2.61264   CCCTACTGGGAAATA       CTC-AGGGCAGAAC TCC GTCCTGCTCTCGGG       GTTCTCCATAGCACC
  CYB_2386   5  64 154 2489504 .. 2489527 +  -3.1  -4.51238   CTGGCGGTTTTTGCT          CAGCTGC GGTGGGCAGG GCGGCTG           TTTCTGTTTTCTGAG
  CYB_2378   4  43 -23 2484064 .. 2484078 +  -2.1  -3.22448   CCCCACGCTTCCAAG              C-CCAC GTCG GTGGAG               TTGCCTTAACTTTGC
  CYB_2378   4  43 228 2484315 .. 2484326 +  -3.6  -2.76315   AGAGGGAGAGGGGAA                GCTG GCTT CGGC                 CTTTGGCACTATTCC
      arsC   9  93  28 2473024 .. 2473039 + -11.8  -4.24747   AACACAAACAAAAAA              GCCCCG TAAC CGGGGC               TTTCTGATTTATTTT
      topA   4  56 130 2466744 .. 2466760 +  -6.6  -3.28712   GCGGCTTCCTGATTG              GCAATG CAACC CATTGC              TTCTGCAAACGGCAA
      rpsA   3  68  79 2460833 .. 2460843 +  -8.2  -3.65351   TCTCTCGCTTTAGCG                 GCGC GGA GCGC                 TTTGCATCAGCATGA
  CYB_2349   1  55 154 2456864 .. 2456879 +  -7.6  -2.81464   GCCTGCTCGAGCAAA              TCGAGA AAAC TCTCGA               TCTCGTAGCTCATCA
  CYB_2338   3  45 287 2445273 .. 2445299 +  -2.9  -3.18681   GACTAGAGTCATGCT         CCATAGCAGAT CCCCT AGCTGCTGAGG         TTGCTGAAATTGCAC
  CYB_2328   4  55 365 2435953 .. 2435967 +  -5.6  -3.53444   TCCGCCCAAATGGGA               TCCGGG ATG CCCGCA               TTTCGGAAAGACTCA
  CYB_2322   2  56 428 2433073 .. 2433084 +  -3.6  -3.85891   AATCAGAGACGTCAC                CTCC TATT GGGG                 TTTCGTAAGTTTTTC
  CYB_2319   2  47  12 2429870 .. 2429883 +  -2.4  -3.51365   TTGAGCATGGACAGG               GATC CCCACA GATC                TTCTATCCGCTCTGG
  CYB_2308   7  62  78 2419530 .. 2419543 +  -2.3  -4.52803   TAAGGGTAGAAGCTT               TCGGC AGCC GCCTA                TTTTGTCAATTTGTC
  CYB_2303   1  38 255 2414190 .. 2414200 +  -2.4  -2.57244   GGATCCATCCTCAAA                 GCCG ATG CGGA                 TCCCTTGGTGGCTGG
  CYB_2297   2  55 -20 2403068 .. 2403082 +  -7.8  -2.75963   CTCGACACAGCCCTT               TCCGCA CAA TGCGGG               CTTTGAGCTGGGGCT
  CYB_2283   2  46 393 2390216 .. 2390239 +  -5.2  -2.53012   CAACTGCATCGGCAA          CCC-GCGCAAG GGG CTGGCGTAGGG          ATTGCTCATCGCCTT
  CYB_2278   3  68  71 2384240 .. 2384257 +  -8.4  -3.69354   GGTAGAGCGCGCTAT             CCGCCT GCTGCA AGGCGG              TTTCCGGTTCTGGGC
  CYB_2273   2  45  33 2379229 .. 2379240 +  -2.2  -3.37796   CAGAACAAAAGCAAG                GTCA GCAG TGGC                 TTCTAACTCATGGGG
      typA   2  42 312 2364069 .. 2364079 +  -2.4  -3.06261   AGCGCACCGGGATCA                 GCCC TGT GGCC                 TCTTGCAGCTTCAGC
  CYB_2248   4  60 238 2353863 .. 2353873 +  -2.4   -4.3341   GATGCTTGTCATAAT                 GCCG CTG CGTC                 TTTCTATTCCTTTTA
       ppa   7  74 420 2349332 .. 2349347 +  -2.5  -5.09173   AACCCAGCGTTAGGC              GCAGGC CGGGA GCC-GC              TTTTTTGAGCTCTTG
  CYB_2236   2  43 359 2344474 .. 2344487 +  -2.4  -3.24232   AAACTGGCGATCCCC               TTCC ATGTCG GGAA                TATCTTTGAAAAGGG
  CYB_2236   2  43 436 2344551 .. 2344568 +  -3.3  -3.07935   TCAGCCAAACAATTG             GGGCTGA AAGC TCGACCC              TTCCCTGCATCACCT
      gatC   2  52  84 2325027 .. 2325047 +  -4.7  -3.52192   CGACCCAAGTTTGCA            GCTTTGTCA TAT TAGCAAAGC            TTCTGTCACATTCGC
  CYB_2210   3  58 352 2320002 .. 2320016 +  -3.4  -4.13014   GCACCTGGGCGAACA               TGGCCG CAG CAGCCG               TTTTGACGATATCCA
      ribF   5  58  50 2309881 .. 2309898 +  -4.8  -3.91465   AGGCTCACCCAGGCG             CTGGTG CCATCT CGCCAG              TATTCTTTTTTCCAG
  CYB_2199   6  56 -36 2306611 .. 2306624 +  -2.3   -4.0896   TACCTACGTGGGCGA               GGTGG ATCC CCAGC                TTTTGCGCAGCATTT
  CYB_2185   4  49  -3 2291348 .. 2291359 +  -4.4  -3.21747   TTTTGGCCCGGAAAG                CTAG AGGG CTAG                 TTCCTGATAAGCTGC
  CYB_2180   8  50  48 2286865 .. 2286891 +  -2.2  -3.67622   TCCTCGATGAGGTGA         GCGTAGCGCT CCGCCAC AGGGTTGCGC         TTAATTTTCAGCGTC
      cobQ   6  62  46 2277258 .. 2277270 +  -3.3  -4.29227   AAAACAGAACTTTGC                CCAGC ATC GCTGC                TTTCTTCCTGCTTCA
  CYB_2167   7  70   2 2271668 .. 2271682 +  -3.4  -4.72272   GGGGTGCGCGTTAAG               GGGGGC TCT GCCTAC               TTTTTCCTGCCGAAG
  CYB_2162   8  63 153 2263353 .. 2263376 +  -8.8  -3.14132   CACAAAAACGGTGCA          GCGTTGCATC AGCC GTTGCAGCGC           TTCCTGCACCAACGC
  CYB_2162   8  63 264 2263464 .. 2263483 +   -10  -2.57132   GAGCAACACGGCGCG            GGCAATGG CCAG CCGTTGCC             GTTGTCCACCGGAGA
  CYB_2150   1  51 365 2252893 .. 2252904 +  -5.8  -2.94872   CAGAAAGTCGAGGCT                CAGG GATC CCTG                 TCGTTCTTGAATGGC
  CYB_2139   3  75 380 2233859 .. 2233882 +   -11  -3.32022   CTTCCACCGTCAACC          GGGCCAGGAGG ATT TCTCC-GGCCC          TTACTGTGTCGCCAG
  CYB_2121   4  49 157 2214387 .. 2214403 +  -5.8  -2.57211   TCCCACAGTTGTTCT              GCCGAG ACCCA TTCGGC              GTTGTAGCCACCGAT
  CYB_2116   6  90   5 2210845 .. 2210877 + -16.4  -2.78996   AATTTGGGTAAACTA     CCCGACTCCG-ACCGC TAA GCGGTACGGAG-CGGG     CTTTCAGTAGCCCTG
  CYB_2108   4  56  85 2202607 .. 2202617 +  -8.2  -2.57162   TGAACTTTGAGGATG                 CCGG GAT CCGG                 TCAATTGGGCTTTTT
  CYB_2098   3  56 113 2193454 .. 2193464 +  -2.4  -4.13963   CGAAAGCGGCGGCTT                 CAGG ATC CCCG                 TATTTTTTGGCCAAT
      fabG   5  65 339 2187554 .. 2187568 +  -7.8  -3.64703   GACACCAAAAGGGCC               GAGGGG GAT CCCTTC               TTTAGATAGAAAGGC
  CYB_2081   5  52  23 2177490 .. 2177502 +  -6.9  -2.70826   TGGCCATTCCCGATA                GCGGC GAG GCTGC                TCCTCTCTCCCTCTG
     ribAB   2  47 156 2173881 .. 2173896 +  -3.2  -3.33696   GGAGGGAGTCCCTGG              CTGTCG GGCT CAACAG               TTGCTTCGGCAAGAC
  CYB_2051   2  45 448 2152262 .. 2152272 +  -2.4   -3.3482   GAAAATAATACTCCT                 GCCC GAC GAGC                 TTGGTTGCGGAGTTA
  CYB_2025   8  91   5 2128030 .. 2128062 +   -15  -3.15324   TCAAGTCGTAAACTA     CCCGACCCTG-ACTGC TTC GCAGTACAGGG-CGGG     CTTTTGGTAGCCCTG
  CYB_2017   5  58 215 2124180 .. 2124195 +  -3.2  -4.19953   TTGATGAATCACCTG              GCCCAT CTGG ATGGGG               TTTTCAGGTTGAATC
  CYB_2009   2  46  39 2114044 .. 2114056 +  -5.5  -2.62263   ATGAGGCGAGCAGCA                GCTTC CCT GAGGC                TGGTCTCGGAAAGGT
       fmt   5  50 307 2100087 .. 2100097 +  -2.4  -3.73775   GCGACGAGGATGCGA                 CTGG CCC CCTG                 TTTGATGGCGCTGCG
       fmt   5  50 313 2100093 .. 2100138 +  -2.5  -3.65351   AGGATGCGACTGGCC CCCTGTTTGATGGCGCTGCGGA AAG TCTCCCGCGG-ATGAGACAGGG TTTCGGTGGCGGTGC
      ilvD  11  72 108 2090829 .. 2090855 + -12.3  -2.80345   GTTAAGTGCAAGAAA         GCGGCAGAGAT GAAGG ATCCCTGCCGC         TGGGTTTTATGGGCT
       dxs   3  46 234 2085176 .. 2085210 +  -4.2   -2.8793   CCCCGAATGTAGAGG    GCAGTCGCCAGGGCC AAATAG GGCTCTG-CTACGGC     ATTGTTCATCTCTAT
  CYB_1973   5  68 439 2073856 .. 2073875 +  -9.2  -3.58905   TCCCCACTGCCAGCG            CAGCCGCC AGTA GGCCGCTG             TTATGTCTACCGCGT
  CYB_1965   3  43 194 2062712 .. 2062733 +  -2.9  -3.04144   TCGCTGTTGCCGGTT           CAGGGCTTGC ACA GCT-GCCTTG           TCTTGGGCGTAGGGG
  CYB_1965   3  43 406 2062924 .. 2062937 +  -2.3  -3.16191   CTTCAGGTGCGGGGC               CGCCA TCGT TGGGG                TTAATAGGGGTGTAG
      recA   4  58 353 2058351 .. 2058366 +  -3.2  -4.11216   CTGGCCGGCAGAGGC              CCGCAA GACT TTGGGG               TTTTCGGGATCGACG
  CYB_1958   2  62 221 2055195 .. 2055205 +  -3.2  -4.28548   AGGAGAAGTGGATCC                 CTTC TTC GAGG                 TTTTGCTGAGTGAAT
      argS   3  50 -39 2037909 .. 2037939 +  -5.2  -3.08344   TTTGTTTAACGTCCT       CACCGGCATTCTCG GCC TGAGCGCGCCGGAG       TCTATGTGATTTACG
  CYB_1940   5  54  91 2032280 .. 2032290 +  -6.8    -3.052   CCTCGGCGCCTTCTC                 GGAG CTC CTCC                 TGTCTCTGTCGCAGT
     upp-1   8  62 340 2020841 .. 2020853 +  -4.7  -4.08216   GAGGTCGCAGGGCAG                GCCGC CGC GCAGC                TTTTCCCAGGCATCC
  CYB_1928   5  56 469 2013095 .. 2013121 +  -7.2  -2.91728   CAGGGCCGTAGGTGT         TGAAGATGCGGG CCA CCCGGATCTCCG         TCTGGTATTGCCGCT
  CYB_1924   1  38 255 2008695 .. 2008726 +  -2.2  -2.52464   GTGGGTCGCGCCGCC      ACCT-CTCGCAGCAG ATA CTCCTGCAAGTAGGC      TGCGTTGGCAAAAAA
  CYB_1920   4  69 331 2006102 .. 2006120 + -10.2  -3.15544   GGCAAAGCCGTGGTA             GGTCACCC AGC GGGAGACC             TTGATGCCGATGGCC
  CYB_1916   1  86 164 2001616 .. 2001649 + -10.3  -4.19276   ACATGATTTCAGCAG     GGCGGGAAAAGCTCT GGCC AGAGCTTCTTCCGAC      TTTTGACAGTTTTGA
  CYB_1910   6  54 170 1995771 .. 1995791 +  -6.7  -3.03159   TTCCTCAAGCAGAGG            CGCGCTCCT GCC AGGTGCGCA            TCTTGCCCGGATTGA
  CYB_1906   3  52 281 1991181 .. 1991196 +  -2.5  -3.85698   CACCAAACTCCAGCA              GCTCG ACAATA TGAGC               TTTCTCCAGCAACAG
  CYB_1891  10  62 -43 1977896 .. 1977919 +    -3  -4.28361   TTGCGGTGGCAGGGG          GAATCGGGGC CTTG GCCATGCTTC           TTTTGATCCGGTTGC
      metE   4  52  50 1974126 .. 1974139 +  -5.2  -3.29273   GCTTGACAAGTCGCC               GCGG GCGGTG CCGC                TGTTGTGCTGATGCG
  CYB_1873   2  67 -37 1957321 .. 1957337 +  -2.9  -4.56887   TCAACGATCGGCTTT              CGGATCT GCG GGATACG              TTTTCTGACTTTTTC
  CYB_1869   3  67   4 1952677 .. 1952708 +  -6.4  -4.07568   CAGTGGCTTTGAGCG      GCACAGCCTGGGCA GAGA TGCTCAGGCCAAGC       TTTTGCGCAACACCC
  CYB_1864   8  65 352 1948134 .. 1948146 +  -9.1  -3.19659   CCAGGAACCAGAATC                CTCGC CCG GCGAG                TATGTTATGACTCTG
  CYB_1855   3  51  -4 1939048 .. 1939061 +  -6.7  -2.60075   CTGCTTCCGATCCCT               GCTAG AAAC CTAGC                CTTGCTTGCAAACGA
  CYB_1848   2  47 280 1935321 .. 1935334 +  -2.3  -3.60475   AATTGCTTGGCTGCG               CCGCT GCAA AGAGG                TTTGGAGTGGACGTT
  CYB_1826   5  86 -35 1918429 .. 1918461 +   -15  -2.92171   CAGGGCTACCGAAAG     CCCG-CCCTGTACTGC GAA GCAGT-CAGGGTCGGG     TAGTTTACCCATATA
  CYB_1816   4  49 236 1903106 .. 1903127 +  -3.8  -3.45047   ACTTCTACAGTGAAG           CTC-AAGCT GGGAA AGCTTCGAG           TTCCTATCTTTCTCT
  CYB_1806   3  46 -42 1891429 .. 1891454 +  -4.7  -2.87211   TATGGGCACTGCAGA         GCAGTTGCGCCG GCT TGGT-CAGCTGC         TCTATCCACGCCCGT
      serS  10  80  88 1879363 .. 1879376 +  -4.5  -5.02476   ACGGAGAATTGCAAG               CTGTC TCAC GGCAG                TTTTTTGAAACCTCT
  CYB_1772   1  42 391 1856287 .. 1856300 +  -3.8  -2.60508   TGGTGCTGCCGTCAA               CCTC AGCCAC GAGG                CGTTTTTGCAAAATG
  CYB_1760   3  43 451 1845240 .. 1845253 +  -2.3  -3.16683   GATGCTCTGGGATCG               GATGG GCTT CCACC                TTGATCACCTGGCCT
  CYB_1754   3  60 247 1839260 .. 1839270 +  -2.4   -4.3341   GATGCTTGTCATAAT                 GCCG CTG CGTC                 TTTCTATTCCTTTTA
      proC   3  43  42 1831945 .. 1831963 +    -3  -3.07962   GCGGGTGATCCAATT             CCATCCCA CCT TGAGCTGG             TGTTCCAGTGTGGGC
    psbD-2   6 100  77 1818935 .. 1818954 + -13.6   -5.0916   GTATTGAAGAGTTCA            GGGATCCC TCAT GGGATCCC             TTTTTGTGTTGGGCG
  CYB_1733   8  60 195 1815535 .. 1815546 +  -5.8  -3.62597   GGCGGCAACACGGGC                CAGC TCCC GCTG                 TTCTTCGGAGATGCG
  CYB_1727   2  46 119 1811329 .. 1811340 +  -4.4  -2.93853   AGCCCGAAAAATCTG                CTCA GCCG TGAG                 GTTTAATTCAGGGAA
  CYB_1727   2  46 344 1811554 .. 1811567 +  -4.5  -2.94144   CCAGTAGTCATCTCG               CCAGT TGTT GCTGG                TAATTTCAATGACAA
  CYB_1721   7  90 273 1803077 .. 1803108 + -16.6  -2.78996   CATCAAGTAAACTAC      CCGGCTCCG-ACCGC TAA GCGGTACGGAGCGGG      CTTTCAGTAGCCCTG
  CYB_1707   3  53 299 1791087 .. 1791107 +  -3.8   -3.6422   TTCCGTGGCCCGCAG            GGCAGCGC GGTCA GAGCCGCC            TCTTTTGACCGGGTA
  CYB_1697   6  64 299 1774743 .. 1774768 +  -9.7  -2.73875   GTTCAGAGCGAGGGT         CCAGGAGCTGGC GCA GCCA-CTCCAGG         TGCTCTTGGCGGGAG
  CYB_1677   4  60  93 1754208 .. 1754219 +  -5.8  -3.76224   GCACGCGGGCAGCAA                TGGC CTTG GCCA                 TTTCCTGAGTGCCGA
  CYB_1669   4  51 278 1747362 .. 1747382 +  -4.5   -3.3993   TTCCCACCGCGATCA            CCCGCCCCC CTC GGGCTTGGG            CTTTTTGGATGGCTG
  CYB_1660  11  58 461 1742342 .. 1742357 +  -3.2  -4.15565   CGCCTGCATGGCCTT              GGCC ACTTGGAC GGCC               TTTTGAAATACTCCC
      uppS   4  55 418 1719652 .. 1719662 +  -4.6  -3.63515   AGCTCCGGCTCAGGA                 TGGG CAG CCCG                 TTGTTCGGCGTAGCG
  CYB_1638   4  68 436 1707204 .. 1707217 +  -9.5  -3.28924   TCCAGCTTCAGTTGC               CGGGC TTGA GCCCG                TTCTCGCACCCCGTC
      leuB   4  77 375 1703082 .. 1703099 +  -8.4  -4.08945   CCAGGGGAGTGGGGG             CCGGTC TTTCTT GACCGG              TTTTCAGGAAGTGAT
  CYB_1623   3  44 318 1696131 .. 1696144 +  -3.7  -2.90212   GGGCAAAGTTGAGTT               TGCGC AGCA GCGCC                TCTGTGGGATGCTGC
  CYB_1620  10  62 263 1693937 .. 1693947 +  -6.8  -3.70902   TGGCACCACCAGGTT                 GTGG ATC CCAC                 TTTCGCTCTCGAAGC
  CYB_1612   8  80 -44 1685853 .. 1685881 +  -8.7   -4.0942   ACCGAGCCTGTGGCA        GAGCCCTGGGCGG ATC CCGCTCAGTGTGC        TTTCTGTAATCCCTA
      gatA   9  66 186 1678013 .. 1678031 +  -4.5  -4.23758   CCCTTCCTCATCGAT             CATCCGC ATGCC GAGGATG             TTTTGCGTATCGGAT
  CYB_1593   6  53 249 1667586 .. 1667600 +  -3.5  -3.74747   CACGATCACAGAACC               GCTGG AGTGG CTAGC               TTTAATCCCAATTGC
  CYB_1593   6  53 354 1667691 .. 1667704 +  -6.7  -2.89837   GGAGCCTCCGACGTT               TAGCC AAAC GGCTA                TGCTTGGTTTAAGGT
  CYB_1574   7  51 236 1648167 .. 1648187 +  -6.7   -2.5294   TTTCGGCTCCTCCTC            CCGCCCTTC ATC GGGGGGCAG            CTCTTCTCGCCACTC
  CYB_1569  14  73 211 1640994 .. 1641010 +    -5  -4.56597   ACCCCAGGGGCCTGG              GCCAGG ATTTG CCGGGC              TTTTTCCACAGGGAA
  CYB_1564   4  47 319 1637588 .. 1637598 +  -4.6  -3.05384   TCGGCAAGCTGAGGC                 GGGG CAC CTCC                 TTCAATAGCCAACCC
  CYB_1556   7  62 217 1629890 .. 1629907 +  -3.3  -4.36914   CTAACCAAGGCGCGG             GCAATGG CCAC CCGCTGC              TTTTGTCCGCCGGAA
  CYB_1546   8  56 361 1622765 .. 1622781 +  -2.2  -4.11216   CAAAAGCTTTGGCGA              TGCCAT GGAAA AGGGCA              TTTTCGGGGTGCAGC
  CYB_1541   7  65 210 1617082 .. 1617109 +  -9.2  -3.20345   GATTTCCCCAGGTTT        TCCACAGGCTGTC GAA GAAAGCCTG-GGA        TATTGCTCTGGGCTT
  CYB_1538   5  64 349 1615485 .. 1615495 +  -3.2  -4.41348   CAGAAAGATTGAACT                 TGAC GAT GTCG                 TTTCTTTGGGCAGCA
      lysS   4  68 325 1589145 .. 1589172 +    -9  -3.61398   GGCCGCCGAAAAATC        CCCCTGTTGGGC GTAG GCCCAGCCGCGG         TTGTTCAAAACCCAG
  CYB_1501   6  54 333 1575530 .. 1575552 +    -7  -3.14564   GCCAGCCGCTCAAAA           GAGGGTTTGC TCA GCAAATACTC           TTCCTGGACGGCTAC
      malQ   2  56  42 1566193 .. 1566206 +  -8.1  -2.61548   GATCCGCTCTTCGGT               GGCCT CTTC AGGCC                TGAGTTCTCCTACCA
  CYB_1477   3  54 164 1552276 .. 1552290 +  -7.1  -3.05384   GCGAGGCTGAGGGCG               GCTGC GCAGG GCAGC               TTCGATCAACCCCAA
    phnE-3   6  49 113 1545691 .. 1545702 +  -3.6  -3.35679   CCACCTGCCAGGCTC                GGGT AATT GCCC                 TTGTGGATAACGGGA
  CYB_1453   2  62 395 1529940 .. 1529958 +  -4.5  -4.15044   AGAGGCTGCAACCAT             TGGCCGA TCCCC TCGGCAA             TTTCTTCGGGGGCCG
  CYB_1448   2  52 379 1520662 .. 1520677 +  -4.6  -3.53224   AGACCTCTGCCGCCC              CCGGCT CCAA AGCGGG               TTTGAGCAAAAGCTG
  CYB_1448   2  52 420 1520703 .. 1520713 +  -2.4   -3.9122   AGCTGGATCAGCTCC                 TCGG TAA CCGC                 TTCTTTGCGCCCGTA
  CYB_1441   4  42 262 1511227 .. 1511245 +  -2.3  -3.14132   CGGTGTTGGCGGCAT             GGCCGGA AAAGA TGCGGTC             TTCGTGGCGCAGGCG
  CYB_1436   2  58 446 1506523 .. 1506542 +  -5.6   -3.6682   ATCCCTTTCATAAAG            CGGGTGCG CTCT CGCAGCTG             TTTAACTGCCTCCAC
     gap-1   3  57 133 1499962 .. 1499972 +  -8.2  -2.79302   AGCAGGATCACCATT                 GCCG GAG CGGC                 TGTCATCGCCGTGAT
  CYB_1422   5  69 429 1492252 .. 1492264 + -10.5  -3.02511   AGGTCGCCCGGTTGG                GCGGG ATC CCCGC                TCTTGACGAACTGGG
  CYB_1415   4  59 259 1484894 .. 1484906 +  -9.1  -2.64735   CAGCGGGCGCACCAA                GCTGC ACA GCAGC                TCATCTACATACCGT
  CYB_1400   2  65  84 1468947 .. 1468969 +  -9.1  -3.18199   CACCTGATTGGGATC           CAGCACCAC CACCT GTGGTGCCG           TTACATTGCCAATTA
  CYB_1395   7  54 392 1467588 .. 1467612 +  -2.7  -3.91084   AGGCTCTCTGAAGAA          AGAGGTACACA GGT TGAGTACCACC          TTTCCTTGGCAGTGA
  CYB_1392   6  79 258 1465619 .. 1465631 +  -3.3  -5.18726   CTTCTGTTGTCCCAA                CCAGA TGA TCAGG                TTTTTGTTCTCAGGA
  CYB_1375   6  81 120 1446701 .. 1446711 +  -8.2   -4.3739   AGTTGCACCAGATTC                 CGGC AAC GCCG                 TTTTGTACAACCATG
  CYB_1370   3  46 103 1441387 .. 1441397 +  -5.4  -2.55551   CAGATTTCCTCCCGG                 CAGT TCT ACTG                 TAGCTTGCGATTCTG
  CYB_1364   3  62 301 1434476 .. 1434491 +  -4.6  -4.07568   GCCCCTTCCACCAAG              CCCAAG CCCG CTAGGG               TTTTGGCCAGAGACA
  CYB_1364   3  62 347 1434522 .. 1434532 +  -6.8  -3.66908   AGGCCAGCTCCCGCC                 CCTG CTG CAGG                 TTCATTTTGCAGCCG
       ald   4  59 274 1430944 .. 1430960 +  -7.9  -3.16191   ACAGGTAGGGCATGC              TGTGGGG TAG CCCCACC              TTGGTGAAAATCTCC
  CYB_1350   2  50 -19 1420635 .. 1420670 +  -5.4  -3.01712   AGATCGACGAGGCGG    TGATGGAAAGCCTGGCC TGA GAACAGGCTG-CCATCA    TCTTCCGAGAAAGGG
  CYB_1342   3  62   4 1411431 .. 1411441 +  -6.8  -3.73872   CCCCAGCGATAAAAC                 CGTG TCT CACG                 TTCTTCAGTCTTCCT
  CYB_1325   3  56  34 1387120 .. 1387133 +  -3.1  -3.96449   GCAGAAGGGCCGGGC               TGCCA GAGC TGGTA                TTCTTTGGCCTGTTC
  CYB_1319   5  52  38 1381476 .. 1381514 +  -4.6  -3.58536   GCCCTGAGCAAAAGT   TGGGCAAAGGTCAGTA AGCTCGA TTTTGGCCTTTGCCGA   TTTGCGACTGGATTT
  CYB_1311   2  47 420 1376475 .. 1376498 +  -5.2  -2.79183   TACTGCCCATGAATA          CGCTGCTGGA CACC TCCAACAGGG           TATCATCGGGATCCC
  CYB_1300   0 NONE
  CYB_1292   3  56  48 1349501 .. 1349514 +  -2.3  -4.18018   CCTAGGAGGCCAACA               GCAAC ACAG GTAGC                TTTTGAATAGCAGGC
      mtnN   4  56 398 1338882 .. 1338903 +  -3.6  -3.85698   CTCCATCTGCCGGAT           GCTCACCC TCTGTC GGCTGGGC            TTTCTCCACAGCACC
  CYB_1277   2  46 445 1334097 .. 1334109 +  -4.7  -2.85712   TTCAACGGGTGCTCA                CCAGC TCT GCCGG                TCGTTCTGACTCTGA
  CYB_1265   1  58 214 1323829 .. 1323839 +  -5.4  -3.69354   ATGATCTCCAAGGCC                 TCTG TTC CAGA                 TTTCAAGTTCTGGGC
  CYB_1247   4  85  43 1294925 .. 1294946 +  -9.4  -4.52143   TTTAGATTTTTCCTG           GGGTCTGC CGGTCT GCAGGCCC            TTTGTTGTCTTTGAC
      murE   6  51 437 1279713 .. 1279723 +  -4.6  -3.35996   CATTGGAGAGGAAGA                 TCCC ATC GGGG                 TTGTAACTCAAAATC
  CYB_1228  11  77 437 1271863 .. 1271873 +  -8.2  -4.07568   AGCTGTACCAGATTC                 CGGC AAT GCCG                 TTTTGCACAGCCAGG
      cydB   7 100  22 1256699 .. 1256726 +    -9  -5.09225   CTGAGGATGCAGCAA        TAACCCCGCCCG GTGA TGGGCGGGGCAA         TTTTTTAGGTGCAAT
  CYB_1204   0 NONE
  CYB_1201   2  86 -36 1245985 .. 1246018 + -15.4   -2.9732   CAGGGCTACTGAAAG    CCCG-CTCCGTACCGC TTTA GCGGT-CGGAGTCGGG     TAGTTTACATTCCCC
      trmU   1  47 462 1231097 .. 1231109 +  -4.7  -3.01712   ACTGCCCTAGAGACA                GCCCG ATC CAGGC                TGTTGCCCAGCGGGG
      guaA   1  56 390 1208389 .. 1208403 +    -7  -3.16564   CGGGCAGGTGGCTTT               CGGGGG CTC CACCCG               TTCATGCCGTACCCC
  CYB_1164   6  58 174 1203884 .. 1203907 +  -5.3  -3.69437   AGCACCGTCCAGCTC          GTCGATG-GC CTTTT GCTCATCGGC          TTCGTTTTCCAGTTC
  CYB_1158   4  80 188 1197048 .. 1197103 +  -8.8  -4.07568   GGCTTGGGCAGGGTA GGATCCCGGCGGGGTTCGCCGTTGGCG CTA CTCGGACGGAGC-CCTTGCGGGGATCC TTTTACACCGGAACC
  CYB_1136   7  52 471 1173832 .. 1173845 +  -2.3  -3.89614   GGCAAAGACTTCTGC               CTCTG TTCG CAGTG                TTTCATCTCTCAATT
  CYB_1132   5  70 296 1169922 .. 1169932 +  -5.4  -4.50159   TTCTCTTTGCTTCTC                 TTGC TCG GCAA                 TTTGTTTGGCTTCGA
  CYB_1128   3  45 312 1167633 .. 1167643 +  -4.6  -2.76059   GAGTCAGGCACAGGT                 GCCT TGA GGGC                 TCGGTTTATCTGTTG
  CYB_1123   7  60 300 1161292 .. 1161324 +  -9.2  -2.74605   AAGGGCCACCATACT     TGATGGCTG-TGCTG ATCC CGGCAGCAGCCAGCA      TCAATTTTAGGGCAA
  CYB_1107   2  51 209 1146210 .. 1146226 +  -3.6  -3.57561   CCCCGCCGTTGCCGC              GACAGC CAGGA GCAGTC              TTTCCAAAGTTACCC
  CYB_1102   3  47 404 1136431 .. 1136442 +  -3.6  -3.17075   GGAACCGCACCGCTA                CCGC GACC GTGG                 TTGCCTTCAGGCCGG
  CYB_1092   7  84 239 1128475 .. 1128490 +    -4  -5.18357   TCTGTATCAAGAGAG              GCATTT AATC GAATGC               TTTTTTCATAAGTTA
      glmS   6  49 214 1125889 .. 1125904 +  -3.2  -3.60475   GGCTGCTCCCCTCGG              TCGTGG ACAT CCAGGA               TTTGGCGGATTTCTT
       sat   6  64 417 1109438 .. 1109459 +  -9.5  -2.79183   ATCAGCGCCCAGCCG           TTTTGGTCG GCCT CGACCAAAG            TATACTCACACTGGG
  CYB_1062   2  47 411 1101001 .. 1101039 +  -3.1  -3.37354   CGGAACACCTCCAGG   CCGTCGTGATCCC CAAAGCCATAAAA GGGATCCCGACAG   TTATCGCTGGCTATC
  CYB_1050   4  68  95 1090255 .. 1090274 +  -8.6  -3.72576   GCTCCTATACCCTTG            GCCTTGAG AGTC TTCAAGGC             TTTGGTGGAAAGGCG
  CYB_1035   4  60 306 1077843 .. 1077861 +  -8.2  -3.02471   AACCTCATTCTCAAT             TCGAGTTT GCA AAGCTCGA             TATCTATGATAAGAC
  CYB_1021   4  53 404 1061999 .. 1062014 +    -4  -3.68302   AACGCGACCGGTACG              GGCT-TG CTC CAGAGCC              TTGTTCACCTCTTGG
  CYB_1014   8  65 321 1052778 .. 1052789 +  -5.8  -3.95073   GAGGGCCAGCTCAGC                CGCT TGGT AGCG                 TTTGTCCATGTAAGG
    glnA-1   4  58 320 1046388 .. 1046402 +    -7  -3.35679   GAAAGCCCTTGACCG               GCGGGG GAT CCCGGC               TTGTGCATGCCCACG
  CYB_0996   2  56 423 1035357 .. 1035368 +  -5.8  -3.33162   CCACCTCCGAAGCAA                CCAG CTTA CTGG                 TTATGAGATCCCATC
  CYB_0993   2  55 128 1030150 .. 1030165 +  -5.4   -3.5393   CGCACCAGGGGAACC              TCG-GCC ACA GGCTCGA              TTTGGGCAAAGTAGT
     coaBC   3  56 246 1019522 .. 1019540 +  -6.7  -3.22777   CAAACCCGCCAGCTC            TGC-CGCC CAAA GGCGGGCA             TCTTCCTCTGTGCCC
  CYB_0979   4  91 -35 1016233 .. 1016265 +   -15  -3.02166   CAGGGCTACCGAAAG     CCCG-CCCTGTACTGC GAA GCAGT-CAGGGTCGGG     TAGTTTACTTGCCCA
  CYB_0964   6  54 360 1001749 .. 1001770 +  -6.5  -3.14931   GCACCTCAGAGGCTG           GGGCTGGTT GTAG AACCGGCCA            TTCGTAGCGAATGCC
  CYB_0950   0 NONE
      dapB   3  47 258  961816 ..  961843 +  -3.2  -3.35679   AAAGATGCCAGCCAG        GATGGGCTTGCC GGCG GGACGGCCCAAC         TTATCCATGAAGCGC
      chlH   1  44  23  944170 ..  944183 +  -3.7   -2.8937   TCCCTGTCCTAAGTT               GGCCC GAAC GGGCA                TCTCTACCCCTCTCT
  CYB_0899   4  45 171  933009 ..  933021 +  -4.7  -2.78384   GGCTTTTCAAAAAGG                GCCAG AGG CGGGC                TGTGATCGGCCCCAC
    surE-1   3  47 364  912802 ..  912812 +  -2.4  -3.59979   GCACAATCCGCACTT                 CCCG CCC CCGG                 TTTCCCGTCCACACC
  CYB_0873   6  60  27  904655 ..  904673 +  -5.9  -3.64049   GGTCGGGATCCCTTA             CCCCCCT GAGAG AGGGGAG             TTTGCCGGTTGTTCA
  CYB_0868  10  77 173  900708 ..  900720 +  -4.7  -4.84359   GACAGCTCCAACTTC                GCGGC CTC GACGC                TTTTTCTGGCCATCA
  CYB_0862   7  68 217  896312 ..  896330 +  -8.8   -3.5774   CCTCACGACGTTGCT             GGTGGGCT CTT ACCCCACC             TTTGCACCCTTACCT
  CYB_0851   8  70 109  885366 ..  885380 +  -7.1  -4.08706   CCGACAGGGATCAGC               CGGTG GGGGA CACCG               TTTCTCTGATGGCCA
  CYB_0844   3  56 391  879006 ..  879016 +  -6.8  -3.29038   ACGAAAGGCAGAGCC                 CTGG ATC CCAG                 TTCCTGATGTTACTT
  CYB_0833   9  95  33  866070 ..  866092 +  -6.1  -5.29782   TCCCCCCGAAGGAAA           AACCCCGCC TTATT GGCGGGGGA           TTTTTTGTGGCTATA
  CYB_0825   4  52 202  856379 ..  856397 +  -5.2  -3.16676   ACAGGGCGGGTGGCT             GCTGCCGA GTT TTGGCAAC             TGTTGCGTTGGTACC
   sll1405   3  47 286  850409 ..  850423 +  -5.6  -2.75081   TCATCCTGCGCCCAG               CACCTG AAT CAGGAG               TGCCTTTTGCACATG
  CYB_0816   6 100 403  846648 ..  846675 + -11.2  -4.86731   TTCTGACATCGAAAA        GCAGGGATCCCC GCTT GGGGATCCCCGA         TTTTATTTGGCCGGA
  CYB_0809   4  61  76  838345 ..  838357 +  -7.7  -3.39595   CCCAACTTCTTTCTT                CCTCT GAG AGAGG                TTGTGGATGGTTACG
  CYB_0800   1  41  86  827583 ..  827597 +  -2.8  -2.80791   CCTTGTGTTAACTCT               GCTG GCCCTAG CAGC               TCAATTTTCTCACTC
  CYB_0784   1  46  17  809495 ..  809511 +  -5.1  -2.63596   ACTTCTGATGACGTG              TCTGATG ATG CATCTGA              TGATGTGGGATAGGG
  CYB_0775   5  57 320  798098 ..  798117 +  -6.4  -3.53012   ATGCTGTGCAGCTTG            GTGGCG ATGGCTTG CGCCAC             TTTGCCGGACACGCC
  CYB_0769   4  58 124  791402 ..  791416 +  -5.6  -3.70446   TTGTCGGTGATGACC               CAGAGG GAG CCGCTG               TTGTCTTGGATCTCA
  CYB_0761   2  65 146  783156 ..  783170 +  -9.2  -3.16564   CAGTAACCAACTGGC               GGCGGC CCG GTCGCC               TTCATCCCATGCCAA
  CYB_0756   2  60  83  778423 ..  778455 +  -2.5  -4.29106   CTTGCTAATAAGGAC      TTCTTCCGGCTACGG GAT CCGCAGGCGAGAGAC      TTTCTTCCTGTGGCA
      pheS   5  59 211  760490 ..  760506 +  -7.9  -3.28924   CCAACTCCTCCATGG              CAGCAGG ATC CCCGCTG              TTATCCGGCGGCCTG
  CYB_0727   0 NONE
  CYB_0723   3  47  10  742703 ..  742718 +  -3.2  -3.39327   AGATAACTTAACCCT              CGGG GATGCCCA CCCG               TTCTGAGTCTGGGAG
  CYB_0718  10  63   0  739451 ..  739469 +  -5.2  -4.00486   CGACAGCGTTGGGTA             GCAAGAGG GAT CTGCTTGC             TTCTTCTCTTCTGGC
       maf   8  67 219  724967 ..  724981 +  -2.7  -4.58283   AGCTTCCACCAGGGC               GCGGG CCGAT CCCCC               TTTTTCCAGCAGTTC
  CYB_0704   4  60 -49  720852 ..  720876 +  -2.2  -4.36914   GAGGGGAAACGGGCA         GTC-GCAAC-CG GAT TGAGTTGCCGAC         TTTTGTGCAGCGGCG
  CYB_0692   3  45 454  710839 ..  710857 +  -3.7  -3.07994   CCTGCTGGGGCTGGC             AGGGCGG CATCC TCGCCCA             TTGGCTCAGCTTGGG
  CYB_0685   4  65  61  700565 ..  700581 +  -8.7   -3.2048   GATTCAGTAGCCTAG              GCTGCTT TAT GAGCAGC              TTCCTGGACTTTGGC
  CYB_0681   4  66 241  696987 ..  696999 +  -4.1   -4.4078   GTGCAGCCCCAGGCT                TAAGC CCA GCTTG                TTTTGGTTCCAGACC
  CYB_0664   3  45 145  678481 ..  678498 +  -2.5  -3.37796   GTAGGCAGCCAGTCG             CAGCGAC ACTT GCCGCCG              TTCTGCCTCCTGCAC
  CYB_0652   6  71  68  668028 ..  668050 +  -6.2   -4.3534   TTCTACGTTGGACGC           GCTTTCCCCT CAG AGGGCAGGGC           TTTTGCTACTTGGGA
      hflB   8  93  23  641931 ..  641972 + -12.6  -3.92324   TCCCCAAGCTCAAAC TTGGGATCCCTGCTTTTCCT CTTG AGGAG-AG-AGGGATCCCAA TGTTTTGTATGATTT
  CYB_0620   6  93 -18  630684 ..  630716 + -16.4   -2.9462   CAGGGCTACTGAAAG     CCCG-CTCCGTACCGC TTA GCGGT-CGGAGTCGGG     TAGTTTACGTAGATC
  CYB_0613   6  71 262  624761 ..  624774 +  -4.5  -4.56597   CTGTTTTGCGGTTTG               CAGCT TTGA GGCTG                TTTTTGGGGGCAGAG
  CYB_0600   7  55  64  610266 ..  610276 +  -5.4  -3.57144   CGCTCCGTCAACTGC                 TCCA GGT TGGA                 TTTACCGGTAAGCCG
  CYB_0584   6  86  19  591065 ..  591075 +  -6.8  -5.01732   CTCATCGCGCCAGCG                 GGAC GGA GTCC                 TTTTTTCGCCCCATT
  CYB_0564   9  91  47  574905 ..  574957 + -17.2  -2.81888   TAACCCACAAAATAC GCGACACTACCTGGCGG-AATATCG ACAG CGGTATTTCCGTCAGGTGGTGCTGC TGCTTGAGTTTGAGG
  CYB_0556   2  45 308  568061 ..  568074 +  -4.5  -2.74144   GCCCCACGAGGCGAA               CGACCC ATT GGG-CG               GTTTGAGCCTGAGGA
  CYB_0550   3  49  49  561929 ..  561942 +  -4.5  -3.18264   TCCGCCGACCGTTGG               GGCTC CTGG GAGTC                TTGCTGCATGCCCAA
  CYB_0543   2  44 306  557233 ..  557246 +  -3.9  -2.98003   CCATAGATACCTCAA               TTTCA GAAA TGAAA                TGCTTGTTACATTTT
  CYB_0540   4  50 209  556331 ..  556356 +  -5.3  -3.05384   GCAGGCAGGCCACCC         CGAGGTTGATG GCCA CATCCGCCACG          TTGAATACCGGAAAG
  CYB_0530   3  68 -25  546012 ..  546022 +  -8.2  -3.65351   TCTTTCGCTTTAGCG                 GCGC GGA GCGC                 TTTGCGTCAGCATGA
  CYB_0521   4  59 411  537211 ..  537230 +  -7.8  -3.19668   ACCGAGTGGAGATAG            GGGCAGCA ACCT TGCTGGCC             TTCCCTTCCCTCATC
  CYB_0516   7  45   8  531471 ..  531482 +  -4.4  -2.71263   GATCCTGAGGATAGG                GCTT GGGA AAGC                 TCATTGGACAGGCTT
      rumA   5  65 465  512874 ..  512884 +  -8.2  -3.53012   CCTTTCGCGGCAGCG                 GGCC GGA GGCC                 TTTCGCGGCAGCGGG
  CYB_0483   2  65 320  496240 ..  496257 +    -2  -4.59773   ACCCAAAAGAGGCAA             GTCGCCT AGGAA AGGC-AC             TTTTTGAACGTCAAC
  CYB_0477   2  40  98  489555 ..  489573 +    -3  -2.67515   GAAGAGCGTAGCAAC             TGCATCAG CTG CTGGGGCG             TCATCTGCTCGTAGG
  CYB_0466   4  52 236  473645 ..  473673 +  -4.5  -3.53444   TGGTTAGCTGAGAGG        TGGTAAAGTTGCC AGG GGCAGCATCATCA        TTTACAAAAACGTCA
  CYB_0462   7  75  88  468106 ..  468135 +  -7.1  -4.40572   GCTTTAGGTTGAACT       GCTGGAGAAGTGG TGGT TCACTGCTCCAAC        TTTTGTCGCAATTCT
  CYB_0443   5  62 397  452822 ..  452832 +  -6.8  -3.76373   CTGTTCGTGAACGCA                 GGAC GGA GTCC                 TTTCCCTCTTGCAGG
  CYB_0443   5  62 418  452843 ..  452855 +  -4.7  -4.07568   AGTCCTTTCCCTCTT                GCAGG CCC CCAGC                TTTTGCGCAGCCGCG
  CYB_0431   2  53 337  442944 ..  442957 +  -3.7  -3.70109   TGGAACAGCTCCAGA               GCGGC TGCT GCCAC                TTCTTGGCTAATGTG
  CYB_0401   6  65 310  416094 ..  416127 +  -7.3  -3.66732   TTGCCCTACGCCGCT     GCCGGGATCCCGATT CTCG GGTCGGGGATCTGGC      TTCTTGAACTGCTTG
 cbiG/cobJ   2  49 331  413044 ..  413072 +  -5.1  -2.93708   CCAAGGCCAGCACCC        GTTGAGGGCCCAG GAG CTTGGCCCGCGAG        ATGTTTTTGCAACCC
      codA   7  66 -12  408367 ..  408407 + -10.3  -2.77043   CCAGGTGGACTTCAC  CCGCCAGCTTTAACGGCGC ACG GTGCCGCTGAAGCCGCTGG  CTTTGAACTGCTCCA
  CYB_0383   1  42 443  400507 ..  400519 +  -3.4  -2.86164   CGCTCGGCCATCAGC                GACA AAAAC TGTC                TCTCGTAGTTAGACC
  CYB_0380   8  60  60  396193 ..  396211 +    -6   -3.7319   GGAGAAGGGCTGGGA             GTGAGAAA TTA TCTCTCAC             TTCTCTCTTCTCACT
  CYB_0370   1  39 197  384351 ..  384370 +  -2.1  -2.70826   TGCGGTGGACTCAAG            GATCAGG GGGAAA CTTGGTC             TACTATATCCCTCTC
  CYB_0358   2  55  -3  374223 ..  374237 +  -4.2  -3.63744   GCAGGTGATGACCCG               TTGAGG GGC CCCCAA               TCTTTTCCCCAAGAA
  CYB_0347   4  54 215  366803 ..  366830 +  -3.4   -3.8046   TAGAGATCTTCGACG        GCTTTGAC-CGAT TCC ACCGAGCCAAAGC        TTTCCCCTTTTTCAA
  CYB_0337   5  52 257  356951 ..  356966 +  -6.1  -3.05935   AACTGGGTACGTGCT              GCCAG CGCCAA CTGGC               TTCCCTGCAGGATCT
      leuC   3  60 277  345734 ..  345766 +  -9.2  -2.78996   GAGCCGAGTAAACTA     CCCGACCCTG-ACTGC TTC GCAGTACAGGG-CGAG     CTTTCGGTAGCCCTG
  CYB_0320   2  43 275  336888 ..  336903 +  -3.2  -3.01712   CAAAAATTCTGCCCC              CTGCAG CAAG CTGTGG               TATTGGCCGCCCCGC
  CYB_0302   4  67 395  317258 ..  317270 +  -6.3  -4.18018   TGTGCAGCCCATCGC                GAATC TGA GATTC                TTTTAGCTCGCAGAG
  CYB_0297   0 NONE
  CYB_0294   1  54 169  307282 ..  307292 +  -3.2  -3.86194   CGACCTGCCCAATTG                 CCTT TGG AGGG                 TTTGTCAGAAGGATT
  CYB_0283   4  46 128  298407 ..  298429 +  -5.5  -2.52623   AACCCAGAATCCGAC           CGCTGGGAT CGCAA ATGCCGGCG           ATGTTGTCCACAGAG
  CYB_0269   7  65 139  286104 ..  286114 +  -8.2  -3.61178   CCAAAGGGCGATCTC                 CCGC TGC GCGG                 TTTCAACTCCATCGG
  CYB_0259   4  57  17  275050 ..  275061 +  -7.2  -3.05294   CTGGCTCCGAACGCA                GGCC GGGA GGCC                 TATTGCAGGATTTGG
      msrA   3  65 300  245527 ..  245546 +  -5.6  -4.12599   TCTCCAGAAGATCTG            C-CAGGGGG TCG CCCCCAGCG            TTTTGGCGGCTTCTT
  CYB_0223   3  68  14  233419 ..  233437 +  -8.1  -3.75629   GAGCGGGATCCCTTT             TCCCGGC GGCAG GCTGGGA             TTTGGCTTGGGGGTG
    psbA-1   8  53  97  227666 ..  227684 +  -7.4  -2.54276   GCTCACCTTGATCTC             CGAGGTGG CGA TCATCTCG             ATGTTGATTCCGGCT
    phrB-1   4  60 170  214609 ..  214619 +  -2.4   -4.3341   GATGCTTGTCATAAT                 GCCG CTG CGTC                 TTTCTATTCCTTTTA
  CYB_0197   5  84 239  211041 ..  211056 +    -4  -5.18357   TCTGTATAAAGAGAG              GCATTT AATC GAATGC               TTTTTTCATAAGTTA
      trpF   3  42 475  209023 ..  209033 +  -2.4  -3.14522   GGCTCACCAGCCAAC                 GCCC AAA GGGA                 TTGCCTGTGCCTTCC
  CYB_0185   4  66 167  199273 ..  199291 +  -8.8  -3.44848   CCGCACCCCTATCAG             GCCGATAG ACT CAATCGGC             TCTTTGCTGCCGGCA
  CYB_0179   1  44  96  192331 ..  192346 +  -4.7  -2.58544   CGCCGAAGCTCTCGC              CAGGA CGGCGC TCCTG               CTTGTAGACCTGCAG
  CYB_0171   6  83 -34  184823 ..  184844 + -10.1  -4.10612   TACTGTTTGCCCATG           CCCTGCTTG GGCT CAAGCTGGG            TTTGTCGTTGTGAGT
  CYB_0168   3  45 -46  180864 ..  180904 +  -2.4  -3.36492   TATTCGTTGCCGGCA  GGCCCGTCTTTCTCAGAG ATAGC CTCTGTTGGAGGGGGGTC  TTCTAGGCTTCCCGC
  CYB_0168   3  45  45  180955 ..  180982 +  -4.8   -2.7644   GAAGACAAGACTTAG        TCCTGCCCGAAGG CAA CCCT-GGGCAGCA        GTTTCCGGGTTGGCT
  CYB_0151   2  42 328  167242 ..  167255 +  -3.7  -2.53641   TCGGGAGCTACCATA               CCGGC CACC GCCGC                CTTCATGATGGATTC
  CYB_0133   4  52 320  147140 ..  147150 +  -2.4  -3.90112   CCTCCTCAAGCGGAT                 GCAC GCA GCGC                 TTTGGTTCGGGGACA
       icc   0 NONE
  CYB_0124   6  71 426  137319 ..  137342 +  -8.2  -3.85909   CCACCACCAGCGGTA          TGGAGAGGGGC ACT GCTCCT-TCCA          TTTCCCTTTGGATCA
  CYB_0113   1 100  68  127980 ..  128000 + -12.6  -5.63517   CGCTCCCCTCGATTT            GGATCCCC GACCA GGGGATCC            TTTTTTATTTCAAGC
      chlI   7  72 323  123236 ..  123269 + -12.3  -2.57881   CTCTTGGGCTGAATG     GAGGGCATCTGGCCG GGGT TGGCCAGGAGCCCCC      GTTGTAGGAGGGTTC
      psbK   6  74 -17  120151 ..  120177 +  -6.7  -4.26903   TTTGTCTGGCAAGCG        GCAGTGGGCTTT AAGT AAAGCC-ATTGC         TTTTACTGAGGTCGC
  CYB_0100   7  74 148  116668 ..  116682 +   -10  -3.62775   GGTAGAAATGGGCAG               GCCCAA CCT TTGGGC               TTCTTCGGCGGTGAT
      folD   5  62   2  106486 ..  106504 +  -8.2  -3.29459   GTAGTCATTATTAAA             CAGGAATG AAA CATTTCTG             TTGCATTGTTCCCTA
  CYB_0081  12  93 -17   96313 ..   96343 + -15.5  -3.03282   GGGATTGGGATAAAG      CCCG-CACCCTGCGC GTA GCGC-GGGTGTCGGG      TAGTTTACTTGCCTT
  CYB_0078   1  42 -28   91528 ..   91542 +  -2.8  -2.94412   GGCAATATTGTTTTT               CTCAAA CCA TTAGAG               TCATTTCAAGTTAGA
  CYB_0060   4  52 307   72626 ..   72638 +  -4.7  -3.53012   ACGTTGCAGAGGTTG                CCGTG GAT CCCGG                TTTCGCGAGCGGAGC
       gid   3  60 247   66017 ..   66027 +  -2.4   -4.3341   GATGCTTGTCATAAT                 GCCG CTG CGTC                 TTTCTATTCCTTTTA
  CYB_0046   5  60 442   59659 ..   59677 +  -8.8  -2.80816   CCATCTTTGGCGATC             TGCTGCCG CTC CTGCAGCA             TCTCATCCATCACCA
  CYB_0042   9  66 -16   52418 ..   52449 + -10.8  -2.78996   GTTACTGTAAACTAC      CCGGCTCCG-ACCGC TAA GCGATACGGAGCGGG      CTTTCAGTAGCCCTG
  CYB_0027  10  58  -5   34629 ..   34662 +  -6.6  -3.34398   CAACAAGTCTTGCCG     GGATAGGGGTCAGG TATGCC CCTCACCCCCAGCC      TCTTTCCAAAAGGGG
  CYB_0016   7 100 301   19932 ..   19949 +  -9.1  -4.87626   ACGGGCGACAACATC             TGCCGTG CGAT CACGGCG              TTTTTAATGTTGGGG
  CYB_0014   6  63 234   16682 ..   16694 +  -9.1  -3.14344   TGTACCAGAAGTCGC                TGGCG GCG CGCCA                TTGCTCAAGAGAGTA
  CYB_0007   3  52 105    7225 ..    7239 +    -7  -2.71924   TTGACCAGGAGGGAT               CCGCCC CCG GAGCGG               CTTTGCAGCGGGATC
  CYB_0002   3  57 245    2562 ..    2574 +  -7.7  -3.15249   AAAAATGAAGGCCGG                TGGCT TCC AGCCA                TTGCTGCACCATCTG

SUMMARY

617 putative operon ends contain 2752 possible terminators.
Percent operon ends hit by terminators of confidence >= x:
	x	#>=x	hits>=x	%hits>=x
	100	16	15	15	2 %
	99	16	15	15	2
	98	16	15	15	2
	97	16	15	15	2
	96	16	15	15	2
	95	22	20	20	3
	94	22	20	20	3
	93	28	26	26	4
	92	28	26	26	4
	91	32	29	29	5
	90	36	33	33	5
	89	39	35	34	6
	88	39	35	34	6
	87	40	35	34	6
	86	53	44	43	7
	85	55	46	45	7
	84	64	54	53	9
	83	73	62	60	10
	82	73	62	60	10
	81	76	65	62	10
	80	84	73	69	11
	79	91	78	74	12
	78	94	81	77	12
	77	107	93	88	14
	76	113	97	91	15
	75	120	102	95	15
	74	134	113	105	17
	73	138	116	108	18
	72	148	126	115	19
	71	162	136	122	20
	70	174	147	130	21
	69	179	151	132	21
	68	214	176	148	24
	67	226	188	156	25
	66	246	205	168	27
	65	285	237	193	31
	64	301	251	202	33
	63	319	269	213	35
	62	379	321	247	40
	61	391	328	251	41
	60	456	382	287	47
	59	476	398	297	48
	58	521	430	313	51
	57	555	457	324	53
	56	636	518	357	58
	55	683	556	374	61
	54	754	610	397	64
	53	790	636	407	66
	52	926	750	436	71
	51	1057	848	457	74
	50	1143	910	473	77
	49	1302	1022	494	80
	48	1306	1024	495	80
	47	1498	1172	522	85
	46	1559	1217	533	86
	45	1759	1368	560	91
	44	1833	1422	567	92
	43	2069	1595	579	94
	42	2299	1778	592	96
	41	2390	1839	595	96
	40	2539	1941	600	97
	39	2646	2022	601	97
	38	2752	2109	604	98
	37	2752	2109	604	98
	36	2752	2109	604	98
	35	2752	2109	604	98
	34	2752	2109	604	98
	33	2752	2109	604	98
	32	2752	2109	604	98
	31	2752	2109	604	98
	30	2752	2109	604	98
	29	2752	2109	604	98
	28	2752	2109	604	98
	27	2752	2109	604	98
	26	2752	2109	604	98
	25	2752	2109	604	98
	24	2752	2109	604	98
	23	2752	2109	604	98
	22	2752	2109	604	98
	21	2752	2109	604	98
	20	2752	2109	604	98
	19	2752	2109	604	98
	18	2752	2109	604	98
	17	2752	2109	604	98
	16	2752	2109	604	98
	15	2752	2109	604	98
	14	2752	2109	604	98
	13	2752	2109	604	98
	12	2752	2109	604	98
	11	2752	2109	604	98
	10	2752	2109	604	98
	9	2752	2109	604	98
	8	2752	2109	604	98
	7	2752	2109	604	98
	6	2752	2109	604	98
	5	2752	2109	604	98
	4	2752	2109	604	98
	3	2752	2109	604	98
	2	2752	2109	604	98
	1	2752	2109	604	98
	0	2752	2109	604	98
