# Supplementary material for: Rapid, accurate, computational discovery of Rho-independent transcription terminators illuminates their relationship to DNA uptake
Source: Genome Biol. 2007 Feb 21;8(2):R22. doi: 10.1186/gb-2007-8-2-r22 (PMC1852404; doi:10.1186/gb-2007-8-2-r22)
Supplement: Additional data file 2 — As described in the text, the entire robust tail-to-tail region is searched; if the region is less than 500 nt, then the 500 nt downstream of the stop codon is searched (stopping if a gene start is encountered). In the case of ties, all terminators with the high score are output. [file gb-2007-8-2-r22-S2.zip › Dechloromonas_aromatica_RCB.ttperf]

 Daro_0006   4  73   0    6417 ..    6432 -    -9  -3.61356   ACGATCGACTCCAAA              GTGCCT GAAT AGGCAC               TATAGTGCCTGACTC
 Daro_0018   1 100  25   22186 ..   22206 - -12.6  -4.98531   GCCTGAAATGAAAAA            GCCCTCGA TTTTG TCGAGGGC            TTTTTGCTTCAAGCA
 Daro_0024   1  64 204   29191 ..   29205 -  -7.8  -3.53343   AAGGTGGGGCGGAAA               TCAGCG GTA CGCCGA               ATGCGCTCGCCGATG
 Daro_0035   7  56  28   41469 ..   41483 -    -7  -3.06796   GTCTATCTGACCGAA               GCCGGC GAG GTCGGC               CATCTGCAACAGGTC
 Daro_0055   5  54 144   64344 ..   64369 -    -2   -3.9461   GTGCCGGAAGAAGAA        GAGCGTGAAGGT CTCG ACCTT-AC-CTC         GCACGGTGAAACCGC
 Daro_0064   3  51 405   74173 ..   74193 -  -4.5  -3.31792   TCATGAGCGCTACAA            CGGCTGCGG CTA CCCCTACCG            TATGGCTGGCGACGA
 Daro_0076   4  59 276   93740 ..   93751 -  -7.2  -3.33696   GTCCGGGTCAATGAA                GGCG GCAG CGCC                 ATCGACATGGAGGTC
 Daro_0107   3  49  41  123834 ..  123844 -  -4.6  -3.18681   TTTGAAGGGCAGTAA                 CGCC CAT GACG                 ACATGTCGATGCTGG
 Daro_0121   4  46  15  137771 ..  137784 -  -4.5  -2.74012   GCAGCAGGTCAATGA               CCTGC TGAA GCAGA                AACTGGCGGGTTAAT
 Daro_0128   2  46 279  141005 ..  141017 -  -4.7  -2.70932   GGCGTGCGGTAAGCA                TGGCC ACA GGCCC                ATCCGAAGAGGCTGT
 Daro_0133   4  58 354  146832 ..  146845 -  -5.3  -3.68222   GCTCAATCCCAATAA               CACTT TGGG AAGTG                CCGATAAAAGTGTGG
 Daro_0150   2  46 131  163911 ..  163926 -  -4.6  -2.71712   GGCTTGCCCGCAAAT              TCCAGC GCTG GCTGGG               TGGTTATACCGGGGA
 Daro_0163   5 100 424  178208 ..  178223 - -11.8  -5.00616   GTGCTCGCGAAAAAA              GCCGGC GCTG GCCGGC               CGGAAAATATATCGA
 Daro_0173  10  66 431  186542 ..  186562 -  -6.7  -3.85698   CTGCCCGGTGAGAAA            CCGGTCGCC TAT GTCGAACGG            GTGGCCCGGGCCAAG
 Daro_0183   4 100 335  201116 ..  201134 -  -8.1  -5.63517   TCTTGAAACAAAAAA             CCTCGAC GCTAG GCCGAGG             CTCAGTGTTTTGGTA
 Daro_0206   3  51  75  222025 ..  222035 -  -4.6  -3.31144   TGCCGAGCGCTACAA                 GCAG GAG CCGC                 AACGCGTTGCCTCGA
 Daro_0223   4 100  36  244519 ..  244537 - -14.6  -4.28548   ACGTAGGTAGCAAAA             GGGGCTGA TTT TCAGCCCC             TTTTTTCTTCGGTGA
 Daro_0231   4  73  51  258682 ..  258703 -  -9.5  -3.64103   GAGTCATAGCGCAAA           CTGGTT-GCC ATT GGCGAACCAG           TCAATTTGTCGTGGC
 Daro_0235   0 NONE
 Daro_0245   6  85  48  280482 ..  280504 - -13.4  -3.23708   TTCTGTCAAAAACGA           CGGCGAGGCC ATG AACCTCGCCG           TTTTCATTGGGGCTT
 Daro_0257   3  54 185  299408 ..  299461 -    -6  -3.20723   CCGCGATGAATTCAA CCGCCACGCCATTGCCTAC-CCCTGCG TGG CGCAGGACGT-GGCGG-AGCGTGACGA GCAGATTGGTGTCGT
 Daro_0279   5 100  10  323212 ..  323235 - -18.2  -3.53761   GAACTTGGCTGGAAA          GCGCCAGCCA GGCC TGGCTGGCGC           AGCCAATAATCAGTT
 Daro_0287   6 100  26  329488 ..  329511 - -18.2   -5.0916   CGGCTAATACAAAAA          GGGCAGCACC TTTC GGTGCTGCCC           TTTGCTTTTGGGGGT
 Daro_0299   6  53 348  341839 ..  341853 -  -3.5  -3.68936   TACGAAGCGGAAGAA              GCGCGG CGGG CCGC-C               AAGGAAGCCAGCGAG
 Daro_0347   7 100  26  379583 ..  379598 - -11.8  -5.56264   CTCAAATAGAAAAAA              GGCCGG TTCT CCGGCC               TTTTTCTTTGGCTGC
 Daro_0353   5  61  64  386131 ..  386184 -  -6.6  -3.55444   CCTCGACGCTGGAAA CCCGGGTTCAGGTTGGCC-CGTTCCG AACC CGGCACGAAGCCGAGCTGG-CCCAGG CCAAACTGAAGGAAC
 Daro_0357   2  58 458  389048 ..  389063 -  -7.5  -2.86271   GGCCGACGAGAAGCA              GGCGG TGATGG CCGCC               TTTGCTGCGGGCGAC
 Daro_0363   3 100  37  394914 ..  394929 - -11.8  -5.04325   GCGAAACCAGAAAAA              GCCGGG GATT CCCGGC               TTTTTCAATTTCAGC
 Daro_0384   5  52 103  416183 ..  416200 -  -6.9  -2.53392   AAACCGCGCAACGTA             TTGCCCG TCAG CGGGCGA              CCGATGAAGCGAAAG
 Daro_0421   1  56 275  462826 ..  462836 -  -2.4  -4.08216   CGATGTCGTTGAAAA                 CGGC GTG GCAG                 CGGTTGAGCGGGTCC
 Daro_0435   5  62  64  478103 ..  478132 -  -4.9  -4.02817   GCCGTACAACAACAA       GGATACGGATCGC ATCG GCAACCTGGATCC        GTTGATCGTCGGCCG
 Daro_0440   7 100  31  482273 ..  482296 - -14.6  -4.29106   CGTTAGATGAAGAAA          GGGCGACGGT GGAA ACCATCGCCC           TTACCGAACGCCAAG
 Daro_0453   5  60 376  495830 ..  495840 -  -8.2  -2.78679   TCCGGCCATTGAAAC                 CGCC GTC GGCG                 CGCCACGGGTTTCCG
 Daro_0461   7  56 182  509276 ..  509290 -  -7.8  -2.52543   ATGGTCTTGAAGCGA               CGCGAA AAA TCCGCG               CCTGGGAACAAGCCA
 Daro_0472   5  53  44  530770 ..  530787 -  -6.2  -3.05844   TGCTCGACGTGAAGA             CCAGCG TTTACG CGCCGG              AAATGGACTTCTCGG
 Daro_0486   2  43 331  548947 ..  548957 -    -4  -2.71364   GTATGGCTTCAAGGA                 CATT CCC AATG                 TGCCGGAGGCCCTGG
 Daro_0498   3  63 167  559508 ..  559522 -  -7.1  -3.66178   TGGGGCAAGGGCAAA               GCGCA GGTCA TGCGC               GGCGTTTCGCACCTC
 Daro_0509   3  56 431  569611 ..  569624 -  -2.3  -4.07568   GGCGCCGGGCGAAAA               GCGCA CCAA TTCGC                GGGATGTGCTGACCC
 Daro_0515  12 100  29  575758 ..  575778 - -15.5  -5.19328   AGCTGACAAGAAAAA            GCCCTACAG ACA CTGTAGGGC            TTGCGTTGCGGCAGG
 Daro_0524   9 100  26  584233 ..  584253 - -11.1  -5.27335   TTTGCCAAATAAAAA            GGCCGGC TGAGTTG GCCGGCC            TTGCTTCATGACGGG
 Daro_0551   1  56 261  610500 ..  610510 -  -2.4  -4.07687   ACTGCTTTCCGAAAA                 GGCG GTG CGCA                 AGGGCAAGGCCGATG
 Daro_0556   6  63 239  616832 ..  616870 -  -6.6  -3.61398   CGTCTGCTCGAAGAA   CTGGGCATCGAGCGCATC ACC GAGGCGGTCAATGGCAAG   GAGGCAGTCTCCCTG
 Daro_0561   5 100  36  623838 ..  623853 - -11.8  -5.06414   TCCGGGCAATAAAAA              GGCGCC TTGC GGCGCC               TTTTTATTGCCCGGC
 Daro_0570   1  51  89  636510 ..  636520 -  -3.2  -3.60098   ATTGCCGAGCCGAAA                 CTCC GGA AGAG                 CGTCGGCTCGCTGTT
 Daro_0579   4  48 475  646290 ..  646303 -  -4.5  -3.01791   AGGGCCGCTGGAACA               CGCTGG TCA CC-GCG               CTGCAGCAGTTCAAG
 Daro_0592   2  49 399  662097 ..  662109 -  -3.3  -3.53444   GCACCTCGGGGCAAA                CTGCC GAC GTCAG                CTTCACTGGCCGATC
 Daro_0599   7 100  25  669686 ..  669702 - -15.1  -5.63517   CGCTCAAACAAAAAA              CCCGCGG ATT CCGCGGG              TTTTTTTATGGTGGC
 Daro_0606   2  49 418  675725 ..  675744 -  -2.7  -3.56594   GGAAACGCCGGTAAA            CGCCCGG ATTCTG CAAGGCG             GCCCGGTCCTGATCG
 Daro_0616   5  56 162  683078 ..  683114 -  -3.6  -3.78934   GTTGGCGCAGAACAA   GTCGCTGCCGCAGATCC TTGA AGAGCTGGGGCA-CGTC    GCTGAAGGTGTTTAT
 Daro_0620   4  63  72  686410 ..  686426 -  -5.7  -3.90112   CGGCGCCCAAGCAAA              CGCCAGA TGG CCGGGCG              ATCGTTCGCTTCGAT
 Daro_0627   1 100  10  692184 ..  692201 - -14.1  -3.91897   TGCGGTACGCATAAA             GGGCGGC CTTG GCCGCCC              TTTATCTTTTCAGGC
 Daro_0648   6  63  51  710526 ..  710545 -  -6.4  -3.73072   AAGGTCGCCATGAAA            GTCATGGC CAAG GTCATGAC             CGGGGTTGCCTACCG
 Daro_0656   3  58 259  721540 ..  721552 -  -4.7  -3.80114   CATCAACTGATCAAA                CGGGC GAT GACCG                AATATTTACAGGCTG
 Daro_0664   3  56 417  729625 ..  729644 -  -6.4  -3.35679   GGTGGTCATTCACAA            CATCAGCC TGCC GCCTGATG             AGTTCTGGGCTGACT
 Daro_0668   5  90   2  736861 ..  736877 - -11.5  -3.87149   CGTAGCAAACTCAAA              GGCCGCC GCG AGCGGCC              TTTATTTTTTGGGGT
 Daro_0674   5  58 377  741808 ..  741827 -  -6.4  -3.53444   TTATCTGGCCGCAAA            CGGCCT TGGGCTGC AGGCCG             TGGTGACGCCGGATG
 Daro_0689   3  45 -33  759862 ..  759874 -  -4.7  -2.57344   GATTGCGGCTAGAAG                GTCCG CAA CGGGC                GTGCGCCGTGCAAAG
 Daro_0692   9  72 241  762581 ..  762593 -  -6.2  -4.38116   CGTAGAAAAAGTAAA                GGGC ATGCA GCCC                CTACCCAAGGGCAGC
 Daro_0703   2  82   4  770662 ..  770694 -   -12  -3.53012   GCCGCCTGGCTCAAA     GCGTAGCAAGGGCCG TGGC CGGCCCTTGCG-CAC      CGGTCAGGCCGAGAC
 Daro_0707   2 100  20  775739 ..  775760 - -14.5  -5.38054   CTGGACAAATAAAAA           GGCCATGCT ACCG AGCATGGCC            TTTTTGCTGCTAGCC
 Daro_0721   4  60 223  789521 ..  789552 -  -5.8  -3.60792   GCGCGAAGCGCGAAA      GTTCAAGCGCTATC CACT GATTGCTCGTGAAC       GTGGCTGGGAGGGTG
 Daro_0746   7  72  12  818490 ..  818521 -  -4.4  -4.63218   CGTTGGGCAATAAAA      TCAGGGCTGTCCAA AGGC TTGGAGACGCCTGA       AAGCCCGAGGCTCAA
 Daro_0761   6  51 259  830711 ..  830722 -  -4.4  -3.28269   AATTGGGAAATCGAA                GAGT CCAA ACTC                 AACGACGATACCTAT
 Daro_0761   6  51 212  830758 ..  830769 -  -2.2  -3.71672   TGCGATGAAAATGAA                GCGT TACC ACAC                 AGGTGGAGCCGGAGA
 Daro_0777   7  76  10  844678 ..  844706 -  -8.1   -4.1552   CAGGTGCGCAACAAA        CTCGTCACGGCCT ATC AGGACGTGATGAA        TATGCAGATTTAATT
 Daro_0787   1  67 337  853706 ..  853718 -  -9.1  -3.23216   TTGCAGGACCATGAA                GTGCC GTT GGCAC                TCGCCGAATTTTTTA
 Daro_0821   4  81  11  892603 ..  892650 - -13.5  -2.59431   GTTTTGCATAAGTCA GGCCGAGGTTTGCGGCACGGC CTCCTGCC GCCA-GCCGCAT-CCTCGGCC GCCGACATCGCTATT
 Daro_0835   5  61 230  907010 ..  907020 -  -6.8  -3.55622   CGCAATCCGCCCAAA                 GCAG AAA CTGC                 GACAATCGAACGCGA
 Daro_0840   2  71 185  913899 ..  913916 -  -3.3   -4.7497   CCGATCGACGAAAAA             CCGCTGG CCCG CCAAGGG              GTGGCGGCTTGAGGC
 Daro_0849   4 100  26  922479 ..  922494 - -11.8  -5.45652   ATGGGCAATAAAAAA              CGGGGC CGAA GCCCCG               TTTTTTATTGGTGCA
 Daro_0897   7  56 384  970486 ..  970515 -  -7.7  -2.61728   ATCGGCAATATCAAC       CCGGCCGGCTACC TGAA GGTCACCGACCGC        ATCAAGGATGTAATC
 Daro_0912   1  38 368  987551 ..  987580 -  -2.1  -2.62184   TCGTTTTCGACAGCA       GCAGCCTGACTGAA GAG TTGTATCAGGC-GC       GCCTCGACAACATGA
 Daro_0933   3  51 397 1011916 .. 1011929 -  -4.5  -3.33696   CTGGCTGGCAATGAA               GCCAA GTCG CTGGC                CAAAGTGGCTTCTGG
 Daro_0942   0 NONE
 Daro_0964   7 100  28 1044583 .. 1044605 - -19.2  -4.88407   CGACGTAACGAAAAA           GGCCCCGGAA AAT TTCCGGGGCC           TTTTAATTTGATGCT
 Daro_0984   5  65 397 1075437 .. 1075447 -  -3.2  -4.56597   GGTCGGTTGGAAAAA                 TGGC TCG ACCA                 TGAAGGACTGGGCGA
 Daro_0991   7  71 104 1084929 .. 1084962 -    -9  -3.53745   GACATTGCAAAGTAA    GGCAA-GCGTCCG-CTG AAT CAGGCGG-CGCATTGCC    CAGTTCATGCGTCGC
 Daro_1000   3  61   6 1092710 .. 1092742 -  -8.4  -2.91264   CCTCTGACCGATAGA     TCGCGATGCGCCCAC CTTG GCAGGCGCATCG-GT      GGCTTCTACATCCGT
 Daro_1006   3  56 467 1099284 .. 1099309 -  -7.6  -2.50994   GCCAACGCCATCAAG         TTTACCGAGC GTGGTG GCTCGGTCAA          GGTGGCTTGCGAGGT
 Daro_1013   7  73 303 1107734 .. 1107751 - -11.3  -2.57132   TTCCTGCGTTACAAC             GACCTGC TGCT GCAGGTC              AATGCGCCGATTGCC
 Daro_1022   9 100  28 1122431 .. 1122445 -  -8.5  -5.98675   GATAAAAACAAAAAA               CGGCC ACGTA GGCCG               GTTTTTGTTTCTTGC
 Daro_1038   2  53 418 1138312 .. 1138342 -  -6.8  -2.79183   TCGAGCTGGAGGACA       TTGCTCTGGCGA AGGCCGG TCGCCAGGGCGA       ACAGAACCACATCGC
 Daro_1047   0 NONE
 Daro_1058   6 100  30 1161698 .. 1161717 -   -15  -5.07652   GGGTGTAAAACAAAA            CGGGAGCC AATC GGCTCCCG             TTGTTCATGCTGACA
 Daro_1061   4 100  22 1163778 .. 1163797 -   -15  -5.42259   TCAGGTGTAAAAAAA            GCCGCAGC ATTC GCTGCGGC             TGGCACGGGAGGCGT
 Daro_1092   9  51 276 1195564 .. 1195580 -  -2.9  -3.69482   TCATCGAACAGATAA              CCTCTGC CCG GAAAAGG              AGTTCGCCATGCACG
 Daro_1096   0 NONE
 Daro_1104   3  46  52 1205569 .. 1205583 -  -3.5  -3.01791   ATCCGGCCGGCAAGA               CGCAG TGGCT CTACG               AATCCGGCGAGATCA
 Daro_1124   1  43 181 1226029 .. 1226047 -  -3.9  -2.79183   TGGATTCTGACCATA            CCAT-GCA GTGC TGCGATGG             CTGCTGCGGCTTGGT
 Daro_1130   2  46  72 1237001 .. 1237024 -  -3.8  -3.09671   AGGTCAAGGGCAAGA          CGGTCAAGGT TCGC ATCCTGACCA           ATTGAGCGCTGGCTG
 Daro_1150   3 100  46 1254817 .. 1254859 - -25.9  -3.08679   GGCCCTCATGGAACA GCCGGTTCGTACCTCAAAA TGCCT TCTTGAGGTACGAACCGGC TTCGGGCGAGAAAGT
 Daro_1153   8  59  42 1258189 .. 1258211 -  -7.7  -3.09933   GTCGAAGGCATCGAA           TGCGGCATC GATCT GATGACGCA           GAACAGCTACCAGAT
 Daro_1171   3  51 464 1276223 .. 1276247 -    -5  -3.28712   TCCTCGCTTTGAGAA         TGACGCCGAGC GTTC GCTCGGT-TCA          TTTCTTGATCTTGCC
 Daro_1182   6  54  16 1289121 .. 1289133 -  -6.2  -3.14132   CGGGGTTTTCAGGAA                GGCG TCTTT CGCC                AGAGCGGGCGGCTGT
 Daro_1187   5  60 169 1293592 .. 1293624 -  -8.2  -2.72344   CGTGATCGTCAATTA      CCAGCGCCGGGCCG TTGGC CAGACCGGCGGGGG      GCATATCTCGCCGCT
 Daro_1210   4  70 116 1314740 .. 1314752 -  -4.7  -4.58395   TTGAGTCTTGAAAAA                CCGGC ACC GTCGG                CGGATGCACGCGGTG
 Daro_1221   6  67  78 1324507 .. 1324534 -  -9.9  -2.72661   GATCATCGGCAAGCA        GCGTAACGGCCC GACCG GGACCGT-ACGC        TTGGCCTTCATTGGC
 Daro_1226   5  57 272 1331009 .. 1331021 -  -6.9  -3.12999   TTACCGGACATTCAA                GCCGG TGC CCGAC                ATTTGGATGCGCGCG
 Daro_1292   7  75 -10 1402112 .. 1402129 -  -6.9  -4.38712   GGTAGTGCCAGAAAA             GGGTGAC TCAG GTCGCCC              TTTGTTTTTTCGGGG
 Daro_1297   9  78 353 1407295 .. 1407313 -  -7.4  -4.38712   GCGATGGCGAGAAAA             TCTGGATC CAC GATCCCGA             GTTGCAGCAGGTTAC
 Daro_1301   6  72   5 1411694 .. 1411723 - -11.3  -2.53876   CCTGATCGGAATCGA       TCGCCGCTCGCGC TCCG GCGCGGGCGGAAA        CCCCTTATTCGTTTT
 Daro_1305   3  56 222 1416938 .. 1416948 -  -6.8  -3.06315   TTAAGATTTCCAACA                 TCCG GGT CGGA                 TATGTGGACTTGTCT
 Daro_1309   1  49 -17 1422987 .. 1423000 -  -4.5  -3.14132   GGGTTTGGCGATTAA               GCTGC CAGT GCAAC                CTCACCAGACGACGG
 Daro_1320   3  72 113 1436083 .. 1436111 -    -8  -3.86194   AACTGCCTGGAGAAA        CCCCGTCGCCGG CCAAT CCACCGACCGGG        TGTCATTTCCATCCA
 Daro_1327   4  64  28 1443899 .. 1443922 -  -8.1  -3.51232   GCGCGCTTAAATCAA          TAGGCTCCG ATCAAA CGGGGCCTA           TTTTTTTGTCGTGAT
 Daro_1341   1  46 417 1458048 .. 1458058 -  -4.6  -2.75074   TGCAGGGCAATATTA                 CGCA ACG CGCG                 GCTCAGCTCATCGCA
 Daro_1347   4 100  23 1463423 .. 1463450 -   -15   -4.1466   ATTCAAGTGTGAAAA        TGGCCGT-CTACG CAA CGTAGTACGGCCA        TTTTTTCACAGGTGC
 Daro_1364   5  58 259 1486525 .. 1486540 -  -4.6  -3.73072   AACGCTTTTACCAAA              CCGTTG CATC CATCGG               TTGAATCCGCACCGA
 Daro_1371   2  42 434 1496346 .. 1496364 -  -2.2  -3.09516   TTCCCGATTACGGAA             CTCATCGC GGC GCGGCGCG             GATGACAAAACTTCG
 Daro_1385   8 100  47 1516578 .. 1516597 - -12.2  -5.76237   TACAGAAAGAAAAAA            GACCAGCA AATT TGCTGGTC             TTTTGTCCTTCCAAG
 Daro_1407   5  56 121 1537933 .. 1537971 -  -7.5  -2.62616   CCAGTTGCTATATGA  CGGCGCAAGG-G-GGCT GATCGAT AGCCGCACCCTGCACCG  GCTGATTGCCGACTA
 Daro_1424   5  74  73 1551583 .. 1551598 -    -6  -4.56597   CTGCTGCTGGAAAAA              GGGGCG AACC CGACCC               TGAAGAACTTTGACG
 Daro_1434   2  62 177 1559451 .. 1559465 -  -2.8  -4.30911   GAATGAGAATACAAA               TGGC CTGTTGC GCCA               GTATTTCCCAAAGGG
 Daro_1442   4  60 333 1568565 .. 1568580 -  -3.2   -4.1891   TTTGTTGAAGACAAA              CAGCGA TGCC TCGATG               CGGGAATGAACGACT
 Daro_1460   6  95  37 1585701 .. 1585718 - -12.7   -4.2803   TAGCGCAATTGAAAA             CGGGAGC TTCA GCTCCCG              TCTTACTCACGCGCA
 Daro_1474   2  48 166 1596048 .. 1596069 -  -5.1  -2.81547   CGGCGACACCAACGA           CGAG-CGCAC CCT GTTCGCCTCG           CACACGGTGTGGGAG
 Daro_1504   7 100 314 1619600 .. 1619629 -   -15  -4.81212   CGGACTAGAAGAAAA       GCCGG-CCCCGCC TTAAC GGCGGGGTCCGAC       TGCCGAAAAAGCCTC
 Daro_1504   7 100  62 1619864 .. 1619881 - -12.7   -5.3658   ATCAGAAAAACAAAA             CCCCCGA AAAA TCGGGGG              TTCGTCAGCATTCAG
 Daro_1517   2  53  67 1628327 .. 1628358 -  -4.4  -3.53563   ATACCTCTCTCCAAA      GCACTGATGGGTATT TAT AAAACCCACCCG-GC      TCGTTGACTCGAACG
 Daro_1522   3  72 152 1631349 .. 1631366 -  -8.4   -3.7282   CGACCCGACCAAGAA             CTGCCG GATTTG CGGCAG              GGCTTTTGTCCGGCG
 Daro_1556   8 100  44 1668342 .. 1668357 - -11.8  -4.74518   AATGATCAAAAGAAA              GGCGCC GTAA GGCGCC               TTTCTCATATGTGGT
 Daro_1561   7  53  84 1674951 .. 1674963 -  -4.8  -3.54424   GGGCAGTTTTCGAAA                CCGA TGTTG TCGG                CTGGCTTCCATGGTT
 Daro_1579   5  90  20 1694285 .. 1694319 -   -15  -2.62184   TCGCTGCCCAGATTA     TCCGGGGCGCTCAGTT GAA AACTGAGCGCCCCATT     CTTTGGTACTTCAAC
 Daro_1585   3 100  55 1702698 .. 1702726 - -10.3  -5.00616   CTTGTCTGCAAAAAA        GCCCTGACTGA TATTGCT TCCGTCAGGGC        TTTTTTCATTTTGGC
 Daro_1589   7  60  39 1705589 .. 1705605 -  -6.5  -3.63515   TTCCAGCCCGAAGAA              GGCCGAA ACC TTTGGCC              GGGCGACCTGCAACG
 Daro_1603   2 100  24 1720558 .. 1720575 - -11.3  -5.43866   GAAGGGGCAAAAAAA             TACCCGC AGCA GCGGGTA              TTTGGGAATTGGTTC
 Daro_1607   3  61 348 1723591 .. 1723601 -  -5.4  -3.73224   TCATCGCCCACGAAA                 TTCC TCA GGAA                 GTCGGCGATTACCTG
 Daro_1611   6 100  25 1727893 .. 1727909 -  -9.4  -5.59962   GAAAACAAAGAAAAA              GCCCTG TAAAT CAGGGC              TTTTTTATTGCCATT
 Daro_1615   4  69 317 1733235 .. 1733254 -  -8.6  -3.67597   GTCTGGAGGCAACAA            GGGCAATT CGCA AACTGCCC             GGACGCCAGACTGTT
 Daro_1625   3  50   8 1745246 .. 1745266 -  -5.4  -3.01712   GCGTGGTGGGCAAGA           CGG-AGCGC TGAA GCGCTGCCA            GGCAGGTTTAGATCG
 Daro_1640  10  77 318 1763260 .. 1763277 - -11.3  -3.21993   AGTTATAACATCTAA             GCCCATG GTTT CATGGGC              TTTTTTGTTTTTATT
 Daro_1653   7  58  48 1778087 .. 1778097 -  -4.6  -3.76968   AAGGTAGGTATCAAA                 GAGG TGG CCCC                 GCGCAGTTGGACAGA
 Daro_1661   6  67 266 1784145 .. 1784167 -  -4.3  -4.32177   GGATCGCACAACAAA          GT-GTTTCAT GGCC ATGAAACGAC           ATTTTTATATGACGA
 Daro_1665   7  90  92 1789778 .. 1789820 - -14.9  -2.84276   ATGCCCAACCAATCA TTCCACCGGACCTGTCGCGG CAAG CCGCGCCAG-TCCGGTGAAT TCAAACGTTATGCCG
 Daro_1665   7  90  57 1789843 .. 1789855 -  -7.7  -5.02074   TTATGCCGCAAAAAA                CTGAG CAC CTCAG                CCTTGCTCTCGTTGT
 Daro_1670   4  51 457 1795341 .. 1795353 -  -3.4  -3.58343   TCCAGCAGGGGCAAA                GCTT TGGCG AAGC                TATCATGTTTTTGGA
 Daro_1681   3 100  24 1809259 .. 1809272 -  -9.5  -5.24129   TCCCCTCATAAAAAA               GCGCC AGAA GGCGC                TTTTTTATGAGTCGA
 Daro_1703   3  53 155 1829773 .. 1829788 -  -3.2  -3.72576   CTGGTCGGGAGGAAA              TCTGGC TACC GTCAGA               AATACCGTCAGATAC
 Daro_1722   2  45   3 1850403 .. 1850415 -  -3.3  -3.15544   GCGCAGGCCGAGGAA                GCGAC GAA GTAGC                CTCTATCGGCGGCGG
 Daro_1739   9  72  14 1869024 .. 1869064 -   -12  -2.52464   TGTCGGTTTAAGTCA TGCTTCCGGTAAGCAGCAA GGTC TTGC-GCTTACCGGAAGGT  TCCAAGATCGTTTCT
 Daro_1758   1  60 111 1888290 .. 1888327 -  -6.4  -3.68619   GCGAATTGATCGAAA  CG-GCCAAGC-TGAGAAT CAAG ATCCCCATGCCTGGCGCG   GTCGAGTCCCTCAAT
 Daro_1769   6 100 203 1904132 .. 1904149 - -14.1   -5.4477   AAACTTGCAAAAAAA             GGCCGGG GAGA CCCGGCC              TTTTTTATGTGTGTG
 Daro_1769   6 100  65 1904256 .. 1904287 - -14.6  -3.37655   GTTGTCAAAAAACGA      CAGTGGCTCG-TCCA AAA TGAAACGAGCCACTG      ATTTTTCATGTTTGC
 Daro_1775   4 100  22 1913500 .. 1913516 -  -9.4  -5.60993   CTCTGCACAAAAAAA              GGTCGG ACTAG CCGACC              CTTTGTCTGAGCAAT
 Daro_1789   3  65 117 1928482 .. 1928494 -  -4.1  -4.36778   AAATACAAGCGAAAA                GCACA GCT TATGC                GCTTCGGCTTTTTTT
 Daro_1794   3  95  28 1931019 .. 1931038 - -11.4  -4.33105   GAATGATCAGTAAAA            GGCGAGCC TGGC AGCTCGCC             TTTTTTATTTCAGTT
 Daro_1808   4 100  26 1944038 .. 1944054 - -13.7   -4.4261   GGTGTAATAGGAAAA              GCCACCG GAT CGGTGGC              TTTTCCTGTTTCTGA
 Daro_1829   6  53 411 1968081 .. 1968092 -  -7.2  -2.77013   CACTTGCTGAACAAG                GGCG ATAT CGCC                 ATTGAGCAGCATATT
 Daro_1836   2  81  80 1975160 .. 1975201 - -12.9  -2.73364   CCGTTATGGCAACGA CCGGGAGC-GCCTGTTGCGC AAG GCGCAGCAGGCAGCCTCCTG AGGGGCAGAAGACCT
 Daro_1850   7 100  29 1985760 .. 1985777 -  -9.8  -4.76644   AACACGCATGAAAAA             CGGGGC TGGCTG GCCCCG              TTTTTACTTTTGAAG
 Daro_1855   3  59 303 1994471 .. 1994484 -  -8.1  -3.01712   CTCGGCGGCCGAACA               CCTGC ACGC GCAGG                GCATCATGCATGGCG
      argC   5 100  24 2002437 .. 2002460 - -15.4  -5.27923   CAATGCGATAAAAAA          GGCCATATCC CGCG GGATATGGCC           TTTTGCTTGTCCGTG
 Daro_1872   4  74 256 2012087 .. 2012099 -  -3.4  -4.96996   GCGAAATAAAATAAA                TTCC TATTC GGAA                GCTGGTGGAGTAAAA
 Daro_1880   5  58 466 2021992 .. 2022014 -  -5.4  -3.61356   ATCAGGTAGCGGAAA           GCTGGCTGCC CAA GGCGATCAGC           AAGGAAGTCGATCTC
 Daro_1885   7  58 -27 2025254 .. 2025276 -  -5.6  -3.57144   GGTTGTAGGGTTAAA          CGGCCTTGC CAACGC GCAAGG-CG           CTGAAAATGGCGAGG
 Daro_1889   8  58 395 2029348 .. 2029359 -    -3  -4.11216   GCTGCAGGCGGAAAA                CATT ATCA AATG                 GCCACAGAACGGGAT
 Daro_1896  10 100  19 2036524 .. 2036543 - -13.6  -4.05714   ATGTCCAAGCAGAAA            CGGAACCC AGGC GGGTTCCG             TTTTTTATTGTGTCT
 Daro_1904   5  49 193 2046962 .. 2046982 -  -3.2  -3.53012   TTGCTGCCGCTGAAA            CGACCACC GAGCG AGTGGCCA            GGCTGTTTGGCCGGG
 Daro_1910   6  56 163 2053671 .. 2053685 -  -5.6  -3.55444   CCGCCATCGCCGAAA               CCATCG TTG CGCTGG               GCAACATCCTCGGCC
 Daro_1914   3 100  11 2056689 .. 2056726 - -12.9   -5.4505   TGGCTGAATAAAAAA   TGGGCGGAGCAAA AAAGGATTCGAA TTTGCTCCGCCCA    ATTTGATCAGTCAGT
 Daro_1927   7 100  32 2074017 .. 2074037 - -14.1  -4.98531   GGCTGAAATGAAAAA            TGGCACAGA GTT TCTGTGCCA            TTTTTCTGGGCTTTT
 Daro_1935   5 100  39 2083616 .. 2083643 - -13.5  -5.05505   ACCATAAATTAAAAA        CGCCGA-CCGGT ATAAA ACCGGATCGGCG        TTTTGCCTTTTTGCG
 Daro_1945   9 100  49 2098033 .. 2098049 - -13.7  -5.61881   TGCTAAAAAGAAAAA              CGGCACC TTG GGTGCCG              TTTTTCTTGGAGGGA
 Daro_1962   4  56 244 2108847 .. 2108873 -  -5.1  -3.51694   AATAAGTACAAGTAA        GCGGATGCGCTCG ACC CGTGC-CA-CCGC        TGCCGTCGCCAGGCT
 Daro_1979   5  56 -14 2128369 .. 2128395 -  -3.6  -3.82499   AGGAAATGGACGAAA         CCTGTCAGGC CTTTATC GCCTGATCGG         TAGCGACAGGCGGGC
 Daro_1984   7  67 309 2132508 .. 2132523 - -10.4  -2.74322   GCCAACGCGGTAAAG              TGCCGG CCAC CCGGCA               ACCGCACGCCAGATG
 Daro_1990   0 NONE
 Daro_1993   8  60 213 2143512 .. 2143555 -  -3.1  -4.21462   ACGCAGGAGTCAAAA GCGGC-C-CTGGTCAATATCC GTAA GGAAATCGCCGAGCGCGCCGC TTCAGAGGTTATGGT
 Daro_1999   3  86 175 2152210 .. 2152228 -  -5.8  -5.10767   GAGTGAACATAAAAA             GGCGGCCC GGT GGGTCGCT             TTTTTATTGATTGTT
 Daro_2005   2 100  23 2160040 .. 2160059 -   -15  -5.13722   TCCACGAAAACAAAA            GGGGCACC CGAG GGTGCCCC             TTTTTATTGGTTGAC
 Daro_2010   8  86 103 2165914 .. 2165937 -  -6.8  -4.92314   ATCAAGGCAGAAAAA          GTCCTTGA TTACTCGG TCAAGGAC           AATATTGCCGAACGC
 Daro_2021   4  81 381 2173496 .. 2173529 -    -9  -4.04394   CCGAAAGGAATCAAA    CGGTGCAGTTTCCGAC CATC ATCGGA--CTGCACCG     TTCTCGCTTTCTGGA
 Daro_2035  12 100  26 2185816 .. 2185839 - -16.8  -2.64274   ATGGCCTGAAATGCA          TTCGGGCAGC CGAA GCTGCCCGAA           TCTTGCACTGCTGAA
 Daro_2041   2  49 385 2192500 .. 2192515 -  -4.8  -3.26449   GTGCAGATAATTTAA              CATAAT GCAA ATTATG               CGCGTTTCTGGAACG
 Daro_2046  14  67 364 2198748 .. 2198777 -  -5.7  -4.19704   GAACTCCAGTCAAAA       GTCGATGAATGGTC GGC GACCAG-CAACGAC       ATGAAGAACCTGCTG
 Daro_2056   7  47 315 2214489 .. 2214506 -  -5.5   -2.5294   TATCCTCTACAACAT             TCGCAGC GCCG GCTTCGA              CGCCCTGCCCATCGT
 Daro_2062   4  57 144 2218829 .. 2218849 -  -6.8  -3.16742   CCGAATCGGCACCAA            CCCACGGC GATCT GCCATGGA            TGCTGCTCGGCATTC
 Daro_2072   5  52 131 2230362 .. 2230378 -  -5.8  -2.89742   CTGAACTTTCAGACA              CTGCGG GCCTG CCGCAA              GCAATTGGTCCTGGT
 Daro_2075   6  60 143 2233680 .. 2233692 -  -3.3  -4.23674   CTCCACCAATAGAAA                TCAGC CTT GCTGC                CCGCCCGGTCGGGAA
 Daro_2105   6  86 252 2265855 .. 2265867 - -10.5  -3.89346   CGCTGACCCGACAAA                GCCGG CGA CCGGC                CGTTCATCGAGTGGC
 Daro_2108   4  66  65 2276807 .. 2276822 -  -2.4  -4.59109   CAGACTGTGTAAAAA              CCCCAG GTAG CAAGGG               TGGCTGGCGTGGGCG
 Daro_2116  10  58 -58 2286158 .. 2286195 -  -7.7  -2.93073   GGTTTTGAAGAAGTA   GAC-GGTGGTCAACGTCG CGC CGACGGCAATCACCAGTC   GCCGTAGCCAGATCG
 Daro_2129   2  47 455 2299380 .. 2299399 -  -4.2   -3.1876   AACTGCAGGCACGAA            CCGGC-CTA AGC TCGCGCCGG            ACGCTGATCGCCGGA
 Daro_2129   2  47  12 2299822 .. 2299842 -  -2.7   -3.3707   GCGAAGAAAAACAAC            TTATTTG TTCTCGG CAAATAA            CAAGCCCTGCCTCAA
 Daro_2137  10 100  25 2305125 .. 2305146 - -13.7  -5.47218   CGGCAGGTAAAAAAA           GAGCCGACG TTAC CGCCGGCTC            CTTTTTTGTCGTGGC
 Daro_2143   0 NONE
 Daro_2148   7  65  -5 2317381 .. 2317400 -  -2.7  -4.58395   CTTATTTTTGAAAAA            CGGCCGG CGATGC CCTACCG             GAAGCTCTCGACATT
 Daro_2159   8  86 -17 2329223 .. 2329250 - -14.2  -2.94858   TAAATAATCAAGAAC        GCCTTGCGGC TCAGGCCC GCCGCAAGGC         CATGTGGGCGGAAAT
 Daro_2163   8  81  42 2335735 .. 2335767 -   -13  -2.70932   TTGGTCGCTCAAGCA     TTGCTTATACGGACC CTGG GGTCCGTATAA-CAA      TTGGCATTGAATCGG
 Daro_2186   8  60 326 2360478 .. 2360490 -  -4.7  -3.92542   TGGAGCGGGAAACAA                GGCTC TTG GCGCC                ATCGAACGGGTCGAG
 Daro_2201   8  67   2 2376201 .. 2376224 -  -3.6   -4.4767   CCATCCACGAGAAAA          GCTTCGGCCC ATTC GGGCAGCCGC           TTCAATCTTCGGTAA
 Daro_2223   1  50  33 2405980 .. 2405990 -  -5.4  -3.12606   CGATATAGCAGGGAA                 TAGC AGA GCTA                 AACTTACGGTATGTG
 Daro_2226   9  83  43 2408774 .. 2408809 - -13.3  -3.12351   TCGGGCGAGATCGAA    GCCGACGATCTGGTC TACCTG GACCGGATCGCCGAC     CGCTGGATGAAGATT
 Daro_2230  10 100  25 2411063 .. 2411092 - -17.1  -3.18582   TACCCGATGGAGCAA       CGCCTCCCCGGCA GAAA CGCTGGGGAGGCG        GTCGCCCGCAGAAAA
 Daro_2234   5  47  97 2413262 .. 2413274 -  -4.1  -3.15861   CACCATGCCGACCAA                GCACT TGA AGTAC                TGCCCACCAACCGAG
 Daro_2250   2  42  16 2433586 .. 2433612 -  -2.3  -3.05463   ATCCCCCTCATCGAA        CCGGACATGCAGA TTT CCCGCAT--CCGG        CTCTCGGACACGACA
 Daro_2278   8  56  60 2464072 .. 2464092 -  -2.5  -4.03183   AGCGACAAAATACAA            CGCCGAA CTTTCGT TTCGGCC            ACTACGCAGCAGCGC
 Daro_2286   4  85 278 2469330 .. 2469350 -   -14  -2.73364   GGCTTACTTCAACCA            GCCGCTGC TCGCC GCAGCGGC            TTAACCCGCAGAGAA
 Daro_2293   8 100 114 2476233 .. 2476274 - -36.1  -2.54745   CTGATCCAGAAAATC GTTGAGAGCCGGCCGGGGC CACT GCCCCGGCCGGCTCTCAAC  TATTCCAGAACACCG
 Daro_2309   2  61  71 2490382 .. 2490408 -  -7.2  -3.49475   GGCAGCGTGACATAA         CTGCGTTGCTGA GTA TCAGCTTCACAG         GAGTAAGAAACGAGA
 Daro_2332   9  56 319 2513560 .. 2513580 -  -5.3  -3.43217   GAGCAACATGCACAA            CAGCGAAGC GAT GCTGAGCTG            ACGCCCGACATTGAT
 Daro_2344   8  66  98 2524291 .. 2524306 -  -2.5  -4.64598   GAATCAGCCCAAAAA              CAGTG GAATTT CACCG               CAGCAGACTGATGGA
 Daro_2349   4 100  26 2531275 .. 2531292 - -11.3  -5.40072   TCGGGGGCAAAAAAA             TACCCGC CGCA GCGGGTA              TCTTTCCATCCGGCT
 Daro_2381   8  52 431 2566320 .. 2566334 -  -5.7   -3.1355   TTTATCCAGATCGAA               GTCGA AAGCA TCGAC               GAACTGAATCAGGCC
 Daro_2381   8  52 412 2566343 .. 2566353 -  -5.4  -3.21199   CATCGACGAACTGAA                 TCAG GCC CTGA                 CTGCTGGTGCCACGA
 Daro_2393   7 100  42 2579548 .. 2579568 - -14.7  -3.89822   GACCCATCTTATAAA            CCCCCACGC AGG GCGTGAGGG            GGTTTAAGGCTCATG
 Daro_2420   2  47 299 2612990 .. 2613015 -  -3.3  -3.32844   GCCCTGATTCCACAA         GCCAGCGTAG TTGCACG CT-CACTGGC         GATGATAGGATCCGG
 Daro_2427   6  73 429 2619961 .. 2619988 -  -9.2  -3.62096   CTTTAGCAGTGCAAA        CCAAGGACTTTT ACTA AAACGCCCTTGG         CACTAAATCCGGGGG
 Daro_2448  16 100  25 2647769 .. 2647786 - -14.1  -5.67063   GGCAGCACAAAAAAA             GGGCGCC TTTC GGCGCCC              TTTTTGCGTTCAGAC
 Daro_2467   8  66 133 2667826 .. 2667840 -  -7.8  -3.66178   GCTGGCAATGGCAAA               CTCGCC AGC GACGAG               GCAATCATCCATCTG
 Daro_2473   6  70   8 2671778 .. 2671790 -  -4.7  -4.56775   AGCGCCGCCGAAAAA                CAGCG CTA CGCGG                CCACGCTTCAGGCCG
 Daro_2481   3  42  10 2681989 .. 2682009 -  -2.6  -3.06302   ACGACGGCTACGCAA           TGCC-GCTT GAAC AAACGGGCA            TTCGGTCAATTACCG
 Daro_2493   6  81 222 2692851 .. 2692885 - -10.6  -3.58536   AAAGCGATCGGCAAA     GCCGCAGAGCCTCAGA GCC TCAGAGCCTCAACGGC     AATTCTCAGCCACAA
 Daro_2500   3  41 205 2700120 .. 2700145 -  -3.3  -2.70143   ACGCCAAGCAGATGA         GGCCTGT TATCGAGCATCT ACAGGCC          CAGGGTAAGACATCG
 Daro_2503   6  65 339 2703144 .. 2703155 -  -5.8  -3.99352   AAGGAAGAAAGAGAA                CAGG GAGG CCTG                 TTTATATATGCGCTT
 Daro_2515   6 100 166 2711618 .. 2711635 - -11.3  -5.09521   CCAAGAAAGCAAAAA             GCCCTGA ATAA TCAGGGC              CTTAAGCATCGTTGA
 Daro_2521   9  75  -6 2718990 .. 2719026 -  -7.2  -4.30987   AGCTGGCAGAAGAAA   TCCGCAGCCGGATGTGC GCCA GC-CAACCGGCTACAGC    AACGAATCGCGAGAA
 Daro_2551   7  59 116 2749416 .. 2749444 -  -8.1  -3.06183   GCCACCGTGATTCAA        CTGGCCAAGGACG ATC CATCCCTGGTCAA        GGAGGTCATCGCCCG
 Daro_2551   7  59  40 2749485 .. 2749520 -  -7.5  -3.12351   TCGGGCGAGATCGAA    GCCGACGATCTGGTC TATCTG GACCGGATTGCCGAC     CGCTGGATCAAGATT
 Daro_2558   3  49 204 2753525 .. 2753550 -  -3.9  -3.40899   AACGGCGGATGAGAA         GAGAGCCGACT GAGG AGGCGACTATC          GAGCAGCTCCATTGG
 Daro_2561   4  49 123 2759841 .. 2759862 -  -2.2  -3.68529   ATTTCACGAGCCAAA           CGCCGGCTC TATCT GA-CCGTCG           CTAATCATCGGGAAA
 Daro_2577   3  54 198 2774233 .. 2774246 -  -2.4  -3.91164   AATTGGTGAAAAACA               TCCT ATTCCG AGGA                ATCCGAGCGGCAGGT
 Daro_2600   3  53 428 2799409 .. 2799420 -  -4.4  -3.53224   CAGTGTTGCTTGAAA                TGAC CTCG GTCA                 ACCAACGGCTCTTCA
 Daro_2615   3  47   3 2814663 .. 2814675 -  -2.6  -3.53563   ATATGCTTCCCGAAA                CCGA CTTAC CCGG                AATCAGTCGAAGCGA
 Daro_2634   3  77 442 2833615 .. 2833629 -   -10  -3.69283   CAACGGATGCAAGAA               CTCCAG GAA CTGGAG               AGGCAACTAAAAGAC
 Daro_2665   3  54 206 2861019 .. 2861029 -  -6.8  -2.95521   CCGAGAGGAAGTACA                 TGCC CGC GGCA                 ATCAAATTCGCTCAG
 Daro_2680   8  63  29 2876321 .. 2876345 -  -9.2  -2.71497   CCAGTTCAAACTAAG          GATGCCGGGC TTGAC GCACGGCACC          TCTCGCATTTGCCAA
 Daro_2685   3  85   6 2881070 .. 2881085 - -11.8  -3.67611   CTGAGTTGAAGATAA              GCCGGG GTTT CCCGGC               TTTTTTCATTCATCA
 Daro_2713   8  63 370 2906920 .. 2906943 -  -6.6  -3.62597   CGCAGCCGGCAAGAA          TGCGGAAGGC GCGC GCATGCCGCA           AAGTTTCGTCGAGGC
 Daro_2713   8  63 257 2907020 .. 2907056 -  -6.5  -3.74693   GCCGATGGCAGCAAA   CGCATTCCCTCGGCGG TCTCTG CCGCCCAGGGT-TACG    ACTCGGCTCTGCTAC
 Daro_2716   8  70 447 2909170 .. 2909181 -  -4.4  -4.58283   CAACCTTCGCAAAAA                GGTT TTGA AACC                 GCTTTGCTTCAGGCC
 Daro_2719   8 100  28 2913427 .. 2913443 - -13.7  -5.30616   GCAGGCAAACAAAAA              GCCGGTC AAT GACCGGC              TTTTTTACGACTTCC
 Daro_2727   6 100  25 2920173 .. 2920194 - -15.9  -4.81249   CGCCAAATGTAAAAA           GGGCGATGC CGCG GCATCGCCC            TTTTTGTTTGCAGCC
 Daro_2737   7  75  60 2931607 .. 2931623 -  -4.3  -4.83615   GACGCTGGAGAAAAA              GCTGCAT GAA ACGCTGC              CCAAGCTGACCGAAC
 Daro_2743   8 100  32 2935807 .. 2935829 - -17.8  -5.62045   ATACACAACAAAAAA           GCCATCGTCG AAG CGACGATGGC           TTTTCCGCTGCCCAC
 Daro_2746   6 100  59 2940292 .. 2940311 - -12.2  -4.89009   ATATGCAATGAAAAA            GCACAGCT TTGA AGCTGTGC             TTTTTAACGCGCTGC
 Daro_2790   8  59 103 2998344 .. 2998354 -  -6.8  -3.31792   CGACCACCGCTACAA                 CGAC CCG GTCG                 CACTCGACAGTGTCA
 Daro_2798   4  86 -11 3003807 .. 3003834 - -12.2  -3.55622   TTCAAGCTCCGGAAA        TTCAAGCGC-GAT TCA ATCAGCGCTTGAA        CAATTCTTTCAGGAA
 Daro_2807   3  49 277 3013874 .. 3013903 -  -2.2  -3.63968   CGGCAAAGCGGCAAA      GAAGCAGC-ACTCA ATGT TG-GTAGCGGCTTC       GCTAACCCCAAAAGC
 Daro_2811   3  95  40 3017620 .. 3017646 - -14.5  -3.20573   CCATTCACACGAACA        GGAGCC-GGGAC TTGC GTCCCAGGCTCC         TTTTTTATTGCACGG
 Daro_2818   7  63 128 3025434 .. 3025450 -  -9.3  -2.70932   GCGCTGCGCCAATTA              CCTGGCC ACT GGCCGGG              CACCACTAGCCTCAT
 Daro_2826   7  60 -14 3035095 .. 3035111 -  -5.8  -3.61398   CTCGGGCCGCAACAA              GGTCAG TTGCG CCGACC              GGAATCGTCCGGCGT
 Daro_2839   9 100  27 3050572 .. 3050588 - -10.8  -5.45652   ATCTGGAATAAAAAA              GGGGGC TGCAC GCCCCC              TGGTAGCGGATCACT
 Daro_2847   3  45 356 3062244 .. 3062256 -  -3.3  -3.14468   GCCCATGAGATCGAA                CGCCG CCT CGACA                CCCTTCCGCTCTATC
 Daro_2853   6  52  72 3071520 .. 3071534 -  -7.2  -2.53382   ACCAGCGTCAATTTA               CTGAAA CGT TTTCAG               GCCAGCCAGGGCCTG
 Daro_2870   2 100  21 3089493 .. 3089527 - -16.5   -4.9792   GACTGGACATAAAAA    CGCCAGTGT-CCGGCG AGTT CGCCGCCACACTGGCG     CGTTTTGGCTGGCCT
 Daro_2877  10  77 139 3096253 .. 3096268 -  -3.2  -5.03715   ATCAGGCTGAAAAAA              GGCC AGGAAATG GGCC               GCTTCCTGCTCGGAT
 Daro_2880   7  56 462 3098938 .. 3098964 -  -7.3  -3.03624   TCATCAAGGAAATCA        TCTACCG-CGCC GCCG AGCGTCGGCAGA         TCCAGACCACGCTGG
 Daro_2892  10  74 414 3117289 .. 3117313 -  -6.3  -4.56775   ACGCCGGCGCAAAAA          TCCTGCTCGTC GAG GACGAACCGGT          CAATCAGGCCATTGC
 Daro_2901   8  58  70 3126591 .. 3126618 -  -2.6  -4.25104   CTGCTTCGATGAAAA        TCTGGTCACCCT GGAA AGGCTGATCAGC         GCACCGCTGCTCGGT
 Daro_2909   7  71  11 3132869 .. 3132895 -  -2.8  -4.77036   GTGCAGCAGTAAAAA         TGCGTCAGACGG GGG CTGCCTGACGGC         TGGCAATCCCTCAGC
 Daro_2918   1  42 207 3141760 .. 3141770 -  -2.4  -3.09208   AAAGGATCGACTGAA                 GGCC GTC GGAC                 TCGAGTGCAAGTCGG
 Daro_2922   4 100   6 3149772 .. 3149801 - -20.9  -4.85599   GTCACTGGATAAAAA       CAAGGGGATGACC GCCA GGTCATCCCCTTG        TTCGTTTAGAGCCAG
 Daro_2929   9  58 359 3155097 .. 3155108 -  -4.4  -3.81279   AGATTGTAGAAAACA                TCAG CAGA CTGA                 CTGCAAGCGATCATC
 Daro_2929   9  58  13 3155440 .. 3155454 -  -6.4  -3.53091   ACTCCGCCTCCCAAA               GACCAG GAA CTGATC               CAGCGGGAAGCTTCA
 Daro_2943  12  66  11 3177550 .. 3177573 -  -6.7  -3.75153   GCTGCGGAACGTAAA          CCGCCGAAA ATGAAA TTTCGGCCG           AGTCAGGCGCTCAGC
 Daro_2946   7 100 165 3180539 .. 3180557 - -12.4  -5.13741   CCAACCCAATAAAAA             CGCCTCCA TTA CGGAGGCG             TTTTTATTGGGTCTC
 Daro_2964   3  64 114 3202595 .. 3202619 -  -7.7  -3.53091   ACCTGCTGCGCGAAA          GCAGCATCGAC CGC GCCGTTGCGGC          CTTTCCCGATGCGGA
 Daro_2969   5  69 418 3206035 .. 3206055 -  -9.7  -3.05384   TGCCGGTCGATGCAA            TTTCCGGCC TGT GGCTGGAAA            CCATGGCCATGCTGC
 Daro_3001   5  55 325 3239383 .. 3239422 -    -5  -3.63515   GGCTACTGGCAACAA  CGCT-GATCCTGCCATGGT TCG ACTACGGCAAGACCTACCG  GCCGGTCGCCCAGGC
 Daro_3007   8  54 126 3248709 .. 3248720 -  -5.8   -3.1505   ATCAGTGTCCAGGAA                CTGG TTCG CCAG                 CAAGCCAAAACCTTG
 Daro_3018   8  75  44 3263169 .. 3263187 - -11.7  -2.83822   CCGACGGCAGAACTA             GCGCCGA AATAA TCGGCGC             CTCACCCCGATCAAG
 Daro_3053   4  62 417 3297816 .. 3297848 -  -4.2  -4.24002   GTCGAAACCGCAAAA     CGCAT-G-ACGGCCGA GAT TCGGGCGTGCGATACG     GTGGCCCGCCATGGT
 Daro_3063   8 100  24 3306375 .. 3306390 - -11.8  -5.47159   CCGAACAAAGAAAAA              GGGCGC CAAG GCGCCC               TTTTTTCAATCCGGA
 Daro_3071   5  86  22 3311808 .. 3311831 -  -3.8  -5.38549   CCCAAAGAAGAAAAA          GCTGCC-CAGT CAA ACTGAAGCGGC          TTCTCTGCGAACCTG
 Daro_3080   5  59 385 3319166 .. 3319183 -  -6.9  -3.36135   ATAATGGCGAATCAA             TTGCCGG GCAT CCGGCGA              CGCCTAGTCAGCCTG
 Daro_3087   6 100 437 3327155 .. 3327173 -  -5.2  -5.46706   ATGGGAAAAGAAAAA             TCCGGTCT GGA AGCCCGAA             TTCCGTCTCGTCGCC
 Daro_3093   4 100  22 3332446 .. 3332467 - -17.3  -5.95539   CTCCAAATAAAAAAA           GCCCGCCTG AACC CAGGCGGGC            TTTGATATTTTTATC
 Daro_3097   7 100  18 3336103 .. 3336118 - -11.8  -5.43553   ACCTAAAAAACAAAA              CCGGGG AATT CCCCGG               TTTTTTCGTTGTAGC
 Daro_3100   3  52 402 3342465 .. 3342475 -  -6.8  -2.51133   GAGCCATCCATGAAT                 CAGG CGC CCTG                 GCCAGCCGCTTGAAA
 Daro_3103   6  56  56 3346341 .. 3346352 -  -7.2  -3.08679   GCTGGGCATGTAACA                CGGC AACC GCCG                 GAATTCATCCGGCTC
 Daro_3109   4 100   1 3351970 .. 3351989 - -16.4  -3.78409   TGAATTGAATCCAAA            GCCGCGCC GGCC GGCGCGGC             TCAGATCGGGATGAT
 Daro_3113  12  60  37 3355674 .. 3355691 -  -6.3  -3.66178   GCCGGCAATCTGAAA             GAACTGA TCAG CCAGTTC              AAGACCTGAAACCAG
 Daro_3127   4 100  20 3371046 .. 3371073 - -14.9  -4.87318   CCCAAAAGGGAAAAA        GCCCGCCAGCAG AACAA CTGC-GGCGGGC        CTTCACCTGAATTTG
 Daro_3138  11 100  27 3380570 .. 3380585 - -11.8  -4.56607   GCAGCAATGACAAAA              GGCCGC ATTT GCGGCC               TTTTGTCATTTCAAT
 Daro_3145   9  90  11 3384788 .. 3384803 - -11.8  -3.90318   CCAGCATTCGACAAA              CCCGCC TTCT GGCGGG               TTTTGTTTTTTCAGG
 Daro_3149   2  48 455 3387639 .. 3387652 -  -4.5  -3.02043   AACGCTCGCGCAACA               GACGG CTGG CCATC                GCCCCTCTAGAATGC
 Daro_3157   5  65  23 3392566 .. 3392606 - -10.4  -2.54325   TGGCTGGAAACACAG GTCGTTTCACTGCTCCCTG ATGC CTGGGTGCAG-GCAACGAC  GTTGTTCTGAGCTTG
 Daro_3167   9  56  87 3403742 .. 3403755 -  -3.7  -3.78778   GGAGGACATCAACAA               GGCCG CGCG CGGAC                TGACCATGCGCATCT
 Daro_3172   2  68 347 3409575 .. 3409598 -  -2.4  -4.81249   GCCGAAAGCGAAAAA          CAGAAG-CCGC CCT ACGATCTCCTG          CAGATCGGTCTGCTG
 Daro_3178   8  54 295 3416378 .. 3416395 -  -5.5  -3.28712   GCCTTCCTGCTACAA             CAGGCCG TCCT CAACCTG              CTCGACAACGCCATT
 Daro_3189   6 100  13 3425816 .. 3425833 - -12.7    -5.252   CAGTCCGATAAAAAA             GGGCAGC CTTG GCTGCCC              CTTTCCGTTTGATCA
 Daro_3199   7 100  22 3435087 .. 3435102 - -11.8  -5.63517   TGCGGAAATAAAAAA              GGGGGC CAAG GCCCCC               TTTTTTCATGACACT
 Daro_3213   7 100 131 3463465 .. 3463481 - -12.3  -4.91511   ATTTCAGGACAAAAA              GGGAGCT AGC AGCTCCC              TTTTTCATGGACGCA
 Daro_3220   6  58 356 3471523 .. 3471533 -  -4.6  -3.84451   TGTGGCAAATGGAAA                 CCCG GCG CGAG                 AAGGAAAAGGAACTG
 Daro_3228   9  56   7 3478325 .. 3478363 -  -7.5  -2.52464   CGCTGCCTGAACGCA  GTG-GC-GCGAACCCGG GCTGGTG CCGGGTTCGCCGATCAC  GTGGCGCTAGTGCGA
 Daro_3260   8  75   6 3508078 .. 3508103 - -11.9  -3.01924   CATCTCTCCGGAATA         CCCGTCAGCAT CGAA ATGCTGACGCG          TTTCGTCAGTGGCTA
 Daro_3267   3  62 462 3519593 .. 3519614 -    -3  -4.43859   GAGAACTGGAGAAAA           GCATCG GCCTGCCCAT CGATGC            CGAGCGAGCTCGCAT
 Daro_3282   7 100   8 3533510 .. 3533526 - -13.7  -5.14563   TGCCCCATGAAAAAA              GCCGCCA AAT TGGCGGC              TTTTTCTTTACCAGT
 Daro_3286   6  58  23 3538650 .. 3538682 -  -3.6  -3.86795   AAAAAATCCAGGAAA     TGCTGTGCAAGCTGCT GTA AGCAGCCT-CA-AACA     CTCGTCGTGGTGGTG
 Daro_3291  12  63 283 3541804 .. 3541821 -  -8.3  -3.14132   CGTTCTCGCCATCAA             CGGCGGG CGGG CCAGCCG              CATCGCCCGCACGGT
 Daro_3302   6  75 454 3550502 .. 3550513 -  -7.2  -4.40572   ATAAGCGTTACAAAA                CCGC TACA GCGG                 GACCACAAGCCGCCA
 Daro_3311   8 100 272 3561329 .. 3561357 - -17.5  -3.30124   GCCCACCGCCCAGAA        CGTCCGGAACGCT CCG AGCGCTCCGAACG        GCCGGATCGGGGTGA
 Daro_3311   8 100  23 3561588 .. 3561606 - -11.7  -5.10461   TTCACCCAATAAAAA             TGGCGCC TGATT GGCGCCA             TTATTTTGACCGGAA
 Daro_3321   7 100  24 3570148 .. 3570166 - -11.7  -5.40072   TCCCGGGCAAAAAAA             GACCGGC TAAGC GCCGGTC             AATGCATGGACGACT
 Daro_3338   5  74 259 3591932 .. 3591954 -  -8.3  -3.89524   ACCTGATTTTACAAA           GCGGCCGCG TGCTG CTCGACCGC           GAGATGGACCATCCG
 Daro_3356   6 100  28 3613713 .. 3613730 - -14.1  -5.97979   ACAAGAACAAAAAAA             CCGGGGC TTCT GCCCCGG              CTTCTTTTAATAGGG
 Daro_3368   4  52 140 3626535 .. 3626547 -  -5.5  -3.21395   ACTCGTCGCAGAAGA                GCAAC TGG GCTGC                AAAAAACCAGTCAAT
 Daro_3373   3  70  35 3631944 .. 3631974 -  -9.7  -3.14132   TGGTGGTTCGAGGAA      GGCGCGCCGGTCAA GACC TTG-CCGACGCGTC       CAGGGCCGGTCAAAA
 Daro_3385   8  59  74 3638993 .. 3639011 -  -8.8  -2.64942   CGTACCAAGAAAAGG             CCCGACGA CTA TCGCCGAG             TGAGCAACTGGAGCG
 Daro_3415   3  55  54 3666594 .. 3666609 -  -4.6  -3.67976   TCGATGAACCCCAAA              CCCTGC ATCT GAAGGG               CAAAGGCAACACCGT
 Daro_3424  12 100  38 3675407 .. 3675423 - -10.1  -5.24129   TCGGCCCAGAAAAAA              CCGCGAC AAA ATCGCGG              TTTTTTTACGCCTGC
 Daro_3434   3  51 360 3685668 .. 3685681 -  -4.5  -3.28924   GACGCTGCGCGATAA               GGCCGC GCA GCG-CC               GGTTAGCTCTACTAC
 Daro_3440   1 100  23 3690050 .. 3690070 - -11.8  -5.27335   CTGGTGAAACAAAAA            CGCCGCCC GGATG AGGCGGCG            TTGAGTTTGGGCAAG
 Daro_3445   6  58 265 3693035 .. 3693050 -  -3.2  -4.07885   TACCCGTCGCGAAAA              TGCTTG CCCG CAAGCC               CGGGCCTTCGCCGGC
 Daro_3455   8  77 163 3703530 .. 3703540 -  -8.2  -4.05788   TTTCTGCAAATCAAA                 GGGC CAT GCCC                 GGCACTGGAATGGTC
 Daro_3464   3  88  52 3714232 .. 3714251 - -12.1  -3.63627   CGCCCAGATGCGAAA            GGCCGCC TTTTCC GGCGGCC             TGCGTACTACGTACT
 Daro_3468   6 100  38 3717552 .. 3717571 -   -15  -5.27335   TGCTGCAAATAAAAA            CGCCGGCA AGAA TGCCGGCG             TTTTGCTTTCCAGGG
 Daro_3474  10 100  91 3722154 .. 3722172 - -11.7  -5.59655   CAAACCAACAAAAAA             GCCTCGG CAACC CCGAGGC             TTTTTTGTTGGCGCT
 Daro_3474  10 100  30 3722216 .. 3722233 - -12.7  -5.34309   AGCACCAAAGAAAAA             CGGGAGC CGAA GCTCCCG              TTTCTTTTTCTAAAT
 Daro_3481   8 100  27 3729462 .. 3729480 - -12.4  -5.65927   CAGCCAAACAAAAAA             GCCGCTCA TTT CGAGCGGC             TTTTTTGTTTGTGCG
 Daro_3486   2  62 452 3732971 .. 3733011 -  -8.8  -3.08133   GACGCAGCGATCGAA CGGGCGACACGGGCCGCGC GCCA GCGCAGCCTG-GCGGCCCT  GCCGAAAAAACCAGG
 Daro_3520   4 100 131 3769942 .. 3769963 - -15.9  -4.15328   AACGTAAACGACAAA           GCCCGCTGA CGAA TCAGCGGGC            TTTGAGTGTTACTGG
 Daro_3532   7  53 434 3783095 .. 3783107 -  -6.2  -3.08032   CGGCCCGGAAAAGCA                GGCG CCACT CGCC                GTAGCCGGCCAGAAA
 Daro_3540   9 100  49 3790754 .. 3790781 - -14.2  -4.36914   CCCGTTCCCATAAAA        GAAGAGGCCATC CCAG GACGGCCCCTTC         TGCTGTTCTTGCGGC
 Daro_3543   3  49 168 3793111 .. 3793141 -  -2.4  -3.56643   GGTACATGCCGGAAA       TGGATGGCCTGGCG CTG CTCAAGGCGATCAA       GGCCAACCCTAACCT
 Daro_3547   6  62  37 3796944 .. 3796957 -  -8.1  -3.35597   CGCAGCTCGGAAATA               GTGGC ACCC GCCAC                AAACCAGTTCAATTT
 Daro_3571   5  81  10 3825540 .. 3825552 -  -9.1  -4.08394   ATACCTGCCCGAAAA                CCTGG GCA CCAGG                CAGGCCAAGTCAGTT
 Daro_3576  11  63 472 3828910 .. 3828926 -  -5.8  -3.75332   ACGTCGGAATGGAAA              GGCAGC AACCG GCTACC              GGCCGAGTACAAAAA
 Daro_3576  11  63 470 3828918 .. 3828928 -  -8.2  -3.25356   ATGGAAAGGCAGCAA                 CCGG CTA CCGG                 CCGAGTACAAAAATC
 Daro_3583   8 100  22 3837880 .. 3837895 -  -8.2  -5.42198   CCTGAAAAAACAAAA              CCCCGC CGCA GCGAGG               TTTTGCTTGATCCGG
 Daro_3597   6  74  58 3854845 .. 3854859 -  -8.5  -3.93256   CAGATCGTCAAATAA               GCCGG CTTTT CCGGC               TGACCGCAGCACTAC
 Daro_3624   7  59 197 3896783 .. 3896806 -  -7.4  -3.08327   AGGAAATGGGGAAGA          CTGTCGAGCA TCAA TGCTCGGCAA           GCCTGGGAATGACCT
 Daro_3631   7  80 253 3904723 .. 3904740 -  -5.5  -5.00616   TCCGTGCTCAAAAAA             GCCCAGGC CAA GCC-GGAC             GCCATCTACAAGGTC
 Daro_3641   7 100 166 3915197 .. 3915215 - -13.1  -5.08601   TCACTTCAAGAAAAA             CGCCCGC ATGAA GCGGGCG             TTTTTCTTTTGCGCT
 Daro_3653   4  69 182 3925735 .. 3925755 - -10.4  -3.05596   TACTTGTTGAGCGAA            CCCAAGCC GGACT GGCTCGGG            CGAGGGTAGAAGGAA
 Daro_3670   6  56 356 3944615 .. 3944631 -  -5.8  -3.37901   AAACATCGCAACGAA             CCGCGCG GTGT CG-GCGG              CGTGTTTTTCGACGA
 Daro_3678   8  62 249 3953394 .. 3953420 -  -8.6  -3.01712   TTTTGCGCTGGAACA         GGCCAGCCGG CACTTCC CCGGCGAGCC         AGCCGCCCTGTTTTC
 Daro_3683   7 100  26 3957979 .. 3957995 - -10.8  -5.52023   ACGAGCAATAAAAAA              CCGGGG ACCAG CCCCGG              TTTTTCTTTTCTGGA
 Daro_3687   5  59 441 3961569 .. 3961579 -  -6.8  -3.34715   GATCTGCCTGAAACA                 TCGG TCG CCGA                 AGAACAACCCCAAAA
 Daro_3703  12 100  43 3980533 .. 3980558 - -16.9  -3.74361   CACACCCATCAACAA         GAAGCCCCGCA TCAT CGCGGGGCTTC          TTGTCAAAACCTATC
 Daro_3707   6  61 189 3984837 .. 3984852 -  -5.4  -3.73402   ATAGCGCGGAGGAAA              TCGTCCG GGC CGG-CGA              ACTTGGTCTGGATTA
 Daro_3715  10  60 217 3993653 .. 3993669 -  -3.5  -4.10925   AGATACCGCCGAAAA              CGGGCGC CAC GCGGTCG              AATTGATCAAGATCC
 Daro_3725   8 100  22 4002590 .. 4002606 - -13.7   -5.5353   GATACCAATAAAAAA              CCCGCGA ATT TCGCGGG              TTTTTTATTGCCCGT
 Daro_3735   8  63 346 4013752 .. 4013778 -  -6.7  -3.62591   TGCAGAACCCGGAAA        CCACGCT-GTCGA TAC TCGACCAGC-TGG        CCGCAATGGGCATCG
 Daro_3743  12  95 127 4020487 .. 4020503 -  -9.4  -4.78149   GCGAGAAGCGAAAAA              GCCACC TTTGC GGTGGC              TTTTTCATGAATCCT
 Daro_3747   2  41 276 4027391 .. 4027402 -    -3  -2.81291   TGGACAAGTGCAAAC                TTGA AGGC TCAA                 TGCTGACCGAGGCTG
 Daro_3750   6  53 307 4030038 .. 4030072 -  -6.9  -2.78384   GCTTCCTGCACCACA     CGCCAGCTGAGGCGA TGAGT TCGCCAACGCAGGCG     AGCGATGGCATCAGG
 Daro_3762   4  80  32 4047456 .. 4047471 - -11.8  -3.39521   GTTAGCAAAAGCGAA              GGGCGC CGCA GCGCCC               CCAAACTTTGCTAAC
 Daro_3769   2  56  -8 4054439 .. 4054455 -  -2.2  -4.12188   GCATCATTGGCAAAA              CCGG GGTATCAAG CCGG              AAGAAGAATAAGGGA
 Daro_3812   7  67 246 4094571 .. 4094601 -  -4.6  -4.29738   GCACAGCCAGGAAAA       CATGAGCAGGACAC TGG GTGCCCTGGGCACA       GCCATCGAGCGGGTC
 Daro_3836   2 100   7 4126451 .. 4126497 - -18.9  -3.12351   TCGCCGGATAGGGAA CCGGGCGTTCCGGCAGGC CAAGCCTGCAAT GC-TGCCGGAACGCCCGG ATTTCGTTACTTCAG
 Daro_3854  11  83  60 4147269 .. 4147296 -  -6.1  -5.00616   TCGGCCCGGAAAAAA        TTGCGCCGACC GCGAAG GGCCGGCGCTT         TCTGAACGTGTTGCT
 Daro_3872  10  95 101 4165633 .. 4165669 -  -5.8  -5.40072   GCCCGGTGAAAAAAA   TGCGACTT-GGGTTGCC TATC GGCTACCCAAAGGCGAA    GCGGCGAAGCTGGTC
 Daro_3878  12 100  52 4171801 .. 4171817 - -10.8  -4.71426   CGTGGACGAAGAAAA              GGCGCC TCTTG GGCGCC              TTGGTCAGCGCGGCT
 Daro_3888   5  76  20 4180099 .. 4180128 - -10.7  -3.35679   CTGGCTGATCGATAA       GACAAACGGCCAC CGAC GCAGCCGCCTGTC        CTGCAACCATACCCG
 Daro_3905   7  59 134 4200235 .. 4200247 -  -7.7  -3.07222   AGGAGCAGTTCAATA                TCCTC TCC GAGGA                GCACAAGAAACTGGC
 Daro_3927   7  68  85 4222367 .. 4222395 -    -6  -4.14392   GCTGAACGCCGAAAA       CCAGGTCTACGTC ACGC GACGC-GATCTGG        CCAAAGCCACACTGG
 Daro_3933   5  69 286 4228758 .. 4228793 -   -11  -2.52464   TGCTGCCGCAATGGA    CAGCTTCGCGCGCCCG CGAA CTGGCCCGCGAAGTCG     AAATTACGTTGCAAG
 Daro_3952   5  52  22 4248444 .. 4248457 -  -5.2  -3.16564   CGCGGATGGGACGAA               GCCG GAAGAT CGGC                TTCTAACGATAGCGC
 Daro_3957   6  69 237 4253785 .. 4253805 -  -9.7  -3.10409   CAGCAAGGGATTTAA            CGCCCAAGC ACT ACTTGGGCA            TAAGTCGGCCGACAT
 Daro_4001   8  64 316 4298350 .. 4298388 -  -8.1  -3.54543   AGTGACTGCGTGAAA  GCCTGTCCGACCCAGATCA TCG CGATCGGGGACGG-C-GGC  TATCCAACCGTCGAT
 Daro_4038   7  81 -46 4337861 .. 4337913 -  -6.8  -4.64144   AAGAAGCCCGAAAAA CGCCGCTCAGCTCGAACAGCTGACC TCCA GGCC-GCTGGCCCAGTCGGGCGGCA AGGCGGCCAGATCGT
 Daro_4048   6  45 260 4346862 .. 4346878 -  -3.5  -2.95073   CGGCGAACAGCAAAT              GCTGGCC ATC GGCCGGG              CGCTGGTCACCAATC
 Daro_4048   6  45  95 4347027 .. 4347043 -  -4.3  -2.61004   GTATGTCGAAAAACT              GATCGCC CTG GCCGACC              GCCACACCATCATCG
 Daro_4075   5  89   8 4370330 .. 4370357 - -14.9  -2.52623   GCGTCGTCAGAAGAG        CATCGGGGCCG CTGAAC CAGCCCCGATG         ACCCAACTCAGGTGC
 Daro_4080   4  47 400 4374112 .. 4374126 -  -5.6  -2.50935   ATGCCATGCAGGAAG               CCGTCG CCG CGAAGG               GTGTGGCGGGAGCGA
 Daro_4087  12  67 314 4381264 .. 4381288 -  -3.5   -4.5442   CGGTCAATCAGAAAA          TCGCCGAAAAG CTG CTTTCCCGCTA          TGGTTGCCGCGTGAC
 Daro_4094  10  71 121 4390109 .. 4390150 - -10.9  -2.84634   GTCGAGACCAGTACA CCCCCATCCAAAAACACTC AGCG GAATGCCCTTGGGTGGAGG  TGAGGGGAATCGAAC
 Daro_4100  15  90  78 4397547 .. 4397568 -   -13  -3.53811   GTTACGTGCTGGAAA           CCGGCGAG ATTTCA CTCGCCGG            GCCGAGCGCCGAACT
 Daro_4116   9 100  37 4413823 .. 4413838 - -10.4  -5.24531   ACCCCGGACAAAAAA              GGCAGC CTAG GCTGCC               TTTTTTATTGCTCCA
 Daro_4131   3  75 146 4429434 .. 4429462 - -11.8  -3.02511   GCTATCTGCGCAATA       CGCACGACC-GCGC TCT GCGCTGGTCGTG-G       CTCTCGATTGCCATC
 Daro_4136   4  80 217 4436249 .. 4436265 -  -5.7  -5.00616   CCCTGTTTGAAAAAA              CCGATGC GCT GCGCCGG              CCGGAACGCTTCCGG
 Daro_4145   5 100  21 4445878 .. 4445899 - -12.3  -4.55128   ACCTGTAAACGAAAA           CCGGCCATC CGCA GATGGCCGA            TATAACGAATTCCTA
 Daro_4161   4  54 140 4460181 .. 4460193 -  -6.9  -2.90615   AGCGCGTCGAAACCA                GCGGC GAA ACCGC                CTTCTTCTACTGCCG
 Daro_4168   7  74 291 4467228 .. 4467248 -  -2.3  -5.08601   GTACTGGAAGAAAAA            CTGAAGGCC GCC GGCCAACCG            GTCATGCTCGATTTC
 Daro_4182   9  82 309 4479319 .. 4479332 -  -9.5  -4.25104   GCTGCGCTACGAAAA               CGGCC AGCC GGCCG                CTGTCCCGAGTAGCG
 Daro_4190   8  57  74 4486801 .. 4486813 -  -7.7  -2.78712   GTGGGAAGGCAAGCA                GTTGC CGG GCAAC                ATCAACCGCCTAGAG
 Daro_4189  11  79  52 4486937 .. 4486957 +  -9.7  -3.73953   TTTCCTTGTCGCCGG            TCGGCCG AACGAGA CGGCCGA            TTTCCTGGCCGTCCT
 Daro_4181   4  52 326 4479951 .. 4479971 +  -6.2  -2.86181   GCCAGCGCAAAAGTC           CATGGTGCG TACT CG-ACCATG            TGCTTGATGTTATCG
 Daro_4160   5  52 237 4460563 .. 4460574 +  -7.2  -2.63631   CGAAGAAGGAGGGCG                CCGG CTTG CCGG                 TAATCTCGGCCTTGA
 Daro_4144   9  70  86 4445956 .. 4445986 +  -5.5  -4.41895   CGTGCACTTCTTCAT      GAAGCTGTTCTTGGC AGC GCCA-GC-CAGCTTC      TTTTCCTTGGCGGTT
 Daro_4123   6  77  14 4423824 .. 4423859 +  -9.8   -3.6692   AAAAACCGCGTTCCG    GATTGGCAGACGGCGTC AAA GAA-CCATCTGCCAATC    TATTTTGGCCTGCCG
      atpC   4 100  27 4413823 .. 4413838 + -10.4   -5.5112   ACCCCGGACAAAAAA              GGCAGC CTAG GCTGCC               TTTTTTATTGCTCCA
 Daro_4099   7 100  14 4397652 .. 4397688 + -18.8  -3.78934   AGCGCGAACTCAACG   CGGCCCGCGCTCGTCGT CATG ACGGCGA-CGCGGGTCG    TTGTTCTGCCCGCCG
 Daro_4093   6 100 412 4390320 .. 4390355 + -17.6  -3.60627   CCGAATGCATCGCGC    GAGCGTTCGGTCGAAG TGAG CGTCGACCGAACGCGC     TTTGAGGTACCGTCG
 Daro_4074   3  52 396 4370709 .. 4370740 +  -7.3  -2.54325   CGGTCAATGAACCGA      CGGTGGTGGCCAGC GGTGG GCTG-TCGTCACCG      ATCTGTTTGAGCCAG
 Daro_4047   5  67 -49 4347092 .. 4347125 +  -8.7  -3.49951   GGCGTGGCTCATCGG     CCGAGCTCGATGCCG ATCA CGGCATCTGGCACCG      TTATCTGGGAATCTA
 Daro_4040   5  49 375 4341149 .. 4341183 +  -2.1  -3.63073   GCGACGAAACTCAGC    GCTTCCAT-GCGACCG CTGT TGGTGGCGATGAAGGC     TTCTTCCAGCGTATC
 Daro_4037   2  65 403 4338286 .. 4338299 +  -3.9  -4.30576   GCAGGAAGCCGAAGG               TTTCA CCGA TGAAA                TTTTCGTCATCCGGC
 Daro_4024   1  51 183 4323967 .. 4323982 +    -6  -2.70932   GTAGCCAAGGGCATA              GGCCGG CAAG CCGGCA               TCGTTCCCACCAGCG
 Daro_4012   2  56 -43 4312975 .. 4313001 +  -2.1  -4.07687   ACAAGGAAGGCCTTG         CCGCCTTTCTC GAAAA GCGCAAGCCGG         TTTTCAAGGCGCGCT
 Daro_4007   5  72 402 4308608 .. 4308628 +  -6.8  -4.15044   GCATTGAGGTGCTGA            TCGCCGAA ATCGC TGCGGCGA            TTTCTTCGGCCGAAC
 Daro_4002   7  91   5 4300537 .. 4300556 + -10.6  -4.23213   ACAGGCAATAAAAAA            GGCCCGCC ATTT GGCGGACC             TTTCTTGCGTGTGAG
 Daro_3964   6  59  57 4263042 .. 4263057 +  -8.2  -2.62263   TCCACGATGCGCTTG              CCGCCG AAAC CGGTGG               TCATCTGGACAAAAT
 Daro_3959   6  59 472 4257392 .. 4257427 +  -6.7  -3.30124   CAGTTCGAGCAGGCG    TGCAACGACGCGAGC CATGAC GCTGGCGCCGTCGCG     TTGTACCAGATCCAA
 Daro_3955   6  62 226 4253665 .. 4253675 +  -8.2  -3.01791   AGAAAGTATGTTCCG                 CCGG AAA CCGG                 TATTGGGGAGCGGAT
 Daro_3951   4  63 430 4248893 .. 4248904 +  -7.2  -3.58162   TTCTGAAAGCTGCGC                CCGC GGAA GCGG                 TTGATTTCCTGCTCC
 Daro_3942   4 100  55 4238098 .. 4238124 + -15.9  -5.07486   ACCGAAAATAAAAAA        GGCGCGGTGAGG CTTC CCTC-CCGCGCC         TTTTTGTTACGGCTG
 Daro_3932  11  61 363 4229572 .. 4229592 +  -4.6  -4.00042   TGACCGCGGCTGCCT            CGACGCAG AAAGA CCGTGTCG            TTCTTTGCTGCCAGC
 Daro_3932  11  61 370 4229579 .. 4229595 +  -5.1  -3.72576   GGCTGCCTCGACGCA              GAAAGAC CGT GTCGTTC              TTTGCTGCCAGCCAG
 Daro_3926   1  41 287 4222801 .. 4222822 +  -2.9  -2.73441   GATAAAGGACAAGTC           GGCCAGCGTG AAG TAAGC-GGCC           ATTTCGCCCATGCTG
 Daro_3915   2  56 343 4210406 .. 4210428 +  -6.9  -3.05384   GCCCCGATGGCCAGC           CGGATGCCG ATTTC CCGCGTCCG           TTCGGTGACCGACAC
 Daro_3904   3  47 282 4200632 .. 4200651 +  -2.9  -3.39449   AAAGTTTGGTCAGCT            TCGAAAC GCGCTG GTTTTGA             TTGATGTTGATGAAG
 Daro_3904   3  47 402 4200752 .. 4200765 +  -3.7  -3.21276   TGTCGCGCTGGATCT               GGCGG GCAT CCTCC                TGTTGTGCCGGCGCC
 Daro_3894   1  39  76 4185760 .. 4185771 +  -2.2  -2.76492   GGCTTGCCAAGGTAA                TGGT TGGC ACCG                 ATTTCCAGTGCGTAG
 Daro_3887   5 100 375 4180473 .. 4180501 + -21.8  -4.24384   CGCTGCACAAGACAA        CGGCCTCACCGG AATGC CCGGTGAGGCCG        TTTAATTTTAATGCT
 Daro_3877  13 100  22 4171763 .. 4171780 + -12.7  -4.72272   CCGACCCGGATTCAA             GGGAGGC TACG GCCTCCC              TTTTTCGTGGACGAA
 Daro_3871   2  49 277 4166003 .. 4166017 +  -2.1  -3.67141   GCATGTCCATCAGGA               CCAGT GCGTA ATTGG               TTTGGCTGACCTTAT
 Daro_3853   7  69   6 4147333 .. 4147349 + -10.8  -2.54325   TTTTCTCTAGCATTC              GGGGCG AATAC CGCCCC              CTGTCTTTAGCGCGG
 Daro_3837   4 100  24 4130371 .. 4130388 + -12.7  -4.85782   CGTTACCAACAGAAA             GGGGAGC CGAG GCTCCCC              TTTGTTTTTCCAGGC
 Daro_3831   7  62 120 4122861 .. 4122897 +  -9.6   -2.5664   ATGCTTGTTCGAAGA   TTGATGGG-GCTGGG AAAACAGG TCCAGCTCCCATCAA    CTTACTGATTCAGTC
 Daro_3825   7  54 249 4113497 .. 4113507 +  -6.8  -2.90496   TTAAGCCGCGATCAG                 GCGT AGT ACGC                 TGATTTCCGAGGGCG
 Daro_3811   9  67 257 4095086 .. 4095132 +   -10  -2.71681   GCTCCTGCGAACTGG CGCTGACCCGTGACAGGGCAAC GGA GATGGCCTGCAACAGGTCAGTG TCGTTGAACGGCTTG
 Daro_3790   4  58 188 4077151 .. 4077163 +  -5.5  -3.60792   ACCCGTTTGACGTAG                TCGCC CGA GGTGA                TTTCCACCTTGCACA
 Daro_3771   5  62 354 4057423 .. 4057454 +  -3.5  -4.16842   CCAGCGACAACCGGG      CCTGAGGCGCCTG CCAGCA CGGGCGTAGCGGG       TTTCTTGCCGCTCAG
 Daro_3768   1  40 167 4054633 .. 4054644 +    -3  -2.57132   CGCCTGAGCCCGAGT                TTGT TTTG ACAA                 CTTCTCACCCGCCGG
 Daro_3761   9  69 266 4047690 .. 4047745 + -10.5  -2.52464   AGGATATGGCGACGA TCGCCATCACGGGCTTTCTGAGTGTCT TCCT GGACACGCGGAAAGCCAGCG--GGCGA TGGATTCGCAGCGGC
 Daro_3749   4  62 164 4030536 .. 4030563 +  -3.5  -4.25104   AAGGAAAGCTCGAAA        TTGCCGAAG GTGACACGGA TTTCGGCAA         TTTTGCTGCGCCAGA
 Daro_3742   1  95  35 4020487 .. 4020503 +  -9.4  -4.75372   GCGAGAAGCGAAAAA              GCCACC TTTGC GGTGGC              TTTTTCATGAATCCT
 Daro_3724  10 100  25 4002590 .. 4002606 + -13.7  -5.45652   GATACCAATAAAAAA              CCCGCGA ATT TCGCGGG              TTTTTTATTGCCCGT
 Daro_3714   4  51 100 3994020 .. 3994036 +  -2.9  -3.61506   CCAACGTGATGTGCC              GGCTG CGAAAAT CGGCC              ATTTTTTCCCGCTGA
 Daro_3706   7  85 126 3985183 .. 3985199 + -11.5  -3.57561   CGCCACGGGTTCTCC              GGCGCCC ACA GGGCGTC              TTTACCGCATTGCGG
 Daro_3702   5 100 164 3980533 .. 3980558 + -16.2  -3.29829   CACACCCATCAACAA         GAAGCCCCGC ATCATC GCGGGGCTTC          TTGTCAAAACCTATC
 Daro_3688   4  62 125 3964990 .. 3965003 +  -4.5  -4.09739   TCAGGCGATGCGACA               GGTGT TCGA GCACC                TTTTCCGGAGCTTCG
 Daro_3682   2 100  25 3957979 .. 3957995 + -10.8  -5.54907   ACGAGCAATAAAAAA              CCGGGG ACCAG CCCCGG              TTTTTCTTTTCTGGA
 Daro_3677   8  73 207 3953841 .. 3953859 + -11.7  -2.75074   TAACGAATACCGTTG             GCCGCGA AGAAC TCGCGGC             TCATCTTGCAATAGC
 Daro_3669   3  95  27 3945010 .. 3945026 +  -9.4   -5.0133   ACTTGCCTTTGACGA              CCCGGA CCCGT TCCGGG              TTTTTTACGCCCATC
 Daro_3655   2 100  25 3928885 .. 3928898 +  -9.5  -5.32944   GGCCCCAAACAAAAA               CCCGC CTTG GCGGG                TTTTTTCATTCTCGG
 Daro_3652   4  70 288 3926207 .. 3926217 +    -4  -4.66318   CTGGCTCGATTCAAA                 TTTG GTC CAAA                 TTTTCTTCGGGTAAT
      hemH   6 100  23 3915197 .. 3915215 + -13.1  -5.46706   TCACTTCAAGAAAAA             CGCCCGC ATGAA GCGGGCG             TTTTTCTTTTGCGCT
 Daro_3632   4  78 197 3906802 .. 3906812 +  -8.2   -4.1899   TGCTCGTCAATAAAT                 GCGG CCA CCGC                 TTTTGAGTCGAATCC
 Daro_3623   4  71 157 3897106 .. 3897122 +  -9.3  -3.53012   CGGCAGAGGTCGCTC              GCTGCCG CGA CGGCTGC              TTTCCAAAAGGCCCG
 Daro_3596   6  60  96 3854940 .. 3854970 +    -6  -3.63744   CCTGAATCTCGACAC       GCCGATTGAGCGGC TCG GCGACTTCATCGGC       TGTTTTGACCAGGGG
 Daro_3582   7  74  56 3837880 .. 3837895 +    -6  -4.45544   CCTGAAAAAACAAAA              CCCCGC CGCA GCGAGG               TTTTGCTTGATCCGG
 Daro_3575   2  60 374 3829775 .. 3829815 +  -8.2  -2.77899   GCAGCACCGACTGCA  CCCATTCGATGGCGGCAT CGGGA ATGCCGGCATCGACCAGG  TAGTTGGTCAGGCCC
 Daro_3555   2  47  13 3809899 .. 3809910 +  -4.4  -2.95192   TGAAACCTCGCACTT                TCTC AACC GAGA                 CTTTCTGCCGTTAAA
 Daro_3552   8  79  76 3806266 .. 3806283 +  -2.6  -5.19261   TTCAGGCGCCGCGCA             TCCGCT CGATCT GGCGGG              TTTTTTCCTCGATTT
 Daro_3546   4  48 388 3797179 .. 3797226 +  -4.8  -3.02471   GTGTTTCACCGAAGG CTTTGG-GATCGGCCGGCGGCG AAAACG TGCCG-CGGCCGGGCGCCAGAA TGTCTGTCGTCCCCA
 Daro_3542   8  73 259 3793560 .. 3793583 +  -9.6  -3.65351   AGCCGCTGGCCATCG          CCT-CGGCGAC CAC GTTGCCGTAGG          TTTCGGTCAGGCTGG
 Daro_3531   0 NONE
 Daro_3519   6 100  22 3769942 .. 3769963 + -15.9  -3.77831   AACGTAAACGACAAA           GCCCGCTGA CGAA TCAGCGGGC            TTTGAGTGTTACTGG
 Daro_3490   3  47 379 3740437 .. 3740447 +  -3.2  -3.36569   GGTCACCGATCGCAT                 CGAG AAT CTTG                 TGTTTGACGAATTCG
 Daro_3485   0 NONE
 Daro_3480   4 100  24 3729462 .. 3729480 + -11.7  -5.72622   CAGCCAAACAAAAAA             GCCGCTC ATTTC GAGCGGC             TTTTTTGTTTGTGCG
 Daro_3473   5 100  25 3722154 .. 3722172 + -11.7  -5.45652   CAAACCAACAAAAAA             GCCTCGG CAACC CCGAGGC             TTTTTTGTTGGCGCT
 Daro_3473   5 100  87 3722216 .. 3722233 + -12.7  -4.97405   AGCACCAAAGAAAAA             CGGGAGC CGAA GCTCCCG              TTTCTTTTTCTAAAT
 Daro_3467   7 100  24 3717552 .. 3717571 +   -15  -4.54727   TGCTGCAAATAAAAA            CGCCGGCA AGAA TGCCGGCG             TTTTGCTTTCCAGGG
 Daro_3463   9  62  42 3714254 .. 3714276 +  -9.2  -2.54098   TTTTCCGGCGGCCTG           CGTACTACGT ACT ACGTACTACG           GTATTGCTTGAACGA
 Daro_3454   2  77 368 3704080 .. 3704102 +   -12  -3.20723   CCCAAAAAACGTGAA           GCCCATGCGT TTC AGGCATGGGC           TTCGGTTACTGCAAC
 Daro_3444   5  59 126 3693341 .. 3693361 +  -8.3  -2.56914   GAAGGCTCAGGACAT            TGGCCTGTT CCA GATAGGCCA            TGAATTCGTCGCGTG
 Daro_3423   5 100  44 3675407 .. 3675423 +  -9.4  -5.42259   TCGGCCCAGAAAAAA              CCGCGA CAAAA TCGCGG              TTTTTTTACGCCTGC
 Daro_3384   3  70 145 3638828 .. 3638840 + -10.5  -2.78384   GGGGCATTCATAGCT                GGGGG TCG CCCCC                TCTGATGCAAGGCGA
 Daro_3372   3  70 -22 3631978 .. 3631997 + -10.7  -2.76263   TGCCGACGCGTCCAG            GGCCGGT CAAAAA ACCGGCC             TGATTCGCTGGTCAG
 Daro_3355  12  91 135 3613712 .. 3613731 + -10.6  -4.25256   GACAAGAACAAAAAA            ACCGGGGC TTCT GCCCCGGC             TTCTTTTAATAGGGG
 Daro_3337   6  63 410 3592604 .. 3592635 +  -8.7  -3.14881   AGGCGCACGATGTAC      TGCGGCAAGGC AACGGCAAAC GCCTTGCCGCC       TTCATGGGCCACTTC
 Daro_3331   8  83 -31 3587010 .. 3587024 +   -10  -4.07687   TTGCGGCTGTCGAAA               CGCTCT GGG AGAGCG               TTTTCAGCACCCGCT
 Daro_3325  13  62 -31 3576462 .. 3576483 +  -2.9  -4.34488   TCCGAGGCGCCAGGA           TAGAGCGGA ACGG TCAGCTCGA            TTTATTCTGACTGTC
 Daro_3320   9  72  85 3570158 .. 3570186 +  -6.7  -4.15703   AAAAAGACCGGCTAA        GCGCCGGTC AATGCATGGAC GACTGGCGC        TTGTTATTTCTGGGA
 Daro_3310   6  93  29 3561588 .. 3561606 + -11.7  -4.17048   TTCACCCAATAAAAA             TGGCGCC TGATT GGCGCCA             TTATTTTGACCGGAA
 Daro_3301   5  72  72 3551024 .. 3551072 +  -6.6  -4.18506   GTCGCCGGGCATGAT GGTCCGCCC-GACGCCGAACA CACCACCC TGTGCGTCGACTGGGCGGGTC TTGTTTTCCGGATAC
 Daro_3290   4  58  24 3542122 .. 3542138 +    -5  -3.72576   GCGAATAACGCCGCC              GCCGAG ACAGA CCCGGC              TTTCATACAGCACGA
 Daro_3285   3  49  97 3538766 .. 3538800 +  -4.3  -3.22774   TCGATGGCCAGCAAG    CGGGCGATATTCGG ATGCTTGC CCGGAT-TGGCCCG     TTCATCCTCGGTATG
 Daro_3281   4 100  26 3533510 .. 3533526 + -13.7  -5.27938   TGCCCCATGAAAAAA              GCCGCCA AAT TGGCGGC              TTTTTCTTTACCAGT
 Daro_3266   7  60 109 3519856 .. 3519881 +  -8.9  -2.78384   TCGTCGCTGGCGATA         CCTCGGGGCGG ACGC TCGCTCCCAGG          TCTGGTGGCGAGACA
 Daro_3259   1  88 358 3508078 .. 3508103 + -11.9    -3.767   CATCTCTCCGGAATA         CCCGTCAGCAT CGAA ATGCTGACGCG          TTTCGTCAGTGGCTA
 Daro_3251   1  45 -43 3501138 .. 3501157 +  -2.9  -3.14564   AGCGCCAGCAGCGGC            GGGATTT CATCAA AAATCTC             TTGCTGAAAAAATCA
 Daro_3227   8  81 157 3478476 .. 3478521 + -11.1  -3.65351   CCGTACGCTGCCAGT TTCTCG-TCAGTCGCTTGCGGC CAG GCTGCAGGCGCCTGGGCGTGGA TTTCCCTGAGGATCA
 Daro_3198   5 100  34 3435087 .. 3435102 + -11.8  -5.14965   TGCGGAAATAAAAAA              GGGGGC CAAG GCCCCC               TTTTTTCATGACACT
 Daro_3171  10  67 -61 3409894 .. 3409939 +  -4.6  -4.42619   CCGAAAATTACGACT GCCTCGATCCG-GCGCTGGTC GAGCG GATTGCCGCACGCACCGAGGC TTTTCTCAGCTCTTG
 Daro_3156   6  68 -50 3392566 .. 3392606 + -10.4  -2.88832   TGGCTGGAAACACAG GTCGTTTCACTGCTCCCTG ATGC CTGGGTGCAG-GCAACGAC  GTTGTTCTGAGCTTG
 Daro_3148   3 100  51 3388052 .. 3388070 + -13.1  -4.25873   GAGACCTCCCTGTTA             CCCCGCC CTCGT GGCGGGG             TCTTTTTTGTCCGGC
 Daro_3137   5 100  25 3380570 .. 3380585 + -11.8  -4.62168   GCAGCAATGACAAAA              GGCCGC ATTT GCGGCC               TTTTGTCATTTCAAT
 Daro_3126   5  70  21 3371039 .. 3371080 + -10.8   -2.7204   GGATTGGCCCAAAAG GGAAAAAGCCCGCCAGCAG AACAA CTGC-GGCGGGCCTTCACC TGAATTTGTGCCTTA
 Daro_3112   8  76   7 3355707 .. 3355747 + -12.5  -2.52896   AAGACCTGAAACCAG  GGGCGGCCGGCGAGG CAACATTCAGA CCGCGCCGGCTGCTC  TCAATTCGGCAATCC
 Daro_3108   7  58 272 3352234 .. 3352254 +  -3.1  -4.07568   AGAACTTCCGGATGA            TCGGCCGGC AGC GCCTCCTGA            TTTTCGCCAACGGAC
 Daro_3086   1  39  20 3327538 .. 3327549 +  -2.2  -2.71712   CCAACCCTAGTCGCT                TCTG GTTT CAGG                 CTTTCCGGAAACCAG
 Daro_3079   4  51 263 3319830 .. 3319854 +  -4.9  -3.40342   TAGACCACCTTCTTC          CAGAGGGCTAT TTC GTAGCGCTCGG          TCTTCTGCTTGTTTT
 Daro_3070   5  66 437 3312262 .. 3312291 +  -7.3  -3.79113   TCGTCGGATACCAAG       GCATGCAGGTCTTC GTC GAAGATTT-CATGC       TTCTTGTCGGCCAAT
 Daro_3062   3 100  29 3306375 .. 3306390 + -11.8  -5.08824   CCGAACAAAGAAAAA              GGGCGC CAAG GCGCCC               TTTTTTCAATCCGGA
 Daro_3052   5  64 286 3298422 .. 3298438 +  -4.4   -4.1891   ACCTGGACGCCGGCC             G-GCGTG GTTT CACGCAC              TTTATCTTCAAGCAC
 Daro_3042   5  49  24 3286648 .. 3286661 +  -3.8  -3.32765   AAATCTTTAGGCAAA               GGGA AAGAGA TCCC                TTCCTCTATCCCCTT
 Daro_3034  11  85  24 3277653 .. 3277670 +  -8.3  -4.54727   CAACCGCAATAAAAA             AGGCGCC CGCA GGCGCCA              TTTTCATTTGAGCAG
 Daro_3027   3 100  24 3272466 .. 3272484 + -11.7  -5.13722   CTCAGTAAAACAAAA             CGGGCAG CCTAA CTGCCCG             TTTTGTTTTACTACC
 Daro_3019   3 100  24 3265377 .. 3265395 + -13.1  -5.24129   TGCCTGCGCAAAAAA             GCCCGCG TTGAC CGCGGGC             TTTTTTGTGGGCAAG
 Daro_3006   1  63 364 3249201 .. 3249220 +  -9.2  -2.71731   TGATTGGCTAGCGTA            TCGCGGCC GCGC GGCCGGGA             TAGTTCAAGCGTCAG
 Daro_2973   3  76  10 3212240 .. 3212256 +  -9.3  -3.72324   CGCTAAAAACAAAAA              CGGGCCC GAT GAGCCCG              TTATTCATGCAAGTC
 Daro_2968   2  70  45 3206441 .. 3206470 + -10.7  -2.71712   ATCGCCCGGCACTGC       TTGGCGCACCAGA GGAT TCTGGTGCCCCGG        ATTTACCCCAGACGC
 Daro_2963   3  58 151 3202861 .. 3202885 +  -7.7  -2.87132   TCATCTGGTTCCAGC          TCCAGCGGAAC ACC GGCCCGCTGGG          TATATAGCGGGCGAA
 Daro_2945   4 100  26 3180539 .. 3180557 + -11.7  -5.12068   CCAACCCAATAAAAA             CGCCTCC ATTAC GGAGGCG             TTTTTATTGGGTCTC
 Daro_2932  11  88 119 3159810 .. 3159840 +  -8.2  -4.65916   GCCCAGTCGATGGGC       CGACGAGGCGGT TTCATCC GCCGCCGCGTTG       TTTTCTTCCGCTGAC
 Daro_2928   4  62 370 3155777 .. 3155800 +  -3.9  -4.26076   ATCAAATAGAAGATG         CTCAC-GG-CG CTGT CGACCAGTGAG          TTTTGCTCCCCCTCG
 Daro_2921   4 100  26 3149775 .. 3149798 + -16.8  -3.89354   ACTGGATAAAAACAA          GGGGATGACC GCCA GGTCATCCCC           TTGTTCGTTTAGAGC
 Daro_2908   2  51 120 3132985 .. 3133001 +  -4.3  -3.37017   TAATTGCAGGCATAT              TGCGCCG CCT TGGCCCA              TTCCTGTTCGCCATT
 Daro_2900   3  61 396 3127098 .. 3127120 +  -7.1  -3.55801   GATTTGCGGAATTTC          TTCGTCA-CG GAAG CGCTGACGAA           TTTCCAGAACTTGCT
 Daro_2891   5  51 405 3118058 .. 3118072 +  -3.5  -3.53012   TCCTTGTCGGCCGTG               GTCTG GATTG CAGGC               TTTGCAGCCGCAGCC
 Daro_2883   6  58 -17 3106595 .. 3106607 +  -4.7  -3.71649   CTGAAGGAAAGCGTG                CGCCG TTT CCGCG                TTTAAGGTTTGCAGG
 Daro_2879   1  58 231 3099569 .. 3099583 +  -5.6  -3.64703   CCGTCAAGCCGGGAA               GCAAGG CCA CCATGC               TTTCAGTCAGCGCCA
 Daro_2869   8  83 -59 3089492 .. 3089528 +   -13  -3.11073   CGACTGGACATAAAA   ACGCCAGTGT-CCGGCG AGTT CGCCGCCACACTGGCGC    GTTTTGGCTGGCCTG
 Daro_2852   4  51 329 3071929 .. 3071943 +  -2.7  -3.57144   AAAGGCACCGCCTTG               CTGGC CCGCA GCCTG               TTTGCCACTACCGCC
 Daro_2838   4  76 140 3050707 .. 3050719 +  -9.1  -3.83026   TGGGCGAGTTTTGCT                GGCTC ATC GAGCC                TTTCATCTGGGCCAC
 Daro_2833   4  49  61 3043829 .. 3043839 +  -2.4  -3.66288   CTGCGTTACCGCTGG                 CCGC CGC GCTG                 TTCTCTTCCGCCATC
 Daro_2829   4  71   7 3039309 .. 3039325 +  -9.4  -3.55622   GCCTCCTGATCGCGC              TGCGGC GAATG GCCGCA              TTTCGGCAGCTTCAG
 Daro_2825   3  47 231 3035359 .. 3035373 +  -5.7   -2.5934   CAGCGTCAGCGTGCG               CTGCA ATTGC TGCAG               ATTGGTAATTTCGAC
 Daro_2817   3  66 289 3025771 .. 3025789 +  -7.4  -3.66178   ACCGCCGAGACGCGG             CCACGAAT TTC ATTCGGGG             TTTCGAGTTGAACCA
 Daro_2806   5  86 202 3014222 .. 3014244 +  -9.1  -4.42062   CAGGTGCCAGCTGAG           CGCCTCGTC GAGCA GATGGGGCG           TTTGTTTGCCCGGTG
 Daro_2797   6  95  46 3003718 .. 3003737 +  -6.3  -5.40072   TCTGCCGGGAAAACC            CCCGTCC TTTTTC GGTCGGG             TTTTTTTAAAAGACC
 Daro_2789   8  64 246 2998686 .. 2998716 +  -7.4  -3.54424   GCGCGAATCGCTTCG       CGCGTCGTTTCGTC TTC GACCTGACGTCGCG       TTTCCGGCGATGGCA
 Daro_2757   2  51  18 2957297 .. 2957307 +    -4  -3.45945   TCCGGCGTCAGCCGC                 CAAA CTC TTTG                 TTCGTTGTGGCTGGC
 Daro_2749   4  45 214 2944634 .. 2944651 +  -4.8  -2.64416   ATTGACCTCCGGCTG             GCTGGCG ATAAA CGCC-GC             GTTGTCGTGGGCATC
 Daro_2749   4  45 375 2944795 .. 2944811 +    -3  -3.23395   GAATACTGGAAACCG             GCACCGA GATA TCG-TGC              TTGATGCTGATGCCT
 Daro_2728   3 100  26 2924651 .. 2924668 + -12.7  -4.63048   AAGCCGATACAACAA             GGGGAGC CTCG GCTCCCC              TTTATTATTTCTGCC
 Daro_2718   4 100  50 2913427 .. 2913443 + -13.7    -5.055   GCAGGCAAACAAAAA              GCCGGTC AAT GACCGGC              TTTTTTACGACTTCC
 Daro_2698   7 100 -44 2893451 .. 2893477 + -11.5  -5.20735   ATACAAGCAATGCAG         CCGTCCGCGTC GAAAA GACCCGGGCGG         TTTATTTTTTGTTGG
 Daro_2686   5 100  21 2882572 .. 2882590 + -13.1  -4.32649   CAACGCTCAACATGG             CCCCGCC CGAGT GGCGGGG             TTTGCTTTTTCCCCT
 Daro_2679   3  60 444 2876763 .. 2876782 +  -3.4  -4.24204   TCGCCTCCAAACTTC            GCCGAACC AATT GGCTCCGC             TTTTCAGTATAGGTC
 Daro_2664   3  55 320 2861543 .. 2861554 +  -4.4  -3.58343   TGAATCCCACGAAGA                TGAG TTTT CTCA                 TTTCGACCTCCTGGA
 Daro_2633   5  53 397 2834209 .. 2834230 +  -5.8  -3.01712   GATTCTGGATTTTGC           TCCCGGCA GGGAAA TGCCGAGA            TGTTCAGCCAGGGCC
 Daro_2614   1  41 266 2814858 .. 2814872 +  -2.8   -2.7186   AATTTGGTCGTAATG               TTTGCC GGG GCCAAA               TAATTGACGCAGTTT
 Daro_2599   3  43  16 2799783 .. 2799799 +    -3  -3.06492   CGAATCGCCCGCGAA             TGGGCTG TCAA CA-CCCA              TATTGACCTGAGTAC
 Daro_2586   5  50 379 2788261 .. 2788271 +  -5.4  -3.07816   TGAAGTCGTGGAGAA                 CGAT TCC ATCG                 TTCACTCCATCGAAG
 Daro_2574   2  45 430 2773912 .. 2773929 +  -4.1  -2.88249   TCCGCAAAGATCAAT             GGCC-ATG AAC CGTTGGCC             TATCTGAAGGATGTC
 Daro_2563   5  50 454 2763608 .. 2763629 +  -5.7  -3.07935   GGCATGTGGCGAATC           CAGACCCGG TGCC CCTGGGCTG            TTGCCTCGCTGGCCT
 Daro_2560   6  53  55 2760015 .. 2760026 +  -5.8  -3.10245   TATTGCCGACTGGTG                CCCA TCTC TGGG                 TGTGTGTTCCAGTAG
 Daro_2531   7  62  31 2729532 .. 2729562 +  -3.1  -4.33165   CCCGTTCAAAACGAA      ACGGGGAACTGGGA AACT TCCCCGC-CCCCGC       TTTTCCTGCCTTTGG
 Daro_2526   2  47 221 2724580 .. 2724593 +  -3.1   -3.3692   TCCGATGGGGACACG               CGGTCA CGC TG-CCG               ATTTTTCAGCTCAAC
 Daro_2520   3  56 133 2719190 .. 2719207 +  -7.7  -2.56596   AGCGGCGCTCGATCA             CTGAACG TTGC CGTTCGG              TCAATTGCTCCAGCC
 Daro_2514   2  76   7 2711015 .. 2711044 + -12.8  -2.52543   CGTAAGTAGCAGCAA       GCTCGGGGGCCC CTCAGT GGGCCTCTGGGC        TGCCTTCCCAAGAAT
 Daro_2480   1  40 217 2682215 .. 2682226 +    -3  -2.62616   CGATAGCTGTCGTAA                TCAT GGCG ATGA                 TGATGTCCGCGATGC
 Daro_2472   2  49 251 2672061 .. 2672089 +  -4.4  -3.14881   CCGACAATCCGACCA        TGCCGCCCGCCG GTGTA TGGAGGATGGCA        TTGCTCAGCAAATTG
 Daro_2466   5  58  28 2667991 .. 2668007 +  -5.8  -3.54543   GTCGAGGCCGTGACT              TTGCCG CCACT CGGCGA              TTTCCGGCAATGCCT
 Daro_2447   7 100  50 2647769 .. 2647786 + -14.1  -4.74103   GGCAGCACAAAAAAA             GGGCGCC TTTC GGCGCCC              TTTTTGCGTTCAGAC
 Daro_2425   1  43 204 2620155 .. 2620178 +    -3  -3.03453   CGTAGGACGTGGTCA          ATCGGTGGTG GTAT CGCTGCCGAC           TCTGTATAAGTTCTG
 Daro_2419   5  70 -26 2613200 .. 2613236 +  -3.7  -4.61633   GCCTGGCTGGCGAAG   TGTTTGCTGCCCCAGC GCTCTA GCTGAGGCCG-AGACA    TTTTTCAGAATATCT
 Daro_2388   4  53 -39 2574592 .. 2574620 +  -5.9  -3.07043   CAACATCCTTGCTGC        CGAGGGCCGCA AAGTGGC TGCAGCCCTCA        TCTTCGACTGATCAG
 Daro_2380   6  62 -32 2566539 .. 2566559 +  -7.6  -3.37522   ACCAAGGACGTCAAG           GCGC-TCGA CCTG TCGATGCGC            TTCGTTGGCTAGGCT
 Daro_2380   6  62 331 2566902 .. 2566915 +  -3.8  -4.15565   ATTCGCGCAGCATCG               CCTC GGTGTA GAGG                TTTTCAACTGCTGAC
 Daro_2361   9  85  70 2547004 .. 2547019 + -11.8  -3.61404   GGGGCATAACAAAAA              GGGGCC GCCC GGCCCC               TTGTATGCTTGATAG
 Daro_2348   6  80  42 2531275 .. 2531292 + -11.3  -3.40775   TCGGGGGCAAAAAAA             TACCCGC CGCA GCGGGTA              TCTTTCCATCCGGCT
 Daro_2339   2 100  24 2522386 .. 2522406 + -11.8  -5.16237   GCGTTAACTCTCGGC            GGCGTCGG AATCA CCGGCGCC            TTTTTTCATGACCTT
 Daro_2331   1  45 423 2514321 .. 2514345 +  -3.3  -3.18264   AGACCCGCCGCCCCG          GCCGATCTCCG ATA CGGGGCCCTGC          TTCCTCAATACCAAC
 Daro_2294   6  81   8 2477614 .. 2477626 +  -4.8  -5.11613   GATCGTAAGTCGGGT                GGTC ATTTC GACC                TTTTTTGGATCGTCT
 Daro_2277   0 NONE
 Daro_2257   9  84 100 2445038 .. 2445069 + -13.8  -2.62396   AGCATGGGTCTATGT      GTGTCAGATTGAGC TATA GCTCAGACTGACAC       TGCTGTGCCAAGCTG
 Daro_2249   1  43  17 2433311 .. 2433337 +    -3  -3.08508   TTTGTAGATTGGATA         GGGCTGCTTT GGTGCAG AAAGCAGTCA         TGGTTTTGCGCGCTG
 Daro_2242   5  78 405 2426875 .. 2426905 +   -11  -3.53012   GGACATTCGGAAAGG       CCGCCGCGCTCCGA GCG TCATAGCGCAGCGG       TTTGACGAAGCGGCG
 Daro_2233   6  70   9 2413303 .. 2413341 +  -6.8   -4.0492   AGCATAACTTATCTA CGGCA-GG-GCGTTGCGCC ACGC GGC-CAACGCTCCTTGCCC  TTTCTCTGGGGCTTC
 Daro_2200   3  49 223 2376479 .. 2376491 +  -3.3  -3.55444   AACTGCTCGCCCAAC                TCCGG CGT CCAGA                TTTCGCCAGTCGGCC
 Daro_2192   4  53 112 2369913 .. 2369942 +  -4.4  -3.50572   TGGCATCCATGCCGC      GCTT-GC-CAGCGA GGCC TTGCTGAGCCAAGC       TTATCTGACCTCGAT
 Daro_2185   4 100  12 2360781 .. 2360808 + -17.8  -3.62957   CTAAAACAGTCTTAT        CAGGCGGTTGCT GACT GGCAACCGCCTG         TATTTGGTTATTGAC
 Daro_2162   4  71 123 2335838 .. 2335851 +  -2.4   -5.0133   GATAATTTTCAAATC               GAAC CGGTGC GTTC                TTTTTTGCCGAGATA
 Daro_2147   6  43 212 2317548 .. 2317564 +  -3.5   -2.7035   GGCGATATCGACCTG              CTCGGCC AGC GGCAGCG              TGGTGTCTGGCTGGA
 Daro_2147   6  43 216 2317552 .. 2317575 +  -3.8  -2.57013   ATATCGACCTGCTCG          GCCAG-CGGCA GCG TGGTGTCTGGC          TGGATTGCGTTGCCC
 Daro_2147   6  43 269 2317605 .. 2317631 +  -4.2   -2.8352   CCCCAGCGCATCAGG         CAAGCCGAGCGC CCA GCGTTCGGCCAC         ATTCTTCAGTTCGCG
 Daro_2142   2  50 166 2309770 .. 2309786 +  -5.7  -3.07088   GCCCTCGTCATTCTT              TCCGCCG GTG TGGCGGC              TATCTATCTGATACT
 Daro_2136   8 100   5 2305124 .. 2305147 +    -8  -5.31275   CCGGCAGGTAAAAAA          AGAGCCGACG TTAC CGCCGGCTCC           TTTTTTGTCGTGGCC
 Daro_2128   3  49 216 2299963 .. 2299981 +  -2.4  -3.65812   CGCAGATAGGTGCCA            CGACGCA CGGCGA TGCG-CG             TTGTGTTCGCCGGGA
 Daro_2115   5  69 312 2286071 .. 2286084 +  -8.1  -3.77196   CATTCGGCATCACTT               GGTCC TTCG GGACC                TTTGCTACCTCCTAA
 Daro_2107   5  65 109 2276614 .. 2276641 +  -5.6  -4.07687   TTGAGCTATTGCCGC        CCGATTTTGG CAAGAAAC CCAAGGTCGG         TTTTGGCCAAGAAAT
 Daro_2092  10  75 170 2249749 .. 2249768 +  -5.6  -4.63932   CCAGGTACTGCCGGT            GGCAACGC AATA GCGGTGTC             TTTTCTTCCAGCGTG
 Daro_2082   4  52 212 2242155 .. 2242172 +  -5.5  -3.23853   TCGATGGCCGATGCC             CGACGCT GACC AGAGTCG              TCTTCGTTGCCGCGA
 Daro_2077   4  54 143 2236090 .. 2236100 +  -2.4  -3.86015   CTGGTCAGCAATGCC                 CGGC GCT GCCC                 TTTGTGCCACGGCTC
 Daro_2074   4  62 288 2233964 .. 2233976 +  -9.1  -2.51702   CGTATAAAGTTTGAG                CGGCA CCG TGCCG                GTATTGATGATGTTG
 Daro_2061   4  49  82 2219053 .. 2219063 +  -3.2  -3.54543   CAGTTTTACACCATC                 GCTT TGC AGGC                 TTTCGCCCACTGCGT
 Daro_2054   6  68 375 2214322 .. 2214377 +  -6.4  -4.07687   GAAACCGGCAAGCAG GCTGCCAGCGAGCCCCCGACTCGGCT CACC AGCCTTGGCCTGGGCGCGGCGGCGGC TTTTGAACAGGGCAT
 Daro_2045   1  40 381 2199539 .. 2199583 +  -2.7  -2.52464   CCTTGTAGGTGGCAA CGGCGGCGACCGAACTGGT ATGGCTG ATCGGATTGATCATCGCCG TCAGTTCCCAGGCCC
 Daro_2040   8  90 -12 2192461 .. 2192476 +  -4.7  -5.36441   GGCAGTAAAGGAGGA              GGATC TGAATT GATCC               TTTTTTCTGTGCAGA
 Daro_2034   3 100   7 2185816 .. 2185839 + -16.8  -3.07043   ATGGCCTGAAATGCA          TTCGGGCAGC CGAA GCTGCCCGAA           TCTTGCACTGCTGAA
 Daro_2009   6 100  28 2166064 .. 2166093 + -15.7  -5.17576   CAATAGAAAAACTGT       CGGACGCCGCTCG ATTT CGGGCGGCGTTTG        TTTTTTCCATTGCTG
 Daro_1998   7 100  62 2152211 .. 2152227 + -11.5  -5.57396   AGTGAACATAAAAAG              GCGGCCC GGT GGGTCGC              TTTTTTATTGATTGT
 Daro_1998   7 100 213 2152362 .. 2152411 + -17.1  -2.79183   GAGGAATTGGATGCG GGCTGCTGATTGCCCAAGGTGCT ACCG AGCGCCAGGGGAAATCAGCCGCC TGTCATCGACATAAA
 Daro_1992   7  60  31 2143812 .. 2143833 +  -8.7  -2.72344   TCAAGAGCAGGGTCA           GGTCATCCG ATGA TGGGTGACC            TGCTTCGAAATACCG
 Daro_1978   8  50  11 2128402 .. 2128424 +  -6.1  -2.62192   CCTGATCGGTAGCGA           CAGGCGGGC CAGCA GCCCGCCCC           CTTGATTGGGTAACA
 Daro_1967   8 100  27 2117350 .. 2117367 + -12.7  -5.28826   CGTGCTTGATGAAAA             GTCCCCG AGTT CGGGGAC              TTTTTTGTGAAATTT
 Daro_1961   4  53 465 2109570 .. 2109601 +  -3.5  -3.58343   GACGCGGGCATCCAG      GCCGGC-CAGCAGC GACAG GCGGCGGCGCAGGC      TTTCGCGGTAATCGA
 Daro_1944   7 100  26 2098033 .. 2098049 + -13.7  -5.06414   TGCTAAAAAGAAAAA              CGGCACC TTG GGTGCCG              TTTTTCTTGGAGGGA
 Daro_1934   9 100   9 2083616 .. 2083643 + -13.5   -4.4874   ACCATAAATTAAAAA        CGCCGA-CCGGT ATAAA ACCGGATCGGCG        TTTTGCCTTTTTGCG
 Daro_1929   8 100  28 2075879 .. 2075894 + -11.8   -5.7946   TCGGTAATGCCAAAA              GGCGGC TGCG GCCGCC               TTTTTTTATTGCAGG
 Daro_1926   9 100  78 2074017 .. 2074037 + -14.1  -4.90296   GGCTGAAATGAAAAA            TGGCACAGA GTT TCTGTGCCA            TTTTTCTGGGCTTTT
 Daro_1913   6  82  44 2056689 .. 2056726 + -12.9  -2.85699   TGGCTGAATAAAAAA   TGGGCGGAGCAAA AAAGGATTCGAA TTTGCTCCGCCCA    ATTTGATCAGTCAGT
 Daro_1909   2  54  15 2053894 .. 2053910 +  -2.2  -3.91716   AGCCCATCGCTGGCA              GTCATC TTGCC GATGCC              TTGTTTGAGCGCTCG
 Daro_1903   7  65 349 2047495 .. 2047524 +  -5.5   -4.1196   CCGAGCCATCCTTGG       TGATGTAGGGGGC AACG GCCCCCAGCGACG        TTTTCAGGCTCACTT
 Daro_1895   3 100 140 2036524 .. 2036543 + -13.6  -5.62045   ATGTCCAAGCAGAAA            CGGAACCC AGGC GGGTTCCG             TTTTTTATTGTGTCT
 Daro_1888   7 100 313 2029898 .. 2029921 + -15.4  -3.20722   GATCATGCCGAAGCT          CTGATCGACG TGCT CGTCGATCAG           CTTTTCATCGTTAGG
 Daro_1879   5  70 297 2022722 .. 2022735 +  -5.9  -4.21194   CGAGATCGCGACGAA               CGCTG GGAT CGGCG                TTTTCAGTGATCGCC
 Daro_1873   5  52 -30 2014240 .. 2014250 +  -6.8  -2.64616   TGAAACCCTGCATAC                 CCTG AAG CAGG                 TGGTGTGCGTCAAAG
 Daro_1862  12 100  28 2002437 .. 2002460 + -15.4  -4.50058   CAATGCGATAAAAAA          GGCCATATCC CGCG GGATATGGCC           TTTTGCTTGTCCGTG
 Daro_1854   6  90 415 1995216 .. 1995248 +  -6.8  -5.15634   ATCGGTGAAGGCACG      GGTGACGCGGGCGA CCTGA TCGACCGAGACGCC      TTTTTTCATCAGGTC
 Daro_1835   4  59 427 1975629 .. 1975646 +  -8.4  -2.57211   ACCGGCTTCCTGCAA             CTGGCG AATGGC CGCCAG              CTTGTCGGCCGGGGT
 Daro_1828   5 100  81 1968560 .. 1968578 + -14.6  -3.47227   CGTGATCCGTTCGAA             GGGCAGGA TTT TCCTGCCC             TTGTGATCCTTCAAG
 Daro_1807   8 100  99 1944038 .. 1944054 + -13.7  -4.53036   GGTGTAATAGGAAAA              GCCACCG GAT CGGTGGC              TTTTCCTGTTTCTGA
 Daro_1798   9 100  53 1935527 .. 1935547 + -16.1  -4.35524   GGCACGAAAGAAGAA            CGGGCGCCG AAA TGGCGCCCG            TTTTGCATTTGGGGC
 Daro_1793   6 100  20 1931019 .. 1931038 + -10.7  -5.67283   GAATGATCAGTAAAA            GGCGAGC CTGGCA GCTCGCC             TTTTTTATTTCAGTT
 Daro_1788   5  58 440 1928780 .. 1928799 +  -5.7  -3.59979   CGCCAACCGCTCCAG            CGCT-CGC AACTG GCGCAGCG            TTTGCGGTCGACGGC
 Daro_1788   5  58 475 1928815 .. 1928827 +  -3.3  -4.09739   TTTGCGGTCGACGGC                CTGGC TCA GCAAG                TTTTCGCGGCCTTGC
 Daro_1774   3  68  36 1913499 .. 1913517 +  -5.9   -4.0371   TCTCTGCACAAAAAA             AGGTCGG ACTAG CCGACCC             TTTGTCTGAGCAATG
 Daro_1770   5 100  54 1906133 .. 1906146 +  -9.5   -5.4505   CCATCAATGAAGAAA               GCCGG GTAA CCGGC                TTTTTTATTGCAAGC
 Daro_1757  10  63  12 1888408 .. 1888433 +    -9  -2.71011   GTAAGCCGATTGGGG         TGGATCAGCC GGTGAG GGCTGATCCC          TGCTTCAACGCAGCT
 Daro_1757  10  63 100 1888496 .. 1888534 +  -2.6   -4.5442   TCGATCGACTTGGTC GATGAATCCAGCCAGCGAA TGCC TTCGC-GGC-GCAT-CATC  TTTTCTGCTTCGGCA
 Daro_1738   9  62  85 1869104 .. 1869123 +  -7.8  -3.39327   GTCGCTCCATCAATT            CCGTTTCC AGGC GGATACGG             TTGTGCGTGTCCCGC
 Daro_1728   8  66 222 1857227 .. 1857243 + -10.1  -2.59564   TGATGGCATCGAAAA              CGTCGGC AAC GCCGATG              ATTCTGGCCTCAAGG
 Daro_1721  11  90 373 1850787 .. 1850813 +    -8  -4.80396   GCCGGTCTTGTCGAA         GGCATCGACG AGCAGGG CATCGATGCC         TTTTTCGGTGTTTTC
 Daro_1702   2  57  65 1829822 .. 1829832 +  -6.8  -3.17194   TGCCGCAAGTGGTTG                 TCGC GGT GCGA                 TTCCCTTCGGGCGAT
 Daro_1682   6  58  49 1810982 .. 1811002 +    -4   -3.9461   CGTCAAGGCCTCGAT           TTCAGGCCG CAGA TGGCC-GAA            TTCTTCTTCCAGCGC
 Daro_1669   4  49 176 1795965 .. 1795984 +  -3.4   -3.5394   GGTATACATTGTGTT            CGGCGATG TGTG CCTCGACG             TTTGGGCAACCGTTT
 Daro_1660   6  55 139 1784145 .. 1784167 +  -4.3  -3.57627   GGATCGCACAACAAA          GT-GTTTCAT GGCC ATGAAACGAC           ATTTTTATATGACGA
 Daro_1652   2  85   1 1778149 .. 1778169 +   -14  -2.73364   TTCTCTGCGGGTTAA            GCCGCTGC GGCGA GCAGCGGC            TGGTTGAAGTAAGCC
 Daro_1647   4  58 311 1775238 .. 1775252 +  -5.6  -3.69618   GTACTTGCCGGGGAC               GGCGAC CTT GTCACC               TGTTTTGGGATTCCG
 Daro_1639   7 100 141 1763260 .. 1763277 + -11.3  -6.01725   AGTTATAACATCTAA             GCCCATG GTTT CATGGGC              TTTTTTGTTTTTATT
 Daro_1624   4  53   5 1745261 .. 1745271 +  -6.8  -2.78679   CGGAGCGCTGAAGCG                 CTGC CAG GCAG                 GTTTAGATCGGGCCG
 Daro_1618   5  67 -27 1736660 .. 1736680 +    -9   -3.2396   TGAATACAAGCGGAA           G-TGCCGGG AAAA CCCGGCAGC            TTCCTGATCGTCATT
 Daro_1614   5  69 406 1733819 .. 1733843 +  -7.7  -3.80573   CCAGTTCAATGCTGG          CCAGCAGGCCG CCA TGGCGAGCTGG          TTTGATGATGATGCG
 Daro_1595   6  49 -16 1711075 .. 1711085 +  -2.4   -3.6185   CGGCTATCCGCAGTT                 GGCG TAA CACC                 TTCTAGGTTTTTTTC
 Daro_1595   6  49 337 1711428 .. 1711468 +  -4.8  -3.22475   GCCCGGAGAATGCCG CGCATC-ATGTCATTGTCG TCAA CGATGATGATGGAGATGCG  TCTTCTGGCCATGGG
 Daro_1588   3  53 455 1706107 .. 1706120 +  -4.5   -3.5594   AAGAAACGGTAGAAG               CCGTGG CTA CC-CGG               TTTGCGCAGTGGCTT
 Daro_1584   8 100  31 1702698 .. 1702726 + -10.3  -5.46698   CTTGTCTGCAAAAAA        GCCCTGACTGA TATTGCT TCCGTCAGGGC        TTTTTTCATTTTGGC
 Daro_1578  17 100  32 1694288 .. 1694316 + -23.3  -3.02233   CTGCCCAGATTATCC        GGGGCGCTCAGTT GAA AACTGAGCGCCCC        ATTCTTTGGTACTTC
 Daro_1560   8 100  35 1674859 .. 1674882 + -13.2  -4.33621   CGTCGAAAGTGCAAG          CGGGGAAGAGC TAA GC-CTTCCCCG          TTTCTTCGTTACCTG
 Daro_1555   5 100  65 1668338 .. 1668361 + -16.8  -2.71268   GAGTAATGATCAAAA          GAAAGGCGCC GTAA GGCGCCTTTC           TCATATGTGGTCAAA
 Daro_1529   7  68 124 1639099 .. 1639111 +  -3.3  -4.63184   GCTAGCGCCGAGCCA                GGATC AAC GAGCC                TTTTTCGCGTGGATT
 Daro_1525   3  68 208 1634460 .. 1634482 +  -6.2   -4.0641   AATAGCTTTCAGAAA           GCCCCGCA TAGTTCC TGCGAGGC           TTTCTGTAGCTGCAC
 Daro_1521   4  53 404 1631919 .. 1631945 +    -5  -3.55761   TGTTCCAGGCATCTT         CCGCCAGTCGTA CCT TCTGGGTGGCGG         TTTCAGCGGTAAATG
 Daro_1516   4  62 199 1628532 .. 1628558 +  -4.3  -4.11412   CTTTCTTCATGGTGT         CTTTGGCCATG TGATC CTTGGCCATGG         TTTCCTTCTTCATTC
 Daro_1486   3  51 183 1603625 .. 1603637 +  -3.3  -3.57561   TCCGAGAGGTTCGGG                TCGTC GAT GTCGA                TTTCCGGGCTTGAGG
 Daro_1486   3  51 251 1603693 .. 1603703 +  -4.6  -3.33696   GGCGGTGCGCAGGGG                 GCGG GGG CTGC                 TTCGTTCGCGGGCGC
 Daro_1478   8 100  21 1599728 .. 1599746 + -11.7  -5.07567   TGCAGGCTATGCCAA             GGGTGGC CATAT GCCACCC             TTTTTTGCGGTGTGC
 Daro_1473   6  60 -11 1596202 .. 1596220 +  -4.5  -3.85817   CTGGAGTTGTTTGAA            GCGG-TGC TGTA GCGCCCGC             TTTGTGGCGCCCGGT
 Daro_1466   4  49 412 1591160 .. 1591176 +  -2.9   -3.5393   CCCCAGGCGCCCATC              GGCGT GAAGGCG GCGCC              TTTCGGGCCGCTGGT
 Daro_1459   2  81  95 1585701 .. 1585718 + -12.7  -3.13403   TAGCGCAATTGAAAA             CGGGAGC TTCA GCTCCCG              TCTTACTCACGCGCA
 Daro_1444   8 100  19 1572543 .. 1572572 + -15.7  -3.21099   GGGACAATGATGGCT       GATCCGGGGCGCT TTCA GGCGCCGCGGATC        TTGCTCATCGCCAGA
 Daro_1441   2  47 155 1568854 .. 1568870 +  -2.1  -3.53811   GCGACCCTGGAAGCA              GCTGCGG ATC CTGGGGC              TTTCCGGAAAATCGG
 Daro_1433   8  62 398 1560011 .. 1560047 +  -3.5   -4.2558   GCGTTGCGGGATGGG    TGTGCTGCCGGGCTTGG TGG CGAGGCCCATCAGCAGG    TTTTCCTCGACCGTC
 Daro_1423  10  64 350 1552046 .. 1552077 +  -7.8  -3.53444   ATTGATCGAGGCATC      CTCGCGGATGGCCG TGTG CGGGCAGCCGCCGG       TTTCAACGCCGATGA
 Daro_1406   7  54 382 1538429 .. 1538447 +  -6.6  -2.84504   CAGTGGTTGAAATAG             GCGCTGGT ATT GCTGGCGC             TGCTCTTTGACCAGT
 Daro_1392   4  69 281 1523063 .. 1523079 +  -9.3  -3.28712   TTATCCATTCGCGTT              GCGCCTC GCG GCGGCGC              TTGTCGCCCAGGCGC
 Daro_1384  10 100 226 1516578 .. 1516597 + -12.2   -4.5442   TACAGAAAGAAAAAA            GACCAGCA AATT TGCTGGTC             TTTTGTCCTTCCAAG
 Daro_1372   3  52 418 1498793 .. 1498807 +  -7.1  -2.56728   CCTCTACACCTATCC               GTGCC ATGTC GGCAC               CTTCGTCTACCTCCT
 Daro_1363   3  82  64 1486426 .. 1486447 + -11.5  -3.49562   AGTGGCTGAGCACCG           GCCACCCCG ACAG CGGGGTGAC            TTGATTCCTGTTTTA
 Daro_1346  12 100 139 1463423 .. 1463450 +   -15  -5.02074   ATTCAAGTGTGAAAA        TGGCCGT-CTACG CAA CGTAGTACGGCCA        TTTTTTCACAGGTGC
 Daro_1326   4 100 169 1443899 .. 1443922 + -10.3  -5.67967   GCGCGCTTAAATCAA          TAGGCTCCG ATCAAA CGGGGCCTA           TTTTTTTGTCGTGAT
 Daro_1319   5  64  61 1436283 .. 1436299 +  -4.3  -4.20769   GGCTGCTCTTGACGG              GCTTGCT GCT GGCGGGC              TTTGTCTTGCCGTGT
 Daro_1308   4  49 172 1422847 .. 1422858 +  -3.6  -3.41292   ATCCGCATTGGTCTC                CCGT TAGC GCGG                 TCTTCTGTTAAACCT
 Daro_1303   4  85 361 1417174 .. 1417194 +   -14  -2.73364   TTCTCTGCGGGTTAA            GCCGCTGC GGCGA GCAGCGGC            TGGTTGAAGTAAGCC
 Daro_1291   9  95  46 1402112 .. 1402129 +  -9.1  -5.04249   GGTAGTGCCAGAAAA             GGGTGAC TCAG GTCGCCC              TTTGTTTTTTCGGGG
 Daro_1225   1  40 218 1331533 .. 1331549 +  -2.9  -2.62616   GATGGGCAATGGCGA              CGGCT TGACTTC GGCCG              TCGTGTCGCCGCTGA
 Daro_1220   4  46 196 1324802 .. 1324814 +  -4.9  -2.69601   ACGCCGAACAGGATT                TTTCT CAA AGAAA                TCAGTTTGCTATCCC
 Daro_1198   7  81 294 1303651 .. 1303683 +  -9.2  -4.08823   CGAGGCCTTCGGGAA     TCGCCGCCCCTTGCTG AAG CAGCA-GG-GCGACGA     TTTCGTTGTGTTCAT
 Daro_1186   5  65 140 1293936 .. 1293952 +  -5.1  -4.10657   CGGCGACCCCCTCCA              GCACGAT GAT GTTGTGC              TTTTCGACGATGTCG
 Daro_1181   5  62 142 1289226 .. 1289242 +  -7.9  -3.30441   CGCGGCGGACTCGCG              GGGCGGC AGT GCTGTCC              TTGTCGAGCATGGTG
 Daro_1170   8  78  46 1276731 .. 1276757 + -10.8  -3.55444   GATTCCAGGCGATAC         CCAGCCAGGCAA CGG TTGCCTGACGGG         TTTCCACGATCGGAC
 Daro_1156   9  64 263 1262086 .. 1262101 +  -4.6  -4.22375   TTCCCCGTGAGCAGC              CGGACG ATGC CGTCCA               TTTCTTCGATGCTGT
 Daro_1152   7  54  57 1258293 .. 1258310 +  -6.3  -3.17723   ACCGCGTCGACGTAG             GCC-ATGG CGT CCATCGGC             TTGCCTTCGCGCTGG
 Daro_1152   7  54 140 1258376 .. 1258400 +  -6.4   -3.1372   CACGTGTTCGGCATC         GT-GCGGGTCC ATCC GGGCCCGTAAC          TGTTCGTAGGCCATG
 Daro_1152   7  54 364 1258600 .. 1258618 +  -5.8  -3.17382   CGGCCGTGACCTCGG             CGCCGACC AGT GGCAGGCG             TTCGATGTGCTTCTT
 Daro_1129   7  48   2 1237031 .. 1237052 +  -5.1  -2.75535   TCCTGACCAATTGAG           CGCTGG-CTG AGT CAGGCCGGTG           TGATTCAGATCTTCG
 Daro_1106   4  71  16 1208870 .. 1208882 +  -9.1  -3.42069   GCTAGTTAAACGACA                GGGGT CTG ACCCC                TATTGTTGCGGTTGA
 Daro_1103  10  58  13 1205646 .. 1205656 +  -4.6  -3.81488   TGATTCACCCCATGC                 CGTG AGT CGCG                 TTGTATTTGGCCAAA
 Daro_1095   2  45 371 1198952 .. 1198965 +  -4.5   -2.5547   CCGCGTACGGCGGGG               GCCAT CTGG GTGGC                GTTGGTCTGCAGGGT
 Daro_1091   7  64 335 1196154 .. 1196173 +  -7.8  -3.53811   ACCGCCTCGATCTCC            TTGCGCAG ATAG CCGCGCAA             TTTGAGCGGCGTCAC
 Daro_1070   9 100  37 1173490 .. 1173506 + -13.7  -3.89524   TCTTTGCGCAAGAAA              GGCGGCT TGT AGCCGCC              TTTCTGACCTCAAAT
 Daro_1066  10  68   2 1168826 .. 1168859 +  -5.9  -4.07885   CGCTGGGTCGCTAAG     GCAGTCAGCCTCGCGT TAA ACG-GTGGTTGGCAGC     TTTTCCACCCAGATA
 Daro_1063   4  51 275 1166627 .. 1166640 +  -5.9  -2.72549   AGTGGGCGAAGATTG               GCGGC AGGT GTCGC                GTTGCTTGTGTTCAT
 Daro_1060   5  69  78 1163839 .. 1163870 +  -9.4  -3.36175   CGCCGCCCGGCTCCA      TGTGGGCCTGCAGA TAGT TCGGCAGGGTCACA       TTCTCGATCAGGCTT
 Daro_1036   7 100 309 1137839 .. 1137858 +   -10   -5.1417   CGATGCTGCCAAAAG            GCCCATTC TTCG GAGTGGGC             TTTTTGCTTTTCTAG
 Daro_1021   9 100 197 1122430 .. 1122446 +    -5  -5.48514   CGATAAAAACAAAAA              ACGGCC ACGTA GGCCGG              TTTTTGTTTCTTGCT
 Daro_1005   8 100  22 1099650 .. 1099688 + -19.7  -3.61178   CTTTCCTCGGCGGTT  CCGACGGGGC-GCCGACGG CTC CTGTCGGCAGCCCC-TCGG  TTTCGCATCGATGGC
 Daro_0983   5  67 328 1076175 .. 1076193 + -10.2  -2.79796   GTGTTGATGGCATCC             ATGGCGGC CAG GCCGCCAA             TCTGGTCGCGTAGCC
 Daro_0963   6 100  48 1044583 .. 1044605 + -19.2  -4.59376   CGACGTAACGAAAAA           GGCCCCGGAA AAT TTCCGGGGCC           TTTTAATTTGATGCT
 Daro_0932   0 NONE
 Daro_0925  14 100   4 1004247 .. 1004264 + -12.7  -4.65916   TCACCCATGTGAAAA             CCGCCTC CGAA GAGGCGG              TTTTATTGAAGTCGA
      cysS   6 100  10  996137 ..  996154 + -12.7   -5.1861   GCCTGAACGAAAAAA             GCCCGTC CATG GACGGGC              TTTTTTGATGGTGAA
 Daro_0911   4 100  27  987897 ..  987915 +  -7.3  -5.80817   TCCTCTGGTGTACTT             CGGCCGC CTTGT GCGGCCA             TTTTTTTGTGTTCGC
 Daro_0896   7  62 170  971027 ..  971047 +  -8.3  -3.01712   CCTCGGCAACGCTCA            TCGCCTTCT TCA AGAAGACGA            TGTTGAGGCAGGCCA
      rumA   3 100  28  924766 ..  924781 + -11.8  -5.03715   AGAGCGCATGAAAAA              GGCGGC CTTG GCCGCC               TTTTTTGCGACTGAT
 Daro_0848   5 100  24  922479 ..  922494 + -11.8   -5.5112   ATGGGCAATAAAAAA              CGGGGC CGAA GCCCCG               TTTTTTATTGGTGCA
 Daro_0834   5  65 102  907342 ..  907352 +  -5.4  -4.07885   GCCCGGCCTCAATGG                 CATG TTG CATG                 TTTTCGAGAAACATC
 Daro_0820   5  46 126  892666 ..  892683 +  -4.9  -2.79589   GCCGACATCGCTATT             TCGGATAC ATC GT-TCCGA             TCATCTTGATATCGT
 Daro_0820   5  46 267  892807 ..  892819 +  -4.8  -2.70946   ACACGGTGGCGGCAA                TCCC GGTCG GGGA                GTATTTCTGCAGCAC
 Daro_0800   5  56 159  866323 ..  866342 +  -6.4  -3.37464   CCACGATTGCCTCAT            GGAGGTCC TTCT GGATTTCC             TTGTGGGCTTCCTCG
 Daro_0796   9  65 169  864181 ..  864202 +  -3.8  -4.32034   CACCTTCTGACCAGA           GG-TAGCAA TCTGT TTGCTAGCC           TTTTCGTCATCGTGG
 Daro_0788   7  72 295  857688 ..  857698 +  -6.8  -4.25388   GCCCTTACTATAGGT                 GGGT TTT ACCC                 TTTGGTTTTGATGTA
 Daro_0776   8  66  17  844736 ..  844754 +  -9.5  -3.05463   TCGCTAGTCCAGAGT             CGCGGGC CTTGC GCTCGCG             TTCGATGCGGGCGAT
 Daro_0760   2  47 167  831132 ..  831167 +  -3.8  -3.23216   GCAAATAGATTCAAC    TGCGGCGCAGCTCG CGTCAGAA CGGCCAGCGCCACA     TTGGTAATCATCAGA
 Daro_0745   8  72 206  818693 ..  818709 + -10.9  -3.10082   AGCTCGTGTAGCTGC              TTGGCTC TGC GAGCCAA              TTCCATCAGCTTTTT
 Daro_0706   6 100  47  775739 ..  775760 + -14.5  -4.77036   CTGGACAAATAAAAA           GGCCATGCT ACCG AGCATGGCC            TTTTTGCTGCTAGCC
 Daro_0691   9  62 302  762924 ..  762953 +  -9.3  -2.57132   TTCACCCCAAACTCC       CTTGCCGCC-AGCT TTA ACCTTGGCGGCGAG       CTTGTCGACAGCACC
 Daro_0682   0 NONE
 Daro_0676   3  46 194  747032 ..  747043 +  -3.6  -3.07283   GCCTCAAGTGCGATC                CGGT AGAA GCCG                 CTTTTCCAGCCTTTG
 Daro_0673  11  66  73  742280 ..  742295 +  -6.8    -3.745   GTCGTATTCGTCGTC              TGGCTG ACCA CGGCCA               TGTTTTGCTCGGTCA
 Daro_0663   5  74  87  730171 ..  730196 +  -7.5  -4.08216   TGCTGCCGAAGTCGA         GGCCGGGCGTGG CAG CAACGCC-GGTC         TTTTCCAGCAGATCC
 Daro_0655   5  62 244  721927 ..  721937 +  -3.2  -4.36508   TTGGGCCGCGGTCTG                 CTTC GCA GGAG                 TTATTATTTTTGTCC
 Daro_0642   6 100   9  706436 ..  706456 + -11.8  -5.14563   ACGCTGATTAGCGCG            CGGCCTGC GCCAA GCGGGCCG            TTTTTTCGTAGCCCC
 Daro_0626  10 100  23  692184 ..  692201 + -14.1  -4.45168   TGCGGTACGCATAAA             GGGCGGC CTTG GCCGCCC              TTTATCTTTTCAGGC
 Daro_0619   6  63 241  686700 ..  686710 +  -6.8  -3.65581   CCGGTCAGGTAAATG                 CTGC GGT GCAG                 TTCTTGCCACTTCCT
      gpsA   7  83 114  683393 ..  683410 + -12.7  -3.38046   ACGCAAGCATCGTTC             CGGGCTG AATT CAGCCCG              TATTTCGGGTGGCAA
 Daro_0605   6  69 -31  676099 ..  676114 +    -9  -3.28924   CAGATATTCGGGTGC              TTGCCC GCCT GGGCAA               TTCTGACGCGCGCTG
 Daro_0598  10 100  24  669686 ..  669702 + -15.1  -5.67063   CGCTCAAACAAAAAA              CCCGCGG ATT CCGCGGG              TTTTTTTATGGTGGC
 Daro_0594  14  95   5  665942 ..  665980 + -14.6  -3.15579   TGCTCGGCTGATTAC   GGCTGTTTGGCCCGAATC GCC GATTTGGGCCGGAAGGCC   TTGATCACGGCTTCG
 Daro_0591   4  51 293  662788 ..  662809 +  -2.2  -3.74693   GCTGACGGATCGATA           CCGG-CGAG GGCGG CTCGTCCGA           TTTCCTCCGGTGCAC
 Daro_0586   7  57 -35  659727 ..  659742 +  -7.5  -2.73875   CTGGAAGTGACCATC              CCGCC ACTGGG GGCGG               TGGTCTTGCGGCGCG
 Daro_0586   7  57 259  660021 ..  660038 +  -7.7  -2.75064   CGCGACTTTCAGATC             TTCGGCC AGAT GGTCGAA              TGCTTCCCTGGCCAG
 Daro_0578   8 100  38  646806 ..  646835 +  -7.7  -5.72616   TAGGTCACAAAAGAA       AACCCCGTTCCGC TTTG GCTGGGCGGGGTG        TTTTTTTGTGTGACT
 Daro_0572   6  67   6  638957 ..  638973 +  -4.4   -4.3898   TGGCGACTAGTCTGT              TTCGCT ACTTG GGCGAA              TTTTGTCCGGGTGGT
 Daro_0569   6  70  -5  636600 ..  636614 +  -6.4   -4.1552   CTGGCCAAACAGTTC               GCTTGA AAA TCAGGC               TTTCTTGACGAACTC
 Daro_0569   6  70 205  636810 ..  636822 +  -6.2  -4.28548   ATTGCCGTTGGCATC                GCGC CAGAC GCGC                TTTTCCTCGCTGGCT
 Daro_0560   6 100  34  623838 ..  623853 + -11.8  -5.06414   TCCGGGCAATAAAAA              GGCGCC TTGC GGCGCC               TTTTTATTGCCCGGC
 Daro_0555   2  45 -33  617098 ..  617115 +  -2.6  -3.34013   CGAGGCCGGCAACAT             TCGCCG CCTGAT CAGCGA              TTCCTTGACGCGATA
 Daro_0550   6  59 -43  610706 ..  610730 +    -8  -3.05384   GGGCCGAGCGGGACA         TCGAGCAATGG CAGG CCATTG-TCGA          TTGGGTCGAGGCCGA
 Daro_0541   3  49 281  599904 ..  599917 +  -4.5  -3.18264   GCCCACAGGACCAGC               GGTGG CGCT TCACC                TTCCTGCATCAGGCC
 Daro_0534   2  58 171  594308 ..  594353 +  -5.4  -3.65542   ATGCCGACCAGAAAG CCG-CGCCGGCC-GCCGTTGAT GTAG ATCAGCGGCAGGTCGAGGATGG TCTTTTCAACATGCA
 Daro_0530   9  93   7  591806 ..  591834 +  -8.7  -5.08011   ACGAAGTAGCAGGTT        GCGCCGTTGCGTT GAT GGCGCGGCGCCGC        TTTTTTCGGCGTTTT
 Daro_0523  11  83  19  584233 ..  584253 + -12.5  -3.39895   TTTGCCAAATAAAAA            GGCCGGCTG AGT TGGCCGGCC            TTGCTTCATGACGGG
 Daro_0514  12 100 439  575758 ..  575778 + -15.5  -3.17075   AGCTGACAAGAAAAA            GCCCTACAG ACA CTGTAGGGC            TTGCGTTGCGGCAGG
 Daro_0508   4  62 331  570389 ..  570426 +  -8.9  -3.09635   TCGGTCGAAATCGCC   TCCGGCCGGTGGCGGGG TAAT TCCCACGGGCGGCCGGG    TTCGGTGATGGCAGT
 Daro_0497  10  72  44  559707 ..  559737 +  -6.8   -4.2558   GGGCTGCGAGTTGGC       TTTCAGTAGCTTGC CGA GCAGGCTGCCGGAG       TTTTCCTGGCCGCTG
 Daro_0485  11  95  14  549198 ..  549219 + -17.3  -2.50062   AGCGTCGACCGCCAG           CGCCAGCGG CCAT CCGCTGGCG            AATTTCTATTCTCTG
 Daro_0474   3 100  38  535081 ..  535102 + -13.7  -5.42259   CCCGATGGCCTCTTG           CCCGACGGT TAGT GCCGTCGGG            TTTTTTTGCGCCTGG
 Daro_0471   9  55 341  531163 ..  531173 +  -4.6  -3.68222   GGGCATTCCATAAAC                 GGGT CAG GCCC                 TTCTTGCCCTTGAAG
 Daro_0460   8  90 -13  509462 ..  509478 + -10.1  -4.38712   GGCTGGGCAGCGAGC              GCCCTGG GCG CTAGGGC              TTTTGTCCCGCTGGC
 Daro_0443   2  56 246  488947 ..  488960 +  -8.1  -2.52543   CAGCGTGACGAGCGC               CAGCC AGGC GGCTG                TCAGTTGGCGGAAAT
 Daro_0439   4  51 125  482377 ..  482394 +    -4  -3.53444   TGCCGTGCGCCACTT             CGGCGG CCATGC CCACCG              TTTCACCCAGCGTCG
 Daro_0434  14 100  79  478278 ..  478311 + -20.3  -2.92111   TGCACGGAGGCGATA     CGGCCGCCGAGTCGGG TTA CCCGGC-CGGTGGCCG     TAAATTTTTTGCCGA
 Daro_0420   6  66  20  463134 ..  463159 +  -9.1  -3.05384   CCATGTAGCGCCCGT         TCTTGTGATTG ACCG CAATCACCAGA          TTGAGTGCCAGCGCA
 Daro_0385   6  72 226  418011 ..  418035 +   -10  -3.38178   CTGCTGGTCGAGGTG          GCGGCTGG CGAGGGGTT CCAGCCGC          TTGTACAGTTCCTTG
 Daro_0362  11 100 303  394914 ..  394929 + -11.8  -4.81249   GCGAAACCAGAAAAA              GCCGGG GATT CCCGGC               TTTTTCAATTTCAGC
 Daro_0352   6  52 134  386377 ..  386387 +  -6.8  -2.53343   GCGATCATCGTAGTG                 CCGA CGA TCGG                 ATTCGTAATAGATAT
 Daro_0346   7 100  27  379583 ..  379598 + -11.8  -5.30616   CTCAAATAGAAAAAA              GGCCGG TTCT CCGGCC               TTTTTCTTTGGCTGC
 Daro_0298   7  67  79  342283 ..  342301 + -10.2  -2.80935   TCATCTGAGTCCAGC             TCGGCCGC GTT GCGGCCAA             TATAGTCGGTCAAAT
 Daro_0286   8 100  19  329488 ..  329511 + -18.2  -4.20136   CGGCTAATACAAAAA          GGGCAGCACC TTTC GGTGCTGCCC           TTTGCTTTTGGGGGT
 Daro_0264   7  58 289  306659 ..  306672 +  -3.7  -3.97368   ATGCAGTGAACCTTG               CCGGC TTGT GGCGG                TTTGTCGCTTGCGGC
 Daro_0258   6  49 157  301753 ..  301769 +  -4.3  -3.21925   CCGGTGCGTTGTGTG              CGGTAAC GTA GGTGCCG              TTCGTGCTCAGGTCT
 Daro_0246   8  78  19  288740 ..  288763 + -12.4  -2.87931   CCTGCCCGGTGAATG          CCACTACCGC GTGG GCGGCAGTGG           TGTCTGGCAAGTCAG
 Daro_0238   6  64 163  268252 ..  268268 +  -7.9  -3.53012   CTGGGTGATCGCCTG              GCGGGCC ATC GGTTCGC              TTTCGCGGGACAGGG
 Daro_0234   6  54 275  265157 ..  265178 +  -5.9  -3.17486   GGGTTCTCCTTCCAC           GCCT-GACGA AGC TTGTCGAGGC           TTAGTCCCAGTTCTT
 Daro_0222   6 100  48  244519 ..  244537 + -14.6   -5.4833   ACGTAGGTAGCAAAA             GGGGCTGA TTT TCAGCCCC             TTTTTTCTTCGGTGA
 Daro_0205  12  67 465  222580 ..  222595 +  -8.2  -3.50853   GACCATCACTTCAAC              CGCCCG TGGC CGGGTG               TTGTAGTTCGAGGCC
 Daro_0182   6 100  26  200949 ..  200968 + -13.6   -4.7373   GGCTGTAATGAAAAA            GGCCAGTC GATT GACTGGCC             TTTTTGCTGGAATCC
 Daro_0177   1  51 122  195701 ..  195715 +  -3.4  -3.64822   CACTGGTGATGCGTC               GGCTGG CTT CCGGAC               TTTCGATCCAGCGAT
 Daro_0172   9  74 224  187230 ..  187267 +  -6.3  -4.58395   ATAGTCGCTGGCCAG   TGCCGGA-ATTTGTGACT CCC AGTCCCGACTGTCCGGCG   TTTTTAGCAGGTCGA
 Daro_0144  11 100 -11  159273 ..  159301 + -13.1  -4.24745   AAACTGTCGGCGCTG        CTGCCGGGCTGAG TGT TTCAGGCCGGCGG        TTTCTCTTCGTGGTG
 Daro_0132   1  42 456  147639 ..  147649 +  -3.2  -2.94708   TGGACAGGCTGCGGG                 CGAT GTA GTCG                 ATTGTTTCCCGGCTG
 Daro_0127   5  54 472  141784 ..  141797 +  -5.9  -3.14344   CATGCTTGGCGATCA               GGCCG ATGT CGGTC                TTGGTGAAGCCCATG
 Daro_0120  13  79 187  137985 ..  137997 +  -2.6  -5.18726   TTCCTTGTCGAGTTC                GGCG GGGAG TGCC                TTTTTCTTGTAAAAC
 Daro_0120  13  79 295  138093 ..  138104 +  -3.6  -5.06414   AATGGCGAAGTTCAC                GTCG GCCT CGGC                 TTTTTGTTGCGCCAG
 Daro_0110   4  45 425  127810 ..  127824 +  -3.4  -3.18383   GCTTCGACTTCGACC               TGGCCG CTG CCGCCG               TTGATCAATCCAAGT
 Daro_0106   2  53 456  124344 ..  124354 +  -3.2  -3.72576   GTTGCCGGTCATGTT                 CATG CTC CGTG                 TTTCATGCGCCCAAC
 Daro_0075   8  87  13   93971 ..   93997 + -13.7  -2.98823   TGAGAGGGCGCGATG        CCGCCGGCTGCC GGAT GGT-GCCGGCGG         TGTGTCTAGCCCGGC
 Daro_0065   7 100 154   76354 ..   76373 +   -10  -5.80951   TCAACAAGTGAGAAA            GCCAACCT CTGC GGGTTGGC             TTTTTTGTTTTCCGT
 Daro_0054   4 100  25   64422 ..   64441 +   -15  -5.79526   TAGTCTCTCTCCCTT            CGGGCACC TTCG GGTGCCCG             TTTTTTTTGCGGTAT
 Daro_0048   2  52 201   58732 ..   58755 +  -6.6  -2.62184   CGAAGATGGTCAGGC          AGGGCATGGC CAGC GACATGCCCA           TGGTGTAGACGAAAA
 Daro_0045   6  62 270   53943 ..   53967 +  -2.8  -4.34263   GGTCTGGACAAGCCG          GGTAGCCG GGGGCGGGG CGGATACC          TTTGTATTGTTCGGC
 Daro_0039   3  42 -12   45392 ..   45406 +  -2.1  -3.05384   TGTCTGGGAGGCCTC              GG-CAG CGTT CTGACC               TTGGATCAACCGGCC
 Daro_0039   3  42 383   45787 ..   45798 +  -2.2  -3.02865   ATCGGCGGGTGTCAT                GGGA ATCG TCTC                 CTGTTTTCTTGTTGG
 Daro_0034   0 NONE
 Daro_0023  10  74  77   29476 ..   29491 +    -6  -4.46926   CTAACCACGGCCAGA              CTGGGG CGTT CCCCCG               TTTTCTGGTGACGTA
 Daro_0017   9 100  54   22186 ..   22206 + -13.3   -4.8622   GCCTGAAATGAAAAA            GCCCTCGAT TTT GTCGAGGGC            TTTTTGCTTCAAGCA
 Daro_0013   4 100  30   19271 ..   19295 + -20.1  -4.78149   CGGGGGCAAACAAAA          GGCCGAAGCAC AAT GTGCTTCGGCC          TTTTTCAATTCTGCC
 Daro_0005   7  63 -11    6417 ..    6432 +    -9  -2.81133   ACGATCGACTCCAAA              GTGCCT GAAT AGGCAC               TATAGTGCCTGACTC

SUMMARY

716 putative operon ends contain 3932 possible terminators.
Percent operon ends hit by terminators of confidence >= x:
	x	#>=x	hits>=x	%hits>=x
	100	225	181	175	24 %
	99	225	181	175	24
	98	225	181	175	24
	97	225	181	175	24
	96	225	181	175	24
	95	248	194	186	26
	94	248	194	186	26
	93	253	196	188	26
	92	253	196	188	26
	91	259	199	190	27
	90	277	213	199	28
	89	282	215	200	28
	88	288	218	203	28
	87	291	221	204	28
	86	302	231	211	29
	85	313	240	219	31
	84	315	241	220	31
	83	325	248	226	32
	82	331	252	230	32
	81	346	265	241	34
	80	354	270	245	34
	79	360	275	248	35
	78	369	281	253	35
	77	383	289	259	36
	76	398	300	265	37
	75	412	312	273	38
	74	432	331	283	40
	73	445	341	289	40
	72	472	364	302	42
	71	485	373	310	43
	70	513	398	324	45
	69	533	415	336	47
	68	554	433	344	48
	67	584	460	360	50
	66	618	482	371	52
	65	644	503	382	53
	64	666	521	393	55
	63	716	567	409	57
	62	771	612	436	61
	61	815	646	444	62
	60	884	702	462	65
	59	933	743	477	67
	58	1043	838	505	71
	57	1082	866	510	71
	56	1219	971	537	75
	55	1259	999	542	76
	54	1349	1072	557	78
	53	1507	1188	576	80
	52	1593	1249	591	83
	51	1791	1397	612	85
	50	1852	1446	618	86
	49	2088	1614	643	90
	48	2200	1701	648	91
	47	2457	1881	661	92
	46	2595	1977	670	94
	45	2866	2146	681	95
	44	2886	2158	681	95
	43	3218	2381	687	96
	42	3386	2498	693	97
	41	3577	2644	697	97
	40	3693	2726	701	98
	39	3820	2826	703	98
	38	3932	2910	704	98
	37	3932	2910	704	98
	36	3932	2910	704	98
	35	3932	2910	704	98
	34	3932	2910	704	98
	33	3932	2910	704	98
	32	3932	2910	704	98
	31	3932	2910	704	98
	30	3932	2910	704	98
	29	3932	2910	704	98
	28	3932	2910	704	98
	27	3932	2910	704	98
	26	3932	2910	704	98
	25	3932	2910	704	98
	24	3932	2910	704	98
	23	3932	2910	704	98
	22	3932	2910	704	98
	21	3932	2910	704	98
	20	3932	2910	704	98
	19	3932	2910	704	98
	18	3932	2910	704	98
	17	3932	2910	704	98
	16	3932	2910	704	98
	15	3932	2910	704	98
	14	3932	2910	704	98
	13	3932	2910	704	98
	12	3932	2910	704	98
	11	3932	2910	704	98
	10	3932	2910	704	98
	9	3932	2910	704	98
	8	3932	2910	704	98
	7	3932	2910	704	98
	6	3932	2910	704	98
	5	3932	2910	704	98
	4	3932	2910	704	98
	3	3932	2910	704	98
	2	3932	2910	704	98
	1	3932	2910	704	98
	0	3932	2910	704	98
