# Supplementary material for: Rapid, accurate, computational discovery of Rho-independent transcription terminators illuminates their relationship to DNA uptake
Source: Genome Biol. 2007 Feb 21;8(2):R22. doi: 10.1186/gb-2007-8-2-r22 (PMC1852404; doi:10.1186/gb-2007-8-2-r22)
Supplement: Additional data file 2 — As described in the text, the entire robust tail-to-tail region is searched; if the region is less than 500 nt, then the 500 nt downstream of the stop codon is searched (stopping if a gene start is encountered). In the case of ties, all terminators with the high score are output. [file gb-2007-8-2-r22-S2.zip › Dehalococcoides_CBDB1.ttperf]

      gyrB   5 100  31    3835 ..    3853 -   -16  -3.91281   TCAGATAAAAATTAA             GGGGCGTC TTA GACGCCCC             TTAGCTGTTTTCTAA
  cbdb_A10   3  51 438   10296 ..   10306 -  -5.4  -2.64616   CCGGCATGTACACTA                 CTCT CAA AGAG                 CTGGGTTTTTATATG
  cbdb_A19   4  87 -13   17724 ..   17750 - -12.3  -3.36823   GGCCTTAAAAGGGAA         GAGCCAGCCCC GGTCA GGAACTGGCTC         TTAGTAATTCTATAA
  cbdb_A26   0 NONE
       gmk   1  46 475   31020 ..   31034 -  -2.8  -3.36273   TCCCTCCAAGACTAA               TGGG CTTTTTT CCCA               CCTTCAAATATTTTC
  cbdb_A48   3  56 389   34436 ..   34452 -  -2.1  -4.24123   GGAAGAAGTGGAAAA              TGCCCGC GAG GAGGGTA              TCAAATTTCATTTCC
  cbdb_A48   3  56 138   34685 ..   34703 -  -4.4  -3.65351   TGATTTGCAGGTAAA             CCCCAACG GCA CGGTGGCG             GCCGGTATCAGCGGG
  cbdb_A58   6  93  59   37598 ..   37613 -  -6.8  -5.45802   CTGGTAAAAGAAAAA              GGCCTC CGGG AAGGCC               TTTGTTCAAAACTGG
   cbdb_B2   6  81  71   57922 ..   57942 -  -2.5  -5.57888   AGTAAAAAAATAAAA            TAACCGGGA AAT TCAGGGTTA            AATACTCGCCCTGTA
      rdhF  10  74 148   71168 ..   71180 -  -6.3  -4.42806   GTAGTTTCAAAGAAA                GAATC TAA GATTC                ATATCCTAAACGAGC
 cbdb_A113   6  71 395  107617 ..  107647 -  -9.8  -2.84723   TGCTAACATTAAGCA       GGAGACGGTATC GGTTCTA GATATCGTCTCC       TCAGCTCCACCATAA
      hoxM   2 100  26  122185 ..  122203 -  -8.8  -5.71712   CCGGACATAAAAAAA             GGGCGG TGAAAAT CCGCCC             GTTTCAGTATTAGCT
 cbdb_A142   5  73  99  134688 ..  134714 -  -9.5  -3.10715   CGCATTATGAGTGAA         GAACAGCCTCT GGAAG AGAAGCTGTCC         GAGATATTTGACGAT
 cbdb_A148   7  84 349  139470 ..  139484 -   -10  -3.89524   ACCTCAGGTGACAAA               CAGGGT GAA ACCCTG               AGACTGCTAAGGATT
 cbdb_A174   2  95   4  160479 ..  160495 - -13.7  -3.62478   TAAGTAACCGTTAAA              GGGGGCT TTT AGCCCCC              TTTTTATATTGTGCA
      rdhD   8  88 -34  167076 ..  167092 - -10.9  -3.99481   TTCAGCAAAAGACAA              CCGGTAT CCT ATACCGG              CTTCGTTTTTAATGA
  cbdb_B10   3  93 -53  172064 ..  172098 - -11.4  -4.34737   TTAGCAACTAATAAA     GAAGGGCAGGTGGTTA TTA TGAACGCCTGCCCTTC     TTGGCATTTGGCAGA
      fdhE   5  77 157  175322 ..  175338 - -10.8  -2.77858   ATAAGTAAACAACAG              GGGGGC GTAAA GCCCCC              TTTCTTTTTGCCCTT
 cbdb_A199   3  46 141  182331 ..  182345 -  -4.2  -2.81815   TCTAACGATGAATTA               CTGGCA AAA TGGCAG               AAACAGCACCCGGGC
 cbdb_A212   3  56 143  190700 ..  190713 -  -3.1  -4.07885   GATGGTCTGGTAAAA               GTACC GGTG GATAC                CATTAAGTCACTTGA
 cbdb_A217   6  65  34  194185 ..  194196 -  -5.8  -4.03234   GGCTCTGGATATAAA                GCTG ACTA CAGC                 CGAAATAGCTGAATT
 cbdb_A222   7  90  27  197905 ..  197929 - -12.9  -2.89971   GTATCATATAGCAGA          GCGGACACC TTTTTGG GGTGTCCGC          TTTTGTTTGACAGAT
      rdhD   4 100 240  210024 ..  210046 - -13.5  -4.15453   CAATTCAGGGCAAAA           GAGGGGCAT GTTCT ATGCCCCTC           TTTTAAATTTAAACC
 cbdb_A260   2 100 333  228935 ..  228961 - -18.2  -4.18488   AGGTATGTTAACAAA         GCAGCCAATCTT TAA AAGATTGGCTGC         TTTCCAGTTATCTTA
 cbdb_A271   7  87  33  237936 ..  237959 - -12.4  -3.34398   TGCCTCCCCCAAATA          CCAAAGCCCC CGAA GGGGCTGTGG           GTAATCCTGATATTG
 cbdb_A292   7 100  23  257087 ..  257109 - -10.6  -5.30448   AAAGAAATATAAAAA           GGGAGACTTT TTA AAGGTCTCCC           TTCCGGTTTAAGGTA
 cbdb_A300  12  83  56  263282 ..  263300 -   -11  -3.74872   ATTTATTTCAGTAAA             CCACCCCT TTG AAGGGTGG             TTTTTCTATTTAGTA
      proS   5 100  43  270096 ..  270112 - -12.3  -5.38549   GTGAAATAATAAAAA              GGGGCTT TTA AAGCCCC              TTAAATTTTATCTGT
 cbdb_A329   2 100  24  285619 ..  285636 - -12.7   -5.4833   TGAGCTAATAAAAAA             GGCCGGT TTTA ACCGGCC              TTTTTGTTTTATACA
      ftsH   4  95  24  291091 ..  291110 -  -6.4  -5.65927   GATGCAAACAAAAAA            GCCACC TTTTCAGG GGTGGC             TTTTTGATTAGGGCA
 cbdb_A359   9 100  26  305212 ..  305245 - -22.7  -4.37092   ATCTTCTTTATAAAA     CAGATTGGGGAAGTG ATAT CACTTCCCCAATCTG      TTTTATAAGACTGTT
       dut   4  57 253  311276 ..  311289 -  -3.7  -3.96216   GGGTGATGTAAACAA               GCTGG AAAT CCTGC                AAACCTTCCCCAAAA
 cbdb_A385  13  73 458  325701 ..  325718 -  -5.6  -4.52589   CGGCGGCAGATAAAA             CCTGTT TTGATG AACAGG              CCGAAAGCGTTATGG
 cbdb_A394   5  91  -6  338751 ..  338769 - -10.3  -4.52703   TAAAGTATTAGAAAA             GCCCTGA TTATT TCAGGGC             TTTTGTTTGGCTTTC
 cbdb_A416   3  51 240  351314 ..  351343 -  -5.7  -2.58491   TATAAAGATGAAGAT       CTGGTGGCTTTTA AAGA TATAAACCCCCAG        TCACCGGTGCATATA
 cbdb_A471   4 100  26  382667 ..  382690 - -13.2  -4.85653   TATACATAAAACAAA          GACCGGAACC TCAA AGTTCCGGTC           TTTTTATTGGTTGAA
 cbdb_A490   1  54 351  395867 ..  395886 -  -4.9  -3.32941   GAAAATATAACCGAA            GGGCAGG AGATAG CCTGCCA             AACGCTTATTTTAAG
 cbdb_A504   2  60 210  406673 ..  406687 -  -2.7  -4.46514   ACTCAGGGAAATAAA               GGTGC GTCGT GCCCC               TCTGATTGTTATAGG
 cbdb_A511   8  62 261  411097 ..  411107 -  -6.8  -3.38603   AAAGATGGCCAAAGA                 GCAG AAT CTGC                 CGCTAAATCCCCAGA
 cbdb_A524   5  65  59  423858 ..  423889 -  -5.8  -4.11216   GCTTTACCTTGAAAA      GGGCAAGTATAATC CCTC GCTTATTCTGGCCC       ACAAAGTAGCCAAAG
      rimM   5  82  29  441113 ..  441131 -  -8.1  -4.64846   TCATAAATGATAAAA             GCCCCTC TGAAC AAGGGGC             TTTTTGTTTGGGATG
 cbdb_A549   5  93 369  447818 ..  447850 -  -5.6  -5.63517   TGCTTAAATAAAAAA     CCCTGATTCGGGA GGTAAAAA TCCCGG-TCAGGG      TTTACTTTTGGAATA
 cbdb_A592   4  88  31  486338 ..  486378 -  -8.2  -5.06585   GAAAGGATACAAAAA CAGCCACACCCGGAAATGG AAAA CCACA-CCGGGAATGGCCG  AACTGGCTTCATAAA
 cbdb_A599   3  64  46  492438 ..  492448 -  -2.4   -4.7416   GGAAAAGTTCAAAAA                 GCGG TAG CCGA                 AACAGCCCGTTATAT
 cbdb_A610   3  69 111  498456 ..  498470 -  -9.2  -3.06183   TTTACCGTGATGGAA               GCCGGG CTG CCCAGC               CATTGTGTACCAGCG
 cbdb_A621   4  77  42  509434 ..  509455 -  -8.7  -3.84447   CAAAAAGAAACAAGA           GCCGGCTTC AGAT AAAACCGGC            TGCATCAACCACGAA
      rpiB   4  59   5  515869 ..  515883 -  -7.1  -2.60776   AACTGGCCAAAAATT               CGGCT AAGGA AGCCG               GGCTTTAGCCTTCTT
       trx   6 100  26  530533 ..  530549 - -10.8  -5.20216   CAGAGTATTAAAAAA              CCCCCG GGTAA CGGGGG              TTTTTGATTTTTGGT
 cbdb_A667   6  89  26  548558 ..  548577 -  -9.2  -4.80455   CATCTAAAGACAAAA            CGCCCTTC GCAA GAGGGGCG             TTTTTATTCTTCAAG
 cbdb_A689   8 100  47  568426 ..  568452 - -18.1  -4.19648   TATATAGAAAGTAAA         GGGGGGAGAGT TAAAT ACTCTCCCCCC         CTGTTTATTTAAGGA
 cbdb_A693   7  61 235  570978 ..  571015 -  -2.2   -4.4959   CTTAATTAATTAAAA   TCATCAAACATGAC-TA GATTG TAGGTCATGTTTGTTTA   AGCGGGATTTAGGAT
       hpt   1  41 177  588911 ..  588928 -  -2.5  -2.52795   AACTGTCCCAAGTGA             CCGAAGC AATG GCGACGG              AAACTGACCCAGATA
 cbdb_A732   4  66 271  599207 ..  599223 -  -3.7  -4.56791   AGGGAAAAACAGAAA              TCAGG GGTATTG CCTGA              AGAAACTGTAGAACT
 cbdb_A762   2  62 350  621845 ..  621858 -  -6.7  -3.37344   CCGTGATTCAATCAA               GCAGA TGAT TCTGC                CCGGTGTTATCACAG
 cbdb_A768   3  76  33  626791 ..  626809 -  -6.7  -4.36127   TGGAAGAAGGTAAAA            CCCGTGAG CTTA CTC-CGGG             AGAGATAGCCGCTCT
      queA   4  88  35  632893 ..  632913 - -11.1  -4.00934   AGTGCAAATATTAAA            GGCCGGG TTAAATC CCCGGCC            TTGGTTTTTCAAGAC
 cbdb_A783   3  47 138  638562 ..  638572 -    -4  -3.09208   AAATGACTGATGTAA                 TTCA GCA TGAA                 TCTATGGCAGAAATA
 cbdb_A795   2 100  20  646807 ..  646826 - -13.6  -3.88498   TGGTGACAGATTAAA            GCCCTCTG GAAA CAGAGGGC             TTTTTGTTAGGTTTA
 cbdb_A803   6  90   8  652464 ..  652485 - -12.9  -2.68823   GCCTCTGTACATAAT           TGCGGCGGG TTTC CCCGCCGCT            TAATAGATTATTGTT
      hisB   7  95  27  671023 ..  671037 -  -8.5  -5.51612   ATATAAAAAATAAAA               GGGGC TTTCC GCCCC               TTTTTTAATTCTGTA
      birA   5  95  25  677959 ..  677979 -   -14  -3.68962   TCGAAGAAATCAGAA            GGCCTGCC TTTTG GGCAGGCC            TTTTTGAATACAGAC
 cbdb_A853   2  82  38  696841 ..  696860 -  -6.3  -4.90525   TAAGCCTAAAGAAAA            GCCCCGG TCTTGG CCGGGGT             ATATTTATTAGTAAA
 cbdb_A857   0 NONE
 cbdb_A865   2  55 432  709521 ..  709533 -  -2.7  -3.99678   AGCCCTATAAGCAAA                GAAAT GGC ACTTC                GTTTCGTGGAAAAAG
       nth   4  78 390  726747 ..  726758 -  -7.2  -4.40358   ATTTAGCTGATAAAA                GCGG ACTC CCGC                 TGATAATCCATTGCC
 cbdb_A892   6  48 351  729488 ..  729504 -  -4.3  -2.75708   CTCCTTGAAAAAAGC              CGGACAG AGC CTGCCCT              TAATTTTCTGGGCAT
 cbdb_A892   6  48 244  729586 ..  729611 -  -2.5  -3.60971   ACCGGAATTTTTAAA         TGCCTACG-GGA TAA TCTTCGGAGGCA         TCACTATGTCTTTGG
 cbdb_A892   6  48  77  729758 ..  729778 -  -4.5  -2.78957   AAAGTAATAAAGTCA            GGCCGCCGC CTT GCAGTTGCC            GAGGTAGAGGTGACC
 cbdb_A904   4  52 381  741897 ..  741932 -  -4.7  -3.33696   CGTTTTGCTAAGGAA    GTCCGCTCTCCCCTT ATTTCA AAAGGGCAAACAGAC     CTTATTATTGCCTTT
 cbdb_A914   8 100  44  748419 ..  748448 - -19.5  -5.09173   TAATATCCCAAAAAA       CCAAAGGGCAGTA GAAA TACTGCCCTTTGG        CATACACTTCTGGTA
 cbdb_A919   7  63 -25  752129 ..  752149 -  -5.4  -3.81951   GTTTACAGCACTAAA            CCTGTGAA GCTAT TTCACTGG            ATAGTACCCCGTCAG
       lgt   5  79 224  757000 ..  757019 -  -3.4  -5.51046   GAAAGAGATAAAAAA            CAAGGCCG GCTC CGGCAATG             CCAAGCGGGCTATCT
      purA   4 100  13  767393 ..  767438 - -25.9  -4.46854   ATATAAAACGTAAAA TCAGAATATAAAGAGGGGGCT TTAA AACCCCCTCTTTATATTCTGA CCAACAACATGTCTA
 cbdb_A952   8  67 213  779315 ..  779329 -  -8.6  -2.96779   TCTTTAAAAGACAAG               GCCAAA GAA TTTGGC               AAGAGTGTTTCAAGT
 cbdb_A971   3  93  17  790465 ..  790508 - -12.4  -3.96469   AGACTCTAATAATAA GGCCGGCACATTCGA-GGGTT AAA ACCCCTTCAGGTGTGCCGGCC ACTCCCTTATAATGC
 cbdb_A999   5  61 403  807721 ..  807735 -  -4.2  -4.18191   CAAAAAACAGAAGAA               GGATTC CAA GAAACC               GGGAGTTTCGGGTGA
      ileS   8  64 321  817698 ..  817710 -  -4.1  -4.43877   GAACTGGTAAACAAA                GGATA TAT TACCC                GTCCCTTCATGGGGG
cbdb_A1034   3  46 323  835351 ..  835362 -  -3.6  -3.14881   CAACTTGCTCAGTAA                CGCC CTGC GGCA                 CACCCCTACAGGGGG
cbdb_A1048  10  73 126  850139 ..  850152 -  -6.7  -4.13995   GGTTGATAAACGAAA               TGGGT TTCA ACCCA                AAGCTTGCCCGCAAC
cbdb_A1073   4  51 416  870355 ..  870366 -  -5.8  -2.60496   CTGGCCGCCAAATAG                GAGC TTTG GCTC                 TGTCACGTTTGGGGA
cbdb_A1081   7 100  65  877212 ..  877237 - -15.5  -4.28115   ATCAAATAAATTAAA         GGGGCGGAAAA CAAG CTTTCCGCCCC          TTCTTTATTAAGCTT
      rdhR   3  46 416  884675 ..  884703 -  -3.1  -3.14602   TTGATGGCAGGAATA        TCCGGGTTGAT GCGACTA ATCACCCGGGA        GAAACTGTAAAATTT
cbdb_A1098   9  54  81  889737 ..  889753 -  -5.1  -3.33696   TTGGGGTCGAACCAA              TGACCTC AGC GATGTCA              ACGCTGCGCTCTAAC
      mutL  10  75 417  896901 ..  896913 -  -7.7  -4.07568   CTGGTCTTTTGAAAA                GCGTT TCA AACGC                TGGCAGGATGCGGCG
      folE   7  90  34  909701 ..  909716 - -10.4  -4.32482   ATGTACAACCGAAAA              GGGGCT TTAA AGCCCC               TTTTATCATTTCACA
      fusA   6 100  26  919430 ..  919447 - -14.1  -4.56978   CCGCCAAATAAGAAA             GGGGGGC TTTC GCCCCCC              TATAATACCTTGAAA
cbdb_A1136   9  74  52  925992 ..  926004 -  -6.3  -4.42806   TTATGGCCAAAGAAA                TAACC GAA GGTTA                TCTGGCAGAAAAAGG
cbdb_A1146   5  63 128  934829 ..  934841 -  -7.7   -3.0464   AATTCAGGGTGAAGA                GGCTA AAA TAGCC                TTTAACGGCAAATAT
      msrA   3  76  51  944012 ..  944023 -  -4.4  -5.00884   ATTGCGTCTAAAAAA                GAGA TTCC TCTC                 CGAAGCACCCACTGC
cbdb_A1172   5  83 363  947939 ..  947955 -  -6.5   -5.1287   CTGATATGGAAAAAA              GACCCGG ACG CCAGATC              CAGCCGTTTTTAGGC
      rpmB   3 100  45  957796 ..  957819 - -14.6  -4.72007   CTGCACCAAAACAAA          TAGCCCAGGC AATT GCCCGGGCTA           AGAAAATACTTGCTG
cbdb_A1198   6 100  39  969006 ..  969029 - -12.5  -4.38141   CTCGAGATAAAATAA          GGGCAGACT CAAAGT AGTCTGCCC           TTTGCTTTTGGAGAG
cbdb_A1210   6  54 362  973582 ..  973596 -  -5.7  -3.12999   GCACTGGAGACCGAA               TTCGG TACTC CCGAA               ACCAAGTTTGAGATA
cbdb_A1217  11 100  26  980845 ..  980874 - -11.5  -5.40474   ACGCGGTCAAAAAAA       GCCCGGCAC-GTTT TAG AAACAGCACCGGGC       TTTTTAATAACCAAT
cbdb_A1248   9 100  42 1000107 .. 1000128 -   -13  -3.88001   CCTTATAAAAAGCAA           GTGGCGGG ATATAA CCCGCCAC            TTATATTAATGTTGA
cbdb_A1260   5 100 416 1009028 .. 1009043 -  -4.7  -6.09196   TCTAAAACAAAAAAA              GAGGT CTTCAC ACCTC               TTTAAAATATATGCT
      hisI   3  74  39 1015912 .. 1015963 -  -5.2  -4.83243   CGGATATAAAACAAA TCGAGGTTG-CCATCACTGCCCT GAAAAAG ACAGTAGAGATGGACAACCCCGA TTATATTCCCCAAAA
      trpS   8  95  33 1024883 .. 1024902 - -12.1  -4.21922   TTAGGCAAAACTAAA            GCCCCGC TTTTCG GCGGGGC             TTGTTTTATAAACTG
cbdb_A1297   6  67 138 1028694 .. 1028706 -  -9.1  -2.62184   GGTTTTGCTATATCA                CTCCG CCG CGGAG                ACAGCCTGGAAGAAG
cbdb_A1311  11  95  90 1042313 .. 1042336 - -13.9  -3.76486   ACCGAAATAAATTAA          GGGGCGGTT AGTCTG AACCGCCCC           TTTTGTTTACCCTTG
cbdb_A1311  11  95  26 1042367 .. 1042400 - -14.1   -2.9914   CACTGCCGACAGACA     TAATAAAGGCCTGCC TTAA AGCAAGCCTTTATTA      ATTAGCTAATTAATA
cbdb_A1320   4  64  49 1050268 .. 1050303 -  -6.9  -3.61398   GGGTGGCTTCAAGAA    CCGGAAGCCAAGGAT TACTAT ATCCCTGATTTCCAG     CGCAACGGCCACCCG
      pyrD   9  66 -13 1051693 .. 1051705 -  -7.7  -3.36742   GGCAGATAAATAAAC                TAGCC TCT GGCTA                CCCCTACTATTTCCC
  cbdb_B28   6 100  78 1057939 .. 1057964 - -15.5  -4.66163   AGTGTCAGCCAAAAA         GGGGCGGT-GCT CAA AGCTACCGCCCC         TTGGTTTTACCAGTT
      dnaJ   4  63 -11 1075902 .. 1075939 -    -5  -4.12942   GCAAAGCCCGCAAAA   CACCCGAACTTAACCCT GATTA AGGGTTAAGTT-GCCTG   TTTTTTATCCTCAGC
  cbdb_B29   8  59 205 1083477 .. 1083502 -    -4  -4.00042   GGGCGGATTAAAGAA         GGTGGAATGCC AGTTG GGTATTCC-CC         GCCAGTTGACCGAGG
cbdb_A1385   6  51   2 1102977 .. 1103006 -  -5.8  -2.72049   TAGACGGTTTAATCA       GCAGTTTA-AGGC TCAAG GCCTACAAACCGC       TTTAACCCAACAGCC
cbdb_A1394  12 100  42 1111737 .. 1111758 - -15.9  -4.78848   GGGTTAAACAGAAAA           GGGCGAGAC CAAA GTCTCGCCC            TTTTCTTTACTCAAA
cbdb_A1409   7  57 186 1121246 .. 1121266 -  -6.9  -2.80113   CATTATTCCAGTATA            GCTTTTTTC CTT GAAAGAAGC            ACCGCAAGACGCTAA
cbdb_A1430  14  74  57 1129951 .. 1129966 -    -9  -3.46602   CCTGCCACAGGATAA              TTGCCG GTAG CGGCAA               AACAGGCGGTTTTAA
      rdhB   5 100  26 1145683 .. 1145705 - -17.8  -3.25942   ACCGGGGGATAGCAA           CAGGGGAGGT TTA ACCTCCCCTG           TCAGACACCGATAAT
cbdb_A1458  11  70 289 1151048 .. 1151066 -  -8.8  -3.39556   AATTGCCGAAGAAGA             CAGTGCCA AAC TGGCGCTG             TTCAATCAGGCTATG
cbdb_A1470   3  93  26 1158963 .. 1158981 -   -11  -4.90381   CGGAACATAATAAAA             CAGCCTCC GAA AGAGGCTG             TTTTTGTCTGCCCTG
cbdb_A1474  10  74 155 1160821 .. 1160839 -  -5.2  -4.67353   GTAGCGACTGAAAAA             GGCCCTCT AAA AGAAGGCG             AACTTGAACGTGCCG
      rdhB   2 100  27 1176832 .. 1176856 - -18.7  -4.95547   CTTAGAATAATAAAA          CAAGGAGGGAG TAA CTCCCTCCTTG          TAAAATACCTGCTAC
cbdb_A1494   2  48 106 1181511 .. 1181522 -  -4.4  -2.85169   AAATATTAAAAAATG                TGAC CAAA GTCA                 ATTTAGACATACCAC
      rdhF   4  57 306 1186969 .. 1186980 -    -3  -4.28994   CAGTAGCCATTAAAA                TTCA GATT TGAA                 ACCATGGACATGTCA
cbdb_A1514   5  76 438 1199762 .. 1199774 -  -4.7  -5.06585   GAAATCATACAAAAA                GCCCC GGT GGGGA                TTCTCACGCCAAACC
      rdhB   3 100  22 1226088 .. 1226107 - -13.6   -5.1356   TTGTATTAATAAAAA            GGGGGAGT AATT ACTCCCCC             TTTGCAGAGTTGATT
      rdhB   5 100  30 1233326 .. 1233345 -   -15   -4.5493   ATGGAAACAAAAGAA            GGGGGGAG CAAG CTCCCCCC             TCTCTAAATACCTAT
      rdhB   3 100  22 1237547 .. 1237574 - -13.6  -4.55295   TTTTTTACAAATAAA        TAAGCGGGGGGAT TAA ATCCC-CCGCTTA        TTGAACCTGAAAGAC
      rdhB   6 100 293 1257048 .. 1257069 - -17.3  -4.98758   AAAAACGTATAAAAA           GGGTGCGGC TTAA GCCGCACCC            TTTAGTTTAATTAAA
      rdhB   6 100  22 1257314 .. 1257340 - -19.6  -4.55295   TTTTCCACAAATAAA         TAAGCGGGGGAT TAA ATCCCCCGCTTA         TTGAACCTGAAAGAC
cbdb_A1604   5  59  30 1294520 .. 1294537 -  -4.2  -4.07868   CCACAGCGATATAAA             CATTAC TTACTC GTAATG              CTTACAGGCGTCTAC
cbdb_A1610   9 100  86 1300503 .. 1300525 - -15.6  -3.65313   TAAGTATAGTTTAAA           GGGCACCGGA TAA TCCGATGCCC           TTTAGATTTGCCTGT
cbdb_A1614   7 100  34 1305584 .. 1305618 - -20.1  -3.43007   AGCAGTCAAAACACA     GTCGGGGGTGCCG TTACTTTGC CGGCACCCCCGAC     TAACTTTATAAATCC
cbdb_A1633   4  68 103 1323051 .. 1323067 -  -8.1  -3.55444   TGCCTATGCCCCAAA              GCATATT ATG AATATGC              ACGGGGTAGGCTATT
cbdb_A1663  10 100  28 1343765 .. 1343791 - -12.4  -4.27062   CGAACTAAAACCAAA         TGAGGCAGTC TTACGGT GACTGCCTCA         TTGTTATTTACCGGA
      cysE   9 100  34 1352268 .. 1352288 - -16.9  -4.10188   AACTAAAATATTAAA            GGGGCGGTT AAT AACCGCCCC            TTTTTTGTTATCTCT
cbdb_A1706   3  55  17 1370458 .. 1370482 -  -2.7  -4.06419   GCTGCCCATAAAGAA          GGTCTGGGTAT TTA ATAACCCGTCC          TCACCTGCCGCAAAA
cbdb_A1720   5  86 170 1378040 .. 1378060 -  -9.1  -4.48221   GATGAAGCCACAAAA            TTCAATCTG CTT CAGACTGAA            TAACCACTGCCAAAC
      gyrA   8 100  26 1384512 .. 1384533 - -15.9  -5.11112   AAATCCGAATAAAAA           GGGGGGCTT TTTT AAGCCCCCC            TTTATTTTTAACCAA
       fmt   4  57  19 1394489 .. 1394513 -  -2.7  -4.15044   TCGCTTTGGAAGAAA          TGTGCCAGGTA ACC TATCTGGCTCG          TATCCTCAAGAAAGC
cbdb_A1730   7  90 -11 1388218 .. 1388238 + -12.6  -3.64281   GAAATCAAAGAAGTA            GTGGCTGC CTAAA GCAGCCAC            TCTCTTTTTATATAC
cbdb_A1727   6 100  28 1384512 .. 1384533 + -15.9  -4.85782   AAATCCGAATAAAAA           GGGGGGCTT TTTT AAGCCCCCC            TTTATTTTTAACCAA
cbdb_A1718   1  59  54 1378117 .. 1378130 +  -2.3  -4.39877   ATTAAATCCCCTTGG               TCCGG ACAG CAGGA                TTTATTCATTATTGC
cbdb_A1705   2  44 107 1370579 .. 1370600 +  -3.7  -2.57274   TGCAATGCTCTTTGG           CATGCCT GACTATAA GGGCATG            GTATTCGTTATAAAG
cbdb_A1705   2  44 182 1370654 .. 1370675 +  -2.9  -3.10597   CCGTAAAAAGCCTTT           GAAGATGGT CATA ACCCGCTTC            CTTTTCCGTCAGACC
cbdb_A1677   6 100  27 1352268 .. 1352288 + -16.9  -5.62045   AACTAAAATATTAAA            GGGGCGGTT AAT AACCGCCCC            TTTTTTGTTATCTCT
cbdb_A1662   5  93  54 1343765 .. 1343791 + -12.4  -4.08557   CGAACTAAAACCAAA         TGAGGCAGTC TTACGGT GACTGCCTCA         TTGTTATTTACCGGA
cbdb_A1651   3  57 456 1335872 .. 1335895 +  -3.8  -3.87815   GAAGATAGTATTTAT          CTCGGATTTG AGGG CAAACCCCAG           TTTATCAAACTCAGC
cbdb_A1644   2  70 373 1332204 .. 1332216 +  -7.7  -3.63627   CTTCTCATCTGGCAA                CTCCA GAA TGGAG                TTTAGAATGTACAGG
      rdhD   1  56 331 1323427 .. 1323439 +  -6.3  -3.05343   CCCCGAATATTCCTA                CTGAA TAA TTCAG                TATTCCCAATATGCC
      rdhR   6 100  31 1319156 .. 1319183 + -22.8  -3.68988   TAAAGAAGATGACAA        GGGGGGGGAGAC TTAA GTCTCCCCCCCC         TTGTATTACCTGAGG
      rdhR   6  62 395 1312349 .. 1312361 +  -6.9   -3.3579   AATCCTGATGTGTTT                CTGCC TTC GGCGG                TATTTGGGCGGCTTT
cbdb_A1613   6 100 108 1305584 .. 1305618 + -22.2  -2.71325   AGCAGTCAAAACACA     GTCGGGGGTGCCGTTA CTT TGCCGGCACCCCCGAC     TAACTTTATAAATCC
cbdb_A1609   5 100  43 1300503 .. 1300525 + -13.4  -3.86311   TAAGTATAGTTTAAA           GGGCACCGGA TAA TCCGATGCCC           TTTAGATTTGCCTGT
      rdhD   3  54 377 1294830 .. 1294855 +  -3.1  -3.86194   CTGTCTGGGTATTTT         CACCGGAAGAG GATG CTATGCCGGAG          TTTATACCCAGAGTT
      rdhR   2  56 405 1286002 .. 1286020 +  -2.4  -4.14472   AAACCCGCCGATAGG            CTGG-GG CATGTC CCACCAG             TTTTCAAGATCTTCA
cbdb_A1591   5  69 387 1282299 .. 1282309 +  -4.6  -4.56978   TGCAACATGGTGACC                 GGCT TTG GGCC                 TTTGTTCTTTACCAG
      rdhR   1  43 349 1266108 .. 1266140 +  -2.7  -2.96216   ATCAGGCAAAATAAA     AAGA-GGAGGGGAA TATAGC TTCCCCTCCCTCAA      TGTGTACTGATAAGG
cbdb_A1572   5 100  92 1262955 .. 1262976 + -15.9  -4.13648   TGTATATCTGGAAGA           GAGGGGGAG ATAT CTCCCCCTC            TTTATATATGCCATT
      glnA   7 100  49 1257048 .. 1257069 + -17.3  -4.14598   AAAAACGTATAAAAA           GGGTGCGGC TTAA GCCGCACCC            TTTAGTTTAATTAAA
      glnA   7 100 318 1257317 .. 1257337 + -16.9  -3.63515   TCCACAAATAAATAA            GCGGGGGAT TAA ATCCCCCGC            TTATTGAACCTGAAA
      rdhR   6  47  71 1242269 .. 1242280 +  -2.2  -3.56273   TTTATACCCTGGCTT                TACC AACT GGTG                 TTCTATAGTGATAGC
      rdhD   5  83 234 1237550 .. 1237571 + -10.9  -3.63515   TTTACAAATAAATAA           GCGGGGGGAT TAA ATCCC-CCGC           TTATTGAACCTGAAA
      rdhD   2  95 339 1233326 .. 1233345 +   -15  -2.92091   ATGGAAACAAAAGAA            GGGGGGAG CAAG CTCCCCCC             TCTCTAAATACCTAT
      rdhH   3  95 269 1226088 .. 1226107 + -13.6  -3.58305   TTGTATTAATAAAAA            GGGGGAGT AATT ACTCCCCC             TTTGCAGAGTTGATT
cbdb_A1513   2  49 363 1200508 .. 1200519 +  -2.2  -3.78018   TTCTATACCCCGGTT                GGTA CAAA TGCC                 TTTACCTAATTTTTG
      rdhD   4  69 215 1187165 .. 1187190 +  -6.9  -3.92373   CCAAAGCTAATAATG         TGGCTTTTTCT TGAT AGGATAAGCCA          TTTGTACGTAAAATA
      rdhD   3  50 205 1181341 .. 1181351 +  -5.4  -2.57211   AAGAATTCGGATGGT                 GAGT TAG ACTC                 GTTATAAACCCACAT
cbdb_A1489   3 100 139 1176835 .. 1176853 + -14.6  -3.33492   AGAATAATAAAACAA             GGAGGGAG TAA CTCCCTCC             TTGTAAAATACCTGC
      smpB   8  76 377 1165850 .. 1165880 +    -9  -3.64103   CACCAGAAACACGGA       CGAGCCGCTAGGTT CAT GACTTAATGGCTCG       TTTAGGATATGAATC
cbdb_A1472   3  52 -10 1160873 .. 1160883 +    -4  -3.56092   CTTGGGCAAAGGAAC                 TCAT AAA ATGA                 TTTGGGAGGTGGTAG
      thyX   1  67 118 1151439 .. 1151472 +  -8.8  -3.04792   AATCGGTAAATGCAC     CGGGCAACGC-CCGG CAAAA CCGCAGCCTTGCCCG     TCTTCGGCATGATGA
      trpA   0 NONE
cbdb_A1437   7  73   9 1135841 .. 1135858 +  -9.8  -3.10622   TTTTTAATAGCCAAA             CGGCGG GGTTTA CCGCCG              CTTCTTTTCAAGATG
       ogt   3  53  48 1130093 .. 1130106 +  -2.4  -4.06419   CGGGAATAGTAAAAC               CAGA GTTCGG TCTG                TTCTTTATCCAAAGC
cbdb_A1384   5  62  27 1103038 .. 1103050 +  -3.3  -4.36931   GAATTCCACCCGAAG                CACCC GGC GGGTA                TTTTCATCTACCTTG
cbdb_A1366   3 100 205 1083871 .. 1083890 +   -15  -4.85782   AATTTTTAGCCTAAA            GGGCCGGA GAAA TCCGGCCC             TTTCTTTTTCCAGCC
cbdb_A1366   3 100 438 1084104 .. 1084127 + -19.6  -3.83214   CTAGCATAAATATAA          GAGCCCCCCG TTTC CGGGGGGCTC           TTTGACTTACTTTAG
      gpsA  10  83 -22 1075902 .. 1075939 +    -5  -5.31275   GCAAAGCCCGCAAAA   CACCCGAACTTAACCCT GATTA AGGGTTAAGTT-GCCTG   TTTTTTATCCTCAGC
      mscL   6  68 337 1066124 .. 1066134 +  -8.2  -3.55444   CATTAAACTCCAGCT                 GGGC ACC GCCC                 TTTGAGCCGTCAGGG
cbdb_A1335   8  60 372 1060979 .. 1061012 +  -7.6  -2.78467   CAATGGCTTCTTTTA     CACCT-ATGCCTTTG GCAGA CAAAGCCATCAGGTG     GTTATCCTTTATAAG
cbdb_A1296   1  44 216 1029056 .. 1029082 +  -3.6  -2.91913   GGTTTTTATTGGGAG         GTGCAGTGACTG GTG CAGTCAAGGCAG         TATCATCTCTGTCTT
      aspC  10 100  28 1024883 .. 1024902 + -12.8  -4.32067   TTAGGCAAAACTAAA            GCCCCGCT TTTC GGCGGGGC             TTGTTTTATAAACTG
cbdb_A1277   6  62 435 1017340 .. 1017352 +  -3.3  -4.45117   TTACCCGGTCAACCC                CGGCT ACA AGCAG                TTTCTTTACCGTCTC
cbdb_A1263   6  56  14 1010899 .. 1010909 +  -6.8  -2.71712   GAAGCAGGAGCGTCC                 GGCT GTA AGCC                 ATTTCAAAACCCGCC
cbdb_A1247   6  95  31 1000107 .. 1000128 +   -13  -3.76169   CCTTATAAAAAGCAA           GTGGCGGG ATATAA CCCGCCAC            TTATATTAATGTTGA
      typA   9 100  26  994149 ..  994172 +   -14  -5.24129   GCCGGATGTTATCAA          GGAGGCAATT TAAA AATTGCCTCC           TTTTTTATAGCGGGA
      typA   9 100 131  994254 ..  994281 +   -17  -2.90992   TTTATCTCCTAAAAC        CAGCCGCCCCTC TTTC GAGAGGCGGCTG         TCATTTACCCGGCTT
cbdb_A1230   7  60  26  987505 ..  987515 +  -5.4  -3.71687   AACCACCACCACCTT                 GGAA GGT TTCC                 TTTGGGGTATTTTGC
      proA   6  95  38  985394 ..  985412 + -13.1  -3.53419   CCGAATATAGTTTAA             GGGGGGC GTAAA GCCCCCC             TCTTTAATATCTGCT
cbdb_A1215   2  83 -15  980845 ..  980874 +  -7.1   -4.7254   ACGCGGTCAAAAAAA       GCCCGGCAC-GTTT TAG AAACAGCACCGGGC       TTTTTAATAACCAAT
      acpP   6  53 199  973891 ..  973901 +  -2.4  -4.07885   CCCTGCCCTGCCAGA                 CGGC TAA GACG                 TTTTACCCCCCCCTA
cbdb_A1160   3  47 283  944325 ..  944369 +  -2.2  -3.53563   CTGAGCGGTACTGGC TGCCTAAATCTT-CACCCTGA CGGT TTAGGGTGGAAGGGTCATGCA TTTGGAAAAAGATAT
cbdb_A1147   5  56 437  936705 ..  936734 +  -5.9   -3.2964   TCTTGGTGGAGCTAA       TAGTACAATTG-CT GCA AGACAACTGTACTA       TTATACGAAAACTTT
cbdb_A1128   3  93  43  919430 ..  919447 + -14.1  -2.82933   CCGCCAAATAAGAAA             GGGGGGC TTTC GCCCCCC              TATAATACCTTGAAA
      pyrK   6  91  33  909701 ..  909716 + -10.4  -4.61566   ATGTACAACCGAAAA              GGGGCT TTAA AGCCCC               TTTTATCATTTCACA
cbdb_A1109   4  54 244  897577 ..  897587 +  -4.6  -3.53012   GCCAGCAGTGCTTTT                 GCCT GAT GGGC                 TTTCAAACCGGCCGG
cbdb_A1100   0 NONE
      rdhF   0 NONE
cbdb_A1080   2 100  86  877212 ..  877237 + -14.8   -4.2204   ATCAAATAAATTAAA         GGGGCGGAAA ACAAGC TTTCCGCCCC          TTCTTTATTAAGCTT
cbdb_A1074   1 100  25  872512 ..  872535 + -16.8  -4.30576   GAACTTATATACCAA          GGGGGAAGCA AATT TGCTTCCCCC           TTTTACTGATAAACC
       maF   3  49 -36  850197 ..  850223 +  -2.2  -3.76125   GGATTGCACCCTCTG         CCGTATATATCG CAC CGAAATATCCCG         TTTACGTTAGCCTGC
cbdb_A1040   3  47 342  843233 ..  843244 +  -4.4  -2.70932   ATTCTAATATATATA                CGTA TGTT TACG                 TAATTAAGGGACGAA
cbdb_A1033   2  45  -4  835656 ..  835668 +  -3.4  -3.01791   TGCCTGTCAGCCGCG                GCTA ATCTA TAGC                TGTTAAACCAAACCT
cbdb_A1011   6  73  70  818088 ..  818103 +  -8.2  -3.85165   CAGACTTTCGGTATA              CGCTCC TTCA GGGGCG               TTTCCGTTTACGATC
cbdb_A1011   6  73 107  818125 ..  818139 +  -7.2  -4.08706   TTTACGATCTGGTTG               GAAAGA GTT TCTTTC               TTTATGTACTCGGCA
 cbdb_A998   3  93  32  808143 ..  808167 + -11.5  -4.17914   ACAAAGCACTTTAAG          TCCAGCGTTCA AGT TCAACGCTGGA          TGTTTTTATTAACTC
 cbdb_A979   1  50 269  794745 ..  794760 +  -3.9  -3.28712   ACCGCAATAAACACC              CCGGG ACTAAA TCCGG               TTATGGCCACACCCA
 cbdb_A969   8  74 192  790643 ..  790659 +  -5.1  -4.72007   AATTTTTTAAGTACA              TCCAGCA GGC TGTTGGG              TTTATTTTCATACAC
 cbdb_A953   5 100  27  780749 ..  780773 + -21.5  -5.02421   TCTAGACATAAAGAA          GGGCGGGGACT TAA AGTCCCCGCCC          TTTGTTTTTACTTTT
 cbdb_A936   2  65 -37  766705 ..  766717 +  -7.7  -3.17797   GAAAGGACTACCATG                GAGGA AAT TCCTC                TTCAATATCTCTACA
 cbdb_A924   4  62 464  757527 ..  757552 +  -6.7  -3.29739   TAGGTGCTACCTCCA         CCCCGTAAGGG GCGG CCGTGGCGGGG          TTGGTATAAATTACG
      sodA   2  89  30  748424 ..  748443 + -12.2  -3.61103   TCCCAAAAAACCAAA            GGGCAGTA GAAA TACTGCCC             TTTGGCATACACTTC
      iorB   4  61 185  742501 ..  742515 +  -2.2  -4.51743   TTTGTTTGACGCTGA               TAATTT CGG AAGTTA               TTTCTTTAATAGTGC
 cbdb_A891   3  68 -21  729826 ..  729836 +  -8.2  -3.45839   GATAGCCAAGGTCAG                 CGCC AGC GGCG                 TTCCTCTTTAAACCT
 cbdb_A864   2  79 132  710078 ..  710088 +  -6.8  -4.54047   CCACCTGCGCATTTG                 CCTG CCT CAGG                 TTTTGTATCCGGTCA
 cbdb_A856   5  53 -42  701961 ..  701982 +  -2.9  -3.81951   ACTGGCAACCATAGT           TGGCCGTTG GAAC TGGTGGCCA            TTTCATAATCTGGAA
 cbdb_A851   9  77  26  696842 ..  696859 + -10.5  -3.43925   AAGCCTAAAGAAAAG             CCCCGGT CTTG GCCGGGG              TATATTTATTAGTAA
      purC   3  93  32  671023 ..  671037 +  -8.5  -5.35354   ATATAAAAAATAAAA               GGGGC TTTCC GCCCC               TTTTTTAATTCTGTA
 cbdb_A802   9 100 -23  652465 ..  652484 + -16.4   -3.2557   CCTCTGTACATAATT            GCGGCGGG TTTC CCCGCCGC             TTAATAGATTATTGT
      sufB   4 100  30  646807 ..  646826 + -13.6  -5.16151   TGGTGACAGATTAAA            GCCCTCTG GAAA CAGAGGGC             TTTTTGTTAGGTTTA
      panC   3  76 282  638995 ..  639010 +  -7.6  -4.18018   ACAACCAAACAGTAT              CCAGAT GCCA ATCTGG               TTTTGGGTAACGGCA
 cbdb_A767   7  52 452  627301 ..  627312 +  -4.4  -3.27476   TTCTGTCATATGCAG                GTAG TTTA CTAC                 TTCATGGTTAAGCAT
 cbdb_A745   3  54 230  610104 ..  610114 +  -5.4  -3.26471   TTCTGTAAAACTCCC                 CTGA AAA TCAG                 TTCCTCTACAAATCC
 cbdb_A739   2  77  26  605918 ..  605936 + -10.3  -3.41745   GTCTAATATAAAAAA             GCCAGAC TTCGC GTCTGGC             TTAATGTTATCCCCA
 cbdb_A730   6  68  -6  599491 ..  599502 +  -7.2  -3.68435   TATCTTTGGCAACCG                CCCC TAGC GGGG                 TATTGTTTTCAGACG
 cbdb_A730   6  68 247  599744 ..  599758 +  -8.5  -3.21218   TCGGGGCCGTAATAG               CGGGC ATCCA GCCCG               TTACTGGTGAAAAGT
  cbdb_B18   3  62 107  589106 ..  589116 +  -3.2  -4.38154   ATCAGGGTTTAAAAT                 CAGG GGT TCTG                 TTTTATACCGGGTAT
 cbdb_A708  13  82  89  577760 ..  577780 + -11.1  -3.57144   TGAACCTTTTGGTCT            GCCCAGTGT CTT ACCCTGGGC            TTTCAGCCTGGCAAG
 cbdb_A692   4  72  16  570884 ..  570907 +  -4.6  -4.82901   ACGTAGAAAAAGACA          GCCCGTAGAAT CCA AATCTA-GGGC          TTTTTATGGGGCAAG
      clpP   3 100  36  548558 ..  548577 + -11.4  -5.29445   CATCTAAAGACAAAA            CGCCCTTC GCAA GAGGGGCG             TTTTTATTCTTCAAG
      cobU   4 100  34  530533 ..  530549 + -10.8   -5.1971   CAGAGTATTAAAAAA              CCCCCG GGTAA CGGGGG              TTTTTGATTTTTGGT
 cbdb_A627   3  66 -21  515870 ..  515893 +  -4.6  -4.42235   ACTGGCCAAAAATTC          GGCTAAGG AAGCCGGG CTTTAGCC           TTCTTTTTCAACCTT
 cbdb_A620   3  90 428  509901 ..  509937 + -12.4  -3.59262   AGACTTAGATGTCTA   GAGAGTGGCAGG-GGAG GGAG TTCAACCTGCCACTCTC    TTTCAAGATATAAAA
       nrd   9  74 290  498828 ..  498843 +  -6.1  -4.39889   GAAAGAATGCGTTCA              CCCAC GCTGGG GTGGG               TTTTGATGTGGTTAT
 cbdb_A598   7  75  93  492590 ..  492602 +  -7.7  -4.07568   GAAAATGGGGCAAGC                CTCCA GCA TGGAG                TTTTGGGCGGCGGAA
      rimI   4  59 263  486655 ..  486666 +  -4.4  -3.90318   GCAGGTACTTCCTTT                CACA GACT TGTG                 TTTATAGCGTAATAG
 cbdb_A578   7 100  26  470227 ..  470246 + -13.6  -4.40298   TATTAAAACAAAGAA            GGGGAGGT TAAA ACCTCCCC             TTTATTAATTTACAT
 cbdb_A556   5  64  52  453148 ..  453160 +  -3.3  -4.56597   TATCCAGCCAGAGAA                GGGCT TTG GGCTC                TTTTTCCAACACAAA
 cbdb_A547   7  77  75  447818 ..  447850 +  -7.8  -4.20806   TGCTTAAATAAAAAA     CCCTGATTCGGGA GGTAAAAA TCCCGG-TCAGGG      TTTACTTTTGGAATA
      atpC   7  90  28  441113 ..  441131 +  -7.4  -5.28942   TCATAAATGATAAAA             GCCCCT CTGAACA AGGGGC             TTTTTGTTTGGGATG
 cbdb_A523   5  46  79  424030 ..  424059 +  -2.9  -3.37071   TTCAGGTCATCTATA       TGGGTTATGACCAG TAT CTTGTCA-AACTCG       TTCTGAATAGAGTTT
 cbdb_A510   4  60  30  411409 ..  411426 +  -6.9  -3.13382   CCAGCCCAAGGTAAG             GCCGCCA TTCA TGGCGGA              TATTGGCGTTTGCTC
      glmS   4  65 205  407094 ..  407116 +  -7.7  -3.19192   CCTCACTGTTCAGCC           CTTGGCGGA CTCCA TCCGGCAAG           TTGGGTTCAGTAGGG
 cbdb_A489   6  61 -31  396219 ..  396242 +  -3.8  -4.20516   CGGCGGGAGATAAAA          CTGTTACGGC ATCA GCTGTTATAG           TTTATTAGCTGGGCA
      rpsI   2 100  27  382667 ..  382690 + -12.5   -5.1963   TATACATAAAACAAA          GACCGGAAC CTCAAA GTTCCGGTC           TTTTTATTGGTTGAA
 cbdb_A415  10  85 302  351888 ..  351936 +  -8.9  -4.19746   TTTCCCCGCTATCCA TACTGCCTGCCACCAGCTCCAA CATGTC TTGG-GCAGCTGCCAGGCGGTA TTGTTTTACCATCAG
      ftsK  11  93  27  338751 ..  338769 + -10.3  -4.96468   TAAAGTATTAGAAAA             GCCCTGA TTATT TCAGGGC             TTTTGTTTGGCTTTC
      valS   5  52 184  326363 ..  326390 +  -5.6  -2.91465   AGGTTAAACCCCTTT        CCATTATCCTGA ATGG TCAGTAAAATGG         CTTTGGGTTTGAATT
  cbdb_B12   6  62 467  313022 ..  313038 +  -6.5  -3.48269   TTCTTTAACAGGTCT              GCCGC ATTCTCC GCGGC              TTCCTCTTTGGTACG
 cbdb_A358   7 100  20  305212 ..  305245 + -22.7  -4.39828   ATCTTCTTTATAAAA     CAGATTGGGGAAGTG ATAT CACTTCCCCAATCTG      TTTTATAAGACTGTT
 cbdb_A342   3  55 268  294581 ..  294596 +  -6.1  -2.89797   CTTGAAGAAGGGGCG              TGCCC GATGGG GGGCA               TAGTGTTTGTCAGCC
      hepT   5  86 294  291091 ..  291110 +  -7.8   -4.8622   GATGCAAACAAAAAA            GCCACCTT TTCA GGGGTGGC             TTTTTGATTAGGGCA
       ppa   8  90   7  270096 ..  270112 + -12.3  -3.44377   GTGAAATAATAAAAA              GGGGCTT TTA AAGCCCC              TTAAATTTTATCTGT
 cbdb_A299   5  93 467  263282 ..  263300 +  -8.8  -5.22289   ATTTATTTCAGTAAA             CCACCCCT TTG AAGGGTGG             TTTTTCTATTTAGTA
 cbdb_A289   4  66 342  255822 ..  255833 +  -7.2  -3.54424   CTATGCTGGCGGATT                GCGG CATG CCGC                 TTTACGCCCGTGAAC
 cbdb_A270   3  56 203  238221 ..  238234 +  -6.7  -2.61681   CGGTAACTGCCGGCT               TTGCG GGTG CGCAA                GTTGTGAAATTCCAC
 cbdb_A262   5  61 220  231203 ..  231233 +  -8.2  -2.70932   AGGACGCCAGATGGT       GGAGCTGAGGGGAT TCG AACCCCTGACCTCC       TCCTTGCAAAGGAGG
 cbdb_A259   5 100  62  228935 ..  228961 + -18.2  -3.71883   AGGTATGTTAACAAA         GCAGCCAATCTT TAA AAGATTGGCTGC         TTTCCAGTTATCTTA
      rdhB   3 100  24  210024 ..  210046 + -14.2  -4.35524   CAATTCAGGGCAAAA           GAGGGGCATG TTC TATGCCCCTC           TTTTAAATTTAAACC
 cbdb_A225  10  79 166  200175 ..  200202 +  -5.6  -5.00616   TATAAATCGGGGTCG        GCAAGCAGGG TTTCCAGT TCCTGTTTGC         TTTTTTCCAGCCCGG
      fdx1   1  71 305  182680 ..  182708 +  -6.7  -4.00782   ATATTGCACCCCCCA        GCCGATTTACC CAGTTAA GGAAAGTCGGC        TTTATCATAGTGTCA
 cbdb_A190  10  93   8  175322 ..  175338 + -10.8  -4.88293   ATAAGTAAACAACAG              GGGGGC GTAAA GCCCCC              TTTCTTTTTGCCCTT
   cbdb_B9   6  77 259  167076 ..  167092 + -10.9  -2.90218   TTCAGCAAAAGACAA              CCGGTAT CCT ATACCGG              CTTCGTTTTTAATGA
      hymD   7 100  32  160479 ..  160495 + -13.7   -5.1523   TAAGTAACCGTTAAA              GGGGGCT TTT AGCCCCC              TTTTTATATTGTGCA
      arcB   9  85 263  147830 ..  147858 + -11.3  -3.30159   CTGTCAACTACTTTA        TAGTTACTATTTT AAG AAAATAGTAACTG        TTATCCGGCAGTTGC
      trpD   5  93  25  139770 ..  139816 + -13.8  -2.98823   TATATATGGTGGTCA GTCCGGTTGTCAGGAGTAAGCT TTC GGCGTGCTTTTGGCAATCGGAC TCTATATACAAAAAG
      accC   5  59 -15  134801 ..  134842 +  -3.7  -4.03806   AATTGACGAAGATGA GATAACCGGCGTTTAAAGG TTTT TCTTTAAACGCCCAATCTC  TTTCTGGATTTCCTT
 cbdb_A127   6  66  23  122185 ..  122203 +  -8.8   -2.8577   CCGGACATAAAAAAA             GGGCGG TGAAAAT CCGCCC             GTTTCAGTATTAGCT
 cbdb_A122   3 100  13  117222 ..  117247 + -14.7  -3.03781   TAATATATATGCAAA         AGGGGCAGACC GTGA GGTCTGCCCCC          TATACTTTGAATTCA
 cbdb_A111   5  78 199  107861 ..  107897 + -11.1  -3.05268   GCAGACTGTGGAGTA    TATAAATGGGTGGAGTT TTG ATTTCTACCCATTTATA    TATTCCGGGTGCTTA
  cbdb_A86   6  55 134   71187 ..   71201 +  -2.8  -4.07618   CTAAGATTCATATCC               TAAACG AGC CGTTAA               TTTCATTGTTAACGG
      cysS   6  63  84   58003 ..   58017 +  -7.2  -3.13522   TTAGTGACCATTTAT               GATAGA TTA TCTATC               TGTTGCTGGGGCCGT
  cbdb_A56   7  93 -37   37638 ..   37658 + -13.3   -3.2964   AACTGGTTTACCGCG            GGGCGGAGA TAC TTTCCGCCC            TTATAGAGCAGATTT
      gltA   7  67 357   35201 ..   35216 +  -3.2  -4.73092   GGGCATCTTCGCCCT              GTTCCG GGTT TGGAGC               TTTATTTTCAGTTGT
  cbdb_A41   6  75  81   31593 ..   31631 +    -3  -5.19879   AGCATTATCAATCTC   CCCCTCTGGGTTGACTAC CAC GTAGTCAAAGTCGGGGAG   TTTTTCTATTTCGAG
  cbdb_A25   3 100   8   20776 ..   20801 + -17.7  -2.80994   TTAATTAAAAAATAT         TGGCAGGGTGA ACGT TCACCCTGCCA          TATAATAAACTTGCC
      folC   4  66 -30   17724 ..   17750 +  -7.9  -3.31931   GGCCTTAAAAGGGAA         GAGCCAGCCCC GGTCA GGAACTGGCTC         TTAGTAATTCTATAA
   cbdb_A9   4  54  60   10807 ..   10819 +  -4.8  -3.32844   GTTAGCCGGGTCACG                CAGG CTTTT CCTG                TTGTCAAGTACGAAC
      nadD   8 100  33    3835 ..    3853 +   -16  -3.30972   TCAGATAAAAATTAA             GGGGCGTC TTA GACGCCCC             TTAGCTGTTTTCTAA

SUMMARY

262 putative operon ends contain 1333 possible terminators.
Percent operon ends hit by terminators of confidence >= x:
	x	#>=x	hits>=x	%hits>=x
	100	82	65	61	23 %
	99	82	65	61	23
	98	82	65	61	23
	97	82	65	61	23
	96	82	65	61	23
	95	96	77	71	27
	94	96	77	71	27
	93	114	91	85	32
	92	114	91	85	32
	91	119	93	87	33
	90	126	100	94	36
	89	131	102	96	37
	88	135	105	99	38
	87	137	107	101	39
	86	142	109	103	39
	85	147	111	105	40
	84	149	112	106	40
	83	157	118	111	42
	82	162	123	114	44
	81	164	125	115	44
	80	167	126	115	44
	79	170	129	118	45
	78	174	133	120	46
	77	185	139	126	48
	76	195	145	131	50
	75	200	149	134	51
	74	209	157	141	54
	73	220	167	146	56
	72	222	168	147	56
	71	231	175	149	57
	70	240	181	151	58
	69	248	187	154	59
	68	262	196	158	60
	67	272	204	162	62
	66	294	221	168	64
	65	307	232	172	66
	64	325	248	176	67
	63	334	256	180	69
	62	351	270	188	72
	61	373	288	193	74
	60	394	305	197	75
	59	432	331	203	77
	58	444	340	203	77
	57	457	353	208	79
	56	519	401	215	82
	55	535	416	219	84
	54	585	450	226	86
	53	612	470	229	87
	52	648	496	233	89
	51	693	529	237	90
	50	748	565	239	91
	49	785	596	241	92
	48	867	651	243	93
	47	921	691	247	94
	46	980	736	252	96
	45	1041	782	253	97
	44	1094	826	255	97
	43	1164	878	256	98
	42	1217	917	256	98
	41	1292	976	257	98
	40	1323	1003	257	98
	39	1333	1009	257	98
	38	1333	1009	257	98
	37	1333	1009	257	98
	36	1333	1009	257	98
	35	1333	1009	257	98
	34	1333	1009	257	98
	33	1333	1009	257	98
	32	1333	1009	257	98
	31	1333	1009	257	98
	30	1333	1009	257	98
	29	1333	1009	257	98
	28	1333	1009	257	98
	27	1333	1009	257	98
	26	1333	1009	257	98
	25	1333	1009	257	98
	24	1333	1009	257	98
	23	1333	1009	257	98
	22	1333	1009	257	98
	21	1333	1009	257	98
	20	1333	1009	257	98
	19	1333	1009	257	98
	18	1333	1009	257	98
	17	1333	1009	257	98
	16	1333	1009	257	98
	15	1333	1009	257	98
	14	1333	1009	257	98
	13	1333	1009	257	98
	12	1333	1009	257	98
	11	1333	1009	257	98
	10	1333	1009	257	98
	9	1333	1009	257	98
	8	1333	1009	257	98
	7	1333	1009	257	98
	6	1333	1009	257	98
	5	1333	1009	257	98
	4	1333	1009	257	98
	3	1333	1009	257	98
	2	1333	1009	257	98
	1	1333	1009	257	98
	0	1333	1009	257	98
