# Supplementary material for: Rapid, accurate, computational discovery of Rho-independent transcription terminators illuminates their relationship to DNA uptake
Source: Genome Biol. 2007 Feb 21;8(2):R22. doi: 10.1186/gb-2007-8-2-r22 (PMC1852404; doi:10.1186/gb-2007-8-2-r22)
Supplement: Additional data file 2 — As described in the text, the entire robust tail-to-tail region is searched; if the region is less than 500 nt, then the 500 nt downstream of the stop codon is searched (stopping if a gene start is encountered). In the case of ties, all terminators with the high score are output. [file gb-2007-8-2-r22-S2.zip › Dehalococcoides_ethenogenes_195.ttperf]

      gyrB   7 100  28    3828 ..    3853 - -17.7  -4.98522   AACGTCAGACAAAAA         TAAGGGGCGTC TTAA GACGCCCCTTA          GCTGTTTTCAAAGGC
   DET0008   2  44 218   10507 ..   10523 -  -3.6  -2.59431   GGGCGGGATAAGGGA              GCGGCA GGAAA TGCTGC              TTTCCCATAAAGATT
   DET0017   5  71   4   17718 ..   17732 -    -7  -4.09685   GCCGAGGCTTTAAAA               GGGCAG AGC CAGCCC               CGCTCAGGAACTGGC
   DET0021   3  42 432   19080 ..   19092 -  -2.6  -2.76261   GGTGAACTGGCAAAT                GACG GTTTT CGCC                TGACCCCCCAGCGGG
       gmk   3  55 187   31286 ..   31314 -  -5.2  -3.34398   TTTGCGGCTGAAACA       GCGGCTGCCACGG TTAT CCA-GATAGCCGC        TTCCATCGGTATACC
   DET0039   3  54 303   34516 ..   34530 -  -5.7  -3.05384   GTGCGGGCTATGGAA               TGCCA GAAGA TGGCA               CTTGGCGAACCTGAC
   DET0046   6  91  59   37585 ..   37600 -  -6.8  -5.45802   CTGGTAAAAGAAAAA              GGCCTC CGTG AAGGCC               TTTGTTCAAACCTGG
   DET0063   4  51 198   57562 ..   57572 -  -2.4  -3.84906   AGAACTCAGAAAAGA                 CCTG CGT CTGG                 CAAAGCAGTACCAGC
   DET0078   6 100  26   76876 ..   76895 - -12.2  -5.79595   GGGCAAAAGAAAAAA            GGGGAGTT TAAC AACTCCCC             TTTCAACATTGCGGA
   DET0094   9 100 123   89680 ..   89705 - -13.5   -3.3482   GAATTGGCTAAGGAA         TAAGTTCCCAA AGCT TTGGGAACTTA          TTCCTTAAGGCGGGC
   DET0109   3 100  29  107381 ..  107397 -  -6.5  -6.09888   GGGTAATAAAAAAAA              GGCGG TAAAAGC CCGCC              CTTGTAAGTCCGGTA
   DET0121   8  70 -23  120076 ..  120105 -  -9.4  -2.75727   TGAAGATGAGATAAC       CGGCGTTTAAAG GTTTTT CTTTAAACGCCC        AATCTCTTTCTGGAT
   DET0127   3  48   9  125115 ..  125131 -  -3.7  -3.10796   CGGGATGACTTAATA              TACGTGT TTA ATACGTA              TTAGAAGATTAACCG
   DET0144   5  73 122  140393 ..  140412 -  -5.6  -4.56597   CCCGCGGGGTAAAAA            TCTGGCAG AAGT CCGCCTGA             TAGTGGGAAGTATCC
   DET0149   4 100  57  145408 ..  145425 - -12.7  -4.32046   GGTGCAAAAACTAAA             GGGGGCT TTTT AGCCCCC              TTTTTGTATTTATAA
   DET0167   4  66 414  160943 ..  160961 -  -7.4  -3.43919   TTGAAAGGTCAAACA             CCTCAGGA GTA TGCTGAGG             CAAATTCTGGACTCT
   DET0177   1  55  42  170052 ..  170067 -  -4.6  -3.52102   AGGGTACTTAGAGAA              CCGGCT AAGA AGCGGG               TTTAAAGCTTGTATC
   DET0182   2  61  45  175111 ..  175136 -    -6  -3.69323   TTAGTACTACGGAAA         GGCAGGGGGC TGTATG GCCTTCTGCC          TTTCTTTTTGTATTT
   DET0185   7  83 138  178361 ..  178376 - -11.8  -2.77858   ATAAGTAAACAACAG              GGGGGC GAAA GCCCCC               TTCCTTTTTCCCGGT
   DET0192   3  45 453  185027 ..  185040 -  -2.3  -3.36166   GCTTTAAAAAACAAG               TTGGC GTCT GCCTA                GTGTGGTATAATCAA
   DET0201   4  63  73  193201 ..  193211 -  -6.8  -3.50447   CGAAGCCGGAGATAA                 CCAG ATA CTGG                 AAATCTGGCTTTATG
   DET0214   5  74 140  206444 ..  206454 -  -6.8  -4.39166   TGGTAGATATTAAAA                 TGCC AAA GGCA                 GAGGATATTCAGGCT
   DET0218   3  56 389  210900 ..  210922 -  -6.3  -2.90615   ACTGGCTTCAAATCA           GGTCAAGTA TAATC TGCTTGACC           GGCAGATTGAGACAA
   DET0222   4 100  27  214981 ..  215005 - -13.5  -4.41114   GCATTATATAAGAAA          GCGGGCACCCC TGA GAGGTGTCCGC          TCTTTTTCTTACAGA
   DET0251   7  86 312  240494 ..  240513 - -12.1  -3.12351   TTCTGGCAGAGGTAA            CCGCCCG CCGGAC CGGGCGG             GTCTTTGGTATCCAC
   DET0255   1  51  61  245858 ..  245872 -  -4.2  -3.28712   CGGTTGGGTCTATAA               CCGG ATAAAGG CCGG               CAATTAAAATGCTTC
   DET0272   3 100 344  261719 ..  261743 - -14.3  -4.17296   TCCCAGATATAGAAA          GAGGCCGGGTA AAA TACCCGGTCTC          TTTGTTCTAAAGGTA
   DET0278   1  51  61  268216 ..  268230 -  -4.2  -3.28712   CGGTTGGGTCTATAA               CCGG ATAAAGG CCGG               CAATTAAAATGCTTC
   DET0295   3 100 344  284077 ..  284101 - -14.3  -4.17296   TCCCAGATATAGAAA          GAGGCCGGGTA AAA TACCCGGTCTC          TTTGTTCTAAAGGTA
   DET0304   7  53  19  291908 ..  291946 -  -5.2  -3.14636   AAGCAACTGAATATA   TTCGTAAGGGGAGAAACC GCC GGTTTCTCCCCTTTTATT   TTTCTAGCGTACTCT
   DET0309   5  53 198  296563 ..  296575 -  -4.7   -3.2964   AAAGTGTTGGGATAA                CCGCC AAA GCCGG                GATAAAAAGCTTTGG
   DET0317   2  53 190  304283 ..  304305 -  -3.5  -3.59698   TCAGTTGAGAGAGAA          GCTTGATTCA TCAT TGAACCA-GC           CTGATTTGATACTGA
   DET0322   6  74  25  307557 ..  307576 -  -9.2  -3.33833   AAATAGGAAATCCAA            TCGCACCC ATGC GGGTGCGT             GGATTGAAACGTTCA
   DET0331   8  68 356  314820 ..  314844 -  -7.8  -3.41704   AGAATATTTTAAATA         TCCCC-CTGCC TGCC GGCTGCGGGGA          CAGCCATTACCAGAA
   DET0349   5 100  25  334299 ..  334320 - -13.1  -4.84539   TAAGGAAATATAAAA           GGGAGACTT TTAA AAGTCTCCC            TTTTTAGTTTAGAGG
   DET0357   5  52  44  339798 ..  339824 -  -5.1  -3.01791   ATCCGTTTTTTAAGA         GGTGCAGGC TGGTTTTTG GCTTGCACC         TCTTTATTATCAGGA
   DET0362  15  59 259  343058 ..  343076 -  -7.4   -2.7644   AGGTAAGGGCGAAAT             GGTGAGGT AAG AGCTCACC             GGCAGTCCGGGTGAC
   DET0362  15  59  33  343284 ..  343302 -  -7.4  -2.87229   ATTTTATTAGTAAAT             CACTCCTT TTT AAGGGGTG             GTTTTGTTATTTAAA
      proS   6 100  39  350075 ..  350099 - -20.1   -5.7827   AACAGAAATAAAAAA          TCAGGGGGGCT ATT AGCCCCCCTGA          TTTTTTACCTTTAGA
   DET0384   5 100  30  365600 ..  365615 - -10.4   -5.8187   CAGCCAATAAAAAAA              GCCGGT TTAA ACCGGC               TTTTTGTTTTATAGT
   DET0390   2  65 227  370504 ..  370522 -  -6.6  -3.66844   TTCAGACCTGAATAA             CGGCACAG TTA CCCTGCCG             GCGCTTCTCCTGATG
   DET0407   6 100  34  385177 ..  385196 -   -15  -2.50077   TTCTTACAAAACCAG            GGGGGCAG ATAT CTGCCCCC             TTTTGTATTTTCAGG
       dut   2  58 248  391236 ..  391249 -  -3.7  -3.96216   GGGTGACGTAAACAA               GCTGG AAAT CCTGC                AAACCTTCCCCAAAA
   DET0431   8  53 458  405204 ..  405221 -  -5.6  -2.79183   CTCAGGCTGACGAGA             CCTGTT TTGATG AACAGG              CCGAAAGTATTATGG
   DET0431   8  53   2  405664 ..  405677 -  -5.9  -2.76711   TATTGAGAAAGTAAG               CCGCC TGAA AGCGG                TCTAGGAGGCCTGCT
   DET0440   6 100   3  418246 ..  418265 -   -10  -5.14563   CTCTGTATTAAAAAA            GCCCTGAC TTAA ATCAGGGC             TTTTATTTGGTCTTT
   DET0456   5  57 293  430762 ..  430777 -  -4.6  -3.59262   TGCCAGATTGTCAAA              GGGGAG ATAC CTGCCC               AGATAGTTTACAAAG
   DET0507   5 100  27  462156 ..  462179 - -13.9  -3.98312   TATACAAAAGCCAAA          GGCCGGAAC TTCAAG GTTCCGGCC           TTTTTATTGTTTAAA
   DET0523   3  53 351  475266 ..  475285 -  -4.9  -3.32941   GAAAACATAACCGAA            GGGCAGG AAATAG CCTGCCA             GATGCTTGCCTTTAG
   DET0532   9  82 210  486072 ..  486086 -  -7.8  -4.41348   GCTGCGGGAAATAAA               GGTACG GCG CGCACC               TTTGATTGTTATCGG
   DET0537  10  57 258  490496 ..  490506 -  -5.4  -3.41445   AAAAATGGCTAAAGA                 GCAA AAT TTGC                 CGCTAAATCCCCAGA
   DET0549   2  44 236  503110 ..  503120 -  -2.6  -3.12407   AATATAATTCTAACA                 TAAA TAC TTTA                 TGCTAACGGACAGAA
      rimM   8 100  28  520530 ..  520547 - -12.7  -4.79352   GTACTTACAATAAAA             GCCCCTC TAAC GAGGGGC              TTTTTGTTTAAGCGG
   DET0575   5 100 265  527241 ..  527272 - -10.8  -5.27779   TGCAACACTAAAAAA      CCCTGGCCGGAAAT TTAT AACTCCGGTCAGGG       TTTACTTTTGGCATA
   DET0605   5  66  15  562235 ..  562257 -  -7.7  -3.35597   GCTACGGTTGAAAGA          GCGG-AACGG ATAG CCGCTGCCGC           TGCCGCACCTGCGGT
   DET0609   6 100  32  564723 ..  564763 - -10.4   -5.1244   GGATGAATATAAAAA CAGCCACACCCGGAAATGG AAGA CCACA-CCGGGCATGGCCG  AACTGGCTTCATAAG
   DET0617   0 NONE
   DET0624   4  71  65  576827 ..  576841 -  -9.2  -3.06183   TTTACCGTGACGGAA               GCCGGG CAG CCCAGC               CTTTATGCACCAGTG
   DET0635   5  66  44  587787 ..  587808 -  -7.3  -3.43826   CAAAAAGAAGCAAGA           GCCGG-TCAG AGA CTAAACCGGC           TGTACCCGCTCCGGA
   DET0643   6  53   7  594231 ..  594244 -  -4.5  -3.35832   AAACTGGCTAAAAAT               GCCTC CAAA GAAGC                GGGTATTTAGCCCTC
   DET0649   7 100 246  599018 ..  599038 - -12.7  -3.66921   AATTTTAATCTGAAA            GGGATTTAG TTT CTAAATCCC            TTTTTTATGTCCCCG
   DET0656   3  59  62  605436 ..  605452 -  -6.5  -3.31415   GATTAGCAAACGGAA              CACGGTT TGA ATCCGTG              GCGGTCCCGCCGCTG
     trx-1   5 100  27  608886 ..  608904 -  -9.5  -4.94672   AAAGAATATGAAAAA             CCCCCGC TAAAG ACGGGGG             CTTTTGTTTATAGGG
   DET0677   6  53   7  625242 ..  625255 -  -4.5  -3.35832   AAACTGGCTAAAAAT               GCCTC CAAA GAAGC                GGGTATTTAGCCCTC
   DET0683   7 100 246  630029 ..  630049 - -12.7  -3.66921   AATTTTAATCTGAAA            GGGATTTAG TTT CTAAATCCC            TTTTTTATGTCCCCG
   DET0690   3  59  62  636447 ..  636463 -  -6.5  -3.31415   GATTAGCAAACGGAA              CACGGTT TGA ATCCGTG              GCGGTCCCGCCGCTG
     trx-2   5 100  27  639897 ..  639915 -  -9.5  -4.94672   AAAGAATATGAAAAA             CCCCCGC TAAAG ACGGGGG             CTTTTGTTTATAGGG
   DET0711   2 100  25  657836 ..  657859 -  -9.5  -5.48213   TATCTAAAAGAAAAA          CGCCCCTTC GTAACA GAGGGGGCG           TTTTTCTTTCAGCCA
   DET0736   4 100  31  677108 ..  677131 - -16.8  -4.19648   TATATAGAAAGCAAA          GAGGGGGAGT GAAA ACTCCCCCTC           TTGTTATTTAAGAAA
   DET0739   4  73  25  680076 ..  680120 -  -7.2  -4.20516   TGTTTACTTAATAAA TAACGACTCACTCCGGGA TTCTTTTTG TGCCGAAGCGGGTCGTTA TTAGTACCGTTACTT
     hpt-1   3  51 466  689080 ..  689103 -  -4.6  -3.08224   ACTTGACCTTAAAAG          CGCTAAAATG GTAG CATTTCATCG           TGTCCCCGTAGCTCA
   DET0759   2  51 368  699487 ..  699513 -  -3.6  -3.53012   TTTCGGTGGTTGAAA         CGGTGGATAGTT TTG AAATAGCCTCCG         AGTTAAACCGCAGAG
   DET0785   3  60 -19  722593 ..  722603 -  -2.4  -4.54343   ATAAAGCTAAATAAA                 CGGG TTG CCGG                 CCTTTTCTCTGCCAA
   DET0790   4  71  33  727165 ..  727183 -  -6.7   -4.1964   TGGAAGAGGGTAAAA            CCCGTGAG CTTA CTC-CGGG             AGAGATAGCCGCCCT
      queA   2 100  33  733263 ..  733283 - -11.1  -4.36716   AATAATAAAACTAAA            GGCCGGG AATTAAA CCCGGCC            TTTGTTATTTATGGG
   DET0805   3  66 350  738736 ..  738746 -  -4.6  -4.27921   CATAATAAAAAAAAT                 GGCC TCA GACC                 TTAATCTGGACGTAT
   DET0817   9 100  22  747092 ..  747109 - -11.3  -5.63504   AACTGTATAAAAAAA             CCCTCTG GAGA CAGAGGG              CTTTTTTATGTGTAT
   DET0825   3 100   8  752747 ..  752770 - -13.8  -3.05715   AACCGCTGTATGTAA          TTGCGGCGGG TTTC CCCGCCGCTA           AATAAGTTTACTGTT
      hisB   7 100  26  771306 ..  771320 -  -8.5  -5.80951   ATCCAAAATAAAAAA               GGGGC TTTTC GCCCC               TTTTTTATTCTATAA
   DET0849   6 100  27  778243 ..  778263 - -12.6  -3.61609   TCATGTAAATTAGAA            GGCCTGCT TTTAG AGCAGGCC            TTCTTTATATATTAG
   DET0869   4 100  46  797047 ..  797064 - -10.5   -4.9792   TATCGCAGAGAAAAA             CCCCGGC TGTG ACCGGGG              TTTTATTATATCTAT
   DET0873   2  70 398  801831 ..  801845 -  -7.1  -3.79906   CTATGGGCATAATAA               CCTGG CTGTT CCAGG               ATGTATTAGGGCACG
   DET0884   1  47 252  810330 ..  810343 -  -2.3  -3.53563   AGATTGTTTCCGAAA               GGCTT GGGC ATGCC                AGTATCAATATTACT
   DET0888   1  51  61  815628 ..  815642 -  -4.2  -3.28712   CGGTTGGGTCTATAA               CCGG ATAAAGG CCGG               CAATTAAAATGCTTC
   DET0905   3 100 344  831489 ..  831513 - -14.3  -4.17296   TCCCAGATATAGAAA          GAGGCCGGGTA AAA TACCCGGTCTC          TTTGTTCTAAAGGTA
   DET0915   2  53  -3  839105 ..  839116 -    -3  -3.74461   AGATACCAAAAGCAA                TTAG CTAA CTAA                 CAATCTTCAAAAAGG
       nth  12  74   6  856225 ..  856252 -  -9.2  -3.39895   CTTGGTACTAACGAA        GTGGCATCGGCAA CCA CTGCCAATGCC-C        GCCGCCTATTTCACC
   DET0938   9  67 270  858699 ..  858709 -  -6.8  -3.89524   ACCGGAGTTTATAAA                 TGCC TAC GGCA                 TAATTTTTGGCGGAA
   DET0949   7  53 410  871003 ..  871013 -  -3.2  -3.85698   CTGCGTTTTGATAAA                 GAAG TAT CCTC                 CCCCCTTATCCCGCA
   DET0959   7 100 332  877523 ..  877548 - -10.4   -5.4492   CAGATAGATAAAAAA         GGGGGGCAGT TTTTTT ACTGCCCCAC          AATTTAATTTTCATA
   DET0959   7 100 258  877597 ..  877622 -  -8.9  -5.64873   TTTAACAACAAAAAA         GCCCCTGGC TTTTTACT GCCTGGGGC          TTATATTCAGCTTCA
   DET0962   5  51 467  879834 ..  879850 -  -3.7  -3.41051   GCAGTTCCACCAGAA              TAAACCG CGG CGCTTTA              CGGATATGATTTACT
   DET0962   5  51 138  880165 ..  880179 -  -4.9  -3.10533   GTTGAAAACGATATA               CCGGC AGCCA GCCAG               GCCATGAGCGGTCTG
   DET0962   5  51  60  880247 ..  880257 -  -3.2  -3.60762   CAGGCCTTAAAAAAC                 CTGC CTG ACAG                 CTTTTACCTATCTTT
       lgt   7  82 153  885184 ..  885203 -  -3.4  -5.51046   GAAAGAGATAAAAAA            CAAGGCCG GCTC CGGCAATG             CCAAGAGGGCTATTT
      purA   6 100  26  895474 ..  895491 - -12.7  -5.24799   TTATAAATATAAAAA             GGGGGCT TAAA AGCCCCC              TTCGGTATTTAGAGA
   DET0988   6  63 212  907377 ..  907393 -  -5.1  -3.95435   CTCGTTAAAAGAGAA              GGCCAAA GAA TTTGGGC              GGAGTGTCTCAAATT
   DET1008   8  61 -19  918602 ..  918613 -  -7.2  -3.06133   GAATGTTTTACTTAA                CGGC GTTG GCCG                 CCAGAGATATTTCGT
   DET1028   2  63  -3  932205 ..  932223 -  -4.6  -4.21319   ACTAAGCCGAATAAA             TGAAAACC AAG GGTTTTAA             GTCCAGCGTTCCAGT
      ileS   4  63 141  941938 ..  941957 -  -5.6  -3.86015   TATTCTGGCCATAAA            CGGCCAGC CAGT GCTGACTG             ATGAAGAACTGATAC
   DET1062   9 100 -37  962621 ..  962635 - -11.4  -5.67283   AAGGCAAATAAAAAA               CCGCTC TGA GAGCGG               CAAGCTTTATAAATA
   DET1067   4  93   7  969322 ..  969354 - -10.7  -4.08485   TGGAGGTAAAGCAAA      CAAGCATCTCAGA TAATAAG TCTGTGATGCTTG      CTCTTTTTATGCCTC
   DET1119   6  63 470 1023536 .. 1023548 -  -3.4  -4.57353   GCGGACTATAGAAAA                CAAG GTATT CTTG                GAAAGCTTTATGCGA
   DET1143   7  73  -2 1045339 .. 1045368 -  -5.7  -4.57341   AAGCCGTCTTAAAAA       TAAACCCCCAAAC ACCA GCCGGGGAGTTTA        AACCGAAAAATCCTC
   DET1165   1  42 195 1065384 .. 1065401 -    -2  -2.91695   GCCAGGCTCAAAGTA             TCTGCT CATGGT AGCAAA              CAAGCCAGATTAGTC
   DET1177   8  59 161 1074144 .. 1074164 -  -5.3  -3.65199   AACTGCCCAGCCAAA            CTCTGCCTG AAC CAGTCAGCG            AAGCCTGAACGGCTG
   DET1181   2  47 293 1080048 .. 1080058 -    -4  -2.96042   AATACGCATCAGAGA                 TAAC GAA GTTA                 AGCTGGAATATTTTG
   DET1195  12  80 162 1089087 .. 1089103 -  -6.5   -4.8622   TTGTGGAAGTAAAAA              CCGGCAA GCA CTGCCAG              CTGACAGATTCCGAA
      folE   6 100  24 1101627 .. 1101642 - -10.4  -5.38054   CCTGATAAATAAAAA              GGGGCT TTAA AGCCCC               TTTTTTAACATTGAG
    fusA-2   8 100  27 1111341 .. 1111358 - -10.5  -5.27335   TCCGCTAAATAAAAA             GAGGGGC TTTC GCCCCCC              TTGAAAAAGCACCTA
   DET1218  15  68 -37 1117988 .. 1118003 -  -7.5  -3.70478   AGAAACTTACTGAAA              GCGGC TGCAAG GCCGC               TTTCTTCTACATCTA
   DET1228   9  63 321 1126497 .. 1126524 -  -6.4  -3.58801   AGATAATCCCCCAAA        GC-TTTACTACCA AAG TGGTAGTAGATGC        CAACCAGTTCCTTAT
   DET1236   4  49 220 1132474 .. 1132490 -  -4.3  -3.16088   ATACTCCACCAAAAG              GCCAAAC TCC GGCTGGC              TATTTGGCAAGCTAT
   DET1239   6  91 -27 1134800 .. 1134821 -  -8.6  -4.67038   GGCCTAAAACTAAAA           GGGGCGGC TGTGAT GCCGCCCT            TTTCTATGCAGCCAG
   DET1249   7  87  33 1139572 .. 1139588 -  -6.5  -5.08824   CTGGTATGGAAAAAA              GACCCGA ATG CCAGGTC              TTCCCGCCTGTAAAA
   DET1254   7  53 184 1141014 .. 1141025 -  -5.8  -2.90212   CTATTATGGGACACA                CCCA TGAA TGGG                 TAAAACAGGAAAGCG
   DET1254   7  53 -36 1141233 .. 1141245 -  -4.8  -3.34398   CCCTGCCCCCAAACA                GGGT AACTG ACCC                AAACCCGCCCTCATA
      rpmB   5 100  45 1149415 .. 1149438 - -14.6  -4.64861   CTGCCCCAAAACAAA          TAGCCCAGGC AATT GCCCGGGCTA           AGAAAATACTGGCTG
   DET1271   5 100  29 1160075 .. 1160098 - -16.8  -2.73542   TTTAAGTTGCAATCA          GGGCAGACCA TAAA TGGTCTGCCC           TTTTTAGTGCCTACT
   DET1280   7 100  45 1164928 .. 1164967 - -13.7  -3.34028   AATGTAAACCAAAAG GGTAACCCCTGCCC-GGCC GCAT GGCCAAGACAGGGGTT-CC  TTAAATAATCCGCTT
   DET1285   4 100  26 1171901 .. 1171928 - -11.2  -5.65177   ATACGGACAAAAAAA        GCCCGGCACGCT TTAA AGGGCACCGGGC         TTTTTAGTAAGCTGC
   DET1303   8 100  55 1188686 .. 1188719 - -13.9  -3.68658   ACCGCATTAAAAAAG     GACGGCAGTCACCCC CTCC GGATTAACTGCCGTC      TGTTCTGCCTCAAGC
      hisI   2  58 399 1204575 .. 1204585 -  -6.8  -2.97951   CATGCCACCATAAAC                 GCCT TTG AGGC                 CGGTGTGCCGCTTGA
      trpS   6 100  36 1213868 .. 1213886 - -13.8  -4.20806   TACTGTAAAACTAAA             GCCCCGCC AAA AGCGGGGC             TTATTTTATAACCTT
   DET1347   8  69 368 1217450 .. 1217462 -  -9.1  -3.12668   TGGTAAAGCCTAATA                TCCGC GAA GCGGA                AGAGCTGCTGGGCAG
   DET1360  13 100  25 1231085 .. 1231112 - -12.9  -3.86252   GGTTACGAAATATAA        TAAAGGTCTGC TTTAGG GCAGACCTTTA         TTAATTAGCTAATTA
   DET1366   4  52   7 1236894 .. 1236932 -  -5.9  -2.61831   GTCAGGCCAAAAATG   CTCCTGCCGGCTGTCAT TTTGG ATGCCTGCCGCCAAGAA   AGCGGGCTAAAAAGC
   DET1369   3  58   0 1238489 .. 1238502 -  -3.9    -3.967   AAGTTACTAATTAAA               GTTTT TGTG AAAAC                TAACCGTGGCGTTTG
      pyrD  11  60 -15 1239841 .. 1239857 -  -2.2  -4.52873   CTGGCAGAAAAATAA              CCTAGC TTCTG GCTATG              CCCACTATTTCCCGT
   DET1380  10 100  78 1246094 .. 1246119 -  -9.7  -4.68593   CGTATCAGTCAAAAA         TGGGCGG-GGCT CAA AGCTACCGCCCA         TTTGTATTACTGGGT
      dnaJ   5  68  38 1264763 .. 1264791 -    -6  -4.08767   GGGATTTGTTTAAAA        TGTTCCGCAGGC GCAGA ACCCGCAAAACA        CCTGAACTTAATCCG
   DET1405   5  58 288 1272281 .. 1272297 -    -3  -4.19817   TTCATTCACCGAAAA             CTG-GGT ATAG ACCTCAG              CCGCCATTTCAACCA
   DET1421   7  65 363 1290896 .. 1290911 -  -5.4   -4.1673   CAACTGCGTAATAAA              CCTGTC ACCG GACAAG               CCTGCCGTTTTCAAG
   DET1429   9 100  42 1300002 .. 1300025 - -18.2  -4.08557   CGGGTTAAACAAGAA          GGGCGGGACT TTAA AGTCCCGCCC           TTTTCTATTATTCAC
   DET1443   7  66 343 1308282 .. 1308298 -  -8.7  -2.62396   CAGTCCGGTAGAGCA              GCGGTCT CCA AAACCGC              CGGTCGAGGGTTCGA
   DET1461  10  60 443 1317612 .. 1317624 -  -7.7  -2.73124   GGGTATTCTTGAAAT                CCAAC CGG GTTGG                GTTGGGGTAATGGCA
   DET1474   2  48 252 1332855 .. 1332892 -  -3.7  -3.21747   CCATGGCAGCACTAA   GTAATATCGTATTATTGA TCC TCAAATATA-GATATTAC   AGTGCAAGGGTGAAA
   DET1474   2  48 171 1332957 .. 1332973 -  -3.7  -3.10513   ATACGCTAATAGAGA              TGCATAA TAA TTATGCT              GAAGCCTTGATCCAG
   DET1479   1  45 138 1338269 .. 1338280 -  -4.4  -2.59714   ATCGAATGATAAGAT                TGTG TTTT CACA                 CTTAATTGCTGGCAC
   DET1490  10  93 323 1347216 .. 1347242 -  -8.7  -4.42238   TTACGTTAAGGAAAA         TCAGGCCGAGT TTATC ACCCCGCCTGA         AATTACCGAAGGAGA
   DET1499   3 100  26 1355173 .. 1355191 -   -11  -4.90381   CGGAACATAATAAAA             CAGCCTCC GAA AGAGGCTG             TTTTTGTCTGCCCTG
   DET1502   8  73 155 1357032 .. 1357048 -  -8.7  -3.42985   TAGAGACTGAAAAAG              GCCCTCT AAA AGAAGGC              GAACTTGAACGTGCC
   DET1510   1  47 145 1363617 .. 1363631 -  -4.2  -2.91144   TCATCTTGCAAATCA               GGCCTA TAA TAGGCT               ACCTGAAGAATCCGT
   DET1518   6  82  27 1371102 .. 1371129 -  -5.6   -4.9138   ACCATGGAAACAAAA        GAAGG-GGGGA GCAAGCT TCCCCTCCCTC        AAAATACCGAATACA
   DET1532   8  66 227 1383026 .. 1383038 -  -9.1  -2.59742   GGCAATGGTCATAAG                CAGGC TTA GCCTG                GACTAGCAAAATGCA
   DET1541   4  72 347 1389979 .. 1389999 -  -9.7  -2.82623   GCCGCCCCATAACCA            CCAGCAAAG ATG CCCTGCTGG            AATGGGGGCCGTTTA
   DET1556   3  68 238 1402254 .. 1402267 -  -5.3  -4.39277   GAAGAGGATAAGAAA               GCAAT TGAA ATTGC                ACGTAAATTTAATAT
   DET1563   3  81 136 1408615 .. 1408640 -  -4.1  -5.25803   AACTCTCAGAAAAAA         GGTTGGA-AG AATTAAG CTATCCAACC         ATAGATGACTTCGTA
      cysE   5  86  35 1426478 .. 1426495 -  -9.8  -4.01603   GACCGAAATATTAAA             GGGGCG TAAAAC CGCCCC              TTTTTGTTATATCCG
   DET1612   3  51 102 1444579 .. 1444589 -  -2.4    -3.885   ACCGGGATATAAGAA                 GCCG CTC CGTC                 TGGATAAACCGGAAT
   DET1623   6 100  60 1452362 .. 1452388 - -13.1  -4.27617   GATACTGCATCAAAA         CTGCCGTTTGG GAATG CCAAACAGCAG         TCTAATGATAATCTG
      gyrA  11 100  27 1458724 .. 1458742 - -14.6   -5.4756   AACGCCAATAAAAAA             GGGGGCTT TAA AAGCCCCC             TTTATGTTTTAACCG
       fmt   3  71 419 1468302 .. 1468331 -  -8.5  -3.50715   ACAAGCTTTACATAA       CCAGAACAGGCAG TTCA CTGCCCCTGCTGG        CTGAAACAGACCTGA
   DET1632   6 100 -11 1462429 .. 1462449 + -13.3  -3.66691   GAAGTCAAAGAAGTA            GTGGCTGCT TAA GGCAGCCAC            TCTCTTTTTATATTC
   DET1629   7 100  28 1458724 .. 1458742 + -14.6  -4.45168   AACGCCAATAAAAAA             GGGGGCTT TAA AAGCCCCC             TTTATGTTTTAACCG
   DET1622   3  77  75 1452362 .. 1452388 + -10.9  -2.84192   GATACTGCATCAAAA         CTGCCGTTTGG GAATG CCAAACAGCAG         TCTAATGATAATCTG
   DET1611   4  57 425 1445065 .. 1445077 +  -4.9  -3.66666   CTACAAGCCAGGCAG                CTAAA GCC TTTAG                TTTACGGGTTTTGAC
   DET1587   3 100  30 1426478 .. 1426495 +  -9.8  -5.24796   GACCGAAATATTAAA             GGGGCG TAAAAC CGCCCC              TTTTTGTTATATCCG
   DET1576   2  89 419 1420196 .. 1420223 +  -7.1  -5.07486   CGGATAAAAACCAAA        TCAGACAGC CTTTATAACA GCTGTCTGA         TTTTTATTCAGCGTA
   DET1562   9  55 413 1409170 .. 1409187 +  -6.3  -2.76457   GCCAAAATTCTTTGG             TCAGGTT TAAA GACCTGA              TGGTCTATATGTTCT
   DET1562   9  55 424 1409181 .. 1409192 +  -5.8  -3.17443   TTGGTCAGGTTTAAA                GACC TGAT GGTC                 TATATGTTCTGTAAA
   DET1555   4  51  93 1401935 .. 1401946 +  -2.2  -3.74693   TTGTAAACTATCAAA                CGGT AATT ACTG                 TTTGATAAAATGCCC
   DET1546   2  51  93 1394231 .. 1394248 +  -4.1  -3.34894   CCAGCTCTTTCAGGG             CGCGCTGG GTT TCAG-GCG             TATTTAAGCCCCGTT
   DET1542   8 100 -45 1390799 .. 1390828 + -14.3  -4.39318   CCCGGGGTATAAAAA       CGGGGAGC-GGGTT TTA AACCCAGCCCCCCG       TTTTAGATTTGATTA
   DET1536   2  47 181 1386497 .. 1386522 +  -3.2  -3.37796   TAGCTGCTTTGGGCT         CTACCTCTGC CAGACT GCCGAAGTAG          TTCTGGATGGTGAAA
   DET1531   6  55 321 1383365 .. 1383377 +  -4.8  -3.53012   TGTACATCAATTCCA                GCCT GGCTA AGGC                TTTGCCGGGCACCCA
   DET1531   6  55 447 1383491 .. 1383521 +  -6.1  -2.78715   AACCCGTGGCAGTCC       CCGGCGGCATG ATTATGCTG CATGCCCTCGG       TATGGTGACCGGATT
   DET1525   7  64  79 1378544 .. 1378558 +  -7.1  -3.28745   TCAGGCCTCCAGGCT               GCCTG ATTTA CAGGC               TTGCATTATTACAGA
   DET1520  11 100 199 1373896 .. 1373917 +   -13   -3.3506   CCGCTGACAAATAAA           GCGGGAGG TTTTGC CCTCCCGC            TTATACGAGTTTAAA
   DET1516   2  66  44 1370569 .. 1370581 +  -3.3  -4.59773   AAACAGGAGATAAAG                CAGCT TTT AGCCG                TTTTTGACCGTGACA
   DET1508   2  45 398 1363131 .. 1363149 +  -4.4  -2.57647   TGCCAGAACCGCTGA             CGGCCGGG CTT TCCGGATG             CTTAATATCATCGAT
   DET1501   2  54 -10 1357083 .. 1357093 +    -4  -3.58343   CTTGGGCACAGGAAC                 TCAT AAA ATGA                 TTTGGGGGTGGTAGC
      thyX   1  68 118 1347649 .. 1347682 +  -8.8  -3.04792   AATCGGTAAATGCAC     CGGGCAACGC-CCGG CAAAA CCGCAGCCTTGCCCG     TCTTCAGCATGGTGA
   DET1473   5  61 258 1333195 .. 1333206 +  -5.8  -3.61398   AATATCATCAAACTT                GCTG GCAG CAGC                 TTGTTGCAGGCCAGG
   DET1465   5 100   9 1323882 .. 1323899 +  -9.8  -4.65933   TTTTTAATAGCCAAA             CGGCGG TAAACC CCGCCG              TTTCTTTTCAAGATG
       ogt   1  51 380 1318466 .. 1318482 +  -3.6  -3.53091   TTTCCACCCCTTAAG              CCTGGG TTTAC TCCGGG              TTTCCCCCGAACAGT
   DET1447   1  54  23 1310675 .. 1310720 +    -4  -3.63435   GGTGCCGCAATCGGG GCA-AACACCCTGAGTAGCGG GACGG CCGTTCTTCATGGTGATCTGC TTGGTATTTTTCATT
   DET1420   6  61  27 1291304 .. 1291316 +  -3.3  -4.36931   AAATTCCACCCGAAG                CACCC GGC GGGTA                TTTTCATCTACCTTG
   DET1420   6  61 232 1291509 .. 1291525 +    -5  -3.95073   GTGCGGGTGCGGACA              GCCAGG TCACT CCCGGC              TTTGTCCATATCCAG
   DET1420   6  61 453 1291730 .. 1291750 +  -7.5  -3.04144   ATAGTCCACCTGAAA            GACCAGCTT GTA AGGCAGGTC            TATTCGCCGTCCGGC
   DET1404   6 100 206 1272762 .. 1272779 + -12.7  -4.78326   ATTTTTTGACTAAAG             GGCCGGA GGAA TCCGGCC              TTTCTTTATTTCGGC
   DET1404   6 100 435 1272991 .. 1273014 + -19.6  -4.95957   ATCCTTAAAATAGAA          GAGCCCCCCG TTTC CGGGGGGCTC           TTTTTGGTTACTTTA
      gpsA   7  74  47 1264859 .. 1264876 +    -7  -4.33258   GGCGAAAGACTTCTC             CAGCTC CTCAAA GAGCTG              TTTCTGTTTACGGCT
   DET1386   3 100 153 1254134 .. 1254144 +  -6.8  -5.64304   CCTTATCACTGCCTG                 GCTG CAA CAGC                 TTTTTTATTGTATTG
   DET1381   6  58 353 1249115 .. 1249128 +  -2.3  -4.31397   CTCTTGTTGGTCTTA               GCCTT TTCA ATGGC                TTCTTTTATACCAAT
    pilT-3   6 100  27 1231029 .. 1231050 +  -9.5  -5.27335   CTAAAAACAGATTAA           GGGCGGTCTA AAC TA-ACCGCCC           TTTTTGTTTGGCCAA
    pilT-3   6 100  83 1231085 .. 1231112 + -13.6   -3.3903   GGTTACGAAATATAA        TAAAGGTCTGCT TTAG GGCAGACCTTTA         TTAATTAGCTAATTA
   DET1346   4  49 179 1218005 .. 1218028 +  -3.7     -3.24   GTCCCAACACTGCCG          CCCGGAGTT TCAGGC ATCCCCGGG           GTTTTATCAGGTGCT
      aspC   8 100  28 1213868 .. 1213886 + -13.1  -4.32669   TACTGTAAAACTAAA             GCCCCGC CAAAA GCGGGGC             TTATTTTATAACCTT
   DET1330   6  71 205 1206092 .. 1206102 +  -8.2  -3.53722   AGGCTCACTCAGAGT                 GCCG TCA CGGC                 TTATATCAGTGTAAA
   DET1317   5 100  48 1198039 .. 1198058 + -11.4  -4.18044   TATATAAATTATGAA            GCCCGCTT TTAA AGGCGGGC             TTTACTTGTTTATAG
   DET1307  11 100  25 1190987 .. 1191009 + -14.1  -3.35798   TATTCACCAAAGAAA           GCGGCGGGT CTATA GCCCGCCGC           TAATTTTTGATTTAC
   DET1302   4  86 321 1188557 .. 1188570 +  -8.1  -4.58685   ATAATGTCAAATTTA               GCCTG CAAA CAGGC                TTTTTAAAGCAATTT
   DET1298   6  95 133 1184662 .. 1184690 + -13.2  -2.90992   TTGCCATATAAAACC       GT-CCGCCCCTCT TTGT GGAGGGGCGGCAC        TCATTTACCCGGCTT
   DET1295   9 100  47 1181973 .. 1181994 + -14.5  -4.66537   GGGGATAAATAAAAA           GCCCTGCTT TTAA AAGCAGGGC            TTTGTTTAGTTTCTT
      proA   2  93  37 1176436 .. 1176453 + -12.7  -3.15231   CTGAATATAATCTAA             GGGGGCT TTAA AGCCCCC              CTTTTAAATATCTGC
   DET1284   7  79 -15 1171901 .. 1171928 +  -6.8   -4.7373   ATACGGACAAAAAAA        GCCCGGCACGCT TTAA AGGGCACCGGGC         TTTTTAGTAAGCTGC
      acpP   7  72 180 1164929 .. 1164967 +  -9.5  -3.10012   ATGTAAACCAAAAGG  GTAACCCCTG-CCCGGCC GCAT GGCCAAGACAGGGGTTCC   TTAAATAATCCGCTT
   DET1243   3  42 239 1136921 .. 1136940 +  -3.4  -2.72463   CCAGCGGCGCACCGA            CCTTACCC TTAA GGGCATGG             TCATTAGCCCTGGCT
   DET1231   5  68  46 1128747 .. 1128765 +  -7.4  -3.67974   CGTTATCATCAGCTT             TCAGACTG AAA CAGCCTGA             TATATTTTTCTTAAT
      mutS   4  61 225 1121740 .. 1121752 +  -3.3  -4.27026   AAGCATTCAATGCCC                CCGGA ATG TCCGC                TATTTTTATTTCCGC
   DET1211   1  46 387 1111692 .. 1111710 +  -3.1  -3.08812   GGCTCAAGGAGGACA             GGCTG AGCCTCTGA CAGCC             CTTTCTTCAGCGCCC
      pyrK   4 100  31 1101627 .. 1101642 + -10.4  -5.09426   CCTGATAAATAAAAA              GGGGCT TTAA AGCCCC               TTTTTTAACATTGAG
      pyrK   4 100 156 1101752 .. 1101764 + -10.5  -5.14563   GTGCCGAGGTTATCA                CCCGG CTG CCGGG                TTTTTTGATACCCCG
   DET1194   2  61 362 1089630 .. 1089640 +  -4.6  -3.92625   TTTCAATCATGGCTT                 CCTG CAC CGGG                 TTTAGTTCCAGTATA
   DET1186   3  51 250 1083350 .. 1083366 +  -2.2  -3.89346   ATAACCGCATCGTAG             C-GGCCG CTCT TGGCCAG              TTTCTGAGCTACAAG
   DET1180   3  65 307 1080239 .. 1080249 +  -5.4  -4.17762   GTAACACTGATTTTA                 GCTT TAC AAGC                 TTATTTTCAGAGATC
   DET1164   9  71  17 1065523 .. 1065573 +  -6.9  -4.19177   AGTCTGAATTAGCTG GGGTTAAGGCGCTTAATCCGGATA CAAG TA-CCTGACTTTGCGTCTTAACCC TTTATATTCCCCAGT
   DET1142   2  61 105 1045474 .. 1045500 +  -7.8  -2.87211   CACTACCGCCGCCCA         GACACCGGGCAG ATT CAGCCCGCTGGC         TATATCCCAGACAAT
       maF   3  91  53 1024845 .. 1024860 + -10.4  -4.18668   CGGTAGAGTAAAATT              CAGCCG CTGC CGGCTG               TTTCATATTTTTTAA
   DET1073   7  58 190  976270 ..  976281 +    -3  -4.20516   TGCTCACCGTCCGTA                TAAG TGTC CTTA                 TTTCTTACGTAGAGG
   DET1066   7  83   7  969322 ..  969354 + -11.4  -3.02986   TGGAGGTAAAGCAAA      CAAGCATCTCAGAT AATAA GTCTGTGATGCTTG      CTCTTTTTATGCCTC
   DET1061   3  59 425  963031 ..  963045 +  -5.6  -3.53811   CATACATATTTTCCG               GGGGGA TGA TACCCC               TTTGCAGGGCGTAAC
   DET1048   7  71  33  950698 ..  950720 +    -7  -4.07604   ACAAGTTACCGAATT          CC-GGGCAG AACTGA CTGCCCAGG           TTCTTCTTAATTTCT
   DET1037   7 100  70  942155 ..  942170 + -11.8  -3.89215   CAGACTTTCAGCATA              CGCCCC TTCG GGGGCG               TTTCCCTTTATAAGC
   DET1027   3 100  30  932224 ..  932250 + -12.4  -3.65554   AACCAAGGGTTTTAA         GTCCAGCGTT CCAGTTC AACGCTGGAC         GTTTTTATTAACTCC
   DET1017  12 100 368  927595 ..  927609 +  -8.5   -5.1287   CATAATCAATCACAT               CCGGC TCACC GCCGG               TTTTTTCCATCTCAC
   DET1012   8  72  59  920835 ..  920859 +  -9.9  -2.78414   TTTTTAAAATAAAAA          ACCGGCTCCTT TGG GGGGAGCCGGG          TAGCTTTCTATTTCA
   DET1009   1  48 445  920318 ..  920336 +  -3.9  -3.14587   TTTGAGCTCACGTAT            CCGTT-TC AGCA GATAACGG             TATGCTTTTCTCAAA
   DET0989   5 100  26  908814 ..  908835 + -11.5  -5.00388   TTCGGGCATAAAGAA           GGGCGGGAT TTAA ACCCCGCCC            TTTGTTTTTGATTTC
   DET0975   7  95  33  895474 ..  895491 + -12.7  -3.24021   TTATAAATATAAAAA             GGGGGCT TAAA AGCCCCC              TTCGGTATTTAGAGA
   DET0965   4  69  31  885278 ..  885309 +  -8.8  -3.19232   GCAGTAAAAAGCAGA      GGCGCTGCAA ACTGGAATATAC TTGCAGCGCC       GTTTCTATTTCAAAC
      iorB   5  60 195  871611 ..  871625 +  -2.2  -4.51743   CCTGCTTGACGCTGA               TAATTT CGG AAGTTA               TTTCTTTAATAGTGC
   DET0937   3  66 -16  858944 ..  858955 +  -7.2  -3.53012   CTAAAGTAAGTGCCA                GCGG CGTT CCGC                 TTTAAACCCGCCCGC
   DET0914   6  66 235  839343 ..  839356 +  -8.1  -3.31144   AAAGAAGCTCAGCCG               CAGCG TCCC CGCTG                TTCTGCAAATAAAAG
   DET0904   3 100  40  831489 ..  831513 + -16.5  -4.31433   TCCCAGATATAGAAA          GAGGCCGGGTA AAA TACCCGGTCTC          TTTGTTCTAAAGGTA
   DET0891   4  83 -43  818004 ..  818032 + -11.2  -3.45118   TTAAAGAGCTTCGGG       CGGCAAGATACTG CCGC CAGTAT-TTGCCG        TTGATTATCGCCTGA
   DET0877   3  54 351  806584 ..  806598 +  -5.7  -2.94144   CCTTGTCAGGTACAT               TGCTG TATTC CAGCA               TAATTTCAATGCGAG
   DET0874   5  95 136  803296 ..  803320 + -14.3   -2.6911   GTTTATCAAAATGAA          AGGGGAAGCCA TAA TGGCTTCCCCA          ATATCTTTTAGTTAT
   DET0868   6 100  25  797047 ..  797064 +  -9.8  -4.88495   TATCGCAGAGAAAAA             CCCCGG CTGTGA CCGGGG              TTTTATTATATCTAT
      purC   5 100  29  771306 ..  771320 +  -8.5  -5.60689   ATCCAAAATAAAAAA               GGGGC TTTTC GCCCC               TTTTTTATTCTATAA
   DET0824   8  68 -33  752742 ..  752776 +  -5.7  -4.07859   CCCCAAACCGCTGTA    TGTAATT-GCGGCGGG TTTC CCCGCCGCTAAATAAG     TTTACTGTTTCTTGC
   DET0816   9 100  30  747091 ..  747110 +  -7.8   -5.4492   TAACTGTATAAAAAA            ACCCTCTG GAGA CAGAGGGC             TTTTTTATGTGTATA
      panC   8  82   1  739100 ..  739113 +  -2.3  -5.63517   ATGTTTTTAGCCTAA               GCTGC CCCC GCAGG                TTTTTTCTTTGGCGG
      surE   3  63  51  735357 ..  735373 +  -2.2  -4.74103   TTTTTCAAAGCGCTG              CCAGAT ACAAA AACTGG              TTTTTGGCTTGACCG
   DET0789   7  56  40  727263 ..  727276 +  -3.1  -3.92659   TGGGCGGAGGCAGGT               TTTCC GGGC GGAGA                TTTAAGTTTTGGCGG
   DET0772   2  55 230  710485 ..  710495 +  -5.4  -3.25823   TTCTGTAAAATGCCT                 CTGA ATA TCAG                 TTCCTCTACAAACCC
   DET0767   5  80 462  706732 ..  706745 +  -2.5   -5.4593   TAAACTTGGCGTCAA               TATAT CCGG ATATA                TTTTTATTGTTTTAC
   DET0758   7  68 161  700045 ..  700055 +    -4  -4.64846   CGTTACCGGCATAAA                 TTAC CTG GTAA                 TTTTGTGATTTATAG
   DET0748   6  56  -8  689471 ..  689481 +  -6.8  -2.57344   GGTAATCTAAAGAGC                 CCTC TCT GAGG                 ATTGTCAAGAAACTG
   DET0738   7  66  18  679545 ..  679568 +  -4.6  -4.38712   GTATGAAATATACAA          GCCTCTAGAAT CCA AATCTAG-GGC          TTTTGTAAGGGTGGG
      clpP   4 100  35  657836 ..  657859 + -11.7  -5.27335   TATCTAAAAGAAAAA          CGCCCCTTC GTAACA GAGGGGGCG           TTTTTCTTTCAGCCA
    cobU-2   6  82 -11  639853 ..  639870 +  -7.7  -4.46212   ATGCAGGTTAAGCCT             TTGCTCC GCTA GGGGCAA              TTTTATAGTAAAAAG
   DET0676   7  61  34  625299 ..  625312 +  -5.9  -3.62597   AGCAGCTTTTCCAGG               CGGCG TTTG TGCCG                TTCTTCGCCGGTAAA
    cobU-1   6  82 -11  608842 ..  608859 +  -7.7  -4.46212   ATGCAGGTTAAGCCT             TTGCTCC GCTA GGGGCAA              TTTTATAGTAAAAAG
   DET0642   7  61  34  594288 ..  594301 +  -5.9  -3.62597   AGCAGCTTTTCCAGG               CGGCG TTTG TGCCG                TTCTTCGCCGGTAAA
   DET0633   7 100 455  588257 ..  588293 + -12.4  -3.59262   AGACTTTAATGTCTA   GAGAGTGGCAGG-GGAG GGAG TTCAACCTGCCACTCTC    TTTCAAGATATAAAA
     nrd-3   9  66 338  577247 ..  577269 +  -9.1  -2.66042   CCTCTTCGGTCAGGT           TGCCGGCCT TATTC AGGCAGGCA           CTTCTGATACCTATT
   DET0616   4  71 311  571189 ..  571201 +  -4.1  -4.80853   CTGTCATATTTACTC                CTTGA TAT TCAGG                TTATTTTTTTAAGCT
      rimI   3  53 -17  564760 ..  564770 +  -4.6  -3.27617   ACCACACCGGGCATG                 GCCG AAC TGGC                 TTCATAAGTTTATTA
   DET0597   5 100  27  548655 ..  548674 + -13.6  -4.21402   TTATAAAACAAAGAA            GGGGAGGT TTTC ACCTCCCC             TTTATGATTTTACCT
   DET0579   6 100  34  532386 ..  532417 + -20.2  -3.95126   TCCGCTTATAGATTA      GCCCTGCTCAGGCT GTCC AGCCAGAGCAGGGC       TTTGGGTTCTTTTTC
   DET0573   4  93  75  527241 ..  527272 + -10.9  -4.20806   TGCAACACTAAAAAA      CCCTGGCCGGA AATTTATAAC TCCGGTCAGGG       TTTACTTTTGGCATA
      atpC  12 100  26  520530 ..  520547 + -12.7  -5.27335   GTACTTACAATAAAA             GCCCCTC TAAC GAGGGGC              TTTTTGTTTAAGCGG
      atpC  12 100 380  520884 ..  520907 + -13.2  -4.58663   AATACCGGTTATTTC          GCTCAGGTGA ACAA TCACCTGGGC           TTTTTGCCAGCTGGT
   DET0550   9  61 107  506237 ..  506248 +  -7.2  -3.01712   ACTTCTTCCAGCGTA                CGGC TGCG GCCG                 TCTTCCAGCCCGAAA
   DET0550   9  61 393  506523 ..  506549 +  -6.7  -3.29043   CAGGAGTAGGCTCAC        GCC-CCAGTT-TC TGG GATAACTGGCGGC        TTATGGAAAGCAGTT
   DET0536   8  89 282  491060 ..  491082 +   -12  -3.27525   GGCAGGTATGCTTAT           CCCGGCTGAA TAT TTCAGCCCGG           TTCAGTTTGGGGCGG
      glmS  10  61  83  486371 ..  486397 +  -8.1  -2.87132   GATAAGGTCTGCCTG        GTGGCTGCCGGCT TTC AGCCG-CAGC-AC        TGTATCCAAAGCAAA
   DET0522  10  70   1  475650 ..  475669 +  -9.2  -2.74298   GTTATACTTTATTAG            GCTGGCAG TCTT CAGCCAGC             ATGTCTTTGTTTTTC
      rpsI   5 100  28  462156 ..  462179 + -14.6  -5.38549   TATACAAAAGCCAAA          GGCCGGAACT TCAA GGTTCCGGCC           TTTTTATTGTTTAAA
   DET0455   7  72  89  431162 ..  431194 +  -9.2  -3.07344   TGGCTTTTACTTCCG     CCG-GGGTATAGCGG AAAA CCTCTATATCCTCGG      TATCTTCGGCAGTGA
   DET0439  11 100  28  418246 ..  418265 +  -9.3  -5.00923   CTCTGTATTAAAAAA            GCCCTGA CTTAAA TCAGGGC             TTTTATTTGGTCTTT
      valS   2  61  -8  405674 ..  405691 +  -4.1  -4.18367   GTAAGCCGCCTGAAA             GC-GGTCT AGG AGGCCTGC             TTTATGTCTGTACTG
   DET0416   6 100  29  392540 ..  392580 + -14.9  -4.51477   CCGGTAAAATTAAAT  CAGACTCATGCTTGCAAGG GTT TCTTACAAGTGTGAGTCTG  TGTTTTTTTATATCT
   DET0406   8 100  24  385177 ..  385196 +   -15  -4.89567   TTCTTACAAAACCAG            GGGGGCAG ATAT CTGCCCCC             TTTTGTATTTTCAGG
   DET0393   1  58 147  374420 ..  374452 +    -2  -4.37092   TACCCTTTTCAGATT     TG-GCAGGGTCAGTGG CGC CCATAG-CCTTGCGCA     TTTTCTCAACGGCAT
      hepT   6  95 279  371050 ..  371069 +  -7.8  -4.99435   ACCGCAAACAAAAAA            GCCACCTT TTTA GGGGTGGC             TTTTTGATTATTCAG
       ppa   7 100   5  350075 ..  350099 + -20.1  -5.22039   AACAGAAATAAAAAA          TCAGGGGGGCT ATT AGCCCCCCTGA          TTTTTTACCTTTAGA
   DET0356   8 100  39  339796 ..  339826 + -12.6  -4.31433   GAATCCGTTTTTTAA       GAGGTGCAGGCTGG TTT TTGGCTTGCACCTC       TTTATTATCAGGATA
   DET0347   4  73  89  332782 ..  332794 +  -9.1  -3.44325   GACTGGGGGGGTAGA                CTGCC GCT GGCAG                TTGCTTATCCCAACT
   DET0330   9  71  63  315289 ..  315308 +  -8.6  -3.46399   CCTCGGTGCAGGGTT            CTACGTGG ATAG TCACGTAG             TCTATTTTCAGTTTA
   DET0321  12  86  11  307558 ..  307575 + -12.7  -2.53213   AATAGGAAATCCAAT             CGCACCC ATGC GGGTGCG              TGGATTGAAACGTTC
   DET0303   8 100  26  291915 ..  291939 + -18.7  -5.35224   TGAATATATTCGTAA          GGGGAGAAACC GCC GGTTTCTCCCC          TTTTATTTTTCTAGC
   DET0299   3  65 378  288107 ..  288120 +  -3.1  -4.64334   TCCGTACTTGATTCC               CAGGT CCTG ACTTG                TTTTATTGAGCCGTT
   DET0296   7  82  10  286037 ..  286054 + -10.5  -3.68827   GACTAAAATAATAAA             GGCCGGT CAAA GCCGGCC              TTTAGCTAGTACCTG
   DET0281   4  83 -43  270592 ..  270620 + -11.2  -3.45118   TTAAAGAGCTTCGGG       CGGCAAGATACTG CCGC CAGTAT-TTGCCG        TTGATTATCGCCTGA
   DET0271   3 100  40  261719 ..  261743 + -16.5  -4.31433   TCCCAGATATAGAAA          GAGGCCGGGTA AAA TACCCGGTCTC          TTTGTTCTAAAGGTA
   DET0258   4  83 -43  248234 ..  248262 + -11.2  -3.45118   TTAAAGAGCTTCGGG       CGGCAAGATACTG CCGC CAGTAT-TTGCCG        TTGATTATCGCCTGA
   DET0227   5  73 162  221652 ..  221675 +  -5.2  -4.63184   GCTAAGCCGGGTTTT          TCCGCCTTAG TGAG TTTAGGCGGG           TTTTTCAGATAGCTT
   DET0223   6  80  93  217179 ..  217191 +  -4.8  -5.09762   ACCCAGAGTGACCAG                CTGC TCCTT GCAG                TTTTTATATTCCGCT
   DET0213  11  77 195  206817 ..  206834 +  -8.4  -3.91716   AGGACAGCTTTTTTG             GCGGCA TAATCC TGCCGC              TTGTTTCGCCACTCC
   DET0191   2  72 303  185687 ..  185715 +  -6.1  -4.32177   ATATTGCGCCCCCCA       GCCGATTTATCC AGTTAA GGA-AAGTCGGC        TTTATTATGGCATCA
   DET0184   6 100   8  178361 ..  178376 + -11.8  -3.81256   ATAAGTAAACAACAG              GGGGGC GAAA GCCCCC               TTCCTTTTTCCCGGT
   DET0176   8  76  54  170126 ..  170144 +   -11   -2.5939   ATTCGGCCAGGGACA             GCCGGTAT CCT ATGCCGGC             CTCGTTTTTGATTAT
   DET0166   0 NONE
   DET0153   4  61 420  149407 ..  149419 +  -4.1  -4.12198   ATCCTTAGCGCCAGA                TCGGA TAG TTCGA                TTTTCCCCGATTCTA
   DET0148   9 100  32  145408 ..  145425 + -12.7  -5.24799   GGTGCAAAAACTAAA             GGGGGCT TTTT AGCCCCC              TTTTTGTATTTATAA
   DET0148   9 100 373  145749 ..  145769 + -16.9  -2.50016   CATTTGGGCGCTCAT            CCGCTGGTG AAG CACCAGCGG            GTCTTCATCATAAGC
    trpD-1   9  95 200  125209 ..  125244 +   -14   -2.8055   AAACGGCAGTTCTAT    ACGGAAAGTAGCCCCG TTGC CGGGGGTGCTTTCCGC     TGATATTCTGCCATG
   DET0122   8  53  94  120586 ..  120607 +  -3.7  -3.61983   GCGTAGTTGTAAACG           CCGTTCT TTTCCTCC AGAGCGG            TTATCTCTGCCTTGC
   DET0122   8  53 382  120874 ..  120892 +  -5.3   -3.1093   TGAGAGCGGTTTTGA             CCCTTAG GTTCG TTAAGGG             GTTTGATATTTTTTT
   DET0113   2 100 113  112137 ..  112161 + -16.5  -4.45168   AGCAATCATAAAAAA          GCCGCTCTGTT CTG GACAGAGCGGC          TTTATGTTTTAACCC
   DET0108   7  65 -20  107337 ..  107349 +  -6.2  -3.74251   CATCTGGCTATTATT                GCCG ATATA CGGC                TTTCCTGAGGATATC
   DET0093   2  53 429   90249 ..   90262 +  -5.2  -3.16881   GAGCCGGCGATAGCG               GCGG TCAGTC CCGC                TTCCTCAACTCCATA
   DET0084   3 100 160   82635 ..   82661 +   -21  -3.47322   GGAATATAGTGCAAA         GGAGGCCGAGTA TTT TACTCGGCCTCC         TTACTTATCGTGCAC
   DET0080   2  68 267   79977 ..   79989 +  -3.4  -4.87037   TTGAAGCCGCAATTA                GTAG AATGG CTAC                TTTTTCATATGTGTT
   DET0077   1  55 471   76737 ..   76753 +  -2.3  -4.07687   GATGTTTTCGGCACT              TTTAGAG ACA CTTTAGA              TTTTAGACGGGGAGT
      cysS   6  62  81   57760 ..   57774 +  -7.2  -3.13522   TTGGTGTCCATTTGT               GATAGA TTA TCTATC               TGTTGCTGGGGCCGT
      gltA   5  70 275   35111 ..   35131 +  -9.6  -2.84807   TGTTTTAAAGAAAAA            CCCCCGCC TTTGT GACGGGGG            CTTGGTTTGTTTGCA
   DET0034   7  68 -32   31472 ..   31482 +  -4.6  -4.46835   GGTGCTTTAGGTTTT                 CTGG TAG CCGG                 TTTGTTTAAGCTTAT
   DET0022   6  67   7   20772 ..   20797 +  -8.9  -2.80994   CTTGATTAAAAAAAT         AGGCAGGGCGA ACGT TCACCCTGCCA          TATAATAAACTTGCC
   DET0016   9  65  87   17843 ..   17860 +  -6.3  -3.89348   AGCTTTTGTATTCTA             TCC-CCAG AAA CTGGTGGA             TTATTCTATCCAGTT
   DET0010  13  71 300   12763 ..   12775 +  -3.3   -4.9792   GTCAGGGTGGTAAAG                TCCGC AAA GCGTA                TTTTTATCTGAACTA
   DET0007   3  53  63   10807 ..   10819 +  -4.8  -3.32844   GTTAGCCGGGTCACG                CAGG TTTTT CCTG                TTGTCCAGTACGAAC
      nadD   7 100  31    3831 ..    3850 +   -15  -3.28785   GTCAGACAAAAATAA            GGGGCGTC TTAA GACGCCCC             TTAGCTGTTTTCAAA

SUMMARY

288 putative operon ends contain 1552 possible terminators.
Percent operon ends hit by terminators of confidence >= x:
	x	#>=x	hits>=x	%hits>=x
	100	106	93	87	30 %
	99	106	93	87	30
	98	106	93	87	30
	97	106	93	87	30
	96	106	93	87	30
	95	119	98	92	32
	94	119	98	92	32
	93	126	103	96	33
	92	126	103	96	33
	91	130	107	99	34
	90	131	107	99	34
	89	134	109	101	35
	88	136	109	101	35
	87	138	110	102	35
	86	143	115	106	37
	85	144	115	106	37
	84	147	115	106	37
	83	153	120	111	39
	82	163	129	118	41
	81	167	132	119	41
	80	171	135	122	42
	79	173	137	123	43
	78	176	140	123	43
	77	182	145	125	43
	76	189	147	126	44
	75	194	148	126	44
	74	204	156	130	45
	73	216	165	136	47
	72	222	170	141	49
	71	241	183	151	52
	70	252	191	155	54
	69	256	194	157	55
	68	281	211	167	58
	67	288	218	169	59
	66	315	240	180	63
	65	335	255	186	65
	64	340	259	187	65
	63	374	287	194	67
	62	377	289	195	68
	61	417	323	208	72
	60	434	339	212	74
	59	478	374	217	75
	58	505	394	224	78
	57	548	423	227	79
	56	577	444	230	80
	55	625	482	236	82
	54	662	514	240	83
	53	729	567	254	88
	52	762	593	256	89
	51	847	661	268	93
	50	876	685	268	93
	49	968	750	270	94
	48	1019	782	273	95
	47	1103	843	277	96
	46	1161	885	278	97
	45	1229	927	281	98
	44	1289	969	283	98
	43	1354	1016	283	98
	42	1437	1065	286	99
	41	1503	1116	286	99
	40	1545	1147	286	99
	39	1552	1153	286	99
	38	1552	1153	286	99
	37	1552	1153	286	99
	36	1552	1153	286	99
	35	1552	1153	286	99
	34	1552	1153	286	99
	33	1552	1153	286	99
	32	1552	1153	286	99
	31	1552	1153	286	99
	30	1552	1153	286	99
	29	1552	1153	286	99
	28	1552	1153	286	99
	27	1552	1153	286	99
	26	1552	1153	286	99
	25	1552	1153	286	99
	24	1552	1153	286	99
	23	1552	1153	286	99
	22	1552	1153	286	99
	21	1552	1153	286	99
	20	1552	1153	286	99
	19	1552	1153	286	99
	18	1552	1153	286	99
	17	1552	1153	286	99
	16	1552	1153	286	99
	15	1552	1153	286	99
	14	1552	1153	286	99
	13	1552	1153	286	99
	12	1552	1153	286	99
	11	1552	1153	286	99
	10	1552	1153	286	99
	9	1552	1153	286	99
	8	1552	1153	286	99
	7	1552	1153	286	99
	6	1552	1153	286	99
	5	1552	1153	286	99
	4	1552	1153	286	99
	3	1552	1153	286	99
	2	1552	1153	286	99
	1	1552	1153	286	99
	0	1552	1153	286	99
