# Supplementary material for: Rapid, accurate, computational discovery of Rho-independent transcription terminators illuminates their relationship to DNA uptake
Source: Genome Biol. 2007 Feb 21;8(2):R22. doi: 10.1186/gb-2007-8-2-r22 (PMC1852404; doi:10.1186/gb-2007-8-2-r22)
Supplement: Additional data file 2 — As described in the text, the entire robust tail-to-tail region is searched; if the region is less than 500 nt, then the 500 nt downstream of the stop codon is searched (stopping if a gene start is encountered). In the case of ties, all terminators with the high score are output. [file gb-2007-8-2-r22-S2.zip › Deinococcus_radiodurans.ttperf]

   DRB0003   2  46 123    2887 ..    2899 -  -5.5   -2.7094   CCGGATGTAGAGAAT                CGGAC GCG ATCCG                TCTTAGGAGAGTTGT
  DRB0012a   5  60 229   14254 ..   14269 -    -9  -3.06183   CGGACCGCGATTGAA              TCCCCA AACC TGGGGA               ATCCGGTCCGGGGGT
 DRB0019.1   6  60 -36   21067 ..   21079 -  -4.7  -3.90744   TTCTTTGGCAAAGAA                GCGCC CAA GGCTC                CAAACCGCTTTGGGG
   DRB0030   3  44 425   30717 ..   30736 -  -3.4  -3.14132   GCTGGTGCTCACGAA            TCTGCTCG GCAA CGCGCTGA             AGTACACCCGCACCC
   DRB0030   3  44 187   30962 ..   30974 -  -3.3  -3.17194   ACGGGGGCAATGTAA                CCGCT GCA AGCGC                CGTGAATGAGGGGGC
   DRB0042   3  56 104   47676 ..   47723 -  -9.7  -2.57211   AGTGCCGGTTACAAT CTGGCGGGCTTCGAGGGCCTGC CGAGC GCTGGCC-TCTACACCCGCCCG GGCGCTTACCTGCGT
   DRB0052   4  48 117   60288 ..   60308 -  -5.3  -3.24414   AGCGGTAAGGAAAAG            GCACTGATG CTT CCTCAGAGC            AGTTGGGGCTGGGTG
   DRB0064   2  60 -32   73025 ..   73042 -  -7.7  -3.43203   TCAGTAGAAGACGAA             GCCCTCGG CAG CC-AGGGC             GGCGGACGGTGCGGC
   DRB0070   7  91 -13   87600 ..   87636 -  -9.6  -4.42748   TGACTTGAAAAATAA   TAC-AGCTGGTTGAACC TAAA AGTTCAACCAGCTTGTT    TTTTAAGTAGCATTT
   DRB0090   0 NONE
   DRB0096   4  62 154  116095 ..  116121 -  -6.5  -3.72893   TATTCCCTCAGGAAA        GCGGG-GATGGC GCAG GCCCTCGCCCAC         GCCGGGCTGCCACTC
   DRB0105   6  51 314  125402 ..  125420 -  -6.6  -3.09987   CGAATACGCACGGAA             GACCAAGG CGC CCGCGGTC             AAGTCCTGGTAACGG
   DRB0115   4  87  15  136068 ..  136088 - -16.9  -2.95475   TCGAAGACATGAAAC            GCAGGGCGT ATA ACGCCCTGC            TGGCCCAGGTCATTT
   DRB0145   2  45 422  175805 ..  175822 -  -4.1  -3.08813   CTTGACCTGAACACA             CTCA-GCG GTA CGCACGAG             GGCAGCAGCTGACCT
   DRB0117   2  67 358  138968 ..  138992 +  -5.5  -4.14392   ACCGGCGTGGTAGGC          CTCGACGGCCA GGA TGCCCGCCGCG          TTTTCGAGGTTGCCG
   DRB0114   4  73 137  136278 ..  136314 +  -8.1  -4.09108   AGCCATCCAGAAAAA   TACCCTTTCAAGCCGC CAAATA GCGCCT-GAGAGGGTA    TTTCTCTGCATTCAC
   DRB0097   3  83  38  117609 ..  117639 +  -7.4  -4.57209   TGAGAAAGCGCGTGA       CGGCCTACGCCC AGCTCAC GGGCGCGGACCG       TTTTCTCCTTCCTCT
   DRB0089   5  62 138  110022 ..  110032 +  -6.8  -3.75169   CTGGCTTGAATTTTT                 GCAG GCC CTGC                 TTTCGTCAGGTCCTG
   DRB0080   4  51 141   99691 ..   99709 +  -6.6  -3.01745   ACGGTGCTGACGCTG             ACGCCGAG CGC TTCGGCGA             TGTCCTTGTTGGGCA
   DRB0076   2  46 275   95930 ..   95943 +  -5.9  -2.77899   CTCCTGGCCGCCAGT               CTCCC GTTC GGGGG                TCGTTGATGGCCGGG
   DRB0069   8 100  17   87604 ..   87631 + -14.3  -4.64763   TTGAAAAATAATACA        GCTGGTTGAAC CTAAAA GTTCAACCAGC         TTGTTTTTTAAGTAG
   DRB0063   4  44 375   73380 ..   73390 +  -3.2  -3.14344   TAGGCCGGCCCCGAC                 TGTG GAG CACG                 TTAATCGGGCGAGTC
   DRB0051   7  58 -40   60094 ..   60109 +  -7.6  -3.29511   CGACCCTGCTGCGGA              TAGGTG GCGT CACCTA               TTCTCCAAGCATCGA
   DRB0033   5  46 433   36812 ..   36827 +  -3.2  -3.31726   ATCGATAAATCCCAC              GGCG ATCTGCTC CGCC               TGTTGTGTGGCGGAC
   DRB0033   5  46 455   36834 ..   36852 +  -5.3  -2.85351   TGCTCCGCCTGTTGT            GTGGCGGA CCAT TCC-CCAC             TCTGCTGTAAGGCAC
   DRB0029  11 100 109   31132 ..   31186 + -28.2  -3.23734   CAGTTCAACATTCTC GCAGTTCCCACGATGGGAACTCGT TTGCTCT ACCGGTTCCCATCGTGGGAACTGC TCTCTTCTGTCAATT
   DRB0018   6  61  96   20401 ..   20412 +  -4.4  -4.00868   CCCACTTATTACTCA                TGCT GCAC AGCA                 TTTCGTTCTCCCTCA
   DRB0018   6  61 111   20416 ..   20432 +  -4.4  -4.08216   TGCTGCACAGCATTT              CGTTCT CCCTC AGAGCG              TTTTGAAAGGCCTGG
   DRB0002   1  43 381    2549 ..    2586 +    -2  -3.16971   GGCCCCTTGCTCAAC   GGCTTAGTGCTGTC CGTGTGTAGT GACGGCATTAGGGC    TTGCGTCTGTGGTCG
   DRC0005   4  72 125    4612 ..    4638 -  -2.2   -4.7254   ATTTCTTACTAAAAA         TTGCGAAGGTGT CAG AGACCCCGGCAA         GCAGGATACAAGTGT
   DRC0014   6 100  10   14160 ..   14188 - -24.7  -3.54935   TAAACTTTCCTGAAA        GATGCGGGCAGCC TGT GGCTGCCCGCATC        TNTTTTCTGTTATGT
   DRC0019   9  65 128   20688 ..   20708 -  -5.3  -4.15222   ACCTGGCTCAAGAAA            CAGGGCCTC GAC GACGCGCTG            ATTCAGCCGTACAGC
   DRC0019   9  65  42   20752 ..   20794 -  -6.4  -3.86897   GGCAGTCGTTAGAAA TC-TACTCGCGGCTGGCGCT GGGCG AGGCCCAGC-GCGAGTACGA CCGGGTGATCGGGCG
   DRC0028  14  59 265   28649 ..   28664 - -10.4  -2.52516   GGCTCTACGATGAAC              GCAGCC AGCG GGCTGC               TGAGTCCCTGGCCTA
   DRC0032   2  39 133   33566 ..   33607 -  -2.1  -2.78384   CCGTGTCGCACCAGA CTGACCGCTCTCCGACCATG TTT CA-GAACGGGGATGGGCCAG GTCTGGCTGAGCCAG
  15789334   6  78 384   23266 ..   23280 +    -5  -4.68645   AGTGTTTGCGCCCGG               TCATCT CGC GGATGA               TTTTGATTTTGAGTC
   DRC0004   5  64 286    3806 ..    3818 + -10.5  -3.14132   TATCCACAAAACGAA                GGCCC TGA GGGCC                TTCGTCGAGCAGCAG
    DR0006   3 100  10    6106 ..    6152 - -19.6  -3.58802   GAAAGCAGTACAGAA CAGAAGCTGACCCCGATGCCC TTCTCT GGGCG-CGAGGTCAGCTTCTG TGGCCTGAATTACAG
    DR0011   6  87 293   11542 ..   11562 - -16.9  -2.95475   TCGAAGACATGAAAC            GCAGGGCGT ATA ACGCCCTGC            TGGCCCAGGTCATTT
    DR0022   3  44 -21   21171 ..   21183 -  -3.3  -3.16288   TAAACGTCAGGAAGA                CCAAC TGG GCCGG                AATGGACTCTGCCGA
    DR0027   4  49 374   25774 ..   25792 -  -2.2  -3.58533   GGAGAAGGCGTCAAA             CCTGGAGC GCC GCCGCTGG             GGCGTATCGGTACGG
    DR0033   4  51 195   33687 ..   33708 -  -4.5  -3.45023   GGACGAGCACGACAA           CATCACCGTG GCC CACA-TGATG           TACCTCTCGCTGTCG
    DR0040   2  44 361   39627 ..   39638 -  -3.6  -3.14211   ATCCTGCTCTACGAA                GGCC CGCT GACC                 GCCGCGCTGCGCCGG
    DR0043   7  79   4   41964 ..   41986 -  -8.3   -4.3129   GACCCACCAGGAAAA           GCCCCCCGC CACGT GCGGGGGAT           TTTTTATTGTCCTTC
    DR0050   4  57  97   47263 ..   47273 -  -6.8  -3.53012   CGCCGCTGGCGCAAA                 CTGC TGA GCAG                 CCGCCACGCGCCCGA
    DR0057   1  46 402   51956 ..   51968 -  -3.3  -3.28712   GGTCGGCTGCCACAA                CCTGA CGC TCGGG                GCACTCCTCGCCAAC
    DR0062   1 100 164   57042 ..   57067 -  -9.7  -5.15634   GAGTCCATCAAAAAA         CCGGCCTCC TTCTTACT GGAGACCGG          CTCTTTTTGCTGCTG
    DR0071   5 100 102   66626 ..   66657 -   -13  -4.67011   AACGTGACGCAAAAA      GCAGGCCGCCCC GGTGAAGG AAGGCGGCCTGC       TTTCGTGTTGCGTAT
      aroE   3  48  41   78327 ..   78339 -  -4.8  -3.22475   CCGAGGGGCAGAACA                TCGC GGCGG GCGA                GCGGGTGGAGGTGGT
    DR0103  11  83   4  102171 ..  102194 -  -9.5  -4.26327   GAGGGAGCAAAAGAA          GACCCCGCC CGGTGT GGCGGGGTT           TTTCTATTGGGTGCG
    DR0108   6  48 194  106355 ..  106409 -  -7.1  -2.52464   CGCTCTTTCAACTGA TGGACGGCTTGCAGGTCACCGCCAACG GTG CGCT-GC-GCGGCCTGCAAGACACCCG CGTGCCGCTGCTGGT
    DR0112   6  81  13  110964 ..  110993 - -12.2  -3.85114   AAAGGCCATAGGAAA       GGGGAGCCGT GACCAACTGG ACGGCTCCCC        CTTCTCAATCACTCA
    DR0136   1  45  18  134719 ..  134729 -  -2.4  -3.29144   CTATCCGCCTGACAA                 TGCC GAT GGCT                 TGGAAGACCGCTGAG
    DR0144   5  52 475  142099 ..  142113 -    -7  -3.07192   AATGTGGCCAATACA               GTCGCC AAC GGCGCC               ACGCTGACCAATTAC
    DR0147   8  88 180  146169 ..  146187 -  -7.3  -4.91511   AGTGCACCATAAAAA             GCCCCGC CTAGC GCGGGGT             TCTTCTTTTGCTTTG
    DR0165   7 100  15  167253 ..  167279 - -10.9   -5.4505   GCGGGCAACAAAAAA        GAAGCCGGACGC TGTG GC-CCCGGCTTC         TTTTTTCGTTTGCTT
    DR0171   5  51 256  172292 ..  172321 -  -3.3  -3.66178   TGGCCGAACTCGAAA       CGGCCCTGAGTGC CCCG GCCCTCCTCGCCG        CCCTCCACGCCCTGG
    DR0171   5  51 108  172428 ..  172469 -  -7.2  -2.62735   AGACGTGTCAGACGA CCCCGCCCTCACGCTGC CCCACCCCC GC-GCCTGGGAGCGGGG CTTCGTCCTCGCGCC
    DR0181   4  60 184  180926 ..  180942 -  -8.7  -3.34398   CTTCCGCGCCAAAGA              GCAACTC GCT GAGCTGC              TGGCCGACGTGTCGG
    DR0187   2  58  78  190958 ..  190994 -  -2.8  -4.03234   TTCCTCGGAGACAAA    GGGCCACCTGTCCAAG ACTTG CTGGAACTGGCAGACC    TTCAGCGCGAATATT
    DR0194   4 100  21  197708 ..  197730 -  -6.9  -5.78622   GCAGGCCAAAAAAAA           GGCCGAAGC GTGTA GCCTCGGCG           TTCTTCTTGGATGTG
    DR0209   2  81 444  209174 ..  209192 - -13.1  -3.81755   ACCGTCTAAAGAGAA             CGCCGGG GGAGA CCCGGCG             TTGTTGCTGGTTGGA
    DR0220   4  53  78  220567 ..  220579 -  -6.3   -3.1552   GCTGAGTGATGAATA                CCTAT TTG ATAGG                TCTGCGCTTTCCGCT
    DR0240   7  83 365  237062 ..  237087 -  -7.5  -4.57569   GCAGTCGCTGAAAAA         GGAGCAGG-CGG CCC CCGGCCTGACCC         CCCCTGCCGACGCGG
    DR0253   1  66 141  249474 ..  249497 -  -3.8  -4.26344   ACATCCTCAGCAAAA          CCACTGACCTG CAT CCGGTCA-CGG          TGCTGCTCGCCATTC
    DR0264   1 100  16  265316 ..  265331 - -11.8  -4.77165   CTCGCCACAAGAAAA              CGCCCC AGCC GGGGCG               CAGACTTGACCTTGC
    DR0271   8  65 466  274610 ..  274644 -  -8.5  -3.58343   CTGAGGAGGTCGAAA    TCGCGGGCGAGCGCCGC CCT GCCGCGC-C-CCTGCGA    GCCGAACTGCTGCGC
    DR0277   4  49 132  278513 ..  278532 -  -2.8  -3.53012   CTGCTGCTGCGCAAA            GGAC-CAGC GCT GCTGCGTGC            GCGCATCGAGGCCGA
    DR0292   5  95  25  294079 ..  294110 - -13.1   -4.2828   GCCCAGCTAGCAAAA     GCCCCACCCGCCAGC TTCG GCT--CGGGTGGGGC      TTTTCTTGGTAGGAG
    DR0324  10  67  37  318846 ..  318887 -  -2.9  -4.41616   AGGGTCTCAAACAAA GTCTTAAAAGAGGAGTCGC TCAA GCGGCTCTTTTTTTATGGC  CCGTCGAAGAGGCCC
    DR0342  12  91  14  339786 ..  339810 -  -9.2  -4.57073   CAGGCTCTCCAAAAA          GTCCCCCGCC ACTCG GACGGGGGAT          TTTTCGTTGGCCTTT
    DR0362   8 100  23  361506 ..  361547 -  -9.9  -5.14682   TCACAACAAAGAAAA CGGGGCACGTGGCTGGAAG TTTT CCACCGGCCACGCGCCCTT  TTGATTGGCTCTTGA
    DR0367   8  61 473  367718 ..  367734 -  -4.3  -4.07885   CACGCTGGCCCAAAA              CCTCGGC AAG ACCGAGT              ACACGACGGGCCTCG
    DR0377   3  83  41  375885 ..  375906 -  -7.2  -4.66833   CTGTAACTGCAAAAA           GCCGGAGC TTCTGC GTTCCGGC            TTCTTTTCTCCATCA
    DR0383   8 100  21  382830 ..  382861 - -19.5  -3.90163   AAGCAAAACAAAAAG      GCGGGGCCGAAGA GTTGAT TCTCCGGCCCCGC       TTGCTCGGTTCAGCT
    DR0392   6 100  21  389738 ..  389770 -   -17  -5.31275   GCTGAGCATAAAAAA      CCGCCCCGGCAGGA ACGGA TCTTGCCGGGACGG      GTGCTCAAACTCAGT
    DR0396   1  39 188  395791 ..  395810 -  -2.1  -2.78384   GCGCGGTGCAGCAGA            GCGTGCAG GGGGG CCGCA-GC            CTGGCCGGGGGCCTG
    DR0408   4  73 335  411677 ..  411726 - -10.8  -3.54424   CTCTACCTCGGCAAA GCGGCGGCCA--ACGCCCTG-CTGA TGC TCATTCTGGGCGTGGTGACCGCCGC GCTGACCGCCATTTT
    DR0415   3  53 410  415599 ..  415634 -  -7.6  -2.83164   TGACGCATTACGACA    CGGCGCTGGACCATG CACAGGC CATGCCCCA-CGCCG    CCGAGGTTCTGACCG
    DR0421   7 100  20  421586 ..  421607 -  -9.4  -4.88736   CAGTACGTATAAAAA           CTCCGCCC TGATGC GGGCGGAA            ATGTACTCGGGCACG
    DR0431   3  58  10  429834 ..  429863 -  -4.8  -3.77588   AGGGCAGAGGAAGAA       GGGAGGGACGGC TTGCGG GCTGTTCCGCCC        TTTTCATTTTTATTC
    DR0442   1  40  12  438066 ..  438081 -  -3.2  -2.78384   TGGCCGGGGAGGACA              GGGG AGCGGTAA CCCC               CGGCTCAACCCTCAG
    DR0446   2  71  25  442629 ..  442654 - -12.6  -3.06492   TCAGCCACGCCAACA         CGCCCGCCTCG GCGTT CGAGG-GGGCG         TGGTGGGTGTCCTGT
    DR0451   5  61 183  445729 ..  445753 -  -3.4  -4.20883   GAAAAATCGTGAAAA          CGCAGAACGG AAGGG CCGTCGGGCG          CGTCAGCGCACGGGC
    DR0460   7 100 225  454656 ..  454690 - -19.5  -3.54926   CAGGCCAAAAACAGA    GAGAGCAGAGGCGCCA GCAT TGGC-CCTCTGCTCTC     TGTTTTTGACCCTGT
    DR0473   1 100  18  473273 ..  473298 - -12.6   -5.1167   AAGTGAACAGAAAAA         GCCCCGGTCAG ACGGG CTG-CCGGGGC         TGCTTTTTATTCTGA
    DR0479   2 100  27  480687 ..  480726 - -18.8  -4.01737   AGCAATAAGAGCAAA  CGGGAGAGGGTGGAGAG TTAATCG CTCTCCACCCTCT-CCG  CTTTACTTATGGCCT
    DR0501   2  45 457  501974 ..  502027 -  -3.7  -3.04461   CACGCACCCCGAAGA TGCCGATCAGGCGCTGGAACAGCTCG CCG CACGCCACCCCATCGTCTGGTCGG-A CCGCACCGGCGTGAA
    DR0501   2  45  85  502385 ..  502399 -  -2.1  -3.28269   AAGGGCCAAAGCTAA              GGCGTC TTTT GAC-CC               TCGCCCCTTGTGGGA
    DR0526  10 100 343  526583 ..  526616 - -11.8  -4.80487   CAGAACGAAAACAAA    CGCCCAGC-A-CGGCA CCCG CGCCGCTCGCTGGGCG     TTAATGTTCCACGTG
    DR0546   3  76  37  551098 ..  551120 - -13.4  -3.24232   GGGCTGGCAAAGAGA           CCGCCGCC TGGGGAT GGCGGCGG           CGCTGGCGCTGGCGG
    DR0551   6  60 132  556038 ..  556065 -  -7.6   -3.4489   AACCTCGACAAGGAA        CCCGCCATGCTCC GTA AGCGC-CGGCGGG        TGGGGGAGGGCGGCG
    DR0557  11  75 232  562241 ..  562252 -  -3.6  -4.82901   TTCTTCGGACAAAAA                GCCG TGTC CAGC                 CTGGCCGAAATCGCC
    DR0567   7  83  98  574328 ..  574345 -  -4.7  -5.03145   CAAGGCCGCAAAAAA             CCCCAGC TTCA GCCGGTG              CGGGTGCTGGCCCGC
    DR0571   4  69 209  578692 ..  578720 -   -11  -3.28712   CGCCCCGTGGGAGAA       CGGGACGCCGCGCC GCT GACG-GGCG-CCCG       CGTAACGGCGCTGAC
    DR0575   5 100  15  585684 ..  585739 - -33.6  -3.51032   ATGCTCTAACCAGAA CGGGGAGAGGGTGGAAAG-CGGAGGAA CAA CTCCCCCGACTCTCCACCCTCTCCCCG CGCCCTGTCGCTGCT
    DR0578   6  68 259  590927 ..  590979 -  -9.1  -3.64755   AGAGAGCCTCAACAA CGTCGCCAAGCA-CG-C-CCGCGCCC GCGA GGTCACGGTGTCGCTGCATGGCGGCG CGAACCGCGTGACCT
    DR0591   5  55 191  603873 ..  603885 -  -4.7  -3.53811   TGCACGGCGGCGAAA                GCTGC TCG GCGGC                AGTCGCCCGCATCAT
    DR0613   6 100 270  624801 ..  624819 -  -8.1  -5.63517   CCCTGAAATAAAAAA             GAACCCC GCGTG GGGGTCC             TGTGTGGGGCGTTCT
    DR0613   6 100  15  625048 ..  625074 -   -13  -5.10029   AGGAAGGCCAAAAAA         GGACGGCGAG CGAAGGC CCCGCCGTCC         GATTCTTTGGGCTGT
    DR0619   6  73 310  632037 ..  632047 -  -8.2  -4.07568   TGGCGTGGGTGAAAA                 CGGC ACT GCCG                 AAACCGGGCGACAGG
    DR0632  10  48 322  647179 ..  647215 -  -4.4  -3.30771   CGAGATCGTCGAGAA   GATTCGCGAGGCCACCG GCTT CGATGACCCCG-ACATC    CTCTTCGGCATTACC
    DR0632  10  48 216  647295 ..  647321 -  -5.1  -3.21276   GCTTCGGCGACAACA        CCTACGCGGCTCC GCT GG-GCGGCGT-GG        TCAGCAGCGGACGCG
    DR0632  10  48   6  647512 ..  647531 -  -6.3  -2.50113   CAGCAGTTGAGCAAG            CCGGGGC CACAGC GTCCCGG             TTTTTTCATCGCCAG
      pfkA   2  77  20  649646 ..  649673 - -12.7  -3.62096   TTGTAGCACTGCAAA        GCTGCGCTTCC AACTCG GGAGGCGCAGC         CCATGTCCTGCTCGT
    DR0651   3  66 -24  661677 ..  661693 -  -4.3  -4.36914   CTGCCCCTTACAAAA              TCCGCTG CCC CAGCAGG              CTCGCCGCCATGCCC
    DR0665   1  58 389  673772 ..  673805 -    -4   -3.8591   TTTCACAATCAAGAA     TCGAATTACATAAT TGAATC ATTATGGAATACGA      TAAATTTAGATGAAA
    DR0705   2  58 464  719311 ..  719341 -  -3.3  -4.07885   TAGCCGTCTGGAAAA      CAGCGCAGAGCATTC CTG GCAC-CTC-GCGCTG      CTGGCGCTGACGCTG
    DR0720   0 NONE
    DR0724   4  86 126  740600 ..  740654 - -17.9  -2.52464   TCCTGCGCGAAGTGA CCGGGCCGGACGGCGCGGCG-GAGCG GGTGGT CGCCCTCGCCA-GCCG-CCGGGCCGG GGCACATCCGGTGAC
    DR0728   5  70  17  744755 ..  744783 - -12.4   -3.1544   CCACAGCAGAGCGAA        GTGGGCGGAAAG TCAGT CTCTCCGCCCGC        TTTTTCTACTTTGCC
    DR0734   4  50  -8  749366 ..  749386 -  -5.3  -3.34192   AAGGGGCCGAAGGAA            GTGGGCTGA ACT TCAGCCTTC            CTCCGCTGCCCGCAG
    DR0741   3  74 226  757797 ..  757810 -  -2.3  -4.84359   GCAGTTCGAGAAAAA               GCGCA TGGC CACGC                CACAACCGAAATTGG
    DR0747   7  83  22  763087 ..  763116 - -16.4  -2.92669   AGCAGAAATGAAGTA       GGCGGGGAGCTG AACACA CGGCTCCCCGCC        TTTCTGTTCTCTGCT
    DR0756   7  58 179  771343 ..  771357 -  -4.9  -3.72695   AGCCGCGTGATGAAA               GACGC CGCCC GCGCC               CAGCAGGACAAGGCG
    DR0761   0 NONE
    DR0788   8  91  18  801700 ..  801725 - -15.5  -3.95986   CTCAACCCAAGCAAA         GCCCCCAGG-AC AAG GTGCCTGGGGGC         TTTCTCCCTGCTCCG
    DR0792   8  58  26  806965 ..  806988 -  -3.7  -3.84246   GTCTCAATGAGCAAA          GGCCGGAGC TTTGAT GCTCCGGTT           TTTGTTTTGGGATGG
    DR0811   3  53 304  823633 ..  823649 -    -5  -3.53012   TCCGGCGGGTGGAAA              CGGTGC TGCAC GCGCCG              GGGCTTTTGCAAGGC
    DR0820   6  55 383  832587 ..  832597 -  -6.8  -3.28712   CCCCTCGGCGGACAA                 CTGC TGT GCAG                 CAAGTGCGCGGCCCT
    DR0826   9  93  17  837867 ..  837897 -   -19  -3.35597   CGGAGTTTGCAAAGA       GGGGAGGCGAGCCA TCT TGGGCCGCCTCCCC       CTCATAGCTTCGTTG
    DR0830   1  39 404  842148 ..  842162 -  -3.5  -2.64472   GACGTGCGAAAGGGA              GGCTGG TGGA CC-GCC               GATGCCGACGCCGTG
    DR0840   2  53 201  852018 ..  852056 -  -3.9  -3.53811   CTCATTCGCTGGAAA GGCCACCCGCCGACCCGC GAAGAA GCGGA--AGCG-GTGGCC  CGTGCCAATCTGTTT
    DR0843   7 100  16  854968 ..  854996 - -19.6   -5.1287   GCCAGAGCCAAAAAA        GCGGGCGGAGGA TGAGT TCCCCCGCCCGC        CTGCTCGCTCCGTCC
    DR0861   8 100 207  871744 ..  871785 - -22.5  -2.96274   GCGTGGACAAGCACA CGAACAACGGCCCGCGAACT TGA AGT-CGTGGGCCGTTGTTCG TATGACTCATACGGC
    DR0866   0 NONE
    DR0887   3  67  17  897015 ..  897043 - -12.6  -2.53876   GGCCAGGCGAAGGGA       CCGCTTCTTC-CA ATGG TGAGAAGAAGCGG        TCCCTGACTTGTGTG
    DR0891   8  76  26  899078 ..  899117 -  -8.7  -4.18506   TGAGGCTCAAAAGAA  GAACGCGGAACTGCCT TTCTCAAGC AGGCT-TTCCGCGTTC  TCGCGTTGCAGAGGG
    DR0897  11  66  73  904954 ..  904991 -   -12  -2.72799   GTCCCAGACAGATGA   TCAGGCTGCCCCAG-GG CCAAC CCTCTGGGGCAGACAGA   ACCCGGCTTACCGTT
    DR0900  13  57 171  907444 ..  907460 -  -2.2  -4.09739   GCAATGGCTGGAAAA              CGGC GAGCAAGGA GCCG              GTCAAGAATCAGGAC
    DR0903   3  93  15  909093 ..  909118 -  -8.2  -5.08601   TCACGCCAAGAAAAA         GCCCCCTCCC TGACCT GGGAAGGGGT          GTTTCTTTGTCGGCT
    DR0911   5 100  20  918738 ..  918761 -   -16  -3.97681   AGCAACCAAAAAAAG          CCCCCACCCG TTTC CGAGTGGGGG           TCTTTCTATGGGCTA
    DR0915   2  48 309  928475 ..  928487 -  -4.7  -3.13403   GCTGCCCTACGAACA                GGCCC TCG GGGCG                CTCGGCACGGTGCGT
    DR0921   3  64  52  935367 ..  935381 -  -3.5  -4.28361   GGAATCGGATTAAAA               CCGTA TGAGG CACGG               AGGGGCGGCCCCGTC
    DR0926   7  72 136  940376 ..  940399 - -11.6  -3.38415   GCAAGCAGAAAGAGA          GGCCCCGGCA TGTG CGCTGGGGCC           TTTGCTTTGGATGAT
    DR0943   7  64   8  958763 ..  958789 -  -3.5  -4.30034   AAAACCGTATGAAAA         GGCCGTTCGGA CGCGT TCCGGGCGGCT         TTTTTCTTCATTCCA
    DR0965  10  82  90  978790 ..  978836 - -14.7    -3.281   GGCGAAGGGATAAGA CCGTCTGCGATGGAATCCCCC TGGGCTT GGGGG-TTCCATC-CAAACGG AGTGAGCAGCAGTCC
    DR0969   4  83  22  986275 ..  986299 - -12.2  -4.08872   AAACAGATAAGGAAA          GGCAGAAACC GCTCG GGCTTCTGCC          TTGTCTATCAACTCC
    DR0988   7 100  17 1005845 .. 1005889 - -27.4  -2.61272   AGAGGGTCAAAAATC CAAAGCAAGGGGCCTGGAGA TTCTT CCTCCAGGCCCCTTGCCTTG CACTCGGCGTTTACT
    DR1001   6 100  14 1015635 .. 1015667 - -13.4  -4.66814   AAGACAAACAAGAAA     GACCCCGCCCAG-GC CGCC GCGCCGGGTGGGGTC      AACTTTATGAGGCTC
    DR1006   5  73 331 1018373 .. 1018389 -  -3.5   -4.8048   CCCGCAGACGAAAAA              CGCCGCC TGG GGCTGGG              TCCTGCTGGCGGGGC
    DR1009   6  68  21 1021353 .. 1021381 - -13.1  -2.75963   ACGCTCAGTCGAAAG        CCGGAGGCCGCGT TCG AAACAGCCTCCGG        TTCCTTTTTGGCCCC
    DR1014   4  83  22 1026203 .. 1026234 - -13.1  -3.83675   CAAGGGAATGAAGAA      GAGGGACCGG-CAA TTTCT CTGACCGGTCCCTC      TTTTTGACTGTTGCT
    DR1020  10 100  10 1033394 .. 1033431 - -23.5  -4.50859   TAAGCAAAAGACAAA   GCAGCAGGCGGACGCCC CGAA GAGTGTCCGCCTGCTGC    TTTGGTTGCTTAGGC
    DR1026   8  72 273 1038271 .. 1038304 -  -7.3  -4.12188   CGAGGACGGTGAAAA     TCCGCAGGACGCCGCG GTG CGCGAGG-CCTGCGAG     GAAACCGGCCTGCGC
    DR1034   7 100  20 1045823 .. 1045849 - -14.5  -4.84527   TCCAGACAGTAAAAA         GGGCAGAAGGT TCCTC ACCCTCTGCCC         CTCCCGCTTTCTGAG
    DR1050   9  71 425 1061533 .. 1061547 -  -2.7  -4.62069   GGTGGACGTGAAAAA               GCCTG CTGAC CCGGC               CAAAATCACTCCGAC
    DR1050   9  71 161 1061798 .. 1061811 -  -2.3  -4.57341   AACCCCGCCGAAAAA               CAGCG CACC CGCCA                GGACCTTCAGGCCAA
    DR1062   6  60 166 1073428 .. 1073449 -  -7.3  -3.53012   CTCGGCGGGGGTAAA           GGGCCGCGAA CCG TTCA-GGCCC           GGCACGTTTTGCAGC
    DR1079   5  57 118 1087285 .. 1087297 -  -9.1  -2.78384   GCCGGGCGCATCACA                CGCTG ACG CAGCG                CTACTACACGCGCTT
    DR1094   3  72 310 1101991 .. 1102019 -  -3.8  -4.66833   CGTGAAGGTCAAAAA        GCACCTGATTGA CGTGC TCAACGGGGTGC        TGGCTCCCATCCGCA
      pyrC   4  74  85 1114461 .. 1114483 -  -6.1  -4.49389   ACTGGACAATGAAAA           GCCCCCGGC GAGGT GTCGGGGGT           TTCTTTTGACCCTCT
    DR1116   3  91  11 1122207 .. 1122263 - -16.8  -3.65351   CCACCTTCAGGGAAA TCCAGCCA-GCAAGAAGCCCCCGCGC CGCGTGT GC-CGGGGGCTTTTTGCATGGCTTGA ATGTGACTGCTCAGC
    DR1123   7 100  13 1130756 .. 1130799 - -25.5  -3.37877   AGGGGCCAATAAAAG GGGAGAGGGGCCGCACA CGACACAGGT TGTGCGGCCCCTCTCCC TTCTTGCTGTGCTCA
    DR1127  10  63 403 1136210 .. 1136236 -  -4.9  -4.08216   TGACCTTCCTGAAAA         CGGGCGCGGCG GCCTA CGCCGAGCAGG         GCGTCGCCACCTACC
    DR1143   0 NONE
    DR1151   7 100  15 1161153 .. 1161180 -   -17  -5.59655   TAAAGGAACAAAAAA        GGGCGCAGAGGC CGAA GCTTCTGCGCCC         TTTTCTTGTAATTCT
    DR1162  10  79  59 1172240 .. 1172272 - -15.6   -2.8676   ATAGAGCGAGTAAAG      GTCCGGGCACAGGT GAAAA ACCTGCGTCCGGAC      TTTCTCGTTTCACAA
    DR1168   3  45 409 1176106 .. 1176116 -  -2.4  -3.36749   GAGCCGCAACAGCAA                 CGTG CAG CTCG                 ATCTGGTCTGGGTCA
    DR1176   4 100  23 1187124 .. 1187155 - -16.6  -5.71712   GTCTAGAGAAAAAAA      GACGGAGCCCGCTC AATG AAGTGGGCTCCGTC       TCAACTGTTTTGACT
    DR1181   6  62  34 1191045 .. 1191060 -  -6.8  -3.71649   TTCTGAAACTTGAAA              CGCGAA CGCC TCCGCG               CCGTAACAGGTGCGG
    DR1185   3 100  20 1193483 .. 1193506 -  -9.5  -4.95155   CCCAGACCACAAAAA          TCCCCTCCC ACGACG GGGAGGGGG           TTTTGACGTTCAGCG
    DR1188   4 100  15 1195766 .. 1195797 - -24.6  -3.24017   AAGGGCACAAGGGAA      GGCGCCGCAAAGTC AATT GACTTTGCGGCGCC       TCTCTTGTGCGGGTT
    DR1195   8  65  18 1203834 .. 1203849 -  -6.8  -3.91897   CTTCTCACGCAGAAA              GCGG-CC ATT GGTCCGC              AACTCCTGGCTGCCC
    DR1207  10  58 349 1215816 .. 1215846 -  -5.2  -3.79138   AAGACAGCCAGGAAA       CCGACCCCGCTCGC CTC GCGCTCGAACTCGG       GCAGCTCAAGGCCCG
    DR1212   8 100  21 1220268 .. 1220303 - -19.7   -3.5861   AGCGATAACAATGAA    GCCGCCGGCACCTCC TGAATC GGGGATGCCGGCGGC     TCTTTTGGGTGGGTG
    DR1237   2  43 126 1244679 .. 1244699 -  -5.3  -2.64616   TCCCCAGCGAGATGA            CGGTGCGCG ATG CCCACACCA            TCTGTGACCGACTGG
    DR1245   7 100  22 1251404 .. 1251427 - -10.2  -5.55695   CAACAACACAAAAAA          GAGACGGACC CGCA GGCCCGCCCC           TTCTGAAAACGCGAC
    DR1250   7  70   9 1256085 .. 1256119 -  -7.7  -4.08285   CAGAAAAAAGTGAAA    GGCAGCCCCGC-GACC GAGA GGTTTGAGGGGCGGCC     TTTTTTGCTTACTTG
    DR1255   5  86 237 1259628 .. 1259658 - -12.6  -4.07568   CGCTGGGCCGCAAAA      CGCGCAGGCGACG TTTGAC CGCC-CCTGCGCG       CAGGTGTTGCCGGGC
    DR1260   9  78 159 1267481 .. 1267505 - -15.7  -2.74144   GCGCCAGCGTCAAAG          CCCCTGTCCCC TGT GGGGATAGGGG          TTTGGGGTTGGGGTC
  15807637   2 100  22 1276656 .. 1276685 -   -15  -4.91109   GCTGCACCACAAAAA       GAGGGGGAGGGC CATGCC GCCTTCCCCCTC        TTTTGGTTTTCTCTG
    DR1277   6 100  13 1283286 .. 1283318 - -18.4   -4.1523   CCGAAGTACAAAGAA      GGCCCCTCCCCGCA CAAGT CGTGGGGAGGGGCC      TTTCATCTCGGCTCA
    DR1282   4  65 436 1287122 .. 1287137 -  -5.4  -4.14392   CGTCAACGGCGAAAA              GCTGAC GGTG GTCAAC               CTGCTCGGGCGGGTG
    DR1286   8  91  23 1292208 .. 1292239 - -18.7  -2.85056   AGGCTCAATGGAAAG      GGGCGCCACGCGG TTGATT CAGCGTGGCGCCC       TTCGTTCGTGATTTG
    DR1294   4 100  29 1301299 .. 1301315 - -10.8  -5.32699   TGAAACACGAAAAAA              GCCCCC GCAGT GGGGGC              CTTCTTGTTGGTTCT
    DR1299   9 100   9 1306394 .. 1306436 -   -15  -4.18058   AAGCAGACTTGAAAA GGAGAAGCGAGACG-CAGC GAAGAT GCTGGCGTCCCGCTTCTTC GGTTGGGCTCAGGCC
    DR1306   3 100  15 1312347 .. 1312377 - -19.1  -5.37345   CTGAAGCATAAAAAA      GGCCGCCCCGACTC GCTA GAGT-GGGGCGGCC       TGCCGTGCTGTGGCT
    DR1319  11  69   6 1324668 .. 1324705 -    -7  -4.15565   CCCAGCAGCGCAAAA  GGAAAGGGACGGGC-CTC TACG GGGTGCCCG-CCCTTTTC   GTCGGTCAGCAGCCC
    DR1328   2  90 -24 1333827 .. 1333858 - -18.1  -2.87132   GCGCTGTTTCAGACA      CGGCGGCTCAGTCG GTACG CG-CTGAGCCGCCG      TGATGCCGCTCGTAA
    DR1339   7  68 231 1346187 .. 1346216 -  -2.1  -4.63486   AGGTCCTCAAGAAAA       TGTGGCTGCTG CGTAAGGT CATCAGCGACA        TGGACCCCGCCGACG
    DR1347   6  71   4 1352113 .. 1352135 -  -5.5  -4.29845   CAATCGAACCCAAAA          GAGAGGGAGC CTAC GCTCCC-CGC           TTTTTATTCGCCCCG
    DR1360  11  72 455 1366124 .. 1366142 -  -4.4  -4.62783   GAGCGACCTCAAAAA             CGGCGCCA CCA TCGCGCTG             CCGAACGACCCGAGC
    DR1363   5  58 139 1369244 .. 1369260 -  -9.3  -2.92613   GGTCACTGGAAATCA              CGGCGGC GGG GACGCCG              GGCTGGTCGCCGCCT
    DR1370   6 100  15 1375529 .. 1375566 - -14.2  -5.40464   GACGAGAAATAAAAA  CGGCCAGGCCGTC-GTCC GGGG GGACAGGCGGCCTGG-CG   TGCTTGTCGTGAGGT
    DR1379   3  71 109 1386114 .. 1386134 -  -9.7  -3.79519   AAGTCGAGCAGCAAA            GGCCCAG GCAAGTA CTGGGCC            TTTTTTGTTGGCTCG
    DR1387  10 100  23 1392878 .. 1392905 - -10.5  -4.69027   AAACGGATCCAAAAA        GAGCGCCCCGG TCACTG CCGAGGCGCTT         CTTTTTTTGGCCGTC
    DR1390   4  50 407 1395266 .. 1395278 -  -4.7  -3.34517   ACGGGCGCTGAAATA                CGGCG GGG CGCGG                GACGTGGCCGGGCCG
    DR1397   1  45  74 1401008 .. 1401020 -  -4.1  -3.07113   GAGCATTTGACGTAA                TAAGG ACC CCTCA                CCCCTGCCTTTGGCA
    DR1411   8  62  -2 1411821 .. 1411879 - -11.4  -2.66326   TCAAGGCGAAATTGA GCTGATACGGTTTCAAATAGCG-CCCGGA CATA TCCGGGACTCAATTTGAAACCGTATCA-- GAACGGCCACACCAG
    DR1424   5 100  74 1425338 .. 1425374 - -21.7  -4.07647   AGAGGGCAAACGAAA    GTGCGGAGAGGGAAGCT CTG AGCCTTCCTCTCCGCAC    TTTTTCTGTCCGCTG
    DR1436   4 100  21 1438632 .. 1438656 - -12.2  -5.68438   TCACTAAATAAAAAA          CCATGCCGGA ACACG TCCGACATGG          CGAGCAAAAAAACTC
    DR1446   8  49 343 1449111 .. 1449137 -    -2  -3.55444   CGCTGATTCGTGAAA         TCGGGGCCAGCG GGC CGATTGCCCGGG         TGGGCACCAAGTACC
    DR1459   4 100  17 1461217 .. 1461238 - -17.3  -5.31275   CGGGAGCATAAAAAA           CCGCCCGGA ACAG TCCGGGCGG            CTCGGTAAAACAGGA
    DR1478   7  93  26 1491837 .. 1491864 -  -9.2  -4.77157   CGAAGGGATGAAAAA        GTGGGAGAGGC CAGTTGC GCCTCTCCC-C        TTTTCTTGAATCCCC
    DR1492   4 100  18 1506943 .. 1506977 - -14.4  -4.86939   GAAGAAAGGCAAAAA     GCGGGGGAAGATGA ATTTGCA TCATCTTCCCCCGA     ATTTGCTTTCTTCCA
    DR1521   3  75  65 1536166 .. 1536206 -   -14  -3.01712   CGCGTCCGTCGAAGA CCTGCACGCGCT-CGCCGG GGCG CAGCCGCAGCACGTGCAGG  TGCCGGGTTTCCTGC
    DR1524   2  95 447 1539060 .. 1539080 - -13.3  -4.30576   CGCTTACCAGCAAAA            CTCCTCGGC ATC ACCGAGGAG            TTTCTGACTTAACAC
    DR1530   4  65  59 1545626 .. 1545660 -  -9.3  -3.53012   GGTGGGCGGCTGAAA    TGGCGCCTCGCCCTGGC ACA GGC-GGGCAAGG-GCCA    CACACACCGCCGTGA
    DR1545   4 100  15 1562693 .. 1562720 - -15.5  -4.64676   TGACCGGCAACAAAA        GGGGCGGGGCC GCTGCT GGCTCCGCCCC         CTTTTTGTTGTCTCT
    DR1549   7 100  11 1564702 .. 1564740 - -17.6  -4.21827   GTAAAGACCGCAAAA  GAGCGGGAGCGT-AGGC GCACTG GCCTCACACTCCCGCTC   TTTTTGTGGCTTAGA
    DR1560   2  59 114 1578431 .. 1578454 -  -6.6   -3.6106   GGCAACAGGCGCAAA          GGCAGGGGCA AGTC CACCCCTGGC           TCGGCGTCTGGTGGG
    DR1575   3  51 104 1596658 .. 1596673 -  -3.2  -3.65046   GCGCCAGGGCAACAA              GGCC GCGTTTCT GGCC               GAGGGCGGCCTGGTG
    DR1585   1 100 204 1604922 .. 1604946 - -17.9  -3.66178   TGCCCCAACCCCAAA          CCCCTATCCCC AAT GGGGACAGGGG          CTTCGACGCTGGCGC
    DR1591   9  79  19 1610394 .. 1610423 - -15.8  -2.92192   CTCCAGGCAAGGAGA       GCGCCCCTGAGTC GAGGT GAC-CAGGGGCGC       CTTTTGTTGCTCAGT
    DR1601   5 100  29 1623679 .. 1623702 -  -9.5   -5.8901   ACAGAAAACAAAAAA          GCGTCCGGG TCTCTC CCCGGACGT           GCTTTTTTTGCCCCT
    DR1607   5 100  14 1630449 .. 1630485 -   -16    -4.183   GCAACTCCCAAGAAA   CAGGCCGCCG-TCCA TCAACTAC TGGAACGGCGGCCTG    CTTTTCTTCTCCCTT
    DR1615   5  53  37 1635753 .. 1635771 -  -3.8  -3.63569   GGAATTCTTCAAGAA            GCACGGG CGCTTT CCCG-GC             GAGGAGCCCGGTGCA
    DR1624   5  52 466 1643747 .. 1643780 -    -8  -2.70354   GCTGGCAGAAACTGA     GCGCCGCTTCCGGC CTCGCC ACCGCCAGCAGCGC      GAACGGGCTGCGCGG
      tipA   6 100 251 1651118 .. 1651145 - -14.2  -4.72333   AATCACACTGAAAAA        CCAGCCTCCC-CG ACG CATGGGAGGCTGG        TTTTTCACTGTTTGT
    DR1645   4  56 273 1668551 .. 1668565 -  -2.8  -3.91911   TCGACTGGAACGAAA               GCCA GTTCGTG TGGC               GCGGCGGGCAACCGT
    DR1648   3  62 249 1672054 .. 1672080 -  -7.3  -3.55071   TGATACGGTTTCAAA        TTGAGTCCCGGA GATG TCCGGG-CGCAA         TTTTGCGCGGAGCGC
    DR1659   4 100  17 1683794 .. 1683814 - -10.4  -5.31456   TGAAGCCATAAAAAA            CCCCCTCC AGGGA GGAAGGGG            GAAAGAGCGTTAAGG
    DR1676   7  69  28 1701302 .. 1701312 -  -3.2  -4.54727   GCCGGCAAAGGAAAA                 TCCC GCT GAGA                 GCTAAGCACCTTCCT
    DR1688   3  65 166 1709556 .. 1709573 -  -9.1  -3.53761   GAACGCCTCGCCAAA             CGG-GGCG GTG CGCCTCCG             CTCAGCGAGTGGCGC
    DR1699   7 100  20 1721849 .. 1721868 - -12.8  -5.07567   CCAGAGCTTAAAAAA            CCCCGCCA GCAA CGGCGGGG             CATTCAGGCAGTAGG
    DR1716   5  86 204 1739826 .. 1739852 -  -7.3  -4.74132   AGAGCCCATGAAAAA        GACCCTTCCAGC AATC ACCGGAAGGG-C         TTTTTGATGGTGGAG
    DR1733   2 100  16 1761282 .. 1761308 - -15.2  -5.86061   TCGCACCAAAAAAAA         GGCCCTGCTC TACTTGC GAGCAGGGCC         TTCTGGCAACGGGCT
    DR1753   9 100 196 1781072 .. 1781129 - -23.6  -2.78508   CAGCCTGGAAAACAT GCTGCGGCTGCC-GGGCGCTTGAAACGC TGAG ACGTTTCAGGCGCTCAGGCAGCCGC-GC CGAGGCATAAAAAAA
    DR1753   9 100 160 1781145 .. 1781165 -  -8.9  -5.64274   CGAGGCATAAAAAAA            GCCCGCCTA GAG CAGGCGGGT            GGGTGGTGGAGTCGA
    DR1768   4 100  21 1795477 .. 1795500 - -13.8   -4.8083   CAAGACGACGAAAAA          GGCGCCCCCA CCAT CGGGAGCGCC           CTTTTTTTTATTGCC
    DR1776   3  58 331 1806439 .. 1806455 -  -7.9  -3.36273   GTTCGGCAAGACCAA              CGCCGCC GAA GACAGCG              CCTTTCTGGAAGACA
    DR1790   3 100  18 1818112 .. 1818140 - -16.7  -4.63486   AGTCCTCCAACAAAA        CGCCCCGACCTCA CGC TCAGGCCGGGGCG        AAGGGTCAACGTGCA
    DR1803   3 100 160 1830371 .. 1830397 -  -5.1  -5.42975   GCACACAAAGAAAAA         GCAGAGGAC ACTCACCCG GCCCCCTGC         TCTCAGTTGTTCTGA
    DR1809   4 100  19 1834630 .. 1834659 - -15.7  -4.11394   ATTTGATGTTTAAAA       GAGGCAGCCCCCA CCCC CGGAGGCTGCCCC        TTTCCTTATTTCCTT
    DR1815   2  43 367 1840336 .. 1840348 -  -4.7  -2.62184   GCGTGCCGCACATCA                CGGTC AAG GCCCG                CAGTGGGCTGGGTGA
    DR1815   2  43 120 1840561 .. 1840595 -  -4.9  -2.62263   AGGGCCCGCAGATGA    CGCCGCACCTGACG CTGGCCCT CGCCCGGCGCGG-G     ATAGCTTTGCCAGAG
    DR1823  10  73  25 1849169 .. 1849192 -  -6.6  -4.26327   CAGTGAGTAAAAGAA          TCCCCGCC GATGGACA GGCGGGGG           TTTCTTTTGCTTTTA
    DR1851   6  58 376 1874323 .. 1874334 -  -3.6  -4.05004   CTACTACAAGAACAA                CCCC GGCC AGGG                 CTACTGCATGGCCGT
    DR1869   4  49 -11 1890104 .. 1890133 -  -5.7  -3.06183   GTGACGGTCAGCGAA       CCGGCGAAGTAAA CCGG TCTACATCACCGA        GTCGCTCTCGCGCAG
    DR1872   5  63 308 1892941 .. 1892965 -  -4.2  -4.19238   TGCTCAACGTCAAAA          CCGCCCGCAA CGGCT TTACCGACGG          GCTCCAGATGCTGCG
    DR1875   6  56  64 1897160 .. 1897174 -  -9.2  -2.66316   TGGTCTACGACATCA               CCGGCA AGC CGCCGG               CCACGATTGAGTGGG
    DR1879   5  79  23 1901032 .. 1901061 - -10.7  -3.85878   CAACAACAGCAACAA       GGAACGCCTCCCC ACGT GGGAAAGCGTTCT        CTTTTTTGTGCGCTG
    DR1890   4 100  49 1909240 .. 1909289 -    -5  -5.74122   TAGGAGATAAAAAAA GCCC-CTCCACT-GACGGAGGG ATTTTCGA CCCTCTACCAAGGGGAGAGGGC CTTGCGAAGCAAGGG
    DR1897   6  74  23 1915830 .. 1915858 - -10.4  -3.81879   GTCAAAAGCTAACAA       CAGCCTTCCCCAGT GAT AC-GGGGA-GGCTG       TTTCACCTTTAAATA
    DR1905   6  80  86 1923587 .. 1923600 -  -5.2  -4.87665   GCGCATCCAGAAAAA               GCGC CCGAAC GCGC                TTCGCTTCTTTCGAA
    DR1912   0 NONE
    DR1920   7  68 316 1940770 .. 1940792 -  -2.7  -4.56597   TGCGGGCGGCAAAAA           CATCGGCCT GATTG AAACCAATG           TGCGCTATTGCCTCA
    DR1925   4  61 342 1946677 .. 1946690 -  -3.7  -4.07885   CACGGTGCGCGAAAA               CGGCG TGCT CGTCG                GCAACGTCAGCCTCG
    DR1937   9 100 246 1956713 .. 1956767 - -26.7  -2.66602   CGATGTAACAAGGCA GAGGGAGAGGGCGGAGAGCAAAGGGA CAAA TCCCTTCGCTTTCCACCCTCTCCC-C TTTTTATTCGGCTGC
    DR1951   7  64  77 1972189 .. 1972206 -  -3.3    -4.371   TTGACGACAGGAAAA             GCGCGGGC GCT GCCTGC-C             GTCAAAGCGGTCAAG
    DR1963   5 100  15 1982520 .. 1982554 - -13.5  -4.63932   GATTCTTCAACAAAA    TGCCGCCTGC-CTGGG AAAT CCCGGTGCAGGCGGCG     TTTTATTGCTCGGCT
    DR1975  11  69  60 1996571 .. 1996607 -  -8.6  -3.73953   AGCAGGCCGAGCAAA   CCCCGCCGC-CCGCCCT CGGC AAGTCGGTGCAGCCGGG    CGCATAAGCCCCCAG
    DR1981   6  90  11 2003611 .. 2003641 - -15.5    -3.737   TAACCCCGCAGCAAA      CACCGCCCGGAACA TTCG CGT-CCGGGCGGTG       TTTCTTTCGGCTATT
    DR1994   9 100  16 2016374 .. 2016399 - -14.7  -5.14626   AGCAGTAAAACAAAA         CTCCCCCCGCC GGTC AGCGAGGGGAG          GGTGTTCAGGAAGAC
    DR2001   6  62 -22 2023786 .. 2023807 - -10.9  -2.59742   CCTAACCCCCAGAAT           CAGGGAAAC GCGG GTTTCCCCG            GCTGCCAGCCGCCCT
    DR2012   5  44 221 2029423 .. 2029443 -  -4.6  -2.70932   GCGCGGCGGCAACCA           CG-CGGCGG TGGC CCGCTGGCG            GCGCGACCAGGCGTT
    DR2020   9 100 166 2037743 .. 2037761 - -13.1  -4.93877   CGTGACCAAAGAAAA             CCCCCGC GCCGG GCGGGGG             ATATTCTGGTGGGTC
    DR2024   5  55 -55 2039943 .. 2039978 -  -5.3  -3.54424   GTCCAGCGCGGTAAA    CCCACC-ACGCCAGCA GCGGT TGCAGGGGCAGGCGGG    CCAGCAGCGCCCAGC
    DR2027   1  43 371 2042072 .. 2042118 -  -3.5  -3.01712   GGCGGGTGCTCAACA TCCACCCCAGCCTGCTCCC-CCG GCA CGGCGGGCGCGGGCTGT-ACGGC GACCGAGTCCACGAG
    DR2031  11  78 155 2045682 .. 2045720 -  -4.8  -4.78933   CCAAAACAGAGAAAA  GAGAAAGAAGACCGC-CT GTTTG AGCGCGGTCTT-TTTCTT  TGTGCCGTGCTCCTC
    DR2038  11 100 138 2053430 .. 2053465 - -17.6  -4.35189   AAGCCAAACAAAGAA    GCGCCTCCCCGCCTGTT TCC AGC-GGCAGGGAGGCGC    TTTCTGTGGCCCAAC
    DR2054   6  56 461 2068480 .. 2068501 -  -9.3  -2.64803   CGACCTGGAAACCTA           CGCGCCGCG CGCC CGCAGCTCG            ACACTGCAAGACCTG
    DR2062   3  51 258 2075585 .. 2075603 -  -4.4  -3.44051   GGCCCATGAGTACAA             GCCGGGCA AGC TGGACGGC             CTGCGGCTGGAGCTG
    DR2078   8  81  29 2091944 .. 2091972 - -16.8   -2.7079   GAGAGAAACAGCAAG        GGGCCACTTCCC GGCGA AGGAAGTGGCCC        TCTTTTCAGTTTGGG
    DR2081   3  79  29 2094360 .. 2094392 -  -9.7  -4.19953   CAGGCAAGCGCAAAA      GAGAAGGCCGCCCCA CGA CAGGGCGGCACTCAC      GTTTTGTCTCTCTTT
    DR2084   5  54 259 2097197 .. 2097221 -  -2.8  -3.76224   GCCTCAGTTACGAAA          TCCACGGCGA CACCC TCACCGTCAA          GACTCGCGCCAGCAG
    DR2094   2  47 168 2105336 .. 2105350 -  -4.9  -3.04322   TGGAACTCGTCAATA               CCGCC GTCGA AGCGG               TGGTGGACCTCGTCA
    DR2098   4 100  41 2108864 .. 2108880 -    -5  -5.57396   AGAAGCAATAAAAAA              TCCGCC TCTTG GGCGGT              GATGGTCAAAAGATA
    DR2118   6 100  23 2124078 .. 2124115 - -23.6  -4.04897   AGAACGAGAAGCAAA   GGGAGAGGGCGGAG-GC AATCA GCACTCCGCCCTCTCCC   CTCTTTTGACTTTCC
    DR2130  10 100   7 2132619 .. 2132653 - -15.2  -4.21194   TTTTATGATGTAAAA    GGGGCGCCTTTTCTT TTAGCG AAG-AAAGGCGCCCC     TGTGCTTTAGAGCAT
    DR2138   6  65  97 2141489 .. 2141506 -  -4.7  -4.21936   TCGAGAAGGGCAAAA             CGCCCCG CTTT CAGGGCC              TCTTTCTCAAGACGC
    DR2142   2  79  49 2144287 .. 2144313 - -13.7  -3.53012   CCTTTGCTTCGCAAA         GGCCCTCTCCC ACAAG GGGAGAGGGTC         AGAGGCGGAACCTAT
    DR2147  11 100 261 2148783 .. 2148820 - -13.3  -4.78933   TGAAAACAGACAAAA   GTAGAGGGCGCCTCGGC AAAA GCCGGAGCGCCCTTTTC    TCTGGTCTAAAGCAT
    DR2165   9 100 181 2161990 .. 2162023 - -13.9  -4.63675   ACCAAAGGAAACAAA     GGAGGGCAAAGAGCC GTCA AGCTCTCTGCCCTTC      CCTTTTTCCTCTCTC
    DR2168   8  84  89 2164273 .. 2164322 -  -2.7  -5.37043   ATTTGACAGAAAAAA CACCCTCACCCCTCGCTGCGCGAG GCC CTCTCCCATCAAGGTA-GAGGGTC AAAAAAAGCAGGACA
    DR2179   8 100  21 2177147 .. 2177179 - -19.2  -4.21922   CCAGGTAAAACGAAA      GAGGGGCACGTCCA AGTTA CGGACGCGCCCCTC      TTTTCTTTCTGCCGT
    DR2188   6  91  20 2185337 .. 2185361 -  -6.4  -5.37865   GGAACAACGAAAAAA         GGGGCCATACCC AGC GGGC--GGCCCC         TTTTTCTTGTCTCCT
    DR2192   7  68 227 2188706 .. 2188735 -  -7.2  -3.84451   GCGCCGAAACCGAAA       TCTCGGTGATGGC GGTCG GCC-TCATCGAGA       CGGGCGCGCAGGCCG
    DR2196   9  65  20 2194356 .. 2194384 -  -7.3  -3.82202   GAGGGCCAAAGAGAA        GGGGCGTCGGA CTTGTTC TCCGGCGCGCC        TTTTCTTTGGCCGAT
    DR2200  12  78  47 2199720 .. 2199744 - -15.7  -2.74144   GCGCCAGCGTCAAAG          CCCCTGTCCCC TCT GGGGAGAGGGG          TTTGGGGTTGGGGCC
    DR2222  10  69  39 2218842 .. 2218867 -  -4.5  -4.52589   CCGCCTCAGAGAAAA         GATCTGGGGGC GCCT GCCCCCTGTTT          TTTCAACGACTTTCA
    DR2230   5  76  22 2226521 .. 2226546 - -12.5  -3.51924   CTGGTATTCACAGAA         GCAGCGGGAGC TGAT GCCTCCGCTGC          TTTTGTTGTACTGGA
    DR2233   5  56  49 2228270 .. 2228285 -  -3.3  -3.90048   CCGTTCGGAAAAAGA              GTTTG GATCAT CAAAC               TATTTTTCAAAGTGG
    DR2236   3  71 343 2231056 .. 2231071 -  -6.1  -4.30576   GCGCGAGGAGTAAAA              GGCTG CTTTCT CAGCC               CTCAGTTGAACGACG
    DR2253   4  49  92 2248342 .. 2248356 -  -6.4  -2.71422   GAGGCTCAGAAATAG               TACCCG TGC CGGATA               AATCTGTCAACCCCT
    DR2277   6  55 347 2274890 .. 2274909 -  -6.4  -3.31461   GATGGACTTCGAGAA            GGCCGC-CA GTC TGCGCGACC            AGATTCGCGCCATCG
    DR2283   3  43 334 2280241 .. 2280260 -  -4.8  -2.53876   TCCCAGGGGAATCCA            CCAGGGCG CCGC CGCCGAGG             CCCGCGCCGCCGCGC
    DR2294   4  69 338 2291925 .. 2291935 -  -6.8  -4.16943   GGCGACACGGCAAAA                 GTGC GGC GCAC                 CGCCCAGGCCCGGCG
    DR2303   2  53 193 2301157 .. 2301170 -  -3.8  -3.59979   CCTTTCGACTGGAAA               GGCA GTTTCT TGCC                CATGCAGACCAGCGA
    DR2315   7 100 108 2313949 .. 2313973 -   -10   -4.9792   CAGCCTATAGAAAAA          GGGAAAAGGC CCGTC GCCTCTCCCC          CACTTTTTTTCTAGG
    DR2322   7 100  20 2320545 .. 2320577 - -11.3  -5.09204   ACACGGGAATAAAAA     GAGGTGCGGG-GGC GTGTCA GCCTCCCGCACCTT      CAACTTTGTATTTTC
    DR2335   7  52 165 2333257 .. 2333282 -  -2.5   -3.7282   CCACGCGACGAACAA         CGCGG-TCTTGA TTC CCAAACTCCGCG         CCGGATTCCGCTTGC
    DR2341   5  54 475 2338583 .. 2338593 -  -2.4  -3.95324   GACCGTGAAGAACAA                 GGTC GCC GCCC                 CCTTCAAGGAAGTCG
    DR2344   5 100  18 2342070 .. 2342095 -   -14  -5.09259   GACGCCAAAACAAAA         CCCCCCGGAC GGTGAG GTCCAGGGGG          CAAACAACCTGCGCG
    DR2359   4  46 421 2357426 .. 2357437 -  -5.8  -2.59748   CAGGCGCAGAAGTCA                GGTG ACCA CACC                 GCCGAGCACCGCGCG
    DR2366   8 100 178 2364542 .. 2364575 - -14.7  -4.15106   GATCAAGCCCCAAAA     GC-AGCCCCCGGAA GTTCAGG TTCCGGGGGCTCGC     TTCTTGGAAGAGATC
    DR2366   8 100  22 2364716 .. 2364731 - -11.8  -5.10933   TCAGGCAAAACAAAA              CCCCCC GCGT GGGGGG               GCAGAGGTCCAGCCG
    DR2377   5 100  26 2378576 .. 2378600 -   -10  -5.03994   CCTGAGAGACAAAAA          CAGTGGCCCC GCGCG GAAGCCACTG          TTTTGTCAGGTCTGA
    DR2395  11 100  14 2398077 .. 2398106 -   -10  -5.14563   GTCCGCACCAAAAAA       TCTGGCCC-CTGC ACTGA GCTGAGGGCCAGA       TTTTTCGGTGACGTC
    DR2403   2  45  74 2404337 .. 2404347 -  -2.4  -3.29471   CGGGCAGCAGACGAA                 CACG GCG CGGG                 TGCCCAGCAGTTCCC
    DR2413   5  54  20 2415001 .. 2415015 -  -3.5  -3.78775   CCGGCCACCATCAAA              CCCACG AAGC CG-GGG               AAGCGCTGAGGCGCC
   DR2417m   2 100 -42 2419283 .. 2419312 - -13.5  -4.56702   CCTCAATCAAAGAAA       GGGAAGCGGAGGC ATAC GCCCACGCTCCCC        TTCCCCATTCGATGA
    DR2421   7  69 226 2424512 .. 2424543 -  -2.8  -4.57073   CATGCCGCGCAAAAA      CGGCCTGGAAGTGC TGGA GGAAATCAAGGCCG       ACGCCGACCTGCGCT
    DR2421   7  69 -17 2424755 .. 2424786 -  -8.6  -3.70307   CGTAGGTAAGAAAGA      GCG-CGCAGGTCGGC TTA GCCCGCCTGCATCGC      CGTCAGCACATTCTG
    DR2432   4  67  88 2434115 .. 2434140 -  -6.7  -4.10161   CATCATGGGCGAAAA         CGGCGGCCTGCC CCC GGT-GGTCGCCG         CCTATGCCCCCGACC
    DR2437   5  62  97 2437883 .. 2437925 -  -7.1  -3.78934   CCGCGTCCACAAGAA GCGCAGTTTCTTCTCGCGCCG CTT CGTCAT-AGAAGAA-CTGCGC CCCGGCCCGGCGGAA
    DR2443   3  65 -34 2443213 .. 2443227 -  -5.6  -4.08216   GCACCCGGCTGAAAA               TGAGCG TGT CGCGCA               GTTGGGTGGGGTCAG
    DR2447   8  52 178 2446593 .. 2446643 -  -2.4  -3.73783   GATGGAAGTGAACAA CGTGACCGGCAAGACCTCGCAGC TCTACC GCCGCGACGGCCTGCCCGCGA-G CCAGGTCACCAGCAT
    DR2468   1  43  86 2463092 .. 2463106 -  -2.1  -3.17194   ACTGCTCGAATGGAA              CGGCTG GTTT CAGC-G               TCCCTCAGCCGCCGA
    DR2475   7  55 295 2471229 .. 2471239 -  -8.2   -2.8474   GGGCATCCAGAATGA                 CGCC CTC GGCG                 CGGAAGCTGAGCAGG
    DR2475   7  55  26 2471490 .. 2471508 -  -5.9  -3.44051   GGGTCAGGACGACAA             GCGGTTC GCCGG GAGCCGC             GTGTGCCTGCGCCGC
    DR2484   1  44  17 2481163 .. 2481186 -  -5.2  -2.70932   GTGGGTCCGCAAGCA          GCCCGC-CACC AAA GGTGTGAAGGC          GAAAGGGCGGGAGTA
    DR2490   9  80  19 2488349 .. 2488385 - -16.7  -2.60723   GCACCTTCAAGGAAG    GCAGAGGCCGGGA GCAAATCATCT TCCCGGCCTCTGC    TCTGTTCCCTGCTAC
    DR2498   2 100  11 2496838 .. 2496874 - -12.4  -4.78753   GGAATAGGAAGAAAA   GAGAACCGGCCAGC-CT TTAG AGTGCTGGCCGATTTTC    TTTTTGGGACTCAGC
    DR2504   3  43 407 2503204 .. 2503239 -  -2.4  -3.14564   TCAGGGCGGCAGCAA    CGGTGGCCTGCTGGTGG GCG CCTCCATCAC-CCAGCG    CCCGGAACTGTTCGG
    DR2519   2  56 299 2521984 .. 2522008 -  -9.1  -2.52464   TGGGGCGGCAAGGTA          CGCGGCCTGCG GCT CGCCGACGGCG          AAGACCTCTGGGAGC
    DR2532   5 100 254 2534519 .. 2534536 -  -9.8  -5.24129   CCGCTCGATAAAAAA             GCCGGG CACATC CCCGGC              GCGGTCAACCGGCCT
    DR2540   1  50  60 2541750 .. 2541760 -  -4.6  -3.37487   GTAGAGGGTCAAACA                 GCGC AAG GCAC                 TTCTTTTGTGAAATG
    DR2560   6 100  23 2561812 .. 2561830 - -11.7  -4.78848   CGGCCAAATAGAAAA             CCCCTCC GGCTG GGAGGGG             CTTTTTTATGGTGCA
    DR2569   4 100   3 2572343 .. 2572380 - -22.2  -4.33767   ATAAACCCATTAAAA   GCGAGGGGACAGAGAA GTCGGT TTCTCTGCCCCCTCGC    CTTTAGCTTTTCGAC
    DR2574   6 100  18 2576625 .. 2576638 -  -9.5  -4.89477   CTCCCAAGAACAAAA               CCCCG GCGA CGGGG                CCGGAGTTGTGCGGA
    DR2585   3  74  -2 2593378 .. 2593397 -    -5  -4.56597   CTCCGTTCGGAAAAA            TAGCCTGC ATCA GCAAACTA             TTTTTCAGAGTGGTC
    DR2595   5  95 111 2601772 .. 2601798 - -13.1  -4.28432   AAGTCGAAGGGAAAA         GAAGCGTAAGC CTCGT GCCTACGCTTC         TTTTTCTTTTTGAAC
    DR2607   8 100 443 2615523 .. 2615540 -  -4.7  -5.72622   GGGACAAATAAAAAA             GCCGCCC TCTC GGACGGT              GATAAAGAAAGAATA
    DR2621   4  79  28 2631816 .. 2631846 - -13.4  -3.45054   CGGCAGAAGGCACAA      GGAAGAGGGAGGC TTGCGG GCCTCCC-CTTCC       TTTTGTTTTTTCTTG
    DR2635   6  60  22 2645639 .. 2645676 -  -5.5  -3.73995   CTGTGGATAAAAAAG   CTGACCTACCCATCACA ATCG CGTGACAGGCAGGTCTT    GACTGAGGGCGCAGC
    DR2634   4  60 311 2645810 .. 2645822 +  -4.7  -3.93148   TAGCGGTCGCCCACG                TCGGC CAG GCCGC                TCTTTTTCAGCTCGT
    DR2626   7 100  92 2638343 .. 2638372 + -18.6  -3.75897   AAGGCTATTCACGAA       GCCGCCGCTTCC CTGACC GGAGGCGGCGGC        TTTGCCTTGCAAATT
    DR2620   6 100  18 2631811 .. 2631851 + -15.6  -5.56673   CGGGCCGGCAGAAGG CACAAGGAAGAGGGAGGCT TGCG GGCCTCCC-CTTCCTTTTG  TTTTTTCTTGTCGCT
    DR2613   8  65 445 2623944 .. 2623954 +  -8.2  -3.57144   CCCGGCGAGCAGTTC                 GGCG CGC CGCC                 TTTGCCAGTCGCGGC
    DR2609  12 100  17 2618422 .. 2618450 + -18.1  -5.19212   ACTTCCACGAAAAAA        CCTCCCCGGCTCG TCA CTGGCCGGGGAGG        TTTTTTCGTGGTGCT
    DR2606   2  43  62 2615556 .. 2615570 +  -4.9  -2.57344   GATAAAGAAAGAATA               GTGCG GTATA CGCGC               GTTGTCAAGCCCATA
    DR2594   8 100  55 2601772 .. 2601798 + -10.9  -5.61881   AAGTCGAAGGGAAAA         GAAGCGTAAGC CTCGT GCCTACGCTTC         TTTTTCTTTTTGAAC
    DR2573   6 100  19 2576563 .. 2576599 + -20.2  -3.41913   GCCTCCTCACAGAAC   GGCGCCCCCTCGACGGA AAGG TCAG-CGAGGGGGCGCC    ATTTTTGAATCTCCC
    DR2559   9 100  20 2561811 .. 2561831 +  -8.2  -5.31275   CCGGCCAAATAGAAA            ACCCCTCC GGCTG GGAGGGGC            TTTTTTATGGTGCAG
    DR2551   7 100  21 2554558 .. 2554610 + -14.1   -4.4009   TGAAAGAGAAGGGCA GCGAAGGGGTGGAGCGCGGCGGGA ACGGTG TCCCGG-GCACTCCACCCCCTCCC TTTTGTCGGCTCAGC
    DR2543   4  58 138 2545547 .. 2545582 +  -3.2  -4.01381   CGCCGAATACTCGCT    CAGTTCGCCGCGAATCT GCC AGGTTT-CGGCGGTCAG    TTGTTTAGCTTCCGT
    DR2539   3  62  75 2541750 .. 2541760 +  -2.4  -4.32067   GTAGAGGGTCAAACA                 GCGC AAG GCAC                 TTCTTTTGTGAAATG
    DR2531   6  84 286 2535074 .. 2535100 +  -2.1  -5.33848   GGCCCTGCCACTCCC         CTGTCGGCGCC GCCCA GGTGCGGACGA         TTTTTTCGTTCTGCT
    DR2526   8 100 252 2530516 .. 2530542 + -11.5  -5.67967   TTGGGGTCACCAGAA         ACCGCGCTCTC CTCGT GAGGGCGCGGC         TTTTTTTGTGCTCCT
    DR2518   1  59  71 2522345 .. 2522355 +  -2.4  -4.14472   CCTCAGCCTCCCAGC                 GCCG CAA CAGC                 TTTTCGGCCTCTTCC
    DR2510   6 100  17 2513145 .. 2513172 + -18.5  -5.16132   CGGAGCAAAAGAAAA        GCGCCCGCCAA CTCATA TTGGCGGGCGC         TTTTCTTTTGCTGTC
    DR2503   4 100 109 2503745 .. 2503757 + -10.5  -4.97402   GAGATTGAGGGGAGC                GGCGC CCA GCGCC                TTTTTCTCGGTTTTC
    DR2497   4 100  24 2496843 .. 2496869 +  -8.7  -5.26119   AGGAAGAAAAGAGAA        CCGGCCAGC-CT TTAG AGTGCTGGCCGA         TTTTCTTTTTGGGAC
    DR2489   1  93 120 2488349 .. 2488385 + -18.8  -3.11316   GCACCTTCAAGGAAG    GCAGAGGCCGGGAGCA AATCA TCTTCCCGGCCTCTGC    TCTGTTCCCTGCTAC
    DR2473   1  39 169 2471118 .. 2471149 +  -2.2  -2.71364   GCCGGGTGTGCAGCC      TGACCTTGACAGCA AACG TGCGGTAAAAGTCG       TCGTTGGCGAGGTAA
    DR2467   1  39 333 2463512 .. 2463525 +  -2.3  -2.76737   CCCCGAAGCGCAGGG               CGGTG ACGA CAGCG                GTTTCCCAGTTCGTC
    DR2453   5  86  10 2453032 .. 2453049 +  -8.4  -4.64861   GGCTAACCAAAAAAG             CTCCCC TGTGAC GGGGAG              TTTCTTTTGCCCGCA
    DR2448   9 100  11 2448661 .. 2448694 +   -14  -4.99035   GCTGACCCAAACCAA    GCA-GGCCAGC-CGGA CTCC TCCGTGCTGGCCGTGC     TTTTTGTATCCATCG
    DR2442   6  61 121 2443305 .. 2443319 +  -9.2  -3.16564   AGGGCGCGGGGAATG               CGGGCG CTG CGCTCG               TTGCTGGCGTCACAG
    DR2436   2  49 400 2438403 .. 2438426 +    -3  -3.53012   GCCCGCCAGCAGCCC          GAGGCCCACG CCGC TGTTGCCCTC           TTTGCCCGCGCCGCC
    DR2422   7  95  11 2425787 .. 2425824 +   -20  -3.37474   TCTGAGGTTTCCTCA   GCGAAAAAGCCCCAGC CTGTGC GCCGGGGCTTTTTCGC    TTGTGGGGTCTTGTG
    DR2405   1  39 165 2407765 .. 2407776 +  -3.6  -2.68282   GCAGCGGCACAGCGA                GGTC GTGC GGCC                 CTTCTCGTCCTTCAT
    DR2402   1  53  35 2404236 .. 2404252 +  -4.3  -3.55444   CGGGTATCCACCGTG              CGTGAGG AGC CTACACG              TTTCACCAGTCCAGC
    DR2376   3  76 352 2378576 .. 2378600 +  -6.4  -4.41548   CCTGAGAGACAAAAA         CAGTGGC-CCC GCGC GGAAGCCACTG          TTTTGTCAGGTCTGA
    DR2370   9 100  34 2370139 .. 2370169 + -13.4  -5.19212   GTCAATTCACAAAGA      GAACTCCCCGACC AAGACC GG-CGGGGAGTTC       TTTTTTCATGCTGCT
   DR2363a  10  85  22 2364542 .. 2364575 + -14.7  -3.61715   GATCAAGCCCCAAAA     GC-AGCCCCCGGAA GTTCAGG TTCCGGGGGCTCGC     TTCTTGGAAGAGATC
    DR2358   6  58 382 2358227 .. 2358239 +  -7.7  -3.28712   GTCGGCCTCCACACT                CGTCA CGA TGACG                TTCTCGGCAGCAAAC
    DR2343  10  57 215 2342271 .. 2342287 +  -6.5  -3.50853   CCAGCAGGCCCCAGG              GGAAGCC GGC GGGTTCC              TTCTCGTTGCCGGGA
    DR2334   4  90 344 2333790 .. 2333808 +  -2.3  -5.45652   TGCAGCCGGAACAGC            GCGAGGGC AAAG GCCCA-GC             TTTTTTCTTCCCCCT
    DR2314   6  53 368 2314294 .. 2314315 +  -4.3  -3.63991   AACGTTGGCGACGCG           GCCCAGCGT GGAC ACGGTGGGG            TTGTTGGAAATGCTC
    DR2308   4  65  17 2307600 .. 2307635 +  -6.2  -3.97307   CCGCCGCGCCCAAAA    GA-AGGAGACGACCT GCTGCTG GGGCCGTCTCCTCTC    TTCTTGTTCAGTGGA
    DR2305   5  53 259 2304330 .. 2304356 +  -3.8  -3.56643   TAATGCGTGTACTCA        GC-ACCGTGAGC TGGCT GCTCA-GGTCGC        TTTCCAGGGTGTGCA
    DR2302   2  57 180 2301546 .. 2301595 +  -9.1  -2.71712   ATTGAACGCTGCAAA GTCCAGCCAGGGCGCA-ATGGACA GGT TGACCACGTGCGCCGGGGCCGGGC CTTTGGGGAAGAAGG
    DR2293   4  49 385 2292627 .. 2292653 +  -2.8  -3.53444   GCCCGTTTGCCGAGC         CTTACGGCAAGC GCC GCGAGTCGCAAG         TTTCCGGCGGCGTAC
    DR2287   6  95  65 2285449 .. 2285478 + -19.5  -3.28924   TAAGACAATAAAAAA       GCTGCTTCTATCC GTTT GGATAGAAGCAGC        TTGTAGACGCAACTG
    DR2282   3  49 274 2280857 .. 2280867 +  -2.4  -3.61715   CCAGCCCGATCAGCA                 CCAG CAG CAGG                 TTGTTCAGCCGCGTG
    DR2276   5  49   1 2275154 .. 2275169 +  -6.8  -2.75064   TCCCAGCGCTGCTAA              GCAGGG GCCA CTCTGC               TGCTTGAATGGGCCC
    DR2276   5  49 114 2275267 .. 2275281 +  -3.5  -3.53444   TGTCCTAAATCACTC              GCC-GC TCCG GCAGGC               TTTGGCCCCGGCTCA
    DR2265   4 100  20 2263195 .. 2263226 + -22.4  -3.76373   GGTCCAGTCAGCAGG      GCGGGCACCC-GGGA GCT TCCCTGGGTGCCCGC      TTTCGGTGTTCAGCC
    DR2256   6  91  21 2253828 .. 2253858 +  -3.2   -5.4505   CCCATCAGATTCAAA       GCCGCCCGCT CCTAAACGGAA AGCGGGTAGC       TTTTTTATTGCAGGA
    DR2251   7 100  14 2244910 .. 2244943 + -16.9  -4.15654   AAAGTCTAATAAGAA     CGCCGGAGATAAGGGA TAA TTCC-TATCTCCGGCG     TTCTTATTCTTATTG
    DR2246   9  51 220 2239881 .. 2239935 +  -3.2  -3.57462   TCCATCGCCTTGCCG CCCACCTTAGCGAGCGGGCCGCCG AGGTCAG CGGCGCCCTGCCAGTCGAGCCGGG TTTGACCGTCGCCTG
    DR2246   9  51 376 2240037 .. 2240049 +  -3.4  -3.54543   ACCTGTCCCGCCGCC                TCGT CGGGC ACGA                TTTGCACCCGTGCCT
    DR2241   3  48 125 2236408 .. 2236420 +  -4.7  -3.18264   CGAATACGGCCCGTC                CGCTG ATG CCGCG                TTCGTCGATGGCGAC
    DR2238   7  69 189 2233044 .. 2233055 +  -3.6  -4.57073   GGCAGTCAGCCCCGG                CGCG AGGC TGCG                 TTTTTCCACCCACTC
    DR2235   6 100 214 2231267 .. 2231290 + -10.2  -4.84492   TTTTTCGTCTCTCCT          CGGGGTCGCT TACG GGCGGCCCTG           TTTTGTTGTGCTTAG
    DR2207   8 100   8 2206794 .. 2206832 +  -9.5  -5.17576   GCAGCTGATCAGCAA  GCGGGCGCCTGAGACTGA GACT TCC-TCACAAGCGCCCGC   TTTTTTACCTTCCTA
    DR2202   2  41  30 2203314 .. 2203341 +    -4  -2.67803   TTCCGGGTAGACCTC        CACCGG-CAGGGT CAC GCCCGCCCCGGTG        TACGTTTCCTCGCCG
    DR2202   2  41 428 2203712 .. 2203725 +  -2.3  -3.02144   TCCGCAGCGCCGCGA               GGTGT GCCA GCGCC                TCTTCCGGCGAGTCG
    DR2178   7 100  91 2177147 .. 2177179 + -16.3  -4.99645   CCAGGTAAAACGAAA      GAGGGGCACGTCC AAGTTAC GGACGCGCCCCTC      TTTTCTTTCTGCCGT
    DR2167   5  59 469 2164695 .. 2164709 +  -6.4  -3.57144   CCACCGCGTCCGGCG               TCAGGC GCA GCTTGA               TTTCGGGGTGCGAGC
    DR2148   4  76  31 2150445 .. 2150478 +  -8.9   -4.1891   CCTCCACAAGGAAAG     CCGCCCC-CCTC ATACCGATACC GAGGTGGGGCGG     TTTCTGTTGGGACGC
    DR2141   7  63  18 2144201 .. 2144225 +  -4.2  -4.18494   GCAGCCAATGGAAAA         GCCCCCAC-TG TGGA CGTGTGGAGGC          TTTTGGCTGGGGGTG
    DR2137   8  70 189 2141814 .. 2141840 +  -7.3  -4.07568   TCATGCGGTTTCAAA        TTGAGTCCCGGA CATG TCCGGG-CGCAA         TTTTGCGCGGAGCGC
    DR2131   6  62 -35 2135538 .. 2135552 +  -7.8  -3.67611   GCTTCAAAGGCGGCC               TGCCTG AGT CGGGCA               TTGTGTTCCAGTCGG
    DR2117   9 100  62 2124078 .. 2124115 + -23.6  -2.86093   AGAACGAGAAGCAAA   GGGAGAGGGCGGAG-GC AATCA GCACTCCGCCCTCTCCC   CTCTTTTGACTTTCC
    DR2100   8  66 420 2112014 .. 2112064 + -11.9  -2.82635   TGTCGTCGTTCACGC CCTTGTA-CAGCAGGTCGCTGTGC GCGT GCGCGGCGGCGTGGTGCTGCAAGG TGTAGTGGTCGAAGT
    DR2097   3  73 450 2109289 .. 2109316 +  -3.2  -4.68655   CGGCCCCTCCCCGGA        TGCGTGCCAGGC GTGA GCCGGGGCCGTA         TTTCTTTTCCAGTTG
    DR2083   3  40  36 2097513 .. 2097543 +  -3.1  -2.71712   CTTTTTCAGCAGGTC      GGGC-CGGTTGGTG ATGA CGCCGTCCACGCCC       ATTTGCACCAGCCGG
    DR2083   3  40 455 2097932 .. 2097942 +  -2.4  -2.94144   GCGTGTTCGGAAACT                 CGCG CAG CACG                 TCCTTTAACTGCGCG
    DR2070   6 100  18 2086178 .. 2086195 + -10.5  -5.52986   TCAACCTCTTAAGAG             CCGCTCC TTCG GGGGCGG              TTTTTTTGGTGCCGT
    DR2065   3 100  20 2081025 .. 2081064 + -19.5  -5.27399   GATAAAGACCAAAAA  GGAAGGGCCTTTCCG CCAGTTTCAC CGGAAAGGCCCTTCC   TTTTTTCGTCTCTTC
    DR2037   4  65  58 2053915 .. 2053936 +  -8.7  -3.66288   CGGCTCACCATAAGG           CGGGAAAAC GTCG GTATTCCCG            TTCTGTTCCAGAATC
    DR2030   9  91 211 2045691 .. 2045712 +  -6.6  -5.38054   AGAAAAGAGAAAGAA           GACCGC-CT GTTTG AGCGCGGTC           TTTTTCTTTGTGCCG
    DR2026   8  93 122 2042459 .. 2042485 +  -7.2  -5.16841   TCCAGCATTCAGAGG         CGGAAGGTGGCT CCC GGCTGCCTTCCA         TTTTTATTGCTCTCC
    DR2019  10  67  17 2037743 .. 2037761 + -13.1  -2.56747   CGTGACCAAAGAAAA             CCCCCGC GCCGG GCGGGGG             ATATTCTGGTGGGTC
    DR2013   5  83 231 2032279 .. 2032289 +  -6.8  -4.84527   GAGAGGGGAGGCGAA                 GGGA CCT TCCC                 TTTTTCGTGTCTACA
    DR2000   3  55 -38 2023737 .. 2023764 +  -4.9  -3.57144   GGCGCACAGGTGCGA        CTG-GACCCG GTGGCAGGG CGGGTCACAG        TTTGGCCCTAACCCC
    DR1993   2  47   6 2016372 .. 2016401 +  -4.8  -3.02043   GGAGCAGTAAAACAA       AACTCCCCCCGC CGGTCA GCGAGGGGAGGG        TGTTCAGGAAGACTT
    DR1993   2  47 114 2016480 .. 2016514 +    -4  -3.21747   CCAGTGCCGAGAGCA     CCAGTGTCACCCCGGC CTT GACCGGGTCGCGCAGG     TTCATGCTCGACTGC
    DR1983   4 100  22 2007740 .. 2007758 + -11.7   -5.4505   CCGCTGCACAAAGAA             CCGCCTC CCCGT GAGGCGG             TTTTTTGTTGGGCGC
    DR1980   1 100  13 2003611 .. 2003641 + -15.5   -4.4572   TAACCCCGCAGCAAA       CACCGCCCGGA ACATTCGCG TCCGGGCGGTG       TTTCTTTCGGCTATT
    DR1974   2 100  25 1996639 .. 1996662 +  -8.8  -5.36441   AAACAGTTCTCGAAT          GGTCAGTGGC GCAA GCTGCTGGCC           TTTTTTATGTCCCGG
    DR1962   6 100  14 1982520 .. 1982554 + -17.9  -4.71828   GATTCTTCAACAAAA    TGCCGCCTGC-CTGGG AAAT CCCGGTGCAGGCGGCG     TTTTATTGCTCGGCT
    DR1950   6  58 162 1972434 .. 1972454 +  -3.1  -4.07568   TGATGCTGGGGGAAA            CGGTAAAGC GTT GCGCTGCCG            TTTTGGGCAACCGGG
    DR1940   5 100  16 1963540 .. 1963568 + -17.5  -4.46926   TTTCAGTAAGAAAAA        GGGGCCGGAGA AATCAAA TCTCCGGCCCC        TTTTCTAGTCCAGTG
    DR1924   5  82 -13 1947015 .. 1947044 + -10.7  -4.08706   CCTTCACGCTGAAGG       TGCGCGGCGGCTGA ACC TCAGTCGC-GCGCC       TTTCTCTCCTGCCAG
    DR1898  10  65 103 1917791 .. 1917803 +  -6.2  -4.09685   TTCGGGGGTCTGGTC                GGCC TGCTT GGCC                TTTTCGGCCATGCCG
    DR1892   7  58 156 1912639 .. 1912664 +    -4   -3.8917   AGTTCAGCACGTCGG         C-CTGGGCC CCGGCAATC GGCCCAGCG         TTGTTGTAGTTGCGA
    DR1889   7  74 192 1909419 .. 1909431 +  -4.7  -4.64676   GGTCAGCGTAAGGGA                CGCGG CGG CCACG                TTTTCTTCCAGGTGC
    DR1880  11  68 240 1902777 .. 1902795 +  -7.4  -3.86015   CGAGCGCGGCCTTGT             TGCGGC CCGTAAA GCCGCA             TTTCTGGCAGCGGTG
    DR1858   4  62  66 1882980 .. 1882995 +  -2.4  -4.25283   ACGAGCACACTCTCC              CCCACT TGTA GGCGGG               TTTTGGTGAGCACAT
    DR1850   5  95  14 1874645 .. 1874684 + -10.1  -4.39426   GAAAAAGCAAAAGTA  GACATGGCGCTGGGAG CGATTGAAT CTCCCGGCGCCGT-TC  TTTTGTCCCACTCTA
    DR1844   2 100  39 1870296 .. 1870331 + -19.1  -4.18197   ACCAGAACAGAACCA    GAGCGCGGC-GACGGG AGCAC CCTGTCTGCCGCGCTC    TTTTGAGTGCGAGGT
    DR1841   4  51  41 1868457 .. 1868485 +  -7.3  -2.64765   AGTTCTCCGAATTAC        GCGTGTGTCGG AACAGCA CCGCCACCCGC        TCCATTCTCTGCTTC
    DR1841   4  51  77 1868493 .. 1868505 +  -3.3  -3.58269   CCACCCGCTCCATTC                TCTGC TTC GCAGC                TTTGCAAGTCCGTTC
    DR1833   5  52 107 1860283 .. 1860298 +  -7.5  -2.70932   GTGGGTCAGGCCGCC              CGCCG ATACCC CGGCG               TGGTTGAGCAGCGCG
    DR1824   1  38 340 1851792 .. 1851802 +  -2.4  -2.64155   CAAGGCGCCGCGCAC                 GGCG TAA CGGC                 TCAGTTTAGCGGGCC
    DR1814   0 NONE
    DR1808   5  81   3 1834630 .. 1834659 + -10.6  -4.17274   ATTTGATGTTTAAAA       GAGGCAGCCCCC ACCCCC GGAGGCTGCCCC        TTTCCTTATTTCCTT
    DR1789   8  68 448 1818451 .. 1818467 +  -2.2  -4.62069   CGGCGCCCTTCTCGC              CCAGGT CCTTC ACCTGC              TTTTTCACCTCGGCG
    DR1769   5 100  14 1797911 .. 1797948 + -22.8  -3.03286   GAAGACAGAGCAAAA   GAAGCGGGCCGCCTGG TGAACC CTGGGCGGCCCGCTTC    CTGTTTTATTTGCGT
    DR1759  12  76 255 1788819 .. 1788843 + -11.4  -3.73953   ACGTTCTCAGCGCGG          TCCCGCTGCG CAAGA CGCAGCGGAA          TTTCCTGACCGTGCT
    DR1754   8  87  67 1782610 .. 1782636 + -17.3  -2.94597   GTGAGGGTCAAAAAA         GGGCCGCTTCC ACGCA GGAGGCGGCCC         CTTTGCTTGACCCTT
    DR1744   4  41 207 1773789 .. 1773800 +  -2.2  -3.05844   GCCCTCCCGGCACAA                TCAG AATC CTGG                 TGTTCCAGTAGCGCC
    DR1744   4  41 396 1773978 .. 1773988 +  -2.4  -3.01712   GCTCCTGCCCGTACT                 CGAC GGC GCCG                 TGTTCGCGGGCCCAG
      cpdB   8 100  15 1766080 .. 1766108 + -12.4  -5.45652   AAGGTGAGTGCTTGA       GGGGGCCGG-GGC GGAA GCTGCCGGCTCCC        TTTTTTGTTGGCGCT
    DR1732   7  84  22 1761282 .. 1761308 + -15.2  -3.28791   TCGCACCAAAAAAAA         GGCCCTGCTC TACTTGC GAGCAGGGCC         TTCTGGCAACGGGCT
    DR1720   6 100  32 1747061 .. 1747088 + -18.4  -4.21772   ATAGAGCAGTAACAA        GCCCCCGCCTGG GAAA CTGGGCGGGGGC         TTGTTATTTATTGCC
    DR1715   4  78  18 1739827 .. 1739852 +  -4.6  -4.77036   GAGCCCATGAAAAAG         ACCCTTCCAG CAATCA CCGGAAGGGC          TTTTTGATGGTGGAG
    DR1709   7 100  14 1734507 .. 1734547 + -22.7  -4.11216   GAAGCACGGCAAAAA  GGCAGCCCGGGCCATTT CCTGTAC GGATGGCCCGGGCTGCC  TTTTAAAGGTAAAGG
    DR1698   6  59 347 1722191 .. 1722217 +  -6.5  -3.55444   CAGGTAAGGCTGGCC        CTTGACCACGCC AGCG GGCGCGG-CAGG         TTTGGCGGCTGCGGG
    DR1687   2  51 475 1710210 .. 1710238 +  -6.7  -3.05963   CAGCCCCGTCACCGC       GCCAGGC-CGCA GCAGCG TGCGCGCCTGGG        TGTTCAGGTCGAGCT
    DR1675   4  51 264 1701581 .. 1701635 +  -4.1  -3.53444   AGCCCGCCCCCCGGC GTCAGGTGGTGCCGGACGACAGCG GCGAGCAG CGC-GTCGGTCTTCACCCCCGGAC TTTGCAACAGGCTCA
    DR1669   6 100  23 1695460 .. 1695481 +  -7.2  -5.50313   TCAAACCAACAAAAA           GCGCACCC CTGGCC GAGTGCGC            TTTTTTGCTTTTCTA
    DR1665   6  53  19 1690660 .. 1690673 +  -8.1  -2.60615   GAGACCGTCCGGTGG               CCCTG ACTA CAGGG                GTCTTTACCCGGGAT
    DR1665   6  53 466 1691107 .. 1691123 +  -6.5  -3.21099   TCACCACGTAGGGCG              CGCCGAG GCT TTTGGCG              TTCATGGTCGCCAGG
    DR1657   4  62 160 1682777 .. 1682788 +  -7.2  -3.54459   CTGGGCTTCTCTCTG                CGGC ACTG GCCG                 TTTCAAACAGCTTGA
    DR1629   2  53 161 1654560 .. 1654603 +    -5   -3.4252   GCCACAGCCCCAGCG GCGCGAGCAGCAGCGCGGGCA TCA TGCTGCCGACGC-GCACGCGC TTGTCGTCCATGCCC
    DR1618   3  47 226 1639659 .. 1639672 +  -2.3  -3.51853   GTGCGAATCAGGATG               GGCGC CCCG GTGTC                GTTTTTCATCTTGAG
    DR1610   8  83  17 1633743 .. 1633774 + -16.6  -2.88861   ACAGGACAGAAAAGA      GCAGGCCAACCCGT TGCG ATGGGCTGGCCTGC       TCTCTAAAAGTGCTG
    DR1606   5 100  38 1630448 .. 1630486 + -12.5  -4.80959   TGCAACTCCCAAGAA  ACAGGCCGCCG-TCCA TCAACTAC TGGAACGGCGGCCTGC   TTTTCTTCTCCCTTA
    DR1584   9  71 157 1605037 .. 1605089 +  -6.1  -4.27796   GGATGCTCATGATTT CGACGGACGCGAGGCCCGT-GCGC TAACGC GCCCGACGGCCCTGGCGTTCTGCG TTTTACGATTTGTTG
    DR1574   1  46 469 1597241 .. 1597277 +  -5.8  -2.59431   AGAGCAGCAGCGCTG   GCCGGCCTCGCG-CGCTG AAC CAGCGGCGC-ACGTCGGG   TAAATTCTCAGCAGC
    DR1559   3  45 249 1578783 .. 1578796 +  -3.7  -3.05816   GGCGGCTGAGCGGCC               CGCTG CACA CCGCG                TTGAGTAAGCCGTCG
    DR1551   6 100  21 1569605 .. 1569636 +   -13  -4.66537   TTTGAGAATAGAAAA      TGGCGAGCCTGAGT ATTA AGTCAGGCCCGCCA       TTTTCTATTCAAAGG
    DR1548   5 100  12 1564702 .. 1564740 + -15.4  -4.91712   GTAAAGACCGCAAAA  GAGCGGGAGCGT-AGGC GCACTG GCCTCACACTCCCGCTC   TTTTTGTGGCTTAGA
    DR1544   9 100  13 1562693 .. 1562720 + -18.4  -3.74697   TGACCGGCAACAAAA        GGGGCGGGGCCG CTGC TGGCTCCGCCCC         CTTTTTGTTGTCTCT
    DR1529   3  60  69 1545692 .. 1545717 +  -4.6  -3.91897   GTCTGTCGCTGACAG         CGTCCGTCTG ATTCAG CAGGCGAGCG          TTTATCCCTCAGCAG
    DR1523   6  86 464 1539060 .. 1539080 + -12.6  -3.97368   CGCTTACCAGCAAAA            CTCCTCGG CATCA CCGAGGAG            TTTCTGACTTAACAC
    DR1491   4  86  10 1506936 .. 1506983 + -12.2  -4.16842   CCTTGACGAAGAAAG GCAAAAAGCGGGGGAAGATGA ATTTGCA TCATCTTCCCCCGAA-TTTGC TTTCTTCCAGCTCAG
    DR1483   8 100  17 1498228 .. 1498255 + -22.8  -2.68202   CCCGGAAACCAGGCA        CGCCGCCCCACA ATGA TGTGGGGCGGCG         GCTTTTTGCTGTCGG
    DR1477   5  93  18 1491838 .. 1491864 +  -9.4  -4.67982   GAAGGGATGAAAAAG         TGGGAGAGGC CAGTTGC GCCTCTCCCC         TTTTCTTGAATCCCC
    DR1457   2  61 410 1460521 .. 1460533 +  -6.2  -3.76224   CATGGAGCGGCTGCT                GGCG GCCCG CGCC                TTTCCTGGCTGGCGC
    DR1452   8  71  50 1455900 .. 1455910 +  -8.2  -3.84996   GGAACTGACCTCTGC                 GGCG CTC CGCC                 TTTCAGTTCTCTATT
    DR1445   6  71   6 1449448 .. 1449475 +  -8.4  -3.90744   AGAAAGTTAAGTAGG        ACGGGGGCAGTCA TGG TG-CTGCCCCTGA        TTCTTTAGCGCACGC
    DR1435   3  62 231 1438831 .. 1438853 + -11.2  -2.57931   GAGAAGTTGGCGATG           GCGACGGGCA CCG TGCTCGCCGC           GTTGTCGGAGGTAAA
    DR1415   0 NONE
    DR1412   5  56  50 1413796 .. 1413817 +  -7.3  -3.15249   CCGCCACCGCCCGGT           CGTACTCGGC TAG GTCGAG-ACG           TTCCTCGGGCGTGTG
    DR1396   4  47 291 1401284 .. 1401296 +  -4.7  -2.99471   GTCCAGGGGTCGCCC                ACCGC CAC GCGGG                TGTATCTGCCAGTCA
    DR1392   6  60  13 1397612 .. 1397640 +  -5.1  -3.86524   TGACGCAAAGGGAGA        GGGGGAGCAGTCG AGT TGGTCCCTCCCCC        TTTCTCCGCCCATCT
    DR1389   5  59   2 1395676 .. 1395694 +  -2.3  -4.17023   CGGTAGCGCGCTAAG             TCTGCCT GTTCA GGGCAGC             TTTTCGCCTGCTTCC
    DR1380   7  69 422 1388128 .. 1388141 +  -4.5  -4.35926   AATGCGCTTGTGAAT               CCGAG CCAG CTTGG                TTTTCGCTTTCCCGT
    DR1369  11  83   5 1375530 .. 1375566 + -16.6  -2.86449   ACGAGAAATAAAAAC   GGCCAGGCCGTC-GTCC GGGG GGACAGGCGGCCTGGCG    TGCTTGTCGTGAGGT
    DR1364   9  74   9 1370745 .. 1370761 +  -9.4  -3.93817   TCGCTGAGGGACGGG              GGGAGC GGTGG GCTCCC              TGTTTTTGGCATGTG
    DR1345   4  68 428 1352050 .. 1352063 +  -2.3  -4.42788   GAACTGGCAACGCTG               GCTGC TTGA GCATC                TTTTCTCAAGTTAGA
       rho   2  91  14 1346319 .. 1346340 + -12.3  -4.36127   AAAGCTTTTTTGTGG           GGCATGGGC GGAA GCTCATGCC            TTTTACATTGTTCGA
    DR1327   3  68 155 1334016 .. 1334042 +  -7.9  -3.92178   CCAGCGAGATGGCAA         GCCAGCGCC CGAGTTGAA GGCGCAGGC         TTTCCTTCACCTCGT
    DR1318  11  76  24 1324674 .. 1324700 +  -7.9   -4.2828   AGCGCAAAAGGAAAG        GGACGGGC-CTC TACG GGGTGCCCGCCC         TTTTCGTCGGTCAGC
    DR1310   8  89 174 1317196 .. 1317216 + -13.3  -4.21922   ATCGGCACCAGCAGG            CTCCTCGTC CCA GACGGGGAG            TTTCCTTTTGCATGA
    DR1307  10  73 -26 1314448 .. 1314486 + -10.9  -3.56643   CGTGAAGAAATGGAA  GC-CCGGCAACGTCAGGC GGGG GCCTGAAGCAGCCGGTGC   TTTCGCAACTCTGGG
    DR1298   4  76  22 1306397 .. 1306433 + -13.8  -3.18274   CAGACTTGAAAAGGA   GAAGCGAGACG-CAGCG AAGA TGCTGGCGTCCCGCTTC    TTCGGTTGGGCTCAG
    DR1285   2  95  36 1292208 .. 1292239 + -18.7  -3.44222   AGGCTCAATGGAAAG      GGGCGCCACGCGG TTGATT CAGCGTGGCGCCC       TTCGTTCGTGATTTG
    DR1269   6 100  18 1276656 .. 1276685 + -17.2  -4.75518   GCTGCACCACAAAAA       GAGGGGGAGGGC CATGCC GCCTTCCCCCTC        TTTTGGTTTTCTCTG
    DR1258   3  49 304 1265860 .. 1265879 +  -5.6  -2.98823   CGCGCAGTGCATCGC            GGTGGACG CGCC CGACCATC             TCTATGTCACCGAGG
    DR1258   3  49 458 1266014 .. 1266030 +  -3.5  -3.53091   GTCATCGGCAACTGG              CAGGCGG AGG CGGCCCG              TTTCACGCCCGACCT
    DR1254   8  65 310 1260091 .. 1260101 +  -6.8  -3.90744   CTGCCGAGCAGTTTG                 GCGA TGC TCGC                 TTCTTTGGAAAAGGG
    DR1244   6  53  78 1251458 .. 1251478 +  -6.7  -3.14344   TCCGGCTTACGCCTG            GGGCTGCTG AAT CTGCATCCC            TTCCTGGGGCACGTA
    DR1236   3  48  -9 1244800 .. 1244815 +  -3.9  -3.36515   GCACTGCGGCGTGCT              GGTGG TTTGAC CCGCC               TATTTACGGCTACAA
    DR1228   4  48  53 1236039 .. 1236097 +  -6.6  -2.61264   GCCAGCACGGCGCCG GCCTCGCGCAGCGCC-TCGGCGGCCTCGC GCTT GCG-GGTC-TCGATGGCGTAGAGCCGGGC GTTGTCAATCGCCAG
    DR1217   5  75  19 1225290 .. 1225333 +  -3.8  -4.78572   GGGCACGAGCACAAA AAGGGCCTGCCGAG-TGGC TCATTTC GCCAGTTCAGCAGGCACTC TTTTCTTGGTTCAGC
    DR1213   2  41 236 1222205 .. 1222218 +  -2.3  -3.03124   GGGCTCCACCGGGCG               GCTCG GGCA CGACC                TCTTCCACGATGCCC
    DR1201   4  51 352 1213201 .. 1213230 +  -3.3   -3.6106   CTGCTCGGGAAAGGT       CAGGCGCTGGGGC GTGC GCAGCAGCGGCAG        TTTCAGACTCTTGCC
    DR1197   9 100 -25 1205904 .. 1205945 + -26.1  -4.64766   ACTCTCAGGAAACCG CGAACAGTCGGCCCCATCA AGCT TGATGGGGCCGACTGTTGG  TTTTTGCCGTCTGGG
    DR1194   3  44 382 1203997 .. 1204020 +  -3.1  -3.13403   GGCGGCAGGTTCAGA          TACGCCTGCA CCACC TGC-GGCGCA          TATTCCTGCCGCAAG
    DR1167   2  68 102 1176658 .. 1176687 + -12.1  -3.03124   GCTTCCTCGACCTCA       C-CGGGCTGCGGCA CGA TGTCGCCGCCCGCG       TATTCGGCGGTAAAG
    DR1161   7 100  20 1172240 .. 1172272 + -15.6  -4.13654   ATAGAGCGAGTAAAG      GTCCGGGCACAGGT GAAAA ACCTGCGTCCGGAC      TTTCTCGTTTCACAA
    DR1150  11 100  13 1161153 .. 1161180 + -19.2  -4.85396   TAAAGGAACAAAAAA        GGGCGCAGAGGC CGAA GCTTCTGCGCCC         TTTTCTTGTAATTCT
    DR1142  16  69  63 1152182 .. 1152209 +  -3.4  -4.60255   TTTGGCGTCGGCATT        GGCCTGCCGGA TGCCTTC TTCG-CGGGCC        TTTTTGACGGCTTCT
    DR1135   4  71 -30 1145862 .. 1145914 +  -8.4  -3.90744   GGGCTACAGCATCCT GACCGACTGGGCTTTCGGAGCT GACGAGTAG ACCTCCGCACGCCCAGTTCGTC TTATTTAGGCCCCGG
    DR1126   2  47 457 1137229 .. 1137284 +  -2.4  -3.41053   GCGCGAGTTGCGTGA GCTGCGC-GGTCAGCGCCTCGTCCAC TGCTTT GCCGACGTGG-GCGTACTGGCGCAGC TTCTGCATCGTTTCC
    DR1115   7 100 179 1122222 .. 1122247 + -10.4  -4.68424   TCCAGCCAGCAAGAA         GCCCCCG-CGC CGCGT GTGCCGGGGGC         TTTTTGCATGGCTTG
    DR1105   8 100  17 1114462 .. 1114482 + -12.5  -4.65933   CTGGACAATGAAAAG            CCCCCGGCG AGG TGTCGGGGG            TTTCTTTTGACCCTC
    DR1098   2  43  66 1106355 .. 1106367 +  -3.3  -3.05844   CCTTCGGCAGCCCTC                TCTGC TTC GCAGC                TCTTCGAGTCCCGCA
    DR1098   2  43 316 1106605 .. 1106617 +  -3.3  -3.07962   AACTCCCCTTGCCCC                TCTGC TTC GCAGC                TCTTCGAGTCTGGGG
    DR1093   7  57 186 1102354 .. 1102368 +  -5.6  -3.62522   TACTTGCTCAGAACC               TGCTCG GTT CGGGCG               TTCTTGACCCGGTTG
    DR1086   4  93  36 1094946 .. 1094968 +  -9.1   -4.8048   CGCTGCGCGGCTCCC           TCCCTCTCC CCATA GGAGAGGGC           TTTTTCGTCTCCGAC
    DR1078   5  51 440 1087873 .. 1087901 +  -2.9  -3.60098   GCGACCTGCGGCAGT        TCCACATAGGCCC AGC GGGCGTCGGTGGC        TTTCAGGTGCGAGGT
    DR1063   6 100  16 1075839 .. 1075867 + -18.1  -4.89477   ACCAGCTCAAGAAAA        CCGCCGCCGGGCA GCT TTCCTGGCGGCGG        TTTTCTTATTCGCGC
    DR1052   3  51 186 1063997 .. 1064021 +  -3.4  -3.67737   CCCGTGCGCCTTCAG          CGCCCGACGG CCCTT CCGTTCTGCG          TTTCACGATTTTCTG
    DR1033   4  69 160 1045778 .. 1045798 +  -6.7  -4.19238   CCCGCTTGGTGATGG            GCCCCGTTC GGT GATGGGGGC            TTTTCGCGTTCCAGA
    DR1013   6 100 153 1026203 .. 1026234 + -12.4  -4.75308   CAAGGGAATGAAGAA      GAGGGACCGG-CA ATTTCTC TGACCGGTCCCTC      TTTTTGACTGTTGCT
    DR1000   6  58 154 1015632 .. 1015670 +  -4.4  -3.87815   GAGAAGACAAACAAG  AAAGACCCCGCCCAGGC CGCCGC GCC-GGGTGGGGTCAAC   TTTATGAGGCTCAGG
    DR0992   4  55  24 1010868 .. 1010905 +  -6.9  -3.35798   AGAAAACTGAAAAAA   G-AGAACCGGGCGACTCT CTG GGAGCAGCCCGGTTCCGC   TTGTCAATACAGCCT
    DR0992   4  55 241 1011085 .. 1011099 +  -5.6  -3.39668   GTCGTGCCAGGTCGG               GCTGTC GGT GGCGGC               TTGTAGGCTTTGCAG
    DR0987   8  89  85 1005853 .. 1005881 + -17.5  -3.18274   AAAAATCCAAAGCAA        GGGGCCTGGAG ATTCTTC CTCCAGGCCCC        TTGCCTTGCACTCGG
    DR0980   6  57  32  997666 ..  997678 +  -6.9  -3.53012   CATGCATCACCCGGT                TGCGC CCG GCGCG                TTTGGCGGCGAGCAG
    DR0974   7  59 -49  991428 ..  991469 + -10.1  -2.52676   ACAACGCCGGAACGC AGGCAGACACACTGGGCGAG GTG CTGGCCCGGC-TGTCTGCCC TGCCTTGAAACGCTA
    DR0968   8  70 110  986275 ..  986299 +   -10  -3.59698   AAACAGATAAGGAAA          GGCAGAAACC GCTCG GGCTTCTGCC          TTGTCTATCAACTCC
    DR0960   6  78  51  974014 ..  974038 + -15.7  -2.74144   AGCCCCAACCCCAAA          CCCCTATCCCC AGC GGGGACAGGGG          CTTTAACGCTGGCGC
    DR0957   4 100  22  970556 ..  970590 + -20.1  -3.57246   GCAAAGAGAGAAAAG     GAGAGGGGCGGCC AATACGCGG GGCCGCCCCTCTC     TATTTCGTTGCTGCT
    DR0944   2 100  51  959589 ..  959615 + -15.2  -5.22312   AAGAAAACTGGGATA         GAAGCAGAAGCC GCG GGCCTCTGCTTC         TTTTTTGCTGTGGGT
    DR0925   3  86  23  940376 ..  940399 + -13.1  -4.08887   GCAAGCAGAAAGAGA          GGCCCCGGC ATGTGC GCTGGGGCC           TTTGCTTTGGATGAT
    DR0910  10  81  23  918738 ..  918761 + -13.8  -3.61946   AGCAACCAAAAAAAG          CCCCCACCCG TTTC CGAGTGGGGG           TCTTTCTATGGGCTA
    DR0902   6  74 143  909094 ..  909117 +  -9.5  -3.88703   CACGCCAAGAAAAAG          CCCCCTCCC TGACCT GGGAAGGGG           TGTTTCTTTGTCGGC
    DR0890   3  50  16  899081 ..  899114 +  -4.6  -3.36492   GGCTCAAAAGAAGAA     CGCGGAACTGCCT TTCTCAAGC AGGCT-TTCCGCG     TTCTCGCGTTGCAGA
    DR0871  10  80 259  883871 ..  883891 +  -6.1  -4.67904   GGCGCAGTAGGTCTG            CTCGTCG AAGCGGG CGGCGAG            TTTTTCGCCTTGGTA
    DR0865   3  57 267  877375 ..  877394 +  -2.1  -4.07885   CGGAAGCGAGCGCCT            CCAG-CGT GACGA GCGACTGG            TTTTCGGCGAGCGTA
    DR0860   9  93  20  871748 ..  871781 + -18.3  -3.28416   GGACAAGCACACGAA     CAACGGCCCGCGAACT TGA AGT-CGTGGGCCGTTG     TTCGTATGACTCATA
    DR0852   3  58 165  864111 ..  864132 +    -3  -4.07568   AGTAAGCGGGCGGAA          GC-GTCAGCG GTTG CGC-GACAGC           TTTTCCAGCACCAGG
    DR0844   7  93  17  858106 ..  858133 +  -8.4  -5.15969   TGGGCAAAAGGAAAG        GGCCAGAGCA GTGGCATG TGCTCCGGCC         TTTTTTGGATTAGAG
    DR0829   1  53 416  842971 ..  842991 +  -4.6  -3.53012   GCCGATGAGGGCCGC            CTGGTCCG AGTAG CGGGCGAG            TTTGAACACCCGGAA
    DR0819   4  58 243  833054 ..  833073 +  -4.8  -3.81447   GTCGGCAGGTGGTGT            CGGCGGAG AGGT CCGCGCCG             TTGTTGTAGCCTCTG
    DR0810   2  46  10  823908 ..  823936 +  -5.9  -2.64274   CTTTAATCCGATTCC        CGAACATCCGG AAAGGCG CCGGATGCCCG        TCCATTTGAAACCGT
    DR0799  21 100  68  814117 ..  814142 +    -9  -4.93365   TGACAGGCCATAAAA         AAGCCTCAGC ACACTG GCTGAGGCTC          TTTTTCGTTGTGGGG
    DR0791   3 100  23  806967 ..  806986 + -10.7  -5.46706   CTCAATGAGCAAAGG            CCGGAGC TTTGAT GCTCCGG             TTTTTGTTTTGGGAT
    mnhE-2   2  46 377  765693 ..  765732 +  -4.9  -2.86492   GTCGTCCACGATCAG CC-GGGCACCGCGCGCGCGC AGG GCGT-CGAGCAG-GCCCAGG GTTTCCTCGCTGTGG
    DR0746   2 100  15  763087 ..  763116 + -18.6  -4.31766   AGCAGAAATGAAGTA       GGCGGGGAGCTG AACACA CGGCTCCCCGCC        TTTCTGTTCTCTGCT
    DR0727   2 100  16  744755 ..  744783 + -12.4  -5.04325   CCACAGCAGAGCGAA        GTGGGCGGAAAG TCAGT CTCTCCGCCCGC        TTTTTCTACTTTGCC
    DR0704  11  64  70  719873 ..  719890 +  -3.3  -4.25104   TGAGCCCCGCCGCCC             GCGCCCGC TCC GCCG-CGC             TTTTCATCAGGGCGG
    DR0664   3  51  33  674230 ..  674241 +  -5.8  -3.13908   GGAGTATATCTGATT                GTCG CAAG CGAC                 TTGCATCATTGAATT
    DR0657   4  58 144  669526 ..  669538 +  -4.8  -3.72576   CAAGGGGTGAGGGGG                CGTC CACCT GACG                TTTCCTAAGAGCCGC
    DR0650   4  49 262  661902 ..  661918 +  -6.5  -2.71364   CGGCGTCGAAGGAGA              CGTGCAG GCG CTCCACG              TCGTTCAGCCGCTCC
    DR0640   6  86  27  654252 ..  654281 + -12.8  -4.05446   ATGAGCTGAGAAAAA       AGGGCCGGAGGG GGTAAA CCTTCCGGCCCC        TTTCTCGTTCCAGCC
    DR0634   7  54 416  650052 ..  650066 +  -2.1  -3.87211   CCTTGACGATGTTCA              CCA-CG TCGC CGATGG               GTTTTTTGTCTTCGG
    DR0618   4  68 361  632711 ..  632723 +  -4.7  -4.32034   CTGCACCTTGTGGTA                GCGCC GCA GCCGC                TTTTCGTACTCGTCC
    DR0612  11  82 -42  624712 ..  624741 +  -3.3  -5.17576   CAGCTTCGGCACGTT       GCCCCGGCTGGTG TCAG CGCTCACCGAGGC        TTTTTTGCGTTGATG
    DR0601   2  46 157  614297 ..  614316 +  -3.4  -3.29511   CGTTCAGGATGCCGC            CGTGCGCG ACCA CCAGCACG             TTCTCGCCGCCTCGC
    DR0598   6  52 347  611172 ..  611205 +  -5.9  -3.37245   GACGGCCACGGTGGG     CC-GCACCCCGGCG CGAACTT CGGCGAGGTGCAGG     TTGGTGTTGCGCTCG
    DR0595   4  49  45  608235 ..  608260 +  -3.1   -3.4759   ATTACGCGTGCGTCG         GAACGGCGCCG CCAC CCGCTCCATTC          TTCGTTCTGCTCCGT
    DR0590   3  62  77  604146 ..  604164 +    -8   -3.5627   TCGGCGGCGAGTTCA             GCGGGGGT GTC GCCCCAGC             TTTCCAAACTGATGT
    DR0582  10  60 327  595553 ..  595577 +  -9.9  -2.76453   GTGGTCGCTGTAGTT          CGTCGGCTGCG GCC CGAAGCCGAGG          TAATTGCCGTTGTCC
    DR0577   2  48 219  591395 ..  591428 +  -5.8  -2.86164   ATCTTCAGCAGCGAA     GCGTCAGCACCCAG CAGGTA CGGGGCGCTGGAGC      TGTAGTCATTGAACG
    DR0566   8  78 189  574394 ..  574431 + -14.2  -3.09831   TTAGGAACTTCAAAC   GAACGACCGCCGAGAGC CCCAT GCCC-CGGCGGTTGTTC   TCATTTTGCGGTCAG
    DR0556   3  93  14  562488 ..  562519 + -14.6  -4.04806   AAAAGCCAGTGTCAG      GAAACAGGTGAGGGA ACT TCCC-CGCCTGTTTC      TTCTTTGGTCTCGGC
    DR0525  10  69  82  526583 ..  526616 + -11.1  -3.36749   CAGAACGAAAACAAA    CGCCCAGC-A-CGGC ACCCGC GCCGCTCGCTGGGCG     TTAATGTTCCACGTG
    DR0510   1  51 -60  515786 ..  515821 +  -3.2  -3.58343   GGTGCAGGTCACCGC   CAGCCCGCG--CTGGC ACCAGG GCCGGGTCGTGGGCAG    TTTCGGCGTGGTCCA
    DR0505   7 100  11  508777 ..  508820 + -12.5  -4.98917   AGTAAGCCCTAACAA ACGGGGCAGAGGCTGGCG AAGTTGTGC CG-CAGCCTCTGCCCTGC TTTTGTTGTCTTTTG
    DR0502   6  69 339  505182 ..  505203 + -11.5  -3.25823   GCGGAAGGCGGTGTT           CGCCTGCCC ACCG GGGCAGACG            TTGATGTCGGGGAAC
    DR0485   5 100  12  489129 ..  489177 + -16.8  -4.65895   CTGACCGCGAACAGG GAAGAGGGTGGAGAGTCGAGGG TCCGT CTCTCCGTTCTCCACCCTCTCC TTTTTCGCTCGGCGC
    DR0480   3  53 221  484669 ..  484683 +  -6.4  -3.15249   GGTCATCAGGGCGAG               TTGCTC GTC GAGCAG               TTGCTCGGGGCTCTG
    DR0472   7  88   7  473270 ..  473301 +  -6.5  -5.18726   ATGAAGTGAACAGAA      AAAGCCCCGGTCAG ACGGG CTG-CCGGGGCTGC      TTTTTATTCTGAACC
    DR0461   6  71 291  458058 ..  458087 +  -5.5  -4.29227   GAGGTCTGCGCGGTG       ACGC-CCGGCACGG TGG CCGAGGCGGTGCGG       TTTCTTCCTGGTTGC
    DR0450   3 100 310  445871 ..  445895 + -17.9  -3.66178   AGCGCCAGCGTTAAG          CCCCTGTCCCC TCT GGGGATAGGGG          TTTGGGGTTGGGGCC
    DR0445   6  86 -59  442619 ..  442663 +   -18  -2.76322   GGGGACGCGGTCAGC CACGCCAACACGCCCGCCTCGG CGT TCGAGG-GGGCGTGGTGG-GTG TCCTGTCTTACCTGA
    DR0441  12  61 330  438198 ..  438251 +  -3.1  -4.10953   CAGCACCAGTTGCAC GAGGTGCTGGTCGAAGGTCCGCATCC CGC GCATGCC-ACCTTCCATCAGGGCCTG TTTGATTTCCTCGGT
    DR0420   4  65  91  421537 ..  421553 +  -5.1  -4.11484   GGAAATGGACTAAAA              TCCAGTA CTT TTCTGGA              TTTTAGGGAATTGGA
    DR0397   4  49 398  399329 ..  399340 +  -3.6  -3.44051   AGGAAGGCCACCGTT                CGTG TCCC CGCG                 TTCTGGTCCTCCACA
  15807628   4  91  16  382830 ..  382861 +   -18  -3.22091   AAGCAAAACAAAAAG      GCGGGGCCGAAGAG TTGA TTCTCCGGCCCCGC       TTGCTCGGTTCAGCT
    DR0376   6  83  10  375885 ..  375906 +  -9.4  -4.33182   CTGTAACTGCAAAAA           GCCGGAGC TTCTGC GTTCCGGC            TTCTTTTCTCCATCA
    DR0355   5  83  16  357173 ..  357183 +  -5.4  -5.00642   GGGAGAAAAGGAGCG                 GAGA AGC TCTC                 TTTTTCTATGACTTG
    DR0349   6 100  22  348864 ..  348890 + -10.8  -5.53288   CTGAGCAGTAAAACA         ACTCCCTCACCG TGA TGGTGGGGGAGC         TTTTTTTGGCTTAGA
    DR0341   5 100  20  339787 ..  339809 + -11.3  -4.87893   AGGCTCTCCAAAAAG          TCCCCCG-CC ACTC GGACGGGGGA           TTTTTCGTTGGCCTT
    DR0335  10  81  17  332552 ..  332584 + -12.1    -3.887   CGTCAAATAAAAAAA     GGA-GCCCAGGCGA CAGCAA TTGCCTGGGCTTCC      TTCTTGCTTGTGTCT
    DR0323   4 100  36  318858 ..  318875 +  -9.1  -5.60993   AAAGTCTTAAAAGAG             GAGTCGC TCAA GCGGCTC              TTTTTTTATGGCCCG
    DR0291   7 100  16  294079 ..  294110 + -13.1  -4.71426   GCCCAGCTAGCAAAA     GCCCCACCCGCCAGC TTCG GCT--CGGGTGGGGC      TTTTCTTGGTAGGAG
    DR0276   4  47 234  278878 ..  278914 +  -2.1  -3.53091   AGGCCGTCGGTCTTG    CCGGGTTCGACGGTG AAGTGGA CGCCCTGGTACTCGG    TTTCGCCCCGCGCAT
    DR0263  13  72 100  265440 ..  265454 +  -2.7  -4.72272   CCGCAAGGTGGTTTC               GCCGC CCGCC GCGAC               TTTTTCCTCGGCCCC
    DR0252   8 100  19  249653 ..  249673 +    -9  -5.76237   TCAAACCTTCGCCAG            TGCCTCCT TACTC GGGAGGCA            TTTTTTATTTCTCTG
    DR0241   1  59 281  238936 ..  238977 +  -9.9  -2.64616   TACTTGGGGCCGAAT AAACCCCCGCCCGCTGAGC TGCG GCCCAGGCGGCGGGGGTGG  TGATGTGAGTCACGA
    DR0221   2  51 288  222841 ..  222854 +  -3.7  -3.53012   GGCAATCGTGACCTT               CGGCG CTTC CACCG                TTTCGCCCAGCACCG
    DR0214   8  93   9  215661 ..  215686 + -17.7  -3.28001   GAAGTAAGAGAAGRA         GGGCAGAGAGT TATA ACTCTCTGCCC          TTCACTTTGAGCCTG
    DR0208   8  58 374  210005 ..  210034 +  -4.2  -3.87815   CGATTCGAGGTAGCC       CTCGGTGCCGGCC AGCAC GCCCGCCACC-AG       TTTCTGCGGGTCGGC
    DR0200   7  77   8  203853 ..  203893 + -15.5  -2.64987   AAGATTGACGGCAAA G-AGCGGCGGGCCGAGAG TTCGTC CTCTCCGCCCGCTGCTGC  TGCTCTCCGGTGTTT
    DR0193   4  63  18  197708 ..  197730 +  -4.7  -3.98378   GCAGGCCAAAAAAAA           GGCCGAAGC GTGTA GCCTCGGCG           TTCTTCTTGGATGTG
    DR0186   3  46 457  191238 ..  191261 +    -3  -3.29144   TCGAGGCCGCGTGTG          CGGGCGAG GAAAATGG CGCGCTCG           TTGTGAAACGGCTGG
    DR0180   3  51  29  180997 ..  181007 +  -3.2   -3.5393   AGAAGAAAGCCTCCA                 CCGA AAG TTGG                 TTTCCAGACGCTGAT
    DR0146   5  89 125  146170 ..  146186 + -10.8  -4.27914   GTGCACCATAAAAAG              CCCCGC CTAGC GCGGGG              TTCTTCTTTTGCTTT
    DR0135   8  65 422  135165 ..  135180 +  -4.7   -4.1891   GCCCCAGAGACTGAG              CCTCA CTCCGC TGAGG               TTTCTCTTGGCGGCC
    DR0122   2  78 174  121904 ..  121937 +  -6.9  -4.64861   AAATCCGCTTCAAAA     GTTATCCACAG TGAAACGTAGAC CTGTGGATAAC      TTTGTTTTACGAGCG
    DR0115   4 100 305  115300 ..  115322 + -13.4  -5.52023   ACGGCCTGAAAAAAT           CCCCCCGG TGGCAAT CCGGGGGG           TTTTTTGTTGATGGT
    DR0111   5  65 157  110964 ..  110993 + -12.2  -2.61912   AAAGGCCATAGGAAA       GGGGAGCCGT GACCAACTGG ACGGCTCCCC        CTTCTCAATCACTCA
    DR0094   3  83  37   95532 ..   95571 + -17.6  -2.65264   GCGCCTCTGATACCA  CTTTGAAAAATAGTTTGG ATCA TCAAACTATTTTTCAAAG   TGGTATCACTCCTCC
    DR0076   4  58 342   78706 ..   78752 +  -3.5  -4.07568   GCCAGCCCAGCCGCC CGGCCAGTTCG-CGCCCCGCCGC CTC GTTGCGGG-CGACCAGCACGCCG TTTTCAAAGCCCGCG
    DR0072   7  57 356   69927 ..   69946 +    -7  -3.53012   ACCGTGGCGCGCCCC            GCCACCGG GCTG TCGGGGGC             TTTGGAGCGGCCCAC
    DR0061   4  61  32   57041 ..   57068 +    -4  -4.00443   AGAGTCCATCAAAAA        ACCGGCCTCC TTCTTACT GGAGACCGGC         TCTTTTTGCTGCTGG
    DR0056   4  48 120   52481 ..   52512 +  -6.5  -2.66435   CACCGGAATGTGGTC      GCCGTGCCG-GGCA GTCAG TGCCGCGTCACCGC      TGATGTCGTGCAGCT
    DR0049   3  49 107   47456 ..   47470 +    -7  -2.78816   GCAGGCTCAAGACCT               GCCCCC GGT GGTGGC               TGTCGTGGACGATGA
    DR0042   5 100 142   41965 ..   41985 +  -9.6  -5.59534   ACCCACCAGGAAAAG            CCCCCCGC CACGT GCGGGGGA            TTTTTTATTGTCCTT
    DR0010   2  53 265   11880 ..   11893 +  -4.5  -3.58522   TGCCCGGCGAGTTGG               GAGGC GACA GCTTC                TTTCAGGCTGGTGCT
   DRA0003  12 100  42    2338 ..    2376 -   -19  -4.45068   ACCGGTAAGAACAAA   GTCGAGGGTGACGCAAGT TAA ATCTGCATCACCCTCGAC   TTTATACGTCTTCTC
   DRA0012   2  76 288   11674 ..   11684 -  -8.2   -4.1891   GCGCCCGAAGACAAA                 GGGG TCG CCCC                 CCTTGAGCCGCACCA
  15808028   3 100  15   18426 ..   18457 - -13.8  -5.63103   CTGGAATCAAAAAAA      CCGCTGAGCGCCC GTGACTT GGGC-CTCAGCGG      TTTTTTAACGCTCTT
   DRA0045   5  58 152   48736 ..   48766 -    -9  -2.88427   AACATGCTCTAGAGA       TTGATGACGAGGTG TTG CACATCGTCACCGA       GCGTAAGAGCGTCTA
   DRA0056   3  86  50   60563 ..   60581 - -11.7  -4.24342   GTCGCCACCAAGAAA             GACCCGC CTGGT GCGGGTC             TTTTTGTTATGAAGT
   DRA0063   3  53 -35   68275 ..   68289 -  -4.2  -3.63895   CTGAAGCACGCCAAA               CCCG CTGTCCT CGGG               GCCGACCTCGCCCGG
   DRA0071   1  41 370   75923 ..   75934 -  -4.4  -2.62263   ACGGTTCGGAGACGA                TGAG CAGC CTCA                 GCGCGGGCTTTCTGC
   DRA0088   4  54 130   88086 ..   88101 -  -2.4  -3.90112   CTGGGCTGAAGGAAA              GCGCCG TGTC CGGCAT               CGTGGATGCCCTGAG
   DRA0122   1  54 328  118343 ..  118353 -  -8.2  -2.70932   GGGGGCGGCGAAGGA                 GCGC GGG GCGC                 AACTGCTCGCCGGGT
   DRA0126   4  59 366  122199 ..  122238 -    -7  -3.57144   CGGCTGACCGTGAAA  CGCTCATCACCCGCCTGC GTGG GCAGCGGGGTGCTCAGCA   GCGTTTGCTCGACTT
   DRA0139   4  49 466  138918 ..  138942 -  -2.8  -3.53012   TTCTGGGCCTGCAAA         GCGTCCCCGAA AATG TGCAGG-ACGC          CGCCCGTGGCCTGGG
      hutH   8 100  16  146699 ..  146732 - -20.3  -3.90744   GTCCTGGTTAAAGAA     GGGCGGGCCACTGAA GTTA TCCGGTGGCCCGCCC      TCTTCTTTTTTACAT
   DRA0154   5  49 171  154875 ..  154902 -    -7  -2.71712   TGCTGCTGTGGAAAT        TCG-GCCCCGTCA TCC TGACCGAGCTCGA        GCGCTGGGGCCGCGA
   DRA0168   6  65  47  170588 ..  170608 -  -2.5  -4.51097   GTAACGACCACAAAA            CTGCACGAA CCA TTGGTCCAG            TTGTTTTGGATTCAA
   DRA0183   4 100  14  188528 ..  188545 -  -9.8  -4.77216   AACAAGACTTAAAAA             CCGGGC TGTAGC GCCCGG              TCCTTTTTTACCCTT
   DRA0214   8  55 310  224133 ..  224157 -  -4.9  -3.60762   TACGGCGCAAAAAAT          CGCGCTGAACA CAC TGTCGAGCGCC          CTGATGGTGCGTCTG
   DRA0217   6  52 255  226441 ..  226489 -  -5.9  -3.35679   CTTGCCCAGGCAGAA CGGCTGCTGCGCGGCGGCTGGCT AGGTA AGGCAGC-GCAG-GCGGCAGCGG TGCGTCCCGAAAGCG
   DRA0229   1  39 370  238140 ..  238161 -  -2.2  -2.75844   CGCGGTACCGGAAAT           GACGG-GGC CTATC GCTGCCGTC           CTGATTCATGTGGGC
   DRA0238   5  52 208  248015 ..  248035 -    -6  -3.36803   CAACGCGATCTACAA            CGCGACCG GCAAG CGGCTGCG            CGGGCTCCCCTTCAC
   DRA0253   9 100 103  266204 ..  266233 - -17.3  -4.71186   AGCAGCAAGAGAAAA       GAGCGCAGGCC-AT CGC ATCGGCCTGCGCTC       TTTTGGGTGGAGGCA
   DRA0267   8  58 382  286285 ..  286307 -  -4.6  -3.72576   GGCGGCTGCATGAAA           TCGGCTCGGC CTT GCAGCGCCGC           TTCGTGACGGTGCCG
   DRA0274   8  88  35  294722 ..  294763 -   -16  -3.38951   CCACGAACAGACCAA CCAAGAAAAGCCCCCGGC CTGAGC ACCGGGGGTTTTTCTTAG  CGTTGTGCGGCGGCT
   DRA0287   3  61  92  309998 ..  310023 -  -3.9  -4.05446   TTGCTCAACGACAAA         GGGACGCTGG GGGGCTA CCGGCG-CCC         GGCCCGCGTTCACCC
   DRA0295   3  51 460  320157 ..  320191 -  -3.2  -3.64822   ATTCCGGCAGCGAAA     GTGCAGCCCGGCGCCC TCA GCGTGCAGAGCAGCGC     TCCGCTCGCCTACGC
   DRA0295   3  51 130  320508 ..  320521 -  -3.1  -3.63515   TTCTACCTCGAACAA               GT-CCG GCC CGGCAC               GACCACCATCAAGTA
   DRA0311   1  56 -26  338803 ..  338826 -  -9.4  -2.52543   ACCCCTGGTAACTCA          GCGGCGCAGC ACGA GCGGCGCGGC           CCCGAACAGGTCGTG
   DRA0336   5  47 187  367621 ..  367631 -  -2.4   -3.4072   CACCTTCCAGGACAA                 CGGC AAG GCGG                 CCATGGTCTACGAAG
   DRA0343   5  91  23  377486 ..  377523 -  -9.3  -4.46404   GAATCAACATCAAAA  GTGCCGCTGTCATCCAG TCGAAC CTGG--GACAGCAGCAC   TTTTTTCAACAGGGG
   DRA0358   5  56 469  399053 ..  399071 -  -7.3  -3.24825   CGAGGTCAAGGAACA             GGCGCAG CAGGT CGGCGCC             GAGGGCCTGCTGAAA
   DRA0365  10  86  17  407252 ..  407277 -  -5.4   -5.1356   CGGCAGCAATAAAAA         GGCCAGCGAGG GAAAT CCTC-CTGGCT         TTTTTTCTGTCTGAA
   DRA0363   4  66 317  406539 ..  406555 +  -5.7  -4.07568   GACAGCGGCATCGGG              CGCGCGG TGG CCGTGCA              TTTTGCCCGCGAGGG
   DRA0357   3  70 422  399955 ..  399966 +  -7.2  -4.07885   CCCGGAAACACCGGA                CGCG TCAG CGCG                 TTTTGCCGCAGGATG
   DRA0342   5  86  36  377486 ..  377523 +  -7.1  -5.00616   GAATCAACATCAAAA  GTGCCGCTGTCATCCAG TCGAAC CTGG--GACAGCAGCAC   TTTTTTCAACAGGGG
   DRA0310   1  47 346  339144 ..  339188 +    -2  -3.53012   CGCTGCGGTAGTCGG CCCAGGCGAGCCGCTCG CCCATCTGCACC CGCCC-GCTCGCCAGGG TTTCGAGCAGCCCGA
   DRA0304   2  53 453  329628 ..  329660 +  -7.7  -2.83164   CCAGGGCCGAGCGGG     CCGGCACGCGCGCCG ACAGC CAGCG-GCGT-CCGG     TGTCGTCCTGGGTGA
   DRA0297   2 100  19  323525 ..  323563 + -21.2  -3.55262   GCTTCCGGACCCAAG   CTGAGCGCCAGCGGAA AACAGGC TTCTGCTGGCGCTCAG   TGTTTCATTCAAGTT
   DRA0294   1  42  -3  320654 ..  320675 +  -2.9  -2.89285   GGTGCAAGGCGGTCA           GTGACCCTGC TCA GGAGGG-CGC           GTTCTCTTTGCCCTC
   DRA0286   2  41 447  310552 ..  310580 +  -2.2  -3.01712   GCAGTGGCAGGTCGG       CC-CGCGCCAGCG CCCG CACCAGCGCGAGG        TCTTCCAGGCAGGGC
   DRA0273   8 100 -11  294732 ..  294753 + -10.1  -5.10208   ACCAACCAAGAAAAG           CCCCCGG CCTGAGCA CCGGGGG            TTTTTCTTAGCGTTG
   DRA0265   4  58 321  285019 ..  285040 +    -3  -4.08767   CGCTCGGCGGAGAAA           TGCGGCTGA TTCAC TCGGC-GCA           TTTTGCCGACATGCA
   DRA0254   2  50  94  267690 ..  267700 +  -4.6  -3.28001   TGCACCACCGTCCGC                 GTCG GGT CGGC                 TTCGATTTCAGGCTG
   DRA0244   6  55   4  256583 ..  256596 +  -5.2  -3.59979   TTTCTGTATTGAAGA               GGGG CGGCCT CCCC                TTTGGAGTCAGCCGC
   DRA0237   7  72  19  248091 ..  248116 +  -7.5  -4.19238   CCCGCGTTTTCCTGG         CCCCTTTTCCC CACC GGGAGAGGAGG          TTTTAAAGTTGACGG
   DRA0228  12  53 121  238612 ..  238628 +    -5  -3.53012   CAGTTGTTCGGTGCC              CACCGG CTGCA CCGGGG              TTTCCGAGGGCGGCG
   DRA0192   4 100  15  201491 ..  201525 + -15.9  -5.09762   ATGCGCGGCAAAAAA     GAGAGGTGGGAAG ACTCGCACG CTTCCCACCTCTC     TTTTATTTATTCAGC
   DRA0189   6  68 279  198829 ..  198848 +  -2.1  -4.67353   TGCGGGCGTCCCGGA            CTGCCGCC ACGAA GGT-GCAG            TTTTTCGCTCCCTCG
   DRA0182   7  81 117  188525 ..  188548 +  -3.7  -5.10029   GCCAACAAGACTTAA          AAACCGGGC TGTAGC GCCCGGTCC           TTTTTTACCCTTAGT
   DRA0167   3  62 177  170588 ..  170608 +  -2.5  -4.25859   GTAACGACCACAAAA            CTGCACGAA CCA TTGGTCCAG            TTGTTTTGGATTCAA
   DRA0146   5 100  16  146699 ..  146732 + -20.3  -3.92369   GTCCTGGTTAAAGAA     GGGCGGGCCACTGAA GTTA TCCGGTGGCCCGCCC      TCTTCTTTTTTACAT
   DRA0138   6  53  60  139300 ..  139310 +    -4  -3.54741   GGGCCTGCCAGAGTG                 TGTT TAG AACA                 TTTAACAAAATAATG
   DRA0131   3  49 -29  131609 ..  131621 +  -6.9  -2.71791   GATTCGGCGCAGATT                GTCGG TGT CCGGC                CTTTACCGGAAAAGT
   DRA0125   8  59 -41  122534 ..  122565 + -10.1   -2.5655   GAAAGCTCCCGGCTG      CCCGCCCTGCG CGACGAACTT CGCAAGGCGGG       ATTGCTGTAGGTGGA
   DRA0070   3  51 357   76650 ..   76661 +  -3.6  -3.64703   TCGCAGACGTCGGTC                GCCT CGGT GGGC                 TTTGAGTCCAGAACC
   DRA0065   2 100  20   71473 ..   71494 + -13.7  -5.59564   GTTCGTCCCTGACCG           CTCCCTCCG GTGA CGGGGGGAG            TTTTTTTGGCTTTCT
   DRA0062   9  69  58   68292 ..   68312 +  -8.9  -3.72576   CGCTGTCCTCGGGGC            CGACCTCGC CCG GCGGGGTGG            TTTCCTCGGCGGGGG
   DRA0055   4 100 158   60563 ..   60581 + -11.7  -5.19328   GTCGCCACCAAGAAA             GACCCGC CTGGT GCGGGTC             TTTTTGTTATGAAGT
   DRA0047   4  61 -32   52453 ..   52466 +  -3.7  -4.09243   CTGACCGAAGCTGTG               CAGCG AGTT CGCAG                TTTTGACCCCATGTC
   DRA0044   5  56  66   48980 ..   49011 +  -7.9  -3.14126   ACAGCAGCAGCCCCA      GCCCC-AGCAGGAC GCCCA GTCCGGCCAGGGGC      TGTTCCCATTTCTGC
   DRA0004   4  53  62    4730 ..    4743 +  -6.7  -3.14564   GGCTTCAGGCCCAGG               GGTTG AGCA CAACC                TTGATGCAGCAGTCC

SUMMARY

614 putative operon ends contain 3221 possible terminators.
Percent operon ends hit by terminators of confidence >= x:
	x	#>=x	hits>=x	%hits>=x
	100	193	158	155	25 %
	99	193	158	155	25
	98	193	158	155	25
	97	193	158	155	25
	96	193	158	155	25
	95	211	166	162	26
	94	211	166	162	26
	93	231	180	173	28
	92	231	180	173	28
	91	250	192	184	30
	90	257	195	187	30
	89	265	198	190	31
	88	272	202	193	31
	87	276	205	196	32
	86	300	219	208	34
	85	305	222	209	34
	84	311	225	212	35
	83	332	240	226	37
	82	338	244	229	37
	81	352	254	236	38
	80	360	261	239	39
	79	370	271	246	40
	78	390	280	254	41
	77	401	285	256	42
	76	429	300	265	43
	75	444	308	268	44
	74	472	323	275	45
	73	491	333	282	46
	72	507	348	289	47
	71	527	361	299	49
	70	541	368	304	50
	69	568	394	318	52
	68	599	418	330	54
	67	622	431	335	55
	66	635	440	340	55
	65	689	483	358	58
	64	700	493	363	59
	63	726	510	367	60
	62	768	542	381	62
	61	797	567	391	64
	60	850	609	402	65
	59	882	637	412	67
	58	948	693	436	71
	57	1008	738	445	72
	56	1062	784	455	74
	55	1127	832	464	76
	54	1180	865	470	77
	53	1287	947	490	80
	52	1354	990	498	81
	51	1517	1125	517	84
	50	1569	1157	522	85
	49	1706	1254	539	88
	48	1848	1358	549	89
	47	1980	1456	557	91
	46	2108	1532	567	92
	45	2222	1613	574	93
	44	2379	1718	581	95
	43	2579	1853	590	96
	42	2681	1917	591	96
	41	2814	2014	596	97
	40	2956	2104	598	97
	39	3137	2233	605	99
	38	3187	2267	606	99
	37	3221	2288	606	99
	36	3221	2288	606	99
	35	3221	2288	606	99
	34	3221	2288	606	99
	33	3221	2288	606	99
	32	3221	2288	606	99
	31	3221	2288	606	99
	30	3221	2288	606	99
	29	3221	2288	606	99
	28	3221	2288	606	99
	27	3221	2288	606	99
	26	3221	2288	606	99
	25	3221	2288	606	99
	24	3221	2288	606	99
	23	3221	2288	606	99
	22	3221	2288	606	99
	21	3221	2288	606	99
	20	3221	2288	606	99
	19	3221	2288	606	99
	18	3221	2288	606	99
	17	3221	2288	606	99
	16	3221	2288	606	99
	15	3221	2288	606	99
	14	3221	2288	606	99
	13	3221	2288	606	99
	12	3221	2288	606	99
	11	3221	2288	606	99
	10	3221	2288	606	99
	9	3221	2288	606	99
	8	3221	2288	606	99
	7	3221	2288	606	99
	6	3221	2288	606	99
	5	3221	2288	606	99
	4	3221	2288	606	99
	3	3221	2288	606	99
	2	3221	2288	606	99
	1	3221	2288	606	99
	0	3221	2288	606	99
