# Supplementary material for: Rapid, accurate, computational discovery of Rho-independent transcription terminators illuminates their relationship to DNA uptake
Source: Genome Biol. 2007 Feb 21;8(2):R22. doi: 10.1186/gb-2007-8-2-r22 (PMC1852404; doi:10.1186/gb-2007-8-2-r22)
Supplement: Additional data file 2 — As described in the text, the entire robust tail-to-tail region is searched; if the region is less than 500 nt, then the 500 nt downstream of the stop codon is searched (stopping if a gene start is encountered). In the case of ties, all terminators with the high score are output. [file gb-2007-8-2-r22-S2.zip › Desulfitobacterium_hafniense_Y51.ttperf]

   DSY0010   2  55 213   11846 ..   11858 -  -5.5  -3.31322   TCGAAGTGGTCATAA                CGAGC CTG ACTCG                AAATCAGGTTGTCCT
   DSY0014   7 100 351   15281 ..   15311 - -15.6  -5.63517   TGTCGAAAGAAAAAA       GTCAGCACTTTGCC CAC GGCAAAATACTGAC       TTTTTTAGTTGATAT
   DSY0014   7 100 124   15498 ..   15538 - -25.6  -2.94823   AAGCCGTAAAAAGAT  GGCATGGGCCTGCCCTCT ATTGG AGAGGGCAGGCCCATGCG  CGGTTTTTGGCAGCC
   DSY0042   8 100  12   42309 ..   42338 - -12.9  -3.75884   TGCTAAATAAAGTAA       GGGAAGCCGAGAA TCAA CTCTTGGCTTCCC        TTTTTACCTGCTCAC
   DSY0050   8 100 218   51286 ..   51320 - -15.1  -2.51045   CCATGCACAATATAT     TGAGCCGTTGCACCT GTTAA AGATGCAACGGCTCT     TAGTTCGTTACATGC
   DSY0076   9 100  11   80324 ..   80360 -   -11  -4.55661   ATTAACAAAAAAAGA   GGAACCATGCA-TCCTC TGGA GAGAATTGCCTGGTTCC    ATCTTAACGCTTATT
   DSY0080   2  59 357   83800 ..   83814 -  -2.9  -4.30987   ATTTTGTAGAATAAA               GATAT TAGAG ATATC               AGTACACTTTTTTGC
   DSY0090   7  69 304   93419 ..   93441 -  -6.3  -4.11216   TCTTGATTTGCAAAA           GCAGCTG GAGCTGTGT CAGCTGC           TGCAGAGAGTAGTGG
   DSY0101   3 100  13  104413 ..  104439 - -13.8  -3.30159   GTAATCTTTGGACAA         GAGGATGGCC TGAAATT GGCCATCCTC         TTTATGCCGCACTTA
   DSY0126  10  82  57  131617 ..  131633 -    -8  -4.55887   GCCTAAAAAGAGAAA              GAAGGC TTTAC GCCTTC              TATTATGTAGAATTA
   DSY0138   3 100  41  142746 ..  142771 -  -9.8   -4.9792   TATGTTATACAAAAA         GCAGCAAACC GCTAAG GATTTGCTGC          TTTATTACTAAGTTC
   DSY0141   4  52 384  148167 ..  148195 -    -4  -3.55548   GAAGAGGTCCGCAAA       TTGGCTGAACAATC TCA GATTG-CC-GCCAA       ACAAATCGCCGATCT
   DSY0141   4  52 120  148441 ..  148459 -  -5.3  -2.94258   ATGAAGTCAACCAGA             TCAGCAA ATCCA TTGCCGA             ACAGACTCTCAATGT
   DSY0154   5 100  55  162213 ..  162245 -  -9.2  -5.71712   TTTTAGACAAAAAAA      TCAGAAGTGAGGGA TGAGG TCCCTTCCTTCTGA      TTTTTTGCGTGGATT
   DSY0162   4  60  66  170273 ..  170303 -  -2.4  -4.53703   AAAATAATAGGAAAA       TCCCTCTGCGGTAA AAG TGAAAGCAGGGGGA       TTTTTTTAGATGGTA
   DSY0170   5 100  16  178518 ..  178544 - -13.8  -4.19953   TACCCAATTTGAAAA         GGAAAGTCGTTC TCT GGACGACTTTCC         TTTCATGTATGATGT
   DSY0177  10 100 349  189347 ..  189371 - -17.9  -3.14931   GGTAGGCTTTACGAA          GCTGCCGGCAA AAT CTGCCGGCAGC          TTCGCTGTTCAAGCC
   DSY0183   6  77  23  194976 ..  195011 - -10.4  -3.07655   GCCTGTAAAAAAGAG    GGCCTCGCCGACTGTT TTTG AATACTCGGCGAGGCT     TTTGATTAAGCGAAG
   DSY0220   5  67 392  242248 ..  242263 -    -9  -2.79915   AGGTAGTGCAGGAGA              CCATCG ATTA CGATGG               TCTCTTTGTTTTAGT
   DSY0225   2  87  21  249124 ..  249160 -  -4.5  -5.46706   ATTTGAAAAGAAAAA   GCCCTAAG-GCAGCAT ATTAAA ATGCTTTGCTTAGGGC    TTTTTAGATCTCTGT
   DSY0229   4 100  94  256719 ..  256744 - -12.1  -5.63236   AGGTAAAAATAAAAA         TGCAACAAAAT CACA ATTTTGTTGCA          TTTTTTATTTTAATA
   DSY0242   5 100 280  272133 ..  272152 - -10.8  -5.88565   GTGACAAGAAAAAAA            GGTATCTC CCGG GAGATACC             ACTGAAAGAACTCGG
   DSY0253   4 100 177  285973 ..  285995 -  -8.5  -5.60993   TGGCGGACAAAAAAA           GATTCTCCC TGAGC AGGAGAATC           TGGGAGCCTTTTCTT
   DSY0275   4 100  19  305803 ..  305833 - -13.5  -5.64873   CTGAAGAACAAAAAA       GAAGAAGAACCAG ACCTG CTGATTCTTCTTC       ATGTCAAATCACTGT
   DSY0288  14 100  14  324091 ..  324120 - -15.2  -5.28826   AAAGCCCATAAAAAA       GTCCGTGTGAAA ACCAAA TTTCACACGGAC        TTTTTTATGGGCTTT
   DSY0293   3  65 312  337247 ..  337259 -  -3.3    -4.614   TCGAAGTAGAGAAAA                CCCCC GAT GAAGG                TGGGCAAGCCCAAAG
   DSY0300   7 100  65  348991 ..  349011 - -14.1  -5.07053   AATGATTTTAAAAAA            CACCTTGGA AGT TCCAAGGTG            TTTTTGATCGTGAGG
   DSY0304   3 100 212  351806 ..  351852 - -16.7  -3.77831   GGATGAATAGGTAAA GGGAGTACCGCCAAACTACTT TGCTC AAGCAGTGGGGCGATACTCCC TTATTACTTTTCAGG
   DSY0327   4 100  35  382098 ..  382138 - -13.9  -5.33405   TTGAGTAAAGAAAAA  GGGCATCCCCATCTTGTGC ATA GCACTTGTTGGGTATGCCC  TTTCTCTAGGACCAT
   DSY0345   2  49  21  402089 ..  402124 -  -3.1  -3.43104   AATCAGTGAACAAGA    CCTTCTCCAGTGGGGG ATCCG CCCCCGC-AGAGGCGG    GGTTATGAAAGCGGG
      dmsC   7 100  44  411501 ..  411533 - -14.9  -4.78237   TAGTTGATAACAAAA      GGAACTGTCCTGGCT GAG AGGCCGGACAGTTCC      TTCTTTTGGTGCGCC
   DSY0367   3  57  13  426631 ..  426660 -  -4.1   -3.8211   GTCTATGTAGAAGAA       CTGGGACGCTCCA TATG TGCGGCGGCCCAA        TAGGAGTGAGCTTCA
   DSY0374   7 100  21  433880 ..  433902 - -12.8  -4.72986   TAGGTGCATGAAAAA           GGCGAATTCC TGA AGAATTCGCC           TTTTTCATTGGGACA
   DSY0385   7  95 164  444947 ..  444968 - -11.6  -3.79533   CAAATTAGTAAAATA           GGCGCTGT GTGAAA ACAGCGCC            TGTGAGCATATGCGT
   DSY0394   4  63 394  454103 ..  454119 -  -2.1  -4.62069   CTTTGAGTTTAAAAA              GCCTGGT TTT ACCTTGC              CTAAGCAGGCCCGCC
   DSY0404   0 NONE
   DSY0421   7 100 188  487444 ..  487488 - -13.7  -3.54721   CAAAAGGGTATAGAA CAGCTCAGTCTGTTCCAGG AAGAGAG CGAGGAACAAACTGAGCTG GATCGAACGGTGGAT
   DSY0427   6  63 377  492309 ..  492334 -  -4.6  -4.15543   CAAACATGGGGAAAA         GACTTGGGTC AAAAGA GCCCCCAGTC          TATTAACCTGGGAAG
   DSY0440   2 100  84  508032 ..  508052 - -13.3  -4.42325   ATAGATATAAAATAA            GCCGCATCC TGA GGATACGGC            TGTAACAGATTTTTC
   DSY0459   6 100  10  522842 ..  522880 - -17.5  -3.91984   ATAGTGCTTAAAGAA  GGCGCCCTTCTC-CACCC ATAA AGGTGAGAGGAGGGCGCC   TTCTTTGGTTTAATC
   DSY0507   6  75   2  565706 ..  565744 -  -5.4  -4.74653   AAATCAATAAAGAAA   GATGACCTTATCTTGC TTTTGCT GTAAGACAAGGTCATT   TTTATTGTGGCCTAT
   DSY0523   3  66 270  587151 ..  587166 -  -7.6  -3.35679   CTGCCGTAGGCATAA              GATCCA TTAT TGGATC               GGCAGTATGATGGAA
   DSY0536   7 100  48  606717 ..  606747 - -14.1  -3.28712   GCCCTCCTTCTATAA       TGAAAACGGCGGC GGAAG GCCGTCGTTTTCA       TATGCAAATGCTTCT
   DSY0560  12  95  36  643341 ..  643369 - -12.5  -3.27525   TTCGTTGAAAGCGAA        CGCCTGAGGAA GTCAATT CTCCTCAGGCG        TTTACACTTCACTGT
   DSY0568   6 100  40  652757 ..  652783 - -18.2  -3.86307   TTTCTAATAAAAAAC         GGCGGTTTTGAA TAG TTCAAAACCGCC         TCATGGCATTATGGC
   DSY0579   3 100  55  663534 ..  663567 - -13.3  -4.04319   GCAGAAAGTCAGAAA     GACAGATACCACG TTTTCCGG CGTGGCATCTGTC      TTTTGCTGCACAAGG
   DSY0602   8 100 114  693362 ..  693396 - -10.2  -5.09259   GAGGCCAAAACAAAA    GCCCAG-TCTTTGTA GAAAAT TACAAAGAACCGGGC     TTTTTTTGTAGATAT
   DSY0610  13  73 201  703032 ..  703046 -  -5.6  -4.46215   GAGACCTAAAAACAA               GACACC GAT GGTGGC               AATCAGCGCAATAAA
   DSY0624   8  71 327  723194 ..  723204 -  -8.2   -3.4252   CCTTACTTATCATAA                 GGGG CTG CCCC                 ATGGACTGGCGAATA
   DSY0628   4  74 448  726490 ..  726509 -  -9.4   -3.3771   TGGCAAAGGATAAGA            TCATCACT CTTG AGTGATGA             AATAACTAAAGCAGG
   DSY0641   7  65 400  740450 ..  740475 -  -6.1  -3.77806   GCTGACAGGAAAAGA         GCCCTGCC-GTT TCC AACTGGCCGGAC         TGATGCATCGAGCCT
   DSY0648   7 100  67  748252 ..  748269 - -14.1  -4.09117   CGCAGCCATAAAGAA             CCCCGCG CAAC CGCGGGG              TTCATTTTCGTGGCG
   DSY0652   5 100  21  754621 ..  754660 - -13.7  -3.00946   CGTGCTGACAAAGGA  TTTGCCGGAAGTGCTTC GCAAAA GAAGTGCTTCCGGCAAA   CTATGTTTGTATCCA
   DSY0669   4  73  30  778610 ..  778630 -  -9.8  -2.98592   CTAATCTAAAAATAG            CAAAGGAG TGACC CTCCTTTG            TTGTCTCTCAAGATA
   DSY0688   9 100 474  822745 ..  822786 - -16.7  -2.74817   AACGAGGAAATCAAG TTTGTCCCCAAACGCGACA ACGT TGTCACGTTTGGGGACATG  TTTATGCTGGCTGTA
   DSY0697   6 100 156  840108 ..  840145 - -21.5   -4.4891   GTCATCAGCATAAAA   GAGATAGGCGTCATCCC TTTT GGGACAACGCCTATCTC    TTGCCTTTCCGTACA
   DSY0701   6 100  85  842654 ..  842693 - -13.6  -2.92444   ATATGGAAAAAAAGC  TTGTCCAGGACCGCGACA ACGT TGTCGTGTTCCTGGACAT   TGTTTAGGCGGCGGT
   DSY0707   4  51 379  849327 ..  849365 -  -3.6  -3.53298   ATGAGGCCAAAGGAA   CGGCGTGGACGAAAATGT ACG ACGTCAGCGACTACGCCG   ACTATTACCGCGCCG
   DSY0715   6 100   9  863915 ..  863947 - -12.8  -4.06361   TCATATATAAGGAAA     GGCTTCCCG-GGAGT ATGC ACTCTTCGGGAAGCC      TTTTTTGCTCAGTTA
   DSY0721   4  51 259  872910 ..  872920 -  -2.4  -3.74792   CAGGAGATAGCTAAA                 CCCC TTA GGCG                 GCACGATAGCCTTTT
   DSY0726   6 100  24  878850 ..  878882 - -19.3   -3.4072   GACTGCGGACCACAA      GACCCCGGAGAGA TGTTTGT TCTCTCCGGGGTC      TTGTTTGCGGTCTTG
   DSY0730   3  46 405  882465 ..  882479 -  -2.7  -3.32233   GAATTATGAAACAGA               GGCTG AATCA CTGCC               CGCCGGCTTTTATAC
   DSY0730   3  46   1  882871 ..  882883 -  -4.1  -2.85379   AGATAAGTGAACAAT                GCGAA ATC TTCAC                TTAACTGCTCAGAGT
   DSY0742   3 100  23  895218 ..  895234 - -13.7  -5.30155   CGATGAATCAAAAAA              CCAGGCC TCA GGCCTGG              TTTTTGCATAGTTTC
   DSY0754   2  66 236  908161 ..  908179 -  -8.1  -3.28924   TACCGGCCGGCATAA             GACGGAG ATTCA CCCCGTC             GTTGACGCACAGCTT
   DSY0764   5 100  44  917516 ..  917561 - -19.3  -4.50259   AAAAACATAGTAAAA GGAGAGTCTGTTGTCTACCTCC TGC AG-GGTAGACAATAGACTCTCC TTTGGGGTTTTGCCC
   DSY0770   7 100 104  925561 ..  925597 - -20.3  -4.15577   TTAATAAGCAAATAA    GCCAGGGGGCGTTCA TGTGTGG TGAACGCCCCCTGAC    TTATTTGCTGAGGAA
   DSY0774   4  49 470  929658 ..  929668 -  -3.2  -3.41051   TGAGTGCCATCATAA                 CGAG ATC CTCA                 TCAGTATTATTTTGC
   DSY0774   4  49  98  930029 ..  930040 -  -4.4  -3.20723   TTGTTACGAATGCAA                TGCA ACGC TGCA                 CTGAATAAAGCTACA
   DSY0782   4  59  54  941983 ..  942012 -  -7.3  -2.80761   CTGGAACAAACCAAT       CAGAATAT-CGCCA ATG CGGCAAATATTCTG       GGGCTGGGTAAATCA
   DSY0791   3 100  18  952371 ..  952397 - -12.3  -4.68593   GTCACTATGTAAAAA         GGAATGGCCTC TATAT GGGGCCATTCC         TTAGTTTTTCGAACC
   DSY0808   5  59 342  973826 ..  973840 -  -4.3  -4.00042   TCTTGTATTAAAGAA               GTCTT TTTCT AAGAC               GCTTCCCAAATTATG
   DSY0816   6  68 230  988102 ..  988131 -  -9.3     -2.55   TAATATTGCAACCCA       GGTTTCCGCCCCT TTTT AGACACGGAAACC        GTGAATTGCAGGCTT
   DSY0823   6 100   9  996905 ..  996922 -  -9.9   -5.2291   AGAGCATAATAAAAA             GGAGAAG TCGC CTTCTCC              TTTTTTATTTACCAG
   DSY0829   3 100  27 1001935 .. 1001960 - -13.4    -4.254   CCAATAGTTAATAAA         CCGTCAACTG GTGTAT CAGTTGACGG          TTTATATATTTTATT
   DSY0842   3  68 348 1017414 .. 1017451 -  -4.3  -4.74132   ATACTTTACGAAAAA   CATTCGGATATCATGCTA GAT TGGCAGGATATCC-AATA   GAAACCCTACAAAAA
   DSY0853   3  51 360 1029362 .. 1029375 -  -3.8  -3.41878   TGTTCGAAGCGATAA               TCCC CTGCTC GGGA                GAATTATGGATCTAC
   DSY0857   4 100  97 1034267 .. 1034302 - -13.4   -5.1356   TGTGAGTAATAAAAA    GGGATTGTAACGAACC GGTT AGTTCGCTGCAATCCC     TTTAGTGTGAACCCC
   DSY0862   6  71 271 1040041 .. 1040083 -  -9.4  -3.04398   TTTTTCGGTGAAAAG GCTGAAAAGCAC-CGAAAT ACAAGG ACTTCGTGTGCTTTTTAGC TTTTTTGCGAGGGAT
   DSY0871   5 100  47 1052889 .. 1052918 -   -13  -3.87869   GTAATCCTCTATAAA       CGACCTTCCGACG TTTAC CGT-GGAAGGTCG       TTAATTATGGTGCGC
   DSY0900   7  84 361 1088945 .. 1088974 - -11.5  -3.07994   TCTAATTGTACCGAA       CCAGCAGGC-TGAT TTA ATCGTGCCTGCTGG       TTCGATGTCCGTAAT
   DSY0930   4  51 -33 1121187 .. 1121205 -  -4.6  -3.11289   TCAAGTGGAAAAGGA             TGTTCC TGTCATC GGAACA             CGTTGTTTATCCTGA
   DSY0937   4 100 115 1132676 .. 1132714 - -16.8  -2.99859   ATGCAAAAAAAGTCA   GCTCCTGGGATTGCTTTG TAG CAAGACAATCCCGGGAGC   TTGAGTATCTGCATC
   DSY0956   5  88  89 1156729 .. 1156756 -  -9.2  -4.36854   TAAAGACAATATAAA        CGAGGTGC-TTTC AGT GAATTGCACCTCG        TTTTGTACTGTAGTG
   DSY0979   2  71 152 1182706 .. 1182716 -    -4  -4.79373   TAAGATAAGACAAAA                 TTCA ATG TGAA                 ATTTAAGTCCTTCGG
   DSY0986   7  78  39 1190114 .. 1190157 -    -6  -4.89477   CCTGCAATAAGAAAA GGACCTGTGGAAA-CCCTTGC GGA GAAGGGGCTTTCTACAGGTCT TTTTGAGTTTGTTTC
   DSY0998   5  68 465 1202113 .. 1202133 -  -5.3  -4.25104   GGCTGCTGATGAAAA            GCCTGATCC TCC GGAGCAGCC            GCAATGCTCATTAAA
   DSY1008   5  52 160 1211708 .. 1211721 -  -5.3  -2.99057   CCTCAAAGAGAAGTA               CATAG AAAA CTATG                GGAACGCTTATGAGT
   DSY1016   2  51 278 1221402 .. 1221412 -  -3.2  -3.70674   GGATGAGTGAAAAGA                 CTCC CGT GGAA                 GAACGCATTGCCTCC
   DSY1021   5 100   7 1227250 .. 1227286 - -21.8   -4.8543   CAAGGCTGACAAAAA    GCGCCTTTATCCCACC ATAAA AGTGGGATAAAGGCGC    TTTGAGTTAAATAAT
   DSY1025   6 100  23 1233234 .. 1233259 -  -8.9  -5.49569   GATTAATAGAAAAAA         CCCGGCTCGAC GAAA GTTGAGCGGGG          TTTTTTCAGGTTGAC
   DSY1031   5 100  45 1240721 .. 1240757 - -15.2   -4.3467   AGTCTGATAGCAAAA    GAGGAAGACCTGCTCT GTTTA AGGGCGGGTCTTCCTC    TTTGTTGGGCGCTCT
   DSY1042   4 100   5 1248603 .. 1248635 - -14.4  -3.79473   AGCATAAGACTTAAA     GAGACCATC-CAACA ATAC TGTTGAGATGGTCTC      TAACTTATACATTGA
   DSY1053   9 100  84 1260582 .. 1260612 - -14.2  -2.91924   TGAGTTGGTATAAAG       GGCTATGTTTTCCA AGG TTGAAAACATAGCC       TTTACTAGTCTCACT
   DSY1069   2 100  76 1276171 .. 1276198 - -13.5  -4.25104   TTCTTCCCATGAAAA        CAGGCCGGC-GT TTTGC ACTGCCGGCCTG        CTTCATTATACTACT
   DSY1076   3  49 455 1283215 .. 1283228 -  -2.3   -3.5936   GTGAAAGTTGTGAAA               GGGAC GAGA ACCCC                TCGGAACGGTTTTTT
   DSY1076   3  49 452 1283219 .. 1283231 -  -5.5  -2.64651   AAGTTGTGAAAGGGA                CGAGA ACC CCTCG                GAACGGTTTTTTCCT
   DSY1076   3  49 404 1283269 .. 1283279 -  -5.4  -2.59055   GAAAGTTTCTACAAT                 TTCG CCT CGAA                 TCTTGATGATCTGGA
   DSY1086   3 100  43 1295276 .. 1295294 -   -16  -4.11363   AACAACAGCAAAGAA             GGAGGGCC TCA GGCCCTCC             TCCAAAATCCAGCCA
   DSY1092   6  56 176 1303100 .. 1303113 -  -6.7  -2.72902   GACGGAAAAAGATAT               CCAGA AAGC TCTGG                TCAGCCTGATGCAGA
   DSY1103  12 100 327 1314675 .. 1314708 - -16.9  -4.93877   GCTTATGAAATAAAA     TTTCAGCACAGACTG CTCG CGGTCTGTGCTGAAA      ACTATCCCTTGAAGT
   DSY1115   3  76  26 1330124 .. 1330153 -  -7.7  -4.14013   GAAAAGGCGGCAAAA       GACGACAACCGGC GGAA GCTGGAAGTCGTC        TTTTGCTTAAAAGAA
   DSY1120   4  55 -28 1334223 .. 1334241 -  -3.2  -3.84906   ACAATTTATAAAAGA             TTAATGAT ACG ATCATTGA             CGTCTACTTGGGAAA
   DSY1130   6  79 395 1344307 .. 1344322 -  -6.8  -4.73614   CAGCAGGAAAATAAA              GCCCTC AAAA AAGGGC               TGGAGGGGATCAACA
   DSY1142   5  66   4 1356709 .. 1356752 -  -7.5  -3.53012   CTTCTTTTGCTTAAA GATGCGGCCTATGTTTCACT ATAAA AGTGGAATA-AGGCCGCTTC ATATTATTCTTTGTG
   DSY1151   3  63 193 1365084 .. 1365104 -  -6.1  -3.61715   GATTTCCCTGAACAA            TGGCTGAAC CGC ATTCCGCCA            CAGCGACGCCAAGCC
   DSY1159   2  55 -31 1374034 .. 1374060 -    -5  -3.56092   GGAGTAGTGCTCAAA         CATCCCGCCCCT CGA AATGGCGGATTG         CCCAGAACAACAAAG
   DSY1165   0 NONE
   DSY1195   6  93  37 1414107 .. 1414135 -   -11  -4.20531   CATATGCATGCAAAA        GGAGCCGCGACA GCAGT TGTTGCAGCTCC        TTTATTCATATCTCA
   DSY1205   2  49 454 1423157 .. 1423172 -    -4  -3.09004   GCACGGGTAAAATTA              GCTCAAG GCA CTTG-GC              AGCATACGATGCTTA
   DSY1210   7  95  10 1428388 .. 1428422 - -13.1  -2.93492   GACTAGATATGAAAG    CACCCTCAAGACTTTA CTGC CAAAG-CTTGAGGGTG     TTTTTTGCCCTAACG
   DSY1219   1  65  12 1438131 .. 1438179 -  -5.4  -4.20084   ATTAGCTAGTTAAAA CCCCCTG-GGCTATCCCGGTGCA TTGCAC TGGAG-GGGAT-GCCGCAGGGGG TTTTTAACTTCCTAT
   DSY1228   0 NONE
   DSY1232   3  59  57 1454458 .. 1454472 -  -2.7   -4.3014   ATATACGCACTAAAA               TCGGC AAACA GCCGG               GGGATACCATCAGGG
   DSY1238   5  80 107 1461768 .. 1461800 -  -6.2  -4.90381   GGGAAGATAACAAAA      GACGGCGGCTGG TTTAAAATG CCAGAAGCCGTC      TTTTCTGTAAACAGG
   DSY1243   2 100  75 1468441 .. 1468457 - -13.7  -3.29461   TAATTTGTCCTAGAA              CCCGCAC ACC GTGCGGG              TTTCATGCTTTTAGC
   DSY1243   2 100  -9 1468524 .. 1468541 -  -9.1  -5.77632   AAAATCATAAAAAAA             GAAGGCC GCTA GGCCCTC              ATGGCCTCCACCAGT
   DSY1259   8  90  35 1488396 .. 1488427 - -11.7  -3.67517   CATTAAGACGTGAAA      CGACCTCTTTACT CAAAAC AGTAAGGAGGTCG       TTTTAGGCTTTACCC
   DSY1275   7  67 104 1506808 .. 1506820 -  -2.7  -4.75518   TATAGAAAATTAAAA                GAACA TAA TATTC                ACTATTGATAAGGAC
   DSY1279   6 100  10 1513000 .. 1513033 - -12.3  -3.48292   AGGCATTAGGAAAGA     CGGAGCTGCGGGGGC GGGC GCCTGCGCAGCTCTG      ATGCGGAGGTCATGA
   DSY1290   7  72 374 1525277 .. 1525293 -  -9.3  -3.12338   AACTAACGCGAAAAG              CCCGCCG CTC CGTCGGG              TGCCCGGCCAAATCG
   DSY1302   6 100  31 1537889 .. 1537940 - -19.1  -4.63486   AGCTCCTCAATAAAA CTACGCTGGAATGTA-CCAAGAAC GCGAT GTTCCTGGGTATATTCCAGCGTAG TTTGCTTTATACAGT
   DSY1335   3 100  83 1574253 .. 1574290 - -19.5  -3.90588   TAGGGTTCAATTAAA   TAGGGTATCAGAACCTA TTCT TAAGTTCTGATACCCTA    TTTGTCTACAGTCTG
   DSY1342   3  45 217 1581000 .. 1581011 -  -2.2  -3.29144   GGACGTGGGGGAGAA                CCCT GCAA AGAG                 TGCGGCCATACTCTG
   DSY1347   3  50 401 1586007 .. 1586020 -  -4.5  -2.92988   AGAAATGAAATACGA               TCCGA CCAC CCGGA                CATGGGGCTTAGCTT
   DSY1358   9 100  22 1597001 .. 1597022 - -12.3  -4.88228   ACGGAAGATGAAAAA           CCACGCCTC AAAT GAAGCGTGG            TTTTTTGCTGGATGA
   DSY1362   5 100  65 1600343 .. 1600382 - -20.2  -4.89477   TGCCCAATAAGAAAA  GGCAGTTGCCAAGGAACT TTAA AGTTCACTGGCAACTGCC   TTTCTTCTCAGGCAC
   DSY1372   2 100  56 1612252 .. 1612276 - -14.3  -3.60296   TATGCTCACCGCAAA          GCCCCAGGG TCATTAT CCCTGGGGC          TTTCGTTTACCCCGG
   DSY1379   6 100 144 1617279 .. 1617304 -  -9.7   -4.4296   TAACAGACAGCAAAA         CAGCCTAACCA AAAC CGGCCAGGCTG          TTTTGCTGTAGAAAT
   DSY1388   7 100  55 1628743 .. 1628778 - -14.9  -3.10622   AATAGCCAGCGAAGA    GAAGCAGGTGTGTCA CACCCC TTACACACCTGCTTC     TCTCCTGTCTTTAGC
   DSY1392   8  71 119 1635240 .. 1635267 -  -9.2  -3.02402   CCTAGATGAAACAAT        CATCACCACCCGT CCA ACGGGTGGTT-TG        CTCTGAGGCTATAAG
   DSY1418   8  61 435 1663155 .. 1663174 -  -2.8  -4.57073   CATGGCGCGGAAAAA            CAGCTCTCT CTA AGAG-GCAG            GAATGGACAGAAAAG
   DSY1421   7  82 470 1666444 .. 1666457 -  -6.7  -4.84359   CGATCCGCAGAAAAA               TCCAG TAAA CTGGA                ATTTCCGGACTGAGG
   DSY1425   5 100  61 1671269 .. 1671309 - -11.4  -4.13728   TATATATGGGCAAAA CAGAGTCAGGACTATCTCCA AAA TGGAGAT-G-CCTCACTCTG TTTTTGTTTCTCATT
   DSY1440   7 100  87 1686051 .. 1686093 - -14.5  -3.81848   AACAGTGTAGAATAA GTTTAAGATAAACCGAGGCA TTTG TGTCTCGGTTT-TCTTAAAC GCTCCCCATGAAGGG
   DSY1446   3  72 260 1691233 .. 1691247 -   -10  -2.86432   CTCAAGAGGAGCAGA               TTGGCG GAC CGCCAA               AGTACTTTACGACAG
   DSY1451   7 100  18 1696343 .. 1696372 - -16.7  -4.48449   TGATTAAAATACAAA       GGCTTAGAAATGA TTGT TCATTTCTAAGCC        TTTGTCATGTCGTAT
   DSY1473   5 100  27 1717672 .. 1717705 - -15.3  -3.62054   AGCCCAAATAATTAA     GCCAGGAGCTTGTCC TAGC GGAACAGCTCCTGGC      TTTTAGCAATTTAAA
   DSY1477   1  44  65 1721744 .. 1721756 -  -3.3  -3.01712   CTTTTTGGTTGAACA                CAGCC TTT GTCTG                GATCGATATGGTCGG
   DSY1483   5 100 369 1728204 .. 1728226 - -13.6   -4.5852   GAAGCCAAATTAAAA           TTAGGGTACA ATT TGTACCCTAA           CTGCTATGACCGCAT
   DSY1493  10 100 180 1743903 .. 1743926 - -15.4  -3.61178   GCCAGGTAGTGCAAA          GAGACCATCG TAAT CGATGGTCTC           TTTGCTTTGGGGCAA
   DSY1493  10 100  21 1744056 .. 1744085 - -22.3   -3.8901   GTCCAAACTACCAAA       GCCGGCCCTTGAT TTCT ATCAAGGGCCGGC        TTTGGTGCGTAAAAC
   DSY1503   2  54 157 1756125 .. 1756140 -    -4    -3.695   TCTAAAGACCTTAAA              CCTTCCA AAA TGGA-GG              AATAACTTTAAGTCC
   DSY1508   3 100   9 1761638 .. 1761675 - -17.1  -3.27298   GTCTCTAATCACGAA   TCAAGGGGATTCTTGCC TGAA GGCTGGAATCCCCTTGA    TTTTGTGATTAAAAT
   DSY1514   8  65 432 1767470 .. 1767483 -  -3.1   -4.6038   TATAGGAAATCAAAA               TCCGA AGAA TCAGA                AGCGATTCGTTTAAG
   DSY1522   7  67  63 1777130 .. 1777145 -  -6.8  -3.79864   TTTAGATAAGAAATA              CAGGGA ACCG CCCCTG               TGCCTTCCGGAAAGG
   DSY1529   5  61 385 1783419 .. 1783429 -  -6.8  -3.29461   GAATGCGCCTGAGAA                 GCTG GAC CAGC                 TGCCCCATACGAAAA
   DSY1529   5  61 197 1783606 .. 1783617 -  -5.8   -3.5764   AAGGTTATGGCCAAA                GAGC TTAT GCTC                 AGCGGCTGGCACTAT
   DSY1534   3  84  39 1787901 .. 1787936 -  -6.2  -4.99043   GCGGCATAAAGAAAA    GCGCCTTTCTC-CAC TGTTATG GTGAGAAAAGGGCGC    TTCGTTTATAACAAG
   DSY1540   3  52 346 1793373 .. 1793383 -  -5.4  -3.04122   GGGGATTATAAAGGA                 CCTT ACT AAGG                 AGAGAAAACCATGAG
   DSY1548  11 100 385 1803732 .. 1803753 - -15.9  -3.28859   AACAGGGAAATAAAC           GGGGCTGTC GTAA GACAGCCCC            ACAGACTGTAGACAA
   DSY1548  11 100 317 1803778 .. 1803821 - -11.8  -4.24984   AGACAAAAGCAGAAA CACCCCTATTCCCATGGTAT AATA ATGCTATAGGGATAGGGGTG TTTTGGATGTATGTG
   DSY1571   4  50 370 1825850 .. 1825860 -  -5.4  -2.73542   TCTAACCGGTAATGA                 GGAA AGA TTCC                 TGGGACAGGCCTATT
   DSY1579   3  87  16 1832551 .. 1832583 -  -8.4  -4.53475   ATGGTATAAAAATAA      CCCTGAACTCCGCT GACTA AACGGCTTTCAGGG      CTGTATACCGATATA
       pyk   5 100  60 1865958 .. 1866006 - -15.4  -2.81547   TTTCCAGATCAACGA TGCTCCCTCCAGGTCAGCTGTTT GACA AAGCAGCGG-CCTTGAGGGAGCA TTTGTATAGATTGCC
   DSY1615  11 100 343 1873555 .. 1873611 - -17.6  -3.14344   CAGCTCTTTTATCAA CGGTCCATTGCTCAGCCAAATTGCCAA CAGG TTGGTAATTTGGCTGAGCAATGGTT-G TAAAAAAAGGGAGCC
   DSY1615  11 100 283 1873620 .. 1873671 -   -24  -5.40474   ATGGTTGTAAAAAAA GGGAGCCTCGC-CAACTGCTTTAAA TTA CCTAAAGCCGTTGGGCGAGGCTCCC TTACCTTGCACTATC
   DSY1668   8 100 381 1933308 .. 1933341 - -13.9  -4.28111   CAGATCATTAAGAAA     TCCCCGGAAATGAAC CAAC GAACATTTCCGGGGA      TTTCTTCTTGCTTTA
   DSY1685   6  77  64 1958058 .. 1958080 - -10.6  -3.17763   GTGAGATCCGATGAA           GAAAGCCTCC AGT GGAGGGTTTC           AGGAGCTCACGCCCG
   DSY1689   3  58  43 1966989 .. 1967001 -  -3.3  -4.14598   CTTAATCAAATTAAA                TGGCC AAT GGCAA                ATAGACGGCCATGAT
   DSY1706   6 100  12 1981213 .. 1981251 -   -16  -3.72241   CATGAATTAGCCAAA   GGCGTCCTCCCTTCACTA TAA TAGTGGGGGCAGGACGCC   TTTATTAGTGATTAT
   DSY1722   3  59 397 1998708 .. 1998722 -  -5.8  -3.53012   CCGCTGGTCCGGAAA               GATAAT TTT ATTATC               CGGTTCGTAGAAATT
   DSY1758   2 100  49 2035878 .. 2035915 - -24.5   -4.2349   GTCCGATATGCAAAA   CTCCCCTTGAATTATGG TGTT CCATAATTCAAGGGGAG    TTATTTCGCTATCAC
   DSY1821   7 100 272 2112014 .. 2112028 -   -10  -4.45068   ACTCCGAAGAAGAAA               CCTTCC GGT GGAAGG               TTTTAGGATTCACGC
   DSY1834   2 100  69 2125806 .. 2125843 -   -15  -4.11938   GAAATGAAGCAGAAA   TACGACCCTC-CCCCTA AAACA TCGGGGCGAGGGTCGTA   TTTTTATAAACTCTT
   DSY1838   1 100 439 2128540 .. 2128584 - -20.9  -3.93026   AATAGCTTAAGGAAA GAGGCTGTTGCTTAACGAACG TAC CGTTCATTTTGCAACAGCCTC TTCTTTTCCTTGCGC
   DSY1846   4  57 103 2136934 .. 2136958 -    -5  -3.67597   GGTCGTACTGAAGAA         TGGATA-GGGG AATG CCCCATCTCCA          ACATCGCCGGGAAGC
   DSY1911   9  71 467 2204161 .. 2204189 -  -8.7  -3.33162   TACTTTATCTTAGAA        GGCCAGGTCAAGC TCA GCAAGACCTTGCC        CAATGGGGATGAACA
   DSY1918   6 100  18 2213801 .. 2213818 -  -9.9  -5.15117   TAAAATTGCAAAAAA             CCTGTCA AATG TGACAGG              TTTTTTATACGGGAA
   DSY1929   1  42  49 2225084 .. 2225100 -  -2.9  -2.80443   TGATACTCGACGACA              GTGGAAC CTT GTCACAC              CGCTCCGCCCGGGGA
   DSY1963  10 100 392 2263577 .. 2263617 - -19.2  -3.52345   AACAACAACATAAGA GCGTGCCGC-CTGGAG-GTT GGA AACACCCCAGGGCGGCACGC TTGTCAGGCACAACA
   DSY2012   1  63  25 2329358 .. 2329374 -    -5  -4.13995   GTTCCATAAAGCAAA              CCTCCC GGACA GGGTGG              AGCTTTAAACCGTAA
   DSY2075   7  83 309 2419743 .. 2419761 - -11.8  -2.78863   GAAATTAAATAAGAG             TTCAGGGA AAA TCCCTGAA             ACAAATTTTAAATAC
   DSY2088   3  80  62 2432162 .. 2432210 -  -6.5  -4.87786   GTAAGTTCATAAAAA GGGAGCATCGCCGGGCTACTGCA AAA CGTAGCTTTCAGGCAATGCTCCC TTTGCTTAAAAAGAG
   DSY2094   6 100  57 2438510 .. 2438543 - -16.9  -3.08472   AATATACAAAAACAG     GGCGGGAACTCAA CTTAACCC TTGAGTTCCCGCC      TTTCTTTAATAACAC
   DSY2099   4 100 110 2442305 .. 2442341 - -23.9   -5.4505   TTCGTCAACAAAAAA    GTCGTCCTCCCCCCACT ATC AGTGGAGAGAGGACGAC    TTTGGCTATTGGCCT
   DSY2106   8 100  12 2449254 .. 2449295 - -22.7  -4.06785   ACAGGGAGAAAAACA GGGACAGGTACCATTATTCA TAC TGAATA-TGGTACCTGTCCC CTTTTTTCACGTTAG
   DSY2117   3  58  53 2462179 .. 2462215 -    -3  -4.11183   TCTGACGACAAAGAA    GCCGTTGCCCAA GGAACTGTAAAGT TCGTGCAACGGC    ATTTTTGCTTTCAGT
   DSY2128   7 100 230 2474696 .. 2474741 - -19.1  -3.65313   TAATGACATTCTAAA GGGCGTGTCGCAAAACGTTTA TGTG TAAACGTAGGGCGACACGCCC TTTCAATAAGATTAG
   DSY2145   5 100  28 2494922 .. 2494954 -  -7.7  -5.34365   TTACAACAAGAAAAA      GCTGGCTCCCCCTTA ATC CAAGGATAAACCAGC      CAAGATCACATAAGA
   DSY2158   6  60 440 2504585 .. 2504598 -  -3.8   -4.2008   ATATATTTCAACAAA               GTGC TACAAT GCAC                ATAATAAAAGCCTTA
   DSY2169   7 100 449 2517170 .. 2517185 -    -9  -4.74518   AACTATTAAAATAAA              CCGCAA GCGC TTGCGG               TTTTGGACAAACAAA
   DSY2169   7 100 399 2517204 .. 2517235 - -18.8  -5.72622   TGGACAAACAAAAAA      GCCCCTCCCATACC ATCA GGTACGGAAGGGGC       TTTGTCATGTCTACA
   DSY2209   7 100 241 2559036 .. 2559055 - -12.2  -5.53079   AAAAGATACAAAAAA            GCCCTATC TGCT GATAGGGC             TACATATTAATAATC
   DSY2243   5 100 332 2593552 .. 2593588 - -14.7  -2.94747   GCAGCCTAGTATACA   TAAAGGAAGCGTGTCC TGCCCT GG-CACGCTTCCTTTA    TGCCTTATTTGCCAA
   DSY2273   3  59   0 2624525 .. 2624539 -  -2.7  -4.25325   ATACAACAAAGCAAA               GACCC TATAC GGGGC               TAAGCATTAAAGATG
   DSY2305  10  58 161 2655020 .. 2655048 -  -3.8  -4.07568   CGGTTGGTTTGAAAA        GATTGCCCTGAA AGAGG TTCTGGACAAAC        TCCCTGAACGGGAAA
   DSY2309   7 100  42 2657941 .. 2657964 -   -16     -3.94   GGAACTTGCAAAGAA          CCCTGGCCAC AGTC GCGGCCAGGG           TTCTCTCGTTTATAC
      dmsC   7 100  29 2681662 .. 2681704 - -12.9  -3.99374   TCTTATTAATAACAA TAACCAACAACCAAGAAGG TGTTC CCTTCAGAGTTGTTGGTTA TTGCTTTATTATTTT
   DSY2361   6 100  53 2712004 .. 2712037 - -13.3  -4.46233   GGAATTTGAAACAAA     GCAAGCCT-CCGGAGA GCT TCTCCAACAGGCTTGC     TTTATTTCTGGCCTA
   DSY2456   5 100 425 2809375 .. 2809394 - -11.4  -4.64657   GCAAAGTGCGAAAAA            GCCCCCTC GAAT GAGGAGGC             TCACTGTGCAGATCT
   DSY2473   8 100  26 2827714 .. 2827746 - -16.4  -4.19336   AATCATTGCAACAAA     GGGAGGCCGC-AACT GCTT AGTCAGCGGCCTCCC      TTATTACTTCCTTAC
   DSY2512   5 100  33 2879124 .. 2879148 - -10.1  -5.29782   GATACGTATAAAAAA          GAGAGACAG GAATAGT CTGTCTCTC          TTTTCTCTCCATTTT
   DSY2571   4  67  28 2938389 .. 2938437 -  -8.8  -2.81559   ATGACAAGCGGAAAT TGCAGACGGCTGAAGAATAGGG TCATC CCCTGCTCTCCAGCCGTTTGTT TTTTGCCTATCTCTT
   DSY2620   7 100  86 2983622 .. 2983636 -  -8.5  -5.32944   CCCAGAATGAAAAAA               GCGGC TGTCT GCCGC               TTTTCTATTCTATCG
   DSY2632   7 100   3 2998628 .. 2998666 - -16.2   -3.9941   GCCTTCACAAGCAAA   CAGAGTCCTGAATGGC CGGCGGT GTCATTCAGGACTCTG   TCTCATCTCCATTCT
   DSY2637   3 100  18 3002663 .. 3002694 -   -11  -4.42765   CTTGAAAAAATCAAA      GGATACCTCTCTTT ACAA AAAGAGGAGTATCC       TTCTATCTACCTTAT
   DSY2653   5 100  21 3020217 .. 3020257 - -15.7  -2.77182   GTTTATACGGAACCA  TGAGAAAAGCAGAAGCA TATCAAC CGCTCCTGCTTTTCTCA  ATTAGATTTCTAAAA
   DSY2681  12  86 189 3049705 .. 3049717 -  -9.1  -4.35116   CACTGCAGACGAAAA                CTGCG CGG CGCAG                GTCAGTTTCGCTCAA
   DSY2700   4 100 150 3069689 .. 3069723 - -13.8  -3.71649   CCCTTAAATGCCAAA    GCCTTAGAGAGACTG ACATTA CAGTC-CTCTAAGGC     TTTGGCATTTATAAT
   DSY2714   3 100   8 3082037 .. 3082089 -   -21  -4.57516   ATAGCTAAATGAAAA TTCGGCCGTTTTGCGATCGATTCAT CTAG ATGAGTCAATC-CAAAACGGCCGAA TTTTTAATCAGCAAT
   DSY2743   4 100 125 3112686 .. 3112715 - -15.9   -3.0976   GGCAATATGCCAAGA       TGGACTGCCTCAT CCCC ATGAAGCAGTCCA        TCTTGTGCTTTAATT
   DSY2752  15 100 471 3124112 .. 3124132 - -12.5  -4.04187   TACTATAAAAGATAA            CGCCGGAGC AGA GTTCCGGCG            TCATTTTGCTTTGCT
   DSY2752  15 100  73 3124497 .. 3124530 - -13.2  -3.72453   ACTAAGAACGCGAAA     GCCTGCAGAATCCA AAAGTA TGGAGCCTGCAGGC      TTTCATTTCTCATCA
   DSY2763   6  61 202 3136621 .. 3136632 -  -5.8  -3.73783   TAGGTAAGCTAACAA                CTGG GGAG CCAG                 TGTACGTAGTTGACG
   DSY2795   8 100 393 3170310 .. 3170335 - -10.5   -5.4833   GGATGCAAGAAAAAA         GCCTGTAGATA CGCA TATCTGCAGGC          TTTTCACCTTAGAGC
   DSY2795   8 100 130 3170564 .. 3170598 - -10.8  -4.99134   AGGGGAAATTAAAAA    GCGCATG-GGAGGGT TTTTTC ACCCTGCACATGCGC     TATGCTTCGTTATCT
   DSY2799   2  58 361 3175857 .. 3175867 -  -2.4  -4.32034   CTATGAGCAGGAAAA                 CCGC AGT GTGG                 AGGAAAAGCTGGAAA
   DSY2843   2  49  62 3236091 .. 3236105 -    -5  -2.76261   TTCCAATGGGGAAAT               TCATCA CAT TGACGA               TATTTGTTTTCTGTT
   DSY2853   2  47 198 3246348 .. 3246360 -    -2  -3.52341   ATCTCAATATTACAA                TTGA ATATA TCAA                TACCCACTGAGCTAT
   DSY2876   7 100 353 3273034 .. 3273058 - -12.9  -3.79747   TTACCTATGACCAAA          TGGGAGCGAAT CTG ATTCGCACCCA          AACGCTGGCCGACGG
   DSY2876   7 100  88 3273286 .. 3273323 -  -9.1  -5.44119   TTTATTGTAAAAAAA   CCCGTCCCAGGACAAGA AACT CCTCTTCCTGTGACAGG    TTTATTTTATTAGCG
   DSY2939   7 100  -3 3343728 .. 3343753 - -14.1  -5.00884   AGCCTCCCTAAAAAA         GTGAGACAGGA TGCC CCCTGTCTCAC          TTTAATCCATATCGA
   DSY2998  10 100  19 3398857 .. 3398891 - -12.3  -3.85325   ATAGACATAAAAAAG    CGCCTCAATCTTTTGG AACA CCTAA-GATTGAGGCG     TTTTAATCAATAGCT
   DSY3009   7 100  74 3407707 .. 3407734 - -15.8  -3.08961   ATAAACAACCATACA        GATGCCAAAGAA ATTC TTCTTTGGCATC         TGCGCATAGCTATAA
   DSY3034   5 100  28 3433363 .. 3433417 - -14.5   -3.1489   CCAAATATGACTTAA CGGAGCCCGGACAATCCCTGGAAGCCG ATC CGACTT-CAGGAACT-TCCGCACTCCG TTAACTTAGCGAATG
   DSY3038   2  86 382 3436488 .. 3436504 -    -8  -4.72986   GATTTGCATGAAAAA              GGGACT TTTAC AGTCCC              TTTTTTGTGTCATTA
   DSY3043   2 100  49 3440582 .. 3440619 -   -12  -4.91852   TTGAGTAAAAATAAA   GGGACGGTTCAAAGCA AAAACA CGCTTTGGTCCGTCCC    TTTTTATCTTATTTT
      selB   7 100 122 3500504 .. 3500525 - -10.9  -4.64676   GCAGGTGTAACAAAA           GACGACTTC CACG GAAGCCGTC            TTTTGTCATATCCCA
   DSY3152   3  63  71 3566801 .. 3566831 -  -4.9  -4.12188   CTATTATTTTGAAAA      TGCCTTCGAGATAA GAGA TTATCTC-AAGGAA       AATTATGATAAACTC
   DSY3204   4 100   7 3628020 .. 3628061 - -28.3  -3.75678   GCGTTAAAGAAAAAG GGGTGCCGCAAAACGTTGA CTCA CCAACGTTTTGCGGCACCC  TCTGTCTTATGCTGA
   DSY3215   5 100 345 3639888 .. 3639925 - -21.5  -5.22137   AATCATAAAACAAAA   GAAGGTCTCCGGCAGAT TTTG ATCTGTCGGAGACCTTC    TTTTTGTTACTTGCC
   DSY3229   8  91   6 3655619 .. 3655667 - -13.2  -2.63073   GCCGGCCAAGAATAT GGTTAAGCAGAAGGCCCTTGGA ACGAA TCCCGGGGCCTTCTGCTTAAAA TGAACTTACTCTTGC
   DSY3256   5 100  63 3680129 .. 3680152 -   -11  -4.68209   ATGCCAATAAAGAAA          GGAGCTCAGC TATA ACCGAGCTCC           CTCTGACCCCAAACT
   DSY3270  13  71  50 3695041 .. 3695067 -  -2.4  -5.11836   AGAGTTAAAAGAAAA        GAATCCGCTACC TGAAT GGT--CGGATTC        TTTTTTTTATCTTAT
   DSY3285   1  41  81 3712397 .. 3712410 -  -2.3  -2.74012   AGAAGCAGAAATGGA               CACGG CTTC CCCTG                AGTAACTTATATTGT
   DSY3292  11  68 272 3720110 .. 3720122 -  -4.8  -4.52589   TGCTGGCAGAGAAAA                CTGC GGGAA GCAG                CCTGCACAGACCTTA
   DSY3343   5 100  37 3784467 .. 3784501 - -13.1  -3.58884   TTAAGCAAAGAAAAG     CGACCTTATTCTACT TTTGC AGTACAATAAGGTCG     TTCTTTATTATCGTA
   DSY3375   6 100 191 3829392 .. 3829435 - -20.6  -5.48825   GATCAGGCAAAAAAA GCGGATGAAG-CATGTGAACA CGC TGTACACATGGCTTCATCCGC TTTTTCTTTTATGCC
   DSY3418   7  95  29 3879996 .. 3880028 - -12.8  -2.91429   AGAGTAAAGTAATCA     GGGCACTCTACG-CA ATTG TGACGTAGGGTGCCC      TTAGTTTCGTATAAA
   DSY3436   4  73  28 3906511 .. 3906525 -   -10  -3.00298   GGGGTCAACTATAGA               GCAAGG CTT CCTTGC               TTTACATACTCTTTT
   DSY3469   3 100 259 3943317 .. 3943358 - -21.9  -3.02166   TGCCCAAGTAAACGA TAAGGCCCTTGAC-CTTCCC GGC AGGAAGTGTCAAGGGCCTTA TCTTGATCCCTAGAG
   DSY3476   7  69 132 3951477 .. 3951525 -  -8.4  -3.25946   GGAGCGCAAAGAAAT GACGGTTCCCCGTTTGCTG-GAAT TGT ATTCTCAGCAAA-GTAAAACCGCC TTCGCTAATGATCGC
   DSY3486   8  75 347 3972528 .. 3972551 -    -3   -5.1383   AAGAACAGACAAAAA          GTCAATGCTG CTAT CAGCAACGCC           AAAGCATACTTCACA
   DSY3540   8 100 109 4040270 .. 4040291 - -17.3  -5.36441   TCCGCACAGAAAAAA           CCGGCGCTG TTGC CAGCGCCGG            AATCGGCCTGAAAAG
   DSY3553   8  51  97 4055553 .. 4055573 -  -3.9  -3.55203   AAAAGGCCTTGGAAA            TTGCGACCA ACA TGGTTGCGA            CACTGCAGGAATACC
   DSY3558   4  65 460 4059469 .. 4059488 -  -6.4  -3.75738   GAGGATGACTAATAA            CTCGGGAT CATC ATCCTGAG             CCGGATTGTTTTCAA
   DSY3596   4  88 378 4101002 .. 4101028 -  -9.5  -4.32067   TACCCTATAAAATAA         GCCGATTAAGA TCATG TCCCAATCGGC         TTGCTCTGTACTATT
   DSY3602   6 100 289 4106831 .. 4106859 - -15.4   -2.6933   GGTCTGAGAAAAATG        CAGAGCCTGAAG CTTAC CTCCAGGCTCTG        GAACAACCGGGTTAA
   DSY3607   7  63 123 4111914 .. 4111926 -  -4.9  -4.10925   AGAGATTCCCCAAAA                TCTAT GGG ATAGA                ATTCTGCGCAAACAA
   DSY3615   6  59 350 4119854 .. 4119872 -  -6.6  -3.07259   AATGACTTTGAAAAC             CTCACCCC CTT GGGGAAAG             TCCACAAGAATACCG
   DSY3665   6  61 375 4178103 .. 4178125 -  -4.2  -4.07678   CGTTAAAATAGGAAA           CACTAATTTC ACA GAATTTAATG           ACTTGTATAATGACC
   DSY3668   2 100  11 4182176 .. 4182199 -   -16  -4.15044   GCTCCCCTTAATAAA          GAGCGCCGGA CTTC CCCGGCGCTC           TTTTTGTCTGCTATT
   DSY3711   4  51 194 4226988 .. 4227024 -  -3.2  -3.57792   GCAGCCATCCGCAAA   TATTCCCATCAGGCGGAT ACC ATCTGC--GATAGGAATA   TTGTGGCAATCTTAC
   DSY3728   5 100 116 4247342 .. 4247370 - -13.4  -4.29325   CATTAATATTGAAAA        CCAGATCTTTAT TCCTT ATAAAGATCTGG        TTTTGATCAGGATAG
   DSY3733   5  60 236 4254926 .. 4254947 -  -3.7  -4.21194   TGCCAGGACGGAAAA           GCCCGTGC TGATTTT GCA-GGGC           GACAAGGATTTTCAA
   DSY3743   8 100 113 4267354 .. 4267385 - -20.3  -3.25598   GCCGAAAACAAATCA      GGCACCCTACGCT TCATTC AGCGTAGGGTGCC       TTTACACTCATTTTT
   DSY3805  14 100  59 4336694 .. 4336723 - -13.1  -3.66908   TCGCCTTAAAATCAA       TGACACCAACCCAT TAA AT-GGTTGGTGTCA       TTTTTTATGCCGCAG
   DSY3865   3  61 143 4418683 .. 4418697 -    -5  -3.93057   CTCAAAACGAGCAAA               TGCTTC TCA AAAGCA               CATTATTAGTTCTTG
      cobA   8 100 240 4435064 .. 4435093 - -11.6  -3.92542   GTTACCCCTAAAGAA       TAGAAGCACTCCC ATTTA GGG-GTGCTTCTA       TTCTTTAGATTCATT
   DSY3901   3 100   4 4463643 .. 4463677 - -12.3  -3.90922   ATTTCCCTTAAAGAA    CAAGAGGGC-TCTCCA ATTA TTGAGATGCCCTCTTG     TTGTCATTTGCTTTC
   DSY3921   7  64  44 4482235 .. 4482261 -  -2.9  -4.59089   CAACTCATAAAGAAA        GAGCCGTTCCTC AGCT GAGGG-CGGCTT         TTCTCATTGCTATGC
   DSY3947   4  77 248 4513167 .. 4513192 - -10.5  -3.14881   TAACCCCCTGACTAA         TGAGGAGTTGC TGTT GCAACTCTTCA          TATGAAGGAATATGT
   DSY4002   4 100  23 4571369 .. 4571401 - -11.3  -4.96848   TTGCCGATAGAAAAA      GCGCCTGCCCC GTGACTTGGTT GGGGCAGACGC      TCATATTTATAGATT
   DSY4037   6  88  28 4607374 .. 4607413 -  -9.5  -4.27512   GCTGATAACAAACAA TGCTCCCTGGAGAATCAGG TTTA CCTC-TTCTC-AGGGAGCA  TTTTCATAGTGCAAT
   DSY4045   7 100  74 4619834 .. 4619852 - -11.7   -5.4251   TTTAGACAGAAAAAA             GGAGGGG CAATC CCCCTCC             TTAACTAGTTTCTTC
   DSY4134   2 100  32 4718786 .. 4718825 - -19.4  -4.87626   CTTCAACATGAAAAA  GCCCCTTGATCCGTATCC TATA GCATTCGGATCAAGGGGC   TTTCCTTCTCACTTC
   DSY4154   2 100  32 4735573 .. 4735611 - -14.8  -5.38398   ATAAAAAGACAAAAA   TCCCCCTGGATTGA CTCTTGTCTGC TCAATCCAGGGGGA   TTACTATTTCCGGAA
   DSY4168   7  57 286 4751863 .. 4751879 -  -6.6  -2.90075   CGCCCGGGAAGGAGA              GGATCT CCTAC AGATCC              TGCGGGAAAAGCTGC
   DSY4171   3 100  47 4755194 .. 4755245 - -24.9   -4.6038   TAGAGCAAATGAAAA TTCGGCCGTTTTGAGATCGACTCA GTAGA TGAGTCAATC-CAAAACGGCCGAA TTTTTGCTCTGAAAA
   DSY4184   4  90  35 4768957 .. 4769001 -  -5.7  -5.42131   GAATTATACAAAAAA GATCCGATGTTCCGGAGTG CTGAATC CATCCGGGACCATCGAATC TTTTCTTTTTATAGC
   DSY4199   9 100  34 4784723 .. 4784764 - -25.5  -3.61356   ATTACTCACCCCAAA GAGGGCTGACTTCAGGATT GGAC AATCCTAAAGTCAGCCCTC  TTTCTATGGTCTTCT
   DSY4221   2  46 194 4808334 .. 4808353 -  -3.6    -2.924   GAACGCTGTAGAAAG            TGAGGA TAGAACGG TCCTCA             GCGGCCTGGTCCAAC
      ccmB   8  66 116 4816140 .. 4816176 -  -4.5  -4.37658   AACCCTGGTATAAAA   GTGGTCATGCTGCGCC GCTAAA AGCACA-CATGACCAT    CTCTACTAAATCTAG
   DSY4234   5 100  47 4821277 .. 4821313 - -17.5  -3.85184   GCGAAAACACGCAAA   GGGAGCAAGCACTTGC ACATAG GCAAG-GCTTGCTCCC    TTTATAACTGTTATG
   DSY4254   8 100  32 4839137 .. 4839165 -   -19  -3.67634   TATGACCCGAAAAGA        GCCCTCTTCAGG AAAAA CCTGAAGAGGGC        TTTATAAAAGGGTAT
   DSY4287   5 100  48 4874451 .. 4874493 - -20.2  -4.98061   ACATAGGAAATAAAA TAGTACAGCCAGCAAATC TTTAATC GATCTGCTGGCTGTACTA TTTTTGACTATCTAT
   DSY4290   6 100  18 4876500 .. 4876537 - -18.7  -2.76686   ATTTTATAGAAATAT   GAAGGCTCTAAAAGCAT TACG AAGCTTTTAGAGCCTTC    TAAACATGTGCCAAG
   DSY4327   8 100   3 4924212 .. 4924244 - -10.6  -4.40804   GATTACGGTATAAAA      GGAGAAACCATCGT TGATG ACGCGGGTTTCTCC      TTTTAAGCATGCTCG
   DSY4389   5  47   5 4991652 .. 4991663 -  -4.4  -2.95774   TATAGCCATCATAGA                GTCA TCAC TGAC                 AAATTTAAGCTTTAG
   DSY4406   6 100  58 5009691 .. 5009727 -   -11  -4.25859   CGCAATCGAAAAGAA   GGCCACCAATACAATCC GCAA AGAC-GTATCGGTGGCC    TTTCCTCTTCTTCCC
   DSY4424   4 100  38 5027639 .. 5027675 - -14.3  -3.79787   CGATACTAATTCAAA    GCGTCCTCTCTTCGCCA TAA CGGCGGGGTGAGGACGC    TTACGCTCTATCTCC
   DSY4437   4 100  30 5042114 .. 5042153 - -20.2  -4.87807   TTAAGATACGAAAAA  GGAGCATCGCC-GGCTACT TTA AGTAGCCCAGCGATGCCCC  CCTGGAGCTTAATAG
   DSY4457   3  58  18 5062273 .. 5062286 -  -3.1  -4.14598   TGGAAGCAAAGCAAA               GATCC CGCG GAATC                CTGATTCATTAATGG
   DSY4471   5  77 239 5074382 .. 5074404 -  -6.3  -4.70887   TGATGAAGAAACAAA           TGGAGGAAT TGGAT ATTCCACCA           ATTCCAGAATTCATT
   DSY4480   3 100  69 5083738 .. 5083769 - -12.4  -4.11033   ATGAAAGAGCAGAAA      GCGGAAACACTAGT TTAA ACTAACGCTTCCGC       TTCCAGAATCTATCG
   DSY4484   7 100  61 5088006 .. 5088053 - -13.6  -3.08467   GCCAGAAAGCATATA GAAACCCGTGGCATTAACCGG ATCACTG CCGATTC-TGCCACGGGTTCC ATTTTGAACATTTAG
   DSY4497   5  76 212 5104241 .. 5104264 -  -8.1  -4.08767   CCCAGCCTTGGAAAA          GGCCCTGAC CTTCTC GCCAGAGCC           TTTGACGAAACATAT
   DSY4503   2  59  31 5110274 .. 5110286 -  -2.6   -4.2558   CACTGTTTATGAAAA                GCCG TCCTG CAGC                ACGGGTGCAGCGAGG
   DSY4516   8 100 354 5125291 .. 5125330 - -16.6  -3.00704   ACTGGTTAAACTATA  CCCTGTAGAGTAGACATT AAAT AAAGACTACTCTACAGGG   TTTTTTGGTACAATT
   DSY4563   9 100  22 5179957 .. 5179978 - -10.1   -5.1861   CTCAGCAGGAAAAAA           GCACCGGCA ATCA TACCGGCGC            AGGCCAAAAGCAAAA
   DSY4568   3 100 274 5184150 .. 5184170 -  -9.7  -4.72272   CCTGGGCAGCAAAAA            CACCGGC GATTTAG GCCGGTG            TTAGGCTACCTGAGA
   DSY4588   3 100 307 5210639 .. 5210664 - -16.3  -4.25401   GAAACCTAAGACAAA         GCCTCCAGTTA ATAT TAACTGGAGGC          TTTGTCTTAGAGTGA
   DSY4608   8 100 305 5232409 .. 5232424 -  -6.8  -5.67063   CCCACCAGAAAAAAA              GGAACC TGCT GGTCCC               TCTCTTTGGTGGCAG
   DSY4608   8 100  10 5232691 .. 5232719 - -16.1  -2.90075   GCCTCCTTAATCATA        GACGCCTCCTG TATACAG CAGGAGGCGTC        GTTTTTCTATTAATT
   DSY4682   9 100  23 5311589 .. 5311605 - -13.7  -3.80622   AGAGAAATGCAAGAA              GGGGTGC ACT GCACCCC              TTTTTTCTTGCTTTC
   DSY4720   6  81 170 5352675 .. 5352701 -  -4.4  -5.29782   GAGATTGAGAAAAAA         GCTATTATGAAG GCT CTCCATGAAAGC         AATAACCACATCCGG
   DSY4743   7  66 202 5384038 .. 5384053 -    -4  -4.50218   AATGACCAAAAACAA              GACCAT CATT ATGATC               GCTCACCGGCTGAAA
   DSY4757   1  42 332 5400142 .. 5400152 -  -3.2  -2.70932   GGCTCGGTGGAAGCA                 TCCA TTC CGGA                 TATTATCGAAGCAGG
   DSY4791   5  71 363 5439903 .. 5439952 - -10.1  -2.61429   TAAAAGCGTTAGAAC CGGCCTGCATTTTAAACCCCTCG AATT CGACGGGTTTAAAATCCAAGTTG TTCCCTAAGTCCAAG
   DSY4808   1  58 255 5464087 .. 5464100 -  -3.9  -3.99461   AGGAAGGCAAAAAGA               TCAAA GCTC TTTGA                AATAGGTTTCCTTCA
   DSY4829   5  88  89 5488751 .. 5488781 -  -6.9   -5.0916   GGGCGAACATAAAAA       GCGAGTCCG TTGGCCTAAAACG CGGACTCGC       TTTTGAATAGACTAT
   DSY4852   3  71  35 5515190 .. 5515210 -  -8.3  -3.54424   CTGGATTTTGCCAAA            GAGAGCCTT GCA AAGACCCTC            TTTGGCATTTTTCTG
   DSY4856   5 100 158 5518509 .. 5518558 -   -11  -5.80817   TCCAATACAAAAAAA TTGAACTGCATTTCCCATTGTTA TTTGC CAGCAATGGGAG-TGCAGTTCAA TTCTATCTTATGGCT
   DSY4890   3 100 209 5557612 .. 5557640 - -12.6  -5.27023   ACCTTAAAAAGAAAA        GGGTTCTTGGAA GCGTA TTCCAAAAACCC        TTTTCTTTTATATCC
   DSY4924   2  49 184 5594238 .. 5594248 -  -5.4   -2.5474   CTTTAGCTATAACAT                 GTTC GTT GAAC                 TGGCAGAGAGACTCT
   DSY4955   5  71 342 5624623 .. 5624638 -  -4.6  -4.68512   CCACAACAAAAAGAA              CCGGAG AAAA CCCCAG               AAGAAACCGCCTCCG
   DSY4977   6 100  71 5647908 .. 5647932 - -10.7  -5.08169   ACACATGCTAAAAAA          GACCGGAGC ACCACCA GCCCCGGTC          TTACTCTATTAATTC
   DSY4982  11 100 214 5652693 .. 5652703 -  -8.2  -5.28983   GTTAAAACAGAAAAA                 GGCC CCT GGCC                 TAGAGGAGGAAAAAA
   DSY4982  11 100  15 5652877 .. 5652902 -  -7.7  -5.39755   TATAACGAGAAAAAA         TAGTCACGA ATAAACCA TCGTGACTA          TTTTTATACACTAAT
   DSY5046   6  89 189 5715173 .. 5715190 + -11.3  -3.54129   AACTTTGTCCCCAAA             CGCGACA ACGT TGTCGCG              TTTGGGGACAATATC
   DSY5014   8 100  18 5685265 .. 5685292 + -13.4  -3.94634   AAGCACTAAAAGAAA        CCCTGGCCGCTC CTTG GAGTGACCAGGG         TTCTTTGCGCTGGTA
   DSY5004   1  51  83 5671239 .. 5671258 +  -3.5  -3.53563   CGGAGCCACGGTTCA            CATCAGG TATTAC CCTGAGG             TTTGGCGGGAGCTGT
   DSY4987   3  57 211 5658610 .. 5658640 +  -6.1  -3.07994   TAGTCCCACCCCTGC      TCCTGCCAAGCCGC CAAA GCGGCATGG-AGCA       TTCCATGAACTTGAA
   DSY4981   5  91 231 5652877 .. 5652902 +  -7.7  -4.86001   TATAACGAGAAAAAA         TAGTCACGA ATAAACCA TCGTGACTA          TTTTTATACACTAAT
   DSY4976   2  69  44 5647908 .. 5647932 +  -8.5  -3.40022   ACACATGCTAAAAAA          GACCGGAGC ACCACCA GCCCCGGTC          TTACTCTATTAATTC
   DSY4967   5 100  30 5637004 .. 5637034 + -19.9  -4.42851   AAATGGGTCGGGGAA       CTCCCCGGGAAAT CGGCA ATTTCCCGGGGAG       TTTTAGCTTTATTCA
   DSY4954   4  82   7 5624914 .. 5624947 + -10.4  -3.57601   TCGAACTAGCTCAAG     GGGCTTATGACCTGC TCTAC GCAGC-CATAAGCCC     TTACTGTTGTTTTTT
   DSY4948   4  64 262 5616887 .. 5616921 +  -2.6  -4.63527   GGAGCTATGGAGTAC     GCGTTGTGCGTAAAGC TAC GCGACCCGGACAACGC     TTTTTCACCTACTGC
   DSY4923   5  68 202 5594554 .. 5594566 +  -3.4  -4.77759   CCAGGAGGCGGCTCA                GTTC CTGAA GAAC                TTTTTCATAGCTTGT
   DSY4889   7 100  56 5557612 .. 5557640 + -10.4  -5.23292   ACCTTAAAAAGAAAA        GGGTTCTTGGAA GCGTA TTCCAAAAACCC        TTTTCTTTTATATCC
   DSY4882   4 100  10 5548453 .. 5548499 + -16.1  -3.47029   TGCTGACAGCACAAA GCTCTCCCGGGG-AGAA-GTTCC GCT GGAACCTTCTGCCTCAGGAGAGC TTCATATTTAAGTAC
   DSY4879   6 100  23 5546233 .. 5546254 + -14.5  -4.22554   TAACTGGAACCCTGA           TCCCCCAAC TGCG GTTGGGGGA            TTCTTTCTTGAATGG
   DSY4861   3 100   7 5528394 .. 5528428 +  -8.7  -5.06816   GGAATATGATGAAAA     CCCCTAAACATTG CAGCTAAAA CAATGTTCAGGGG     TTTTTCTTCAGGGCT
   DSY4855   2 100 132 5518509 .. 5518558 + -14.7   -3.7319   TCCAATACAAAAAAA TTGAACTGCATTTCCCATTGTT ATTTGCC AGCAATGGGA-GTGCAGTTCAA TTCTATCTTATGGCT
   DSY4834   6 100  14 5493831 .. 5493870 + -14.4   -4.7373   AGAAGGATGGCAAAA  GACTCCCCTATGCAGTTT CCTC AAACTGCACGGAGGAGTC   TTTTTCATCAGCTCA
   DSY4828   1  76  63 5488751 .. 5488781 +  -7.6  -4.19258   GGGCGAACATAAAAA       GCGAGTCCGT TGGCCTAAAAC GCGGACTCGC       TTTTGAATAGACTAT
   DSY4812   7  76 341 5470776 .. 5470791 +  -2.6  -5.29445   CAAATCAGCATACCC              CTGTCCT TTA AGGA-AG              TTTTTATTCTTCCAG
   DSY4807   5  91 100 5464200 .. 5464232 +  -8.5  -4.66537   AGTCTATACGCCTTG      CGAGGGCTTCTAC ACAAAAA GTAGAAGCTCTCA      TTTCTTTGATTTATT
   DSY4790   3 100  47 5439502 .. 5439537 +   -12  -5.31072   GCCTAATAATAAAAA    GGCCTTGAG-CGCATAG AAT TTATGTGCCTCAGGGCC    TTTTTATTATGTTCT
   DSY4790   3 100 451 5439906 .. 5439949 + -12.6  -3.68569   AAGCGTTAGAACCGG CCTGCATTTTAAACCCCTCG AATT CGACGGGTTTAAAATCCAAG TTGTTCCCTAAGTCC
   DSY4756   3  44  32 5400488 .. 5400507 +  -3.5  -2.63357   AGTGAGCTGCCTCAT            TCCCCAG CCAATT CTAGGGA             CTCTTTGACGTCATT
   DSY4742   2  52 200 5384448 .. 5384460 +  -4.1  -3.52539   TCGGAAAGACGTTTA                TGGAA AGC TTCCG                TTGTCGTTCCCATTC
   DSY4719   3  86  25 5352813 .. 5352828 +  -7.6  -4.63527   AGGGAGCATCATCGA              CTGCTT AAAT AAGCAG               TTTTTACGATACTCC
   DSY4715   3  55 150 5347062 .. 5347072 +  -2.4  -4.11692   TCCACAACGAACTTA                 CCCG ACT CGAG                 TTTTAAGGCTACGTA
   DSY4703   3  63 317 5334254 .. 5334272 +  -6.6  -3.55563   CCCTCCTTTTCTTTT             TGGCCGGG CAT CCCTGCTA             TTTCCCGGATACCGT
   DSY4698   4  54 389 5330486 .. 5330504 +  -5.9  -2.92475   TCTACTGAAGCCACC             GCCTGCT CAGGA AGCCGGC             ATTTCTGGCCGTCAA
   DSY4681   6 100 151 5311589 .. 5311605 + -13.7  -5.59655   AGAGAAATGCAAGAA              GGGGTGC ACT GCACCCC              TTTTTTCTTGCTTTC
   DSY4670   3  52 233 5304560 .. 5304570 +    -4  -3.54575   TCTTTAATCTTTGTT                 TCAA TGG TTGA                 TATTACTTTTTTAAA
   DSY4665   7  77 398 5297206 .. 5297223 +  -8.4  -4.07568   CCGCTTCGGGCTTGA             GCTGCC AGATGC GGCAGC              TTTTGAGGAGCCGAG
   DSY4657   7  86 -30 5290255 .. 5290272 + -11.3  -3.30243   GACGCGCCCGGCGAT             CTCTGCC TCCC GGCAGAG              TTCTGAGGCATAGGT
   DSY4653   1  43  35 5287029 .. 5287041 +  -3.3  -2.73909   ACCGTAAAGCTCTTT                TGCCC TGC GGTCA                CGTTTCTTTTTCTGT
   DSY4646   7 100 254 5279231 .. 5279259 + -12.5  -5.67063   GTGAATATAGTGAAA        GCCTTGCTGTTTG ATA TATACAGCAAGGC        TTTTTTTATCGTCCG
   DSY4642   5  65 311 5276279 .. 5276314 +  -5.3  -4.07687   TGATGTAGGGAATTT    CAAGCCACGCCGACC ATGAAC GGTCAGCGAGATTTG     TTTTGACGACGCCAT
   DSY4628   1  58 430 5258158 .. 5258171 +  -2.4  -4.28375   AATCCTCCAATAATT               CCAT ACCAAA ATGG                TTTTGCCTCTCTTAA
   DSY4607   8 100 431 5232691 .. 5232719 + -16.8  -3.67283   GCCTCCTTAATCATA        GACGCCTCCTGT ATACA GCAGGAGGCGTC        GTTTTTCTATTAATT
   DSY4594   1  70  23 5217598 .. 5217628 +  -9.6  -2.89564   CTTTAATCTCACATG       GATGCGGCAGGAGA ATT TCCTCTGCCGCGGC       TATCTGAGATCAAAG
   DSY4587   8 100   7 5210639 .. 5210664 + -16.3  -4.20368   GAAACCTAAGACAAA         GCCTCCAGTTA ATAT TAACTGGAGGC          TTTGTCTTAGAGTGA
   DSY4567   5  59 378 5184552 .. 5184567 +  -5.4  -3.68302   CAGGACCTGATGGTA              GG-CGTC GAT GACGGCC              TTGTTGAGCTGTTCC
   DSY4562   3  53  78 5179829 .. 5179841 +  -4.7  -3.37188   CGATGATTTCCCGGC                GCAGG AAA CCAGC                CTTTTTCCGCTGGGT
   DSY4553   5 100  87 5171704 .. 5171741 + -14.9  -5.09895   AAATTCCAATTTATC   GAGCGGGCTGACTCC TATTGCGC GGAGACAGCCTGCTC    TTTTTTGCCTACATC
   DSY4548   5 100 130 5166948 .. 5166981 + -15.5  -4.18018   CAATTATGCGCCTAA     TGGGAAGCTGAGAGT ATTT ATTCTTAGCTTCCCA      TTTTAGATACCAGCC
   DSY4542   5  90 382 5160576 .. 5160592 +  -4.3  -5.60993   CCATTTGTACCCATA              GGGAGCG ACT CGTTCCG              TTTTTTTGTGGAAGA
   DSY4536   4  57 370 5153190 .. 5153206 +  -2.9  -4.21439   TTGGACCGCATCCTG              CCCCG ATCCTGG TGGGG              TTTATATTCGGATTG
   DSY4520   4  81 370 5133466 .. 5133477 +  -4.4  -5.27923   TGCTTAGCATATCAA                TTCG TGTG CGAA                 TTTTTTCTGCGATTC
   DSY4515  10 100  79 5125291 .. 5125330 + -16.6  -5.16237   ACTGGTTAAACTATA  CCCTGTAGAGTAGACATT AAAT AAAGACTACTCTACAGGG   TTTTTTGGTACAATT
   DSY4502   6  93 304 5110612 .. 5110623 +  -4.4  -5.88197   GCGGTTGCTTCGGCT                TCTC TCAA GAGA                 TTTTTTTCTATTTGC
   DSY4496   3  75  39 5104403 .. 5104430 +  -5.6  -4.72556   ATAATGAAGTAGAAA        GACGAGACGT AAGGATGG AAGTCTCGTC         TTTTATAATTTTTCG
   DSY4483   7  72  15 5088006 .. 5088053 +  -9.2  -3.09772   GCCAGAAAGCATATA GAAACCCGTGGCATTAACCGG ATCACTG CCGATTC-TGCCACGGGTTCC ATTTTGAACATTTAG
   DSY4479   1  39 177 5083900 .. 5083916 +  -2.3  -2.53213   CTGTTCCTGCATAGT              TAATATC TAC GTTATTA              TCGCTTGGCCAATTA
   DSY4470   8  73  12 5074590 .. 5074624 +  -3.8  -4.98531   TTAAATCATTAAAAA   GAGGCACAAGTCTTTCC CTCA GGAAAG--T-GTGCCTC    TTTTTAATTTCAACG
   DSY4462   7  73  30 5068314 .. 5068365 +    -9  -3.56837   TTCCCTCATAAAAAA CCAAGTGGTAGAGTATGGATATCC GTTCCG GGAAATCC-T-CTCTACCACTTAG TTGTAGTCTTTACAA
   DSY4456   3  63 376 5062666 .. 5062688 +    -7   -3.4252   AGACGAAATGGCTGC           CTCTTACTTC CCA GAAGAAAGGG           TTGTGCTGCATAACG
   DSY4436   4 100  21 5042054 .. 5042077 + -15.2  -5.26316   TAGTTTTGACCCTAA          GGGGCCGCCC CACA GGCCGGCCCC           TTTTTTATGGGATAG
   DSY4432   1  67 410 5038665 .. 5038675 +  -6.8  -3.87815   GGTAAAAAGGAGGTA                 GCCA ACC TGGC                 TTTCTCAAGATAGGG
   DSY4425   8 100  80 5030916 .. 5030952 +  -9.5  -4.84492   TTAATTACAATAAAA    GTACGGGAGCAAGGT ACAATAA ACCTTTGTCCCGTAC    TTTTATTGTAATTAG
   DSY4405   3  66 106 5009691 .. 5009727 +  -5.9  -4.01135   CGCAATCGAAAAGAA   GGCCACCAATACAATC CGCAAA GAC-GTATCGGTGGCC    TTTCCTCTTCTTCCC
   DSY4392   6 100  83 4996443 .. 4996472 + -12.3  -5.38958   CTCTTAAATACGAAA       GCTGCAAACC-CTT TTT AGGCGGTTTGCAGC       TTTTTGTTTATCACT
   DSY4388   6  53 325 4991966 .. 4991989 +    -6  -2.85699   CGTAAAGATTGAATA          CACTGTTGAA GCTG TTCAGCTGTG           GTTTGGTAACTCACT
   DSY4375   1  41 255 4971343 .. 4971357 +  -2.8  -2.56596   GAATACTTCACCTGC               CCAATA AGG TATAGG               TAGCTTGATCCAACA
   DSY4369   2  78 265 4965630 .. 4965641 +  -2.2  -5.47431   CTAAAGAAACAAGTT                G-GCC AAG GGCAC                TTTTTTGTCTCTTAC
   DSY4366   1  51 226 4963309 .. 4963319 +    -4  -3.28712   ATGAGATCAATCCGG                 TTCT GCG AGAA                 TTCTACGCGGCAAAA
   DSY4361   0 NONE
   DSY4343   7  93  91 4940098 .. 4940114 + -12.3  -3.23447   CTCGTTGCAGAGCCT              GGGTGTG CTG CACACCC              TGTTGTAAAACTTAA
   DSY4337   1  46 381 4935720 .. 4935734 +  -4.2  -2.82623   CAATCAGAACTTCAA               TCGCCA CAG TTGCGA               TAATTCTGGCCAGAA
   DSY4329   4 100  43 4928444 .. 4928483 + -22.3  -4.84529   GGCAAGGCATAAAAA  GGAGCATCGCCCTGCTC ATGATC GAGCAGGGCGATACTCC   TTTTTGGCTTTATCC
   DSY4326   3 100  45 4924212 .. 4924244 + -11.3  -4.12188   GATTACGGTATAAAA      GGAGAAACCATCGTT GAT GACGCGGGTTTCTCC      TTTTAAGCATGCTCG
   DSY4319   5 100  52 4917315 .. 4917337 +  -9.2  -4.65895   ATCTTTAGCCCAAAA           GGACTGTC CTGACCA GACAGTCC           TTTTTCACTGAAAGA
   DSY4311   4 100  18 4909009 .. 4909044 + -16.4  -4.35926   AATCAGTTAAAAAAA    TTGCCTGGAATCTTTGC TGA GCGAAGA-TCCAGGCAA    TTTTAGGTTTAACAT
   DSY4308   3  50 352 4901683 .. 4901705 +  -5.5  -2.78384   GGCGATAAGGCTGCG           ATGGGCAGG AAATA CCTGCTCAA           TATCATACCCGCGGA
   DSY4293   6 100  73 4880662 .. 4880693 +   -16   -2.9732   CTGTCCGAAAGAAAC      GACCGTTTCCCG TGGAATAC CGGGAAACGGTC       TCATTTGCATTAAAC
   DSY4279   5  55 188 4866628 .. 4866640 +  -4.9  -3.41292   CCCTTAGCGAATTCG                GATTT CAA AAATC                TATTATCTTCCGCCT
   DSY4274   5  71 -30 4862344 .. 4862356 +  -4.8  -4.59773   CGATGTAGCCAGTCA                GAGG TTCCT CCTC                TTTTTACCCATACAA
   DSY4253   2 100  30 4839137 .. 4839165 +   -19  -3.86524   TATGACCCGAAAAGA        GCCCTCTTCAGG AAAAA CCTGAAGAGGGC        TTTATAAAAGGGTAT
   DSY4247   4  50 181 4835148 .. 4835160 +  -2.6    -3.737   GCTCATTCACATACA                GGGC GTCAA GCTC                TTTCATGCGAGCTTC
   DSY4239  10  95 -15 4827049 .. 4827080 +  -8.1  -5.20216   CATACAAAGAAAATT      AGC-AAAGGCACTC TAAAC GAGTGCCTTTAGCA      TTTTTTAATAGTGTA
   DSY4233   5 100  38 4821277 .. 4821313 + -17.5  -3.98842   GCGAAAACACGCAAA   GGGAGCAAGCACTTGC ACATAG GCAAG-GCTTGCTCCC    TTTATAACTGTTATG
   DSY4227   6  68  88 4816204 .. 4816233 +  -4.4   -4.7078   TAGGATATACGAAAA      TGGTGAAC--GGGA ATAC TCCCTTGTTCGCCA       TTTTTGCATGCTTCA
   DSY4220   1  41 -35 4808485 .. 4808500 +  -2.5  -2.71681   GGACTCTTAGTGCTA              CTCTG CCTCGC CGGAG               TGCTTAACGAGATTC
   DSY4211   8  85  71 4799241 .. 4799262 +  -9.5   -4.2243   GTTTCCAAACAAAAA           CGCATCC-CA AAT TGCGGATGCG           TTTTCGCCTGTTTAT
   DSY4198   2 100  27 4784723 .. 4784764 + -23.3  -4.14193   ATTACTCACCCCAAA GAGGGCTGACTTCAGGATT GGAC AATCCTAAAGTCAGCCCTC  TTTCTATGGTCTTCT
   DSY4191   6  95  30 4778597 .. 4778650 + -13.9  -2.74246   CAACTCATAAGGAAC GCCCCTGTGTCTTTCTGAAAGGGTA CATC TACCTTTACAGATTTGCACAGGGGC AATTTTCTTTCCTTA
   DSY4185   3 100 287 4772343 .. 4772389 +   -13  -3.67976   TTATATAAGATGTGA GCAAGGGAGACCGTGAGCCGC CTTAAC GCG-CTCTCGATCCCCCTTGC TTTAAGGTTCATGAC
   DSY4170   2 100  36 4755194 .. 4755245 + -22.7   -4.8048   TAGAGCAAATGAAAA TTCGGCCGTTTTGAGATCGACTCA GTAGA TGAGTCAATC-CAAAACGGCCGAA TTTTTGCTCTGAAAA
   DSY4153   3 100  79 4735573 .. 4735611 + -14.8  -3.45571   ATAAAAAGACAAAAA   TCCCCCTGGATTGA CTCTTGTCTGC TCAATCCAGGGGGA   TTACTATTTCCGGAA
   DSY4144   4  89  89 4728723 .. 4728748 +  -6.1  -5.32396   TACCGCGTGGAAAAA         CGCCTGAAATC TTGC GATCTCAAGCG          TTTTCTTTTTGCTGT
   DSY4133   7 100   5 4718786 .. 4718825 + -19.4  -4.01939   CTTCAACATGAAAAA  GCCCCTTGATCCGTATCC TATA GCATTCGGATCAAGGGGC   TTTCCTTCTCACTTC
   DSY4124   4 100  34 4708799 .. 4708826 + -18.5  -4.08644   GCCCCGGCTGCTCAA        CACCCCGCTCC ATCCAG GGAGCGGGGTG         TGTTTTTCTGATCAT
   DSY4091   4  86  24 4673774 .. 4673794 +  -9.7  -3.94438   AGGGGTTAACGAAAA            CCGAGGC ACCCATG GCCTCGG            TCTTTTATTGCCCTC
   DSY4076   5 100   8 4657843 .. 4657886 + -15.6  -3.89215   TGATGTAAACTTAAA CAGGAGCTTTTCAGCA TCTTCGTGGCTC TGCTGAAAAGCTCCTG TTTGAGTTTATAAAC
   DSY4076   5 100 310 4658145 .. 4658157 +  -9.1   -4.8622   CGGTCTTGATCAATT                TCGGC AAT GCCGA                TTTTTACTTCACGCA
   DSY4051   2 100  56 4629116 .. 4629162 + -10.4  -4.53648   TAAGGTAGATTAAAA CTCCCG-TGAAAATGGTCTGTG ACTCA CATAGACC-TTTCCATCGGGAG TTTCTGTTTTGTATC
   DSY4046   0 NONE
   DSY4036   6  88  22 4607374 .. 4607413 +  -9.5  -4.30844   GCTGATAACAAACAA TGCTCCCTGGAGAATCAGG TTTA CCTC-TTCTC-AGGGAGCA  TTTTCATAGTGCAAT
   DSY4029   3  49 240 4601287 .. 4601297 +  -3.2  -3.57144   AGTCAAAAATTTATC                 TTGC CAA GCGA                 TTTACGGCTGGCCCC
   DSY4029   3  49 283 4601330 .. 4601343 +  -2.3  -3.63868   TTCCTTAAATTGAAT               GGGTG GTGT CAGCC                GTTTTATTTTGCGCC
   DSY4029   3  49 445 4601492 .. 4601505 +  -4.5  -2.78934   GGCGGTGAATAACCG               TCTGC GCAG GCAGG                ATTTCCAGTGTATCG
   DSY4021   4  58 325 4592473 .. 4592489 +  -2.2  -4.26903   GGTAACCACATCCCC              TACCTG CACCT CCGGTA              TTTTCGTGACATCCA
   DSY4003   4 100   9 4574571 .. 4574618 + -33.2  -2.71731   TCAATAAGTGAATCA GGGGGACAGGTTACCATTATTC AGAT GAATAATGGTAACCTGTCCCCC TGATTCACCCCTGCC
   DSY3992   4  63 120 4562636 .. 4562660 +  -8.5  -2.73483   TTATAGCCTCAGAGC          AAACCACCCGT TGG ACGGGTGGTGA          TGATTACACTGCACT
   DSY3989   4  61 221 4558187 .. 4558213 +    -3  -4.33819   AATCAAAGTCCGCTT         TTGGAAAAGAAA CCA TTGCCTTTCCGA         TTTGTTCTACCTGAT
   DSY3983   6  58  15 4552526 .. 4552537 +  -2.2  -4.30719   GATGCTTTAGGCATC                TTCG CCAA CGGA                 TTTCTTATAAAACCC
   DSY3959   5  58  60 4526575 .. 4526626 +  -6.7  -2.94976   GAAACCTCTAAAAAT TGAGACTCGTGTTAGCAAAATTGGC TATA GCCACATC-GC-AACACGAGTCTCG CTTATTTCAGGGATT
   DSY3946   5  78 321 4513316 .. 4513333 + -10.5  -3.35798   ATAAAATCAATTTCA             GGGGGGC CTTA GCCCCTC              TTGTAAATCCCCAGT
   DSY3937   1 100  26 4503723 .. 4503758 + -14.2  -4.87291   ATTACAAAAATTTAA    GCGGTTAAGATTTCAT TAGC ATGAAGTCCTAACCGC     TTTTTCATTCGGGTC
   DSY3922   0 NONE
   DSY3900   6 100  52 4463643 .. 4463677 + -12.3  -3.66643   ATTTCCCTTAAAGAA    CAAGAGGGC-TCTCCA ATTA TTGAGATGCCCTCTTG     TTGTCATTTGCTTTC
   DSY3878   6 100  54 4435064 .. 4435093 +   -13  -4.02653   GTTACCCCTAAAGAA       TAGAAGCACTCC CATTTA GGGGTGCTTCTA        TTCTTTAGATTCATT
   DSY3864   5 100 418 4418711 .. 4418746 + -16.4  -3.65353   CACATTATTAGTTCT    TGCCCCAAATTTCCAA GCGC TTAGAAATTTGGGGCA     TTTCGCATGGTTTCG
   DSY3853   9  58 303 4395073 .. 4395086 +  -6.7  -2.91582   GTTGGCGGAGCCGAT               TCCTC CGGC GAGGA                TGTCTCGGTCGAATC
   DSY3844   4  74 221 4385757 .. 4385771 +    -5  -4.78077   AGGAGATATAAAAGG               CCAGAT AAT ATTTGG               TTTCTTTTACTTCCC
   DSY3830   5  74  93 4368221 .. 4368238 +  -4.8  -4.77438   TAGACATCCACATCG             GGAGCC GCCGGG GGTTCC              TTTTTGGTGATGGAT
   DSY3827   4 100  86 4365146 .. 4365171 + -15.5  -3.81488   TTAATTGAATCCCTG         CAGGCCAGGAG CCGT TTCCTGGCCTG          TTCTCTTTCCAGGGA
   DSY3804   3 100  20 4336694 .. 4336723 + -13.1  -5.24129   TCGCCTTAAAATCAA       TGACACCAACCCAT TAA AT-GGTTGGTGTCA       TTTTTTATGCCGCAG
   DSY3777   6  55 151 4304347 .. 4304361 +  -5.6  -3.08046   ATCTAGATGAGTCCA               TCCCCG AAA CGGCGA               ATTTTAAAATAGCCG
   DSY3766   7  95 466 4293071 .. 4293101 +  -7.7  -5.09762   AACAGAAACACTAGA       GTCCCGATTTT CTGTCTTGA AAAATCGGGGC       TTTTATTTATTCAGA
   DSY3760   6  59 188 4284492 .. 4284522 +  -6.6  -3.13403   ATACCGTGGTTAAGC       GCTGCGCCGAAGCG GGC CTCATCGGCGGCGC       TATTCGTCGACAAAA
   DSY3756   1  52 438 4282388 .. 4282405 +  -5.6   -2.5919   ATCAGTAGCCCTACA             GGAGAT ATGTAA ATCTCC              TCCGTTAGTGTACTG
   DSY3753  13 100 271 4279523 .. 4279543 +  -8.3   -5.1675   CCATAGATGTGACAG            GCACCGA TTAGTTT TCGGTGC            TTTTTTCGTGCGTGA
   DSY3742   3 100  16 4267354 .. 4267385 + -20.3  -3.67026   GCCGAAAACAAATCA      GGCACCCTACGCT TCATTC AGCGTAGGGTGCC       TTTACACTCATTTTT
   DSY3736   0 NONE
   DSY3710   6  57 296 4227400 .. 4227412 +  -4.8  -3.57462   ATTGATGGGCGATCT                CCTG ACCGG CAGG                TTTGGAAATGACATC
   DSY3701   4  74  54 4217520 .. 4217550 +  -4.2  -5.07971   AATCAGATAAAAAAA      CAAGGCC-AA-AAG CTGCA CTTCTTCGGCCTTG      TTTTTGCTTATTTTC
   DSY3698   5 100  41 4215497 .. 4215525 + -12.5    -4.386   AGGAAAAACAACTAA        GGCATCAGAACTT TTT AGGTTCCGATGCC        TTTTGTCAACGATTC
   DSY3695   5 100  68 4209822 .. 4209859 + -16.3  -4.06903   CTTTAAGGATACAAA   GACTGCCGCCTAGGCCT TGAT AAGCTTCGGCGGCAGTC    TTTAGTTTCCAAATT
   DSY3683   8 100   4 4196856 .. 4196901 + -27.9  -3.53366   GGCGATCTATAGAAA GGGCGTGTCGCCCTATGTTTA CACA TAAACGTAGGGCGACACGCTC TTCTCATTCCATATG
   DSY3667   1 100  15 4182176 .. 4182199 + -15.3  -5.03405   GCTCCCCTTAATAAA          GAGCGCCGG ACTTCC CCGGCGCTC           TTTTTGTCTGCTATT
   DSY3659   4  65 291 4170726 .. 4170736 +  -6.8   -3.5882   CTGCACCTGATGCAT                 TCCG CCA CGGA                 TTTCAGGATACTGTC
   DSY3653   4  59 154 4162925 .. 4162936 +  -5.8  -3.55444   GGGAACACTCATGAC                GCAG CCCC CTGC                 TTTGGCGGCTAAAGC
   DSY3631   3  53 236 4139085 .. 4139095 +  -5.4  -3.09288   GCTCCAGGACCTTTC                 GGAA GAT TTCC                 CTTTCTTCAGCACTG
   DSY3614   2  45 185 4120410 .. 4120420 +    -4  -2.52623   AATAGCGCCGCTCCT                 CTTT CGA AAAG                 GTCTTATCCGGCAGA
   DSY3606  10 100 261 4112013 .. 4112028 +  -6.1  -5.58454   ATGTATCATCCAAAG              CAGCC CTAACC GGCTG               TTTTTTTGCTCTGCC
   DSY3601   6  48 295 4107407 .. 4107425 +  -4.5  -2.60079   GTGGCTTCCTGAGTT             CCGGTGT AAGCC GCACTGG             TAGGTTCTGCGGTCG
   DSY3595   3  55 114 4101438 .. 4101461 +    -6  -3.16676   CCGATAACCCTTCCA          CAGGTATTGT AAAG GCAATTCCTG           TATTCGGTTGATCAA
   DSY3582   6  71 450 4087798 .. 4087813 +    -9  -3.34398   GTGCAGAAAGCCTAT              TCTGCC CATG GGCAGA               TCTTTAACCACGGGG
   DSY3566   4 100 121 4069204 .. 4069228 + -13.7  -3.89822   TCCTGCTCAATGGCG          GGTTGGAAACG TCC TGTTTCCAACC          TTTCTCCGCTGCGTG
   DSY3560   6  89 362 4063676 .. 4063702 + -12.4  -2.81936   GCGGATGATGGTTTG         GGCTATGGAC AAACCCA GTCCATAGCC         TCCATTTTCTCCTGT
   DSY3557   1  49  32 4059813 .. 4059827 +  -3.5  -3.24825   TGCTGCAAACCATGG               CGTTC AATCA GAGCG               TTCAGTATTATTGCT
   DSY3552   3  58 416 4056054 .. 4056083 +  -2.1   -4.3255   GATGGTACGCCGAAA       GACACTCCCTA GGTTTAGG TTGGAAGTGTC        TTTATTGATTCAGGA
   DSY3539   5  61 153 4040556 .. 4040568 +  -7.7  -2.83403   CTGGGTGATAACGTC                CAGCA TGG TGCTG                ATTTCATCCGCAAGC
   DSY3489   7  66  88 3976604 .. 3976619 +  -7.5  -3.53563   TCCGCCGCAGTATCC              CGGGG ATTGAC CCCCG               TTTCCGCACCAATGT
   DSY3485   5 100 372 3973196 .. 3973234 + -19.1  -5.10154   ATAATTCAGGAAAAA   TTGAAGCCTAAGAACGG GAAAA CCGATCTTAGGCTTCAA   TTTTTCCTTTTCACT
   DSY3477   5 100  38 3955166 .. 3955198 + -16.4  -4.00526   CCTCAAAATGCCAAA      GACGGACTATCAGC TTTAC GCCGATAGTCCGTC      TTTGGTTGTCACATT
   DSY3459  11 100  54 3931817 .. 3931850 + -15.4  -2.70003   GGGCATGTGTACAAA     GGAAGACCTGCCCT CCAAAA AGAGCAGGTCTTCC      CTATTATTCTAATCC
   DSY3435   1  53 155 3906155 .. 3906178 +  -5.3  -3.08211   CTTGTCTGCCTTCTT          CCCGGAT CCATTGTTCA ATCCGGG           TCATTTTCAACACCT
   DSY3417   6 100   1 3879792 .. 3879814 +  -8.4  -5.43866   TGGGAGGAAGACTGA           CCCGCATC GTATGTA GGTGCGGG           TTTTTTTGACGCTTA
   DSY3417   6 100 205 3879996 .. 3880028 +   -15  -3.59402   AGAGTAAAGTAATCA     GGGCACTCTACG-CA ATTG TGACGTAGGGTGCCC      TTAGTTTCGTATAAA
   DSY3399   3 100  26 3855491 .. 3855520 +  -7.8  -5.58179   GGCCTAATAGTTAAA       GCCAGCCCCCTT AGCTTG AAGAGGACTGGC        TTTTTTGTTGTGCTG
   DSY3383   4 100  55 3840923 .. 3840941 + -10.2  -4.90136   CCACATATAATTAAA             CCGCCCTC AAG GAGAGCGG             TTTTTCGTATTGGTT
   DSY3374   5 100 113 3829392 .. 3829435 + -20.6  -5.54907   GATCAGGCAAAAAAA GCGGATGAAG-CATGTGAACA CGC TGTACACATGGCTTCATCCGC TTTTTCTTTTATGCC
   DSY3358   8 100  23 3804801 .. 3804823 + -15.6  -4.10953   CTTGGTCAAATGAAA           GAGGAGGGCG CTT TGCCCTCCTC           TTTCATTTAATAACT
   DSY3342   6 100  12 3784467 .. 3784501 + -13.1  -4.29119   TTAAGCAAAGAAAAG     CGACCTTATTCTACT TTTGC AGTACAATAAGGTCG     TTCTTTATTATCGTA
   DSY3323   1 100  14 3754044 .. 3754080 + -23.2  -4.30177   GATAAAAACCATTAA   GCGGGCTGAGT-GGGTG CCTA CACCCTACTCAGCCCGC    TTTCTTCATCTCATA
   DSY3312   4  71 238 3741403 .. 3741420 +  -4.1  -4.75472   CAGCTACGCTTACAA             CAGGGTT TTGA AACACTG              TTTTGTTCCTCTACC
   DSY3291   5  89 378 3720694 .. 3720729 + -12.1  -3.38088   GGTTTTGCGAAAGTT    GGTGT-ATGGAGAGTG GGCAG TACTCTCCATAACACC    TTCATTAGATAAGTT
   DSY3284   2  58 374 3712789 .. 3712799 +  -2.4  -4.24342   TTTTCCAGGATATGC                 CCCG CAT CGGC                 TTTCTTCGTACCGAG
   DSY3273   9 100  16 3697769 .. 3697793 + -10.8  -4.52047   GTCCATAAGCCAAAA          CCTCACGTTT ATAAA AAGCGTGAGG          TTTTCTAGTATCCTG
   DSY3269   6 100  42 3695041 .. 3695067 +  -3.8  -6.12328   AGAGTTAAAAGAAAA        GAATCCG-CTA CCTGAA TGGTCGGATTC         TTTTTTTTATCTTAT
   DSY3255   5  51 421 3680564 .. 3680579 +  -3.2  -3.62032   ACAGGCCTTAAGACA              CCGG CCAAAAAT CCGG               TTTGAGCCTTGCTGT
   DSY3243   5 100   9 3669532 .. 3669576 + -24.5  -3.40639   CCACTAGTGAATCAA GGGGACAGGTACCGTTCTTCA TAT TGAAAAACGGTACCAGTCCCC TTGATTCATCCCCTT
   DSY3228   4  93  50 3655628 .. 3655658 + -13.3  -2.73483   GAATATGGTTAAGCA       GAAGGCCCTTGGA ACGAA TCCCGGGGCCTTC       TGCTTAAAATGAACT
   DSY3214   3  55 147 3640349 .. 3640361 +  -6.3  -2.89742   TCTTTACCGGTGTTC                CTCAT GCC ATGAG                TCTGTCCCGGTTCAG
   DSY3207   5 100  50 3633077 .. 3633113 + -11.8  -4.53303   TCACTACTCAAGGCA   GGGCTGTGCT-AAATCT CATC AGATTTTATCACAGCCC    TTTTGTCTGAAAGTG
   DSY3203   8 100 135 3628020 .. 3628061 + -27.6  -3.16203   GCGTTAAAGAAAAAG GGGTGCCGCAAAACGTTG ACTCAC CAACGTTTTGCGGCACCC  TCTGTCTTATGCTGA
   DSY3192   0 NONE
   DSY3189   3 100  24 3611121 .. 3611151 + -19.9   -5.8187   CAACATTAAGACCAG       CTGAGGCAAGGGA TCTGT TCCCTTGCCTCAG       TTTTTTTATTCCCTC
   DSY3151   5 100 389 3567253 .. 3567279 + -11.8  -5.31275   CAGTTGTAAGGCTTC         GATATCTCTTTG ACC TAAAGAGATATC         TTTTTTATGCTGCCG
   DSY3145   6 100  42 3558643 .. 3558689 +   -32  -4.00234   AAAACGACATAGAAA GAGCGTGTCGCTCTGTGTTTAT ATT ATGAACACAGAGCGACACGCTC TTCTTATATTGCTTA
   DSY3095  10 100  82 3500499 .. 3500530 + -14.6  -2.62396   ACGTCGCAGGTGTAA      CAAAAGACGACTTC CACG GAAGCCGTCTTTTG       TCATATCCCAGACTG
   DSY3074   3  74  27 3479510 .. 3479539 +    -5  -4.82678   GACATTAATCCTTAA       CGGGCTTGCT GAGCGGGGAA GGCAAGCTCG        TTTTCGTTTTTCTAC
   DSY3063   2  43 213 3468163 .. 3468180 +  -2.8  -3.04398   TATCATTTATATAAA             TTCAAT TATTAT ATTGAA              GTTTTAGACAAAAAA
   DSY3059   5 100  -2 3462785 .. 3462821 + -18.4  -4.67353   GAAATCTATAAAAAA    TGAGAGGTAATAATTC TCTGC GAATTATTACCTCTCA    TTTTTACATAGGTCA
   DSY3049   4 100  16 3449859 .. 3449898 + -18.8   -3.4331   CATTCGTATTTAAGA  GAGTGCCGCCAAACTACTT TTC AAGTAGTG-GGCGGCACTC  CTTTTTGCTGGCACT
   DSY3042   6 100   8 3440582 .. 3440619 + -13.5  -5.25799   TTGAGTAAAAATAAA   GGGACGGTTCAAAGC AAAAACAC GCTTTGGTCCGTCCC    TTTTTATCTTATTTT
   DSY3037   6 100  52 3436488 .. 3436504 +    -8  -5.42131   GATTTGCATGAAAAA              GGGACT TTTAC AGTCCC              TTTTTTGTGTCATTA
   DSY3008   0 NONE
   DSY2997   9 100  78 3398857 .. 3398891 + -12.3  -4.28548   ATAGACATAAAAAAG    CGCCTCAATCTTTTGG AACA CCTAA-GATTGAGGCG     TTTTAATCAATAGCT
   DSY2938   7 100  42 3343165 .. 3343195 + -15.4  -2.74605   CTATTCATTAGAAAA       GCACCCTGCTTGCC TTT GACTAGCAGGGTGC       TGAATTTTGGAACGG
   DSY2875   4  82 176 3273313 .. 3273323 +  -6.8  -4.87892   CAAGAAACTCCTCTT                 CCTG TGA CAGG                 TTTATTTTATTAGCG
   DSY2854   6 100 328 3250741 .. 3250793 + -16.6  -3.26387   ACATGCTAAAAAACA TGCTCCCGCTAAGGTAGACAGGC GATAAAAA GCCT-TTTACCTTAACGGGAGCA TCTATTCTCTATCTA
   DSY2842   4  54 465 3236091 .. 3236105 +  -2.8  -4.03704   TTCCAATGGGGAAAT               TCATCA CAT TGACGA               TATTTGTTTTCTGTT
   DSY2817   3  46 227 3199456 .. 3199470 +  -2.8  -3.36166   CCTTTTCCATCCTGC               CAATGG CTT CGATTG               CTTCTTTTTTAGGGA
   DSY2812   1  55 220 3192839 .. 3192860 +  -2.2  -4.12902   TGTCCGTAGCATGAT           CGCCCT TTAAGGACCT GGGGCG            TTTTGGCCATCATTC
   DSY2803   6  59 166 3180534 .. 3180548 +  -4.2  -4.02653   CCCTTTGGCATCCAC               TTCACC GTT GGAGAA               TTGTTTCAATTCCTT
   DSY2798   1  51 299 3176312 .. 3176326 +  -4.2   -3.2981   GTAGACCTCCAGCTC               TACGCC ATT GCCGTA               TTGGTAGTTGCTCTG
   DSY2794   6 100  67 3170310 .. 3170335 + -12.7  -4.19238   GGATGCAAGAAAAAA         GCCTGTAGATA CGCA TATCTGCAGGC          TTTTCACCTTAGAGC
   DSY2779   4  73 394 3157860 .. 3157886 +  -2.9  -5.23316   GGAAATGGCCAGCCC         CAGCCCGGT GGTATGAAA GCCGGCCTG         TTTTTTGGTATAATA
   DSY2775   2  59 308 3153662 .. 3153672 +  -5.4  -3.67296   CATAAGGAGGCGTTA                 CCTT GGC AAGG                 TTTCAATCCCTCATA
   DSY2768   0 NONE
   DSY2762   2  41  99 3134982 .. 3135003 +  -2.9  -2.65306   AGTTAACAACCTAGA           CCGTTCCGA TTTG TCGGAAAAG            CTTAATGTATTGTTT
   DSY2757   5  52 115 3130077 .. 3130091 +  -2.8  -3.79481   AGTGGGGAGACATCA               TGAGGA ACT TGCTCA               TTTAACTTAACTTTG
   DSY2757   5  52 370 3130332 .. 3130348 +  -4.3  -3.46873   CCCTCTCGATTCTTT              CCAGCTC AAT GGGATGG              TCTTCTTCCATTTCC
   DSY2753   2 100 105 3126918 .. 3126950 +   -12    -4.788   TGGCACATCACAAAA      GCCTGCAGAATCCA AAACA TGGAGCCTGCAGGC      TTTTTCCATTCATTT
   DSY2742   4 100  37 3112681 .. 3112720 +   -21  -3.02881   TCCCCGGCAATATGC  CAAGATGGACTGCCTCAT CCCC ATGAAGCAGTCCATCTTG   TGCTTTAATTCAATA
   DSY2737   5  73 -36 3107282 .. 3107310 +  -8.4  -3.72893   CGACTTTTACAAAAA       TGAGATCA-TTCT TTTA AGAAATGATCTCA        TTTCCTGAGAGGGTA
   DSY2713   8 100  42 3082037 .. 3082089 +   -21   -4.7254   ATAGCTAAATGAAAA TTCGGCCGTTTTGCGATCGATTCAT CTAG ATGAGTCAATC-CAAAACGGCCGAA TTTTTAATCAGCAAT
   DSY2708   6 100  48 3077305 .. 3077357 + -25.4  -4.38712   TGGACTAAATGAAAA TTTGGCCGTTTTG-GATTGACTCAT CTAG ATGAGTCGATCTCAAAACGGCCAAA TTTTATCCCCCTAGG
   DSY2699   7 100 385 3069682 .. 3069730 + -24.3  -4.21402   GAGACCACCCTTAAA TGCCAAAGCCTTAGAGAGACTG ACATTA CAGTC-CTCTAAGGCTTTGGCA TTTATAATTTTCCAT
   DSY2680   2  66 438 3049888 .. 3049899 +  -5.8  -4.04394   GCATATATGAAAAAC                GGGA CCTG TCCC                 TTTGATTCATTTCGA
   DSY2673   5 100   7 3041926 .. 3041946 + -11.2  -4.55287   ATGCAATAACAAGAA            GAGAGCGA TGACT TCGCTCTC            TTTTGTCTGAATCCG
   DSY2670   8  61 234 3039698 .. 3039716 +  -5.2   -3.7829   GTCTCGGCCACATTT             TGCTCTAC TTG GAGGAGCA             TTTCATCGGTGTACT
   DSY2670   8  61 418 3039882 .. 3039898 +  -7.3  -2.99421   ACCGTTCCGCTTCCG              TATGGGC TTC GTCCATA              ATCTTTTGTCTTTCC
   DSY2652   0 NONE
   DSY2638   1  61  46 3004437 .. 3004491 +  -7.3  -2.93338   GGGCCTAATATTTTT TGGAAGACGCCCGAT-TCCTCCATGGT GAT GCCATAGAGAACATCGGCTG-CTTCCA TAGTTCCTTTGTATA
   DSY2631   5 100  25 2998630 .. 2998664 + -15.2  -2.98491   CTTCACAAGCAAACA     GAGTCCTGAATGGC CGGCGGT GTCATTCAGGACTC     TGTCTCATCTCCATT
   DSY2619   8 100  66 2983622 .. 2983636 +  -8.5  -4.76963   CCCAGAATGAAAAAA               GCGGC TGTCT GCCGC               TTTTCTATTCTATCG
   DSY2608   4 100  19 2974249 .. 2974288 + -17.4  -3.43774   TTTCATCACAATCAA  GGACAGAT-CTTAGCTGCT TTC AGCAGCAAAGGATCTGTCC  TTACATTTTCTATAA
   DSY2570   5 100  74 2938391 .. 2938435 + -15.8  -5.14477   GACAAGCGGAAATTG CAGACGGCTGAAGAATAGGG TCATC CCCTGCTCTCCAGCCGTTTG TTTTTTGCCTATCTC
   DSY2561   6 100  18 2929218 .. 2929259 + -25.5  -2.94924   CAAGGACGGTAAGGA GGGCTCGTAAGATTCGAAT CCAG ATTCGAATCTTGCGAGCCC  CTTTCTAAATGCCGG
   DSY2552   5  71  36 2917829 .. 2917856 +    -2   -5.1286   AAACTCCTCCAGCTT        CGCTAAAGCC CGCGCAGA GATTTTAGCG         TTTTTCTCCTTTTTC
   DSY2511   6 100 132 2879124 .. 2879148 + -10.8  -4.59984   GATACGTATAAAAAA          GAGAGACAGG AATAG TCTGTCTCTC          TTTTCTCTCCATTTT
   DSY2478   5 100  92 2833497 .. 2833518 + -13.1  -4.42639   CACTTACAAGGAAAA           GAAGCGAGT TGTC ACTCGCTTC            TTTTCCTTAACCTGT
      nrfA   7 100  14 2827714 .. 2827746 + -14.2  -3.86031   AATCATTGCAACAAA     GGGAGGCCGC-AACT GCTT AGTCAGCGGCCTCCC      TTATTACTTCCTTAC
   DSY2455   1  46 293 2809681 .. 2809693 +  -2.7   -3.3506   AGCTCTACCTGCTCC                GAATG CCA TATTC                TTATCCCCCTTTCGA
   DSY2446   4  68  25 2798852 .. 2798888 +    -6  -4.13767   TAATTGCGCATAAAA   GCGTGTTG-GGAT-TGCA TAG TGAGTATCCGCAACACGC   TTTTACCATACGGCA
   DSY2428   5 100  60 2778070 .. 2778087 + -12.7  -4.46404   TGATTAATACAAAAA             CGGTGCC GAAT GGCACCG              TTTTGATCTTCCTTA
   DSY2396   4  79 148 2744854 .. 2744890 + -10.8  -2.92111   TAAACCCGATGGCAA   TCCCTTCCGGCAGC-CC ATAA GGAGCAGCCAGGAGGGA    TACATTTTTTAGACA
   DSY2360   7  93 215 2712004 .. 2712037 +  -8.9  -4.56367   GGAATTTGAAACAAA     GCAAGCCT-CCGGAGA GCT TCTCCAACAGGCTTGC     TTTATTTCTGGCCTA
   DSY2336   4  54 159 2689598 .. 2689619 +  -2.9  -3.98661   TTTTTTCCACAGCAG           GGGGC-GTGG TTT CCGTTGTCCC           TTTATCGTAGCTCTG
   DSY2329   5 100  23 2681659 .. 2681707 + -14.8  -3.39534   TTGTCTTATTAATAA CAATAACCAACAACCAAGAAGG TGTTC CCTTCAGAGTTGTTGGTTATTG CTTTATTATTTTGCC
   DSY2322   4  72 123 2673893 .. 2673922 +  -6.4   -4.3208   ACAATAAAAAAAAAT       GCCGGGAAGGCAG CCGAC CTGTAT-CCCGGC       TTTTGCCTTCTCAGC
   DSY2308   6 100  32 2657941 .. 2657964 + -13.8  -3.66897   GGAACTTGCAAAGAA          CCCTGGCCAC AGTC GCGGCCAGGG           TTCTCTCGTTTATAC
   DSY2304   5 100 158 2655370 .. 2655401 + -13.1  -4.88067   TCACAGGCGCTTCCA      CATCTGGGTTGAG CTTCGT CTCGGCCCAGATG       TTTTTGTCGCTGCCT
   DSY2294   5  63 196 2646974 .. 2646987 +  -4.5  -4.16307   CTTCAACCCCCGGAA               GTTCG TGGT CGGAC                TCTTTTTGTTCAGGA
   DSY2279   8  84 225 2632720 .. 2632761 +   -11  -3.69449   ATAGGTTGGCAGAGA GCCCCGGCCC-T-TTGGAGA AACT TCTCTGATACGGGCTGGGGC TGTTTTGCCATCTTC
   DSY2272   3  60 -20 2624489 .. 2624503 +  -3.6  -4.18018   CATGGCAGGCTCTTG               TATGAT TAT ATCATG               TTTTAAATACAACAA
   DSY2259   3  59 149 2610424 .. 2610443 +  -2.8   -4.2461   TTCGGTGTCATCGGA            GGAAGTTT AGCC AGTCTTCC             TTTATTGGTAGCAAT
   DSY2242   3 100  11 2593556 .. 2593584 + -12.5   -4.0386   CCTAGTATACATAAA        GGAAGCGTGTC CTGCCCT GGCACGCTTCC        TTTATGCCTTATTTG
   DSY2215   1  42  28 2566099 .. 2566112 +  -2.3  -2.98607   AAAAATGTGGAAAAG               GGCTA TCTG TTGCC                TGGTCTTTCTTTGGA
   DSY2212   8 100 223 2563259 .. 2563282 + -12.5  -5.41143   AGCAGTCTCTACAAA          GAGCAGCAG CCGCTC CTGCTGCTC           TTTTTTTGAAGCATA
   DSY2196   3  48  29 2546968 .. 2546980 +  -4.9  -2.64243   TAACCCCCACACGCG                TCAAA GTG TTTGA                TACTATAAACTCTCA
   DSY2168   6  62 436 2517882 .. 2517910 +  -7.4  -3.19175   AGTCCTTAAACAGCT        GTGCCCAGGG AAACTTCGG CCCTGGGCAA        TTGGGTCTGTTAACA
   DSY2160   5  67  13 2509982 .. 2510023 +  -3.7  -4.59293   TAATCCACGCAAAGA GAAGCAAAACCGGGCAT ACTATACC AAATCCGGCTTTGCTTC  TTTATTTCATCTTTA
   DSY2157   1  54 -39 2504987 .. 2505001 +  -5.6  -2.93071   GTGGACGGTCATGTT               TGACCC TGT GGGACA               TCCGTTTTGTTTTGT
   DSY2151   2  53  78 2501525 .. 2501536 +  -5.8  -2.89822   TCGAGCCACTATAAA                CCTC AGCC GAGG                 TATAATCATTCTTGT
   DSY2146   6  55 443 2496744 .. 2496759 +  -6.1  -2.89965   CATTTCCTGCTCTCA              GGGTC TAACCC GACCC               GTTTGATCGTCTCTT
   DSY2135   3  43 156 2486865 .. 2486883 +  -3.1   -2.7693   AGGACTTATCATAAG             GGAATAC ATAAA GTACTCC             GTCTTTCGTTTCCCC
   DSY2132   4 100  39 2483299 .. 2483320 + -14.5  -3.91911   GTGCACATTGATAAA           GGTGCGGAA AATT TTCCGCACC            TTTGGTTGGCCTGAC
   DSY2127   5 100  69 2474696 .. 2474741 + -19.1  -3.66874   TAATGACATTCTAAA GGGCGTGTCGCAAAACGTTTA TGTG TAAACGTAGGGCGACACGCCC TTTCAATAAGATTAG
      cobS   6  51 336 2462428 .. 2462439 +    -3  -3.61715   ATCATATCTTGCACA                TAGT CAAA ACTA                 TTGTTCACCCCCATG
   DSY2105   3 100  32 2449254 .. 2449295 + -22.7  -3.64933   ACAGGGAGAAAAACA GGGACAGGTACCATTATTCA TAC TGAATA-TGGTACCTGTCCC CTTTTTTCACGTTAG
   DSY2098   5 100  18 2442305 .. 2442341 + -19.5  -3.76641   TTCGTCAACAAAAAA    GTCGTCCTCCCCCCACT ATC AGTGGAGAGAGGACGAC    TTTGGCTATTGGCCT
   DSY2093   4 100  36 2438510 .. 2438543 + -16.9  -4.49556   AATATACAAAAACAG     GGCGGGAACTCAA CTTAACCC TTGAGTTCCCGCC      TTTCTTTAATAACAC
   DSY2078   4 100  38 2424208 .. 2424233 + -10.5  -4.58283   GCTACTCATAGCAAA         GGTGGTTCC GTCTTATG GGAACCACC          TTTTTACACAGATTC
   DSY2067   4 100  14 2409396 .. 2409433 + -18.5   -4.1523   AGGTCAAAACAAAGA   GCCGCTGCCCGAGGAACA TAT TGT-CCTCCGGCGGCGGC   TTTCTGTCTGGTAAG
   DSY2060   3 100  65 2396390 .. 2396419 + -15.1  -5.06451   CCACATAATATAAAA       CCGCGTGAAATCA TCGT TGATCTCACGCGG        TTTTTTCAACTCATG
   DSY2047   5 100   1 2380147 .. 2380163 +    -8  -5.67283   GTAAAAAGACTGTGA              GAGCCT TATTC AGGCTC              TTTTTTATTTACCTT
   DSY2041  10 100  33 2373398 .. 2373439 + -18.9  -5.38958   TGTACATTCAAAAAA GAGCACCGCCGGACTACTTT TGT AGAGTAG-CCGGCGCTGCTC TTTTTCTTTATGCCT
   DSY2033   4 100 122 2358929 .. 2358955 + -15.2  -4.45945   AAGAGCAAACTTGAA         CGAGGCACTTCA TTG TGAAGCGCCTCG         TTTTCATTCCTGCAT
   DSY2011   2  61 120 2329246 .. 2329256 +    -4  -4.13654   TATTGGAGCATTTTA                 TGAA GCC TTCA                 TTTGTAATTTACGGG
   DSY2007   5  91 -49 2324203 .. 2324249 + -12.8  -2.62184   ATGAAAGGACTCCCT TGCTGGGGGCCGCCCGTTTGGC GGC GGCAGCCGGGTGTCCTCCTGCA TGATCTCAAAAACGA
   DSY2001   8 100 385 2311392 .. 2311428 + -16.8  -3.37344   ACAATTTGAACCAAT    GCAAAAGAGACCATCT TCTAT AGACGGTCTCTTTTGC    TTACTTACCTGGCAA
   DSY1988  10 100  28 2297028 .. 2297060 + -17.9  -4.07568   TCATTGCCTGGAAAA      GCCAAAAGACCGTTG TGA TGACGGTCTTTTGGC      TTTTCCGGGCAAGAG
   DSY1976   7 100  12 2279821 .. 2279855 + -14.4  -3.15056   CTAAACACCCAGAAA     CGCCCTAATCTCAC CATAAAA GTGAGACTAGGGCG     TCTTACATTAAGGGT
   DSY1967   5  67 361 2269516 .. 2269551 +  -8.2  -3.07443   CAGGTGGATAAGCTT    CCCGGAGTGGGAATAA AGTC TTGAACCTGCTCCGGG     TTGACTCCCATATCC
   DSY1961   4  71 227 2257962 .. 2257978 +  -9.4  -2.96274   ACCGCCATTACAACT              GTGCCG GCGGG CGGCAC              TATCATTCTGGGAGA
   DSY1933   8  76  54 2229663 .. 2229692 +    -8  -4.24075   TCAAGAATAGCAAAA       GAGAAGGCTT CTTAAATTTT AAGCCTTCTC        TTTGTATTCCTCAAT
   DSY1928   3  55 -36 2225112 .. 2225135 +    -6  -3.19936   ACACCGCTCCGCCCG          GGGAATTTGC CACA GCAAATCCTC           TTCGATTGCCTGATT
   DSY1917   5 100 230 2213801 .. 2213818 +  -9.9  -5.24129   TAAAATTGCAAAAAA             CCTGTCA AATG TGACAGG              TTTTTTATACGGGAA
   DSY1900   1 100  19 2195352 .. 2195370 + -12.4    -4.614   AACCTAAACATTAAA             GCCGCTCA CAA TGGGCGGC             TTTTGTATCATTAAC
   DSY1892   4  59 218 2188024 .. 2188034 +  -6.8  -3.09492   CCCTCAGTTCCCCTG                 CCAG CCC CTGG                 TATTCGCATTCCACG
   DSY1885   3  51 427 2179540 .. 2179553 +  -2.3  -3.86897   GCTTCAATAGTGTCT               TCCGG GTAT CCGCA                TTTATGCAGGATGCC
   DSY1875  15 100  71 2168801 .. 2168837 + -15.4  -3.33315   AACTCATGAATATAA    GGGCATACAATCAG AATTACGAA CTGATTGTATGCCC    TTATACGCATCTTCC
   DSY1868   9 100  21 2160181 .. 2160209 + -20.4  -2.96723   CTCTATACTATCACA        GGGGGGCGTATC ACTTC GATACGCCCCCC        TGGTATTTTGCTCAT
   DSY1857   1  46 232 2149369 .. 2149383 +  -4.2  -2.76583   AAGCTTCCCCGTTTT               CTTTGG CCT CCAACG               CTTTCAGGGTATTCT
   DSY1851   3  42 166 2142949 .. 2142962 +  -2.3  -2.93853   GATTGAGGAGGGAGC               CGACA TATT TGACG                ATTTCATTGGCACAA
   DSY1847   3  52 305 2138471 .. 2138487 +  -5.1  -2.95204   CTTTGCCCCACAATG              TCTGCAG CAG CTGCAAA              GTTCTTTCCAGATAA
   DSY1837   6 100  35 2128540 .. 2128584 + -18.7  -4.32402   AATAGCTTAAGGAAA GAGGCTGTTGCTTAACGAACG TAC CGTTCATTTTGCAACAGCCTC TTCTTTTCCTTGCGC
   DSY1837   6 100 473 2128978 .. 2128999 +  -5.8  -5.82388   GGCAATAGCCCCTTC           CCCCATCA GAAAGA TGAGGGGG            TTTTTTTTGCGCTTT
   DSY1833   5 100  22 2125806 .. 2125843 +   -15  -4.87273   GAAATGAAGCAGAAA   TACGACCCTC-CCCCTA AAACA TCGGGGCGAGGGTCGTA   TTTTTATAAACTCTT
   DSY1833   5 100 111 2125895 .. 2125912 + -11.3  -4.36089   ACAAGTTCTTCAGTG             GCCAGAG ACTA CTCTGGC              TATTTTTTTGAGGTA
   DSY1829   4 100  44 2120819 .. 2120851 + -20.9  -4.21768   TGTCAGGTGCACAAA      TTAAGAAGGAAAGCC CGC GGCTTTCCTTCTTAA      TTTTAGAATTACTTA
   DSY1822   5 100  25 2112924 .. 2112949 + -14.9  -4.51765   AGCTACCATGGAAAA         TAGGAGTACAG TGCG CTGTACTCCTA          TTTATTTGGATTCTC
   DSY1814   8  68 286 2102979 .. 2103022 +  -2.3  -4.98255   CTCACCATACTATAT GCCTCTGACCGGGGATGTGT GACAA ACAC-TCCCGGGAAAGGCGC TTTTTATAGTTCAAC
   DSY1811   9  54 371 2101296 .. 2101306 +    -4  -3.58037   CCTTTCAAATCCTTA                 GATT TTA AATC                 TTTAAACAGTTGCTC
   DSY1772   3  83  43 2052188 .. 2052218 +  -9.2  -3.96148   AAGCCAAGCATAAAA      GGGCTCTTTGAAA TTTAAC TTTCAA-GAGCCC       TTTCTCGTCAACAGG
   DSY1765   5  80 246 2043990 .. 2044004 +  -6.4  -4.87318   CTGATGGTTAACAAA               GACTCG CCG TGAGTC               TTTTTCGATTTTCAG
   DSY1757   7 100  43 2035878 .. 2035915 + -24.5  -3.98913   GTCCGATATGCAAAA   CTCCCCTTGAATTATGG TGTT CCATAATTCAAGGGGAG    TTATTTCGCTATCAC
   DSY1750   6  61 387 2027276 .. 2027288 +  -4.9  -4.07537   TACCCTATAGAAGTG                GATAA AAG TTATC                TTGTTTACCTTTATT
   DSY1730   3  59 166 2007178 .. 2007188 +  -6.8  -3.14344   ACATATTGATAGATC                 GCCT TCC AGGC                 TTCGTCACAGAAATC
   DSY1721   5  53 227 1999351 .. 1999361 +  -3.2  -3.90744   GCAATTTTCCGGGCG                 GAGG GGC TCTC                 TTCTTTGGCCACGGC
   DSY1705   3 100  32 1981213 .. 1981251 + -20.4  -4.29829   CATGAATTAGCCAAA   GGCGTCCTCCCTTCACTA TAA TAGTGGGGGCAGGACGCC   TTTATTAGTGATTAT
   DSY1700   5 100 105 1976391 .. 1976416 + -11.9  -4.98531   AATGCAAAGTAAAAA         GCAACTCCGTC TAAA GACAGAGTTGC          TTTTTACTTTGCAAA
   DSY1700   5 100 342 1976628 .. 1976642 + -11.4  -4.86731   CAATAGCGATGGTAC               TGCGCC CTT GGCGCA               TTTTGTTTAAGGCGG
   DSY1697   4 100  13 1974038 .. 1974068 + -13.5  -4.85782   TGATTCGGTTTCGAA      TGCCCTCTTG-ATG CAAA CATTCAAGAGGGCA       TTTCTTTTTGGCAAA
   DSY1692   8  66 -38 1970233 .. 1970250 +  -7.1  -3.42341   GACGCTGGTAAGTTT             GAATATC TGAC GATATTC              TCTCTTTCTATTCCC
   DSY1688   3  80  84 1967106 .. 1967131 +  -9.7  -3.70902   CGATAATAAACGACT         GCGGATCTTCC TCCC GGACGATTCGC          TTTAAATGTCCCAGC
   DSY1684   3  60  27 1957454 .. 1957470 +  -7.9  -2.62616   TGGAAGCGCCGTATA              CCGAACG GTA CGTACGG              TGCTGTGGGAGGTCG
   DSY1684   3  60 228 1957655 .. 1957706 +  -7.8  -2.62184   TTCGTATGATGACCT GAGCCGCCTTTTCCGTCTTTACCG ACGC CGCTTGAGGCGGCAAGGTCGGCGC TCCTCTGGAAAAGGC
   DSY1676   6  81 229 1946673 .. 1946696 +  -5.2  -5.09762   TCATATAACCTTTTT          CAGATGCTTG CGGG CGGGCACCTG           TTTTTGTGTTGCCCT
   DSY1667   9  63 460 1934156 .. 1934170 +  -8.6  -2.55813   GACTGGCGATATTGC               TGGTCA GAA TGACCA               CTGTATTCTTAAAAT
   DSY1641   8  59 312 1904850 .. 1904873 +    -6  -3.53298   CAGGGTTTTGACGGC          GGATAGGGGA TAAC TTCCCTGTTC           TTAATTTCCAATACT
   DSY1634   2 100   6 1898300 .. 1898313 +  -8.1  -6.21477   CCAGATCTAGAAAAA               GAGCC GTCA GGCTC                TTTTTTTTTACTCTT
   DSY1630   6 100   9 1894062 .. 1894085 + -12.5   -4.0802   TCCATGATTGCCAAA          GGCGGAAGA TGTTAC TCTTCCGCC           TTTGCTTATTGCAGT
   DSY1616   3  75 181 1875960 .. 1875983 +  -5.9  -4.60797   CGCCGAGATGAAGAG          TCCATCCCG ATTCCC CGGGGAGGA           TTTTATCTGTGGGGC
   DSY1607   3 100  43 1865958 .. 1866006 + -19.8  -4.09108   TTTCCAGATCAACGA TGCTCCCTCCAGGTCAGCTGTTT GACA AAGCAGC-GGCCTTGAGGGAGCA TTTGTATAGATTGCC
   DSY1593   9  95  22 1852142 .. 1852163 + -13.1  -3.14344   GGCGTATATTCTAAA           GGGAAGAGT GTAC ACTCTTCCC            TTGCTGCGCCCAATC
   DSY1578   7  66 283 1832827 .. 1832839 +  -4.7   -4.2558   TTCGACGGCTTTGAA                GGCGG CAA CAGCC                TTTTCCTGCAAACTC
   DSY1572   1 100  11 1827879 .. 1827906 +   -20  -4.89519   TGTAACTATAATACA        TAGCCGGCCAGA GATC TCTGGCCGGCTA         TTTCTTTTATATTAT
   DSY1539   5 100   7 1793766 .. 1793798 + -16.4  -3.94634   GGCCAGTGAGGGAAA      CTGCCCTTCCGG GCAATTAAG CCGGAAGGGCAG      TTCTTTACGCTAATC
   DSY1482   5 100 132 1728078 .. 1728097 + -12.2  -6.01725   CCAATGAAAGTAAGA            CGCTGCAA GAGA TTGCAGCG             TTTTTTCTTTTTGTT
   DSY1476   6  93 337 1722169 .. 1722191 + -12.6  -3.14132   ATGGGTGAGGGTATG           GGGGCCGGGG GTA CCCTGGCCCA           TTCCTGAGGGGGCCA
   DSY1452   4 100 174 1697792 .. 1697848 + -20.8  -2.56539   AACGCAGACTCTCAA CAAATAGTTAAAAAATGACGACTA-CT TATC AGATAGTCGCCATTTTTTAACTATTTG CTCTTATCACTTCAA
   DSY1387   7 100 110 1628741 .. 1628780 + -18.1  -2.80821   AGAATAGCCAGCGAA  GAGAAGCAGGTGTGTCA CACCCC TTACACACCTGCTTCTC   TCCTGTCTTTAGCAC
   DSY1378   8  68 118 1617334 .. 1617357 +  -5.2  -4.40173   TATTTCTTTAATCAG          GAGTGTGGAT GCTA AGCCACCCTC           TCTTTTTTTGCGTTA
   DSY1371   5 100  85 1612252 .. 1612276 + -14.3  -4.05788   TATGCTCACCGCAAA          GCCCCAGGG TCATTAT CCCTGGGGC          TTTCGTTTACCCCGG
   DSY1361   6 100  43 1600343 .. 1600382 +   -18  -4.30719   TGCCCAATAAGAAAA  GGCAGTTGCCAAGGAACT TTAA AGTTCACTGGCAACTGCC   TTTCTTCTCAGGCAC
   DSY1336  12 100   7 1575434 .. 1575480 +  -8.2  -5.14819   GAGAGTTAAGAATAA G-GAGACACTTTGCTTCCTCCA GGGAA TGGATGG-GCAGAGTGTCTCAC TTTGTTTTTTACTTT
   DSY1304   3  47 229 1541371 .. 1541381 +    -4  -2.90615   ATCACGAAAAAACTT                 GATT GTT AATC                 TACTTTAAGCAGAAT
   DSY1301   8 100  38 1537889 .. 1537940 + -19.8  -4.14397   AGCTCCTCAATAAAA CTACGCTGGAATGTAC-CAAGAACG CGA TGTTCCTGGGTATATTCCAGCGTAG TTTGCTTTATACAGT
   DSY1282   2  72 366 1518744 .. 1518764 +  -6.1  -4.36914   TGTGTCCTGGTACCT            GCTGAAGAG AAG CTGTTCGGC            TTTTATGAGAGGCAA
   DSY1278   4 100 302 1513276 .. 1513329 +   -14  -2.97051   AAAATAATAGTAATA AGTAGGAGCCTCCCGGCACAAGAAA AGAAA TATCTTGTACCGGGAGGCT-CTGCG GTTTATAGCGTTTAT
   DSY1274   7  67  31 1506859 .. 1506902 +  -8.4  -3.15861   TAAGGAATGGACCCA GTGCCGCTTTAGCA-TAAGC AGAGAA GCTTAATGAT-AAGCGGCAC TTAGTAAGGGTGATG
   DSY1258   7 100  37 1488396 .. 1488427 + -13.9  -4.24002   CATTAAGACGTGAAA      CGACCTCTTTACT CAAAAC AGTAAGGAGGTCG       TTTTAGGCTTTACCC
   DSY1244   7  59 117 1471701 .. 1471730 +  -2.8  -4.34267   CAGCAATATTCAAAA       AGGACGC-ATCAC ATATA GTGAAAGCGTCCC       TTTTAAATTATGTCA
   DSY1237   3  87 138 1461768 .. 1461800 +  -8.3  -4.52589   GGGAAGATAACAAAA      GACGGCGGCTGGTTT AAA ATGCCAGAAGCCGTC      TTTTCTGTAAACAGG
   DSY1231   3  58 142 1454685 .. 1454697 +  -3.3  -4.11692   TATGATGCAGCACTT                GGGGA ACA TCACC                TTTTCCCCATGAGTA
   DSY1218   4  80  48 1438131 .. 1438179 +  -6.1  -4.76892   ATTAGCTAGTTAAAA CCCCCTG-GGC-T-ATC-CCGGTGC ATT GCACTGGAGGGGATGCCGCAGGGGG TTTTTAACTTCCTAT
   DSY1204   2  62 278 1423922 .. 1423948 +  -7.2  -3.14463   CCACCCCGATGAAAG         GAGCCAGGGCAT AAT AGGCGCTGGTTC         TTGCTGCACCCAATT
   DSY1194   4 100  44 1414107 .. 1414135 + -11.7  -4.31293   CATATGCATGCAAAA        GGAGCCGCGACAG CAG TTGTTGCAGCTCC        TTTATTCATATCTCA
   DSY1164   0 NONE
   DSY1158   0 NONE
   DSY1150   1  49 409 1365690 .. 1365700 +  -3.2  -3.53444   CAAGATCATTTGAAA                 GCTT TGC AGGC                 TTTCCAAAACAATCA
   DSY1141  10  91  71 1356712 .. 1356749 + -12.2  -3.51206   CTTTTGCTTAAAGAT   GCGGCCTATGTTTCACT ATAAA AGTGGAATA-AGGCCGC   TTCATATTATTCTTT
   DSY1123   2  45   3 1337018 .. 1337029 +  -4.4  -2.71144   AAGTATCGGCTAAAT                TCAC CAGT GTGA                 TGATTAAACAGGATG
   DSY1102   6  84 313 1314985 .. 1315018 + -11.1  -3.66921   ATATCTCTGAAATAT     GATAGAGGATGCC AGATAAAA GGCATCCTCTAAC      TTTCGCATTGCGATT
   DSY1091   0 NONE
   DSY1085   6  57 364 1295566 .. 1295577 +  -4.4  -3.89501   GTCCAGTACTTCCTT                TGCT GTGG AGCA                 TTTATCCAAATATTA
   DSY1085   6  57 409 1295611 .. 1295630 +  -6.4  -3.10898   GATGACGACTGATTG            TGCCATGC GTAT GAATGGCA             ATTGTATTTTTTAGT
   DSY1075   5 100  17 1283693 .. 1283711 +   -16  -3.76997   GAACATTACCTGCCT             GCCCAGCC TTC GGCTGGGC             CTTTTATTTTTGCTA
   DSY1052   3 100  13 1260582 .. 1260612 + -14.2  -3.82218   TGAGTTGGTATAAAG       GGCTATGTTTTCCA AGG TTGAAAACATAGCC       TTTACTAGTCTCACT
   DSY1030   9 100  26 1240721 .. 1240757 + -19.6  -4.16284   AGTCTGATAGCAAAA    GAGGAAGACCTGCTCT GTTTA AGGGCGGGTCTTCCTC    TTTGTTGGGCGCTCT
   DSY1024   5 100  27 1233234 .. 1233259 + -11.1  -5.09426   GATTAATAGAAAAAA         CCCGGCTCGAC GAAA GTTGAGCGGGG          TTTTTTCAGGTTGAC
   DSY1015   4  78 -35 1221638 .. 1221657 +   -10  -3.48593   ATCGGTACAGGAGGA            GGCGGGCAG GGG CT-CCCGCC            TTATCTCGCGGAGTA
   DSY1010   4  79  42 1213873 .. 1213894 + -11.7  -2.52464   CAGTCCCCCTTGCCA           GATTGGCAA GCGC TTGCCAATC            TGAGTTACACACAGA
   DSY1007   4  71 -27 1211849 .. 1211859 +  -6.8  -4.15366   CAAAGGGCCTTGCCG                 GCTG GAG CAGC                 TTTCCTTGTTTGAGT
   DSY0985   4 100  83 1190115 .. 1190156 + -13.9  -4.88295   CTGCAATAAGAAAAG GACCTGTGGAAA-CCCTTGC GGA GAAGGGGCTTTCTACAGGTC TTTTTGAGTTTGTTT
   DSY0959   4 100  26 1161310 .. 1161354 + -16.8  -4.42653   AGAGGGAAACCTTTA GAGGCTTATTCTAAGATTGCC GTCC GGT-ATCTTGGAATAAGCCTC TTTTATCCGTCAGAT
   DSY0955   6  95  17 1156729 .. 1156756 +  -9.2  -4.52047   TAAAGACAATATAAA        CGAGGTGC-TTTC AGT GAATTGCACCTCG        TTTTGTACTGTAGTG
   DSY0861   4 100 106 1040041 .. 1040083 +  -9.4  -5.00884   TTTTTCGGTGAAAAG GCTGAAAAGCAC-CGAAAT ACAAGG ACTTCGTGTGCTTTTTAGC TTTTTTGCGAGGGAT
   DSY0856   4 100  54 1034267 .. 1034302 + -12.7  -3.83026   TGTGAGTAATAAAAA    GGGATTGTAACGAAC CGGTTA GTTCGCTGCAATCCC     TTTAGTGTGAACCCC
   DSY0846   7 100  22 1023508 .. 1023553 + -17.1  -3.94746   TTAAGAGTTTGAAAA GGGGGCGTTGCAAAACTACTTT TTT GAAGTAGTTA-GCAACGTCCCC TTTACTTAGCTATCC
   DSY0841   1  52 344 1017903 .. 1017915 +  -5.5  -2.96274   CGGTTAAGTTAAACA                CTGGT GAA ACCGG                TATCGTTGTAGACCA
   DSY0828   5 100  65 1001931 .. 1001964 + -17.7  -3.58542   TAAGCCAATAGTTAA     TAAACCGTCAACTGG TGTA TCAGTTGACGGTTTA      TATATTTTATTCTGA
   DSY0822   7 100  14  996905 ..  996922 +  -9.9  -5.63517   AGAGCATAATAAAAA             GGAGAAG TCGC CTTCTCC              TTTTTTATTTACCAG
   DSY0818   7 100 467  991724 ..  991763 + -13.2  -3.40522   AGTTTACTGCCCACC  TAAATAAAGTTTACTGGG TTTA CCTAGTAAACTTCATTTA   TTGTCCTGAGCCAGT
   DSY0815   6  56 458  988514 ..  988527 +  -6.7  -2.67694   ATGGAGCAATCTGTC               CAGCA TGGC TGCTG                TCATCTGCTCGTCAT
   DSY0811   6 100 101  983358 ..  983386 + -13.3  -3.33171   TGGTCATATGGTATT        TAGCCTTGGTTAA AAT TAAACCAAGGCTA        TTACTACTTATTAAG
   DSY0807   8  66 234  973976 ..  974005 +  -4.9  -4.33739   CAGACATGAAGAAAA       GTGGAGGGCCATA TATA TCTGGTCTTCCTC        TTTTGAAGTTTTTTG
   DSY0801   9 100 264  965794 ..  965815 + -13.1  -3.33696   TCGTGAAAATGAAAA           GAATCCCCA CGTC TGGGGATTC            TTCATTGCGCAAGCC
   DSY0793   3  95  38  955030 ..  955048 +  -3.1  -5.96894   ATAAGGACAAAAGAA             GTTCCCT TAAGC AAGGAAC             TTTTTTTGTTTGCCT
   DSY0790   4 100   4  952371 ..  952397 + -14.5  -3.80855   GTCACTATGTAAAAA         GGAATGGCCTC TATAT GGGGCCATTCC         TTAGTTTTTCGAACC
   DSY0781   1  43  65  942134 ..  942146 +  -3.3  -2.78891   TGGCAATGAGAATCA                GAAGG GTT CCTAC                TACTTGCATTGGGGT
   DSY0769   5 100  12  925561 ..  925597 + -18.8  -4.00042   TTAATAAGCAAATAA    GCCAGGGGGCGTTCAT GTGTG GTGAACGCCCCCTGAC    TTATTTGCTGAGGAA
   DSY0752  10 100 116  907341 ..  907371 + -17.8  -2.61004   CCTCTTTGCTATTCA       GGGCCATTGTAAAA CAG TTTTGCAATGGCCC       CGTTTTTGGGGGTGA
   DSY0720   2 100  17  873142 ..  873164 + -11.2  -5.20783   AATTAGACTTATTTA           CGCCGCAGGT AAT ACTGGCGGCG           TTTTTGTATTTAGAT
   DSY0700   6 100 286  842655 ..  842692 + -19.3  -3.90744   TATGGAAAAAAAGCT   TGTCCAGGACCGCGACA ACGT TGTCGTGTTCCTGGACA    TTGTTTAGGCGGCGG
   DSY0631   8 100  -2  729708 ..  729731 + -12.6  -3.59946   GAACACATTAGAGAA          TAAGACTTGG TTAT CCAAGTCTTA           TTCTCTAATTACAAC
   DSY0613   5  46 148  707885 ..  707903 +  -3.8  -2.93853   GGCTAACCTGACTAA             CAGGAAGA CAG TCCTTCTG             ATTTGATTGAGAAGC
   DSY0613   5  46 359  708096 ..  708107 +  -4.4   -2.8001   AGCCCCTGAAAGCAA                CTCT CAGC AGAG                 TGTGGTCGGGATTAT
   DSY0609   3  54 349  703289 ..  703315 +  -2.9  -3.97308   AGCCCCTGACAAGCA        GACCAACGCGCT TTCC AGC-CGGCGGTC         TTTGACTTTTATAAT
   DSY0581   1  45 257  669860 ..  669870 +  -2.4  -3.31443   TCTCCTCAGCCACAA                 CGGC GAA GCCC                 TTCCCTTGTTCTCCG
   DSY0578   6 100  48  663534 ..  663567 + -12.5  -4.25104   GCAGAAAGTCAGAAA     GACAGATACCACGTT TTCC GGCGTGGCATCTGTC      TTTTGCTGCACAAGG
   DSY0567   5  57 393  653055 ..  653068 +  -5.9  -3.40073   TAGATTTTTCCAGCC               GCCGG GCGA TCGGC                TTCCTTAATCACCAT
   DSY0559   6 100 412  643285 ..  643324 +   -16  -2.60075   ATAATTGTAATTTGG  ATTGTCCCAAAAACGAAA GCGC TTTCGTTTTTGGGACAGG   ATTCGTTGAAAGCGA
   DSY0535   5  88  47  606723 ..  606741 +  -9.5   -4.3467   CTTCTATAATGAAAA             CGGCGGC GGAAG GCCGTCG             TTTTCATATGCAAAT
   DSY0512   4 100   5  573489 ..  573521 + -11.5  -4.66537   TGGATGCATAAAAAA     CAGGGCATTATCAG CAAGAA CTGATAA-GCCCTG      TTTTCTATTGACAGA
   DSY0506   6  95  31  565708 ..  565742 +    -8  -5.19328   ATCAATAAAGAAAGA     TGACCTTATCTTGC TTTTGCT GTAAGACAAGGTCA     TTTTTATTGTGGCCT
   DSY0458   7 100  28  522842 ..  522880 +   -19  -4.17002   ATAGTGCTTAAAGAA  GGCGCCCTTCTC-CACC CATAAA GGTGAGAGGAGGGCGCC   TTCTTTGGTTTAATC
   DSY0428   6 100  11  496063 ..  496095 + -11.5  -4.89477   GCTAAAGCTAAGAAA     GCAGCATGGCCATT TTTTCT AATGGC-ATGCTGC      TTTTGTTATTCCGGC
   DSY0403   3 100  15  469010 ..  469053 + -12.4  -3.85704   AATAGGGATATTCTG GGGGTGCCGCACTACGTTTA CTCA TCAACGTTTTGCGACACCCC TTTCATAGTTACTGC
   DSY0393   9  78 236  454489 ..  454503 +  -9.2  -3.58801   CTGAAGGATTGGGGA               GGGGGG AGA CCCTCC               TTTAGGGGATTATGT
   DSY0384   4  50 -11  444928 ..  444951 +  -5.2  -2.87132   AGGACGGAGCCTGGT          GCGCCAAATT AGTA AAATAGGCGC           TGTGTGAAAACAGCG
   DSY0384   4  50 336  445275 ..  445295 +  -2.5  -3.73224   GCTGTGCCTGGGTAA            TAACGTCCA GCA TGGTGGTTA            TTTCATCACAAATCA
   DSY0373   4 100  72  433880 ..  433902 + -12.1   -4.8622   TAGGTGCATGAAAAA           GGCGAATTC CTGAA GAATTCGCC           TTTTTCATTGGGACA
   DSY0354   2 100  46  411501 ..  411533 +   -15  -4.25256   TAGTTGATAACAAAA     GGAACTGTCCTGGCT GAGA GGCC-GGACAGTTCC      TTCTTTTGGTGCGCC
   DSY0344   8  89  29  402111 ..  402126 + -11.8  -3.29043   CAGTGGGGGATCCGC              CCCCGC AGAG GCGGGG               TTATGAAAGCGGGTT
   DSY0326   7 100  26  382098 ..  382138 + -13.9  -4.03413   TTGAGTAAAGAAAAA  GGGCATCCCCATCTTGTGC ATA GCACTTGTTGGGTATGCCC  TTTCTCTAGGACCAT
   DSY0274   6  90  35  305743 ..  305764 +  -5.9  -5.44119   TGGTACCTCATGAAA           GCGTAATTT TAAA GAGTTACGC            TTTTTTTGCCCTGAA
   DSY0176  10 100  11  189347 ..  189371 + -17.2   -3.1855   GGTAGGCTTTACGAA          GCTGCCGGCA AAATC TGCCGGCAGC          TTCGCTGTTCAAGCC
   DSY0140   3  91  74  148663 ..  148695 + -10.6  -4.07678   AATCCATAAGGAATG     GCGGCTGAC-CCATG TAAC CATGGGGTAGGCCGC      TTTGCTCTTTTCCGC
   DSY0100   3 100  12  104413 ..  104439 + -13.8  -3.86822   GTAATCTTTGGACAA         GAGGATGGCC TGAAATT GGCCATCCTC         TTTATGCCGCACTTA
   DSY0089   3  59  60   93749 ..   93769 +  -6.7  -3.07043   CACAGACGAGGTTAT            CCCCGCTGC AAT GGAGCAGGG            TATTCAGATGGTGAC
   DSY0079   7 100  48   83589 ..   83617 + -11.8  -3.89814   GGAATGCGAACGATA        GAAAAGCTTGGC TATAT GCCGGGCTTTTC        TGTTTTATATAGTAA
   DSY0071   7 100  35   76650 ..   76675 + -17.7  -2.56747   CAATAAACAAGGACA         GGGCGGAGAAT TGAT ATTCTCCGCCC          CTATTATCGTCCATC
   DSY0049   3  77 128   50669 ..   50704 +  -4.6  -4.93365   GGCTTACCACGAAAT    TGAGCCGCTGCACC TCTACTCT GATGCAACGGCTCC     TTTTTCATTATAAAC
   DSY0041   2 100  10   42309 ..   42338 + -14.4  -4.68593   TGCTAAATAAAGTAA       GGGAAGCCGAGA ATCAAC TCTTGGCTTCCC        TTTTTACCTGCTCAC
   DSY0032   9  68 216   35241 ..   35256 +    -9  -2.96531   ATCTCCTTAAAAAGC              TGGCTG TATT CAGCCA               CTTTACTCTTGCTGA
   DSY0013   8 100 -42   15281 ..   15311 + -11.2  -5.31059   TGTCGAAAGAAAAAA       GTCAGCACTTTGCC CAC GGCAAAATACTGAC       TTTTTTAGTTGATAT
   DSY0013   8 100 175   15498 ..   15539 + -25.4  -2.60032   AAGCCGTAAAAAGAT G-GCATGGGCCTGCCCTCT ATTGG AGAGGGCAGGCCCATGCGC GGTTTTTGGCAGCCA
   DSY0009  10 100 340   11912 ..   11945 + -17.5  -3.03441   CACCGCCTCCGCCAG     GGGCCTGTTTGCGGTC AAT GTCCGCAA-CAGGCCC     TCCATTTTTTTGTCT
   DSY0009  10 100 395   11967 ..   11984 +  -9.1  -6.04953   TTTTTGTCTTTTCTA             CGCTCTC TTTT GAGGGCG              TTTTTTTGTTTCTGT

SUMMARY

659 putative operon ends contain 3276 possible terminators.
Percent operon ends hit by terminators of confidence >= x:
	x	#>=x	hits>=x	%hits>=x
	100	465	340	320	49 %
	99	465	340	320	49
	98	465	340	320	49
	97	465	340	320	49
	96	465	340	320	49
	95	483	353	331	50
	94	483	353	331	50
	93	496	361	337	51
	92	496	361	337	51
	91	513	370	343	52
	90	519	374	347	53
	89	530	381	352	53
	88	542	389	358	54
	87	549	394	361	55
	86	564	401	366	56
	85	566	403	367	56
	84	579	409	371	56
	83	590	413	373	57
	82	599	417	377	57
	81	610	422	380	58
	80	619	429	385	58
	79	629	433	388	59
	78	644	444	393	60
	77	660	458	399	61
	76	675	468	404	61
	75	686	478	408	62
	74	709	494	413	63
	73	737	514	420	64
	72	755	530	425	64
	71	785	556	440	67
	70	809	574	441	67
	69	818	579	444	67
	68	866	614	454	69
	67	895	631	462	70
	66	941	666	473	72
	65	973	688	480	73
	64	986	697	482	73
	63	1070	756	493	75
	62	1081	762	495	75
	61	1145	812	506	77
	60	1172	834	511	78
	59	1241	886	530	80
	58	1293	926	544	83
	57	1378	989	552	84
	56	1422	1021	554	84
	55	1502	1085	565	86
	54	1568	1136	572	87
	53	1685	1229	578	88
	52	1761	1288	587	89
	51	1880	1385	600	91
	50	1949	1432	605	92
	49	2158	1588	614	93
	48	2243	1652	616	93
	47	2352	1733	619	94
	46	2481	1832	626	95
	45	2623	1937	630	96
	44	2747	2028	632	96
	43	2901	2148	636	97
	42	3063	2267	640	97
	41	3182	2356	644	98
	40	3247	2414	644	98
	39	3276	2437	645	98
	38	3276	2437	645	98
	37	3276	2437	645	98
	36	3276	2437	645	98
	35	3276	2437	645	98
	34	3276	2437	645	98
	33	3276	2437	645	98
	32	3276	2437	645	98
	31	3276	2437	645	98
	30	3276	2437	645	98
	29	3276	2437	645	98
	28	3276	2437	645	98
	27	3276	2437	645	98
	26	3276	2437	645	98
	25	3276	2437	645	98
	24	3276	2437	645	98
	23	3276	2437	645	98
	22	3276	2437	645	98
	21	3276	2437	645	98
	20	3276	2437	645	98
	19	3276	2437	645	98
	18	3276	2437	645	98
	17	3276	2437	645	98
	16	3276	2437	645	98
	15	3276	2437	645	98
	14	3276	2437	645	98
	13	3276	2437	645	98
	12	3276	2437	645	98
	11	3276	2437	645	98
	10	3276	2437	645	98
	9	3276	2437	645	98
	8	3276	2437	645	98
	7	3276	2437	645	98
	6	3276	2437	645	98
	5	3276	2437	645	98
	4	3276	2437	645	98
	3	3276	2437	645	98
	2	3276	2437	645	98
	1	3276	2437	645	98
	0	3276	2437	645	98
