# Supplementary material for: Rapid, accurate, computational discovery of Rho-independent transcription terminators illuminates their relationship to DNA uptake
Source: Genome Biol. 2007 Feb 21;8(2):R22. doi: 10.1186/gb-2007-8-2-r22 (PMC1852404; doi:10.1186/gb-2007-8-2-r22)
Supplement: Additional data file 2 — As described in the text, the entire robust tail-to-tail region is searched; if the region is less than 500 nt, then the 500 nt downstream of the stop codon is searched (stopping if a gene start is encountered). In the case of ties, all terminators with the high score are output. [file gb-2007-8-2-r22-S2.zip › Desulfotalea_psychrophila_LSv54.ttperf]

    DP0012   5  58 408   10200 ..   10210 -  -3.2  -4.15565   TTGATCACGGCAAAA                 TCCG CAA CGAA                 ATGATCCAGCTCTTC
    DP0028   3  68 264   28172 ..   28212 -  -3.4  -4.78984   AAAAAAACAAAAGAA GAGCTGTG-AGCTATCAGCT GTC AGTTAA-AGCAGCACAGCTC AAGAGCTACATGCTG
    DP0066   5 100 238   72676 ..   72703 - -16.4  -5.80364   AGGGCAACAAAAAAA        GGAGCTGACCTC GAAA GAGATCAGCTCC         TTTTTTATTGGACAA
    DP0074   5 100 190   81862 ..   81889 - -16.4  -5.74122   GAGGACATAAAAAAA        GGGCTGAGAAGA AAAT TCCTCTCAGCCC         TTAACTAGTGCTCTG
    DP0078   9  53 250   86711 ..   86757 -  -5.9  -2.85668   TATCGCCACAGGAGA TGCCCTCGATTTCTGGCGA-GTA CTC TACGCCGACAGAGA-CGAGGGCC GCCTCCTTCTCTTTG
    DP0082   6  88 226   92222 ..   92245 -  -3.1  -5.86965   ATTTATGAAAAAAAA          GCACACA-CC GTGGT GGCTGAGTGC          CATATTGGCTGTTAT
    DP0095  10 100  24  105300 ..  105328 - -21.9  -3.36273   CTGTGCCAACAGCAA        TCAGGCCCAGCTT ATG AAGCTGGGCCTGA        CCCTGCTTTACCTCT
    DP0115   7 100 394  124809 ..  124831 -  -7.6  -5.48063   ATCGAATACAAAAAA           CGCGCCGATG CCT CATGGGCGCC           CTGGAAAAGAGGCCT
    DP0115   7 100  25  125177 ..  125200 - -18.2  -6.18768   AAAAGATAAAAAAAA          GGCCCTCTCG AAAA CGAGAGGGCC           TTTTTTTTACCACCT
    DP0122  10 100 414  135157 ..  135186 - -15.9  -4.66938   AGCTCTAACAGAAAA       GAGGCCTTACTGT GGTA ACAATAAGGCCTC        TTTTCATTGGGAATA
    DP0130  10 100   8  144415 ..  144438 - -14.6  -2.56271   CTGGTACCAGAATAG          GGAGAGGCAC TCAA GTGCCCCTCC           TCTGAACCTACTTAA
    DP0139   1  66 168  156115 ..  156142 -  -4.8   -4.2828   GCCGATTGAGCAAAA        CCGCAGATGGAGC AGG GCTACATC-GAGG        ACTTTGCGATTGAGA
    DP0144   2  68  17  160676 ..  160694 -  -5.9  -4.24204   TACCGACACTCAAAA             GTCCTCC TCTAT GGAGGCC             TTGGGCGTCACGTAG
    DP0171   5 100 202  188300 ..  188332 -  -9.8  -5.86061   TTTGATCAAAAAAAA      GCACAGGGCCACCC TTAGG GAACGGCCCTGTCC      CCTAAACAATAGATG
    DP0174   8  61 412  190019 ..  190029 -  -6.8  -3.28708   TAAACTGGATATTAA                 CCTC GAA GAGG                 CTACCTTCGCTAAAT
    DP0183   5  63 168  198295 ..  198312 -  -7.7  -3.17075   GGCGCTTCAATGTAA             TCACCCC TTGC GAGGTGA              TTGACACGCAGACCT
    DP0195   6 100  39  210584 ..  210611 - -14.2  -3.43654   TAAACACAGCCACAA        GGACCGGGGA GACGAAAA TCCCCGGTCC         ACCCCTTTCAGACCT
    DP0210   5  52 347  226054 ..  226079 -  -2.5  -3.87641   AATATGCTGGACAAA         CTGGAGGAGCAG GAG CTGAT-CTCCCG         TGATCGCAGCAAGAA
    DP0227   3  59 -15  242512 ..  242532 -  -6.1   -3.3056   ACAACAAGAGGAAGA            GCTAGTTAG CCA CTACCCAGC            GGACACAGAGATTTT
    DP0237   4 100 356  252295 ..  252345 - -15.4  -2.92449   CAAAGAGGTTAGATA GCTGTCAGCTCTCAGCTCTCAGCT CTC AGCTGTCAGCTGTCAGCTGTCAGC TGTCAGAAACAGCAA
    DP0248   2  47 345  267783 ..  267793 -  -2.4  -3.46285   GACGGGAAATAGCAA                 CAGC GGA GCGG                 CGAAGGGAAAGTTAG
    DP0260  11 100   2  280983 ..  281009 -   -21  -3.75817   GGGCTAGAATAAATA         CAGTACAGGGGG ATG CCCCCTGTACTG         CTTATCTGCGAAAAA
    DP0274   4  67 355  296011 ..  296042 -  -8.8  -2.75844   TGCCCCAGCCCAAAG      GTCTCCGCCAAA GGTAACAT TTTGCCGGAGAC       TCCTACCCCTCTCAT
    DP0289   7  69   3  317032 ..  317044 -  -6.3  -4.07687   ACCCCTCCCCCAAAA                CTCTT CAG AAGAG                CATCATAGAGCCATC
    DP0292   7  68 277  319337 ..  319349 -  -9.1   -2.9652   CAAAAGTTAAGCAGA                GCCTG GGA CAGGC                AATATCCCGTCTCCA
    DP0292   7  68  22  319560 ..  319604 -  -9.6  -2.71712   TTTTTTCGGGGAAAT TATCCTACTCCAGATAGATCA AAAG CAATCTATCTGGAGT-GTATA TAAAAAATAGTTACC
    DP0317   4  65 251  344459 ..  344481 -  -3.3  -4.63928   AGAGCAGCTGAAAAA           TGCCGGTCT TACTC AGTTCGGCA           GCGGTTGGGCCTGGT
    DP0351   7  58 438  375152 ..  375171 -  -2.2  -4.35085   AGCGCGAAAAAAATA            CTTTTAAT ATCA ATTAAGAG             GTCACAAGATGATTG
    DP0359   5  73 143  385459 ..  385469 -  -8.2  -3.67188   ATTTATGCCAAAAGA                 GCCC GAG GGGC                 CATGGCAAACTTTAT
    DP0367   5  75 297  394889 ..  394909 -  -3.3  -5.20154   ACAGAAGGTAAAAAA            TGATAAAGA TAA TCTTTTCCA            AAACCCTATGCGCTC
    DP0381   3  63  13  412877 ..  412902 -  -6.1  -3.58037   GATTAATCGCTGAAA         TCTGCGCTGGCC ATT AGCG-GCGCAGA         TCTGAGAGATGTTTA
    DP0399   3  62 116  430003 ..  430028 -  -7.6  -3.00946   TTGTTGCATAAATCA         TGAGGGAAGA AAATCA TCTTCCCTCT          ACGCCATGCCATCTT
    DP0408   3  90  97  439425 ..  439456 -  -5.9  -5.47914   AAAAAGCACAAAAAA      GGGTCCAATCTCT AATTGA AGAAATTGAGCCC       TGAGCAAATGGTGCG
    DP0419   4  70 463  448011 ..  448037 -  -3.6  -4.82901   TCCTGTCGAGAAAAA         GCACTGCTCATT GCC AAAGAGCATAGC         TTAAAATCGTGCCCT
    DP0447   1  55 423  474668 ..  474679 -  -2.2   -4.1552   TACCGTTTCAACAAA                CCCA TTAC TGAG                 CTTTATCGAGCCACC
    DP0454   7  84 271  480115 ..  480131 -  -3.7  -5.55769   TGGCAGAATAAAAAA              CTTCAAA GAA TTTGATG              ACTGCTACACGGCCC
      panF  10 100  70  486922 ..  486953 - -16.1  -2.71918   CTACCCGAGAAATAG      CACAGGCCATAAA ATGATG TTTATGGCCTGTG       ATTTATCGCCTTTCC
    DP0473   3 100 -20  500652 ..  500662 -  -6.8  -5.75945   AGGCCCTAAAAAAAA                 CAGG GGC CCTG                 CGCCTTTAAAATTGC
    DP0496   7 100  14  528078 ..  528111 - -16.9  -5.26875   GGTCTAAGCAAAAAA     CATCTGCCCGACT TACCTTCT AGTCGGGCAGATG      ACAGTTATATCTATC
    DP0503   5  52 251  533831 ..  533842 -  -5.8  -2.72455   GGAGAACGAAAAACC                CTCG ATGA CGAG                 TTAAACCGACGCGCT
    DP0516   3 100  43  549907 ..  549935 - -16.1  -4.20696   CTATTAAGCCCAAAA        GGCCTTGCCAG ATATTTA CTGGCAAGGCC        TTTTTTGTTAGATCC
    DP0530   9  63 141  580021 ..  580035 -  -8.6  -2.52543   ATGTTGCCCAATTTA               CAGGAA CTA TTCCTG               GAGAGAGTGCCGTTG
    DP0555   5  68  49  605002 ..  605026 -  -2.1  -5.03747   AAACCTCGCAAAAAA          TCCCGTTGCAA TGG CTGCAAGAAGA          GCAGAAACAGTCCGG
    DP0564   3  52 -33  616939 ..  616949 -  -5.4  -3.05384   TTTGTGGGGAGGCAA                 TCTG GCG CAGA                 AACAACCAGGCCATG
    DP0567   4  57 125  620235 ..  620253 -  -4.5  -3.67112   ACGACAGCCGAATAA             CCCCAGT GCTTA ACTGGCG             TTTCCGCTCTTGAGT
    DP0584   8 100  36  640831 ..  640860 - -21.5  -4.20707   TGCCAGCAAAAAAGA       GGCCCGAGCGAAG AGTT CTTCGCCCGGGCC        CTCTCTTTCACAGAG
    DP0591  10 100  31  647766 ..  647796 -   -17  -3.90464   TCGTAAATAAGAGAA       GGGGGTTTTAGAGA TCA TCTCTAAAGCCCCC       TCCAGCTGTTACTGC
    DP0615   4 100  32  670993 ..  671016 - -10.3  -5.60993   GCGGGCATAAAAAAA          GGGGTCTCC TTGGCG AGAGACCCC           TTTAAAAAACTGTTA
    DP0633  10 100  87  692719 ..  692745 - -16.8  -3.32333   ATAGATAATCATCAA         TTTGGAGCCATT TTT AATGGCTCCAAA         TTGATTCTGCAAAAC
    DP0633  10 100  34  692770 ..  692798 - -20.5   -5.9362   CAAAACACAAAAAAA        GGGTCAAACTCTC ATG GAGAGTTTGACCC        TTTTTTATTAAAACT
    DP0642   2  68 312  703215 ..  703226 -  -7.2  -3.61398   GCTTGTTTCGAACAA                CGGC AAGA GCCG                 AGACCCGAGAGGCCA
    DP0652   5  56 469  716639 ..  716658 -  -6.4  -2.93708   GTTGCTCAAAAACAG            CCAACAGC CGTT ACCGTTGG             TTTTGCCTCTGCTGA
    DP0662   4 100  43  729676 ..  729704 - -23.3  -5.42131   TAAGCAGAGAAAAAA        GGTCCCATCCCAC AGA GTGGGATGGGACC        TTTCTCTTTCTTATG
    DP0669   2  49 334  734416 ..  734432 -  -5.1  -2.52987   CGAAGAGCGATCAAT              GCGTTTT TTG ACAACGC              CCCCGAAAAATTTCT
    DP0682   4 100  11  748557 ..  748579 - -16.4  -4.27886   TCTCAAATAGAGAAA           GGCGACATGA TCT TCATGTCGCC           TTTTTTTCTTCTAAA
    DP0688   6 100  59  757750 ..  757786 - -23.9  -5.01811   CTACCAAACCAAAAA    CGAAAAGGGCCTGTCGC TTA GCGACAGGCCCTTTTTG    TGTCTAACTCTTCTC
    DP0692   4  53  -7  765480 ..  765495 -  -5.4  -3.08046   GCTCCATGGGAAAAC              CGCTCT CATC AGAGCA               TCTTGATCGCTGTTT
    DP0702   0 NONE
    DP0708   5  51 342  783105 ..  783126 -  -4.3  -3.40522   ATCTTGCCATCACAA           CGTCCCTCA TAGG TGAGGGCAG            GGCCGCCCGGGGTGG
    DP0708   5  51  25  783413 ..  783443 -  -4.8  -3.08173   AGGAATGGGACCGAA       TTCTGCCAGTGA TCTGATT TCAATGGCAAAA       TCTTTGAGGATTTCT
    DP0717   3  52  20  793219 ..  793249 -  -2.7  -3.90588   CACTCTCCAATCAAA       TACTTGAAAAACT TGTTT AGTTTTTTAGGTA       TTTGATCTTTTCTGC
    DP0724   2  73  15  800644 ..  800659 -    -9  -3.53224   TAGGCGTCTGCCAAA              CAGGTC TTCA GACCTG               CTTGGCCGGGACTCC
    DP0732   2  83 -14  814226 ..  814252 -  -2.2  -5.67063   GGGAGGACAAAAAAA         CTTGTTGACAGT TTA ACTGAAATCAAG         TAAATTTGCCCGACC
    DP0737   4  77 453  829684 ..  829708 -  -6.5  -4.68424   TAATTGACCTAAAAA          TCAAAGTATCT CGT AGATACGCTGA          CTGTACAAGAATTGA
    DP0742   3 100  26  836741 ..  836770 - -16.6  -5.24531   ATTTTGCATAAAAAA       GGCCTCTTTACC TTAATT GGTAAAGAGGCC        TTTTGCTTTTTAGAG
    DP0756   3 100 -21  853817 ..  853845 - -15.4  -3.45031   TTTTGAAAAAGTGAA       GAGCCCCCTAGCC ATTC GG-TAGGGGGCTC        TTTTCGTGGCGATGC
    DP0763   0 NONE
    DP0778   2 100   6  875220 ..  875245 - -19.1  -3.33261   GGGGAAGGGGGATAA         TGCCCCGCCAA GAGA TTGGCGGGGCA          GTCTCTTACTTGTTG
    DP0791   2  44 143  888104 ..  888114 -  -3.2   -3.0404   GATAAGAAAATATCA                 GGCA AAG TACC                 CTATTGTTTATGGGG
    DP0801   2  68  37  901070 ..  901091 -  -9.5  -2.64616   CCGTGAGGGAGAGCA           CTAGCTCAA TGCC TTGAGCCAG            TGCCCTTATAGCGGT
    DP0818   5 100  10  918858 ..  918885 - -13.6  -4.25104   CTGCCGCCAGTAAAA        TGTGATAGGATG AATT CACCCTATCACA         TTTCTGCTCTTATTT
    DP0824   4  67 430  926511 ..  926524 -  -6.7  -3.75738   GATTACTATCAAGAA               GAAGG AACA CCTTC                AGGTCTTTGAAGAGA
    DP0837   2  48 170  941094 ..  941107 -  -3.9  -3.14132   GGGTTTTTCGAGCAA               TATAC ATAT GTATA                AAGCCTGAAAACTTG
    DP0847   4 100 310  949681 ..  949711 -  -9.8  -4.63218   CTTGCCGCAATAAAA      CGAGAAGG-TCGC TGGCAG GCGACCCTTCCCG       TAAAATTTTTGCAGG
    DP0859   5  56 289  965603 ..  965625 -  -6.2  -3.00164   TATCAGAGAACTACA           GCTGTCAGCT ATC AGCTGTCAGA           AAAAAGATGCTAGAT
    DP0865   4  47 255  970942 ..  970953 -    -3  -3.35963   TAACAACGAGAAAAG                CTTA AAAA TAAG                 GCTGTTACCGCAGTT
    DP0865   4  47   1  971191 ..  971207 -  -4.4  -3.01924   CATTTTCGTCCAAGA              GGTAGA GAATT TCCACC              TTATAGGCATATTCG
    DP0872   4 100 143  978667 ..  978688 - -12.3  -4.04482   TCGGCCAAAAAAAAT           CCCCTCCTC TTGC GAGGAGAGG            GTCGTTACCTCTTTT
    DP0885   4 100   8  995011 ..  995042 - -16.8  -3.16564   TGTCTAGGTGAGGAA      CAGAGCCGTTTAAA AAAA CTTAAACGGCTCTG       TTGGCTATCAGCCTG
    DP0901   4  68 448 1014139 .. 1014175 -  -7.3  -3.70081   AGAGAAGTTCAAGAA    GGCAGAGAAAGTTGCTT CTG AAGCAGCTCCTTCTACC    TTCGGTGACCTGCTT
    DP0911   2  45 212 1023808 .. 1023826 -  -2.3  -3.28712   GCGCGGTTGGCAGAA             GGCCGAT GGAAA ACCTGCC             TTGAACGCTGATCTG
    DP0920   6 100 -11 1031088 .. 1031109 - -14.5  -3.26319   AAGGTGTTATACCAA           CCCTGCTCT TTTA AGAGCAGGG            TTTTTTGTTGTCTTG
    DP0925   2 100 116 1036260 .. 1036286 - -18.1  -5.93252   GTTAAAAAGAAAAAA         GCCCCAACCTC TAAAC GAGGTTGGGGC         TTTTTTTTTATAAAT
    DP0931   2 100 -17 1044109 .. 1044134 - -17.7  -3.31515   AAAGAGTTTTTATAA         GGGGCATCTCA TTTA TGAGATGCCCC          TTTTTTTTGTACTTT
    DP0934   3 100  47 1047513 .. 1047538 - -17.7  -4.13767   TTCTGCATTGTAAAA         GCCCCTTAGGA TTTA TCCTAAGGGGC          TTTTTCTGTTTTAGC
    DP0950   0 NONE
    DP0958   2 100  18 1068320 .. 1068348 - -14.7  -3.72695   ATCCTGTTGACTAAA        TGCCTCTCTTGAT CAG ATCAAGGGAGGCA        TTGTGGTAAGAGGCC
    DP0965   1  50 118 1079802 .. 1079817 -  -4.6  -3.06915   ACGGAGGCGATTCAA              GCCCTG CAGG CAGGGG               CAATTTGCACTGCCC
    DP0976   3  53  53 1091685 .. 1091699 -  -2.1  -3.94409   CATAGCATCTATAAA               CACCT TAATG AGATG               TTGGATCAACCCAGG
    DP0981   5  53  -6 1105801 .. 1105818 -  -4.8  -3.29325   TTCGTATAACGAACA             GGCTCG CACCTT CAAGCC              TTGCTTTTACTCTTC
    DP0985   8  73 215 1110531 .. 1110557 -  -8.7  -3.53563   ACAGGGCTTGGTAAA         CAGACGCCGAA TCTGT CTCAGCGCCTG         AGAACTCACAGTGAG
    DP1003   3  55  20 1134890 .. 1134912 -  -6.2   -2.8294   GAGGTTGGATAAGGA           CGGCGCAG CGTCGGT CTGTGCCG           TATCCTCTCTGTAAT
    DP1018   4  90  17 1151960 .. 1151977 - -11.3   -3.6215   TGAATGTAGTGGAAA             TGGCAGC TTGA GCTGCCA              TTTTTTTGTGGCCCG
    DP1039   4  59  43 1175887 .. 1175900 -  -3.1  -4.18018   GGCCGTGATTGAAAA               TGCTA AGGC CAGCA                GGGCGATAAGCAGTA
    DP1054   9  70 142 1191034 .. 1191058 -  -2.8  -5.07567   TGACATTTGAAAAAA          GCTGAGCTCA AGCAA TAAGCGCAAC          ACGTTTGCCAGTAAA
    DP1061   1  49   6 1197736 .. 1197777 -  -5.3  -2.52676   TACTGTTCCAATCCA GATTGACCATCCAAATATA GTCA TTTATTTAGATGGTCAAAT  TCATCTTAATAGAGT
    DP1076   6  68 277 1213061 .. 1213087 -    -5  -4.43859   TATAATGCCATAAAA         GCTTCTGGCTCT CGT AGAGACTGGAGC         CATTGTTAGCAACGA
    DP1085   2  54 386 1223311 .. 1223325 -  -4.2   -3.7398   TTCCAATCGAAAATA               GCCATT GGC AGTGGC               GGTTACTTTGGTAAG
    DP1088   3  49 288 1228178 .. 1228192 -  -3.5  -3.24825   GGATGGCAATTAATA               CTCCC ATTCA GGGAA               CTGCGGCCGATATTA
    DP1091   1 100  23 1231503 .. 1231532 - -20.9  -4.15044   TCCTGCTTGAACAAA       GGAGCTGCAACCA ATAA TGGTTGCAGCTCC        TTTTTTTTGCTCTGC
    DP1110   4  59 417 1255000 .. 1255013 -  -6.7  -3.07755   AGATACCGTTAAAAC               CACCT GTAC AGGTG                TAGAGATGTTCCGTA
    DP1168   6 100  11 1302326 .. 1302352 - -22.4   -3.5393   AGCAGTTTTTGCAAA         GGCCCTTCTCCC CTT GGGAGAAGGGCC         TTTTCTGTTTTTACT
    DP1173   2  65 442 1308564 .. 1308574 -  -6.8  -3.65314   GCCAATCCTCAACAA                 GCAG ATA CTGC                 TCCCACTTTCCCGCA
    DP1187   2  53  46 1326331 .. 1326343 -  -6.3  -2.56095   TTTATACGCAACGCA                TTGAG TGC CTCAA                GAGAAAAACTAGCCG
    DP1194   2  53 -25 1332957 .. 1332976 -    -5  -3.38291   GGTACAATGCTATAA            GAGCCAAT CAAT ATTGTCTC             TATGAAATTCTTGAC
    DP1203   2  63  40 1342641 .. 1342657 -  -5.8  -3.75169   CAGGATGGGATTAAA              GGCCTA AGGGA CAGGCC              TCAGCATTGTAGGTA
    DP1216   6  83  21 1356681 .. 1356707 - -11.6  -3.04398   CGGCTGGTGCAAAAT         CCCCTCGTTCTC ATA GAGAATAAGGGG         CTTTATGTATAAGAG
    DP1229   1  49 263 1371170 .. 1371180 -    -4  -3.18945   GGTATCTATAATAGA                 TTTG TTG CAAA                 GGAAAATACTGTGCC
    DP1237   1  59 443 1380721 .. 1380740 -    -5  -3.76837   CAGATAAGTTAATAA            TAGCGAGA CGAT TATCGCTA             TTGTTTTTGGGATTA
    DP1250   2  47 -24 1394768 .. 1394808 -  -3.2  -3.36112   GTAAAAAATAGTCAA TCAGGACGGGCCTCGGC TATTTACG GCTGAGGTC-GTCCTGC  CATTGGCGTAGACAT
    DP1263   5 100   6 1409249 .. 1409281 - -16.4  -2.89475   TAGGGAGAGACGATA      GGGGGACAAGGTCA TAGGC TGATCTTGTCCCCC      TTTTTTTATTCCGGG
    DP1277   7 100  27 1426781 .. 1426809 - -16.2  -3.83502   CATTTTCATAGGAAA        GGCGAATAAACC ACTTG GGTTTATTCGCC        TTTTTTTTTGCAAGC
    DP1289   0 NONE
    DP1297   8 100 144 1450357 .. 1450384 - -18.6  -2.64803   TCACCTGTAAACTGA        GTCGGTCGAAAC TACG GTTTCGACCGAC         TTGGTTAGGGCGAAA
    DP1303   3  54 374 1455236 .. 1455246 -  -2.6  -4.07568   TCCGCCCCTCCAAAA                 TATT TTC AATA                 TCTGGGGTAGATGTC
    DP1335   5  68  97 1490045 .. 1490059 -  -5.7  -4.19238   TTTTCAATGCCAAAA               CCCAT AAGAG ATGGG               GGCATTTAAGCGTTA
    DP1342   3  61 -33 1496141 .. 1496151 -  -4.6  -4.02581   CCTCACAAAAGAGAA                 GGAG GTG CCCC                 TGCGCACCTGTCTCT
    DP1348   2  91  12 1507992 .. 1508019 - -12.8  -2.87564   GTAGTTTTTTACAGA        GTTACCCGTGGA CAGT TCTACGGGTAAC         TCTCTTCCTACCTAG
    DP1356   4  55 472 1514530 .. 1514541 -  -2.2   -4.1821   AGCAGGCAAAAAAGA                CAGC AGCG ACTG                 TTATAGAGGCAGAGC
    DP1376   4 100 316 1538330 .. 1538356 - -18.2  -4.68209   AGTCCAACAAATAAA         GCCCCATAATAG CAA CTATTATGGGGC         TTTTTGTTGGACTAA
    DP1381   3 100  12 1543802 .. 1543835 - -16.1  -3.77196   TGAGGAGGTAGGAAA     CG-GCATTCCGGGACC TTT GGTCCCGGAATGAACG     TCTCAAAGAGGTCAG
    DP1399   4  57  65 1565357 .. 1565382 -  -5.3  -3.46512   AGAATTAATAGAAGA         GCCAATCGCCC TATG AGGTGGTTGGC          TTTTTTTTTGCCTGG
    DP1408   6  64 286 1573840 .. 1573855 -  -8.2  -2.89793   TTACTTACAGAAGTA              GACCGC TGTA GCGGCC               TTGCTGCGAAGCCGT
    DP1412   2  63 326 1576388 .. 1576398 -  -6.8   -3.5026   ATAAGCACATTATAA                 GCCA AGT TGGC                 AAAAACGATACTGAT
    DP1421   4  95 112 1584910 .. 1584935 -  -4.7  -5.80951   ACTTAAAACAAAAAA         GGACCTACAGC AAAA ACTGTAAGTGC          TTGAAATCGTTTGTC
    DP1442   5  95  72 1610238 .. 1610266 - -13.1  -2.91144   GTAGTGCTGAAATGA        GGGGAGGGAGAGC TTG GCTTTCTCTCCCC        TTTTTTTATGGCGAT
    DP1451   3  42  36 1622726 .. 1622738 -  -3.3  -2.69151   CGTCGCCACAGACCA                GCCCA TTT TGGGT                GAAAAAAATGCTTTC
    DP1464   3  53 311 1633735 .. 1633754 -  -3.6  -3.68256   TTGTCAGTAAAAAAG            TTACTGAA GGTG TTCAGGAA             ACTGTTGTGCTGGCA
      tatC   3  73  50 1650230 .. 1650256 -  -8.9   -3.4811   TGGTGGAGAACAAGA        TCTCCTGCTGTA TGCT TA-AGCAGGAGA         TGGTTGGTGTAACTC
    DP1487   1 100  53 1658637 .. 1658658 -  -5.8  -5.86976   GGATAAAACAAAAAA           CCTGTGGA TAATTC TCCACGGG            TTTTTTTATGCGTAT
    DP1495   5 100  46 1666843 .. 1666870 - -15.7  -3.50133   TAGTGGCACAAAAAG        CCCGACAGTCT TTAAAG AGACTGTCGGG         TTTAATGAGAAGAGG
    DP1501   4  63 333 1672733 .. 1672750 -  -5.7  -3.81574   TAACAAATAAAGGAA             TAAATCA AGAC TGATTTA              ACAGCCGAGGGGGGG
    DP1507   2  46 407 1676584 .. 1676597 -  -3.1  -3.10622   AATATGGACGGAACA               GCCCTG TAC CAGG-C               GGTTGCAGCTATGTT
    DP1515   1  56  85 1684429 .. 1684442 -  -6.7  -2.71011   ACCTCTCCGCAATGA               GCCAA TTTC TTGGC                TTGAGCTAGGGTTCC
    DP1524   1  44  43 1704308 .. 1704326 -    -3  -3.03159   GCAATGTCGTTAACA             GCCTTACA GTT TGGGAGGC             CCTGCGGGGCAGGAC
    DP1551   2  52 356 1732924 .. 1732938 -  -5.7  -2.71125   ACCCTTGATAAATAT               CCCAT GATTG ATGGG               GCCGCCCCCCTTCGC
    DP1562   2  54 292 1742349 .. 1742363 -  -5.6   -2.9914   GAGTTGCCATATAGA               CCGCTG TAG CAGAGG               GAAAACGTGGCCCCT
    DP1578   4  58  31 1759056 .. 1759082 -  -7.3  -2.65409   CAACGATGAATTAAC        TGG-TTGCGGGG CTGT CTCCGCAATCCA         TGTTCAATGACTGGT
    DP1603   1  53 437 1785364 .. 1785380 -  -5.2  -3.21276   TGTTTTTGTACAAGA              CTTCTT GGCAT AAGAAG              AATTGCCGCAAATTT
    DP1611   2 100   7 1796509 .. 1796533 - -21.5  -3.53811   TTTAGTCTTGCCAAA          GGGTCGGGAGC CTG GCTCCCGACCC          TTTCGTTTACAGGTT
    DP1624   2  53 257 1808740 .. 1808760 -  -6.1  -2.52834   CAGTGGAGTAGCAAG            CTGTAAGCC ATT AGCTGACAG            AAAGAGCATTAGCAA
    DP1645   4 100  23 1838512 .. 1838533 - -15.9  -5.94713   AGTTGACAAAAAAAA           GGCCGTCTC CAAG GAGACGGCC            TTTTTTATGCGACTA
    DP1674   4 100   7 1871983 .. 1872010 - -18.6  -4.62069   CTCTCAGTTGAAAAA        GAGGTCATTCCC CGTG GGGAATGACCTC         TTTTTTTTAGTTGAA
    DP1680   4  67 423 1881200 .. 1881232 -  -6.2  -3.91716   TTATCGGCCAAACAA      CTCGCCCTCCTGCC TGCTG AGCAGGAGGTGAAG      GACGTGATTGTCTCC
    DP1686   4  53 211 1886121 .. 1886134 -  -4.5  -3.33744   TGTTTTTTTAAAAAT               CCTCC CGTG GGAGA                TGGGGCCAAGAGATG
    DP1695   2  68 287 1899408 .. 1899420 -  -7.7  -3.53224   CAGTTGTCTCCCAAA                CGCTT TTT AAGCG                AACCGATGTGAAGGG
    DP1704   1 100 194 1912423 .. 1912440 -  -9.9   -5.9873   CGAGGAGAAAAAAAA             GGTAGCT GAAC AGCTACC              CTTATCCGGTGATAT
    DP1721   4  58  18 1936095 .. 1936113 -  -6.7  -3.01712   TCTGGTTTTTCAACA             GGTGGTA ATTAG CACCACC             TGTGAGCATTTTTAA
    DP1743   7  56 271 1959437 .. 1959482 -  -6.3  -2.92463   TCCATTATCCAGATA TTGAGTACCTTCATCTCTTTT GCTC AAAAGAGATGAAGGTGATGGA CCCCGCCACTACGAC
    DP1760   3  52 174 1984909 .. 1984923 -  -4.2  -3.46811   GAGACCACTAAAAAG               CTGGTC CTT GATCAG               ATGGGTAGTCAGGTG
      tatC   6  57 -31 1987016 .. 1987030 -  -5.8   -3.3344   AGCGAATTCTGAGAA               TTATCA TGG TGATAA               TGCCGCCCTCATAGA
    DP1766   4  75 283 1991464 .. 1991487 - -10.4  -2.82895   TTGCGGACGAAGAAC          TTGGGCCGGAT TTT ATCCGGCC-AA          TAAAGTCTCAGGGGG
    DP1779   7 100  60 2008876 .. 2008914 - -20.5  -4.68593   GGCAGGAGGGAAAAA   GGTAAAGCCCGTCAGAG AAGAA CTGTGACGGGCTTTACC   TTTCAAAATGGTGCC
    DP1801   4  74 243 2033649 .. 2033671 -  -9.2  -3.36289   CATGATGGGAATGAA           TATGACCCGA GCC TCGGGTTATA           CAAAGATAATGAACT
    DP1808   1  61  57 2040728 .. 2040746 -    -3  -4.25104   GCGCCGCCAGGAAAA             GAGCAAGC TCA GCTGTCTC             TGTGGTGGGGCGGGG
    DP1829   1  58 330 2066043 .. 2066059 -  -2.3  -4.25283   ATTGTTTGATTAAAA              TGACA GCCATTT TGTCA              CAGAAAATGTAACAA
    DP1836   9  72 395 2071088 .. 2071114 -  -9.4  -3.21099   CTTCTGGACCAGGAA         GACTATCTCGAC GGC GTCGAGGGAGTC         GAGGCCGAGGGGTGA
    DP1864   6  51 351 2098418 .. 2098428 -  -2.4   -3.8049   GGAAAAAATCAAAGA                 GGCC AAG GGGC                 AGGGGGACTGTAACT
    DP1875   1 100  31 2108263 .. 2108289 - -18.2  -5.38047   CATTGATACAAAAAA         GGCTGATATCCA TTG TGGATATCAGCC         TTTTTTTATTCATCT
    DP1887   3 100  18 2122335 .. 2122368 - -15.5  -2.70932   GTTTTTGCGTAACGA     GTTATAACAGCCTGC TTAT GTAGGCTGTTATAAC      TGTTGTGCGGGGAAA
    DP1894   2  43 310 2129062 .. 2129078 -    -3  -2.84527   CAACGGTGACCAAAC             TCG-AGG AGTC CCTGCGA              CAGCATACTTCGCCG
    DP1905   3  70  95 2143145 .. 2143159 -  -2.9  -5.03145   TAAGTCTTGAAAAAA               CAATT ATGCA AATTG               AGAGAAGTTCGCGAC
    DP1908   3  75  17 2148473 .. 2148498 - -10.5  -2.83715   GTTAGGATGATGACA         CTGCAGACGAT TCAG ATCGTATGCAG          TGTCATCGCAGCCCC
    DP1915   2  65 238 2164922 .. 2164934 -  -3.3  -4.64766   CGGAGACCCGAAAAA                GGTGA TTC TCGCC                TTGACTCCTGCTGGC
    DP1927   5  76  19 2186635 .. 2186665 - -11.2  -2.52543   ACTTGTGGCAATTCA       GGGGTGAGTCTTTT AAC AAGAGACTCACCCT       CTTTTAATGCAGTGG
    DP1936   6  58 196 2196797 .. 2196813 -  -7.3  -2.70994   TTAATCCCATATAAT              GAAAGTC CCG GACTTCC              CTATAAGAGTCCAGG
    DP1940   2 100  36 2201978 .. 2202002 - -17.3  -5.75342   CTGGTCGAAAAAAAA          GGGTTTACGGT AAA ACCGTAAACCC          TTTTTTGTCTTTGTC
    DP1965   4 100  46 2232063 .. 2232096 - -14.1   -5.1356   CTCTAGCAATAAAAA     GGGCGTAACAGGAACA AAA TATTC-TGTTACGCCC     TTCTTAGCCCTACGA
    DP1972   2  48 247 2238446 .. 2238460 -  -3.5  -3.21218   ACTGCTCATCATCAA               TCGGG TAACC CCCAA               GAGCAAGCTTAACCG
    DP1976  11 100  28 2242945 .. 2242983 - -18.2  -2.68071   TCTAATTTAAAGTTA   GCCATGGTTCCCCGACAG GGG CTGCCAAGGAGCCATGGC   TGTTGTTCTCTGCGT
    DP1986   5  59 162 2253410 .. 2253430 -  -6.1  -3.35371   TATAGTGGCAATCAA            CGCAAGCAA ATT TTGCATGCA            CACTCTCCATCAGGG
    DP1990   1  59 -25 2261697 .. 2261707 -  -6.8  -3.07344   TTACCGTCTAAGAGA                 GAGG GCG CCTC                 GCTGGGTGACAACCG
    DP2019   4  47 366 2301065 .. 2301075 -  -3.2  -3.39803   CAGGTATATGCATAA                 CCAC TAT ATGG                 TTTATTTTGGTAGGT
    DP2037   2  49 418 2317517 .. 2317527 -  -3.2  -3.41745   GCCTTAGAATACTAA                 TCGC TCA ACGA                 TTTTGAGCTCACAGC
    DP2040   2  53  62 2320677 .. 2320691 -  -6.4  -2.54896   TCCCCAGGCAACTCA               GCATAG CTC CCATGC               GTACCATAGCCACTG
    DP2044   6  61 421 2324320 .. 2324330 -  -6.8  -3.25063   CAAACGAAAGATATA                 CCAG GAC CTGG                 TCTTAGGTTATATTT
    DP2054   1  63 146 2331548 .. 2331560 -  -4.8   -4.1899   GCAGTCTACTTAAAA                TGCC GTAGA GGCA                GGAAAACTGCCATAA
    DP2057   6  59 260 2332956 .. 2332974 -  -6.6  -3.11732   CGCAAAGTGACCCAA             GCGCTGGG CTA CCAAGCAC             GGGTAAAGTGACCAA
    DP2057   6  59 128 2333075 .. 2333106 -  -7.3  -2.87463   AATTCTTCTCACATA      CCAGG-GAGGCGAA GCTGA TTCTCCTCGCCCGG      TAATAGGTTACGCTT
    DP2072   1  46  85 2348008 .. 2348020 -  -4.1  -2.83161   ATATAAAAAATATAC                CCCTT TTA AAAGG                TCTGGTTTTGATCTT
    DP2079   5  57 450 2369447 .. 2369469 -  -5.6  -3.29511   TTCAGGTCTGTATAA           TAGCTTGGTC GAT GACGAAACTA           TCTTGTGTGAGTTAT
    DP2087   5 100 243 2379056 .. 2379089 - -14.7  -3.49611   CAATGATAATAAAAT     CCCCGTTAGGAG-CTT ATC AAGTCTCCTGACGGGG     GCAGTAGAGTGTAGT
    DP2092   5  51 171 2382797 .. 2382808 -  -4.4  -3.25166   TTATGGCAAAAATCA                CCTT TTGA AAGG                 AAGTTAATAAAATCC
    DP2100   5  51  43 2390807 .. 2390817 -  -4.6  -3.12437   CAAGCGCAAAATAAG                 CGGC TTT GCCA                 AAAGTACTGGGCTGC
    DP2115   6  88  35 2426786 .. 2426815 - -12.3  -2.57931   CCCATTTTTTATAAG       GGGTTTCAGCTTT GAAA AAAGTTGAAACCC        TTTTTTTGTTTCATC
    DP2119   2  42  75 2431860 .. 2431872 -  -3.3  -2.69151   TGCTGTCAGAGAGGA                GGCAC CGA GTCCC                AGCCCCGCGAGGTTG
    DP2133   5 100  48 2454391 .. 2454430 - -16.6  -2.88366   CTCCTAATCAATAAC  CAGGTAGCTTTCAATCGG CATG CCGATTGAAAGCTGCTTG   ATTCCAGTCACTTAA
    DP2140   1  51 279 2461752 .. 2461770 -  -4.5  -3.14132   TGGCCTTTTTACTAA             GCGCTCC AGAGA AGAGCAC             CTCTCCCCTGCCCAT
    DP2145   2  80  70 2464054 .. 2464068 -  -2.9  -5.50499   TGATATCGAAAAAAA               TACTT TATAG AAGTA               GCAAATAAGGTTCTA
    DP2153   6 100  10 2469816 .. 2469838 -   -15  -3.29471   TTTTTATGATATCAA           GACTACCATG CAG CATGGTAGTC           TTGACTTAATCAATG
    DP2157   4  87  42 2473703 .. 2473730 -  -4.8  -5.55664   TCACGACCAAAAAAA        GGGAGGA-GCCAT AAA ACGCCGCCCTCCC        CTCCTTTATTTTTCT
    DP2164   3  63   3 2482649 .. 2482689 -  -8.4  -2.71712   TTCTCTGTGGTAAAT GTTTTTTAGCCTGCCGGGAC AGA GTCCCGGCAGGTT--AATAC TTTTAGAGCAACTTG
    DP2176   5  73  10 2496450 .. 2496493 -  -9.8  -2.96307   AATAATTCTACAAAG TGGTACGGGGACATTTTTAGC TGA GCTAAAAATGTCCCCAAAG-A TTCTGCATATTACTT
    DP2180  10 100  27 2498575 .. 2498599 - -20.1  -4.15201   TCTGACAAAAAAAAG          GGGGCTGATGC AAT GCATCAGCCCC          TTTTTCATACTACGG
    DP2186   9 100  18 2505242 .. 2505271 - -20.9  -4.35524   GGCGTAAACTGAAAA       TAACCATGGCCCC GTTC GGGGCCATGGTTA        TTTTCATCCGGCCCA
    DP2203   4 100  23 2529174 .. 2529203 - -22.3  -6.22802   TCGTATAAAAAAAAA       GGAGGCGAAGAGC TTCT GCTCTTCGCCTCC        CCATTACCCAATCAA
    DP2206   5  57 152 2533648 .. 2533678 -  -5.4  -3.47387   TCAAAACATCCACAA       GACACACCAGATTA CCA TAAGCTTGGGTGTC       GCCACCGAACATTCT
    DP2213   3 100 -17 2546562 .. 2546591 - -13.8  -4.08216   TCATTCTCTTGAAAA       CGAAATGACGAT TTAATC ATCGTCATTTCG        TTTTTTACAAAAAAC
    DP2225   8  57 207 2557892 .. 2557907 -  -6.8  -2.73875   TCTCCGTCAACATCA              GCC-GGC GAA GCCTGGC              AATATTAGGTAGACA
    DP2235   6 100   5 2570297 .. 2570333 - -17.6  -2.82015   CCGACAGGCATGACA    TTTTCACAGACTCTTC ATCCA GAAGAGCCTGTGAAAA    TTCGCTATTTCTTCT
    DP2240   8 100  59 2575935 .. 2575976 - -16.9  -2.80821   CGCTGAAAGATATGA TCTGTAGAGGTGAGTGA AATTGAGA TCACTCACCTCTACAAA  GGATAAGGGGGAGGG
    DP2271   3  53 271 2605256 .. 2605270 -  -6.4  -2.56271   CTTTGAGGATAAGAT               TCCGGT TCT ACCAGA               GTTTACAAGGCTCTG
    DP2283   4  51 102 2618698 .. 2618716 -  -3.8  -3.47494   ATTCAATTAGGACAA             GGCAAG GGTATGA CCTGCC             TGCATAAAACAGAGA
    DP2283   4  51 -13 2618806 .. 2618831 -    -4  -3.26097   AAGAACAACACCTAA         CGCTGCTGGGA GTTAG TCCCAG-AGCT         CCTTAGGTTGGCCAT
    DP2310   4  56 170 2644769 .. 2644779 -  -6.8  -2.58215   TACCAGCAAAGATAT                 CCTG CTA CAGG                 CCGATGAGGCCCTAT
    DP2315   4  72  21 2648236 .. 2648261 -  -9.8  -2.78349   AAAGAACTCTCAAAG         GGAAGTCTGA CCTCTT CCAGACTTCC          TCTCTGATTTCTCAT
    DP2336   5  57 163 2671167 .. 2671179 -  -6.3  -3.19602   TCTTCTAGATTAACA                GCATA ACC TATGC                GCAGTTGCCCATTCC
    DP2348   9  61 402 2678455 .. 2678470 -  -6.8  -3.37056   ATTAGCTATGGATAA              CAGAGG CAAG CCCCTG               CTCGGAAGACAGAGG
    DP2348   9  61 -24 2678886 .. 2678896 -  -5.4  -3.86897   TTTACTGGTGAGAAA                 TGTG GGT CACA                 TTTTTTTTCTTCGTT
    DP2365   3 100  12 2698710 .. 2698751 - -18.1  -2.53382   ATGACTGTCAAGGTA TGAGGCCGATGCAGGGATA AGTC TATCCCAACATCGGCCTCT  GCAACCGCACTTTAT
    DP2368   4  56 448 2701597 .. 2701607 -  -6.8  -2.68545   TCTGCAGAAGAACAG                 GCCT TAG AGGC                 ATTTGCTGTCAGTAT
    DP2371   3  53 174 2706713 .. 2706723 -  -5.4  -3.13299   GGATGACAGGGAAGA                 GATG GCC CATC                 CTCCCTCATATCATG
    DP2390   5  93  48 2729681 .. 2729703 - -12.6  -3.00661   AAGAGATAGGACATA           CGGCGCCGGA TAG CCCTGCGCCG           ACAGATCTGCCAAGC
    DP2418   7  79 242 2763176 .. 2763188 -  -3.4  -5.25735   TGAAAAAACGAAAAA                TTGG CTCAC CCAA                TGAAGCTCTTTTACC
    DP2430   5  57 293 2776882 .. 2776903 -  -5.1  -3.53811   GGTATCCTGCCGAAA           GCATGGGCGA TGA TCGGCCA-GC           GTAGTTTCCATGCAC
    DP2442   3  59 332 2785311 .. 2785321 -  -6.8  -3.08679   TCTTGCCACCTAACA                 GGGT GTT ACCC                 CTCCCCAGAACCAGC
    DP2447   0 NONE
    DP2456   8  74 238 2799546 .. 2799561 -  -4.6  -4.84017   AATCGCTGACAAAAA              GACCGG CTTT CTGGTC               GACAATGTGGACGAA
    DP2472   2  62 280 2821592 .. 2821614 -  -7.6  -2.90714   TCAAATTGGCAGATA           GTGCCCAGTC TCG GCCTGGGCAT           CGAGCAGGCCCTCAC
    DP2487   8  59 250 2835760 .. 2835776 -  -5.7  -3.52849   TAAGGATACCAAAGA              CCCGACG ACC CTCCGGG              GAATGGCTCATCCCC
    DP2487   8  59 199 2835817 .. 2835827 -  -6.8  -3.15544   TCTTATGGGCAGGAA                 GCTG GGT CAGC                 TCTACCCCATCAAAG
    DP2496   4  53  40 2845163 .. 2845195 -  -4.8  -3.33525   GCTAGCTATATAACA     GGTGCCAGCCTGCGT ATCG ACGGTGGCTA-CACC      CTGGGCGGCGAAAAT
    DP2502  10 100  23 2850900 .. 2850929 - -15.7  -5.79595   GCTTAAAACAAAAAA       GCCACCCATCCCC GACA GGGGAGAGGTGGC        TTTTATTTTACACAG
    DP2514   3 100  10 2862271 .. 2862300 - -15.2  -5.24129   CGCCCTGACAAAAAA       GTGCATGCTCTA AATTCA TAGAGCATGCAC        AGATAGCAATTAGCC
    DP2527  12 100  44 2879313 .. 2879336 - -15.4  -4.74539   AAGAACTCAACAAAA          GGGGCGATAT AATG ATATCGCCCC           TTTTTTGTTCCCCCA
      coxL  13  93   8 2882369 .. 2882398 - -13.7  -2.72052   AAAGTAACGAGAGCA       GGGGGATTGCACTC TCT GAG-ACAATCCCCC       CTTATCCCTAATTCT
    DP2536   1  46 284 2889342 .. 2889378 -  -2.7  -3.39447   CTACTAAAAAAGAAT    GGCGGAGCGGACGGGGT TCG AACCCGCGACCTCCGGC    GTGACAGGCCGGCAT
    DP2557   9  76 245 2913775 .. 2913787 - -10.5  -3.00783   CGATGACAATCAAAT                CCGGG TCG CCCGG                GATATACTACGCGGC
    DP2579   6 100 175 2934116 .. 2934138 - -13.5  -6.31682   AAAATCAAAAAAAAA           GGCTGTGAC AAAAA GTCACAGCC           TCTTAAGAGAACATA
    DP2585   3  63 216 2942094 .. 2942106 -  -6.9  -3.50588   ACTGCACAGGAAATA                GCGGC ATG GCCAC                TGGCGGAATGGGAGA
    DP2604   4 100   7 2959597 .. 2959626 - -20.9   -3.5032   CCCTGATAGCAAACA       GGCCCCTATGTTC AGCT GAACATAGGGGCC        TTCTCTTTAGCCCAG
    DP2630   9  60 458 2990686 .. 2990706 -  -7.6  -2.54098   GGCTCCAACTAACAG           GGCTGGAGC AAGG GCTCCA-CC            GGTCAGAAGAGCAAG
    DP2635  10  76 319 2996595 .. 2996619 -  -7.8  -4.11692   GAGGGAGGGGCAAAA          CTCTCGGGCG GACAG CGCCAGAGAA          TCTCTATTGCCCGGG
    DP2646   4  73  28 3009009 .. 3009052 -  -9.8  -2.97122   AAAAATTTAATCACA GTTAGACCAGAACAAAAAGA CTCA TCTCTCCACTCTGATCTAAC CTCTTGCAGGCCGAT
    DP2694   7 100  33 3055883 .. 3055910 -   -20  -5.56264   CGTAAACATAAAAAA        GGGACCCTCTTC TATT GAAGAGGGTCCC         TTTTTTATTTACGGA
    DP2701   8 100  40 3062372 .. 3062397 - -14.7  -4.23353   AAACGAATAAAAATA         GGGGAGAGAGC ATAA GCCCCCTCCCC          CATTTACCAATACCG
    DP2706  14  79  87 3069325 .. 3069366 - -10.9  -3.12803   AAAAGCATGAGTTAA TGCCAGAGCCGGTGTCCA GCCCCCT TGGACACCGGC-CAGCCA TCCAGACAAATTTCG
    DP2723   6  66 216 3084958 .. 3084968 -    -4  -4.41616   ATTCGTCCAAATAAA                 TATC GGC GATA                 ATGGTACGGGGGTGG
    DP2739   6  83 -10 3102124 .. 3102143 - -10.8  -3.56541   ACCATTATCATAGAA            CAATACCC CTCA GGGTATTG             TCTTTATCAATTTAT
    DP2744   4 100   6 3108107 .. 3108131 - -17.3  -3.06073   CAGATTGGCCAAAAC          GTAAGGCAGGA CCA TCCTGCCTTAC          AAACTTTATAGACAA
    DP2748   3  95 142 3113617 .. 3113636 - -11.4   -3.8647   AGGCACCAGAGGAAA            GGGCAGCC AGGC AGCTGCCC             CCATTGTCCTAGTGC
    DP2763   1  67   7 3126543 .. 3126563 -  -8.3  -3.16475   GATTGACACAGCCAA            CCTCCCTCT GCA AAAGGAAGG            AGATAGTTATGCCTT
    DP2768   4 100 161 3132634 .. 3132661 - -14.3  -3.88559   AATCACCGCCACAAA        CAGAGCCTTCA GCAGGT TGAAGGCTCTG         TCTCCTGCAATTTTC
    DP2775   7 100   7 3139955 .. 3139979 - -17.3  -3.23638   CTAAAGACCTAGCAA          TGCTGTGGTAG TAG CTACCACAGCA          TTTTTTTTACCTGCT
    DP2784   6  61  21 3147888 .. 3147900 -  -4.9  -3.92963   GAATAATTACAACAA                TTATC AGA GATAA                TTCAGAAACAACAAA
    DP2812   3  70 325 3168085 .. 3168097 -  -7.7  -3.65693   AGGAGATAGCCCAAA                TTGGC CTA GCCAA                TATTCTCTCCGCTCA
    DP2817   6 100   1 3175283 .. 3175324 - -15.9  -3.79565   ATAAAGAGACCTAAA TAGAGAGAGGCCCACAGAC TCTA GCCTGTGGGCCCCTCTTTT  TTAGGAGAAGATCAA
    DP2820   6 100  25 3179843 .. 3179873 -  -9.8  -5.76949   GAGCCTTAAAAAAAA       TCTCTACTTCTCTA AAT TCGAGGAGTAGAGA       TTGTATTCCAAACTC
    DP2826   8  85  27 3186376 .. 3186405 -  -5.1  -5.35224   TGGACAAAAAGAAAA       TGATTCCCATA ACAAAGAG CATGGGAACCA        TTCGAACAACAAGGC
    DP2834   3  59 -20 3194145 .. 3194157 -  -6.2  -3.34192   AAGCCTCTTAATCAA                CGGG CAGGT CCCG                GGCCCAATCCGCAGC
    DP2839   0 NONE
    DP2853   4  66 462 3225373 .. 3225390 -  -7.7  -3.33315   CTAACATCTTTATAA             CAGCCCT CAGT AAGGCTG              TTGTGCCTGCCGCCA
    DP2868   6 100  33 3238580 .. 3238601 - -14.5  -3.33315   GCAACAGTCTGATAA           GGCCATGGA GGGC TCCATGGCC            ATTTTTCTTTTAACT
    DP2877   8 100  55 3247866 .. 3247907 - -15.3  -5.60993   TTTTGCATAAAAAAA GCCCTGCAGTAAATGTCTT ATAA AAGATATTCACGGCAGGGC  TGAGGGGCATGGGGG
    DP2883   2  77 452 3253532 .. 3253544 -  -4.8  -5.04249   GGCCTAAAAAATAAA                CTCC ATAAG GGAG                AATAATGCACAAAAC
    DP2887   5 100  86 3260332 .. 3260356 - -12.9   -3.4404   ACTCACACTGAAAGA          TATGTCCCTGG TCT CCAGGGGCATA          GAACAAAAAAGGGGC
    DP2887   5 100  48 3260367 .. 3260394 - -21.4  -5.60689   GCATAGAACAAAAAA        GGGGCCGTGGAA AATT TTCCACGGCCCC         TTTTTTTATCCAGCT
    DP2926   4  50 173 3309195 .. 3309210 -  -3.9  -3.35996   CACCTGCATCCATAA              GCCCC TCTGCC AGGGC               AAGCTTAAGACTCTC
    DP2931   5  63 471 3315408 .. 3315428 -  -3.9  -4.35116   GACTTGATACCAAAA            CCATCAACC AGG GACTGGTGG            CCTTTGGGGGCGTGA
    DP2939   7 100  27 3326009 .. 3326042 - -12.6  -5.76633   GCAGACACAAAAAAA     CCCAAAACGGTATC AGAAAA GATACTGTTTTGGG      TCTCTACTACTTAGG
    DP2953   9 100  12 3342940 .. 3342961 - -13.1  -3.85698   GCTTGGTGCTAGAAA           GAGTAGCCT GGGC AGGCTACTC            CCAACACCCTCTTAA
    DP2962   2  74  89 3352250 .. 3352277 -    -7   -4.2828   GCCGATTGAGCAAAA        CCGCAGACGTAGC AAG GCTACATC-GAGG        ATTTTGCGATGGAGA
    DP2989   1  48   0 3380022 .. 3380036 -  -2.8  -3.48105   GGAATGGAGCAAAGA               GTTAGA GAG TCGAAC               TACTTCTGTAAAAAA
    DP2994   2  76 197 3386785 .. 3386795 -  -6.8  -4.45259   AAAGCGGAAAAACAA                 CAGC GTA GCTG                 GCTGATGGTGGTGGG
    DP3000   9  73 185 3396604 .. 3396618 -  -8.6  -3.61268   GAGTTAATTTTTAAA               GGATCT CTT AGATCC               CTGCCAGCATCTATC
    DP3003   3 100  44 3399055 .. 3399077 -   -12  -5.43487   AAAGCACATAAAAAA           GGCAACCGGT ACC ACAGGTTGCC           TTTTTTTTGTCCCCG
    DP3008   5 100 140 3403846 .. 3403872 - -18.2  -6.07627   ATGGGCAAAAAAAAA         GGAGTTACAGCA AAT TGCTGTAACTCC         TTTTTACAAGTGGTG
    DP3012   1  45 363 3411163 .. 3411200 -  -3.3  -3.05816   GTATCGTGCATGGAA   CTGACATCTACCCCCCA ACCC TGAAGGGCTGTCATCAG    GGGCTCAATGGGACG
      pflC   7 100  65 3424887 .. 3424914 - -16.4  -5.89921   ATCAGAACAAAAAAA        GGCTCCAGAATG CAAG CATCCTGGAGCC         TTTATAAATACATTA
    DP3053  10 100 433 3448975 .. 3448999 - -18.7  -5.30348   ACCGAAGAACAAAAA          GCCCATACTGC TCT GCAGTATGGGC          TTTTTTTATGCACAC
    DP3053  10 100  33 3449374 .. 3449399 - -16.9  -6.28967   GACAAACAAAAAAAA         GCCCCTCCGGA TAAA TCCAGAGGGGC          AATCAGCAACAATCA
    DP3065   4  63  17 3464060 .. 3464070 -  -2.4  -4.56775   ATCCGCCTCGAAAAA                 CCTG CCG CTGG                 GATAATGGCATCAAG
    DP3086   5  90  32 3484288 .. 3484307 - -10.8  -4.00038   GAGCACTACGAGAAA            GAAGACAC CAAG GTGTCTTC             TTTTATGAAAAAAGG
    DP3099   5  67 179 3500793 .. 3500806 -  -3.9  -4.66395   AAAAAAAGATTAAAA               GATTT TTAA AAATC                AAGCTGTTAAATTAC
    DP3103   6  87 212 3504383 .. 3504399 -  -5.2  -5.55664   CCATCACCAAAAAAA              TTGTTG AAGAA CAACAA              CTCACCACCCTGATG
    DP3110   5  70 -20 3509784 .. 3509794 -  -5.4  -4.41494   GATTTTTAAGCAAAA                 GAGA ATG TCTC                 TGCAAAGTCTACAAC
    DP3109   5  59 365 3510142 .. 3510155 +  -6.7  -3.12884   TACCAAAGCGTACAT               TGCTC ATCA GAGCA                CTTTCTGTTACCTCT
    DP3102   2  57 -41 3504556 .. 3504585 +  -5.7  -3.37344   AAATTTTACCAGAGT       CAGGGAG-AGGAGT TAA ACTCAGACTCCCTG       TTGCTTGGCTAGAGG
    DP3085   3 100  19 3484288 .. 3484307 + -10.8  -4.36914   GAGCACTACGAGAAA            GAAGACAC CAAG GTGTCTTC             TTTTATGAAAAAAGG
    DP3063   5 100 -30 3463245 .. 3463278 + -14.9  -3.10164   GGCCTCTTTCTTCAG     TCGTCATTTTCTTTT ACTC AAAAGAAAATGACGG      TTCAATAATGAATAG
    DP3052   3 100  28 3448975 .. 3448999 + -18.7  -5.60993   ACCGAAGAACAAAAA          GCCCATACTGC TCT GCAGTATGGGC          TTTTTTTATGCACAC
    DP3037   2  65  69 3435962 .. 3435977 +  -3.2  -4.65895   ATGCTCCGGCTCACA              GGCAAC ACGG GTTGCG               TTTTTGCATCAAAAA
    DP3025   1 100 191 3424887 .. 3424914 + -14.2  -3.93583   ATCAGAACAAAAAAA        GGCTCCAGAATG CAAG CATCCTGGAGCC         TTTATAAATACATTA
    DP3010   3  42 278 3410419 .. 3410433 +  -2.8  -2.80796   ATACTCATGGCCATT               CGATGA TCA TCATAG               GTTTCGATCGTGGCA
    DP3010   3  42 441 3410582 .. 3410592 +  -2.6  -2.85361   TACGCAGATGGCCAA                 TATT CTG AATA                 TGAGTTTTTCCCTCG
    DP3002   6 100  24 3399055 .. 3399077 +   -12  -5.93809   AAAGCACATAAAAAA           GGCAACCGGT ACC ACAGGTTGCC           TTTTTTTTGTCCCCG
    DP2995   7  60 170 3390819 .. 3390835 +  -2.2  -4.54026   GCTTCTTGCCGGTTC              TGCGCT TGGCC AGCTCA              TTATTTTGTTTAACA
    DP2988   5  82 298 3380206 .. 3380230 +  -4.9  -5.38249   CCGAAACATTTTGCT          GCAGGGTCTTA ATA TGAGTCCATGC          TTTTTTATAGTTCAT
    DP2966   4  67 105 3357347 .. 3357359 +  -6.2  -4.04206   AATTTCATAGGCTCC                GCCG AGGGA CGGC                TTTATCTCAACCTCG
    DP2961   3  51  76 3352250 .. 3352277 +  -4.8  -3.08046   GCCGATTGAGCAAAA        CCGCAGACGTAGC AAG GCTACATC-GAGG        ATTTTGCGATGGAGA
    DP2961   3  51 288 3352462 .. 3352474 +  -4.1  -3.31461   AATTTCAATACCAAG                GGCAT TAA ATGTC                TTGTAAACATCGGTA
    DP2952   4  59 379 3343011 .. 3343029 +  -4.5  -3.81488   TAGCCACCTCTTCAG             CCAACTC GGCCA GAGGTGG             TTCTGTTTGCAAAAA
    DP2938   4 100  31 3326009 .. 3326042 + -14.8  -2.98015   GCAGACACAAAAAAA     CCCAAAACGGTATC AGAAAA GATACTGTTTTGGG      TCTCTACTACTTAGG
    DP2932   3  71 167 3317871 .. 3317889 +    -3  -4.95484   TAATAGCTGGGGGAT             GAGCGTAG TGG CGAGGCTC             TTTTCTTTCGTCGTA
    DP2924   6  74   1 3307975 .. 3307990 + -10.4  -2.66316   AAAAGAGAGCCCTAG              GAGGGG CTAG CCCCTC               TCCTCTCGTAAAACG
    DP2916   7 100 316 3297541 .. 3297574 + -24.1  -6.15717   AATTCGATCTCTTAA     TCCCCTGGCCTATTC CTCT GAATAGGCCAGGGGA      TTTTTTTTGTCTTTA
    DP2913   2 100  25 3293682 .. 3293707 + -11.9  -5.60993   GTTTCAAATAAAAAG         GGAGCAACTGA TTTC TCAGTTGCCCC          TTTTTTTGTGAAAGA
    DP2888   1  44 162 3262828 .. 3262841 +  -3.8  -2.52464   CCGAGAATATTTTTC               CCGA AGCCTC TCGG                TGAGTTGAACCCCGG
    DP2876   4  72 350 3248200 .. 3248213 +  -9.5  -3.09193   GTCTTCCGCAAATCA               CGGGC CTTG GCCCG                TTCCCTGCGTATGGT
    DP2867   3 100  49 3238580 .. 3238601 + -14.5  -3.87301   GCAACAGTCTGATAA           GGCCATGGA GGGC TCCATGGCC            ATTTTTCTTTTAACT
    DP2856   2  49 -36 3229960 .. 3229973 +  -2.3  -3.68351   TGAGGGTACCATCCA               CAGCG GTTG CGATG                TTTGGATGCTCAAGG
    DP2852   2  55 167 3226006 .. 3226023 +  -4.9  -3.53031   TGGGTGAAATTATGC             TTTGCCA GTTC TGGTAAA              TTGCTTTCAGATGAC
    DP2838   2  52 399 3203095 .. 3203112 +  -4.1  -3.49102   TCGAAGAAATCGGCA             TAGTACC TTTC GGCACTA              TTATCTGAAGGGTAT
    DP2828   2 100  23 3190478 .. 3190509 +  -9.5  -5.86061   AGAGATGGCAACTTT      TAGGGAATCAGGT CTGTAC GCCTGTTTCCCTA       TTTTTTTTAGTCCCA
    DP2824   4  58 414 3186421 .. 3186434 +  -6.7  -3.06915   TTCGAACAACAAGGC               TAGGC ATCT GCCTA                TTCACTAGGCTGGGT
    DP2783   2 100  75 3147822 .. 3147847 +   -12  -6.11229   TTAGAAGTATACATG         CACCGTTACA TTCATT TGTAACGGTG          TTTTTTTATTTTAGT
    DP2774   2 100  12 3139955 .. 3139979 + -17.3  -5.82316   CTAAAGACCTAGCAA          TGCTGTGGTAG TAG CTACCACAGCA          TTTTTTTTACCTGCT
    DP2762   1  42 229 3126700 .. 3126712 +  -2.6  -2.73875   CGACCATCCCTAAAA                CCTG TTCCC CGGG                TCATCTTCAAACAGA
    DP2756   3  67  13 3123243 .. 3123273 +  -8.3  -3.14564   TAAGATCCGCCATAA       GGATGCCCCTC CAACCAGAC GAGGTGCATCC       TTGCTGGAACAGTGA
    DP2747   4  49  69 3113650 .. 3113661 +  -2.2    -3.727   CCCCATTGTCCTAGT                GCTT TGTA GAGC                 TTTAGATGTCGTAAA
    DP2738   9  68  11 3101578 .. 3101611 +  -9.6  -2.72661   AATAGATAGATATGG    AGAGGCGGGCATCGGG ACAG CCC-A-GCCCGCCTCC     TCATTCCAGCTCCTA
    DP2722   3  47 322 3085490 .. 3085506 +  -4.3  -2.93382   ATCTGGCTGCTCACC              TGCCGGT AGA GCCTGCA              TATCTCCATATGCCC
    DP2715   3  71 264 3078369 .. 3078379 +  -6.8  -4.09963   GCTCAATAAAGTAGA                 GGAG TTT CTCC                 TTATTGTTATTACCG
    DP2708   2  52 474 3071690 .. 3071700 +  -5.4  -3.03124   CAAAGGAGCGATAAA                 TCTC CTT GAGA                 TCTTCAGGGATGGGG
    DP2705   7  74 177 3069460 .. 3069484 +  -9.5  -3.36968   AATAAGGTTTAAAAT          GAAATTATGAT TTC ATCATAGTTTC          TTCTCCACTTGGCTG
    DP2693   7 100  36 3055883 .. 3055910 +   -20  -5.63517   CGTAAACATAAAAAA        GGGACCCTCTTC TATT GAAGAGGGTCCC         TTTTTTATTTACGGA
    DP2648   5  63 171 3012988 .. 3013002 +  -3.6  -4.36914   TCCATACTTAACCGC               TTTAAG CAC CTTAGA               TTTTGTCCAGGCAGG
    DP2648   5  63 463 3013280 .. 3013290 +  -6.8  -3.41051   CCCCAGGAGCCATCT                 GCTG ACA CAGC                 TTCTGGTACAGCTGC
    DP2645   2  52 415 3009418 .. 3009444 +  -2.9  -3.85698   CCTTTTCAATAAAGT         TCCTTGCTACC TCTTC GCTTGCAAGGG         TTTCTACCACAACAG
    DP2634   3  46 144 2997038 .. 2997056 +    -3  -3.14522   ATGATCTTGGCACTC             ATGGACAG CCC CAGTCCAG             TTCCCTCTGCCTTGG
    DP2628   5  80   5 2989715 .. 2989759 + -11.7  -2.73364   TCTTTGGTTAAAACT CTCTTTGGTTGCAAATATTTT AAA AAAATATTTGCAACCAATGCC TACTTACCCTGCAAA
    DP2605   2  48 225 2962645 .. 2962659 +  -2.8  -3.55444   AGATCCTGAAGAAAC               TGAGCA CTC TCCTCA               TTTGCCAGATGACCC
    DP2584   3  64 161 2942496 .. 2942516 +  -2.6  -4.62336   AGCAAAGGCACCCCA            GAGCAT AAAAACCAC ATGCTC            TTTTTGGCGTGAGAT
    DP2578   1 100 197 2934116 .. 2934138 + -13.5  -3.01924   AAAATCAAAAAAAAA           GGCTGTGAC AAAAA GTCACAGCC           TCTTAAGAGAACATA
    DP2568   3  46 194 2923517 .. 2923537 +  -2.5  -3.27382   TAGGAGAAAAAAAAT            GCTTTCACA GCC TGTAAACGC            TCTGTTATCTTAGAC
    DP2564   4  60 465 2922099 .. 2922125 +  -7.9  -2.52464   TGCATACGACCGTAT         GAGGATGGAGG TGGCC CCTCCCCCCTC         TCAGTTGCCCGAACG
    DP2561  11  68  47 2919576 .. 2919593 +  -4.9  -4.57569   GGCCCGGAGGAGTTG             GAGCAGCT GCC AGCT-CTC             TTTTTGGAGAACTAA
    DP2556   4  52 299 2914146 .. 2914157 +  -5.8  -2.69545   GAGTCTGAGTCTTGC                CAGG ATAG CCTG                 ATTATCCTGTATCAA
    DP2541   5 100 272 2898937 .. 2898954 +  -9.9  -4.41512   TTAATGTGTTAAACG             GCAACAG ATCA CTGTTGC              TCTTTTTTCTTCTGA
    DP2535   8 100 164 2888170 .. 2888196 + -18.2   -4.2828   CAAAAGACAAAAAAA         GGGTATCAAGAC GAT GTCTTGATACCC         TTTTCATAAATGGCG
    DP2530   6  80   9 2882369 .. 2882398 + -11.5  -2.63703   AAAGTAACGAGAGCA       GGGGGATTGCACTC TCT GAGA-CAATCCCCC       CTTATCCCTAATTCT
    DP2526   1 100  37 2879313 .. 2879336 + -15.4   -5.4505   AAGAACTCAACAAAA          GGGGCGATAT AATG ATATCGCCCC           TTTTTTGTTCCCCCA
    DP2518   2  49  76 2869160 .. 2869176 +  -5.1   -2.7012   TTAACTGCTGGCCCG              CTGGAAT TGT ATCCCAG              TGATCTCCTGTCTTG
    DP2513   1  45 -31 2862209 .. 2862219 +  -2.4  -3.33483   TGGTTCTTCTATTGC                 TCGC CTT GCGC                 TTCATCCTTTCAATC
    DP2505   6  66 200 2855573 .. 2855583 +    -4  -4.52589   AGACATCAAGAATAA                 TATC TTC GATA                 TTTTCTATACCCACG
    DP2501   4 100  10 2850900 .. 2850929 + -13.5  -5.07652   GCTTAAAACAAAAAA       GCCACCCATCCCC GACA GGGGAGAGGTGGC        TTTTATTTTACACAG
    DP2495   4  60 204 2845444 .. 2845471 +    -2  -4.56597   AAAGATCAGCAATAA        TATCCTCTTC-CC GCA GGAGATCAGGATA        TTTTTCAGCCAAACG
    DP2485   3 100 165 2835249 .. 2835271 + -12.1  -4.65895   AAAGGCTAAAAAAAA           TCCCCTGTT TCATC AACAGGGGA           TTTTTGCGTAGAAGC
    DP2455   4  61 327 2800041 .. 2800059 +  -6.7  -3.39936   TGGGCCCCACCCCAT            GGGTGAGC ATCA GC-CACCC             TTGTGCGGTTTCAAT
    DP2446   3  61 253 2789236 .. 2789255 +  -7.2  -2.91322   TCTTTTTCAATTTAT            TTCCATCT GGAT GGATGGAA             TAATTTGAGGCATAT
    DP2441   6  71  37 2785237 .. 2785251 +  -4.2  -4.79451   AAACGCGTGGCATTC               GTGGTT TGA ATCCAC               TTTTGTGTTTACGGT
    DP2429   2  48 307 2777161 .. 2777177 +  -3.7  -3.13164   AATATAGAAGGCTTA              GTTACTG GGA CAGTAAA              TCTATCATTTATTTT
    DP2417   2  65  95 2763286 .. 2763304 +  -6.1  -3.75461   ATAAGAGACGACTGA             CAACTTT CGCAA AAAGTTG             TTTCATCAGCATTTG
    DP2395   3  61 358 2736441 .. 2736456 +  -7.6  -2.74983   ATCCCGTATTCAGGG              GCAGAT AACG ATCTGC               ATTATCTAATATATC
    DP2389   3  60 -33 2729520 .. 2729532 +  -7.7  -2.63236   TTACGGATGGGACTA                TCTGG CTG CCAGA                ATTAATATTGGGTTG
    DP2370   4  55 221 2706548 .. 2706580 +  -5.6  -3.09491   TCGCACCCGGAACAT      GTTACGGATTGAGC ATGTC GCTCAAAGTGTAAC      TTAAGTCAGTCTCTA
    DP2353   3 100  54 2687375 .. 2687400 + -13.4  -5.95166   GGCAAAACAGAAAAA         GCCTCTTGGA TATTTT TCCAAGAGGC          TTTTTTTTCATTCAG
    DP2347   4  82 338 2678659 .. 2678674 + -10.4  -3.73775   GGGGTTTAAAGGGGG              GGGGGA TGCT TCCCCC               TTTGGTCAGGGTGGC
    DP2335   3  54 335 2670881 .. 2670905 +  -4.3  -3.69842   CCCAAGTTGCAACGT          TGGTAAAAAGA ATA TCTTTAAACCA          TATTTGTATTGAAAT
    DP2314   3  53 275 2647963 .. 2647977 +  -5.7  -2.76418   CTACCAATAGTTTCA               CCTCA ATAGC TGAGG               ATCTTTATCTAAAGG
    DP2309   5  61  17 2644867 .. 2644877 +  -6.8  -3.24232   TAAAAAAGAGGGGCA                 GGAC ATA GTCC                 TATGTTTCGCAGCCC
    DP2282   3  59   2 2618807 .. 2618830 +  -7.5  -2.78712   AGAACAACACCTAAC          GCTGCTGGGA GTTAG TCCCAG-AGC          TCCTTAGGTTGGCCA
    DP2270   4  84  71 2605585 .. 2605620 + -11.4  -3.07431   TTAACAGGCTCTCTC    TGTCAGGGGT-AAGT TGCCGAC ACTTCACCCCTGACA    TATTAAACATCTTTT
    DP2261   1  56  47 2598822 .. 2598838 +  -6.5  -2.90496   GCGTGGGAACCACCC              TAGGCGA TCA TCGCCCA              TGCTTTCGACAAGAG
    DP2242   8 100  34 2579661 .. 2579690 +   -18  -5.07652   GTTCCAACCCTGAAA       GTCCTCACCAGC GTATTA GCTGGTGAGGAC        TTTTGTTTTCCACGC
    DP2239   4  87 148 2576073 .. 2576097 +  -6.5  -5.24531   CCGCTGTGACCAGAA          TTGTATGCTCA TAT TGAGCAGATAA          TTTTTTGTCACGGGT
    DP2234   3 100  18 2570297 .. 2570333 + -15.4  -3.29508   CCGACAGGCATGACA    TTTTCACAGACTCTTC ATCCA GAAGAGCCTGTGAAAA    TTCGCTATTTCTTCT
    DP2223   4  49  69 2556992 .. 2557002 +    -4  -3.12999   CTTGCCTGCCTGCAG                 GTAA AAT TTAC                 TTCACTATAGCATGG
    DP2215   5  59 422 2551084 .. 2551098 +  -7.2  -2.74755   TAAAAGAGTCCTTTA               TCTTAC CGA GTAAGA               GTATTTCGTGTTTCA
    DP2212   1 100 310 2546562 .. 2546591 + -13.8  -5.00616   TCATTCTCTTGAAAA       CGAAATGACGAT TTAATC ATCGTCATTTCG        TTTTTTACAAAAAAC
    DP2195   2  58   3 2520184 .. 2520199 +  -3.2  -4.20042   GCAAAAGAACTAGAG              GGCC TCTATCTT GGCC               TTTTGCGGTATTAGT
    DP2185   6 100  21 2505245 .. 2505268 + -18.2  -4.25256   GTAAACTGAAAATAA          CCATGGCCCC GTTC GGGGCCATGG           TTATTTTCATCCGGC
    DP2165   2 100  49 2486859 .. 2486883 + -17.3  -5.14163   CCTAGAAAGAGAAAA          GGCGATAGAGA AAA TCTCTATCGCC          TTTTTATTAATCAAT
    DP2152   7 100  36 2469816 .. 2469838 +   -15  -3.21199   TTTTTATGATATCAA           GACTACCATG CAG CATGGTAGTC           TTGACTTAATCAATG
    DP2139   5  82  54 2461996 .. 2462014 +  -6.7  -4.84274   GCGTAGTGGAATGGC             GAGCTGT CAGTA GCAGCTC             TTTTTCATATCCTTC
    DP2132   1 100 288 2454394 .. 2454427 + -19.1  -3.35992   CTAATCAATAACCAG     GTAGCTTTCAATCGG CATG CCGATTGAAAGCTGC      TTGATTCCAGTCACT
    DP2118   8  59 -34 2431782 .. 2431792 +    -4  -4.06419   TGCTTTTGGAAACCC                 TAAG GGT CTTA                 TTCTTTCTGCCAAGA
    DP2101   6  63 410 2394385 .. 2394399 +  -8.6  -2.72649   GGTTACTGATATTTA               GCAAAG AGG CTTTGC               ATTGTCTCCTCCGAT
    DP2091   5  67 273 2383270 .. 2383291 +  -2.9  -4.86731   AGGGGATTTGCCATA           GTTCCATTC CCAG GCATGGTAC            TTTTCTTTGGACAGC
    DP2078   1  68  65 2369794 .. 2369816 +  -5.7  -4.15044   AATACCTAACTGTTT          GGTCT-TTGA CGAT TCAACAGACC           TTTATTGAAGCGCAG
    DP2073   6 100 373 2355990 .. 2356032 + -16.2  -2.76418   CCGATTGTTTTTTTA GGTTACTCTCCGTGCACCGC GGC GCGGTGCACGGGGCCTGCCC CTATTTCTATCAGAA
    DP2058   7  76  28 2334309 .. 2334323 +   -10   -3.2819   GTACAATCTGCTGTT               GAGGGA GCT TCCCTC               TTGATGATATTGAAT
    DP2039   3  54 344 2320746 .. 2320761 +    -4  -3.66908   ACCACACTACACCTA              CAACTG GTTA TAGTTG               TTCGTTTTCCCCAGA
    DP2018   3  48  34 2300913 .. 2300930 +  -2.7  -3.54424   GTCGCTCAAGAGGGG             CGGCA-AG AGG CTATGCTG             TTTGCCAAACTCAAA
    DP2008   4  58   6 2290903 .. 2290923 +  -7.5  -2.57931   TTTCATTTAATCGTT            CCTTCAGAG TGG CTCTGTGGG            CTTATAAGGCGTGCG
    DP1989   6  53 190 2261882 .. 2261892 +  -2.4  -3.96841   TAAAACGTTTTTCCA                 GGGC TAA GGCC                 TTCTCTTTGTTGGCC
    DP1945   6  91 416 2208089 .. 2208107 +  -6.8  -5.50499   GTCTCTCTCTATAGT             TATTGACT CTA GGTCAATA             TTTTTTTGAATATCA
    DP1939   3 100  32 2201978 .. 2202002 + -17.3  -5.59879   CTGGTCGAAAAAAAA          GGGTTTACGGT AAA ACCGTAAACCC          TTTTTTGTCTTTGTC
    DP1935   7 100  -2 2196962 .. 2196998 + -12.3  -3.55622   ACTACGAAGCAGAGC    TAGGGTGTGACGGGGAG GTC TTCCTCGCCACAACCTA    TTTAGGCGGCTTAGA
    DP1926   8 100  42 2186636 .. 2186664 + -16.9  -3.73756   CTTGTGGCAATTCAG        GGGTGAGTCTTTT AAC AAGAGACTCACCC        TCTTTTAATGCAGTG
    DP1914   3  76  31 2165115 .. 2165138 +  -8.1  -4.20516   AATTCCGCCTTCTCT          CCCTGCCTG AACCAC CAGGGAGGG           TTTCTTACCTCAGGC
    DP1907   3  75   6 2148473 .. 2148498 + -10.5  -2.78384   GTTAGGATGATGACA         CTGCAGACGAT TCAG ATCGTATGCAG          TGTCATCGCAGCCCC
    DP1895   8  73  33 2129829 .. 2129867 +  -9.1  -3.53722   GCTGAGTTTAAGCAA   TAAGTGCAACATTCT TTAAATTTC AGTATGTTGCACTTA   TTGTCTCAATATAGC
    DP1886   7 100  23 2122335 .. 2122368 + -17.7  -3.21276   GTTTTTGCGTAACGA     GTTATAACAGCCTGC TTAT GTAGGCTGTTATAAC      TGTTGTGCGGGGAAA
    DP1879   2  50 187 2114280 .. 2114290 +  -4.6  -3.06915   GTTCTTTGTGAGACC                 CGGG AGG CCTG                 TTGCATGGCATGGGT
    DP1876   1  43 215 2112221 .. 2112238 +  -2.7  -3.01791   GAATCAAGCAGGGTA             GACTG TCCCCGTT CAGTC              TCTTGGCGCAGGCGT
    DP1868   9 100  26 2103159 .. 2103184 + -20.5  -3.61506   TAATGTCTTAGGTAA         GGGGGACAGGC ATAG GCCTGTCCCCC          ATTTTTTAGCCCTAC
    DP1863   4  42 163 2098479 .. 2098491 +  -3.3  -2.52623   GGTAGATGATGTCTT                GGCGA TGT TCACC                GTGTTGTGAACAAGA
    DP1863   4  42 343 2098659 .. 2098670 +    -3  -2.57211   CGATGTAGAGCAAAT                TTTG CCAG CAAA                 GTTCTGGAGGGACAT
    DP1863   4  42 370 2098686 .. 2098698 +  -3.3  -2.63631   GTTCTGGAGGGACAT                GGCAA CAA TGGCC                TGCTATAGAGGTTCG
    DP1835   3  53  81 2071379 .. 2071394 +    -6  -2.74248   ATAAATATCAGCTAA              GCCCCG ACTG CGAGGC               ATTTGGAAAATATTA
    DP1807   5  50 332 2040964 .. 2040980 +  -5.1  -2.90212   TGATGATATCAGGGT              TAAGGGC CAG GACCTTA              TCTCTCAGATCGTCA
    DP1778   6 100 111 2008882 .. 2008908 + -12.3  -3.84719   AGGGAAAAAGGTAAA         GCCCGTCAGAG AAGAA CTGTGACGGGC         TTTACCTTTCAAAAT
    DP1765   3  47  -2 1991760 .. 1991772 +    -2  -3.56862   GCAAAGGCTTCTGAC                TAGT AGGAG ACTA                TTTGCGGAACTTTAT
    DP1742   7 100 281 1959986 .. 1960001 +  -7.5  -5.64006   CCACCCGGCAAACAG              CGGGG GTATCG CCCCG               TTTTTTTGCTTGGCT
    DP1729   2 100  27 1946808 .. 1946832 + -15.9  -5.28778   AAGGGCAAAAAAAAA          GGTCTTAGCTA AAA TAGCTAAGACC          TTTTTTATAACTGGT
    DP1720   5  65  16 1936086 .. 1936121 +  -3.4   -4.7153   ATAACTATGTCTGGT    TTTTCAACAGGTGGT AATTAGC ACCACCTG-TGAGCA    TTTTTAAGATTATTT
    DP1706   5  62 111 1917475 .. 1917487 +  -7.7  -3.06261   TAGAACTTCAGGGCT                GATCC ACT GGATC                TCTTGAGCCTTGGCA
    DP1706   5  62 223 1917587 .. 1917608 +  -8.1  -2.91276   CGGAAAATCCTACTA           TCAGG-GCAA AGG TTGCGCCTGA           GTTTATAAAGAGCAA
    DP1703   6  63  37 1912700 .. 1912716 +  -4.3  -4.40358   TTTCTCTTTGGGGAG              GAGAGGG TTA TCCGCTC              TTTTCTCCAGTCCCT
    DP1694   6  82 132 1899820 .. 1899841 +  -2.3  -5.68039   TGCTCTTACCGGGTA           GCGGCT-TTA GGG TAATGGCTGC           TTTTTTTGTCCGTTT
    DP1679   4  68 367 1882025 .. 1882041 +  -4.3  -4.58395   TGTCCTCCGTAGCGA              TAGGGGG TAC CCTCCCA              TTTTTGAAAAATAAC
    DP1673   5 100  30 1871983 .. 1872010 + -18.6  -5.95166   CTCTCAGTTGAAAAA        GAGGTCATTCCC CGTG GGGAATGACCTC         TTTTTTTTAGTTGAA
    DP1662   6  71 152 1857732 .. 1857790 +  -9.2  -3.06605   CCACCTCGTAGAGAC -GTCGATTTATCGCGTCTCCGATGTACCC GGCA GCGCACAT--GAGACGCGATGAATCGACG TCTCTACTTATCTTT
    DP1656   2 100  68 1849389 .. 1849427 + -11.3  -5.33405   CTTGACATAAAAAAA  GAGCATTTTCAAAGAGAT CTTC ATCTCCT-GAAAATGCTC   TTTTTGTTTCATGGG
    DP1648   3  53  49 1842778 .. 1842813 +    -6  -2.87564   TTGAGCCATTTTGGT    GCGCTGCAAGGCAC GAATGAAG GAGCATAGCAGCGC     TATGTGACCGAATGA
    DP1644   4 100  86 1838512 .. 1838533 + -15.9    -5.252   AGTTGACAAAAAAAA           GGCCGTCTC CAAG GAGACGGCC            TTTTTTATGCGACTA
    DP1632   7  84 288 1818434 .. 1818448 +   -10   -3.7948   TGAGGATCCCCGTAT               CAAGGG CAT CCCTTG               TCTTTTCATCTGCTT
    DP1623  12  78 316 1808964 .. 1808975 +  -2.2  -5.45652   TGTATCTTGCAAGCA                GCAG TTAA TTGC                 TTTTTTCTTAAAGCT
    DP1610   8 100  11 1796509 .. 1796533 + -21.5  -4.06903   TTTAGTCTTGCCAAA          GGGTCGGGAGC CTG GCTCCCGACCC          TTTCGTTTACAGGTT
    DP1601   3  61 308 1785524 .. 1785536 +  -5.5  -3.76183   CGATTTCGTGTGCTA                GAGTG AAA CGCTC                TCTTGTTTTGTAAGT
    DP1577   4  72   7 1759056 .. 1759082 +  -9.5  -3.10056   CAACGATGAATTAAC        TGG-TTGCGGGG CTGT CTCCGCAATCCA         TGTTCAATGACTGGT
    DP1561   4  64 -42 1742181 .. 1742199 +  -7.4  -3.34192   TGGTCAGCCCGACCT             GGAGAGTA TTC TCCTCTCC             TTCCTTGCCGGGCTT
    DP1550   5  59 166 1733347 .. 1733363 +  -5.9  -3.51708   AGGAGCAACGCGCCT              CTTTAAC TGC GTTAAGG              TTGATTTCAGCGCTG
    DP1525  10 100  60 1707588 .. 1707609 + -10.1  -6.00086   CTGGGCATAAAAAAA           CCGCATCCT TTGC AGGACGCGG            TTTTTTTTATGCTCT
    DP1496   9 100   8 1669225 .. 1669259 + -17.3  -2.62038   TGTTCTAGAGATTTT     CCTACTTCGCAGGGG ATACA CTTCTGCGAAGTAGG     GTTGCTAATTTTACA
    DP1486   6 100  25 1658637 .. 1658658 +    -8  -5.65177   GGATAAAACAAAAAA           CCTGTGGA TAATTC TCCACGGG            TTTTTTTATGCGTAT
    DP1477   4  67 -46 1650230 .. 1650256 +  -8.9  -2.82023   TGGTGGAGAACAAGA        TCTCCTGCTGTA TGCT TA-AGCAGGAGA         TGGTTGGTGTAACTC
    DP1463   9  59 412 1634301 .. 1634317 +  -6.5  -3.34895   CCGGAATAAGGGGGA              CTGTGGC ATT GTCGCAG              TTGGTTGGCGCTCCC
    DP1450   2  42  37 1622777 .. 1622797 +  -2.5  -2.82775   GGGAGAGAGGGACTA            CTCCTTTTC TGT GAAAAGCTG            TCCATTTTCTATACG
    DP1450   2  42 179 1622919 .. 1622929 +  -3.2  -2.67171   ATCTTATAAAAAACA                 GGAC GTG GTTC                 GTATTTGATCCAGTC
    DP1441   4 100  86 1610238 .. 1610266 + -17.5  -5.61596   GTAGTGCTGAAATGA        GGGGAGGGAGAGC TTG GCTTTCTCTCCCC        TTTTTTTATGGCGAT
    DP1420  11  85 367 1585298 .. 1585315 +  -5.6  -5.16472   TTTCCGGTTCCCTTT             CTGCTT GGTGAA AAGCAG              TTTTTTGAGATTTTT
    DP1411   5  57 116 1576631 .. 1576643 +  -6.2  -3.11738   GCGCGGTGTTTTTAA                GCCC TCCAT GGGC                ATTTGTCTTGGGGTG
    DP1401  10  60 176 1567892 .. 1567908 +  -7.9  -2.65409   TGCCGAGAGGGTGTA              CCGCCTG ACA CAGGCGA              ATCTTGTGTTGCCTT
    DP1398   5 100  23 1565357 .. 1565382 +    -9  -6.11644   AGAATTAATAGAAGA         GCCAATCGCC CTATGA GGTGGTTGGC          TTTTTTTTTGCCTGG
    DP1380   1  66  85 1543845 .. 1543859 +  -5.6  -3.96093   TGAACGTCTCAAAGA               GGTCAG GCG CCGACC               TTTGCTATTGGTCTC
    DP1375   4 100  30 1538330 .. 1538356 + -18.2  -5.08601   AGTCCAACAAATAAA         GCCCCATAATAG CAA CTATTATGGGGC         TTTTTGTTGGACTAA
    DP1375   4 100 338 1538638 .. 1538663 +   -14  -4.91109   GGTTCCAGGCGATAA         GTGGGCCGGC AGAGAG GCTGGCCCAC          TTTTTGTCCTAAGCG
    DP1368   3 100  25 1529174 .. 1529200 + -15.3  -6.02919   AGTTATAAGAAAAAA         GGCTGTATTCC CAAGA GGAATACAGCC         TTTTTTTGTTTGTGG
    DP1355   8  79  38 1514965 .. 1514991 + -10.9  -3.03243   TGCTTTTCCCTGGCA         GGAGGATGCCT TTTTT AGGAATCCTCC         TCTTCCCCCCTCCCT
    DP1347  10 100  13 1507990 .. 1508021 + -18.2   -3.1552   TAGTAGTTTTTTACA      GAGTTACCCGTGGA CAGT TCTACGGGTAACTC       TCTTCCTACCTAGAG
    DP1334   0 NONE
    DP1323   3 100  28 1479946 .. 1479985 + -12.3  -5.30616   CCTGGAACAGCTTAA GACCGTG-TGCAG-GGGCC GTAG GGCCTGCTGCATTACGGTC  TTTTTCTTTGAGTGC
    DP1306   4 100  64 1458233 .. 1458260 + -14.3  -3.66874   TGAGGGCAAAAAAAA        GCCCCAAACTA AATTAA TAGTTTGGGGC         TTTGGATAAAATTCG
    DP1302   3 100 340 1455943 .. 1455970 + -14.3  -3.74158   CATGGATATAAAAAA        GCCCCAAACTA AATTAA TAGTTTGGGGC         TTTGGATATAATTAA
    DP1296   6 100  24 1450357 .. 1450384 + -18.6  -3.33696   TCACCTGTAAACTGA        GTCGGTCGAAAC TACG GTTTCGACCGAC         TTGGTTAGGGCGAAA
    DP1288   9  73 243 1441969 .. 1441981 +  -9.1  -3.54459   AACCGGCTTATCTTC                TGGCC CTG GGCCA                TTTCCACAACCTTGA
    DP1276   4 100  50 1426781 .. 1426809 + -16.2  -6.06723   CATTTTCATAGGAAA        GGCGAATAAACC ACTTG GGTTTATTCGCC        TTTTTTTTTGCAAGC
    DP1253   2 100  30 1400033 .. 1400059 + -10.9  -5.61596   GTTGTGGTAAAAAGA         GCTCAATCCTG TACAT CAGGGTTGGGC         TTTTTTTATGAGACT
    DP1249   3  67 417 1395180 .. 1395197 +  -2.7  -4.84262   TACTCCATATTGATT             TTTGCTG TTCA TGGCAAA              TTTTGTTGGTTGTTC
    DP1236   2  73 171 1380718 .. 1380743 +  -5.5  -4.67904   TTTCAGATAAGTTAA         TAATAGCGAGA CGAT TATCGCTATTG          TTTTTGGGATTAGTA
    DP1228   2  45  57 1371469 .. 1371500 +  -3.6  -2.88023   CTAGCCTTTTGTTTG      CCAACCTGTAGCTG AGAT CTGCTATCCGTTGG       ATTTGATCCTGATAG
    DP1215   7  84  18 1356681 .. 1356707 + -11.6  -3.07198   CGGCTGGTGCAAAAT         CCCCTCGTTCTC ATA GAGAATAAGGGG         CTTTATGTATAAGAG
    DP1202   6  49 356 1343003 .. 1343013 +  -5.4  -2.73243   GGAATAGTGGAAACG                 GAGA TCT TCTC                 GTTTCAGCACTGCCT
    DP1202   6  49 460 1343107 .. 1343123 +  -4.4  -3.21934   CGGTCAGATTTATTA              CCTGTT TGTAC AGCAGG              CTTTTGTCACCAACC
    DP1193   4 100 205 1332885 .. 1332912 + -10.6  -5.88565   CGGATCACCAGTTAG        GGCACTTACGGT TTCG ACTGTAAGCGCC         TTTTTTTGTTCTGGG
    DP1186   8  71  24 1325506 .. 1325526 +  -9.7  -2.63623   TCCTCTCAGGGCTAG            GGAGGAGGG CTC CTCTCCTTC            GTCTCTTTTGAGCAA
    DP1174   5 100  84 1312327 .. 1312354 + -16.4  -3.88396   ATCACCATTGATAAA        GGCACTTACGGC TCAC GCTGTAAGTGCC         TGTTTTCGTTTACGG
    DP1167   5 100  27 1302326 .. 1302352 + -22.4  -5.00027   AGCAGTTTTTGCAAA         GGCCCTTCTCCC CTT GGGAGAAGGGCC         TTTTCTGTTTTTACT
    DP1090   5 100  37 1231503 .. 1231532 + -20.9  -5.90981   TCCTGCTTGAACAAA       GGAGCTGCAACCA ATAA TGGTTGCAGCTCC        TTTTTTTTGCTCTGC
    DP1075   6  55 387 1213695 .. 1213707 +  -6.3  -2.83249   TGACTTCTTCAAAAT                CATTC GAA GAATG                TCGTGTTGTCTGCCA
    DP1060   8  71 132 1197738 .. 1197775 + -10.1  -2.63348   CTGTTCCAATCCAGA   TTGACCATCCAAATATA GTCA TTTATTTAGATGGTCAA    ATTCATCTTAATAGA
    DP1056   5  57  38 1193421 .. 1193436 +  -2.6  -4.17132   TGGTTACGGAAAGTT              TTTTAG CTGC CTGAAA               TTTATTGACAGCTTT
    DP1053   6  71 -11 1190842 .. 1190856 +  -4.3  -4.91357   GCAATAACTCAGCTG               TGGTT CTCCT AACCA               TTTTGTTGTCTCTTT
    DP1038   2  70 130 1176143 .. 1176157 +  -7.8  -3.63805   GTGGTTAATGGCTGG               GGCCTG TAT TAGGCC               TTTCGCCTATGAGCT
    DP1037   2  70 368 1176143 .. 1176157 +  -7.8  -3.63805   GTGGTTAATGGCTGG               GGCCTG TAT TAGGCC               TTTCGCCTATGAGCT
    DP1027   4 100  27 1166414 .. 1166440 + -19.6  -6.32216   TATAGAATAAAAAAA         GCCCGTTAGAGT CTG ACTCTAACGGGC         TTTTTTTTTATCTGT
    DP1017   8 100  26 1151960 .. 1151977 + -11.3  -5.60993   TGAATGTAGTGGAAA             TGGCAGC TTGA GCTGCCA              TTTTTTTGTGGCCCG
    DP0997   2 100  30 1129246 .. 1129273 + -12.1  -6.30182   GGTTTTGCAGTTAAA        GGGTTGTTGCA TTTATT TGCAACAGCCC         TTTTTTTTTGTCTGC
    DP0988   3 100  71 1116741 .. 1116767 + -12.3   -5.4505   TTGCCAGCAAAAAAA         GGGACAGTGCC GGAGA GGTGCTGTCCC         TTTTTTATTAGAGAA
    DP0984  11  59 217 1110999 .. 1111037 +  -6.1  -3.32521   TGGCGACGATTTCCG  TTATGGCCGTTGACTGTT CCTC AACGG-CAGCGGCAATGA   TTGTAACAATGTCAT
    DP0980   3  55 144 1105575 .. 1105606 +  -5.1  -3.32343   CTAAATAAGCACAGC      CTCCATCTCCCCCT CGTCA AGGTGGAGA-GGCG      TTCTAAGCATCTGCC
    DP0967   7 100  12 1084431 .. 1084449 + -11.7  -4.55697   TTAGCAGGAGGGGGA             GGTGGCC GTAGA GGCCACC             TTTCTTTGTCCCGCT
    DP0964   8  72 457 1080366 .. 1080385 +  -7.8  -3.86346   TAATTACAGAGTCTT            CCCCCAGA GGAC TATGGGGG             TTTATCACCCAGTAA
    DP0957   8 100  40 1068320 .. 1068348 + -16.9  -3.40403   ATCCTGTTGACTAAA        TGCCTCTCTTGAT CAG ATCAAGGGAGGCA        TTGTGGTAAGAGGCC
    DP0949   6  90 118 1057520 .. 1057538 + -13.2  -2.56596   AAATTTCTTTTACGT             CGCTGTCT CTG AGACAGCG             TGGATTGGTCAGGCC
    DP0935   7 100  63 1048735 .. 1048762 + -14.3  -5.86465   TTCTGCATTGTAAAA        GCCCCTTGAAA TTAATT TTTCAAGGGGC         TTTTTTTATGTTCTT
    DP0924   8 100  16 1036260 .. 1036286 + -18.1  -6.24157   GTTAAAAAGAAAAAA         GCCCCAACCTC TAAAC GAGGTTGGGGC         TTTTTTTTTATAAAT
    DP0919   8 100  43 1031088 .. 1031109 + -14.5  -5.64304   AAGGTGTTATACCAA           CCCTGCTCT TTTA AGAGCAGGG            TTTTTTGTTGTCTTG
    DP0910  15 100   6 1024009 .. 1024030 + -14.5  -3.68435   CTTAGCTTAGAGGTA           TCTGCCCTG TAAG CAGGGCAGA            TGTTATTTTAAAGAG
    DP0884   6 100  23  995011 ..  995042 + -16.1  -3.12668   TGTCTAGGTGAGGAA      CAGAGCCGTTTAA AAAAAC TTAAACGGCTCTG       TTGGCTATCAGCCTG
    DP0873  10  68 460  982471 ..  982489 +  -5.3  -4.32946   TTTTTGATGGCAAAT             TGGAGGA GGAAG TCCTCTA             TCTTTTTATTGTTTT
    DP0864   4  55 279  970955 ..  970966 +  -2.2   -4.1337   AGCTTAAAAATAAGG                CTGT TACC GCAG                 TTCTTTCTGGTATCC
    DP0864   4  55 405  971081 ..  971092 +  -2.2  -4.21772   CCAGGCAGTGGTTAG                TTGC CCTT GCAG                 TTGTTCTTTCTTACA
    DP0858   4 100  16  965857 ..  965907 + -16.2  -3.99592   CTGTTTTTTCTGATA GCTGATAGCTGATAGCTGATAGCT GAT AGCTGACAGCTGACAGCTGACAGC TTTCTCCTACTCCAT
    DP0846   5  79  74  949919 ..  949946 +    -7  -4.67982   TCTCAATCGCAAAAT        CCTC-GATGTAGC CCT GCTACGTCTGCGG        TTTTGTTCAATCGGC
    DP0836   5  54 367  941309 ..  941333 +  -6.5  -2.59748   TAAAGGTTAAACCTT          TGGGTAAAG TCGTTTC CTTTACCCG          TGCATTATCCAGATG
    DP0817   8 100  17  918858 ..  918885 + -11.4  -4.11081   CTGCCGCCAGTAAAA        TGTGATAGGATG AATT CACCCTATCACA         TTTCTGCTCTTATTT
    DP0804   2  46 -33  907074 ..  907089 +  -3.2  -3.10082   GGCAGAACCTCAGGG              GTCTTG CAGT CGGGAC               TTAGCTGCGATTTTT
    DP0777   5 100   1  875220 ..  875245 + -19.1  -2.53228   GGGGAAGGGGGATAA         TGCCCCGCCAA GAGA TTGGCGGGGCA          GTCTCTTACTTGTTG
    DP0762   6  58  39  859246 ..  859262 +  -7.3  -2.62653   AGTATACTCGTCCAC              CAAAGGC GTA GTCTTTG              CTTATGAGGTTATAG
    DP0755   5 100  26  853817 ..  853845 + -15.4  -4.26076   TTTTGAAAAAGTGAA       GAGCCCCCTAGCC ATTC GG-TAGGGGGCTC        TTTTCGTGGCGATGC
    DP0755   5 100 315  854106 ..  854127 + -10.1  -4.96848   CGGTTTCATGGCCAG           GATGGTGGC CAGG GCCACCAAC            TTTTTCTCTCCACCA
    DP0741   2 100  27  836741 ..  836770 + -16.6  -4.77757   ATTTTGCATAAAAAA       GGCCTCTTTACC TTAATT GGTAAAGAGGCC        TTTTGCTTTTTAGAG
    DP0736   2  47 443  830449 ..  830476 +    -4  -2.94466   GCTGCCTAAGTAGTT        GGCAATGG-CGGC GAT GCCGACCAAGGTC        TCTGGTTGATAGGTT
    DP0723   4  56   1  800632 ..  800671 +    -7  -2.63596   TTTTGGAAGAGATAG  GCGTCTGCCAAACAGGTC TTCA GACCTGCTTGGCCGGGAC   TCCTATGCGCTAAAG
    DP0715   3  56 470  792581 ..  792627 +  -6.5  -3.01712   TAATATTAACCTTGA TCTGATGTCAGGTCTGCACGG TCAGT CCTTGCAGGATTGGCGTCGGG TGTTGACCGAGGCGC
    DP0706   5 100  14  782746 ..  782770 + -15.1  -2.57931   AGGTATCTCGTTGCT          CTATCCCCTCT CAT GGAGGGGATAG          CTTGTAAGAAATAAA
    DP0706   5 100  58  782790 ..  782816 + -19.6   -4.8143   TAAGAAATAAAAAAA         GGGGATGAGCAA AAA TTGCTCATCCCC         TTTTTAGGTTCTTGG
    DP0701   8  65 435  774891 ..  774911 +  -5.4  -4.07885   ATTGTCGTTCATCCC            CCAGCAGG AGGGA TCTGTTGG            TTTTCCCGCGACATA
    DP0687   8 100  28  757756 ..  757780 + -21.5  -5.04597   AACCAAAAACGAAAA          GGGCCTGTCGC TTA GCGACAGGCCC          TTTTTGTGTCTAACT
    DP0681   2  62  17  748016 ..  748029 +  -8.1  -2.91582   AATTCCCATATGAGA               CGCGA TAAA TCGCG                TCTCTACCTCACCTC
    DP0663   7  60 270  731875 ..  731888 +  -8.1  -2.66008   TCCTCAATTGCTAGC               CCGCT TGGA AGCGG                TGCTGTGGGTGGTTT
    DP0651   6 100  24  717217 ..  717241 + -15.9  -5.77853   AAAATGGTTACTAAA          GGCGAATTGTT GAT AACAATTCGCC          TTTTTTTTAAGCATT
    DP0641   2  48  69  702940 ..  702952 +  -4.8  -2.70932   TGTATTTATCAACAG                GGCA TCATC TGCC                TGCTTCAAAGGGGCA
    DP0632  11 100  12  692719 ..  692745 + -16.8  -3.44146   ATAGATAATCATCAA         TTTGGAGCCATT TTT AATGGCTCCAAA         TTGATTCTGCAAAAC
    DP0632  11 100  63  692770 ..  692798 + -20.5  -5.45652   CAAAACACAAAAAAA        GGGTCAAACTCTC ATG GAGAGTTTGACCC        TTTTTTATTAAAACT
    DP0622   8  63  13  680713 ..  680765 +    -8  -3.12666   TAGTTCGCCGCTAAA GAGTTGTTCTATTGGCTCAATCTTA ACTG TAAGATTGAGCCG-TAGAACAAAGG TCCTTTTAAGTGTCC
    DP0593   1  53 176  651671 ..  651683 +  -3.4    -3.786   AAATTCCGCTGGCCT                GGAA CCGCC TTCC                TTTGCCATTTTCTCC
    DP0590   5  84   1  647761 ..  647802 + -11.7  -3.20307   ATCCGTCGTAAATAA G-AGAAGGGGGTTTTAGAGA TCA TCTCTAAAGCCCCCTCCAGC TGTTACTGCTATTCA
      hypB   6 100  31  640831 ..  640860 + -19.3  -2.54325   TGCCAGCAAAAAAGA       GGCCCGAGCGAAG AGTT CTTCGCCCGGGCC        CTCTCTTTCACAGAG
    DP0568   5  53  16  621878 ..  621890 +  -5.5  -3.22091   ATTTGATTTAGCCCA                GAGCC AAC GGTTC                TTCATCAGTTCAGAT
    DP0554   3  49 302  605375 ..  605391 +  -5.1  -2.64616   ACGGGGATAAATATT              TTCTCCG CAA CGAAGAA              TCATGTCACTCAGCC
    DP0538   6  63 159  587026 ..  587040 +  -8.6  -2.70946   ATCATGATTCTGCAT               GCCATA GCG TATGGC               CTCTTTCTCCACCGC
    DP0532   0 NONE
    DP0529   0 NONE
    DP0521   4  88 142  569206 ..  569239 + -12.5  -2.66316   TTGGGAAAGAAAAAA     GGCCGTAATCGAAGA AAAC TCTTCAACTACGGCC      TAATCTGGTGGAGGC
    DP0515   4 100  33  549907 ..  549935 + -16.1   -5.4833   CTATTAAGCCCAAAA        GGCCTTGCCAG ATATTTA CTGGCAAGGCC        TTTTTTGTTAGATCC
    DP0502   4  59 176  534177 ..  534208 +  -7.3  -2.89602   CCTATCGGCCAGCAG      CTCATGGCGCTCGG CCTCA CTGAGCCCCA-GAG      ATTTGCTGTAAAGGG
    DP0495   8  58 409  528478 ..  528504 +  -7.2  -2.64616   CATCATCTCCTTCAA         CCTTCTCAGCTG AAG CGGAGGAGAAGG         TGATATCCCTGAGCA
    DP0482   4  48  88  512479 ..  512491 +  -2.6  -3.40639   GTAGCCGGGGCAAGC                GTGG GATTA CCGC                TTACTTGCTAACCTT
    DP0472   7  58 204  500832 ..  500855 +  -6.7  -2.95298   CTCAGCAATAAAGTA          GCCTTTGCG GATTCA TGCAAGGGC           TGTCTGCTCAATAAA
    DP0462   4  50 412  490873 ..  490887 +  -2.8  -3.68827   AGGCTTCAATCAACT               TGGGTT GAT AACCAA               TTTGAGTAATGCGTA
    DP0459   7 100  19  486922 ..  486953 + -16.1   -2.9665   CTACCCGAGAAATAG      CACAGGCCATAAA ATGATG TTTATGGCCTGTG       ATTTATCGCCTTTCC
    DP0453   4  44 440  480891 ..  480905 +  -2.7  -3.09635   ATCGGCAATGATATT               GGCGG CCTTT CCCCC               TTCAATGGTACAGAT
    DP0446   0 NONE
    DP0418   2  73 278  448314 ..  448330 +  -7.3  -4.20868   ATAACTTAAGGCCTT              GCTCTGT TTC ATAGAGC              TTGTTCTTTTGAGAA
    DP0411   5  55  65  442037 ..  442054 +  -5.5  -3.32561   CCCCGTATTCTTTGG             CCAGTTC CGTA GGGCTGG              TTCCCTTTGCTCTCT
    DP0407   2  61 433  439583 ..  439593 +  -5.4  -3.85724   ATCTTTTTCACGGAG                 TACC ACT GGTA                 TTTGAGTTACTTTTT
    DP0402   0 NONE
    DP0398   5  65 427  430377 ..  430389 +  -9.1  -2.55947   CCAAAACGTCAACGC                CGCTG CTT CAGCG                CTCTGTTGTATTCAG
    DP0389   1  43 159  421871 ..  421887 +  -2.2  -3.11988   AGGTGCAGGGAGCAA              TCTGCC TCCTC GGCAAA              CTTTATTGAGTGAGA
    DP0385   1  55  43  416486 ..  416498 +  -4.8  -3.53012   GAGAAACCAAATGAT                TGCC CCCAT GGCA                TTTCAAGCAAAAAGG
    DP0382   3  55  30  413929 ..  413944 +  -4.6  -3.55444   CCAACCTTCCTACAA              GGTTGG CCCC CCCACC               TTTAGAAACTCCCCC
    DP0366   1  54 194  395303 ..  395314 +  -4.4  -3.64703   CCCTTGCCACCAGAG                TTCC CTCC GGAA                 TTTCCCTGAGCACCA
    DP0357   4  61  91  384894 ..  384914 +  -7.5  -2.91276   CCCCAATTGCCCCAA            TCTGGTCAG CAC CTGCCCGGA            GTTTCTCCAGGAGGC
    DP0350   3  56  84  375662 ..  375677 +  -3.9  -3.85698   TAGTTTTCTTTACCT              TGGGC AGAGAG GCCCG               TTTATAGAGACAGAG
    DP0327   2  49 307  354692 ..  354702 +  -2.4  -3.65314   ATGCCTGGCCACCAG                 GGCG GCA CTCC                 TTATTGCAGATTCGA
    DP0316   2  71  19  344718 ..  344728 +  -4.6  -4.59773   ATAGCCACCGGGCAA                 GGGC TCC GCTC                 TTTTTAAGGGTGGGG
    DP0295   2  67  34  323753 ..  323784 +  -8.7  -2.79803   ACAACAACAAAAACA      GATGGATTGAGCC CTGTAA GGCTCAAGCCACC       ATTTCAGTAACATTC
    DP0291   3  86  90  319567 ..  319598 + -11.8   -2.9914   GGGGAAATTATCCTA      CTCCAGATAGAT CAAAAGCA ATCTATCTGGAG       TGTATATAAAAAATA
    DP0277   2 100  33  301790 ..  301818 + -21.9  -4.87318   AAAGATCAAAAAAAA        GGGGCTGTAACGA TAT TCGTTACAGCCCC        TTTTTAAATTTTAGA
    DP0273   1  44 -17  296272 ..  296286 +  -2.9  -3.22496   TATCCCTCTTGCTCA               TCTTT AAATG AAAGA               TAGTTTTCTGTCGAT
    DP0259   5 100  11  280985 ..  281007 + -17.8  -2.88822   GCTAGAATAAATACA           GTACAGGGGG ATG CCCCCTGTAC           TGCTTATCTGCGAAA
    DP0247   0 NONE
    DP0236   1  42 362  252657 ..  252667 +  -2.4  -2.98823   CTCTGTGTGCTCTGT                 GCTC TCC GTGC                 TCTCTGTGACCCCAG
    DP0232   1  46 446  246830 ..  246845 +  -3.2   -3.0976   GTAGAACCGATTCTA              C-CGGCT CAA GGCCGAG              TATTAACCTGTTACC
    DP0226   3  64 467  242807 ..  242817 +  -8.2  -2.80935   GCTTTATTGCCATGG                 GCCG AGT CGGC                 TCTGCTGAGTGAGGT
    DP0209   1 100   8  226313 ..  226340 + -17.2  -3.25823   ACGAGTAGTGTTCAT        TCCATGCAGATC AGCC GATCTGCATGGA         TTCCTCTCCCCCCGC
    DP0196   2  44 123  213064 ..  213098 +  -2.9   -3.1552   GGGTATAAACCTTGT     CCTCTTGCTGG AGACGATCAAGGG CCAGCAAGAGC     TCTTCATCGGTACAC
    DP0182  13  55 -21  198224 ..  198241 +  -5.5   -3.3158   GGTCCTTCAATGTAG             TCACCCC TTTC GAGGTGA              TTGATACATTTTTTC
    DP0182  13  55 192  198437 ..  198454 +  -5.5  -3.27298   ATCGCTTCAATGTAG             TCACCCC TTTC GAGGTGA              TTGATACTTCCCGAG
    DP0138   2  45 200  156226 ..  156250 +  -2.1  -3.24076   ACAGGCCCTAAGGGT          TTCAGCGATGG ATA CCATAATTGAA          TCTATTCTGTCCTAC
    DP0129   1  56   4  144418 ..  144435 +  -6.9  -2.63102   GTACCAGAATAGGGA             GAGGCAC TCAA GTGCCCC              TCCTCTGAACCTACT
    DP0121   2 100   8  135157 ..  135186 + -13.7  -4.41494   AGCTCTAACAGAAAA       GAGGCCTTACTGT GGTA ACAATAAGGCCTC        TTTTCATTGGGAATA
    DP0114   2 100  36  125177 ..  125200 + -18.2  -5.75945   AAAAGATAAAAAAAA          GGCCCTCTCG AAAA CGAGAGGGCC           TTTTTTTTACCACCT
    DP0104   1  43  60  114670 ..  114688 +  -2.4  -3.07895   GCCCCCCGGGAACGG             CCTTCT GCAATAA GGAAGG             TATGTTCCAGCTCGG
    DP0094   3 100  21  105294 ..  105333 + -14.4  -2.82327   AAAAATCTGTGCCAA  CAGCAATCAGGCCCAGCTT ATG AAGCTGGGCCTGACC-CTG  CTTTACCTCTCGCCA
    DP0077   3  84 296   87256 ..   87273 +  -6.3  -4.98522   ATCGGTAAAATGATA             GGCAAGA CCTT TCTTGTC              TTTTTCTATACGATT
      pflA   6 100 261   72676 ..   72703 + -14.2   -5.4505   AGGGCAACAAAAAAA        GGAGCTGACCTC GAAA GAGATCAGCTCC         TTTTTTATTGGACAA
    DP0053   1  51 135   59980 ..   59994 +  -3.5  -3.45571   TCTGTGTTCTTCAGC               CAGTG GTTAA CGCTG               TTCGTCTTTAAGCAG
    DP0027   0 NONE
    DP0021   7  68 327   21343 ..   21361 +  -9.6  -2.73124   ATCTTCCGGCTTTGG             CTTCTCCA CCA TGGAGGAG             ATTTGCAGGATACCA
    DP0013   3  50 148   12452 ..   12477 +  -2.7  -3.59733   CCGCCACGCTCCACT         GCTCAGCTTTTT ACC AAAAAACT-AGC         TCTTTGCTCTTTAAT
    DP0002   2  46 158    1792 ..    1806 +  -4.2   -2.8937   CCGGCACGTTCAGCG               GCCTGT ATC ACATGC               TCTATCGGACTATGT
    DPPB27   4 100 460   27712 ..   27739 - -13.5  -5.36441   TGTTGACATAAAAAA        GCCCTCCTTGG AACAGA CCAAAGAGGGC         AGAACAACAATCCAA
    DPPB27   4 100 -15   28187 ..   28214 - -14.2  -3.66727   TAACCATACATATAA        GGCACTTACGGC TCAC GCTGTAAGTGCC         TTTTTTGTTTGTGGT
    DPPB32   2  57  27   33681 ..   33694 -  -2.5  -4.17089   TCGAAACCGTTAAAA               TTTTT AGTG AAAAA                GAAAGCTCTTCGTAT
    DPPB43   4  58 -41   44081 ..   44097 -  -2.3  -4.41047   ATCTCTGAACCAAAA              TATCG TTTCATT CGATA              GACAAACTGGTTCCA
    DPPB54   0 NONE
    DPPB65   2  52 138   80336 ..   80346 -  -5.4  -3.06815   AGTTTCTCGAATAGA                 TACC TGA GGTA                 GGCGTATGGTTCAAG
    DPPB98   5  67  32  118741 ..  118760 +  -8.6  -3.14211   GCCAACCATCAAGAG            GAAGGTCA AGAC TGGCCTTC             TTCCTGAAAGGAGCT
    DPPB91   1  44 108  112580 ..  112590 +  -3.2  -3.01966   AACTTACCCACCATC                 TCTG AGA CGGA                 AGTTTTTTTTGCAAA
    DPPB64   5  59  74   80301 ..   80322 +  -4.5  -3.89822   ATTGTCGGCACTCCT           CTTCATTTT CAGC AAAAGGAAG            TTTCTCGAATAGATA
    DPPB53   2  49  32   52680 ..   52696 +  -2.1  -3.65199   CCAGCAAAAAGCCAG              CGCCTCC GAC GGGTGTG              TTTGCCTGGCCCATT
    DPPB45   1  43 440   48128 ..   48147 +  -2.1   -3.1372   TACATATTAGAGCCT            GAGCC AGGGATTAAA GGCTC             TATTGATAGAGCCTA
    DPPB42   3  51 392   44287 ..   44303 +  -4.5  -3.08314   TTCAAATTCACCGAA              CTTTTTT TCC AAAGAAG              CTTTTGAAAATTCAC
    DPPB31   2  47 465   34181 ..   34194 +  -3.1  -3.39505   AGTGAAGTATCAATA               GAGTT AAGT AGCTC                TTCTAGATATGACAT
    DPPA17   5  68  19   14053 ..   14069 -  -8.1    -3.481   TAAGGCAAATAGTAA              TTAAGTC TTT GACTTAA              TGCCTTGTATAATTA
    DPPA02   2  63  72    2357 ..    2367 +  -3.2  -4.47551   ATCCCATGGATATTC                 GGCT CTT AGTC                 TTTTGTGAATTAAAT

SUMMARY

545 putative operon ends contain 2361 possible terminators.
Percent operon ends hit by terminators of confidence >= x:
	x	#>=x	hits>=x	%hits>=x
	100	238	181	172	32 %
	99	238	181	172	32
	98	238	181	172	32
	97	238	181	172	32
	96	238	181	172	32
	95	243	184	175	32
	94	243	184	175	32
	93	246	186	177	32
	92	246	186	177	32
	91	253	191	179	33
	90	258	196	183	34
	89	260	197	183	34
	88	264	200	186	34
	87	269	205	189	35
	86	272	207	190	35
	85	274	209	192	35
	84	283	217	198	36
	83	288	221	201	37
	82	292	225	205	38
	81	296	226	205	38
	80	301	229	208	38
	79	308	236	212	39
	78	314	241	213	39
	77	318	244	215	39
	76	328	253	221	41
	75	339	261	225	41
	74	347	267	230	42
	73	366	283	241	44
	72	375	290	246	45
	71	391	303	254	47
	70	408	318	261	48
	69	417	323	262	48
	68	448	349	279	51
	67	468	367	291	53
	66	489	382	296	54
	65	514	401	304	56
	64	525	411	308	57
	63	566	442	325	60
	62	583	455	329	60
	61	656	508	342	63
	60	678	526	349	64
	59	733	569	369	68
	58	775	602	382	70
	57	848	653	394	72
	56	891	686	405	74
	55	956	732	417	77
	54	990	756	424	78
	53	1079	827	444	81
	52	1143	874	455	83
	51	1254	951	464	85
	50	1315	990	470	86
	49	1453	1098	483	89
	48	1514	1148	491	90
	47	1611	1220	499	92
	46	1727	1309	507	93
	45	1830	1387	512	94
	44	1947	1476	519	95
	43	2065	1570	524	96
	42	2208	1679	531	97
	41	2294	1746	531	97
	40	2348	1789	531	97
	39	2361	1797	531	97
	38	2361	1797	531	97
	37	2361	1797	531	97
	36	2361	1797	531	97
	35	2361	1797	531	97
	34	2361	1797	531	97
	33	2361	1797	531	97
	32	2361	1797	531	97
	31	2361	1797	531	97
	30	2361	1797	531	97
	29	2361	1797	531	97
	28	2361	1797	531	97
	27	2361	1797	531	97
	26	2361	1797	531	97
	25	2361	1797	531	97
	24	2361	1797	531	97
	23	2361	1797	531	97
	22	2361	1797	531	97
	21	2361	1797	531	97
	20	2361	1797	531	97
	19	2361	1797	531	97
	18	2361	1797	531	97
	17	2361	1797	531	97
	16	2361	1797	531	97
	15	2361	1797	531	97
	14	2361	1797	531	97
	13	2361	1797	531	97
	12	2361	1797	531	97
	11	2361	1797	531	97
	10	2361	1797	531	97
	9	2361	1797	531	97
	8	2361	1797	531	97
	7	2361	1797	531	97
	6	2361	1797	531	97
	5	2361	1797	531	97
	4	2361	1797	531	97
	3	2361	1797	531	97
	2	2361	1797	531	97
	1	2361	1797	531	97
	0	2361	1797	531	97
