# Supplementary material for: Rapid, accurate, computational discovery of Rho-independent transcription terminators illuminates their relationship to DNA uptake
Source: Genome Biol. 2007 Feb 21;8(2):R22. doi: 10.1186/gb-2007-8-2-r22 (PMC1852404; doi:10.1186/gb-2007-8-2-r22)
Supplement: Additional data file 2 — As described in the text, the entire robust tail-to-tail region is searched; if the region is less than 500 nt, then the 500 nt downstream of the stop codon is searched (stopping if a gene start is encountered). In the case of ties, all terminators with the high score are output. [file gb-2007-8-2-r22-S2.zip › Desulfovibrio_desulfuricans_G20.ttperf]

  Dde_0007   1  47 227    8746 ..    8794 -  -3.9   -3.1855   CTGCGGAACATGCAA GGCGCGCACTGAGGGTGCAGGGAGA TCA TCTCCCTGC-CCGCC-G-GCG-GCT GTTTTTGTTTCAGGT
  Dde_0018   3  51 261   17359 ..   17379 -  -6.7  -2.59055   GAAATTCTGGACAAT            GTCTGGCAG GTT CTGCCCGCC            GGCGGCCTGCTTGCT
  Dde_0047   4  54 139   37435 ..   37450 -  -7.6  -2.64155   CGCTGCGGAAATTGA              CGTTTC ACGT GAAACG               CTGATGACTGTACAG
  Dde_0052   7 100 133   41027 ..   41056 - -20.7  -3.85092   ATTACGCATAGTAAA       CAGCCCGCCGGCC ATGT GGCCTGCGGGCTG        TTTTTTGTCCTTATG
  Dde_0063   8 100  48   53351 ..   53381 -   -27  -3.12351   TGCCCGTATACTGAA       CGGCGCCGGATTCC TGT GGAATCCGGCGCCG       TTTTTGTCTGTCCGG
  Dde_0069   7  93 177   59748 ..   59798 - -16.3  -2.87211   AGGCTGCCCGACATA TCCGGTCATACCCCGCTCCGGCGCA TCA TGCGCCGGA-CAGGA-ACCACCGGA GTCTGGCCCTGCCGT
  Dde_0083   8  52 322   77239 ..   77252 -  -2.3  -3.89822   GACCGACCGCATAAA               CAGTG TCTA CGCTG                CGGACAAAACGTTTG
  Dde_0094   8  83  37   86369 ..   86399 - -11.9  -3.66095   AAAGCCTGACTGAAA      CGCCGAAAGGCCCC GTAA GGGGCCTTT-GGAG       TTGCCGGAGTATCTT
  Dde_0098   7  56 -38   88898 ..   88913 -    -6  -3.40403   CTGCGGGTATGACAA              GCACCC TGCA GGGGGC               CAGCTTGAGCACGCG
  Dde_0106  12 100   6   95347 ..   95368 - -15.1  -5.68039   AAATCCACAAAAAAA           CGCGGGGCC GTTA AGCCCCGCG            TCATGCTATTCTTCG
  Dde_0109   4  83 207  100087 ..  100098 -  -7.2  -4.65747   GAAGCCTGAAGAAAA                CCCC GTCA GGGG                 GCGGCTGAACCTTCC
  Dde_0117   9  66 -66  110266 ..  110312 -  -4.3  -4.32857   GTTCCGAAACAGAAA GAGCCT-CCGGCAGGGCGGG CTGTTTTC CCCGTCCCATCAGCAGGCCC CGTACATACGGCACG
  Dde_0147   5 100  57  135904 ..  135925 - -17.3  -3.38604   TATGAAAACGATGAA           GCCCGGCAG CATG CTGCCGGGC            TTTTGTAGTGAAGAG
  Dde_0153   8  69  73  140681 ..  140711 -   -11  -2.78816   TCAGTGCTGAGTATA       CCGCCCGCTCCGGA TTT TCCGGAGCGGGTTT       TTTTGCGGGCGGGGC
  Dde_0160   1  44  25  146311 ..  146324 -  -3.7  -2.87344   CAGCCGGGGCACATA               CCGGC CACA GCCGC                AGCGTGTGCCCTGCG
  Dde_0165  10  68 130  150129 ..  150171 - -10.4  -2.89447   CTTGAAGCATAAGCA GCCTCCGGCGGGCAGGGAGA TGA TCTCCCTGCACCCTCGATGC GCGCGCATGGCGCGG
  Dde_0181   5  50 434  166881 ..  166903 -    -2  -3.63569   CGAAGCCGGTAACAA           CATCGG GCTGGTCATTA CCGATG           ACAATATGCCCCGCA
  Dde_0196   5 100 173  179729 ..  179750 - -14.5  -5.37593   CCGGAAACGAAAAAA           GGTTGCGAC ATGT GTCGCAACC            GTTGCTTACTTGGTG
  Dde_0202   5  69   7  183404 ..  183427 -   -11  -2.78384   GGCGGCGGCAGTACA          CCGCAGGCAGC AAG GC-ACCTGCGG          TCCGGTTCAGATATC
  Dde_0208   8 100  29  186550 ..  186571 - -17.3   -4.1585   GTACAATGTGTAAAA           GCCGCCGGA ATGT TCCGGCGGC            TTTTTTTACAGAAAG
  Dde_0221   1  42 119  204287 ..  204304 -    -4  -2.69151   GTGCGGCACAGACGA             GTCCGG TCTTTT CCGGTC              CTGGTGAGTACGGGT
  Dde_0240   6  55 285  224668 ..  224691 -  -4.4  -3.76568   TCATGCAGAACAGAA          CCCCGCGGCT GTGC ATCCGCACGG           CTGCTCTGGAGACGG
  Dde_0257   3  42 331  239392 ..  239404 -  -3.3  -2.87132   CCCGGTTTTGACATA                CTGGC TGT GCCAT                CGGTGGACGGCGAAG
  Dde_0263   3  43 417  246945 ..  246978 -  -2.4  -3.28712   CCGCGCCTTGCAGAA     CGCCGCGAACAACTG GCAGG CACTCTTTC-CGGCG     GAGAGCAGCAGATGC
  Dde_0263   3  43 132  247253 ..  247263 -  -2.4  -3.31144   TCCCGAGGTGCAGAA                 CGCG TAT CTCG                 GTGGTGCCGGCGCAT
  Dde_0286   4 100  41  275640 ..  275657 - -11.3  -5.28176   CTGAGGTATAAAAAA             GGCATCC CTGC GGATGCC              TTTTTTTGTTACAGG
  Dde_0301   6 100 188  291500 ..  291524 - -15.8  -3.41767   AGACGGCAAAATACA          GGGAGAAGGC TTCAG GCCTTCTCCC          TTTTTGTGAGCATCT
  Dde_0311   2  68 208  300359 ..  300389 -    -9  -3.50393   GGCGATTCCATACAA      TGCGCGCTGGGGC GGATGA GCCGCAGCG-GCA       TAGCCCAGCTGCCGG
  Dde_0329   5 100  44  317303 ..  317334 - -15.1  -4.84527   CTCACACAGGAAAAA      CGCTCCGG-CGCGC ATGTG GCGCGTCCGGGGCG      TTTTTAGTACTGCGG
  Dde_0338   3  47 326  327892 ..  327902 -  -4.6  -3.08133   TATTCAGGTATGGAA                 CGCC GGC GGCA                 GGGTGCTGTATGACG
  Dde_0348   2 100 338  337616 ..  337637 - -18.7   -4.1673   TAACTGCTGAACAAA           CGGCCCGCC GCAA GGCGGGCCG            TTCCCGTTCCCGTTC
  Dde_0348   2 100  26  337930 ..  337949 -   -15  -6.09133   CAGGCGAAAAAAAAA            GCCCGTGC ATAG GCACGGGC             TGTCGGGCAGCGTGT
  Dde_0368   1  70 109  359201 ..  359215 -    -7  -4.13014   CGGATATGTTGAAAA               GCGCCG CGG CGGTGC               CCGCATGGCCGCTGA
  Dde_0392   3  51 273  385701 ..  385719 -    -3  -3.71873   TCACCGACATTGAAA             TGCCCAGC ATG GACGGACA             CAATCTGTGCAAACG
  Dde_0400   4 100  37  393286 ..  393305 -   -15  -5.00895   TGCATGACAGAAAAA            GGGCCGGA ATAT TCCGGCCC             TTTCTGTGTCTGTGC
  Dde_0411  14  72  10  406545 ..  406583 - -12.4  -2.83403   GGCGTGCCATGAAAG  TGCAGGCACCCCCGTCC GCAACA GGGCGGGGGTGCC-GTA   TTATTGGGGTTATTC
  Dde_0415   3  75 233  411771 ..  411782 -  -3.6  -4.96848   GCTGGGACAGAAAAA                GCGG TTGC CCAC                 CGTGGTGGACGCTTC
  Dde_0432   6 100  84  437845 ..  437871 - -22.4  -3.64812   GCGGATGTAAAAAAG         CGGGCAGGATGC GGT GCATCCTGCCCG         TCGTTGCATGCGGCC
  Dde_0437   4  60 395  443158 ..  443213 -  -3.7  -4.07568   GGCGCGGGTGGAAAA CGGCCTTGTGGGCGAGGGCATTCAG CCTTTT CTGCGCGACCTTGCCGATATGGCCG AGATGACCGCCGATG
  Dde_0443   2  44 392  446975 ..  447006 -  -3.6  -2.98823   TGTCCGGCAGATATA      GCGGCAGATATAGC GGCA GATATACCGGCAGC       CATGCGCCGCTCCGG
  Dde_0458   4  78  86  467334 ..  467368 -  -6.9  -4.57837   ACACGGGCGGAAAAA     GCGTTCAGGCCGCCC CGTAC GGGCGGCCTGTCTGT     TTTTTTGTGCGGGGT
  Dde_0469   5  56 363  481382 ..  481394 -  -6.2  -3.35679   TGCCTGCAGTGATAA                GCCC GTGGT GGGC                GTGGTGGACGGCGGC
  Dde_0479   6 100  39  487648 ..  487666 -   -16   -3.7732   GGCGCATATGAAGAA             CCCCCAGC TAT GCTGGGGG             GTACCTTTTTTATTT
  Dde_0482   4 100 332  491692 ..  491712 - -19.7  -2.58544   GCGGACTGTGACAAG            CCCCGCCGG TAA CCGGCGGGG            TTTTTTTCGTGGTGC
  Dde_0486   8  59 110  494845 ..  494863 -  -8.8  -2.60075   GCGTGGCGAAGCAAC             GGGAAGAC TGC GTCTGCCC             TGGCGGGAAGAACAG
  Dde_0499   9 100  25  506805 ..  506825 - -11.9  -5.48063   ACGGAATACAAAAAA            GCCTTTCCC CGC GGAAAAGGC            TTTTTTTTGTGTGTC
  Dde_0509   7  95 112  517407 ..  517420 -  -8.1  -5.06414   GGCCCCGAAGAAAAA               CGCAG CATT CTGCG                CGAGCTGTTTCTTTC
  Dde_0512   7  84  23  520693 ..  520711 - -13.1  -3.32647   GCCGAAGGACAGCAA             CGGCCCG TTTTG CGGGCCG             TTTTTGCGTGTACTT
  Dde_0515   6  72 419  522997 ..  523034 - -11.9  -2.60992   AATGTGCTCAAAGAG   GCCGCCGC-GCAGAAGCC TGA AGCTCCGGCTGCGGCGGG   TATGCAGCATAACGG
  Dde_0530   8  54 433  535946 ..  535957 -  -7.2  -2.57211   AGTCGCTTTCAGAAG                CGGG TATG CCCG                 TGTATGCCGAGTGCG
  Dde_0533   5  50 105  540734 ..  540749 -    -6  -2.78463   AGGGCTTTTATTACA              GCAGGC CCGT GCCGGC               TGCGGAGTTTGAAGA
  Dde_0548   5 100  47  564561 ..  564600 - -25.2  -3.01791   ACGGTGGCCGGAACA  GCATGACGGCCGGAACAG GTAA CTGTTCCGCCCGTCATGC   TTGCTTTTTTTGTCT
  Dde_0552   8 100   9  572405 ..  572445 - -21.4  -5.63103   CTGTAATGAAAAAAA GGCAGGCACGG-AAA-CCGG ACA CCGGTTTTTCCGTGCCTGCC TTTATTATCTAACGC
  Dde_0558  10 100  39  580389 ..  580414 - -21.9  -3.22817   ACAATGACAAAACGA         CGCGCCCCGTC ATGC GACGGGGCGCG          TTTTTTGTGCGCTGA
  Dde_0562   8  68  77  586524 ..  586543 - -11.4  -2.62024   CAGTACCAGAACGCA            CCCGGCCCC GTG GGGGC-GGG            CGGTAACTGCGCCGT
  Dde_0575   2  49  93  600597 ..  600609 -  -4.7  -3.25942   ACGCCGTCACAGGAA                CACCG TGA CGGGG                GGTGCGCGGCCGTAT
  Dde_0588   5  80 447  611135 ..  611149 -  -5.6  -4.84359   GGACCCTGATAAAAA               GCGGAA CTA CCCCGC               GACTATTGCCCTGCG
  Dde_0594   4 100  28  617524 ..  617542 - -13.1  -4.91873   GATATGAATGAAAAA             GGGCGCC TTTGC GGCGCCC             TTTGGTGTTTTTTTG
  Dde_0599   2  54   7  622432 ..  622473 -  -5.7  -3.16564   GCGGCACTGCATGAA CCCTGCGGCGGGCGGATAAC GCT GCTATCCGCCCGCCTT-GTT CCCTCTTCACTTGCC
  Dde_0608   3 100  49  631564 ..  631589 - -20.5  -4.33754   AAGTACAACGCAAAA         CGCCGTCGTCC CTGC GGACGACGGCG          TTTTTTTTTGCTGCG
  Dde_0621   4 100 288  640611 ..  640634 -   -14  -5.83211   GAGCAAAAGAAAAAA          GCACTTATGC TATC GCATAAGTGC           TTAATTTCCTTGGCG
  Dde_0626   5 100  29  645350 ..  645374 - -19.3  -5.24129   GCCGGGCATAAAAAA          GCGCCGCACCC GAA AGGTGCGGCGC          TTTGTCAGGCGGAGA
  Dde_0638   5 100 162  657465 ..  657486 - -15.9  -4.38141   GCTTATACAAAAGAA           CAAGGCGGC ATGA GCCGCCTTG            TCTGTATTTATGGCA
  Dde_0642   0 NONE
  Dde_0647  10 100  32  666106 ..  666129 - -18.2  -4.65895   GCCGGTACTGAAAAA          GCGGTCTGCC TGAT GGCAGACCGC           TTTTATTGCGGTATG
  Dde_0656   7  52   1  674307 ..  674337 -  -6.1  -3.05384   CCCTGCCTGATTGAA      TCCG-TCCGGCG GATGCGCG CGCCGGAGCGGT       TCAGCGGCGCGGGGC
  Dde_0661   9  67 277  677820 ..  677833 -  -5.9  -4.12532   GTTTCTATAGATAAA               CCACC GACG GGCGG                TTAGCTCAGCTGGGA
  Dde_0668   3 100  40  682936 ..  682966 - -16.8  -4.71426   CGGGTATGAATAAAA       GGCTGCTCCGGGAC GTT GTTCCGGGGCAGCC       TTTGTGTTGCAGGAT
  Dde_0676   7 100  22  692893 ..  692916 - -17.4  -5.60993   CGGGGCATAAAAAAA          CGCGGCCCGC AAAG GCAGGCCGCG           TTGCAGATACAGTTC
  Dde_0688   2  45  34  703982 ..  703997 -  -2.5  -3.42274   AAAACAGCCAAGCAA              GGACA CGCGAC TGCCC               GTAGCGTACTGGAAC
  Dde_0703   5 100  37  720328 ..  720351 - -19.6  -4.20516   TTTGCACGGAATAAA          CCGGCCGGTG CATG CACCGGCCGG           TTTTTTTTATTCAGT
  Dde_0710   7  54 236  727013 ..  727024 -  -5.8  -3.22102   AGACTGCGCATAACA                CCTG ACGG CAGG                 CTGCGCACCTGTCTT
  Dde_0720   5 100 132  738847 ..  738873 - -17.3  -3.30124   GGTCAGGCCGGATAA         CGGGCGCACGC ACATG GCATGCGCCCG         GTTCCGCAGACCGCT
  Dde_0724   6  68  31  745127 ..  745145 -   -11  -2.62184   GTGCTGCGGAGAGCA             CACACCCA AGG TGGGCGTG             AGCCTTATCTGACGG
  Dde_0728   7  87  39  749550 ..  749573 - -13.8  -3.27786   TTTAAAACGCATGAA          CCGGCACCTC TGAC GGGGTGCCGG           TGTTTTTTTCCGCAG
  Dde_0753   4  75 232  779005 ..  779019 - -11.4  -3.36823   CCGCGGAAAACGGAA               CAGCGG TTT CCGCTG               CGTACAGCGCCCTGC
  Dde_0756   3  42 221  781305 ..  781318 -  -3.1  -2.98823   GCGGGCTGATAGATA               CG-CAG CAT CTGGCG               GAACGCTTTCTGGAC
  Dde_0756   3  42 159  781356 ..  781380 -  -3.5  -2.54896   TTTCCACGGAATTTA         CCGT-GGGGC TGGTGC GCGCCGACGG          GTCGCTGCTGGTGGC
  Dde_0762   9 100  93  788583 ..  788606 - -18.2  -4.73635   TACAACTGAACAAAA          GCGCACCGTG CATG CACGGTGCGC           TTTTGTCTGTGCCGC
  Dde_0762   9 100  22  788656 ..  788677 - -15.9  -5.61596   AGCGGCATAAAAAAA           GGCGGAAGC TTGC GCTTCCGCC            TATGCGAGCAATTGC
  Dde_0765  10 100  20  789500 ..  789519 -   -15  -6.19302   AGAGAACAAAAAAAA            GCGGGTGC ACAG GCACCCGC             CGTAATTGAGCGGTA
  Dde_0773   5 100  30  796243 ..  796272 - -17.2  -4.82667   TGACGACAGTAAAAA       CGGGCACACGGT TGTTTT ACCGCGTGCCCG        CTTCGTGTCGGTGAG
  Dde_0778   5  95 325  798963 ..  798988 - -14.7  -3.34357   GGACAAGCAGAAAAT         TGGGGGCAGGG TTAA CCCCACCCCCA          TAGAGCTCGATTCAG
  Dde_0784   3  60 340  804706 ..  804743 -  -9.3  -2.84878   TCTTGCAACTGAAAC   TGAGCAGTTTGAGGTGCG ATG CGCAGCTCAAACCA-TCA   TCTGCTCAAAACTGG
  Dde_0793   7 100  34  814049 ..  814064 - -11.8  -5.76633   GCAGACATAAAAAAA              GGCCGC GTAT GCGGCC               TTTGAATTCGAGACA
  Dde_0807   5  93  57  826583 ..  826604 -   -13  -3.95153   GCAACCATGCAGAAA           GGCGCAGC ATGGGG GCTGCGCC            TTTCATATGGCGGAA
  Dde_0817   6  83 192  837340 ..  837358 -  -7.4  -4.60487   TACGAGCTGGAAAAA             GCGGGT ATTCTCA ACCCGC             GTTCAGGCACGGGGA
  Dde_0821   8  83 189  842783 ..  842807 - -14.9  -2.71144   TACTGGGGTGAATGA          TGCGCCGCGCA GAC CGCGCGGCGCT          GACTGTGGCGTGTGC
  Dde_0857   0 NONE
  Dde_0868   7  81 113  896477 ..  896504 -  -8.4  -4.32482   AGGCACAACGCAAAA        GGCCCCGCAT CTGTCTGC ATGCGGGGCT         TTTCGTGTAACAGAA
  Dde_0874   4  72 162  903009 ..  903034 - -11.7  -2.78384   TCTTTTGCCATGACA         GGCGCGGCCGG TTAT CCGGCCGCGTT          TTTTTGTATGCAGAA
  Dde_0880   5 100  50  910571 ..  910592 - -15.9  -4.78572   TTGTAATTAAGAAAA           GCCCGCGAA CTTG TTCGCGGGC            TTTTGCGGTATGACG
  Dde_0890   1 100 306  918426 ..  918470 - -17.2  -5.06451   CACCATTTGAAAAAA GACAACCCGTCTCTCCAGAG TGATT CTCTGGGGTGACGGGTTTTC TTTTTCCCCTTGTAT
  Dde_0908   4  52 340  935139 ..  935151 -  -6.9  -2.73483   ACGGGATTCCAATCA                CACCG CAA CGGCG                CTCTCGACTTTGTTC
  Dde_0912   8  85  19  939811 ..  939834 -  -8.8   -4.4078   CTTCCCCAACGAAAA          CAGGAGCAGC CGAG GCCGCTCCCA           TCGTCGGGTCCGGAA
  Dde_0951   7  60   7  976278 ..  976306 -  -8.7  -2.71712   GCGTCGCCCGGAAAC        GCTCCTGTCCATG AAC CGTGGCCAGGCGC        TCAAGCTCAGCGGGA
  Dde_0964   5 100  -5  988744 ..  988757 -  -5.3  -5.64274   TGATCGAGAAAAAAA               GAATG GAAT CATTC                AGTGGACGGCCCGAA
  Dde_0968   8  68 204  997784 ..  997804 - -11.1  -2.58544   TTTGACGGTCAGAAG            GCAGAGGGC ATA ACCCTCCGC            TCGTCAAACGAGAAG
  Dde_0975   5  52 281 1002956 .. 1002973 -  -5.5  -3.18264   GTTGTCACGCATGAA             GAGCAGG AAAT CCTGTTC              GCGGCATTGCAGGAT
  Dde_0999   5  67 453 1023829 .. 1023847 -  -5.8  -4.08767   CTTACGGGGGTAAAA             CTGCCCCG GCC CGGCGCGG             AAGCCGGCGACCTGC
  Dde_1002   5  86  90 1026924 .. 1026934 -  -6.8  -5.08824   TCCGCATTGAAAAAA                 CTGC TCC GCAG                 GCTGCTTGATAAGGA
  Dde_1019   3  95 230 1041766 .. 1041791 - -14.7  -3.55444   GGCGGACTGCTGAAA         CGCCCTCTTCC TCAC GGAAGGGGGCG          TTTTGTGTTGCAGGC
  Dde_1049   6 100 152 1077305 .. 1077326 - -15.9  -4.30576   TCCGGATCATTAAAA           GGCCGCTCT GTAC AGAGCGGCC            TTTTCAGTTTTTATC
  Dde_1067  12  70 450 1093294 .. 1093311 -  -6.9  -4.18164   AAGCGCCGAAAAGAA             CCGCCGC AGAG ACAGCGG              CTTTATGCTGGACGG
  Dde_1070   4  56 119 1095530 .. 1095546 -  -6.5  -3.30338   AGAAGTGGCGGACAA              TGCCCTG CGG CAGGCCA              AACGGCATGGAAAAA
  Dde_1074   5 100  43 1100845 .. 1100869 - -20.1  -3.97088   GCGGACAATAGTAAA          GCGGGAAGGCT GTC AGCCTTCCCGC          TTTTTTTATATGCAG
  Dde_1079   9 100  72 1108312 .. 1108338 - -15.2  -5.29445   TGCGAAGAACAAAAA         CGCGGCTGCA TGGGTAG TGCAGCCGCG         TTTTATTACTTGCGG
  Dde_1115   9 100  32 1144161 .. 1144185 - -21.5  -4.83615   CAGCGGGCAGAAAAA          CGTCCGGCAGC AGC GCTGCCGGACG          TTCTGGTGAGTCTCG
  Dde_1142   7  59 159 1169753 .. 1169778 -  -8.9  -2.57468   CCTTAGTATACCAAT         GTGCCGCACTG CATA CCGCACGGCAC          GAGTACAGCGCCGTA
  Dde_1147   6 100  29 1173091 .. 1173116 - -20.5  -4.30719   CTTCCGCATAAGAAA         CGCCCCGCAGA ATGT TCTGCGGGGCG          TTTTTATACGGGATG
  Dde_1153   9  76  54 1180772 .. 1180805 -  -9.5  -3.85817   ATGTGGCGGCAGAAA     CTGGCGGAACCGCAA TATG CTGCGGTTCCGCGTA      AACTATGGTCCCGAA
  Dde_1161   5  84 443 1184609 .. 1184643 - -13.7  -3.13299   TTATCATACGGAATA    CCCCGTGTCAT-ACCC GCAG GGGTGATGATACGGGG     GCTGTAGGCAGCAGG
  Dde_1166  10  67  82 1189975 .. 1190000 -  -6.1  -4.14056   ACCCGAAATCATAAA         GGCACC-ATGAC GGT GACATCGGCGCC         GGGCAGAGGCAGCTG
  Dde_1175   9 100  55 1203146 .. 1203169 - -19.6  -4.04482   GCGCGCAAAAAAAAG          CCCCGCACCG TTGC CGGTGCGGGG           GAGTGTGCGCATTAC
  Dde_1181   6 100  11 1210137 .. 1210160 - -19.6   -5.0133   GATGGGTTTAAAAAA          CGGCCCCGTG CTTG CACGGGGCCG           ACTGCGTATTTCAGA
  Dde_1194   4  63 367 1221949 .. 1221972 -  -8.8  -3.01791   ACGGGCCGCGGAACA          TGCGCGG-CAG ACA CTGGCCGCGCT          GGGGCTGCAGGGCTT
  Dde_1218   4 100  37 1245589 .. 1245614 - -20.5  -4.62471   TGTAATGCTGAAAAA         GGGGCGCATCC CGAA GGATGCGCCCC          TTGTCTGGTATGGAA
  Dde_1237   6 100  66 1254246 .. 1254267 - -17.3  -3.66666   CGCAAAATGCGGAAA           GGGCCGGAG TGTT CTCCGGCCC            TTTTTTTGTGCGGTG
  Dde_1247   4 100  76 1261634 .. 1261658 - -20.1  -4.57353   TCCGATTATATAAAA          GCCGCACCTGA CCG TCAGGTGCGGC          TTTGTCGTGCGGGCA
  Dde_1264   4  52 200 1278264 .. 1278302 -  -5.8  -3.14602   GGTACTGCAGGAATA   TGCGCGGCAGGCACGC GGGCAGG GAGTGCGTGCCGCTCC   GACTTTTTTCATTGA
  Dde_1270   9 100 303 1286587 .. 1286644 - -17.2   -4.1891   CGTCTGTAACAGAAA CAGATGCACCGCCC-GCACAGGCC CGTCCGGCCATT GGCC-GGGCAGGGCGGTGCATCTG TCTTTTTCCGGTGCG
  Dde_1280   9  54 295 1299048 .. 1299068 -  -6.1  -3.23183   GCACAGAACATGCAA            CCAACTCGC AGG GCAAACTGG            CTGAAATAGTTAATC
  Dde_1283   6 100  26 1301805 .. 1301824 - -13.6  -5.76949   GACCCCGAAAAAAAA            GAGCCGTG CGGG CACGGCTC             TTTGCAAAAACATTT
  Dde_1301  10 100 325 1319419 .. 1319438 - -16.4  -4.10159   AATAGCTAAAGGAAA            CCCCCGGC ATCT GCCGGGGG             GGGTACGGCTGGCTG
  Dde_1301  10 100 172 1319571 .. 1319591 - -14.1  -5.71712   GGGTACACAAAAAAA            GACTGCAGT GTA ACTGCAGTC            TTATACTAGCGGATG
  Dde_1312   4 100  46 1330493 .. 1330511 - -13.2  -5.60993   TGTTGCATAAAAAAA             GACATCGC ATT GCGATGTC             TTTTTTATGGCGCGG
  Dde_1324  12  87  61 1344287 .. 1344314 - -15.7   -2.9234   CATACGAAACAGAAG        GACGGGAGTAC GCTCAG GTACTCCCGTC         TGTTTTTTAGCAAAT
  Dde_1352   7  68 101 1369475 .. 1369496 -  -7.9  -3.87815   TTTTATTTTCATAAA           CCGCTGCCGG TGG CCG-CTGCGG           AACTGTTGCTGAACG
  Dde_1356   4  47 221 1371464 .. 1371487 -  -3.8  -3.16971   GCAGCACAGATGGAA          GCTGCGCA-AG CTG CTGTGCACGGC          AGAGTGCAGACCCGT
  Dde_1362   5 100   8 1381867 .. 1381884 - -12.7  -5.42259   TGAGGCGGAAAAAAA             GGCCGGA TTGG TCCGGCC              CTGCATATTATTCTT
  Dde_1381   7  91 394 1398657 .. 1398671 -   -10  -4.65895   CGGCGGACGGAAAAA               CTCTGG ACG CCAGAG               TGGAGCCTGTTTTCG
  Dde_1396   6 100  54 1412269 .. 1412292 - -15.4  -4.08948   GAAGCTTAGAAACAA          CAAAGCCCGT CTGT ACGGGCTTTG           TTGTTTCAGGGCGGG
  Dde_1409   1 100   4 1427502 .. 1427539 - -24.3  -4.33417   CGCAGCCAGAACAAA   CAATGACGCCGCGCTTC TCAG GGAGCGCGGCGTCATTG    TGTTTACTGGAATTC
  Dde_1415   1 100  18 1433390 .. 1433409 -   -15  -5.71712   TTGCACATAAAAAAA            GGGCCTGC AGTT GCAGGCCC             TTCGAAAAAGTACCG
  Dde_1422   4 100  28 1446543 .. 1446569 - -20.2  -4.78237   CAGTGGATAAGAAAA         CCGGCGGAACGC ATG ACGTTCCGCCGG         TTTTTTGCTGCGGAG
  Dde_1433   4 100  29 1458232 .. 1458248 - -13.7  -5.19916   AAAAGATGTAAAAAA              GCGGAGC AGT GCTCCGC              TTTTTTTGTGCCGGA
  Dde_1441   7 100 109 1465523 .. 1465547 - -17.2  -3.83668   CAACAGAGAATACAA          CGGGATGCCC GCAAA GGGCATCCCG          TTTTTTTTTGGGATG
  Dde_1450   8 100  75 1475279 .. 1475306 - -24.2  -2.83903   TCCGGTAAAAATGCA        GGCCGGTCCCGC TGGG GCGGGACCGGCC         GTACGAGGAGCGTGC
  Dde_1464   7  75 354 1485373 .. 1485391 - -11.6  -3.33696   GTGGGGCTGAACGAA             CGGCGGGC GCA GGCCGCCG             GAGTCGATTATACCG
  Dde_1483   5 100  81 1502253 .. 1502285 - -19.3  -2.60615   AGCCGCCGGAAAGAT      TCGGGGACGGAAG AGTGCAG CTTCCGTCCCCGA      TTGTCCGCCATGAAT
  Dde_1489   6 100  23 1511062 .. 1511090 - -21.1  -5.25803   AACCGCCATAAAAAA        GAGGCTGCCACGT CAT ACGCGGCAGCCTC        TTTTTTTATGCAAGA
  Dde_1496   2 100  28 1516272 .. 1516292 -   -14  -5.40474   ACGGGCCTAAAAAAA            GCCGGAGC AAGAA GCTCCGGC            CGGAATAAGCTGACG
  Dde_1512   5  93  31 1531223 .. 1531244 - -11.6  -4.52589   CTTGCGCACACAAAA           GCCGGTCT GTGGTG AGACCGGC            TTTTGTGTGCGGGCG
  Dde_1524   1  42 -30 1544101 .. 1544124 -  -2.2  -3.14132   TTGTTCCCCTACCAA          GTCCCCGGAG TTGT CTCCTGGGGG           TTATGAATCGCCCTC
  Dde_1530   2  44  16 1548604 .. 1548615 -  -3.6   -2.8733   TCCGGCAGAAAACAT                CCCG CCGG CAGG                 CCGCGTTCATTCGCG
  Dde_1546   3 100  89 1564594 .. 1564617 - -19.6  -3.60098   ATTCGTGATGTTAAA          GCCCCGCAGG CAAG CCTGCGGGGC           TTTTGTATTCTGTAT
  Dde_1564   3 100  21 1584041 .. 1584073 - -27.1  -4.63048   GGTATAAATAACAAA      GCCCCGCTGCAGAGG AAT CCTCCGCAGCGGGGC      TGATGTTTGCAAAAA
  Dde_1570   6 100 123 1593241 .. 1593264 - -16.7   -4.1899   GGATGCCATTTAAAA          GGGCCGCCC TTTGCG GGGCGGCCC           TTTTTTCTGGCGCTT
  Dde_1579   9 100  25 1604102 .. 1604126 - -12.2  -4.79752   CTCAACAACACAAAA         GCCGGTG-AGC AAAC GCTGCACCGGC          TTTTGTGTTGTTTCA
  Dde_1586   7 100   7 1610750 .. 1610769 - -12.8  -5.75342   CGGCTGCAAAAAAAA            GCGCCCCC TTTC GGGAGCGC             TTTGTATCAGCTTGT
  Dde_1595   6 100  48 1624692 .. 1624718 - -15.1  -4.60808   GGATAAAAATACAAA         CGCCGCCTGAG AGATG CTCGGGCGGCG         TTTTTTTGTCGGCAA
  Dde_1608   6  54 400 1639105 .. 1639125 -  -3.3  -3.79113   AGCCGTGTACAACAA           CCGGATAC GACTAG GT-TCCGG            CAAGGCCTGCGAGTC
  Dde_1618   6 100   7 1667643 .. 1667684 -   -26  -3.29511   CGGAGCTGTTGATAA GAGCACACCGGCAGCGGC GGAAAA GCGGCTGCCGGTGTGCTC  TTATCGTTACGGGCG
  Dde_1626   3  51 218 1674712 .. 1674732 -  -6.8  -2.64472   GACCTCTGAAATGCA            GGCAGAGC TTTCC GCTCTGCG            CGATGCGCAGGAAAA
  Dde_1636   7 100  69 1688460 .. 1688485 - -19.1  -4.58773   CGGATGAAAGTAAAA         GCGGAGGTTCC GGCG GGAACCTCCGC          TTTTTTGTATTTCGC
  Dde_1647   3  54 386 1696889 .. 1696910 -  -2.9   -3.9122   GAGTGCTGGAAATAA           CCAGAACCA TCCA TGATGCCGG            TAAGCCTGTGGCGCA
  Dde_1658   7 100   4 1710272 .. 1710306 - -24.4  -3.10597   GTCCGGATGGAAAAT     CAAGGCGCGGCAGACT GTC AGGCTGCCGCGCCTTG     TTGTTATCTGCGCAG
  Dde_1665   6 100  77 1718551 .. 1718577 -  -8.7  -5.42198   CCGGAAAAAATAAAA         CAGCACGGAGC GTAGG GCTCCGTAATG         GATTACTGCGCAGAA
  Dde_1665   6 100  34 1718602 .. 1718620 - -11.7  -4.59414   GCAGAATAACCAAAA             CACGCCC TCTCG GGGCGTG             TTTTGGTTTGCGGGT
  Dde_1679   3  71   3 1729272 .. 1729293 - -11.5  -2.98312   AAAAATACTGACAGA           GCAGGCCGG AGTT CCGGCTTGC            GGTTACGTTCCGCGG
  Dde_1688   7 100  21 1740199 .. 1740218 -   -15   -4.8066   AAGACAATTGAAAAA            GGGACCGG AATT CCGGTCCC             TTTTTTCTCGGCAGG
  Dde_1709   5 100  49 1765785 .. 1765812 - -17.1  -4.14472   TGAACATCGGTAAAA        TGACCGGGGAG GGGGAG CTCCCCGGTCA         TTCTGTCTTTGGTCA
  Dde_1722   7  54 353 1779659 .. 1779679 -  -3.3  -3.79113   AGCCGTGTACAACAA           CCGGATAC GACTAG GT-TCCGG            CAAGGCCTGCGAGTC
  Dde_1753   9  89   0 1810916 .. 1810952 - -16.6  -2.57132   CCGGCGGGTTATAAC    GGCAGGCGGCGGAACA TCAAG TGTTCCGCCGCCTGAT    TATCGTCTGGCAATA
  Dde_1759   5 100  28 1815907 .. 1815922 - -11.8  -5.63103   GTTCAATCAAAAAAA              GCCCCG CGTG CGGGGC               TTTTTTTTGTATCGG
  Dde_1763   7 100  43 1818429 .. 1818455 - -19.5   -4.5265   AATCAGACCATAAAA         GGGCCGGAACG AACTG CGTTCCGGCCC         TTTTTTCTGTAACAG
  Dde_1779  13 100 206 1831367 .. 1831384 - -14.1  -4.13945   AGCCTGACTGTAAAA             GCCCGCC TTAC GGCGGGC              TTTTTTAATTATCAA
  Dde_1788   8 100 376 1840080 .. 1840094 - -12.8   -6.0427   AGGACATAAAAAAAA               CCCCGG AAA CCGGGG               TTTTGTAAGCTGGCG
  Dde_1795   5 100  -3 1845597 .. 1845630 - -16.9  -3.32022   TTCCGGACACATGAA     CTGAAAAAGGGCACC TCGC GGTGTCCTTTTTCAG      TTCGGCATAAGTGTT
  Dde_1820   8  86 -33 1870973 .. 1870990 - -12.7  -3.63766   CATTGACAAACAAGA             GAGCGCC TGCG GGCGCTC              TTTTTTTTGGGCATA
  Dde_1829   9 100 358 1877165 .. 1877188 -  -5.3  -6.19443   CACATGAAAAAAAAA          GTACCCTTC AACTGG AAAGGGCAC           GTTTTATGGGGGAAA
  Dde_1829   9 100 156 1877374 .. 1877390 -  -6.5  -6.15717   CAAATACAAAAAAAA              GCGGG CCGTGCT CCCGC              TGGCCCACGGCATCA
  Dde_1829   9 100  15 1877514 .. 1877531 - -12.7  -5.31519   ATACGCAAATAAAAA             CGGGACC CGAA GGTCCCG              TTTTTATTTGCGTAT
  Dde_1837   3  47  95 1887785 .. 1887799 -  -2.1  -3.54475   CCCGCCATGACAGAA               CAGAT TCTGC ACCTG               ACGGCAGACCGGACC
  Dde_1840   8 100  38 1891104 .. 1891127 -   -21  -4.17296   TCGGACAGACAGAAA          GGCCCGCCGG CAAT CCGGCGGGCC           TTTCTGTTTGCAGAC
  Dde_1848  11  90  56 1898449 .. 1898464 - -10.4  -4.25347   AAGCATTAAGACAAA              CGCCTC TTCG GAGGCG               TTTTTTTTATCTCAG
  Dde_1899   3  49 404 1950195 .. 1950214 -  -3.6  -3.32159   TGATATCAAATGGAA            GTCTTATT CCGG AATAAGCC             AAATTATCGAAGGTT
  Dde_1915   2  54 472 1966914 .. 1966941 -  -5.7  -3.31208   CCGCAGAAGAACACA        TCCGCCGATGAT GAATG ATCAT-GACGGA        GGGTCTCTACCTCCC
  Dde_1937   8  56  46 1987740 .. 1987758 -  -7.4  -2.87683   AGACCGCCCCAGAGA             GCCGAC CATCAGC GTCGGC             TTTTCTTCTTTGGGG
  Dde_1950   3 100  10 2000803 .. 2000827 - -21.5  -4.82901   GCCGCCTGACAAAAA          GCCCCGCAGAC ATC GTCTGCGGGGC          TTTTTGTGATCACTC
  Dde_1957   3 100 -42 2006010 .. 2006042 - -27.9   -4.7497   GTTATTCAGTAAAAA      GGCCCTCTGGTGGAC AGC GTCCACCAGAGGGCC      TTTTTATGCACAGCT
  Dde_1963  10  67 127 2011149 .. 2011162 -  -5.9  -4.13343   ACAAACGCTGGAAAA               CCCAG CCAT CCGGG                TCCCGCCGAGTCCAG
  Dde_1967   6  60 469 2012006 .. 2012018 -  -4.1  -4.18967   AATGACAAAAAAAAG                GCCTT AGA AAGAC                ATTTCAGCAGCCTTT
  Dde_1982  16  95  31 2026904 .. 2026928 - -11.4  -4.66537   TCCCCGAACATAAAA          GCCCGCCG GTGTGGTGT CGGCGGGC          TTTTATGCACATGGC
  Dde_2003   6 100  30 2045468 .. 2045488 - -14.7  -5.31275   CCTGATGATAAAAAA            GGGGGTGCC CAA AGCACCCCC            TTTTCTTGTAACGCA
  Dde_2016   7 100  28 2058607 .. 2058640 - -28.3  -3.40403   TGTTCCTGATTACAA     CCGGCAGGCGGAACC GCCG GGTTCCGCCTGCCGG      ACAACATGCATGCCG
  Dde_2021   5 100  10 2060276 .. 2060301 - -23.3  -5.04597   ATGCACACACAAAAA         GCGGGGCCGCC ATAT GGCGGCCCCGC          TTTACCTGTTCAGGC
  Dde_2029  10 100  91 2068126 .. 2068148 - -20.6  -4.82901   CTTCCGCCACAAAAA           GGCCCCCGCT GAA AGCGGGGGCC           TTTTCTTATGCATAA
  Dde_2050   9  86  27 2092949 .. 2092964 - -11.8  -3.88001   CCCGATAAAAATCAA              GGCCGG TCAC CCGGCC               TTTTTTATTCAATTC
  Dde_2080   3 100 217 2121240 .. 2121257 - -14.1  -5.00642   TAAGCCAGACAAAAA             GGCCGCC TCCG GGCGGCC              TTTCTTTTTGCCGGT
  Dde_2080   3 100  23 2121430 .. 2121451 - -17.3   -5.7946   GCCGGAACAAAAAAA           GGGGCTGCC GTAA GGCAGCCCC            GCTGTATTCTGTCAG
  Dde_2085   6 100  45 2132733 .. 2132750 - -11.3  -5.24129   CTCGGCCATAAAAAA             GGGAAGC AGAT GCTTCCC              TTTTTTATGGCCGCA
  Dde_2091  11 100  18 2138521 .. 2138543 - -12.7  -5.64873   CCGAATAATAAAAAA           CCCCGCTCC GGAAA AGAGCGGGG           ATAAAAGCAGCACAA
  Dde_2104  10  84  73 2152671 .. 2152686 -  -3.2  -5.40072   GCCGGTTCAAAAAAA              TCTTGC AGCC GCAAGG               TATCAGAAAAGACAA
  Dde_2131   6  56 278 2179694 .. 2179709 -  -2.6  -4.08216   GGATTCTGCGCAAAA              TTC-TGG CAC CCATGAA              CTCTGTCGACAGTAT
  Dde_2149  10  61 365 2195600 .. 2195617 -  -5.5  -3.86015   GATGCTCTGGAGAAA             GAAGCCC CCGG GGACTCC              ATAACGCAGTTACGT
  Dde_2158   3  50  24 2203095 .. 2203119 -    -5  -3.14132   GCCGTGCTGCAGCAA         TGTCATGCGCA GCCA TGCGCATG-CT          GCCCTGTTGTCTCCC
  Dde_2161   7  75 186 2205418 .. 2205438 -  -3.9  -4.91977   CAGCAAAACAGAAAA            CGGAATCCA TGC TGTCTTCCG            CAGCAGAATTTTCGG
  Dde_2164   6 100  21 2208372 .. 2208393 - -15.9  -3.68767   ACACCGGAAAATGAA           GCGGGATGC CGAA GCATCCCGC            AGGCAGGTTCTGTAA
  Dde_2187   8 100  26 2226816 .. 2226843 -   -17  -5.18726   CCGTTACAACAAAAA        CGCCCTGCGGTC ATAC GATCGCAGGGCG         TTACGTCATTGCGCT
  Dde_2200   6 100  25 2240075 .. 2240097 - -16.3  -4.34267   CCATATAACGCAAAA           GTCCCGCCG TCATC CGGCGGGAC           TTTTTTACGTAGCTG
  Dde_2214  11 100  19 2254102 .. 2254125 - -19.6  -3.61001   CCGTACAAAAACAGA          CCGCCCCGTG ATGC CACGGGGCGG           TTTTTTGCTGTACCG
  Dde_2225  10  71 206 2265003 .. 2265038 -  -8.2  -3.77302   GGACGACAAAACCAA    GAAAGCCCGCGCCAGC CGTA GCTTTTGCGGACTTTC     CAGTACTTCTGAAGA
  Dde_2230  10 100  27 2268588 .. 2268609 - -15.9  -6.30182   GCATACAAAAAAAAA           GGGCGAACC TTAC GGTTCGCCC            TGAATAAGCTATACA
  Dde_2267  12  87 394 2288501 .. 2288522 - -15.9  -3.00298   CTTTGCAAGTACAGA           GGGGGAGAC ATAT GTCTCCCCC            TTTTTTATATGCACA
  Dde_2276  11 100 347 2296498 .. 2296523 - -20.5  -3.82061   CGACAGATAATACAA         GAGCCTGCCCG TTTT CGGGCAGGCTC          TTTTCTTTTTATTCC
  Dde_2293   5  47 348 2312518 .. 2312531 -  -5.2  -2.77899   CTTTCGGATGAAGTA               CGCG GCAAAG CGCG                GCACACCATGGCCCT
  Dde_2302   7 100 211 2321156 .. 2321185 - -20.7  -3.62746   CGTACCTGAAAAAAC       GCTCCGCAGCCGG ACAA CCGGCTGCGGGGC        AATACAAAAAATCGC
  Dde_2302   7 100 177 2321197 .. 2321219 - -19.2  -5.47159   GGGCAATACAAAAAA           TCGCAGGGGC ACT GCCCCTGCGA           ACCTGCTTTGCGCTT
  Dde_2309  12 100  81 2325783 .. 2325808 - -16.1   -3.8211   CGGTACTGACAACAA         CGGGGAGCTCC ATCA GGGGCTCCCCG          TTTTACTGTATGCAC
  Dde_2315  11 100  37 2331714 .. 2331737 - -16.7  -3.12606   GTACACAGCAGGCAA          GGGCCGCCG TGGCTG CGGCGGCCC           GTACAGTTCAGTCAC
  Dde_2343   8 100  24 2362087 .. 2362112 - -18.3  -4.18802   ACATATATGCCAAAA         GCCCGCCGCAC ACAT GTGCGACGGGC          TTTTTTCACATCTGC
  Dde_2351   4 100  25 2370419 .. 2370446 - -22.8  -4.62336   AGCGCACGCCAAAAA        CCCCCTCCGCAG ACAT CTGCGGAGGGGG         TTCACTTGTTTTTGC
  Dde_2356   8  56 137 2379104 .. 2379126 -  -5.7  -3.42366   GGCAAAACTGCAGAA          GCA-TCAGAT ACGC ATCTGAGTGC           CGTCGCGTATCTATT
  Dde_2371   9 100  27 2394037 .. 2394060 -   -16   -5.0538   TGTGACCGCAAAAAA          CCCCTGCCGC AAAA ACGGCAGGGG           TCAGGAACTGCAGCG
  Dde_2375   8 100 246 2400730 .. 2400749 - -16.4  -3.76321   ATGAATGAAAAGCAA            GGCCCGCC GCAA GGCGGGCC             TTTTTACTGCGCAGG
  Dde_2375   8 100  27 2400945 .. 2400968 - -14.6  -5.60993   CGGCGCACAAAAAAA          GAGCCTCCGC ACGG GCAGAGGCTC           CTGTAGTCGGTCTGC
  Dde_2385   6 100  61 2409972 .. 2409996 - -17.1  -4.34402   GGCCCCATAGCAAAA          GACGCCGACCC TCA GGGCCGGCGCC          TTCATAACCTTACCG
  Dde_2405   5 100  27 2425299 .. 2425316 - -14.1  -4.83615   CATGCTGTACAAAAA             CGGCGCC TGAT GGCGCCG              TAATTTCATGTGGAT
  Dde_2410   2  45 259 2429141 .. 2429157 -  -2.9  -3.30441   GAGTACTGGGTATAA              CGGCC CTGCTGC GACCG              CTCAGCGTTGATGCA
  Dde_2416   9  70 -34 2439480 .. 2439492 -  -6.9  -4.08216   GCACCTGCCGCAAAA                GCCCG CAC CGGAC                CGCAGTCAGGGGGGA
  Dde_2421  13 100  87 2444318 .. 2444345 - -22.8   -4.2131   ATCCATGAAAAAACA        CGGCGGCGGAAC ACAG GTTCCGCCGCCG         TTCTGCTGTGCGCAA
  Dde_2447  17  77 356 2469639 .. 2469649 -  -4.6  -4.86862   CGCAAAAAAGGAAAA                 CGGC CTT ACCG                 ACACCATACGCGAAA
  Dde_2452  10 100  15 2475009 .. 2475049 - -19.7  -2.77043   GGTATGACCGCAAAT  CGTAACCCCCGCTGCCGTC CGT GACCGCAGCGGGGGTTCTG  CACACTGTTACTGCT
  Dde_2460   9 100  28 2482567 .. 2482585 - -17.4  -4.88293   AACGGCAAAAACAAA             GGGCCGGC AAA GCCGGCCC             CTTGTGTTGTCATCT
  Dde_2465   7 100  42 2486870 .. 2486892 - -17.8  -4.89852   TCAGATGCACAAAAA           GCGTCCGGAA TTT TTCCGGACGC           TTTTTGCGCTGTATC
  Dde_2471   8 100  33 2491567 .. 2491605 - -17.4  -3.65425   TGTACATACGCCAAA   GGCGAAGGGCCGGCAGGA AGG TGCTGCCGGCCCTTGTCC   ATACTCCCGAAAAAC
  Dde_2484   7 100 177 2503219 .. 2503248 - -17.2  -5.28176   CTGAGCGACAAAAAA       GCAGGCCGGAGA GATATG CCTCCGGCCTGC        GTCTGTTACGATGGC
  Dde_2493   2  62   0 2513190 .. 2513202 -  -3.3  -4.27316   GCCGCGAACCTAAAA                TAGCG GCT CGCTT                TATTTTAGGTTCGTG
  Dde_2507  11 100  33 2529900 .. 2529923 - -14.6  -5.41143   CACTGCGCAAAAAAA          GCAGGCCCTG TTTC CAGAGCCTGC           CGTATGCTGTCCGAT
  Dde_2516   6  59 430 2536651 .. 2536665 -  -8.6  -2.87132   TCGCTGCGCCACAGA               CATCTG TGG CAGATG               GTGCTCGTCATTGCC
  Dde_2522   8  68 166 2542742 .. 2542752 -  -2.4  -4.82901   TCCGCCGGATAAAAA                 GCAG CCG CAGC                 GTAATGCATGCCAAA
  Dde_2525  12 100  58 2545634 .. 2545662 - -21.9  -5.34555   GCAGAGCACAAAAAA        TCCGGCTCCGTTT TAA AAACGGAGCCGGA        TTTCATTTCAGCTGT
  Dde_2529   6  68 133 2548304 .. 2548320 -    -8   -3.7108   ATCGGCATACGCAAA              CGCAGT GCACA ACTGCG              CCCCGCAGCCACATC
  Dde_2536   3 100  44 2555457 .. 2555482 - -18.3  -3.53279   GGCATAAACACAATA         CGGCGCGCTCC TGCC GGAACGCGCCG          CACCGTTTGTGTGGC
  Dde_2541  10 100 311 2557874 .. 2557913 -  -8.4  -5.45813   CACCAAAAAAGAAAA  GGCCCCGCCTGCCGGG AAGAGCGG CTGGGCAGACGGGGCG   GGGGAAGTATCCGGC
  Dde_2554  10  67 383 2570294 .. 2570308 -  -3.4  -4.64144   AATAACGTGGAAAAA               GGCGTC GCT GCCACC               ATCGGACAGGAACCT
  Dde_2559   7  95  32 2577046 .. 2577060 -  -8.6  -4.84529   GCACAAATGGAAAAA               CTGTTC ACG GAACAG               CCGCGCTTTTCCGCC
  Dde_2565  19 100  29 2583146 .. 2583176 - -16.8  -4.56597   TTTCTCTTTCAAAAA       GCACGGCCCGCCAC TGC GCAGCGGGTCGTGC       TTTTCATTTTTTTTA
  Dde_2580   7 100  26 2596475 .. 2596490 - -10.4  -5.70829   AAGACCACAAAAAAA              GGGAGC CGCA GCTCCC               TTTCGTTATACATAA
  Dde_2589   9  87 -30 2609382 .. 2609392 -  -8.2  -4.56597   TTTTTTTTTCAAAAA                 CCGC TGA GCGG                 TGTCTGCAAAGAGCG
  Dde_2595   3  52 376 2612351 .. 2612363 -  -4.7  -3.53012   TGGTGCGTGCCGAAA                CGCTG ACC CTGCG                GGAGCGGGATTTCAT
  Dde_2598   6 100  85 2616059 .. 2616088 - -17.9  -4.59853   GGAACCGCGCAAAAA       CGCCGGAGACAGC TTTC ACTGCCTCCGGCG        ATATGGTGTACGGTT
  Dde_2604   6 100 118 2624065 .. 2624086 - -17.3  -4.96848   TTCCGTACACAAAAA           CGCCGCAGC AGAT GCTGCGGCG            TTTTTTGTCTGCAAT
  Dde_2612   6  51 178 2628885 .. 2628907 -  -6.2  -2.98866   CCATAGGCAAAGAAC           GGGGGATTCC GCT GGAATTCACC           TTTGACGCCGGCACC
  Dde_2622   6 100  28 2637076 .. 2637106 -   -27  -4.55721   AAACGCCATACAAAA       CGGGCGGCGCAGAT AAT ATCTGCGCCGCCCG       TTTCTTTCAGAAAGA
  Dde_2630  16 100  90 2645308 .. 2645351 -   -24  -3.10545   CACACCGCAAAATGA TTCTGCCGGACTGTTACCGC ATAT GCGGTAACAGTCCGGCAGGG GACTGCTGTTTCAGA
  Dde_2644   7  62 202 2660611 .. 2660642 -  -4.5  -4.07568   GCCCGTGGCGGAAAA     CATC-G-AGGTGGCC GTGG GGCAACCTGCCGATG      TCATTCTGGAACGCG
  Dde_2648  10 100  26 2662965 .. 2662994 - -22.3  -3.83561   CTTTCTCAAAAAAAG       CAGCGCCGTATCC ATCA GGATACGGCGCTG        TATTCATTGACGCAC
  Dde_2654  11 100  31 2667909 .. 2667925 - -13.7  -5.65927   CAGCCAAACAAAAAA              GCGCACC AGA GGTGCGC              CCCGTGCCGGTCCTG
  Dde_2664   6  63 264 2676445 .. 2676468 -  -8.9  -3.11812   ATCGATATTATCGAA          CAGT-CGGGC ATGCG GCCCGTACTG          GTGGCCCGCACGGGG
  Dde_2669   6 100  35 2680890 .. 2680915 - -20.5   -5.1101   GCAGCACGGAAAAAA         GGCCGGAGAGG CGAA CCTCTCCGGCC          GGTTACCGGTATGAT
  Dde_2686   6  57 323 2692907 .. 2692928 -  -5.9   -3.5594   AACTGACCCTGCAAA           GCGATA-CCG GAG CGGATATCAC           CTTCCGCGGACGTCT
  Dde_2708   1 100  41 2709693 .. 2709706 -  -9.5  -5.94713   AGCTGACAAAAAAAA               GCGGC CGAA GCCGC                TTGCATTCTTTCCGG
  Dde_2715  11 100 104 2716662 .. 2716675 -  -6.7  -5.52384   CGTGCAGGAAAAAAA               CTGAC GGCA GTCAG                CCGCACAGGCAGGCA
  Dde_2715  11 100  50 2716701 .. 2716729 - -17.6  -3.80276   AGGCATATAACACAA        CAGCCGGATGTT TTCAG AACATCCGGCTG        TCTGCATATCCGCTG
  Dde_2733   7 100  23 2736196 .. 2736218 -   -12  -5.78622   CGAGGGCAAAAAAAA           GCGCCCGT CGGGTAC ACGGGCGC           CTCAGGTCGCTTTCA
  Dde_2737   5 100 -14 2741521 .. 2741545 - -12.2  -5.60993   CCTTGCACAAAAAAA          CACCGCATCC TTAAT GAATGCGGTG          TTTTTTTGTGTCTGA
  Dde_2745   7 100   6 2748642 .. 2748673 -  -9.3   -5.0538   GGTTATCTGAAAAAA      TGTCCGGCACGGC GTACAA GCTGCGCCGGACT       TTTTTTCACTCCCGC
  Dde_2750   8  83  67 2750883 .. 2750903 - -14.7  -2.62184   CTGTGCCGGACAGCA            TGCCGCGGC ACC GCCACGGCA            AAAGTCTGCCCCTCA
  Dde_2760   6  49 -40 2758873 .. 2758891 -  -4.4  -3.21593   GATGCTTCCACAAGA             CGCTGCAG TTC CTGCCGGG             TAAGGTTCAGCCGCG
  Dde_2766  11 100  54 2765550 .. 2765573 - -13.8  -5.58522   GACAGAAAAGAAAAA          GGCGCCCTGT GAAA ACGGGGCGCC           TGCCTGTATGGCAGA
  Dde_2770  11  70 373 2771890 .. 2771943 -  -6.5  -4.09685   GGCCATCTGGTAAAA CCCGTCACACGCAAAGCACTGCTGAC TGC GTT-GCAGAGCTGTGCGGGCGGCGGT GCCACGCATTCCGGT
  Dde_2779   3  66 450 2780430 .. 2780452 - -10.6  -2.72511   GTTATTCTTCGAAAG           GTGCTCAAGC CTC GCTTGATCAC           AATATTCATCGGCGT
  Dde_2797   9  60 215 2789184 .. 2789196 -  -9.1   -2.8092   GAAGACCTGATGAGA                GCAGG ATA CCTGC                GGCGTTCCGGTGGCG
  Dde_2800   8  60 463 2790691 .. 2790718 -  -6.2  -3.65199   AACGCCTGATCGAAA        GGGGTGTGCCCA ATTT TGAGCAGACCTC         ATACGTCCATCCGCA
  Dde_2808   4  47 323 2795877 .. 2795889 -  -2.7  -3.41229   ACATTGGCATTAGAA                TCAAC GGC ATTGA                TACGCCTGAGATGCG
  Dde_2820   9 100  40 2805557 .. 2805572 - -11.8  -5.18866   CGCAAATAAACAAAA              GCCCCC GCAA GGGGGC               TTTTCTGCGTGCTTC
  Dde_2824   8 100  41 2809271 .. 2809295 - -21.5  -4.77567   ACCCGCATAAGAAAA          GCCCGCCCGAT AAC ATCGGGCGGGC          TGGCGGGTACAAAAA
  Dde_2833   9  68 279 2820021 .. 2820063 -  -4.7  -4.46112   CGGCACTGAAAGAAA CGGGCGCGGAAGAGTACAG GCCCA CCATACACCTGCGCACACG CAGAGAAGACGACTG
  Dde_2843  11 100  26 2831194 .. 2831215 - -17.3  -4.36914   TGCCCGCTTATAAAA           GGCGGCCTG AATT CAGGCCGCC            TTTTTCATGCTTCAT
  Dde_2872  12  75  38 2862532 .. 2862565 -  -3.9  -4.88407   TGAGGCAATGAAAAA     CAGAGC-AATCCAACC AGA GGTTGCATTTGACCTG     ACCAAGAATCCAGGG
  Dde_2908   2  54 310 2891586 .. 2891599 -  -2.3  -3.99592   AGCTATTATTACAAA               TCCAC AAGA GAGGA                CGATGTGCCGTTGCG
  Dde_2912   4  69 149 2894368 .. 2894386 -   -11  -2.73875   CGTTCGTCAACATCA             TCGGCGTG CTG CACGCCAA             GATGGATGTTGCGGG
  Dde_2916   2  67 412 2896185 .. 2896197 -  -6.3  -4.07687   ACTCCTTGCTGAAAA                TGATG CCG CATCA                CACAGCATGCATCCT
  Dde_2929   6 100 195 2908357 .. 2908384 - -12.8   -4.5442   TCTGGAACGACAAAA        GGCTTACTCGAT TTTC ATCGTGTAAGCC         TTTGATTTTGTGGCG
  Dde_2936   5  83 180 2917377 .. 2917403 - -15.1  -2.54387   GAAAGCTTGAAGTCA         GGCGGAGCGGG GTTGT CCCGCTCCGCT         TTTTTATGCACAGCA
  Dde_2953   2 100  63 2934612 .. 2934633 - -14.4  -4.65895   TGCGGCATGCAAAAA           GCCGCCGG AATACA CCGGCGGC            TTTTTGCATGCCGCA
  Dde_2962   3  47 400 2944273 .. 2944293 -  -5.3   -2.8547   ATGGCGCAGATCATA            CGCCGTGCG GCT CAGACGGCA            GACCCCGGCGGGCAG
  Dde_2968  10 100  31 2952105 .. 2952145 - -20.6  -5.29782   CACAGCCATAAAAAA GACTCCGTACCGG-CCACC CTGC GGTGCTCCGGTACGGAGTC  TTCATATTTCACAGA
  Dde_2979   5 100  28 2960473 .. 2960499 - -19.5  -5.04175   TGAACGACACAAAAA         CGCCGGACTCC TCTGC GGAGTCCGGCG         TTTTATCTGTATACG
  Dde_2996   7 100 172 2974308 .. 2974338 - -22.6  -3.91084   TTACGGCGAATTAAA       GGCGCGGGCACTTG TCA CATGTGCCCGCGCC       TCTTCTGCTTTCGGG
  Dde_3009   4  52  50 2995493 .. 2995505 -  -4.8  -3.53012   CTCCGGTGTGTCAAA                GGCT GGACA AGCC                CCCCGCACATGGGGT
  Dde_3015   7 100 214 3000185 .. 3000213 - -23.9  -3.33696   CGGCTCCGTAAGTAA        CGGCGCCTGCGGC CAG ACCGCAGGCGCCG        TTCTGCTTTCATCCG
  Dde_3015   7 100  63 3000334 .. 3000364 - -24.2  -5.76633   GGACACATAAAAAAA       GAACGCGTCCGGAA ATT TTCCGGACGCGTTC       CGTCGTTTTTTTTCG
  Dde_3023   9  74 -29 3010512 .. 3010523 -  -2.2  -5.00616   TCCGCGGGCAAAAAA                GAAC TCCG GCTC                 CTTGCGCGCACTGCA
  Dde_3035   9 100  19 3022968 .. 3022992 - -14.2  -4.05389   CAGATATATGACAAA          CGGCCCGTGC CTTGT GCGCGGGCCG          TTCTGCGTGCGCCGT
  Dde_3045   6 100  68 3036429 .. 3036474 - -26.3  -5.00616   CGCCGGGGCAAAAAA CACGCGCTGACGCCTGCCATG CGGG CATGGCAGGCGTCAGCATGCG CCGGATCATATTGCT
  Dde_3056  10 100 202 3047960 .. 3047995 -   -17  -3.14564   GCAGCCTTGGACTAA    GGACTGGAGGC-TTGCA GTC TGCAACGCCTCCGGTCC    ATGCCCCCCATTCTT
  Dde_3064   7  58 462 3056092 .. 3056102 -  -5.4  -3.62775   ACCATTGCGGAACAA                 CAGT GGG ACTG                 GTGCATACTGAGCGA
  Dde_3069   7  83  53 3060379 .. 3060404 -    -6  -4.91852   TGCAGGAAAAAGAAA         GACCGGCCTG ACCCCG CAGGGCGGGC          TTTGTCCGGCAGCCG
  Dde_3088  10 100  22 3076656 .. 3076683 - -15.6  -4.52857   ATCCGCCACAGAAAA        CCCGCACGGAAC ATGC ATCCCGTGCGGG         TTCAGCGTACAAGGC
  Dde_3098   5  57 224 3087923 .. 3087950 -  -6.3  -3.58726   GCGCCGTACAGACAA        CGACATCGCCGC GGCAT GCGCC-ATGTCG        GGACTTTCCCGTTCT
  Dde_3108  13  95  63 3098352 .. 3098389 - -14.1   -3.7456   ACAACTACATGCAAA   GCCCCCCTGCGCCGCCGC ATA GCAA-AGCGCAGGGGGGT   AACATGTACAGTTGG
  Dde_3118   2 100  26 3109066 .. 3109088 -  -8.4  -5.52384   CCGGCACCAAAAAAA          GCCGCGTCC TCAGTC GG-CGCGGC           TTTCATTGTGTCCTA
  Dde_3127   9 100  41 3120256 .. 3120281 - -19.1   -5.4251   CGCATATATAAAAAA         GGGCTTTCCGC AAAA GCGGAAAGCCC          TTTTTTCCGTACAGC
  Dde_3143   3  52  47 3132925 .. 3132940 -  -5.4  -3.25111   TTAAAATGACTAAGA              CAACGT ACTG ACGCTG               ATCGCCGCTTTGTTT
  Dde_3149  12 100  27 3135588 .. 3135610 -   -17  -5.75342   CGGCCGCAAAAAAAA           GCGGGCCGCA TGA TGCAGCCCGC           CCGTAAAATCAGTTA
  Dde_3168  14  89 317 3156506 .. 3156530 - -13.5  -3.53012   CGCCCCCCGCGCAAA          CCCCGCGACCG TGA CGACCGCGGAG          ACCGCGGCGGACGCG
  Dde_3178   4  65 236 3164414 .. 3164430 -  -7.9  -3.64703   CTGCTGGCAGGCAAA              CTTCCGG ATA CCGGCAG              GGCGCGCCGGTTCAT
  Dde_3186   7  62 -42 3174185 .. 3174205 -  -4.5  -4.18294   GAAATGAAATAATAA            CGGGCCAGC GCC ACAGCCCCG            ACGCCCAGCAGCATC
  Dde_3206  10 100 172 3194760 .. 3194778 - -17.4  -3.90464   CTTTAAACAACAGAA             CGCCCCGC ACC GCGGGGCG             TTTTTTTATGCCCGC
  Dde_3212  15 100  41 3203198 .. 3203222 - -21.5  -4.96848   TGCCGTACACAAAAA          GCCCGTCCGGA AAC TCCGGACGGGC          TTTCGTATTTCTGTC
  Dde_3224   4 100 142 3214014 .. 3214031 - -12.7  -6.34424   GCCGGAAAAAAAAAA             TGCGGCC TTAC GGCCGCA              CCTTCTGCTGCATAC
  Dde_3230  10 100  86 3219511 .. 3219534 - -19.6   -6.0427   ATGAGATAAAAAAAA          GCCGCCGGTC ATCT GACCGGCGGC           TTTTATGCCGCGTGG
  Dde_3247  12  80 417 3244659 .. 3244696 -  -5.5  -4.86385   ACTGGCAAAAACAAA   CGTGGACGGCATGACAG AAGC CTCTCAGGCCATCGACA    AGGCCGTAGCCCGTT
  Dde_3290   9  80 -31 3278795 .. 3278820 - -11.7  -3.32844   TGCCGCATGTCATAA         GGGGCTGTCCC GCAC GGGGCGGCCCC          CTTTTTTACATGACG
  Dde_3304   1  45 311 3290280 .. 3290307 -  -3.2  -3.28791   ACTGGCTCTTCAGAA        CGAGCCGGGACCG AGG CTG-CGCGGCACG        CTGGCATTTGTAGGT
  Dde_3309   9 100 115 3295940 .. 3295965 - -20.5  -5.07486   TACGCGCAACAAAAA         CGCCGGACGCT CTGA AGCGTCCGGCG          ATGCACCCTGTGTTA
  Dde_3327   9  58 -42 3312791 .. 3312812 -    -3  -4.08144   GGCATCAATGACAAA          CTGGATGCGG TCGG CCGC--CCAG           ACGCACACCCCGTAT
  Dde_3337  11 100 266 3320927 .. 3320957 -   -27  -3.34517   ATCTTCGCTGAAACA       CACAGCGCGCCCGT GTT ACGGGCGCGCTGTG       ATATCCGGCCATGTC
  Dde_3344   5  73  28 3324510 .. 3324549 -  -5.2  -4.64861   CCTGGGCAAAACAAA  GGGTGAAATCCA-AAAT GAGAAAA ATCTCTGGATTGCACCC  TTTTTGTACTTTCGA
  Dde_3361   4  58 469 3333336 .. 3333346 -  -6.8  -3.31322   CTGAATGTCTCAGAA                 CGCA CAG TGCG                 TAGGCTAGTTGATGA
  Dde_3400   9  74 199 3365408 .. 3365461 -  -3.2  -4.84363   CGAAATTATCAAAAA TATTTCTTTTGCTGGCAATGGC TTTAACCGTC ACCATTGCCAGCAAGAGGCAGA CACCGCCGCTTACTC
  Dde_3406   6  74 261 3368346 .. 3368371 -  -3.2  -4.87626   TGCTAACACTAAAAA         GAGCTGCCGT TTGCCG ATGGTAGCTC          TTTTTTACATAATCG
  Dde_3411   6  56 301 3371074 .. 3371093 -  -7.8  -2.99319   AAGTGGGCAGAGAGA            GACGCCGT AACC ACAGCGCC             AGGTGGTGCCAGTTG
  Dde_3421   7  64 282 3383923 .. 3383936 -  -9.5  -2.75535   CGAACAGCTCAATCA               GCGCC TGCT GGCGC                TGACTGGAAGCAAGG
  Dde_3437   5  54 219 3401220 .. 3401241 -  -5.8  -3.27259   CAGAGATATTACGAA           GAGCCGAG TTCTGC CTCTGCTC            AAGTGGTCGTCCCAG
  Dde_3441   3  61 202 3402609 .. 3402647 -  -7.4   -3.3514   ACTTAGATGTGACAA   TGGGCGTTGCGTGATC GTGTTTT GATCATGCAGCGCTCA   TTGTTTTGTAAAAAT
  Dde_3456   3 100 259 3416137 .. 3416168 - -24.4  -5.26119   GCCGGAAAAATAAAA      CGCCCCGCAGCGGC ATCA GCCGCAGCGGGGCG       CTTTCACGTCCAAAA
  Dde_3460   5 100  28 3421225 .. 3421252 - -21.4  -3.55866   TCAGACCGAAAGCAA        GGGCCGTGATCG CATG CGATCACGGCCC         TTTTCTGCTTTTCTG
  Dde_3466   7 100  34 3427052 .. 3427074 -  -8.3  -5.93809   GCCGCATAAAAAAAA           CGCCGCAGG ACCTG CCCCCGGCG           TTCTGAGCGTTACGC
  Dde_3472   6 100  28 3433760 .. 3433784 - -22.9  -5.14894   AAAAAATGACAAAAA          CCGCCCGCGCA TCA TGCGCGGGCGG          CCGGAATTCATCCGT
  Dde_3494  10 100  54 3453861 .. 3453877 - -13.7  -4.25283   ATCCCTGCAGGAAAA              GGCAGCC TCC GGCTGCC              TTTTCCCATATAAAC
  Dde_3499   8  65 376 3456558 .. 3456575 -  -5.5  -4.07568   CCCCGTGCCGGAAAA             CCGC-CGC ACG GCGCGCGA             AACGAGCACGGCAAG
  Dde_3504   5 100  38 3462425 .. 3462450 - -16.1  -5.24531   ATCCGGCATAAAAAA         CCCCCGTCAGC ATAT GCAGACGGGGG          GTTTGTCATCGGGGC
  Dde_3517   7  73 466 3477104 .. 3477133 -  -6.4  -4.38927   CCGGCAGACAACAAA       GAGGCTTTCCGG GTGGCA CCGGAAACACTC        AATGCCCTGCTGCGC
  Dde_3521  10 100  76 3481100 .. 3481134 - -22.2  -3.04144   CTGTCAGGCGGAAGA     CCTGCGGGCCGGAGCA TTG TGCTCCGGCCCGCATA     TATACCTGTTACCGG
  Dde_3532   7  83  22 3491009 .. 3491051 - -12.7   -3.3071   AGAGGATGACATGAA CGT-GAAGGGCCTCCGGCAG CATG CTGCCGGAGGCCCGTATATG CCTGCGTGCCCTGAG
  Dde_3537   9  58 438 3495026 .. 3495056 -  -4.1  -3.92075   ACCGTCAGTGACAAA      GCCA-T-GCAGTGCC TGC AGCACTACGACTGGC      CCGGCAACGTGCGCG
  Dde_3537   9  58 132 3495349 .. 3495362 -  -3.1  -4.21393   GAACACAAAGAATAA               CCTAT ACGC ACAGG                CGACTTGAAAGATGT
  Dde_3537   9  58  72 3495408 .. 3495422 -  -4.2  -3.87627   CGGCGATATAAAACA               GGGTCA CAA TGACAC               ACATGATAACGTGCC
  Dde_3548   4 100 192 3508660 .. 3508684 - -11.3  -4.77438   AGGCAGCACGAAAAA          GCCGGCGGAGC CAT GCTGCGCCGGT          ACGGATTTGACGCCG
  Dde_3555   8  93  27 3515654 .. 3515669 - -11.8  -4.36903   TGCAGCAAACACAAA              GCCCCC TTGC GGGGGC               TTTTCTGCAACGGTC
  Dde_3560   4  49 246 3518910 .. 3518932 -  -4.9  -3.25877   ATCAATATAGCAATA           TGGCAAATT CACGC AACCTGCCA           ATTAGAACAACGATA
  Dde_3560   4  49  31 3519133 .. 3519147 -  -2.8  -3.48578   ATACATAATATAACA               GCACAC ATC ATATGC               AATAAATACACAGTA
  Dde_3564  12  95  41 3522575 .. 3522618 - -14.4   -3.5882   CACAGTACCCGTAAA GCCCCGTGCGCCCCGCCTCC ACGC GACGGCGGGGCGCACATACC GCTCCGTTGCGCTCC
  Dde_3580   5 100  27 3539239 .. 3539258 - -16.4   -5.1523   CTCATAACACAAAAA            GCCCCGCC GGGT GGCGGGGC             TTGCGGGGTCAGGCT
  Dde_3594  11  65  97 3550897 .. 3550914 -  -7.7  -3.66028   CAGAACGGCGAAGAA             CGCGCCTG AAG CAGGC-CG             TACAACAGCCACGGG
  Dde_3602   8 100  22 3559183 .. 3559210 -   -20  -3.67792   GCACATGTATGCAAA        GGTGTTCCGCAC CATG GTGCGGAACACC         GTATACAACACCCGA
  Dde_3605   8 100 108 3566200 .. 3566219 -   -15  -4.59342   GGTATCACAAACAAA            GCGGGTGC TACG GCACCCGC             TTTATCATGTGAGCA
  Dde_3605   8 100  26 3566279 .. 3566301 - -14.1  -5.03145   CAATGCCGTAAAAAA           GGCGGCGCC TTGCC GACGCCGCC           GCAAAAAAATCAAGA
  Dde_3614   9 100  44 3575611 .. 3575638 - -21.4  -3.19463   CGTACGACGCAGCAA        GGCCCGTTCTGC CATG GCAGAACGGGCC         TTGCCGATGCACCGG
  Dde_3621   5  60 324 3581500 .. 3581513 -  -5.9  -3.74077   CGCGATATATGGAAA               CGCCC GATC AGGCG                GGGCAGGTACTGGCC
  Dde_3627   8 100  27 3590693 .. 3590718 -   -19  -5.71712   CGGCATATAAAAAAA         CGCGCGGCGG AAAAAA CCGCCGCGCG          TTGTCGCATTGCCGG
  Dde_3635   7 100  32 3598103 .. 3598127 - -24.3  -4.41353   GCAGAGACAGCAAAA          GCGCCCGCGGC GTT GCCGCGGGCGC          TGAAAGTATGCTGCA
  Dde_3645   4 100  49 3608279 .. 3608298 - -12.1  -6.15828   CGCATCAAAAAAAAA            CGGCCCC GCAACG GGGGCCG             TTTCATTTATTATCA
  Dde_3651   1  65 331 3613890 .. 3613906 -  -8.7  -3.30771   GGACATGCCGGAGAA              GGACAGA GTC TCTGCCC              GTACCGGCTTGTGCA
  Dde_3660  13 100 290 3623748 .. 3623780 - -13.5  -4.84359   TCACCGGCATAAAAA      CAGACGGGCATTTCC GCC AAAGATGCCCGTCTG      TTTTTATGCCGTGCG
  Dde_3663   6  74 433 3626941 .. 3626958 -  -6.9  -4.24204   GATGCACAGGCAAAA             CCGCACC CGCA GGTGCTG              GAGCTCATCCGTCAG
  Dde_3666  10 100 348 3628281 .. 3628297 - -11.5    -5.626   CAGGGTATAAAAAAA              GCAGCCC GGC GGGCCGC              TTCAGGCGGTCCGTC
  Dde_3666  10 100 175 3628455 .. 3628470 - -11.8   -4.9725   AGCCGCACACAAAAA              GGGCGC CGGA GCGCCC               TTACGGATACATGCC
  Dde_3674  18 100 460 3634090 .. 3634108 - -14.6  -5.96219   CATTGACAAAAAAAA             CTGCGGAG GCT CTCCGCAG             GACGGTACTAAGCCG
  Dde_3674  18 100  -2 3634513 .. 3634570 - -15.5  -4.19735   GTGCGGAAAACGAAA TGACCGCGGGGCTGCGCCGCAGCCG TTCACAGC CGGCTGCAGCGCAGTCGCGGCATCA GTTTTTCGTCATGCA
  Dde_3702   5 100  25 3664251 .. 3664271 - -16.1  -5.03715   ACCAGCCGTAAAAAA            GCCCGCGGC AGA ACCGCGGGC            ATATTCTGTTCACAG
  Dde_3716   9  79 325 3676162 .. 3676176 -  -2.8  -5.24531   ACTCCGGACAAAAAA               CATGCA GTA CACATG               GCCGTCAGCGGCCTG
  Dde_3723   3  65 -53 3682923 .. 3682967 -  -9.1  -3.16264   AATCACTCATGAAGA CGCCTCCGGCGGGCAGGGAGA TGA TCTCCCTGCACCCTCAATGCG CTCTTCGCATGTTCC
  Dde_3734  11  57 382 3691800 .. 3691824 -  -8.5   -2.7563   AAAAATCGTCAACCA          GCTGCTGCC GCTGCTG GGCCGCAGC          GAGGCGCCCGAAACC
  Dde_3745  10  74 445 3699160 .. 3699178 -  -4.5  -4.82661   ATGAACAAAAAAGAA             GCCCG CGAACTGGC CGGGC             ACTATCTGGAAAAAG
  Dde_3753   5  56 220 3705048 .. 3705059 -  -5.8  -3.34398   TGTCTGGCCGAAAGA                CTCC GCAG GGAG                 GTTGCCGCATGCCCC
  Dde_3757   3  72  50 3708762 .. 3708776 -  -2.1   -4.8667   CAGACCGTAGAAAAA              GCA-CG CCAC CGCTGC               ATCACTGCCGGTTGT
  Dde_3764   7  72   8 3712239 .. 3712258 - -11.4  -3.05816   TGAGGGGGTACCCAA            GGCCGCAC TGCT ATGCGGCC             TTTTCTTTTAGGCTC
  Dde_3770   6  88  44 3715130 .. 3715144 - -11.4  -4.17657   TACTACATCCTAAAA               CCCGCA TTA TGCGGG               TTTTCTTTTCTCAAC
  Dde_3780  13 100 158 3723601 .. 3723622 - -15.9  -4.88217   ATGAAAAAAGCAAAA           CGGCACACC GCAC GGTGTGCCG            TTTTTTTACGGCCAT
  Dde_3780  13 100  20 3723745 .. 3723760 - -10.4  -5.96219   GAGCCATAAAAAAAA              GCCCTC TTGC GAGGGC               ATTTGGTATCGGAAA
  Dde_3784   7 100  29 3728746 .. 3728770 -   -20  -5.79595   TTTCAAAATAAAAAA          CCCCCGCCGG AATGA CCGGCGGGGG          TTATCTACAATATTT
  Dde_3779   7 100  26 3723601 .. 3723622 + -15.9  -5.40474   ATGAAAAAAGCAAAA           CGGCACACC GCAC GGTGTGCCG            TTTTTTTACGGCCAT
  Dde_3769   8 100  96 3715130 .. 3715144 + -11.4  -5.18371   TACTACATCCTAAAA               CCCGCA TTA TGCGGG               TTTTCTTTTCTCAAC
  Dde_3758   2  65  52 3710064 .. 3710090 +    -8  -3.60798   ACCAGAGCAACACCA         TGGCCCGGAT AGTAATC ATCAGGGCCA         TTCATTTGTAAACAT
  Dde_3746   3  45 241 3700334 .. 3700349 +  -4.6   -2.7535   TACTGATCAAGCACT              GCGGAG AAGG CTCCAC               TGGTGTATTGGCACC
  Dde_3733   8 100  71 3692255 .. 3692302 + -26.5  -3.16191   CCGTACTTTGTTGCA TGCAGCAGAAAAGCCCGCACC TGTTCT GGCGCGGGCTTTTCTGCTGCG TTGCTGGCCATCTAG
  Dde_3722   8  50  73 3682922 .. 3682968 +  -5.6   -3.0976   CAATCACTCATGAAG ACGCCTCCGGCGGGCAGGGAGA TGA TCTCCCTGCACCCTCAATGCGC TCTTCGCATGTTCCC
  Dde_3722   8  50 146 3682995 .. 3683011 +  -2.1  -3.76224   TCCCCGGATACGCCC              GCGGCGC GCT GTACTGC              TTTGCTCCGTGCCGA
  Dde_3715   6  53 331 3676792 .. 3676825 +  -5.2  -3.33162   GCGGCCGTTGCGGAG    CTGC-CCCGCC-GCCT CAGC AGGCAGGCCGGAGCCG     TTGTCGCATACGATC
  Dde_3673   3 100  25 3634036 .. 3634059 + -19.6  -5.52384   CCACCCGCACATAAA          GCCCGCAGGC ATAA GCCTGCGGGC           TTTTTTTCATACACG
  Dde_3665   6  66 223 3628616 .. 3628628 +  -4.7    -4.371   CCTGCCGCAGAATAC                GCCGC ATG GCGCC                TTTTCATCTGCTGCC
  Dde_3644   9  93  93 3608279 .. 3608298 + -12.1  -4.24422   CGCATCAAAAAAAAA            CGGCCCC GCAACG GGGGCCG             TTTCATTTATTATCA
  Dde_3634   5  69 -32 3598098 .. 3598133 +   -11  -2.79183   GGACGGCAGAGACAG    C-AAAAGCGCCCGCGGC GTT GCCGCGGGCGCTGAAAG    TATGCTGCAGATACA
  Dde_3613   4  83 391 3575948 .. 3575977 + -14.9  -2.83403   ACTGCCATAAAAAAA       CGCGGCCCCCTGC TTAT GCAGGGGGCCGGA        ATTTGGTAGCGGGGG
  Dde_3604   7 100  18 3566200 .. 3566219 +   -15   -4.0162   GGTATCACAAACAAA            GCGGGTGC TACG GCACCCGC             TTTATCATGTGAGCA
  Dde_3593   7  67 390 3551295 .. 3551314 +  -2.8  -4.62069   GAAAAGCGGCCACGT            CGTCCTCCA CCA TGGTG-ACG            TTTTTGCACTCCACC
  Dde_3581   4 100  25 3541878 .. 3541904 + -22.3  -4.28925   CCCAAAGCTTTGCAA         CGCCGCCCCGC AGCCC GCGGGGCGGCG         TTCTGTTTTTTTCCT
  Dde_3573   1  40 103 3531430 .. 3531442 +  -2.6  -2.91264   GTCACGGCATTACAT                CGGG CACAA CCTG                TCTGTACCTGCACAA
  Dde_3563   5  53 346 3522919 .. 3522936 +  -5.5  -3.34517   CCTGCCGGTCTCCGG             CCATGCC CAGC GGTGTGG              TGTTTACCACAAGAT
  Dde_3554   4  93 107 3515654 .. 3515669 + -11.8   -4.3739   TGCAGCAAACACAAA              GCCCCC TTGC GGGGGC               TTTTCTGCAACGGTC
  Dde_3547   7  54 353 3509207 .. 3509227 +  -3.3  -3.79113   GACTCGCAGGCCTTG           CCGGA-AC CTAGTC GTATCCGG            TTGTTGTACACGGCT
  Dde_3520   7 100  45 3481102 .. 3481132 +   -27   -2.9518   GTCAGGCGGAAGACC       TGCGGGCCGGAGCA TTG TGCTCCGGCCCGCA       TATATACCTGTTACC
  Dde_3503   8  93  65 3462424 .. 3462451 + -12.6  -3.96327   CATCCGGCATAAAAA        ACCCCCGTCAGC ATAT GCAGACGGGGGG         TTTGTCATCGGGGCT
  Dde_3493   5 100  95 3453861 .. 3453877 + -13.7  -4.16943   ATCCCTGCAGGAAAA              GGCAGCC TCC GGCTGCC              TTTTCCCATATAAAC
  Dde_3477   3  47 208 3439043 .. 3439055 +  -4.7  -3.09492   ATCCAGTCTGTCGCC                GCAGG CTG CCAGC                TGTTCCGGTTCACGG
  Dde_3465   5  69 -33 3426994 .. 3427017 +   -11  -2.78547   CGCCGGACACGACAG          CCGCGTACCCG GCA CGGGTGC-CGG          TGCTTCCTGACGTGC
  Dde_3459   3 100  25 3421225 .. 3421252 + -21.4  -4.70046   TCAGACCGAAAGCAA        GGGCCGTGATCG CATG CGATCACGGCCC         TTTTCTGCTTTTCTG
  Dde_3455   7 100  18 3416137 .. 3416168 + -24.4  -2.75844   GCCGGAAAAATAAAA      CGCCCCGCAGCGGC ATCA GCCGCAGCGGGGCG       CTTTCACGTCCAAAA
  Dde_3444  10  93 125 3404981 .. 3405009 + -16.3  -2.87211   AAAACTTACCACAAA        TTCATGACAGAAT TCA ATTCTGTCATGAA        TATCTAAACGCAAGT
  Dde_3440   2  67 412 3403128 .. 3403140 +  -6.3  -4.07687   AGGATGCATGCTGTG                TGATG CGG CATCA                TTTTCAGCAAGGAAT
  Dde_3420   4  60 447 3384646 .. 3384663 +    -7  -3.53811   AGCCCTCGAAGCGCT             TGGCCA AGTCGA TGGCCA              TTTGCGGCACCTCGA
  Dde_3404  12  95  50 3368346 .. 3368371 +  -8.3   -5.1101   TGCTAACACTAAAAA         GAGCTGCCGTT TGCC GATGGTAGCTC          TTTTTTACATAATCG
  Dde_3363  11  63  47 3335740 .. 3335756 +  -9.4   -3.0976   TTGCAAAGTTATAGA              GGGACC AAGAA GGTCCC              TCTTAACATATTGGG
  Dde_3363  11  63  62 3335755 .. 3335774 +    -5  -3.97834   GGGACCAAGAAGGTC            CCTCTTAA CATA TTGGGAGG             TTTATGGTGGCCTTA
  Dde_3360   6 100 385 3333831 .. 3333866 + -17.6  -3.24235   TATGCCGCCTTTCTG    GGGCAAGCCAGAGGGG GTAC CCCCTCTGGCTTGAAC     TGTTGATATATCTCC
  Dde_3343   2  76 167 3324510 .. 3324549 +    -3  -5.04325   CCTGGGCAAAACAAA  GGGTGAAATCCA-AAAT GAGAAAA ATCTCTGGATTGCACCC  TTTTTGTACTTTCGA
  Dde_3338   2  60  97 3322033 .. 3322044 +  -3.6  -4.11216   ATAAACAACTGCGGC                CGGC ATAC GCTG                 TTTTCAGCATCACAC
  Dde_3320   5 100  43 3307493 .. 3307527 + -19.3  -4.08919   TTTGATACGCAAAAA     GCCCCCGCGCCACAC TTGTC GTGTGCTGCGGGGGC     TTTACTTTACGCTTT
  Dde_3311   4  61 154 3298548 .. 3298578 +  -7.6  -3.34222   CACCAGCGGGGACTC      CCCTT-CGGCAGC AATCAG GCTGCCGCAACGG       TTGTACAGTACTCCT
  Dde_3308   7  70 302 3296045 .. 3296072 +    -9  -3.71124   TGCTCCGTACAGAAC        TGCCGGCGCCGT CACC GCCGCGGCGGCA         TTATCTGTTAATGGT
  Dde_3296   4  55 447 3286285 .. 3286296 +  -7.2   -2.8511   GTCGTGAAACGCGCC                GCGC ACCT GCGC                 TATCATCATATGCTG
  Dde_3291  10 100  10 3279948 .. 3279973 + -20.5  -4.99043   CTCTGATAACTTAAA         GCCCGCACTGC TTGC GCAGTGCGGGC          TTTTCTTTCTGCAGC
  Dde_3277   5  67 104 3268316 .. 3268340 +  -9.9  -3.05384   CACATTGTTGGCGGC          GGCTGCGCCTG CGT CGGTTGCAGCC          TTCACTGCGCCCACG
  Dde_3262   3  58  67 3259955 .. 3259974 +  -2.8  -4.08767   GTTATCAGACCAGAG            CTGTTTTC AGGA GAGAACTG             TTTTCAGGGCATCCA
  Dde_3259  10  79 157 3257321 .. 3257344 +    -3  -5.14985   CCTTGCCGCGGCGGC          GGCCATACGG CTCC CCGTGTGTCA           TTTTTCTGTCTTTGC
  Dde_3246   4 100  85 3245047 .. 3245068 + -17.3  -4.39329   CACCGCACAATTCAG           GCGGCCACC TCGG GGTGGCCGC            TTTGTTCTGTGCCCT
  Dde_3229   2 100  89 3219511 .. 3219534 + -19.6  -4.37886   ATGAGATAAAAAAAA          GCCGCCGGTC ATCT GACCGGCGGC           TTTTATGCCGCGTGG
  Dde_3223   5  59  59 3214013 .. 3214032 +  -9.2  -2.65298   GGCCGGAAAAAAAAA            ATGCGGCC TTAC GGCCGCAC             CTTCTGCTGCATACA
  Dde_3211   8 100 134 3203198 .. 3203222 + -21.5  -4.06185   TGCCGTACACAAAAA          GCCCGTCCGGA AAC TCCGGACGGGC          TTTCGTATTTCTGTC
  Dde_3205   4 100  24 3194760 .. 3194778 + -17.4  -5.60993   CTTTAAACAACAGAA             CGCCCCGC ACC GCGGGGCG             TTTTTTTATGCCCGC
  Dde_3169   5  74  91 3157354 .. 3157364 +  -2.4  -5.05782   GACAGCCCCATGTAT                 CACC GCA GGCG                 TTTTTTCCGCTGCAT
  Dde_3148  11  60 311 3135869 .. 3135888 +  -4.2  -4.02334   ACGGCAACCTGTCTG            ATGTTGCG CAGG CGCAGCAG             TTTCTGCTCTGCATC
  Dde_3142   6 100 284 3133128 .. 3133151 + -15.4  -5.48213   CCAAAATGAAGATAA          GCACTCATGC CCGC GCATGAGTGC           TTTTTCTTTTGCCTC
  Dde_3133   6  66   2 3124612 .. 3124641 + -10.5  -2.80443   GGACCGCGCACTAAA       AAAGCCGCCCCGC AAAA GCGGGGCGGCCGG        TATGATACCATATGA
  Dde_3126   5 100  25 3120256 .. 3120281 + -19.1  -5.08824   CGCATATATAAAAAA         GGGCTTTCCGC AAAA GCGGAAAGCCC          TTTTTTCCGTACAGC
  Dde_3117   6  80  62 3109066 .. 3109088 +  -9.8  -4.05245   CCGGCACCAAAAAAA           GCCGCGTC CTCAGTC GGCGCGGC           TTTCATTGTGTCCTA
  Dde_3107   2  40 151 3098460 .. 3098482 +  -3.2  -2.64616   ACTGCCGTCAGACAC           TGCGGGCCGT AAT GCGGCCGTCG           TCCTCTACGTGCAGC
  Dde_3099   5  46 466 3089374 .. 3089400 +  -5.1  -2.50935   TCACCATCTTGCGGA         TGCTGCCCG AATCATCGG CGTGCAGCA         GTTCATAGGTCCGGT
  Dde_3087   2  62 452 3076988 .. 3077005 +  -3.3  -4.28361   ATCATATCCATCACC             CGGCGCA GCTC TGCATCG              TTTTCATAAAATTCC
  Dde_3068   3  68   2 3060391 .. 3060403 + -10.5  -2.91276   AAAGACCGGCCTGAC                CCCGC AGG GCGGG                CTTTGTCCGGCAGCC
  Dde_3044   4  62 209 3036598 .. 3036615 +  -2.6  -4.39227   CTTCCCGAAATTCTT             CACCGC ATTCCA GCGCTG              TTTCATTTTCTTTAT
  Dde_3037   9  56 -10 3025333 .. 3025353 +  -6.7  -3.30159   ACTCGAACCCGCGGC            CTCCGGCGT GAC AGGCCGGCG            TTATAACCGACTTAA
  Dde_3034   2 100  28 3022968 .. 3022992 + -16.4  -3.35798   CAGATATATGACAAA          CGGCCCGTGC CTTGT GCGCGGGCCG          TTCTGCGTGCGCCGT
  Dde_3022   2  64 -43 3010387 .. 3010408 + -10.1  -2.78384   TGCTGGGCAAGCCTA           TGCCGCAGG CGGC CCTGCGGGA            TGTCATAGCCCGCAA
  Dde_3014  12 100  55 3000185 .. 3000213 + -23.2  -3.62849   CGGCTCCGTAAGTAA        CGGCGCCTGCGG CCAGA CCGCAGGCGCCG        TTCTGCTTTCATCCG
  Dde_3014  12 100 207 3000337 .. 3000361 + -20.1  -3.23735   CACATAAAAAAAGAA          CGCGTCCGGAA ATT TTCCGGACGCG          TTCCGTCGTTTTTTT
  Dde_3014  12 100 435 3000565 .. 3000585 +    -4  -5.75538   CTGCCCTCTGTCCTG            CGCAAG CTTTTTCCA CTTGCG            TTTTTCTTTTTTCAG
  Dde_2978   9 100  39 2960473 .. 2960499 + -19.5  -4.64844   TGAACGACACAAAAA         CGCCGGACTCC TCTGC GGAGTCCGGCG         TTTTATCTGTATACG
  Dde_2978   9 100 118 2960552 .. 2960586 +   -17  -3.28924   GCCTGAGCGGCCTGC     GCCGCCAGTGCAGCGG CTT CGGCGGCACGGGCGGC     TTCTCCCGCGGCCTC
  Dde_2967  14 100  36 2952105 .. 2952145 + -20.6  -3.45571   CACAGCCATAAAAAA GACTCCGTACCGG-CCACC CTGC GGTGCTCCGGTACGGAGTC  TTCATATTTCACAGA
  Dde_2952   7 100 436 2934612 .. 2934633 + -14.4  -4.65895   TGCGGCATGCAAAAA           GCCGCCGG AATACA CCGGCGGC            TTTTTGCATGCCGCA
  Dde_2935   1 100  29 2917378 .. 2917402 + -19.3  -5.24129   AAAGCTTGAAGTCAG          GCGGAGCGGGG TTG TCCCGCTCCGC          TTTTTTATGCACAGC
  Dde_2918   5  54 219 2898029 .. 2898050 +  -5.8  -3.27259   CTGGGACGACCACTT           GAGCAGAG GCAGAA CTCGGCTC            TTCGTAATATCTCTG
  Dde_2915   3  61 202 2896678 .. 2896716 +  -7.4   -3.3514   ATTTTTACAAAACAA   TGAGCGCTGCATGATC AAAACAA GATCACGCAACGCCCA   TTGTCACATCTAAGT
  Dde_2911   8  63 108 2894519 .. 2894537 +  -8.8  -3.09492   AAACTTTCTCGCTCA             TAGGCCAC TTT GGGGCCTA             TCTTGGCCTTGACCG
  Dde_2906  10  80 426 2891901 .. 2891915 +  -4.2  -5.00616   AACTGAATTTTGACC               CACCTG CCT CAGTTG               TTTTTTCCGAACACG
  Dde_2884   3  46 161 2872025 .. 2872035 +  -5.4  -2.63902   TTCAGGTGCATAGCC                 TGCA ACA TGCA                 TGACTTCATTATTAT
  Dde_2874   4  61 338 2864196 .. 2864218 +  -5.5  -3.86194   TTGTTGCTGCGCCAA          GCTGTGGACC TTAC GGGCCAC-GC           TTTGTGAACCACCTT
  Dde_2871   2  56 339 2862810 .. 2862830 +  -2.6  -4.15833   GAATGATTCAGCAAC           GGC-ATTGT CCCA ACAGTTGCC            TTTTCGACTCATGCT
  Dde_2859   6  74  92 2849260 .. 2849276 +  -2.2   -5.0133   GCTGTTTACACTCAC              CACAAG GCAGG CATGTG              TTTTTTCAGCAGCTG
  Dde_2856   9 100  83 2845053 .. 2845073 + -14.7  -6.28401   CCACAAAAACAAAAA            GCCGGAGCG TAT TGCTCCGGC            TTTTTTTGTTTTTTC
  Dde_2852   6  95  34 2840037 .. 2840057 +   -14  -3.66666   GTGTGGTTGGTGAAA            GGCCGGAC ATCGG GTCCGGCC            TTTCCGCGTTTTACA
  Dde_2832   2  43 183 2820517 .. 2820533 +  -3.6  -2.70932   ACACCGCCATACAGG              GCCTTG TCACC CATGGC              TGATTCCGGCGAAAC
  Dde_2823   3  43 210 2809383 .. 2809403 +  -2.4  -3.21276   ACATGGCAGCTACAG            GCATGCCG TGAAC CAGCTTGC            TGTTGTCAGAACGGG
  Dde_2814   3 100  44 2801507 .. 2801524 + -14.1  -4.72272   TCCGCAGCCTTTCCA             GCCCCGC TTTG GCGGGGC              TTTTTCATGCCGCCG
  Dde_2814   3 100 344 2801807 .. 2801836 + -22.2  -3.49114   CGGCAGATGCAGAAA       CGCCCCGCCGTC ACACGG GACGGCGGGGCG        TTGTCATATCATATG
  Dde_2807   2  72 401 2796537 .. 2796547 +  -2.4  -4.87133   GTCAGCGGCAGAATG                 CCCG TAA CCGG                 TTTTATTTCACCCGT
  Dde_2769   3  64 457 2772427 .. 2772439 +  -3.3   -4.4267   CCAGCTTTTCAGCCA                GCGGG CGA TCTGC                TTTTCCGTTTTCAGC
  Dde_2765   7  64 150 2765647 .. 2765671 +  -3.4  -4.48987   GCCGCCCTGCGGAAA         CCGGCAGCAGG CCGT CCAGC-GCAGG          TTTTCCTTCTGCAAG
  Dde_2759   7  68  32 2758760 .. 2758787 +  -7.7  -3.86346   CCCGTGCGGGCAGAG       CCGT-CCGCC-GC AACA GCAGGCGGTGCGG        TTTCTGACGGCGTAC
  Dde_2736   5 100  38 2741521 .. 2741545 +   -10  -5.76633   CCTTGCACAAAAAAA          CACCGCATCC TTAAT GAATGCGGTG          TTTTTTTGTGTCTGA
  Dde_2713   3  54 139 2715999 .. 2716010 +  -7.2  -2.60763   GGGCGGTACCTGCAC                GCGC AACT GCGC                 CTTCTGCAATATCGA
  Dde_2707   6  70  10 2709693 .. 2709706 +  -9.5  -3.33509   AGCTGACAAAAAAAA               GCGGC CGAA GCCGC                TTGCATTCTTTCCGG
  Dde_2685   6  62 261 2693511 .. 2693522 +  -7.2  -3.55761   CCAGTTTGTGCCCGT                GCGC CTGC GCGC                 TTTCAGCGGTGCATG
  Dde_2674   5 100 443 2685494 .. 2685518 + -18.5  -2.62184   GCGTACCGTGCAAAA          GGGCGGACCGG TAA CCGGCCCGCCC          TGCTATACGGCACGC
  Dde_2671   5  53  18 2683660 .. 2683693 +  -5.1  -3.32159   CTGCTATTTATGATT     GGCTCCGCCGCAGCA GGTG TGCTGCGAAGAAGAC      TTGCCTTTGATATCC
  Dde_2668   5 100  30 2680838 .. 2680865 + -24.2  -6.06723   CGTGCGGCTTTGACA        GGGCGCCGCGGT GTAT ACCGCGGCGCCC         TTTTTTTTTGCAGCA
  Dde_2663  11  79 403 2677138 .. 2677149 +  -7.2  -4.40561   TCTGTACCGGCAAAA                CGGC GTTC GCCG                 TTGTTTTTGACGGCA
  Dde_2647   7 100  38 2662965 .. 2662994 + -22.3  -3.23853   CTTTCTCAAAAAAAG       CAGCGCCGTATCC ATCA GGATACGGCGCTG        TATTCATTGACGCAC
  Dde_2629   6 100 -32 2645306 .. 2645354 + -21.2  -2.85565   GCCACACCGCAAAAT G-ATTCTGCCGGACTGTTACCGC ATAT GCGGTAACAGTCCGGCAGGGGAC TGCTGTTTCAGATAT
  Dde_2621   7 100  23 2637076 .. 2637106 +   -27  -4.41348   AAACGCCATACAAAA       CGGGCGGCGCAGAT AAT ATCTGCGCCGCCCG       TTTCTTTCAGAAAGA
  Dde_2611   9 100  78 2629123 .. 2629144 + -17.3  -3.32844   TACCGAAAAGCAGAA           CGGCCGGCA GCAA TGCCGGCCG            TTCTGCCATGACAGA
  Dde_2603   8 100  48 2624065 .. 2624086 + -17.3  -5.37043   TTCCGTACACAAAAA           CGCCGCAGC AGAT GCTGCGGCG            TTTTTTGTCTGCAAT
  Dde_2597  14 100 195 2616168 .. 2616180 +  -4.8  -6.02919   GCCGTGCCGGAGTGT                CTGC GCTAG GCAG                TTTTTTTCTTTGTAC
  Dde_2588   5 100 -15 2603987 .. 2604028 + -23.3  -3.33744   GGAGGGGCTTAGAAA CGACAACAGGCTCTGATCCG TTT TGGATCAGAGCCTGTTG-CG CTTTTTAAAGAAAAA
  Dde_2579   8  90  19 2596300 .. 2596320 + -12.5  -3.79295   CCGCAGCCCCGTCAT            CCGCTCCGG TCC TCGGGGCGG            TCTCTTTTTTTGCTC
  Dde_2566   3  77 261 2585706 .. 2585716 +  -8.2  -4.07687   ACTCCGGCCCGTGCC                 GGGG CAC CCCC                 TTTTCCCGCAGAGCT
  Dde_2553   6 100 222 2570770 .. 2570811 + -27.4  -4.00782   CTGCCGTATGCAAAA CAGCGGGCCGCCCGTTGC TTCATC GCAAAGGGCGGCCCGCTG  TTTCTGATGCTGTGC
  Dde_2540   2  74 -36 2558039 .. 2558056 +  -2.8  -4.86001   GGGTCATCCGCCATG             TGTAAA GTCATA TTTACA              TTTTTGTCGCATAGT
  Dde_2528   9  66 236 2548584 .. 2548614 + -10.5  -2.67171   AATATGCGCGGCTAT      CTGCACCGCTATCT GTAC AGAT-GCGGCGCAG       GTCTTTGCTGCGGTG
  Dde_2524   5 100  98 2545430 .. 2545452 + -16.3  -4.91109   AGTCGGAGAAATATC           CGGGCCGGA AAATA TCCGGCCCG           TTTTTGTGCTGCCGC
  Dde_2524   5 100 302 2545634 .. 2545662 + -21.9  -4.07647   GCAGAGCACAAAAAA        TCCGGCTCCGTTT TAA AAACGGAGCCGGA        TTTCATTTCAGCTGT
  Dde_2506   4  95   7 2529733 .. 2529758 + -14.1  -3.65224   CTTTCCTGACAATAA         TAAAGCGCTCC TTAC GGGGCGCTTTA          TTATTACAGTCCGCT
  Dde_2501   7 100  66 2526253 .. 2526286 + -17.5  -3.39995   CGCAGAAAAACAAAA     CCCGTCCACCAACCG GACG TGGTTAGTGGACGGG      TCTGTCTTTTTTAAA
  Dde_2492   9  69 -14 2513173 .. 2513221 + -10.4  -3.15544   TTTCTGCTGGAGATG GAGCCGCGAACCTAAAATAGCG GCTCG CTTTATTTTAGGTTCGTGCCGC TTCCTAAAACTACGG
  Dde_2483   3  56 212 2503601 .. 2503615 +  -2.8    -3.922   CGTATGCATTGCGGA               TGGC GGACTTG GCCA               TTTCCTTCACGCTTT
  Dde_2478   4 100  19 2499236 .. 2499270 +   -15   -3.9279   GGCAGCAGCCAAAAA    CGGCGCGGCC-CCTG CATACA CAGCCGGCCGCGCCG     TTTATCGCCTTACCT
  Dde_2475   7  67 120 2495075 .. 2495091 +  -9.5  -3.13382   GTGGCACATACATAT              TCAGGAA CAA TTCCTGA              TATTAAGATTTAATC
  Dde_2470   2 100  33 2491573 .. 2491599 +   -18  -3.37796   TACGCCAAAGGCGAA         GGGCCGGCAGGA AGG TGCTGCCGGCCC         TTGTCCATACTCCCG
  Dde_2464   8 100  88 2486870 .. 2486892 + -17.8  -4.65838   TCAGATGCACAAAAA           GCGTCCGGAA TTT TTCCGGACGC           TTTTTGCGCTGTATC
  Dde_2451   3 100  14 2475014 .. 2475044 + -22.6  -3.31248   GACCGCAAATCGTAA       CCCCCGCTGCCGTC CGT GACCGCAGCGGGGG       TTCTGCACACTGTTA
  Dde_2446   0 NONE
  Dde_2420   2 100  29 2444318 .. 2444345 + -22.8  -3.46602   ATCCATGAAAAAACA        CGGCGGCGGAAC ACAG GTTCCGCCGCCG         TTCTGCTGTGCGCAA
  Dde_2411   6 100  35 2432557 .. 2432580 + -19.6  -4.00532   GAGGTATCTGCAAAA          GGCCGCTCCC CGCG GGGAGCGGCC           TTTGATATTTACAGG
  Dde_2404   4  86 -20 2425299 .. 2425316 + -14.1  -3.00138   CATGCTGTACAAAAA             CGGCGCC TGAT GGCGCCG              TAATTTCATGTGGAT
  Dde_2397   2  65 301 2421188 .. 2421210 +  -7.6  -3.61889   ATAGTTGCCCAGCAG           CACGGCCTGC GCG GCATACCGTG           TTTCCAGCATTTTTG
  Dde_2384   6  83  15 2409972 .. 2409996 + -12.7  -3.18681   GGCCCCATAGCAAAA          GACGCCGACCC TCA GGGCCGGCGCC          TTCATAACCTTACCG
  Dde_2374   7 100  54 2400730 .. 2400749 + -16.4  -4.72272   ATGAATGAAAAGCAA            GGCCCGCC GCAA GGCGGGCC             TTTTTACTGCGCAGG
  Dde_2370   1  51 151 2394177 .. 2394189 +  -4.8  -3.38291   CCGGAACACCACGGA                CACC ACAGA GGTG                TTGTGCAGTTCTCCG
  Dde_2342   3 100  28 2362087 .. 2362112 + -16.1  -5.07567   ACATATATGCCAAAA         GCCCGCCGCAC ACAT GTGCGACGGGC          TTTTTTCACATCTGC
  Dde_2327   8 100  48 2345340 .. 2345365 + -19.1  -3.41587   ACCGGACCGTAAAAA         TCCGGCAGACC CGCG GGTCTGCCGGA          TTGCATTTTATACAC
  Dde_2316   8 100  29 2334389 .. 2334418 + -23.6  -5.20333   CGGCATAACACAACT       GCGCCCCGCGGC TTTTCT GCCGCGGGGCGC        TTTTTGTTATGCATA
  Dde_2308   7 100  41 2325783 .. 2325808 + -18.3  -4.39166   CGGTACTGACAACAA         CGGGGAGCTCC ATCA GGGGCTCCCCG          TTTTACTGTATGCAC
  Dde_2301   6 100  15 2321034 .. 2321051 + -14.1  -4.74132   AAAAACAGCATCACA             GGGGCGC TCAG GCGCCCC              TTTTTCATGACCTGT
  Dde_2275   4 100  29 2296498 .. 2296523 + -20.5  -5.42605   CGACAGATAATACAA         GAGCCTGCCCG TTTT CGGGCAGGCTC          TTTTCTTTTTATTCC
  Dde_2229   5  60 392 2268700 .. 2268711 +  -5.8  -3.65991   GCTGCCTTCTTAGCA                GGCT TTGC AGCC                 TTCTCTTCAGCAACT
  Dde_2224   3  56 303 2265041 .. 2265058 +  -6.3  -3.40403   TTTGCGGACTTTCCA             GTACTTC TGAA GAAGTGC              TTGTGGTGCGAGAGA
  Dde_2213   1 100  23 2254102 .. 2254125 + -19.6  -5.21709   CCGTACAAAAACAGA          CCGCCCCGTG ATGC CACGGGGCGG           TTTTTTGCTGTACCG
  Dde_2199   7 100 121 2240075 .. 2240097 + -16.3  -5.09895   CCATATAACGCAAAA           GTCCCGCCG TCATC CGGCGGGAC           TTTTTTACGTAGCTG
  Dde_2190   6  84 260 2231397 .. 2231420 +  -8.8  -4.25104   ACACTTTCGGCCAGC          ACCGCC-GCAG CCT CTGCCGGCGGC          TTTTCGTGCAGGGCA
  Dde_2177   5 100  35 2218106 .. 2218128 + -14.8  -4.81212   AACCGATGTACAAAA           TCCCGAGGCC CCA GGCCCCGGGA           TTTTATTATAGTGAA
  Dde_2165   6 100  21 2209123 .. 2209142 + -16.4  -3.53811   CGCCCGGAAAAACAA            GGCCGCCC TTGC GGGCGGCC             TTTAACAACAATGCC
  Dde_2130   6 100  14 2179808 .. 2179830 + -14.9  -5.78622   AATACCCGCCTCTTA           GCCCGCTCT TATCC AGAGCGGGC           TTTTTTTTGGGGTGA
  Dde_2109   2  60 472 2159617 .. 2159637 +  -6.8  -3.53012   GAATGGAAAGATAGC            TGCGGGTG ACAAG CGCCTGCA            TTTCAACGGCAAAAG
  Dde_2103   7  65 154 2152739 .. 2152755 +  -5.1   -4.1964   CACACATGGACATGG              TGTGCTG CCG CAGCAGA              TTTTCAGCTGTTGCA
  Dde_2097   2  54 183 2147850 .. 2147868 +  -6.7   -3.0371   GCCCGGGACACCTCC            TGC-GCGC CAAA GCGCAGCA             TATGTGTCGTAGTCT
  Dde_2090   3  56 363 2138820 .. 2138837 +  -2.6  -4.07568   TTCTGGTCGGGCCGC             AGCTCC GCAGAA GGAGCC              TTTTCCAGAACAGCG
  Dde_2084   1 100  27 2132733 .. 2132750 + -11.3  -5.24129   CTCGGCCATAAAAAA             GGGAAGC AGAT GCTTCCC              TTTTTTATGGCCGCA
  Dde_2079  10 100  34 2121240 .. 2121257 + -14.1  -4.86385   TAAGCCAGACAAAAA             GGCCGCC TCCG GGCGGCC              TTTCTTTTTGCCGGT
  Dde_2049   2 100  43 2092949 .. 2092964 + -11.8   -5.5074   CCCGATAAAAATCAA              GGCCGG TCAC CCGGCC               TTTTTTATTCAATTC
  Dde_2032   5  85 104 2073192 .. 2073210 +  -4.5  -5.15969   CTGACAGACTATTTT             TTCCCGG CTGTT CCGGCAA             TTTTTTGCCTTGCCA
  Dde_2028   4 100  24 2068126 .. 2068148 + -20.6  -4.79352   CTTCCGCCACAAAAA           GGCCCCCGCT GAA AGCGGGGGCC           TTTTCTTATGCATAA
  Dde_2020   5 100  19 2060234 .. 2060254 + -16.9  -4.72272   AACACCCGCACCACC            GGCCTTCCC GCA GGGAAGGCC            TTTTTCATGCACACA
  Dde_2020   5 100  61 2060276 .. 2060301 + -23.3  -3.76373   ATGCACACACAAAAA         GCGGGGCCGCC ATAT GGCGGCCCCGC          TTTACCTGTTCAGGC
  Dde_2005   5  86 279 2048113 .. 2048126 +  -6.7  -5.00616   CGGGGTATAAACAAC               TACGG CTAG CCGTA                TTTTTTCAGGGGCCG
  Dde_2002   4 100  11 2045468 .. 2045488 +   -14  -4.77165   CCTGATGATAAAAAA            GGGGGTGC CCAAA GCACCCCC            TTTTCTTGTAACGCA
  Dde_1991   1  51 150 2034340 .. 2034352 +  -3.3   -3.6502   GAAGCCAGCCGGCAG                CGGTG TCC CACGG                TTTCAGTCCGCGCTC
  Dde_1986   6  85 427 2031044 .. 2031054 +  -2.4   -5.4492   CCTCGCCTGTCATCC                 GCGG AGC CAGC                 TTTTTTATATCTCTG
  Dde_1981   5 100  88 2026904 .. 2026928 + -13.5  -4.38712   TCCCCGAACATAAAA          GCCCGCCGGTG TGG TGTCGGCGGGC          TTTTATGCACATGGC
  Dde_1966   7  67 323 2012701 .. 2012716 +  -3.2  -4.61353   AGATTGCCAAATGTG              CCGG TTTCTATT CCGG               TTCTTTTTCTGTCTG
  Dde_1956   2 100  29 2006010 .. 2006042 + -27.9  -4.83169   GTTATTCAGTAAAAA      GGCCCTCTGGTGGAC AGC GTCCACCAGAGGGCC      TTTTTATGCACAGCT
  Dde_1938   5  51 111 1988374 .. 1988393 +  -2.8  -3.65314   AGCCTAATTAGGCTG            CCATTGCG TATT CGTAATCG             TTGTTGGCAATTACA
  Dde_1918   4  52  78 1969317 .. 1969335 +  -5.2  -3.18264   CTGGGCCGGAATTTG             CCTGGCGT GGG ATGTCGGG             TTGGTAGGTAGAAAA
  Dde_1914   6  85  19 1966831 .. 1966854 +  -8.8   -4.4078   TTCCGGACCCGACGA          TGGGAGCGGC CTCG GCTGCTCCTG           TTTTCGTTGGGCGAG
  Dde_1898   1  47 -35 1950075 .. 1950087 +  -4.8  -3.09516   CGAAGAAAGATTACA                GCGA TTGAC TCGC                TTGCCTACTGCACCC
  Dde_1851   4  65 240 1899977 .. 1900001 +  -8.5  -3.59979   TTTCTCCCCTGATTT          CCCGGCACC GGACGAG GGTGACGGG          TTTGCAGTAAAACCG
  Dde_1839   3 100  27 1891104 .. 1891127 +   -21  -4.32857   TCGGACAGACAGAAA          GGCCCGCCGG CAAT CCGGCGGGCC           TTTCTGTTTGCAGAC
  Dde_1832   5 100  14 1882662 .. 1882681 +   -15  -4.77165   AAAAACAAACAAAAA            GGCCGGTG CGGA CACCGGCC             TTTTATTATGCGGAA
  Dde_1828   8 100  32 1877514 .. 1877531 + -12.7  -5.31519   ATACGCAAATAAAAA             CGGGACC CGAA GGTCCCG              TTTTTATTTGCGTAT
  Dde_1794   6  93  25 1845605 .. 1845622 +  -9.1  -4.74103   ACATGAACTGAAAAA             GGGCACC TCGC GGTGTCC              TTTTTCAGTTCGGCA
  Dde_1778   3 100  23 1831367 .. 1831384 + -14.1  -5.32944   AGCCTGACTGTAAAA             GCCCGCC TTAC GGCGGGC              TTTTTTAATTATCAA
  Dde_1762   7 100  25 1818429 .. 1818455 + -19.5  -5.36441   AATCAGACCATAAAA         GGGCCGGAACG AACTG CGTTCCGGCCC         TTTTTTCTGTAACAG
  Dde_1758   6 100  68 1815907 .. 1815922 + -11.8  -6.02914   GTTCAATCAAAAAAA              GCCCCG CGTG CGGGGC               TTTTTTTTGTATCGG
  Dde_1752   7 100   5 1810890 .. 1810908 + -17.4  -3.28712   TTATTAAATGACATC             CCCGCCGG AAT CCGGCGGG             TTATAACGGCAGGCG
  Dde_1752   7 100  35 1810920 .. 1810948 + -21.1  -2.88069   CGGGTTATAACGGCA        GGCGGCGGAACAT CAA GTGTTCCGCCGCC        TGATTATCGTCTGGC
  Dde_1740   9  70 419 1796724 .. 1796755 +    -3  -4.82667   GCAGCGGCTTTCCGG      GCTTCATTCCGAGGG CGG TTCTTGGAA-GATGC      TTTTTCATGTCGTCG
  Dde_1730  12  59 242 1789934 .. 1789955 +  -8.7  -2.60244   GGAACCGAATAGGAA           GAGACGGTA AAAT TTCCGTCTC            TAAATTCCTTCGAGC
  Dde_1721   4 100  46 1780056 .. 1780068 +  -7.7  -5.33331   TGCTAAGTTGATTGT                TACCC GCA GGGTA                TTTTTGTTGTCTTTC
  Dde_1710  12 100  62 1767483 .. 1767507 + -13.6  -5.38047   GCCGATACAGCAAAA         GGCTCCGCCCG TTTC CGGG-GGAGCC          TTTTTTGTATGCATC
  Dde_1700   4 100  83 1758607 .. 1758641 + -21.5  -3.69083   ACAGGCAGATTAACG     CAGCCAGCCCCTCTG AGATG CTGAGGGGCTGGCTG     TTGTGTATCTATTCA
  Dde_1700   4 100 367 1758891 .. 1758907 +  -3.6  -6.09888   CTGAATGCTTCCCAC              GCGGCA AAGAA TGCAGC              TTTTTTTTCTTCGGG
  Dde_1687  10 100  28 1740199 .. 1740218 +   -15  -5.24129   AAGACAATTGAAAAA            GGGACCGG AATT CCGGTCCC             TTTTTTCTCGGCAGG
  Dde_1672   4 100  63 1725658 .. 1725685 +   -20  -4.55689   TAGATTGTTCAAGTT        TGGGCTGTGAGG GCAA CCTCACAGCCCA         TTTTATGTACATACT
  Dde_1667   7 100 330 1722400 .. 1722426 +   -13  -4.39166   TTTATCACTCATTGC         GGCGGCTCCG ACCGTAG CGGAGCTGCC         TTTTAATGTATGCGC
  Dde_1664  13 100 158 1718602 .. 1718620 + -12.4  -4.55128   GCAGAATAACCAAAA             CACGCCCT CTC GGGGCGTG             TTTTGGTTTGCGGGT
  Dde_1650   7  67 -53 1702926 .. 1702972 +   -10  -3.14211   TCTGTGGAAGGGCTG CGGGGCAATGCCTCGGCGCTTC AGG GCATCATCGAGGAATTGCGCCG TTCGTGACACAGCGT
  Dde_1646   4 100  30 1697166 .. 1697199 +   -14  -5.40072   ACAAGCAGATGCGAC     GTGCCACCGGAAGTT TATGC AGCT-CCGGTGGCAC     TTTTTTTCGGCACGG
  Dde_1641  11 100 323 1693962 .. 1693991 + -26.5  -2.85668   GTTGGCATAAAAGCA       GGGGGCGGCCGGA ATCT TCCGGCCGCCCCC        TGTCATATGGGCATG
  Dde_1635  15 100  26 1688460 .. 1688485 + -19.1  -5.56264   CGGATGAAAGTAAAA         GCGGAGGTTCC GGCG GGAACCTCCGC          TTTTTTGTATTTCGC
  Dde_1631   4  53 157 1683932 .. 1683946 +    -7  -2.92157   AGGCATATACAGAAT               GCGTCC GTT GGCCGC               TGTGTGGAATTCGTG
  Dde_1617   2 100  76 1667643 .. 1667684 +   -26  -3.50853   CGGAGCTGTTGATAA GAGCACACCGGCAGCGGC GGAAAA GCGGCTGCCGGTGTGCTC  TTATCGTTACGGGCG
  Dde_1607   8  49 310 1639766 .. 1639786 +  -4.7  -3.30452   GGAACATACCGGATA            TCTGCGG TCCCCAT CTGCAGA            TTCATGATGTTGTTC
  Dde_1607   8  49 351 1639807 .. 1639818 +  -4.4  -3.24017   GATGTTGTTCACCCA                CAGT GAAA ACTG                 TTCCATTGTGGCGTT
  Dde_1594   4 100  33 1624692 .. 1624718 + -17.3  -5.60993   GGATAAAAATACAAA         CGCCGCCTGAG AGATG CTCGGGCGGCG         TTTTTTTGTCGGCAA
  Dde_1584   9  78 228 1609914 .. 1609944 +  -3.3  -5.08169   ATGTGGGCAAGTCTT      CCATG--GGGCGCAA ACT TTCCGCCCTGCGTGG      TTTTTTCAGATATCT
  Dde_1531   6  58  60 1550928 .. 1550944 +  -2.9  -4.07687   GCCAGCAGGGCATCC              TCGTCCA GCC TGCGCGA              TTTTCCCACAAGGGT
  Dde_1523   7  61  44 1544102 .. 1544124 +  -7.7  -3.35996   TGTTCCCCTACCAAG          TCCCC-GGAG TTGT CTCCTGGGGG           TTATGAATCGCCCTC
  Dde_1495   2 100  29 1516208 .. 1516235 + -22.8  -5.03227   GAAAGGCTCTTTTCA        GGCGCATCCGCC ATGT GGCGGATGCGCC         TTTTGTTTGTGGTGT
  Dde_1488   8 100  38 1511062 .. 1511090 + -18.9  -5.60993   AACCGCCATAAAAAA        GAGGCTGCCACGT CAT ACGCGGCAGCCTC        TTTTTTTATGCAAGA
  Dde_1484   9 100 113 1504942 .. 1504967 +   -19  -5.93809   TCAGGCGATAAAAAA         CCGGCCGCGG GTATGA CCGCGGCCGG          TTTTTTTTGTGGGGG
  Dde_1484   9 100 279 1505108 .. 1505129 + -12.3  -4.72986   CGCCCACATCTTCAA           GCAGCCCGT TGAT ATGGGCTGC            TTTTTCCTGCGCCTG
  Dde_1472  10  73  81 1493377 .. 1493410 + -10.2  -3.31691   GAGGGTCAGTGTGCG     GCCGGCAGGCCTGT CATGAA AGGGGGCTGCCGGC      TTCATGCTATTTGTC
  Dde_1463   6  62  85 1485820 .. 1485832 +  -3.3  -4.28361   CGTGTCGTTCTGAAA                CAGTG CCC CTCTG                TTTTCGTAGGCTTCG
  Dde_1449   9 100  20 1475237 .. 1475254 + -12.7  -4.39329   CAGATTAACAATAAG             GCCCGCT GCAA AGCGGGC              TTTGTTGTGTCCGGT
  Dde_1442   4 100  23 1467682 .. 1467708 + -18.8  -5.27335   TACCGTTTATAAAAA         CAGGCCTGCAGA GCT TCTGCGGGCCTG         TTTTTATTTAAGGCA
  Dde_1421   5 100  54 1446543 .. 1446569 + -19.5  -5.14563   CAGTGGATAAGAAAA         CCGGCGGAACG CATGA CGTTCCGCCGG         TTTTTTGCTGCGGAG
  Dde_1414   5  58 280 1433565 .. 1433580 +  -3.2  -4.11216   GACCAGCTGGATGGA              AGAGCT GTAG AGCTCA               TTTTCGGCATCCAGC
  Dde_1408   8 100  27 1427505 .. 1427536 + -22.4  -3.86252   AGCCAGAACAAACAA      TGACGCCGCGCTTC TCAG GGAGCGCGGCGTCA       TTGTGTTTACTGGAA
  Dde_1400   6  95 171 1416860 .. 1416872 +  -3.3  -5.78622   CCAATATCGCGGTCA                GCCTG CTC CATGC                TTTTTTTTCGCGTAC
  Dde_1395  11 100   7 1412269 .. 1412292 + -15.4  -3.90744   GAAGCTTAGAAACAA          CAAAGCCCGT CTGT ACGGGCTTTG           TTGTTTCAGGGCGGG
  Dde_1355   8  63 286 1371981 .. 1371996 +    -9  -3.09492   TCGTTTTCAGTTACG              GGCTGT ACAG ACAGCC               TGTTGCCCTTGCGCA
  Dde_1323   9 100  24 1344287 .. 1344314 + -15.7  -4.13963   CATACGAAACAGAAG        GACGGGAGTAC GCTCAG GTACTCCCGTC         TGTTTTTTAGCAAAT
  Dde_1313  12 100  35 1333545 .. 1333564 + -12.1   -5.4505   GTAATCTTGTATGAC            GGCGGGC GTGACA GCCCGCC             TTTTTTATTGCCGGC
  Dde_1305   5  65 405 1325618 .. 1325651 +  -5.3  -4.13945   GTCGAGTCTGCGGGT     GCAGGAACGGTGCG TACCTCT TGCACC-TGCCTGC     TTTTACCGTCAGCCT
  Dde_1300   3  95 159 1319571 .. 1319591 + -14.1   -3.4072   GGGTACACAAAAAAA            GACTGCAGT GTA ACTGCAGTC            TTATACTAGCGGATG
  Dde_1287   7  69  95 1306937 .. 1306970 +  -3.7  -4.67608   CTTCGGGATTCAGGC     GCAGCAGCTCTTGCC ACGC GGCAAATGCTTCTTC      TTTTCTGTTCAGGTC
  Dde_1282   3  89 -38 1301805 .. 1301824 + -13.6   -3.5394   GACCCCGAAAAAAAA            GAGCCGTG CGGG CACGGCTC             TTTGCAAAAACATTT
  Dde_1271   9  57 328 1288904 .. 1288916 +  -6.2  -3.52073   ACGACCACTTTAAGC                GCCG GAAAA CGGC                TTCTGATATTCCGCA
  Dde_1249   4  60 287 1263847 .. 1263871 +  -6.3  -3.65425   GTGACTATGTCGCCG          CCGGCAAACAC GTC GGGTATGCTGG          TTTCGCCTGTGTCGC
  Dde_1246  11 100 122 1261634 .. 1261658 + -20.1  -3.96148   TCCGATTATATAAAA          GCCGCACCTGA CCG TCAGGTGCGGC          TTTGTCGTGCGGGCA
  Dde_1236  12 100 173 1254246 .. 1254267 + -17.3    -5.626   CGCAAAATGCGGAAA           GGGCCGGAG TGTT CTCCGGCCC            TTTTTTTGTGCGGTG
  Dde_1224   6 100  61 1248918 .. 1248945 + -15.6  -4.00465   CGAGAGTTAAAATTT        GGTGCCCCGG TCGGTATT CCGGGGCACC         TGTTTTTAGATTGTA
  Dde_1221   2 100 -13 1247791 .. 1247812 + -18.7  -3.34043   AGGCAAAAAAAGAAA           GGCGCCCGC CGTA GCGGGCGCC            TTGTGCGCTGGTAGG
  Dde_1193   7  62  -3 1222309 .. 1222330 +  -2.9  -4.35044   ACCCCACGCACACAG           CTGACAGCGG CAG CCGCTC-CGG           TTTCTGTTTCAGTCA
  Dde_1180   8 100 146 1210000 .. 1210020 +    -9  -5.09685   GGTGAACTGTAAAAA            CGCAGTCT GTTCA GGACTGCG            TTTTTCTGTGTGTTC
  Dde_1174   6 100  97 1203072 .. 1203094 +   -17  -5.21709   AGGTTTGTTAATCAG           GGCGGTGTCG TTA CGGCACCGCC           TTTTTTGCTGTGCAG
  Dde_1169   4 100  22 1194193 .. 1194215 + -20.6  -4.43213   TACCGGTAGATAAGA           GGCGGGCAGC ACG GCTGCCCGCC           TTTTCATGTATTCAC
  Dde_1165   5  69 414 1190472 .. 1190488 +  -5.1  -4.30576   GATGAACAGAACGGC              AAAACGG ACC CCGTTTC              TTTTGCTCATGGCAA
  Dde_1160   6  78 345 1185316 .. 1185326 +  -2.4  -5.18726   GCAGCACATCTGCGT                 GCGG GTG CCGG                 TTTTTGTTATACGCC
  Dde_1152   7  55 450 1181180 .. 1181205 +  -4.7  -3.69354   CTCTGCCGCCTGTGC         TTCGTACGG GTCTGTTG CCGTGCGGA          TTTCCGATTCTGGCC
  Dde_1146   8 100 187 1172642 .. 1172678 + -13.8  -5.67063   CAGTTTTATAGATAG   TCCCTCTGGCAG-TTCC TTCC GGACTCTGCCGGAGGGA    TTTTTTTATGCTCAA
  Dde_1114   6 100  48 1143985 .. 1144010 + -21.9  -4.39277   TAACACCCTACGGTT         GGCCCGGCTGC TTAT GCAGCCGGGCC          TTTCTTATGGTGTTC
  Dde_1114   6 100 224 1144161 .. 1144185 + -21.5  -3.43492   CAGCGGGCAGAAAAA          CGTCCGGCAGC AGC GCTGCCGGACG          TTCTGGTGAGTCTCG
  Dde_1103  11 100  66 1132652 .. 1132675 +   -16  -5.40072   GTACAGGCAATAACG          GCGCCGTCTC ACGG GAGGCGGCGC           TTTTTTTGCGGCCGG
  Dde_1084   6  81 370 1115656 .. 1115683 +   -12  -3.53444   CCCGCCGGACGTATC        CGTCTGCCGT-GC GCT GCTGCGGCAGGCG        TTTGCGCGGCCATGG
  Dde_1078   8 100  66 1108312 .. 1108338 + -15.9  -4.78572   TGCGAAGAACAAAAA         CGCGGCTGCAT GGGTA GTGCAGCCGCG         TTTTATTACTTGCGG
  Dde_1073   7 100  26 1100845 .. 1100869 + -20.1  -5.71712   GCGGACAATAGTAAA          GCGGGAAGGCT GTC AGCCTTCCCGC          TTTTTTTATATGCAG
  Dde_1053   7  65 370 1081795 .. 1081820 +  -5.3  -4.11216   AGAACGCCGCACCAG         CGCACGGCTTG TCCG CCAGTCATGCG          TTTTACCGGTGGCGC
  Dde_1050   8 100  94 1079105 .. 1079127 + -19.2  -4.23781   CTGCAAACGGAAAAA           GGCCGCCTCT TTC AGAGGCGGCC           TTTGATTTTAGTCGG
  Dde_1030  17  87 137 1057380 .. 1057401 + -15.9  -2.88544   CGGGCAGTAAAAAAA           CAAGCGCCG CGGA CGGCGCTTG            TCTGTCAGGCTGCGG
  Dde_1018   8 100  85 1041766 .. 1041791 + -16.9  -4.66537   GGCGGACTGCTGAAA         CGCCCTCTTCC TCAC GGAAGGGGGCG          TTTTGTGTTGCAGGC
  Dde_1001   4  78  12 1027028 .. 1027053 + -11.7  -3.21925   CTGAGCTGCGGTCAG         CGCGGCGGCAG CACC CAGCCGCGGCG          TTCGTAGTGGCATGT
  Dde_0977   6 100 111 1005701 .. 1005724 + -18.2  -4.52589   GGAGAAAAGTAAAAA          CGCCCGCATC TGCC GATGCGGGCG           TTTTGTATGCAGAGC
  Dde_0974   7 100  33 1003207 .. 1003227 + -16.9  -5.46276   CAGATTTTTTCCGGC            TCCGGCACC ATC GGTGCCGGA            TTTTTTGTATGTATT
  Dde_0950   5  62 218  976426 ..  976436 +  -6.8  -3.63744   GGCGCAACCCGGAGC                 GCTC TTC GAGC                 TGTTTTCCGGGGCAC
  Dde_0911   2  52 453  939742 ..  939753 +  -4.4   -3.4811   GTCATGATCATTCAT                CATC GGCG GATG                 TGTTCTTCTGCGGGC
  Dde_0889   5  67  44  918697 ..  918712 +  -6.1  -4.07568   AAGACATCCAATGGT              CGGGT CAAACC ACCCG               TTTTCACAAACCAAA
  Dde_0881  13  67 152  913192 ..  913225 +  -9.5  -3.15677   GCCGGTGCCGGTACA     TACAGGCGGACAGTT TTGT AACTGCCCGCCCGCA      TTGCATCATTCTGTC
  Dde_0873   4 100   5  903011 ..  903032 + -18.7  -5.71712   TTTTGCCATGACAGG           CGCGGCCGG TTAT CCGGCCGCG            TTTTTTTGTATGCAG
  Dde_0867   8  93  53  896478 ..  896503 + -11.9  -4.34402   GGCACAACGCAAAAG         GCCCCGCAT CTGTCTGC ATGCGGGGC          TTTTCGTGTAACAGA
  Dde_0856   8  67 338  886580 ..  886591 +  -5.8  -4.07885   AAGCGCCCGCGAAGT                CGTG GAGG CACG                 TTTTCAACCACGATG
  Dde_0822   7 100  35  846727 ..  846746 + -13.6   -5.4505   GTCTGAAATCCGGAA            GGCCGCTT GCCT AAGCGGCC             TTTTTTGTTGCGGCG
  Dde_0822   7 100 102  846794 ..  846812 +   -16  -4.52589   TATGACATACAAAAA             GCCCGCGT AAT ACGCGGGC             TTTTGTATGCGGGCA
  Dde_0806   6 100  32  826499 ..  826526 + -22.8  -5.24129   TTTATGGTGTATGTT        CACCCCGCACGG GTTG CCGTGCGGGGTG         TTTTTTATGCGCGGG
  Dde_0799  11 100  52  819963 ..  820007 + -13.6  -4.56597   GGTATCCGCCGCCAC GG-CTGCCGCTGTG-CCGGTCA GGT TGTCCGGTTCCAGCGGCAGACC TTTTTCCGGCGCCCG
  Dde_0794   7  60 370  814973 ..  814985 +  -6.9  -3.50869   GCAATGCTTCCAGCA                GTGCG GCC CGCGC                TTGTGTGCGCTGCTG
  Dde_0783   7  47 190  805093 ..  805114 +  -2.1  -3.61398   TTTCGTCATGCTGTC           TGCCGGTGT GCGT GCGGCGGCG            TTCTTGCGGCCACCA
  Dde_0772   4  83  31  796243 ..  796272 +   -15   -2.5655   TGACGACAGTAAAAA       CGGGCACACGGT TGTTTT ACCGCGTGCCCG        CTTCGTGTCGGTGAG
  Dde_0766   7  86 129  791625 ..  791676 + -12.5  -3.62695   TGCCGTGGTACCGGC G-GGCTGAAGCGGAATCTTTCCGC GGATG GTGGAAAAATTCCGCTTCAGTGAC TGTTATTTATGAAAA
  Dde_0755   8  54 294  781870 ..  781890 +  -3.3  -3.79113   GACTCGCAGGCCTTG           CCGGA-AC CTAGTC GTATCCGG            TTGTTGTACACGGCT
  Dde_0727   7 100  43  749550 ..  749573 +   -16  -4.34482   TTTAAAACGCATGAA          CCGGCACCTC TGAC GGGGTGCCGG           TGTTTTTTTCCGCAG
  Dde_0719   3  60  84  738830 ..  738887 +  -4.1  -4.16301   CTGCGGCAGCAGTGC ATGGTCAGGCCGGATAACGGGCGCACGC ACATG GCATGCGCCCGGT-TCCG-CA-GACCGC TTTGTGTCTGATGTC
  Dde_0709   9  69 -16  727203 ..  727215 + -10.5  -3.14132   CGGAAAAGCGCATGT                CCGCC ATT GGCGG                TTGATGCAGCAGCAC
  Dde_0702   8 100  19  720328 ..  720351 + -19.6  -6.11243   TTTGCACGGAATAAA          CCGGCCGGTG CATG CACCGGCCGG           TTTTTTTTATTCAGT
  Dde_0697   3  44 -35  713980 ..  714008 +  -3.8  -2.87931   GTGACCAGAAGCGGA       GCCGGACCGGCCAC TGC GTA-CCGG-CTGGC       TGTGTAGCGGGTCAG
  Dde_0691   7 100  54  705929 ..  705960 +   -26  -2.59748   GCCGTCCATGCAGAA      GCGGCCCGCACCAT ACAT ATGGTGCGGGCCGC       TCCGTTATGGGACTG
  Dde_0677  12  86 353  694341 ..  694356 + -10.4   -4.1891   CCGATACCTGCAAAG              GCCACC GCCC GGTGGC               TTTGTGTTGCCGCAC
  Dde_0667   5 100  35  682936 ..  682966 + -21.2  -4.19177   CGGGTATGAATAAAA       GGCTGCTCCGGGAC GTT GTTCCGGGGCAGCC       TTTGTGTTGCAGGAT
  Dde_0655   5 100   5  674265 ..  674298 + -23.3  -2.75712   CCCGTAGCTGAACGG     GGCAGGGCCATGCTGC CGC GC-GCATGGCCCTGCC     TGATTGAATCCGTCC
  Dde_0646   8 100 -12  666106 ..  666129 + -18.2  -4.66987   GCCGGTACTGAAAAA          GCGGTCTGCC TGAT GGCAGACCGC           TTTTATTGCGGTATG
  Dde_0637  12 100 109  657465 ..  657486 + -15.9  -3.23335   GCTTATACAAAAGAA           CAAGGCGGC ATGA GCCGCCTTG            TCTGTATTTATGGCA
  Dde_0625  10 100 146  645280 ..  645320 + -14.8  -5.48825   GTTACCCGCAATCTA CACCGCACATCGCTTCTGC TCCG GCAGGGCCG-TGTGCGGTG  TTTTTTTGCGTGCTG
  Dde_0625  10 100 216  645350 ..  645374 + -18.6  -3.85698   GCCGGGCATAAAAAA          GCGCCGCACC CGAAA GGTGCGGCGC          TTTGTCAGGCGGAGA
  Dde_0616   2  54 445  637981 ..  638007 +  -7.3  -2.68434   TCTTCCTTCCAGTTT         GATGCTAGCAG GATAG CTGTTAGCACC         TCATGTCCTGTAGGG
  Dde_0607   7 100  36  631564 ..  631589 + -20.5  -6.15828   AAGTACAACGCAAAA         CGCCGTCGTCC CTGC GGACGACGGCG          TTTTTTTTTGCTGCG
  Dde_0593   9  95  33  617524 ..  617542 + -13.1  -4.22283   GATATGAATGAAAAA             GGGCGCC TTTGC GGCGCCC             TTTGGTGTTTTTTTG
  Dde_0574   8 100  58  600496 ..  600537 + -17.4  -4.37763   ACATGCATTTTCTAT CCGCCGCCGGA-AGC-CGTT TTTC AACGAGCAGTCCGGCGGCGG TATTTTTTTGCGTGG
  Dde_0561  13 100  16  586632 ..  586657 + -16.1  -5.37593   CTGTCAGCTGTATTT         GCCCGCGGTGC CGTT GTGCCGCGGGC          TTTTTTGCTTTGCGG
  Dde_0557  11 100  49  580389 ..  580414 + -21.9  -5.26316   ACAATGACAAAACGA         CGCGCCCCGTC ATGC GACGGGGCGCG          TTTTTTGTGCGCTGA
  Dde_0551   6 100 114  572405 ..  572445 + -21.4  -4.38927   CTGTAATGAAAAAAA GGCAGGCACGG-AAA-CCGG ACA CCGGTTTTTCCGTGCCTGCC TTTATTATCTAACGC
  Dde_0547   7 100  63  564561 ..  564600 + -25.2  -4.10161   ACGGTGGCCGGAACA  GCATGACGGCCGGAACAG GTAA CTGTTCCGCCCGTCATGC   TTGCTTTTTTTGTCT
  Dde_0534   5  44  76  543093 ..  543116 +  -3.8  -2.99562   GGTGACATTTTCATT          GGCTGTTTAC ACCC GTACAAAGCC           CTTTGTGGTGAATTT
  Dde_0534   5  44 466  543483 ..  543512 +  -3.5  -2.91144   GCTCAGGGGAGTACG       CAGTTCATGGCTG ATGT TGGCCACAAACTG        TGATTTGAGCCGTAC
  Dde_0517   6 100  27  525249 ..  525274 + -16.9    -5.093   CCGTCCGGATGAGAA         GCCGCCCGCTGC AGA GCAG-GGGCGGC         TTTTCTTGTTTTGCC
  Dde_0514   4  45  99  523494 ..  523521 +  -4.1  -3.01791   CCCACCAGTGCACAT        TGGAGCGCCCCA GCCCG TGGCGTGC-CCA        TCTTGGCACCAGCGT
  Dde_0498   5 100  29  506805 ..  506825 +  -9.7  -6.06529   ACGGAATACAAAAAA            GCCTTTCCC CGC GGAAAAGGC            TTTTTTTTGTGTGTC
  Dde_0485   8  54 294  495304 ..  495324 +  -3.3  -3.79113   GACTCGCAGGCCTTG           CCGGA-AC CTAGTC GTATCCGG            TTGTTGTACACGGCT
  Dde_0457  10 100 275  467339 ..  467363 + -18.6  -3.81806   GGCGGAAAAAGCGTT          CAGGCCGCCC CGTAC GGGCGGCCTG          TCTGTTTTTTTGTGC
  Dde_0431  15 100  85  437845 ..  437871 + -22.4  -2.75064   GCGGATGTAAAAAAG         CGGGCAGGATGC GGT GCATCCTGCCCG         TCGTTGCATGCGGCC
  Dde_0414   6  84  48  411963 ..  411981 +  -3.1  -5.40072   CTTTCCGGTGTGCTG            CGGGCGCT GTTG AG-GCCTG             TTTTTTTGCGGCGCA
  Dde_0410   7 100  59  406549 ..  406580 + -20.9  -2.64759   TGCCATGAAAGTGCA      GGCACCCCCGTCC GCAACA GGGCGGGGGTGCC       GTATTATTGGGGTTA
  Dde_0391   5 100  25  385937 ..  385971 + -17.8  -5.29782   ACATTGTCTTTCACA     CGCCCCCGCAGTTGCT TCC GGCAGCCGCGGGGGTG     TTTTTTATGCATATG
  Dde_0372   9  65 224  367415 ..  367454 +   -10  -2.89564   GGCTGAAACAAACGA  G-GCCCCGCGGGGTTTG GTCTGTA CAAAACCGGCGGGGCGC  TGTGTCCACTGGCCG
  Dde_0369  13 100  77  361424 ..  361445 + -15.9  -5.61881   TATGCGTATGAAAAA           GGCTTCCCC GTCG GGGGAAGCC            TTTTTGTTTTTGCAG
  Dde_0359  11 100  32  348665 ..  348689 + -20.7  -4.83243   ATGATCATAAAAAAG          CGGCCCCGGCG TCA TGCCGGGGCCG          TTTGTTTTATCTGCG
  Dde_0349   4  61 194  339756 ..  339774 +  -7.4  -3.41051   CAGCATCTGGGCATA             GCAGGC GTCAATG GCCTGC             TTGTCCTGCACCTGC
  Dde_0339  11 100  27  329790 ..  329815 + -19.1  -5.57054   TGCATACGGCTTCAA         GCGTGCGGAAC ACAT GTTCCGCACGC          TTTTTTTACGTTGTT
  Dde_0328   8 100  11  317201 ..  317227 + -18.1  -3.85817   CCTGATGATAACCCG         CCGGCGGTTCT GTAAA AGAACCGCCGG         TTTCTGCGGGCAAGT
  Dde_0328   8 100 113  317303 ..  317334 + -17.3  -4.77036   CTCACACAGGAAAAA      CGCTCCGG-CGCGC ATGTG GCGCGTCCGGGGCG      TTTTTAGTACTGCGG
  Dde_0300   5 100  28  291500 ..  291524 + -16.5  -4.84761   AGACGGCAAAATACA          GGGAGAAGGCT TCA GGCCTTCTCCC          TTTTTGTGAGCATCT
  Dde_0287  13 100  50  276723 ..  276750 + -14.2  -4.90906   AGTCATGAAGGCAAA        CCGCACGAGACA GCAC TGTCTCATGCGG         TTTTTGCTGTTCTGC
  Dde_0279   5  67 271  272491 ..  272510 +  -3.4  -4.64861   ATTCCAGACAGAACT            CCACGGTG AATT CTCCGTGA             TTTGTTTTGAAGGGA
  Dde_0268   3 100  25  254193 ..  254216 +   -16  -6.06723   GAACCATGACTACAG          GCGCACGGCC CGCA GGCTGTGCGC           TTTTTTTTTCCGGCG
  Dde_0262   9 100  32  247312 ..  247337 + -18.3  -6.09888   GAAAACGGATTCAGG         CCGGTGCACCG TGTG CGGTGCGCCGG          TTTTTTTTATTGCAC
  Dde_0239   2  63 137  225100 ..  225113 +  -9.5  -2.64218   GCATGTGCGTGGTGC               GCCGC TCTG GCGGC                ATTGTCGTAGCCGAT
  Dde_0226   3  52 387  212423 ..  212440 +  -5.5  -3.16564   AACAGACGCTTGACC             GGTGCCT TCTG AGGCAGC              TTGATGAAGTCGGCA
  Dde_0220   5  93  -6  204214 ..  204247 + -11.7  -4.36914   GGAACTGGCTGCTGC     GGCGTAAGCCGCCGGC GGT GCC-GCGCTTTGCGCC     TTTTGTCCGCGGGCG
  Dde_0212   5  66  27  194245 ..  194259 +  -9.2  -3.36515   CGTTGCGCCGGAGAC               CCCTGC CGT GCGGGG               TGTTTCAGCCTGACC
  Dde_0207   6 100 145  186550 ..  186571 + -17.3  -5.40072   GTACAATGTGTAAAA           GCCGCCGGA ATGT TCCGGCGGC            TTTTTTTACAGAAAG
  Dde_0201   7  79 249  183518 ..  183528 +  -3.2  -5.18726   GCGTTTCTGGGCGGC                 CGGA GTT TTCG                 TTTTTGTTCTGGGCC
  Dde_0195  10  60 194  179996 ..  180016 +  -3.9  -4.16943   TCGGGCACCACCACA            CTGCCGTCA GCC TGCTGGTAG            TTTTCCAGTATGGCC
  Dde_0187  10 100  22  173313 ..  173342 + -20.1  -4.19624   GCACCATATGGTAAA       CCGCCCCGGAGAA TAAT TTTTCCGGGGCGG        TTTATGTTCCGGCTG
  Dde_0180  10 100  29  167186 ..  167213 + -21.4  -4.96848   CGCCTGTATTTTTGT        GACGCGCTTCCG TGAC CGGAAGCGCGTC         TTTTTGTATGCGGAA
  Dde_0169  12  73   9  153215 ..  153227 +  -5.5  -4.56597   ATGCTGAAATAGGTT                CGGCA GCG TGCTG                TTTTTCAAGCGCAAC
  Dde_0164   9 100 262  150387 ..  150402 + -11.8  -4.72272   GCACAAACAGAAAAA              GGGCGC ACAT GCGCCC               TTTTTGATGGAAGAA
  Dde_0159  14  56  75  146140 ..  146181 +  -5.8  -3.38581   CAGCTGACGCTCTGA CGGCT-GCG-GGGCACGACCG GGC CGGACA-GCCTGCGCAAGCCG TGTTTGCCGGTTGAT
  Dde_0159  14  56 136  146201 ..  146211 +  -2.4  -4.15222   TGCCGGTTGATAACT                 TCCG GTA CGGC                 TTTGTTCCGGCCGGT
  Dde_0152   4 100  30  140684 ..  140708 + -21.5  -5.40072   GTGCTGAGTATACCG          CCCGCTCCGGA TTT TCCGGAGCGGG          TTTTTTTGCGGGCGG
  Dde_0134  14 100 331  125897 ..  125934 + -24.3  -3.65046   CAGGGAGATCATCTC   CCTGCCCGCCGGAGGCTG CTT CA-TCTCCGGCGGGCAGG   TTGTTCAGCTGCGGC
  Dde_0126  10 100  41  118440 ..  118474 +   -20  -3.86346   TATGGCCGCTGAAAA     CCCCGCCGGACGGACG CTC CGTTTTTCCGGCGGGG     TTTCTGACGCCGTGG
  Dde_0119   7  95 413  111951 ..  111986 +  -5.4  -5.37593   CCTTCGGCGGAGCCG    TATGCG-GCTGCGCGCT GCC GGCGGGCAGTGCGTGTA    TTTTTTCCTTTCCCG
  Dde_0116   6 100  26  110207 ..  110233 +   -18  -5.64274   TGTCCTGAATGACCC         CGGGCACCGGCA TAG TTCCGGTGCCCG         TTTTTTTATGCATCA
  Dde_0108   9  74 342  100356 ..  100378 +  -4.7  -4.77165   TGTTGCGCGGGTGAT           GCCCAGCCG GCGGG CGGCTTCGC           TTTTATTGTCGGCAC
  Dde_0097   3  58 446   89230 ..   89254 +  -2.8  -4.08767   TTGGCGAGGCTGGCC         GCTTCTCCGGC AGCG GTCAGAG-AGC          TTTTCGAACCGTCCA
  Dde_0088  10  64  17   81949 ..   81980 +   -10  -2.77344   CTGCGGGCGAAAAAA      AAAGCCCCTTCCGC CACA GCGGAAGGGGCCGG       ATTGTTGCCGGATCA
  Dde_0072   7  74 124   62937 ..   62959 +  -9.8  -3.61715   AAGGGAATCAGGTCG           TCGGGCACGG GGG CTGTGGCCGA           TTGTTCAAAAAAATG
  Dde_0062  11 100  27   53351 ..   53381 +   -27  -5.03994   TGCCCGTATACTGAA       CGGCGCCGGATTCC TGT GGAATCCGGCGCCG       TTTTTGTCTGTCCGG
  Dde_0062  11 100  89   53413 ..   53449 +  -8.1  -5.86332   ACATGATGCCGCCGT  GCTGA-C-GGCATGGCCG TCAG CGGCC-TGCCTGATCGGC   TTTTTTTTCCGTTCC
  Dde_0058   4 100  14   49927 ..   49950 + -18.2  -4.96848   GATGCGTACAGCAAA          GACCGGACGG GTAT CCGTCCGGTC           TTTTTGTATGCAGAG
  Dde_0055   7  60  17   45672 ..   45694 +    -7  -3.57651   CGGCGTTCCGGGCGG           GTTTCCGGTA ATT TGCCGAAAAC           TTATCTGATGTCCAG
  Dde_0046   4 100  48   37465 ..   37492 + -22.8  -5.71712   GCTGATGACTGTACA        GCCGCCCGCATG GATT CATGCGGGCGGC         TTTTTTTATGTACCG
  Dde_0035  12  90  -8   28107 ..   28122 + -11.8  -3.96932   GGAAGTAATCAAAAA              GGGGCC TAGC GGCCCC               TTTATCGGTGTGTGT
  Dde_0030   6  67 432   25554 ..   25566 +  -3.4  -4.57837   AATTATATAATCGTA                TCTG CTTTC CAGA                TTTTTCAGGACATCT
  Dde_0017  11 100  18   17565 ..   17594 + -20.1  -4.82901   TGATTCAGTATGATT       TGCCCGCCATCCT TTAT GGGATGGCGGGCA        TTTTTATGCACCGCC
  Dde_0006  10  90 395    9235 ..    9247 +  -4.7  -5.28942   AGATCATCTCCCTGC                CCGCC GGC GGCTG                TTTTTGTTTCAGGTA

SUMMARY

661 putative operon ends contain 4289 possible terminators.
Percent operon ends hit by terminators of confidence >= x:
	x	#>=x	hits>=x	%hits>=x
	100	435	355	326	49 %
	99	435	355	326	49
	98	435	355	326	49
	97	435	355	326	49
	96	435	355	326	49
	95	467	375	340	51
	94	467	375	340	51
	93	489	388	351	53
	92	489	388	351	53
	91	502	393	352	53
	90	509	399	356	54
	89	521	407	359	54
	88	524	408	360	54
	87	537	419	365	55
	86	555	432	372	56
	85	563	438	376	57
	84	570	443	381	58
	83	594	462	392	59
	82	598	464	392	59
	81	611	473	394	60
	80	627	487	399	60
	79	636	492	403	61
	78	650	500	407	62
	77	661	510	409	62
	76	674	520	411	62
	75	687	532	416	63
	74	724	561	426	64
	73	734	568	430	65
	72	751	585	436	66
	71	775	601	438	66
	70	799	621	445	67
	69	824	645	454	69
	68	873	681	465	70
	67	918	724	482	73
	66	942	739	488	74
	65	1016	797	500	76
	64	1040	815	505	76
	63	1076	842	511	77
	62	1161	906	520	79
	61	1188	924	527	80
	60	1294	1020	544	82
	59	1346	1060	549	83
	58	1415	1114	557	84
	57	1469	1149	561	85
	56	1595	1247	575	87
	55	1678	1304	578	87
	54	1808	1403	596	90
	53	1888	1455	600	91
	52	2057	1576	611	92
	51	2220	1678	618	93
	50	2356	1770	622	94
	49	2560	1913	627	95
	48	2567	1918	627	95
	47	2847	2103	637	96
	46	2927	2163	639	97
	45	3221	2350	644	97
	44	3327	2411	649	98
	43	3583	2567	652	99
	42	3803	2719	656	99
	41	3896	2781	656	99
	40	4070	2897	658	100
	39	4180	2960	658	100
	38	4289	3037	658	100
	37	4289	3037	658	100
	36	4289	3037	658	100
	35	4289	3037	658	100
	34	4289	3037	658	100
	33	4289	3037	658	100
	32	4289	3037	658	100
	31	4289	3037	658	100
	30	4289	3037	658	100
	29	4289	3037	658	100
	28	4289	3037	658	100
	27	4289	3037	658	100
	26	4289	3037	658	100
	25	4289	3037	658	100
	24	4289	3037	658	100
	23	4289	3037	658	100
	22	4289	3037	658	100
	21	4289	3037	658	100
	20	4289	3037	658	100
	19	4289	3037	658	100
	18	4289	3037	658	100
	17	4289	3037	658	100
	16	4289	3037	658	100
	15	4289	3037	658	100
	14	4289	3037	658	100
	13	4289	3037	658	100
	12	4289	3037	658	100
	11	4289	3037	658	100
	10	4289	3037	658	100
	9	4289	3037	658	100
	8	4289	3037	658	100
	7	4289	3037	658	100
	6	4289	3037	658	100
	5	4289	3037	658	100
	4	4289	3037	658	100
	3	4289	3037	658	100
	2	4289	3037	658	100
	1	4289	3037	658	100
	0	4289	3037	658	100
