# Supplementary material for: Rapid, accurate, computational discovery of Rho-independent transcription terminators illuminates their relationship to DNA uptake
Source: Genome Biol. 2007 Feb 21;8(2):R22. doi: 10.1186/gb-2007-8-2-r22 (PMC1852404; doi:10.1186/gb-2007-8-2-r22)
Supplement: Additional data file 2 — As described in the text, the entire robust tail-to-tail region is searched; if the region is less than 500 nt, then the 500 nt downstream of the stop codon is searched (stopping if a gene start is encountered). In the case of ties, all terminators with the high score are output. [file gb-2007-8-2-r22-S2.zip › Desulfovibrio_vulgaris_Hildenborough.ttperf]

   DVU0006   3  49 168    8725 ..    8745 -  -2.5  -3.61178   CGGATGCACGGTAAA            GGGCC TCATCAGGCTT GGCCC            GTTAAGATGAGGTGC
   DVU0006   3  49 -46    8938 ..    8959 -  -2.8  -3.48668   ACGATGACAGGACAA           TGCGCGGC CCCCAC GACGCGCC            CGGTGACACTCCCCA
    infA-1   7 100  29   18424 ..   18441 - -11.3  -5.64274   GCACCCATAAAAAAA             GGAACGC CTTG GCGTTCC              TTGCGTGCTGTGAAG
   DVU0025   5  49 383   27297 ..   27331 -  -5.6  -3.08464   GCATCATTCATGGAA     GCAGTGGACATCGATG CTC CATCGCGGTGTACTGC     AAAGGGTAGGGTAAT
   DVU0030   8 100  33   36431 ..   36449 -   -16  -4.70583   GCCATCAACATAAAA             GCCCGGCA TCC TGCCGGGC             TTTTCGTACACGGGC
   DVU0035   6  89 315   41361 ..   41385 - -14.2   -3.8372   ATCGCAAGAAGAGAA          GGCCGCCCTG TTCCT CGGGGCGGCC          TTTGCGTTGTGGAGA
   DVU0041   4  49   2   47241 ..   47255 -  -3.4  -3.40522   ACCGGCGGACGACAA               CGGCCC TGT AGGCAG               GCTATTCCTGCGTCA
   DVU0067   6  51 137   78703 ..   78725 -  -3.2   -3.6239   ATAGGGACAAAGGAA           GCCCGACGCC GTT GGCACCGTGA           GAACCGTGGACGAAG
   DVU0081   3  42  62   98477 ..   98497 -  -3.9  -2.71712   TGGCGCCGCTGAAAT            CCGCAAGTA CAG CACCTGCCG            CCTGACACCTGCCTC
   DVU0089   2  44 110  113769 ..  113826 -  -4.5  -2.87344   CATGGGCGGCATACA TGCCATCGTGCCCACCACGCTGTTGTC CCTT GTCATGTTCGTGGCGGGGTCGCTGGCA GGGCGTCCTTCCGGT
   DVU0092  15  60  46  117062 ..  117073 -  -7.2  -3.39732   GAAGGACGGCAAATA                GCCC GGTA GGGC                 CGGTAGCGGTAAAGC
   DVU0105   5  93  11  138140 ..  138165 - -20.5  -2.84325   CCGCCTGAAACATGA         GCGGGACGGAG TTCG CTCCGTCCCGC          AGGGTGTCGTCTAAT
   DVU0117   3  55 126  150687 ..  150717 -  -6.6  -3.25823   GCTGTGCCACATGAA       CCGCCCTTCCAGCG GCA CGCGTGAGGGGCTG       GCGCAGGCCCTTCCC
   DVU0128   3  44 272  163903 ..  163918 -  -4.6  -2.70932   CTGGCCCGTGAACTA              TGGCCG CTTG CCGCCA               TCGGCCTTTTCTGCA
   DVU0134   3  46 356  170074 ..  170088 -  -5.6  -2.75481   GTCCAAGGTGAAGCA               GGAAGC CTA GCCCCC               TGCGGACGAAGGATT
   DVU0145   3  74  33  179973 ..  179996 - -13.2  -3.29096   CCCATGAACGAGGAA          TGCCCGTGCA GGGC TACACGGGCA           TTCGAGGGAGGAGTG
   DVU0153   6  89 368  189620 ..  189636 - -10.8  -4.38171   GAGATTACAGGAAAA              GCCCCC TTGAT GGGGGC              TTTTTGCGTGCGTGG
   DVU0159   3  95  90  196485 ..  196510 - -19.1  -3.40522   ACCCCGTTACGACAA         TCCCCGTCCTC GCAT GAGGACGGGGA          TTGTCGCTTGTGGAA
   DVU0165   3  88  54  205277 ..  205296 -   -15  -3.75153   GTCGCTCAATGGAAA            GGCCCGCA TGTA TGCGGGCC             CTTCGTTTGTCTTTA
   DVU0187   6  69 372  230797 ..  230850 -  -2.9  -4.56133   CTTCAAGAAGGAAAA GTAGACGCGCCGGGTGTGGCC-CG GTCTCCG CGTGGCCATGCGCGGGGTGTCTGC ATCGTCAAGCCCGCC
   DVU0190   2  44  20  235376 ..  235414 -  -3.8  -2.91728   AGGTCGAAGACGAGA   TGGCTACGGATGCG AGTTCGTCTGA CGCATCCTCTGCCA   AAAGGAAGAAGCTCT
   DVU0226   1 100 349  262278 ..  262308 - -16.8  -4.45738   GAGGGTAATAAGAAA       GCAGGCAGGTCGGG GGT CCCGGCTTGCCTGC       TTGAAGTTGTTTTGT
   DVU0233   6  59 410  266509 ..  266527 -  -2.2   -4.1721   AGGCACAGGTCAAAA             TGCAGCCC CAT GGGCAACC             TTACCCCGGAGAGTT
   DVU0236   7  56  21  269250 ..  269262 -  -3.3  -3.86346   GGATTGGCTCACAAA                CGCCT ACC AGCCG                ACGCAGGATCAACCG
   DVU0244   7  52 327  275830 ..  275845 -    -6   -3.2794   GCTGACCGACATCAA              GCCCGG CAGT CCGGTC               CGGGGCGTACTGACG
   DVU0274   5  93 140  316804 ..  316838 - -17.1  -3.41693   GGCATGAGTAATGAA     GAGGCCACTCCCGTC TGTCT GGCGGGGGTGGCCTC     GTCATCGTGCGTTGC
   DVU0287   6  49 325  332973 ..  332990 -  -2.1  -3.56972   ATGGGATCAAATGAA             TTCAT-GA TGT TCTATGAA             AGGCTCGTTAGCGAG
   DVU0300   2  49  64  347448 ..  347505 -  -5.6  -2.99545   GCGATAGACGATATA GCGACGGGCCACGGCGTACAGGCGC-GAT TCC ATCAGCACCTGTTCGACGTTGTCC-T-GC ACCTGTTCCTGTTCG
   DVU0308   6  84  68  353235 ..  353261 - -15.1  -3.32844   GTTGCCAGCCCAGAA         GGGGCCGCACC TTATT GGCGCGACCCC         TTCGGTATGGAATGG
   DVU0327   5 100  34  370156 ..  370183 - -20.6  -4.15066   CATCCATAAAGCAAA        GGCCCGTCCGGC ATGT ACCGGACGGGCC         TTGTCTCTTGCGTTT
   DVU0336   2  78 191  380555 ..  380579 -   -15  -3.06183   GCGATGCCTACGCAA          CAGGGCGACC GCTAG GGCCGCCCTG          TTCTGCATTCTTCTG
   DVU0362   5  43 -40  411484 ..  411501 -  -2.5  -3.14051   GCAGTCCCAGCAACA             GCGGGCG CAGG CGGGCGC              AGGGGGCCGCGTCCA
   DVU0370   6  68 190  418068 ..  418078 -  -5.4   -4.2558   CATTTTTCAGTAAAA                 TGCT TGC AGCA                 TGGAGTGGTTTTTAT
       flr   6 100  54  433732 ..  433758 - -22.4  -3.19463   CGCATCACGCAGGAA         GCCCGCACCATG TAG CATGGTGCGGGC         TTCTCTTCCGGTCGC
   DVU0391   3  62 238  438866 ..  438877 -  -7.2  -3.62522   GAACGTGCGGAAGAA                GGCG TTGT CGCC                 CTTGCCCGACGTGTG
   DVU0394   3  56 187  442543 ..  442554 -  -4.4  -3.72576   GGTGTCGCTAGCAAA                TACG GTGT CGTA                 CCGTGCGGTCTGGGG
   DVU0397   8  88  19  445011 ..  445054 - -17.5  -3.06796   TGGCATCCCATGCAA CGCGGCGTCACCTC-TCCCC ATACA GGGATGGAAGTGACGCCGCG GCAGTGCGAGGGAGC
   DVU0406   2  43 225  454404 ..  454438 -  -2.7  -3.25204   CCATGGCGAAAGACA    CCACAGCCTGCACACC ATTC GGAACGCC-GCTGCGG     TCGTTACCTCGGTCC
   DVU0409   6 100  28  458822 ..  458847 - -20.5  -3.96327   ACGTGTGACGACAAA         GGCCGGATGCC CGCG GGCATCCGGCC          TTTACGTCGGCAACA
   DVU0416   4  49 213  466798 ..  466809 -  -5.8  -3.01791   AGGCTGTCGGCAACA                GCAG GAGG CTGC                 GCAACAGGTGTCCTG
   DVU0422   2  86 159  474949 ..  474988 - -16.5  -3.17075   GCCCCCGGAATGGAA  GGAACATCCCCCGTGCG GTTCTT CGCATGGGGGATGTTGC   GTTTCAGGGGCTCAT
   DVU0426   1  47   0  481809 ..  481824 -  -4.6  -3.01712   GCGTCGTTTGCAAGA              CCCTGC CGAT GCAGGT               CAGAGCAACGCGGAA
   DVU0429   3 100  33  484312 ..  484335 - -19.6  -3.52073   GCCTGAACATGAGAA          GGGGCACGGC GTTC GCCGTGCCCC           TTTGTCAGACATGGT
       ade   1  49 406  497197 ..  497207 -  -2.4  -3.57144   CTGTGCAGGCCGAAA                 GGGC CGT GGCC                 TCGTTGATGGCTTCA
   DVU0452   4  58  65  517633 ..  517651 -    -8  -3.29511   CTCACTGCGGGAGAA             CCTGCCCC GGC GGGGCTGA             CTGCCCGTTGCGCGC
   DVU0457   3  51 231  524868 ..  524882 -  -7.8  -2.57211   ATCCCCCTCGAGAAG               GCTGCG GGG CGCAAC               GTCGAGTTGTTCATC
   DVU0472   0 NONE
   DVU0482   6  85  52  548124 ..  548143 -   -15   -3.6682   CTGCATCGATCGAAA            GGCCACCG GAGA CGGTGGCC             TTTTGCGTGATGTGC
      purE   8 100 239  554367 ..  554390 - -15.2  -4.59773   TGCTACGGTGAAAAA          GGCCGCTCCC GCGA GGGGGCGGCC           TTTAGTCTGCTGCCG
      argC   2 100  71  561167 ..  561192 - -21.9  -3.96327   ATCTTGCATGACAAA         GGGGCGCTCCC GGTC GGGAGCGCCCC          TTTGTCATGTGTGAT
      flgM   4 100 295  596968 ..  596999 - -21.7  -4.52589   GCTTTTGACATAAAA      CGTCCCGACCGTG GCATTT CACGGTCGGGACG       TTTCTATAGGTCGTT
   DVU0529   5 100  20  601599 ..  601618 -   -15  -5.07652   GTCGGCAAAAGAAAA            GGCCGGGA GCAA TCCCGGCC             TTTTACATGCGCATA
   DVU0546   5  53 466  616331 ..  616361 -  -5.4  -3.53761   GAAGGCCGCCGCAAA       GGCTGCGACG AGGTATCTTGA CCTCGCAGCC       GGGATCCCCGGAGGG
   DVU0553   4  49 229  622877 ..  622893 -  -2.9  -3.53224   TACCGCCTTTTGAAA              GATAGTG ATT CACCTTC              TCTTTGTTTCGGGTA
   DVU0553   4  49  19  623085 ..  623103 -    -3  -3.40709   ACGATGCAATAAAAC             TCTTTGCC ATA GGCATAGT             CCATTACGTACTCGT
   DVU0559   3  49 303  626150 ..  626171 -  -2.2  -3.54676   AGCCATGTAAATGAA           CAGCCC CCGAGTTGTT GGGCCG            ACCTTTTTTTGTCAT
   DVU0564   6  51 108  629353 ..  629372 -  -2.8  -3.54424   TTCTATCTGTTCAAA            TCCCTTAC AGAA GTGAAGGA             AATTACGGAGAACTG
   DVU0574   3  61 166  639624 ..  639635 -  -3.6  -4.19577   CAAGGCCGAAAAGAA                GCGG GTGA CCAC                 GACGCAGAAGGTGAT
   DVU0581   4  52  98  645077 ..  645088 -  -7.2  -2.78384   TCGGGCGGCAGCACA                GGGC GGGA GCCC                 AAGGGCCTCACATGC
   DVU0593   5 100  28  662128 ..  662163 - -23.4  -4.01888   ATGGCAGACGAGAAA    CGGCGGGAACAGCAGC CTTG GCTGATGTTCCCGCCG     TATTCCGTTTCCGGT
   DVU0602   7 100 178  672641 ..  672663 - -17.8  -4.76963   GCATACAATAGAAAA           CGGCTGCAAC ATG GTTGCAGCCG           TTTTGCGTGCTGTGG
   DVU0608   9 100  89  676635 ..  676662 - -22.8  -3.90112   GTGTTTGCAATGAAA        GGGCGGGGAAGC ATCG GCTTCCCCGCCC         TCCGTCGTTCTGGTT
   DVU0631   4 100 110  697106 ..  697141 - -23.4  -2.63301   GACAGGGTGACATCA    CGACAAGGCCCGCCCC GTAA AGGGCGGGCCTTGTCA     TTGTCATTGTCATCG
   DVU0638   9  93  40  707848 ..  707873 - -20.5  -2.98072   TGCATCACAACGAGA         GGGGCCGGACA GCTT TGTCCGGCCCC          TTTTGCATCGATGCG
   DVU0644   3  65 356  714183 ..  714214 - -12.3  -2.53876   TCGCACCGGAAGGCA      CCGCCCCTG-CCGA CCTTT TCGGACAGGGGCGT      GCAGCCGAAGATGTG
   DVU0659   3  51 164  730128 ..  730143 -  -3.2  -3.67976   CGCACGAAGGCGAAA              GCCCGCA AGC CG-GGGC              CATGCGCAGGAGGTC
      cysE   4 100  14  733221 ..  733242 - -15.9   -4.3208   GTCGACAATGGAAAA           GGCCGGACA TTTC TGTCCGGCC            TTCATGGTTTCCGTC
   DVU0671   5 100  30  743761 ..  743787 - -22.4  -3.10796   TTTGACCATGCAAGA         GGGGGATGTCCC GTC GGGACATCCCCC         TCTTGCAATTGTCAT
   DVU0677   3 100  74  749133 ..  749164 - -20.2  -3.51232   GTCGCTCGAAATGAA      CGCCCACGATGACC TGAA GGTCGTCGTGGGCG       CTTGTGCTGTGCAGG
   DVU0692   3 100  27  766479 ..  766500 - -17.3   -4.8622   GGCTGCAACGAAAAA           GGAGCGGGG GTGA CCCCGCTCC            TTTTGAAGGCGATGC
   DVU0697   2  60 424  771374 ..  771384 -  -5.4  -3.85698   GGCGGCTGCGAGAAA                 CCTT GTC AAGG                 TGAAATATTTCACGA
      dctM   9 100 406  784666 ..  784685 -   -15  -4.14472   TCAATATGCTGAAAA            GGGAGGCG GTAA CGCCTCCC             TTTCTCATTGATGGA
   DVU0717   5 100 155  796274 ..  796302 - -23.3  -2.66274   GTGTCTACAAGGAAT        GACGAAGCCCCCT CCA AGGGGGCTTCGTC        GTTGTGGCTGTCGAA
   DVU0720   1  41 111  799126 ..  799150 -  -2.2  -3.03243   AGGCATTCGTGAAGA         CATTCAAGCGT GATT ACG-TTGACTG          CAACATCTGTCCCGA
   DVU0724   7  87  34  806453 ..  806489 - -19.4  -2.73159   TCAAGCCCCGGAAAC    GCTACAGGCCGGGGGG CCAAT CCCCCCGGCCTGCGAC    CACATGACTCACCCA
   DVU0737   1  40 464  823077 ..  823113 -  -2.2  -2.86164   TCGTGAATGAGGAGA   TGGACGGCGGCGCTGTCA TCG TG-CAG-GCTGCCGTGCC   CGTCACGCCGGGTGA
       acs   5  45  86  836989 ..  837020 -  -5.8  -2.52516   TTGCGGATGATCAAC      TCAGGC-TCAAGGCG GGG CGCATCGTCGCCTGA      TGCTACGGGGCATCC
   DVU0758   5  47 130  849182 ..  849192 -  -2.4  -3.53224   CATGCCGCCCGGAAA                 CGCC GTT GTCG                 TCCTACGCCCACCCG
   DVU0765   4  58 135  855415 ..  855429 -  -7.8  -3.33315   GCAACACGTCGAGAA               CGCACG GGT CATGCG               GGGCGCCGTCCAACT
   DVU0784   4 100 424  870543 ..  870561 - -11.7  -5.90981   GCAGATGAAAAAAAA             GCCCGTC TAACC GACGGGC             GTGACGAATGCGAAT
   DVU0793  10 100 413  878771 ..  878804 - -22.6  -2.91264   CTCTCCATCCAGACA     GAGAGGCCGACGCT CCCGAT AGCGTCGGCCTCTC      TGACTTGGAGGATGC
   DVU0793  10 100  71  879123 ..  879146 - -16.8  -4.63993   AAGTGGAAAAAACAA          GGGCAGTGGT CGAA ACCACTGCCC           ATCGCCTCTTTTCGT
      trmU   5  65 199  892180 ..  892196 -  -9.4  -3.48276   GCGGGCTGGATAGAA              TGCCCC GCGAT GGGGCA              TTCTGCATGGTGGCC
   DVU0853   4  52  75  942252 ..  942278 -  -7.2  -2.70932   GGGGGCGCTGAAGCA         GATTCGCGCAAG CTA CCTGCCCGATTC         GAGTGTGTCCGGGCG
   DVU0885   3  51 461  975016 ..  975060 -  -5.6  -3.18274   CTCACGCGAATGGAA CGAGGGCAAGGTACC-GCACG TATT CGTGCCGGAACGTCGGCCTCC GGAGAAAATATTCGG
   DVU0889   3  54 317  979659 ..  979681 -  -7.6  -3.09933   CGCCAACGCACTCAA           GCACGCGTTC GCG GAACGTGGGC           ACGGCAGGCTTTCCG
      lipB   8  57 -17  998298 ..  998322 -  -6.3  -3.53012   GCGGGTGTCGGCAAA          GGTGTGGCTAC AGG GCAGCTTCACC          CGCAGCCACGGCGGG
      truA   4  60 383 1005413 .. 1005424 -  -7.2  -3.53224   GACGCCTTCTTCAAA                GCCC GTAA GGGC                 TTTTTTCGCGTCCTG
   DVU0947   5  48 222 1041243 .. 1041256 -  -6.7  -2.57931   GTGATGCCCTACAAG               GATGC CAAG GCATC                GCTGGTCGAGTCGTT
   DVU0954   3 100  60 1047645 .. 1047671 - -19.4  -3.82592   ACAATGCCAGAAGAA         GCCCCCTCCTGC GAT GCGGGAGGGGGC         TTCTAGTATCTTCAG
   DVU0960   5  95 -37 1054043 .. 1054068 - -20.5  -3.16683   ACGTTATGTGATGAA         GCCCGCCTGTC TCTC GACAGGCGGGC          TTTTCTGCGCGTTGC
   DVU0976   6  89  88 1071559 .. 1071586 -   -17  -3.22618   CCCGCAGAGAATAGA        CGCCCCCGTTTC GAGA GAGACGGGGGCG         TTGTCGTCGGGTGCC
   DVU0982   2  48 160 1078892 .. 1078902 -  -4.6   -3.2327   TGAACTGAGCATGAA                 CGGC CCC GCCA                 TCCCACGTGCCAAGG
   DVU0982   2  48  87 1078941 .. 1078975 -  -5.7  -2.87132   CGTGGGTGCGATACA    GGCACGTGCGCGGT TCTGGCCG ACCGCGC-CATGGC     GTTGCCCGATGCCGC
   DVU0994   2 100 215 1087989 .. 1088014 - -20.5  -4.19238   GTCTGAATGCCAAAA         CGCCGTCTCCG GTTC CGGAGACGGCG          TTTTCATGTGCAGCG
   DVU1000   6  73  73 1095968 .. 1095986 -  -8.8  -4.02108   GTTATGACAAGGAAA             GGGCCG CACAGGT CGGCCC             TTTCTTTTGTCCAGT
   DVU1004   3  67 307 1099080 .. 1099120 -   -11  -3.14693   TTGACGAGGAACAGA  CCATCCACCTGCCCGCAG CCAAT CTGCTGCCGGGCGGACGG  GTGCGCTTGCAGATT
   DVU1009   5  88 117 1104512 .. 1104530 - -14.6    -3.767   GAGTGATGCATCAAA             GGCCATCC ACA GGATGGCC             TTTCTGCATTCATCT
   DVU1016   0 NONE
   DVU1021   3 100  37 1124217 .. 1124243 - -20.2  -3.91911   CCCATGTCAATGAAA         GAGGCCCGGAGC GAA ACTCCGGGCCTC         TCGTCGTCTGGTCTG
       cmk   3 100 106 1132590 .. 1132613 - -18.2  -3.94067   GAGGATAGATAAGAA          GGGGGGAACC GTCA GGTTCCCCCC           TTTCTATTCTGGGGA
   DVU1033   5  74 233 1136174 .. 1136211 - -14.1  -2.94144   TTCGCAGGGAAATCA   GAGACCGTCCCGACACC TGAA GGTGAACGGACGGTCTC    TTGGCGATGACCACC
      hisA   6  95  43 1141382 .. 1141409 - -17.8  -3.50335   GCGCAGAAACAGGAA        GCCCCCCGGCATC GGC GATGC-GGGGGGC        TTTGCATTTGTCAGT
   DVU1056   3  58 356 1156973 .. 1156997 -  -7.7  -3.34962   TGGCAGACTCGAGAA          GGGCCTGACAG CCC CCGGCAGCCCC          TGAAGCCATGGCCGC
   DVU1071  12 100 378 1175555 .. 1175575 - -19.7   -3.7941   TAGTGCGTACAAGAA            GGCCGGGGC AAT GCCCCGGCC            TTCTCGCTGCTGTCG
      alaS   6 100  34 1191719 .. 1191745 - -19.5  -3.86202   GGGCAGCATATGAAA         GGCCCCGCATC GTCAT GATGCGGGGCC         CGTGTCCACAGAGGG
   DVU1093   3  95 102 1198609 .. 1198632 - -19.6  -3.32498   CACTCCAGATACGAA          GGCCCCCGGT GAGA ACCGGGGGCC           TTGTCATATGCATGG
   DVU1153   5  55 434 1246390 .. 1246400 -  -8.2   -2.8474   CCTGATCGACAACTA                 CGGC TAC GCCG                 GAAACTGGATGATCA
   DVU1153   5  55 264 1246540 .. 1246570 -  -8.1   -2.8294   GACTTGCCAGAATGA       TCAGCCGGGGGGC GCAAA GCTCCCCGGCTTT       GTGTTGCTGGCGATA
   DVU1153   5  55 109 1246707 .. 1246725 -  -5.9  -3.44622   GACGTGGACAATGAA             GGTTGCC TGCCC GGCATCC             TCTCCCGTCCACACT
   DVU1191   4 100  32 1281859 .. 1281888 - -21.5  -3.86346   GGATTCGTCGAGAAA       GCCCCCGCCCTTC TTCG GAAAGGCGGGGGC        TTGTCATTCAGACCT
   DVU1214   1 100  27 1303655 .. 1303679 - -18.6  -4.27316   CTTGCCAATGGAAAA          GGCCCACGGG GACTA CCCGTGGGCC          TTTTGGCTTTCCATC
   DVU1223   2  90  71 1313292 .. 1313313 - -15.1  -3.78775   GTCTGTATGATGAAA           GGCCGGGGC AACC ACCCCGGCC            TTTTCGTGTCGTCGC
       tpX   4 100  33 1317732 .. 1317747 - -11.8  -5.26875   GGGGCAATGAAAAAA              GGGGGC TGAT GCCCCC               TTTCCGGTTGTGATG
   DVU1236   7 100  84 1325114 .. 1325148 -   -23  -2.60615   AGTGCCTGGAAAGAC     TGACGGGGAGATGGTC GTG GACCATCTCCCCGTCT     TGCTTGTGCCTTTGA
   DVU1261   1  53 216 1348014 .. 1348038 -  -8.4  -2.56596   TCCTCCACCAAGTGA          GGGTCGGGGC TGCGT GCTCCGGCCC          TTTTTCACTGGATTC
   DVU1286   4 100  19 1380042 .. 1380065 - -19.6  -5.93252   GCGAAAAACAAAAAA          GGCCCGCCTC TTGC GAGGCGGGCC           TTGATGTCGGAAGGG
   DVU1338   7 100 109 1415748 .. 1415780 - -22.1  -3.57144   TCCCTGATTGTCAAA      GAGGCCCGATAGCAC CAT GTGCTGTCGGGCCTC      TTCATGTATGCATCA
   DVU1351   7 100  24 1429730 .. 1429756 - -22.4   -4.6038   GATATGAAACGAAAA         GGCCGGAACCTG TGG CAGGTTCCGGCC         TTTCTGCTATCTTTC
   DVU1358   8  69 150 1436723 .. 1436746 -    -3  -4.56775   AGCCCCCGCGAAAAA          TGCACCAATG AAGG CAGCGGTGCC           TTCGCGCCCAAGCCG
   DVU1367   3 100  23 1446054 .. 1446084 - -19.9  -3.54424   CCCTAGGGGCGTAAA       CAGAGAATCCCGG TCTTG CCGGGATTCTCTG       TTGTAAACGTCTGAC
   DVU1380   4 100 217 1454875 .. 1454896 - -12.9  -4.44245   ATATGATTGATAAAA           GGCCGCGCC ATCA GGCGTGGCC            TTTTCTTTTGTCATC
   DVU1385   2  45 383 1456703 .. 1456746 -  -4.4  -3.09834   GACCCTATCAGGCAA GCCCGCCATAGGTCAGTCGTC GAT GCCGTGCGACCT-TGAAGGGC GCGATGTGCTGCTGG
   DVU1389   4  76   6 1461641 .. 1461658 -  -5.5  -4.65895   CTTGCCAGTGAAAAA             CCG-GGCA GTG CGCCGCGG             GTCGTTTACATGTCA
   DVU1396   5  51 385 1465369 .. 1465379 -  -3.2  -3.62032   ACACGAACGGCGAAA                 GCAC GAC ATGC                 TCCCGGTACTCATCG
   DVU1410   2  44 400 1478259 .. 1478273 -  -2.8  -3.14132   CTTGTTTCGCAGGAA               CAGCTT GAG AAGGTG               GCGTCCTATCGGCAG
   DVU1410   2  44 309 1478343 .. 1478364 -  -4.3  -2.94218   ATGTTCGACTACATA           TCCGCCG AGGTCATG CGGCGGG            CGAAGGCCGATTTCG
   DVU1416   4  57  31 1488648 .. 1488683 -  -9.6  -2.69151   CGCTCCCAGACATGA    CGCGCCGCCGCCAG TGCCTGTG CCGGGGACGGCACG     TGCTGCTGCGATGGA
   DVU1421   6 100   8 1494832 .. 1494847 - -11.8  -5.46657   GATGGCAAGAAAAAA              GGGCGC TTTC GCGCCC               TTGCCTTTTATTGCC
      argB   4 100  28 1545653 .. 1545674 - -14.4   -4.4078   CTGCCGCAATGAAAA           CGGCCCGG AACAGA CCGGGCCG            TTTTTCATTGCAGAT
   DVU1473   2  49 468 1554200 .. 1554215 -  -3.2  -3.50853   GTCCGTCAACCAGAA              GGGC GAGGTGCA GCCC               ATAGGCGGTGTGAAC
   DVU1476   4 100  31 1556432 .. 1556461 - -20.9  -4.20042   ATGAATACTTTAAAA       GACCCCGGAAACA TTCG TGTTTCCGGGGTC        TTGCATTCTGTATGG
   DVU1481   6 100   8 1560106 .. 1560122 - -15.1  -4.65446   ACCAGACACACAAAA              GCCCCCG CAT CGGGGGC              TTTTGCATTACTCGG
   DVU1526  10  58 339 1594144 .. 1594155 -  -7.2  -3.37912   GAGCCAGACACAAGA                GGGG GCGG CCCC                 ACGCCGGAAACAGAA
   DVU1538   9  52 285 1604889 .. 1604904 -    -6  -3.36492   GGTGGAAGCCGACAA              GGCTGC TCCT GCTGCC               AACGCCACTGCAAAG
   DVU1550   5  47 280 1625994 .. 1626032 -  -4.6  -3.09933   GCCGAAGCCATGGAA  CGACA-CGGGTATGAAC TTCTCG GTTCATTCCGGCTGCCG   GTGGCGGACTGGTGG
   DVU1567   2  44  34 1649699 .. 1649714 -  -4.6  -2.78547   GGACGCCACCAAGGA              GGCGTC GATG GATGCC               CTGCACGCCCTCGGC
       rho   3 100  24 1653699 .. 1653724 - -19.1  -3.69354   GCGCAGAATGTGAAA         GGCCCGCTTTC GGTC GAAAGCGGGCC          TTTGAAGTCGGGTCG
   DVU1598   4  58 374 1680971 .. 1680987 -  -9.3  -2.82742   ACTCGGTTAGAATCA              GGGGGGC TGC GGCCCCC              TTCCTTTTTGATGCC
   DVU1604   2  53 365 1685803 .. 1685852 -  -4.1  -3.61715   GATGTGCTCGAACAA TGCGCCGCCACCCCGCGTCCCG GACAGGG CGGGACGTGGC-TGGTGCCGGA GATGCGCGCCGCCTA
   DVU1611   4 100  62 1695783 .. 1695813 - -25.6  -3.55122   CATGACTGAAATGAA       GAGGGTCGGGCATC GAT GATGCCCGACCCTC       TAGCGTCTGTCAGAG
    paaK-2   3 100  26 1700694 .. 1700725 - -23.8   -4.4078   GTCGGCCAATGAAAA      GGGCCGGAAGAGCG GCAT CGCTCCTCCGGCCC       CGTCAGGTCGGCGTT
   DVU1621   6  79  32 1705084 .. 1705103 -  -9.2  -4.19238   CTTGGAATGTCAAAA            GGCCATCC GGGT GGGTGGCC             TTTTGACATTCTTGG
   DVU1637   8  63 407 1718327 .. 1718338 -  -4.4  -4.24342   GCCTGTACGAAGAAA                TCAC CCGC GTGA                 AGGGCGAAGGCCGTC
   DVU1644   8 100 174 1723512 .. 1723534 - -12.8  -4.78149   CCCAGAACGCAAAAA           GGTTACGAGC GAC ACTCGTAACC           TCTTGATTTCATGGT
   DVU1660   6 100 187 1740101 .. 1740140 - -18.6  -3.96486   AACTACGCAAAAAGA  CCGGGGTTCGTGGATGCC TGCG GACATCTGCGAACCCCGG   TTCATTTGCTAGTGG
   DVU1664   3  88  77 1743815 .. 1743834 -   -15  -3.80625   CCCTGACAACCGAAA            GGCCGTGG TCTC CCACGGCC             TTTTCCTTTGAAAGC
      rluB  12 100 115 1748962 .. 1748991 - -17.9  -3.97043   GCGAAGACACAACAA       GAGGCAGCCGTCC TTCG GGAAGGCTGCCTC        TTGCTTATATCGATG
      secG   2 100 113 1755756 .. 1755780 - -10.8  -5.69262   CCACAAAAAGAAAAA          GGATTGCAGC GGCCA GCTACAATCC          TTTCATCTTTCATTG
   DVU1692   8 100 202 1768818 .. 1768843 - -18.3  -4.96388   AACCATGAAACAAAA         GGCCCACCTCC AAAC GGAGGCGGGCC          TTTTATACGGTTGAC
   DVU1701   8  62 348 1775406 .. 1775419 -  -6.7  -3.74693   TCTCATTCCATGAAA               TCCAC ACCA GTGGA                CATGCTTTCCGGCAA
   DVU1731   0 NONE
   DVU1737   7 100  54 1806319 .. 1806336 - -14.1  -4.55887   CCCCAAAAACAGAAA             GCCCCGC TCAA GCGGGGC              TTCTTCATGACCGAC
   DVU1749  10  63  79 1818005 .. 1818017 -  -4.1  -4.16016   TCATGTCTCAACAAA                GCAAC GTC ATTGC                TCAACTCAGGCCAGA
   DVU1757   9  66 468 1821095 .. 1821139 - -10.8  -3.01712   CCCTCTGCGCGAAGA CGGCACG-GTCAACGACGA-GC GAT GCGTCATCGTCGATGCGCGCCG CCCCGTCTACACCGA
   DVU1763   8  54 178 1826652 .. 1826678 -  -3.6  -3.68292   AGCCCGAACAGACAA         TCCACGGGCACA GGA TGCGGCGATGGA         TGTGCTGGTTATCAC
      hydC   6 100  26 1834332 .. 1834358 - -17.2  -4.52589   CGCGGCGACAGAAAA         GCCCCCCGACGC GCA GCGCAGGGGGGC         GGAAAACGTCAGCAC
      ribB   9 100 131 1839741 .. 1839761 - -16.1  -4.39166   GGCCATACATGAAAA            GGGGCGCCC GCA GGACGCCCC            TTCATTTTCCCTTCA
   DVU1786   6 100 306 1848724 .. 1848751 - -22.8  -4.73388   AAGCGCCATGAAAAA        GCCCCCGGCATG TTGT CATGCCGGGGGC         TTCATTCTACCGAAT
   DVU1810  12  91  50 1875246 .. 1875290 - -19.4  -3.02511   GGTATCCCCGCAACA TCGACGCAAAAGGGCC-CCCC GAGA GGGGTGGCCCTTTTGCGTCTG CCCATTACAGCGCAT
   DVU1829   6 100 -49 1895468 .. 1895500 -   -20   -3.5627   ACACGAGGTGTGAAA     GCGACGACCG-GGCA CCAT TGCCACGGTCGTCGC      TTCTTTCCTGTCCTG
   DVU1833   6 100  34 1898435 .. 1898452 - -12.7  -4.43012   AGCTGAATACGAAAA             GGCGGTC TTTC GACCGCC              TTCTCGTATTCAGCA
   DVU1853   8  51  59 1921006 .. 1921017 -  -3.6  -3.54424   CCTGACTCCTTGAAA                CGAC CGTG GCCG                 CGACGAGGACTCTCG
   DVU1856   6  68 380 1922843 .. 1922871 -  -7.3  -3.95555   ACAACCATGGACAAA        GGCCTATCGCATC GCT GACGCGTCAGGAC        TATGCCTTGAGGCAT
   DVU1870  13  86  39 1937028 .. 1937061 - -18.1  -2.79312   AAAGCTGCGACGACA     CGGGGCCCGCCATCC ATCC GGATGGCGGGCCTTG      ACTCATCTGCTCGGG
   DVU1884   5  54 251 1953481 .. 1953499 -    -8  -3.03159   GGAAGCCTTCGAAGA             GGCGGCCC GCG AGGCTGCC             CTCGCGACGCGCACA
   DVU1892   3  59 176 1964234 .. 1964254 -  -6.7  -3.54543   AGCCATTCCTTGAAA            CGACGCGCC GTG GCCTCGTCG            CCGGGGGCATGCATC
       ugd   7 100  87 1982128 .. 1982153 - -21.9  -3.60948   CAATACATGCTGAAA         GCCCCTCCGCC TGTC GGCGGAGGGGC          TTTGCGTCAAACTGT
   DVU1915   6  85 371 1990175 .. 1990218 - -15.5  -3.47494   ATCGAAGCAGGAGAA CGACCTCGAGCCCATGTCCGA AGCC TCGGTCATGG--TCGAGGTCG AGGGCATCATCGAAC
   DVU1920   7 100  12 1994414 .. 1994444 - -22.7   -3.4252   CCCCATGTATGACAA       GGGCCGGAGGCAT ATCTA ATGCCTCCGGCCC       TTTCTGCATCATCAA
   DVU1933   9 100  58 2006451 .. 2006477 - -23.8  -3.34715   CATGGTGCCCAAAGA         CGAGGACCCCGC CAT GCGGGGTCCTCG         TTGACACTGACAGTT
    nifA-1  12 100 219 2020839 .. 2020864 - -21.9  -3.35798   ACCCGGCACGCAGAA         CGGCCCGTCGC ACAA GCGACGGGCCG          TTTCAGCGTACACCG
    nifA-1  12 100  53 2021005 .. 2021030 - -19.7  -3.73414   GACACCATATGGAAA         CGGCCCGCCGC ATGA GCGACGGGCCG          TTGCATTTTCACAAG
   DVU1956   7 100  41 2029119 .. 2029147 - -10.9   -4.7373   CCAGCGCATCAAAAA        GCAGCCTGGGCGG CTA CCACCCAGGCTTT        TATATGTGGCGGCCC
    cheA-2   5  53 334 2035597 .. 2035607 -  -4.6  -3.39668   CTGGAAATCGGAGAA                 CGGG CGG CCCA                 TGTGAAACACCTGGC
   DVU1971   3  91  58 2045815 .. 2045836 - -17.3  -3.38786   TACAGTGAACACGAA           GGGCCACGG TCAC CCGTGGCCC            TCATGCGCCCGCCTT
   DVU1975   5  95  24 2048963 .. 2048991 -   -16  -3.95449   TTACAAGACACGAAA        GTGCCCGCCTGC GAAAG GAAGGCGGGCAC        TTCTCATCCATGTCC
   DVU1985   7 100  58 2062791 .. 2062814 - -19.6  -4.21194   CGGCATGATGCAAAA          CGGGGACGCC TCAC GGCGTCCCCG           TTGCATATGCCCTGC
   DVU1992   6  62 427 2070978 .. 2070995 -  -7.7  -3.54424   GGCGACTGCTGGAAA             TGGACGA GTAC TCGCCCA              CGCGCTGGTTCGATG
   DVU1997   3  53 177 2078453 .. 2078474 -  -4.5  -3.67611   GCGACCGCAAGACAA           GACG-AGAAA TCT TCTCTGCGTC           TTCAGGCACTGCAAA
   DVU2000  10 100  60 2082569 .. 2082594 - -19.1  -5.27206   CATACACAACAAAAA         GCGCGCATGGA ATAT TCCATGCGCGC          TTGCGTTTACTGGTT
   DVU2006   6  54 314 2087385 .. 2087398 -  -2.3  -3.90464   GCCGAAAGAAGACAA               CGAAG GACA CTACG                CAGCCTGATCAGCGC
   DVU2031   7  67 193 2112757 .. 2112785 - -13.2  -2.63089   CATTAGTCCAAACAG        CCCCTCTGCCTC GCTCG GAGGCAAAGGGA        GATTGAATGTTCTGC
   DVU2035  10  59 388 2115982 .. 2115996 -   -10  -2.52516   GCGCCCAGCATGAAC               GGCTGA CCA TCAGCC               CCATCAACACCAAAG
   DVU2048   4  46 119 2125496 .. 2125532 -  -5.1  -2.91274   GTGATGTCAATGACA    GCAGGCTCACCAAGCAA AGA TTCCTTCCTGAGCGTGC    AGGAACTGGTTACCG
   DVU2054   2  81 -52 2130979 .. 2131019 -  -2.4   -5.1244   CGATCAATAGAAAAA CAGACGCGATAGCCAGACG GCGT CGCC-GACGCTCGCCCCTG  TGGCGTAAGGCATCT
   DVU2065   5  79 -35 2145925 .. 2145942 - -14.1  -3.41745   TTCCGAGAACATGAA             GGCCGGG GAGA CCCGGCC              TTTTGCATTCATCAA
    thiE-1   7  65   4 2180521 .. 2180535 -  -5.6  -4.03696   AAGAACGATGACAAA               GGCACC GCA AGCGCC               AACCTATCCGGCCTG
   DVU2100   8 100  50 2189221 .. 2189242 - -15.1   -4.7219   GATACGAACAGAAAA           GGGCGCAGC CTGT GCCGCGCCC            GTCCTTTTCAAGAGC
   DVU2110   5  91 148 2204486 .. 2204512 -   -18  -3.22298   CCCATGCAGCATGAA         GCCCCCCCGG TTGCGGT CCGGGGGGGC         TTTTCATGGCACATG
   DVU2113  10 100  30 2208029 .. 2208054 - -21.9  -4.50976   CTTCAGAGCACAAAA         GGGCCGCCCGT TCAC ACGGGCGGCCC          TTTGCACATCTGACA
   DVU2130   6  57 205 2226636 .. 2226659 -  -9.6  -2.80816   TGGTCACCGACCAGA          CCATGCCCGGC ATG ACCGG-CATGG          AACTCGCCGCCCATA
     sucCD   8  81  81 2233258 .. 2233290 -  -9.8  -4.13767   CCCGCGACGGGAAAA     CCCCGGCG-GACGTC TCGT GACACCACTCCGGGG      TTCCCATGACAACCT
   DVU2145   5 100 232 2242760 .. 2242783 - -18.2   -4.3851   CATATGAAACAGAAA          GCCCCCTTCC GCAC GGAAGGGGGC           TTTCTGCAAGCGAAA
   DVU2184   7  75   5 2281631 .. 2281646 - -11.8  -3.54739   ACAAAACAACATCAA              GGGGCC TTCC GGCCCC               TTTCTCATAGGCACA
   DVU2197  10  59 440 2292297 .. 2292324 -  -9.8  -2.62613   GGGCAGCCGAAACAC        GCCGGGGGTG GACGACGA CACCCCTGGC         CAAACCGGAAGAGAT
   DVU2202   6  86 203 2297235 .. 2297267 - -15.6   -3.5951   ATATACACCATACAA     GACCGGCCCGGTGCA GCAA TGC-CCGGGCCGTTC      TTCGTGATGCCTACC
   DVU2206   3 100 243 2302668 .. 2302695 - -18.5   -4.2828   CCCCACGCACCAAAA        GGCGGCGCATC GTCACT GATGCGCCGCC         TTCGCATATGCAGCC
   DVU2211   7  95  75 2306816 .. 2306839 - -16.8  -3.96298   CACGGATGAAGCAAA          GAAGGTCGCC CCCG GGCGACCTTC           TCTATTGCAACACCG
   DVU2217   6  93 376 2312103 .. 2312147 -  -9.1  -4.72497   CACGCAGCAAGAAAA GCCCCGCTGGCCGATTCACGA TAC CCGGAAGTCTTCCAGCGAGGC TATCTGCTCACTCCG
       ssb  12 100  24 2314933 .. 2314958 - -19.1  -4.28774   GGACTCAACGCAAAA         GAGGCGAAGCC TTTC GGCTTCGCCTC          TTCACATCTCATGTG
   DVU2233   8  48 187 2326072 .. 2326087 -  -4.6  -3.21395   ACGCCCGCTACAAGA              CGACCG TCCA CGGTAG               CTACCGGCAAAGATT
   DVU2233   8  48 130 2326134 .. 2326144 -  -4.6  -3.16264   AACCATGCAGCAAGA                 CCCA GCA CGGG                 GCAGCCAGCATCCAC
   DVU2237   5  54 179 2329066 .. 2329077 -  -7.2  -3.05384   TTCTCGCTCAGCGAA                GGCG TTCT CGCC                 GCCTGAGGCAAGTGC
   DVU2285   7 100  40 2375165 .. 2375186 - -15.1  -4.34402   CTCGCCATACGAAAA           GGGCCGCCC CGAA GGACGGCCC            TTTGTTGTCTCCGCG
   DVU2294   8  95 139 2385651 .. 2385689 - -18.9  -3.48276   CGCCTCTCGACAGAA  TG-CAGACGCCCCGCCGG AAAC CCGGCGGGGCGTTCGTCA   TAAGAACGTTCGTCA
   DVU2307   5 100  36 2400143 .. 2400184 - -21.7  -3.32109   GCAGACACGACAATA TCAGAAGGGCCGACAATGC TTGC GCATAGGCGGCCCTTCTGA  TGTCACAAAAATCCG
   DVU2311   7  53 364 2404556 .. 2404587 -  -5.1  -3.52472   ATACTGTCAAACGAA      GGTGCTG-CAAGCC GCCGA GGGTTGTCAGCCCC      CCCTTCTCAGCCCGC
   DVU2315   5  93 191 2407435 .. 2407454 - -13.6  -4.24204   GATTTACATGCAAAA            GGGGAAGC TTCG GCTTCCCC             TTTGCGTTTACTGAA
   DVU2321   3 100 229 2416882 .. 2416907 - -20.5  -3.40297   ACCAGAGATATAACA         GGCCCCCATGC TCAT GCATGGGGGCC          TTTCACACCCTGAAG
   DVU2324   7 100  18 2419583 .. 2419620 - -23.6  -3.86015   TACCCCCTCCAGAAA   CG-TCGGGGGGCACCTC TCGAT GAGGTGCCCCCCGAACG   CATTCAGGGTATGGG
      proC   6  95  50 2428518 .. 2428543 - -20.5  -3.29144   CCATGCCTGCGAGAA         CGCCCTCCGTC TTGC GACGGAGGGCG          TTCTTTCAATCACAT
   DVU2352   7 100 259 2447196 .. 2447233 - -11.5  -5.40072   CGCCTTCGAAAAAAA  CGTGCCGCTACATATCC AGAAGA GG-TATGTAGCGGC-CG   GTCTTTTGTGCGGGC
      trmH   5  93  46 2452412 .. 2452439 - -19.2  -3.21726   CCCCACAACAGGCAA        GCCCCCGAAGGA ACCA TCCTCCGGGGGC         TTTCATACGATGCGG
   DVU2361   4  48 132 2459058 .. 2459074 -  -3.7  -3.33744   TGGCCTTCGAAAAAG              GTCAC ATCGACA GTGAC              GTGGTGCAACGACAC
   DVU2391   9  76  64 2493640 .. 2493666 -  -5.8  -4.64157   CAAAGAACTACAAAA         CGTCCATTCTGA TCA TCAGCAAGGACA         CTCTTAACGAATAAC
   DVU2412   9 100 272 2515168 .. 2515201 - -25.5  -3.10796   CCGCATCAGTCAACA     CGAGAAGGGGACACC GTAC GGTGTCCCCTTCTCG      TGTTCGTCATGAACC
   DVU2418   5  82 359 2525444 .. 2525478 -   -15  -3.29144   TGACGGCCCTGACAA     CAGACAGACCTTCGCC ACC GGCGGAGGTCTTCCTG     TCTCATCTGTCGTCT
   DVU2433   4  52 352 2537882 .. 2537905 -  -2.3  -3.70773   GTGGAGACCGAAGAA          CAGTTCGCC TTCCTC GCCGGACTG           GGATGTGATGCCGTG
   DVU2437   6  58  22 2541026 .. 2541082 -  -9.4  -2.89447   GGGCAAGCACAAGTA GCGTTGCGTCGCCTCACTCCGGCA-ATG CAC CATGTGCCGGA-TGCGGCGATGCTTCGT CCCCGGACGCCCGCC
   DVU2443   9 100 171 2548357 .. 2548383 - -20.9  -3.65693   ACCACAGACGGTAAA         GCCCCCGCGAC GAGAT GTCGCGGGGGC         TTTACGCGTGATGCA
   DVU2451   7 100  66 2554963 .. 2554989 - -20.2  -3.82604   TCAGGGAAGCAAGAA         GCCCCGCCTTCC GAG GAAAGGCGGGGC         TTTTCACGAACGGAC
   DVU2458  13  76 460 2564352 .. 2564374 -  -9.2  -4.00868   TGAGCCAGAATCAAA           CTCTCCAGTT AGT AATTGGAGAG           ACCACACCCCTTTCG
   DVU2465   3  54 217 2571514 .. 2571524 -  -8.2  -2.73875   GTTGTGGGAACAGGA                 CCCG CAC CGGG                 AAGACATGCTGCTCT
   DVU2473   9  49 264 2582240 .. 2582250 -  -6.8  -2.79694   GACAAGATCGAACGA                 CGCA TCG TGCG                 GACACGCGCCCTGCT
   DVU2481   5 100 297 2588837 .. 2588874 - -23.6  -2.73364   CTCCCACGCGAATGA   CCGCAGCCTGAACCCC GTCTAG AGGGTTCAGGCTGCGG    TCATTTGCGGGCACT
   DVU2481   5 100  97 2589039 .. 2589074 - -19.8  -3.88766   ATTCCATACACGAAA    CCCCGGAAGGTGATCG TCAG CGACAACCTTCCGGGG     TGTTGCGTATCCAGT
   DVU2497   7  76  24 2608560 .. 2608592 -  -8.4  -4.18401   GCAGAGACTGGAAAA     CGACAGGAGCCGGGG CATG CCCCGGCT-CTTTCT      TGCATCATGTCAGCC
   DVU2516   4  95  41 2629746 .. 2629765 - -12.8  -4.31164   CTCAGACAACAGAAA            GGCCGCCC ATGA GAGCGGCC             GTCCTATTCCGTTGC
   DVU2520   6  58 332 2632565 .. 2632602 -  -9.7   -2.8304   CAAAGAATTCAATTA   CGGCACCGGCCGTCGCA AGAC CGCGACCGCCCGTACCC    GTCTCTACCCCGGTA
   DVU2527   6 100  43 2638770 .. 2638798 - -19.6  -3.51825   GCATTGCAACGACAA        GGGGCACCGCCA GCAAA CGGCGGTGCCCC        TGCAAAGGAAACAGA
   DVU2547   6  58 427 2659521 .. 2659551 -  -7.5  -3.28791   AGCCGTTCTTCACAA      CCAAGCCTCCCGGC AAGG GCACGG-GGCTTGG       GCTGTCGGTGTCGTA
   DVU2551   8  71 414 2661652 .. 2661673 -  -9.5  -3.76492   TCGAACCGCACGAAA           TCGCAGC-CA ACA TGCGCTGCGA           CATCTGGCCCGACCA
    lysA-2   4  62  43 2678721 .. 2678768 - -11.1  -2.64099   CCGCGGCAGGAGAAT GCGGTGCGGGGGCGCACTCCG GGCAGA CGGGGTGCACTCCCGGAGCAC CCGCGCCTTTCCGGA
   DVU2570  11  88  27 2683161 .. 2683186 - -16.1  -3.34895   CCTATGCGCAACGAA         CGGCGCGTACC CCAC GGTGCGCGCCG          TTTCCATGTCCGTCC
   DVU2586   3 100 470 2708508 .. 2708535 -   -22  -3.64103   CATCCAGATGGCAAA        GGCCCCCCCGCC TTGC GGCGAGGGGGCC         GTGTTGCGCGCGGAT
   DVU2586   3 100 248 2708730 .. 2708757 -   -22   -4.1021   CCGCACAATGACAAA        GGCCCCCCCGCC TTCC GGCGAGGGGGCC         GTGTCGCGCGCGGAT
   DVU2586   3 100  26 2708952 .. 2708979 -   -22  -3.99324   CCGCACCATGACAAA        GGCCCCCCCGCC TTGC GGCGAGGGGGCC         GTGTTGCGCACGGAT
   DVU2595   5  55 -37 2717401 .. 2717420 -    -7  -3.28712   TGCCCGTCTGCACAA            GCGAGCCC ACGA GGGCCCCC             CCAATATCTCCGCAC
   DVU2610   6  58 346 2728184 .. 2728204 -  -7.5  -3.28712   CCCGGTTCCGCAGAA            CTTGCCCCC GAA GGAGCCAAG            GTTCTTGATGATGTG
   DVU2622   6  81 -30 2742594 .. 2742610 - -15.1  -3.02511   CTCATGCCCCTAACA              GCCCCGC ACC GCGGGGC              TTTTTTTTGGTGTTA
   DVU2625  10  93  12 2744101 .. 2744130 - -18.7  -3.23393   CGGCATTCCAGAAGA       CTCGAAGGGCCGA GGCG TCGGCCCTTCGAA        AATCATGGTCGTCAC
   DVU2631   7  84 356 2747179 .. 2747210 - -17.4  -2.70932   TTGGCCGTCGAAGCA      TGGAAAAGGCGGGA CGAC CCCCGCCTTTCCCA       GATTCGCCGGGCGTC
   DVU2636   3  68 175 2751109 .. 2751122 -  -9.5  -3.66803   CCCGAAGACGTGAAA               GCCGG AATA CCGGC                ATGGGTGGAACGGAT
   DVU2644  10 100 342 2760418 .. 2760442 - -18.6  -3.79747   TCATCCATCACGAAA          CGGCCCCGGT ATAGA ACCGGGGCCG          TTTTCGCTCACATGC
   DVU2650   6 100 237 2765441 .. 2765460 -   -15  -4.58563   CAATGACAAAAAGAA            GCGGAGGC TGGT GCCTCCGC             GACATGACGCACTCG
   DVU2650   6 100  65 2765607 .. 2765632 - -19.1  -4.98255   CGCCAATGACAAAAA         GAAGCGGAGGC TGGT GCCTCCGCTTC          TTTTTGCGGGGATGG
   DVU2656  14  76 180 2769581 .. 2769597 -  -6.5  -4.41956   AGACAGAGACGAAAA              CGACCGT GAA ACGGTCC              AAGCCCGCCACCGCC
   DVU2663   4  51 319 2774594 .. 2774605 -  -5.8  -3.14344   GACCTTTTCGATGAA                GCGA GACG TCGC                 GGGCTGTTCCGGCCC
   DVU2675   5  62 421 2786230 .. 2786254 -  -9.9  -2.99471   TCACCGGCACAGAGA          CCGGCGACGGA ACG TCTTTCGCCGG          GCCTGCCGTACTCGC
   DVU2679   4  44 294 2790372 .. 2790385 -  -3.7  -2.95476   ATCACCGACGACACA               GCAGG TGCA CCGGC                ATGCGATGAGACCGT
   DVU2679   4  44  -7 2790658 .. 2790686 -  -5.1  -2.82516   TCCTCGACGACGAGA        GGCCCTGACCCCG CTG CCGCATCAGGGCA        TGGCTGCCGCCAGAC
   DVU2725   9  90   8 2829011 .. 2829043 - -17.8  -3.01001   GACCTGCAAACGACA      GGCGACGTGACCTC ACAGG GAGACCACGTCGCC      GGGGGCATCAGCTTG
      livF   8 100 126 2845775 .. 2845797 -   -17  -4.08485   GCCATGGAAACGAAA           GGAGGCGGGC CAA ACCCGCCTCC           GACTTTTCCGATTCA
      cobM   5 100  35 2855565 .. 2855592 - -24.2  -3.71487   CACCATATGCAAGAA        CGGCCGCTGCGC TCAT GCGCAGCGGCCG         TTCCAGTCATCGACA
       qor   8  54 442 2861858 .. 2861868 -  -3.2  -3.71848   GGTGCTCACGAAGAA                 CCTC GAC AAGG                 CCGCCCATTTCGCCC
       qor   8  54 155 2862119 .. 2862155 -  -8.6  -2.70932   GGGGGGCCGCAATGA   GCCGGCATCGGGGCACC AAAG GGCACCCCG-CACCGGG    ACAGTCCCGAGGTCG
       qor   8  54 148 2862139 .. 2862162 -    -3  -3.72893   CATCGGGGCACCAAA          GGGC-ACCCCG CAC CGGGACAGTCC          CGAGGTCGCGCCACG
   DVU2759   2  39 101 2867920 .. 2867940 -  -3.3  -2.63616   ACGAGGAACAGGAAG           GGCTG-AG GCTGTT CTACAGCC            GACTCGCCGCCAGTG
   DVU2759   2  39 -20 2868046 .. 2868061 -  -2.6  -2.78596   CAGGCTTGCATTATA              TATAGC AAAC ACTATA               TATAATTTCGCAAGA
   DVU2772   6  71 205 2878916 .. 2878943 -   -14  -2.64803   TCAGCCCGAAACGCA        CGGGGCCGCGGC AGAC GTCGCGGCCCCT         CTTCTTTTCCGGGAT
   DVU2799   4 100  28 2900789 .. 2900821 - -17.8  -3.54158   GACGGCAAGAATGAA      CACTCCCCGGAAGG TCATG CCTTCCGGGGAGTC      GCTCTTCGGGTGTTC
   DVU2809   6  90  39 2912296 .. 2912334 - -20.3  -2.72977   AGCGCAGAGACACGA  CGCGACAGCGCCGCCCGG TTCA CCGGACGGCGCTG-CGTG   AGACGACATTCCCCG
   DVU2829   8  66 205 2937400 .. 2937453 - -12.4  -2.75992   CGGTACGCAACACGA CGGCCGTGA-GCCGTGCGATGGCGCA CATC TGCGCCA-CGCTTGGCCTCAATGCCG ACGTGACGGACGACC
   DVU2840   3  79  53 2944206 .. 2944231 -  -8.2  -4.35461   TTAACATTATGAAAA         CGGCATCCCA TCACAC CGGGGTGCCG          TTTTCATTCTTGACG
   DVU2847  10  79 229 2949184 .. 2949212 -  -8.1  -4.33165   CTAAAGGGAGGAAAA        CATGGCAGCAGCT AGC ACCTGACGCCATG        CCCACTAGACATGGA
   DVU2888   5  58 316 2986131 .. 2986151 -  -9.7  -2.88544   GGGCACTGGGACACA            TGCCCGC CAGCCGC GCGGGCA            ACTTCATCAACCTCG
   DVU2899   1  45 469 2997640 .. 2997653 -  -3.7  -3.04322   TCGAAGGGGTCAACA               GCCCC CGGC GCGGC                TGGTTCAAGCTGAGT
   DVU2905   6 100  35 3006032 .. 3006087 - -28.4  -3.16564   TTGCCATGGCATCAA TGC-CTACTACGCCAAGGGGCCGCGCA TGA TGCGCGGCCCCTTGGCGTAGATGTGCG TGACCGGCCACGCAG
   DVU2911   6  54 -11 3012045 .. 3012065 -  -8.9  -2.74012   CCAGCAGCGCAACGA            CGCGAGAGG TCA CGCCTCGCG            GCGCAGACAGACGAG
   DVU2919   8  86 280 3018184 .. 3018207 - -18.2   -2.7535   TCGTTCAAGACACGA          GGGGAGAGGC GAAA GCCTCTCCCC           TTTCTACATCTCACA
   DVU2936   3  70   3 3041143 .. 3041183 - -13.1  -2.87132   CTCGGCCTTCACACA  GGCCCGGCGTCTCCGAGCG ACG CGCCCCGGAACGCCGCACC  ATTCAAGCCACGAAT
   DVU2946   5  62  90 3050304 .. 3050331 -  -7.7  -3.64103   CACCCATACGCGAAA        TGCCCGG-CGGT ACCAG ACCTTCCGGGCA        TTGCTGTATGCTGAT
   DVU2952   9  93  28 3058675 .. 3058716 - -18.8  -3.12803   CATGCAGACGGAAGA GGGCGGCAAGCGAAGGCA TGTCCG TACCTTCGCCTCCCGCCC  GTCAGGTGGGGGACA
   DVU2955   4  47 103 3063801 .. 3063841 -  -3.9   -3.1247   ACGCCCCAGACGCAA GCGGACATGCC-GACCCG TTATGG CGACTCAGGTATGACCGC  CTGCCATGACGACCA
   DVU2968   6  51  98 3073702 .. 3073723 -  -3.5  -3.57144   CCGCTGACCGCGAAA           CCGCCCTGC GCCC GCGAGGCGT            GAAGACCCGCGGGAC
      pspC  10 100  37 3093811 .. 3093837 - -15.8  -5.63517   GCCTCAAACAAAAAA         GGGGCGCAGACC AAC GGCCCGCACCCC         CTGCACGGAGACGCC
   DVU2995   4 100 207 3105277 .. 3105292 - -10.4   -4.8622   CCTTGCAATGAAAAA              GTCCCC GCAA GGGGAC               TTCGATGATGCACGG
   DVU3016   4 100  22 3131271 .. 3131314 - -25.6  -3.40522   ACGCCTCGACCAGAA TACGACACGCCATGACGG TTTCTCGT CCGTCATGGCGTGTCGTA TTTGCGTGCCAGGTC
   DVU3034   8  71  33 3159555 .. 3159578 - -13.8  -2.52193   ACGACATCGACCAAC          GGGGGGCCGT CGCG ACGGCCCCCT           TTTTTTTCGTCATGC
   DVU3044   5  49 222 3166928 .. 3166956 -  -2.4  -3.56541   ACCAGTACGACAGAA       TGCCCGGAC-TCT TCGC AGACGTACGCGCA        CGCTATGCGCCGCCG
      ftsY   8 100  72 3188919 .. 3188949 - -23.4  -2.64412   GCCAACGCCAAACAT       GAACGGCGCGGAAC ACA GTCCCGCGCCGTTC       GTCTTCTGCGAATGT
   DVU3069   2  51 395 3208172 .. 3208184 -  -3.3  -3.54543   AGTGATTGTGCGAAA                GACGC TCA GCTTC                CGGCTGTAACGGGCC
   DVU3078   5  55 108 3221135 .. 3221145 -  -5.4   -3.5394   AAACCGCGCTGCAAA                 CCAT CCG ATGG                 CATACGCATCGGACC
   DVU3082   5 100  34 3224227 .. 3224248 - -17.3  -4.75518   CAGACAAAACGAAAA           CGGCCCGCT TCGC AGCGGGCCG            TCTGGGTCATATGAC
   DVU3090   5 100 163 3232398 .. 3232424 - -20.9  -3.92324   CCCTGCAATACCAAA         CGGGCCGCAGG GTATG CCTGCGGCCCG         TTTCAACGCAGTGGT
       rdl   9  91   8 3236485 .. 3236510 - -19.1   -2.9062   GGTAGGATATAACGA         TGAAGCCCCCC TTAC GGGGGGCTTCA          CTATCGATCACTTGT
   DVU3106   8  80 382 3252252 .. 3252278 -  -5.7  -4.77896   CAAGGAACCGAAAAA        CAGGCCGCG-CG TTTC CGTCGCGGCGAG         GAGGCGTTATGCCCC
   DVU3118   6  91  24 3267095 .. 3267120 - -16.9  -3.36273   CCCTCTGAACACCAA         GGGGCGATACC GCGA GGTACCGCCCC          TTTCTGCTGTCCGAC
   DVU3135   9  95 209 3282541 .. 3282564 - -19.6  -3.37017   AACCGCCAACACCAA          GGGCGACGGG GATT CCCGTCGCCC           TTTTCCGGTCCGAGG
   DVU3146   4  67  16 3296494 .. 3296524 - -12.6  -2.52543   ATGTGCGGCAACGCA       CCTGAAGCCACCAC GTA ACGGCAGCTTCAGG       CATCATTCTCCGACT
      gpsA   7  90  55 3316082 .. 3316115 - -18.1  -2.99947   CAATGTTTAGAGACA     GCAGGGCGCGTCACC GCAA GGAGACGCGCCCTGA      ATACGACCTGACATC
   DVU3175   8  76 263 3331644 .. 3331656 -  -9.1   -4.0371   CATGTGGGAGAGAAA                CCCCT GTA AGGGG                AAGGGCCCTCGCACG
   DVU3186   8  88 263 3345862 .. 3345887 - -16.1  -3.32993   GTATGCATACAGGAA         GGCACCGGGCG CAAT CGTCCGGTGCC          TTCTTTGCTGGCATG
   DVU3193   7  58 417 3353558 .. 3353598 -  -8.2  -3.17212   GCAGGATGGCACCAA CGGCCTGCTGGTGCC-CGGC CCG GACGCGGCACCGGAAGGC-G ACGCCGCCCCCGCAG
   DVU3203   4  78  30 3366210 .. 3366233 - -10.2  -4.06505   TGAAGAGACGACAAA          GGGCGCGGTG GAGA CATCGCACCC           TTTTCTTGTGACCTT
   DVU3211   7  51  -9 3377279 .. 3377291 -  -3.3  -3.65353   GGAAACCATTGTAAA                CCCCT AGA AGGCG                TGCAAAACCGTTCCA
   DVU3214  10  62 -10 3380273 .. 3380291 -  -7.4  -3.64103   CAGCCAGATGCGAAA             CGCACC CCCTAAC GGTGCG             GCTGCACATAGGGGA
   DVU3237   6  53 266 3406581 .. 3406599 -  -7.3  -2.88999   CGGGCATACAGGATA             GGGCCGG ACATG CCGGACC             GAGCGTGACCGGACA
   DVU3244   7  78 132 3414301 .. 3414317 - -12.3  -3.72027   ACGGCTCACCAAGAA              GCAGGAG GAA CTCCTGC              GCGAGTTCGCCCTGC
   DVU3250  10 100 216 3422860 .. 3422884 - -14.4   -4.8083   CAACAGCACGAAAAA          CGGGTTAGGA TATAC TCCTAACCCG          TTGATTTCCGTGGTG
   DVU3250  10 100  14 3423040 .. 3423086 -  -9.3  -5.00616   CCCTGTCCCAAAAAA CATGACGGCCCTTGGCGGAATC GCAC GAACCCGCCCCGCGCCG-CATG CTGTCCAAAGTGGTT
   DVU3257   4  52 139 3429409 .. 3429421 -  -7.7  -2.79796   GCCCACGGCAGGACA                CATGC ACG GCATG                ATGCCGTCCGCGTCT
   DVU3266   6  69 200 3441380 .. 3441402 - -11.3  -3.26188   AACAGGACAAGCGAA          GCCCCTGACC GCAT GG-CAGGGGC           TTTTCCTCTGGCAGA
      cydB   5  95  51 3447232 .. 3447255 -   -21  -3.35679   CCGGGCCATGCAGAA          GGGGCCGCCC TTGC GGGCGGCCCC           TTGCAATCCGTCATA
   DVU3282   4  48 259 3456915 .. 3456966 -  -3.7  -3.33261   GCGCAACTCCGACAA GGTGAAGGCCCAGAT--TGACGCCG CGCG CGAAGCCAGCACCCGCGCCTCCACC TCTTCCTGCGATACC
   DVU3295   6  74   9 3473056 .. 3473081 - -10.4  -3.70902   CCTCTCACAGCGAAA         CGCCCTCCCT GCGCGG AGGGAGGGCT          GCCGCGGGCTACAGC
   DVU3311   4 100 110 3488234 .. 3488269 -   -12  -4.63526   ACAAGTAGAAAGAAA   GCCCGACCCC--CTGA CGAAAC TCAGATGGGGTCGGGC    TTTTCCATTGAGGGC
   DVU3317   2  43 322 3494511 .. 3494526 -  -2.5  -3.14132   GCTGTCGTGCATCAA              CACGC TGTCGG GCATG               GGCGTAGACATCCGC
   DVU3317   2  43 240 3494598 .. 3494608 -  -2.4  -3.14132   GGGGCCCGCCATCAA                 GCCC GTG GCGC                 TGCGCTGCGTCTGGC
   DVU3326   2  95 123 3502266 .. 3502300 - -20.1  -3.39449   CGCCACGAACACGAA     CGTCCGCAAGCCCCT GTCAG AGGCGCTTGCGGACG     CGTTGTCATAGGCAG
   DVU3334   6  72 199 3507025 .. 3507058 - -13.7  -2.80816   CCGTCACTGACGACA     CCGACGCCCCGGAGC CTGC GCACCGGGGCGTCTT      GCCTGTGGTCTTCGA
   DVU3347   3  56 235 3518995 .. 3519031 -  -9.2  -2.52543   ATGCTTTGCAACGTA    GCCGCGTCATCCCGGC TCATT GCACGGCTGTCGCGGC    ATTCTCCGTTGCCAT
   DVU3354   5  76 309 3524957 .. 3524969 - -10.5  -3.85159   CGAAAAATTCAAGAA                GGCCG ATG CGGCC                GACGGCTTCGACATC
   DVU3357   5  73 404 3528486 .. 3528510 - -11.4  -3.62096   TGTGACCACCTGAAA          GGGCCCTCAC TGCAC GTGACGGCCC          TTTTTTCATGGCTAC
       sun   9  58 432 3532547 .. 3532563 -  -3.6  -4.09685   GCTCATTGCGGAAAA              GCGCAT AACCG AAGCGC              AAGAAGAGGGTGCCT
   DVU3385   8 100 271 3558914 .. 3558949 - -23.5    -4.015   GTAGCGATCAAATAA    CGACAAGAGGCCACC TTCACG GGTGGCCTCTTGTCG     TGTGTATGGGCGAGA
   DVU3393   8  52 468 3568364 .. 3568389 -  -6.1  -3.35774   GATAAACTCCTACAA         GCGCCTCGT-GC CGG GCTATGAGGCAC         CGGTGTACATCGCGT
   DVU3393   8  52 119 3568720 .. 3568738 -  -7.4  -2.78384   TTCTCGGCGAGCACA             CCCACG CCAACAT CGTGGG             TAACAAGCTCATCGA
      zraP   8 100  31 3558914 .. 3558949 + -24.2  -2.98823   GTAGCGATCAAATAA    CGACAAGAGGCCACCT TCAC GGGTGGCCTCTTGTCG     TGTGTATGGGCGAGA
   DVU3370   4  48 453 3542553 .. 3542567 +  -4.9  -3.15544   GCGCAGGGGCAGCCC               CTCGC GCAAG GCGGG               TTCGTCGACCTGCAC
   DVU3362   1  73 131 3533029 .. 3533065 +   -11  -3.63805   GCTGCATAGAAGAAT   TCGCG--CGAGACATCCT CAA GGGGTGTCTCGTACGCGA   TTTCAAGTCTCGCAT
   DVU3346  13  59 409 3519551 .. 3519568 +  -9.9  -2.57132   CTGCACGCCACCGTC             TTCGAGG CGCG CCTCGAA              CTTGTCCAGCGAGGG
   DVU3333   4  95  63 3507027 .. 3507056 + -20.7  -3.16154   GTCACTGACGACACC       GACGCCCCGGAGC CTGC GCACCGGGGCGTC        TTGCCTGTGGTCTTC
   DVU3325   3  80  98 3502265 .. 3502301 + -16.6  -2.64099   GCGCCACGAACACGA    ACGTCCGCAAGCCCCT GTCAG AGGCGCTTGCGGACGC    GTTGTCATAGGCAGA
      putA   2 100  76 3498392 .. 3498419 + -19.2  -3.90112   ACAGACCACAATGAA        GGGCGACCTTCC ACTG GGGAGGTCGCCC         TTTCATTGCGCAACG
      pyrD   4 100  54 3494901 .. 3494932 + -15.9  -4.30416   TGTCTGCAACCCCAA      GGGGTGGAAGCGG CATACA CCGCTTTCGCCCC       TTTTGCATTGATGAT
   DVU3312   1  39  88 3489235 .. 3489266 +  -2.8  -2.62184   CCGTAACAGCGCGTC      GTCGCGCCCCTTGCG CCA CGCGAGGT-CGAGCC      TGATGTCCGGCAAGG
   DVU3296   4  56 289 3474744 .. 3474756 +  -7.7  -3.18264   GGGAGGGCCGAAGGT                GACCA GCG TGGTC                TTCGTGCGTCCGGCG
   DVU3283   1  42  24 3459398 .. 3459428 +  -4.5  -2.71483   CGAAGGGGCCCGCCT       GCGGCAACTGGCC TCGCT GTCCGCTGGCCGC       TGGTTCCAGCCGTCT
   DVU3269   4  47  30 3447075 .. 3447107 +    -4  -3.14931   TGCGCCCCGGCACAT     CGGGGAG-GCGGACG CCTG CGTCCGTGCACTCCA      TTGCTGCCACATCCC
      mutM   3  51 121 3429409 .. 3429433 +  -6.3  -3.09492   GCCCACGGCAGGACA          CATGCACGGCA TGA TGCCGTCCGCG          TCTTGCCCTTGAAGG
   DVU3249   8  85 373 3422860 .. 3422884 + -14.4  -3.55122   CAACAGCACGAAAAA          CGGGTTAGGA TATAC TCCTAACCCG          TTGATTTCCGTGGTG
      hflX   5  84  86 3406473 .. 3406506 + -15.3  -3.35798   TTTTCCAATATCCAG     CGGGGACGACCTTTT TCCG GAGAGGCCGTCCCCG      TTCTGCGTCCGGAGT
      sfsA   5  55 469 3395323 .. 3395333 +  -6.8  -3.36273   TAGCTGCATGGGGGC                 GGTC TCA GACC                 TTGATGTTCACGAAG
   DVU3213   8  60 330 3380343 .. 3380383 +  -8.3  -3.38272   GCACCGCTAGCATCT CGTCAC-GCAAGCGCTGGT GCAAG GCC-GCGCGTGCAGTGGCG TTGTGCATGATCATG
   DVU3202   2 100 262 3366210 .. 3366233 + -10.2  -4.78839   TGAAGAGACGACAAA          GGGCGCGGTG GAGA CATCGCACCC           TTTTCTTGTGACCTT
      engA   3 100  23 3356679 .. 3356710 + -20.9  -3.75153   CCCATCGCACTGAAA      GGCGGCGGTACGG TTCATT CCGTGCCGCCGCC       TTTGCGTTGCGAAGA
     hup-4   6 100  93 3347426 .. 3347452 + -22.4  -4.74453   GCGCTGCAAACGAAA         GGGCTTCCACGC ATG GCGTGGAAGCCC         TTTTTCCATGTCTTC
   DVU3145   3  93  96 3296084 .. 3296110 + -19.4  -3.17194   CTCCGCACGGTCCGG         CCGCCCGGCGCA CCG TGCACCGGGCGG         TTCCCTTGCAGGCAT
   DVU3139   7 100 230 3287429 .. 3287456 + -11.3  -4.93296   TGAGCCAAGAAAAAA        GCACTCGCAGC TGTTAC GCTGCAAGTGC         TTTTTGTACTCGTGG
      glpK   4 100  31 3282541 .. 3282564 + -19.6  -4.13767   AACCGCCAACACCAA          GGGCGACGGG GATT CCCGTCGCCC           TTTTCCGGTCCGAGG
   DVU3119   4  89 370 3269694 .. 3269714 + -14.7  -3.83324   CATACCGAACAAAAA            GCCTGCGGG TGG TCCGCAGGC            TTTCGGTATTTCTAG
   DVU3107   1 100  30 3256701 .. 3256724 + -19.6  -3.59946   TAGCCTGACGACAAA          GGGGGGCACC TTGC GGTGCCCCCC           TTCTGTGATTCGCGC
   DVU3092   9  76  15 3236489 .. 3236506 + -14.1   -3.1355   GGATATAACGATGAA             GCCCCCC TTAC GGGGGGC              TTCACTATCGATCAC
   DVU3068   4  47 356 3208517 .. 3208532 +  -4.6  -3.07895   AGCGATGCACACGCG              CACCTC ATGA GCGGTG               TATGTTCAGGCTGCG
   DVU3064   4 100  34 3200504 .. 3200526 + -20.6  -3.59979   ATTGCAAAACGACAA           GCCCCCGTGC ATG GCACGGGGGC           TTTCACATGCAAACG
   DVU3061   3  46  20 3192986 .. 3193012 +  -5.9  -2.78384   CCCGTCAACGGCAAA        TGGGGCATCCACG GCG CGTGG-T-CCCCG        TGTCATGGCGGACCG
   DVU3061   3  46 442 3193408 .. 3193418 +  -3.2  -3.29043   CAGCCACAAGCGACT                 GTTG TGT CGAC                 TTGTCACCGCCCATT
   DVU3058  10  95  82 3188918 .. 3188950 + -19.9  -3.22951   GGCCAACGCCAAACA      TGAACGGCGCGGAAC ACA GTCCCGCGCCGTTCG      TCTTCTGCGAATGTC
   DVU3045   5  45 139 3171349 .. 3171372 +    -6  -2.53119   CCGTCTCAGGTGTGC          CGCAGCAGG CGTCCGC CCTGC-GCG          CTCTTCTGCAGGGTT
   DVU3045   5  45 147 3171357 .. 3171375 +  -2.2  -3.31322   GGTGTGCCGCAGCAG             GCGTCCGC CCT GCGCGCTC             TTCTGCAGGGTTGCG
   DVU3038   5 100 145 3163937 .. 3163960 + -16.8  -4.08144   ACGAGATTACCCCAA          GGGGACCAAC GCAA GTTGGTCCCC           TTTCTCGTTGATGAA
   DVU3035   1 100  98 3161639 .. 3161668 + -21.5  -3.46602   GAATGATGAAGAACA       GGCGGCGAGGGTG GCGA CACCTTCGCCGCC        TTCTCGTGTCAGGGG
   DVU3015   6 100  50 3131271 .. 3131314 + -25.6   -3.6502   ACGCCTCGACCAGAA TACGACACGCCATGACGG TTTCTCGT CCGTCATGGCGTGTCGTA TTTGCGTGCCAGGTC
   DVU2994   8  62  49 3105277 .. 3105292 + -10.4  -3.09516   CCTTGCAATGAAAAA              GTCCCC GCAA GGGGAC               TTCGATGATGCACGG
      leuB   5 100 110 3093375 .. 3093395 +   -14  -4.30719   TGCGTGCATGCAAAA            GGCGACGG CACCA CCGTCGCC            TTTGTTGTCGCCAGA
   DVU2970   4  50 167 3080339 .. 3080349 +  -4.6    -3.322   TGCGCGCCTCGCAAC                 GGCT ACA GGCC                 TTGCTGTCTGCCGGT
   DVU2967   0 NONE
   DVU2954   4 100 285 3064027 .. 3064054 + -21.4  -3.09516   GGAAGCACCATGCAA        GAGGGGCGGCAA TCTT TTGCCGCCCCTC         TTGCATGGTCGCCAC
   DVU2945   4  58 274 3050304 .. 3050331 +  -7.7  -3.34088   CACCCATACGCGAAA        TGCCCGG-CGGT ACCAG ACCTTCCGGGCA        TTGCTGTATGCTGAT
   DVU2945   4  58 462 3050492 .. 3050514 +  -3.2  -4.06611   CAAGCGCCTGCCCGC           GTTCCTGCGC CGT GCGCTGCCAC           TTCTTCTTCTCCTTC
   DVU2904   1  44 128 3005956 .. 3005970 +  -3.4  -3.15579   CGAGGGATGCCCGAG               GGGCGG AAC CTGCCG               TTGCTGAAGCCTTGG
   DVU2887   2  53  21 2986306 .. 2986364 +  -5.1  -3.53012   CGATGACAGTCCGCT GACCGCGCGCTGACCAGCCCAGCC AGACTGCGGAGA GGCTGGGCTGG-CTGCGAACAGGC TTTGGACAGGCCGCA
   DVU2846   4  51 369 2949683 .. 2949694 +  -5.8  -3.22475   ACGGCGTACAGCCAA                GGCT GAAG AGCC                 TCTTGTGGGGGTCGA
   DVU2839   2  91  31 2944206 .. 2944231 +  -9.7  -4.56133   TTAACATTATGAAAA         CGGCATCCC ATCACACC GGGGTGCCG          TTTTCATTCTTGACG
   DVU2833   5  62  74 2939916 .. 2939931 +    -6  -3.84185   GCACAGGGCAGTGCC              CACGGC GATG GCCGCG               TTGTCTTTCCATGCG
   DVU2828   5  67 103 2937759 .. 2937777 +  -6.7  -4.02022   CGATGACCAGACGCT            CTCGCGGC CCGC GCC-CGAG             TTTGTCGTCGTTCGC
   DVU2819   4  56 -57 2925499 .. 2925532 +    -3  -3.86346   CATCACGGAAGAAGA     GACTGAACGGGCCG TGGAAT CGGCGGTTTCGGTC      TTTCTCGCCGCCTAC
   DVU2808   7  64 203 2912365 .. 2912375 +  -3.2  -4.30719   CAGGGGGGTATGCCG                 TGGC AGG GCTA                 TTTCTTCTCGGACGC
   DVU2798   7  78  34 2900788 .. 2900823 + -14.8   -3.0976   CGACGGCAAGAATGA    AC-ACTCCCCGGAAGGT CAT GCCTTCCGGGGAGTCGC    TCTTCGGGTGTTCCG
      dsvC   5 100  21 2883800 .. 2883825 + -19.1  -5.44119   ACGACAAGACACTTC         GAGGCGGAAGC GCAA GCTTCCGCCTC          TTTTTTTGGCATGCA
   DVU2771   3 100  29 2878917 .. 2878942 + -19.7  -3.68435   CAGCCCGAAACGCAC         GGGGCCGCGGC AGAC GTCGCGGCCCC          TCTTCTTTTCCGGGA
   DVU2760   2  67 -62 2868921 .. 2868976 + -11.3  -3.18912   ACCCGCCCCCCTACA CGTGCAGACGGTGCGC-GCCAT AAATCCCCCTGCC ATTGCCGCGTGCCGTCTGCACG TTCCTGAGTGCCTAC
   DVU2753   2  43 376 2862420 .. 2862463 +  -2.8  -3.03159   GCACGGAGACGACAC CCCGCGCCACCACGTCGAAG AGGT CTGCGGCATGGGCGAGCAGG TCTTCACGGCGTTCG
   DVU2747   3  47  24 2855519 .. 2855532 +  -2.3  -3.53091   GGGGCAAGGGGAACG               TCCAC GGCA GTGGC                TTTCCGCCCACAGAT
   DVU2739   7  72 258 2845703 .. 2845721 + -12.4  -3.25652   TCATCCGAATCGACT             CCACCTGC ATT GCGGGTGG             TGTTCGTTGCATCCA
   DVU2683   2  52 -51 2798143 .. 2798179 +  -5.9  -3.33315   GGCCTTCGTCATCGC    CATGCTCATCACGGG TGTCTGT TCGGTGATGACCATG    TTCTGGGCCTATTAG
   DVU2680   2  58 149 2794630 .. 2794651 +  -9.3  -2.90496   GCACGCAGGGCCTTC           GGCCGGGGC ATAC GCTCCGCCC            TCCTTTCGGGGGGGC
   DVU2662   3  48 325 2775224 .. 2775235 +  -5.8  -2.87931   CGCCATCTCCCTGCG                CACG GTCC CGTG                 TGTGTCCGCGGTGAG
   DVU2655   5 100 275 2769962 .. 2769995 + -25.4  -2.90392   AGCGGCAACAAGACA     CGACAGCCCCGGCG CGCAAT CGCCGGGGCTGTCG      TGTCATTCACCCATG
   DVU2649   1 100 455 2765607 .. 2765632 + -19.1  -4.57569   CGCCAATGACAAAAA         GAAGCGGAGGC TGGT GCCTCCGCTTC          TTTTTGCGGGGATGG
      htpG   3 100  33 2760418 .. 2760442 + -18.6   -4.1899   TCATCCATCACGAAA          CGGCCCCGGT ATAGA ACCGGGGCCG          TTTTCGCTCACATGC
   DVU2635   2  47 398 2751572 .. 2751598 +  -2.1  -3.53012   CGGGAACACCGGGCA         CCACCGCAAAC CGGGA GTTCGCGGACG         TTTCCGCGGACAGGC
   DVU2626   2  51 227 2744666 .. 2744683 +    -4  -3.48684   TCCACGACTTCACCA             CGCTCG ACAAGC CGCGCG              TTCTCGTCGTTGTAG
   DVU2609   1  47 412 2728928 .. 2728938 +  -2.4  -3.53012   TGCGTCGACACGATA                 GAGC CAT GCCC                 TTTCAGGCGCCAGCA
   DVU2601   7  60  74 2722613 .. 2722638 + -10.3  -2.72144   CGCCACCGCCACGCA         CCGCGCCGAGG CTGT CCTCGCCGAGG          GTTTCGGCGAGATGC
   DVU2597   1  61  59 2719048 .. 2719066 + -10.2  -2.87211   TGCGGGCGGGCATGA             GCCAGCGC ACC GCGCTGAC             TGTATCGGCAGCGAT
   DVU2594   3  52 130 2717348 .. 2717367 +  -7.8  -2.78463   AGCCTCTGCCTGACG            GTGCCGTG CACG TGCGGCAC             TGTCGTCGAACAGGT
   DVU2590   2 100  28 2714835 .. 2714873 + -23.2  -3.21354   GATAACGGATGAAGA   GCCCCTGTCGCGCCATCG TCA TGTTGGCGTGACAGGGGC   TTGCTCCGTCTCTGC
   DVU2585   2  84  23 2708507 .. 2708536 + -16.3  -3.01924   GCATCCAGATGGCAA       AGGCCCCCCCGCC TTGC GGCGAGGGGGCCG        TGTTGCGCGCGGATG
   DVU2585   2  84 467 2708951 .. 2708980 + -16.3  -3.01924   GCCGCACCATGACAA       AGGCCCCCCCGCC TTGC GGCGAGGGGGCCG        TGTTGCGCACGGATG
   DVU2569   3 100  48 2683161 .. 2683186 + -18.3  -3.71873   CCTATGCGCAACGAA         CGGCGCGTACC CCAC GGTGCGCGCCG          TTTCCATGTCCGTCC
      bioD  10  57  91 2678746 .. 2678775 +  -6.3  -3.53091   GGCGCACTCCGGGCA       GACG-GGGTGCACT CCC GGAGCACCCGCGCC       TTTCCGGAGAAACGT
   DVU2550   9  59  -9 2662090 .. 2662105 +  -6.8  -3.58533   CATCCTGCCCTGTCA              GGTCGA CTGA TCGGCC               TTTGCGCCCTTCTCC
   DVU2546   0 NONE
    hynA-2   3  55 366 2639064 .. 2639079 +    -6  -3.53343   TCCTTGATGGCCTTG              CGAGGG TCTC CCCCCG               TTTCGCAGCAGCCTT
   DVU2515   7  53 156 2629742 .. 2629769 +  -6.8  -3.14878   ACGCCTCAGACAACA        GAAAGGCCGCCC ATGA GAGCGGCCGTCC         TATTCCGTTGCCCGC
   DVU2496   3 100 186 2608566 .. 2608587 + -17.3  -4.22375   ACTGGAAAACGACAG           GAGCCGGGG CATG CCCCGGCTC            TTTCTTGCATCATGT
   DVU2480  10  89 -12 2589039 .. 2589074 + -17.6  -3.12505   ATTCCATACACGAAA    CCCCGGAAGGTGATCG TCAG CGACAACCTTCCGGGG     TGTTGCGTATCCAGT
   DVU2472   0 NONE
   DVU2466   3  57 409 2573356 .. 2573379 +  -2.2  -4.08064   CTTGCGGTGGGATGA          AGCCTTTCCC TTAC GGGACTGGCC           TTTTCCGGCGGGCTT
   DVU2452   3  54  49 2557093 .. 2557107 +  -2.7  -3.89033   AGGGCCCATGTGCAA               GAGGG AATGG CCCAC               TCTTTATTATTTCCA
   DVU2442   7 100  29 2548357 .. 2548383 + -21.6  -3.58343   ACCACAGACGGTAAA         GCCCCCGCGACG AGA TGTCGCGGGGGC         TTTACGCGTGATGCA
   DVU2436   3  89   5 2541031 .. 2541077 + -17.5  -3.14132   AGCACAAGTAGCGTT GCGTCGCCTCACTCCGGCA-ATG CAC CATGTGCCGGA-TGCGGCGATGC TTCGTCCCCGGACGC
   DVU2432   2  62 418 2538446 .. 2538473 + -11.4  -2.63479   AGAATGGCACGCACC        TCACCCAGTCCGA AGG TCGGG-TGGGTGA        TGATCTGCCCCTCTT
   DVU2426   3  49 181 2531806 .. 2531838 +  -2.5  -3.65812   TAGACGTTGAAGGAG     CGGGCGAAGAGGGC TTCGAT GGCCGCA-CGCCCG      TTGTCTTCAAGGAAG
   DVU2423   3  57 219 2529433 .. 2529478 +  -8.1  -3.01712   CGACGACGAAGCATC TGGCCCGACGCACCGGCGCAGA ACA TCTG-GCGGGCGCGGCGAGGCA TCTTGCCCCGCGCAG
   DVU2417   3  84  49 2525450 .. 2525472 + -15.6  -3.34534   CCCTGACAACAGACA           GACCTTCGCC ACC GGCGGAGGTC           TTCCTGTCTCATCTG
   DVU2392   5  62 108 2494618 .. 2494633 +  -7.6  -3.54459   TCCATCAAAGAGAGG              TTGCCA TGAA TGGCAA               TTTGCAAGCCCTTGG
   DVU2366   9  68 443 2463858 .. 2463870 +  -9.1  -3.63515   GACGGTGACATGCCC                CGCCA GCG TGGCG                TTGTTGGACATCACC
   DVU2360   4  50 121 2459342 .. 2459377 +  -4.7  -3.28712   AGGGGCATGGTCGCC   GCCTGTCTCATGCCATG TCAG CA-GGCAGGCG-CAGGC    TTGTCGGGAAAGGCA
   DVU2356   4  67 137 2454841 .. 2454877 + -12.9  -2.57132   TCGGGATATGACGCA    GAAAAGCCCCCCGTGTG GAA CGCACGGGGGGCTTGAA    GTTGTGGGACCAGAG
   DVU2346   4 100  49 2440399 .. 2440443 + -37.4  -3.64703   CCAGTCCATGAAAAA GGCACTCGCCCACGGCGGGA GTGAA TCCCGCCGTGGGCGAGTGCC TTTCGCTGCCCGCCG
   DVU2346   4 100 130 2440480 .. 2440503 + -19.6  -3.70902   AGGCGGCAGCACAAA          CCGGGGCGAC TCGC GTCGCCCCGG           TTTGACTATACCACG
   DVU2334   6  51 -23 2430055 .. 2430069 +  -4.2   -3.4178   GTTCCGCTCCTCAAC               GGCG CACCCGT CGCC               TTGTGGTGACATGAT
   DVU2331   4 100 256 2428518 .. 2428543 + -20.5  -3.96483   CCATGCCTGCGAGAA         CGCCCTCCGTC TTGC GACGGAGGGCG          TTCTTTCAATCACAT
   DVU2306   4  83  24 2400146 .. 2400181 + -17.6  -2.62263   GACACGACAATATCA    GAAGGGCCGACAATGC TTGC GCATAGGCGGCCCTTC     TGATGTCACAAAAAT
      mtgA   8  87  54 2390972 .. 2391001 + -19.3  -2.82516   CCTCGCACACGATGA       AGCCCCCGGAACG CAGT CGTTCCGGGGGCC        TGTCGTCATCACGAG
      cooF   6 100  26 2385657 .. 2385682 + -23.3  -3.21099   TCGACAGAATGCAGA         CGCCCCGCCGG AAAC CCGGCGGGGCG          TTCGTCATAAGAACG
   DVU2275   2  44  55 2365500 .. 2365512 +  -3.3  -3.21218   GGCGTACGATGCGCA                TCGGC AGG GCTGG                TTGATGCTGGAGCGT
   DVU2268   8  63 466 2360050 .. 2360063 +  -9.5  -3.34715   GTCGTTACACCATGA               CGGGC ACGA GCCCG                TGTTTCGCAAACCTG
   DVU2264   5  65 319 2359144 .. 2359160 +  -6.5   -3.8917   ATCATGCCTGTTCAG              CGAAGAG CAG CACTTCG              TTGTTGTCGTTGAAC
   DVU2261   5 100 183 2356251 .. 2356276 + -11.9  -4.67353   CACCACGCAAGCAAA         GGCTCATGGTT GTCA GACCATGGGCC          TTTTTGCATAGCTCC
   DVU2253   4  54 283 2349762 .. 2349812 +  -7.3  -3.02511   CTTGCGGCAGCCTGC GGCAGGACGAAGCGGGCATCCTCG TTCG CGCGGCTGCCCG-TACGACCGTCC TGTTCGAGCAATGCC
   DVU2248   4  90  93 2344896 .. 2344927 + -20.2  -2.70932   GAACAGCCAGCAAAA      GCCCCCCGTATGTC GGAA GACACACGGGGGGC       TCGTTCGGCCGAAGC
   DVU2236   3  90   5 2329202 .. 2329235 + -18.1  -3.06796   TCAACTTCTGATGCA     TGCGGCCCAGCTGCG CCAT CGCAACCGGGCCGCA      TTGCCTACCATAGGC
   DVU2221  12  81 -42 2314935 .. 2314956 + -15.9  -3.08438   ACTCAACGCAAAAGA           GGCGAAGCC TTTC GGCTTCGCC            TCTTCACATCTCATG
    infA-2   5  73  29 2312017 .. 2312043 + -12.9   -3.1506   GCGTACAACGCATGA         CGCAGGCGCCC CCGAC GGGCGTCCGCG         TTCGTGCAGACGTTT
   DVU2205   1  43 135 2302767 .. 2302791 +  -2.8  -3.01712   CGTTGTCCCTGCGGG         TGGCCAC-CGT CGCC ACGCGTTGCCG          TCTTCCCGCAAGGGG
   DVU2196   2  53 229 2292992 .. 2293007 +  -6.8  -3.21416   CAGATCGCGGACAAC              CCGGAC GAAC GTCTGG               TTGATCGTCCGCATC
   DVU2183   8  81  15 2281631 .. 2281646 + -11.8  -3.96148   ACAAAACAACATCAA              GGGGCC TTCC GGCCCC               TTTCTCATAGGCACA
   DVU2176   3  80   9 2276013 .. 2276032 +   -15   -3.2375   GCAATAGAACGCAAA            GAGGGGCC GCAA GGCCCCTC             TTCAGTTGTGGGATG
   DVU2173   6 100  41 2270157 .. 2270190 + -22.6  -2.57564   CCACAAACAAAACAA     GCCGGAGTTGCCCT GCTACA AGGGCAACTCCGGC      GTTCTGGAAACATGA
   DVU2148   3  48 155 2247558 .. 2247571 +  -3.7  -3.28712   TCGTCATCATGACCG               GGCGG AATG CCCCC                TTCTGCGAGGCGCGC
   DVU2136   0 NONE
   DVU2131   7  67 102 2228404 .. 2228449 + -12.3  -2.93236   CAAGGCATGGGAAAA GGCGGGGCTTCCCCCGCCTCGC GGT GCG-GGCGAAGGTCACCCCGCC TGTCATGTTCACTTG
   DVU2099   9  71 323 2189474 .. 2189487 +  -9.5  -3.76125   TGAGCAGTTCACCAT               GGGCG ACGA CGCCC                TTTCCCTTGGCATAG
   DVU2090   8  68 347 2180751 .. 2180785 +  -7.9  -3.83155   GCGTCACGACCCAGT    CGAGGTATGCGTACCC CACC GGGT-CGCATACGTCC     TTCTTGGTCTTGGTG
   DVU2082   6  91 121 2168495 .. 2168520 + -16.9   -3.2614   ACTCAAGCGCCAGCA         GGGAGGGTACC GCAA GGTGCCCTCCC          TTCGTCTCGGGCATC
   DVU2071   9  93  24 2154082 .. 2154101 +   -15  -3.96506   CCTCGACACGAAAAA            GGGCCACC TTCG GGTGGCCC             TTCTCTTTTGCGATG
   DVU2064   3 100  47 2145925 .. 2145942 + -14.1  -4.30014   TTCCGAGAACATGAA             GGCCGGG GAGA CCCGGCC              TTTTGCATTCATCAA
   DVU2053   3  63 112 2131085 .. 2131110 +  -8.2  -3.41002   CGAAAGATAGACGAA         GCCCCCTATC TTCATC GGCAGGGGGC          TTCATTGCGTATTCT
   DVU2047   9  60 106 2125545 .. 2125556 +  -7.2  -3.40899   TGCAGGAACTGGTTA                CCGG TTGC CCGG                 TTGTGCTAGCACGTT
   DVU2034   0 NONE
   DVU2015   3  44 240 2094034 .. 2094044 +  -5.4  -2.80074   TTCTTTGATATCCAG                 GTCA AAT TGAC                 TCCTGTTATAAACAG
   DVU2009   6  51 108 2089246 .. 2089265 +  -2.8  -3.54424   CAGTTCTCCGTAATT            TCCTTCAC TTCT GTAAGGGA             TTTGAACAGATAGAA
   DVU2005   2  49 287 2087934 .. 2087947 +  -3.1  -3.41913   GGATTACGGCCAGGA               TGACG GCGA TGTCA                ATTTTTGGCTCTGAC
   DVU1991   1  53 193 2071412 .. 2071429 +  -4.7  -3.48276   ACGACAACGGCGACC             CGTGCCG GATT CAGCGCG              TTGTATCGCACCAGC
   DVU1986   4 100  80 2065040 .. 2065073 + -18.1  -4.10161   TCCCGAAAGAATGAA     GGGCCACCGCCTTGC CGAG GCAAGACGGCGGCCC      TTTTCAGACGTGATA
   DVU1980   1  45  34 2057579 .. 2057593 +  -4.2  -3.02461   ACCGGACGCTCCTGA               CGCC GCAAAAA GGCG               TGTTCCAGACGATTG
   DVU1974   6  89  20 2048963 .. 2048991 +   -16  -3.43492   TTACAAGACACGAAA        GTGCCCGCCTGC GAAAG GAAGGCGGGCAC        TTCTCATCCATGTCC
   DVU1970   7  70  18 2045447 .. 2045499 + -11.9  -3.21276   ATCTTTCACGCACTC CGGATGGGCCGTCCGCTTCGCTG CCCGCAA CACCCGCATGGACGGCCCATCCG TCTTATCCGGCAGAG
   DVU1959   1  69 -16 2035703 .. 2035713 +  -6.8  -4.11394   TATGCCGCAGTGGTA                 CGCA AAG TGCG                 TTTTGACGGTAGGAT
   DVU1955   3 100  76 2029122 .. 2029144 + -14.8  -4.60797   GCGCATCAAAAAGCA           GCCTGGGCGG CTA CCACCCAGGC           TTTTATATGTGGCGG
   DVU1948  13 100  21 2020839 .. 2020864 + -21.9  -3.57144   ACCCGGCACGCAGAA         CGGCCCGTCGC ACAA GCGACGGGCCG          TTTCAGCGTACACCG
       adk   4  93  25 2006039 .. 2006065 + -14.5   -4.0162   CTTCTGACGACACGA        GGCCCCACTGTC ACCA GAC-GTGGGGCC         TTTCTCATGTCCCGC
   DVU1914   2  67 180 1990727 .. 1990757 + -11.8  -2.87132   CACTAAGACGAAAGC       GGACGGGGGGCTAC GCG GTGGTTGCCCGTCC       TCTCTCGCAGCACCA
   DVU1895   6  67  15 1969545 .. 1969565 +  -3.2  -4.45945   ACGCCCTCCCCTTCA           CCC-TGCAC CGCG GCGCATGGG            TTTTCGTTCATGGCT
   DVU1883   6  47 331 1953854 .. 1953882 +  -3.8   -3.1739   TCTCCGTGGCATTGG       CGATGCCG-CGCA CCTC TTCGACCGCATCG        TTGATGGCGTCGTGT
   DVU1877   5  95 153 1946189 .. 1946215 +   -18  -3.41602   TGAGCGCAAAAGAAA         CAGGCCGGAAGC TCT GCTCCCGGCCTG         TTGTCATCACGTGAG
   DVU1869   3 100  41 1937031 .. 1937058 + -22.8   -3.1211   GCTGCGACGACACGG        GGCCCGCCATCC ATCC GGATGGCGGGCC         TTGACTCATCTGCTC
   DVU1855   7 100 303 1923419 .. 1923454 + -17.1  -3.96531   CACGGCAGATGAAAA    C-AGAACAGGCAGGGA GTTCA TCCCTGCCTGTTCTCG    TTTGTGGCTATGTGA
   DVU1836   7  91 -11 1908116 .. 1908134 + -11.6  -4.26903   GAAAGGTGCCCCGGA             GGCCCGGC ATA GCAGGGCC             TTTTCCTCCAGTCGA
   DVU1832   8 100 274 1898420 .. 1898467 + -24.4  -2.57344   CCCTGTGTCATGGGA AGCTGAATACGAAAAGGCGGTC TTTC GACCGCCTTCTCGTATTCAGCA ATTGTGCAGAGAGTG
      nadB   3  89  28 1875257 .. 1875279 + -12.7   -4.2349   AACATCGACGCAAAA          GGGCC-CCCC GAGA GGGGTGGCCC           TTTTGCGTCTGCCCA
   DVU1802   3  49 -39 1865300 .. 1865329 +  -5.5  -3.08679   GACATTGGTGCTGGA       GACGGCTCGACGC ATCC GTGACGGGCTGCC        TGTTACCTAACCAGC
   DVU1802   3  49 451 1865790 .. 1865801 +  -2.2  -3.54424   CACACCCAACGCGTT                C-GGC ACA GCCTG                TTTGACCGCATCCCA
   DVU1785   4 100 227 1848724 .. 1848751 + -22.8  -3.44325   AAGCGCCATGAAAAA        GCCCCCGGCATG TTGT CATGCCGGGGGC         TTCATTCTACCGAAT
   DVU1774   6  84 112 1839741 .. 1839761 + -13.9  -3.71792   GGCCATACATGAAAA            GGGGCGCCC GCA GGACGCCCC            TTCATTTTCCCTTCA
      hydB   5  63 433 1834564 .. 1834579 +    -4  -4.11216   GAGCGGATTGTTGTG              CG-ACTG CCG CAGTGCG              TTTTCCGCATCGAGC
   DVU1758   6 100   8 1823789 .. 1823823 + -21.6  -2.91264   AGAGATAGCACCGCA     TGAAACGCGCCGATGA AGG TCCTCGGCGCGTTTCA     TGTATGAATCCGCAG
   DVU1742   8  57  30 1810686 .. 1810732 +  -8.1  -3.10612   CCCTTCCCGGCTCGC CGTGTCCCCATGTAACCGCAC CCACTCC GTGCGGT-ACTTGGCG-CACG TCTGTTCGCATTCGC
   DVU1736   5  84  36 1806319 .. 1806336 + -14.1  -3.71848   CCCCAAAAACAGAAA             GCCCCGC TCAA GCGGGGC              TTCTTCATGACCGAC
   DVU1730   3 100  74 1801613 .. 1801630 + -12.7  -4.63218   TCTCCCCGTTCCAAT             GCCCCGT CTCC ACGGGGC              TTTTCTTCACCCGCC
   DVU1730   3 100 390 1801929 .. 1801947 + -14.6  -4.64861   GCCACAAACACAAAA             CCATCCGC ATG GCGGATGG             TTTCTTTTGGCGAAG
   DVU1700   0 NONE
   DVU1691   2  45 207 1769273 .. 1769291 +  -3.8  -3.08679   GTGCAATTCAAAGGC             GAAGGTCA ACC TGTTCTTC             TCTTGGGTGACGAAC
       idi   4  53 129 1758238 .. 1758252 +  -6.4  -3.16564   CCACGGCTTGAGGTC               GTCTTC GTA GAAGGC               TTCGTAGCGTCCGGC
   DVU1675   5  73  24 1755577 .. 1755610 + -11.1  -3.61232   TGGATGTTGCAACCG     CCACGGCGTATGAC CGCTTGA GTC-TGCGCCGTGG     TCTTTCTCTCGCCAA
   DVU1675   5  73 203 1755756 .. 1755780 +  -8.6  -4.04326   CCACAAAAAGAAAAA          GGATTGCAGC GGCCA GCTACAATCC          TTTCATCTTTCATTG
   DVU1668   5 100  33 1748959 .. 1748994 +   -22   -2.7094   CAAGCGAAGACACAA    CAAGAGGCAGCCGTCC TTCG GGAAGGCTGCCTCTTG     CTTATATCGATGAAA
      arsC   5  84 129 1725904 .. 1725931 +  -8.5  -4.41047   GCTTGAATGCGAAAA        GGGAACCCT CTGCCGATGC AGGGTTCCC         TTTTCGTTCCGGGCT
   DVU1642   6  62 197 1723092 .. 1723122 +    -6  -3.89346   GTAATGGCTGGTCTC       GCTGCTGGTCGAGG ACG CCTTGCCCAACACC       TTTCTACGGTACGCC
      ppaC   7 100  27 1718568 .. 1718591 + -19.6  -4.53163   TCCTCTGTGCGTTGG          GGGCTGGCGG GTGA CCGCCAGCCC           TTTTGTGCTATCTGG
   DVU1620  12 100  43 1705076 .. 1705111 + -21.4  -3.67597   GTCTGGTCCTTGGAA    TGTCAAAAGGCCATCC GGGT GGGTGGCCTTTTGACA     TTCTTGGGTCCGGAA
   DVU1614   8 100  38 1700377 .. 1700400 + -12.4  -4.49389   GGCATGGGATGACAG          GGGGGAGGGC AGAG GCTCTTCCCC           TTTTCCTTGTCGGCT
      nadE   4  90  81 1695779 .. 1695818 +   -18  -2.88544   ATGACATGACTGAAA  TG-AAGAGGGTCGGGCATC GAT GATGCCCGACCCTCTAGCG  TCTGTCAGAGTCGCG
   DVU1597   3  81   7 1680972 .. 1680987 + -11.8  -3.84901   CTCGGTTAGAATCAG              GGGGGC TGCG GCCCCC               TTCCTTTTTGATGCC
      porB   6 100 406 1653699 .. 1653724 + -19.1  -3.60627   GCGCAGAATGTGAAA         GGCCCGCTTTC GGTC GAAAGCGGGCC          TTTGAAGTCGGGTCG
   DVU1549   7  55  63 1626293 .. 1626303 +  -4.6  -3.67976   CATCTCTCTCCCCTT                 CCGT GGG GCGG                 TTTCAGGTTCATAAC
      hrpB   8  91 167 1611676 .. 1611730 + -18.8  -3.05463   TTCACAGCATGTCCT TCATGATATGCACGCCCCCGCCTTC GTGATG GAAGACGGGGGCGT-CGTTTCATGA TTCAGTCAGAACCGT
   DVU1537   5 100  43 1604968 .. 1604991 + -18.2  -4.52589   CTCTGTACACGGCAA          GGCCCACGTC GAAC GACGTGGGCC           TTTTCTATCGCAGGC
   DVU1525   4  45 300 1594430 .. 1594440 +  -2.4  -3.28712   AGCACTAAGGAGCCA                 CGCC CCC GGCC                 TTGTAGGGGGCAGGA
   DVU1491   4  88 466 1570771 .. 1570793 + -16.3  -3.33151   TGACACCACCCCACA           GGGCCGGGA TAACC TCCCGGCCC           TCTTCGTTTCCACCC
   DVU1480   4 100  35 1560106 .. 1560122 + -15.1  -4.30014   ACCAGACACACAAAA              GCCCCCG CAT CGGGGGC              TTTTGCATTACTCGG
   DVU1465   6 100  58 1545653 .. 1545674 + -14.4  -4.86621   CTGCCGCAATGAAAA           CGGCCCGG AACAGA CCGGGCCG            TTTTTCATTGCAGAT
   DVU1442   9 100 252 1519609 .. 1519633 + -19.3  -4.23892   TCTGTGCTGATGCTC          GCCGCTGTCCG TGC CGGACGGCGGC          TTTTCCATCGTTCCG
   DVU1437  11  62  83 1515515 .. 1515527 +  -7.7  -3.61715   TTTGTGCCGTGAGAG                GATGG CTT CCATC                TTCTTGGCGACGGTA
   DVU1433   6  54   0 1513255 .. 1513280 +  -7.4  -3.05596   TCAGATATGGTTGTA         ACCGGGGGAG ACGAGG CCCCCCCGGA          TTCACTGCGACAGTC
   DVU1420  11  74 177 1494832 .. 1494847 + -11.8  -3.45634   GATGGCAAGAAAAAA              GGGCGC TTTC GCGCCC               TTGCCTTTTATTGCC
   DVU1402  11  58  34 1472554 .. 1472572 +  -5.3  -3.75332   CCTTGGTGGCGGTCA            CACCCTGT TGCC AC-GGGTG             TTTCACTTCACCCAT
   DVU1394   5 100 387 1465832 .. 1465862 + -16.9  -4.46926   TCCAGCCGAAACAAA       GCCCTCCTTGCAC TCGAC GTGCATGGAGGGC       TTTTGTCGTAGGGTC
   DVU1388  10  57  90 1461517 .. 1461536 +  -5.6  -3.59583   GGGGCTGTCACCATT            GCGGGTGA GCCT TTTCCCGC             TTTGCCGGTGATTCT
      pyrR   5 100 210 1457207 .. 1457235 + -18.9  -4.20696   ATCAACAAGCCAAAA        GGCGAGTGTCTCC TGC GGGGGCACTCGCC        TTTTGGCGTTACTCC
   DVU1379   5  52  56 1455043 .. 1455055 +  -6.2  -3.30007   GTACGGCTGCACTAT                GCCC GCAGA GGGC                TTCTCGACACGTCTT
      galE   4 100  27 1439865 .. 1439892 + -19.9  -3.88766   AGTCGCAAAGCACAA        GGCCCCGGACG AACGAA CGTCCGGGGCC         TTTCGTGTCTGAGGT
   DVU1357   5  61   1 1436678 .. 1436702 +  -9.3  -3.14132   AGAAGGCCGTCCTAG         CCGGG-GACG GGGCGA CGTCTCCCGG          TTGGTAGCCCCCGCG
       dxs   5 100 193 1429730 .. 1429756 + -22.4  -4.08111   GATATGAAACGAAAA         GGCCGGAACCTG TGG CAGGTTCCGGCC         TTTCTGCTATCTTTC
       lon   6 100  22 1415748 .. 1415780 + -24.3  -3.32993   TCCCTGATTGTCAAA      GAGGCCCGATAGCAC CAT GTGCTGTCGGGCCTC      TTCATGTATGCATCA
   DVU1285   5 100  37 1379933 .. 1379956 + -13.1  -5.21709   ATTGCAGGCGAATGG          GCCTCCGGC GTTATG GCCGGGGGC           TTTTTTCGTGTGCAG
   DVU1269  11  65  76 1359222 .. 1359232 +  -4.6   -4.1523   CGCCGCCGTGGGCGT                 GGGG GCG CCTC                 TTATTTCTGGTTGAA
   DVU1265   5  51 235 1354175 .. 1354192 +  -3.3  -3.62176   CGTGTTGAGCGATGC             CTCATGC GTTG GCAGGGG              TTTCCGAGTGTTCTT
   DVU1260   8 100  74 1348014 .. 1348038 + -12.8  -4.68424   TCCTCCACCAAGTGA          GGGTCGGGGC TGCGT GCTCCGGCCC          TTTTTCACTGGATTC
   DVU1252  12  53 135 1340355 .. 1340377 +  -4.1  -3.54741   CGGGCGTGTGGATGC          CGCATC-CGG CATT CCGAGATACG           TTTCCGGCCGTACTA
   DVU1252  12  53 316 1340536 .. 1340549 +  -3.7  -3.66556   GCGGAAAGGTCATGG               GCCCG AGGG CGAGC                TTGTGTTCGGCCCTT
   DVU1252  12  53 322 1340542 .. 1340562 +  -5.4  -3.53563   AGGTCATGGGCCCGA           GGG-CGAGC TTGT GTTCGGCCC            TTTGCAGGACGCTCT
   DVU1241   7 100  48 1329381 .. 1329412 + -23.2  -3.34962   CGAGACATGAGATAG      TCAGAAGGGAGGCC CATG GGCCTCCCTTCTGA       TTCTGCAATGTCCGA
   DVU1235   5 100 263 1325115 .. 1325147 + -26.5  -3.48474   GTGCCTGGAAAGACT      GACGGGGAGATGGTC GTG GACCATCTCCCCGTC      TTGCTTGTGCCTTTG
   DVU1227   6  78 -28 1317732 .. 1317747 + -11.8  -3.70068   GGGGCAATGAAAAAA              GGGGGC TGAT GCCCCC               TTTCCGGTTGTGATG
   DVU1217  10 100  27 1308623 .. 1308650 +   -17  -3.71848   GGTCTGATTGTACAA        GGGGAGTGCGCC TTCG GGCACACTCCCC         TTGTTGATGGCAACG
   DVU1213   8 100 335 1303655 .. 1303679 + -18.6  -4.36595   CTTGCCAATGGAAAA          GGCCCACGGG GACTA CCCGTGGGCC          TTTTGGCTTTCCATC
   DVU1190   3  95 328 1281859 .. 1281888 + -19.3  -3.51032   GGATTCGTCGAGAAA       GCCCCCGCCCTTC TTCG GAAAGGCGGGGGC        TTGTCATTCAGACCT
       aor   3 100  89 1270996 .. 1271019 + -18.2   -4.8048   CCGTTGTAATGCAAA          GGGCCGAAGC GAAA GCTTCGGCCC           TTTTTGCTGTCGCGG
   DVU1176   5 100  70 1268106 .. 1268132 + -15.2   -4.7629   GTTGTAAAGGGACAA         CGGGCATATGCC ATC GGCATGTGCTCG         TTTTTGCGTTCATGA
    mviN-1   3 100  35 1266146 .. 1266176 + -16.9  -3.64822   CGTCACGAAGCAAGA       GAGCACCGGATGG ACCCG CCACCCGGTGCTC       TTTGCATCAGAAGCT
   DVU1167   3  51 165 1260502 .. 1260520 +    -8  -2.64616   TCGAATCCGATGACC             CCGCCTTC GCT GCGGGCGG             TCATCTGAATGGACG
   DVU1158   4  52 244 1252878 .. 1252900 +  -7.8  -2.81535   GGTAGAAGCGAGCAC           CATGCCAA AGGATGC TTGGCATG           TAATATATTTGAATA
   DVU1152   7  60 105 1246810 .. 1246847 +  -9.8  -2.74144   GCGCAACAGGGCGTC   CGGCGTCGTGCCTGTCG GTATG CGTCAGGC-TGAAGCCG   CTTTCGGCATGGGGC
   DVU1109   5  75   6 1216139 .. 1216186 +  -2.8   -4.9138   AAAGTTGTAAAATAT TGGCGCAATGG-TCCATAG TTGCATTTGTT TAAAGGAACCATTGCGCCA TTTTCTTTACCTCCT
   DVU1097   7 100 380 1204198 .. 1204226 + -16.7  -5.26316   TTGGCCATCGTAGAA        GCCCCCCGAAGGT GAT GCCTTCAGGGGGC        TTTTTTGTGGCCTAG
   DVU1092   6 100  65 1198609 .. 1198632 + -19.6  -3.47573   CACTCCAGATACGAA          GGCCCCCGGT GAGA ACCGGGGGCC           TTGTCATATGCATGG
   DVU1088   6  56 117 1191516 .. 1191538 +  -3.4  -3.86202   TTGCGGCTGTGGGCC          GGGGGCAGA GGTGTA TC-GCCCTC           TTTCGTGTCGTCAGC
   DVU1070  10  95  31 1175555 .. 1175575 + -19.7  -3.38768   TAGTGCGTACAAGAA            GGCCGGGGC AAT GCCCCGGCC            TTCTCGCTGCTGTCG
   DVU1070  10  95 203 1175727 .. 1175747 + -16.1   -3.9392   TGTCGTCATGTTGTC            GGCCGGGGC GTT GCTCCGGCC            TTCTTTCCCATGAAG
   DVU1055   4  60 317 1157175 .. 1157185 +  -4.6  -3.93695   AGCGCATCCACTGTC                 GGCG TAC CGTC                 TTTATCGCTCGTGCC
   DVU1037   5 100  33 1141382 .. 1141409 + -17.8  -3.89617   GCGCAGAAACAGGAA        GCCCCCCGGCATC GGC GATGC-GGGGGGC        TTTGCATTTGTCAGT
   DVU1027   9 100 108 1132590 .. 1132613 + -18.2  -4.27117   GAGGATAGATAAGAA          GGGGGGAACC GTCA GGTTCCCCCC           TTTCTATTCTGGGGA
   DVU1020   7  83 158 1124219 .. 1124241 + -16.3   -2.8511   CATGTCAATGAAAGA           GGCCCGGAG CGAAA CTCCGGGCC           TCTCGTCGTCTGGTC
   DVU1010   9 100 361 1105939 .. 1105962 + -19.6  -3.43636   GACAGGTAATGGAAA          GGCCCGCACC TTGC GGTGCGGGCC           TCTTGTCTGTTCATT
   DVU0987   7 100 391 1082775 .. 1082801 + -21.6  -2.74485   GGGTTCGTCGAAGAC         CGGGGGCCACCT CAT GGGTGGCCCCCG         TCATGTGTGTCATTG
   DVU0981   4  54  58 1079082 .. 1079102 +  -3.2  -3.69354   GGACTTCGCGCAGCA           GCCTGCCCA GCAA TGTGC-GGC            TTTCGGCTTCTGCGG
      rplI   5  58  46 1052611 .. 1052641 +  -8.9  -3.11634   CGGGGGTGGTGCCGA       CGGTGCTGCCGAG CGTGC CTCGGCCGAACTG       TTGCGTCGTGTGCCC
   DVU0946   3  86 401 1041823 .. 1041846 + -11.7  -4.20516   CGTGGTGGTCAGCGA          CCCGAGGGC CGAAAT GCCTTCGGG           TTTCTTGCGTAGCAG
   DVU0921   4  51  55 1013039 .. 1013054 +    -4  -3.50853   CGATCAGTGGGCGCC              GCC-TTG CAG CAATGGC              TTGTAATTGAACGAG
      fliM   3  93 206 1005413 .. 1005424 +  -7.2  -5.06451   GACGCCTTCTTCAAA                GCCC GTAA GGGC                 TTTTTTCGCGTCCTG
      recJ   7 100  54  997434 ..  997469 + -13.3  -4.67607   GGAAGGCCATCAATC    CCCGGCGCAC-AGGCA GTCGA TGCCGCGTGTGCCGGG    TTTCTTTCTTCAGGC
   DVU0888   4  48 194  980096 ..  980109 +  -3.7  -3.30124   TGGCAATGCCGTCTT               GCGGG CCGT CCGGC                TTGTGCAGGATGAAC
   DVU0884   5  83 204  975283 ..  975321 +  -9.5  -4.30576   CTGGAGCTTTCGGAG  TGCCCGCCCGTGTCTGGC CTTT GTCA-ACGCGGACGGGCC   TTTTCGTCATGGCGC
   DVU0860   2  54 194  951898 ..  951913 +  -3.2  -3.74693   TGTTCCGGTAAGGCA              CCGAGA AGCG TCTCGA               TTTCGTGGCGTGAAG
   DVU0852  10  53 411  942708 ..  942731 +  -3.8  -3.57798   TGCAGTACGTTTGCG          CCATCGACCTC GGC GTGGTTG-TGG          TTCTCGTTGATTGTA
   DVU0824   9  60 128  913105 ..  913117 +  -9.1  -3.04144   GCACAGGTCGTTGCG                CCCCA CCT TGGGG                TCTTCACGATGCGGC
   DVU0820   3  55 109  910032 ..  910050 +  -6.7   -3.2614   ATTTTTTCATGTACA             GTGCTGT GTCTA GCAGCAC             TTGATCTCACGGATG
   DVU0806   4  66  55  892180 ..  892196 + -10.1  -3.37796   GCGGGCTGGATAGAA              TGCCCCG CGA TGGGGCA              TTCTGCATGGTGGCC
   DVU0792  11 100  69  878771 ..  878804 + -22.6  -2.52896   CTCTCCATCCAGACA     GAGAGGCCGACGCT CCCGAT AGCGTCGGCCTCTC      TGACTTGGAGGATGC
   DVU0783   8  60 162  870877 ..  870896 +   -10  -2.79133   ATATGCGAGAGTGTG            TGCGAAGC GGGG GCTTCGCG             TCTCCTGAGGCCTTC
   DVU0773   6 100  77  864339 ..  864366 + -24.2  -2.60763   CCTGCATGAAAAGAA        GGCGGGCCGGAG TTTC CTCCGGCCCGCC         GTTGTCGCGTATGGA
   DVU0766   6  91  84  857741 ..  857756 + -11.8   -4.3277   CGCCTGAAGAACAAA              GGCCCC GTAA GGGGCC               TTTGTGTTGTGTCTG
   DVU0757   1  39 173  849290 ..  849317 +  -3.2  -2.52516   GCCGTGAGGCCTCTC        GCCCATGTCGGG TGTG CCTCCCACGGGC         CTTGCTAATGGCCCG
   DVU0747   2  57  -5  837015 ..  837038 +  -8.8  -3.03124   GCGGGGCGCATCGTC          GCCTGATGCT ACGG GGCATCCGGC           TGTTGCCCGCTGCGC
      purN   8  60 273  823597 ..  823617 +    -9  -3.05844   GGGTGTCCACGGCTT           CCGGCTGCA TCAG TGC-GCCGG            TGTTCCGGTACGGCA
   DVU0729   6  89 138  813798 ..  813827 + -16.5    -3.484   TGGGTGCATCGAAGA       CGCCCTTCATTCC TTTG GGGATGGAGGGCG        TTCTGCTGTCGTGGC
      purT   9  81  81  806377 ..  806392 + -11.8  -3.96216   GCTGTTTTGATCGAG              GCCCCC GAAA GGGGGC               TTCTTTGCGTCGAAA
      lepB  10  93  25  784666 ..  784685 +   -15  -4.08144   TCAATATGCTGAAAA            GGGAGGCG GTAA CGCCTCCC             TTTCTCATTGATGGA
   DVU0696   6  77 -50  771688 ..  771729 + -14.4  -2.82742   CAGATGATGCCGGAA GGGGCGCAGGCGCAGCC-GC TCTT GCAGGCGGC-CCTGCGCACC TGCTTCTGACGCGGT
   DVU0691  10  59 175  766169 ..  766184 + -10.4   -2.5937   GGATAGGGCATGAGA              GCCCTC GCTC GAGGGC               CTTCTCACCGTGTGT
   DVU0678   5  66  67  750611 ..  750641 +  -9.9  -3.34398   CGTGCGGAAAAGCAC      GTGCG-AATACGCAC GGC GTGCG-ATTGCGCAC      TATTTGCGGAGGCGG
   DVU0661   7  84 151  733221 ..  733242 + -15.9  -3.33483   GTCGACAATGGAAAA           GGCCGGACA TTTC TGTCCGGCC            TTCATGGTTTCCGTC
    cheV-2   9  93 343  724642 ..  724683 + -18.1  -3.32844   TTTGTCATGTCCGCA CCCTGTCGCCGTCTACTTT GTCC GGAGTGCACGGCGACAGGG  TTCTGGGCTCCGACC
   DVU0645   8  88  41  716899 ..  716926 + -17.1  -3.10975   TGGATAGACACGGAA        CGCCCTCCATC CTCACC GATGGAGGGCG         TCTTGCGTCATGCCT
   DVU0637   1 100  68  707848 ..  707873 + -20.5  -4.19817   TGCATCACAACGAGA         GGGGCCGGACA GCTT TGTCCGGCCCC          TTTTGCATCGATGCG
   DVU0630   8 100  44  697107 ..  697140 +   -24  -2.74188   ACAGGGTGACATCAC     GACAAGGCCCGCCC CGTAAA GGGCGGGCCTTGTC      ATTGTCATTGTCATC
   DVU0620  10 100   6  686414 ..  686439 + -19.7  -3.53444   CGCACTGTGAGGTCT         CGCCCGTCCCC TTCC GGGGGCGGGCG          TTTCCGCACGCATGG
   DVU0615   1  49 204  683698 ..  683730 +  -3.4  -3.53012   GTTCAGTGTCCGTGA     CGCCGCGAAG-CAGGA AAA TCCTGTCATC-CGGGG     TTTCAAGAACCGGCC
      ahcY  13  85  29  676627 ..  676669 + -14.9  -3.57783   CGGGCTGCGTGTTTG CAATGAAAGGGCGGGGAAGC ATCG GCTTCCCCGCCCTC-CGTCG TTCTGGTTGTGCTGG
   DVU0601   5 100 109  672641 ..  672663 + -17.8  -4.22652   GCATACAATAGAAAA           CGGCTGCAAC ATG GTTGCAGCCG           TTTTGCGTGCTGTGG
      moaA   5  47 389  645338 ..  645348 +  -4.6  -3.06915   TGGTGAGCGTGGTGA                 TGGC AGC GCCG                 TTGAGTGCCGTCGAT
      creA   3  61  89  639238 ..  639254 +  -3.5  -4.15833   CGGAGAGGTCGGTTG              CGGGCGG TAG CCCCCGG              TTTTGCCATCCTCAT
   DVU0563   4  64 173  629672 ..  629686 + -11.4  -2.86271   CTCTGTCGCCTCGTC               CACCCG GTT CGGGTG               TGGTTCTCGTGGCCC
   DVU0538   6  49 298  610329 ..  610340 +  -2.2  -3.60661   CAGAAGACGACGAGC                CTGC GGAT GTAG                 TTCTGTAGTTCCCTG
   DVU0528  10 100  62  601599 ..  601618 +   -15  -4.18494   GTCGGCAAAAGAAAA            GGCCGGGA GCAA TCCCGGCC             TTTTACATGCGCATA
   DVU0522  11 100  25  596968 ..  596999 + -22.4  -4.07526   GCTTTTGACATAAAA      CGTCCCGACCGTGG CATT TCACGGTCGGGACG       TTTCTATAGGTCGTT
      selB   7 100 100  573269 ..  573288 +   -15  -4.13767   TTTGACGATTCGGAA            GGCGGCTG GCGA CAGCCGCC             TTTTCGCGTAGGGCC
   DVU0491   6 100 140  561167 ..  561192 + -21.9  -4.04719   ATCTTGCATGACAAA         GGGGCGCTCCC GGTC GGGAGCGCCCC          TTTGTCATGTGTGAT
   DVU0486   8 100  38  554367 ..  554390 + -17.4  -3.86202   TGCTACGGTGAAAAA          GGCCGCTCCC GCGA GGGGGCGGCC           TTTAGTCTGCTGCCG
   DVU0486   8 100 218  554547 ..  554570 + -17.4   -4.4458   TGCCATCATGTCAAA          GGCCGCTCCC GTGA GGGGGCGGCC           TTTGTTCTCTCTGTC
      rfaD   4 100  50  548124 ..  548143 +   -15  -4.22652   CTGCATCGATCGAAA            GGCCACCG GAGA CGGTGGCC             TTTTGCGTGATGTGC
      trpA   6  95  10  539688 ..  539709 + -12.9  -4.28067   AGATAAGGGTGACTG           AGGGCGGCC TTCG GGCCGCCCG            TTTCTGTGTTGTTCC
   DVU0456   2  41  18  524975 ..  524998 +  -3.8  -2.60496   CGTCTGCGGTACCCG          TCATCCCGGT CGAT ACTGTGATGG           ATGTTTCGGAGGCGG
   DVU0440  10 100  39  497501 ..  497524 + -19.6  -3.45768   GACTTGTATGGGCAA          GGGCCGCAGC GGAA GCTGCGGCCC           TTGTGCGTTGTCGTG
   DVU0428   9 100 338  484312 ..  484335 + -19.6  -3.87075   GCCTGAACATGAGAA          GGGGCACGGC GTTC GCCGTGCCCC           TTTGTCAGACATGGT
   DVU0408   5 100 170  458822 ..  458847 + -20.5  -3.64703   ACGTGTGACGACAAA         GGCCGGATGCC CGCG GGCATCCGGCC          TTTACGTCGGCAACA
     hup-1   7 100  27  444752 ..  444787 + -23.4  -2.94045   GGCATAGCCCTATTT    CAGGACGCCGTTCTCC GTGA GGAGGGCGGCGTCCTG     TGATTGTTGGCCTGC
   DVU0371  11  90  89  419925 ..  419960 +   -14  -4.08216   GGATGCCCGGCACAA    TGAAAGGCCCTTGCAC TGCT GTGCAAGGGCCTGCCG     TTTTCAAGCACCTGA
   DVU0361   1  50 228  411638 ..  411658 +  -6.7  -2.83164   GTCGTGTACGGGCAG            CACGGTGCG TGC CGCGTCGAG            TGTCGTGCTGCGTAG
   DVU0335  10  76 -14  380555 ..  380579 + -12.8  -3.48822   GCGATGCCTACGCAA          CAGGGCGACC GCTAG GGCCGCCCTG          TTCTGCATTCTTCTG
   DVU0329   1  39 470  373487 ..  373497 +  -2.4  -2.78384   ACAGTCCCGCCTGCG                 TGGC GAT GCCC                 TGTGCTAGCCCGGAG
      hypE   5 100  95  370156 ..  370183 + -19.9  -3.71156   CATCCATAAAGCAAA        GGCCCGTCCGG CATGTA CCGGACGGGCC         TTGTCTCTTGCGTTT
   DVU0318   5 100  87  362100 ..  362124 + -13.6   -4.8143   TAACGCCGAGGGCAA          GGGCTGCATC CTGAA GATGCGGCCC          TTTTTGCGTTCTTCC
   DVU0309   3  45 268  355044 ..  355059 +    -6  -2.50988   GTCGGGGTTGGAACC              CGTGGC GTAG GCCCCG               ATGTTGATCATGTCC
   DVU0298   8 100 344  345576 ..  345605 + -17.3  -4.34267   CATGGCAGTACAAAA       G-GAAGGGACGGGT GAA ACCCGTCCCTTCGC       TTTTACCTTGTCTGA
      hisF   7  55 164  333039 ..  333049 +  -6.8  -3.35679   TATCAGTTTGGCAAC                 GCAG TGA CTGC                 TTGTCAGTACAAGAC
   DVU0279   5  66  36  324120 ..  324156 + -11.6  -2.78596   TTCCCCATGAAGGAA   CGCTGGAAACGCCAGCC TCTG GGTCGGCGTTTCT-GCG    TATCGTGCGGGGCTG
   DVU0273  10  86 131  316797 ..  316845 + -18.2  -2.52543   GATGCCCGGCATGAG TAATGAAGAGGCCACTCCCGTC TGTCT GGCGGGGGTGGCCTCGTCATCG TGCGTTGCGGGCGCT
   DVU0257   3  50 187  301473 ..  301483 +  -4.6  -3.29511   CCGCCTCGTCACCCT                 CGGG TTG TCCG                 TTCTGAGGGGCTGGG
   DVU0243   2 100  52  276164 ..  276183 +   -15  -4.72272   CCGGTCGCCCCTCCT            GACCGCCG TCAC CGGCGGTC             TTTTTCCTGACGCAG
   DVU0235   3  53 288  269159 ..  269183 +  -6.3  -3.14132   GTTATCTGGAACAGC          TGCGGCGCGAT AAT ATCGGCCCGCG          TTACTCCAAGCCGAC
   DVU0225  11  63 448  262958 ..  262974 +  -8.7  -3.53091   TTGCCGAGCATTTTG              GACACTG CTC CGGTGTC              TTTCCCGGCAACGGT
   DVU0179   2  42 329  224934 ..  224958 +  -4.2  -2.72461   CCCGGAGATGTCGGC          CGGGTACCTG TCTGC CACGTGTCCG          ATTTCGAAGAAGTTC
   DVU0170   7  54 172  213668 ..  213685 +  -8.3  -2.81702   AGGCAACCGCCACAC             CCGGTCG TGTA CGTCCGG              TGGTTGCTCCTCTTG
   DVU0164   9 100 207  205272 ..  205301 + -12.1  -4.40003   TTCGTGTCGCTCAAT       GGAAAGGCCCGCA TGTA TGCGGGCCCTTCG        TTTGTCTTTATGGGG
   DVU0158   7 100  93  196479 ..  196516 + -28.7  -2.57132   GATATGACCCCGTTA   CGACAATCCCCGTCCTC GCAT GAGGACGGGGATTGTCG    CTTGTGGAAGAGGCG
   DVU0144   9  68 125  179768 ..  179778 +  -2.4  -4.59027   CCGCATGCGCGACGC                 CGGC ATT GCCC                 TTTTCTGTCCTGATT
   DVU0133   7 100  26  170109 ..  170132 +   -21  -4.63479   ACGAAGGATTCTCTG          GGCCCCCCGG TACG CCGGGGGGCC           TTTTCGTTTGTGCTG
   DVU0129   3  51 397  167248 ..  167263 +  -3.2  -3.55761   ATGCCATGCGCAGTG              CCGC TTCAGGGT GCGG               TTTGCGGGGTACGTC
   DVU0116   3  62  52  150847 ..  150859 +  -6.2  -3.85698   CGGGCCACGGACTAT                CCGG ATTGC CCGG                TTTCTCCGGACCGAC
   DVU0104  13  65 268  138200 ..  138215 +  -8.2  -3.65046   GACCTTGCCCAGAAA              CTCCCG CAGG CGGGGG               TTCTTCGGGTCGGCG
   DVU0094   7  86  93  125629 ..  125650 + -15.9  -3.60419   AGGTGAACGGAAAAA           GGCCGGTTC TCAC GAACCGGCC            TTCTCGTTTGCGGAT
   DVU0091   6  57 413  117475 ..  117505 +  -5.5  -3.62572   GAATGGGCGGCAGGT      CGGGT-TGCGT-CTC GAA GAGGATGCGCACCCG      TTTGAAATCGTAGTC
      fumC   5  55 421   98827 ..   98839 +  -5.5  -3.53012   ACTCCGGGCCCGTTG                TCCGT GAC GCGGA                TTTCCAGCAGGCGGC
   DVU0066   3  55 347   79038 ..   79058 +  -5.3  -3.53811   TCGCCTTATGGCATG            GGCGGCATG CCC TGTGCCACC            TTTCGGCCCCCTCCC
   DVU0042   7 100  63   50377 ..   50409 + -25.7  -3.66908   CATGACAGATGTAGA      TGCCCCCGCTGCGTC GAC GACGTAGCGGGGGCA      TTCATTTTGAGGCAG
   DVU0034   6 100 356   41667 ..   41690 + -13.8   -4.4084   CTCCAGCAAACCGAA          GGCCGTCCCG AAAC CGGAACGGCC           TTTTCATGTCTACTT
   DVU0018   6  80  39   22424 ..   22453 + -14.3  -3.23274   CAGACACGGAAAAGG       GAACCGCCCCGGCA TCA TGC-GGGGCGGTCC       TTGCATTGTCCGACG
   DVU0013   8  91  27   18297 ..   18328 + -16.6  -3.57263   GAGCCAAAGGACCAT      GCCGCCTCTTCCTT GCAC GAGGGAGGGGCGGC       TTTCAACGTGGCAGT
   DVU0005   9  63 405    9025 ..    9068 +  -8.8  -3.51032   CCCATGACGATGAGT CCG-CAGCGCGTATTCTGGGC CAC GCGCGGGATGCACGTTGCCGG TTCTCCTTCGACGAT
  DVUA0005   3  49  69    6412 ..    6429 -  -5.5  -3.05463   ATGTTCCGGAGGGAA             GCCGC TGACACGG GCGGC              AGGGGGCTTATGCCC
  DVUA0018   2  64 -23   22473 ..   22486 -  -3.1  -4.31433   CATGGTCAGAAGAAA               CTCGA GAGA TCAAG                GATAAATCCTCCTTG
  DVUA0021   1  39 355   26257 ..   26277 -  -2.4  -2.78384   GGGGCGGGCAGCAGA            GGCCATGC TCTCC GCGTTGCC            CGGTGTGTTTCGTGG
  DVUA0067   1  39 206   86941 ..   86951 -  -3.2   -2.6039   AGATTACTGCAGAAG                 GCCT TGG AGAC                 GCCTCCGGTGACGCG
  DVUA0082   7  61 150  109499 ..  109516 -    -4  -4.08767   GGCATGGCCGGAAAA             CCAGCG ACATGA CGCGGG              CGAGACGCCGCCATG
  DVUA0086   4  62 -30  114971 ..  115028 -    -6  -3.91897   GTTGGTACGGAGAAA CCACGCAAGCCGGGACAGGCAGCACG GTCAGT CGCGCCAGCGGTCGCGGATGGCGTCG ATTTCGGTGCGGTGG
  DVUA0092   6 100 156  124976 ..  125015 - -24.4  -2.90075   CTCCCCGTAACGACA  CCGAAGGCCCCGCGACCA GTCA TGGTTGCGGGGCCTTCGA   CGATGGTGCCGGTAC
  DVUA0098   8  51 381  131957 ..  131970 -  -5.9  -3.14564   CGACGGCGCGACCAA               GCAGG TGTA CCCGC                GCCGCTTCGGGTCGC
  DVUA0127   4  62 -49  165281 ..  165309 -   -11  -2.57244   GCACCCACGAAGCCA       CCGCACGC-ACCG CTCA CGGTAGCGCGCGA        CCATGGAGGAAGCAT
      zupT   6  49 201  177579 ..  177627 -  -2.3  -3.64703   GGGCGTGGATTGAAA CGCGGGCGGGGGCGGTGCATCGCT CGGC ATCGAGG-TC-GCCCCC-CACGCG GGGGCGTGGATTGAA
  DVUA0150   3  56 400  198176 ..  198209 -  -9.5  -2.64616   CGGGCACCGAGACCA     CTGCACCGACCC-GCG CCC CGCCGGGACAGTGGAG     ATGTTCGCCGCAGGC
  DVUA0135   6  67 181  175900 ..  175918 + -13.1  -2.52543   TTGATGGCCGACAGT             CGCCCCC CACGC GGGGGCG             TGGATTGAAACCAGT
  DVUA0135   6  67 246  175965 ..  175983 + -13.1  -2.52464   GGAGGGCGTCGATGT             CGCCCCC CACGC GGGGGCG             TGGATTGAAACGCCA
  DVUA0135   6  67 313  176032 ..  176050 + -13.1  -2.53213   CGCCACTCATCAAGT             CGCCCCC CACGC GGGGGCG             TGGATTGAAACCTTG
  DVUA0135   6  67 381  176100 ..  176118 + -13.1  -2.53911   AATCAGGCATCGCGT             CGCCCCC CACGC GGGGGCG             TGGATTGAAACTTGA
  DVUA0135   6  67 446  176165 ..  176183 + -13.1  -2.52896   GACATCGTGGCGAGT             CGCCCCC CACGC GGGGGCG             TGGATTGAAACATCA
  DVUA0126   3  66 244  165507 ..  165545 + -11.5  -3.02144   ACATCGCGCAGCCCG   GGCCGCAGGGTCTTGCC GGACA GGCACGCCCCGGCGGGC   TCTTCCAGAACATGC
  DVUA0097   3  53 -43  132163 ..  132198 +  -8.9  -2.52464   TCACCGTGCCCTGCG    GGCACTGCCCGTGGT GCCTTG GCGGCGTGCAGTGCC     TCGATTGAACGGCGC
      katA   3  54 228  125180 ..  125191 +  -7.2  -3.05384   GTGCACCTAGTAGCG                CGGG CGAA CCCG                 TTCGGTGGCACCGCC
  DVUA0085   7  57 116  115002 ..  115029 +  -6.2  -3.65902   AGGCAGCACGGTCAG        TCG-CGCCAGCGG TCG CGGATGGCGTCGA        TTTCGGTGCGGTGGC
  DVUA0066   4  61 273   87057 ..   87076 +  -2.8  -4.18018   AGGTCATGCGCTGGC            GG-ATGGAC GAC GACCATGCC            TTTTGCGTGGCAGCA
  DVUA0033  10  70 138   36935 ..   36957 + -12.6  -2.92192   GCGGGCGAAAGTGAA           GGGGGGGGCG ATG TGCCCCCCCG           TGTCATTGCATGCGG
  DVUA0030   6  93  49   34071 ..   34098 + -19.2   -3.2794   TCTGACGGGGAAACA        GGGGCGGTACAC GCAG GTGTGCCGCCCC         TTCCTGTCGCTGCCG
  DVUA0020   6  71 -23   25161 ..   25176 +  -6.1  -4.26202   GCTGGCCATATTGCC              GCCGA AGCCGC TCGGC               TTTCTTAATACATAT
  DVUA0004   2  44 423    6266 ..    6292 +  -2.8  -3.17075   GTCGCCACGCCGTGA         GGTGTGGGCCGA CCA TGGGCACAGGCC         TTGCGTTGCCGGAGG
  DVUA0004   2  44 458    6301 ..    6327 +  -5.1  -2.82623   ACAGGCCTTGCGTTG        CCGGAGGGCAGG GTCG CCTG-TCTGCGG         TGCTTCTGCCCGGGC

SUMMARY

615 putative operon ends contain 3308 possible terminators.
Percent operon ends hit by terminators of confidence >= x:
	x	#>=x	hits>=x	%hits>=x
	100	235	199	189	31 %
	99	235	199	189	31
	98	235	199	189	31
	97	235	199	189	31
	96	235	199	189	31
	95	265	219	207	34
	94	265	219	207	34
	93	296	238	222	36
	92	296	238	222	36
	91	327	253	233	38
	90	343	262	241	39
	89	357	273	250	41
	88	373	286	258	42
	87	375	288	260	42
	86	392	299	267	43
	85	401	304	271	44
	84	416	315	280	46
	83	427	318	283	46
	82	430	320	284	46
	81	448	332	291	47
	80	454	336	295	48
	79	466	342	299	49
	78	475	349	304	49
	77	483	351	305	50
	76	501	361	314	51
	75	510	365	316	51
	74	518	373	320	52
	73	529	380	325	53
	72	540	385	327	53
	71	554	394	332	54
	70	567	405	335	54
	69	580	416	339	55
	68	602	431	345	56
	67	627	454	355	58
	66	637	461	361	59
	65	661	476	367	60
	64	668	480	370	60
	63	701	505	377	61
	62	734	533	393	64
	61	757	554	399	65
	60	791	587	410	67
	59	817	607	417	68
	58	879	658	433	70
	57	943	710	444	72
	56	982	743	451	73
	55	1061	794	462	75
	54	1123	844	477	78
	53	1218	920	493	80
	52	1274	967	504	82
	51	1400	1071	525	85
	50	1453	1109	529	86
	49	1604	1225	548	89
	48	1750	1333	557	91
	47	1887	1439	568	92
	46	2056	1544	571	93
	45	2188	1645	579	94
	44	2384	1774	589	96
	43	2599	1929	594	97
	42	2711	1998	597	97
	41	2864	2113	599	97
	40	3019	2218	600	98
	39	3207	2355	606	99
	38	3278	2403	606	99
	37	3308	2427	606	99
	36	3308	2427	606	99
	35	3308	2427	606	99
	34	3308	2427	606	99
	33	3308	2427	606	99
	32	3308	2427	606	99
	31	3308	2427	606	99
	30	3308	2427	606	99
	29	3308	2427	606	99
	28	3308	2427	606	99
	27	3308	2427	606	99
	26	3308	2427	606	99
	25	3308	2427	606	99
	24	3308	2427	606	99
	23	3308	2427	606	99
	22	3308	2427	606	99
	21	3308	2427	606	99
	20	3308	2427	606	99
	19	3308	2427	606	99
	18	3308	2427	606	99
	17	3308	2427	606	99
	16	3308	2427	606	99
	15	3308	2427	606	99
	14	3308	2427	606	99
	13	3308	2427	606	99
	12	3308	2427	606	99
	11	3308	2427	606	99
	10	3308	2427	606	99
	9	3308	2427	606	99
	8	3308	2427	606	99
	7	3308	2427	606	99
	6	3308	2427	606	99
	5	3308	2427	606	99
	4	3308	2427	606	99
	3	3308	2427	606	99
	2	3308	2427	606	99
	1	3308	2427	606	99
	0	3308	2427	606	99
