# Supplementary material for: Rapid, accurate, computational discovery of Rho-independent transcription terminators illuminates their relationship to DNA uptake
Source: Genome Biol. 2007 Feb 21;8(2):R22. doi: 10.1186/gb-2007-8-2-r22 (PMC1852404; doi:10.1186/gb-2007-8-2-r22)
Supplement: Additional data file 2 — As described in the text, the entire robust tail-to-tail region is searched; if the region is less than 500 nt, then the 500 nt downstream of the stop codon is searched (stopping if a gene start is encountered). In the case of ties, all terminators with the high score are output. [file gb-2007-8-2-r22-S2.zip › Ehrlichia_canis_Jake.ttperf]

 Ecaj_0006   4  52  72    7412 ..    7424 -  -4.9  -2.99719   CTTATAAACATTATA                TGAAA CAA TTTCA                TTTATGTAAGTATAT
 Ecaj_0016   2  51 405   16277 ..   16289 -  -4.9  -2.89971   CTGAAGAAGGAATTA                TTCAT CAG ATGAA                AAAATTATCTCCTGG
 Ecaj_0033   2  56 144   39700 ..   39717 -  -4.3  -3.74077   TCTTATATAGGTAAA             TAATATT TGTT AATATTA              TGAATATGTATCAGT
 Ecaj_0036   1  41 154   44781 ..   44797 -  -2.3  -3.17416   AAAGCAGGAATAAAG              TGTTCAA CTA TTGAAAA              TATAGTGCCTAAATA
 Ecaj_0041   4  71  84   50025 ..   50047 -  -8.6  -3.05816   TGAGTTGGTAGTTAA           TTACCATTAG CTA CTAATAGTAA           ACTTATGTGATACAG
 Ecaj_0045   3  51 448   53821 ..   53831 -    -4  -3.60627   TTATTTGATTTTAAA                 TGTA TAG TACA                 AATCACAACACGATA
 Ecaj_0053   1  50 351   66443 ..   66455 -  -4.9  -2.73781   TATAAGTAGATAGGA                TGTAA TTT TTACA                CTACTGGTAAGATTT
 Ecaj_0057   5  76 106   72044 ..   72071 -  -9.2  -2.78725   ACAGTCTATTAATTA        TCCTACTGTACC TGTT GGTACAGAAAGA         TTGAGGATTACTCCG
 Ecaj_0073   3  55 102  115283 ..  115311 -  -4.7  -3.29829   CATAGTGTGCTATAA        GCATTATAAACAT CAC AAATTTACAATGC        TTATAGAATGTTGCA
 Ecaj_0077   2  48 264  122041 ..  122055 -  -3.6  -3.24329   GATGTTTAACCAATA               CAAACA ATA TATTTG               ATTATTAGATTTTGC
 Ecaj_0087   5  54 328  133163 ..  133173 -  -5.4  -2.90373   ATTAAGAATTAACTA                 GACT TGT AGTC                 AAAATCTACTTATCT
 Ecaj_0090   3  46 365  140968 ..  140983 -  -3.4  -3.18065   ACTATATACACTTAA              TTATAA GATT TTATAA               ATATATAGTTACACG
 Ecaj_0110   7  90  15  169066 ..  169086 - -12.7  -2.72436   TTATAACTAAATGTA            CTAAGCAGT TTT ACTGCTTAG            CAATAAATGTGTTTT
 Ecaj_0114   0 NONE
 Ecaj_0120   1  50 391  184410 ..  184426 -  -2.3  -4.16284   ATATTTGTGAATAAA              TTGAATA TAG TATTCTA              TTATATATAATATAA
 Ecaj_0129   5  61  83  198433 ..  198449 -  -5.9  -3.38559   ATTACAACCTGATAA              TAGAAAG TAA CTCTCTA              ATGTATAAAACTATG
 Ecaj_0138   2  75 122  208803 ..  208817 -  -7.2  -4.30809   GAAGATTTATCAAAA               GTGTAA TTA TTACAC               AATTTTGACTTGATT
 Ecaj_0144   1  50  -2  217827 ..  217842 -  -3.4  -3.79295   TATCAAAAAAAGAGA              TAAATA TACA TATTTA               ATCTGTGATATTGTA
 Ecaj_0173   2  60  46  260375 ..  260387 -  -4.9  -4.01419   GATGAATTAATTAAA                TACAA AGA TTGTA                AAATATTACATTTTA
 Ecaj_0184   2  53 444  276910 ..  276924 -  -2.8   -4.2123   TAGTTATTTAATAAA               GGAATT CTA AAGTCC               AACCCTCAATGTCAT
 Ecaj_0192   5  48 171  289946 ..  289956 -    -4  -3.28878   TAAGAATATTAAAAG                 TAGT ATC ACTA                 AGTGGTTGGTTACTT
 Ecaj_0198   1  45 434  296689 ..  296703 -  -2.8  -3.64364   AAAGTTATATAAAGA               TCATGT GCT ACAAGA               ATAACTGAAAGTAAA
 Ecaj_0208   3  56 322  311244 ..  311258 -  -4.4  -3.82486   ATGCAACATTAATAA               TAAATA TTT TATTTA               TATCAACTTGCATAA
 Ecaj_0213   3  47 231  319465 ..  319485 -  -2.7  -3.76534   TTAAGAAAGTCGAAA            TTACAAA TTTTTGT TTTGTAA            ATATTGAAGATGGAT
 Ecaj_0217   1  45  34  326964 ..  326978 -  -2.9  -3.56594   GTAAATTTGTGTAAA               TTACT AATAG AGTAA               TTTTATTTTGGAATT
 Ecaj_0226   1  41 389  338396 ..  338406 -  -2.6   -3.0263   ATTAGTGCTTTAACA                 TAAA TAT TTTA                 AAGTGCATTGGTTGC
 Ecaj_0238   8  70 163  359141 ..  359170 -  -3.1  -5.33848   ATTATAATTAAAAAA       TAATAAATAGTCA ATAA TAATTATTTATTA        TTTTAATATAAAATT
 Ecaj_0248   4  65 445  370601 ..  370613 -  -7.7  -2.56728   ATTATTTAGATGAAG                GCACT TTA AGTGC                AGCTTTGTCTTCTCG
 Ecaj_0252   4  53 -24  377160 ..  377170 -  -5.4   -2.6062   TTTAGCAGACAACAC                 CAGT TAA ACTG                 TTTTGATGTGCATCT
 Ecaj_0266   1  40  24  407606 ..  407616 -  -2.6  -2.87334   GTAAACTAAGAGAAT                 TATA TAA TATA                 GTGATAAATAACTTG
 Ecaj_0271   0 NONE
 Ecaj_0274   4  58 151  418448 ..  418460 -  -4.7   -3.7821   ATCACCAGAACATAA                CCTGC CAT GCTGG                ACATGGCTTGAATTA
 Ecaj_0287   4  58 108  433930 ..  433944 -  -3.6  -4.21812   CTGTATCCAAAATAA               TCTAAA TAT CTTAGA               ATTTTATATGAAAAA
 Ecaj_0304   2  61 276  453901 ..  453913 -  -4.9  -4.11692   TATGTACCTTTAAAA                CATTA TTG TAATG                TAAGTTTTATGTATA
 Ecaj_0309   1  40  96  463975 ..  463986 -    -3  -2.78384   TGGGTTGTGATTACA                TGAT TGCC ATCA                 ATGCGACATTAGAAT
 Ecaj_0315   1  50 118  474427 ..  474439 -  -4.9  -2.54523   GGATAGCGTAATTTA                GTAAA ATT TTTAC                TTATGTTTAGATTAT
 Ecaj_0324   4  56 286  487681 ..  487694 -  -3.9  -4.04157   TCAATAAAAAATGAA               TCTAA CTTT TTAGA                TGTTAAGCTTGAAGA
 Ecaj_0350   2  41  78  525379 ..  525396 -  -2.7  -2.97425   TATATAATGTAGAGA             TGTATCT GGAA AGTTACA              GCACTTATGTTAATT
 Ecaj_0361   9  56 347  540245 ..  540268 -  -5.4   -3.2614   GAGTGTTTATATTAA          GTGATATTAT TGAG ATAAGATCAC           AGATAGTCAATATCA
 Ecaj_0367   6  66 443  550469 ..  550481 -  -4.9  -4.51994   TGAATTAATAATAAA                TAGTA ATA TACTA                TTGATACAAATATTT
 Ecaj_0372   4  44 336  556489 ..  556500 -    -3  -3.39216   GTGTTATTCAAAAAT                GATA ATGT TATC                 TTCAGGATGCAGTTG
 Ecaj_0377   3  66 304  565708 ..  565729 -  -7.5   -2.8547   ATTTTGTAGAGCAGA           TAAAGTTAA TGAA TTAACTTTA            TATTGATTTAACTAT
 Ecaj_0391   2  49 192  589600 ..  589612 -  -3.4  -3.60502   ATATAGACTTTGAAA                CTTG TAGAC CAAG                CTGTGGCAGAATATA
 Ecaj_0396   2  80  85  595885 ..  595897 -  -6.3  -5.19916   AAAACATTGAAAAAA                CTTGA ATC TCAAG                CTGTTGATACGGGAA
 Ecaj_0400   0 NONE
 Ecaj_0403   1  45 140  601302 ..  601329 -  -2.9  -3.55071   TGATATTTCTGTAAA        TTACATTTTAT CTGCAC AGAAAATGTAA         ACATTATGTGAAATT
 Ecaj_0417   1  50 124  618349 ..  618363 -  -4.4  -3.10255   ATAAGATTCAGTTAA               TTTATA TTT TATAAA               TGTTATATTATTTTA
 Ecaj_0428   7  54 399  634216 ..  634234 -  -4.6  -3.54029   GTCTACTAACCAGAA             TACTTCTA TAT TAGCAGTA             AGTCTATTAACTGAG
 Ecaj_0438   4  43 362  646575 ..  646605 -  -3.5  -2.62616   GCAGCTTCTAGAGGA      TACATCGATGATAT TATT ATACCATC-ACGTA       CTAGAGAATATCTAT
 Ecaj_0447   5  48 472  655196 ..  655206 -    -4  -3.25668   AACTTATTGACAATA                 TTGT TTT ACAA                 TCATTTGCTAGAAAA
 Ecaj_0463   2  55 276  672779 ..  672794 -  -4.8  -3.44222   GAAAGCATTAATCAA              CATAAA AAAA TTTATG               AAAAATGATGCTGTA
      mraW   5  51 356  714715 ..  714725 -    -4  -3.55866   TTATATTTAAACCAA                 TACA AAA TGTA                 CATATTTCCTAAATT
 Ecaj_0498   3  51 309  723245 ..  723256 -  -4.4  -3.22068   CAATATAGTTACTAA                CACA ATAT TGTG                 TAAATAAATTTCAAA
 Ecaj_0504   2  87  38  730802 ..  730834 - -10.1  -3.39353   ATATGAAGATACTAA      GTACGACATTATA GTAATTT CATAATGTCGTAC      AAATATTTAACTTTA
 Ecaj_0529   7  79  35  762725 ..  762735 -    -4   -5.6473   ACAACATCAAAAAAA                 CATT TAT AATG                 AATCAAAAACATATA
 Ecaj_0542   9  58  -5  793156 ..  793172 -  -4.5  -3.96932   ATAGAGACTTAGAAA              TTATAGT AGG ACTACAA              AGATACTTTCACACC
 Ecaj_0565   4  49 371  822264 ..  822276 -  -3.5  -3.54109   CCAACCTAACTAGAA                TATAT TTC ATATA                TTACTCTATACTTCA
 Ecaj_0570   1  52 186  827978 ..  827994 -  -3.8  -3.75419   AAAAGGAATAGATAA              TAGATT AGTAA AATCTA              AATAAACTATACTGA
 Ecaj_0586   6  64 389  845142 ..  845153 -    -3  -5.18357   CAATTTATTAAAAAA                GATA TGAC TATC                 TAAACATCACCATTA
 Ecaj_0624   7  47 151  872898 ..  872910 -  -2.7  -3.75093   GAGAGAATACAAACA                CTATA AAT TACAG                CAACATCAACATTAG
 Ecaj_0634   2  64 351  886775 ..  886791 -    -3  -5.20534   ACCAACTAATAAAAA              CCTTGA TAAAC TCAAAG              TAATACAAGATAAAA
      lipB   1  70 219  897611 ..  897628 -  -2.8   -5.4659   CAACATAAATAAAAA             TAAGTA TTATAT TACTTA              ACATGCATTGATTGG
 Ecaj_0645   6  74 385  903833 ..  903853 -  -8.5   -3.4174   ACAAAAATAATCTAA            TTTTCATAA CAT TTATGAAAA            ATGCATAGTGTACAA
 Ecaj_0660   6  62 182  929502 ..  929526 -  -6.7  -2.99541   AGCAGCATCATAAAG          TCTATATAAAT CAT ATTTATATAAA          ACAATCCACCTAATA
 Ecaj_0664   2  64 274  933408 ..  933418 -  -2.6   -5.1383   AAGAATACATAAAAA                 TATT AAC AATA                 ACCTTCAAAATTTAC
 Ecaj_0680   2  70 150  958647 ..  958661 -  -4.4  -5.02074   TTACTTTTCAAAAAA               TTTATA AAC TATAAA               TTAAATATAAATACT
 Ecaj_0685   5  64 156  965731 ..  965746 -  -2.6  -5.20783   ACTGAAATATAAAAA              GATACA GTTC TATATC               TTACATAACATAATG
 Ecaj_0703   0 NONE
 Ecaj_0709   8  53 387  994896 ..  994920 -  -5.2  -3.16564   TTCCTATCTGACTAA          TGTAACATTA TTTTT TAATATTACA          TTTTATCAAAACACA
 Ecaj_0766   7  48 204 1077857 .. 1077867 -    -4  -3.17529   TCACATAGTAACATA                 TGAA ACA TTCA                 CATATATAACAATAT
 Ecaj_0789   7  55  -3 1108741 .. 1108755 -    -5   -3.3972   GTATAAAATTATCAA               GTAACC TAA GATTAC               AATACTTGTGCAATT
 Ecaj_0793   2  45 298 1113064 .. 1113080 -    -3   -3.5486   TATTGTAATTAAATA              GCTTTG GCAGG CAAAAC              TCTCACACTCCTTAC
       rho  10  71 164 1125674 .. 1125703 -  -7.4  -3.97209   CTAATTAACATTAAA       GCATATTAAATA CACCAT TATCTAATATGC        AAAAACAGAACACTA
 Ecaj_0807   3  51 146 1132594 .. 1132614 -  -4.7  -2.79796   TCTTATTCTATTACA            CTGAATCAC ATG GTGTTTCAA            ATTCAACAACCATCT
 Ecaj_0812   3  58 202 1140811 .. 1140821 -    -4   -4.2828   TTGTAGTCATCAAAA                 TAAG ACA CTTA                 ATTTGTGTTTGTAAA
 Ecaj_0815   4  68 244 1144593 .. 1144603 -  -5.4  -4.42386   GGTTCAGTTACAAAA                 GTTG ATG CAAC                 AAATGGACATTTTCT
 Ecaj_0825   5  49 233 1156231 .. 1156248 -  -4.3  -2.80879   AGCAATTTTAAGAAC             TTTTAAT ACAA ATTAAAA              TTTACCATTACAACA
 Ecaj_0828   8  54  70 1159811 .. 1159826 -  -5.4  -2.84467   TACAAAGCAACATTA              TACCGC TACT GCAGTA               CTAACAGCTCTAAAT
 Ecaj_0834   3  54  22 1168667 .. 1168692 -    -2  -4.38472   TTGAAATTAAAATAA         TCAATAATTA CTCTTC TAATTATAGA          ACTACATTAATTCAT
 Ecaj_0852   2  52 380 1200056 .. 1200072 -  -3.7  -3.81488   TTTGTGGAAAGATAA              TGGGT AATGACA ACCCA              GATCTATTCTTTAGC
 Ecaj_0867   6  58 248 1218896 .. 1218907 -  -4.4  -3.90112   TTCTTCTGAATCAAA                TGCT CCAT AGCA                 TCACTTTTTAGTACA
 Ecaj_0876   6  57 469 1229427 .. 1229441 -  -2.9  -4.60073   TATACAAGGAGAAAA               TATGA TATCT TCATA               TTTCATTATTAATCT
 Ecaj_0880   8  56 262 1238457 .. 1238469 -  -4.9  -3.55444   TTGCCACTGCTTAAA                TACAA ACT TTGTA                ATAAGGCAGCTCTTT
 Ecaj_0880   8  56 122 1238597 .. 1238609 -  -6.3  -2.57375   ATAAAAAGGCAACAG                TGTCT TAC AGACA                ATTTAACACCAAAAC
 Ecaj_0893   5  76 115 1257712 .. 1257722 -  -2.6  -5.88197   TTAAATATAAAAAAA                 TTTT GAT AAAA                 AAGCTTACTTATATA
 Ecaj_0918   2  41 204 1282310 .. 1282326 -  -2.3  -3.16695   ATAAATGCAAAACTA              TAAAGTC TTC AACTCTA              CACTTTTACTCATAC
 Ecaj_0922   4  64  -6 1289727 .. 1289745 -  -3.9  -4.77438   ATTTATTATTAAAAA             CACTCAA TCATT TTAAGTG             TTTTTACAACCATAT
 Ecaj_0933   2  41 108 1298000 .. 1298010 -  -2.6  -3.10611   TGCATTGTAATAAAT                 TAAA GTT TTTA                 TTAAGAAATATTTTT
 Ecaj_0936   4  51 448 1303610 .. 1303620 -  -2.6  -4.03219   ATTTGATAACAACAA                 TAAT GAT ATTA                 ATTATACATATTTTC
 Ecaj_0945   3  53 281 1313190 .. 1313209 -  -5.1  -3.18812   AATAAAAAAATATGA            TGTACTA TCAATG TAGTACA             ATACAAATACTTATA
 Ecaj_0935   5  73  10 1301410 .. 1301439 +  -7.4  -4.13903   AAATAAACATCTACA       GAATACTATAAT ACCTAA GTTATAGTATTC        TTATTTCCTTCTATA
 Ecaj_0921   1  44 206 1289269 .. 1289282 +  -3.9  -2.64973   CTAGTACTTATAATA               TTCAA AAAA TTGAA                TCATATGCAATTAAT
 Ecaj_0881   4  58 134 1241139 .. 1241159 +  -4.1   -4.2408   ATTCAGGAACATTTT            TTACAGT AACGCAC ACTGTAA            TTTGTAGTTTTATAA
 Ecaj_0875   0 NONE
 Ecaj_0859   1  48  -9 1209631 .. 1209643 +  -4.1   -3.1886   AACAAATGAAGCCAC                TGCTC AAT GAGTA                TTCATGCAGTTGAGT
 Ecaj_0854   2  51 250 1202397 .. 1202407 +    -4  -3.61646   GATAAATGAGAATTA                 TAGT ACT ACTA                 TTGCTTTATACAGTT
 Ecaj_0851   3  54 241 1200610 .. 1200620 +    -4  -3.92324   CACCATATCTTATTC                 TATC TAT GATA                 TTTCCTATTGACCCC
 Ecaj_0833   1  39 158 1168393 .. 1168404 +    -3   -2.5937   ACGCTTTGAACCATA                TGAT CACC ATCA                 ATTATACAAATCTAT
 Ecaj_0827   3  62 108 1159078 .. 1159088 +    -4  -4.63527   TGATGTATTTAGTGG                 TACT TGC AGTA                 TTTTTAGAGTGGTAA
 Ecaj_0814   8  64 -10 1144735 .. 1144745 +  -5.4  -4.18817   CCCCTTCAGTTTCTT                 CTAG TAA CTAG                 TGTTTTTATTAAGTT
 Ecaj_0796   2  60 405 1119101 .. 1119116 +  -6.2  -3.16191   ACAGCTTCTTGCATA              CATACT CAGT AGTATG               TTGCTAACAATCTAA
 Ecaj_0792   4  62 108 1112939 .. 1112952 +  -3.9  -4.56597   GACATCAGACTCATA               CTATA GCTA TATAG                TTTTTCAAAACAAAA
 Ecaj_0788   4  48  99 1106974 .. 1106990 +  -4.5  -2.58579   TATCAATATCACTAG              TTGCAAT AAG ATTGTAA              GTTATAAAAGATTAA
 Ecaj_0778   3  65 456 1090004 .. 1090029 +  -7.1  -3.13522   ATACAATAATACAAG         TATATCC-AATG TAA CATTAGGATATA         TATTAATAACAAAAT
 Ecaj_0775   2  54 397 1087425 .. 1087439 +  -5.8  -2.84841   TGCTTAACTTAAAAT               TCTTAA TAG TTAAGA               TCAATTTTATTAAAA
 Ecaj_0765   2  44  73 1076954 .. 1076964 +    -4  -2.61548   TATAATATTACTAAT                 TAAG CAA CTTA                 TACATTATAATCACA
 Ecaj_0750   1  44 429 1052314 .. 1052324 +  -2.6   -3.4439   TATATTACTTTAACA                 TTTT TAT AAAA                 TTCTAAATTGATATA
 Ecaj_0713   2  54 380 1003716 .. 1003731 +  -3.3  -4.15201   ATCTTGCCTTAAAAT              TAGCA ATTCAC TGCTA               TTTAATTTACTTGGT
 Ecaj_0710   1  51  80  997620 ..  997631 +  -4.4  -3.15324   TTTACACGAAAAATA                TCAG GGTT CTGA                 GTTTTAGTAAAGATG
 Ecaj_0702   3  45 400  987061 ..  987071 +  -2.6  -3.56092   CATCACAACTATTAC                 TTTA ATA TAAA                 TTTGCACAATACTAC
 Ecaj_0684   1  48 471  965006 ..  965023 +  -2.1  -3.91352   CCATATAATTTTTGT             TAGTAAA AATT TTTATTA              TTTGATTAAAAATAT
 Ecaj_0679   1  58  18  957844 ..  957863 +  -3.6  -4.25256   TTTCTATATACATGA            CAAGATAT AAGT ACATCTTG             TTCTTTTAATAGAAA
 Ecaj_0667   1  49 -16  939308 ..  939318 +    -4  -3.34947   CACTAGATAAAACAA                 TATC AGA GATA                 TTATAGAAATTGTTA
 Ecaj_0659   1  38 241  929448 ..  929464 +  -2.3  -2.69849   CAAAAACACACAATA              CAAATTT ATA ACATTTG              ATATTTAACTTATTG
 Ecaj_0646   1  41  30  907905 ..  907920 +  -2.6  -2.95475   ATTATTTCTTATATA              GTTGAA AGTT TTTAAC               ATTTACTATCTTAGA
 Ecaj_0639   2  51 154  897250 ..  897265 +  -4.8  -2.90763   AACACACTTTATCTC              TTAGTA TTCG TACTAA               TATATAACATATAGA
 Ecaj_0635   2  46 125  892376 ..  892388 +  -3.5  -3.29385   TGTGTTCTGCATTGC                TATAA TAC TTATA                TTACTACTTCACTTT
 Ecaj_0629   2  41 437  880774 ..  880791 +  -2.8  -3.00766   CTTACAGAAAATATG             TGTTTT AGTAAG AAAACA              TCTATGTAAAATATT
 Ecaj_0623   2  45 -23  872542 ..  872554 +  -3.5   -3.0353   AAAATGTGCTTTAGG                TATTT GAC AAATA                GTTATTTATAAGAAA
 Ecaj_0585   3  86  14  844751 ..  844774 +  -9.7  -4.02334   AAAACAGAATCTAAA          TAAAGGGGT GTTATA ACCCCTTTA           TTTGTCATCTCACTA
 Ecaj_0577   1  42 440  837782 ..  837792 +  -2.6   -3.1247   ATTATGACAAATTAT                 TTTT TCA AAAA                 TTACATATAGAAGAT
 Ecaj_0573   1  42 425  833330 ..  833340 +  -2.6  -3.15574   AGTCTTAACAAACAA                 TATT GCA AATA                 TATTAGTACACTTAC
 Ecaj_0568   5  58 -13  827461 ..  827477 +  -4.5   -3.9226   AAATAATTGATATAA              GTATTAT TGA ATGATAC              TTTCTAAAATATATT
 Ecaj_0564   1  39  54  821588 ..  821604 +  -2.3  -2.84878   AACATAAAAAAATTT              TCCTA CAGATGA TAGGA              GTTTGCATTAGGGCA
 Ecaj_0546   0 NONE
 Ecaj_0541   5  58  70  792351 ..  792366 +  -4.8  -3.70149   AACAAGTAAAGTTAA              TATAAG TAAA CTTATA               TTTACATGATATACA
 Ecaj_0536   2  47 295  784241 ..  784254 +  -2.5  -3.76402   CCTTATAGCATCTTG               TTAAA ATAT TTTAA                TTTAATAGATCGAAT
 Ecaj_0528   4  71 234  762798 ..  762808 +  -6.8   -4.1648   AATAATCCACGAATT                 GCAG ATT CTGC                 TTCTTTAATTCTTAT
 Ecaj_0505   8  76 235  733054 ..  733068 +  -8.6  -3.75532   TTTTATCTTTTCTAA               CAGCAT TTT ATGCTG               TGTTATTTCTTCTTC
 Ecaj_0490   2  47   2  713890 ..  713900 +  -2.6  -3.74526   CATTTAATATATAAT                 TAAT ACT ATTA                 TTCTTAAGTTGATAG
 Ecaj_0465   3  46 246  680609 ..  680619 +    -4   -2.9675   ATATCATTGCTTACT                 TCTA CCT TAGA                 TATAGTTATCAAATG
 Ecaj_0462   5  64 111  672275 ..  672285 +  -5.4  -4.11281   AATAGGAAAGAATTA                 CAAC GGT GTTG                 TTTGTAGTTGTGATG
 Ecaj_0462   5  64 164  672328 ..  672340 +    -2  -5.16206   GTTTTTTGTATATCT                TAGA GCTCA TCTA                TTTTTCTATTACTTT
 Ecaj_0449   4  56 407  660427 ..  660439 +  -6.3  -2.51133   TACATTATATTTCTT                TGCTT CAG AAGCA                CTTAGTAAATGCATA
 Ecaj_0446   4  54   7  654981 ..  654994 +  -3.9  -3.86481   TGGAAGTGACTTATA               TATGT GCTA ACATA                TTCTTATAACTTATT
 Ecaj_0427   4  53 339  632764 ..  632777 +  -5.3  -2.66435   TGATTTAGAATAAAT               CCATA AAGT TATGG                TAATATAGTGGAGCT
 Ecaj_0402   4  60 -33  601296 ..  601306 +    -4  -4.52589   ATCTGATGATATTTC                 TGTA AAT TACA                 TTTTATCTGCACAGA
 Ecaj_0390   3  54  -4  589202 ..  589218 +  -2.3   -4.5448   ATGTTACAATTGCTG              GTTAATA AAT TTTTAAC              TTATTTTTCTAAATC
 Ecaj_0376   9  60   3  565067 ..  565083 +  -6.7  -2.68665   AAGTAATATATAAAG              TAGTATT TTA AATACTA              ATATTATGTTATCTT
 Ecaj_0371   6  55 435  556757 ..  556774 +  -4.9  -3.31792   TTGTAAGTATAATTA             GTATATC AATT GATGTAC              TTCTCAACCTAGTCA
 Ecaj_0360   5  51 273  540855 ..  540865 +    -4  -3.57798   ACCATCATCACGTTC                 TTGA GCT TCAA                 TTGTAATTGCTTGTG
 Ecaj_0349   8  52  84  524954 ..  524964 +    -4    -3.745   ATTCTACGTAAATTC                 TTAC ATA GTAA                 TGTTTTGCTAAGTAA
 Ecaj_0349   8  52 206  525076 ..  525095 +  -2.2  -4.20783   TAAAATTTAAGTTGC            TAGTTTCA TTCT TGAAAATA             TTTGTTAAGTACAGT
 Ecaj_0333   4  68  49  499558 ..  499570 +  -7.7  -3.29541   GCTGGATTAGAAATT                CTCCA CAT TGGAG                TGTTATGGTGATAGT
 Ecaj_0329   3  51 -20  494904 ..  494914 +    -4  -3.61424   AAGTATTTAAAGAAT                 TTCT ACC AGAA                 TTCTAATTAATTTTT
 Ecaj_0323   5  59 251  488168 ..  488182 +  -2.9  -4.87892   GCCCAATAATATACA               TATCT CCAGA AGATA               TTTCTTTTATTGGAG
 Ecaj_0317   3  60 122  478924 ..  478934 +    -4  -4.42386   AGTTATTACTATCAG                 GTTA TTT TAAC                 TTTTCTAGGTAACAG
 Ecaj_0314   2  56 284  473346 ..  473363 +  -4.9  -3.50447   TTTCCATTATTATAT             GTTACTG TATA TAGTAAC              TTATGTAAGGATTGA
 Ecaj_0310   8  65 221  468123 ..  468135 +  -7.7  -2.64695   AACTGATAAGTATTT                TGCAG TAA CTGCA                CTTGCTTAATAGTGC
 Ecaj_0303   5  60  20  453624 ..  453636 +  -3.5  -4.63218   AATATAATATATAGG                TAAAA AAT TTTTA                TTTTGTTAAAAGAAA
 Ecaj_0286   8  63 214  433775 ..  433793 +  -3.2  -4.89393   TGCTATGTTATAGAA             GAGTTTAA TTC TTAAAGTC             TTTTTGTAAGGTTTA
 Ecaj_0277   2  48 320  422481 ..  422498 +  -4.2  -2.58253   CGTTCATAAATAAAG             CTTTTG ATATAA CAAAAG              TCAATTAGATTATAT
 Ecaj_0273   0 NONE
 Ecaj_0260   8  51 281  396091 ..  396105 +  -3.6  -3.65199   GTATAGAAAAGGTAA               GATAAA AAA TTTGTC               TTTACATAAGCACTT
 Ecaj_0255   6  60 339  388461 ..  388471 +    -4  -4.54301   AAGAGAAGTTAATGG                 CTTT TAG AAAG                 TTTGTTGATTTTTTA
 Ecaj_0251   3  49  -9  376056 ..  376074 +    -4  -3.41073   TCGTGATACTTTCTC             TATGAAAT GAT ATTTTATA             TATTTGAATACAGTG
 Ecaj_0237   6  62 456  358294 ..  358306 +  -4.1  -4.64657   TAGAAATTTCTGACT                CAGTG TTG CATTG                TTTTTCAAGATTTAA
 Ecaj_0225   2  51 188  337840 ..  337853 +  -3.9  -3.49475   TATAAATAGTTAATA               TTACT GTTC AGTAA                TTGTGTAAAACTAAA
 Ecaj_0216   4  51  45  325937 ..  325947 +    -4  -3.59233   AAAAGTAGTCATCTA                 TATG GTT CATA                 TTAATTTGCTAATTA
 Ecaj_0212   7  70 143  318311 ..  318334 +  -4.8  -4.73973   ATGTTATTATATAAT          TCAGAAGTATT TTT AATACTT-TGA          TTTGTTATTTTATAT
 Ecaj_0212   7  70 318  318486 ..  318509 +  -4.8  -4.73973   AATGTATTATATAAT          TCAGAAGTATT TTT AATACTT-TGA          TTTGTTATTTTATAT
 Ecaj_0207   4  51   4  311244 ..  311254 +  -2.6  -4.06491   ATGCAACATTAATAA                 TAAA TAT TTTA                 TTTATATCAACTTGC
 Ecaj_0197   6  59 282  297386 ..  297396 +  -2.6  -4.78237   GTTTAATTGCCAAAG                 TTTT GTG AAAA                 TTTTATTGTAGAATA
 Ecaj_0191   6  52  28  289888 ..  289901 +  -2.4  -4.30793   AAACATCAGATATTC               CAAC TATAAT GTTG                TTGTTTATTATATGA
 Ecaj_0176   2  47 436  268028 ..  268039 +    -3  -3.67188   ACGAGTCGCTGATAT                TATG ATAA CATA                 TGTTTTACGATGGGT
 Ecaj_0154   3  51 194  232978 ..  232990 +  -2.7   -4.0174   TATTATAGTAATGGT                TGTAT TAA GTACA                TTTGTAGCTTCTATT
 Ecaj_0146   6  61 387  222977 ..  222993 +  -5.2  -4.10566   TTGTGTATCATATGT              GCTATA AACTA TATAGC              TTTATATGATAATAT
 Ecaj_0143   4  61 204  217297 ..  217310 +  -2.4  -5.08731   TATAGCATTATACAA               CTTC ACAAAG GAAG                TTTTGTTGTTTGTTA
 Ecaj_0130   6  68 197  200509 ..  200519 +  -5.4  -4.53047   TTAATGGTGTACTAT                 GCTT ATT AAGC                 TTTATTATATTTAAT
 Ecaj_0121   5  65 222  188763 ..  188784 +  -7.5   -2.7555   CTGGAGAACTACCAT           TCATATTAT TAGC ATAATATGA            TGCTATTGAGCTGTC
 Ecaj_0113   6  70 334  173266 ..  173276 +  -2.6  -5.54885   TATATTTTATTTAAT                 TAAT TTG ATTA                 TTTTTTATTGGTGTT
 Ecaj_0109  11 100  57  168583 ..  168614 + -14.8   -3.3549   TTTTCTACTCAAAAA      TTTAGCTTCTATAA AGCT TTATAGAAGCTAAA       TCTTGGTATTTTATA
 Ecaj_0104   9  70 326  165026 ..  165059 +  -3.3  -5.30686   TAAAACTTATAGTGA     TGTGTCTGGTATCAGT TTT ACTGA-ATCAGATAGA     TTTTTTCTCCATGTT
 Ecaj_0100   4  67  66  157655 ..  157675 +  -7.7  -3.06362   TGTGCTATTATATTT            TTTGATTAC CAA GTAATCAGA            TACTTTAATGTTTTA
 Ecaj_0089   3  58  12  140312 ..  140325 +  -3.9  -4.35682   TTAATATCATTCTCC               TTACT ATAT AGTAA                TTATTTTGATTGTAG
 Ecaj_0052   6  60 294   66653 ..   66666 +  -3.1  -4.70659   AGATATAGAATAAAA               GAAGC TTGA GTTTC                TTTTTAACTATAAAA
 Ecaj_0044   5  61  48   53794 ..   53805 +  -4.4  -4.21465   AGATATTGTTTATCT                TAGG TTTA CCTA                 TTATTTGATTTTAAA
 Ecaj_0040   4  55 104   49818 ..   49828 +  -5.4  -3.00115   TGAAGATAGAGTAGC                 TGCT GTC AGCA                 TGGTATTTTGCTTTA
 Ecaj_0028   4  58 -31   32733 ..   32746 +  -3.8  -4.33153   TTTCAACAGGTGGAG               GTGC TTTACT GCAC                TTTCTTAGTATTGCG
 Ecaj_0017   2 100  39   19440 ..   19472 + -10.8  -4.96848   AAATTGTATATTGAA      TAGCAAGTAATGCT AATGA AGTATTGCTTGCTA      TTTTTATATAAAGAA
 Ecaj_0011   9  66  16   12723 ..   12762 +  -4.4  -4.55887   GCTCAATTCATCAAG  TGCAGATTTAGC-TCTTGT AAA AGATGTTGCTAAATCTGCA  TTTATGTTTTTAACA
 Ecaj_0007   1  39 472    9462 ..    9474 +  -2.7  -2.60763   TCTAGACCTATTACA                TTCAT TTT ATGAG                CTTATCCAATATAGG

SUMMARY

178 putative operon ends contain 654 possible terminators.
Percent operon ends hit by terminators of confidence >= x:
	x	#>=x	hits>=x	%hits>=x
	100	2	2	2	1 %
	99	2	2	2	1
	98	2	2	2	1
	97	2	2	2	1
	96	2	2	2	1
	95	3	2	2	1
	94	3	2	2	1
	93	3	2	2	1
	92	3	2	2	1
	91	3	2	2	1
	90	4	3	3	2
	89	4	3	3	2
	88	4	3	3	2
	87	5	4	4	2
	86	6	5	5	3
	85	6	5	5	3
	84	6	5	5	3
	83	7	5	5	3
	82	9	6	5	3
	81	9	6	5	3
	80	10	7	6	3
	79	11	8	7	4
	78	11	8	7	4
	77	11	8	7	4
	76	14	11	10	6
	75	15	12	11	6
	74	18	13	12	7
	73	20	14	13	7
	72	21	15	13	7
	71	24	18	16	9
	70	32	25	22	12
	69	32	25	22	12
	68	37	29	25	14
	67	38	30	26	15
	66	41	33	29	16
	65	46	37	33	19
	64	56	45	40	22
	63	58	47	41	23
	62	63	52	45	25
	61	70	59	50	28
	60	82	71	58	33
	59	87	75	60	34
	58	103	90	71	40
	57	108	94	72	40
	56	123	107	79	44
	55	132	114	84	47
	54	150	131	93	52
	53	170	148	98	55
	52	191	166	103	58
	51	224	194	119	67
	50	242	210	124	70
	49	273	233	129	72
	48	300	258	137	77
	47	328	278	142	80
	46	353	295	145	81
	45	394	329	151	85
	44	438	365	155	87
	43	464	382	156	88
	42	490	402	158	89
	41	534	441	165	93
	40	580	482	167	94
	39	639	528	170	96
	38	654	541	171	96
	37	654	541	171	96
	36	654	541	171	96
	35	654	541	171	96
	34	654	541	171	96
	33	654	541	171	96
	32	654	541	171	96
	31	654	541	171	96
	30	654	541	171	96
	29	654	541	171	96
	28	654	541	171	96
	27	654	541	171	96
	26	654	541	171	96
	25	654	541	171	96
	24	654	541	171	96
	23	654	541	171	96
	22	654	541	171	96
	21	654	541	171	96
	20	654	541	171	96
	19	654	541	171	96
	18	654	541	171	96
	17	654	541	171	96
	16	654	541	171	96
	15	654	541	171	96
	14	654	541	171	96
	13	654	541	171	96
	12	654	541	171	96
	11	654	541	171	96
	10	654	541	171	96
	9	654	541	171	96
	8	654	541	171	96
	7	654	541	171	96
	6	654	541	171	96
	5	654	541	171	96
	4	654	541	171	96
	3	654	541	171	96
	2	654	541	171	96
	1	654	541	171	96
	0	654	541	171	96
