# Supplementary material for: Rapid, accurate, computational discovery of Rho-independent transcription terminators illuminates their relationship to DNA uptake
Source: Genome Biol. 2007 Feb 21;8(2):R22. doi: 10.1186/gb-2007-8-2-r22 (PMC1852404; doi:10.1186/gb-2007-8-2-r22)
Supplement: Additional data file 2 — As described in the text, the entire robust tail-to-tail region is searched; if the region is less than 500 nt, then the 500 nt downstream of the stop codon is searched (stopping if a gene start is encountered). In the case of ties, all terminators with the high score are output. [file gb-2007-8-2-r22-S2.zip › Ehrlichia_chaffeensis_Arkansas.ttperf]

  ECH_0005   1  48 413    2428 ..    2439 -    -3  -3.52449   AAAAATAAGTTACAA                TGAA AGTA TTCA                 ATTACAGGTGTTTTT
  ECH_0008   7  54 279    6128 ..    6138 -  -2.6  -4.20696   GTATTAACTGCAAAA                 TAAA ATT TTTA                 TATAACTCCAGAGCA
  ECH_0017  10  64 366   14531 ..   14541 -  -5.4  -4.03219   ATTTCAGAAGAAGAA                 GCTT ATG AAGC                 ATTAGAAAATGCTCC
      nadC   6  60 309   22684 ..   22701 -  -4.1  -4.18367   GAGGACATATAGAAA             TGCCATC TATA GATGGAA              CATGGACAAAAGTGA
      fdxA   3  68  90   32708 ..   32724 -  -5.1  -4.46212   TTGTTCAGTATAAAA              TTGTGTC ATA GTCACAA              TTTAGAAAAATGCAG
  ECH_0056   1  49 441   49076 ..   49089 -  -3.9  -3.41761   ATTTTAAAAGTAATA               TAAAG TTCA CTTTA                AAGTGTATGTATTGT
  ECH_0061   5  68 338   54003 ..   54022 -  -6.6  -3.89301   AAGGCAGAGAAAACA            TATTCAAA ATAC TTTGAATA             TTATAAAGTCTGTAG
      dksA   1  43 372   58743 ..   58758 -  -2.6  -3.13104   AATGATGGAATAAAT              TTTCAA TTAT CTGAAA               TATATAAATCCTGAA
      rpsT   1  40 125   62843 ..   62857 -  -2.1  -2.80699   TTTTAATTAAGAGCA               TACAC ACGGA GTGCA               AAGCATTGTACTACA
  ECH_0076   1  42 114   66917 ..   66930 -  -2.5  -2.98361   AAATGTACAAGGATA               TAAAA GTTT TTTTA                TTACTACTGGAAATC
  ECH_0086   6  60 417   76461 ..   76479 -  -4.6  -3.89614   TTCAATCGTGATAAA             CAATTATC GAG GAAAATTG             CTGCTTCTGGATTGA
  ECH_0093   8  56 265   83937 ..   83953 -  -3.7   -4.1552   GAGGTTGTTAACAAA              GTAAAAG AAT CTTTTTC              TAAGGCTGGTATTGA
       fba   3  62 442   85844 ..   85864 -  -5.5  -3.91332   AGTAGTACAGAACAA            CTTTTTTCC TAA GTAAAAAAG            CTTTTTAATGTTTAG
  ECH_0107   0 NONE
  ECH_0112   8  63 475   98003 ..   98014 -    -3  -4.75219   CAATTAGGAAGAAAA                TACA ATAT TGTA                 TCGACGCACTATGGT
  ECH_0122   5  53 473  108323 ..  108341 -  -4.6  -3.29325   GTTGGATAATCAAGA             CAGTAAGA TTG TGTTACTG             TTGTTTTATTAAGTA
  ECH_0126   4  46 -13  114927 ..  114940 -  -3.9   -3.0792   GAAGATCTTAGTTAA               TTACT TCCT AGTAA                TCATTGTTGTGAGGT
      valS   6  53 278  123956 ..  123966 -  -5.4  -2.90472   AATAGAGAAAAAAGT                 CGTA TAC TACG                 TGGCGGAAACTAATC
      purF   1  50  81  130540 ..  130553 -  -3.9  -3.60884   TTCAAAATATGATAA               CTTTA TAAG TAAAG                AGTTATTTATTATGG
      ychF   2  50 250  144958 ..  144970 -  -4.9  -2.88764   AGAAAAAATCATAAG                TACTA ATA TAGTA                ATGTTGTTAGAAGAA
      purE   2  43 287  151461 ..  151479 -  -3.1  -2.78018   AGCTGGTACTAATGA             TGGTGCA GAATT TGCAACA             CCTCCTATGGGTACT
      trpS   4  61 122  156074 ..  156117 -  -6.3  -3.12142   CTGATAGTGAATATA GCACAGTACATACTTAGCAAC TTTT GTTACTA-GTA-GTAATGTGC TGTATTAAAATTGGT
      pyrG   0 NONE
      cutE   4  47 -48  170154 ..  170186 -  -4.3  -2.54193   TAGGATGTGAATTTA      GATAATATAAATCTT AAT AAGACTAATATTAAC      ATTATCGGTATAGCG
      rpsP   3  58 244  183678 ..  183693 -  -6.2  -2.64199   CACCTATTAAGCAAG              GCAAAT AGAT ATTTGC               TGTCTGCTTAATCTT
  ECH_0201   1  40 124  192068 ..  192078 -  -2.6  -2.73483   ATTTGATGCTAAGGA                 TTTA CAT TAAA                 ATCATCGTGATTTAA
  ECH_0207   0 NONE
  ECH_0212   3  47 246  201233 ..  201243 -    -4  -3.23853   GTGTGTCAATCAACA                 TGTA ATA TACA                 TCTATATTATTTAGG
       trx   3  60 302  205342 ..  205356 -  -2.2  -4.82901   GTGTGTCTATAAAAA               TAAAAC TTA ATTTTA               TTGTGATGAAGCTTT
  ECH_0232   4  52 128  219478 ..  219491 -  -3.9  -3.82083   GTAGGATAATTTAAA               TTTAC AGCA GTAAA                GTTATATATTTTGTT
  ECH_0235   4  49 440  221361 ..  221371 -    -4  -3.31501   AGGAATTTGTTACAA                 TACT GCT AGTA                 GCTTTTTTACTTATA
  ECH_0249   3  55 129  231462 ..  231472 -  -2.6   -4.1958   AGAGAAATTAAATAA                 TATT AAT AATA                 GTGTGTGTTTATATG
  ECH_0268   7  54 365  252148 ..  252160 -  -4.9  -3.41527   TAATTCTTATTATAA                CAATA GCG TATTG                GCAATATACAGTTAT
  ECH_0268   7  54 183  252330 ..  252342 -  -4.9  -3.41527   TAATTCTTATTATAA                CAATA GCG TATTG                GCAATATACAGTTAT
  ECH_0277   2  42 459  259347 ..  259358 -    -3   -2.7094   TCTTATCCACATAAT                TTGA GAGT TCAA                 TGTGCAATGTTGAGT
  ECH_0280   4  95 361  261248 ..  261267 -    -8  -5.08824   GTGTTATTTAAAAAA            TTATGCTA TAAT TAGCATAA             TTTAATAAAATAATA
  ECH_0283   3  48  -7  265296 ..  265312 -  -4.5  -2.92851   AAAATATGCTATATA              CAACATA TTT TATATTG              CATTTTTAATAAATG
  ECH_0288   3  53 338  270220 ..  270230 -  -5.4  -2.92078   TTAAGCATAGAATTA                 CACA GTT TGTG                 TGGTGCTAAAAGAAA
  ECH_0293   2  52 333  277942 ..  277953 -  -4.4  -3.37487   TGACATTTTTAAAGA                GAAG AGGT CTTC                 AATTTGTAATTATGC
      ligA   0 NONE
      ruvB   2  69 216  307569 ..  307588 -    -3  -5.23644   AAGGAAAGATAAAAA            TAATAAAT CTGA ATTCATTA             GTGCATGATTATTGT
      gpsA   2  48 208  329960 ..  329971 -    -3  -3.54602   TAATTAAGACGATAA                GTTA TATA TAAC                 CAAGAATACTGCATC
      folK   2  54 -13  339623 ..  339638 -  -2.6  -4.35644   ATCAGCAGAAAATAA              TATTAC TGTT GCAATA               CATGTGAATTTTGTT
      gidA   4  43 149  348611 ..  348621 -  -2.6  -3.19212   ATTATCTAGAATATA                 TTTA TCA TAAA                 AAAATGTATTGTTTA
      radC   0 NONE
  ECH_0366   1  60 181  355954 ..  355966 -  -4.9  -3.84674   AGTTTAGCATAAGAA                CTTAT TTA ATAAG                AGATTGATTGACATG
      pyrC   4  58 445  364253 ..  364265 -  -6.3  -2.74192   TATCTTGTAATAGCA                GCATT TTT AATGC                AATCAATGTAAATTT
      carB   1  42 120  369529 ..  369546 -  -2.1  -3.15784   TTTATAACAAAGAAG             TAAATAT ATTT ATATCTA              ATCTTATTTAATTTT
      folP   2  43  58  375262 ..  375272 -  -2.6  -3.16055   TAAATGTGTTATCAA                 TATA GCA TATA                 TTATCAGTAGATTTA
  ECH_0387   5  63 385  380231 ..  380255 -  -7.3   -2.5955   ATGTTTTATAAGTGA          GCAAAAAGATA TTT TACCTTTTTAC          TATGATAAGAAAAGT
      hemH   3  51 465  388576 ..  388587 -  -4.4   -3.2963   AGTATTTGTTTATAA                CTTG CTTA CAAG                 GAGTAATGTAAAGCT
      hemH   3  51 308  388733 ..  388744 -  -4.4   -3.2963   AGTATTTGTTTATAA                CTTG CTTA CAAG                 GAGTAATGTAAAGCT
      hemH   3  51 151  388890 ..  388901 -  -4.4   -3.2963   AGTATTTGTTTATAA                CTTG CTTA CAAG                 GAGTAATGTAAAGCT
  ECH_0438   5  60 126  416941 ..  416957 -  -6.7   -2.7246   AACAAAATTGATAAG              GTATTTT AGT AAAATAC              GTGGATTTTTATTAT
       tgt   8  55  15  422493 ..  422511 -  -6.1  -2.60901   ATAGTGTTAATTAAG             GAGAATT TTTTT AATTCTC             TTAAGACTGAGTTTT
  ECH_0449   1  46 106  425993 ..  426014 -  -3.8  -2.98607   GTTAAAGAAACACGA           TATTGCTA TATTGG CAGCAATA            GGTGGTGGTTTTACT
  ECH_0454   3  44 -10  431740 ..  431750 -  -2.6  -3.34715   TAGTTTTTGGAAATA                 TTAT TCA ATAA                 TGTTCATATCAATTA
      purA   2  61 451  437384 ..  437394 -  -6.8  -2.77962   GTGGATATTGTAAAT                 GTGG TGA CCAC                 TCTATTAGAGATGAT
      hemD   6  65  40  460185 ..  460199 -  -2.2  -5.24531   ACTTTCTATAAAAAA               TATTTC CAG AAAATA               AAAAATGCTTTTTAT
      lysA   1  43 331  465523 ..  465539 -  -2.3  -3.47361   TATACTTATTAAATA              TAAGGTT ATA AATCTTA              CTTATTTAAAAATAG
  ECH_0492   1  46 186  478337 ..  478357 -  -3.9  -3.10597   CTCCGGAGGTAAAAG            TCGCAGGTT CAA ATCCTGCTA            AGTGCACTTATTTTT
  ECH_0500   7  54 180  501919 ..  501929 -  -3.2  -4.06533   GAAAGTATTAAACAA                 GCAG AAT CTAC                 AATTCAGAATTTATT
  ECH_0513   0 NONE
  ECH_0519   3  86 346  519284 ..  519302 -  -6.2  -5.10601   AGAAAAGTATAAAAA             TAAAATAT TTG ATATTTTA             GATAGAGTTTAATAC
  ECH_0524   1  44  93  524488 ..  524498 -    -4  -2.62263   AGTTTCTTTAGATCA                 TACA TAA TGTA                 AATCTCAGGGCTCAT
      thiL   2  51  -9  529998 ..  530012 -  -4.4  -3.14693   TTGAGTATTAATATA               TTTTAT TAC ATAAAA               TGATTAAATCCTTTA
  ECH_0543   1  48  64  545369 ..  545380 -  -4.4  -2.84671   GAAATATTGAATAAT                CCTA GGTC TAGG                 TCTGCAAAGCTGAGA
  ECH_0550   3  50  35  551039 ..  551054 -    -4  -3.57808   GTCAATGCATAAATA              TCTACT CCAG AGCAGA               ATTCTATTTTAAAAA
  ECH_0566   3  69 226  571988 ..  572003 -  -2.6  -5.27399   GAATATAGTAAAAAA              GAATAC TATT ATATTC               ATTGTTTTACTTTTT
      mgtE   5  58 462  580789 ..  580801 -  -4.1  -3.85522   AACTGATCAGAATAA                GTACA TTA TGCAC                TTTTATTGCGCTTTT
  ECH_0577   4  84 436  585721 ..  585765 - -11.2  -2.89267   CTTAACTATATTATA TTTACTTTAGACAGCATTATA CTAG TATAATGCTG-CTAAACTAAA GTTCTATTCGTTTTA
  ECH_0580   5  73 253  589392 ..  589410 -  -6.8  -4.10437   TTAGCAAGGAAATAA             GGAAATAT TTG ATACTTCC             ATGTTGCTATTGCTT
  ECH_0598   4  47 272  603711 ..  603721 -    -4  -3.24924   TTTTGACGGATAAGA                 TTTG TGG CAAA                 TTGTCATATCCAATA
  ECH_0610   4  76  98  616127 ..  616139 -  -6.3  -4.66002   GATTAATAAAAAGAA                CAAAG TTA CTTTG                AGAAAAAAAAAAGCA
      nuoE   5  68 168  620433 ..  620457 -  -5.2   -4.5265   AAGTATATCACAAAA          TTTTTAGATT TCTAT AACCTAAAAA          ACATAAATTATAACA
  ECH_0623   6  64  18  630705 ..  630719 -  -4.4  -4.41609   TAGGATAAATACAAA               TATTTA AAA TAAATA               CTTAATAAGATAGTA
      ubiG   6  52 250  642750 ..  642763 -  -2.5  -4.04897   ACAATGACAACCAAA               TAATT ACTG AATTA                CGAAATTATTATGGA
      ubiG   6  52 122  642864 ..  642891 -  -3.8  -3.82084   TTGGAATAGGAATAA        TTATAAT-AATAA AAT TTATTTATTATAA        AATATAGGATAATTC
      bioA   6  72 395  676347 ..  676379 -  -7.9    -3.314   AAGAATTAAGTAATA      TTAGTACAATACCTA TTA TAGGTATTATTCCAA      CAACTAATAAAACGA
       xth   9  73 427  685036 ..  685058 -  -8.6  -3.22858   TTAATCATATCAATA           GCAAATGTAA GTT TTACATTTAC           TGGTTATTTTATAAA
  ECH_0692   4  50 356  700371 ..  700381 -    -4  -3.56727   CTCAAGCAATCACAA                 TTGA AGC TCAA                 GAACGAGATGATGGT
  ECH_0706   5  58 388  715808 ..  715832 -  -6.5  -2.74865   ATTACACATATACCA          TCTGGAATTGT AGT ACAATGCCAAA          ACAATAGATCTCAAC
  ECH_0732   4  54  91  743234 ..  743247 -  -5.3  -2.96517   ATTTACCAAGAATCA               CATGA CTAT TCATG                GTAATATTTTTATTT
  ECH_0736   3  52  86  746424 ..  746437 -  -3.8  -3.71593   AAAATATATAGACAA               GCTG TTGTTG CAGC                AGGATCTGGGTGTAT
  ECH_0748  10  54 182  753725 ..  753737 -  -2.7  -4.33203   GAAGATAATAAAGAA                GTATT CTT AACAC                TAATAATGATATTAC
      ispE   3  65 117  763006 ..  763016 -    -4  -4.74611   CACTAGAAAAAACAA                 GAAT TTA ATTC                 AAGAATTGTAGAAAA
      dnaG   3  42 211  768279 ..  768297 -  -3.2   -2.7587   AAAAACTCATATAAC             TTTTGGTA ACA TATCAAAA             TTAAAAAACACTTCA
      dnaG   3  42 187  768309 ..  768321 -    -2  -3.18747   AAAATTAAAAAACAC                TTCA AATCA TGAA                AGCATTAATAAAGTT
      dnaG   3  42  13  768469 ..  768495 -  -2.4  -3.27923   GTCTAAGAGCATTAA         GTTATAAAATAC GCA ATACCTCATAAC         TACCTCTCATTCTTA
      nrdB   4  58  51  773311 ..  773330 -  -6.6  -2.72036   CAAACTTATACATTA            TTTTTTAC AGAA GTAAAAAA             AGTCCAGATTACATT
      rluC   2  54  61  786119 ..  786133 -  -4.3  -3.50721   AATGAAGTAATAATA               TACAG TAAAG CTGTA               GATTTTCAACATTAA
      ccmE   2  43  94  805488 ..  805509 -  -3.1  -2.88663   ACTTATTTCTACACA           GAAAAATAT ACTT ATATTATTC            CATCAAGTTTATTAA
  ECH_0800   2  42 412  815469 ..  815479 -  -3.2  -2.57132   CTTCCTTCTGAGAAT                 GCAA AGT CTGC                 TCACTTCTGTTCAAT
      pdxJ   4  50 430  818851 ..  818861 -    -4  -3.55173   ATGATAATATCATAA                 TAGT TTT ACTA                 AAAAAAATTACAAAA
  ECH_0823   2  47 475  837951 ..  837963 -  -3.5   -3.1241   ATCAGAGGTAATATA                TTAAT GGC ATTAA                GCAATAAGTTTAAAT
  ECH_0829   5  61 -27  844201 ..  844213 -  -6.3  -3.19255   TTAAGACATATTCAA                TAACC TGG GGTTA                TGGTAATAAGCGTTG
      sucA   6  71  74  846043 ..  846065 -  -2.8  -5.46276   AATACATACAAAAAA           TTCTTTCATT AAC AACCAAAGAA           ATTTTATACATTCAA
  ECH_0839   4  51 172  857672 ..  857684 -  -4.9  -2.89323   AAAAGTTCCTATAGA                TGTTA ATA TAACA                GATATTGATAGTACT
      htpG   3  58 164  874369 ..  874383 -  -5.7  -3.24747   TTTTCACATCATCAA               GTACG TATTG CGTAC               CTATTTCTAATACAG
  ECH_0867   5  54 264  889396 ..  889411 -  -2.6   -4.2704   CTTATCACCAACAAA              TACACA TTAA TATGTA               CATATTTTCTATAAT
  ECH_0867   5  54  23  889637 ..  889652 -  -2.6  -4.28111   TATATCACCAAGAAA              TACACA TTAA TATGTA               CATATTTTCTATAAT
  ECH_0873   8  55  -1  893374 ..  893384 -  -5.4  -3.29144   TTACTTTTTGTAGAA                 GATG AAT CATC                 ACATAACTTTAGAAA
  ECH_0884   7  58 464  906460 ..  906472 -  -4.9  -3.81848   AAGATTCCATAACAA                TAAAG TAG CTTTA                ATGCACTACTAGACT
  ECH_0884   7  58 350  906574 ..  906586 -  -4.9  -3.81848   AAGATTCCATAACAA                TAAAG TAG CTTTA                ATGCACTACTAGACT
  ECH_0889   2  41  71  914050 ..  914063 -  -2.4  -2.96712   ATGTGGAACAATAAC               GCTA ATTTCA TAGC                AGTATTAACATAGTA
  ECH_0908   6  52 280  933919 ..  933939 -  -4.1  -3.35706   AATTATATTTTACAA            CAGAATTTT CAC AAAATTTTG            GCAGTTAAATTCTTC
  ECH_0915   1  45 298  939156 ..  939168 -  -3.5  -2.93448   TAATTTAAAAAAATC                TATAA CTT TTATA                TAGAGAAAATTTCAT
  ECH_0938  10  59 365  958577 ..  958587 -  -5.4  -3.48686   TTAACAAAAGTAATA                 TGCT AAA AGCA                 GCAGAGCATGACTAT
  ECH_0942   4  45 231  961735 ..  961745 -  -3.2  -3.16604   ACATGATAATATATA                 CCAC GCA ATGG                 AATCAGGAATATACT
  ECH_0971   4  54 424  993917 ..  993929 -  -4.1  -3.59023   TGGATAGAACTATAA                TAAGG TCT CCTCA                AGCCGGCATCATAAC
  ECH_0975   2  48 452  998348 ..  998360 -  -4.1  -2.84795   AAATCTTTATTAAAT                CCTCT TCT AGAGA                TGCAATATCATCTTC
  ECH_0975   2  48  55  998747 ..  998757 -  -3.2  -3.51365   TCACACTTCATATAA                 CCTG ATA CAAG                 ATCATAAATTTACTG
      alaS   5  54 149 1003779 .. 1003789 -    -4  -3.87373   CATACTTCGTATAAA                 TAAC TAA GTTA                 TAAATCCATTCCTAC
  ECH_0985   6  56 261 1008701 .. 1008712 -    -3  -4.36206   AGAACTTACAATAAA                TTGT TATT ACAA                 ATAGACTATAAATTA
      metG   8  50 155 1023825 .. 1023846 -  -4.5  -3.04244   TATCGTATAAAGAAG           TGTATGCTA AATT TAGCATAAA            ATTTATCAACAAAAA
  ECH_1005   4  50 272 1031199 .. 1031211 -  -4.9  -2.85606   TTATATACTAGTATA                TAGTA TCA TACTA                TTTATTATAACACTA
      dnaN   3  53 194 1034774 .. 1034790 -  -5.1  -2.92924   GTTAAAGTATTAAAG              TCTTCAG TAT CTGAAGT              GTTGAATAAAAATAA
      argC   7  55  31 1042008 .. 1042024 -  -5.9  -2.74485   CAATCACACAGACTA              TCTGTCT AAA AAACAGA              TCTTAAATTTATATA
  ECH_1023   6  58 195 1046680 .. 1046696 -  -2.9  -4.68424   TAACTTATCTAAAAA              CTGCATC AAG GAAGCAA              TAAAACATATACAAT
  ECH_1028   3  52 466 1049202 .. 1049216 -  -2.9  -4.15029   ATTGGATACAAACAA               TATCA GAAGT TGATA               CTCAAGATGTTACTC
  ECH_1056   4  56 -32 1084087 .. 1084100 -  -2.5  -4.53685   AAAGCATAACTAAAA               TTAAT GATA ATTAA                CAACATCATTATCAT
      lspA   5  56 137 1087955 .. 1087989 -    -3  -4.36411   CAGCAATTACCAAAA     TAACAGTAGATGTTAA TGT TTAAAATCAACCATTA     AGTGTGTGTTTCAGT
  ECH_1076   6  73 475 1104579 .. 1104592 -  -2.3  -5.80364   ATTGCAATAAAAAAA               GCCCA AGAT TGCGC                AGGAGCAGTTTTAGC
      araM   6  61  93 1111666 .. 1111680 -  -2.8  -4.85653   CACATACAAAACAAA               TTTGCG TCA CGTAAA               AACTGACAATACTCA
      ftsA   5  56 195 1115316 .. 1115326 -  -2.6  -4.37495   ATCCAACAAAAAAGA                 TATT GAG AATA                 TTATAGAAAAACATC
  ECH_1100   2  51  42 1124071 .. 1124083 -  -4.9   -2.8031   TAATAGCAAAACTCA                TAACA AAT TGTTA                CTGCCTACAATATTA
  ECH_1104   3  66  97 1126984 .. 1126996 -  -2.7  -5.12068   TACAGTTAATAAAAA                TCCAA ACT TTGAA                GGCTATTGCTTGATA
       ndk  13 100  32 1142152 .. 1142190 - -14.2  -2.65949   CAACAAACCAAGGTA   CCTGAACTTAAAATAACA ACA TGTTATTATAAATTCAGG   CTTTAACATGAATAT
  ECH_1141   3  47  67 1162450 .. 1162460 -    -4  -3.20382   CTCCAGATCTAGCAA                 TAGT AAC ACTA                 AGTGTATGTCATTTT
     p28-1   5  69   4 1165198 .. 1165211 -  -2.5  -5.39755   TATAAGGACAAAAAA               TTTAT GTTT ATAAA                ATCCTATAGTGTAAA
  ECH_1151   7  60 398 1171557 .. 1171569 -  -4.1  -4.09649   CATAGCACAAAAAGA                CCCAT TAA ATGAG                TTTAAAGCTGAAGCA
      secA   1  42 238 1172014 .. 1172028 +  -2.9  -3.01712   CAACACAAACAACAC               CAAAT TTATT ATTTG               TATTGGACAAACAGA
       p28   1  48 105 1164918 .. 1164932 +  -2.9  -3.81414   ATAAACCTAGTTTTT               TTACA CACAT TGTAA               TTATTAGTTAAAAGT
      ftsY   2  49 127 1135832 .. 1135844 +    -2  -3.84712   ACAACTTTAAGACTT                TTCT GCCAA AGAA                TTTGCTGTAGGATTA
  ECH_1103   1  48 466 1127052 .. 1127063 +    -3  -3.53811   AATATACATAAATCT                TGAT AACT ATCA                 TTTCACAAAAATAAC
      atpF   3  56  39 1115568 .. 1115579 +  -4.4  -3.70443   GTTTTAAAATTTTTT                GTAG TATG CTAC                 CTTTTTTAGTCATGG
  ECH_1083   8  52 467 1112169 .. 1112182 +  -5.3  -2.73468   CCTATGTTGTAAACA               TGTCA TAGT TGACA                TACTTACACCTATTA
  ECH_1079   2  41 273 1107805 .. 1107820 +  -2.6  -2.82162   TATTAACCCAAATAA              TTGATA CTTT TATCAG               GTTAATTATTTTATA
  ECH_1079   2  41 412 1107944 .. 1107959 +  -2.6  -2.82162   TATTAACCCAAATAA              TTGATA CTTT TATCAG               GTTAATTATTTTATA
  ECH_1075   1  47 381 1105304 .. 1105322 +    -4  -3.12351   CGCAATACAAGCAAC             TATTGAAT AAT ATTTAATA             TTGCATATCACAAAG
  ECH_1067   3  46  92 1096356 .. 1096366 +  -2.6  -3.62176   ACTTAAATCACATAC                 TTTT ATA AAAA                 TTTACACATATTCTT
      grxC   1  44 275 1090305 .. 1090315 +    -4  -2.61681   AAATCAACATTACAC                 CTAA TTT TTAG                 ATTATAAAGTTGCAC
  ECH_1059   1  40  -2 1087955 .. 1087969 +  -2.9  -2.62613   CAGCAATTACCAAAA               TAACA GTAGA TGTTA               ATGTTTAAAATCAAC
      purK   0 NONE
  ECH_1027   6  49  29 1049753 .. 1049765 +  -3.5  -3.34075   ATAGTATACCCCAGC                TTTTT GAC AAAAA                TATATTTGCTATATT
  ECH_1027   6  49 278 1050002 .. 1050014 +  -3.5  -3.34075   ATGGTATACCCCAGC                TTTTT GAC AAAAA                TATATTTGCTATATT
  ECH_1016   5  47 117 1042008 .. 1042024 +  -3.7  -3.24118   CAATCACACAGACTA              TCTGTCT AAA AAACAGA              TCTTAAATTTATATA
  ECH_1016   5  47 432 1042323 .. 1042333 +  -2.4   -3.8211   TCACGGACATCAGTA                 AGCG ATA CGCC                 TTCTTCTAACTCAAG
  ECH_1010   1  45 281 1037398 .. 1037409 +    -3  -3.25719   CTATACAATTCTATC                GTAA AAAA TTAC                 TTAGTACTATGATGC
    lpdA-2   1  39 184 1018008 .. 1018018 +  -2.6  -2.52208   ACACCTAGCCAGGAA                 TATA TAA TATA                 ATTGCTACCTCATTT
  ECH_0984   3  66 150 1008943 .. 1008953 +  -5.4  -4.36366   TACGTACCCCTGTTA                 TGTG TCT CACA                 TTTCTCTATTTTATA
      rnhB   0 NONE
  ECH_0941   2  50 383  962328 ..  962338 +    -4  -3.54475   AGGATCTTATGCAAT                 TACA TAC TGTA                 TTATCTGGTACAAAA
      argH   2  47 220  959140 ..  959150 +    -4  -3.12482   TATCAAATATCATAA                 TCTA ACA TAGA                 CTTTATATTAAATAA
  ECH_0932   5  60 291  954603 ..  954620 +  -4.1  -4.08693   TTTTTCTCATTCTCT             TGCACAA TCTT TTGAGCA              TCTTTTTGTACATTT
  ECH_0921   2  48 179  945539 ..  945550 +    -3  -3.53444   AGGTAAAATATTTTG                TGTT ATCA AACA                 TTTAAAAAGAAATAC
      thiD   2  50 338  939481 ..  939493 +  -3.5  -3.48115   TCATTCAGTTAATTT                TATTA TGA TAATA                TCTGTTTTATACAGC
  ECH_0907   1  58  76  934259 ..  934270 +    -3   -4.4078   CAAGACAACTGTATA                GATT CAAG AATC                 TTTTCGTTACACCCA
  ECH_0892   2  48 353  918965 ..  918976 +  -4.4  -2.65264   TTCATGATAACAATG                GGTA CTAA TACC                 TAGTCTCAATCCTGC
  ECH_0888   0 NONE
  ECH_0883   7  54 231  906601 ..  906611 +  -2.6  -4.26475   AATGCACTACTAGAC                 TTAA AAA TTAA                 TATTTTTTATAAAAT
      trmU   7  74 100  892840 ..  892861 +  -4.6  -5.04987   TGATTCACGATCGAG           TGTTAAAT AACCTA ATTTAACA            TTTTTTAAACATGTT
  ECH_0866   2  44  97  889107 ..  889117 +    -4  -2.59431   CAACAATACCCTACA                 TAAC ATT GTTA                 TCAGTTCTGACAAAA
  ECH_0866   2  44 334  889344 ..  889354 +    -4  -2.59431   CAACAATACCCTACA                 TAAC ATT GTTA                 TCAGTTCTGACAAAA
      purB   3  42  73  873793 ..  873803 +  -2.6  -3.03771   ACTAAGTTATTAATT                 TTTA AAC TAAA                 TATTAAAAAATATAA
  ECH_0842   2  47 223  861458 ..  861468 +    -4   -3.1211   TGACTAAAAAGTCCA                 TAAG TAT CTTA                 TTACATAATATAATA
      miaB   1  60 260  856400 ..  856412 +  -4.9  -3.86944   AAAAACAGATATCCA                TCTAA CAT TTAGA                TTTACTAATTGTGAA
  ECH_0831   0 NONE
      nadE   1  40 459  838862 ..  838875 +  -2.3  -2.83271   CTCATTAAATCTTCT               GCCCT ATCT AGGAC                TGATTGTGGGAATCC
  ECH_0817   1  49  10  830788 ..  830801 +  -3.8  -3.40307   AAATAACTTTGAAAA               GCCA GTGTTA TGGC                ATTTTATTAAGTACA
  ECH_0807   3  54  16  821929 ..  821967 +  -3.3  -4.09353   TAATATAACTTTGTA  CATAAAACGTATCA-ACT AAAA AGCATGAAACGTTTTGTG   TTATATTTTTAAGTG
       hup   5  63 180  819474 ..  819491 +  -3.3  -4.78572   GCCTATGTTTCGTTG             GTAGCAG TATT CTGCAGC              TTTTATTACTTGAGA
  ECH_0799   1  42  39  815785 ..  815795 +  -2.6  -2.99216   TGTGCATCAACATTA                 TAAT TAA ATTA                 ATTTATCCATTCCTT
      nuoC   3  54 399  805761 ..  805773 +  -4.9  -3.31726   ATAATATTTTCATAT                GATTT TCC AAATC                TGTTATATAAAAAGA
  ECH_0773   1  50 342  785974 ..  785984 +    -4   -3.5511   TAAACATATATATTT                 TAGA ATA TCTA                 TATTTATCAATAAAC
  ECH_0767   4  51 331  776790 ..  776806 +  -2.3  -4.09511   CAATTGACTTATTTC              TTGATTA TTA TCATCAA              TTTTAAACCAATCTT
      rpoD   1  46 -10  768049 ..  768062 +  -3.9   -2.9696   CAAGAAAGCTTAGAG               GATTT TTCT AAATC                TATCTAATAATGATT
  ECH_0749   5  70 223  754286 ..  754314 +  -6.2  -4.15044   AGCTTAATAGCATCC        GATAAAGATATT TGTTC AATATCTGTATC        TTTCTTCAAAGCAAC
      trxB   5  61 -42  746450 ..  746474 +  -2.7  -4.82901   AGCAGGATCTGGGTG          TATGGCTGCAT TGG AAGCTGCCAAA          TTTTTATCAGAGCAA
  ECH_0731   4  54 410  743221 ..  743251 +  -2.7  -4.27026   TAGCTTAGTTGTAAT       TTACCAAGAAT CACATGACT ATTCATGGTAA       TATTTTTATTTACAA
  ECH_0711   2  43  84  721133 ..  721153 +  -2.6  -3.24902   AAATAATTAACAGTA            TGCATCAT TATAC ATGATACA            TTAGTAATAATATTC
      prfB   2  45 168  716275 ..  716285 +    -4  -2.86343   AACCCAAAAAAAACA                 GAAA TCT TTTC                 TATAATAATTGGAAT
  ECH_0700   3  55 243  709068 ..  709084 +  -2.2  -4.42238   CCCAAAAGGTATTTG              CTCTTG ATCTA CATGAG              TTTTAGTTACCCTAA
  ECH_0696   2  54  57  704892 ..  704909 +  -2.8  -4.20118   CAGAGAATCCCAGGT             TTTCTA TAAAGT TAGAAA              TATTTTTTCAATATT
      nuoI   5  74  83  700704 ..  700717 +  -2.5  -5.71983   ACTTTTAAAATCAGT               TATAA CGTT TTATA                TTTTTTTGTCATTAG
      argG   4  58 438  691403 ..  691419 +  -3.7  -4.20516   GTTGCTGTTTCTGAC              TCTAGTG TAT TACTGGA              TTTATTCGCTACAGG
  ECH_0674   3  50 352  685753 ..  685766 +  -3.9  -3.61178   TTTTCTCTTTCAGAC               TTATG AAAA CATAA                TTTACCATCCATAAC
  ECH_0665   4  57 427  677021 ..  677053 +  -2.1  -4.69326   CTAAATATCTCTAAT      TCTGATATTAATTGA TTT TCAATTAAACTCACA      TTTTGTATTAAATCT
      rpoH   1  39 353  671477 ..  671499 +  -2.8  -2.54745   TAAATCTTGGATTTT           TCTTATTTAT CAC ATAAATACGG           CCTTTTCTGCGTACA
      ksgA   1  46 469  652442 ..  652468 +  -3.8  -2.96538   ATTTTTTAACTTGAT         ATGGAACAATAA TCT TTATTTTTCCAC         TCTGTGATAAATTAT
  ECH_0643   2  53 -12  648089 ..  648101 +  -4.9  -3.28791   AAATTACCATAATAA                TCATA ACT TATGA                TTATAAAAAACACAT
  ECH_0639   6  78 284  644853 ..  644867 +  -4.2  -5.39755   ATTATGGCTGTTTGC               TGCTTG AAT CAGGCG               TTTTTTATAATTATC
  ECH_0636   1  52  21  642919 ..  642929 +  -2.6  -4.06384   TTCAAATAGTTATAG                 TTAA TTA TTAA                 TTTATCATATTAAAA
      truA   6  50  12  630544 ..  630556 +  -3.4   -3.6682   TTAAAGTTTTATACA                GTAC AAAAC GTAC                TTTCGATAAATAAAA
  ECH_0614   6 100  78  620080 ..  620129 + -19.2  -3.74992   AAATAAAATTAAAAA GATAAATGGGAAAAAATTGCTAA CACAC TTAGCA-TTTTTTCCCATTTATC TATTGTTTTGATATT
  ECH_0600   0 NONE
      prfA   3  48  61  603288 ..  603310 +  -3.4  -3.48115   TACTGTAGGGTTCAT           CAATGGCTTA ATA TTAGCAATTG           TGTCTTTTGTAGCAC
  ECH_0592   6  58 196  599160 ..  599176 +  -3.7  -4.27686   TCTATACCTAATGCA              CATGC TGATAAT GCATG              TTTTGCATAATTTTC
  ECH_0581   5  52 243  591167 ..  591180 +  -5.3  -2.73781   CTTCTTTATATAATG               TAGGA TTTA TCCTA                TAATCTGTAATTCTA
  ECH_0549   3  80  62  550885 ..  550899 +  -4.4  -5.52384   AAAGCTATAATTCTA               TTTATT AAG AATAAA               TTTTTTTAGTAGAAC
      mraW   4  62 -16  545397 ..  545413 +  -6.7  -3.06483   CTGCAAAGCTGAGAG              CTATATT AAA AATATAG              TGTGTACTTTAAATG
  ECH_0530   5  58 411  532610 ..  532620 +  -5.4  -3.45536   ACCGTTATGTATCAT                 GGTT ATT AACC                 TTATAAATTAATTAT
      engA   1  40 289  508010 ..  508024 +  -2.9  -2.63257   GATCAGCAGTAATCA               CTAAT ACATA ATTAG               TACCTTGTATACAGT
  ECH_0499   9  56 167  502124 ..  502150 +  -3.8   -4.1774   CTAAACTTTTACTTC         TATGAGTGCAAT ATT GTTGCAATTATA         TTCTTTATAATTATT
      rpmB   3  52   2  465003 ..  465013 +    -4  -3.75437   AAGTTTCTTTATAAT                 TTGA AAC TCAA                 TTTGATGCACTCATT
  ECH_0460   2  62  40  437384 ..  437394 +  -6.8  -3.08073   GTGGATATTGTAAAT                 GTGG TGA CCAC                 TCTATTAGAGATGAT
  ECH_0453   5  50  34  431500 ..  431520 +  -3.3  -3.83006   TTGTTTTATAGATGA            TCATATACT TAT GGTTTATGA            TTCTTAGTTAAATGT
  ECH_0437   5  47  45  416899 ..  416910 +    -3  -3.32844   CAACATAAAATGTTA                CTTA AATA TAAG                 TTGTGACATAAGAAG
  ECH_0394   3  60 -21  388998 ..  389013 +    -4  -4.47307   GAATCTAATTGTGAT              GGTAAC TACT GTTATC               TTTTGATATTGCTTT
  ECH_0380  10  63 413  375611 ..  375630 +  -2.8  -4.92314   TACTAAATCCTATAC            CTGGATCA ATAA TGATTCTG             TTTTTATCAATTCCT
  ECH_0372   3  61 371  364724 ..  364738 +    -5  -4.10161   TTTAGATTATGATTT               CTGCTT TGT AAGTAG               TTTTGCCAGATACTA
  ECH_0349   6  56 204  339417 ..  339429 +  -4.9  -3.56558   TTCTGTGTGTTAGAT                TACAT TGC ATGTA                TTGTATGAGTTATGG
  ECH_0349   6  56 251  339464 ..  339481 +  -5.7  -2.83772   GCTTGTATTAAATTT             TCATATT TCTG AATATGA              GTGTTTTGGTGAGAT
      folD   2  42 171  313329 ..  313357 +  -2.5  -3.06737   TGTAGAGGTATGTAG        TACTTTCTCTTAT TCT ATAATGGTAAGTA        TATTAGAAATTAATA
  ECH_0318   5  69 330  307926 ..  307955 +    -8  -2.99947   TTTCTTCTATATTAC       CTGTATCTTCTG ATAATC CGGAAGATATAG        TATCTATGCCAGTTG
  ECH_0300   6  58 297  287906 ..  287920 +  -3.6  -4.32201   TTAAAAATTGTGTGT               TTGAGT GAA ATTCAA               TTTTCACTTGATTGG
  ECH_0294   4  54  25  280402 ..  280418 +  -5.2  -2.97662   GTGCTTGATAGATGA              TACAAG GAATG CTTGTA              ATTTCATATCTTTGA
  ECH_0272   9  64 -18  256045 ..  256067 +  -4.2  -4.38141   TGGAGTTTCTAATCC           TGGTTTAAGT GCT GCTTAAAACA           TTGTTTTGTATACCA
  ECH_0254   6  53 448  240668 ..  240683 +  -2.6  -4.12267   ACCTATAATACGACG              CAATTG TATT TAATTG               TTTAGTTATTATAAT
  ECH_0248   2  60 219  231916 ..  231930 +  -2.9  -4.46155   AATGAGTAGATATTG               TATAG TCTAT CTATA               TTTTATCGATGTATA
  ECH_0237   4  68  84  225203 ..  225217 +    -5  -4.58303   CACATAGAAATTCTT               CCTGTA CTT TATAGG               TTTTGTGGTATTTGC
  ECH_0234   4  66 163  221863 ..  221884 +  -3.1  -4.92757   GGTAGGTTTTCAATT           TGACCTATAG CTG CTA-AGGTTA           TTTTGTTGTTGCTAC
  ECH_0217   5  60  98  205367 ..  205380 +  -5.3  -3.73088   TTTTATTGTGATGAA               GCTTT GATG AAAGC                TTATTAGTAGAATCT
  ECH_0211   6  56 161  201235 ..  201252 +  -4.3  -3.69621   GTGTCAATCAACATG             TAATATA CATC TATATTA              TTTAGGGTTGTAGAT
  ECH_0193   7  60 456  186171 ..  186181 +  -3.2   -4.7078   TCACGTATTGGAAAT                 GCTA ATT TGGC                 TTTTTCACTAATTAA
  ECH_0179   6  48  79  173770 ..  173782 +  -2.7  -3.73953   GTGAATTGACTTTTA                TATCT TCA AGGTA                TTTAATAAAAATCCT
  ECH_0179   6  48 362  174053 ..  174065 +  -4.1  -2.76198   TTCCTTGACTGTGTT                GAGTA CTG TGCTC                TGGTATGTAATTTTT
  ECH_0170   1  60  29  159971 ..  159987 +  -2.2  -4.80289   ATAAATGGTTGTTGA              CTTCAC AAAAG GTGTAG              TTTTATATGTTTTAT
  ECH_0166   6 100  50  155554 ..  155593 + -14.6  -3.12895   ACTGTAAACTGATAA  TCAAGGTTTAGCTTCTGT GGTG ATAGAAGTTAAACCTTGG   TATGTTAATAAAAAC
  ECH_0159   7  79 290  151868 ..  151886 +  -8.8  -3.56541   TAAGGATAGAATAGA             TGCTGCCA TTA TGGCTGCA             TTGTATCCTCCTGAT
  ECH_0153   2  61 413  145546 ..  145561 +  -4.8  -4.06866   AATTAAACTCAGCTA              GAAAAA TTTG TTTTTC               TTCTTCTGTTTCTAA
  ECH_0145   7  77 231  136512 ..  136524 +  -7.7  -4.27886   CAGGGATTAAATAGT                GAGCT CCA AGCTC                TTTGTATATTTCAAC
  ECH_0140   3  58 296  132739 ..  132753 +  -2.8  -4.62622   CCACTTTTTTTTACT               CTTATG GTA CAAAAG               TTTATTTCTACTTCA
  ECH_0087   3  50 221   79004 ..   79014 +  -3.2  -3.75332   TAATATAAGATATTG                 CCTG CTC TAGG                 TTTGGATTGACAGAT
  ECH_0075   2  47  69   67049 ..   67061 +  -3.4  -3.36839   ATCAAGGATATTATT                GCAA GAGTG TTGC                TGTATTATTTGCTAC
  ECH_0070   2  56 456   63110 ..   63121 +  -4.4  -3.71794   GTAAATTTGACTCAG                CCTT TTTA AAGG                 TTTCAATCATTAGCT
       pgk   2  51  22   49083 ..   49094 +  -4.4  -3.17443   AAGTAATATAAAGTT                CACT TTAA AGTG                 TATGTATTGTCTAAA
  ECH_0047   4  52 138   43903 ..   43920 +  -3.5  -3.73144   TAACTAACTGATATG             TACTTTA ATGT TAAGGTA              TTATATTGGTGATGT
  ECH_0039   4 100  22   35123 ..   35157 +  -9.5  -6.11392   GGTTTAGTCTTGAGA     TAGCAAGTGATGCTT TTATT AAGTATTGCTTGCTA     TTTTTTTGTTTATTT
      tlyC   1  52 279   28528 ..   28541 +  -3.9  -3.68988   GTAAATTTGCTGTTA               TATAG AGTC CTATA                TTGTCTTCAGTCAAG
  ECH_0027   8  60 130   24660 ..   24670 +  -4.6    -3.889   ACACCTGTTCTTTCT                 TGGC ATG GCCG                 TTTCCTGTAATTGAC
  ECH_0027   8  60 392   24922 ..   24933 +    -3  -4.62002   GGTTACTACAGTACC                CTTA TCTA TAAG                 TTTTATATCCTTGCT
       asd   6  54 432   15199 ..   15212 +  -5.3  -3.10715   CATAACATGATGTAA               TCCTA TAAA TAGGA                TTAAGTAATACTAAG
      infC   4  69 259    6389 ..    6407 +  -6.7  -3.79506   ATATATCAATGTTAT             TGCTCTG GAGCA CAGGGCA             TTATTACCTTTAATT

SUMMARY

228 putative operon ends contain 835 possible terminators.
Percent operon ends hit by terminators of confidence >= x:
	x	#>=x	hits>=x	%hits>=x
	100	6	4	4	2 %
	99	6	4	4	2
	98	6	4	4	2
	97	6	4	4	2
	96	6	4	4	2
	95	7	5	5	2
	94	7	5	5	2
	93	7	5	5	2
	92	7	5	5	2
	91	8	5	5	2
	90	9	5	5	2
	89	9	5	5	2
	88	9	5	5	2
	87	9	5	5	2
	86	10	6	6	3
	85	10	6	6	3
	84	11	7	7	3
	83	11	7	7	3
	82	11	7	7	3
	81	12	7	7	3
	80	13	8	8	4
	79	14	9	9	4
	78	15	10	10	4
	77	16	11	11	5
	76	17	12	12	5
	75	17	12	12	5
	74	19	14	14	6
	73	22	17	17	7
	72	23	18	18	8
	71	24	19	19	8
	70	26	20	20	9
	69	31	25	25	11
	68	37	30	29	13
	67	37	30	29	13
	66	41	34	32	14
	65	43	36	34	15
	64	49	41	37	16
	63	56	48	41	18
	62	64	55	44	19
	61	71	62	51	22
	60	96	84	65	29
	59	98	86	66	29
	58	122	109	80	35
	57	129	116	81	36
	56	155	138	91	40
	55	167	147	96	42
	54	195	174	113	50
	53	211	187	119	52
	52	253	224	131	57
	51	265	235	137	60
	50	314	278	151	66
	49	337	297	156	68
	48	393	341	167	73
	47	443	385	178	78
	46	476	415	184	81
	45	511	440	188	82
	44	575	488	192	84
	43	636	535	199	87
	42	708	598	208	91
	41	764	642	210	92
	40	806	678	215	94
	39	829	696	217	95
	38	835	700	217	95
	37	835	700	217	95
	36	835	700	217	95
	35	835	700	217	95
	34	835	700	217	95
	33	835	700	217	95
	32	835	700	217	95
	31	835	700	217	95
	30	835	700	217	95
	29	835	700	217	95
	28	835	700	217	95
	27	835	700	217	95
	26	835	700	217	95
	25	835	700	217	95
	24	835	700	217	95
	23	835	700	217	95
	22	835	700	217	95
	21	835	700	217	95
	20	835	700	217	95
	19	835	700	217	95
	18	835	700	217	95
	17	835	700	217	95
	16	835	700	217	95
	15	835	700	217	95
	14	835	700	217	95
	13	835	700	217	95
	12	835	700	217	95
	11	835	700	217	95
	10	835	700	217	95
	9	835	700	217	95
	8	835	700	217	95
	7	835	700	217	95
	6	835	700	217	95
	5	835	700	217	95
	4	835	700	217	95
	3	835	700	217	95
	2	835	700	217	95
	1	835	700	217	95
	0	835	700	217	95
