# Supplementary material for: Rapid, accurate, computational discovery of Rho-independent transcription terminators illuminates their relationship to DNA uptake
Source: Genome Biol. 2007 Feb 21;8(2):R22. doi: 10.1186/gb-2007-8-2-r22 (PMC1852404; doi:10.1186/gb-2007-8-2-r22)
Supplement: Additional data file 2 — As described in the text, the entire robust tail-to-tail region is searched; if the region is less than 500 nt, then the 500 nt downstream of the stop codon is searched (stopping if a gene start is encountered). In the case of ties, all terminators with the high score are output. [file gb-2007-8-2-r22-S2.zip › Ehrlichia_ruminantium_Gardel.ttperf]

      fdxA   6  55   7    9658 ..    9668 -  -5.4  -2.87132   GTGTCTTTTTATACA                 TCAC AAT GTGA                 GCTTAACTATGTATT
ERGA_CDS_00290   2  76 -15   33664 ..   33692 -    -9  -3.32727   TCAAGACTATAGGAA        CTTTCTGTATTG ATTAG CAATACAGAAGG        CTGTGTTGCTTTATA
      dksA   3  75  61   43395 ..   43414 -  -9.4  -2.73721   AGTAACTTCCAATTA            TGTGCTAT TTAT ATAGCACA             TAAAGTGTAAAGTTA
      rpsT  10  82 319   47168 ..   47190 -   -10  -3.41962   TTTTAATATACAATA           GTAAACTAGC ACC ACTAGTTTAC           ATGTTTGTGAAGCTA
ERGA_CDS_00430   4  45 139   57536 ..   57546 -    -4  -2.75064   GGGGGTATCTAATGA                 TTAG TTA CTAA                 TAATATTATTATGTG
      ispB   1  41  77   67275 ..   67286 -    -3  -2.56596   TTTTTTATCAACCTA                TTAG TACA CTAA                 CTTGTGATTATTTGT
ERGA_CDS_00540   5  52 258   73130 ..   73140 -    -4  -3.62348   AATTGTATAGAAATA                 TACA TTC TGTA                 ATTTTGTAGCTTGTT
ERGA_CDS_00640   4  84  82  103578 ..  103623 - -10.9  -2.79679   AATAGCGTTATCATA CTATAAGCATTATAAAATA TATTAGCT TTTTTTATAATGCTTATAG AACCACATATTAATA
      smpB   2  45 310  119556 ..  119572 -  -3.7  -3.09492   CTTTTAATTGTAAGA              GTGTGAT TAG ATCAAAC              TAGTTATTACATAAT
      purF   2  48 313  136509 ..  136520 -  -4.4  -2.66435   ACTTTTATCACATGA                TGAC TTTT GTCA                 AGTATTGTATGATTA
      purE   1  41  98  165905 ..  165923 -  -2.4  -3.03094   TAGATACAACTAAAG             TGTGTATA TAT CATACTCA             TAATAAACAAACGCA
      trpS   4  52  22  173054 ..  173070 -    -3   -4.0847   CACATACAATAATAA              CCAAAG GATGG CTTTGA              GTATTAATGAATTTT
      pyrG   1  45 361  179408 ..  179424 -  -2.3  -3.66288   GATTTTTTAATATAA              TAACCCA CGG TAAGTTA              TCGTTATTATTTAAT
       lnt   3  49 377  193042 ..  193054 -    -2   -3.9712   GTATGTTAGTATAAA                TACT TATAT AGTA                AGTGAAATATTGTAT
      rpsP   4  49 327  211085 ..  211097 -  -2.7  -3.96068   TTATTGTAATAATAA                CATTA AGT TAACG                TGGCACTATAATTAT
ERGA_CDS_01330   3  45 116  221092 ..  221110 -    -4  -2.54098   TCTGTTAAGTAATAT             CTAAATAA TGA TTATTTAA             CATTAGAACTGAATC
ERGA_CDS_01400   0 NONE
      rnhB   0 NONE
ERGA_CDS_01800   3  59 408  294576 ..  294596 -  -5.5  -3.38088   AATTGATGTAATTAA            CATATGATG TAT CATGATATG            TTTGTAATGCTTGTT
ERGA_CDS_01880   0 NONE
ERGA_CDS_01930   2  46 205  314812 ..  314827 -  -3.3  -3.45817   TCTTTAGAAGAAAAT              TATCC GGAACA GGATA               TATTTTATACTAGGT
ERGA_CDS_02040   6  45 371  331877 ..  331895 -  -3.3  -3.32769   TTGTCAAAGTATCAA             TATTTTA ATAGA TAAAATA             TGTGTATATTATGTT
ERGA_CDS_02070   6  73  11  337188 ..  337218 -  -8.4   -3.0251   ATATAGACCATAAAG       CTGCAACTCTCATA TGT TATGAGAGCTACAT       TGTGGATATTTTATA
       smf   4  48  66  346046 ..  346056 -    -4  -3.32966   ATATTTGATACAATA                 TACA TAT TGTA                 TTACTGTAAATTTTG
      trmU   2  67 208  358897 ..  358919 -  -6.5  -3.61232   TTTTTCACAGAAATA           TTACTAATA CTGAT TATTAGTAA           TTCTGTATGCTTTTA
ERGA_CDS_02350   1  50  44  382540 ..  382552 -  -4.9  -2.57132   TTTTGTCTTTATAAC                CTATT TAT AATAG                TAAAAATTCTGCAGC
      purB   6  57 399  399144 ..  399156 -  -4.9  -3.61097   TTATATAATTAAATA                TTAAG TGC CTTAA                AATATTTGGCATTTT
ERGA_CDS_02490  10  81 183  406940 ..  406956 -  -5.9  -5.10461   GTTAGGTAATAAAAA              TACTGAA CTA TCCAGTA              TAACATCATATTTAT
ERGA_CDS_02570   7  79 207  421257 ..  421281 -  -7.3  -4.60797   TGTTTAGATATAAAA          TTTATGTAGTC TTA GAATACATAAA          AACTCAGTTATATGG
ERGA_CDS_02620   4  46  81  427357 ..  427379 -  -4.2  -2.93723   GTGTTACTAATCATA           GAACATTTCA AGA CGAAATTTTC           TTAATTGTGTAATAC
ERGA_CDS_02750   0 NONE
ERGA_CDS_02830   2  50 316  477704 ..  477728 -  -5.1  -2.57253   GATAATGTATAATAT          CTATCTACTAA AAC TTAGTAGATTA          TCAATTACTTAATAA
ERGA_CDS_02900   3  58 128  486145 ..  486169 -  -5.9  -2.83894   AGCAGTATGAGTACA          TAGAGATAATT TTT AATTATTTCTA          AGCGTTGTATAAGTT
      hupB   2  50 253  489066 ..  489077 -    -3   -3.8821   ATTATGCAAAAAAAC                TATC AGTT GATA                 ATATAGAATTACATA
      nuoC   5  54 383  509292 ..  509305 -  -2.5   -4.3902   ATGATAAAAATTAAA               TAATA GTGG TATTA                CAAGTTTTATGATGT
      nuoC   5  54 191  509485 ..  509497 -  -3.5  -4.11692   TAGTTATTTTGAAAA                TATAA TGA TTATA                TAGTATTGAAATTAT
ERGA_CDS_03210   1  58 -24  531336 ..  531348 -  -2.7  -4.80453   CTATTACAAAATAAA                CATTA AGT CAATG                AGATAAGAATATATA
ERGA_CDS_03280   7  57 405  542940 ..  542954 -  -4.4   -3.8535   TAAGTGAAATAAAGA               TTTTAT TGC ATAAAA               AACATGTAGCTTAAT
ERGA_CDS_03310   0 NONE
      rpoD   5  52 304  553953 ..  553963 -    -4  -3.66787   TTAAATTATACATAA                 TTGA TTT TCAA                 GTACTGTTATATGTA
ERGA_CDS_03440   3  46 196  569178 ..  569204 -  -3.9  -2.87931   CTGATGCTTCATATA         TATTACAACAT GTAGT ATTTTGTAATA         TGCAGTTATTATGAG
ERGA_CDS_03660   7  67 371  603237 ..  603261 -  -5.9  -3.81019   ATAAATAATACATAA          TTTATAATAAG AAA CTCACTATAAA          TCTACTATTGCTTTT
      nuoI   2  46 215  626905 ..  626916 -    -3  -3.56142   GTTATGAAGAAGTAA                CTAA CATG TTAG                 GTTTTATAATATATG
      argG   2  60 -20  637938 ..  637958 -  -3.4  -4.61852   AATAGTAGAAATAAA            TTAAGATT TTTTT AACCTTAA            AGAATTAACTTTTAT
ERGA_CDS_03900   6  71 449  646081 ..  646098 -  -7.1   -3.7948   AACTATATTAAAATA             CAAGTTA ATAT TAACTTG              AATAACATTGATTGT
      ksgA   8  72  22  681667 ..  681691 -  -7.4  -3.67296   TATTAGTTATCCAAA          TATTAGTATT ATATG AATACTAATA          ATTGATTTTTTTATA
ERGA_CDS_04160   5  47  61  687295 ..  687305 -  -2.6  -3.92963   CAATAAGTATAATAA                 TTAA CTG TTAA                 ATATATACTTTATAA
ERGA_CDS_04190  11  63 352  690944 ..  690957 -  -2.5  -5.25699   ACTACATAATAAAAA               TTTAT ATCA ATAAA                AAGGTATTTTATATA
ERGA_CDS_04220   2  50  24  693573 ..  693583 -  -3.2  -3.76888   TATCTATAATAAACA                 GCAC AGA GTAC                 ATTCAGATCAATACA
      truA   5  49 454  707961 ..  707977 -  -2.3  -4.05607   ATATTACAATAAGAA              TTTTGAT TGT ATCCAAA              CCATATTTAGAAATA
      truA   5  49 395  708026 ..  708036 -  -2.6   -4.0825   TTTTTAATTAAAGAA                 TATA TAA TATA                 ATTAATATGAGTCAC
     gltX2   1  50 422  717588 ..  717604 -  -5.1  -2.71712   CTGCTTCTGGTAAAT              CAAAAGG ATG CCTATTG              GTTTCTGTTAGAGAG
      fadB   9  56 193  723346 ..  723358 -  -4.9  -3.53279   TCCACAAAGACAATA                TGTAA TTT TTACA                TGCTATGATGAGTAC
ERGA_CDS_04580   1  42 289  744774 ..  744803 -  -3.2  -2.82036   ATATATTAGGTAAAG       TAATTTAC-TATA AGCAA TATATGTAAATTA       AGACATAAACCTGAA
      rmuC   2  52 431  753212 ..  753233 -  -3.1  -4.10566   ATATTACTACATAAA           TACTTAGTT AAAA AAATAAGTA            ACTAAAATATATTTA
      hemF   5  54  36  759328 ..  759338 -    -4  -3.94853   TAATTCAATAGGAAA                 TAAC TAA GTTA                 TGATTACTTATCAAT
ERGA_CDS_04770   4  59 323  769757 ..  769767 -  -5.4  -3.55563   ATTGTATTTCCTAAA                 TCAC AGG GTGA                 TATTGGTATAACTAT
      mraW   8  52 432  803218 ..  803233 -  -4.8  -3.34401   AAAATATTACATGAA              TAGTTT AACT AAACTA               TCTCTATTTCTAATG
      mraW   8  52 278  803359 ..  803387 -  -4.7  -3.28416   CATGATTCATATCAA        TATAAATCTTCCA CAC TTGTAGATTTATA        TTGATTATTTGGATA
      argS   6  51  36  811610 ..  811627 -  -2.7  -4.29508   ATTTATAGCAATAAA             TGTACGT AAAA ACTTACA              TAAAACACTAATGAT
       lpd   5  59 323  817626 ..  817643 -  -5.7  -3.40052   ATATTGCTAATAACA             TAGAATT ATTA AATTCTA              CATTTGATAAAAAAA
ERGA_CDS_05110   4  73 245  821355 ..  821385 -  -7.8  -3.92604   AAGATTATATAATAA       TTATTGTGAATATA TAA CATATTCCCAATAA       TAATTTTCTAATAAA
ERGA_CDS_05360   6  48 472  856065 ..  856080 -  -4.8  -2.63357   AACTATTTTAAAGAT              TCATTA AACA TAATGA               TCTAAATTTTATTGA
ERGA_CDS_05360   6  48 426  856109 ..  856126 -  -4.3   -3.3516   GATTAACAATTAATA             TAAAAAA TAAT TTTTTTA              TTCACATAATAATTT
ERGA_CDS_05360   6  48 332  856196 ..  856220 -  -3.7  -3.49086   ATACAACTACGATAA          TAATGTATATA TAC TTCATACATTA          AAAACAAAAAAATAA
      priA   0 NONE
ERGA_CDS_05660   4  45   9  920948 ..  920969 -  -2.4  -3.68936   TATTAACTCTAACAA           CTTG-TAGT AGTAG ACTATCAAG           CTTTAAAGTTATTTC
      tktA   5  58 440  937476 ..  937498 -  -2.8  -4.87328   TATATAAATACAAAA           TATAAAAACT GTA AGTCTTTTTA           AGCATTATGAAGACA
      tktA   5  58 379  937549 ..  937559 -    -4  -4.20084   ATTATTTATGGAAAA                 CATA TGT TATG                 TTACTTCATACAAAA
      tktA   5  58 171  937753 ..  937767 -  -2.9   -4.5852   CAATTTAAAGCAAAA               TTACA ACAAA TGTAA               TATAGAACAGCAATC
ERGA_CDS_05820   4  49 233  946468 ..  946480 -  -2.7  -4.07877   TTAGCTTATAAATAA                GTTAT ACA ACAAC                GACACAGTTATACAT
      thio   3  71 220  954505 ..  954521 -  -3.7  -5.34055   ATAAATACTAAAAAA              TGCTATA TAA TTTAGCA              TATCATCTTGAAGTA
      fabH   6  56 281  962885 ..  962895 -  -5.4  -3.08912   CATTATAGAGATACA                 CTAC TTG GTAG                 TTTTGTATTTAGCAG
     comEC   4  45 342  975793 ..  975809 -  -2.3  -3.70853   TCAATCATCTAACAA              TATAGCC TAC AACTATA              ATATCAACATCACTA
     comEC   4  45 319  975814 ..  975832 -  -3.9  -2.60904   CTACAACTATAATAT             CAACATC ACTAA GATATTG             TTTATGACATTCTTA
ERGA_CDS_06410   3  57  69 1004993 .. 1005009 -  -5.9  -2.63234   TAATATGAGAACTCA              TGGATAC CTT ATATCCA              ATAATAAATTCAGAT
ERGA_CDS_06520   5  50 280 1024029 .. 1024050 -  -4.6  -3.05844   GGTTCTAGGTTAACA           GTATTTTA GTCAAA TAAAATAC            TCATATAACATTTAT
      lipB   4  54  57 1037197 .. 1037226 -  -3.7  -3.97947   CTCACTTATCACAAA       TAGTACAAATACT TAAA AATACCTGTACCA        GTCTTGTCACACGTT
ERGA_CDS_06760   2  48 372 1072292 .. 1072305 -  -3.9  -3.34522   ACATCCTTTAATTAA               TATCA ACAT TGATA                GATTACCTTTTAATA
ERGA_CDS_06800  11  48 124 1077298 .. 1077313 -  -3.3   -3.6993   AATCTACTAAAAAAC              TGGTT TTATTT AACCA               TATAAACATTTCTAC
ERGA_CDS_06960   7  72 237 1104231 .. 1104243 -  -7.7  -3.65434   ATAACAACTACACAA                GCTGT TAC ACAGC                AATATGCTATTTATT
       bcr   3  64 151 1118436 .. 1118446 -  -2.6  -4.88067   ATTTAGCCATAAAAA                 TTAT ATG ATAA                 GCATGTGTTAGTATA
       rnd   5  56 275 1144317 .. 1144329 -  -3.5  -4.20084   ACCATGTACTCAAAA                TAAAA GAT TTTTA                TAATCCTATATATGT
      purC   4  53 317 1151854 .. 1151866 -  -4.9   -3.1211   CATTACACTAGCTAA                TTGTA TAA TACAA                GTACATCAAACCACT
      purC   4  53 174 1151997 .. 1152009 -  -4.9  -3.06796   TTTTACTGTAGTTAA                TCTAA ATT TTAGA                AGTTATAAAACGGTA
ERGA_CDS_07300  14  69 391 1157422 .. 1157432 -  -5.4  -4.49556   CCCGTACTAAAGAAA                 GTGA AGA TCAC                 ACAACTGATACATAT
ERGA_CDS_07330   7 100 143 1163827 .. 1163866 - -19.8  -2.77895   TGTACTTGCAACAAT  TTTACATAATGTAGTAGT ATAT ACTACTACATTATGTAAA   GGCTGTGACTTGATG
ERGA_CDS_07600   3  44 456 1214329 .. 1214341 -  -3.5   -2.9652   TAAAATTTAACGAGA                TATTA AAG TAATA                TTGTATCTTTGCAAG
ERGA_CDS_07660   3  69  81 1226261 .. 1226271 -  -5.4   -4.4959   CTCAAGTAATTAAAA                 CCTA TAC TAGG                 ATATAATAAAAAGAA
ERGA_CDS_07860   7  59 201 1257593 .. 1257607 -  -5.8  -3.53597   ATAATTATAATAACA               GAAAAA TTT TTTTTC               ACATGTGAATTATAT
ERGA_CDS_07910   6  52 295 1264000 .. 1264022 -  -4.2  -3.71804   TCAAATTGTAAAACA           TAGTAGCAAT AAT ATTACGACTA           ATAATCTGATTTTTG
      metG   2  45 -18 1288598 .. 1288608 -  -2.6  -3.69359   ATCAAAATTATATAA                 TTTT TGT AAAA                 ATAGGTTCAGGTTTT
ERGA_CDS_08100  12  60 311 1296159 .. 1296175 -  -6.7   -2.7246   AACAAAACTTATAAT              TAATAAC CAG GTTATTA              CACAGACTAGTATCA
       mrp   4  54 182 1314526 .. 1314538 -  -4.9  -3.22077   TGTATAAAAACTACA                TTTCT AAC AGAAA                TAAACACCTATTTTA
      acnA   2  56 183 1318768 .. 1318782 -  -4.3  -4.07687   ATTTGGCTTTTAAAA               TAAGC ACTAA GCTTA               ACATATTTGACTAAT
      lspA   3  60 248 1363636 .. 1363657 -    -6  -3.16421   TGAACAATTATGTAA           TGGTATTA ACTAGA TAATACCA            ATCTCTTTTCTGCTA
      pgsA   7  58 -27 1389550 .. 1389560 -    -4  -4.30987   ATTCCTGAGAATAAA                 TTTG CCT CAAA                 GCTACACATATATAG
      ftsA   3  54 -33 1403747 .. 1403757 -  -5.4  -2.73364   CTTTTACTGGAATTA                 GCTT TAA AAGC                 TTTTTCAATACATTA
       lgt   7  78  38 1413723 .. 1413741 -    -9  -3.39574   TAAAAAACATTAAGA             TAACTAGT TTA ACTAGTTA             TAAATCCTCCTATAC
       ndk   8  65 177 1437026 .. 1437036 -  -5.4  -4.00122   TTAGAATAAATACAA                 TCCA AAA TGGA                 TAAATAACACAATAC
ERGA_CDS_09140  10  59  40 1452110 .. 1452141 -  -5.4  -3.50906   AATTCAAATATAATA      TTATGTAAATAATC TCAT AAGTATTTACATAA       AACAATAATTTATAT
ERGA_CDS_09170   5  54 315 1456536 .. 1456548 -  -2.7  -4.38154   ATACGTTTTAGAAAA                TAAAC AAA GCTTA                ACCCATATACCACAA
ERGA_CDS_09210   5 100 165 1464065 .. 1464103 - -12.7  -5.56112   ATAAAAATTAAAAAA   TACGTTATGGTATAAGG ATGGA CCATATACCATAACATA   TACCTTAAAATGCTA
ERGA_CDS_09310   3  54  29 1473182 .. 1473194 -  -3.5  -4.03995   TCTTCTATAAAAACA                TTATA TTG TATAA                AATAAATACAGTTTT
ERGA_CDS_09340   9  70 313 1477589 .. 1477603 -  -4.4  -5.10601   ATAAAATTACAAAAA               TAAATA CAT TATTTA               ATATTCCATATCCAA
      elbB   8  49  90 1483075 .. 1483085 -  -2.6  -4.04811   ATAAATCATCACAAA                 TTAA TTT TTAA                 ACACGATTATCAAAA
      metK   8  63  83 1489998 .. 1490040 -  -4.4  -4.48072   ATATCTATTACAAAA CTACTTTAAATATAGTTTGT AAA ACAACCAACATTTAAAATAA AGCATTTTACCTTTT
      infC   6  56  31 1476476 .. 1476501 +  -3.5   -4.2586   TTTCTAGTTATTATA         CAATAAGT-TAA TAT TTATACTTGTTG         TTTATGTTGATATAA
      ftsH   3  41  31 1411653 .. 1411684 +  -3.3  -2.65298   AAAACATGTAAATTT      TTAATACATGAGAT CAGCC ATTTCATG-ATTAA      CTTATGCTACATAAA
      ftsH   3  41 288 1411910 .. 1411921 +    -3  -2.64416   ATATTTATGCTACTT                TTTG TAAA CAAA                 CTTATAATACAACTA
ERGA_CDS_08810   3  71  25 1403747 .. 1403757 +  -5.4  -4.68424   CTTTTACTGGAATTA                 GCTT TAA AAGC                 TTTTTCAATACATTA
ERGA_CDS_08750   5  55 125 1399138 .. 1399157 +  -2.2  -4.72631   TAATAAAATAAACAT            TGTTATAT TATC ATAGAACA             TTTTGTTACATTAAT
      dacF   4  48  98 1379865 .. 1379875 +    -4  -3.18118   CATTTTATATTATAT                 GATA CAA TATC                 TATATTATGCAATGA
ERGA_CDS_08560   5  74 400 1369273 .. 1369283 +  -5.4  -4.93316   CACAATTCTTCATCT                 TCTG ATT CAGA                 TTTTTGCTCTTGTTC
       grx   3  57 365 1365967 .. 1365979 +  -4.9  -3.75657   TATTAAAAACTTTTA                TATAG CAC CTATA                TTATTAAATATTTAA
ERGA_CDS_08500   7  60 340 1363988 .. 1364001 +  -3.7  -4.62783   CTGCAAAATTAAAAG               CAGGC CAGT GCCAG                TTTTTAACATAAATG
      purK   6  57   5 1325772 .. 1325788 +  -5.9  -2.56288   TACAATACTAAATTA              GTATGTT ATT AGCATAC              TAGATTAACTGATTT
      gatC   5  56 463 1318465 .. 1318477 +  -4.9  -3.41229   TACCACCAACAAGAA                TAGAA CTT TTCTA                TTGTACTCAACGTCT
ERGA_CDS_08130   2  43 440 1301404 .. 1301418 +  -2.9  -3.03771   ATTAATATTACATAA               TTACT CATTC AGTAA               TCTTAAACACTCTCA
ERGA_CDS_07940   6  54 404 1273988 .. 1273999 +    -3  -4.32233   ACTGTTTCACTATAG                TCAT TATA ATGA                 TTTTAGGCTTTTTAT
ERGA_CDS_07900   4  48 299 1264632 .. 1264649 +  -3.5  -3.53444   ATTATCTGTTAGACC             CAAATAT TCAG ATGTTTG              TTTAACCAAGCGTAA
       trx   2  61  23 1255906 .. 1255917 +    -3  -4.79953   GGAACATAAAGTTTG                CATA ACAG TATG                 TTTATTTATTATTCT
ERGA_CDS_07750   8  57 121 1239917 .. 1239929 +  -6.3  -2.65112   CTTGAACATGTAATG                CAGTA ATG TACTG                TAGTATCAATCAGTT
ERGA_CDS_07720   4  65  92 1236743 .. 1236757 +  -7.2  -3.17392   AAAGCCATTATTAAT               TGAAGA TAT TCTTCA               TTGCATTAGCAAATA
ERGA_CDS_07650   2  52  25 1226145 .. 1226159 +  -2.9   -4.0098   TGACATATTATTCCT               TATGT AATAA ACATA               TTATTTGAATTAAAC
       mfd   0 NONE
ERGA_CDS_07480   7  66 263 1190360 .. 1190378 +  -7.4  -2.81207   AGAAGCAACTAATAA             TTGATCCC TTA GGGAACAA             CTTGTATGTTGCATC
      ccmA   6  61  32 1162442 .. 1162456 +  -5.8  -3.72588   CTGTATAATTACTAA               TAGTAT GTA ATACTA               TTTCAATATAAATTC
      ligA   4  46  80 1143609 .. 1143631 +  -3.5  -3.31144   TAGTACAAAAAAAAT           GGAAACT ATAGATGCA AGTTTCC           TTATCACACTCAAAC
ERGA_CDS_07040   0 NONE
     nuoL2   4  54 347 1103119 .. 1103137 +  -3.2  -4.28597   CTAAGTTAGGAGTAC             TTTATCTA CAC TAGATCAA             TTATTTATTACTTGT
      aspS   5  66 166 1094605 .. 1094615 +  -2.6  -5.47218   GACATTTATATAAAA                 TTAT AAC ATAA                 TTTTTTTCCATGGAA
      ntrX   0 NONE
      gpsA   2  47 121 1084171 .. 1084181 +    -4  -3.05715   TAACACCCAACTAAG                 TATG TAA CATA                 TTACATAACAAACTT
      folK   5  45  17 1071385 .. 1071395 +    -4  -2.75891   TGACACTTATAGTAT                 TAAC AGT GTTA                 TCATTAAGTACATAT
      folK   5  45 141 1071509 .. 1071519 +    -4  -2.75891   TGACACTTATAGTAT                 TAAC AGT GTTA                 TCATTAAGTACATAT
      folK   5  45 265 1071633 .. 1071643 +    -4  -2.75891   TGACACTTATAGTAT                 TAAC AGT GTTA                 TCATTAAGTACATAT
ERGA_CDS_06630   5  56  32 1049398 .. 1049410 +  -4.9  -3.48115   AATCTATACACCTTT                TAAAC AAG GTTTA                TCTCTTTTATAAACA
      pyrC   1  50 458 1036884 .. 1036896 +  -3.5   -3.5944   GTAACACTACTTTTT                TAATA ACC TATTA                TTCTAGATTTTTTAA
      carB   1  59 337 1029286 .. 1029297 +  -4.4  -4.13341   CTTAATCTTTACAAG                CAGA AAAA TCTG                 TTTAATTTGCTATAT
      recB   1  39   4 1016045 .. 1016055 +  -2.6  -2.66435   TTAGATGAATAATTT                 TTAA ACA TTAA                 TACTGTACTGCAACT
      hemH   0 NONE
ERGA_CDS_06020   1  84  25  974228 ..  974256 +  -9.1  -4.25104   ACTAAATTACTAAAA        GTTTTTTTCTTAA TGT TTTAGAAAAAAAC        TTTTAGTAAGCAAGA
       tgt   5  63 367  967085 ..  967101 +  -4.5  -4.44667   CAATATAAAATTCAT              TGCTATA ACT TATAGTA              TTTCTTATTAAAAAA
      dnaB   3  50 248  961262 ..  961272 +    -4  -3.42354   ACATAATTTACTTAT                 CATA CAC TATG                 TTATGAATTAAACTA
ERGA_CDS_05870   8  77  90  956910 ..  956924 +  -5.8  -4.96762   ATCGCAGAGAATTTT               TATTGT TAT ACAATA               TTTTTATAATGTATA
      purA   4  42 307  945272 ..  945282 +  -2.4  -3.35197   TCCTAGACAGATAAA                 GACC AAA GGAC                 TTACTATATATAAAA
ERGA_CDS_05770   4  62  87  936988 ..  937035 +  -6.4  -3.08778   ATAACAAAATTTTCA CCTGTTACTGCTATTACGTTGT ATTA ATCACCTAACAGCAGTAACAGC TATGTATCATTATTT
ERGA_CDS_05650   4  48  20  920903 ..  920928 +  -4.8  -2.65586   ACATTATAATATCAT         CTGTATTTGT TTATAC ACAGGTACAG          CTATTATTAACTCTA
ERGA_CDS_05650   4  48 242  921125 ..  921141 +  -4.5  -2.62757   TAATGTTTCATCTTT              TTTTTGT GGC ACAAAAG              TCCATTGATTATATA
ERGA_CDS_05530   3  52  12  903060 ..  903075 +  -3.4   -3.9318   CTAACAGTATAACAA              TAAAAA ATAA TTTTTA               TATTTTTAAAACTTT
      rpmB   4  50  69  897251 ..  897281 +  -2.1  -4.24562   TTTTCGGTAGGCTTA      GTGTTATTTA-TAT ACTA GTAGTAAGTAACAC       TTTATATACTTTTTT
      pstA   4  81 220  878964 ..  878978 +  -5.8  -5.28481   CATATAATATTATTC               TATACA TAC TGTATA               TTTTTTAATTAAGTA
ERGA_CDS_05350   4  61 353  855888 ..  855912 +  -5.9  -3.34501   TAATCAATACAAAAA          TTTAATAAGTA ATA TTCTTATTAAA          TTCTCCAGATTATCT
      thiL   4  49 248  823834 ..  823844 +  -2.6  -4.03995   TATCAATAATTAAAG                 TAAA TAT TTTA                 TATTTTTATACAAGA
ERGA_CDS_04970   4  68 296  802379 ..  802399 +  -4.9  -4.63089   TTAGAAAATAAAGAG            TTTTTATTA TGG TAGTAAAAA            TTATTTTTTAAAATA
ERGA_CDS_04790   4  45 169  776074 ..  776087 +  -2.5  -3.64487   AATTAGCTCTTTAAA               TATTA CAAT TAATA                TTGTTACCAGTATAA
ERGA_CDS_04790   4  45 272  776177 ..  776187 +  -2.6  -3.66349   TAGATGTTTAAAGAG                 TATT GAC AATA                 TTACTTATTTACTTT
ERGA_CDS_04790   4  45 448  776353 ..  776366 +  -2.5  -3.68569   TTGTTATTTTTACAA               TTAAA TGCC TTTAA                TTATATATATATATT
ERGA_CDS_04760   8  62 117  769832 ..  769842 +    -4  -4.70107   TTTCTAACTTTGATA                 TCTA GAT TAGA                 TTTATTATTTTACTA
      serS   4  52 457  757737 ..  757751 +  -4.4   -3.3422   TTCACTTATATGATA               TATAAT AAA ATTATA               GTTTTTACAAAAATC
      pccB   6  53 438  744359 ..  744370 +  -4.4  -3.49232   TATACATCTCTTTCA                CCAA AAAT TTGG                 TATTCTATTTACAGA
ERGA_CDS_04460   4  48  12  723493 ..  723508 +  -4.8  -2.73771   GTAAGATTAATTTTC              CATAAT ATAC ATTATG               TAATATATATAATAA
ERGA_CDS_04460   4  48 197  723678 ..  723689 +    -3  -3.64103   AAACAAAATTTATTA                TGAT TACA ATCA                 TTTAACATATCAATA
      nuoH   1  41 104  717039 ..  717068 +  -2.5  -3.01119   TTAACACTATTTAAA       TATA-AAAAATATA CTG TGTATTTTTGTATA       TATGTATACCTAAAT
ERGA_CDS_04350   6  61  20  708248 ..  708260 +  -6.3  -3.20322   TCTTTGATATATTAT                TGCAT ATG ATGCA                TATATTCTAATAACA
      ubiG   3  60 365  693220 ..  693242 +    -2  -4.98436   GTTATTTTCTCATTA           TGGAAATATG TAA CATTTTTCTG           TTTTTCTAATATTGA
      putA   4  65 168  654177 ..  654199 +  -3.6  -4.99638   GATCAAAAACATATA           TATTAATTAT GTT ATAATTTATA           TTTTTATATGGGTAT
      xthA   8  68 161  645206 ..  645218 +    -2  -5.69976   AAGATTATGTAGATT                TACA GTTGA TGTA                TTTTATTTTTTTTAT
ERGA_CDS_03780   6  56 237  626608 ..  626622 +  -4.2  -4.15235   TCATATCTAATATAT               GGTATC AAA GCTACC               TATTTTTTAAAAATT
ERGA_CDS_03700   7  59 329  612447 ..  612465 +  -4.6  -3.97364   AGGATCACTTATAGT             CTTTTCTA TTT TAGATAAG             TATTTTATGTATTTA
ERGA_CDS_03670   6 100 280  605983 ..  606020 +   -16  -4.42748   ATGTTTGTATTAAAT   TATACATGATACTGTA AAAAAC TACAGTATCATGTATA    TTGTTTTTAAAATAA
      aatA   8  56 404  581894 ..  581909 +  -2.6  -4.73864   TTATGTGGAAGTTTT              TGTAGT GAGT ACTATA               TTTTCTGTTAATTAA
      coaD   4  70  94  576369 ..  576400 +  -7.7  -3.38329   AATTTTATATCTAAA      TAATATATATTAA CACACT TTAATATATATTA       TTAGTATGTCTATTT
      topA   3  63 115  569178 ..  569194 +  -4.5  -4.50976   CTGATGCTTCATATA              TATTACA ACA TGTAGTA              TTTTGTAATATGCAG
      ispE   6  55 424  559951 ..  559962 +  -4.4  -3.70947   CGTTATTGAATATAT                TAGC ACAT GCTA                 TTAGTTTATCTTCTA
      dnaG   5  63 465  553255 ..  553272 +  -7.1   -2.6836   AGATTTCTCCAGCTA             TATGCTA TAAA TAGCATA              TACATTTAGGTATTT
ERGA_CDS_03300   3  61 303  547208 ..  547218 +  -5.4  -3.75832   ATTTCTTGATGAGTT                 GGTA TTA TACC                 TTTCAGTATAGTTTT
      rluC   8  71  50  532987 ..  533005 +  -6.8  -3.96531   TAGTATGTTGAATTG             TGCAACAT ATG ATGTTGTA             TTTGTACATATATAG
      nuoC  10  57 434  511229 ..  511241 +  -6.3   -2.5844   ATTTATGCATTACCA                GAACT ACT AGTTC                GTTGATGTGATATCA
      coaE   7  58 178  494037 ..  494073 +  -6.2  -2.89564   GTAAAACTACGTAAC   CAATAGAATTACTCTAT TCTG ATAG-GTGATTTTATTG    TGTAATAATGTTTTT
      pdxJ   5  61 452  489795 ..  489805 +  -5.4  -3.64599   TTTTACTAACTTATA                 CAAG AAA CTTG                 TTTCAAATATACTAA
      proP   8  59  54  476922 ..  476952 +  -5.6  -3.55447   AATTTGTAATCGTAT       GTTGATAGTGTAAT TTT ATTATATTATCTAC       TTATATAATGAGTAC
      proP   5  47  72  458257 ..  458269 +  -2.7  -3.78775   CTTAGACTACTAGTT                GTAAT GTG GTTAC                TTTAATAGTGCAAGA
      proP   5  47 104  458289 ..  458301 +  -2.7  -3.88946   ATAGTGCAAGAATTG                TTTCA ATA TGGAA                TTATTATATGAAATG
      proP   5  47 151  458336 ..  458350 +  -2.2  -3.82864   TGTATAGTATGACTT               TTATTG TCT TAATAA               TTAGTTTTGTTAAAT
      proP   5  47 452  458637 ..  458647 +    -4  -3.13685   AATGTGTTTTTTAAT                 TACA CAT TGTA                 TGTATCTGTGTTTAT
      mutS   6  54 199  447521 ..  447531 +  -2.6  -4.53303   CCTAACAAAAAACTA                 TTAA AAT TTAA                 TTTTGTCTACAAATA
      sucA   7  58   9  439320 ..  439337 +  -4.1  -4.20783   AGAATAAACTAATAT             CACTTGT TTAG ACTAGTG              TTTATTAACTAACAT
ERGA_CDS_02610   7  52 373  427214 ..  427230 +  -4.5  -3.23216   TTAGTCTGATATAAT              GTATATT GCT AATATGC              TTGATACTAGTGAAC
      recR   3  77 386  421030 ..  421053 +  -8.4   -3.6075   CTAATTTGTATTTAT          TATATAATCA ATAT TGATTATATA           TTGTATGGTATTAAT
ERGA_CDS_02480  12  68 133  406713 ..  406729 +  -8.1  -2.56475   TAAACTTTAAAATAG              TAGGATA AGA TATCCTA              GTTAGTATAAAGTTA
ERGA_CDS_02340   8  69  49  381468 ..  381484 +  -3.1  -5.48514   CAGAACTTTATATAC              TTAAAAT GAA ATTTTGA              TTTTTGTTTATTGAT
      coq7   5  67 455  358897 ..  358919 +  -6.5  -3.68394   TTTTTCACAGAAATA           TTACTAATA CTGAT TATTAGTAA           TTCTGTATGCTTTTA
      ftsK   6  57 362  346039 ..  346056 +  -5.7  -3.32268   TTTGTAAATATTTGA             TACAATA TACA TATTGTA              TTACTGTAAATTTTG
      ftsK   9  71 204  336767 ..  336784 +  -2.1  -5.77677   GTTTAATATTTAAGT             CA-CATAA AAG TTATGCTG             TTTTTTATTGTTTTA
ERGA_CDS_01920   4  55 127  315088 ..  315102 +  -5.8  -2.92037   TAAAGTTTGGAATTA               CTATAA CTT TTATAG               TGGTATTATTCTTTA
ERGA_CDS_01860   4  54  -2  307630 ..  307643 +  -3.9  -3.94067   TCTAGTAAGGGTATG               TAAGT TTAC ACTTA                TTATTGTCTGTAATA
ERGA_CDS_01730   3  50 317  285277 ..  285291 +  -2.9  -3.88559   TTTAAAATATGTAAT               GTATT ATTAA AATAC               TTTCTAGAGGTAATT
ERGA_CDS_01500   7  56  31  249060 ..  249072 +  -3.4  -4.34345   TATTTAAAAAAGTTT                TGTG TTAAT CACA                TTTTAATAATATGTA
      alaS   3  46 155  237523 ..  237536 +  -3.9  -2.86023   GTTAGTATATATAAC               TAAGT TGTA ACTTA                CTGTATTTTTTGTTT
      phnP  13  61  15  230849 ..  230863 +  -4.4   -4.3255   ATGTTAATTTGAAGT               TATTAT CTC ATAATA               TTTATTAGTTGACAC
       rho   8  56  95  220371 ..  220383 +  -3.5  -4.22009   TAAATTATATAAATT                TTTTA TTA TAAAA                TTTGTGTTAAGTAAT
      proP  10  58  11  213226 ..  213239 +  -2.5  -4.75967   GGTAATAGTATATTG               TTTAA TATT TTAAA                TTATTTTTTGTGGTT
      nuoN   7  50 -36  198540 ..  198582 +  -3.7  -3.57389   AATTCCTTTAACATT GATTTCT-AATAAAATAGCG ACGT TGCTATTATATTGAGATATC TATTTGAATTTTATT
      nuoN   7  50 143  198719 ..  198737 +  -4.6  -3.10343   TTCTTATGAGGAAAA             TGTAGTAA ACA TTACTACC             TTACATAATAACTAT
ERGA_CDS_01080   5  65 138  178660 ..  178680 +  -5.5  -4.04415   GTTTTATCTTATACT            TAGCATATT TTT AGTGTGCTA            TTTGGTATTGTTTAA
ERGA_CDS_01040   3 100 148  171599 ..  171632 + -11.9  -3.94936   GTGGTATCTGTACAA     GGATTTATCTCCTAT AAAT ACAGGAGGTAAATCC      TTTCGTGTGTTAATT
ERGA_CDS_01040   3 100 209  171660 ..  171687 +  -7.3  -5.64873   ATTACAGCATATTAT        TACTATATTTT TCTCAC AAAATATAGTA         TTTTTTATTATTAAA
ERGA_CDS_00980   6  58  28  165548 ..  165567 +  -3.6  -4.40732   TATATTTCAAAATGT            CATAACAA TTTG TTGTAATG             TTATTTTATAATTTA
      tldD   1  46 374  155995 ..  156008 +  -3.9  -2.97676   TTCAGTATTTGAAAG               CTAAT TAAC ATTAG                ATTGTTTAAATAGGT
ERGA_CDS_00820   2  48  50  134663 ..  134673 +    -4  -3.19659   TATAAATATATAGTT                 TTCA AAA TGAA                 TGTGTTGTAAATATA
ERGA_CDS_00700   7  69 286  118615 ..  118639 +    -8  -2.91728   TTATTTCTTATTCAT          GGCATAATAT ATTTG ATGTTATGCC          TGTAGTATTCAGAGT
ERGA_CDS_00490   2  54 401   67160 ..   67170 +    -4  -3.93913   TGTTTTAGATGTGTA                 TTAC ATA GTAA                 TTTGAGTTTCTATTT
      recF   9  51 390   57509 ..   57525 +  -5.1  -2.98282   CAAAGCTTTTTGTAT              TTCCCTT ATA AAGGGGG              TATCTAATGATTAGT
ERGA_CDS_00360  15  73 307   47168 ..   47190 +  -9.3  -2.71422   TTTTAATATACAATA           GTAAACTAG CACCA CTAGTTTAC           ATGTTTGTGAAGCTA
      trmE   9  84 265   33664 ..   33692 + -11.2  -2.54467   TCAAGACTATAGGAA        CTTTCTGTATTG ATTAG CAATACAGAAGG        CTGTGTTGCTTTATA
      trmE   9  84 281   33680 ..   33701 +  -9.5  -3.87641   TTTCTGTATTGATTA           GCAATACAG AAGG CTGTGTTGC            TTTATACAAAGTATT
       pgk   7  74 105   27115 ..   27133 +  -5.4  -4.91357   TATGTTGAATATTTG             TTATACTT TGT AGGTATAA             TTTTATTATATGTTT
ERGA_CDS_00120   3 100  29   11557 ..   11586 + -15.3  -3.71517   ATAACGTAGCTAAAA       GTAGGTAATACTT TGAA AAGTATTACCTAC        TTATGTTGAATATTA
ERGA_CDS_00060   7 100 134    5571 ..    5585 +  -6.4  -5.94597   ATGTTACTAAACTAA               TTTCCC ATA GGGAGA               TTTTTTTTAATGTTC
ERGA_CDS_00020   4  50 259    1803 ..    1822 +  -4.4  -3.09878   ATGTTGAAGATTTTG            GATTTTTA TTTA TAAAGATC             TCTTCCATAGATGCA

SUMMARY

200 putative operon ends contain 948 possible terminators.
Percent operon ends hit by terminators of confidence >= x:
	x	#>=x	hits>=x	%hits>=x
	100	8	7	6	3 %
	99	8	7	6	3
	98	8	7	6	3
	97	8	7	6	3
	96	8	7	6	3
	95	8	7	6	3
	94	8	7	6	3
	93	8	7	6	3
	92	8	7	6	3
	91	8	7	6	3
	90	9	7	6	3
	89	9	7	6	3
	88	9	7	6	3
	87	9	7	6	3
	86	9	7	6	3
	85	9	7	6	3
	84	13	10	9	5
	83	13	10	9	5
	82	14	11	10	5
	81	16	13	12	6
	80	16	13	12	6
	79	17	14	13	7
	78	18	15	14	7
	77	20	17	16	8
	76	21	18	17	9
	75	22	19	18	9
	74	24	21	20	10
	73	28	25	23	12
	72	30	27	25	13
	71	35	32	30	15
	70	38	34	32	16
	69	44	39	36	18
	68	47	42	39	20
	67	55	48	42	21
	66	57	50	44	22
	65	62	55	48	24
	64	64	56	49	25
	63	74	65	54	27
	62	78	68	56	28
	61	89	78	63	32
	60	97	85	68	34
	59	113	97	76	38
	58	130	111	84	42
	57	152	129	92	46
	56	179	152	103	52
	55	191	159	107	54
	54	224	186	119	60
	53	240	200	121	61
	52	272	223	131	66
	51	288	236	133	67
	50	337	276	145	73
	49	366	299	151	76
	48	415	341	161	81
	47	464	380	164	82
	46	514	415	171	86
	45	613	489	181	91
	44	651	512	182	91
	43	702	547	183	92
	42	765	590	185	93
	41	834	640	189	95
	40	851	652	189	95
	39	922	707	190	95
	38	946	722	190	95
	37	948	723	190	95
	36	948	723	190	95
	35	948	723	190	95
	34	948	723	190	95
	33	948	723	190	95
	32	948	723	190	95
	31	948	723	190	95
	30	948	723	190	95
	29	948	723	190	95
	28	948	723	190	95
	27	948	723	190	95
	26	948	723	190	95
	25	948	723	190	95
	24	948	723	190	95
	23	948	723	190	95
	22	948	723	190	95
	21	948	723	190	95
	20	948	723	190	95
	19	948	723	190	95
	18	948	723	190	95
	17	948	723	190	95
	16	948	723	190	95
	15	948	723	190	95
	14	948	723	190	95
	13	948	723	190	95
	12	948	723	190	95
	11	948	723	190	95
	10	948	723	190	95
	9	948	723	190	95
	8	948	723	190	95
	7	948	723	190	95
	6	948	723	190	95
	5	948	723	190	95
	4	948	723	190	95
	3	948	723	190	95
	2	948	723	190	95
	1	948	723	190	95
	0	948	723	190	95
