# Supplementary material for: Rapid, accurate, computational discovery of Rho-independent transcription terminators illuminates their relationship to DNA uptake
Source: Genome Biol. 2007 Feb 21;8(2):R22. doi: 10.1186/gb-2007-8-2-r22 (PMC1852404; doi:10.1186/gb-2007-8-2-r22)
Supplement: Additional data file 2 — As described in the text, the entire robust tail-to-tail region is searched; if the region is less than 500 nt, then the 500 nt downstream of the stop codon is searched (stopping if a gene start is encountered). In the case of ties, all terminators with the high score are output. [file gb-2007-8-2-r22-S2.zip › Ehrlichia_ruminantium_str._Welgevonden.ttperf]

      fdxA   6  55   7    9682 ..    9692 -  -5.4  -2.87132   GTGTCTTTTTATACA                 TCAC AAT GTGA                 GCTTAACTATGTATT
       dfp   0 NONE
      rpsT   9  67  -8   47683 ..   47705 -  -7.8  -3.14689   CAAAACATACACACA           GCCTCTTAAT ATG ACTAAGAAGC           TTTTTCTTGTTGCTG
ERWE_CDS_00440   3  43 425   57251 ..   57263 -    -2  -3.44998   CATTGATTAATAATA                TACT TAATT AGTA                ATACTCTTATCTATG
      ispB   0 NONE
ERWE_CDS_00560   4  52 258   73133 ..   73143 -    -4  -3.62348   AATTGTATAGAAATA                 TACA TTC TGTA                 ATTTTGTAGCTTGTT
      fbaB   5  58 344   76556 ..   76573 -  -2.1  -4.88711   ATAATATAGCAAAAA             TATCAAA ATGG TTTAATA              GTTATGTTGGATTAT
ERWE_CDS_00670   4  84  82  103831 ..  103876 - -10.9  -2.79679   AATAGCGTTATCATA CTATAAGCATTATAAAATA CATTAGCT TTTTTTATAATGCTTATAG AACCACATATTAATA
      smpB   0 NONE
      purF   1  53 314  137712 ..  137723 -  -4.4  -3.54653   ACTTTTATTACATAA                TGAC TTTT GTCA                 AGTATTGTATGATTA
      purE   3  46 278  168182 ..  168195 -  -3.9  -2.94199   TATTTAGTAATTAGA               CAAAA AGGT TTTTG                TGAGTTTGGACTAGA
      trpS   2  40  26  175727 ..  175743 -  -2.3  -3.03998   ACATACAATAATAAC              CAAAG GATATGA CTTTG              AGTATTAATGAATTT
      pyrG   3  45 360  182510 ..  182535 -  -3.5  -3.05816   TGATTTTTTATGTAA         TAATCTACGATA AGT TATCAT-GATTA         TTTAATTTCCAATAT
      pyrG   3  45 151  182734 ..  182744 -    -4  -2.73875   CTTGTGGTAAGATTA                 TACT CTC AGTA                 ATCTAGGTGACTTTT
       lnt   5  50 122  196217 ..  196230 -  -3.9  -3.44443   TCTATAGAAGATCAA               TGTAT TTCT ATACA                TTAGTAGGTATATTA
      rpsP   3  49 325  214017 ..  214029 -  -2.7  -3.96068   TTATTGTAATAATAA                CATTA AAT TAACG                TGGCACTATAATTAT
ERWE_CDS_01370   2  43 364  224190 ..  224205 -  -3.4  -2.50935   ATCTTATGTATGAAT              TATATT AGTG AATATA               TAACTATGTATCTAT
ERWE_CDS_01440   1  39  11  235557 ..  235587 -  -2.1  -2.87548   AAGAATATGATGATA      GC-TATATTATTTT ATGG ATAATAATATAAGC       TTCAAAGTTCTTATT
      rnhB   0 NONE
ERWE_CDS_01850   3  59 408  297737 ..  297757 -  -5.5  -3.38088   AATTGATGTAATTAA            CATATGATG TAT CATGATATG            TTTGTAATGCTTGTT
ERWE_CDS_01930   0 NONE
ERWE_CDS_02090   5  43 188  335370 ..  335384 -  -3.6  -2.64651   AAGTTTTTAAATTTA               CTTGTA TAA TACAAA               CGATGTACACTAATT
ERWE_CDS_02090   5  43 121  335439 ..  335451 -  -3.4  -2.64293   TTTTTAACAGAACAT                TCTG TAAAC CAGA                TATATTGTATGAATT
ERWE_CDS_02120   7  88  12  340366 ..  340394 -  -9.7  -4.65078   AGACCTCTAATAAAA        CGCAACTCTCATA TGT TATGAGAGCTACA        TTGTGGATATTTTAT
       smf   2  48  67  348274 ..  348284 -    -4  -3.32966   ATATTTGATACAATA                 TACA TAT TGTA                 TTACTGTAAATTTTG
      trmU   2  49 221  361112 ..  361122 -  -2.6  -4.03413   ATTTTTTCACAGAAA                 TATT ACT AATA                 CTGATTATTGGTAAT
ERWE_CDS_02390   1  50  47  385072 ..  385084 -  -4.9  -2.57132   CTTTGTCGTTATAAC                CTATT TAT AATAG                TAAAAATTTTGCAGC
      purB   5  51 400  401613 ..  401625 -  -4.9  -2.88731   TTATATAATTAACTA                TTAAG TGC CTTAA                AATATTTGGCATTTT
ERWE_CDS_02530   6  81 183  409611 ..  409627 -  -5.9  -5.10461   GTTAGGTAATAAAAA              TACTGAA CTA TCCAGTA              TAACATCATATTTAT
      znuA   9  79 306  423925 ..  423949 -  -7.3  -4.60797   TGTTTAGATATAAAA          TTTATGTAGTC TTA GAATACATAAA          AACTCAGTTATATGG
ERWE_CDS_02650   3  41  71  429230 ..  429248 -  -2.5  -3.04799   TAGAACTTTTTAAGA             CAAAATT TTCTT AATTCTG             TAATACGTTATTAGT
ERWE_CDS_02810   1  51 215  462055 ..  462065 -  -2.6  -4.20707   CGTTACTAAAAAATA                 TTAT GCA ATAA                 TGGGTACGTATTATA
       ssb   4  55  98  481239 ..  481253 -  -4.4  -3.59424   ACTATAGAATTAGAA               TATATT ATA AATATA               TATAGCTTATTTTAC
ERWE_CDS_02960   0 NONE
      hupB   2  50 253  491869 ..  491880 -    -3   -3.8821   ATTATGCAAAAAAAC                TATC AGTT GATA                 ATATAGAATTACATA
      nuoC   6  54 383  512745 ..  512758 -  -2.5   -4.3902   ATGATAAAAATTAAA               TAATA GTGG TATTA                CAAGTTTTATGATGT
ERWE_CDS_03260   3  58 -24  534787 ..  534799 -  -2.7  -4.80453   CTATTATAAAATAAA                CATTA AGT CAATG                AGATAAGAATATATA
ERWE_CDS_03330   6  57 374  546393 ..  546407 -  -4.4   -3.8535   TAAGTGAAATAAAGA               TTTTAT TGC ATAAAA               AACATGTAGCTTAAT
      rpoD   6  48 471  557869 ..  557880 -    -3  -3.71649   TGTTTAAATGGTAAA                TACA GCTG TGTA                 TTAAACTAATAACAG
ERWE_CDS_03480   3  46 198  573262 ..  573288 -  -3.9  -2.87931   CTGATGCTTCATATA         TATTACAACAT GTAGT ATTTTGTAATA         TGCAGTTATTATGAG
ERWE_CDS_03690   0 NONE
      nuoI   3  54 216  631053 ..  631064 -    -3  -4.24413   GTTATGAAGAAATAA                CTAA CATG TTAG                 GTTTTATAATATATG
      argG   2  60 -20  642259 ..  642279 -  -3.4  -4.61852   AATAGTAGAAATAAA            TTAAGATT TTTTT AACCTTAA            AGAATTAACTTTTAT
ERWE_CDS_03940   4  71 449  650421 ..  650438 -  -7.1   -3.7948   AACTATATTAAAATA             CAAGTTA ATAT TAACTTG              AATAACATTGATTAT
      ksgA   9  79 101  685947 ..  685984 - -10.3  -2.80493   TTTTCAACACATAAG   TTACTTATAAATATTGA GTAA TGAATATTTATAAGTAA    TAAATTAACCTATTA
ERWE_CDS_04220   6  47  61  691667 ..  691677 -  -2.6  -3.92963   CAATAAGTATAATAA                 TTAA CTA TTAA                 ATATATACTTTATAA
ERWE_CDS_04250  11  71 428  695229 ..  695249 -  -8.5  -2.53271   CCAGCCTTACAATAT            TAGTTTAAT AAT ATTAAACTA            CCAATTAATGAAATT
ERWE_CDS_04280   1  42 226  697739 ..  697749 -  -2.6  -3.27298   GCTGGGAATCATGAA                 TAAT ATG ATTA                 ATTGCTGTAGTGATT
      truA   4  66 158  712555 ..  712584 -  -7.4  -2.87564   TTATTCTTTGATATA       TTGTT-GCATATG ATATA CATATGCTAACAA       CAACAAATTCGATTC
      nuoH   3  56 332  721049 ..  721059 -    -4  -4.11216   GGTTCATCTTTAAAA                 TAGT AAT ACTA                 TTATTTTGTTTTATA
      fadB   5  50 191  727675 ..  727687 -  -4.9  -2.57877   TCCACAAAAACAATT                TGTAA TTT TTACA                TGCTATGATGAGTAC
ERWE_CDS_04680   2  45 311  748222 ..  748235 -  -3.9   -2.7224   TTACACTATATATTA               GTAAA GCCA TTTAC                TATAAGCAATATATG
      rmuC   2  63  81  757037 ..  757050 -  -5.3  -4.26871   TAAGTTACTAATAAA               GGATA TTTA TATCC                ATCACCTATAAAAAC
      hemF   3  46 198  762669 ..  762689 -    -4  -2.94622   ATATAGAGCTACATA            CAAAACCT TAATC AGGTTATG            TAACAAAAATATCAC
ERWE_CDS_04870   4  59 323  773306 ..  773316 -  -5.4  -3.55563   ATTGTATTTCCTAAA                 TCAC AGG GTGA                 TATTGGTATAACTAT
      mraW  10  45 436  807441 ..  807455 -  -4.2  -2.52138   ACTGACACTAAAACC               CACACT TAA AGAGTG               TAAATAAATATAGCA
      argS   6  50 313  815434 ..  815444 -    -4  -3.56837   TTCCAAATATCATAA                 TAGT ACC ACTA                 GTTGCTTTTGATAAA
       lpd   5  71 395  821722 ..  821739 -  -5.7  -4.65078   ATATTGCTAATAAAA             TAGAATT ATTA AATTCTA              CATTTGATAAAAAAA
ERWE_CDS_05200   5  72 343  825352 ..  825375 -  -8.4  -2.80016   ACAAAAAATACCAAC          TTCTATATAT AATC ATATATAGAA           TAGTAGATAGTTTTT
ERWE_CDS_05460   5  48 472  860490 ..  860505 -  -4.8  -2.63357   AACTATTTTAAAGAT              TCATTA AACA TAATGA               TCTAAATTTTATTGA
ERWE_CDS_05460   5  48 426  860534 ..  860551 -  -4.3   -3.3516   GATTAACAATTAATA             TAAAAAA TAAT TTTTTTA              TTCACATAATAATTT
      priA   2  48 224  902969 ..  902980 -  -4.4  -2.73443   GTAGTACTATATAAT                CTGT TGAT ACAG                 TAGTATTCATATTTC
ERWE_CDS_05760   4  61 351  925769 ..  925793 -  -6.5  -2.81905   ATAATACAGAAACAT          CATCCAGGA CAGAACC TCCTAGATG          GCTTACCAAGTCACA
      tktA   8  58 440  942466 ..  942488 -  -2.8  -4.87328   TATATAAATACAAAA           TATAAAAACT GTA AGTCTTTTTA           AGCATTATGAAGACA
      tktA   8  58 379  942539 ..  942549 -    -4  -4.20084   ATTATTTATGGAAAA                 CATA TGT TATG                 TTACTTCATACAAAA
      tktA   8  58 173  942741 ..  942755 -  -2.9   -4.5852   CAATTTAAAGCAAAA               TTACA ACAAA TGTAA               TATAGAACAGCAATC
ERWE_CDS_05910   5  51 337  951381 ..  951391 -  -2.6  -4.16279   TATAGCATGCTAAAA                 TTAT GTG ATAA                 GAAACTATGATAATA
      thio   3  71 220  959682 ..  959698 -  -3.7  -5.34055   ATAAACACTAAAAAA              TGCTATA TAA TTTAGCA              TGTCATCTTGAAGTA
      fabH   6  63 435  968676 ..  968686 -  -5.4  -3.80174   ATACTCCTATAATAA                 CATG AAC CATG                 TTTAAGTATAATTAA
     comEC   0 NONE
ERWE_CDS_06500   4  57  69 1011792 .. 1011808 -  -5.9  -2.63234   TAATATGAGAACTCA              TGGATAC CTT ATATCCA              ATAATAAAATTCAGA
ERWE_CDS_06610   4  56 171 1031453 .. 1031483 -  -3.4  -4.31895   ACACATAGTAATAAA       TTTCAGTTATATTT TAC AAATACCTCTGAAA       TTATATCTCAGTTAT
      lipB   4  54  57 1044996 .. 1045025 -  -3.7  -3.97947   CTCACTTATCACAAA       TAGTACAAATACT TAAA AATACCTGTACCA        GTCTTGTCACACGTT
ERWE_CDS_06850   3  50 163 1081792 .. 1081812 -  -3.4  -3.58905   AGCGTTCATATATAA            TATTAGTT ACCTA AACTAACA            AACTAAAGTAGCATA
ERWE_CDS_06890  11  48 123 1086594 .. 1086609 -  -3.3   -3.6993   AATCTACTAAAAAAC              TGGTT TTATTT AACCA               TATAAACATTTCTAC
ERWE_CDS_07040   4  56 218 1114071 .. 1114084 -  -5.3  -3.37915   TGTTACAAAGCAATA               TGCTA TTTA TAGCA                AACAAATAAGAATTT
       bcr   5  73 451 1128639 .. 1128653 -  -8.6  -3.01125   ACTTTTGATAAATTA               CTGTCA CTG TGACAG               ATTACATAACAAATG
       rnd   7  62 278 1154983 .. 1154997 -  -4.3  -4.68908   TGTACTCAAAATAAA               GGATT TTTAT AATCC               TATATAATCTATATA
      purC   5  53 174 1162659 .. 1162671 -  -4.9  -3.06796   TTTTACTGTAGTTAA                TCTAA ATT TTAGA                AGTTATAAAACGGTA
ERWE_CDS_07380  17  69 384 1168083 .. 1168093 -  -5.4  -4.51743   CTAGTACTAAAGAAA                 GTGA AGG TCAC                 ATAACTGATACATAT
ERWE_CDS_07410   7 100 146 1175026 .. 1175065 - -19.8  -2.77895   TGTATTTGCAACAAT  TTTACATAATGTAGTAGT ATAT ACTACTACATTATGTAAA   GGCTGTGACCTGATG
ERWE_CDS_07680   4  55 265 1226869 .. 1226879 -  -5.4  -2.81133   TATTCACTTATTATA                 TTGC TAA GCAA                 AGATTTTAGATATGG
ERWE_CDS_07680   4  55  39 1227095 .. 1227105 -  -5.4  -2.81133   TATTTACTGATTATA                 TTGC TAA GCAA                 AGATTTTAGATATGG
ERWE_CDS_07780   5  63 380 1242441 .. 1242455 -    -5  -4.26693   CCAAATAAACAATAA               GTAAGC CAC ACTTAC               AAGAAGCCATCTATA
ERWE_CDS_07950   6  59 201 1270038 .. 1270052 -  -5.8  -3.53597   ATAATTATAATAACA               GAAAAA TTT TTTTTC               ACATGTGAATTATAT
ERWE_CDS_08000   6  47 293 1276508 .. 1276521 -  -2.5  -3.76884   ACATAGCAGCAATAA               TATTA CGAC TAATA                ATCTGATTATTTTGA
      metG   6  56 228 1299908 .. 1299921 -  -3.9    -4.128   ATTTTCATACACAAA               TATCA ATAT TGATA                TTAGTATACTATTAC
ERWE_CDS_08200  11  60 303 1307729 .. 1307745 -  -6.7   -2.7246   AACAAAACTTATAAT              TAATAAC CAA GTTATTA              CACAGACTAGTATCA
ERWE_CDS_08240   4  44 463 1312956 .. 1312966 -  -2.6  -3.53068   ATATAAATAAACATA                 TTAT TAC ATAA                 TGACTTATTCAGTAA
ERWE_CDS_08340   5  54  55 1326071 .. 1326096 -  -4.1   -3.8147   CACAGATAATAAATA         TGAGTACAATT ATAA ACTTATACTCA          TCGTTATATTACAAC
      acnA   2  56 182 1330908 .. 1330922 -  -4.3  -4.09864   ATTTAGCTTTTAAAA               TAAGC ACTAA GCTTA               ACATATTTGACTAAT
      lspA   3  60 249 1376431 .. 1376452 -    -6  -3.16421   TGAACAATTATGTAA           TGGTATTA ACTAGA TAATACCA            ATCTCTTTTCTGCTA
      pgsA   8  62 125 1401997 .. 1402013 -  -6.7  -3.14564   CTATGGTTTTATTAA              TATCAAA AAT TTTGATA              ATCAAACAATCTTCT
      ftsA   3  54 -33 1416357 .. 1416367 -  -5.4  -2.73364   CTTTTACTGGAATTA                 GCTT TAA AAGC                 TTTTTCAATACATTA
       lgt   7  78  38 1426718 .. 1426736 -    -9  -3.39574   TAAAAAACATTAAGA             TAACTAGT TTA ACTAGTTA             TAAATCCTCCTATAC
       ndk   8  65 174 1450625 .. 1450635 -  -5.4  -4.00122   TTAGAATAAATACAA                 TCCA AAA TGGA                 TAAATAACACAATAC
ERWE_CDS_09260   1  41  -6 1470467 .. 1470481 -  -2.9  -2.76198   AAAAACTATATATTA               CTTAT TTACT ATAAG               AAAAATCTAATCCCA
ERWE_CDS_09300   5 100 164 1477725 .. 1477763 - -12.7  -5.56112   ATAAAAATTAAAAAA   TACGTTATGGTATAAGG ATGGA CCATATACCATAACATA   TACCTTAAATGCTAT
ERWE_CDS_09400   3  56  29 1486826 .. 1486838 -  -3.5  -4.25873   CTTCTATAAAAAACA                TTATA TTG TATAA                AATAAATACAGTTTT
ERWE_CDS_09430   9  70 313 1491235 .. 1491249 -  -4.4  -5.10601   ATAAAATTACAAAAA               TAAATA CAT TATTTA               ATATTCCATATCCAA
      metK   7  68 160 1503627 .. 1503639 -  -4.9    -4.652   AAACTATTTCAAAAA                TTCTA TAT TAGAA                AATAAGGTCAACACA
      infC   6  53 186 1490276 .. 1490301 +  -2.1  -4.39277   AATACTATTCCTATA         TATATCATATAA AAC TTATA-GGTATA         TTTCTTCTCATATTA
ERWE_CDS_08980   4  70  45 1434363 .. 1434380 +  -3.5  -5.09895   TTTTTTTGAAATGTG             TAATGAG TAAA TTCATTA              TTTTTTAAGTCAATC
      ftsH   3  50 235 1424852 .. 1424865 +  -5.3  -2.73483   ATAACATCAAAAACA               TCCTA AATC TAGGA                TAATTAACATAACAT
ERWE_CDS_08900   3  71  25 1416357 .. 1416367 +  -5.4  -4.68424   CTTTTACTGGAATTA                 GCTT TAA AAGC                 TTTTTCAATACATTA
ERWE_CDS_08820   5  52  20 1408046 .. 1408063 +  -3.5  -3.83042   CTATTGCTTTATAAA             TACTTTG AATA TAAAGTA              TTCCTTTTTAAATAA
ERWE_CDS_08820   5  52 101 1408127 .. 1408141 +  -3.6   -3.9009   AATATAAAATAAACA               TATTGC TTT GTAATA               TTTATAAGCTAACTT
      dacF   5  48  98 1392476 .. 1392486 +    -4  -3.18118   CATTTTATATTATAT                 GATA CAA TATC                 TATATTATGCAATGA
ERWE_CDS_08650   5  63 399 1382041 .. 1382051 +  -5.4  -3.85878   CACAATTCTTCATCT                 TCTG ATT CAGA                 TTCTTGCTCTTGTTC
       grx   3  46 395 1378793 .. 1378814 +  -3.7  -3.28924   TAATCAATCCTGAAG           GGCATATTT CACA GATTATGCC            TTATCAAAAGCCATA
ERWE_CDS_08590   8  60 341 1376784 .. 1376797 +  -3.7  -4.62783   CTGCAAAATTAAAAG               CAGGC CAGT GCCAG                TTTTTAACATAAATG
      purK   4  56  -5 1337902 .. 1337914 +  -4.9  -3.41726   ATTAATATCTTACAA                TACTA AAT TAGTA                TGTTATTAGCATATT
      purK   4  56 292 1338199 .. 1338214 +  -3.4  -4.16016   ATTTATCCTATACAA              TTAAAT ACAG ATTTAA               TTTCTTAGCAGATAC
      gatC   4  59 160 1330178 .. 1330192 +  -5.8  -3.48276   AAACAATATTCTTTA               TGTATT TAC AATACA               TTCTATAAAGAGAAA
      dnaN   4  65   7 1324333 .. 1324349 +  -5.9  -3.74158   AGAATATAACATAAG              GCAAGAA AAT TTTTTGC              TTTAAGTATCATTAC
ERWE_CDS_08230   3  39   6 1312956 .. 1312966 +  -2.6  -2.66602   ATATAAATAAACATA                 TTAT TAC ATAA                 TGACTTATTCAGTAA
ERWE_CDS_08230   3  39 211 1313161 .. 1313171 +  -2.6  -2.69601   AAGAATGAGCTCATA                 TTTT TAT AAAA                 TCACTTTACTGTCAC
ERWE_CDS_08030   3  71 395 1285944 .. 1285964 +  -6.3  -4.32233   TTCTAACCTACTGTT            TCATTATAG TCA TTATAATGA            TTTTAGGCTTTTTAT
ERWE_CDS_07990   4  50 299 1277129 .. 1277146 +  -3.5  -3.65351   ATTATCTGTTAGACC             CAAATAT TCAG ATGTTTG              TTTAACTAAGCGTAA
       trx   2  61  23 1268351 .. 1268362 +    -3  -4.79953   GGAACATAAAGTTTG                CATA ACAG TATG                 TTTATTTATTATTCT
ERWE_CDS_07840   5  54  10 1251491 .. 1251508 +  -4.3  -3.86015   GTATAGGGTTACCTT             TAAAATA TTGT TATTTTA              TTTGTAAGGAAACTA
ERWE_CDS_07840   5  54 258 1251739 .. 1251749 +    -4  -3.77484   TTATATCAGAATAAC                 TCAT CAA ATGA                 TTTAACATTTTGATA
ERWE_CDS_07840   5  54 332 1251813 .. 1251838 +  -3.5  -4.09117   ACATATTACAAACAA         TAACAT-CATTG AGA TAATGTATGTTA         TTATTTGTCACTCAG
ERWE_CDS_07810   6  72  29 1248350 .. 1248368 +  -7.6  -3.75332   ATAACAATACAACAA             TTTTTCTA CAT TAGAAAAA             TTTCAATTACAGGGT
       mfd   0 NONE
ERWE_CDS_07560   7  66 263 1202250 .. 1202268 +  -7.4  -2.81207   AGAAGCAACTAATAA             TTGATCCC TTA GGGAACAA             CTTGTATGTTGCATC
      ccmA   4  65 454 1173707 .. 1173722 +  -6.2  -3.61536   TAGTTATATATAACA              GCTAAA ATAA TTTAGC               TTTGCACCTTAAGTT
      ligA   3  46  80 1154033 .. 1154055 +  -3.5  -3.31144   TAGTACAAAAAAAAT           GGAAACT ATAGATGCA AGTTTCC           TTATCACACTCAAAC
      ligA   3  46 318 1154271 .. 1154293 +  -3.5  -3.31144   TAGTACAAAAAAAAT           GGAAACT ATAGATGCA AGTTTCC           TTATCACACTCAAAC
ERWE_CDS_07120   0 NONE
     nuoL2   4  54 348 1112942 .. 1112960 +  -3.2  -4.28597   CTAAGTTAGGAGTAC             TTTATCTA CAC TAGATCAA             TTATTTATTACTTGT
      ntrX   1  43   9 1098297 .. 1098308 +    -3  -3.15013   TAGATAAAGATTTCT                TACA TGAA TGTA                 TATATATTATGAAGT
      gpsA   2  47 121 1093460 .. 1093470 +    -4  -3.05715   TAACACCCAACTAAG                 TATG TAA CATA                 TTACATAACAAACTT
      folK   3  43  -5 1080506 .. 1080524 +  -3.2  -3.06583   ACTATAACTCGATAT             TTATAGGT GAC ACTTATAG             TATTCACAGTGTTAT
      folK   3  43 247 1080758 .. 1080776 +  -3.2  -3.06583   TATTATACTCGATAT             TTATAGGT GAC ACTTATAG             TATTCACAGTGTTAT
ERWE_CDS_06720   8  53  33 1057309 .. 1057321 +  -4.9  -2.99704   AATCTATACACCTTT                TAAAC AAG GTTTA                CTTCTTTCATAGACA
      pyrC   1  50 464 1044387 .. 1044399 +  -3.5   -3.6185   GTAACACTACTTTTT                TAATA ACC TATTA                TTCTAGATTTTTTTA
      carB   1  41 323 1036595 .. 1036619 +  -2.9  -2.62386   ATAGGGAAACAAATC          TTCTCAATCTT TAC AAGATAGAAAA          ATCTGTTTAATTTGC
      recB   3  39   4 1023320 .. 1023330 +  -2.6  -2.66435   TTAGATGAATAATTT                 TTAA ACA TTAA                 TACTGTACTGCAACT
      recB   3  39 270 1023586 .. 1023596 +  -2.6  -2.63715   TTAGATAAATAACTA                 TTAA ATA TTAA                 TACTGTACCATAACT
      recB   3  39 402 1023718 .. 1023728 +  -2.6  -2.62263   TTAGATAAATAACTA                 TTAA ATA TTAA                 TACTGTACCACAACT
      hemH   2  44 273 1011393 .. 1011403 +  -2.6  -3.54129   TCACCTAAATATATA                 TTTT AAC AAAA                 TTTAACCAAAATATC
ERWE_CDS_06110   1  84  25  980608 ..  980636 +  -9.1  -4.25104   ACTAAATTACTAAAA        GTTTTTTTCTTAA TGT TTTAGAAAAAAAC        TTTTAGTAAGCAAGA
       tgt   5  49 449  973112 ..  973122 +  -2.6  -4.15201   TAATAAATGATTAAT                 TATA CAA TATA                 TTTACTTTAATTAAT
      dnaB   3  50 247  966856 ..  966866 +    -4  -3.42354   ACATAATTTACTTAT                 CATA CAC TATG                 TTATGAATTAAACTA
ERWE_CDS_05960   6  77  90  962092 ..  962106 +  -5.8  -4.96762   ATTGCAGAGAATTTT               TATTGT TAT ACAATA               TTTTTATAATGTATA
      purA   4  50   4  949960 ..  949978 +  -4.7  -2.99348   TTCCTTAAATAGACT             TCTATAT CTAGA ATATAGA             TCATTATTAATTAAT
ERWE_CDS_05860   2  80  93  941978 ..  942025 +   -10  -3.08778   GTAACAAAATTTTCA CCTGTTACTGCTATTACGTTGT ATTA ACCACCTAACAGCAGTAACAGC TATGTATCATTATTT
ERWE_CDS_05750   0 NONE
ERWE_CDS_05640   3  61 135  908664 ..  908682 +  -6.2  -3.24735   TTGCAATTTACAAGT             TTTATTTT CAA AAAATAAA             TTACATATTTCAATA
      rpmB   6  56  42  902725 ..  902735 +  -2.6  -4.69027   TCCATTTTATTAGGG                 TAAA GAT TTTA                 TTTTTGGGTAGGTTT
      pstA   3  81 219  883350 ..  883364 +  -5.8  -5.28481   CATATAATATTATTC               TATACA TAC TGTATA               TTTTTTAATTAAGTA
ERWE_CDS_05450   4  61 352  860313 ..  860337 +  -5.9  -3.34501   TAATCAATACAAAAA          TTTAATAAGTA ATA TTCTTATTAAA          TTCTCCCGATTATCT
      thiL   4  50 248  827922 ..  827934 +  -4.9  -2.53125   ATATCAATAATTAAA                GTAAA TAG TTTAC                ACTTTTATACAAGAT
ERWE_CDS_05070   6  68 296  806393 ..  806413 +  -4.9  -4.63089   TTAGAAAATAAAGAG            TTTTTATTA TGG TAGTAAAAA            TTATTTTTTAAAATA
ERWE_CDS_04890   5  45 168  779622 ..  779635 +  -2.5  -3.64487   AATTAGCTCTTTAAA               TATTA CAAT TAATA                TTGTTACCAGTATAA
ERWE_CDS_04890   5  45 271  779725 ..  779735 +  -2.6  -3.66349   TAGATGTTTAAAGAG                 TATT GAC AATA                 TTACTTATTTACTTT
ERWE_CDS_04890   5  45 447  779901 ..  779914 +  -2.5  -3.68962   TTGTTATTTTTACAA               TTAAA TGCC TTTAA                TTATATATATTACCG
ERWE_CDS_04860   8  62 117  773381 ..  773391 +    -4  -4.70107   TTTCTAACTTTGATA                 TCTA GAT TAGA                 TTTATTATTTTACTA
      serS   4  44 281  761034 ..  761044 +  -2.6  -3.56821   TTCTATCTGAGAAAA                 TATT TTA AATA                 TTTAAGGACTATAAT
      pccB   5  50 246  747622 ..  747636 +  -2.9  -3.88559   TTAAATGTTATTTGA               TTAGA TTTTC TCTAA               TTTATGAGAATAATT
      miaA   4  65 258  730923 ..  730938 +  -4.8  -4.73388   AAAAATCTTCAGTTT              TTTTAG ATAT CTAAAA               TTTTTAATAGCGATT
ERWE_CDS_04530   3  48  12  727822 ..  727837 +  -4.8  -2.73771   GTAAGATTAATTTTC              CATAAT ATAC ATTATG               TAATATATATGATAA
      nuoH   1  41 104  721352 ..  721381 +  -2.5  -3.01119   TTAACACTATTTAAA       TATA-AAAAATATA CTG TGTATTTTTGTATA       TATGTATACCTAAAT
ERWE_CDS_04400   7  56  27  711487 ..  711500 +  -3.9  -4.06892   AATTGACTGTATTAT               TCTTA GTAT TAAGA                TTTATATACAGTTAT
      ubiG   3  60 366  697589 ..  697611 +    -2  -4.98436   GTTATTTTCTCATTA           TGGAAATATG TAA CATTTTTCTG           TTTTTCTAATATTGA
      putA   5  65 168  658498 ..  658520 +  -3.6  -4.99638   GATCAAAAACATATA           TATTAATTAT GTT ATAATTTATA           TTTTTATATGGGTAT
      xthA  10  66 436  649806 ..  649836 +  -7.2  -3.33087   TAGTGTTATACGTAA       TATTTTATATATTA CTT TAATTTATAAAATA       TTATAGGAGTATATT
ERWE_CDS_03820   5  56 236  630757 ..  630771 +  -4.2  -4.15235   TCATATCTAATATAT               GGTATC AAA GCTACC               TATTTTTTAAAAATT
ERWE_CDS_03750   7  59 329  616600 ..  616618 +  -4.6  -3.97364   AGGATTACTTATAGT             CTTTTCTA TTT TAGATAAG             TATTTTATGTATTTA
ERWE_CDS_03720   6 100 284  610154 ..  610191 +   -16  -4.42748   ATATTTGTATTAAAT   TATACATGATACTGTA AAAAAC TACAGTATCATGTATA    TTGTTTTTAAAATAA
      aatA   5  53 434  585986 ..  586001 +  -4.8  -3.37796   TTTTCTATTAATTAA              GTTAAA ATAT TTTAAC               TTATGCCTGATAAAA
      coaD   1  48 206  580582 ..  580601 +  -4.4  -2.72947   GTATATTTATATTTT            CTATATTG ACTA TAATATAG             CTTATATAGTAACTG
      topA   3  63 115  573262 ..  573278 +  -4.5  -4.50976   CTGATGCTTCATATA              TATTACA ACA TGTAGTA              TTTTGTAATATGCAG
      ispE   6  55 424  564034 ..  564045 +  -4.4  -3.70947   CGTTATTGAATATAT                TAGC ACAT GCTA                 TTAGTTTATCTTCTA
      dnaG   3  71 379  557269 ..  557280 +    -3  -5.69473   AAGAATCTCTTATGA                TACT TTGT AGTA                 TTTTTTTGTAATGTG
      nrdB   5  76  41  550059 ..  550076 +  -3.5   -5.8096   GTATAGTATATGATG             CTTAATA AGTT TGTTAAG              TTTTTGTTTTTTGTA
      rluC   9  71  50  536437 ..  536455 +  -6.8  -3.96531   TAGTATGTTGAATTG             TGCAACAT ATG ATGTTGTA             TTTGTACATATGTAG
      nuoC  11  57 362  514680 ..  514692 +  -6.3   -2.5844   ATTTATGCATTACCA                GAACT ACT AGTTC                GTTGATGTAATATCA
      coaE   8  72 177  497307 ..  497342 +  -8.6  -2.89564   GTAAAACTACGTAAA    CAATAGAATTACTTAT TCTG ATAGGTGATTTTATTG     TGTAATAATGTTTTT
      pdxJ   5  61 452  492598 ..  492608 +  -5.4  -3.64599   TTTTACTAACTTATA                 CAAG AAA CTTG                 TTTCAAATATACTAA
ERWE_CDS_02800  10  56 415  461987 ..  462005 +  -2.4   -4.7189   CAATTATATAAGGTT             GTTACAAG TAA TTGGTAAC             TTTTGTGTATGTTTT
      mutS   5  54 199  449987 ..  449997 +  -2.6  -4.53303   CCTAACAAAAAACTG                 TTAA AAT TTAA                 TTTTGTCTACAAATA
      sucA   7  53 -27  441736 ..  441748 +  -4.9  -3.10245   TATCAAAGAACAAAA                TGATA TTT TATCA                TGTATCTTAGAATAA
ERWE_CDS_02660   6  65 360  431416 ..  431426 +    -4  -4.85599   TTTGACTAGTAAATG                 CTTA ACC TAAG                 TTTTTATACCGTAAA
ERWE_CDS_02520   8  68 133  409243 ..  409259 +  -8.1  -2.56475   TAAACTTTAAAATAG              TAGGATA AGA TATCCTA              GTTAGTATAAAGTTA
ERWE_CDS_02380  10  74  56  384026 ..  384042 +  -3.1  -5.80003   CAGAACTTTATATAC              TTAAAAT GAA ATTTTGA              TTTTTTGTTTATTGA
      coq7   4  62 285  360947 ..  360968 +  -3.9  -4.68506   GTTATGCAGTTTTTT           TATCTAAGCA ATT TG-TTAGATA           TTTTTGCGATTGATT
      mutL   6  52 364  347505 ..  347515 +    -4   -3.6217   TAGCATTATTGAGTT                 CTAA ACT TTAG                 TTATATCTGGTGGAT
      ftsK   9  71 204  339940 ..  339957 +  -2.1  -5.77677   GTTTAATATTTAAGT             CA-CATAA AAG TTATGCTG             TTTTTTATTGTTTTA
ERWE_CDS_01970   6  55 131  318274 ..  318288 +  -5.8  -2.92037   TAAAGTTGGGAATTA               CTATAA CTT TTATAG               TGGTATTATTCTTTA
ERWE_CDS_01910   3  58  -2  310810 ..  310823 +  -3.9  -4.19276   TCTAGTAAGGGTATG               TAAGT TTAC ACTTA                TTATTTGTCTGTAAT
ERWE_CDS_01780   8  50 319  288392 ..  288406 +  -2.9  -3.88559   TTTAAAATATGTAAT               GTATT ATTAA AATAC               TTTCTAGAAGTAATT
ERWE_CDS_01540   8  55 -20  252025 ..  252042 +  -5.7  -2.93316   TATGATAGAAATAAA             TACAATA AAGT TATTGTA              TAGGTTTTTATTAGT
      alaS   3  46 162  240522 ..  240535 +  -3.9  -2.86023   GTTAGTATATATAAC               TAAGT TGTA ACTTA                CTGTATTTTTTGTTT
      phnP  11  66 381  234166 ..  234184 +  -7.6  -2.94695   ACATAGTGAATATTG             GTAATAAT ATC ATTATTAC             TACTTATATATTAGG
       rho   7  50 293  223503 ..  223513 +    -4  -3.41944   TGGTTTTGAATGTAA                 TAGA TCT TCTA                 GTTTGTTATTTTATA
      proP  18  58  16  216161 ..  216173 +  -3.5  -4.50841   TAGTATAGTATATTA                TATTA TAT TAATA                TTTTAATATTATTCT
      proP  18  58 352  216497 ..  216508 +    -3   -4.6645   TTTAATTTTTAATGT                TTAC ATAA GTAA                 TTTTGTGTATCTGTA
      nuoN   6  69 387  202196 ..  202208 +  -2.7  -5.52096   TTACAGATGATTGAT                CTTTA GGT TGAAG                TTTTTTCTTGAGTTT
ERWE_CDS_01120   6  65 138  181746 ..  181766 +  -5.5  -4.04415   GTTTTATCTTATACT            TAGCATATT TTT AGTGTGCTA            TTTGGTATTGTTTAA
ERWE_CDS_01080   4 100  65  174256 ..  174289 + -11.9  -3.94936   GTGGTATCTGTACAA     GGATTTATCTCCTAT AAAT ACAGGAGGTAAATCC      TTTCGTGTGTTAATT
ERWE_CDS_01080   4 100 126  174317 ..  174344 +  -7.3  -5.64873   ATTACAGCATATTAT        TACTATATTTT TCTCAC AAAATATAGTA         TTTTTTATTATTAAA
ERWE_CDS_01020   8  58 271  168110 ..  168128 +  -3.2  -4.66318   TTATTGTGTAATTGA             TGCTTA CGTTAAA TAAGCA             TTTTGTTAAAGTGAT
      tldD   0 NONE
ERWE_CDS_00870   2  46  66  139884 ..  139897 +  -3.9  -2.84459   TTAGTTAGTTATTAA               TACTT CAAT AAGTA                TGTGATAATGATCTT
ERWE_CDS_00730   8  69 284  119260 ..  119284 +    -8  -2.91728   GTATTTCTTATTCAT          GGCATAATAT ATTTG ATGTTATGCC          TGTAGTATTCAGAGT
ERWE_CDS_00500   2  54 399   67165 ..   67175 +    -4  -3.93913   TGTTTTAGATGTGTA                 TTAC ATA GTAA                 TTTGAGTTTCTATTT
      recF   5  70 374   57493 ..   57508 +  -4.8  -4.93365   TCATTGTTTAAAATC              TACAAA GCTT TTTGTA               TTTTTCCTTATAAAG
ERWE_CDS_00370   9  50 126   47184 ..   47203 +  -4.4  -3.13639   CTACCTATTTGTATG            TAAGACTT GTCA AAGTTTTA             TGTATTAATAAAATT
ERWE_CDS_00370   9  50 211   47269 ..   47282 +  -3.9  -3.49186   TGATATGTTAAGTAC               CATAA CAGC TTATG                TATGTTTTATAGATA
ERWE_CDS_00370   9  50 298   47356 ..   47378 +  -4.9  -2.71422   TTTTAATATACGATA           GTAAACCAG CACCA CTAGTTTAC           ATATTTGTGAAGCTA
       pgk   7  77 104   27028 ..   27046 +  -5.4  -4.98917   TATGTTGAATATTTG             TTATACTT TGT AGGTATAA             TTTTATTATATTTTA
ERWE_CDS_00120   3 100  29   11491 ..   11520 + -15.3  -3.71284   ATAACGTAGCTAAAA       GTAGGTAATACTT TGAA AAGTATTACCTAC        TTATGTTGATAAGAA
ERWE_CDS_00060   7 100 134    5572 ..    5586 +  -6.4  -5.94597   ATGTTACTAAACTAA               TTTCCC ATA GGGAGA               TTTTTTTTAATGTTC
ERWE_CDS_00020   4  44  84    1628 ..    1638 +  -2.6  -3.43007   TAGGTACCATGGCAT                 TTAA TAT TTAA                 TATATTTTCGATCAT
ERWE_CDS_00020   4  44 286    1830 ..    1844 +  -3.6  -2.93447   TAAAGATTTCTTCCA               TAGATG CAG TATCTA               CTTTGTAAGAGTTAA

SUMMARY

195 putative operon ends contain 909 possible terminators.
Percent operon ends hit by terminators of confidence >= x:
	x	#>=x	hits>=x	%hits>=x
	100	8	7	6	3 %
	99	8	7	6	3
	98	8	7	6	3
	97	8	7	6	3
	96	8	7	6	3
	95	8	7	6	3
	94	8	7	6	3
	93	8	7	6	3
	92	8	7	6	3
	91	8	7	6	3
	90	9	7	6	3
	89	9	7	6	3
	88	10	8	7	4
	87	11	8	7	4
	86	12	8	7	4
	85	12	8	7	4
	84	14	10	9	5
	83	14	10	9	5
	82	14	10	9	5
	81	16	12	11	6
	80	17	13	12	6
	79	19	15	14	7
	78	20	16	15	8
	77	23	19	17	9
	76	24	20	18	9
	75	24	20	18	9
	74	25	21	19	10
	73	26	22	20	10
	72	30	26	23	12
	71	39	35	32	16
	70	43	38	35	18
	69	46	41	38	19
	68	51	46	41	21
	67	58	49	42	22
	66	63	54	46	24
	65	72	61	53	27
	64	73	62	53	27
	63	83	71	58	30
	62	89	76	62	32
	61	99	85	67	34
	60	106	91	72	37
	59	117	100	77	39
	58	136	116	83	43
	57	151	128	86	44
	56	174	150	97	50
	55	187	160	103	53
	54	211	181	112	57
	53	227	193	118	61
	52	253	213	121	62
	51	267	222	124	64
	50	319	268	140	72
	49	350	292	143	73
	48	400	335	151	77
	47	436	365	154	79
	46	478	397	161	83
	45	565	460	165	85
	44	605	490	169	87
	43	667	538	174	89
	42	716	572	175	90
	41	795	629	179	92
	40	811	642	180	92
	39	875	689	183	94
	38	906	708	183	94
	37	909	710	183	94
	36	909	710	183	94
	35	909	710	183	94
	34	909	710	183	94
	33	909	710	183	94
	32	909	710	183	94
	31	909	710	183	94
	30	909	710	183	94
	29	909	710	183	94
	28	909	710	183	94
	27	909	710	183	94
	26	909	710	183	94
	25	909	710	183	94
	24	909	710	183	94
	23	909	710	183	94
	22	909	710	183	94
	21	909	710	183	94
	20	909	710	183	94
	19	909	710	183	94
	18	909	710	183	94
	17	909	710	183	94
	16	909	710	183	94
	15	909	710	183	94
	14	909	710	183	94
	13	909	710	183	94
	12	909	710	183	94
	11	909	710	183	94
	10	909	710	183	94
	9	909	710	183	94
	8	909	710	183	94
	7	909	710	183	94
	6	909	710	183	94
	5	909	710	183	94
	4	909	710	183	94
	3	909	710	183	94
	2	909	710	183	94
	1	909	710	183	94
	0	909	710	183	94
