# Supplementary material for: Rapid, accurate, computational discovery of Rho-independent transcription terminators illuminates their relationship to DNA uptake
Source: Genome Biol. 2007 Feb 21;8(2):R22. doi: 10.1186/gb-2007-8-2-r22 (PMC1852404; doi:10.1186/gb-2007-8-2-r22)
Supplement: Additional data file 2 — As described in the text, the entire robust tail-to-tail region is searched; if the region is less than 500 nt, then the 500 nt downstream of the stop codon is searched (stopping if a gene start is encountered). In the case of ties, all terminators with the high score are output. [file gb-2007-8-2-r22-S2.zip › Ehrlichia_ruminantium_Welgevonden.ttperf]

      metK   7  68 160    9503 ..    9515 -  -4.9    -4.652   AAACTATTTCAAAAA                TTCTA TAT TAGAA                AATAAGGTCAACACA
      nadC   8  58 348   18496 ..   18521 -  -6.3  -2.83112   ACGTAATGGAGCAGA         TCTTTATTGTA ATGT TCCAATAAAGA          TGATTCTTGCTACGT
      fdxA   6  55   7   28535 ..   28545 -  -5.4  -2.87132   GTGTCTTTTTATACA                 TCAC AAT GTGA                 GCTTAACTATGTATT
       dfp   0 NONE
      dksA   4  75  61   62923 ..   62942 -  -9.4  -2.73721   AGTAACTTCCAATTA            TGTGCTAT TTAT ATAGCACA             TAAAGTGTAAAGTTA
      rpsT   9  67  -8   67017 ..   67039 -  -7.8  -3.14689   CAAAACATACACACA           GCCTCTTAAT ATG ACTAAGAAGC           TTTTTCTTGTTGCTG
  Erum0530   3  43 425   76584 ..   76596 -    -2  -3.44998   CATTGATTAATAATA                TACT TAATT AGTA                ATACTCTTATCTATG
      ispB   0 NONE
  Erum0631   4  52 258   92466 ..   92476 -    -4  -3.62348   AATTGTATAGAAATA                 TACA TTC TGTA                 ATTTTGTAGCTTGTT
  Erum0730   4  84  82  123635 ..  123680 - -10.9  -2.79679   AATAGCGTTATCATA CTATAAGCATTATAAAATA CATTAGCT TTTTTTATAATGCTTATAG AACCACATATTAATA
      smpB   0 NONE
      purF   1  53 314  157313 ..  157324 -  -4.4  -3.54653   ACTTTTATTACATAA                TGAC TTTT GTCA                 AGTATTGTATGATTA
      purE   3  46 278  187783 ..  187796 -  -3.9  -2.94199   TATTTAGTAATTAGA               CAAAA AGGT TTTTG                TGAGTTTGGACTAGA
      trpS   2  40  26  195436 ..  195452 -  -2.3  -3.03998   ACATACAATAATAAC              CAAAG GATATGA CTTTG              AGTATTAATGAATTT
      pyrG   3  45 360  202219 ..  202244 -  -3.5  -3.05816   TGATTTTTTATGTAA         TAATCTACGATA AGT TATCAT-GATTA         TTTAATTTCCAATAT
      pyrG   3  45 151  202443 ..  202453 -    -4  -2.73875   CTTGTGGTAAGATTA                 TACT CTC AGTA                 ATCTAGGTGACTTTT
       lnt   5  50 122  215973 ..  215986 -  -3.9  -3.44443   TCTATAGAAGATCAA               TGTAT TTCT ATACA                TTAGTAGGTATATTA
      rpsP   3  49 325  233773 ..  233785 -  -2.7  -3.96068   TTATTGTAATAATAA                CATTA AAT TAACG                TGGCACTATAATTAT
  Erum1410   2  43 364  243946 ..  243961 -  -3.4  -2.50935   ATCTTATGTATGAAT              TATATT AGTG AATATA               TAACTATGTATCTAT
  Erum1480   1  39  11  255313 ..  255343 -  -2.1  -2.87548   AAGAATATGATGATA      GC-TATATTATTTT ATGG ATAATAATATAAGC       TTCAAAGTTCTTATT
      rnhB   0 NONE
  Erum1851   3  59 408  317744 ..  317764 -  -5.5  -3.38088   AATTGATGTAATTAA            CATATGATG TAT CATGATATG            TTTGTAATGCTTGTT
  Erum1920   0 NONE
  Erum2070   5  43 188  355379 ..  355393 -  -3.6  -2.64651   AAGTTTTTAAATTTA               CTTGTA TAA TACAAA               CGATGTACACTAATT
  Erum2070   5  43 121  355448 ..  355460 -  -3.4  -2.64293   TTTTTAACAGAACAT                TCTG TAAAC CAGA                TATATTGTATGAATT
  Erum2100   7  88  12  360510 ..  360538 -  -9.7  -4.65078   AGACCTCTAATAAAA        CGCAACTCTCATA TGT TATGAGAGCTACA        TTGTGGATATTTTAT
       smf   2  48  67  368418 ..  368428 -    -4  -3.32966   ATATTTGATACAATA                 TACA TAT TGTA                 TTACTGTAAATTTTG
      trmU   2  49 221  381256 ..  381266 -  -2.6  -4.03413   ATTTTTTCACAGAAA                 TATT ACT AATA                 CTGATTATTGGTAAT
  Erum2370   6  55 278  405560 ..  405580 -  -5.5  -2.94329   TATGTGTAACTAAAG            TTGTTATGT ATT ACATATCAA            ACTCTTGATATATGA
      purB   5  51 400  421757 ..  421769 -  -4.9  -2.88731   TTATATAATTAACTA                TTAAG TGC CTTAA                AATATTTGGCATTTT
  Erum2490   6  81 183  429755 ..  429771 -  -5.9  -5.10461   GTTAGGTAATAAAAA              TACTGAA CTA TCCAGTA              TAACATCATATTTAT
  Erum2580   9  79 306  444069 ..  444093 -  -7.3  -4.60797   TGTTTAGATATAAAA          TTTATGTAGTC TTA GAATACATAAA          AACTCAGTTATATGG
  Erum2620   3  41  71  449374 ..  449392 -  -2.5  -3.04799   TAGAACTTTTTAAGA             CAAAATT TTCTT AATTCTG             TAATACGTTATTAGT
  Erum2750   1  51 215  482198 ..  482208 -  -2.6  -4.20707   CGTTACTAAAAAATA                 TTAT GCA ATAA                 TGGGTACGTATTATA
       ssb   4  55  98  501382 ..  501396 -  -4.4  -3.59424   ACTATAGAATTAGAA               TATATT ATA AATATA               TATAGCTTATTTTAC
  Erum2900   0 NONE
      hupB   2  50 253  512012 ..  512023 -    -3   -3.8821   ATTATGCAAAAAAAC                TATC AGTT GATA                 ATATAGAATTACATA
      nuoC   6  54 383  532887 ..  532900 -  -2.5   -4.3902   ATGATAAAAATTAAA               TAATA GTGG TATTA                CAAGTTTTATGATGT
  Erum3220   4  68 225  556665 ..  556682 -    -2  -5.61277   TATAAAAAAAGAAAA             CACCTT GTTAAT AAGGTA              TTACAAGTAATTATA
  Erum3260   6  57 374  566534 ..  566548 -  -4.4   -3.8535   TAAGTGAAATAAAGA               TTTTAT TGC ATAAAA               AACATGTAGCTTAAT
      rpoD   6  48 471  578010 ..  578021 -    -3  -3.71649   TGTTTAAATGGTAAA                TACA GCTG TGTA                 TTAAACTAATAACAG
  Erum3410   3  46 198  593403 ..  593429 -  -3.9  -2.87931   CTGATGCTTCATATA         TATTACAACAT GTAGT ATTTTGTAATA         TGCAGTTATTATGAG
  Erum3610   7  67 373  627559 ..  627583 -  -5.9  -3.81019   ATAAATAATACATAA          TTTATAATAAG AAA CTCACTATAAA          TCTACTATTGCTTTT
      nuoI   3  54 216  651208 ..  651219 -    -3  -4.24413   GTTATGAAGAAATAA                CTAA CATG TTAG                 GTTTTATAATATATG
      argG   2  60 -20  662414 ..  662434 -  -3.4  -4.61852   AATAGTAGAAATAAA            TTAAGATT TTTTT AACCTTAA            AGAATTAACTTTTAT
  Erum3820   4  71 449  670576 ..  670593 -  -7.1   -3.7948   AACTATATTAAAATA             CAAGTTA ATAT TAACTTG              AATAACATTGATTAT
      ksgA   9  79 101  706101 ..  706138 - -10.3  -2.80493   TTTTCAACACATAAG   TTACTTATAAATATTGA GTAA TGAATATTTATAAGTAA    TAAATTAACCTATTA
  Erum4070   6  47  61  711820 ..  711830 -  -2.6  -3.92963   CAATAAGTATAATAA                 TTAA CTA TTAA                 ATATATACTTTATAA
  Erum4120   1  42 226  717892 ..  717902 -  -2.6  -3.27298   GCTGGGAATCATGAA                 TAAT ATG ATTA                 ATTGCTGTAGTGATT
      truA   4  66 158  732708 ..  732737 -  -7.4  -2.87564   TTATTCTTTGATATA       TTGTT-GCATATG ATATA CATATGCTAACAA       CAACAAATTCGATTC
     gltX2   1  51 412  742078 ..  742094 -  -5.1  -2.91276   CTGCTTCTGATAAAT              CAAAAGG ATG CCTATTG              GTTTCTGCTAGAGCA
  Erum4350   5  50 191  747827 ..  747839 -  -4.9  -2.57877   TCCACAAAAACAATT                TGTAA TTT TTACA                TGCTATGATGAGTAC
  Erum4470   2  45 311  768373 ..  768386 -  -3.9   -2.7224   TTACACTATATATTA               GTAAA GCCA TTTAC                TATAAGCAATATATG
      rmuC   2  63  81  777189 ..  777202 -  -5.3  -4.26871   TAAGTTACTAATAAA               GGATA TTTA TATCC                ATCACCTATAAAAAC
      hemF   3  46 198  782821 ..  782841 -    -4  -2.94622   ATATAGAGCTACATA            CAAAACCT TAATC AGGTTATG            TAACAAAAATATCAC
  Erum4650   4  59 323  793457 ..  793467 -  -5.4  -3.55563   ATTGTATTTCCTAAA                 TCAC AGG GTGA                 TATTGGTATAACTAT
      mraW  10  45 436  827569 ..  827583 -  -4.2  -2.52138   ACTGACACTAAAACC               CACACT TAA AGAGTG               TAAATAAATATAGCA
      argS   6  50 313  835559 ..  835569 -    -4  -3.56837   TTCCAAATATCATAA                 TAGT ACC ACTA                 GTTGCTTTTGATAAA
       rbn   5  72 343  845477 ..  845500 -  -8.4  -2.80016   ACAAAAAATACCAAC          TTCTATATAT AATC ATATATAGAA           TAGTAGATAGTTTTT
  Erum5210   5  48 472  880486 ..  880501 -  -4.8  -2.63357   AACTATTTTAAAGAT              TCATTA AACA TAATGA               TCTAAATTTTATTGA
  Erum5210   5  48 426  880530 ..  880547 -  -4.3   -3.3516   GATTAACAATTAATA             TAAAAAA TAAT TTTTTTA              TTCACATAATAATTT
      priA   2  48 224  923687 ..  923698 -  -4.4  -2.73443   GTAGTACTATATAAT                CTGT TGAT ACAG                 TAGTATTCATATTTC
  Erum5480   2  47 267  946123 ..  946134 -  -2.2  -3.79482   AACATTATAAGATAA                CAGC ACAT ACTG                 ACAATCATACTAATT
       tkt   8  58 440  963184 ..  963206 -  -2.8  -4.87328   TATATAAATACAAAA           TATAAAAACT GTA AGTCTTTTTA           AGCATTATGAAGACA
       tkt   8  58 379  963257 ..  963267 -    -4  -4.20084   ATTATTTATGGAAAA                 CATA TGT TATG                 TTACTTCATACAAAA
       tkt   8  58 173  963459 ..  963473 -  -2.9   -4.5852   CAATTTAAAGCAAAA               TTACA ACAAA TGTAA               TATAGAACAGCAATC
  Erum5640   5  51 337  972099 ..  972109 -  -2.6  -4.16279   TATAGCATGCTAAAA                 TTAT GTG ATAA                 GAAACTATGATAATA
      thiO   3  71 220  980400 ..  980416 -  -3.7  -5.34055   ATAAACACTAAAAAA              TGCTATA TAA TTTAGCA              TGTCATCTTGAAGTA
      fabH   6  63 435  989397 ..  989407 -  -5.4  -3.80174   ATACTCCTATAATAA                 CATG AAC CATG                 TTTAAGTATAATTAA
  Erum5820   0 NONE
  Erum6190   4  57  69 1033081 .. 1033097 -  -5.9  -2.63234   TAATATGAGAACTCA              TGGATAC CTT ATATCCA              ATAATAAAATTCAGA
  Erum6300   4  56 171 1052742 .. 1052772 -  -3.4  -4.31895   ACACATAGTAATAAA       TTTCAGTTATATTT TAC AAATACCTCTGAAA       TTATATCTCAGTTAT
  Erum6530   3  50 163 1103082 .. 1103102 -  -3.4  -3.58905   AGCGTTCATATATAA            TATTAGTT ACCTA AACTAACA            AACTAAAGTAGCATA
  Erum6570  11  48 123 1107884 .. 1107899 -  -3.3   -3.6993   AATCTACTAAAAAAC              TGGTT TTATTT AACCA               TATAAACATTTCTAC
  Erum6710   4  56 218 1135473 .. 1135486 -  -5.3  -3.37915   TGTTACAAAGCAATA               TGCTA TTTA TAGCA                AACAAATAAGAATTT
       bcr   5  73 451 1150040 .. 1150054 -  -8.6  -3.01125   ACTTTTGATAAATTA               CTGTCA CTG TGACAG               ATTACATAACAAATG
  Erum6950   7  62 278 1176604 .. 1176618 -  -4.3  -4.68908   TGTACTCAAAATAAA               GGATT TTTAT AATCC               TATATAATCTATATA
      purC   5  53 174 1184280 .. 1184292 -  -4.9  -3.06796   TTTTACTGTAGTTAA                TCTAA ATT TTAGA                AGTTATAAAACGGTA
  Erum7030  17  69 384 1189704 .. 1189714 -  -5.4  -4.51743   CTAGTACTAAAGAAA                 GTGA AGG TCAC                 ATAACTGATACATAT
  Erum7060   7 100 146 1196650 .. 1196689 - -19.8  -2.77895   TGTATTTGCAACAAT  TTTACATAATGTAGTAGT ATAT ACTACTACATTATGTAAA   GGCTGTGACCTGATG
  Erum7300  10  59 149 1250616 .. 1250628 -  -4.9  -3.87112   TAATCAATAATATAA                GTTAT ATG ATAAC                TATGAACTAACAAGC
  Erum7380   5  63 380 1264347 .. 1264361 -    -5  -4.26693   CCAAATAAACAATAA               GTAAGC CAC ACTTAC               AAGAAGCCATCTATA
  Erum7550   6  59 201 1291948 .. 1291962 -  -5.8  -3.53597   ATAATTATAATAACA               GAAAAA TTT TTTTTC               ACATGTGAATTATAT
  Erum7590   6  47 293 1298418 .. 1298431 -  -2.5  -3.76884   ACATAGCAGCAATAA               TATTA CGAC TAATA                ATCTGATTATTTTGA
      metG   6  56 228 1321821 .. 1321834 -  -3.9    -4.128   ATTTTCATACACAAA               TATCA ATAT TGATA                TTAGTATACTATTAC
  Erum7760  11  60 303 1329642 .. 1329658 -  -6.7   -2.7246   AACAAAACTTATAAT              TAATAAC CAA GTTATTA              CACAGACTAGTATCA
  Erum7790   4  44 463 1334869 .. 1334879 -  -2.6  -3.53068   ATATAAATAAACATA                 TTAT TAC ATAA                 TGACTTATTCAGTAA
  Erum7890   2  45 339 1348294 .. 1348308 -  -2.9  -3.32986   TATGTACAAAAACTA               CATAA CAACC TTATG               GATTATTTCTGAAGA
  Erum7890   2  45 167 1348463 .. 1348480 -  -3.5  -3.04263   ATTGCATTTCTAACA             GAAATAA ACAC CTATTTC              ACTTTGTACATATCT
      acnA   2  56 182 1352820 .. 1352834 -  -4.3  -4.09864   ATTTAGCTTTTAAAA               TAAGC ACTAA GCTTA               ACATATTTGACTAAT
      lspA   3  60 249 1398419 .. 1398440 -    -6  -3.16421   TGAACAATTATGTAA           TGGTATTA ACTAGA TAATACCA            ATCTCTTTTCTGCTA
      pgsA   8  62 125 1423985 .. 1424001 -  -6.7  -3.14564   CTATGGTTTTATTAA              TATCAAA AAT TTTGATA              ATCAAACAATCTTCT
      ftsA   3  54 -33 1438345 .. 1438355 -  -5.4  -2.73364   CTTTTACTGGAATTA                 GCTT TAA AAGC                 TTTTTCAATACATTA
       lgt   7  78  38 1448706 .. 1448724 -    -9  -3.39574   TAAAAAACATTAAGA             TAACTAGT TTA ACTAGTTA             TAAATCCTCCTATAC
       ndk   8  65 174 1472856 .. 1472866 -  -5.4  -4.00122   TTAGAATAAATACAA                 TCCA AAA TGGA                 TAAATAACACAATAC
  Erum8750   1  41  -6 1492698 .. 1492712 -  -2.9  -2.76198   AAAAACTATATATTA               CTTAT TTACT ATAAG               AAAAATCTAATCCCA
  Erum8790   5 100 164 1499956 .. 1499994 - -12.7  -5.56112   ATAAAAATTAAAAAA   TACGTTATGGTATAAGG ATGGA CCATATACCATAACATA   TACCTTAAATGCTAT
  Erum8880   3  56  29 1509057 .. 1509069 -  -3.5  -4.25873   CTTCTATAAAAAACA                TTATA TTG TATAA                AATAAATACAGTTTT
  Erum8910   9  70 313 1513466 .. 1513480 -  -4.4  -5.10601   ATAAAATTACAAAAA               TAAATA CAT TATTTA               ATATTCCATATCCAA
      infC   6  53 186 1512507 .. 1512532 +  -2.1  -4.39277   AATACTATTCCTATA         TATATCATATAA AAC TTATA-GGTATA         TTTCTTCTCATATTA
      ftsH   3  50 235 1446840 .. 1446853 +  -5.3  -2.73483   ATAACATCAAAAACA               TCCTA AATC TAGGA                TAATTAACATAACAT
  Erum8390   3  71  25 1438345 .. 1438355 +  -5.4  -4.68424   CTTTTACTGGAATTA                 GCTT TAA AAGC                 TTTTTCAATACATTA
  Erum8330   5  52  20 1430034 .. 1430051 +  -3.5  -3.83042   CTATTGCTTTATAAA             TACTTTG AATA TAAAGTA              TTCCTTTTTAAATAA
  Erum8330   5  52 101 1430115 .. 1430129 +  -3.6   -3.9009   AATATAAAATAAACA               TATTGC TTT GTAATA               TTTATAAGCTAACTT
      dacF   5  48  98 1414464 .. 1414474 +    -4  -3.18118   CATTTTATATTATAT                 GATA CAA TATC                 TATATTATGCAATGA
      grxC   3  46 395 1400781 .. 1400802 +  -3.7  -3.28924   TAATCAATCCTGAAG           GGCATATTT CACA GATTATGCC            TTATCAAAAGCCATA
  Erum8110   8  60 341 1398772 .. 1398785 +  -3.7  -4.62783   CTGCAAAATTAAAAG               CAGGC CAGT GCCAG                TTTTTAACATAAATG
      purK   4  56  -5 1359814 .. 1359826 +  -4.9  -3.41726   ATTAATATCTTACAA                TACTA AAT TAGTA                TGTTATTAGCATATT
      purK   4  56 292 1360111 .. 1360126 +  -3.4  -4.16016   ATTTATCCTATACAA              TTAAAT ACAG ATTTAA               TTTCTTAGCAGATAC
      gatC   4  59 160 1352090 .. 1352104 +  -5.8  -3.48276   AAACAATATTCTTTA               TGTATT TAC AATACA               TTCTATAAAGAGAAA
  Erum7780   4  56  89 1334530 .. 1334544 +  -5.8  -3.14344   CATGTTTCTATTAAC               TTGTAT CAA ATACAA               TTAGTAGCACCACTA
  Erum7620   3  71 395 1307854 .. 1307874 +  -6.3  -4.32233   TTCTAACCTACTGTT            TCATTATAG TCA TTATAATGA            TTTTAGGCTTTTTAT
  Erum7580   6  50 323 1296859 .. 1296873 +  -3.6  -3.71672   ATCAAAGTTCAATAT               CTGTAA AAT TTATAG               TTACTTTTAATAGAC
      trxA   2  61  23 1290261 .. 1290272 +    -3  -4.79953   GGAACATAAAGTTTG                CATA ACAG TATG                 TTTATTTATTATTCT
  Erum7440   5  54  10 1273397 .. 1273414 +  -4.3  -3.86015   GTATAGGGTTACCTT             TAAAATA TTGT TATTTTA              TTTGTAAGGAAACTA
  Erum7440   5  54 258 1273645 .. 1273655 +    -4  -3.77484   TTATATCAGAATAAC                 TCAT CAA ATGA                 TTTAACATTTTGATA
  Erum7440   5  54 332 1273719 .. 1273744 +  -3.5  -4.09117   ACATATTACAAACAA         TAACAT-CATTG AGA TAATGTATGTTA         TTATTTGTCACTCAG
  Erum7410   6  72  29 1270256 .. 1270274 +  -7.6  -3.75332   ATAACAATACAACAA             TTTTTCTA CAT TAGAAAAA             TTTCAATTACAGGGT
       mfd   0 NONE
  Erum7170   1  42 473 1222137 .. 1222148 +    -3  -2.89138   ATTAAAAATAAACTA                TACA AACC TGTA                 CTTTAATACTACTTT
      ccmA   4  65 454 1195328 .. 1195343 +  -6.2  -3.61536   TAGTTATATATAACA              GCTAAA ATAA TTTAGC               TTTGCACCTTAAGTT
      ligA   3  46  80 1175653 .. 1175675 +  -3.5  -3.31144   TAGTACAAAAAAAAT           GGAAACT ATAGATGCA AGTTTCC           TTATCACACTCAAAC
      ligA   3  46 318 1175891 .. 1175913 +  -3.5  -3.31144   TAGTACAAAAAAAAT           GGAAACT ATAGATGCA AGTTTCC           TTATCACACTCAAAC
      ruvB   3  63  -6 1147557 .. 1147577 +  -6.3  -3.41454   TGAACAAACATACAA            TATGTAGTA AAG TATTACATA            TTATACATAATTTCT
  Erum6700   4  54 348 1134344 .. 1134362 +  -3.2  -4.28597   CTAAGTTAGGAGTAC             TTTATCTA CAC TAGATCAA             TTATTTATTACTTGT
      gpsA   2  47 121 1114750 .. 1114760 +    -4  -3.05715   TAACACCCAACTAAG                 TATG TAA CATA                 TTACATAACAAACTT
      folK   3  43  -5 1101796 .. 1101814 +  -3.2  -3.06583   ACTATAACTCGATAT             TTATAGGT GAC ACTTATAG             TATTCACAGTGTTAT
      folK   3  43 247 1102048 .. 1102066 +  -3.2  -3.06583   TATTATACTCGATAT             TTATAGGT GAC ACTTATAG             TATTCACAGTGTTAT
  Erum6410   8  53  33 1078598 .. 1078610 +  -4.9  -2.99704   AATCTATACACCTTT                TAAAC AAG GTTTA                CTTCTTTCATAGACA
      pyrC   1  50 464 1065676 .. 1065688 +  -3.5   -3.6185   GTAACACTACTTTTT                TAATA ACC TATTA                TTCTAGATTTTTTTA
      carB   1  41 323 1057884 .. 1057908 +  -2.9  -2.62386   ATAGGGAAACAAATC          TTCTCAATCTT TAC AAGATAGAAAA          ATCTGTTTAATTTGC
      recB   3  39   4 1044609 .. 1044619 +  -2.6  -2.66435   TTAGATGAATAATTT                 TTAA ACA TTAA                 TACTGTACTGCAACT
      recB   3  39 270 1044875 .. 1044885 +  -2.6  -2.63715   TTAGATAAATAACTA                 TTAA ATA TTAA                 TACTGTACCATAACT
      recB   3  39 402 1045007 .. 1045017 +  -2.6  -2.62263   TTAGATAAATAACTA                 TTAA ATA TTAA                 TACTGTACCACAACT
      hemH   2  44 273 1032682 .. 1032692 +  -2.6  -3.54129   TCACCTAAATATATA                 TTTT AAC AAAA                 TTTAACCAAAATATC
  Erum5810   1  84  25 1001329 .. 1001357 +  -9.1  -4.25104   ACTAAATTACTAAAA        GTTTTTTTCTTAA TGT TTTAGAAAAAAAC        TTTTAGTAAGCAAGA
       tgt   5  49 449  993833 ..  993843 +  -2.6  -4.15201   TAATAAATGATTAAT                 TATA CAA TATA                 TTTACTTTAATTAAT
      dnaB   3  50 247  987577 ..  987587 +    -4  -3.42354   ACATAATTTACTTAT                 CATA CAC TATG                 TTATGAATTAAACTA
  Erum5670   2  47 338  979262 ..  979272 +    -4  -3.16981   TTATTTCCTAATTCA                 TCTT AAT AAGA                 TTCAATATCCTTATA
      purA   4  50   4  970678 ..  970696 +  -4.7  -2.99348   TTCCTTAAATAGACT             TCTATAT CTAGA ATATAGA             TCATTATTAATTAAT
  Erum5590   2  80  93  962696 ..  962743 +   -10  -3.08778   GTAACAAAATTTTCA CCTGTTACTGCTATTACGTTGT ATTA ACCACCTAACAGCAGTAACAGC TATGTATCATTATTT
  Erum5470   0 NONE
      hemD   3  61 135  929382 ..  929400 +  -6.2  -3.24735   TTGCAATTTACAAGT             TTTATTTT CAA AAAATAAA             TTACATATTTCAATA
      rpmB   6  56  42  923443 ..  923453 +  -2.6  -4.69027   TCCATTTTATTAGGG                 TAAA GAT TTTA                 TTTTTGGGTAGGTTT
  Erum5280   3  81 219  903788 ..  903802 +  -5.8  -5.28481   CATATAATATTATTC               TATACA TAC TGTATA               TTTTTTAATTAAGTA
  Erum5200   4  61 352  880309 ..  880333 +  -5.9  -3.34501   TAATCAATACAAAAA          TTTAATAAGTA ATA TTCTTATTAAA          TTCTCCCGATTATCT
      thiL   4  50 248  848047 ..  848059 +  -4.9  -2.53125   ATATCAATAATTAAA                GTAAA TAG TTTAC                ACTTTTATACAAGAT
  Erum4850   6  68 296  826521 ..  826541 +  -4.9  -4.63089   TTAGAAAATAAAGAG            TTTTTATTA TGG TAGTAAAAA            TTATTTTTTAAAATA
  Erum4670   5  45 168  799773 ..  799786 +  -2.5  -3.64487   AATTAGCTCTTTAAA               TATTA CAAT TAATA                TTGTTACCAGTATAA
  Erum4670   5  45 271  799876 ..  799886 +  -2.6  -3.66349   TAGATGTTTAAAGAG                 TATT GAC AATA                 TTACTTATTTACTTT
  Erum4670   5  45 447  800052 ..  800065 +  -2.5  -3.68962   TTGTTATTTTTACAA               TTAAA TGCC TTTAA                TTATATATATTACCG
  Erum4640   8  62 117  793532 ..  793542 +    -4  -4.70107   TTTCTAACTTTGATA                 TCTA GAT TAGA                 TTTATTATTTTACTA
      serS   4  44 281  781186 ..  781196 +  -2.6  -3.56821   TTCTATCTGAGAAAA                 TATT TTA AATA                 TTTAAGGACTATAAT
      pccB   6  53 438  767965 ..  767976 +  -4.4  -3.49232   TATACATCTCTTTCA                CCAA AAAT TTGG                 TATTCTATTTACAGA
  Erum4340   3  48  12  747974 ..  747989 +  -4.8  -2.73771   GTAAGATTAATTTTC              CATAAT ATAC ATTATG               TAATATATATGATAA
      nuoH   1  41 104  741505 ..  741534 +  -2.5  -3.01119   TTAACACTATTTAAA       TATA-AAAAATATA CTG TGTATTTTTGTATA       TATGTATACCTAAAT
  Erum4230   7  56  27  731640 ..  731653 +  -3.9  -4.06892   AATTGACTGTATTAT               TCTTA GTAT TAAGA                TTTATATACAGTTAT
      ubiG   3  60 366  717742 ..  717764 +    -2  -4.98436   GTTATTTTCTCATTA           TGGAAATATG TAA CATTTTTCTG           TTTTTCTAATATTGA
      putA   5  65 168  678653 ..  678675 +  -3.6  -4.99638   GATCAAAAACATATA           TATTAATTAT GTT ATAATTTATA           TTTTTATATGGGTAT
      exoA  10  66 436  669961 ..  669991 +  -7.2  -3.33087   TAGTGTTATACGTAA       TATTTTATATATTA CTT TAATTTATAAAATA       TTATAGGAGTATATT
  Erum3701   5  56 236  650912 ..  650926 +  -4.2  -4.15235   TCATATCTAATATAT               GGTATC AAA GCTACC               TATTTTTTAAAAATT
  Erum3640   7  59 329  636755 ..  636773 +  -4.6  -3.97364   AGGATTACTTATAGT             CTTTTCTA TTT TAGATAAG             TATTTTATGTATTTA
  Erum3600   5  62 201  626245 ..  626255 +    -4   -4.7254   ACAAATTGTTATCTT                 GAAT AGT ATTC                 TTTTTAATAGAAACT
      aatA   5  53 434  606143 ..  606158 +  -4.8  -3.37796   TTTTCTATTAATTAA              GTTAAA ATAT TTTAAC               TTATGCCTGATAAAA
      coaD   1  48 206  600739 ..  600758 +  -4.4  -2.72947   GTATATTTATATTTT            CTATATTG ACTA TAATATAG             CTTATATAGTAACTG
      topA   3  63 115  593403 ..  593419 +  -4.5  -4.50976   CTGATGCTTCATATA              TATTACA ACA TGTAGTA              TTTTGTAATATGCAG
      ispE   6  55 424  584175 ..  584186 +  -4.4  -3.70947   CGTTATTGAATATAT                TAGC ACAT GCTA                 TTAGTTTATCTTCTA
      dnaG   3  71 379  577410 ..  577421 +    -3  -5.69473   AAGAATCTCTTATGA                TACT TTGT AGTA                 TTTTTTTGTAATGTG
      nrdB   5  76  41  570200 ..  570217 +  -3.5   -5.8096   GTATAGTATATGATG             CTTAATA AGTT TGTTAAG              TTTTTGTTTTTTGTA
      rluC   9  71  50  556578 ..  556596 +  -6.8  -3.96531   TAGTATGTTGAATTG             TGCAACAT ATG ATGTTGTA             TTTGTACATATGTAG
      ccmE   2  50 207  532574 ..  532587 +  -3.9  -3.49114   TAAAAGTGATATTTT               TTACA TTAA TGTAA                TTCTAATCTACTGTA
      coaE   8  72 177  517449 ..  517484 +  -8.6  -2.89564   GTAAAACTACGTAAA    CAATAGAATTACTTAT TCTG ATAGGTGATTTTATTG     TGTAATAATGTTTTT
      pdxJ   5  61 452  512741 ..  512751 +  -5.4  -3.64599   TTTTACTAACTTATA                 CAAG AAA CTTG                 TTTCAAATATACTAA
  Erum2740   5  48  63  481108 ..  481120 +  -3.4  -3.53697   CATTAATTACTTAGA                CTAC TAGTT GTAG                TGTTGTTACTTTAAT
      mutS   5  54 199  470130 ..  470140 +  -2.6  -4.53303   CCTAACAAAAAACTG                 TTAA AAT TTAA                 TTTTGTCTACAAATA
      sucA   7  53 -27  461880 ..  461892 +  -4.9  -3.10245   TATCAAAGAACAAAA                TGATA TTT TATCA                TGTATCTTAGAATAA
  Erum2610   5  52 371  449218 ..  449234 +  -4.5  -3.23216   TTAGTCTGATATAAT              GTATATT GCT AATATGC              TTGATACTAGTGAAC
  Erum2480   8  68 133  429387 ..  429403 +  -8.1  -2.56475   TAAACTTTAAAATAG              TAGGATA AGA TATCCTA              GTTAGTATAAAGTTA
  Erum2340  11  61 283  402914 ..  402926 +  -4.9  -4.07647   AAAAAAGTAACTTAT                GATTT TGT AAATC                TTTGATTTAAAATAT
  Erum2220   4  62 285  381091 ..  381112 +  -3.9  -4.68506   GTTATGCAGTTTTTT           TATCTAAGCA ATT TG-TTAGATA           TTTTTGCGATTGATT
      mutL   6  52 364  367649 ..  367659 +    -4   -3.6217   TAGCATTATTGAGTT                 CTAA ACT TTAG                 TTATATCTGGTGGAT
      ftsK   9  71 204  360084 ..  360101 +  -2.1  -5.77677   GTTTAATATTTAAGT             CA-CATAA AAG TTATGCTG             TTTTTTATTGTTTTA
  Erum1950   6  55 131  338281 ..  338295 +  -5.8  -2.92037   TAAAGTTGGGAATTA               CTATAA CTT TTATAG               TGGTATTATTCTTTA
  Erum1900   3  58  -2  330817 ..  330830 +  -3.9  -4.19276   TCTAGTAAGGGTATG               TAAGT TTAC ACTTA                TTATTTGTCTGTAAT
  Erum1790   8  50 319  308399 ..  308413 +  -2.9  -3.88559   TTTAAAATATGTAAT               GTATT ATTAA AATAC               TTTCTAGAAGTAATT
  Erum1580   8  55 -20  271781 ..  271798 +  -5.7  -2.93316   TATGATAGAAATAAA             TACAATA AAGT TATTGTA              TAGGTTTTTATTAGT
      alaS   3  46 162  260278 ..  260291 +  -3.9  -2.86023   GTTAGTATATATAAC               TAAGT TGTA ACTTA                CTGTATTTTTTGTTT
  Erum1470  11  66 381  253922 ..  253940 +  -7.6  -2.94695   ACATAGTGAATATTG             GTAATAAT ATC ATTATTAC             TACTTATATATTAGG
       rho   7  50 293  243259 ..  243269 +    -4  -3.41944   TGGTTTTGAATGTAA                 TAGA TCT TCTA                 GTTTGTTATTTTATA
      proP  18  58  16  235917 ..  235929 +  -3.5  -4.50841   TAGTATAGTATATTA                TATTA TAT TAATA                TTTTAATATTATTCT
      proP  18  58 352  236253 ..  236264 +    -3   -4.6645   TTTAATTTTTAATGT                TTAC ATAA GTAA                 TTTTGTGTATCTGTA
  Erum1240   6  69 387  221952 ..  221964 +  -2.7  -5.52096   TTACAGATGATTGAT                CTTTA GGT TGAAG                TTTTTTCTTGAGTTT
  Erum1210   0 NONE
  Erum1150   6  65 138  201455 ..  201475 +  -5.5  -4.04415   GTTTTATCTTATACT            TAGCATATT TTT AGTGTGCTA            TTTGGTATTGTTTAA
  Erum1110   4 100  65  193965 ..  193998 + -11.9  -3.94936   GTGGTATCTGTACAA     GGATTTATCTCCTAT AAAT ACAGGAGGTAAATCC      TTTCGTGTGTTAATT
  Erum1110   4 100 126  194026 ..  194053 +  -7.3  -5.64873   ATTACAGCATATTAT        TACTATATTTT TCTCAC AAAATATAGTA         TTTTTTATTATTAAA
  Erum1050   8  58 271  187711 ..  187729 +  -3.2  -4.66318   TTATTGTGTAATTGA             TGCTTA CGTTAAA TAAGCA             TTTTGTTAAAGTGAT
      tldD   0 NONE
  Erum0890   2  48  50  155457 ..  155467 +    -4  -3.19659   TATAAATATGTAGTT                 TTCA AAA TGAA                 TGTGTTGTAAATATA
      valS   9  74 216  138121 ..  138141 +  -9.1  -2.91322   TAGTGAAAATTATGA            TTTTCCTAC TTT GTGGGAAAA            TGATTTAAAAGCTGT
  Erum0590   2  54 399   86498 ..   86508 +    -4  -3.93913   TGTTTTAGATGTGTA                 TTAC ATA GTAA                 TTTGAGTTTCTATTT
      recF   5  70 374   76826 ..   76841 +  -4.8  -4.93365   TCATTGTTTAAAATC              TACAAA GCTT TTTGTA               TTTTTCCTTATAAAG
  Erum0470   9  50 126   66518 ..   66537 +  -4.4  -3.13639   CTACCTATTTGTATG            TAAGACTT GTCA AAGTTTTA             TGTATTAATAAAATT
  Erum0470   9  50 211   66603 ..   66616 +  -3.9  -3.49186   TGATATGTTAAGTAC               CATAA CAGC TTATG                TATGTTTTATAGATA
  Erum0470   9  50 298   66690 ..   66712 +  -4.9  -2.71422   TTTTAATATACGATA           GTAAACCAG CACCA CTAGTTTAC           ATATTTGTGAAGCTA
       pgk   7  77 104   46079 ..   46097 +  -5.4  -4.98917   TATGTTGAATATTTG             TTATACTT TGT AGGTATAA             TTTTATTATATTTTA
  Erum0250   3 100  29   30542 ..   30571 + -15.3  -3.71284   ATAACGTAGCTAAAA       GTAGGTAATACTT TGAA AAGTATTACCTAC        TTATGTTGATAAGAA
      corC   7 100 134   24425 ..   24439 +  -6.4  -5.94597   ATGTTACTAAACTAA               TTTCCC ATA GGGAGA               TTTTTTTTAATGTTC
  Erum0150   4  44  84   20481 ..   20491 +  -2.6  -3.43007   TAGGTACCATGGCAT                 TTAA TAT TTAA                 TATATTTTCGATCAT
  Erum0150   4  44 286   20683 ..   20697 +  -3.6  -2.93447   TAAAGATTTCTTCCA               TAGATG CAG TATCTA               CTTTGTAAGAGTTAA

SUMMARY

189 putative operon ends contain 873 possible terminators.
Percent operon ends hit by terminators of confidence >= x:
	x	#>=x	hits>=x	%hits>=x
	100	7	6	5	3 %
	99	7	6	5	3
	98	7	6	5	3
	97	7	6	5	3
	96	7	6	5	3
	95	7	6	5	3
	94	7	6	5	3
	93	7	6	5	3
	92	7	6	5	3
	91	7	6	5	3
	90	7	6	5	3
	89	7	6	5	3
	88	8	7	6	3
	87	9	7	6	3
	86	10	7	6	3
	85	10	7	6	3
	84	12	9	8	4
	83	12	9	8	4
	82	12	9	8	4
	81	14	11	10	5
	80	15	12	11	6
	79	17	14	13	7
	78	18	15	14	7
	77	20	17	15	8
	76	21	18	16	8
	75	22	19	17	9
	74	23	20	18	10
	73	24	21	19	10
	72	28	24	22	12
	71	35	31	29	15
	70	38	33	31	16
	69	40	35	33	17
	68	46	41	37	20
	67	53	45	39	21
	66	57	49	42	22
	65	63	53	46	24
	64	63	53	46	24
	63	70	59	51	27
	62	77	65	56	30
	61	85	73	61	32
	60	92	79	66	35
	59	104	89	72	38
	58	122	105	77	41
	57	135	116	79	42
	56	155	135	89	47
	55	167	144	95	50
	54	192	164	102	54
	53	209	177	109	58
	52	231	193	113	60
	51	246	204	117	62
	50	301	252	132	70
	49	329	272	135	71
	48	378	314	145	77
	47	416	346	150	79
	46	454	375	156	83
	45	542	436	161	85
	44	582	465	165	87
	43	643	513	169	89
	42	697	550	171	90
	41	775	607	175	93
	40	788	616	176	93
	39	842	658	178	94
	38	871	677	178	94
	37	873	678	178	94
	36	873	678	178	94
	35	873	678	178	94
	34	873	678	178	94
	33	873	678	178	94
	32	873	678	178	94
	31	873	678	178	94
	30	873	678	178	94
	29	873	678	178	94
	28	873	678	178	94
	27	873	678	178	94
	26	873	678	178	94
	25	873	678	178	94
	24	873	678	178	94
	23	873	678	178	94
	22	873	678	178	94
	21	873	678	178	94
	20	873	678	178	94
	19	873	678	178	94
	18	873	678	178	94
	17	873	678	178	94
	16	873	678	178	94
	15	873	678	178	94
	14	873	678	178	94
	13	873	678	178	94
	12	873	678	178	94
	11	873	678	178	94
	10	873	678	178	94
	9	873	678	178	94
	8	873	678	178	94
	7	873	678	178	94
	6	873	678	178	94
	5	873	678	178	94
	4	873	678	178	94
	3	873	678	178	94
	2	873	678	178	94
	1	873	678	178	94
	0	873	678	178	94
