# Supplementary material for: Rapid, accurate, computational discovery of Rho-independent transcription terminators illuminates their relationship to DNA uptake
Source: Genome Biol. 2007 Feb 21;8(2):R22. doi: 10.1186/gb-2007-8-2-r22 (PMC1852404; doi:10.1186/gb-2007-8-2-r22)
Supplement: Additional data file 2 — As described in the text, the entire robust tail-to-tail region is searched; if the region is less than 500 nt, then the 500 nt downstream of the stop codon is searched (stopping if a gene start is encountered). In the case of ties, all terminators with the high score are output. [file gb-2007-8-2-r22-S2.zip › Enterococcus_faecalis_V583.ttperf]

    EF0017   4 100   6   17335 ..   17364 - -15.3  -5.95449   AAAGAAAATAAAAAA       TAGAGAAGTCATT TTTT AATGACTTCTCTA        TTTTTTTAATAATCT
    EF0026   2 100   8   27181 ..   27205 -   -13  -5.73672   AAAGAAGTAAAAAAA          CAGGTTTTCC GAAAA GGAAAACCTG          TTTTTTTTTAATAAC
    EF0032   5 100   5   34598 ..   34624 - -17.4  -5.58209   TGAAATTTAAAAAAA         TCACGCGATGAC TTA GCCATCGCGTGA         TTTTTTATTTGTCTT
    EF0052   8 100  22   53474 ..   53508 - -11.6  -4.34285   CATTGAAATAAATAA     GTTCTACGTCTAAATT CGA ATTTTAGGCGTAGAAC     TTTTTTGCTTTATTT
    EF0064   2 100   3   67184 ..   67220 - -17.5  -4.70266   AAGAGTAGTTAAAAA    GAGACACAGAATAGTCA AAT CGACTGTTCTGTGTCTC    TTTTAATCAAAATAT
    EF0068   8  72 327   70095 ..   70107 -  -4.9  -4.72986   TATGTCGATCAAAAA                TTGTT GAA AACAA                TGATTGATTTATACG
    EF0074   4  93   3   75768 ..   75807 - -11.3  -3.95502   CTGAAAAATAAAAAG  CCCCCCCCCCCCGCAAG GTCAAA CTTGCGGGGGGTGCTGA   TGTTAAACAATAATG
    EF0084   4 100  45   81705 ..   81741 - -18.2  -5.01732   AATTTTCGTAAAAAA    CGTCAAAAGGTAGCAG TTTTT CTGCTACCTTTTGGCG    TTTTTTGTAATTTTT
    EF0096   6 100  10  100136 ..  100163 -   -20  -3.81259   AGAGAAGTGATCAAA        GCCACCAACGCT AGTT AGCGTTGGTGGC         TTTGATGGTTTAAGC
    EF0101   6 100   5  105109 ..  105136 - -15.8  -5.28755   AAATAGATTAAAAAA        GAAGGTTGATGT CACA ACATCAACCTTC         TTTTTTAATTCGTTA
    EF0109   8 100  -2  113310 ..  113351 - -24.1  -3.69301   AAAAAGAAGAAGCAA TGAAACAACAGCGACTACC TAAA AGTAGTCGCTGTTGTTTCA  TTTTGATAGTTGTTG
    EF0116   8 100   4  121611 ..  121639 - -21.9   -4.7458   AGTAGAAGAAACAAA        CGTCAGCTGGCTT CTG AAGCCAGCTGACG        TTTTTAGTATTTAGA
    EF0121   3 100 465  125351 ..  125392 - -22.5  -4.38712   CTTACCTGTATAAAA GTACACCGACCGCTAGCAA TTCG TCGTTAGCGGTCGGTGTAC  TTTTTAAATAGAATA
    EF0128   3  80   5  132740 ..  132764 -  -7.2  -4.50058   TAGGGAGAAGTAAAA          GTCTAGTAAC GTTTA GTTTCTAGAC          TTTTTTATTTGAGTA
    EF0150   5  86 157  150384 ..  150403 -    -5  -5.65496   GAGTAAAAAGAAAAA            GCACTG TGAAAAAT CAGTGC             TTTTTGTTTATTTTA
    EF0157   2  62 321  155023 ..  155064 -  -4.1  -4.12188   GTATTATGGTGAAAA CATGAAAAAAAGAAGT GTGTTGTAATA ACTTC-TTTTTTCATG TTTAAATTATGAATT
      guaA   2 100   8  164320 ..  164357 - -12.3  -5.13343   TAACGCAAAAGAAAA   CCCTCTATAAA-TCCTAT TAT ATAGGGGTTTATAGAGGG   TTGTTTATTATTCCC
       adD   7 100   5  168532 ..  168555 - -16.8   -5.2422   AAGCAGAGTAAAAAA          GAACCGCCAC TTTA GTGGCGGTTC           TTTTTTAGAATAGAT
    EF0188   3 100   6  183371 ..  183398 - -12.9  -5.95166   GCTAATTAAAAAAAA        TGCTTGGATGA TTATTT TCATCCAAGCA         TTTTTTTAATTTAAG
       gpm   4 100  24  188715 ..  188736 - -14.5  -5.31456   TTAATCCATAAAAAA           GCGGTTTGC CTTG GCAAACCGC            TTTTGTTAATAAGAA
    EF0241   6 100  17  218857 ..  218887 -  -9.8   -5.1166   TATGAAAACTAAAAA       GACGTAGACCTT ACAAGAA AAGGTCTGCGTC       TTTTTAGTTGCAAAA
     ldh-1   6 100  63  231167 ..  231212 - -23.8  -3.27715   AAAACAGATTAAAAG TAAAGCCTGGTACAAAAATC ACTTTG GATTTTTGTACCAGGCTTTA AAGCGGAGTAACAAT
    EF0275   3  79  32  263476 ..  263500 - -10.1    -3.182   ACAGAAATCAGTCAA          TTGATTGTAGC ATG GCTACAATCAC          GCCCCAATAAATAAT
      fabI   4  76  40  267475 ..  267519 -  -7.4  -4.05091   AAGTACAAAATAGAA CAGAAATTGGACAATC AATGAGTGAAAGA GATCGTCCAATCTCTG TTTTTTAATGTATAA
    EF0286   5 100   8  271405 ..  271427 -   -15   -5.8187   GATGTAACAAAAAAA           CCGTCAAGAA ATT TTCTTGACGG           TTTTTTGTTATTTCA
    EF0291   4 100   7  275467 ..  275490 - -14.6  -5.04733   CAAGCATAAACAAAA          GGCCCTCGTC TTTA GACGAAGGCC           TTTTGTTTATAATTC
    EF0300   5 100   9  286000 ..  286027 -   -15  -5.64873   GCGAATAACAAAAAA        CAGGGCCTAC-CA TCA TGAGTAGGCCCTG        TTTTTTTGTTATGGA
    EF0346   7  71  -9  316575 ..  316594 -  -6.4  -4.15366   ACTGAAATAATTAAA            GAACGGCT TATC AGTCGTTC             TTTTTTACATGGAGG
    EF0356  10  65 451  325981 ..  325996 -  -6.2  -3.72576   GTTGGCGGCATTAAA              TGGATT GGCT AATCCA               AATCTTATTTATCCT
    EF0361   2  90  11  329152 ..  329181 -    -8  -4.88222   AGTAAAATTTAAAAA       GAGACAGAAC CAAGTGCGGT GTTCTGTCTC        AAAATAGCTTTTATT
    EF0368   7 100   8  334649 ..  334672 -   -14  -4.95957   GAAACCAATGAAAAA          GACGAATGAG AAAA CTCATTCGTC           TTTTTCATTAATCAT
    EF0372   7 100  13  340107 ..  340138 -   -19  -5.59655   TAAATTAATAAAAAA      TAAGTTGGAGCCTA GAAA TAGGCTCCAACTTA       TTTTTGCTCTCTTTA
    EF0379   3 100  84  348144 ..  348163 - -12.2  -5.51353   CAAAAATAACAAAAA            GAAGCGAG ATTT CTCGCTTC             TTTTTTTGTTATTAA
    EF0393   7  79  15  365469 ..  365488 -  -5.6  -5.06472   ATAGAAATAATAAAA            GGCGGCTC AACG AAGCGGCC             TTTTTCTTGATTCGT
    EF0396   2 100  14  368758 ..  368790 -   -15  -5.44721   AGTATGGTAAAAAAA      CTGGGACATAAGTC TAAAC GGCTTATGTCCCAG      TTTTTTCATTGTATT
    EF0405   6  90 -13  376249 ..  376271 - -13.6  -3.14564   GTACGCTTGCATTAA           CCAACTTTCT TAA AGAAAGTTGG           TTAATGCAACAGCGA
    EF0409   4 100  42  381676 ..  381699 - -11.1   -4.7497   TGGATGCACTAAAAA          GACACCCTA TTGTGG TAGGGTGTC           TTTTTTTGCTGTTTA
    EF0414   4 100 -15  385528 ..  385557 - -10.8  -6.01187   AATTAAAGAAAAAAA       CAACCGCTCACT GATTAA AGTGAGGGGTTG        TTTTTAACATATTGA
    EF0432   4 100   5  402327 ..  402357 - -15.7  -5.76237   CATAGAAATAAAAAA       TCTCTCTATGACA TTATG TGTCATAGAGAGA       TTTTTTAGAAGCCAC
    EF0439   8  83  42  409322 ..  409341 -    -5  -5.45652   ATGTGCAACAAAAAA            CATCTCGA TTTT TTGAGATG             TTTTTGTTGCTTAAT
    EF0451   8 100   5  420505 ..  420545 - -14.3  -4.84492   GTAATGATAACAAAA TTGCGCCTATGACTATGC AGAGAA GCATAATC-TAGGCGCAA  TTTTTTATTTTTCTA
    EF0462  10 100   6  429964 ..  429986 -   -15  -4.93316   GAAGAATAGTAAAAA           GGTGTTGTCT TTA AGACAACACC           TTTTTTTAAGAACCA
      nrdF   4 100   7  437787 ..  437811 -   -13  -5.45802   TTGGTAAAATAAAAA          GCTAGAAACG TTGAT CGTTTCTAGC          TTTTTGCTATTTATC
    EF0479   4  65 281  444991 ..  445001 -    -4  -4.48073   GTAAAAAAAGAACAA                 TCTT CAC AAGA                 ATAACAACTGAAAAA
    EF0504   4  54 289  469697 ..  469726 -  -5.2  -3.12668   TCGGAAATGTGAATA       CTTTGTTCATTGG AAAGA CCAACGAA-AAAG       GTGAAGCCGAGTATT
    EF0516   8  95  14  477333 ..  477353 -    -9  -5.27923   CAATTGCACAAAAAA            GCGTGAGC ACAAG GCTCACAC            TTTTTCTAGTTGACT
    EF0534   4  59 342  492345 ..  492359 -    -5  -3.85043   GAATTAATGAAAATA               CCCAAT ACC ATTGGA               ATAACAACCTTAATT
    EF0550   5 100 148  506931 ..  506977 - -10.5  -4.65895   TTTCTCATTGAAAAA GCACCTCCTAGTTAAATTCA TTTTAACG TGAATTCAAC-AAGAGGTGC TTTTTTTGTCTCAGT
    EF0559   2  57 299  516774 ..  516789 -  -4.8  -3.59405   AAAATGAGGATAGAA              CTTTTA TCAG TAAAAG               CATTGTATAATAAAA
    EF0595   2  47 260  559189 ..  559199 -    -4  -3.14229   ATATTTTGATTAATA                 TTGT AAA ACAA                 TTGTGTAAGCAGCAA
    EF0638   9 100   6  595290 ..  595325 - -23.6   -5.1963   TGTAATTAATAAAAA    GAAAGCGTGCGACAAT GCCC ATTGTCGCACGCTTTC     TTTTATTATTTTTGT
    EF0644   3 100   5  598471 ..  598508 - -16.5   -5.5112   CTGATGAATAAAAAA   CAGGAAAACGATTTAGC GAAA GCTAAGTCGTTCTCCTG    TTTTTTAGGTTTGTC
    EF0647   2 100 -18  601439 ..  601465 - -11.7  -5.82281   AAATAGATAAAAAAA         GACGAGACTTA TTTGT TAAGTCTCGCC         TTTTTTTGTGCAAAT
    EF0652   4 100 255  604562 ..  604578 -  -9.5  -5.33124   AACAATAAAACAAAA              CCAATGA TAA TCATTGG              TACTTCAAAACGATA
    EF0661   2 100   9  612706 ..  612736 - -14.2  -4.36089   TATTTGAAAAAAAGA       GAAGCAGTAACC TGATGTT GGTTACTGCTTC       TTTTTTGCTTAGTTT
    EF0665   5 100  17  616598 ..  616649 - -32.1  -5.15634   TAGTCTAGTAAAAAA TGAGAGAGGAGCAACCAGATTCA TTCACC TGAATCTGGTTGCTCCTCTCTCA TTTAATGCGTAATCA
    EF0673   7  61 380  624510 ..  624530 -  -6.9  -2.59254   AAATAGGAGAAAACG            CAATGAGTG AAA CACTTATTG            TTAACTATTTAATCA
    EF0685   3 100  11  640322 ..  640345 -   -11  -6.04953   AGATAAATAAAAAAA          GGGAGTGGTC AATC GACCACTCTC           TTTTTTATGCTTATT
    EF0692   5 100  22  646113 ..  646147 - -11.6  -5.45802   GTTGCAAAATAAAAA     CAAGCATTCCTTTATT TTA AGTGAAGGAATGCTTG     TTTTTTATTATTTAA
    EF0698   9 100  24  651651 ..  651691 - -30.1  -3.24848   AACAGCCCACAAAAG  GAGCTTGGAGCATTAGCCA AAA TGGCTAATGCTCCAAGCTC  TAAATTTTCCGATTT
    EF0705   3 100   7  659169 ..  659194 - -13.4  -5.77856   AATAAATTAAAAAAA         CTGCCGAAGT GGGGAA ACTTCGGCAG          TTTTTTTTAGTTTTC
    EF0711   3 100   5  664623 ..  664646 - -15.4  -3.80461   TAAGTGATTATGAAA          GCACATCGAC AATT GTCGATGTGC           TTTTTTATTGTTGCG
    EF0717   3 100  14  671261 ..  671284 -   -14  -5.77677   GAAAATAATAAAAAA          GCGATTCAAC CATG GTTGAATCGC           TTTTTTGCTTTTTTT
    EF0731  13 100 452  687800 ..  687830 - -18.5  -4.77036   GGTTATCAGTAAAAA       GTTGTCGCCCATT AATAA AATGGGCGACAAC       TTTTTTGTTAAAGCA
    EF0738   6  87 104  695849 ..  695890 - -10.5  -3.74101   CAAACCTAATAAAGA TAATCGACCTACAAA TGAAAGGAATTG TTTGTAGGTCGATTA  TTTAGGTGAGTCGTT
    EF0743   4 100   4  699000 ..  699032 - -22.3  -4.70879   CTTAAACTTTAAAAA      CAGCGTTTATAACGG ATT CCGTTATAAACGCTG      TTTTTATTCTTGTGA
    EF0760   2 100   7  716267 ..  716295 - -15.4  -4.82863   TAACCATAAAATAAA       GCACTTGG-GCGC TAGC GCGCGCCAAGTGC        TTTTGTTTAAATATT
      clpP   4 100  12  730199 ..  730225 - -18.2   -6.4275   GAAAAATAAAAAAAA         TGGAAACAGCGA CTG TCGCTGTTTCCA         TTTTTTTATTTTTAA
    EF0787   7 100   7  747198 ..  747236 - -27.7  -3.37537   TATTTTAAAAGTTAA   CCCTTGGTCCGTCAGTC GAAAT GACTGACGGACCAAGGG   CTTTTTTTATTTAGA
    EF0794   6 100   1  754564 ..  754605 - -27.7  -5.28281   ACAAAACAAATAAAA GAGAACATGATCGGATTGC TGGA GCAATCCGATCATGTTCTC  TTATTTCTTTTCAAT
    EF0802   3 100   4  764032 ..  764059 - -11.3  -5.52384   TTTTTATTAAAAAAA        GAGCCGGACGT ATCAAA ACGTCAGGCTC         TTTTTAAGGTTGTTT
    EF0814   2 100 -19  776249 ..  776287 - -16.3  -5.60864   CATAGATTAAAAAAA   TAGAAGTAGAAGCTGAA ATTTA TTCGGCTTCTACTTCTA   TTTTGGTTTTGAAAT
    EF0819   5 100  15  782907 ..  782945 - -18.4  -4.32131   CTAAAAGAAATTAAA   GTAGCCTCAAATTCCAGT TTA ATCGGAATTTGAGGCTAC   TTTGTTGAAATTATT
    EF0844   4  64 176  803177 ..  803193 -  -6.6  -3.68936   CATCAAGCGCAAGAA              TACGCT AAAAA AGCGTA              TATTATGTTAGATGG
    EF0847   3 100  19  806725 ..  806760 - -22.8  -4.62203   GCCAAATAATCAAAA    GAGCGAGTGTTCCGTC TATG AACGGAACACTCGCTC     TTTTTTGGTAGATAA
    EF0855   5  57 -37  812760 ..  812782 -    -5  -3.62046   TTATTTGCCCAATAA           CAATTGAA TGATTTT TTCAATTG           ATTGTAGGTCGTAAC
    EF0861   8 100   6  821766 ..  821787 - -13.1  -6.11392   AAATAAATAAAAAAA           TCTGCCATC TTTT GATGGCAGA            TTTTTTTATTGACGT
    EF0873   5  66 329  834643 ..  834662 -  -6.4  -3.73756   GACTTGATGAAAACA            GGCCGCTT GCCA AAACAGCC             ACAACGTTATTCATT
    EF0891   5 100   6  856794 ..  856832 - -19.2  -4.86939   GAAGAAATCTAAAAA   GCTTCTGCATTAGCTA TGATTAT TAGCTAATGCAGAAGC   TTTTTTTATTCAAAG
    EF0898   8  57  41  863180 ..  863200 -  -4.7  -3.60395   TCACAGAAGAAGTAA            CTGAAGTTC CTG AAACATCAG            ATCCTTCAAAAGAAA
    EF0901   6 100   2  866714 ..  866741 - -17.2  -4.52669   AAGAACTCAAATAAA        GAGACCAGAACA TTAA TGTTCTGGTCTC         TTTAACGTTTTGCGA
    EF0917   2  52  51  881995 ..  882005 -  -3.2  -3.88577   TGAACAAGCAAAAGA                 CGCT TTA AGCA                 AATAAGCTTAAACAA
    EF0921   3 100  -7  883964 ..  883981 -  -8.5  -6.20267   GGAAAAATAAAAAAA             GTTGCTA AGGC TAGCAAC              TTTTTTTTGGTTCTT
    EF0932   7 100 382  895236 ..  895279 - -14.2  -3.72405   CGCATAAAAGCATAA GTGGTAAAGATAAAAGGTGA ATTG TAACCTTTTATCTTTACTAC TTTTTTTGTATACTA
    EF0932   7 100  10  895618 ..  895651 - -14.1  -4.74539   AAGAATCGAAGAAAA     GCCTAGAAAAAATCA TTTG CGATTTTTCCTAGGC      TTTTCTATTTTAGAG
    EF0938   3 100   7  901757 ..  901789 - -25.1  -4.30253   CATAAAGAGAAACAA      TCGAGGCATCCGTCA TTG TGACGGATGCCTCGA      GATTTTTTATTTAAT
    EF0941   3 100   5  904335 ..  904367 - -10.8  -4.69549   AATTTAAAATTAAAA      GAGTCACTTTTC ATCATCCCA GAAAAGTGACTC      TTTTTTATTGTGCTT
    EF0946   6 100   8  910881 ..  910915 - -17.5   -4.7153   AAAGAAGTGTAAAAA     TAACGAAGCTAAAGT CAATC ACTTTAGCTTCGTTA     TTTTTCATTAATCCG
    EF0954  12 100   5  915887 ..  915919 - -13.6  -4.17296   GCGTACACATAGAAA      GAAGCGTAAGCAGT TTAAC ACTGCTTACGTTTC      TTTTTTAATGAATAG
    EF0961   7 100  36  924405 ..  924422 - -11.3   -5.4593   CTAAAATAAGAAAAA             GCGCTGA ATTT TCAGCGC              TTTTTCTTATTTATT
    EF0965   4  51 392  926704 ..  926717 -  -4.5  -3.29252   CGTGATGAAAGAAAT               TGGCG CCCC CACCA                TAATGAAAAAGATTT
    EF0972   2  93  15  932968 ..  933008 - -10.4  -4.08221   TCGAACATAATCAAA  GACCGTCCAACGTGAGAA TTTTT CTCTAACGTGGGGCGGTC  TTTTTAATGCATAGT
    EF0985   4  93  37  943170 ..  943197 -  -8.4  -5.65513   GAGCAAGTAAAAAAA        CAGCCCTTTCAA TTGA TAGAAGGGGCTG         TTTTTTTACTTTTAA
       zwf   3 100  14  963128 ..  963154 -   -16  -5.74288   ATAAACAAGAAAAAA         GATCCGCTAGTC GTT AACTAGCGGATC         TTTTTTGGCTTATTT
      ppdK   5 100  43  980862 ..  980902 - -22.1  -2.75577   TGATCTTAAAATTTA  GTGCTAGGAACATCAAGCG TTT CGACTGATGTTCCTAGCAC  TTTTTATCTTGTAAG
    EF1028   5  62  75  987726 ..  987738 -  -3.4  -4.48221   TACCAATTGATAAAA                GTTG GGCAA CAAC                AATAATTGAGACCGC
      drrC   5 100  56  991070 ..  991107 - -19.5  -4.15047   ATTAAAAAAGAAAGA   GCTTGGAACAAAAATCC AGAA AGATTTTTGTTCCAAGC    TTAAAAAGTAATATA
    EF1039   5 100  67 1001068 .. 1001110 -   -28  -6.15536   AAGGAATAAAAAAAA CGGAAGTGGGGCATAAGTCG TTT CGACTTATGCCCCACTTTCG TAATCTTAAGATTAT
    EF1043   5  93   8 1005746 .. 1005771 -  -6.2   -5.9362   GAAAAGATAAAAAAA         CCAGTTACAA TAACTT TAGTAACTGG          TTTTTTCTTATTTAA
    EF1052  18  87 246 1017522 .. 1017545 - -11.1  -3.47488   GAATAAAAGAAGAGA          GCAACGTAC AATAAA GTACGTTGC           TTTTTTTACGAATGA
    EF1059   6 100   5 1030924 .. 1030951 -  -9.8  -5.18561   GAAACAGTTAAAAAA        GCCGCCACGATT TACT ATTCGTGGTGGC         CTTTTTATAGTAATT
    EF1066   8  93   5 1038350 .. 1038381 -    -8   -5.6473   AGAAGATTAAAAAAA      TCCCCAATCCGTTA TTTT CATTGGATTGGGGA       TTTTTTATTCATGAA
    EF1090   5 100 115 1055493 .. 1055523 - -16.4  -4.28254   TCTTAAGAGTGAAAA       TAGGACATAAGTCA TTT CGACTTATGTCCTA       TTTTCTTTTTTATTT
    EF1095   2  79 334 1064674 .. 1064688 -  -4.2  -5.35815   TAGATCAAATAAAAA               CCGTTG AAC CAACTG               ATACAAAAGATTTAC
    EF1098   8 100   4 1067356 .. 1067392 -   -16  -4.90455   AGATATTCATAAAAA    GAGGAAGGATGGACCG TAACT CAGTTCATCCTTCCTC    TTTTTATGAAAGTGT
    EF1102   2 100 -16 1072568 .. 1072597 - -13.7  -5.47218   TTCCATGTAAAAAAA       CAACCAGCGATGA CTAA TTATCGCTGGTTG        TTTTTCGGTTATTTA
    EF1117   6 100 144 1091384 .. 1091424 - -25.8  -3.21407   ATAAAATAAAAACAG  GAAAGTGGGGCATAAGTC GAAAT GACTTATGCCCCACTTTC  TAAATCTTAAGATAA
    EF1124   8  67   2 1097604 .. 1097654 -  -8.4  -2.80816   TTTTTATTTATCAGA TTTTGAGCGTAGGACAAAAATC TCTTTTT GATTTTTGTCCTACGCTCTTTT TTTAGTCGACTTGGA
    EF1135   4 100   5 1106927 .. 1106961 - -16.6  -5.01535   GGACAATTAGAAAAA     CAGCCACCAGATAACT AAT AAATATCTGGTGGCTG     TTTTTTATTTTGCAA
    EF1139   2 100   7 1109340 .. 1109364 - -12.8  -4.91873   GATAGCAAGTAAAAA          CGGAGGGGCG AAAGA CGTCCCTCCG          TTTTTACTATAATTT
    EF1148   3 100  47 1117671 .. 1117700 - -15.2  -5.04356   GTAAATAAGCAAAAA       TGGACGAAGTGA TTCAGT TCACTTCGTCCA        TTTTTAATCTAAAAA
    EF1148   3 100   4 1117717 .. 1117743 -   -21  -5.15969   TTTTAATCTAAAAAA         GTACGGGGCTCA TCA TGAGCCCCGTAC         TTTTTATGCTGCTTT
    EF1165   3 100   6 1136417 .. 1136446 - -16.7  -6.11229   ACCAAAACAAAAAAA       TCCTTCAACTGTT CATT AACAGTTGAAGGA        TTTTTTTAGCGATAA
    EF1181   4 100   2 1148415 .. 1148463 - -32.2  -4.00347   ATAAATAAAAATTAA CAAAAGAGCGTGGGCTTACGTT GAAAT AACGTAAGCCCACGCTCTTTTG TTTAGACATCAAATC
    EF1200   3 100  12 1167350 .. 1167384 - -15.9  -5.40072   TTCCTTTTAAAAAAA     GTTGGTTGCTTCCTT ATCAA ATGGAAGCAACCAAC     TTTTTTGCTGTCTAT
    EF1206   5 100  13 1171496 .. 1171528 -   -18  -4.64766   TTCAGATTTTAAAAA      GAACAACCTAACTC AAGAG GAGTTAGGTTGTTC      TTTTTTCTCTTTTTA
    EF1212   8 100   4 1177980 .. 1178016 - -12.5  -4.79373   TAATAGAAGAGAAAA    TAAAACCCATGAGTATT TAT AGTACTCGTGGGTTTTA    TTTTTATTTTGTATT
    EF1216   3  95  11 1182883 .. 1182920 -  -8.5  -5.74122   TATGATATAAAAAAA   CGCTTAGAAGAGTAGTG ATTC CGCTAGTTTTCTAAGCG    TTTTTTTATTTTATA
    EF1241   5  93 -13 1211636 .. 1211671 -  -7.7  -5.52807   AATAATAAATAAAAA    GTTTGGTCCAAT-GCT AGCTA AGCTAGCGGACCAAAC    TTTTTTCTGTAATGG
    EF1247   3 100   5 1216859 .. 1216888 - -14.5  -5.27779   TTCAACACTAAAAAA       GCAAACAAAACGC GTAA ACGTTTTGTTTGC        TTTTTTAGTGTTGAT
    EF1259   7 100   8 1225716 .. 1225752 -   -11  -4.43832   GAACATACAAAAGAA    CTACCTTCTTCTAAAG TACAT CAATAGAAGAAGGTAG    TTTTCTCTTATAGTA
    EF1262   3 100   7 1228949 .. 1228974 -  -9.8  -5.08483   GAAAACTAAAGAAAA         CGTCTGGTCAC AATCA GTG-CCAGACG         TTTTCTTTAGTTTAA
      rnhC   6  95  13 1233906 .. 1233946 - -14.8  -3.26319   AATTTTTTACACCAA  GCAAAAGTCCCAGCGCCG CTAAT CGGTATTGGGACTTTTGC  TTGGTGTTTATTTTA
    EF1276   8 100 338 1244978 .. 1244999 - -10.2  -5.67529   AATTAAAAAGAAAAA           GCACACCA GACGAA TGGTGTGC            TTTTTCTTTTCATGA
    EF1302   1 100   7 1266180 .. 1266219 - -10.1  -5.48623   AAACACAAATAAAAA  CCAAGACTGGAACTCGC TTGCCG ACAAGCTCTAGTCTTGG   TTTTTACTATTGAAA
    EF1315   4 100  18 1283184 .. 1283229 - -24.5  -5.48028   CAAACAAAAATAAAA GAACTACCAAAAAATAGCCTC TAAC GAAGCTATTTTTTGGTAGTTC TTGTTTTATCAACAA
    EF1318   2 100   6 1285691 .. 1285714 - -12.5  -5.28561   AAGACACAAGAAAAA          GCTTGCGGA AATTTA TCCGCAAGC           TTTTTTTATAATTCT
    EF1326   4 100   4 1293480 .. 1293514 - -19.5   -4.1891   CGTCTTTAACAGAAA     CACCGGAGCAGACAA AATTA TTGTCTACTCCGGTG     TTTTTATTTTTCTAA
    EF1335   5  85 -14 1305163 .. 1305194 -  -6.7   -5.2422   AAGTATACTAAAAAA      TGCGGTGATTTACT TGATT AGTT-ATCACCGCA      TTTGTTTCCTTTGTA
    EF1339   6 100   6 1309291 .. 1309322 - -13.2  -6.11229   ATTAAAATAAAAAAA      TGCTTTTGCCTTTA ATAA TAAGGGCAAAAGCA       TTTTTTTAATAGGTT
    EF1357   6  95   6 1332249 .. 1332270 -  -8.8   -5.4477   AAAGGTGTAAAAAAA           CAACGACT TCTAGG AGTCGTTG            TTTTTTTATGCTCTG
    EF1363   2 100  32 1337482 .. 1337519 - -20.2  -4.82901   TGGCTTTCATAAAAA   GAGCTAGACATTCAAG TTTTTG CTTGAATGTCTAGCTC    TTTTGTTGATTGAAT
    EF1375   7 100   0 1351332 .. 1351370 -   -17  -2.98015   TTGAATGATGAGACA   GTAAGAGTCTAGGACA CAACCAT CGTCCTAGACTCTTAC   TAATGTTTATCGGTC
    EF1401   6  74 341 1379798 .. 1379811 -  -5.3  -4.66163   ATCTTCACCTAAAAA               CAAAG TTGC CTTTG                TTGGTGATGGTATGA
    EF1410   6 100 -23 1388974 .. 1389012 - -21.2   -3.3217   GTTTAACTATAAAAG   GACCCGGTAAATCAGTCA AAG TGACTGATCTGCCGGGTC   TTTTTTAGGCACCGT
    EF1417   3 100 -11 1398085 .. 1398108 -  -9.7  -5.65177   ACATTTATAAAAAAA          TCAGGTAAC GTTTTA GTTACCTGA           TTTTTTGTGTTGCAT
    EF1489   1  80  68 1445716 .. 1445742 - -10.2  -3.11619   CAATAACGTATTTAA         GACCCTAGCCTA CTA TAAGCTACGGTC         TTTTATTTTTATCAG
    EF1502   7 100  13 1456487 .. 1456526 - -18.2  -5.40014   AAACAATAAGAAAAA  TACCCTTGGTTTATTAAG TCGA CTTAGTAAACCAAGGGTA   TTTTTTTAACTGTTA
    EF1506   5  83 -14 1462106 .. 1462131 -  -6.2  -5.15634   TATCCGACTAAAAAA         GACATGGATT TTCATG ATTCCATGTC          TTTTTTTTGTCTGAC
    EF1510   2 100  26 1464560 .. 1464595 -   -15  -6.11392   AAACAAACAAAAAAA    CATATGAAAGAACGGA CCAA TCGGTTCTTTCATATG     TTTTTTATCATTAGT
     gap-1   4 100  18 1483025 .. 1483052 - -14.3  -5.66989   TAAACATTAAAAAAA        CTGCCTTGCAT TAATTT ATGCAAGGCAG         TTTTTTATTCATTGG
    EF1534   4 100   7 1488738 .. 1488768 -  -9.9  -5.51353   CAAAAATAACAAAAA       GTCAGAACGTA TCTTCAGCG TACGTTCTGAC       TTTTTGTTATTTTTT
       fer   7 100  -9 1497764 .. 1497788 - -14.5  -4.87291   TACTCTAAGCAAAAA          TGAGTGCTAAA TTA TTTAGCACTCA          TTTTTGCTTATTTCT
    EF1555   6 100   7 1508630 .. 1508654 -   -13  -5.18297   CAACAATAAATAAAA          CCCAGCATTT ATTGA AAATGCTGGG          TTTTATTTATTGTTT
      lexA   6 100   9 1531680 .. 1531705 -  -9.7  -5.37865   TTAACAAGCAAAAAA         GGAAGCCGCTC AACG GAGTGACTTCC          TTTTTTTATTAAATA
    EF1587   3 100   7 1540648 .. 1540673 - -14.9   -5.2015   TTAATAATAGAAAAA         GGATGAAGAAC AGAA GTTCTTCATCC          TTTTTGTTAGTCACT
    EF1591   2  59 405 1542139 .. 1542162 -  -4.7  -3.88291   CAGCAGTTTTAGAAA          GCGAAATCTT ACATA AAGATT-CGC          AATATTTCTTTGCTT
      phrB   3  58 165 1550468 .. 1550492 -  -2.9  -4.40358   ACGTACGTGACAAAA          CCAGTCT AGATAAACTAA AGACTGG          TTTTGTTTGCTTTTC
    EF1605   2 100  38 1559702 .. 1559719 -  -9.9  -5.01732   AATCCTGTTAAAAAA             GACACCT TTTC AGGTGTC              TTTTTTTATTCTTAA
    EF1671   2 100  40 1624407 .. 1624439 - -21.5   -5.4505   CCTCTTAACAAAAAA      GTGGGTCCTAAGTCA TTT CGACTTAGGACCCAC      TTTTTCTATTTTAAG
       apt  11 100 459 1636512 .. 1636532 - -14.1  -4.05607   ACAGCACAATAAGAA            CACGATGCT CAA AGCATCGTG            TTCTTTTATTGCCCT
       apt  11 100  18 1636949 .. 1636973 - -17.3   -4.4572   AATATGTCAAAGAAA          GAGCGAAGGAT TAA ATCCTTCGCTC          TTTCTAATTAAATTA
       ffh   8 100  35 1646147 .. 1646179 - -18.6  -4.33258   ACGCTTAAACAGAAA      GTGCGCCATCAGTC GAAGA GACTGATGACGCAC      TTTCTGTTTCTTCCA
    EF1705   4 100  10 1651174 .. 1651200 -   -11  -5.48303   AGAAGCCTAAAAAAA         CTCAGCCAAT CCTGTTT ATTGGCTGAG         TTTTTTTGTTTATTT
    EF1775   2 100  10 1719192 .. 1719217 - -15.5  -5.64873   TCGAAGAATAAAAAA         GCGCTTGGGAT TTAA ACCCCAAGCGC          TTTTTAGCACTATCC
    EF1829   3  93 129 1779916 .. 1779960 -  -5.3  -6.09196   TCTAAAACAAAAAAA TATATAAAATAGAAGCTAGTC TCT AAATTTCTTCTATTTTATATA TTTTTATTTTAATCA
      lacR   4 100   4 1787377 .. 1787400 - -15.4  -4.87893   AAGGGGAACTAAAAA          GAAGAGGTGC ATCT GCACCTCTTC           TTTTTAGTAGATCAC
    EF1905   3 100 -50 1849577 .. 1849618 - -16.8  -5.41746   AATGGGTTAAAAAAA GAGCGTGGGACAAAAATC ACTTTG GATTTTTGCTCCACGCTC  AAAAACTGATAAACG
    EF1916   4  93   8 1856901 .. 1856924 -  -8.3  -5.71638   GAAGAAGCAAAAAAA          CAAGCAAAA GAGTAA TTTTGCTTG           TTTTTTTCTATAGAA
    EF1925   1 100 198 1866740 .. 1866797 - -20.3  -4.35682   CCATAATGAAAACAA GCGACCTACAAACCAC-TTCTGCCAG TTTTAGT CTGACAGAAAATAGTTTGTAGGTCGC TTGTATATTACTGTT
    EF1936   8 100 201 1876538 .. 1876568 - -17.2  -4.36729   ATTAACAAGCTAAAA       CAACCTTTGATTTT AAT AAAATCAAAGGTTG       TTTTATTATTAAATA
    EF1936   8 100 146 1876602 .. 1876623 - -12.3  -6.04419   AAAATAACAAAAAAA           CCACCGGCA GTTT TGCCGATGG            AAAAGGAGTATTTAC
    EF1945   4  57  95 1884117 .. 1884156 -  -3.2  -4.15703   TCCGAGAAATAAGAA  GAAATT-TCCGAAAATT GCTCTTT AATTTTTGGAGAATTTC  GGCTTATTTCCGAAG
    EF1949   6 100   4 1886932 .. 1886952 - -15.5  -4.49167   AAGAGAACATGAAAA            CAGGGTCTC ATT GAGACCCTG            TTTTCATGTTCTTAA
      ackA   5 100  60 1919069 .. 1919110 - -26.3  -5.44198   AATAAAGAATAAAAA GAAACTGAGCCAACTATCA CTTT TGATAGTTGGCTCAGTTTC  TTCTTATTTACCTAT
      ackA   5 100  12 1919132 .. 1919158 - -18.2  -2.79098   TTTACCTATTAAGCA         CACCTTGTGAGA GCA TCTCACAAGGTG         TGTTCGTTTAATTAT
     comG3   3  62  26 1962897 .. 1962927 -  -4.8  -3.95787   GAGCATAGTCATAAA       GCAAACAATCGTTA AAC TAACAAGTGTTTCC       ATTAATGTGAATCCT
    EF2069   2  49 306 1990247 .. 1990263 -  -5.1  -2.58663   ACGCATCTTGACAAT              TGGCTTA ATT TTAGCCA              TTTTTGTTTACCTAC
    EF2077   7 100   2 1997564 .. 1997608 - -21.9  -4.71584   TAAATAAATAATAAA GAAGAAAGAACCAAGTTGA CTCCCCC TCAACTTGGTTCTTTCTTC TTTATTTAACTAATT
    EF2085   6 100 382 2004765 .. 2004795 - -14.3  -4.72272   GCTCTTTATTAAAAA       GCTAAAACCTTTA TTTAT TAAAGGTTTTAGC       TTTTTTCATTACCGA
    EF2085   6 100 -14 2005165 .. 2005191 - -10.1  -4.53475   AGCGCATAAAAATAA         GCCTCACTCTC ATCAA GGGAGCGAGGC         TTTCGTTGTGGTTCC
    EF2148   7 100   5 2050366 .. 2050394 - -14.7  -5.22039   CTGAAACCGAAAAAA        TGGCACGTCCT CGCTTTT AGGACGTGCCA        TTTTTTAAAGCATTA
    EF2186   7  71 285 2102503 .. 2102515 -  -7.7  -3.67026   AAAAACTATCCTAAA                GTGAC GCA GTCAC                TCATAGAAAACCAAG
    EF2209   7 100   5 2121775 .. 2121790 -    -9  -5.93809   TTTTTATAAAAAAAA              GATGGC CTAG GCCATC               TTTTTTACTTCATTG
    EF2216   7 100   4 2127209 .. 2127245 - -18.1   -5.1417   TTAGAAAATTAAAAA    GTGTGGCACAACGGGTA AAT CACCCTCTGTGCCACAC    TTTTTAAAAACGTAA
    EF2228   7 100  10 2147936 .. 2147976 -   -15  -4.72386   CAAACCACTTAAAAA  GAACTGGAACAAGTCA TTCTTCTTT TGACTCGTTCCAGTTC  TTTTATTGCTTAGAA
    EF2262   5  57 215 2183083 .. 2183102 -  -5.7  -3.33969   TAACGGATTTCAGAA            CTCATCG TTGATT CGACGAG             CACTCTTATTCAATT
    EF2277   8  87 187 2196894 .. 2196932 - -12.9  -2.79188   TATCTAAGGGAATTA  TAAAGGGTATTCTT-ATT AAAG AATGAAGAATACCCTTTA   ATTTACCTTTTCAAA
    EF2289   7  56  46 2210084 .. 2210099 -  -6.2  -2.85124   GAAAATTAGTGAAAT              TCCAAA CCTT TTTGGA               GGTTTAATGTCTGAT
      clpB   5 100   5 2278516 .. 2278537 - -14.5  -5.88565   GTCATAATAAAAAAA           GAACGAGCG AATT CGCTCGTTC            TTTTTTACACTTCTT
    EF2384   3 100 108 2310713 .. 2310757 - -14.6  -4.16016   CCATCTGTCAACAAA CCAACAAACCTTACGCTTCT GTTCG AAAAGCACAAGATTTGTTGG TCCTATTAATTGGCT
    EF2405  10 100  26 2325749 .. 2325771 - -10.6  -5.96894   ACGTAAATAAAAAAA           GGATCGCC TCTAAAC GGCGATCC           TTTTTTTACTTCAAT
    EF2434   4 100   8 2352909 .. 2352945 - -24.1  -5.40072   TTTGTTGTAAAAAAA    GAGAAGGTTATCTGTCA AAA TGACAGATAACCTTCTC    TTTTTATTTATTCTT
    EF2481   8  65  13 2403748 .. 2403759 -    -3  -4.66987   GATACTCGAATAAAA                GAAA CGTT TTTC                 ACAATACATATATCA
    EF2548   1  61  12 2462841 .. 2462856 -  -6.2  -3.51924   TTTTTATGTACAGAA              TTGGAA TACT TTCCAA               TTCGTCGGAAACTAT
      manA   4 100   6 2506474 .. 2506501 - -13.6  -5.09426   TTTAATGCTAAAAAA        GAGGAAATCATC TGTT GATGATCTCCTC         TTTTTTTAGCGACTG
    EF2638   3  90   7 2548391 .. 2548426 - -11.3  -3.75766   GGTACAATTCAATAA    GAAAAGGGCCTTCGTC TAAAC GACTA-GGCCCTTTTC    TTTTGCTTATTCTTC
    EF2643   3 100 221 2555016 .. 2555046 - -22.8   -4.2828   CCCCATCTATTAAAA       GAGGGCGTTGAACA AAT TGTTCAACGCCCTC       TTTTTTCGCAAAAAA
    EF2643   3 100 179 2555064 .. 2555088 - -10.1  -5.75342   TTTTCGCAAAAAAAA          CCACTCAGT TGGGTAG ACTGAGTGG          AAAGGAGTTATTTTT
    EF2658   2 100   9 2569334 .. 2569373 -   -24  -5.75478   AACTATAGAAAAAAA  CACAGGGACTAAAAATCA AGTT TGATTTTTAGTCCCTGTG   TTTTTTATTTATTTT
      pepF   6 100   9 2585364 .. 2585396 -   -18  -4.74706   CTTAAGAGTTAAAAA      GTGGGATATAAGTC ATCTG GACTTATATCCCAC      TTTTTTGTCTATAAT
       pfs   5 100  10 2610051 .. 2610090 - -21.8  -5.01845   GACAACAAGCAAAAA  GAAACAGCCATCATTTCA TTGA TGAAATGACGGCTGTTTC   TTTCTCTTTTTAAAC
    EF2702   5 100   4 2615508 .. 2615544 - -19.7  -5.65927   TATTGAAATAAAAAA    GTTAGGGATAACTGCCA GAT TGACAGCTATCCCTAAC    TTTTTACATCTTATG
    EF2723   6  90   2 2634611 .. 2634663 - -13.9  -3.09299   ATAGAAATAACTATA GCAAGAAGCTTACAGAAAAAA ATGTCCATTCG TTTTTTCCGTAAGCTTCTTAC TTTAATAACTTGTTC
    EF2738   3 100  50 2646304 .. 2646336 - -16.5  -5.07053   AACTATGCGAAAAAA      GTGAGAAATACGTCA TCT CGACGTACTTCTCAC      TTTTTTGAATGACTT
      dinP   6 100  -4 2665014 .. 2665058 -   -13   -5.1848   AATCAATTTAAAAAA GTTAGCCCTTTAGCCATCTC TTGAG GATGTGTCTAAAGGGCTAAC TTTTTTCCCATAAAG
    EF2796   5 100  -2 2698550 .. 2698597 - -18.8  -2.76884   ATATACACAAAAATG TCTAAGGAGCCTAACATTCTTT CAAG AAAGAATGTTAGGCTCCTTTTA TTCAGACAATTTCAG
    rpmG-3   8 100  13 2736862 .. 2736898 -  -6.6  -5.95946   CTAACAACAAAAAAA    GCGCCTAGAACCCTTA TAAAG CAAGGATTCTAGGCTA    TATTCAAATAAATTA
    EF2864   3 100 215 2746468 .. 2746488 - -11.9    -4.323   TGTAAAGAGTTAAAA            GCCAGCTTA CTA CAAGCTGGC            TTTTTGGTATCTTGA
    EF2864   3 100 152 2746529 .. 2746551 - -11.3  -4.50122   TTACACAAAAAAAGA           CCCGCCCTT TGGGT AAGGACGGG           AAAGGAGTTAAAAAT
    EF2925   7 100  57 2803013 .. 2803048 - -15.1  -3.06312   AAAGCTCTCATTTAA    TAGAGAAGAAAAATG CTTGTC CATTTTTCTTCTCTA     TTTTTTCTAACAAAA
    EF2925   7 100  19 2803067 .. 2803086 - -10.8   -5.7946   TTTCTAACAAAAAAA            CACCTAAC GCAT GTTAGGTG             TTTTTGGATTATTTT
      valS   2 100  10 2809590 .. 2809619 - -16.7  -5.25772   AAATTATAACAAAAA       GACAACAAAACCA ACGT TGGTTTTGTTGTC        TTTTCTTTTTTAGAT
    EF2956   6 100   9 2829752 .. 2829771 -  -9.4  -5.55664   TCACGATTAAAAAAA            GTATTCCT TTCT AGGAATAC             TTTTTAAATTAAATC
    EF3014   5  93  26 2890490 .. 2890515 -  -8.3   -5.4756   AATTCCAACAAAAAA         TGAACTCCGCC GACT AGCAGAGCTCA          CTCTTCATTCTTATT
    EF3042   3 100   5 2918145 .. 2918183 - -19.2  -4.94992   TTAAATTTAGAAAAA   GATTTGGAACAATAGCGA TTT TGGCTATTGTTCCAAATC   TTTTTTATATAATCC
    EF3074   5 100   6 2943308 .. 2943354 -   -27  -4.36914   TGGCTTTCCATAAAA TAGTAAACCGCCCTCAAAAAGT CTA ACTTTTTGGGGGCGGTTTACTA TTTTTTTAAGGTCCA
    EF3092   1 100   4 2967097 .. 2967128 - -20.4  -4.25104   TTTTTTGTAGGAAAA      GAGCCGCAAAATCT GTAG AGATTTTGCGGCTC       TTTTTACATCTTCAT
    prsA-2   4 100   9 3034025 .. 3034056 - -20.3  -5.48787   ATAATACACAAAAAA      CCCGCCCACATCA GAAAAA TGATGTGGGCGGG       TTTTATAATTATTTA
    EF3207   5  57 106 3077057 .. 3077096 -  -3.2  -4.15703   TCCGAGAAATAAGAA  GAAATT-TCCGAAAATT GTTCTTT AATTTTTGGAGAATTTC  GGCTTATTTCCGAAG
    EF3218   2  41  45 3089745 .. 3089765 -  -2.6  -2.55309   TGTTAACAATAAATT            TAGGTG TAAGTTCGT CACCTA            GAGTTTCCTTATTAA
      rpsI   3 100  26 3100070 .. 3100096 - -12.4   -5.9667   AAAAACACAAAAAAA         GACACCCTCCAA AAT TTGGAAAGTGTC         TTGAGATGTTGATAT
    EF3248   8  95   9 3119097 .. 3119127 -    -9  -5.52023   ACCATCAATAAAAAA       TGCCTGAGCCTC CTATTTC AAGGCTCGGGCA       TTTTTATTTTAGGGA
    EF3263   6  89  78 3140277 .. 3140301 - -10.8  -3.55988   TATAATAAACACGAA          GAGAGCGTAC TAGAC ATACGCTCTC          GGGTAGACCGTTTAA
      guaB   9 100 114 3174238 .. 3174275 - -18.8  -3.16202   TCTATAGGAAAAGGA   GCCTGTAACAAAAATC ACTTTG GATTTTTGTTACAGGC    TTAAAAATTGATAAA
      guaB   9 100  31 3174330 .. 3174358 - -17.6   -4.9792   CATTCTACAGAAAAA        GAGGAAGACGTC GAAAT GACGTCTTCCTC        TTTTAAATTTCAAAA
    EF3329   4 100   6 3214320 .. 3214349 - -18.7  -5.37865   TGAATAAGCAAAAAA       GACCTGCAGTCGC TCGT GCAACTGCAGGTC        TTTTTTCATTTTTTT
    EF3328   4 100   9 3214320 .. 3214349 + -16.5  -5.62552   TGAATAAGCAAAAAA       GACCTGCAGTCGC TCGT GCAACTGCAGGTC        TTTTTTCATTTTTTT
    serS-2   4 100  14 3174191 .. 3174216 + -10.5  -4.84311   AAAGGGAAGATGAAG         GTCGTTGTCTG ATAT CAGATAACGGC          TTTTATTCTATAGGA
    serS-2   4 100 153 3174330 .. 3174358 + -18.3  -4.35524   CATTCTACAGAAAAA        GAGGAAGACGTCG AAA TGACGTCTTCCTC        TTTTAAATTTCAAAA
    EF3262   6  93 142 3140343 .. 3140381 +  -8.4  -5.47914   TAATTTATTGGTTAA  TAAACCCGTCA-ATCTT CGCTAA AAGTTATGACGGGTTTA   TTTTTTGTCGTTTTT
    EF3249   9 100 148 3123781 .. 3123814 + -11.1  -5.45802   GACCATCAATAAAAA     TGCCCGAGCCT CTTATTTTTCTA AGGCTCGGGCA      TTTTTATTTTAGGGG
      birA   5 100  21 3114181 .. 3114222 + -16.1  -3.36515   GAAGTTTAGAAAAAA GCAAGAAAGCACCTGTCTA AATT TAAACAGATGCTTTCTTGC  TCTTTAAAAATCAAC
    EF3236   6 100  13 3104926 .. 3104951 + -17.7   -4.7339   TAGCAAATAAAAAAA         GCCGTAAGGAG CATG CTCCTTACGGC          TTTTTAGGGTTTATT
    EF3232   9  59  77 3101218 .. 3101229 +  -5.8  -3.32963   AATACCAGGCGCTTT                GCCA AGTT TGGC                 TTGTAACATCCAAAT
    EF3216   5 100  15 3086914 .. 3086936 + -16.4   -5.4387   AGGGGGATGGGAAAA           GCCACTTTCC AGA GGAAAGTGGC           TTTTTTAGTTTGTGT
    EF3206   9 100 144 3077146 .. 3077187 + -16.8  -2.88812   CGTTTATCAGTTTTT GAGCGTGGAGCAAAAATC CAAAGT GATTTTTGTCCCACGCTC  CTCTCTTTTTTTATT
    EF3192   4 100  57 3066619 .. 3066645 +   -11  -5.07053   GTGAACAACGCAAAA         GCCAACCTTA CTATGGA TAAGGTTGGC         TTTTTTACACTCATT
    EF3177   8 100  14 3050905 .. 3050938 + -10.3  -5.72207   AAACCTTATAAAAAA     TGTCACGCCTGATTT TTAT GATTCAGGCGCGACA      TTTTTTTAATTTAAA
    EF3173   3 100  33 3048305 .. 3048335 +   -22  -5.44198   AATCAAACAAGAAAA       TGGGGCCTCCGTTG TTT TAACGGAGGCCCCA       TTTTTCTTGTTTCTT
    EF3161   6 100 145 3034025 .. 3034056 + -20.3  -4.64157   ATAATACACAAAAAA      CCCGCCCACATCA GAAAAA TGATGTGGGCGGG       TTTTATAATTATTTA
      mscL   3 100   8 3024598 .. 3024616 +  -9.6  -5.64421   AGAAATAAGCAAAAA             GTCATCCT AAG GGGATGAC             TTTTTTGTTTGGACT
    EF3144   4  80  56 3017297 .. 3017334 +    -7    -4.564   CTTTATCATTTTTAA   GCCTGGAACAAAAATC CAAAAT GATTGATGTCCCAGGC    TTTTCCTTTGAAGTT
    EF3129   8 100  11 3005874 .. 3005902 + -16.9  -5.24129   TCTAATTAAAAAAAA        TACCACCAAGCGT GAA ATGCTTGGTGGTA        TTTTTTATAAGCCCA
      rpmB  10 100  61 2992406 .. 2992444 + -21.2  -5.00412   TATTGCATAAAAAAA   GAGGCTGGACCTTCATCG CAT TGATGAAGGTCCAACCTC   TTTTTACTTGTCTTT
    EF3100   3  66 467 2977345 .. 2977361 +  -8.1  -2.52834   TTTCATGTTTACTTA              TACGATT ATC AATCGTA              ATTCCTAATAAGGTA
    EF3091   7 100  16 2967097 .. 2967128 + -20.4  -4.75308   TTTTTTGTAGGAAAA      GAGCCGCAAAATCT GTAG AGATTTTGCGGCTC       TTTTTACATCTTCAT
    EF3086   8  89  67 2961842 .. 2961867 +   -12  -3.21934   TATGAAAATGAAAAA         GAGAGGTATG CGGGTA CATACCTCTC          CTTTTATACCAACAC
    EF3073   7 100   3 2943308 .. 2943354 + -29.2  -5.44119   TGGCTTTCCATAAAA TAGTAAACCGCCCTCAAAAAGT CTA ACTTTTTGGGGGCGGTTTACTA TTTTTTTAAGGTCCA
       def   5 100  10 2938712 .. 2938743 + -19.6  -5.47218   GAATAAAGAAAAAAA      CTGGGCCGTTTGTT TTCA GACAAACGGCCCAG       TTTTTTTAAATGGCC
    EF3063   8  59 400 2935715 .. 2935728 +  -3.9  -4.20932   TTTCGCTGGTTTAAT               TTGAA TCAT TTCAA                TTTTCGGTGCATATT
    EF3056   3 100   9 2930372 .. 2930401 + -12.4  -5.48163   GGCTTAATAAAAAAA       TCCTTGAAAAGT TTTGAC ACTTTTCAAGGA        TTTTTTGCTTTATTT
    EF3052   3 100  28 2927050 .. 2927087 + -13.7  -5.01553   TTTATAAAATAAATG   GAAACCACCAACCCTG GCGATTG CAGG-TTGGTGGTTTC   TTTTATTTATGACTT
    EF3049   5 100  15 2924985 .. 2925020 + -14.9  -5.01845   ATCACTGCAAAAAAA    GGAAGGAACTAGCCA TTCGTT TTGCTAGTTCCTTCC     TTTTTAATTCTTCTA
    EF3041   4 100  24 2918145 .. 2918183 + -19.2  -5.39721   TTAAATTTAGAAAAA   GATTTGGAACAATAGCGA TTT TGGCTATTGTTCCAAATC   TTTTTTATATAATCC
      htrA   7 100  11 2908643 .. 2908668 + -16.3  -4.93079   AATAAAAGAAAGAAA         CGACCTGTTGT TCAA ACAACAGGTCG          TTTCTTTCTTTTATT
    EF3013   4  95   6 2890541 .. 2890560 +  -8.6  -5.25805   TTATTTTTAAAGGAA            CTAGCGAG GACA TTCGCTAG             TTTTTTGGCTTTCTT
    EF3005   7 100  13 2880036 .. 2880065 + -17.3  -4.12947   TAAAAACACAAACAA       CGTCTCTGACCAG GTAA TTGGTCAGAGACG        TTGTTTCGTTCATTT
    EF2995   2  55 438 2869738 .. 2869765 +  -3.5  -3.93236   CTTCATATTCTTCGG        GTTGTTGG-TCA TGAAT TGACCCAACCAC        TTTATAAGGTTGATG
    EF2991   2 100   3 2864896 .. 2864933 + -12.3  -6.08342   TGTCAAAAAGTAAAA   CAACGCAAACTTATT CAGCGAAA GATAAGTTTGCGTTG    TTTTTTTATTTATTA
    EF2963   4 100   5 2836624 .. 2836662 + -19.1  -2.89655   AACAATGGTAAAAGA   CAAATGGGACAGAAGTC AAAAC GACTTCTGTCCCACTTG   CCTTTTTTTAGAACA
    EF2958   4 100 -19 2832071 .. 2832105 + -12.3   -5.1101   AACAAATAAAAAAAA     GTATTCAACGCCCTG AATAA TAGGTCGTTGAATAC     TTTTTTAAATCATCA
    EF2955   6 100 198 2829752 .. 2829771 +  -9.4  -4.75174   TCACGATTAAAAAAA            GTATTCCT TTCT AGGAATAC             TTTTTAAATTAAATC
    EF2930   4 100   7 2809590 .. 2809619 + -16.7  -5.43553   AAATTATAACAAAAA       GACAACAAAACCA ACGT TGGTTTTGTTGTC        TTTTCTTTTTTAGAT
    EF2924   4 100  14 2803013 .. 2803048 + -15.1  -5.24129   AAAGCTCTCATTTAA    TAGAGAAGAAAAATG CTTGTC CATTTTTCTTCTCTA     TTTTTTCTAACAAAA
    EF2924   4 100  68 2803067 .. 2803086 + -10.8  -4.85195   TTTCTAACAAAAAAA            CACCTAAC GCAT GTTAGGTG             TTTTTGGATTATTTT
    EF2901   6  86  11 2779560 .. 2779598 +  -5.5  -5.69023   ATTAACTCAAAAAAG  GCCTTCAACCAT-C TTTCAAGTAATT GTATGGTTGAAGGC   TTTTTTTGCTATTTT
    EF2895   7 100   4 2776232 .. 2776258 +   -16  -5.05712   GCCTTTAATTAAAAA         CAGCTGTCCTAG TTT TTAGGACAGCTG         TTTTTAATTCTTTCT
    EF2895   7 100 350 2776578 .. 2776614 +  -9.6  -4.77896   TTTAAGAAAAAAATA    AAGAGTACCAACGA ATTTGTCCC TCGTTGGTACTCTC    TTTTTCAATTGGTTA
    EF2863   1 100  44 2746468 .. 2746488 + -11.2  -4.87807   TGTAAAGAGTTAAAA            GCCAGCTT ACTAC AAGCTGGC            TTTTTGGTATCTTGA
    EF2855   7 100 350 2737158 .. 2737183 + -10.7  -5.49579   ACCCTTTTGGGCAAA         TTTGTAAAGTA GTTC TACTTTACAAA          TTTTATTTTTTGTAC
    EF2847   1  43 -19 2732692 .. 2732703 +    -3  -2.65487   GATCAGAATGGGTAG                CTAA GAAA TTAG                 GATTTTAGTTTTATT
    EF2833   6 100 -13 2725641 .. 2725675 + -12.3  -5.27335   CAAAAATTTTTTCTA     GCGAAGAAGAGTAGT AAAAA GCTACTCTTCTTCAC     TTTTTATTTACCCAA
    EF2795   3 100 219 2698555 .. 2698592 + -23.1  -4.63486   CACAAAAATGTCTAA   GGAGCCTAACATTCTTT CAAG AAAGAATGTTAGGCTCC    TTTTATTCAGACAAT
    EF2784   3 100  81 2688705 .. 2688753 + -31.5  -5.04249   TGTTGATTCTCTTAA GCATAACAAGTGGTCATCCATCG CTT TGATGGATGACCACTTGTTATGC TTTCTTTTTTACCAA
    EF2774   6 100  52 2680632 .. 2680667 + -20.7  -3.54602   TTTAAGCTATTTAAA    GCCTGGGGAAAAATC ATTTTA GATTTTTCCCCAGGC     TCTTCTTATGCTTTA
      nrdG   2 100   5 2665014 .. 2665058 + -15.9   -5.0538   AATCAATTTAAAAAA GTTAGCCCTTTAGCCATCTCT TGA GGATGTGTCTAAAGGGCTAAC TTTTTTCCCATAAAG
    EF2736   2  76  23 2645597 .. 2645638 +  -4.6  -5.10933   CTTGTTTCCAGCGAA GGCGTTATCTCTT-TCAGT GGCTA GTTGGCAGGAGATAACGTC TTTTCTTTTACATAA
    EF2732   6 100  30 2642111 .. 2642147 + -22.5  -4.80853   AGCTTAGGATTTAAA    GCTAGGGAGGTAAGCCA ATT TGACTTACCTCCCTAGC    TTATTTTTTTAGACT
    EF2727   6 100  54 2639106 .. 2639138 + -19.4  -5.04265   CAAAGTATAGAAAAA      GGCACATGTTCCAT TTTTT ATGGAACATGTGCC      TTTTTGCTATTTTTT
    sdhA-2   7  81  12 2634611 .. 2634663 +  -9.5  -3.81929   ATAGAAATAACTATA GCAAGAAGCTTACAGAAAAAAATG TCCATT CGTTT-TTTCCGTAAGCTTCTTAC TTTAATAACTTGTTC
    EF2713  12 100  82 2628395 .. 2628417 + -10.6  -4.80455   TAGAAAATTATCAAA           TCCAGAGGTT AAG ATCCTCTGGA           TTTTCTCTTTAGCTA
    EF2706   4  57  98 2621050 .. 2621089 +  -3.2  -4.15703   CTTCGGAAATAAGCC  GAAATTATCCAAAAATT AAAAAGC AATTTTCGGA-AATTTC  TTCTTATTTCTCGGA
    EF2701   6 100   5 2615508 .. 2615544 + -15.3  -4.76312   TATTGAAATAAAAAA    GTTAGGGATAACTGCCA GAT TGACAGCTATCCCTAAC    TTTTTACATCTTATG
    EF2693   8 100  22 2610055 .. 2610086 + -14.6   -4.7908   ACAAGCAAAAAGAAA      CAGCCATCATTTCA TTGA TGAAATGACGGCTG       TTTCTTTCTCTTTTT
    EF2681   2 100   7 2594112 .. 2594136 + -12.9  -6.32017   AATCTTTAAAAAAAA          GCCGCTCTTCA AAT TGAAGAACGGC          TTTTTTTTATTTATT
    EF2673   4 100  51 2585364 .. 2585396 +   -18  -5.43414   CTTAAGAGTTAAAAA      GTGGGATATAAGTC ATCTG GACTTATATCCCAC      TTTTTTGTCTATAAT
    EF2667   1 100  19 2579939 .. 2579971 + -14.3  -5.37593   CTTGTATCTAAAAAA      GTGAGGTAGCCGT CGTATTA ACGGCTATCTCAC      TTTTTTGATTTCAAG
    EF2661   4 100  11 2572564 .. 2572594 + -12.1  -5.17744   TTTAAAAAATAAAAA       CATACCGAGATTA ATTCA TAATCTTGGTATG       TTTTTATTGCTGTGT
    EF2657   2 100   8 2569334 .. 2569373 +   -24  -5.88476   AACTATAGAAAAAAA  CACAGGGACTAAAAATCA AGTT TGATTTTTAGTCCCTGTG   TTTTTTATTTATTTT
    EF2642   1 100  33 2555016 .. 2555046 + -22.8  -5.00616   CCCCATCTATTAAAA       GAGGGCGTTGAACA AAT TGTTCAACGCCCTC       TTTTTTCGCAAAAAA
    EF2632   4 100 119 2545297 .. 2545320 + -12.6  -4.18697   TTTATGTAAAAAAAA          GCTTACGATT TTTC AATCGTAAGC           TTTTAGAATACTTTT
    EF2601   3 100  27 2520223 .. 2520252 + -15.2  -4.68384   GATTTACATCAAAAA       GAGACAAGCAGT TCGTTC ACTGCTTGTCTC        TTTTGTTACGTAGAT
    EF2588   3 100  21 2506474 .. 2506501 + -11.4  -5.41143   TTTAATGCTAAAAAA        GAGGAAATCATC TGTT GATGATCTCCTC         TTTTTTTAGCGACTG
    EF2558   2 100   6 2472417 .. 2472442 +   -12  -6.28401   TATTGGATAAAAAAA         CAAAGCCTCT CAAGTA AGAGGCTTTG          TTTTTTTATTTTTTC
    EF2547   4 100 411 2463205 .. 2463235 +  -9.2  -5.70522   TTAAGCAAAAGAAAA      CCGTTA-GTAACC ATAATC GGTTACCTAACGG       TTTTTTGTTATTATT
    EF2518   1  91 330 2444665 .. 2444691 +  -4.4  -5.82172   TTTAGACATAAAAAA         TAAGGAGCTAAT GCT ATGCGCTCCTTG         TTTTTTTATATTCAT
    EF2509   3 100 318 2436897 .. 2436930 + -24.1  -5.47218   TTTTATCTAAAAAAA     CAGACAGGCACTACC AGAT GGTAGTGCCTGTCTG      TTTTTTTAGATGCCA
    EF2480   5 100 167 2403578 .. 2403619 + -24.8  -3.53559   CGTTTATCAGTTTTT GAGCGTGGGACAAAAATC CAAAGT GATTTTTGTCCCACGCTC  GTTTTCTATTTTAGT
    EF2469  10 100  56 2391340 .. 2391359 + -10.8  -5.53288   CGTCAAACAAAAAAA            GCTTATCC TTAC GGATAAGC             TTTTTTTAGATTGAC
    EF2445   7 100   9 2363735 .. 2363772 + -17.9  -5.10656   TAAATAATAAGAAAG   TGCCAGAGACAATCGTT GTAT GACGATTGCCTCTGGCA    TTTTCTTATTTTGCT
      uppP   4 100   9 2359006 .. 2359033 + -17.2  -5.55855   CTCATAAAAATAAAA        CCGTTGCTTTCA ACAG TGAAAGCAACGG         TTTTATTTTTTTAAA
    EF2433   5 100   6 2352909 .. 2352945 + -24.1  -5.52807   TTTGTTGTAAAAAAA    GAGAAGGTTATCTGTCA AAA TGACAGATAACCTTCTC    TTTTTATTTATTCTT
    EF2419   3 100   7 2337904 .. 2337933 + -15.3  -5.75342   GAGGATTAAAAAAAA       CGAGAAAAAATCA CTAG TGATTTTTTCTCG        TTTTTTTTAAAAGAC
    EF2404   3 100   6 2325749 .. 2325771 + -10.6  -5.64006   ACGTAAATAAAAAAA           GGATCGCC TCTAAAC GGCGATCC           TTTTTTTACTTCAAT
    EF2383   7  83 289 2311165 .. 2311188 +  -2.4  -5.83822   GAGCAATAATCAAAA          GGGTTATCTT TTTA ACGATAGCTC           TTTTTTTTAAGTATA
    EF2370   5 100   7 2291916 .. 2291939 + -11.8  -6.32017   CAGAATTAAAAAAAA          GAACTTCGGC TTTT GCTGAAGTTC           TTTTTTTTATTTGTT
    EF2360   3  81 106 2283457 .. 2283482 +  -7.6  -4.45738   CATTATAAGAGAAAA         GCGAGAAGAA TCATCC TCCTTCTCGC          TTTCTTGTTACCCTA
    EF2354   7 100   9 2278516 .. 2278537 + -14.5  -5.11937   GTCATAATAAAAAAA           GAACGAGCG AATT CGCTCGTTC            TTTTTTACACTTCTT
    EF2317   8  57 441 2240531 .. 2240546 +    -6  -3.09635   GGCCCGCCGGGGGTG              CCGGGG ATTG CGCCGG               TTCCATCGTCGCCAT
    EF2304   7 100 285 2222119 .. 2222146 + -13.4  -3.81951   CAGGGATAAATAATG        GCTGTCCCGTGG TTCG CCGCCGGACAGC         TTTACTAATGTGGCG
    EF2291   2 100  -3 2211963 .. 2212004 +  -9.6   -4.8048   ATCAAACAGTTCCGA GTGAATCAGCAG-AGCAAG AACGA CTTGTTTCTGCTGGTTCTC TTTTTGCTCTGCCCG
    EF2288   5  59 432 2210549 .. 2210564 +  -4.6  -4.02535   CCACAATCAGAACAG              CTTCGC CGGG GCGCAG               TTTGATTACTTGTAC
    EF2282   4 100 251 2204931 .. 2204951 +  -9.7  -5.09521   ATAAGTGATTTTTTT            CGGCACC AGTAAGA GGTGCCG            TTTTTGATTTATTGG
    EF2276   8  89  60 2196898 .. 2196928 +  -9.3  -4.13183   TAAGGGAATTATAAA      GGGTATTCTT-ATT AAAG AATGAAGAATACCC       TTTAATTTACCTTTT
    EF2261   7  52  16 2182936 .. 2182948 +  -4.8  -3.06501   ACTTATTTATTCAGT                CAGC TAAAC GCTG                TTAGATACAGCTATA
    EF2261   7  52 185 2183105 .. 2183126 +  -3.7  -3.65046   TTGATTCGACGAGCA           CTCTTATTC AATT GGATAAGCG            TTATCTCCTCTTTTT
    EF2261   7  52 199 2183119 .. 2183131 +  -4.9  -3.08977   ACTCTTATTCAATTG                GATAA GCG TTATC                TCCTCTTTTTTAAAG
    EF2251   1  55 283 2175184 .. 2175195 +  -4.4  -3.59023   ACAATAATAAAAACT                GAAG ATTT CTTC                 TTCTCATTATGTCAC
    EF2238   5 100   5 2162531 .. 2162562 + -10.2  -5.88476   GCCAGAAATAAAAAA      TAAGGACCGCTCCT ATAA AGGAACCGTCCTTA       TTTTTTATTTGTTTT
    EF2227   5 100   4 2147936 .. 2147976 + -12.8  -4.78572   CAAACCACTTAAAAA  GAACTGGAACAAGTCA TTCTTCTTT TGACTCGTTCCAGTTC  TTTTATTGCTTAGAA
    EF2217   4 100   7 2130682 .. 2130712 + -11.4  -5.29445   GAAAAATAATAAAAA       GAAAGATGTTCA TAAAAAT TGAACATCTTTC       TTTTTATTCTTCGAC
    EF2211  11 100  -2 2123471 .. 2123513 + -19.6  -2.86164   TTAGAAAAATTAAAA TAAAGAAAAAACCGTTGG CAAGCGA CCAACGGTTTTTTCTTTA TAATTGATTACTAAT
    EF2208   5  95   7 2121775 .. 2121790 +    -9  -5.32565   TTTTTATAAAAAAAA              GATGGC CTAG GCCATC               TTTTTTACTTCATTG
    EF2201   3 100  25 2115817 .. 2115855 + -13.4  -4.44797   AATAAATAAAAAAAA   CACCAGAAAAAAATGG CTAGTTC CCATTTTTCTCTGGTG   TTTTGATATTCCTAA
    EF2185   1  47  42 2102817 .. 2102832 +    -4  -3.11569   ATTTACACAAAATTA              TTGACG CTCC CGTTAA               CTTTTGAATCCCTAA
    EF2173   0 NONE
    EF2147   1 100  55 2050366 .. 2050394 + -14.7  -5.03145   CTGAAACCGAAAAAA        TGGCACGTCCT CGCTTTT AGGACGTGCCA        TTTTTTAAAGCATTA
    EF2084   8  87   7 2005165 .. 2005191 + -10.1  -4.04295   AGCGCATAAAAATAA         GCCTCACTCTC ATCAA GGGAGCGAGGC         TTTCGTTGTGGTTCC
    EF2076   5 100  16 1997571 .. 1997601 + -12.8  -4.71584   ATAATAAAGAAGAAA       GAACCAAGTTGA CTCCCCC TCAACTTGGTTC       TTTCTTCTTTATTTA
    EF2068   6  89  89 1990684 .. 1990729 +  -8.6  -4.44548   ATATAAAACAAAAAA GAAAAGCGGATATTTACTGGTT TTAT GACCAGCA--TATCCGCTTTTC TTTTGGTTAACTATA
    EF2057   5  93  41 1977800 .. 1977833 +  -6.1  -5.84381   ATTGAAATAGAAAAA     CGACTGATTGTTTGCT TTA ATCAA-CAACCAGTCG     TTTTTTTATTCCTCG
    EF2043   1  41 412 1962897 .. 1962927 +  -2.6  -2.56728   GAGCATAGTCATAAA       GCAAACAATCGTTA AAC TAACAAGTGTTTCC       ATTAATGTGAATCCT
    EF2036   4  80  -5 1957924 .. 1957943 +  -7.2  -4.57209   ACTACTTTTAACTGG            GGATAAGT TAAG GCTTATCC             TTTTATCATTACTAT
    EF1988   3 100 147 1923272 .. 1923316 + -10.3   -4.9445   AAAAATCAAGCTTTT TTAAGCGGCTTATTTCC TAAACTGAACT GGAGATAAGCCGTTTAA TTTTTGCTTAATTCT
    EF1981   5 100 442 1919073 .. 1919106 + -21.3  -4.62803   AAGAATAAAAAGAAA     CTGAGCCAACTATCA CTTT TGATAGTTGGCTCAG      TTTCTTCTTATTTAC
    EF1948   4 100 -21 1886924 .. 1886960 + -25.5  -3.75617   CCGTGTACAAGAGAA    CATGAAAACAGGGTCTC ATT GAGACCCTGTTTTCATG    TTCTTAAAATTTTTT
    EF1934   4 100  11 1876538 .. 1876568 + -17.2  -4.91084   ATTAACAAGCTAAAA       CAACCTTTGATTTT AAT AAAATCAAAGGTTG       TTTTATTATTAAATA
    EF1923   5 100  48 1866740 .. 1866797 + -13.7  -3.72396   CCATAATGAAAACAA GCGACCTACAAACCA-CTTCTGCCAG TTTTAGT CTGACAGAAAATAGTTTGTAGGTCGC TTGTATATTACTGTT
    EF1918   7 100  29 1860113 .. 1860152 +   -21    -5.093   TTCCTTGGAAAATAA  CAGGAGTCAGATGCTAAA TAAT TTTTGCATCTGACTCCTG   TTTTCTTATTTTAAA
    EF1915   5  93 -14 1856901 .. 1856924 +  -8.3  -5.71712   GAAGAAGCAAAAAAA          CAAGCAAAA GAGTAA TTTTGCTTG           TTTTTTTCTATAGAA
    EF1911   5 100   2 1855360 .. 1855397 + -14.4  -4.05714   AGGCAAATAAATAAA   GAAACAGCCGATTG AAGAGAATAA CAATCGGCTGTTTC    TTTATAGTTCCCAAT
    EF1904   2  62  97 1849668 .. 1849707 +  -4.6  -4.15703   CTTCGGAAATAAGCC  GGAATTATCCAAAAATT AAAGAAC AATTTTCGGA-AATTCC  TTCTTATTTCTCGGA
    EF1884   4  62  33 1830849 .. 1830876 +    -5  -3.93288   TAATCCTTGGAAGTA        CCCGA-AAAAATT TTT AATTTTGGTCGGG        TTTAGTTCAGTGCGC
    EF1880  12  81  -8 1827516 .. 1827539 +  -8.2  -4.19817   GAAAAGATAGAAAAT          GAGAGCTGAT AAAA ATCAACTCTC           TTTTGCATCACTGAA
    EF1874   2  47 136 1819881 .. 1819898 +  -2.1  -3.66288   ATTTTCCAATTTTCT             TCT-TTGT TTA ACAATAGA             TTGTATTGAAAACTA
    EF1853   6  80 446 1800254 .. 1800281 +  -2.6  -5.68039   AATAAAGTAGTTTTA        GGAGTGCATTCT CATT AGAGAACGCTCC         TTTTTTTGTGACTTT
    EF1846   3 100 -54 1792832 .. 1792864 + -13.5  -3.90318   ACTTAATTACACAAA      AAAACACCCTCTTGC TGA GCAAGAGGGTGTTCG      TTTGTCGAATAGTAA
    EF1838   6 100  14 1787377 .. 1787400 + -15.4   -4.7497   AAGGGGAACTAAAAA          GAAGAGGTGC ATCT GCACCTCTTC           TTTTTAGTAGATCAC
    EF1833   4 100  44 1783673 .. 1783697 + -10.1  -4.98857   GCGAAACCATAAAAA          GTACACGAG AAAAGAA CTCGTGTAC          TTTTTATGGTTACCT
    EF1828   5  82  31 1779916 .. 1779960 +  -4.6  -5.50723   TCTAAAACAAAAAAA TATATAAAATAGAAGCTAGT CTCTA AATTTCTTCTATTTTATATA TTTTTATTTTAATCA
    EF1816   2  95  98 1762008 .. 1762044 +  -8.8  -5.05301   CTTAAAAAACAAAAA    TACTCGAGATTTCCCG TGATT CTGGAAATTCCGAGTA    TTTTTATGGTTCTTT
    EF1796   3 100  33 1738691 .. 1738724 +  -9.8  -4.61873   TTAACTAGTAAAAAA     CCAATGACAAATGT TCAATC AAATTTGTCATTGG      TTTTAGTTTGTAAAC
    EF1790   7 100  53 1734004 .. 1734041 + -18.6   -3.7764   AAAAGCAGGATTTAA   GCCTGGGCCGAAAATC AAAAGC GATTTTCAGCCCAGGC    TCTCTTTTTATTTTT
    EF1774   7 100   5 1719192 .. 1719217 + -13.3  -4.61231   TCGAAGAATAAAAAA         GCGCTTGGGAT TTAA ACCCCAAGCGC          TTTTTAGCACTATCC
    EF1768   3 100 283 1715860 .. 1715897 +   -13  -5.04265   AGTCATAAAAAAAGA   CAAGTTGCTTTTTCGA AGATTC TCGAAAAAACAACTTG    TTTTTACTCTTTTTT
    EF1750   2 100  -5 1698417 .. 1698452 +   -12  -5.85737   TTAACCATCGAAAAA    GCCTGAAGAACGCA TTTTATGC TACGTTCTTCAGGC     TTTTTTTATTCATAT
    pepQ-2  10 100  14 1692146 .. 1692178 + -20.8  -4.06179   AGCATAAAAATAAAA      TGAGGCCATCAGTC AACCG GACTGATGGCCTCA      TTTCTAAATTTTAAG
      ebsB   5 100  47 1677979 .. 1678014 + -15.7  -3.53444   TTTGATAATTAAACA    CGTGGAGCAAAAATT CCAAGT GATTTTTGCTCCACG     TTTAAAAACAGATAA
    EF1709   6  62 104 1658849 .. 1658888 +  -4.6  -4.15703   CTTCGGAAATAAGCC  GAAATTCTCCGAAAATT AAAGAAC AATTTTCGGA-AATTCC  TTCTTATTTCTCGGA
    EF1704   6 100   6 1651174 .. 1651200 +   -11  -6.11392   AGAAGCCTAAAAAAA         CTCAGCCAAT CCTGTTT ATTGGCTGAG         TTTTTTTGTTTATTT
    EF1699   3 100   8 1646147 .. 1646179 + -16.4  -4.46072   ACGCTTAAACAGAAA      GTGCGCCATCAGTC GAAGA GACTGATGACGCAC      TTTCTGTTTCTTCCA
    EF1686   5 100  64 1636949 .. 1636973 + -17.3  -4.07975   AATATGTCAAAGAAA          GAGCGAAGGAT TAA ATCCTTCGCTC          TTTCTAATTAAATTA
    EF1670   4 100   8 1624407 .. 1624439 + -20.8  -5.28983   CCTCTTAACAAAAAA      GTGGGTCCTAAGTC ATTTC GACTTAGGACCCAC      TTTTTCTATTTTAAG
    EF1664   2 100   6 1619630 .. 1619657 + -18.6   -5.4593   ACCCATCTAAAAAAA        CAGCGACTCACA TTTT TGTGAGTCGCTG         TTTTTATTCTTTTAA
    EF1656   0 NONE
    EF1643   7 100 -15 1596330 .. 1596356 + -15.3  -5.59962   AAAAATAAAGAAAAA         GGCTGTGAACA AATAA TGTTCACAGCC         TTTTTCTTTATTTTA
    EF1609   7 100 -22 1565769 .. 1565807 + -11.1  -4.10466   AAAAAGTTCGCAAAA   GAAATGACGCCATTTCT CACTA AGAAGCGGCGCCATTTC   TTGTTATTGATTTTT
    scrR-1   3 100   5 1559702 .. 1559719 +  -9.9  -5.95946   AATCCTGTTAAAAAA             GACACCT TTTC AGGTGTC              TTTTTTTATTCTTAA
      katA   6  85  19 1550463 .. 1550497 +  -8.8  -4.21922   ATATAACGTACGTGA     CAAAACCAGTCT AGATAAACTAA AGACTGGTTTTG     TTTGCTTTTCAATGC
    EF1501   2 100  97 1456487 .. 1456526 + -20.4  -5.52909   AAACAATAAGAAAAA  TACCCTTGGTTTATTAAG TCGA CTTAGTAAACCAAGGGTA   TTTTTTTAACTGTTA
    EF1488   3  90  10 1445716 .. 1445742 +    -8  -5.35224   CAATAACGTATTTAA         GACCCTAGCCTA CTA TAAGCTACGGTC         TTTTATTTTTATCAG
       pgi  11 100  99 1398085 .. 1398108 +  -9.7  -5.48063   ACATTTATAAAAAAA          TCAGGTAAC GTTTTA GTTACCTGA           TTTTTTGTGTTGCAT
    EF1364   2 100   8 1341307 .. 1341332 + -14.9  -4.53853   AACAATAAAAAAACA         GTTCAGCAGAA ATTA TTCTGCTGAAC          TATTTTTTTTCACAT
    EF1342   3 100   5 1313583 .. 1313609 + -12.4  -5.28826   CCAAAAAATAAAAAA         CATCGTTTGGCT ATA AACCAAACGATG         TTTTTTCTAGCCTTT
      trxB   7 100   6 1309291 .. 1309322 + -15.4  -5.54894   ATTAAAATAAAAAAA      TGCTTTTGCCTTTA ATAA TAAGGGCAAAAGCA       TTTTTTTAATAGGTT
    EF1333   8  62 354 1304806 .. 1304817 +  -4.4  -4.18676   TCTTATCTAGCTTTG                GAAG TGCG CTTC                 TTATTTCATTTGTGA
    nagA-1   5 100  14 1285691 .. 1285714 + -12.5  -5.73339   AAGACACAAGAAAAA          GCTTGCGGA AATTTA TCCGCAAGC           TTTTTTTATAATTCT
    EF1300   6  51 235 1265285 .. 1265301 +  -3.7  -3.41738   GAGTGCTTTGTATTT              TTCCTAT GAC AAAGGAA              TGTATTTATTGACGG
      rbfA   7 100  14 1244978 .. 1244999 + -10.2  -5.50723   AATTAAAAAGAAAAA           GCACACCA GACGAA TGGTGTGC            TTTTTCTTTTCATGA
      rbfA   7 100 334 1245298 .. 1245333 + -17.9  -4.74103   CCAGAATACTTTTAA    GCATGGAACAAAATC CTTATT GATTTTGTTCCATGC     TTTTTAAGTTAACCC
    EF1261   5 100   7 1228949 .. 1228974 +  -9.8  -5.04868   GAAAACTAAAGAAAA         CGTCTGGTCAC AATCA GTG-CCAGACG         TTTTCTTTAGTTTAA
    EF1246   4 100   5 1216859 .. 1216888 + -13.8  -5.28683   TTCAACACTAAAAAA       GCAAACAAAACG CGTAAA CGTTTTGTTTGC        TTTTTTAGTGTTGAT
    EF1240   3  93  11 1211636 .. 1211671 +  -7.1  -5.39721   AATAATAAATAAAAA   GTTTGGTCCAATGCTAGC TAA GCTAGC---GGACCAAAC   TTTTTTCTGTAATGG
    EF1204   6 100  19 1170140 .. 1170164 +   -13  -4.27441   TGTAACGAGAGAAGC          GCTACTTCTC CTATT GAGAAGTAGC          TTTCTTAATAATAAT
    EF1199   4 100   6 1167350 .. 1167384 + -15.9  -5.25893   TTCCTTTTAAAAAAA     GTTGGTTGCTTCCTT ATCAA ATGGAAGCAACCAAC     TTTTTTGCTGTCTAT
    EF1180   6 100  13 1148420 .. 1148458 +   -27  -4.87803   TAAAAATTAACAAAA   GAGCGTGGGCTTACGTTG AAA TAACGTAAGCCCACGCTC   TTTTGTTTAGACATC
      pyrG   9 100   8 1117671 .. 1117700 + -15.2   -4.8048   GTAAATAAGCAAAAA       TGGACGAAGTGA TTCAGT TCACTTCGTCCA        TTTTTAATCTAAAAA
      pyrG   9 100  54 1117717 .. 1117743 +   -21  -4.95806   TTTTAATCTAAAAAA         GTACGGGGCTCA TCA TGAGCCCCGTAC         TTTTTATGCTGCTTT
    EF1141   4 100  13 1111218 .. 1111246 + -11.9  -4.09963   TAAAATAACGAATAA        CCCTCAATCTA TGTTGAT TAGATTGAGGG        TTATTGTTATTGAAA
    EF1138   5 100  20 1109340 .. 1109364 +   -15  -4.85177   GATAGCAAGTAAAAA          CGGAGGGGCG AAAGA CGTCCCTCCG          TTTTTACTATAATTT
    EF1134   4 100   6 1106927 .. 1106961 + -14.5  -5.79595   GGACAATTAGAAAAA     CAGCCACCAGATA ACTAATAAA TATCTGGTGGCTG     TTTTTTATTTTGCAA
      pheT   3 100  16 1091388 .. 1091420 + -21.5   -3.9777   AATAAAAACAGGAAA      GTGGGGCATAAGTCG AAA TGACTTATGCCCCAC      TTTCTAAATCTTAAG
    EF1101   4 100 -16 1072568 .. 1072597 + -15.9   -4.8384   TTCCATGTAAAAAAA       CAACCAGCGATGA CTAA TTATCGCTGGTTG        TTTTTCGGTTATTTA
    EF1101   4 100 467 1073051 .. 1073077 +  -8.1  -5.92337   GGAACATCGAAAAAA         CGAACAGTTAT CTTAC AAAACTGTTCG         TTTTTTTTGGTCTAT
    EF1065   3  52 -10 1038401 .. 1038414 +  -3.1  -3.79519   TTATTCATGAAAGAA               TTGCT TCTT AGCGA                TTTGATACTGCCGTT
    EF1051  10 100 -13 1017522 .. 1017545 + -11.1  -5.42259   GAATAAAAGAAGAGA          GCAACGTAC AATAAA GTACGTTGC           TTTTTTTACGAATGA
      ileS   6 100  12  963128 ..  963154 + -15.3  -5.23016   ATAAACAAGAAAAAA         GATCCGCTAGT CGTTA ACTAGCGGATC         TTTTTTGGCTTATTT
      recN   4 100  27  943170 ..  943197 + -10.6  -5.79588   GAGCAAGTAAAAAAA        CAGCCCTTTCAA TTGA TAGAAGGGGCTG         TTTTTTTACTTTTAA
    EF0953   3 100  37  915887 ..  915919 + -15.8   -5.1675   GCGTACACATAGAAA      GAAGCGTAAGCAGT TTAAC ACTGCTTACGTTTC      TTTTTTAATGAATAG
    EF0945   3 100   4  910881 ..  910915 + -17.5  -4.90266   AAAGAAGTGTAAAAA     TAACGAAGCTAAAGT CAATC ACTTTAGCTTCGTTA     TTTTTCATTAATCCG
    EF0940   1 100  15  904335 ..  904367 + -10.8  -5.59534   AATTTAAAATTAAAA      GAGTCACTTTTC ATCATCCCA GAAAAGTGACTC      TTTTTTATTGTGCTT
    EF0931   6 100  16  895618 ..  895651 + -11.2  -4.89567   AAGAATCGAAGAAAA     GCCTAGAAAAAATC ATTTGC GATTTTTCCTAGGC      TTTTCTATTTTAGAG
    EF0920   2 100   6  883964 ..  883981 +  -8.5  -6.00814   GGAAAAATAAAAAAA             GTTGCTA AGGC TAGCAAC              TTTTTTTTGGTTCTT
      adhE   4 100  16  866714 ..  866741 + -17.2  -3.76413   AAGAACTCAAATAAA        GAGACCAGAACA TTAA TGTTCTGGTCTC         TTTAACGTTTTGCGA
    EF0890   2 100   4  856794 ..  856832 + -19.2   -5.7946   GAAGAAATCTAAAAA   GCTTCTGCATTAGCTA TGATTAT TAGCTAATGCAGAAGC   TTTTTTTATTCAAAG
    EF0860   3 100  10  821766 ..  821787 + -13.1  -5.80364   AAATAAATAAAAAAA           TCTGCCATC TTTT GATGGCAGA            TTTTTTTATTGACGT
    EF0822   3  57  95  786028 ..  786067 +  -3.2  -4.15703   CTTCGGAAATAAGCC  GAAATTCTCCAAAAATT AAAGAGC AATTTTCGGA-AATTTC  TTCTTATTTCTCGGA
    EF0818   4 100  16  782907 ..  782945 + -18.4  -4.22591   CTAAAAGAAATTAAA   GTAGCCTCAAATTCCAGT TTA ATCGGAATTTGAGGCTAC   TTTGTTGAAATTATT
      leuS   4 100  25  764032 ..  764059 + -11.3   -4.7153   TTTTTATTAAAAAAA        GAGCCGGACGT ATCAAA ACGTCAGGCTC         TTTTTAAGGTTGTTT
    EF0793   6 100  15  754564 ..  754605 + -27.7  -4.44301   ACAAAACAAATAAAA GAGAACATGATCGGATTGC TGGA GCAATCCGATCATGTTCTC  TTATTTCTTTTCAAT
    EF0759   3 100  13  716267 ..  716295 + -15.4  -4.93288   TAACCATAAAATAAA       GCACTTGG-GCGC TAGC GCGCGCCAAGTGC        TTTTGTTTAAATATT
    EF0716   2 100   8  671261 ..  671284 +   -14  -5.62552   GAAAATAATAAAAAA          GCGATTCAAC CATG GTTGAATCGC           TTTTTTGCTTTTTTT
      ptsI   7 100  17  664623 ..  664646 + -15.4  -5.64873   TAAGTGATTATGAAA          GCACATCGAC AATT GTCGATGTGC           TTTTTTATTGTTGCG
      ptsI   7 100 129  664735 ..  664759 + -13.7  -3.92746   CAGCGTGATGCTACT          CACCAGTTTCC AAG GGAAATTGGTG          TGTTTTTCAGGTGGG
    EF0704   6 100  11  659169 ..  659194 + -13.4  -6.07969   AATAAATTAAAAAAA         CTGCCGAAGT GGGGAA ACTTCGGCAG          TTTTTTTTAGTTTTC
    EF0684   7 100   6  640322 ..  640345 + -13.2   -5.4111   AGATAAATAAAAAAA          GGGAGTGGTC AATC GACCACTCTC           TTTTTTATGCTTATT
    EF0664   6 100   8  616598 ..  616649 + -32.1  -3.77196   TAGTCTAGTAAAAAA TGAGAGAGGAGCAACCAGATTCA TTCACC TGAATCTGGTTGCTCCTCTCTCA TTTAATGCGTAATCA
    EF0664   6 100 337  616927 ..  616944 +  -9.9  -5.34309   ATTAAAAAACAAAAA             TAGCGGT TAGA ACCGCTA              TTTTTGTTTACTCAT
    EF0637   8 100   2  595281 ..  595333 + -24.8  -5.27206   CAACATCAATGTAAT TAATAAAAAGAAAGCGTGCGACAAT GCCC ATTGTCGCACGCTTTCTTTT-ATTA TTTTTGTTCTGTATA
    EF0615   7 100  99  575648 ..  575666 +   -16  -2.73624   AGGGCTATTAAAAAG             CCACCCGC TAT GCGGGTGG             ATATTTACTTAATAA
    EF0599   6 100  74  563206 ..  563261 + -16.6  -3.18634   ATGAATGCTTGTTTA GCTCTATAATGGATAGAACTGAAAGAT AAT ATTCTTCAGTCCTA-CCATTATAGAGC TATAATTTTATTCAA
    EF0540   2  62 440  496992 ..  497002 +  -2.4  -4.66318   TTTTTGGGCTTTTTT                 GGCG GAT CGCG                 TTTTATTCCAATCAT
    EF0533   4  71 150  492805 ..  492847 +  -5.6  -4.61199   CAACCCCATTCTTAA GATCCTGAACGATGCTTT TATAAAC AAGGCGACGTTGGGGATC TTTTGTGTCTGCACT
    EF0513   5 100 239  475451 ..  475476 + -10.5  -4.85918   AGTACAGACCGAAAA         CCCGAAGAGAG TACC TTCTTTTCGGG          TTTTCTTATATAATC
    EF0478   4  57 457  445749 ..  445762 +  -3.1  -4.15696   GATTTTCTATGATTA               CATGG TTTA TCATG                ATTTTTTTGTTTAAA
    EF0469   7 100   9  437787 ..  437811 +   -13  -4.96106   TTGGTAAAATAAAAA          GCTAGAAACG TTGAT CGTTTCTAGC          TTTTTGCTATTTATC
    EF0450   7 100  12  420505 ..  420545 + -12.1  -5.98675   GTAATGATAACAAAA TTGCGCCTATGACTATGC AGAGAA GCATAATC-TAGGCGCAA  TTTTTTATTTTTCTA
    EF0438   3 100 350  409650 ..  409677 +   -10  -4.64657   ACGCTGTATAAAAAA        GTTGCCTTTC AAAAAAGA GAAAGGCAAC         TTTTTGACGGTTTAA
    EF0417   1  47 306  389179 ..  389195 +  -2.3  -3.62723   TCTAGGATTTATTTT              TCAACAA TTT TTCTTGA              TTAATTCTTTAAATG
      mtlD   5 100  53  385528 ..  385557 + -10.8  -4.66953   AATTAAAGAAAAAAA       CAACCGCTCACT GATTAA AGTGAGGGGTTG        TTTTTAACATATTGA
    EF0395   2 100   6  368758 ..  368790 + -17.2   -5.3671   AGTATGGTAAAAAAA      CTGGGACATAAGTC TAAAC GGCTTATGTCCCAG      TTTTTTCATTGTATT
    EF0377   4  80 218  347092 ..  347108 +  -9.5  -3.67175   CTGGGTTGACAATTA              TTGATGG TCA CCATCAA              TTGATTTTACCAGGT
    EF0371   3 100   8  340107 ..  340138 +   -19  -4.90217   TAAATTAATAAAAAA      TAAGTTGGAGCCTA GAAA TAGGCTCCAACTTA       TTTTTGCTCTCTTTA
    sugE-2   1  55 215  329311 ..  329331 +  -2.6  -4.18018   GGATAGGATTACCGT            CTTTTGCT AACTG ATCAAAAG            TTTTGGCTACAGGGG
    EF0355  11 100 331  326516 ..  326546 + -24.1  -4.74103   CATAAAACAGAAAAA       GAAGGCCCCCGCC GTCAG GGCGGGGGCCTTC       TTTTTACGTTGGGCG
      pepC   3  93  15  289345 ..  289385 +  -6.2  -5.80003   AAACTAAAAAAGTGG  TGGACTTGGTTATAACTC GTTTA GGGTCTTAACCAAGTCTG  TTTTTTGTTTCTTGG
      copZ   3 100   8  286000 ..  286027 +   -15  -5.88565   GCGAATAACAAAAAA        CAGGGCCTAC-CA TCA TGAGTAGGCCCTG        TTTTTTTGTTATGGA
      metC   5 100   7  275467 ..  275490 + -12.4  -5.04733   CAAGCATAAACAAAA          GGCCCTCGTC TTTA GACGAAGGCC           TTTTGTTTATAATTC
    EF0245   6 100   6  222049 ..  222080 +   -16  -5.25656   CAAAAAATAACAAAA      GAGGCAGTCACTCT AACC AGAATGACTGCCTC       TTTTTTACTAGTTTT
    EF0239   2  49 198  218283 ..  218299 +  -5.1  -2.57132   TGTTCATGCAATGGG              CCAAGTG ATT CACTTTG              ATTATCCGCAGGAAC
    EF0194   2 100  12  188715 ..  188736 + -14.5  -4.71426   TTAATCCATAAAAAA           GCGGTTTGC CTTG GCAAACCGC            TTTTGTTAATAAGAA
    EF0166   4 100  34  164320 ..  164357 + -14.5  -4.33582   TAACGCAAAAGAAAA   CCCTCTATAAAT-CCTAT TAT ATAGGGGTTTATAGAGGG   TTGTTTATTATTCCC
    EF0127   7  93  13  132740 ..  132764 +  -7.2  -5.65927   TAGGGAGAAGTAAAA          GTCTAGTAAC GTTTA GTTTCTAGAC          TTTTTTATTTGAGTA
    EF0119   1 100   3  125351 ..  125392 + -22.5  -4.66609   CTTACCTGTATAAAA GTACACCGACCGCTAGCAA TTCG TCGTTAGCGGTCGGTGTAC  TTTTTAAATAGAATA
    EF0115   3 100  18  121611 ..  121639 + -21.9  -4.93696   AGTAGAAGAAACAAA        CGTCAGCTGGCTT CTG AAGCCAGCTGACG        TTTTTAGTATTTAGA
    EF0115   3 100 320  121913 ..  121933 +  -9.8  -5.08011   TTGATTTTTTTCCCA            GAAGGCTA CAAAA TAGCCTTC            TTTTTTCGGCGTTTT
    EF0108   4 100  52  113310 ..  113351 + -23.4  -4.39133   AAAAAGAAGAAGCAA TGAAACAACAGCGACTAC CTAAAA GTAGTCGCTGTTGTTTCA  TTTTGATAGTTGTTG
    serS-1   9 100   5  105109 ..  105136 + -15.8  -5.32565   AAATAGATTAAAAAA        GAAGGTTGATGT CACA ACATCAACCTTC         TTTTTTAATTCGTTA
    EF0083   1 100  75   81705 ..   81741 + -20.4  -5.47914   AATTTTCGTAAAAAA    CGTCAAAAGGTAGCAG TTTTT CTGCTACCTTTTGGCG    TTTTTTGTAATTTTT
    EF0063   1 100   8   67184 ..   67220 +   -19  -4.26344   AAGAGTAGTTAAAAA    GAGACACAGAATAGTC AAATC GACTGTTCTGTGTCTC    TTTTAATCAAAATAT
      ispE   5 100   5   53474 ..   53508 + -13.8  -5.48163   CATTGAAATAAATAA     GTTCTACGTCTAAATT CGA ATTTTAGGCGTAGAAC     TTTTTTGCTTTATTT
    EF0036   2 100  61   39845 ..   39866 + -11.7  -5.38054   GAGGAGAAAGAAAAA           CCCTTGATT TTTA AATCAAGGG            TTTTTCTTTCTAAGA
    EF0031   2 100   6   34598 ..   34624 + -15.2   -5.7827   TGAAATTTAAAAAAA         TCACGCGATGAC TTA GCCATCGCGTGA         TTTTTTATTTGTCTT
      traA   7 100 -10    3969 ..    3990 - -11.7  -4.62102   ACAAAAAGATGAAAA           GACTAGAGT AGTT ACTCTAGTC            TTTTGGTTATTTTCT
   EFA0009  10 100 352    7201 ..    7231 - -10.4  -4.12902   TAAGTATTTTTAAAA       GCATGGTCGCAAGT TTC ACTAGCAGCCATGC       TTTTATTGAATCATT
   EFA0062   2  65 136   50555 ..   50574 -    -3  -4.77775   ATGGTAGAAAAGAAA            TTTATAAA AGGA CTTATAAA             GATTGATTATATAAT
   EFA0067   6 100  16   53759 ..   53784 - -10.6   -4.2328   ACTATAATAAAAATA         TAGACTCTCT TTGTAT AGAGAGTCTA          TTAACTTTTAATAAG
   EFA0071   2  93  21   58340 ..   58369 -    -8  -5.72616   ATCGATAGAAAAAAA       CGAACAAGTC GGAAACTTTT GACTTGTTCG        TTTTTTCGCCTTTTT
      repC   6  74  20   64676 ..   64720 -  -3.3  -5.31275   TTTTACTACAAAAAA TAAAAACACAAGAGCAATGTT TGTAC AGCATT--TCTTGTGTTTTTA TTTTATTAAACAGTA
   EFA0081   6  71  89   64264 ..   64285 +    -3  -5.20216   AAGTAGTAAGGGGCA           CAAGCATT TCCTTT ATTGCTTG            TTTTTTGATAATATA
    scrR-2   3 100  15   58340 ..   58369 + -12.3  -5.16472   ATCGATAGAAAAAAA       CGAACAAGTCGGA AACT TTTGACTTGTTCG        TTTTTTCGCCTTTTT
   EFA0061   2  42 281   50861 ..   50873 +  -2.7  -2.87769   TCTTGATTCAGTCGT                TCAAT TAG ATTGG                TACTCTTTAGTCGAT
   EFA0029   1  52 -34   19709 ..   19724 +  -3.2   -3.8821   TTAGGCATACTATTA              GGCATA CCTT TAGGCC               GTTTTTTTCAATAAT
   EFA0017  10 100 139   13804 ..   13821 + -11.3  -5.14563   CATTTTGTGCGAAAA             GGTAGGC GAAT GCCTACC              TTTTTTCATGCGCGC
   EFA0010   7  84 292    9327 ..    9340 +  -6.7  -5.09426   CGACGTGTGACGAAA               CTGAC CTGC GTCAG                TTTTTTAAAATTAAA
  EF_C0004   4 100 330    3172 ..    3195 - -10.4  -5.14563   TTTGGTACTAAAAAA          GACTTGATCT AATT AGACCAAGTC           TTTTGTTAGTGTTAT
  EF_C0013   5  90  10   11746 ..   11780 -    -8   -5.2197   GATAAAAATGAAAAA     GGACATAACCTTTA CAAATAT TCAAGGCTATGTCC     TTTTTAAGACTAAAT
  EF_C0017   5 100  45   14393 ..   14413 -  -8.4  -5.84432   TATAATATAAAAAAA            GAGAGTAT ATTAA ATACTCTC            TTTTTTAGGTATACC
  EF_C0016  11  93 217   14421 ..   14444 +   -14  -2.55253   ATACTCTCTTTTTTA          GGTATACCAG TATA CTGGTATACC           TAAGTTAAACTTACT
  EF_B0005   7  91   6    4080 ..    4095 -  -5.4   -5.8901   AGATAAAATAAAAAA              CCTCTC TTAA AAGAGG               TTTTTTTATTTGTCA
  EF_B0033   5 100 474   32451 ..   32476 - -10.5  -4.13767   GCTCCTATGCTAAAA         CGCCTTAACTT AAAA AAGCCAAGGCG          TTTTATGGTATAATA
  EF_B0033   5 100  15   32913 ..   32935 -   -15  -3.81414   ATTTCTAATCAAGAA           GATACTCGCT AAA AGCGAGTATC           AGGTTTGTCTTATAT
  EF_B0052   0 NONE
  EF_B0032   5  82 -12   32912 ..   32936 + -11.5  -2.50665   GATTTCTAATCAAGA          AGATACTCGCT AAA AGCGAGTATCA          GGTTTGTCTTATATT

SUMMARY

443 putative operon ends contain 2128 possible terminators.
Percent operon ends hit by terminators of confidence >= x:
	x	#>=x	hits>=x	%hits>=x
	100	440	333	313	71 %
	99	440	333	313	71
	98	440	333	313	71
	97	440	333	313	71
	96	440	333	313	71
	95	456	341	321	72
	94	456	341	321	72
	93	491	364	338	76
	92	491	364	338	76
	91	494	367	340	77
	90	508	374	346	78
	89	523	381	350	79
	88	529	384	350	79
	87	539	389	354	80
	86	546	393	356	80
	85	556	396	358	81
	84	561	400	359	81
	83	572	408	362	82
	82	578	414	364	82
	81	591	420	367	83
	80	600	428	373	84
	79	605	432	376	85
	78	606	432	376	85
	77	614	437	376	85
	76	622	441	378	85
	75	627	443	378	85
	74	634	448	380	86
	73	642	455	380	86
	72	649	460	381	86
	71	661	471	385	87
	70	672	476	385	87
	69	691	487	385	87
	68	694	490	385	87
	67	714	505	386	87
	66	725	513	388	88
	65	749	534	392	88
	64	771	550	393	89
	63	786	560	393	89
	62	826	586	401	91
	61	842	599	403	91
	60	856	611	403	91
	59	909	651	408	92
	58	931	668	409	92
	57	1000	730	419	95
	56	1011	741	420	95
	55	1076	796	423	95
	54	1109	822	424	96
	53	1135	843	424	96
	52	1230	917	428	97
	51	1313	976	430	97
	50	1383	1027	430	97
	49	1411	1050	432	98
	48	1496	1118	432	98
	47	1629	1220	436	98
	46	1649	1236	436	98
	45	1786	1340	436	98
	44	1857	1394	436	98
	43	1929	1447	437	99
	42	2003	1513	438	99
	41	2083	1573	440	99
	40	2114	1599	440	99
	39	2128	1612	440	99
	38	2128	1612	440	99
	37	2128	1612	440	99
	36	2128	1612	440	99
	35	2128	1612	440	99
	34	2128	1612	440	99
	33	2128	1612	440	99
	32	2128	1612	440	99
	31	2128	1612	440	99
	30	2128	1612	440	99
	29	2128	1612	440	99
	28	2128	1612	440	99
	27	2128	1612	440	99
	26	2128	1612	440	99
	25	2128	1612	440	99
	24	2128	1612	440	99
	23	2128	1612	440	99
	22	2128	1612	440	99
	21	2128	1612	440	99
	20	2128	1612	440	99
	19	2128	1612	440	99
	18	2128	1612	440	99
	17	2128	1612	440	99
	16	2128	1612	440	99
	15	2128	1612	440	99
	14	2128	1612	440	99
	13	2128	1612	440	99
	12	2128	1612	440	99
	11	2128	1612	440	99
	10	2128	1612	440	99
	9	2128	1612	440	99
	8	2128	1612	440	99
	7	2128	1612	440	99
	6	2128	1612	440	99
	5	2128	1612	440	99
	4	2128	1612	440	99
	3	2128	1612	440	99
	2	2128	1612	440	99
	1	2128	1612	440	99
	0	2128	1612	440	99
