# Supplementary material for: Rapid, accurate, computational discovery of Rho-independent transcription terminators illuminates their relationship to DNA uptake
Source: Genome Biol. 2007 Feb 21;8(2):R22. doi: 10.1186/gb-2007-8-2-r22 (PMC1852404; doi:10.1186/gb-2007-8-2-r22)
Supplement: Additional data file 2 — As described in the text, the entire robust tail-to-tail region is searched; if the region is less than 500 nt, then the 500 nt downstream of the stop codon is searched (stopping if a gene start is encountered). In the case of ties, all terminators with the high score are output. [file gb-2007-8-2-r22-S2.zip › Erwinia_carotovora_atroseptica_SCRI1043.ttperf]

      mobB   9  87  89   22053 ..   22074 - -11.5  -3.65353   TCAAACGAGTGGAAA           GCCCCTGTC GAAA GACGGGGGC            TTTTTGCTGTGGGGC
      engB   5  56  97   28926 ..   28937 -  -5.8  -3.37895   CCTAACAGATAGTAA                CGTG TCAG CACG                 ATTTCTGGTGTGAAA
      glnG   7 100 286   32132 ..   32161 - -18.7  -5.64006   ATTTAACCAAAAAAA       CAGCCAGTCGATG TTAG CACCGACTGGCTG        TTCTCGAACTTTTAC
   ECA0034   1 100 196   41295 ..   41313 - -14.6  -3.72576   TCTCGTCTTAGTAAA             CCCCGTGA TTT TCACGGGG             TTTATCTTAATGCCG
   ECA0046   5  62 297   56042 ..   56060 -  -7.4  -3.20207   AATACTATTCACTAA             TGGTTGGA CCT TCCTACCA             AATTAATGATGTCGT
   ECA0053   3  48 346   65293 ..   65311 -  -4.5  -2.91593   TAGTGCGGTAGAAAC             TGGACGC CACGC GCGTCGA             CATGCTGCTATTTTT
   ECA0060   5  55 240   75797 ..   75822 -  -3.1  -3.86897   CTGAGCCGCCATAAA         CGCTATCCGGC TCAG GCCGCACGGCA          GCGATTACAGGGTGT
   ECA0063   3  58  26   79041 ..   79072 -  -4.4  -3.81853   TGGAAGACGAAAATA      TGCTGGTTGAATAG TGAA CTATTTAGCCGGCA       TTTTTTTATGCTCAG
   ECA0091   4  95  26  107322 ..  107340 - -14.6  -3.18912   GGATTCATTGATGAA             GCCCCTGT TTA ACAGGGGC             TTTGTCGTTTTTATC
      xylB   0 NONE
   ECA0102   1  72  22  122871 ..  122888 -  -9.8  -3.19656   AAAGGCATGCAGGAA             GGCGCG ATGATG CGCGCC              TTATCATTAGGCTGG
      expR   5  77 443  125866 ..  125880 -  -7.2  -4.36914   CTTTTTGGCATAAAA               GATAAC ACC GTTATC               TGTAGTTTAAGGTTT
   ECA0121   2  62   1  142804 ..  142829 -  -7.5  -3.14132   TTCGGTCGTGAGTAA         GAGGGATCGGC TTCG GCGGATTCCTC          TTACGTCCAAACCTC
   ECA0128   4  58 199  146974 ..  146995 -  -2.9  -4.25283   ATGGGTGCAGTAAAA           GGGTGGCAA ACTG TTGCAAGCC            GTCTGGGTATCAGCC
      slmA   9 100 177  164192 ..  164212 - -12.7  -3.73775   CTCATCGGGATGAAA            TGAGAGACA TCC TGTCTCTCA            CCGAAGGCCAGCCGT
      KdtB   4  59 389  169973 ..  169986 -  -3.7  -4.04806   TTTTATATCAAATAA               GGCGC ATGA GCGTC                GCTGGCCGTGGGAAA
   ECA0156   3  87 462  174811 ..  174821 -  -5.4  -5.32396   AGATGAAAAAGAAAA                 GCAT CAA ATGC                 AAATAATAAAAAAAC
   ECA0156   3  87 161  175104 ..  175122 - -10.4  -4.36914   GTTTTTTCCATAAAA             CCCAATAA TTT TTATTGGG             TTGGGGGGGCGGATT
   ECA0169   2  49 426  188746 ..  188757 -  -2.2  -3.57144   CGCGCGATGCTGAAA                GCGA TGAA TCAC                 GGTGGGCGAATCGCC
      metR   4  62  27  198701 ..  198713 -  -3.3  -4.37886   CCATCTGGCACAAAA                CGCCA GAC TGGCT                GAGTTTTATCGTGGG
   ECA0184   4  86  39  206598 ..  206618 -  -9.7  -4.33258   ACGGTGAAACACAAA            CGCCACC GTTGTTT GGTGGCG            TTTTAGATCGTAGGT
       ppc   4  55 318  209265 ..  209291 -  -3.7  -3.81951   GGGCAGATGAGCAAA        CCGTGATGGAAG ATTA CCTGC-TCACGG         ACACGACACTGACGC
      rfaH   3  65 130  229515 ..  229526 -  -7.2  -3.53444   CTATTGTGCTTCAAA                CGCG CTGG CGCG                 GATGGTGTGCTGACC
      fadA   6  93  43  232628 ..  232643 -    -9  -4.97461   AATAAACAGTAAAAA              TCCCAC AGTT GTGGGA               TTTTTTGTTTCTACG
      coaA   2  65  12  247965 ..  247977 -  -4.8  -4.25104   CGTGGTGTATGAAAA                TGGG GGGTG CCCA                TTTTCATATATTTAT
   ECA0226   1  39 292  265436 ..  265447 -  -2.2  -2.55999   TTAGCGTACAGCAAC                CGAT GTTT ACCG                 AGCTATTTGGTACGG
      purD   6  93  42  278899 ..  278914 - -10.4  -5.17353   ATAGCCATTAAAAAA              CCCGGA TTTC TCCGGG               CTTCAGTATTTATCA
       doc   4  82  89  298456 ..  298477 - -10.2  -3.95852   ATTGTATCAATCAAA           CGAAGCGT CTTTAT ACGCTTCG            TTGCAACGCTCAAAC
   ECA0274   8  81  53  323422 ..  323441 - -10.7  -3.53224   GAGTCCCCTTTGAAA            CCGCGCT TTTATC AGCGCGG             TTTTTTCTAGGGAGC
   ECA0281   7  79  10  330928 ..  330958 - -11.3  -3.12856   GATACAGGTAATACA      CGGGATGAGTGAAT TATT ACTC-CTCATCCCG       TTATCGCCGTTAGTT
      degS   1  39 280  347057 ..  347071 -  -2.1   -2.6914   CACGGCGTAGATAAG              CTGTCG GGTG CG-CAG               GTGATGGCGACCGAC
      budC   3  49 194  354377 ..  354387 -  -2.4  -3.62522   GAAGGCTTTCAAGAA                 GGGG CGC CCTC                 TTCAGGGACGGTCAT
   ECA0315   3  58 277  365409 ..  365423 -  -2.7  -4.26881   GGGCACAAAATTAAA               GGGGC TGCGG GCTCC               GTCGGGTTACGGCAT
   ECA0319   5 100  43  368892 ..  368913 - -10.2  -5.86976   GCAGAAAACAAAAAA           CCGCTGAT GAAGAT ATCAGCGG            TTTTTGTTTTTAAAG
   ECA0328   4  61 254  375505 ..  375518 -  -6.7  -3.28791   ATTTGTGCGTGATAA               CCTGA CTTA TCAGG                GGGACGATCATCCGC
   ECA0328   4  61  17  375724 ..  375755 -  -5.8  -3.85698   TTTTTGCTTCAGAAA      TGAGGAGGCACGGT GAAA ACCGTGCCTTGTTA       CTTTCAATTTTGTGA
      mdaB   7  70  24  385238 ..  385263 -    -9  -3.17184   AAGCTAACTGAAAAT         CCGCTGTGAG GCGTGA CTCACAGCGC          TGGAGAGGTGCGTAA
      dkgA   9  79  12  398292 ..  398314 -  -9.9  -3.78778   TGATTAGAGGAAGAA           TGCCAGCAC GAAGA ATGCTGGCA           TCAAAGATGGATTAG
      scrR   5  61 180  410345 ..  410362 -  -5.6  -3.78775   GCGTCGATTATGAAA             CCATCA TGAGCG TGATGG              ATTCACTGCGTAAAG
   ECA0369   2  61 153  419610 ..  419625 -  -5.4  -3.85184   TGCAAAATACCGAAA              GCCTGCA ACG TGC-GGC              AGAGGCGCTGAATCG
      nrdG   6  80 258  423971 ..  423985 -  -6.4  -4.81249   GGGGAAACGGAAAAA               TCGCTG CGT CAGCAA               GGTTGGCAGCATCTG
      kptA   5  52 138  452245 ..  452257 -  -5.5  -3.09749   GATGGTGAAGATACA                TCGGG AAA CCCAA                AAGTTTACTATGTTC
   ECA0399   4 100 360  455671 ..  455688 -  -7.1  -5.95539   GTGGAAATAAAAAAA             TATCATC ATGG GATGATA              TTAATCGTTGCTTGT
   ECA0401  11  64  67  457130 ..  457144 -  -3.6  -4.55491   TACTGAAGTATAAAA               TAGAAA AAA TTTCCA               ATAACTGATTCCCGC
   ECA0413   4 100  13  469364 ..  469383 - -10.8  -5.08824   GGCTTATTGAAAAAA            CACCCAAT ATAT ATTGGGTG             TTTTTCCTTCATTTA
   ECA0422   6  62 364  478239 ..  478253 -  -7.2  -3.18452   CTGGTAAAGAAAGCA               GATACA ATG TGTATC               GGTGAGTTGACGCAA
   ECA0432   7  66 -49  492975 ..  493002 -  -4.3  -4.34482   TGCCCCAAAAAAATA       TGTTCAC-GATGG TATT CCATCTGTGA-CA        GATCGGGCGGGTAGG
   ECA0443   0 NONE
   ECA0453   2  48  97  519055 ..  519071 -  -3.6  -3.40522   AGTTGGTGATCAGAA              TCGGGC CGGAT GCCTGA              TACGCCGAACTCGCC
      nadR   1  58 386  527121 ..  527131 -  -6.8  -3.08679   CCCGTTGATTCAACA                 GCTG TGG CAGC                 AGGGAAAGCGCGTTT
   ECA0475   4 100  14  540087 ..  540102 - -11.8  -5.40072   CTGCTGCTAAAAAAA              GCCCGC GTTA GCGGGC               TCATCGGCATTCATC
   ECA0485  10 100 203  560050 ..  560080 - -16.2  -3.54543   AGGGACGCGGCGAAA       GCTTGCGCCACGTC GGG AACGTGTCGCAAGC       GGTCCGTTAAGCCTG
     ccdA1   4  84 139  587932 ..  587951 -  -8.6  -4.42788   CCGAACGCGACAAAA            CCATGCAA ACAC TCGCATGG             TGGGAACAGAAAAAA
   ECA0526   2  61 304  601604 ..  601615 -  -2.2  -4.55759   AAAACTAAGAATAAA                CCAG CTAC CTGA                 CATTTGACATATTTG
  ECA0545A   3  53 195  615758 ..  615772 -  -4.2  -3.60296   CAGGTTCATTTCAAA               CGTTTG ACT CCAACG               GATATTCACCATCTG
   ECA0563   4 100  92  629283 ..  629328 - -17.2  -2.52464   GTGTCTCTTAATTGA GCTGGACGAAGGCATACAAAA CTTGC TTTTGTGTGCCTTCGT-CAGC AGGCAAGCCGCTTGC
   ECA0575   6 100   8  638717 ..  638747 - -12.6  -4.14945   TTAATAACAAGCAAA       CTAGGGTGCCAGCA ATG TGCTGGCACTATAG       ATTTCAGTTACGTTT
   ECA0581   2  68   2  644053 ..  644068 -  -7.6  -3.83998   GTATTGCAGATTAAA              TAGCCT TAAC AGGCTA               TTTAATCATCGCTGT
   ECA0588   7  58 245  650146 ..  650167 -  -2.9  -4.21812   TGCGAGCGAAAATAA           CGGTCGATT GATT AATCGTCCT            GCTTTGCATTTAGCA
     cfa8B   5  64  28  659663 ..  659685 -  -6.5  -3.85698   CCCCCTCCTCAGAAA           TAATCATTA TTTAT TAATGATTA           TTTCTTTTGGGATAG
   ECA0617   1  61 275  690015 ..  690025 -  -6.8  -3.36492   TGGCGAATCGCATAA                 CCGT TTT ACGG                 CTCGCGCAGCGGCGT
      plsB   3 100 101  700860 ..  700877 - -11.3  -5.37043   ATCGGATACAAAAAA             GCAGCGA TTTA TCGCTGC              TTTTTTTATGACGGA
       zur   2  91  -5  705360 ..  705381 - -10.2  -4.77173   CCCGTAGAAAAGAAA           CGATAGCC TCTCAG GGCTATCG            TTTTTTAATGGGAAC
   ECA0651   3 100  68  723937 ..  723956 - -11.4   -5.1417   CCAGAAAAGGAAAAA            GCCCCGCT TTGC AGCGAGGC             CTTATGAATAGTGGT
   ECA0662   5 100  13  736804 ..  736834 - -15.4  -4.23045   TAATTAGCTAATAAA       CCAGACGGCGCGGT GTG AACGTGCCGTCTGG       TTTTCTCGACAGTTA
   ECA0673  10 100   6  747093 ..  747109 - -13.7  -3.65883   TATCATTGAAAAAAT              GCCCCGT AGA ACGGGGC              CAGAGTTATTCCAGA
   ECA0677   4  51   4  749743 ..  749780 -  -2.2  -3.74056   TAATAATGAGGGAAA   GCGTGAGCAGTATCT GAATCAACA AGATACTACTCA-AC   ATTTTAATCGGCATT
      ispB   8 100  47  760311 ..  760333 - -17.8  -3.14344   TAGTCTGTCGAGCAA           GTAGCGCTGC CGG GCAGCGCTAC           TCAGGCAATAACCAA
      dacD   2  56 377  764361 ..  764375 -  -2.8  -4.15044   CTGGTTTTCAACAAA               GTTGAT TTG ATCGAC               AAGGCTGAAGCAGAA
   ECA0704   1  59 384  773565 ..  773583 -  -4.6  -3.90744   TTTCTCCTTAAATAA             CCTATC CCGGCTT GATAGG             GCTAACAAAGGCCGT
   ECA0721   5  93  15  790543 ..  790558 - -11.8  -3.95584   CGCTTAGGAAGGAAA              GGGCGG TTGG CCGCCC               TGACAGGATGTGAGT
   ECA0725   0 NONE
   ECA0732   5 100  39  801867 ..  801881 - -11.4  -4.53303   TACTTGTATAGAAAA               CCCACC TCA GGTGGG               TTTTCGCGTGTTTGG
      fucO   7  56  22  811205 ..  811238 -  -6.1  -2.99558   GTAGAAGGTATAAAT     TTTGTGCCCGC-AT AATAACG ATAGCGGGCACAAC     CTAGAGCCTTGTTGT
   ECA0746   2  73 106  817637 ..  817692 - -10.5  -3.01684   AAGCATCGAGATACA CGGGGCGACCACAGGGGTGAGGCATCCC TGC GGGA-ACCTC-CCCCTGT-GTTTCCCCT AACAGCGGGCTTAAG
      rafB   8 100  22  824367 ..  824401 - -18.8  -3.06509   CGTGAAATAAGGACA     TCTTGCCCCGTTGA TGTTAAT TCAACGGGGCAAGA     GGGCTCGAAGCGAGA
   ECA0762   7  91   5  834336 ..  834353 - -11.3  -3.72576   TTTGTTGTCAGCAAA             CCACCTC TCTG GAGGTGG              TCCTTTACTCCACGC
   ECA0780   5  71 304  851245 ..  851259 -  -4.3  -4.63527   CGATTACTTTAAAAA               TCAAC TTGTT GTTGA               ACAAGGAAATATGCA
   ECA0805  12  69  62  891824 ..  891837 -  -2.3  -4.91511   AGCCCATGATAAAAA               GTCGC AGGA GCGAT                TTTCAACAACGCAAA
      togT   4 100  45  905153 ..  905177 -   -13  -4.43877   GAAGCTCTAAATAAA          TCAGCCCAAT GCAAG ATTGGGCTGA          TTGTTTTTAAGTGAT
   ECA0827   4  60   4  918762 ..  918798 -  -7.9  -2.73483   ACGGCATCGTAACGA    CTTTGCTCCTGCTGGCT TTA AGGCAGCAGGAGCTGAT    GGTTTAACGCGTTGA
   ECA0834   6  93 253  922793 ..  922815 -   -12  -3.74841   ATAAATAAGCTCAAA           TGCCGCTTTG TGC CAAGGCGGCA           TTTTCATGAATTCGG
      smpA   5 100 139  928782 ..  928812 - -17.8  -4.25873   TCTTTATAAAAAACA       CAGGCAAACCTGAA ATA TTCAGATTTGCCTG       CCGTTGTACCCATCA
   ECA0844   3  71   6  934468 ..  934491 -  -9.6  -3.04239   CATAGGGATATAAAT          CTGGTGCCACA TAG CGTGGCACC-G          TTTCGCTATTTGCTT
   ECA0853   6  59  27  944628 ..  944640 -  -7.7  -2.50699   GCGTAACCAACACAC                CGTCA ACT TGACG                TATGACGGATATATA
   ECA0873   0 NONE
      macB   5  59 441  987615 ..  987626 -  -4.4  -3.86346   CGACGGGTCCAGAAA                TCTG GCAG CAGA                 CGGCAGGCAAGCTGA
       crr   8 100  40  993526 ..  993544 - -11.7  -4.55128   AGCCTGAAACGAAAA             CGGCACC ATCCG GGTGCCG             TTTCGTGCAAACGTA
   ECA0898   3  89  14 1001328 .. 1001351 - -14.6  -2.63079   GGTGTAGAGAATCGA          GCAACGCCCT GAGC AGGGCGCTGC           ATCGTGATGATGATT
   ECA0910   7 100  55 1015214 .. 1015252 - -14.7  -3.59979   CGTTGTTAGGGGAAA  CACAGGGG-GAGG-TTCCC GCA GGGACGCCTCACCCCTGTG  GTCGCCCCGTGTATC
   ECA0922   1  58 205 1029678 .. 1029692 -  -4.3  -3.85092   AGCATTTACAGGAAA               TGATC TATTC GATCA               CGCCGATTGCACAGC
   ECA0946   4  73 406 1059534 .. 1059552 -  -5.3  -4.62471   AATTTATACAGAAAA            CCG-CTGA TATG TCAGGCGG             AGGTGAAGATTAAAT
   ECA0954   6 100 138 1065691 .. 1065713 - -14.2  -4.15565   TGTAGTACCTTAAAA           GCCCTGACTA ACA CAGTCAGGGC           TTTTATCATTTTTAC
     ccdA2   4  42 414 1073535 .. 1073552 -  -2.7  -2.95448   AGTAATACCTAGAGA             GATGAAA TAAA TCCCATC              TCTCTTTTTTATTCT
   ECA0968   5  86  12 1078346 .. 1078369 - -11.1  -3.97368   TCTTCAACTCAGAAA          CACAGGTTC GGAAAT GAACCTGTG           TTTTTTCTTTCTTAA
   ECA0973   4  74 386 1082997 .. 1083007 -  -3.2  -5.16237   AAGCCTATGAAAAAA                 TGCA GAT CGCA                 AAAAGTGCCTCATCG
       tas   5  74 385 1092112 .. 1092128 - -10.1  -3.20348   GGCAGGAACACGGAA              GCGCAGC TGC ACTGCGC              TGGGAACGTCAGGGC
   ECA0997   4  57 135 1115307 .. 1115319 -  -3.3  -4.07568   GTCGGGCGGTGAAAA                CGCCA ACG CAGCG                CTATAGCGGGTTGGA
   ECA1002   5 100  41 1122829 .. 1122865 - -13.2  -3.53012   CCCTTTCGTTTGAAA    TCTCAGAAGTGGCA CCTTATTTC CGCCACTTCTGAGA    GTAAATCCTCGCGTT
   ECA1011   5  73  23 1134863 .. 1134875 -  -9.1  -3.54879   GCGAAAATGGAAAGA                GCGTC TGC GACGC                AGAGATAGTATCGCG
       xni   3  54 177 1139890 .. 1139915 -  -4.7  -3.50715   AGAAGTGTCACAGAA         TCTGGCGTT GCTGCGTG AACGCCTGA          GCGAAAATGGTATTC
   ECA1027   4  90  64 1149046 .. 1149066 - -11.1  -4.38927   TGCTGAGATAAGAAA            CGGGAGCTA ACA TGGCTCCCG            TTTTTGTTGCTTCCC
       rof   4 100  51 1175988 .. 1176007 - -12.2  -5.06414   CGTTGGTAATAAAAA            CGGACAAC CTGA GTTGTCCG             TTTTGGAAGCATTTA
      mutS   6 100  34 1178087 .. 1178105 - -13.2  -5.45802   TGTTTAAAAGAAAAA             GGCACTGA TTT TCAGTGCC             TTTTTGCTATTTATT
   ECA1064  11 100  21 1192825 .. 1192840 - -10.4  -6.48081   TTTAGAAAAAAAAAA              GCTCCC GGCA GGGAGC               TTTTGTAAGGTAATT
   ECA1072   6  59 255 1200809 .. 1200822 -  -8.1  -2.56273   AGCAGATCGAAGTGA               TGGCG ACAT CGCCA                GTGAAAGGCGTCTGG
   ECA1085   2  45  87 1214437 .. 1214451 -  -4.2  -2.82516   CTCGGCATGATGATA               GGGCAA CGT TTGCGC               CACGCGATTAGTGAA
      pelI   5 100 186 1222440 .. 1222465 - -17.7  -4.16205   GATAATGAAATGAAA         CAGACCGTGCT TTGT AGCACGGTCTG          TTGAAGTGTGATGCG
      rdgC   4  85 -25 1253395 .. 1253416 - -11.6  -3.56056   AATCAAGAGAATTAA           CGTTGGGC TTCGCC GCCCAACG            CTTCAATCAGATTCG
   ECA1116   4  69  17 1268471 .. 1268488 -  -8.4  -3.29471   TTGCTATTAGACGAA             GCGCTC AGAATA GAGCGC              TTTTTTTTAGCTGAT
   ECA1124   5 100 159 1277385 .. 1277399 - -12.8  -5.19879   TTGTAAACATAAAAA               CCCCGC GTT GCGGGG               TTTTTTGCATTTTAG
       dxs   1  73  15 1282700 .. 1282718 - -10.2  -3.05596   TACTGCGTTATTGAA             CCGGGGCC ATG AGCCCCAG             TTTACGTTAGTCGCT
   ECA1155   4  51  82 1309757 .. 1309767 -  -2.4  -3.76373   GCTGGAACACTTAAA                 CGCG ATT CGCC                 GTTAACATGAAGCAG
      tesB   3 100  68 1318226 .. 1318251 - -19.1  -3.17797   TTCAGATACAGTGAA         CAGGCGTGGAG GAAA CTCCACGCCTG          TTTTGTTTTACGGCT
   ECA1182   8 100  31 1337553 .. 1337575 -  -9.1  -5.36965   GAACAGCATAAAAAA           TGGCGGGCA TAATT TGTCCGCCA           TTTTTGTTATTCAGC
   ECA1191   8  78 306 1351615 .. 1351643 - -11.1  -3.17571   AACGCGGCAAGGGAA        GGACAAATTCGTC GGG AACGAATTTGACC        AGCCAACGGCTGGCC
      rcsB   3 100  12 1369110 .. 1369135 - -16.9  -3.62224   ACATCCGTGGAATAA         CCTGCACCAGC GGTT GCCGGTGCAGG          AGAGGAAATACTTAG
      katA   3  57 138 1385063 .. 1385085 -  -7.6  -2.58812   GGTAAAGGCAACGTA           TCCCCAACCT AAA AGGTAGGGGT           GCTTGGCTAATGCCG
      hypE   7 100  18 1401754 .. 1401774 -   -14  -4.85267   ATAAATCAGTAAAAA            CGCTGGCG GATGA CGCCAGCG            TTTTCACGATGTGCG
      purN   3  68  18 1426206 .. 1426238 -  -9.2  -3.10959   TAAGGGTAAGACAGA      GGTTGTAAGGCTCT ACACG AGAGCCTTACCACT      ATGACGAACTGACAG
   ECA1258   1  49 163 1431206 .. 1431227 -  -4.3  -3.03159   CGAATTGCCGGAAGA           CGTGAGCCG TTTT CTGCTCAAG            CGTTTGGATCGGGAA
   ECA1267   3  48 447 1439984 .. 1440004 -  -3.9  -3.14344   GAGGCGGGGTATGAA            CTGGCAC AGCAGGG GAGCCAG            CAATTGGCGCGTGAC
   ECA1277   7  59 387 1452950 .. 1452963 -  -8.1  -2.51815   TTGAATGATGAAGAT               CGCTG GCAG CAGCG                GTTATCCGGCGGTGA
      atoB   9 100  25 1457206 .. 1457232 - -16.7  -3.15742   GTAGCATGAAGAAAG         CAATGCAGGCC GTAAT GGCCTGCATTG         TCTTTTAACTGGCAA
       fur   3 100  19 1506309 .. 1506330 - -11.7   -5.2015   GTAAGAAGACAAAAA           TAAAACCGC CTCG GCGGTTTTA            TTTTTTTGTGCGGTC
   ECA1333   9  72  37 1510250 .. 1510286 -  -9.4  -3.14564   TTAGTCTTGGATGAA   CATCCAG-GCGGCGTCA GAAA TGGCGCCGCACAAGATG    TGAATACTGCATTGT
   ECA1337   8 100  38 1514302 .. 1514319 - -12.7  -5.04356   CCAAATAAGTAAAAA             GGCGCTG CTTG CAGCGCC              TTTTTAATCTTGTAT
      gltA   6 100  19 1535023 .. 1535050 - -17.2  -4.42806   CGATTCTGAAACAAA        TAAGGCCGGATA GTGA TATCCGGCCTTA         TTGTACGTACTGAAT
   ECA1377   2  49 -29 1558178 .. 1558188 -  -4.6  -3.09516   CGGCTGATGATCGAA                 GGCA TGT CGCC                 GCTAAAAATTTGTAT
      zitB   4  64  25 1560588 .. 1560601 -  -3.7  -4.41494   GAGCGCGAAGGAAAA               TCGCG TCAG CGCGG                TTTCAAACGGCGTGT
   ECA1397   6  90  41 1579758 .. 1579779 - -12.3  -3.38329   AAATAGAGATATCAA           CCTGCGGTC AGCG AACCGCAGG            CTGTCAAAGTGGGGT
   ECA1415   3 100  39 1604367 .. 1604393 - -13.7  -3.93985   ATAACACATAGCAAA         CAGCCCCTACC GATCT GGAAGGGGCTG         TGAGTGAGCATGGTG
      rfbD   9  78   7 1634782 .. 1634813 - -10.3   -3.6914   ATTTTAATAAATTAA      GACCTGCTTTATT TCTTAT ATTAAAGCAGGTC       TTTCATTCAACGTGC
   ECA1454   1  50 201 1650629 .. 1650642 -  -5.2  -2.90194   AGTTCCTGAACCAGA               CGCC GCAGTT GGCG                GTTTTTGTCAGTGTC
   ECA1466   2  71   9 1666576 .. 1666590 -  -2.2  -5.03314   TGCATTGTTAAAAAA               TATTAA AAT TCAATA               TATTAGTTTTATTTT
   ECA1482   2  50 359 1678290 .. 1678300 -  -5.4  -2.61264   CGTTCGAGCGAGAAG                 TTGC AGA GCAA                 GGCTGGGTTTTATGC
   ECA1486   3 100 109 1681708 .. 1681733 - -11.9  -4.74103   CCCGGAACGCAAAAA         TCCCGCTTAAG TTTC CTTCAGCGGGA          TTTCTAAATTTTGCT
   ECA1500   4  73  38 1744918 .. 1744951 - -10.5  -3.03441   GAGTATGCCGCAATA     TGCCACTCGATGAATA TGT TAAT-ATCGAGTGGCA     TATTTATTTGAATGA
   ECA1517   2  65  34 1764697 .. 1764732 -  -8.2  -3.30338   AGAACTGTTTCAGAA    GCTGG-CAAGCCGGACA TAA CGACCGGCTTGTCCCAC    ATCTTATTTTCTCAC
   ECA1523   0 NONE
      dcuB   7 100 104 1781384 .. 1781394 -  -6.8  -5.77988   ACAGAGATAAAAAAA                 CGCA TAG TGCG                 TTTTTCAACGTCGCG
      dcuB   7 100  22 1781457 .. 1781476 - -13.6  -5.26316   GCACGCCATAAAAAA            GCCGTCCA TTGC TGGACGGC             TTTTAGGTACAGAGA
   ECA1544   2  72 175 1797552 .. 1797575 -  -8.8  -3.57263   ACGTCCATCCCGAAA          GCCAGTCAGC CCTC ACTGACGGGC           TTTTTTAGCAAAACC
       amn  11 100  66 1801603 .. 1801620 - -12.7  -3.84961   CACTGAACGAGGAAA             GCGCCAC ATCC GTGGCGC              TTTTGCTATGTCTCA
   ECA1583   1 100 326 1836400 .. 1836425 - -11.9  -5.03145   GAATCTGCTAAAAAA         TCCCGCTTAAG TTTA CTTGAGCGGGA          TTATCTAAATTTGGT
       lhr   5  59 128 1842100 .. 1842113 -  -2.3  -4.42386   GCTTCATGCAGAAAA               CGGCT GAAT AGCGG                ATTAATCATCATGAA
   ECA1596   6  71 -27 1852000 .. 1852019 -  -2.1  -5.04385   CAGACGGTCAAAAAA            TGATGTC ACTCTG GTCATCA             TCTCCCTGCTTCTCT
   ECA1602  11  66 179 1858822 .. 1858836 -  -6.4  -3.88396   GCTCAAATGAAAATA               CGAGCA GAT TGCTCA               GACAGTCTTTTCCAA
   ECA1602  11  66 143 1858855 .. 1858872 -  -8.5  -3.04517   AGTCTTTTCCAAAAG             GAACTGA CTTA TCAGTTC              ACAGCCAGCAAGGGC
   ECA1640   7  74  15 1893289 .. 1893318 - -10.9  -2.66869   ACAGGTAATAATTTA       TACCATATTGGTA ACCT TACCAATATGGTT        GACATAATTTTTAAT
   ECA1643   1  45  88 1894737 .. 1894749 -  -3.4  -3.10622   AATATTTATCTAATA                GATC TTTTC GATC                AAAAATATTTTTATT
   ECA1651   3  56 248 1901655 .. 1901665 -  -2.6   -4.1466   ATGTAAGTTTGAAAA                 TTTT AAG AAAA                 ACTCATGAAATGTGT
   ECA1657   1  74 420 1905118 .. 1905131 -  -8.1  -4.07885   TAGCTCTTGTTAAAA               CCAGC AACG GCTGG                AAAGCTAATTAAGGA
   ECA1664   4  68 267 1914031 .. 1914057 -  -5.3  -4.38305   CAAAAAAAGAAAATA        CT-CGCCAGAAAA TAA TTTTC-GGCGCAG        AGGTTGCCAAAGTCT
   ECA1670   3  61 163 1920319 .. 1920329 -  -5.4  -3.75015   ATAAGGCGTACCAAA                 CAGT TCA ACTG                 GGTTGATGCTATCTT
      flgN   2  87   3 1949237 .. 1949258 - -10.2  -4.39386   TTTAAATGATGAAAA           GTCTCTGC TAAGAT GCAGAGAC            TTTTAGAACGTGATT
      fliR   3  79 459 1961060 .. 1961070 -  -6.8  -4.63486   ATGTGGCGAATAAAA                 CGAC ACT GTCG                 CAATTGCAGGATACT
   ECA1742   8 100 321 1989096 .. 1989119 - -13.2  -5.20781   CACCATAAAAGAAAA          CGCCCTTAAC TTGC GTCAAGGGCG           TTTTCTTTTATATGG
   ECA1742   8 100  23 1989395 .. 1989417 - -11.3  -5.63504   AATCGCATAAAAAAA           CCACAGACC GTGAT GGCCTGTGG           TTTTTTTGCAGCGAT
      fabA   9  84  12 1997380 .. 1997411 - -13.1  -2.59526   GATAAATGGAAGGGA      TAACGCGGGCGAA AAATTA TTGGCCCGCGTTA       TCATCTGGCACTTAG
   ECA1770   2  66 408 2015257 .. 2015272 -  -6.8  -3.80114   GATGAACTCACCAAA              CACGCG CTTA CGCATG               CAGTCAGGTTGGCCA
   ECA1775   5  87  42 2019881 .. 2019921 -  -8.5  -4.58395   TGTATTGCTGAAAAA CCGCCATTGTGTTGC-ACA AATTG TGTTGCAA-ACAAGGGCGG TTTTTTTATTGCTGG
      htrB  11 100  59 2026620 .. 2026639 - -13.6    -4.128   AGTCTGAGAGATAAA            GCAACGGC AGTC GCCGTTGC             TTTTTTTCGTCTGTA
   ECA1817   3  78   7 2062077 .. 2062106 -  -6.4  -4.60487   CACCATCTCTAAAAA       CCGCGAGACATCT GAATA AGGCG-CTCGCGG       TTTTTTTCATTCGAC
   ECA1828   7  76 433 2075104 .. 2075122 - -10.2  -3.30453   GATAACCTACATGAA             CGTGCTGG CAG CCAGCGCG             TCATTCATATGCACG
       edd   6  59 119 2081382 .. 2081401 -  -5.6  -3.60475   AACGTCTATTGGAAA            CGGGCTTA CTGG CAGGCCCG             CCGCATCTAATTCCA
      gntV   5  56 -27 2085228 .. 2085241 -  -6.7  -2.87931   CTTAGCGGCGAGATA               CAACG CCCG CGTTG                CGCAATGCTGCCAGG
      hmuV   3  89   8 2089931 .. 2089957 - -14.4  -2.89039   AAGCATCTGGAGATA         TCCTGCTCCAGC TAA GCCGGAGCAGGG         GGGCAAACTATTGAC
   ECA1858   4  61  22 2111564 .. 2111596 -  -7.8  -2.90227   CCGTAAGCATGAAAC      GCTGAACCAGAC TGCTGGTGG GTCTGGTTCAGT      TGTTGGTGAATCGAT
       lpp   5 100  24 2119729 .. 2119747 - -14.6  -5.91981   AAAAGGCAAAAAAAA             TGGCGCAC ACT GTGCGCCA             TTTTCACTACTTAAC
      napC   3  77 200 2145676 .. 2145686 -  -6.8  -4.56775   AGTGCTGTTTAAAAA                 CGTC TCT GACG                 TTTTTGTCTTACGCG
   ECA1904   1  45 321 2156934 .. 2156945 -  -2.2  -3.28712   TGCGCTGCCTGAGAA                GCAG TATG CTAC                 AGGCACTGGCATTAT
   ECA1910   4  58  43 2165754 .. 2165786 -  -7.6  -2.79248   AGTAAGACGTAACCA      CTCCCTGCGCGG GCGCTTGTG CCGCGTGGGGAG      AATCATTTTCTACTG
   ECA1918   6  75 264 2174630 .. 2174656 -  -8.7  -3.74626   AGGAAACGAGTGAAA        CGCCGATTCAGC CGGG GCAGA-TCGGCG         TGGAAAGCCCGATTT
       pcp   6  58 277 2189181 .. 2189210 -  -2.9   -4.2558   GATCGCCGAGCAAAA       CGTATTATGCTGAC CGA ATCAGCAGAAC-CG       ATAATACAGGCAGTC
       gst  10 100  11 2195088 .. 2195106 -   -16  -3.89354   TCGTGAAACGAATAA             CGCCCCGA AAT TCGGGGCG             TTATTGCATGTTATC
      ribA   4  90  43 2202811 .. 2202831 - -12.6  -3.29372   CTAATCTAAACAAAT            CAGCCGGT GAAAA ACCGGCTG            TAGGCATTGAAGCAA
   ECA1954   3  59 330 2213429 .. 2213447 -  -4.5    -3.965   GTTGAAAATCAATAA             CTGGCAG GGCGT CTGGCAG             CTCGATCAGTTCCCG
      osmB   5 100  11 2217786 .. 2217815 - -15.1  -4.49311   ATGACGAGTATAAAA       GCAGCAGGTTTAC TCCC GTCAACCTGCTGC        TACAAATTCGTTATT
      aidA   2  86  33 2238013 .. 2238040 -  -9.9  -4.33956   TCTAAAATAGACAAA        TGGATGGCCAA GAAAAA CCGGCCATCCA         TTTTTAGTAATACTA
      pspF   6  57 155 2249291 .. 2249308 -  -4.1  -3.93369   GCAACGTGAATGAAA             CGAATGA CTAT TCATACG              GTGCTAACGTCACGA
       tpx   4 100  41 2258064 .. 2258081 - -12.7  -5.02606   GAGTAAATAACAAAA             CGGCTGC TTGC GCAGCCG              TTTCTTCACGATTAT
   ECA1995   2 100  47 2262972 .. 2263011 -  -4.4  -5.67283   AACGGAAATAAAAAA CACGGTGG--TGAAACAG TAATTT CTGCTTCTTGCCACCGTG  TCTCTATTTTTGACG
   ECA1998   4  52 291 2265177 .. 2265195 -  -3.8   -3.4285   TGAGTTAAGGGATAA             TCCGCG CTAAATT CGCGAA             AAATACCGGAGTATG
      acpD   5 100 276 2274392 .. 2274409 - -14.1  -5.06016   ATGAGATAAAGAAAA             GCGCGCC GGAA GGCGCGC              AATAATTAAGCCAAT
   ECA2016   5 100   8 2289286 .. 2289325 - -17.2  -2.71918   CCACCGTATAAATAT  TTGCCCTTCACACGCGGA GTTT TCCGTGCGTGAAGGGCAT   TCACTGTTTATGCCA
   ECA2021   2 100  60 2297029 .. 2297053 - -14.5  -4.61147   GAATATTACAGAAAA          TGGCATTATCT AAA AGATAATGCCA          TATAACCAACTAAAT
   ECA2026   4  55 407 2302262 .. 2302276 -  -2.1  -4.07568   TCCGCCTGCCGAAAA               CCTCA TTGCG TGAAG               ATCTGGAACTGCTGT
      pecM   2 100  63 2317237 .. 2317261 - -18.7  -4.59027   AAGTATGATAGAAAA          CGGCGGTGTTA TGA TAACACCGCCG          TTTTAATCTCTTTCT
   ECA2038   6  80  27 2319313 .. 2319338 - -11.1  -3.35029   AATAAGCAAAAATCA         CCGCCCGATGT GTTT AGACCGGGCGG          AATGATCGATTACGT
   ECA2061   4  68 -24 2346991 .. 2347003 -  -6.9  -3.88498   GCGTTAGATACGAAA                CGCCG CCA CGGCA                TGACTGAGTTCACCT
   ECA2069   6  69  48 2357300 .. 2357313 -  -9.5  -2.78816   GTACGTCTTATGACA               GCCGC TTTT GCGGC                TGTCATATTGTAATA
   ECA2091   6  89   8 2380962 .. 2380989 - -14.3  -3.09516   CCGTGGACGATGGAA        GTAGGTCTACC TTTGAC GGTAGACCTAC         TTTCAGGTTACGCCG
   ECA2111   3  76  28 2398151 .. 2398175 -  -7.9  -4.23104   GCAAATCCTAATAAA         GCCAGCGCAG GTTTCT CTG-GCTGGC          TTTTCCCTGTGTGGT
   ECA2115   2  54 327 2405103 .. 2405128 -  -5.3  -3.28791   ACTGGGCTTGCAGAA         CGGGATCTGCGC ACT GCGC-GAGCCAG         ACGGGAAGGAAGCGG
   ECA2120   5 100   8 2426843 .. 2426866 - -16.8  -3.96298   TATCGAGTAACGAAA          GATCCCGACC AACT GGTCGGGATC           TTTGCTTTTATGCCC
   ECA2124   8 100 359 2427624 .. 2427647 - -13.1  -3.60098   ACGGTGCAGGGCAAA          CGCCGCGCC GTCCGT GGCGCAGCG           CTTGCCTTGTTCAAC
   ECA2133   0 NONE
   ECA2151   6  86  36 2453650 .. 2453673 -   -11  -3.93026   AACAGCGTAATTAAA          TCAGGCTCAC CACG GTGGGCCTGA           TTTATTTTTGATCAA
      ascG   6  86  23 2468067 .. 2468086 - -10.7  -4.12198   CATAAGGCGTTAAAA            CGGGGTC TGAAAC GACCCCG             CATTGAGATCAGCGC
   ECA2170   4  86  22 2474252 .. 2474295 -    -8  -4.82901   TTTGGTGCAGAAAAA CACGGTAGCACGGAATACGA GATC CCGTTTACCGCGCTTCCACG CTGGACTTCGCTACA
   ECA2174   5  55 421 2478584 .. 2478594 -  -6.8  -2.75963   ACTTGCACGCCAAAG                 CGGT GTT ACCG                 AGCCACAACAGCAAA
   ECA2181   6  80  38 2484432 .. 2484451 -  -8.6   -4.2349   GTTTTACATGCAAAA            CCATGCAC CGTA ATGCATGG             TTTAATTGAATTAAA
   ECA2195   5  88   9 2497055 .. 2497068 -  -3.7  -5.60993   CTCGCCATAAAAAAA               CCGCG ATAT CGCGT                AATGCCAGTCAGTTA
   ECA2201   3  71 320 2499059 .. 2499095 -  -9.3   -3.3334   AAGGGCAGTTGAGAA    CGCTCGCCCAGAACGAC AAG ATCGTTCCGTGCGCCCG    GTGCGGGGGCGCTGC
   ECA2206  10 100 141 2505132 .. 2505148 - -13.7  -4.00868   CGACTGACAACGAAA              GGGGCGA ATA TCGCCCC              TTTTTTACATCTCTT
   ECA2206  10 100  29 2505235 .. 2505260 -   -12  -4.62302   TAACATTGCCAAAAA         TAATGCCAGC ACTGAG GCTGGCATTA          TTTGATTCGAACGTG
   ECA2211   7  68 416 2510851 .. 2510882 -  -6.6   -3.9941   GGGCTTACAAGCAAA      CCGTCCTCACTGTT TGCG ATCAGTAAGAACAG       CAAACATCCTAAAGA
   ECA2228   6  61 298 2531334 .. 2531347 -  -2.3  -4.47456   ATATTTAACAATAAA               GACAG GCTA CAGTC                CTTATTCATTGAATC
   ECA2238   5  68 121 2539670 .. 2539701 -  -7.5  -3.74224   GGTAAACTATTGAAA      GTAGAGTCCGA-AT TTTAT ATGTCAGACTCTAC      TTACTTATTCCACCC
   ECA2241   4  66  36 2541788 .. 2541819 -  -6.5  -3.91032   CAATTATCTCAGAAA      CCGCTGGAATCCA ATTTAA CGGGTTGCAGCGG       CATCCAAAATCTCTG
   ECA2245  10 100  18 2545813 .. 2545839 - -13.8  -4.49981   TACAGCAGCATAAAA         GCCGGTAACACT CAC AGTGTTATCGGC         TTTTTATTACGTATT
   ECA2256   4  81  29 2554656 .. 2554669 -  -9.5  -4.13014   TCTATATGTTCAAAA               GGCGC TTTC GCGCC                TTTTCTTTTGCTGGT
      fumC  10 100  30 2561917 .. 2561940 -   -11   -5.7946   GCCGGAATAAAAAAA          GCCTGCGGAT ATAA ATCGGCAGGC           TATGTGATAAAACGC
   ECA2267   6 100  36 2568709 .. 2568728 - -12.2  -4.77036   GCCGATCATGAAAAA            CGGCTAAC TCTC GTTAGCCG             TTTGATGCAAATTTG
      cysB   5 100  38 2588792 .. 2588808 - -12.3  -4.91511   AGCCGATGATAAAAA              GCCAGAC AGT GTCTGGC              TTTTTTACTTTCGAT
   ECA2291   8 100  23 2596601 .. 2596620 -   -15  -4.55798   GAGGCTAAATGAAAA            CGGGCAGC GAAG GCTGCCCG             TGAAGCGTATTGATA
      ompW  10 100  52 2610764 .. 2610786 - -16.4  -4.82901   TCCTGTCTATAAAAA           CGGCGAAGTT ATT AACTTCGCCG           TTTTTTTATGGCGTG
      tonB  10 100  24 2620501 .. 2620531 - -19.1  -4.52101   AATAATTAACGAAAA       CGGGGCGCCATCT GCCAA AGATGACGCCCCG       TTTTTTATCTGCATT
      oppF   5 100  29 2626008 .. 2626029 - -15.9  -3.27525   CTCGCCTAAACGTAA           GGCGTCTCC CACA GGAGACGCC            TTTTTACATGGGTAA
   ECA2334   7  59 332 2644040 .. 2644054 -  -5.7  -3.64682   CACCAAAGCGTCAAA               TTCCC GTCAG GGGAA               GGTGAGAACCTTCGA
   ECA2334   7  59 159 2644213 .. 2644227 -  -5.7  -3.64682   CACCAAAGCGTCAAA               TTCCC ATTAG GGGAA               GGTGAGAACCTTCGA
   ECA2342   7  74  39 2653502 .. 2653525 - -10.3  -3.14978   TCACAACCGAACATA          GC-GGCAGCC GATAA GGCTGCCTGC          TTACACGTTACGCGT
   ECA2346   5  55 433 2656355 .. 2656365 -  -6.8  -2.74701   ACATCGGCAACATCA                 GCGA TAT TCGC                 ATTGCCGGTCTGGGT
      dadA   5  80 -58 2663629 .. 2663667 - -11.9  -2.93382   GCGTATAGCGAGATA   CGGATAAATCATCGG CCTCAATCT CCGGTGATTTATCCG   ACAGAATATCCGCTA
      fadR   3 100  34 2672061 .. 2672087 - -13.8  -4.46072   GCCAACAAAGACAAA         GGGGATTCAAGC AGT ACCTGAATCCCC         TTTTCACGTGTTCAC
   ECA2363   6 100  43 2675393 .. 2675415 - -14.9  -4.28977   AGAATAGACCTAAAA           GCCCGACGA TAACG TCGTCGGGC           TTCTGGTGACTGTTT
       rnd   2  68 269 2680187 .. 2680201 -  -2.8  -4.74801   CAACTTGAGCAAAAA               GGAGAT GAT ATTTCC               GTGCTTGAGTTGAAC
   ECA2381   7  89 111 2692394 .. 2692410 - -15.1  -2.75992   GGCGATCGAACAGGA              GGCGGGG TAT CCCCGCC              ATCCTTTCCCACATC
   ECA2384   8 100  69 2695084 .. 2695112 - -17.5  -4.17274   AACCAAACAAGTAAA        CACCCTGTCAGCG CAC CGCTCACAGGGTG        TCATATCACTTCGTT
      rrmA   2  71  17 2701773 .. 2701783 -  -8.2  -3.75517   AGGGTATAAAAGCAA                 CGGG CAG CCCG                 TTTTTATTCTTGCCG
      yfeE   1  54  97 2708768 .. 2708784 -  -5.2  -3.38812   TCGGCGGCAAGAATA              TTGTTG AGGCG CAACAA              CTCATCGAGCGACAG
      osmE   4 100  63 2723605 .. 2723628 - -13.8  -5.23292   CTACATAAAAGAAAA          CGCCGACGGC TGAT GCTGTCGGCG           TTTTTTTATTTATGA
      ihfA   6  95  17 2728516 .. 2728531 - -11.8  -4.40237   GAGTAGATAGGAAAA              GGCCGC TTGC GCGGCC               TTTTTGGGTGACACT
       icd   5  91  28 2754455 .. 2754471 - -11.5  -3.83042   TGAGGGAAAAATTAA              GGGGCCA AAT CGGCCCC              TGATATTCATCTGCA
      pepT   5 100  24 2764075 .. 2764099 - -18.7  -4.21936   CGCACAACGGTAAAA          GTAAGGCGGGA ATT TCCCGCCTTAC          TCATCTCTGCAAAAT
       ogt  15  75 137 2769501 .. 2769520 -  -8.6  -3.82218   ACCCAGATGATGAAA            CCAT-CGCC AAA GGCGAATGG            CAGAACGACGTTGGC
       prc   2 100  40 2773613 .. 2773641 - -14.6  -4.77173   TGGGTATAAAACAAA        GCGCCCTGTCAG ATAAA CCAACAGGGCGC        TTGAGGACGGTCAAA
   ECA2466  11  64 330 2782866 .. 2782878 -  -3.3  -4.58585   TAGCTAAAGAATAAA                TGCGG TTT CTGCA                TCAGGTGGCGATAAA
      cspG   7  95  72 2786093 .. 2786111 -  -8.1   -5.4433   ATACATAAACAAAAA             CCCCAGC TTTAC GCTAGGG             TTTTTTTACTATTCT
      msbB   5 100  33 2798064 .. 2798085 - -12.3  -4.82667   TTATGATAGTAAAAA           GCCGGACGA TTTC TCATCCGGC            TTTTTTATCCATGCG
   ECA2487   6 100  39 2803252 .. 2803280 - -15.4  -5.67529   AACTAAAAAGAAAAA       GCCCCTCTG-AGC ACAC GCTTCAGAGGGGC        TTTTTCTTTTTAAGA
      ruvB   3 100  35 2808232 .. 2808259 - -15.8  -3.68351   TTCTGATTACCTAAA        TTTAGGGAGACT GTAT AGTCTCCCTAAA         TATGGACGATGTAGA
   ECA2499   3 100  12 2816114 .. 2816159 -  -9.1   -5.5112   TGCACCAATAAAAAA CCCACTGAACAGATACACACCA TCA CGGTATAT-TCTGAACAGTGGG CAAAGTAACATTTAC
   ECA2513   5  57 183 2830054 .. 2830095 -  -5.8  -3.53224   TACTTCCTGCGTAAA CAGCTCGACGATCGCC TTCAGTATCT GTGGATCGTCGGGCTG  AGCCCAGGTCGAATT
      cutC   3 100 113 2832981 .. 2833001 - -11.1  -5.40474   AGGCGTTGAAAAAAA            GCCCCAGCA ATA CGCTGAGGC            TTGGTACTTGCCATG
   ECA2528   5  53 305 2844093 .. 2844103 -  -2.4  -3.89346   CCGGTATTTGATAAA                 GCTC AGG GGGC                 AATTTACCTGAAGGA
   ECA2528   5  53  25 2844337 .. 2844383 -  -6.5  -2.50816   TGTTTACTGACTAAC GCTCACTCGCCGATAGCATAC GCGAT GTTTGCTATCGGCTATTTTGC TATCGGCATAGCAGG
   ECA2544   8  93  34 2868435 .. 2868453 - -10.3  -5.14563   TCTGCGATCAAAAAA             GCCGACA TTCTG TGTCGGC             TTTTTTATTTCAGCT
   ECA2581   2  42 -34 2915093 .. 2915103 -  -2.4  -3.05384   CTCGCCCGCATTCAA                 CGGC ATC GTCG                 AGGGATTGGGATACT
      ihfB   5 100  31 2923602 .. 2923618 - -12.3  -5.24449   GATAAATGCAAAAAA              GCACCCA AAA TGGGTGC              TTTTATAAGGCTGAT
   ECA2599   5 100   6 2935866 .. 2935887 - -15.9  -3.59653   AGCCACTAAATAATA           TAGCCCCGC GCTT GCGGGGCTA            GTGGCTTAAATTGCT
   ECA2607   7 100  21 2943254 .. 2943272 -  -7.4    -5.626   TACTCGATAAAAAAA             GCCCAC CGTGTTT GTGGGC             TTAGTTATTTTTGCA
   ECA2625   3  48 284 2957132 .. 2957142 -  -4.6  -2.92192   GCGTACCCAATCAGA                 CGCC CCC AGCG                 GCATTCTGAGGCGTT
   ECA2639  11 100  49 2967532 .. 2967554 - -10.6  -5.00616   CGCTTTCTGAAAAAA           TAGCGCGC TCACACG GCGCGCTA           TTTTCATTTCAGCGG
   ECA2655   6  85 163 2989675 .. 2989697 - -13.4   -2.7083   TACCGGATAAATTTA           GCGATCGGCA ACT CGCCGACCGC           TTGCTGGCTCAGGGA
   ECA2665   2  42 207 3001207 .. 3001224 -  -3.3  -2.56715   ATTTCGATCAAGCCA             CAGCGCC AACT GGTACTG              CTATTCGGCATGAAA
   ECA2672   8  95 233 3006829 .. 3006855 -   -13  -3.35046   GGACGCCGCGAAAGA         CAGTGCCGCGTC GGG AACGCGTCACTG         GCGGCTCGAAAAGCG
      dacC   5  55  99 3021059 .. 3021076 -    -4  -3.83026   TTCGGTCAGATCAAA             CGCGCC TGTATC GGCCCG              ATGACGCTGTTTGAT
   ECA2710   2  55 191 3044158 .. 3044168 -  -4.6  -3.59262   CTGTATATTCTCAAA                 CGCG AGC CACG                 CTTTTTAGGCCCACA
   ECA2710   2  55  45 3044296 .. 3044314 -  -3.8  -3.72592   AAGCCTTACCAACAA             CCGACG AGAACAG CATCGG             AACCTACGCAGCAGA
   ECA2718   7  69 104 3053378 .. 3053399 -  -8.7  -3.35813   GCTGATGGCAAGCAA           GGCGAAGTA CCGT TACTACGCC            AGCTATATCAAAAAC
      hprA   6  50 232 3057659 .. 3057669 -  -5.4  -2.79983   GCAGACAATAGATTA                 CGAA AGA TTCG                 CCCCGCTAAAACGTT
      hprA   6  50  18 3057873 .. 3057883 -  -5.4  -2.63257   AGGGCAGACAACGCA                 CAAG CAG CTTG                 AAGTATGACGGGTAT
      fruA   5 100 114 3066561 .. 3066588 - -16.4  -5.77988   ATATACATAAAAAAA        GCGCCAATTGGT GAAT ACCAACTGGCGC         TATCTCATCCACATC
   ECA2740   5 100   0 3081730 .. 3081761 - -15.8  -2.60798   GCATAAACGAGGAAG      TGCCGCAGCGCCAG TCTA CTGGCGCTGCGGTT       TAAAAAGGATACTGT
   ECA2747   6  64  18 3088525 .. 3088565 -  -8.3   -2.7314   TTCCAAACGAGATCA  GCTACTGCCCTTTTCCTGA CGA TAAGAAAAAGGGCAGCGTC  GCCTTTTGGCTCGAT
   ECA2760   3  51 346 3101488 .. 3101500 -  -3.3  -3.59627   ATCAAAGCCGCCAAA                CCTGC CGA GAAGG                AATACACGCTACAGG
   ECA2771   8  93  17 3111744 .. 3111759 - -11.8  -3.72324   TATCCTGATCAACAA              GGGGGC TTTC GCCCCC               TTACTTCTTTTCAGC
   ECA2789   4  64  30 3129131 .. 3129143 -  -7.7  -3.14931   TGCACGCTGCATGAA                CAGTG CCG CACTG                AAACGCGGCAATTAT
   ECA2789   4  64   8 3129147 .. 3129165 -  -6.6  -3.64822   AGTGCCGCACTGAAA             CGCGGCAA TTA TCGCAGCG             GTTCAGACTAACGCG
   ECA2832   4  74  11 3172880 .. 3172900 -  -8.2  -4.09685   TCTTACTGCTGAAAA            GCGCGGCA CTCGT TGTCGCGC            TTTTTTTTACTCAGC
   ECA2839   3  76  14 3181528 .. 3181551 -  -8.1  -4.24342   TTCTTTATGAACAAA          CAGGGACGC TGCACG GTGTCCCTG           TTTTGTTTACGCTCT
   ECA2844   3 100  35 3188273 .. 3188301 - -18.3   -5.0133   CAGGTTCGCAAAAAA        TAACGAGGAGGCA TGT TGCCTCCCCGTTA        TTTCGTCATGATCGT
   ECA2871   7  77  32 3212460 .. 3212498 -  -4.8  -4.92757   GGATGAATAATAAAA  TAATAGCCGGAAGCGATC CCAAC GATC-CTTCCGG-TTTTA  TTATTTAGCAGTTTG
   ECA2877   8  90 368 3221143 .. 3221154 -  -4.4  -5.52986   ACGCTACGAAAAAAA                TGCT ATAG AGCA                 TGGCTCACCTTTCAC
   ECA2891   5  69   5 3238234 .. 3238275 -  -8.3  -3.36326   AACTCAAAGAACACA TGTGATGTTATGGGGAA-AT GTT ATATTCGCCATAACATCAAA ATACTCATATTATCG
   ECA2900   9  70  13 3246412 .. 3246443 -  -9.4  -2.91582   CAGTGTATGTATATA      GTGTAGCGGCCAGT TTTT ATTGGCCACTGCAC       CCGATCGTTATTTTA
   ECA2903   2  93  41 3249012 .. 3249028 -  -5.8  -5.55855   CCCAAAAAAATAAAA              GCCGAA ATCAA TCCGGC              TTTACATGTTCAGAA
   ECA2927   5  72  -3 3269165 .. 3269200 -  -8.4  -3.71284   CCGCCATGAATACAA    TTGACCGCATCGTTCTC ACA AAGA-CGACGCGGTTAA    TTTTTGCAACGTAGT
   ECA2934  13  79 297 3279039 .. 3279056 -  -7.7  -4.38322   CCAACCAGAAAATAA             CCCCTCT ATTA AAAGGGG              CAATGATGCAGCCTA
   ECA2960   6  64 425 3308794 .. 3308817 -  -8.8  -2.74605   CCGCCGGAAAACTCA          TGCGGAAACC GTCC GGCATCCGCA           GCGGTAAACCCGACT
   ECA2967   9  68  -7 3317879 .. 3317901 -  -7.1  -3.75378   ATTCGGATAACAGAA          CGGTCCTGAA CGGA TTCAGGAC-G           TCTGCATCAGCGGCG
   ECA2972   4  58  37 3322814 .. 3322842 -  -6.8  -3.01912   GCACAGTGATAGAGA       CGCATCGTC-TTG ATAA CAATGACGATGCC        ACATAAGGAATGGAT
   ECA2975   6  86 427 3325513 .. 3325527 -  -7.8  -4.82901   GGTGGGCTAGAAAAA               GGCGAG ACA CTCACC               ACTGCTGCCGCCAGG
   ECA2980   2  43  25 3329689 .. 3329700 -  -3.6  -2.78384   TGTTTTGCCATCACA                GCGC TGTG GCAC                 AAGACTGTAATGATA
      xenA   5  65 272 3332427 .. 3332441 -  -7.1  -3.50393   GGTCAGCGGACAGAA               GCTGG ATCTG CCAGC               CATACTGGGGATGGG
   ECA2988  13  69 146 3335272 .. 3335288 -  -2.2  -4.91511   ACCTGACCATAAAAA             CTACCGC ACCT GCGGC-G              ATCAGGTTATCCGCT
      fdhE   3  71  10 3355828 .. 3355855 -  -9.8  -3.08812   TTTTCTGGAAGAAAG        GCGGTGAAGCCC AAAC GCGCTTCACCGA         TTAGGCGGACTATTC
   ECA3015   9 100 121 3370045 .. 3370067 - -13.5  -3.51879   GAGAGTATAAGAAGA           TGTAGCGGG TAACC CCCGCTACA           TTGATTGTCAAACAT
   ECA3035  11  79 203 3391253 .. 3391275 -   -12  -2.72344   CGCCATCGTTAAGCA           GGCAGACGCA CTT TGCGCCTACC           TGAAGTGCCTGGAAG
   ECA3042   5  91  26 3400142 .. 3400167 - -13.3  -3.25204   TCATCTGGAAATATA         CGCCGCTGC GGGGAAAA GCAGCGGCG          AGGTAGGGATTTAAC
      hisP   2  80 164 3403881 .. 3403894 -  -5.9  -5.15634   GACGTCACCAAAAAA               CCGGG CTGA CCCAG                TGCTGAGAGCGGTGA
      fabB   3 100  41 3420342 .. 3420364 - -12.7  -5.75538   TCCAAAAAACAAAAA          CCCCGC-GGC TTGT GCCTGCGGGG           TTTTATTTATTTGAA
   ECA3078   5  48  68 3436241 .. 3436287 -  -4.5  -2.87404   AGACTAACGATTATA GCGGCGCGG-GAACGGG-GATT ACGCAG AATATCCCGTACACCGC-CCGC ATTAACGCCAGTCAG
   ECA3078   5  48  32 3436293 .. 3436323 -  -3.9  -3.14344   CACCGCCCGCATTAA      CG-CCAGTCAGGCC AGCA AGCCTGAAGGGACG       TATAAAGACACCGTC
   ECA3078   5  48   1 3436334 .. 3436354 -  -3.2  -3.34988   GGACGTATAAAGACA            CCGTCACG ATCAA CGTCACGA            TCAACTAATGCTATT
   ECA3118   7  68 228 3479968 .. 3479980 -  -9.1  -3.03124   TTTTACGCCGGAAGA                GGCGT ATC ACGCC                AAAGAGATTTTTGTC
   ECA3127   5 100  34 3493200 .. 3493225 - -12.7  -5.64274   GCATCCACAAAAAAA         GACCCTGAATA AACC TATCCAGGGTC          TTTAAATAGTGTAAA
   ECA3133   3  45 332 3498246 .. 3498256 -    -4   -2.7119   AGCTAACAGGAGAAT                 GTAT GAA ATAC                 CGTCAGGCTACTATC
   ECA3140   6  71 -17 3505425 .. 3505453 -  -8.9  -3.35679   CCCTCGCAGGCACAA        GCACAGGCG GTTTACTTCGT CGCCTGTGC        GTCGCGGCTAACCAG
      cysS   6 100  45 3517595 .. 3517618 -    -6  -5.76949   GATGCCGAAAAAAAA          GCCCGCAGA AGAATAA TC-GCGGGC          TTTTTATTAGCTGAA
   ECA3160   5  59 257 3526201 .. 3526229 -  -6.8  -3.19192   GTGTATTGAACGTAA       CGCT-ATCGCCTC CGTG AAGGCGATCAACG        CAGCAAGAATGGCAA
       ohr   7 100  39 3536521 .. 3536547 -  -7.3  -6.02919   GTACAAATAAAAAAA        CGGCAG-TGCGA ATCT TCGCAGCCACCG         TTTTCATCGATCGGT
      malK   9  65 428 3544952 .. 3544969 -  -5.5  -4.09685   GGGTATTTCCCAAAA             GGCTTTC TGCG GAGAGCC              TTTTTCCGTTATAGA
       dld   4  86   9 3554599 .. 3554633 - -13.6  -2.57988   AAACGCATTAAGCCA     TCCCGCTAACGGACAC AAC ACGCCCGTTAGCGGCA     TCAGCTATTTAATGG
   ECA3195   2  70  86 3576048 .. 3576075 -  -9.2   -3.1544   CGATATGACATTTAA        TCTGGACGGCGAG CCG CTCACCG-CCAAA        CGCTTCCGCATTGAG
   ECA3200   4  52 413 3580981 .. 3580998 -  -4.7   -3.3334   AACCTCATCCGATAA             CACGGCC GCAC GGACGCG              CCCCCTTCCTTAATC
   ECA3213   6  73 293 3595230 .. 3595242 -  -9.1  -3.54424   CGCGAGCCCGGCAAA                CCGGA CGG TCCGG                GCCGTGGCGACCAAT
      sseB   7  70 448 3613126 .. 3613164 - -10.3  -2.62396   CATTTGCCTACATTA  GCCATCAGGATAGAGCAG CCTT CGGCGCTATCCTG-CGGC   AAGAAAGTCACTTTT
   ECA3244   9  61  10 3626920 .. 3626947 -    -7  -3.34398   TTGGCCGCTCAAATA        GCCTCCGG TAAGCGAGTGCC CCGGAGGC         ATAATACTGCTAGTG
      glnB  10  77  59 3640455 .. 3640475 -  -9.7  -3.58199   AGTAAATGTATAGAA            GCCAGCC TGATGAG GGCTGGC            TTCCTGAAACTCGAA
   ECA3265   4  71  55 3656412 .. 3656445 - -10.4  -2.71263   AACTGTGTTTAACGA     CCCCAGCTTCTC CCTACTCATT GAGAAGCTGGGA      TCGACGTTAAAATAT
   ECA3270   4 100  19 3675966 .. 3675983 - -12.7  -5.33331   GAAAGATAATAAAAA             GGCGCTC AATT GAGCGCC              TTTTTTCTATTCTAT
      gltX   3 100  31 3696763 .. 3696782 - -12.1  -5.60689   CCATATAATAAAAAA            CCCCGGC ATTCCG GCCGGGG             TTCGTTTTGTATACA
      cysA   3 100  25 3702884 .. 3702900 - -13.7   -5.1417   TGACAAAAGCAAAAA              CCCGCGA ATT TCGCGGG              TTTTTTATTTTGATG
   ECA3306   8 100  39 3714126 .. 3714149 - -11.1  -5.71712   GGGCATATAAAAAAA          CCGTGTCTT GGTAAT AAGACACGG           TTTTTATTTTTTAGT
   ECA3324   4 100  24 3735067 .. 3735084 - -12.7  -4.50058   TATCGATAAGCAAAA             GGCGGTG TCAC CACCGCC              TTCTCATTTACAGAA
      dnaQ   4 100 260 3748675 .. 3748698 -   -14  -5.42514   CTATAAATGAAAAAA          CCCTGAATCA TTGC TGATTCAGGG           TCTTCAATAAGTGGC
   ECA3344   5  93  16 3753207 .. 3753233 - -11.7  -4.08546   ATCAGCAACGAGAAA        CAGCCCTCCTAC AGTT GTAG-AGGGCTG         TTTTTTTTATGGGCA
      tyrA   4 100  50 3767548 .. 3767573 - -16.3   -4.8143   CGAATAATTGAAAAA         GCCATCCTGAT AAAT ATCAGGATGGC          CTCTCAAGCACGACT
      rplS   8 100  90 3772554 .. 3772572 - -14.6  -3.29591   ACCAGGGAAAGCTAA             GCCCACCA AGA TGGTGGGC             TTTTTACTGCAATCA
      rplS   8 100  40 3772600 .. 3772622 - -14.2  -5.86332   TCAAGCGAAAAAAAA           GGGCTTAGCC TTT GGCTAAACCC           TTATTCATAACAACT
   ECA3375  11 100 199 3791453 .. 3791467 -  -8.5  -6.25242   ATAAGCAAAAAAAAA               CCCGC ACGAG GCGGG               TAAAATAATTCTAAT
   ECA3394   4  91   9 3808154 .. 3808182 -  -8.2  -5.29445   GCGTAATAATAAAAA       GCCGGAAG-GATC GTGT GATAGCTTCCGGC        TTCTTATATCACTCA
   ECA3403  11 100   7 3814767 .. 3814795 - -11.8  -5.62288   CTAATAAAATAAAAA       GCCGGAAG-GATC GTGA GATCGCCTCCGGC        TTTTATTTATTTCTC
   ECA3411   4 100   7 3821811 .. 3821839 -  -8.2  -5.93252   GCTAAAAATAAAAAA       TCCGGAAG-GATC GTAA GATCACTTCCGGC        TATTATTTATTTTAC
   ECA3420   4 100  12 3828740 .. 3828772 - -15.8  -5.26119   CTGCTAAAAATAAAA     TAGCCGGAAG-GATC GTTA GATCTCTTCCGGCTA      TTATCAAAAAATCAA
   ECA3458   5  79  40 3876831 .. 3876851 -  -8.9  -3.92809   AACAATTAAAGATAA            TTGGGGGAG CAA CCCCCCCCA            GAATTCTTTTAATAT
   ECA3472   3  71 418 3891945 .. 3891955 -  -4.6  -4.67011   AAGGCGATTTAAAAA                 GCCC GGA AGGC                 TTCTATCAGGTCGAT
      mtrK   4  69 377 3896739 .. 3896749 -  -8.2  -3.63805   ACGCCAGACTCGAAA                 GCGG CTA CCGC                 GAAAAAGCGCTCAAA
      amaB   3  55 469 3909537 .. 3909557 -  -3.1  -4.00038   TATCACTACGATAAA            CGCCACCTG TTC CGCATGGCG            GATGAACACCACCAC
   ECA3501   7  68  30 3920826 .. 3920838 -  -6.2  -4.06904   TGAGCGAATGACAAA                GGGG CATTT CCCC                TATCGCTACATCTCA
   ECA3505   8 100  65 3925563 .. 3925586 - -16.8  -2.62263   ATCCCCTGTAGACGA          GCGCCCTTTC TAAC GAAAGGGCGC           TCGTTTTCTCCGTTC
   ECA3515   6 100   9 3936395 .. 3936417 - -13.5  -3.36415   TACAAACGATATGAA           TCAGCCCCT GAAAA AGGGGCTGA           TAATAAAATCAGAAG
      kgtP   3 100 345 3943902 .. 3943916 - -11.4  -4.61231   CTATACTTTGAAAAA               CCTCGG CTT CCGAGG               TTTTTTATTATCATG
      rpoS   7 100  36 3958064 .. 3958081 - -11.3  -5.67063   GCGAGCATAAAAAAA             TGGTGGG TTTC CCCACCA              TTTTTTATTTCAAGA
   ECA3540   9  64 134 3966810 .. 3966820 -  -8.2  -3.20348   TTCAGGAACAGGGAA                 CGCC AGA GGCG                 ATCTTTACTCATCCG
   ECA3551   7  71 154 3981512 .. 3981525 -  -9.5  -3.01712   TTTCTGCCTGCAACA               CCGGG ATTA CCCGG                TGAGCATGCATGTGA
   ECA3554   7  66  87 3985266 .. 3985278 -  -4.7  -4.42806   TGATGGTGAAAGAAA                CCTGC ACT GCTGG                CTGCGTCTATAAAGG
      rhiN   6  74 276 3990166 .. 3990176 -  -6.8  -4.37886   CCACGTCGGACAAAA                 CGTC AAC GACG                 TTTTGAACAGCACTT
   ECA3564   6 100  25 3996737 .. 3996768 -   -21  -4.56597   TTCTGTGTCTAAAAA      CAGGGCCGCATC-GC AAC GCTGATGCGGCCCTG      TCATCAAGTGAAGTC
   ECA3582   3  95  36 4024820 .. 4024840 - -11.9  -4.37711   TCAGTAAACGCAAAA            GGTCGCTTC ATT GAAACGACC            TTTTTTCATCACGGG
      uppP   3 100  33 4035648 .. 4035671 - -18.2  -5.02074   GCACGTCCTAAAAAA          GAGGCCACGC TCAT GCGTGGCCTC           TTCTCTATATAATTA
   ECA3599   7  83  13 4049054 .. 4049070 - -10.8  -3.70568   GATAACAAACCAGAA              CGGCCC GCTAT GGGCCG              TTTCTTTATCACTTA
   ECA3604   8  93  14 4054016 .. 4054035 - -12.1  -3.72324   TATCTCGATCAACAA            GCGCCGC CCTTTC GCGGCGC             TTTTTTTATCTGACT
      fklB  10 100  18 4057273 .. 4057289 - -13.7  -4.78157   AGTAAAAACAACAAA              GGCGCTC AGT GAGCGCC              TTTGTTTTGTCTGGA
   ECA3618   9  74 191 4065938 .. 4065962 - -10.8  -2.56095   TGCAGAGTGAACGCA         GCCAGCACGCT AACA AGCGT-CTGGC          GTGTTATCTCATCGC
   ECA3626   2  53 297 4075551 .. 4075565 -  -4.2  -3.61527   ATTCAAAAACATTAA               TGACCA ATT CGGCCA               TCTGGCTGGCGATGC
   ECA3634   3  55 263 4081636 .. 4081649 -  -3.7  -3.73262   AAAAAATCAGAAACA               GGACG CGAA CGGCC                ACCCGATAAAATCAA
   ECA3637   7  80  17 4085393 .. 4085421 -  -5.9  -5.15381   AAGAGATTGAAAAAA        TATCCGGGGAAAA TAA TATGCCCCGGTTA        GATGTCTGTATTGAT
   ECA3650   7  55 474 4098944 .. 4098954 -  -4.6   -3.6682   CCGCACCGATGCAAA                 CGCC GAC GGCA                 CGAGCACGCCTCGCG
   ECA3650   7  55  40 4099372 .. 4099388 -  -2.1   -4.0492   GAATCGGTACAGAAA              GGGCCGT ATT ACGGACA              GCAAAACTCGCGGTA
   ECA3662   6  89  67 4111475 .. 4111497 - -12.1  -3.67597   CCTTTCAGGCAATAA           TACCGACTC TTCAC GAGTCGGTA           TTATTGTCAGGTTCT
   ECA3673   5  76 106 4122063 .. 4122073 -  -5.4  -4.79451   AGCTGAAATATAAAA                 CCAT AGC ATGG                 AACCATAAGATCGCA
   ECA3678   0 NONE
   ECA3685  11  61 165 4134494 .. 4134507 -  -2.3  -4.57073   GACGCGGTGGAAAAA               CGCAG CGCA CTGCC                GTTTGTGCAAATAAA
   ECA3693   7 100  81 4143611 .. 4143633 - -19.2  -3.45571   GCCTTTAAATATCAA           GGGGCGTTCG ATG CGAACGCCCC           TGTAAACCTCGAATC
   ECA3743   5  60 227 4180573 .. 4180595 -  -6.3  -3.53012   GCCGCCGTGCTCAAA          GCAGCACAGC AGGA ACTG-GCTGC           ACGCAAGGCCGCTGC
   ECA3759   8  82   8 4198689 .. 4198702 -  -6.7   -4.9448   ATGTAGGAAAGAAAA               TGCCA CGGA TGGCA                TCCTCGCTTACACCA
   ECA3772   6  75 144 4213877 .. 4213891 -  -8.6  -3.71794   ATTCAAGCATGTAAA               GCGTAT CCA ATACGC               TTCCTTTTACTGCTG
   ECA3777   5  70  15 4218321 .. 4218343 -    -7  -4.07568   GTGGTGTTTTCAAAA           CGATCGTGTC ATT AAAACGATCG           AATGACTAAAACGAT
      fepA   7 100  30 4222963 .. 4222984 - -13.7  -5.24129   GCGCGCCATAAAAAA           CGCCACGGG ATTT CCCGTAGCG            TTTGCGACTCAGTAT
   ECA3785   9  55  37 4228127 .. 4228137 -  -6.8  -2.79289   CATTACGGCAAGAAG                 GCGA TCT TCGC                 TATTTACTTGGGCTG
      ampE   7  68 219 4241879 .. 4241895 -  -6.5  -4.10161   CACCAGTTGGGAAAA              CCGGC AATTTGG GCCGG              GGCATAATAGCTTTA
      guaC   4  53  76 4249289 .. 4249312 -    -6  -2.53213   CAACTGGGGAATGTA          TTGGCCGG AGCCTGAA CCGACCAA           TACAACACGACACGT
      mutT   5  57 -47 4252413 .. 4252451 -  -7.5  -2.67981   ATTCGATTAAAGCGA  TTTCAGCCAGCGGAT-CA CCTC CGCATTCGCTGGCGGAAA   CTCGTCCTCACGCAA
   ECA3835   7  86  23 4286915 .. 4286932 - -12.7  -3.25223   TATGGATAGTATGAA             GCCCGCA TTTT TGCGGGC              TTTTTCTTTTTTAAA
   ECA3842   9  84  26 4294309 .. 4294319 -  -6.8  -5.12707   TGAAATTTGAAAAAA                 GTGC GGG GCAC                 GTTGAATCGCTCCGC
   ECA3847   3  59  37 4299995 .. 4300017 -  -7.7  -2.62616   TCAGGCGTTACAGGA          TGGCAGC-GC CGAT GCTGCCGCCA           TCCTGGGAATTTCAC
   ECA3850   3  60 199 4303980 .. 4303996 -  -6.5   -3.4285   GCATTTAACGTAGAA              GGCATTC TCT GTATGCC              GCTGGCAAATGGTGA
      djlA   5  57 374 4312827 .. 4312837 -  -5.4  -3.56594   CCAAACCGCCCGAAA                 CAGA AAG TCTG                 CTTTGAAACAGGAAA
   ECA3862   5 100  47 4321673 .. 4321711 - -16.1  -2.96638   TTAAAGATCGAGATA  CAC-GGGGTGAGGCGTCCC TAC GGGA-GCCTCCCCCCTGTG  TTTCCCCTAAAAACG
      speA   7 100  22 4385742 .. 4385761 -   -10  -5.60864   GATAGACGAAAAAAA            GGGATGCA CACT CGCATCCC             TTTTCACTTAGTCAA
       fbp   7  83  53 4394356 .. 4394377 - -10.9   -3.5812   GATGGACCACAAAGA           TGGCGTACT GGGC AGCACGCCA            TAAGAAGTCATCCCG
   ECA3954   3  73  81 4426204 .. 4426220 -  -5.1  -4.71828   AGCGTATTAAGAAAA              GAACACA TAC CGCGTTC              GCTGAGTGAGGAGTG
   ECA3962   3  89  17 4433255 .. 4433290 - -14.9  -3.04792   TGATGAGTGTGAATA    GCCGTAAATTGCAGG TTATCG CCTGCAATTTACGGT     AGAAAATAAAGAATT
      poxA   6  87  45 4441260 .. 4441288 -  -8.8  -4.44819   TATAAGAGAGGAAAA       CGGGCGGCGGCCA GATG TGGC-ACCGCCCT        GCATCAGGATTGTGA
   ECA3974   6  59  87 4446734 .. 4446750 -  -4.3  -3.86897   GCGACGCGCGACAAA              CTGGTCG CCA CGGCCAA              ACGCTACGGTTTCCC
   ECA3983   4 100 212 4453353 .. 4453383 - -17.6  -3.54741   CAGGACGTCGCGAAA       GCCAGTGCCGCGTC TGG AACGCGTCACTGGC       GGCTCGACTAGCGGT
   ECA4004   2 100 -57 4487274 .. 4487313 - -18.8  -4.51238   CGCAGAAAATAGAAA  GGCCAGTGGTAAATAATC ATTT GATTGCTTACCACTGGCC   TCCCAACTCCCTTTC
   ECA4046   3  61 438 4512289 .. 4512302 -  -4.5  -4.12942   TGAAATGCTGCAAAA               GCGTC AGCA AACGC                TGAAATGGGTATTAC
      slyD   5 100  26 4519795 .. 4519821 - -10.3  -5.95539   CTTGAAATAAAAAAA        CCTCAGG-TGAT ATTC ATCAACCTGAGG         TTTTTTTTATGCGCT
   ECA4063   6  58  18 4528287 .. 4528338 -  -7.4  -2.74192   GACGTGCCAAGAGGA TAATGCCAATCGTTTAAGCATCGAG ATA CACGG-GCTTAAGCGACCAGCATTA ATGCTCAGAGAAAGG
      ppiA   7 100  34 4538770 .. 4538799 - -11.5  -4.56597   TGGCTTTGTCAAAAA       CGCAAAAGGCCAC TCTC GTGGCCTTTTTCA        TATTCTCAGTTTCTT
      trpS  12 100  11 4556744 .. 4556768 - -16.5  -3.80014   AGACGTATCAGGAAA          CCGTCAGGAGA GAA CCTCCTGACGG          TGATTAAGACTTACG
      envZ  10 100 227 4577122 .. 4577138 - -15.1  -5.10497   AATGTATGTAAAAAA              GGCGCGG ATT CCGCGCC              TTTTTCGTATTGCTA
   ECA4121   5  74 138 4596099 .. 4596120 -  -7.3  -4.16842   CCGATGGCGAAGAAA           GCGC-AAACG GCC CGCTTAGCGC           TTGCTCCAGTCGGCA
   ECA4127   6  71  21 4605001 .. 4605029 -  -9.6  -3.08464   TCACTATGGATGCAA       GCGTGC-CCATCA TTTC CGACGGCGCACGC        CGTTATTCTCCGCTA
      malQ  10  55 360 4614521 .. 4614531 -  -4.6  -3.57462   CAGCTCACGCTGAAA                 GCGC CAA ACGC                 CAAAATGCGTAAAGT
      glgP   7 100  46 4630229 .. 4630249 - -15.5  -3.72576   CCCCTCCTTAGTAAA            CAGGCGTTC ATT GAACGCCTG            TTGTCTTTTTAAGAA
      gntP   5  70 -52 4646090 .. 4646131 -  -5.7  -4.38171   CACATCAGAGGAAAA TGCTCCCCACTAACGCGAT CAGG AACGCGATGGTGCCGAGCA  GCGTTTCCATCACCG
   ECA4168   5  59  99 4658657 .. 4658695 -  -5.3  -3.71873   GGATTTAGAGGGAAA  CACGATGATGAGGC-TCCC GCA GGGATGCCTTG-CACCGTG  GTCGCCCTCGGTATC
      abrB   3  63 366 4666364 .. 4666384 -  -2.5  -4.56597   TCTGCTGCGCAAAAA            GATTGGC ATCGACG GCCAAAC            CGGCATGCTGATAGA
   ECA4192  16 100  22 4685266 .. 4685293 - -16.4  -6.28401   TAAAAAATAAAAAAA        TATCCGCGCCGA GGAG TCGACGCGGATA         GCATTAAGTAACAGG
       rep   5  82 230 4712165 .. 4712181 - -12.3  -2.71731   GCTACCGGTGAATCA              GGCACAG CAC CTGTGCC              GCCTGTTACGTCTGG
   ECA4224   1  57  95 4725619 .. 4725637 -  -5.2  -3.58522   ATGATCATCTGCAAA             TCGCCACC TTC GGCAGCAA             TCAGGAGGAAGGCTA
      rpmE   4 100  46 4770394 .. 4770423 - -15.1  -3.91144   TTGATACGCCAGAAA       CGACAAAGGCACC GATA GGTGCCTTTGTTG        AAAGTTACTATGCCA
   ECA4265   4 100  56 4779485 .. 4779499 -  -8.5  -5.56568   ACATCACCAAAAAAA               GGGCG ATATA CGCCC               TTTTCTATTTGGCTC
   ECA4270   6  73  52 4784893 .. 4784905 -  -9.1  -3.52909   GCAAATGACCAAACA                CCTGC GCC GCAGG                CCCGGTCATATGACT
   ECA4273   4 100 140 4787137 .. 4787164 - -13.4  -5.06414   GTCGTCTAATAAAAA        GCCGGTTCACGC TATT GCGCCAACCGGC         TTTTTTTATGACGGA
   ECA4280   7 100  33 4797591 .. 4797620 -   -13  -4.72029   TTTAAGTTAATAAAA       GCCGGAAGCGATC TCCAC GATC-CTTCCGGC       TGTATTTTATCGGCT
   ECA4289   7 100  33 4804223 .. 4804252 -   -13  -4.72029   TTTAAGTTAATAAAA       GCCGGAAGCGATC TCCAC GATC-CTTCCGGC       TGTATTTTATCGGCT
   ECA4295   1  86  34 4811139 .. 4811166 -  -7.1  -5.13722   GTTATTAAAACAAAA        CCGAAAGCGATC CCAAC GATC-CTTCCGG        CTATTTTTTATCTGC
      sftR   3  49 236 4823131 .. 4823141 -  -4.6  -3.09492   GCGGTAACTGGAACA                 GCAC CAC GCGC                 TTTCGTTATTACGAT
   ECA4315   8  82 448 4833943 .. 4833955 -  -9.1  -4.15854   AAAGTTACGGGAAAA                GTGGC AAC GCCAC                GGTAATCAGGTTGTC
   ECA4336   6 100  35 4858025 .. 4858042 - -11.3  -5.54907   GCTAGAAAATAAAAA             CCGCTGA AATT TCAGCGG              TTTTTCACATCAACA
   ECA4349   7  53 392 4870241 .. 4870253 -  -3.3  -3.82202   TACGTGGAAACAGAA                GCGGA AAA TGCGC                AGTTGACCATCCCGG
      sirA   7  79 155 4874635 .. 4874673 -  -8.9  -3.96932   AGATACACGGAGAAA  CACGGGG-CGAGGCCTTCC TAC GGGAA-CCTCATCCCCGTG  TTTTTCCTAATAACG
   ECA4358   1  41 179 4879795 .. 4879826 -    -3  -2.72379   CGAACTGTTTAAGCA      GCACCCCATCCCATT GGG AATGGACTGG-GCAC      CGATCATGGATGCCT
   ECA4361   9  93  35 4883476 .. 4883491 - -11.8  -3.87576   TGATAATAAGTTAAA              GGCCGC AATT GCGGCC               TTTTCTATTGCTGTT
   ECA4375   3  50 281 4903822 .. 4903832 -  -3.2  -3.43042   TCCTCCACCAAAAAC                 CAGC GTC GCTA                 CCCGCTTGTCGGCCT
       ggt   8 100  12 4909403 .. 4909432 - -13.7  -3.61764   CCATGAACGGGCAAA       CTCAGGAGCCTAC CAAA ATAGGCTCCTGAA        GCCCCTTAAAATCAA
      eamA   6  57 296 4916348 .. 4916366 -  -7.4  -2.57931   TCTACCGCGGAGAAC             GAGCAGGT GAA ACCTACCC             TTTACAGGATGATGA
      dgoT   7 100  49 4953196 .. 4953225 - -16.6  -4.46531   AATCAAAAAATTAAA       CGGACTTTCCTC ACTCAA GAGGAAAGTCCG        TTTTTTTATGGCTTT
      gyrB   4 100  29 4978973 .. 4978994 - -15.9  -5.31275   GCTCACCATAAAAAA           GCCAGCTCC GTAG GGAGCTGGC            TCAGATAACGATAAC
   ECA4449   6 100   9 4991385 .. 4991412 - -14.3  -4.04188   ACGTAAATACAATAA        TTAGGCTCAGG GCCATA CCTGAGCCTAA         CGTTAAACTTATTTC
   ECA4458   5 100  53 5003530 .. 5003551 - -12.3  -5.27923   TAAGGGCATAAAAAA           CGCCGTTCA ATAG CGAACGGCG            TTGATAATTTAGCGA
   ECA4464   2  46  35 5009213 .. 5009233 -  -4.5  -2.62396   TACGGCGTCACAGTA            GCCAGCAGC CTC GTCGCAGGC            TGAGGCTCCGGGAAA
   ECA4486  11  71 328 5027624 .. 5027644 -  -4.5  -4.62069   TTCGTACTGGAAAAA            CTGGCAGCC ATT GACGGCCTG            CGCTGCCACAAACCG
      pelX   5 100 308 5053478 .. 5053503 + -17.7  -3.33509   CCTTAAATGCAAAAA         GGCCAGTCAGT GTGA ACTGACTGGCC          TTCAATTATTTCAAG
   ECA4490   5  59 -23 5032434 .. 5032446 +  -7.7  -2.52516   CGACGCCAACGTAAA                GGACA TAT TGTCC                GTTCATCCTAACAGC
      aatA   5  48 -38 5027864 .. 5027881 +  -3.3  -3.30338   CGCCTTGAGACGGGA             TGCGCAC GCTT GGGTGCA              TTCTGCAACGGTTGT
   ECA4472   4  63 125 5016622 .. 5016634 +  -4.8   -4.1196   GCGCCATGGACAAAA                GCGT CAGGA ACGC                TTTTGAACGTCGCTT
   ECA4466   5  69 107 5011950 .. 5011967 +  -3.3  -4.77438   ATTTCGCCACCATAG             CAGACGG CGCT TCGGCTG              TTTTTCCTGCTGGCT
   ECA4463   3  62 233 5009446 .. 5009456 +  -8.2  -3.07113   ACCGCGGTAATAAAG                 GCCG GGA CGGC                 TTCCGTCAAATCATC
      smvA   9  83  34 5003530 .. 5003551 + -11.6  -3.32769   TAAGGGCATAAAAAA           CGCCGTTC AATAGC GAACGGCG            TTGATAATTTAGCGA
   ECA4450   4  91 280 4993072 .. 4993097 + -11.3  -4.07687   GTCCTTTGTTCTTTT         CTGGAACGATA GCGA TATTGTTCCAG          TTTTCCCCAGGCAAT
   ECA4437   5  64 126 4979041 .. 4979053 +  -6.9  -3.68988   GATATCGATGTTCAT                CGCCT TCA GGGCG                TTCTCTTCGATAAAC
   ECA4427   4  74 108 4968190 .. 4968204 +   -10  -3.14528   ATTTATATAAAAATA               GCCATC GAT GATGGC               TATTCGGCTTTATCT
   ECA4414   3 100  31 4953196 .. 4953225 + -16.6  -5.68039   AATCAAAAAATTAAA       CGGACTTTCCTC ACTCAA GAGGAAAGTCCG        TTTTTTTATGGCTTT
   ECA4406   9 100  80 4945346 .. 4945375 + -12.9  -5.60993   CGTATTACCCTCTTT       CCGGCTTGCCT CCTCATCA GGGCAAGCCGG        TTTTTTTATCACGGG
      maeN   1 100  13 4934052 .. 4934076 + -15.8  -3.67597   TAATCTCAGTATCAC          GGTTTCCCCC AATCA GGGGGAAACC          TTATTGAATGCAGAA
      avtA   3  62 374 4920955 .. 4920972 +  -4.2  -4.29738   AACGCAATGCGGTAA             TCATCA TTCACC TGATGA              TTTTCGTCGATCTGA
     uxaB2   2 100  11 4916597 .. 4916615 +   -16  -4.27316   AATGATGATGATCGA             CAGCGCCC GAC GGGCGCTG             TTTTCCCTTGCCAGA
   ECA4378  10  74 251 4909599 .. 4909610 +  -7.2  -4.16284   GAATCAGCTCCGCTG                CGCC CCAA GGCG                 TTTGTTCCACCATCT
      bcsC   4  64 121 4904227 .. 4904241 +  -2.1  -4.63592   GAGCAACAGCGCCAT              CT-CCG AAAT CGGCAG               TTGTTTTTGTTGAAG
      kdgK  10 100  29 4883476 .. 4883491 + -11.8  -4.73094   TGATAATAAGTTAAA              GGCCGC AATT GCGGCC               TTTTCTATTGCTGTT
   ECA4348   2  45  -9 4870632 .. 4870648 +  -2.1  -3.40403   GCAACCGAAGCCACC              GAAGCCG TAA CCGCTAC              TTCTGCTGGGGCACA
   ECA4342   3  46 153 4865241 .. 4865255 +  -3.5  -3.14881   CTGACGCACACGCTC               TGCGG AAACA CCGTA               TTGGTCGGCCAGTTC
   ECA4335   5 100  38 4858025 .. 4858042 + -11.3  -4.62069   GCTAGAAAATAAAAA             CCGCTGA AATT TCAGCGG              TTTTTCACATCAACA
   ECA4316   3  61 232 4835717 .. 4835731 +  -5.6  -3.78953   CCCCCAGATCACCAG               CGGCTG GAC CAGCAG               TTTGATGGTGCAAAT
   ECA4304   0 NONE
   ECA4294   4  52  24 4811139 .. 4811166 +  -4.9  -3.18081   GTTATTAAAACAAAA        CCGAAAGCGATC CCAAC GATC-CTTCCGG        CTATTTTTTATCTGC
   ECA4288  13 100   6 4804223 .. 4804252 +   -13  -3.48517   TTTAAGTTAATAAAA       GCCGGAAGCGATC TCCAC GATC-CTTCCGGC       TGTATTTTATCGGCT
   ECA4279  13 100   6 4797591 .. 4797620 +   -13  -3.48517   TTTAAGTTAATAAAA       GCCGGAAGCGATC TCCAC GATC-CTTCCGGC       TGTATTTTATCGGCT
      tpiA   5 100  44 4787137 .. 4787164 + -11.2  -5.60993   GTCGTCTAATAAAAA        GCCGGTTCACGC TATT GCGCCAACCGGC         TTTTTTTATGACGGA
      sthA   0 NONE
      trmA   5  62  70 4751672 .. 4751684 +  -3.3  -4.36914   TCTCTTCTGTTGATA                CCGAC TCC GTCGC                TTTTCTGCGGCGCAG
      hdfR   2  68  19 4736502 .. 4736540 +  -6.1  -4.03413   ATTATGCTCACACCC  GACTTAAGCACG-TCTGG CTAA CCAGAATGTGCTTAACGC   TTTCTGTAACCCAAT
   ECA4223   4  56 410 4726123 .. 4726138 +  -6.8  -2.90615   TAGCCCAGCCCGTAG              CGCCAGG TAT CC-GGCG              TGATTTCAAAGAAAT
   ECA4198   8 100  90 4692482 .. 4692499 +  -9.9  -5.42131   TTAAGACGAAAAAAA             GCACATC TTTC GATGTGC              TTTTTTCTGTAATTG
      hemY   5 100  21 4684663 .. 4684686 + -11.1  -5.19003   GCATCATCTCTTTCA          TAAGGCTCC TTCTTT GGAGCCTTA           TTTATTTTTTATGTT
      cyaY   2  50 -52 4676278 .. 4676316 +  -4.5  -3.18274   AAGATTTTATCGCAC   TGCTGTCATCAGCCTGT TCGGC ACAGGCTGGGGAAACCG   TTCACTTCGAGTAGC
   ECA4175   0 NONE
      rhtB   7 100   9 4661494 .. 4661519 + -11.8   -5.0065   GGCCTGATGAAGACA         GCGCGCCGTG TCGAAT CACCGCGCGC          TTTTGTTTCTCCATC
      glpQ   8  60 127 4658742 .. 4658773 +  -7.4  -3.08464   CGCTGAAGTTCAACG      T-TCTCATCGGGCAT CGC GTACCCGATGAGACA      TTGCCTCAATAATGC
   ECA4161   9  86  12 4650500 .. 4650529 + -13.7  -2.75986   GTAATGTGGCAGAAA       TAAGCCCGCGT CCTTTCCT ACGCGGGCTTA        TCCGTTATTTCTTCG
   ECA4152   2  45 329 4642173 .. 4642185 +  -3.3   -3.1211   TGATATCCCCCTGGG                CCTTC ACA GTAGG                TTACGTCGTATGCTG
   ECA4146   7 100 189 4630229 .. 4630249 + -15.5  -4.07746   CCCCTCCTTAGTAAA            CAGGCGTTC ATT GAACGCCTG            TTGTCTTTTTAAGAA
   ECA4134   4  90  27 4614847 .. 4614876 + -12.3  -3.34812   GCTGATTTATCTTTG       CTTTTCCTCCC AGACTCAG GGGAGGAAAAG        TGTTCGTTCTGTTGT
     ansB2   5  68 113 4605020 .. 4605031 +  -7.2  -3.80733   GCCCATCATTTCCGA                CGGC GCAC GCCG                 TTATTCTCCGCTACG
      pckA   6 100  30 4577122 .. 4577138 + -15.1  -4.89233   AATGTATGTAAAAAA              GGCGCGG ATT CCGCGCC              TTTTTCGTATTGCTA
      mrcA   6 100  31 4569785 .. 4569807 + -14.9  -4.25606   ATCACGTATTACAAA           GAAGGCGCC AAAAC GGCGCCTTC           TTCTTTTGACTATTC
      abgB   4 100  40 4556744 .. 4556768 + -15.8  -2.73542   AGACGTATCAGGAAA          CCGTCAGGAG AGAAC CTCCTGACGG          TGATTAAGACTTACG
      pelZ   7  93 193 4538777 .. 4538792 + -10.4  -4.90906   GTCAAAAACGCAAAA              GGCCAC TCTC GTGGCC               TTTTTCATATTCTCA
       crp   3 100  32 4529802 .. 4529823 + -10.1  -5.93809   CCTACCAATAAAAAA           GCGTGAAGC CTCG GCCTCACGC            TTTTTTTTATCGCAC
   ECA4053   8 100 152 4519795 .. 4519821 + -10.3  -5.94713   CTTGAAATAAAAAAA        CCTCAGG-TGAT ATTC ATCAACCTGAGG         TTTTTTTTATGCGCT
      pmrB   2  54 384 4513072 .. 4513082 +  -6.8  -2.52623   AATGGTTGTCAGTGC                 CGTC GGA GACG                 ATCTTGTAACCACGC
      mscL   5  83 416 4487641 .. 4487656 +    -6  -5.09173   TTCAGATATAAAAAA              ACCGGG TTTC CCCGGC               TTTTTTACGCTCTTA
   ECA3993   6  63 432 4478962 .. 4478981 +  -7.2   -3.3164   AACATGTCATAACAG            CTCGTTTC CGGC GAAATGAG             TTCTGCCGGTAAGTT
      iclR   5 100 211 4465765 .. 4465795 + -17.6  -3.54741   ACCGCTAGTCGAGCC       GCCAGTGACGCGTT CCA GACGCGGCACTGGC       TTTCGCGACGTCCTG
   ECA3984   7  93  21 4457024 .. 4457052 + -11.2  -4.36914   AGCTAATAGATGATG       TGAAAAAGCCGAG TTTC CTCGGC-TTTTCA        TTTTATCGCCACAAG
   ECA3977   2  44 438 4449708 .. 4449721 +  -3.7  -2.60075   CGATTGAAAAAACAA               AGGGC ACAG GCCCG                ATTAGTTACGCCACG
   ECA3977   2  44 464 4449734 .. 4449747 +  -2.3  -3.14881   CCGATTAGTTACGCC               ACGCT TTGA AGCGG                TTGATCAGCCCGTTG
       blc   4  47  -6 4446790 .. 4446801 +  -4.4  -2.74523   GCTCATCTGGGTCAA                TCAG TAAT CTGA                 TCGTATTGACCGTAA
   ECA3961   3  72   8 4433263 .. 4433282 +  -8.6  -3.60098   GTGAATAGCCGTAAA            TTGCAGGT TATC GCCTGCAA             TTTACGGTAGAAAAT
   ECA3953   4  54 413 4426649 .. 4426663 +  -5.7  -3.15544   ACACACCGTCTGCTG               CTGTC CGCCC GACAG               TTCATACGGGTAGCG
   ECA3945   1  74 335 4416658 .. 4416674 + -10.9  -2.62616   TCGAACTCGCGACCC              CGACCTT GGC AAGGTCG              TGCTCTACCAACTGA
   ECA3940   1  54 104 4411004 .. 4411017 +  -2.5  -3.93136   GTGATCGTTATAACG               TTTTA TAGG TAAAA                TTTATGGATAAATAT
       mpl   4 100  46 4397041 .. 4397057 + -13.7   -4.8048   GGTAGATAGCAAAAA              GGACGGG ATT CCCGTCC              TTTTTCATATGCGCA
      iciA   4  95  41 4374777 .. 4374798 + -14.5  -3.16683   CGTTATAAAAACCAA           CAGGCCTGT CTAA ACAGGCCTG            TTGGTACGATCAACT
   ECA3904   4  79 -27 4371194 .. 4371216 +  -9.9  -3.76402   GCTGGAAGGGCATAT           GCGCGGTAA GATCG TTATCGCGC           TTTAATAAATGAGGT
   ECA3901   8 100  26 4367181 .. 4367204 + -16.8  -5.28942   GACGTCATAAACAAA          TGGCCCGCAA TGTA TTGCGGGCCA           TTTTTCTTTCCAGTC
   ECA3898   3  47  43 4362704 .. 4362719 +    -4  -3.04398   ATCTGCCGATAGCAA              CTGCGCT TCC AGC-CAG              ATTTTCAACGCGGGG
   ECA3888   4  93  17 4352492 .. 4352509 + -12.7  -3.53767   TTGAAAACGTAAAAA             GGGCGGA ATTC TCCGCCC              TTCTCATTCGCTCTT
   ECA3883   4 100  60 4346614 .. 4346640 +   -21  -4.68908   CGCGCTAAATGCTAA         CGAGCCCTGTCA ACC TGACAGGGCTCG         TTTGTTTTCGATGAC
      rpsT   4 100  32 4339875 .. 4339888 +  -9.5  -5.51402   CGTTGCTAAAAAAAA               CCGGC TTAG GCCGG                TTTTTTTGCGTCTGT
   ECA3867   3  66  49 4326073 .. 4326100 +    -7  -3.85878   GGCTTAATGTAAAAA        CACCTTCCCAAT TCTC ACTGGAAAGGTG         TTGTTGATCTTATTC
   ECA3863   2  68  26 4323325 .. 4323340 +  -7.5  -3.77831   CAGAAAACGAAAAAA              CCCGC AGCGAG GCGGG               TTTGGCTATTCATCG
      leuD   2 100  41 4286915 .. 4286932 + -12.7  -5.75538   TATGGATAGTATGAA             GCCCGCA TTTT TGCGGGC              TTTTTCTTTTTTAAA
   ECA3826   1  51 -33 4275869 .. 4275881 +  -3.3  -3.61103   CTATTTTCTGGAATA                TTGCC GTC GGCTA                TTTCGAGTCGCATTG
   ECA3808   3  49  43 4256817 .. 4256827 +  -2.4  -3.69092   AGACGGTGCTTTAAA                 CGCC AGC GGCA                 TTTCAGCTTCATCTT
   ECA3804   8  86 472 4252832 .. 4252848 + -13.7  -2.73474   TCTTATCAAGTAAAA              GGCGGTC AAT GACCGCC              CTTGTACTTATCACA
   ECA3792   1  42  43 4241186 .. 4241200 +  -2.8  -2.96609   TTTTATTCTTCGTCA               TACAGA TGG TCAGTA               CTATTTTATTGCCTC
   ECA3784   6  62 -34 4228127 .. 4228137 +  -6.8   -3.5486   CATTACGGCAAGAAG                 GCGA TCT TCGC                 TATTTACTTGGGCTG
      fsaB   5  91  12 4218289 .. 4218311 + -11.3  -4.08216   CTGATTGATGGGGAA           CACCACTCG CCGAA CGGGTGGTG           TTTTCAAAACGATCG
   ECA3758   6  57  73 4198718 .. 4198733 +    -4   -3.8698   TCCTCGCTTACACCA              GCG-TCA GAT TGAACGC              TTTGCCTTTCAGTTG
   ECA3744   3  51 125 4182792 .. 4182805 +  -5.9  -2.96695   TTGGGCAATACCGAG               CGCCT GTGA GGGCG                TCATTTGCTGCGCCA
   ECA3692   2  55 240 4143702 .. 4143713 +  -4.4  -3.62597   CGGTGCCAGCAAGCG                GGTA CTCA TACC                 TTATTGGCGCATGCC
   ECA3684   5  65 315 4134961 .. 4134975 +  -7.1  -3.54129   CTTTTTGCGTATTCA               CTGCC GCACA GGCAG               TTTAACAAGCCTCTG
   ECA3672   4  72  20 4122150 .. 4122175 +  -8.3  -3.68936   TATGACCGCTGATAA         CAAGCGCATCT TATC AGTTGTGCTTG          TTATTACCATTCATC
      pspG   7 100 349 4111465 .. 4111507 + -18.7  -2.73474   ACGGCCAAGGCCTTT CAGGCAATAATACCGACTC TTCAC GAGTCGGTATTATTGTCAG GTTCTACTTCTCAGC
   ECA3642   3 100 216 4092830 .. 4092860 + -16.9  -3.54543   ACCGCTAACCGAGCC       GCCAGTGACGCGT TCCAT ACGCGGCACTGGC       TTTCGCGACGTCCAT
      ecnA   4  87  23 4086350 .. 4086367 +  -5.5  -5.37593   TAAAATAACAAAAAA             CCGGC CATACTCA GCCGG              TTTTTTCGTTTACGC
   ECA3619   5  71  28 4067444 .. 4067459 + -10.4  -2.83715   TGCTGTAAAAAAATA              CCGGGA AGAT TCCCGG               TATCATCATGCTGAG
   ECA3608   7  89 425 4059465 .. 4059483 + -11.7  -3.62275   CCCTAAAATGCAAAA             CGCTGGC ACAAG GCCAGCG             TTTCACATGCTAACT
       ppa   6 100  36 4040246 .. 4040262 +  -9.4  -5.38054   CCGCACGATCAAAAA              CACCGC TTTAC GCGGTG              TTTTTATTTATGGAG
       cca   2 100   5 4035648 .. 4035671 + -18.2  -3.66727   GCACGTCCTAAAAAA          GAGGCCACGC TCAT GCGTGGCCTC           TTCTCTATATAATTA
   ECA3581   4  93  37 4024820 .. 4024840 +  -9.7  -5.14563   TCAGTAAACGCAAAA            GGTCGCTTC ATT GAAACGACC            TTTTTTCATCACGGG
      rpfA   6  50  27 4011427 .. 4011449 +  -4.8  -2.84051   TGAACACGCAGTAAA           GCAGGCGT ATTACGA ACACCTGC           CTTTACTGACGATCG
      rpfA   6  50 126 4011526 .. 4011543 +  -5.5  -2.72558   CCAGTCGGATCGTGG             CGGCG ATATTACG CGCCG              TCATTCGCACATTCT
   ECA3563   6 100  37 3996739 .. 3996766 + -17.8  -2.79796   CTGTGTCTAAAAACA        GGGCCGCATC-GC AAC GCTGATGCGGCCC        TGTCATCAAGTGAAG
   ECA3558   1  70 154 3990166 .. 3990176 +  -6.8  -4.08064   CCACGTCGGACAAAA                 CGTC AAC GACG                 TTTTGAACAGCACTT
   ECA3539   3  84  26 3966903 .. 3966931 +  -9.6  -4.19238   TGCTGTAAAATAACG        GGCTGTCAGC CACTTCCGC GCTGGCAGCC        TTTTCCCCTTACCGC
      proS   4 100  53 3958064 .. 3958081 + -11.3  -5.63517   GCGAGCATAAAAAAA             TGGTGGG TTTC CCCACCA              TTTTTTATTTCAAGA
   ECA3521   2  54 -53 3944211 .. 3944240 +  -4.9  -3.34501   CAAGATCTTGTTTGG       GATGTAGCCGGTG CAAC CACCGGCTATGCG        TTATGGCAATTATCT
     nupC2   9  70  79 3936306 .. 3936332 +  -7.3  -3.99275   CATGCCTGTACGCTC        G-GCTTGCGCCA TCCA TGGCGCAAACGC         TTTACTCTTCTATCC
   ECA3489   4  83 318 3910301 .. 3910358 +  -7.6  -4.82901   CAATACGATAATACT CTTC-GGCGCT-GAACTGGCAGCCGCGC TGGT GCGCGATAGCCTGTGCTAGCGTCAGGAG TTTTTGTAGCAACGC
   ECA3477   3  55 124 3899599 .. 3899609 +  -4.6  -3.59979   ACTGCATCACCCGTT                 CTCG CCG CGGG                 TTTACCCTCAACGAG
   ECA3471   6  70  11 3892413 .. 3892434 + -10.2  -2.61199   AATAGAACGAATTCA           CCTGGCAT AATCTG ATGCCAGG            ATTCGTTACCCGTTA
      pepD   5 100  21 3888281 .. 3888300 +   -15  -5.06414   TTGCTGTAAAACCGA            GGCGACGG ATAT CCGTCGCC             TTTTTATTCCCAGCC
   ECA3461   2  50 155 3881346 .. 3881356 +  -2.6  -3.65351   ATTTATATTTTTGTA                 TTAA ATT TTAA                 TTTAAATAACAATGG
   ECA3457   5  75 462 3877242 .. 3877265 +  -4.7  -5.00234   AATAGGCAGTCTTCT          CCTGTTGTTA TTCTC TAACA-CAGG          TTTATTTCTTTTTTC
   ECA3419   1 100  25 3828740 .. 3828772 + -15.8  -3.29511   CTGCTAAAAATAAAA     TAGCCGGAAG-GATC GTTA GATCTCTTCCGGCTA      TTATCAAAAAATCAA
   ECA3413   6 100 141 3822815 .. 3822855 + -15.4  -3.31144   GGTTTACCACGGCAA  CCCGCGCGACTTCCGCAA CTCGT TTGGGGAAGCCGGGCGGG  TTCTGCGGGTGCGGG
   ECA3410   6  80  27 3821812 .. 3821838 + -11.7  -2.86872   CTAAAAATAAAAAAT        CCGGAAG-GATC GTAA GATCACTTCCGG         CTATTATTTATTTTA
   ECA3402   4 100  31 3814767 .. 3814795 +  -9.6  -5.22481   CTAATAAAATAAAAA       GCCGGAAG-GATC GTGA GATCGCCTCCGGC        TTTTATTTATTTCTC
   ECA3393   2  72  10 3808154 .. 3808182 +  -8.2   -3.8969   GCGTAATAATAAAAA       GCCGGAAG-GATC GTGT GATAGCTTCCGGC        TTCTTATATCACTCA
   ECA3377   4  77  25 3794742 .. 3794762 +  -7.5  -4.40561   AATAGAAACAACAAA            GGAGCGGCT TAT AGTGGCTCC            TTATTTTTAGCAAAA
   ECA3374   2  51 236 3791642 .. 3791654 +  -4.8  -3.10098   CCTGTCGCAATATCT                GGCT ATTTC AGCC                TGCTTTTCCGATCAT
   ECA3361   5 100  24 3777188 .. 3777208 +  -9.7  -5.55769   ACAAGCACAAAAAAA            GAGAGCCAA CTT TCGGCTCTC            TTTTTTATTGTGGCG
   ECA3355   5 100 155 3772554 .. 3772572 + -14.6   -4.7373   ACCAGGGAAAGCTAA             GCCCACCA AGA TGGTGGGC             TTTTTACTGCAATCA
      pheA   1  50 396 3767918 .. 3767932 +  -2.8  -3.67611   GACAGTGCTAATAGC               TGTTCA AGC TGCACA               TTCTCTTCCGCTAAA
      mltD   3 100  28 3753207 .. 3753233 + -11.7  -5.93809   ATCAGCAACGAGAAA        CAGCCCTCCTAC AGTT GTAG-AGGGCTG         TTTTTTTTATGGGCA
   ECA3329   6  55  15 3738912 .. 3738922 +  -6.8  -2.63549   ATCATTTCATTTCGG                 GGCT TTC AGCC                 GTATTGTTGACGGTC
      panD   2  95  22 3735067 .. 3735084 + -12.7  -3.60151   TATCGATAAGCAAAA             GGCGGTG TCAC CACCGCC              TTCTCATTTACAGAA
   ECA3309   1 100   4 3718351 .. 3718384 + -14.5  -3.95036   GTCTCCGGCTAATCA     CACG-GCGTCGGCGAG CTT CCCGCCGACGCTCGCG     TTATTTCACCTGCTT
   ECA3295   3 100  40 3702884 .. 3702900 + -13.7  -5.83211   TGACAAAAGCAAAAA              CCCGCGA ATT TCGCGGG              TTTTTTATTTTGATG
   ECA3290   5  93  24 3696763 .. 3696782 + -12.1  -3.79162   CCATATAATAAAAAA            CCCCGGC ATTCCG GCCGGGG             TTCGTTTTGTATACA
   ECA3273   4  48 137 3679963 .. 3679976 +  -3.7  -3.27298   GCAAAAAACCGCAGA               CAGGG TTTA CCCAG                TTCATCATTAAAGAC
   ECA3269   5 100   7 3675966 .. 3675983 + -12.7  -5.53436   GAAAGATAATAAAAA             GGCGCTC AATT GAGCGCC              TTTTTTCTATTCTAT
   ECA3264   2  50 103 3656481 .. 3656491 +    -4  -3.41878   ATTTACAACATCATG                 TCTT CAA AAGA                 TTATCGCTTCAGAAC
   ECA3259   4  53 176 3651291 .. 3651301 +  -2.4  -3.99324   GCGTTTTTCTCGGCT                 GCAC GAC GGGC                 TTTATGCTGCTCACG
      pemA   7  74  11 3640455 .. 3640475 + -10.4  -3.15544   AGTAAATGTATAGAA            GCCAGCCT GATGA GGGCTGGC            TTCCTGAAACTCGAA
   ECA3243   6  87 433 3627333 .. 3627356 + -13.8  -2.94912   TCATCGACTCCTTTG          GCCACGCGCC GTTT GGCACGTGGC           TCTATAGATTAAAAA
   ECA3228   7  58 -29 3613548 .. 3613597 +  -6.7  -2.98714   CTGATCGATTTACTG TTGTT-ACAGGCAACAGCGGA AAAATCGTAA TCCGCTGTTGCC-GTCATCAA ATTTATACTCGGTAT
   ECA3214   3  73  28 3597369 .. 3597398 + -10.1  -3.04144   TGCTTCCATAAAAAA       GGAATACACCATT CCAT AGTGGCGTATTCC        TATTAACAGTAAGGA
   ECA3205   9  93  49 3587270 .. 3587289 + -11.4  -4.19307   TAAGATAATTTTAAA            GCGCCATG ATCC CGTGGCGC             TTTCTCGTTTATATC
   ECA3202   5  63   1 3584408 .. 3584428 +  -5.4   -4.0031   CAATGCGGAGCGTAA            GGCGGAAA TCTAC TTTCAGCC            TTCTTTGCTACCCGT
   ECA3199   2  54 373 3581330 .. 3581344 +  -5.7  -3.24411   AAGCACTGAAAACTT               TAGGC TTAAT GCCTA               TCTATTTAAAGGAGT
   ECA3194   6  82 242 3576389 .. 3576418 + -10.1  -3.92075   AAGGAAATAGATCAC       GATGCCTTCTATC AACT GATAGGAGGAATC        TTTCTCGCTGGAGAT
   ECA3180   4  60  85 3554595 .. 3554638 +    -6  -3.51124   GGTGAAACGCATTAA GC-CATCCCGCTAACGGAC ACAACAC GCCCGTTAGCGGCATCAGC TATTTAATGGTTGGT
      mgtE   4  90  19 3539370 .. 3539389 + -10.8  -4.31688   GGATCAATGTAAAAA            GGGCTTTA CGCA TAAAGCCC             TTTTCGCTTGCTATT
   ECA3166   3  78  19 3535963 .. 3535986 +    -6   -4.7254   CCTTGCACCACACAA          CCCGCTTA TTGGTTTT TGAGCGGG           TTTTTGGTGCACCCT
      sdaB   4  87  74 3526455 .. 3526484 +  -7.9  -5.13354   AACGCGACAATCGGG       GGGTTAATGCGAG TGAT TTAGCATTAGCCC        TTTATTTTTTATCGC
   ECA3150   6  83  32 3517595 .. 3517618 +    -6  -5.10461   GATGCCGAAAAAAAA          GCCCGCAGA AGAATAA TC-GCGGGC          TTTTTATTAGCTGAA
      sfuC   2  60 -33 3505373 .. 3505392 +  -3.4  -4.20084   ACAGGTTAGCCTAAG            CGTGAACG GTGC CGCACACG             TTTTCAGTCAATAAT
   ECA3132   1  40  23 3498471 .. 3498485 +  -2.8  -2.61158   GTTTTTTTATCAGAG               TTCAGC TAA GCTCAA               ACTTATTTTTATTGG
      metE   2  78  75 3493200 .. 3493225 + -10.5  -3.70149   GCATCCACAAAAAAA         GACCCTGAATA AACC TATCCAGGGTC          TTTAAATAGTGTAAA
       dat   6  59   0 3480127 .. 3480154 +    -7   -3.1355   CCAGCAGGGAAAATA        GCCGCGATTCACA CCC TGTGAG-CACGGC        TTCGATGTCCATCCG
      outB   9  64  28 3476145 .. 3476180 +  -6.8  -3.67634   ATAGCATCAATAAAC    GGCGTCAGCGTACGG TTAAATT CCGAACACTG-CGCC    TCTTTTGGCGTGCTG
   ECA3097   5  55 406 3458642 .. 3458652 +  -3.2  -3.87925   TGAAGTATTTTTTTA                 TGGG TAT CTCA                 TTCTGTTTAGTCGTT
   ECA3090   1  49 283 3451310 .. 3451323 +  -4.5  -3.01712   AGCGGATCGTTATGG               CTGGC AAAT GTCAG                TGTTGGAACCGACAG
   ECA3086   9 100 163 3447762 .. 3447783 +  -9.5  -5.22794   ACCCCACAATAGAAA           GAGGTATGT TTGA GCATACCTC            TTTTTTCATGATTAT
      fadL   3 100  28 3442092 .. 3442113 + -13.1   -5.9218   TTTCTAAATAAAAAA           GCAGGTAAG GCAA CTTACCTGC            TTTTTTTATTGTCTG
   ECA3077   3  58 382 3436744 .. 3436768 +  -4.3  -3.72051   AGTGCCAGAAACGGC          GCGTTTTATTG TAC CGATAGAACCC          TTTGCCATTCTTGCG
   ECA3064   8  90 136 3423958 .. 3423973 +    -9  -4.74801   CAGCACCTGATCCGG              CGGTGA CAGT TCACCG               TTTTTGATCGCGTTA
   ECA3046   5  82  67 3403956 .. 3403982 + -10.1  -4.00882   CGTCCCTGTAAGCTC        GAG-CCGCGCCA TCCT TGGCGCGGACGC         TTTACTCTTCTATTC
   ECA3041   9  62 304 3400416 .. 3400434 +  -3.8  -4.16016   GAATCCGGCGTAAAT             TCATCGCA GCG TGCCGTGA             TTTCTTGCGGCGTCA
   ECA3034   2  41 471 3391919 .. 3391931 +  -2.6  -2.82803   GCTCGGCCAGTGAAT                CGCT CGATA GGCG                CTTTCCATGTCAATA
      treC   4 100  15 3370045 .. 3370067 + -13.5  -3.44325   GAGAGTATAAGAAGA           TGTAGCGGG TAACC CCCGCTACA           TTGATTGTCAAACAT
   ECA3001   6  62 228 3356039 .. 3356057 +  -3.8   -4.2349   GCAGTGACCACAGCT             TTCCGC TTTAATC GCGGAG             TTTTCGCTATCCAGA
   ECA2987   2  48 275 3335619 .. 3335637 +  -4.6  -2.93448   GCTGAATACCGCGTT             GGATTC CCTCATC GAATCC             CATTTTTTTCAATTG
   ECA2974   5  62 157 3325981 .. 3326002 +  -7.3  -3.16742   AGTCCGAAATAATGT           CTTGAATGC TTCT GCATTCACG            TTCGTAAGCGTTGAA
   ECA2974   5  62 223 3326047 .. 3326059 +  -7.7  -3.09834   ATTTGCTAAAAGGAA                TCTGG TAA CCAGA                TTAAATCCTAGAGTA
   ECA2959   4  65  82 3309075 .. 3309088 +  -5.9  -4.11216   CAGCCCTAAAATACT               GCGCC CCGT GGTGC                TTTTGCCACTGCCCG
   ECA2951   8 100 195 3297531 .. 3297546 +    -9  -5.28176   TGTTTTCCATAAAAA              CTACGC TTTC GCGTAG               TTTTTTATCACTGGA
      nifF   7  84  11 3286686 .. 3286709 + -13.2  -2.67803   GCTGATCCGCTAGAA          GGTGGAG-GCC TCA GGCACTCCACC          TGAGTTTGCTGACAA
   ECA2935   0 NONE
   ECA2926   3  82  20 3269165 .. 3269200 +  -7.7  -4.58663   CCGCCATGAATACAA    TTGACCGCATCGTTCT CACAA AGA-CGACGCGGTTAA    TTTTTGCAACGTAGT
   ECA2910   1  72 152 3256720 .. 3256737 +  -9.8   -3.1505   AGATAACTATAAATA             CGGCGG TGTCGC CCGCCG              TTCGTAACAAATAAT
   ECA2905   1  52 -20 3251279 .. 3251295 +  -5.9  -3.12606   ACGGCGAGCAAGGTT              TCCAAAG GTC TTTTGGA              TTGAATGATATATAA
   ECA2902   3  53  32 3249012 .. 3249028 +  -3.6  -3.76373   CCCAAAAAAATAAAA              GCCGAA ATCAA TCCGGC              TTTACATGTTCAGAA
      hns3   5  68  71 3241602 .. 3241637 +    -9  -3.03124   GGGGCTTGCTCAACA    GCTCCCCAGCCTAAAA CAAG TTTTAAGCCGGAGAGC     TGTTCGGACGTGAAA
   ECA2890   1  57 159 3238378 .. 3238395 +    -2  -4.25389   GAACGTAAACAACTC             CACTTA TATCAT TAGGTG              TTTCTATATTGTCCT
      cycA   6  95  20 3234675 .. 3234695 + -12.5  -3.58247   TATAAATGCAAGAAA            GGCGCGGAC AAC GTCGGCGCC            TTCAATTTTTTTCAG
   ECA2876   5  68 468 3221839 .. 3221849 +  -6.8   -3.8679   TAATTTTAGCATCTG                 CAGC ACC GCTG                 TTTAAATCTTTTATG
   ECA2849   5  58 308 3194645 .. 3194655 +  -2.6  -4.17657   CATCATCGTTGAATT                 TAAA TGA TTTA                 TTTTAAAATATAATG
   ECA2843   4 100  31 3188276 .. 3188298 + -13.4  -4.03141   GTTCGCAAAAAATAA           CGAGGAGGCA TGT TGCCTCCCCG           TTATTTCGTCATGAT
      sfcA   3 100  26 3172880 .. 3172900 + -10.4  -5.86061   TCTTACTGCTGAAAA            GCGCGGCA CTCGT TGTCGCGC            TTTTTTTTACTCAGC
   ECA2821   4  81 139 3161790 .. 3161802 +  -6.3  -4.90778   ACGCACCGTTGATGT                TCAAG ACA CTTGA                TTTTATTTAAGTGAA
   ECA2818   2  54 421 3159304 .. 3159320 +  -5.1  -3.31144   ACGCCCGGTATAGAA              GGGGTCA TCA TGATTCC              TTATCAGGGTGCCGC
   ECA2811   1  47 290 3154131 .. 3154144 +  -3.7  -3.06831   CGCCATAAACAACAT               GCTGC CGAA GCCGC                TTAAATCACGCTTCG
   ECA2802   3  58 447 3144938 .. 3144952 +  -2.7  -4.29738   GCCAACACTGTTCCA               GCGGC CTCCA GCCTC               TTTTGCTCCGTATCC
   ECA2791   3  56 211 3133430 .. 3133440 +  -6.8  -2.90392   CAGGCGGTTAGCGTC                 CGCA AAA TGCG                 TATACTTACCGAATG
   ECA2791   3  56 400 3133619 .. 3133631 +  -5.5   -3.2812   GCTATACGCCGGATG                GGTGA ATG TCGCC                GTTTTCTCCTGCGTG
   ECA2788   6  68  25 3128914 .. 3128944 +    -6  -4.05446   TTTAAAAAGTGAGGC       GCGTTTCGGCCTTG TTT CATGGGCGGAAGGC       TTTATAATTCGGGGC
      glnQ   5  89   8 3111744 .. 3111759 + -11.8  -3.68798   TATCCTGATCAACAA              GGGGGC TTTC GCCCCC               TTACTTCTTTTCAGC
   ECA2762   1  57   7 3104569 .. 3104580 +  -7.2  -2.52464   GATTCATGATAGCGA                GCGG AAAC CCGC                 TCGCTTACAACAAAA
   ECA2759   3  65 190 3101372 .. 3101383 +  -7.2  -3.53012   TTGCCTGTTATCTAT                CGGG ATAC CCCG                 TTTACAGCCGGAAAA
   ECA2739   4 100  12 3081732 .. 3081759 + -22.8   -3.5393   ATAAACGAGGAAGTG        CCGCAGCGCCAG TCTA CTGGCGCTGCGG         TTTAAAAAGGATACT
       nfo   6  89 141 3066561 .. 3066588 + -14.2  -2.94416   ATATACATAAAAAAA        GCGCCAATTGGT GAAT ACCAACTGGCGC         TATCTCATCCACATC
   ECA2720   1  50 361 3057708 .. 3057719 +    -3  -3.69216   GTAATGAATTAAAAT                TGAT GAAT ATCA                 TATTTTAGCTGCCGG
      sanA   3  46 204 3044553 .. 3044563 +    -4  -2.84098   CCACACAAATCAGTG                 TTTG CAG CAAA                 TAGTTGGTTAGCGCC
   ECA2690   7 100   8 3026028 .. 3026047 + -13.6  -3.68256   TGTCTTAAGTAAACA            CAGGCACC TTGC GGTGCCTG             ATTTTTTACTCCAGC
      deoR   2  69  46 3021224 .. 3021257 +  -9.6  -2.80816   TTCATCATCACCGTA     TCCCAGAGG-CGGCT AAAAA AGCCGGCTTCGGGGA     TATCATCCATCGCCA
      artJ   1  76  13 3006713 .. 3006751 +  -2.5  -5.31275   TAAGGTTCGATCTGC  GCAGTGTGATATCGTATG AAAT CATGC-ATATAACGCCGC   TTTTTTGTCGTCCAG
   ECA2664   5  72 444 3001878 .. 3001896 +  -6.6  -4.24204   CGTATAGCCGGTTAA             CGTGCGCT GAT AGCCCGCG             TTTTCGATCTCAATA
   ECA2654   2  52 381 2990249 .. 2990259 +    -4  -3.52079   GGCCTATCTCAGCCA                 GAAA CGG TTTC                 TTGTGTAGAATGTTA
   ECA2642   1  40 153 2973016 .. 2973026 +  -2.4  -2.77899   CAAGCGTGTAGCTAA                 GGAG TAA CGCC                 TGATTCATCGCCACC
   ECA2637   5  50 407 2967078 .. 2967088 +  -5.4  -2.70354   GGCATTAACACCTGT                 TTGG ACA CCAA                 TGGATTTGTACGCCG
   ECA2624   5  79 423 2957473 .. 2957488 + -11.8  -2.78032   CCGCCAGCCGTTCCG              CGGGCG CCAT CGCCCG               ATATTTTGCCGCCCA
   ECA2606   7  68  82 2943254 .. 2943272 +  -7.4  -3.74868   TACTCGATAAAAAAA             GCCCAC CGTGTTT GTGGGC             TTAGTTATTTTTGCA
   ECA2598   7  81  15 2935865 .. 2935888 + -12.4  -2.57489   AAGCCACTAAATAAT          ATAGCCCCGC GCTT GCGGGGCTAG           TGGCTTAAATTGCTA
      hisI   7 100 114 2923602 .. 2923618 + -12.3   -4.3898   GATAAATGCAAAAAA              GCACCCA AAA TGGGTGC              TTTTATAAGGCTGAT
      sbcB   1 100   9 2896591 .. 2896616 + -14.8   -4.2828   GGGATAAGGCATAAA         GAAGCGGAGC ACATTG GCTCCGCTTC          TTTTCATCGATAAAC
   ECA2551   5  68  60 2880488 .. 2880520 +  -6.9  -3.94634   AATGACATAGAGCCA      GCGCCGGTAGACGAA GGA TTCAGATACCGGTGC      TTGTTTGAGGTAGTG
      aspC   3 100  20 2868435 .. 2868453 +   -11  -5.64421   TCTGCGATCAAAAAA             GCCGACAT TCT GTGTCGGC             TTTTTTATTTCAGCT
   ECA2536   2  63 353 2858141 .. 2858158 +  -4.9  -4.14392   TCATGGCATCCGGCT             GCTGG-AT GAA ATGCCAGC             TTTTCGGCATTAACG
   ECA2527   3 100  10 2844345 .. 2844375 + -14.8  -3.77806   GACTAACGCTCACTC       GCCGATAGCATACG CGA TGTTTGCTATCGGC       TATTTTGCTATCGGC
      argS   4 100  44 2837289 .. 2837314 + -17.7  -5.14563   AACGTAAAACAAAAA         CGCCATTGGTG GCAG CACCAATGGCG          TTTTTTACTACGCAA
   ECA2517   4  76 183 2833141 .. 2833155 +  -8.5  -4.00348   CTGCATTTCACGATC               CGGGC TGACC GCCCG               TTTCATTGCTTCCAC
   ECA2512   1  44 -14 2829771 .. 2829796 +  -3.9  -2.60555   GTTGCACGTAAACCT         GGTGCTGA-GCT ATA GGCCTCTGCGCC         TCCATTATAACGTTC
   ECA2505   1  46 225 2823541 .. 2823563 +  -2.6  -3.32993   ATTTATAATCTGTTT           GACGCTGC CCTGCTC GTCGCGTC           TTGGTGTCTCGCTCA
   ECA2498   5  50 204 2816299 .. 2816315 +  -2.9  -3.70081   CGGTCTTTTGAATCT              GGCAGTT GGC GAATGCC              TTCTTAGCATTGTCT
   ECA2490   1  40 237 2808459 .. 2808469 +  -2.4  -2.71325   ATTGTCTAGCCCGAC                 AGGG CCA CCCA                 TGAATTTATCGATGA
      pykA   7 100  57 2798064 .. 2798085 + -10.1  -5.28176   TTATGATAGTAAAAA           GCCGGACGA TTTC TCATCCGGC            TTTTTTATCCATGCG
      purT   4  95 144 2792602 .. 2792622 + -13.3   -3.2827   TCCGTCATAAAAAAA            GGCCACTCG CAG TGAGTGGCC            TTCGTCATTCAGTAA
   ECA2470   5 100 129 2786093 .. 2786111 +  -5.9   -5.6473   ATACATAAACAAAAA             CCCCAGC TTTAC GCTAGGG             TTTTTTTACTATTCT
   ECA2465   2  56 454 2783643 .. 2783654 +  -5.8   -3.3452   CACCCGAACAGGTGA                TGCC ACCG GGCA                 TTGTCCACTGATGTC
   ECA2458   6  77  88 2773527 .. 2773558 + -11.6  -2.50994   GGCTTCCCTTACTCA      CCCCAGTCACTTAC TTGA GTAAGTTCCTGGGG       ATTCCTGCGGTTGCC
      potD   3  55  76 2769665 .. 2769685 +  -6.8  -2.74701   ATCATTATCATAAAG            CCGTCCCT TTGAT AGGGACGC            TCATATTCACAGTGT
   ECA2415  12 100  10 2728516 .. 2728531 + -11.8  -4.66163   GAGTAGATAGGAAAA              GGCCGC TTGC GCGGCC               TTTTTGGGTGACACT
   ECA2389   5  91 144 2701773 .. 2701783 +  -8.2  -5.29445   AGGGTATAAAAGCAA                 CGGG CAG CCCG                 TTTTTATTCTTGCCG
      minE   7  95  15 2680267 .. 2680292 + -13.4  -3.28122   ATTTTTCTGCTTTAG         TATCCCCTGC TTTCAC GCAGGGGATA          TCTATTTCCGTCATA
   ECA2364   3  65 321 2676748 .. 2676765 +  -5.5  -4.02022   CAGCTTGATGCAGTC             CGGTTCG TATT CGAAGCG              TTTCTCATAGTTACG
   ECA2345   7  95  28 2656744 .. 2656772 + -14.7  -3.22653   ATACCCTTAGCTATA        GGGTGTATGGC TGCTTAT GCCATACACCC        TCTTCTGCAAATCCT
      pncA   3  79  24 2653504 .. 2653522 + -11.7  -2.73542   ACAACCGAACATAGC             GGCAGCC GATAA GGCTGCC             TGCTTACACGTTACG
      xthA   6  66  28 2646291 .. 2646315 +  -9.3  -2.73364   GTAAAAATGACATCA         CCGCTG-GGC ATCAAA GCCACAGCGG          TGATTAACATCAACA
      hns2   7 100  28 2638734 .. 2638757 + -16.8  -5.38054   ACTGAATATTGAAAA          CCCCCGATAG CTAG CTATCGGGGG           TTTTTCTTTATAACG
      hns2   7 100 107 2638813 .. 2638840 + -17.2  -2.81584   GTCGCCGTTTTAGGC        TGCCCTCTGTTT CTGT AAACAGAGGGCA         ATTATTACATCCTGT
   ECA2319   4 100  39 2626008 .. 2626029 + -15.9  -4.67353   CTCGCCTAAACGTAA           GGCGTCTCC CACA GGAGACGCC            TTTTTACATGGGTAA
   ECA2302   6 100  79 2610764 .. 2610786 + -16.4    -5.626   TCCTGTCTATAAAAA           CGGCGAAGTT ATT AACTTCGCCG           TTTTTTTATGGCGTG
      btuR   5  63  -8 2596551 .. 2596561 +  -5.4  -3.93864   GCACAGCAAGGGATT                 GACT GGT AGTC                 TTTAGCTTTATTGCT
       add   7  93  47 2568709 .. 2568728 + -12.2  -3.75461   GCCGATCATGAAAAA            CGGCTAAC TCTC GTTAGCCG             TTTGATGCAAATTTG
   ECA2255   3  93  23 2554656 .. 2554669 +  -9.5  -5.14626   TCTATATGTTCAAAA               GGCGC TTTC GCGCC                TTTTCTTTTGCTGGT
   ECA2240   4  45 281 2542087 .. 2542097 +  -2.4  -3.35679   AGAATTTCATTGATC                 ACCG GGC CGGG                 TTCTACATCAACACG
   ECA2229   5  84 -47 2532351 .. 2532379 + -13.2  -2.61695   CGTTCACCGGCTACA        ATATCCGGGCAG CGTGT CTGCCCGGATAA        ATATTTAGAAATGGA
   ECA2210   4 100  19 2511250 .. 2511279 + -15.2  -4.84921   ACGATTGTTAACGTG       CGATGCCATATC CTTCGC GATATGGCATCG        TTATTTTTTCTTCTC
      pntB   5 100  48 2505132 .. 2505148 + -13.7  -5.15381   CGACTGACAACGAAA              GGGGCGA ATA TCGCCCC              TTTTTTACATCTCTT
   ECA2200   8  57 143 2499518 .. 2499542 +  -6.4  -3.25073   AAATGTGACTGGTGC          CACTGCTTCA TGGTT TGCAGCGGTG          TCTTACTCTTCAAGA
      kdsA   5  83 443 2497389 .. 2497403 +  -4.2  -5.32944   GCCCCACAGTTCCTG               TCGCAC CAT GTCCGA               TTTTTTACTTCTCAG
   ECA2185  10 100  36 2488657 .. 2488681 + -10.7   -5.8096   ACATTAAACAGTAAA          GCCGCTGTAGC CTC GCTATGGTGGC          TTTTTGTTTTTTATA
   ECA2180   6 100 102 2484369 .. 2484393 + -17.1  -3.07962   GCAGGTGCATGAGCA          CCCCCGAGCCG CGC CGGCTCTGGGG          TGTTGAGGTGTGAAA
   ECA2173   3  61 272 2479028 .. 2479057 +  -4.9  -3.91897   GTTCAGTCGAGAGCG       CGCAGCAAACTCT CCAA AGACATTGCCGCG        TTTGTCGCTGCCGCA
   ECA2169   7  62  35 2474355 .. 2474367 +  -3.3   -4.4017   GCGCTTCCGTTGGTG                AGGGA AGC TCCCA                TTTTGTCAGCATTCC
   ECA2150   7 100  14 2453650 .. 2453673 + -13.2  -4.91852   AACAGCGTAATTAAA          TCAGGCTCAC CACG GTGGGCCTGA           TTTATTTTTGATCAA
   ECA2134   7  73 261 2434966 .. 2434978 + -10.5  -3.05384   TTGAACCATCTTCCA                GGCGG TAG CCGCC                TTCAGTGAAACCCGC
   ECA2119   8 100   6 2426843 .. 2426866 + -16.8  -4.26881   TATCGAGTAACGAAA          GATCCCGACC AACT GGTCGGGATC           TTTGCTTTTATGCCC
   ECA2110   9  80  45 2398151 .. 2398175 +  -8.6  -4.26589   GCAAATCCTAATAAA         GCCAGCGCAGG TTTC TCTG-GCTGGC          TTTTCCCTGTGTGGT
   ECA2075  10  80 180 2365799 .. 2365811 +  -4.7   -5.1925   AAATGAAGCGAATCA                CCGGG ATG CCCGC                TTTTTTCGCTTGTGC
   ECA2068   5 100  18 2357293 .. 2357320 + -18.6  -3.42346   ATAAAAAGTACGTCT        TATGACAGCCGC TTTT GCGGCTGTCATA         TTGTAATAAGGTATT
   ECA2060  10  69 223 2347167 .. 2347182 +  -4.6  -4.57353   TGGAAATTTCGGTCA              CGAGCG ACGC CACTCG               TTTTATGTCCTCCAC
   ECA2044   6  93 135 2324679 .. 2324702 + -13.9  -3.14976   TTTAGAGTATGTATC          CGTTGCCCC GGTTCA GGGGCAACG           TGCTTTCTGTTGTTA
   ECA2041   2  44  26 2323307 .. 2323321 +  -2.1  -3.15999   TTTAATATCAGATTG               CTTTG ATGCG CAGAG               TTAACTGTATGGGAG
   ECA2037   2  59 109 2319387 .. 2319397 +  -6.8  -3.15544   CCAGTAATGCGCTGC                 CAGG TTT CCTG                 TTCATGCCGGTGCGA
      chaC   2  51 259 2302867 .. 2302886 +  -2.2  -3.72893   CGCCCCAATTCACCG            TTGG-TGAA GGC TTCAACCGA            TTTGCTGAACAGATA
   ECA2020   5  74  80 2297080 .. 2297110 +  -5.6  -4.63479   AAATCATTACCAAAA       TATCGCATAG CATTATTCACA CTATGCGATA       TTTTACTTTGTCGTC
   ECA2015   5 100   6 2289287 .. 2289324 + -20.7  -3.26719   CACCGTATAAATATT   TGCCCTTCACACGCGGA GTTT TCCGTGCGTGAAGGGCA    TTCACTGTTTATGCC
   ECA2006   3  48 337 2279833 .. 2279843 +  -3.2  -3.30651   ATCCCAATCAACTCT                 CGTG TGG CATG                 TCTTGTGATATCGAC
   ECA1999   3  47 314 2266921 .. 2266938 +  -4.1  -3.04792   CGGCCTGCGAATCGA             TCAGTCCG CCA CGG-CTGG             TATTGACGATCATGA
      tyrR   4 100  10 2258064 .. 2258081 + -12.7  -4.18702   GAGTAAATAACAAAA             CGGCTGC TTGC GCAGCCG              TTTCTTCACGATTAT
   ECA1970   4  89  26 2238013 .. 2238040 +  -8.5  -4.78107   TCTAAAATAGACAAA        TGGATGGCC AAGAAAAACC GGCCATCCA         TTTTTAGTAATACTA
      araD   9  79 428 2219501 .. 2219511 +  -6.8   -4.7254   GCTTGAGCCAGAAAG                 CCGA TGC TCGG                 TTTTTCATGGAAGAT
   ECA1927   4 100  64 2186881 .. 2186900 +   -15  -5.22312   TGTTAATCTTTCCAG            CGGGTGCC TTAT GGCACCCG             TTTTTTGATCTCGAT
   ECA1923   4  91  26 2182180 .. 2182201 + -10.2   -4.6575   GCCTCTTTTTGTAAA           CCGGATGA ACAATA TCATCCGG            TTTTCTCGTTTCTCT
   ECA1917   8 100  14 2174882 .. 2174916 + -15.8  -4.60487   AAGTCTGGTTCCGTA    TCGCGGCAGGCGGCG AAATGA TGCCGCCTGCC-CGA     TTTTTAACAGTCCTC
   ECA1903   8  67 237 2157354 .. 2157366 +  -9.1   -2.8552   TCCAATGGGAAAGCA                CGGTC GAT GACCG                GTTTGATGACTCCGG
   ECA1891  12  84 140 2145676 .. 2145686 +  -6.8   -5.0916   AGTGCTGTTTAAAAA                 CGTC TCT GACG                 TTTTTGTCTTACGCG
   ECA1865   3 100 150 2119729 .. 2119747 + -14.6  -4.23892   AAAAGGCAAAAAAAA             TGGCGCAC ACT GTGCGCCA             TTTTCACTACTTAAC
      ppsA   2  72 165 2104897 .. 2104918 + -10.3  -2.87931   ACGGCCCTGAAAGGG           TGAATCTCA GGGA TGAGATTCA            TATCTGCGCAATCCG
   ECA1849   5  68 121 2097876 .. 2097908 +  -6.4  -4.07687   CTTTGTCTTTTTGCC      CGCTTTCCAGTAAA GACTG TTTGATGGAAAGTG      TTTTCGGCAGAACGT
   ECA1842   8  70 220 2090165 .. 2090211 +  -9.3  -3.18023   GCAGGACACAGCATA CGGCTAGCGGCTGTTCACGCG TGAGT TGCTTGAGCAGCCGCAAGAGG TGTTGCTGATGGTAC
      cobB   8  64 191 2075723 .. 2075735 +  -6.9  -3.67775   CGTCTGCGGATGCGG                CGGCT GTT GGCCG                TTATTGCGTGACAGT
   ECA1819   7  46 -29 2065251 .. 2065280 +  -3.6  -3.14344   GCGCTGGAATTACTG       CTG-CGTGGGTTG TTGGT CAAGCCACGATAG       TTGATCAAACCACTA
   ECA1819   7  46 213 2065493 .. 2065519 +  -3.7  -2.84454   GATCGCGCGCTACCG        CCGGTCAGGTAG ATGA CT-TCTGGCTGG         GTTTGGCTGGTTTCT
   ECA1816   2 100  46 2062077 .. 2062106 +  -6.4  -5.63103   CACCATCTCTAAAAA       CCGCGAGACATCT GAATA AGGCG-CTCGCGG       TTTTTTTCATTCGAC
   ECA1781  12 100  26 2030283 .. 2030303 + -13.3  -4.88228   CTCGCTAATATAAAA            GCCCTTTCC TTT GGAAGGGGC            TTTTTGCTGTTAGCT
      opgH   7 100  40 2026620 .. 2026639 + -13.6  -5.60864   AGTCTGAGAGATAAA            GCAACGGC AGTC GCCGTTGC             TTTTTTTCGTCTGTA
   ECA1774   5 100  33 2019881 .. 2019921 +  -8.5  -5.84381   TGTATTGCTGAAAAA CCGCCATTGTGTTGC-ACA AATTG TGTTGCAA-ACAAGGGCGG TTTTTTTATTGCTGG
   ECA1769   4  51  41 2015672 .. 2015704 +  -4.8  -3.03159   TGTTGTGACGGGCAG     CAGCGA-CGCTATGC GTTA GCATGGCGATCGCAA      TATTCAACGCGTTCG
   ECA1761   7  79 444 2011357 .. 2011370 +  -9.5  -3.76641   TGAACCAAAAAAAAA               GCCCC AAAT GGGGC                TTTCGGTGTTGCGAT
      helD   8  75 362 2008567 .. 2008582 +    -9   -3.6682   ACTCAGCATACTTTT              TACGGG CAGG CCCGTA               TTTGACTGAATCAGG
   ECA1753   3  62 397 2003727 .. 2003737 +  -6.8  -3.51924   CAACAGATGCCAGTT                 CTGC ATC GCAG                 TTATGTGCATCGCGG
   ECA1750   4 100  44 2000482 .. 2000497 + -10.4  -5.96521   AAAAGTATAAAAAAA              CCTCGC CGAA GCGAGG               TTTTTTTTCGTTAAT
   ECA1747   3  84  54 1997380 .. 1997411 + -13.1  -2.63631   GATAAATGGAAGGGA      TAACGCGGGCGAA AAATTA TTGGCCCGCGTTA       TCATCTGGCACTTAG
      phoH   8 100  53 1988931 .. 1988954 + -16.8   -4.3586   CAGCATAAAAGAAAA          CGCCCCTGAT TTGC ATCAGGGGCG           TTTTAGTATCAGTCG
      phoH   8 100 218 1989096 .. 1989119 +   -11  -5.23292   CACCATAAAAGAAAA          CGCCCTTAAC TTGC GTCAAGGGCG           TTTTCTTTTATATGG
      fliE   6  55 246 1973231 .. 1973245 +  -4.2  -3.72576   CGGTACAATTTATTG               TGCGTT ATG AGCGCG               TTTCGTCAGGCAAGG
      flgL   6  83  68 1961261 .. 1961303 +  -2.8  -5.49234   CCGGGCGTATTTTTT AGGCGTGTCACTCTTTTCA TTATAC TGAATGGA-TGACATGCCA TTTTTTATTCCCTAT
      flhE   7  82  50 1949237 .. 1949258 + -10.2  -4.10429   TTTAAATGATGAAAA           GTCTCTGC TAAGAT GCAGAGAC            TTTTAGAACGTGATT
  ECA1669A   5 100 373 1920449 .. 1920467 + -12.4  -5.31158   GAGATACTTTTCTGT             GGAGGCTG TTA CGGCCTCC             TTTTTCATTTTTTTG
   ECA1663   1  66  23 1914241 .. 1914277 +  -8.8  -3.01712   TTTCACGTCCGAACG    GTGAGCCGACCTAAAA CTTGT TTTTAGGTCGGTGAAC    TGTTGAGCAAGCCCC
   ECA1650   4  55 437 1902285 .. 1902334 +  -3.6  -3.89704   TCTCCGGCCAGTTTT TGCCGCGCATAGATAAC-AGGTGG CATA TCACCCAGTGAGCTATGCG-GGCG TTCTTCGTTATATTC
   ECA1642   4  91 393 1894919 .. 1894933 +  -2.1  -5.79588   TCTAACCTCTCTTTC              TCTGCC TGTT GGC-GA               TTTTTTTCATTTTGA
   ECA1624   3  53 148 1880262 .. 1880279 +  -4.1  -3.61219   GGCATTCTGTACATG             TGCTCACC CCA GG-GAGCG             TTTCCCGCCTTTTCT
      arsH   2  45 348 1863573 .. 1863584 +  -3.6  -3.02881   TCATCCATGCCACCA                GTGC TTTT GCGC                 TCATTTCATTCAATA
   ECA1601   7  60 113 1859101 .. 1859113 +  -3.3  -4.25104   CATCCTCATTGATTC                CCGTT TCC ATCGG                TTTTACTAAACAGAA
   ECA1595   4  72 131 1851584 .. 1851595 +  -3.6  -5.02074   TCGAGTCGCCGGAAA                CGGC CAAC GTCG                 TTTTTTCACGACTGA
   ECA1588   7  65 383 1842493 .. 1842513 +  -8.3  -2.85545   GAACACAAGATGACC            GCCATCG ATGACGA CGATGGC            TCCTGTTCTTCGGGC
   ECA1582   5  88 299 1836970 .. 1836992 + -10.6  -4.15565   ACAGATACAATAAAA           GCCCTGAC CATTGCA GTCAGGGC           TTTTAAGGTACTACA
   ECA1572   2  54 286 1829438 .. 1829451 +  -5.9  -3.14132   CGGCAGTTGACGTTG               CGGCG ATGA TGCCG                TTCATCGAAAAGAAC
   ECA1568   3 100  27 1826188 .. 1826229 + -19.5  -5.60864   CTCGTATAACAACAT TCGGCCTTTGCCTCCTCCT TTAC GGGAGAGGGCAGAGGCCGA  TTTTTTTCGTCTCTG
   ECA1562   6  65 367 1820823 .. 1820872 +  -8.5  -2.89743   TCGGGCTTAGCCAGC GCTCGTTATCCAGCACGACGGCG CCGC TGTCGCCCTGTCGAATAACGAGC TGTGATGTATCAATT
      atsR   4  66 151 1816315 .. 1816340 +  -6.1  -3.89881   TTGCATGTTTCCCCA         TTCCGGTGGTG TTCC CGTCAGCGGAA          TTTCTACCAGTTGAT
      proP   6 100  24 1801603 .. 1801620 + -12.7  -4.41353   CACTGAACGAGGAAA             GCGCCAC ATCC GTGGCGC              TTTTGCTATGTCTCA
   ECA1532   3 100  79 1781457 .. 1781476 + -13.6  -4.18018   GCACGCCATAAAAAA            GCCGTCCA TTGC TGGACGGC             TTTTAGGTACAGAGA
   ECA1522   8  53 132 1771681 .. 1771692 +  -3.6  -3.75598   TTCCAGTGTTTGCGT                GTGC CATA GCGC                 TTGTTGAATTCGTTC
   ECA1516   5  68 -21 1764694 .. 1764735 +    -5  -4.30995   GACAGAACTGTTTCA GAAGCTGG-CAAGCCGGAC ATAAC GACCGGCTTGTCCCACATC TTATTTTCTCACACC
   ECA1501   3  63 155 1746982 .. 1746992 +  -5.4  -3.90762   CCTCTTCCTCATCAT                 CATC GTG GATG                 TCTTTTTCCAGACTG
   ECA1485   5  93 247 1681708 .. 1681733 + -11.9  -4.06781   CCCGGAACGCAAAAA         TCCCGCTTAAG TTTC CTTCAGCGGGA          TTTCTAAATTTTGCT
   ECA1475   9  77  19 1672854 .. 1672870 + -10.1  -3.49951   CATAAAGTGAAGATT              CCCGCTG TGT TAGCGGG              TTATCTGAGCCTCTG
   ECA1471   5  82 237 1671580 .. 1671594 +  -7.2  -4.72556   ACATAAAAAGCCATC               GGTTTA AGG TAAACC               TTTTCTGCTTTTTCA
   ECA1465   5  49 365 1666837 .. 1666875 +  -4.7  -3.09671   GCGGTTTTGGGGGAC  GCAACTTTCGCTA-TGTA GCGG TACAGTGCCGCAAGTTGC   TCTTCCGCTTCCGGT
      adrA   5  71 404 1651175 .. 1651192 +  -4.1  -4.74453   CTAAGTAAATAGTTC             CGGCTAGC CGC GCT-GCTG             TTTTTCGCTCTGTTC
      rfbK   6  82  38 1634782 .. 1634813 + -10.3  -3.91084   ATTTTAATAAATTAA      GACCTGCTTTATT TCTTAT ATTAAAGCAGGTC       TTTCATTCAACGTGC
      rfbK   6  82 252 1634996 .. 1635010 +  -7.2  -4.62872   TGTCTTGCTGTTTTG               CCATTT CAA AAATGG               TTTTTGCAAATTCAT
   ECA1403   4 100  28 1588252 .. 1588273 +   -13  -5.28778   CAACATTAAGATTAA           GCCCTGCG TTTATC CGCAGGGC            TTTTTTGTCGCTAAT
   ECA1396   6  65 380 1580121 .. 1580134 +  -5.9  -4.15106   GGGGCGTGAAGTAGC               GCGGT CATT GCCGC                TTTTCCGCCTTCATA
      aroG   8  93  37 1562976 .. 1562991 + -10.4  -5.04325   GCGGACAATAAAAAA              CTCGGC GATT GCCGAG               TTTTTCTCATTTCAA
   ECA1344   5 100 114 1523788 .. 1523820 + -14.9  -5.26119   TTCAACGGCAATCAT      TAAGCGCCATTTCCG TTA CGGATCTGGCGCTTA      TTTTGTTTTTAGCGA
       pgm   4 100   8 1514302 .. 1514319 + -12.7   -4.9181   CCAAATAAGTAAAAA             GGCGCTG CTTG CAGCGCC              TTTTTAATCTTGTAT
   ECA1332   5  54 214 1510421 .. 1510431 +  -4.6  -3.50456   TGTTCAGGATATCAA                 CGGC ATC GCTG                 TTAATCTTTAATTCA
      glnS   6 100  24 1506309 .. 1506330 + -11.7    -5.626   GTAAGAAGACAAAAA           TAAAACCGC CTCG GCGGTTTTA            TTTTTTTGTGCGGTC
      ubiF   6  52 393 1495566 .. 1495576 +    -4  -3.54307   GTTCCCTTTTCCACA                 CTAA TGG TTAG                 TTTGAGAGGGATATT
   ECA1310   7  95  28 1484086 .. 1484103 + -12.7  -3.57615   CGCTGAATAGAGAAA             GCGTGCC TTAC GGCACGC              TTTGACGGGTATTAA
      tatE   5 100  21 1469400 .. 1469419 + -11.4   -5.4505   CATTACACAGCAAAA            CGGACGGT CATT GCCGTCCG             TTTTTTATTCCACAC
   ECA1288   2  59 310 1464613 .. 1464623 +  -6.8  -3.16683   AGCTGCGGCAAGTGC                 TGGC AAA GCCA                 TTGGTAGCCTGCAAT
   ECA1281   6 100  48 1457206 .. 1457232 + -17.4  -3.69216   GTAGCATGAAGAAAG         CAATGCAGGCCG TAA TGGCCTGCATTG         TCTTTTAACTGGCAA
   ECA1276  11  89  32 1453320 .. 1453357 + -14.3  -2.88544   TTCTGCTGTCTTCAA   TGCAATAATTCCGCTCG AACA TGGGCGGAGTTATTGCG    TCTCTAAGAGTCGGA
   ECA1266  13  71 439 1440857 .. 1440867 +  -2.4  -5.06816   TTTTCAAGACCCAGC                 TCGG TAG CCGC                 TTTTTCTTCCCAGCT
   ECA1257   3  59 426 1431770 .. 1431781 +  -4.4  -3.99324   GTGTCATCGTCATGC                TCCT TATC AGGA                 TTTCTGGTACTGGCG
      hoxN   5  80  15 1426055 .. 1426065 +  -4.6  -5.26316   GTATCGCTTGTTCTA                 CGTG GGT CGCG                 TTTTTTGTCGGCTGC
      hyfR   2 100  18 1408107 .. 1408127 + -16.9  -2.73994   GTCTGACGGGTAAAT            TGCCGGAGC GTT GCTCCGGCA            TCGTGTTAGCAGGCT
      hybE   7 100  22 1401754 .. 1401774 +   -14  -4.13014   ATAAATCAGTAAAAA            CGCTGGCG GATGA CGCCAGCG            TTTTCACGATGTGCG
   ECA1219   4  83 475 1389627 .. 1389648 + -10.9  -3.61398   GTTTGAAAATAAGAA           GGCCAGAAT CAAC GTTCTGGCC            TTCTTCACAAGAGAA
      rcsC   8  58 111 1369220 .. 1369231 +  -4.4  -3.82824   TCGACGCCCAGCTTG                GTCA TGGC TGAC                 TTCTTCTGGCTACTG
      cueR   5  57 103 1356825 .. 1356837 +  -4.8  -3.60151   CAACATGCGTGCCAG                CAGG CAGAT CCTG                TTCTGATTTCACGCG
      cueR   5  57 239 1356961 .. 1356978 +  -5.5  -3.53224   GTTGAGCGTCGACGG             TGGACGC GACA GCGTTCG              TTTACGCAGCCAATA
      pehN  11 100 167 1351664 .. 1351684 + -12.7  -3.73775   ACGGCTGGCCTCCGG            TGAGAGACA GGA TGTCTCTCA            TTTCATCCCGATGAG
      acrR   9  61 220 1328276 .. 1328287 +  -4.4  -4.05319   TGGCGCGTTTTCAAG                TGAC ATGA GTCA                 TTTCCTCTTCTTTCT
   ECA1163   8  79  13 1319989 .. 1320005 + -11.5  -3.02263   TAATTCATCTGGATA              CGCGCCG TTA TGGCGCG              TATTGCCAGCGATAT
   ECA1154   6  77   8 1309780 .. 1309812 +  -4.8  -5.00138   GCCGTTAACATGAAG      CAGCATGCCGTTTC TGTAC GAAGTGACATGCCG      TTTTTACTTTGAGTG
   ECA1137   6 100  33 1289685 .. 1289702 + -12.7   -4.5287   CCGATGAATAGAAAA             GGCCAGC GAAA GCTGGCC              TTTTGCTTAATTTAG
      pgpA   4  95 -27 1282654 .. 1282675 + -13.1  -3.37464   GGGAATTATCTATTT           TATCGGCCA TCAC TGGCCGATA            TTCTGACGTTACTGC
      proY   3 100  25 1268471 .. 1268488 +  -8.4  -5.82316   TTGCTATTAGACGAA             GCGCTC AGAATA GAGCGC              TTTTTTTTAGCTGAT
   ECA1107   3  55 355 1255938 .. 1255949 +  -3.6   -3.9373   CACGAGAAGTTCCAG                CTCG CCAC CGGG                 TTTACGTTTTAGCTG
      pehA   6  50 367 1226119 .. 1226131 +  -3.3  -3.44146   ATAGGGAATTTTTCC                CCGGC TTT GTTGG                TTAGTTCTGCCAGCG
   ECA1084   5  54 220 1214761 .. 1214796 +  -2.5  -3.92602   ACGGCATCGAAACTG    GCTAGGCGCACGC GATAATTCAG GCGTTTTCCTAGC     TTTCTGGCATGTTCA
   ECA1071   6  82  42 1201038 .. 1201068 +  -7.4  -4.69324   GTGGTTATTTTTGAA       CGCGATGCGCCGTG TTT CAGGGTACCTCGCG       TTTATTCTTTATTCT
   ECA1063   3  87  19 1192825 .. 1192840 + -10.4  -4.41206   TTTAGAAAAAAAAAA              GCTCCC GGCA GGGAGC               TTTTGTAAGGTAATT
   ECA1026   4 100  21 1149046 .. 1149066 + -13.3   -5.1963   TGCTGAGATAAGAAA            CGGGAGCTA ACA TGGCTCCCG            TTTTTGTTGCTTCCC
   ECA1017   8  73  72 1140106 .. 1140137 + -10.3  -3.06261   GCTAGTAGGACTGCG      GTTGAGTGCTACTC TGCAC GGGTAGC-CTCAAC      TGTTGCAGATTGCCA
   ECA1010   6  71 153 1135036 .. 1135046 +  -4.6  -4.65895   ATCCTGCTGTAACAG                 CGCT TCT GGCG                 TTTTTCCCTCAGCGG
      mltA   6  52  98 1122907 .. 1122921 +  -4.2  -3.48024   TCCCCAGAAGAGAAT               CAGCTT TTA AAGCCG               TATTTGCTGCTCAGC
   ECA0980   5 100  14 1092475 .. 1092505 + -14.1  -3.68738   GACGTAAGTCGGTAA       TCCCACACGGC GGATGAAAG GCCGTGTGGGA       TTATGTATTACGGTG
   ECA0972  12  68 142 1083572 .. 1083588 +  -9.4  -2.57067   CATCTGTTTGGCTGA              GGAGGC GCTTA GCCTCC              TCGATTCGGTATTCG
      speC   4 100  25 1078346 .. 1078369 + -11.8  -5.80003   TCTTCAACTCAGAAA          CACAGGTTCG GAAA TGAACCTGTG           TTTTTTCTTTCTTAA
   ECA0960   3 100  10 1073531 .. 1073556 +  -4.8  -5.66229   CAATAGTAATACCTA         GAGAGATG AAATAAATCC CATCTCTC          TTTTTTATTCTTAAT
   ECA0953   7 100 404 1065691 .. 1065713 + -13.5  -4.72556   TGTAGTACCTTAAAA           GCCCTGACT AACAC AGTCAGGGC           TTTTATCATTTTTAC
   ECA0947   5  76  60 1061576 .. 1061593 +  -8.4  -3.92869   CCTTTAAATAAGAAA             CCCAGC GCTGCG GCTGGG              TTTCTCAATCCGTGC
   ECA0938   4  61 250 1052553 .. 1052589 +  -5.7  -3.78775   AATGCCAATCGCGAT    GCCTTTGGCACCGGATG GGG TATCCAGCGCCAACCGC    TTTGGTAATAACGGC
      fhuE   4 100  63 1048803 .. 1048827 + -17.2  -3.72576   GTAACTCAATGATAA          TCCCCGCCGA CAGTC TCGGCGGGGA          TTTGATCAACGAACC
   ECA0923   4  56 -10 1031839 .. 1031853 +  -6.4  -3.10796   GGCACAGAGATGCTT               TCGCTT ACT AAGCGG               TATTAAATCATAAGA
      alkB   6  73 129 1015206 .. 1015261 + -10.5  -3.01416   CTTAAGCCCGTTGTT AGGGGAAAC-ACAGGGG-GAGGT-TCCC GCA GGGACGCCTCACCCCTGTGGTCGCCCCG TGTATCTCAATGCTC
      norR   5  59 445 1009095 .. 1009106 +  -4.4  -3.86202   TGGGCCTGCGTAGTA                GATC GGGT GATC                 TTTAATGTACTGCGG
      ribB   7 100  28 1002979 .. 1002996 + -12.7  -4.26881   CGATGCATACAAAAA             GGGCCGA TTAA TCGGCCC              TTTCGTTTTATGACA
   ECA0890   7  93   9  993526 ..  993544 + -11.7  -3.72893   AGCCTGAAACGAAAA             CGGCACC ATCCG GGTGCCG             TTTCGTGCAAACGTA
      cysM   2  42   4  988028 ..  988047 +  -3.6  -2.60797   GTATTTGATTAAGGT            TACTCGAA TTAT TTAGAGTA             CTTAATGTATGTGCG
      cysM   2  42 322  988346 ..  988359 +  -2.3  -3.07816   GACCGCCATACGAAC               GCCGA TCTC TCGGG                TTCGCTCCGTGACCG
       mtr   7  64 405  969239 ..  969251 +  -3.3   -4.5265   GCGTGCTAATAAAGC                GTGAC GGC GGCAC                TTTTATGGTCTGGTT
   ECA0852  10  70   7  944555 ..  944584 +  -7.2  -3.96506   GCTAATTGATGCCCG       T-CGGCCGCGTAA TTTCT TTGCGTGGCCGCA       TTATCTTTTCAGGTA
      mntH   7  91   4  934469 ..  934491 + -11.3  -3.82811   ATAGGGATATAAATC           TGGTGCCAC ATAGC GTGGCACCG           TTTCGCTATTTGCTT
   ECA0838  12  69  67  928780 ..  928815 +  -8.4   -3.3197   CGTCTTTATAAAAAA    C-ACAGGCAAACCTGAA ATA TTCAGATTTGCCTGCCG    TTGTACCCATCATAT
   ECA0833   6 100  38  922793 ..  922815 + -14.2  -4.30978   ATAAATAAGCTCAAA           TGCCGCTTTG TGC CAAGGCGGCA           TTTTCATGAATTCGG
   ECA0826   5  87   5  918763 ..  918797 + -13.6   -2.9162   CGGCATCGTAACGAC     TTTGCTCCTGCTGGCT TTA AGGCAGCAGGAGCTGA     TGGTTTAACGCGTTG
   ECA0820   5  87  24  910612 ..  910639 + -14.3  -2.79183   GGCGTTTGAGAAACA        CGTTGGAAACC TGAATC GGTTTCCAACG         TGTCATAGCGATCAC
      rhiE   3  65  55  891825 ..  891836 +  -5.8  -4.07568   GCCCATGATAAAAAG                TCGC AGGA GCGA                 TTTTCAACAACGCAA
   ECA0764   8  55 200  835832 ..  835842 +  -6.8  -2.57501   GGATCAGATTGTCCT                 TGGC CGT GCCA                 CTCTGTTTGCTGAGC
   ECA0764   8  55 377  836009 ..  836019 +  -6.8  -2.74563   GACGTTTGATGACCT                 GAGC GGT GCTC                 TCATTCGCCTGTGCG
   ECA0761   8  78  96  834336 ..  834353 + -11.3  -2.96695   TTTGTTGTCAGCAAA             CCACCTC TCTG GAGGTGG              TCCTTTACTCCACGC
   ECA0752   3  64  40  824401 ..  824419 +  -4.4  -4.18018   ATTCAACGGGGCAAG             AGGGCTCG AAG CGAGACCG             TTTTCAGTGCGCAGC
   ECA0737   5  51 163  806810 ..  806826 +  -5.1  -3.01791   TGTTCTTACGGACGT              GAGGG TTCAAGT CCCTC              TCTTCGCACCAACAT
   ECA0737   5  51 327  806974 ..  806990 +  -5.1  -3.02829   TGTTCTTACGGACGT              GAGGG TTCAAGT CCCTC              TCTTCGCACCATGTC
      fcuA   9  93  37  801867 ..  801881 + -11.4  -4.21827   TACTTGTATAGAAAA               CCCACC TCA GGTGGG               TTTTCGCGTGTTTGG
      deaD   4 100  63  789345 ..  789362 + -12.7  -6.11644   TGCAATGCAAAAAAA             CGACCCG TTCA CGGGTCG              TTTTTTTTTGGCTGC
      secG   4 100 122  773124 ..  773143 + -10.8  -5.88197   TACCAACATAAAAAA            TAGACGTC GATA GACGTCTA             TTTTTTTGTCTTTAA
       mug   8  75  31  751236 ..  751257 +  -8.7  -3.72765   CTGACAGGCAAAAAA           TAACCCCAG CGAG CCGGGGTTA            TTTAGAGTTTGCATT
   ECA0676   7  85 152  749851 ..  749876 + -11.2  -3.51478   GGCATGATATTGTCA         CAGGTAGCAC TACAAT GTGCTGCCTG          TTCGTTGTCTGATGT
   ECA0672   5  66   2  746541 ..  746578 +  -9.2  -2.77781   TTCAGCACAGTTAAT   TCCGACGATGCTGGCCA ACGGA TGGCCGGTATCG-CTGA   TAGCTTTTACTAACC
   ECA0650   5  52 474  723868 ..  723880 +  -4.1  -3.54919   GGAAGACCTCTAAAA                GTGAA TGG TTCGC                TTTACCGGGATACTT
   ECA0634   6 100  11  707709 ..  707746 + -21.5  -2.59608   CCTAAATCCTGCGCT   TTCTGAGGCAAGGTGTG GAGC CACACCTTGCCTCAGCA    CTTCATGCTTTAAGT
   ECA0631   7 100  31  705360 ..  705381 + -10.9  -5.14563   CCCGTAGAAAAGAAA           CGATAGCCT CTCA GGGCTATCG            TTTTTTAATGGGAAC
   ECA0616   4  55 140  690443 ..  690462 +  -6.4   -2.9818   GTTCCATCTGTTGTG            CGACCATC TCGG GATCGTCG             GTTTCTAGCTCTTCC
   ECA0599   8 100   4  659078 ..  659107 + -18.7  -4.60808   CTGGCGGCTTAACAA       CAGAAGGCTCTCC TCTC GGGGAGCCTTCTG        TTTATATTTTTGTAA
   ECA0580   4  68  16  644053 ..  644068 +  -7.6  -3.80014   GTATTGCAGATTAAA              TAGCCT TAAC AGGCTA               TTTAATCATCGCTGT
      topB   7 100 224  601839 ..  601862 + -13.9  -4.67038   GTACACCCTGTTAGA          CGGTGTCGG ATAAAA CCGACACCG           TTTTAATTTTCGCAG
      topB   7 100 447  602062 ..  602082 + -10.4  -5.48213   GTTGTTGTTCCTCCA            CGGCATCC ATTTC GGGTGCCG            TTTTTATTTTCACTG
   ECA0510   0 NONE
      entD   5  50 310  540391 ..  540403 +  -3.3  -3.55604   TCAACTGGGTGTTAA                CCGTA TTT TTCGG                TGTTTGCTTCAGTCG
   ECA0462  10  69 323  527843 ..  527868 +  -7.7  -3.63744   TGGTGACAAAATCGG         TGTCGATAAAG GCCA CTTTATTGGCA          TATTTTACCGCAAAA
   ECA0452   3  89  10  519081 ..  519100 +   -15  -2.76162   GCCTGATACGCCGAA            CTCGCCGC TGCG GCGGCGAG             CTTTAACATAGAGTG
      rhaR   6  54 175  508981 ..  508991 +  -5.4  -3.22951   TCTGGTTTTCCTTTT                 CCTT CAA AAGG                 TGTTCTGCGCGTCTC
   ECA0433  11  93   5  494999 ..  495015 + -13.7  -3.26471   GAGCCAAATAGGCAA              CGCCCTC AAT GAGGGCG              TTAGTATCACAATGC
   ECA0421   1  67  31  478593 ..  478616 +  -7.4  -3.66908   AAACCGTAAACCTCT          TGTCCCGGTG TATT TGCTGGGACA           TTAATTTTCCAGCCA
   ECA0410   2  50 422  468076 ..  468091 +  -4.6  -3.17901   CCGGAGGGGGCATAA              TTGGGG GCAT CCCCAC               TTCGATTAGAAATGT
   ECA0400   4  91  65  456784 ..  456805 +  -8.7  -4.90217   GATTATGGTTGTTTT           TGCAGCGTG TTTG TGCGCTGCA            TTTTTAATCTATTTA
   ECA0373   7  67  56  424287 ..  424317 +  -5.4   -4.1899   TGCTGCCGCGCCAAA       TCAGTGCGGGATCT TTC AGATCTTGCACAAA       TTTTCCATCGACTAA
   ECA0368   6  62 375  420055 ..  420065 +  -8.2  -3.11634   ATCAACGTTGCCTGT                 CGGC AGT GCCG                 TTCGATCATCTCAGC
      exbD   3  76  19  410449 ..  410494 +  -5.5  -4.78149   CTGATCGATTCAAAA GGGAATGTGGT--GCGATGCT CTAAGA AGCGACGCTAACCGCGTTCCC TTTTTACGTTCTACC
   ECA0352   4 100  15  402562 ..  402591 + -11.4  -5.02074   AATACGGCAATAAAT       CGCACGGTTGCC GGATTA GGCGACCGTCCG        TTTTTTACGCCATAC
   ECA0348   4  65 405  398688 ..  398702 +  -2.7  -4.70107   CGACCTGATCGATGA               CCGGC AATAC GCCAG               TTTCTTCTTTTAATC
   ECA0336   1  51 370  385616 ..  385626 +  -3.2  -3.71378   GGCCGGCGGTAAACA                 CGTC ATC GATG                 TATTTCTTCAGTATC
   ECA0327   6 100  27  375730 ..  375749 + -13.6  -3.91028   CTTCAGAAATGAGGA            GGCACGGT GAAA ACCGTGCC             TTGTTACTTTCAATT
   ECA0318   6 100  79  368892 ..  368913 + -10.9  -5.61881   GCAGAAAACAAAAAA           CCGCTGATG AAGA TATCAGCGG            TTTTTGTTTTTAAAG
      sspB   5  91  12  354529 ..  354547 + -10.3  -4.61162   ATAATCCGTTCCTAA             GGGCACT TTAAC AGTGCCC             TTTCTTATTTCGTAT
      murA   6 100  39  347281 ..  347300 +   -15  -4.56978   AATCATGTTTGTCAG            CCGGGTGG TTTC CCACCCGG             TTTCTTGTTTGCCCG
      pmbA   2  91  25  333181 ..  333202 +   -13  -3.22777   GCATGAGTAACCGTC           GCCGTCGG CAGTGT CCGACGGC            TGTTACTCTATAGCA
      tldD   3 100  32  323422 ..  323441 + -10.7  -5.24129   GAGTCCCCTTTGAAA            CCGCGCT TTTATC AGCGCGG             TTTTTTCTAGGGAGC
   ECA0252   5  50 220  298460 ..  298473 +  -3.8  -3.34013   TATCAATCAAACGAA               GCGT CTTTAT ACGC                TTCGTTGCAACGCTC
   ECA0239   5  59  11  278898 ..  278915 +  -6.9  -3.26719   AATAGCCATTAAAAA             ACCCGGA TTTC TCCGGGC              TTCAGTATTTATCAG
   ECA0227   5  54  39  267579 ..  267592 +  -5.9  -3.25823   CGGGTAAGGATAAGC               CCCGT ATCG GCGGG                TTGATGTGCAGAACC
       fre   8 100  36  232628 ..  232643 +    -9  -5.72622   AATAAACAGTAAAAA              TCCCAC AGTT GTGGGA               TTTTTTGTTTCTACG
   ECA0189   6  57 200  215856 ..  215872 +  -7.3  -2.64794   TAGTGACGTTAACCG              CCTGATA ATG TGTCAGG              TAGTGTGAAATTGCA
   ECA0186   4 100  14  209535 ..  209554 +   -15  -4.57304   AAGGTTTTAGTTTTA            GGCCGGTC AACT GACCGGCC             TTTGTTTGCTTCAGT
       tdh   0 NONE
   ECA0155   8  60 199  175362 ..  175372 +  -2.6  -4.37211   TTTTTATCTATGTAA                 TTTT CTA AAAA                 TTTCTTATGGCTTTC
   ECA0149   7  53 337  170703 ..  170724 +  -2.2  -3.98256   TTTGCCAACGCGACA           CGTTCATC CAATGT GAAGAGCG            TATTTTTGCTCGGGC
      pyrE   6 100  14  164000 ..  164027 + -18.6  -3.31792   AATGTTGTGAATCAG        GATTCCGCCAGA AATA TCTGGCGGAATC         TTATCCCCGTCATAC
   ECA0127   5  77 113  147164 ..  147192 +  -9.7  -3.62864   CAGTTTGTAGGAAAG        TTGTCCTTATTAG GCT CTGATAGGGACAG        TTTAGGCTAGGTTTA
   ECA0123   3  59  10  144280 ..  144311 +  -7.2  -2.89267   TTTTAATTATTAGGT      TTCGGCCAGATACG CCAT CTTATCTGGCCGCC       TCTACTGTGGTTACG
   ECA0120   7  72 299  143064 ..  143078 +   -10  -2.96711   TATTAGATCGAAAAA               CAGCGT CTG ACGCTG               TGTGTACGTTCTGGG
      expI   7 100 217  126556 ..  126579 + -10.4  -5.22312   GTTTCTTATTTCCAA          TCATCTCCTT GCAA AGGGAGATGA           TTTTTTCATATGCCT
      xylR   3  75  31  122871 ..  122888 +  -9.8  -3.51825   AAAGGCATGCAGGAA             GGCGCG ATGATG CGCGCC              TTATCATTAGGCTGG
   ECA0095   4  62 411  114754 ..  114787 +    -6  -3.60475   TTGCCAGCTCTGCGC    GGC-CGTGCTGGTGGG TGAG CCC-CCAGAATGCGCC     TTTGGCATCAGGATT
   ECA0090   7 100  60  107316 ..  107346 +   -17   -3.6392   CGTGATGGATTCATT       GATGAAGCCCCTGT TTA ACAGGGGCTTTGTC       GTTTTTATCGTTTTC
   ECA0080   7  90  45   96273 ..   96294 + -12.3  -3.32769   AGCCATTGAACTGGA           GGGAGCGGT ATTT ACTGCTCCC            TTACTCGTTTCGCCC
   ECA0077   6 100  12   92880 ..   92932 + -18.4  -4.07568   TTAAACAATCACCTC CGCCC-GCACGCTCCAGCCACGTAG TAGA CATCGTTGCTGGAGCGTGAAGGGCG TTTTGAAAGCAAACG
      padC   6  95   8   83967 ..   83993 +   -13  -3.31232   AAAAATAAGCAGCAA         CAGGCGTCACGA ATG TTGTGCCGCCTG         ATTTTCTATCGCACC
       gor   5 100  47   79041 ..   79072 +   -11  -5.67063   TGGAAGACGAAAATA      TGCTGGTTGAATAG TGAA CTATTTAGCCGGCA       TTTTTTTATGCTCAG
   ECA0052   3  76 469   66119 ..   66146 +  -8.4    -3.965   CATGCCCAGACGAAT        CGGCATGTCG TCGGTAAC CGGCGTGCCG         TTATTCATTTTCAGA
   ECA0045   6  67  19   56332 ..   56353 +  -5.8  -4.24183   TCCGATCATCGAAAA           CCGGTGGA CAAGCT TCTGCCGG            TTATTATTTCTTCTC
   ECA0033  11 100  96   41295 ..   41313 + -14.6  -4.23674   TCTCGTCTTAGTAAA             CCCCGTGA TTT TCACGGGG             TTTATCTTAATGCCG
      hemN   4 100  10   32132 ..   32161 + -16.5  -3.36518   ATTTAACCAAAAAAA       CAGCCAGTCGATG TTAG CACCGACTGGCTG        TTCTCGAACTTTTAC
      rbsR   5  61 246   16709 ..   16729 +  -8.2  -2.84801   TAATATATGCGGCCC            GCGCCACG GAAGA CGTGGCAC            TGCTCTTTAACAATA
       kup   7  93 191    7688 ..    7707 + -13.6  -3.20382   AATTCACCGACACAA            TCAGCCCG CCTT CGGGCTGA             TTGGTGAATGTAACC
      asnA   3  86 112    2283 ..    2309 + -13.8  -2.83119   CCATGATCGGACATC         GCTACAGCATGG AAA CGATGCTGTAGC         TGCTTCTGACGGCTT

SUMMARY

830 putative operon ends contain 4170 possible terminators.
Percent operon ends hit by terminators of confidence >= x:
	x	#>=x	hits>=x	%hits>=x
	100	305	256	249	30 %
	99	305	256	249	30
	98	305	256	249	30
	97	305	256	249	30
	96	305	256	249	30
	95	323	272	263	32
	94	323	272	263	32
	93	358	301	288	35
	92	358	301	288	35
	91	375	316	302	36
	90	387	326	310	37
	89	405	339	322	39
	88	410	341	324	39
	87	430	356	335	40
	86	452	372	348	42
	85	458	375	351	42
	84	468	384	359	43
	83	481	395	368	44
	82	500	409	379	46
	81	515	420	383	46
	80	535	433	393	47
	79	557	452	406	49
	78	573	464	412	50
	77	593	477	421	51
	76	612	494	430	52
	75	623	503	437	53
	74	647	523	451	54
	73	669	540	463	56
	72	700	564	475	57
	71	733	591	492	59
	70	760	615	503	61
	69	789	639	515	62
	68	840	680	538	65
	67	861	696	542	65
	66	898	722	552	67
	65	938	753	566	68
	64	988	792	580	70
	63	1031	822	587	71
	62	1088	866	602	73
	61	1159	915	618	74
	60	1216	957	626	75
	59	1336	1046	648	78
	58	1401	1098	663	80
	57	1513	1184	677	82
	56	1595	1245	686	83
	55	1728	1349	708	85
	54	1829	1427	722	87
	53	1935	1501	732	88
	52	2060	1589	741	89
	51	2197	1686	751	90
	50	2433	1852	767	92
	49	2563	1955	775	93
	48	2762	2096	784	94
	47	2881	2184	788	95
	46	3039	2294	793	96
	45	3302	2500	801	97
	44	3472	2628	804	97
	43	3596	2727	805	97
	42	3811	2879	810	98
	41	3935	2968	812	98
	40	4082	3086	815	98
	39	4170	3154	817	98
	38	4170	3154	817	98
	37	4170	3154	817	98
	36	4170	3154	817	98
	35	4170	3154	817	98
	34	4170	3154	817	98
	33	4170	3154	817	98
	32	4170	3154	817	98
	31	4170	3154	817	98
	30	4170	3154	817	98
	29	4170	3154	817	98
	28	4170	3154	817	98
	27	4170	3154	817	98
	26	4170	3154	817	98
	25	4170	3154	817	98
	24	4170	3154	817	98
	23	4170	3154	817	98
	22	4170	3154	817	98
	21	4170	3154	817	98
	20	4170	3154	817	98
	19	4170	3154	817	98
	18	4170	3154	817	98
	17	4170	3154	817	98
	16	4170	3154	817	98
	15	4170	3154	817	98
	14	4170	3154	817	98
	13	4170	3154	817	98
	12	4170	3154	817	98
	11	4170	3154	817	98
	10	4170	3154	817	98
	9	4170	3154	817	98
	8	4170	3154	817	98
	7	4170	3154	817	98
	6	4170	3154	817	98
	5	4170	3154	817	98
	4	4170	3154	817	98
	3	4170	3154	817	98
	2	4170	3154	817	98
	1	4170	3154	817	98
	0	4170	3154	817	98
