# Supplementary material for: Rapid, accurate, computational discovery of Rho-independent transcription terminators illuminates their relationship to DNA uptake
Source: Genome Biol. 2007 Feb 21;8(2):R22. doi: 10.1186/gb-2007-8-2-r22 (PMC1852404; doi:10.1186/gb-2007-8-2-r22)
Supplement: Additional data file 2 — As described in the text, the entire robust tail-to-tail region is searched; if the region is less than 500 nt, then the 500 nt downstream of the stop codon is searched (stopping if a gene start is encountered). In the case of ties, all terminators with the high score are output. [file gb-2007-8-2-r22-S2.zip › Erythrobacter_litoralis_HTCC2594.ttperf]

 ELI_00040   4  48 302   14722 ..   14753 -  -4.2  -3.17075   TGCGCTCGAACGCAA      GCAGTTCGGCAAGC CGCT GCTCGCCTTCCCGC       GCGTGGCGGACAAGC
 ELI_00040   4  48 160   14875 ..   14895 -  -4.5  -3.17075   GGCCGGTCAAGCCAA            GCTGCTCGC CGC GCGCACCGC            CTGGTCCAACGCCGA
 ELI_00080   8  95 403   24605 ..   24630 - -16.1  -3.73414   GACAGCAGATGCAAA         GGGCCGGTGGA GCGA TCCGCCGGCCC          TTTTGCATGCCCGGC
 ELI_00110   3  43 238   35347 ..   35364 -  -3.5  -2.99195   ATAAGGGAAAAATAT             CTC-TTAC TTA GTAACGAG             CCGGAAATTAAACGG
 ELI_00145   8  71 306   41402 ..   41423 -  -6.5  -4.15565   TCGAGGACCGCAAAA           TGGCCGGGAC CTC GGCCCG-CCA           CGTCCACTACGTGAT
 ELI_00200   8  49 449   49201 ..   49235 -  -4.3  -3.30124   GCGCAGCTTCCAGAA    TGGCGGCAAAGTCTGCA ACC TGC-G-CATCGCCACCA    GCGAGACGTGGAAGG
 ELI_00230   4  58 366   53437 ..   53456 -  -6.4  -3.53012   GGCCCGTCGCCGAAA            CCGCAGCGA CGA TCGCCG-GG            ATGGATCCGGTGCTC
 ELI_00265   7 100  27   72501 ..   72524 - -19.6   -5.0916   GCCCGAATATAAAAA          CGGGGCCGGA TTGC TCCGGCCCCG           CTGTAGTGTGCGCGT
 ELI_00310   0 NONE
 ELI_00340   1  40 -14   94127 ..   94140 -  -2.3  -2.84878   GGTTTGAACCGAAAT               CAGCC CATC GGCTC                CATGGCTTGCTGTTC
 ELI_00365   5  68 471   98939 ..   98955 -    -5  -4.34402   TGGGCGACAGCAAAA              CAGGCG CGATC CGCCAG              TTCGATACGATCTAC
 ELI_00420   8  49 217  109102 ..  109114 -  -6.9  -2.62184   CGGTCGCCGAGACGA                CCGAC GAT GCCGG                TGCGCAGGGCGAGAT
 ELI_00420   8  49   4  109315 ..  109327 -  -3.3  -3.53811   GCGAGCCGGTCGAAA                CCGCC GAG GACGA                AGGCTAGCCCGCGTC
 ELI_00520   3  55   8  134046 ..  134081 -  -8.3  -2.83747   GAAGTTCGAGAAGGA   GC-CGCCGCGCCGCACC GGAT GATGCAGCG-AGCGTGC    AGGCAGATTACAGGA
 ELI_00595   3  50 207  151585 ..  151595 -  -5.4  -3.19687   AATGCGAAAGATATA                 TGTC ACC GACA                 GTCAGGTGGCGGCTC
 ELI_00625   3  47 355  158372 ..  158400 -    -3  -3.43961   CGAGAACACTTACAA       TCGGGTC-CGACA AGAA CGGCGTGCCCCGA        CAGATATCGGTGCCG
 ELI_00675   5  72 455  170477 ..  170497 - -11.1  -3.34522   ATATGCCTGAAGGAA            CGCCGGTGA TCT TTACCGGCG            GTCGCAGCCGCTTCG
 ELI_00700   7 100  11  173628 ..  173655 -   -17  -3.60296   GATCTCCATCCGAAA        GGGGTCCTGTCC CAGC GGACAGGGCCCC         TTTCTCATGTTTATT
 ELI_00725   0 NONE
 ELI_00790   3  45  45  193307 ..  193319 -  -4.1  -3.14132   CGGCTCCGGCAGGAA                CATGC TTG GCATA                TTGCTGATGGAGATC
 ELI_00945   1  50 267  222504 ..  222514 -  -5.4  -3.14693   TTGATCACGAAGAGA                 TCGA CGT TCGA                 CTGTTCGATACGAAT
 ELI_00965   2  41  10  228676 ..  228692 -  -3.7  -2.74144   GTCCGACTCTGAAAC              CAGTG GAGAGAG CACTG              CGGCTCATGTCACGA
 ELI_01005   3 100  67  238227 ..  238272 - -10.5  -5.16206   AAACGAAGATAAAAA GGTCATAGCCTGTTCCGATTC CACA AAATCGGGACAGGCTATATAC TGAGGGTCTGTCATT
 ELI_01045   9 100  38  246276 ..  246306 - -16.9  -4.05027   GACAACGAATAAGAA       TGCCCCTCCCGGC GCGAA ACCGGAAGGGGCA       GTCGCTCGCTAGAGC
 ELI_01080   6  57 137  252622 ..  252637 -    -9  -2.78715   AATTGTTCGAGGATA              TCCTCG CGAA CGAGGA               AGAGCATGTCGATTT
 ELI_01150   5  85  91  268555 ..  268584 - -15.7  -3.17054   TATCAAAGCATCGAA       CCCCGCCCGGC TGGAGGAT GCCGGACGGGG        TTCTTCTTAGGCGCG
 ELI_01205   6 100  24  278346 ..  278376 - -26.2  -3.37245   GCAGCCTAATAGCAA       GGGGCGCCCCCGGA TGG TCCGGGAGCGCCCC       TTGTCTGGCCTTCGA
 ELI_01280   7  61  18  294993 ..  295020 - -10.4  -2.78384   GGCCCCCGGAGGATA        GCCCAAGGCCGC GGAT GCGGCCGCCGGC         GCTTGAGGCCAAACA
 ELI_01330   2  57 369  304027 ..  304067 -  -4.4  -3.73224   CTAGCCGCCATGAAA  GTCGACCGCTCGGGCTCG GCTGA CGAGCGCATGCGGGCTGC  CGACCTGTTGGGCGG
 ELI_01405   1  86  68  314747 ..  314766 - -12.1  -3.85698   TGGCTGGGCGACAAA            GCGGGGC TTGCGG GCCCCGC             GCTCGCCATACTGGC
 ELI_01450   5 100  70  332423 ..  332444 - -12.9  -4.84539   CAATCAAACAGAAAA           GGCGCGGCC CGCG GGTCGCGCC            TTTTTCATGTCCAGC
 ELI_01500   5 100  26  344348 ..  344374 - -21.6  -3.95435   TCGCTCAAAATAGAA         GCGGCGGGAGAC TAG GTCCCCCGCCGC         TTGCCTTCTTCCCGA
 ELI_01550   3  54  80  354162 ..  354184 -  -2.1  -3.87815   GGCTATTCCCAGAAA          TCGAGTGCGCA GAA TGCG-A-TCGA          CTCGATCAAGAAAAA
 ELI_01610   6 100  24  364142 ..  364159 - -14.1  -5.60993   TCGGGCACAAAAAAA             GCGGGGC CGCA GCCCCGC              TTTCAATGTTCGATT
 ELI_01650   4  49 176  376034 ..  376045 -  -2.2  -3.61398   TGCGCTCGGCAAGAA                CATC GGTC GACG                 CTTCTATGTTGAACT
 ELI_01695  12  59   8  384436 ..  384452 -  -7.9  -3.33483   CACGGAAAGCACCAA              GGGGCTG CAC CAGCCGC              CCTATGCCTAATTCT
 ELI_01870   4  61  45  420177 ..  420198 -  -8.7  -3.14878   TGTGGCAACCCAAGA           TTCCGACCC GCGA GGGTCTGAA            GGCCTCCGCCAAATG
 ELI_01930   3  77 181  431031 ..  431045 - -11.4  -3.60098   AGTTTTCACGCGAAA               CCGTCC CCC GGACGG               TTTCGTCTAGTGAAA
 ELI_01950   3  75 446  434247 ..  434292 - -13.3  -2.87463   AAGGCGCGTGATAGA TTCCCTTCCATTGGTTGTCCG TCCG CGGGCAACAAATGGAGGGGAT GGTTATGAATAGGAT
 ELI_01965   4  50 294  437039 ..  437050 -  -5.8  -3.13403   TTCGGCCGATGAACA                GGCA GCGG TGCC                 CAAGACCATCGCCAA
 ELI_01980   6  87  39  440067 ..  440121 - -17.1  -3.01712   GCGGCTGCGCGAAGA GGCCTG-GCGCACGG-TCGCCGCGCTC GAA GAGAGCGACGATCCGCGCGCGCTGGGC TGCTCGCACCGGCTC
 ELI_02055   7  62  30  456187 ..  456212 -  -3.1  -4.18506   GCATCTCCAAAAGAA         GTGCAGTGCTT CGAC AGGCTCAGCAC          GAACGGGTCGTGAGG
 ELI_02085   3 100  27  460543 ..  460562 -   -15  -4.79223   CGACAGCATCAAAAA            GCCCCGCT TTTA AGCGGGGC             TTTTCTTTCCAGGCT
 ELI_02100   8  64  58  463048 ..  463071 - -10.2  -3.02511   CCTACTTCTTGAAGA          GGC-GGGCGCG GGT CTCGCCCTGCC          GGCTGCCCCACCTGC
 ELI_02155   3  47 200  471806 ..  471821 -  -3.2  -3.34398   GGGCGGCGGCAAAGA              CCGG GCTCGATA CCGG               GGTGCTCAGCCGGAT
 ELI_02210   8  70 290  480759 ..  480776 -  -9.8   -3.5394   AAATCGTGTTCGAAA             CCGCCG AAGGAG CGGCGG              TCGAGGCCGAGGCCG
 ELI_02240   6 100 275  488008 ..  488043 - -19.8  -3.45945   CTGACCGAGAATCAA    GAAGGGCCGCCGACGCC AGA GGCG-CGACGACCCTTC    CGATGCGACCCGAGG
 ELI_02240   6 100  28  488261 ..  488290 - -20.8  -4.12532   TTTGCGACACAGAAA       GGGCCGGGCACT GCGTCG AGTGCCCGGCCC        CTTTTCGACCCGAAG
 ELI_02280   7  64  58  494838 ..  494853 - -11.8  -2.52464   TTTCGGTCGAATTGA              CCGGGG TAGA CCCCGG               CCTCCCGGCCGACGA
 ELI_02300   7  74 384  499407 ..  499438 - -12.2  -3.19192   GGTGATGCAATCGAA      GCGCGCCG-CGCCCA AGG TGGCCTTCGGCGCGC      TTGTGGAGGCAGGGT
 ELI_02300   7  74 316  499489 ..  499506 -  -6.2  -4.52589   GTGTTCGACACAAAA             CGCCGC TGGGTC GCGACG              GTGCGCGCGGATGGC
 ELI_02315   6  76 -29  504168 ..  504202 -   -10  -3.77196   TGATCATGGAGGAAA    GC-GGCTCAGGAGCC GGGTGA GGCTGCCGAGCCCGC     CAGCAACCCGCCGTC
 ELI_02395   4  54 405  517415 ..  517430 -  -6.8  -3.21416   GATTTTCAGCATCAA              CACGGC GATC GCCATG               ATCGGCTGGGCGATC
 ELI_02440   3  49 143  526358 ..  526370 -  -3.3  -3.55622   CCGAAGGGGTCGAAA                GCTTC GAG GAGGC                GGAGTTGATCCGCGA
 ELI_02550   9  62  -1  551624 ..  551636 -  -3.3  -4.19371   CAAATCGCGAACAAA                GACGG TGC CTGTC                AAGGCGTCAGGCCTC
 ELI_02585   8  61 397  559063 ..  559075 -  -9.1  -3.21747   CGACGGTACGATCAA                CCGCT ACA AGCGG                GCATGCGAGAACCTC
 ELI_02680   4  61   0  574825 ..  574849 - -10.6  -2.72263   AGACGGCGTCGAAAT          GGCGCCGGGC AGCGA GCCCGACGGC          TAGCCTGCCGATTCC
 ELI_02800   4  74  80  593070 ..  593096 - -11.5  -3.53811   CGCAGGGCGTCCAAA         CGCTGACCGGC CGCCT GCCTGCCAGCG         AGGCGGCAATCCAGA
 ELI_02825   5  49 319  595989 ..  595999 -  -6.8  -2.57344   CATTTCTTGGATAAT                 CCTG CGT CAGG                 GAAAGTCCTGAGCAA
 ELI_02870   9  68 226  603975 ..  604005 - -11.1  -3.08966   GGAAATGTCATCGAA      GCG-GCAGGAAGCG ATGA CGCCGCCTGCTCGC       TGCGCGCCATTCGCT
 ELI_02905   2  48 410  612773 ..  612796 -  -4.5  -3.14132   CGGCGTCCTGACTAA          TGGCCCGTA TCGCTT CACGCGCCA           CCCGGCCTATCTCAG
 ELI_02940   4  48 242  621329 ..  621343 -  -4.9  -3.14848   GTCGTCCAGGAAAAG               GCCGG GGATG CCGAC               AGCGTCCTGATCGTC
 ELI_02985   7  57  11  629591 ..  629604 -  -8.1  -3.14132   CTGCCCGTGCATCAA               CCGGA GTGA TCCGG                CGGGAGGCGGTCAGC
 ELI_03000   5  60 259  632604 ..  632619 - -10.4  -2.59921   ATGAACGTGTACAAC              CGGTCG AACA CGACCG               CCTCGACTGTCACGA
 ELI_03025   6  64 374  635898 ..  635927 -  -9.9  -3.00017   GGCAAACGCAAACCA       TCGTCACCGCCGC GCAA ACGGGGGTGACGG        TCAGGAGTGGGGCGG
 ELI_03055  13  93  44  642645 ..  642666 - -17.3  -3.27774   CATCCCAAGCACGAA           GGGGCCGGT TTCG ACCGGCCCC            TTTTTTGTGCGTAGG
 ELI_03075   3  40  76  646593 ..  646607 -  -3.5  -2.60723   CCAGCTCTAACCAAC               TGAGC TACAG GCCCA               CGCTGAACGGATGTC
 ELI_03100   2  52 407  650214 ..  650249 -  -5.5  -3.31157   TAATGAGCAGACTAA    GCTGGTCGCAAGCATC GTACA AACGCTTGCCAC-AGC    CTTGTTCATCGGTGC
 ELI_03140   3  68  13  654839 ..  654856 - -11.3   -3.0094   TTTGATTGAGAGAGA             TCCCAGC TTTC GCTGGGA              TGACGGTCGCGGCTA
 ELI_03195   3 100  27  672722 ..  672743 - -11.5  -5.44119   CGTAGTCGAAAAAAA           GGCCGCCCC GGAA AGAGCGGCC            GCAGGTCTTGTGTTC
 ELI_03270   3  85  18  692525 ..  692546 - -17.3  -2.85999   GGATGGGAGAGGAGA           GGGCCGACC TTCG GGTCGGCCC            TTTTTTTTGCGCGCC
 ELI_03330   5 100  26  700699 ..  700721 - -18.4  -3.75153   GCGCCTGAATCGAAA           GCGCCGACCC ATT GGGCCGGCGC           TTTTGTAGATCGGTC
 ELI_03480   9  70   3  718011 ..  718049 -  -3.1  -4.72272   TTCGTGCAGGAAAAA  GGCGAAGGGATTGC-GCGC GCT GCGCTGGAAAGC-TTCGCC  GCTTAGGCGACCGGG
 ELI_03500   4  65  59  721640 ..  721654 -  -4.9  -4.18018   GGGCGTCATCGAAAA               GACGG TCGGC CCGCC               GGTCGACTGGATGAT
 ELI_03545   4  57 170  733552 ..  733596 -  -8.5  -3.16564   GCGCGATGCGATGAA GCCGGA-CGGGGTTCTGGCGA TCTGG TCGGCCGC-CCCCGATCCGGC ATTCCGCAAGCGCCT
 ELI_03605   2  51 328  744824 ..  744842 -  -6.7  -2.90194   ACTCGCTCAACGACA             CGATCGT CGTCT ACGACCG             CATACGAGAGAACCT
 ELI_03655   7 100  24  754971 ..  754990 - -16.4  -5.12172   GACGAACAAAGAAAA            GGGGCCGG AAAA CCGGCCCC             TTTGAACTTCGAGTT
 ELI_03700   3  85  22  765241 ..  765266 - -16.1  -3.25823   GCTCGTGTATAGCAA         CCCCGCTCACC TCAC GGTGGGCGGGG          TTCTTCGTATGCGGC
 ELI_03730   4  57 465  771816 ..  771840 -  -4.9  -3.85092   AGCAGCGAGACGAAA          CGCTGGTCGAA CGC TTCGCCGAGCA          GGGCGTGCGCTATAC
 ELI_03760   4  56 -43  779589 ..  779627 -  -9.5  -2.52834   TATGGCAGGATCAAG  CGGCAGCGCG-CAGCGGAC CGA GCCCGCTGACG-GCAGCGG  TTGCCCGAATGTTGG
 ELI_03775  10  82 274  781950 ..  781979 - -14.9  -3.16202   TTTACACCAAAACGA       GCGGCCGCCGGAC AACA GTTCGGCGGCCGT        TTTCGTGTGGTCCGC
 ELI_03835  17  62  49  794077 ..  794097 -  -3.2  -4.20367   TCGCTCAAGAAATAA            GCTGAGAA TCAGT TCCGCAGC            TTCGGCTGCGAAGGG
 ELI_03900   6  68  25  804664 ..  804681 - -11.3  -3.00022   GCTAGCTGAGAGAGA             TCCCAGC TTTC GCTGGGA              TGACGATGGAGTTGA
 ELI_04010   6  52 306  826781 ..  826808 -    -2  -3.82864   AGCGAAGAAAACGAA        GTTCGCGGAGCAT ACA ATGCTGC-CGAAT        ATCTCGCTCCTCGGC
 ELI_04040   2  42 339  835702 ..  835715 -  -3.8  -2.87132   CGTCCGTCGCAGATA               GGGA ATATCA TCCC                TGCCTTGCGCTGCCT
 ELI_04080   5  52 308  843304 ..  843314 -  -4.6  -3.49086   ATACAAGGACGAGAA                 CGGC TAC ACCG                 CCAAGGAAAGCGAGT
 ELI_04100   3  48  93  847900 ..  847912 -  -4.9  -3.18912   GTATGTATGGATCAA                TACAT TTT ATGTA                GGGAATATGGTGGTG
 ELI_04125   2  55 123  850994 ..  851006 -  -6.2  -3.53012   TGGCTCTTGTTCAAA                CCGG CAAGT CCGG                AACCGGCCCAATTCC
 ELI_04185   6  68   8  863662 ..  863692 - -12.7  -2.62463   CTTACCACCCAGAAG      CGGACGCTGGC-TA GGTC TAGGCCAGCGTCCA       ACTCCAGTCAGATTT
 ELI_04220  10  70 311  871855 ..  871882 -  -4.8   -4.5442   TGTCGAACCAGAAAA        CG-TTCCTCGTGA CGA TCACGAGGCTTCG        CGATCACCTGACACT
 ELI_04255   6  57 246  881747 ..  881786 -  -4.4  -3.76775   GCGAAGATACTGAAA GCCTTGTCCTGCCTCCCCA TCTGG TGGCGAGGCAG-AC--GGC TTAGCTCTTAGCGGT
 ELI_04385   5  47 387  904833 ..  904846 -  -2.3  -3.53091   ACCGCGCTGGGCAAA               GGGGA CCGC TCACC                GCACCGCCGGTCTCC
 ELI_04400   6  50 469  906334 ..  906347 -  -5.9  -3.14931   GGCATGCTCGACCAA               GCCCG TCGA CGAGC                GAAGCGCCTGCGAGC
 ELI_04400   6  50 229  906577 ..  906587 -  -5.4  -3.12936   ATTGAAATCGGAATA                 TTCG CTA CGAA                 ACCGTTCGGCGTCTC
 ELI_04400   6  50  77  906713 ..  906739 -  -7.3  -2.71712   TCGTCGGTGCCAAAT        CGTAA-TGCGGC AGAA GCCGCAGTTGCG         TGACTGCTTTTGTCT
 ELI_04525   5  52  11  940784 ..  940794 -  -5.4  -3.29144   TGATCCTTCGGACAA                 TTCG GTT CGAA                 AAGGCAGCGATCACG
 ELI_04545   3  59  89  943938 ..  943951 -  -5.2  -3.92373   CACTCGATGGATAAA               GCGC CCGGTC GCGC                TGCTCGTTGAGCGAA
 ELI_04630   5  52 438  956939 ..  956957 -  -6.6  -3.09516   GCCGGGACGATGGAA             GCGTCACG CTC CGCGACCC             GGATAGCGGGATGCT
 ELI_04660   8  59 152  962469 ..  962486 -  -3.4  -4.07568   TGCGCTGGTCGAAAA             CCTC-CG TGTCC CGCGAGG             GGCGGGTGTGGCGCA
 ELI_04705   6  60 320  973278 ..  973288 -  -6.8   -3.5774   ACCGAATTGTTCAAA                 GGCA AGC TGCC                 GATGGACGAAACCGG
 ELI_04735   6  72 310  978205 ..  978224 - -13.6  -2.57335   AGAATATTGAAGCGA            GTCCCAGC GAAA GCTGGGAC             CTTTCTCAAACTGGC
 ELI_04755   4 100 229  982517 ..  982549 - -15.6  -4.45664   CCAACCGAATGAAAA     GACCGCCGCAGACGG GGAT CTGTC-GCGGCGGTC      CTGTTCTGCGACCCT
 ELI_04835  10  73 169  997379 ..  997396 -  -4.9  -4.66163   ATTCGGATTGAAAAA             CTCAAGCT GCG AGCT-GAG             GACTTAACCGCAGCC
 ELI_04860   8  56   7 1001875 .. 1001888 -  -3.1  -3.85698   GTCCGGCTCGACAAA               CCCTT CGGC AAAGG                CGCGACCTAATCTTT
 ELI_04925   9  65 401 1015826 .. 1015866 - -11.7  -2.73124   CGGCATGGGCGAAAC  GCGCGAGGACCGCGTGGGC TTC GTCCACACGCTCGCCACGC  TCGAACGCCATCCAG
 ELI_04955   8  93 212 1020314 .. 1020348 -   -15  -3.78934   GTTTTTCGATAACAA     GGGGCAATTCTTCCGG ACT CCGGAAGAAGCGTCCC     TGAGCGATCTTGCCG
 ELI_05000   5 100  27 1029046 .. 1029067 - -17.3  -5.42975   CGACACAAACAAAAA           CGGCGGGGA ACGC TCCCCGCCG            TTTCCGTGTGGTTAT
 ELI_05025   3  62 419 1031295 .. 1031312 -  -5.5  -3.87815   TGCCAGGGTTACAAA             GAGGATC CTGC GATCCAC              CTCAGCCGGGTATTC
 ELI_05080   4  54  67 1048431 .. 1048467 -  -4.2  -3.61398   GGTGCTGTTCAAGAA   CGGCGAAGCGGTCGCCC GCAA GGTCGGC-GCTGCGCCC    AAGAGCCAGCTCAAG
 ELI_05105   5  53 371 1054281 .. 1054311 -  -8.2  -2.71144   TACGCGCTGGAACCA       GACGCGCAGTATCG CCG CGACAGCGAGCGTC       TTCATCCTCGTCAAT
 ELI_05170   7  71  92 1071443 .. 1071475 -  -6.4   -4.1899   CGAGCGGATCGAAAA     GCGCAAGCTGATGAA TATC TCCATCAG-TTGCGA      CCACCGCGTGGTCGA
 ELI_05230   4  56 382 1082006 .. 1082019 -  -8.1  -3.07043   CGCAGGATGCCAAGA               GCTCG CAAG CGAGC                CGTTTCGGATGGGTG
 ELI_05260   0 NONE
 ELI_05290   5  47 187 1093306 .. 1093318 -  -3.3  -3.31144   CGCCGACCGCGAGAA                CATCG AAT CGCTG                ATCTTCTGGGTCGGC
 ELI_05290   5  47 -35 1093511 .. 1093540 -  -3.5  -3.28712   CCGGGGCTGCTAGAA       GTCGTCGCCGGCAT CGG ACGCCAG-ATCGAC       CGCCGCGCTCGAACC
 ELI_05340   1  44 133 1105472 .. 1105489 -  -2.5    -3.281   CCGGAAGCCAGAAGA             GCGTGGC TATC GGCGCGC              CGCTGGCGGCATTGC
 ELI_05360   1 100  20 1110890 .. 1110913 - -19.6  -4.18018   GGCTGGCACGCAAAA          GGGGCCGCTC GGTG GAGCGGCCCC           TTTCATTGAGTATGC
 ELI_05375   8 100  44 1114223 .. 1114247 - -17.9  -5.12068   GACAGCCAAGAAAAA          GACGCGTCTCC CAC GGAGACGCGCC          TTCCTCGGCCAAATC
 ELI_05400   4  81 102 1122468 .. 1122509 - -13.7  -3.28041   AACTGGAACGATGAA GACGACGACGCGCG-TTTCC TGC GCAAAGCGCGCGACGCCGCC TGCGAGGTGTTCGGG
 ELI_05445   6  60 177 1132149 .. 1132163 -   -10  -2.68434   GTTTACAGGACAGGA               GGTTCG CAT CGAACC               GATCGTCGCCGACGA
 ELI_05490  12  58 190 1140828 .. 1140840 -  -6.9  -3.44146   CGCGCCGAGAAGCAA                CGCGC CGA ACGCG                ACGCTGCACGCAATG
 ELI_05535   5  45  59 1149776 .. 1149790 -  -5.6  -2.54192   CATACTACGAGCAAT               GTCACG CGG CGTGGC               GTGGGCAGGGCATCG
 ELI_05615   7 100  27 1164175 .. 1164196 - -14.4  -5.07275   CGAGACACAGAAAAA           GGGCGGCC ACAATG GGCCGCCC            TTTTCGTATTCGGTA
 ELI_05705   8  80 134 1181503 .. 1181529 - -14.4  -3.12351   GTCGGCCAGACCGAA         GCCGATGCCGCC AAG GGCCGCATCAGC         TACAGCTCGCCCATC
 ELI_05760   5  49 123 1188864 .. 1188877 -  -4.5  -3.32844   GCTGGCACCGGAGAA               CCTGC ATGT GCAAG                CGATCGTCGCGGCGC
 ELI_05805   7  52 211 1198907 .. 1198926 -  -2.8  -3.78597   AGCGATCAAGCTAAA            CG-GCCG GCTCCAA CGGCTCG            CCCCGGACAAGGGTT
 ELI_05805   7  52  43 1199057 .. 1199094 -  -4.7  -3.42699   AGTGACCGATTACAA   CGGCTCGATCACGCTGCG CGA CGG-GCGTGACCGGATCG   TCTTTGAAGATCGCG
 ELI_05875   1  38 286 1215630 .. 1215647 -  -2.6  -2.64735   ACTTGACCCAGACGA             CTCTCG GCGTTT CGAGGG              ACGATGCGAGCAGGT
 ELI_05900   9  80  19 1220576 .. 1220601 - -14.7  -3.06302   AGGATCGTCACGCAA         GAGGGCTCGCA GCGA TGCGGGCCCTC          TTCATTTGCGGAGAC
 ELI_05930   9  55 372 1226025 .. 1226041 -  -7.9  -2.90723   TCATCCGCAAGGAGA              TGGAGCG CTT CGCTCCC              GACTGGATGACGGGT
 ELI_05950  10  52 307 1231122 .. 1231144 -  -6.8  -3.06815   AGCTCCTGGAAGAGA           CGCCGATGCG GGT CGCGACGGCA           GAGCACGAGTCCAAG
 ELI_05950  10  52 265 1231176 .. 1231186 -  -8.2  -2.57132   TCGGCCCGCCACAAG                 CGGC CAC GCCG                 GCACCGGAACGAACG
 ELI_05950  10  52 109 1231326 .. 1231342 -  -2.1  -3.76373   TGGCCAAGATGCAAA              TGCAGGT CGT ACCGGCC              CGGGTGAACGGTCGC
 ELI_05970   9  54 139 1235170 .. 1235180 -    -4   -3.7791   GAACGACGCATCAAA                 TTCT TCG AGAA                 GTGGACGGATGCTGC
 ELI_05995   8  47 204 1240490 .. 1240536 -  -2.7  -3.53444   CGAGTTTCGCTCAAA CCTCGCGCAGGGCGGCTATGCCG AAG CGGC-CGGCCTCACGGAGCG-GG AAGAAGAAATCTGCG
 ELI_06025  10  65 385 1245549 .. 1245564 -  -4.6   -4.2349   GGCCGAGACGCAAAA              CGTCCG GCGC CGGATG               GAGAAGGACATCCAG
 ELI_06070   5  55  65 1255377 .. 1255401 -  -5.8  -3.53012   TGCCGTGGCCGCAAA         GCCGC--TCGAA GGT TTCGACCGCGGC         GAGGGTTTCATCGAT
 ELI_06125   8  52  95 1269392 .. 1269402 -  -4.6  -3.53811   TGTATTTCGCCGAAA                 CGCA GAG CGCG                 CCGTTCACGCGTCCG
 ELI_06165   6  49 272 1277531 .. 1277556 -  -6.9  -2.67803   CTGGGAGGAAATGGA         CCG-CAGTTCGA TGA TCGAAGTGGCGG         ACGTCTACAAGGTCG
 ELI_06165   6  49 202 1277602 .. 1277626 -  -6.4  -2.59035   AGAACGACGAACTTA         TCGCGC-GCGT GCGG AAGCTGCGCGA          AGAGTGGGACCCCAA
 ELI_06255  13  69 302 1299395 .. 1299405 -  -8.2  -3.96291   GAGAAACTGCAGAAA                 CGCG CCG CGCG                 CACCGGCTTCGACTG
 ELI_06305   8  62 335 1310778 .. 1310807 -  -8.5  -3.55444   TCGTCACCGCCGAAA       GCTGCACCGGCGGC CTG GTCGCTGGTGCA-C       TGACCGAAATTCCCG
 ELI_06335   9 100  26 1315477 .. 1315500 -   -16  -4.72272   GTCGCGCATGAAAAA          GCGGGACAGG TTGC CCTGCCCCGC           TCTCTCGATAGCAAT
 ELI_06350   8  60 453 1320299 .. 1320317 -  -6.7  -3.64703   TGCTGGCGATCGAAA            TC-CCGCC CGTC GGCGGCGA             TACATTGTTTGCCGA
 ELI_06400  10  60 239 1329634 .. 1329655 -  -9.4  -3.09135   AGAATGCCGAACAGA           CCGG-CGGC ATGGG GCCGACCGG           GGCAAGAGTGACCGC
 ELI_06435   4  51 -12 1336984 .. 1336996 -  -3.4  -3.64703   GCTCGCCGAGCGAAA                TCAG CCTGT CTGA                AGCGCAGCCAGGAAT
 ELI_06535   4  47 186 1354505 .. 1354528 -  -3.1  -3.33171   GTCAATAACGAGGAA          GCGACGC TCAAATACCT GCATCGC           GACAGCGGCAGGGTC
 ELI_06555   2  51  82 1359816 .. 1359831 -  -3.9  -3.57462   TAGGCGATTCCGAAA              CCAGC TATATC GCCGG               CAAGCAGCAGTGGGC
 ELI_06715   8  64 304 1389579 .. 1389618 -  -9.8  -3.01712   CGCGCCTGCCGAAGA  GGCACCGGCGGCTGTCGA GACC CCGAGCGCCGCCGTCACC   CCGGGCTTTTACGAG
 ELI_06730   1  52 302 1392616 .. 1392626 -  -6.8  -3.08133   GATCCAGCTATTCAA                 GCAG AAG CTGC                 ACATCGACGATTCGC
 ELI_06810   6  83 368 1409598 .. 1409638 - -16.3  -3.07233   CTACAAGCCCGAAGA CGCCGCCAACGTGCCCAGC GCCGA GCTGG--ACGTCGGCGGCG GACGGACGCTGCACG
 ELI_06895   4  50 327 1429297 .. 1429320 -  -6.6  -2.81642   ACACCAGCGACGATA          CGC-CTCCGCC CGA AGCGGTGCGCG          CACGCTATGCGGAGA
 ELI_06965  11  68 173 1443919 .. 1443935 - -10.8  -3.40403   GGTCCGCGACTATAA              CCGCCG CTGGT CGGCGG              GGAAAAGCTATCTGA
 ELI_07030   7  57 303 1456831 .. 1456850 -  -8.6  -3.13403   TGCGGCGCAGGAAGA            TCGCTGCGC CCC GCGCA-CGA            AGCTTTCGATCCCGG
 ELI_07085  11  69 373 1467975 .. 1467990 -  -8.2  -3.92592   AGTTGGAAGAGGAAA              CCGGCG TTTC CGCCGA               TCTGGCCGATGTGAT
 ELI_07120  10 100  46 1475461 .. 1475490 - -21.5  -3.79419   GGTCGCCAGAAAACA       GGGCGTCTCCCGC TTAG GCAGGAGACGCCC        TTTTTTCGCGGAGCA
 ELI_07145   7  51  28 1479776 .. 1479798 -  -4.1  -3.61517   ATCCCGGCTGAAGAA          GCGCTC-GAC AAGG GTCTGATCGC           CGGAATAATCTAGCG
 ELI_07205   3  41 313 1488495 .. 1488520 -  -2.3  -3.05844   TCCGGCAGGTGAAGA         CCTACGGCCAG ACGC CGGGCCAGTGG          ATGCTCGCGCACTTC
 ELI_07205   3  41  19 1488802 .. 1488814 -  -2.6  -3.07487   CGAGACGCTCAAAAT                CGAC GGCAA GCCG                GTGGTGCCGCCCGGC
 ELI_07205   3  41  10 1488805 .. 1488823 -  -3.1  -2.75081   GACGCTCAAAATCGA             CGGCA AGCCGGTGG TGCCG             CCCGGCTGATCAGCG
 ELI_07250  11  59 186 1499799 .. 1499814 -  -7.6  -3.30701   GCGGAGGAAAGCCAA              GATTGC GGAT GCAATC               GGCGGCGCCTTAGTG
 ELI_07265   4  69 121 1504260 .. 1504274 -  -8.6  -3.91984   AGATTTGGCAAAGAA               TTCAGC AGC GCTGAA               ACTAGACGGTTTTGA
 ELI_07305   0 NONE
 ELI_07325   6  56 394 1521891 .. 1521917 -  -6.6  -3.40403   CTCCTCCGACGAGAA        GCT-CGAACGC GTGAAG GCGCTCGGAGC         CGATCACACGATCAA
 ELI_07390   3  56 382 1533903 .. 1533917 -  -7.1  -3.28712   GTCCGTGGTCCATAA               GCGGT GGCAA ACCGC               ACTTGAGAGGCGTTC
 ELI_07520   8 100  28 1559100 .. 1559119 - -12.8   -4.7497   CTTACCGACGAAAAA            GGGCGACC CGCA GGCCGCCC             TCTTTGAATTCAATG
 ELI_07610   7  59  28 1575182 .. 1575213 -  -4.2  -3.92324   TGTGCCAAGACCAAA      GGCCCGGGGCTGCC CTGC GACAGGCTCAGGGC       GAACGGGTGTTGGTT
 ELI_07625   2  78  20 1578421 .. 1578460 - -13.7  -3.20164   CGAGACCGAACGCAA  GGTCGGGAAGGCGAAG CTGACCATT CTCCGCCTTCCCG-CC  GGCTAACCCGTTCCG
 ELI_07660  10  80   2 1584175 .. 1584190 -  -3.2  -5.07107   TAAACTTGCAAAAAA              CGCAAA CGGA CCTGCG               GTCAGGCTTTTGCCG
 ELI_07685   4  54 315 1589488 .. 1589498 -  -2.4  -3.95324   GACCTGGAACAAGAA                 CGGC ATG GTCG                 CACTGATCTTCGCCC
 ELI_07720   9  95 -13 1597265 .. 1597299 -    -7  -5.53991   GAGTGACGAAAAAAA     CCCCCAGCGCCTGATA GCG CATCAGGCGGCGGCGC     TGGCCAATCGCTCGC
 ELI_07780   7  88  28 1611534 .. 1611562 - -18.9  -2.87344   CACTGGCCGCATATA        CGAACGGCCGGGA TCG CCCCGACCGTTCG        CGTGTACTGCGGTAT
 ELI_07800   3  45 191 1615157 .. 1615169 -  -6.2  -2.52464   CCTCGCGGCAATCCA                CCGC GCTCT GCGG                CCCGGCGGCTGGCAC
 ELI_07835   4  71 217 1621865 .. 1621883 -  -8.8  -3.80573   GCGATTATTACGAAA             GCGTCGAC ATG GTCGATGC             CTATCATCCGCAGAC
 ELI_07860   4  63 208 1626872 .. 1626902 -  -9.6  -3.28924   GACCGCCGCTCACAA       GACCCTGCCGTTCG GGA CGAAGGTCCGGGTC       ACCAATGCGAGCAAC
 ELI_07890  11  72  72 1630791 .. 1630810 - -12.8  -3.08679   CTTGGCTACGCAACA            CCGGCGGC GTTC GCCGCCGA             ACTGGATAAGCAATG
 ELI_07890  11  72  12 1630820 .. 1630870 -   -11  -3.36492   CGCCGAACTGGATAA GCAATGGCCTGCTTCGCTACGCCC TAC GGGCTCCACTACGCAGCCCATTGC TTCAATCGCGCTTAT
 ELI_07915  10  62 -32 1638718 .. 1638730 -  -3.3  -4.26076   CCATCGCCACCAAAA                CCCGC ATC ACGGA                CGTCTCGCCGTATTG
 ELI_07935   4  63 222 1643337 .. 1643356 -  -9.2  -3.28712   GTGGTTCCGCGACAA            TGGCGGGC TGAC GCGCGCCA             ATGGCGATCACTATC
 ELI_08040   3 100  27 1666409 .. 1666441 - -24.3  -2.70298   CTGCCCAATTACAAT      GAACGCCTCGCTGCC ACC GACAGCGAGGCGTTC      GAAAAGCCGTCTGGC
 ELI_08245   7  65 -27 1695741 .. 1695753 -  -6.2  -4.02253   CTAAGAAGTCAGAAA                GGCG ATCAG CGCC                TTGACCTTCTTCTGC
 ELI_08275   7  52  90 1700888 .. 1700905 -  -4.8  -3.46511   CGACACAAGCCAGAA             CCACCG CCAGGC CGGTGA              CCCGTCCCGCTCATC
 ELI_08290   4  69 145 1702504 .. 1702546 - -12.7  -2.76046   CGAACCGCAATATCA GCGTCGCCCCGTG-C-TGCGC GCC GCGCATGACGCGGGACGAAGC GCTGCTAATCGACGC
 ELI_08385   5  44 202 1715923 .. 1715936 -  -2.3  -3.36273   CGGCTGGAATACCAA               CCCCA ACTT TGCGG                GCCAAAGCGCACGCT
 ELI_08400   4  74  50 1718481 .. 1718508 - -11.3  -3.51934   CTCCGCGCACAAACA        GGTCGAGCAGG TCGCGG CCTGATCGACC         CAGCGCAGGCGCCAA
 ELI_08425   3  47 246 1725329 .. 1725355 -  -3.7  -3.29043   AAGCCCTCTTCACAA         GCGCGCT GGGGCCGCTATAG AGCGCGC         CCACTGCTGGGGTGT
 ELI_08520   8  72 339 1743976 .. 1744000 - -12.9   -3.0701   ACAAGGTGCACGCAA          TCTGCAGCAAG GAG CTTGCTGCGGA          TATCGGGACCAATCC
 ELI_08555  11  64 387 1749292 .. 1749302 -  -8.2  -3.59979   TGGCGCTATCTCAAA                 GGCG AAC CGCC                 GCGCGATCTCGAAGA
 ELI_08605   3  68  79 1760365 .. 1760377 -  -2.6  -4.58663   ACCATGGTCGAAAAA                GGCA TCAGC CGCC                TGGTCAGCGTGGACT
 ELI_08735  11  84 -43 1781036 .. 1781083 - -17.1  -2.70932   CGGTCGGGCTAATTA CGGCTCAGGGCCTGCCGAGG-GCT TTC ATCACCCCGGC-GGCCCTG-GCCG TATCGAGATATTCGC
 ELI_08760   3  52 243 1784844 .. 1784868 -    -2   -3.8221   AGAAAACCGAAAATA          TCAGTGGCTC CTGGT GAGCCTCTAT          TTCTGGTCGATCCAT
 ELI_08800   6  83 -10 1794003 .. 1794054 - -16.7  -2.53382   AGCAGCGGCAATCGA CG-ACGGATAGACATGGGCGGCTC CGCGT GAGCCGCCCTTTTCTATTCGTTCG TGGAAACTTCGATCA
 ELI_08830   9  54 276 1798420 .. 1798439 -    -7  -3.14683   AGATGCCCCGACCAA            CGCCATCG TCGG CGCCGGCG             CGGGTGGCTTCCACT
 ELI_08860   7 100  28 1804358 .. 1804379 - -15.1  -5.36441   TCGCGACACAAAAAA           GGCCGCCCC GATC GGAGCGGCC            CTCTTTGAATTCGCT
 ELI_08905   4  63  42 1813372 .. 1813393 -  -8.7  -3.31144   CTCCCACCGGGAGAA           GCACAGCGCA GCT TGCGC-GCGC           ATCGCGCTGGCGAAG
 ELI_08935   2  43 139 1820682 .. 1820699 -  -2.6  -3.21099   CGGCCCCATCAGGAA             GCGCCT GTAAAT ATGCGC              TTTTTGGTGGAGCCG
 ELI_08935   2  43  52 1820771 .. 1820786 -  -4.6  -2.82834   CAGTTTATCACCATA              GCCCGC CGAA ACGGAC               AGGTCCCATATAAGC
 ELI_08970  10  57 348 1825630 .. 1825644 -  -5.7  -3.56318   GCGCCAAGAACAATA               TGCAG ATCCG CTGCA               ACTCGGTGCATCCGA
 ELI_09010   2  41 226 1831824 .. 1831838 -  -2.7  -3.09327   GCAGCTCATCGAATA               TGCGC TGCTG GCGCT               GATCCTCGCCGTCGT
 ELI_09045   6  65 139 1842717 .. 1842744 - -10.6  -3.21099   CGGCTTCATGATTAA        CCTGCGCGTCGAC AAT GTCGACG-GCATG        GTCGAGCACCTCAAG
 ELI_09125   8  68 356 1856124 .. 1856139 -  -4.7  -4.42653   AGGGCAGTCACAAAA              TCTGG GTCCAT CCAGA               CGTGCCGCGCCCGCT
 ELI_09225   3 100  24 1874555 .. 1874578 - -10.2   -4.8622   GCCGCCAACGAAAAA          GGGCGAGAAC CGCA GCCCCCGCCC           TTTCCTACTCGTGAT
 ELI_09385   6  61  -7 1918701 .. 1918725 -  -4.3  -4.07246   CGATTTGAAACGAAA          TCAGGCAAAAG CCT CTTTTACCCCA          CCACGAAATTCACCA
 ELI_09405   4  43 437 1923018 .. 1923033 -  -3.2  -3.01712   CCCGCGCTTCGAATA              TCTCTC CACC GAGAGC               GAGAGCTTCGCCAAA
 ELI_09405   4  43 166 1923290 .. 1923304 -  -3.4  -3.07233   GCAGAAGCTCGAATA               CGGCAC AAG GCGCGG               CTTCGGCTCGGTCAA
 ELI_09435   6  74 306 1930032 .. 1930042 -  -6.8  -4.31433   GAGGCGCAGAAGAAA                 GCGA ACC TCGC                 GCGCAAGACGCAGAA
 ELI_09490   6  62  -8 1941544 .. 1941561 -  -3.3  -4.21319   ACGAAGGCGAAGAAA             TAGGGGC GGCT ACCCCTT              CCACTCGCGTCGTTC
 ELI_09595   3  56 302 1954043 .. 1954064 -  -6.5  -3.28712   CGCGGTGTGGGACAA           GCGGGAGGA CTGG TCCTTCCAC            CACGCGGCCCTCGCC
 ELI_09635  12  78 363 1963573 .. 1963600 - -13.4  -3.21924   TGATCTTCCACAAGA        CCGAGAACCGCG TGAT CGCGGTGCTCGA         TTGGGAGTTGTCGAC
 ELI_09665   9  64 -12 1968487 .. 1968503 -  -7.9  -3.60296   GACCGCGACCCGAAA              GGCGCTA GTT TCGCGCC              TCCCCCGCCGGATAT
 ELI_09695   5 100  25 1973109 .. 1973130 - -14.4  -4.68593   CTGATGATGCAAAAA           GGGGCGCC GCTTTT GGCGCCCC            TTCTCGTTTGGTTGC
 ELI_09735   8  59 126 1978587 .. 1978598 -  -3.6  -4.09685   CCGGACCCGGGAAAA                CCGC GCAA GCAG                 ATCTTCCAGACTGGT
 ELI_09790   9  56 138 1985230 .. 1985241 -  -7.2  -3.32521   ACCACACCGGCACAA                GCGC CGCC GCGC                 GCGATGCGGTGAAGA
 ELI_09835   2  50 -39 1994909 .. 1994925 -  -6.5  -2.73364   GCTCGATGGCAATCA              CCGCC ATCGTCA GGCGG              GAAATGCACACCAGC
 ELI_09875   8  52 225 2004709 .. 2004721 -  -6.2  -3.33661   CACGCAAGGAGAAGA                GGCG GATGT CGCC                CGCATCCTGTTTTCC
 ELI_09910   5  68 415 2013598 .. 2013616 - -10.2  -3.29461   GAACGCGGTCTACAA             GGCCACCG TCC CGCTGGCC             TCCATCGTCATGCGC
 ELI_09910   5  68  15 2013999 .. 2014016 - -11.3  -3.02471   CTTGGAGGAGACAGA             TCCCAGC GTTC GCTGGGA              TGACGGACTCAGGCC
 ELI_09990  12  61 362 2027621 .. 2027636 -    -9  -3.14132   GGTGGTCTCGATCAA              GCAGAC TGCC GTCTGC               TTCTGCTGCGCAGTC
 ELI_10060   5  60  97 2040728 .. 2040766 -  -5.9  -3.78329   TGGCAGGAATTGAAA  GGCGCAGCGCTCTGCCTGC TCG GCGCG-AGCGCGCT-CGCC  GTGATCGGCTTCTGG
 ELI_10205   4  64 440 2071622 .. 2071648 -   -10  -3.08639   AAGATGCTGAACAGA         TGCCCGCAATCG AAG CGCGCGCGGGCA         CGCTGTTCGAGACCA
 ELI_10220   6  54 -53 2075618 .. 2075647 -  -4.4  -3.59979   CGCCCGGATCGCAAA      CTCGCTCGGCTGCCG GAC CGGCA-C-GAGC-AG      CGTGCAGCGCACACC
 ELI_10235   7 100  24 2078218 .. 2078247 - -20.1  -4.43477   CGCACGCAAGGAAAA       GGCCCGCC-CTCCA GTC TGGAGCGGCGGGCC       TTTCTTCGTTCGCTA
 ELI_10260   5  63 -54 2082720 .. 2082753 -  -8.8  -3.30124   GTCGATGTCGTAGAA     GTCGGC-GATGTGGC CCCAC GCCTCATCCGCCGTC     TCGCACCACGTAATC
 ELI_10285   2  68  66 2087750 .. 2087774 - -12.8  -2.54371   AAGCATGCCAAGCCA          CCGGCGAGCC GCAAA GGCTCGTCGG          AATGGTATGTCGTCG
 ELI_10330   4  46 429 2096397 .. 2096412 -  -4.7  -3.05844   TGCGCGAGTTCAAGA              CCTTC ACTTGG GAAGG               CAATGGGCCGACGCT
 ELI_10360   0 NONE
 ELI_10390   6  56 332 2107727 .. 2107741 -    -7  -3.36492   GTGGGAATGGTACAA               GGGCCG CTA CGGCAC               CTCGGTGCGCCTGGG
 ELI_10410   6 100  22 2113914 .. 2113942 - -22.5  -3.70843   GCCAAACATAAAAAG        GGGGCGCGATCCC GAT GGAATCGCGCCCC        TGCTTTGGAACGGCA
 ELI_10425   2  63 251 2115545 .. 2115566 -  -8.7  -3.33696   GCCCCCTGCAAGCAA           CGC-ACCGCC AGC AGCGGTTGCG           GACAATTTCGCCAGG
 ELI_10460   7  57  79 2122209 .. 2122234 -    -9  -2.71731   GCCATGGGTGAAGGA         TCGAAGGCCG GGCTGT CGGCGTTCGA          TTACCTCATCCGCAC
 ELI_10525   3  80 342 2133891 .. 2133916 - -10.3  -4.13767   CCGGTGACGCGAAAA         GGCGGGTCTGC ACAG GCAGGCTCGCC          TTTTTCGTATGCATG
 ELI_10545   5  67   4 2138104 .. 2138135 -  -8.6  -3.73953   ACGATGGGCAGCAAA      CCCGACGACGG-CGC GCT GCGACCGCCCCCGGA      AAGCTAACCGATCCA
 ELI_10575   5  56 439 2144352 .. 2144363 -  -7.2  -3.38272   GACCATCAGCGACAA                GCGG ATCA CCGC                 CGATAATGCGCCTGA
 ELI_10595   2  49 407 2147064 .. 2147074 -  -4.6  -3.29947   GATCGAGCACATCAA                 GACC ATC GGCC                 TGTTCAATTCCAAGG
 ELI_10595   2  49 165 2147297 .. 2147316 -  -5.7  -3.09492   TCGCCAAGGGCAAGA            CGCC-CGA GCAGG TCGAGGCG            AAGCTGGAAAAGCGC
 ELI_10750   5  49 278 2178551 .. 2178564 -  -3.8  -3.55761   CATCTATGGCCGAAA               CCTC CTGAAT GAGG                TGACGATTGGCGGCG
 ELI_10850   6  64 440 2199803 .. 2199817 - -11.4  -2.66316   CGGGCTACTATATGA               CCGAGC ATC GCTCGG               CGACGAGCCTGCCGG
 ELI_10905   9  72 302 2208223 .. 2208247 - -11.4  -3.38272   GATCATGATCGACAA          GACGTCGGGC CAGGC GCGCGACGTC          GAAATTTCGGTCGGG
 ELI_10950   1  43 191 2214769 .. 2214781 -  -4.7  -2.72991   CGAGATGGGCAATTA                CGGCG ATC CGCGG                GCCGGGCGCGGCACC
 ELI_10990   8  57 -37 2221230 .. 2221272 -  -6.3  -3.66178   CTGGTGAAGGGCAAA GCCGGCTAGCT-CCGCCGGTT CGA AACAAACGGCAGC-AGCAGGC TCCACCCCAGCCTTG
 ELI_11030   1  49 254 2227506 .. 2227519 -  -3.7  -3.42702   CATGAGCGAAGAAGA               GGCGC GGTC GGGCC                ATCCGGCAAAGGTTT
 ELI_11055   3  49 277 2232557 .. 2232570 -  -4.5  -3.37344   GCGGCAGGCAAGCAA               CTGGC CTTC GCCAA                CTATCGCAATGCCGT
 ELI_11090   4  85  27 2240904 .. 2240922 -   -16  -3.21276   CGCTGTCGGAGAAGA             CCGCCGAG CTC CTCGGCGG             GTAAGCCGCAGAATT
 ELI_11115   5 100 286 2245265 .. 2245293 - -23.2  -3.78953   ACCGCCACGATGAAA        GGGCCGGGACGC GTTAT GCGTCCCGGCCC        CTATTTGCTGGCGAA
 ELI_11170   7  52 115 2253812 .. 2253859 -  -8.3  -2.54459   AACATGACCATCAAG GCGATGGGCCACGATCTCGTC GGCTCG GTCGATATCGAGGATCATCGC ATGATCGTCGAGGTA
 ELI_11205   8  54 228 2263196 .. 2263225 -  -7.1   -3.1706   AAGCGAGCGCACTAA       CGC-GGCAAGCACA GGA CGTGTTCGCCGGCG       ACCTGCCGGCGGGCA
 ELI_11345   9 100   6 2295305 .. 2295330 - -16.1   -4.2131   ACCGAGCAAAAAAGA         GCCCCGTCGGA GCGA TCCGGCGGGGC          TTTTTCTATCGGTTC
 ELI_11405   4  52 224 2305071 .. 2305081 -  -6.8  -3.02043   AAGCTGGCGCGAATA                 CGAC GCC GTCG                 CGCTGATCGAAGACG
 ELI_11425   4  54 364 2308737 .. 2308758 -  -4.5  -3.60792   GTGCCAAGGTGGAAA           TCATGGATGC CGA GCATC-ACGA           TCTGGTGCTCGCCGT
 ELI_11455   2  50  60 2314158 .. 2314173 -  -6.1  -3.25088   CCGGAAAGCGATCAA              GCGCT GGGGCG AGCGC               GAGGACTTTATCCGC
 ELI_11485   2  57 293 2321045 .. 2321083 -  -8.9  -2.79273   GCCGCCGAAGACAAT  GCGCGCGGCCTGCAGGC GATCTGG ACCCGCAG-CCGCGC-C  GGGTTCGCCGTCGAT
 ELI_11505  11  70 -30 2325166 .. 2325215 -  -9.9  -3.46117   ACGACACGACTAGAA CGCGACGGGGAGCGCGCGC-TCAG AAG CTGAAGCGCACGCTGCCCTTGATG TTGCGCCCTGCGAGC
 ELI_11520   9  59  94 2329353 .. 2329370 -  -8.4  -3.34398   TCCGGCTTCCAAACA             GGCGCT GCTCGA AGCGCC              AGATCTGGCAGCGCG
 ELI_11585   9  63 -48 2337954 .. 2337978 -  -2.1  -4.35874   GAACACAAGCCAAAA         CA-CGAGCAG CGCACC CTGCCCGACG          GCGATCAGGAAGAGG
 ELI_11615   7  57 461 2341448 .. 2341464 -  -7.9  -3.14132   GCGCGCTTCCACGAA              CCGTTGC TGA GCATCGG              CGAGCCGAGGAACGA
 ELI_11695   2  43  80 2354458 .. 2354476 -  -4.4  -2.70932   CTTCGCGCGGAACCA             TCGCGCGA TGA TCGAGCGT             TTCGGCCGCTTCCCG
 ELI_11750  10  68 388 2366705 .. 2366724 - -10.7  -3.29511   CGCACCGGGCGAGAA            GGGCGAC TGGCTC GTCGCCC             GCAAGCAGGCCGCTC
 ELI_11805   2  56 366 2376945 .. 2376957 -  -9.1  -2.52543   AGCGGCCCGAATGGA                TCGCG GTG CGCGA                TGCCTATGGCCTGGA
 ELI_11835  10  64  65 2385420 .. 2385444 -  -9.9  -3.01712   GCGTGGCGGTCAACA          TCCTCGTCAGC AAG GCTGTCGAGGG          GCTGTAAGGTCCGGT
 ELI_11850   8  57  52 2389112 .. 2389133 -  -5.8  -3.65902   TCGAGCGGATGGAAA           GCGAAGGCC TTGTC GGCC-CCGC           CAACCATGTCGGCCG
 ELI_11935   6  81  52 2407999 .. 2408034 - -13.3  -3.28712   CGGGCCGGGCGAGAA    CCGGCGCGCAGCGTGC GTCAG GCACG-TGAGCACCGG    AAGCACAGAACGGGG
 ELI_11965   2  79 164 2413961 .. 2413990 - -12.9   -3.4489   AACGCTCACAAGGAA       CCCTCGTGCCA CTTGCCCC CGGCACGAGGG        TTTTTTGTTGAGTCT
 ELI_11985   5  59 158 2417870 .. 2417906 -  -4.9  -3.92373   GACCTGATCGAGAAA    GGCCTGTCGGACATGCG CGG CGCAGGGGCGAAAGGCA    TCGCGCTCGTCGGCG
 ELI_12045   4  43 427 2428431 .. 2428448 -  -3.3  -3.09635   ATGTCGAGCATGTAA             CGCTCGCC GAT GGCGT-CG             AAGCCGTGCGAGAGA
 ELI_12045   4  43 230 2428623 .. 2428645 -  -4.1  -3.04144   CTCTCACCTTCAACA           CGCACCGCA TCCAT TACGATACG           CCCTATGCTCGGGAC
 ELI_12140   1  39 160 2455643 .. 2455656 -  -2.3  -2.69151   CCTGCCGATAGAGGA               CGAGC AGGG GATCG                AGGCGTTCTATACGG
 ELI_12210   4  50  46 2468474 .. 2468500 -  -6.4  -2.70932   GGTCGCCGCGAAGGA         CCTCCCCGCATG GAC CATCTGGGGCGG         CAATCCCGCAGCGCA
 ELI_12285   1  43 128 2482506 .. 2482536 -  -3.9  -3.02263   AGATCGTCGCCAAGA      TCC-CGGTC-GGCCG CCT CGGCATGGCCGAGGA      AATCGCTCGCGGCGT
 ELI_12305   6  50 378 2484414 .. 2484426 -  -6.2  -3.14132   GGCCGTGCCCATCAA                CGCG CTGGT CGCG                CAGATCGACGAAGAG
 ELI_12355   7  57  63 2497952 .. 2497991 -  -6.3  -3.57144   TTCCGGATCGTGAAA CCGTCGGTCTGCCCGC-CG ATGC CGTGCTGGCAGGCGG-CGG  CGGCTTTCATTGCGC
 ELI_12430   6  61 429 2514025 .. 2514043 -  -5.2  -4.08216   CGATCCGCTGCAAAA             GCCCTTCG CCG CCAAGGAC             GGACATGTCGCCATC
 ELI_12455   8  55 107 2519767 .. 2519782 -    -6  -3.42699   ATCGACCGATTACAA              GCTCGG CTAT CCGCGC               ACCGAAGTGCATTGC
 ELI_12505   8  68 365 2530682 .. 2530712 -  -2.5  -4.60487   GATGACCCCGAAAAA      TCCGGCTCTCGCCA CGCC CGGCGCAAGC-GAA       GCGGCAAAGGCCGCG
 ELI_12580   8  66 230 2545126 .. 2545153 -    -2  -4.57073   GATTGGCTCGAAAAA        GGGCGCTGGAT CAACCGC ATCGAG-GCCC        CGGCCCGTGCGGGGA
 ELI_12650   5  49  16 2559544 .. 2559561 -  -5.5  -3.07962   CTTCAGACGGGAAGA             CCTTCCC AACC GGTAAGG              TGCGTCAGGGAAGCC
 ELI_12665   9  58 109 2562335 .. 2562346 -  -7.2  -3.53091   ATTTGCGTTGCGAAA                GCGC ATCC GCGC                 TTTCGTCCTCGCTAG
 ELI_12685   4  49  61 2565896 .. 2565923 -    -4  -3.45832   CAACCTTACAATGAA        GACCCGGCGC TGTCTGTG GTGCCTGGTC         GTTATAGATGTATAG
 ELI_12740   9  54 187 2575049 .. 2575063 -  -2.1  -3.92542   CGCATGGCGAAAGAA              GCGCCA AAGA TGGC-C               AATCACTTCGGCAAG
 ELI_12830   5  68 263 2591846 .. 2591872 -    -5  -4.30576   CCCCCAGCATGAAAA         TCCGCCGCCA CGTGATC CGGCAGCGGT         ACCAGGAGCGGCTGG
 ELI_12870  13  76  28 2597375 .. 2597396 - -12.9  -3.27923   GCCGAACATCACGAA           GGGCGGTCC TGTC GGGCCGCCC            TTTTTGATTCAAGCC
 ELI_12935   6  68 296 2609041 .. 2609093 -  -6.2  -4.17762   GACGTCGGAAAAGAA GCTCGACAAGGCGCGCCGCGCGCT GCGCTCG ATCGCG-GGCGAGCGG-GTCGAGC GCCATATCTTTCTTT
 ELI_12935   6  68 293 2609050 .. 2609096 -  -9.9  -3.35349   AAAGAAGCTCGACAA GGCGCGCCGCGCGCTGCGCTCG ATCG CGGGCG-AGCGGGTCGAGCGCC ATATCTTTCTTTGCG
 ELI_12955   7  89  62 2611545 .. 2611574 - -10.7  -4.66938   ACGGGCAATAGAAAA       CCCCTCCGCATCC CGTC GGACACGAAGAGG        TTCCCTGCGACCCTG
 ELI_13030   2  44 167 2623277 .. 2623297 -  -2.4  -3.33696   GTCGGGCTGAAGGAA            GCGCCCGA GGCCG TCGGCAGC            GGATTGGGCCAGCGA
 ELI_13075  13  93  30 2632196 .. 2632236 - -15.5  -3.51365   TTAGAGTGTATATAA  GCTGAGGGCCAAAGTTGCG CGG CGCAACTTTGGCCCCGAAG  ACCTCGTCGTCGCCC
 ELI_13165   7  77   7 2649674 .. 2649688 - -11.4  -3.68619   GGCAACTGACGCAAA               GTCGCG CGG CGCGAC               TTTCGCTTAGTCCTG
 ELI_13215   6  81  24 2662171 .. 2662192 -  -5.7  -4.73388   AAGGGGCACGAAAAA           GGGTGCGGA TCGC TCCGCGCCG            CAACTTTGCTTTGAA
 ELI_13270   5  54 177 2671256 .. 2671268 -  -6.9   -3.1634   CGCGAAACGACGGAA                CGCCC CGA AGGCG                TCGAAGCGGGCACCG
 ELI_13305   6  58 386 2679693 .. 2679703 -  -6.8    -3.524   GATCCACGCACAGAA                 CCAG GTG CTGG                 AGAACCCTCTTTTCG
 ELI_13325   8  58 403 2684830 .. 2684853 -  -6.8  -3.54424   GGCGATCTGCTGAAA          GATACTG-CGG ATG CCGCCAATATC          CATGTGCTCGAACCT
 ELI_13365   4  49 256 2692396 .. 2692406 -  -5.4  -3.05844   GCTGGCAGTGCAAGA                 TTGC CGA GCAA                 CACGATGTCGGTGCG
 ELI_13365   4  49  36 2692584 .. 2692626 -  -3.3  -3.53811   CGGACGTTGCGCAAA GTCGTCGAAGCCTGACTGCA ACCT TGCGG-CAGACACCGGCAAC AGTTTCGCCGCAACC
 ELI_13450   2  43 342 2709838 .. 2709855 -  -2.6  -3.16742   GCGAAGCCGCAGGAA             GTCTGG CTCAAC CCGGAC              CGCTACGGCATCTAC
 ELI_13500   6 100  27 2721189 .. 2721210 - -10.1  -5.44119   GTGAGGCGAAAAAAA           GCCCGGG GGGTGAGG CCCGGGC            TTTTTCGATGATTGC
 ELI_13605   5  60  67 2740878 .. 2740916 -  -8.7  -3.05463   ACCTTCGCCATCGAA  GGCGTGCCGCTCGACCGC GCGC GCAGTCT-GCGCCGCGCC   ATCCTCGACAGCATC
 ELI_13620   3  56 206 2743085 .. 2743098 -  -6.7  -3.40403   CCCGCTGCATTACAA               TCTCG TGCG CGAGA                TCGGGGCGGGGCGGA
 ELI_13665  10  66 288 2753299 .. 2753339 -  -9.1   -3.5394   AAACGCTGGTCGAAA GCCGCC-A-GGTGACCGAA GGCGG CCCGATCACCATCGGCGGC CACAGCGATGCGGGT
 ELI_13730   3  59 -42 2769419 .. 2769447 -  -8.9  -2.91274   TTCACTCGAACCACA       GGTCGCACTCCCG GTAGT CGGG-G-GCGACC       AGCCGCTCGAAATCG
 ELI_13780   0 NONE
 ELI_13795   8  76 366 2778586 .. 2778617 - -12.2  -3.29461   CAAGCGGCTCGACAA      CGCGCCGCTCGCCA TCGT CGACAAGCGCCGCG       ATCGGCCCGGCGAAA
 ELI_13830   3  61  35 2784567 .. 2784585 -  -9.5  -3.19463   CTGAGCATGCAGCAA             GGGCGGC CCGTC ACCGCCC             GGTCGCGGTTTCGAG
 ELI_13880   7 100  21 2797677 .. 2797706 - -20.7  -4.18674   GCGACACACAAAGAA       GGGGCCGGGCAGC ATCT GCTTCCCGGCCCC        TTTCTTGTCGCTAGT
 ELI_13945   0 NONE
 ELI_14070   4  43 295 2830178 .. 2830198 -  -2.3  -3.15579   GCAATTCTCGACCAA            GGCCCGCGC CGG GATCGGGCA            ATGGAGCGGCGAGCT
 ELI_14070   4  43 177 2830303 .. 2830316 -  -4.5  -2.62184   TCGCGCTCTATATCA               CCAGC GCCT ACTGG                TTCACCTCATCGACC
 ELI_14115   4  71 143 2836317 .. 2836343 -  -7.8   -4.0492   CAAGGTGGACACAAA         CTGGCCCGCGGC TAT GCCCCGGTGCAG         ACTTGGTCGGCGCAC
 ELI_14155   3  69 361 2842479 .. 2842506 - -11.2  -3.13403   CGGGTGTCATCAATA        CGCCCTCTCTCC TTCA GGGGAGAGGGAG         GAGCCGCGAAGCGGC
 ELI_14190   8  68 152 2847377 .. 2847391 -  -9.2   -3.6106   GCGAACATGTCGAAA               GCGCGC TCA ACGCGC               CCGACGCGCAGGATC
 ELI_14215   5  49 430 2854148 .. 2854168 -  -3.9  -3.42841   AGAATGGCATCACAA            CGGCACTCC CTT GGAGTACAA            TTGGATCAACCGTGG
 ELI_14215   5  49  23 2854552 .. 2854575 -  -7.3  -2.62983   CGCATCTCTATACCA          GCGACGCCG ACTGCG CGGCGCTGC           TCGAGACTCTTGCGG
 ELI_14255   6  55 142 2862440 .. 2862469 -  -6.3  -3.43961   CGAGAATATCGAGAA       GACGAAGGGGTCCG AAC CGG-CGCCTACGCC       GCCGCCCGCCAAGGC
 ELI_14295   1  40  45 2871684 .. 2871704 -  -3.1  -2.61144   TTATGGTCGAAATAT            CTCGGGCAG GGA CCGCTGGAG            CGATTGTGGCGGCGG
 ELI_14325  13  82 -14 2878095 .. 2878144 - -14.4   -3.2614   CACGCGCGACAGCAA GCACGGCGA-CCCCGAGAGCTAGCG GCG CGCC-GCTATCAGGGCTCGCCG-GC CTTGGGGTGTCCGTG
 ELI_14365  12  71  25 2889634 .. 2889647 -  -9.5  -3.72576   CGCGGGTGGAGCAAA               GCCGC AAGG GCGGC                TGACAATTCGTTTCA
 ELI_14485   5  49 400 2918297 .. 2918328 -  -6.5  -2.54896   CGTTCACGCAATGGA      CTTCGAGCAGGTG AAGCAA CGCTTGCCCGAAG       GTATCGACGCCGCAG
 ELI_14510   4  52 312 2921895 .. 2921907 -  -4.7  -3.42395   CGGACCATGGAAAGA                CGCGC GCG GCGTG                ATCGTGACGACCACC
 ELI_14535   2  45 393 2925629 .. 2925642 -  -3.7  -3.16564   GGTGCAGCTCATCAA               GCCCG ATGG CGGCC                CGGTCGACGAACCCG
 ELI_14570   4  56 440 2932171 .. 2932188 -  -3.3  -3.86346   CCATGGCGCGAGAAA             CTCAGCA GCGA TGCCGTG              ATGCGCGATGCCGAT
 ELI_14585   5  71   3 2936375 .. 2936406 -  -6.5  -4.19704   GAACCTGATCGAAAA     CAC-GCCGCG-CGGC GAGA GCTGACGCGGCTGCG      CGCTAGGTCGCCGAG
 ELI_14600   4  43 400 2939305 .. 2939323 -  -3.8  -3.04144   TTCGCAGGTTCAAGA             TGAGCAAT CAA ACTGCACA             GGTTCTGACAACGGT
 ELI_14600   4  43 168 2939536 .. 2939555 -  -3.4  -3.02511   GCCAGTTTTCCAAGA            TGGCTGGG TACT CGCTGCCA             CTAGCAGCCTAAGAA
 ELI_14635   5  58  11 2951098 .. 2951109 -  -7.2  -3.55071   CGAGATGCTCCGAAA                GCCG ACCT CGGC                 GAGGTGTTGGCTATG
 ELI_14665   6  49  -1 2954204 .. 2954218 -  -5.6  -3.01712   CTTTTGTCGCGAACA               GTCCTG AAC CAGGTC               AGCTGAGAACAGCAA
 ELI_14705  11  57 237 2961818 .. 2961844 -    -5  -3.84246   TTTCTAATCAGCAAA         CCTTCCTCGTCA CCG TGACGAGGCTGC         GTGACGGTCTCACAT
 ELI_14720   5  69 345 2963459 .. 2963475 -  -7.9   -3.9461   CGCTCTGAACAACAA              GCGCTCC TCT GGATCGC              CACTTGCCGAGCCTA
 ELI_14765   5  56 234 2978727 .. 2978737 -  -6.8  -3.35798   ATCGTTTACGCACAA                 CCCT TCG AGGG                 TTTTAACAGAGAAGC
 ELI_14875   3  49 132 2999859 .. 2999873 -  -2.8  -3.61398   TCGTCGCTGCAAGAA               CCGA GCTGATT TCGG               AAGCCACCGGCGCCT
 ELI_14905   0 NONE
 ELI_14925   6 100  20 3007378 .. 3007409 - -12.3  -4.66264   TAAAAGTTCGAAAAA      GAGGGCTCGACAC AGCGAA GCGCCGAACCCTC       TTGCAATTAGCGAGT
 ELI_15005   3  60 116 3029149 .. 3029159 -  -6.8  -3.59262   GGTGATACTGGCAAA                 CGCA CTC TGCG                 AAAGGCGGAAACATG
 ELI_15035   8  59 154 3036183 .. 3036193 -  -3.2  -4.11692   GATGCACGCGCAAAA                 TCCA TTC CGGA                 CTTCAAATCTGACCA
 ELI_15055   2  48  75 3050810 .. 3050821 -  -5.8  -2.87132   TTCTGGCTCCAGACA                CCCT TTCG AGGG                 TGTCGGTGCATCTTC
 ELI_15030   6  68 -34 3035777 .. 3035803 + -12.2  -2.65271   TTCCCCCAACTATGT         CGCGGAGCGGCG CGC TGTCGGTCCGCG         TGCTCTGAGATTGTA
 ELI_15000   2  52 409 3029243 .. 3029257 +  -5.6  -3.29461   GGAAAAGTTGGAAGG               GGCTGC GGG GCAGAC               TTCTGAGAAAACTTA
 ELI_15000   2  52 440 3029274 .. 3029289 +  -2.6  -3.78312   TCTGAGAAAACTTAT              CCT-AAC TCT GTTCAGG              TTTCATAACTGATTT
 ELI_14920   3  73 197 3006978 .. 3007028 + -10.2  -3.59946   ATGAGCGCGGTTGAA GCAATGGGCTGCGCAGCGGAGCCC GTA GGGCGTGGCGAAGCAGGCCATTGC TTATCTAGTTCGGCG
 ELI_14900   3  43  28 3002444 .. 3002468 +  -2.8   -3.1634   GCAGCATGGTGGCGG         CAGGCACC-GC TTCG GCAGGTTTCTG          TTCGGTCATTTCCAC
 ELI_14880   2  68 341 3000826 .. 3000848 +    -4  -4.45083   TAGCGATGGCCTCTA           CGTTGCTCGG GAT CTGAGCCACC           TTTTCTGGATATCGC
 ELI_14770   4  42 312 2981287 .. 2981300 +  -3.1  -2.90392   AGCTCTCGACAAATC               GC-GCT TGA AGCTGC               TGTCCTTGCGCGCTC
 ELI_14670   6 100  29 2954837 .. 2954864 + -19.2  -4.00323   CGCTCCCCCAACGAA        GAGGCTCTGCCG CAAG CGGCAGGGCCTC         TTCTTCTGTGTTTAC
 ELI_14630   3 100  30 2949351 .. 2949382 + -20.2   -4.8048   CCCAGGTCACTCGGC      GGGCGGTCCGTCCT TATC GGGACGGATCGCCC       TTTTTCATGTCACAC
 ELI_14595   4  62 393 2939960 .. 2939972 +  -5.5  -3.89822   CGATCCTTGAGCATA                GTTGC GGT GCAGC                TTTATCCCATGCGTG
 ELI_14530   4  44 250 2926320 .. 2926338 +    -3  -3.29263   GAGGCGTTCGGCAAG             GCTCGC AAGGAAC GCGCGC             TTGTCGGCGACGTGT
 ELI_14430   8  71 463 2903144 .. 2903175 +  -9.2  -3.74693   AGTATTCCTCCAATG      GTGGCCCGCGGCGC ATGT GCGCCGGGCGACGC       TTTCCTAACGTCGCC
 ELI_14410   5  49 -38 2899856 .. 2899889 +  -3.8  -3.53343   GTCGGCATCTCGATC    CCGTTCCCGCAGCG CGAGATTA CGCAGCGGG--CGG     TTTAGCGCCCGGCTT
 ELI_14410   5  49 -12 2899882 .. 2899902 +  -6.1  -3.05384   GCGCGAGATTACGCA           G-CGGGCG GTTTAG CGCCCGGC            TTGCGTGCGGGGCGG
 ELI_14395   7  89   5 2896698 .. 2896725 + -12.6  -4.07868   ATTCGACATAGAAAA        AGCCCCGGCGGA TTTC TCCACCGGGGCC         TTTCTATGCGTCTGA
 ELI_14360   3  43 229 2889879 .. 2889894 +  -4.6  -2.64155   TTCGCGCCAGCGCAC              GGTCTC GCCA GCGACC               TGCATTTCGCACCGC
 ELI_14335   7 100  32 2882888 .. 2882911 + -17.4   -4.9725   AGCCGAAAAAGAAAA          GGGCGGTGCC TTGC GGCGCCGCCC           TTTTTCTATGCCCGT
 ELI_14320   5  49 313 2878429 .. 2878463 +  -4.2  -3.30771   CGAGATGCAGGAAGA    CCGG-CCCG-GTCAGC ATTTC GCTGCCGCGGGTCCAG    TTCTCGAAGCTCTCG
 ELI_14290   5  61 434 2872186 .. 2872196 +  -4.6  -4.09685   CATGCGCATTGCCCA                 TCCG CGG CGGG                 TTTTCGCCACTCGCG
 ELI_14210  10  60  19 2854620 .. 2854664 +    -2   -4.2558   GTGTCTTCCAGCACC T-CGC-CGTCGAGCAGGCCGAT CAT GTCGTCCTGCCCGTCCTGCGCA TTTTCGTAACAGGTC
 ELI_14185   6  54 359 2847905 .. 2847921 +  -6.5  -3.26947   TGTCGGTGCGATCCT              GGGCGAG TGC TTCGCTC              TTGCTGTCACCATTG
 ELI_14150   5  52  42 2842912 .. 2842925 +  -8.1  -2.62616   TAATTCCTGGAATGC               CTGGC GGGC GCCAG                TAGTGTCGAAAATAG
 ELI_14065   6  52 182 2830678 .. 2830700 +  -6.2  -3.30338   TTTCCAGTGTCACTT           CGGCGCTG GTCGTGA CGGTGCCG           TTCTCGAAGCCTTCT
 ELI_13940   4  56 229 2810762 .. 2810787 +  -6.7  -3.33261   CGAGATGCGCACCGT         CGTCGTCTTCG AGGC CGTGGCCGACG          TTGTCCGGATTGAGG
 ELI_13895   4  49  44 2802265 .. 2802280 +    -6  -3.09516   GCGAACATGTCCATT              GCCGGG CGCA CCGGGC               TTACGTCGTAACCGG
 ELI_13875  10 100  21 2797677 .. 2797706 + -20.7  -4.33819   GCGACACACAAAGAA       GGGGCCGGGCAGC ATCT GCTTCCCGGCCCC        TTTCTTGTCGCTAGT
 ELI_13790   3  50 189 2779162 .. 2779177 +  -5.4  -3.15544   GGTCGTAATAACGCA              GCGCCAG CTC CTG-CGC              TTCCTCGAGATCGGC
 ELI_13725   9  60  63 2769450 .. 2769467 + -10.5  -2.66216   GTCGGGGGCGACCAG             CCGCTCG AAAT CGGGCGG              GTTCTCGTAATCGGC
 ELI_13660   4  47 132 2753762 .. 2753786 +  -4.1  -3.37732   GAACAGGCCGTGCGC          TTCCGCCACGG CTA CCGGCGCGCAA          TTGTCCCATTCGTAT
 ELI_13535   7  73  75 2728309 .. 2728330 + -13.7  -2.80816   TTGAGTTTTTGTGTT           TCGCACCCC ATCC GGGGTGCGG            TGTCCTCGCTCAAGG
 ELI_13495   7  89  12 2721189 .. 2721210 + -10.1   -4.7078   GTGAGGCGAAAAAAA           GCCCGGG GGGTGAGG CCCGGGC            TTTTTCGATGATTGC
 ELI_13455   8  59  17 2711729 .. 2711741 +  -4.7   -3.9941   GGGAGGGCTGACGCC                CCGGC CTA GGCGG                TTTCGTTGTCGACAA
 ELI_13420   5  46 150 2706079 .. 2706091 +  -4.7  -3.09933   GAGAGCCGCGATAGC                GCTGC GCG GCCGC                TTCGCTCGGTTCGCC
 ELI_13420   5  46 352 2706281 .. 2706292 +  -4.4  -3.05463   ATAGGTGATGTCGCT                GTTC TGCT GAAC                 TTCGATCAGCGAGAT
 ELI_13400  11  52 169 2702095 .. 2702107 +  -5.5  -3.28001   ATTGCGGCGCAGGGG                CGAGT TGA GCTCG                TTCCATTTGAGGATG
 ELI_13370   8  49 347 2695708 .. 2695719 +  -2.2   -3.5882   TCAAGACTGTCATAC                TCTC GAGC GAGG                 TTTCCGCATCCTGTG
 ELI_13320   5  64 416 2685626 .. 2685660 +  -8.5  -3.60296   TAGGCGTCCGCTGCA     TGCAGGGAAGTCGGC GTGAG GCCCGCGTTCCTGCA     TTTGCGATCAAGCTG
 ELI_13210   7  65  32 2662172 .. 2662196 +  -5.5  -4.05788   AGGGGCACGAAAAAG          GGTGCGGATCG CTC CGCGCCGCAAC          TTTGCTTTGAAGCAA
 ELI_13160   7  80   7 2649674 .. 2649688 + -11.4  -3.79043   GGCAACTGACGCAAA               GTCGCG CGG CGCGAC               TTTCGCTTAGTCCTG
 ELI_13100  13  64 150 2639161 .. 2639185 + -11.3  -2.65223   TGCCGAGCCGCTCTT          CGCGCCTGCGG ATT TCGCGGCCGCG          CTTCTCGTCGGCTTC
 ELI_13085   8  56  83 2635523 .. 2635540 +  -8.3  -3.02144   CGCGCACCGCGCTGG             CGCGCCC ATGT GAGCGCG              TCTTCGGGCGCATAC
 ELI_13070   6  70  45 2632209 .. 2632223 +   -10  -3.53012   AAGCTGAGGGCCAAA               GTTGCG CGG CGCAAC               TTTGGCCCCGAAGAC
 ELI_13025   6  49 364 2623790 .. 2623811 +  -4.3  -3.30741   CCTCATGCAGCACCT           GCTTCAGCC CCTC GGCGGAACC            TTCGTGGTTCTCCAT
 ELI_12950   8  68 231 2611758 .. 2611777 +  -2.8  -4.64598   TCTCCCACAGGCCTT            CAT-GCGCG ATG CGCGCGATC            TTTTTGGCCTGCTTC
 ELI_12950   8  68 292 2611819 .. 2611831 +  -9.1  -3.61398   GCCACGCTTGATCCG                CGGCA TCG TGCCG                TTCTTCACGAAAGAA
 ELI_12885   4 100  52 2600002 .. 2600033 + -17.2  -4.96848   GGTTCAGTCACGGAG      CCCCGAGCCGGACG CAGT CCCCCGGCTCGGGG       TTTTTATGTGGGGCG
 ELI_12865   7 100  27 2597375 .. 2597396 + -15.1   -4.8622   GCCGAACATCACGAA           GGGCGGTCC TGTC GGGCCGCCC            TTTTTGATTCAAGCC
 ELI_12825   5  61  10 2591917 .. 2591930 +  -9.5  -3.22298   TCCTAATGTTTTGAA               CCCGC ATCC GCGGG                TTCGTCCTCGCTAGA
 ELI_12735   4  61  29 2575275 .. 2575298 +  -5.2  -4.13945   AAGCTCTCGCCGCAG          CCGCACGCGCC CTT GGCGT-TGGGG          TTTTCGAATACGAAT
 ELI_12690   3 100  36 2566895 .. 2566918 + -13.8   -4.3586   ACGAAATCTGCAAAA          GGCGCGCGGG GCAA CTTGCGCGCC           TTTTGCTGTGACTAG
 ELI_12575   7  66 138 2545530 .. 2545560 +  -8.8  -3.53012   CTTCCATGCAGCATA       GGCCGCCGCGCCTT CGA ATGTCGTCGCGGCC       TTTGCCAGCCGGAGC
 ELI_12510   2  69 387 2532355 .. 2532365 +  -8.2  -3.85698   ACGACGAGATTTTCG                 GGCG CGA CGCC                 TTTGTCAGCCAGCCA
 ELI_12450   2  57  72 2519974 .. 2520008 +  -6.3  -3.61654   GGCGGTGTGCCATCG    CGCAGGGCCGAC-GCA AGGC TGCCGTCGCCACCGCG     TTTAACGTAAATATC
 ELI_12360   5  49 -37 2499034 .. 2499051 +  -6.9   -2.5474   GCGAAGGCGAGGCCG             GCCCGAT CCTC ACCGGGC              GTATTCTGCCTGCGG
 ELI_12310   4  48 164 2487252 .. 2487263 +  -4.4  -3.13403   TGGGGTGATCGGTCG                TGAC CTTG GTCA                 TCTTGGTCGCGACAA
 ELI_12250   3 100  28 2477196 .. 2477222 + -12.3  -4.32034   TTTTCCAGGTTCGAA        GGCCGCC-CTGC CATC GCAGCGGTGGCC         TTTTCATGCTGCTCG
 ELI_12215  10  60 421 2470550 .. 2470563 +  -2.3  -4.25104   TGGCCGTGAAGTAGC               CGAGC CCGT GATCG                TTTTCGTCGACGAAC
 ELI_12135   3  57  22 2455806 .. 2455819 +  -2.3  -4.08767   GACAATGTGCGGCGG               GTGCG AGCT CTCAC                TTTTGCCCGCGTCCC
 ELI_12100   6  61 249 2443106 .. 2443126 +  -8.9  -3.26722   CGCCGTCGCCGGTTT            TCTGGCGCC AGC GGCGACGGA            TCTTCTCCATCTGCC
 ELI_12080   2  56 -50 2437965 .. 2438002 +  -7.8  -3.03243   TGGCGCGACATGATC  GCTCC-TGT-CGTCGAAG AGTT CATCGACGAACACGGGGC   TGTTCGCGCCTAGGT
 ELI_12050   8  93  10 2430683 .. 2430708 + -16.1  -3.51934   GTCTGATATAAAAAA         CGGCCCCGGGA TTGC TCCCAGGGCCG          TCTTTGTCGCGAAAA
 ELI_11980   0 NONE
 ELI_11875   9  65 282 2396733 .. 2396791 + -10.1  -3.21099   CCCGCGCCAGGCCGA GCAGTTCGA-CGCCGAAGCCGTGCGCGTC GTG GGCCAGCGCGGCCTCGGCGGTCGC-CAGC TTCGTGATGCCGCCC
 ELI_11860  10  73   5 2392564 .. 2392592 + -13.7  -2.70525   GCGCGCAATAGAAAA        AGGGCCCGCGCCG TTG TGGCGCAGGCCCC        CTTGCTTTCGGACCG
 ELI_11845   9  60 408 2389596 .. 2389617 + -10.1  -2.62184   GAATTCGATATAATG           CCCGCGC AGCAGGTC GCGCGGG            TCGTATCCGGCGACG
 ELI_11800   4  54 238 2377559 .. 2377573 +  -4.2  -3.62518   CGTCTTTCTGATTCA               CGCC ATTGGGG GGCG               TTTCGAGATATTTGC
 ELI_11745   5  54  92 2367190 .. 2367202 +  -3.3  -3.71284   GAACACGGTGTCGAC                GATGG CGG CCAGC                TTGTCTTCGTGCAGG
 ELI_11690  13  57 400 2354966 .. 2354976 +  -8.2  -3.16564   TCTTCATGTTGTAGA                 GCCC GCA GGGC                 TTGATCGCCTGCGCG
 ELI_11665   3  49 411 2351566 .. 2351581 +  -4.6  -3.36327   GACGCGGCGCATCTC              GGCAAG GCCC CTCGCC               TTGTCGCTCCAGTGG
 ELI_11610   1  91  48 2341831 .. 2341874 +  -7.9   -4.7254   AGGTACGGCGGCATA CTCCGGCGCTGCTCCCCGT CATCGC ACGGGTCGAGCCGCCGGGG TTTTTCGTGCCCGGT
 ELI_11580   5  51 301 2337908 .. 2337926 +  -6.6  -2.87132   GGAGTTGCGCATGCC             GTCACGGG AGC TCCGCGAC             TATCTACGAGCGGAA
 ELI_11515   6  62 327 2329788 .. 2329812 +  -3.3  -4.14511   GGCGACTTTCACCGC          GCGTTCCTCGC GCC GCTGGGTTCGC          TTTTCGAATACCATT
 ELI_11450   6  56 254 2314490 .. 2314503 +  -3.7  -3.97689   TGAGATGCGGGTTGC               CGGGC GCGA GGCCG                TTCTTTGCGGTTATC
 ELI_11420   8  63  22 2309147 .. 2309165 +  -6.7  -3.83026   AGAGCGTTGATTGCA             TCGAGCG TTCGC TGCTCGA             TTTCCTGTCGCGGCA
 ELI_11400   7  63 128 2305436 .. 2305458 +  -2.6  -4.37711   CGAGTTCCTCGAAGT           CTTTCACCGT GAC GTGGTGGATG           TTTTGCGTTTCGTAC
 ELI_11340   9 100  24 2295305 .. 2295330 + -18.3  -5.00642   ACCGAGCAAAAAAGA         GCCCCGTCGGA GCGA TCCGGCGGGGC          TTTTTCTATCGGTTC
 ELI_11300   1  52 -17 2285271 .. 2285282 +  -5.8  -3.41051   TGGGTCAAGGACGGC                GTCG CGAT CGAC                 TTCTGATCGGAGTCA
 ELI_11200   1  60 337 2263786 .. 2263800 +  -2.7   -4.1822   GATGCTCACCTTCAC               CCCGC GGTCG GCGAG               TTTCTTCGCCTCGCG
 ELI_11165   4  57 437 2254398 .. 2254432 +  -7.8   -3.1585   CGCGGGGCCGGGCGA    TCCTCGCGCAC-CCG AACGGG CGGCGTGGGCGCGGA     TGTTGGCTTGGGTAC
 ELI_11120   8  60 104 2246845 .. 2246862 +  -2.5  -4.17132   TGCCTTCGACCAGGA             CCTGCAC GAAT GCGCCGG              TTTCTTGCGGCATTT
 ELI_11085  10  63 280 2241206 .. 2241218 +  -6.9  -3.74693   TCATCAGCGAGCCGG                GCGGC ATC GTCGC                TTTGATGGCATCGGG
 ELI_11050   0 NONE
 ELI_10995   6  52  89 2223336 .. 2223347 +  -7.2  -3.01924   TTGTCGTAACGCTCC                GGCG TGCC CGCC                 TCTTCGCGCAGCGTC
 ELI_10945   6  49 394 2215355 .. 2215375 +  -6.7  -2.63348   AGCGCGTAGCCGCTT            CGCGGGCGG CAT TCGCCAGTG            CTTCGTCTTGGTCGG
 ELI_10915   2 100  63 2210044 .. 2210071 + -16.3  -5.75342   GCGGAACTTCCCCAA        GGCTCCCGACC ACCCCC GGTCGGGGGCC         TTTTTTTTCCAAGGA
 ELI_10900   8 100  28 2208497 .. 2208517 + -15.4  -4.26903   TTTGCAGACCTTCGA            GGGGGCGG TTTTT CCGCCCCC            TTTTCGTCGGCTGGA
 ELI_10845   2  49 277 2200537 .. 2200550 +  -3.8  -3.53811   AGCGCTTCGCGGACG               CGCT TGCCCC AGCG                TTTGGCAGCGATCGC
 ELI_10810   3  56 460 2191162 .. 2191183 +  -9.5  -2.54794   AATGGAAGCCCCGCT           CGCAGCTTTC GAT GAAAGC-GCG           CTCTTCTAGCGTTCG
 ELI_10790   8  64 241 2185912 .. 2185954 +  -8.2  -3.58343   CGCGCCTGACCAATC CCATGAGCCAGGCAAGAGCG ACT CGCTCCGGTCGGTCTCCTGG TTTGCGGGTCATCGC
 ELI_10760   9  68 306 2181375 .. 2181401 +  -7.4  -4.08216   AGGGCTTCGGTCATC        GACCG-ATTCG ACCGTC CGAATGCGGTC         TTTTGGCGCGCCTGA
 ELI_10745   5  89 308 2179098 .. 2179113 +  -4.6  -5.17353   ATGTGGATCCAGTCA              GCGGGA CGCT TACCGC               TTTTTTCGTACATCT
 ELI_10655  10  60 283 2159435 .. 2159446 +  -5.8  -3.78775   TTTGCGGAGTGCGGG                CCTC GTCT GAGG                 TTTGATGCTAGGCGG
 ELI_10610   7  68  20 2150971 .. 2150988 + -11.3  -3.00994   CTCCTAAAGCCGTCA             TCCCAGC GGAA GCTGGGA              TCTCTGTCCACTTGG
 ELI_10610   7  68  31 2150982 .. 2151027 +  -9.1  -3.65902   GTCATCCCAGCGGAA GCTGGGATCTCTGTCCAC-TTG GCG CGATGTCGAGACAGATCCCAGC TTTCGCTGGGATGAC
 ELI_10590   1  40 181 2147665 .. 2147683 +  -3.1  -2.50935   GTAGAATTCAGATCG             TTGGCTA GCGAG TCGCCAA             ATTCATAACTCACCT
 ELI_10570   3  56   6 2144811 .. 2144831 +  -8.9  -2.57244   GGGACGTTAAATCCG            CGGCAGGAC TGT GTCCGGTCG            TCGCTTCATAGCTCG
 ELI_10540   3  59 339 2138481 .. 2138496 +  -7.6  -3.28712   AGTGGCGATACCTTC              GACCAT TACC ATGGTC               TTCTGCAGCAGCAGA
 ELI_10520   6  49 380 2134633 .. 2134648 +  -5.4  -3.01712   CACGTCCATTCCTGC              CG-CACC ATC GGTGGCG              TATTCGGGGAGCGGC
 ELI_10480   4  58 299 2127421 .. 2127440 +  -6.4  -3.53224   AGGTCGAGCGTGAGG            TCGGGC ATGATCTC GCCCGA             TTTGAGGCGGCGGTC
 ELI_10465   4 100  28 2124745 .. 2124766 + -13.7  -5.38326   GGCTGAATGCGAAGA           CCCCCGGCA GAAA TGTCGGGGG            TTTTTCTTTGGTTCA
 ELI_10430   4  52  99 2117345 .. 2117358 +  -4.5  -3.53012   GGCATGCGCGGTCAT               CG-CGC TGA GCGCCG               TTTCCACGCCGGGGA
 ELI_10430   4  52 325 2117571 .. 2117595 +  -6.9  -3.01712   AGGCGGATGTCCTCG          CGCTCGACGCC ATT GGCGACGTGCA          TGTTCAAGAACCGCG
 ELI_10430   4  52 360 2117606 .. 2117616 +  -2.4  -3.84719   GTGCATGTTCAAGAA                 CCGC GCC GCGC                 TTTCGATTTGGCGGT
 ELI_10255   3  65 459 2083161 .. 2083178 +    -7  -3.91897   GACGAATTGCCGCTT             GCCATC CTCGAT GATGGC              TTTCTCGCTGACCAA
 ELI_10230   4 100  26 2078218 .. 2078247 + -20.1  -4.33621   CGCACGCAAGGAAAA       GGCCCGCC-CTCCA GTC TGGAGCGGCGGGCC       TTTCTTCGTTCGCTA
 ELI_10140   5  52  29 2061421 .. 2061438 +  -5.5  -3.35679   TATCCTTCGACGTCG             GCGTAGG CTGC CTTGCGC              TTCTGCATGCCGGCC
 ELI_10140   5  52 370 2061762 .. 2061780 +  -5.9  -3.28416   CACGTAGCCGCCCAT             GTCGGGG ACCAG CCCCCAC             TTCATCTCCATGATC
 ELI_10105   7  68 186 2053180 .. 2053194 +  -9.2  -3.57971   CGTCGACTTCGGACT               TGGCCG AGG CGGCCG               TTTGGCCCTCGCTGT
 ELI_10055   6  57  82 2040941 .. 2040951 +  -4.6  -3.72576   CAGCATCGGCTTGCG                 CGCG GCC TGCG                 TTTCGTCGAGACGCC
 ELI_09940   5  47 217 2019907 .. 2019923 +  -3.5  -3.31905   GTTCCAGATAGGTCT              CGCCGAC ACT GCCGGGG              TGTTCTGTAAAAAGT
 ELI_09915   6  69   4 2016518 .. 2016562 +   -12  -3.25896   GCGCTGTTCTAGACC CGCGTCAGCGGGTGGACGCG CGCCA CGCCTCGATCCGGCGACGCG TATTCTCGATCATCG
 ELI_09840   2  52 120 1997459 .. 1997488 +    -5  -3.55444   TGCCCGCGCGGATCG       GGCCGTTCGACCG CAAGC TGTTCGAA-GGCC       TTTACGCGATCGACG
 ELI_09785   2  46 182 1985545 .. 1985559 +  -4.2  -3.04144   GCGAGAAATGTTTGC               GCGAAA GCT TTCCGC               TCTTCCGCATCCGAA
 ELI_09760  13  79 302 1983458 .. 1983498 + -15.2  -2.89742   TCCGCTGGAGGAATG  ATCCCCCGGCCGAGGCGG CAAAA CCGCGCCGGCCGGGGGCG  TGTCTAGCGATTGCG
 ELI_09730   1  51 149 1978825 .. 1978850 +  -3.9  -3.65351   GGGCATGGTCGGCGG         CGGCGGGAC TTGGCTCT GTTCCGGCG          TTTGCGTCGGCGTCG
 ELI_09690   6  90  12 1973109 .. 1973130 + -15.1  -3.65036   CTGATGATGCAAAAA           GGGGCGCCG CTTT TGGCGCCCC            TTCTCGTTTGGTTGC
 ELI_09670   7 100 200 1970477 .. 1970495 + -14.6  -4.63184   CCACGTTCTCAAGCT             CCGGTGAC AGG GTCACCGG             TTTTTGCAGTGCGTT
 ELI_09590   7  69 216 1954556 .. 1954570 + -11.4  -3.15544   ACCATATCGGCATTG               TCGCGC GCG GCGCGA               TTCATGGCGCTGGGG
 ELI_09545   6  68  -4 1948195 .. 1948213 +    -3  -4.72272   TCGCAGAAAAATACG             GCTAATCG CCT CGCTTTGC             TTTTTCATCGAGGCC
 ELI_09515   6 100 471 1946000 .. 1946024 + -15.7  -4.19704   ACCAGCTTCGCTGGT          CCTCCTCCCCG GTT CGGGGAGGAAG          TTTTCAGTGCCATTG
 ELI_09495  12  65 226 1942642 .. 1942654 + -10.5  -3.15544   GCGCGAGGTTGTAAT                CGCGG GTG CCGCG                TTCGTCGGCATGCCC
 ELI_09410   3  48 365 1927553 .. 1927591 +    -5  -3.23692   TTTTACCGCAGCCTT   GCGCTCGTCAAGCGCCTG CTG CCGGCCCAGCATGAGCGC   TTCGTCCTCGTCATA
 ELI_09410   3  48 469 1927657 .. 1927669 +  -4.7  -3.14344   TCATCGCGCCTTGCT                CGGGC GAA GCCGG                TTGCTGCGGCGCGTA
 ELI_09220   7  63 380 1874919 .. 1874938 +  -9.2  -3.30441   GCTCCTCGGCCACAA            TCCGCGCG TCTT CGGGCGGA             TTGTCGAGAATCGTC
 ELI_09140   5  68 137 1860486 .. 1860528 +  -9.8  -3.37464   TGCGGCATAGCGGCG CATGT-CGGCGATCCAGCG CTCCGC CGCCGGGGCGCCGGGCATG TTCTGCACTTCCTCG
 ELI_09100   9  72 127 1854710 .. 1854760 +   -11  -3.36492   ATAAGCGCGATTGAA GCAATGGGCTGCGTAGTGGAGCCC GTA GGGCGTAGCGAAGCAGGCCATTGC TTATCCAGTTCGGCG
 ELI_09100   9  72 187 1854770 .. 1854789 + -12.8  -3.08679   CATTGCTTATCCAGT            TCGGCGGC GAAC GCCGCCGG             TGTTGCGTAGCCAAG
 ELI_09050   2  54 304 1844738 .. 1844753 +  -7.5  -3.14881   GGGCCTCGAGCATCC              GCCGC CGAATC GCGGC               TTGGTGCACGGCTTC
 ELI_09020   5  59  34 1837399 .. 1837428 +  -4.3  -3.98282   TCGCGCTATGTTTAA       GTGATTCGGCTTGG CAT CCAA-CCGGATCGG       TTTACTTCCTCTGAA
 ELI_09005   0 NONE
 ELI_08965   8  77  25 1825896 .. 1825913 + -11.3  -3.57808   AAACCTCGCTCGTCA             TCCCAGC GAAA GCTGGGA              TCTTTCTCAATTAGA
 ELI_08900   2  52  65 1813392 .. 1813409 +  -6.9  -3.06183   GCGCAGCTTGCGCGC             GCATCGC GCTG GCGAAGC              TTGGATGAGGGTGAC
 ELI_08855   5  54 215 1804086 .. 1804096 +  -2.4  -3.97947   GAAACTGTCTGAAGA                 CAGC GCG GCCG                 TTTGTCCTGAATGCG
 ELI_08825   9  88  24 1798675 .. 1798702 + -13.4  -3.65351   TCTGCGGATGAGAAC        GGGGCCTCGCAT TCCG GTGCGGGGCCTC         TTTCCGTGGAAGTCA
 ELI_08795   9 100  31 1794017 .. 1794039 + -16.3  -4.73864   ACGACGGATAGACAT           GGGCGGCTC CGCGT GAGCCGCCC           TTTTCTATTCGTTCG
 ELI_08730   8  84 286 1781304 .. 1781316 + -10.5  -4.18018   CGTGTCGCGATCCAT                CGGCG GCC CGCCG                TTTTGCGTGCCGCGG
 ELI_08675   7  78 164 1768603 .. 1768615 + -10.5  -3.88291   AGGCAAGCCATTCAT                CGCCG ATG CGGCG                TTTCTCGACCTGGTC
 ELI_08615   3  65 435 1761771 .. 1761794 + -10.2  -3.12668   CCCGTCGGCATGCAG          GCGGCTGGCA AGGA TGCCGGGCGC           TTCCGTATCGCCCTC
 ELI_08600   7  61 430 1760854 .. 1760876 +  -9.8  -2.74012   CCGTCCCGACTTCGC           CGATGGTGCG CAA TGCGCCGTCG           TCCTTGCCATCGTCG
 ELI_08550   9 100  84 1749776 .. 1749811 + -19.8   -4.2803   CGCATTGCGCGCATA    CGCATCGAGCAGCGGG TCGA TCCGCTCCTCGATGCG     TTTTACGTTGGAATA
 ELI_08515   6  54 122 1744477 .. 1744489 +  -4.8  -3.59979   CCACTGCACCGCGGT                GCCA TGTTC TGGC                TTTGGCGTCGCGAGA
 ELI_08420   4  57 291 1725605 .. 1725634 +  -5.5  -3.63515   CAGACTGCTCTCTAC       TCCCCTTCCCACT CGAC GGCGGGTTGGGGA        TTATTGGGGGTGAGG
 ELI_08395   1  49 353 1718855 .. 1718871 +  -2.1  -3.59979   GGGCTCCGCCCGCAC              CGCGGCG ACC TGTCCCG              TTTCCGATCCGAAGG
 ELI_08325   2  57 430 1707984 .. 1708005 +  -2.1  -4.07568   ACTAGGAATTCGAAA           GCGACCGCG CGGT CGAGCTTGC            TTTTGCCAGCGCGCC
 ELI_08305   5  66 292 1705802 .. 1705818 +  -2.3  -4.45083   GAATACAAGCGATTT              CATTAGT TTC ATTGATG              TTTTCTCCATGTCCA
 ELI_08285   7  47 404 1703098 .. 1703112 +  -2.7  -3.54638   CGCTCTGCTTCATGG               CGCGC AGCTC GAGCG               TTTCGAGCCCCTTGT
 ELI_08285   7  47 407 1703101 .. 1703123 +    -4  -3.28712   TCTGCTTCATGGCGC           GCAGCTCGAG CGT TTCGAGCCCC           TTGTGCACCACCCAG
 ELI_08240   4  56 -41 1695537 .. 1695555 +  -8.1  -3.03159   AAGGAGGAGTGCGAC            CCGCC-CG GCAT CGCGGCGG             TGTTCGCGGCGTTCG
 ELI_08035   5  82 332 1666803 .. 1666822 + -12.2   -3.6968   TCTCGCGCAGGCAGG            CATCGACC GCGC GGTCGATG             TTGTTCGAATTGTAG
 ELI_07930   9  58 103 1643668 .. 1643679 +  -7.2  -3.51329   CGCCGCCTCTCCCAG                CGCG ATCG CGCG                 TTGTAATTGCGCGTC
 ELI_07910   6  52 380 1639018 .. 1639053 +  -8.3  -2.64794   CGACGACATCGAACA   G-GGCGAGGCCCAG-CG TCAT CGACTTGGCCTCGTCGC    TCATCTGCGATTCCG
 ELI_07885   1  39 181 1631091 .. 1631110 +  -2.1  -2.73124   CCCCTATTTCAGCCT            TGAGATG CCGCCC CAACTCA             GTTTCGAAGCTCGCG
 ELI_07855   2  51  32 1627090 .. 1627102 +  -3.3  -3.58522   CCCTACCCGCGACCG                GCAGG TGG CCTCC                TTTCGCCCTACTCCT
 ELI_07830   0 NONE
 ELI_07750   4  46 386 1607496 .. 1607508 +  -4.8  -3.06183   AGATTCGCTCGGTCA                GTCG CGGGT CGAC                TTCAGTCGGAGTGCC
 ELI_07715   5  62  51 1597329 .. 1597339 +  -8.2  -3.54424   CGCACCGCGTTGAGC                 GCCG CCT CGGC                 TTTCAAGCCATCCGG
 ELI_07655   3  86 116 1584084 .. 1584102 + -13.1  -3.92324   AAAGCGTTTCACCCG             GCCCCGC CCCCA GCGGGGC             TTTCGTATTCCGGCG
 ELI_07630   3  74 437 1579558 .. 1579584 + -12.2  -3.16683   GGCCGCATACATGAA         GGGTGACCGCGC AAA GCGCAATCACCC         TTCCTCGCCTGGGAT
 ELI_07515  10  79 407 1559365 .. 1559384 +  -9.2  -4.21462   CCTTCTCGAGGATCG            CGTCCGCT TCAT GGCGGGCG             TTTTCCATCATCGCT
 ELI_07435   5  59 290 1543353 .. 1543370 +  -4.1  -4.08767   CCATGCCGTGGACGA             TCAGCAA CGGG TCGCTGA              TTTTGCCCGCATCGG
 ELI_07385   8  82 250 1534546 .. 1534599 + -14.6  -3.14132   ATCTTGATCAACTGC GCGCTGCCGCCGCGGTGGA-GGTTGC TGCG GAAATCGTCCGCCGCGCCGGT-GCGC TTCATCGCGGCGACC
 ELI_07320   3  52 328 1522642 .. 1522665 +  -7.4  -3.05816   TCGGCGAAGTGATGA          TGCAGG-CTGC CCA GCAGGCCGGCA          TTCCCTGCAAAATCC
 ELI_07260   1  38 375 1503786 .. 1503805 +  -2.1  -2.65766   TGACTCTCGGTCGCC            TCGCAGA CACATC TCTGAGA             TAGTATAAGCTTTCC
 ELI_07200   4  65 409 1489241 .. 1489255 +  -5.6  -4.09108   ACCACCGGTCGCTCC               GTCGGC AAC GGCGAC               TTTCTCTCCCTTCCC
 ELI_07140   4  45 375 1480186 .. 1480197 +  -4.4  -2.85668   CACGTTGTGGGCGAA                TTCG TGCA CGAA                 TATCGTCTCGCCGTA
 ELI_07115   9 100  26 1475461 .. 1475490 + -19.3  -5.00616   GGTCGCCAGAAAACA       GGGCGTCTCCCGC TTAG GCAGGAGACGCCC        TTTTTTCGCGGAGCA
 ELI_07080   8  62 143 1468413 .. 1468457 +  -7.8  -3.55815   CCTCGGCGCGCAGCA CGCGCGGCTGCGGGCCGCGG GAGATGG CCGTGGC--GAGGTCGCGCG TTTCCGGGCATGTTT
 ELI_07060   3  64 457 1464013 .. 1464050 +  -8.3  -3.62046   CGATGAAGGCCGCGC   CCTGATGGGCGTGTGCG GCCT TGAGCACGTCCGGCAGG    TTCTTCGAGACATCG
 ELI_07040   9  70  11 1460178 .. 1460201 + -10.2  -3.44325   CTTGAATTCGCTATA          GGCTTCGAGC GCGC GCTCGCGGCC           TTCCTTGTGGGCGAT
 ELI_07025   7  52 403 1457543 .. 1457556 +  -2.3  -3.83998   CGTCGCCGCCTGGAT               GCAGC ACCC GCTGA                TTTCATGTCCCGTAG
 ELI_06960   2  46 343 1444430 .. 1444451 +  -5.7  -2.60244   AGGAGGCGAAAGGCG           CGCGCGAAC TGGC GGTCGCGGG            TCGGTTCCTTGCCGC
 ELI_06890   3  57 148 1429806 .. 1429819 +  -5.9  -3.56821   GCTGATATAGACCAC               GCGGC CGAC GCTGC                TTTGCGCAATCTGCT
 ELI_06805   4  49 273 1410282 .. 1410294 +  -2.6  -3.61715   CTCGTACATCTCTTC                GGCC GTGTA GGTC                TTGTTGGACACGATG
 ELI_06725   5  71 455 1393386 .. 1393397 +  -5.8  -4.30576   GTATTCGCATAATGC                CCTC GTCA GAGG                 TTTTCGTGCTGCGGC
 ELI_06575   5  57 186 1366755 .. 1366769 +  -2.7  -4.07568   GGATCTTCTCGACCC               CTGCC TCATC GGCCG               TTTTCACGCCGAAGG
 ELI_06575   5  57 360 1366929 .. 1366974 +    -6  -3.64703   CGCGGCGGGTCGCAA GGCG-GGCGGC-TTCGATCACG GCAT CGCGGTCGCTCGCCGCCTTGCC TTTCAATCGGCGCAA
 ELI_06550  10  58 369 1360285 .. 1360299 +  -6.4  -3.46904   GGGGCATGACTGATC               CTTGTC CGG GACGAG               TATTTCGATCTGTTT
 ELI_06455   2 100  24 1340172 .. 1340199 + -17.7  -4.54727   AACGGTGAAATGATC        GGGGCCTGCCC TTCGCT GGGCGGGCCCC         TTTTCGTTTCGCGCA
 ELI_06430   7  55  24 1337020 .. 1337045 +  -6.2  -3.53012   CAGGAATTCGCGAAT        GCG--CTTGGCG TTCT CGCCAAGGTCGC         TTTGACCGACCCGGC
 ELI_06395   6  51 307 1330185 .. 1330196 +  -3.6  -3.62522   CAAGTCGATGACTTC                GGCG TCGA TGCC                 TTCTTCCGCCAGTTG
 ELI_06355   9  55 380 1323245 .. 1323269 +  -7.7  -2.87881   GGTCGGTGATATCGG          CCTGCGGGATC TCC GGCTCCGCGGG          TGTCTCGACCGGTTC
 ELI_06300   6  51  74 1311255 .. 1311268 +  -3.7  -3.61398   ATTGCCCGGCTACGG               CCTCG AACA CGCGG                TTCTTGAAAGAGAAA
 ELI_06300   6  51 227 1311408 .. 1311433 +  -3.1  -3.61398   GCCGTTCCTTCTCGA         CCCGCGAG-GTG AAA CGCTCGCGCAGG         TTCTTGAAGCCGACC
 ELI_06250   2  59 110 1299810 .. 1299834 +  -4.1  -4.11484   TCGTCCGCCAGCACG          TCGCCGTGCTG ATG CAGCCATGCGA          TTTTGCGACCTTCGG
 ELI_06160   4  79 462 1278140 .. 1278173 + -12.5  -3.54741   TGAGTCGATGATCAC     CA-CGGATCCGCTGTC TGT GGCAGCCGATCCGGTG     TTTGAAGAAGTGATG
 ELI_06030   5  49 311 1248769 .. 1248781 +  -4.1  -3.53343   GGCGGGAGCCTTAAG                CATGG CCT CTATG                TTTGCAGACAGCATT
 ELI_05990   9  70 194 1240933 .. 1240963 +  -4.4  -4.43844   GTGGCCGTGTCCGGC       AGGCCAAGAGCGCG CCT CGCGCGCGCGGTCG       TTTTCTGGATCATAC
 ELI_05965   3  51 -21 1235301 .. 1235317 +  -3.5  -3.57792   GTTCGCGGCCGAGAA              GCTCGAC GTC GGCGCGC              TTTAAGCGTCGATCA
 ELI_05945   7  83 160 1231610 .. 1231634 +  -4.2  -5.06414   CAAAAGCTTGAGCCA          GTCGAGCAAC TCGCT GGTGCTTGGC          TTTTTCTTGAGGCCA
 ELI_05925   3  43 471 1226890 .. 1226926 +  -2.8   -3.1364   TCCGATGCGCAGAAT    GGCCGCTTCCGGATAA ATCCA TGATCCGACCGCGGTC    TTGAATAGTTCCATC
 ELI_05895   6 100  25 1220576 .. 1220601 + -16.9  -3.51232   AGGATCGTCACGCAA         GAGGGCTCGCA GCGA TGCGGGCCCTC          TTCATTTGCGGAGAC
 ELI_05800   4  52  97 1199229 .. 1199247 +  -2.4   -3.8377   GCGGTACGTCGCCGC            TGCCGCC GACGCA GGC-GCA             TTTGATGTCGCGCTT
 ELI_05755   7  59 252 1189245 .. 1189258 +  -3.7  -4.07885   CGATGGCGACGAAGC               CGTCG AACT CGCCG                TTTTCCGCCGCCATG
 ELI_05700   8  95  15 1181658 .. 1181675 + -12.7   -4.1899   AGGTTCGCTTCGGAA             GCGGCTC AATC GAGCCGC              TTTTCCATCGCATAA
 ELI_05625   7  56 314 1166119 .. 1166132 +  -3.7  -3.86015   TCGGCGTTGTCGAGG               GGGCC TTTC GGCAC                TTTGTCGCCACGCTG
 ELI_05610   9 100  26 1164175 .. 1164196 + -14.4  -4.43681   CGAGACACAGAAAAA           GGGCGGCC ACAATG GGCCGCCC            TTTTCGTATTCGGTA
 ELI_05540   6  57 289 1151711 .. 1151738 +  -5.4  -3.57883   AAGGTCAGCTCGAGC        GCGTATTCGTCG ATCT CGTCGATCACGC         TTTCGGGCATGTTCT
 ELI_05485   3 100  49 1140996 .. 1141025 +   -15  -4.58395   CTTGCCCGCTCGTCC       GGGGCAGTCGGT CTACCC GCCGGCTGCCCC        TTTTTCACGAATAGC
 ELI_05440   4  42 459 1132794 .. 1132811 +  -3.4   -2.8552   GACAGCGCGACCAGC             CCGTCGA ACCAC TCG-CGG             ATTTCCTGCATCAAG
 ELI_05395   7  57 -16 1122598 .. 1122611 +  -9.5  -2.81547   AGGCGCGCGGCTTCG               GCGGC GTCT GCCGC                TAATTCGTCTCCAGC
 ELI_05335   3  49 392 1106012 .. 1106024 +  -4.7  -3.31726   TCCGGCCGCTTTCTT                GCGAG TTT CGCGC                TGTTCTATCAGCGAG
 ELI_05285   6  55 427 1093922 .. 1093934 +  -6.2  -3.56092   ATCGGCGACCTGCTT                GGCC ATCTC GGCC                TTTACAGCGTCCTGC
 ELI_05175   6  63   9 1073383 .. 1073405 +  -2.7  -4.32436   CGCCTGATCAGGTGC          CTTGCG-AGG AGAG CTTGCGCAGG           TTTTCCTCGTGCTCT
 ELI_05110   9  82 -21 1056374 .. 1056388 + -11.4  -3.89614   GTTCCGGGAACTGGC               GCTGCC TCA GGCAGC               TTTCTGAGCATTGCG
 ELI_05075   3  55 361 1048867 .. 1048889 +  -7.6  -2.93382   ATTCATAAATTTTGT           CATCGCCGAC AGA GTCGGTGGGG           TCTCTCCATCTGAAG
 ELI_04995  10 100  29 1029046 .. 1029067 + -17.3   -3.7456   CGACACAAACAAAAA           CGGCGGGGA ACGC TCCCCGCCG            TTTCCGTGTGGTTAT
 ELI_04950   6  76 424 1020987 .. 1021014 + -13.4  -3.03012   TCGGTGCTCTCACCA        GCGAGCGGCGCGC GTA GC-CGCCACTCGC        TCATTTCTCGATCAT
 ELI_04855   5  46 266 1002164 .. 1002174 +  -4.6  -3.02461   CTCCGCTCGCACGGT                 CGCT GAA GGCG                 TGTTGCAGCGCGTTG
 ELI_04830   9  72 398  997956 ..  997970 +  -2.7   -4.8048   ACGCCTTCGGGCATC               AGCGC GGCGA GCGCA               TTTTTCATCTCCGGC
 ELI_04770  11  70 324  988012 ..  988033 +  -5.1  -4.51174   GAATTGGCGGAAACC           GCGC-AGCAC CCA GTCCTGGCGC           TTTTCCTTGTCGTCG
 ELI_04750  11  85   4  982517 ..  982549 + -17.8  -2.52742   CCAACCGAATGAAAA     GACCGCCGCAGACGG GGAT CTGTC-GCGGCGGTC      CTGTTCTGCGACCCT
 ELI_04700   5  71  77  973588 ..  973603 +  -6.8  -4.16842   TGAGGTCCCAGCCTC              CGCTGGG ACT CCC-GCG              TTTCTTACAAATGGA
 ELI_04655   5  52 222  962733 ..  962756 +  -6.6  -3.04144   ATTCGTTCTCGCCGA          TCTTGCGCAG GATG CGGCGCATGA           TCTTGCCGCTGCGGG
 ELI_04625   0 NONE
 ELI_04540   5  63 223  943697 ..  943710 +  -2.4  -4.33785   TCACGTTGCTCTAAT               TGGA GATGCG TCCA                TTCTTTTGTGGCTGT
 ELI_04520   6  56 462  941220 ..  941233 +  -3.8  -3.85817   AGCTGGACATCCGGG               TCGG ATCCGC CCGA                TTTCTCGCGCAGCAT
 ELI_04450   1  43 460  922269 ..  922281 +  -4.1  -2.98823   AGCGTAAAAGAGGAT                GGTTT CGA AGACC                TCTCTATAGACGACA
 ELI_04395  11  74  14  906731 ..  906746 +  -5.4  -4.57474   AATGCGGCAGAAGCC              GCAGTT GCGT GACTGC               TTTTGTCTAGCTTCA
 ELI_04280   7  76 124  886616 ..  886629 +  -6.7  -4.55491   GCTGGACTCGATCGA               CATCG CGGG CGATG                TTTTCTCGTTCGCTG
 ELI_04250   4  50 345  882135 ..  882148 +  -6.7   -2.7094   AGAAGAGAAAGCGGC               TTCGC GGTC GCGAA                CTTATGTGCATCAGG
 ELI_04215   5  53  51  872150 ..  872177 +  -8.4  -2.71924   CCCCGGCAGTTGTTC        CGGGTCGTGC CTGCGCGT GCACGACCAG         ATTTCGGAGCAGCTC
 ELI_04135   8  61  69  855836 ..  855852 +  -4.3  -4.00066   AACCGGCGTTTATCG              GGAACGT CTT GCGTCCC              TTTGTCGCTTCTGCG
 ELI_04120   8  65 103  851068 ..  851080 +  -5.5  -4.07687   GCTTCGGGGCCGGGA                GCGGA CTA TCTGC                TTTTAAGACCGGGAT
 ELI_04095   5  68 397  847806 ..  847819 +  -2.3    -4.614   TCACGGCTAGCTCGC               GCTCC CCTT GGAGA                TTTTGTATGGTTCAC
 ELI_04035   1  40  32  835702 ..  835715 +  -3.8  -2.53995   CGTCCGTCGCAGATA               GGGA ATATCA TCCC                TGCCTTGCGCTGCCT
 ELI_03965   2  52 320  819700 ..  819716 +  -2.9  -3.75153   TTATTGCGATATTTT              CGCGG GCGATTG CTGCG              TTTGGCTTGCGAACA
 ELI_03945   6  52 158  814924 ..  814947 +  -2.4   -3.8211   ATCTTCTGGTGCAGC          GGCGTGGCA AACTTGA TGCCG-GCC          TTGTTGTCGATACGC
 ELI_03895   4  57   0  804653 ..  804670 +  -5.5  -3.65902   CGAGCGTCTGAGCTA             GCTGAGA GAGA TCCCAGC              TTTCGCTGGGATGAC
 ELI_03830   5 100  40  794116 ..  794135 + -12.8  -4.78149   GGCTGCGAAGGGAAG            GGCGGTCC GACG GGGCCGCC             TTTTTCCGTTCTAGC
 ELI_03770   7 100  41  781951 ..  781978 + -20.6    -4.371   TTACACCAAAACGAG        CGGCCGCCGGAC AACA GTTCGGCGGCCG         TTTTCGTGTGGTCCG
 ELI_03695   3 100  53  765241 ..  765266 + -18.3   -3.7732   GCTCGTGTATAGCAA         CCCCGCTCACC TCAC GGTGGGCGGGG          TTCTTCGTATGCGGC
 ELI_03645   2  86 305  753805 ..  753822 + -12.7  -3.85698   GTTCTTTTGTATCGT             GCGCTGG GCGA CCAGCGC              TTTCTCGAGCCAAAC
 ELI_03615   4  68 191  747693 ..  747705 +  -4.8  -4.43208   TCGAACTCGCGCACG                CGCT CTGCC AGCG                TTTGTTTGCGAGTAT
 ELI_03600   0 NONE
 ELI_03560   6  60 111  737161 ..  737179 +  -8.8  -3.05463   CCGTTCTCGCTGTCG             GCCACCAG GTT CTGCTGGC             TTACATAGGCGACGT
 ELI_03560   6  60 189  737239 ..  737254 +  -5.4  -3.73224   TGGTAATAGGGCTGG              TCGCGCC GCG GGCG-GA              TTTCCTGCGGGATCG
 ELI_03540   3  64 335  734055 ..  734065 +  -8.2  -3.60475   TCGGTGCGCCGCCAG                 GCCG GAC CGGC                 TTTCACCTCGAGGTT
 ELI_03495   5  64 257  721966 ..  722007 + -10.2  -3.08679   CCGAATACGGCCATG TCGCCGCGGTCGATCGCCTC CCGG GCGGCGAT-GAC-GCGCCGA TGTTCGGTGGCGCAG
 ELI_03475   4  68   4  718059 ..  718075 +  -5.7  -4.15833   TTCGCCGCTTAGGCG              ACCGGGC GGA GCCTGGC              TTTTAGCCTGATCGT
 ELI_03405   7  54 411  707733 ..  707752 +    -5  -3.57561   TCCTGAGCTTCGGCG            GTCTCTGCG TGC TGC-GAGAC            TTTGCGGCATTGACC
 ELI_03325   5 100   8  700699 ..  700721 + -16.2    -4.431   GCGCCTGAATCGAAA           GCGCCGACCC ATT GGGCCGGCGC           TTTTGTAGATCGGTC
 ELI_03265   6 100  25  692525 ..  692546 + -17.3  -5.75342   GGATGGGAGAGGAGA           GGGCCGACC TTCG GGTCGGCCC            TTTTTTTTGCGCGCC
 ELI_03190   5  59  41  672740 ..  672750 +  -4.6  -3.89611   CGCCCCGGAAAGAGC                 GGCC GCA GGTC                 TTGTGTTCTATTTTG
 ELI_03135   5  52 163  654991 ..  655006 +  -2.5  -3.73647   AGATATCGACGATCT              CTTGC GCGGCG GCGAG               TTCTTCCTCGCTCGG
 ELI_03095   3  49  59  650718 ..  650759 +  -5.8  -3.04799   AGTCGCCGTTGAGGA CGTCG-TCCTGCCGCAGCA ATTCC TGGTGCAGCGGGATCGAGG TCTTGACGCCTTCTA
 ELI_03070   7  69  56  646284 ..  646319 + -11.1  -3.13522   TCGACACGCACACCC    CGCG-AGGCGGGCACC CATCC GGTGCCCGCCTCCACC    TGTTGATGGGGCGGT
 ELI_03050   4 100  24  642645 ..  642666 + -17.3  -5.28176   CATCCCAAGCACGAA           GGGGCCGGT TTCG ACCGGCCCC            TTTTTTGTGCGTAGG
 ELI_03020   3  49 281  636602 ..  636620 +  -2.4   -3.5936   AATCCATCATCGCCA             CGTTTAAG AAG CTTGAGTG             TTTCGGAAATTTCGC
 ELI_02995   4  51 202  632883 ..  632920 +    -7  -2.89564   CAGCCAGCGGTCAGG  GGCTGGGGCGCTGTCGCC AGTA GGCGA-AGA-CCTCGGCC   TGTATCCACTCCACC
 ELI_02955   3  49 258  624144 ..  624181 +  -6.9  -2.61274   ACCGAGGCGACTAAG   CGAGATCCAAGCTACTGC GCG GCGGAAGCTCGGTTC-CG   ATTGCTTGCCATCGA
 ELI_02935   4  60 130  621707 ..  621732 +  -7.5  -3.63515   GCGGGATGCGGAAGG         TGCGCGGCAGGC TGC GCTGGCCGC-CA         TTGTTGCGGCTGGCG
 ELI_02900   3  57 -38  613050 ..  613065 +  -2.5  -4.07568   TTGAAGCGCAAGCTA              C-GGCC ACGCG GGCCTG              TTTTGCAGCACCCGG
 ELI_02865   8  50 112  604356 ..  604396 +  -6.8  -2.75481   TGCCCGATAGGCCGA GCCCGCCGAACGGTGCCTT GGAC GAAGCGCCGTT-GGTCGGC  TGGTTCCAGTTGACG
 ELI_02795   6  84  25  593204 ..  593241 +  -9.8  -4.16842   CCCACCAGCGCTTCA   AG-ACGCGCGGGGTCGA CGAGT TCGATCCCGCGCGCACC   TTTCTTGGCGATCAG
 ELI_02675   6  61 281  575133 ..  575147 +  -4.9  -4.00042   CGCCGTGGTAGAAGC               CCGGG CGACC CTCGG               TTATTTCCTCGCCGC
 ELI_02640   9  62 194  568630 ..  568647 +    -4  -4.26202   CGCCTTCGGTCAGCG             CCGCCC AGTAGC GGTCGG              TTTCTTCCTGGGTGT
 ELI_02605   5  68 474  564345 ..  564357 +  -6.2  -4.21275   GTCGTCATCAGGCAG                CGCG CCGGT CGCG                TTTTCCGTGCCTTCC
 ELI_02580   3  57  62  559530 ..  559540 +  -8.2  -3.15579   CCATCGACCAGCAGA                 GGCG GTT CGCC                 TTCCTCGACCGTTCC
 ELI_02545   7  49 233  551708 ..  551744 +  -2.3  -3.60098   ACGTCAAGATCGAAC    GCATGCTTGAAAACT CGTTTGA AGATTTCTGGTATGC    TTTCGGCTACGCCAT
 ELI_02545   7  49 441  551916 ..  551931 +  -2.6  -3.65425   CCCCGTCAACCCCAA              TCTTCAC ACT GTGA-GA              TTTCACGTCTCTGAA
 ELI_02505   6  64 190  543822 ..  543855 +  -8.1  -3.66288   AGCGAGGTAGTTTTT     CGCGGCATTGGCGCGA CGT TCGC-CCAGTGCCAGG     TTGTATTCGCGCGTA
 ELI_02490   4  49 266  539212 ..  539268 +    -2  -3.60792   GGATCGAGGTGGTCG GTACCGGCGGCGCTTCGGCCAGGTTCTG GAA CTTGCCCTG-CCGCAGCGGCTCCGG-GC TTTCGCCGTTGAGGA
 ELI_02465   5  65 470  533808 ..  533818 +  -4.6  -4.16842   AAGGGGCTGTGATCT                 TCGC TGC GCGG                 TTTCTTGCAGATGGG
 ELI_02435   3  56  31  526516 ..  526543 +  -7.6  -3.09516   CAAATCCCCCGGTCA        GGCGGC-CGCGAG CCG CTCCAGCGCCGCC        TTGAATAGTGGCAGG
 ELI_02390   8  88 225  518063 ..  518106 + -13.8  -3.59402   TTGGCGCAGCAAAAA GGCCGGACGGGGCGAC TCTTGGTGGTTC GACGCGCCGTCCGGCC TTCCTTTGCTATCCG
 ELI_02310   5  56  23  504210 ..  504237 +    -9  -2.62735   GAGCCCGCCAGCAAC        CCGCCGTCGAGC GTGA GCTCGGCACCGG         TCATGTAGCCGCTCT
 ELI_02235   8 100 280  488260 ..  488291 + -17.3  -4.07568   GTTTGCGACACAGAA      AGGGCCGGGCACT GCGTCG AGTGCCCGGCCCC       TTTTCGACCCGAAGG
 ELI_02205   4  54 108  481177 ..  481198 +  -3.6  -3.76174   ATCCGCGAATTGCGA           CGAGTCGG AGATCA CCGCTTCG            TGTTTTCCTCCATTT
 ELI_02205   4  54 260  481329 ..  481364 +  -2.5  -3.85698   ACCGGCTGTCGCCCA    TCGGG-CGGGTGAGGA ATATC TCGCCATCCGGTCCGA    TTTCTGCAGCGGCAA
 ELI_02175   7  52 281  477182 ..  477192 +  -4.6  -3.53012   TCGGTCACCCAGTCG                 CCGT TGC GCGG                 TTTGGGCGCGACGGG
 ELI_02150   7  56 281  472280 ..  472300 +  -7.5  -3.34894   ATCATTATGAACAGC            GCGCGGG TGTCGAT CCTGCGC            TCTTTGCCCCCGCTT
 ELI_02095   4  77 110  463063 ..  463096 + -15.2  -2.78679   GGCGGGCGCGGGTCT     CGCCCTGCCGGCTG CCCCAC CTGCCGGCAGGGCA      CTTTCCCTGCAAAGC
 ELI_02050   9  60 249  456361 ..  456405 +  -6.4  -3.64822   AGCTGCTGGCGAAGG TGGTGGTGAGGTTGT-CCAGC ACGC GCTGGCGCATCCGCATCATCG TTTCCATGCCCGCCT
 ELI_02015   2  65 304  449900 ..  449922 + -11.2  -2.78384   CGAACGGGTCGAGAA           TGCCGCCCTC GCT GAGCGCGGCG           TCTACTGCGCGACGG
 ELI_01975  11  75 185  440348 ..  440365 +  -7.7  -4.16016   AGCGGATCACCACGG             CCGGCGCA GAC TGC-CCGG             TTTCTTCGGCAATCG
 ELI_01925   7  86 156  431026 ..  431050 + -18.7  -2.78816   TCGGGAGTTTTCACG          CGAAACCGTCC CCC GGACGGTTTCG          TCTAGTGAAAACTGG
 ELI_01865   5  71  52  420290 ..  420313 +    -6  -4.36914   CGCCGTCGTCGCTGC          CCGGCATGTGG ATG CCGCAT-TCGG          TTTTGTCCCAGCCCC
 ELI_01705   6  57  63  386127 ..  386149 +  -9.2  -2.72144   CTTCTTCTGGCAGGT           GCTGCACT AGAAAAG AGTGCAGC           CTTTCGACAAGCTCA
 ELI_01690   0 NONE
 ELI_01645   5  47 468  376658 ..  376668 +  -2.4  -3.45321   CAGTGTCTTCGAGCA                 CCAC GCT GAGG                 TTGTCGCTTATCGCT
 ELI_01605   3  91  60  364142 ..  364159 + -14.1  -3.77489   TCGGGCACAAAAAAA             GCGGGGC CGCA GCCCCGC              TTTCAATGTTCGATT
 ELI_01545  12 100  40  354273 ..  354308 + -16.8  -3.67622   CCGACTTTACGATTG    CAGGTCGGCCGCTTCG CTGG CGAGGCGGTCGGCCCG     TTCGTTTTCGGCGTG
 ELI_01495   8  95 -14  344348 ..  344374 + -19.4  -3.28745   TCGCTCAAAATAGAA         GCGGCGGGAGAC TAG GTCCCCCGCCGC         TTGCCTTCTTCCCGA
 ELI_01455   8 100  28  336211 ..  336238 + -20.6  -5.07652   CCAAGGACAGAAAAC        GGGCGGTGGAGC TTCG GCTCCGCCGCCC         TTTTCTTTTGCGCGG
 ELI_01400  10  54 344  315171 ..  315186 +  -4.6  -3.57561   GCGTCATCTGTGGTG              CCCGTC ACAG GACCGG               TTTCGCCCATTCCGG
 ELI_01325   4  54 457  304663 ..  304695 +  -7.1  -3.17075   CGAACAGGGCGGCCA     GGGTGAACGGATCGA GCGCG TCGATCCG--CGCCC     TTAGCTTGGCGAGAC
 ELI_01275   6  76  13  294789 ..  294810 + -10.1  -3.76224   TAAGTTTTTTGTTGT           CCGCATCCC TTCC GGGATGCGA            TTTCCTCGCTCAAGG
 ELI_01210   9  76 321  283121 ..  283164 +  -7.4  -4.56775   CCGGGCTGTCGCGCA TGTCATCGGTGTTGGGCTTGA ACG TCAGGCCCAGCAGCGC-GACC TTTTTGCCGCGGGCT
 ELI_01145  10 100 164  268552 ..  268587 + -17.6  -3.61398   GCCTATCAAAGCATC    GAACCCCGCCCGGC TGGAGGAT GCCGGACGGGGTTC     TTCTTAGGCGCGGGC
 ELI_01110   2  95  23  258290 ..  258317 + -20.6  -3.20348   TAGAGGGAAATTCAG        CGCCGCCGAGCC CCGG GGTTCGGCGGCG         TTCCCTATTGGTCGA
 ELI_01090  13  60 282  255896 ..  255919 +  -2.2  -4.21922   GATCGGGGGGCGTGT          CGGCTGCCGC GGCA GCGTCGTTCG           TTTCGTTTTCGCTCA
 ELI_01075   9  50  26  252784 ..  252823 +    -7  -2.72799   CCCCGCTAGCTGCCT  TCGTC-CGGCCCGTCGCCG CGT TGGCCGCTGGCGGCGACGA  TAGTCTCTGTCGCGA
 ELI_01040   5  55 307  246579 ..  246594 +    -6  -3.53012   GCATAGACGCCCCAG              GCGCGG CGTG CCCCGC               TTTCGGAGCGGAAGC
 ELI_01000   4  84  57  238232 ..  238267 + -17.1  -2.79501   AAGATAAAAAGGTCA    TAGCCTGTTCCGATT CCACAA AATCGGGACAGGCTA     TATACTGAGGGTCTG
 ELI_00940   4  49  -5  222767 ..  222778 +  -4.4  -3.30124   CGCTTCGCGGCAATT                GGTT GATC AACC                 TTCTAGCCGATCCGC
 ELI_00940   4  49 260  223032 ..  223043 +  -5.8  -3.06183   GGCTTGAAAGCACCC                CGCT ATGT AGCG                 TTCCGTGCGACTGGG
 ELI_00940   4  49 370  223142 ..  223164 +  -5.5  -3.12351   AAGAAGCTGGTGAAG          GGCG-AGGCG GCGA CGCCTTCGCG           TTCGATATGGGCGCG
 ELI_00835   6  56  18  202853 ..  202875 +    -9  -2.53876   TACCATTCCTTCACA           TCGTCGGCCG CTT CGGCCGAGGC           TCCCTTGGCATCGCG
 ELI_00785   2  56 450  193835 ..  193854 +  -7.9  -3.10905   AAACACGATAGCGCC            TGAGAGC TTAGCT GCTCTCA             TTGCATGGATTATCC
 ELI_00735  10  72  70  180609 ..  180659 +   -11  -3.36492   ATAAGCGCGATTGAA GCAATGGGCTGCGTAGTGGAGCCC GTA GGGCGTAGCGAAGCAGGCCATTGC TTATCCAGTTCGGCG
 ELI_00735  10  72 130  180669 ..  180688 + -12.8  -3.08679   CATTGCTTATCCAGT            TCGGCGGC GAAC GCCGCCGG             TGTTGCGTAGCCAAG
 ELI_00720   5  52  79  177448 ..  177458 +  -5.4  -3.30619   AGCGATAAAACTCGC                 TGAC AGC GTCA                 TTATCGGCCCTGATT
 ELI_00620   5  62 -17  158719 ..  158731 +  -5.5  -3.90112   GCTGAGGAGGCCTTG                GCGCA ACT TGTGC                TTTGATTGCCAAGCG
 ELI_00590   3  55 311  152097 ..  152125 +    -6  -3.47322   ACGGGATTGATGACA       TTGTTGGCACCCG CCTG CCGG-GCCAGCAA        TTCGTTATCGTCCGC
 ELI_00515   7  68 209  134276 ..  134298 +  -2.6  -4.63184   GTCAGGAACATCGAA           TAAGGCATCG GTG CGTTGTCGTA           TTTTTCCGATACGTT
 ELI_00480   4  70 112  127633 ..  127651 + -10.2  -3.55444   TCGAGGCGCGCGACC             CGCGCGTG CAT CGTGCGCG             TTTCCGCGATGAGCA
 ELI_00445   4  59  95  116742 ..  116757 +    -9  -2.88544   AACTGGACCGCGGCA              TCGGTG TTGG CACCGA               TCTCTCCCACTACAA
 ELI_00430   4  49  22  112352 ..  112366 +  -3.4  -3.48924   TCGATCATTTCGAGG               TCGGGC CCG GCCAGG               TTCTCTCGCGCCTGC
 ELI_00415   7  55  47  109381 ..  109391 +  -8.2  -2.85351   GACCGATTCGGTCCA                 CGGC GCG GCCG                 TCTACTGTCAGCACC
 ELI_00360   4  68 330   99774 ..   99793 +  -9.2   -3.6543   CTTGATGAAATTGTG            CGCGCTGG TGAA CCAGCGGG             TCTTTTCGCCGGTTA
 ELI_00335   7  50  41   94159 ..   94173 +  -7.1   -2.7119   GGCTTGCTGTTCCAA               GGCGT TCTGC ACGCC               CTTGTCCTGTTCCAT
 ELI_00260  10  81  24   72500 ..   72525 + -16.1  -2.85668   AGCCCGAATATAAAA         ACGGGGCCGGA TTGC TCCGGCCCCGC          TGTAGTGTGCGCGTC
 ELI_00235   9  93  66   58470 ..   58503 + -16.7  -3.36749   ACATCTCGGCATAAA     GGCCGCCGCGTCG CAGCAAAT CGGCGTGGCGGCC      TTGCTCTTCCAGATG
 ELI_00195  10  85 441   50098 ..   50130 + -15.6  -3.18681   ATCAATGGTCGTGAT     GCCGAAGCGCGCAGC CAGC GCAGCGCG-TTCGGC      TTCGTCGGCTTCGAC
 ELI_00140   8  49 353   42066 ..   42087 +  -2.9  -3.61268   ATATGTCCGCCCAGT           TCGTCGCCCA GCT TGAGCG-CGG           TTTCGAGATTGAGTG
 ELI_00105   8  68  33   35210 ..   35227 +  -3.5  -4.46621   GCATTCAATTTTTGC             CTCGTTAC TAG GTAAC-AG             TTATTTTGTGTTGTA
 ELI_00075   4  49 411   25282 ..   25294 +  -4.8  -3.29471   GAAACTGTGCGAGAC                CAGC GTAAA GCTG                TTCATGTCCTGCGCC
 ELI_00035   4  60 380   15453 ..   15472 +  -6.4  -3.68222   CGCTACGGTGATCGA            GGCGCAGTG CAT TAC-GCGCC            TTCTTCCAGTTCAGC

SUMMARY

607 putative operon ends contain 3378 possible terminators.
Percent operon ends hit by terminators of confidence >= x:
	x	#>=x	hits>=x	%hits>=x
	100	74	66	65	11 %
	99	74	66	65	11
	98	74	66	65	11
	97	74	66	65	11
	96	74	66	65	11
	95	83	71	70	12
	94	83	71	70	12
	93	89	77	75	12
	92	89	77	75	12
	91	94	79	77	13
	90	95	80	78	13
	89	99	84	82	14
	88	104	87	85	14
	87	105	88	86	14
	86	111	92	90	15
	85	117	98	96	16
	84	122	103	100	16
	83	126	106	103	17
	82	135	111	108	18
	81	139	115	112	18
	80	145	121	117	19
	79	152	125	121	20
	78	158	130	124	20
	77	164	134	128	21
	76	178	143	135	22
	75	182	146	137	23
	74	193	154	143	24
	73	201	159	147	24
	72	218	172	155	26
	71	231	184	165	27
	70	244	195	174	29
	69	259	210	184	30
	68	310	254	214	35
	67	315	257	215	35
	66	323	263	219	36
	65	352	286	233	38
	64	379	311	249	41
	63	401	329	261	43
	62	432	352	274	45
	61	460	377	289	48
	60	518	428	309	51
	59	560	463	327	54
	58	579	477	336	55
	57	678	555	366	60
	56	763	622	393	65
	55	809	654	406	67
	54	902	733	427	70
	53	918	740	429	71
	52	1083	862	464	76
	51	1146	913	475	78
	50	1243	983	489	81
	49	1513	1183	530	87
	48	1627	1261	537	88
	47	1754	1361	548	90
	46	1935	1478	554	91
	45	2106	1598	559	92
	44	2221	1671	563	93
	43	2590	1922	577	95
	42	2667	1971	580	96
	41	2921	2157	583	96
	40	3096	2272	588	97
	39	3240	2363	590	97
	38	3348	2437	592	98
	37	3378	2458	592	98
	36	3378	2458	592	98
	35	3378	2458	592	98
	34	3378	2458	592	98
	33	3378	2458	592	98
	32	3378	2458	592	98
	31	3378	2458	592	98
	30	3378	2458	592	98
	29	3378	2458	592	98
	28	3378	2458	592	98
	27	3378	2458	592	98
	26	3378	2458	592	98
	25	3378	2458	592	98
	24	3378	2458	592	98
	23	3378	2458	592	98
	22	3378	2458	592	98
	21	3378	2458	592	98
	20	3378	2458	592	98
	19	3378	2458	592	98
	18	3378	2458	592	98
	17	3378	2458	592	98
	16	3378	2458	592	98
	15	3378	2458	592	98
	14	3378	2458	592	98
	13	3378	2458	592	98
	12	3378	2458	592	98
	11	3378	2458	592	98
	10	3378	2458	592	98
	9	3378	2458	592	98
	8	3378	2458	592	98
	7	3378	2458	592	98
	6	3378	2458	592	98
	5	3378	2458	592	98
	4	3378	2458	592	98
	3	3378	2458	592	98
	2	3378	2458	592	98
	1	3378	2458	592	98
	0	3378	2458	592	98
