# Supplementary material for: Rapid, accurate, computational discovery of Rho-independent transcription terminators illuminates their relationship to DNA uptake
Source: Genome Biol. 2007 Feb 21;8(2):R22. doi: 10.1186/gb-2007-8-2-r22 (PMC1852404; doi:10.1186/gb-2007-8-2-r22)
Supplement: Additional data file 2 — As described in the text, the entire robust tail-to-tail region is searched; if the region is less than 500 nt, then the 500 nt downstream of the stop codon is searched (stopping if a gene start is encountered). In the case of ties, all terminators with the high score are output. [file gb-2007-8-2-r22-S2.zip › Escherichia_coli_CFT073.ttperf]

     c0008   5  57 187    5824 ..    5834 -  -5.4  -3.42315   ATGACAGGGAAAAAG                 GAGA AAT TCTC                 AATAAATGCGGTAAT
     c0014   7 100   1   10517 ..   10534 - -12.7   -5.8187   TAGCGAATAAAAAAA             TCCCCCC AAGC GGGGGGA              TCAGACTGATGACAA
     c0026   4  49  -7   22944 ..   22955 -  -4.4  -3.04263   AGCGTATCTGCAATA                CAGA CTAT TCTG                 CGCTGTTTACTCCAG
     c0038   1  55 434   31415 ..   31430 -  -4.7   -3.5764   AACGTCATGCTTAAA              CTGCT GGAGAA AGCAG               CCAAAGTGATGGGGG
     c0042   9  56 347   36309 ..   36326 -  -2.5  -4.08948   GAAGGCGATAAAGAA             CGCGTGG TGGA CCTGGCG              GCAAAACTGCTGAAA
      apaH  10  90 436   53104 ..   53130 - -12.3  -3.36694   ATGCAGGCTTAAATA         TGAGCGCCACC CTTAC GGTTGCGCTCA         ATGCTGAACTTAAAA
      thiP   7  58  89   77145 ..   77163 -  -5.3  -3.56704   CGGCGATCAAATTAA            GCAGGGTA CTTT TACCC-GC             GCCGCTTGGCCCGAG
     c0094   4  72  -9   89145 ..   89184 -  -9.4   -3.1996   CAAACGCTAACTGAA  TGCAGAATAGGTCAGACA TCAA TGTCTGGTTTATTCTGCA   TTTTTTATTGAATGT
      yacG  10  82  77  116656 ..  116711 -  -3.2  -5.22104   CAAAAAAGAATAAAA CTCAGTCTTGGGGGACTCAGCCCGGTA GAA TACCGGACTGAGTATCAAAAAGCCG-G TTAACTGAAACTGTC
      aroP   3  72   8  125282 ..  125310 - -10.2  -2.84325   TTGGTGTAAAGATTA        TTGCCCTCACCC TGCAC GGGTGAGGGCGT        AGAGAGATTAATGCG
     c0141   5  59  93  133087 ..  133107 -  -5.4  -3.65314   GGTAAGCCGGAAGAA           GCG-CGCGA AGCA TCGCATCGC            CATCTGGCCTTTATC
      yacH   5  88 187  139600 ..  139622 -   -12  -3.51708   CATCCGGCAAATTAA           GAAGCGGCTA TTC TGGCCGCTTC           AGATTGTTGATAAAG
      speD   3 100   5  145085 ..  145112 - -17.1  -4.02535   GCAGAAGTAAGTAAA        TCAGGCGGAGC CTCCGT GCTCCGCCTGA         GACGTTAAACAGCGG
      panD   6  64 131  156372 ..  156388 -  -4.3   -4.2693   AAGGCAGCAAAAGAA              GCCGGAT TTC ACCTGGC              GGTGACGACCATGAA
      panC   3  85   5  158430 ..  158460 -   -12  -3.34344   TGACGTGGCAATGAA       TAACTGGCGCCA TCAGCCG TAGCGCCAGTTA       AGTATTACGCCAGTT
      hemL   3 100   7  183912 ..  183934 - -19.2  -3.17392   GAGCCGTTAATTGAA           TGCCTCGCCC GGT GGGCGAGGCA           AAATCATCACAACTT
      yaeH   4  74  13  194689 ..  194710 - -10.1  -3.15658   GATTACAAAATTACA           GCCGGGTGA GACT TTACCCGGC            CACAGAATGGCATTA
     c0222   7  67 442  218128 ..  218145 -  -7.7  -3.50572   ATGCACCCGACAGAA             CGTGGTA AAGT CACCACG              GCTGCGGGGCTCGTT
     c0222   7  67 300  218274 ..  218287 -  -8.1  -3.51934   CGCCCTGGATAAATA               CCAGC AATT GCTGG                AAAAAGACCGCATAC
      yaeO   6  93  10  223670 ..  223702 -   -12  -3.76952   CTTAGTCAAGTGAAA      GCCGGATAAGACGC ATCAA ACGTCGCATCCGGC      GAAAGTCAATCAGGA
     c0232   5  59  76  226075 ..  226085 -  -5.4  -3.58343   CTTATCAGGCCTAAA                 GCAT ACA ATGC                 AATATTTTGAATTAG
      yafC   2 100  36  241303 ..  241332 -   -10  -5.47159   GCCGAAGATAAAAAA       GCGATCGCCGCA CTGGAT TGCAACGACCGC        CTGGTTAGCCCGGAA
      dniR   5 100  20  244180 ..  244200 -  -9.7  -5.72622   GGCATAAATAAAAAA            GGCACCG GGGGAAT CGGTGCC            TTTTTTATTATCTGG
     c0260   7  49  98  251393 ..  251404 -  -2.2  -3.60234   CGACACACCGGTAAA                GGTA CTGG CACC                 GGGCCTGAAAAAGAC
     c0265   5  71 125  254706 ..  254725 -  -2.2  -5.03145   CAACTGTTGAAAAAA            GTTCGCCAT TTT ATGG-AAAC            CGTTAGCCCATTCCC
     c0293   3  51  46  272659 ..  272675 -  -5.9  -2.97245   GTAGTCACAATTAGA              CTAGTTA ATC TAACCAG              CACTGAGGTCCGCTC
     c0300   8  76 173  279731 ..  279747 -  -7.9   -4.1964   GTGAATAGTGTAAAA              CGGGAGA CTC TCACCCG              GGATTATCCACTCAT
     c0303   5  50 132  281026 ..  281038 -  -4.7   -3.1552   TGTCATGCAGTAACA                CCCGC AAT GCGGT                CTGCGGTTTTAAGCG
     c0316   2  43  53  288350 ..  288374 -  -3.5  -2.83403   CCGGGCGCATCAAAG          CAGTACCAC CCGGGAT GTGGCGCTG          GATCGTCATTTACCG
     c0324   0 NONE
     c0326   5  71 110  297741 ..  297765 -  -9.3  -3.33798   TAAATATTATATTAA          TGAAGCGCCTA TAG CAGGTGCTTCA          TTATATCATAAGAGA
      ulaA   3  79   7  305884 ..  305936 -    -8  -4.35693   AAATGGAGAAAACAA GAGGA-ATTAATATCCTCCACGTTC CTGA AATCCTGGAGGATATTAATGTCATC AAAATATTAGCGAAC
     c0350   4 100  12  326180 ..  326197 - -12.7  -3.88137   AGAATCTCTGAGAAA             GGCTGCC TTCC GGCAGCC              TTTCCCCCACATCAG
     c0359   2  42 439  334720 ..  334730 -  -2.4  -3.05384   GCTGCGGGGATGGAA                 GCTG ATG CTGC                 GGCTATATGTGAGGC
     c0359   2  42 408  334748 ..  334761 -  -2.3  -3.07443   CTATATGTGAGGCAA               TCAGC AGTC GCTGG                AGTAATGGTGTTGTC
     c0366   7  74 353  346524 ..  346536 -  -3.5  -5.03145   TAATGGCGTAAAAAA                TATTA TTA TAATA                TCATCCCCTAAAACG
      yafK   9  76  11  354238 ..  354259 -  -8.7  -3.91084   TGACGGGCAATGAAA           CCTGGCAAA AGAT TATGCCAGG            TGAATGGCGCTTATT
      pepD  11 100  13  362343 ..  362374 - -17.3  -3.86776   TAATGAAGGATGAAA      CTGCCGGAAGGCG ATTAAA CGCCATCCGGCAG       CAAATCAAATAATTA
      phoE   7  79   7  366365 ..  366390 -  -9.1  -3.90291   ACGGCGTGAATGAAA         TGTGCCGGATGC ATC ACATCCGGCA-A         TATCCATTAAAACTG
     c0392   6  65 164  371035 ..  371063 -  -5.4  -4.08557   TCTTTTAAATAACAA        CGCCATTAAAAA CGCTT TGTTTAATGACG        TTTTTTTATTGTTTC
      yagW   9  72  56  380226 ..  380239 -  -4.5  -4.66609   GACGGCAGTGAAAAA               GTCAG ATTG CCGAC                CGAAATCGCCTGTGT
     c0413   2  72   9  393248 ..  393269 -  -8.7  -3.70773   CGCTACACCGAATAA           CGGGTCC TTTATCCT GGACCCG            TTTGGGTATTAGCGG
      ykgH   3 100 103  409061 ..  409087 - -13.2  -3.53012   CTGCTTTTCTGTAAA         TATCCTGACATT AAT AATGCCAGGATA         TTTACAGTTAAAAAG
      yahB   4  64 436  423543 ..  423558 -  -3.3  -4.55491   TAGGTAACGATAAAA              TCAAG CTGGTT CTTGA               GCTGACGGAACGTAA
     c0446   3  72 161  433049 ..  433065 -  -9.4  -3.19889   CAGTAAGAGATTTAA              GCCCCA GGGAG TGGGGC              GGCCTGAGTATGAGT
      lacA   4  55 106  446816 ..  446836 -  -3.2  -3.97947   GCCATCGATTACAAA            CGGTAATC GGCTG GGCTACCG            CGAGCGTAGTTTATG
      hemB   4 100  10  463947 ..  463968 - -14.5  -3.60792   GGGGTAAGGGGGAAA           TGCCGGGTT GGAT AACCCGGCA            TAATGATCATTAACG
      yaiH   3  88  10  469129 ..  469165 - -11.8  -3.55866   CTATATCGAAATGAA   TAAAGGCAAACTGGTCG CTAT CAACC-GTTTGCCTTCA    GAGTATTAATCAGGA
      yaiY   7  58  76  472938 ..  472994 -  -2.8  -4.17089   TGGAAAGCCCGAAAA TCACCCGCAATCTGACTACG-GCCTGG TTTG CGAAGCGCGTAGACGAACGGCGGGCGC GTTGTATGAAACAGT
       ddl   3  84   9  473841 ..  473865 -  -8.6  -4.42851   TGAAGAAACTGAAAA          CGCCCAATAA GAATA TTACCGGGCG          TTTGAATATTACATT
      proC   5  91   9  478831 ..  478871 -  -9.9  -4.65182   TACAAAGCAAAGAAA GCCGGACGT-A-ACCG-CAC CGAA GTGGCGGCCTGACGTCCGGC AAAAGTCATCAGGAT
     c0500   2  44 180  482420 ..  482430 -  -2.4  -3.18681   TGGCAAGTGTATGAA                 GCCG GTT CGGT                 GTTTAATGTTCCCGG
     c0510   5  77 168  493280 ..  493295 - -10.4  -3.51924   CTTTTATTGACATAA              GCCAGC CGAT GCTGGC               TTATTTTCTTTGCAG
      yajB   1  45  -7  498399 ..  498410 -  -2.2  -3.39895   GTGTGGATGAATTAA                CGTC TTAT AACG                 CCTTGCGTGACGCCT
       tsx   4 100  10  505152 ..  505172 - -11.2   -5.3236   AGAAGTGATAAAAAA            TGCCGGAT ATGAA ATCCGGCA            TTCTCACAATTAGAA
     c0526   4  73  37  509109 ..  509123 -   -10  -3.09556   AAGCTGGCAACAAAG               GTGCAG AAG CTGCAC               TGACCGCGCTTGAAA
      yajO   4  63 450  510740 ..  510764 -  -8.5  -2.50994   CGGAAGTGGATTAAG          CCCGATCGTTC CTG GCACGATGGGG          TCGCTGGCGGCGATT
      ybaX   9  50 455  538318 ..  538336 -  -3.9  -3.31248   TAACAGTTCTTATAA             CAACAAC GTAAG GTTATTG             CGCTATGCAAACACA
      ybaX   9  50 256  538518 ..  538535 -  -5.5  -2.64464   AATATCAATATTAAC             TATCGCC GCCC GGCGGTA              TTAAGCGACCTGTTA
     c0567   8  68  44  547025 ..  547037 -  -9.1  -3.01791   ACTTGCGGGCGAAGA                GCTGG CAG CCAGC                GTGCGTGAAGAGGAA
      tesB   4  93   6  548919 ..  548945 -  -9.5  -5.07053   AAGCACTGCAAAAAA        CAGCCGGACGGT TTTC ACC-TCCGGCTA         TTTTTTTAATTGTGA
      ybaM   5  79 225  564519 ..  564535 -  -9.3  -3.98236   AAACGCGACTACAAA              GGCGACG ATC CGACGCC              AGCGGTAGGGTAATA
     c0590   9  95 113  568572 ..  568589 -  -6.9  -5.17744   ATATACGAAGAAAAA             CTTGCGC AGGC GCGCGAG              TCCATTATTGCGGAT
      ybaC   4  77  35  573492 ..  573525 -  -9.7  -3.66995   GGGAAAAAATATGAA     TATATTCCGGCGC TTAATGCC ACGCCGGAACATA      TCGAAATGATGGCTA
     c0608   7  71 365  588636 ..  588654 -  -3.8   -4.7497   GCGATGTAGCAAAAA             TTACCGGC CTG ACCAGCAA             AGCCATTCGCTTCTA
      ybbB   3  80  28  598885 ..  598914 - -10.7  -3.30124   TTGTAGGCTGGATAA       GGCGTTCACGCCG CATC CGGCATGAACAGC        GTGCACAGAATCCCC
      ylbA   5 100  43  611901 ..  611920 - -10.7  -5.67063   TTGACTACAAAAAAA            GCCACGG AATAAA CCGTGGC             AAAATCCAACATAGC
      purK   4  66 322  619830 ..  619845 -  -4.6  -4.34402   TGCGGTATATGAAAA              CTGGGG AACG CCGCAG               CAACGTGCCATTCGC
      ybcI   6  55 216  624860 ..  624874 -  -4.2  -3.71848   CTGCTGGAGCAAGAA               CCGGAA GCG TTCCTG               CAAAGCGGTGCGCAG
     c0651   3  48 453  627731 ..  627747 -  -3.7  -3.14132   TGGGGCTCTCATCAA              TCAGG CGTTTTT CCTGA              TTCTTTTGTAAGTCT
     c0651   3  48  98  628089 ..  628102 -  -5.3  -2.52464   GTGTTGCTGAACCGA               GTTGA TACA TCAAC                TGCCCCTGATATTGA
      ybdG   6 100  10  646958 ..  646984 - -16.7  -3.63895   GTCAACCATCCGAAA         CCGCTCTCATC CATTC GATGAGAGCGG         TTTTTTTAATTACTG
      fepC   5  62  12  661619 ..  661631 -  -7.7  -2.98789   ATCCAGAAAACAGGA                TGCCA TGA TGGCA                GACCACTTAGTTTAA
      ybdH   7  60 230  674142 ..  674162 -  -7.5  -3.11634   GTTGATAGCAGTTAA            GCCCTCTTA ATT CAGGAGGGC            ATTTGTATTACTGGA
      ybdQ  12 100  20  683317 ..  683344 - -11.2   -4.7373   TTATTGCATTAAAAA        GCCCTGCAGGGA TGGC TCCGGGCAGGGC         GGGAGACTTATTCTG
      ccrB   6  86  14  698116 ..  698132 -  -9.4  -4.36729   AGCAAGAATTCAAAA              CCCGCT TAATC AGCGGG              TTTTTTTTGGTTTTT
      lipA   5 100  37  699788 ..  699805 - -11.3  -4.96848   TGTTCGATACAAAAA             CCCGCTT CAAA AAGCGGG              TTTTTTATCAGACAG
       lnt   3 100  52  722145 ..  722163 - -13.2   -5.4756   AACCGTAAGAAAAAA             GGGCATGA TAA TCATGCCC             CACAACTCAATGAGA
       fur  11 100  20  752559 ..  752576 - -11.3  -5.24129   CCCTTGTATAAAAAA             GCCAACC TGCA GGTTGGC              TTTTCTCGTTCAGGC
      ybgH   6 100  15  772095 ..  772127 - -19.4  -2.98381   GAAGCGAGGAAAGGA      GCCTGATAAAACGC AGCGA GCGTTTTATCAGGC      ATGGTGCTGGCTTAT
      abrB   0 NONE
     c0809   4  68 155  792926 ..  792937 -    -3  -4.84492   TTAATGATAATAAAA                CATA TTCT TATG                 TTATTTAATCACGAA
     c0820   8  61 290  801369 ..  801381 -  -6.9  -3.40601   TAAAGTGAATATCAA                CGGCG GTG CGCCA                CAACGTATTACCTGG
     c0827   1 100   6  805967 ..  805997 - -15.5  -3.15544   CCGGATGTGGATCAA       CAGCGCACGCGAA AGAGG TTCACGCGCGCTG       TCCCATTAATGGTGA
      gpmA  11 100  26  808373 ..  808393 -  -8.3  -5.73978   ACGACAAACAAAAAA            GCCGACT CACTTGC AGTCGGC            TTTCTCATTTTTAAA
      ybhA   5  59 -12  819183 ..  819203 -  -6.1   -3.2964   AAAGTGTGTCGATAA            CCGCCTGAT TAA ATCAGGTAG            CTATAAATGAACTGG
      ybhC   3  79  11  827430 ..  827471 - -11.5  -3.09234   ACAAATCGTATCGAA CTGTAGGCCGGATAAGGCG TTTA CGCCGCATCCGGCACATAG  TTAACAGCTCCTACT
     c0859   4  65 -16  835881 ..  835905 -  -8.7  -2.87344   TAGGGGCTGCAGACA          GTTATCCAC TATTCCT GTGGATAAC          CATGTGTATTAGAGT
     c0869   0 NONE
      ybiJ   8 100 201  859764 ..  859785 - -13.7  -5.47821   AGCCAGCTAAAAAAA           GCCCGTCCA GTGG CGGACGGGC            AAACAAGGGTAACAT
      ybiS   4  91  21  877138 ..  877156 -  -8.8  -4.98531   CTGGCAAATTAAAAA             GGCGGATT ATG AGTCCGCC             TTTGTTTTACGTTTT
      yliG   4  77   1  897561 ..  897603 - -11.5  -2.78018   AGCTGGCAGTAATCA TTATTCGCAGGCCGGACAAA TGAT TTTGCCCGGCCTG-AATTAA TTAAACCCGGCTACC
      yliJ   4  69 351  900382 ..  900397 -  -2.4  -4.92239   GCAAAAAGGCAAAAA              CTACGG CTGG CCGCTG               GCAACCTGGGGAATC
     c0947   4  57 116  920607 ..  920621 -  -5.7   -3.4268   TGATAAGTTGAAAGA               GCATC TTAGG GATGC               TGTTCAGCAACGGAT
     c0961   5  68  60  928881 ..  928903 -  -3.4  -4.62069   GCGTTACGGGAAAAA           CTATTCACCT TTG AGGTGGATAT           TCTGCGCAACGATGT
     c0967   8  55 323  931068 ..  931085 -  -6.9   -2.6518   CTGAACAGTGAGAAC             GTCCGCC CGGT GGCTGAC              CGTCTGACGGTTCGC
     c0967   8  55 279  931111 ..  931129 -    -3  -3.89346   TTCGCAGCGCAGAAA             TCATCACG TAC CGTGTGGA             AGCCACCATTTTTCT
     c0970   5  67  21  933824 ..  933861 -  -8.5  -3.14468   CTTGATTATATTGAA   GCATTAGAGGCCATTGA TCCA TCAAAAGCCTCTGATAC    AGCCTTTCCGACTAA
      ybjL   2  88 113  942360 ..  942396 -  -3.7   -5.4833   TCAGGCAACAAAAAA    CCCATCAACCTTG AACCGAAATGG CGGGGTTGATGGG    CTCCACAAAATGGGG
      artJ   3 100  11  954014 ..  954027 -  -9.5   -5.5112   TGCAGCAATAAAAAA               GCCGC AGGT GCGGC                TTTCTGAATCTTACT
     c1001   5  55  26  959826 ..  959843 -  -3.3  -3.92641   AAGCGGATGCAGAAA             CTCAGGC GATT GCCGAAG              CGTTGCTGGAGAAAT
      cspD   2 100  37  976438 ..  976458 - -12.6  -4.96848   TTTTTGAGATAAAAA            TGCCAGCC GATCG GGCTGGCA            TTTTGCCTTTAGGAT
     c1020   5  84 151  979535 ..  979575 -  -6.8  -5.11033   GACAACCTGAAAAAA  CCGCTCGCCAACGAAC TGCTGTTTG GTTCGCTGGTGGACGG  CGGTCAGGTCACCGT
      ycaC   3  79   8  999089 ..  999106 -  -9.8  -3.77722   GTTAATCAGTAACAA             CCGGGG TTTCGG CCCCGG              TTCGCTTTTATTTCT
     c1051  15 100  66 1014715 .. 1014732 - -14.1  -3.30554   GTAATCAAGCACTAA             GGGCGGC TACG GCCGCCC              TTAATCAATGCAGCA
     c1062   7  66 431 1023823 .. 1023833 -  -6.8  -3.80573   GTCACCAGCAGGAAA                 GGTG CGT CACC                 AATCGCCTGTTTCAC
      aspC   4 100  18 1035272 .. 1035289 - -12.7  -5.25803   AAGGTGCATAAAAAA             GCCCGCT TTCA AGCGGGC              TTCATCGGTTTTAAC
      ycbX   2  50 474 1049919 .. 1049939 -  -4.7  -3.23216   TGGTATTACGATGAA            GAGCACGAT CGA ATGATGCTC            GATTTAGCCAATGGT
     c1089   7  70 117 1059259 .. 1059283 -  -9.9  -2.88839   ATTTGTAAATATAAC          CGCCTCCGGTA TGT TGCCNGAGGCG          TTWWTTTGTTTCTAA
      cspH   6  69   9 1085678 .. 1085695 -  -8.4  -3.36581   CAAATCGTGAATGAA             GCACGC ATACCG GCGTGC              GCTCTCCATCAAGAT
     c1126   8  70 188 1086619 .. 1086635 -  -9.4  -2.95962   CACAAAATAATATCA              GGCTCC CTCGT GGAGCC              TTTTTTATATCTGCC
      yccD  11  91  28 1097417 .. 1097466 - -11.5  -3.86897   CGGATGCGGCATAAA CGCCTTATCCGGCCTAC-GGGAAC AGT GCTCTTTGTAGGCCTGATAAGACG CGTTAAGCGTCGCAT
      yccJ   5 100   8 1100503 .. 1100525 - -16.3  -4.84673   TGAAATAACAGAAAA           CTCCCCCGC GTGAA GCGGGGGAG           TCGCTGGTTAAACGT
     c1158   4  63 108 1117839 .. 1117850 -  -7.2  -3.31144   TTTTTAGGCGGATAA                GGCG TTTA CGCC                 GCACCAGGCGTTCGT
     c1158   4  63  16 1117931 .. 1117942 -  -7.2  -3.30124   CGGTAGGCCGGATAA                GGCG TTCA CGCC                 GCATCCGGCAAGCTT
     c1166   4  75  20 1129021 .. 1129072 - -10.6  -2.84229   AGATCGTCAGGAAAG CGTATTTTTATAAACAGGGGATTAC TCA ACAATCTCCTGTTTATAAAAA-ACA ATTTGCCTGTTTTAA
     c1172   4  55 135 1135904 .. 1135925 -  -4.3  -3.60048   GCTTTCCGAAAAAAG           CAACCGGGG CCGA CCACGACTG            AACAGTATCCTGCCA
     c1210   3  68 348 1166029 .. 1166047 -    -6  -4.11664   GCCATAATAACTAAA             CTAACGTT TGT AGCGTTAG             CATGGTTTCAAAGCG
     c1214   5  58 389 1168064 .. 1168074 -  -6.8  -3.05715   AACTGCGTCATGCAA                 TCGG GGA CCGA                 CCAGTAATTATCTTT
     c1224   3  49 333 1174282 .. 1174295 -  -2.4  -3.65754   ACAAAGTAGCGTAAA               CCTT TTGTTC AAGG                TCAGTCAGGGTATCT
     c1233   2  90 139 1183417 .. 1183433 - -12.3  -3.35371   TATATTGTTAATGAA              GCACCTG TTA CAGGTGC              TTCATTATATGATAA
      sfaC   4 100 192 1186650 .. 1186680 -  -9.1  -5.26875   GGCGTAACGAAAAAA      CAGCCTCCGTTACC GGAT AGCAA-GGAGGCTG       AATGGAGTTTACAGG
     c1248   3  60 -10 1196893 .. 1196905 -  -3.3  -4.24285   TATATACTCAATAAA                CCTCA AGA TGCGG                GTGTGAGCACCTGAA
      iroE   7  75 263 1200106 .. 1200121 -  -4.6   -4.9792   TATGGCAGACAAAAA              CCGCGT ACTC ATGCGG               AAACCCGCAGTGAAG
     c1257   3 100  28 1209227 .. 1209245 -   -16  -4.62069   GGCGCATTTGAAAAA             CCTCCGGC TAT GCCGGAGG             ATATTTATTCGGGGC
     c1268   3  50  17 1218850 .. 1218862 -  -3.3  -3.54741   CATGATTTGGGTAAA                CGTTC ACG GAGCG                CCGTATTGACGTTTA
     c1271   6  52 229 1223565 .. 1223582 -  -5.6  -3.07962   CGCTACATGTTAACA             CACAAC GTAAAT GTTGTG              GTGTAAGCACAGTAG
     c1277   6  54  38 1231966 .. 1231978 -  -2.6  -3.99592   ATTTATCAGGAGAAA                CCAG ATATG CCGG                GTTACACACAGAGTA
     c1293   2 100 451 1240017 .. 1240035 -   -16  -4.62069   GGCGCATTTGAAAAA             CCTCCGGC TAT GCCGGAGG             ATATTTATTTATCTG
      csgG  10  93  52 1244280 .. 1244298 - -10.3  -5.00388   CAAATCAAAAATAAA             GCGTGAG GGGCA CTCACGC             TTTCGCTTAAACAGT
      mdoC   7 100  55 1251205 .. 1251229 - -13.5  -4.62085   ATTCTCAAAAAAGAA          CCCGCCACCAG TTT CTGGAAGCGGG          TTATGGTCAAACTGG
      msyB   4 100 251 1257037 .. 1257055 - -10.3  -5.11063   ACGAGCCAATAAAAA             TACCGGC GTTAT GCCGGTA             TTTTTTACGGAAGAG
     c1337   6  47 117 1270739 .. 1270750 -  -4.4  -2.76815   AGCCTCGCTAAGAAT                GGAT AAAC ATCC                 GTAGCAATAGCGTCG
     c1337   6  47   7 1270846 .. 1270860 -  -2.1  -3.53012   TTGTCGGGCGGCAAA              GCC-TC TCTG GATGGC               GGTACGCTACTGACT
       rne   9 100  21 1284642 .. 1284661 - -11.4  -5.69793   AGATGAAATAAAAAA            GCCCTGGC AGTT ACCAGGGC             TTGATTGCTTGAGCT
     c1357   7  51 437 1289646 .. 1289670 -  -3.3  -3.57144   TCCTTCACTCTTAAA          GCTACCCGCGC AGT GCAGGGGATGC          TCTTTACGCACGTAA
     c1363   7  54 -30 1295082 .. 1295093 -  -5.8  -3.15364   ACACTACGAAAACCA                TCGC GAAA GCGA                 GTTTTGATAGGAAAT
      fhuE   2  86  18 1302828 .. 1302845 - -12.7  -3.25823   CGTTGGGGAGACTAA             GGCAGCC AGAT GGCTGCC              TTTTTTACAGGTGTT
      ycfQ   3 100  16 1312394 .. 1312412 -   -16  -4.62069   GGCGCATTTGAAAAA             CCTCCGGC TAT GCCGGAGG             ATATTTATTTGCGAC
      ycfZ   2  63  38 1324657 .. 1324668 -  -7.2  -3.28712   TTGTGGGCCGGATAA                GGCG TTCG CGCC                 GCATCCGGCATAATA
     c1415   8  65 345 1336632 .. 1336644 -  -5.5  -4.08216   TTATTTCCGGTAAAA                GAGGA TGA CCCTC                GTAATCAGGTTAATT
     c1420   8 100 261 1338187 .. 1338237 - -12.1  -4.64844   GGCAGATAGAGAAAA GCCCCAG-TTAACATTACGCGTCC TGCA AGACGCTTAACATTAATCTGAGGC CATATCTATGCGACA
      ycgW   6  70 -30 1343462 .. 1343495 -  -9.8  -2.85078   CAGATGTGAGTAAAC     TCCTTATGGACT TTGTTGTTTT AGTCCATAAGGA      CATATTTGCAGAGTG
     c1435   7  68  43 1345022 .. 1345044 -  -6.3  -4.14739   GCAGTCACCGGAAAA          GCGCCCCATA ATTT TA-GAGGCGC           AGGGTGTGTGGATAA
      ydfO   5  69  86 1347535 .. 1347546 -  -2.2  -4.99435   GGGAATAATCAAAAA                CGAT GCAC ACCG                 GGTTATTAACGCGTC
     c1449   7  62  11 1354392 .. 1354416 -  -4.4  -4.13945   ATGCGGACGTGAAAA         TG-CT-CATGGC CAT GCCATGAAGTCA         GTGCTGAACATCAAT
     c1457   6  58 123 1358220 .. 1358231 -  -2.2   -4.2828   GCCGATCCATCAAAA                GCCA CCAT TAGC                 GTGAAAGATATGACG
     c1463   6  59 227 1361919 .. 1361939 -  -6.8  -3.27181   ACCTGAAAACATACA            GGGTGACG CTTTC CGTGACCC            GGGAGGAGGCCCGGC
     c1469   5  55 273 1369051 .. 1369066 -  -4.6  -3.59405   AAAACCAGTACAGAA              CTGCAC CATT GTGCTG               AAGGCCAGACGGACC
     c1472   3  50 105 1371307 .. 1371318 -  -5.8  -2.62184   TGGGTGGTTACACCA                GAGC GCCC GCTC                 AGGGAGTGGTTTTAA
     c1489   8 100 429 1380783 .. 1380813 - -12.6  -3.89215   GTGCATAAATGCAAA       GCCCCGCAAGTG TCGTTAC CACTCGCAGGGC       TTCTAACCACCAACG
     c1494   2  45 240 1381707 .. 1381726 -  -2.8  -3.14051   GGACGGGGATTAATA            TGCGTGAT ATTT ACCACGAA             ACAATAGACCGCGCA
     c1502   6  71   6 1387503 .. 1387518 - -10.4    -2.702   ACCATCTGAGACAAG              GCCGGA GAAA TCCGGC               TTTTTTTATGGGTCC
     c1506   5  65  92 1388291 .. 1388305 -  -3.5  -4.33907   CATAAATAGTGAAAA              CGCGCG AGGT CGC-CG               CCCCGTAACGGGCCA
     c1522   5  59 406 1399773 .. 1399785 -  -6.3  -3.31144   GGTGGACTGGTATAA                CAATC GAC GATTG                CTGGAAAGGCTGGGC
     c1522   5  59 285 1399886 .. 1399906 -  -4.5  -3.91674   TTCACAGATAAAACA            CTCTCCAGG AAA CCCGGGGCG            GTTCAATCATCCAGT
      nmpC   4  93 139 1419851 .. 1419868 - -12.7  -3.46174   AAAGTTATTAAAAAT             GGGGCGT GGAA ACGCCCC              CAAAATAAAGGGTAA
      ybcU  10  89   7 1422848 .. 1422873 - -14.1  -2.90212   TGAGCAGTGCAGATA         GAGCTGCCCAT ATCG ATGGGCAACTC          ATGCAATTATTGTGA
     c1573  11  62  11 1430635 .. 1430659 -  -4.4  -4.13945   ATGCGGACGTGAAAA         TG-CT-CATGGC CAT GCCATGAAGTCA         GTGCTGACCATCAAT
     c1581   4  78 436 1433730 .. 1433745 - -10.4  -3.64822   ATTCGTGGATGGAAA              GCCGGA TTTA TCCGGC               GATGAGCGATATCCC
     c1586   5  73 212 1438034 .. 1438048 -  -6.4  -4.30576   GGTGGACGATGAAAA               CCTTCC GCT GGAAAG               TGAAACCCGGGATGG
     c1592   9  73 222 1444099 .. 1444114 -  -6.1  -4.36914   GGTGGCCTCAGAAAA              TCCGG ATGAAG CCGGA               CGTTACAGCATGGAT
     c1596   1  49  39 1446287 .. 1446298 -  -2.2  -3.57144   TCGTGGAGCTGGAAA                CACCG CTT CGG-G                AATGGAGCTGAAAGG
      sitD   3  49 409 1446287 .. 1446298 -  -2.2  -3.57144   TCGTGGAGCTGGAAA                CACCG CTT CGG-G                AATGGAGCTGAAAGG
      ycgX   5 100 218 1452257 .. 1452275 - -12.4  -3.81137   TGTTAAATATTGAAA             CGGGCGTA TAA CACGCCCG             TTGTTTTTATAAATA
      ymgD   3 100  15 1460264 .. 1460286 - -14.9   -5.1101   CCATTAGCTAAAAAA           CCGCGTCGA ATTCA TCGACGCGG           TAACATATGAAATAT
      minE   5 100  26 1462225 .. 1462250 - -16.3  -3.44902   AGAGGGATGAAAAAC         TCAAGGCAGAG ATGA CTCTGCCTTGA          AGATAAATGCGCTTT
      ycgK   1  55 275 1464794 .. 1464810 -  -2.3  -4.10855   AAAAGCCGCTGAAAA              CTTACAA TCA TTACAAG              GCTACGATCCCAGCG
     c1630   2  69  75 1467382 .. 1467422 -  -8.4  -3.28791   AGCGCTCTGTCATAA  TGAGAGTTACCCGATACT TTATT ATCAACAGGTAACTCTCA  ATCTTTAAAAAACGT
      dsbB   2 100   9 1469789 .. 1469806 - -12.7  -4.72986   TAGCGGCAGGAAAAA             GCGCTCC CGCA GGAGCGC              CGAATGGATTAGCGA
      ycgO   4  60 434 1476985 .. 1476999 -  -7.1  -3.05343   GTGATATCGCCAATA               CCGGA TTACG TCCGG               TGATGACGCTAAGCA
     c1673   6  54 313 1507674 .. 1507689 -  -4.6  -3.50832   GGTTAAAGGGAAATA              TCAGCC CGTC GGCGGA               ACTGTTTTATGAAGA
      ychN   5  53 416 1511607 .. 1511630 -    -6  -2.64144   CTTGCACTGAAAGAG          GGCGGACGC ACCACAG GCGT-CGCC          TATCGACTGCCAGAA
      purU   3  57 -21 1532761 .. 1532774 -  -3.9  -4.00042   CTGGCGATTAAAGAA               TAATC GTCC GATTA                CCGTAAACAAAGACG
       hns   8 100  28 1537436 .. 1537452 - -13.7  -5.55769   CCGGACAATAAAAAA              TCCCGCC GAT GGCGGGA              TTTTTAGCATGTGCA
       cls   3 100 385 1550702 .. 1550727 - -16.3  -3.66908   CCGCTTTAAAAGCAA         TAAGGGCTGAC AGTT GTCAGCCCTTA          TTCACGCCAAAAGCG
      btuR   5  68  11 1571336 .. 1571356 -    -9  -3.02166   CGGTTAATCAAAGTA            TGCCGGAC GTCAT ATCCGGCA            TTTTTACAGATTAGT
      yciN   3 100   9 1574701 .. 1574719 -   -16  -4.62069   GGCGCATTTGAAAAA             CCTCCGGC TAT GCCGGAGG             ATATTTATTTAATCA
      ribA   7  71 445 1582412 .. 1582422 -  -8.2  -3.82433   ATAAGCAGGAGCAAA                 CGCC GCT GGCG                 GTGATTGCCGGGAAA
      osmB   4 100  98 1587286 .. 1587305 - -13.6   -5.0916   CGGCTAACATAAAAA            GCCACGGA TATA TCCGTGGC             TTTCGAATATTTTAC
     c1763  10  56 414 1597185 .. 1597206 -  -5.9  -3.34517   ACGTCTGCGTAAACA           GTCACTG GCGACCAA CAGTGAC            ACCATGAGCGTCTCA
      sapF   4 100   8 1603305 .. 1603340 - -15.6  -3.54779   ATCAAAAGTAATGAA    CACCTCATCCTGA-GGG GGG CCTGTCAGGATGAGGTG    CAAAACACTAACGGT
     c1781   2  60 133 1614245 .. 1614257 -  -3.4  -4.17355   TAACCGTAAAAAATA                CTCT AGTAA AGAG                ATAACGACAGAACTG
      ycjW   3  74   6 1625547 .. 1625578 - -10.8  -2.74799   GATAATGTGCTAAAT      TGCCGGATGCGGGG CGAG CGCCAAATCCGGCA       TACATTTATTTCAAC
       tpx   5 100   8 1630892 .. 1630918 - -19.6  -3.06737   GAGTAAGCGTGAATA         TGCCTGATGGTG CAA CACCATCAGGCA         TATTAACTTATGCTT
      ynaI   3  52  98 1638061 .. 1638079 -  -3.9  -3.53343   AAGCCGTGGCTGAAA             GGTTATC CCATT AATAACC             CTGAAGATGTGGCGT
      ydaM   5  57  63 1645142 .. 1645152 -  -2.4  -4.21194   TCGCACTACGTAAAA                 CGGC GCA GGCG                 AAGCAAGAAAACTGG
      ydaO  11 100  11 1649631 .. 1649654 - -16.8  -2.80074   GCCTCCATAAGAGTA          GCCCGATACG CTTG CGTATCGGGC           GCTATCCTGGTTATT
     c1833   8  81   9 1671448 .. 1671475 - -11.5  -3.23854   AGAATAACGAATATA        CAAAAGGGAAA GATGCA TTTCCCTTTTG         TTTCTTTTTTAATGG
      acpD   2  46 391 1675969 .. 1675981 -  -4.1  -2.94099   CGTTTCCACGACATA                TTCCG GCA CAGAA                TGCGGTTCTGGACGT
     c1843   8 100   9 1683801 .. 1683822 -   -13  -3.43853   GTAATGAGTGAAAGA           GGCGGAGG TTTTTT CCTCCGCC            TGTGCGCGTCAGAGT
      ycdI   7  75   6 1686607 .. 1686628 -  -8.7  -3.76413   TGTGAAAATGTTAAA           GGAGGGATC GACA GATCCCTTC            ACCTTTCAGAACGGC
      ydcK   4 100  90 1691837 .. 1691865 - -18.3  -3.28791   ATGTCGGGTGGATAA        TGCGCAAAGCAAC CAG GTCGCTTTGCGCA        ATGGTTTTATCCTTG
     c1855   4  75 338 1694558 .. 1694587 -  -9.2  -3.58428   GTGAAATACAATGAA       GACGTCGGCGAG CTGCAC CGCACCGACGCC        AACGGTAATCGTATT
      yncJ   2  57 155 1699405 .. 1699418 -  -2.3  -4.26589   ATCACATACTGAAAA               TGCCG TTAC CGGGA                AGCGTAGTGGCATCC
      ydcZ   5  81 -31 1708186 .. 1708208 - -11.2  -3.13504   CTCTGATTAAAATGA           GCGTCTGGCC ACC AGCCAGGCGC           CAACCACAAGTAAAA
      ansP   5  74 294 1712823 .. 1712847 - -10.7  -2.60392   CAGCGCGTAATGAAG          CCTACGTGACG CAT CGTCAGGCAGG          TAAAGTCAGTGTGAT
     c1881   4  63 327 1715608 .. 1715618 -  -5.4  -4.00469   TGAATAGTAATTAAA                 GTTG GTA CAAC                 TATTTATATGATTGA
      yddH   3  59  15 1728022 .. 1728032 -  -5.4  -3.58329   GAAACATTGCTTAAA                 CAAC TTG GTTG                 CTGCATATGATTCTT
     c1918   2  66 212 1751060 .. 1751082 -  -3.4  -4.63218   TTTTTGCGAATAAAA           TCCATTGC ATTGTGA GCAGTGGA           GAGCAGGTAATCGCG
      marC   4  77   5 1794129 .. 1794142 -  -9.5   -3.6707   ACGCAATAGTTGAAA               GGCCC ATTC GGGCC                TTTTTTAATGATACG
     c1955   7  59 286 1795871 .. 1795883 -  -7.7  -2.60688   CAACTAGTTGATAAC                GTGAC AAC GTCAC                TGAGGCAATCATGAA
     c1968   2  66 108 1810511 .. 1810521 -  -6.8  -3.73224   TGACCGCTGAGCAAA                 TCCG CCG CGGA                 AAAACCGTAGTTGTT
      ynfC   5  65 273 1817159 .. 1817181 -  -8.4  -2.89565   AATTTCAGATAATTA           TCTCCCCGGA GTA TCAGGGGAAA           GGTCTGGCAACCCGT
     c1980   8  56 432 1823849 .. 1823863 -  -3.5  -3.71284   CTGGCAGGAAGATAA               TGGCG TCTGG CACCA               GAACGTGTTCGCTTA
      bioD   2 100  44 1827163 .. 1827187 - -15.8  -2.93585   TGATATGTGAAATGA          CCGGGGAGTA TCAGC TACTCCCCGG          TTTATTGATTGCCTG
      ydgE   7 100   7 1833485 .. 1833508 - -15.3  -3.65722   AAAATAATGTTCAAA          CGCTGCCCG ACAGCG CGGGCAGCG           TGTTCATCAGGCAAG
      ydgC   6  78  63 1842307 .. 1842327 -  -8.3  -4.06419   CCTGGCGAGAAAGAA            GTGATCGAC CTG GTCGATTAC            TTACTTACCAGCTGC
      fumC   7  55 248 1845609 .. 1845632 -    -6  -2.87146   GAGAATATCAGGATA          TCGCTGCCCTG CCA CAGAAC-GCGA          AGTTAAAAATCAAAC
      fumC   7  55  64 1845793 .. 1845816 -    -6  -2.91144   TGAGTTGTTAAATTA          CGATGCCG-AC AAT GTGCAGCACCG          TTATAAACCACAGGC
      uidC   4 100   8 1852069 .. 1852092 - -13.9  -4.24606   AATTCACAGCCAAAA          CGCCGGAGA TTTTTC TCTCCGGCG           TTTTTTCTTACTTCA
      ydgJ   7 100   6 1863763 .. 1863785 - -13.5  -3.70694   CGAAGTAACAAAAAT           GGATGGTGC TAATT GCACCATCC           CCTTTTCACGCAAGG
      pdxY   7  70 359 1875186 .. 1875196 -  -5.4  -4.36914   TTTCCCGCTATAAAA                 CCAT CGA ATGG                 CTGAATTACATCGCC
      sodC   7  57 323 1884325 .. 1884340 -  -6.1  -3.14602   GTCAGTTGAGTAACA              GCCAG GATGCG CTGGC               TCGCCGTTGGTTATT
     c2046   6  50 368 1889204 .. 1889217 -  -5.9  -2.68546   AAGGTATTAAAGCGA               GCGGC TGTA ACCGC                GCCATTATGGTGGCG
      ydhP   5  64   6 1892220 .. 1892253 -  -8.1  -3.14564   GCACGTTGCCAGCAA     CTGTAACGCAGAAGG TTAT CCTTCTGCGTTTTTG      TTTAATTAGCTGTTG
      ribE   5  52 183 1898529 .. 1898556 -  -4.8  -3.14211   ATGGCGTGGTATGAA        CGATTCCTCGCC GCAT GGCCAGAAATTG         CGGATAACTACAGTG
      ribE   5  52  24 1898701 .. 1898715 -  -4.2  -3.53224   GAGTCGCTCGCTAAA               GGCTAT TCT ATCGCC               CCCTCTCCGGGGGCG
      ydhT   5  73 206 1904663 .. 1904680 -  -4.9   -4.6391   AACAATTACAGAAAA             CAGGGGAT GAA ATCCC-TG             ATGTTGGCGAAGATT
      ynhG   5 100  23 1913820 .. 1913838 - -14.6  -4.74103   CTGTGAAGTGAAAAA             TGGCGCAC ATT GTGCGCCA             TTTTTTTGCCTGCTA
      ydiP   7  60  -2 1934314 .. 1934361 -  -2.8  -4.36554   GATTATCAGAACAAA TAATCTGCAGGCGGCGCAGCCT CTTAAC AAACTGCGCCGCCAG-AT-TTA TCCGGCAAGACTTAC
      ppsA   6 100   9 1940671 .. 1940693 - -14.8  -4.08706   CGGGGATCACATAAA           CCCGGCGACA AAA CGCCGCCGGG           TATTTATTTTATTTC
      ydiU   6  55  83 1945666 .. 1945693 -    -7  -2.71364   CCATCCGGCGAATTA        CCAGCCAGACACT GTT AG-GTCCGGATGG        CAAACTGATTATCGA
      ydiY   7  95   7 1960386 .. 1960414 - -10.9  -4.62475   AGTGACAAACGAAAA        CAGCCAGACCGCA TAA CACGGTCCGGCAG        ATAATTTTACATGCT
     c2129   4  67   6 1967443 .. 1967463 -  -7.5  -3.60098   ATTTGTTACGTTAAA            CGCCTGTCA TCC CGACAGGTG            TTTTTTTATTCTTCG
      ydjR   3  52 238 1977952 .. 1977969 -  -4.9  -3.24232   GCTGCGGTAAAGAGA             GC-CATGA CGA TCATGCGC             TACGTTTGCGCCAGT
      ynjF   6  93 -29 1994630 .. 1994656 - -15.2  -2.75803   ATAACATTGCAATTA         CTGACGCTGGAG CGA CTTCAGCGTCAG         ATACCCACTCCACAC
      ydjE   5  74  45 2009758 .. 2009805 - -10.2  -3.23984   GAAACGCAGGAGTAA TTTTACGCTGGCCTACAATTC TGTACTG GCATTGTAGGCCAG-ATAAAA CACATCAGTGATACA
      yeaE   4  59  58 2021945 .. 2021957 -  -7.7  -2.52543   ATCTGGCGCAATCCA                TTCGC GTT GCGAA                ACGTTAATTTGCGTT
     c2193   4  48 430 2030867 .. 2030881 -  -2.8  -3.44051   GCTTTATTATCACAA               GAAGGT GCT AACTTC               CGCGTCGTTACCCAT
     c2193   4  48  87 2031208 .. 2031224 -  -4.3   -2.8478   ACGATTTGATGAAAT              CGCCTTC AAT GCAGGCA              TGCTGGATAAATCCG
      yoaF   5  83  49 2034438 .. 2034462 -  -6.5   -5.1675   CTACTCAGCAAAAAA         CACCA-CGCA GAACCA TGCGCTGGTG          CTGGCAGACTGGCTA
      yoaH   2  58 -56 2046246 .. 2046280 -  -2.9  -4.11216   TCTTCATCCTCAAAA    CGCGCCA-CGATTC GCTCGCCG GAATGGTTGGCACG     CAGCTCTTCTGCCAC
      yoaE   3 100  41 2051626 .. 2051660 - -14.9  -3.54424   CGTGATTTTCCCAAA     TGGCTGGCGGGCAGC CAACC GCCGCCCGCCCGGCA     TAATGGACATATCAC
      yebH   2  71 253 2057654 .. 2057670 -  -7.9  -3.83155   GATGAAGATGAAGAA              CCGCGCC GTC GACACGG              TTTCTGGTTACTGGT
      pphA   6  72 468 2073510 .. 2073522 - -10.5  -2.90723   CGACGGCGAATTACA                CGGCG AAT CGCCG                GGTGATCGAACGTTA
     c2255   7  58 335 2078100 .. 2078121 -  -4.4  -3.78953   ATTTGCACTATGAAA           CTGGCC CGTCGTTTGT GGCCAG            GGATCAAGTACAGCA
      msbB   5  79  90 2090772 .. 2090810 - -11.7  -2.81725   ACGGTAGAGTAAGTA  CGTTG-CCGGATGCGGCG AAAA CGCCTCATCCGGCCTACA   GTTCAATGATAATTC
      ruvB   3  63  51 2095958 .. 2095972 -  -7.1  -3.30124   TGGTAGGCCTGATAA               GACGC GAACA GCGTC               GCATCAGGCACACTG
      bisZ   5  56 118 2105980 .. 2106013 -  -6.5   -3.0264   AAAGGTCTGGTAATA     CTGCCGGATGCGGCG TGAA CGCCTTATCCGGCCT      ACAAAGTCTTGCTAA
      yedD   6  86   8 2157327 .. 2157347 -   -14  -2.66272   GGTGATTTAAATCCA            TCCCCGGC GGCAA GCCGGGGA            GATTTCATTACGGCA
      ybcM   7 100 454 2161779 .. 2161810 - -16.8  -3.42395   CTGATTACTCAAAGA      TATGTTGTGGGAGGC TTT GCCTCCC-CAACATA      TAAGTGGCCCCCTCA
      dsrB   5  87   8 2176363 .. 2176396 - -13.9  -3.04248   CAACATGCGCTAACA     CATTCTGACTGGTGG TTTC CCACCAGTCAGGCTG      AATAAGATTACTCTG
     c2375   1  48 328 2179369 .. 2179379 -  -4.6  -2.87344   CATTTTCGCGAGACA                 GGAG ATT CCCC                 TCGCTGACTAATGCA
      yedV   7  79  40 2188360 .. 2188392 - -12.1  -2.67017   AAGCGCATAATCAAT      CGCAGCCACGT TAATACTCACG ACGTGGCTGCG      TTTTTTCACGGTTAA
     c2394   3  84 322 2197438 .. 2197459 -  -6.7  -5.14525   AAAAAAAATAGAAAA           TAAAGAAAG TAAA CTTTCTTCA            TTAGACTTATGCGGA
     c2399   6  54 217 2203589 .. 2203601 -  -4.8  -3.27676   AGGTATCTAAATACA                GCCA TTATT TGGC                GGATAAAATGGCACT
     c2405   4  74  41 2207504 .. 2207531 -  -7.1  -4.16279   CATATCATCGTAAAA        TCGGGAGTT GCTACGTATG AACTCCCGA         TTTTATTTCATGATA
     c2409   6  67  64 2211712 .. 2211722 -  -5.4   -4.1711   AGTAGTTTCAAGAAA                 GAGA TTT TCTC                 AAGCAACTCCTATCT
     c2412   4  71 343 2213425 .. 2213454 -    -5  -4.59109   GAGATGCTGGAAAAA       CTCACCACAATC GTTGAA GATCGCCGTGAG        GAAGAAAATTCAGCC
     c2419   6  72 140 2219454 .. 2219475 - -10.1  -2.90813   CACTCTGGCAAATTA           CCACCACCT CCAC AGGAGGTGG            TTCTATATAGACTTT
     c2425  10 100  82 2231367 .. 2231385 -   -16    -2.962   ATTGAAAATAAATAT             CCTCCGGC ATA GCCGGAGG             TTTTTCAAATGCGCC
     c2431   2  62 179 2244395 .. 2244409 -    -7  -3.53811   GCGACTGCTGCGAAA               CCGCCG GGC CGGAGG               GCGTCAGCTGGTTGC
     c2435   9  73 453 2246264 .. 2246282 - -10.3  -3.04461   CAGGGAGTGGGAAGA             CAGCGAC CTTTC GTCGCTG             CGCGTCATTCAGGCA
     c2450   9  89 226 2264284 .. 2264311 - -14.2  -3.02371   TCTTGTAAAGAACCA        GGCCGTATCAGC AAAC GCTGATACGGCT         TTTCATCCACAGGCC
     c2475   2  50 149 2316402 .. 2316413 -  -5.8  -2.80994   TCGAATGTGATTACA                GTCG CTGG CGAC                 GGCACAGTTGGTGTG
     c2484   3  50 -20 2324850 .. 2324862 -  -3.3   -3.4684   TACAATATCAACGAA                CCGTC CAT GAAGG                GCTGAAATTCTCTTC
     c2496   7 100 377 2335993 .. 2336021 - -16.7  -2.50345   ACCGCATAAAACCAT        TATCCCCCGGCAC ACT GCGCCGGGGGATG        TCAATTAATACCCCG
     c2511   4  61 381 2346751 .. 2346770 -    -2  -4.52589   TGCCCGGAGACAAAA            GCCGCTGT CCGC ACAGCCCC             CCTCTGATCTGAACA
     c2528   3  58 456 2364860 .. 2364873 -  -2.3   -4.2828   CCTGATTGAGGAAAA               GCGTG ATGC CATGC                AGTCGCTGGTCCTGC
      yeeX   7 100  17 2368497 .. 2368519 - -16.4  -3.30956   AGAATCAATGAGCAA           TGAGGGTTGC CGG GCAACCCTCA           TTGAATAAAACGGGA
      wzzB   8 100  24 2385420 .. 2385445 - -14.7  -5.75945   ATCCGGCAAAAAAAA         CGGGCATGGTG TCAC CACCCTGCCCG          TTTCTCTTAAATGCA
     c2607   6  65 147 2452063 .. 2452074 -  -5.8  -4.05788   CTCCGTTAAAGTAAA                TGGC ACAA GCCA                 GACGGTGAAAGACAA
      yegW   1  54 422 2472275 .. 2472285 -  -4.6  -3.52113   CTGGAAAAGCTACAA                 GACG TGA CGCC                 GTTTATCGATTTTGG
      yehA   4 100  55 2477977 .. 2477997 -  -8.2  -5.76949   CATCGCTAAAAAAAA            GCCCCCTC GGAGA GAGGGGGG            AATGCAGACACCTTA
     c2645   5  71  43 2492653 .. 2492687 -  -2.1  -4.90217   TAAATACAGTAAAAA    CTTCCCCCA-TGCGAC GCTC GCCGCACTGGCAGAAC     TGCTGGCGTTAAAAG
      yehS   3  85 383 2503024 .. 2503050 -    -8  -4.62392   GAAGAATCAAAGAAA         TTCAGCGCCAAT CTG AACGGCACTGAA         ATTGCCATTACCTAT
     c2676   9  64 398 2523855 .. 2523870 -  -4.6  -4.16842   TTCATGCCGAACAAA              GCGCGA TCAG CCACGC               CTGGCTGAGTGGTGA
      mglC   4  50 372 2528053 .. 2528066 -  -5.9  -2.55015   AGGCGATGGAATGGA               GCGAG AAAA CCCGC                ACACCGCATTGTAAT
      yeiK   3 100  14 2544705 .. 2544736 - -14.4  -3.57406   TGCCCATCATAAATA      GCCGGGCCTGCATC TTGC GATACTGACCCGGC       TTGTTATCAACACTT
     c2707   2  52 126 2555438 .. 2555450 -  -4.8   -3.2614   CACGCTCTATACCAA                CACG TCGCG CGTG                GGCTGGATCATCGCA
      yejG   5  59 319 2568089 .. 2568109 -    -6  -3.37487   TTAGATCCTGAAACA            CGCCACCG TTATC CGGCGGAG            TTCTCTGGTGGTCAG
     c2727   4  79  69 2576840 .. 2576857 -    -7  -4.70613   AAAATCCCAAGAAAA             CCAACC TATTGC GGTTGG              TTTTTTTATATCTGC
      yfaP   3  95  38 2614157 .. 2614182 - -11.1  -4.75308   ATTAACATGTAAAAA         CGCCCGATAGC GAAA GTCATCGGGCG          TTTTCTTGAACATTG
      inaA   3  65  78 2635532 .. 2635557 -  -7.6  -3.53811   TTCAGCCGGGGGAAA         TTTTGCCCTG TTGTTG CCGGGCAAAA          GGCGATATTGAAATC
      yfaU   4  67   4 2644388 .. 2644420 -  -7.7  -3.43553   ATAACCACTAATTAA      CACAGGCCCACAG CCGATCC CCATGGGCCTTTG      ATATCAATAACTACC
      pmrD   3  57 156 2659484 .. 2659498 -  -2.1  -4.16101   AAAACACTACATAAA               CTTGC GCTAA GCAAA               GCCTATGCCTTGCTC
      nuoN   5 100  25 2672510 .. 2672528 - -11.7  -5.86061   GGGCACCAAAAAAAA             CCGCCGA ACATG TCGGCGG             CTTTCTGACTTACAA
      yfbS  12  74 353 2691661 .. 2691671 -  -3.2  -5.09225   AGGCTATTGAAAAAA                 TCGC TCA GCAA                 AAACTGGTCGATATG
      hisP   4  75 115 2705121 .. 2705148 -  -9.2  -3.59979   GTGGTTTACTGCAAA        CATCCACCAGCG GAAA CGCTGATGAATA         AATATAGATAATTCA
      emrY   7  55 324 2762690 .. 2762702 -  -6.3   -2.8552   CCTTAGCGATCAAAC                CATGT ATG ACATG                CTTGGCTGGCTGGCG
      yfdE   5  68 154 2770243 .. 2770257 -  -6.4  -4.09519   ACCAGTTAGAAATAA               CACCTG TTT CAGATG               ACAGTAAGCCTGAAA
     c2922   1  52 341 2784024 .. 2784035 -  -5.8  -3.03159   GTAACGTGGTGAATA                TGCC GCCG GGCA                 ATTCGCAACCGCGCG
     c2931   5  84  85 2793739 .. 2793770 -   -13   -2.6627   CCAATGGAGCACAAT      GCCTGATGCGACGC TAGC GCGTCTTATCAGGC       CTACAAACCAGCTCT
      gltX   7 100  20 2800249 .. 2800271 - -10.5  -5.73978   AGCATAAATAAAAAA           CGGCAGGGG TATCT CTCCTGCCG           TTTATCTTTTATGCG
     c2949   4  93  80 2814299 .. 2814314 -    -9  -5.08011   AAAATGCGTAAAAAA              GCACCT TTTT AGGTGC               TTTTTTGTGGCCTGC
      pdxK   5 100   6 2817256 .. 2817273 - -12.7  -4.65895   TGCCGCAGTGAAAAA             TGGCGCC CATC GGCGCCA              TTTTTTTATGCTTCA
     c2963   1  67 149 2826854 .. 2826887 -  -7.9  -3.54424   GCCGATGGGCTTAAA     CAGCGCCTTCGGGCC GTCT GGTCTGGTGGCGCTG      CCGCTGATGACTTCC
      yfeG   7  72 222 2831436 .. 2831456 -  -6.7  -4.29738   GTAGAGCGACGAAAA            GCGATGGCC TAC GGCGAGCGC            GAGCGCAATTTTCAG
      ypfH   5 100  40 2863734 .. 2863769 - -15.4  -3.26428   GAAGAAGTAAGCTAA    GTGGCCGGATAAGGCG TTAA CGCCGCATCCGGCCAT     GATGCCTGATACAGT
      perM   8  57 322 2871437 .. 2871462 -    -4  -3.93963   ATCAGCACCGATAAA         CCCGAAAAAC TCTCCC GTTTTGCGGA          AAAAGAGCTGCTTAA
      yfgE   8  68 408 2874619 .. 2874631 -  -2.6  -4.86731   CCTGCTGAAAGAAAA                CGGC GTGGA GCCA                GAAGTGGTGCTCTAC
      yfgF   2  56 396 2883251 .. 2883263 -  -2.6  -4.10657   TTATATTCTGCAAAA                CAGC GACTT GCCG                GGTTTTAATCAGGAA
      guaA   6 100  30 2887874 .. 2887893 - -12.2  -5.31275   CGTGAGTATAAAAAA            CCCTCTGT AGTA ACAGAGGG             TTTTGTTCATTCATA
      sseB   8 100 459 2921982 .. 2921997 -  -7.5  -5.49234   ACAGGCAATAAAAAA              CCGCC GAATTT GGCGG               TTTTTTATTGCTGGT
      hcaT   3  55  -5 2934699 .. 2934712 -  -2.4  -4.13282   AGCAGATCCGCAAAA               TGCT CGAATC AGCA                TGAGGGAACAACTTT
      yphB   7  86 123 2936645 .. 2936674 - -13.5  -2.66695   GGCGTTAGGAAAGAT       GCCGGATGCGGCG TAAA CGCCTTATCCGGC        CTACCGCTCCAACAC
      acpS   4 100  24 2963425 .. 2963461 - -11.6  -4.83759   AATTAAAGTTAAAAA    GTAAAACCCCCGTTCC TTACC AGTTCGGGGGTTTTAC    TTTATAAAGAGAACG
      yfiF   3 100   8 2980150 .. 2980175 - -19.1  -3.04517   ATTTTGCGGGAAAAT         GCCGGATGGCA GAGT TGCCATCCGGC          TGATTTATCAGGCTT
      kgtP   2  75 343 2986781 .. 2986797 -  -9.4  -3.51032   ATCCTGTAATCACAA              CCCCGT CCTGT ACGGGG              TTTGTTTTTTGGAGG
      tyrA   5 100   8 3001613 .. 3001640 - -18.6  -4.74801   CAACCTGATGAAAAA        GTGCCGGATGAT GTGA ATCATCCGGCAC         TGGATTATTACTGGC
      rplS   7 100  31 3006829 .. 3006850 - -11.5  -5.82281   AAACAGACAAAAAAA           GGGCCAGCC AATT GGCCAGCCC            TTCTTAACAGGATGT
      grpE   6 100  23 3012653 .. 3012678 - -14.7  -4.45544   GCGGAGTAACGAAAA         CGGCCCGGCAT TCGC ATGCTGGGCCG          TGATTTATTACGAAA
      yfjG   2 100 294 3016564 .. 3016580 - -12.3  -5.10077   AAAGACGTTAAAAAA              GGTGCTC AAT GAGCACC              TTTTTTCTGTCTGTT
     c3147   7  69 208 3021984 .. 3021996 -  -3.4  -4.78477   ACATATAAAAAATAA                TCTC GGTGT GAGA                TGCTTTACGTCTTCC
     c3205   4 100   9 3065307 .. 3065320 -  -8.1  -5.70829   AATATCACAAAAAAA               GCCAC TTAA GTGGC                TTTATCAATTAGGAG
      ygaU   2  49  38 3074949 .. 3074970 -  -4.3  -3.07816   GCGCCAGTGAGTTAA           TGCGCCAGC ATTT ACTGACGCC            AATTCCCATTATCCA
      stpA   6  66   5 3076720 .. 3076757 -  -9.1  -2.59039   AACGAGCTTGAGAAG   CGACGCCGGACG-CGCCA TAG CAGCGGCATCCGGCCTCA   GTAATTAGATCAGGA
      ygaC   4  59 256 3078053 .. 3078063 -  -8.2  -2.66272   CGGCACGCAAAGTTA                 GCCC GTC GGGC                 TGGATAAAAAATCTG
     c3241   7  77 328 3094712 .. 3094727 - -10.4  -3.55801   ACTAAGGTTGCCAAA              GGGAGC TGCG GCTCCC               TTTTTATTTGCTCAT
      ygaG   6 100  19 3096771 .. 3096795 - -13.6  -5.58209   TGAAAGGTAAAAAAA         CCGGGC-GGTG GTGT CACCTGCCCGG          CTTCTTTTGTTCCAC
      ygaA   7  68 107 3113088 .. 3113138 -  -9.7   -2.6072   CAGTCAATGAAGCGA TGACGGTCGGCGGCACCACGTTGC AATC GCAAAGCCGTGCCATCGAC-GCCA AAGAAATCCTGATGA
      ygbA  11  55 268 3137333 .. 3137352 -  -4.2  -3.72695   ATTGCCCTGATTAAA            GCC-CCGTG GGT CACGCTGGC            AACGGAAGACTGTGG
      ygbI   9  66  20 3141570 .. 3141604 -  -2.2  -4.77775   ATTTTATAAAATAAA    GTAGTCTCATGCTTC TTCTGT GAAGCATGAGTA-AC     CCGGCGTTATTGCAG
     c3302   2  79  48 3147686 .. 3147718 - -11.5  -3.06969   TAATGTATGCCAATA      TTAACCTCGGTAA TATCTCG CTACCGAGGTTAA      TTTTCACTTTGCAAT
     c3306   4 100  20 3149722 .. 3149743 - -12.3  -6.11229   ACCAAAAGAAAAAAA           GCCAGCCTC GCTT GAGACTGGC            CTTTCTGACAGATGC
      ygcR   5  63 168 3169389 .. 3169400 -  -5.8  -3.72576   CGCGCCCGGAGGAAA                GAGG ACAA CCTC                 CGCAGGCGTTCGTTG
      ygcF   7  81  19 3177578 .. 3177618 -  -9.4  -4.13973   AGAGACGACAAAGAA TATAAATGAGTAGAAGTCT TTAC AGA-TTCCACCCATTTATA  ACGCTTATAAATGTT
     c3339   4  47 426 3179156 .. 3179168 -  -4.1  -3.01726   GTTTGCTACACAAAT                TCCAG TAC CTGAA                TCACCCAGGTATGTG
       eno   2 100  25 3182053 .. 3182072 - -13.6  -5.28176   CTCAGCCATAAAAAA            TGCCAGCC CGAA GGCTGGCA             TTTTTAAATCAGATA
     c3363   2  44  58 3202949 .. 3202961 -  -4.1  -2.62038   TGGAAAATGATTAAG                CCATC GCC GATAG                ACAGATTTCATTTTT
      fucO   4  63  28 3206690 .. 3206704 -  -7.1  -3.30771   TTATATGCCGGATAA               GACGC GGCTA GCGTC               GCATCCGGCATTATC
      ygdE   5  53   3 3214973 .. 3215006 -  -6.1  -2.78996   CAGCCTGACGGAAAG    GGTAGCAGGCCGGAG ACGACG CCCCGGCCT--TACC     TGTTATCGCTCGTCG
      ygdL  11 100   6 3219861 .. 3219896 - -18.4  -2.75647   GTTTAAGCACAGAAC    CAGGTCGGATAAGACG TTCG CGTCGCATCCGACCTG     ATTGTTTACCCCTGA
     c3390  10  62  14 3228811 .. 3228827 -  -6.5  -3.61331   GTGAAATAAAACATA              CCGCC GGAAGAA GGCGG              TGCTTCAATCACACT
     c3404  10  58 428 3248014 .. 3248036 -  -7.6   -2.6989   AAATGAGTAAACTGA           CTCACCCGGC CCG ACCGGATGTG           GACTGGCGTCAGGTG
     c3404  10  58  99 3248347 .. 3248365 -  -5.2  -3.64703   TTTCCGCCATCGAAA             CCACGCTG CAA CAGTGTGA             ACTGTGGCATATGAC
      ygeD  10 100   4 3279961 .. 3279986 - -16.3  -3.27475   TCCTGCACCATAAGA         TTAACGCCGGT TAAA ACCGGCGTTAA          ATATTAATGACGGCG
      lysA   4  48 -74 3285694 .. 3285744 -    -4  -3.15544   TTCCAGCGCCAGTAA TTCTTCAATGGTCTGGCGACGGC GAATCA ACCG-CGCCTGACCATTATCAAA CAGAACTTCTGGTAA
      ygeV   4 100  11 3300417 .. 3300438 - -15.9  -3.14708   CGAAGTAAAAGGATA           TCCGGCCTG AATT CAGGCCGGA            TTCTCAGAGGTTATG
      yqeB   4 100   9 3308842 .. 3308867 - -16.2  -3.78329   TGTCAGTAATTTAAA         GGCCGGATGG GTAATA CCATCCGGCC          ATTTTCATTTAAGCC
      ygfS   8  78   6 3324756 .. 3324781 - -11.1   -3.1352   GGGCAATCTAATAGA         TTCTCCGCGCC TTTC AGCGCGGAGAT          TTCTTTCACAGAGGA
     c3468   9 100  82 3329881 .. 3329899 -   -16  -2.88854   AGCTTAAATAAATAT             CCTCCGGC ATA GCCGGAGG             TTTTTCAAATGCGCC
      yqfA   4  82  33 3339269 .. 3339310 - -12.4  -2.95073   GCTGGAAGAGTAAAT CTCTGTATCGCATCAGGCA TTTAT CGCCTGATGCGACACTG-G TGTGTCTTTTCAGGC
      serA   5 100  22 3353087 .. 3353109 - -15.6  -5.66684   GAAGGGATAAAAAAA           CGGGCAAGTC AGT GACCTGCCCG           TTAATTTTCAGAGAA
      ygfI   6  56  68 3357769 .. 3357785 -  -2.9  -4.11216   TCGCTATCTGGAAAA              TGCGTCC GGC GGACATA              TTCACCACGATCTTA
      yggC   9  75 421 3368077 .. 3368090 -  -5.2   -4.7657   GAAAAACCTGAAAAA               CCGC CAGCGC GCGG                CAAAGATTGGCGTAC
      yggR   4  74 219 3389809 .. 3389826 -  -7.7  -4.15044   CGGGCGCTCAACAAA             GGCAAAG TCGA CTCTGCC              TCTGCGGTTATTATT
      yggM   5  79  21 3394351 .. 3394396 - -12.1  -2.83403   TCTGGCTGAGTAAAT TTGTATTGCCGGATGCGGCGT GCGTGT ACGCAGCATCCGGCAA--CAA CTCATGCGTCATCGC
      speC   5 100  12 3402845 .. 3402866 - -11.5  -5.30616   TTACGCAAAGAAAAA           CGGGTCGCC AGAA GGTGACCCG            TTTTTTTATTCTTAC
     c3559   3  55 266 3409113 .. 3409123 -    -4  -3.73647   TTTATCCACCAATAA                 TAAC ACT GTTA                 ATGCCCCCTTCCCCT
     c3564   2  74 314 3412873 .. 3412904 -  -7.5    -4.258   GTACTCACCAATAAA     TAAGCGTCAATACGG TGCT CCGT-T-GACGCTTA      CAGTCGCAGAGGGAA
     c3571   2  50 419 3421023 .. 3421039 -  -3.7  -3.40019   ATCAATGGTAAAAAT              TTAACAG AGA CTGATAA              CTTATATTCCGTGGA
     c3575   5  56 171 3425750 .. 3425760 -  -5.4  -3.29144   TGATGTCCTTTATAA                 CTGT CTT ACAG                 GGCGTATAACACATC
     c3579   8  73  -2 3427941 .. 3427964 -    -9  -3.48276   CTGGTTGTCACAGAA          TAAGCCCGGTA AAA TA-CGGGCTTA          TGAACGACATCTCTT
     c3602   0 NONE
     c3609   2  71 201 3448099 .. 3448117 -  -8.1  -3.75105   CGAAGGCAGTAACAA             GCGCGAC TTGAT GTCGCAC             TGAAGGGTGCGGCCA
     c3652   4  73 328 3487443 .. 3487458 -    -9   -3.5394   AAACCGGCTGGCAAA              CAGGCT GAAC AGCCTG               CTCCGGCGTTTCGAC
     c3661   9  82 451 3498091 .. 3498101 -  -2.4  -5.40072   CCCGTGGTAAAAAAA                 CGTC CCC GGCG                 GCCCAACTTCCCTTA
     c3667   6  56 336 3503346 .. 3503365 -  -3.6  -3.77188   ACTCAAAGACAAATA            TGGTCA GACGCTGG TGACCA             GAAAAATGGAAACGG
     c3685   3  50 314 3511117 .. 3511135 -  -5.9  -2.76171   ACGGAGGCAAGAGCA             GCCCTGC ACATG GCAGCGC             TTGTGGTAACCTGGT
     c3692   9  70  69 3520122 .. 3520135 -  -2.5  -4.88736   TATGACTCATAAAAA               TATAT TCCT ATATA                TTTAGTTCATATAAT
     c3717   6  68 257 3550141 .. 3550159 -    -3  -4.68545   ACGGAAGATAGAAAA             CCCCATGC TGC GAATGGCG             GTAAGCTCACTGTTT
     c3717   6  68  48 3550344 .. 3550368 -  -3.4  -4.59853   TGAAGGTGGTAAAAA          GCGGCAGCAA TAGCC CTGCGGCGGC          GGCAAAACCGAGAAA
      yqhC   2  44 123 3575764 .. 3575783 -  -2.1  -3.16288   TAAACGCCATGAAGA            TCAGGTA ATGACG TTCCTGA             TGATCCTGCCAATTG
     c3749   3 100   7 3580538 .. 3580564 -   -13  -5.73339   AGAATGATAAAAAAA         TCCCCGGCAGCA TTC TGTTACCGGGGA         TATTTTTTAACGTCC
      sufI   6  86   8 3590545 .. 3590578 -   -14  -2.52015   TGCATACTGAGTAAT     TTTCAATGCCCCAC CACTCT GTGGGGCATTGAAT      TGGTCCATTACGGTA
     c3766   5  47 354 3600259 .. 3600272 -  -4.5  -2.78384   TCTCTGTCTATGAGA               GCCGT TAAA ACGAC                TCTCATAGACTTTAC
     c3770   3  85   9 3603007 .. 3603030 -  -8.1  -4.61231   TGACATTTCTAAAAA          GAGGCCGGT GCTGCT ACCGGTCTC           AGCCCAGATTAGCCA
      ygiD   5 100   9 3622036 .. 3622062 - -18.1  -3.17319   GCTAACTCAGCAACA         CCCGAAGCCAG TCATT CTGGCTTCGGG         TTCTTTTATTAACCT
      ribB   4 100  26 3629562 .. 3629580 - -12.4  -4.51363   CACTAAACAGCAAAA             TGCCGGGA ACA CCCCGGCA             TTTTCATATTTAGTA
     c3800   8  91 199 3633955 .. 3633974 - -11.4  -3.71649   GGCTGAAACGGGAAA            GCCCCTCC CGAG GAAGGGGC             CTTATAGAAGGAAAG
      uppP   4  65  22 3643868 .. 3643881 -  -8.1  -3.30124   CCTTAGGTCGGATAA               GACGC ACAA GCGTC                ATATCCGACACTATA
      ygjD   2  42   6 3650086 .. 3650118 -  -3.4  -2.52464   TGTTGCTTTAAGTGA     GGACGGTGCCGGAAA TTGC TCTCCGGCACC-TAA      TAGTTTTACGCGGCC
     c3820   5  75  27 3654394 .. 3654414 -  -9.1  -3.60948   GAAGAGATCCTGAAA            CTGTCTGAA GTA TTCAAACAG            TTCCGCCTGGTGCCG
     c3835   4  55 -34 3666636 .. 3666651 -  -3.2  -3.86194   AAGGCTGCGGAGAAA              CCGTAG AGGT CCACGA               AGGGCAAATCGTTAT
     c3840   6  66 442 3673669 .. 3673681 -  -9.1  -2.66733   GGGGAATCGACAGTA                GCCTG CAA CAGGC                CGGAGGTTTGAGTCC
      ygjV   1  45  10 3681169 .. 3681179 -  -2.4  -3.34517   ATCGTCTGGCAAATA                 GCGC CCT GCGT                 AACTAATACTTAGCC
      yhaJ   2 100   5 3692663 .. 3692688 - -13.5  -3.85878   GAACAAGACTAATAA         TTAAGCACCTT GTAA AAGGTGCTTAA          TCGATTATTTTCCGC
     c3867   8  68  91 3694589 .. 3694625 -  -7.2  -3.81755   ACCGCGTAAAGACAA   GT-TGCCGGATGCGGCG TAAA CGCCTTATCCGGCCTAC    AAAACCCAACAACAT
      yhaD   4 100 417 3707500 .. 3707527 -   -15  -4.25104   CCCTGGGCACCAAAA        GCAAAAACCCGC CGAA GCGGGTTTTTAC         GTAAATCAGGTGAAA
      agaR   5  76 102 3715062 .. 3715073 -  -5.8   -4.7416   GTAAAATGTTAAAAA                GAGG ACAT CCTC                 CTGCCGACTGGGAAA
      yraL   5  53 311 3726385 .. 3726398 -  -2.3  -3.89881   ACGAACCGGGAGAAA               GCCTG CAAC CAGCC                TGCCATATCAGTCAA
      yraL   5  53   6 3726673 .. 3726703 -  -3.9  -3.65199   AACTCGCCAGGTAAA       GGCGTTGTAGC GCTATTCCT GCTGCGACGCC       TGTAATCACTCTCCC
      yraQ  11  77  55 3731222 .. 3731280 - -10.5  -3.45324   TACGTTTATTAAATA GCAGCCCTTGTAATGCCTGATGCGACGCT TGC AGCGTCTTATCAGGC-CTACAACGA-TGC AAACCGTAGGTCGGA
       mtr   3  85  40 3738140 .. 3738166 - -11.6  -3.48276   CGCTGCCCTACACAA         TGCCTGATAAGC GAA GCGCATCAGGCA         TTGTGTAGGCAGCAG
      yhbX   4  64 159 3753443 .. 3753462 -  -2.1  -4.68593   CTGACGATGGAAAAA            GGCGA CTCGGTGTTC TCGCC             AGATGATCGTATCGG
      murA   5  57 360 3768353 .. 3768368 -  -3.3   -4.0371   GATGCTCGACAGAAA              CAGAA GAAGTG TTCTG               AATGAAAGCGACTAA
      mtgA   4  52 427 3782133 .. 3782146 -  -5.9  -3.06162   GACTGGAGTGGAATA               CCGCG CTAT CACGG                TACCATTGAGACGGA
      yhcH   7 100  29 3794125 .. 3794147 - -16.4  -4.46854   CGAGGTAACAATAAA           TTCGCCAGAC AGT GTCTGGCGAA           TTTATAAAACGAGCG
       mdh   6 100  23 3806771 .. 3806788 -  -8.4  -5.86609   GTAAAAAAACAAAAA             CCGGAG TCTGTG CTCCGG              TTTTTTATTATCCGC
      yhcO   2  60   9 3809307 .. 3809327 -  -8.1  -2.78384   TCTTGTCCGACGATA            TTGCCCCCG GTT CGGGGGCTT            TTTTTGCGCTAATGA
     c4013   3  69  56 3830466 .. 3830501 -  -4.6  -4.47707   CTTCAGGAAAAATAA    TTTGTGACGCGCGGTG TTTC CATCGCGCTTAGCAAA     GAACGTAATCAACGC
     c4025   2  69 -48 3841721 .. 3841748 -  -9.8  -2.71745   GTCGTAAGAATTAAC        CTTCGCATCGCC GTAT GGCGACGCAGAG         CGAAGTGCGAGCGAT
      envR   4  83 315 3844242 .. 3844256 -  -5.6  -5.21683   AGTGAAAAAAAGAAA               GACCGG CAA CCTGTC               AAAACGAAGCCGGTT
      yrdB   4  66 115 3861005 .. 3861018 -  -2.3  -4.77173   GTCCCACAAAATAAA               CGGCT GGAG AGCGG                ATATCTGTATCTCGG
      yhdL   7 100 -63 3869830 .. 3869870 - -17.8  -3.60151   CGTCTGAAAGCAGAA  GGCCAGTGGTAAAAAAGT GATTT ACTTTCTTGCCACTGGCC  TCCCAGTTCCCCCGA
       bfr   1  93   7 3897600 .. 3897621 - -13.7  -3.14931   TGGATCTCTTATTAA           CCGGGAGGG TTCT CCCTCCCGA            CACGGCTCAACCTTC
      yhfA   6  64   6 3916773 .. 3916796 -    -6  -3.79687   ACGCCGGATAAAATA          CTATCCGGCT TCAC AACGGGATAG           TTAAATCACGCGGCA
      argD  10  70  25 3920296 .. 3920323 -  -9.8  -2.93853   ATACAGGCTAAACCA        TCGGATGAGGTG TTCA CGCCGCATCCGA         CATCTTTTGCCTGAT
      yhfS   6  66   1 3931103 .. 3931115 -  -6.3  -3.90048   TTCTTTTCAAAAATA                TCGTT TAC AACGA                TTAAATGCTGGCAAT
      yhgE   5  60 100 3956709 .. 3956743 -  -7.9  -2.79023   CAAGTTCATTAATGA    GTA-TGTCCGGCAGAG AGGA CTCTGCCGGATTTTAC     GACGTAATGGCCTGA
      envZ   4  91   6 3961354 .. 3961375 - -10.1  -4.85195   AAAACAATCTAAAAA           CGGGAGGCA CCTT CACCTCCCG            TTTTTTTACCCTTCT
      bioH   1  40 241 3970432 .. 3970442 -  -2.4  -2.78934   TTACATACTGCAAAC                 CGGC GAC GCGG                 TACGTTTTAACGATT
      malQ   7  66  10 3974550 .. 3974589 -  -9.3  -2.78018   ATTCGGCATTAATTA  GTAGGCCGGATAAGACGC GTCAA GCGTCGCATCCGGCAT-C  AACCGCACTCTACTT
       ggt   6  95   7 4023553 .. 4023578 - -14.8  -3.21276   CTTGCCCTGACAATA         CGGCCCTCTT CCCACT AAGAGGGCCG          CTAACCTTAATACCC
      livJ   5  63  69 4036968 .. 4036979 -  -7.2  -3.30124   TTGTAGGCCGGATAA                GGCG TTTA CGCC                 GCATCCGGCATGAAG
      yhhM   5  50  81 4043646 .. 4043666 -  -2.5  -3.65902   TCCACTTTACCGAAA            GATGGCC CGCAGAT GACCACC            GCCGAAAAGGTGCGG
      yhhM   5  50  47 4043662 .. 4043700 -  -5.4  -2.62263   ATGGCCCGCAGATGA  CCACCGCCGAAAAGG TGCGGATTTT CCTTTTCGGCG-TGT   TTGAACTGCTGGTCT
      yhhP   6  81 151 4047237 .. 4047255 -   -11   -3.4252   TCGTAGGCATGATAA             GACGCGAC AGC GTCGCATC             AGGCATTGTGCACCG
      yhhS   6  66 222 4048935 .. 4048949 -  -9.2  -2.58539   AAGATCAGCAACGTA               GCCGCG ATC CGCAGC               TGCAAGTGGTAACCA
     c4275   9  65 458 4057018 .. 4057028 -  -3.2  -4.56597   TCGCCTGCTGAAAAA                 GCTG CAA CAAC                 AGTTTGGCACCGCCT
     c4275   9  65 285 4057186 .. 4057201 -  -3.9  -4.37092   ACGTGTGCTACAAAA              CGCGG TATTAC CCGCA               TTCCCCGTGCGCCGT
     c4281   2  61 451 4061638 .. 4061668 -  -6.9  -3.39668   GGCCAAACGTGACAA      GCTGGCAAACG-GC TGTT ACTCGCTTGCCAAC       CAGTTCACCCTGTTT
      yhiH   3  67 446 4064179 .. 4064230 -  -7.8  -3.53224   GAGGTTCGGGTTAAA GCGCATCCGGGTTTCCAGCGATACC AAC GGT-TCGCTGTTATCACGGTAGCGC GCGACAAAGCTGTTC
     c4300   5 100  19 4081618 .. 4081644 - -13.8  -3.71649   GCGTTAAATGTTAAA         GGGCTAAGAGTA GTG TGCTCTTAGCCC         TTAGCTACGTTTCCG
      chuS   6  84  15 4084958 .. 4084981 -  -8.8  -4.34866   ATTGAACAATATAAA          GAGGCCCAGC AACA GCCAGACCTC           CCGTTAATTATACGT
      yhiD   4 100  21 4093955 .. 4093979 - -14.4  -3.72743   GATCATTAAAACCAA          CAGGAGTACC GCACT GGTACTCCTG          CGAATAAATAACTAT
      yhiW   7  82 318 4102284 .. 4102317 - -12.6  -2.92667   GTAACGTGTAAATGA     GAGTAAGGTTGAAC GTGAGG GTTCAGCCTTACTC      TTTCCTGCTAACCAT
      yhjG   6  80 142 4114848 .. 4114872 -  -8.5  -4.26019   TAATCAGAGTGAAAA          GCCTGATGCGC TAC GCTTATCAGGC          CAGAATTTCCATACA
     c4351   6 100  51 4138627 .. 4138651 -   -15  -5.00339   AGTAAGAACGAAAAA          GGCCGCAGAG TTTCC CCCTGCGGCC          TGATCCGGGCGCAAA
      bisC   0 NONE
      yiaF   6  68  10 4157343 .. 4157361 -  -7.4  -3.72695   ACTGCGTGGAGTAAA             GCCCGA TAATCGC TCGGGC             TTTTACTCTTTATTG
     c4376   6  49 243 4158770 .. 4158780 -  -4.6  -3.05463   ATGCGTTTGATTCAA                 GCCA ACC CGGC                 ATTAAGTAAGCAGTT
       bax   6 100  15 4173854 .. 4173883 - -15.1  -4.33274   CTGATACGAGCAAAA       GCCTTATCCGCCT GACA AGTCGGATAAGGC        TCGAGGAAATGCAAT
      yiaI   8  73 313 4178330 .. 4178342 -  -9.1  -3.54741   TACCAGCGCCTGAAA                GCACG CGG CGTGC                TGATGGTGCCGGGGC
     c4407   5  82 333 4188212 .. 4188232 -  -3.1  -5.22943   AGCAAATGGAAAAAA            TGGGACGAG ATG CTCGCCTCG            CCGTGGTTCACCGTC
     c4419   3  72  35 4203790 .. 4203808 - -10.4  -2.91264   CCTTTCACTGACAGA             GCTGATTT CCA AAATCAGC             TTAAAAAAAGCCTTT
      cysE   7  74   6 4215874 .. 4215920 - -10.1  -3.22777   GTTGAGAGATTAAGA TGCGGTAG-GCCGGATAAGGCG TTCA CGCCGCATCCGGCACGATCACA GAATGTCAGATCCCA
      yibD  12  55 -25 4223247 .. 4223257 -  -2.4  -4.07246   CTAGCGCAAATTAAA                 GGCG CTA CGCG                 TAATGCGATGGTGCG
      waaL   7  82   7 4229946 .. 4229985 - -12.5  -2.80493   TCTTTAATAGATAAT  TTTGAAATAAAATCAGC TTCCTT GCTGATTTTATTTCACA   TATTCATTACTTATC
      mutM   3  57  52 4241270 .. 4241289 -  -7.2  -2.57132   TTCCTGCCGGAGAAT            GTCCATCAG GCG CTGATGG-C            GAAGTTAGCGTAGCG
      pyrE   7 100   8 4246094 .. 4246117 - -16.8  -2.77523   GTTGCAGTAAGATGA          CGCCGGATGA CTTT TCATCCGGCG           AGTTTCGTTAAACGC
     c4472   5  62  68 4251952 .. 4251965 -  -4.5  -4.07568   GTCTCGTTCCCAAAA               CAGCG TTGC CACTG                CGTGAGACGGGCGCT
      gltS  10  86   9 4258297 .. 4258318 -   -13  -3.08314   TCGAATGCGTAAAAG           GCGGCGGT GAGAAG ACCGCCGC            TTCATCGGTTAACCC
     c4482   2  70  30 4263694 .. 4263708 -  -5.6  -4.41616   ACTCTGGCAAACAAA               CGCGGA AGG TCTGCG               CAATGGCATGTGCTT
     c4494   3  55 337 4277391 .. 4277401 -    -4  -3.73647   TTTATCCACCAATAA                 TAAC ACT GTTA                 ATGTCCCCTTCCCCT
     c4498   5  60 260 4283273 .. 4283284 -    -3  -4.38154   ATATCTCCTATAAAA                TACT CAGC AGTA                 TTAAACCACCTTATC
      insI   6  68 291 4291657 .. 4291675 -  -8.9  -3.05844   TTGGCCACCTGAACA             GAGGTGA TATGC TCACCTC             AGAACAACACAGGTG
     c4511   2  51 292 4296579 .. 4296591 -  -4.8  -3.06696   TGCGCTTCTAACACA                TCCG GCTCT CGGA                CAGAATCATGCCTTC
     c4531   3  63 335 4310072 .. 4310091 -    -5  -4.09685   CGGTAGCTCTCAAAA            TGCCAACT CACG AACTGGCA             ACGCTGGTACAGCCG
     c4549   5  77 398 4326462 .. 4326480 -  -2.2   -5.4387   AGATAAAGTAAAAAA             CCATCTGC ATA GCGGGCGG             CTTTGACACGGCCCC
     c4567   7  55   3 4336070 .. 4336082 -  -3.4  -3.88498   CTGGCAGATATCAAA                TCAG TCAGC CTGA                CATCAGAACGGTTTG
     c4572   6  64 -24 4338330 .. 4338343 -  -6.7  -3.69395   TGCATCAGGGAATAA               CCAGT CTCA ACTGG                TTGCCACTCCCGTCC
     c4579   7  58 107 4341437 .. 4341448 -  -4.4  -3.78909   GAATTACAAAACCAA                TTGC CCCT GCAA                 ATTTGGCAGTAAAAT
      nlpA   6  56 167 4343783 .. 4343802 -  -2.8  -4.07687   ATTGGCGGTCCAAAA            GC-CAGCAT TTT AAGCTGTGC            AGAACCATTAAGTAG
      dgoT   7  91  55 4372098 .. 4372119 -  -9.4  -4.87807   GCAAGATAGTAAAAA           GCCGATGC CTGACC GCACCGGC            TTTAAGAAAGTGGAT
      yieG   5 100  21 4396964 .. 4396988 - -12.2  -5.65927   GATCTAAATAAAAAA         CCCGCCA-GCA ATCA TGCATGGCGGG          TTTTTAACGCGCTAT
      yieK   5  78  13 4399760 .. 4399787 - -10.6  -3.22668   AAATGTTGGAGAACA        GGCCGGA-GCGTA ATT CACACATCCGGCC        TTATTTTTAATCTTA
      yieO   0 NONE
      ilvY   4  66 395 4457498 .. 4457517 -  -3.4  -4.62069   TGCCGATGCCAAAAA            CGCCTGCA TTTT TGTTGGCG             TGCGCCTGAGCCGCG
     c4712   6  76 427 4475017 .. 4475030 -  -8.1   -4.1899   GCAGTGGATTGAAAA               TGCCG TGCG CGGCA                CCTTTGATCATCAAT
      aslA   3  61  38 4484464 .. 4484477 -  -6.7  -3.30124   CTGTAGGCTGGATAA               GATGC GTCA GCATC                GCATCCGGCAAAGGC
     c4735   6  84   0 4502909 .. 4502959 - -13.2  -2.60257   AGACGGTATAATTTA CGATTCCGTTGCCAGATGCGGTGC GCC ACACCGCATCCGGCATCAGTAACT TACTTAGTGCACTTC
      yigK   2 100   8 4512821 .. 4512850 - -14.3  -3.29471   GCGTCATCAGAGTAA       GTCGGATAAGGCG TTTA CGCCGCATCCGAC        ATTATTTTCACGCAT
     c4760   7  85  -6 4526141 .. 4526166 - -11.9   -3.3506   GCTAAACCTGCACAA         GGGGTGAAAGG ATGA CCTTTTACCCC          TTGAAACGGGAGCCA
      rfaH   1  46  46 4550126 .. 4550139 -  -4.5  -2.52623   TGGCGTGGAGAAGAT               GCC-GC ATG GCTGGC               TGCCACCACGGATGC
      fadA   4 100 161 4553093 .. 4553111 -  -9.5  -5.76633   TGAGATATAAAAAAA             CCCGCCC CTGAC AGGCGGG             AAGAACGGCAACTAA
      mobB  12  87  68 4566310 .. 4566329 - -13.6  -2.89205   CAAATTAAGCGAAAG            GCCCAGTC GGAA GACTGGGC             TTTTTTGCGTTGGTG
      yihG   4 100   3 4571125 .. 4571158 -   -14  -3.73042   TTGCTCATTAAAATA     CTCACTCGCCTCTG CTCATT CAGAGGCGAGTAAA      ACTTACTTTTCCTGC
      glnL   5  60  78 4580694 .. 4580707 -  -5.9  -3.63627   GTCGTACAGGTTAAA               CCCGC TCCA GCGAG                CGCACGTTCAAGCAC
      glnL   5  60 -34 4580808 .. 4580819 -  -5.8  -3.67792   TGATAGGCAGGTAAA                CCGA GAAC TCGG                 TATGACCTGGCCAAC
      yihW   1  60  30 4588900 .. 4588926 -    -8  -2.75481   GCTGAAGCTTAATTA         GTGGCCGGAT GTGCTTA ATCCGGCCAA         CGAAAACCGTATCAA
     c4836   3  85  23 4600563 .. 4600581 - -10.4   -4.1899   TTACTTGACTGAAAA             GGTTTTCA ATC TGAAAACC             TTTTCTGGGCCCTGG
      fdhE   4  64 184 4603601 .. 4603627 -  -3.3  -4.58213   TAAGGAATGACAAAA        GTTTTTT-TATT CATG AATATAAAAAAC         CAGATGCCCTTATTC
      yiiL   3  71   6 4612737 .. 4612765 - -10.2  -2.83403   TTCTTCTGATGAAAG        GGCGGTGCTGGA TATTT TCCGGCACCGCA        ACTCATTAAGGCAGG
      rhaT   4  62  13 4619102 .. 4619135 -  -6.7  -3.55444   TGTTTACCCGGGAAA     CCGGGATGACGCC CAGCCAGT GGCGTCATCTCAA      TTCGCAGAAAGATTA
     c4860  10  74 278 4620825 .. 4620839 -  -5.6   -4.6902   GCAGAATTTGAAAAA               GCGGCA GCT TCCCGC               TTTGGTTCCGGCTGG
      cpxA   9  82  -9 4623253 .. 4623269 - -12.3  -2.91395   ATCCTGCCTACAAAT              GCGGAGT TTA ACTCCGC              TTATACAGCGGCAAC
      tpiA   4 100  10 4630366 .. 4630388 - -13.5  -3.56972   AGTTTAGGAAAGTAA           GTGCCGGAT ATGAA ATCCGGCAC           CTGTCAGACTTAAGC
       fpr  10  80 241 4633121 .. 4633143 - -10.8  -3.41024   CCCTGCAACAGAAGA           TATTCTTCAA TTG TTGAAGAATA           AGTCGGATAACAAGC
     c4894   8 100 181 4651849 .. 4651874 - -16.3  -3.10164   GTAGTGATTATTGAA         CAAAAGCTGGC AGTT GCCAGCTTTTG          TTGTCACCCCTAAAC
     c4903   1  40 272 4664287 .. 4664297 -  -2.4  -2.71712   TCGTGGCGGGTAAAC                 CAGG TTT CCAG                 ATTAGGCACCCGACG
      yijO   3  66 156 4674311 .. 4674323 -  -9.1  -2.82834   TAGCGGACGAGGATA                TCCGC CGG GCGGA                TGTTGCGCTGTTAAT
      udhA   4  45 426 4688725 .. 4688740 -  -2.6  -3.21872   GTGAAAGAGAGCGAA              GCA-TTC ATT GAAGTGC              CGTTGTTTGATGAGC
      trmA   0 NONE
      coaA   8  90   7 4706300 .. 4706317 -  -9.1  -4.80417   CAGAAAAATAAGAAA             GGGGAGC ATTA ACTCCCC              TTTAAATTATTTGCG
     c4938   3  95  37 4710576 .. 4710604 - -13.2  -3.30159   TTAATCGTTGCACAA        GGCGCGAGATTG GAATA CAATTTCGCGCC        TTTTGTTTTTATGGG
     c4942   7  62 223 4712438 .. 4712449 -    -3  -4.30448   AAAGCGAATGCAAAA                TTTG AGGT CAAA                 GCCGCTGCCTTTGAA
      thiH  12  91 202 4721727 .. 4721740 -  -9.5   -4.8384   CAAATAACGTAAAAA               CCCGC TTCG GCGGG                TTTTTTTATGGGTGT
     c4960   3  51  47 4732818 .. 4732845 -    -2  -3.72576   TCCGCCGTGAGCAAA        TGCAGATGTCGAT CCC ATCGCCAT-TGCT        GAAAGCGCCATCATT
      purD   4  87  46 4735749 .. 4735776 - -10.4  -4.36914   CGGCGCTGGAGAAAA        CGGGCGGCAACA AAAC CGAAGCCGCCCG         CCAGTTAGGGATCAC
      yjaB   1  42  12 4744837 .. 4744855 -    -3  -2.91807   GTACGAAACCTAAAG             TTCAGCCC ACC GGGATGAG             AAAAAAACCGCCTAC
      iclR   5  49 406 4751135 .. 4751151 -  -4.3  -3.09327   TGATGCCATTGAAGA              GTACGGC AAC GCCATTC              GCCAGCTTGCCGCTG
      pepE   6  85   7 4759001 .. 4759021 - -11.2  -3.45742   GCACTATGAACAAGA            TGCCGGAT CATGT ATCCGGCA            ATTCACTTAAAAACG
     c4999   7  72   8 4775488 .. 4775515 -  -8.5   -3.6215   CTAAGTCATGGGAAA        GGTGCCAGT TTTCGCACTC ACTGGCACC         TTCATTCTTAATGGC
     c5012   5  67 314 4788009 .. 4788028 -  -3.5  -4.52803   GAGAAACGCACAAAA            CTGTCGC GACCGA GCCACAG             TACAGCGAAAAATTT
      yjbK   2  73 275 4791224 .. 4791243 -  -4.3  -4.77567   ACGTTCAGAAGAAAA            GTGAACG TACTCT CATTCAC             AACCTAACGATGAGG
     c5027   5  79 102 4803372 .. 4803397 -  -8.9   -3.9281   ATTATCGGTAAACAA         CGTAACGGCCC AATC GGGACGGTACG          CCTGACCTTTAACGG
     c5033   7  65  35 4810873 .. 4810885 -  -3.3   -4.4727   GGAAGAGCCAGAAAA                CCAGG GCG CGTGG                CGGCAGATTCGTCAT
     c5040   1  44  -7 4818519 .. 4818532 -  -2.3  -3.16191   TTACATCCTCAGGAA               TCAGC ATTA GCTGG                ATGATTCTGGTCGAT
      uvrA   6 100   8 4823582 .. 4823600 - -12.4  -4.08958   ACTCTGAAAGAAGAA             GGCCGCTC TGA AAGCGGCC             TTAACGATTACAGCA
      soxS   6  82   9 4829587 .. 4829610 - -12.4  -2.71731   TGGATGGGGTAATTA          CCCGCGCG GGAGTTAA CGCGCGGG           CAATAAAACTACAGG
     c5058   5  59  -2 4834190 .. 4834227 -  -6.1  -3.38604   GAGGAAAATCAGTAA   TCTGCATGGTTGGCGGG CGAG CCCGCCAACCCGACTTA    CACTGGCGTTAACCA
      actP   2 100  10 4836311 .. 4836334 - -13.2   -4.1552   GATGTTCTGAAGAAA          TTCCCCGATC AAGC GACCGGGGAA           GGGGAGAGATTAATG
     c5073   3  54 121 4847424 .. 4847437 -  -5.3  -3.31269   CGGAGATCAGATTAA               TCATC TGGT GATGA                AGATTATGTTATTGA
      yjcO  12  80 367 4849737 .. 4849766 - -10.7  -3.30124   TTGTAGGTCGGATAA       GGCGTTTACGCCG CATC CGACATCAACGCC        TGATGCGACGCTTGC
      yjcO  12  80 253 4849851 .. 4849880 - -10.7  -3.30124   TTGTAGGTCGGATAA       GGCGTTTACGCCG CATC CGACATCAACGCC        TGATGCGACGCTTGC
      phnP   4  47 107 4873257 .. 4873277 -    -4  -3.04144   CCGCCAGTTTGAAGA           TCGCCGCAG GCAG CTG-GACGA            TCGCCAGCGCCAGCT
      basS   4  62 328 4890379 .. 4890389 -  -6.8   -3.5594   AATCGACCGTTGAAA                 GGTG CGA CACC                 AGCGGCGTCAGATAT
     c5135   1  51 334 4908652 .. 4908675 -  -5.2  -3.07522   ATATTGGGGAAGAGA          CTCTGGCAAC GGAA ACTGCCAGTG           CTGTATGAAGATTCC
      lysS   5 100  17 4910057 .. 4910080 - -15.4  -3.27298   TTGCGGAATGACGAA          CGAAGCAGTC GCCT GACTGCTTCG           TTCATTAAAGTGAAA
     c5146   5  71  52 4922245 .. 4922263 -  -8.1  -3.75105   CGAAGGCAGTAACAA             GCGCGAC TTGAT GTCGCAC             TGAAGGGTGCGGCCA
     c5175   4 100 143 4938055 .. 4938075 - -13.3  -3.94344   AGTATATAAAGACAA            CCTGAGGCC GTG AGCCTCAGG            TACCAGTGTAGTAAT
    papG_2   9  59 270 4940549 .. 4940561 -  -6.3  -3.31144   GGTGGACTGGTATAA                CAATC GAC GATTG                CTGGAAAGGCTGGGC
    papG_2   9  59 149 4940662 .. 4940682 -  -4.5  -3.91674   TTCACAGATAAAACA            CTCTCCAGG AAA CCCGGGGCG            GTTCAGATAAAGCGG
     c5199   5  65 178 4953379 .. 4953399 -  -5.4  -4.07885   GACGGTTCGTGAAAA            CGATGAAG GAAGA CTACATCG            CGTTCATGCCGAAAC
     c5205   3  57  63 4961114 .. 4961126 -  -4.8  -3.70109   GAGATCATCCAATAA                CGGT TACTC ACCG                ATCTTCTTCATGGTA
      yjeJ   3  45 427 4981798 .. 4981819 -  -3.6  -2.95894   TATAAGATTCAGACA           CGGACGAC GCGAGT GGCGTCCA            GCTCATTGATTATGG
      yjeJ   3  45 230 4981998 .. 4982016 -  -3.1  -3.12668   TACTGCGACAGGTAA             GCAAAGC AACTG GCTTTCC             GGGCAACACGGAGAA
       blc   2  86 459 4985428 .. 4985451 -   -11  -3.92467   AACAATAAGCAATAA          CGGTACGACA GCTG TGTCGTGCCG           TTTGTTTTTTCTGTG
      yjeP   3 100 101 4994073 .. 4994112 - -14.5   -3.8647   ACTGATCATATGAAA  TCCTG-CAACTCATCGTC TCTCC GGCGATGAGTTGTCAGGA  AGTAATGCGTATGGA
     c5271   3  62 173 5020180 .. 5020192 -  -3.3  -4.35353   AATCAAAAACAATAA                CACCG CGG CGGCA                CTGGCGTTCAGCGGA
      yjfN   3  63  35 5024039 .. 5024050 -  -7.2  -3.30124   TTGTAGGCCGGACAA                GGCG CTCG CGCC                 GCATCCGGCATTGTT
     c5293   6  69  77 5034059 .. 5034072 -  -8.1   -3.6422   TACCCGTGCAAAATA               CCAGC GTCA GCTGG                CTCGCGCTATCAAAC
     c5298   4 100  11 5036888 .. 5036922 -   -11  -4.92783   AATTTATGAGAAAAA     TAGAAACGCTACAA AGCTAAA TTATAGCGTTTCTA     TGTAAAATAATTAGC
      ytfE   6  59 463 5047966 .. 5047976 -  -6.8  -3.14132   GGCCTGGCCCAGGAA                 GGTG TGG CACC                 GAAAGCGTTCGCTAA
     c5322   5  70   2 5065800 .. 5065815 - -10.4   -2.6175   TACAGCTCAACCAAT              GCCACC TGCG GGTGGC               GTTATTTTTTTGCGA
       fbp   1 100   8 5071628 .. 5071649 - -15.9  -4.87665   GCGCAGCGATAAAAA           CGCCTCTCC GTGT GGAGAGGCG            CAGGAGCTTACGCGT
      yjgA  10  74 165 5074187 .. 5074197 -  -8.2  -4.15044   GGTCTGGCGAAGAAA                 GCGG AAG CCGC                 GCAGTAATTCACAGC
      yjgR   3 100 124 5107348 .. 5107371 -   -14  -3.46482   AACCGAATGAACGAA          TAAAGGGAGC GAAA GCTCCCTTTA           TTATTGTTAGCAAAG
     c5387   2  53 171 5131149 .. 5131166 -    -2  -3.96216   CTGGCAGTGAAATAA             TTACGA TCATGC TCGCAA              ATTTTCTGCTGTTCA
     c5398   1  42 161 5142819 .. 5142835 -  -2.2  -3.07895   GGGACTGGGAATACA              GCTTCT GAATG AGCAGC              AAAATGAGATACCCC
      gntP   5  67 144 5144525 .. 5144538 -  -8.1  -3.50393   TTGTAGGCCAGATAA               GACGC GTCA GCGTC                GCATCTGGCATAAAC
     c5406   3  89  12 5150887 .. 5150911 - -12.2  -3.65353   GTAAATGACGGGAAA          CGCGATACGC GCAAG ACGTATCGCG          TTAGGTCACAATTAG
      yjiW   5  79   6 5164785 .. 5164813 -  -6.8  -4.68424   TAACGCAGCGAAAAA       TG-CCCGGTAG TCCTGGCG CTACCGGGTCA        ATGTATCAGGCAACT
     c5458   3  49   6 5200264 .. 5200278 -  -5.7  -2.50816   TCCCTATTCAGCAAT               GCAAC CTCGT GTTGC               CAGGCTCAAATTACG
      yjjI   6  82  26 5204186 .. 5204207 - -10.1  -3.90316   AGCCCTGCAAAAACA           GAGCCAGAC GACT GCCTGGCCC            GTCAACGCAGGAGAA
      lplA   4  87  35 5212429 .. 5212447 - -10.3  -4.32579   ACATTGCACAAGAAA             TGCCGGA AAAAA TCCGGCA             AATCGAAGGGAAAGT
      yjjK   7 100  12 5218653 .. 5218682 - -15.7  -3.25919   ATCATTTAACTAATA       CCGGATGCGATGC TGGT GCGCCGCATCCGG        CATTTTACGCATTAC
      yjjX  13  93 419 5222551 .. 5222575 - -15.7  -2.65298   TTTAGCGAGTACAAC          CGGGGGAGGCA TTT TGCTTCCCCCG          CTAACAATGGCGACA
      arcA   5 100  26 5229323 .. 5229340 - -12.7  -5.71295   ATAGAAAAATAAAAA             CGGCGCT AAAA AGCGCCG              TTTTTATTGACGGTG
      yjjJ   4  59 328 5212809 .. 5212822 +  -2.3  -4.36914   GGTTTCGGCGAAGTT               CGGCA AGTC TGGCG                TTTTGTCCGGGGAGA
     c5447   2  52 372 5195401 .. 5195413 +  -4.9  -3.14132   TTCGCATACCATCAA                TTCTT AAA AAGAA                TTGCTACCACGGAGG
     c5437   5 100  28 5186025 .. 5186051 +  -5.8  -6.15717   ATTAAAGTTGCCATG         CAGCGTCCGG GGAAGTG TTGGGCGCTG         TTTTTTTTCTGTTTC
       tsr   2 100  10 5178606 .. 5178628 + -14.2  -3.76582   TTTTAACGTAATGAT           GCCGGATGAG TAT TTCATCCGGC           GTTTTTATTATTAAA
     c5426   5  57 278 5173326 .. 5173336 +  -2.4  -4.18018   GTTTATCCGCCGATT                 CCAG CAG CAGG                 TTTTCCATCACCCGG
     c5421   4  60 128 5164900 .. 5164920 +  -7.5  -3.12351   CGACAGCTTGCACAC            CTGGCGCAG CGA CTGCATCAG            TTCGCTCTCGGCGGC
     c5411   1  55 300 5155046 .. 5155059 +  -2.3   -4.0802   CTGTGGTCGCCACCA               GCGAT AAGA AGCGC                TTTAGTTATTCCAGT
      yjiD   6  79  12 5150887 .. 5150911 + -11.5  -3.06831   GTAAATGACGGGAAA          CGCGATACG CGCAAGA CGTATCGCG          TTAGGTCACAATTAG
     c5386   5  50 245 5131455 .. 5131469 +  -5.6  -2.64091   CAGTTCTCCGGTGAC               CGGTAC GCT GAACCG               TAATATCCCGTGCTT
     c5382   7  63 410 5129345 .. 5129364 +  -2.8  -4.50218   CGCCCCCATGATATT            CAGGCGTGT GCG GC-TGCCTG            TTGTTTTTACTGCTT
     c5374   3  68 -13 5122402 .. 5122418 +  -6.5  -4.14392   CAATGGCAGGCTCCG              CCACCAG TAC CTGATGG              TTTTCGCGGTTCGCC
     c5371   3  93 206 5116906 .. 5116935 + -12.1  -3.97209   AAATACAGCATACAC       CCCAGCCGACCTT TATA ATGGTAGGCTGGG        TTTAATCTTACTTCA
      yjgQ   5 100  14 5107348 .. 5107371 +   -14   -3.9461   AACCGAATGAACGAA          TAAAGGGAGC GAAA GCTCCCTTTA           TTATTGTTAGCAAAG
     c5356   5  60   1 5099114 .. 5099128 +  -3.6  -4.14397   AGGCTTATTCTTTAA               CTTAGT CGC ATTAAG               TTTGCTTTCTGCCAT
     c5343   5  58 -41 5088117 .. 5088134 +  -3.3  -4.07568   GTATTTGCATTTGAG             CGCGATA TCAT TGGCGCG              TTTTCGCACGGCAAA
      cybC   7 100   9 5076938 .. 5076969 + -18.2  -2.64218   TCGTTAATTCTTTAT      TTCCCTGTTGCCTG CACT CAGGTAACAGGGAA       CTTATCATCGCAAAT
     c5321   5  95  42 5065796 .. 5065819 +  -7.4  -5.40072   CTAATACAGCTCAAC          CAATGCCACC TGCG GGTGGCGTTA           TTTTTTTGCGAGACG
      ytfK   9 100  42 5055733 .. 5055753 + -16.9  -3.50335   TATGCAGTAATAAGA            CGGCTCCTG ATT CAGGAGCCG            TTGATGTTTCTGGGG
      cycA   5 100  13 5048407 .. 5048431 + -16.5  -4.19817   TAATCGCATTATCAT          GCTGGATGGCG CAA TGCCATCCAGC          TTTTAGATCACTCAC
     c5297   4  56 100 5036890 .. 5036920 +    -7  -2.90688   TTTATGAGAAAAATA       GAAACGCTACAA AGCTAAA TTATAGCGTTTC       TATGTAAAATAATTA
      sgaU   5  47 195 5031963 .. 5031982 +  -2.8  -3.28712   AGCGGCAAGGTAGTG            GAAGGG-GA GTA TCGCCCGTC            TTCTGACACCGCGAC
      yjfP   7  56 353 5026122 .. 5026135 +  -6.7  -2.90615   TCACGCTGTCATGCT               CCTGA TCGA TCAGG                TAATTTGCCAGCGGT
      aidB   7  72 361 5024329 .. 5024371 +  -3.5  -4.98531   GGATAAGTCACTAAT TGCAGC-GAGGGTGAGGCAA GTAA TTGTTTCATCGTCAGCTCCA TTTTTCGTTTCCCCA
      sugE   6  48 243 4986156 .. 4986173 +  -4.1  -3.14468   GCGAGTTGGTGCGCC             GGTAAAG TACG CTTTCCC              TTCACTCTGCTGCCA
      sugE   6  48 281 4986194 .. 4986204 +  -3.2  -3.42197   TCTGCTGCCACATTT                 CTCT GTC AGGG                 TTATAGCCTTTATTA
      yjeI   5  62  59 4982255 .. 4982265 +  -3.2  -4.31692   ATGTGATTATTTCGC                 CTGT GGT GCAG                 TTTTGCTGGTGGATT
     c5212   8  67   7 4965964 .. 4965980 +  -3.7  -4.47679   TTTCAATAGCATCTA              TTTGTTG TTT CAGCAGA              TTTATATTTTCACTT
      pgtA   7  76  92 4960300 .. 4960327 + -10.6  -3.01912   AGACCTGTCTCTTAT        ACACAAGTCCCC ACCC GGGGATTTGTGA         TGTCTGTCAGTCTGC
     c5191   1  43 312 4950946 .. 4950961 +  -3.2  -2.79327   TCCGGAGGTTACATT              CATCAG CGCA CTGACG               GTTTCGATAAAGTCC
     c5183   4  62 339 4944106 .. 4944116 +  -3.2  -4.43307   CAGTGCAATAAGATA                 CAGT ACT GCTG                 TTGTTTTATTCACAA
     c5178   2  48 265 4940910 .. 4940923 +  -3.1   -3.3269   TCACCATAGAGGCGA               CTG-CC GAT GGTCAG               GTTTTGTGTACCTGC
     c5174   5  65 257 4938295 .. 4938307 +  -5.5  -4.02736   AATTCCAGCTTTGGA                TGGGC ATT GTCCA                TTTCTCCTGTGCGTT
     c5165   5  58 -29 4930861 .. 4930872 +    -3  -4.08216   ATTGTGCATCTTGTC                GAAA AATC TTTC                 TTTTGCAGCGAATCC
     c5165   5  58 264 4931154 .. 4931171 +  -7.1  -2.82505   CTGCTTCCCCATAAA             GGATTAA CGCA TTAATCC              ATTTCCCTATAACAT
     c5159   8  55   3 4927980 .. 4927992 +  -3.4  -3.88498   CAAACCGTTCTGATG                TCAG GCTGA CTGA                TTTGATATCTGCCAG
     c5153   3  48 113 4925477 .. 4925512 +  -4.7  -2.83894   CCGGGCTCATTTCAG    CACGGTTACCGTTCA TGGCAT TGAACAGTACCCATG     TCTCGTCATCATCGT
     c5153   3  48 356 4925720 .. 4925733 +  -4.5     -2.89   GAACGAGAGTGGCAA               CCAGT TGAG GCTGG                TCATTCTCTGAAGCT
     c5145   1  58  76 4922331 .. 4922342 +  -4.4  -3.78909   TAATAACTGCCAAAT                TTGC AGGG GCAA                 TTGGTTTTGTAATTC
     c5137   2  45 322 4910453 .. 4910480 +  -2.6  -3.15249   ATTCCGTAATAAAGG        TTGGCTGAATCA GATG TGCTTCTGCCAC         TTCATCAAAGATCTC
     c5129   6  60 287 4906152 .. 4906162 +  -3.2   -4.2803   GAACAATGTAACTTG                 TGCC AGG GGTA                 TTTTGCATTACGGTA
      melA   3  55 466 4902279 .. 4902293 +  -4.3  -3.57144   CGTATAGAGCAGCGG               CGTTA ACGGA TAACG               TTTAGCGGTGGCAAG
      proP   7  73 152 4890692 .. 4890711 +    -5  -4.65722   TAACTACCGTGTTCA            GCGTGCTGG TGG TCAGCA-GC            TTTCTTTATATCTGG
     c5097   3  62 314 4873670 .. 4873682 +  -6.2  -3.61178   GACAGCCACGCCACC                CGGC TATGT GCCG                TTTCCAGTAGATAGC
     c5083  11  71 419 4858908 .. 4858925 +  -8.4   -3.4489   AGGCGGCCTCGGCTG             CGCGCT GGGTGA AGCGCG              TTGCTTCTACGCGTT
     c5075   8  65 -14 4850133 .. 4850147 +  -2.9  -4.62302   TTTGCTGCGCCTACC               TTAAC CGTTA GTTAA               TTTTTCAAACTCTTC
     c5061   2  42 116 4836421 .. 4836433 +  -3.3  -2.61602   ACAGTTCACGCTCGC                GCGCA CCT TCCGC                TGAATTATCCGTTGC
     c5061   2  42 449 4836754 .. 4836773 +  -2.1  -3.10597   GGATAATGGCAATCA            CACCG AGGATCAGTA CGGTG             ATTTTCGATACCCGC
     c5039   2  48 460 4818996 .. 4819014 +  -3.8  -3.27297   ACGAAACAGATGTTC             TTCGCTGC GAC GCAGTAAA             TCTTCCTTGGTCGCT
      yjbN   6  86  31 4793215 .. 4793238 +  -9.5  -4.43681   TAGTCAAATTCACCA          CGCCCTGCG CACCGT CGCGGGGTG           TTTTGCTGTTAAATC
      yjbA   3  59 420 4776846 .. 4776863 +  -5.5   -3.5764   GCGCCGCCGCTTCTT             CCAGCGA ACTG TCGATGG              TTTCGAAATAACCTT
      yjbC   3  47  12 4767044 .. 4767055 +  -2.2  -3.44848   TTAATCAGCGCCTGC                CG-CG CGT CGACG                TATTTGCTGACCAGC
      yjbB   6  64  62 4759000 .. 4759022 +  -7.7  -3.17075   GGCACTATGAACAAG           ATGCCGGAT CATGT ATCCGGCAA           TTCACTTAAAAACGG
      hydG   2  56  85 4735910 .. 4735923 +  -5.9  -3.29829   GTCATTAAGGCATAA               GCGCG TTTC TGCGC                TTCTGCCACGGTATG
      rpoC   6 100  27 4721727 .. 4721740 +  -9.5  -5.65177   CAAATAACGTAAAAA               CCCGC TTCG GCGGG                TTTTTTTATGGGTGT
      birA   1  76   5 4706300 .. 4706317 +  -8.4  -3.89435   CAGAAAAATAAGAAA             GGGGAG CATTAA CTCCCC              TTTAAATTATTTGCG
      frwD   6  55  43 4674535 .. 4674552 +  -3.4  -3.90048   ACTGCCGACGATATT             CCG-ACG GCGAG CGTTCGG             TATTTTTACGAAACA
      yijE   3  53 325 4664350 .. 4664370 +    -4  -3.64755   CGCTTTAACTGCCAT            TTTTGCGG GTACG CAGCAAAA            TTCTTCGCCATATCT
      metL   9 100  12 4651849 .. 4651874 + -16.3  -3.30124   GTAGTGATTATTGAA         CAAAAGCTGGC AGTT GCCAGCTTTTG          TTGTCACCCCTAAAC
     c4882   2  59 -10 4639092 .. 4639106 +  -5.8  -3.58879   CTGTTGGCAAAATCA               TCAATT GTT AATTGA               TATTTGTCAGTTATG
      yiiT   6  71  31 4633410 .. 4633450 + -10.3  -2.71483   GCTCCGCTGTCATAT  GGCCCGGTCGGCGACGTAA ATG TTTCGTCATCTGCCGGGTC  TCCTTCAGCAACTGT
       sbp   5 100  23 4629504 .. 4629526 +  -3.3  -5.72622   AGGATAATTATCAAG           CCCGGTGGT TTCTC GCGACTGGG           TTTTTTATTTGTCAC
      yiiM  11  90  99 4623253 .. 4623269 + -12.3  -3.28712   ATCCTGCCTACAAAT              GCGGAGT TTA ACTCCGC              TTATACAGCGGCAAC
     c4849   3  64   6 4612736 .. 4612767 +  -8.7  -2.71144   CTTCTTCTGATGAAA      G-GGCGGTGCTGGA TATTT TCCGGCACCGCAAC      TCATTAAGGCAGGTA
      yiiE   2  45 119 4603714 .. 4603730 +  -3.6  -3.05046   ATATCTGGAAAACGC              CTCGCG AAATA CGAGAG              ATTTTGCGGGAATAG
      yihN   4  64 287 4589183 .. 4589221 +  -8.3   -2.7674   CATTGACATCAAATT  CCAGTA-GGGTGCCGT CATGTTCA ATGGCACCTATACTGG   TGATTAAATAATCTG
      hemN   6  67  81 4578990 .. 4579047 +  -7.9  -3.53811   TTGCCTGATGCGCTA CG-CTTATCAGGCCTGCAAAATCTGT TGAAATT ATTGCTTTTGTAGGCCGGATAAGGCG TTTACGCCGCATCCG
     c4805   1  58 420 4570120 .. 4570130 +  -4.6   -3.7791   CCGTGGAAGCGACAT                 TGCG ATT CGCG                 TTTGGTGGCTCATTC
      hemG   4  52 360 4561176 .. 4561188 +  -4.9  -3.16068   TACGAAGTTTAATTC                TTTGA GCA TCAAA                CTTTTAAATTGAAGA
      ubiB   7  79 100 4553180 .. 4553213 + -11.7  -2.56596   GCAATTGGTGCACGA     TGCCTGATGCGACGC TGGC GCGTCTTATCAGGCC      TACATTGGTGCCGGA
       udp   2  55   3 4537497 .. 4537524 +  -6.9   -2.6563   TCTGCTGAAATAAAA        AAACGCTCCCC AACTTC GGGGAGCGATA         TCAGTTATTGACGCC
     c4766   4  53 106 4531045 .. 4531057 +  -3.3   -3.7282   GAGGGTGATGGCTTG                CATCC GAC GGCTG                TTATTGGTGGCATCG
     c4759   2  54 164 4526294 .. 4526304 +  -5.4   -3.2511   GAGTGGAGTCGAAGG                 CTTC AAA GAAG                 ATTTTATCGCTGACC
      metE   7 100  39 4519653 .. 4519674 + -13.1  -4.19817   ATTGCAGTACGATAA           TGGCTTCCA GTAC TGGAAGCCA            TTTTGCATGAGTGCC
      corA   6 100   8 4506036 .. 4506063 +   -15  -3.72592   GGTTGTAATATAAAT        GCCGGGTAAAGA TTGT TCTTTATCCGGC         TTATTGCTGAAAATT
      uvrD   6  93  10 4502914 .. 4502954 + -15.4  -2.61216   GTATAATTTACGATT  CCGTTGCCAGATGCGGTG CGCCA CACCGCATCCGGCATCAG  TAACTTACTTAGTGC
      cyaA   6 100   2 4493901 .. 4493936 +   -20  -3.01924   AGTATTTTTCTTGAT    GCTAATGCCGGA-AAGC GAG GCTTATCCGGCATTAGC    TCTTAACGAAAACTG
     c4720   6  53 -32 4486190 .. 4486208 +    -6  -2.73721   AATGCTCCGGTTTCA             TGTCGTCA AAA TGATGACG             TAATTAAGCATTGAT
       rep   2  75  64 4462926 .. 4462952 +  -8.8  -3.79747   AATGCACTTCCAGCG        GCCAGTGGACA TAGCTC TG-CCACTGGC         TTTCCTGATCAATAA
      yifE   3 100   7 4449468 .. 4449480 +  -6.9  -5.72616   GACGATTAATAAAAA                GGGCG AAA TGCCC                TTTTTTTATGTCAGT
      rbsR   3  54 223 4440475 .. 4440485 +  -4.6   -3.4252   CCAGAACACTGTTAC                 CGCT GCT GGCG                 TTGTCATCGGTCAGA
      asnA   1  41 117 4429297 .. 4429333 +  -2.1  -2.87229   GACATCGCCACGGCA    TGAAAGCGATGCTGATG TAC CCGCTGCAACTCTTTCA    CTTTGCTCGTCACGT
     c4663   3  79   8 4421822 .. 4421850 + -11.8  -2.77899   CTTTTTGACGTTTTT       CG-ATGGCTGCCA TTAA TGGCGGCCATACG        TACTTCATGCAGAAC
     c4656   9  61 126 4417155 .. 4417181 +  -6.7  -3.28712   GTCTTTCAGGGAGAC        GTATTTACCCGG AGAA CCGG-TGAATAC         TTCTGCCACGAAGAA
     c4650   3  66 324 4409869 .. 4409883 +  -8.6  -3.09492   CCGACGCTTTCAGCG               TGATCG CGG CGATCA               TCTTCCACTTCGGCG
     c4647   3  93  62 4407942 .. 4407964 + -12.2    -3.967   GTTATATATAACAAA           TCCCAATAAT TAA ATTATTGGGA           TTTACTTGGTGAATT
      yieI   4  82  42 4399760 .. 4399787 +  -7.7  -4.53398   AAATGTTGGAGAACA        GGCCGGA-GCGT AATTC ACACATCCGGCC        TTATTTTTAATCTTA
     c4617   5  93 190 4377839 .. 4377867 +   -14   -3.1485   AATTGTTAATCGCTG       CGGGCAAAC-GCA TTCA TGCCGTTTGCCCG        TTCACTGATTAATTC
      yidS   2  65 293 4372506 .. 4372520 +  -5.6  -4.07568   TGGAGATCAGCAAGC               CGCAGA TAA TCGGCG               TTTTACGCGCAAAGC
     c4605  10  58 324 4368532 .. 4368559 +  -2.7  -4.15453   TTTCTCAATGTTGTA       CGGCGG-G-AAGC TCTG GCTTTCACCGGCG        TTTTGCAGTGCGTTG
      emrD  10  63  13 4360771 .. 4360808 +  -5.6  -3.89346   TAAGCTCACGTCACC   GCAGCATCGTCATC AGCTCCATGG GAGAACGATGCTGC    TTTATCAGATCACGC
     c4594   5  72 322 4357118 .. 4357129 +  -5.8  -4.45485   CGTCATTGACCAGTA                GCCA GATG TGGC                 TTTTGTCGCTGTCCT
      yicP   2  50 273 4350797 .. 4350815 +    -3  -3.64812   AAGGTGCCTTTAATA             CCATCGGC AGC GCCAATCG             CTTTTTTAGGTACAA
     c4585   3  61  33 4345335 .. 4345348 +  -2.3  -4.45765   GACCAACGCTTCTTT               ACCTG ATAT CAGGA                TTTCTTCATTTTCAC
      yicL   5  57  71 4344036 .. 4344074 +  -4.8  -3.67611   ACTTCGGGTGATTGA   TAAGATTGCAGAAA TTCCTTCACGT TTTCTGCATTCTTA   TTATCTTCCCGTGCC
     c4553   5  55 270 4329878 .. 4329890 +  -3.3  -3.96291   TGTTGTGGTCAACAT                GGTCA GAA TGTCC                TTTGTGAGATTTATG
     c4547   1  48 134 4325929 .. 4325943 +    -5  -2.52464   GAAATCCGCTAACGT               TAGTCT GGT AGGCTA               TGAATTGACGAAAGG
     c4510   1  42 157 4296487 .. 4296506 +  -3.5   -2.5919   CAGGCATATCTGTTG            CCGCC TCTTTCGATT GGCGG             TGCCTTACTGTCCTG
     c4496   4  51 262 4281295 .. 4281309 +  -2.8  -3.61209   TCCATGTGATTCTTT               CCAG CTATCTT CTGG               TTATACTTCTATTAA
      yicH   4  65 220 4263253 .. 4263281 +  -7.3  -3.53343   AGCGATGATACAGAC        GCGGCGGCAGG CAAATGC CCTGCCCCGGC        TTTAGCACCAGCGTT
      slmA   6  86   5 4246093 .. 4246118 + -13.3  -2.93853   AGTTGCAGTAAGATG         ACGCCGGATGA CTTT TCATCCGGCGA          GTTTCGTTAAACGCC
      kdtB   3  53 371 4241673 .. 4241685 +  -3.4  -3.75863   CCACCAGCTTGTTAT                CCAT CAGCC ATGG                TTTAATCGCCGTTTT
      rfaC   5  90  24 4229946 .. 4229985 + -12.5  -3.30798   TCTTTAATAGATAAT  TTTGAAATAAAATCAGC TTCCTT GCTGATTTTATTTCACA   TATTCATTACTTATC
      yibK   3  54  68 4215939 .. 4215956 +  -5.6  -3.18681   TGTCAGATCCCATCA             CCATAC TCAAAC GTATGG              TTAATGCCGTTGAAA
      mtlR   3  43 -25 4203807 .. 4203819 +  -3.4  -2.73243   TGATTTCCAAAATCA                GCTT AAAAA AAGC                CTTTCAAAAGTAAGT
      mtlR   3  43 406 4204238 .. 4204252 +  -2.8  -3.06162   TTTAACGCATAAATG               GTTACA ATC TGGAAC               TATTACAATGCCATC
      sgbE   2  64  13 4189270 .. 4189295 +  -8.3  -2.75844   TAGCCATACCTGATA         G-TGCCCGGC AATACAC GCCGGGCAGC         CTTTCACATCAGAAC
      avtA   1  51 468 4178971 .. 4178984 +  -2.3  -3.72695   CAGGCTACTGCCGTG               GTCCA GCTG TGGTC                TTTAATAACACGAAT
      yiaH   6  89   7 4164522 .. 4164547 + -11.9  -3.57629   GTGAGTTAAGTAGAA         GCCCGGTCA CATTGGAC TGACCGGGC          TTATGTGAATTATTC
      cspA  11 100  29 4159327 .. 4159346 + -11.4  -6.11392   GCACAGAATCTAAGA            TCCCTGCC ATTT GGCGGGGA             TTTTTTTATTTGTTT
     c4362   7 100 371 4147624 .. 4147642 + -14.6  -4.25074   TACAGATGCAAAAAA             GCCTGCTC GTT GAGCAGGC             TTTTCGAATTTGGTC
      yhjV   3  80   2 4141041 .. 4141059 +  -7.3   -4.4715   AGTTGATTGAGTAAA             CCGGAGC GCATG GCCCCGG             TTTTGTGAGTTAACG
     c4338   2  56 311 4118370 .. 4118401 +  -4.2    -3.794   CGTTGATACTTCCCT      GACCCAACGGATGG AAAA CCGTCTGCCGGGCC       TTTACTACATTGAAA
      yhjE   6 100 148 4114983 .. 4115007 + -17.3  -3.45434   TCTAAATCTGTTTAA          TTGCCGGATGT CAG ACATCCGGCAA          TTATCATCACTTCTT
      yhiV   3 100  12 4102284 .. 4102317 + -14.8  -3.78953   GTAACGTGTAAATGA     GAGTAAGGTTGAAC GTGAGG GTTCAGCCTTACTC      TTTCCTGCTAACCAT
      chuU   6  68   8 4093189 .. 4093199 +  -6.8  -3.92522   TCACATGATCAGCGC                 CCAG AAT CTGG                 TTTATAGCCTTCAGG
     c4305   8  62  76 4084546 .. 4084564 +  -4.7  -4.06805   CTTCGTCATTATTGA             TACATTA ATGAA TAATGTA             TTTCATTCTAATTTT
     c4284   2  65  16 4063458 .. 4063468 +  -8.2  -3.30124   ATCTTCGCCGGATGC                 GGCG TGA CGCC                 TTATCCGGCCTACAA
     c4252   6  70  29 4037021 .. 4037039 + -10.3   -2.5785   ATATTAGCAATTTGG             CGGCAAC CCAAA GTTGCCG             ATTAATGATTACTTC
     c4243   3  59 103 4031331 .. 4031343 +  -6.2  -3.40403   ATCCGCCAGCTTTAG                CGCC TGGTT GGCG                TTCTGCTCGACAAGG
     c4243   3  59 145 4031373 .. 4031384 +  -5.8  -3.70109   GAAGATGGTCATCCC                CTGC TCGC GCAG                 TTGTTCGATGGTGTC
      yhhA   4  95  48 4025926 .. 4025957 + -12.2  -4.17556   CAGATGCAATCCACG      CCCCAGCGCAGCAAC TCT GCCGC-GCGCTGGGG      TTTATTGACGGTATA
     c4226   3  48 346 4017509 .. 4017532 +  -3.1  -3.30453   CACGCTATACGGCAC          CAGGC-CTGC ATCCA GCATCGCCTG          TTCGTATCCCTTCTG
      yhgN   6  65   9 4011657 .. 4011688 +    -3  -4.67982   GGGGTAAGGTTCAAA      CAGGTGTTGC ACACAACCAGAC GCGGCACCTG       TTTTATTACCTGAAC
     c4211   6  59 441 3995905 .. 3995915 +  -2.4  -4.37658   ACATCCACATTATTC                 GCTC CAG GCGC                 TTTTATCAAAACATT
      glpD   7 100   8 3990151 .. 3990175 + -14.3  -3.48598   CGTCGTAAGGATGAT          GCCCGGTTGTG AAG TGCAACCGGGC          TATTTGAATTCCTTA
      rtcR   2  48 164 3986654 .. 3986666 +  -4.1  -3.23216   TCTCAATGATGGCGC                GTTTG GTG CGAAC                TTCGTGGTAATCGAA
      malT   6  59 223 3982637 .. 3982660 +  -5.8    -3.695   GAGATATTCCCCCAC          CGCCGCCGGG CTTG CCAGGTAGCG           TTTCACCTCTTTCAC
      gntT  10  63  21 3974509 .. 3974520 +  -7.2  -3.30124   CTGATGGCCGGATGC                GGCG TGAA CGCC                 TTATCCGGCCTACGA
     c4179   2 100   4 3961354 .. 3961375 +  -8.7  -5.48303   AAAACAATCTAAAAA           CGGGAGG CACCTTCA CCTCCCG            TTTTTTTACCCTTCT
      hslO   1 100   9 3956714 .. 3956737 + -16.8  -4.10161   TCATTAATGAGTATG          TCCGGCAGAG AGGA CTCTGCCGGA           TTTTACGACGTAATG
      yhfL   7 100  42 3931050 .. 3931073 + -13.8  -3.89305   GGTTTAATTGCCTGA          CGCCCTCGAG ATTA CCCGAGGGCG           TATTTGTTTCTGCAT
      yhfK   5  64  14 3920295 .. 3920324 +  -8.5  -2.81922   AATACAGGCTAAACC       ATCGGATGAGGTG TTCA CGCCGCATCCGAC        ATCTTTTGCCTGATG
      slyX   6 100  13 3909259 .. 3909273 + -12.8  -5.28826   TGAGGCGTAAAAAAA               GCGGGG ATT CCCCGC               TTTTTTGTCACCTTT
     c4115   4  52 290 3906233 .. 3906258 +  -5.5  -3.07043   TTTCAAGGTAGCGGT         TGCCGTCAACTG CGG CAGTT-ACGCCA         TCTTGCAATAATAGC
      hofD   4  56 458 3898057 .. 3898075 +    -6  -3.05274   TGCGACAAGCTCATT             TCCCAACA GTT TGTTGAGA             TAATTTATAACTTTA
     c4090   4  69 443 3884736 .. 3884752 +  -9.4  -2.80344   AACCGTTCTTACGTA              GCTCCC CGATT GGGAGC              ATTGTTAGGTAGCCA
     c4074   7  95  61 3879640 .. 3879665 + -14.9  -3.25823   TATGGGTAGAAAAAA         TAAACGGCTCA TTTC TGAGCCGTTTA          TTCGTATCGAGAGAG
     c4069   8  60 256 3878195 .. 3878224 +  -2.2  -4.42238   CAGTTCAGCGCGTTT       CGCGAAGTATTTA TCAGC TAAA-GCTACGCG       TTTTACTTCGCGTGC
     c4069   8  60 436 3878375 .. 3878393 +  -4.6  -3.86346   AAACCACGAACGCGG             TCGACT TTATCGT AGTCGA             TTTCTGGGAAGATGA
     c4059   6  78 171 3873672 .. 3873690 +  -8.8  -4.05446   ACAAATTTGGCAACT             TCGTCACG CAG CGTGTCGA             TTTGTCCTTCAGACA
      mscL   1  45 159 3869969 .. 3869987 +  -3.2  -3.06686   TAAGGGATCATGTAG             TAATGC TTCTATC GCATTA             TCCTTTATCTGCCCT
      yrdA   4  55 387 3861544 .. 3861554 +  -3.2  -3.96327   CACCATGCCAGAAAA                 GGAG TTT TTCC                 TTTCTGATAGAACAT
      accB   1  52 450 3829555 .. 3829573 +  -4.5  -3.35283   TGGATAAAAACCGCG             CCATTGC TAAAC GCATTGG             TTATCCGGTAATTAT
      yhcS   5  61 189 3814117 .. 3814129 +  -7.7  -2.94232   TGGCCCACGCCAACC                GGCAA ACT TTGCC                CTTCTTTACCGCAGA
      yhcN   9 100  28 3809309 .. 3809325 + -15.1  -5.44721   TTGTCCGACGATATT              GCCCCCG GTT CGGGGGC              TTTTTTTGCGCTAAT
      yhcN   9 100 393 3809674 .. 3809692 + -12.4  -4.29176   ATAGCCATGAAAAAA             CCGACGCT TCA GGCGTCGG             TTTTGACTTAACTAT
     c3983   3  93 192 3801243 .. 3801256 +  -9.5  -5.03145   TTAGCCATAAAAAAA               CCCGC CGAA GCGGG                TTTTTTCGCAAATTG
      gltD   5 100  17 3794125 .. 3794147 + -16.4  -3.85698   CGAGGTAACAATAAA           TTCGCCAGAC AGT GTCTGGCGAA           TTTATAAAACGAGCG
      yrbL   7  58 300 3782876 .. 3782886 +  -6.8  -3.04398   CCCCAGCGTTAATCC                 GGCT TCC AGCC                 CTTTTCGAACCCAGC
     c3951   7  66  85 3771457 .. 3771469 +  -9.1  -2.75496   ACCTGGCGCAGCAGC                TGGCG CAT CGCCA                CTATTCTTATTGTCA
       nlp   5  59 316 3768996 .. 3769011 +  -5.4  -3.68827   GGCACATGCATAAAG              CGGTTT TCAA AGACCG               TTTCGGTGATGAATC
      dacB   6 100  13 3764042 .. 3764060 + -13.1   -4.3534   TAGCCTAAAGAGAAA             CCCCGGC ACATG GCCGGGG             TTTTGCTGATTAACG
      argG   3  70  12 3753625 .. 3753645 +  -8.9  -3.25356   GTAATTCGACATCAA            CCCTGCCCT TCA GGGGTGGGG            TTACCTTGATTATCC
     c3919   9  85 327 3745152 .. 3745173 +  -2.9  -5.34555   AAACCATGCGCAGCA           GACCACGAC GGCT GTGGTGATC            TTTTTTGTGCTCTGC
      yhbQ   5  53  61 3733961 .. 3733975 +  -4.2  -3.64703   CATCCGCTAAACGAT               GTACCT GGA AGGCAC               TTTCAGTGCCCGGCC
      yraP   6  79  68 3731290 .. 3731319 + -12.1  -2.81208   CGATGCAAACCGTAG       GTCGGATAAGGCG TTTA CGCCGCATCCGAC        ATGTTTTCCCTCAAA
     c3878  12  91 175 3707507 .. 3707520 +  -9.5  -4.67353   CACCAAAAGCAAAAA               CCCGC CGAA GCGGG                TTTTTACGTAAATCA
      yhaL   5  63  19 3694601 .. 3694612 +  -7.2  -3.30124   CAAGTTGCCGGATGC                GGCG TAAA CGCC                 TTATCCGGCCTACAA
      ygjU   4 100   8 3681193 .. 3681217 + -14.3  -4.44974   GTAACTAATACTTAG          CCCCTTTCGTC TAC GGCGGAAGGGG          TTTTCTCCACTTTAA
      ygjL   7  74   9 3674087 .. 3674121 + -10.6  -2.50816   GATTTAAATCGTTGT     TTGAAGCGCCGGATGC GAC GCATCCGGCACGTCGC     GTTAATCAATAAACA
      yqjI   7  77  89 3658086 .. 3658117 + -11.6  -2.64099   CTACACACCCCGTAG      GCCTGATAAGATGC GCCA GCATCGCATCAGGC       ATTGTGCTCCAACCG
      rpoD   3 100  56 3655540 .. 3655558 + -11.7  -4.82901   GTCCCTCCGCACAAA             CGCCACC TTTTC GGTGGCG             TTTTTATCGCCCACG
       cca   4  93  33 3643856 .. 3643894 + -15.5  -2.91264   ATTGCAGAAATCCCT  TAG-GTCGGATAAGACGC ACAA GCGTCATATCCGACACTA   TATCTCAATCAAAAG
      yqiK   6 100  19 3633773 .. 3633795 +  -8.4   -5.4251   CTCTTCTATGAATAA           TCCCTGGC CCAAAAA GCCGGGGA           TTTTTTATATCTGCG
     c3775   6 100   9 3610240 .. 3610265 + -17.7  -3.60952   ATTTTGATCAAAAAA         GCCCGGTATAC ACTT GTATACCGGGC          TATGTTTTATTCTTC
      ygiN   5  56 292 3603286 .. 3603304 +  -5.9  -3.31322   ACAGGGATCCCCAGC             CGCCTCG CCTCA CGAAGCG             TTGTCAGCCCTTCCC
      ygiY   4 100   8 3600249 .. 3600282 + -16.9  -3.78775   GCTGGTAACTTCTCT     GTCTATGAGAGCCGT TAAA ACGACTCTCATAGAC      TTTACTAATAGCAAA
     c3755   3  53  83 3589283 .. 3589302 +  -2.8  -3.71981   CTGGCAATAGGTGTG            CCAATTAC TTTT GCGATTGG             TCTTTCTTCGCTGTT
      yghA  10 100   6 3572429 .. 3572455 + -14.5  -3.45131   TTTAGGTTAAAAAAA         TGCCCGGTTGT GAAAA GCAACCGGGCA         TCATTTTTATTTCGC
      yghU   9  65  94 3561542 .. 3561555 +  -8.1  -3.30124   CACAATGCCTGATGC               GACGC TGCC GCGTC                TTATCAGGCCTACGA
      yghT   2  80  14 3556692 .. 3556714 +  -9.1  -4.08692   AGTGAAAAATGGAAA           TGCCCGATC GCCAG GACCGGGCA           TTTTCAGGAAGGTTA
     c3715   6 100   7 3549312 .. 3549338 + -21.6  -3.99878   AAGCAGTAATGTGAG         CCCGCCGTGGTG TTG CGCCACGGCGGG         TTTAATGTTGTCTGT
      kpsS   6  72 196 3520238 .. 3520253 +  -5.4  -4.49981   AGTAGAATAATGATC              CCTTCA CTTC TGGAGG               TTTTATGATGGTATC
     c3651   1  50 134 3487799 .. 3487814 +  -3.2  -3.50047   CATTATAAGCCAAAG              GATTGC TCAT GCCATC               TTATCAGTTTCTGGC
     c3645   2  63   8 3483636 .. 3483647 +  -5.8  -3.72027   CTGAATAACACATCC                CCGT CAAT ACGG                 TTCTTGCTGCACGCT
      shiF   5  52 441 3470912 .. 3470944 +  -4.2  -3.52678   ATAAGATTCCTTCCA     GTACCA-GGTTGTAT CACC ACACAACCATGGAAC      TCTTTCTGACGAATT
     c3622   6  59 441 3461083 .. 3461096 +  -6.7  -3.26712   GTGGTGAACAGTCCA               TTCCG GAGA CGGAA                TATCTTGTTAAGGCT
     c3613   3  74 -25 3452943 .. 3452974 +  -7.5    -4.258   AAAAGCAGGTGCGTG     TAAGCGTC-A-ACGG AGCA CCGTATTGACGCTTA      TTTATTAGTGAGTAC
     c3608   2  49 348 3448457 .. 3448485 +  -5.1  -2.78596   CTTAACGGAATCGAG        CCGGAAACGTGGC TAC GCCACGTGATCAG        TGTAATCAACACCTG
     c3601   4  59 -33 3443793 .. 3443807 +  -5.8  -3.70902   TGTCCTGCTGAAATA               TGATTT GAA AAATCA               TTTAAATATCAAAAA
      papI   1  57 192 3438882 .. 3438912 +  -5.5   -3.5125   GCCATAAACTTCATT      CAGCCTTC-TTGCT GTCC GGTAACGGAGGCTG       CTTTTTCGTTACACC
     c3587   4  62 339 3432868 .. 3432878 +  -3.2  -4.43307   CAGTGCAATAAGATA                 CAGT ACT GCTG                 TTGTTTTATTCACAA
     c3580   3  63  81 3428437 .. 3428448 +  -5.8  -3.72027   CTGAATAACACATCC                CCGT CAAT ACGG                 TTCTTGCTGCACGCT
      hlyD  10  57   7 3425626 .. 3425644 +  -7.4  -2.52586   GAGCGTTAAGTCTCA             GAGCCG CGGTATC CGGCTC             ATATCTTCTCCTGTC
     c3563   6  64   8 3412816 .. 3412827 +  -2.2   -4.7254   CTGAATAACACATCC                CTGT CAAT ACGG                 TTTTTGCTGCACGCT
      nupG   4 100  16 3402845 .. 3402866 + -13.7  -5.95946   TTACGCAAAGAAAAA           CGGGTCGCC AGAA GGTGACCCG            TTTTTTTATTCTTAC
      yggW   6  58 133 3394481 .. 3394493 +  -2.7  -4.26076   CGTTCATTAGCCTGG                TTGAT ATC GTCAA                TTTTCATCAAAATCG
      yggG   8  67 135 3377876 .. 3377907 +  -8.6  -3.14931   CGGGTGCCGAGTGTA      GGTCGGATAAGGCG TTCA CGCCGCATCCGACA       TTAATGGCACATCAC
     c3517   4 100 408 3374674 .. 3374691 + -14.1  -3.28924   TGCCAACAATCTGAA             GGGCCGC ATTT GCGGCCC              TTCTCACAAAGCATC
     c3509   5  65 249 3368117 .. 3368129 +  -3.3  -4.56597   GTACTGTTTCAGGAA                GCGGA AAA TCAGC                TTTTTCACAGCACCG
     c3498   7  83   1 3357857 .. 3357913 + -12.6   -3.0682   TCGATGCTGGGTTAA TGGTTTGTCCCGTCACGAT-CTTCAGCA ATA TGCTGAAGCATCGTGGCGGTATAA-CGA TGATTTCTGATTGAA
      ygfA   4 100 346 3353087 .. 3353109 + -13.4  -3.66908   GAAGGGATAAAAAAA           CGGGCAAGTC AGT GACCTGCCCG           TTAATTTTCAGAGAA
      bglA   8  81 127 3342082 .. 3342095 +  -9.5  -3.90318   TTAACAAGCGAAAAA               GGCGC CGAA GCGCC                TTTATAAGATAGTCG
      ygfZ   9  87   7 3339273 .. 3339307 + -14.4  -2.80859   GAAGAGTAAATCTCT     GTATCGCATCAGGC ATTTATC GCCTGATGCGACAC     TGGTGTGTCTTTTCA
      fldB   4  85   7 3337356 .. 3337385 + -10.7  -3.77188   TACGCCTGATGTCAC       TGACGGCTTAGCA CATA TGCTTTGCCGTCA        TCTTTATCTTTGCGT
     c3470   6  66  55 3332217 .. 3332249 +  -9.2  -2.66695   GCCGTCCAGCACGGC     CTGCGTGTTGCGGGT TTCT ACCC-CGGTACGCAG      ATCTTTAATGCGGGA
     c3467   3 100   5 3329881 .. 3329899 +   -16  -4.62069   AGCTTAAATAAATAT             CCTCCGGC ATA GCCGGAGG             TTTTTCAAATGCGCC
     c3462   8 100   6 3324757 .. 3324780 + -13.9  -4.41348   GGCAATCTAATAGAT          TCTCCGCGC CTTTCA GCGCGGAGA           TTTCTTTCACAGAGG
      yqeA   9 100   7 3308842 .. 3308867 + -16.2  -3.32354   TGTCAGTAATTTAAA         GGCCGGATGG GTAATA CCATCCGGCC          ATTTTCATTTAAGCC
      lysR   9  53 402 3288391 .. 3288404 +  -2.3  -3.94811   GAGCAACGAGACTCA               ATGGC ATCC GCCAC                TTTATGCATCGTATT
     c3429   7  86   7 3279965 .. 3279982 + -12.7  -3.20348   GCACCATAAGATTAA             CGCCGGT TAAA ACCGGCG              TTAAATATTAATGAC
     c3421   7  71 106 3271795 .. 3271815 +  -8.9  -3.34895   TGATAATCAACTTCG            GCAGCGGAC GCG GTTCGCGGC            TTAATTGCAGATGAG
      argA   5  74  11 3257904 .. 3257948 +  -9.9  -3.37761   GTTAAGCGATGAAAA TCGCCGGATGCGGCAGGCG TAACACT CGTGCGTCGCATCCGGCAA TTACGTTTATTCCCG
     c3403   5 100 242 3249532 .. 3249556 + -11.5  -5.88197   TAGAATGCTGACAAA          CCGCAATGTGT TCT ACAAATTGCGG          TTTTTTTGTATTTAA
      ygdK   5 100  10 3219861 .. 3219896 + -16.2  -2.95204   GTTTAAGCACAGAAC    CAGGTCGGATAAGACG TTCG CGTCGCATCCGACCTG     ATTGTTTACCCCTGA
      fucR   2  67  15 3214980 .. 3215001 +  -8.6  -3.21993   ACGGAAAGGGTAGCA           GGCCGGAG ACGACG CCCCGGCC            TTACCTGTTATCGCT
       xni   7 100  53 3206680 .. 3206714 + -14.3  -3.32844   TTTAATGCACTTATA     TGCCGGATAAGACGC GGCTA GCGTCGCATCCGGCA     TTATCACATCAGCGC
     c3355   8  55  -7 3197252 .. 3197290 +  -6.9  -2.78679   TGACTCCAGGCAAAC  GCCAGTAAAAATCCGC GCTATGAA GCAG-TTTTTACTGGC   ATTTGCCTGAAAAGA
      barA   7  95 196 3192827 .. 3192846 + -10.7  -4.75518   GGCATCAGTCTCAAA            CCGGCTC CAGATA GAGCCGG             TTTTGGTTTTCTGTC
     c3343   5  79 157 3183438 .. 3183466 + -11.7   -2.7458   CTGAAACTCCAGACA        AACAACGCGTACC CAG GGTACGCGTTGCC        GTTCTAACTTTTTTA
      ygcN   7  82 337 3168056 .. 3168079 +  -7.4  -4.49906   AATGCCAGCCTGCAA          CTGGCAATCG ACTC TGAATGCCAG           TTTATTTCCGTGTTG
       iap   4  88 335 3161163 .. 3161193 +  -9.1  -4.45083   TAGGTTCGAACGTAG      GCCTCAGGTTGATA GAAA TATCG-CCTGGGGC       TTTTGTCCATCTGGA
     c3309   5  74 254 3152241 .. 3152267 + -10.9  -2.72511   AGAATCCCGCCTTCG         TCCAGCTGCGT CATTA GCGCAGTTGGA         ATTTCAGGCGGTGCC
     c3305   2  46 -30 3150299 .. 3150316 +  -3.3  -3.19175   TCGCCCGTTCGATCG             TCTGGCG AATC CACCAGG              TTGCGTATGTTGAGA
     c3275   4  62  55 3122287 .. 3122311 +    -3  -4.32804   CTCTTCAAATGGCGC          TTTAGAAATG ATGTG CATTTTTAAG          TTTTAACTTCCTTAT
     c3271   4  72 282 3121767 .. 3121777 +  -8.2  -3.88787   ACACCAACAGGCATT                 GCCG CAA CGGC                 TTTGTCGAACTCTGC
      ygbD   6  75 137 3117653 .. 3117698 +  -9.8  -3.53811   GATGCGACGCTGGCG CGTCTTATCCGACCTGCG GGGATGAATA TGTAGGCCGGATAAGGCG TTTACGCCGCATCCG
      gutQ   5  67  12 3113260 .. 3113297 +  -7.8  -3.55444   TTAATCCTTCAGCCC  CAGACGTTTCGCCAGCCT ATGC AGGTTGGCG-A-CGTCGG   TTTCCAGCATCCGCG
     c3251   5  51 153 3104706 .. 3104721 +  -3.2   -3.6692   TTCTGAAAAGACAGT              TGGCAA AGGT TCGCCA               TATTTTCGCGTCGCC
     c3243  14  93   6 3096771 .. 3096795 + -13.6  -3.25261   TGAAAGGTAAAAAAA         CCGGGC-GGTG GTGT CACCTGCCCGG          CTTCTTTTGTTCCAC
      ygaP  10  81 167 3076882 .. 3076899 +  -6.2  -5.00616   GATGAATTTATATTT             CGCCGG ACGCGG CTGGCG              TTTTTTACCAGCGCG
     c3204   7  72  -8 3065307 .. 3065320 +  -8.1  -3.97368   AATATCACAAAAAAA               GCCAC TTAA GTGGC                TTTATCAATTAGGAG
     c3193   4  46 390 3058129 .. 3058140 +  -4.4  -2.60496   AATGACTCTGACGGG                CACT CCGT AGTG                 ATCTTTGAACCAGCG
      cspF   5  91 291 3053152 .. 3053167 + -10.4  -4.73912   TTTAAAGCACAAAAA              CCCGCT CATC AGCGGG               TTTTCTACTTTTTCT
     c3175   4 100 -73 3046525 .. 3046579 + -14.5  -4.09511   ACGGACAAAAACAGA GAAAGGAAACGACAGAGGCCAAAAA GCCCG TTTTCAGCACCTGTCGTTTCCTTTC TTTTCAGGGGGTGTT
     c3157   2  73 206 3033573 .. 3033587 +  -6.4  -4.30576   CCATACCGGGTTTCA               CTTTCC AGC GGAAGG               TTTTCATCGTCCACC
     c3151  10 100 386 3026288 .. 3026306 +   -16  -4.62069   CTCCACAATAAATAT             CCTCCGGC ATA GCCGGAGG             TTTTTCAAATGCGCC
     c3146   4  46   8 3021984 .. 3021996 +  -4.1    -2.974   ACATATAAAAAATAA                TCTCG GTG TGAGA                TGCTTTACGTCTTCC
      yfiB   8  67  25 3006829 .. 3006850 +  -7.1  -3.62224   AAACAGACAAAAAAA           GGGCCAGCC AATT GGCCAGCCC            TTCTTAACAGGATGT
      pheA   5 100   8 3001613 .. 3001640 + -18.6  -2.67428   CAACCTGATGAAAAA        GTGCCGGATGAT GTGA ATCATCCGGCAC         TGGATTATTACTGGC
     c3113  11  89  15 2994276 .. 2994292 +  -9.4  -4.56607   ACTTATAGACAAAAA              CGAGCC CCGAA GGCTCG              TTTTATCATTACTGG
      yfhL   2  68  -3 2962787 .. 2962817 +  -4.9  -4.30995   CCACGCGGATAAAAT       TTAATATTCTGCT CTGGA AGTAGAGTGTTAA       TTATTTTATAGGAAA
      yfhD   2  57  14 2960238 .. 2960253 +  -3.2  -4.10552   AATCTGTCGAGGATT              GCGC TTTTTTCT GCGC               TTTAATTTCCTGGCG
      hmpA   5  47 -39 2949835 .. 2949849 +  -4.3  -2.72144   CGTGAAACAGGAAAA               CATTC ATTAC GAATG               CTTTGGCCCGCATAA
      yphA   7  63  17 2936654 .. 2936665 +  -7.2  -3.30124   AAAGATGCCGGATGC                GGCG TAAA CGCC                 TTATCCGGCCTACCG
      csiE   2  64 256 2934971 .. 2934987 +  -7.9  -3.17212   TTGCACCACTATCAA              CCACGGC AAC GCCGTAG              TTGCTCCCATAATGC
     c3054   1  42  46 2928531 .. 2928543 +  -3.3  -2.64155   GATGCTGTTCAGATC                CACGC CCT GCTTG                TACATTTCCCACAGC
     c3046   4 100   8 2922432 .. 2922451 +   -15  -3.76167   GCAAGTAAGCCCGAA            TGCCGCCC TTTG GGGCGGCA             TATTTTAGATTATCC
     c3040   3  76 472 2914019 .. 2914035 +    -8  -4.25104   CCTGAGGGCAATCAG              CGGCAA CACGT TTGCCG              TTTTCATCCAGCCAG
      xseA   5  52  79 2892652 .. 2892667 +  -4.6  -3.39841   GCTGGTTACTGGAAG              CAGGTC ACCA GACCCG               GTTTATTTATTAGCG
      yfgI   4 100  45 2887874 .. 2887893 + -12.2  -4.80178   CGTGAGTATAAAAAA            CCCTCTGT AGTA ACAGAGGG             TTTTGTTCATTCATA
       ppx  10 100   6 2883626 .. 2883654 + -18.2   -3.6279   CGCCGCTTAATGCTT        TGCGGGCCGACG AGAAA TGTCGGCCCGCA        TTATTCAGGCACTTT
     c3012   4  63  40 2874941 .. 2874955 +  -7.1  -3.30124   CACATTGCCGGATGC               GACGC TTGCC GCGTC               TTATCCGGCCTACGA
     c3000   3  50   8 2863736 .. 2863785 +  -4.1  -3.30124   AGAAGTAAGCTAAGT GGCCGGATAAGGCGTTAACGCCG CATC CGGCCATGATGCCTGATACAGTC TTATCAGGCCTACCC
     c3000   3  50 183 2863911 .. 2863923 +  -4.1  -3.36327   GTGATCCAGGGCTAA                TTGCA TAC TGCGA                TTGTCGATCGCATGG
     c2993   4  65 432 2854135 .. 2854152 +  -7.7  -3.36515   TAAACTTCACGTTTA             TGGCGGA TAAC TTCGCCA              TCTTTGCGCGTGAGA
      hemF   8  68 273 2831945 .. 2831975 +  -6.1  -4.08394   ATGCAGTTGATTACA      CAAGTCCAGCACCG TCAC CGGTTC-GGACATG       TTTTCCAGCACATAT
     c2964   7  78  10 2828115 .. 2828133 + -10.3  -3.63341   TCCTGAAAATAATAA             TGCCACG CAATC CGTGGCA             TTGTTGGGCGCTATT
      yfeK   3  55 373 2818976 .. 2818991 +  -4.6  -3.66018   ATAAAGCGTGACACG              CCGGTG ATAG TGCCGG               TTGTTCCCATGCTGG
      yfeH  13  69  12 2808835 .. 2808865 +  -4.1  -4.72272   TTAAAGCGGACGCTT      C-AGGGGCTGGAC CAGTTGC GTC-AGCCCCTCG      TTTTTAATCAGCAGC
      yfeD   3 100   9 2800249 .. 2800271 + -12.7  -4.51238   AGCATAAATAAAAAA           CGGCAGGGG TATCT CTCCTGCCG           TTTATCTTTTATGCG
      ypdC   1  45 472 2784845 .. 2784858 +  -2.3  -3.30701   TCTTCCGGCGTAAAC               GCGGT AAGT AACGC                TTCAATTTCCTGCGC
       ddg   2 100  34 2778982 .. 2779009 + -11.4   -5.4756   TCCCTCCTCAAATCA        GCCATAATAACC TCAT GGTTTTTATGGC         TTTTTTCTTAAGGTT
       ddg   2 100 450 2779398 .. 2779417 + -13.6  -3.89215   CTGTGCAATGAAAAA            CAGGAGCC ATCT GGCTCCTG             TTTGCATTTCTGACG
      evgS   4  80   7 2770362 .. 2770388 + -10.9  -3.34517   AATGACTAAATAGCG         GCTCCCACAAT GTTCA AATGTGGGAGC         TATTTACCAGCACAT
      yfdC   5  50 103 2746752 .. 2746766 +  -5.6  -2.73542   AAATGGATATAACGA               GCCCCT CCT AAGGGC               TAATTGCAGGTTCGA
      yfdC   5  50 451 2747100 .. 2747121 +  -4.5   -3.1739   TTCCTGAAAAATTAT           TATATTCAG TAAT CTGAATAAA            TTACTGGCCTGCTAT
      fadL   4 100  27 2744633 .. 2744652 +  -8.6  -5.85425   CTTAATAAGAAAAAA            GGTGAGTT TTGC GACTCACC             TTTTTTGTTTGTTTC
      yfcN   7 100 286 2731241 .. 2731258 + -14.1  -3.59109   TGACATAACGGACAA             CGGGGCC TGAT GGCCCCG              TTGTGTGGTGTATAC
      yfcK   8  64 256 2725824 .. 2725837 +  -6.7  -3.69354   TACCGCCTGAGCGGA               GTGGT CGTC ACCAC                TTTCCAGTTCTGCGA
     c2858   7  77 140 2712702 .. 2712748 + -11.5  -2.57931   TAGGCCTGATAAGAC GCGCTGGCGTCGCATCAGGCA ACGGC TGTCGGATGCGGCGTGAACGC CTTATCCGACCTACG
      yfcH   4  46 469 2705573 .. 2705589 +  -4.4  -2.62613   CGCTGTTGCTGACCA             CCGG-AC AGGT GTACCGG              GTATTTCCCCTGCGC
      yfcC   5 100  10 2701114 .. 2701131 + -12.7  -5.32944   CACTAAAAATGTTAA             GAGCCGC AATT GCGGCTC              TTTTTTCATTCTGCC
      yfbR   3  69   8 2691973 .. 2692020 +  -8.5  -3.28712   CGCTGTAAGCAGTCG GAGTCTG-CGTCGCATCAGG CAATAAGCA CCGGATGCGACATCAGGCTC TTGTCAAAACGGAAA
      yfbM   3  80  24 2672510 .. 2672528 + -11.7    -2.981   GGGCACCAAAAAAAA             CCGCCGA ACATG TCGGCGG             CTTTCTGACTTACAA
     c2806   2  75 223 2663589 .. 2663614 +  -8.9  -3.67843   CGCTGCGCCCATTGG         CGATCGGAACG CTGA CGTTCCGCGCG          TTGTTCAGCATTTTG
     c2800   5  68 275 2659549 .. 2659572 +    -3  -4.65895   ATGGATTGCTTCAAT          GGTACTTCCC GGCT GGGAAGGGAC           TTTTTCGCTGAAAGC
      yfaD   4  52   9 2644392 .. 2644416 +  -2.7  -3.84825   CCACTAATTAACACA          GGCCCACAG CCGATCC CCATGGGCC          TTTGATATCAATAAC
      yfaE   5  55  96 2635677 .. 2635695 +  -3.1  -3.91506   CTGCTCCCAGTCCGC             TTTGGGG ATCGG CTCCAGA             TATTTTTCCAGCTGG
      atoB   3  95  11 2614157 .. 2614182 + -11.1  -4.65747   ATTAACATGTAAAAA         CGCCCGATAGC GAAA GTCATCGGGCG          TTTTCTTGAACATTG
       eco   6  93 110 2592011 .. 2592047 + -15.2  -2.71011   AGCGTCTTATCAGCA    TACGCCACATCCGGCA AACCA TGCCGGATGTGGCACA    TCATTACAACGCAAT
     c2742   0 NONE
      narP   9 100   4 2578835 .. 2578861 + -12.3  -3.79862   GGGGCACAATAAAAA         TAGCCCGATGG CATCA CCATCGGGCCA         CTTTTTATTTACTCT
      yejM   9 100 167 2576840 .. 2576857 +    -7  -5.76633   AAAATCCCAAGAAAA             CCAACC TATTGC GGTTGG              TTTTTTTATATCTGC
      yejF   4  47  80 2568504 .. 2568515 +  -2.2  -3.53012   CATGTTGCAGCAAAT                TCGT CCTG GCGA                 TTTACAAACAGGCAC
      yeiL   3  59 273 2546792 .. 2546806 +  -5.6  -3.57144   CAATGGTCTTGACAT               CCAGCG TGC CGCTCG               TTTGCAGATAGGGCG
      yeiG  10  79   7 2536448 .. 2536463 + -11.8  -2.56271   CTGAAGTGAAAGTCC              GCCCGG TTCG CCGGGC               ATCTTCTCATCAGAA
      yeiG  10  79 212 2536653 .. 2536667 +  -9.2  -3.87373   CGGTGTTTTAGCCGT               CGCGCT GTC GGCGCG               TTTCTGCCCGGTATA
     c2681   4  64 468 2528828 .. 2528838 +  -2.4  -4.67982   GGCAAAAATGTTCTT                 ACCG AAG CGGG                 TTTTGTTCCATAACA
      yohD   8  66  63 2518129 .. 2518142 +  -4.5   -4.4009   CACCATGCCTGATGC               GACGC TGGC GTGTC                TTTTCTGGCCTAACC
       dld   9 100  67 2515653 .. 2515669 + -10.8   -5.8096   GCCGTCTGCCCCGCC              GCCGCC ATTTG GGCGGC              TTTTTGTTTTTTATA
      yehV   4  50 170 2507474 .. 2507486 +  -3.3  -3.53091   GCGTGCTGGCTGAAC                GCCTG CAC CAGCC                TTTCAAACAGGCGGT
      yehR   8  64 262 2503654 .. 2503688 +  -8.6  -2.73123   CGATGTTGTTATTAA    TGAGAC-GTTCCGGC TCCAGT GCCGGAGCAGACTCA     TCCTTGCCGCGTTTT
      yohN   2  45 464 2478434 .. 2478450 +  -2.3  -3.28791   TTTATTGTTGTTTTG              TTACC TATGGCT GGTAA              TTGTGAAACGGGAAT
      yegV   8 100  37 2472770 .. 2472814 + -15.8  -3.79993   GCTGTACTCAATAGG CCGTTGCTGTTGGTCAAGCG CCACT TGCTTGATCACCAGCACCGG TATTTTGCTATCTAA
      yegS   1  44 462 2461378 .. 2461391 +  -2.3  -3.21416   CGGAAAGGGCAAACG               CAGCC GGGA GACTG                TTGGTAATCACCGTG
      yegP   3  68   8 2452104 .. 2452130 +  -6.5  -4.04206   ATACGTAATTACGAT         GCCGGGCGT AGGTTGTTG GCGTCCGGC         TTTATATCAAAATAA
      yegD   7  66  34 2436388 .. 2436402 +  -2.1  -4.83615   ACGGCTTAAATCTGC              CTGCGC CTGA GC-CAG               TTTTTCTGCCGCCTG
      yegH   7  63  20 2427038 .. 2427052 +  -7.1  -3.30124   ATGTAGGCCTGATGC               GACGC TTTAC GCGTC               TTATCAGGCCTACAG
     c2574   4  61 354 2410965 .. 2410987 +  -7.7    -2.914   CACTTCGCGATGCAC           CCGATGCTC ATGGC GACCATCGG           CTTTGATCTGCTCGA
     c2574   4  61 359 2410970 .. 2410988 +  -5.2  -3.86202   CGCGATGCACCCGAT             GCTCATGG CGA CCATCGGC             TTTGATCTGCTCGAC
      hisI   3 100 138 2385420 .. 2385445 + -14.7  -4.21607   ATCCGGCAAAAAAAA         CGGGCATGGTG TCAC CACCCTGCCCG          TTTCTCTTAAATGCA
      sbcB   6  93  44 2373731 .. 2373751 + -11.9  -3.92522   GCTTTTTGAGATTTA            CCGGATGAT TAT GTCATCCGG            TTTGTAAGATTACGC
     c2535   3  58 -19 2369053 .. 2369092 +  -4.4  -3.76373   TATTTGCGCAAGGCC  CGGCAAATCAGATTCGA TAGCAAC TC-AAGCTGATGTGCCG  TTTCCATGTTCAGCC
     c2514   8  69 109 2351730 .. 2351749 +  -4.2  -4.66953   GTATGAGTGGGTAAT            CCCGGATG AGAA TATCCCGG             TTTTTACACTATTCA
     c2510   7  55  16 2346141 .. 2346164 +  -6.7  -2.79796   TGTCTGATAACCACA          GGGCTGG CAGCAGAAAA CCAGCCC           TGTGGTAAAATACAG
     c2495   4 100   7 2335993 .. 2336021 + -16.7  -2.56596   ACCGCATAAAACCAT        TATCCCCCGGCAC ACT GCGCCGGGGGATG        TCAATTAATACCCCG
     c2483  10  59  33 2324620 .. 2324639 +  -6.5  -3.32268   CAGCATGACTCTATA            GTCATTG CTACGA CAATGAC             TTATAAAGCTGGTTA
     c2483  10  59 402 2324989 .. 2325019 +  -5.4   -3.6692   CAGACGCGAAAGGTC       CCTGACAATGTCAG ACA TTGACGTTATCTGG       TGTTTTCCCCTGGCA
     c2474   1  56 194 2316666 .. 2316699 +  -5.2  -3.53722   CTTTATCTTGGTAGT     GATACTGCGAGTGG ATACAC CCCCACTCAGTATC      TTCTATAACTATGGC
     c2465   2  56 342 2300961 .. 2300971 +  -2.4  -4.08394   TGGCCCCATCTTGTG                 CCCG AAG CAGG                 TTTTAAACAACGTAT
     c2462   5  75 360 2295896 .. 2295920 +  -8.5  -3.75292   AACGCATCGCGTCCT          GATAGGCGTCA CTC TGACGCCACTC          TTCTTGGTACTCCAT
     c2449  10 100  28 2264285 .. 2264310 + -17.7  -4.25104   CTTGTAAAGAACCAG         GCCGTATCAGC AAAC GCTGATACGGC          TTTTCATCCACAGGC
     c2418   5 100  36 2219457 .. 2219475 + -14.6  -3.60814   TCTGGCAAATTACCA             CCACCTCC ACA GGAGGTGG             TTCTATATAGACTTT
     c2411   1  54  90 2213823 .. 2213836 +  -4.5  -3.53444   TATCCCAGTCTGGCA               GGTTG TTAA CGACC                TTTCGCCACCAATGA
     c2404   8  91 215 2207499 .. 2207536 + -11.6   -3.8572   TACAACATATCATCG   TAAAATCGGGAGTT GCTACGTATG AACTCCCGATTTTA    TTTCATGATATTATA
     c2400   6  89   7 2205307 .. 2205346 + -10.3  -4.49041   GGTCTTTAGTTATAT  TTATAT-ATGGGCGAACT ATGAA AGGTCGCCCATCATATAA  TTCTTTTCGTTTTTT
     c2393   4  53  22 2197688 .. 2197735 +  -2.2  -3.89881   TGCATTTTTTGTAAA TTAACATACATGTCATATTT TTACCATT ATCTTTGGCATGTATGTTAA TTTGTAACAATTAAT
      yedU   3 100  36 2188360 .. 2188392 + -12.8    -5.055   AAGCGCATAATCAAT      CGCAGCCACGTT AATACTCAC GACGTGGCTGCG      TTTTTTCACGGTTAA
      yedA   5  52  16 2182244 .. 2182280 +  -5.8  -3.02144   ATGAATCCCCTGCGT   GTCGATCTGCG-CGCTG GCAC CTTCGCCGCAGATCCAC    TCTTCCAGACGCTCG
      yedP   2  54 346 2178441 .. 2178455 +  -5.7  -3.25088   CGGTCGCCCGCCTGA               TGACC AAAGC GGTCA               TTAATCGCTTTAAAA
      rcsA   6  68  -3 2176357 .. 2176402 +  -9.7  -2.61126   TTTTGTCAACATGCG CTAACACATTCTGACTGGTGG TTTC CCACCAGTCAGGCTGAATAAG ATTACTCTGCTTTCT
     c2351   4  70 409 2163769 .. 2163783 +  -3.6  -4.67552   CAAATCAGATTCCTG               TTATCT CAA GGATAA               TTATTTTTTAATGCG
     c2347   6  58 468 2161233 .. 2161257 +  -3.5  -3.91032   ACCGCACTGACGTAA          CTGAAGCTAAC GGT GATGGTTTCGG          TTTCTCCACTACTTA
      yecF   6 100   8 2144726 .. 2144752 + -14.5  -4.70659   GTCAGTAATATAAAA         CCGGCTGAGAG CGTGC CTTTCAGCCGG         TTTTTGCATCTGGCA
      tyrP   3  50  67 2139636 .. 2139649 +  -3.8  -3.37761   ATGTGACCTCTTAAT               GCAG GCAGCA CTGC                TTAAATTTCTTACCA
      yecG   7  66  51 2128908 .. 2128926 +  -8.8  -3.06483   TATCGCGCTGCTGGC             TTTCCGCG CTT CGCGGAAC             TATCTGCTTTAGGTC
     c2295   5  59 151 2117342 .. 2117354 +  -5.5  -3.63744   CGTTTTGGACGCGAC                TCCTG TTC CGGGA                TGTTTTCCAACAGCA
      argS   8 100  19 2113367 .. 2113390 +  -8.9  -5.37345   CGTTATACGGCAACA          GCCGATGTT ATTGCA GACATCGGC           TTTTTTATCATTAAC
      yecP   6 100 137 2106103 .. 2106120 + -14.1  -4.20712   GTTTGCATAACCTCA             GCGCCCG TTTC CGGGCGC              TTTTCACGTCTTATG
      yebB   6  84 136 2098667 .. 2098696 +  -7.1  -5.02074   TAGCGGGCAGTTTCA       GCAAGGTGCGG ACCATATG CTGCACCTGGC        TTTTTTCGGCACTAC
      yebI   2  63  29 2095905 .. 2095916 +  -7.2  -3.30124   ACATTTGTCGGATGC                GGCG CGAG CGCC                 TTATCCCACCTGCGG
      pykA   7 100 107 2090875 .. 2090895 +  -6.8  -5.68438   TTATCATCAGTCGAA            GGCCTCTC CTCGC GAGAGGCA            TTTTTTATTTGATGG
     c2257   3  65 405 2081609 .. 2081622 +  -8.1  -3.30124   CTGATTGCCCAATGC               GACGC TGTT GCGTC                TTCTCAGGCCTACGA
      yobB   3  49 426 2078199 .. 2078231 +  -2.8   -3.4706   GGCCTGCATCATCAC     CGC-GCGTTG-TATGA CTG TTATATCACCGCCGCG     TTGCTTATCGATATT
      yebW   2  44 252 2074241 .. 2074251 +  -3.2  -2.90392   CAATAACATGTTTGC                 CGGT GCG ACTG                 TGTAATTCAAGAATA
      yebQ   8 100   6 2063327 .. 2063346 + -10.7    -4.946   CAGGGCATAAAAAAA            GCGCGTC GATCAG GACGCGC             TTTTTAGTATTTACT
     c2230   0 NONE
     c2207   7 100  46 2038492 .. 2038531 + -20.8  -2.52138   GTTGGATTTGTAGTT  TGCCGAAGCCGGACTGAG CGCG CCCAGTCCGGCTTCGGAA   GATTTTACTGTGGAT
     c2203   4  53 114 2037260 .. 2037272 +  -3.5  -3.57457   TGATAATTTGCATTT                TAAAT ACC ATTTA                TTGGTTACTTTTTAG
      yeaP   4  76 233 2036206 .. 2036223 +  -8.4  -3.95219   TAAAAAAATAGCAAA             GGCTGC CTGTGT GCAGCC              TTTGTGCAATTTACG
      yeaD   6  66 190 2022154 .. 2022172 +  -8.9  -2.70932   GCCGCTTTTGGGATC             GCCATCA CACCC TGATGGC             TGATTACCCACGCCA
      ydjB   1  43  39 2009796 .. 2009825 +  -3.5  -2.71364   TACTGGCATTGTAGG       CCAGATAAAACAC ATCA GTGATACATCTGG        TAATTGACGCCATCA
      gdhA   9  93  13 1997571 .. 1997598 + -11.4  -4.21275   TAATCGTTATTACAA        TCGTCTGGTTTT CCTT ATAACCAGACGA         TTTTCCCTGAGTTAA
     c2142   7  81 308 1979769 .. 1979796 + -12.8  -2.53642   TAAGAAAGCAACTTA        ATACCCGCAGAA TGAT TTCTGCGGGTAA         GTATTAGCTTATTTT
      katE   2  74   3 1970179 .. 1970217 + -11.1  -2.60723   AATCCCGGCGTAAAT  ATGGATAAGGTCACGCCC CCTG GGGAGTGACCTTA-CCAC   CTTACTTACACATCA
      ydiE   5  56  88 1945860 .. 1945886 +  -6.5   -3.1211   GTCGCTGAAAGGATT         TCGCAACGCCT CATGC AGGCGGTGCAA         TTCCGTCATATCATC
      ydiF   1  68 251 1933402 .. 1933416 +  -2.1   -4.8622   ATGGAAGTGTCAAAA              TG-CGG TGCT CCGGCA               TTTTTGATTACCAAC
       lpp   2 100  22 1913820 .. 1913838 + -14.6  -5.48825   CTGTGAAGTGAAAAA             TGGCGCAC ATT GTGCGCCA             TTTTTTTGCCTGCTA
     c2063   1  60 473 1906306 .. 1906316 +  -3.2  -4.15044   ATCCTCTCACCATGA                 TCGG TGG CTGA                 TTTCTTCACGCCACG
      ydhK  10  72 138 1884800 .. 1884825 +  -8.3  -3.67775   TCAGACGAGGCGCGA         TGACGGCATCGG TCG CCT-TGCCGTCA         TTATTGACTACCAGT
       gst   8  72  93 1875604 .. 1875627 +  -9.6  -3.17586   TTGGCAATACGATCC          TGAGCAGCAA CCAC TTGCAGCTCA           TATTCCTGCATTGCT
      ydgA   3 100  14 1852069 .. 1852092 + -13.9   -5.5604   AATTCACAGCCAAAA          CGCCGGAGA TTTTTC TCTCCGGCG           TTTTTTCTTACTTCA
       tus   5  65 444 1846327 .. 1846342 +  -5.4  -4.11484   TTTCCCTGGCATGAT              TGAGCT GCCC GGCTCA               TTTTCCGGGATTGAG
     c1993   5  59 208 1835850 .. 1835878 +  -7.3  -2.90075   AGCAATCGGACTCTT        CGGATCATCCTGC GCC GCCGGATTAACCG        TGTCGTTAGCACCAA
     c1990   4 100   9 1833485 .. 1833508 + -15.3  -3.13403   AAAATAATGTTCAAA          CGCTGCCCG ACAGCG CGGGCAGCG           TGTTCATCAGGCAAG
      ynfJ   6  64 339 1827617 .. 1827636 +    -7  -3.60296   CATGATCGACTTTAT            CGGTCAGG TTTG CCAGGCCG             TTTGAAATGAGGGTG
      ynfJ   6  64 391 1827669 .. 1827682 +  -3.1   -4.4846   ATTGATTGGGCAACT               GT-GCG CCA CGCTAC               TTTCTTCTTCGCTTA
      ydfZ   8 100  10 1810603 .. 1810619 + -13.7  -4.07651   AACTAAGCGTGTGAA              TGCCGCC GAT GGCGGCA              TTGCTTTTTTTACTT
      ydeF   5 100 250 1804921 .. 1804951 + -14.9  -3.31915   ATCCCTCACCTAACC      GGCCCCTTGTTACA GTTG TGTA-CAAGGGGCC       TGATTTTTATGACGG
      marB   3 100   5 1796117 .. 1796144 + -18.6  -3.71265   ACGCTATGTAGTTAT        TGTCAGGCTCTG ATCA CAGAGCCTGACA         TTTCCGTAATATCTT
       tam   3  49  62 1784585 .. 1784603 +  -2.4  -3.66874   ATTTCTGCTTCATCG             TTCATCTG TAA CAGGTCAA             TTTCAATAGCGTTGC
      oprR   2  50  14 1781489 .. 1781507 +  -3.1  -3.48276   GACTGATGAACAGAT             CGCTAAA TYACC TTTTGCG             TTATATCGCCAGGGC
      osmC   5  61 396 1750416 .. 1750445 +  -2.3  -4.54477   GTAAGGCAAGGATGC       GTTTT-TCGGTC AGACAAC GATCGACAAAAC       TTTTATCAATTTTGA
     c1908   5  58   7 1745297 .. 1745311 +  -7.1  -2.75229   GATTCCTGAATAATG               TCCCC CGGGC GGGGA               TGATTGGCCATTTTC
      nhoA   6  79  13 1729649 .. 1729680 + -12.2  -2.57092   TAATTTATGTCAGGT      TGCCGGATGTGGCG TAAA CGCCTTATCCGGCC       TACATTAGTCCGGTT
       ydc   1  42 367 1708543 .. 1708561 +  -3.1  -2.53822   GGTAGAGGAGGTCTG             GGTGATG CGCAC CATCAGC             GTGTTCTGGACTACC
      ydcP   5  63 444 1699925 .. 1699940 +  -5.4  -3.88442   GATTTTGCATTGCAT              TCTGCCG TTG CGGC-GA              TTTAGTGCTATTTTC
     c1825  10  61 -16 1659048 .. 1659058 +  -6.8  -3.29727   CACTTGCCGCCGGGA                 GCTG TGG CAGC                 TATTAATTCATTAAA
      dbpA   8  80  92 1649628 .. 1649656 + -11.8  -2.90492   CCGGCCTCCATAAGA       GTAGCCCGATACG CTTG CGTATCGGGC-GC        TATCCTGGTTATTTC
      ynaJ   6  93  11 1639720 .. 1639737 + -12.7  -3.47751   AGTAAGTAAAAAATA             GGCCCGA TAAC TCGGGCC              TTGTCAGTTATTGAA
      ycjG   4  55 397 1632913 .. 1632926 +  -4.5  -3.64703   CCTTCCAGTTCGCTG               CCGGA AAGT TTCGG                TTTAAATCCACACCA
     c1766   2  64  98 1603398 .. 1603410 +  -6.2  -3.80114   CTTCGCCAAAATGAC                CGGC GATCA GCCG                TTTGGTGAGTTCATG
     c1752   4  49 275 1587728 .. 1587752 +    -3  -3.44443   CCGCTCGCGCGCAGG         GTTA-TATCAC GCAG GTGATAATGAC          TTCCTGTTATATCGC
      yciL   3  89   9 1571336 .. 1571356 +  -8.3  -4.62872   CGGTTAATCAAAGTA            TGCCGGA CGTCATA TCCGGCA            TTTTTACAGATTAGT
      ompW   5  69 397 1558979 .. 1558995 +  -2.2  -5.00138   GATCAAGAATAGTTT              CCAGTT GAACA ATCTGG              TTTTTGGTTTCACTA
      tonB   5 100   9 1555741 .. 1555768 + -17.2  -3.71848   TCAGTAAGCATAAAG        TCAAAAGCCTCC GACC GGAGGCTTTTGA         TTATTACTCAACGGG
     c1714   9  68  -2 1552886 .. 1552924 +  -9.7  -2.50438   GCGATCTACAATATC   TAAATGTACTGGGCACC ATTGC GGTGCCCAATAAGTTTA   CTCTTCCGTCTTTAA
       tdk  14 100 276 1539390 .. 1539415 + -16.3  -3.90762   CCCAGAAGGGGTAAT         GCCAGTCAGTT AAGC AACTGACTGGC          TCTTTTTCGGGGCTG
      galU   8 100  27 1537363 .. 1537384 +  -8.7  -5.66684   GTGTTTTCCACGAAA           CGGTGTTGA GCAA TCGACGCCG            TTTTTTTATAGCTTA
      galU   8 100 100 1537436 .. 1537452 + -13.7  -4.64766   CCGGACAATAAAAAA              TCCCGCC GAT GGCGGGA              TTTTTAGCATGTGCA
     c1695   8  65  65 1532261 .. 1532279 +  -8.8  -2.91383   GCTTCGCCCTACGGG             TCGTTGCC TGC GGCAACGC             TCTCTCGCTGGCACT
      kdsA  11 100 326 1509221 .. 1509262 + -10.1  -4.78848   ATGGTTCAAGATTAG CCCCCGTTCTGTTGTCAGGT TTG ACCTCTCAAC-GTGCGGGGG TTTTCTCTTTCCAGC
      ychH   2  78  17 1498962 .. 1498991 + -11.5  -2.87963   AAATAATGCAGTTTG       CTGACCAGTCAGT TTGC GCTGACTGGTCAA        TCTCGTACTTATAAA
     c1659   7  89  -2 1496190 .. 1496217 +   -15  -2.58767   TTTAAGCGCCGTGGA        TAGCGGGAGAGT ATGT ACTTTCCCGCTA         TGAATTGCTAATTAA
     c1655   7  55 216 1490960 .. 1490974 +  -3.6  -3.88291   TAGCGTTTCTTCTGG               TTGTAT CGC ATACAG               TTTCTCACCCTGCTG
     c1649   3  49  60 1485939 .. 1485949 +  -2.4  -3.64703   CCTGGATAATGCTGT                 CGGC AAT GGCG                 TTTGCATGGAGCGGA
      ymgE   8 100  13 1482093 .. 1482122 + -12.9  -3.59979   TAAGATTTTCATAAG       GCGGATAGCGATA CAGA TGCCGCTATCCGC        TTTCACATCAGAACG
       alr   8 100   9 1477385 .. 1477414 + -18.7  -3.29461   GGTGTAACTTGTTAT       CGCTGGATGCGAC CAGC GTCGTATCCAGCG        TTATAAAACACATTA
      fadR   8 100 138 1473111 .. 1473132 + -14.5  -3.39772   ATCCGGCAAAAATGA           GTCCTCCTC AAAC GAGGAGGAC            TATTTACAGATTTCC
      umuC   1  53  48 1469818 .. 1469834 +  -3.6  -3.72139   GCGCCGAATGGATTA              GCGACC GAACA GGTCAC              GTTTTTTCGCTTTAA
     c1620   2  50 433 1462567 .. 1462582 +    -4  -3.41988   TCCGAACAAGCGTTT              GAGGAA GCCT TTCTTC               TCTTCTTCAATGAAG
     c1615   4  50 260 1460503 .. 1460516 +  -3.8   -3.2963   GCGCTGTCAGTTTTT               GCCA TTTCGT TGGC                TTCTGCGCAAGTAAT
     c1615   4  50 327 1460570 .. 1460581 +  -5.8  -2.77899   TCTTAATATTGTAGT                CCTG CGCC CAGG                 TCATTGGTGCGAAAA
     c1602   7 100  26 1452257 .. 1452275 + -11.7   -4.5448   TGTTAAATATTGAAA             CGGGCGT ATAAC ACGCCCG             TTGTTTTTATAAATA
     c1595   1  81 121 1446736 .. 1446746 +  -6.8  -4.68424   ACAGATCCTGTGTAT                 GGGA GTT TCCC                 TTTTTGCGTGCGTTG
     c1543   4  61 406 1410761 .. 1410773 +  -7.7  -2.94232   CTTTTCAGCCACGTA                GTCGA GAG TCGAC                GTTGTTTAAAGAGCC
     c1535   7  62 219 1407159 .. 1407171 +  -3.3  -4.35518   TGTCAGGCCATTTCT                TTCCG GAG CGGGG                TTTTGCTATCACGTT
     c1521  11  74 274 1400143 .. 1400185 +  -2.2  -5.22289   TCTTGACTGGTCATA GAGATAAATTTAATGCTG AGAAATG CAGTATTGAATTTATCAA TTTTTCTATTTCCTG
     c1507   1  56 193 1389145 .. 1389157 +  -6.3  -3.02881   CGATTTTTAGCACTT                TTTGC AGT GCAAA                TCATTTAATTAAATC
     c1484   4  62 401 1379337 .. 1379360 +  -6.1  -3.69323   AAAATATGTAAAAAA          GGCGTAAAA GTAAAA TTTTATGCC           TTTGCATCATAATGA
      pepT   1  68   8 1376519 .. 1376547 +    -9  -3.06133   GGAAGTAAGCAAAAA       G--GGATGCGGCAT GTG ATGCCGCATCCGGC       TTAAATCCAAACTTA
      ylcE   2  81  35 1372855 .. 1372888 + -11.7  -3.11291   ATTTTGTGCTTGAAG     TGCCTCCCCGACCAT TCAG ATAGTCGGGGAGGGG      TATTGGGATTATACG
     c1428   5 100 225 1343409 .. 1343430 + -15.9   -4.3341   CATAGCGCCACTCTC           CAGCCCCTC TCCG GAGGGGCTG            TTTATATTGATTTTG
     c1403   4  51 282 1332764 .. 1332775 +  -3.6  -3.48689   CCAGCTACCTCGCCG                TGCG CTTT CGCG                 TTATGGTCTGACTTT
      cobB   3  50 414 1324982 .. 1325000 +  -5.3  -2.92463   ATCATTTTCATGCTG             TTGTCCG GGATG CGGATAA             TATGTCAGTGGTGGC
      ycfR   2 100  39 1313597 .. 1313623 + -18.8  -5.60993   CTACTGCTGATTTTT         TCCCCGCGACAT GCT GTGTCGCGGGGA         TTTTTTTATCCGAGC
      ptsG   2 100  25 1302828 .. 1302845 + -12.7  -5.04987   CGTTGGGGAGACTAA             GGCAGCC AGAT GGCTGCC              TTTTTTACAGGTGTT
      mviN   9 100   9 1272886 .. 1272908 + -19.2  -2.62026   GGTGTAACGATACAT           TCCGGCCTGC AGT GCAGGCCGGA           GTTAATCTTCAGATC
     c1324   4  48 260 1262941 .. 1262961 +  -4.7  -2.93073   CCTGTAAAAACGGCC            TCATTCTGG AGG CCGTAATGA            TGATTATTGGAAGCG
      yceA   5  75   6 1261364 .. 1261390 + -10.9  -2.86618   AACAGAATAAATATC         ATTGCCGGATG CGTGC CATCCGGCAAC         ATTTCACTCTTACTT
     c1315   3  65  54 1257193 .. 1257231 +  -8.1  -3.28261   ATCCCGGTGTGCAAT  GGGACGTG-CGTGACTCC GCCT GGCGTTACGTCACGATCC   TTGATCTGCCATTCT
      ymdB   5  49   8 1249861 .. 1249887 +  -4.5  -3.02511   ATGAATGATTTGCCT        CAGCTGGCGAGCG CGG TGCT-GCCA-CTG        TGTTCGCAACATCCC
      ycdZ   6  91  33 1244318 .. 1244339 +  -8.7  -5.03994   GCTTAAACAGTAAAA           TGCCGGATT ATTA ATTCCGGCA            TTTTTATCTATCAGG
     c1258   3  67 -35 1210653 .. 1210675 +  -7.7  -3.55368   CTTAATAATTACGCT          GCTTGCCAGC TTGG GC-GGCAGGC           TTGTCTCAGTTAAAT
      iroN   3 100  18 1200357 .. 1200382 + -16.2  -3.79668   GTAGTGTTTCAGGCG         CACTGCCCGC GTAAAA GCGGGCAGTG          TTTAGTGGCTTAACT
      mchE   2  49 286 1181062 .. 1181073 +  -2.2  -3.68886   CAAAATGCCGTGTAT                TCTC CACT GGGA                 TTTCAGTCACTTCGT
     c1222   6  57  12 1174175 .. 1174205 +  -2.4  -4.19817   GTAAACCCCCGGAGA       GCACATGCAGTGCT GCC AGCCCTGATTGTAC       TTTTACCTCCCTGAG
     c1215  10  60 262 1169931 .. 1169950 +  -6.5  -3.53012   AGCGTGTGCTCCGGT            GATTTGC ACATGC GCAAATC             TTTCAGCCCAAAGGA
     c1184   5  88 280 1143697 .. 1143717 + -11.9  -3.51924   TTTTTTGAAGAATCA            CCACATGGG ATG TCCATGTGG            TTGTATAACTCAGGG
     c1173   8  68 122 1136391 .. 1136416 +  -8.9  -3.01745   CTGCTGCCGGTTTTG         CCGGGTGGCGC TTGC GCCTTACCCGG          TCTACTTATTGGGAC
      phoH   7 100  15 1119250 .. 1119274 + -13.6    -4.323   AGTGTATTATCGGCG          CAGAGCCCGG GCGAA CCGGGCTTTG          TTTTGGGTGTTTACG
     c1142   1  49 440 1102513 .. 1102542 +  -4.9  -2.74605   GTCCATATTGCGTCC       GGTCATCCCGGCG ACCG CCTTGAGATGACC        TAAGTTTTCCGCCAC
     c1138   6  55   4 1100499 .. 1100529 +  -6.7   -2.7563   GCGGTGAAATAACAG       AAAACTCCCCCGC GTGAA GCGGGGGAGTCGC       TGGTTAAACGTTTTT
      torA   6  69 218 1096760 .. 1096779 +  -7.8  -3.57406   TGCCCGTCTGGAACT            GGCCGC TGACTTTT GCGGCC             TGTTTCTGATGACCG
     c1125   5  71   5 1086986 .. 1087018 +  -7.8  -3.79909   AAATAATGTGATTTT     GT-GAACATCACCCC GTGC GAGGTGATGTTCCGC      TTGTTGCTAATTTAG
     c1109   7 100 195 1075381 .. 1075403 + -13.5  -3.90464   CAGGCAAAAGAAAAA           GGGGTTAGC ATTTA GCTAACCCC           TTATCTTATTTGGCG
     c1102   6 100   5 1072152 .. 1072179 + -17.1   -4.1673   TGGCCAAATAAAAAA        TCCCCGGAAGG CAAAAA CCTTCCGGGGA         TTTGTTCAGGGATTA
      helD   6  62 122 1070435 .. 1070463 +  -8.2  -3.09327   CTGGATAATGAAGTC       TGCC-GTTGCCAC GTTG GTGGCAACCGGAA        TGTTCCATACCGTCG
      yccR   5  45 -21 1065534 .. 1065547 +  -3.1  -3.11634   TACGCCGAAACAGGA               GTTTC CTGC GGAAC                TTGAGTAATCTGGCG
      yccR   5  45 100 1065655 .. 1065665 +  -2.4  -3.34517   CCCGTGGTTCAAGTT                 GCTG CAT CCGC                 TGTTTCAGGCCAGCT
      yccR   5  45 298 1065853 .. 1065866 +  -3.7  -2.73124   GGCACAGCAACCGAA               ACGCG GCCT CGCGA                ATTTGCGGGGTAACG
      ymbA   6 100 444 1059679 .. 1059695 + -13.7  -3.75418   CTCTTTAAAAAGAAA              CCTCCGC ATT GCGGAGG              TTTCGCCTTTATATA
      pepN   6 100  81 1044103 .. 1044157 + -18.7   -2.5294   TGTAGGCTGGATAAG GCGTTCA-CGCCGCATCAGGCAGTCG TGCC CAACTGCCTGATGCGACGCTTGACGC GTCTTATCAGGCCTA
      ycbL   6  90  15 1035272 .. 1035289 + -12.7  -3.27786   AAGGTGCATAAAAAA             GCCCGCT TTCA AGCGGGC              TTCATCGGTTTTAAC
     c1040   2  56  67 1004560 .. 1004581 +  -2.9  -4.08216   ATTTACTGCGTACTT           CGACAACCA TTAA TGGTGATCG            TTTTCACGCAGGTAA
      dmsC   6  79   7  999085 ..  999111 +  -5.1  -5.04733   GCAAGTTAATCAGTA        AC-AACCGGGGT TTCG GCCCCGGTTCGC         TTTTATTTCTGCTTC
      clpA   5 100  26  979695 ..  979722 + -12.8  -5.38054   AGGTAGGTTGGTCAA        GTCCGTAATCTC GAAA GAGGTTGCGGAC         TTTTTATTTATGGGG
     c1008   6 100 223  969321 ..  969360 + -22.2  -2.71364   TTCGCCAGAGCCCGG  GGGTGCAGGGGGCGGC GGCGATTG GCCGCCCCCTGCACGC   TCCTTGCGCCAGTGG
      ybjR   7  79 133  960005 ..  960033 +    -8  -4.30978   TCAAAATTCAACTTG        GAGACGCCGTAG TGGGT CAGCGGCGGCTC        TTTTGCTGACTTGCG
      ybjF  13  81   5  954014 ..  954027 +  -9.5  -3.98172   TGCAGCAATAAAAAA               GCCGC AGGT GCGGC                TTTCTGAATCTTACT
     c0946   9  74   9  920694 ..  920725 +  -8.1   -4.1399   AAGCTGATTATTATT      TGCACCTAATCTC ACTTTC GATGTTAGGTGCA       TTTCTATATGCCTAA
      ybjK   7  78  86  908939 ..  908986 + -11.4    -2.924   AACAATAAGTTGGGT TGGTGGTCAGTGGTGGTTATTAC GGG GTAATGCCAACCGCTG-CCGCCA CTTTGTCGCCACTTG
       cmr   6  95   6  905805 ..  905831 + -13.1  -3.37464   CGAAGGGTAAAAAAA         TGCCTGATTGC TTTGT GCGATCAGGCA         TTCTCGAATTAATGG
      dacC   6 100  12  902835 ..  902859 + -13.6  -3.39862   TTAATCTTCTGATAA          CCGGATGGCG CGAAA CGTCATCCGG          TTATACGTCATTAAT
      mipB   6  80 164  885363 ..  885394 + -10.1  -3.79668   TACATCACGATTTTT      CCGCTGGCCGGTT TGCCAT AACCTGCCAGCAG       TTTGATCGCTTCCAT
      ybiT   6  59 208  880116 ..  880129 +  -3.9  -4.07568   GCGATAATCAAAGAT               TAAAC GGCG GTTTA                TTTTCCAGCACCGCC
      ompX  11 100  22  873340 ..  873357 +  -9.1  -6.09196   CGGTGATATAAAAAA             TCCGCCT CTCG GGGCGGA              TTTTTTTGTTTTAAG
      ybiN   6  64 244  865997 ..  866008 +  -4.4  -4.21676   CCAATAACCAGCCCG                CGAA TTTC TTCG                 TTTTCCATCAATTCT
      ybiC   7  89 164  859922 ..  859968 + -15.1  -2.62463   TAGGTCTGATAAGAC GCGGTAGCGTCGCATCAGGCA TCTGT TGCCGGATGCGGCGTAAACGC CTTATCCGTCCTACG
      rhlE   6  86 120  854975 ..  855004 + -13.5  -2.71712   TGCATGTTTTTGTAG       GCCGGATAAGGCG CTCG CGCCGCATCCGGC        ATTTCACAACAAGCA
      ybhQ   6  69 392  848054 ..  848064 +  -8.2  -3.57971   GTGGCGACAATTAAT                 GCCG GTA CGGC                 TTTGCCGATGAATAT
      ybhM   1  57 395  844523 ..  844533 +  -2.4  -4.25074   CGAATTTCCACGAAG                 GCAG CAC CAGC                 TTTTGCCCTTTGATG
      ybhJ   8  75  58  827400 ..  827448 +  -9.5  -3.53811   GATGCGATGCCGACG CATCTTATCCGACCGACAAATCG TAT CGAACTGTAGGCCGGATAAGGCG TTTACGCCGCATCCG
      aroG   4  91  11  808264 ..  808293 + -12.9  -3.14132   GGTAAAGTTTAATTG       TCGGATGCGCCGT CAGA GTGGCGTATCCGA        TTAATCACCGGAGGC
     c0808   6  70 289  793313 ..  793331 +    -3  -5.02606   TCCGGTGTTTTCTAA             CGGGCTGG CAA TCATTCCG             TTTTGTTGTTTCGTA
       nei   2  56 267  778060 ..  778080 +  -6.7   -2.9127   CAGCAGGATTTGCGG            TAGCGGGCG CAA TGCCCGCAG            TAATATTTGCTTATC
      ybfN   5 100  47  752559 ..  752576 + -11.3   -4.5442   CCCTTGTATAAAAAA             GCCAACC TGCA GGTTGGC              TTTTCTCGTTCAGGC
      nagE   3 100  51  738675 ..  738697 + -15.6  -5.71712   ATCCAACAATAAAAA           GCGGCAGGGA TCT TCTCTGCCGC           TTTTTTTGTCTGAGA
      yleB  11 100  35  729183 ..  729214 +   -13  -3.55444   GCATGCCAACCGTAG      GTCGGATAAGACGC GGCA GCGTCGCATCCGAC       TTTGAAGGATAAGAC
      yleB  11 100 128  729276 ..  729291 + -10.4  -5.22312   GCAGAAAAGCAAAAA              GCTCGC CGAA GCGAGC               TTTTTTAATGTGGCT
     c0741   4  57 -41  722096 ..  722114 +  -7.4  -2.63555   CAGGCAATTATTCGT             CATCCCCA ATA TGGCGATG             TGGCTTGTATCCCTG
      ybeL   5  69  11  715502 ..  715532 +  -9.6  -2.72344   CGTAATGAAATGAGT       GGCGCCGGATGGCG TGA TGTCATCCGGCGAG       TGATTAAGCGTAAAA
     c0723   5  53 221  704337 ..  704372 +  -6.1  -2.57211   GCGCTTTGCGAGGCG    GCTTGCGGTGTCACC ATTGCA GGTGAGGTTGCAGGC     GTTGTCGACGGAGCT
      tatE   3 100  46  699788 ..  699805 + -11.3  -5.24129   TGTTCGATACAAAAA             CCCGCTT CAAA AAGCGGG              TTTTTTATCAGACAG
     c0697   7  87 157  684617 ..  684639 + -11.2   -3.6608   ATACCCAAAAGAAAA           CCCTCACCGT CAG GCGGCGAGGG           TTTAACTCACATGAT
      ybdL   5  70  28  676777 ..  676811 +  -7.2  -3.90112   CCAGGCGCGGGAAAA     TTGACGGTCGGCAA ACAACTC TTGCAGGCCGTTAA     TTTGCTTCAGGCGCA
      fepE   4  62 128  661774 ..  661794 +  -3.9  -4.27316   CAGTGACAATCTCCT            TCGGTGCTC CCT GAGCAACAA            TTTTCCCTTCCCGCA
      pheP   7 100 121  646958 ..  646984 + -16.7  -5.65513   GTCAACCATCCGAAA         CCGCTCTCATC CATTC GATGAGAGCGG         TTTTTTTAATTACTG
      ydfM   6  90   5  628150 ..  628202 +    -7  -5.08824   TCAGAGAGTAATCAT TGGGATTATGCCGCAGCACG-TCGT GCGC AAGAACGTGCTGCGGCTGGATGCTA TTTTTTCCCTGAAGC
      cysS   3 100  12  625066 ..  625089 + -16.8  -3.32844   GTAATTGCGCTATTG          CCGGATGCGA GTTT TCGCATCCGG           TTATCGCCTGCGCCA
      arcC   5  65  49  620083 ..  620132 +  -7.1  -3.53811   GATGCGATGCTGGCG CGTCTTATCAGGTCTACAG-GCGG TGT CGGAACGGTAGGCCGGATAAGGCG TTTACGCCGCATCCG
      ybbZ   3 100  18  611852 ..  611871 + -10.8  -5.47821   ATTACCTTTAAAGCG            GATGCGAT TTAT ATCGCATC             TTTTTTTACCTGAAT
      ybbP   2  55 278  599069 ..  599087 +  -6.6  -2.57985   AGCCAGGCCAGATGA             CCGTCGGT GCT GCCGGTGG             TGAGTTGCGTTGTCA
      ybbL   5  53 304  592860 ..  592894 +    -2  -3.87815   TCGGGGCGGGAATTA     CTCTGGCGGTGCTGAT TTT ATCGGGATCGATTGAG     TTTATCCCGATGCAG
      ybbI   2  50 -30  588988 ..  589015 +  -5.4  -2.73542   GATTATCGAAAATCT        CTCCGGCTGCTG TCAT CATCGGGCGGGG         TGATTAAGGCTTGCG
      ushA   8  74 175  581284 ..  581295 +  -2.2  -5.24129   GGGGGCGTCGATAAT                CGTT GGCA GACG                 TTTTTTCTGCCCCAG
       gsk   7  87  18  575993 ..  576024 +  -8.6  -4.56914   TATCGTCGGTTCGTA      GGCCAGATAAGGCG TTCA CGCCGCATCTGGCA       TTTTGCTTTCAATGC
     c0583   5  56 291  561595 ..  561613 +  -5.2  -3.53012   AGCTGGAAACTCGCG             TTGCCCAG GCG CTGGACGA             TTTGCAAAACGCACA
      ybaA   8  77 460  552135 ..  552153 +  -5.2  -5.02074   TAGTGATTGATCATT             TCACGCAG CAA TTGCGGGA             TTTTTTCCGAGGTGA
      ybaW   6  84 376  539115 ..  539141 +  -9.4  -4.21194   GGAGAAATCCGTTTC         GCAGACGCCG GTAATTA CGGCTTCTGC         TTTTACCTGATACGC
      yajQ   5  60   3  519105 ..  519118 +  -3.1  -4.29106   CTTCCGCGATTAATC               GCGACA ACC TG-CGC               TTTGTTCATGTCAGA
      yajQ   5  60 110  519212 ..  519248 +  -7.3  -3.04144   AAGCGTAGCGCAGCA   GGCAATTTCGCCTCGC TTTTAT GCCTGGCGA-ATTGCC    TGTTCAACCTCAAAG
      pgpA   7  51 336  511496 ..  511511 +  -5.4  -2.91276   CCCCACTTCATCCGA              CACCAGC CGT GC-GGTG              GTTTCTCCCCAAGGA
      pgpA   7  51 338  511498 ..  511512 +  -2.1  -3.85698   CCACTTCATCCGACA              CCAGCC GTGC GG-TGG               TTTCTCCCCAAGGAC
      yajD   5  83   8  505152 ..  505172 + -11.2  -3.33261   AGAAGTGATAAAAAA            TGCCGGAT ATGAA ATCCGGCA            TTCTCACAATTAGAA
     c0503  11  63  35  485132 ..  485146 +  -7.1  -3.30124   TATCATGCCTGATGC               GACGC TTGCC GCGTC               TTATCAGGCCTACAA
      yaiL   9  85 145  454090 ..  454139 + -11.5  -3.53811   ATGCGACGCTTTTCG CGTCTTATCAGGCCTACGGCTTA CGGG TGAAATGTAGGCCGGATAAGGCG TTTACGCCGCATCCG
     c0435   4  76  88  424040 ..  424056 +  -3.7  -5.15634   ATCCCCGTTAATATG              CCATTTG GCG CAAATTG              TTTTTTAATCCACTG
      ykgF   4  61 439  408698 ..  408712 +    -7  -3.35073   GGTTCTTTTTTCCGC               CGCCGG GCG CGGGCG               TTCATTGAGCCTGCT
     c0417   4  47 337  402397 ..  402413 +  -4.3  -2.72344   ACCCAATGCGGGTAC              CCATGCC TCC GGGGTGG              TGATTAAAAATGAGA
     c0412   7  77 268  393515 ..  393538 +  -5.2  -4.90013   CCCTTTCTCCGCAGC          CAGTTCACCT AACA AGGTGACCAG           TTTTTCATTGGCTTC
      yagU   3  91  19  378750 ..  378768 +  -8.8  -4.91712   TTTGAATGATAAAAA             TGGCGCAA ATA TAGCGCCA             TTTTTATAGGTTAAA
     c0391   6 100 243  371035 ..  371063 +  -3.2  -6.01369   TCTTTTAAATAACAA        CGCCATTAAAAA CGCTT TGTTTAATGACG        TTTTTTTATTGTTTC
      yafJ   4  62   6  354305 ..  354320 +  -7.6  -3.21912   TGTAGTTTGATGCCA              GTTGTG GCTG CACAAC               TTCGTGGCTTAACGG
     c0365   2  53 337  347275 ..  347289 +  -3.5  -3.76281   CATCTATAAAAAGAA               CAGGT TCATC GCCTG               CTTTTTCTTTCAGGT
     c0351   5  93 344  330896 ..  330909 +  -2.5  -5.84381   TTAATGGGGTAATGT               TAAAT AAAA ATTTA                TTTTTTTATTGGTGA
     c0337   5  60  46  309306 ..  309317 +  -7.2  -3.01712   ATTGTGGTAGGGATA                GCCG TTTC CGGC                 TATTCCCCGCGCAGA
     c0333   7 100  22  305042 ..  305068 + -14.5  -5.00616   AAGGCCTGAACAGCG         GCGCGCTTATC GTTAA GGTAAGCGCGC         TTTTTTACCCGCCAG
     c0325   7  86 183  297738 ..  297768 + -13.5  -2.78816   AGTTAAATATTATAT       TAATGAAGCGCCT ATAGC AGGTGCTTCATTA       TATCATAAGAGATGA
     c0304   6  54 219  282179 ..  282204 +  -6.9  -2.52464   TCCAGCATCGGATGA         TGAACCAGCAGA TGT TC-GCTGGTGCA         TAAGTTCACCACCAG
     c0277   3  42 130  261801 ..  261811 +  -2.4  -3.03635   TAGAGGACCGTCACT                 GGCG AGC CGCG                 TATTAAGCACCTTTC
     c0268   7  66 230  257912 ..  257927 +    -4  -4.56597   ATCCTGGCTGGTCGG              TACGTA CCAG TGCGTA               TTTTTCAACGAGAAA
     c0258   4  58 301  251543 ..  251554 +  -7.2  -2.78384   GGAGCAACACCTCCG                CCCC TTCC GGGG                 TATCCTGCAGGCGGA
      yafE   8 100   9  244180 ..  244200 + -10.4  -5.60689   GGCATAAATAAAAAA            GGCACCGG GGGAA TCGGTGCC            TTTTTTATTATCTGG
      cutF   7  77 152  226165 ..  226220 +  -3.2  -5.22104   GACAGTTTCAGTTAA C-CGGCTTTTTGATACTCAGTCCGGTA TTC TACCGGGCTGAGTCCCCCAAGACTGAG TTTTATTCTTTTTTG
      mesJ   7  85 318  223996 ..  224009 +  -8.1  -4.65895   ACCAGTAAGTTTGCC               GCAGC GTAT GCTGC                TTTTTCCCTGACAGC
      yaeG   8  77 311  194981 ..  194995 +  -7.1  -4.40003   AAACTTCACGCTCTT               GGCGA AAAAC TCGCC               TTTGTCTTTCTGGAA
      yadR   3 100  12  187305 ..  187329 + -17.3  -3.41962   ATAATCTGTTGTTCA          TGTGCCGGATA AAC TATCCGGCACA          TCTTCTCTCTTCAAC
     c0174   8  62 328  167935 ..  167958 +  -3.1  -4.36343   TTTTTCATATCGTAG          TGCGGAACG GTCAGA CGTTCGGTA           TTTATTACTTCATTA
     c0163   3  64  50  158433 ..  158457 +  -7.8   -3.1855   CGTGGCAATGAATAA          CTGGCGCCAT CAGCC GTAGCGCCAG          TTAAGTATTACGCCA
      yacL   3  61 -34  145045 ..  145060 +  -5.4  -3.72576   ATTTTCTTCAGGTGG              TTGCGG CTTA CCGTAA               TTTCGTGCAGCAGAA
     c0133   2  72  27  129320 ..  129348 +  -9.7  -3.16683   AAACTATATATGAAA        CATCATCGCGT CTGGCTA ATGCGATGATG        TTAATAACATAAAAT
      guaC   2 100   9  119635 ..  119660 + -16.2  -3.36671   CCTGTAATATACCAA         CGCTGGCGTG GAGCAA CACGCCAGCG          TTATCCCATTCCACT
     c0120   3  91 438  117420 ..  117450 + -11.1  -4.21462   GAAATTGCCCGATAC       GCGGCGCGGAG ATTAATACG CTCCCCGCCGC       TTTTAACTGCTGAAT
     c0088   2  72 200   83115 ..   83125 +  -4.6  -4.72272   ACGAAGTCCGGGTTT                 GGCT GTT GGCC                 TTTTTCATCCAGAAA
      yabI   6  63  30   76486 ..   76500 +  -7.1  -3.30124   CGGGTTGCCTGATGC               GACGC TTGCC GCGTC               TTATCAGGCCTACAA
     c0072  10 100  82   68314 ..   68332 +   -16  -2.98108   GGCGCATTTGAAAAA             CCTCCGGC TAT GCCGGAGG             ATATTTATTTTGATT
      djlA  10  63  27   61398 ..   61453 +  -8.3  -2.57931   TAGGCCTGATAAGAC GCGGCCCGCGTCGCATCAGGCAAT CGGCGCAAA ATTGCCGGATGCGGCGTGAAC-GC CTTCTCCGGCCTACC
      djlA  10  63  72   61443 ..   61454 +  -7.2  -3.30124   AAAATTGCCGGATGC                GGCG TGAA CGCC                 TTCTCCGGCCTACCG
     c0062   3  50 323   55061 ..   55073 +  -5.5  -2.62616   GCACGACGGCGGAAT                CCACT TTG GGTGG                TGGTGTAAAGGCTGA
      caiF   7  84 142   37463 ..   37485 +  -8.4  -4.33165   TCGGCGTCACATCCG           TCGTCCCC TGCAAAC GGGGGCGA           TTTTCCTCCATTTGC
      nhaR   8 100  52   23033 ..   23046 +  -9.5  -5.40474   ATGGATATAAAAAAA               CCCGC CAGA GCGGG                TTTTTTTACAAAGCT
      mogA   1  40 103   10614 ..   10672 +  -2.3  -2.78639   CAATATATTGAATTT GCACGATTT-TGTAGGCCGGATAAGGCG TTCA CGCCGCATCCGGCATAAACAAAGCGCAC GTTGTTAACAATCTT
      yaaX   6  85   8    6249 ..    6268 + -12.2  -3.31799   ATCGCTAAATATCAA            TGCCGGAT TGCC ATCCGGCA             TTATCCGGCATTATC

SUMMARY

994 putative operon ends contain 5032 possible terminators.
Percent operon ends hit by terminators of confidence >= x:
	x	#>=x	hits>=x	%hits>=x
	100	266	227	222	22 %
	99	266	227	222	22
	98	266	227	222	22
	97	266	227	222	22
	96	266	227	222	22
	95	281	239	233	23
	94	281	239	233	23
	93	318	261	253	25
	92	318	261	253	25
	91	341	277	267	27
	90	354	285	274	28
	89	369	294	283	28
	88	376	299	288	29
	87	389	308	295	30
	86	408	322	307	31
	85	426	336	319	32
	84	438	346	328	33
	83	448	350	332	33
	82	466	365	343	35
	81	482	375	353	36
	80	505	393	363	37
	79	538	417	384	39
	78	554	430	392	39
	77	586	447	405	41
	76	606	459	414	42
	75	634	475	428	43
	74	672	502	448	45
	73	694	522	459	46
	72	736	553	478	48
	71	774	583	493	50
	70	805	607	506	51
	69	840	634	522	53
	68	890	672	546	55
	67	937	709	562	57
	66	1001	760	583	59
	65	1063	806	608	61
	64	1125	859	630	63
	63	1219	927	654	66
	62	1299	989	676	68
	61	1382	1044	689	69
	60	1463	1102	707	71
	59	1573	1183	734	74
	58	1649	1247	754	76
	57	1776	1343	773	78
	56	1885	1429	795	80
	55	2042	1549	828	83
	54	2151	1633	840	85
	53	2287	1729	857	86
	52	2445	1842	872	88
	51	2593	1946	882	89
	50	2874	2137	907	91
	49	3033	2258	924	93
	48	3255	2421	936	94
	47	3414	2544	945	95
	46	3640	2698	951	96
	45	3912	2884	962	97
	44	4124	3019	968	97
	43	4297	3146	972	98
	42	4534	3320	981	99
	41	4688	3437	982	99
	40	4897	3595	985	99
	39	5032	3703	985	99
	38	5032	3703	985	99
	37	5032	3703	985	99
	36	5032	3703	985	99
	35	5032	3703	985	99
	34	5032	3703	985	99
	33	5032	3703	985	99
	32	5032	3703	985	99
	31	5032	3703	985	99
	30	5032	3703	985	99
	29	5032	3703	985	99
	28	5032	3703	985	99
	27	5032	3703	985	99
	26	5032	3703	985	99
	25	5032	3703	985	99
	24	5032	3703	985	99
	23	5032	3703	985	99
	22	5032	3703	985	99
	21	5032	3703	985	99
	20	5032	3703	985	99
	19	5032	3703	985	99
	18	5032	3703	985	99
	17	5032	3703	985	99
	16	5032	3703	985	99
	15	5032	3703	985	99
	14	5032	3703	985	99
	13	5032	3703	985	99
	12	5032	3703	985	99
	11	5032	3703	985	99
	10	5032	3703	985	99
	9	5032	3703	985	99
	8	5032	3703	985	99
	7	5032	3703	985	99
	6	5032	3703	985	99
	5	5032	3703	985	99
	4	5032	3703	985	99
	3	5032	3703	985	99
	2	5032	3703	985	99
	1	5032	3703	985	99
	0	5032	3703	985	99
