# Supplementary material for: Rapid, accurate, computational discovery of Rho-independent transcription terminators illuminates their relationship to DNA uptake
Source: Genome Biol. 2007 Feb 21;8(2):R22. doi: 10.1186/gb-2007-8-2-r22 (PMC1852404; doi:10.1186/gb-2007-8-2-r22)
Supplement: Additional data file 2 — As described in the text, the entire robust tail-to-tail region is searched; if the region is less than 500 nt, then the 500 nt downstream of the stop codon is searched (stopping if a gene start is encountered). In the case of ties, all terminators with the high score are output. [file gb-2007-8-2-r22-S2.zip › Escherichia_coli_O157H7_EDL933.ttperf]

      yaaA   5  74 125    5556 ..    5575 -  -7.8  -4.13654   CCGCTAAATGACAAA            TGCCGGGT AACA ATCCGGCA             TTCAGCGCCTGATGC
      yaaH   6 100  12    9916 ..    9933 - -12.7   -5.8187   TAGCGAATAAAAAAA             TCCCCCC GAGC GGGGGGA              TCTCAAGACAATTAG
       gef  12 100  75   15327 ..   15344 - -12.7  -4.09739   CTAACCTCCCCAAAA             GCCTGCC CGTG GGCAGGC              CTGGGTAAAAATAGG
     Z0020   5  53 440   17864 ..   17886 -  -6.2  -2.53164   CTACGCAGCAGGAAG           GCCTGTTCTC CGT GAGAATTGGC           GAATGTGGCGTGAGT
     Z0039   6  56 347   38057 ..   38074 -  -2.5  -4.08948   GAAGGCGATAAAGAA             CGCGTGG TGGA CCTGGCG              GCAAAACTGCTGAAA
      apaH   9  90 436   54888 ..   54914 - -12.3  -3.36694   ATGCAGGCTTAAATA         TGAGCGCCACC CTTAC GGTTGCGCTCA         ATGCTGAACTTAAAA
      yabO   5 100 368   64213 ..   64252 - -19.5  -3.83226   AATGAGCCAGAATAA  GCTAAGGTTGAAGGGGC TGGAAC GCCCCTTCAACYTTAGC   AGTAGCGTGGGATGA
      yabO   5 100  53   64552 ..   64567 - -10.4  -5.72622   GGCAGAAACAAAAAA              TCCCCG GACT CGGGGA               TTTATGTACAAGAGG
      yabJ   4  63  18   77020 ..   77031 -  -7.2  -3.30124   CCGTAGGTCGGATAA                GGCG TTCA CGCC                 GCATCCGACAGTGCA
      yacG  12  79  24  116083 ..  116115 -   -12  -2.53449   ACATTTGCACAAGAT      GCCTGATGCGACGC TGTCC GCGTCTTATCAGGC      CTACGTGCGGCATCA
      aroP   3  72   8  124632 ..  124660 - -10.2  -2.84325   TTGGTGTAAAGATTA        TTGCCCTCACCC TGTAC GGGTGAGGGCGT        AGAGAGATTAATGTG
      yacH   5  87  19  133745 ..  133761 -  -6.5  -5.26875   CCGGCAATTAAAAAA              GCGGC TAACCAC GCCGC              TTTTTTTACGCCTGT
      speD   2 100   5  139129 ..  139156 - -17.8  -4.59982   GCAGAAGTAAATAAA        TCTGGCGGAGCC TGGG AGCTCCGCCAGA         GCCGTTAAACAGCTG
      panD   5  48   7  150649 ..  150680 -  -5.1  -2.62263   ATTCGCTGGAGACGA      TGTC-GCGGCTGGT GAGTA ACCAGCCGCAGGGA      TAACAATCAAGCAAC
      hemL   2 100   7  177773 ..  177795 - -19.2  -4.63932   GAGCCGTTAATAAAA           TGCCTCGCCC GGT GGGCGAGGCA           AAATCATCACAACTT
      yadS   2  74 185  181002 ..  181016 -  -5.6  -4.68994   ATGACCATCGAAAAA               CAGGGC GTT GGCCTG               GTGGTTGATCCGATG
      yaeH   1  52 305  187581 ..  187604 -  -4.4  -3.35813   TGGCAGGCCAACGAA          CTGGCGCGACC GCT GG-CGCGGCTG          AAAGCGATGGACAAT
      yaeO   2  81   9  216980 ..  217014 - -12.1  -3.06796   GCTTAGTTTAGTGAA     GGCCGGATATGACGC ATTAA GCGTCGCATCCGGCG     AAAGTCAATCAGGAC
      yaeF   6  71 -33  219529 ..  219545 -  -8.7  -3.51411   ACCGGGTCAAACCAA              CAAAGCG ACC CGCCTTG              ATATAAATCCCTGGC
      yafC   4 100  36  233232 ..  233261 -   -10  -5.47159   GCCGAAGATAAAAAA       GCGATCGCCGCA CTGGAT TGCAACGACCGC        CTGGTTAGCCCGGAA
      dniR   5 100  19  236109 ..  236129 -  -9.7  -5.72622   GGCATAAATAAAAAA            GGCACCG GGGGAAT CGGTGCC            TTTCTATTATCTGGT
     Z0244   2  51 196  241664 ..  241676 -  -3.4  -3.57792   GTATCGATGGTGAAA                GACT TGGTG AGTC                GATTCCAGTAATCGT
     Z0273   0 NONE
      yafV   0 NONE
      yafK  11  76  11  283001 ..  283022 -  -8.7  -3.91084   TGACGGGCAATGAAA           CCTGGCAAA AGAT TATGCCAGG            CGAATGGCGCTTATT
      fhiA   2  63  49  286185 ..  286196 -  -7.2  -3.30124   CCGTAGGCCGGATAA                GGCG TTCA CGCC                 GCATCCGGCAATTGT
      pepD   7 100  13  292103 ..  292134 - -17.3  -3.86776   TAATGAAGGATGAAA      CTGCCGGAAGGCG ATTAAA CGCCATCCGGCAG       CAAATCAAATAATTA
      phoE   6  75   7  296125 ..  296150 -  -9.1  -3.64822   ACGGCGTGAGTGAAA         TGTGCCGGATGC ATC ACATCCGGCA-A         TAATCATTAAAACTG
      intH   7  89 144  299875 ..  299929 -  -8.4  -4.86731   CGTGCGTAAATAAAA CCGGGTGATGCAAAAGTAGCCGTTTG ATT CACAAGGCCATTGACGCATCGCCCGG TTAGTTTTAACCTTG
     Z0316   7  74 248  305514 ..  305527 -  -3.8  -4.93365   CGCCACAAGGAAAAA               TCCG TATTGC CGGA                GATGATGGGCTGCCT
     Z0332   5  84  23  315637 ..  315655 -  -6.7  -5.08011   AAAAGGCGTAAAAAA             TCCCAGT ACTGG ACCGGGA             TTACGTGGGCTTTTT
     Z0340   3 100  98  321893 ..  321927 - -15.8  -3.96216   TTTGCAGCGAAATAA     CTGACCTAAGACCGGC TGT GCCGGTCTTAAATCCG     CTACAGGAAATTATC
     Z0346   2  51 415  326098 ..  326110 -  -4.9  -3.02364   AGCATTAATCACAGA                TGATT ACC AATCA                GACAGAAATGGTTAA
      yagQ   4  54  14  330153 ..  330165 -  -2.6  -3.89346   CCCGGAGGTGAGAAA                GCGC TTTCC ACGC                CCGGCCGCAAGGATC
     Z0369   7  77 428  348125 ..  348147 -  -4.8  -5.00616   CCTCGCTTTAAAAAA           GAGCGCACTT CGT AAGTGCCCTT           ATATAAATAACGAGT
     Z0387   0 NONE
     Z0405   2  47 242  384957 ..  384970 -  -4.5  -2.78679   GTGGTTGATGTAAAC               CGCTA TTCA CAGCG                CATCGGGAGGTTGGC
      yahN   7  91 127  402219 ..  402240 -  -7.2  -5.31059   AGACCAATGAAAAAA           GCCCACAC AGGGGA GAGTGGGC            TGAAATGGGAAGCTA
     Z0431   9  84 327  411014 ..  411045 -   -13  -2.60512   TGGAAGAGTAAGGTA      TTGTCGGATGCGTC GCGT GGCGCATCCGACAG       TTGTGCGCAGATGCC
      cynR   2  53 290  414257 ..  414278 -  -6.5  -2.67515   TGCAGGATTACAGCA           TTGCCGCCG GAAA CAGCGCCAA            CCTGATTATCCTGCC
      lacA   0 NONE
      yaiM   4  68  16  435591 ..  435620 -  -9.9  -2.64155   TGCGGGCGAAATGTA       GGCGGATAAGGCG TTCA CGCCGCATCCGGC        AGTCGTGCACTATTA
      hemB   5  54 290  449456 ..  449467 -  -5.8  -3.22943   GAGAAAGAGAGCGAA                GCCT TGTT AGGC                 TTTTTATTCGCCCAT
      yaiH   3  88  10  454865 ..  454901 - -11.8  -3.55866   CTATATCGAAATGAA   TAAAGGCAAACTGGTCG CTAT CAACC-GTTTGCCTTCA    GAGTATTAATCAGGA
     Z0475  11  58 171  458617 ..  458635 -    -3  -4.27316   TTGCCGAAGCGAAAA             CGGGTAAA TCA CTCCCCCG             CGAAATGTTGCCTGG
      proC   6  91   9  464567 ..  464607 -  -9.9  -4.65182   TACAAAGCAAAGAAA GCCGGACGT-A-ACCG-CAC CGAA GTGGCGGCCTGACGTCCGGC GAAAGTCATCAGGAT
      rdgC   7  66 199  470977 ..  470997 -  -3.3  -4.63932   GAGTTGTTAACAAAA            CAATTTACC AGC GATAAATGG            GGGTTAGTGAATATT
      yajB   0 NONE
       tsx   7 100  10  495356 ..  495376 - -12.6  -3.72051   GTTAACAATCTGAAA            TGCCGGGA ATAAA TCCCGGCA            TTTTCATAATCAGAA
     Z0521   9 100  97  501423 ..  501442 - -13.6  -3.38317   ATTTATAAATGAACA            GTGCCCCA ATTT TGGGGCAC             TCTGTTAAAGTAAAA
      ybaX   3  49 426  530476 ..  530493 -    -2  -3.64822   ATTGCGCTATGCAAA             CACAAA TCAAAG TTCGTG              GATATCATCTCGACG
      ybaX   3  49 353  530556 ..  530566 -  -2.4  -3.62522   GAATTTCTCGAAGAA                 GCCC GCT GGGA                 TGGGTTGGAAAATAG
      tesB   2  93   6  540335 ..  540361 -  -9.5  -5.07053   AAGCACTGCAAAAAA        CAGCCGGACGGT TTTC ACC-TCCGGCTA         TTTTTTTAATTGTGA
     Z0583   6 100   5  555973 ..  556000 -   -15  -3.51825   GTAGGGTAAGGACAA        TAAAGGGCGACA GTGA TGCCGCCCTTTA         TTTTTTACTCGCTTT
      ybaC   3  62  35  564740 ..  564773 -  -6.1  -3.66995   GGGAAAAAATATGAA     TATATTCCGGCGC TTAATGCC ACACCGGAACATA      TCGAAATGATGGCTA
     Z0638   4  63  81  605333 ..  605380 -  -5.4  -3.96216   CCCCGACTGAAATAA GCCTTCCTGGATTTCGTTGTTA ACAT TCACAGCGTGAACCAGGGAGGC TAATAATACTACTTG
     Z0655   6  59  58  621301 ..  621313 -  -6.3  -3.34517   AGTGTGGTGTAAATA                TGGTA AGA TACCA                GGGCAAGGGGATGGT
      ylbA   8 100  43  635401 ..  635420 - -13.6  -5.41143   TATGTTGCAAAAAAA            GCCACGGT ATAA ACCGTGGC             AAAATCCAACATAGC
      purK   7  66 328  643330 ..  643345 -  -4.6  -4.34402   TGCGGTATATGAAAA              CTGGGG AATG CCGCAG               CAACGTGCCATTCGC
      fimZ   2  54  -8  655995 ..  656009 -  -4.4  -3.54743   TATGATCAATTATAA               TTAATA TTA TATTAA               TTCGTATAATTTGGC
      ybdG   6  68   8  685676 ..  685706 -  -9.7  -2.50345   ATCCGACAAAACGAT       GTCCGCTCTCATC CATTC GATGAGAGCGGTT       TTTTTAATTACTGCT
      entD   6  73 337  690529 ..  690560 -  -8.9  -3.45571   GTCTGGAAAGATGAA     GCCCCAGGA--GATA TTTC TATCAATCCTGGGGC      TGCCACTCCGAGCCC
      fepC   3  62  12  700798 ..  700810 -  -7.7  -2.98789   ATCCAGAAAACAGGA                TGCCA TGA TGGCA                GACCACTTAGTTTAA
      ybdH   6  63 250  713379 ..  713390 -  -7.2  -3.30124   TTGTAGGCCGGATAA                GGCG TTCA CGCC                 GCATCCGGCACTCTT
      ybdQ   8 100  21  722528 ..  722554 -   -18   -4.7373   TTATGGCATTAAAAA         GCCCTGCCGGGA TGT TCCAGGCAGGGC         GGCATAAATACTTTT
      ccrB   8  86  13  738662 ..  738678 -  -9.4  -4.36729   AGCAAGAATTCAAAA              CCCGCT TAATC AGCGGG              TTTTTTTGGTCTTTA
      lipA   5 100  37  740334 ..  740351 - -11.3  -5.36441   GTTCGATACAAAAAA             CCCGCTT CAAA AAGCGGG              TTTTTTATCAGACAG
      ybeT   1  53 311  759672 ..  759682 -    -4  -3.58905   ACGCGTGATACAGAA                 CATA CCT TATG                 GCCATTATATCTAGT
       fur   9 100  20  789968 ..  789985 - -11.3  -5.24129   CCCTTGCATAAAAAA             GCCAACC CGCA GGTTGGC              TTTTCTCGTTCAGAC
      potE   5 100  18  795025 ..  795044 -  -9.2  -5.39905   ATTAAATAAGAAAAA            GGGCGGTC GCAA GATCGCCC             TTTTTTACTTTGCTT
      ybgH   4  77  12  819322 ..  819363 - -10.2  -3.46936   AAATTGCAGGAAATA CGTAGGCCTGATAAGACGC GTCAA GCGTCGCATCAGGCAT-CG GTGCTGGCCTATTAA
      abrB   1  47 212  824801 ..  824811 -  -2.4  -3.53019   TCATAAAGCGAAAGA                 CCTC AAT GCGG                 CGCAACTGGATGCAC
     Z0886   7 100   4  844743 ..  844769 - -19.5  -3.14487   CAGGAGATGTAAAAC         CTGCGCCTGGC GGGAT GCCAGGCGCAG         TTATTACCAGTCGAT
      ybgR   2  74   8  869366 ..  869392 - -10.1  -3.14051   GGATGTGGATCAATA         GCGCACGCGAA AGAGG CTCACGCGCGC         TGTCCCATTAATGGT
      ybhA   5  74 -12  883126 ..  883146 -  -9.7   -3.2964   AAAGTGTGTCGATAA            CCGCCTGAT TAA ATCAGGTGG            CTATAAATGAACTGG
      ybhC   1  63  26  891390 ..  891401 -  -7.2  -3.30124   CCGTAGGCCGGATAA                GGCG TTTA CGCC                 GCATCCGGCAAATAG
     Z0955   1  41 406  899113 ..  899131 -    -3  -2.73441   TACGAGTTTGGAAAG             CCAGTTGA TCA TCAGCAGG             TAATCTGGAACCGCG
     Z0962   5  89 337  904844 ..  904863 -   -10   -4.4648   ATTGCCATTACAAAA            GCCACTCC CTAC AGAGTGGC             TTTGATAATGGCTTA
      ybhB   6 100 253  931165 ..  931198 - -11.1  -5.24129   GTGTTTGACAAAAAA     TTAGCGCAAGAAGAC AAAA ATCACCTTGCGCTAA      TGCTCTGTTACAGGT
      ybhK   8  74  45  939657 ..  939712 -   -11  -2.78868   CAATACATTGAATTA GCGCGGTTTGTAGGCCGGATAAGGCG TTCA CGCCGCATCCGTCATAAACAACGCGC ACTTTGTCTTCATTA
      ybhN   0 NONE
      ybiJ   7 100 202  963537 ..  963558 - -13.7  -5.81412   GCCAGCTAAAAAAAA           GCCCGTCCA GTGG CGGACGGGC            AAACAAGGGTAACAT
      ybiS   3 100  21  980746 ..  980764 -  -8.8  -5.63517   CTGGCAAATAAAAAA             GGCGGATT ATG AGTCCGCC             TTTGTTTTACGTTTT
     Z1059   7  70 286 1002419 .. 1002439 -  -7.6  -3.91402   GTAGATAAAGGTAAA           GTCTACCGC TTCG GCGGT-GAC            GAATTTGCGGTGATT
      yliJ   4  69 351 1006434 .. 1006449 -  -2.4  -4.92239   GCAAAAAGGCAAAAA              CTACGG CTGG CCGCTG               GCAACCTGGGGAATC
      artJ   4 100   7 1030058 .. 1030093 - -17.7  -2.63257   AGCGTAGAGAAGTGA    TTTTGCCGGAGTGGG TGTTCG CCCACTCCGGCAAAT     GAATAATTATTGCGG
     Z1102   5  55  26 1038469 .. 1038486 -  -3.3  -3.92641   AAGCGGATGCAGAAA             CTCAGGC GATT GCCGAAG              CGTTGCTGGAGAAAT
      cspD   2 100  37 1055044 .. 1055064 - -12.6  -4.96848   TTTTTGAGATAAAAA            TGCCAGCC GATCG GGCTGGCA            TTTTGCCTTTAGGAT
     Z1121   3  67  34 1060130 .. 1060150 -  -8.3  -3.14051   GTATTTTGATTAACA            GGGGATTAC TTA ACAATCCCC            TTTTTATAAAAAATA
     Z1130   2  43 -14 1069501 .. 1069512 -  -3.6  -2.76201   AAAAATAACAATCTA                GGGC CTGC ACCC                 TTCCAGTAATTGTTC
     Z1136   6  64 162 1074278 .. 1074288 -  -4.6  -4.16259   AGACAAGCACAGAAA                 CCGG CAA CCAG                 CATAAATACCAGACC
     Z1136   6  64  11 1074412 .. 1074439 -  -8.3  -2.76418   CTCTGATATAAATAT        CCCGGTGGCCA TTCACC TGGCCTCCGGC         CCTCTTAGTCTCAAC
     Z1140   4  89  19 1076109 .. 1076134 - -14.9  -3.09987   TTAATATTTACTTAA         GGATAAGAGGT ATTC ACCTCTTATCC          TCAGAAAAATGTCAG
     Z1149   8  61 240 1083328 .. 1083355 -    -2  -4.58466   GGCAGAAGGAGAAAA        GATCCCGCGTA AAGGCGG TCCG-GGGATC        ACCAAATCCGACTTC
     Z1154   6 100 226 1085637 .. 1085653 - -12.3  -5.52384   GGGGCACCAAAAAAA              GCCCCAT AAA ATGGGGC              TGAAGATTCTGTAAG
     Z1162   5  74 -25 1091760 .. 1091791 -  -7.5    -4.258   GTACTCACCAATAAA     TAAGCGTCAATACGG TGCT CCGT-T-GACGCTTA      CTCTTTCTCCGCTGA
     Z1178   4  87 298 1106223 .. 1106237 - -11.4  -3.58269   GAATCGAGCCGGAAA               CGTGGC TAC GCCACG               TGATCAGTGTAATCA
     Z1185   7  52 397 1111635 .. 1111649 -  -4.2  -3.53343   AATTTCCCGGTTAAA               CAGATC GGA GAACTG               GCGACAGGTACCACT
     Z1191   6  80  71 1115493 .. 1115519 - -10.3  -3.72742   TTATGAGTAATATAA         TGTCCTTCATC ACATA AATGAAGGACA         TCACTAAATAAATGA
     Z1197   4  63 110 1119187 .. 1119211 -  -4.9   -4.0371   CAGCTTTTATATAAA          CGTTTCCAGGG ATG CGCTGAACACG          GCATACAGTGAACAC
     Z1207   2  47 214 1129307 .. 1129320 -  -2.3  -3.53012   TCGCTGGTCTGGAAA               GCCAC AGCC GTCGC                CCCAAGCGTTCACCA
     Z1221   3  76 424 1142518 .. 1142555 -  -8.5  -4.00042   CTGCTGATGAAACAA   CTGGAACTCATGCTCACC AGC GGTGAAC-TGAATCCCCG   ATATCAGCATACCGT
      infA   4 100 350 1146151 .. 1146175 -   -13  -5.80951   AGGGAAAATAAAAAA          GCGCATGTTA AACAA TAACATGCGC          TTATAATCTGGCGGT
      infA   4 100  43 1146466 .. 1146482 - -10.1  -5.56263   ATCACAAAATAAAAA              GGCCGGT TAA ACCGACC              TTTTACTCGTTCTTT
      ycaC   1  79   8 1165242 .. 1165259 -  -9.8  -3.77722   GCTAATCAGTAACAA             CCGGGG TTTCGG CCCCGG              TTCTCTTTTATTTCT
      pflA   2 100  13 1169170 .. 1169193 - -13.2   -5.4505   GCGCGGAATAAAAAA          GCGGCAACTC AATA AAGTTGCCGC           TTTACGGGGAAATTA
      ycbC   5  55 236 1191241 .. 1191251 -  -6.8  -2.61873   AGCATGTTGAAAGAT                 TCGC GCA GCGA                 TCAGTTACTGGCGAT
      aspC   4 100  18 1203178 .. 1203195 - -12.7   -5.4251   GGCACACATAAAAAA             GCCCGCT TTTC AGCGGGC              TTCATTGTTTTTAAC
     Z1297   4  53 108 1225048 .. 1225077 -  -6.3  -2.57881   GAATCTGGCGAGAAT       GCCGCGCTATGCC TGCT GGCACAACCCTGC        GTTGTTATTGCGGGT
      fabA   3 100  32 1234598 .. 1234614 - -13.7  -4.85782   CTCTTTAAAAAGAAA              CCTCCGC ATT GCGGAGG              TTTCGCCTTTTGATA
     Z1341   6  45 325 1262196 .. 1262210 -  -4.2   -2.8165   TAGTGAAAATAACAT               GAAACC TTT GGATTC               TGGTGTTTCAGTGGA
     Z1341   6  45 137 1262388 .. 1262398 -    -4  -2.76456   AAATGGATGTAATTA                 TTAG TAT CTAA                 AAAATAGTATTTTTG
     Z1341   6  45 -27 1262549 .. 1262562 -  -3.9  -2.75343   GTTATATGCTGAAAT               GAATA ATGC TATTC                CAGAGTGCAGCAGAG
     Z1355   7 100 133 1272957 .. 1272979 -    -7   -5.7946   TGTTCAATAAAAAAA           CTGCCGTG TTGGAGT CACAGCAG           TAATGTACTGATTGG
     Z1385   4  86  91 1293820 .. 1293836 -  -9.4  -4.39426   GACAGCTTCACAAAA              CCGGAG TCCGG CTCCGG              TTTTTTGTTGGTTAG
      yccC   8 100  85 1305870 .. 1305893 -   -14  -5.31456   GTAATGTATAAAAAA          GAGCATTCAG CTAC CTGAATGCTC           TGAGGCTGATGACAA
      yccM   9  70 394 1315049 .. 1315065 -  -9.4  -2.95962   CACAAAATAATATCA              GGCTCC CTTGT GGAGCC              TTTTTTATATCTGTC
      yccD   8  65 -53 1325741 .. 1325775 -  -8.4  -2.95896   GGATGAGCTACAAAC     CGGGAAAGCCGCTGGC GCA GCAGGCGGTTTTCCTG     CTTCAGGTGCGCAAT
      yccJ   5 100   8 1330004 .. 1330026 - -14.9  -4.84673   TGAAATAACAGAAAA           CTCCCCCGT TCGCT ACGGGGGAG           TCGCTGGTTAAACGT
      borW  13 100   7 1358869 .. 1358894 - -16.3  -2.90212   TGAGCAGTGCAGATA         GAGTTGCCCAT ATCG ATGGGCAACTC          ATGCAATTATTGTGA
     Z1498   5  93  19 1388789 .. 1388805 -  -9.4  -4.91194   ATAACAAACAGAAAA              CCCGTC AGTAA GACGGG              CTTAGCAAGCTGGGA
      ycdP   7  67  65 1412731 .. 1412764 -  -8.9  -2.93623   GTTCGGAAAAGAGGA     TTGCGTACGTTCGGCA CTT TGCC-AACGTACGCTG     CATGCATACAGTTAA
     Z1530   6  47 297 1422457 .. 1422470 -  -3.8  -3.00215   AAAGCTTTATAGACA               CGCT CACTAC AGCG                GAAGACGAAACGCCT
     Z1534   4  55  75 1425583 .. 1425616 -  -2.4  -4.13767   GTTTTGACTGGAAAA     TGGAGTGGAGAGAT TTTGTC ATTTCTCCACTTCC      GGTACTTCAGGTGGG
     Z1560   3  67  34 1455737 .. 1455757 -  -8.3  -3.14051   GTATTTTGATTAACA            GGGGATTAC TTA ACAATCCCC            TTTTTATAAAAAATA
     Z1569   2  43 -14 1465108 .. 1465119 -  -3.6  -2.76201   AAAAATAACAATCTA                GGGC CTGC ACCC                 TTCCAGTAATTGTTC
     Z1575   6  64 162 1469885 .. 1469895 -  -4.6  -4.16259   AGACAAGCACAGAAA                 CCGG CAA CCAG                 CATAAATACCAGACC
     Z1575   6  64  11 1470019 .. 1470046 -  -8.3  -2.76418   CTCTGATATAAATAT        CCCGGTGGCCA TTCACC TGGCCTCCGGC         CCTCTTAGTCTCAAC
     Z1579   4  89  19 1471716 .. 1471741 - -14.9  -3.09987   TTAATATTTACTTAA         GGATAAGAGGT ATTC ACCTCTTATCC          TCAGAAAAATGTCAG
     Z1588   8  61 240 1478935 .. 1478962 -    -2  -4.58466   GGCAGAAGGAGAAAA        GATCCCGCGTA AAGGCGG TCCG-GGGATC        ACCAAATCCGACTTC
     Z1593   6 100 226 1481244 .. 1481260 - -12.3  -5.52384   GGGGCACCAAAAAAA              GCCCCAT AAA ATGGGGC              TGAAGATTCTGTAAG
     Z1601   5  74 -25 1487367 .. 1487398 -  -7.5    -4.258   GTACTCACCAATAAA     TAAGCGTCAATACGG TGCT CCGT-T-GACGCTTA      CTCTTTCTCCGCTGA
     Z1617   4  87 298 1501830 .. 1501844 - -11.4  -3.58269   GAATCGAGCCGGAAA               CGTGGC TAC GCCACG               TGATCAGTGTAATCA
     Z1624   7  52 397 1507242 .. 1507256 -  -4.2  -3.53343   AATTTCCCGGTTAAA               CAGATC GGA GAACTG               GCGACAGGTACCACT
     Z1631   6  80  71 1511100 .. 1511126 - -10.3  -3.72742   TTATGAGTAATATAA         TGTCCTTCATC ACATA AATGAAGGACA         TCACTAAATAAATGA
     Z1637   4  63 110 1514794 .. 1514818 -  -4.9   -4.0371   CAGCTTTTATATAAA          CGTTTCCAGGG ATG CGCTGAACACG          GCATACAGTGAACAC
     Z1647   2  47 214 1524913 .. 1524926 -  -2.3  -3.53012   TCGCTGGTCTGGAAA               GCCAC AGCC GTCGC                CCCAAGCGTTCACCA
     Z1660   3  76 424 1538124 .. 1538161 -  -8.5  -4.00042   CTGCTGATGAAACAA   CTGGAACTCATGCTCACC AGC GGTGAAC-TGAATCCCCG   ATATCAGCATACCGT
      csgG   8  93  51 1545007 .. 1545025 - -10.3  -5.00388   GAAATCAAAAATAAA             GCGTGAG GGGCA CTCACGC             TTTCGCTTAAACAGT
      mdoC   7 100  55 1551933 .. 1551957 - -15.7  -4.61482   GTTCTCAAAAAAGAA          CCCGCTACCAG TTT CTGGAAGCGGG          TTATGGTCAGACTGG
      msyB   4  93 252 1557764 .. 1557782 - -10.3  -5.11063   ACGAGCCAATAAAAA             TACCGGC GTTAT GCCGGTA             TTTTTTTACGGAAGA
      flgN   3  93   8 1573612 .. 1573636 - -15.7   -2.6563   CGGTGTAACAATGCA          TTCCGGCCTGC AGT GCAGGCCGGAG          ATAATCTTCAGATCG
       rne   6 100  21 1585334 .. 1585353 - -11.4  -5.69793   AGATGAAATAAAAAA            GCCCTGGC AGTT ACCAGGGC             TTGATTACTTGAGCT
       maf   6  87  16 1590123 .. 1590176 - -14.5  -2.62653   TGATAATGGGATAAG GCGTTTACGCCGCATCAGGCCGCCA GCAC CGATTGCCGGATGCGACGTAACCGC ATCCGGCGCAAAAAA
      fhuE   3  86  18 1603509 .. 1603526 - -12.7  -3.25823   CGTTGGGGAGACTAA             GGCAGCC AGAT GGCTGCC              TTTTTTACAGGTGTT
      ycfQ   7  58 433 1611964 .. 1611987 -    -3  -4.17491   AGGAAACGGTTAAAA          CACCGCGTCA GGAG TGTCGCAACG           TCACAGTGACCCATC
      potD   6 100  10 1624687 .. 1624708 - -13.7  -5.26875   TTGCTAACTAAAAAA           CGGGCGGTA ATAC CACCGCCCG            CTTGCTGAATTAACG
     Z1821   3  86 316 1662940 .. 1662956 -  -9.4  -4.39426   GACAGCTTCACAAAA              CCGGAG TCCGG CTCCGG              TTTTTGTTGTCATGT
     Z1825   3  59 327 1669677 .. 1669695 -  -4.4  -3.93061   AGCCCAAAAGGTAAA             CGATCCGC ATG GCAGTCCG             TCGGAAAGCTGCTGC
     Z1850   3  55  49 1689534 .. 1689546 -  -6.3  -2.88069   GTGACAGGATAACGA                TTCAG ACC CTGAA                ACAGACCAGAGCCAT
     Z1856   2  50 -58 1692904 .. 1692958 -  -4.4  -3.16039   AACTACTGGGATTAA TCC-GCCGCGT-ATCTG-GAATCAGCC AGCA GGCTGACGAACAGACCACGCAGCCGGA CAGCGTGACAGCCGA
     Z1878  10 100   7 1711791 .. 1711816 - -17.7  -2.90212   TGAGCAGTGCAGATA         GAGCTGCCCAT ATCG ATGGGCAGCTC          ATGCAATTATTGTGA
     Z1919   9  62 117 1741668 .. 1741680 -  -6.9  -3.48276   CGCGGTGGCACAGAA                CACGG CAG CCGCG                AAGAAGTCAGCCAGC
     Z1921   6  91 284 1744616 .. 1744632 -  -2.1  -5.80003   GGAAGAAACAAAAAA              CAGCCTG ATG CAGGTAG              CCAGTGAGCATATTG
     Z1930   5 100  21 1751244 .. 1751279 - -17.8  -3.38068   ACAAAAATATGAATA    TGCTCCCAATGCAATA TATG TTTTGCATTGGGAGCA     AATAGCGGAATATTT
      minE   6 100  26 1757121 .. 1757146 - -16.3  -3.44902   AGAGGGATGAAAAAC         TCAAGGCAGAG ATAA CTCTGCCTTGA          AGATAAATGCGCTTT
      hlyE   2  61  75 1762261 .. 1762301 -    -7  -3.28791   AGCGCTCTGTCATAA  TGAGAGTTACCCGATA CCTTATTAT CAACAGGTAACTCTCA  ATCTTTAAAAAACGT
      dsbB   3 100   9 1765367 .. 1765384 - -12.7  -5.14965   AGCGGCAGGAAAAAA             GCGCTCC CGCA GGAGCGC              CGAATGGATTAGCGA
     Z1954   4  55 329 1772926 .. 1772939 -  -2.3  -4.04482   GGTTGCAAAAAAAAT               CATCC ATCC GGCTG                GTCAGCAACTGTAGT
     Z1987   3 100  50 1806381 .. 1806405 - -15.7  -5.36441   GCCGGATACAAAAAA          GGCCGCAGGCT GTT ACCCTGCGGCC          GGTTTCGGGCGCATA
      ychN   3  50 405 1810103 .. 1810122 -  -5.7  -2.80816   GGCGGACGTACCACA            GGC-GTCG CCTAT CGACTGCC            AGAAGAGACGCTGGA
      purU   3  57 -21 1824771 .. 1824784 -  -3.9  -4.00042   CTGGCGATTAAAGAA               TAATC GTCC GATTA                CCGTAAACAAAGACG
       hns  10 100  28 1829446 .. 1829462 - -13.7  -5.55769   CCGGACAATAAAAAA              TCCCGCC GAT GGCGGGA              TTTTAAGCAAGTGCA
     Z2024   3 100  24 1841559 .. 1841578 - -13.6  -5.19879   CTTTAAACACAAAAA            GGGCTGAC AGCT GTCAGCCC             TTTTTCACGCCGAAA
     Z2063   5  60 293 1865738 .. 1865751 -  -8.1  -2.82327   GGTCGACAGTGAAAG               CAGCG ATGG CGCTG                GGACGTCGTGCAACT
     Z2073  12  73 451 1870603 .. 1870626 -    -9  -3.48276   CTGGTTGTCACAGAA          TAAGCCCGGTA AAA TA-CGGGCTTA          TGAACGACATCTCTT
     Z2079   9 100 420 1874765 .. 1874792 - -14.3  -4.63218   GCCTGCTGAAGAAAA        TCAGCGTTGAG GCAGCT CTCAACGCTGA         AATGTCCCACCATCT
     Z2112   7  62 247 1897365 .. 1897378 -  -3.7  -4.26327   GAGCGACTAAAAGAA               GCCGG ATTA CTGGC                ATCAACAGGGAGTAC
     Z2152   2  58  59 1929814 .. 1929844 -  -2.5  -4.22652   GTACAGCATGTAAAA      CGCGGCAC-CTCGT ATGC AAGAACGTGCTGCG       GTTGGCTGGTGAACT
     Z2156   7 100  10 1933131 .. 1933147 - -13.7  -4.07651   AAGTAAAAAAAGCAA              TGCCGCC ATC GGCGGCA              TTCACACGCTTAGTT
      ftrA   4 100 231 1939777 .. 1939807 - -14.9  -3.31915   CCGTCATAAAAATCA      GGCCCCTTG-TACA CAAC TGTAACAAGGGGCC       GGTTAGGTGAGGGAT
     Z2186   1  45  41 1956392 .. 1956405 -  -2.3   -3.2981   CAGATGAACGATGAA               GCCGA AATT CCAGC                AAAAGTTCTTCCCGA
      osmC   3  87  16 2010130 .. 2010157 - -11.3  -3.67558   TAGAGATGCTAACAA        CGCATCAGGCA TTCATG CGCCTGACGCG         TCATCCGGCAATGCT
      fdnI  11  95 204 2014837 .. 2014856 -  -7.1   -5.4505   TTGCGCAATAAAAAA            TGGCGCC TTTTAC AGCGCCA             TTTGAAACTGATGAC
     Z2250   9 100 123 2034324 .. 2034355 - -16.6  -2.52795   AACCGGGCTAATGTA      TGCCGGATAAGGCG TTTA CGCCGCATCCGGCA       ACCTGACATAAATTA
     Z2273   1  46 364 2054441 .. 2054465 -  -2.8  -3.32844   TCTGGTAGTCCAGAA          CTCGCTGATG GTGCG CATCACCCAG          ACCTCCTCTACCATT
      ydcP   6  63 444 2063509 .. 2063524 -  -5.4  -3.88442   GAAAATAGCACTAAA              TC-GCCG CAA CGGCAGA              ATGCAATGCAAAATC
     Z2337   5  53 350 2115990 .. 2116004 -  -2.1  -3.93055   GAAAGAACAATACAA               CCTGA ACAAG TCAGA               GTAAAAACCGCAACT
     Z2368   1  67 394 2138975 .. 2138985 -  -8.2  -3.55444   GGTTCATCGGTGAAA                 CCGG AGT CCGG                 CGCGCCTTACGCAAA
     Z2377   6  62 327 2142977 .. 2142990 -  -3.7  -4.26327   GAGCGACTAAAAGAA               GCCGG ATTA CTGGC                ATCAACAGGGAGTAC
     Z2389   7  82  60 2150938 .. 2150965 -   -10  -3.89614   AATTTAGATAGTAAA        CTGCCTGATA AAGAAGCA TATCAGGCAG         CCGCTGAAGAGTTCT
     Z2403   7  65 309 2158028 .. 2158042 -  -2.8  -4.60797   TTTTTATACATAAAA               TGTACT TAA AGTACT               TTACAATGATGAACA
      dbpA   6  67  58 2166738 .. 2166752 -  -7.1  -3.63694   ATGGAGGCTGAATAA               GACGC GGTCA GCGTC               GCATCCGACAATCCC
      ynaJ   6  93  11 2181357 .. 2181374 - -12.7  -3.47751   CTCAATAACTGACAA             GGCCCGA GTTA TCGGGCC              TATTTTTTACTTACT
      ycjG   4  65 275 2189149 .. 2189183 -  -8.4  -2.94365   TGACAGGTGACAAAC     CTGGCTCCGAACCTGA AAC CCAGGCGCTGTGCCAG     CTTATACACCGCATT
     Z2501   2  64 102 2227348 .. 2227360 -  -6.2  -3.80114   CATGAACTCACCAAA                CGGC TGATT GCCG                GGCACTTTGGCGAAG
      yciH   6 100   9 2243457 .. 2243476 - -13.6  -3.71687   GTAAAATATTCGAAA            GCCACGGA TATA TCCGTGGC             TTTTTATGTTAACCG
      yciL   5  89   9 2258713 .. 2258733 -  -8.3  -4.62872   ACTAATCTGTAAAAA            TGCCGGA TATGACG TCCGGCA            TACGTTGATTAACCG
     Z2557   3  69 398 2271085 .. 2271101 -  -2.2  -5.00138   TAGTGAAACCAAAAA              CCAGAT TGTTC AACTGG              AAACTATTCTTGATC
     Z2565   6  64  20 2274878 .. 2274890 -  -4.1  -4.33274   TTTACAGGATGAAAA                CCAAT GAT ACTGG                CGCATAGCCTCCTCC
     Z6020   0 NONE
     Z6025   5  61 289 2285660 .. 2285687 -  -4.3  -4.13767   TTGTTTATTTTAAAA        TAATAGCTG AAATGGATGG CAGCTATTA         TTAATAAGGATTAAT
     Z2569   5  59 409 2330008 .. 2330026 -  -8.2  -2.57132   TTTGGTGTTGATAAC             GGTTACCT GGC AGATAACC             CGTTTAAGGGGATCT
      ynfC   3  65 273 2331540 .. 2331562 -  -8.4  -2.89565   AATTTCAGATAATTA           TCTCCCCGGA GTA TCAGGGGAAA           GGTCTGGCAACCCGT
      bioD   2 100  44 2341543 .. 2341567 - -15.8  -2.93585   TGATATGTGAAATGA          CCGGGGAGTA TCAGC TACTCCCCGG          TTTATTGATTGCCTG
     Z2593   5 100   7 2347877 .. 2347900 - -15.3  -3.65722   AAAATAATGTTCAAA          CGCTGCCCG ACAGCG CGGGCAGCG           TCTTCATCAGGCAAG
      ydgC   7  78  63 2356699 .. 2356719 -  -8.3  -4.06419   CCTGGCGAGAAAGAA            GTGATCGAC CTG GTCGATTAC            TTACTTACCAGTTGC
      fumC   4  55  64 2360186 .. 2360209 -    -6  -2.91144   TGAGTTGTTAAATTA          CGATGCCG-AC AAT GTGCAGCACCG          TTATAAACCTCAGGC
     Z2618   4 100   8 2366462 .. 2366485 - -13.9  -4.24606   AATTCACAGCCAAAA          CGCCGGAGA TTTTTC TCTCCGGCG           TTATTTTTTACTTCA
     Z2629   6 100   5 2378157 .. 2378181 - -17.3   -5.1963   GCGAAGTAACAAAAA          TGGATGGTGCA AAT TGCACCATCCA          TTTTTCATGCAAGGC
      pdxY   7  70 359 2389576 .. 2389586 -  -5.4  -4.36914   TTTCCCGCTATAAAA                 CCAT CGA ATGG                 CTGAATTACATCGCC
      sodC   9  70  72 2398959 .. 2398982 - -10.2  -2.52516   CCCGCCATCATCAAC          CTGCCGCCCG TGAG CTGGCGGCAA           TTGTCTGGCGGCTGT
      ydhD   7  93  15 2408632 .. 2408659 - -15.7  -3.09116   GGGATAGAGAAAGGA        CTGACGGATGC CCGTTC GCATCCGTCAG         TATTGCAGGACGGAT
     Z2679   5  64   6 2410987 .. 2411020 -  -8.1  -3.14564   GCACGTTGTCAGCAA     CTGTAACGCAGAAGG TTAT CCTTCTGCGTTTTTG      TTTAATTAGCTGTTA
      ribE   3  52  24 2417468 .. 2417482 -  -4.2  -3.53224   GAGTCGCTCGCTAAA               GGCTAT TCT ATCGCC               CCCTCTCCGGGGGCG
     Z2696   4  73 206 2423431 .. 2423448 -  -4.9   -4.6391   AACAATTACAGAAAA             CAGGGGAT GAA ATCCC-TG             ATGTTGGTGAAGATT
      ynhG   4 100  23 2432587 .. 2432605 - -14.6  -4.74103   CTGTGAAGTGAAAAA             TGGCGCAC ATT GTGCGCCA             TTTTTTTGTCTGCTA
     Z2724   8  68  -2 2453255 .. 2453302 -    -5  -4.36554   GACTATCAGAACAAA TAATCTGCAGGCGGCGCAGCTT CTTAAC AAACTGCGCCGCCAG-AT-TTA TCCGGCAAGACTTAC
      ppsA   6 100   9 2459618 .. 2459640 - -14.8  -4.08706   CGGGGATCACATAAA           CCCGGCGACA AAA CGCCGCCGGG           GATTTATTTTATTTC
     Z2735   4  48 125 2464581 .. 2464598 -  -2.6  -3.51825   GGATGCCAATCACAA             GACCGC TTCCCC GCAGCC              TATTCGGCGAATTTC
     Z2755   7  74   7 2483590 .. 2483606 - -10.8  -2.79273   TGGGTTGAAGATAAT              GGCCGC TCCGT GCGGCC              TTTTGATTAAATAAA
     Z2759   5  65 401 2486881 .. 2486891 -  -8.2  -3.30441   GACCATTGGTCAGAA                 CGGC TGC GCCG                 GTTTGTATCCGGCAA
     Z2774   3  54 230 2498833 .. 2498847 -  -5.6  -3.22774   GAGAGCCATGAGGAA               CATGCG CTA CGCTTG               CGCCAGTCTCTGGAR
     Z2790   8  93 -29 2515501 .. 2515527 - -15.2  -2.75803   ATAACATTGCAATTA         CTGACGCTGGAG CGA CTTCAGCGTCAG         ATACCCACTCCACAC
      ydjE   4  52 345 2527770 .. 2527782 -  -4.7  -3.28712   TGCCTTTTTTGATAA                CGGCC GTC GGCAG                AAAACCTCTCTCGAT
     Z2808   4  74  62 2530833 .. 2530854 - -10.9  -2.57863   AAAAAAGGTAGCAAT           TGCGGCAAA TTCA CTTGCCGCA            TCTTTATCATCATTT
     Z2821   2  51  75 2541499 .. 2541515 -  -2.2  -3.78958   TGACCAAAGAAAAAC              CTGCAC ATCTG GCGCAA              TCCATTCGCGTTGCC
     Z2828   3  50 471 2550401 .. 2550415 -  -5.6   -2.7806   CTGAAATGGCTAAAG               GAAGCG TGA CGCATC               AGCGGTTAATCGCTT
      yoaF   5  83  49 2554013 .. 2554037 -  -6.5   -5.1675   CTACTCAGCAAAAAA         CACCA-CGCA GAACCA TGCGCTGGTG          CTGGCCGACTGGCTA
       rnd   3  58  14 2563855 .. 2563883 -  -7.5  -2.71144   TAGTTTGCCGAAGCA       CGGA-TGTGGCGC TGAGC GCGCC-CAGTCCG       GCTTCGGAAAATTTT
     Z2854   1  46 304 2571263 .. 2571281 -  -3.2  -3.17723   GCACGGCGAAGGGAA             TCTTTAAA TAT TTAAAAGA             ACTGGGAGTACCCGC
      yoaE   5 100  41 2576987 .. 2577021 - -14.9  -3.54424   CGTGATTTTCCCAAA     TGGCTGGCGGGCAGC CAACC GCCGCCCGCCCGGCA     TAATGGACATATCAC
      yebH   4  77 253 2583018 .. 2583034 - -11.5  -2.55437   GATGAAGATGAAGAG              CCGCGCC GTC GGCACGG              TTTCTGGCTACTGGT
      pphA   5  71 269 2599066 .. 2599082 -    -5  -4.44608   CTGATCCAAAAAGAA              CCCGTC GGCAT GGCGGG              TTATTTGTCCTGGTT
      ptrB   8  58 335 2603461 .. 2603482 -  -4.4  -3.78953   ATTTGCACTATGAAA           CTGGCC CGTCGTTTGT GGCCAG            GGATCAAGTACAGCA
      msbB   5  86  89 2616134 .. 2616172 - -13.9  -2.81725   ACGGTAGAGTAAGTA  CGTTG-CCGGATGCGGCG AAAA CGCCACATCCGGCCTACA   GTTCAATGATAGTTC
      ruvB   6  63  51 2621419 .. 2621433 -  -7.1  -3.30771   GTATATGCCTGATAA               GACGC GAATA GCGTC               GCATCAGGCACACTG
      bisZ   5  67 316 2631388 .. 2631400 -  -9.1  -2.87132   GTGGTTTTGTAGATA                TCCGC ATT GCGGA                TGTGAGCGTTACCAC
      flhE   7  68 367 2639344 .. 2639354 -  -6.8  -3.92996   CGTTATATAGAACAA                 GTGC CAC GCAC                 AGGTGCAAAAAAACC
      yecH   3  64 100 2665503 .. 2665513 -  -6.8  -3.61988   TTATTGATAAATTAA                 GCCT GGC AGGC                 AAAAGCGGCGAAGGT
     Z2981   4 100 210 2678582 .. 2678600 - -17.4  -2.52676   CAGCCTCCGAACGCA             GCCGCGCG CAA CGCGCGGC             CTTTCTGGCTGGGCT
      yedD   8  86   8 2705382 .. 2705402 -   -14  -2.64155   GGTGCTTTAAATTCA            TCCCCGGC GGCAA GCCGGGGA            GATTTCATTACGGCA
     Z3023   2  49 378 2708562 .. 2708572 -  -2.4  -3.57106   GCGAACTGAAATCAA                 TGCG GAC CGCG                 CCAAATTATTTACGT
      dsrB   4  87   8 2724353 .. 2724386 - -13.9  -3.04248   CAACATGCGCTAACA     CATTCTGACTGGTGG TTTC CCACCAGTCAGGCTG      AATTAGATTACTCTG
     Z3047   7  72 173 2725885 .. 2725909 -  -8.6  -3.65827   CAATTGTCAGGCAAA         CGCCCA-ACCA CACT TGGCCTGGGCG          ATGGGCCAAACGATG
      yedV   6  63  40 2736475 .. 2736507 -  -8.4  -2.67017   AAGCGCATAATCAAT     CGCAGCCGCGTTAGT ACTC ACGA-CGTGGCTGCG      TTTTTTCACGGTTAA
     Z3073   8 100  19 2746013 .. 2746029 - -10.1   -5.5604   CTAACCAACAAAAAA              CCGGAGC CGG ACTCCGG              TTTTGTGAAGCTGTC
     Z3098   9 100 157 2763484 .. 2763509 - -14.1   -4.7373   TCAGGGCATTAAAAA         TGGCGATGCCT TCAA AGACATCGCCA          CCCGGTGAATTGATA
     Z3136   6  60 341 2790052 .. 2790070 -  -4.6  -3.86015   CAGTTCCTGCACAAA             TTGCCATT GCA AATGCCAA             TACGGTGCCCTACAC
     Z3143   6 100 239 2803772 .. 2803799 -  -8.4   -5.4387   ACAGAAATCAAAAAA        CCCGGTCACTTT TTAC AAGGCAACCGGG         TAAAAATAATTTTTA
      yeeX   8 100  17 2821711 .. 2821733 - -16.4  -3.30956   AGAATCAATGAGCAA           TGAGGGTTGC CGG GCAACCCTCA           TTGAATAAAACAGGA
      wzzB   9 100  23 2839554 .. 2839577 - -14.6  -4.04482   TCCGGCAAAAAAAAC          GGGCAAGGTG TCAC CACCCTGCCC           TTTTTCTTTAAAACC
      asmA   4 100  10 2885778 .. 2885811 - -12.6  -3.87815   GCTTAGTGCTATAAA     TACAGATGGCGACA AATTGA TGCCGCCATCTATA      TAACTTGTCTTACAT
     Z3251   6  76 461 2912541 .. 2912551 -  -8.2  -4.24948   TGAGCACATGGAAAA                 CGCC AAA GGCG                 AAGCTATGCCGGTAG
      yegW   0 NONE
      yohL   3  46 114 2931334 .. 2931344 -  -2.6  -3.33696   TGGGCTGTGAAGCAA                 TTTT TCG AAAA                 TTAATCAAACTATAA
     Z3276   3  95  56 2933264 .. 2933284 -  -8.2  -5.42259   TCATCGCTAAAAAAA            GCCCCCTC GGAGA GAGGGGGA            AATGCAGACACCTTA
     Z3289  13  77 459 2952890 .. 2952911 - -11.6  -2.74018   CCATTAAAAACACAG           CGGGCAGT GATGCA ACTGCCCG            TTATCAACACGACTT
     Z3297   3  60 447 2960587 .. 2960602 -  -3.2  -4.15044   CGCTTTTGCAACAAA              CAGACG ACCC CGTGTG               TCTGGTTTCTGGCTT
     Z3336   5  56 438 2989939 .. 2989964 -  -6.1  -3.05384   GCGTGGGTCATTGAA         TCTTGCCGCCGG GAG CTGGCAGC-AGA         CATAAAATATGCCCG
     Z3362   8  68 346 3006192 .. 3006202 -  -6.8  -3.88985   AAAAGCCGCTACAAA                 GCTC GCA GAGC                 AGAACTTATTGCCGA
      yehW   5  48 183 3015686 .. 3015701 -  -3.2  -3.27923   GCCCAACAGCAGCAA              CTCACC AGTT GGCAAG               AACAAGGCCATGATA
      mglC   6  68 201 3042770 .. 3042803 -  -8.9  -3.10533   TTGTAAAACCAGAGA     CGCATCCGGCA TTTGGTTCCTGT CGCCGGATGCG      GCTTGAACGCCTTAT
      yeiJ   2  50  12 3059039 .. 3059079 -  -2.5  -3.63569   CCAATGGTGTAACAA TGTTGCCGGATTCGACGC TTGACC GCATCTTATCCGGCT-CA  TAAATCGCACACTAC
      yejG   6  59 319 3083753 .. 3083773 -    -6  -3.37487   TTAGATCCTGAAACA            CGCCACCG TTATC CGGCGGAG            TTCTCTGGTGGTCAG
      yejK   7 100 101 3089023 .. 3089038 - -11.8  -5.06103   ATAAGTTGTAAAAAA              CCCCGC TCCG GCGGGG               TTTTTTGTATCTGCA
      yejO   9 100  69 3092502 .. 3092518 -    -8  -5.51165   AAAATCCCAAAAAAA              CCAACC GTAAA GGTTGG              TTTTTTTATATCTGC
      rcsC   7 100  11 3121220 .. 3121272 - -17.1  -2.59298   TAGGCCAGATAAGAC GCGTCAGCGTCGCATCTGGCATT TGCACTG AATGCCAGATGCGGCGTAAACGC CTTATCCGTCCTACG
      inaA   3  52 416 3145439 .. 3145451 -  -4.8  -3.14344   GATCCCGTGGATCAA                CACC TGGCT GGTG                TCTGATAACGTGCAG
      inaA   3  52  78 3145764 .. 3145789 -    -4  -3.53811   TTCAGCCGGGGGAAA         TTTTGCCCTG TTGTTG CCGAGCAAAA          GGCGATATTGAAATC
      glpQ   3  82  14 3150541 .. 3150562 - -12.3  -2.78384   TTTCGCTTTAGCAGA           GGATGGCGC ATGA ACGCCATCC            TGCAGTAGCAGCATT
     Z3503   2  48 471 3158023 .. 3158041 -  -5.3  -2.62184   CGTTGGTGGATATTA             CCATCGT ACCTG ACGATGA             GATCATGCAACATCG
      pmrD   4  58 156 3173571 .. 3173585 -  -2.1  -4.16101   AAAACACTACATAAA               CTTGC GCTAA GCAAA               GCCTATGCCTTGCTC
      nuoN   6 100  25 3186064 .. 3186082 - -11.7  -5.86061   GGGCACCAAAAAAAA             CCGCCGA ACATG TCGGCGG             CTTTCTGACTTACAA
      yfbS  11  74 353 3205283 .. 3205293 -  -3.2  -5.09225   AGGCTATTGAAAAAA                 TCGC TCA GCAA                 AAACTGGTCGATATG
     Z3561   5  72   8 3214739 .. 3214752 -  -9.5  -3.17553   CTAAAAATGTTAAGA               GCCGC AATT GCGGC                TCTTTTTTCATTCTG
      yfcI   2  45 290 3218475 .. 3218485 -  -2.4  -3.28712   CTGGCTGCTGGATAA                 CGAG CTG CGCG                 GGCCATTTAATATGG
      vacJ   6 100  16 3260772 .. 3260791 -  -7.9  -5.68489   GATAACAACAAAAAA            GGTGAGT TTTGCG ACTCACC             TTTTTTATTTGTTTC
     Z3614   4 100 119 3264283 .. 3264313 - -10.6    -5.252   GATTCTTATAAAAAA       GAAAAGCCTTGC ACATATA GCAAAGCTTTTC       ACTTCTCAGGATTTC
      emrY   5  55 324 3278398 .. 3278410 -  -6.3   -2.8552   CCTTAGCGATCAAAC                CATGT ATG ACATG                CTTGGCTGGCTGGCG
  15804989   6  68 154 3285951 .. 3285965 -  -6.4  -4.09519   ATCAGTTAGAAATAA               CACCTG TTT CAGATG               ACAGTAAGCCTGAAA
     Z3648   2  52 341 3299732 .. 3299743 -  -5.8  -3.03159   GTAACGTGGTGAATA                TGCC GCCG GGCA                 ATTCGCAGCCGCGCG
     Z3658   4 100  83 3309445 .. 3309478 - -15.3  -3.44319   GCCAATGGAGCACAA     GGCCTGATGCGACGC TAGT GCGTCTTATCAGGCC      TACAAACCGGCTCTT
     Z3664   6  68 315 3315544 .. 3315558 -  -6.4  -4.14615   AAAAAGGCTGGAAAA               CGGAAA AAT TTCCCG               GCGTGAAAGGCGGTC
     Z3664   6  68 307 3315552 .. 3315566 -  -2.8  -4.87318   TGGAAAACGGAAAAA               TTTCCC GGC GTGAAA               GGCGGTCGTGCCAGA
      pdxK   3 100   6 3330588 .. 3330605 - -12.7  -4.65895   TGCTGCAGTGAAAAA             TGGCGCC CATC GGCGCCA              TTTTTTTATGCTTCC
     Z3696   7 100  24 3342532 .. 3342559 - -14.2  -5.28166   CAAAAGTAATAAAAA        GGCCAGTCAGTA ATGT TACTGCCTGGCC         TTTAATCAATGAATC
      yfeG   6  64 222 3346825 .. 3346845 -  -6.7  -3.67792   GTAGAGCGACGTAAA            GCGATKGCC TAC GGCGAGCGC            GAGCGCAATTTTCAG
     Z3722   2  90 -41 3367710 .. 3367733 - -12.4  -3.35798   ACGGGTGATCCACAA          CGTGGGCCAG GCGT CTGGCCCATG           CCAGTTATCGCAGGT
      ypfH   6 100  40 3378926 .. 3378961 - -15.4  -3.26428   GAAGAAGTAAGCTAA    GTGGCCGGATAAGGCG TTAA CGCCGCATCCGGCCAT     GATGCCTGATACGGT
      perM   3 100   4 3400766 .. 3400795 - -16.5  -4.62872   AGGAATCCTGAAAAA       TCAGCCCGGCGAA ACAG TTCGTCGGGCTGA        AGATTATTCTTGCGC
     Z3759   8  68 408 3403634 .. 3403646 -  -2.6  -4.86731   CCTGCTGAAAGAAAA                CGGC GTGGA GCCA                GAAGTGGTGCTCTAC
     Z3766   1  60 396 3412265 .. 3412277 -  -2.6  -4.41548   TTATATTCTACAAAA                CAGC GACTT GCCG                GGTTTTAATCAGGAA
      guaA   6 100  29 3416888 .. 3416907 - -12.2  -5.47159   CTTGAAGATAAAAAA            CCCTCTGT AGTA ACAGAGGG             TTTTGTTCATTCATA
      hcaT   4  55  -5 3457037 .. 3457050 -  -2.4  -4.13282   AGCAGATCCGCAAAA               TGCT CGAATC AGCA                TGAGGGAACAACTTT
      yphB   5 100  10 3464114 .. 3464145 - -14.4  -3.44848   CGCCGTTAGGAAAGA      TGCCGGATGCGGCG TGAA CGCCTTATCCGGCA       TTTTATAAATTACAG
     Z3843   7 100  97 3490290 .. 3490319 - -13.6  -3.78022   TTTATAGTTATTAAA       GGCGCGTCCGAT TGGTTC ACCGGACGCACC        TTAAGTACGTTTCCT
      kgtP   1  75 343 3514125 .. 3514141 -  -9.4  -3.51032   ATCCTGTAATCACAA              CCCCGT CCTGT ACGGGG              TTTGTTTTTTGGAGG
      tyrA   4 100   8 3528881 .. 3528908 - -18.6  -3.16534   CAACCTGATGAAAAG        GTGCCGGATGAT GTGA ATCATCCGGCAC         TGGATTATTACTGGC
      rplS   7 100  31 3534100 .. 3534121 - -11.5  -5.82281   AAACAGATAAAAAAA           GGGCCAGCC AATT GGCCAGCCC            TTCTTAACAGGATGT
      grpE   8 100  23 3539925 .. 3539950 - -14.7  -4.45544   GCGGAGTAACGAAAA         CGGCCCGGCAT TCGC ATGCAGGGCCG          TGAATTATTACGAAA
     Z3912   4 100 294 3543836 .. 3543852 - -12.3  -5.10077   AAAGACGTTAAAAAA              GGTGCTC AAT GAGCACC              TTTTTTCTGTCCGTT
     Z3917   4  72 462 3546049 .. 3546068 -  -5.8  -4.46215   TACAGTTAAAAATAA            TACTGTAT ACAA ACACAGTA             TAGAGGGACTTTTAT
     Z3921   6 100  61 3549434 .. 3549461 - -10.1   -5.9003   AAAGCAAGAAAAAAA        TATTGTCTGAA TAATTG TTCAGACAATA         TATCCTTACATGGCA
     Z3926   6  62 326 3551238 .. 3551251 -  -3.7  -4.26327   GAGCGACTAAAAGAA               GCCGG ATTA CTGGC                ATCAACAGGGAGTAC
     Z3939   4  69 333 3558983 .. 3559005 -  -9.8  -2.77861   TCAAGGGAAAATTTA           GCCCGCAGTT GAT ACCTACGGGC           TTTTTACAGAAACAT
      ygaU   2  49  38 3585755 .. 3585776 -  -4.3  -3.07816   GCGCCAGTGAGTTAA           TGCGCCAGC ATTT ACTGACGCC            AATTCCCATTATCCA
      stpA   7  63   5 3587526 .. 3587563 -  -8.4  -2.59039   AATGAGCTTGAGAAG   CGACGCCGGACG-CGCC CTAGC AGCGACATCCGGCCTCA   GTAATTAGATCAGGA
      ygaG  10  88  34 3605613 .. 3605632 - -12.2  -3.50422   ACTAAGTACAACTAA            GCCAGTTC ATTT GAACTGGC             TTTTTTCAATTAATT
      ygaA  11  68 107 3621839 .. 3621889 -  -9.7   -2.6072   CAGTCAATGAAGCGA TGACGGTCGGCGGCACCACGTTGC AATC GCAAAGTCGCGCCATCGAC-GCCA AAGAGATCCTGATGA
      hypF  12  86  75 3626084 .. 3626115 -   -13  -3.04715   TACTGTGCCTAAAAT      GTCGGATGCGACGC TGGC GCGTCTTATCCGAC       CTACGGGGACGCATG
      hycI   7  79  71 3633460 .. 3633484 - -12.1  -2.57136   GCACTAACCAGGAAG          GCCCGATAAGC GTT GCGCATCGGGC          AATCTGGGGTTTGCT
      ygbA  12  93   3 3647407 .. 3647432 - -15.5  -2.79968   GATTTAACTGCAAAT         TGCCGGACAGA TCTG CCTGTCCGGCA          TACTATTCACGAGGT
     Z4045  10  65 283 3651134 .. 3651156 -  -7.8  -3.33483   TATTGAAATCACTAA           CGACAACATA AAA TATGTCATCG           CACATGCAGATTATC
     Z4079   6  76 253 3682057 .. 3682082 -  -3.9  -5.08824   GGGTGACGGAAAAAA         TCCGCCAAC CGCTGATT GCTGGCGGG          CTGGTATGCGATGAA
      ygcF   3  63  19 3691794 .. 3691834 -    -5  -4.13973   AGAGACGACAAAGAA TATAAATGAGTAGAAGTCT TTAC AGG-TTCCACCCATTTATA  ACGCTTATAAATGTT
       eno   4 100  26 3696297 .. 3696314 - -12.7  -3.81322   TCAACCATAAAAAAC             GCCAGCC CGAA GGCTGGC              ATTTTTAAATCARAT
      fucO   6  66 234 3721318 .. 3721329 -  -2.2  -4.74801   GAATCGGACCAAAAA                GC-GC CAC GCAGC                TGCTGGTCGAGTTTC
      ygdE   3  64 171 3729660 .. 3729670 -  -4.6  -4.28361   TCAATGCTATTAAAA                 CGCG CCG CGCA                 ATCGTTGTTATTGAT
      ygdL  12  95   5 3734692 .. 3734729 - -12.7  -3.59946   GGTTTAAGCACAGAA   CCGGGTCGGATAAGACG TTTG CGTCGCATCCGACCTGA    TTGTTTACCCCTGAC
      ygeD  10 100   4 3762338 .. 3762363 - -16.3  -3.27475   TCCGGCACCATAAGA         TTAACGCCGGT TAAA ACCGGCGTTAA          ATATTAATGACGGCG
      yqeK   2  61 155 3779471 .. 3779481 -  -5.4  -3.82205   GTAACAGAGCAATAA                 TGCA TTG TGCA                 AGGTAAACTAAAATA
     Z4176   3  84  63 3784325 .. 3784339 -  -4.4  -5.46629   AATATGCCAAAAAAA               TATATA TTG TATATA               CTAGGCTTAATGAAC
      ygeV   3 100  11 3809613 .. 3809634 - -15.9  -3.14708   CGAAGTAAAAGGATA           TCCGGCCTG AATT CAGGCCGGA            TTCACTGATGTTATG
     Z4214   3  50 327 3817730 .. 3817744 -  -3.5   -3.5511   GGTTATCGATAAAGA              CTGGGC CAGC GCCC-G               TTTAGCAGAAATGAT
      ygfS   7  78   6 3833951 .. 3833976 - -11.1   -3.1352   GGGCAATCTAATAGA         TTCTCCGCGCC TTTC AGCGCGGAGAT          TTCTTTCACAGAGGA
      lysS   4 100  21 3839076 .. 3839093 - -10.5  -5.33848   AGCACAATTAAAAAA             CCCCGAC ATCT GCCGGGG              TTATGCGCATAACGT
      serA   8 100  22 3861964 .. 3861986 - -15.6  -5.66684   GAAGGGATAAAAAAA           CGGGCAAGTC AGT GACCTGCCCG           TTAATTTTCAGAGAA
     Z4258   4  68  63 3871297 .. 3871316 -  -6.4  -4.11585   AGGGACGATAAATAA            TGGTGGGA TTGA TCCCACAA             GGTCGCATATTCGCA
     Z4273   8  75 421 3881461 .. 3881474 -  -5.2   -4.7657   GAAAAACCTGAAAAA               CCGC CAGCGC GCGG                CAAAGATTGGCGTAC
      yggR   5  65  63 3902842 .. 3902855 -  -8.1  -3.30124   TTGTAGGTCTGATAA               GACGC GCAA GCGTC                GGCATCCAGGACGTT
      yggM   7  65 159 3907292 .. 3907305 -  -8.1  -3.30124   TTGTAGGTCTGATAA               GACGC GCAA GCGTC                GCATCAGACGTTGAT
      yggM   7  65  72 3907379 .. 3907392 -  -8.1  -3.30124   TTGTAGGTCTGATAA               GACGC GCTA GCGTC                GCATCAGACGTTGAT
      speC   5 100  13 3915892 .. 3915913 - -17.3  -5.30616   TTACGCAAAGAAAAA           CGGGTCGCC AGAA GGCGACCCG            TTTTTTTTATTCTTA
     Z4314   9  89  94 3920814 .. 3920833 -   -15  -2.89607   TTAAAACAGTAATCA            TCCCGGGC AAAT GCCCGGGA             ACCTACTCCAGGATT
     Z4318   7  62 440 3923638 .. 3923648 -  -4.6  -4.13767   CGGGTCAGGGTAAAA                 CCCG TAC CGGA                 CGGCTGTGGGTCTAT
     Z4327   4  63  42 3930569 .. 3930579 -  -5.4   -3.9122   CATTGGGCGAAACAA                 TCTG ACT CAGA                 GAACCCGGATTAAAC
     Z4334   6  54 239 3936437 .. 3936449 -  -5.5  -3.26531   TTACTAAGATCAATA                CAAGG ATT CCTCG                AGACACAATGCCCAT
      pitB   3  61 210 3942498 .. 3942512 -  -5.7  -3.74693   GGCCACCTGATTAAA               GGTGA TATCC TCACC               ACAACACAAAACAGG
      yqhC   3  50 218 3961682 .. 3961714 -  -3.4  -3.53012   TTCCGGTCTGCCAAA     CCGCCGTTTCCAGTT TTTC AACTGGTTA-AGCGG      ATTGCTGTGGGTCAG
     Z4370   3 100   7 3966558 .. 3966585 - -12.7  -5.73339   AGAATGATAAAAAAA        TCCCCGGCAGC ATGTCA GTTGCCGGGGA         TTTTTTTTAACGTCC
     Z4381   2 100   9 3979625 .. 3979648 - -13.9  -4.11371   TAACATTCCTGAAAA          GAGGCCGGT GTTGCT ACCGGCCTC           AGGTCAGATTAGCCA
      ygiD   4  86   5 3994998 .. 3995023 - -13.3  -2.89971   TTGAATAATCAATGA         TGCCGGATGGC ATTC GCCATCCGGTA          ATTGTTAACCTATCT
     Z4405  10  91 199 4001945 .. 4001964 - -11.4  -3.71649   GGCTGAAACGGGAAA            GCCCCTCC CGAG GAAGGGGC             CTTATAGAAGGAAAG
      uppP   6  65 102 4010004 .. 4010051 -  -7.3  -3.53811   CGGATGCGGCGTAAA CGCCTTATCCGG-CTAC-A-TGTC AAC GACAGTTGTAGGCCTGATAAGACG CGCAAGCGTCGCATC
      uppP   6  65  92 4010048 .. 4010061 -  -8.1  -3.30124   TTGTAGGCCTGATAA               GACGC GCAA GCGTC                GCATCAAGCGTTGAT
      ygjD   3  75   8 4016341 .. 4016368 - -10.6  -2.84098   TGCTTTAAGTAAGGA        CGGTGCCGGA-AG TAA CTCTCCGGCACCC        GATAGTTTTACGCAG
      ygjF   6  93   5 4021790 .. 4021808 - -11.7  -3.85698   GTCCCTTTGCACAAA             CGCCACC TTTTC GGTGGCG             TTTTTTATCGCCCAC
      ygjM   6 100   7 4040543 .. 4040567 - -20.1  -3.06312   AAATCGTGCATTGAA          GTGCCGGATGC AAC GCATCCGGCAC          GTCGCGTTAATCAAT
      ygjV   1  45  11 4048019 .. 4048029 -  -2.4  -3.34517   ATCGTCTGGCAAATA                 GCGC CCT GCGT                 AATTAATTGTTTAAC
      yhaJ   5  66  22 4060122 .. 4060141 -  -9.2  -2.62425   AATTAATCTTAGAAT            TGGGGCGA TATT TCGCCCCT             TTTTATTAACAATAA
     Z4462  10  61  31 4062142 .. 4062155 -  -6.7  -3.30124   CCGTAGGCCGGATAA               GATGC GCCA GCATC                GCATCCGGCACGATA
     Z4474   9 100  60 4076519 .. 4076546 -   -15  -4.25104   CCCTGTGCACCAAAA        GCAAAAACCCGC CGAA GCGGGTTTTTAC         GTAAATCAGGTGAAA
      agaR   4  76 102 4084194 .. 4084205 -  -5.8   -4.7416   GCAAAATGTTAAAAA                GAGG ACAT CCTC                 CTGCCGACTGGGAAA
      yraL   8  91   8 4102149 .. 4102181 - -11.5  -4.07885   CATCGTGCGGTAAAA     GAAGACGTTGCGTT TTGATT AACGCAACG-CTTC      GGCACTCTTACCCCT
      yraQ  11  63  25 4106776 .. 4106787 -  -7.2  -3.30124   CCGTAGGTCGGATAA                GGCG TTTA CGCC                 GCATCCGACATGTTT
       mtr   3  66 461 4113813 .. 4113825 -  -3.4  -4.63527   GCACGACTGGAAAAA                CCAT ACGCG ATGG                TGTGCATCAATATTA
      murA   5  72 460 4144325 .. 4144344 -  -8.6  -3.65522   TATTCAGCGTAATAA            TGCACTGA AAAA CCAGTGCA             TACATCTTTATATAT
      mtgA   2  52 427 4158210 .. 4158223 -  -5.9  -3.06162   GACTGGAGTGGAATA               CCGCG CTAT CACGG                TACCGTCGAGACGGA
      yhcH   2  56 185 4171281 .. 4171293 -  -5.5  -3.32536   AAAGGAGTCGGAGAA                GCGCA TTA TGCAC                TGGCTGGTTTGCCTA
       mdh   7 100  23 4185744 .. 4185761 -  -8.4  -5.88197   TGAAAGACAAAAAAA             CCGGAG TCTGTG CTCCGG              TTTTTTATTATCCGC
      yhcO   3  60  10 4188281 .. 4188301 -  -8.1  -2.78384   TCTTGTCCGACGATA            TTGCCCCCG GTT CGGGGGCTT            TTTTTTGCGCTAATG
      envR   4  83 315 4214651 .. 4214665 -  -5.6  -5.21683   AGTGAAAAAAAGAAA               GACCGG CAA CCTGTC               AAAACGAAGCCGGTT
      yrdB   5  66 115 4231872 .. 4231885 -  -2.3  -4.77173   GTCCCACAAAATAAA               CGGCT GGAG AGCGG                ATATCTGTATCTCGG
      zntR   4 100 211 4240688 .. 4240728 - -14.2  -3.60151   CCCCTGAAAGCAGAA  GACCAGTGGTAAAAAAGT GATTT ACTTTCTTGCCACTGGCC  TCCCAGTTCCCCCGA
      yhfA   6  64   6 4272513 .. 4272536 -    -6  -3.79687   ACGCCGGATAAAATA          CTATCCGGCT TCAC AACGGGATAG           TTAAATCACGCGGCA
      argD   8  66 410 4275662 .. 4275678 -  -6.5  -3.88498   CTGGCAGATATGAAA              CTGTGGG TAA CGCACAG              TCAGTTTATTGTTGA
      trpS   8 100  81 4291939 .. 4291971 - -17.8  -3.21924   GTAGGCCGGATAAGA      TGCACCAGCATCGC ATCCG GCGATGCCGGCGCA      CTGAATTTTACATCC
      yhgE   5  60  25 4310072 .. 4310106 -  -7.9  -2.79023   CAAGTTCATTAATGA    GTA-TGTCCGGCAGAG AGAG CTCTGCCGGATTTTAC     GACTAATACACCTGA
      bioH   3  64 386 4323063 .. 4323083 -  -6.1  -3.78775   TGCCTGATGATGAAA            TCATGCAGC ACC GACGCATGA            CGCTGCTGGAGTTAA
      malQ   6 100   9 4327278 .. 4327307 - -15.9  -2.53822   GTGATTTGATAACAC       TGACTGCCGGATGC ATC GCATCCGGCA-TCA       ACCGCACTCTACTTC
     Z4778   0 NONE
      yhhM   7  77 -21 4391717 .. 4391743 -  -3.1  -5.22039   TTTAAAGTTAAAAAA         TAACCTTATTG TTCGC CAACAAAGCTA         ACAAAGCGCGTTCCT
      yhhP  13  75  70 4395127 .. 4395152 -  -8.3  -3.83724   AGGAGATAAGGCAAA         CCGATCGCA ACATTGAG CGCGATCGG          TCCCCTCGCTCCTCT
      yhhS   9  60 -21 4396996 .. 4397008 -  -7.7  -2.74999   TAAGTTTTAAGATGA                TGAGG CGG CCTCA                GGGACGTGTTCCGGA
     Z4882   9 100   3 4426637 .. 4426671 - -15.9  -4.91459   TAAGAGCCACAAAAA     TATAGCGGCGCAACA GAAAT TGTTGGGCCGCTATA     AGTTATAAATGATTC
      yhiQ   3 100   8 4443884 .. 4443909 - -19.1  -3.86346   TTATTCTTGCAGAAA         GCAGGGTAGCG TTAT CGCTACCCTGC          TTTACTTTTACACTG
      chuS   6  70  15 4455572 .. 4455599 -  -6.2  -4.24075   ATTGATCAATATAAA        GAGGCCCAGCAA TAAA TAGCCAGACCTC         CCGTTAATTATACGT
      yhiD   4 100  21 4464572 .. 4464596 - -14.4  -3.72743   GATCATTAAAAGCAA          CAGGAGTACC GCACT GGTACTCCTG          CGAATAAATAACTAT
      yhiW   7  82 318 4472901 .. 4472934 - -12.6  -2.92667   GTAACGTGTAAATGA     GAGTAAGGTTGAAC GTGAAG GTTCAGCCTTACTC      TTTCCTGCTAACCAT
      yhjG  10  84 145 4485486 .. 4485510 -  -8.5  -4.32048   TAATAAGAGTGAAAA          GCCTGATGCGC TAC GCTTATCAGGC          CTGAATTTCCATACA
     Z4955   6  86  51 4509277 .. 4509302 -  -8.2  -4.81685   AGTAAGCACGAAAAA         GGCCGCAGAG TTTCCC CCCTGCGGTC          TGGTCCGGGCGCAAA
      bisC   0 NONE
      yiaF   7  68  10 4533109 .. 4533127 -  -7.4  -3.72695   ACTGCGTGGAGTAAA             GCCCGA TAATCGC TCGGGC             TTTTACTCTTTATTG
     Z4982  10  76   9 4535224 .. 4535243 -  -7.8   -4.1673   CAACGCCGTAAGAAA            GGCGGGAA TAAC TTTCCGCC             GAAGACTCTTACTCT
       bax   4 100  15 4549620 .. 4549649 - -17.3  -4.26903   CTGATGCGATCAAAA       GCCTTATCCGACC GACA AGTCGGATAAGGC        TCGAGGAAATACAAT
      yiaI  11  73 313 4554096 .. 4554108 -  -9.1  -3.54741   TATCAGCGCCTGAAA                GCACG CGG CGTGC                TGATGGTGCCGGGGC
      yiaT  14  73 -24 4559697 .. 4559714 -  -4.7   -4.8622   CCGGTGAATTAAAAA             CGCCAGC TCAC GCCGGTG              ACAAAGGTAAAACTC
      yibH   5  48  20 4580140 .. 4580152 -  -3.3  -3.30619   AATTAGTCCTTACAA                GGAGC AAA GTTCC                ATAATCTCCCCCCTC
     Z5027   2  54 248 4586853 .. 4586887 -  -4.9  -3.29471   GTTCGATCATATCAA    CCCGCATCTGGCTTGC CTTA GCTGGTCA-ATGCGGG     GACTCTCCTGTCTAC
      cysE   4  56 382 4597154 .. 4597173 -  -5.6  -3.40403   TGCCTGGGACGATAA            GCGCCTGCG CCG CGCGGG-GC            TGGACTATCACGAGT
      yibD  12  82 193 4604667 .. 4604687 -  -8.2  -4.59109   TACACCGCCGAAAAA            CGCTGTGC CTGAT GCACCGCG            TAATCCGTTCCGTGG
      waaD   3 100   8 4614004 .. 4614020 -  -7.9  -6.04324   GTAAAAAATAAAAAA              GGCTGCA TAA TGCGGCC              TTTTTATTTATTCAA
      mutM   4  57  52 4623114 .. 4623133 -  -7.2  -2.57132   TTCCTGCCGGAGAAT            GTCCATCAG GCG CTGATGG-C            GAAGTTAGCGTAGCG
      pyrE   8 100   8 4627938 .. 4627961 - -16.8  -2.77523   GTTGCAGTAATATGA          CGCCGGATGA CTTT TCATCCGGCG           AGTTTCTTTAAACGC
      yicF   2  56 -14 4632337 .. 4632347 -  -5.4  -3.33361   CACGAAGGACACTAA                 GGTT CAA AACC                 TGTGATCTGCTGGGC
     Z5079   5  67 346 4639761 .. 4639775 -  -5.6  -4.21908   GATGATTATCGAAAA               CCCTGA GCG TCTGGG               TCTGGCGCAGTTACA
      yicI   6  70  12 4645705 .. 4645737 -  -9.7  -2.90218   GCAGTAAAAATCAAT      CTCGCCGGGTACGAC TCA GACGTACCCGGCATT      CCATCAATAGATTAC
      espF   5  56 130 4658084 .. 4658110 -  -5.9  -3.30783   TTATCACAATCAATA        GCGAACAGA-CT TTTA AGCTCTGTGCGC         TTTTAACAAAACGTC
     Z5128   4  76 343 4682389 .. 4682407 - -10.3  -3.28416   CATCAGCTATACCAA             TCCCCAG GCTGA CTGGGGA             TTTTCTATCGGAAAT
      nlpA   5  56 167 4694306 .. 4694325 -  -2.8  -4.07687   ATTGGCGGTCCAAAA            GC-CAGCAT TTT AAGCTGTGC            TGAACCATTAAGTAG
      yicN   7  61 179 4697871 .. 4697887 -  -5.7  -3.82067   TACAAAAATGGGAAA              GTGGCGC TAA ACGCCCC              AATGGCATTTCATTA
     Z5200   2  58 299 4743428 .. 4743438 -  -2.4  -4.17516   TCTAAATGATATAAA                 GGGC ACT GTCC                 GTCCTGGGGGAAACT
      yieG   6 100  21 4752917 .. 4752941 - -12.2  -5.65927   GATCTAAATAAAAAA         CCCGCCA-GCA ATCA TGCATGGCGGG          TTTTTAACGCGCTAT
     Z5214   2  57 334 4759286 .. 4759298 -  -5.5  -3.45321   AGGGATAATCCACAA                CCGCT GGA AGCAG                TCTCTTTTCAGTTGG
      yieO   1  46  16 4801581 .. 4801594 -  -4.5  -2.60079   CCATCGGATAACCCA               GCCGA CCCT TCAGC                AACAACGATTACAAC
      ilvY   6  90  18 4819315 .. 4819340 - -12.7  -3.39216   GGGTTAGGGAAAAAT         GCCTGAT-AGCG CTT CGCTTATCAGGC         CTACTCGCGCGACAA
      aslA   3  83 146 4846589 .. 4846607 -  -5.9  -5.30155   TGAGTAAGTAAAAAA             GCGGCCA TTTTG TGGTCGC             CTGCGGTTGATTGCC
     Z5331   5 100   7 4862568 .. 4862604 - -17.3  -2.60763   TGGAGACGGTATAAC    GTTGCGGGATGCGGTGC GCC ACACCGCATCCGGCATC    AGCACCTTACTTATC
      yigK   4  95   9 4873475 .. 4873504 - -14.3  -3.25823   GCGTCTTCAGAGTAA       GTCGGATAAGGCG TTTA CGCCGCATCCGAC        ATTATTTTTCACGCA
      rfaH   1  46  46 4889347 .. 4889360 -  -4.5  -2.52623   TGGCGTGGAGAAGAT               GCC-GC ATG GCTGGC               TGCCACCACGGATGC
      fadA   5 100 161 4892314 .. 4892332 -  -9.5  -5.76633   TGAGATATAAAAAAA             CCCGCCC CTGAC AGGCGGG             AAGAACGGCAACTAA
      mobB  12 100  66 4905537 .. 4905556 - -13.6  -3.96542   TCAAATAAAGCGAAA            GGCCATCC TGAC GGATGGCC             TTTTTGCGTTGGTGC
      yihG   6  93   3 4910350 .. 4910383 - -11.8  -3.73042   TTGTTCATTAAAATA     CTCACTCGCCTCTG CTCATT CAGAGGCGAGCAAA      ATTTACTTGTCCTGC
      glnG   8  74 367 4918141 .. 4918177 - -10.3  -3.24735   GATTTAAATAGTGAA   TGGCGC-TTCGTTTAC AAAGTA GAAAACGAAAGCGCCA    TCAATGTGCTGAGAA
      yshA   5  83  62 4928080 .. 4928104 - -11.5  -3.37612   CTGAAGCTTAATTAA          TGGCCGGAT GTACTTA ATCCGGCCA          ACGAAAACCGTATCA
     Z5430   7  90 226 4946130 .. 4946165 - -12.6  -3.35996   CACCGGCATTCAGAA    CTCCTGTGAAAGCGGCA TAG TGCCGC-TGCTCAGGAG    TTTTGTTATGACCCG
      fdhE   6  73 308 4947380 .. 4947391 -    -3  -5.09426   GGTAATGGGAAAAAA                TGAT ATCA ATCA                 GATTGCTGACAACGT
      frvR   6 100   4 4955479 .. 4955503 - -18.7  -2.72152   TTGATGATAAATGCA          GTGTCGGATGC GGC GCATCCGACAC          AGTTCACCCCTTGTG
      rhaT   3  62  13 4968169 .. 4968202 -  -6.7  -3.55444   TGTTTACCCGGGAAA     CCGGGATGACGCC CAGCCAGT GGCGTCATCTCAA      TTCGCAGAAAGATTA
      cpxA   9  82  -9 4972319 .. 4972335 - -12.3  -2.91395   ATCCTGCCTACAAAT              GCGGAGT TTA ACTCCGC              TTATACAGCGGCAAC
      tpiA   6 100  10 4979431 .. 4979453 - -13.5   -3.6187   AGTTAAGGAAAGTAA           GTGCCGGAT ATGAA ATCCGGCAC           CTGTCAGACTTAAGC
       fpr  10  80 241 4982186 .. 4982208 - -10.8  -3.41024   CCCTGCAACAGAAGA           TATTCTTCAA TTG TTGAAGAATA           AGTCGGATAACAAGC
     Z5491   3  59 128 5002290 .. 5002301 -  -4.4  -3.94381   ACAGAACTCGAGAAA                CAGA TGGT TCTG                 CGGGCCAGACGTTTG
      yijF   3  64 462 5012215 .. 5012227 -  -7.7  -3.14848   CTCTTCGATGAAAAG                TGCCA TGC TGGCA                ATCCTCTCCGGTGTT
      yijO   6  60  32 5023072 .. 5023082 -  -8.2  -2.76263   CGCAGCAGGTAATGA                 GCGC GGT GCGC                 AAAGTGCTTTCTGCG
      udhA   5  45 426 5034352 .. 5034367 -  -2.6  -3.21872   GTGAAAGAGAGCGAA              GCA-TTC ATT GAAGTGC              CGTTGTTTGATGAGC
      trmA   1  71 419 5039768 .. 5039782 -  -4.2  -4.79752   GTGAACAAGAGAAAA               CCGCAA TTA TTCCGG               GAAATGTGAAGGACG
      coaA   7 100   7 5051832 .. 5051849 - -12.7  -4.80417   CAGAAAAATAAGAAA             GGGGAGC ATTA GCTCCCC              TGCAAATTATTTGCG
      thiH  10 100 384 5067897 .. 5067922 - -14.1  -4.17762   CAGCCCTCAAAATAA         CAAAACCCACC TTAA GGTGGGTTTCG          CCAGAGAATTATCTC
      yjaI   5  47 125 5078695 .. 5078709 -  -4.2  -3.08996   GATTCGCAGGCAATA               GCGC ATATCGA GCGC               CGCCAGAGCCGCTCT
      purD   3  87  46 5082119 .. 5082146 - -10.4   -4.4009   CGGCACTGGAGAAAA        CGGGCGGCAACA AAAC CGAAGCCGCCCG         TCAGTTAGGGATCAC
       arp   4  49 370 5097060 .. 5097076 -  -4.3  -3.09327   CGACGCCATTGAAGA              GTACGGC AAT GCCATTC              GCCAGCTTGCCGCTG
      pepE   4  85   7 5106572 .. 5106592 - -11.2  -3.45742   GCACTATGAACAAGA            TGCCGGAT CATGC ATCCGGCA            ATTCACTTAAAAACG
      xylE   4 100  11 5124001 .. 5124028 - -14.2  -3.98256   GCGGGAGTAAAAAGA        CAGCACGCCG AACTGGCG CGGCGTGCTG         GACAGGAAGATTACA
      plsB   4 100 125 5137069 .. 5137086 - -11.3   -5.1101   TGATGATGTAAAAAA             GCCGGAT GATC ATCCGGC              TTTCTTCTGGGTTGC
      yjbK   2  73 275 5142362 .. 5142381 -  -4.3  -4.77567   ACGTTCAGAAGAAAA            GTGAACG TACTCT CATTCAC             AACCTAACGATGAGG
       qor   9 100   9 5146358 .. 5146378 - -12.6  -5.00267   AACTATAAAAAGAAA            GGGCTTCC CAGGT GGAAGCCC            TATTTCTTTTATGGA
      uvrA   6  87   8 5154154 .. 5154172 -  -8.8  -4.55128   ACTCTGAAAGGAAAA             GGCCGC TCGGAAG GCGGCC             TTAACGATTACAGCA
      yjcF   9  93  76 5164779 .. 5164837 - -15.5  -2.76456   AAAGCGACGTAACCA GGCCCGAGGTAATCTGAAAAAGGTGCAA TCTT TTGCACCTTTAACAGGTTAGCTCGGG-C TAACATTCATGATTC
      yjcO   8 100 148 5178936 .. 5178958 - -15.6  -3.21153   ATCAATAATTGAAGA           TTGCCGGGGA TAT CCCCCGGCAA           TGTGTGGATGCCTGA
      phnP   6  65 186 5198980 .. 5198997 -  -7.7  -3.31726   TCGGCGCAGACAATA             TGACGAC CGCC GTCGCCA              GTTTGAAGATCGTCG
      basS   4  66 135 5216450 .. 5216480 -    -9  -2.66593   ATAAGCTGAAACGGA       TGGCCTGATGTAAC GCT GTCTTATCAGGCCA       ATTGAACTCTTAAGG
      yjdF   5  76  88 5229247 .. 5229275 -  -6.1  -4.45151   AATAGCTAACGAAAA        TGGCCTGAT GCGATATGTTT ATCAGGCCA        CGTCTTAATGGAATG
      lysS   3 100  17 5237595 .. 5237618 - -15.4  -3.27298   TTGCGGAACGATGAA          CGAAGCAGTC GCCT GACTGCTTCG           TTCATTAAAGTGAAA
      yjeJ   3  69  62 5257685 .. 5257729 -  -8.6  -3.31322   TTGAATGCTTGAGAA TTTGT-AGGCCGGATAAGGCG TTTA CGCCGCATCCGGCATGACCAA CGATCACGTTATCAG
       blc   2  86 459 5260973 .. 5260996 -   -11  -3.90559   AGCAATAAGCAATAA          CGGTACGACA GCTG TGTCGTGCCG           TTTGTTTTTTCTGCG
      yjeP   3 100 101 5269617 .. 5269656 - -14.5   -3.8647   ACTGATCATATGAAA  TCCTG-CAACTCATCGTC TCTCC GGCGATGAGTTGTCAGGA  AGTAATGCGTATGGA
      yjfN   2  63  35 5299684 .. 5299695 -  -7.2  -3.30124   TTGTAGGCCGGACAA                GGCG CTCG CGCC                 GCATCCGGCATTGTT
      yjfY   7 100  41 5308170 .. 5308187 - -12.7  -5.40072   CGTTTTTCAAAAAAA             GCCCCCT GCGA AGGGGGC              AAAGCAAACTATGGC
      yjfZ   8 100  27 5310295 .. 5310313 -   -16  -4.72333   AACGAGACGTAAAAA             CGCCGACC ACT GGTCGGCG             TTTTGCTTTCTATTT
      ytfE   4  59 463 5316308 .. 5316318 -  -6.8  -3.14132   GGTCTGGCGCAGGAA                 GGTG TGG CACC                 GAAAGCGTTCGCTAA
      ytfJ   3  59  32 5324095 .. 5324125 -    -7  -3.16743   AACTCAGAGACTTAA       TTCCCCTATC CCATAGATAAC GATAGGGGAA       AATTATTTTTGCAGA
      yjfA   5  77   5 5333423 .. 5333437 - -11.4  -2.52834   CACTGGATGACCAAT               GCCCAG TTA CTGGGC               GATTTCAGTATCGAT
       ppa   6  64 346 5334230 .. 5334242 -  -7.7  -3.15579   GCAAGCGGCCATGAA                CAGCA AGG TGCTG                GTCGACCTGCGCTTG
       fbp   5 100   8 5340048 .. 5340069 - -15.9  -3.42374   GCGCAGCAATAAAAT           CGCCTCTCC GTGT GGAGAGGCG            CAGGAGATTACGCGT
      nrdG  13  71 295 5345084 .. 5345097 -  -5.2  -4.58685   AAAGTGGTCGAAAAA               GCCG ATAACG CGGC                GCAAGTCAAAGACGC
      yjgF   6  78  13 5356018 .. 5356037 - -10.7  -3.14468   TGTCATCAGACTTAA            TCCGGGC ATGATA GCCCGGA             TTTCCATCAAGATTA
      yjgH   0 NONE
      argI   1  42  16 5362758 .. 5362791 -  -3.1  -2.50387   CTGCATAAAATAATT     TGACGCCGGGA TGTTTCTGTATT TCCCGGCATCT      TTATAGCGATATCAA
      yjgR   5 100 124 5374008 .. 5374031 -   -14  -3.46482   AACCGAATGAACGAA          TAAAGGGAGC GAAA GCTCCCTTTA           TTATTGTTAGCAAAG
     Z5881   7  62 427 5380282 .. 5380295 -  -3.7  -4.26327   GAGCGACTAAAAGAA               GCCGG ATTA CTGGC                ATCAACAGGGAGTAC
     Z5893   0 NONE
     Z5904   2  55 254 5420696 .. 5420730 -  -3.5  -3.86194   AAGGTCCCTCAGAAA    CACAATGCCG-TTCAC TTAA GCGGGGCGGCACTGTG     TTTCACAGGATAACG
      gntP  10  86  13 5434749 .. 5434765 - -13.7  -2.55551   GACAATCCGAACTGA              GCCTGCC ATT GGCAGGC              TCTGGTGTTCTTTTA
      yjiC   4  75 103 5440189 .. 5440213 -  -8.6   -3.8512   GACTTATTATAATAA          GCGCAAGG GTAAACGTT CCTTGCGC          TTTCTTAAATTAAGA
      yjiE   2  42 435 5441748 .. 5441769 -  -2.2  -3.10775   ATGGCTATGGAAAAT           GAGCATCA ATACAG TGGTGCCC            GGTGTTCAGGGCAAG
     Z5945   5  79   6 5467250 .. 5467278 -  -6.8  -4.68424   TAACGCAGCGAAAAA       TG-CCCGGTAG TCCTGGCG CTACCGGGTCA        ATGTATCAGGCAACT
     Z5951   5  77  25 5475508 .. 5475541 -    -9  -3.74077   TCTGACATATCTAAA     GAGTTCCACTCGTAA TAATG TTGCG-GTGGAACTC     TCAAAAAGTTGATCT
      yjjI   5  82  26 5503304 .. 5503325 - -10.1  -3.90316   AGCCCTGCAAAAACA           GAGCCAGAC GACT GCCTGGCCC            GTCAACGCAGGAGAA
     Z5987   1  62 224 5509359 .. 5509375 -  -7.9  -2.98493   CTCACGAGCAAACCA              CTGCCGC TGA GCGTCAG              ACCACCTTCAACGAC
      yjjK   9  73 184 5515443 .. 5515464 -  -2.9  -5.03145   CAAGGTTTGAAAAAA           CCTGCACGGG TGG CCCGC-CACG           AAATTGAGGATGCTA
      yjjX  15  67  12 5520001 .. 5520014 -  -8.1   -3.4252   TGGTAGGCATGATAA               GACGC GGCA GCGTC                GCATCAGGCGCTTAA
      arcA   7 100  26 5526340 .. 5526357 - -12.7  -5.61881   GTTGAAAAATAAAAA             CGGCGCT AAAA AGCGCCG              TTTTTTTTGACGGTG
      deoD   5 100  34 5509472 .. 5509495 + -12.4  -4.87037   CGATTGTCGTGTTAA          GCCGGAGTGG GGGA CTGCTCCGGC           TTTTTAGTATCTATT
      yjjQ   4  60 280 5492836 .. 5492850 +  -7.1  -3.08798   GTTCATTGTCGCCAT               CACCG CTGGA CGGTG               TATTAAGTAAAGCGT
      yjjN   4 100  27 5485392 .. 5485418 +  -5.8  -6.32017   ATTAAAGTTGCCATG         CAGCGTCCGG GGAAGTG TTGGGCGCTG         TTTTTTTTGTTTCTT
       tsr   1  57 340 5482004 .. 5482014 +  -5.4  -3.45768   AATCAGCAGAACCGC                 CATC ATG GATG                 TTGTCGCTTGTGGTA
     Z5950   7  57 278 5475775 .. 5475785 +  -2.4  -4.18018   GTTTATCCGCCGATT                 CCAG CAG CAGG                 TTTTCCATCACGCGG
  15804980   4  60 128 5467365 .. 5467385 +  -7.5  -3.12351   CGACAGCTTGCACAC            CTGGCGCAG CGA CTGCATCAG            TTCGCTCTCGGCGGC
     Z5930   5  85 319 5446419 .. 5446442 + -11.1  -3.73224   GTTATCAGTCTGAAA          GGATACCCT CGTAAA AGGGTATCC           TTTAATAACAACTGC
      yjiD   1  39 258 5442469 .. 5442482 +  -2.3  -2.50816   CTTAACTCACTGTGG               CGCGT CAGG GTGCG                ATTAATCAATCGCCC
     Z5903   8 100 243 5420764 .. 5420790 + -12.9  -4.77165   TTTTGATATCTTAAC         CGCCCTCGCCC TTGAT GGTCGGGGGCG         TTTTGTTATGAACAC
     Z5891   6  56 393 5388970 .. 5388982 +  -6.3   -3.0318   TCCAGGCCAATCGAT                CCTTT ATC AAAGG                CTTTATGGTGTATTG
     Z5885   4  93 405 5384191 .. 5384204 +  -5.3  -5.54192   TTTGCTCAAAATTTA               CTATG GCAG CATAG                TTTTTTTCCCTTCGT
     Z5880   5  53 372 5380911 .. 5380939 +  -6.1  -2.62398   GGCAGCATGCGCTTG        TTTTCCATAGTCA ATA TGAATATGGGGAA        GTTGATGTCCTTTTT
     Z5880   5  53 444 5380983 .. 5380998 +  -6.2  -2.79878   TATCTTCATGTTCTG              TCTCTT CACC AAGAGA               ATTTCCATGAATCCG
      yjgQ   5 100  14 5374008 .. 5374031 +   -14   -3.9461   AACCGAATGAACGAA          TAAAGGGAGC GAAA GCTCCCTTTA           TTATTGTTAGCAAAG
      yjgN   7 100  11 5366338 .. 5366357 +   -15  -3.72073   TGTAAGAGATAAAAA            GGCCGGAG CATG CTCCGGCC             TTCGTTTTCATCACT
    yjgG_2   2  46 450 5358818 .. 5358843 +  -4.7  -2.60723   CGTGAGTAAACAAAA         CCCAGACAT CATGGGAA ATGGCTGGG          CTTAATTGAGCGTAG
      mgtA   8  83 174 5356018 .. 5356037 + -10.7  -3.65827   TGTCATCAGACTTAA            TCCGGGC ATGATA GCCCGGA             TTTCCATCAAGATTA
      cybC   6 100   9 5345356 .. 5345387 + -18.2  -2.64218   TCGTTAATTCCTCAT      TTCCCTGTTGCCTG CACT CAGGTAACAGGGAA       CTTATCATCGCAAAT
      ytfK   8 100  59 5325301 .. 5325321 + -16.9  -3.50335   TATGCAGTAATAAGA            CGGCTCCTG ATT CAGGAGCCG            TTGATGTTTATGGGG
      cycA   7 100  13 5316749 .. 5316773 + -16.5  -4.19817   TAACCGCATTATCAT          GCTGGATGGCG CAA TGCCATCCAGC          TTTTAGATCACTCAC
      rplI   5 100  26 5310295 .. 5310313 +   -16  -4.68919   AACGAGACGTAAAAA             CGCCGACC ACT GGTCGGCG             TTTTGCTTTCTATTT
      yjfP   7  60 -35 5301379 .. 5301409 +  -6.2  -3.53012   ACGCCTGAGGCGTTA      GATGCTGCCGTGA CATTTT TC-CGCCAGCATC       TTTAAACACGCAGAA
      aidB   6  72 361 5299974 .. 5300016 +  -3.5  -4.98531   GGATAAGTCACTAAT TGCAGC-GAGGGTGAGGCAA GTAA TTGTTTCATCGTCAGCTCCA TTTTTCGTTTCCCCA
      yjeM   4  78 107 5269713 .. 5269748 + -10.6  -3.21912   TGAAGATGATGTTAA    GCTGCTAAATGA-GCCA CGT TGACATCATTTGGCAGC    TTCATGCATTACAAA
      sugE   6  48 243 5261701 .. 5261718 +  -4.1  -3.14468   GCGAGTTGGTGCGCC             GGTAAAG TACG CTTTCCC              TTCACTCTGCTGCCA
      sugE   6  48 281 5261739 .. 5261749 +  -3.2  -3.42197   TCTGCTGCCACATTC                 CTCT GTC AGGG                 TTATAGCCTTTATTA
      yjeI   3  67 366 5257964 .. 5257977 +  -8.1  -3.48884   TGAAATCAAGCATTC               GGCGA GTGA TCGCC                TCTATTTCTTTACCC
     Z5731   7 100  79 5237595 .. 5237618 + -15.4  -3.35813   TTGCGGAACGATGAA          CGAAGCAGTC GCCT GACTGCTTCG           TTCATTAAAGTGAAA
      melB   0 NONE
      proP   5  73 152 5216590 .. 5216609 +    -5  -4.65722   TAACTACCGTGTTCA            GCGTGCTGG TGG TCAGCA-GC            TTTCTTTATATCTGG
     Z5694   2  60 363 5199469 .. 5199481 +  -6.2  -3.53811   GACAGCCACGCCACC                CGGC TGTGC GCCG                TTTCCAGCAGATAAC
     Z5684   7  66  67 5190332 .. 5190357 +  -6.7  -3.82218   TTGGCGCATAACAGG         CTTGCCCGCGC GCAG GCGTGTGCCAG          TTTGATGCTCTCGGT
      gltP  10  89   8 5178936 .. 5178958 + -14.9  -2.91912   ATCAATAATTGAAGA           TTGCCGGGG ATATC CCCCGGCAA           TGTGTGGATGCCTGA
      yjcE  11  77  41 5164800 .. 5164817 +  -9.9   -3.5774   AGGTAATCTGAAAAA             GGTGCAA TCTT TTGCACC              TTTAACAGGTTAGCT
      yjbA   6  64  85 5124080 .. 5124106 +  -3.7  -4.40221   TCTTCGTTTCCGGTT        CCC-AGAGG-GCT TCC AGCTCCTCAAGGG        TTTTACCTTTGGTTT
      yjbC   3  47  12 5114616 .. 5114627 +  -2.2  -3.44848   CTAATCAGCGCCTGC                CG-CG CGT CGACG                TATTTGCTGACCAGC
      yjbC   3  47  59 5114663 .. 5114674 +  -2.2  -3.45131   GACGCTTCAGGATCC                GGTT TATA AGCC                 TGCTTTTTCTTTAAC
      yjbB   4  64  63 5106571 .. 5106593 +  -7.7  -3.17075   GGCACTATGAACAAG           ATGCCGGAT CATGC ATCCGGCAA           TTCACTTAAAAACGG
      aceK   2  48 313 5097790 .. 5097800 +  -3.2  -3.35606   AATTATTTGCCAGGA                 GGAG GGG CTTC                 ATATTTTTTTTATCG
      hydG   5  57 189 5082384 .. 5082407 +  -5.3  -3.61398   CAGTTTTGTGCCCGC          GTGGAACAC TTTGCC GTCTTCCAC           TTCTTCCAGCGGCAG
      htrC   9  77  31 5067902 .. 5067917 + -10.4  -3.53343   CTCAAAATAACAAAA              CCCACC TTAA GGTGGG               TTTCGCCAGAGAATT
      birA   1  48  23 5051850 .. 5051864 +    -5   -2.6472   GAGCATTAGCTCCCC               TGCAAA TTA TTTGCG               TAGTCTGACCTCTTC
      frwD   8  55  43 5023170 .. 5023187 +  -3.4  -3.90048   ACTGCCGGCGATATT             CCG-ACG GCGAG CGTTCGG             TGTTTTTACGAAACA
      yijE   3  55 325 5012987 .. 5013007 +  -4.7  -3.64755   CGCTTTAACTGCCAT            TTTTGCGGG TAC TCGGCAAAA            TTCTTCGCCATATCT
     Z5490   4  60 334 5002730 .. 5002749 +  -7.2  -3.00239   AGCGAACCCCGGCAC            CGTTGAAA GCCA TTTCAGCG             ATTTGGTCTTTAACT
      yiiU   9 100  16 4987595 .. 4987610 + -11.8  -4.72473   TCTCTTCCACGCAGA              GGCGCC GCAA GGCGCC               TTATTTTTTACTTCA
      yiiT   6  90  31 4982475 .. 4982515 + -12.5  -3.35224   GCTCCGCTGTCATGT  GACCCGGTCGGCGACGTAA ATG TTTCGTCATCTGCCGGGTC  TCTTTCAGCAACTGT
       cdh   6  57 352 4979760 .. 4979773 +  -2.3  -4.18197   CGCACCTTCGAATGC               CGCAG CACC CTGAG                TTTTCAGTACCGCGT
      yiiM   9  90  99 4972319 .. 4972335 + -12.3  -3.28712   ATCCTGCCTACAAAT              GCGGAGT TTA ACTCCGC              TTATACAGCGGCAAC
     Z5444   5  93   5 4962088 .. 4962120 + -15.6  -2.71144   ACTTCTTCTGATGAA      GTCGCGGTGCTGGA TATTT TCCGGCACCGCAAC      TCATTAAGGCAGGTA
      yiiG   5  50 374 4955831 .. 4955852 +  -5.9  -2.73441   GGCGGTAATATGGTG           TTGTGCG ACTAATTG CGCACAA            ATTTGCCGGGTAATA
      yiiF   2  59  32 4947401 .. 4947414 +  -6.7  -3.14931   CAATCAGATTGCTGA               CAACG TGCG CGTTG                TTCATGCCGGATGCG
      yihN   6  71  51 4928126 .. 4928157 +   -10  -2.75844   ACCGTATCAACCGTA      GGCCGGATAAGGCG TTTA CGCCGCATCCGGCA       GTTTCACATCAGAAG
      hemN   4  49   5 4918137 .. 4918181 +  -5.1  -2.78384   GGGTGATTTAAATAG TGAATGGCGC-TTCGTTTAC AAAGTA GAAAACGAAAGCGCCATCAA TGTGCTGAGAACAAG
      hemG   3  58 459 4900496 .. 4900507 +  -4.4  -3.73224   GAACGGTAACAGGAA                GAAG CTTG CTTC                 TTTGCTGACGAGTGG
      ubiB   7  79 100 4892401 .. 4892434 + -11.7  -2.56596   GCATTCGGCACACGA     TGCCTGATGCGACGC TGGC GCGTCTTATCAGGCM      TACATTGGTGCCGGA
     Z5339   7  80  10 4868328 .. 4868355 + -10.6   -3.3449   AGATAAATAAGTCAG        TGGGTAGGCTCT TTAA ACGGCCTACCCA         TGTTAATTCTTAACT
      corA   6  86   8 4865688 .. 4865715 + -10.7  -4.07535   GGTTGTAATATGAGT        GCCGGATAAAG CTATTT TTTTATCCGGC         TTATTTCTAAAAATT
      uvrD   3  64 256 4862822 .. 4862838 +  -6.5  -3.72893   TCGGAAATGGTCACA              CACAACG TGT CGTTGAG              TTTGATCCCCGCCTG
      aslB   7  63  46 4846630 .. 4846641 +  -7.2  -3.30243   TGATTGCCGGATTGC                GGCG TAAA CGCC                 TTATCCGGCCTACAT
       rep   4  75  64 4825153 .. 4825179 +  -8.8  -3.73224   AATGCACTTCCAGCG        GCCAGTGGACA TAGCTC TG-CCACTGGC         TTTCCTGAGCAATAA
      ilvC   5 100  19 4821895 .. 4821915 + -15.5  -3.42147   CGATTCAGAGTTCAA            GGCCTTCTC CCG GAGAAGGCC            TTGCTATTAGTTACG
      rbsR   2  54 223 4801867 .. 4801877 +  -4.6   -3.4252   CCAGAACACTGTTAC                 CGCT GCT GGCG                 TTGTCATCGGTCAGA
      asnA   2  47 232 4790804 .. 4790816 +  -4.1  -3.09516   CATCAAACCATTCCC                TGCTT TGC AAGCG                TTCCATAATGGCGCG
     Z5213   2  61 317 4759480 .. 4759490 +  -5.4  -3.81951   GAAAAGACGTAGGAG                 TGGT ATA ACCA                 TTTAATCGTCTCCCA
      thdF   3  70  22 4743430 .. 4743475 +  -2.5  -4.89054   TAAATGATATAAAGG GCACTGT-CCGTCCTGGGGG AAACTAA CTATCAGAACGGAACAGCGC TTGTTTTTTTATGAG
      yidS   2  51 -40 4730368 .. 4730386 +  -5.2  -3.04322   TAAGAAAGTGGATTA             TGCGCAGT GGT ATGGCGCA             TATTCCACAGTTGAA
      yidP   1  45  89 4724671 .. 4724685 +  -3.4   -3.0701   TGGCGTAAGAGAGCG               CCGCCG CAC CGCTGG               TTGGATGAAGATTAT
      yidL   5  59  56 4720691 .. 4720714 +  -3.8  -4.08216   CATCCAGAATAGCTT          TGGCGACCGAG GCG CTCGGTA-CCG          TTTTCGACAACGTAA
      yidI   7  93  48 4716371 .. 4716381 +  -5.4  -5.47159   AGCGGGCATTATCGT                 CAGA ACT TCTG                 TTTTTTCTCTTCCAC
      emrD   9  66 385 4714949 .. 4714964 +    -6  -3.97689   GGGGAATAAGCTGTA              CGGAGC GGAT GCCCCG               TTGTTTGAAATTGTG
      yicP   2  50 272 4702117 .. 4702135 +    -3  -3.64812   AAGGTGCCTTTAATA             CCATCGGC AGC GCCAATCG             CTTTTTTAGGTACAA
     Z5151   6  64 466 4698416 .. 4698440 +  -4.1  -4.36914   CGACATCGATATTCA          GCCGATCGCTG AGA CGGCGAATCGC          TTTTCTGGCCCCGGA
     Z5131   2  44 344 4684587 .. 4684603 +  -2.2  -3.27601   CCCCTTTAATTTCAG              GGTTAC CATCA GTATCC              TTGGCTTCTCGTTTC
      cesD   5  95 451 4682817 .. 4682829 +  -3.3  -5.65496   CCCACAATACCATTA                CCAAC TCG GTAGG                TTTTTCTTTTTGGTC
     Z5114   7  66 144 4672417 .. 4672441 +  -8.7  -3.05384   TAAAAAGCGGAAAAA          CTCCAGAAT TATAACT ATTCTGGAG          TTAAGTCAGGAAGAA
      escD   8 100  17 4665194 .. 4665207 +  -8.1  -5.60689   TTCTTATCCTCTTCC               CCCTC TTCG GAGGG                TTTTTTATTGTGTGG
     Z5098   1  51 101 4657476 .. 4657492 +  -5.1  -3.07259   AGGGGTCAACCGACT              CAACCTG TAT CAAGTTG              CTTTTGAGGATACTT
      yicH   5  89  11 4645707 .. 4645735 + -14.5  -3.08312   AGTAAAAATCAATCT        CGCCGGGTACGAC TCA GACGTACCCGGCA        TTCCATCAATAGATT
      spoU   5  58  10 4638059 .. 4638069 +  -6.8  -3.11634   GGGTAAGTGCCATGA                 CAGG TCG CCTG                 TTAGATGCTGTCCCA
      slmA   6 100   6 4627938 .. 4627961 + -16.8  -2.54371   GTTGCAGTAATATGA          CGCCGGATGA CTTT TCATCCGGCG           AGTTTCTTTAAACGC
      kdtB   5  57   3 4623149 .. 4623180 +  -7.2  -2.62043   GAAGTTAGCGTAGCG      TTTATGCCGGATGG TATG CCATCCGGCGCGCA       TGAATTACTTCTGGC
      waaL   5 100  12 4614004 .. 4614020 + -10.1  -5.47159   GTAAAAAATAAAAAA              GGCTGCA TAA TGCGGCC              TTTTTATTTATTCAA
      yibQ   8  57 365 4605239 .. 4605254 +  -3.4  -4.11235   ACCGACTCACTGACG              TATTAT GCAG ATAATA               TTTATATAATGATTG
      yibK   6  66 390 4597892 .. 4597928 +  -3.6   -4.7254   GTTTCACCCACAACG    ATGCCCGTGGCGTGGT CGAGC ATAATGCCACGGCCAA    TTTTTGCTGCCGGGT
      yibG   3  57 207 4578775 .. 4578792 +  -4.1  -3.97308   CCACCTGTTTATACA             GCATAAC TTTA GGTATGC              TTTCGTGTGTTTCAG
      yiaU   1  51 267 4561795 .. 4561813 +  -5.2  -3.06831   CAGCTTACCGCTGAA             CACTTTGC CTG GCAGAGCG             TTAAATACCACTTCC
      yiaH   3  81   7 4540288 .. 4540313 + -11.9  -3.11619   GTGAGTTAAGTAAAA         GCCCGGTCA CATTGGAC TGACCGGGC          TTACGTGAGTTATTC
      cspA   9 100  29 4535093 .. 4535112 + -11.4  -6.11392   GCACAGAATCTAAGA            TCCCTGCC ATTT GGCGGGGA             TTTTTTTATTTGTTT
      yhjV   3  80   2 4511209 .. 4511227 +  -7.3   -4.4715   AGCTGATTGAGTAAA             CCGGAGC GCATG GCCCCGG             TTTTGTGAGTTAACG
      kdgK   2  59  60 4489773 .. 4489808 +  -6.9  -3.26471   CAGCTCATCCATAAA    TACCTGATGGTTGTG CTAACT CATCACCATCAGGCA     TTACTGTGCAGGTGG
      yhjE   8 100 151 4485624 .. 4485648 + -17.3  -3.73359   TCTAAATCTGTTTAA          TTGCCGGATGT CAG ACATCCGGCAA          TTATCTTCACTTCTT
      yhiV   5 100  12 4472901 .. 4472934 + -14.8  -3.78953   GTAACGTGTAAATGA     GAGTAAGGTTGAAC GTGAAG GTTCAGCCTTACTC      TTTCCTGCTAACCAT
     Z4919   0 NONE
      yhiF   5  59 -43 4455510 .. 4455540 +  -5.5  -3.57651   TCAATCTTAAGCGGA       TCAATGAGCTGGT ACGCC ATCAGCATATTGA       TTATCTGGTGTGAAC
      yhiP   6 100  16 4443884 .. 4443909 + -19.1  -4.20806   TTATTCTTGCAGAAA         GCAGGGTAGCG TTAT CGCTACCCTGC          TTTACTTTTACACTG
     Z4881  11  89  15 4426639 .. 4426669 + -14.8  -2.60808   AGAGCCACAAAAATA       TAGCGGCGCAACAG AAA TTGTTGGGCCGCTA       TAAGTTATAAATGAT
      yhhK   5  71  81 4384157 .. 4384183 +  -3.7   -4.8622   GACTAAAGGGATAAA        GCCCA-GCGATT TATA AAACGTATGGGC         TTTTTCATTCAGCGC
      yhhA   6  95  48 4372313 .. 4372344 + -12.2  -4.17556   CAGATGCAATCCACG      CCCCAGCGCAGCAAC TCT GCCGC-GCGCTGGGG      TTTATTGACGGTATA
      yhgN   7  79   9 4358694 .. 4358725 +  -6.6  -4.67982   GGGGTAAGGTTCAAA      CAGGTGCTGC ACACAACCAGAC GCGGCACCTG       TTTTATTACCTGAAC
      glpD   1  39 181 4343869 .. 4343882 +  -2.4  -2.58788   ACAAAGCGCCACGTT               GTCA ACAATC TGAC                CTACTTTTTGATTCA
      rtcR   2  48 164 4340199 .. 4340211 +  -4.1  -3.23216   TCTCAATAATGGCGC                GTTTG GTG CGAAC                TTCGTGGTAATCGAA
     Z4777   7  53 -13 4335928 .. 4335941 +  -3.9  -3.70902   CCTTACTGTATCCCA               TTACT CTGG AGTAA                TTTACCTCTACCGGA
     Z4777   7  53 318 4336259 .. 4336286 +  -3.5  -3.78026   GCACTGACGCGCTTT        TCACCGA-CG ACAAAAAAG CGTTCGGTGA        TATTTTCACTTTCGA
      gntT   5  72 144 4327415 .. 4327427 +  -3.3  -4.93296   AAGCGTTGCGGAAAG                CTTGC GTC GCCAG                TTTTTATACTGGTAA
      pckA   3 100  49 4313905 .. 4313926 +   -13  -4.46835   TTATAGAAAGCAAAA           CGGGAGGC ACCTTC GCCTCCCG            TTTATTTACCCTTCT
      hslO   2 100   9 4310077 .. 4310100 + -16.8  -4.12188   TCATTAATGAGTATG          TCCGGCAGAG AGAG CTCTGCCGGA           TTTTACGACTAATAC
      yhfR  10  69  17 4291938 .. 4291972 +  -9.9  -2.76404   CGTAGGCCGGATAAG     ATGCACCAGCATCGC ATCCG GCGATGCCGGCGCAC     TGAATTTTACATCCC
      yhfK   3  61  32 4276053 .. 4276083 +  -5.3  -3.90744   GGATAAGGCATGCAC       GCCGCATCCGACA TCTTT TGCCTGATGCGTC       TTATTTACGCCCCAA
      slyX   7 100  13 4264999 .. 4265013 + -12.8  -5.28826   TGAGGCGTAAAAAAA               GCGGGG ATT CCCCGC               TTTTTTGTCACCTTT
      hopD   7  65  -4 4256346 .. 4256358 +  -4.9  -4.17789   GTTTGCTGATAGGCC                GTTAA TCA TTAAC                TTTAATTTGTGATTG
      mscL   1  45 159 4240827 .. 4240845 +  -3.2  -3.06686   TAAGGGATCATGTAG             TAATGC TTCTATC GCATTA             TCCTTTATCTGCCCT
     Z4650   4  64 475 4232499 .. 4232515 +    -8  -3.21747   GAATATCACCACTGA              TGCCAC TGGAT GTGGCA              TTAATAATGAGATCA
      qseA   5  61 195 4193096 .. 4193108 +  -7.7  -2.94232   TGGCCCACGCCAACC                GGCAA ACT TTGCC                CTTCTTTACCGCAGA
      yhcN   8 100  28 4188283 .. 4188299 + -15.1  -5.78622   TTGTCCGACGATATT              GCCCCCG GTT CGGGGGC              TTTTTTTTGCGCTAA
      yhcN   8 100 395 4188650 .. 4188668 + -12.4  -4.29176   TANGCCATGAAAAAA             CCGACGCT TTT GGCGTCGG             TTTTGACTTAACTAT
     Z4585   8  93  10 4178707 .. 4178723 +  -9.4   -5.1485   CATTAAAAGACAAAA              CAGGCC GCCAG GGCCTG              TTTTTGTATTACTTC
      yhcG   5 100  17 4171435 .. 4171457 +   -15  -3.34517   TTCAGCGGTTTCGAA           TTCTGCAGAC ACT GTCTGCAGAA           TCTTTAAAACGAACT
      yrbL   7  59 -17 4158636 .. 4158649 +  -6.7  -3.15861   AAAACGCTGGCCCTC               GCTTC GCGC GAAGC                TTAATCCAGCTGGTG
       nlp   7  59 316 4145072 .. 4145087 +  -5.4  -3.68827   GGCACATGCATAAAG              CGGTTT TCAA AGACCG               TTTCGGTGATGAATC
      dacB   6 100  12 4140122 .. 4140140 + -13.1   -4.3534   TTAGTCAAAAAGAAA             CCCCGGC ACATG GCCGGGG             TTTTGCTGATTAACG
      argG   3  70  12 4129706 .. 4129726 +  -8.9  -3.25356   GTAATTCGACATCAA            CCCTGCCCT TCA GGGGTGGGG            TTACCTTGCTTATCC
      yhbW   3  63  53 4114222 .. 4114246 +  -8.5  -2.68823   CGCTGTCCCACGTAG          GCCTGATAAGC GAA GCGCATCAGGC          ATTGTGTAGGCAGCA
      yhbQ   4  61 128 4110110 .. 4110120 +  -8.2  -2.87211   CGCCGCCAGTTCAAA                 GCCG AAA CGGC                 TGTATAGCGCCGGAT
      yraP   7  79  69 4106767 .. 4106796 + -12.1  -2.81208   CGATGCAAACCGTAG       GTCGGATAAGGCG TTTA CGCCGCATCCGAC        ATGTTTTCCCTCAAA
      yhaC  11  91  79 4076526 .. 4076539 +  -9.5  -4.67353   CACCAAAAGCAAAAA               CCCGC CGAA GCGGG                TTTTTACGTAAATCA
      yhaC  11  91 192 4076639 .. 4076652 +  -9.5  -4.67353   CTCCAAAAGCAAAAA               CCCGC CGAA GCGGG                TTTTTACGTAAATCA
      yhaL   6  63  19 4062071 .. 4062082 +  -7.2  -3.30124   CAGGTTGCCGGATGC                GGCG AAAA CGCC                 TTATCCGGCCTACAA
      ygjU   1 100   9 4048044 .. 4048068 + -12.1   -4.6468   TAATTAATTGTTTAA          CCCCTTTCGTC TAT GGCGGGAGGGG          TTTTCTCTACTTTAA
      ygjL   6  89   9 4040538 .. 4040572 +   -15  -2.50816   GATTTAAATCGTGCA     TTGAAGTGCCGGATGC AAC GCATCCGGCACGTCGC     GTTAATCAATAAACA
      rpoD   4 100  56 4021790 .. 4021808 + -11.7  -5.24129   GTCCCTTTGCACAAA             CGCCACC TTTTC GGTGGCG             TTTTTTATCGCCCAC
       cca   8  67 115 4010087 .. 4010098 +  -7.2  -3.63515   TTGATTGCCGGACGC                GGCG TGAA CGCC                 TTATTCGGCCTACGC
     Z4403   9 100  18 4001387 .. 4001409 + -11.3   -5.4251   TTTCAGCTATGAACA           TCCCTGGCT CAAAA AGCCGGGGA           TTTTTTATATCTGCG
     Z4403   9 100 394 4001763 .. 4001785 +  -8.4   -5.4251   TTTCATTAACACATA           TCCCTGGC CCAAAAA GCCGGGGA           TTTTTTATATCTGCG
      ygiE   6  75   9 3996741 .. 3996773 + -10.7  -2.94144   TGGTTAAAAGCAACA      TCAGAAGTTGTCC AGCGCAG GGACAACTTCTGC      TAGTTTCACTAAAGC
     Z4386   7 100   9 3986858 .. 3986883 + -17.7  -3.60952   ATTTTGATCAAAAAA         GCCCGGTATAC ACTT GTATACCGGGC          TATGTTTTATTCTTC
      ygiN   2  52  76 3979688 .. 3979699 +  -4.4  -3.41234   CCCGTTTTCAGCCCC                CGAT GGAA ATCG                 TTAATTCGCTTAATG
      yqhH   9 100   9 3966558 .. 3966585 + -14.9  -5.78622   AGAATGATAAAAAAA        TCCCCGGCAGC ATGTCA GTTGCCGGGGA         TTTTTTTTAACGTCC
     Z4357   6  57 321 3958958 .. 3958969 +  -7.2  -2.53263   CGACACGAACCGGAT                GCGC AGCG GCGC                 TGGCTTCCAGATCCA
     Z4343   9  65  84 3947344 .. 3947357 +  -8.1  -3.30124   CACAATGCCTGATGC               GACGC TGCC GCGTC                TTATCAGACCTACGA
     Z4340   2  54   1 3942217 .. 3942242 +  -4.8  -3.35183   CTCACCAATAAATAA        GCGTCAATACGG TGCT CCGT-T-GACGC         TTACCTTCTTTCATT
     Z4333   4  62 284 3936932 .. 3936945 +  -3.7  -4.26327   GTACTCCCTGTTGAT               GCCAG TAAT CCGGC                TTCTTTTAGTCGCTC
     Z4320   4  70 101 3925037 .. 3925070 +  -9.7  -2.84574   AGTAAAACCATAACC     GTCGACATATTCCGT CTGA AGGGAATATGTCGAA      TACTTCATTAAAATA
      yggW  12  77  62 3907283 .. 3907314 + -11.6  -2.60392   TGGCAACGGTTGTAG      GTCTGATAAGACGC GCAA GCGTCGCATCAGAC       GTTGATTGCCGGATG
      yggW  12  77 149 3907370 .. 3907401 + -11.6  -2.60392   TGGCAGCTGTTGTAG      GTCTGATAAGACGC GCTA GCGTCGCATCAGAC       GTTGATTGCCGGATG
      yggG   9  67 135 3890725 .. 3890756 +  -8.6  -3.16323   CGGGTGCCGAACGTA      GGTCGGATAAGGCG TTCA CGCCGCATCCGACA       TTAATGGCACGTTTT
     Z4270   3  58  45 3881297 .. 3881309 +  -3.4  -4.04206   GGCGCGGCAACGGAT                TGTC TTTGC GACA                TTTCTCTGCAACTCA
      ygfH   7  83   1 3871065 .. 3871121 + -12.6   -3.0682   TCGATGCTGGGTTAA TGGTTTGTCCCGTCACGAT-CTTCAGCA ATA TGCTGAAGCATCGTGGCGGTATAA-CGA TGATTTCTGATTGAA
     Z4250   5 100 294 3861964 .. 3861986 + -13.4  -3.66908   GAAGGGATAAAAAAA           CGGGCAAGTC AGT GACCTGCCCG           TTAATTTTCAGAGAA
      bglA   4  75 127 3850566 .. 3850579 +  -9.5  -3.56092   TTAACAATCTAAAAA               GGCGC CGAA GCGCC                TTTAGAAGATAGTCG
      ygfZ   5  73 141 3847891 .. 3847908 +  -9.1  -3.50572   CCGCCGAGCACGAAG             CCGTGCC AGAT GGCATGG              TTGTATGGAATGCGT
      fldB   3  75   7 3845840 .. 3845869 +  -8.5  -3.77188   TACGCCTGATATCAC       TGACGGCTTAGCG CATA TGCTTTGCCGTCA        TCTTTATCTTTGCGT
     Z4227   5  69   5 3839076 .. 3839093 +  -8.3  -3.31263   AGCACAATTAAAAAA             CCCCGAC ATCT GCCGGGG              TTATGCGCATAACGT
     Z4223   8 100   6 3833952 .. 3833975 + -13.9  -4.41348   GGCAATCTAATAGAT          TCTCCGCGC CTTTCA GCGCGGAGA           TTTCTTTCACAGAGG
      yqeA   8 100   7 3818037 .. 3818062 +   -14  -3.32354   TGTCAGTAATTTTAA         GGCCGGGTGG GTAATA CCATCCGGCC          ATTTTCATTTAAGCC
     Z4184   8  76 304 3790087 .. 3790109 +  -8.5  -3.89505   CTCATTAAATAAAAA           TCTACACGT TTTTT GCGTGTAGA           TTCTTATAAATTTTT
     Z4177   7  86 -29 3785306 .. 3785318 +  -6.3  -5.05782   TTCATAGCCAAAGAA                TGTGT TTC ACACA                TTTTTTCAACTAAAT
      yqeJ   4  57 299 3779786 .. 3779798 +  -4.9  -3.58564   GGAAAGGACTAACGT                TTCTT TAA AAGAA                TTGATTTCATCATCT
      lysR   5  53 402 3770058 .. 3770071 +  -2.3  -3.94811   GTGCAACGTGACTCA               ATGGC ATCC GCCAC                TTTATGCATCGTATT
     Z4152   6  86   7 3762342 .. 3762359 + -12.7  -3.20348   GCACCATAAGATTAA             CGCCGGT TAAA ACCGGCG              TTAAATATTAATGAC
      argA   6  95  11 3740282 .. 3740326 + -12.9  -3.37761   GGTAAGCGATGAAAA TCGTCGGATGCGACATGCG TAACACT CGTACGTCGCATCCGGCAA TTACGTTTATTCCCG
      ygdK   5  87  10 3734693 .. 3734728 +   -14  -2.95204   GTTTAAGCACAGAAC    CGGGTCGGATAAGACG TTTG CGTCGCATCCGACCTG     ATTGTTTACCCCTGA
      fucR   3  67  15 3729812 .. 3729833 +  -8.6  -3.21993   ACGGAAAGGGTAGCA           GGCCGGAG ACGACG CCCCGGCC            TTGCCTGTTATCGCT
       xni   4 100   6 3721514 .. 3721545 + -14.4  -3.32844   GGTACGGTAACGGCG      TGCCGGATACGCCG CAAA CGTCGCATCCGGCA       TTATCACATCAGCGC
      barA   9 100 192 3707702 .. 3707733 + -10.9  -5.47159   GTGTTTGGCATCAGT      CTCAAACCGGCTC CAGATA GAGCCGGTTTTGG       TTTTTTGTCTTAACG
     Z4093  12  90  17 3696297 .. 3696314 + -12.7  -3.39483   TCAACCATAAAAAAC             GCCAGCC CGAA GGCTGGC              ATTTTTAAATCARAT
      ygcP   2  55  15 3682202 .. 3682215 +  -2.4  -4.13995   ACGGGATAATCGTAA               CCAA TTGAAT TTGG                TTTGATTTGTAGGCC
       iap   8  68 206 3665645 .. 3665671 +  -7.3  -3.75863   ATCCGAATATGAGCG        GTTTATCCCCGC TGGC GCGGGGA-ACAC         TTTGGTGACAGTTTT
       iap   8  68 237 3665676 .. 3665692 +  -7.3   -3.7331   GCGGGGAACACTTTG              GTGACAG TTT TTGTCAC              TGTTTTGGTGACGGT
     Z4048   6 100  78 3654338 .. 3654361 + -12.4  -3.87075   CAAACAAAAGAAAAA          GGCCAGCCTC GCTT GAGACTGGCC           TTTCTGACAGATGCT
      pphB  10  74   4 3651402 .. 3651432 +  -3.2  -5.08088   AAAATAAAGTAATGA      G-GCCGGGTAAAG CAAAGC CACTACCCGGCAC       TTTTTATTAGCGCTT
      fhlA   5  89   9 3647407 .. 3647432 + -14.8  -2.73994   GATTTAACTGCAAAT         TGCCGGACAG ATCTGC CTGTCCGGCA          TACTATTCACGAGGT
      ascB   7  70 450 3633881 .. 3633891 +  -6.8  -4.14243   GCAGTTCGCGGATAG                 CGAC AAT GTCG                 TTTTCCGGTGCGCTA
      ygbD   5  88  41 3626103 .. 3626148 +   -12  -3.53811   GATGCGACGCTGGCG CGTCTTATCCGACCTACG GGGACGCATG TGTAGGCCGGATAAGGCG TTTACGCCGCATCCG
     Z4000   4  47  64 3613382 .. 3613392 +    -4  -3.09327   CAAAATTTCGCCAAA                 TATC CTG GATA                 TCTTCCATCAGATAG
      emrB   8 100  11 3605613 .. 3605632 + -12.2   -5.1848   ACTAAGTACAACTAA            GCCAGTTC ATTT GAACTGGC             TTTTTTCAATTAATT
      ygaE   9 100  29 3585842 .. 3585862 + -14.1  -3.37188   ATACGCAACACTTGC            CCCGGATAA ATT TTATCCGGG            CTTTTTAGCATCGGT
     Z3938   1  47 106 3559344 .. 3559354 +    -4  -2.99449   AGATCATTTTCAATG                 GTAA TAA TTAC                 TATCATTATATGAGC
     Z3925   3  91  62 3551557 .. 3551568 +  -2.2  -5.89921   TTCTCCGACGAAAGT                CAGT ACTG GCTG                 TTTTTTTATTATGCT
     Z3916   3 100  69 3546399 .. 3546431 +  -8.4  -5.63236   AAGTTCACCAGCCAA     CCGCAG-CACGTCCT GCAT ACGTCGTGTCTGCGG      TTTTTCTTTTTCGCT
      yfiB   9  67  25 3534100 .. 3534121 +  -7.1  -3.62224   AAACAGATAAAAAAA           GGGCCAGCC AATT GGCCAGCCC            TTCTTAACAGGATGT
      pheA   5 100   8 3528881 .. 3528908 + -18.6  -2.67428   CAACCTGATGAAAAG        GTGCCGGATGAT GTGA ATCATCCGGCAC         TGGATTATTACTGGC
      yfiM   1  42 453 3514940 .. 3514952 +  -3.3  -2.52676   AGTCATAATGCCACT                CGCCA CGT TGGCA                TGCATTCCCGCAGTA
       ung   5  89  15 3507494 .. 3507519 + -14.7   -3.0169   AATTTGCGGGAAAAT         GCCGGATGGCA GAGT TGCCACCCGGC          TGATTTATCAGGCTT
     Z3849   4  59 185 3494693 .. 3494709 +  -6.5  -3.30441   CCCAGTAACGGCTGT              CCGCG CTGTTGT CGCGG              TTGTCGCCCATCATG
      yfhL   2  82  -3 3490141 .. 3490171 +  -9.3  -4.25256   CCACGCGGATAAAAT       TTAATATTCTACT CTGGA AGTAGAGTATTAA       TTATTTTACTGGGAA
      yfhD   3  57  14 3487592 .. 3487607 +  -3.2  -4.10552   AATCCGTCGAGGATT              GCGC TTTTTTCT GCGC               TTTAATTTCCTGGCG
      hmpA   5  58  36 3477265 .. 3477289 +  -7.1  -2.74192   ACATCCGGCAACCCT          TGACGCGGT TTAAATT GCCGCGTCG          TCCTCTTCACCGGTA
      yphA   6 100   7 3464114 .. 3464145 + -16.6   -4.4715   CGCCGTTAGGAAAGA      TGCCGGATGCGGCG TGAA CGCCTTATCCGGCA       TTTTATAAATTACAG
      csiE   2  64 256 3457309 .. 3457325 +  -7.9  -3.17212   TTGCACCACTATCAA              CCACGGC AAC GCCGTAG              TTGCTCCCATAATGC
      sseA   9 100  23 3444170 .. 3444185 +  -8.2  -5.52023   ACAGGCAATAAAAAA              CCGCCG AATT TGGCGG               TTTTTTATTGCTGGT
      xseA   5  52 186 3421766 .. 3421786 +  -4.8  -3.14522   CTGATCAAGCACATG           CTGACATTG TGGA CAATG-CAG            TTCCATATGAATTCC
     Z3770   5 100  45 3416888 .. 3416907 + -12.2  -4.80178   CTTGAAGATAAAAAA            CCCTCTGT AGTA ACAGAGGG             TTTTGTTCATTCATA
       ppx   9 100   6 3412640 .. 3412668 + -18.2   -3.6279   CGCAGCTTAATGCTT        TGCGGGCCGACG AGAAA TGTCGGCCCGCA        TTATTCAGGCACTTT
     Z3758   3  59 418 3404334 .. 3404367 +  -3.7  -4.11484   CCCAGATTCAACTGC     CGCGGTGGACGATCG CCGG TGATCAACAACCGTG      TTTTGCCCGATTCCA
     Z3731   4  74   8 3378928 .. 3378977 +  -9.9  -3.30124   AGAAGTAAGCTAAGT GGCCGGATAAGGCGTTAACGCCG CATC CGGCCATGATGCCTGATACGGTC TTATCAGGCCTACCC
      tktB   3 100  13 3367610 .. 3367661 + -15.8  -3.30243   TGATGGTGATCGCCG GATGCTGATTGCCGGATGCGACGC TGAC GCGTCTTATCCGGCCTACAGCGTC TTATCCGGCCTACAT
      hemF   9  68 273 3347334 .. 3347364 +  -6.1  -4.08394   ATGCAGTTGATTACA      CAAGTCCAGCACCG TCAC CGGTTC-GGACATG       TTTTCCAGCACATAT
     Z3695   6 100   7 3342532 .. 3342559 + -14.2    -3.767   CAAAAGTAATAAAAA        GGCCAGTCAGTA ATGT TACTGCCTGGCC         TTTAATCAATGAATC
      yfeK   4  55 408 3332307 .. 3332322 +  -4.6  -3.66018   ATAAAGCGTGAAACG              CCGGTG ATAG TGCCGG               TTGTTCCCATGCTGG
      yfeH  13  59 363 3322532 .. 3322547 +  -5.4  -3.62096   CGACTTTCGCGCCCA              GTTCGA CCAG TCGAGC               TTTAGCGTCATCACG
      yfeD   8  70  39 3315872 .. 3315889 +  -9.9  -2.94888   AGGATCCCTGCTACG             TTCAGGC TGTC GCCTGAA              TCATTTCGGTGGGTT
     Z3647   3  56 -31 3300050 .. 3300068 +    -3  -4.09685   AGTTTGGTCTGACGC             CGGGAG AGTACAG CGCCCG             TTTTCAGGGCTAACG
      evgS   4  80   7 3286070 .. 3286096 + -10.9  -3.34517   AATAACTAAATAGTG         GCTCCCACAAT GTTCA AATGTGGGAGC         TATTTACCAGCACAT
      dsdA   4  57  -5 3278621 .. 3278631 +  -5.4  -3.53224   TATCTGGCAAAAGGC                 CGTT AAT AACG                 TTTCAACGCAGCATC
     Z3622   2  50 186 3271519 .. 3271533 +  -3.5  -3.53343   CAAATCTACCTTCAT               CCCGT AAACG ATGGG               TTTGGCAGCACACTT
     Z3618   0 NONE
      intC   4  60  31 3264288 .. 3264308 +  -2.5   -4.3208   TTATAAAAAAGAAAA            GCCTTGC ACATATA GCAAAGC            TTTTCACTTCTCAGG
     Z3594   6 100  54 3245530 .. 3245559 + -13.5  -3.32343   ATGCTGGTATCGAAT       GCCGGATGCGGCG TAAA CGCCTGATCCGGC        TTATCAAAATGTGCA
     Z3587   7  64 256 3240345 .. 3240358 +  -6.7  -3.69354   CACCGCCTGAGCGGA               GTGGT CATC ACCAC                TTTCCAGTTCTGCGA
       div   1  47 118 3235372 .. 3235384 +  -4.7  -2.78384   GCAAGCGGCCCGGAG                ACGCC GAG GGCGA                TATCCTGAAACGCGG
     Z3566   7  54  33 3218760 .. 3218774 +  -5.6  -3.25088   ATCCGCCAGTTAACT               CCCGGT GTT ACAGGG               TTAGTGGCTTTGCGC
     Z3566   7  54  94 3218821 .. 3218831 +  -5.4  -3.21747   GAAAGTCGGGTCAGC                 GTCA GGA TGAC                 TTCGTGGTCAAATCC
     Z3566   7  54 271 3218998 .. 3219010 +  -2.6  -3.98214   AATGCACGGAAACGC                TGGG CATCT CCCG                TTTGTAATACATAAT
      yfcC   5 100  10 3214737 .. 3214754 + -12.7  -5.32944   CACTAAAAATGTTAA             GAGCCGC AATT GCGGCTC              TTTTTTCATTCTGCC
     Z3552   5  90   8 3205595 .. 3205642 + -12.8  -3.28712   CGCTGTAAGCAGCTG GAGTCTG-CGTCGCATCAGGC AATAAGC GCCGGATGCGACATCAGGCTC TTGTCAAAACGGAAA
      yfbM   4  80  24 3186064 .. 3186082 + -11.7    -2.981   GGGCACCAAAAAAAA             CCGCCGA ACATG TCGGCGG             CTTTCTGACTTACAA
     Z3516   7  68 275 3173636 .. 3173659 +    -3  -4.65895   ATGGATTGCTTCAAT          GGTACTTCCC GGCT GGGAAGGGAC           TTTTTCGCTGAAAGC
      yfaD   3  45 263 3158734 .. 3158749 +  -2.4  -3.31144   AATAATTCGCTGCAC              TTCCGG GTGC CCGGCG               TTATCCGGGTAGCCC
     Z3496   9  57 314 3150666 .. 3150679 +  -5.3  -3.68024   CAGAGCATCATATAA               CTGAT TCAC ATCAG                TTGTGTATTCAGGCA
      yfaE   6  72  61 3145874 .. 3145887 +  -6.7  -4.21194   TACAACGATTACATG               GCGTA GTAA TACGC                TTTTACCTGCTCCCA
      rcsB  12 100  11 3121094 .. 3121125 + -18.2  -2.73159   ACTAATCATCTGTAG      GCCAGATAAGACGC GTTA GTGTCTTATCTGGC       ATTTGCACCGATTGC
      rcsB  12 100 137 3121220 .. 3121272 + -20.7  -2.62463   TAGGCCAGATAAGAC GCGTCAGCGTCGCATCTGGCATTTG CAC TGAATGCCAGATGCGGCGTAAACGC CTTATCCGTCCTACG
       eco  11 100 110 3109324 .. 3109360 + -18.1  -2.71011   CGCGTCTTATCAGCA    TACGCCACATCCGGCAT ACC ATGCCGGATGTGGCACA    TCATTACAACGCAAT
      narP   9  95   6 3096151 .. 3096173 + -14.9  -3.16035   GGCACAATAAAAATA           GCCCGATGG CATCA CCATCGGGC           CTCTTTTTATTTACT
      yejF   3  54 153 3084241 .. 3084256 +  -2.6  -3.91897   GAACTTCGATGTCGC              CTAACGC CTG GC-TTAG              TTTATACATCACCGA
      yeiL   3  52  18 3062228 .. 3062247 +  -4.3  -3.28857   ATTATTTGCAATAGC            GCGATTGC CGGAT GCAA-CGC            TTGATGCGTTTTATC
      yeiI   0 NONE
      yeiG  10  79   7 3051014 .. 3051029 + -11.8  -2.56271   CTGAAGTGAAAGTCC              GCCCGG TTCG CCGGGC               ATCTTCTCATCAGAA
      yeiA   5  85 104 3042864 .. 3042895 +   -13  -2.83309   TTGAGCTCATTGCAG      GCCGGATAAAACGC GCCA GCGTTGCATCCGGC       ATTTGGCTYCTTGTC
      yohD   6  85  26 3026585 .. 3026626 + -11.6  -3.43961   CTGGATAAGGCGTGC GCGCCGCATCCGACAT CCGGTTCACC ATGCCTGATGCGGCGC  TTGTGCGTCTTATCA
       dld   7 100  66 3024146 .. 3024162 + -10.8   -5.8096   GCCGTCTGCCCCGCC              GCCGCC ATTTG GGCGGC              TTTTTGTTTTTTATA
      yehV   3  50 170 3015906 .. 3015918 +  -3.3  -3.53091   GCGTGCTGGCTAAGC                GCCTG CAC CAGCC                TTTCAAACAGGCGGT
     Z3335   7  69 252 2990289 .. 2990300 +  -2.2  -4.93365   TACGCGGGTAAACCC                CGGT GTGT ATCG                 TTTTTGATTATCCCC
     Z3312   5 100   8 2973484 .. 2973505 + -14.5  -4.24342   TTCAATAATCAGTCA           GGTAAGGGG CGGG CCCCTTACC            TTTATTCCTCAGGAC
     Z3305   2  86 333 2966963 .. 2966979 +  -9.4  -4.39426   ATTGCAACACAAAAA              CCGGAG CCGGA CTCCGG              TTTTGTGAAGCTGTC
      yehR  10  55 243 2963150 .. 2963162 +  -4.1  -3.72027   GATGCGTAATTTTTT                CAGCA CGA TGTTG                TTATTAATGCGACGT
      yehK   4  68  67 2953327 .. 2953346 +  -9.3  -3.11732   TATAGCTTTCTTAAA            GGGGGAA ACGGTA TTCCCCC             TTAGATGCGTTTCAA
     Z3275   1  48 330 2933588 .. 2933608 +  -3.3  -3.31914   ACCCTACACCATTAT            CTGTTTTAC CAC GCAAAATAG            TATTACTTCCTTTAA
     Z3263   5 100  37 2925850 .. 2925894 + -15.8  -3.79993   GCTGTACTCAATAGG CCGTTGCTGTTGGTCAAGCG CCACT TGCTTGATCACCAGCACCGG TATTTTGCTATCTAA
     Z3252   1  56  48 2914682 .. 2914693 +  -5.8  -3.30124   CGTAATGCCGGATGC                GGTG TAAA CACC                 TTATCCGGCATACAG
      yegD   5  69   8 2895091 .. 2895131 +  -3.2  -4.83615   TTCGTTAATTGAAAA ATGGCTCAGCAGC-GGC TTAAATCT GCCTGCGCCTGAGCCAG  TTTTTCTGCCGCCTG
     Z3231   7  67  14 2885782 .. 2885807 +    -9  -2.97827   AGTGCTATAAATACA         GATGGCGACA AATTGA TGCCGCCATC          TATATAACTTGTCTT
      hisI   3 100  51 2839554 .. 2839577 + -12.4  -5.27335   TCCGGCAAAAAAAAC          GGGCAAGGTG TCAC CACCCTGCCC           TTTTTCTTTAAAACC
      sbcB   6  55 123 2827026 .. 2827036 +  -6.8  -2.63991   GCCCTTCTTCTGCCG                 CCCA CTG TGGG                 ATTGCTTCAGTTGCC
      sbcB   6  55 179 2827082 .. 2827094 +  -3.3  -3.88291   TCAATTACCAACTCA                TCGCC GCT GGCCA                TTTCTGCCAGTGCTG
     Z3167   4 100  62 2821711 .. 2821733 + -16.4  -3.05384   AGAATCAATGAGCAA           TGAGGGTTGC CGG GCAACCCTCA           TTGAATAAAACAGGA
     Z3140   6  87   8 2803420 .. 2803454 + -13.9  -2.88212   ATCTCTAATTATATT     TTAAAGAAATCTGTC TTTAC GGCAGATTTCTTTAA     TCTCATATAATCCTT
     Z3117   8 100 262 2777355 .. 2777405 + -12.1  -4.64844   TGAAGCATAGATTGG GCCTCAGATTAATGTTAAGCGTCT TGCA GGACGCGTAATGTTAA-CTGGGGC TTTTCTCTGTCTGCC
     Z3095   7  61 159 2762918 .. 2762932 +  -4.9  -3.96327   AAACAGATCGTTAAT               GCCTG ACATG CGGGC               TTTCTGCTCAGCCAT
     Z3072   5  86  91 2746013 .. 2746029 +  -9.4  -4.39426   CTAACCAACAAAAAA              CCGGAG CCGGA CTCCGG              TTTTGTGAAGCTGTC
      yedU   5 100  36 2736475 .. 2736507 + -12.8    -5.055   AAGCGCATAATCAAT     CGCAGCCGCGTTAGT ACTC AC-GACGTGGCTGCG      TTTTTTCACGGTTAA
      yedA   5  52  16 2730235 .. 2730271 +  -5.8  -3.02144   ATGTATCCCCTGCGT   GTCGATCTGCG-CGCTG GCTC CTTCGCCGCAGATCCAC    TCTTCCAGACGCTCG
     Z3045   4  54 346 2726431 .. 2726445 +  -5.7  -3.25088   CGGTCGCCCGCCTGA               TGACC AAAGC GGTCA               TTAATCGCTTTAAAA
      yecF   4 100   8 2693532 .. 2693558 + -12.3  -4.70659   GTCAGTAATATAAAA         CCGGCTGATAG CGTGC CTTTCAGCCGG         TTTTTGCATCTGGCA
     Z2992   4  57 237 2687474 .. 2687502 +    -4  -3.91897   TCCCATGTCAGTGAT        TTTCTGAGTT CTGACGGTA AACTCAGGAA        TTTGTCGGTAAGAGC
     Z2983   2  81  10 2680422 .. 2680445 +  -9.6  -4.13077   CAATAAAAAGAAAAA          GCCATCGACA GAAA TATCGATGGC           TTTATGTACTCTATT
     Z2980   5  74  58 2678848 .. 2678863 +  -5.4  -4.67123   AGTCACCTGTACTCC              CTGTTG ATGC CAGCAG               TTTTGCTTCTTTTAG
      tyrP   6  72  23 2667278 .. 2667307 +  -7.9   -3.8646   GCCTCAAATTCCTTA       TTGGGTGCCAG AATTAACG CTGACACCCAA        TTTGACTTCTTAATG
      yecG   5  66  51 2656595 .. 2656613 +  -8.8  -3.06483   TATCGCGCTGCTGGC             TTTCCGCG CTT CGCGGAAC             TATCTGCTTTAGGTC
      yecT   5  61 361 2639962 .. 2639972 +  -6.8  -3.32844   ACCAGCGTCATCAAT                 CCTG AAG CAGG                 TTGTCGCGTAGAAAG
      yecP   3 100 137 2631688 .. 2631705 + -14.1  -4.20712   GTTTGCATAACCTCA             GCGCCCG TTTC CGGGCGC              TTTTCACGTCTTATG
      yebB   7  84 136 2624127 .. 2624156 +  -7.1  -5.02074   TAGCGGGCAGTTTCA       GCAAGGTGCGG ACCATATG CTGCACCTGGC        TTTTTTCGGCACTAC
      yebI   3  72 126 2621364 .. 2621375 +  -7.2  -4.09685   GCCAATGTCGGATGC                GGCG CGAG CGCC                 TTTTCCGACCTACGG
      pykA   5 100 108 2616238 .. 2616256 + -10.3  -5.68438   TATCATCAGGCGAAG             GCCTCTC CTCGC GAGAGGC             TTTTTTATTTGATGG
      purT   4 100  26 2609124 .. 2609144 + -15.5   -4.4267   TAAACGCTACAAAAA            TGCCCGATC CTC GATCGGGCA            TTTTGACTTTTACAG
     Z2894   5  65 404 2604224 .. 2604245 +  -7.3  -3.45366   GTACCTGGGCGATAA           CGCCGTGGAA TAA TTCCG-GGCG           TTGATTAATTGCAAC
     Z2884   1  62 250 2599600 .. 2599610 +  -8.2  -3.00298   AGCAATAACATGTTT                 GCCG GTG CGGC                 TGTGTACTTCAAGAA
     Z2875   7 100   6 2588692 .. 2588711 + -10.7    -4.946   CAGGGCATAAAAAAA            GCGCGTC GAGCAG GACGCGC             TTTTTAGTATTTACT
     Z2864   9  66 416 2583706 .. 2583727 +  -4.3  -4.43501   CACAAAGAGTGACCT           GCGGATAGCG TTT CGCCG-CCGC           TTTTATCGCTACCTT
      yeaX   5 100   1 2563843 .. 2563894 + -14.5  -4.26344   GTGTTGGATTTGTAG TTTGCCGAAGCACGGATGTGGCGC TGAGC GCGCCCAGTCCG-GCTTCGGAAAA TTTTACTGCGGATAT
    Z2836m   5  76 232 2555780 .. 2555797 +  -8.4  -3.95219   CTAAAAAATAGCAAA             GGCTGC CTGTGT GCAGCC              TTTGTGCAATTTACG
      yeaD   5  66 190 2541729 .. 2541747 +  -8.9  -2.70932   GCCGCTTTTGGAATC             GCCATCA CACCC TGATGGC             TGATTACCCACGCCA
     Z2806   5  78 180 2530833 .. 2530854 + -10.2  -3.60538   AAAAAAGGTAGCAAT           TGCGGCAA ATTCAC TTGCCGCA            TCTTTATCATCATTT
      gdhA   4  62 138 2518567 .. 2518582 +  -3.2  -4.30719   GTATTTAACGGATGA              TGCTCC CCAG GGAACA               TTTCTTATGGGCCAA
     Z2771   3  48 443 2499560 .. 2499605 +  -2.5  -3.53761   CCAGTAAAAATCACG TTTTGCCGGTGGGAAAGTGCAA ATT TCGCGCGTTTC-ACCGGCAGCG TTTCGCCACAAATTC
      katE   2  68   5 2491048 .. 2491084 +  -9.6  -2.60723   TTCCGGCGTAAATAT   G-GATAAGGTCACGTCCC CTG GGGA-GTGACCTTACCMC   CTTACTTACACATCA
     Z2758   5 100  11 2487252 .. 2487284 + -17.1  -3.83644   ATTAATTCTTATGCT      GGCAACGGTCCGTTT TGT AAAGGGGCCGTTGCC      TTACTTTTTAAATGT
      ydiE   5  59 377 2465096 .. 2465131 +  -5.4  -3.64164   TAATCGCTGCGCTCT    CGCGCCATCAGACTGAA TAA TTCATTCAG-TAGCGCG    TTATCCTCTTTTTGC
       lpp   1 100  22 2432587 .. 2432605 + -14.6  -5.74122   CTGTGAAGTGAAAAA             TGGCGCAC ATT GTGCGCCA             TTTTTTTGTCTGCTA
     Z2695   6  60 251 2423893 .. 2423906 +  -8.1  -2.72144   CAATTCTGGCGTTTG               CGCCA AAGC TGGCG                ATTTGCACCAGGTCA
     Z2660  10  87 249 2399302 .. 2399329 + -11.2  -3.69902   TTTGTGGATCAAGAT        GCCCGC-CTGCGG ATT CCGCGGCGCTGGC        TTTGCCATCTTTGGT
       gst   5  53 441 2390342 .. 2390354 +  -4.1  -3.57144   ACGTTATTTACCGGA                TGCTC ACA GAGTA                TTTCCAGCTCAACAA
      ydgA   2 100  14 2366462 .. 2366485 + -13.9  -4.72473   AATTCACAGCCAAAA          CGCCGGAGA TTTTTC TCTCCGGCG           TTATTTTTTACTTCA
       tus   5  65 444 2360720 .. 2360735 +  -5.4  -4.11484   TTTCCCCGGCATGAT              TGAGCT GCCC GGCTCA               TTTTCCGGGATTGAG
     Z2595   5  52 129 2350163 .. 2350175 +  -4.1  -3.53811   CACCAGCATAGCCAG                TGTTC ATC GAACG                TTTAAAGACAATCAC
     Z2592   6 100   9 2347877 .. 2347900 + -15.3  -3.13403   AAAATAATGTTCAAA          CGCTGCCCG ACAGCG CGGGCAGCG           TCTTCATCAGGCAAG
     Z2583   6  64 339 2341997 .. 2342016 +    -7  -3.60296   CATGATCGACTTTTT            CGGTCAGG TTTG CCAGGCCG             TTTGAAATGAGGGTG
     Z2583   6  64 391 2342049 .. 2342062 +  -3.1   -4.4846   ATTGATTGGGCAACT               GT-GCG CCA CGCTAC               TTTCTTCTTCGCTTA
     Z6048   7 100 133 2309553 .. 2309575 +    -7   -5.7946   CCAATCAGTACATTA           CTGCTGTG ACTCCAA CACGGCAG           TTTTTTTATTGAACA
     Z6024   3  64  50 2285686 .. 2285703 +  -4.3  -4.26475   ATGGATGGCAGCTAT             TATTAAT AAGG ATTAATA              TATTTTTTCTAAAAT
     Z6019   3  93 -25 2280866 .. 2280885 + -12.2  -4.07568   TTATTATCGAGTTTG            GTGACCGT CTTG ACGGTCAC             TTTTAAGAAAAGGCA
     Z6010   5  68 135 2276466 .. 2276478 +  -2.7  -4.75063   TTACAGCTATTTAGT                TTCTA AAA TGGAA                TTTTTAACGTTTTAT
      yciE   9 100  25 2271464 .. 2271484 + -15.5  -3.49687   TGCCATGTCCTTATT            GACCCCGTA TAT TACGGGGTC            GTTTTTGTGCGGAAT
      btuR   4  66  11 2258713 .. 2258733 +    -9  -2.60244   ACTAATCTGTAAAAA            TGCCGGAT ATGAC GTCCGGCA            TACGTTGATTAACCG
      ribA   9  79  23 2247922 .. 2247956 + -11.6  -2.98947   GCATTGTGTAATTAA     TTTGCTTGCCGG AAGCAAAATAA CCGGCAAGCAAA     TACTTGTTACTTCAA
      osmB   7 100  98 2243457 .. 2243476 + -13.6   -5.0916   GTAAAATATTCGAAA            GCCACGGA TATA TCCGTGGC             TTTTTATGTTAACCG
      sapF   6 100  10 2227420 .. 2227455 +   -17   -3.3352   CGTTAGTGTTCTGCA    CCTCATCCTGACAGGGG AAC CCCCC-TCAGGATGAGG    TATTCATTACTTTTG
      pspF   9  77 354 2212769 .. 2212792 +  -5.2  -4.88918   ATCGAGCCCAGACCA          CGTACC-GCCG CGA TGGCCGGAACG          TTTTCTTTGGCATCA
      ycjW   2 100  18 2196407 .. 2196448 + -12.3  -3.92373   ACCAGCGACCTTGCC TGAATGCCGGATGCGATGC TGGC GCATCTTATCCGGCCTACA  TTTATAGATCGGATA
       tpx   8 100   8 2191056 .. 2191082 + -19.6  -3.06737   AAGCATAAGTTAATA         TGCCTGATGGTG TTG CACCATCAGGCA         TATTCGCGCTTACTC
     Z2437   4  52  98 2183015 .. 2183033 +  -3.9   -3.5394   ACGCCACATCCTCAG             GGTTATT AATGG GATAACC             TTTCAGCCACGGTTT
     Z2421   4  48 472 2171603 .. 2171616 +  -3.1  -3.35867   TGCAGCGTGTCGATA               CGCTGC GGC GCA-CG               TTGGTTACGCGTTGG
      ydaO   7  89  11 2166692 .. 2166715 + -14.6  -2.66316   AATAACTCGGATAGC          GCCCGATGCG CAAA CGTATCGGGC           TACTCTAATGGAGGC
     Z2402   4  67 333 2158706 .. 2158727 +  -7.4  -3.64822   GAGAAGTGATAATAA           GATTTCCT GTTTTA AGGAAATC            TTTAAATACAGCGAT
     Z2387   4  56   7 2151064 .. 2151099 +    -7  -2.95307   ATGGTTTAAATATTC    GGGCTGTACTCTTTTAT TTA ATAAATT-GTACAGCCC    CTTTAATATATATTC
     Z2376   4  91  63 2143297 .. 2143308 +  -2.2  -5.89921   TTCTCCGACGAAAGT                CAGT ACTG GCTG                 TTTTTTTATTATGCT
     Z2367   5  54 456 2139709 .. 2139723 +  -5.6  -3.23274   GTTCAGCGGCTTCTG               CCAGTC GGG GACCGG               TTGCATTATCCACGC
     Z2347   6 100   8 2125028 .. 2125049 + -14.5  -4.24342   TTCAATAATCAGTCA           GGTAAGGGG CGGG CCCCTTACC            TTTATTCCTCAGGAC
      ynaF   4 100   8 2115781 .. 2115800 + -10.7  -4.95957   TGCGCTGACACTAAC            GCCCGCA CATTGC TGCGGGC             TTTTTGATTCATTTC
      acpD   2  46 388 2090781 .. 2090793 +  -4.1  -2.94099   ACATCCAGAACCGCA                TTCTG TGC CGGAA                TATGTCGTGGAAACG
      gapC   9 100   9 2081266 .. 2081287 +   -13  -3.43853   ACTCTGACGCGCACA           GGCGGAGG AAAAAA CCTCCGCC            TCTTTCACTCATTAA
     Z2301   6  64 424 2079431 .. 2079451 +  -8.5  -2.79133   GGCAAGGATTATGGT            TTTATTTGT CAT ACAAATAAA            TATAATAGGCGCTTC
     Z2293   2  46 389 2072923 .. 2072941 +  -4.5  -2.53119   CTTTACAGCTTTTTC             TGGCTGC CAGAA GCAGACA             ATGTTATCCAGCGTT
     Z2290   5  90  90 2071587 .. 2071615 + -12.5  -3.28791   CAAGGATAAAACCAT        TGCGCAAAGCGAC CTG GTTGCTTTGCGGA        TTGTCCACCCGACAT
     Z2286   7  57 234 2068036 .. 2068048 +  -4.8  -3.64703   GTATCCATGGTACGG                TGGC CTGTA GCCA                TTTGCGTCCCCGCAA
     Z2286   7  57 352 2068154 .. 2068196 +  -2.4  -4.15998   GGAAAATCAGACTAC GCGGCCCCGCGGTGGTAACC AGT GGTTTACGCTGCGCTATCGC TTCTTTCATTTCGGT
     Z2283   4  60   6 2063882 .. 2063921 +  -7.8  -2.79831   ACAACGTTGAGTCGT  TTG-ATGCCGGATGCGGCG TAA CGCCTTACCCGGCAGGCAA  TATCATGCAGATTCA
     Z2272   5  72 -31 2054797 .. 2054819 +  -9.8  -3.13504   TTTTACTTGTGGTTG           GCGCCTGGTT GGT AGCCAGACGC           TCATTTTAATCACAG
     Z2268   6  91  10 2051757 .. 2051776 + -11.4  -4.06903   GAGTAATTACCTTGA            TGCCCGGT ATTT GCCGGGCA             TTTACTTTAACGATT
     Z2263   6  48 168 2045311 .. 2045322 +  -4.4  -2.89971   TGATCTTGCTTCAGT                GGTA AGAG TACC                 TGATTCATTGTTCCC
     Z2251   7  91 164 2036118 .. 2036131 +  -8.1  -5.31855   ACGTCGGTAATATCT               GCAGC AAGT GCTGC                TTTTTGTTGTTCGTC
      yddM   7  70 183 2015015 .. 2015034 +  -6.4  -4.19506   TCTACAATATGAAAA            TGGCGC CTTTTACA GCGCCA             TTTTCAGCTTAAAGT
     Z2185   4  61  69 1956511 .. 1956524 +  -6.7  -3.37487   TCTGTCCGTTCTCTT               GCAGT GGAT ACTGC                TCTTTCAGCATCTGA
      ydeB   5  77   5 1945821 .. 1945834 +  -9.5   -3.6707   CGAATCATTAAAAAA               GGCCC GAAT GGGCC                TTTCAACTATTGCGT
      ydeD   8  62 260 1944081 .. 1944093 +  -7.7  -3.08522   TTCATAATTGCCTCA                GTGAC GTT GTCAC                GTTTTCAACTAGCTG
      ydfI   2  66 108 1933229 .. 1933239 +  -6.8  -3.73224   AACAACTACGGTTTT                 TCCG CGG CGGA                 TTTGCTCAGCGGTCA
     Z2111   6  61 159 1897781 .. 1897795 +  -4.9  -3.96327   AAACAGATCGTTAAT               GCCTG ACATG CGGGC               TTTCTGCTCAGCCAT
     Z2082   4  71 -25 1878307 .. 1878326 +  -9.3  -3.28712   TTATTATCGAGTTCG            GTGACCG CCTGGA CGGTCAC             TTCTGAGAAAAGGCA
     Z2078   6  62 225 1875315 .. 1875325 +  -8.2  -3.06341   CGACCCAGACTGACC                 GCCC GCA GGGC                 ATTTTCAGCGATGTT
     Z2072   4  59  30 1870606 .. 1870623 +  -6.3  -3.29263   GTTGTCACAGAATAA             GCCCGGTA AAA TA-CGGGC             TTATGAACGACATCT
     Z2040   4  53  41 1854597 .. 1854612 +  -3.2  -3.77014   ATATGGATGTGCTAT              TATGCG CCCT CGCAGA               TTTGCATCATTTTCT
      yciD   5 100  39 1849481 .. 1849499 + -11.8   -5.1848   AACCCCTCTGCAAAA             CTGGTCAT CAA ATGACCAG             TTTTTTCCATTCCTT
      tonB   6 100   8 1846600 .. 1846629 + -19.5  -3.13522   TTCAGTAAGCAGAAA       GTCAAAAGCCTCC GACC GGAGGCTTTTGAC        TATTACTCAACAGGT
      oppF   3 100  10 1841559 .. 1841578 + -13.6  -4.56597   CTTTAAACACAAAAA            GGGCTGAC AGCT GTCAGCCC             TTTTTCACGCCGAAA
     Z2005   4  44  61 1824673 .. 1824684 +  -2.2  -3.17075   TATCAAATGACGCGC                CGCT GTAA AGTG                 TTACGTTGAGAAAAA
      ychP   7  60  73 1812533 .. 1812547 +  -2.8  -4.40894   CATTTTCTTCAGCAT               GTGC TTGACGT GCAC               TTTTACTGTGCTTTC
      kdsA  13  93  23 1806330 .. 1806352 +  -9.2   -5.1675   TGCTTGAAAAATAAA           GTCTTAGCGT TCT GCGTTAAGAC           TTTTTTCATGGGTGC
      ychH   2  78  17 1796374 .. 1796403 + -11.5  -2.87963   AAATAATGCAGTTTG       CTGACCAGTCAGT TTGC GCTGACTGGTCAA        TCTCGTACTTATAAA
      ymgE   8 100  13 1779242 .. 1779271 + -12.9  -3.59979   TAAGATTTTCATAAG       GCGGATAGCGATA CAGA TGCCGCTATCCGC        TTTCACATCAGAACG
      mltE  10  73  68 1776793 .. 1776851 + -10.4  -3.07051   AATAATCCGCTGTAA TTGCCGCTCCACCGTC-GGGCTGACGTT AAGAA AACGGAAGCTCAGACGG-GGAGTGGTGA TGGTTTCATTCTTGC
       alr   4  58 -27 1772849 .. 1772877 +  -4.6   -3.8211   GATGTGCGCGCTGGC       GTTACG-CGTCCC GGTT GTGACGGTGTAAC        TTGTTGTAAGTCGGA
      umuC   2  63 358 1765705 .. 1765724 +  -2.8  -4.57569   CAACCAGATAACCAT            CGCTAC ATAACGCA GTGGCG             TTTTTGGGGCGATCG
     Z1935   1  89  16 1756816 .. 1756831 + -10.4  -4.54727   CCATCAACGATTAAA              CTGCGC TTCG GCGCAG               TTTTCGTTTACAGGA
     Z1929   4  64 312 1751309 .. 1751321 +  -6.3  -3.73402   TTGAAATTATTGTAT                TTCTG CTT CAGAA                TTTCCTGGGCAGTAT
     Z1920   3  74 115 1744911 .. 1744934 +  -5.4  -4.63526   AGCTAAATACCAGAA          GATAATTAGT TTTT ACTATTTATC           TTTGTTTGTGGTTCT
     Z1877   6  60 411 1712202 .. 1712212 +  -2.6  -4.31895   TGAGTTGAAATCTCA                 TATT GTT AATA                 TTTATTAATGTATGT
      icdA   5  95  26 1702097 .. 1702115 + -11.7  -4.35644   TGTTAAATATTGAAA             CGGGCGT ATAAC ACGCCCG             TTGTTTTATGATGAT
     Z1855   7  68 432 1693589 .. 1693602 +  -3.1  -4.60487   CGGGGCACAGAAAAA               CAACG AATA TGTTG                TTTTTGGGAATGGTC
     Z1836   3  74 244 1679944 .. 1679967 +  -2.6  -5.03314   CACGCTACCAGTAGC          CA-GAAGAAAA TAA TTTTTTTCGTG          TTTTTTCAGCATGCG
     Z1836   3  74 446 1680146 .. 1680168 +  -7.1  -4.20368   AAGAGCGAGAAAAAA           GGCATGAAA CAATA TTTTATGCC           TTTGTATTAACATGA
     Z1827   9 100 151 1671711 .. 1671729 + -14.6  -3.35813   AAGTTCATGGTAAAA             CCACCTCC TGT GGAGGTGG             TTGCTTGCAGTCAGG
     Z1824   5  79 271 1669750 .. 1669762 +  -7.7  -4.29953   GTTAGTGTCAGTATC                GCTGA AGA TCAGC                TTCTTTTGCTGATTT
     Z1768   6  72 471 1629648 .. 1629668 +  -8.3   -3.6502   ATGCCTAATTGCTTG            TCAATAGGC TAC GCCTAATGA            TTTGGGTGCGACCTA
      cobB  11  84 125 1624687 .. 1624708 +   -13  -2.52933   TTGCTAACTAAAAAA           CGGGCGGT AATACC ACCGCCCG            CTTGCTGAATTAACG
      ycfR   3 100  39 1613589 .. 1613615 + -18.8  -5.93809   CTACTGCTGATTTTT         TCCCCGCGACAT GCC GTGTCGCGGGGA         TTTTTTTTATCCAGG
      mviN   9  87   7 1573611 .. 1573637 + -14.4  -2.75074   ACGGTGTAACAATGC         ATTCCGGCCTGC AGT GCAGGCCGGAGA         TAATCTTCAGATCGA
      yceA   5  75   6 1562092 .. 1562118 + -10.9  -2.86618   AACAGAATAAATATC         ATTGCCGGATG CGTGC CATCCGGCAAC         ATTTCACTCTTACTT
      yceK   4  57 291 1558324 .. 1558343 +  -5.6  -3.48395   GTTGCACATTCGCAT            CTTCGGCG TCGA TGCCGGGG             TTGTCTGCAAGAAAT
      yceK   4  57 420 1558453 .. 1558465 +  -3.3  -4.13014   TCAGGGAAAAGGATA                GCTGA TTC TCCGC                TTTTGCAAGTATGAA
      ycdZ   6  91  32 1545044 .. 1545065 +  -8.7  -5.03994   CGCTTAAACAGTAAA           TGCCGGATT ATTA ATTCCGGCA            TTTTTATCTGTCAGG
     Z1658   3  65 132 1538414 .. 1538426 +  -7.7  -3.32963   CACTGCTCATCCGAC                TGCTG GAC CAGCA                TTATGGCCTCACACT
     Z1636  11  68  67 1514942 .. 1514954 +  -6.9  -3.92659   TTTATTCTGTTTCTT                CCCGG GGT TCGGG                TTTGAATTTTCCCAG
  15804977   5  53 382 1511437 .. 1511449 +  -3.4     -3.81   AAGTATCTGCTCACT                TACC CAGGA GGTA                TTATTCTCAGGTAAT
     Z1600   7  58  -2 1487367 .. 1487398 +  -7.5  -2.71918   GTACTCACCAATAAA     TAAGCGTCAATACGG TGCT CCGT-T-GACGCTTA      CTCTTTCTCCGCTGA
     Z1592   7  91  97 1481168 .. 1481191 +  -6.7  -5.46657   AAAGAAAAAACAAAA          GTCCGCAGT GTAAAA ACTGTGGGC           TTTTTTATTCGCATC
    ureG_2   6  80  21 1479175 .. 1479191 + -10.8  -3.31001   ACATCCTCTGTATCA              GGGCCG GCAGG CGGCCC              CTTGTTTTTATCAGA
     Z1578   8  62 103 1471770 .. 1471786 +  -3.7  -4.27512   AGTATCTATCTGCAG              GAGGATA TAA TATCATC              TTCTTTATTATAAAC
     Z1574   6  79 370 1470379 .. 1470392 +  -8.1  -4.42235   CTTTTAATTTAACCC               TGGCG GAGA CGCCA                TTATTTTTGGACGTT
     Z1568   4  57 221 1465164 .. 1465177 +  -2.3  -4.19678   TTGCCATAATCGCTT               CTGGT AAGG GCCGG                TTTGTTGCGGTATGA
     Z1533   3  43  37 1425582 .. 1425618 +  -3.1  -2.73681   TGTTTTGACTGGAAA   ATGGA-GTGGAGAGAT TTTGTC ATTTCTCCACTTCCGG    TACTTCAGGTGGGTA
     Z1528   2  45 188 1422853 .. 1422864 +    -3  -3.22113   TAACATAAAAATTAA                TTGA GGTG TCAA                 CTTTTATGAAAAAAT
      phoH   8 100  15 1412794 .. 1412818 + -13.6  -4.33907   AGTGTATTATCGGTG          CAGAGCCCGG GCGAA CCGGGCTTTG          TTTTGGGTGTTTATG
     Z1495   6  91 462 1388735 .. 1388753 +  -9.6  -4.63932   CGGGGTTTTACAGCG             CACCGGAT AAG ATTCGGTG             TTTTGTTGAAAAATA
     Z1431   7  65 468 1334955 .. 1334972 +  -7.7  -3.37761   TCTTTTGATGCGAAT             GCC-AGCG GCG CGCTCGGC             TTCACTTTGTTCCCA
       agp   6  52 222 1330218 .. 1330240 +  -2.7   -3.8579   GTATTGCGCAGAGAT          GCCCATTCAC CGAC GTGA-TGAGC           TTTCGCTTCTTGAGT
      torD   5  86 175 1325743 .. 1325773 +   -14  -2.73364   ATGAGCTACAAACCG       GGAAAGCCGCTGGC GCA GCAGGCGGTTTTCC       TGCTTCAGGTGCGCA
       sfa   3  71 167 1315415 .. 1315447 +  -7.8  -3.79909   AAATAATGTGATTTT     GT-GAACATCACCCC GTGC GAGGTGATGTTCCGC      TTGTTGCTAATTTAG
      appA   3  68  70 1305928 .. 1305964 +  -7.2  -3.80083   AGAACTGTCTAATGC   GTAGACCGGAAAAGGCG TTCA CGCCGCATCCGGTC-AC    TTTACCTTCAGTTTT
     Z1328   4  57 379 1255908 .. 1255918 +  -2.4  -4.26003   CATCACCGAGGCAAT                 CCGC TTT GCAG                 TTTCTTCAGTATTCT
     Z1328   4  57 395 1255924 .. 1255935 +  -2.2  -4.20367   CGCTTTGCAGTTTCT                TCAG TATT CTGG                 TTGTTTGTTACCGAA
     Z1320   9  87  61 1249097 .. 1249128 +    -8  -5.06414   TTAGCCGGACCTTTC      GGAAACAGTCGGTA TAAA TAGCGGCTGTTACC       TTTTTCTTCGCCAAA
     Z1317   5 100   5 1247058 .. 1247085 + -17.1   -3.0782   TGGCCAAATAAAAAA        TCCCCGGAAGG CAAAAA CCTTCCGGGGA         TCTGTTCAGGGATTA
      helD   5  56 122 1245341 .. 1245369 +    -6  -3.09327   CTGGATAATGAAGTC       TGCCG-TTGCCAC GTTG GTGGCGACCGGAA        TGTTCCATACCGTCG
     Z1309   6  45 -21 1240440 .. 1240453 +  -3.1  -3.11634   TACGCCGAAACAGGA               GTTTC CTGC GGAAC                TTGAGTAATCTGGCG
     Z1309   6  45 100 1240561 .. 1240571 +  -2.4  -3.36694   CCCGTGGTTCAAGTT                 GCTG CAT CCGC                 TGTTTCAGGCTAGCT
     Z1309   6  45 298 1240759 .. 1240772 +  -3.7  -2.73124   GGCACAGCAACCGAA               ACGCG GCTT CGCGA                ATTTGCGGGGTAACG
      ycbG   8 100  40 1237671 .. 1237686 + -11.8  -4.82901   TAAAGGCAAAAAAAA              CCCCGC AGCA GCGGGG               TTTTTCTACCAGACG
       rmf   5 100  22 1234598 .. 1234614 + -13.7  -3.77484   CTCTTTAAAAAGAAA              CCTCCGC ATT GCGGAGG              TTTCGCCTTTTGATA
      pepN   5 100   5 1211933 .. 1211968 + -24.9  -4.16146   CACTGGCTTAATAAA    TCCCCGAATGGCGGC AATAGC GCCGCCATTCGGGGA     TTTTACCCCTGTTTT
      ycbL  10 100  16 1203178 .. 1203195 + -12.7  -3.74868   GGCACACATAAAAAA             GCCCGCT TTTC AGCGGGC              TTCATTGTTTTTAAC
     Z1245   4  93 174 1169170 .. 1169193 + -12.5  -3.53761   GCGCGGAATAAAAAA          GCGGCAACT CAATAA AGTTGCCGC           TTTACGGGGAAATTA
     Z1226   7 100 117 1146151 .. 1146175 +   -13   -3.4678   AGGGAAAATAAAAAA          GCGCATGTTA AACAA TAACATGCGC          TTATAATCTGGCGGT
     Z1220   3  65 132 1142808 .. 1142820 +  -7.7  -3.32963   CACTGCTCATCCGAC                TGCTG GAC CAGCA                TTATGGCCTCACACT
     Z1196  11  68  67 1119335 .. 1119347 +  -6.9  -3.92659   TTTATTCTGTTTCTT                CCCGG GGT TCGGG                TTTGAATTTTCCCAG
     Z1190   5  53 382 1115830 .. 1115842 +  -3.4     -3.81   AAGTATCTGCTCACT                TACC CAGGA GGTA                TTATTCTCAGGTAAT
     Z1161   7  58  -2 1091760 .. 1091791 +  -7.5  -2.71918   GTACTCACCAATAAA     TAAGCGTCAATACGG TGCT CCGT-T-GACGCTTA      CTCTTTCTCCGCTGA
     Z1153   7  91  97 1085561 .. 1085584 +  -6.7  -5.46657   AAAGAAAAAACAAAA          GTCCGCAGT GTAAAA ACTGTGGGC           TTTTTTATTCGCATC
      ureG   6  80  21 1083568 .. 1083584 + -10.8  -3.31001   ACATCCTCTGTATCA              GGGCCG GCAGG CGGCCC              CTTGTTTTTATCAGA
     Z1139   8  62 103 1076163 .. 1076179 +  -3.7  -4.27512   AGTATCTATCTGCAG              GAGGATA TAA TATCATC              TTCTTTATTATAAAC
     Z1135   6  79 370 1074772 .. 1074785 +  -8.1  -4.42235   CTTTTAATTTAACCC               TGGCG GAGA CGCCA                TTATTTTTGGACGTT
     Z1129   4  57 221 1069557 .. 1069570 +  -2.3  -4.19678   TTGCCATAATCGCTT               CTGGT AAGG GCCGG                TTTGTTGCGGTATGA
     Z1100   9  79 133 1038648 .. 1038676 +    -8  -4.30978   TCAAAATTAAGCTTC        GAGACGCCGTAG TGGGT CAGCGGCGGCTC        TTTTGCTGACTTGCG
     Z1089  10  82   6 1030055 .. 1030096 + -12.3  -2.93073   ATTAGCGTAGAGAAG TGATTTTGCCGGAGTGGGT GTTC GCCCACTCCGGCAAATGAA  TAATTATTGCGGGAA
       cmr   4  95   6 1011856 .. 1011882 + -13.1  -3.37464   CGAAGGGTAAAAAAA         TGCCTGATTGC TTTGT GCGATCAGGCA         TTCTCGAATTAATGG
      dacC   6 100  12 1008886 .. 1008910 + -13.6  -3.39862   TTAATCTTCTGATAA          CCGGATGGCG CGAAA CGTCATCCGG          TTATACGTCATTAAT
     Z1058   5  82 126 1002781 .. 1002793 +  -6.9  -4.99947   TCAAAATACGTAGTG                CCGGG CCG CTCGG                TTTTATTTCATTACG
      mipB   6  86 107  990300 ..  990338 + -13.8  -2.62003   CAGATAAGGCGTTCA   CGCCGCATCTGGCGTCTG GAG CAAATGCCTGATGCGACG   CTTGTCGCGTCTTAT
      ybiT   3  85 271  983788 ..  983798 +  -8.2  -4.62069   CGCGGGAAGTCGCCC                 GGCG ATG CGCC                 TTTTTCCAGTGCGGC
      ybiN   5  66 244  969608 ..  969619 +  -4.4  -4.32201   CCAATAATCAGCCCA                CGAA TTTC TTCG                 TTTTCCATTAATTCC
      ybiC   9  89 166  963696 ..  963742 + -15.1  -2.62463   TAGGCCTGATAAGAC GCGGTAGCGTCGCATCAGGCA TCTGT TGCCGGATGCGGCGTAAACGC CTTATCCGTCCTACG
      ybhQ   6  69 392  949452 ..  949462 +  -8.2  -3.57263   GTGGCGACAATTAAC                 GCCG GTA CGGC                 TTTGCCGATGAAGAT
      ybhM   1  57 395  945921 ..  945931 +  -2.4  -4.25074   CGAATTTCCACGAAG                 GCAG CAC CAGC                 TTTTGCCCTTTGATG
     Z0990   9  70 100  931043 ..  931058 +  -6.1  -4.25104   TCCGATAGTGGTTCA              GGTGG AGTACC CCACC               TTTTCATCAAGCCAG
     Z0948   2  57  34  895194 ..  895219 +  -6.2  -3.16079   AGTTTTAGTTAATTT         ATCGAGGTAA TATAAT TTACCTCGAC          TCGTTTATTCTGGTA
      ybhJ  10  75  59  891345 ..  891393 +  -9.5  -3.53811   GATGCGATGCTGGCG CATCTTATCCGACCTACAAATCG CAT CGAACCGTAGGCCGGATAAGGCG TTTACGCCGCATCCG
      aroG   3  80 120  872317 ..  872337 +  -8.3   -4.2687   ACGACAAACAAAAAA            GCCGACT CACTTGC AGTCGGC            TTTCTCATTTTTAAA
      pnuC   4  45  92  869495 ..  869520 +  -2.5  -3.13299   GAATGGTGGCGTGCT         CAATCTGATAG TGAT CCATCAGGTAG          TGTTGGATCTGATCC
     Z0885   5 100   4  844743 ..  844769 + -20.2  -3.63694   CAGGAGATGTAAAAC         CTGCGCCTGGCG GGA TGCCAGGCGCAG         TTATTACCAGTCGAT
       nei   1  40 264  825290 ..  825316 +  -2.8  -2.59135   CGACAGCAGGATTTG         TGGTAGCGGGCG TAG TGCCCGCAGTAA         GATTTGTTTATCGAA
     Z0840   5  54 239  799483 ..  799499 +  -5.8  -3.14344   AGGCGAAACTCAATC              GGGGTG AGATG CACCTC              TTCCTCACCCCGGTG
       pgm   4 100  20  795025 ..  795044 + -11.4  -5.41359   ATTAAATAAGAAAAA            GGGCGGTC GCAA GATCGCCC             TTTTTTACTTTGCTT
      ybfN   5 100  47  789968 ..  789985 + -11.3   -4.5442   CCCTTGCATAAAAAA             GCCAACC CGCA GGTTGGC              TTTTCTCGTTCAGAC
      yleB   9 100 128  776346 ..  776361 + -10.4  -5.22312   GCAGAAAAGCAAAAA              GCTCGC CGAA GCGAGC               TTTTTTAATGTGGCT
      ybeU   1  57 258  761614 ..  761637 +  -2.4   -4.1673   TCAGAAAGTGATCGT          TTTCAGCC CTCCGCCT GGCAGAAA           TTTATTCAGCAATTA
      ybeL   4  80 153  756793 ..  756811 +   -11  -3.30039   GATACAGGTCGAGAG             CCTGTCGG AGA TCGACAGG             TCTTCCTTCTCCGTA
      tatE   5 100  47  740334 ..  740351 + -11.3  -5.24129   GTTCGATACAAAAAA             CCCGCTT CAAA AAGCGGG              TTTTTTATCAGACAG
     Z0753   9  87 157  725161 ..  725183 + -11.2   -3.6608   ATACCCAAAAGAAAA           CCCTCACCGT CAG GCGGCGAGGG           TTTAACTCACATGAT
      ybdL   8  81  28  716025 ..  716059 +  -9.4  -3.90112   CCAGGCGCGGGAATA     TTGACGGTCGGCAA ACAGCTC TTGCAGACCGTTAA     TTTGCTTCAGGCGCA
      fepE   4  53  -7  700818 ..  700828 +    -4  -3.66356   TGATGGCAGACCACT                 TAGT TTA ACTA                 TTTGCGGTTGAAGGT
     Z0722   9  80   1  690776 ..  690808 + -10.6  -3.32963   GAACCGAAGAAGTAG     CC-GTTGTGCGGGGA GCAA TCCCCGCATATCCGG      TTGTCAGGTCAGAGT
      pheP   2 100  32  685678 ..  685704 + -16.7  -5.65513   CCGACAAAACGATGT         CCGCTCTCATC CATTC GATGAGAGCGG         TTTTTTTAATTACTG
      sfmF   6  55 413  656411 ..  656425 +  -2.1  -4.08216   CTTTCACTGTGCTCT               GGATT TGTTT GATCC               TTTTCAGGAAGGTAA
      cysS   1 100  12  648154 ..  648177 + -16.8  -3.46602   GTAATTGCGCTATTG          CCGGATGCGA GTTT TCGCATCCGG           TTATCGTCTGCGCCA
      arcC   7  63  41  643575 ..  643589 +  -7.1  -3.30124   CACCATGCCTGATGC               GACGC TTGAC GCGTC               TTATCAGGCCTACAA
      ybbZ   5  78  44  635279 ..  635310 + -11.6  -2.93723   TATCGCATAAGAGTG      CAGTACTCATGCCG GATG CGGCATGAGTACCA       TATCCTTCCTGAAAA
     Z0654   1  62 -22  621354 ..  621368 +  -3.6  -4.38154   TTTTGTTGGTGAAAT               TAATGT TAC GCATTA               TTTTATAACAAATAT
      ybbL   5  52 198  610285 ..  610333 +  -4.8  -3.14795   CATTATTGATGGTGT TATTTATCTGCTTTAATGCGGCGT GGA ACGC-GCAAAAACGCAG-TAAATA TATTGCTAAAGCTTT
     Z0640   7  77  64  607777 ..  607830 + -11.6  -2.57931   TTGGCGTGATATGAC GCGCCCGCGTCGCATCAGGC-GTCG GTGCA CGACTGCCGGATGCGGCGTAAACGC CTTATCCGGCCTACG
      ybbI   3  74 429  605686 ..  605698 +  -5.5  -4.67755   CGCCTGGGCGTGTTG                TGCGG CTT CTGCA                TTTTTAAATGCCTGT
      ushA   8  74 175  572534 ..  572545 +  -2.2  -5.24129   GGGGGCGTCGATAAT                CGTT GGCA GACG                 TTTTTTCTGCCCCAG
       gsk   7  84  18  567241 ..  567272 +  -8.6   -4.3586   TATCGTCGGTTCGTA      GGCCAGATAAGGCG TTCA CGCCGCATCTGGCA       TTTTGCTCTCAATGC
      aefA  12 100   7  555973 ..  556000 + -12.8  -5.19261   GTAGGGTAAGGACAA        TAAAGGGCGACA GTGA TGCCGCCCTTTA         TTTTTTACTCGCTTT
      ybaA   7  77 460  543553 ..  543571 +  -5.2  -5.02074   TAGTGATTGATCATT             TCACGCAG CAA TTGCGGGA             TTTTTTCCGAGGTGA
      ybaW   6  84 376  531243 ..  531269 +  -9.4  -4.21194   GGAGAAATCCGTTTC         GCAGACGCCG GTAATTA CGGCTTCTGC         TTTTACCTGATACGC
      yajQ   6  63 150  511379 ..  511412 +  -5.3  -4.14243   TGGCGAATTGCCTGT     TCAACATCAAAGCGA TTCG TCACTTTGCTGTCGA      TTTTCACATAAGCTG
      pgpA   9  87  62  501423 ..  501442 + -13.6  -3.08813   ATTTATAAATGAACA            GTGCCCCA ATTT TGGGGCAC             TCTGTTAAAGTAAAA
      yajD   3 100 147  495356 ..  495376 + -12.6  -4.30576   GTTAACAATCTGAAA            TGCCGGGA ATAAA TCCCGGCA            TTTTCATAATCAGAA
      yajF   9  64   6  473146 ..  473187 +  -7.9  -3.21924   ACAAGAGTAAAAAAC CCAGGCAATTGGCGCATCA TGCC TGATGCGACGCTTGCCGCG  TCTTATCAGGCCTAC
      yaiL   4  65  33  435544 ..  435558 +  -7.1   -3.4252   GCAGATGCCTGATGC               GACGC TATGC GCGTC               TTATCATGCCTACGG
      cynX   5  85  66  417990 ..  418014 + -12.9  -2.75822   TCACTGAATTTGTAG          GCCTGATAAGC GAA GCGTATCAGGC          AATTTTTATAATTTA
      yahA   4  76  88  385037 ..  385053 +  -3.7  -5.15634   ATCCCCGTTAATATG              CCATTTG GCG CAAATTG              TTTTTTAATCCACTG
     Z0397   2  44  95  373318 ..  373332 +  -4.2  -2.53125   CAACGCTTCCTTCCC               GCGAAT CAT ATCCGC               CATTTTCTCGCCAAT
      ykgF   1  56 439  366921 ..  366935 +  -5.6  -3.35073   GGTTCTTTTTTCCGC               CGCCGA GCG TGGGCG               TTCATTGAGCCTGCT
     Z0367   6  77 401  348163 ..  348174 +  -4.4  -5.08169   ATATAAATAACGAGT                TTGG TCAA CCAA                 TTTTTTGACATGTAT
      yagU   3  84  19  336033 ..  336051 +  -7.4  -4.91712   ATTGAATGATAAAAA             TGGCGC AAATACA GCGCCA             TTTTTATAGGTTAAA
     Z0348   4  70 337  330337 ..  330347 +  -6.8  -4.08767   CCCTGGACCATCCCA                 GCTC GTG GAGC                 TTTTGCAGACGTAAC
     Z0338   3  63 362  319907 ..  319917 +  -2.4  -4.50627   AAAGCTGCAGCAGTG                 CTGG CTG CCCG                 TTTGTTTGATAAGTC
     Z0331   9  74 288  315556 ..  315572 +  -7.3  -4.27617   TCGCGTCAAAAATGG              TGCATGA GAA TCATGCG              TTTTCATGCGCTATA
     Z0315   8  62 181  305984 ..  306007 +  -8.1  -2.99319   CTTCTGCCGCGTCTA          CTGCGGCAC TGTGTT GTGCCTCAG           TGTCTGTCACCCATT
      proA   9  72   7  299875 ..  299929 +  -8.4  -3.69437   CGTGCGTAAATAAAA CCGGGTGATGCAAAAGTAGCCGTTTG ATT CACAAGGCCATTGACGCATCGCCCGG TTAGTTTTAACCTTG
      yafJ   2  62   6  283068 ..  283083 +  -7.6  -3.21912   TGTAGTTTGATGCCA              GTTGTG GTTG CACAAC               TTCGTGGCTTAACGG
     Z0243  10  61 -11  241676 ..  241690 +  -4.3  -4.05004   AAAGACTTGGTGAGT               CGATT CCAGT AATCG               TTATTGTTATGCTGC
     Z0233   9  87   9  236109 ..  236129 + -10.4  -4.31766   GGCATAAATAAAAAA            GGCACCGG GGGAA TCGGTGCC            TTTCTATTATCTGGT
      cutF   5  67 132  219444 ..  219457 +  -8.1   -3.4252   CTCAACGCCTGATGC               GACGC TGGC GCGTC                TTATCATGCCTACAA
      yaeG   9  77 347  188167 ..  188181 +  -7.1  -4.40003   AAACTTAACGCTCTT               GGCGA AAAAC TCGCC               TTTGTCTTTCTGGAA
      yadR   5 100  12  181166 ..  181190 + -17.3  -3.41962   CTAATCTGTTGTTCA          TGTGCCGGATA AAC TATCCGGCACA          TCTTCTCTCTTCAAC
      yadD   7  61 224  152461 ..  152475 +    -5  -3.93583   CTGCGGCTGGGCAAA               TTCGTT CCT GACGAA               TTTGTCACTCGCTTG
      yacL   3  58 -34  139089 ..  139104 +  -4.6  -3.72576   ATTTTCTGCAGGTCG              TGGCGG CTTA CCGCAA               TTTCGTGCAGCAGAA
      guaC   2  90   9  118986 ..  119011 + -12.6  -3.32963   CCTGTAATCTTCCAA         CGCTGGTGTG GAGCAA CACGCCAGCG          TTATCCCATCCCACT
      mutT   5 100  -9  116039 ..  116070 +   -13  -3.53811   GCTTAAGCGTGTGTA      TGTCGGATAAGGCG TTCA CGCCGCATCCGACA       TTTGCACAAGATGCC
     Z0078   6  72  90   81331 ..   81346 +  -7.5  -4.11363   TCAGAATATGAAAGA              GGGGC TGGAAT GCCCC               TTCTTTAATCTTATT
      yabI   3  56 467   77429 ..   77445 +  -6.5  -3.10641   CGTGCATTTTCTCCT              GCTGTAC CGC GTTCAGC              TTCAATCCTGGATTA
     Z0065   2  82 350   64552 ..   64567 + -10.4  -4.03234   GGCAGAAACAAAAAA              TCCCCG GACT CGGGGA               TTTATGTACAAGAGG
     Z0057   3  53 350   55703 ..   55713 +  -2.4  -3.95378   CCAGCCCCCGCAATT                 CCGG TGA CCAG                 TTATTTGGCATATCG
     Z0040   7  84 142   39211 ..   39233 +  -8.4  -4.33165   TAGGCGTCACATCCG           TCGTCCCC TGCAAAC GGGGGCGA           TTTTCCTCCATTTGC
      nhaR   2  48   7   18295 ..   18321 +  -5.1  -2.62043   GTGCGTTAATCGGCA         GCTCCCCCA AAGTTAAGG TGGGGGAGA         TAGATTAGTTGTACA
      mogA   2  48  66    9976 ..    9990 +  -4.2  -3.13164   ATCGGCAGAACGGTG               CGACCA AAC TGCTCG               TTCAGTACTTCACCC
     Z0005  10  73 109    5656 ..    5687 +   -10  -3.06133   CTGCATGCTTTTGTA      GGCCGGATAAGGCG TTCA CGCCGCATCCGGCA       TTGACTACAAACTTA
     L7012   2  53 128    5302 ..    5312 -  -3.2  -3.78775   CTGGCGAGTACGAAA                 TCCG TTA CGAA                 CTTAATGGCCAGACT
     L7021  11  84 133   15161 ..   15174 -  -9.5  -4.18197   ACTCCGTATTCAAAA               GGGCC TGCG GGCCC                TTTACGCTCAGTGCC
     L7055   6  90 101   47832 ..   47854 -    -9  -4.56775   ATCCTGTCCGAAAAA           GTGCGTGCGC GAC GCGGACGCCC           GCCAAAAGATGAAGT
      tra6   3  55  81   53216 ..   53230 -  -3.6  -3.92542   GCGATGCTGAAACAA               TTATCC TGA GAATAA               ATGCTTTGGCCTTTA
     L7071   7  71 262   58015 ..   58028 -  -8.1  -3.80133   TATGTGGACAAAATA               CCTGG TTAC CCAGG                CCGTGCCGGCACGTT
     L7079   3  49 414   65148 ..   65169 -  -2.1  -3.58522   ACGATGAGCTGGAAA           CCGTCATGC AGCG GCTGGACGA            TGCCTTTGAATATGG
     L7083   3 100 -13   68938 ..   68961 - -15.2  -3.53012   CCGGTGGCGCTGAAA          GGGGCCGCGC TCAC GCGCCGCCCC           TTACATTACGCGGAC
     L7093   4  63  85   77217 ..   77237 -  -8.3   -2.5564   TATAACAGCAAAAGG            TCCCACAAG ACG CTCGTGGAA            TATATTTTAAAAGAG
     L7097   5 100 129   88186 ..   88213 -  -9.9  -4.99134   ATTTTAAAGTAAAAA        CCGTGACGG AAAGCCTGCG CCGTCACGG         ACTGAGGGCAAAAGC
     L7078   5 100 255   65680 ..   65723 + -19.6  -3.61175   AGGCTGACGCCTGCC GGAAGGGAAGCGGGCCACGC TGAC GCGTCGTCCGTTACCCTTCC TGTTTGTGATGTGTC
      redF   4  62 331   53555 ..   53568 +  -3.7  -4.26327   GTACTCCCTGTTGAT               GCCAG TAAT CCGGC                TTCTTTTAGTCGCTC
     L7057   9  64 237   49832 ..   49848 +  -4.4  -4.29227   TTTGCAGCGGTATGG              GGATCT TTAAT GGATCC              TTTGTTGATCATTCA
      espP   9  93 118   15262 ..   15279 +  -9.1  -5.00616   ACTGCGATGACTAAA             GCTGGCA GTAA TGCCGGC              TTTTTTACGGCCACA
     L7011   1  49 440    5809 ..    5819 +  -2.4  -3.62746   CTCCAGACGGCTCAT                 CGGC ACC GGCG                 GTTTTTTCAGGTAAG

SUMMARY

926 putative operon ends contain 4869 possible terminators.
Percent operon ends hit by terminators of confidence >= x:
	x	#>=x	hits>=x	%hits>=x
	100	269	229	224	24 %
	99	269	229	224	24
	98	269	229	224	24
	97	269	229	224	24
	96	269	229	224	24
	95	285	239	234	25
	94	285	239	234	25
	93	317	260	254	27
	92	317	260	254	27
	91	343	281	268	29
	90	359	292	279	30
	89	381	308	294	32
	88	384	311	297	32
	87	404	328	313	34
	86	435	350	331	36
	85	449	357	337	36
	84	466	372	348	38
	83	478	379	354	38
	82	492	390	364	39
	81	507	396	368	40
	80	539	419	380	41
	79	563	436	393	42
	78	578	449	400	43
	77	612	475	416	45
	76	636	492	428	46
	75	654	506	440	48
	74	693	539	460	50
	73	717	558	472	51
	72	745	575	486	52
	71	776	600	495	53
	70	810	629	509	55
	69	846	656	518	56
	68	894	695	540	58
	67	937	720	556	60
	66	1002	769	574	62
	65	1063	817	592	64
	64	1138	879	617	67
	63	1240	955	640	69
	62	1317	1008	661	71
	61	1396	1065	679	73
	60	1466	1115	697	75
	59	1601	1214	715	77
	58	1665	1267	730	79
	57	1791	1366	754	81
	56	1911	1449	768	83
	55	2056	1558	785	85
	54	2164	1642	798	86
	53	2296	1735	813	88
	52	2456	1822	829	90
	51	2565	1891	835	90
	50	2865	2098	845	91
	49	3001	2208	852	92
	48	3232	2371	867	94
	47	3389	2491	878	95
	46	3622	2648	886	96
	45	3868	2832	897	97
	44	4064	2957	900	97
	43	4218	3067	903	98
	42	4426	3219	906	98
	41	4574	3331	907	98
	40	4760	3478	908	98
	39	4869	3562	910	98
	38	4869	3562	910	98
	37	4869	3562	910	98
	36	4869	3562	910	98
	35	4869	3562	910	98
	34	4869	3562	910	98
	33	4869	3562	910	98
	32	4869	3562	910	98
	31	4869	3562	910	98
	30	4869	3562	910	98
	29	4869	3562	910	98
	28	4869	3562	910	98
	27	4869	3562	910	98
	26	4869	3562	910	98
	25	4869	3562	910	98
	24	4869	3562	910	98
	23	4869	3562	910	98
	22	4869	3562	910	98
	21	4869	3562	910	98
	20	4869	3562	910	98
	19	4869	3562	910	98
	18	4869	3562	910	98
	17	4869	3562	910	98
	16	4869	3562	910	98
	15	4869	3562	910	98
	14	4869	3562	910	98
	13	4869	3562	910	98
	12	4869	3562	910	98
	11	4869	3562	910	98
	10	4869	3562	910	98
	9	4869	3562	910	98
	8	4869	3562	910	98
	7	4869	3562	910	98
	6	4869	3562	910	98
	5	4869	3562	910	98
	4	4869	3562	910	98
	3	4869	3562	910	98
	2	4869	3562	910	98
	1	4869	3562	910	98
	0	4869	3562	910	98
