# Supplementary material for: Rapid, accurate, computational discovery of Rho-independent transcription terminators illuminates their relationship to DNA uptake
Source: Genome Biol. 2007 Feb 21;8(2):R22. doi: 10.1186/gb-2007-8-2-r22 (PMC1852404; doi:10.1186/gb-2007-8-2-r22)
Supplement: Additional data file 2 — As described in the text, the entire robust tail-to-tail region is searched; if the region is less than 500 nt, then the 500 nt downstream of the stop codon is searched (stopping if a gene start is encountered). In the case of ties, all terminators with the high score are output. [file gb-2007-8-2-r22-S2.zip › Escherichia_coli_O157H7.ttperf]

      mobA   7 100 291    1027 ..    1043 +  -3.7  -5.75342   TGGATAGAAGGTTTA              CGTTGAT CTT ATCAAAG              TTTTTTTTAAAGAAC
  pO157p23   6  90 101   24622 ..   24644 -    -9  -4.56775   ATCCTGTCCGAAAAA           GTGCGTGCGC GAC GCGGACGCCC           GCCAAAAGATGAAGT
  pO157p31   1  40 249   30477 ..   30487 -  -2.4  -2.75975   ATGCCTGAAAAAACT                 TCCC TTG GGGT                 TATCCACTTATCCAC
  pO157p48   3 100 -13   46363 ..   46386 - -15.2  -3.53012   CCGGTGGCGCTGAAA          GGGGCCGCGC TCAC GCGCCGCCCC           TTACATTACGCGGAC
  pO157p56   4  63  85   54656 ..   54676 -  -8.3   -2.5564   TATAACAGCAAAAGG            TCCCACAAG ACG CTCGTGGAA            TATATTTTAAAAGAG
     IS629   5 100 129   65625 ..   65652 -  -9.9  -4.99134   ATTTTAAAGTAAAAA        CCGTGACGG AAAGCCTGCG CCGTCACGG         ACTGAGGGCAAAAGC
  pO157p74   3  63  92   75960 ..   75970 -  -5.4  -3.91897   TTTCGCACGTATAAA                 CATC TTT GATG                 CCAGCGAGGTACAAC
 ECp088.2c   6  84 435   84676 ..   84689 -  -9.5  -4.18197   ACTCCGTATTCAAAA               GGGCC TGCG GGCCC                TTTACGCTCAGTGCC
  pO157p30   2  48 112   30126 ..   30138 +  -4.8  -2.64416   GCGAACGAGACAGTC                GGGA AAATC TCCC                ATTATCGTAGAGATC
  pO157p25   9  64 237   26622 ..   26638 +  -4.4  -4.29227   TTTGCAGCGGTATGG              GGATCT TTAAT GGATCC              TTTGTTGATCATTCA
   ECs0006   5  74 125    5556 ..    5575 -  -7.8  -4.13654   CCGCTAAATGACAAA            TGCCGGGT AACA ATCCGGCA             TTCAGCGCCTGATGC
   ECs0010   6 100  12    9916 ..    9933 - -12.7   -5.8187   TAGCGAATAAAAAAA             TCCCCCC GAGC GGGGGGA              TCTCAAGACAATTAG
   ECs0016  12 100  75   15327 ..   15344 - -12.7  -4.09739   CTAACCTCCCCAAAA             GCCTGCC CGTG GGCAGGC              CTGGGTAAAAATAGG
   ECs0019   5  53 440   17864 ..   17886 -  -6.2  -2.53164   CTACGCAGCAGGAAG           GCCTGTTCTC CGT GAGAATTGGC           GAATGTGGCGTGAGT
   ECs5362   6  56 347   38056 ..   38073 -  -2.5  -4.08948   GAAGGCGATAAAGAA             CGCGTGG TGGA CCTGGCG              GCAAAACTGCTGAAA
   ECs0054   9  90 436   54887 ..   54913 - -12.3  -3.36694   ATGCAGGCTTAAATA         TGAGCGCCACC CTTAC GGTTGCGCTCA         ATGCTGAACTTAAAA
   ECs0062   5 100 368   64212 ..   64251 - -25.3  -3.83226   AATGAGCCAGAATAA  GCTAAGGTTGAAGGGGC TGGAAC GCCCCTTCAACCTTAGC   AGTAGCGTGGGATGA
   ECs0062   5 100  53   64551 ..   64566 - -10.4  -5.72622   GGCAGAAACAAAAAA              TCCCCG GACT CGGGGA               TTTATGTACAAGAGG
   ECs0070   4  63  18   77019 ..   77030 -  -7.2  -3.30124   CCGTAGGTCGGATAA                GGCG TTCA CGCC                 GCATCCGACAGTGCA
   ECs0105  12  79  24  116082 ..  116114 -   -12  -2.53449   ACATTTGCACAAGAT      GCCTGATGCGACGC TGTCC GCGTCTTATCAGGC      CTACGTGCGGCATCA
   ECs0116   3  72   8  124631 ..  124659 - -10.2  -2.84325   TTGGTGTAAAGATTA        TTGCCCTCACCC TGTAC GGGTGAGGGCGT        AGAGAGATTAATGTG
   ECs0121   5  87  19  133744 ..  133760 -  -6.5  -5.26875   CCGGCAATTAAAAAA              GCGGC TAACCAC GCCGC              TTTTTTTACGCCTGT
   ECs0124   2 100   5  139128 ..  139155 - -17.8  -4.59982   GCAGAAGTAAATAAA        TCTGGCGGAGCC TGGG AGCTCCGCCAGA         GCCGTTAAACAGCTG
   ECs0135   5  48   7  150648 ..  150679 -  -5.1  -2.62263   ATTCGCTGGAGACGA      TGTC-GCGGCTGGT GAGTA ACCAGCCGCAGGGA      TAACAATCAAGCAAC
   ECs0158   2 100   7  177772 ..  177794 - -19.2  -4.63932   GAGCCGTTAATAAAA           TGCCTCGCCC GGT GGGCGAGGCA           AAATCATCACAACTT
   ECs0161   2  74 185  181001 ..  181015 -  -5.6  -4.68994   ATGACCATCGAAAAA               CAGGGC GTT GGCCTG               GTGGTTGATCCGATG
   ECs0167   1  52 305  187580 ..  187603 -  -4.4  -3.35813   TGGCAGGCCAACGAA          CTGGCGCGACC GCT GG-CGCGGCTG          AAAGCGATGGACAAT
   ECs0191   2  81   9  216979 ..  217013 - -12.1  -3.06796   GCTTAGTTTAGTGAA     GGCCGGATATGACGC ATTAA GCGTCGCATCCGGCG     AAAGTCAATCAGGAC
   ECs0195   6  71 -33  219528 ..  219544 -  -8.7  -3.51411   ACCGGGTCAAACCAA              CAAAGCG ACC CGCCTTG              ATATAAATCCCTGGC
   ECs0204   4 100  36  233231 ..  233260 -   -10  -5.47159   GCCGAAGATAAAAAA       GCGATCGCCGCA CTGGAT TGCAACGACCGC        CTGGTTAGCCCGGAA
   ECs0207   5 100  19  236108 ..  236128 -  -9.7  -5.72622   GGCATAAATAAAAAA            GGCACCG GGGGAAT CGGTGCC            TTTCTATTATCTGGT
   ECs0246   0 NONE
   ECs0251  11  76  11  283000 ..  283021 -  -8.7  -3.91084   TGACGGGCAATGAAA           CCTGGCAAA AGAT TATGCCAGG            CGAATGGCGCTTATT
   ECs0257   2  63  49  286184 ..  286195 -  -7.2  -3.30124   CCGTAGGCCGGATAA                GGCG TTCA CGCC                 GCATCCGGCAATTGT
   ECs0264   7 100  13  292102 ..  292133 - -17.3  -3.86776   TAATGAAGGATGAAA      CTGCCGGAAGGCG ATTAAA CGCCATCCGGCAG       CAAATCAAATAATTA
   ECs0268   6  75   7  296124 ..  296149 -  -9.1  -3.64822   ACGGCGTGAGTGAAA         TGTGCCGGATGC ATC ACATCCGGCA-A         TAATCATTAAAACTG
   ECs0272   0 NONE
   ECs0282   8  62 181  305783 ..  305806 -  -8.1  -2.99319   AATGGGTGACAGACA          CTGAGGCAC AACACA GTGCCGCAG           TAGACGCGGCAGAAG
   ECs0296   5  84  23  315636 ..  315654 -  -6.7  -5.08011   AAAAGGCGTAAAAAA             TCCCAGT ACTGG ACCGGGA             TTACGTGGGCTTTTT
   ECs0304   3 100  98  321892 ..  321926 - -15.8  -3.96216   TTTGCAGCGAAATAA     CTGACCTAAGACCGGC TGT GCCGGTCTTAAATCCG     CTACAGGAAATTATC
   ECs0309   2  51 415  326097 ..  326109 -  -4.9  -3.02364   AGCATTAATCACAGA                TGATT ACC AATCA                GACAGAAATGGTTAA
   ECs0313   4  54  14  330152 ..  330164 -  -2.6  -3.89346   CCCGGAGGTGAGAAA                GCGC TTTCC ACGC                CCGGCCGCAAGGATC
   ECs0331   7  77 428  348123 ..  348145 -  -4.8  -5.00616   CCTCGCTTTAAAAAA           GAGCGCACTT CGT AAGTGCCCTT           ATATAAATAACGAGT
   ECs0347   0 NONE
   ECs0366   3  62 374  385627 ..  385638 -  -7.2  -3.13722   CTGATTAATACAAAT                GCGC ACAC GCGC                 TTCTATGCCCTGCGA
   ECs0382   7  91 127  402217 ..  402238 -  -7.2  -5.31059   AGACCAATGAAAAAA           GCCCACAC AGGGGA GAGTGGGC            TGAAATGGGAAGCTA
   ECs0391   2  53 290  414255 ..  414276 -  -6.5  -2.67515   TGCAGGATTACAGCA           TTGCCGCCG GAAA CAGCGCCAA            CCTGATTATCCTGCC
   ECs0395   0 NONE
   ECs0410   4  68  16  435589 ..  435618 -  -9.9  -2.64155   TGCGGGCGAAATGTA       GGCGGATAAGGCG TTCA CGCCGCATCCGGC        AGTCGTGCACTATTA
   ECs0423   5  54 290  449454 ..  449465 -  -5.8  -3.22943   GAGAAAGAGAGCGAA                GCCT TGTT AGGC                 TTTTTATTCGCCCAT
   ECs0426   3  88  10  454863 ..  454899 - -11.8  -3.55866   CTATATCGAAATGAA   TAAAGGCAAACTGGTCG CTAT CAACC-GTTTGCCTTCA    GAGTATTAATCAGGA
   ECs0429  11  58 171  458615 ..  458633 -    -3  -4.27316   TTGCCGAAGCGAAAA             CGGGTAAA TCA CTCCCCCG             CGAAATGTTGCCTGG
      proC   6  91   9  464565 ..  464605 -  -9.9  -4.65182   TACAAAGCAAAGAAA GCCGGACGT-A-ACCG-CAC CGAA GTGGCGGCCTGACGTCCGGC GAAAGTCATCAGGAT
      rdgC   7  66 199  470975 ..  470995 -  -3.3  -4.63932   GAGTTGTTAACAAAA            CAATTTACC AGC GATAAATGG            GGGTTAGTGAATATT
   ECs0455   0 NONE
   ECs0464   7 100  10  495354 ..  495374 - -12.6  -3.72051   GTTAACAATCTGAAA            TGCCGGGA ATAAA TCCCGGCA            TTTTCATAATCAGAA
   ECs0472   9 100  97  501421 ..  501440 - -13.6  -3.38317   ATTTATAAATGAACA            GTGCCCCA ATTT TGGGGCAC             TCTGTTAAAGTAAAA
   ECs0498   3  49 426  530473 ..  530490 -    -2  -3.64822   ATTGCGCTATGCAAA             CACAAA TCAAAG TTCGTG              GATATCATCTCGACG
   ECs0498   3  49 353  530553 ..  530563 -  -2.4  -3.62522   GAATTTCTCGAAGAA                 GCCC GCT GGGA                 TGGGTTGGAAAATAG
   ECs0506   2  93   6  540332 ..  540358 -  -9.5  -5.07053   AAGCACTGCAAAAAA        CAGCCGGACGGT TTTC ACC-TCCGGCTA         TTTTTTTAATTGTGA
   ECs0519   6 100   5  555970 ..  555997 -   -15  -3.51825   GTAGGGTAAGGACAA        TAAAGGGCGACA GTGA TGCCGCCCTTTA         TTTTTTACTCGCTTT
   ECs0529   4  62  35  564737 ..  564770 -  -6.1  -3.66995   GGGAAAAAATATGAA     TATATTCCGGCGC TTAATGCC ACACCGGAACATA      TCGAAATGATGGCTA
   ECs0546   4  63  81  605639 ..  605686 -  -5.4  -3.96216   CCCCGACTGAAATAA GCCTTCCTGGATTTCGTTGTTA ACAT TCACAGCGTGAACCAGGGAGGC TAATAATACTACTTG
   ECs0555  12 100  35  611158 ..  611187 - -14.4  -3.27992   AATTGAAGAAGAAAT       GATGCGATGCCG GATGCG CAGCATCGCATC        CGGCGTTGTGGTTCA
   ECs0563   4  78 187  622036 ..  622051 -  -6.2  -4.67048   CTATCTGAAAATAAA              TAATCC TTCC GGATTA               AAATAAATTCTTGCC
   ECs0577   8 100  43  635707 ..  635726 - -13.6  -5.41143   TATGTTGCAAAAAAA            GCCACGGT ATAA ACCGTGGC             AAAATCCAACATAGC
   ECs0584   7  66 328  643636 ..  643651 -  -4.6  -4.34402   TGCGGTATATGAAAA              CTGGGG AATG CCGCAG               CAACGTGCCATTCGC
   ECs0597   2  54  -8  656301 ..  656315 -  -4.4  -3.54743   TATGATCAATTATAA               TTAATA TTA TATTAA               TTCGTATAATTTGGC
   ECs0615   6  68   8  685894 ..  685924 -  -9.7  -2.50345   ATCCGACAAAACGAT       GTCCGCTCTCATC CATTC GATGAGAGCGGTT       TTTTTAATTACTGCT
   ECs0622   6  73 337  690747 ..  690778 -  -8.9  -3.45571   GTCTGGAAAGATGAA     GCCCCAGGA--GATA TTTC TATCAATCCTGGGGC      TGCCACTCCGAGCCC
   ECs0627   3  62  12  701016 ..  701028 -  -7.7  -2.98789   ATCCAGAAAACAGGA                TGCCA TGA TGGCA                GACCACTTAGTTTAA
   ECs0638   6  63 250  713597 ..  713608 -  -7.2  -3.30124   TTGTAGGCCGGATAA                GGCG TTCA CGCC                 GCATCCGGCACTCTT
   ECs0646   9 100  21  722746 ..  722772 -   -18   -4.7373   TTATGGCATTAAAAA         GCCCTGCCGGGA TGT TCCAGGCAGGGC         GGCATAAATACTTTT
      ccrB   8  86  14  738880 ..  738896 -  -9.4  -4.36729   AGCAAGAATTCAAAA              CCCGCT TAATC AGCGGG              TTTTTTTTGGTCTTT
   ECs0666   5 100  37  740553 ..  740570 - -11.3  -5.36441   GTTCGATACAAAAAA             CCCGCTT CAAA AAGCGGG              TTTTTTATCAGACAG
   ECs0685   1  53 311  759891 ..  759901 -    -4  -3.58905   ACGCGTGATACAGAA                 CATA CCT TATG                 GCCATTATATCTAGT
      asnB   3 100  12  777641 ..  777664 - -15.3  -3.85389   CCTCAATAACTGAAA          CAGCCCCGG ATTTCA CCGGGGCTG           TTTCGCATTTCTTAC
       fur   9 100  20  790187 ..  790204 - -11.3  -5.24129   CCCTTGCATAAAAAA             GCCAACC CGCA GGTTGGC              TTTTCTCGTTCAGAC
   ECs0720   5 100  18  795242 ..  795261 -  -9.2  -5.39905   ATTAAATAAGAAAAA            GGGCGGTC GCAA GATCGCCC             TTTTTTACTTTGCTT
   ECs0734   4  77  12  817668 ..  817709 - -10.2  -3.46936   AAATTGCAGGAAATA CGTAGGCCTGATAAGACGC GTCAA GCGTCGCATCAGGCAT-CG GTGCTGGCCTATTAA
   ECs0740   1  47 212  823147 ..  823157 -  -2.4  -3.53019   TCATAAAGCGAAAGA                 CCTC AAT GCGG                 CGCAACTGGATGCAC
   ECs0756   7 100   4  843089 ..  843115 - -19.5  -3.14487   CAGGAGATGTAAAAC         CTGCGCCTGGC GGGAT GCCAGGCGCAG         TTATTACCAGTCGAT
   ECs0780   2  74   8  867712 ..  867738 - -10.1  -3.14051   GGATGTGGATCAATA         GCGCACGCGAA AGAGG CTCACGCGCGC         TGTCCCATTAATGGT
   ECs0794   5  74 -12  881478 ..  881498 -  -9.7   -3.2964   AAAGTGTGTCGATAA            CCGCCTGAT TAA ATCAGGTGG            CTATAAATGAACTGG
   ECs0800   1  63  26  889741 ..  889752 -  -7.2  -3.30124   CCGTAGGCCGGATAA                GGCG TTTA CGCC                 GCATCCGGCAAATAG
   ECs0814   1  41 406  897466 ..  897484 -    -3  -2.73441   TACGAGTTTGGAAAG             CCAGTTGA TCA TCAGCAGG             TAATCTGGAACCGCG
   ECs0851   6 100 252  929514 ..  929547 - -11.1  -5.24129   GTGTTTGACAAAAAA     TTAGCGCAAGAAGAC AAAA ATCACCTTGCGCTAA      TGCTCTGTTACAGGT
   ECs0858   8  74  45  938004 ..  938059 -   -11  -2.78868   CAATACATTGAATTA GCGCGGTTTGTAGGCCGGATAAGGCG TTCA CGCCGCATCCGTCATAAACAACGCGC ACTTTGTCTTCATTA
   ECs0866   0 NONE
   ECs0880   6 100 201  961883 ..  961904 - -13.7  -5.81412   GCCAGCTAAAAAAAA           GCCCGTCCA GTGG CGGACGGGC            AAACAAGGGTAACAT
   ECs0896   3 100  21  979090 ..  979108 -  -8.8  -5.63517   CTGGCAAATAAAAAA             GGCGGATT ATG AGTCCGCC             TTTGTTTTACGTTTT
   ECs5399   7  72 286 1000761 .. 1000781 -  -7.6  -3.91402   GTAGATAAAGGTAAA           GTCTACCGC TTCG GCGGT-GAC            GAATTTGCGGTGATT
   ECs0918   4  69 351 1004776 .. 1004791 -  -2.4  -4.92239   GCAAAAAGGCAAAAA              CTACGG CTGG CCGCTG               GCAACCTGGGGAATC
   ECs0943   4 100   7 1028399 .. 1028434 - -17.7  -2.63257   AGCGTAGAGAAGTGA    TTTTGCCGGAGTGGG TGTTCG CCCACTCCGGCAAAT     GAATAATTATTGCGG
   ECs0951   3  44  30 1035413 .. 1035432 -  -3.4  -2.90218   GGACCAAAAAGCAAT            CCAGCGGT ATAT ACCTCAGG             CGCAAGATGGGGAAG
   ECs0954   5  55  26 1036809 .. 1036826 -  -3.3  -3.92641   AAGCGGATGCAGAAA             CTCAGGC GATT GCCGAAG              CGTTGCTGGAGAAAT
   ECs0966   2 100  37 1053384 .. 1053404 - -12.6  -4.96848   TTTTTGAGATAAAAA            TGCCAGCC GATCG GGCTGGCA            TTTTGCCTTTAGGAT
   ECs0969   2 100 355 1056928 .. 1056947 -   -10  -5.82388   AAATGCGAAAAAAAA            GCCCGTAC TTTC GTACGAGC             TCTTCTTTAAATATG
   ECs0969   2 100  43 1057243 .. 1057259 - -10.1  -5.56263   ATCACAAAATAAAAA              GGCCGGT TAA ACCGACC              TTTTACTCGTTCTTT
   ECs0982   1  79   8 1076019 .. 1076036 -  -9.8  -3.77722   GCTAATCAGTAACAA             CCGGGG TTTCGG CCCCGG              TTCTCTTTTATTTCT
   ECs0985   2 100  13 1079947 .. 1079970 - -13.2   -5.4505   GCGCGGAATAAAAAA          GCGGCAACTC AATA AAGTTGCCGC           TTTACGGGGAAATTA
   ECs1003   5  55 236 1102018 .. 1102028 -  -6.8  -2.61873   AGCATGTTGAAAGAT                 TCGC GCA GCGA                 TCAGTTACTGGCGAT
   ECs1011   4 100  18 1113955 .. 1113972 - -12.7   -5.4251   GGCACACATAAAAAA             GCCCGCT TTTC AGCGGGC              TTCATTGTTTTTAAC
   ECs1031   4  53 108 1135825 .. 1135854 -  -6.3  -2.57881   GAATCTGGCGAGAAT       GCCGCGCTATGCC TGCT GGCACAACCCTGC        GTTGTTATTGCGGGT
   ECs1038   3 100  32 1145375 .. 1145391 - -13.7  -4.85782   CTCTTTAAAAAGAAA              CCTCCGC ATT GCGGAGG              TTTCGCCTTTTGATA
   ECs1063   7  57  38 1166436 .. 1166453 -    -2  -4.25283   AGTTCGGGAGGAAAA             GGCT-CT CCATC AGCAGCC             ATCATTGAGTATGTG
   ECs1072   4  69  46 1169276 .. 1169313 -  -8.6  -3.36766   GATACATAAAGCTAA  TGCGCTG--CTCTGGC GTTTGTCA GCCAGAGAACAGCGCA   AGGAAACCAGAATAA
   ECs1077   6  45 325 1172971 .. 1172985 -  -4.2   -2.8165   TAGTGAAAATAACAT               GAAACC TTT GGATTC               TGGTGTTTCAGTGGA
   ECs1077   6  45 137 1173163 .. 1173173 -    -4  -2.76456   AAATGGATGTAATTA                 TTAG TAT CTAA                 AAAATAGTATTTTTG
   ECs1077   6  45 -27 1173324 .. 1173337 -  -3.9  -2.75343   GTTATATGCTGAAAT               GAATA ATGC TATTC                CAGAGTGCAGCAGAG
   ECs1091  11  78  42 1183306 .. 1183322 -  -5.8  -5.02502   TATATGACACAAAAA              GCGACC ACTAA AGTCGC              TTTTTCTTATGGTAA
   ECs1120   5 100   8 1202647 .. 1202668 - -14.5  -4.24342   GTCCTGAGGAATAAA           GGTAAGGGG CCCG CCCCTTACC            TGACTGATTATTGAA
   ECs1126   4  86  91 1209144 .. 1209160 -  -9.4  -4.39426   GACAGCTTCACAAAA              CCGGAG TCCGG CTCCGG              TTTTTTGTTGGTTAG
   ECs1137   8 100  85 1221053 .. 1221076 -   -14  -5.31456   GTAATGTATAAAAAA          GAGCATTCAG CTAC CTGAATGCTC           TGAGGCTGATGACAA
   ECs1147   9  70 394 1230232 .. 1230248 -  -9.4  -2.95962   CACAAAATAATATCA              GGCTCC CTTGT GGAGCC              TTTTTTATATCTGTC
   ECs1154  10  65 -53 1240924 .. 1240958 -  -8.4  -2.95896   GGATGAGCTACAAAC     CGGGAAAGCCGCTGGC GCA GCAGGCGGTTTTCCTG     CTTCAGGTGCGCAAT
   ECs1208   3  51 278 1270113 .. 1270125 -  -4.8  -3.06569   GGAAGCCGGTAAAAG                CAGC TGGGT GCTG                GAGTACGCCGCGGGC
   ECs1208   3  51  25 1270360 .. 1270378 -    -3  -3.70068   TACCACAATGCGAAA             GTGAACCG CCC CGGTTTTC             CTGGAGAGTGTTTTA
   ECs1217  13 100   7 1274858 .. 1274883 - -16.3  -2.90212   TGAGCAGTGCAGATA         GAGTTGCCCAT ATCG ATGGGCAACTC          ATGCAATTATTGTGA
   ECs1231   1 100 180 1287009 .. 1287025 - -13.7  -4.84761   ACAGCTTCACAAAAA              CCGGAGC CCG GCTCCGG              TTTTTGTTGTCATGT
   ECs1244   5  93  19 1304778 .. 1304794 -  -9.4  -4.91194   ATAACAAACAGAAAA              CCCGTC AGTAA GACGGG              CTTAGCAAGCTGGGA
   ECs1262   3  62 217 1321547 .. 1321565 -  -6.6  -3.53091   AGTTTGCTGGGTAAA             GCACCGTC AGC GGCGATGC             AAAAACGCTTTGCCG
   ECs1267   7  67  65 1328959 .. 1328992 -  -8.9  -2.93623   GTTCGGAAAAGAGGA     TTGCGTACGTTCGGCA CTT TGCC-AACGTACGCTG     CATGCATACAGTTAA
   ECs1273   6  47 297 1338685 .. 1338698 -  -3.8  -3.00215   AAAGCTTTATAGACA               CGCT CACTAC AGCG                GAAGACGAAACGCCT
   ECs1300   3  67  34 1371965 .. 1371985 -  -8.3  -3.14051   GTATTTTGATTAACA            GGGGATTAC TTA ACAATCCCC            TTTTTATAAAAAATA
   ECs1307   0 NONE
   ECs1328   6  61 448 1395163 .. 1395190 -    -2  -4.58466   GGCAGAAGGAGAAAA        GATCCCGCGTA AAGGCGG TCCG-GGGATC        ACCAAATCCGACTTC
   ECs1332   4 100 296 1397472 .. 1397488 - -12.3  -5.52384   GGGGCACCAAAAAAA              GCCCCAT AAA ATGGGGC              TGAAGATTCTGTAAG
   ECs1340   5  74 -25 1403594 .. 1403625 -  -7.5    -4.258   GTACTCACCAATAAA     TAAGCGTCAATACGG TGCT CCGT-T-GACGCTTA      CTCTTTCTCCGCTGA
   ECs1359   2  45 468 1417424 .. 1417444 -  -3.3  -3.10522   AGCCTAGGGAACATA            TATAAACGC TGC GCATTAATA            ATAATCAAAAATCAG
   ECs1373   7  68  84 1428028 .. 1428039 -  -5.8  -4.13014   GTCATACGCGTAAAA                CAGC CAGC GCTG                 ACGTGATTTAGCACC
   ECs5415   4  63 110 1431021 .. 1431045 -  -4.9   -4.0371   CAGCTTTTATATAAA          CGTTTCCAGGG ATG CGCTGAACACG          GCATACAGTGAACAC
   ECs1394   2  66 348 1442025 .. 1442047 -  -8.4  -3.05844   TCCGTCACGGTAACA           TGACGCTGGA AAA TCCATCGCCA           GAGCTGCTCACGCTG
   ECs1400   7  72 264 1451288 .. 1451304 - -10.1  -2.89191   TTACATCGGCACATA              CCGACGC CTG GCGTCAG              CAGGGCTATGAAGAC
   ECs1414   7  93  51 1459922 .. 1459940 - -10.3  -5.00388   GAAATCAAAAATAAA             GCGTGAG GGGCA CTCACGC             TTTCGCTTAAACAGT
      mdoC   7 100  55 1466847 .. 1466871 - -15.7  -4.61482   GTTCTCAAAAAAGAA          CCCGCTACCAG TTT CTGGAAGCGGG          TTATGGTCAGACTGG
   ECs1429   4  93 252 1472678 .. 1472696 - -10.3  -5.11063   ACGAGCCAATAAAAA             TACCGGC GTTAT GCCGGTA             TTTTTTTACGGAAGA
   ECs1448   3  93   8 1488526 .. 1488550 - -15.7   -2.6563   CGGTGTAACAATGCA          TTCCGGCCTGC AGT GCAGGCCGGAG          ATAATCTTCAGATCG
   ECs1462   6 100  21 1500248 .. 1500267 - -11.4  -5.69793   AGATGAAATAAAAAA            GCCCTGGC AGTT ACCAGGGC             TTGATTACTTGAGCT
       maf   6  87  16 1505037 .. 1505090 - -14.5  -2.62653   TGATAATGGGATAAG GCGTTTACGCCGCATCAGGCCGCCA GCAC CGATTGCCGGATGCGACGTAACCGC ATCCGGCGCAAAAAA
   ECs1480   3  86  18 1518422 .. 1518439 - -12.7  -3.25823   CGTTGGGGAGACTAA             GGCAGCC AGAT GGCTGCC              TTTTTTACAGGTGTT
   ECs1489   7  58 433 1526868 .. 1526891 -    -3  -4.17491   AGGAAACGGTTAAAA          CACCGCGTCA GGAG TGTCGCAACG           TCACAGTGACCCATC
      potD   6 100  10 1539591 .. 1539612 - -13.7  -5.26875   TTGCTAACTAAAAAA           CGGGCGGTA ATAC CACCGCCCG            CTTGCTGAATTAACG
   ECs1526   3  64 181 1554250 .. 1554260 -    -4  -4.32649   ACCGGAAAAAGGAAA                 GTTT GAG AAAC                 GCGATCTGGCACAGG
   ECs1539   2  48 113 1561112 .. 1561128 -  -3.8  -3.14132   CTTTTTTTTGAGTAA              GTTATA TTAAT TATAAC              AAATAATTTTCTGTG
   ECs1556   4  49 241 1576160 .. 1576172 -  -4.7  -3.01712   TTTGTGCTGGCAACA                CCGAC GGA GACGG                ACGGAGCGCTGTTTC
   ECs1564   3  59 327 1585701 .. 1585719 -  -4.4  -3.93061   AGCCCAAAAGGTAAA             CGATCCGC ATG GCAGTCCG             TCGGAAAGCTGCTGC
   ECs5420  12 100 327 1596687 .. 1596707 - -11.8  -5.64274   TCAGGTATAAAAAAA            GCGGCCCC GAAAT GGAGCCGC            CTTTCTGAACAGATA
   ECs1585   3  48 -18 1600595 .. 1600609 -  -3.5  -3.40163   GATGATGAAGATTAA               TCCCC TGTGT GAGGA               AAAAAATTGCGGGTT
   ECs1601   7  69 412 1609616 .. 1609629 -  -2.4  -4.96848   CGGGGCACAGAAAAA               CAAC GAATAT GTTG                TTTTTGGGAATGGTC
   ECs1625  10 100   7 1627816 .. 1627841 - -17.7  -2.90212   TGAGCAGTGCAGATA         GAGCTGCCCAT ATCG ATGGGCAGCTC          ATGCAATTATTGTGA
   ECs1652   6  91 284 1652831 .. 1652847 -  -2.1  -5.80003   GGAAGAAACAAAAAA              CAGCCTG ATG CAGGTAG              CCAGTGAGCATATTG
   ECs1662   5 100  21 1659450 .. 1659485 - -17.8  -3.38068   ACAAAAATATGAATA    TGCTCCCAATGCAATA TATG TTTTGCATTGGGAGCA     AATAGCGGAATATTT
   ECs1668   6 100  26 1665715 .. 1665740 - -16.3  -3.44902   AGAGGGATGAAAAAC         TCAAGGCAGAG ATAA CTCTGCCTTGA          AGATAAATGCGCTTT
   ECs1677   2  61  75 1670854 .. 1670894 -    -7  -3.28791   AGCGCTCTGTCATAA  TGAGAGTTACCCGATA CCTTATTAT CAACAGGTAACTCTCA  ATCTTTAAAAAACGT
   ECs1680   3 100   9 1673960 .. 1673977 - -12.7  -5.14965   AGCGGCAGGAAAAAA             GCGCTCC CGCA GGAGCGC              CGAATGGATTAGCGA
   ECs1686   4  55 329 1681520 .. 1681533 -  -2.3  -4.04482   GGTTGCAAAAAAAAT               CATCC ATCC GGCTG                GTCAGCAACTGTAGT
   ECs1721   4  55   9 1716054 .. 1716082 -  -6.7  -2.67209   CAGGAATTTATATTA        TCTCCCCCGGT TTCCGTC ATCGGAGGAGA        TATAACTGTCAGGCA
   ECs1724   3  50 405 1718167 .. 1718186 -  -5.7  -2.80816   GGCGGACGTACCACA            GGC-GTCG CCTAT CGACTGCC            AGAAGAGACGCTGGA
   ECs1734   3  57 -21 1732835 .. 1732848 -  -3.9  -4.00042   CTGGCGATTAAAGAA               TAATC GTCC GATTA                CCGTAAACAAAGACG
   ECs1739  10 100  28 1737510 .. 1737526 - -13.7  -5.55769   CCGGACAATAAAAAA              TCCCGCC GAT GGCGGGA              TTTTAAGCAAGTGCA
   ECs1748   3 100  24 1749622 .. 1749641 - -13.6  -5.19879   CTTTAAACACAAAAA            GGGCTGAC AGCT GTCAGCCC             TTTTTCACGCCGAAA
   ECs1788   7 100 133 1779518 .. 1779540 -    -7   -5.7946   TGTTCAATAAAAAAA           CTGCCGTG TTGGAGT CACAGCAG           TAATGTACTGATTGG
   ECs1812   3  64  50 1801474 .. 1801491 -  -4.3  -4.26475   ATTTTAGAAAAAATA             TATTAAT CCTT ATTAATA              ATAGCTGCCATCCAT
   ECs1818   4  80 235 1806936 .. 1806970 -  -4.3  -5.31275   TTTTATGATAAAAAA     TTAGTGCAAGAAGAC AAAGA ATCGCCTTGCGCTAA     TGCTCTGAAACAGGT
   ECs1842   4  66  11 1828443 .. 1828463 -    -9  -2.60244   CGGTTAATCAACGTA            TGCCGGAC GTCAT ATCCGGCA            TTTTTACAGATTAGT
      ribA   9  79  23 1839220 .. 1839254 - -11.6  -2.98947   TTGAAGTAACAAGTA     TTTGCTTGCCGG TTATTTTGCTT CCGGCAAGCAAA     TTAATTACACAATGC
   ECs1856   7 100  98 1843699 .. 1843718 - -13.6   -5.0916   CGGTTAACATAAAAA            GCCACGGA TATA TCCGTGGC             TTTCGAATATTTTAC
   ECs1867   6 100  10 1859716 .. 1859751 -   -17   -3.3352   CAAAAGTAATGAATA    CCTCATCCTGA-GGGGG GTT CCCCTGTCAGGATGAGG    TGCAGAACACTAACG
   ECs1880   9  77 354 1874377 .. 1874400 -  -5.2  -4.88918   TGATGCCAAAGAAAA          CGTTCCGGCCA TCG CGGC-GGTACG          TGGTCTGGGCTCGAT
   ECs1899   3 100  18 1890719 .. 1890760 - -12.3  -3.92373   TATCCGATCTATAAA TGTAGGCCGGATAAGATGC GCCA GCATCGCATCCGGCATTCA  GGCAAGGTCGCTGGT
       tpx   8 100   8 1896085 .. 1896111 - -19.6  -3.06737   GAGTAAGCGCGAATA         TGCCTGATGGTG CAA CACCATCAGGCA         TATTAACTTATGCTT
   ECs1912   4  52  98 1904133 .. 1904151 -  -3.9   -3.5394   AAACCGTGGCTGAAA             GGTTATC CCATT AATAACC             CTGAGGATGTGGCGT
   ECs1925   4  48 472 1915550 .. 1915563 -  -3.1  -3.35867   CCAACGCGTAACCAA               CG-TGC GCC GCAGCG               TATCGACACGCTGCA
   ECs1928   7  89  11 1920451 .. 1920474 - -14.6  -2.66316   GCCTCCATTAGAGTA          GCCCGATACG TTTG CGCATCGGGC           GCTATCCGAGTTATT
   ECs1954   4  56   7 1936066 .. 1936101 -    -7  -2.95307   GAATATATATTAAAG    GGGCTGTAC-AATTTAT TAA ATAAAAGAGTACAGCCC    GAATATTTAAACCAT
   ECs1967   7 100 133 1946816 .. 1946838 -    -7   -5.7946   TGTTCAATAAAAAAA           CTGCCGTG TTGGAGT CACAGCAG           TAATGTACTGATTGG
   ECs1989   5 100   8 1963508 .. 1963529 - -14.5  -4.24342   GTCCTGAGGAATAAA           GGTAAGGGG CCCG CCCCTTACC            TGACTGATTATTGAA
   ECs1997   4 100   8 1972681 .. 1972700 - -10.7  -4.95957   GAAATGAATCAAAAA            GCCCGCA GCAATG TGCGGGC             GTTAGTGTCAGCGCA
      acpD   2  46 388 1997685 .. 1997697 -  -4.1  -2.94099   CGTTTCCACGACATA                TTCCG GCA CAGAA                TGCGGTTCTGGATGT
   ECs2022   9 100   9 2007191 .. 2007212 -   -13  -3.43853   TTAATGAGTGAAAGA           GGCGGAGG TTTTTT CCTCCGCC            TGTGCGCGTCAGAGT
   ECs2025   6  64 424 2009027 .. 2009047 -  -8.5  -2.79133   GAAGCGCCTATTATA            TTTATTTGT ATG ACAAATAAA            ACCATAATCCTTGCC
   ECs2033   5  90  90 2016860 .. 2016888 - -12.5  -3.28791   ATGTCGGGTGGACAA        TCCGCAAAGCAAC CAG GTCGCTTTGCGCA        ATGGTTTTATCCTTG
   ECs2038   7  57 352 2020277 .. 2020319 -  -2.4  -4.15998   ACCGAAATGAAAGAA GCGATAGCGCAGCGTAAACC ACT GGTTACCACCGCGGGGCCGC GTAGTCTGATTTTCC
   ECs2038   7  57 234 2020425 .. 2020437 -  -4.8  -3.64703   TTGCGGGGACGCAAA                TGGC TACAG GCCA                CCGTACCATGGATAC
   ECs2040   4  60   6 2024552 .. 2024591 -  -7.8  -2.79831   TGAATCTGCATGATA  TTGCCTGCCGGGTAAGGCG TTA CGCCGCATCCGGCAT-CAA  ACGACTCAACGTTGT
   ECs2051   5  72 -31 2033654 .. 2033676 -  -9.8  -3.13504   CTGTGATTAAAATGA           GCGTCTGGCT ACC AACCAGGCGC           CAACCACAAGTAAAA
   ECs2055   6  91  10 2036697 .. 2036716 - -11.4  -4.06903   AATCGTTAAAGTAAA            TGCCCGGC AAAT ACCGGGCA             TCAAGGTAATTACTC
   ECs2065   7  91 164 2052342 .. 2052355 -  -8.1  -5.31855   GACGAACAACAAAAA               GCAGC ACTT GCTGC                AGATATTACCGACGT
   ECs2081   7  70 183 2073439 .. 2073458 -  -6.4  -4.19506   ACTTTAAGCTGAAAA            TGGCGC TGTAAAAG GCGCCA             TTTTCATATTGTAGA
   ECs2127   4  61  69 2131948 .. 2131961 -  -6.7  -3.37487   TCAGATGCTGAAAGA               GCAGT ATCC ACTGC                AAGAGAACGGACAGA
   ECs2136   5  77   5 2142637 .. 2142650 -  -9.5   -3.6707   ACGCAATAGTTGAAA               GGCCC ATTC GGGCC                TTTTTTAATGATTCG
   ECs2140   8  62 260 2144378 .. 2144390 -  -7.7  -3.08522   CAGCTAGTTGAAAAC                GTGAC AAC GTCAC                TGAGGCAATTATGAA
   ECs2151   2  66 108 2155232 .. 2155242 -  -6.8  -3.73224   TGACCGCTGAGCAAA                 TCCG CCG CGGA                 AAAACCGTAGTTGTT
   ECs2212   7  71 451 2200429 .. 2200446 -  -4.9  -4.55295   GCGTCTATAAATAAA             CACGACTC AGA GAGT-GTG             GCAAATAAAATTGCA
   ECs2219   3  45 428 2203837 .. 2203849 -  -2.6  -3.15078   TCAGAAAATAATAAT                GCGC AGGTA ACGC                TGTTAAATACACAGT
   ECs2226   3  52  45 2209445 .. 2209460 -  -4.6  -3.30908   CAGTAAATATCAATA              CGGTTC TGGC GAGCCG               CTTACGATGCATGAG
   ECs2288   5  59 409 2254723 .. 2254741 -  -8.2  -2.57132   TTTGGTGTTGATAAC             GGTTACCT GGC AGATAACC             CGTTTAAGGGGATCT
   ECs2291   3  65 273 2256255 .. 2256277 -  -8.4  -2.89565   AATTTCAGATAATTA           TCTCCCCGGA GTA TCAGGGGAAA           GGTCTGGCAACCCGT
      bioD   2 100  44 2266258 .. 2266282 - -15.8  -2.93585   TGATATGTGAAATGA          CCGGGGAGTA TCAGC TACTCCCCGG          TTTATTGATTGCCTG
   ECs2305   5 100   7 2272591 .. 2272614 - -15.3  -3.65722   AAAATAATGTTCAAA          CGCTGCCCG ACAGCG CGGGCAGCG           TCTTCATCAGGCAAG
   ECs2313   7  78  63 2281413 .. 2281433 -  -8.3  -4.06419   CCTGGCGAGAAAGAA            GTGATCGAC CTG GTCGATTAC            TTACTTACCAGTTGC
      fumC   4  55  64 2284899 .. 2284922 -    -6  -2.91144   TGAGTTGTTAAATTA          CGATGCCG-AC AAT GTGCAGCACCG          TTATAAACCTCAGGC
   ECs2323   6  57 438 2292061 .. 2292071 -  -5.4  -3.53189   AACGGAATACGATAA                 GGTA AGC TACC                 ATAACTATAATCCGT
   ECs2332   6 100   5 2302870 .. 2302894 - -17.3   -5.1963   GCGAAGTAACAAAAA          TGGATGGTGCA AAT TGCACCATCCA          TTTTTCATGCAAGGC
   ECs2345   7  70 359 2314384 .. 2314394 -  -5.4  -4.36914   TTTCCCGCTATAAAA                 CCAT CGA ATGG                 CTGAATTACATCGCC
   ECs2355   9  70  72 2323765 .. 2323788 - -10.2  -2.52516   CCCGCCATCATCAAC          CTGCCGCCCG TGAG CTGGCGGCAA           TTGTCTGGCGGCTGT
   ECs2363   7  93  15 2333438 .. 2333465 - -15.7  -3.09116   GGGATAGAGAAAGGA        CTGACGGATGC CCGTTC GCATCCGTCAG         TATTGCAGGACGGAT
   ECs2366   5  64   6 2335793 .. 2335826 -  -8.1  -3.14564   GCACGTTGTCAGCAA     CTGTAACGCAGAAGG TTAT CCTTCTGCGTTTTTG      TTTAATTAGCTGTTA
   ECs2371   3  52  24 2342274 .. 2342288 -  -4.2  -3.53224   GAGTCGCTCGCTAAA               GGCTAT TCT ATCGCC               CCCTCTCCGGGGGCG
   ECs2376   4  73 206 2348235 .. 2348252 -  -4.9   -4.6391   AACAATTACAGAAAA             CAGGGGAT GAA ATCCC-TG             ATGTTGGTGAAGATT
   ECs2385   4 100  23 2357391 .. 2357409 - -14.6  -4.74103   CTGTGAAGTGAAAAA             TGGCGCAC ATT GTGCGCCA             TTTTTTTGTCTGCTA
   ECs2403   8  68  -2 2378059 .. 2378106 -    -5  -4.36554   GACTATCAGAACAAA TAATCTGCAGGCGGCGCAGCTT CTTAAC AAACTGCGCCGCCAG-AT-TTA TCCGGCAAGACTTAC
   ECs2409   6 100   9 2384417 .. 2384439 - -14.8  -4.08706   CGGGGATCACATAAA           CCCGGCGACA AAA CGCCGCCGGG           GATTTATTTTATTTC
   ECs2413   4  48 125 2389380 .. 2389397 -  -2.6  -3.51825   GGATGCCAATCACAA             GACCGC TTCCCC GCAGCC              TATTCGGCGAATTTC
   ECs2432   7  74   7 2408388 .. 2408404 - -10.8  -2.79273   TGGGTTGAAGATAAT              GGCCGC TCCGT GCGGCC              TTTTGATTAAATAAA
   ECs2436   5  65 401 2411679 .. 2411689 -  -8.2  -3.30441   GACCATTGGTCAGAA                 CGGC TGC GCCG                 GTTTGTATCCGGCAA
   ECs2448   3  54 230 2423631 .. 2423645 -  -5.6  -3.22774   GAGAGCCATGAGGAA               CATGCG CTA CGCTTG               CGCCAGTCTCTGGAG
   ECs2464   8  93 -29 2440298 .. 2440324 - -15.2  -2.75803   ATAACATTGCAATTA         CTGACGCTGGAG CGA CTTCAGCGTCAG         ATACCCACTCCACAC
   ECs2476   4  52 345 2452567 .. 2452579 -  -4.7  -3.28712   TGCCTTTTTTGATAA                CGGCC GTC GGCAG                AAAACCTCTCTCGAT
   ECs2479   4  74  62 2455630 .. 2455651 - -10.9  -2.57863   AAAAAAGGTAGCAAT           TGCGGCAAA TTCA CTTGCCGCA            TCTTTATCATCATTT
   ECs2490   2  51  75 2466296 .. 2466312 -  -2.2  -3.78958   TGACCAAAGAAAAAC              CTGCAC ATCTG GCGCAA              TCCATTCGCGTTGCC
   ECs2497   3  50 471 2475198 .. 2475212 -  -5.6   -2.7806   CTGAAATGGCTAAAG               GAAGCG TGA CGCATC               AGCGGTTAATCGCTT
   ECs2502   5  83  49 2478810 .. 2478834 -  -6.5   -5.1675   CTACTCAGCAAAAAA         CACCA-CGCA GAACCA TGCGCTGGTG          CTGGCCGACTGGCTA
   ECs2513   2  56 -24 2488692 .. 2488717 -  -6.3  -3.04398   CCGGCTTCGGAAAAT         TTTACTGC-GGA TAT TCCTGCAATAAA         TTGTGTAATGCTTCC
   ECs2520   1  46 304 2496059 .. 2496077 -  -3.2  -3.17723   GCACGGCGAAGGGAA             TCTTTAAA TAT TTAAAAGA             ACTGGGAGTACCCGC
   ECs2525   5 100  41 2501783 .. 2501817 - -14.9  -3.54424   CGTGATTTTCCCAAA     TGGCTGGCGGGCAGC CAACC GCCGCCCGCCCGGCA     TAATGGACATATCAC
   ECs2532   4  77 253 2507812 .. 2507828 - -11.5  -2.55437   GATGAAGATGAAGAG              CCGCGCC GTC GGCACGG              TTTCTGGCTACTGGT
   ECs2548   5  71 269 2523859 .. 2523875 -    -5  -4.44608   CTGATCCAAAAAGAA              CCCGTC GGCAT GGCGGG              TTATTTGTCCTGGTT
   ECs2555   8  58 335 2528254 .. 2528275 -  -4.4  -3.78953   ATTTGCACTATGAAA           CTGGCC CGTCGTTTGT GGCCAG            GGATCAAGTACAGCA
   ECs2565   5  86  89 2540926 .. 2540964 - -13.9  -2.81725   ACGGTAGAGTAAGTA  CGTTG-CCGGATGCGGCG AAAA CGCCACATCCGGCCTACA   GTTCAATGATAGTTC
   ECs2570   6  63  51 2546211 .. 2546225 -  -7.1  -3.30771   GTATATGCCTGATAA               GACGC GAATA GCGTC               GCATCAGGCACACTG
   ECs2582   5  67 316 2556180 .. 2556192 -  -9.1  -2.87132   GTGGTTTTGTAGATA                TCCGC ATT GCGGA                TGTGAGCGTTACCAC
   ECs2588   7  68 367 2564133 .. 2564143 -  -6.8  -3.92996   CGTTATATAGAACAA                 GTGC CAC GCAC                 AGGTGCAAAAAAACC
   ECs2614   3  64 100 2590292 .. 2590302 -  -6.8  -3.61988   TTATTGATAAATTAA                 GCCT GGC AGGC                 AAAAGCGGCGAAGGT
   ECs2636   4 100 210 2603371 .. 2603389 - -17.4  -2.52676   CAGCCTCCGAACGCA             GCCGCGCG CAA CGCGCGGC             CTTTCTGGCTGGGCT
   ECs2667   8  86   8 2630170 .. 2630190 -   -14  -2.64155   GGTGCTTTAAATTCA            TCCCCGGC GGCAA GCCGGGGA            GATTTCATTACGGCA
   ECs2676   4  62 219 2636954 .. 2636965 -    -3  -4.40199   AAAAACATCAACAAA                GATA AAAT TATC                 CAGAGGTTACTGTTG
   ECs2691   4  87   8 2649140 .. 2649173 - -13.9  -3.04248   CAACATGCGCTAACA     CATTCTGACTGGTGG TTTC CCACCAGTCAGGCTG      AATTAGATTACTCTG
   ECs2694   7  72 173 2650672 .. 2650696 -  -8.6  -3.65827   CAATTGTCAGGCAAA         CGCCCA-ACCA CACT TGGCCTGGGCG          ATGGGCCAAACGATG
   ECs2706   6  63  40 2661261 .. 2661293 -  -8.4  -2.67017   AAGCGCATAATCAAT     CGCAGCCGCGTTAGT ACTC ACGA-CGTGGCTGCG      TTTTTTCACGGTTAA
   ECs2716   9 100  19 2670655 .. 2670671 - -10.1   -5.5604   CTAACCAACAAAAAA              CCGGAGC CGG ACTCCGG              TTTTGTGAAGCTGTC
   ECs2746   6  62 326 2694487 .. 2694500 -  -3.7  -4.26327   GAGCGACTAAAAGAA               GCCGG ATTA CTGGC                ATCAACAGGGAGTAC
   ECs2777   5  93 147 2721593 .. 2721604 -  -5.8  -5.48514   ATGAATAAATAAAAA                TGCG ATAC CGCA                 AGAATCGCGTTCGAT
   ECs2783   7  93   7 2729410 .. 2729428 - -11.7  -4.12942   CCAAATTTCTGAAAA             GCCCGCT TTTAT AGCGGGC             TTTTTGCTATATCTG
   ECs2809   8 100  17 2751499 .. 2751521 - -16.4  -3.30956   AGAATCAATGAGCAA           TGAGGGTTGC CGG GCAACCCTCA           TTGAATAAAACAGGA
   ECs2828   9 100  23 2769341 .. 2769364 - -14.6  -4.04482   TCCGGCAAAAAAAAC          GGGCAAGGTG TCAC CACCCTGCCC           TTTTTCTTTAAAACC
   ECs2871   4 100  10 2815563 .. 2815596 - -12.6  -3.87815   GCTTAGTGCTATAAA     TACAGATGGCGACA AATTGA TGCCGCCATCTATA      TAACTTGTCTTACAT
   ECs2890   5  76 294 2842323 .. 2842333 -  -8.2  -4.24948   TGAGCACATGGAAAA                 CGCC AAA GGCG                 AAGCTATGCCGGTAG
   ECs2904   0 NONE
   ECs2911   3  46 114 2861115 .. 2861125 -  -2.6  -3.33696   TGGGCTGTGAAGCAA                 TTTT TCG AAAA                 TTAATCAAACTATAA
   ECs2914   3  95  56 2863033 .. 2863053 -  -8.2  -5.42259   TCATCGCTAAAAAAA            GCCCCCTC GGAGA GAGGGGGA            AATGCAGACACCTTA
   ECs2932   3  60 447 2890356 .. 2890371 -  -3.2  -4.15044   CGCTTTTGCAACAAA              CAGACG ACCC CGTGTG               TCTGGTTTCTGGCTT
   ECs2961   9 100 157 2914194 .. 2914219 - -14.1   -4.7373   TCAGGGCATTAAAAA         TGGCGATGCCT TCAA AGACATCGCCA          CCCGGTGAATTGATA
   ECs2995  10  68 225 2934926 .. 2934936 -  -6.8  -3.88985   AAAAGCCGCTACAAA                 GCTC GCA GAGC                 AGAACTTATTGCCGA
   ECs3015   5  48 183 2944419 .. 2944434 -  -3.2  -3.27923   GCCCAACAGCAGCAA              CTCACC AGTT GGCAAG               AACAAGGCCATGATA
      mglC   6  68 200 2971504 .. 2971537 -  -8.9  -3.10533   TTGTAAAACCAGAGA     CGCATCCGGCA TTTGGTTCCTGT CGCCGGATGCG      GCTTGAACGCCTTAT
   ECs3053   2  50  12 2987771 .. 2987811 -  -2.5  -3.63569   CCAATGGTGTAACAA TGTTGCCGGATTCGACGC TTGACC GCATCTTATCCGGCT-CA  TAAATCGCACACTAC
   ECs3073   5  59 319 3012484 .. 3012504 -    -6  -3.37487   TTAGATCCTGAAACA            CGCCACCG TTATC CGGCGGAG            TTCTCTGGTGGTCAG
   ECs3078   7 100 101 3017754 .. 3017769 - -11.8  -5.06103   ATAAGTTGTAAAAAA              CCCCGC TCCG GCGGGG               TTTTTTGTATCTGCA
   ECs3081   9 100  69 3021233 .. 3021249 -    -8  -5.51165   AAAATCCCAAAAAAA              CCAACC GTAAA GGTTGG              TTTTTTTATATCTGC
   ECs3107   7 100  11 3049951 .. 3050003 - -17.1  -2.59298   TAGGCCAGATAAGAC GCGTCAGCGTCGCATCTGGCATT TGCACTG AATGCCAGATGCGGCGTAAACGC CTTATCCGTCCTACG
   ECs3120   3  52 416 3074170 .. 3074182 -  -4.8  -3.14344   GATCCCGTGGATCAA                CACC TGGCT GGTG                TCTGATAACGTGCAG
   ECs3120   3  52  78 3074495 .. 3074520 -    -4  -3.53811   TTCAGCCGGGGGAAA         TTTTGCCCTG TTGTTG CCGAGCAAAA          GGCGATATTGAAATC
   ECs3124   3  82  14 3079272 .. 3079293 - -12.3  -2.78384   TTTCGCTTTAGCAGA           GGATGGCGC ATGA ACGCCATCC            TGCAGTAGCAGCATT
   ECs3130   2  48 471 3086754 .. 3086772 -  -5.3  -2.62184   CGTTGGTGGATATTA             CCATCGT ACCTG ACGATGA             GATCATGCAACATCG
   ECs3134   5  62 247 3089848 .. 3089861 -  -3.7  -4.26327   GAGCGACTAAAAGAA               GCCGG ATTA CTGGC                ATCAACAGGGAGTAC
   ECs3147   4  57 156 3103615 .. 3103629 -  -2.1  -4.16101   AAAACACTACATAAA               CTTGC GCTAA GCAAA               GCCTATGCCTTGCTC
   ECs3160   6 100  25 3116108 .. 3116126 - -11.7  -5.86061   GGGCACCAAAAAAAA             CCGCCGA ACATG TCGGCGG             CTTTCTGACTTACAA
   ECs3176  11  74 353 3135327 .. 3135337 -  -3.2  -5.09225   AGGCTATTGAAAAAA                 TCGC TCA GCAA                 AAACTGGTCGATATG
   ECs3183   5  72   8 3144784 .. 3144797 -  -9.5  -3.17553   CTAAAAATGTTAAGA               GCCGC AATT GCGGC                TCTTTTTTCATTCTG
   ECs3189   2  45 290 3148520 .. 3148530 -  -2.4  -3.28712   CTGGCTGCTGGATAA                 CGAG CTG CGCG                 GGCCATTTAATATGG
   ECs3229   6 100  16 3190816 .. 3190835 -  -7.9  -5.68489   GATAACAACAAAAAA            GGTGAGT TTTGCG ACTCACC             TTTTTTATTTGTTTC
   ECs3232   4 100 119 3194327 .. 3194357 - -10.6    -5.252   GATTCTTATAAAAAA       GAAAAGCCTTGC ACATATA GCAAAGCTTTTC       ACTTCTCAGGATTTC
   ECs3250   6  68 154 3215992 .. 3216006 -  -6.4  -4.09519   ATCAGTTAGAAATAA               CACCTG TTT CAGATG               ACAGTAAGCCTGAAA
   ECs3263   2  52 341 3229772 .. 3229783 -  -5.8  -3.03159   GTAACGTGGTGAATA                TGCC GCCG GGCA                 ATTCGCAGCCGCGCG
   ECs3271   4 100  83 3239485 .. 3239518 - -15.3  -3.44319   GCCAATGGAGCACAA     GGCCTGATGCGACGC TAGT GCGTCTTATCAGGCC      TACAAACCGGCTCTT
   ECs3276   6  68 315 3245699 .. 3245713 -  -6.4  -4.14615   AAAAAGGCTGGAAAA               CGGAAA AAT TTCCCG               GCGTGAAAGGCGGTC
   ECs3276   6  68 307 3245707 .. 3245721 -  -2.8  -4.87318   TGGAAAACGGAAAAA               TTTCCC GGC GTGAAA               GGCGGTCGTGCCAGA
   ECs3290   3 100   6 3260754 .. 3260771 - -12.7  -4.65895   TGCTGCAGTGAAAAA             TGGCGCC CATC GGCGCCA              TTTTTTTATGCTTCC
   ECs3302   7 100  24 3272698 .. 3272725 - -14.2  -5.28166   CAAAAGTAATAAAAA        GGCCAGTCAGTA ATGT TACTGCCTGGCC         TTTAATCAATGAATC
   ECs3308   6  64 222 3276991 .. 3277011 -  -6.7  -3.67792   GTAGAGCGACGTAAA            GCGATGGCC TAC GGCGAGCGC            GAGCGCAATTTTCAG
   ECs3328   2  90 -41 3297876 .. 3297899 - -12.4  -3.35798   ACGGGTGATCCACAA          CGTGGGCCAG GCGT CTGGCCCATG           CCAGTTATCGCAGGT
   ECs3335   6 100  40 3309092 .. 3309127 - -15.4  -3.26428   GAAGAAGTAAGCTAA    GTGGCCGGATAAGGCG TTAA CGCCGCATCCGGCCAT     GATGCCTGATACGGT
   ECs3355   3 100   4 3330930 .. 3330959 - -16.5  -4.62872   AGGAATCCTGAAAAA       TCAGCCCGGCGAA ACAG TTCGTCGGGCTGA        AGATTATTCTTGCGC
   ECs3358   8  68 408 3333798 .. 3333810 -  -2.6  -4.86731   CCTGCTGAAAGAAAA                CGGC GTGGA GCCA                GAAGTGGTGCTCTAC
   ECs3365   1  60 396 3342429 .. 3342441 -  -2.6  -4.41548   TTATATTCTACAAAA                CAGC GACTT GCCG                GGTTTTAATCAGGAA
      guaA   6 100  29 3347052 .. 3347071 - -12.2  -5.47159   CTTGAAGATAAAAAA            CCCTCTGT AGTA ACAGAGGG             TTTTGTTCATTCATA
   ECs3402   4  55  -5 3387200 .. 3387213 -  -2.4  -4.13282   AGCAGATCCGCAAAA               TGCT CGAATC AGCA                TGAGGGAACAACTTT
   ECs3410   5 100  10 3394276 .. 3394307 - -14.4  -3.44848   CGCCGTTAGGAAAGA      TGCCGGATGCGGCG TGAA CGCCTTATCCGGCA       TTTTATAAATTACAG
   ECs3429   3 100  25 3420941 .. 3420977 - -11.6  -4.83759   AATTAAAGTTAAAAA    GTAAAACCCCCGTTCC TTACC AGTTCGGGGGTTTTAC    TTTATAAAGAGAACG
   ECs3454   1  75 343 3444288 .. 3444304 -  -9.4  -3.51032   ATCCTGTAATCACAA              CCCCGT CCTGT ACGGGG              TTTGTTTTTTGGAGG
   ECs3463   4 100   8 3459032 .. 3459059 - -18.6  -3.16534   CAACCTGATGAAAAG        GTGCCGGATGAT GTGA ATCATCCGGCAC         TGGATTATTACTGGC
   ECs3469   7 100  31 3464251 .. 3464272 - -11.5  -5.82281   AAACAGATAAAAAAA           GGGCCAGCC AATT GGCCAGCCC            TTCTTAACAGGATGT
   ECs3476   8 100  23 3470076 .. 3470101 - -14.7  -4.45544   GCGGAGTAACGAAAA         CGGCCCGGCAT TCGC ATGCAGGGCCG          TGAATTATTACGAAA
   ECs3481   4 100 294 3473987 .. 3474003 - -12.3  -5.10077   AAAGACGTTAAAAAA              GGTGCTC AAT GAGCACC              TTTTTTCTGTCCGTT
   ECs3485   2  66 401 3476550 .. 3476582 -  -8.4  -3.10012   AAGTTCACCAGCCAA     CCGCAG-CACGTCCT GCAT ACGTCGTGTCTGCGG      TTTTTCTTTTTCGCT
   ECs3488   6 100  61 3479585 .. 3479612 - -10.1   -5.9003   AAAGCAAGAAAAAAA        TATTGTCTGAA TAATTG TTCAGACAATA         TATCCTTACATGGCA
   ECs3526   2  49  38 3518465 .. 3518486 -  -4.3  -3.07816   GCGCCAGTGAGTTAA           TGCGCCAGC ATTT ACTGACGCC            AATTCCCATTATCCA
   ECs3530   7  63   5 3520236 .. 3520273 -  -8.4  -2.59039   AATGAGCTTGAGAAG   CGACGCCGGACG-CGCC CTAGC AGCGACATCCGGCCTCA   GTAATTAGATCAGGA
   ECs3549  10  88  34 3538323 .. 3538342 - -12.2  -3.50422   ACTAAGTACAACTAA            GCCAGTTC ATTT GAACTGGC             TTTTTTCAATTAATT
   ECs3565  11  68 107 3554541 .. 3554591 -  -9.7   -2.6072   CAGTCAATGAAGCGA TGACGGTCGGCGGCACCACGTTGC AATC GCAAAGTCGCGCCATCGAC-GCCA AAGAGATCCTGATGA
   ECs3568  12  86  75 3558786 .. 3558817 -   -13  -3.04715   TACTGTGCCTAAAAT      GTCGGATGCGACGC TGGC GCGTCTTATCCGAC       CTACGGGGACGCATG
   ECs3573   7  79  71 3566162 .. 3566186 - -12.1  -2.57136   GCACTAACCAGGAAG          GCCCGATAAGC GTT GCGCATCGGGC          AATCTGGGGTTTGCT
   ECs3588  12  93   3 3580109 .. 3580134 - -15.5  -2.79968   GATTTAACTGCAAAT         TGCCGGACAGA TCTG CCTGTCCGGCA          TACTATTCACGAGGT
   ECs3591  10  65 283 3583836 .. 3583858 -  -7.8  -3.33483   TATTGAAATCACTAA           CGACAACATA AAA TATGTCATCG           CACATGCAGATTATC
   ECs3626   6  56 167 3615717 .. 3615727 -  -5.4  -3.34398   TTCCCGGCGGAAAGA                 GAAC AAC GTTC                 GCAGGCGTTCGCTGC
   ECs3633   3  63  19 3624496 .. 3624536 -    -5  -4.13973   AGAGACGACAAAGAA TATAAATGAGTAGAAGTCT TTAC AGG-TTCCACCCATTTATA  ACGCTTATAAATGTT
       eno   4 100  26 3628999 .. 3629016 - -12.7  -3.81322   TCAACCATAAAAAAC             GCCAGCC CGAA GGCTGGC              ATTTTTAAATCAGAT
   ECs3659   6  66 234 3654020 .. 3654031 -  -2.2  -4.74801   GAATCGGACCAAAAA                GC-GC CAC GCAGC                TGCTGGTCGAGTTTC
   ECs3666   3  64 171 3662362 .. 3662372 -  -4.6  -4.28361   TCAATGCTATTAAAA                 CGCG CCG CGCA                 ATCGTTGTTATTGAT
   ECs3672  12  95   5 3667394 .. 3667431 - -12.7  -3.59946   GGTTTAAGCACAGAA   CCGGGTCGGATAAGACG TTTG CGTCGCATCCGACCTGA    TTGTTTACCCCTGAC
   ECs3692  10 100   4 3695040 .. 3695065 - -16.3  -3.27475   TCCGGCACCATAAGA         TTAACGCCGGT TAAA ACCGGCGTTAA          ATATTAATGACGGCG
   ECs3706   2  61 155 3712172 .. 3712182 -  -5.4  -3.82205   GTAACAGAGCAATAA                 TGCA TTG TGCA                 AGGTAAACTAAAATA
   ECs3712   3  84  63 3717025 .. 3717039 -  -4.4  -5.46629   AATATGCCAAAAAAA               TATATA TTG TATATA               CCAGGCTTAATGAAC
   ECs3742   3 100  11 3742307 .. 3742328 - -15.9  -3.14708   CGAAGTAAAAGGATA           TCCGGCCTG AATT CAGGCCGGA            TTCACTGATGTTATG
   ECs3748   3  50 327 3750424 .. 3750438 -  -3.5   -3.5511   GGTTATCGATAAAGA              CTGGGC CAGC GCCC-G               TTTAGCAGAAATGAT
   ECs3758   7  78   6 3766643 .. 3766668 - -11.1   -3.1352   GGGCAATCTAATAGA         TTCTCCGCGCC TTTC AGCGCGGAGAT          TTCTTTCACAGAGGA
      lysS   4 100  21 3771768 .. 3771785 - -10.5  -5.33848   AGCACAATTAAAAAA             CCCCGAC ATCT GCCGGGG              TTATGCGCATAACGT
   ECs3783   5  66 227 3793850 .. 3793864 -  -4.2  -4.57073   CAGTTGGTGGAAAAA               CTCCCC GTT GAAGAG               TGGGATATCCCTCTT
   ECs3793   7  84   6 3804785 .. 3804810 - -13.3  -2.64472   TATCGGGTAAAGGCA         TTAGCCCGACG AATA CGTCGGGCTAC          AAGTATTATTGTGCT
   ECs3804   8  75 421 3814153 .. 3814166 -  -5.2   -4.7657   GAAAAACCTGAAAAA               CCGC CAGCGC GCGG                CAAAGATTGGCGTAC
   ECs3827   5  65  60 3835533 .. 3835546 -  -8.1  -3.30124   TTGTAGGTCTGATAA               GACGC GCAA GCGTC                GCATCAGACGTTTAT
   ECs3832   7  65 159 3839980 .. 3839993 -  -8.1  -3.30124   TTGTAGGTCTGATAA               GACGC GCAA GCGTC                GCATCAGACGTTGAT
   ECs3832   7  65  72 3840067 .. 3840080 -  -8.1  -3.30124   TTGTAGGTCTGATAA               GACGC GCTA GCGTC                GCATCAGACGTTGAT
   ECs3841   5 100  13 3848580 .. 3848601 - -17.3  -5.30616   TTACGCAAAGAAAAA           CGGGTCGCC AGAA GGCGACCCG            TTTTTTTTATTCTTA
   ECs3849   7  62 440 3856326 .. 3856336 -  -4.6  -4.13767   CGGGTCAGGGTAAAA                 CCCG TAC CGGA                 CGGCTGTGGGTCTAT
   ECs3862   6  54 239 3869124 .. 3869136 -  -5.5  -3.26531   TTACTAAGATCAATA                CAAGG ATT CCTCG                AGACACAATGCCCAT
   ECs3872   3  61 210 3875185 .. 3875199 -  -5.7  -3.74693   GGCCACCTGATTAAA               GGTGA TATCC TCACC               ACAACACAAAACAGG
   ECs3895   3  50 218 3894369 .. 3894401 -  -3.4  -3.53012   TTCCGGTCTGCCAAA     CCGCCGTTTCCAGTT TTTC AACTGGTTA-AGCGG      ATTGCTGTGGGTCAG
   ECs3900   3 100   7 3899244 .. 3899271 - -12.7  -5.73339   AGAATGATAAAAAAA        TCCCCGGCAGC ATGTCA GTTGCCGGGGA         TTTTTTTTAACGTCC
   ECs3912   2 100   9 3912310 .. 3912333 - -13.9  -4.11371   TAACATTCCTGAAAA          GAGGCCGGT GTTGCT ACCGGCCTC           AGGTCAGATTAGCCA
   ECs3927   4  86   5 3927683 .. 3927708 - -13.3  -2.89971   TTGAATAATCAATGA         TGCCGGATGGC ATTC GCCATCCGGTA          ATTGTTAACCTATCT
   ECs3935  10  91 199 3934630 .. 3934649 - -11.4  -3.71649   GGCTGAAACGGGAAA            GCCCCTCC CGAG GAAGGGGC             CTTATAGAAGGAAAG
      uppP   6  65 102 3942689 .. 3942736 -  -7.3  -3.53811   CGGATGCGGCGTAAA CGCCTTATCCGG-CTAC-A-TGTC AAC GACAGTTGTAGGCCTGATAAGACG CGCAAGCGTCGCATC
      uppP   6  65  92 3942733 .. 3942746 -  -8.1  -3.30124   TTGTAGGCCTGATAA               GACGC GCAA GCGTC                GCATCAAGCGTTGAT
   ECs3947   3  75   8 3949026 .. 3949053 - -10.6  -2.84098   TGCTTTAAGTAAGGA        CGGTGCCGGA-AG TAA CTCTCCGGCACCC        GATAGTTTTACGCAG
   ECs3951   6  93   5 3954475 .. 3954493 - -11.7  -3.85698   GTCCCTTTGCACAAA             CGCCACC TTTTC GGTGGCG             TTTTTTATCGCCCAC
   ECs3964   6 100   7 3973328 .. 3973352 - -20.1  -3.06312   AAATCGTGCATTGAA          GTGCCGGATGC AAC GCATCCGGCAC          GTCGCGTTAATCAAT
   ECs3972   1  45  11 3980804 .. 3980814 -  -2.4  -3.34517   ATCGTCTGGCAAATA                 GCGC CCT GCGT                 AATTAATTGTTTAAC
   ECs3987   5  66  22 3992906 .. 3992925 -  -9.2  -2.62425   AATTAATCTTAGAAT            TGGGGCGA TATT TCGCCCCT             TTTTATTAACAATAA
   ECs3990  10  61  31 3994926 .. 3994939 -  -6.7  -3.30124   CCGTAGGCCGGATAA               GATGC GCCA GCATC                GCATCCGGCACGATA
   ECs4002   4 100 417 4009416 .. 4009443 -   -15  -4.07568   TCTGCCCCTCCAAAA        GCAAAAACCCGC CGAA GCGGGTTTTTAC         GTAAATCAGGTGAAA
   ECs4009   4  76 102 4016978 .. 4016989 -  -5.8   -4.7416   GCAAAATGTTAAAAA                GAGG ACAT CCTC                 CTGCCGACTGGGAAA
   ECs4027   8  91   8 4034933 .. 4034965 - -11.5  -4.07885   CATCGTGCGGTAAAA     GAAGACGTTGCGTT TTGATT AACGCAACG-CTTC      GGCACTCTTACCCCT
   ECs4032  11  63  25 4039560 .. 4039571 -  -7.2  -3.30124   CCGTAGGTCGGATAA                GGCG TTTA CGCC                 GCATCCGACATGTTT
   ECs4042   3  66 461 4046597 .. 4046609 -  -3.4  -4.63527   GCACGACTGGAAAAA                CCAT ACGCG ATGG                TGTGCATCAATATTA
   ECs4068   5  72 460 4077109 .. 4077128 -  -8.6  -3.65522   TATTCAGCGTAATAA            TGCACTGA AAAA CCAGTGCA             TACATCTTTATATAT
      mtgA   2  52 427 4090994 .. 4091007 -  -5.9  -3.06162   GACTGGAGTGGAATA               CCGCG CTAT CACGG                TACCGTCGAGACGGA
   ECs4094   2  56 185 4104064 .. 4104076 -  -5.5  -3.32536   AAAGGAGTCGGAGAA                GCGCA TTA TGCAC                TGGCTGGTTTGCCTA
   ECs4109   7 100  23 4118527 .. 4118544 -  -8.4  -5.88197   TGAAAGACAAAAAAA             CCGGAG TCTGTG CTCCGG              TTTTTTATTATCCGC
   ECs4112   3  60  10 4121064 .. 4121084 -  -8.1  -2.78384   TCTTGTCCGACGATA            TTGCCCCCG GTT CGGGGGCTT            TTTTTTGCGCTAATG
   ECs4136   4  83 315 4147433 .. 4147447 -  -5.6  -5.21683   AGTGAAAAAAAGAAA               GACCGG CAA CCTGTC               AAAACGAAGCCGGTT
   ECs4146   5  66 115 4164650 .. 4164663 -  -2.3  -4.77173   GTCCCACAAAATAAA               CGGCT GGAG AGCGG                ATATCTGTATCTCGG
   ECs5530   5 100 -63 4173466 .. 4173506 - -14.2  -3.60151   CCCCTGAAAGCAGAA  GACCAGTGGTAAAAAAGT GATTT ACTTTCTTGCCACTGGCC  TCCCAGTTCCCCCGA
   ECs4189   0 NONE
   ECs4207   6  64   6 4205291 .. 4205314 -    -6  -3.79687   ACGCCGGATAAAATA          CTATCCGGCT TCAC AACGGGATAG           TTAAATCACGCGGCA
      argD   8  66 410 4208440 .. 4208456 -  -6.5  -3.88498   CTGGCAGATATGAAA              CTGTGGG TAA CGCACAG              TCAGTTTATTGTTGA
   ECs4226   8 100  81 4224717 .. 4224749 - -17.8  -3.21924   GTAGGCCGGATAAGA      TGCACCAGCATCGC ATCCG GCGATGCCGGCGCA      CTGAATTTTACATCC
   ECs4244   5  60  25 4242850 .. 4242884 -  -7.9  -2.79023   CAAGTTCATTAATGA    GTA-TGTCCGGCAGAG AGAG CTCTGCCGGATTTTAC     GACTAATACACCTGA
   ECs4255   3  64 386 4255841 .. 4255861 -  -6.1  -3.78775   TGCCTGATGATGAAA            TCATGCAGC ACC GACGCATGA            CGCTGCTGGAGTTAA
   ECs4258   6 100   9 4260056 .. 4260085 - -15.9  -2.53822   GTGATTTGATAACAC       TGACTGCCGGATGC ATC GCATCCGGCA-TCA       ACCGCACTCTACTTC
   ECs4263   1  40   4 4268724 .. 4268765 -    -3  -2.56596   CTCTGGAGTAATTTA CCTCTACCGGAT-AGTCACA CTGA TGAGTCTGATCCGGGAG-GG ATTTCAATCAGTGAG
   ECs4316   7  77 -21 4324493 .. 4324519 -  -3.1  -5.22039   TTTAAAGTTAAAAAA         TAACCTTATTG TTCGC CAACAAAGCTA         ACAAAGCGCGTTCCT
   ECs4319  13  75  70 4327903 .. 4327928 -  -8.3  -3.83724   AGGAGATAAGGCAAA         CCGATCGCA ACATTGAG CGCGATCGG          TCCCCTCGCTCCTCT
   ECs4322   9  60 -21 4329772 .. 4329784 -  -7.7  -2.74999   TAAGTTTTAAGATGA                TGAGG CGG CCTCA                GGGACGTGTTCCGGA
   ECs4356   9 100   3 4359415 .. 4359449 - -15.9  -4.91459   TAAGAGCCACAAAAA     TATAGCGGCGCAACA GAAAT TGTTGGGCCGCTATA     AGTTATAAATGATTC
   ECs4369   3 100   8 4376659 .. 4376684 - -19.1  -3.86346   TTATTCTTGCAGAAA         GCAGGGTAGCG TTAT CGCTACCCTGC          TTTACTTTTACACTG
   ECs4379   6  70  15 4388345 .. 4388372 -  -6.2  -4.24075   ATTGATCAATATAAA        GAGGCCCAGCAA TAAA TAGCCAGACCTC         CCGTTAATTATACGT
   ECs4388   4 100  21 4397345 .. 4397369 - -14.4  -3.72743   GATCATTAAAAGCAA          CAGGAGTACC GCACT GGTACTCCTG          CGAATAAATAACTAT
   ECs5533   6  54 447 4400571 .. 4400582 -    -3  -3.88618   AAGATAATCACGAAA                TGAT AAAA ATCA                 ATTCCCTGTCAGAGA
   ECs4395   7  82 318 4405674 .. 4405707 - -12.6  -2.92667   GTAACGTGTAAATGA     GAGTAAGGTTGAAC GTGAAG GTTCAGCCTTACTC      TTTCCTGCTAACCAT
   ECs4404  10  84 145 4418259 .. 4418283 -  -8.5  -4.32048   TAATAAGAGTGAAAA          GCCTGATGCGC TAC GCTTATCAGGC          CTGAATTTCCATACA
   ECs4420   2  79  10 4443982 .. 4444000 -  -9.5  -3.76402   AGCTGATTGAGTAAA             CCGGAGC GCATG GCCCCGG             TTTTGTGAGTTAACG
   ECs4436   0 NONE
   ECs4439   7  68  10 4465880 .. 4465898 -  -7.4  -3.72695   ACTGCGTGGAGTAAA             GCCCGA TAATCGC TCGGGC             TTTTACTCTTTATTG
      glyS   9 100  19 4468462 .. 4468479 - -12.7  -5.64274   TTAGCGATAAAAAAA             GCCTGCC AGAT GGCAGGC              TTTTTAATAACGGCG
   ECs4453   4 100  15 4482391 .. 4482420 - -17.3  -4.26903   CTGATGCGATCAAAA       GCCTTATCCGACC GACA AGTCGGATAAGGC        TCGAGGAAATACAAT
   ECs4456  11  73 313 4486867 .. 4486879 -  -9.1  -3.54741   TATCAGCGCCTGAAA                GCACG CGG CGTGC                TGATGGTGCCGGGGC
   ECs4460  14  73 -24 4492468 .. 4492485 -  -4.7   -4.8622   CCGGTGAATTAAAAA             CGCCAGC TCAC GCCGGTG              ACAAAGGTAAAACTC
   ECs4473   5  48  20 4511158 .. 4511170 -  -3.3  -3.30619   AATTAGTCCTTACAA                GGAGC AAA GTTCC                ATAATCTCCCCCCTC
   ECs4485   4  56 382 4528172 .. 4528191 -  -5.6  -3.40403   TGCCTGGGACGATAA            GCGCCTGCG CCG CGCGGG-GC            TGGACTATCACGAGT
   ECs4493  12  82 193 4535685 .. 4535705 -  -8.2  -4.59109   TACACCGCCGAAAAA            CGCTGTGC CTGAT GCACCGCG            TAATCCGTTCCGTGG
   ECs4501   3 100   8 4545021 .. 4545037 -  -7.9  -6.04324   GTAAAAAATAAAAAA              GGCTGCA TAA TGCGGCC              TTTTTATTTATTCAA
   ECs4510   4  57  52 4554131 .. 4554150 -  -7.2  -2.57132   TTCCTGCCGGAGAAT            GTCCATCAG GCG CTGATGG-C            GAAGTTAGCGTAGCG
      pyrE   8 100   8 4558955 .. 4558978 - -16.8  -2.77523   GTTGCAGTAATATGA          CGCCGGATGA CTTT TCATCCGGCG           AGTTTCTTTAAACGC
   ECs5537   5  66  67 4564811 .. 4564826 -  -6.8  -3.85698   GGGCTCGCTCACAAA              GCAGCG TTGC CACTGC               GTAAGACGGGCGCTT
   ECs4528   5  67 346 4570778 .. 4570792 -  -5.6  -4.21908   GATGATTATCGAAAA               CCCTGA GCG TCTGGG               TCTGGCGCAGTTACA
   ECs4532   6  70  12 4576722 .. 4576754 -  -9.7  -2.90218   GCAGTAAAAATCAAT      CTCGCCGGGTACGAC TCA GACGTACCCGGCATT      CCATCAATAGATTAC
   ECs4550   5  56 130 4589101 .. 4589127 -  -5.9  -3.30783   TTATCACAATCAATA        GCGAACAGA-CT TTTA AGCTCTGTGCGC         TTTTAACAAAACGTC
   ECs4577   4  76 343 4613406 .. 4613424 - -10.3  -3.28416   CATCAGCTATACCAA             TCCCCAG GCTGA CTGGGGA             TTTTCTATCGGAAAT
   ECs4592   2 100  32 4623811 .. 4623844 - -19.1  -4.74132   ACAGGCTAGCAAAAA     CCTGAATAACCCCGT ACTT ACGGAGTTATTCAGG      TTAAAAATATCCATA
   ECs4599   7  61 179 4628888 .. 4628904 -  -5.7  -3.82067   TACAAAAATGGGAAA              GTGGCGC TAA ACGCCCC              AATGGCATTTCATTA
   ECs4615   1  57 377 4645201 .. 4645212 -  -2.2  -4.16016   GGACGTCCTAATAAA                CGCT TCTC AACG                 TTGATGTGGCAGTCG
   ECs4632   5 100   1 4662328 .. 4662372 - -13.7  -3.91541   GCAGTAAACCAATAA TCAGTAAGCGGGCAAAC-GC GTTTAT GCTGTTTGCCCGCCCACAGA TTAATTCAGCACATA
   ECs4643   3  62 261 4674447 .. 4674495 -  -8.1  -3.06054   TAAATTGATATAAAG GGCACTGTTCCGTTCTGGGGG AAACTAA CTATCAGAACGGAACAGCGCT TGTTTTTTTATGAGC
   ECs4651   6 100  21 4683936 .. 4683960 - -12.2  -5.65927   GATCTAAATAAAAAA         CCCGCCA-GCA ATCA TGCATGGCGGG          TTTTTAACGCGCTAT
   ECs4656   6  57 454 4689807 .. 4689827 -  -3.3   -4.0371   TATGTGTGAGATAAA            GAATTGCAA TTT TAACAATTC            AGAGATGAATTTCAT
   ECs4656   6  57 -36 4690305 .. 4690317 -  -5.5  -3.45321   AGGGATAATCCACAA                CCGCT GGA AGCAG                TCTCTTTTCAGTTGG
   ECs4696   1  46  16 4732600 .. 4732613 -  -4.5  -2.60079   CCATCGGATAACCCA               GCCGA CCCT TCAGC                AACAACGATTACAAC
   ECs4707   6  90  18 4750330 .. 4750355 - -12.7  -3.39216   GGGTTAGGGAAAAAT         GCCTGAT-AGCG CTT CGCTTATCAGGC         CTACTCGCGCGACAA
   ECs4731   3  83 145 4777829 .. 4777847 -  -5.9  -5.30155   TGAGTAAGTAAAAAA             GCGGCCA TTTTG TGGTCGC             CTGCGGTTGATTGCC
   ECs4744   6 100   7 4793805 .. 4793841 - -17.3  -2.60763   TGGAGACGGTATAAC    GTTGCGGGATGCGGTGC GCC ACACCGCATCCGGCATC    AGCACCTTACTTATC
   ECs4754   4  95   9 4804711 .. 4804740 - -14.3  -3.25823   GCGTCTTCAGAGTAA       GTCGGATAAGGCG TTTA CGCCGCATCCGAC        ATTATTTTTCACGCA
   ECs4758   6  59  56 4808075 .. 4808117 -  -7.1  -2.93991   CGCAACCCAAGTAGA CGCCGGAACGCTGGGCATTA TGAA TAATATGCA-CGTTCCGGCA GGGCTGCTGGTTAAC
      rfaH   1  46  46 4820583 .. 4820596 -  -4.5  -2.52623   TGGCGTGGAGAAGAT               GCC-GC ATG GCTGGC               TGCCACCACGGATGC
   ECs4773   5 100 161 4823550 .. 4823568 -  -9.5  -5.76633   TGAGATATAAAAAAA             CCCGCCC CTGAC AGGCGGG             AAGAACGGCAACTAA
   ECs4779  12 100  66 4836773 .. 4836792 - -13.6  -3.96542   TCAAATAAAGCGAAA            GGCCATCC TGAC GGATGGCC             TTTTTGCGTTGGTGC
   ECs4785   6  93   3 4841586 .. 4841619 - -11.8  -3.73042   TTGTTCATTAAAATA     CTCACTCGCCTCTG CTCATT CAGAGGCGAGCAAA      ATTTACTTGTCCTGC
   ECs4790   8  74 367 4849377 .. 4849413 - -10.3  -3.24735   GATTTAAATAGTGAA   TGGCGC-TTCGTTTAC AAAGTA GAAAACGAAAGCGCCA    TCAATGTGCTGAGAA
   ECs4797   5  83  62 4859316 .. 4859340 - -11.5  -3.37612   CTGAAGCTTAATTAA          TGGCCGGAT GTACTTA ATCCGGCCA          ACGAAAACCGTATCA
   ECs4814   5  90   6 4877366 .. 4877401 - -12.6  -3.35996   CACCGGCATTCAGAA    CTCCTGTGAAAGCGGCA TAG TGCCGC-TGCTCAGGAG    TTTTGTTATGACCCG
   ECs4817   6  73 308 4878616 .. 4878627 -    -3  -5.09426   GGTAATGGGAAAAAA                TGAT ATCA ATCA                 GATTGCTGACAACGT
   ECs4823   6 100   4 4886715 .. 4886739 - -18.7  -2.72152   TTGATGATAAATGCA          GTGTCGGATGC GGC GCATCCGACAC          AGTTCACCCCTTGTG
      cpxA   9  82  -9 4903555 .. 4903571 - -12.3  -2.91395   ATCCTGCCTACAAAT              GCGGAGT TTA ACTCCGC              TTATACAGCGGCAAC
   ECs5564  13  83 415 4908157 .. 4908168 -  -5.8  -5.22039   GCGAAAGGTAAAAAA                CACG CGAT CGTG                 GCGATTACCGAACAT
   ECs4844   6 100  10 4910667 .. 4910689 - -13.5   -3.6187   AGTTAAGGAAAGTAA           GTGCCGGAT ATGAA ATCCGGCAC           CTGTCAGACTTAAGC
   ECs4849  10  80 241 4913422 .. 4913444 - -10.8  -3.41024   CCCTGCAACAGAAGA           TATTCTTCAA TTG TTGAAGAATA           AGTCGGATAACAAGC
   ECs4866   3  62 -34 4934304 .. 4934326 -  -3.3  -4.32034   CCATTACCACGAAAA           CAGCGGCCA TTCTT TGGCAACCG           TGGTGAGTTGTGGCG
   ECs4873   3  64 462 4943449 .. 4943461 -  -7.7  -3.14848   CTCTTCGATGAAAAG                TGCCA TGC TGGCA                ATCCTCTCCGGTGTT
   ECs4883   6  60  32 4954306 .. 4954316 -  -8.2  -2.76263   CGCAGCAGGTAATGA                 GCGC GGT GCGC                 AAAGTGCTTTCTGCG
   ECs4891   5  45 426 4965586 .. 4965601 -  -2.6  -3.21872   GTGAAAGAGAGCGAA              GCA-TTC ATT GAAGTGC              CGTTGTTTGATGAGC
   ECs4896   1  71 419 4971002 .. 4971016 -  -4.2  -4.79752   GTGAACAAGAGAAAA               CCGCAA TTA TTCCGG               GAAATGTGAAGGACG
   ECs4901   7 100   7 4983069 .. 4983086 - -12.7  -4.80417   CAGAAAAATAAGAAA             GGGGAGC ATTA GCTCCCC              TGCAAATTATTTGCG
   ECs4913  10 100 384 4999151 .. 4999176 - -14.1  -4.17762   CAGCCCTCAAAATAA         CAAAACCCACC TTAA GGTGGGTTTCG          CCAGAGAATTATCTC
   ECs4925   5  47 125 5009949 .. 5009963 -  -4.2  -3.08996   GATTCGCAGGCAATA               GCGC ATATCGA GCGC               CGCCAGAGCCGCTCT
   ECs4928   3  87  46 5013373 .. 5013400 - -10.4   -4.4009   CGGCACTGGAGAAAA        CGGGCGGCAACA AAAC CGAAGCCGCCCG         TCAGTTAGGGATCAC
   ECs4935   4  49 370 5028316 .. 5028332 -  -4.3  -3.09327   CGACGCCATTGAAGA              GTACGGC AAT GCCATTC              GCCAGCTTGCCGCTG
   ECs4939   4  85   7 5037827 .. 5037847 - -11.2  -3.45742   GCACTATGAACAAGA            TGCCGGAT CATGC ATCCGGCA            ATTCACTTAAAAACG
   ECs4990   8  91   7 5073602 .. 5073618 -  -9.4   -4.6468   GTAAACCACAGAAAA              GGGTGC TGAAT GCACCC              TCTGAATTATTCCGG
   ECs4996   8  73   6 5077966 .. 5077993 -    -9  -3.42702   TATGATGTAACAATA        CCGACCGGCAGG TTTC CCTGCCGGGTGA         GTTTGTTAATGCACG
   ECs5014   4 100  11 5094015 .. 5094042 - -14.2  -3.98256   GCGGGAGTAAAAAGA        CAGCACGCCG AACTGGCG CGGCGTGCTG         GACAGGAAGATTACA
   ECs5024   4 100 125 5107083 .. 5107100 - -11.3   -5.1101   TGATGATGTAAAAAA             GCCGGAT GATC ATCCGGC              TTTCTTCTGGGTTGC
   ECs5029   2  73 275 5112376 .. 5112395 -  -4.3  -4.77567   ACGTTCAGAAGAAAA            GTGAACG TACTCT CATTCAC             AACCTAACGATGAGG
   ECs5033   9 100   9 5116373 .. 5116393 - -12.6  -5.00267   AACTATAAAAAGAAA            GGGCTTCC CAGGT GGAAGCCC            TATTTCTTTTATGGA
   ECs5582   2 100 306 5121471 .. 5121494 - -14.6  -3.79668   ATGTAATGCAGGAAA          GCAGGCTGGA ATTA CCCAGCCTGC           AGTGAAATTAAACTG
   ECs5040   6  87   8 5124169 .. 5124187 -  -8.8  -4.55128   ACTCTGAAAGGAAAA             GGCCGC TCGGAAG GCGGCC             TTAACGATTACAGCA
   ECs5048   9  93  76 5134794 .. 5134852 - -15.5  -2.76456   AAAGCGACGTAACCA GGCCCGAGGTAATCTGAAAAAGGTGCAA TCTT TTGCACCTTTAACAGGTTAGCTCGGG-C TAACATTCATGATTC
   ECs5060   8 100 148 5148951 .. 5148973 - -15.6  -3.21153   ATCAATAATTGAAGA           TTGCCGGGGA TAT CCCCCGGCAA           TGTGTGGATGCCTGA
   ECs5075   6  65 186 5168995 .. 5169012 -  -7.7  -3.31726   TCGGCGCAGACAATA             TGACGAC CGCC GTCGCCA              GTTTGAAGATCGTCG
   ECs5094   4  66 135 5186465 .. 5186495 -    -9  -2.66593   ATAAGCTGAAACGGA       TGGCCTGATGTAAC GCT GTCTTATCAGGCCA       ATTGAACTCTTAAGG
   ECs5103   5  76  88 5199262 .. 5199290 -  -6.1  -4.45151   AATAGCTAACGAAAA        TGGCCTGAT GCGATATGTTT ATCAGGCCA        CGTCTTAATGGAATG
      lysS   3 100  17 5207610 .. 5207633 - -15.4  -3.27298   TTGCGGAACGATGAA          CGAAGCAGTC GCCT GACTGCTTCG           TTCATTAAAGTGAAA
   ECs5126   3  69  62 5227700 .. 5227744 -  -8.6  -3.31322   TTGAATGCTTGAGAA TTTGT-AGGCCGGATAAGGCG TTTA CGCCGCATCCGGCATGACCAA CGATCACGTTATCAG
   ECs5130   2  86 459 5230988 .. 5231011 -   -11  -3.90559   AGCAATAAGCAATAA          CGGTACGACA GCTG TGTCGTGCCG           TTTGTTTTTTCTGCG
   ECs5138   3 100 101 5239632 .. 5239671 - -14.5   -3.8647   ACTGATCATATGAAA  TCCTG-CAACTCATCGTC TCTCC GGCGATGAGTTGTCAGGA  AGTAATGCGTATGGA
   ECs5164   2  63  35 5269698 .. 5269709 -  -7.2  -3.30124   TTGTAGGCCGGACAA                GGCG CTCG CGCC                 GCATCCGGCATTGTT
   ECs5175   7 100  41 5278184 .. 5278201 - -12.7  -5.40072   CGTTTTTCAAAAAAA             GCCCCCT GCGA AGGGGGC              AAAGCAAACTATGGC
   ECs5180   8 100  27 5280309 .. 5280327 -   -16  -4.72333   AACGAGACGTAAAAA             CGCCGACC ACT GGTCGGCG             TTTTGCTTTCTATTT
   ECs5187   4  59 463 5286322 .. 5286332 -  -6.8  -3.14132   GGTCTGGCGCAGGAA                 GGTG TGG CACC                 GAAAGCGTTCGCTAA
   ECs5194   3  59  32 5294109 .. 5294139 -    -7  -3.16743   AACTCAGAGACTTAA       TTCCCCTATC CCATAGATAAC GATAGGGGAA       AATTATTTTTGCAGA
   ECs5201   5  77   5 5303437 .. 5303451 - -11.4  -2.52834   CACTGGATGACCAAT               GCCCAG TTA CTGGGC               GATTTCAGTATCGAT
   ECs5204   6  64 346 5304244 .. 5304256 -  -7.7  -3.15579   GCAAGCGGCCATGAA                CAGCA AGG TGCTG                GTCGACCTGCGCTTG
   ECs5209   5 100   8 5310062 .. 5310083 - -15.9  -3.42374   GCGCAGCAATAAAAT           CGCCTCTCC GTGT GGAGAGGCG            CAGGAGATTACGCGT
   ECs5214  13  71 295 5315098 .. 5315111 -  -5.2  -4.58685   AAAGTGGTCGAAAAA               GCCG ATAACG CGGC                GCAAGTCAAAGACGC
   ECs5231   1  42  16 5332755 .. 5332788 -  -3.1  -2.50387   CTGCATAAAATAATT     TGACGCCGGGA TGTTTCTGTATT TCCCGGCATCT      TTATAGCGATATCAA
   ECs5240   5 100 124 5344005 .. 5344028 -   -14  -3.46482   AACCGAATGAACGAA          TAAAGGGAGC GAAA GCTCCCTTTA           TTATTGTTAGCAAAG
   ECs5245   7  62 427 5350279 .. 5350292 -  -3.7  -4.26327   GAGCGACTAAAAGAA               GCCGG ATTA CTGGC                ATCAACAGGGAGTAC
   ECs5254   9  70 220 5358575 .. 5358587 -  -6.3  -4.29302   CTGATATTAAAATAA                TCAAG GAT CTTGA                GGATGAGAACCAACG
   ECs5265   4  55  66 5390693 .. 5390727 -  -3.5  -3.86194   AAGGTCCCTCAGAAA    CACAATGCCG-TTCAC TTAA GCGGGGCGGCACTGTG     TTTCACAGGATAACG
   ECs5280  10  86  13 5404746 .. 5404762 - -13.7  -2.55551   GACAATCCGAACTGA              GCCTGCC ATT GGCAGGC              TCTGGTGTTCTTTTA
   ECs5284   4  75 103 5410185 .. 5410209 -  -8.6   -3.8512   GACTTATTATAATAA          GCGCAAGG GTAAACGTT CCTTGCGC          TTTCTTAAATTAAGA
   ECs5593   5  79   6 5437257 .. 5437285 -  -6.8  -4.68424   TAACGCAGCGAAAAA       TG-CCCGGTAG TCCTGGCG CTACCGGGTCA        ATGTATCAGGCAACT
   ECs5311   5  77  25 5445515 .. 5445548 -    -9  -3.74077   TCTGACATATCTAAA     GAGTTCCACTCGTAA TAATG TTGCG-GTGGAACTC     TCAAAAAGTTGATCT
   ECs5337  10  79  40 5472451 .. 5472483 -   -12  -2.57344   CAGTTGGCGCACAAT      GCCTGATGCGACGC TTGAC GCGTCTTATCAGGC      CTACAAGTCTGTGCC
   ECs5344   1  62 224 5479364 .. 5479380 -  -7.9  -2.98493   CTCACGAGCAAACCA              CTGCCGC TGA GCGTCAG              ACCACCTTCAACGAC
   ECs5349   9  73 184 5485448 .. 5485469 -  -2.9  -5.03145   CAAGGTTTGAAAAAA           CCTGCACGGG TGG CCCGC-CACG           AAATTGAGGATGCTA
   ECs5352  15  67  12 5490006 .. 5490019 -  -8.1   -3.4252   TGGTAGGCATGATAA               GACGC GGCA GCGTC                GCATCAGGCGCTTAA
   ECs5359   7 100  26 5496345 .. 5496362 - -12.7  -5.61881   GTTGAAAAATAAAAA             CGGCGCT AAAA AGCGCCG              TTTTTTTTGACGGTG
   ECs5343   5 100  34 5479477 .. 5479500 + -12.4  -4.87037   CGATTGTCGTGTTAA          GCCGGAGTGG GGGA CTGCTCCGGC           TTTTTAGTATCTATT
   ECs5318   4 100  27 5455398 .. 5455424 +  -5.8  -6.32017   ATTAAAGTTGCCATG         CAGCGTCCGG GGAAGTG TTGGGCGCTG         TTTTTTTTGTTTCTT
   ECs5315   1  57 340 5452011 .. 5452021 +  -5.4  -3.45768   AATCAGCAGAACCGC                 CATC ATG GATG                 TTGTCGCTTGTGGTA
   ECs5310   7  57 278 5445782 .. 5445792 +  -2.4  -4.18018   GTTTATCCGCCGATT                 CCAG CAG CAGG                 TTTTCCATCACGCGG
   ECs5305   4  60 128 5437372 .. 5437392 +  -7.5  -3.12351   CGACAGCTTGCACAC            CTGGCGCAG CGA CTGCATCAG            TTCGCTCTCGGCGGC
   ECs5289   5  85 319 5416415 .. 5416438 + -11.1  -3.73224   GTTATCAGTCTGAAA          GGATACCCT CGTAAA AGGGTATCC           TTTAATAACAACTGC
   ECs5285   1  39 258 5412465 .. 5412478 +  -2.3  -2.50816   CTTAACTCACTGTGG               CGCGT CAGG GTGCG                ATTAATCAATCGCCC
   ECs5592   3  59 236 5391740 .. 5391759 +  -2.3   -4.3534   GGAAGTCGACGAAAA            TAATATT AGCTAA AATATTA             TTTTGATAATTGCCA
   ECs5264   5  82  17 5390045 .. 5390070 + -12.6  -2.90219   AATATGTCCAAAACA         GGCCAGGAGC CGAAAC GCTCCTGGTC          TATATAACCGTTCTG
   ECs5591   6  56 393 5358967 .. 5358979 +  -6.3   -3.0318   TCCAGGCCAATCGAT                CCTTT ATC AAAGG                CTTTATGGTGTATTG
   ECs5249   4  93 405 5354188 .. 5354201 +  -5.3  -5.54192   TTTGCTCAAAATTTA               CTATG GCAG CATAG                TTTTTTTCCCTTCGT
   ECs5244   5  53 372 5350908 .. 5350936 +  -6.1  -2.62398   GGCAGCATGCGCTTG        TTTTCCATAGTCA ATA TGAATATGGGGAA        GTTGATGTCCTTTTT
   ECs5244   5  53 444 5350980 .. 5350995 +  -6.2  -2.79878   TATCTTCATGTTCTG              TCTCTT CACC AAGAGA               ATTTCCATGAATCCG
   ECs5239   5 100  14 5344005 .. 5344028 +   -14   -3.9461   AACCGAATGAACGAA          TAAAGGGAGC GAAA GCTCCCTTTA           TTATTGTTAGCAAAG
   ECs5234   7 100  11 5336335 .. 5336354 +   -15  -3.72073   TGTAAGAGATAAAAA            GGCCGGAG CATG CTCCGGCC             TTCGTTTTCATCACT
   ECs5219   8  83 174 5326033 .. 5326052 + -10.7  -3.65827   TGTCATCAGACTTAA            TCCGGGC ATGATA GCCCGGA             TTTCCATCAAGATTA
   ECs5213   6 100   9 5315370 .. 5315401 + -18.2  -2.64218   TCGTTAATTCCTCAT      TTCCCTGTTGCCTG CACT CAGGTAACAGGGAA       CTTATCATCGCAAAT
   ECs5195   8 100  59 5295315 .. 5295335 + -16.9  -3.50335   TATGCAGTAATAAGA            CGGCTCCTG ATT CAGGAGCCG            TTGATGTTTATGGGG
   ECs5186   7 100  13 5286763 .. 5286787 + -16.5  -4.19817   TAACCGCATTATCAT          GCTGGATGGCG CAA TGCCATCCAGC          TTTTAGATCACTCAC
   ECs5166   7  60 -35 5271393 .. 5271423 +  -6.2  -3.53012   ACGCCTGAGGCGTTA      GATGCTGCCGTGA CATTTT TC-CGCCAGCATC       TTTAAACACGCAGAA
   ECs5163   6  72 361 5269988 .. 5270030 +  -3.5  -4.98531   GGATAAGTCACTAAT TGCAGC-GAGGGTGAGGCAA GTAA TTGTTTCATCGTCAGCTCCA TTTTTCGTTTCCCCA
   ECs5137   4  78 107 5239728 .. 5239763 + -10.6  -3.21912   TGAAGATGATGTTAA    GCTGCTAAATGA-GCCA CGT TGACATCATTTGGCAGC    TTCATGCATTACAAA
   ECs5129   6  48 243 5231716 .. 5231733 +  -4.1  -3.14468   GCGAGTTGGTGCGCC             GGTAAAG TACG CTTTCCC              TTCACTCTGCTGCCA
   ECs5129   6  48 281 5231754 .. 5231764 +  -3.2  -3.42197   TCTGCTGCCACATTC                 CTCT GTC AGGG                 TTATAGCCTTTATTA
   ECs5125   3  67 366 5227979 .. 5227992 +  -8.1  -3.48884   TGAAATCAAGCATTC               GGCGA GTGA TCGCC                TCTATTTCTTTACCC
   ECs5110   5 100 280 5207610 .. 5207633 + -15.4  -3.35813   TTGCGGAACGATGAA          CGAAGCAGTC GCCT GACTGCTTCG           TTCATTAAAGTGAAA
   ECs5102   0 NONE
   ECs5093   5  73 152 5186605 .. 5186624 +    -5  -4.65722   TAACTACCGTGTTCA            GCGTGCTGG TGG TCAGCA-GC            TTTCTTTATATCTGG
   ECs5584   2  60 363 5169484 .. 5169496 +  -6.2  -3.53811   GACAGCCACGCCACC                CGGC TGTGC GCCG                TTTCCAGCAGATAAC
   ECs5067   7  66  67 5160347 .. 5160372 +  -6.7  -3.82218   TTGGCGCATAACAGG         CTTGCCCGCGC GCAG GCGTGTGCCAG          TTTGATGCTCTCGGT
   ECs5059  10  89   8 5148951 .. 5148973 + -14.9  -2.91912   ATCAATAATTGAAGA           TTGCCGGGG ATATC CCCCGGCAA           TGTGTGGATGCCTGA
   ECs5047  11  77  41 5134815 .. 5134832 +  -9.9   -3.5774   AGGTAATCTGAAAAA             GGTGCAA TCTT TTGCACC              TTTAACAGGTTAGCT
   ECs5013   6  64  85 5094094 .. 5094120 +  -3.7  -4.40221   TCTTCGTTTCCGGTT        CCC-AGAGG-GCT TCC AGCTCCTCAAGGG        TTTTACCTTTGGTTT
   ECs5005   3  47  12 5084630 .. 5084641 +  -2.2  -3.44848   CTAATCAGCGCCTGC                CG-CG CGT CGACG                TATTTGCTGACCAGC
   ECs5005   3  47  59 5084677 .. 5084688 +  -2.2  -3.45131   GACGCTTCAGGATCC                GGTT TATA AGCC                 TGCTTTTTCTTTAAC
   ECs4997   3  44 343 5079121 .. 5079137 +  -2.1   -3.1634   AATCAGGCAGCTTTA              TCCGCAG GTA CAGTGGG              TTCAGTCGTTTGCAG
   ECs4989   4  71 417 5074007 .. 5074027 +  -7.7  -3.85698   ATACCCGTTACAGGC            GAAATACAG AGT TTGTATTTC            TTTGTGAAAAGCGGG
   ECs4940   5  72 -13 5038793 .. 5038814 +  -5.8  -4.48967   ACTTTGCCACCAATT           TGAGCGCC CCTTAA GGCGCTGA            TGTTTTTTTATCCTT
      aceK   2  48 313 5029046 .. 5029056 +  -3.2  -3.35606   AATTATTTGCCAGGA                 GGAG GGG CTTC                 ATATTTTTTTTATCG
   ECs4927   5  57 189 5013638 .. 5013661 +  -5.3  -3.61398   CAGTTTTGTGCCCGC          GTGGAACAC TTTGCC GTCTTCCAC           TTCTTCCAGCGGCAG
   ECs4912   9  77  31 4999156 .. 4999171 + -10.4  -3.53343   CTCAAAATAACAAAA              CCCACC TTAA GGTGGG               TTTCGCCAGAGAATT
      birA   1  48  23 4983087 .. 4983101 +    -5   -2.6472   GAGCATTAGCTCCCC               TGCAAA TTA TTTGCG               TAGTCTGACCTCTTC
   ECs4882   8  55  43 4954404 .. 4954421 +  -3.4  -3.90048   ACTGCCGGCGATATT             CCG-ACG GCGAG CGTTCGG             TGTTTTTACGAAACA
   ECs4872   3  55 325 4944221 .. 4944241 +  -4.7  -3.64755   CGCTTTAACTGCCAT            TTTTGCGGG TAC TCGGCAAAA            TTCTTCGCCATATCT
   ECs4853   9 100  16 4918831 .. 4918846 + -11.8  -4.72473   TCTCTTCCACGCAGA              GGCGCC GCAA GGCGCC               TTATTTTTTACTTCA
   ECs4848   6  90  31 4913711 .. 4913751 + -12.5  -3.35224   GCTCCGCTGTCATGT  GACCCGGTCGGCGACGTAA ATG TTTCGTCATCTGCCGGGTC  TCTTTCAGCAACTGT
   ECs4843   7  57 352 4910996 .. 4911009 +  -2.3  -4.18197   CGCACCTTCGAATGC               CGCAG CACC CTGAG                TTTTCAGTACCGCGT
   ECs4836   9  90  99 4903555 .. 4903571 + -12.3  -3.28712   ATCCTGCCTACAAAT              GCGGAGT TTA ACTCCGC              TTATACAGCGGCAAC
   ECs4827   5  93   5 4893324 .. 4893356 + -15.6  -2.71144   ACTTCTTCTGATGAA      GTCGCGGTGCTGGA TATTT TCCGGCACCGCAAC      TCATTAAGGCAGGTA
   ECs4822   5  50 374 4887067 .. 4887088 +  -5.9  -2.73441   GGCGGTAATATGGTG           TTGTGCG ACTAATTG CGCACAA            ATTTGCCGGGTAATA
   ECs4816   2  59  32 4878637 .. 4878650 +  -6.7  -3.14931   CAATCAGATTGCTGA               CAACG TGCG CGTTG                TTCATGCCGGATGCG
   ECs4796   6  71  51 4859362 .. 4859393 +   -10  -2.75844   ACCGTATCAACCGTA      GGCCGGATAAGGCG TTTA CGCCGCATCCGGCA       GTTTCACATCAGAAG
   ECs4789   4  49   5 4849373 .. 4849417 +  -5.1  -2.78384   GGGTGATTTAAATAG TGAATGGCGC-TTCGTTTAC AAAGTA GAAAACGAAAGCGCCATCAA TGTGCTGAGAACAAG
   ECs4784   3  51   5 4841586 .. 4841619 +  -5.2  -3.00783   TTGTTCATTAAAATA     CTCACTCGCCTCTG CTCATT CAGAGGCGAGCAAA      ATTTACTTGTCCTGC
   ECs4778   3  58 459 4831732 .. 4831743 +  -4.4  -3.73224   GAACGGTAACAGGAA                GAAG CTTG CTTC                 TTTGCTGACGAGTGG
   ECs4772   7  79 100 4823637 .. 4823670 + -11.7  -2.56596   GCATTCGGCACACGA     TGCCTGATGCGACGC TGGC GCGTCTTATCAGGCC      TACATTGGTGCCGGA
   ECs4748   7  80  10 4799564 .. 4799591 + -10.6   -3.3449   AGATAAATAAGTCAG        TGGGTAGGCTCT TTAA ACGGCCTACCCA         TGTTAATTCTTAACT
   ECs4743   3  64 256 4794059 .. 4794075 +  -6.5  -3.72893   TCGGAAATGGTCACA              CACAACG TGT CGTTGAG              TTTGATCCCCGCCTG
   ECs4730   7  63  45 4777869 .. 4777880 +  -7.2  -3.30243   TTGATTGCCGGATGC                GGCG TAAA CGCC                 TTATCCGGCCTACAT
   ECs4711   4  75  64 4756168 .. 4756194 +  -8.8  -3.73224   AATGCACTTCCAGCG        GCCAGTGGACA TAGCTC TG-CCACTGGC         TTTCCTGAGCAATAA
   ECs4708   5 100  19 4752910 .. 4752930 + -15.5  -3.42147   CGATTCAGAGTTCAA            GGCCTTCTC CCG GAGAAGGCC            TTGCTATTAGTTACG
   ECs4695   2  54 223 4732886 .. 4732896 +  -4.6   -3.4252   CCAGAACACTGTTAC                 CGCT GCT GGCG                 TTGTCATCGGTCAGA
   ECs4686   2  47 232 4721823 .. 4721835 +  -4.1  -3.09516   CATCAAACCATTCCC                TGCTT TGC AAGCG                TTCCATAATGGCGCG
   ECs4655   2  61 317 4690499 .. 4690509 +  -5.4  -3.81951   GAAAAGACGTAGGAG                 TGGT GTA ACCA                 TTTAATCGTCTCCCA
   ECs4631   2  76   1 4662328 .. 4662372 +   -10  -3.34013   GCAGTAAACCAATAA TCAGTAAGCGGGCAAAC-GCG TTTA TGCTGTTTGCCCGCCCACAGA TTAATTCAGCACATA
   ECs4624   1  45  89 4655688 .. 4655702 +  -3.4   -3.0701   TGGCGTAAGAGAGCG               CCGCCG CAC CGCTGG               TTGGATGAAGATTAT
   ECs4621   6  59  56 4651708 .. 4651731 +  -3.8  -4.08216   CATCCAGAATAGCTT          TGGCGACCGAG GCG CTCGGTA-CCG          TTTTCGACAACGTAA
   ECs4618   7  93  48 4647388 .. 4647398 +  -5.4  -5.47159   AGCGGGCATTATCGT                 CAGA ACT TCTG                 TTTTTTCTCTTCCAC
   ECs4614   9  66 385 4645966 .. 4645981 +    -6  -3.97689   GGGGAATAAGCTGTA              CGGAGC GGAT GCCCCG               TTGTTTGAAATTGTG
   ECs4602   2  50 272 4633134 .. 4633152 +    -3  -3.64812   AAGGTGCCTTTAATA             CCATCGGC AGC GCCAATCG             CTTTTTTAGGTACAA
   ECs4598   6  64 466 4629433 .. 4629457 +  -4.1  -4.36914   CGACATCGATATTCA          GCCGATCGCTG AGA CGGCGAATCGC          TTTTCTGGCCCCGGA
   ECs4591   5 100 468 4624030 .. 4624042 +  -9.1  -5.24129   CTACCTGCATTTTGA                GCGGA AGA TCCGC                TTTTTTCTGGCCCCC
   ECs4579   2  44 344 4615604 .. 4615620 +  -2.2  -3.27601   CCCCTTTAATTTCAG              GGTTAC CATCA GTATCC              TTGGCTTCTCGTTTC
   ECs4576   5  95 451 4613834 .. 4613846 +  -3.3  -5.65496   CCCACAATACCATTA                CCAAC TCG GTAGG                TTTTTCTTTTTGGTC
   ECs5539   5  59 189 4604132 .. 4604144 +  -7.7  -2.58272   GACAACCACCAAAAA                GATGG TAT CCATC                TGAATTAATAATGTC
   ECs4558   8 100  17 4596211 .. 4596224 +  -8.1  -5.60689   TTCTTATCCTCTTCC               CCCTC TTCG GAGGG                TTTTTTATTGTGTGG
   ECs4548   4  65 279 4589101 .. 4589127 +  -5.9  -4.07885   TTATCACAATCAATA        GCGAACAGA-CT TTTA AGCTCTGTGCGC         TTTTAACAAAACGTC
   ECs4531   5  89  11 4576724 .. 4576752 + -14.5  -3.08312   AGTAAAAATCAATCT        CGCCGGGTACGAC TCA GACGTACCCGGCA        TTCCATCAATAGATT
   ECs4527   2  50 237 4571390 .. 4571422 +  -3.3  -3.50572   TAATGGATGCCCCCA      GCCTATCCATTCTTG CGA CCATAACGGATTGGC      TTCTATGGGATAAAT
      slmA   6 100   6 4558955 .. 4558978 + -16.8  -2.54371   GTTGCAGTAATATGA          CGCCGGATGA CTTT TCATCCGGCG           AGTTTCTTTAAACGC
   ECs4509   5  57   3 4554166 .. 4554197 +  -7.2  -2.62043   GAAGTTAGCGTAGCG      TTTATGCCGGATGG TATG CCATCCGGCGCGCA       TGAATTACTTCTGGC
   ECs4500   5 100  12 4545021 .. 4545037 + -10.1  -5.47159   GTAAAAAATAAAAAA              GGCTGCA TAA TGCGGCC              TTTTTATTTATTCAA
   ECs4492   8  57 365 4536257 .. 4536272 +  -3.4  -4.11235   ACCGACTCACTGACG              TATTAT GCAG ATAATA               TTTATATAATGATTG
   ECs4484   6  66 390 4528910 .. 4528946 +  -3.6   -4.7254   GTTTCACCCACAACG    ATGCCCGTGGCGTGGT CGAGC ATAATGCCACGGCCAA    TTTTTGCTGCCGGGT
   ECs4472   1  77 140 4510768 .. 4510778 +  -3.2   -5.1848   TATATTAATAACTCA                 CTCT CCA GGAG                 TTTTTTAACTTAGTT
   ECs4461   1  51 267 4494566 .. 4494584 +  -5.2  -3.06831   CAGCTTACCGCTGAA             CACTTTGC CTG GCAGAGCG             TTAAATACCACTTCC
      avtA   3  67 116 4487156 .. 4487189 +  -8.1  -3.53444   GGCATAAACAAAGCG     CACTATTCCGGCGTT GAGA AACGCCGGAAAAACG      TTTCAAACAGGCTGC
   ECs4444   3  81   7 4473059 .. 4473084 + -11.9  -3.11619   GTGAGTTAAGTAAAA         GCCCGGTCA CATTGGAC TGACCGGGC          TTACGTGAGTTATTC
   ECs4441   9 100  29 4467864 .. 4467883 + -11.4  -6.11392   GCACAGAATCTAAGA            TCCCTGCC ATTT GGCGGGGA             TTTTTTTATTTGTTT
   ECs4419   3  80   2 4443982 .. 4444000 +  -7.3   -4.4715   AGCTGATTGAGTAAA             CCGGAGC GCATG GCCCCGG             TTTTGTGAGTTAACG
   ECs5534   2  56 311 4421784 .. 4421815 +  -4.2    -3.794   CGTTGATACTTCCCT      GACCCAACGGATGG AAAA CCGTCTGCCGGGCC       TTTACTACATTGAAA
   ECs4403   8 100 151 4418397 .. 4418421 + -17.3  -3.73359   TCTAAATCTGTTTAA          TTGCCGGATGT CAG ACATCCGGCAA          TTATCTTCACTTCTT
   ECs4394   5 100  12 4405674 .. 4405707 + -14.8  -3.78953   GTAACGTGTAAATGA     GAGTAAGGTTGAAC GTGAAG GTTCAGCCTTACTC      TTTCCTGCTAACCAT
   ECs4387   0 NONE
   ECs4378   5  59 -43 4388283 .. 4388313 +  -5.5  -3.57651   TCAATCTTAAGCGGA       TCAATGAGCTGGT ACGCC ATCAGCATATTGA       TTATCTGGTGTGAAC
   ECs4368   6 100  16 4376659 .. 4376684 + -19.1  -4.20806   TTATTCTTGCAGAAA         GCAGGGTAGCG TTAT CGCTACCCTGC          TTTACTTTTACACTG
   ECs4355  11  89  15 4359417 .. 4359447 + -14.8  -2.60808   AGAGCCACAAAAATA       TAGCGGCGCAACAG AAA TTGTTGGGCCGCTA       TAAGTTATAAATGAT
   ECs4306   5  71  81 4316933 .. 4316959 +  -3.7   -4.8622   GACTAAAGGGATAAA        GCCCA-GCGATT TATA AAACGTATGGGC         TTTTTCATTCAGCGC
   ECs4294   6  95  48 4305090 .. 4305121 + -12.2  -4.17556   CAGATGCAATCCACG      CCCCAGCGCAGCAAC TCT GCCGC-GCGCTGGGG      TTTATTGACGGTATA
   ECs4279   7  79   9 4291472 .. 4291503 +  -6.6  -4.67982   GGGGTAAGGTTCAAA      CAGGTGCTGC ACACAACCAGAC GCGGCACCTG       TTTTATTACCTGAAC
   ECs4269   1  39 181 4276647 .. 4276660 +  -2.4  -2.58788   ACAAAGCGCCACGTT               GTCA ACAATC TGAC                CTACTTTTTGATTCA
   ECs4265   2  48 164 4272977 .. 4272989 +  -4.1  -3.23216   TCTCAATAATGGCGC                GTTTG GTG CGAAC                TTCGTGGTAATCGAA
   ECs4262   8  53 -13 4268706 .. 4268719 +  -3.9  -3.70902   CCTTACTGTATCCCA               TTACT CTGG AGTAA                TTTACCTCTACCGGA
   ECs4262   8  53 318 4269037 .. 4269064 +  -3.5  -3.78026   GCACTGACGCGCTTT        TCACCGA-CG ACAAAAAAG CGTTCGGTGA        TATTTTCACTTTCGA
   ECs4257   5  72 144 4260193 .. 4260205 +  -3.3  -4.93296   AAGCGTTGCGGAAAG                CTTGC GTC GCCAG                TTTTTATACTGGTAA
   ECs4245   3 100  49 4246683 .. 4246704 +   -13  -4.46835   TTATAGAAAGCAAAA           CGGGAGGC ACCTTC GCCTCCCG            TTTATTTACCCTTCT
   ECs4225  10  69  17 4224716 .. 4224750 +  -9.9  -2.76404   CGTAGGCCGGATAAG     ATGCACCAGCATCGC ATCCG GCGATGCCGGCGCAC     TGAATTTTACATCCC
   ECs4209   3  61  32 4208831 .. 4208861 +  -5.3  -3.90744   GGATAAGGCATGCAC       GCCGCATCCGACA TCTTT TGCCTGATGCGTC       TTATTTACGCCCCAA
   ECs4199   7 100  13 4197777 .. 4197791 + -12.8  -5.28826   TGAGGCGTAAAAAAA               GCGGGG ATT CCCCGC               TTTTTTGTCACCTTT
   ECs4188   7  65  -4 4189124 .. 4189136 +  -4.9  -4.17789   GTTTGCTGATAGGCC                GTTAA TCA TTAAC                TTTAATTTGTGATTG
      mscL   1  45 159 4173605 .. 4173623 +  -3.2  -3.06686   TAAGGGATCATGTAG             TAATGC TTCTATC GCATTA             TCCTTTATCTGCCCT
   ECs4145   4  64 475 4165277 .. 4165293 +    -8  -3.21747   GAATATCACCACTGA              TGCCAC TGGAT GTGGCA              TTAATAATGAGATCA
   ECs4116   5  61 195 4125878 .. 4125890 +  -7.7  -2.94232   TGGCCCACGCCAACC                GGCAA ACT TTGCC                CTTCTTTACCGCAGA
   ECs4111   8 100  28 4121066 .. 4121082 + -15.1  -5.78622   TTGTCCGACGATATT              GCCCCCG GTT CGGGGGC              TTTTTTTTGCGCTAA
   ECs4111   8 100 394 4121432 .. 4121450 + -12.4  -4.29176   ATAGCCATGAAAAAA             CCGACGCT TTT GGCGTCGG             TTTTGACTTAACTAT
   ECs4100   8  93  10 4111490 .. 4111506 +  -9.4   -5.1485   CATTAAAAGACAAAA              CAGGCC GCCAG GGCCTG              TTTTTGTATTACTTC
   ECs4093   5 100  17 4104218 .. 4104240 +   -15  -3.34517   TTCAGCGGTTTCGAA           TTCTGCAGAC ACT GTCTGCAGAA           TCTTTAAAACGAACT
   ECs4086   7  59 -17 4091420 .. 4091433 +  -6.7  -3.15861   AAAACGCTGGCCCTC               GCTTC GCGC GAAGC                TTAATCCAGCTGGTG
   ECs4067   7  59 316 4077856 .. 4077871 +  -5.4  -3.68827   GGCACATGCATAAAG              CGGTTT TCAA AGACCG               TTTCGGTGATGAATC
   ECs4061   6 100  12 4072906 .. 4072924 + -13.1   -4.3534   TTAGTCAAAAAGAAA             CCCCGGC ACATG GCCGGGG             TTTTGCTGATTAACG
   ECs4052   3  70  12 4062490 .. 4062510 +  -8.9  -3.25356   GTAATTCGACATCAA            CCCTGCCCT TCA GGGGTGGGG            TTACCTTGCTTATCC
   ECs4041   3  63  53 4047006 .. 4047030 +  -8.5  -2.68823   CGCTGTCCCACGTAG          GCCTGATAAGC GAA GCGCATCAGGC          ATTGTGTAGGCAGCA
   ECs4036   4  61 128 4042894 .. 4042904 +  -8.2  -2.87211   CGCCGCCAGTTCAAA                 GCCG AAA CGGC                 TGTATAGCGCCGGAT
   ECs4031   7  79  69 4039551 .. 4039580 + -12.1  -2.81208   CGATGCAAACCGTAG       GTCGGATAAGGCG TTTA CGCCGCATCCGAC        ATGTTTTCCCTCAAA
   ECs4001  11  91  79 4009310 .. 4009323 +  -9.5  -4.67353   CACCAAAAGCAAAAA               CCCGC CGAA GCGGG                TTTTTACGTAAATCA
   ECs4001  11  91 192 4009423 .. 4009436 +  -9.5  -4.67353   CTCCAAAAGCAAAAA               CCCGC CGAA GCGGG                TTTTTACGTAAATCA
   ECs3989   6  63  19 3994855 .. 3994866 +  -7.2  -3.30124   CAGGTTGCCGGATGC                GGCG AAAA CGCC                 TTATCCGGCCTACAA
   ECs3971   1 100   9 3980829 .. 3980853 + -12.1   -4.6468   TAATTAATTGTTTAA          CCCCTTTCGTC TAT GGCGGGAGGGG          TTTTCTCTACTTTAA
   ECs3963   6  89   9 3973323 .. 3973357 +   -15  -2.50816   GATTTAAATCGTGCA     TTGAAGTGCCGGATGC AAC GCATCCGGCACGTCGC     GTTAATCAATAAACA
   ECs3950   4 100  56 3954475 .. 3954493 + -11.7  -5.24129   GTCCCTTTGCACAAA             CGCCACC TTTTC GGTGGCG             TTTTTTATCGCCCAC
   ECs3939   8  67 115 3942772 .. 3942783 +  -7.2  -3.63515   TTGATTGCCGGACGC                GGCG TGAA CGCC                 TTATTCGGCCTACGC
   ECs3934   7  53  51 3934832 .. 3934852 +  -3.2  -3.80552   TACGAAGCGAGATCT            GTGAACCG CTTTC CGGTTAGC            CTTTTTTATCCTGTT
   ECs3934   7  53 176 3934957 .. 3934973 +  -2.2  -3.96148   CAGACTTCTTTACTC              CCGG CGATCTCTT CCGG              TTTGTAGTCACCGCC
   ECs3917   7 100   9 3919543 .. 3919568 + -17.7  -3.60952   ATTTTGATCAAAAAA         GCCCGGTATAC ACTT GTATACCGGGC          TATGTTTTATTCTTC
   ECs3911   2  52  76 3912373 .. 3912384 +  -4.4  -3.41234   CCCGTTTTCAGCCCC                CGAT GGAA ATCG                 TTAATTCGCTTAATG
   ECs3899   9 100   9 3899244 .. 3899271 + -14.9  -5.78622   AGAATGATAAAAAAA        TCCCCGGCAGC ATGTCA GTTGCCGGGGA         TTTTTTTTAACGTCC
   ECs3888   6  57 321 3891645 .. 3891656 +  -7.2  -2.53263   CGACACGAACCGGAT                GCGC AGCG GCGC                 TGGCTTCCAGATCCA
   ECs3874   9  65  84 3880031 .. 3880044 +  -8.1  -3.30124   CACAATGCCTGATGC               GACGC TGCC GCGTC                TTATCAGACCTACGA
   ECs3859   3  51 377 3866926 .. 3866956 +  -3.4  -3.61232   GGTTCAGGAAATACA       GGAGCAAATCTA CAGCTAT TAGATTTATTCC       TATTTGTATGCAAAG
   ECs3848   8  79 120 3857095 .. 3857143 +  -4.7   -5.0133   CGCAGAATATCCCTC AT-CCGGGGTG-TTACC-CGGGTT CTGA ACCCCGTGGTAAACATCCCGGCAA TTTTTTGCCGGAATA
   ECs3831  12  77  62 3839971 .. 3840002 + -11.6  -2.60392   TGGCAACGGTTGTAG      GTCTGATAAGACGC GCAA GCGTCGCATCAGAC       GTTGATTGCCGGATG
   ECs3831  12  77 149 3840058 .. 3840089 + -11.6  -2.60392   TGGCAGCTGTTGTAG      GTCTGATAAGACGC GCTA GCGTCGCATCAGAC       GTTGATTGCCGGATG
   ECs3811   9  67 135 3823417 .. 3823448 +  -8.6  -3.16323   CGGGTGCCGAACGTA      GGTCGGATAAGGCG TTCA CGCCGCATCCGACA       TTAATGGCACGTTTT
   ECs3803   6  65 335 3814950 .. 3814970 +  -7.5  -3.54424   ATCCCCTTCCACGAC            CTGGCGCAG ATT TTCCGCCAG            TTTCGCAACGTCAAA
   ECs3790   7  83   1 3803757 .. 3803813 + -12.6   -3.0682   TCGATGCTGGGTTAA TGGTTTGTCCCGTCACGAT-CTTCAGCA ATA TGCTGAAGCATCGTGGCGGTATAA-CGA TGATTTCTGATTGAA
   ECs3782   5  89 393 3794311 .. 3794333 + -14.9  -2.74488   AAAAAGTTCGGTTCA           GGGCGATGC ACCCC GCATCGCCC           TGATTGACATCGTTG
   ECs3773   4  75 127 3783258 .. 3783271 +  -9.5  -3.56092   TTAACAATCTAAAAA               GGCGC CGAA GCGCC                TTTAGAAGATAGTCG
   ECs3770   5  73 141 3780583 .. 3780600 +  -9.1  -3.50572   CCGCCGAGCACGAAG             CCGTGCC AGAT GGCATGG              TTGTATGGAATGCGT
   ECs3767   3  75   7 3778532 .. 3778561 +  -8.5  -3.77188   TACGCCTGATATCAC       TGACGGCTTAGCG CATA TGCTTTGCCGTCA        TCTTTATCTTTGCGT
   ECs3761   5  69   5 3771768 .. 3771785 +  -8.3  -3.31263   AGCACAATTAAAAAA             CCCCGAC ATCT GCCGGGG              TTATGCGCATAACGT
   ECs3757   8 100   6 3766644 .. 3766667 + -13.9  -4.41348   GGCAATCTAATAGAT          TCTCCGCGC CTTTCA GCGCGGAGA           TTTCTTTCACAGAGG
   ECs3747   8 100   7 3750731 .. 3750756 +   -14  -3.32354   TGTCAGTAATTTTAA         GGCCGGGTGG GTAATA CCATCCGGCC          ATTTTCATTTAAGCC
   ECs3720   8  76 304 3722782 .. 3722804 +  -8.5  -3.89505   CTCATTAAATAAAAA           TCTACACGT TTTTT GCGTGTAGA           TTCTTATAAATTTTT
   ECs3711   8 100  -1 3717082 .. 3717095 +  -2.3   -6.0427   AGGCTTTAGCAAAAT               GAGCC TAAA GCCTC                TTTTTTTTATATAGT
   ECs3696   5  53 402 3702759 .. 3702772 +  -2.3  -3.94811   GTGCAACGTGACTCA               ATGGC ATCC GCCAC                TTTATGCATCGTATT
   ECs3691   6  86   7 3695044 .. 3695061 + -12.7  -3.20348   GCACCATAAGATTAA             CGCCGGT TAAA ACCGGCG              TTAAATATTAATGAC
   ECs3675   6  95  11 3672984 .. 3673028 + -12.9  -3.37761   GGTAAGCGATGAAAA TCGTCGGATGCGACATGCG TAACACT CGTACGTCGCATCCGGCAA TTACGTTTATTCCCG
   ECs3671   5  87  10 3667395 .. 3667430 +   -14  -2.95204   GTTTAAGCACAGAAC    CGGGTCGGATAAGACG TTTG CGTCGCATCCGACCTG     ATTGTTTACCCCTGA
   ECs3665   3  67  15 3662514 .. 3662535 +  -8.6  -3.21993   ACGGAAAGGGTAGCA           GGCCGGAG ACGACG CCCCGGCC            TTGCCTGTTATCGCT
       xni   4 100   6 3654216 .. 3654247 + -14.4  -3.32844   GGTACGGTAACGGCG      TGCCGGATACGCCG CAAA CGTCGCATCCGGCA       TTATCACATCAGCGC
   ECs3646   9 100 192 3640404 .. 3640435 + -10.9  -5.47159   GTGTTTGGCATCAGT      CTCAAACCGGCTC CAGATA GAGCCGGTTTTGG       TTTTTTGTCTTAACG
   ECs3638  12  90  17 3628999 .. 3629016 + -12.7  -3.39483   TCAACCATAAAAAAC             GCCAGCC CGAA GGCTGGC              ATTTTTAAATCAGAT
   ECs3623   2  55  15 3614904 .. 3614917 +  -2.4  -4.13995   ACGGGATAATCGTAA               CCAA TTGAAT TTGG                TTTGATTTGTAGGCC
   ECs3607   8  68 206 3598347 .. 3598373 +  -7.3  -3.75863   ATCCGAATATGAGCG        GTTTATCCCCGC TGGC GCGGGGA-ACAC         TTTGGTGACAGTTTT
   ECs3607   8  68 237 3598378 .. 3598394 +  -7.3   -3.7331   GCGGGGAACACTTTG              GTGACAG TTT TTGTCAC              TGTTTTGGTGACGGT
   ECs3594   6 100  78 3587040 .. 3587063 + -12.4  -3.87075   CAAACAAAAGAAAAA          GGCCAGCCTC GCTT GAGACTGGCC           TTTCTGACAGATGCT
   ECs3590  10  74   4 3584104 .. 3584134 +  -3.2  -5.08088   AAAATAAAGTAATGA      G-GCCGGGTAAAG CAAAGC CACTACCCGGCAC       TTTTTATTAGCGCTT
   ECs3572   7  70 450 3566583 .. 3566593 +  -6.8  -4.14243   GCAGTTCGCGGATAG                 CGAC AAT GTCG                 TTTTCCGGTGCGCTA
   ECs3567   5  88  41 3558805 .. 3558850 +   -12  -3.53811   GATGCGACGCTGGCG CGTCTTATCCGACCTACG GGGACGCATG TGTAGGCCGGATAAGGCG TTTACGCCGCATCCG
   ECs3548   8 100  11 3538323 .. 3538342 + -12.2   -5.1848   ACTAAGTACAACTAA            GCCAGTTC ATTT GAACTGGC             TTTTTTCAATTAATT
   ECs3525  10 100  29 3518552 .. 3518572 + -14.1  -3.37188   ATACGCAACACTTGC            CCCGGATAA ATT TTATCCGGG            CTTTTTAGCATCGGT
   ECs3506   5  80  35 3491654 .. 3491676 +  -7.6  -4.56775   TCAAGGGAAAATTTA           GCCCGCAGTT GAT ACCTACGGGC           TTTTTACAGAAACAT
   ECs3499   0 NONE
   ECs3491  12  73 451 3482407 .. 3482430 +    -9  -3.48276   AAGAGATGTCGTTCA          TAAGCCCG-TA TTT TACCGGGCTTA          TTCTGTGACAACCAG
   ECs3487   7  75  42 3479585 .. 3479612 + -10.8  -2.92192   AAAGCAAGAAAAAAA        TATTGTCTGAAT AATT GTTCAGACAATA         TATCCTTACATGGCA
   ECs3468   9  67  25 3464251 .. 3464272 +  -7.1  -3.62224   AAACAGATAAAAAAA           GGGCCAGCC AATT GGCCAGCCC            TTCTTAACAGGATGT
   ECs3462   5 100   8 3459032 .. 3459059 + -18.6  -2.67428   CAACCTGATGAAAAG        GTGCCGGATGAT GTGA ATCATCCGGCAC         TGGATTATTACTGGC
   ECs3453   2  52 215 3444865 .. 3444879 +  -4.3  -3.32022   GGAACATCTCAGCCT               TCAGT ATTCC ACTGA               TTGATGTATAAAAAC
   ECs3428   2  82  -3 3420303 .. 3420333 +  -9.3  -4.25256   CCACGCGGATAAAAT       TTAATATTCTACT CTGGA AGTAGAGTATTAA       TTATTTTACTGGGAA
   ECs3424   3  57  14 3417754 .. 3417769 +  -3.2  -4.10552   AATCCGTCGAGGATT              GCGC TTTTTTCT GCGC               TTTAATTTCCTGGCG
   ECs3418   6  58  36 3407427 .. 3407451 +  -7.1  -2.74192   ACATCCGGCAACCCT          TGACGCGGT TTAAATT GCCGCGTCG          TCCTCTTCACCGGTA
   ECs3409   6 100   7 3394276 .. 3394307 + -16.6   -4.4715   CGCCGTTAGGAAAGA      TGCCGGATGCGGCG TGAA CGCCTTATCCGGCA       TTTTATAAATTACAG
   ECs3401   2  64 256 3387472 .. 3387488 +  -7.9  -3.17212   TTGCACCACTATCAA              CCACGGC AAC GCCGTAG              TTGCTCCCATAATGC
   ECs3387   9 100  23 3374334 .. 3374349 +  -8.2  -5.52023   ACAGGCAATAAAAAA              CCGCCG AATT TGGCGG               TTTTTTATTGCTGGT
   ECs3371   5  52 186 3351930 .. 3351950 +  -4.8  -3.14522   CTGATCAAGCACATG           CTGACATTG TGGA CAATG-CAG            TTCCATATGAATTCC
   ECs3368   5 100  45 3347052 .. 3347071 + -12.2  -4.80178   CTTGAAGATAAAAAA            CCCTCTGT AGTA ACAGAGGG             TTTTGTTCATTCATA
   ECs3364   9 100   6 3342804 .. 3342832 + -18.2   -3.6279   CGCAGCTTAATGCTT        TGCGGGCCGACG AGAAA TGTCGGCCCGCA        TTATTCAGGCACTTT
   ECs3357   3  59 418 3334498 .. 3334531 +  -3.7  -4.11484   CCCAGATTCAACTGC     CGCGGTGGACGATCG CCGG TGATCAACAACCGTG      TTTTGCCCGATTCCA
   ECs5496   4  74   8 3309094 .. 3309143 +  -9.9  -3.30124   AGAAGTAAGCTAAGT GGCCGGATAAGGCGTTAACGCCG CATC CGGCCATGATGCCTGATACGGTC TTATCAGGCCTACCC
   ECs3327   3 100  13 3297776 .. 3297827 + -15.8  -3.30243   TGATGGTGATCGCCG GATGCTGATTGCCGGATGCGACGC TGAC GCGTCTTATCCGGCCTACAGCGTC TTATCCGGCCTACAT
   ECs3307   9  68 273 3277500 .. 3277530 +  -6.1  -4.08394   ATGCAGTTGATTACA      CAAGTCCAGCACCG TCAC CGGTTC-GGACATG       TTTTCCAGCACATAT
   ECs3301   6 100   7 3272698 .. 3272725 + -14.2    -3.767   CAAAAGTAATAAAAA        GGCCAGTCAGTA ATGT TACTGCCTGGCC         TTTAATCAATGAATC
   ECs3291   4  55 408 3262473 .. 3262488 +  -4.6  -3.66018   ATAAAGCGTGAAACG              CCGGTG ATAG TGCCGG               TTGTTCCCATGCTGG
   ECs3282  13  59 363 3252686 .. 3252701 +  -5.4  -3.62096   CGACTTTCGCGCCCA              GTTCGA CCAG TCGAGC               TTTAGCGTCATCACG
   ECs3279   1  54 134 3250452 .. 3250462 +  -4.6  -3.53012   GGCGTTCCACCACCG                 GCGT AAT GCGC                 TTTACCACCAGCGGG
   ECs3262   3  56 -31 3230090 .. 3230108 +    -3  -4.09685   AGTTTGGTCTGACGC             CGGGAG AGTACAG CGCCCG             TTTTCAGGGCTAACG
   ECs3249   4  80   7 3216111 .. 3216137 + -10.9  -3.34517   AATAACTAAATAGTG         GCTCCCACAAT GTTCA AATGTGGGAGC         TATTTACCAGCACAT
   ECs3245   4  57  -5 3208662 .. 3208672 +  -5.4  -3.53224   TATCTGGCAAAAGGC                 CGTT AAT AACG                 TTTCAACGCAGCATC
   ECs3240   2  50 186 3201563 .. 3201577 +  -3.5  -3.53343   CAAATCTACCTTCAT               CCCGT AAACG ATGGG               TTTGGCAGCACACTT
   ECs3236   0 NONE
   ECs3231   4  60  31 3194332 .. 3194352 +  -2.5   -4.3208   TTATAAAAAAGAAAA            GCCTTGC ACATATA GCAAAGC            TTTTCACTTCTCAGG
   ECs3214   6 100  54 3175574 .. 3175603 + -13.5  -3.32343   ATGCTGGTATCGAAT       GCCGGATGCGGCG TAAA CGCCTGATCCGGC        TTATCAAAATGTGCA
   ECs3208   7  64 256 3170389 .. 3170402 +  -6.7  -3.69354   CACCGCCTGAGCGGA               GTGGT CATC ACCAC                TTTCCAGTTCTGCGA
   ECs3188   7  54  33 3148805 .. 3148819 +  -5.6  -3.25088   ATCCGCCAGTTAACT               CCCGGT GTT ACAGGG               TTAGTGGCTTTGCGC
   ECs3188   7  54  94 3148866 .. 3148876 +  -5.4  -3.21747   GAAAGTCGGGTCAGC                 GTCA GGA TGAC                 TTCGTGGTCAAATCC
   ECs3188   7  54 271 3149043 .. 3149055 +  -2.6  -3.98214   AATGCACGGAAACGC                TGGG CATCT CCCG                TTTGTAATACATAAT
   ECs3182   5 100  10 3144782 .. 3144799 + -12.7  -5.32944   CACTAAAAATGTTAA             GAGCCGC AATT GCGGCTC              TTTTTTCATTCTGCC
   ECs3175   5  90   8 3135639 .. 3135686 + -12.8  -3.28712   CGCTGTAAGCAGCTG GAGTCTG-CGTCGCATCAGGC AATAAGC GCCGGATGCGACATCAGGCTC TTGTCAAAACGGAAA
   ECs3159   4  80  24 3116108 .. 3116126 + -11.7    -2.981   GGGCACCAAAAAAAA             CCGCCGA ACATG TCGGCGG             CTTTCTGACTTACAA
   ECs3146   2  53 143 3103934 .. 3103959 +  -6.1  -2.58667   AATCCCCCACTTTCA         CGGCGAAGTCA CTCT TCACTTCGGCG          ATCATTTTTATCGCG
   ECs3133   3  64 319 3090424 .. 3090434 +  -6.8  -3.57144   GTACCAATCCAGGTT                 CTGG CCC CCAG                 TTTGCGCATCAAAAG
   ECs3129   3  45 263 3087465 .. 3087480 +  -2.4  -3.31144   AATAATTCGCTGCAC              TTCCGG GTGC CCGGCG               TTATCCGGGTAGCCC
   ECs3123   9  57 314 3079397 .. 3079410 +  -5.3  -3.68024   CAGAGCATCATATAA               CTGAT TCAC ATCAG                TTGTGTATTCAGGCA
   ECs3119   6  72  61 3074605 .. 3074618 +  -6.7  -4.21194   TACAACGATTACATG               GCGTA GTAA TACGC                TTTTACCTGCTCCCA
   ECs3106  12 100  11 3049825 .. 3049856 + -18.2  -2.73159   ACTAATCATCTGTAG      GCCAGATAAGACGC GTTA GTGTCTTATCTGGC       ATTTGCACCGATTGC
   ECs3106  12 100 137 3049951 .. 3050003 + -20.7  -2.62463   TAGGCCAGATAAGAC GCGTCAGCGTCGCATCTGGCATTTG CAC TGAATGCCAGATGCGGCGTAAACGC CTTATCCGTCCTACG
   ECs5484   4  53  61 3043405 .. 3043418 +  -3.1  -3.83026   CATAATCAGCTCCCT               GGTTA AGGA TAGCC                TTTAGTCTGCCCGGC
   ECs3098  11 100 110 3038055 .. 3038091 + -18.1  -2.71011   CGCGTCTTATCAGCA    TACGCCACATCCGGCAT ACC ATGCCGGATGTGGCACA    TCATTACAACGCAAT
   ECs3082   9  95   6 3024882 .. 3024904 + -14.9  -3.16035   GGCACAATAAAAATA           GCCCGATGG CATCA CCATCGGGC           CTCTTTTTATTTACT
   ECs3072   3  54 153 3012972 .. 3012987 +  -2.6  -3.91897   GAACTTCGATGTCGC              CTAACGC CTG GC-TTAG              TTTATACATCACCGA
   ECs3055   3  52  18 2990960 .. 2990979 +  -4.3  -3.28857   ATTATTTGCAATAGC            GCGATTGC CGGAT GCAA-CGC            TTGATGCGTTTTATC
   ECs3052   0 NONE
   ECs3046  10  79   7 2979746 .. 2979761 + -11.8  -2.56271   CTGAAGTGAAAGTCC              GCCCGG TTCG CCGGGC               ATCTTCTCATCAGAA
   ECs3039   5  85 104 2971598 .. 2971629 +   -13  -2.81768   TTGAGCTCATTGCAG      GCCGGATAAAACGC GCCA GCGTTGCATCCGGC       ATTTGGCTCCTGTCG
   ECs3023   6  85  26 2955318 .. 2955359 + -11.6  -3.43961   CTGGATAAGGCGTGC GCGCCGCATCCGACAT CCGGTTCACC ATGCCTGATGCGGCGC  TTGTGCGTCTTATCA
   ECs3020   7 100  66 2952879 .. 2952895 + -10.8   -5.8096   GCCGTCTGCCCCGCC              GCCGCC ATTTG GGCGGC              TTTTTGTTTTTTATA
   ECs3014   3  50 170 2944639 .. 2944651 +  -3.3  -3.53091   GCGTGCTGGCTAAGC                GCCTG CAC CAGCC                TTTCAAACAGGCGGT
   ECs5480   7  69  37 2919025 .. 2919036 +  -2.2  -4.93365   TAACGCGGTAAACCC                CGGT GTGT ATCG                 TTTTTGATTATCCCC
   ECs2959   7  61 159 2913628 .. 2913642 +  -4.9  -3.96327   AAACAGATCGTTAAT               GCCTG ACATG CGGGC               TTTCTGCTCAGCCAT
   ECs2939   2  86 333 2896732 .. 2896748 +  -9.4  -4.39426   ATTGCAACACAAAAA              CCGGAG CCGGA CTCCGG              TTTTGTGAAGCTGTC
   ECs2934  10  55 243 2892919 .. 2892931 +  -4.1  -3.72027   GATGCGTAATTTTTT                CAGCA CGA TGTTG                TTATTAATGCGACGT
   ECs2913   1  48 330 2863357 .. 2863377 +  -3.3  -3.31914   ACCCTACACCATTAT            CTGTTTTAC CAC GCAAAATAG            TATTACTTCCTTTAA
   ECs2903   5 100  37 2855631 .. 2855675 + -15.8  -3.79993   GCTGTACTCAATAGG CCGTTGCTGTTGGTCAAGCG CCACT TGCTTGATCACCAGCACCGG TATTTTGCTATCTAA
   ECs2892   1  56  48 2844464 .. 2844475 +  -5.8  -3.30124   CGTAATGCCGGATGC                GGTG TAAA CACC                 TTATCCGGCATACAG
   ECs2889   6  91 137 2842601 .. 2842626 +  -9.8  -4.73105   GGAACCACCTCCTTA         GCCTGTGTAA TCTCCC TTACACGGGC          TTATTTTTTATGCAT
   ECs2878   5  69   8 2824875 .. 2824915 +  -3.2  -4.83615   TTCGTTAATTGAAAA ATGGCTCAGCAGC-GGC TTAAATCT GCCTGCGCCTGAGCCAG  TTTTTCTGCCGCCTG
   ECs2870   7  67  14 2815567 .. 2815592 +    -9  -2.97827   AGTGCTATAAATACA         GATGGCGACA AATTGA TGCCGCCATC          TATATAACTTGTCTT
   ECs5479   4  58 334 2780934 .. 2780946 +  -3.3  -4.08064   AAAAGAAAATCTGCA                CACGC ATT GCGTC                TTTTGAGACCCAATT
   ECs2827   3 100  51 2769341 .. 2769364 + -12.4  -5.27335   TCCGGCAAAAAAAAC          GGGCAAGGTG TCAC CACCCTGCCC           TTTTTCTTTAAAACC
   ECs2813   6  55 123 2756813 .. 2756823 +  -6.8  -2.63991   GCCCTTCTTCTGCCG                 CCCA CTG TGGG                 ATTGCTTCAGTTGCC
   ECs2813   6  55 179 2756869 .. 2756881 +  -3.3  -3.88291   TCAATTACCAACTCA                TCGCC GCT GGCCA                TTTCTGCCAGTGCTG
   ECs2808   4 100  62 2751499 .. 2751521 + -16.4  -3.05384   AGAATCAATGAGCAA           TGAGGGTTGC CGG GCAACCCTCA           TTGAATAAAACAGGA
   ECs2780   6  87   8 2727056 .. 2727090 + -13.9  -2.88212   ATCTCTAATTATATT     TTAAAGAAATCTGTC TTTAC GGCAGATTTCTTTAA     TCTCATATAATCCTT
   ECs2745   3  91  62 2694806 .. 2694817 +  -2.2  -5.89921   TTCTCCGACGAAAGT                CAGT ACTG GCTG                 TTTTTTTATTATGCT
   ECs2715   5  86  91 2670655 .. 2670671 +  -9.4  -4.39426   CTAACCAACAAAAAA              CCGGAG CCGGA CTCCGG              TTTTGTGAAGCTGTC
   ECs2705   5 100  36 2661261 .. 2661293 + -12.8    -5.055   AAGCGCATAATCAAT     CGCAGCCGCGTTAGT ACTC AC-GACGTGGCTGCG      TTTTTTCACGGTTAA
   ECs2697   5  52  16 2655021 .. 2655057 +  -5.8  -3.02144   ATGTATCCCCTGCGT   GTCGATCTGCG-CGCTG GCTC CTTCGCCGCAGATCCAC    TCTTCCAGACGCTCG
   ECs2693   4  54 346 2651218 .. 2651232 +  -5.7  -3.25088   CGGTCGCCCGCCTGA               TGACC AAAGC GGTCA               TTAATCGCTTTAAAA
   ECs2653   4 100   8 2618321 .. 2618347 + -12.3  -4.70659   GTCAGTAATATAAAA         CCGGCTGATAG CGTGC CTTTCAGCCGG         TTTTTGCATCTGGCA
   ECs2646   4  57 237 2612263 .. 2612291 +    -4  -3.91897   TCCCATGTCAGTGAT        TTTCTGAGTT CTGACGGTA AACTCAGGAA        TTTGTCGGTAAGAGC
   ECs2635   5  74  58 2603637 .. 2603652 +  -5.4  -4.67123   AGTCACCTGTACTCC              CTGTTG ATGC CAGCAG               TTTTGCTTCTTTTAG
   ECs2615   6  72  23 2592067 .. 2592096 +  -7.9   -3.8646   GCCTCAAATTCCTTA       TTGGGTGCCAG AATTAACG CTGACACCCAA        TTTGACTTCTTAATG
   ECs2603   5  66  51 2581384 .. 2581402 +  -8.8  -3.06483   TATCGCGCTGCTGGC             TTTCCGCG CTT CGCGGAAC             TATCTGCTTTAGGTC
   ECs2587   5  61 361 2564751 .. 2564761 +  -6.8  -3.32844   ACCAGCGTCATCAAT                 CCTG AAG CAGG                 TTGTCGCGTAGAAAG
   ECs2581   3 100 137 2556480 .. 2556497 + -14.1  -4.20712   GTTTGCATAACCTCA             GCGCCCG TTTC CGGGCGC              TTTTCACGTCTTATG
   ECs2572   7  84 136 2548919 .. 2548948 +  -7.1  -5.02074   TAGCGGGCAGTTTCA       GCAAGGTGCGG ACCATATG CTGCACCTGGC        TTTTTTCGGCACTAC
   ECs2569   3  72 126 2546156 .. 2546167 +  -7.2  -4.09685   GCCAATGTCGGATGC                GGCG CGAG CGCC                 TTTTCCGACCTACGG
   ECs2564   5 100 108 2541030 .. 2541048 + -10.3  -5.68438   TATCATCAGGCGAAG             GCCTCTC CTCGC GAGAGGC             TTTTTTATTTGATGG
   ECs2559   4 100  26 2533916 .. 2533936 + -15.5   -4.4267   TAAACGCTACAAAAA            TGCCCGATC CTC GATCGGGCA            TTTTGACTTTTACAG
   ECs2554   5  65 404 2529017 .. 2529038 +  -7.3  -3.45366   GTACCTGGGCGATAA           CGCCGTGGAA TAA TTCCG-GGCG           TTGATTAATTGCAAC
   ECs2547   1  62 250 2524393 .. 2524403 +  -8.2  -3.00298   AGCAATAACATGTTT                 GCCG GTG CGGC                 TGTGTACTTCAAGAA
   ECs2538   7 100   6 2513485 .. 2513504 + -10.7    -4.946   CAGGGCATAAAAAAA            GCGCGTC GAGCAG GACGCGC             TTTTTAGTATTTACT
   ECs2531   9  66 416 2508500 .. 2508521 +  -4.3  -4.43501   CACAAAGAGTGACCT           GCGGATAGCG TTT CGCCG-CCGC           TTTTATCGCTACCTT
   ECs2524   6  93 -41 2501813 .. 2501845 + -13.5  -3.18199   CAACCGCCGCCCGCC      CGGCATAATGGACAT ATC ACGCCCATTATGCCG      TTACGTTAACGCTTA
   ECs2512   5 100   1 2488640 .. 2488690 + -20.5  -4.26344   GTGTTGGATTTGTAG TTTGCCGAAGCCGGATGTGGCGC TGAGC GCGCCCAGTCCGGCTTCGGAAAA TTTTACTGCGGATAT
   ECs2503   8  76 409 2480577 .. 2480594 +  -8.4  -3.95219   CTAAAAAATAGCAAA             GGCTGC CTGTGT GCAGCC              TTTGTGCAATTTACG
   ECs2489   5  66 190 2466526 .. 2466544 +  -8.9  -2.70932   GCCGCTTTTGGAATC             GCCATCA CACCC TGATGGC             TGATTACCCACGCCA
   ECs2478   5  78 180 2455630 .. 2455651 + -10.2  -3.60538   AAAAAAGGTAGCAAT           TGCGGCAA ATTCAC TTGCCGCA            TCTTTATCATCATTT
   ECs2467   4  62 138 2443364 .. 2443379 +  -3.2  -4.30719   GTATTTAACGGATGA              TGCTCC CCAG GGAACA               TTTCTTATGGGCCAA
   ECs2447   3  48 443 2424358 .. 2424403 +  -2.5  -3.53761   CCAGTAAAAATCACG TTTTGCCGGTGGGAAAGTGCAA ATT TCGCGCGTTTC-ACCGGCAGCG TTTCGCCACAAATTC
   ECs2438   2  70   3 2415844 .. 2415882 + -10.5  -2.60723   AATTCCGGCGTAAAT  ATGGATAAGGTCACGTCCC CTG GGGA-GTGACCTTA-CCAC  CTTACTTACACATCA
   ECs2435   5 100  11 2412050 .. 2412082 + -17.1  -3.83644   ATTAATTCTTATGCT      GGCAACGGTCCGTTT TGT AAAGGGGCCGTTGCC      TTACTTTTTAAATGT
   ECs2412   5  59 377 2389895 .. 2389930 +  -5.4  -3.64164   TAATCGCTGCGCTCT    CGCGCCATCAGACTGAA TAA TTCATTCAG-TAGCGCG    TTATCCTCTTTTTGC
   ECs2384   1 100  22 2357391 .. 2357409 + -14.6  -5.74122   CTGTGAAGTGAAAAA             TGGCGCAC ATT GTGCGCCA             TTTTTTTGTCTGCTA
   ECs2375   6  60 251 2348697 .. 2348710 +  -8.1  -2.72144   CAATTCTGGCGTTTG               CGCCA AAGC TGGCG                ATTTGCACCAGGTCA
   ECs2354  10  87 249 2324108 .. 2324135 + -11.2  -3.69902   TTTGTGGATCAAGAT        GCCCGC-CTGCGG ATT CCGCGGCGCTGGC        TTTGCCATCTTTGGT
   ECs2344   5  53 441 2315150 .. 2315162 +  -4.1  -3.57144   ACGTTATTTACCGGA                TGCTC ACA GAGTA                TTTCCAGCTCAACAA
   ECs2320   2 100  14 2291175 .. 2291198 + -13.9  -4.72473   AATTCACAGCCAAAA          CGCCGGAGA TTTTTC TCTCCGGCG           TTATTTTTTACTTCA
   ECs2316   5  65 444 2285433 .. 2285448 +  -5.4  -4.11484   TTTCCCCGGCATGAT              TGAGCT GCCC GGCTCA               TTTTCCGGGATTGAG
   ECs2307   5  52 129 2274877 .. 2274889 +  -4.1  -3.53811   CACCAGCATAGCCAG                TGTTC ATC GAACG                TTTAAAGACAATCAC
   ECs2304   7 100 305 2272591 .. 2272614 + -15.3  -3.13403   AAAATAATGTTCAAA          CGCTGCCCG ACAGCG CGGGCAGCG           TCTTCATCAGGCAAG
   ECs2298   6  64 339 2266712 .. 2266731 +    -7  -3.60296   CATGATCGACTTTTT            CGGTCAGG TTTG CCAGGCCG             TTTGAAATGAGGGTG
   ECs2298   6  64 391 2266764 .. 2266777 +  -3.1   -4.4846   ATTGATTGGGCAACT               GT-GCG CCA CGCTAC               TTTCTTCTTCGCTTA
   ECs2270   4  58 470 2244383 .. 2244394 +  -4.4  -3.83561   TTCCCGAAAATTATT                GGTT GACG AACC                 CTTTTTTTCCCGAAA
   ECs5452   7  93 252 2237506 .. 2237540 +  -2.8  -5.89921   ACATATAAGGCCTTT     TAGCCAGCGTCT TCTTTCAGGTC AGTCGCTGGCTC     TTTTTTTATTATGCT
   ECs2255   7 100 133 2234270 .. 2234292 +    -7   -5.7946   CCAATCAGTACATTA           CTGCTGTG ACTCCAA CACGGCAG           TTTTTTTATTGAACA
   ECs2224   9 100 309 2209231 .. 2209258 + -14.3  -4.63218   AGATGGTGGGACATT        TCAGCGTTGAG AGCTGC CTCAACGCTGA         TTTTCTTCAGCAGGC
   ECs2218   4  62 247 2204521 .. 2204534 +  -3.7  -4.26327   GTACTCCCTGTTGAT               GCCAG TAAT CCGGC                TTCTTTTAGTCGCTC
   ECs2211   5  56 216 2201112 .. 2201123 +  -5.8  -3.42056   TGTTTGGCATTTTAT                CCTC CATT GAGG                 TTCTGGGTTAAAAAT
   ECs5446   6 100 258 2186564 .. 2186576 +  -5.5  -5.89921   CGTCTTCTTTTTCAG                GTCAG TCG CTGGC                TTTTTTTATTATGCT
   ECs2181   4  82  24 2182706 .. 2182722 +  -5.1  -5.22006   TATATGACACAAAAA              GCGAC CACTAAA GTCGC              TTTTTCTTATGGTAA
   ECs2153   2  58  70 2158626 .. 2158656 +  -2.5  -4.22652   AGTTCACCAGCCAAC      CGCAGCACGTTCTT GCAT ACGAG-GTGCCGCG       TTTTACATGCTGTAC
   ECs2150   7 100  10 2155324 .. 2155340 + -13.7  -4.07651   AACTAAGCGTGTGAA              TGCCGCC GAT GGCGGCA              TTGCTTTTTTTACTT
      ftrA   4 100 231 2148664 .. 2148694 + -14.9  -3.31915   ATCCCTCACCTAACC      GGCCCCTTGTTACA GTTG TGTA-CAAGGGGCC       TGATTTTTATGACGG
   ECs2126   1  45  41 2132067 .. 2132080 +  -2.3   -3.2981   TCGGGAAGAACTTTT               GCTGG AATT TCGGC                TTCATCGTTCATCTG
   ECs2086   3  87  16 2078315 .. 2078342 + -11.3  -3.67558   AGCATTGCCGGATGA        CGCGTCAGGCG CATGAA TGCCTGATGCG         TTGTTAGCATCTCTA
   ECs2080  11  95 204 2073617 .. 2073636 +  -7.1   -5.4505   GTCATCAGTTTCAAA            TGGCGCT GTAAAA GGCGCCA             TTTTTTATTGCGCAA
   ECs2066   9 100 123 2054118 .. 2054149 + -16.6  -2.52795   TAATTTATGTCAGGT      TGCCGGATGCGGCG TAAA CGCCTTATCCGGCA       TACATTAGCCCGGTT
   ECs2050   1  46 364 2034008 .. 2034032 +  -2.8  -3.32844   AATGGTAGAGGAGGT          CTGGGTGATG CGCAC CATCAGCGAG          TTCTGGACTACCAGA
   ECs2039   6  63 444 2024949 .. 2024964 +  -5.4  -3.88442   GATTTTGCATTGCAT              TCTGCCG TTG CGGC-GA              TTTAGTGCTATTTTC
   ECs5439  12  69 225 1979051 .. 1979096 +  -3.3  -4.83615   AAAGCGGTTACACAT GCTGCCGGAAATCATCATT TTTTCACC AAAGCTGATTTCTGGCGGA TTTTTATCGCAGGTC
   ECs1996   5  53 350 1972477 .. 1972491 +  -2.1  -3.93055   AGTTGCGGTTTTTAC               TCTGA CTTGT TCAGG               TTGTATTGTTCTTTC
   ECs1953   7  82  60 1936200 .. 1936227 +   -10  -3.89614   AGAACTCTTCAGCGG        CTGCCTGATA TGCTTCTT TATCAGGCAG         TTTACTATCTAAATT
   ECs1937   4  59 172 1928802 .. 1928819 +  -6.3  -3.35679   CGAATCTCACATCTT             GTTGCTA CGTA TAGCGAC              TTCTGCCTGCCAGAG
   ECs1927   6  67  58 1920414 .. 1920428 +  -7.1  -3.63694   GGGATTGTCGGATGC               GACGC TGACC GCGTC               TTATTCAGCCTCCAT
   ECs1913   6  93  11 1905792 .. 1905809 + -12.7  -3.47751   AGTAAGTAAAAAATA             GGCCCGA TAAC TCGGGCC              TTGTCAGTTATTGAG
   ECs1904   4  65 275 1897984 .. 1898018 +  -8.4  -2.94365   AATGCGGTGTATAAG     CTGGCACAGCGCCTGG GTT TCAGGTTCGGAGCCAG     GTTTGTCACCTGTCA
   ECs1866   2  64 102 1859811 .. 1859823 +  -6.2  -3.80114   CTTCGCCAAAGTGCC                CGGC AATCA GCCG                TTTGGTGAGTTCATG
   ECs1855   6 100   9 1843699 .. 1843718 + -13.6  -3.71687   CGGTTAACATAAAAA            GCCACGGA TATA TCCGTGGC             TTTCGAATATTTTAC
   ECs1841   5  89   9 1828443 .. 1828463 +  -8.3  -4.62872   CGGTTAATCAACGTA            TGCCGGA CGTCATA TCCGGCA            TTTTTACAGATTAGT
   ECs1825   6  64  20 1812287 .. 1812299 +  -4.1  -4.33274   GGAGGAGGCTATGCG                CCAGT ATC ATTGG                TTTTCATCCTGTAAA
   ECs1815   0 NONE
   ECs1809   3 100  19 1800533 .. 1800549 + -10.1   -5.2291   GACAGCTTCACAAAA              CCGGAGT CCG GCTCCGG              TTTTTGTTGTCATGT
   ECs1762   4  53  41 1762658 .. 1762673 +  -3.2  -3.77014   ATATGGATGTGCTAT              TATGCG CCCT CGCAGA               TTTGCATCATTTTCT
   ECs1756   5 100  39 1757542 .. 1757560 + -11.8   -5.1848   AACCCCTCTGCAAAA             CTGGTCAT CAA ATGACCAG             TTTTTTCCATTCCTT
   ECs1752   6 100   8 1754661 .. 1754690 + -19.5  -3.13522   TTCAGTAAGCAGAAA       GTCAAAAGCCTCC GACC GGAGGCTTTTGAC        TATTACTCAACAGGT
   ECs5426   9  68  -2 1751803 .. 1751841 +  -9.7  -2.50438   GCGATCTACAATATC   TAAATGTACTGGGCACC ATTGC GGTGCCCAATAAGTTTA   CTCTTCCGTCTTTAA
   ECs1747   3 100  10 1749622 .. 1749641 + -13.6  -4.56597   CTTTAAACACAAAAA            GGGCTGAC AGCT GTCAGCCC             TTTTTCACGCCGAAA
   ECs1733   6  58 160 1732367 .. 1732378 +  -7.2  -2.78738   TTGGCCGCTCGGGAA                CCCC ACCA GGGG                 TAATTCAAATTTTGA
   ECs1725   7  60  73 1720597 .. 1720611 +  -2.8  -4.40894   CATTTTCTTCAGCAT               GTGC TTGACGT GCAC               TTTTACTGTGCTTTC
   ECs1710   2  78  17 1704968 .. 1704997 + -11.5  -2.87963   AAATAATGCAGTTTG       CTGACCAGTCAGT TTGC GCTGACTGGTCAA        TCTCGTACTTATAAA
   ECs5422   8 100 218 1702525 .. 1702542 + -11.3   -4.6709   CGGTGAAATGAAAAA             TCCACGC AATT GCGTGGA              TTTTATATACTTTTG
   ECs1692   8 100  13 1687836 .. 1687865 + -12.9  -3.59979   TAAGATTTTCATAAG       GCGGATAGCGATA CAGA TGCCGCTATCCGC        TTTCACATCAGAACG
   ECs1687  10  73  68 1685387 .. 1685445 + -10.4  -3.07051   AATAATCCGCTGTAA TTGCCGCTCCACCGTC-GGGCTGACGTT AAGAA AACGGAAGCTCAGACGG-GGAGTGGTGA TGGTTTCATTCTTGC
       alr   4  58  55 1681443 .. 1681471 +  -4.6   -3.8211   GATGTGCGCGCTGGC       GTTACG-CGTCCC GGTT GTGACGGTGTAAC        TTGTTGTAAGTCGGA
   ECs1679   2  63 358 1674298 .. 1674317 +  -2.8  -4.57569   CAACCAGATAACCAT            CGCTAC ATAACGCA GTGGCG             TTTTTGGGGCGATCG
   ECs1667   1  89  16 1665410 .. 1665425 + -10.4  -4.54727   CCATCAACGATTAAA              CTGCGC TTCG GCGCAG               TTTTCGTTTACAGGA
   ECs1660   4  64 312 1659515 .. 1659527 +  -6.3  -3.73402   TTGAAATTATTGTAT                TTCTG CTT CAGAA                TTTCCTGGGCAGTAT
   ECs1651   3  74 115 1653126 .. 1653149 +  -5.4  -4.63526   AGCTAAATACCAGAA          GATAATTAGT TTTT ACTATTTATC           TTTGTTTGTGGTTCT
   ECs1624   6  60 470 1628227 .. 1628237 +  -2.6  -4.31895   TGAGTTGAAATCTCA                 TATT GTT AATA                 TTTATTAATGTATGT
   ECs1608   5  95  26 1618124 .. 1618142 + -11.7  -4.35644   TGTTAAATATTGAAA             CGGGCGT ATAAC ACGCCCG             TTGTTTTATGATGAT
   ECs1599   7  66 432 1609616 .. 1609629 +  -3.1  -4.60487   CGGGGCACAGAAAAA               CAACG AATA TGTTG                TTTTTGGGAATGGTC
   ECs5419   9 100 151 1587735 .. 1587753 + -14.6  -3.35813   AAGTTCATGGTAAAA             CCACCTCC TGT GGAGGTGG             TTGCTTGCAGTCAGG
   ECs1561   5  79 271 1585774 .. 1585786 +  -7.7  -4.29953   GTTAGTGTCAGTATC                GCTGA AGA TCAGC                TTCTTTTGCTGATTT
   ECs1504   6  72 471 1544552 .. 1544572 +  -8.3   -3.6502   ATGCCTAATTGCTTG            TCAATAGGC TAC GCCTAATGA            TTTGGGTGCGACCTA
   ECs1498  11  84 125 1539591 .. 1539612 +   -13  -2.52933   TTGCTAACTAAAAAA           CGGGCGGT AATACC ACCGCCCG            CTTGCTGAATTAACG
   ECs1490   3 100  39 1528493 .. 1528519 + -18.8  -5.93809   CTACTGCTGATTTTT         TCCCCGCGACAT GCC GTGTCGCGGGGA         TTTTTTTTATCCAGG
   ECs1447   9  87   7 1488525 .. 1488551 + -14.4  -2.75074   ACGGTGTAACAATGC         ATTCCGGCCTGC AGT GCAGGCCGGAGA         TAATCTTCAGATCGA
   ECs1433   5  75   6 1477006 .. 1477032 + -10.9  -2.86618   AACAGAATAAATATC         ATTGCCGGATG CGTGC CATCCGGCAAC         ATTTCACTCTTACTT
   ECs1428   4  57 291 1473238 .. 1473257 +  -5.6  -3.48395   GTTGCACATTCGCAT            CTTCGGCG TCGA TGCCGGGG             TTGTCTGCAAGAAAT
   ECs1428   4  57 420 1473367 .. 1473379 +  -3.3  -4.13014   TCAGGGAAAAGGATA                GCTGA TTC TCCGC                TTTTGCAAGTATGAA
   ECs1413   6  91  32 1459959 .. 1459980 +  -8.7  -5.03994   CGCTTAAACAGTAAA           TGCCGGATT ATTA ATTCCGGCA            TTTTTATCTGTCAGG
   ECs1379   7  62 108 1431436 .. 1431450 +  -3.6  -4.24123   GCGCTGTTAATTTTC               TGTTTT TAC GAAACA               TTTTCCCCTTCTTCC
   ECs1370   5  53 382 1427664 .. 1427676 +  -3.4     -3.81   AAGTATCTGCTCACT                TACC CAGGA GGTA                TTATTCTCAGGTAAT
   ECs1358   4  49 273 1418051 .. 1418079 +  -5.1  -2.78596   CTTAACGGAATCGAG        CCGGAAACGTGGC TAC GCCACGTGATCAG        TGTAATCAACACCTG
   ECs1339   7  58  -2 1403594 .. 1403625 +  -7.5  -2.71918   GTACTCACCAATAAA     TAAGCGTCAATACGG TGCT CCGT-T-GACGCTTA      CTCTTTCTCCGCTGA
   ECs5413   7  91  97 1397396 .. 1397419 +  -6.7  -5.46657   AAAGAAAAAACAAAA          GTCCGCAGT GTAAAA ACTGTGGGC           TTTTTTATTCGCATC
   ECs1316   8  62 103 1387998 .. 1388014 +  -3.7  -4.27512   AGTATCTATCTGCAG              GAGGATA TAA TATCATC              TTCTTTATTATAAAC
   ECs1311   3  60 354 1385939 .. 1385953 +  -7.8  -2.73364   CCACTCTCGGTGTTG               GACTGG CTA CCGGTC               TGATTGGCATGGCCG
   ECs1305   4  57 221 1381392 .. 1381405 +  -2.3  -4.19678   TTGCCATAATCGCTT               CTGGT AAGG GCCGG                TTTGTTGCGGTATGA
   ECs1275   3  43  37 1341810 .. 1341846 +  -3.1  -2.73681   TGTTTTGACTGGAAA   ATGGA-GTGGAGAGAT TTTGTC ATTTCTCCACTTCCGG    TACTTCAGGTGGGTA
   ECs1272   2  45 188 1339081 .. 1339092 +    -3  -3.22113   TAACATAAAAATTAA                TTGA GGTG TCAA                 CTTTTATGAAAAAAT
   ECs1266   8 100  15 1329022 .. 1329046 + -13.6  -4.33907   AGTGTATTATCGGTG          CAGAGCCCGG GCGAA CCGGGCTTTG          TTTTGGGTGTTTATG
   ECs1243   5  91  -9 1304724 .. 1304742 +  -9.6  -4.63932   CGGGGTTTTACAGCG             CACCGGAT AAG ATTCGGTG             TTTTGTTGAAAAATA
   ECs1183   6  89 116 1255894 .. 1255939 + -11.9  -3.64299   TGCTTTTGCATTATT GAGGCCGAACGTAAACCTTCA GAAT TGAAGAGATGCGTTCGGCTTC TTCGTTTGTGATATC
   ECs1158   6  52 222 1245401 .. 1245423 +  -2.7   -3.8579   GTATTGCGCAGAGAT          GCCCATTCAC CGAC GTGA-TGAGC           TTTCGCTTCTTGAGT
      torD   5  86 175 1240926 .. 1240956 +   -14  -2.73364   ATGAGCTACAAACCG       GGAAAGCCGCTGGC GCA GCAGGCGGTTTTCC       TGCTTCAGGTGCGCA
   ECs1146   3  71 167 1230598 .. 1230630 +  -7.8  -3.79909   AAATAATGTGATTTT     GT-GAACATCACCCC GTGC GAGGTGATGTTCCGC      TTGTTGCTAATTTAG
   ECs1136   3  68  70 1221111 .. 1221147 +  -7.2  -3.80083   AGAACTGTCTAATGC   GTAGACCGGAAAAGGCG TTCA CGCCGCATCCGGTC-AC    TTTACCTTCAGTTTT
   ECs1090   5  82 147 1183306 .. 1183322 +  -5.1  -5.22006   TATATGACACAAAAA              GCGAC CACTAAA GTCGC              TTTTTCTTATGGTAA
   ECs1061   4  57 379 1166683 .. 1166693 +  -2.4  -4.26003   CATCACCGAGGCAAT                 CCGC TTT GCAG                 TTTCTTCAGTATTCT
   ECs1061   4  57 395 1166699 .. 1166710 +  -2.2  -4.20367   CGCTTTGCAGTTTCT                TCAG TATT CTGG                 TTGTTTGTTACCGAA
   ECs1052   9  87  61 1159874 .. 1159905 +    -8  -5.06414   TTAGCCGGACCTTTC      GGAAACAGTCGGTA TAAA TAGCGGCTGTTACC       TTTTTCTTCGCCAAA
   ECs1049   5 100   5 1157835 .. 1157862 + -17.1   -3.0782   TGGCCAAATAAAAAA        TCCCCGGAAGG CAAAAA CCTTCCGGGGA         TCTGTTCAGGGATTA
   ECs1046   5  56 122 1156118 .. 1156146 +    -6  -3.09327   CTGGATAATGAAGTC       TGCCG-TTGCCAC GTTG GTGGCGACCGGAA        TGTTCCATACCGTCG
   ECs1043   6  45 -21 1151217 .. 1151230 +  -3.1  -3.11634   TACGCCGAAACAGGA               GTTTC CTGC GGAAC                TTGAGTAATCTGGCG
   ECs1043   6  45 100 1151338 .. 1151348 +  -2.4  -3.36694   CCCGTGGTTCAAGTT                 GCTG CAT CCGC                 TGTTTCAGGCTAGCT
   ECs1043   6  45 298 1151536 .. 1151549 +  -3.7  -2.73124   GGCACAGCAACCGAA               ACGCG GCTT CGCGA                ATTTGCGGGGTAACG
   ECs1040   8 100  40 1148448 .. 1148463 + -11.8  -4.82901   TAAAGGCAAAAAAAA              CCCCGC AGCA GCGGGG               TTTTTCTACCAGACG
   ECs1037   5 100  22 1145375 .. 1145391 + -13.7  -3.77484   CTCTTTAAAAAGAAA              CCTCCGC ATT GCGGAGG              TTTCGCCTTTTGATA
   ECs1015   5 100   5 1122710 .. 1122745 + -24.9  -4.16146   CACTGGCTTAATAAA    TCCCCGAATGGCGGC AATAGC GCCGCCATTCGGGGA     TTTTACCCCTGTTTT
   ECs1010  10 100  16 1113955 .. 1113972 + -12.7  -3.74868   GGCACACATAAAAAA             GCCCGCT TTTC AGCGGGC              TTCATTGTTTTTAAC
   ECs0984   4  93 174 1079947 .. 1079970 + -12.5  -3.53761   GCGCGGAATAAAAAA          GCGGCAACT CAATAA AGTTGCCGC           TTTACGGGGAAATTA
   ECs0968   4 100  26 1056641 .. 1056668 +   -15  -5.38054   AGGTAGGTTGGTGAA        GTCCGTAATCTC GAAA GAGGTTACGGAC         TTTTTATTTATGGGG
   ECs0953   9  79 133 1036988 .. 1037016 +    -8  -4.30978   TCAAAATTAAGCTTC        GAGACGCCGTAG TGGGT CAGCGGCGGCTC        TTTTGCTGACTTGCG
   ECs0942  10  82   6 1028396 .. 1028437 + -12.3  -2.93073   ATTAGCGTAGAGAAG TGATTTTGCCGGAGTGGGT GTTC GCCCACTCCGGCAAATGAA  TAATTATTGCGGGAA
   ECs0922   4  95   6 1010198 .. 1010224 + -13.1  -3.37464   CGAAGGGTAAAAAAA         TGCCTGATTGC TTTGT GCGATCAGGCA         TTCTCGAATTAATGG
   ECs0919   6 100  12 1007228 .. 1007252 + -13.6  -3.39862   TTAATCTTCTGATAA          CCGGATGGCG CGAAA CGTCATCCGG          TTATACGTCATTAAT
   ECs0903   6  86 107  988642 ..  988680 + -13.8  -2.62003   CAGATAAGGCGTTCA   CGCCGCATCTGGCGTCTG GAG CAAATGCCTGATGCGACG   CTTGTCGCGTCTTAT
   ECs0897   3  85 271  982131 ..  982141 +  -8.2  -4.62069   CGCGGGAAGTCGCCC                 GGCG ATG CGCC                 TTTTTCCAGTGCGGC
   ECs0885   5  66 244  967953 ..  967964 +  -4.4  -4.32201   CCAATAATCAGCCCA                CGAA TTTC TTCG                 TTTTCCATTAATTCC
   ECs0879   9  89 165  962041 ..  962087 + -15.1  -2.62463   TAGGCCTGATAAGAC GCGGTAGCGTCGCATCAGGCA TCTGT TGCCGGATGCGGCGTAAACGC CTTATCCGTCCTACG
   ECs0869   6  69 392  947799 ..  947809 +  -8.2  -3.57263   GTGGCGACAATTAAC                 GCCG GTA CGGC                 TTTGCCGATGAAGAT
   ECs0865   1  57 395  944268 ..  944278 +  -2.4  -4.25074   CGAATTTCCACGAAG                 GCAG CAC CAGC                 TTTTGCCCTTTGATG
   ECs0850   8  70 100  929392 ..  929407 +  -6.1  -4.25104   TCCGATAGTGGTTCA              GGTGG AGTACC CCACC               TTTTCATCAAGCCAG
   ECs0804   2  57  34  893544 ..  893569 +  -6.2  -3.16079   AGTTTTAGTTAATTT         ATCGAGGTAA TATAAT TTACCTCGAC          TCGTTTATTCTGGTA
   ECs0799  10  75  59  889696 ..  889744 +  -9.5  -3.53811   GATGCGATGCTGGCG CATCTTATCCGACCTACAAATCG CAT CGAACCGTAGGCCGGATAAGGCG TTTACGCCGCATCCG
   ECs0782   3  80 120  870669 ..  870689 +  -8.3   -4.2687   ACGACAAACAAAAAA            GCCGACT CACTTGC AGTCGGC            TTTCTCATTTTTAAA
   ECs0779   4  45  92  867841 ..  867866 +  -2.5  -3.13299   GAATGGTGGCGTGCT         CAATCTGATAG TGAT CCATCAGGTAG          TGTTGGATCTGATCC
   ECs0755   5 100   4  843089 ..  843115 + -20.2  -3.63694   CAGGAGATGTAAAAC         CTGCGCCTGGCG GGA TGCCAGGCGCAG         TTATTACCAGTCGAT
   ECs0739   1  40 264  823636 ..  823662 +  -2.8  -2.59135   CGACAGCAGGATTTG         TGGTAGCGGGCG TAG TGCCCGCAGTAA         GATTTGTTTATCGAA
   ECs0719   4 100  20  795242 ..  795261 + -11.4  -5.41359   ATTAAATAAGAAAAA            GGGCGGTC GCAA GATCGCCC             TTTTTTACTTTGCTT
   ECs0713   5 100  47  790187 ..  790204 + -11.3   -4.5442   CCCTTGCATAAAAAA             GCCAACC CGCA GGTTGGC              TTTTCTCGTTCAGAC
   ECs0702   9  62  -6  777001 ..  777012 +  -7.2  -3.14211   TACCCCAATAACCGG                GCGG TGAA CCGC                 TTACTCAAAGAAGAT
   ECs0686   1  57 258  761833 ..  761856 +  -2.4   -4.1673   TCAGAAAGTGATCGT          TTTCAGCC CTCCGCCT GGCAGAAA           TTTATTCAGCAATTA
      tatE   5 100  47  740553 ..  740570 + -11.3  -5.24129   GTTCGATACAAAAAA             CCCGCTT CAAA AAGCGGG              TTTTTTATCAGACAG
   ECs0648   9  87 157  725379 ..  725401 + -11.2   -3.6608   ATACCCAAAAGAAAA           CCCTCACCGT CAG GCGGCGAGGG           TTTAACTCACATGAT
   ECs0639   8  81  28  716243 ..  716277 +  -9.4  -3.90112   CCAGGCGCGGGAATA     TTGACGGTCGGCAA ACAGCTC TTGCAGACCGTTAA     TTTGCTTCAGGCGCA
   ECs0626   4  53  -7  701036 ..  701046 +    -4  -3.66356   TGATGGCAGACCACT                 TAGT TTA ACTA                 TTTGCGGTTGAAGGT
   ECs0621   9  80   1  690994 ..  691026 + -10.6  -3.32963   GAACCGAAGAAGTAG     CC-GTTGTGCGGGGA GCAA TCCCCGCATATCCGG      TTGTCAGGTCAGAGT
   ECs0614   2 100  32  685896 ..  685922 + -16.7  -5.65513   CCGACAAAACGATGT         CCGCTCTCATC CATTC GATGAGAGCGG         TTTTTTTAATTACTG
   ECs0596   6  55 413  656717 ..  656731 +  -2.1  -4.08216   CTTTCACTGTGCTCT               GGATT TGTTT GATCC               TTTTCAGGAAGGTAA
      cysS   1 100  12  648460 ..  648483 + -16.8  -3.46602   GTAATTGCGCTATTG          CCGGATGCGA GTTT TCGCATCCGG           TTATCGTCTGCGCCA
   ECs0583   7  63  41  643881 ..  643895 +  -7.1  -3.30124   CACCATGCCTGATGC               GACGC TTGAC GCGTC               TTATCAGGCCTACAA
   ECs0576   5  78  44  635585 ..  635616 + -11.6  -2.93723   TATCGCATAAGAGTG      CAGTACTCATGCCG GATG CGGCATGAGTACCA       TATCCTTCCTGAAAA
   ECs0561   1  62 166  621660 ..  621674 +  -3.6  -4.38154   TTTTGTTGGTGAAAT               TAATGT TAC GCATTA               TTTTATAACAAATAT
   ECs0554  10 100   6  611165 ..  611192 + -14.9  -3.55487   GAAGAAATGATGCGA        TGCCGGATGCG CAGCAT CGCATCCGGCG         TTGTGGTTCATGTGC
   ECs0549   7  77  64  608083 ..  608136 + -11.6  -2.57931   TTGGCGTGATATGAC GCGCCCGCGTCGCATCAGGC-GTCG GTGCA CGACTGCCGGATGCGGCGTAAACGC CTTATCCGGCCTACG
   ECs0545   3  74 429  605992 ..  606004 +  -5.5  -4.67755   CGCCTGGGCGTGTTG                TGCGG CTT CTGCA                TTTTTAAATGCCTGT
   ECs0533   8  74 175  572531 ..  572542 +  -2.2  -5.24129   GGGGGCGTCGATAAT                CGTT GGCA GACG                 TTTTTTCTGCCCCAG
   ECs0530   7  84  18  567238 ..  567269 +  -8.6   -4.3586   TATCGTCGGTTCGTA      GGCCAGATAAGGCG TTCA CGCCGCATCTGGCA       TTTTGCTCTCAATGC
   ECs0518  12 100   7  555970 ..  555997 + -12.8  -5.19261   GTAGGGTAAGGACAA        TAAAGGGCGACA GTGA TGCCGCCCTTTA         TTTTTTACTCGCTTT
   ECs0509   7  77 460  543550 ..  543568 +  -5.2  -5.02074   TAGTGATTGATCATT             TCACGCAG CAA TTGCGGGA             TTTTTTCCGAGGTGA
   ECs0497   6  84 376  531240 ..  531266 +  -9.4  -4.21194   GGAGAAATCCGTTTC         GCAGACGCCG GTAATTA CGGCTTCTGC         TTTTACCTGATACGC
   ECs0480   6  63 150  511377 ..  511410 +  -5.3  -4.14243   TGGCGAATTGCCTGT     TCAACATCAAAGCGA TTCG TCACTTTGCTGTCGA      TTTTCACATAAGCTG
   ECs0471   9  87  62  501421 ..  501440 + -13.6  -3.08813   ATTTATAAATGAACA            GTGCCCCA ATTT TGGGGCAC             TCTGTTAAAGTAAAA
   ECs0463   3 100 147  495354 ..  495374 + -12.6  -4.30576   GTTAACAATCTGAAA            TGCCGGGA ATAAA TCCCGGCA            TTTTCATAATCAGAA
   ECs0444   9  64   6  473144 ..  473185 +  -7.9  -3.21924   ACAAGAGTAAAAAAC CCAGGCAATTGGCGCATCA TGCC TGATGCGACGCTTGCCGCG  TCTTATCAGGCCTAC
   ECs0409   4  65  33  435542 ..  435556 +  -7.1   -3.4252   GCAGATGCCTGATGC               GACGC TATGC GCGTC               TTATCATGCCTACGG
   ECs0394   5  85  66  417988 ..  418012 + -12.9  -2.75822   TCACTGAATTTGTAG          GCCTGATAAGC GAA GCGTATCAGGC          AATTTTTATAATTTA
   ECs5376   2  44  95  373316 ..  373330 +  -4.2  -2.53125   CAACGCTTCCTTCCC               GCGAAT CAT ATCCGC               CATTTTCTCGCCAAT
   ECs0346   7 100 114  367281 ..  367307 + -16.8  -3.59979   CTCCTCTTCTGTAAA         TATCCTGGCATT ACT AATGCCAGGATA         TTTACAGTGAAAAAG
   ECs0333   4  56 183  352136 ..  352147 +    -3  -4.08692   TATGACCGCTACGGT                TAAC GGTG GTTA                 TTTTGGGAGGCGTTA
   ECs0330   6  77 400  348161 ..  348172 +  -4.4  -5.08169   ATATAAATAACGAGT                TTGG TCAA CCAA                 TTTTTTGACATGTAT
   ECs0326   1  62 -10  344702 ..  344726 +  -7.2  -3.17941   CCCCAGGAAAATTAA          TGCTGGTGTA ATAAA TACACCAACA          TTAATCCGGTCTGAT
   ECs0317   3  84  19  336032 ..  336050 +  -7.4  -4.91712   ATTGAATGATAAAAA             TGGCGC AAATACA GCGCCA             TTTTTATAGGTTAAA
   ECs0311   4  70 337  330336 ..  330346 +  -6.8  -4.08767   CCCTGGACCATCCCA                 GCTC GTG GAGC                 TTTTGCAGACGTAAC
   ECs0303   4  87  10  321901 ..  321917 + -13.7  -3.06796   AAATAACTGACCTAA              GACCGGC TGT GCCGGTC              TTAAATCCGCTACAG
   ECs0295   9  74 288  315555 ..  315571 +  -7.3  -4.27617   TCGCGTCAAAAATGG              TGCATGA GAA TCATGCG              TTTTCATGCGCTATA
   ECs0281   7  74 248  306263 ..  306276 +  -3.8  -4.93365   AGGCAGCCCATCATC               TCCG GCAATA CGGA                TTTTTCCTTGTGGCG
   ECs0270   9  72   7  299874 ..  299928 +  -8.4  -3.69437   CGTGCGTAAATAAAA CCGGGTGATGCAAAAGTAGCCGTTTG ATT CACAAGGCCATTGACGCATCGCCCGG TTAGTTTTAACCTTG
   ECs0250   2  62   6  283067 ..  283082 +  -7.6  -3.21912   TGTAGTTTGATGCCA              GTTGTG GTTG CACAAC               TTCGTGGCTTAACGG
   ECs0211   6 100 240  240588 ..  240610 + -11.4  -6.15717   AATGAGTTCAGAGAA           CCGCAAGATT TTT AATTTTGCGG           TTTTTTTTGTATTTG
   ECs0206   9  87   9  236108 ..  236128 + -10.4  -4.31766   GGCATAAATAAAAAA            GGCACCGG GGGAA TCGGTGCC            TTTCTATTATCTGGT
   ECs0194   5  67 132  219443 ..  219456 +  -8.1   -3.4252   CTCAACGCCTGATGC               GACGC TGGC GCGTC                TTATCATGCCTACAA
   ECs0190   7  85 337  217306 ..  217319 +  -8.1  -4.65895   ACCAGTAAGTTTGCC               GCAGC GTAT GCTGC                TTTTTCCCTGACAGC
   ECs0166   9  77 347  188166 ..  188180 +  -7.1  -4.40003   AAACTTAACGCTCTT               GGCGA AAAAC TCGCC               TTTGTCTTTCTGGAA
   ECs0160   5 100  12  181165 ..  181189 + -17.3  -3.41962   CTAATCTGTTGTTCA          TGTGCCGGATA AAC TATCCGGCACA          TCTTCTCTCTTCAAC
   ECs0136   7  61 224  152460 ..  152474 +    -5  -3.93583   CTGCGGCTGGGCAAA               TTCGTT CCT GACGAA               TTTGTCACTCGCTTG
   ECs0123   3  58 -34  139088 ..  139103 +  -4.6  -3.72576   ATTTTCTGCAGGTCG              TGGCGG CTTA CCGCAA               TTTCGTGCAGCAGAA
   ECs0108   2  90   9  118985 ..  119010 + -12.6  -3.32963   CCTGTAATCTTCCAA         CGCTGGTGTG GAGCAA CACGCCAGCG          TTATCCCATCCCACT
   ECs0103   5 100  -9  116038 ..  116069 +   -13  -3.53811   GCTTAAGCGTGTGTA      TGTCGGATAAGGCG TTCA CGCCGCATCCGACA       TTTGCACAAGATGCC
   ECs0073   6  72  90   81330 ..   81345 +  -7.5  -4.11363   TCAGAATATGAAAGA              GGGGC TGGAAT GCCCC               TTCTTTAATCTTATT
   ECs0069   3  56 467   77428 ..   77444 +  -6.5  -3.10641   CGTGCATTTTCTCCT              GCTGTAC CGC GTTCAGC              TTCAATCCTGGATTA
   ECs0061   2  82 350   64551 ..   64566 + -10.4  -4.03234   GGCAGAAACAAAAAA              TCCCCG GACT CGGGGA               TTTATGTACAAGAGG
   ECs0053   3  53 350   55702 ..   55712 +  -2.4  -3.95378   CCAGCCCCCGCAATT                 CCGG TGA CCAG                 TTATTTGGCATATCG
   ECs0037   7  84 142   39210 ..   39232 +  -8.4  -4.33165   TAGGCGTCACATCCG           TCGTCCCC TGCAAAC GGGGGCGA           TTTTCCTCCATTTGC
   ECs0018   2  48   7   18295 ..   18321 +  -5.1  -2.62043   GTGCGTTAATCGGCA         GCTCCCCCA AAGTTAAGG TGGGGGAGA         TAGATTAGTTGTACA
      mogA   2  48  66    9976 ..    9990 +  -4.2  -3.13164   ATCGGCAGAACGGTG               CGACCA AAC TGCTCG               TTCAGTACTTCACCC
   ECs0005  10  73 109    5656 ..    5687 +   -10  -3.06133   CTGCATGCTTTTGTA      GGCCGGATAAGGCG TTCA CGCCGCATCCGGCA       TTGACTACAAACTTA

SUMMARY

889 putative operon ends contain 4695 possible terminators.
Percent operon ends hit by terminators of confidence >= x:
	x	#>=x	hits>=x	%hits>=x
	100	271	230	226	25 %
	99	271	230	226	25
	98	271	230	226	25
	97	271	230	226	25
	96	271	230	226	25
	95	287	240	236	27
	94	287	240	236	27
	93	322	262	257	29
	92	322	262	257	29
	91	348	282	271	30
	90	364	293	282	32
	89	380	304	292	33
	88	383	307	295	33
	87	403	324	310	35
	86	431	343	324	36
	85	445	350	331	37
	84	461	364	342	38
	83	474	372	349	39
	82	490	384	360	40
	81	505	389	363	41
	80	531	408	372	42
	79	555	424	386	43
	78	567	436	394	44
	77	601	461	410	46
	76	619	473	418	47
	75	636	486	430	48
	74	669	515	448	50
	73	693	533	461	52
	72	726	554	477	54
	71	758	581	486	55
	70	789	606	498	56
	69	828	636	508	57
	68	875	674	524	59
	67	917	700	538	61
	66	987	753	560	63
	65	1045	798	576	65
	64	1113	855	600	67
	63	1213	926	621	70
	62	1291	980	644	72
	61	1367	1033	658	74
	60	1429	1077	673	76
	59	1543	1160	690	78
	58	1599	1207	702	79
	57	1732	1314	727	82
	56	1840	1387	742	83
	55	1978	1496	756	85
	54	2085	1576	767	86
	53	2228	1679	783	88
	52	2390	1774	798	90
	51	2500	1845	804	90
	50	2792	2042	814	92
	49	2918	2143	820	92
	48	3140	2300	837	94
	47	3278	2409	842	95
	46	3492	2551	848	95
	45	3724	2727	861	97
	44	3915	2850	865	97
	43	4060	2950	866	97
	42	4270	3100	867	98
	41	4406	3206	868	98
	40	4586	3348	871	98
	39	4695	3432	873	98
	38	4695	3432	873	98
	37	4695	3432	873	98
	36	4695	3432	873	98
	35	4695	3432	873	98
	34	4695	3432	873	98
	33	4695	3432	873	98
	32	4695	3432	873	98
	31	4695	3432	873	98
	30	4695	3432	873	98
	29	4695	3432	873	98
	28	4695	3432	873	98
	27	4695	3432	873	98
	26	4695	3432	873	98
	25	4695	3432	873	98
	24	4695	3432	873	98
	23	4695	3432	873	98
	22	4695	3432	873	98
	21	4695	3432	873	98
	20	4695	3432	873	98
	19	4695	3432	873	98
	18	4695	3432	873	98
	17	4695	3432	873	98
	16	4695	3432	873	98
	15	4695	3432	873	98
	14	4695	3432	873	98
	13	4695	3432	873	98
	12	4695	3432	873	98
	11	4695	3432	873	98
	10	4695	3432	873	98
	9	4695	3432	873	98
	8	4695	3432	873	98
	7	4695	3432	873	98
	6	4695	3432	873	98
	5	4695	3432	873	98
	4	4695	3432	873	98
	3	4695	3432	873	98
	2	4695	3432	873	98
	1	4695	3432	873	98
	0	4695	3432	873	98
