# Supplementary material for: Rapid, accurate, computational discovery of Rho-independent transcription terminators illuminates their relationship to DNA uptake
Source: Genome Biol. 2007 Feb 21;8(2):R22. doi: 10.1186/gb-2007-8-2-r22 (PMC1852404; doi:10.1186/gb-2007-8-2-r22)
Supplement: Additional data file 2 — As described in the text, the entire robust tail-to-tail region is searched; if the region is less than 500 nt, then the 500 nt downstream of the stop codon is searched (stopping if a gene start is encountered). In the case of ties, all terminators with the high score are output. [file gb-2007-8-2-r22-S2.zip › Escherichia_coli_UTI89.ttperf]

UTI89_P005   7 100 459    2741 ..    2779 - -20.2   -4.3208   CCTCATAACTGAAAA   GCGGCCCCGCCCCGGCCC GAA GGGCCGGAACAGAGTCGC   TTTTAATTATGAATG
UTI89_P021   2  57 261   16338 ..   16349 -  -7.2  -2.59742   GGCAAGTCCCATAAC                CGCC ATGA GGCG                 CGCCACTGTACATCT
UTI89_P024   6  71 395   17417 ..   17429 - -10.5  -2.83403   GGTGCTGGAGCAAAG                CGGGG AAG CCCCG                GTCTACGGGCCAAAC
UTI89_P031   0 NONE
UTI89_P042   4  54 148   37324 ..   37350 -  -5.1  -3.28001   GACGTGCAAACTGAA        CGGAGTGGAGCC AGAA AGCTAC-CTCCG         CTATGTCCTTGACGT
UTI89_P049   6  90 101   44779 ..   44801 -    -9  -4.56775   ATCCTGTCCGAAAAA           GTGCGTGCGC GAC GCGGACGCCC           GCCAAAAGATGAAGT
UTI89_P059   4  59  55   51028 ..   51045 -  -5.5  -3.62597   GTTATCGGGGAAGAA             GTGGCTG ATCT CAGTCAC              CGCGAAAATGACATC
      impA   6  52 302   55517 ..   55527 -    -4  -3.51232   TCCCCCGCAAATCAA                 TGAA CAT TTCA                 TCAATTGAGTAGGGC
      istB   2  73 108   59522 ..   59538 -  -9.3  -3.44146   TTGTTGCAGAATTAA              GCCGCCG TTT CGGCTGC              ACGCTGGAGCACTGG
UTI89_P083   2  49 421   65444 ..   65465 -  -2.1  -3.58522   ACGATGAGCTGGAAA           CCGTCATGC AGCG GCTGGACGA            TGCTTTTGTATATGG
UTI89_P090   3 100 -13   69201 ..   69224 - -15.2  -3.53012   TCGGTGGCGCTGAAA          GGGGCCGCGC TCAC GCGCCGCCCC           TTTCATTACGCGGAC
UTI89_P099   7  81 420   74622 ..   74640 - -11.6  -3.16742   GGGAACGGGGATGAA             CGTGCGCC TGC GGCGCCCG             TTCTTTTCCCCCGCC
UTI89_P102   5 100 262   76601 ..   76621 - -15.5  -4.09827   GATAATATAAGTAAA            GCCCCGAAA ATT TTTCGGGGC            TTTACTTATATTATC
      artA   1  54 418   94364 ..   94378 -  -4.9  -3.38046   GGTTGACCCGAAACA               GGGCA GTGTT CGCCC               GTTATCATACGGCTT
UTI89_P139   5  89 132  107133 ..  107174 - -12.1  -3.67188   AGTGAGCTGAAAACA CAGGGCGTGCTCGGACACC CGGA GGTGACCATGACCGCCCTG  TCACCGGTCTGGCTG
UTI89_P089   8 100  76   69201 ..   69224 + -15.2  -3.90112   TCGGTGGCGCTGAAA          GGGGCCGCGC TCAC GCGCCGCCCC           TTTCATTACGCGGAC
      yccB   4  46 328   59980 ..   60001 +  -4.3  -2.56755   CGGGCATAACTCAGT           TGCTGCAGC TGAC GCTCCAGCC            GGTTTTCCTGTTTCG
      stbB   3  45  16   54570 ..   54591 +  -2.3  -3.31726   TATATCAGAATGAAG           CAATGGG GATCTCAG TCCATTG            TGTTGTATACGAAGG
      rsvB  13  75 331   52237 ..   52262 +  -8.3  -3.80733   CCGTATGGTTTATCC         GCA-AGGCGCTG AGC CAGAGCCTCTGC         TTGTTCTACCGTAAC
UTI89_P053   8 100 173   48639 ..   48669 + -24.2  -3.35176   CATCTGTAAAAGCAA       CAGGGCCCCATGAT TAT ATCATGGGGCCCTG       TTACTCTGATTCTTC
UTI89_P041   1  39 393   37152 ..   37162 +  -2.4  -2.63102   CCCTGAACCAGTGGC                 CGGC GCT GACG                 TACTATGCAGATGAT
UTI89_P032   2  71 134   27752 ..   27770 +  -8.1  -3.75105   TGGCCGCACCCTTCA             GTGCGAC ATCAA GTCGCGC             TTGTTACTGCCTTCG
UTI89_C0006   5  57 187    5112 ..    5122 -  -5.4  -3.42315   ACGACAGGGAAAAAG                 GAGA AAT TCTC                 AATAAATGCGGTAAC
      yaaH   9 100 182    9785 ..    9802 - -12.7   -5.8187   TAGCGAATAAAAAAA             TCCCCCC AAGC GGGGGGA              TCAGACTGATGACAA
      rpsT   5 100  31   22298 ..   22311 -  -9.5  -5.72616   ATGGATATAAAAAAA               CCCGC CAGA GCGGG                TTTTTTTACAAAGCT
UTI89_C0035   2  64 -35   31116 ..   31134 -  -2.4  -4.66163   ATGGTGATGCAAAAA             CAACACAT TTA ATTCGTTG             AATATAAAGGGCTTT
UTI89_C0039   5  59 471   36168 ..   36178 -  -2.4  -4.41895   AATGGGGAACGAAAA                 GAGC TTA GCGC                 ACACCCGATGGAACT
      apaH  10  90 437   53109 ..   53135 - -12.3  -3.36694   ATGCAGGCTTAAATA         TGAGCGCCACC CTTAC GGTTGCGCTCA         ATGCTGAACTTAAAA
      thiP   7  53  89   76470 ..   76488 -  -3.9  -3.56704   CGGCGATCAAATTAA            GCAGGGTA CTTT TACC-TGC             GCCGCTTGGCCCGAG
      yacG  11 100   6  113917 ..  113966 - -19.4  -2.63301   GACATTTGCATATGA TGCCTGATGCGACGCTGGCGCG TTTTAT CAGGCCAGCGTCGCATCAGATA GAATGTCACTGCTTT
      aroP   3  72   8  122466 ..  122494 - -10.2  -2.84325   TTGGTGTAAAGATTA        TTGCCCTCACCC TGCAC GGGTGAGGGCGT        AGAGAGATTAATGCG
UTI89_C0126   5  59  93  128969 ..  128989 -  -5.4  -3.65314   GGTAAGCCGGAAGAA           GCG-CGCGA AGCA TCGCATCGC            CATCTGGCCTTTATC
      yacH   4  88 187  135481 ..  135503 -   -12  -3.51708   CATCCTGCAAATTAA           GAAGCGGCTA TTC TGGCCGCTTC           AGATTGTTGATAAAG
      speD   4 100   5  140942 ..  140969 - -17.1  -4.02535   GCAGAAGTAAGTAAA        TCAGGCGGAGC CTCCGT GCTCCGCCTGA         GACGTTAAACAGCGG
      panD   6  64 131  152198 ..  152214 -  -4.3   -4.2693   AAGGCAGCAAAAGAA              GCCGGAT TTC ACCTGGC              GGTGACGACCATGAA
      panC   6  85   5  153930 ..  153960 -   -12   -3.3482   TAACGTGGCAATGAA       TAACTGGCGCCA TCAGCCG TAGCGCCAGTTA       AGCATTACGCCAGTT
      hemL   3 100   7  179394 ..  179416 - -19.2  -3.17392   GAGCCGTTAATTGAA           TGCCTCGCCC GGT GGGCGAGGCA           AAATCATCACAACTT
      yadS   1  74 185  182623 ..  182637 -  -5.6  -4.68994   ATGACCATCGAAAAA               CAGGGC GTT GGCCTG               GTGGTTGATCCGATG
      yaeH   4  74  14  189456 ..  189477 - -10.1  -3.15658   GATTACAAAATTACA           GCCGGGTGA GACT TTACCCGGC            CCACAGAATGGCATT
       rof   4  93   9  218436 ..  218468 -   -12  -3.76952   CTTAGTTAAGTGAAA      GCCGGATAAGACGC AACAA ACGTCGCATCCGGC      GAAGTCAATCAGGAC
      yaeF   3  63  35  220888 ..  220899 -  -7.2  -3.30124   TTGTAGGCCGGATAA                GGCG TTCA CGCC                 GCATCCGGCATTTTG
UTI89_C0222   6 100 336  230353 ..  230390 -  -6.3  -5.68438   TGATTAAATAAAAAA   TACTTCAGAGTGTACCT GCAA AGGTTCACTGCGAAGTT    TTGCTCTTTAAAAAT
      dniR   5 100  18  237527 ..  237547 -  -9.7  -5.73978   AGCATAAATAAAAAA            GGCACCG GGGGAAT CGGTGCC            TTTCATTATCTGGTT
UTI89_C0237   4  69 207  243212 ..  243222 -    -4  -4.60487   TAGGAGTGGTAAAAA                 CTTT CCT AAAG                 TTATTTATTGTCCTC
UTI89_C0259   0 NONE
      yafK   9  76  11  277531 ..  277552 -  -8.7  -3.91084   TGACGGGCAATGAAA           CCTGGCAAA AGAT TATGCCAGG            TGAATGGCGCTTATT
UTI89_C0268   3  63  -6  280115 ..  280126 -  -7.2  -3.30124   CCGTAGGCCGGATAA                GGCG TTCA CGCC                 GCATCCGGCGGTTGT
      pepD  13 100  13  287113 ..  287144 - -17.3   -2.8785   TAATGAAGGATGATA      CTGCCGGAAGGCG ATTAAA CGCCATCCGGCAG       CAAATCAAATAATTA
      phoE   5  63  18  291209 ..  291220 -  -7.2  -3.30124   TCGTAGGCCGGATAA                GGCG TTCA CGCC                 GCATCCGGCAATATT
UTI89_C0287   4  54 343  296935 ..  296949 -  -2.8  -3.99315   ACTAGACTTAAACAA               GCTG GAATCGA CAGC               GAGACGCGTGCGCAG
      insB   7  69 107  312348 ..  312375 -  -8.4  -3.32844   CGCCCCAGCGGATAA        CATCTGCGTCAG TCAG CTCACGCTGATG         TTGCCCTTATCTGTG
      ykgJ   3  91 212  314226 ..  314244 -  -8.8  -4.98255   TTTGAATGATAAAAA             TGGCGCAA ATA TAGCGCCA             TTTTTATAGGTTAAA
UTI89_C0319   2  72   9  328720 ..  328741 -  -8.7  -3.70773   CGCTACACCGAATAA           CGGGTCC TTTATCCT GGACCCG            TTTGGGTATTAGCGG
UTI89_C0332   1  45 102  344236 ..  344273 -  -3.4  -3.08032   TCCTGCGTAAAAGCA   CAATCCTGCCGCGTGT AGCGCA ACTCGCAGAAAAATTG    CATCAGAAAGCGCAG
      yahB   4  64 436  359019 ..  359034 -  -3.3  -4.55491   TAGGTAACGATAAAA              TCAAG CTGGTT CTTGA               GCTGACGGAACGTAA
      yahN   7  91 127  375475 ..  375496 -  -7.2  -5.31059   AGAGCAATGAAAAAA           GCCCACAC AGGGGA GAGTGGGC            TGAAATGGGAAGCTA
      lacA   4  63 106  387009 ..  387029 -  -5.4  -3.97947   GCCATCGATTACAAA            CGGTAATC GGCTG GGTTACCG            CGAGCGTAGTTTATG
      hemB   4 100  10  404139 ..  404160 - -14.5  -3.60792   GGGGTAAGGGGGAAA           TGCCGGGTT GGAT AACCCGGCA            TAATGATCATTAACG
      yaiH   3  88  10  409321 ..  409357 - -11.8  -3.55866   CTATATCGAAATGAA   TAAAGGCAAACTGGTCG CTAT CAACC-GTTTGCCTTCA    GAGTATTAATCAGGA
      yaiY   8  58  76  413130 ..  413186 -  -2.8  -4.17089   TGGAAAGCCCGAAAA TCACCCGCAATCTGACTACG-GCCTGG TTTG CGAAGCGCGTAGACGAACGGCGGGCGC GTTGTATGAAACAGT
      ddlA   3  84   9  414033 ..  414057 -  -8.6  -4.42851   TGAAGAAACTGAAAA          CGCCCAATAA GAATA TTACCGGGCG          TTTGAATATTACATT
      proC   6  91   9  419023 ..  419063 -  -9.9  -4.65182   TACAAAGCAAAGAAA GCCGGACGT-A-ACCG-CAC CGAA GTGGCGGCCTGACGTCCGGC AAAAGCCATCAGGAT
UTI89_C0408   6  62  82  421056 ..  421074 -    -6  -3.62522   GAAGTGCTGGAAGAA             CGCGAT GCGCTAT ATCGCG             AAGTTGCGCATATTA
UTI89_C0412   2  44 180  422612 ..  422622 -  -2.4  -3.18681   TGGCAAGTGTATGAA                 GCCG GTT CGGT                 GTTTAATGTTCCCGG
UTI89_C0422   4  76 168  433472 ..  433487 - -10.4  -3.31144   CTTTTATTGCCATAA              GCCAGC CGAT GCTGGC               TTATTTTCTTTGCAG
      yajB   2  45  -7  438591 ..  438602 -  -2.2  -3.39895   GTGTGGATGAATTAA                CGTC TTAT AACG                 CCTTGCGTGACGCCT
       tsx   5 100  10  445344 ..  445364 - -11.2   -5.3236   AGAAGTGATAAAAAA            TGCCGGAT ATGAA ATCCGGCA            TTCTCACAATTAGAA
UTI89_C0438   4  73  37  449300 ..  449314 -   -10  -3.09556   AAGCTGGCAACAAAG               GTGCAG AAG CTGCAC               TGACCGCGCTTGAAA
      yajO   4  63 450  450931 ..  450955 -  -8.5  -2.50994   CGGAAGTGGATTAAG          CCCGATCGTTC CTG GCACGATGGGG          TCGCTGGCGGCGATT
      ybaX   8  50 455  478509 ..  478527 -  -3.9  -3.31248   TAACAGTTCTTATAA             CAACAAC GTAAG GTTATTG             CGCTATGCAAACACA
      ybaX   8  50 256  478709 ..  478726 -  -5.5  -2.64464   AATATCAATATTAAC             TATCGCC GCCC GGCGGTA              TTAAGCGACCTGTTA
      tesB   4  93   6  488399 ..  488425 -  -9.5  -5.07053   AAGCACTGCAAAAAA        CAGCCGGACGGT TTTC ACC-TCCGGCTA         TTTTTTTAATTGTGA
      ybaM   6  79 225  504000 ..  504016 -  -9.3  -3.98236   AAACGCGACTACAAA              GGCGACG ATC CGACGCC              AGCGGTAGGGTAATA
UTI89_C0498   9  95 113  508053 ..  508070 -  -6.9  -5.17744   ATATACGAAGAAAAA             CTTGCGC AGGC GCGCGAG              TCCATTATTGCGGAT
      ybaC   5  77  35  512973 ..  513006 -  -9.7  -3.66995   GGGAAAAAATATGAA     TATATTCCGGCGC TTAATGCC ACGCCGGAACATA      TCGAAATGATGGCTA
      ybaR   7 100  12  524259 ..  524288 - -14.3  -3.30338   ATAATTTCCCTATAA       CGGATGCGCCACC CTAA AGCAGCGCATCCG        CAATGATGTACTTAT
UTI89_C0519   5  71 368  529443 ..  529461 -  -3.8   -4.7497   GCGATGTAGCAAAAA             TTACCGGC CTG ACCAGCAA             AGCCATTCGCTTCTA
      ybbB   2  47 218  540645 ..  540655 -  -2.4  -3.53761   CAATTGGTGCGGAAA                 CGGC ACT GGCG                 GTACTGCAATCGAAA
      ylbA   3 100  43  553841 ..  553860 - -13.6  -5.67063   TTGACTACAAAAAAA            GCCACGGT ATAA ACCGTGGC             AAAATCCAACATAGC
      purK   4  66 342  561770 ..  561785 -  -4.6  -4.34402   TGCGGTATATGAAAA              CTGGGG AACG CCGCAG               CAACGTGCCATTCGC
      ybdG   6  87  10  588835 ..  588861 - -14.5  -2.82749   TCAACAATCTGAAAG         CCGCTCTCACC CATTC GATGAGAGCGG         TTTTTTTAATTACTG
      fepC   6  62  12  603467 ..  603479 -  -7.7  -2.98789   ATCCAGAAAACAGGA                TGCCA TGA TGGCA                GACCACTTAGTTTAA
      ybdH   7  65 230  615990 ..  616010 -  -7.5  -3.43071   GTTGATAGCAATTAA            GCCCTCTTA ATT CAGGAGGGC            ATTTGTATTACCGGA
      uspG  12 100  20  625176 ..  625203 - -11.2   -4.7373   TTATTGCATTAAAAA        GCCCTGCAGGGA TGGC TCCGGGCAGGGC         GGGAGACTTATTCTG
      crcB   6  86  14  639973 ..  639989 -  -9.4  -4.36729   AGCAAGAATTCAAAA              CCCGCT TAATC AGCGGG              TTTTTTTTGGTTTTT
      lipA   5 100  37  641648 ..  641665 - -11.3  -4.96848   TGTTCGATACAAAAA             CCCGCTT CAAA AAGCGGG              TTTTTTATCAGACAG
      cutE   6 100 101  664005 ..  664023 - -13.2   -5.4756   AACCGTAAGAAAAAA             GGGCATGA TAA TCATGCCC             CAGAGCGTGTTGAAA
       fur   9 100  20  693759 ..  693776 - -11.3  -5.24129   TCCTTGTATAAAAAA             GCCAACC TGCA GGTTGGC              TTTTCTCGTTCAGGC
      potE   5 100  18  698814 ..  698833 -  -9.2  -5.39905   ATCAAATAAGAAAAA            GGGCGGTC GGAA GATCGCCC             TTTTTTGCTTTGCTT
      ybgH   6 100  15  713358 ..  713390 - -19.4  -2.98381   GAAGCGAGGAAAGGA      GCCTGATAAAACGC AGCGA GCGTTTTATCAGGC      ATGGTGCTGGCTTAT
      abrB   0 NONE
UTI89_C0728   3  58 199  736462 ..  736475 -  -4.5  -3.73995   TTGGCGAGAAAAAAT               GGCTGC TGC GC-GCC               GCGCTGTACGGTATT
UTI89_C0737   8  61 290  742427 ..  742439 -  -6.9  -3.40601   TAAAGTGAATATCAA                CGGCG GTG CGCCA                CAACGTATTACCTGG
UTI89_C0749   1 100   6  747024 ..  747054 - -15.5  -3.15544   CCGGATGTGGATCAA       CAGCGCACGCGAA AGAGG TTCACGCGCGCTG       TCCCATTAATGGTGA
      ybhA   5  74 -12  760795 ..  760815 -  -9.7   -3.2964   AAAGTGTGTCGATAA            CCGCCTGAT TAA ATCAGGTGG            CTATAAATGAACTGG
      ybhC   3  68  11  769043 ..  769084 -  -9.3  -3.09234   ACAAATCGCATCGAA CCGTAGGCCGGATAAGGCG TTTA CGCCGCATCCGGCACATAG  TTAACAGCTCCTACT
      ybhK   9 100   3  778653 ..  778679 - -16.7  -2.80074   GTCGTGACAAGATGA         CGAAGCCGGAA TATTC TTCCGGCTTCG         TGTTAACCTAAAGCC
UTI89_C0787   0 NONE
      ybiJ   7 100 201  800086 ..  800107 - -13.7  -5.47821   AGCCAGCTAAAAAAA           GCCCGTCCA GTGG CGGACGGGC            AAACAAGGGTAACAT
      ybiS   4  91  21  817458 ..  817476 -  -8.8  -4.98531   CTGTCAAATTAAAAA             GGCGGATT ATG AGTCCGCC             TTTGCTTTACGTTTT
      yliG   4  77   1  837881 ..  837923 - -11.5  -2.78018   AGCTGGCAGTAATCA TTATTCGCAGGCCGGACAAA TGAT TTTGCCCGGCCTG-AATTAA TTAAACCCGGCTACC
      yliJ   5  69 351  840702 ..  840717 -  -2.4  -4.92239   GCAAAAAGGCAAAAA              CTACGG CTGG CCGCTG               GCAACCTGGGGAATC
      artJ   3 100  11  860844 ..  860857 -  -9.5   -5.5604   TGAAGCAATAAAAAA               GCCGC AGGT GCGGC                TTTCTGAATCTTACT
      ybjS   5  55  26  866656 ..  866673 -  -3.3  -3.92641   AAGCGGATGCAGAAA             CTCAGGC GATT GCCGAAG              CGTTGCTGGAGAAAT
UTI89_C0886   4 100 135  883094 ..  883114 - -12.6  -4.96848   TTTTTGAGATAAAAA            TGCCAGCC GATCG GGCTGGCA            TTTTGCCTTTAGGAT
UTI89_C0889   3  84 212  886191 ..  886231 -  -6.8  -5.11033   GACAACCTGAAAAAA  CCGCTCGCCAACGAAC TGCTGTTTG GTTCGCTGGTGGACGG  CGGTCAGGTCACCGT
      infA   3  93  43  896548 ..  896564 - -10.1  -5.14477   CATAGACGCAAAAAA              GGCCGGT TAA ACCGACC              TTTTACTCATTCTTT
UTI89_C0910   7 100 158  911277 ..  911300 - -10.3  -4.74103   CTTTGAATGCAAAAA          GCCCACAAC TTCTAT GCTGTGGGC           TTTGTTTTTGGTGTC
UTI89_C0910   7 100  93  911344 ..  911365 -  -8.7  -5.34655   GAACCAAAAAGAAAA           CCCGCAG TTTTTACG CTGCGGG            CTTGTTGTTCACGTC
       pin   4  91  -6  918959 ..  918980 -  -8.8  -5.10767   GATTTAACACAAAAA           CCGCTAAT GGTCAG ATTAGCGG            TTTTCATTTTCCTGA
UTI89_C0923   3  51   6  921053 ..  921068 -  -2.4  -3.84901   CTGAGTAAAAATTAA              GGCCCA ATAT CGGGTC               TTCTCTCATTCTGGT
UTI89_C0942   4  91  14  935265 ..  935281 -  -9.4  -4.72007   GTGCATTAAAATAAA              CGCCCT GGAAG AGGGCG              TTTTGGCTCATTTCT
      ycaC   3  79   8  952636 ..  952653 -  -9.8  -3.77722   GTTAATCAGTAACAA             CCGGGG TTTCGG CCCCGG              TTCGCTTTTATTTCT
UTI89_C0992   5  58 466  977324 ..  977343 -  -2.8  -4.13561   CCTGCTGAAAAAAGA            TCATC-GCC CGC GGCAGATGT            GATGCGGAGGTCACC
      aspC   4 100  18  988817 ..  988834 - -12.7  -5.25803   AAGGTGCATAAAAAA             GCCCGCT TTCA AGCGGGC              TTCATTGTTTTTAAC
      ycbX   2  50 474 1003463 .. 1003483 -  -4.7  -3.23216   TGGTATTACGATGAA            GAGCACGAT CGA ATGATGCTC            GATTTAGCCAATGGT
UTI89_C1020   6  65 238 1013596 .. 1013621 -  -8.3  -2.94045   GCATCCGAAGAACCA         CAGATCCGGAT TGAT ATCCAGCTCTG          CTTCAACATACCCTT
      cspH   8  69   9 1039211 .. 1039228 -  -8.4  -3.36581   CAAATCGTGAATGAA             GCACGC ATACCA GCGTGC              GCTCTCCATCAAGAC
UTI89_C1054   7  70 188 1040152 .. 1040168 -  -9.4  -2.95962   CACAAAATAATATCA              GGCTCC CTCGT GGAGCC              TTTTTTATATCTGCC
      yccD  11  65 -53 1051056 .. 1051090 -  -8.4  -2.94924   GGGTGAGCCACAAAC     CGGGAAAGCCGCTGGC GCA GCAGGCGGTTTTCCTG     CTTCAGGTGCGCAAT
UTI89_C1071   8  56 441 1056834 .. 1056856 -  -6.3   -3.0701   ATAACTGCGATCGAA           CCACACC AGCCCGTAG GGTGTGG           CGTGACGATGAATCG
UTI89_C1071   8  56  37 1057250 .. 1057260 -  -6.8  -2.88999   CGCCCATACAGGACA                 TCGC ATC GCGA                 AAGGTTTGTTGATCG
      ycdP   9  86  65 1072622 .. 1072655 - -13.3  -2.84504   ATTCGGTAAAGAGGA     TTGCGTACGTTCGGCA CTT TGCC-AACGTACGCTA     CATGCATACAGTTAA
UTI89_C1090   3  67  34 1082472 .. 1082492 -  -8.3  -3.14051   GTATTTTGATTAACA            GGGGATTAC TTA ACAATCCCC            TTTTTATAAAAAATA
UTI89_C1096   3  55 135 1089321 .. 1089342 -  -4.3  -3.60048   GCTTTCCGAAAAAAG           CAACCGGGG CCGA CCACGACTG            AACAGCATCCTGCCA
      sfaC   4 100 192 1097785 .. 1097815 -  -9.1  -5.26875   GGCGTAACGAAAAAA      CAGCCTCCGTTACC GGAT AGCAA-GGAGGCTG       AATGGAGTTTACAGG
      iroE   7  75 263 1110136 .. 1110151 -  -4.6   -4.9792   TATGGCAGACAAAAA              CCGCGT ACTC ATGCGG               AAACCCGCAGTGAAG
UTI89_C1132   3  50  17 1126853 .. 1126865 -  -3.3  -3.54741   CATGATTTGGGTAAA                CGTTC ACG GAGCG                CCGTATTGACGTTTA
UTI89_C1141   2  49 348 1136469 .. 1136488 -  -3.5  -3.36492   CGCTGAAGGTTATAA            CGGTCAG GCCACA CTGAACG             TGACTTTCTGATAAT
      csgG  11  93  52 1145749 .. 1145767 - -10.3  -5.00388   CAAATCAAAAATAAA             GCGTGAG GGGCA CTCACGC             TTTCGCTTAAACAGT
      mdoC   7 100  55 1152671 .. 1152695 - -13.5  -4.61482   GTTCTCAAAAAAGAA          CCCGCCACCAG TTT CTGGAAGCGGG          TTATGGTCAGACTGG
      msyB   4  93 251 1158503 .. 1158521 - -10.3  -5.11063   ACGAGCCAATAAAAA             TACCGGC GTTAT GCCGGTA             TTTTTTACGGAAGAG
      flgN   3  93   8 1174350 .. 1174374 - -15.7   -2.6563   CGGTGTAACAATGTA          TTCCGGCCTGC AGT GCAGGCCGGAG          ATAATCTTCAGATCG
       rne   9 100  21 1186106 .. 1186125 - -11.4  -5.69793   AGATGAAATAAAAAA            GCCCTGGC AGTT ACCAGGGC             TTGATTGCTTGAGCT
      yceF   7  79  41 1190887 .. 1190934 - -11.8  -2.64194   TATAAACCTGATAAT GGGCGGTTGGCCTGATAAGGCG TTTA CGCCGCATCAGGCCGCCAGCAC CGATTGCCGGATGCG
UTI89_C1219   6  54 -30 1196544 .. 1196555 -  -5.8  -3.15364   ACACTACGAAAACCA                TCGC GAAA GCGA                 GTTTTGATAGGAAAT
      fhuE   2  86  18 1204290 .. 1204307 - -12.7  -3.25823   CGTTGGGGAGACTAA             GGCAGCC AGAT GGCTGCC              TTTTTTACAGGTGTT
      ycfQ  10  58 433 1212723 .. 1212746 -    -3  -4.17491   AGGAAACGGTTAAAA          CACCGCGTCA GGAG TGTCGCAACG           TTACAGTGACCCATC
      ycfZ   2  63  38 1225410 .. 1225421 -  -7.2  -3.28712   TTGTGGGCCGGATAA                GGCG TTCG CGCC                 GCATCCGGCATAATA
      nmpC   4  93 139 1256386 .. 1256403 - -12.7  -3.46174   AAAGTTATTAAAAAT             GGGGCGT GGAA ACGCCCC              CAAAATAAAGGGTAA
      ybcU  10  89   7 1259383 .. 1259408 - -14.1  -2.90212   TGAGCAGTGCAGATA         GAGCTGCCCAT ATCG ATGGGCAACTC          ATGCAATTATTGTGA
UTI89_C1327   5  73 212 1274574 .. 1274588 -  -6.4  -4.30576   GGTGGACGATGAAAA               CCTTCC GCT GGAAAG               TGAAACCCGGGATGG
UTI89_C1335   1  49  39 1282827 .. 1282838 -  -2.2  -3.57144   TCGTGGAGCTGGAAA                CACCG CTT CGG-G                AATGGAGCTGAAAGG
      sitD   3  49 409 1282827 .. 1282838 -  -2.2  -3.57144   TCGTGGAGCTGGAAA                CACCG CTT CGG-G                AATGGAGCTGAAAGG
      ycgX   5 100 218 1288803 .. 1288821 - -12.4  -3.81137   TGTTAAATATTGAAA             CGGGCGTA TAA CACGCCCG             TTGTTTTTATAAATA
      ymgD   3 100  15 1295699 .. 1295721 - -14.9   -5.1101   CCATTAGCTAAAAAA           CCGCGTCGA ATTCA TCGACGCGG           TAACATATGAAATAT
      minE   5 100  26 1297660 .. 1297685 - -16.3  -3.44902   AGAGGGATGAAAAAC         TCAAGGCAGAG ATGA CTCTGCCTTGA          AGATAAATGCGCTTT
      ycgK   2  55 275 1300229 .. 1300245 -  -2.3  -4.10855   AAAAGCCGCTGAAAA              CTTACAA TCA TTACAAG              GCTACGATCCCAGCG
UTI89_C1368   1  61 139 1302817 .. 1302857 -    -7  -3.28791   AGCGCTCTGTCATAA  TGAGAGTTACCCGATA CCTTATTAT CAACAGGTAACTCTCA  ATCTTTAAAAAACGT
      dsbB   2 100   9 1305225 .. 1305242 - -12.7  -4.72986   TAGCGGCAGGAAAAA             GCGCTCC CGCA GGAGCGC              CGAATGGATTAGCGA
      ycgO   4  60 434 1312421 .. 1312435 -  -7.1  -3.05343   GTGATATCGCCAATA               CCGGA TTACG TCCGG               TGATGACGCTAAGCA
      chaA   4  74   9 1344960 .. 1344988 - -11.1  -2.67209   CAGGAATTTATATTA        TCTCCCCCGAT TTCCGTC ATCGGAGGAGA        TATAACTGTCAGGCA
UTI89_C1425   1  51 -32 1360722 .. 1360736 -  -2.1  -3.72784   GCGATAATAAACCAA               CACCA TATTC TGGTA               GGTTCTGGTGAGGTG
       hns   8 100  28 1367379 .. 1367395 - -13.7  -5.55769   CCGGACAATAAAAAA              TCCCGCC GAT GGCGGGA              TTTTTAGCATGTGCA
       cls   3 100 388 1380648 .. 1380667 - -13.6    -3.965   CTTTAAAAGCAATAA            GGGCTGAC AGTT GTCAGCCC             TTTTTCACGCCAAAA
UTI89_C1489   6  68  43 1406814 .. 1406836 -  -6.3  -4.08216   GCAGTCGCCGGAAAA          GCGCCCCGTA ATTT TA-GAGGCGC           AGAATGTATGGATAA
      ydfO   5  69  74 1408776 .. 1408787 -  -2.2  -4.99435   GGGAATAATCAAAAA                CGAT GCAC ACCG                 GGGTTACCGGGTACA
UTI89_C1512   6  73 212 1423066 .. 1423080 -  -6.4  -4.30576   GGTGGACGATGAAAA               CCTTCC GCT GGAAAG               TGAAACCCGGGATGG
UTI89_C1520   9  79  79 1430537 .. 1430568 -  -4.5  -5.02074   GCAGCCGCGAAAAAA     TCAGCCAGC-GATGC CAGT GCATCAGCCAGC-GA      GGCGGCAACTCATGC
UTI89_C1522   4 100 222 1433658 .. 1433674 -  -6.5  -5.80003   GGAAGAAACAAAAAA              CAACCTG ATG CAGGTAG              CCAGTGAGCATATTG
      btuR   5  68  11 1448683 .. 1448703 -    -9  -3.02166   CGGTTAATCAAAGTA            TGCCGGAC GTCAT ATCCGGCA            TTTTTACAGATTAGT
      ribA   7  71 445 1459048 .. 1459058 -  -8.2  -3.82433   ATAAGCAGGAGCAAA                 CGCC GCT GGCG                 GTGATTGCCGGGAAA
      osmB   5 100  98 1463923 .. 1463942 - -13.6   -5.0916   CGGCTAACATAAAAA            GCCACGGA TATA TCCGTGGC             TTTCGAATATTTTAC
      sapF   4 100   8 1479943 .. 1479978 - -15.6  -3.54779   ACCAAAAGTAATGAA    CACCTCATCCTGA-GGG GGG CCTGTCAGGATGAGGTG    CAAAACACTAACGGT
UTI89_C1580   2  60 133 1490879 .. 1490891 -  -3.4  -4.17355   TAACCGTAAAAAATA                CTCT AGTAA AGAG                ATAACGACAGAACTG
      ycjW   4  74   6 1502181 .. 1502212 - -10.8  -2.74799   GATAATGTGCTAAAT      TGCCGGATGCGGGG CGAG CGCCAAATCCGGCA       TACATTTATTTCAAC
       tpx   6 100   8 1507526 .. 1507552 - -19.6  -3.06737   GAGTAAGCGTGAATA         TGCCTGATGGTG CAA CACCATCAGGCA         TATTAACTTATGCTT
      ynaI   3  52  98 1514695 .. 1514713 -  -3.9  -3.53343   AAGCCGTGGCTGAAA             GGTTATC CCATT AATAACC             CTGAAGATGTGGCGT
      ydaM   4  48 472 1523234 .. 1523247 -  -3.1  -3.35867   CCAACGCGTAACCAA               CG-TGC GCC GCAGCG               TATCGACACGCTGCA
      ydaO  11  89  11 1528135 .. 1528158 - -14.6  -2.80074   GCCTCCATAAGAGTA          GCCCGATACG CTTG CGCATCGGGC           GCTATCCTGGTTATT
UTI89_C1629   8  81   9 1552231 .. 1552258 - -11.5  -3.23854   AGAATAACGAATATA        CAAAAGGGAAA GATGCA TTTCCCTTTTG         TTTCTTTTTTAATGG
      acpD   2  46 391 1556752 .. 1556764 -  -4.1  -2.94099   CGTTTCCACGACATA                TTCCG GCA CAGAA                TGCGGTTCTGGACGT
UTI89_C1638   8 100   9 1564584 .. 1564605 -   -13  -3.43853   GTAATGAGTGAAAGA           GGCGGAGG TTTTTT CCTCCGCC            TGTGCGCGTCAGAGT
       hok   9  77 441 1566352 .. 1566384 -  -4.9  -4.92385   GATATTTAAAGAAAA      CGCCTGTACTA AAACCGACCCG TGGTACAGGCG      AAGAATACGGGCCTA
      ydcK   6  66 242 1572485 .. 1572497 -  -3.3  -4.69656   AACCACTGAATAAAA                CCGCT GAA ATCGG                CTACTGGCTGGACGA
      ydcO   5  72 439 1575968 .. 1575992 -  -8.6   -3.6502   TATCCGGTACCGAAA          CCTTCTACCC AGGTA GGGCAGAAAG          TTCTGGATAAAATTT
      yncJ   2  57 155 1580189 .. 1580202 -  -2.3  -4.26589   ATCACATACTGAAAA               TGCCG TTAC CGGGA                AGCGTAGTGGCATCC
UTI89_C1664   2  61  64 1588195 .. 1588205 -  -5.4  -3.75898   AATAAACCAGCCAAA                 TCTC ATA GAGA                 TAAGAGTAAACAAAC
      ydcZ   5  81 -31 1588969 .. 1588991 - -11.2  -3.13504   CTCTGATTAAAATGA           GCGTCTGGCC ACC AGCCAGGCGC           CAACCACAAGTAAAA
      yddH   3  59  15 1601968 .. 1601978 -  -5.4  -3.58329   GAAACATTGCTTAAA                 CAAC TTG GTTG                 CTGCATATGATTCTT
UTI89_C1702   5 100  14 1624130 .. 1624143 -  -9.5  -5.28942   CACGTTAAATAAAAA               CCCGC GAGT GCGGG                CGAGAGGAATTTATC
      hipB   2  46 248 1663741 .. 1663754 -  -3.1   -3.1811   TTTCTGACAATAAAT               CAAAC GGTT GTCTG                GATTTAGCATGATAA
      marC   4  77   5 1674939 .. 1674952 -  -9.5  -3.68662   ACACAATAGTCGAAA               GGCCC ATTC GGGCC                TTTTTTAATGATACG
UTI89_C1752   7  59 286 1676681 .. 1676693 -  -7.7  -2.60688   CAACTAGTTGATAAC                GTGAC AAC GTCAC                TGAGGCAATCATGAA
UTI89_C1764   5  70 168 1690967 .. 1690989 -  -9.9  -2.96873   ATTTGCAGGAAATCA           GCGAATCTG TGCGC CAGATCCGC           CAGGAAAACAGCGAC
      ynfC   5  65 273 1696955 .. 1696977 -  -8.4  -2.89565   AATTTCAGATAATTA           TCTCCCCGGA GTA TCAGGGGAAA           GGTCTGGCAACCCGT
      ynfK   2 100  44 1706886 .. 1706910 - -15.8  -2.93585   TGATATGTGAAATGA          CCGGGGAGTA TCAGC TACTCCCCGG          TTTATTGATTGCCTG
      ydgE   7 100   7 1713221 .. 1713244 - -15.3  -3.65722   AAAATAATGTTCAAA          CGCTGCCCG ACAGCG CGGGCAGCG           TGTTCATCAGGCAAG
      ydgC   5  78  63 1722042 .. 1722062 -  -8.3  -4.06419   CCTGGCGAGAAAGAA            GTGATCGAC CTG GTCGATTAC            TTACTTACCAGCTGC
      fumC   7  55 248 1725344 .. 1725367 -    -6  -2.87146   GAGAATATCAGGATA          TCGCTGCCCTG CCA CAGAAC-GCGA          AGTTAAAAATCAAAC
      fumC   7  55  64 1725528 .. 1725551 -    -6  -2.91144   TGAGTTGTTAAATTA          CGATGCCG-AC AAT GTGCAGCACCG          TTATAAACCACAGGC
      uidC   4 100   8 1731804 .. 1731827 - -13.9  -4.24606   AATTCACAGCCAAAA          CGCCGGAGA TTTTTC TCTCCGGCG           TTTTTTCTTACTTCA
      ydgJ   7 100   6 1743498 .. 1743520 - -13.5  -3.70694   CGAAGTAACAAAAAT           GGATGGTGC TAATT GCACCATCC           CCTTTTCACGCAAGG
      pdxY   7  70 359 1754818 .. 1754828 -  -5.4  -4.36914   TTTCCCGCTATAAAA                 CCAT CGA ATGG                 CTGAATTACATCGCC
      sodC   6  70  58 1764200 .. 1764237 - -10.5  -2.52516   CCCGTCATCATCAAC   CTGCCGCCCGAGAACTG GCGG CAATTGTCTGGCGGCTG    TACTGCTCGCTTTCG
      ydhD   9  93  15 1769485 .. 1769512 - -15.7  -3.09116   GGGATAGAGAAAGGA        CTGACGGATGC CCGTTC GCATCCGTCAG         TATTGCAGGACGGAT
      ydhP   5  64   6 1771840 .. 1771873 -  -8.1  -3.14564   GCACGTTGCCAGCAA     CTGTAACGCAGAAGG TTAT CCTTCTGCGTTTTTG      TTTAATTAGCTGTTG
      ribC   5  52 183 1778149 .. 1778176 -  -4.8  -3.14211   ATGGCGTGGTATGAA        CGATTCCTCGCC GCAT GGCCAGAAATTG         CGGATAACTACAGTG
      ribC   5  52  24 1778321 .. 1778335 -  -4.2  -3.53224   GAGTGGCTCGCTAAA               GGCTAT TCT ATCGCC               CCCTCTCCGGGGGCG
      ydhT   4  73 206 1784283 .. 1784300 -  -4.9   -4.6391   AACAATTACAGAAAA             CAGGGGAT GAA ATCCC-TG             ATGTTGGCGAAGATT
      ynhG   4 100  23 1793439 .. 1793457 - -14.6  -4.74103   CTGTGAAGTGAAAAA             TGGCGCAC GAT GTGCGCCA             TTTTTTTGCCTGCTA
      ydiP   7  60  -2 1813933 .. 1813980 -  -2.8  -4.36554   GATTATCAGAACAAA TAATCTGCAGGCGGCGCAGCCT CTTAAC AAACTGCGCCGCCAG-AT-TTA TCCGGCAAGACTTAC
      ppsA   7 100   9 1820290 .. 1820312 - -14.8  -4.08706   CGGGGATCACATAAA           CCCGGCGACA AAA CGCCGCCGGG           TATTTATTTTATTTC
      ydiU   6  55  83 1825285 .. 1825312 -    -7  -2.71364   CCATCCGGCGAATTA        CCAGCCAGACACT GTT AG-GTCCGGATGG        CAAACTGATTATCGA
      ydiY   7  95   7 1840005 .. 1840033 - -10.9  -4.62475   AGTGACAAACGAAAA        CAGCCAGACCGCA TAA CACGGTCCGGCAG        ATAATTTTACATGCT
      cedA   5  67   6 1847061 .. 1847081 -  -7.5  -3.60098   ATTTGTTACGTTAAA            CGCCTGTCA TCC CGACAGGTG            TTTTTTTATTCTTCG
      ydjR   4  52 238 1857569 .. 1857586 -  -4.9  -3.24232   GCTGCGGTAAAGAGA             GC-CATGA CGA TCATGCGC             TACGTTTGCGCCAGT
      ynjF   7  93 -29 1874247 .. 1874273 - -15.2  -2.75803   ATAACATTGCAATTA         CTGACGCTGGAG CGA CTTCAGCGTCAG         ATACCCACTCCACAC
      ydjE   4  74  45 1884776 .. 1884823 - -10.2  -3.23984   GAAACGCAGGAGTAA TTTTACGCTGGCCTACAATTC TGTACTG GCATTGTAGGCCAG-ATAAAA CACATCAGTGATACA
      yeaE   4  59  58 1896963 .. 1896975 -  -7.7  -2.52543   ATCTGGCGCAATCCA                TTCGC GTT GCGAA                ACGTTAATTTGCGTT
UTI89_C1984   5  50 471 1905844 .. 1905858 -  -5.6   -2.7806   CTGAAATGGCTAAAG               GAAGCG TGA CGCATC               AGCGGTTAATCGCTT
      yoaF   5  86  49 1909456 .. 1909480 -  -6.5   -5.1675   CTACTCAGCAAAAAA         CACCA-CGCA GAACCA TGCGCTGGTG          CTGGCAGACTGGCTA
      yoaH   2  58 -56 1921263 .. 1921297 -  -2.9  -4.11216   TCTTCATCCTCAAAA    CGCGCCA-CGATTC GCTCGCCG GAATGGTTGGCACG     CAGCTCTTCTGCCAC
      yoaE   6 100  41 1926643 .. 1926677 - -14.9  -3.54424   TGTGATTTTCCCAAA     TGGCTGGCGGGCAGC CAACC GCCGCCCGCCCGGCA     TAATGGACATATCAC
      yebH   2  71 253 1932671 .. 1932687 -  -7.9  -3.83155   GATGAAGATGAAGAA              CCGCGCC GTC GACACGG              TTTCTGGCTACTGGT
      pphA   6  72 468 1948523 .. 1948535 - -10.5  -2.90723   CGACGGCGAATTACA                CGGCG AAT CGCCG                GGTGATCGAACGTTA
      ptrB   7  58 335 1953111 .. 1953132 -  -4.4  -3.78953   ATTTGCACTATGAAA           CTGGCC CGTCGTTTGT GGCCAG            GGATCAAGTACAGCA
      msbB   6  79  90 1965783 .. 1965821 - -11.7  -2.81725   ACGGTAGAGTAAGTA  CGTTG-CCGGATGCGGCG AAAA CGCCTCATCCGGCCTACA   GTTCAATGATAATTC
      ruvB   4  76  17 1971049 .. 1971087 - -10.2  -3.27771   CTGATAAGACGAACA   GCGTCGCATCAGGCAC ACTGCCA GTGTCGGATGCGGCGC   GAGCGACCAATCCGA
      bisZ   5  56 118 1981061 .. 1981094 -  -6.5   -3.0264   AAAGGTCTGGTAATA     CTGCCGGATGCGGCG TGAA CGCCTTATCCGGCCT      ACAAAGTCTTGCTAA
      yecH   3  64 101 2012899 .. 2012909 -  -6.8  -3.61988   TTATTGATAAATTAA                 GCCT TGC AGGC                 AAAAGCGGCGAAGGT
      yedD   6  86   8 2031656 .. 2031676 -   -14  -2.66272   GGTGATTTAAATCCA            TCCCCGGC GGCAA GCCGGGGA            GATTTCATTACGGCA
      ybcM   7 100 454 2036108 .. 2036139 - -16.8  -3.42395   CTGATTACTCAAAGA      TATGTTGTGGGAGGC TTT GCCTCCC-CAACATA      TAAGTGGCCCCCTCA
      dsrB   4  87   8 2050692 .. 2050725 - -13.9  -3.04248   CAACATGCGCTAACA     CATTCTGACTGGTGG TTTC CCACCAGTCAGGCTG      AATTAGATTACTCTG
      yedV   5  63  39 2062747 .. 2062779 -  -8.4  -2.67017   AAGCGCATAATCAAT     CGCAGCCGCGTTAGT ACTC ACGA-CGTGGCTGCG      TTTTTCACGGTTAAT
      ybtS   5  72 140 2071332 .. 2071353 - -10.1  -2.90813   CACTCTGGCAAATTA           CCACCACCT CCAC AGGAGGTGG            TTCTATATAGACTTT
UTI89_C2193   5  52 190 2103738 .. 2103752 -    -5   -3.1978   ACGGTGATAGCAATA               CTGTAA TAA TCACAG               CGCCCCCAAGATCCG
UTI89_C2197   4  67  19 2109253 .. 2109277 -  -7.2  -3.65313   TAATTATATGTTAAA          GAAATCTGTC TTTAT GGCAGATTTC          TTTAATCTCATATAA
UTI89_C2227   2  50 149 2167567 .. 2167578 -  -5.8  -2.80994   TCGAATGTGATTACA                GTCG CTGG CGAC                 GGCACAGTTGGTGTG
UTI89_C2244   5  74 187 2182825 .. 2182857 -  -5.5  -4.67904   TATTAAGCCCAAAAA      GACCTTACGCAGCTC CGG GAGCTTCGTTATATC      GCGGATTAAAGAACC
UTI89_C2247   2  62 -19 2190369 .. 2190381 -  -6.2  -3.65224   ATTTTACGTTAACAA                GCCG GGTTA CGGC                AGTACCAGTGGCGGA
UTI89_C2257   4  61 381 2196943 .. 2196962 -    -2  -4.52589   TGCCCGGAGACAAAA            GCCGCTGT CCGC ACAGCCCC             CCTCTGATCTGAACA
UTI89_C2274   2  58 443 2214101 .. 2214118 -  -2.7  -4.05446   CCGTTTAACTATAAA             GATAACA GCTA TGTTTTC              GTGCTTGAACGTGGT
      yeeX   7 100  17 2218848 .. 2218870 - -16.4  -3.30956   AGAATCAATGAGCAA           TGAGGGTTGC CGG GCAACCCTCA           TTGAATAAAACGGGA
       cld   8 100  24 2235769 .. 2235794 - -14.7  -5.75945   ATCCGGCAAAAAAAA         CGGGCATGGTG TCAC CACCCTGCCCG          TTTCTCTTAAATGCA
      asmA   4  93  10 2277836 .. 2277869 - -11.8  -3.87815   GCTTAGTGCTATAAA     TACAGATGGCGACA AATTGA CGCCGCCATCTGCA      TAACTTGTCTTACAT
UTI89_C2356   6  65 147 2302857 .. 2302868 -  -5.8  -4.05788   CTCCGTTAAAGTAAA                TGGC ACAA GCCA                 GACGGTGAAAGACAA
      yegW   1  54 422 2322361 .. 2322371 -  -4.6  -3.52113   CTGGAAAAGCTACAA                 GACG TGA CGCC                 GTTTATCGATTTTGG
      yehA   4 100  55 2328063 .. 2328083 -  -8.2  -5.76949   CATCGCTAAAAAAAA            GCCCCCTC GGAGA GAGGGGGG            AATGCAGACACCTTA
      yehS   3  85 383 2352538 .. 2352564 -    -8  -4.62392   GAAGAATCAAAGAAA         TTCAGCGCCAAT CTG AACGGCACTGAA         ATTGCCATTACCTAT
      yehW   5  55 468 2356483 .. 2356498 -  -4.6  -3.63515   CTTCAGTGCCAACAA              GCGACT CTCC AGGCGC               TGCTGGCGATCCTCG
      mglC   4  65 194 2377713 .. 2377759 -  -5.9  -4.11484   GGTAACGTTGTAAAA CCAGCGACGCATCCGGCA TTTAGTTCCTGT CGCCGGATGCGGCG-TGA ACGCCTTACCCGGCA
      yeiK   3 100  14 2394220 .. 2394251 - -14.4  -3.57406   TGCCCATCATAAATA      GCCGGGCCTGCATC TTGC GATACTGACCCGGC       TTGTTATCAACACTT
UTI89_C2447   2  52 126 2404951 .. 2404963 -  -4.8   -3.2614   CACGCTCTATACCAA                CACG TCGCG CGTG                GGCTGGATCATCGCA
      yejG   4  59 319 2417602 .. 2417622 -    -6  -3.37487   TTAGATCCTGAAACA            CGCCACCG TTATC CGGCGGAG            TTCTCTGGTGGTCAG
UTI89_C2468   4  79  69 2426353 .. 2426370 -    -7  -4.70613   AAAATCCCAAGAAAA             CCAACC TATTGC GGTTGG              TTTTTTTATATCTGC
      yfaP   3  95  38 2463607 .. 2463632 - -11.1  -4.75308   ATTAACATGTAAAAA         CGCCCGATAGC GAAA GTCATCGGGCG          TTTTCTTGAACATTG
      inaA   3  65  78 2484939 .. 2484964 -  -7.6  -3.53811   TTCAGCCGGGGGAAA         TTTTGCCCTG TTGTTG CCGGGCAAAA          GGCGATATTGAAATC
      yfaU   6  67   4 2494026 .. 2494058 -  -7.7  -3.43553   ATAACCACTAATTAA      CACAGGCCCACAG CCGATCC CCATGGGCCTTTG      ATATCAATAACTACC
      pmrD   3  57 156 2509122 .. 2509136 -  -2.1  -4.16101   AAAACACTACATAAA               CTTGC GCTAA GCAAA               GCCTATGCCTTGCTC
      nuoN   5 100  25 2522147 .. 2522165 - -11.7  -5.86061   GGGCACCAAAAAAAA             CCGCCGA ACATG TCGGCGG             CTTTCTGACTTACAA
      yfbS  11  74 353 2541298 .. 2541308 -  -3.2  -5.09225   AGGCTATTGAAAAAA                 TCGC TCA GCAA                 AAACTGGTCGATATG
      yfcI   1  45 290 2554490 .. 2554500 -  -2.4  -3.28712   CTGGCTGCTGGATAA                 CGAG CTG CGCG                 GGCCATTTAATATGG
UTI89_C2635   4  56 190 2598721 .. 2598740 -  -2.8  -4.06786   ATCGAAGAGCACAAA            GCCT-TGTG TGT CTCATAGGC            TATGAAACAATCATT
UTI89_C2643   4  51 134 2606129 .. 2606141 -  -3.5  -3.68886   AGCAATCCATTGAAA                TTATT GAG AATAA                TATTAACAGATTAAA
UTI89_C2691   2  58 413 2636512 .. 2636526 -  -7.1  -2.70932   GCTGTCGGGCAACTA               TCCGG TAACT CCGGA               TGGTTGGATAAGCTG
      dsdC  12  69 439 2637510 .. 2637523 -  -9.5   -2.6961   TGAAAGAACACCAAG               CCGCC TGAT GGCGG                TTTTTTATTGCCTGA
      emrY   9  55 324 2641570 .. 2641582 -  -6.3   -2.8552   CCTTAGCGATCAAAC                CATGT ATG ACATG                CTTAGCTGGTTGGCG
      yfdE   5  68 154 2649123 .. 2649137 -  -6.4  -4.09519   ACCAGTTAGAAATAA               CACCTG TTT CAGATG               ACAGTAAGCCTGAAA
UTI89_C2715   3  52 341 2662909 .. 2662920 -  -5.8  -3.03159   GTAACGTGGTGAATA                TGCC GCCG GGCA                 ATTCGCAGCCGCGCG
      mntH   3  84  85 2672624 .. 2672655 -   -13   -2.6627   TCAATGGAGCACAAT      GCCTGATGCGACGC TAGC GCGTCTTATCAGGC       CTACAAACCAGCTCT
      gltX   7 100  20 2679135 .. 2679157 - -10.5  -5.73978   AGCATAAATAAAAAA           CGGCAGGGG TATCT CTCCTGCCG           TTTATCTTTTATGCG
UTI89_C2748   4  93 274 2693188 .. 2693203 -    -9  -5.08011   AAAATGCGTAAAAAA              GCACCT TTTT AGGTGC               TTTTTTGTGGCCTGC
      pdxK   5 100   6 2696142 .. 2696159 - -12.7  -4.65895   TGCTGCAGTGAAAAA             TGGCGCC CATC GGCGCCA              TTTTTTTATGCTTCA
UTI89_C2762   1  67 149 2705740 .. 2705773 -  -7.9  -3.54424   GCCGATGGGCTTAAA     CAGCGCCTTCGGGCC GTCT GGTCTGGTGGCGCTG      CCGCTGATGACTTCC
      yfeG   7  72 222 2710322 .. 2710342 -  -6.7  -4.29738   GTAGAGCGACGAAAA            GCGATGGCC TAC GGCGAGCGC            GAGCGCAATTTTCAG
      ypfH   5 100  40 2742594 .. 2742629 - -15.4  -3.26428   GAAGAAGTAAGCTAA    GTGGCCGGATAAGGCG TTAA CGCCGCATCCGGCCAT     GATGCCTGATACAGT
      perM   7  57 322 2750297 .. 2750322 -    -4  -3.93963   ATCAGCACCGATAAA         CCCGAAAAAC TCTCCC GTTTTGCGGA          AAAAGAGCTGCTTAA
      yfgE   8  68 408 2753479 .. 2753491 -  -2.6  -4.86731   CCTGCTGAAAGAAAA                CGGC GTGGA GCCA                GAAGTGGTGCTCTAC
      yfgF   2  56 396 2762110 .. 2762122 -  -2.6  -4.10657   TTATATTCTGCAAAA                CAGC GACTT GCCG                GGTTTTAATCAGGAA
      guaA  10 100  29 2766734 .. 2766753 - -12.2  -5.67063   TTTAGGATAAAAAAA            CCCTCTGT AGTA ACAGAGGG             TTTTGTTCATTCATA
      hcaT   3  55  -5 2813579 .. 2813592 -  -2.4  -4.13282   AGCAGATCCGCAAAA               TGCT CGAATC AGCA                TGAGGGAACAACTTT
UTI89_C2883   6 100  97 2841815 .. 2841844 - -13.6  -3.78022   TTTATAGTTATTAAA       GGCGCGTCCGAT TGGTTC ACCGGACGCACC        TTAAGTACGTTTCCT
      kgtP   2  75 343 2865655 .. 2865671 -  -9.4  -3.51032   ATCCTGTAATCACAA              CCCCGT CCTGT ACGGGG              TTTGTTTTTTGGAGG
UTI89_C2923   7  68 297 2873585 .. 2873620 -    -7  -4.00532   TTTTTAAAGAGCAAA    TATCTCAAACATCACC CGAA GATGAGTTTTGAGATA     TTAAGGCAGGTGACT
UTI89_C2923   7  68  67 2873833 .. 2873850 -  -9.1  -3.07291   AAGGAGGTGATCCAA             CCGCAGG TTCC CCTACGG              TTACCTTGTTACGAC
UTI89_C2930   7 100 150 2881105 .. 2881123 - -12.4  -4.79451   ACCTGAAACACAAAA             CGGCAGCC TTG AGCTGCCG             TTTTTTTATTCTGTT
      rplS   7 100  31 2888331 .. 2888352 - -11.5  -5.82281   AAACAGACAAAAAAA           GGGCCAGCC AATT GGCCAGCCC            TTCTTAACAGGATGT
      grpE   7 100  23 2894155 .. 2894180 - -14.7  -4.45544   GCGGAGTAACGAAAA         CGGCCCGGCAT TCGC ATGCTGGGCCG          TGATTTATTACGAAA
      yfjG   2 100 294 2898066 .. 2898082 - -12.3  -5.10077   AAAGACGTTAAAAAA              GGTGCTC AAT GAGCACC              TTTTTTCTGTCTGTT
UTI89_C2958   5  86   8 2901476 .. 2901491 -  -8.2  -4.78107   GACGAGCATGAAAAA              GGCCGC TGGC ACGGCC               GGATTTGTCATCTTT
      tfaE   7  59 192 2906660 .. 2906688 -  -8.1  -2.51464   CCAGTATGGATTAAT        TCCCCACCCCCTT CAA AAGAGGATGAGGT        GTTGACGGCTGAAAT
UTI89_C3010   4  68  58 2941032 .. 2941055 -  -6.7  -3.88583   CAAATGGGCCATAAA          GGGCCTGAA ATGTTA TTCAGGCAC           TATGGACAATACTTG
      ygaU   1  49  38 2951137 .. 2951158 -  -4.3  -3.07816   GCGCCAGTGAGTTAA           TGCGCCAGC ATTT ACTGACGCC            AATTCCCATTATCCA
      stpA   5  59 335 2952597 .. 2952615 -  -5.2  -3.75292   ACGCACCAGTAATAA             CGCCGATA AAT TAGCAGCG             ATTGCCGCCCCCGCA
      ygaC   4  59 256 2954242 .. 2954252 -  -8.2  -2.66748   CAGCACGCAAAGTTA                 GCCC GTC GGGC                 TGGATAAAAAATCTG
      luxS   5 100  19 2972972 .. 2972998 - -15.9  -4.70169   TGACAGGTAACAAAA        GCCGGGC-GGTG TTTT CACCAGCCCGGC         CTCTTCTGCTTAAAC
      ygaA   7  68 107 2989012 .. 2989062 -  -9.7   -2.6072   CAGTCAATGAAGCGA TGACGGTCGGCGGCACCACGTTGC AATC GCAAAGCCGTGCCATCGAC-GCCA AAGAAATCCTGATGA
      hypF  12  86  75 2993557 .. 2993588 -   -13  -3.05046   GCACTGTCCCAAAAT      GTCGGATGCGACGC TGGC GCGTCTTATCCGAC       CTGCGGGGATGAATA
      ygjM  11  79  28 3000950 .. 3000974 - -12.1  -2.57344   TATCCGGCCTACAAG          GCCCGATAAGC GTT GCGCATCGGGC          AATCTTGGGTTTGGC
      ygbA  11  55 268 3015734 .. 3015753 -  -4.2  -3.72695   ATTGCCCTGATTAAA            GCC-CCGTG GGT CACGCTGGC            AACGGAAGACTGTGG
UTI89_C3107   2  79  48 3026666 .. 3026698 - -11.5  -3.06969   TAATGTATGCCAATA      TTAACCTCGGTAA TATCTCG CTACCGAGGTTAA      TTTTCACTTTGCAAT
      rpoS   4 100  20 3028702 .. 3028723 - -12.3  -6.11229   ACCAAAAGAAAAAAA           GCCAGCCTC GCTT GAGACTGGC            CTTTCTGACAGATGC
      ygcR   4  49 211 3048311 .. 3048329 -  -2.3  -3.68351   CTTGCACCATGTAAA            CG-CCAGG CCAG CCGGGTCG             ACAGTTCATCGCCAA
      ygcR   4  49 160 3048346 .. 3048380 -    -2  -3.57462   CAGTTCATCGCCAAA     CGCGCCCGGAGG AAAAAGGACAA CCTCCGCAGGCG     TTCGTTGCCACTGTT
      ygcF   8  84 443 3056148 .. 3056169 - -12.9  -2.52933   GCGTAAGTGAGGAAG           GCCGGGCGG GAAA CTGCCCGGC            ATGAACATACCTGAA
UTI89_C3144   3  47 426 3058143 .. 3058155 -  -4.1  -3.01726   GTTTGCTACACAAAT                TCCAG TAC CTGAA                TCACCCAGGTATGTG
       eno   5 100  26 3061056 .. 3061073 - -12.7  -3.81322   TCAACCATAAAAAAC             GCCAGCC CGAA GGCTGGC              ATTTTTAAATCAGAT
UTI89_C3166   2  44  58 3082587 .. 3082599 -  -4.1  -2.62038   TGGAAAATGATTAAG                CCATC GCC GATAG                ACAGATTTCATTTTT
      fucO   4  63  28 3086328 .. 3086342 -  -7.1  -3.30771   TTATATGCCGGATAA               GACGC GGCTA GCGTC               GCATCCGGCATTATC
      ygdE   5  53   3 3094612 .. 3094645 -  -6.1  -2.78996   CAGCCTGACGGAAAG    GGTAGCAGGCCGGAG ACGACG CCCCGGCCT--TACC     TGTTATCGCTCGTCG
      ygdL  11 100   6 3099500 .. 3099535 - -18.4  -2.75647   GTTTAAGCACAGAAC    CAGGTCGGATAAGACG TTCG CGTCGCATCCGACCTG     ATTGTTTACCCCTGA
UTI89_C3195  10  62  14 3108448 .. 3108464 -  -6.5  -3.61331   GTGAAATAAAACATA              CCGCC GGAAGAA GGCGG              TGCTTCAATCACACT
UTI89_C3211  13  65  99 3131473 .. 3131491 -  -5.2  -4.08706   TTTCTACCATAGAAA             CCACGCTG CAA CAGTGTGA             ACTGTGGCATATGAC
UTI89_C3236   1  45 -31 3161656 .. 3161673 -  -4.1  -2.80895   TTCAAGATATATAAC             GTCGGTT TATA AACAGAC              TATTATCATAGGTGG
      ygeV   4 100  11 3182822 .. 3182843 - -15.9  -3.14708   CGAAGTAAAAGGATA           TCCGGCCTG AATT CAGGCCGGA            TTCTCAGAGGTTATG
      yqeB   4 100   9 3191246 .. 3191271 - -16.2  -3.78329   TGTCAGTAATTTAAA         GGCCGGATGG GTAATA CCATCCGGCC          ATTTTCATTTAAGCC
      ygfS   8  78   6 3207160 .. 3207185 - -11.1   -3.1352   GGGCAATCTAATAGA         TTCTCCGCGCC TTTC AGCGCGGAGAT          TTCTTTCACAGAGGA
      lysS   5 100  21 3212285 .. 3212302 - -10.5  -5.64421   AGCTTAAATAAAAAA             CCCCGAC GGTT GCCGGGG              TTGTGAGCATAACGT
UTI89_C3285   4  82  33 3220962 .. 3221003 - -12.4  -2.95073   GCTGGAAGAGTAAAT CTCTGTATCGCATCAGGCA TTTAT CGCCTGATGCGACACTG-G TGTGTCTTTTCAGGC
      serA   5 100  22 3234780 .. 3234802 - -15.6  -5.66684   GAAGGGATAAAAAAA           CGGGCAAGTC AGT GACCTGCCCG           TTAATTTTCAGAGAA
      ygfI   6  56  68 3239462 .. 3239478 -  -2.9  -4.11216   TCGCTATCTGGAAAA              TGCGTCC GGC GGACATA              TTCACCACGATCTTA
      yggC   8  75 421 3249767 .. 3249780 -  -5.2   -4.7657   GAAAAACCTGAAAAA               CCGC CAGCGC GCGG                CAAAGATTGGCGTAC
      yggR   4  74 219 3271506 .. 3271523 -  -7.7  -4.15044   CGGGCGCTCAACAAA             GGCAAAG TCGA CTCTGCC              TCTGCGGTTATTATT
      yggM   6  79  21 3276048 .. 3276093 - -12.1  -2.83403   TCTGGCGGAGTAAAT TTGTATTGCCGGATGCGGCGT GCGTGT ACGCAGCATCCGGCAA--CAA CTCATGCGTCATCGC
      speC   4 100  12 3284542 .. 3284563 - -11.5  -5.30616   TTACGCAAAGAAAAA           CGGGTCGCC AGAA GGTGACCCG            TTTTTTTATTCTTAC
UTI89_C3361   4  50 314 3288213 .. 3288231 -  -5.9  -2.76171   ACGGAGGCAAGAGCA             GCCCTGC ACATG GCAGCGC             TTGTGGTAACCTGGT
      neuS   6  64 338 3296904 .. 3296916 -  -4.1  -4.33417   CTGATTCATAACAAA                CCACT CAA AGTGA                TGGGCAATGCCCTGT
UTI89_C3402   3  68  48 3339302 .. 3339326 -  -3.4  -4.59853   TGAAGGTGGTAAAAA          GCGGCAGCAA TAGCC CTGCGGCGGC          GGCAAAACCGAGAAA
      yqhC   2  44 123 3364713 .. 3364732 -  -2.1  -3.23929   TAAACGACATGAAGA            TCAGGTA ATGACG TTCCTGA             TGATCCTGCCAATTG
UTI89_C3435   3 100   7 3369486 .. 3369512 -   -13  -5.73339   AGAATGATAAAAAAA         TCCCCGGCAGCA TTC TGTTACCGGGGA         TATTTTTTAACGTCC
      sufI   6  86   8 3379493 .. 3379526 -   -14  -2.52015   TGCATACTGAGTAAT     TTTCAATGCCCCAC CACTCT GTGGGGCATTGAAT      TGGTCCATTACGGTA
UTI89_C3452   7  59 366 3388859 .. 3388869 -  -6.8   -3.1355   GCGACTGACACTCAA                 TGCC AAC GGCA                 TCAAACGCACCGGAC
      ygiD   5 100   9 3410984 .. 3411010 - -18.1  -3.17319   GCTAACTCAGCAACA         CCCGAAGCCAG TCGTT CTGGCTTCGGG         TTCTTTTATTAACCT
      ribB   4 100  26 3418511 .. 3418529 - -12.4  -4.44284   AACTGAACAGCAAAA             TGCCGGGA ACA CCCCGGCA             TTTTCATATTTAGTA
UTI89_C3488   6  91 199 3422904 .. 3422923 - -11.4  -3.71649   GGCTGAAACGGGAAA            GCCCCTCC CGAG GAAGGGGC             CTTATAGAAGGAAAG
      bacA   8  81 108 3430962 .. 3431011 - -11.8  -3.06796   CCGGATGCGACGTAA GCGTCTTATCCGG-CTAC-A-TGTC AAC GACAGTTGTAGGCCTGATAAGACGC GCGAGCGTCGCATCA
      ygjD   2  42   6 3437302 .. 3437334 -  -3.4  -2.52464   TGTTGCTTTAAGTGA     GGACGGTGCCGGAAA TTGC TCTCCGGCACC-TAA      TAGTTTTACGCGGCC
      ygjF   7  93   5 3442754 .. 3442772 - -11.7  -3.85698   GTCCCTCCGCACAAA             CGCCACC TTTTC GGTGGCG             TTTTTTATCGCCCAC
      ygjO   8 100  15 3461299 .. 3461330 - -21.8  -2.52795   AATGTGCTGAACGTA      TGCCAGATAAGGCG TTTA CGCCTTATCTGGCA       GGTAGCTGCCAATCT
      ygjV   1  45  10 3467703 .. 3467713 -  -2.4  -3.34517   ATCGTCTGGCAAATA                 GCGC CCT GCGT                 AACTAATACTTAGCC
      yhaJ   2 100   5 3479196 .. 3479221 - -13.5  -4.15654   GAACAAGAATAATAA         TTAAGCACCTT GTAA AAGGTGCTTAA          TCGATTATTTTCCGC
UTI89_C3545   7  68  93 3481122 .. 3481154 -  -9.8  -2.54504   ACCGCGTAAAGACAG     GTGCCGGATGCGGCG TAAA CGCCTTATCCGGC-C      TACAAAACCCAACAA
      yraL   3  59 312 3511984 .. 3511996 -  -4.7  -3.89881   ACGAACCGGGAGAAA                GCCTG CAA CCGGC                CTGCCATATCAGTCA
      yraQ  11  77  55 3516820 .. 3516878 - -10.5  -3.45324   TACGTTTATTAAATA GCAGCCCTTGTAATGCCTGATGCGACGCT TGC AGCGTCTTATCAGGC-CTACAACGA-TGC AAACCGTAGGTCGGA
       mtr   2  47 425 3523962 .. 3523983 -  -4.3  -2.77523   TGTGCATCAATATTA           TCGCCGCCG ACAG CAACCGCGA            TGCCGAATTCCTGTT
      yhbX   5  64 159 3539645 .. 3539664 -  -2.1  -4.68593   CTGACGATGGAAAAA            GGCGA CTCGGTGTTC TCGCC             AGATGATCGTATTGG
      murA   5  57 360 3554538 .. 3554553 -  -3.3   -4.0371   GATGCTCGACAGAAA              CAGAA GAAGTG TTCTG               AATGAAAGCGACTAA
      mtgA   4  52 427 3568319 .. 3568332 -  -5.9  -3.06162   GACTGGAGTGGAATA               CCGCG CTAT CACGG                TACCGTTGAGACGGA
      yhcH  10 100  29 3580311 .. 3580333 - -16.4  -4.46854   CGAGGTAACAATAAA           TTCGCCAGAC AGT GTCTGGCGAA           TTTATAAAACGAGCG
       mdh   9 100  23 3592957 .. 3592974 -  -8.4  -5.86609   GTAAAAAAACAAAAA             CCGGAG TCTGTG CTCCGG              TTTTTTATTATCCGC
      yhcO   2  60   9 3595493 .. 3595513 -  -8.1  -2.78384   TCTTGTCCGACGATA            TTGCCCCCG GTT CGGGGGCTT            TTTTTGCGCTAATGA
UTI89_C3690   3  75  17 3616700 .. 3616726 -  -9.4  -3.43651   AAAGAACGTAATCAA         CGCCGGGC CTGTTAACGCT GCCCGGCG         TTTTTATTGCCGTTA
      envR   4  83 315 3630432 .. 3630446 -  -5.6  -5.21683   AGTGAAAAAAAGAAA               GACCGG CAA CCTGTC               AAAACGAAGCCGGTT
UTI89_C3723   9  77 390 3644700 .. 3644733 -  -6.7  -4.49756   TTTTAAAGAGCAAAA     CTTCGCAGTGAACCT TTGC AGGTACACTCTGAAG      TATTTTTTATTTAAT
      yhdL   7 100 -63 3656264 .. 3656304 - -17.8  -3.60151   CGTCTGAAAGCAGAA  GGCCAGTGGTAAAAAAGT GATTT ACTTTCTTGCCACTGGCC  TCCCAGTTCCCCCGA
       bfr   1  93   7 3684049 .. 3684070 - -13.7  -3.14931   TGGATCTCTTATTAA           CCGGGAGGG TTCT CCCTCCCGA            CACGGCTCAACCTTC
      birA   1  76   5 3691041 .. 3691058 -  -8.4  -3.89435   CGCAAATAATTTAAA             GGGGAG TTAATG CTCCCC              TTTCTTATTTTTCTG
UTI89_C3812   7  68 297 3696428 .. 3696463 -    -7  -4.00532   TTTTTAAAGAGCAAA    TATCTCAAACATCACC CGAA GATGAGTTTTGAGATA     TTAAGGCAGGTGACT
UTI89_C3812   7  68  67 3696676 .. 3696693 -  -9.1  -3.07291   AAGGAGGTGATCCAA             CCGCAGG TTCC CCTACGG              TTACCTTGTTACGAC
      zraS   2  50   5 3703011 .. 3703021 -  -5.4  -2.57243   CCACCACCAGAATAT                 CGAT ATT ATCG                 TGCGTCATCCTTGTG
      rpoC   6 100  27 3715787 .. 3715800 -  -9.5  -5.65177   ACACCCATAAAAAAA               CCCGC CGAA GCGGG                TTTTTACGTTATTTG
      yhfA   6  64   6 3743390 .. 3743413 -    -6  -3.79687   ACGCCGGATAAAATA          CTATCCGGCT TCAC AACGGGATAG           TTAAATCACGCGGCA
      argD  10  70  25 3746913 .. 3746940 -  -9.8  -2.93853   ATACAGGCTAAACCA        TCGGATGAGGTG TTCA CGCCGCATCCGA         CATCTTTTGCCTGAT
      yhfS   8  66   1 3757719 .. 3757731 -  -6.3  -3.90048   TTCTTTTCAAAAATA                TCGTT TAC AACGA                TTAAATGCTGGCAAT
      yhgE   5  60  25 3783324 .. 3783358 -  -7.9  -2.79023   CAAGTTCATTAATGA    GTA-TGTCCGGCAGAG AGGA CTCTGCCGGATTTTAC     GACTAATACACCTGA
      bioH   2  59 331 3796600 .. 3796611 -  -4.4  -3.86822   GAAGGGTTTCAGAAA                GGTA TACG TACC                 AACGCCCTAAATATT
      malQ   6 100   9 3800751 .. 3800780 - -15.9  -2.53822   GTGATTTGATAACAC       TGACTGCCGGATGC ATC GCATCCGGCA-TCA       ACCGCACTCTACTTC
       ggt   6  95   7 3846302 .. 3846327 - -14.8  -3.21276   CTTGCCCTGACAATA         CGGCCCTCTT CCCACT AAGAGGGCCG          CTAACCTTAATACCC
      livJ   5  63  69 3859717 .. 3859728 -  -7.2  -3.30124   TTGTAGGCCGGATAA                GGCG TTTA CGCC                 GCATCCGGCATGAAG
      rpoH   7 100  31 3866196 .. 3866217 - -10.1  -5.28942   TAGCGTAAACAAAAA           CCCCCGGAC TCAA ATCCAGGGG            TTATCTGTGGCAACT
      yhhM   5  50  81 3871472 .. 3871492 -  -2.5  -3.65902   TCCACTTTACCGAAA            GATGGCC CGCAGAT GACCACC            GCCGAAAAGGTGCGG
      yhhM   5  50  47 3871488 .. 3871526 -  -5.4  -2.62263   ATGGCCCGCAGATGA  CCACCGCCGAAAAGG TGCGGATTTT CCTTTTCGGCG-TGT   TTGAACTGCTGGTCT
      sira   6  81 159 3875063 .. 3875081 -   -11   -3.4252   TCGTAGGCATGATAA             GACGCGAC AGC GTCGCATC             AGGCATTGTGCACCG
      yhhS   8  66 222 3876769 .. 3876783 -  -9.2  -2.58539   AAGATCAGCAACGTA               GCCGCG ATC CGCAGC               TGCAAGTGGTAACCA
      yhiH   3  67 446 3892014 .. 3892065 -  -7.8  -3.53224   GAGGTTCGGGTTAAA GCGCATCCGGGTTTCCAGCGATACC AAC GGT-TCGCTGTTATCACGGTAGCGC GCGACAAAGCTGTTC
      prlC   6 100  35 3904881 .. 3904898 - -14.1  -3.72788   CGCCAGAACAGATAA             GGCGCCG TCTC CGGCGCC              TGTTTCATCAATTAA
UTI89_C4020   5 100  19 3909453 .. 3909479 - -13.8  -3.71649   GCGTTAAATGTTAAA         GGGCTAAGAGTA GTG TGCTCTTAGCCC         TTAGCTACGTTTCCG
      chuS   6  84  15 3912992 .. 3913015 -  -8.8  -4.34866   ATTGAACAATATAAA          GAGGCCCAGC AACA GCCAGACCTC           CCGTTAATTATACGT
      yhiD   4 100  21 3921989 .. 3922013 - -14.4  -3.72743   GATCATTAAAACCAA          CAGGAGTACC GCACT GGTACTCCTG          CGAATAAATAACTAT
      yhiW   7  82 318 3930318 .. 3930351 - -12.6  -2.92667   GTAACGTGTAAATGA     GAGTAAGGTTGAAC GTGAGG GTTCAGCCTTACTC      TTTCCTGCTAACCAT
      yhjG   1  85 -74 3942933 .. 3942984 -  -8.9  -4.37886   TCATCTGCGACAAAA TTGTCCGGCACTGAT-TAGCCTCCC CTTC GGAAGGTGAGATCAGTGCCAG-CAA TGCTGCCGCTGGCGT
UTI89_C4071   4 100  51 3966523 .. 3966547 -   -15  -5.00339   AGTAAGAACGAAAAA          GGCCGCAGAG TTTCC CCCTGCGGCC          TGATCCGGGCGCAAA
      bisC   0 NONE
      yiaF   6  68  10 3985562 .. 3985580 -  -7.4  -3.72695   ACTGCGTGGAGTAAA             GCCCGA TAATCGC TCGGGC             TTTTACTCTTTATTG
       bax   6 100  15 4002073 .. 4002102 - -15.1  -4.33274   CTGATACGAGCAAAA       GCCTTATCCGCCT GACA AGTCGGATAAGGC        TCGAGGAAATGCAAT
      ysaA   8  73 313 4006549 .. 4006561 -  -9.1  -3.54741   TACCAGCGCCTGAAA                GCACG CGG CGTGC                TGATGGTGCCGGGGC
UTI89_C4128   3  48 456 4016309 .. 4016328 -    -5  -2.57974   ATCATGACGAAGGCA            CCCAGCAA CGGT TTGCTGAA             GGGCTGGCGTGGGCG
UTI89_C4140   3  72  35 4031907 .. 4031925 - -10.4  -2.91264   CCTTTCACTGACAGA             GCTGATTT CAA AAATCAGC             TTAAAAAAAGCCTTT
      cysE   6  74   6 4043404 .. 4043450 - -10.1  -3.22777   GTTGAGAGATTAAGA TGCGGTAG-GCCGGATAAGGCG TTCA CGCCGCATCCGGCACGATCACA GAATGTCAGATCCCA
      yibD  12  55 -25 4050777 .. 4050787 -  -2.4  -4.07246   CTAGCGCAAATTAAA                 GGCG CTA CGCG                 TAATGCGATGGTGCG
      waaL   7  82   7 4057476 .. 4057515 - -12.5  -2.80493   TCTTTAATAGATAAT  TTTGAAATAAAATCAGC TTCCTT GCTGATTTTATTTCACA   TATTCATTACTTATC
      mutM   4  57  52 4068800 .. 4068819 -  -7.2  -2.57132   TTCCTGCCGGAGAAT            GTCCATCAG GCG CTGATGG-C            GAAGTTAGCGTAGAG
      pyrE   8 100   8 4073624 .. 4073647 - -16.8  -2.77523   GTTGCAGTAATATGA          CGCCGGATGA CTTT TCATCCGGCG           AGTTTCTTTAAACGC
UTI89_C4192   5  62  68 4079482 .. 4079495 -  -4.5  -4.07568   GTCTCGTTCCCAAAA               CAGCG TTGC CACTG                CGTGAGACGGGCGCT
UTI89_C4198   7 100   9 4085827 .. 4085848 -   -13  -4.62471   TCGAATGCGTAAAAA           GCGGCGGT GAGAAG ACCGCCGC            TTCATCGGTTAACCG
UTI89_C4202   3  70  30 4091224 .. 4091238 -  -5.6  -4.41616   ACTCTGGCAAACAAA               CGCGGA AGG TCTGCG               CAATGGCATGTGCTT
      nlpA   6  56 167 4105008 .. 4105027 -  -2.8  -4.07687   ATTGGCGGTCCAAAA            GC-CAGCAT TTT AAGCTGTGC            AGAACCATTAAGTAG
      yidF   1  57 377 4120210 .. 4120221 -  -2.2  -4.16016   GGACGTCCCAATAAA                CGCT TCTC AACG                 TTGATGTGGCAGTCG
      yieG   5 100  21 4156794 .. 4156818 - -12.2  -5.31519   AGATCTAAATAAAAA         CCCGCCA-GCA ATCA TGCATGGCGGG          TTTTTAACGCGCTAT
      yieO   1  45 274 4199763 .. 4199779 -  -2.9  -3.17723   TGATTTTGAATTTAA              CGGCG GGTTTGA CGCCA              TGCGCCAACTGTTAT
      ilvY   2  64  69 4217656 .. 4217673 -  -7.7  -3.21099   CTTGGCGACCATGAA             CCGGATT TCGA AACCCGG              TTGAATGAGTTGGGT
UTI89_C4348   6  76 427 4234847 .. 4234860 -  -8.1  -4.19258   ACAGTGGATTGAAAA               TGCCG TGCG CGGCA                CCTTTGATCATCAAT
      aslA   3  61  38 4244294 .. 4244307 -  -6.7  -3.30124   CTGTAGGCTGGATAA               GATGC GTCA GCATC                GCATCCGGCAAAGGC
UTI89_C4370   3  45 309 4255982 .. 4255994 -  -4.1  -2.79183   TTTACGCGTATGACA                GTCTC CGG AAGAC                GGTTGTTGCGCACGT
UTI89_C4370   3  45 179 4256110 .. 4256124 -  -2.8  -3.14132   TGGCCGCTGTATGAA               TCCC GCCTGAA GGGA               AAGCTGCACGTAATC
UTI89_C4377   3  56 264 4263254 .. 4263269 -    -6  -3.02263   AGAGTGTGTGGAAGA              GGTGCG CCTG CGCGCC               ACGGTAAGCCGCCCG
      rhtB   2 100   8 4273396 .. 4273425 - -14.3  -3.29471   GCGTCATCAGAGTAA       GTCGGATAAGGCG TTTA CGCCGCATCCGAC        ATTATTTTCACGCAT
UTI89_C4401   7  85  -6 4286716 .. 4286741 - -11.9   -3.3506   GCTAAACCTGCACAA         GGGGTGAAAGG ATGA CCTTTTACCCC          TTGAAACGGGAGCCA
      rfaH   1  46  46 4310701 .. 4310714 -  -4.5  -2.52623   TGGCGTGGAGAAGAT               GCC-GC ATG GCTGGC               TGCCACCACGGATGC
      fadA   7 100 252 4313668 .. 4313686 -  -9.5  -5.76633   TGAGATATAAAAAAA             CCCGCCC CTGAC AGGCGGG             AAGAACGGCAACTAA
UTI89_C4441   7 100 345 4323687 .. 4323724 -  -6.3  -5.68438   TGATTAAATAAAAAA   TACTTCAGAGTGTACCT GCAA AGGTTCACTGCGAAGTT    TTGCTCTTTAAAAAT
      yihG   4 100   3 4331791 .. 4331824 -   -14  -3.73042   TTGTTCATTAAAATA     CTCACTCGCCTCTG CTCATT CAGAGGCGAGTAAA      ACTTACTTTTCCTGC
      glnL   5  60  78 4341266 .. 4341279 -  -5.9  -3.63627   GTCGTACAGGTTAAA               CCCGC TCCA GCGAG                CGCACGTTCAAGCAC
      glnL   5  60 -34 4341380 .. 4341391 -  -5.8  -3.67792   TGATAGGCAGGTAAA                CCGA GAAC TCGG                 TATGACCTGGCCAAC
UTI89_C4473   3  85  23 4357898 .. 4357916 - -10.4   -4.1899   TTACTTGACTGAAAA             GGTTTTCA ATC TGAAAACC             TTTTCTGGGCCCTGG
      fdhE   4  64 184 4360935 .. 4360961 -  -3.3  -4.58213   TAAGGAATGACAAAA        GTTTTTT-TATT CATG AATATAAAAAAC         CAGATGCCCTTATTC
      yiiL   3  71   6 4370226 .. 4370254 - -10.2  -2.83403   TTCTTCTGATGAAAG        GGCGGTGCTGGA TATTT TCCGGCACCGCA        ACTCATTAAGGCAGG
      cpxA   9  82  -9 4380557 .. 4380573 - -12.3  -2.91395   ATCCTGCCTACAAAT              GCGGAGT TTA ACTCCGC              TTATACAGCGGCAAC
      tpiA   4 100  10 4387670 .. 4387692 - -13.5  -3.56972   AGTTTAGGAAAGTAA           GTGCCGGAT ATGAA ATCCGGCAC           CTGTCAGACTTAAGC
       fpr  10  80 241 4390425 .. 4390447 - -10.8  -3.41024   CCCTGCAACAGAAGA           TATTCTTCAA TTG TTGAAGAATA           AGTCGGATAACAAGC
UTI89_C4526   8 100 181 4409153 .. 4409178 - -16.3  -3.10164   GTAGTGATTATTGAA         CAAAAGCTGGC AGTT GCCAGCTTTTG          TTGTCACCCCTAAAC
UTI89_C4535   1  40 272 4421591 .. 4421601 -  -2.4  -2.71712   TCGTGGCGGGTAAAC                 CAGG TTT CCAG                 ATTAGGCACCCGACG
      yijO   3  66 156 4431615 .. 4431627 -  -9.1  -2.82834   TAGCGGACGAGGATA                TCCGC CGG GCGGA                TGTTGCGCTGTTAAT
      sthA   4  45 426 4446029 .. 4446044 -  -2.6  -3.21872   GTGAAAGAGAGCGAA              GCA-TTC ATT GAAGTGC              CGTTGTTTGATGAGC
      trmA   0 NONE
UTI89_C4567   9  72 282 4458180 .. 4458204 -    -8  -3.93061   AGCTGAAAATTGAAA         CACTGAACAAC GAGA GTTGTTC-GTG          AGTCTCTCAAATTTT
      iclR   4  49 406 4468007 .. 4468023 -  -4.3  -3.09327   CGACGCCATTGAAGA              GTACGGC AAT GCCATTC              GCCAGCTTGCCGCTG
      pepE   4  85   7 4475873 .. 4475893 - -11.2  -3.45742   GCACTATGAACAAGA            TGCCGGAT CATGC ATCCGGCA            ATTCACTTAAAAACG
UTI89_C4599   7  72   8 4492288 .. 4492315 -  -8.5   -3.6215   CTAAGTCATGGGAAA        GGTGCCAGT TTTCGCACTC ACTGGCACC         TTCATTCTTAATGGC
      plsB   2 100 123 4502822 .. 4502839 - -11.3   -5.1101   TGATGATGTAAAAAA             GCCGGAT GATC ATCCGGC              TTTCTTCTGGGTTGC
      yjbK   2  73 275 4508113 .. 4508132 -  -4.3  -4.77567   ACGTTCAGAAGAAAA            GTGAACG TACTCT CATTCAC             AACCTAACGATGAGG
UTI89_C4631   7  65  35 4527087 .. 4527099 -  -3.3   -4.4727   GGAAGAGCCAGAAAA                CCAGG GCG CGTGG                CGGCAGATTCGTCAT
UTI89_C4638   1  44  -7 4534733 .. 4534746 -  -2.3  -3.16191   TTACATCCTCAGGAA               TCAGC ATTA GCTGG                ATGATTCTGGTCGAT
UTI89_C4644   7 100   8 4539796 .. 4539814 - -12.4  -4.08958   ACTCTGAAAGAAGAA             GGCCGCTC TGA AAGCGGCC             TTAACGATTACAGCA
UTI89_C4653   5  59  -2 4550402 .. 4550439 -  -6.1  -3.38604   GAGGAAAATCAGTAA   TCTGCATGGTTGGCGGG CGAG CCCGCCAACCCGACTTA    CTCTGGCGTTAACCA
      yjcG   2 100  10 4552523 .. 4552546 - -13.2   -4.1552   GATGTTCTGAAGAAA          TTCCCCGATC AAGC GACCGGGGAA           GGGGAGAGATTAATG
UTI89_C4667   3  54 121 4563534 .. 4563547 -  -5.3  -3.31269   CGGAGATCAGATTAA               TCATC TGGT GATGA                AGATTATGTTATTGA
      phnP   3  47 107 4588463 .. 4588483 -    -4  -3.04144   CCGCCAGTTTGAAGA           TCGCCGCAG GCAG CTG-GACGA            TCGCCAGCGCCAGCT
      basS   3  62 328 4605585 .. 4605595 -  -6.8   -3.5594   AATCGACCGTTGAAA                 GGTG CGA CACC                 AGCGGCGTCAGATAT
      lysU   5 100  17 4625271 .. 4625294 - -15.4  -3.27298   TTGCGGAATGACGAA          CGAAGCAGTC GCCT GACTGCTTCG           TTCATTAAAGTGAAA
      yjeJ   3  45 230 4645076 .. 4645094 -  -3.1  -3.12668   TACTGCGACAGGTAA             GCAAAGC AACTG GCTTTCC             GGGCAACACGGAGAA
       blc   2  86 459 4648506 .. 4648529 -   -11  -3.90559   AGCAATAAGCAATAA          CGGTACGACA GCTG TGTCGTGCCG           TTTGTTTTTTCTGCG
      yjeP   6 100  11 4657829 .. 4657848 - -13.6  -3.28924   CAGTTTTGCTTATAA            GCCGGATG GGTT CATCCGGC             CACAAAGACCTTACA
      yjfN   4  63  35 4687694 .. 4687705 -  -7.2  -3.30124   TTGTAGGCCGGACAA                GGCG CTCG CGCC                 GCATCCGGCATTGTT
      yjfY   4 100  41 4696180 .. 4696197 - -12.7  -5.40072   CGTTTTTCAAAAAAA             GCCCCCT GCGA AGGGGGC              AAAGCAAACTATGGC
UTI89_C4806   4 100  11 4700542 .. 4700576 -   -11  -4.92783   AATTTATGAGAAAAA     TAGAAACGCTACAA AGCTAAA TTATAGCGTTTCTA     TGTAAAATAATTAGC
      ytfE   6  59 463 4712394 .. 4712404 -  -6.8  -3.14132   GGCCTGGCCCAGGAA                 GGTG TGG CACC                 GAAAGCGTTCGCTAA
       ppa   4  90 351 4728572 .. 4728589 - -12.7  -3.32865   GTAATAATAAAAGCA             CGCCACC TTCG GGTGGCG              TTGTTTTATGCGATG
       fbp   1 100   8 4734400 .. 4734421 - -15.9  -4.87665   GCGCAGCGATAAAAA           CGCCTCTCC GTGT GGAGAGGCG            CAGGAGCTTACGCGT
      nrdG  10  71 295 4739438 .. 4739451 -  -5.2  -4.58685   AAAGTGGTTGAAAAA               GCCG ATAACG CGGC                GCAAGTCAAAGACGC
      yjgF   7  78  13 4750341 .. 4750360 - -10.7  -3.14468   TGTCATTAGACTTAA            TCCGGGC ATGATA GCCCGGA             TTTCCATCAAGATTA
      yjgR   3 100 124 4770118 .. 4770141 -   -14  -3.46482   AACCGAATGAACGAA          TAAAGGGAGC GAAA GCTCCCTTTA           TTATTGTTAGCAAAG
      papX   7  53 167 4788106 .. 4788120 -  -6.4  -2.71712   CCTGCCCGGGCAAAG               TGCCTG GTT CAGACA               ATGATATTAACTGGC
UTI89_C4900   4  74 214 4799877 .. 4799897 -  -7.5   -4.2461   ATTTGCATGAATAAA            CGAGTGGTC GCA GACCACGCA            ACATCATTCAAATCC
UTI89_C4933   6  64 -12 4833855 .. 4833867 -  -3.3  -4.46926   TAGTGGAGCACAAAA                TCAGG ACA CCGGA                ATAACCTGTTTCCAC
UTI89_C4980   7  56  76 4884852 .. 4884872 -  -2.5  -4.08394   AGAGCTTCGTGAAAA            CGATAAAGC GTG ACTACATCG            TTTTCATGCCCAAGC
UTI89_C4987   8  55   3 4891328 .. 4891340 -  -3.4  -3.88498   CTGGCAGATATCAAA                TCAG TCAGC CTGA                CATCAGAACGGTTTG
UTI89_C4992   3  58 456 4893107 .. 4893120 -  -2.3   -4.2828   CCTGATTGAGGAAAA               GCGTG ATGC CATGC                AGTCGCTGGTCCTGC
UTI89_C5003   2  70 327 4899657 .. 4899712 -  -9.4   -2.9627   GCAATTTATTATATA GTCCATGTTATTCACTGATTATATTA TTGA TAATATAATCAGTGAATAACTCTAAT TTTTTTAATGTTGGG
      pptE   3  89  12 4919708 .. 4919732 - -12.2  -3.65353   GTAAATGACGGGAAA          CGCGATACGC GCAAG ACGTATCGCG          TTAGGTCACAATTAG
      gclK   2  74  17 4929818 .. 4929843 - -10.5  -3.16039   AATGATGTTCAGGAA         TGCCCGGTAAT TTGC ATTATCGGGCA          TTTTACCGAACGGGA
      yjiE   1  42 249 4939733 .. 4939757 -  -2.1  -3.04322   CCGAACGCTGGAAGA          TTTTGGCAC CATGAGT GCGCCAATA          ATTCCGTGGTCAGCC
      yjiW   5 100   9 4953492 .. 4953515 - -14.6  -3.38991   ACGTGGCGAATAATA          CCCGGTAGCA CTGG CGCTACCGGG           TCAATGTATCAGGCG
UTI89_C5086   8  64 108 4988872 .. 4988893 -  -4.4  -4.25104   CCTTGCTCACTAAAA           GGTGAGAT TTCATT AGCTCACC            AACAATAATTAAATA
UTI89_C5108   1  52  68 5002903 .. 5002915 -  -4.8  -3.22475   TGGATCGTTAGAAGA                CCTC TTATT GAGG                GGGTAATTGAATCAG
UTI89_C5136   6  79 383 5026174 .. 5026193 - -12.1  -2.79501   CACAGTGTTATGACA            GCCCGCC GGTTCA GGCGGGC             TTTTTTGTGGAGTGG
UTI89_C5139   4  71 102 5029924 .. 5029938 -  -8.5  -3.50555   TCTAAATAATATTAA               GGGGC CGAGC GCCCC               GTTTTATTGGGTAGG
      yjjI   7  82  26 5039211 .. 5039232 - -10.1  -3.90316   AGCCCTGCAAAAACA           GAGCCAGAC GACT GCCTGGCCC            GTCAACGCAGGAGAA
      lplA   4  87  35 5046742 .. 5046760 - -10.3  -4.32579   ACATTGCACAAGAAA             TGCCGGA AAAAA TCCGGCA             AATCGAAGGGAAAGT
      yjjK   7 100  12 5052966 .. 5052995 - -15.7  -3.25919   ATCATTTAACTAATA       CCGGATGCGATGC TGGT GCGCCGCATCCGG        CATTTTACGCATTAC
      yjjX  13  93 419 5056864 .. 5056888 - -15.7  -2.65298   TTTAGCGAGTACAAC          CGGGGGAGGCA TTT TGCTTCCCCCG          CTAACAATGGCGACA
      arcA   6 100  26 5063636 .. 5063653 - -12.7  -5.69262   GTAGAAAAATAAAAA             CGGCGCT AAAA AGCGCCG              TTTTTATTGACGGTG
      yjjJ   4  52 286 5047080 .. 5047108 +  -3.7  -3.54935   AGCCTGACCGAAGTT        CCATTCCCAGCTA CTC TGGCGGGCAAAGG        TTTCGGCGAAGTTTG
UTI89_C5138   5  76  76 5029993 .. 5030008 + -10.4  -3.30161   CTTCATGCGCTTTGT              GCTGCG GCTG CGCAGC               TATTGATTGGTCTTT
UTI89_C5085   3  72  67 4988692 .. 4988702 +  -5.4  -4.54047   TTGAGCTGCGGGCAT                 TGCT AGC AGCA                 TTTTCTGTGAAGTAA
UTI89_C5074   2  52 372 4984182 .. 4984194 +  -4.9  -3.14132   TTCGCATACCATCAA                TTCTT AAA AAGAA                TTGCTACCACGGAGG
UTI89_C5064   5 100  28 4974806 .. 4974832 +  -5.8  -6.15717   ATTCAAGTTGCCATG         CAGCGTCCGG GGAAGTG TTGGGCGCTG         TTTTTTTTCTGTTTC
       tsr   2 100  10 4967389 .. 4967411 + -14.2  -3.76582   TTTTAACGTAATGAT           GCCGGATGAG TAT TTCATCCGGC           GTTTTTATTATTAAA
       mrr   6  57 255 4962118 .. 4962128 +  -2.4  -4.18018   GTTTATCTGCCGATT                 CCAG CAG CAGG                 TTTTCCATCACGCGG
UTI89_C5048   2  56 136 4953613 .. 4953630 +  -6.3  -3.06696   TGCACACCTGGCGAA             GCG-ACTG CAT CAGTTCGC             TCTCTTCGGCGGCGG
      ibgT   3  93  25 4939944 .. 4939971 + -13.5  -3.26947   GATAATAAATGCGTT        TGCCGGATGGA TTAATC TCCATCCGGCG         TTAATGTCAAAATTC
      cniT   2 100  14 4929818 .. 4929843 + -12.7  -4.07568   AATGATGTTCAGGAA         TGCCCGGTAAT TTGC ATTATCGGGCA          TTTTACCGAACGGGA
      yjiD   6  79  12 4919708 .. 4919732 + -11.5  -3.06831   GTAAATGACGGGAAA          CGCGATACG CGCAAGA CGTATCGCG          TTAGGTCACAATTAG
UTI89_C5002   8 100  23 4899663 .. 4899706 + -21.6   -3.3215   TATTATATAGTCCAT GTTATTCACTGATTATATTA TTGA TAATATAATCAGTGAATAAC TCTAATTTTTTTAAT
UTI89_C4979   4  80 313 4885226 .. 4885246 +  -7.5   -4.4648   TTCCTTCAAATACAT            GGAGGTCGG CAG CCGACGTTC            TTTTCTGATGCCACT
UTI89_C4971   4  52 295 4877313 .. 4877327 +  -2.8  -3.82218   GCGGTAATGGCGTTC               CGTG GCGGAAA CACG               TTTACTGGTATAGGT
UTI89_C4957   2  60  93 4865070 .. 4865092 +  -7.6  -3.00946   TGGTGTCGGATGTAC           CGGGCCGCAG ACA TTGCGCTCCG           TCATTTGTGCGGCAC
UTI89_C4932   2  51 333 4834108 .. 4834122 +  -2.1   -3.8211   ATTACCCCATAACGC               CAGAG TAACT TTCTG               TATTTATTGCTTTTA
UTI89_C4923   6  62 221 4821555 .. 4821565 +  -6.8  -3.42884   CATTAAAAACGAGTC                 CCAG TTT CTGG                 TCTTCTATTGCATCT
UTI89_C4919   1  40 381 4817390 .. 4817400 +  -2.6  -2.54896   TTCCCGAATCAAAAT                 TTTT TTG AAAA                 TACCTTCAATACCGA
UTI89_C4914   8  74 187 4812961 .. 4812993 +  -5.5  -4.67904   GGTTCTTTAATCCGC      GATATAACGAAGCTC CCG GAGCTGCGTAAGGTC      TTTTTGGACTTAATA
UTI89_C4899   8  70  18 4799079 .. 4799125 + -10.3  -2.59881   AACACCTGTGCTGAG AATTAA-AGCAGGGGCAGGATA CAAT TATCCTGCCCCTGCCGTTAAAG ATTATACAATGAGTA
UTI89_C4885   4  56 133 4787935 .. 4787956 +  -5.1  -3.54424   GGAATTAACTCTTTT           CACCGCAGT CTCC ATTGCCGTG            TTTAAACCAATGGAG
UTI89_C4880   3  62 172 4783784 .. 4783804 +  -6.9  -3.55453   CGGTACATTCCTCTC            CCCGTTA AAAACCA TAACGGG            TTCATTATCTTCGTC
      yjgQ   5 100  14 4770118 .. 4770141 +   -14   -3.9461   AACCGAATGAACGAA          TAAAGGGAGC GAAA GCTCCCTTTA           TTATTGTTAGCAAAG
      yjgN  10 100   8 4762549 .. 4762568 +   -15  -3.70676   TTATCTAAATAAAAA            GGCCGGAG CATG CTCCGGCC             TTCGTTTTCACTATG
UTI89_C4849   4  58 -41 4750889 .. 4750906 +  -3.3  -4.07568   GTATTTGCATTTGAG             CGCGATA TCAT TGGCGCG              TTTTCGCACGGCAAA
      cybC   6 100   9 4739710 .. 4739741 + -18.2  -2.64218   TCGTTAATTCTTTAT      TTCCCTGTTGCCTG CACT CAGGTAACAGGGAA       CTTATCATCGCAAAT
      ytfK   8 100  42 4720161 .. 4720181 + -16.9  -3.50335   TATGCAGTAATAAGA            CGGCTCCTG ATT CAGGAGCCG            TTGATGTTTCTGGGG
      cycA   5 100  13 4712835 .. 4712859 + -16.5  -4.19817   TAACCGCATTATCAT          GCTGGATGGCG CAA TGCCATCCAGC          TTTTAGATCACTCAC
UTI89_C4805   4  56 100 4700544 .. 4700574 +    -7  -2.90688   TTTATGAGAAAAATA       GAAACGCTACAA AGCTAAA TTATAGCGTTTC       TATGTAAAATAATTA
      yjfP   7  60 -35 4689389 .. 4689419 +  -6.2  -3.53012   ACGCCTGAGGCGTTA      GATGCTGCCGTGA CATTTT TC-CGCCAGCATC       TTTAAACACGCAGAA
      aidB   7  72 361 4687984 .. 4688026 +  -3.5  -4.98531   GGATAAGTCACTAAT TGCAGC-GAGGGTGAGGCAA GTAA TTGTTTCATCGTCAGCTCCA TTTTTCGTTTCCCCA
      yjeO   2  44 261 4658089 .. 4658110 +  -3.7   -2.6063   TCCCCTGCTGCAGAT           CCACCAGGAA GAC TTCC-GGTGC           TGGGTTGTCGATCAC
      sugE   7  48 243 4649234 .. 4649251 +  -4.1  -3.14468   GCGAGTTGGTGCTCC             GGTAAAG TACG CTTTCCC              TTCACTCTGCTGCCA
      sugE   7  48 281 4649272 .. 4649282 +  -3.2  -3.42197   TCTGCTGCCACATTT                 CTCT GTC AGGG                 TTATAGCCTTTATTA
      yjeI   5  62  59 4645333 .. 4645343 +  -3.2  -4.31692   ATGAGATTATTTCGC                 CTGT GGT GCAG                 TTTTGCTGGTGGATT
UTI89_C4725   2  45 322 4625667 .. 4625694 +  -2.6  -3.15249   ATTCCGTAATAAAGG        TTGGCTGAATCA GATG TGCTTCTGCCAC         TTCATCAAAGATCTC
UTI89_C4717   3  54 346 4621425 .. 4621435 +  -2.6  -3.97674   TAACCAGCGATCCGT                 TATT GGC AATA                 TTGTTTCAGTAGTGA
      melA   5  55 474 4617493 .. 4617507 +  -4.3  -3.57144   CGTATAGAGCAGCGG               CGTTA ACGGG TAACG               TTTAGCGGTGGCAAG
      proP   7  73 152 4605898 .. 4605917 +    -5  -4.65722   TAACTACCGTGTTCA            GCGTGCTGG TGG TCAGCA-GC            TTTCTTTATATCTGG
UTI89_C4686   3  62 314 4588876 .. 4588888 +  -6.2  -3.61178   GACAGCCACGCCACC                CGGC TATGT GCCG                TTTCCAGTAGATAGC
      gltP   6  89   8 4565197 .. 4565222 + -14.7  -2.91912   ATCAGTAATTGAAGA         TTGCCGGGGGG ATAT CCACCCGGCAA          TGTGTGGATGCCTGA
UTI89_C4656   2  42 116 4552633 .. 4552645 +  -3.3  -2.61602   ACAGTTCACGCTCGC                GCGCA CCT TCCGC                TGAATTATCCGTTGC
UTI89_C4656   2  42 449 4552966 .. 4552985 +  -2.1  -3.10597   GGATAATGGCAATCA            CACCG AGGATCAGTA CGGTG             ATTTTCGATACCCGC
UTI89_C4636   2  67 -38 4533627 .. 4533648 +  -5.1   -4.2535   CTGTTGTTGCTACTG           TTTGCCGCC ACCT GGTGGAAAA            TTTTAGGTCTAATGT
      yjbN   5 100  38 4510111 .. 4510127 + -15.1  -4.43681   ATTCACCACGCCCTG              CGCCCCG TCG CGGGGCG              TTTTGCTGTTAAATC
      yjbA   3  59 420 4493646 .. 4493663 +  -5.5   -3.5764   GCGCCGCCGCTTCTT             CCAGCGA ACTG TCGATGG              TTTCGAAATAACCTT
      yjbC   2  47   5 4483909 .. 4483927 +  -2.3  -3.44848   AGGGGCGTTAATCAG             CGTCTGC CGCGC GTCGACG             TATTTGCTGACCAGC
UTI89_C4582   7  72 -13 4476838 .. 4476859 +  -5.8  -4.48967   ACTTTGCCACCAATT           TGAGCGCC CCTTAA GGCGCTGA            TGTTTTTTTATCCTT
UTI89_C4564   7  68  67 4457875 .. 4457892 +  -9.1  -3.07291   GTCGTAACAAGGTAA             CCGTAGG GGAA CCTGCGG              TTGGATCACCTCCTT
UTI89_C4564   7  68 297 4458105 .. 4458140 +    -7  -4.00532   AGTCACCTGCCTTAA    TATCTCAAAACTCATC TTCG GGTGATGTTTGAGATA     TTTGCTCTTTAAAAA
      frwD   6  55  43 4431839 .. 4431856 +  -3.4  -3.90048   ACTGCCGACGATATT             CCG-ACG GCGAG CGTTCGG             TATTTTTACGAAACA
      yijE   3  53 325 4421654 .. 4421674 +    -4  -3.64755   CGCTTTAACTGCCAT            TTTTGCGG GTACG CAGCAAAA            TTCTTCGCCATATCT
      metL   9 100  12 4409153 .. 4409178 + -16.3  -3.30124   GTAGTGATTATTGAA         CAAAAGCTGGC AGTT GCCAGCTTTTG          TTGTCACCCCTAAAC
UTI89_C4514   2  59 -10 4396396 .. 4396410 +  -5.8  -3.58879   CTGTTGGCAAAATCA               TCAATT GTT AATTGA               TATTTGTCAGTTATG
      yiiT   6  71  31 4390714 .. 4390754 + -10.3  -2.71483   GCTCCGCTGTCATAT  GGCCCGGTCGGCGACGTAA ATG TTTCGTCATCTGCCGGGTC  TCCTTCAGCAACTGT
       sbp   5 100  23 4386808 .. 4386830 +  -9.1  -5.72622   AGGATAATTATCAAG           CCCGGTGGT TTCTC GCCACTGGG           TTTTTTATTTGTCAC
      yiiM  11  90  99 4380557 .. 4380573 + -12.3  -3.28712   ATCCTGCCTACAAAT              GCGGAGT TTA ACTCCGC              TTATACAGCGGCAAC
UTI89_C4483   3  64   6 4370225 .. 4370256 +  -8.7  -2.71144   CTTCTTCTGATGAAA      G-GGCGGTGCTGGA TATTT TCCGGCACCGCAAC      TCATTAAGGCAGGTA
      yiiE   2  45 119 4361048 .. 4361064 +  -3.6  -3.05046   ATATCTGGAAAACGC              CTCGCG AAATA CGAGAG              ATTTTGCGGGAATAG
      typA   5 100  24 4346209 .. 4346226 + -11.3  -5.87688   TTTAGTTATAAAAAA             CCTGCCA TCGC TGGCAGG              TTTTTTTTGGCTTAT
      hemN   4  63  77 4339653 .. 4339667 +  -7.1  -3.30124   AAGATTGCCTGATGC               GACGC TGGTT GCGTC               TTATCAGGCCTACGA
      polA   5 100 224 4336133 .. 4336158 + -19.1   -5.4505   GCTGAATATTTTAGC         CGCCCCAGTCA GTAA TGACTGGGGCG          TTTTTTATTGGGCGA
UTI89_C4448   1  58 420 4330786 .. 4330796 +  -4.6    -3.737   CCGTGGAAGCGACAT                 TGCG ATT CGCG                 TTTGGTGGCCCATTC
UTI89_C4437   8  77 390 4323689 .. 4323722 +  -6.7  -4.49756   ATTAAATAAAAAATA     CTTCAGAGTGTACCT GCAA AGGTTCACTGCGAAG      TTTTGCTCTTTAAAA
       fre  11  79 100 4313755 .. 4313788 + -11.7  -2.56596   GCAATTGGTGCACGA     TGCCTGATGCGACGC TGGC GCGTCTTATCAGGCC      TACATTGGTGCCGGA
       udp   1  40  44 4298113 .. 4298134 +  -2.3  -2.78992   TACCAGTTATTGACG           CCGTAAA CGCATTAT TTTGCGG            ATTATTGGCGTCAGT
UTI89_C4400   2  54 164 4286869 .. 4286879 +  -5.4   -3.2511   GAGTGGAGTCGAAGG                 CTTC AAA GAAG                 ATTTTATCGCTGACC
      metE   7 100  39 4280228 .. 4280249 + -13.1  -4.19817   ATTGCAGTACGATAA           TGGCTTCCA GTAC TGGAAGCCA            TTTTGCATGAGTGCC
      corA   6 100   8 4266610 .. 4266637 +   -15  -3.72592   GGTTGTAATATAAAT        GCCGGGTAAAGA TTGT TCTTTATCCGGC         TTATTGCTGAAAATT
      uvrD   5 100  -3 4263485 .. 4263531 + -15.9  -2.60194   CCGGTTGGAGACGGT GTGACGTTGCGGAATGCGGTG CGCCA TACCGCATTCCGCATCAGCAC CTTACTTAGCGCACT
      cyaA   4  63 -26 4253684 .. 4253698 +  -5.6  -4.00443   CAGGAGCATGACGCG               CCGCTG TTG CAGCAG               TATTTTTCGTGATGA
UTI89_C4360   8  55 314 4246366 .. 4246391 +  -3.3  -3.94402   AGAGGATTACAGAAT         TATCTCATAAC AAGT GTTAAGGGATG          TTATTTCCCGGTTCT
       rep   2  75  64 4222756 .. 4222782 +  -8.8  -3.79747   AATGCACTTCCAGCG        GCCAGTGGACA TAGCTC TG-CCACTGGC         TTTCCTGATCAATAA
      yifE   3 100   7 4209299 .. 4209311 +  -6.9  -5.72616   GACGATTAATAAAAA                GGGCG AAA TGCCC                TTTTTTTATGTCAGT
UTI89_C4312   7  68  67 4204184 .. 4204201 +  -9.1  -3.07291   GTCGTAACAAGGTAA             CCGTAGG GGAA CCTGCGG              TTGGATCACCTCCTT
UTI89_C4312   7  68 297 4204414 .. 4204449 +    -7  -4.00532   AGTCACCTGCCTTAA    TATCTCAAAACTCATC TTCG GGTGATGTTTGAGATA     TTTGCTCTTTAAAAA
      rbsR   3  54 223 4200310 .. 4200320 +  -4.6   -3.4252   CCAGAACACTGTTAC                 CGCT GCT GGCG                 TTGTCATCGGTCAGA
      asnA   1  41 117 4189132 .. 4189168 +  -2.1  -2.87229   GACATCGCCACGGCA    TGAAAGCGATGCTGATG TAC CCGCTGCAACTCTTTCA    CTTTGCTCGTCACGT
UTI89_C4290   3  79   8 4181657 .. 4181685 + -11.8  -2.77899   CTTTTTGACGTTTTT       CG-ATGGCTGCCA TTAA TGGCGGCCATACG        TACTTCATGCAGAAC
UTI89_C4283   9  61 126 4176990 .. 4177016 +  -6.7  -3.28712   GTCTTTCAGGGAGAC        GTATTTACCCGG AGAA CCGG-TGAATAC         TTCTGCCACGAAGAA
UTI89_C4275   2  93  62 4167777 .. 4167799 + -12.2    -3.967   GTTATATATAACAAA           TCCCAATAAT TAA ATTATTGGGA           TTTACTTGGTGAATT
      yieI   4  79  42 4159595 .. 4159622 +  -7.7  -4.44355   AAATGTTGGAGAACA        GGCCGGA-GCGT AATTC ACACATCCGGCC        TTATTTTTAAGCTTA
      yidS   3  65 293 4132339 .. 4132353 +  -5.6  -4.07568   TGGAGATCAGCAAGC               CGCAGA TAA TCGGCG               TTTTACGCGCAAAGC
UTI89_C4236   8  58 324 4128363 .. 4128390 +  -2.7  -4.15453   TTTCTCAATGTTGTA       CGGCGG-G-AAGC TCTG GCTTTCACCGGCG        TTTTGCAGTGCGTTG
      emrD   9  68 427 4121017 .. 4121050 +  -6.7  -3.95787   TGTGATAAAAATCGG     CAGGTTGCAGAGCAT CCTT ATACTCTACAACCAG      TTTATGCCTGTCCTC
      yicP   2  50 273 4112022 .. 4112040 +    -3  -3.64812   AAGGTGCCTTTAATA             CCATCGGC AGC GCCAATCG             CTTTTTTAGGTACAA
UTI89_C4217   3  61  33 4106560 .. 4106573 +  -2.3  -4.45765   GACCAACGCTTCTTT               ACCTG ATAT CAGGA                TTTCTTCATTTTCAC
      yicL   5  57  71 4105261 .. 4105299 +  -4.8  -3.67611   ACTTCGGGTGATTGA   TAAGATTGCAGAAA TTCCTTCACGT TTTCTGCATTCTTA   TTATCTTCCCGTGCC
      yicH   4  65 220 4090783 .. 4090811 +  -7.3  -3.53343   AGCGATGATACAGAC        GCGGCGGCAGG CAAATGC CCTGCCCCGGC        TTTAGCACCAGCGTT
       ttk   7 100   6 4073624 .. 4073647 + -16.8  -2.54371   GTTGCAGTAATATGA          CGCCGGATGA CTTT TCATCCGGCG           AGTTTCTTTAAACGC
UTI89_C4179   6  65  -7 4069962 .. 4069972 +  -5.4  -4.07568   ATTTATTTCCTCTAA                 GTAC TTA GTAC                 TTTTCGCCACGGGCA
      rfaC   5  90  24 4057476 .. 4057515 + -12.5  -3.30798   TCTTTAATAGATAAT  TTTGAAATAAAATCAGC TTCCTT GCTGATTTTATTTCACA   TATTCATTACTTATC
      yibK   4  54  68 4043469 .. 4043486 +  -5.6  -3.18681   TGTCAGATCCCATCA             CCATAC TCAAAC GTATGG              TTAATGCCGTTGAAA
      sgbE   3  67  11 4017487 .. 4017515 +  -7.3  -3.59979   AGTAGCCATACCTGA        GAGTGCCCGGC AATACAC GCCGGGCAGCC        TTTCACATCAGAACA
      avtA   2  52 425 4007147 .. 4007159 +  -5.5  -3.04792   AACAGGGCACACATT                TGCGC ACG GTGCA                TCTTCACACTGATGA
      yiaH   6  81   7 3992741 .. 3992766 + -11.9  -3.11619   GTGAGTTAAGTAGAA         GCCCGGTCA CATTGGAC TGACCGGGC          TTACGTGAATTATTC
      cspA  11 100  29 3987546 .. 3987565 + -11.4  -6.11392   GCACAGAATCTAAGA            TCCCTGCC ATTT GGCGGGGA             TTTTTTTATTTGTTT
UTI89_C4083   7 100 371 3975846 .. 3975864 + -14.6  -4.25074   TACAGATGCAAAAAA             GCCTGCTC GTT GAGCAGGC             TTTTCGAATTTGGTC
      yhjV   3  80   2 3969419 .. 3969437 +  -7.3   -4.4715   AGTTGATTGAGTAAA             CCGGAGC GCATG GCCCCGG             TTTTGTGAGTTAACG
UTI89_C4074   8 100 190 3967737 .. 3967778 + -13.2  -4.60797   CAGGTTCAAGATTAG CCCCCGTGATGTTGTCAGGT GCAT ACCTG-CAACGT-GCGGGGG TTTTCTCTCTCCAGC
      kdgK   2  59  60 3947028 .. 3947063 +  -6.9  -3.26471   CAGCTCATCCATAAA    TACCTGATGGTTGTG CTAACT CATCACCATCAGGCA     TTACTGTACAGGTGG
      yhjE   4  70   9 3942878 .. 3942904 +  -9.4  -2.84619   GTTGTAGTCGTTTTA         ACTGCCGGATGT CAG ACATCCGGCAAC         TATCATCACTTCTTC
      yhiV   3 100  12 3930318 .. 3930351 + -14.8  -3.78953   GTAACGTGTAAATGA     GAGTAAGGTTGAAC GTGAGG GTTCAGCCTTACTC      TTTCCTGCTAACCAT
      chuU   6  68   8 3921223 .. 3921233 +  -6.8  -3.92522   TCACATGATCAGCGC                 CCAG AAT CTGG                 TTTATAGCCTTCAGG
UTI89_C4025   7  62  76 3912580 .. 3912598 +  -4.7  -4.06805   CTTCGTCATTATTGA             TACATTA ATGAA TAATGTA             TTTCATTCTAATTTT
UTI89_C4005   2  65  16 3891293 .. 3891303 +  -8.2  -3.30124   ATCTTCGCCGGATGC                 GGCG TGA CGCC                 TTATCCGGCCTACAA
UTI89_C3975   6  67  52 3866196 .. 3866217 +  -7.2  -3.58905   TAGCGTAAACAAAAA           CCCCCGGA CTCAAA TCCAGGGG            TTATCTGTGGCAACT
      yhhA   4  95  48 3848675 .. 3848706 + -12.2  -4.17556   CAGATGCAATCCACG      CCCCAGCGCAGCAAC TCT GCCGC-GCGCTGGGG      TTTATTGACGGTATA
      yhgN   2  51  85 3837910 .. 3837940 +  -3.1  -3.69323   TGGAACGCAATCATC       CCAACGATGGCAC CGACA GTGCCGAGGATGG       TTTCCATCATGGTCC
UTI89_C3933   6  59 441 3822083 .. 3822093 +  -2.4  -4.37658   ACATCCACATTATTC                 GCTC CAG GCGC                 TTTTATCAAAACATT
      glpD   6 100   8 3816341 .. 3816365 + -17.9  -3.48598   CGTCGTAAGGATGAT          GCCCGGTTGCG AAG TGCAACCGGGC          TATTTGAATTCCTTA
      rtcR   2  48 164 3812844 .. 3812856 +  -4.1  -3.23216   TCTCAATGATGGCGC                GTTTG GTG CGAAC                TTCGTGGTAATCGAA
      malT   6  59 223 3808827 .. 3808850 +  -5.8    -3.695   GAGATATTCCCCCAC          CGCCGCCGGG CTTG CCAGGTAGCG           TTTCACCTCTTTCAC
      gntT   6  72 144 3800888 .. 3800900 +  -3.3  -4.93296   AAGCGTTGCGGAAAG                CTTGC GTC GCCAG                TTTTTATACTGGTAA
      pckA   3 100  49 3787157 .. 3787178 +  -8.7  -5.48303   TTATAGAAAGCAAAA           CGGGAGG CACCTTCA CCTCCCG            TTTTTTTACCCTTCT
      hslO   5 100   9 3783329 .. 3783352 + -16.8  -4.12188   TCATTAATGAGTATG          TCCGGCAGAG AGGA CTCTGCCGGA           TTTTACGACTAATAC
      yhfL   7 100  42 3757666 .. 3757689 + -18.2  -3.89305   GGTTTAATTGCCTGA          CGCCCTCGGA GTTA TCCGAGGGCG           TATTTGTTTCTGCAT
      yhfK   4  64  14 3746912 .. 3746941 +  -8.5  -2.81922   AATACAGGCTAAACC       ATCGGATGAGGTG TTCA CGCCGCATCCGAC        ATCTTTTGCCTGATG
      slyX   6 100  13 3735876 .. 3735890 + -12.8  -5.28826   TAAGGCGTAAAAAAA               GCGGGG ATT CCCCGC               TTTTTTGTCACCTTT
UTI89_C3837   3  95  37 3726923 .. 3726951 + -13.2  -3.30159   CCCATAAAAACAAAA        GGCGCGAAATTG TATTC CAATCTCGCGCC        TTGTGCAACGATTAA
UTI89_C3833   7  62 223 3725078 .. 3725089 +    -3  -4.30448   TTCAAAGGCAGCGGC                TTTG ACCT CAAA                 TTTTGCATTCGCTTT
      thiH  10  91 200 3715787 .. 3715800 +  -9.5   -4.8384   ACACCCATAAAAAAA               CCCGC CGAA GCGGG                TTTTTACGTTATTTG
      zraP   4  46 424 3705483 .. 3705524 +  -4.5  -2.62616   AAACATTGATATTGA TGAGCGTGAGGTTATCGC CCTGCCA GCGATACTCTCGCG-TCG TGGTATCGCCACTGC
UTI89_C3809   9  72 282 3696364 .. 3696388 +    -8  -3.93061   AAAATTTGAGAGACT         CAC-GAACAAC TCTC GTTGTTCAGTG          TTTCAATTTTCAGCT
      coaA   8  90   7 3691041 .. 3691058 +  -9.1  -4.80417   CGCAAATAATTTAAA             GGGGAGT TAAT GCTCCCC              TTTCTTATTTTTCTG
      hofD   4  56 458 3684506 .. 3684524 +    -6  -3.05274   TGCGACAAGCTCATT             TCCCAACA GTT TGTTGAGA             TAATTTATAACTTTA
UTI89_C3774   4  69 443 3671170 .. 3671186 +  -9.4  -2.80344   AACCGTTCTTACGTA              GCTCCC CGATT GGGAGC              ATTGTTAGGTAGCCA
UTI89_C3772   3  78 -26 3670064 .. 3670076 + -10.5  -3.42663   TTCGGAAACAGTCAG                CGCGC TCT GCGCG                TCTTTCAATACTAAT
UTI89_C3759   7  95  61 3666074 .. 3666099 + -14.9  -3.25823   TATGGGTAGAAAAAA         TAAACGGCTCA TTTC TGAGCCGTTTA          TTCGTATCGAGAGAG
UTI89_C3754   8  60 256 3664629 .. 3664658 +  -2.2  -4.42238   CAGTTCAGCGCGTTT       CGCGAAGTATTTA TCAGC TAAA-GCTACGCG       TTTTACTTCGCGTGC
UTI89_C3754   8  60 436 3664809 .. 3664827 +  -4.6  -3.86346   AAACCACGAACGCGG             TCGACT TTATCGT AGTCGA             TTTCTGGGAAGATGA
UTI89_C3743   6  78 171 3660106 .. 3660124 +  -8.8  -4.05446   ACAAATTTGGCAACT             TCGTCACG CAG CGTGTCGA             TTTGTCCTTCAGACA
      mscL   1  45 159 3656403 .. 3656421 +  -3.2  -3.06686   TAAGGGATCATGTAG             TAATGC TTCTATC GCATTA             TCCTTTATCTGCCCT
      yrdA   4  55 387 3647978 .. 3647988 +  -3.2  -3.96327   CACCATGCCAGAAAA                 GGAG TTT TTCC                 TTTCTGATAGAACAT
      accB   2  52 450 3615741 .. 3615759 +  -4.5  -3.35283   TGGATAAAAACCGCG             CCATTGC TAAAC GCATTGG             TTATCCGGTGATTAT
      yhcS   5  61 189 3600303 .. 3600315 +  -7.7  -2.94232   TGGCCCACGCCAACC                GGCAA ACT TTGCC                CTTCTTTACCGCAGA
      yhcN   9 100  28 3595495 .. 3595511 + -15.1  -5.44721   TTGTCCGACGATATT              GCCCCCG GTT CGGGGGC              TTTTTTTGCGCTAAT
      yhcN   9 100 393 3595860 .. 3595878 + -12.4  -4.29176   ATAGCCATGAAAAAA             CCGACGCT TCA GGCGTCGG             TTTTGACTTAACTAT
UTI89_C3659   3  93 192 3587429 .. 3587442 +  -9.5  -5.03145   TTAGCCATAAAAAAA               CCCGC CGAA GCGGG                TTTTTTCGCAAATTG
      gltD   6 100  17 3580311 .. 3580333 + -16.4  -3.85698   CGAGGTAACAATAAA           TTCGCCAGAC AGT GTCTGGCGAA           TTTATAAAACGAGCG
      yrbL   7  58 300 3569062 .. 3569072 +  -6.8  -3.04398   CCCCAGCGTTAATCC                 GGCT TCC AGCC                 CTTTTCGAACCCAGC
UTI89_C3627   8  66  85 3557642 .. 3557654 +  -9.1  -2.75496   ACCTGGCGCAGCAGC                TGGCG CAT CGCCA                CTATTCTTATTGTCA
       nlp   5  59 316 3555181 .. 3555196 +  -5.4  -3.68827   GGCACATGCATAAAG              CGGTTT TCAA AGACCG               TTTCGGTGATGAATC
      dacB   5 100  13 3550239 .. 3550257 + -13.1   -4.3534   TAGCCTAAAGAGAAA             CCCCGGC ACATG GCCGGGG             TTTTGCTGATTAACG
      argG   4  70  12 3539827 .. 3539847 +  -8.9  -3.25356   GTAATTCGACATCAA            CCCTGCCCT TCA GGGGTGGGG            TTACCTTGCTTATCC
UTI89_C3593   9  85 327 3531354 .. 3531375 +  -2.9  -5.34555   AAACCATGCGCAGCA           GACCACGAC GGCT GTGGTGATC            TTTTTTGTGCTCTGC
      yhbQ   5  53  61 3520164 .. 3520178 +  -4.2  -3.64703   CATCCGCTAAACGAT               GTACCT GGA AGGCAC               TTTCAGTGCCCGGCC
      yraP   7  79  68 3516888 .. 3516917 + -12.1  -2.81208   CGATGCAAACCGTAG       GTCGGATAAGGCG TTTA CGCCGCATCCGAC        ATGTTTTCCCTCAAA
      tdcR   2  45 326 3493831 .. 3493844 +  -3.9  -2.77344   AGTGGTTAACAATCA               CAATA GAAA TATTG                ATTATTGGACGGTAA
      yhaL   5  63  18 3481133 .. 3481144 +  -7.2  -3.30124   ACAGGTGCCGGATGC                GGCG TAAA CGCC                 TTATCCGGCCTACAA
      ygjU   4 100   8 3467727 .. 3467751 + -14.3  -4.44974   GTAACTAATACTTAG          CCCCTTTCGTC TAC GGCGGAAGGGG          TTTTCTCCACTTTAA
      rpoD   3 100  56 3442754 .. 3442772 + -11.7  -5.24129   GTCCCTCCGCACAAA             CGCCACC TTTTC GGTGGCG             TTTTTTATCGCCCAC
      ygjE   7  50 189 3437486 .. 3437498 +  -3.3  -3.49533   GACGCGCGTAGAACA                CTTCG CCA CGACG                CTTTTTCATCATTTC
       cca   6  84  67 3430998 .. 3431029 +   -13  -2.60392   CAACGACAGTTGTAG      GCCTGATAAGACGC GCGA GCGTCGCATCAGGC       GTTGATTGCCGGATG
      yqiK   6 100  19 3422722 .. 3422744 +  -8.4   -5.4251   CTCTTCTATGAATAA           TCCCTGGC CCAAAAA GCCGGGGA           TTTTTTATATCTGCG
UTI89_C3463   6 100   9 3399188 .. 3399213 + -17.7  -3.60952   ATTTTGATCAAAAAA         GCCCGGTATAC ACTT GTATACCGGGC          TATGTTTTATTCTTC
      ygiN   5  56 292 3392234 .. 3392252 +  -5.9  -3.31322   ACAGGGATCCCCAGC             CGCCTCG CCTCA CGAAGCG             TTGTCAGCCCTTCCC
      qseC   4 100   8 3389197 .. 3389230 + -16.9  -3.78775   GCTGGTAACTTCTCT     GTCTATGAGAGCCGT TAAA ACGACTCTCATAGAC      TTTACTAATAGCAAA
UTI89_C3441   3  53  83 3378231 .. 3378250 +  -2.8  -3.71981   CTGGCAATAGGTGTG            CCAATTAC TTTT GCGATTGG             TCTTTCTTCGCTGTT
      yghA  10 100   6 3361378 .. 3361404 + -14.5  -3.45131   TTTAGGTTAAAAAAA         TGCCCGGTTGT GAAAA GCAACCGGGCA         TCATTTTTATTTCGC
      yghU   9  65  94 3350500 .. 3350513 +  -8.1  -3.30124   CACAATGCCTGATGC               GACGC TGCC GCGTC                TTATCAGGCCTACAA
      yghT   2  80  14 3345650 .. 3345672 +  -9.1  -4.08692   AGTGAAAAATGGAAA           TGCCCGATC GCCAG GACCGGGCA           TTTTCAGGAAGGTTA
UTI89_C3400   4 100   7 3338270 .. 3338296 + -21.6  -3.99878   AAGCAGTAATGTGAA         CCCGCCGTGGTG TTG CGCCACGGCGGG         TTTAATGTTGTCTGT
UTI89_C3390   6  82  -8 3323180 .. 3323206 + -12.4   -2.8352   AATAATGTAAACGAA         GCCGGATGAT ATTAACG ATCATCCGGC         ATTATTGACTTACGA
      kpsS   4  63 266 3297370 .. 3297382 +  -4.8   -4.1021   GACGCAGCGTATTAA                TCCC TTTTT GGGA                TTTATCATTATCACA
      nupG   4 100  16 3284542 .. 3284563 + -13.7  -5.95946   TTACGCAAAGAAAAA           CGGGTCGCC AGAA GGTGACCCG            TTTTTTTATTCTTAC
      yggW   6  58 133 3276178 .. 3276190 +  -2.7  -4.26076   CGTTCATTAGCCTGG                TTGAT ATC GTCAA                TTTTCATCAAAATCG
      yggG   7  67 135 3259572 .. 3259603 +  -8.6  -3.14931   CGGGTGCCGAGTGTA      GGTCGGATAAGGCG CTCA CGCCGCATCCGACA       TTAATGACACATCAC
UTI89_C3314   4  65 249 3249807 .. 3249819 +  -3.3  -4.56597   GTACTGTTTCAGGAA                GCGGA AAA TCAGC                TTTTTCACAGCACCG
UTI89_C3303   7  83   1 3239550 .. 3239606 + -12.6   -3.0682   TCGATGCTGGGTTAA TGGTTTGTCCCGTCACGAT-CTTCAGCA ATA TGCTGAAGCATCGTGGCGGTATAA-CGA TGATTTCTGATTGAA
      ygfA   4 100 346 3234780 .. 3234802 + -13.4  -3.66908   GAAGGGATAAAAAAA           CGGGCAAGTC AGT GACCTGCCCG           TTAATTTTCAGAGAA
      bglA   6  81 127 3223775 .. 3223788 +  -9.5  -3.90318   TTAACAAGCGAAAAA               GGCGC CGAA GCGCC                TTTATAAGATAGTCG
      ygfZ   9  87   7 3220966 .. 3221000 + -14.4  -2.80859   GAAGAGTAAATCTCT     GTATCGCATCAGGC ATTTATC GCCTGATGCGACAC     TGGTGTGTCTTTTCA
      fldB   3  95   7 3219049 .. 3219078 +  -8.5  -5.20783   TACGCCTGATGTCAC       TGACGGCTTAGCG CATA TGCTTTGCCGTCA        TTTTTATCTTTGCGT
UTI89_C3276   6  66  55 3213910 .. 3213942 +  -9.2  -2.66695   GCCGTCCAGCACGGC     CTGCGTGTTGCGGGT TTCT ACCC-CGGTACGCAG      ATCTTTAATGCGGGA
UTI89_C3269   8 100   6 3207161 .. 3207184 + -13.9  -4.41348   GGCAATCTAATAGAT          TCTCCGCGC CTTTCA GCGCGGAGA           TTTCTTTCACAGAGG
      yqeA   9 100   7 3191246 .. 3191271 + -16.2  -3.32354   TGTCAGTAATTTAAA         GGCCGGATGG GTAATA CCATCCGGCC          ATTTTCATTTAAGCC
      lysR   9  53 402 3170796 .. 3170809 +  -2.3  -3.94811   GAGCAACGAGACTCA               ATGGC ATCC GCCAC                TTTATGCATCGTATT
       tas   7  86   7 3163081 .. 3163098 + -12.7  -3.20348   GCACCATAAGATTAA             CGCCGGT TAAA ACCGGCG              TTAAATATTAATGAC
UTI89_C3228   7  71 106 3154911 .. 3154931 +  -8.9  -3.34895   TGATAATCAACTTCG            GCAGCGGAC GCG GTTCGCGGC            TTAATTGCAGATGAG
      argA   5  69  11 3141020 .. 3141064 +  -8.5  -3.32997   GGTAAGCGATGAAAA TCGCCGGATGCGACATGCG TAACACT CGTGCGTCGCATCAGGCAA TTACGTTTATCCCCG
UTI89_C3210   5 100 244 3132660 .. 3132684 + -11.5  -5.88197   TAGAATGCTGACAAA          CCGCAATGTGT TCT ACAAATTGCGG          TTTTTTTGTATTTAA
      ygdK   5 100  10 3099500 .. 3099535 + -16.2  -2.95204   GTTTAAGCACAGAAC    CAGGTCGGATAAGACG TTCG CGTCGCATCCGACCTG     ATTGTTTACCCCTGA
      fucR   2  67  15 3094619 .. 3094640 +  -8.6  -3.21993   ACGGAAAGGGTAGCA           GGCCGGAG ACGACG CCCCGGCC            TTACCTGTTATCGCT
       exo   7 100  53 3086318 .. 3086352 + -14.3  -3.32963   TTTCATGCACTTATA     TGCCGGATAAGACGC GGCTA GCGTCGCATCCGGCA     TTATCACATCAGCGT
      barA   7  95 196 3072466 .. 3072485 + -10.7  -4.75518   GGCATCAGTCTCAAA            CCGGCTC CAGATA GAGCCGG             TTTTGGTTTTCTGTC
UTI89_C3152   7  52 103 3065930 .. 3065955 +  -4.5  -3.39803   CCTGGTTGAGTTTAC         CCAGCACGCGC CCCA GCACTTGCAGG          TTGTAAATCTCAATG
UTI89_C3147  12  90  17 3061056 .. 3061073 + -12.7  -3.39483   TCAACCATAAAAAAC             GCCAGCC CGAA GGCTGGC              ATTTTTAAATCAGAT
      ygcP   2  63  76 3047611 .. 3047625 +  -7.1  -3.30124   TTCAGCGCCTGATGC               GACGC TTGAC GCGTC               TTATCAGGCCTACAA
       iap   4  88 335 3040136 .. 3040166 +  -9.1  -4.45083   TAGGTTCGAACGTAG      GCCTCAGGTTGATA GAAA TATCG-CCTGGGGC       TTTTGTCCATCTGGA
UTI89_C3113   5  74 254 3031216 .. 3031242 + -10.9  -2.72511   AGAATCCCGCCTTCG         TCCAGCTGCGT CATTA GCGCAGTTGGA         ATTTCAGGCGGTGCC
      mutS   4  81   7 3019219 .. 3019245 + -11.7  -3.01924   CTGGTGTAATAATAA         TTCCCGATAGT CTTTT GCTATCGGGAA         TATTAACAACAACTG
UTI89_C3095   5 100  11 3015993 .. 3016017 + -16.5  -2.66462   CGTAAGCGCCGTATT          TGCCGGAGAGT ATG GCTCTCCGGCA          GATTTATTTCTTTGG
      ascB   7  63  18 3000922 .. 3000933 +  -7.2  -3.30124   AACCGTGCCGGATGC                GGCG TGAA CGCC                 TTATCCGGCCTACAA
      ygbD   5  65 127 2993566 .. 2993579 +  -8.1  -3.30124   CAAAATGTCGGATGC               GACGC TGGC GCGTC                TTATCCGACCTGCGG
UTI89_C3059   5  51 140 2980630 .. 2980645 +  -3.2   -3.6692   TTCTGAAAAGACAGT              TGGCAA AGGT TCGCCA               TATTTTCGCGTCGCC
UTI89_C3048  14 100   6 2972972 .. 2972998 + -15.9  -2.59447   TGACAGGTAACAAAA        GCCGGGC-GGTG TTTT CACCAGCCCGGC         CTCTTCTGCTTAAAC
UTI89_C3009   6  65  24 2941145 .. 2941156 +    -3  -4.70879   GCCAATCGTCTACTG                TTTG AAAC CAAA                 TTTTTAACCTTTGCA
UTI89_C2978   4  61  54 2919143 .. 2919168 +  -5.3  -3.74872   ATCCGGCAGGTGCAG         CCCGTCCGGAT CGCT GTCCGGAATGG          TTTCATCCGGTGCAT
      yfdK   9  59   4 2906912 .. 2906926 +  -5.6  -3.69068   CAGGCCAGATGACAT               CCGGCG CTG TGCTGG               TATTTGTTGCCGTCA
UTI89_C2957   3  93  33 2901444 .. 2901494 + -11.9   -4.1043   TTACAGGATTAGGTT TGCGGCCGTGCCAGCAGGAC GAGCATGAAAAA GGCC-GCTGGCACGGCCGGA TTTGTCATCTTTGCC
      yfiB   8  67  25 2888331 .. 2888352 +  -7.1  -3.62224   AAACAGACAAAAAAA           GGGCCAGCC AATT GGCCAGCCC            TTCTTAACAGGATGT
      pheA   5 100   8 2883113 .. 2883140 + -18.6  -2.67428   CAACCTGATGAAAAA        GTGCCGGATGAT GTGA ATCATCCGGCAC         TGGATTATTACTGGC
UTI89_C2924  12  89 110 2875776 .. 2875792 +  -9.4  -4.56607   ACTTATAGACAAAAA              CGAGCC CCGAA GGCTCG              TTTTATCATTACTGG
UTI89_C2889   4  59 185 2846211 .. 2846227 +  -6.5  -3.30441   CCCAGTAACGGCTGT              CCGCG CTGTTGT CGCGG              TTGTCGCCCATCATG
      yfhL   2  68  -3 2841667 .. 2841697 +  -4.9  -4.30995   CCACGCGGATAAAAT       TTAATATTCTGCT CTGGA AGTAGAGTGTTAA       TTATTTTATAGAAAA
      yfhL   2  68 145 2841815 .. 2841844 +  -9.2  -3.11999   TTTATAGTTATTAAA       GGCGCGTCCGAT TGGTTC ACCGGACGCACC        TTAAGTACGTTTCCT
      yfhD   2  57  14 2839118 .. 2839133 +  -3.2  -4.10552   AATCTGTCGAGGATT              GCGC TTTTTTCT GCGC               TTTAATTTCCTGGCG
UTI89_C2875   3  55 421 2831753 .. 2831764 +  -4.4  -3.60296   CATTGGCTCCGCCAG                GCAA GCTG TTGC                 TTTGAGATCAACGTC
      hmpA   6  47 -39 2828714 .. 2828728 +  -4.3  -2.72144   CGTGAAACAGGAAAA               CATTC ATTAC GAATG               CTTTGGCCCGCATAA
      yphA   7  63  17 2815534 .. 2815545 +  -7.2  -3.30124   AAAGATGCCGGATGC                GGCG TAAA CGCC                 TTATCCGGCCTACCG
UTI89_C2860   9  67 194 2815292 .. 2815319 +    -4  -4.58395   GGTAGTTATGGAAGT        GCCCGCCGCGAT ATTA ATCGTGCTTGGC         TTTTTCACCCGTCCG
      csiE   2  64 256 2813851 .. 2813867 +  -7.9  -3.17212   TTGCACCACTATCAA              CCACGGC AAC GCCGTAG              TTGCTCCCATAATGC
      sseA  12 100  23 2800868 .. 2800883 +  -8.2  -5.52023   ACAGGCAATAAAAAA              CCGCCG AATC TGGCGG               TTTTTTATTGCTGGT
      sseA  12 100 469 2801314 .. 2801333 +   -15  -3.76167   GCAAGTAAGCCCGAA            TGCCGCCC TTTG GGGCGGCA             TGTTTTAAATTATCC
UTI89_C2839   3  76 472 2792905 .. 2792921 +    -8  -4.25104   CCTGAGGGCAATCAG              CGGCAA CACGT TTGCCG              TTTTCATCCAGCCAG
      xseA   4  52  79 2771511 .. 2771526 +  -4.6  -3.39841   GCTGGTTACTGGAAG              CAGGTC ACCA GACCCG               GTTTATTTATTAGCG
      yfgI   5 100  46 2766734 .. 2766753 + -12.2  -4.80178   TTTAGGATAAAAAAA            CCCTCTGT AGTA ACAGAGGG             TTTTGTTCATTCATA
       ppx  10 100   6 2762485 .. 2762513 + -18.2   -3.6279   CGCCGCTTAATGCTT        TGCGGGCCGACG AGAAA TGTCGGCCCGCA        TTATTCAGGCACTTT
      yfgD   4  63  40 2753801 .. 2753815 +  -7.1  -3.30124   CACATTGCCGGATGC               GACGC TTGCC GCGTC               TTATCCGGCCTACGA
UTI89_C2799   4  50   8 2742596 .. 2742645 +  -4.1  -3.30124   AGAAGTAAGCTAAGT GGCCGGATAAGGCGTTAACGCCG CATC CGGCCATGATGCCTGATACAGTC TTATCAGGCCTACCC
UTI89_C2799   4  50 183 2742771 .. 2742783 +  -4.1  -3.36327   GTGATCCAGGGCTAA                TTGCA TAC TGCGA                TTGTCGATCGCATGG
UTI89_C2799   4  50 428 2743016 .. 2743030 +  -5.6  -2.57132   CTTTAATGCTCTCCA               GCGCCA TAA TCGCGC               CTTGTGAGAAACCGA
UTI89_C2792   4  65 432 2732995 .. 2733012 +  -7.7  -3.36515   TAAACTTCACGTTTA             TGGCGGA TAAC TTCGCCA              TCTTTGCGCGTGAGA
      hemF   9  68 273 2710831 .. 2710861 +  -6.1  -4.08394   ATGCAGTTGATTACA      CAAGTCCAGCACCG TCAC CGGTTC-GGACATG       TTTTCCAGCACATAT
UTI89_C2763   7  78  10 2707001 .. 2707019 + -10.3  -3.63341   TCCTGAAAATAATAA             TGCCACG CAATC CGTGGCA             TTGTTGGGCGCTATT
      yfeK   3  55 373 2697862 .. 2697877 +  -4.6  -3.66018   ATAAAGCGTGACACG              CCGGTG ATAG TGCCGG               TTGTTCCCATGCTGG
      yfeH  13  59 363 2688074 .. 2688089 +  -5.4  -3.62096   CGACTTTCGCCCCCA              GTTCGA CCAG TCGAGC               TTTAGCGTCATCACG
      yfeD   4 100   9 2679135 .. 2679157 + -12.7  -4.51238   AGCATAAATAAAAAA           CGGCAGGGG TATCT CTCCTGCCG           TTTATCTTTTATGCG
      ypdC   3  56 -31 2663227 .. 2663245 +    -3  -4.09685   AGTTTGGCCTGACGC             CGGGAG AGTACAG CGCCCG             TTTTCAGGGCTAACG
      evgS   4  80   7 2649242 .. 2649268 + -10.9  -3.34517   AATGACTAAATAGCG         GCTCCCACAAT GTTCA AATGTGGGAGC         TATTTACCAGCACAT
UTI89_C2662   6  53 350 2623412 .. 2623428 +  -6.5  -2.76162   CCCTCGCCACCACGT              CCACACA TCT TGCGTGG              CTTTGCAGTCGCGTG
      hkcB   1  46 -16 2606258 .. 2606269 +  -4.4  -2.64962   GAGATAAGCTCAATA                CATC CATG GATG                 ATTAATTACTCCTGT
      intC   6 100 152 2598842 .. 2598861 +  -9.2   -5.3236   ATTACCGCGGTTAAT            GCCCGTCG CTTC CAACGGGC             TTTTTTGTAAATTAT
      fadL   5 100  27 2595209 .. 2595228 +  -8.6  -5.82036   CTTAATAAGAAAAAA            GGTGAGTT TTGC GACTCACC             TTTTTTGTTTCTTAT
      yfcN   9 100 286 2581856 .. 2581873 + -14.1  -3.59109   TGACATAACGGACAA             CGGGGCC AGAT GGCCCCG              TTGTGTGGTGTATAC
      yfcK   9  64 256 2576439 .. 2576452 +  -6.7  -3.69354   TACCGCCTGAGCGGA               GTGGT CGTC ACCAC                TTTCCAGTTCTGCGA
       div   2  48 173 2571531 .. 2571546 +  -2.5  -3.54424   GTGCGGTGCCGCGAA              CGTGT GAGGGG ACGCG               TTTAACCACCTCCAC
UTI89_C2598   9  63  -6 2563169 .. 2563180 +  -7.2  -3.30124   ACGGCTGTCGGATGC                GGCG TGAA CGCC                 TTATCCGACCTACGG
      yfcH   9  66 271 2555013 .. 2555025 +  -6.2  -3.98214   AATGCACGGAAACGC                CGGG CATCC CCCG                TTTGTAATACGTAAT
      yfcC   5 100  10 2550752 .. 2550769 + -12.7  -5.32944   CACTAAAAATGTTAA             GAGCCGC GATT GCGGCTC              TTTTTTCATTCTGCC
      yfbR   3  90   8 2541610 .. 2541657 + -12.8  -3.28712   CGCTGTAAGCAGTCG GAGTCTG-CGTCGCATCAGGC AATAAGC GCCGGATGCGACATCAGGCTC TTGTCAAAACGGAAA
      yfbM   3  80  24 2522147 .. 2522165 + -11.7    -2.981   GGGCACCAAAAAAAA             CCGCCGA ACATG TCGGCGG             CTTTCTGACTTACAA
UTI89_C2546   2  75 223 2513227 .. 2513252 +  -8.9  -3.67843   CGCTGCGCCCATTGG         CGATCGGAACG CTGA CGTTCCGCGCG          TTGTTCAGCATTTTG
UTI89_C2540   5  68 275 2509187 .. 2509210 +    -3  -4.65895   ATGGATTGCTTCAAT          GGTACTTCCC GGCT GGGAAGGGAC           TTTTTCGCTGAAAGC
UTI89_C2526   4  52   9 2494030 .. 2494054 +  -2.7  -3.84825   CCACTAATTAACACA          GGCCCACAG CCGATCC CCATGGGCC          TTTGATATCAATAAC
      yfaE   5  55  96 2485084 .. 2485102 +  -3.1  -3.91506   CTGCTCCCAGTCCGC             TTTGGGG ATCGG CTCCAGA             TATTTTTCCAGCTGG
      atoB   3  95  11 2463607 .. 2463632 + -11.1  -4.65747   ATTAACATGTAAAAA         CGCCCGATAGC GAAA GTCATCGGGCG          TTTTCTTGAACATTG
       eco  11  93 110 2441383 .. 2441419 + -15.2  -2.71011   CGCGTCTTATCAGCA    TACGCCACATCCGGCA AACCA TGCCGGATGTGGCACA    TCATTACAACGCAAT
      narP   9 100   4 2428207 .. 2428233 + -12.3  -3.79862   GGGGCACAATAAAAA         TAGCCCGATGG CATCA CCATCGGGCCA         CTTTTTATTTACTCT
      yejM   9 100 167 2426353 .. 2426370 +    -7  -5.76633   AAAATCCCAAGAAAA             CCAACC TATTGC GGTTGG              TTTTTTTATATCTGC
      yejF   4  47  80 2418017 .. 2418028 +  -2.2  -3.53012   CATGTTGCAGCAAAT                TCGT CCTG GCGA                 TTTACAAACAGGCAC
UTI89_C2441   2  49 389 2400339 .. 2400349 +  -2.4  -3.61268   AACCCATCGAGAATG                 CCAG CAA CCGG                 TTTACCGATTAGGTA
      yeiL   3  59 273 2396307 .. 2396321 +  -5.6  -3.57144   CAATGGTCTTGACAT               CCAGCG TGC CGCTCG               TTTGCAGATAGGGCG
      yeiG  10  79   7 2385963 .. 2385978 + -11.8  -2.56271   CTGAAGTGAAAGTCC              GCCCGG TTCG CCGGGC               ATCTTCTCATCAGAA
      yeiG  10  79 212 2386168 .. 2386182 +  -9.2  -3.87373   CGGTGTTTTAGCCGT               CGCGCT GTC GGCGCG               TTTCTGCCCGGTATA
      yeiA   4  86 104 2377814 .. 2377845 +   -13  -2.98487   TTGTGCTCATTGTAG      GCCGGATAAAACGC GCCA GCGTTGCATCCGGC       ATTTGGTTCCTGTCG
      yohD   9  54  63 2367643 .. 2367656 +  -4.5  -3.50393   CACCATGCCTGATGC               GACGC TGGC GTGTC                TTATCTGGCCTAACC
       dld  10 100  67 2365167 .. 2365183 + -10.8   -5.8096   GCCGTCTGCCCCGCC              GCCGCC ATTTG GGCGGC              TTTTTGTTTTTTATA
UTI89_C2400   4  56 354 2357339 .. 2357349 +  -6.8  -2.90496   CCGTAAAGGATCAAG                 GCGA TAA TCGC                 TGGTTTCAGACCAAA
      yehR   8  60 262 2353168 .. 2353202 +  -7.8  -2.73123   CGATGTTGTTATTAA    TGCGAC-GCTCCGGC TCCAGT GCCGGAGCAGACTCA     TCCTTGCCGCGTTTT
      yohN   2  54 464 2328520 .. 2328536 +  -5.1  -3.28791   TTTATTGTTGTTTTG              TTACCTG TGG CTGGTAA              TTGTGAAACGGGAAT
      yegV   8 100  37 2322856 .. 2322900 + -15.8  -3.79993   GCTGTACTCAATAGG CCGTTGCTGTTGGTCAAGCG CCACT TGCTTGATCACCAGCACCGG TATTTTGCTATCTAA
UTI89_C2362   0 NONE
      yegP   3  68   8 2302898 .. 2302924 +  -6.5  -4.04206   ATACGTAATTACGAT         GCCGGGCGT AGGTTGTTG GCGTCCGGC         TTTATATCAAAATAA
      yegD   5  68   8 2287156 .. 2287196 +  -2.5  -4.83615   TTCGTTAATTGAAAA ATGGCTCAG-CAGCGGCT TAAATC AGCCTTCGCCTGAGCCAG  TTTTTCTGCCGCCTG
UTI89_C2339   7  55  10 2277836 .. 2277869 +  -6.7  -2.66522   GCTTAGTGCTATAAA     TACAGATGGCGAC AAATTGAC GCCGCCATCTGCA      TAACTTGTCTTACAT
UTI89_C2322   3  70 359 2260973 .. 2260991 +  -7.4  -3.86202   CGCGATGCACCCGAT             GCTCATGG CGA CCATCAGC             TTTGATCTGCTCGAC
UTI89_C2313   4  72 466 2250910 .. 2250923 +  -8.1  -3.90112   GCGTTTTGCCAGAAC               CTGGC TGCG GCCAG                TTTCGTTAAAGCGCG
      hisI   3 100 137 2235769 .. 2235794 + -14.7  -4.21607   ATCCGGCAAAAAAAA         CGGGCATGGTG TCAC CACCCTGCCCG          TTTCTCTTAAATGCA
      sbcB   6  93  44 2224081 .. 2224101 + -11.9  -3.92522   GCTTTTTGAGATTTA            CCGGATGAT TAT GTCATCCGG            TTTGTAAGATTACGC
UTI89_C2281   4 100  62 2218848 .. 2218870 + -16.4  -3.05384   AGAATCAATGAGCAA           TGAGGGTTGC CGG GCAACCCTCA           TTGAATAAAACGGGA
UTI89_C2261   8  69 109 2201922 .. 2201941 +  -4.2  -4.66953   GTATGAGTGGGTAAT            CCCGGATG AGAA TATCCCGG             TTTTTACACTATTCA
UTI89_C2256   1  42 287 2197293 .. 2197307 +  -2.8  -2.87132   GTCAACGACGGATGA               AAAGTG ATC CACTTA               TATCTCCACCAACGG
UTI89_C2246   4 100   7 2188601 .. 2188629 + -16.7  -2.56596   ACCGCATAAAACCAT        TATCCCCCGGCAC ACT GCGCCGGGGGATG        TCAATTAATACCCCG
UTI89_C2236  10  59  33 2175785 .. 2175804 +  -6.5  -3.32268   CAGCATGACTCTATA            GTCATTG CTACGA CAATGAC             TTATAAAGCTGGTTA
UTI89_C2236  10  59 402 2176154 .. 2176184 +  -5.4   -3.6692   CAGACGCGAAAGGTC       CCTGACAATGTCAG ACA TTGACGTTATCTGG       TGTTTTCCCCTGGCA
UTI89_C2226   1  56 194 2167831 .. 2167864 +  -5.2  -3.53722   CTTTATCTTGGTAGT     GATACTGCGAGTGG ATACAC CCCCACTCAGTATC      TTCTATAACTATGGC
UTI89_C2204  10 100  28 2115460 .. 2115485 + -17.7  -4.25104   CTTGTAAAGAACCAG         GCCGTATCAGC AAAC GCTGATACGGC          TTTTCATCCACAGGC
      yeeN   5  87   8 2109248 .. 2109282 + -13.9  -2.88212   ATCTCTAATTATATG     TTAAAGAAATCTGTC TTTAT GGCAGATTTCTTTAA     TCTCATATAATCCTT
UTI89_C2177   5 100 117 2071335 .. 2071353 + -14.6  -3.60814   TCTGGCAAATTACCA             CCACCTCC ACA GGAGGTGG             TTCTATATAGACTTT
      hchA   2 100  36 2062747 .. 2062779 + -12.8  -4.62872   AAGCGCATAATCAAT     CGCAGCCGCGTTAGT ACTC AC-GACGTGGCTGCG      TTTTTCACGGTTAAT
      yedA   4  52  16 2056573 .. 2056609 +  -5.8  -3.02144   ATGAATCCCCTGCGT   GTCGATCTGCG-CGCTG GCAC CTTCGCCGCAGATCCAC    TCTTCCAGACGCTCG
UTI89_C2156   4  54 346 2052770 .. 2052784 +  -5.7  -3.25088   CGGTCGCCCGCCTGA               TGACC AAAGC GGTCA               TTAATCGCTTTAAAA
UTI89_C2133   8 100 137 2036228 .. 2036247 + -13.6  -4.78107   TTACCCTTTATTTTC            TGGGGCGT TTCA ACGCCCCA             TTTTTAATAATACTC
      yecF   6 100   8 2019797 .. 2019823 + -14.5  -4.70659   GTCAGTAATATAAAA         CCGGCTGAGAG CGTGC CTTTCAGCCGG         TTTTTGCATCTGGCA
      tyrP   3  50  56 2014707 .. 2014720 +  -3.8  -3.37761   ATGTGACCTCTTAAT               GCAG GCAGCA CTGC                TTAAATTTCTTACCA
      yecG   7  66  51 2003990 .. 2004008 +  -8.8  -3.06483   TATCGCGCTGCTGGC             TTTCCGCG CTT CGCGGAAC             TATCTGCTTTAGGTC
UTI89_C2084   6  59 151 1992423 .. 1992435 +  -5.5  -3.63744   CGTTTTGGACGCGAC                TCCTG TTC CGGGA                TGTTTTCCAACAGCA
      argS   7 100  19 1988448 .. 1988471 + -12.5  -5.37345   CGTTATACGGCAACA          GCCGATGTC ATTGCA GACATCGGC           TTTTTTATCATTAAC
      yecP   6 100 137 1981184 .. 1981201 + -14.1  -4.20712   GTTTGCATAACCTCA             GCGCCCG TTTC CGGGCGC              TTTTCACGTCTTATG
      yebB   6  84 136 1973748 .. 1973777 +  -7.1  -5.02074   TAGCGGGCAGTTTCA       GCAAGGTGCGG ACCATATG CTGCACCTGGC        TTTTTTCGGCACTAC
      znuB   3  89  20 1970907 .. 1970936 + -14.3  -2.85459   TCGCTGAACATATTT       GTCGGATGCGGCG CGAG CGCCTTATCCGAC        CTTGTATTATCCCTC
      pykA   7 100 107 1965886 .. 1965906 +  -6.8  -5.68438   TTATCATCAGTCGAA            GGCCTCTC CTCGC GAGAGGCA            TTTTTTATTTGATGG
      purT   4 100  26 1958773 .. 1958793 + -15.5   -4.4267   AAAACGCTACAAAAA            TGCCCGATC CTC GATCGGGCA            TTTTGACTTTTACAG
UTI89_C2048   1  65 405 1956620 .. 1956633 +  -8.1  -3.30124   CTGATTGCCCGGTTC               GACGC TGCT GCGTC                TTCTCAGGACTACGA
      yebW   2  44 252 1949254 .. 1949264 +  -3.2  -2.90392   CAATAACATGTTTGC                 CGGT GCG ACTG                 TGTAATTCAAGAATA
      yebQ   8 100   6 1938345 .. 1938364 + -10.7    -4.946   CAGGGCATAAAAAAA            GCGCGTC GATCAG GACGCGC             TTTTTAGTATTTACT
UTI89_C2023   6  68 144 1934649 .. 1934666 +  -9.9  -2.65354   ACCCTAAAGAGAAGT             CAATCCC CAAA GGGATTG              TAAATTTAAAATAAG
UTI89_C2019   9  66 416 1933359 .. 1933380 +  -4.3  -4.43501   CACAAAAAGTGACCT           GCGGATAGCG TTT CGCCG-CCGC           TTTTATCGCTACCTT
UTI89_C2011   7  70 -41 1926673 .. 1926705 +  -9.3  -3.18199   CAACCGCCGCCCGCC      CGGCATAATGG ACATATCACCC CCATTATGCCG      TTACGTTAACGCTTA
UTI89_C1997   6 100  46 1913509 .. 1913548 + -20.8  -2.52138   GTTGGATTTGTAGTT  TGCCGAAGCCGGACTGAG CGCG CCCAGTCCGGCTTCGGAA   GATTTTACTGTGGAT
      yeaP   4  76 232 1911223 .. 1911240 +  -8.4  -3.95219   CTAAAAAATAGCAAA             GGCTGC CTGTGT GCAGCC              TTTGTGCAATTTACG
      yeaD   6  66 190 1897172 .. 1897190 +  -8.9  -2.70932   GCCGCTTTTGGAATC             GCCATCA CACCC TGATGGC             TGATTACCCACGCCA
      ydjB   1  43  39 1884814 .. 1884843 +  -3.5  -2.71364   TACTGGCATTGTAGG       CCAGATAAAACAC ATCA GTGATACATCTGG        TAATTGACGCCATCA
      gdhA   9 100  95 1877270 .. 1877292 + -11.3  -5.41143   TGTTATCACTCCATT          GCCCGCC-TC TTCT GATGGCGGGC           TTTTTTTCGGCGCTC
UTI89_C1937   7  81 308 1859386 .. 1859413 + -12.8  -2.53642   TAAGAAAGCAACTTA        ATACCCGCAGAA TGAT TTCTGCGGGTAA         GTATTAGCTTATTTT
      katE   2  79   3 1849797 .. 1849834 + -12.1  -2.60723   AATCCCGGCGTAAAT   ATGGATAAGGTCACGCCC CTG GGGAGTGACCTTA-CCAC   CTTACTTACACATCA
UTI89_C1908   5  78  33 1834949 .. 1834967 + -10.3  -3.62418   GCGTTGAAACGAAAA             GAGGGAG ACTAG CTCCCTC             TTTCAACTGGCTTAT
      ydiE   5  56  88 1825479 .. 1825505 +  -6.5   -3.1211   GTCGCTGAAAGGATT         TCGCAACGCCT CATGC AGGCGGTGCAA         TTCCGTCATATCATC
      ydiF   2  68 251 1813021 .. 1813035 +  -2.1   -4.8622   ATGGAAGTGTCAAAA              TG-CGG TGCT CCGGCA               TTTTTGATTACCAAC
       lpp   2 100  22 1793439 .. 1793457 + -14.6  -5.48825   CTGTGAAGTGAAAAA             TGGCGCAC GAT GTGCGCCA             TTTTTTTGCCTGCTA
      ydhS   6  60 251 1784745 .. 1784758 +  -8.1  -2.72144   CAATTCTGGCGTTTG               CGCCA AAGC TGGCG                ATTTGCACCAGGTCA
      ydhK  10  72 138 1764432 .. 1764457 +  -8.3  -3.67775   TCAGACGAGGCGCGA         TGACGGCATCGG TCG CCT-TGCCGTCA         TTATTGACTACCAGT
       gst   8  72  93 1755236 .. 1755259 +  -9.6  -3.17586   TTGGCAATACGATCC          TGAGCAGCAA CCAC TTGCAGCTCA           TATTCCTGCATTGCT
      ydgA   2 100  14 1731804 .. 1731827 + -13.9   -5.5604   AATTCACAGCCAAAA          CGCCGGAGA TTTTTC TCTCCGGCG           TTTTTTCTTACTTCA
       tus   6  65 444 1726062 .. 1726077 +  -5.4  -4.11484   TTTCCCTGGCATGAT              TGAGCT GCCC GGCTCA               TTTTCCGGGATTGAG
      ydgG   4  52 129 1715506 .. 1715518 +  -4.1  -3.53811   CACCAGCATAGCCAG                TGTTC ATC GAACG                TTTAAAGACAATCAC
UTI89_C1786   5 100   9 1713221 .. 1713244 + -15.3  -3.13403   AAAATAATGTTCAAA          CGCTGCCCG ACAGCG CGGGCAGCG           TGTTCATCAGGCAAG
      ynfJ   6  64 339 1707340 .. 1707359 +    -7  -3.60296   CATGATCGACTTTAT            CGGTCAGG TTTG CCAGGCCG             TTTGAAATGAGGGTG
      ynfJ   6  64 391 1707392 .. 1707405 +  -3.1   -4.4846   ATTGATTGGGCAACT               GT-GCG CCA CGCTAC               TTTCTTCTTCGCTTA
      ydfZ   8 100  10 1691412 .. 1691428 + -13.7  -4.07651   AACTAAGCGTGTGAA              TGCCGCC GAT GGCGGCA              TTGCTTTTTTTACTT
      ydeF   5 100 250 1685730 .. 1685760 + -14.9  -3.31915   ATCCCTCACCTAACC      GGCCCCTTGTTACA GTTG TGTA-CAAGGGGCC       TGATTTTTATGACGG
      marB   3 100   5 1676927 .. 1676954 + -18.6  -3.71265   ACGCTATGTAGTTAT        TGTCAGGCTCTG ATCA CAGAGCCTGACA         TTTCCGTAATATCTT
       tam   3  49  62 1665396 .. 1665414 +  -2.4  -3.66874   ATTTCTGCTTCATCG             TTCATCTG TAA CAGGTCAA             TTTCAATAGCGTTGC
UTI89_C1727   4  64 219 1656681 .. 1656691 +  -4.6  -4.16842   CGTTAAAATATCTCT                 TGCC GTT GGCG                 TTTCTTCAAGCTCAG
UTI89_C1724   2  78  21 1653749 .. 1653783 +  -5.7   -5.0133   CACGACGATAAGACT    TAAGGCG-GCCACCGG GAAG TCGGTCACGCGCCTTA     TTTTTTACAGACATA
      osmC   5  61 396 1624363 .. 1624392 +  -2.3  -4.54477   GTAAGGCAAGGATGC       GTTTT-TCGGTC AGACAAC GATCGACAAAAC       TTTTATCAATTTTGA
UTI89_C1693   4  58   7 1619245 .. 1619259 +  -7.1  -2.75229   GATTCCTGAATAATG               TCCCC CGGGC GGGGA               TGATTGGCCATTTTC
      nhoA   5  79  13 1603595 .. 1603626 + -12.2  -2.52795   TAATTTATGTCAGGT      TGCCGGATGTGGCG TAAA CGCCTTATCCGGCC       TACATTAGCCCGGTT
      ydcY   1  42 367 1589326 .. 1589344 +  -3.1  -2.53822   GGTAGAGGAGGTCTG             GGTGATG CGCAC CATCAGC             GTGTTCTGGACTACC
      ydcP   5  63 444 1580709 .. 1580724 +  -5.4  -3.88442   GATTTTGCATTGCAT              TCTGCCG TTG CGGC-GA              TTTAGTGCTATTTTC
UTI89_C1621  10  61 -16 1537553 .. 1537563 +  -6.8  -3.29727   CACTTGCCGCCGGGA                 GCTG TGG CAGC                 TATTAATTCATTAAA
      dbpA   9  63  58 1528098 .. 1528112 +  -7.1  -3.30243   GGGATTGCCGGATGC               GACGC TGGCC GCGTC               TTATCCGGCCTCCAT
      ynaJ   6  93  11 1516354 .. 1516371 + -12.7  -3.47751   AGTAAGTAAAAAATA             GGCCCGA TAAC TCGGGCC              TTGTCAGTTATTGAA
      ycjG   4  65 275 1509425 .. 1509459 +  -8.4  -2.94365   AATGCGGTGTATAAG     CTGGCACAGCGCCTGG GTT TCAGGTTCGGAGCCAG     GTTTGTCACCTGTCA
UTI89_C1566   2  64  98 1480036 .. 1480048 +  -6.2  -3.80114   CCTCGCCAAAATGAC                CGGC GATCA GCCG                TTTGGTGAGTTCATG
UTI89_C1554   3  60 452 1464542 .. 1464558 +    -3  -4.16842   TTAAATGTCAACGAC              GTGAAC GGTGA GTTTAC              TTTGTTCAAGATGCA
      yciL   3  89   9 1448683 .. 1448703 +  -8.3  -4.62872   CGGTTAATCAAAGTA            TGCCGGA CGTCATA TCCGGCA            TTTTTACAGATTAGT
UTI89_C1525   2  47 384 1435559 .. 1435571 +  -4.7  -2.83369   ACACGATAGCGTACG                CCTCG ATC CGTGG                GTGTTTATGTTCTCA
UTI89_C1492   4  79 371 1408924 .. 1408937 +  -5.3  -5.13722   TAATGAATTATCAAA               GGTAT AGTA ATACC                TTTTGTTTTCGTGGA
UTI89_C1462   4  50 155 1393353 .. 1393364 +  -3.6  -3.48689   CCAGCTACCTCGCCG                TGCG CTTT CGCG                 TTATGGTCTGACTTT
      ompW   6 100  39 1388564 .. 1388582 + -11.8   -5.1848   AACCCCTCTGCAAAA             CTGGTCAT CAA ATGACCAG             TTTTTTCCATTCCTT
      tonB   5 100   9 1385684 .. 1385711 + -17.2  -3.71848   TCAGTAAGCATAAAG        TCAAAAGCCTCC GACC GGAGGCTTTTGA         TTATTACTCAACGGG
UTI89_C1448   9  68  -2 1382829 .. 1382867 +  -9.7  -2.50438   GCGATCTACAATATC   TAAATGTACTGGGCACC ATTGC GGTGCCCAATAAGTTTA   CTCTTCCGTCTTTAA
       tdk  14 100 276 1369333 .. 1369358 + -16.3  -3.90762   CCCAGAAGGGGTAAT         GCCAGTCAGTT AAGC AACTGACTGGC          TCTTTTTCGGGGCTG
      narI   8  81 106 1360757 .. 1360777 + -11.9  -3.11222   TGGTGAGGTGATTAA            GAATGGTGC TTA GCACCGTTC            GTTTTAAAATTAGCG
      ychH   2  78  17 1334403 .. 1334432 + -11.5  -2.87963   AAATAATGCAGTTTG       CTGACCAGTCAGT TTGC GCTGACTGGTCAA        TCTCGTACTTATAAA
UTI89_C1395   6  87 151 1331980 .. 1332006 + -13.9  -2.93073   AGCAGGCGTAAAAAA         GCCATTATGTG CGACT CACATAATGGC         TCGTTATTAACCGCC
UTI89_C1390   8  55 216 1326402 .. 1326416 +  -3.6  -3.88291   TAGCGTTTCTTCTGG               TTGTAT CGC ATACAG               TTTCTCACCCTGCTG
      ymgE   8 100  13 1317529 .. 1317558 + -12.9  -3.59979   TAAGATTTTCATAAG       GCGGATAGCGATA CAGA TGCCGCTATCCGC        TTTCACATCAGAACG
      dadX   8  63   9 1312821 .. 1312838 +  -8.4  -2.62933   GGTGTAACTTGTTAT             CGCTGG ATGCGA CCAGCG              TCGTATCCAGCGTTA
      umuC   1  53  48 1305254 .. 1305270 +  -3.6  -3.72139   GCGCCGAATGGATTA              GCGACC GAACA GGTCAC              GTTTTTTCGCTTTAA
UTI89_C1358   2  50 433 1298002 .. 1298017 +    -4  -3.41988   TCCGAACAAGCGTTT              GAGGAA GCCT TTCTTC               TCTTCTTCAATGAAG
UTI89_C1353   4  50 260 1295938 .. 1295951 +  -3.8   -3.2963   GCGCTGTCAGTTTTT               GCCA TTTCGT TGGC                TTCTGCGCAAGTAAT
UTI89_C1353   4  50 327 1296005 .. 1296016 +  -5.8  -2.77899   TCTTAATATTGTAGT                CCTG CGCC CAGG                 TCATTGGTGCGAAAA
      ymgA   1  45 207 1292883 .. 1292897 +  -2.8  -3.14132   GATTACGTGCAGCTT               TCCC TTCAGGC GGGA               TTCATACAGCGGCCA
UTI89_C1342   7 100  26 1288803 .. 1288821 + -11.7   -4.5448   TGTTAAATATTGAAA             CGGGCGT ATAAC ACGCCCG             TTGTTTTTATAAATA
UTI89_C1334   1  81 121 1283276 .. 1283286 +  -6.8  -4.68424   ACAGATCCTGTGTAT                 GGGA GTT TCCC                 TTTTTGCGTGCGTTG
UTI89_C1283   4  61 406 1248616 .. 1248628 +  -7.7  -2.94232   CTTTTCAGCCACGTA                GTCGA GAG TCGAC                GTTGTTTAAAGAGCC
UTI89_C1274   2  51 207 1244808 .. 1244824 +  -2.1  -3.73775   TAAACCATCGGGAGA              GCAGGCG GTG CGCATAC              TTTCGTCGCGATAGA
      icdA   4  95  26 1241379 .. 1241397 + -11.7  -4.35644   TGTTAAATATTGAAA             CGGGCGT ATAAC ACGCCCG             TTGTTTTATGATGAT
      pepT   1  68   8 1232058 .. 1232086 +    -9  -3.06133   GGAAGTAAGCGAAAA       G--GGATGCGGCAT GTG ATGCCGCATCCGGC       TTAAATCCAAACTTA
      cobB   1  50 414 1225735 .. 1225753 +  -5.3  -2.92463   ATCATTTTCATGCTG             TTGTCCG GGATG CGGATAA             TATGTCAGTGGTGGC
      ycfR   4 100  39 1214348 .. 1214374 + -18.8  -5.60993   CTACTGCTGATTTTT         TCCCCGCGACAT GCC GTGTCGCGGGGA         TTTTTTTATCCGAGC
UTI89_C1228   2 100  25 1204290 .. 1204307 + -12.7  -5.04987   CGTTGGGGAGACTAA             GGCAGCC AGAT GGCTGCC              TTTTTTACAGGTGTT
      mviN   8  87   7 1174349 .. 1174375 + -14.4  -2.75074   ACGGTGTAACAATGT         ATTCCGGCCTGC AGT GCAGGCCGGAGA         TAATCTTCAGATCGA
UTI89_C1182   4  52 457 1164604 .. 1164616 +  -4.1   -3.4252   ATCGATAATAAAATC                TTCGT CAG GCGAA                TTATCATAGGTGCAG
      yceA   7  75   6 1162830 .. 1162856 + -10.9  -2.86618   AACAGAATAAATATC         ATTGCCGGATG CGTGC CATCCGGCAAC         ATTTCACTCTTACTT
UTI89_C1174   3  65  63 1158659 .. 1158697 +  -8.1  -3.28261   ATCCCGGTGTGCAAT  GGGACGTG-CGTGACTCC GCCT GGCGTTACGTCACGATCC   TTGATCTGCCATTCT
      ymdB   6  78  50 1151369 .. 1151381 +  -5.5   -4.8048   TGTTCGCAACATCCC                GGTCA GTG TGGCC                TTTTTCCTCTGGAGA
      ycdZ   6  91  33 1145787 .. 1145808 +  -8.7  -5.03994   GCTTAAACAGTAAAA           TGCCGGATT ATTA ATTCCGGCA            TTTTTATCTATCAGG
UTI89_C1133   1  47  -2 1128859 .. 1128876 +  -2.1  -3.52906   GAGTTATTAGACAAA             TAGATAT TATA ATATTTA              TTATATGAGGTTGTG
UTI89_C1125   1  45 398 1120658 .. 1120671 +  -3.1   -3.0634   GACGGGGCTTTTGTA               TGTCG CTTG CGATA                TGTTACAGTACCGTT
      iroN   4 100  20 1110389 .. 1110410 +   -13  -3.48105   AGTGTTTCAGGCGTA           CTGCCCGC GTAAAA GCGGGCAG            TGTTTAGTGGCTTAA
UTI89_C1097   8  68 122 1089808 .. 1089833 +  -8.9  -3.01745   CTGCTGCCGGTTTTG         CCGGGTGGCGC TTGC GCCTTACCCGG          TCTGCTTATTGGGAC
      phoH   7 100  15 1072685 .. 1072709 + -13.6    -4.323   AGTGTATTATCGGCG          CAGAGCCCGG GCGAA CCGGGCTTTG          TTTTGGGTGTTTACG
UTI89_C1069   1  49 440 1056056 .. 1056085 +  -4.9  -2.74605   GTCCATATTGCGTCC       GGTCATCCCGGCG ACCG CCTTGAGATGACC        TAAGTTTTCCGCCAC
       agp   6  55   4 1054042 .. 1054072 +  -6.7   -2.7563   GCGGTGAAATAACAG       AAAACTCCCCCGC GTGAA GCGGGGGAGTCGC       TGGTTAAACGTTTTT
      torA   7  69 218 1050303 .. 1050322 +  -7.8  -3.57406   TGCCCGTCTGGAACT            GGCCGC TGACTTTT GCGGCC             TGTTTCTGATGACCG
      gnsB   5  71   5 1040519 .. 1040551 +  -7.8  -3.79909   AAATAATGTGATTTT     GT-GAACATCACCCC GTGC GAGGTGATGTTCCGC      TTGTTGCTAATTTAG
UTI89_C1035  12  87  61 1027724 .. 1027755 +    -8  -5.06414   TTTGCCGGACCTTTC      GGAAACAGTCGGTA TAAA TAGCGGCTGTTACC       TTTTTCTTCGCCAAA
UTI89_C1031   6 100   5 1025685 .. 1025712 + -17.1   -4.1673   TGGCCAAATAAAAAA        TCCCCGGAAGG CAAAAA CCTTCCGGGGA         TTTGTTCAGGGATTA
      helD   4  56 122 1023968 .. 1023996 +    -6  -3.09803   CTGGATAATGAAGTC       TGCCG-TTGCCAC GTTG GTGGCGACCGGAA        TGTTCCATACCGTTG
      yccR   6  45 -21 1019067 .. 1019080 +  -3.1  -3.11634   TACGCCGAAACAGGA               GTTTC CTGC GGAAC                TTGAGTAATCTGGCG
      yccR   6  45 100 1019188 .. 1019198 +  -2.4  -3.34517   CCCGTGGTTCAAGTT                 GCTG CAT CCGC                 TGTTTCAGGCCAGCT
      yccR   6  45 298 1019386 .. 1019399 +  -3.7  -2.73124   GGCACAGCAACCGAA               ACGCG GCTT CGCGA                ATTTGCGGGGTAACG
      pepN   5 100  81  997647 ..  997701 + -18.7   -2.5294   TGTAGGCTGGATAAG GCGTTCA-CGCCGCATCAGGCAGTCG TGCC CAACTGCCTGATGCGACGCTTGACGC GTCTTATCAGGCCTA
      ycbL   7 100  15  988817 ..  988834 + -12.7  -3.74868   AAGGTGCATAAAAAA             GCCCGCT TTCA AGCGGGC              TTCATTGTTTTTAAC
      ycaD   8 100  11  954760 ..  954791 + -13.2  -4.52589   TGTAAATGAATTCAA      GCAGAGTGTGAA CTTACTGT TTCACACTCTGC       TTTTCTGTGCACAAA
      ycaD   8 100  61  954810 ..  954833 + -15.4  -3.53761   TCTGTGCACAAAAAA          GCGGCAACTT AATA AAGTTGCCGC           TTTACGGGGAAATTA
      dmsC   6  79   7  952632 ..  952658 +  -5.1  -5.04733   GCAAGTTAATCAGTA        AC-AACCGGGGT TTCG GCCCCGGTTCGC         TTTTATTTCTGCTTC
UTI89_C0952   9 100 195  942220 ..  942246 + -14.4  -4.00348   AAATCCTGATACTGC         TCCGGCCAGCGA TTT TCACTGGCCGGG         TTTAATTACTTCACC
UTI89_C0941   8  84   2  935265 ..  935281 +  -9.4  -4.26681   GTGCATTAAAATAAA              CGCCCT GGAAG AGGGCG              TTTTGGCTCATTTCT
UTI89_C0922   7  74 399  921444 ..  921456 +  -7.7  -4.13728   ATAATAACGCCGTTA                TGGTC ATA GACCA                TTTTCAAAGTGTCTG
UTI89_C0911   8  71  86  911879 ..  911889 +  -8.2  -3.78208   CTTCTGAAGAGTGAA                 CGCC GGA GGCG                 TGTTTTGATGTGAAT
UTI89_C0898   3  79  95  896548 ..  896564 +  -7.9  -4.40037   CATAGACGCAAAAAA              GGCCGGT TAA ACCGACC              TTTTACTCATTCTTT
      ybjR   7  79 133  866835 ..  866863 +    -8  -4.30978   TCAAAATTCAACTTG        GAGACGCCGTAG TGGGT CAGCGGCGGCTC        TTTTGCTGACTTGCG
      ybjF  13  81   5  860844 ..  860857 +  -9.5  -3.98172   TGAAGCAATAAAAAA               GCCGC AGGT GCGGC                TTTCTGAATCTTACT
       cmr   5  95   6  846125 ..  846151 + -13.1  -3.37464   CGAAGGGTAAAAAAA         TGCCTGATTGC TTTGT GCGATCAGGCA         TTCTCGAATTAATGG
      dacC   6 100  12  843155 ..  843179 + -13.6  -3.39862   TTAATCTTCTGATAA          CCGGATGGCG CGAAA CGTCATCCGG          TTATACGTCATTAAT
UTI89_C0828   8  81  33  825552 ..  825572 + -11.1  -3.50393   TCATAAATTGCTGAT            GACGTGGCG GAG TGCCGCGTC            TTATCTGGCCTGGAG
      ybiT   4  59 208  820436 ..  820449 +  -3.9  -4.07568   GCGATAATCAAAGAT               TAAAC GGCG GTTTA                TTTTCCAGCACCGCC
      ompX  12 100  22  813660 ..  813677 +  -9.1  -6.09196   CGGTGATATAAAAAA             TCCGCCT CTCG GGGCGGA              TTTTTTTGTTTTAAG
      ybiN   6  66 244  806319 ..  806330 +  -4.4  -4.32201   CCAATAATCAGCCCG                CGAA TTTC TTCG                 TTTTCCATTAATTCC
      ybiC   7  89 164  800244 ..  800290 + -15.1  -2.62463   TAGGTCTGATAAGAC GCGGTAGCGTCGCATCAGGCA TCTGT TGCCGGATGCGGCGTAAACGC CTTATCCGTCCTACG
      rhlE   6  86 120  795297 ..  795326 + -13.5  -2.71712   TGCATGTTTTTGTAG       GCCGGATAAGGCG CTCG CGCCGCATCCGGC        ATTTCACAACAAGCA
      ybhQ   6  69 392  788376 ..  788386 +  -8.2  -3.57971   GTGGCGACAATTAAT                 GCCG GTA CGGC                 TTTGCCGATGAATAT
      ybhM   1  57 395  784845 ..  784855 +  -2.4  -4.25074   CGAATTTCCACGAAG                 GCAG CAC CAGC                 TTTTGCCCTTTGATG
      uvrB   9 100   9  778653 ..  778679 + -16.7  -3.05844   GTCGTGACAAGATGA         CGAAGCCGGAA TATTC TTCCGGCTTCG         TGTTAACCTAAAGCC
      ybhJ   8  61  49  769003 ..  769016 +  -6.7  -3.28712   CTTATTGTCGGATGC               GATGC TGGC GCATC                TTATCCGACCGACAA
      aroG   7  91  11  749874 ..  749903 + -12.9  -3.14132   GGTAAAGTTTAATTG       TCGGATGCGCCGT CAGA GTGGCGTATCCGA        TTAATCACCGGAGGC
      pnuC   5  53 104  747167 ..  747189 +  -6.3  -2.62184   GCTCAATCTGATAGT           GATCCATCA GGTAG TGTTGGATC           TGATCTAACAAGGCA
       nei   4  56 267  719323 ..  719343 +  -6.7   -2.9127   CAGCAGGATTTGTGG            CAGTGGGCG CAA TGCCCGCAG            TAATATTTGCTTATC
UTI89_C0697   8  80  68  703100 ..  703125 +    -6  -4.83615   TCAGTAATAAAATGG         CGGGGGCGGG TGGGAT CCTGCTCCAG          TTTTTGTCGCAGATG
      ybfJ   3  74 223  694764 ..  694780 + -10.9  -2.78495   TGGTGCCCAATGCAT              CGCAGAA GTA TTCTGCG              TAATCTTCCTGGTCG
      nagE   4 100  51  680588 ..  680610 + -15.6  -5.71712   ATCAGACAATAAAAA           GCGGCAGGGA TCT TCTCTGCCGC           TTTTTTTGTCTGAGA
      yleB  11 100  35  671095 ..  671126 +   -13  -3.87815   GCATGCCAACCGTAG      GTCGGATAAGACGC GGCA GCGTCGCATCCGAC       TTTGTAAGGATAAGA
      yleB  11 100 129  671189 ..  671204 + -10.4  -5.22312   GCAGAAAAGCAAAAA              GCTCGC CGAA GCGAGC               TTTTTTAATGTGGCT
UTI89_C0653   6  57 -41  663956 ..  663974 +  -7.4  -2.63555   CAGGCAATTATTCGG             CATCCCCA ATA TGGCGATG             TGGCTTGTATCCCTG
      ybeL   5  69  11  657362 ..  657392 +  -9.6  -2.72344   CGTAATGAAATGAGT       GGCGCCGGATGGCG TGA TGTCATCCGGCGAG       TGATTAAGCGTAAAA
UTI89_C0640   2  49  -6  651185 ..  651198 +  -5.2  -2.71339   CACGGCTATTGAGGA               CGCG TAGCGT CGCG                AATTTTTGGTTGATA
UTI89_C0630   4 100  46  641648 ..  641665 + -11.3  -5.24129   TGTTCGATACAAAAA             CCCGCTT CAAA AAGCGGG              TTTTTTATCAGACAG
UTI89_C0611   8  87 157  626475 ..  626497 + -11.2   -3.6608   ATACCCAAAAGAAAA           CCCTCACCGT CAG GCGGCGAGGG           TTTAACTCACATGAT
      ybdL   5  70  28  618636 ..  618670 +  -7.2  -3.90588   CCAGGCGCGGGAAAA     TTGACGGTCGGCAA ACAACTC TTGCAGGCCGTTAA     TTTGCTTCAGGCGTA
      fepE   6  62 128  603622 ..  603642 +  -3.9  -4.27316   CAGTGACAATCTCCT            TCGGTGCTC CCT GAGCAACAA            TTTTCCCTTCCCGCA
      pheP   5 100  46  588835 ..  588861 + -12.3  -5.65513   TCAACAATCTGAAAG         CCGCTCTCACC CATTC GATGAGAGCGG         TTTTTTTAATTACTG
      tfaQ   6  84   5  570109 ..  570161 +    -7  -5.08824   TCAGAGAGTAATCAT TGGGATTATGCCGCAGCACG-TCGT GCGC AAGAACGTGCTGCGGCTGGATGCTA TTTTTTCCCTGAAGC
      arcC   2  55 230  562204 ..  562219 +  -6.1   -2.9356   TTAAGGCTTCCAGCG              TCGCG GTCAGA CGCGA               TGTGTCGCTGTCGGT
      ybbZ   5 100  18  553792 ..  553811 + -10.8  -5.47821   ATTACCTTTAAAGCG            GATGCGAT TTAT ATCGCATC             TTTTTTTACCTGAAT
      ybbP   4  55 195  541009 ..  541027 +  -6.6  -2.57985   AGCCAGGCCAGATGA             CCGTCGGT GCT GCCGGTGG             TGAGTTGCGTTGTCA
      ybbL   4  45 169  534749 ..  534767 +  -2.4  -3.31054   TATTTTCAGCGTGGA             TGATGCCA GCC TGACATTA             TTGATGGTGTTATTT
UTI89_C0522   3  65  32  532314 ..  532325 +  -7.2  -3.50393   CTATATGCCGGATGC                GGCG CAAG CGCC                 TTATCTGGCCTACGA
      cueR   3  74 429  530254 ..  530266 +  -5.5  -4.67353   CGCCTGGGCATGTTG                TGCGG CTT CTGCA                TTTTTAAATGCCTGC
      ushA   4 100  10  520601 ..  520627 + -15.2   -3.9777   CAGTAATGAACCCCG         TCGCGGCGTCAT GAT ATGACGCCGCCA         TTTATGAATATTGAA
       gsk   7  84  18  515474 ..  515505 +  -8.6   -4.3586   TATCGTCGGTTCGTA      GGCCAGATAAGGCG TTCA CGCCGCATCTGGCA       TTTTGCTCTCAATGC
      kefA  12  70 441  504470 ..  504484 +  -9.2  -3.18681   CAGCGCATGGCGGCA               GCGTGC CAG GCGCGC               TTCATAGGCTTCCAC
      ybaA   8  77 460  491615 ..  491633 +  -5.2  -5.02074   TAGTGATTGATCATT             TCACGCAG CAA TTGCGGGA             TTTTTTCCGAGGTGA
      ybaW   6  84 376  479306 ..  479332 +  -9.4  -4.21194   GGAGAAATCCGTTTC         GCAGACGCCG GTAATTA CGGCTTCTGC         TTTTACCTGATACGC
UTI89_C0453   3 100 361  462476 ..  462493 +  -8.4  -5.18715   ACCATGTCAACGCCA             GCCAGG AGACAA CCTGGC              TTTTGTTGTTTTTGT
      pgpA   7  51 336  451687 ..  451702 +  -5.4  -2.91276   CCCCACTTCATCCGA              CACCAGC CGT GC-GGTG              GTTTCTCCCCAAGGA
      pgpA   7  51 338  451689 ..  451703 +  -2.1  -3.85698   CCACTTCATCCGACA              CCAGCC GTGC GG-TGG               TTTCTCCCCAAGGAC
      yajD   5  83   8  445344 ..  445364 + -11.2  -3.33261   AGAAGTGATAAAAAA            TGCCGGAT ATGAA ATCCGGCA            TTCTCACAATTAGAA
      yajF  11  63  35  425324 ..  425338 +  -7.1  -3.30124   TATCATGCCTGATGC               GACGC TTGCC GCGTC               TTATCAGGCCTACAA
UTI89_C0378  10 100 -42  396738 ..  396780 + -18.8  -2.88544   TCTGCACGCAATATA CTATAGGGGGGTATGCTAT ATGTCA AT-GCATACCCCCCTATAG TATATAACACTGGAG
UTI89_C0374   8  85 144  394281 ..  394330 + -11.5  -3.53811   ATGCGACGCTTTTCG CGTCTTATCAGGCCTACGGCTTA CGGG TGAAATGTAGGCCGGATAAGGCG TTTACGCCGCATCCG
      codB   4  76 447  386188 ..  386208 +  -6.2  -4.50976   TTGATCTGCAAATCG           TCGCCTTCC CGCA GGAAGG-GA            TTTTGTCGTATCCCA
      yahA   4  76  88  359516 ..  359532 +  -3.7  -5.15634   ATCCCCGTTAATATG              CCATTTG GCG CAAATTG              TTTTTTAATCCACTG
UTI89_C0339   4  49 171  351671 ..  351691 +  -5.3  -2.71731   TCGTGGCGTTCAAAT            TGCCGGTGA TAA TCTGCGGCA            TAATTGACGCATCCA
      ykgF   4  61 439  344171 ..  344185 +    -7  -3.35073   GGTTCTTTTTTCCGC               CGCCGG GCG CGGGCG               TTCATTGAGCCTGCT
      ycjZ   7  77 268  328987 ..  329010 +  -5.2  -4.90013   CCCTTTCTCCGCAGC          CAGTTCACCT AACA AGGTGACCAG           TTTTTCATTGGCTTC
UTI89_C0312   1  62 242  322886 ..  322910 +  -7.2  -3.17941   CCCCAGGAAAATTAA          TGCTGGTGTA ATAAA TACACCAACA          TTAATCCGGTCTGAT
      yagU   4  91  19  314226 ..  314244 +  -8.8  -4.91712   TTTGAATGATAAAAA             TGGCGCAA ATA TAGCGCCA             TTTTTATAGGTTAAA
UTI89_C0286   7 100  24  297192 ..  297215 + -11.8  -5.45652   TCTCTCTTTCTCTAA          CGCGCTCAGAA CGA TTCTG-GCGCG          TTTTTTATTAAGGGT
      yafM  13  70  68  280105 ..  280136 +   -10  -2.57564   CCGCGCTCACCCGTA      GGCCGGATAAGGCG TTCA CGCCGCATCCGGCG       GTTGTGCACCGGTGC
      yafM  13  70 168  280205 ..  280236 +   -10  -2.57564   CCGCACTCACCCGTA      GGCCGGATAAGGCG TTCA CGCCGCATCCGGCG       GTTGTGCACCGGTGC
      yafJ   3  62   6  277598 ..  277613 +  -7.6  -3.21912   TGTAGTTTGATGCCA              GTTGTG GCTG CACAAC               TTCGTGGCTTAACGG
      yafT   8 100 223  243312 ..  243351 + -14.6   -4.2408   TCTATAAAACAGCAG  GTACGGTTAATTAAGAAT TTTT ATTCGTGATTAACCGTAC   TTTGTCATTTTATCC
      yafE   7  82   9  237527 ..  237547 + -10.4  -4.05848   AGCATAAATAAAAAA            GGCACCGG GGGAA TCGGTGCC            TTTCATTATCTGGTT
UTI89_C0218   7  77 390  230355 ..  230388 +  -6.7  -4.49756   ATTAAATAAAAAATA     CTTCAGAGTGTACCT GCAA AGGTTCACTGCGAAG      TTTTGCTCTTTAAAA
      cutF   3  87 101  220879 ..  220908 + -13.5  -3.04398   AGCACAATTTTGTAG       GCCGGATAAGGCG TTCA CGCCGCATCCGGC        ATTTTGCGCACGAGG
      mesJ   7  85 332  218761 ..  218774 +  -8.1  -4.65895   ACCAGTAAGTTTGCC               GCAGC GTAT GCTGC                TTTTTCCCTGACAGC
      cdaR   7  77 312  189749 ..  189763 +  -7.1  -4.40003   AAACTTCACGCTCTT               GGCGA AAAAC TCGCC               TTTGTCTTTCTGGAA
      yadR   5 100  12  182787 ..  182811 + -17.3  -2.92175   CTAATCTGCTGTTCA          TGTGCCGGATA AAC TATCCGGCACA          TCTCCTCTCTTCAAC
      yadD   2  59 331  154214 ..  154225 +  -5.8  -3.62597   CTTGTACAGACCGGG                CGCA ATTT TGCG                 TTGTTCCGCCGTCAG
      yacL   2  46  86  141022 ..  141059 +  -3.5  -3.19293   CTCGCGCATTTCTTT  CC-ACAGCGCAGCGGTA ATTTCC TGGCGCT-CGCTGTCGG   TTAAATCTTCCGGTT
      guaC   2 100   9  116819 ..  116844 + -16.2  -3.36671   CCTGTAATATACCAA         CGCTGGCGTG GAGCAA CACGCCAGCG          TTATCCCATTCCACT
      mutT   5  64  -9  113875 ..  113905 +    -6    -3.727   ACTTAAGCGTGTGTA       TGCCGGATAAGGCG TCA CGCTGCATCCGACA       TTTGCATATGATGCC
      yabI   3  63  30   75811 ..   75825 +  -7.1  -3.30124   CGGGTTGCCTGATGC               GACGC TTGCC GCGTC               TTATCAGGCCTGCAA
      djlA   9  63 104   61481 ..   61492 +  -7.2  -3.30124   AAAATTGCCGGATGC                GGCG TGAA CGCC                 TTCTCCGGCCTACCG
UTI89_C0055   4  81  27   53284 ..   53301 +  -9.8  -3.95772   ACGGTATACCGCAGT             CGCGGC AGGAAC GCCGCG              TTTCCCTTTGTTATT
      caiF   7  84 142   37439 ..   37461 +  -8.4  -4.33165   TCGGCGTCACATCCG           TCGTCCCC TGCAAAC GGGGGCGA           TTTTCCTCCATTTGC
      htgA   6  56 315   11716 ..   11727 +  -2.2  -4.05788   CAGGAAGTTTCAGCG                CCAG ATCG TTGG                 TTTCGTTTCGCGGCA
       mog   1  40 103    9882 ..    9940 +  -2.3  -2.78639   CAATATATTGAATTT GCACGATTT-TGTAGGCCGGATAAGGCG TTCA CGCCGCATCCGGCATAAACAAAGCGCAC GTTGTTAACAATCTT
      yaaX   6  81   8    5537 ..    5556 + -12.2  -3.06133   ATCGCTAAATATCAA            TGCCGGAT TACC ATCCGGCA             TTGACTACAAACTTA

SUMMARY

907 putative operon ends contain 4649 possible terminators.
Percent operon ends hit by terminators of confidence >= x:
	x	#>=x	hits>=x	%hits>=x
	100	277	229	223	25 %
	99	277	229	223	25
	98	277	229	223	25
	97	277	229	223	25
	96	277	229	223	25
	95	294	242	235	26
	94	294	242	235	26
	93	327	264	256	28
	92	327	264	256	28
	91	344	277	267	29
	90	358	285	275	30
	89	373	294	284	31
	88	381	297	287	32
	87	396	309	297	33
	86	415	322	309	34
	85	430	332	318	35
	84	446	346	330	36
	83	458	349	333	37
	82	476	360	340	37
	81	502	378	355	39
	80	523	393	362	40
	79	554	419	384	42
	78	571	434	394	43
	77	599	451	405	45
	76	619	464	415	46
	75	642	476	423	47
	74	677	502	440	49
	73	699	521	448	49
	72	731	545	465	51
	71	765	571	477	53
	70	805	601	492	54
	69	842	626	504	56
	68	897	673	530	58
	67	935	705	543	60
	66	982	743	555	61
	65	1041	786	578	64
	64	1101	835	598	66
	63	1180	893	623	69
	62	1243	936	638	70
	61	1314	990	652	72
	60	1380	1037	664	73
	59	1488	1118	693	76
	58	1552	1171	708	78
	57	1653	1247	721	79
	56	1757	1329	741	82
	55	1908	1451	764	84
	54	2009	1524	777	86
	53	2140	1614	787	87
	52	2293	1725	807	89
	51	2422	1817	815	90
	50	2663	1994	831	92
	49	2809	2107	843	93
	48	3016	2251	848	93
	47	3165	2371	857	94
	46	3381	2511	864	95
	45	3621	2671	882	97
	44	3829	2807	888	98
	43	3982	2915	889	98
	42	4205	3075	894	99
	41	4344	3178	895	99
	40	4532	3324	899	99
	39	4649	3413	900	99
	38	4649	3413	900	99
	37	4649	3413	900	99
	36	4649	3413	900	99
	35	4649	3413	900	99
	34	4649	3413	900	99
	33	4649	3413	900	99
	32	4649	3413	900	99
	31	4649	3413	900	99
	30	4649	3413	900	99
	29	4649	3413	900	99
	28	4649	3413	900	99
	27	4649	3413	900	99
	26	4649	3413	900	99
	25	4649	3413	900	99
	24	4649	3413	900	99
	23	4649	3413	900	99
	22	4649	3413	900	99
	21	4649	3413	900	99
	20	4649	3413	900	99
	19	4649	3413	900	99
	18	4649	3413	900	99
	17	4649	3413	900	99
	16	4649	3413	900	99
	15	4649	3413	900	99
	14	4649	3413	900	99
	13	4649	3413	900	99
	12	4649	3413	900	99
	11	4649	3413	900	99
	10	4649	3413	900	99
	9	4649	3413	900	99
	8	4649	3413	900	99
	7	4649	3413	900	99
	6	4649	3413	900	99
	5	4649	3413	900	99
	4	4649	3413	900	99
	3	4649	3413	900	99
	2	4649	3413	900	99
	1	4649	3413	900	99
	0	4649	3413	900	99
