# Supplementary material for: Rapid, accurate, computational discovery of Rho-independent transcription terminators illuminates their relationship to DNA uptake
Source: Genome Biol. 2007 Feb 21;8(2):R22. doi: 10.1186/gb-2007-8-2-r22 (PMC1852404; doi:10.1186/gb-2007-8-2-r22)
Supplement: Additional data file 2 — As described in the text, the entire robust tail-to-tail region is searched; if the region is less than 500 nt, then the 500 nt downstream of the stop codon is searched (stopping if a gene start is encountered). In the case of ties, all terminators with the high score are output. [file gb-2007-8-2-r22-S2.zip › Escherichia_coli_W3110.ttperf]

      yaaA   6  74 125    5539 ..    5558 -  -7.8  -4.13654   CCGCTAAATGACAAA            TGCCGGGT AACA ATCCGGCA             TTCAGCGCCTGATGC
      yaaH   6 100  12    9899 ..    9916 - -12.7   -5.8187   TAGCGAATAAAAAAA             TCCCCCC GAGC GGGGGGA              TCTCAAAACAATTAG
      hokC   5  86 144   16581 ..   16607 -  -3.6  -5.34365   GGAGAATAACAAAAA         TGGTCATCTGGA GCT TACAGGTGGCCA         TTCGTGGGACAGTAT
      insA   6  68  84   20138 ..   20149 -  -5.8  -4.13014   GTCATACGCGTAAAA                CAGC CAGC GCTG                 GCGCGATTTAGCCCC
      caiE   3  50 208   34560 ..   34573 -  -5.9  -2.68775   CGATGAGCAAATTTA               CGCGC GCCT GCGCA                ATAACAGTCGGGAAA
      apaH   7  62 228   50126 ..   50152 -  -7.4  -3.14132   GGTCGCGTTTATGAA         CAGTTCTTGC CAAAAGC GCAAAAACTG         TATCTGACGCATATC
      rluA   4 100 368   59280 ..   59319 - -25.3  -3.83226   AATGAGCCAGAATAA  GCTAAGGTTGAAGGGGC TGGAAC GCCCCTTCAACCTTAGC   AGTAGCGTGGGATGA
      rluA   4 100  53   59619 ..   59634 - -10.4  -5.72622   GGCAGAAACAAAAAA              TCCCCG GACT CGGGGA               TTTATGTACAAGAGG
      thiQ   5  73  26   72177 ..   72203 -  -6.5   -4.3898   ATCAGGCCTACAAAA         CGCACTACCCG TAGGT CGGATAAGGCG         TTCACGCCGCATCCG
      yacG  12  79  24  111593 ..  111625 -   -12  -2.53449   ACATTTGCACAAGAT      GCCTGATGCGACGC TGTCC GCGTCTTATCAGGC      CTACGTGCGGCATCA
      aroP   3  72   8  120142 ..  120170 - -10.2  -2.84325   TTGGTGTAAAGATTA        TTGCCCTCACCC TGTAC GGGTGAGGGCGT        AGAGAGATTAATGCG
      yacH   5  87  19  129372 ..  129388 -  -6.5  -5.26875   CCGGCAATTAAAAAA              GCGGC TAACCAC GCCGC              TTTTTTTACGTCTGC
      speD   4 100   5  134756 ..  134783 - -17.8  -4.59982   GCAGAAGTAAATAAA        TCTGGCGGAGCC TGGG AGCTCCGCCAGA         GCCGTTAAACAGCTG
      panD   6  48 157  146145 ..  146157 -  -2.6  -3.52652   CGGATTTAATGACAA                CGCC GTGAA GGCA                GCAAACGATGCCGGA
      panD   6  48   7  146276 ..  146307 -  -5.1  -2.62263   ATTCGCTGGAGACGA      TGTC-GCGGCTGGT GAGTA ACCAGCCGCAGGGA      TAACAATCAAGCAAC
      hemL   8  74  66  173503 ..  173536 - -10.9  -2.60079   TTACGCGACAACGGA     TGCCCGATGCGACGC TGGC GCGTCTTATCGGGCC      TACAAACGGCCCCGA
      yadS   2  74 185  176802 ..  176816 -  -5.6  -4.68994   ATGACCATCGAAAAA               CAGGGC GTT GGCCTG               GTGGTTGATCCGATG
      yaeH   1  52 305  183381 ..  183404 -  -4.4  -3.35813   TGGCAGGCCAACGAA          CTGGCGCGACC GCT GG-CGCGGCTG          AAAACGATGGACAAT
       rof   3  93  10  213636 ..  213668 -   -12  -3.76952   CTTAGTTAAGTGAAA      GCCGGATAAGACGC ATCAA ACGTCGCATCCGGC      GAAAGTCAATCAGGA
      yaeF   7  71 -33  216196 ..  216212 -  -8.7  -3.51411   ACCGGGTCAAACCAA              CAAAGCG ACC CGCCTTG              ATATAAATCCCAGGC
      yafC   4 100  36  229902 ..  229931 -   -10  -5.47159   GCCGAAGATAAAAAA       GCGATCGCCGCA CTGGAT TGCAACGACCGC        CTGGTTAGCCCGGAA
      mltD   5 100  19  232558 ..  232578 -  -9.7  -5.72622   GGCATAAATAAAAAA            GGCACCG GGGGAAT CGGTGCC            TTTTTATTATCTGGT
      yafU   3  74  76  238660 ..  238670 -  -5.4  -4.59882   GTAAAAAACAAAGAA                 GCAT TGA ATGC                 AGGGAAAAATAATAT
      yafK  10  76  11  245033 ..  245054 -  -8.7  -3.91084   TGACGGGCAATGAAA           CCTGGCAAA AGAT TATGCCAGG            CGAATGGCGCTTATT
      pepD   9 100  13  254215 ..  254246 - -17.3  -3.86776   TAATGAAGGATGAAA      CTGCCGGAAGGCG ATTAAA CGCCATCCGGCAG       CAAATCAAATAATTA
      phoE   7  75   7  258237 ..  258262 -  -9.1  -3.64822   ACGGCGTGAGTGAAA         TGTGCCGGATGC ATC ACATCCGGCA-A         TATTCATTAAAACTG
      ykfI   5  93  62  262458 ..  262490 - -12.1  -3.90048   TTGTCCGTAAAAAGA      TAACGCGCCTGCC GGGTAGT AGCAGGCGCATTA      CGCAATAGGTAAACA
      insH   5  46 473  272824 ..  272852 -  -3.9  -2.90462   AAAGCCAGAAAAGAT       CGGTGG-TACTG GAATAA CAGTATCCAACG        GGGCCGAAGTACGGC
      afuC   5  74  35  276912 ..  276945 -  -9.5  -3.30124   TTGTAGGCCTGATAA     GCGCAGCGCATCAGGC ATT GCCGGATG-GCGGCAC     AAGCGCCTTATCCGG
      yagI   5  56 268  287338 ..  287360 -  -5.5  -3.41051   CCAGCTCGACCACAA          CGTGCCGTCG TGGC CG-CTGCACG           AGCAGCCCATTCCGG
      ykgA   6  60   2  315662 ..  315672 -  -3.2  -4.24123   GGAACAATTTGAAAA                 CAAG AAC CTCG                 CTTAGGCCTGTGTCC
      ykgH   3  81 103  323791 ..  323817 -   -11  -3.53012   CTGCTCTTCTGTAAA         TATCCTGGTATT ACC AATGCCAGGATA         TTTACAGTGAAAAAG
      yahB   7  51 434  332278 ..  332291 -  -2.3  -3.78909   TAACGATAAAATCAA               GCTGG TTCT CGAGC                TAACGGAACGTAACC
      yahN   7  91 127  344742 ..  344763 -  -7.2  -5.31059   AGACCAATGAAAAAA           GCCCACAC AGGGGA GAGTGGGC            TGAAATGGGAAGCTA
      cynR   0 NONE
      lacA   0 NONE
      frmB   5  63 123  376625 ..  376636 -  -7.2  -3.34962   GTGTAGACCGGATAA                GGCG TTCA CGCC                 GCATCCGGCAGTCGT
      frmB   5  63  23  376725 ..  376736 -  -7.2  -3.30124   GTGTAGGCCGGATAA                GGCG TTCA CGCC                 GCATCCGGCAGTCGT
      hemB   6  53 253  387712 ..  387724 -  -3.3  -3.81951   GCCCATATCACCAAA                CCGGA GTT TCAGG                TGCGCTGGCGCTGGC
      hemB   6  53  85  387876 ..  387892 -  -6.5  -2.73875   GGCGGGGTAATACGA              GAGTGGA CGG TCCCCTC              GCCCCCTTGGGGAGA
      ampH   3  88  10  394308 ..  394344 - -11.8  -3.55866   CTATATCGAAATGAA   TAAAGGCAAACTGGTCG CTAT CAACC-GTTTGCCTTCA    GAGTATTAATCAGGA
      yaiY  11  71 -21  398252 ..  398270 - -10.2  -2.78263   ACAATGTAAAACTTA             CTGGCGGC GAT GTCGCCAG             TGCAGCCATAGCGCC
      proC   6  91   9  404010 ..  404050 -  -9.9  -4.65182   TACAAAGCAAAGAAA GCCGGACGT-A-ACCG-CAC CGAA GTGGCGGCCTGACGTCCGGC GAAAGTCATCAGGAT
      rdgC  10  63  29  408289 ..  408303 -  -7.1  -3.30124   TCGTACGCCGGATAA               GACGC GGCAG GCGTC               GCATCCGGCATTAAA
      yajB   5  65 223  423312 ..  423338 -  -2.8  -4.63218   CGCTGCGTAAGAAAA         GTCAGGCGCTAC GTC ATGGCGGCTGTC         AGGTGCTGTATGCGG
       tsx   7 100  10  430323 ..  430343 - -12.6  -4.14257   GTTAACAATCAGAAA            TGCCGGGA ATAAA TCCCGGCA            TTTTCATAATCAGAA
      yajO   2  67 450  435910 ..  435935 -  -8.3  -3.18681   TCGGAAGTGGATTAA         GCCCGATCGTTC CTG GGACGAT-GGGC         TCGCTGGCAGCGATT
      ybaX   5  50 455  463603 ..  463621 -  -3.9  -3.35679   CCTCTGTACTTATAA             CAACAAC GTAAG GTTATTG             CGCTATGCAAACACA
      tesB   4  93   6  473493 ..  473519 -  -9.5  -5.07053   AAGCACTGCAAAAAA        CAGCCGGACGGT TTTC ACC-TCCGGCTA         TTTTTTTAATTGTGA
      ybaM   7  86 182  489132 ..  489152 - -12.6  -3.18505   GGGTAAAAACGAAAG            GGGGCAAC ATTTA GTTGCCCC            GAGATTGCTAACAAA
       aes   4  77  35  498170 ..  498203 -  -9.7  -3.66995   GGGAAAAAATATGAA     TATATTCCGGCGC TTAATGCC ACGCCGGAACATA      TCGAAATGATGGCTA
      ybbJ   8  71 365  513242 ..  513260 -  -3.8   -4.7497   GCGATGTAGCAAAAA             TTACCGGC CTG ACCAGCAA             AGCCATTCGCTTCTA
      ybbN  11 100  35  516585 ..  516614 - -14.4  -3.27992   AATTGAAGAAGAAAT       GATGCGATGCCG GATGCG CAGCATCGCATC        CGGCGTTGTGGTTCA
      ylbG   4  78 187  528667 ..  528682 -  -6.2  -4.67048   CTATCTGAAAATAAA              TAATCC TTCC GGATTA               AAATAAATTCTTGCC
      ylbA   6 100  43  542423 ..  542442 - -13.6  -5.63504   AATGTTACAAAAAAA            GCCACGGT ATAA ACCGTGGC             AAAATCCAACATAGC
      purK   9  74  71  550647 ..  550679 - -10.6  -2.57881   CAATTGGTGCACAAT      GCCTGATGCGATGC TTGAC GCATCTTATCAGGC      CTACAATGGGTACCG
      fimZ   3  54  -8  563065 ..  563079 -  -4.4  -3.54743   TATGATCAATTATAA               TTAATA TTA TATTAA               TTCGTATAATTTGGC
      insH   7  93 347  573596 ..  573613 - -12.7  -3.50437   AAAATTATTAAAAAT             GGGGCGT TGAG ACGCCCC              CAAAAATAAAGGGTA
      borD   7  65   7  577791 ..  577816 -  -8.3  -2.90212   TGAGCAGTGCAGATA         GAGCTGACCAT ATCG ATGGGCAACTC          ATGCAATTATTTTGA
      ybcY   4  91 222  581137 ..  581153 -  -2.1  -5.80003   GGAAGAAACAAAAAA              CAGCCTG ATG CAGGTAG              CCAGTGAGCATATTG
      ompT   1  46 360  583515 ..  583543 -  -3.2  -3.16564   CTCTTATTCTATCAA       TGTCGTAGCC-CA GAAA TGTGGCTATAACA        GTACTTCATATTTCA
      ybdG   5 100  10  602603 ..  602629 - -16.7  -3.63895   GTCAACCATCCGAAA         CCGCTCTCATC CATTC GATGAGAGCGG         TTTTTTTAATTACTG
      entD   5  81 232  608424 ..  608450 -  -3.6  -5.34365   GGAGAATAACAAAAA         TGGTCATCTGGA GCT TACAGGTGGCCA         TTCGTGGGACAGTAT
      fepC   4  62  12  618583 ..  618595 -  -7.7  -2.98789   ATCCAGAAAACAGGA                TGCCA TGA TGGCA                GACCACTTAGTTTAA
      ybdH   4  63 250  631351 ..  631362 -  -7.2  -3.30124   TTGTAGGCCGGATAA                GGCG TTCA CGCC                 GCATCCGGCACTCTT
      uspG  11 100  20  640615 ..  640642 - -14.8   -4.7373   TTATGGCATTAAAAA        GCCCCGCCGGGA TGGC TCCGGGCAGGGC         GGGATACTTATTCTG
      crcB   7  86  14  657947 ..  657963 -  -9.4  -4.36729   AGCAAGAATTCAAAA              CCCGCT TAATC AGCGGG              TTTTTTTTGGTCTTT
      lipA   5 100  37  659619 ..  659636 - -11.3  -5.36441   GTTCGATACAAAAAA             CCCGCTT CAAA AAGCGGG              TTTTTTATCAGACAG
      ybeT   2  53 311  678953 ..  678963 -    -4  -3.58905   ACGCGTGATACAGAA                 CATA CCT TATG                 GCCATTATATCTAGT
      hscC   1  45 187  681939 ..  681958 -  -2.8  -3.21416   GAGCCGGAGGATGAA            GATGTCGA TGAG CCAACACC             TGAAAATCATGAAGA
       fur   8 100  20  710585 ..  710602 - -11.3  -5.24129   CCCTTGCATAAAAAA             GCCAACC CGCA GGTTGGC              TTTTCTCGTTCAGGC
      ybfG   4  54 308  716049 ..  716061 -  -6.9  -2.53822   CTTACCTGATAATAC                CCGCC GCT GGCAG                TTGTCAGGCGGGAAC
      ybgH   4  77  12  741444 ..  741485 - -10.2  -3.46936   AAATTGCAGGAAATA CGTAGGCCTGATAAGACGC GTCAA GCGTCGCATCAGGCAT-CG GTGCTGGCCTATTAA
      abrB   0 NONE
      mngR   7  64 371  765193 ..  765204 -  -2.2  -4.60924   GAAATGTTCGAAAAA                GATC CGCA GACC                 GAAGCGATCGTGATG
      mngR   7  64  46  765489 ..  765529 -  -3.3  -4.45068   ATCTGTAATAAGAAA TAGCCCT-CGCCGCTTCCC TCTAC AGGAAT-GGCGAAGGGCTG TCGGTTTCGACATGG
      zitB   1 100   6  784268 ..  784298 - -15.5  -3.15544   CCGGATGTGGATCAA       CAGCGCACGTGAA AGAGG CTCACGCGCGCTG       TCCCATTAATGGTGA
      ybhA   5  74 -12  798027 ..  798047 -  -9.7   -3.2964   AAAGTGTGTCGATAA            CCGCCTGAT TAA ATCAGGTGG            CTATAAATGAACTGG
      ybhC   3  63  26  806383 ..  806394 -  -7.2  -3.30124   CCGTAGGCCGGATAA                GGCG TTTA CGCC                 GCATCCGGCAAATAG
      ybhK   6  75 130  816007 ..  816031 -  -8.5  -3.79633   GACAAACGGAAAACA          GCCTGATGCGC TAC GCTTATCAGGC          CTACATTTTCTCCGC
      ybhN   1  50 249  821705 ..  821715 -    -4  -3.31144   GGCCCATTTGGATAA                 TAAG TTG CTTA                 ATGATTGTGTTATGG
      ybiJ  11 100 201  837865 ..  837886 - -13.7  -5.81412   GCCAGCTAAAAAAAA           GCCCGTCCA GTGG CGGACGGGC            AAACAAGGGTAACAT
      ybiS   3 100  22  855206 ..  855224 -  -8.8  -5.63517   CTGGCAAATAAAAAA             GGCGGATT ATG AGTCCGCC             TTTTGCTTTAAGTTT
      yliG   5  77   1  877089 ..  877131 - -11.5  -2.78018   AGCTGGCAGTAATCA TTATTCGCAGGCCGGACAAA TGAT TTTGCCCGGCCTG-AATTAA TTAAACCCGGCTACC
      yliJ   4  69 351  879910 ..  879925 -  -2.4  -4.92239   GCAAAAAGGCAAAAA              CTACGG CTGG CCGCTG               GCAACCTGGGGAATC
      artJ   6 100 181  900072 ..  900085 -  -9.5   -5.5604   TGAAGCAATAAAAAA               GCCGC ATGT GCGGC                TTCAGATTGCTGACA
      ybjS   5  55  26  906119 ..  906136 -  -3.3  -3.92641   AAGCGGATGCAGAAA             CTCAGGC GATT GCCGAAG              CATTGCTGGAGAAAT
      cspD   2 100  37  922731 ..  922751 - -12.6  -4.96848   TTTTTGAGATAAAAA            TGCCAGCC GATCG GGCTGGCA            TTTTGCCTTTAGGAT
      infA   2 100 355  926273 ..  926292 -   -10  -5.82388   AAATGCGAAAAAAAA            GCTCGCAC TTTC GTACGAGC             TCTTCTTTAAATATG
      infA   2 100  43  926588 ..  926604 - -10.1  -5.56263   ATCACAAAATAAAAA              GGCCGGT TAA ACCGACC              TTTTACTCGTTCTTT
      ycaC   1  81   8  945328 ..  945345 -  -9.8  -3.89572   AGCTAATCATAACAA             CCGGGG TTTCGG CCCCGG              TTCTCTTTTATTTCT
      ycaN   1  41 306  948765 ..  948776 -  -2.2  -2.93715   ACAATCTCTATAAAT                GGCT GTTG AACC                 TTAATTCGGTAGTGA
      ycbC   5  55 236  972798 ..  972808 -  -6.8  -2.61873   AGCATGTTGAAAGAT                 TCGC GCA GCGA                 TCAGTTACTGGCGAT
      aspC   3  84 190  984733 ..  984751 -  -4.4  -5.38951   AAGGCACATAAAAAA             GCCCGCTT TTA ATGCTGGC             CTGGATTTCTGGCAA
      ycbX   4  55 117 1006775 .. 1006796 -  -2.3  -4.09739   TGAATCTGGCGAAAA           TGCC-GCA CTATGCC TGCTGGCA           CAACCCTGCGTTGTT
      fabA   3 100  32 1016326 .. 1016342 - -13.7  -4.85782   CTCTTTAAAAAGAAA              CCTCCGC ATT GCGGAGG              TTTCGCCTTTTGATA
      yccC   8 100  80 1042349 .. 1042372 -   -14  -5.31456   GTAATGCATAAAAAA          GAGCATTCAG TTAC CTGAATGCTC           TGAGGCTGATGACAA
      yccM  10  70 395 1052300 .. 1052316 -  -9.4  -2.95962   CACAAAATAATATCA              GGCTCC CTCGT GGAGCC              TTTTTTATATCTGCC
      cbpM   8  72 116 1062842 .. 1062856 -  -7.1  -4.07568   TTGTGCGCCTGAAAA               GACGC GTTTA GCGTC               GCATCAGGCATTATG
      yccJ   5 100   8 1067256 .. 1067278 - -16.3  -4.84673   TGAAATAACAGAAAA           CTCCCCCGC GAGAA GCGGGGGAG           TCGCTGGTTAAACGT
      ycdP   8  89  65 1086430 .. 1086463 - -14.7  -2.84325   GTTCGGTAAAGAGGA     CTGCGTACGTTCGGCA CTT TGCC-AACGTACGCTG     CATGCCTACAGTTAA
      csgG   9  93  51 1101023 .. 1101041 - -10.3  -5.00388   GAAATCAAAAATAAA             GCGTGAG GGGCA CTCACGC             TTTCGCTTAAACAGT
      insC   4  55  30 1106451 .. 1106466 -  -6.8  -2.82623   TTCGTCTGAGAATGA              CGTGCA ACTG CGCACG               CGACACCCGGAGACA
      mdoC   7 100  55 1109282 .. 1109306 - -13.5  -4.62085   ATTCTCAAAAAAGAA          CCCGCCACCAG TTT CTGGAAGCGGG          TTATGGTCAGACTGG
      msyB   4  93 252 1115114 .. 1115132 - -10.3  -5.11063   ACGAGCCAATAAAAA             TACCGGC GTTAT GCCGGTA             TTTTTTTACGAAAGA
      flgN   3  93   8 1130959 .. 1130983 - -15.7   -2.6563   CGGTGTAACAATGCA          TTCCGGCCTGC AGT GCAGGCCGGAG          ATAATCTTCAGATCG
       rne   7 100  22 1142718 .. 1142737 - -11.4  -5.69793   AGATGAAATAAAAAA            GCCCTGGC AGTT ACCAGGGC             TTGATTACTTTGAGC
      yceF   8  79  41 1147500 .. 1147547 - -11.8  -2.64194   TATAAACCTGATAAT GGGCGGTTGGCCTGATAAGGCG TTTA CGCCGCATCAGGCCGCCAGCAC CGATTGCCGGATGCG
      fhuE   3  86  18 1160904 .. 1160921 - -12.7  -3.25823   CGTTGGGGAGACTAA             GGCAGCC AGAT GGCTGCC              TTTTTTACAGGTGTT
      ycfQ   7  58 433 1169321 .. 1169344 -    -3  -4.17491   AGGAAACGGTTAAAA          CACCGCGTCA GGAG TGTCGCAACG           TCACAGTGACCCATC
      ycfZ   3  63  39 1182006 .. 1182017 -  -7.2  -3.28712   TTGTGGGCCGGATAA                GGCG TTCG CGCC                 CCATCCGGAATAATA
      tfaE   5  49 181 1209902 .. 1209913 -  -5.8  -2.53715   CTCATGATGATGAAG                TCGC AGAT GCGA                 ACTTTCAAAAGCAGA
      elbA   3 100  59 1213180 .. 1213198 - -12.4  -3.81137   TGTTAAATATTGAAA             CGGGCGTA TAA CACGCCCG             TTGTTTTATTTATGT
      ymgD   3 100  14 1223846 .. 1223868 -   -12  -5.08824   CCGTTAGCTAAAAAA           CCGCGTCG TATTCAT CGACGCGG           TACATATGAAATATT
      minE   7 100  26 1225805 .. 1225830 - -16.3  -3.44902   AGAGGGATGAAAAAC         TCAAGGCAGAG ATAA CTCTGCCTTGA          AGATAAATGCGCTTT
      hlyE   3  61  75 1230945 .. 1230985 -    -7  -3.28791   AGCGCTCTGTCATAA  TGAGAGTTACCCGATA CCTTATTAT CAACAGGTAACTCTCA  ATCTTTAAAAAACGT
      dsbB   3 100   9 1234051 .. 1234068 - -12.7  -5.14965   AGCGGCAGGAAAAAA             GCGCTCC CGCA GGAGCGC              CGAATGGATTAGCGA
      cvrA   4  60 255 1241635 .. 1241657 -  -7.8  -2.78816   CCATTGCCCATGATA           GTGTCCAT TAAAAGG ATGGACAC           TATTTCCCCGGAACC
      treA   4  80  61 1247184 .. 1247195 -  -4.4  -5.24129   TCTGTGTAGAAAAAA                CCAT AGCT ATGG                 TGTTATCTGCCGACA
      ldrA   2 100  50 1270670 .. 1270695 - -13.3  -5.36441   GCCGGATACAAAAAA         GGCCGCAGG CTGTTACC CCTGCGGCC          GGTTTCGGGCGCATA
      ychN   5  53 416 1274384 .. 1274407 -    -6  -2.64144   CTTGCACTGAAAGAG          GGCGGACGC ACCACAG GCGT-CGCC          TATCGACTGCCAGAA
       tpr   0 NONE
       hns   9 100  28 1294042 .. 1294058 - -13.7  -5.55769   CCGGACAATAAAAAA              TCCCGCC GCT GGCGGGA              TTTTAAGCAAGTGCA
      yciU   5 100  24 1308492 .. 1308511 - -13.6  -4.31587   CTTTAAAAACAATAA            GGGCTGAC AGTT GTCAGCCC             TTTTTCACGCTAAAA
      btuR   5  68  11 1329450 .. 1329470 -    -9  -3.02166   CGGTTAATCAAAGTA            TGCCGGAC GTCAT ATCCGGCA            TTTTTACAGATTAAT
      ribA   9  79  23 1340227 .. 1340261 - -11.6  -2.98947   TTGAAGTAACAACTA     TTTGCTTGCCGG TTATTTTGCTT CCGGCAAGCAAA     TGAATTACACAATGC
      osmB   6 100  98 1344707 .. 1344726 - -13.6   -5.0916   CGGTTAACATAAAAA            GCCACGGA TATA TCCGTGGC             TTTCGAATATTTTAC
      pspF   9  62 342 1368282 .. 1368307 -  -3.2  -4.44046   TTGATGCCAAAGAAA         GCGTTCCG GCCATTGCTG CGGTACGC          GGCCTGGGGTCGATG
      ycjW   4  66  18 1384618 .. 1384659 -  -6.5  -3.92373   TATCCGATCTATAAA TGTAGGCCGGATAAGATGC GCTA GCATCGCATCTGGCATTCA  GGCAAGGTAGCTGGT
       tpx   7 100   8 1389985 .. 1390011 - -19.6  -3.06737   GAGTAAGCGCGAATA         TGCCTGATGGTG CAA CACCATCAGGCA         TATTAAATTATGCTT
      ynaI   2  51 202 1396381 .. 1396403 -  -3.5  -3.63589   GAAAATACCGTTAAA          GCG-CGTAAT GCCG ATTACAACGC           GGCAGAAAAAATCCT
      uspE   7 100  22 1399347 .. 1399364 - -12.7  -4.27681   AGTAAGTAAAAAATA             GGCCCGA TAAC TCGGGCC              TTGTCAGTTATTGAA
      ydaM   4  57  63 1408204 .. 1408214 -  -2.4  -4.21194   TCGCACTACGTAAAA                 CGGC GCA GGCG                 AAGCAAGAAAACTGG
      ydaO   9  89  11 1412693 .. 1412716 - -14.6  -2.80074   GCCTCCATAAGAGTA          GCCCGATACG CTTG CGCATCGGGC           GCTATCCTGGTTATT
      insH   1  50  37 1429412 .. 1429423 -  -5.8   -2.7927   AAACACATCGAATCA                GCCT ATTT AGGC                 TATTTTTTCCACCAT
      pinR   5 100 256 1434526 .. 1434542 -  -6.5  -5.80003   GGAAGAAACAAAAAA              CAACCTG ATG CAGGTAG              CCAGTGAGCATATTG
      feaR   7 100   5 1448061 .. 1448087 - -15.3  -3.33815   ATCTGTTTTAACTAA         TTGGCGTTGCA GTACA TGCAACGCCAA         TTAGTTAGCGGAATT
      insC   4  55  30 1470453 .. 1470468 -  -6.8  -2.82623   TTCGTCTGAGAATGA              CGTGCA ACTG CGCACG               CGACACCCGGAGACA
      azoR   3  46 391 1483566 .. 1483578 -  -4.1  -2.94099   CGTTTCCACGACATA                TTCCG GCA CAGAA                TGCGGTTCTGGACGT
      mokB   7 100  47 1493609 .. 1493629 - -18.3  -2.78798   ATCTGCTAGTCAAAT            GCGCGGGGA AAA TCCCCGCGC            TTGCCCTTACCTGGA
      ydcK   4  90  90 1501065 .. 1501093 - -12.5  -3.28791   ATGTCGGGTGGACAA        TCCGCAAAGCAAC CAG GTCGCTTTGCGCA        ATGGTTTTATCCTTG
      ydcO   7  71 145 1506448 .. 1506474 -  -9.5  -2.99471   GTATGTGGATATACA        GCGAACGCCGAT GTAA AT-GGCGCTCGC         AACATTTTAGCGGCG
      yncJ   4  60   6 1510503 .. 1510542 -  -7.8  -2.79831   TGAATCTGCATGATA  TTGCCTGCCGGGTAAGGCG TTA CGCCGCATCCGGCAT-CAA  ATGACTCAACGTTGT
      ydcZ   7  72 -31 1519605 .. 1519627 -  -9.8  -3.13504   CTCTGATTAAAATGA           GCGTCTGGCT ACC AACCAGGCGC           CAACCACAAGTAAAA
      yncD   5  91  10 1522648 .. 1522667 - -11.4  -4.06903   AATCGTTAAAGTAAA            TGCCCGGC AAAT ACCGGGCA             TCAAGGTAATTACTC
      yddH   7  91 163 1534820 .. 1534833 -  -8.1  -5.31855   GACGAACAACAAAAA               GCAGC ACTT GCTGC                AGATATTACCGACGT
      yddM  10  71 285 1553770 .. 1553827 -   -10  -2.70498   CATATTGTAGACAAC GTAGGCTTTGTTCATGCCGGATGCGGCG TGAA CGCCTTATCCGGCATGA--AAACCCTTC AAATCCAATAGATTG
      yddM  10  71 107 1553948 .. 1554005 -   -10  -2.70498   CATATTGTAGACAAC GTAGGCTTTGTTCATGCCGGATGCGGCG TGAA CGCCTTATCCGGCATGA--AAACCCTTC AAATCCAATAGATTG
      yneE   7  58  69 1609740 .. 1609753 -  -6.7  -3.03771   TCAGATGCTGGAAGA               GCAGT ATCC ACTGC                AAGAGAACGGACAGA
      marC   3  77   5 1619939 .. 1619952 -  -9.5   -3.6707   ACGCAATAGTTGAAA               GGCCC ATTC GGGCC                TTTTTTAATGGTACG
      eamA   6  62 260 1621680 .. 1621692 -  -7.7  -3.08522   CAGCTAGTTGAAAAC                GTGAC AAC GTCAC                TGAGGCAATCATGAA
      ydfI   2  66 107 1631050 .. 1631060 -  -6.8  -3.73224   TGACCGCTGAGCAAA                 TCCG CCG CGGA                 AAAACCGTAGTTGTT
      tfaQ   9  69  78 1635934 .. 1635946 -  -3.4  -4.78477   ACATATAAAAAATAA                TCTC GGTGT GAGA                TGCTTTACGTCTTCC
      gnsB   8  82  30 1639278 .. 1639293 -  -6.8  -4.95302   TCAAATATAACAAAA              CCCCGT AAAA ACGAGG               TTTATGGATAAATTT
      ydfW   4  62 463 1648412 .. 1648425 -  -3.1  -4.38219   AGAAGAGAAAAAAGA               CGATA CAAA TACCG                CTGGCACCATTGATA
      rspB   5  64 411 1654180 .. 1654199 -  -4.2    -4.431   GACGCAGCGATAAAA            CG-TGCCGG ACT CCGCCATCG            AAAATCATATCAGTC
      ynfC   3  65 273 1658166 .. 1658188 -  -8.4  -2.89565   AATTTCAGATAATTA           TCTCCCCGGA GTA TCAGGGGAAA           GGTCTGGCAACCCGT
      ynfK   2 100  44 1668170 .. 1668194 - -15.8  -2.93585   TGATATGTGAAATGA          CCGGGGAGTA TCAGC TACTCCCCGG          TTTATTGATTGCCTG
      mdtI   5 100   7 1674504 .. 1674527 - -15.3  -3.65722   AAAATAATGTTCAAA          CGCTGCCCG ACAGCG CGGGCAGCG           TCTTCATCAGGCAAG
      ydgC   7  78  63 1683326 .. 1683346 -  -8.3  -4.06419   CCTGGCGAGAAAGAA            GTGATCGAC CTG GTCGATTAC            TTACTTACCAGTTGC
      fumC   6  55 248 1686628 .. 1686651 -    -6  -2.84192   GAGAGTATCAGGATA          TCGCTGCCCTG CCA CAGAAC-GCGA          AGTTAAAAATCAAAC
      fumC   6  55  64 1686812 .. 1686835 -    -6  -2.91144   TGAGTTGTTAAATTA          CGATGCCG-AC AAT GTGCAGCACCG          TTATAAACCTCAGGC
      uidC   4 100   8 1693269 .. 1693292 - -13.9  -3.72051   GTCAACAATCTGAAA          CGCCGGAGA TTTTTC TCTCCGGCG           TTATTTTTTACTTCA
      ydgJ   7 100   5 1704954 .. 1704977 - -15.4  -4.78572   CGCGAAGTAACAAAA          TGGATGGTGC AAAT GCACCATCCA           TTTTTCATGCAAGGC
      pdxY   9  70 359 1716371 .. 1716381 -  -5.4  -4.36914   TTTCCCGCTATAAAA                 CCAT CGA ATGG                 CTGAATTACATCGCC
      sodC   8  70  72 1725753 .. 1725776 - -10.2  -2.52516   CCCGTCATCATCAAC          CTGCCGCCCG TGAG CTGGCGGCAA           TTGTCTGGCGGCTGT
      ydhD   6  93  15 1735426 .. 1735453 - -15.7  -3.09116   GGGATAGAGAAAGGA        CTGACGGATGC CCGTTC GCATCCGTCAG         TATTGCAGGACGGAT
      ydhP   4  66  62 1737756 .. 1737773 -  -9.1   -2.5955   AGGTCGGATAAGGCA             CTCGCCG CATC CGGCAAG              ATAAATCGCACGTTG
      ribC   5  52 183 1744105 .. 1744132 -  -4.8  -3.14211   ATGGCGTGGTATGAA        CGATTCCTCGCC GCAT GGCCAGAAATTG         CGGATAACTATAGTG
      ribC   5  52  24 1744277 .. 1744291 -  -4.2  -3.53224   GAGTGGCTCGCTAAA               GGCTAT TCT ATCGCC               CCCTCTCCGGGGGCG
      ydhT   4  73 206 1750238 .. 1750255 -  -4.9  -4.62002   AGCAATTACAGAAAA             CAGGGGAT GAA ATCCC-TG             ATGTTGGCGAAGATT
      ynhG   4 100  24 1759393 .. 1759411 - -14.6  -4.74103   CTGTGAAGTGAAAAA             TGGCGCAC ATT GTGCGCCA             TTTTTTTTGTCTGCC
      ydiP   5  68  -2 1780059 .. 1780106 -    -5  -4.36554   GACTATCAGAACAAA TAATCTGCAGGCGGCGCAGCTT CTTAAC AAACTGCGCCGCCAG-AT-TTA TCCAACAAGACTTAC
       pps   9 100   8 1786416 .. 1786440 - -16.4  -3.54475   TCGGGGATCACATAA          CCCCGGCGAC TAAAC GCCGCCGGGG          ATTTATTTTATTTCT
      ydiU   5  48 125 1791380 .. 1791397 -  -2.6  -3.51825   GGATGCCAATCACAA             GACCGC TTCCCC GCAGCC              TATTCGGCGAATTTC
      yniB   6  74   7 1810388 .. 1810404 - -10.8  -2.64099   TGGGTTGAGGATAAT              GGCCGC TCCGT GCGGCC              TTTTGATTAAATAAA
      ydjO   6  65 354 1813679 .. 1813689 -  -8.2  -3.30619   AACCATTGGTCAGAA                 CGGC TGC GCCG                 GTTTGTATCCGGCAA
      ydjR   3  54 230 1825832 .. 1825846 -  -5.6  -3.22774   GAGAGCCATGAGGAA               CATGCG CTA CGCTTG               CGCCAGTCTCTGGAG
      ynjF   7  93 -29 1842500 .. 1842526 - -15.2  -2.75803   ATAACATTGCAATTA         CTGACGCTGGAG CGA CTTCAGCGTCAG         ATACCCACTCCACAC
      ydjE   4  52 345 1853978 .. 1853990 -  -4.7  -3.28712   TGCCTTTTTTGATAA                CGGCC GTC GGCAG                AAAACCTCTCTCGAT
      yeaE   4 100  -4 1866453 .. 1866500 - -19.4  -2.56046   CGAAACGTTAATTTA CGTTAATGTTGTGTGCCGGGTGC AAT GCATCCGGCACACAACATCA-CA CCATATCCAGCGCAG
      yoaI   3  50 471 1875307 .. 1875321 -  -5.6   -2.7806   CTGAAATGGCTAAAG               GAAGCG TGA CGCATC               AGCGGTTAATCGCTT
      yoaF   5  83  49 1878919 .. 1878943 -  -6.5   -5.1675   CTACTCAGCAAAAAA         CACCA-CGCA GAACCA TGCGCTGGTG          CTGGCCGACTGGCTA
       rnd   2  51 171 1888397 .. 1888407 -  -3.2  -3.57561   GCGGAACCTGCGAAA                 CAGC AAT ACTG                 GAAGGTGAAGCTGAC
      yoaH   1  46 304 1895944 .. 1895962 -  -3.2  -3.17723   GCACGGCGAAGGGAA             TCTTTAAA TAT TTAAAAGA             ACTGGGAGTACCCGC
      yoaE   5 100  41 1901668 .. 1901702 - -14.9  -3.54424   CGTGATTTTCCCAAA     TGGCTGGCGGGCAGC CAACC GCCGCCCGCCCGGCA     TAATGGACATATCAC
      rrmA   3  59 253 1907696 .. 1907712 -  -7.9  -2.55437   GATGAAGATGAAGAG              CCGCGCC GTC GACACGG              TTTCTGGCTACTGGT
      pphA   4  71 269 1923742 .. 1923758 -    -5  -4.44608   CTGATCCAAAAAGAA              CCCGTC GGCAT GGCGGG              TTATTTGTCCTGGTT
      ptrB   6  54 156 1928311 .. 1928337 -    -5  -3.32844   GGCTGGACGGCAGAA         CAGATGGCCGAT ATC ACCGGACGTCCG         TCGTTGATGACGACC
      lpxM   5  86  89 1940809 .. 1940847 - -13.9  -2.81725   ACGGTAGAGTAAGTA  CGTTG-CCGGATGCGGCG AAAA CGCCACATCCGGCCTACA   GTTCAATGATAGTTC
      ruvB   5  81  17 1946005 .. 1946043 - -11.7   -3.0976   GGTAAGACGCGAACA   GCGTCGCATCAGGCA TATTGCCAG TGCCGGATGCGGCGC   GAGCGACCAATCCGA
      torZ   6  67 316 1955964 .. 1955976 -  -9.1  -2.87132   GTGGTTTTGTAGATA                TCCGC ATT GCGGA                TGTGAGCGTTACCAC
      flhE   5  68 367 1963917 .. 1963927 -  -6.8  -3.92996   CGTTATATAGAACAA                 GTGC CAC GCAC                 AGGTGTAAAAAAACC
      yecH   3  64 101 1991277 .. 1991287 -  -6.8  -3.61988   TTATTGATAAATTAA                 GCCT GGC AGGC                 AAAAGCGGCGAAGGT
      yedD   5  86   8 2009786 .. 2009806 -   -14  -2.66272   GGTGATTTAAATTCA            TCCCCGGC GGCAA GCCGGGGA            GATTTCATTACGGCA
      yedM   3  60 219 2013892 .. 2013919 -  -3.4  -4.24745   TATGACGAAGATAAA        GCACCTCAATCCA GGA TGGAA-GAGGTGG        CAAAGACCCCAAGTG
      dsrB   5  87   8 2026731 .. 2026764 - -13.9  -3.04248   CAACATGCGCTAACA     CATTCTGACTGGTGG TTTC CCACCAGTCAGGCTG      AATAAGATTACTCTG
      yedQ   7  72 173 2028263 .. 2028287 -  -8.6  -3.65827   CAATTGTCAGGCAAA         CGCCCA-ACCA CACT TGGCCTGGGCG          ATGGGCCAAACGATG
      yeeO   5 100 239 2060073 .. 2060101 -  -9.6   -5.4387   ACAGAAATCAAAAAA        CCCGGTCACTTT TTTAC AAGGTAACCGGG        TAAAAATAATTTTTA
      yeeX   7 100  17 2081130 .. 2081152 - -16.4  -3.30956   AGAATCAATGAGCAA           TGAGGGTTGC CGG GCAACCCTCA           TTGAATAAAACGGGA
       cld  12 100  23 2099412 .. 2099435 - -14.6  -3.83963   ATCCGGCAAAAAAAC          GGGCAAGGTG TCAC CACCCTGCCC           TTTTTCTTTAAAACC
      ogrK   6 100  14 2169408 .. 2169425 - -12.7  -5.29782   CACATCGACAAAAAA             GCCCCTC GACT GAGGGGC              TTCCTGTTTCTAATT
      gatD   7 100   6 2173942 .. 2173964 -   -17  -2.52623   TGTTTTGCACAATAC           CGGGCCAGCA TCA CGCTGGCCCG           CGGTTTCAGGGAATG
      yegW   0 NONE
      yehA   3 100  57 2190639 .. 2190657 - -14.6  -3.84633   CATCGCTAAAAAAAG             CCCCCTCA TCA TGAGGGGG             AAATGCAGACACCTT
      yehS   4  76 382 2214652 .. 2214678 -    -8  -4.29073   GAAGAATCGAAGAAA         TTCAGCGCCAAT CTG AACGGCACTGAA         ATTGCCATTACCTAT
      yehW   5  48 183 2218881 .. 2218896 -  -3.2  -3.27923   GCCCAACAGCAGCAA              CTCACC AGTT GGCAAG               AACAAGGCCATGATA
      mglC   7  68 200 2239844 .. 2239877 -  -8.9  -3.10533   TTGTAAAACCAGAGA     CGCATCCGGCA TTTGGTTCCTGT CGCCGGATGCG      GCTTGAACGCCTTAT
      yeiJ   4  69  62 2256126 .. 2256167 -    -8  -3.63569   CCAATGGTGTAACAA TGT-TGCCGGATGCGACGC TTAAC GCGTCTTATCCGGCCTACA AATCAGGCAATTTCA
      yejG   5  59 319 2280888 .. 2280908 -    -6  -3.37487   TTAGATCCTGAAACA            CGCCACCG TTATC CGGCGGAG            TTCTCTGGTGGTCAG
      yejK   7 100 101 2286158 .. 2286173 - -11.8  -5.06103   ATAAGTTGTAAAAAA              CCCCGC TCCG GCGGGG               TTTTTTGTATCTGCA
      yejO   5 100  69 2289639 .. 2289655 -    -8   -5.4756   AATCCCAAGAAAAAA              CCAACC CTTAC GGTTGG              TTTTTTTATATCTGC
      rcsC   7  81  43 2320285 .. 2320318 - -11.7  -3.00986   AATTACATTAAAGTA     GGCCAGATAAGACGC GTCA GCGTCGCATCTGGCA      TTTGCACTGAATGCC
      rcsC   7  81  11 2320298 .. 2320350 - -12.7  -2.59298   TAGGCCAGATAAGAC GCGTCAGCGTCGCATCTGGCATT TGCACTG AATGCCGGATGCGGCGTAAACGC CTTATCCGTCCTACG
      yfaP   7 100  38 2331974 .. 2331999 - -11.9  -5.20534   ATTAATCAATAAAAA         CACCCGATAGC GAAA GTTATCGGGTG          TTTTCTTGAACATCG
      inaA   2  65  78 2353389 .. 2353414 -  -7.6  -3.53811   TTCAGCCGGGGGAAA         TTTTGCCCTG TTGTTG CCGGGCAAAA          GGCGATATTGAAATC
      yfaU   1  67   4 2362676 .. 2362708 -  -7.7  -3.43553   ATAACCACTAATTAA      CACAGGCCCACAG CCGATCC CCATGGGCCTTTG      ATATCAATAACTACC
      pmrD   4  55  53 2377877 .. 2377889 -  -6.3  -2.90496   TTTTCGCTGAAAGCA                CTACT GGG AGTAG                CCTGTATTATGAGCG
      yfbK   8 100  21 2388611 .. 2388644 - -22.7  -3.35073   ATCATTGTTAATTAA     TTCGACCAGTCAGCA AATA TGCTGACTGGTCGAA      CATAGTTTGCTAAAC
      yfbN   6  52 113 2392252 .. 2392267 -  -4.7  -3.28001   CATTGTTAAATGCAA              TACCG TATATT CGGTA               TGTAACAGCGATATC
      nuoN   6 100  25 2394675 .. 2394693 - -11.7  -4.82901   TCTTTTTCAGAAAAA             CCGCCGA GCATG TCGGCGG             CTTTCTGACTTACAA
      yfbS  10  74 353 2414603 .. 2414613 -  -3.2  -5.09225   AGGCTATTGAAAAAA                 TCGC TCA GCAA                 AAACTGGTCGATATG
      yfcD   5  72   8 2424059 .. 2424072 -  -9.5  -3.17553   CTAAAAATGTTAAGA               GCCGC AATT GCGGC                TCTTTTTTCATTCTG
      yfcI   2  45 290 2427795 .. 2427805 -  -2.4  -3.28712   CTGGCTGCTGGATAA                 CGAG CTG CGCG                 GGCCATTTAATATGG
      vacJ   7 100  16 2469663 .. 2469682 -  -7.9  -5.68489   GATAACAACAAAAAA            GGTGAGT TTTGCG ACTCACC             TTTTTTATTTGTTTC
      yfdK   5  59 149 2476360 .. 2476374 -  -7.1  -2.86747   GATGCAGCAGAAGCA               CAGCG CCAGT CGCTG               ATTGATACTGCAATG
      dsdC   6  63 101 2482006 .. 2482039 -  -7.4  -3.36289   CACCATTCCAATCAA     TCCCCTGCTG-CTTC AAGTA GATGTCTGCAGGGGA     CACCATCCTTGTGTT
      emrY   5  62 177 2485860 .. 2485907 -  -7.1  -3.22884   TCAGTAAGTTACCAA CAGATGCACGGTTTCAGCGCAG AACAA CTGCG-TAATACCACTCATCTG GTGTGGGCGACGGGA
      yfdE   4  68 154 2493301 .. 2493315 -  -6.4  -4.09519   ATCAGTTAGAAATAA               CACCTG TTT CAGATG               ACAGTAAGCCTGAAA
      ypdD   2  52 341 2507084 .. 2507095 -  -5.8  -3.02144   GTAGCGTGGTGAATA                TGCC GCCG GGCA                 ATTCGCAGCCGCGCG
      mntH   6  84  85 2516798 .. 2516829 -   -13   -2.6627   CCAATGGAGCACAAT      GCCTGATGCGACGC TAGT GCGTCTTATCAGGC       CTACAAACCGGCTCT
      yfeA   5  81 150 2520913 .. 2520939 -  -3.6  -5.34365   GGAGAATAACAAAAA         TGGTCATCTGGA GCT TACAGGTGGCCA         TTCGTGGGACAGTAT
      gltX   9 100  21 2524660 .. 2524682 -   -12  -5.73978   AGCATAAATAAAAAA           CGGCAGGATA TTA TCTCCTGCCG           TTTATCTTTTTACAC
      pdxK   3 100   6 2541809 .. 2541826 - -12.7  -4.65895   TGCCGCAGTGAAAAA             TGGCGCC CATC GGCGCCA              TTTTTTTATGCTTCC
      cysM   4  71  94 2543966 .. 2544024 -  -2.3  -5.06103   ACAACTGTTAAAAAA GTGCGCTTTGTTTATGCCGGATGCGGCG TAAA CGCCTTATCCGGCCTACA-AAATCGTGC TAATTCAATATATTG
      yfeX   8  95 206 2554859 .. 2554886 -  -8.4   -5.2204   CAGAAGTAATAAAAA        GGCCAGTCAGTA ATGT TACTGGCTGGTC         TGAGAGTGCTGACAA
      yfeG   5  64 222 2559334 .. 2559354 -  -6.7   -3.6682   GTCGAGCGACGGAAA            GCGATGGCC TAC GGCGAGCGC            GAGCGCAATTTCCAG
      ypfG   4  90 -41 2580408 .. 2580431 - -12.4  -3.35798   ACGGGTGATCCACAA          CGTGGGCCAG GCGT CTGGCCCATG           CCAGTTATCGCAGGT
      ypfH   6  89  28 2591648 .. 2591700 - -14.8  -2.57931   CGTAGGCCGGATAAG GCGTTAACGCCGCATCCGGCAATG GTGAA CGATGCCTGATGCGACGCTCACGC GTCTTATCAGGCCAG
      yfgO   2 100   4 2613443 .. 2613472 - -16.5  -4.62872   AGGAACCCTGAAAAA       TCAGCCCGGCGAA ACAG TTCGTCGGGCTGA        AGATTATTCTTGCGC
       hda   8  68 408 2616311 .. 2616323 -  -2.6  -4.86731   CCTGCTGAAAGAAAA                CGGC GTGGA GCCA                GAAGTGGTGCTCTAC
      yfgF   2  68   2 2625315 .. 2625349 -  -9.2  -3.02043   AATCGCCGCTTAATA     CTTTGCGGGCCGAC GAGAAAT GTCGGCCCGCATTA     TTCAGGCACTTTCGC
      guaA   6 100  29 2629566 .. 2629585 - -12.2  -5.47159   CTTGAAGATAAAAAA            CCCTCTGT AGTA ACAGAGGG             TTTTGTTCATTCATA
      hcaT   3  55  -5 2665355 .. 2665368 -  -2.4  -4.13282   AGCAGATCCGCAAAA               TGCT CGAATC AGCA                TGAGGGAACAACTTT
      yphB   3 100  10 2672431 .. 2672462 - -14.4  -3.44848   CGGCGTTAGGAAAGA      TGCCGGATGCGGCG TGAA CGCCTTATCCGGCA       TTTAATAAATTACAG
      acpS   4 100  25 2699213 .. 2699249 - -11.6  -4.83759   AATTAAAGTTAAAAA    GTAAAACCCCCGTTCC TTACC AGTTCGGGGGTTTTAC    TTTTTAAAGAGAACG
      kgtP   2  75 343 2722745 .. 2722761 -  -9.4  -3.51032   ATCCTGTAATCACAA              CCCCGT CCTGT ACGGGG              TTTGTTTTTTGGAGG
      tyrA   5 100   8 2737569 .. 2737596 - -18.6  -3.16534   CAACCTGATGAAAAG        GTGCCGGATGAT GTGA ATCATCCGGCAC         TGGATTATTACTGGC
      rplS   7 100  31 2742787 .. 2742808 - -11.5  -5.51046   CAAACAGATAAAAAA           GGGCCAGCC AATT GGCCAGCCC            TTCTTAACAGGATGT
      grpE  10 100  23 2748723 .. 2748748 - -14.7  -4.45544   GCGGAGTAACGAAAA         CGGCCCGGCAT TCGC ATGCAGGGCCG          TGAATTATTACGAAA
      yfjF   4 100  14 2752634 .. 2752650 - -12.3  -5.10077   AAAGACGTTAAAAAA              GGTGCTC AAT GAGCACC              TTTTTTCTGTCTGTT
      yfjH   6  82 211 2756062 .. 2756089 - -12.8   -2.8733   TGTCGGATAAAATAT        TTATCAGCCCAG CTCT CTGGGCTGATAT         TTCTAAAAGATCGCA
      yfjK   5  59 135 2759848 .. 2759872 -  -7.2  -2.87325   ATTTTTTACAACAAT          GGCCTTTC TTATGGCTG GAAAGGCC          TGATTTGTTTGTATT
      yfjU   4  61 174 2770298 .. 2770322 -  -5.5  -3.84406   TCCCTACCATAACAA          CCCTGATTGCC TCC GGCGGTCGGGG          GTTTCTTTTTTCTCC
      ypjA   4  82  15 2776772 .. 2776787 - -10.4  -3.92324   CCTGGTAACATGAAA              GCCCAC AGAT GTGGGC               TTTTTCGTTGATGGT
      ygaU   2  49  38 2794934 .. 2794955 -  -4.3  -3.07816   GCGCCAGTGAGTTAA           TGCGCCAGC ATTT ACTGACGCC            AATTCCCATTATCCA
      stpA   6  63   5 2796705 .. 2796742 -  -8.4  -2.59039   AACGAGCTTGAGAAG   CGACGCCGGACG-CGCC CTAGC AGCGACATCCGGCCTCA   GTAATTAGATCAGGA
      luxS   7  88  34 2812821 .. 2812840 - -12.2  -3.50422   ACTAAGTACAACTAA            GCCAGTTC ATTT GAACTGGC             TTTTTTCAATTAATT
      norR  11  68 107 2829274 .. 2829324 -  -9.7   -2.6072   CAGTCAATGAAGCGA TGACGGTCGGCGGCACCACGTTGC AATC GCAAAGTCGCGCCATCGAC-GCCA AAGAGATCCTGATGA
      hypF  11  86  75 2833723 .. 2833754 -   -13  -3.04715   TACTGTGCCTAAAAT      GTCGGATGCGACGC TGGC GCGTCTTATCCGAC       CTACGGGGACGCATG
      hycI   9  79  72 2841133 .. 2841157 - -12.1  -2.57136   GCACGAACCATGAAG          GCCCGATAAGC GCA GCGCATCGGGC          AATTTAGCATTTGGC
      ygbA  13  93   3 2855081 .. 2855106 - -15.5  -2.79968   GATTTAACTGCAAAT         TGCCGGACAGA TCTG CCTGTCCGGCA          TACTATTCATGAGGT
      ygbI  12  69 289 2858821 .. 2858834 -  -3.1  -4.76193   AACGACAACATAAAA               TATGC CATC GCACA                TGCAGATTATCCGGG
      rpoS   2 100  62 2865134 .. 2865153 - -12.2  -5.08601   TGACCTTAATAAAAA            GGTCCGAT GGGC ATCGGACC             TTTTATTGTGCACAG
      rpoS   2 100  19 2865173 .. 2865196 - -14.6  -4.52857   ATTGTGCACAGAAAA          GGCCAGCCTC GCTT GAGACTGGCC           TTTCTGACAGATGCT
      ygcQ   6  69 256 2893297 .. 2893319 -    -4  -4.60797   GGGTGACAGAGAAAA           TCCGCCAACC GCT GATTGCCGGT           GGGCTGGTGTGCGAT
      ygcF   8  63  19 2903344 .. 2903384 -    -5  -4.08279   AGAGGCGACAAACAA TATAAATGAGTAGAAGTCT TTAC AGG-TTCCACCCATTTATA  ACGCTTATAAATGTT
      fucO   5  66 234 2930276 .. 2930287 -  -2.2  -4.74801   GAATCGGACCAAAAA                GC-GC CAC GCAGC                TGCTGGTCGAGTTTC
      ygdE   1  43  75 2938703 .. 2938724 -  -2.9  -3.09635   ATCTGGATGAGGTAA           CGCACATTA TTTC TGATGAGCG            CCAGGTTGCAACTTC
      ygdL  12 100   6 2943651 .. 2943686 - -18.4  -2.75647   GTTTAAGCACAGAAC    CGGGTCGGATAAGACG TTCG CGTCTCATCCGACCTG     ATTGTTTAACCCTGA
      ygeD  10 100   4 2971296 .. 2971321 - -16.3  -3.27475   TCCGGCACCATAAGA         TTAACGCCGGT TAAA ACCGGCGTTAA          ATATTAATGACGGCG
      yqeK   2  61 155 2988426 .. 2988436 -  -5.4  -3.82205   GTAACAGAGCAATAA                 TGCA TTG TGCA                 AGGTAAACTAAAATA
      ygeK   4  61  63 2993039 .. 2993053 -  -4.4  -4.11371   CAATATGCCCCAAAA               TATATA TTG TATATA               CCAGGCTTAATGAAC
      ygeV   3 100  11 3002632 .. 3002653 - -15.9  -3.14708   CGAAGTAAAAGGATA           TCCGGCCTG AATT CAGGCCGGA            TTCACTGAGGTTATG
      yqeB   3  93 189 3011056 .. 3011081 - -11.8  -3.78329   TGTCAGTAATTTAAA         GGCCGGGTGG GTAATA CCATCCGGCC          AAAGATTGTCAAGTA
      ygfS   6  78   6 3027149 .. 3027174 - -11.1   -3.1352   GGGCAATCTAATAGA         TTCTCCGCGCC TTTC AGCGCGGAGAT          TTCTTTCAGAGAGGA
      lysS   3 100  21 3032275 .. 3032292 - -10.5  -5.95539   GCTTAAATAAAAAAA             CCCCGAC ATTT GCCGGGG              TTGTGAGCATAACGT
      serA   5 100  22 3055790 .. 3055812 - -15.6  -5.66684   GAAGGGATAAAAAAA           CGGGCAAGTC AGT GACCTGCCCG           TTGATTTTCAGAGAA
      ygfI   5  64 -58 3064940 .. 3064991 -  -8.8  -2.71011   ATGCTGGGTTAATGA CTCGTCCCGTCACGAT-CTTCAGCA ATA TGCTGAAGCATCGTGGCGGTATAAC GATGATTTCTGATTG
      yggR   6  74 229 3092510 .. 3092527 -  -7.7  -4.15044   CGGGCGCTCAACAAA             GGCAAAG TTGA CTCTGCC              TCTGCGGTTATTATT
      yggM   6  73 429 3096773 .. 3096785 -  -6.2  -4.30576   TGCGTACCACCAAAA                CGCG TCATC CGCG                TGGTTTTATGCAAGG
      speC   5 100  13 3105642 .. 3105663 - -11.5  -5.30616   TTACGCAAAGAAAAA           CGGGTCGCC AGAA GGTGACCCG            TTTTTTTTATTCTTA
      yqhC   2  44 123 3152776 .. 3152795 -  -2.1  -3.16288   TAAACGCCATGAAGA            TCAGGTA ATGACG TTCCTGA             TGATCCTGCCAATTG
      ygiQ   3 100   7 3157549 .. 3157576 -  -6.9  -5.73339   AGAATGATAAAAAAA        TCCCCGGTAGC GTGTCA GTTGCCGGGGA         TATTTTTTAACGTCC
      ygiZ   7  68 149 3170371 .. 3170386 -  -6.8  -3.87815   GCCCACCCGGACAAA              CCGCTA CCGG CAGCGG               GCTTGGGCTATCGAT
      parE   1  44 408 3171738 .. 3171752 -  -4.2  -2.65586   TATACTGAAGAATAT               CGCAAG CAT CTTGTG               GAAATTTTTGGTTAA
      zupT   4 100   7 3180247 .. 3180268 - -15.9  -2.84619   GAATAAGCCACGATA           CCGGATGGC ACTC GCCATCCGG            TAATTGTTAGCCTAT
      glgS   3 100   6 3190374 .. 3190389 - -11.8   -4.5394   ATACAAACACTAAAA              CGGGCC ATCA GGCCCG               TTATATCAGTGCTCT
      rfaE   9  91 199 3193758 .. 3193777 - -11.4  -3.71649   GGCTGAAACGGGAAA            GCCCCTCC CGAA GAAGGGGC             CTTGTATAAGGAAAG
      bacA   7  65 102 3201817 .. 3201864 -  -7.3  -3.53811   CGGATGCGGCGTAAA CGCCTTATCCGG-CTAC-A-TGTC AAC GACAGTTGTAGGCCTGATAAGACG CGCAAGCGTCGCATC
      bacA   7  65  92 3201861 .. 3201874 -  -8.1  -3.30124   TTGTAGGCCTGATAA               GACGC GCAA GCGTC                GCATCAGGCGTTGAT
      ygjD   3  41 177 3207999 .. 3208009 -  -2.4  -2.85668   CATTCTTACACCATA                 CGCC ACC GGCC                 CCAGTCCGATTTACT
      ygjF   7  93   5 3213600 .. 3213618 - -11.7  -3.85698   GGCCCTCTGCACAAA             CGCCACC TTTTC GGTGGCG             TTTTTTATCGCCCAC
      ygjM   4  58 159 3232210 .. 3232225 -  -4.6  -3.76641   AGGGCAAGAGCCAAA              CCGCGC GCTG GCGCAA               CCGCTGATTGATAGC
      ygjV   1  45  11 3239828 .. 3239838 -  -2.4  -3.34517   ATCGTCTGGCAAATA                 GCGC CCT GCGT                 AATTAATTGTTTAAC
      yhaJ   5  66  22 3251933 .. 3251952 -  -9.2  -2.62425   AATTAATCTTAGAAT            TGGGGCGA TATT TCGCCCCT             TTTTATTAACAATAA
      yhaM  11  64 247 3253722 .. 3253750 -  -2.3  -4.61527   AAAATTGGCCAAAAA       GCGCCAGC-CGG TGAAGC CCGTGGTGGCGA        AAGAACCTGCTCGCA
      garK   4 100 417 3270036 .. 3270063 -   -15  -4.07568   TCTGCCCCTCCAAAA        GCAAAAACCCGC CGAA GCGGGTTTTTAC         GTAAATCAGGTGAAA
      agaR   5  76 102 3277598 .. 3277609 -  -5.8   -4.7416   GCAAAATGTTAAAAA                GAGG ACAT CCTC                 CTGCCGACTGGGAAA
      yraL   7  91   8 3292290 .. 3292322 - -11.5  -4.07885   CATCGTGCGGTAAAA     GAAGACGTTGCGTT TTGATT AACGCAACG-CTTC      GGCACTGTTACCCCT
      yraQ  10  65  25 3296917 .. 3296928 -  -7.2  -3.50393   CCGTAGGTCAGATAA                GGCG TTTA CGCC                 GCATCCGACATGTTT
       mtr   4  66  42 3304364 .. 3304386 -  -8.4  -2.98823   GCTGTCCTACATAGA           CCTGATAAGC GAA GCGCATCAGG           CATTGTGTAGGCAGC
      murA   6  56  73 3335005 .. 3335017 -  -4.8  -3.52102   AGTTTATCGACAGAA                CGCA GTTGA TGCG                TAGCTACACTAAACC
      mtgA   4  52 427 3348496 .. 3348509 -  -5.9  -3.06162   GACTGGAGTGGAATA               CCGCG CTAT CACGG                TACCGTTGAGACGGA
      insH   3  51 184 3365345 .. 3365373 -  -2.4  -3.73647   TTCAGGTAGTAACAA       TCTCGAC-CTGGC GTTA GCCAGTGGCAAAA        ATGACAATCCGGGCA
      yhcH   3  48 185 3368672 .. 3368684 -  -3.3  -3.32536   AAAGGAGCCGGAGAA                GCGCA TTA TGCTC                TGGCAGGTTTGCCTA
       mdh   8 100  23 3383145 .. 3383162 -  -8.4  -5.79595   GCTCAAAACAAAAAA             CCGGAG TCTGTG CTCCGG              TTTTTTATTATCCGC
      yhcO   3  60  10 3385682 .. 3385702 -  -8.1  -2.78384   TCTTGTCCGACGATA            TTGCCCCCG GTT CGGGGGCTT            TTTTTTGCGCTAATG
      envR   4  83 315 3412329 .. 3412343 -  -5.6  -5.21683   AGTGAAAAAAAGAAA               GACCGG CAA CCTGTC               AAAACGAAGCCGGTT
      zraR   4  57 312 3431704 .. 3431724 -  -3.3  -4.05788   GCCTGTGAAAGCAAA           CT-GGACG AGAAAA CGTCCGAG            TGGGATGAACGCGCT
      htrC   8  77   6 3446335 .. 3446350 - -10.4  -3.53343   AATTCTCTGGCGAAA              CCCACC TTAA GGTGGG               TTTTGTTATTTTGAG
      frwD   8  55  43 3489142 .. 3489159 -  -3.4  -3.90048   TGTTTCGTAAAAACA             CCGAACG CTCGC CGT-CGG             AATATCGCCGGCAGT
      yijE   3  55 325 3499323 .. 3499343 -  -4.7  -3.64755   AGATATGGCGAAGAA            TTTTGCTGA GTA CCCGCAAAA            ATGGAAGTTAAAGCG
      rpmE   9 100  20 3509423 .. 3509436 -  -9.5  -5.64274   TCAGGCACAAAAAAA               GCGCC GTGC GGCGC                TTTTTTCGGAAATCC
      yiiU   2  87  62 3517844 .. 3517859 - -10.4   -4.3953   TTGAATGATAAGAAA              GGCACC GCAA GGTGCC               TTTTTTCTGCGTTAC
      yiiT   6  76  31 3522889 .. 3522929 - -10.3  -3.35224   ACAGTTGCTGAAAGA  GACCCGGCAGATGACGAAA CAT TTACGTCGCCGACCGGGCC  ATATGACAGCGGAGC
       cdh   7  57 352 3525631 .. 3525644 -  -2.3  -4.18197   ACGCGGTACTGAAAA               CTCAG GGTG CTGCG                GCATTCGAAGGTGCG
      yiiM  11  65  70 3533104 .. 3533115 -  -7.2   -3.4252   TTGCAGGCAGGATAA                GGCG TTTA CGCC                 GCATCCGGCATTTGA
      yiiG   5  53 333 3548261 .. 3548291 -    -6  -2.70946   CACAACACCATATTA       CCGCCGATGAAGCA CAA CGCATCATCGCCCG       CGAAGGCGAAGGTGA
      yiiF   4  80  42 3556641 .. 3556670 - -10.7  -3.30124   TTGTAGGCCGGATAA       GGCGTTCACGCCG CATC CGGCATGAACAAC        GCGCACGTTGTCAGC
      yihN   5  71  51 3573087 .. 3573118 -   -10  -2.75844   CTTCTGATGTGAAAC      TGCCGGATGCGGCG TAAA CGCCTTATCCGGCC       TACGGTTGATACGGT
      hemN   5 100 126 3583084 .. 3583137 - -20.5   -2.5294   TAGGCCTGATAAGAC GCGACCAGCGCCGCATCAGGCATC ATGCTCA GATGCCTGATGCGGCG-TAAACGC CTTATCCGGCCTACA
      hemG   5  58 456 3601061 .. 3601072 -  -4.4  -3.73224   CCACTCGTCAGCAAA                GAAG CAAG CTTC                 TTCCTGTTACCGTTC
       fre  16  81 196 3609239 .. 3609257 -   -11   -3.4252   TTGTAGGCACGATAA             GACGCGAC AGC GTCGCATC             AGGCATCATGCACCA
       fre  16  81  98 3609337 .. 3609355 -   -11   -3.4252   TTGTAGGCACGATAA             GACGCGAC AGC GTCGCATC             GGGCATGGTTTGCCA
      corA   5 100  12 3634269 .. 3634293 - -15.1  -3.38991   AGCCTTTGAATAACA          GGTGGCTTAGC CAG ACTAAGCCACC          GCTCTCGTTTTTTAC
      aslB   9  71 175 3652268 .. 3652313 -  -7.7  -3.74077   CGCTACAGACCGAAA TGCACGCGTATATGGAGATCCT GAA AAAATATCCAC-CACGCGCGCA GATTAAATCTGACTA
       rep   4  75  64 3673893 .. 3673919 -  -8.8  -3.73224   TTATTGCTCAGGAAA        GCCAGTGG-CA GAGCTA TGTCCACTGGC         CGCTGGAAGTGCATT
      ilvC   5 100  60 3677156 .. 3677176 - -15.5  -3.42147   CGCAACTAATAGCAA            GGCCTTCTC CAG GAGAAGGCC            TTGAGTGTTTTCTCC
      rbsR   1  39 115 3697336 .. 3697347 -  -2.2  -2.57757   AAGGAATGGAAGGCA                CAAC GACT GTCG                 AACAATTCCACTATA
      asnA   2  47 232 3708290 .. 3708302 -  -4.1  -3.09516   CGCGCCATTATGGAA                CGCTT GCA AAGCA                GGGAATGGTTTGATG
      cbrC   4  76  21 3738024 .. 3738051 -  -7.7   -4.2204   AAGCTTAAGAAATAA        GGCCGGATGTGT GAATT ACGC-TCCGGCC        TGTTCTCATTATTTA
      yidX   3  76   1 3764276 .. 3764320 -   -10  -3.34013   TATGTGCTGAATTAA TCTGTGGGCGGGCAAACAGCA TAAA CGC-GTTTGCCCGCTTACTGA TTATTGGTTTACTGC
      cbrA   1  65 329 3769631 .. 3769645 -  -5.6  -4.07568   GCTTTGCGCGTAAAA               CGCCGA TTA TCTGCG               GCTTGCTGATCTCCA
      yidP   1  45  89 3775697 .. 3775711 -  -3.4   -3.0701   ATAATCTTCATCCAA               CCAGCG GTG CGGCGG               CGCTCTCTTACGCCA
      yidL   3  59  56 3779160 .. 3779183 -  -3.8  -4.08216   TTACGTTGTCGAAAA          CGG-TACCGAG CGC CTCGGTCGCCA          AAGCTATTCTGGATG
      yidI   8  83  48 3783493 .. 3783503 -  -5.4  -5.31275   GTGGAGGAGAAAAAA                 CAGA AGT TCTG                 ACGATAATGCCCGCT
      emrD   9  77 -48 3785314 .. 3785357 - -10.3  -3.53444   TGACGTGCGCTTAAA CGGGCTGCCCCTGATGCGACA TCCG CGTCGC--CAGCGGCAGCCAG CACAGCACGATCAAC
       ade   2  50 272 3794395 .. 3794413 -    -3  -3.64812   TTGTACCTAAAAAAG             CGATTGGC GCT GCCGATGG             TATTAAAGGCACCTT
      yicS   2  61  33 3799861 .. 3799874 -  -2.3  -4.45765   GTGAAAATGAAGAAA               TCCTG ATAT CAGGT                AAAGAAGCGTTGGTC
      yicH   5  89  11 3808210 .. 3808238 - -14.5  -3.08312   AATCTATTGATGGAA        TGCCGGGTACGTC TGA GTCGTACCCGGCG        AGATTGATGTTTACC
      coaD   5  57   3 3830077 .. 3830108 -  -7.2  -2.62043   GCCAGAAGTAATTCA      TGCGCGCCGGATGG CATA CCATCCGGCATAAA       CGCTACGCTAACTTC
      rfaL   4  89  17 3842170 .. 3842191 - -11.7   -3.5947   AAGTTGTATAGATAA           GAAGTGAGT TTTA ACTCACTTC            TTAAACTTGTTTATT
      yibQ   7  57 364 3850976 .. 3850991 -  -3.4  -4.11235   CAATCATTATATAAA              TATTAT CTGC ATAATA               CGTCAGTGAGTCGGT
      yibK   4  54  66 3858644 .. 3858661 -  -5.6  -3.18681   TTTCAACGGTATTAA             CCATAC ATTTGA GTATGG              GGATGGGATCTAATG
      yibG   3  57 207 3871553 .. 3871570 -  -4.1  -3.97308   CTGAAACACACGAAA             GCATACC TAAA GTTATGC              TGTATAAACAGGTGG
      yiaU   0 NONE
      avtA   4  73 118 3899309 .. 3899339 -  -9.1  -3.53444   GCAGCCTGTTTGAAA      CGTTTTCCGGCGTT TCTC AACGCCGGAACA-G       TGCGCTTTGTTTATG
      yiaH   3  81   7 3913501 .. 3913526 - -11.9  -3.11619   GAATAACTCACGTAA         GCCCGGTCA GTCCAATG TGACCGGGC          TTTTACTTAACTCAC
      insK   6  93 243 3918106 .. 3918123 - -12.7  -3.44848   CGCCGTTATTAAATA             GCCTGCC ATCT GGCAGGC              TTTTTTTATCGCTAA
      yhjV   3  80   2 3938561 .. 3938579 -  -7.3   -4.4715   CGTTAACTCACAAAA             CCGGGGC CATGC GCTCCGG             TTTACTCAATCAGCT
      kdgK   3  59  60 3959972 .. 3960007 -  -6.9  -3.26471   CCACCTGCACAGTAA    TGCCTGATGGTGATG AGTTAG CACAACCATCAGGTA     TTTATGGATGAGCTG
      yhjE   6 100 151 3964132 .. 3964156 - -17.3  -3.45434   AAGAAGTGATGATAA          TTGCCGGATGT CTG ACATCCGGCAA          TTAAACAGATTTAGA
      mdtF   5 100  12 3976843 .. 3976876 - -14.8  -3.78953   ATGGTTAGCAGGAAA     GAGTAAGGCTGAAC CTTCAT GTTCAACCTTACTC      TCATTTACACGTTAC
      yhiF   1  59 -43 3985215 .. 3985245 -  -5.5  -3.57918   ATTCACACCAGATAA       TCAATATGCTGAT GGCGT ACCAGCTCATTGA       TCCGCTTAAGATTGA
      yhiP   5 100  17 3998044 .. 3998067 - -16.8  -4.67641   AGTGTAAAACTAAAA          CAGGGTAGCG ATAA CGCTACCCTG           CTTTCTGCAAGAATA
      yhhI   2  80 117 4014743 .. 4014784 - -10.3  -3.81755   ATGGCGTAAATACAA TTGC-CCGATGCGTAAGC TTATAGG GACTACGCATCGGTGCAA TTTATTGAATTTTAG
      yhhK   4  70 161 4041869 .. 4041887 - -10.3   -2.5785   GAAGTAATCATTAAT             CGGCAAC TTTGG GTTGCCG             CCAAATTGCTAATAT
      yhhA   6 100  48 4052953 .. 4052984 - -16.6  -4.17556   TATACCGTCAATAAA      CCCCAGCGC-GCAGC AGA GTTGCTGCGCTGGGG      TGTGGATTGCATCTG
      yhgN   2  51  85 4064636 .. 4064666 -  -3.1  -3.69323   GGACCATGATGGAAA       CCATCCTCGGCAC TGTCG GTGCCATCGTTGG       GATGATTGCGTTCCA
      glpD   0 NONE
      rtcR   3  48 164 4080374 .. 4080386 -  -4.1  -3.23216   TTCGATTACCACGAA                GTTCG CAC CAAAC                GCGCCATTATTGAGA
      malT   5  53 299 4084300 .. 4084327 -  -3.5  -3.78026   TCGAAAGTGAAAATA        TCACCGAACG CTTTTTTGT CG-TCGGTGA        AAAGCGCGTCAGTGC
      gntT   7  72 210 4092319 .. 4092331 -  -3.3  -4.93296   TTACCAGTATAAAAA                CTGGC GAC GCAAG                CTTTCCGCAACGCTT
       pck   4 100  49 4105906 .. 4105927 -   -13  -4.46835   AGAAGGGTAAATAAA           CGGGAGGC GAAGGT GCCTCCCG            TTTTGCTTTCTATAA
      frlR   6 100  18 4135583 .. 4135615 - -21.4  -3.38281   GGATGTAAAATTCAA      CGCGCCAGCATCGC CGGAT GCGATGCTGGCGCA      TCTTATCCGGCCTAC
      yhfK   2  52  35 4151464 .. 4151488 -  -4.2  -3.45571   GGGCGTAAATACGAA          GCATCAGGCA AAAGA TGTCGGATGC          GGCGTGAATGCCTTA
      slyX   6 100  13 4162531 .. 4162545 - -12.8  -5.35222   AAAAGTGACAAAAAA               GCGGGG AAT CCCCGC               TTTTTTTACGCCTCA
      gspO   5  59  48 4174121 .. 4174148 -    -7  -3.25102   ATCTGATTCAGAAGA        TGGGCCTGCAAA ATTA TCTGCAAGCACA         GATCCGCGAAGAAGG
      mscL   1  45 159 4201805 .. 4201823 -  -3.2  -3.06686   AGGGCAGATAAAGGA             TAATGC GATAGAA GCATTA             CTACATGATCCCTTA
      yrdA   5  55 387 4210229 .. 4210239 -  -3.2  -3.96327   ATGTTCTATCAGAAA                 GGAA AAA CTCC                 TTTTCTGGCATGGTG
      arpA   3  46 243 4223633 .. 4223648 -  -4.7  -2.63112   AAATTTGCTACATGA              CGGAA GTGAAT TTCCG               CGACATCCCGCCGCC
      pepE   5  85   7 4233016 .. 4233036 - -11.2  -3.45742   GCACTATGAACAAGA            TGCCGGAT CATGC ATCCGGCA            ATTCACTTAAAAACG
      xylE   4 100   8 4244329 .. 4244361 - -11.4  -4.73388   AAGCGGGAGTAAAAA     GT-CAGCACGCCG AAATGGCG CGGCGTGCTGGAC      AGGAAGATTACAGCG
      plsB   4 100 125 4257491 .. 4257508 - -11.3   -5.1101   TGATGATGTAAAAAA             GCCGGAT GATC ATCCGGC              TTTCTTCTGGGTTGC
       zur   2  73 275 4262784 .. 4262803 -  -4.3  -4.77567   ACGTTCAGAAGAAAA            GTGAACG TACTCT CATTCAC             AACCTAACGATGAGG
       qor   9 100   9 4266809 .. 4266829 - -12.6  -5.00267   AACTATAAAAAGAAA            GGGCTTCC CAGGT GGAAGCCC            TATTTCTTTTATGGA
      uvrA   7 100   8 4274613 .. 4274631 - -12.4  -4.55128   ACTCTGAAAGGAAAA             GGCCGCTC AGA AAGCGGCC             TTAACGATTACAGCA
      yjcF   9  93  76 4285239 .. 4285297 - -15.5  -2.76456   AAAGCGACGTAACCA GGCCCGAGGTAATCTGAAAAAGGTGCAA TCTT TTGCACCTTTAACAGGTTAGCTCGGG-C TAACATTCATGATTC
      yjcO  13  95 375 4299511 .. 4299540 - -12.9  -3.30124   TTGTAGGTCGGATAA       GGCGTTTATGCCG CATC CGACATCAACGCC        TGATGCGACGCTTAA
      yjcO  13  95 149 4299737 .. 4299766 - -12.9  -3.30124   TTGTAGGTCGGATAA       GGCGTTTATGCCG CATC CGACATCAACGCC        TGATGCGACGCTTAA
      phnP   8  61  67 4318929 .. 4318955 -  -2.2  -4.45083   GGGAGAGGGAGAAAA         CGAGCGCAATAT TCA ATATCGAGCACA         ATCGGTCCCCTCGCC
      basS   4  81 135 4336694 .. 4336724 - -12.6  -2.66593   ATAAGCTGAAACGGA       TGGCCTGATGTGAC GCT GTCTTATCAGGCCA       ATTGAACTCTTAAGG
      yjdF   4  76  88 4349491 .. 4349519 -  -6.1  -4.45151   AATAGCTAACGAAAA        TGGCCTGAT GCGATATGTTT ATCAGGCCA        CGTCTTAATGTAATG
      lysU   3 100  17 4357838 .. 4357861 - -15.4  -3.27298   TTGCGGAACGATGAA          CGAAGCAGTC GCCT GACTGCTTCG           TTCATTAAAGTGAAA
      yjeJ   5  69  62 4377939 .. 4377983 -  -8.6  -3.31322   TTGAATGCTTGAGAA TTTGT-AGGCCGGATAAGGCG TTTA CGCCGCATCCGGCATGACCAA CGATCACGTTATCAG
       blc   3  86 459 4381387 .. 4381410 -   -11  -3.90559   AGCAATAAGCAATAA          CGGTACGACA GCTG TGTCGTGCCG           TTTGTTTTTTCTGCG
      yjeP   4  79  89 4390612 .. 4390638 -    -3  -5.40072   TTGTGGCGAAAAAAA        CGCGGCTGG TTTATGTACG CCA-CCGCG         CTGGCTATTTTCGGC
      yjfN   2  63  35 4420651 .. 4420662 -  -7.2  -3.30124   TTGTAGGCCGGACAA                GGCG CTCG CGCC                 GCATCCGGCATTGTT
      yjfY   6 100  41 4429138 .. 4429155 - -12.7  -5.75342   GTTTTTCAAAAAAAA             GCCCCCT GCGA AGGGGGC              AAAGCAAACTATGGC
      yjfZ   8 100  27 4431263 .. 4431281 -   -16  -4.72333   AACGAGACGTAAAAA             CGCCGACC ATT GGTCGGCG             TTTTGCTTTCTATTT
      ytfE   5  59 463 4435528 .. 4435538 -  -6.8  -3.14132   GGTCTGGCGCAGGAA                 GGTG TGG CACC                 GAAAGCGTTCGCTAA
      ytfJ   4  59  32 4443326 .. 4443356 -    -7  -3.16743   AACTCAGAGACTTAA       TTCCCCTATC CCATAGATAAC GATAGGGGAA       AATTATTTTTGCAGA
      yzfA   5  77   5 4452637 .. 4452651 - -11.4  -2.52834   CACTGGATGACCAAT               GCCCAG TTA CTGGGC               GATTTCAGTATCGAT
       ppa   6  64 346 4453444 .. 4453456 -  -7.7  -3.15579   GCAAGCGGCCATGAA                CAGCA AGG TGCTG                GTCGACCTGCGCTTG
       fbp   3 100   8 4459262 .. 4459283 - -15.9   -5.1356   GCGCAGCAATAAAAA           CGCCTCTCC GTGT GGAGAGGCG            CAGGAGATTACGCGT
      argI   5  53  16 4481939 .. 4481971 -  -6.3  -2.50387   CTGCATAAAATAATG      TGATGCCGGGA TGGTTTGTATT TCCCGGCATCT      TTATAGCGATAGCAA
      yjgR   5 100 124 4493094 .. 4493117 -   -14  -3.46482   AACCGAATGAACGAA          TAAAGGGAGC GAAA GCTCCCTTTA           TTATTGTTAGCAAAG
      insG   3  51 188 4506578 .. 4506595 -  -5.5  -2.96598   CAATTAAGGGACATA             GCCAGAT ACGC AACTGGC              TGATGCAAGCAGTCT
      insI   2  68 290 4511838 .. 4511856 -  -8.9  -3.05844   TTGGCCACCTGAACA             GAGGTGA TATGC TCACCTC             AGAACAACACAGGTG
      gntP   6  67 144 4554476 .. 4554489 -  -8.1  -3.50393   TTGTAGGCCAGATAA               GACGC GTCA GCGTC                GCATCTGGCATAAAC
      yjiC   4  75 103 4560043 .. 4560067 -  -8.6   -3.8512   GACTTATTATAATAA          GCGCAAGG GTAAACGTT CCTTGCGC          TTTCTTAAATTAAGA
      mcrC   1  42 230 4581349 .. 4581362 -  -2.4  -3.07816   TGGTCAGGTATTGAA               GATC CGCTTC GATC                AGGGGATGGGCTACT
      fhuF   2  63 249 4609288 .. 4609306 -  -5.9  -3.98282   GGTACATTAACCAAA             GCCGGAC GTTAA GCCCGAC             GGAGAGAGAAATATT
      yjjI   6  82  26 4620148 .. 4620169 - -10.1  -3.90316   AGCCCTGCAAAAACA           GAGCCAGAC GACT GCCTGGCCC            GTCAACGCAGGAGAA
      lplA   4  85  35 4627728 .. 4627746 - -10.3  -4.16284   ACATTGCGCAAGAAA             TGCCGGA AAAAA TCCGGCA             AATCGAAGAGAAAGT
      lplA   4  85   0 4627760 .. 4627781 - -10.1  -4.25401   CAAATCGAAGAGAAA           GTTGCCCGC ATGG GCGGGTAAC            TACCTTACAGCCCCC
      yjjK   7  73 184 4633330 .. 4633351 -  -2.9  -5.03145   CAAGGTTTGAAAAAA           CCTGCACGGG TGA CCCGC-CACG           AAATTGAGGATGCTA
      yjjX  15  67  12 4637888 .. 4637901 -  -8.1   -3.4252   TGGTAGGCATGATAA               GACGC GGCA GCGTC                GCATCAGGCGCTTAA
      arcA   7 100  26 4644227 .. 4644244 - -12.7  -5.61881   GTTGAAAAATAAAAA             CGGCGCT AAAA AGCGCCG              TTTTTTTTGACGGTG
      yjjJ   4  81 -20 4627760 .. 4627781 + -12.3  -2.52464   CAAATCGAAGAGAAA           GTTGCCCGC ATGG GCGGGTAAC            TACCTTACAGCCCCC
      yjjN   4 100  28 4601720 .. 4601746 +  -5.8  -6.32017   ATTAAAGTTGCCATG         CAGCGTCCGG GGAAGTG TTGGGCGCTG         TTTTTTTTGTTTCTT
       tsr   2  50 110 4598102 .. 4598123 +  -5.8  -2.77899   TACGCCAGTGCCCCC           GCTGCGGT GACGCA ACCGCAGA            TGATTAGTGCCAGAC
       tsr   2  50 340 4598332 .. 4598342 +  -3.2  -3.45768   AATCAGCAGAACCGC                 CGTC ATG GATG                 TTGTCGCTTGTGGTA
       mrr   7  57 255 4592798 .. 4592808 +  -2.4  -4.18018   GTTTATCCGCCGACT                 CCAG CAG CAGG                 TTTTCCATCACGCGG
      yjiT   6  52 180 4578791 .. 4578811 +  -5.4  -3.08197   CACGGTACACCGCTC            GACAAAGG CTGGC CCTTTGGC            TATGTGTATGTGAAC
      yjiT   6  52 451 4579062 .. 4579074 +  -4.7  -3.32844   TTGCCGCAGGAGAGA                CCAGC GAG GCAGG                TTATACCCTACAACG
      kptA   3  54  95 4566259 .. 4566278 +  -5.6  -3.16676   GCCGCGCCGCAGAGA            GTGGCGCT GGCA AGCGCCGA             TGTTCCATTGCTGAG
      yjiD   2  47  88 4562153 .. 4562175 +  -4.1  -3.05384   ATGCATAGGCCTGAA           TCGGGATCA CCAGT TCGTCCCGA           TTCAGTACAACGAGC
      yjhR   5  71 427 4541138 .. 4541148 +  -4.6  -4.63542   AATAACAACGGTTTA                 TGCG GTG CGCG                 TTTTTCACCCTTGTG
      insA   5  65  84 4523566 .. 4523577 +  -5.8  -4.13014   GGTGCTAAATCACGT                CAGC GCTG GCTG                 TTTTACGCGTATGAC
      yjhV   5  87 191 4515004 .. 4515026 +  -6.2  -5.21709   ACCAGCTCCGTGAAT           GTCCGCTCTG GCA CAGAGCGAAA           TTTTTTGATCTCCCC
      yjgQ   4 100  14 4493094 .. 4493117 +   -14   -3.9461   AACCGAATGAACGAA          TAAAGGGAGC GAAA GCTCCCTTTA           TTATTGTTAGCAAAG
      yjgN   7 100  12 4485618 .. 4485637 +   -15  -3.72073   GTAAGAGATAAAAAA            GGCCGGAG CATG CTCCGGCC             TTCGTTTTCATCACT
      mgtA   7  83 174 4475175 .. 4475194 + -10.7  -3.65827   TGTCATCAGACTTAA            TCCGGGC ATGATA GCCCGGA             TTTCCATCAAGATTA
      pmbA   0 NONE
      ytfK   8 100  42 4444515 .. 4444535 + -16.9  -3.50335   TATGCAGTAATAAGA            CGGCTCCTG ATT CAGGAGCCG            TTGATGTTTCTGGGG
      cycA   8 100  13 4435969 .. 4435993 + -16.5  -4.19817   TAACCGCATTATCAT          GCTGGATGGCG CAA TGCCATCCAGC          TTTTAGATCACTCAC
      yjfP   7  60 -35 4422346 .. 4422376 +  -6.2  -3.53012   ACGCCTGAGGCGTTA      GATGCTGCCGTGA CATTTT TC-CGCCAGCATC       TTTAAACACGCAGAA
      aidB   6  72 361 4420941 .. 4420983 +  -3.5  -4.98531   GGATAAGTCACTAAT TGCAGC-GAGGGTGAGGCAA GTAA TTGTTTCATCGTCAGCTCCA TTTTTCGTTTCCCCA
      yjeO   3  50  59 4390757 .. 4390770 +  -3.7  -3.36175   CTGACGACCTTTGCC               CGCAG ACGT CAGCG                TTCTCCCCGTTTGTT
      yjeO   3  50 354 4391052 .. 4391065 +  -5.9  -2.78384   TCTTCGCTATTGGCA               TCGGC AGGG GCCGG                TATCGTCAACACCAC
      sugE   5  48 243 4382115 .. 4382132 +  -4.1  -3.14468   GCGAGTTGGTGCGCC             GGTAAAG TACG CTTTCCC              TTCACTCTGCTGCCA
      sugE   5  48 281 4382153 .. 4382163 +  -3.2  -3.42197   TCTGCTGCCACATTC                 CTCT GTC AGGG                 TTATAGCCTTTATTA
      yjeI   4  65 377 4378219 .. 4378230 +  -5.8  -4.02911   GAAATCAAGCATTCG                GCGA GTGA TCGC                 TTCTATTTCTTTACC
      yjdO   6 100  79 4357838 .. 4357861 + -15.4  -3.35813   TTGCGGAACGATGAA          CGAAGCAGTC GCCT GACTGCTTCG           TTCATTAAAGTGAAA
      melB   2  42  22 4349490 .. 4349520 +  -3.3  -2.52519   CAATAGCTAACGAAA       ATGGCCTGATG CGATATGTT TATCAGGCCAC       GTCTTAATGTAATGC
      proP   6  73 152 4336834 .. 4336853 +    -5  -4.65722   TAACTACCGTGTTCA            GCGTGCTGG TGG TCAGCA-GC            TTTCTTTATATCTGG
      yjdP   2  60 433 4319308 .. 4319320 +  -6.2  -3.53811   GACAGCCACGCCACC                CGGC TGTGT GCCG                TTTCCAGCAGATAAC
      insH   3  55 382 4311793 .. 4311803 +  -2.4  -4.07885   TGCTGGTGGCAATGG                 CCCG TGC CGCG                 TTTTCAAGCAGACTC
      gltP  13  70   8 4299392 .. 4299415 +  -9.6  -2.91912   ATCAATAATTGAAGA          TTGCCGGG GATATCCA CCCGGCAA           TGTGTGAATGCCTGA
      yjcE  10  77  41 4285260 .. 4285277 +  -9.9   -3.5774   AGGTAATCTGAAAAA             GGTGCAA TCTT TTGCACC              TTTAACAGGTTAGCT
      yjbA   4  61  47 4244372 .. 4244382 +  -2.4  -4.58419   TGGACAGGAAGATTA                 CAGC GTA GCAG                 TTTGTTGTGTTTTCT
      yjbC   2  47 144 4234960 .. 4234971 +  -2.2  -3.44848   TGGATTAGCGCCTGC                CG-CG CGT CGACG                TATTTGCTGACCAGC
      aceK   3  68 244 4224166 .. 4224178 +  -6.3  -4.04318   GATAAACCGTCTCTA                CAACA TTT TGTTG                TTTATGCTGTATCGC
      yhdL   6 100 -63 4201922 .. 4201962 + -14.2  -3.60151   TCGGGGGAACTGGGA  GGCCAGTGGCAAGAAAGT AAATC ACTTTTTTACCACTGGTC  TTCTGCTTTCAGGCG
       bfr   1  93   7 4174174 .. 4174195 + -13.7  -3.14931   GAAGGTTGAGCCGTG           TCGGGAGGG AGAA CCCTCCCGG            TTAATAAGAGATCCA
      yhfA   5  64   6 4155008 .. 4155031 +    -6  -3.79687   TGCCGCGTGACTTAA          CTATCCCGTT GTGA AGCCGGATAG           TATTTTATCCGGCGT
      argD   8  66 410 4151866 .. 4151882 +  -6.5  -3.88498   TCAACAATAAACTGG              CTGTGCG TTA CCCACAG              TTTCATATCTGCCAG
      yhfS   7 100 103 4135584 .. 4135614 + -22.7   -2.5294   GATGTAAAATTCAAC       GCGCCAGCATCGC CGGAT GCGATGCTGGCGC       ATCTTATCCGGCCTA
      yhgE   6  60  25 4109726 .. 4109760 +  -7.9  -2.79023   TCAGGTGTATTAGTC    GTAAAATCCGGCAGAG CCCT CTCTGCCGGACA-TAC     TCATTAATGAACTTG
      bioH   3  58 378 4096720 .. 4096750 +  -4.6  -3.78775   TGTTTTTGAATTAAC       TCCAGCAGCGCC ATACGTC GGTGCTGCATGA       TTTCATCATCAGGCA
      malQ   4  52 430 4092860 .. 4092884 +  -4.3   -3.3353   AGCAGCGGAGAAATG          TTGGTTTCGTG CAT CATGGAAGCAA          TGTATTTGTCCACGC
       ggt   5 100   9 4055343 .. 4055364 + -14.5  -3.79419   GTACTAAGGTTAGCG           GCCCTCTTC GTGG GAAGAGGGC            TATTTTGTCAGGGCA
      yhhM   5  55  47 4035211 .. 4035249 +  -6.8  -2.62263   AGGCCAGCAGTTCAA  ACA-CGCCGAAAAGGAA AATCCG TACCTTTTCGGCGGTGG   TCATCTGCGGGCCAT
      yhhP  11  75  70 4031734 .. 4031759 +  -8.3  -3.83724   AGAGGGGCGAGGGGA         CCGATCGCG CTCAATGT TGCGATCGG          TTTGCCTTATCTCCT
      yhhS  11  66 222 4030121 .. 4030135 +  -9.2  -2.58539   TGGTTACCACTTGCA               GCTGCG GAT CGCGGC               TACGTTGCTGATCTT
      yhhJ   6  86   7 4014743 .. 4014784 +  -9.5  -4.32607   ATGGCGTAAATACAA TTGC-CCGATGCGTAAGCTT ATA GGGACTACGCATCGGTGCAA TTTATTGAATTTTAG
      yhiQ   5 100   9 3998044 .. 3998067 + -16.8  -2.91593   AGTGTAAAACTAAAA          CAGGGTAGCG ATAA CGCTACCCTG           CTTTCTGCAAGAATA
      insH   4  72 220 3988453 .. 3988467 +   -10  -2.92026   GGTTAGAACGAACCC               GGACAG GTT CTGTCC               TGTCATATTGAAATC
      yhiD   4  54 200 3985360 .. 3985370 +  -5.4  -3.23853   GATTCGCAATGCAGC                 TCAG AAC CTGA                 TGTTGCTTGCGCGAA
      gadW   7  82 318 3976843 .. 3976876 + -12.6  -2.92667   ATGGTTAGCAGGAAA     GAGTAAGGCTGAAC CTTCAT GTTCAACCTTACTC      TCATTTACACGTTAC
      yhjG   8  84 145 3964270 .. 3964294 +  -8.5  -4.32048   TGTATGGAAATTCAG          GCCTGATAAGC GTA GCGCATCAGGC          TTTTCACTCTTATTA
      ldrD   6 100  51 3940486 .. 3940511 +   -14  -5.00339   TTTGCGCCCGGACCA         GGCCGCAGGG GGGAAA CTCTGCGGCC          TTTTTCGTTCTTACT
      bisC   1  41 270 3926624 .. 3926668 +    -2  -2.85657   ACCCAGTTTTGCGCG TTGGCAAGATAGGCATCCCGC ACCA GCGGAATG-CAGTCACGCCAG TAATTCGCTTTTATA
      yiaF   8  68  10 3922091 .. 3922109 +  -7.4  -3.83205   CAATAAAGAGTAAAA             GCCCGA GCGATTA TCGGGC             TTTACTCTACGCAGT
      hokA   9 100   9 3919976 .. 3919995 + -13.6   -3.3482   AGAGTAAGAGTCTTC            GGCGGGAA ATTA TTCCCGCC             TTACTTACGGCGTTG
      glyS  10 100  19 3918106 .. 3918123 + -12.7  -5.64274   CGCCGTTATTAAATA             GCCTGCC ATCT GGCAGGC              TTTTTTTATCGCTAA
      glyS  10 100 297 3918384 .. 3918416 + -13.6  -4.55128   AACACGAGGCATATA      GGTCTGATTCCGAT ATTCA ATTGGAGTCAGACC      TTTTAATTTCAGGCT
       bax   5 100  15 3904077 .. 3904106 + -19.5  -5.07011   ATTGCATTTCCTTGA       GCCTTATCCGACT TGTC AGTCGGATAAGGC        TTTTTACTTTGTCTC
      yiaI  11  73 312 3899618 .. 3899630 +  -9.1  -3.54741   GCCCCGGCACCATCA                GCACG CCG CGTGC                TTTCAGGCGCTGATA
      yiaT   3  62 309 3889596 .. 3889633 +  -7.6  -3.15861   CAAGGAACATATCAA   TTCGTAGTGCCGGGGC GATGAA GCCCCGGCGTGAGGGA    TTACTGCCCGTAATA
      yibH   5  48  20 3870192 .. 3870204 +  -3.3  -3.30619   GAGGGGGGAGATTAT                GGAAC TTT GCTCC                TTGTAAGGACTAATT
      yibT   4  74  -3 3864241 .. 3864259 +  -8.2  -4.10855   GCAGGTAGAGGGGCA             GTAAGCAG ACG TTGCTTAC             TTTTGAAAGGCTTTT
      cysE   3  56 382 3859056 .. 3859075 +  -5.6  -3.40403   ACTCGTGATAGTCCA            GC-CCCGCG CGG CGCAGGCGC            TTATCGTCCCAGGCA
      yibD  12  82 174 3851542 .. 3851562 +  -8.2  -4.59109   CCACGGAACGGATTA            CGCGGTGC ATCAG GCACAGCG            TTTTTCGGCGGTGTA
      rfaK   4  77 -11 3842165 .. 3842197 +  -7.2  -4.34486   AGATTAAGTTGTATA     G-ATAAGAAGTGAGT TTTA ACTCACTTCTTAAAC      TTGTTTATTCTTAAT
      mutM   5  57  52 3830124 .. 3830143 +  -7.2  -2.57132   CGCTACGCTAACTTC            G-CCATCAG CGC CTGATGGAC            ATTCTCCGGCAGGAA
      pyrE   9 100   8 3825296 .. 3825319 + -16.8  -2.77523   GCGTTTAAAGAAACT          CGCCGGATGA AAAG TCATCCGGCG           TCATATTACTGCAAC
      ligB   2  56 -14 3820913 .. 3820923 +  -5.4  -3.33361   GCCCAGCAGATCACA                 GGTT TTG AACC                 TTAGTGTCCTTCGTG
      gltS   5  87 433 3813388 .. 3813407 +   -10  -4.36914   TTGCAGGCGAATTTG            CGCCGTTT TAGA AAGCGGCG             TTTTGTAGAGCAGCA
      yicI   7  68  12 3808208 .. 3808240 +  -9.7  -2.67021   GTAATCTATTGATGG      AATGCCGGGTACGTC TGA GTCGTACCCGGCGAG      ATTGATGTTTACCGC
      nlpA   4  54 189 3801429 .. 3801440 +  -4.4  -3.48438   TCAAAATGCTGGCTT                TTGG ACCG CCAA                 TTAATTGTGCTCCTT
      insH   3  42 280 3751919 .. 3751937 +  -2.4  -3.06009   AATCAAGGGCGGTGA             TCGACAAT TTT GTTGTCAA             TATTGAACCATTTTG
      insH   1  40  36 3747995 .. 3748006 +  -2.2   -2.7186   AATGGCGAAGAAACG                GTCT AAAT AGGC                 TGATTCAAGGCATTT
      yieG   5 100  21 3741430 .. 3741454 + -12.2  -5.65927   ATAGCGCGTTAAAAA         CCCGCCATGCA TGAT TGC-TGGCGGG          TTTTTTATTTAGATC
      yieK   2  80  14 3738024 .. 3738051 + -10.6  -3.39438   AAGCTTAAGAAATAA        GGCCGGATGTGTG AAT TACGC-TCCGGCC        TGTTCTCATTATTTA
      hsrA   1  46  16 3697512 .. 3697525 +  -4.5  -2.60079   GTTGTAATCGTTGTT               GCTGA AGGG TCGGC                TGGGTTATCCGATGG
      ilvY   5  90  18 3679772 .. 3679797 + -12.7  -3.39216   TTGTCGCGCGGGTAG         GCCTGATAAGCG AAG CGCT-ATCAGGC         ATTTTTCCCTAACCC
      aslA   3  61  38 3652367 .. 3652380 +  -6.7  -3.30124   GCCTTTGCCGGATGC               GATGC TGAC GCATC                TTATCCAGCCTACAG
      yigE   2  56 366 3636755 .. 3636770 +    -6  -3.02263   CGGGCGGCTTACCGT              GGCGCG CAGG CGCACC               TCTTCCACACACTCT
      rhtB   3  95   9 3628251 .. 3628280 + -14.3  -3.25823   TGCGTGAAAAATAAT       GTCGGATGCGGCG TAAA CGCCTTATCCGAC        TTACTCTGAAGACGC
      metR   6  60 180 3624998 .. 3625016 +  -2.3  -4.41241   ACCAGAATGCCCCAT             TGCAGCG TGGTT TGCGGCA             TTTTCTGCGCATTTC
      rfaH   1  46  46 3612394 .. 3612407 +  -4.5  -2.52623   GCATCCGTGGTGGCA               GCCAGC CAT GC-GGC               ATCTTCTCCACGCCA
      fadA  10 100 350 3609422 .. 3609440 +  -9.5  -5.76633   TTAGTTGCCGTTCTT             CCCGCCT GTCAG GGGCGGG             TTTTTTTATATCTCA
      mobB  11 100  10 3595785 .. 3595818 +  -7.3  -5.60993   GGATAAGCAAGAGTA     GGCTGGATAAGACGC GCCA GCGTCGCATCCGGCA      TTTTTTTCTGCGCCA
      mobB  11 100  68 3595843 .. 3595862 + -13.6  -3.58914   GCGCCAATGCAAAAA            GGCCATCC GTCA GGATGGCC             TTCTGCTTAATTTGA
      mobB  11 100 229 3596004 .. 3596035 + -17.4   -4.9448   AAACAACAGATAAAA      CGAAAGGCCCAGTC TTCC GACTGAGCCTTTCG       TTTTATTTGATGCCT
      yihG   6 100   3 3591014 .. 3591047 +   -14  -3.73042   TCAGAATAAGTAAGT     TTTACTCGCCTCTG AATGAG CAGAGGCGAGTGAG      TATTTTAATGAACAA
      glnG  10 100 272 3583084 .. 3583137 + -16.1  -2.57931   TAGGCCTGATAAGAC GCGACCAGCGCCGCATCAGGCATC ATGCTCA GATGCCTGATGCGGCG-TAAACGC CTTATCCGGCCTACA
      ompL   3  83  62 3573140 .. 3573164 + -11.5  -3.37612   TGATACGGTTTTCGT          TGGCCGGAT TAAGCAC ATCCGGCCA          TTAATTAAGCTTCAG
      fdhE   9  73 308 3556690 .. 3556701 +    -3  -5.09426   ACGTTGTCAGCAATC                TGAT TGAC ATCA                 TTTTTTCCCATTACC
      frvR   5 100   4 3548578 .. 3548602 + -18.7  -2.72152   CACAAGGGGTGAACT          GTGTCGGATGC GCC GCATCCGACAC          TGCATTTATCATCAA
      rhaT   4  62  13 3537203 .. 3537236 +  -6.7  -3.55444   TAATCTTTCTGCGAA     TTGAGATGACGCC ACTGGCTG GGCGTCATCCCGG      TTTCCCGGGTAAACA
      cpxA   9  76  68 3533147 .. 3533161 +   -10  -3.30124   CAGGATGCCTGATGC               GACGCT GAT AGCGTC               TTATCAGGCCTACAC
      tpiA   6 100  10 3525951 .. 3525973 + -13.5   -3.6187   GCTTAAGTCTGACAG           GTGCCGGAT TTCAT ATCCGGCAC           TTACTTTCCTTAACT
       fpr   9  80 241 3523196 .. 3523218 + -10.8  -3.41024   GCTTGTTATCCGACT           TATTCTTCAA CAA TTGAAGAATA           TCTTCTGTTGCAGGG
      yijF   4  64 462 3500103 .. 3500115 +  -7.7  -3.14848   GACGCCGGAGAGGAT                TGCCA GCA TGGCA                CTTTTCATCGAAGAG
      yijO   5  66 156 3489371 .. 3489383 +  -9.1  -2.82834   ATCAACAGAGCAACA                TCCGC CCG GCGGA                TATCCTCATCCGCTA
      sthA   5  50 372 3477663 .. 3477676 +  -4.5   -3.1552   GTACGCATTCGCGGT               TCGCC CACG GGTGA                TCTTCATAGATAGCC
      trmA   1  71 419 3474930 .. 3474944 +  -4.2  -4.79752   CGTCCTTCACATTTC               CCGGAA TAA TTGCGG               TTTTCTCTTGTTCAC
      coaA   6  89   7 3462612 .. 3462629 +  -8.4  -4.80417   CGCAAATAATTTGCA             GGGGAG CGAATA CTCCCC              TTTCTTATTTTTCTG
      thiH  11 100 384 3446330 .. 3446355 + -14.1  -4.17762   GAGATAATTCTCTGG         CGAAACCCACC TTAA GGTGGGTTTTG          TTATTTTGAGGGCTG
      zraP   4  46 424 3435842 .. 3435883 +  -4.5  -2.62616   AAACATTGATATTGA TGAGCGTGAGGTTATCGC CCTGCCA GCGATACTCTCGCG-TCG TGGTATCGCCACTGC
      purD   2  87  46 3432085 .. 3432112 + -10.4  -4.36914   GTGATCCCTAACTGA        CGGGCGGCTTCG GTTT TGTTGCCGCCCG         TTTTCTCCAGCGCCG
      aaeR   4  61 195 3390499 .. 3390511 +  -7.7  -2.94232   TGGCCCACGCCAACC                GGCAA ACT TTGCC                CTTCTTTACCGCAGA
      yhcN   8 100  28 3385684 .. 3385700 + -15.1  -5.78622   TTGTCCGACGATATT              GCCCCCG GTT CGGGGGC              TTTTTTTTGCGCTAA
      yhcN   8 100 394 3386050 .. 3386068 + -12.4  -4.29176   ATAGCCATGAAAAAA             CCGACGCT TTT GGCGTCGG             TTTTGACTTAACTAT
      dcuD  10 100  14 3376105 .. 3376131 + -15.3  -3.23853   AAGTCATTAAAAAGA         CAAAACAGGCC GCCTG GGCCTGTTTTG         TATTACTTCACAACG
      yhcG   5 100  17 3368826 .. 3368848 +   -15  -3.34517   TTCAGCGGTTTCGAA           TTCTGCAGAC AGT GTCTGCAGAA           TCTTTAAAACGAACT
      yrbL   7  58 300 3349239 .. 3349249 +  -6.8  -3.04398   CCCCAGCGTTAATCC                 GGCT TCC AGCC                 CTTTTCGAACCCAGC
      sfsB   6  59 316 3335358 .. 3335373 +  -5.4  -3.68351   GGCACATGCATAAAG              CGGTTT TCAA AGACCG               TTTCGGTGATAAACC
      dacB  10  65 137 3330388 .. 3330412 +  -8.5  -2.96271   GCAATTCTCTTGTAG          GCCTGATAAGC GTA GCGCATCAGGC          TGATTTGGCGTTTAT
      dacB  10  65 169 3330420 .. 3330443 +  -8.2  -3.36327   CATCAGGCTGATTTG          GCGTTTATCA TCAG TGATTAACGC           TTGTAAATGAACTCA
      argG   3  70  12 3319847 .. 3319867 +  -8.9  -3.25356   GTAATTCGACATCAA            CCCTGCCCT TCA GGGGTGGGG            TTACCTTGCTTATCC
      yhbW   2  55 379 3304689 .. 3304699 +  -2.4  -4.07568   TGGCGGGGCAAAGGT                 CAGC AAT GCCG                 TTTTCAAGCGGCCCA
      yhbQ   3  48 336 3300459 .. 3300470 +  -4.4  -2.87132   ACATAGCCAATGACC                TGAC CTTC GTCA                 TCTGTCGCCACCAGC
      yraP   7  63  24 3296863 .. 3296877 +  -7.1  -3.30124   TGTAATGCCTGATGC               GACGC TTGCC GCGTC               TTATCAGGCCTACAA
      yhaC   3  91 360 3269817 .. 3269830 +  -9.5  -4.65895   CTCCAAAAGTAAAAA               CCCGC CGAA GCGGG                TTTTTACGTAAAACA
      yhaC   3  91 473 3269930 .. 3269943 +  -9.5  -4.65895   CTCCAAAAGCAAAAA               CCCGC CGAA GCGGG                TTTTTACGTAAACCA
      insH   3  47 401 3262583 .. 3262605 +    -4  -3.05384   ACGTAATGAAGCTGC           GTGTCCGGCA ATA TGACGGGCAA           TTCGGTGAACAAAGG
      yhaL   6  63  19 3253882 .. 3253893 +  -7.2  -3.30124   CAGGTTGCCGGATGC                GGCG AAAA CGCC                 TTATCCGGCCTACAA
      sstT   2 100   9 3239853 .. 3239877 + -14.3  -4.44974   TAATTAATTGTTTAA          CCCCTTTCGTC TAC GGCGGAAGGGG          TTTTCTCAACTTTAA
      fadH   7  74   9 3232348 .. 3232382 + -10.6  -2.50816   GATTTAAATCGTTAT     TTGAAGCGCCGGATGC AAC GCATCCGGCACGTCGC     GTTAATCAATAAACA
      rpoD   3 100  56 3213600 .. 3213618 + -11.7  -5.24129   GGCCCTCTGCACAAA             CGCCACC TTTTC GGTGGCG             TTTTTTATCGCCCAC
       cca   9  84  67 3201852 .. 3201883 +   -13  -2.60392   CAACGACAGTTGTAG      GCCTGATAAGACGC GCAA GCGTCGCATCAGGC       GTTGATTGCCGGATG
      yqiK   7 100  19 3193200 .. 3193222 +  -8.4   -5.4251   CTCTTCCAGGAATAA           TCCCTGGC CCAAAAA GCCGGGGA           TTTTTTATATCTGCG
      yqiK   7 100 396 3193577 .. 3193599 +  -8.4   -5.4251   TTTCATTAACACATA           TCCCTGGC CCAAAAA GCCGGGGA           TTTTTTATATCTGCG
      ygiN   8 100  12 3172124 .. 3172148 + -14.3  -3.66578   TTAATCCTGCCTTGT          TTGCCCGGCCA TCC TGACCGGGCAA          TGTTCTTTCCTTTAA
      yqhH  12  93   9 3157549 .. 3157576 + -11.3  -4.15748   AGAATGATAAAAAAA        TCCCCGGTAGC GTGTCA GTTGCCGGGGA         TATTTTTTAACGTCC
      yghA  11  89   6 3149208 .. 3149234 + -14.5  -2.86539   TTTAGGTTAAAAAAA         TGCCCGGTTGT GAAAA GCAACCGGGCA         TCATTGTGAATTCAC
      yghU   8  65  84 3138333 .. 3138346 +  -8.1  -3.30124   CACAATGCCTGATGC               GACGC TGCC GCGTC                TTATCAGGCCTACGA
      yghT   3  80  14 3133493 .. 3133515 +  -9.1  -4.08692   AGTCAAAAATGGAAA           TGCCCGATC GCCAG GACCGGGCA           TTTTCAGGAAGGTTA
      insH   1  40  36 3129886 .. 3129897 +  -2.2   -2.7186   AATGGCGAAGAAACG                GTCT AAAT AGGC                 TGATTCAAGGCATTT
      yqgA   7 100 196 3109112 .. 3109128 + -10.8  -5.10154   ACTAATTCTTAAGAA              CCCGCC CACAA GGCGGG              TTTTTGCTTTTGGAT
      yggW   9  77  62 3097121 .. 3097152 + -11.6  -2.60392   TGGCAGCGGTTGTAG      GTCTGATAAGACGC GCAA GCGTCGCATCAGAC       GTTGATTGCCGGATG
      yggG  10  67 135 3081462 .. 3081493 +  -8.6  -3.16323   CGGGTGCCGAACGTA      GGTCGGATAAGGCG TTCA CGCCGCATCCGACA       TTAATGGCACGTTTT
      ygfH   8  65 180 3065116 .. 3065135 +  -5.6  -4.11216   CACCGTCAGAAAATG            TCCGCGCT CCAC GGCGCTGA             TTTTGGCCATAAAAC
      ygfA   4 100 345 3055790 .. 3055812 + -13.4  -3.66908   GAAGGGATAAAAAAA           CGGGCAAGTC AGT GACCTGCCCG           TTGATTTTCAGAGAA
      bglA   5  59 209 3043966 .. 3043976 +  -8.2  -2.67244   CGCGTCCAGGCTCGC                 CGCC GCT GGCG                 TGCATTTCGGTATAA
      ygfZ  10  73 260 3041209 .. 3041226 +  -9.1  -3.50572   CCGCCGAGCACGAAG             CCGTGCC AGAT GGCATGG              TTGTATGGAATGCGT
      fldB   4  75   7 3039039 .. 3039068 +  -8.5  -3.77188   TACGCCTGATCTCAC       TGACGGCTTAGCG CATA TGCTTTGCCGTCA        TCTTTATCTTTGCGT
       idi   6  69   6 3032275 .. 3032292 +  -8.3  -3.31263   GCTTAAATAAAAAAA             CCCCGAC ATTT GCCGGGG              TTGTGAGCATAACGT
      ygfQ   7 100   6 3027150 .. 3027173 + -13.9  -4.41348   GGCAATCTAATAGAT          TCTCCGCGC CTTTCA GCGCGGAGA           TTTCTTTCAGAGAGG
      yqeA  10 100 187 3011236 .. 3011261 +   -14  -3.32354   TTGTCATCAGTCTCA         GGCCGGGTGG GTAATA CCATCCGGCC          ATTTTCATTTAAGCC
      ygeI   4  75  24 2992536 .. 2992561 +  -9.1   -3.6187   CCAAATAAATCATAA         CGAGATACTTT TATA ATAGTATCTCG          TTCCTTTCATTCAAT
      lysR   4  53 402 2979014 .. 2979027 +  -2.3  -3.94811   GTGCAACGTGACTCA               ATGGC ATCC GCCAC                TTTATGCATCGTATT
       tas   7  86   7 2971300 .. 2971317 + -12.7  -3.20348   GCACCATAAGATTAA             CGCCGGT TAAA ACCGGCG              TTAAATATTAATGAC
      argA   6  95  11 2949240 .. 2949284 + -12.9  -3.37761   GGTAAGCGATGAAAA TCGTCGGATGCGACATGCG TAACACT CGTACGTCGCATCCGGCAA TTACGTTTATTCCCG
      ygdK   8 100  12 2943653 .. 2943684 + -17.4  -3.02639   TTAAGCACAGAACCG      GGTCGGATAAGACG TTCG CGTCTCATCCGACC       TGATTGTTTAACCCT
      fucR   3  67  15 2938770 .. 2938791 +  -8.6  -3.21993   ACGGAAAGGGTAGCA           GGCCGGAG ACGACG CCCCGGCC            TTGCCTGTTATCGCT
       exo   5 100   7 2930473 .. 2930502 + -17.9  -2.59564   GTACGGTAACGGCGA       GCCGGATACGCCG CAAA CGTCGTATCCGGC        ATTATCACATCAGCG
      barA   9  95 197 2916666 .. 2916685 + -10.7  -4.75518   AGCATCAGTCTCAAA            CCGGCTC CAGATA GAGCCGG             TTTTGGTTTTCTGTC
      ygcG  11 100  16 2905255 .. 2905274 + -13.6  -4.66609   CTCAACCATAAAAAA            TGCCAGCC CGGA GGCTGGCA             TTTTTAAATCAGATA
      ygcP   3  63  76 2893503 .. 2893517 +  -7.1  -3.30124   TTCAGCGCCTGATGC               GACGC TTGAC GCGTC               TTATCAGGCCTACAA
       iap   9  86  19 2876293 .. 2876328 +   -14  -2.65264   GTTTGAAAATGGGAG    CTGGGAGTTCTACCGC AGAG GCGGGGGAACTCCAAG     TGATATCCATCATCG
      ygbN   9 100  13 2865134 .. 2865153 + -12.2  -4.77165   TGACCTTAATAAAAA            GGTCCGAT GGGC ATCGGACC             TTTTATTGTGCACAG
      ygbN   9 100  52 2865173 .. 2865196 + -12.4  -3.87075   ATTGTGCACAGAAAA          GGCCAGCCTC GCTT GAGACTGGCC           TTTCTGACAGATGCT
      ascB   7  63  18 2841088 .. 2841099 +  -7.2  -3.30243   AACAGTGCCGGATGC                GGCG TGAA CGCC                 TTATCCGGCCTACAT
      norW   5  88  41 2833742 .. 2833787 +   -12  -3.53811   GATGCGACGCTGGCG CGTCTTATCCGACCTACG GGGACGCATG TGTAGGCCGGATAAGGCG TTTACGCCGCATCCG
      emrB  10 100  11 2812821 .. 2812840 + -12.2   -5.1848   ACTAAGTACAACTAA            GCCAGTTC ATTT GAACTGGC             TTTTTTCAATTAATT
      csiR  11 100  29 2795021 .. 2795041 + -14.1  -3.37188   ATACGCAACACTTGC            CCCGGATAA ATT TTATCCGGG            CTTTTTAGCATCGGT
      ypjF   1  93 334 2776772 .. 2776787 + -10.4  -4.90869   CCTGGTAACATGAAA              GCCCAC AGAT GTGGGC               TTTTTCGTTGATGGT
      yfjT   6  91  26 2770297 .. 2770323 +  -8.6   -5.1471   TTCCCTACCATAACA         ACCCTGATTGCC TCC GGCGGTCGGGGG         TTTCTTTTTTCTCCT
      yfjJ   7  83 440 2760269 .. 2760286 + -11.3  -3.41569   ACTTTGCTGCGTATA             CCACGCT TTAC AGCGTGG              TGTTTAACTACATCC
      smpA   7 100  32 2752634 .. 2752650 + -12.3  -5.46276   AAAGACGTTAAAAAA              GGTGCTC AAT GAGCACC              TTTTTTCTGTCTGTT
      yfiB   9  67  24 2742787 .. 2742808 +  -7.1  -3.62224   CAAACAGATAAAAAA           GGGCCAGCC AATT GGCCAGCCC            TTCTTAACAGGATGT
      pheA   5 100   8 2737569 .. 2737596 + -18.6  -2.67428   CAACCTGATGAAAAG        GTGCCGGATGAT GTGA ATCATCCGGCAC         TGGATTATTACTGGC
      yfiM   2  52 215 2723322 .. 2723336 +  -4.3  -3.32022   GGAACATCTCAGCCT               TCAGT ATTCC ACTGA               TTGATGTATAAAAAC
      yfhL   3  86 145 2698724 .. 2698753 + -12.9  -3.11999   TTTATAGTTATTAAA       GGTGCGTCCGACTG GTT CAC-CGGACGCACC       TTAAGTACGTTTCCT
      yfhD   1  57  14 2696027 .. 2696042 +  -3.2  -4.10552   AATCCGTCGAGGATT              GCGC TTTTTTCT GCGC               TTTAATTTCCTGGCG
       hmp   4  58  36 2685717 .. 2685741 +  -7.1  -2.74192   ACATCCGGCAACCCT          TGACGCGGT TTAAATT GCCGCGTCG          TCCTCTTCACCGGTA
      yphA   6 100   7 2672431 .. 2672462 + -16.6    -3.794   CGGCGTTAGGAAAGA      TGCCGGATGCGGCG TGAA CGCCTTATCCGGCA       TTTAATAAATTACAG
      csiE   2  64 256 2665627 .. 2665643 +  -7.9  -3.17212   TTGCACCACTATCAA              CCACGGC AAC GCCGTAG              TTGCTCCCATAATGC
      sseA  15 100  23 2652018 .. 2652033 +  -8.2  -5.52023   ACAGGCAATAAAAAA              CCGCCG AATT TGGCGG               TTTTTTATTGCTAGT
      sseA  15 100 348 2652343 .. 2652359 +  -6.5  -5.52023   TTAAAAAACAAAAAA              CCGCC AAAATCA GGCGG              TTTTTTGTTGCTGGT
      xseA   5  65  41 2634299 .. 2634335 +  -5.8  -4.09685   TCGATATCAAGCCAT   GCCCGTGCTGACAGAAG TAAT CTACTG-CACCACAGGC    TTTTAACACCTGCAA
      yfgI   4 100  45 2629566 .. 2629585 + -12.2  -4.80178   CTTGAAGATAAAAAA            CCCTCTGT AGTA ACAGAGGG             TTTTGTTCATTCATA
      yfgD   3  59 418 2617011 .. 2617044 +  -3.7  -4.11484   CCCAGATTCAACTGC     CGCGGTGGACGATCG CCGG TGATCAACAACCGTG      TTTTGCCCGATTCCA
      ypfN   6  81  30 2591648 .. 2591700 + -12.6  -2.52623   CGTAGGCCGGATAAG GCGTTAACGCCGCATCCGGCAATG GTGAA CGATGCCTGATGCGACGCTCACGC GTCTTATCAGGCCAG
      tktB   2 100  13 2580308 .. 2580359 + -15.8  -3.30243   TGATGGTGATTGCCG GATGCTGATTGCCGGATGCGACGC TGAC GCGTCTTATCCGGCCTACAGCGTC TTATCCGGCCTACAT
      hemF   7  66 224 2559794 .. 2559804 +  -4.6   -4.4009   CAATGCCTAAAATAG                 CGTG AAA CGCG                 TTTTGTAGCGTGCGG
      yfeW   6 100 189 2555041 .. 2555068 + -14.2    -3.767   TGGTCAACAATCTGA        GGCCAGTCAGTA ATGT TACTGCCTGGCC         TTTAATCAATGAATC
      yfeS   5  66  37 2543966 .. 2544024 +  -8.9  -2.78868   ACAACTGTTAAAAAA GTGCGCTTTGTTTATGCCGGATGCGGCG TAAA CGCCTTATCCGGCCTACA-AAATCGTGC TAATTCAATATATTG
      yfeH  13  59 363 2533753 .. 2533768 +  -5.4  -3.62096   CGACTTTCGCGCCCA              GTTCGA CCAG TCGAGC               TTTAGCGTCATCACG
      yfeD   3 100   9 2524660 .. 2524682 +   -12  -4.55887   AGCATAAATAAAAAA           CGGCAGGATA TTA TCTCCTGCCG           TTTATCTTTTTACAC
      ypdC   3  56 -31 2507402 .. 2507420 +    -3  -4.09685   AGTTTGGTCTGACGC             CGGGAG AGTACAG CGCCCG             TTTTCAGGGCTAACG
      evgS   4  80   7 2493420 .. 2493446 + -10.9  -3.34517   AATGACTAAATAGCG         GCTCCCACAAT GTTCA AATGTGGGAGC         TATTTACCAGCACAT
      dsdA   4  57  -5 2485971 .. 2485981 +  -5.4  -3.53224   TATCTGGCAAAAGGC                 CGTT AAT AACG                 TTTCAACGCAGCATC
      yfdI   4  57 452 2476360 .. 2476374 +  -7.1  -2.52834   GATGCAGCAGAAGCA               CAGCG CCAGT CGCTG               ATTGATACTGCAATG
      yfcN   6 100  34 2454637 .. 2454658 + -17.3  -2.72799   CCAGGTACGGGTAAT           GGCAGGGGC GAAT GCCCCTGCC            TGGTGTATCTAAGGG
      trmC   7  64 256 2449472 .. 2449485 +  -6.7  -3.69354   CACCGCCTGAGCGGA               GTGGT CATC ACCAC                TTTCCAGTTCTGCGA
       flk   1  47 118 2444509 .. 2444521 +  -4.7  -2.78384   GCCAGCGGCCCGGAG                ACGCC GAG GGCGA                TATCCTGAAACGCGG
      yfcH   9  57 270 2428317 .. 2428330 +  -3.7  -3.98214   AAATGCACGAAAACG               CTGGG CATC CCCTG                TTTGTAATACGTAAT
      yfcC   5 100  10 2424057 .. 2424074 + -12.7  -5.32944   CACTAAAAATGTTAA             GAGCCGC AATT GCGGCTC              TTTTTTCATTCTGCC
      yfbR   3  90   8 2414915 .. 2414962 + -12.8  -3.28712   CGCTGTAAGCAGCCG GAGTCTG-CGTCGCATCAGGC AATAAGC GCCGGATGCGACATCAGGCTC TTGTCAAAACGGAAA
      yfbP   4  80  41 2394675 .. 2394693 + -11.7    -2.981   TCTTTTTCAGAAAAA             CCGCCGA GCATG TCGGCGG             CTTTCTGACTTACAA
      yfbJ   2  53 143 2378091 .. 2378116 +  -6.1  -2.58667   AATCCCCCACTTTCA         CGGCGAAGTCA CTCT TCACTTCGGCG          ATCATTTTTATCGCG
      yfaD   5  52 207 2362680 .. 2362704 +  -2.7  -3.84825   CCACTAATTAACACA          GGCCCACAG CCGATCC CCATGGGCC          TTTGATATCAATAAC
      yfaH   5  52 428 2354991 .. 2355022 +    -3  -3.73534   TCAGCTGTACCAGAT      TGAGCTCCATGCCCA TTT TGGGT-TCCAGCTCA      TTCTTAATACGCTTC
      atoB   3 100  11 2331974 .. 2331999 + -14.1  -4.64676   ATTAATCAATAAAAA         CACCCGATAGC GAAA GTTATCGGGTG          TTTTCTTGAACATCG
      rcsB  12 100  11 2320172 .. 2320203 + -18.2  -2.73159   ACTAATCACCTGTAG      GCCAGATAAGACGC GTTA GTGTCTTATCTGGC       ATTTGCACCGATTGC
      rcsB  12 100 137 2320298 .. 2320350 + -18.5  -2.62463   TAGGCCAGATAAGAC GCGTCAGCGTCGCATCTGGCATTTG CAC TGAATGCCGGATGCGGCGTAAACGC CTTATCCGTCCTACG
       eco  12  65  87 2307814 .. 2307827 +  -8.1  -3.30124   CCGGTTGCCTGATGC               GACGC TGGC GCGTC                TTATCAGGCCTACAC
       eco  12  65 200 2307927 .. 2307940 +  -8.1  -3.30124   CCGGTTGCCTGATGC               GACGC TGGC GCGTC                TTATCAGGCCTACAC
       eco  12  65 313 2308040 .. 2308053 +  -8.1  -3.30124   CCGGTTGCCTGATGC               GACGC TGGC GCGTC                TTATCAGGCCTACAC
       eco  12  65 426 2308153 .. 2308166 +  -8.1  -3.30124   CCGGTTGCCTGATGC               GACGC TGGC GCGTC                TTATCAGGCCTACAC
      narP   9  95 182 2294663 .. 2294685 + -14.9  -3.16035   TTTGTCAACAGTCTA           GCCCGATGG CATCA CCATCGGGC           CTCTTTTTATTTACT
      yejM   7 100 169 2289639 .. 2289655 +    -8  -5.76633   AATCCCAAGAAAAAA              CCAACC CTTAC GGTTGG              TTTTTTTATATCTGC
      yejF   3  47  80 2281303 .. 2281314 +  -2.2  -3.53012   CATGTTGCAGCAAAC                TCGT CCTG GCGA                 TTTACAAACAGGCAC
      yeiL   3  52  18 2259366 .. 2259385 +  -4.3  -3.28857   ATTATTTTCAATAGC            GCGATTGC CGGAT GCAA-CGC            TTAATACGTTTTATC
      yeiI   2  63  17 2256139 .. 2256153 +  -7.1  -3.30124   AATGTTGCCGGATGC               GACGC TTAAC GCGTC               TTATCCGGCCTACAA
      yeiG  10  79   7 2248087 .. 2248102 + -11.8  -2.56271   CTGAAGTGAAAGTCC              GCCCGG TTCG CCGGGC               ATCTTCTCATCAGAA
      yeiG  10  79 212 2248292 .. 2248306 +  -9.2  -3.87373   CGGTGTTTTAGCCGT               CGCGCT GTC GGCGCG               TTTCTGCCCGGTATA
      yeiA   5  85 104 2239938 .. 2239969 +   -13  -2.82482   TTGAGCTTATTGTAG      GCCGGATAAAACGC GCCA GCGTTGCATCCGGC       ATTTGGCTCCTGTTG
      yohD   5  76  63 2229776 .. 2229789 +  -8.1  -4.25104   TACCATGCCTGATAC               GACGC TTGT GCGTC                TTTTCATGCCGACCA
       dld   6 100  66 2227300 .. 2227316 + -10.8   -5.8096   GCCGTCTGCCCCGCC              GCCGCC ATTTG GGCGGC              TTTTTGTTTTTTATA
      yohO   2  55 354 2219452 .. 2219462 +  -6.8  -2.70932   CCGTAAAGGATCAAG                 GCGA TAA TCGC                 TGGTTGCAGACCAAA
      yehR   8 100   5 2215025 .. 2215055 +   -17  -5.16472   AAGTGAAATAATCGG       TTGGCGGTCATGCT CTA AACATGACCGCCAA       TTTTTTAGCCTTTTT
      yohN   1  54 464 2191096 .. 2191112 +  -5.1  -3.28791   TTTATTGTTGCTTTG              TTACCTG TGG CTGGTAA              TTGTGAAACGGGAAT
      yegV   6 100  37 2185432 .. 2185476 + -15.8  -3.79993   GCTGTACTCAATAGG CCGTTGCTGTTGGTCAAGCG CCACT TGCTTGATCACCAGCACCGG TATTTTGCTATCTAA
      insH   6  50 202 2178233 .. 2178244 +  -5.8  -2.74931   GCTGCTCAAGCATTA                TCCC GGTA GGGA                 ATTCTGCTTCTCTGG
      insH   6  50 238 2178269 .. 2178280 +  -5.8  -2.78384   CTCTGGCAATTAATG                CCTG TGGC CAGG                 TATCATGAACCACAC
      insF  14  82 406 2173941 .. 2173966 + -12.6  -2.72511   CTGTTTTGCACAATA         C-CGGGCCAGC ATCAC GCTGGCCCGCG         GTTTCAGGGAATGAG
      yegQ   6  93 242 2169408 .. 2169425 + -12.7  -3.52009   CACATCGACAAAAAA             GCCCCTC GACT GAGGGGC              TTCCTGTTTCTAATT
      yegJ   0 NONE
      yegH   7  63 226 2141848 .. 2141862 +  -7.1  -3.30124   ACGAACGCCTGATGC               GACGC TTTAC GCGTC               TTATCAGGCCTACAG
      hisI   1 100  50 2099412 .. 2099435 + -12.4  -5.27335   ATCCGGCAAAAAAAC          GGGCAAGGTG TCAC CACCCTGCCC           TTTTTCTTTAAAACC
      sbcB   4  55 123 2086443 .. 2086453 +  -6.8  -2.63991   GTCCTTCTTCTGCCG                 CCCA CTG TGGG                 ATTGCTTCAGTTGCC
      yoeF   6 100  62 2081130 .. 2081152 + -16.4  -3.05384   AGAATCAATGAGCAA           TGAGGGTTGC CGG GCAACCCTCA           TTGAATAAAACGGGA
      yeeN   6  87   8 2059719 .. 2059753 + -13.9  -2.90382   ATCTCTAATTATCTT     TTAAAGAAATCTGTC TTTAC GGCAGATTTCTTTAA     TCTCATATAATTCTT
      hchA   4 100  36 2038859 .. 2038891 + -10.6    -5.055   AAGCGCATAATCAAT     CGCGGCCGCGTTAGT ACTC AC-GACGTGGCTGCG      TTTTTTCACGGTTAA
      yedA   5  52  16 2032612 .. 2032648 +  -5.8  -3.02144   ATGAATCCCCTGCGT   GTCGATCTGCG-CGCTG GCAC CTTCGCCGCAGATCCAC    TCTTCCAGACGCTCG
      yedP   4  54 346 2028809 .. 2028823 +  -5.7  -3.25088   CGGTCGCCCGCCTGA               TGACC AAAGC GGTCA               TTAATCGCTTTAAAA
      yedL   7  64   5 2013221 .. 2013255 +  -3.5  -4.55295   AATTGCCATGAGCCA     GACGCAGCACATT CTTGCATTC GACGTGCTGCGCC     TTTATTTATCACCAG
      yecF   4 100   8 1998187 .. 1998213 + -12.3  -4.70659   GTCAGTAATATAAAA         CCGGCTGATAG CGTGC CTTTCAGCCGG         TTTTTGCATCTGGCA
      tyrP   4  69  23 1993052 .. 1993081 +  -7.9  -3.67517   GCCTCAAATTCCTTA       TTGGGTGCCAG AATTAACG CTGACACCCAA        TTTGGCCTCTTAATG
      yecG   7  66  51 1982369 .. 1982387 +  -8.8  -3.06483   TATCGCGCTGCTGGC             TTTCCGCG CTT CGCGGAAC             TATCTGCTTTAGGTC
      yecT   3  61 361 1964535 .. 1964545 +  -6.8  -3.32844   ACCAGCGTCATCAAT                 CCTG AAG CAGG                 TTGTCGCGTAGAAAG
      yecP   4  89 137 1956264 .. 1956281 + -14.1   -3.0976   GTTTGCATAACCTCA             GCGCCCG TTTC CGGGCGC              TATTCACGTCTTACG
      yebB   7  84 136 1948703 .. 1948732 +  -7.1  -5.02074   TAGCGGGCAGTTTCA       GCAAGGTGCGG ACCATATG CTGCACCTGGC        TTTTTTCGGCACTGC
      znuB   4  66   8 1945921 .. 1945973 +  -8.4  -3.03443   CCAGCTAATCTATCG CTGAACACATTTGTCGGATGCGGCG CGAG CGCCTTATCCGACCTACG-GTTCGG TATCTCTGGTAGTCC
      pykA   5 100 108 1940913 .. 1940931 + -10.3  -5.68438   TATCATCAGGCGAAG             GCCTCTC CTCGC GAGAGGC             TTTTTTATTTGATGG
      purT   4 100  26 1933799 .. 1933819 + -15.5   -4.4267   AAAACGCTACAAAAA            TGCCCGATC CTC GATCGGGCA            TTTTGACTTTTACAG
      exoX   6  65 404 1928900 .. 1928921 +  -7.3  -3.45366   GTACCTGGGCGATAA           CGCCGTGGAA TAA TTCCG-GGCG           TTGATTAATTGCAAC
      yebW   2  44 252 1924278 .. 1924288 +  -3.2  -2.90392   CAATAACATGCTTGC                 CGGT GCG ACTG                 TGTACTTCAAGAATA
      yebQ   6 100   6 1913369 .. 1913388 + -10.7    -4.946   CAGGGCATAAAAAAA            GCGCGTC GATCAG GACGCGC             TTTTTAGTATTTACT
      yebN  10  66 416 1908384 .. 1908405 +  -4.3  -4.43501   CACAAAAAGTGACCT           GCGGATAGCG TTT CGCCG-CCGC           TTTTATCGCTACCTT
      yeaX   6 100   1 1888525 .. 1888575 + -18.3  -4.26344   GTGTTGGATTTGTAG TTTGCCGAAGCCGGATGTGGCGC TGAGC GCGCCCAGTCCGGCTTCGGAAGA TTTTACTGCGGATAT
      yeaP   6  76 232 1880686 .. 1880703 +  -8.4  -3.95219   CTAAAAAATAGCAAA             GGCTGC CTGTGT GCAGCC              TTTGTGCAATTTAAG
      yeaD   4  56 412 1866860 .. 1866874 +    -5  -3.53012   TGGTAAAGCACCTGA               TTAGTG GCA CACTGA               TTTCCCCCCGGCAGC
      pncA   0 NONE
      gdhA   4  62 138 1845566 .. 1845581 +  -3.2  -4.30719   GTATTTAACGGATGA              TGCTCC CCAC GGAACA               TTTCTTATGGGCCAA
      ydjQ   3  77 443 1826559 .. 1826604 + -10.5  -3.53761   CCAGTAAAAATCACG TTTTGCCGGTGGGAACGTGCAA ATT TCGCGCGTTTC-ACCGGCAGCA TTTCGCCACAGATTC
      katE  10  89  -2 1817840 .. 1817875 + -11.8  -3.68529   GACAAAATTCCTGCC    TGATGGGAGGCGGCGC AATT GCGCCGCCTCAAATGA     TTTACATAGTGCGCT
      ydjN   5 100  11 1814050 .. 1814082 + -12.7  -3.83644   ATTAATTCTTATGCT      GGCAACGGTCCGTTT TGT ATAGGGGCCGTTGCC      TTACTTTTTAAATGT
      ydiE   5  59 377 1791895 .. 1791930 +  -5.4  -3.64164   TAATCGCTGCGCTCT    CGCGCCATCAGACTGAA TAA TTCATTCAG-TAGCGCG    TTATCCTCTTTTTGC
       lpp   2 100  22 1759393 .. 1759411 + -14.6  -6.02914   CTGTGAAGTGAAAAA             TGGCGCAC ATT GTGCGCCA             TTTTTTTTGTCTGCC
      ydhS   7  60 251 1750700 .. 1750713 +  -8.1  -2.72144   CAATTCTGGCGTTTG               CGCCA AAGC TGGCG                ATTTGCACCAGGTCA
      ydhK  10  87 249 1726096 .. 1726123 + -11.2  -3.69902   TTTGTGGATCAAGAT        GCCCGC-CTGCGG ATT CCGCGGCGCTGGC        TTTGCCATCTTTGGT
       gst   6  56   8 1716704 .. 1716717 +  -5.9  -3.28924   TAAAGTAATAGCCAT               CGGCC CACA GGTCG                TTGTGGGCCGAAATG
      ydgA   6 100 195 1693269 .. 1693292 + -13.9  -4.72473   GTCAACAATCTGAAA          CGCCGGAGA TTTTTC TCTCCGGCG           TTATTTTTTACTTCA
       tus   5  65 444 1687346 .. 1687361 +  -5.4  -4.11484   TTTCCCCGGCATGAT              TGAGCT GCCC GGCTCA               TTTTCCGGGATTGAG
      ydgG   5  52 129 1676790 .. 1676802 +  -4.1  -3.53811   CACCAGCATAGCCAG                TGTTC ATC GAACG                TTTAAAGACAATCAC
      ydgD   5 100   9 1674504 .. 1674527 + -15.3  -3.13403   AAAATAATGTTCAAA          CGCTGCCCG ACAGCG CGGGCAGCG           TCTTCATCAGGCAAG
      clcB   6  64 339 1668624 .. 1668643 +    -7  -3.60296   CATGATCGACTTTTT            CGGTCAGG TTTG CCAGGCCG             TTTGAAATGAGGGTG
      clcB   6  64 391 1668676 .. 1668689 +  -3.1   -4.4846   ATTGATTGGGCAACT               GT-GCG CCA CGCTAC               TTTCTTCTTCGCTTA
      insD   1  47 418 1653669 .. 1653690 +  -2.3  -3.55071   GTTTGGTGTTGATAA           CGG-TTACCT GGC AGATAATCCG           TTTAAGGGGATCTCG
      flxA   3  93  15 1648466 .. 1648484 + -11.7  -4.11216   AGTGACAGCCGTATT             GTGGCCC TCATC GGGCCAC             TTTTCGCCATCAGCC
      cspF   6  93 289 1644070 .. 1644101 + -10.2  -5.08601   ATTGCCCCATTTAAA      GCACAAAACCCGCT CATC AGCGGGTTTTCTAC       TTTTTCTTAACGTCG
      ydfO   3  59 107 1639278 .. 1639293 +  -4.6  -3.93984   TCAAATATAACAAAA              CCCCGT AAAA ACGAGG               TTTATGGATAAATTT
      pinQ   5 100 256 1636182 .. 1636198 +  -6.5  -5.80003   CAATATGCTCACTGG              CTACCTG CAT CAGGTTG              TTTTTTGTTTCTTCC
      ydfZ   6 100  10 1631142 .. 1631158 + -13.7  -3.98857   AACTAAGCGTGTGAA              TGCCGCC GAT GGCGGCA              TTGCTTTTTTACTTC
      ydeE   5 100 250 1624483 .. 1624513 + -14.9  -3.31915   ATCCCTCACCTAACC      GGCCCCTTGTTACA GTTG TGTA-CAAGGGGCC       TGATTTTTATGACGG
       tam   3  49  62 1609880 .. 1609898 +  -2.4  -3.66874   ATTTCGGCTTCATCG             TTCATCTG TAA CAGGTCAA             TTTCAATAGCGTTGC
      osmC   6  87  16 1558786 .. 1558813 + -11.3  -3.67558   AGCATTGCCGGATGA        CGCGTCAGGCG CGTGAA TGCCTGATGCG         TTGTTAGCATCTCTA
      fdnI  15 100 382 1554087 .. 1554106 +  -8.6   -5.8187   GTCATCAGTTCTAAA            TGGCGCTT TATA AAGTGCCA             TTTTTTTATTGCGTA
      nhoA   6 100  13 1536596 .. 1536627 + -16.6  -2.52795   TAATTTATGTCAGGT      TGCCGGATGCGGCG TAAA CGCCTTATCCGGCA       TACATTAGCCCGGTT
      ydcY   2  42 367 1519962 .. 1519980 +  -3.1  -2.52623   GGTAGAGGAGGTCTG             GGTGATG CGCAC CATCAGC             GTGTTCTGGACAACC
      feaB   6 100  25 1450757 .. 1450771 + -11.4  -5.71712   CTCATAAGTAAAAAA               CGGCAC CTG GTGCCG               TTTTTTTGTCTGAAA
      ydbJ  11  72 225 1443263 .. 1443308 +  -3.3  -4.88736   AAAGCGGTTACACAT GCTGCCGGAAATCATCATT TTTTCACC AAAGCTGATTTCTGGCGGA TTTTTATCGCTGGTC
      tfaR   9  69  78 1434778 .. 1434790 +  -3.4  -4.78477   GGAAGACGTAAAGCA                TCTC ACACC GAGA                TTATTTTTTATATGT
      sieB   5  59 172 1421045 .. 1421062 +  -6.3  -3.35679   CGAATCTCACATCTT             GTTGCTA CGTA TAGCGAC              TTCTGCCTGCCAGAG
      dbpA   8  63  58 1412656 .. 1412670 +  -7.1  -3.30243   GGGATTGCCGGATGC               GACGC TGGCC GCGTC               TTATCCGGCCTCCAT
      ynaJ   5  93  11 1399347 .. 1399364 + -12.7  -3.47751   AGTAAGTAAAAAATA             GGCCCGA TAAC TCGGGCC              TTGTCAGTTATTGAA
      ycjG   4  65 275 1391884 .. 1391918 +  -8.4  -2.94365   AATGCGGTGTATAAG     CTGGCACAGCGCCTGG GTT TCAGGTTCGGAGCCAG     GTTTGTCACCTGTCA
      yciH   7 100   9 1344707 .. 1344726 + -13.6  -3.71687   CGGTTAACATAAAAA            GCCACGGA TATA TCCGTGGC             TTTCGAATATTTTAC
      rluB   3  89   9 1329450 .. 1329470 +  -8.3  -4.62872   CGGTTAATCAAAGTA            TGCCGGA CGTCATA TCCGGCA            TTTTTACAGATTAAT
      ompW   4  69 398 1316770 .. 1316786 +  -2.2  -5.00138   GATCAAGAATAGTTT              CCAGTT GAACA ATCTGG              TTTTTGGTTTCACTA
      tonB   6 100   8 1313530 .. 1313559 + -19.5  -3.13522   TTCAGTAAGCAGAAA       GTCAAAAGCCTCC GACC GGAGGCTTTTGAC        TATTACTCAACAGGT
      oppF   5 100  10 1308492 .. 1308511 + -13.6  -4.59773   CTTTAAAAACAATAA            GGGCTGAC AGTT GTCAGCCC             TTTTTCACGCTAAAA
      ychS   6  95 428 1288989 .. 1289005 + -12.3  -3.57797   CCTCACCCTTCGGGC              CGTTGCC TGT GGCAACG              TTCTCTCGCTTTCGC
      ychP   7  60  73 1276828 .. 1276842 +  -2.8  -4.40894   CATTTTCTTCAGCAT               GTGC TTGACGT GCAC               TTTTACTGTGCTTTC
      kdsA  13  91 322 1270918 .. 1270959 + -10.1  -4.78848   CTGGTTCAAGATTAG CCCCCGTTCTGTTGTCAGGT TGT ACCTCTCAAC-GTGCGGGGG TTTTCTCTTTCCAGC
      ychH   2  78  17 1260663 .. 1260692 + -11.5  -2.87963   AAATAATGCAGTTTG       CTGACCAGTCAGT TTGC GCTGACTGGTCAA        TCTCGTACTTATAAA
      dhaR   6  54  26 1254588 .. 1254599 +  -4.4  -3.54146   CGATTTCTGATACAT                CAGA GTGA TCTG                 TATTTCATTCCGGCG
      ycgY   5  74  18 1247195 .. 1247252 + -10.6  -2.74563   AAAACCATAGCTATG GTGTTATCTGCCGACAACGCCATCCGG AGAAG CCGAATGACGTTGTCGG-AGTAAGCGC TGGTTAAGGTGTGGG
      dadX   3  77 107 1241633 .. 1241659 + -10.3  -3.53224   AGCCATTGCCCATGA         TAGTGTCCATT AAAAG GATGGACACTA         TTTCCCCGGAACCTG
      umuC   1  45 213 1234244 .. 1234254 +  -2.4  -3.28712   AGGCGACAAACACTT                 GCGG CAC CCAC                 TTATCCAGCGGCAGC
      ycgI   2  89  16 1225500 .. 1225515 + -10.4  -4.54727   CCATCAACGATTAAA              CTGCGC TTCG GCGCAG               TTTTCGTTTACAGGA
      ymgF   3  84  97 1220875 .. 1220897 +    -7  -5.03994   TGCGCAAATAGTTGT           CAACCCTGGT GTT ATCACGGTTG           TTTTTATATATCACC
      mcrA   5 100 424 1213180 .. 1213198 + -11.7  -4.60302   TGTTAAATATTGAAA             CGGGCGT ATAAC ACGCCCG             TTGTTTTATTTATGT
       lit   5  71  68 1201233 .. 1201267 +  -7.8  -3.78312   GGTGAGAAATTCAAT     GTGGCGTTGAGATGCT TAA AGGTTCACAACGCTAC     TTTGCTCCATCCTTT
       icd   4 100  23 1197973 .. 1197997 + -16.5  -5.46657   GTTTGTTAAATTTAT          TAACGGGAGCG TAA CGCTCCCGTTG          TTTTTTGTTAGGCTG
      pepT   2  68   8 1188655 .. 1188683 +    -9  -3.06133   GGAAGTAAGCGAAAA       G--GGATGCGGCAT GTG ATGCCGCATCCGGC       TTAAATCCAAACTTA
      cobB   3  73 368 1182304 .. 1182320 +  -6.5  -4.36063   AACCTAATGTGTTGG              TGCTGCC GGG GGGAGCA              TTTTCATGCTGTTGT
      ycfR   3 100  39 1170946 .. 1170972 + -18.8  -5.60993   CTACTGCTGATTTTT         TCCCCGCGACAT GCC GTGTCGCGGGGA         TTTTTTTATCCGGGC
      mviN   9  87   7 1130958 .. 1130984 + -14.4  -2.75074   ACGGTGTAACAATGC         ATTCCGGCCTGC AGT GCAGGCCGGAGA         TAATCTTCAGATCGA
      yceA   5  74   6 1119442 .. 1119468 + -10.9  -2.77005   AACAGAATAAATATC         ATTGCCGGATG CGTGC CATCCGGCAAC         ATTTCACGCTTACTT
      yceK   4  57 291 1115674 .. 1115693 +  -5.6  -3.48395   GTTGCACATTCGCAT            CTTCGGCG TCGA TGCCGGGG             TTGTCTGCAAGAAAT
      yceK   4  57 420 1115803 .. 1115815 +  -3.3  -4.13014   TCAGGGAAAAGGATA                GCTGA TTC TCCGC                TTTTGCAAGTATGAA
      ycdZ   7  95  34 1101062 .. 1101080 +  -7.4   -5.4251   CTTAAACAGTAAAAT             GCCGGA TGATAAT TCCGGC             TTTTTTATCTGTCAG
      ycdT   5  60  46 1094702 .. 1094712 +  -3.2  -4.24123   GGACACAGGCCTAAG                 CGAG GTT CTTG                 TTTTCAAATTGTTCC
      phoH   7 100  15 1086493 .. 1086517 + -13.6  -4.33907   AGTGTGTTATCGGTG          CAGAGCCCGG GCGAA CCGGGCTTTG          TTTTGGGTGTTTATG
      ymdF   2 100 230 1068906 .. 1068924 + -13.1  -4.84918   TGTCAACAATCTGCA             CCGCCGG TAACC CCGGCGG             TTTTCTGTTTATGGC
       agp   6  55   4 1067252 .. 1067282 +  -6.7   -2.7563   GCGGTGAAATAACAG       AAAACTCCCCCGC GAGAA GCGGGGGAGTCGC       TGGTTAAACGTTTTT
      torD   8  86 173 1062993 .. 1063023 +   -14  -2.73364   ATGAGCTACAAACCG       GGAAAGCCGCTGGC GCA GCAGGCGGTTTTCC       TGCTTCAGGTGCGCA
      gnsA   6  71   5 1052667 .. 1052699 +  -7.8  -3.79909   AAATAATGTGATTTT     GT-GAACATCACCCC GTGC GAGGTGATGTTCCGC      TTGTTGCTAATTTAG
      appA   3  54  70 1042407 .. 1042443 +  -2.8  -3.95448   AGAACTGTCTAATGC   GTAGACCGGAAAAGGCG TTCA CGCCGCATCCGGCC-AC    TTTCAGTTTTACTCT
      yccX   7  87  61 1030825 .. 1030856 +    -8  -5.06414   TTAGCCGGACCTTTC      GGAAACAGTCGGTA TAAA TAGCGGCTGTTACC       TTTTTCTTCGCCAAA
      yccU   6 100   5 1028786 .. 1028813 + -17.1   -4.1673   TGGCCAAATAAAAAA        TCCCCGGAAGG CAAAAA CCTTCCGGGGA         TTTGTTCAGGGATTA
      helD   6  56 122 1027069 .. 1027097 +    -6  -3.09327   CTGGATTATGAAGTC       TGCCG-TTGCCAC GTTG GTGGCGACCGGAA        TGTTCCATACCGTCG
      yccR   6  45 -21 1022168 .. 1022181 +  -3.1  -3.11634   TACGCCGAAACAGGA               GTTTC CTGC GGAAC                TTGAGTAATCTGGCG
      yccR   6  45 100 1022289 .. 1022299 +  -2.4  -3.36694   CCCGTGGTTCAAGTT                 GCTG CAT CCGC                 TGTTTCAGGCTAGCT
      yccR   6  45 298 1022487 .. 1022500 +  -3.7  -2.73124   GGCACAGCAACCGAA               ACGCG GCTT CGCGA                ATTTGCGGGGTAACG
      ycbG   8 100  40 1019399 .. 1019414 + -11.8  -4.82901   TAAAGGCAAAAAAAA              CCCCGC AGCA GCGGGG               TTTTTCTACCAGACG
       rmf   5 100  22 1016326 .. 1016342 + -13.7  -3.77484   CTCTTTAAAAAGAAA              CCTCCGC ATT GCGGAGG              TTTCGCCTTTTGATA
      pepN   6  85   5  993661 ..  993696 + -13.3  -2.77431   CACTGGCTTGATAAA    TAACCGAATGGCGGC AATAGC GCCGCCATTCGGGGA     ATTTACCCCTGTTTT
      ycbL  12 100 187  984906 ..  984923 + -12.7  -3.75772   TTGTCATCAGTCTCA             GCCCGCT TTTC AGCGGGC              TTCATTGTTTTTAAT
      ycaK   7  93  46  950726 ..  950749 + -12.5  -3.53761   GCGCGGAATAAAAAA          GCGGCAACT CAATAA AGTTGCCGC           TTTACGGGGAAATTA
      clpA   3 100  26  925988 ..  926015 +   -15  -5.38054   AGGTAGGTTGGTCAA        GTCCGTAATCTC GAAA GAGGTTACGGAC         TTTTTGTTTATGGGG
      ybjR   6  79 133  906298 ..  906326 +    -8  -4.30978   TCAAAATTCAACTTG        GAGACGCCGTAG TGGGT CAGCGGCGGCTC        TTTTGCTGACTTGCG
      rumB   7  81 175  900242 ..  900255 +  -9.5  -3.98172   TGTCATCAGTCTCAA               GCCGC GGTT GCGGC                TTTCTGAATCTTACT
       cmr   6  69   6  885333 ..  885359 +  -8.7  -3.37464   CGAAGGGTAAAAAAA         TGCCTGACTGC TTTGT GCGATCAGGCA         TTCTCGAATTAATGG
      dacC   6 100  12  882363 ..  882387 + -13.6  -3.39862   TTAATCTTCTGATAA          CCGGATGGCG CGAAA CGTCATCCGG          TTATACGTCATTAAT
      fsaA  10  81 166  864892 ..  864919 + -11.3  -3.18105   CATGACGATTTTCCC        GCTGGCCGGTT TGCCAT AACCTGCCAGC         ATTTTGATCGCTTCC
      ybiT   3  85 344  858321 ..  858331 +  -8.2  -4.62069   CGCGGGAAGTCGCCC                 GGCG ATG CGCC                 TTTTTCCAGTGCGGC
      ybiN   6  66 244  843924 ..  843935 +  -4.4  -4.32201   CCAATAATCAGCCCG                CGAA TTTC TTCG                 TTTTCCATTAATTCC
      ybiC   9  89 165  838023 ..  838069 + -15.1  -2.62463   TAGGCCTGATAAGAC GCGGTAGCGTCGCATCAGGCA TCTGT TGCCGGATGCGGCGTAAACGC CTTATCCGTCCTACG
      ybhQ   4  69 392  825854 ..  825864 +  -8.2  -3.57263   GTGGCGACAATTAAC                 GCCG GTA CGGC                 TTTGCCGATGAAGAT
      ybhM   1  57 395  822323 ..  822333 +  -2.4  -4.25074   CGAATTTCCATGAAG                 GCAG CAC CAGC                 TTTTGCCCTTTGATG
      ybhJ  16  79  22  806208 ..  806236 + -11.8  -2.73468   CCATGTGAATGTAGG        TCGCATTCGGCA CTTAT TGTCGGATGCGA        TGCTTGCGCATCTTA
      aroG   8  80 113  787220 ..  787240 +  -8.3    -4.208   GTTAGCAACAAAAAA            GCCGACT CACTTGC AGTCGGC            TTTCTCATTTTAAAC
      pnuC   5  45  92  784399 ..  784424 +  -2.5  -3.13299   GAATGGTGGCGTGCT         CAATCTGATAG TGAT CCATCAGGTAG          TGTTGGATCTGATCC
       nei   0 NONE
      ybfP   5  52  49  716377 ..  716391 +  -2.8  -3.80862   ACATGTCTTATTGCG               TGAATG TTT CTTTCA               TTTGATACTGCATTT
      ybfN   5 100  47  710585 ..  710602 + -11.3   -4.5442   CCCTTGCATAAAAAA             GCCAACC CGCA GGTTGGC              TTTTCTCGTTCAGGC
      ubiF   9 100 128  696826 ..  696841 + -10.4  -5.22312   GCAGAAAAGCAAAAA              GCTCGC CGAA GCGAGC               TTTTTTAATGTGGCT
      djlC   1 100  15  682100 ..  682143 + -18.8  -3.91144   ACGATGTGTTTTTTG CGCCGATGCCGGATGCAGCG TTTA CGCCGCATCCGGCAGCCGTG TTTATGGGATCTCAA
      tatE   4 100  47  659619 ..  659636 + -11.3  -5.24129   GTTCGATACAAAAAA             CCCGCTT CAAA AAGCGGG              TTTTTTATCAGACAG
      ybdR   5  56 205  642754 ..  642765 +  -5.8  -3.31263   CATCCTCTGGGCAAA                GCGA GTTA TCGC                 TTGTGCAGATGGGAT
      ybdR   5  56 247  642796 ..  642813 +  -6.3  -3.09492   TAAAGCAGGTAGTCG             CCAG-CAG CTT CTGGCTGG             TATTCGAGTTCCAGC
      ybdL   7  71 -33  633936 ..  633964 +  -8.2  -3.81137   GAAGGAATCGACGTT       GCTGGCAGCAG CTGAACGC CTGC-GCCAGC        TTTAGCTATTTAACC
      fepE   4  53  -7  618603 ..  618613 +    -4  -3.66356   TGATGGCAGACCACT                 TAGT TTA ACTA                 TTTGCGGTTGAAGGT
      insL   5  64  24  608424 ..  608450 +    -8  -3.14683   GGAGAATAACAAAAA         TGGTCATCTGGA GCT TACAGGTGGCCA         TTCGTGGGACAGTAT
      pheP   2 100  45  602603 ..  602629 + -16.7  -5.65513   GTCAACCATCCGAAA         CCGCTCTCATC CATTC GATGAGAGCGG         TTTTTTTAATTACTG
      appY   6 100 205  583858 ..  583886 + -15.3  -3.25262   TGAAATGGCTAGTTA        TTCCCCGGGGCGA TTT TCACCTCGGGGAA        ATTTTAGTTGGCGTT
      rzoD   3  60 470  578202 ..  578212 +  -2.6  -4.31293   TGAGTTGAAATTTCA                 TATT GTT AATA                 TTTATTAATGTATGC
      sfmF   6  55 413  563481 ..  563495 +  -2.1  -4.08216   CTTTCACTGTGCTCT               GGATT TGTTT GATCC               TTTTCAGGAAGGTAA
      cysS   3 100  12  555231 ..  555254 + -16.8  -3.46602   GTAATTGCGCTATTG          CCGGATGCGA GTTT TCGCATCCGG           TTATCGTCTGCGCCA
      ybcF   9  63  31  550586 ..  550600 +  -7.1  -3.30124   ATTTGTGCCTGATGC               GACGC TTGAC GCGTC               TTATCAGGCCTACAA
      glxK   3  78  44  542301 ..  542332 + -11.6  -2.93723   TATCGCATAAGAGTG      CAGTACTCATGCCG GATG CGGCATGAGTACCA       TATCCTTCCTGAAAA
      ybbD   1  62 167  528291 ..  528305 +  -3.6  -4.38154   TTTTGTTGGTGAAAT               TAATGT TAC GCATTA               TTTTATAACAAATAT
      ybbM  10 100   6  516592 ..  516619 + -14.9  -3.55487   GAAGAAATGATGCGA        TGCCGGATGCG CAGCAT CGCATCCGGCG         TTGTGGTTCATGTGC
      cueR   2  49 171  513795 ..  513814 +  -2.1  -3.67792   CAAAACGTCGGCCAA            TCAGCTGC TGCCC GC-GCTGG            TTTAAATGACTATCG
      ushA   8  74 175  505965 ..  505976 +  -2.2  -5.24129   GGGGGCGTCGATAAT                CGTT GGCA GACG                 TTTTTTCTGCCCCAG
       gsk   7  79  19  500672 ..  500701 + -12.1  -2.82803   ATCGTCGGTTCGTAG       GCCAGATAAGGCG TTCA CGCCGCATCTGGC        ATTTGGCTCTCGATG
      kefA   9  70 441  489563 ..  489577 +  -9.2  -3.18681   CAGCGCATGGCGGCA               GCGTGC CAG GCGCGC               TTCATAGGCTTCCAC
      ybaA   5  77 460  476709 ..  476727 +  -5.2  -5.02074   TAGTGATTGATCATG             TCACGCAG CAA TTGCGGGA             TTTTTTCCGAGGTGA
      ybaW   7  74 376  464400 ..  464426 +  -7.3  -4.21194   GGAGAAATCCGTTTC        GCAGACGCCAGT AATT AC-GGCTTCTGC         TTTTACCTGATACGC
      yajQ   6  77 108  444506 ..  444546 +  -9.7  -3.58726   ATAAGCGTAGCGCAG  CAGGCAATTCGCCGCGTTT TTT ATGCCTGACGAATTGCCTG  TTCTATCTCAAAGCG
      pgpA   7  53   8  436339 ..  436381 +  -6.2  -2.73829   TGTCGTAGTTGTGCA CCGATGCCTGATGTGACG CTTGTCA CGTCTCATCAGGCCTGGA CTCTTATTTAAATCC
      yajD   3 100 147  430323 ..  430343 + -12.6  -4.30576   GTTAACAATCAGAAA            TGCCGGGA ATAAA TCCCGGCA            TTTTCATAATCAGAA
       mak  10  82 469  410745 ..  410755 +  -8.2   -4.4648   CACCTAATAACTCTC                 CGCC TTT GGCG                 TTTTGTAGTAACAAT
      yaiT   6  60  33  390968 ..  390978 +  -3.2  -4.24123   GGACACAGGCCTAAG                 CGAG GTT CTTG                 TTTTCAAATTGTTCC
      tauD   2  64  50  387920 ..  387957 +  -6.3  -3.85698   AGAGGGTTAGGGTGA   GGGGGCGTTCACC-GT ACTTTCA ACAGGTTAACTCCCCC   TTTCTGAGAGGAAAC
      insC   4  55  30  380970 ..  380985 +  -6.8  -2.82623   TGTCTCCGGGTGTCG              CGTGCG CAGT TGCACG               TCATTCTCAGACGAA
      yaiL   9  69  98  376633 ..  376671 +  -9.5  -2.76583   CGGATAAGGCGTTCA  CGCCGCATCCGGCA-GTC GTGC GCCATGCCTGATGCGACG   CTTTGCGCGTCTTAT
      cynX   6  85  66  360436 ..  360460 + -12.9  -2.75822   TCGCTGAACTTGTAG          GCCTGATAAGC GCA GCGTATCAGGC          AATTTTTATAATTTA
      yahA   3  76  88  332771 ..  332787 +  -3.7  -5.15634   ATCCCCGTTAATATG              CCATTTG GCG CAAATTG              TTTTTTAATCCACTG
      ykgG   6 100 114  323791 ..  323817 + -13.2  -3.59979   CTGCTCTTCTGTAAA         TATCCTGGTATT ACC AATGCCAGGATA         TTTACAGTGAAAAAG
      insF   2  39  35  315712 ..  315722 +  -2.4  -2.62851   GGGTAGGATCATAAA                 GTCC TCG GGTC                 GTTGTCCACTCTTTT
      insF   2  39 235  315912 ..  315925 +  -2.4  -2.64888   TCCGGTGATTTATTC               GACA CTTCAA TGTC                ATATTTAAATGAGTT
      ykgL   1  67 -45  311518 ..  311542 +  -8.7  -3.17941   CCCCAGGAAAATTAA          TGTTGGTGT TATAAAC ACACCAACA          TTAATCCGATCTGAT
      yagU   3  84  19  302848 ..  302866 +  -7.4  -4.91712   ATTGAATGATAAAAA             TGGCGC AAATACA GCGCCA             TTTTTATAGGTTAAA
      yagJ   6  51 -19  291436 ..  291455 +  -5.8  -2.88579   TATTTAGTAGCGGAC            TTGCTGAT GACT ATCAGTAA             TCTATAGAAAATTGC
      yagH   6  70 366  287989 ..  288035 +  -9.3  -3.21993   GCGGTGGCGTGCACC GGCAGGC-GGCGGCCGATGCGT GAAT AGGCGATGGCGGCCAGCTTGCC TTCAATCTTCTCGAT
      mmuM   2  50  67  276938 ..  276952 +  -4.2  -3.30124   CAGGCATTGCCGGAT               GGCG GCACAAG CGCC               TTATCCGGCCTACAA
      proA   8  72   7  261987 ..  262041 +  -8.4  -3.69437   CGTGCGTAAATAAAA CCGGGTGATGCAAAAGTAGCCATTTG ATT CACAAGGCCATTGACGCATCGCCCGG TTAGTTTTAACCTTG
      yafJ   3  62   6  245100 ..  245115 +  -7.6  -3.21912   TGTAGTTTGATGCCA              GTTGTG GCTG CACAAC               TTCGTGGCTTAACGG
      yafE   7 100   9  232558 ..  232578 + -10.4  -5.25699   GGCATAAATAAAAAA            GGCACCGG GGGAA TCGGTGCC            TTTTTATTATCTGGT
      nlpE   5  67 132  216111 ..  216124 +  -8.1   -3.4252   CTCAACGCCTGATGC               GACGC TGGC GCGTC                TTATCATGCCTACAA
      tilS   5  85 333  213962 ..  213975 +  -8.1  -4.65895   ACCAGTAAGTTTGCC               GCAGC GTAT GCTGC                TTTTTCCCTGACAGC
      cdaR   9  77 347  183967 ..  183981 +  -7.1  -4.40003   AAACTTAACGCTCTT               GGCGA AAAAC TCGCC               TTTGTCTTTCTGGAA
      yadR   5 100  12  176966 ..  176990 + -17.3  -3.41962   CTAATCTGTTGTTCA          TGTGCCGGATA AAC TATCCGGCACA          TCTTCTCTCTTCAAC
      yadD   4  64  42  147912 ..  147936 +  -7.8   -3.1855   GGGGTAAATTAATAA          CTGGCGCCAT CAGCC GTAGCGCCAG          TTAAGTATTACGCCA
      yacL   3  58 -34  134716 ..  134731 +  -4.6  -3.72576   ATTTTCTGCAGGTCG              TGGCGG CTTA CCGCAA               TTTCGTGCAGCAGAA
      guaC   3 100   9  114496 ..  114521 + -16.2  -3.32963   CCTGTAATCTCCCAA         CGCTGGCGTG GAGCAA CACGCCAGCG          TTATCCCATCCCACT
      mutT   9  79 117  111550 ..  111579 + -12.1  -2.72144   AATTTGTTTTTGTAG       GTCGGATAAGGCG TTCA CGCCGCATCCGAC        ATTTGCACAAGATGC
      setA   2  59 291   79090 ..   79103 +  -5.9  -3.65201   CATCGCTTAATTTCA               CCGGC AGCA GCTGG                TTGTTAAAGCTATTG
      yabI   5  63  30   72145 ..   72159 +  -7.1  -3.30124   CGGGTTGCCTGATGC               GACGC TTGCC GCGTC               TTATCAGGCCTACAA
      yabQ   2  82 340   59619 ..   59634 + -10.4  -4.03234   GGCAGAAACAAAAAA              TCCCCG GACT CGGGGA               TTTATGTACAAGAGG
      folA   6  93  25   50327 ..   50359 + -15.6  -2.58999   GAATTTACGGCTAGC      GCCGGATGCGACGC CGGTC GCGTCTTATCCGGC      CTTCCTATATCAGGC
      caiF   5  84 109   34804 ..   34826 +  -8.4  -4.33165   TAGGCGTCACATCCG           TCGTCCCC TGCAAAC GGGGGCGA           TTTTCCTCCATTTGC
      nhaR   3  48   7   19627 ..   19653 +  -5.1  -2.62043   GTGCGTTAATCGGCA         GCTCCCCCA AAGTTAAGG TGGGGGAGA         TAGATTAGTTGTACA
       mog   2  48  66    9959 ..    9973 +  -4.2  -3.13164   ATCGGCAGAACGGTG               CGACCA AAC TGCTCG               TTCAGTACTTCACCC
      yaaX  10  79  34    5564 ..    5597 + -11.7  -2.62043   CAATCCGGCATTCAG     CGCCTGATGCGACGC TGGC GCGTCTTATCAGGCC      TACGTTAATTCTGCA

SUMMARY

777 putative operon ends contain 4114 possible terminators.
Percent operon ends hit by terminators of confidence >= x:
	x	#>=x	hits>=x	%hits>=x
	100	249	212	201	26 %
	99	249	212	201	26
	98	249	212	201	26
	97	249	212	201	26
	96	249	212	201	26
	95	267	221	209	27
	94	267	221	209	27
	93	304	245	232	30
	92	304	245	232	30
	91	324	259	242	31
	90	336	264	246	32
	89	356	277	258	33
	88	359	280	261	34
	87	382	293	272	35
	86	404	310	285	37
	85	418	318	292	38
	84	429	328	300	39
	83	443	336	306	39
	82	459	348	315	41
	81	485	366	328	42
	80	511	387	338	44
	79	535	400	349	45
	78	542	407	354	46
	77	572	427	369	47
	76	591	441	380	49
	75	606	451	388	50
	74	644	479	404	52
	73	665	495	415	53
	72	689	510	425	55
	71	729	540	439	56
	70	764	565	447	58
	69	807	595	460	59
	68	844	623	475	61
	67	881	644	485	62
	66	932	679	500	64
	65	991	724	519	67
	64	1047	775	535	69
	63	1163	855	554	71
	62	1204	881	565	73
	61	1268	930	575	74
	60	1323	972	589	76
	59	1427	1045	607	78
	58	1463	1073	615	79
	57	1566	1157	629	81
	56	1654	1219	639	82
	55	1779	1313	658	85
	54	1871	1382	670	86
	53	1984	1460	680	88
	52	2119	1545	696	90
	51	2211	1603	703	90
	50	2448	1779	714	92
	49	2554	1856	718	92
	48	2744	1994	728	94
	47	2859	2080	735	95
	46	3045	2198	743	96
	45	3254	2348	751	97
	44	3433	2452	754	97
	43	3554	2537	755	97
	42	3742	2680	759	98
	41	3854	2772	762	98
	40	4023	2903	764	98
	39	4114	2972	766	99
	38	4114	2972	766	99
	37	4114	2972	766	99
	36	4114	2972	766	99
	35	4114	2972	766	99
	34	4114	2972	766	99
	33	4114	2972	766	99
	32	4114	2972	766	99
	31	4114	2972	766	99
	30	4114	2972	766	99
	29	4114	2972	766	99
	28	4114	2972	766	99
	27	4114	2972	766	99
	26	4114	2972	766	99
	25	4114	2972	766	99
	24	4114	2972	766	99
	23	4114	2972	766	99
	22	4114	2972	766	99
	21	4114	2972	766	99
	20	4114	2972	766	99
	19	4114	2972	766	99
	18	4114	2972	766	99
	17	4114	2972	766	99
	16	4114	2972	766	99
	15	4114	2972	766	99
	14	4114	2972	766	99
	13	4114	2972	766	99
	12	4114	2972	766	99
	11	4114	2972	766	99
	10	4114	2972	766	99
	9	4114	2972	766	99
	8	4114	2972	766	99
	7	4114	2972	766	99
	6	4114	2972	766	99
	5	4114	2972	766	99
	4	4114	2972	766	99
	3	4114	2972	766	99
	2	4114	2972	766	99
	1	4114	2972	766	99
	0	4114	2972	766	99
