# Supplementary material for: Rapid, accurate, computational discovery of Rho-independent transcription terminators illuminates their relationship to DNA uptake
Source: Genome Biol. 2007 Feb 21;8(2):R22. doi: 10.1186/gb-2007-8-2-r22 (PMC1852404; doi:10.1186/gb-2007-8-2-r22)
Supplement: Additional data file 2 — As described in the text, the entire robust tail-to-tail region is searched; if the region is less than 500 nt, then the 500 nt downstream of the stop codon is searched (stopping if a gene start is encountered). In the case of ties, all terminators with the high score are output. [file gb-2007-8-2-r22-S2.zip › Francisella_tularensis_holarctica.ttperf]

  FTL_0003   0 NONE
  89255466   7  66 411   15813 ..   15823 -  -6.8  -3.58522   ATGATTACGCGTAAA                 GCTG CTC CAGC                 GTTAGCTGCCGGTTG
  FTL_0028   6  60  63   26295 ..   26309 -  -5.8  -3.46088   ATATGCTATTAAACA               TGATTT TAC AAATCA               AGATTTTTATGGGTT
  FTL_0037   0 NONE
  FTL_0047   5  61 204   49462 ..   49495 -  -4.5  -4.19704   GAATTGTATGCAAAA     CTGCTTAGTGCTACG CTAA CGTAGTTCAAAGCAA      AAAGGAAATAAAAAA
  FTL_0061   2  75 408   60046 ..   60063 -  -7.1  -4.21607   GTCACGGAAGATAAA             GCATATT GTTA AATATGC              TAGTTCAATTCAAAG
  FTL_0070   8  52 139   67095 ..   67109 -  -4.4  -3.29324   GTGAGTCAAAGCTAA               TATTAA CCT TTAATA               ATCAAGATAGGCTCA
  FTL_0073   1  44 244   70433 ..   70443 -  -3.2  -3.10715   TCCATTACTATTTAA                 GCAG TCA CTAC                 AAGCTATCGAGCTAA
  FTL_0087   0 NONE
  FTL_0092   2  49  51   85620 ..   85631 -  -3.6  -3.44794   AATTCATGATGATAA                GCGC GTAG ACGC                 TTGTATAATACCGAT
  FTL_0115   3  55 118  106680 ..  106692 -  -4.9  -3.35706   AACTAGATTTGATAA                TATTG ATG CAATA                TATGAAATTCAAAAA
  FTL_0129   1  50 246  131556 ..  131568 -  -3.4  -3.61894   AATGCCTTTTAATAA                TGCT GAAAG AGCA                GAGTTTTCGCCACGG
  FTL_0144   2  58  14  149488 ..  149514 -  -2.4  -4.58076   ATAAGGGAGAGAAAA         CTTATTTTATTA AAG CAATACAACAAG         ATTCTAAAGAAGATT
  FTL_0156   6  53 203  160538 ..  160555 -  -2.7  -4.08164   AAAATCCTATATAAA             TGTGATG TTTT CATAACA              TCATGAAATAATGTC
  FTL_0186   0 NONE
  FTL_0196   3  51 229  197147 ..  197164 -  -2.8  -3.91897   TTTTGGATGTATAAA             TCTATA CAGTCT TATAGA              ACCGATACAGATAGA
  FTL_0214   1  45 203  213992 ..  214002 -  -2.6  -3.34398   GCTGTCTTCTAAAGA                 TATT TAT AATA                 TTCTACAGCCTCATG
    isftu2   2  58 199  220327 ..  220349 -  -6.4  -2.94747   TTATGGGACCATATA           TCTTGCATCA AAA TGATACAAAA           AAGTTTATCTATGCA
  89255699   2  47 403  250346 ..  250358 -  -3.4  -3.28304   AGATCTAAGAAGATA                TGGA AAAGA TCCA                AATGGATATAAACTA
  FTL_0275   0 NONE
  FTL_0280   3  56 394  264756 ..  264766 -    -4  -3.90684   AAGCAAAGGAGTAAA                 TTTC AAT GAAA                 AAATTTTTGAATAAC
  FTL_0286   3  51 268  271793 ..  271812 -    -5  -2.87501   TGGTATGAAATATGA            GATGGC TAAGTGCT GCCATC             CTGTTTATCCTGATC
  FTL_0304   5  68 130  289917 ..  289929 -  -4.9  -4.62168   ATCCAAATTACAAAA                TATTG CGA CAATA                ACGTGTGGATCAATG
  FTL_0312   3  45  31  301251 ..  301267 -  -3.7  -2.88663   AGGTACTGCTACAGA              TCTTCCG CCG CAAAAGA              AGAAAAAGTAAGGGG
  FTL_0317   5  45 357  303331 ..  303341 -  -2.6  -3.34801   AAAATATGATAAAAG                 TATT TGG AATA                 AATAATTGTACAAGC
  FTL_0330   1  49  34  314408 ..  314419 -  -4.4  -2.93532   ATCTAAATGAAGAAT                CATC GGTT GATG                 GTAAGAAAATAATAG
  89255774   5  62 420  330602 ..  330613 -  -4.4  -4.12198   TAGAATTTGCTAAAA                TTGG TATT CCAA                 TGACAATAATCAATA
  FTL_0373   1  41 396  344940 ..  344954 -  -2.8  -2.78018   ATGTTCTAGCAATCA               CAGC TGGGATT GCTG               CAGGTATGGAGTTTG
  FTL_0382   4  47 -20  352517 ..  352529 -  -2.7   -3.6581   AGTATGCTTAAAATA                CCTTT TTC AAAGA                AATAGTTCTTTGCAC
  FTL_0391   1  44 255  360712 ..  360724 -  -3.3  -2.66316   CTTGGTAGCATACTA                CTGCT TGG AGCGG                CATATGAGCTACTAT
    isftu2   5  63 222  370209 ..  370222 -  -5.3  -3.89412   ATTTAAATGATGAAA               CTGAT GAGT ATCAG                CTACTTCAAGCTAAA
  FTL_0404   3  45  -2  372540 ..  372550 -  -2.6  -3.49898   AAAAAATATCCACAA                 TAAT TAA ATTA                 CTTTACTAGCCCAGC
  FTL_0409   4  60 292  377196 ..  377217 -  -3.2  -4.51097   TCAATTATTACAAAA           TATATTTA CAATGT TAAATATA            TAGTTTTTATACTAT
  FTL_0426   5  59 148  392338 ..  392351 -  -5.3  -3.65603   AAACAGCCTCAACAA               GATAC TAGT GTATC                AGCTACAAGCTATGC
  FTL_0433   5  61 250  398532 ..  398542 -  -5.4  -3.75884   GCTGAAACAAATGAA                 GCAA AAT TTGC                 TAATGCTATAGATAG
  FTL_0433   5  61  48  398734 ..  398744 -    -4  -4.41616   ACTTTTTTAAATAAA                 CTAT AAA ATAG                 ACTAATCTTAAAAAT
  FTL_0444   2  57 154  411906 ..  411923 -  -4.1  -3.86916   TATGACCACATGAAA             GCGGATA GTAA TATCCCC              ATTTCTGTTGGCGTT
  FTL_0456   6  63 105  432037 ..  432052 -  -2.6  -4.82901   TGTTTGGGATAAAAA              TTTTCG TTCG CAAAAA               GCAGTAGCAAAGCTA
  FTL_0464   6  60 188  438471 ..  438482 -    -3  -4.60797   TGTGCAGAGAGAAAA                GATT TTGT AATC                 AAAGAGTTTGATGCA
  FTL_0481   3  61 474  459156 ..  459167 -  -4.4  -4.08945   ATGACTCGCTTAAAA                GAAG AAGG CTTC                 ACGATAGCATATCCT
  FTL_0494   4  59  71  479854 ..  479873 -    -2  -4.74504   ATGCTAAGTCAAAAA            GGCGTATC TTGT GATTTGCC             AAAAGGCTATGTTTG
  89255910   4  68 144  488378 ..  488401 -  -7.6  -3.16676   GCCATCAAGCGAATA          TGACATATTT AGAC AAATATGCCA           GTGAGTTTAATATAG
  FTL_0506   2  52 208  490281 ..  490291 -    -4  -3.68619   TGCAACTGAGGCAAA                 TGAT AAT ATCA                 CAGCAACTTATTATG
  89255917   2  59 430  493550 ..  493562 -  -3.4  -4.42386   GGGCGAGTCAGAAAA                GATG CAAAT CATC                AAAATATCTTTGCAG
  FTL_0530   0 NONE
  FTL_0544   2  44  63  527003 ..  527017 -  -3.5  -2.60075   GGTGCTCTAACCAAC               TGAGC TATAG GCCCA               AAACTTAGAGACGAT
  FTL_0557   8  65  24  539742 ..  539753 -    -3  -4.83677   AAAACAAAAGCAAAA                TTAG CACA CTAA                 ATTTAATTTAAAAAG
    isftu2   6  47 155  554054 ..  554064 -  -2.6  -3.52204   TGATTTTTAAATTAA                 TTTT ACT AAAA                 AGCTGATAAATATAT
  FTL_0582   0 NONE
  FTL_0610   7  58 260  600625 ..  600635 -  -2.6  -4.53303   TAGTTGGATATAAAA                 TTAT AAA ATAA                 ATACCAGAGCAACCC
  FTL_0617   7  50 215  607412 ..  607431 -  -2.2  -3.97753   AAATAGTAAAAAAAT            TTATATAG CTAA CTACACAA             GAAGGTCATGCTGAA
  FTL_0625   3  58 352  614101 ..  614113 -  -6.3  -2.94099   CTTCGCTACTATACA                CAATG TAC CATTG                GTTTTAGCTGGGTTT
  FTL_0639   1  52 233  624077 ..  624087 -  -4.6  -3.30441   CATTAGTTTTCATAA                 CAGC GAT GCCG                 ATTAAAAGAGCCATT
  FTL_0659   4  57  78  640972 ..  640989 -  -4.3  -3.80094   GTTAAACTAAGACAA             TTAAAAA ATAA TTTTTAA              AACAGATGATTTTTC
  FTL_0662   5  69 245  644065 ..  644085 -  -8.3  -2.90714   TGAAATTGGTAGACA            CAAGGGACT TAA AATCCCTCG            GAGCTTAACCTCCGT
  FTL_0671   2  53 195  658931 ..  658962 -  -4.6  -3.41602   TTTATGCGATGACAA      TTCATAAAACTC AAGGCTCA GAGTTTGATGAA       ATCGTGATTATTCTT
  89256068   5  56 420  664810 ..  664820 -  -5.4  -3.28924   TATTTGTGGCGATAA                 TGCT GGT AGCA                 AACTTACAAAAGCCC
  FTL_0702   5  76 260  690286 ..  690300 -  -7.2   -4.3851   GAGATTAAACAGAAA               GTAGAT GAT ATCTAC               AAAGCTATGAACATG
  FTL_0713   3  55  -7  702987 ..  703005 -  -2.4  -4.29621   CATAAAGAAATTAAA             GTAGTTAA AAA TTACCCAC             AAATAAAAAAAGGAT
  FTL_0721   8  67 192  711894 ..  711916 -  -3.4  -4.87892   TCTTAAGAAAATAAA           TCAACCACTA AGC TCGTGGTCAA           ATGATGATTTAAAAG
  FTL_0731   3  67 213  720657 ..  720674 -  -3.5  -4.98255   TGCCAAGTATAAAAA             TATAGCCT GCT AGGCT-TA             AAATTAGTACATTCT
  FTL_0736   2  46  46  725354 ..  725365 -    -3  -3.29508   AGAACAAAGAGTTAA                TATC TGGT GATA                 ATTATTTTTTAATAT
  FTL_0742   7  74 210  731666 ..  731676 -  -2.6  -5.71983   CCAACTACAAAAAAA                 TATT ATG AATA                 CAAAAAGATAATTGT
  FTL_0753   0 NONE
  FTL_0759   3  63 153  749815 ..  749828 -  -6.7  -3.26719   TTGAGAAATACTTAA               TAGGC TAGA GCCTA                AAGATAATGTTGTAT
  FTL_0767   3  63 456  756547 ..  756563 -  -5.2  -3.91488   AATTTTTTTAAATAA              CGAAAT GGATG ATTTCG              CTGCTAAAGTTGGCG
  89256156   3  52 309  768174 ..  768185 -  -4.4   -3.2697   ACATATTTAGAAAAG                CCTA AAAT TAGG                 TGGTAGATGTGGAGT
  FTL_0795   3  55 240  780667 ..  780678 -  -4.4  -3.66784   TGAGGTTCAACACAA                TCCA TCCA TGGA                 ACTCGCTGGCAAGGT
  FTL_0803   2  50 141  788171 ..  788181 -    -4  -3.33696   AAGAGACAATCAAGA                 TAGA TTC TCTA                 GAGCTGTCTTCTCAG
  FTL_0810   1  53  54  798411 ..  798422 -  -4.4  -3.41262   TAGATAATAGACTAA                GCTT ATTT AAGC                 AACTTATATAGAAAT
  FTL_0833   4  65 -23  816561 ..  816589 -  -4.7  -4.34482   GTGTGCAAAAAAATA        GCGATTTATCTAT ATA ATAAACAAACCAC        ATGGGTTGCAATACC
  FTL_0842   5  51 205  823811 ..  823823 -  -4.9  -2.92496   CGATAAATAATATTA                TGTTT GCA AAACA                AGAAGCTTTTAATTA
  FTL_0857   3  68 236  837664 ..  837678 -  -5.8  -4.17762   TATTTGTCAAAATAA               CTTATA TTA TATAAG               TAATATATGACTATA
  FTL_0863   3  62 433  842279 ..  842300 -  -2.3  -4.97405   ACTTATAAAAATAAA           TGGCAAAAA ATGT TTCTTGCTA            AGCTAGGACTTAGTA
  FTL_0867   8  65 355  847178 ..  847188 -  -3.2  -4.87273   AAGACTTTATAAAAA                 GGTA CAA CACC                 TGACAAATTATAATT
  FTL_0879   4  62 146  857167 ..  857179 -  -6.3  -3.34424   AAAAATCAAGCAATA                GCATT TGT AATGC                CTAATGCAAGAGTTG
  FTL_0900   1  39  84  878537 ..  878551 -  -2.2  -2.75803   AGAACACGGTAACTA               TCTATT ACA AATAAA               AATATCACAAGATGA
  FTL_0917   3  49 106  889506 ..  889522 -  -4.5  -2.80244   CGTCCTAACAAATAG              CTAAATT ATA AACTTAG              TATCTTTTTAATATT
  FTL_0935   6  53 356  906537 ..  906547 -  -3.2  -3.89346   GCTGCACTTGAGAAA                 CGCA GCT TACG                 CTACTACTATCCTTA
  FTL_0945   3  55  78  913968 ..  913987 -    -5  -3.34192   AATTCTTTTAATTAA            TTGCTCAA GCTT TTGGGCAA             CTTCAAGAGGATCTT
  FTL_0952   8  62  83  921442 ..  921456 -  -7.2  -2.67406   CAAAGAGATAACTTA               TGTTAG ATA CTAACA               ATAAACTCATAAAAA
  FTL_0981   5  56 141  950885 ..  950902 -  -5.6  -2.82623   GGTTGTTTATAATGA             CTTGGT TGGTTC ACCAAG              TGCTATGGCAAATCA
  FTL_0990   2  46  65  959548 ..  959563 -    -4  -2.77344   GCAGGTGGTAAGAAG              TTACCG AAAA CAGTAA               AAGCTATTATGAAAT
  FTL_1014   0 NONE
  FTL_1017   3  50 -23  976642 ..  976658 -  -3.8  -3.50264   TAAAATATCTAAATA              GTTATT TTTTT AATAAC              ACTATCAAATACTTC
  FTL_1042   6  66 268  998349 ..  998365 -  -7.3  -3.15861   GATGATCTTGATGAA              GGCAAAA TGA CTTTGCC              AACAATCTACGCACT
  FTL_1053   1  52 190 1008738 .. 1008756 -  -4.7  -3.10622   AAGATTTATTTAATA             TCTTTAA GGGAA TTAAAGA             GCTTACTATGATAAG
  FTL_1075   4  58 366 1027584 .. 1027604 -  -6.3  -2.82432   AAACTACTCAACAAG            CTTTACTAA GAA TTAATAAAG            TAATTGCTAAAAAGC
  FTL_1079   7  57 144 1031640 .. 1031652 -  -4.8  -3.53055   AAAAAATATATAATA                CCGA CTATT TCGG                ATATCATAGTTGTTT
  FTL_1111   7  68 349 1056508 .. 1056523 -  -2.6  -5.30155   CGAGTAACTAAAAAA              GATCTT AAGC AAAATC               CTAGTGATAATAATT
  FTL_1118   5  75 370 1063426 .. 1063436 -  -5.4  -4.85129   AGGATATATTAAAAA                 CATC CGT GATG                 ATGGTCGTATAGATT
  FTL_1125   4  56 357 1069623 .. 1069633 -  -5.4  -3.27525   GTCGCCTAAACTTAA                 TGAG TTA CTCA                 AAGATTTATATTCAG
  FTL_1130   4  75 156 1073791 .. 1073810 -  -9.4   -2.6914   TATTTGTTAGAGAAT            TATGCAGT TGAT ACTGCATA             TGTATATAGTGTAAA
  FTL_1151   4  47  39 1093475 .. 1093485 -  -3.2  -3.19055   TTTAAGAATAAAGGA                 GCTA TTC CAGC                 TAGACTTGTAATATC
  FTL_1161   3  55 118 1101319 .. 1101331 -  -4.9  -3.35706   AACTAGATTTGATAA                TATTG ATG CAATA                TATGAAATTCAAAAA
  FTL_1184   3  64 314 1133549 .. 1133563 -  -4.4   -4.3613   GTGAAAAGAAAAATA               TTATTA CAG TAATAA               TTATTGCAATTTTAA
  FTL_1193   6  66 324 1141865 .. 1141877 -  -6.3  -3.70919   GTGAAATGCCAATAA                GCTTT ACC AAAGC                TTGTCTAGGTGGTGA
  FTL_1199   4  45 299 1148337 .. 1148354 -  -4.1  -2.75229   TAAAATTTCTAAGTA             TCCCTCA GTAT CGAGAGA              TATATCATTCTTAGT
  FTL_1199   4  45 176 1148464 .. 1148477 -  -2.4  -3.35197   TTTGATATATATGAA               TCAC AAGATA GTGA                TAGAAAGAGTATTGC
  FTL_1202   5  48  -3 1151207 .. 1151217 -    -4  -3.02936   GAAATCAATAATAAT                 TTAG ATT CTAA                 TTACCACTATAATAT
  FTL_1209   6  58 357 1157776 .. 1157789 -  -2.5  -4.62336   AGTTGATCCTAAAAA               TTTTA ATGA TAAAA                ATTTTGTCGATTTCA
  FTL_1223   9  81 358 1173356 .. 1173387 - -10.4  -2.63901   ACTCCATCAACCAAT      CAGAACAAAGATAA TTAC CTATCTTTATTCTG       TAGATAGTGCTACAT
  FTL_1236   6  66 102 1183669 .. 1183679 -    -4  -4.66318   ATTATGGCAATAAAA                 TAGT ACC ACTA                 GCTATAACTATTGGG
  89256559   1  65  71 1187969 .. 1187979 -  -5.4  -4.25283   ATTGCTTTAGCAAAA                 TCAG TAG CTGA                 TTGAGGATTTTGTGC
  FTL_1252   1  45  46 1196731 .. 1196753 -  -3.4  -2.84812   ATCGAGAGTACTAGA           GTACATTTTG TAT CAGAAGGTAC           TCATGGTATGCACGA
  FTL_1261   1  39 463 1203016 .. 1203029 -  -2.3   -2.6197   CTAAATACTAAGCTA               GCTAG TCAA CAAGC                TGGTTTAATAGGTAA
  FTL_1271   5  58  48 1211427 .. 1211439 -  -2.7  -4.52897   AGAATTAATAAGAAA                TGACT AAA AATCA                AGTAAATATATAACA
  FTL_1276   5  62 339 1216057 .. 1216073 -  -5.9  -3.54935   TAAAGGCTCTGCAAA              TACCAGT ACT ACTAGTA              TCAGCTATAAAAGTT
  FTL_1283   3  51 206 1222735 .. 1222746 -    -3  -3.87354   TAAAGCCAGAGCAAA                CTAT AAAT ATAG                 CAGCACTTACTCCTT
  FTL_1295   3  44 224 1234218 .. 1234250 -  -2.2  -3.36965   CAAAACAATTACTAA     TGTTAATTATG-ACT CCTC AGTGCATAAACAACA      GTATGAAAAAATACT
  FTL_1304   4  75 167 1240900 .. 1240914 -  -7.1  -4.10552   TCGCAGCAAACTAAA               CCAGC CTTGT GCTGG               TTTTTTTTGTATCTT
  FTL_1354  10  61 466 1287401 .. 1287420 -  -4.4  -4.08064   AATGCGTGTCTAAAA            TCACAAAT GCAA ATTTATGA             TACAAAACTAAACGA
  89256668   2  54 163 1300558 .. 1300568 -  -5.4  -3.14051   TTATCGTTAGGAATA                 GCTA TTT TAGC                 GTTACCTAAATACCA
  FTL_1376   2  43 333 1308959 .. 1308975 -  -2.3  -3.14587   TTCTACAAAACTAGA              GCTTT AGCAAAA AAAGC              TATCGAAGGTGGCAA
  FTL_1376   2  43  -4 1309300 .. 1309312 -  -2.7   -3.3164   AATTTATGCGTATAA                CATAG TTT CTATA                TGAATAAATTCAATA
  FTL_1398   7  67 365 1328432 .. 1328442 -  -5.4  -4.31065   AGATACAAAATTAAA                 CTTC TCT GAAG                 AAGATCATAAATTGG
  FTL_1413   7  57 471 1340430 .. 1340443 -  -5.3  -3.40134   AAATCACCTGAAACA               GCAAT AGCT ATTGC                CAACTCGCTTTTAGA
  89256739   8  77 267 1372212 .. 1372224 -  -4.9  -5.18357   TAATTTACTAAAAAA                TGTAT ATA ATACA                AAAGTTATTGCTGAT
  FTL_1451   2  45 307 1377797 .. 1377810 -  -2.5  -3.40878   ATTACTTTAATAATA               TTTAA TACC TTAAA                TCTAGATAACGCTCT
  FTL_1461   3  61 311 1385548 .. 1385562 -  -4.3  -4.14243   CAGCTCATCTTAAAA               CAACT ATCGA AGTTG               CTAACAAAGAGCTAT
  FTL_1468   7  74 394 1392084 .. 1392096 -  -4.9  -5.18357   TAATTTACTAAAAAA                TGTAT ATA ATACA                AAAGTTATTGCTGAT
  FTL_1473   1  42 191 1396694 .. 1396705 -    -3  -2.58699   CAATAATCCAACTTA                CAAA CGCA TTTG                 CGATTTCTTGGGTTG
  FTL_1486   6  51   6 1412285 .. 1412296 -    -3  -3.71991   TAGAAATGCTAATAA                CAAA AAAT TTTG                 AAGTTTTAAATACCA
  FTL_1489   9  57 132 1414288 .. 1414314 -  -4.6  -3.75707   TAAATATTCAAAAGA         TAACAAATTGCA TTA TTCAATTTATTA         TAAGTATTTTGTTTT
  FTL_1494   1  49 225 1422872 .. 1422886 -  -3.6  -3.45032   CAACAATATTTATAA               TTAGAT AAA ACCTAA               TCTACAGAGTTATTA
  FTL_1497   9  71 298 1427113 .. 1427128 -  -7.6  -3.68341   AATGCTACTGAAGAA              GAGCTT CTAG AAGCTC               TAGAAAAAGTTGAAT
  FTL_1517   5  74 313 1446859 .. 1446871 -  -4.9  -5.18357   TAATTTACTAAAAAA                TGTAT ATA ATACA                AAAGTTATTGCTGAT
  FTL_1525   3  62 275 1455441 .. 1455453 -  -3.5  -4.57837   ATATTTCTTTAAAAA                TATTT ATA AAATA                GAATTTTCTGATTCA
  FTL_1545   0 NONE
  FTL_1550   4  68 390 1480415 .. 1480427 -  -2.7  -5.20216   TACAGTATCAAAAAA                GATTT CCC AAACC                TTGAACTAGGGATTA
  FTL_1557   6  55 266 1488537 .. 1488549 -  -2.7  -4.31737   AAAATTATTAACAAA                CAAGT TAA ACTTA                GCTTTGTTGCCTCAC
  FTL_1575   2  49 317 1502038 .. 1502056 -  -3.2  -3.54475   TTTTTTATCATACAA             TATCTTAA TAG CCAAGATA             AAGGACTAATAATAT
  FTL_1582   5  57 297 1508674 .. 1508684 -  -5.4  -3.35996   TAGTCTTACTCAGAA                 TGGA GTT TCCA                 ATACAGTCTCATATA
    isftu2   8  55  21 1516953 .. 1516965 -  -2.7  -4.14013   GAAAAGCTGCCAAAA                TCAAT ATA ACTGA                AACTACTATAGCTCC
  89256887   5  60 393 1537707 .. 1537718 -    -3  -4.56978   CTGCTAAATAATAAA                GATA TTAT TATC                 TTCACGCCAGAAAAA
  FTL_1620   4  70 309 1549219 .. 1549235 -  -8.1  -3.00451   AAATAATTTAAATCA              TGACATA AAC TATGTCA              TAGGTGATAGCCCTA
  FTL_1626   3  51 261 1556200 .. 1556210 -  -2.6  -3.89957   TGTAATAATGAATAA                 TATA TTT TATA                 GATTTCATTCTACAA
  89256907   4  60 365 1559748 .. 1559767 -  -5.8  -3.44998   GATGGACTAAGAACA            GGTCTGAGA TCT TCT-AGACC            TTTTGAAGTGTTTGA
  FTL_1642   2  46 451 1572662 .. 1572676 -  -2.9   -3.2794   GTTTAGTTATACTAA               TTATG CCTTT CATAA               TCTTTGTATGTATTA
  FTL_1678   3  70 341 1611870 .. 1611883 -  -5.3  -4.45544   CCTCACCAACTAAAA               TTGAG AAAA CTCAA                AGAAATCATATTTTT
  FTL_1689   4  56 249 1621217 .. 1621234 -  -5.7  -2.77523   GTTTTAGTAAGAGCA             TTATAAG TTGT CTTATAA              GCATCTATATCATAA
  FTL_1707   1  39 316 1639343 .. 1639354 -  -2.2  -2.50492   CAGCAGCACCAATAC                CAGC AACA GCTA                 ACCAGATGCAACTAT
  89256987   2  48 155 1649326 .. 1649340 -  -4.3  -2.70932   CTCGTGGCTTAATGA               CAAGA TATAT TCTTG               AAAATAGAATTGAAA
  FTL_1727   4  54 262 1659155 .. 1659165 -    -4  -3.81062   ACTAAAAACTCTAAA                 TTAC CAG GTAA                 GGTAAATATCATGCG
  FTL_1732   1  49 460 1663337 .. 1663353 -  -3.8  -3.21276   GTTGGTTTTATAATA              GTTATA ATTGG TATAAC              TCTTACAGCCACAAA
  FTL_1770   3  57 351 1701862 .. 1701873 -  -4.4  -3.78736   TATACATTCATCAAA                TCAG TGGG CTGA                 TAACCATATAAACGA
  FTL_1776   6  52 152 1708456 .. 1708488 -    -5  -3.04263   AGTTTATGCTTAATA      CTCTAAGATTAAAA AATGG TTTTAAACTTAGTG      AGTTTGAACAACAAA
  FTL_1791   2  54 353 1723728 .. 1723741 -  -5.3  -3.10612   TCTAAGTTCAATAGA               CTCTT TAGC AAGAG                TATTTGTAGGACCTT
  FTL_1840   5  65 320 1773999 .. 1774014 -  -3.2  -4.92385   TAGATCCAAACAAAA              CTACAG AAAG CTGTTG               TAGAGGTGGATATTT
  FTL_1854   1  64 138 1785072 .. 1785098 -  -5.9  -3.81689   AACAGTATTATGAAA         TTTGCTGCCAC AAAAA GTATCAGCAAA         GATATGGCTCCGGAA
  FTL_1903   6  59 162 1834070 .. 1834091 -  -2.3  -4.65446   ACTAGATATATAAAA           CACCATAAA CTAT TTTATGTCG            TTTTTTTGATATGCT
  FTL_1915   3  45 470 1847502 .. 1847512 -  -2.6  -3.45776   TTAAACCTATTAGAA                 TATT AGA AATA                 TATATGCCTTTTATT
  FTL_1922   1  46 394 1854921 .. 1854939 -  -3.9   -2.8158   AAAGCAAGCCTAAAG             CTCTTGA GATTA TCAAGAA             GATTGGCTTAAATGG
  FTL_1935   8  60 272 1864929 .. 1864944 -  -6.2  -2.96262   AGAATAAAAAGTAAG              TTCCTA AACC TAGGAA               AAAAGTTAGGATAAT
  FTL_1945   2  61  11 1874355 .. 1874365 -    -4  -4.43307   TCGCCAACAAAATAA                 TTAG TTT CTAA                 ACAGCTGTTCTTAGG
  FTL_1957  11  66 326 1886795 .. 1886810 +  -6.2  -3.71672   GTAGCTTTGATTTTA              GAGTAT CTAT ATACTC               TTGATTTTCATCACC
  89257183   4  64  57 1874300 .. 1874324 +  -4.3  -4.32067   AAAGAAATGCGCGAG          GCTCATACT AAAGGGA AGTATGTGC          TTGTTTTATAAACTC
  FTL_1931   6  68 -10 1863592 .. 1863602 +  -2.6   -5.3236   TTCCATATATTGGTC                 TTAT AAA ATAA                 TTTTTTATCAATTCT
  FTL_1921   1  42 129 1855468 .. 1855478 +  -3.2  -2.58999   AGCTCTTGATAATAA                 TGGC TCT GTCA                 CTTGATATATAACCA
  FTL_1914   3  70 240 1847836 .. 1847848 +  -6.3  -4.11033   GCGCGCATTAACTTT                TAACC TTA GGTTA                TTTGTAATCTTTAAT
  FTL_1905   2  55 458 1839458 .. 1839474 +  -2.3  -4.34771   ATCTTCATGCTCAAC              TCTTACA GGT TTTAAGA              TTTTGATACCTTTTC
  FTL_1902   5  58 346 1834214 .. 1834227 +  -2.5  -4.46432   TCTGGACTATAAATA               TTTTT AAAT AAAAA                TTTTAGTAATTTTTT
  FTL_1894   2  48 279 1826189 .. 1826215 +  -2.2  -3.84712   TACTACTTGAATACT         TACCAACTATGA TTG TCTTTGTTGGAA         TTTAATATAAAATTC
  FTL_1869   3  52 173 1802440 .. 1802456 +  -5.1  -3.14132   TTGGTAAATATTTTA              CACAAGC GTA GCTTTTG              TTGCTCACCACAAGA
  FTL_1853   2  45 241 1785459 .. 1785471 +  -3.4  -2.94281   CGATTTGAACCTTTC                TCAG CTAAT CTGA                CTCTTTTATCTGTGA
  FTL_1839   2  48  60 1774378 .. 1774401 +    -4  -2.98387   GATCGATAAAATGTT          GGCTAAAATGA ATT TTATT-TAGCC          TAATATTTTCTAAAA
  FTL_1803   4  52 181 1736768 .. 1736778 +  -5.4  -2.61517   TATCTGCAACAATAG                 GATG CCC CATC                 GCTTTTGTATGTACT
  FTL_1792   2  68 319 1725456 .. 1725468 +  -4.9  -4.60797   TACATAACTCTTGCT                TTTGA CAT TCAAA                TTTTCTATCTCCAGC
  FTL_1775   2  44 117 1708760 .. 1708774 +  -2.9  -3.09273   ATAATGCTCAACACT               TGTAA TATTC TTACA               TCTATCTTGAGAAAC
  FTL_1766   1  42 -16 1701133 .. 1701143 +  -2.6  -3.13382   TTGCTGTAGTTATAT                 TATT AGC AATA                 TCTTAGAGTTTGATA
  89257026   5  58 405 1693263 .. 1693279 +  -5.9  -3.15257   TTATAAAATAATATC              TCTAGTA GCT TACTAGG              TCTCTCTATTTGAAC
  FTL_1739   6  60 263 1670439 .. 1670450 +    -3  -4.52214   AGCTTGAATGAATTC                GATT TTTA AATC                 TTTATATTTTGATTT
  FTL_1731   1  51 464 1664280 .. 1664294 +    -5   -2.9302   TATCAAGAACTATTG               CATTAC CTT GTAGTG               ATTGTTGTGCTTGGA
  FTL_1719   3  65 140 1651006 .. 1651018 +  -4.9  -4.42639   AAATGAAGCCCCCTA                GATTT AGA AAATC                TTTTGCTTGAGATAT
  89256982   3  51 166 1645449 .. 1645459 +  -2.4  -4.04806   CCGCCCATAGGCATA                 GCAG GAG CAGC                 TTCTTTAATCTCACC
  89256982   3  51 169 1645452 .. 1645462 +  -3.2  -3.83205   CCCATAGGCATAGCA                 GGAG CAG CTTC                 TTTAATCTCACCGAT
  FTL_1708   3  45 100 1641539 .. 1641549 +    -4  -2.70017   GCGATAACTTTGTAA                 TCTA TAT TAGA                 ATCTTTACCTTTACA
  89256957   2  68  86 1621256 .. 1621266 +    -4  -4.87786   ATATCATAATTACCA                 TTTC TAA GAAA                 TTTTTCTAAAATTAA
  FTL_1674   7  57 138 1610916 .. 1610930 +  -2.2  -4.53853   TTTCAAACCTAGTCT               TAGAAA CTT TTTTTA               TATTTTTTTTAAAGT
  FTL_1674   7  57 191 1610969 .. 1610984 +  -3.2  -4.33258   GCTTTAAGCCTTGTT              GCTCAA GTAG TTGTGC               TTTATCTTTAGAGAT
  FTL_1647   0 NONE
  89256920   2  50  81 1574318 .. 1574334 +  -3.8  -3.46167   AACAGCTTGAGAGTC              TTTTTG CGGTT CAAAAA              CTTTTTCAGTTGTAA
  89256920   2  50 110 1574347 .. 1574368 +  -2.3  -4.05446   AAACTTTTTCAGTTG           TAAGAATAG ATTT CAATTCTTG            TTTATCCTTCCAAAA
  FTL_1628   1  44 344 1558815 .. 1558828 +  -2.4  -3.28791   AAAAGAATTAGCCTA               GCAT ATAATC ATGC                TTCTGCAAAACAAAT
  FTL_1618   5  89 361 1549002 .. 1549027 +  -7.7  -5.18866   GTTGGTTAATTTGTA         TAATGTTGCTA AAAT TAGCGGCATTA          TTTTATTTATTTGAA
  FTL_1612   0 NONE
  FTL_1609   0 NONE
  FTL_1598   2  48 270 1529202 .. 1529212 +    -4  -3.06796   CTGTAAAATCACCTG                 TTAC TGT GTAA                 TTAAATGGAGTAGCA
  FTL_1587   5  49  -3 1516295 .. 1516306 +    -3  -3.61946   TCTAACTATCTTAGA                TTAG ATTA CTAA                 TATTTATGTAACGTA
  FTL_1587   5  49 307 1516605 .. 1516627 +  -4.3  -2.85668   GGATTTTATCAATAT           GTTTATAAT CAATA GTTATAAAC           TGTACTATGCGCCTA
  FTL_1574   5  60   5 1502306 .. 1502333 +  -2.8  -4.64657   ATAATCCTTGATATT        TCTTACACTTTA TTTT TCAAGTTTAAGA         TTTTTAAACCTTTAG
  FTL_1556   4  57 385 1489068 .. 1489078 +  -5.4  -3.34856   AAATACAGTGTTTTT                 GCAA ACA TTGC                 TTGCCTTTGTGGTAT
  89256828   2  45 287 1475144 .. 1475154 +  -2.6  -3.40403   TAGATATCCTTCTCC                 TTTT GAC AAAA                 TTATACTACCAGCAC
  FTL_1524   5  75 112 1455835 .. 1455849 +  -8.6  -3.51232   CAAACATTTCTAAAG               CTGATG CTT CATCAG               TTACTTTAGCAACAA
    isftu2   1  53 466 1447601 .. 1447613 +  -4.9  -3.17571   ATCAGATCTTTATCT                TTTCT ATG AGAAA                TTGACTTACAAAATT
  FTL_1502   9  61 471 1433399 .. 1433425 +  -4.6  -4.14056   GCACTAAAATCTATA         TAATCTGAAAAA ATA TTTTTTAGAATA         TTTCTAATTTCGCCT
  FTL_1496   3  66 403 1427827 .. 1427839 +  -4.1  -4.75776   CTGATTTATCACAAC                CTAGG TTT TCTAG                TTTTTCCATTAAATT
  FTL_1472   3  53 390 1397280 .. 1397296 +  -5.1  -3.20941   CAGTCCAACGTTCAT              CAAAGCT TCC AGCTTAG              TCTTAATACTTGGTA
  FTL_1460   2  62 241 1386117 .. 1386127 +  -3.2  -4.67942   CTATAAAAAACATCT                 GTAC AAT GTGC                 TTTTGCTTTCTTAAG
  FTL_1450   7  59  90 1378210 .. 1378222 +  -3.3  -4.36262   TTCAAGTACAACTTC                TGGCG CAA CACCA                TTTTGATATGCCTCT
    isftu2   1  59 342 1373049 .. 1373062 +  -2.3  -4.63586   CTTCTTGGAATATCA               GGGGC TAAT GCTTC                TTTTATATCTAATGT
  FTL_1433   5  53 448 1365407 .. 1365421 +  -2.8   -4.1193   ACCGAACCATGCTAC               GGTTGT ACT AAAACC               TTCTATTTTTGATCT
  FTL_1420   6  52 -14 1351212 .. 1351227 +    -4  -3.67622   GATAAAAAAATTACA              GTTACT TCTT GGTAAC               TTAATTTTAAAACTA
  FTL_1412   1  42 130 1341036 .. 1341047 +    -3  -2.62933   GTTTAGCTTGTTTGT                TATC TACA GATA                 TCATATCAAAACTTC
  FTL_1397   4  66 431 1329241 .. 1329260 +  -6.4  -3.72241   AAATCTTGCAATGTA            TCAACACC AGCA GGAGTTGA             TTTAGCTGATTGCTC
  FTL_1385   8  70 -26 1315408 .. 1315420 +  -6.3  -4.17608   ACTACAAAAATTCAA                GTTGT ACC ACAAC                TGTTTTTTAGCTAAG
  FTL_1375   0 NONE
  FTL_1368   3  56 -16 1300592 .. 1300610 +  -3.8  -4.07124   AATACCAAACATACA             GCCTAGGA TTC TTATAGGC             TTTATCTCAATAGTA
  FTL_1353   4  72  18 1287610 .. 1287632 +  -6.5  -4.39989   GATAGCTAATTATTA           TCTATTTTA TTTGT TAAAATAGA           TTTTAATAATTTAAT
  FTL_1342   5  66 350 1278665 .. 1278675 +    -4  -4.66953   TAAAGATCCATATTT                 CAAA ACC TTTG                 TTTTTGAGATCTTGA
  FTL_1319   4 100 235 1256667 .. 1256680 +  -8.1  -5.95539   AAAAAACAAAAATTT               GCCAC CTAA GTGGC                TTTTTTTGTTTGGCA
  FTL_1312   6  73 337 1251514 .. 1251524 +    -4  -5.08601   ATCAATATGTTTCCG                 CATT AGG AATG                 TTTTTCTTCCAGTCA
  FTL_1303   9 100  28 1240900 .. 1240914 +  -7.1  -6.08563   TCGCAGCAAACTAAA               CCAGC CTTGT GCTGG               TTTTTTTTGTATCTT
  89256607   4  49 100 1238079 .. 1238091 +  -4.1  -3.31799   AAGTAAGTCATGACC                TGAGG CAA CCTTA                TTATCCGAACTTGTC
  FTL_1294   2  52  -2 1234450 .. 1234460 +    -4  -3.56226   TTCCTTAATAGATAT                 TAGT GGA ACTA                 TATTTCTGAATAATT
  FTL_1282   2  53  -7 1222924 .. 1222945 +  -3.1  -3.89971   GAGTACTACCAGTCA           GTTTATAAA TTAA TTTATCAAC            TTTAATCTAATTCTC
  FTL_1275   5  57  31 1216335 .. 1216347 +  -4.9  -3.64049   TAATTCCCTTCGCTA                TTCTT AAT AAGAA                TTTCGCCATTATTAG
  FTL_1275   5  57 118 1216422 .. 1216436 +  -5.8  -3.13343   GCAAATTAAAATACT               TTATCT TTT AGATAA               TTAAGTGATTCAAAT
  FTL_1258   3  55 264 1202536 .. 1202553 +  -4.9  -3.35798   TGATTGCGATGGCAG             TAGTTCT AATT GGAACTA              TAATTTTTGCTTTCC
  FTL_1240   1  40 102 1187964 .. 1187984 +  -2.5  -2.54632   GTTTTATTGCTTTAG            CAAAATCAG TAG CTGATTGAG            GATTTTGTGCAGTTA
  FTL_1222   4  75 229 1173849 .. 1173880 +  -7.6  -3.97406   TAATTAAATGATGTT      TTAAGAGAATATTT CTAA AAATATTTTCTTGA       TTTGTCAGCTTTTGA
  FTL_1208   4  65  38 1158177 .. 1158187 +  -5.4  -4.18197   ATTCTACCAGTAATA                 GCTT GGA AAGC                 TTTTAAGTCAAACAT
  FTL_1201   3  44 -31 1151161 .. 1151178 +  -3.5  -2.64412   TAATCATTGGCTTTA             CAATTAT GGCT ATAGTTG              CTATTTGGACTTAGA
  FTL_1201   3  44 323 1151515 .. 1151526 +    -3  -2.99609   CTAAAAGAATCTTTA                TAAG CAAC CTTA                 TCATTTGCTCCTGTT
  FTL_1183   5  54 353 1134233 .. 1134246 +  -5.3  -2.98356   GTGTAAATCCATGAT               CAACT AGCC AGTTG                TATGTAGCTTTAACT
  FTL_1176   3  59 351 1128483 .. 1128511 +  -5.4  -3.53343   AAAACAAGCTTCTAT        TTAGTACGTGCT ACGGG AGTACGTAGTAA        TTTAGAACGAGAATT
  FTL_1160   8  72 202 1101644 .. 1101656 +  -6.3  -4.32491   TATAACTTGAGAATA                GTATG TTT CATAC                TTATTATTTTTAAAT
  FTL_1129   8  58 119 1074107 .. 1074120 +  -2.5  -4.55759   ATTATTATTTTTAGC               TAAAA ACTC TTTTA                TTTGTTGTTGATTTT
  FTL_1124   5  55 229 1070095 .. 1070105 +  -2.6  -4.29738   TTGTAGCTGTTTTGC                 TATT GGC AATA                 TTTTACTAGCTATGC
    isftu2   3  45 245 1058425 .. 1058435 +    -4  -2.75343   AATACCAAGCATTAA                 TACT TCT AGTA                 ATTTGAAAATATAAA
  FTL_1093   0 NONE
  FTL_1086   8  74 248 1036114 .. 1036126 +  -4.9  -5.18357   ATCAGCAATAACTTT                TGTAT TAT ATACA                TTTTTTAGTAAATTA
  FTL_1081   4  51 346 1033667 .. 1033677 +    -4  -3.37796   TATAATTAGTGCCGC                 TGAA AGC TTCA                 TTATACATGGTAAAA
  FTL_1077   6  55 154 1030667 .. 1030678 +    -3  -4.09685   AGAGTATCTATTAGT                TGAT CTGT ATCA                 TTTTCACCAGTACCA
  FTL_1051   1  63 422 1009037 .. 1009050 +  -3.9  -4.53705   CCTTTTTGATGGTTT               TCATT TACT AATGA                TTTTATATAAGGCTT
  FTL_1041   2  79   1  998616 ..  998628 +  -3.5  -5.64421   AATAGGAAGAATTAA                TTTTT ATA AAAAA                TTTTTTATTTAAAAT
  89256359   0 NONE
  FTL_1016   1  46   3  976621 ..  976639 +  -3.2  -3.28715   AGTAGGTTTTTAATC             TTAAGATA AAA TATCTAAA             TAGTTATTTTTTTAA
  FTL_0989   4  49 186  959805 ..  959817 +  -3.5  -3.48529   TGGATAATCTGTCAT                TTTAA TAT TTAAA                CTTTTTGATAATTGT
  FTL_0980   8  66 159  951182 ..  951194 +  -4.1  -4.77719   AGTATTTTTGCTACT                CTAGT TAG ACTGG                TTTTATTAAATTTTG
  FTL_0951   1  39 442  921776 ..  921788 +    -2  -2.69977   TAAAAAACTTTCCCA                TTCT TTTTT AGAA                TAATCTCTAACATGT
  FTL_0937   4  60  25  908692 ..  908703 +    -3  -4.59984   CAAATTTTTTAGCAT                TAGA AAAA TCTA                 TTTTATCTGGATTTT
  FTL_0934   6  88 293  907174 ..  907184 +  -5.4  -5.61596   TTTGTTAAGAAAGTC                 CAAC TTT GTTG                 TTTTTTTGTAGGCAT
  FTL_0916   6  48 285  889790 ..  889800 +    -4  -3.08508   TTCAAATTTTGTATT                 GTTT GAG AAAC                 TAATTTTGCCAGATG
  FTL_0899   3  62 327  878951 ..  878972 +  -5.9   -3.6053   GAAGGACAAGCTGCC           GAATCGC CAACTAAT GCGATTC            TTCCTTTGTACCAAG
  FTL_0880   9  59 254  859821 ..  859833 +  -4.9  -3.72593   ATCAAGAATATCTAT                TGTTA TAT TAACA                TTATTACCATTTATT
  FTL_0866   2  55 175  847536 ..  847550 +    -5  -3.44553   TCTAAAGATAATGCA               TGGTGT TTT ACATCA               TTATAAAATTTTTGA
  FTL_0856   7  90 209  837836 ..  837880 + -11.1  -3.64471   ATTTAGTATTCAATG TGATATTTTTATCTGTAGCTA TTA TATCTATAGATTAAAATATCA ATTTTATTTTGGAAT
  FTL_0832   3  86 199  816760 ..  816789 +  -2.3  -6.23545   TAGTACAATCAATAT       TGCTT-ATGGAATA TTG TTTTTCATCAAGCA       TTTTTTTTATTTCAG
  FTL_0822   2  55  22  805661 ..  805674 +  -2.5  -4.24562   GGAGGCTAAAATGTT               TAAAA AAAG TTTTA                TTTGTATAGTTTTTT
  FTL_0808   2  55 325  797728 ..  797747 +  -3.6  -3.95621   TTAACGGTATCACAT            TACAAAAG TTTA CTTTTGAA             TTTATAACATTTAAT
  FTL_0780   1  41  63  767268 ..  767278 +  -2.4  -2.78596   ATGATGGAATCAGTG                 GGGC GAT GCAC                 TATACTGAGCAAGTC
  FTL_0766   7  53  -5  756998 ..  757014 +  -5.3  -2.77779   GCATTAGCTATAGGT              TATTAAA CAC TTTAATA              GATTTTATTTGTTGA
  FTL_0766   7  53 250  757253 ..  757264 +    -3  -3.90328   CAGCTTAGGTAAATC                GATA TTAA TATC                 TTTATAAAAGTTATC
  FTL_0755   5  70 414  748782 ..  748796 +    -5  -4.70739   GCTATCAGCAAATCG               GTATAG TTT CTGTAC               TTTTAATTATTTTTG
  89256122   4  52 421  723854 ..  723868 +  -4.2  -3.55444   GATTGTGAGTATTAG               CCAGGG TTC TCTTGG               TTTACCAAATAGAGA
  FTL_0720   4  47   0  712032 ..  712050 +  -3.2  -3.33744   AAATCTTAAAAAATA             GATTCT AGGCATA AGAATC             ATTTTTAAAGCAACA
  FTL_0712   7  62 204  703194 ..  703205 +    -3  -4.72272   TTGGTTAGATCGATT                TCTT CATT AAGA                 TTTTTGCTAAGCCAA
  FTL_0706   6  77  22  697047 ..  697068 +  -5.3  -5.16969   ACTAAGCTAGATCGA           TTATTTAGT ACTT ACTAAGTAA            TTTCTTTTTTATATC
  FTL_0701   4  58 239  690734 ..  690752 +  -2.5  -4.58395   GTTACTATTTTTAGC            TGC-TGTA AAAT TACATGCA             TTTTTACCAAATAGA
  FTL_0693   2  60 389  682928 ..  682941 +  -2.4  -4.77036   AATATATTCAAAGGT               TGCT ACAGTA AGCA                TTTTTGATACTGGCA
  FTL_0689   1  43 453  678003 ..  678020 +  -2.8   -3.2056   GATTTCACCTTCTTT             GAAATA CTCAGT TATTTC              TTGGTGAGTATGGAT
  FTL_0677   0 NONE
  FTL_0670   1  42 -14  659134 ..  659145 +    -3  -2.53911   AGTGAATTAGTTAGC                TTGA GCAC TCAA                 TAACTTAGAAATTAC
  FTL_0645   4  45  92  628606 ..  628618 +  -2.7  -3.35143   CTCTCTCTATAAGCT                TTGGT TCT ACTAA                GTTTTCATTTAATAT
  FTL_0638   7  55 306  624633 ..  624657 +    -3  -4.13692   ATTCCCGCAAAGCAA          GTTTTATTAA TATAC TCAATAAAAC          TATTTATTTTTTCAA
  FTL_0626   1  57 347  616837 ..  616851 +  -2.9  -4.37886   TTGGGTTAAGTTGTT               GTATT GTAAA AATAC               TTTTATACAAGCTAA
  FTL_0609   4  53  89  599891 ..  599909 +  -3.1   -4.0127   CAGATAAAAATGTCA             TGCTGGA TTTAT TTCAGCG             TTTCATTATAAATAT
  FTL_0609   4  53 403  600205 ..  600217 +  -3.3  -3.80018   TGCAGAAAAAAGATT                TGGGC TAC GCCTG                TTATTGCTATATACA
  FTL_0609   4  53 475  600277 ..  600287 +  -5.4  -2.77999   CCGTTACAGGGAGGT                 GAAG TAA CTTC                 TGGTGTTGGTCCATC
  FTL_0581   4  52 231  560641 ..  560655 +  -4.3  -3.23216   ATATTTAAGTTGCGG               GTCAT ACAAA ATGAC               TTACTAATGCTCAAA
  FTL_0556   1  44  33  539742 ..  539753 +    -3  -3.03151   AAAACAAAAGCAAAA                TTAG CACA CTAA                 ATTTAATTTAAAAAG
  FTL_0542   5  55 257  525516 ..  525528 +  -3.5  -3.94003   TGCTGTAAATTTAAA                TTATT ATA AATAA                TTATTAATTTATAAT
  FTL_0529   5  86 372  512311 ..  512325 +   -10  -3.66117   GAGGTTATGGAGTAG               GTCCAG GCT CTGGAC               TTGGTTTGCTTTCAT
  FTL_0511   1  42   7  495809 ..  495821 +  -2.7  -3.00662   GCTAACTAGTTTATA                CTTTT GGT AGAAG                ATTATATTTATTTAA
  FTL_0505   8  55 310  490792 ..  490812 +  -4.7  -3.34364   TAAAAATAAATCTAA            GGATAGGGT TGT ATGCTATCC            ATTTTCTGTAAATTT
  FTL_0505   8  55 448  490930 ..  490942 +  -2.7  -4.38712   TTAAAGTCACGCCAC                TTTGT TTA GCAAA                TTTTCTGCCAATCAA
  FTL_0480   5  53 386  459907 ..  459921 +    -5   -3.1994   CTGGTGATGATGATA               TTGGTG TAG CATCAA               TTACTAAATCATATG
  FTL_0466   2  44 372  442927 ..  442959 +  -3.6  -2.75498   ATCAAATCTAGAGAA      TACTCTTCTAAAAT GCTTA ATTTTAGAAAAGAA      ATTCTCTATCAAATG
  FTL_0463   2  44 341  439024 ..  439035 +    -3  -2.95789   AAAAATAGTAATTCT                TTTG CTTG CAAA                 TGTAGTTGCTATGAT
  FTL_0455  11  67 256  432416 ..  432434 +  -7.4  -3.39772   GAGTTTCAAAAGTAA             CTTGCTGA CCT TCAGCTAG             TGTTTCACCATTTAA
  FTL_0446   4  57  99  421694 ..  421712 +  -3.2  -4.35474   ATAAGTCTTTAAAGT             TATCAG TAGTTAT CTGATA             TTATTATTTTATTTG
  FTL_0442   1  45  16  410856 ..  410876 +    -4  -2.51223   ATTGTCTCATTTTGA            GCTCGTTT ATCGC GAATGAGC            ATATATATTATTGAG
  FTL_0434   3  73  54  400091 ..  400105 +  -8.6  -3.08679   CAACACCACATGTGA               TAGCTG AAT CAGCTA               TATTAAATGACGGCC
    isftu2   1  59 342  385612 ..  385625 +  -2.3  -4.63586   CTTCTTGGAATATCA               GGGGC TAAT GCTTC                TTTTATATCTAATGT
  FTL_0410   3  62 290  379257 ..  379279 +  -2.9  -4.69326   TGTACTAATATTGTC           TAAAAGATT TTTAT AATTTTTTA           TTTTATATTCACTAT
  FTL_0399   7  74 474  370741 ..  370753 +  -4.9  -5.18357   ATCAGCAATAACTTT                TGTAT TAT ATACA                TTTTTTAGTAAATTA
  FTL_0389   6  89 101  359770 ..  359787 +  -9.9  -3.78026   CAAAAACTGTTGTCA             TTCCCAC GTAG GTGGGAA              TCTTTTAGCTTTGCC
  FTL_0372   3  71 230  345579 ..  345589 +    -4  -5.03201   GCAAACAAAGTATTT                 GAAA GGC TTTC                 TTTTTCCTTATTATT
  FTL_0357   6  82 183  334756 ..  334766 +  -5.4  -5.48514   TATTTGTTTGATTTG                 CTCT TCG AGAG                 TTTTTCTTTGTTGAT
  FTL_0347   7  60 250  327797 ..  327813 +  -6.5  -3.00704   GAGTGGTTGAAGGAG              CACGCCT GGA AAGCGTG              TATAGTTTAACGGCT
  FTL_0316   5  90 391  304065 ..  304084 +  -9.4  -4.51174   GACAGTTAAAAAATA            TTGGTAGA AAAC TCTACCAA             TTTTAATTATGCTAA
  FTL_0311   1  41 285  301563 ..  301581 +  -2.5  -2.93723   TCATAGCTTCTAAAG            GTATCTGT GTAA AC-GATAC             TATAGTTAATCCGAA
  FTL_0303   3  47 342  290004 ..  290017 +  -2.5  -3.70037   ATACAACTAGACAAT               TATTT AGTC AAATA                TTTAGGTAATGCTTA
  FTL_0303   3  47 408  290070 ..  290081 +  -3.6  -3.21837   TTTATTAGTTATCTA                CGGT ATTT GCCG                 CTTTCTTAGTTATGT
  FTL_0288   4  51  45  274114 ..  274128 +    -5  -2.79725   TATTAGTCTTACCTT               TAAGCT GTG AGCTTG               GCTTTTTGTTACTGA
  FTL_0285   7  77 145  272109 ..  272128 +  -6.4   -4.8048   AGTTGCCAGTATTTT            TGGCTTGT TGTA ACCAGCCA             TTTTTAATATAAAAA
  FTL_0267   4  53  14  253703 ..  253716 +  -2.5  -4.17309   AGTTTTTTCTTTTCT               TTTTA TCTT TAAAA                TTCTTATTTATAATC
  FTL_0221   7  61 328  223294 ..  223309 +  -5.4  -3.77087   ATAATACACATCATA              TCGCTG GAGA CAGTGA               TTTAAGTCTTAAGTC
  FTL_0213   7  58 172  214380 ..  214390 +  -2.4  -4.56914   ATTAGTCCAGCTGTA                 GCAC CGA GAGC                 TTTTGCTTTGAGTAA
  FTL_0195   6  59  37  197285 ..  197298 +  -5.3  -3.64703   AACAAAACTATATGT               GCTAA TGAC TTAGC                TTTAAATCAACAGCC
  89255619   0 NONE
  FTL_0170   2  51 150  174676 ..  174687 +    -3  -3.80452   AGAAGTTCATTGACA                TCTA TTTT TAGA                 TTATTACTATCATTT
  FTL_0158   5  53   6  164215 ..  164227 +  -4.9  -3.22789   ATTAAACTAAAAATA                TTTAC TCG GTAAA                TTGCCTTAATCTAGT
  89255590   0 NONE
  89255565   1  44 152  131677 ..  131691 +  -3.6  -2.59797   TCTATAGCTGATACA               TGAATC GGA GATTTA               ATCTGTTTATAAGCC
  FTL_0114   8  72 202  107005 ..  107017 +  -6.3  -4.32491   TATAACTTGAGAATA                GTATG TTT CATAC                TTATTATTTTTAAAT
  FTL_0097   5  59 131   93348 ..   93360 +  -3.5  -4.29325   TGTTTATTAGAGATA                TTATT TTG AATAA                TTTTCACTGTTGCTG
  FTL_0091   5  51 259   85824 ..   85837 +  -2.4  -3.91897   CTTATATCTACATTT               GCAT CAGCTA ATGC                TTTATCAATACCGCA
  FTL_0086   4  86 213   82290 ..   82310 +  -9.1  -4.21194   CGTAACAGTTGCCAA            TTTCATTGC TGA GCGATGAAA            TTTTGGATACTCACC
  FTL_0072   4  68 -13   70654 ..   70675 +    -6   -4.1958   TTTGCTTAGGTGGGG           GAGTAATT ATTTAG AATTACTC            TTATTTAATTTCTAT
  FTL_0060   4  74 384   60862 ..   60876 +  -8.6  -3.17797   ATAGTCATCATAATC               CACCAA GGA TTGGTG               TTAGGTATATATAGA
  FTL_0046   4  70  27   49367 ..   49379 +  -6.3  -4.08945   TGTTTGGTTTCACTA                CTTAC TGC GTAAG                TTTTAGCGACATACT
  FTL_0040   6  59 213   42290 ..   42300 +  -5.4  -3.54177   GTTTTTCAACTAATT                 TGAC TTT GTCA                 TTAGTTGGTTTTGGC
  FTL_0036   3  47 155   38621 ..   38640 +    -3  -3.49668   ATATTCACCCAAAGA            TTC-AGATA TAA TATCTAGAA            TTCTCTCGCCAATTT
  FTL_0027   1  42  65   26423 ..   26437 +  -2.9  -2.60813   AATCGGAATACTATA               TTTGA TTTGC TCAAA               ATATTTCGCACACTC
  89255470   5  63 425   22683 ..   22699 +  -5.2  -3.89734   AAGGTAAGTTTTTAT              TAGCTA AATAA TAGCTA              TTTAGTGATTATTAT
  FTL_0016   4  52 417   15739 ..   15750 +  -4.4  -3.22858   AATGCTGAGGGTAGG                GGAT TATT ATCC                 TGTTGGTGTGGTTGC
  FTL_0005   4  48 382    5326 ..    5338 +  -4.1  -3.09516   TGTAATCAATATAGT                TCTAG AAT CTGGA                TTAGCTAATGCCACA
  FTL_0002   0 NONE

SUMMARY

306 putative operon ends contain 1151 possible terminators.
Percent operon ends hit by terminators of confidence >= x:
	x	#>=x	hits>=x	%hits>=x
	100	2	2	2	1 %
	99	2	2	2	1
	98	2	2	2	1
	97	2	2	2	1
	96	2	2	2	1
	95	2	2	2	1
	94	2	2	2	1
	93	2	2	2	1
	92	2	2	2	1
	91	2	2	2	1
	90	4	4	4	1
	89	7	6	6	2
	88	8	7	7	2
	87	8	7	7	2
	86	12	11	10	3
	85	12	11	10	3
	84	12	11	10	3
	83	12	11	10	3
	82	13	12	11	4
	81	14	13	12	4
	80	14	13	12	4
	79	15	14	13	4
	78	15	14	13	4
	77	18	17	16	5
	76	20	18	17	6
	75	27	24	23	8
	74	33	30	29	9
	73	35	32	31	10
	72	38	35	34	11
	71	41	38	36	12
	70	48	45	42	14
	69	51	47	43	14
	68	63	58	52	17
	67	71	66	56	18
	66	83	75	65	21
	65	93	84	72	24
	64	99	88	75	25
	63	113	99	81	26
	62	127	112	91	30
	61	143	127	99	32
	60	161	143	110	36
	59	179	160	122	40
	58	206	184	134	44
	57	245	211	146	48
	56	257	221	152	50
	55	306	266	169	55
	54	321	277	173	57
	53	361	310	186	61
	52	409	350	199	65
	51	449	384	211	69
	50	493	418	216	71
	49	551	461	225	74
	48	591	497	232	76
	47	644	540	239	78
	46	714	590	244	80
	45	802	667	258	84
	44	853	713	269	88
	43	934	781	271	89
	42	1014	844	278	91
	41	1067	884	281	92
	40	1131	935	282	92
	39	1151	950	286	93
	38	1151	950	286	93
	37	1151	950	286	93
	36	1151	950	286	93
	35	1151	950	286	93
	34	1151	950	286	93
	33	1151	950	286	93
	32	1151	950	286	93
	31	1151	950	286	93
	30	1151	950	286	93
	29	1151	950	286	93
	28	1151	950	286	93
	27	1151	950	286	93
	26	1151	950	286	93
	25	1151	950	286	93
	24	1151	950	286	93
	23	1151	950	286	93
	22	1151	950	286	93
	21	1151	950	286	93
	20	1151	950	286	93
	19	1151	950	286	93
	18	1151	950	286	93
	17	1151	950	286	93
	16	1151	950	286	93
	15	1151	950	286	93
	14	1151	950	286	93
	13	1151	950	286	93
	12	1151	950	286	93
	11	1151	950	286	93
	10	1151	950	286	93
	9	1151	950	286	93
	8	1151	950	286	93
	7	1151	950	286	93
	6	1151	950	286	93
	5	1151	950	286	93
	4	1151	950	286	93
	3	1151	950	286	93
	2	1151	950	286	93
	1	1151	950	286	93
	0	1151	950	286	93
