# Supplementary material for: Rapid, accurate, computational discovery of Rho-independent transcription terminators illuminates their relationship to DNA uptake
Source: Genome Biol. 2007 Feb 21;8(2):R22. doi: 10.1186/gb-2007-8-2-r22 (PMC1852404; doi:10.1186/gb-2007-8-2-r22)
Supplement: Additional data file 2 — As described in the text, the entire robust tail-to-tail region is searched; if the region is less than 500 nt, then the 500 nt downstream of the stop codon is searched (stopping if a gene start is encountered). In the case of ties, all terminators with the high score are output. [file gb-2007-8-2-r22-S2.zip › Francisella_tularensis_tularensis.ttperf]

  56707190   2  45 276    2912 ..    2928 -  -2.9  -3.25204   GTATTTGCAAATATA              GGTCCTA TTA CAGCACC              ACTTATAATAGCAAG
  56707190   2  45 122    3069 ..    3082 -  -2.5  -3.22223   CAATTCTATCAGCAA               TATAT CCAA ATATA                ATTGAAGAAAGCATT
  FTT0013c   2  44 241   11181 ..   11193 -  -3.4  -2.94281   TCACAGATAAAAGAG                TCAG ATTAG CTGA                GAAAGGTTCAAATCG
  FTT0023c   2  48  63   21405 ..   21418 -  -2.5  -3.64184   AAATATTAGGCTAAA               TAAAA TTCA TTTTA                GCCAACATTTTATCG
  FTT0056c   4  51 181   58055 ..   58065 -  -5.4  -2.61517   AGTACATACAAAAGC                 GATG GGG CATC                 CTATTGTTGCAGATA
  FTT0067c   2  68 319   69365 ..   69377 -  -4.9  -4.60797   GCTGGAGATAGAAAA                TTTGA ATG TCAAA                AGCAAGAGTTATGTA
      hemN   2  43 117   86062 ..   86076 -  -2.9  -3.09273   GTTTCTCAAGATAGA               TGTAA GAATA TTACA               AGTGTTGAGCATTAT
  FTT0090c   1  43 -28   93786 ..   93796 -  -2.6  -3.13382   TATCAAACTCCAAGA                 TATT GCT AATA                 ATATAACTACAGCAA
  56707274   2  51 394  101805 ..  101821 -  -5.2  -2.68775   TTATGATCAAATCCA              TAGCTA TGAAG TAGCTA              AAAAAGAGCATAATC
  FTT0103c   6  57 190  106767 ..  106782 -  -3.2  -4.33258   ATCTCTAAAGATAAA              GCACAA CTAC TTGAGC               AACAAGGCTTAAAGC
  FTT0127c   2  50 377  138192 ..  138203 -    -3  -3.62591   GGCACAAGTTGTAAA                TCTT CTAA AAGA                 ACTACAAAAAGACTT
  56707302   2  52 206  143340 ..  143361 -  -2.3  -4.05446   TTTTGGAAGGATAAA           CAAGAATTG AAAT CTATTCTTA            CAACTGAAAAAGTTT
      metK   7  60 312  165830 ..  165843 -  -3.9  -4.32607   TTAAAAGCTAAGAAA               GATAA TGTT TTATC                TAAAGCTGATATTAA
      metK   7  60 263  165881 ..  165892 -    -3  -4.52214   AAATCAAAATATAAA                GATT TAAA AATC                 GAATTCATTCAAGCT
  FTT0157c   1  53 464  172037 ..  172051 -    -5   -2.9302   TCCAAGCACAACAAT               CACTAC AAG GTAATG               CAATAGTTCTTGATA
  FTT0175c   1  42 129  188640 ..  188650 -  -3.2  -2.58999   TGGTTATATATCAAG                 TGAC AGA GCCA                 TTATTATCAAGAGCT
      dnaX   2  54 458  205316 ..  205332 -  -2.3  -4.34771   GAAAAGGTATCAAAA              TCTTAAA ACC TGTAAGA              GTTGAGCATGAAGAT
  FTT0193c   5  58 346  210569 ..  210582 -  -2.5  -4.46432   AAAAAATTACTAAAA               TTTTT ATTT AAAAA                TATTTATAGTCCAGA
    isftu2   1  40 368  218569 ..  218579 -  -2.6  -2.60392   GATTCTTGAATGAAT                 TTTA TAT TAAA                 TTCCAACAAAGACAA
  FTT0208c   9  59 272  225820 ..  225835 -  -6.2  -2.96262   AGAATAAAAAGTAAG              TTCCTA AACC TAGGAA               AAAAGTTAGGACAAT
  FTT0219c   5  53 202  235762 ..  235779 -  -2.7   -4.1897   AATCATATATATAAA             TGTGATG TTTT CATAACA              TCATGAAACAATGTC
  FTT0241c   2  52 150  253186 ..  253197 -    -3  -3.80452   AAATGATAGTAATAA                TCTA AAAA TAGA                 TGTCGATGAACTTCT
  56707409   1  44 248  269204 ..  269218 -  -3.6  -2.59797   GGCTTATAAACAGAT               TAAATC TCC GATTCA               TGTATCAGCTATAGA
  FTT0264c   2  58  14  278410 ..  278436 -  -2.4  -4.58076   ATAAGGGAGAGAAAA         CTTATTTTATTA AAG CAATACAACAAG         ATTCTAAAGAAGATT
  FTT0277c   5  82 100  290305 ..  290328 -    -9  -3.87373   CATATGCGCTAGAAA          TCATAACTGC AATA GCAGTTATAA           ATGTAAATACGGTTT
     lpxD1   3  52 229  300363 ..  300380 -  -2.8  -3.91897   TTTTGGATGTATAAA             TCTATA CAGTCT TATAGA              ACCGATACAGATAGA
      lldD   1  45 203  317276 ..  317286 -  -2.6  -3.34398   GCTGTCTTCTAAAGA                 TATT TAT AATA                 TTCTACAGCCTCATG
    isftu2   2  59 291  323622 ..  323644 -  -6.4  -2.94747   TTATGGGACCATATA           TCTTGCATCA AAA TGATACAAAA           AAGTTTATCTATGCA
  56707507   1  46 353  353841 ..  353853 -  -2.7  -3.45911   TTGAAAGAAATAAAG                CATTT TCT AAACG                AATTACTGAAATTTC
  FTT0361c   3  44 224  360611 ..  360643 -  -2.2  -3.36965   CAAAACAATTACTAA     TGTTAATTATG-ACT CCTC AGTGCATAAACAACA      GTATGAAAAAATACT
      gshA   4  75 165  366453 ..  366467 -  -7.1  -4.10552   TCGCAGCAAACTAAA               CCAGC CTTGT GCTGG               TTTTTTTGTATCTTT
       psd   4  50 266  385709 ..  385728 -    -3  -3.57615   TCAATATTCTGGAAA            TTTTGAGCA AAT TG-TCAAAA            ATAGATTTAAATGCT
     rpsU1   5  62 104  392699 ..  392714 -  -2.6  -4.82901   TGTTTGGGATAAAAA              TTTTCG TTCG CAAAAA               GCAGTAGCAAAGCTA
  FTT0398c   6  62 188  399133 ..  399144 -    -3  -4.60797   TGTGCAGAGAGAAAA                GATT TTGT AATC                 AAAGAGTTTGATGCA
     aroE2   3  59 474  417812 ..  417823 -  -4.4  -4.07687   ATGGCTCGCTTAAAA                GAAG AAGG CTTC                 ACGATAGCATATCCT
       asd   4  61  78  438511 ..  438530 -    -2  -4.74504   ATGCTAAGTCAAAAA            GGCGTATC TTGT GATTTGCC             AAAAGGCTATGTTTG
      lpxH   2  53 208  449543 ..  449553 -    -4  -3.68619   TGCAACTGAGGCAAA                 TGAT GAT ATCA                 CAGCAACTTATTATG
  56707584   2  57 256  453075 ..  453094 -  -3.6  -4.08706   TGCTGAGCATACAAA            GATTGG AGTTGTTA CCAATC             TTGCTCGAGCAATCG
  FTT0447c   0 NONE
  FTT0453c   0 NONE
      argS   1  49 270  481710 ..  481720 -    -4  -3.06796   TGCTACTCCATTTAA                 TTAC ACA GTAA                 CAGGTGATTTTACAG
      poxA   5  50  -3  493753 ..  493764 -    -3  -3.61946   TACGTTACATAAATA                TTAG TAAT CTAA                 TCTAAGATAGTTAGA
  FTT0488c   3  53 377  507376 ..  507386 -  -5.4  -2.89971   TTACCATACATGATA                 GAGA AAA TCTC                 ACCAAAACAGACATT
  FTT0501c   5  56 385  520148 ..  520158 -  -5.4  -3.34856   ATACCACAAAGGCAA                 GCAA TGT TTGC                 AAAAACACTGTGTTT
  56707652   2  46 383  534065 ..  534075 -  -2.6  -3.40403   GTGCTGGTAGTATAA                 TTTT ATC AAAA                 GGAGAAGGATATCTA
  FTT0530c   3  45 256  550359 ..  550369 -  -2.4  -3.40052   ATATCTCTAATAACA                 GCAG ATG CGGC                 TTTGTATTTTGCAAA
  FTT0538c   2  47  65  558910 ..  558925 -    -4  -2.77344   GCAGGTGGTAAGAAG              TTACCG AAAA CAGTAA               AAGCTATTATGAAAT
      oxyR   1  43 306  573914 ..  573925 -    -3  -2.75349   AAGCTTCAAAACTTA                GATA GTTT TATC                 AATCAGTTTATAACT
       cmk   3  50 461  575880 ..  575892 -  -3.5  -3.50877   TCAGTCTATAAAAAG                TTTAT TTG ATAAA                ATTGGTAATTTTGAT
       cmk   3  50 -23  576360 ..  576376 -  -3.8  -3.50264   TAAAATATCTAAATA              GTTATT TTTTT AATAAC              ACTATCAAATACTTC
    isftu2   1  45  98  582395 ..  582411 -  -3.1  -3.09844   TTTATATTCTAAAAG              TTAAAAA TAG CTTTTAA              GTTTTCATTATAGTC
  FTT0569c   5  65 351  586148 ..  586158 -    -4  -4.66953   TCAAGATCTCAAAAA                 CAAA GGT TTTG                 AAATATGGATCTTTA
    isftu2   3 100 276  606616 ..  606629 -  -8.1  -5.95539   TGCCAAACAAAAAAA               GCCAC TTAG GTGGC                AAATTTTTGTTTTTT
  FTT0593c   2  68 236  611947 ..  611961 -  -5.8  -4.17762   TATTTGTCAAAATAA               CTTATA TTA TATAAG               TAATATATGACTATA
  FTT0602c   7  66 355  620629 ..  620639 -  -3.2  -4.87273   AAGACTTTATAAAAA                 GGTA CAA CACC                 TGACAAATTGTAATT
  FTT0605c   1  80 231  624094 ..  624118 - -10.1  -3.25282   ATTAATTATCAGTAA          TGGTAGTCTTG AAT CAAGACTATCA          GATAAATCACTTAAA
  FTT0611c   4  61 146  630090 ..  630102 -  -6.3  -3.34424   AAAAATCAAGCAATA                GCATT TGT AATGC                CTAATGCAAGAGTTG
  FTT0622c   2  51 -31  640784 ..  640810 -  -5.3  -2.51966   TTAAATTTTACTAAC         GGATATTAATT TTCCT AGTTAATATCC         TATATAAAATATAAG
  FTT0632c   1  40  84  651511 ..  651525 -  -2.2  -2.75803   AGAACACGGTAACTA               TCTATT ACA AATAAA               AATATCACAAGATGA
       mfd   3  50 106  662913 ..  662929 -  -4.5  -2.80244   CGTCCTAACAAATAG              CTAAATT ATA AACTTAG              TATCTTTTTAATATT
  FTT0661c   3  50 299  680005 ..  680018 -  -3.1  -3.57119   TATACAGCCCTTAAA               TCAGA TTTA TCCGA                ACTAACAAGACTAAG
  FTT0661c   3  50 262  680043 ..  680055 -  -3.4  -3.55801   ACTAAGGTTGCCAAA                TCCA AGAAG TGGA                AGCATAGCTGCTATT
  FTT0670c   3  56  78  687364 ..  687383 -    -5  -3.34192   AATTCTTTTAATTAA            TTGCTCAA GCTT TTGGGCAA             CTTCAAGAGGATCTT
  FTT0677c   8  62  83  694829 ..  694843 -  -7.2  -2.67406   CAAAGAGATAACTTA               TGTTAG ATA CTAACA               ATAAACTCATAAAAA
     sdaC1   5  76 112  729854 ..  729868 -  -8.6  -3.51232   TTGTTGCTAAAGTAA               CTGATG AAG CATCAG               CTTTAGAAATGTTTG
       dgt   1  41 300  739462 ..  739472 -  -2.4  -2.97513   ATATTGATAAGCATA                 GCCG TAG CGCC                 AATTTTTTATAAGAA
  FTT0731c   6  55 -26  754262 ..  754274 -  -3.4  -4.17608   CTTAGCTAAAAAACA                GTTG TGGTG CAAC                TTGAATTTTTGTAGT
  FTT0737c   4  52  30  758537 ..  758553 -    -3  -3.84039   ACACTAAGTAAAATA              GCTTGT TTTTT ACAAAC              TGGTAAATTTAAAAT
  FTT0744c   2  50 -27  767486 ..  767514 -  -3.1  -3.59738   TACGAGATTTTTAAA        CTTACATAGTTTG TAG CAGACTTTGTAGG        GCAAATTCTATATCT
  FTT0760c   1  45 142  780026 ..  780039 -  -3.9  -2.79983   GTATATAAGACAGCA               GTATT TCAG AATAC                ACTACCATTTTTAGT
  FTT0767c   2  62 241  786424 ..  786434 -  -3.2  -4.67942   CTTAAGAAAGCAAAA                 GCAC ATT GTAC                 AGATGTTTTTTATAG
       rnd   5  56 154  795509 ..  795522 -  -5.3  -3.33009   CAAAAGTTGTCAGAA               CAGTA CTAT TACTG                ACACCAAAATCACTA
  FTT0780c   1  43 140  800145 ..  800156 -    -3  -2.83822   TTTAGCTGAGAACGA                TCAA ATTG TTGA                 TAATAAGTTTTTTGA
      kdsD   5  53 448  805433 ..  805447 -  -2.8   -4.1193   AGATCAAAAATAGAA               GGTTTT AGT ACAACC               GTAGCATGGTTCGGT
  FTT0801c   6  53 -14  819627 ..  819642 -    -4  -3.67622   TAGTTTTAAAATTAA              GTTACC AAGA AGTAAC               TGTAATTTTTTTATC
      recR   1  42 130  829807 ..  829818 -    -3  -2.62933   GAAGTTTTGATATGA                TATC TGTA GATA                 ACAAACAAGCTAAAC
  FTT0814c   2  61 375  832484 ..  832494 -  -5.4  -3.84648   CTCAAGACTATCAAA                 GCTA TGT TAGC                 TAGAGTTTTATTAAT
  FTT0825c   5  45 357  840901 ..  840911 -  -2.6  -3.34801   AAAATATGATAAAAG                 TATT TGG AATA                 AATAATTGTACAAGC
  FTT0836c   1  48  34  851951 ..  851962 -  -4.4  -2.93532   ATCTAAATGAAGAAT                CATC GGTT GATG                 GTAAGAAAATAATAG
  FTT0854c   5  59  23  867683 ..  867694 -  -4.4  -4.12198   TAGAATTTGCTAAAA                TTGG TATT CCAA                 TGACAATAATCAATA
  FTT0887c   3  55 272  896094 ..  896123 -  -4.3  -3.83632   AAATAAACATAAATA       CTAACCACTAGGC TACT GGCTATTGATTAG        CTAAATATTACGATA
  FTT0898c   5  68 409  906535 ..  906561 -    -6  -4.08945   AGCACCTTTTGAAAA         TGTTGTACTT GCTGAAA AAGCACAACA         AATCGCTAAAATTCT
      topA   5  59 148  913553 ..  913566 -  -5.3  -3.65603   AAACAGCCTCAACAA               GATAC TAGT GTATC                AGCTACAAGCTATGC
      rrmJ   5  63  48  919949 ..  919959 -    -4  -4.41616   ACTTTTTTAAATAAA                 CTAT AAA ATAG                 ACTAATCTTAAAAAT
  FTT0928c   3  54  -7  939387 ..  939408 -  -3.1  -3.89971   GAGAATTAGATTAAA           GTTGATAAA TTAA TTTATAAAC            TGACTGGTAGTACTC
      bioD   6  57 100  945767 ..  945781 -  -5.8  -3.13343   ATTTGAATCACTTAA               TTATCT AAA AGATAA               AGTATTTTCATTTGC
      bioD   6  57  13  945856 ..  945868 -  -4.9  -3.64049   CTAATAATGGCGAAA                TTCTT ATT AAGAA                TAGCGAAGGGAATTA
  FTT0948c   3  53 264  959691 ..  959708 -  -4.9  -3.35798   GGAAAGCAAAAATTA             TAGTTCC AATT AGAACTA              CTGCCATCGCAATCA
      aroG   2  42 376  973945 ..  973955 -  -2.6  -2.90714   GTAAAGTTTTAGATA                 TTTA TAC TAAA                 AATGGAGTAATCGGA
  FTT0977c   4  76 229  988315 ..  988346 -  -7.6  -3.97406   TCAAAAGCTGACAAA      TCAAGAAAATATTT TTAG AAATATTCTCTTAA       AACATCATTTAATTA
      mutT   7  57 145  994631 ..  994642 -    -3  -4.33165   TGAAAGCTATTAAAA                TCAA TAGT TTGA                 CATAGTATTAAACTT
       dcd   3  64  38 1003164 .. 1003174 -  -5.4  -4.18197   ATGTTTGACTTAAAA                 GCTT TCC AAGC                 TATTACTGGTAGAAT
      cobS   0 NONE
      ruvB   6  55 154 1022994 .. 1023005 -    -3  -4.09685   TGGTACTGGTGAAAA                TGAT ACAG ATCA                 ACTAATAGATACTCT
       ndh   1  64 423 1044637 .. 1044650 -  -3.9  -4.53705   AAGCCTTATATAAAA               TCATT AGTA AATGA                AAACCATCAAAAAGG
      ispB   2  81   1 1055067 .. 1055079 -  -3.5  -5.64421   ATTTTAAATAAAAAA                TTTTT TAT AAAAA                TTAATTCTTCCTATT
  56708150   0 NONE
  FTT1077c   5  55 229 1088476 .. 1088486 -  -2.6  -4.29738   GCATAGCTAGTAAAA                 TATT GCC AATA                 GCAAAACAGCTACAA
  FTT1077c   5  55 225 1088478 .. 1088490 -  -4.1  -3.74902   ATAGCTAGTAAAATA                TTGCC AAT AGCAA                AACAGCTACAACAAG
  FTT1092c   4  72  56 1101000 .. 1101010 -  -6.8  -4.12188   TGATTATTTTGAAAA                 CCTC CTT GAGG                 ACCATTAATCATCAT
     msrA1   0 NONE
      rpoH   5  75 312 1121985 .. 1121997 -  -4.9  -5.17353   AGATTTACTAAAAAA                TGTAT ATA ATACA                AAAGTTATCGCTGAT
  FTT1129c   2  77 193 1138707 .. 1138728 -  -4.5  -5.24531   ATGCTTGATAAAAAA           CAATATTCC ATAA GCAATATTG            ATTGTACTATAATTG
  FTT1136c   1  43 185 1149288 .. 1149302 -  -2.8  -3.06312   AAATGTCGTATTTAA               GCCA CCTTCTT TGGC               TAAGGAATGAATTAC
  56708215   2  45 362 1153528 .. 1153540 -  -2.7  -3.30505   AGCATATTACAAAAC                TAAAG ATG CCTTA                AGTGATACTGGTGAG
       dfp   2  56 325 1157294 .. 1157313 -  -3.6  -3.95621   ATTAAATGTTATAAA            TTCAAAAG TAAA CTTTTGTA             ATGTGATACCGTTAA
      hsdM   4  68 334 1185090 .. 1185105 -    -4  -4.72772   AAAAAACAATCAAAA              GCTGAA AAAA TTCAAC               TAACACATGAAGAAA
      xseA   2  55 433 1205505 .. 1205515 -    -4  -3.80014   ATATCCAGCAGCAAA                 CATT CCA AATG                 TTTTAATCGTCGCCA
  56708272   3  52 308 1229622 .. 1229632 -    -4  -3.49653   ACTAGGTTCATATAA                 CTTT GAT AAAG                 ACCATAGACTCTTTG
      recO   4  47   0 1241188 .. 1241206 -  -3.2  -3.33744   TGTTGCTTTAAAAAT             GATTCT TATGCCT AGAATC             TATTTTTTAAGATTT
      yjdL   0 NONE
  FTT1238c   6  76  22 1257297 .. 1257318 -  -5.3  -5.16969   GATATAAAAAAGAAA           TTACTTAGT AAGT ACTAAATAA            TCGATCTAGCTTAGT
  FTT1251c   2  61 389 1271104 .. 1271117 -  -2.4  -4.77036   TGCCAGTATCAAAAA               TGCT TACTGT AGCA                ACCTTTGAATATATT
  FTT1255c   0 NONE
  FTT1263c   2  51 183 1284866 .. 1284889 -  -4.6  -2.95538   TGTTTAACAAAATAC          TCTCGGATTA ACTA TAAACCAAGA           TAAATCAATATAGCT
  FTT1277c   5  53 353 1297477 .. 1297490 -  -5.3  -2.98356   AGTTAAAGCTACATA               CAACT GGCT AGTTG                ATCATGGATTTACAC
  FTT1284c   6  59 167 1302750 .. 1302761 -  -4.4  -4.10188   TACAGCGATAAATAA                TGCT TTTG AGCA                 TATTAAACTTGCTAA
  FTT1292c   1  46  16 1317283 .. 1317303 -    -4  -2.51223   CTCAATAATATATAT            GCTCATTC GCGAT AAACGAGC            TCAAAATGAGACAAT
  FTT1300c   7  53 -13 1323981 .. 1323991 -  -5.4  -3.00017   TTTAAATTTAAACTA                 GCTT GCC AAGC                 TTAAAACCGGAGGTG
      miaE   5  52   6 1351905 .. 1351916 -    -3  -3.71991   TAGAAATGCTAATAA                CAAA AAAT TTTG                 AAGTTTTAAATACCA
  FTT1333c   1  50  -3 1362494 .. 1362508 -  -3.6  -3.45032   CAACAATATTTATAA               TTAGAT AAA ACCTAA               TCTACAGAGTTATTA
      dctA   9  72 298 1366735 .. 1366750 -  -7.6  -3.68341   AATGCTACTGAAGAA              GAGCTT CTAG AAGCTC               TAGAAAAAGTTGAAT
  FTT1343c   4  57  12 1373514 .. 1373532 -  -3.2  -4.35474   CAAATAAAATAATAA             TATCAG ATAACTA CTGATA             ACTTTAAAGACTTAT
      iglD   7  61 202 1397242 .. 1397254 -  -4.1  -4.32491   ATTTAAAAATAATAA                GCATG AAA CATAC                TATTCTCAAGTTATA
  FTT1384c   8  60 119 1429018 .. 1429031 -  -2.5  -4.55759   AAAATCAACAACAAA               TAAAA GAGT TTTTA                GCTAAAAATAATAAT
      recB   5  65 175 1438609 .. 1438623 -  -5.8   -3.7331   AGCTTCATCAAAATA               TGAAAT AAA ATTTCA               TTACTTTTTTGTTCC
  FTT1416c   3  45  90 1467510 .. 1467522 -  -2.7  -3.35143   ATATTAAATGAAAAC                TTAGT AGA ACCAA                AGCTTATAGAGAGAA
  FTT1423c   7  55 306 1471477 .. 1471501 -    -3  -4.13692   TTGAAAAAATAAATA          GTTTTATTGA GTATA TTAATAAAAC          TTGCTTTGCGGGAAT
      manB   4  54  89 1495079 .. 1495097 -  -3.1   -4.0127   ATATTTATAATGAAA             CGCTGAA ATAAA TCCAGCA             TGACATTTTTATCTG
  FTT1477c   9  69 412 1529295 .. 1529305 -  -5.4  -4.50976   TTCCACAGCATAAAA                 TCAC TTC GTGA                 ATTAGATTCACAAAA
  FTT1491c   5  49 410 1544432 .. 1544443 -  -3.6  -3.21837   ACATAACTAAGAAAG                CGGC AAAT ACCG                 TAGATAACTAATAAA
  FTT1505c   4  52  45 1559535 .. 1559549 -    -5  -2.79725   TCAGTAACAAAAAGC               CAAGCT CAC AGCTTA               AAGGTAAGACTAATA
      relA   7  78 145 1561535 .. 1561554 -  -6.4   -4.8048   TTTTTATATTAAAAA            TGGCTGGT TACA ACAAGCCA             AAAATACTGGCAACT
  FTT1534c   4  61  69 1595578 .. 1595588 -  -5.4  -3.76373   GTTCTAACATTTAAA                 TGCT CCT AGCA                 ATTTTTGATTTATAA
       rnr   3  46 472 1613538 .. 1613553 -  -2.6  -3.41878   TTTTTGAATCTAGAA              GTGATCA TGT TGATC-C              TAAATTTACTAAAGA
  FTT1566c   5  56 257 1628270 .. 1628282 -  -3.5  -3.94003   ATTATAAATTAATAA                TTATT TAT AATAA                TTTAAATTTACAGAA
       ung   5  83 376 1641476 .. 1641490 -   -10  -3.66117   ATGAAAGCAAATCAA               GTCCAG AGC CTGGAC               CTACTCCAGAACCTC
  56708619   0 NONE
  FTT1614c   3  50 109 1677192 .. 1677208 -    -3  -3.55181   TAAATCTAATTAGAA              CTCTGA GCCTA TCAGAA              TGGGCTTTTATTTAG
  FTT1621c   4  55 249 1684410 .. 1684427 -  -5.7  -2.77523   GTTTTAGTAAGAGCA             TTATAAG TTGT CTTATAA              GCATCTATATCATAA
  FTT1621c   4  55  88 1684578 .. 1684588 -  -3.2   -4.1347   TTCCAATCAGATAAA                 GCAA GTT CTGC                 AGTTTGTGGATTATT
  FTT1637c   1  39 316 1702677 .. 1702688 -  -2.2  -2.52082   AGCAAGCACCAATAC                CAGC AACA GCTA                 ACCAGATGCAACTAT
      pyrD   6  88 370 1712109 .. 1712123 -  -5.8  -5.52079   ATAGCAAAAGAAAAA               TTCAAA GAG TTTGAA               AATATTTTTAGAAGA
  FTT1656c   3  48 155 1722341 .. 1722360 -    -3  -3.49668   AAATTGGCGAGAGAA            TTCTAGATA TTA TATCT-GAA            TCTTTGGGTGAATAT
  FTT1666c   1  40  64 1734544 .. 1734558 -  -2.9  -2.60813   GAGTGTGCGAAATAT               TTTGA GCAAA TCAAA               TATAGTATTCCGATT
      lepA   2  51  72 1746567 .. 1746588 -  -3.7  -3.46602   CCTGTTACATCATAA           CCTTGCTGT TTCA AGAGCAAAG            CTGAAACTGATGAGT
  FTT1686c   4  73 386 1755400 .. 1755414 -  -8.6  -3.17797   TCTATATATACCTAA               CACCAA TCC TTGGTG               GATTATGATGACTAT
  FTT1693c   0 NONE
  56708706   3  52 265 1765881 .. 1765891 -  -3.2  -3.83205   ATCGGTGAGATCAAA                 GAAG CTG CTCC                 TGCTATGCCTATGGG
  56708706   3  52 262 1765884 .. 1765894 -  -2.4  -4.04806   GGTGAGATCAAAGAA                 GCTG CTC CTGC                 TATGCCTATGGGCGG
     iglD1   7  61 202 1790586 .. 1790598 -  -4.1  -4.32491   ATTTAAAAATAATAA                GCATG AAA CATAC                TATTCTCAAGTTATA
  56708753   6  54 292 1844463 .. 1844500 -  -2.1   -4.2828   GCTTAGTCAGGAAAA   TAAC-TTTTACCGGCTCT ACA AGAGTTGGTAAGATGTTA   ATGCAACAGCAGCAG
  FTT1762c   0 NONE
      purT   2  50  51 1854054 .. 1854065 -  -3.6  -3.44794   AATTCATGATGATAA                GCGC GTAG ACGC                 TTGTATAATACCGAT
      pepN   3  74 347 1879492 .. 1879506 -  -6.4   -4.3739   CATTTCGCTATAAAA               CACCAA ATA CTGGTG               TTTTACCTACAGCTC
   FTT1794  11  66 326 1883385 .. 1883400 +  -6.2  -3.71672   ATAGCTTTGATTTTA              GAGTAT CTAT ATACTC               TTGATTTTCATCACC
   FTT1783   3  54 285 1873982 .. 1873998 +  -5.2  -3.13504   ATAATGTATAAAGCT              GTCATA TTATT TATGAC              TACTTTTCATAACCA
   FTT1771   6  60 131 1861854 .. 1861866 +  -3.5  -4.29325   TGTTTATTAGAGATA                TTATT TTG AATAA                TTTTCACTGTTGCTG
   FTT1766   6  51 144 1854258 .. 1854271 +  -2.4  -3.91897   CTTATATCTACATTT               GCAT CAGCTA ATGC                TTTATCAATACCGCA
   FTT1761   4  89 213 1850722 .. 1850742 +  -9.1  -4.21194   CGTAACAGTTGCCAA            TTTCATTGC TGA GCGATGAAA            TTTTGGATACTCACC
       pta   4  56 385 1844169 .. 1844205 +  -3.7  -3.89291   TAGACTCACGCGTTT    TTGATCCTAACATTAGT AAT GCTGAGGGTAGGGTCGA    TTATTATCCTGTTGG
   FTT1733   5  49 203 1822662 .. 1822676 +  -3.5  -3.33815   ATACTCATAGCAGCT               CTAGC ATTAG GCTGG               TTCATTCCAGCACCT
      nhaD   3  54 173 1816386 .. 1816402 +  -5.1  -3.14132   TTGGTAAATATTTTA              CACAAGC GTA GCTTTTG              TTGCTCACCACAAGA
   FTT1710   3  46  95 1790888 .. 1790902 +  -3.6  -2.95475   AATATAAAATCCCAC               TCAGAA CCT TTTTGA               ATTTCATATATTGCA
      groL   2  52  13 1765953 .. 1765971 +    -4  -3.44089   TAATAGTCTTTATAT             TGTTATTA ATC TAATAATA             CTTTTATATTATACT
  56708701   2  46 247 1761995 .. 1762009 +  -4.3  -2.70932   TTTCAATTCTATTTT               CAAGA ATATA TCTTG               TCATTAAGCCACGAG
   FTT1685   0 NONE
      rpsT   7  55  45 1749031 .. 1749046 +  -4.8  -3.47804   TTTTTAATATATCTA              TATTGT AGTT ACAATA               TTCGTTGTGAGTTCT
       dtd   1  41 -14 1712108 .. 1712124 +  -2.3  -2.93708   AATAGCAAAAGAAAA              ATTCAAA GAG TTTGAAA              ATATTTTTAGAAGAA
  56708637   2  70 182 1684449 .. 1684459 +    -4  -4.87786   ATATCATAATTACCA                 TTTC TAA GAAA                 TTTTTCTAAAATTAA
   FTT1598   1  43 -12 1665055 .. 1665067 +  -2.7  -3.14683   TGAGGCAAACCGTAA                CTGTA GTA TATAG                TTAATCCGAGAGTAT
   FTT1585   2  45 315 1650219 .. 1650236 +  -2.1  -3.38522   ATATCTCCTTAATCT             TCAACGAT GTT ATC-TTGA             TTAGCTGTTTTTTTA
   FTT1585   2  45 451 1650355 .. 1650369 +  -2.9   -3.2794   TAATACATACAAAGA               TTATG AAAGG CATAA               TTAGTATAACTAAAC
   FTT1577   5  82 226 1642057 .. 1642076 +    -8  -4.46581   GCGAACCCCAAAGCA            TAAACACA ACAT TGTGTTTA             TTTTCTGAAATTTTG
   FTT1564   2  44  63 1626781 .. 1626795 +  -3.5  -2.60075   ATCGTCTCTAAGTTT               TGGGC CTATA GCTCA               GTTGGTTAGAGCGCC
      ole1   8  64  24 1614025 .. 1614036 +    -3  -4.83677   CTTTTTAAATTAAAT                TTAG TGTG CTAA                 TTTTGCTTTTGTTTT
   FTT1532   0 NONE
       ogt   0 NONE
   FTT1511   4  61 352 1567024 .. 1567036 +  -4.1  -4.20918   CAGCTCCGCCTTTAC                CTTTG ACA CGAAG                TTTCTTACCATTACC
   FTT1507   3  52 268 1561851 .. 1561870 +    -5  -2.87501   GATCAGGATAAACAG            GATGGC AGCACTTA GCCATC             TCATATTTCATACCA
   FTT1490   6  68 130 1544584 .. 1544596 +  -4.9  -4.62168   CATTGATCCACACGT                TATTG TTG CAATA                TTTTGTAATTTGGAT
      galK   4  66 431 1530151 .. 1530170 +  -6.4  -3.72241   AAATCTTGCAATGTA            TCAACACC AGCA GGAGTTGA             TTTAGCTGATTGCTC
       rho   7  57 215 1494289 .. 1494308 +  -4.2  -3.90856   GATGAAGAAGCACTA            GCGTTGGA GGAC TCCACTGC             TTTAATTCGGGGGTT
   FTT1441   7  51 215 1488405 .. 1488424 +  -2.2  -3.97753   TTCAGCATGACCTTC            TTGTGTAG TTAG CTATATAA             ATTTTTTTACTATTT
      gtrB   3  59 352 1481704 .. 1481716 +  -6.3  -2.94099   AAACCCAGCTAAAAC                CAATG GTA CATTG                TGTATAGTAGCGAAG
   FTT1422   1  53 233 1472047 .. 1472057 +  -4.6  -3.30441   AATGGCTCTTTTAAT                 CGGC ATC GCTG                 TTATGAAAACTAATG
   FTT1404   4  55  78 1455120 .. 1455137 +  -4.3  -3.80094   GAAAAATCATCTGTT             TTAAAAA TTAT TTTTTAA              TTGTCTTAGTTTAAC
   FTT1401   7  73 418 1452197 .. 1452213 +  -9.5  -2.62983   TCGAACTCGCGACCC              CAACCTT GGC AAGGTTG              TGCTCTACCACTGAG
   FTT1392   2  55 195 1437150 .. 1437181 +  -4.6  -3.41602   AAGAATAATCACGAT      TTCATCAAACTC TGAGCCTT GAGTTTTATGAA       TTGTCATCGCATAAA
       sun   4  68 228 1429400 .. 1429422 +  -7.8  -3.06605   CCTTTACCTAAAAAC           CTCTGTTCAA CGG TTGAAAAGAG           TATCTCATTATCTTT
   FTT1355   3  46  95 1397544 .. 1397558 +  -3.6  -2.95475   AATATAAAATCCCAC               TCAGAA CCT TTTTGA               ATTTCATATATTGCA
      cydC   3  68 403 1367449 .. 1367461 +  -4.1  -4.75776   CTGATTTATCACAAC                CTAGG TTT TCTAG                TTTTTCCATTAAATT
   FTT1332   7  57  43 1362544 .. 1362556 +  -4.9  -3.64283   AGCAGCATTATTGAG                TGTTT TTG AAACA                TTATTAACGGCTTTG
      yieO   3  54 390 1336900 .. 1336916 +  -5.1  -3.20941   CAGTCCAACGTTCAT              CAAAGCT TCC AGCTTAG              TCTTAATACTTGGTA
   FTT1302   3  62 290 1326228 .. 1326250 +  -2.9  -4.69326   TGTACTAATATTGTC           TAAAAGATT TTTAT AATTTTTTA           TTTTATATTCACTAT
      metG   2  57 154 1316236 .. 1316253 +  -4.1  -3.86916   AACGCCAACAGAAAT             GGGGATA TTAC TATCCGC              TTTCATGTGGTCATA
      trmE   3  52 436 1303354 .. 1303370 +  -3.7  -3.61398   ACTTAGTTGCCAAGT              TGATATC ATA GATAGCA              TTATTAAGGAACAAA
      mglB   3  63 314 1298160 .. 1298174 +  -4.4   -4.3613   TTAAAATTGCAATAA               TTATTA CTG TAATAA               TATTTTTCTTTTCAC
   FTT1267   6  66 324 1289837 .. 1289849 +  -6.3  -3.70919   TCACCACCTAGACAA                GCTTT GGT AAAGC                TTATTGGCATTTCAC
  56708323   1  46 353 1285133 .. 1285145 +  -2.7  -3.45911   GAAATTTCAGTAATT                CGTTT AGA AAATG                CTTTATTTCTTTCAA
     dedA1   8  66 192 1241322 .. 1241344 +  -3.4  -4.87892   CTTTTAAATCATCAT           TTGACCACGA GCT TAGTGGTTGA           TTTATTTTCTTAAGA
   FTT1213   3  68 213 1232603 .. 1232620 +  -3.5  -4.98255   AGAATGTACTAATTT             TA-AGCCT AGC AGGCTATA             TTTTTATACTTGGCA
      rpiA   2  47  46 1227912 .. 1227923 +    -3  -3.29508   ATATTAAAAAATAAT                TATC ACTA GATA                 TTAACTCTTTGTTCT
   FTT1202   7  81 210 1221601 .. 1221611 +  -2.6  -5.71983   ACAATTATCTTTTTG                 TATT CAT AATA                 TTTTTTTGTAGTTGG
   FTT1191   0 NONE
      bipA   0 NONE
   FTT1170   5  50 468 1185917 .. 1185928 +  -4.4   -3.2697   ACTCCACATCTACCA                CCTA ATTT TAGG                 CTTTTGTAAATATGT
       adk   3  53 240 1174375 .. 1174386 +  -4.4  -3.66784   ACCTTGCCAGCGAGT                TCCA TGGA TGGA                 TTGTGTTGAACCTCA
   FTT1152   5  64  45 1166764 .. 1166782 +    -6   -3.8077   AACCATTTTATTCGA             TTAGCGTT AAA ATCGCTAA             TATTTATCTTTCTAT
      chaB   1  52  78 1156608 .. 1156619 +  -4.4  -3.41262   ATTTCTATATAAGTT                GCTT AAAT AAGC                 TTAGTCTATTATCTA
      pilC   3  73  38 1148281 .. 1148295 +  -3.6  -5.31275   GAATTTATCCTTTTA               TGTTCA AGA TGAATA               TTTTTTATACTAGAA
      ispF   4  64 -23 1138893 .. 1138921 +  -4.7  -4.34482   GGTATTGCAACCCAT        GTGGTTTGTTTAT TAT ATAGATAAATCGC        TATTTTTTTGCACAC
   FTT1119   2  55 218 1130297 .. 1130310 +  -3.1  -4.06562   CAGTTTGGATCTAAT               GGTGA AGTA TCATC                TTTATACTTAGAGTT
   FTT1119   2  55 239 1130318 .. 1130330 +  -2.7  -4.25848   GTATCATCTTTATAC                TTAGA GTT TCTGA                TTTTAATCACCCCTT
    isftu2   5  55 313 1122574 .. 1122586 +  -4.1  -3.73953   TCCTCTAGATACAAA                CTTTG CTG CGAAG                TTTGCTCACCGTCAT
   FTT1091   7  69 291 1101200 .. 1101215 +  -2.6  -5.30155   AATTATTATCACTAG              GATTTT GCTT AAGATC               TTTTTTAGTTACTCG
   FTT1085   5  74 370 1095203 .. 1095213 +  -5.4  -4.85129   AATCTATACGACCAT                 CATC ACG GATG                 TTTTTAATATATCCT
   FTT1082   6  61 290 1092805 .. 1092826 +  -4.5  -4.00066   GTATTAATTCTCTTC           TACTATCCA GTTT TGCATAGTA            TTTATAAGTTCTGCA
      hipA   3  56 357 1088948 .. 1088958 +  -5.4  -3.27525   CTGAATATAAATCTT                 TGAG TAA CTCA                 TTAAGTTTAGGCGAC
   FTT1064   1  46 345 1073219 .. 1073232 +  -2.5   -3.3903   TGGGCATGATACTGG               TATTA GGTT TAATA                TTGCTTACCTACTTA
   FTT1043   6  65 268 1055330 .. 1055346 +  -7.3  -3.15861   AGTGCGTAGATTGTT              GGCAAAG TCA TTTTGCC              TTCATCAAGATCATC
      lipB   2  46 232 1041236 .. 1041251 +    -4  -2.71783   ATTATTTAATGTTTA              CAAAGG CAAG CTTTTG               GTTAATTGATTTTAA
   FTT1015   4  58 366 1026068 .. 1026088 +  -6.3  -2.82432   GCTTTTTAGCAATTA            CTTTATTAA TTC TTAGTAAAG            CTTGTTGAGTAGTTT
   FTT1011   3  54 128 1022300 .. 1022316 +  -2.3  -4.19704   TATAAATCTTGCATA              TATGTTG TTA CAATGTA              TTTTAAGTAGAATTA
   FTT1006   6  62 -18 1020040 .. 1020061 +  -3.9  -4.40601   TAAGAAACTAGCTAA           TAATTATAA TCGT TTATGATTA            TTTCTTATATAAATT
   FTT1001   4  47 299 1012977 .. 1012994 +  -4.1  -2.75229   ACTAAGAATGATATA             TCTCTCG ATAC TGAGGGA              TACTTAGAAATTTTA
   FTT0992   6  60 357 1003562 .. 1003575 +  -2.5  -4.62336   TGAAATCGACAAAAT               TTTTA TCAT TAAAA                TTTTTAGGATCAACT
     trxA2   6  64 458  988634 ..  988649 +  -6.2  -3.62859   CTGCAACATAATCAA              GGAAAA GTTC TTTTCC               TTTAGGAGTTATGGT
      infA   6  65 102  978514 ..  978524 +    -4  -4.66318   CCCAATAGTTATAGC                 TAGT GGT ACTA                 TTTTATTGCCATAAT
   FTT0962   0 NONE
      rhlE   1  43  46  965517 ..  965539 +  -3.4  -2.84812   TCGTGCATACCATGA           GTACCTTCTG ATA CAAAATGTAC           TCTAGTACTCTCGAT
      trpG   1  39 464  959215 ..  959228 +  -2.3   -2.6197   TTACCTATTAAACCA               GCTTG TTGA CTAGC                TAGCTTAGTATTTAG
      bioA   5  60  48  950764 ..  950776 +  -2.7  -4.52897   TGTTATATATTTACT                TGATT TTT AGTCA                TTTCTTATTAATTCT
   FTT0932   4  55 151  945106 ..  945120 +  -2.8  -4.33417   CAAAGCACTCAAAGA               CAGTTA AAA TAACAG               TTTCTTCTAACTCAA
   FTT0913   3  73  54  921306 ..  921320 +  -8.6  -3.08679   CAACACCACATGTGA               TAGCTG AAT CAGCTA               TATTAAATGACGGCC
      purK   8  69 292  907265 ..  907284 +  -7.2  -3.59456   ATTTCTAATGCTTGA            GTGTGTAA AAAC TTACACGC             TTGTAGTTCTGCTTT
   FTT0886   5  86 101  895924 ..  895941 +  -9.9  -3.78026   CAAAAACTGTTGTCA             TTCCCAC GTAG GTGGGAA              TCTTTTAGCTTTGCC
      sodC   7  71 414  888297 ..  888316 +  -6.6  -3.89903   ATCCAGTCGAGATAT            TTTTATCA ATGT TGATAAAA             TTTATGACAGTATTT
      gpsA   3  72 230  881723 ..  881733 +    -4  -5.03201   GCAAACAAAGTATTT                 GAAA GGC TTTC                 TTTTTCCTTATTATT
       rph   6  82 183  870884 ..  870894 +  -5.4  -5.48514   TATTTGTTTGATTTG                 CTCT TCG AGAG                 TTTTTCTTTGTTGAT
   FTT0853   4  60 -24  867714 ..  867726 +  -2.7  -4.64598   AATAATCAATATTTT                TATCT ATT GGATA                TTTTTAGCGTGATTA
     arsC1   5  62 391  841635 ..  841654 +  -3.6  -4.51174   GACAGTTAAAAAATA            TTGGTAGA AAAC TATACCAA             TTTTAATTATGCTAA
   FTT0813   5  60 124  832907 ..  832935 +  -2.5  -4.58395   TATTTAAATCTCCGC        TAACCAAGTATGT TAT ACTTATTTGATTA        TTTTTAGGAAGTGGG
      spoT   7  57 471  830411 ..  830424 +  -5.3  -3.40134   TCTAAAAGCGAGTTG               GCAAT AGCT ATTGC                TGTTTCAGGTGATTT
  56707890   2  50 395  800415 ..  800432 +  -3.5  -3.48465   TAGTTGTAAGCCTTC             TATCTAA AACC TTAGGTA              TATCTTTTGCTATTC
      deoD   3  59 311  786989 ..  787003 +  -4.3  -4.14243   ATAGCTCTTTGTTAG               CAACT TCGAT AGTTG               TTTTAAGATGAGCTG
   FTT0759   9  59 466  780644 ..  780663 +  -4.4  -4.08064   TCGTTTAGTTTTGTA            TCATAAAT TTGC ATTTGTGA             TTTTAGACACGCATT
   FTT0750   3  55 -37  773248 ..  773272 +  -2.9  -4.29396   CCAAAGAAATTCCAG          GATATCCAT CGAAGAA ATGGCTATC          TTTTCATAGCTAATT
   FTT0743   5  74 151  767539 ..  767549 +  -5.4  -4.87328   ATATCTTTCTCTGAT                 GATG GAT CATC                 TTTTCTATTTCTATA
      yjeF   2  53  67  760490 ..  760505 +  -2.6  -4.19369   GATTGGCAGTTTTTC              TAAGAA TTGT TTCTTG               TTCTCTTTTTTCGAT
   FTT0719  10  62 471  740259 ..  740285 +  -4.6  -4.14056   GCACTAAAATCTATA         TAATCTGAAAAA ATA TTTTTTAGAATA         TTTCTAATTTCGCCT
      ispD   3  64 275  730250 ..  730262 +  -3.5  -4.57837   TGAATCAGAAAATTC                TATTT TAT AAATA                TTTTTAAAGAAATAT
      tyrS   9  65 264  710501 ..  710517 +  -2.4  -5.08824   TCTAAGTCTTTATAC              TTTATA ACTTC TATAAA              TTTTTTAAGTAAAGA
   FTT0676   2  42  48  694769 ..  694782 +  -3.1  -2.65174   TATAATGTGACACTG               CTCTT GTAT GAGAG                TAAGTTACTTGTTTT
   FTT0663   5  62  25  682109 ..  682120 +    -3  -4.59984   CAAATTTTTTAGCAT                TAGA AAAA TCTA                 TTTTATCTGGATTTT
   FTT0660   6  86 293  680588 ..  680598 +  -5.4  -5.61596   TTTGTTAAGAAAGTC                 CAAC TTT GTTG                 TTTTTTTGTAGGCAT
      ilvH   3  46 370  662210 ..  662225 +  -2.6  -3.44844   TATCAAAGAGAACCT              TAAGTC AGGT GATTTA               TTAATATTCTCTCAT
   FTT0612   7  66  44  632403 ..  632419 +  -6.5  -3.72989   GTAGCTGCTAAAATG              CCAGATG GAA CACCTGG              TTTACATATAGCTTT
      cynT   6  60 132  612042 ..  612060 +  -3.9  -4.26903   TAGTACATTCTGTCT             TCTTGAA CTAGT TTCAGGA             TTTTAATAAAGTGAG
   FTT0558   1  47   3  576339 ..  576357 +  -3.2  -3.28715   AGTAGGTTTTTAATC             TTAAGATA AAA TATCTAAA             TAGTTATTTTTTTAA
   FTT0537   4  50 186  559167 ..  559179 +  -3.5  -3.48529   TGGATAATCTGTCAT                TTTAA TAT TTAAA                CTTTTTGATAATTGT
   FTT0528   7  68 159  549709 ..  549721 +  -4.1  -4.77719   AGTATTTTTGCTACT                CTAGT TAG ACTGG                TTTTATTAAATTTTG
   FTT0507   4  69 390  528792 ..  528804 +  -2.7  -5.20216   TAATCCCTAGTTCAA                GGTTT GGG AAATC                TTTTTTGATACTGTA
   FTT0500   6  55 266  520677 ..  520689 +  -2.7  -4.31737   GTGAGGCAACAAAGC                TAAGT TTA ACTTG                TTTGTTAATAATTTT
   FTT0487   3  54 428  508184 ..  508195 +    -3  -3.95073   ATATATTTTTTAGCT                TGTT GTAT AACA                 TTTGTACATGTGCCA
      potF   6  59 385  501463 ..  501480 +  -5.5  -3.23447   AGACGACATAGCCAC             GCTGCGA GAAG TCGAAGC              TGTTGTAAAACTTCC
       msc   7  74   4  493760 ..  493779 +    -3  -5.49569   CATAAATATTAGTAA            TCTAATCTA AGA TAG-TTAGA            TTTTTTATATTGCTA
      yfdH   4  55  -6  472583 ..  472593 +  -2.6  -4.26461   AGATGAAAGTAGAAA                 TATT TAA AATA                 TTGTTTTAAGTTAAT
   FTT0446   4  69 308  462503 ..  462519 +  -8.1  -3.00451   TAGGGCTATCACCTA              TGACATA GTT TATGTCA              TGATTTAAATTATTT
      yjfH   0 NONE
   FTT0435   8  58 448  450192 ..  450204 +  -2.7  -4.38712   TTAAAGTCACGCCAC                TTTGT TTA GCAAA                TTTTCTGCCAATCAA
     gcvP2   6  54 386  418563 ..  418577 +    -5   -3.1994   CTGGTGATGATGATA               TTGGTG TAG CATCAA               TTACTAAATCATATG
       mtn   3  44 341  399686 ..  399697 +    -3  -2.95789   AAAAATAGTAATTCT                TTTG CTCG CAAA                 TGTAGTTGCTATGAT
   FTT0389  11  68 252  393077 ..  393095 +  -7.4  -3.39772   GAGTTTCAAAAGTAA             CTTGCTGA CCT TCAGCTAG             TGTTTCACCATTTAA
  56707527   1  46 353  380044 ..  380056 +  -2.7  -3.45911   GAAATTTCAGTAATT                CGTTT AGA AAATG                CTTTATTTCTTTCAA
      rpmE   8  95  32  366453 ..  366467 +  -7.1  -5.82281   TCGCAGCAAACTAAA               CCAGC CTTGT GCTGG               TTTTTTTGTATCTTT
   FTT0360   4  53  -2  360843 ..  360853 +    -4  -3.56226   TTCCTTAATAGATAT                 TAGT GGA ACTA                 TATTTCTGAATAATT
   FTT0310   7  61 166  326594 ..  326609 +  -5.4  -3.77087   ATAATACACATCATA              TCGCTG GAGA CAGTGA               TTTAAGTCTTAAGTC
   FTT0302   7  58 172  317664 ..  317674 +  -2.4  -4.56914   ATTAGTCCAGCTGTA                 GCAC CGA GAGC                 TTTTGCTTTGAGTAA
      cyoE   7  71 157  300621 ..  300647 +    -3  -5.20216   TAATTAAAGATCTAT         GTTGAGGCTTTT AGC AATAGCCTTAAG         TTTTTTCATAGTCTC
   FTT0274   3  58 289  288972 ..  288987 +  -6.2  -2.75066   ATAGTTTATTTTATA              TTCAAG TCTT CTTGAA               GTTTCAGGCATTATT
      leuA   0 NONE
      acpA   5  48   6  239437 ..  239449 +  -2.7  -3.59803   ATTAAACTAAAAATA                TTTAC TCG GTAAG                TTGCTTTAATCTAGT
      acpA   5  48 230  239661 ..  239671 +    -4  -2.89568   TCTGTTACAGGCTGG                 GAAA TCA TTTC                 AATTTTTTGTGTATC
  56707377   0 NONE
       hpt   6  69 -10  224478 ..  224488 +  -2.6   -5.3236   TTCCATATATTGGTC                 TTAT AAA ATAA                 TTTTTTATCAATTCT
   FTT0199   3  54  68  217876 ..  217888 +  -4.9  -3.25823   GATGACTATTTTGAT                TTACA TTC TGTAA                TTGGTATAGAACCAG
   FTT0199   3  54 348  218156 ..  218166 +  -5.4  -3.12663   AAAATTGTCCTAGTG                 TTGC TTC GCAA                 GTTTTAACTAGTAGT
      lysU   6  58 162  210705 ..  210726 +  -2.3  -4.65446   AGCATATCAAAAAAA           CGACATAAA ATAG TTTATGGTG            TTTTATATATCTAGT
   FTT0180   2  42  70  196867 ..  196895 +  -2.5  -3.04398   TTTAACTAATATTCA        GCCAAGTTGATAT CCA ATATTAAATTAGC        ATTTTGAAAACACAA
   FTT0180   2  42 362  197159 ..  197170 +    -3  -2.62613   TTTAGATTGAGATAT                TCTT CAAA AAGA                 CTATTTGAGATCAGA
   FTT0174   2  59 232  189017 ..  189027 +  -5.4  -3.57971   AGATGCATAATATCA                 TCTC TTA GAGA                 TTTAGCAGTGACTAT
      ampD   4  55 272  177173 ..  177183 +    -4  -3.81062   CGCATGATATTTACC                 TTAC CTG GTAA                 TTTAGAGTTTTTAGT
   FTT0156   1  47 460  172978 ..  172994 +  -3.8  -3.21276   TTTGTGGCTGTAAGA              GTTATA CCAAT TATAAC              TATTATAAAACCAAC
   FTT0101   3  69 341  105868 ..  105881 +  -5.3  -4.45544   AAAAATATGATTTCT               TTGAG TTTT CTCAA                TTTTAGTTGGTGAGG
      pilT   5  58 270   92976 ..   92991 +  -2.6  -4.38666   TATATTGAGGATTAT              CTAAGT CAAT ATTTAG               TATTTTTTTAGCTCT
   FTT0083   6  53 152   86348 ..   86380 +    -5  -3.04263   TTTGTTGTTCAAACT      CACTAAGTTTAAAA CCATT TTTTAATCTTAGAG      TATTAAGCATAAACT
      sodB   2  54 351   71090 ..   71103 +  -5.3  -3.10612   AAGGTCCTACAAATA               CTCTT GCTA AAGAG                TCTATTGAACTTAGA
   FTT0022   4  66 320   21785 ..   21800 +  -3.2  -4.92385   AAATATCCACCTCTC              CAACAG CCTT CTGTAG               TTTTGTTTGGATCTA
      aspS   0 NONE

SUMMARY

287 putative operon ends contain 1061 possible terminators.
Percent operon ends hit by terminators of confidence >= x:
	x	#>=x	hits>=x	%hits>=x
	100	1	1	1	0 %
	99	1	1	1	0
	98	1	1	1	0
	97	1	1	1	0
	96	1	1	1	0
	95	2	2	2	1
	94	2	2	2	1
	93	2	2	2	1
	92	2	2	2	1
	91	2	2	2	1
	90	2	2	2	1
	89	3	3	3	1
	88	4	4	4	1
	87	4	4	4	1
	86	6	6	6	2
	85	6	6	6	2
	84	6	6	6	2
	83	8	8	7	2
	82	11	11	10	3
	81	13	13	12	4
	80	14	14	13	5
	79	15	14	13	5
	78	16	15	14	5
	77	17	16	15	5
	76	21	20	18	6
	75	23	22	20	7
	74	27	26	24	8
	73	32	31	28	10
	72	36	35	31	11
	71	38	37	33	11
	70	40	39	34	12
	69	48	47	41	14
	68	64	62	51	18
	67	66	63	51	18
	66	77	72	58	20
	65	85	79	63	22
	64	96	88	70	24
	63	101	93	72	25
	62	115	104	81	28
	61	131	118	91	32
	60	152	135	99	34
	59	179	159	110	38
	58	190	169	118	41
	57	215	188	127	44
	56	227	199	134	47
	55	272	239	151	53
	54	305	270	163	57
	53	341	302	177	62
	52	400	351	189	66
	51	417	365	196	68
	50	473	415	209	73
	49	514	448	212	74
	48	567	487	216	75
	47	624	534	222	77
	46	684	586	234	82
	45	768	650	243	85
	44	800	675	248	86
	43	862	726	255	89
	42	942	782	260	91
	41	986	818	262	91
	40	1036	856	265	92
	39	1061	877	267	93
	38	1061	877	267	93
	37	1061	877	267	93
	36	1061	877	267	93
	35	1061	877	267	93
	34	1061	877	267	93
	33	1061	877	267	93
	32	1061	877	267	93
	31	1061	877	267	93
	30	1061	877	267	93
	29	1061	877	267	93
	28	1061	877	267	93
	27	1061	877	267	93
	26	1061	877	267	93
	25	1061	877	267	93
	24	1061	877	267	93
	23	1061	877	267	93
	22	1061	877	267	93
	21	1061	877	267	93
	20	1061	877	267	93
	19	1061	877	267	93
	18	1061	877	267	93
	17	1061	877	267	93
	16	1061	877	267	93
	15	1061	877	267	93
	14	1061	877	267	93
	13	1061	877	267	93
	12	1061	877	267	93
	11	1061	877	267	93
	10	1061	877	267	93
	9	1061	877	267	93
	8	1061	877	267	93
	7	1061	877	267	93
	6	1061	877	267	93
	5	1061	877	267	93
	4	1061	877	267	93
	3	1061	877	267	93
	2	1061	877	267	93
	1	1061	877	267	93
	0	1061	877	267	93
