# Supplementary material for: Rapid, accurate, computational discovery of Rho-independent transcription terminators illuminates their relationship to DNA uptake
Source: Genome Biol. 2007 Feb 21;8(2):R22. doi: 10.1186/gb-2007-8-2-r22 (PMC1852404; doi:10.1186/gb-2007-8-2-r22)
Supplement: Additional data file 2 — As described in the text, the entire robust tail-to-tail region is searched; if the region is less than 500 nt, then the 500 nt downstream of the stop codon is searched (stopping if a gene start is encountered). In the case of ties, all terminators with the high score are output. [file gb-2007-8-2-r22-S2.zip › Frankia_CcI3.ttperf]

Francci3_0008   4  56   7   10802 ..   10818 -  -9.4   -3.2056   AGTGACAGTCAGGAA              GACCGG CCAGC CCGGTC              GGCGGTCTACCGCGG
Francci3_0013   1  39 444   15961 ..   15974 -  -2.3  -2.71144   CAGCCGGTGGAACGA               CTTCG TCGT CGACG                GTCTGGGCATCCGCT
Francci3_0028   2  43  88   34408 ..   34437 -    -5  -2.78384   CTGTTTTCGAGGAGA      CCCCACG-ATGTCG TCCC CG-CACGCGCGGGG       ATCTTCCCATCCAGG
Francci3_0043  10  82 409   51246 ..   51297 - -16.7  -3.25823   CGCCTGGGACACGAA GGTGGACAGC-CCGTCGGCCACGCC ACCG AGCGCA-CCGACGGCGCTGTGCACC ACATCGGCGGCGTTA
Francci3_0048   4  50 407   58784 ..   58797 -  -3.1  -3.61398   GGCCGGGTGGAAGAA               TGAAC CGCA GCTCA                GAGGTCTGTTTCGGG
Francci3_0052   1  43  18   64418 ..   64430 -  -4.7  -2.71483   ACATCTCCTGAACTA                CGTCG CCA CGTCG                CCACGTCGCCGGGAT
Francci3_0055   3  46  10   70443 ..   70477 -  -5.5  -3.10164   GGACGGACCAGGGAA    CCCGGCCGGGCGCTCG TCCG CGGGGGCG-AGCCGGG     ATGGTCGGTTCAGGA
Francci3_0061   3  51 218   76948 ..   76981 -  -9.3  -2.52464   GGGTGCTGGAACTGA     CCGTCGCCGGCCGGG CGGT CACGGCCGCCGCCTG      GCTACCCGCCCGGAT
Francci3_0083   3  74  14  101249 ..  101282 - -16.6  -2.70298   CCGGCCAACCACAAG     GGCCGGGGCCGCGG GAGACG CCGCGGCCCCGGTG      GGGCCGCATCCGGTC
Francci3_0092   4  95 437  110100 ..  110132 - -27.9  -2.79915   AGCGACGTGACGAGA      CGCCGGTTCGACGAG TGG CTCGTCGAACCGGCG      GACGACTCCTGACTA
Francci3_0096   6  51 218  118146 ..  118170 -  -8.5  -2.62184   CCGTCCGGGACAGCA          CGTCCGGGACA GCA CGTCCGGGACA          GCACGTCCGGGCAGG
Francci3_0101   2  51 311  122786 ..  122832 -  -8.5  -2.57564   TCACGCCTGGAGAAG GGCCGGTGACGCGG-CAGCCGG GCAG CCGGGTGGCCGGGTGGCCGGGC AGTCGTTGGGCAGCC
Francci3_0104   7  56 326  125344 ..  125394 -  -2.3  -3.88232   GCGTTCACAGAAGAA GGCACCTACACCG-ACCCGCTGGC CGAC GTCAGCGGGCACGACGGCATCGCC GCCGCGATCAGCGGA
Francci3_0107   3  41  78  128179 ..  128190 -  -2.2  -3.01791   ACCCCCCTGGGAAGA                GC-GG TAA CCAGC                AGGGCCGTGTGGGAT
Francci3_0118   4  53 159  143947 ..  143970 -  -6.6  -3.30441   CAGGACCCGGTAGAA          CAGCCGGGGCC GCT GGC-CGGGCCG          GTAGCAGACCAGGGC
Francci3_0122   4  54 -29  151415 ..  151435 -  -5.3  -3.65351   GTATCGTCAGGGAAA            GCCGTGC AGGTCGA GCGCGGC            GGTGGCGGTCTTGCA
Francci3_0129   6  52 291  157712 ..  157728 -  -6.5  -3.26545   GCTACAGACCAGGAA              GAGATCG AGG CGAACTC              ATTCGCCGCAGCACT
Francci3_0139   8  46 120  167712 ..  167762 -  -4.6  -3.06183   CCCACCGTCACGGAA CCGC-CGTGCACACCCCCGTGCA ACGCCG TGCACCCCGGCGTGCATGCACGG CCCTACGCGCGCGCG
Francci3_0146   2  46 176  174685 ..  174709 -  -5.6  -3.05384   CGTTTCGGCAGGGAA         CGGGCCGCCAG CTGA CCCGCG-CCCG          CTGATCCTGGGCGCT
Francci3_0156   6  62  26  183201 ..  183233 - -11.2  -3.02461   GAACTCCTCGCAACA      CCCAGCGGCGTGAC CGACC GTCACGCCGCCCGC      GACCATGCACCCACG
Francci3_0178   3  52  70  209033 ..  209048 -    -9  -2.82516   CCGGTCAGCAGCACA              CAGAGC ACCT GCTCTG               ACCCGACGCCTGCTT
Francci3_0191   3  52 430  223724 ..  223754 -  -5.3  -3.44527   CACCTATCACCAGAA       CGCGTCGCCGATG GATCT CACGGACGAGGCG       ACGCGAACCGCCGCG
Francci3_0196   7  52 424  232257 ..  232279 -  -7.7  -3.05022   CCCGGGACACACAGA           GTGCCCGTG ACCTG CACGAACAC           ACACATGACGGCACT
Francci3_0217   3  50 426  253244 ..  253275 -  -2.9  -3.62572   GACGACGATTTTAAA      CGCTCGATCCAGG ACGAGA CCGGGATCAAACC       AGAATGGGCCGTGGA
Francci3_0227   1  42 193  267443 ..  267494 -  -3.4  -2.87132   GCTTTCGGTGAGATA GTCGTCGTGGCCGGCCGCTCGGG TTCACCC CCCGATCGCCCGGGCGCC-CGGC CGTCTCCCGCTTGCC
Francci3_0237   4  55  89  277203 ..  277216 -  -5.9  -3.53012   GGCTGCCCGCGGAAA               GGCCG CGGG CAGCC                GGATGCGGCCGGATG
Francci3_0245   3  50 135  284394 ..  284450 -  -5.7  -3.14132   GGTCGCGTCGAGGAA CCGG-CGCCAGGCCACGGTGACCAG CCAGCCCTT CGGGTC-CCGCGGCGGGTCGGCCGG CCAGACGCGGACCGC
Francci3_0248   3  60 341  286136 ..  286150 -    -7  -3.65351   CGATGGGCAGGGAAA               CCCTGG ACG CCTGGG               AGCGGACCGATTTCG
Francci3_0261   5  75 145  301903 ..  301956 -   -16  -2.95298   CTGAGCCACGAGAGA CTTCAA-CGGTCAGCCCGCCCAAGG GTCCT CCTGGGGCGGGCTGACCGCTTCTCG ACTTCTCGATCAGTT
Francci3_0265   2  53 301  306296 ..  306317 -  -7.3  -3.14344   CATCTGTTCCAGGAA           CGGTCCGTAC GCA GCAC-GACCG           CCAACACTCGCGCCG
Francci3_0268   1  42 -20  308383 ..  308413 -  -5.2  -2.62396   GACCGGGTGACAGCA       GGCCGGGGTGTCAG GCG CTGACGACGCGGCG       TCCCTCGAAGGCGCG
Francci3_0276   2  38  85  317280 ..  317296 -  -2.9  -2.66249   GGGCACGAACAACAT              CGCCGAA CGC CTCGACA              CCTGGACGTTGCCGT
Francci3_0280   3  45 452  325054 ..  325064 -  -2.4  -3.35679   GCGGTGGAGCGAGAA                 CCTG CTG CGGG                 ACGGTTTCGCGTTTG
Francci3_0285   2  49 237  330132 ..  330143 -  -3.6  -3.52472   AGAGCTGGAAAGGAA                CCAC ATAG GCGG                 GTTGTCGGGCGGTGA
Francci3_0293   2  43 -28  339580 ..  339600 -  -5.3  -2.79133   CAAGGCGCTACCAGA            GCGAGGC GTAGGTG GCCGCGC            CAGCGGGATGCTCTG
Francci3_0310   4  80 321  356697 ..  356748 - -16.4  -3.14881   CAACCTCCTGACCAA CGCCCGCGTCCACACCCCGCCCGA GACG CCGATCGAGGTGCGGCTGCAGGCG CTGCCAGCGGACGCC
Francci3_0333   4  49 457  389002 ..  389016 -    -7  -2.81547   CCGGCACACGAAGGA               CGCCGG ATC CCGGCT               GCGCGGTGCGCTGGA
Francci3_0337   3  72 -36  391553 ..  391597 - -13.3  -3.21099   TGGCGTCAGGATGAA CGGTGGCGTCAGCCGCAGCAG CCG CCGCCGCAGCACGCGCCCCCG CCGGCGGACGGCGAG
Francci3_0346   4  69 186  400512 ..  400549 - -11.1  -3.40403   GCTGGTCGAGCAGAA   CGCGGCCTCGGCGCTGCG GAT CGCGG-GCCGCGGCTACG   TGCTGGAGACCGGCG
Francci3_0367   3  57 -28  427912 ..  427924 -  -6.9  -3.57462   CAGGTGATGGTGAAA                CCGCC GTC GACGG                CAAGGGTCTGCCCGG
Francci3_0372   3  45 209  438097 ..  438128 -  -2.4  -3.33696   TTCGGCTCCAAGCAA     CAGGCTGATGCCGCG ATGTG CGCGG-ATC--CCTG     AGCGGGTCCGGCGTT
Francci3_0380   5  55 161  450573 ..  450620 -  -9.8   -2.6063   GTGATGGAGAACGGA GCCATCGTCGAACAGG-GCAC CCACACC GAGCTCCTGGCCGCCGATGGC CCATACTCCCGGCTG
Francci3_0392   1  46 456  462721 ..  462736 -  -4.6  -3.05384   CCGGCCCCGACTCAA              GGGCGA CCGG TTGCCC               TCCCTCGCCCAGCTC
Francci3_0396   1  47 108  469240 ..  469253 -  -3.7  -3.36452   AGCTGCCAAGAGTAA               CGCGG ATAG CCGTG                AGTTCCGGCAGCACA
Francci3_0409   2  43  58  481558 ..  481590 -  -3.2  -3.05384   CTCCGGGGTACCCAA      GATCCCCGAGGTCG GCTAG CGTCACCGGCGACC      AGCGACCAGCCATCA
Francci3_0428   6  66 109  510493 ..  510538 - -13.3  -2.66316   CGGCCGAGGAGATGA CACCGGGCCGA-GGGCGCTCG TGCGTC CGA-CGCCGGCCGGCCCGGCG CTGGGGAGTTCCACG
Francci3_0432   0 NONE
Francci3_0451   5  72 440  530611 ..  530626 -  -3.2  -4.66833   GCCGAACGTGAAAAA              CTACGA CGGT TCGTGG               ACCGAGTACGGCTCG
Francci3_0467   4  59  78  546691 ..  546744 - -10.2  -3.06796   GGCGACGCGATCCAA GCGCAACGCCCGCCG-GGCCGACGAGC TGC GC-CGCCGGCTGCGGCGG-CACGGCAC CGACCCGGCGGTGCG
Francci3_0481   6  60 124  562953 ..  562976 - -10.2  -3.23853   CGGTCCCAACGAAGA          CGTACACCGC TGAG GCGGCGGACG           ACCCGATGCTGGTGT
Francci3_0491   5  83 333  575511 ..  575560 - -20.1  -2.71364   CGACGGGGTGAACGA CGCCGCCGCGC-TCGCCCAGGCC GATCTG GGCCTGG-CGATGGGCGGCGGCA CCGACGCGGCGATCG
Francci3_0499   7  50 211  584105 ..  584122 -    -7  -2.87211   ACCGCGCCGCACACA             TCCTGC GCCGCG GCAGGA              TCGACGAACCTGTCA
Francci3_0499   7  50 -45  584347 ..  584378 -  -5.8  -3.14602   GCTACGCGAGCAATA      CGAAGTCAAGCGACG ACA CTTCGC-CGACATCG      CCGCCGAGCTCGGCA
Francci3_0514   3  59 120  600317 ..  600331 -  -9.2  -3.28712   CCCCGCCGGGGAGAA               CGGGCG GGC CACCCG               CAGCCTGCGGAGAAC
Francci3_0523   1  39 238  607554 ..  607582 -  -2.1  -2.70932   CGGGGTGGTCAAGGA        GGTGCACGGCGCG TTC CGCTCCGGACTCG        ACCTGGCGCTGCGTG
Francci3_0529   0 NONE
Francci3_0536   0 NONE
Francci3_0553   5  95  43  642639 ..  642684 - -18.3  -3.53811   GGGAGCGCCCGGAAA TCCGGCGACCTGGCCGCATCT GGTG AGATCCGGCCAGGTCGCGAGG TCGCGAGGTCGCGAG
Francci3_0558   7  70  30  649983 ..  650011 - -14.6  -2.70932   GTTCCGCCGCAAGCA        CCCCGCCCGA AACCCCCCA TCGGGCGGGG        TGCACCCTGTCTCCA
Francci3_0566   3  55  97  656328 ..  656357 -  -5.7  -3.41527   GAAGCTCGACGACAA       CCTGGTGGTGGTGA ATC TCACCACC-CGATG       CGACGGAAAAAAGGT
Francci3_0576   2  45 -22  671664 ..  671679 -  -3.2  -3.14132   CGGGTGGGTCAGGAA              TAGGCG GTTT CGCGTA               GCTCGCCGTAGACCC
Francci3_0613   0 NONE
Francci3_0618   1  43 389  702245 ..  702284 -  -3.4  -3.02263   AGATCGTTTCCAACA  TCCAGGA-GGTCCGGGCGC GTG GCGCCCGCACGATCGTGAT  CGCGGAAGAGAGCGA
Francci3_0623   6  55 123  707579 ..  707599 -  -9.6  -2.52543   ACCGCGGCGAACCGA            CCGCGGAC GACTG GGCCGCGG            CGCTGGGCACCATCA
Francci3_0629   1  42 293  712878 ..  712888 -  -4.6  -2.61264   GTCCGCACCGACAAC                 CAGG CGG CCCG                 TGCTCTCTACAGCCG
Francci3_0634   5  55 278  717251 ..  717265 -    -7  -3.28712   CCTGGTCGTCGAGAA               GCCGGC GGA GCCCGC               TCCCCAGGACGGCCA
Francci3_0641   4  69 258  728132 ..  728161 - -11.3  -3.45054   CTCGACAACCGAGAA       GCCGTCGCCACGG CCAT CCGCGACGTCGAC        GCCCAGACCATCGTC
Francci3_0648   1  49 142  739688 ..  739712 -  -4.8  -3.30159   CCAACCGGCCTACAA          CCCGCCGTCG CGCTT CCTCGGCGAG          GTGCCGGACACGCTG
Francci3_0658   3  48 390  753283 ..  753294 -  -5.8  -3.06183   TCCAGTTCGATCGAA                GGAG TCGG CTCC                 ACGGCGTCGCCGATG
Francci3_0664   1  52 305  759549 ..  759566 -  -8.3  -2.78384   GGCTGCCGCAGCAGA             CCGACCG GGTG CGGACGG              TCCGGGGTGCGGTGC
Francci3_0674   0 NONE
Francci3_0688   4  52 234  786197 ..  786211 -    -7  -3.01791   ACGTGCCGGCGAAGA               CCCCCG AGT CGGTGG               CGCTCGCCAAGGGGC
Francci3_0695   1  39 252  795690 ..  795710 -  -2.3  -2.73364   TTGGTATCTGAACCA            CGTGCCGGG GGC CTTGGCCCG            ATTGGGCACTCGGAC
Francci3_0703   0 NONE
Francci3_0719   6  50 -32  825938 ..  825951 -  -3.7  -3.53012   TTGCCGCGCTCCAAA               GCCGG ACCG CCGGA                CAGCGCCGACCGCCG
Francci3_0727   4  49 416  838523 ..  838534 -  -7.2  -2.78384   TGCGGTTGCAGGACA                CCGC GGCG GCGG                 TCGCCCGGGCGCGGC
Francci3_0740   2  39 204  856107 ..  856120 -  -2.3  -2.71364   TCACCCCCGGAAGCA               GCTCG TCGA CGACC                TACAACCACTACAAC
Francci3_0748   1  63 -48  870226 ..  870250 -  -6.4  -3.87869   GGAAGCGGCGAGAAA         GACCC-GACCG GTGC CGGTGAGGGTC          AACGCGGCGGATCCG
Francci3_0754   4  57   2  875707 ..  875720 -  -9.5  -2.87564   TCAGGCGCTGACAGA               CCGCC GGAA GGCGG                GCTAGTGGGCGGCAG
Francci3_0766   5  43 419  890514 ..  890538 -  -4.4  -3.04144   TCCCGAGCGCCAAGA         TCGTCATGCTGA CCA TCAGC--GACGA         GGAGGCCGACCTCTA
Francci3_0766   5  43  69  890859 ..  890888 -  -4.4  -3.05521   ACCACATCCGCAACA      TCCTGGAG-A-AGC TCCA GCTGCACTCCAGGA       TGGAGGCGGTCGTGT
Francci3_0778   8  67 418  904826 ..  904836 -  -8.2  -3.71848   CGTTGCCACGAAGAA                 CCGG CCA CCGG                 CCCTGGGCGGACCGC
Francci3_0785   5  57 263  911960 ..  911975 -    -6  -3.56643   CCGACAGGCGGGAAA              CCCAGC CCTA GCAGGG               GTTTCGTACGTTCAC
Francci3_0793   3  60 335  923029 ..  923047 -    -8  -3.55447   TGATCGAGGAGAGAA             CCGGCCGG CGT CCGGACAG             CTTCTGCTACCCCTT
Francci3_0797   1  40 144  928780 ..  928791 -  -4.4  -2.80443   GGACAGCCGATGAGA                CGAT TATC ATCG                 GGCCCCTGGTGGATA
Francci3_0800   1  40 212  930798 ..  930808 -  -2.4   -2.8352   TTCCAACGGAACAAT                 CCGG GCT CCGT                 TCGTCTTGGAGATCG
Francci3_0804   1  38 390  935587 ..  935601 -  -2.8  -2.59564   TCGGTAGCGGACAAC               TCACCA AGA TGGTCA               ATCAGATTCTGGTGG
Francci3_0809   2  42 -32  940367 ..  940388 -  -3.6  -2.96695   GGCGTCAGGAAATCA           CCGG-CGGC TGAGT GACGACCGG           TCCCCATCCGGATTC
Francci3_0814   5  52   5  946538 ..  946569 -  -7.2  -3.04792   TGACCACCGCCAACA      GGCCGTCAACCCCTA CGA CAGGGGTAG-CGCCC      CGCGTCAGGCCCGCT
Francci3_0814   5  52 -15  946558 ..  946589 -  -8.6  -2.79831   TCAACCCCTACGACA      GGGGTAGC-GCCCCG CGT CAGGCCCGCTGCCCC      ATGCCGGTGCGGACC
Francci3_0825   4  49 422  963473 ..  963483 -  -4.6  -3.33261   CTCGAACCGGCAGAA                 CGCG GTC CGCA                 AGGTTGCCGAGGAGG
Francci3_0828   1  49 267  966118 ..  966151 -    -8  -2.70932   CGGTCGTGGCAAGGA     CCCGCGGTGCGCGA ACTGCA TGGCGCACTGCGGC      TATGAGACCTCCGCG
Francci3_0841   4  59  29  983729 ..  983778 - -11.4  -2.63102   AGCAGGCTGAGATCA CGGC-CCTGCGCATCAGGCGCCTG ATCA CCGGCGCCTGAT-CACCGGCGCCT AGGTCGAACGACCGT
Francci3_0869   1  71 271 1011815 .. 1011846 - -11.6  -3.62597   GGCACCCTCGAAGAA      GCCGA-AGCCGCCCT GGA AGGGCAGCTGTGGGC      CTAGCCCCGCATGGC
Francci3_0881   4  50  57 1025364 .. 1025374 -  -2.4  -3.57792   GTACGTATTCGGAAA                 TCCC GTT GGGG                 CATGATCGTGGGCGG
Francci3_0888   4  45 200 1031146 .. 1031159 -  -5.9  -2.57132   CGCGCTCGGGATAAT               GCCGA ACTA CCGGC                GAGCTGTGTTGTCGC
Francci3_0899   5  52 193 1040607 .. 1040658 -  -8.9  -2.82516   TCCGGCAGGAGCAGA TCGGCGACACCTACGCCCTGCACCAC AGC ATGGTGCACGCCGTAG-TG--GCCGA GCCATACACGGTGTC
Francci3_0912   8  52 404 1055662 .. 1055705 -  -8.6  -2.71144   CAGGGCCGGGAACGA GACCGGGAACGAGGCCCAAC GGCT GGTCGGCCCCGGCCCCCGCC ACGCCGCCCAGCGTG
Francci3_0924   1  43 -70 1069775 .. 1069821 -  -3.2  -3.07816   CGGTGATTCAGTGAA TCGCGGCGGGCACGGGGGTGGG TAC CCTCCCCCCGAGCCGGGTCCGT CGTCCACTGCGTCCG
Francci3_0933   5  55 380 1091802 .. 1091820 - -10.2  -2.64099   GGTGGGCAGGAGAAC             CGTCACCG GGC CGGTGCCG             TAGCCGTCCAGACCC
Francci3_0941   3  52 211 1106793 .. 1106805 -  -6.2  -3.36273   GGTGGCGAAGAGCAA                GGCC AACCA GGCC                GCCGGGGACGCCACC
Francci3_0948   2  45  60 1117693 .. 1117709 -  -2.9  -3.29511   GCGATCTGTGCATAA              CCGAC TCCTCTC GCCGG              CTTCCTTGCCTGTCC
Francci3_0953   0 NONE
Francci3_0963   4  62  64 1137902 .. 1137928 - -11.4  -3.04461   GACCCAGGCCGAACA         CGTCGCCGCCCG GCG CGGGCGGCATCT         CGCCGAGTTGCTCGC
Francci3_0972   1  70 343 1149349 .. 1149374 - -14.7  -2.71144   CATCGCCCTGAACGA         CGGCGAGGTGC AGGT GCACCTCGGCG          CGGCGAACGGGCCGA
Francci3_0982   1  49 199 1159786 .. 1159806 -    -4  -3.40597   TTGCCGACGGAAACA           TCGGCATCG GCGG CGAC-CCGA            CCCGGTTGTTGCGCC
Francci3_0983   6  59  28 1160439 .. 1160459 -  -8.9  -3.34344   CGACCCCGTAACCAA            TCGCGGCCA GCC CGGCCGCCA            CCGCGACACCGCGCA
Francci3_0996   5  55  52 1186473 .. 1186485 -  -9.1  -3.08015   GGAAGTACTTTAAGA                GCGTG TCT CACGC                GGCGGTTCCCGGTAG
Francci3_1009   2  55 440 1201150 .. 1201176 -  -9.5  -2.64616   TCGGGATCTATACCA        CGCCG-ATCCGGG GTA CCCGGATGCGG-G        CCCGTGAGGCCGTTC
Francci3_1016   1  52 186 1210777 .. 1210787 -  -4.6  -3.53091   ACGCTCGTCTCGAAA                 CGCC ACG GGCA                 CAGCTCTACCCGGAT
Francci3_1025   2  93  18 1218561 .. 1218600 - -20.9  -3.21912   GCCTGAACCGATGAA  GGGCCGGATCCGATG GTGACCATGT CATCGGATCCGGCCC   TTTCGCATGCCCGGG
Francci3_1036   1  39 175 1230957 .. 1230974 -  -2.6  -2.78384   GCGCGCCCGATCAGA             CGTTCC TCTCCT GGCACG              ACGAGCTGGGTGATC
Francci3_1058   3  46 468 1260201 .. 1260222 -  -5.8  -2.74488   CAAGCAGGCGAACGA           GGCGACAG GGCTGG CTGTCGAC            GGCGAGGCGTTCGAC
Francci3_1080   5  44 164 1285919 .. 1285938 -  -4.8  -2.87132   CTGCCGCGGCAGAGA            GCGCGGCG GCTC CGACGCGG             AGAAGAGGGGGATCG
Francci3_1095   6  90 244 1305649 .. 1305680 - -19.6  -3.13403   TCTTCTTGACCAAGA      GCGGCAGCATGTCCC GGT GGGACATGCTG-CGC      ATGGTCGTCCAGCAC
Francci3_1121   2  45 281 1333477 .. 1333492 -  -3.2  -3.15544   TGGGAGTCTGACGAA              CGCCTT GGCC AAGGTG               CGCGCGGAGGAATTC
Francci3_1133   6  66 462 1350219 .. 1350245 -  -5.9  -4.07568   CTCTGCCGCTCAAAA        GGAGGCAAC-CCG CGA CGGCGCT-CCTCC        GGTTGATCTGATCGA
Francci3_1139   2  46 323 1354108 .. 1354124 -  -6.5  -2.70932   GGGCGGGTTGAAGTA              CTCCGAA TCG TTCGGCG              ATGTCGACGTGGTGC
Francci3_1147   3  55 276 1362467 .. 1362497 -  -9.7  -2.64616   GCGGCATGGACAGCA       CCGGAATCGTGAC TGACC GCAACGACTCCGG       TCGGTCCCGGGTGCA
Francci3_1160   1  40 328 1380602 .. 1380625 -  -3.6  -2.71681   GAACCTCGTCAACGA          CGCGGGGCGG GATG CCGCCGTGCT           GATCCTCGTCTCGCC
Francci3_1167   2  46 199 1392676 .. 1392703 -  -6.2  -2.75992   GCTGACCGAAGAGGA        CCGTGATCGGGAC CGC GACGCGATC-CGG        AACATGCCGGCCGTT
Francci3_1170   0 NONE
Francci3_1174   5  60 154 1401412 .. 1401458 -    -7  -3.66356   ATCTTCAACGGGAAA TTCCCGGTCGACGGCCG-CCG CGGCAC CGGCCGGCCCGCGGCCGGGCC CCTGACCACAGCGGC
Francci3_1178   4  48 473 1406379 .. 1406403 -  -5.7  -3.01712   GCGTTCCCTGGAAGA         GCTGAGCGAC TATCAC GCCGC-CAGC          GCCCACTTCGAGGTG
Francci3_1186   0 NONE
Francci3_1208   3  52 167 1441558 .. 1441585 -    -9  -2.80816   CGGTGATGTACGACA        TCCCGAGCCGCA AGGA TGTGGCCCGGGT         CGTCGTCACCCGCGA
Francci3_1219   4  78 193 1458752 .. 1458788 - -13.6  -3.53811   TCCACTGTGGGCAAA   CCGGCCCGG-GGCCGAC GACG GCGGGCCTCCCGGCCGG    TGTCCAAGCCGGCCG
Francci3_1225   1 100  88 1464343 .. 1464371 - -26.1  -3.60792   TCGGCAATGCCGAAA        TGGCCGCCACCGG AAT CCGGTGGCGGCCA        TTTCCGATCCCGGGT
Francci3_1231   3  48 334 1474395 .. 1474422 -  -7.6  -2.62263   ACCTCGGCGACATGA        TGGCCCGCATCT CCGG AGAGGCGGACCT         CGTCTGGTTCGACGG
Francci3_1235   5  49  88 1478678 .. 1478696 -  -4.5  -3.28712   CCGGGTGGGGTACAA             GACCGGA TTTGC TCGGGTC             TGATATAAAATGAAT
Francci3_1243   1  49 199 1487445 .. 1487492 -  -7.4  -2.78384   GCCCGGGTGATCACA TCGGCCCGGTCCCGCAAGGCCC GTCT GATCGCGGCGGGACCGGCCCAC GGCACCCCCGTCGGG
Francci3_1255   3  61  83 1499399 .. 1499415 -  -9.3  -3.53343   AATGCCCCGGGCAAA              GGCACCG CCG CGGGGCC              GGGAGGCGGGTGACT
Francci3_1261   3 100  15 1505888 .. 1505912 - -20.7  -4.11216   TGGGCACGCGGAAAA          GCCGGGACGCC TGC GGCGCCCCGGC          TGGAGGAAGACGACT
Francci3_1279   2  43 431 1529123 .. 1529160 -  -3.3  -3.05384   GCTCCGCCGATCGAA   TGCCGACACCGTCAC GCTCATCG GTGCCGGTGTCACCC    TGCACGAGTCGCTGG
Francci3_1284   2  40 439 1534910 .. 1534943 -  -2.5  -2.90901   AGATCGCCAAGGAGA    TGGATCTCAC-C-CC GGACAA GGTGCGTGAGATCCT     CAAGGTCTCACAGGA
Francci3_1298   6  45 313 1551886 .. 1551924 -  -3.7  -3.22475   TGGACGTGGAGAACA  GGGCGATCAC-GCAGG-CC GTG GGTCCGGTGGCGTTCGCCC  TCGTCGGGAACAACC
Francci3_1313   4  63 261 1574983 .. 1575019 - -12.9  -2.80016   GCCCACGACCAATGA   TCCGGGGCCGGC-GGG TTCGCT CCCTGCCGGCCCCGCC    CGCCGGTCCGCATGC
Francci3_1322   0 NONE
Francci3_1329   3  45 365 1593545 .. 1593556 -  -3.6  -3.14132   CCGTCGGTCCAGGAA                CGCC GCCC AGCG                 TCCGAGTTCGCCATC
Francci3_1337   2  43 438 1604277 .. 1604299 -    -4   -2.9953   TCAACCAGAACCACA           TCCCCGCC TTCGTCC GGCGGGAG           GACCCCCGCGGTTAT
Francci3_1343   9  56 338 1611981 .. 1611999 -  -8.8  -3.14132   CGCCCGGCCGATGAA             CCAGCCGA CCG TCGGCCAG             GAACTCAACCTGATG
Francci3_1343   9  56 242 1612071 .. 1612095 -   -10  -2.78216   GATCGGGATCAAGCA          CACCACCCGT TCGGT ACGGGCGATG          GTCACCGACATCTGC
Francci3_1355   4  69 -32 1627997 .. 1628015 - -11.6  -3.41602   CTCACCCGACCAGAA             CGCCGGCG TCC CGCAGGCG             TGCCACGGCTCGCTC
Francci3_1359   6  90 139 1632369 .. 1632400 - -19.5  -3.20028   CCGAGGACAAAAGGA      CCCGCCTGG-CGGC GCTAG GCCGGCCAGGCGGG      CGGGTGCTCTGTGTG
Francci3_1379   5  50 368 1656120 .. 1656141 -  -2.9  -3.55563   ACCGGACGCCGTAAA           TTCAACGGC TACC GCCACTGAT            CGATGTAGGGTATCT
Francci3_1403   5  53 325 1687860 .. 1687876 -  -6.5  -3.28712   GCCGCTCTCGGAGAA              CGAGCAG CGC CTGCTGG              AGCAGATCGAGCGCG
Francci3_1416   5  46 143 1706408 .. 1706438 -  -5.3  -3.02043   AACGGCTGGCGAAGA      TGTCGGCCGCCTGC GCCG GCAG-CGGCCATCC       CCAGGCCGCCGCCGC
Francci3_1424   0 NONE
Francci3_1432   3  56 114 1724741 .. 1724759 - -10.2  -2.78463   ACGCCGCCGAGGACA             GGCGGGGT CCG ACCGCGCC             CGGCGACGCGCCCGG
Francci3_1439   1  40  79 1732264 .. 1732279 -  -2.4  -2.90075   GCGGGTTCAACGACA              CCCATC ACCT GGCGGG               CCAGACGATCTACGG
Francci3_1448   2  50 253 1739116 .. 1739155 -  -6.5  -3.17075   TGGTGGGTAACGTAA TCGCGAGCGCGCTCGGCGTG CGC CACACCG-GCG-GCTT-CGA CTGGATCCGGCACAT
Francci3_1459   4 100 250 1750248 .. 1750281 - -12.4   -5.1861   CTTACGACGAAAAAA     CCCGTTGAGCAGGC TCACCT GCCTGAGCAACGGG      TTTTACCACCTCTGT
Francci3_1474   2  40 409 1765137 .. 1765153 -  -3.5  -2.62184   GGTTCGGGGAGACCA              CGGTGCC GGC GGCGCTG              GCCGGGTTCGGGCTG
Francci3_1474   2  40 218 1765314 .. 1765344 -  -3.8  -2.62184   CCCGGGTGGAGACCA       TGCCGGGCTGGC TGCAGGC GTTCGCCCGGCA       TCAGCCGGTGACGGT
Francci3_1480   3  63 347 1773005 .. 1773016 -  -4.4  -4.13767   TCTCGCACCGGAAAA                CGAT GTGC ATCG                 GGTCGCCGGGCGGCC
Francci3_1487   2  53 433 1778917 .. 1778957 -  -7.4  -3.12351   CGCGCCGAGATCCAA  GCGGTCATCGCCCAGGCC GAACG GGCCCTGGGGATCACCCC  GACGGTCCGGCTGGA
Francci3_1492   6  52 275 1786552 .. 1786567 -    -6  -3.31144   GGTCGAGCTGGAGAA              CGCGGC CGAT GTCGCG               GAACGGATCCGCCGC
Francci3_1495   7  75 153 1789473 .. 1789490 -  -5.5  -4.62069   CGGCGAGGTGAAAAA             GC-GCCGG GTG CCGGCTAC             CGGCCGGAGGCAACC
Francci3_1504   1  37 393 1796213 .. 1796223 -  -2.4  -2.52543   ATGCCCTGGAACTGA                 GGCG GAC CGGC                 GACCTGTGGCTGTTC
Francci3_1508   2  53 269 1799559 .. 1799573 -    -7  -3.14132   CGTCCGGCTGATGAA               CCGTGC GCC GCTCGG               TGCCGACCCGGCGGG
Francci3_1518   4  64 375 1814573 .. 1814610 -    -7  -3.78934   TGCCGCGGAGAAGAA  CGTG-ACCCCCGCGCAGC TCGC GCTG-GCGTGGGTGCACC   ACCAGGGCGACGACG
Francci3_1522   2  38 306 1822742 .. 1822752 -  -2.4  -2.57132   CTGGCGCTGTACAAC                 CCGG CTT CCCG                 TACCCGTCGCCATCA
Francci3_1522   2  38 177 1822860 .. 1822881 -  -2.1  -2.64616   GTCCCACCGAGAGCA           TCACCGTGA CGAG CCTCGGTGC            GTTCGACCCGGCCGA
Francci3_1529   4 100 245 1833724 .. 1833776 - -26.5  -3.53012   GGCGGGCCGGCGAAA TGTGGAGGGTTGAGCATGGTTTGAC GCC GTCGGACCGTGCTCAACCCTCCACA ACTTTCCGTTGTCCT
Francci3_1538   5  52 183 1848380 .. 1848413 -  -5.8  -3.28712   CGGGGGCGGGGAGAA     CCTACCCGAGGGGC CCGGCC GCCGGTCGGGCCGG      CCCCGACCTGGCACT
Francci3_1553   4  49 340 1862417 .. 1862435 -  -4.5  -3.31144   GCTGGATGTGGAGAA             CCAGACG CTCAC CATCCGG             ACCGACGAGGACGAG
Francci3_1556   2  46 417 1865181 .. 1865224 -  -5.3  -3.02263   AGAGCCCGGTCAAGA GCGC-GGCCAAGAGC-GCGGTC AAG GAT-GCGGCTCGTGACCTGCGC GGGATCGGTCAGGCC
Francci3_1573   5  50 181 1887211 .. 1887227 -  -2.9  -3.61398   GGTCGCCGCCAAGAA              TCTCCGC GTG ACGGACA              ACCGTTTCGGCCGCG
Francci3_1577   3  59 -31 1891578 .. 1891602 - -11.3  -2.59564   CCGCCAGCCTAGAAT          GCGCCGGACCG CCG CAGCACGGCGC          TAACAGTCCGGGCGA
Francci3_1585   0 NONE
Francci3_1596   2  45 420 1915500 .. 1915540 -  -6.9  -2.54896   GTTGGACGCAACCGA CGACGAG-CT-GCGTGCCGC CCTG GCGGC-CGCCAGCCTCTCCG CCCTGCTCGACCGGC
Francci3_1602   5  61 359 1922270 .. 1922296 -  -9.2  -3.44051   CTGGGACGAGCAGAA         GGTCTGGCGGCG GAT CGGCGCCTGCCC         GATGTTCGGCCGCCA
Francci3_1623   0 NONE
Francci3_1630   1  43 327 1959055 .. 1959067 -  -4.7  -2.71712   TCGCCGCGCGCAAAT                TGGCC GTG GGCCG                GTCGCACGACGCGTT
Francci3_1645   4  53 173 1977916 .. 1977951 -  -7.5  -3.14051   GCAGCGCGACGAACA   GGCCTGGCGCGCCTACC TCCA GG-AGGC-CGCCGGGAC    AACGAGCGACGCCGA
Francci3_1652   5  49 445 1985369 .. 1985388 -  -7.1  -2.72463   AGTTACGTGGAATCA            CGGCGCCC TCGAC GGGC-CCG            GAACTGTGCGGCAGG
Francci3_1669   3  50 349 2003059 .. 2003075 -  -5.8  -3.15544   CGGGATGCTGACGAA              GCCGGA GGTGA TCCAGC              TGCTCAGCCATGCCA
Francci3_1677   2  63 450 2012333 .. 2012361 - -10.1  -3.28712   GTCCGGCGGGGAGAA        GCAGCGGCTGGCC ATC GCCCGGCTGCTGC        TGCGCGAACCGGGCA
Francci3_1680   2  49 119 2017422 .. 2017433 -  -7.2  -2.82491   GACACAGGGAGGACA                GGCC GCCG GGCC                 AGGGGATGTCCGCCG
Francci3_1697   3  43 256 2037594 .. 2037610 -    -5  -2.73441   GAGTAGGCCCGAAAG              GGCTGC GCGTG GCGGCC              GAACTGCTCAGCGAT
Francci3_1728   4  58 436 2060621 .. 2060651 -  -4.7  -3.69354   TGGTACAATCCGAAA      CGCCG-GCATTCCA GTCT CGGAATGCTCAGCC       CCATCGACTACGAAG
Francci3_1743   0 NONE
Francci3_1771   5  69   1 2106870 .. 2106923 -  -6.5  -4.17556   CACACCCCGAACAAA CCCGTCGGCGAACATCTGCCCGCAGT GGC ACCGCGAGCACCGGGTCGCGG-CAGG TCAGGTCAGAGCCGG
Francci3_1782   4  45 420 2117864 .. 2117874 -  -2.4  -3.28416   GAGCAGCCATAGCAA                 CGGC AAC GGCG                 GGGCCTGCGTCGAAG
Francci3_1825   8  63 379 2162434 .. 2162482 - -12.5  -2.71483   ACACCCTGGGAACGA GCGG-TCGCCGCCGTTCTCGGAA TCCTC TGCCGACA-CGGCAGCGAGCCGC AGGCGATCGGAGCGG
Francci3_1842   3  63 129 2178148 .. 2178168 -  -6.1  -3.85698   TGTTTCCTGGACAAA            CGCCTCG CCGACCT CGAAGCG            CAACTCCTCGGCTCC
Francci3_1864   4  49 454 2198279 .. 2198305 -  -7.8  -2.76046   TCAAGTCGAACATGA         CCCGCGAGCAGC TGG GCCGCCTGAGGG         ACGCGAACGTGCTCT
Francci3_1867   4  55 137 2201713 .. 2201744 -  -4.2  -3.71848   GGCCGGCACGAAGAA      GTCCGTTCTGACGG TTGA CCGGCAGCTCTGAC       CGACTCCCGCGGCCC
Francci3_1870   2  46  90 2204826 .. 2204860 -  -5.4  -3.01712   GGGCGCGGTGCAACA     GGTCCTGCCTGCGCGC CTC ACGCGACAGCGGGCCC     CCGACGGTAGTCCTG
Francci3_1882   5  66 221 2214925 .. 2214941 - -12.3  -2.97747   TCGCTAGATGACATA              GTGACCG GTG CGGTCAC              TGGGCATCCTTCCTG
Francci3_1885   2  43 191 2216807 .. 2216819 -  -3.3  -3.01924   CAGGTGTTCGGAACA                CGTGT TCT ACCCG                GTAGGCGATGTTCCG
Francci3_1888   3  45 472 2219243 .. 2219254 -  -2.2  -3.36327   GGAGGCCAGGGAGAA                GCGT CCCT ACAC                 GGTGTGAACGGCGGC
Francci3_1888   3  45 150 2219566 .. 2219576 -  -2.4  -3.33696   CCTGTGTGGAATCAA                 GCGG TCA CGGC                 GACGCGTGCTTCGCC
Francci3_1895   2  70 154 2227060 .. 2227086 - -15.1  -2.78816   GGAGCGTCCACGACA         CCACGCCGGCC GCCCA GGCCTGCGTGG         CGCTGCTCTCGGACT
Francci3_1904   5  78 387 2236489 .. 2236524 -  -8.2  -4.36914   TCGGTCTGGAGAAAA    CCGAGGTCACCGCCCTC GCG GAGGG-GCTGACCGCGT    TGCTCGGCCAGGTGG
Francci3_1910   1  66  28 2242730 .. 2242772 - -12.6  -3.01712   GGCGTCCCGTGAACA GGCGTCCGGGACAGGCGTCC CGT GAACAGGCGTCCGGGACGCC GCACCGCCTGTCGGG
Francci3_1916   2  46 408 2249756 .. 2249766 -  -5.4  -3.04144   GTGGGACTCCGAACA                 CGAT TCC ATCG                 GGATCTATCCGACGA
Francci3_1922   7  67 388 2257705 .. 2257727 -  -4.1    -4.386   GAATCCTCCATAAAA          CTACA-CCGG ACAA CCGGGTGTGG           GCAGTTAGGATACTT
Francci3_1936   2  55  58 2275613 .. 2275624 -  -7.2  -3.28712   GGGCCGGTCGGACAA                CGGC GTCC GCCG                 ACCCGAACCCCACTG
Francci3_1954   3  88 438 2295010 .. 2295045 - -14.8  -3.73224   CCACGGCTGAGCAAA   CCCGGGTTCGGG-GGC TTCCAC GCCACCCGA-CCCGGG    TTTTGATCTTTCACA
Francci3_1958   4  52 201 2299201 .. 2299223 -  -8.3  -2.70932   CCCTGCCCCCAACCA           CCGGGCGGG GTCCT CCCACCCTG           AAGACGTGGCCGGCA
Francci3_1958   4  52 161 2299228 .. 2299263 -  -7.5  -3.04144   CTCCCACCCTGAAGA    CGTGGCCGGCAGG CCTGCGCTTC CCTGCCGGTCACC     TGACCGGCCTCAGAT
Francci3_1974   1  50 -19 2315194 .. 2315209 -  -6.1  -3.13164   TCTTGAATTACTCAA              GGCTG AACCGG CAGCC               CGGCAGCCCGGCAGC
Francci3_1981   1  53 214 2326488 .. 2326522 -  -2.1  -3.72576   CTCGCCGCCAGGAAA    GGCTG-ACCGGGAC GGCTAGAT GTCCCGTTGCATCC     CCTCCCGTGACTGCC
Francci3_1989   2  47 115 2335898 .. 2335924 -  -5.7  -2.95298   GGCAGGGACCACACA         GTGCAGGTCAG GGTGT CCGACCGGCCC         GGCTGAGAGCTTCGC
Francci3_1996   4  55  75 2345382 .. 2345398 -  -5.8  -3.53343   AAGGGTCGCGCCAAA             GTCGGCG CACA CGCCG-C              GCATCGTCCGTTCGC
Francci3_2004   5  48 451 2352808 .. 2352825 -  -6.2  -3.01712   GGGGCGCTGGGAAGA             GCAGGC GTCCCG GCCCGC              GCTCCGGGGAAGAAT
Francci3_2014   6  59 458 2364682 .. 2364739 - -10.9  -2.55213   CAGCCATCGAAGGGA TCGCCATCCCGGGCGATCTCGCGGCGG CGAT CATCCGCGCGCTCGCCCAGCTCGGCGG GCAAGCCGCGTATGC
Francci3_2022   0 NONE
Francci3_2041   2  53 205 2402018 .. 2402050 -  -7.7  -3.18681   GTGGAACCGGATCAA     CGTGGCCA-ACCGGC AGGTG GCCGGCGCGGCC-CG     GCACGCAGGCCCCTG
Francci3_2060   2  51 217 2423940 .. 2423958 -  -4.4  -3.53811   CCCAGGGTCTGGAAA             TCGCGTGG TCG CCTCCCGA             GCCGCTGAGCGTCGC
Francci3_2063   6  69 292 2426580 .. 2426608 -  -7.3  -4.01101   GAAACCCAAGAACAA        CGACCTCCCCGAC CGT GACAAGGAGGCCA        ACCGGACCCACGCCA
Francci3_2082  10  58 419 2448718 .. 2448730 -  -4.8  -3.73224   TGAGGCCCGACGAAA                GCGT GCAGA ACGC                CCACTGAGAGCAGCG
Francci3_2089   2  46 174 2457358 .. 2457373 -    -6  -2.70826   CACACGGAGACATCA              GCGTCC AGCA GGCCGC               CACCAGGCTCGGTAT
Francci3_2099   4  69 101 2465465 .. 2465497 - -14.8  -2.55015   AGCCGACCGAAGGGA     GGCGGGGCCCCGCCG CGTG CGGC-GAGCCCGGCC      GGGCGTGGCGAGTGC
Francci3_2108   3  51 394 2473920 .. 2473932 -  -9.1  -2.62184   CTGGCCCGGAGACGA                GCACC GAA GGTGC                CGATTGTTCGTCGTC
Francci3_2108   3  51  -8 2474300 .. 2474334 -  -4.1  -3.65351   GCACTTGCACCGAAA    CCCGCGCGGAACGTCG ACAG CGGCGGTCAG-GCAGG     TCCGGGATAGCGCCA
Francci3_2113   6  53 208 2478962 .. 2478981 -  -2.1  -3.72984   GTACAAGTACCGAAA            CGTGACGG CCAAT CCA-CACG            TGGCGGTCTCCATCA
Francci3_2119   3  43 271 2485894 .. 2485904 -  -2.4  -3.14132   CTCGTCTGCGACGAA                 CCGG TGT CCGC                 GCTCGACCTGTCGGT
Francci3_2129   2  43 404 2498634 .. 2498644 -  -2.4  -3.14132   CGTGCCGTTGACGAA                 TCGG CGT CCGG                 ACGTGGCCGTGTACC
Francci3_2134   2  72 137 2502204 .. 2502243 - -15.6  -2.87132   CCGCCGGTTGAGACA  CCCGGCGCCGCCCCG-CGA ACA CCGGCTGGGCGGCGCCAGC  GTAGGCGGTGTGCCC
Francci3_2139   4  63 446 2506804 .. 2506862 -  -8.6   -3.5882   CACATGACGGGTAAA CCGGAGCT-GCCCGGCGAGTCGGGCGAG TCGGG CGAGCCCGGCGAGCCCGGCGAGC-CCGG CGAGCCGTTGGACAG
Francci3_2146   4  48 156 2513140 .. 2513171 -  -7.2  -2.57132   TCGGTGTGCCAGAAC      CGCTCCGGCACGCGC GCC GGGCCTGCCGGA-CA      CCACCTTCAGTACGG
Francci3_2150   3  47 137 2518383 .. 2518397 -  -5.6  -3.14132   GGCGGCGGTCAGGAA               GCCGCC GAC GACGAC               ACGCCCAGGTCTGGA
Francci3_2159   4  51 444 2528386 .. 2528424 -  -3.6  -3.65046   GCCGCAGGCCAAGAA  CGAGGCGGCGTGGCTGC GGGTAA GCCGCCGGGCCG-CGCG   GGTGCGCATCCTGTC
Francci3_2164   5  59  83 2533475 .. 2533495 -  -8.9  -3.37354   CATAGCCATCGACAA            GGAGCCATC CGC GACGGCACC            GCATAACGACGAGCG
Francci3_2171   7  48 457 2542960 .. 2543018 -  -7.3  -2.52543   AGCTCGTCGAATCGA TCGAGGCCCATCGGGACTGGCTGCTGCGC ACG GGGCAGCTG-CAGCGCCGACGG-CGTCGG CGCGCGGTCGACGAG
Francci3_2176   7  60  77 2550458 .. 2550473 -  -3.2   -3.9777   GCGAATACCCAGAAA              GCCA-GG TGA CCACGGC              GGTCTCGTGCCCAGG
Francci3_2183   4  67 -41 2556896 .. 2556924 - -10.4  -3.54424   GTTCAGGGGGGGAAA       GCCGCGGTCCCGAT GGA ATCGG-AC-GCGGC       GGTGAGGGCCCGACG
Francci3_2187   0 NONE
Francci3_2190   7  58 415 2563515 .. 2563529 -  -4.2  -3.82665   TACGACATCACGAAA               GACCCC TAC GAGATC               AACAACGTCGCGGGC
Francci3_2190   7  58 375 2563535 .. 2563569 -  -5.5  -3.78778   CTACGAGATCAACAA    CGTCGCGGGCGCGCTC ACCG GGGCGCAGC-GCGCCG     AACTACACACGGTCC
Francci3_2199   7  72 469 2570701 .. 2570718 -  -8.3  -3.96148   GGCCGGGATGAGAAA             CGGGCGG GAAA CCGCGCG              GACAAAGGTACCGGA
Francci3_2204   8  95 238 2577297 .. 2577341 -   -28  -2.81471   GATAACGCGATGAGA GGAGGGCCCCGGCCTCCGGGT CCGG ACCCGGAC-CCGGGGCCCTCC CGTCGTCGGCAGCGG
Francci3_2232   6  58 187 2603698 .. 2603715 -  -4.1  -3.87994   ATCTACCTCTACAAA             CGCGGCAC CTG GTACC-CG             TTCGTGCCGGCCGGT
Francci3_2248  11  67 -51 2624629 .. 2624685 - -10.1  -3.54424   CGGCACCCCGCGAAA GATCATCAGCGGGTG-GCGGCCGGCCCGG GTG CCGGGC-G-CCGCGCTCCCGCGG-CGAGC AGGGCGGCCAGGCCG
Francci3_2258   1  45 375 2636359 .. 2636395 -  -6.5  -2.62263   ACGCCCCCGAGATCA   CCGACGCGACGTACGC CGAGAT GC-TGCGCCGCGCCGA    GGCGGCTCTCGCCCG
Francci3_2266   7 100  18 2644908 .. 2644952 - -26.6   -3.3573   GAAAGGACGCGAGAA CGCGTCAGGGGCCGCAGCCCT CTGA ATGGCTGCGGCCCCTGACG-G CTGGGACGTCGGTGA
Francci3_2282   6  66   5 2662212 .. 2662230 - -13.1  -3.01924   GACGCTGGCCGAAGA             CCGGCGG CTGAT CCGCCGG             ACCGTCAGGCGCCGG
Francci3_2304   4  55 465 2684432 .. 2684444 - -10.5  -2.58544   GGGTAGGGCCAGAAT                GCGGC AAT GCCGC                GACAGACGCATCACA
Francci3_2309   3  54 215 2687593 .. 2687610 -  -4.8  -3.58343   CCTACGACCTGGAAA             GCTGGCG GCCGG CGCC-GC             GTCCCGGCGGCATCC
Francci3_2343   2  49 259 2716102 .. 2716129 -  -3.3  -3.53224   CAGCCCGGCGGGAAA        CCGCCGAGGAG GCCGGT CTGGTCGGCGA         ACGTGAGTTCATCGT
Francci3_2358   2  75 327 2733149 .. 2733159 -  -4.6  -4.57073   CAGCGGGCGCAAAAA                 GCGC ACA ACGC                 CGCCCACCGACAGGA
Francci3_2374   4  52  27 2751503 .. 2751561 -  -8.9  -2.78384   CTGGCGGGTAGCAGA CGCGCAACGGC-CGCGG-GGCCGCCCACG GTGAA CGTGGGCGGGCGCCCCGTGCCGTTGT-C- GGTCTGTTCGTGCCG
Francci3_2386   1  63  50 2761824 .. 2761841 -  -8.3  -3.54424   CCTCAGCGCCGCAAA             GGCGGTC CGTC GTCCGCC              TTCCCGAGGTGGGAG
Francci3_2410   5  57 120 2796357 .. 2796381 -  -6.3  -3.59979   TCGGCGTACCCGAAA          CCGGCCGGGAA GCC CTCCCCACCGA          TTTCGATCACGAAAC
Francci3_2426   3 100  73 2818809 .. 2818851 - -20.7  -3.53012   TGCTTTGCCGGCAAA TCCTGGCTCGACCGG-ATCC CCAG GGACACCGGTCGAGCCAGGG GCGTCACCGATCAGG
Francci3_2432   2  43 152 2825204 .. 2825229 -  -2.5  -3.21747   GGATCCGACGAGGAA         CTGATCCTCGAC CCG GGCGAGG-TGAG         CGACGCCCGCTGGGT
Francci3_2436   1  40 316 2830010 .. 2830031 -  -3.5  -2.66748   GAGTACGGAAAGGTA           CCGCCGCCC TGCT GGACGTCCG            CTCGGGACGCGGCGG
Francci3_2440  10  61 363 2834784 .. 2834823 -  -9.3  -3.40403   CCGCCTCGACCAGAA GACGATCGACG-CGCTGCG GGCC CGCTACGACGCCGA-CGTC  CGGATCGGCGAACTG
Francci3_2444   6  50 338 2838457 .. 2838467 -  -2.4  -3.55814   GATGAACGCAGACAA                 CGCG GTT CTCG                 ACGGTATCCGCATGG
Francci3_2449   4  50 383 2844852 .. 2844875 -    -3  -3.60792   CTCGGAACCCTGAAA          GCGATCGGCTG GAC CAGCTGG-CGC          GTCATCACGCAGATC
Francci3_2476   5  70  61 2920621 .. 2920669 -   -13  -3.29144   GCACCTGCGGCACAA CCCGGGCGTGCCGGGCGC-GGTCG AGT CGATCTGCGGCCGGCT-GCTCGGG CTCTGACCTGGCGCC
Francci3_2513   4 100 204 2969026 .. 2969074 - -32.6  -3.51924   CCCCCAGGCACAGAA GCGGGAGCCGGTGGCGG-CAGGA GTTC TCCAGGCCGCCACCGGCTCCCGC TGTCAGTTCGACGTT
Francci3_2529   6  90   8 2990721 .. 2990748 - -19.9  -3.17527   TATCCACGACGAATA        CCCCGCCGGAC TGGTGC GTCCGGCGGGG         TGGGGCGTCAGGGAC
Francci3_2538   7  57  44 3001704 .. 3001715 -  -5.8  -3.57263   ACGTCGACCCCCAAA                GCCA GGAG TGGC                 AGGCCTTCGTCATCC
Francci3_2545   4  82  12 3007542 .. 3007571 - -17.1  -3.04144   CGTTCACCCCGAAGA       GCCCGCCCCTCCA ACGG CGTAGGGGCGGGC        TTCTCGTTCGGTCAG
Francci3_2551   7  52 424 3014031 .. 3014047 -  -5.7  -3.37466   ATGTGATAGAGAAGA              GCCGCCA GAT CGGCGGG              CGCGTTCAGGCGCTG
Francci3_2561   4  55 461 3021866 .. 3021882 -  -5.8  -3.53091   ACCGTGCTGGTGAAA              CCGAAC GGCCT GCTCGG              ACGGGTCTACATGGC
Francci3_2564   4  54  92 3024576 .. 3024616 -  -5.4  -3.54475   GCGCCCAGGAGAGAA CTGCTGCTCGTGGCAGGCGG CGA CCACCTGCT-CG-GAAACAG ACGATGGGCCTGGTT
Francci3_2568   6  60 167 3026981 .. 3027002 -  -3.7  -4.09685   GTCGAGGCCCGAAAA           CGA-GTCGAT GAC AACGACATCG           CTGAACATCCCACCC
Francci3_2582   9  82  18 3046772 .. 3046807 -   -11   -4.1347   CTCGAACGAGAGAAA    CCGGGCGGGGCACAGT TGCA AATGCGAACCGCCCGG     GTTCGGTATGGACGC
Francci3_2589   9  66 308 3052376 .. 3052400 -  -6.9  -4.07455   CATGAACACCACAAA          CGCCGGCGCGG CAG CCGGCCCGGCC          CGGCTGTGGATCGAC
Francci3_2597   1  37  62 3064332 .. 3064364 -  -2.6  -2.53012   AACCCGACGATCAAG     CTCGACGTCGTGTCCG GAC CGGCC-CGCCA-CGAG     ACCGTCCGCGCCGCC
Francci3_2616   1  43 169 3089130 .. 3089168 -  -3.7  -3.09015   GGGACACTGATCGAA  CCACCTCA-CCGGCACCG GCAC CGGCACCGGCTGCACCGG   CGGGCGGCACGCTTC
Francci3_2620   7  47  66 3092698 .. 3092735 -  -4.7  -3.12351   CTCGCCGAGAGGTAA   GGCGGCATGAGAGCACC ATTG GACGCTCACATGCAACG    GCCCAGGCGGCGTAC
Francci3_2637   4  49 437 3113085 .. 3113098 -  -3.7  -3.45849   CGCACAGCAGGAGAA               GCAGG TCGA CCAGC                TGCTCGGGTTCATCT
Francci3_2641   3 100  31 3116248 .. 3116298 - -16.1  -4.11664   GGTAGAAGAAGGAAA GGGGGCGAGG-GTACGCCC-GGGCC GGG AGCCCAGGGCGCACTCCGCACCTCC ACCGGGCCACCCTTC
Francci3_2653   2  49 161 3132589 .. 3132602 -  -8.1  -2.80935   ATTGGATGGAGTAGA               GCTGG AGTA CCAGC                GGCTGTACCTGCCGC
Francci3_2666   2  61 451 3145792 .. 3145803 -  -2.2  -4.11216   GGTCCAGCTGGAAAA                GATC ACCT GACC                 ACCTGACCGACCGGC
Francci3_2680   5  66 372 3166340 .. 3166352 -  -4.7   -4.1721   ACGTATACCGGAAAA                GGTCG CCA CGGCC                GTACACGAGTTCATC
Francci3_2695   5  55 269 3180924 .. 3180938 -  -4.2  -3.75024   GGTCACGACTAACAA               GGCC GAGCCGT GGCC               GGACAGCTTCGGCTC
Francci3_2695   5  55  67 3181120 .. 3181140 - -10.3  -2.57881   TAAGGGCGGGAGAAT            CCCGGCGCG CCT CGCACCGGC            GGAGCCCGGCCGTGC
Francci3_2705   2  40 -15 3189407 .. 3189417 -  -2.4  -2.89421   TGAATAACGACTACA                 TCCG TTC CGGT                 GCCGCGATCCCCAGC
Francci3_2721   3  53  11 3206914 .. 3206950 -  -9.3  -2.88249   CATAGCGGGCAGATA    CGCCGAACCCCCGGC GTCGTCT GCGGGGGCTTCGCCG    GTGGTGTGGGCTACC
Francci3_2726   6  60 429 3210202 .. 3210225 -  -5.2  -3.91911   CGCAGCCGAACGAAA          GGCAGCCC-TC CTC GATGGGCCGAC          GCCCACTCCACGCGA
Francci3_2736   6  46 420 3224463 .. 3224484 -  -5.8  -2.75081   CATCCCGAAAAGCCA           GGCCGACCG GATGG CAG-CGGCC           TACGAGAGCGAACAA
Francci3_2750   5  52 263 3240643 .. 3240669 -  -6.5  -3.31144   CGTGGACGTCGAGAA        GCTGCACGCGAC ACTG GTCGC-CGCCGC         GAGCCGGGAGGAAGC
Francci3_2757   7  62 100 3248650 .. 3248675 - -11.7  -3.04144   TGGTCACCGTCAAGA         CCGCGGCGAGG CAGA CCACGCCGGGG          ACTGAAGCCGCCGAG
Francci3_2757   7  62  19 3248714 .. 3248756 - -11.9  -3.07816   CGCGGACTGACCGAA GCG-GCGGCCGG-CCAGCCGG GCG CGGGCCGGGCCGGTCGCTCAC GCCGGCCCGGCCCGG
Francci3_2761   4  46 375 3253589 .. 3253599 -  -4.6  -3.02144   CGATGCTCCGCAAGA                 GCGC CCT GCAC                 GTCGTGCATGCCTGG
Francci3_2790   4  82  34 3284906 .. 3284962 - -14.6  -3.53444   GGATCGGGCGGGAAA TGATCGCCGGTGAGGTCGACGAC GGTTCCGCGGTG GTCGTCGACCTCGCCGGAGA-CA CGCTGACGGTCCGGC
Francci3_2796   4  59  -3 3291782 .. 3291807 -    -9  -3.30635   GAAACCTCCGGATAA         GCAGGCCGGGG AGAAA CCCCGGC-TAC         GGCGTCGGCCGCGGG
Francci3_2804   5  59   1 3302795 .. 3302818 -  -8.8  -3.31322   TCGAAGCGGCCAGAA          CGGTCACCGC CAGA ACGGTCACCG           TCAGGAGGCCGCCTG
Francci3_2808   4  64  28 3306835 .. 3306849 -    -7  -3.78022   CGGAGATCGACGAAA               CGGCGG GGA CCGACG               AAACGATAGAGACCG
Francci3_2813   4  59 137 3312700 .. 3312736 - -10.8  -2.63596   CCGCATCGCACACCA   CCGACGTCGC-GCGCTG CAAC CAGCTCTGGGACGCCGG    CGCACGGCTTGTCGG
Francci3_2839   2  51  55 3343378 .. 3343391 -  -3.7  -3.54408   GCCTATCCAAAGGAA               GCCGG CCGG CCGGG                TGACGGCGATCCAAG
Francci3_2871   2  53 303 3383502 .. 3383519 -  -2.5  -3.78934   CCTGCTGGAGAAGAA             CTGGCCG GCCG CGGTCGG              CATGGTCGGGGCGGG
Francci3_2876   8  55 173 3393129 .. 3393157 -  -7.4  -3.31792   CGACCACGGCGACAA       GCTGCCCGAC-GGG CGC CCCAGTCGGGG-GC       GCGACGACCGCACCG
Francci3_2884   3  52 117 3399108 .. 3399138 -  -6.7  -3.32022   GTGGTCACAGATCAA      GCGGACCGCGCTGG TGCA CCTG-GCTGCCCGC       AGCCTCGACGCCATC
Francci3_2895   1  42 450 3410364 .. 3410377 -  -3.7  -2.87132   GCTCGTTGGTATAGA               CCGAG ACGG CACGG                TTTGGCATTCATGGA
Francci3_2902   4  53  84 3417245 .. 3417258 -  -2.3  -3.80018   CGGATACACCAAGAA               TGCCG GATA CGCCA                AGAATGCCGGGTACG
Francci3_2909   1  41 210 3423767 .. 3423777 -  -2.4  -3.05384   CTCGCCTGGAGTGAA                 CGGG AGG CGCG                 CCGGCTCGGCTGCGA
Francci3_2915   4  62   2 3434326 .. 3434356 - -11.2  -3.07816   CGGCGACGGACGCAA      CG-GGCG-CCGTGC TCAGG GCACGGGCGCCGCG      CTCAGGGCACGCTGG
Francci3_2926   6 100  24 3446303 .. 3446351 - -33.5  -3.34398   CTGGCCGGGGAAACA TGGAGGGTTGAGTACGGTCTGGC GGC GTCAGACCGTACTCAACCCTCCA CAACTCTGCGTAGAG
Francci3_2938   1  41 453 3467632 .. 3467673 -  -2.2  -3.05384   CTCGGCGGGATGGAA CATCTCGCCGAACGCC-TGG CCGC CCACGGCCTCCTGCGCG-TG CCGGTGGCCGCCGCG
Francci3_2949   2 100  85 3483862 .. 3483912 - -31.2  -2.62184   GGTCTCGGCACACCA GGTCCACGCCGCTCGCCGCCGGTA CGA CACCGGCGGCGAGCGGCGTGATCA CGCGTGAACCCGGCC
Francci3_2958   3  53  81 3507633 .. 3507652 -    -7  -3.12351   TCGGCCGACATCCAA            GCCGGACG CCGA CGCCGGGC             TGGAGCGCATCGAGG
Francci3_2969   1  39 310 3513757 .. 3513809 -  -2.3  -2.73364   CGGCTACCTCAACGA GTTGGCGGCTACCTCGCGGCTGGTG GTG CACCGCCCGGCCGGCAGCAGGCACC CCCGGGTGCCGGAGG
Francci3_2977   5  55 414 3520009 .. 3520020 -  -7.2  -3.28712   TCGCGGCCTCGACAA                GCGG CTGG CCGC                 CCGCGGATACACCGC
Francci3_2977   5  55 173 3520231 .. 3520261 -  -8.9  -2.97667   CGACCCACGAAACCA      CTCCGGGCCGAGGC ACCC GGC-CGGCCCTGAG       ACGCACGGCCGGCCC
Francci3_2983   7  60 159 3532895 .. 3532926 -  -7.2  -3.64103   GAGCGAGACGGCAAA      CGA-GACGGCGAGCG AGG CGCTCATCGACTTCG      TGGCGCGGGAGCTGT
Francci3_2998   7  50 460 3551098 .. 3551116 -  -2.2  -3.63991   GACCAGGGCGAACAA             GCTCGGCC TGC GGCCACGG             GCCCGGTTCCACACG
Francci3_3001   4  47 -49 3555284 .. 3555341 -  -4.6  -3.12351   CCTCTGGATAGGCAA GGTGGGGATCAGCGGCGGGGGTC-CCG GGCGA CGATGACCGCCATCGACGGCGCCCACC AGTAGCTGCAGTCCG
Francci3_3033   8  55 314 3599674 .. 3599723 -  -5.8   -3.4178   ACGAGCCCAGGAGAA CTTCCT-GGTCACGCTCGACGAGG TGAC CCTCGCCGAGC-TCACCGACGAAC CCGCCGGTGAACTCC
Francci3_3033   8  55 226 3599794 .. 3599811 -  -6.9  -3.44848   GCCCGCCACGAAACA             CCCTGGA ACTA TCCGGGG              CTGGACGAGCGGACC
Francci3_3052   6  52 265 3617977 .. 3617991 -    -7  -3.05384   GGCCTCGCTACCGAA               GGCGGC GCT GCGGCC               CTGGAGTATGCCTTC
Francci3_3059   2  56 442 3627102 .. 3627127 -  -8.9  -3.14132   GCGCGCTCGCACGAA         CCCGACCTCGGC CCG GCCGCGG-CGGA         CGTGAAGCGGGTTCT
Francci3_3079   0 NONE
Francci3_3092   5  45 -37 3663795 .. 3663825 -  -6.6  -2.57132   GGGTCGGGTCAGAAC       CGGGCGAGGTCGGC CGC GCCTACGAGGCCCG       CTTGGGATCCGAGCT
Francci3_3115   3  48  -6 3686934 .. 3686963 -  -6.3  -3.05384   GGGCCCCCGAGGGAA       GGGC-GACCCCGAC CCG GGCGGGATCAGTCC       TCGGGCACCGGCGGG
Francci3_3120   4  59 -15 3691646 .. 3691670 -  -8.5  -3.28712   CGGCGGCTTGTATAA          CCCGCCGGC TCAGATT GCCGGCAGA          TGCTCGGCGATCTCG
Francci3_3125  10  95  -1 3696634 .. 3696672 -   -25  -2.78712   CCCCGAACCGAATCA   GATCTGATCTGATCTGAT CTG ATCAGATCAGATCAGATC   AGCCAGGCTGGTCGC
Francci3_3132   3  43 -40 3702855 .. 3702871 -  -2.1  -3.17212   CGAGGACCTGACGAA              CGGCGGC CGG ACAACCG              TCATGGGACTCGGAC
Francci3_3136   8  61 444 3708515 .. 3708531 -  -9.3  -3.47573   CCACGGAGAGGAGAA              CCTCGGC ATC GCCGTGG              ACTCCGAGCGTGGTC
Francci3_3141   9  61 470 3713732 .. 3713748 -  -5.8  -3.77666   GAGATGGAAGGCAAA             CCGGGCG CCGC CGCC-GG              AGTGATCGAACGGAT
Francci3_3144   6  63  47 3718120 .. 3718155 - -12.4  -2.78816   CCATCCCGGAGTACA    GGCGGCCGTGGCGGTG CTCC CGACGACACGACCGCC     TGCCGCCCGGTCTTA
Francci3_3156   2  56  14 3734335 .. 3734345 -  -2.4  -3.86897   GCCACCGCGGAGAAA                 CGGG GGC CGCG                 GCGCGGCGGTGGCTC
Francci3_3220   6  52 118 3815186 .. 3815208 -  -6.9  -3.29144   CCAGCCGGGCGACAA           GGACCAGCA CACCC CGCTGGGCC           TAAGAGATCCTTAAA
Francci3_3225   5  71 318 3817591 .. 3817630 -  -9.8  -3.75169   TATCACCGGATCAAA  GCCCG-CCGCGGCCCCGCC AAA GCCAGGGTCGCCGTCGAGC  ACTCGATCCTCGTCG
Francci3_3235   1  47 433 3830599 .. 3830610 -  -3.6   -3.2964   AAATCTTTTTGATAA                CCCG GATC CGAG                 AAATAACCCGGCAGG
Francci3_3239   2  50 179 3834254 .. 3834267 -  -5.9  -3.16564   CGCCTACGCCACGAA               CGCCG GGCC CGACG                GCCCCATCCGGCATC
Francci3_3245   5  67  96 3840041 .. 3840059 -  -8.8  -3.74693   GTCGACGTCATCAAA             CGGTCGAC GTC GCCGACCA             TCGGTGCATCCGCGG
Francci3_3249   8  61 473 3846546 .. 3846561 -    -6  -3.78329   GCGGACGAACGCAAA              GGCGTC CCGA GCCGCC               TCGATGCCGTCGTCC
Francci3_3255   6  55 246 3853839 .. 3853861 -  -6.3  -3.44051   GGTGTATGAGCACAA          CATCGCCGCGG CCG CCGCG-CG-TG          TCCGTCAGCTCATCG
Francci3_3262  10  63 382 3865547 .. 3865571 -  -8.4   -3.5394   AAAGGCGCCGGTAAA          GGCCGCGGCG GAGAT CTCCGTGGCC          GCGCCGACCGAGAAG
Francci3_3268   4  52 210 3870217 .. 3870237 -  -8.2  -2.79023   GAACGCCACGAACCA            GCGCCCCG CGGTC CGGGACAC            GGTCGCGCCCAGCAG
Francci3_3293   2  40 447 3899480 .. 3899515 -  -3.3  -2.70932   TTTGGCTGCCAAGGA   GCACG-GCCTGGCCCTCG CGA CGAGGG--ATGCTCGCGC   ACGCGGGACCTATGA
Francci3_3299   2  44 440 3905710 .. 3905759 -  -5.3   -2.8294   GACCGGTCACAATGA CCCGTTGTGATCCTCGCCGAGGG CGAT CCCTCGGCGCTGCCCGCTCCGGC CTGGATCGCCAGATG
Francci3_3312   4  55  75 3921965 .. 3921978 -  -3.7  -3.74693   GGTCATCCGAGGAAA               CGCGC TGCT GCGTG                AGGAGCAGCTCCCTC
Francci3_3319   3  44 124 3933956 .. 3933966 -  -4.6  -2.89564   CGTCGAGCCCAGAGA                 CCGG CAG CCAG                 AACAGGGGGCGGCGA
Francci3_3348   8  72  -9 3971157 .. 3971169 -  -3.3  -4.65584   AGAAAGCACACAAAA                CGGTC AGA GACCC                GGCCATAACAGTGAC
Francci3_3355   3  57 356 3978025 .. 3978035 -  -6.8  -3.54424   TCGCACCGGGGCAAA                 GGCT GGG AGCC                 GGTCACCGAACAGGC
Francci3_3361   3  68 360 3989205 .. 3989234 - -12.8  -3.16564   CTGGTACCGGACGAA       CCCCAACCGGGC AACCGG GTCCGGCTGGGG        CCGGGGACCGACGCC
Francci3_3385   3  55  65 4013963 .. 4013991 -  -4.3  -3.73068   GGGCCAAGGCAAGAA        GTGCCTGGTCACG GGC CGGGACCTTGCGC        CAGTTCCCGTGGCGT
Francci3_3392   6  59 147 4020965 .. 4020983 - -11.6  -2.54896   TGCCGACCGAAGGGA             GGCCGGGC CCC GCCCGGCG             CGCGGCGGGTCCGGA
Francci3_3405   0 NONE
Francci3_3418   7  55 121 4062107 .. 4062138 -  -9.3  -3.06796   TGGCAGCCGATCGAA      GGCGCGCCCGACAC CTTCT GAG-CGGGCGCGCG      GGACACGGGCGGGGG
Francci3_3424   1  54 165 4071545 .. 4071555 -  -4.6  -3.57792   CCACCGAGCGGGAAA                 CCGC CGA GCAG                 GCCAGACTGCGGGCC
Francci3_3428   7  50 335 4077441 .. 4077454 -  -3.1  -3.58269   GAACGGACGGCTAAA               CGACGC CGA GC-TCG               CCGTGCTGGCGGACG
Francci3_3439   2  49 172 4088735 .. 4088759 -  -4.1  -3.28712   GCGGTTGCCGGAGAA          CCGTCCGCAGC GGG ACTGCGGGCCA          TGATGACGGCGCTGG
Francci3_3450   0 NONE
Francci3_3456   5  51 247 4116153 .. 4116171 -  -4.4  -3.62522   GAAGGTGGGCAACAA             GGTGTCCG GCC CGCTCACC             GCCCGCACCCTGCTC
Francci3_3459   7  58 323 4124062 .. 4124100 -  -3.8  -3.85698   GGCGCCCGCTATAAA  CAGC-TCTACTCCGG-GC AGTAG GCTCCGGAGGTGACGCCG  GGTGCCGCCCGCCGG
Francci3_3462   5  60 172 4127000 .. 4127012 - -10.5  -3.14211   ATCCGGGCCCAGCAA                CCCGG CAT CCGGG                TGCTCTACATGTCGG
Francci3_3471   4  55   1 4137205 .. 4137223 -  -3.9  -3.68222   GGCGAAGGTCAAGAA            CT-CTCTG TAGT CAGAGTAG             TCAGTTCTGGGTTTG
Francci3_3475   7  60 457 4143807 .. 4143837 -  -5.4   -3.8613   GCGAAAGATCAACAA      CCCTCA-CCTGCC CCCGCT GCCAGGGCGAGGG       GCAGATCGGCAACCC
Francci3_3479   6  59 146 4147637 .. 4147653 -  -9.3  -3.28712   CCTCGCCGCTTACAA              CGCCGGC CCG GCCGCCG              TGCGAACCGCCGGGG
Francci3_3487   9  72 -28 4156813 .. 4156867 - -13.4  -3.15544   GGGCACGGCCATGAA GGGCACGCGCCCGGACCCGGGTCGG CTCAGT CCGATCCGGCCCCGGGTGC-CGCCT CGGCGGGGCTGACGG
Francci3_3496   2  46 -18 4167922 .. 4167934 -  -5.5  -3.01924   GAGGCCGCCTCAATA                GGTGC AGG ACACC                CCGCCCGCGTCACCC
Francci3_3496   2  46 -64 4167933 .. 4167980 -  -6.9  -2.79679   AATAGGTGCAGGACA CCCCG-CCCGCGTCACCCGGGACG GAC CTTCCCGC-CG-CGCTGGTCGGGG ACCAGACCACCGGTA
Francci3_3523   2  45 350 4206960 .. 4206991 -  -2.1  -3.30124   GCTGACCGCCTACAA      CGGGGCGG-TGCTC AGCGA GATCTTCCGCGCCG      GGATCCAGTCGGTCG
Francci3_3534   8  49 286 4222949 .. 4222962 -  -3.8  -3.53091   ATCTCCGGGCGGAAA               GCAG CCAGCT CTGC                GGGTTCATTCCCATG
Francci3_3568   4  51  19 4266013 .. 4266025 -  -9.1  -2.62616   CTACCGGGGACATGA                CCTGG CGT CCAGG                GAGGCCGGGCCGCTC
Francci3_3610   1  38 397 4311062 .. 4311080 -  -2.3  -2.62184   TGCCCGCCGAGATCA            CCGTCACG TCTT CG-GCCGG             CTTCTACGACTTCGA
Francci3_3614   3  47 405 4314630 .. 4314641 -  -5.8  -2.87211   ACCGGTTCGGATACA                CCAG ACAA CTGG                 CCGAGATGGGCGCCG
Francci3_3624   2  45 472 4328036 .. 4328046 -  -3.2  -3.14132   GGCGGGCTTCACGAA                 CCTC AGT AAGG                 CCTTCGGGTGCTACG
Francci3_3635   8  77 124 4340089 .. 4340146 - -17.1  -2.64695   CGAGCATGAAGCAAT TCTACTGTGGTG-CGATCATGCACGACT GCG AGACGCGCATGATCGCCCCCACCGAAGA CGATCTTCTCCGTTC
Francci3_3658   4 100  18 4377985 .. 4378033 - -19.7  -3.59979   GGCGTGGATCCTAAA CGACGGCCGGGCG-CCACCC-TC GCCGA GACGGATGGACGCCCGGCCGTGG CCGGTCCGCGGGATC
Francci3_3662   8  43  98 4382939 .. 4382954 -  -4.6  -2.79183   GGGACCCCTACCACA              GACACC GCAC GGGGTC               TCCGTCGAATCGCCT
Francci3_3662   8  43   5 4383032 .. 4383047 -  -4.6  -2.79183   GGGACCCCTACCACA              GACACC GCAC GGGGTC               TCCGTCAGCGGCCGA
Francci3_3665   1  39 158 4388745 .. 4388768 -  -2.4  -2.80816   GCCGGATCGACCAGA          CCGACCGGATC CTG GATCCT-TCGA          CGCTGTTCCTGCAGC
Francci3_3683   1  45 -44 4419298 .. 4419332 -  -3.2  -3.17146   CGTCCTCAGAAGAGA     GCGGCTGCCAGGGAGC GTC GAGCCGGGGCCACCGC     GGGCTCCTCGTCACC
Francci3_3692   4  76 309 4427968 .. 4428023 -  -7.6  -4.38154   AGACCCGGGAGAAAA CCCTGCGCGACGCCGACGAG-C-A-GGC CGCG GCCATCGTCTCGACGGC-CCGCGCGGAG GCCGAACGGATCGTC
Francci3_3706   5  85  17 4439580 .. 4439608 - -16.7  -3.60627   TGACGTGACGCGAAA        GACGCGTCCCCCG ATG CGGAGAACGCGCC        CTTGGCCGCGGGAAA
Francci3_3742   0 NONE
Francci3_3750   2  53 175 4497674 .. 4497694 -  -8.1  -3.18264   CGGGGGATCGAGGAA            CTCGCCGCG CGG CGCGGCCCG            GAGAGCCTGACCTAC
Francci3_3756   8  48 154 4504535 .. 4504549 -  -7.1  -2.57132   CCGCTGTTGGAGAAG               CTCCC TGCGC GGGAG               AAGCGCATCCTGCTG
Francci3_3765   6  51 344 4514968 .. 4514999 -  -3.6  -3.65351   GCATCCTCACCGAAA      CAGCCGACCTGC CCACCACC GCGGACCGGCTA       CTGACCCTCCTCAAC
Francci3_3775   3  58 103 4523840 .. 4523855 -  -4.6  -3.69323   CGATCACCAGGGAAA              GATCGG TTCC CCGAAC               CTGCGGATTGACCAC
Francci3_3781   8 100 163 4530114 .. 4530142 - -20.5  -3.71649   TGCCTAAATGCGAAA        GTACCCTCGGAAA AAC TTTCCGAGGGTAC        TTTCGACTGGTAGCG
Francci3_3790   8  83  58 4542652 .. 4542699 -  -9.1  -4.66318   ACCAGCGGAAGAAAA GCGCGGCAACACCGG-TGGGCGG AACA CCGACGATCCGGTGTC-CCGCCC GTGCTGGTGCGGCGA
Francci3_3795   3  77  97 4547356 .. 4547407 - -17.8  -2.52464   CGGGGCGGCAATCCA CCGGGCGGTGGACCACCGGCACCGG GCC CCGGCGGCGGCGCGCC-CCGCCCCG CGCCCCCGCGTCCCA
Francci3_3799   0 NONE
Francci3_3808   4  59 344 4565206 .. 4565226 -  -9.7  -3.08679   GGCGGTGATCCAAGA            TCGGCGG CGCTCGT CCGCCGA            CGGTAGGTCCGACGA
Francci3_3822   5  48  11 4582308 .. 4582336 -  -8.1  -2.52676   CAGCGGCCGAATCCA       CAGCGGCCGGAC CCGACC GCCCGG-CGCCG        GAATCCGGCTTCAGG
Francci3_3827   3  56 145 4588282 .. 4588292 -  -8.2  -3.14564   CCACGGCGCCAGCAA                 GCCC CAG GGGC                 TCGGGGCCGAGACCA
Francci3_3836   5  52 355 4597012 .. 4597024 -  -5.5  -3.45849   GCTACACCAGCAGAA                TCGCC TTC AGCGA                TCCGCGGGTGGGCGT
Francci3_3861   0 NONE
Francci3_3871   4  48 431 4633020 .. 4633066 -  -5.7  -3.05816   GTACGGGGTACGCAA CCGGGTTGAGCGC-A-CCGGTCC GGC GGTCCGGGCCGCGCTCAGGCCTG ACCATCGTGCCGAGT
Francci3_3875   3  60 371 4637650 .. 4637679 -  -2.7  -4.03234   GTCTCGGGATAGAAA       TCGGCGGGTCCGGT CAC ACCGGACG-GCGGC       TGGACGAACTGGCGC
Francci3_3885   3  45 430 4648212 .. 4648246 -  -2.8  -3.30701   GCTGACGAAAGGTAA    GCCGCTATCA-CCGG ATCGGG CCGGCTAATGGCGGG     CAAGCATAGGCTGAT
Francci3_3907   2  60 -15 4676165 .. 4676196 - -10.2  -3.14026   GATAGCCAGACGCAA     CGGCGGG--CGGGT TCTCTC ACCCGATCCCGCCG      CCCTCGGCAACTACG
Francci3_3910   2  56  15 4678685 .. 4678726 -  -8.7  -3.15544   TTTCATGGTCATCAA GCCCGGGACCTGACGCGGC CGGGCC ACCGCGAC-GATC-CGGGC AGGCGGGTCGTCGCT
Francci3_3913   8  67   6 4682776 .. 4682816 - -13.2  -2.71011   ACCTGCGGTGAACGA  CGATCGGACCGACCGACC GAACT GGACGATCAGACCGACCG  AACGCTCAACGGGGG
Francci3_3916   3  50 255 4683954 .. 4683980 -  -5.7  -3.22521   TGCAGATCAACGGAA         CCGCCGAGATC GTCCG GCTACCGGCGG         CGATGGACCTCCTGA
Francci3_3929   2  43 282 4701328 .. 4701338 -  -4.6  -2.71364   CTACCCGGGTAAGCA                 CCGA TCA CCGG                 CGCCCGATGCCAGGG
Francci3_3929   2  43  23 4701582 .. 4701597 -  -3.9  -3.07043   GCCACCAGGCGAACA              GGGAC GAGCCA GCCCC               GGCAGGGATCAGCCC
Francci3_3936   8 100  71 4710944 .. 4710981 - -22.8  -3.44325   AGCCGGTACAACGAA   GGAGCCGGGCGGTCAG ATTACG CTGACCGCCCGGCTCG    TCATACCGGCGTTGC
Francci3_3947   3  47 288 4725249 .. 4725261 -  -4.7  -3.21099   CCTCGCCAGCAGCAA                GCGGG ATG CGCGC                GAGCACCTGGGCAAC
Francci3_3960   5  70 -11 4738481 .. 4738514 - -12.4  -3.28924   GAGGGTGGCTGACAA     GCCACCGCC-ACCCG CCGTC CGGTCAGGCGGTGGC     GCGTTTCGCCGCGAG
Francci3_3964   3  43 339 4743925 .. 4743940 -  -4.6  -2.73364   GGCGGACCCGAAGGA              CCCGGA CAGT TCCGCG               GCCTTCGTTCTGCTC
Francci3_3968   2  63 293 4747684 .. 4747702 -  -9.5  -3.35679   GGCGCCGACGGAGAA             GGACCCG TGCCC CGGGCCC             ATTCCCGGGGTGGAG
Francci3_3971   4  50 297 4750993 .. 4751003 -  -2.4  -3.55761   CAGTGAGCGCCCAAA                 CGGG CCT CCCT                 CCGACCTCCAACCAC
Francci3_3979   1  47 210 4760863 .. 4760877 -  -5.6  -3.15544   CCTGACCCCCACCAA               GCGCCT GGC AGTCGC               TGTCCTATCGCAGAA
Francci3_3982   5  70  79 4765965 .. 4766011 - -15.6  -2.70932   CCCGGCCGGCAACGA CCCGGCCGGCAACGACCCGGCC ACC GGCCACGACGGCTCCGGCCAGG AGGAGTCTCGCCCCG
Francci3_3987   5  60 128 4769958 .. 4769974 -  -7.9  -3.60627   CCAGCGGACCGCAAA              CGGCGGA TCC CCCGCCA              CCGAGCGCACCTCGA
Francci3_4001   4  57 114 4785732 .. 4785787 - -10.3  -2.83271   CTACCTGGAGAACTA CCTCGACGCCTGCGGCCGGGCCGGCGG CAAG CCGCCGACC-GG-CGCCGACCTCGACC GGTTCCTGCCCTGGG
Francci3_4005   1  40 388 4789168 .. 4789194 -  -2.1  -2.94099   CGGCGCCACCACACA         GGTATCCACCG TCCGC CGCCGGACTCC         GGCCGGTCATGCAGC
Francci3_4019   7  52 258 4805301 .. 4805322 -  -5.9  -3.36569   GCAAGCGGCGAAACA           GGC-AGCCTT CAA AAGGCTCACC           AACGAGGAGGTCGGA
Francci3_4023   4  47 244 4809446 .. 4809466 -  -3.1  -3.40403   CGGCTGGTACGACAA            CGAGTGGGG ATT CTCCAACCG            CCTTATAGACACAAC
Francci3_4030   7  84  76 4816896 .. 4816907 -  -7.2  -4.81212   CCGAGGACAACAAAA                CGCG CAGG CGCG                 CCCTGGCGGCTGACC
Francci3_4043   2  48 118 4828150 .. 4828163 -  -6.7  -3.08133   GACTTACTCATCTAA               CGGAA GCCC TTCCG                CCCCACTGGCGGCGT
Francci3_4047   5 100  -8 4830960 .. 4831014 - -22.9  -3.24188   GGACATCACGAGGAA CGCGACCAACCCGGCCGGTCACCGG GCGGG CCGGTCACCGGGCGGGTCAGTCACA GGGCGGGTCGTAGTG
Francci3_4052   6  69  41 4842657 .. 4842680 - -13.2  -3.06133   CAATGCGGCACTGAA          TCGTGACGCC GCGT GACGTCACGA           TCGTCCAAGCGGGCC
Francci3_4060   3  49 370 4855966 .. 4855976 -  -4.6  -3.33261   CGTGAACTCGTACAA                 GCGC CTG GCAC                 CGGGCTCATTCGCTC
Francci3_4060   3  49 289 4856020 .. 4856057 -  -5.4  -3.32844   CTGGGGACGGGACAA   CCGGACCTGCGCCATAC GGGTG GT-CGGCGACGGGCCGG   GCCTGCGCGTCGAAC
Francci3_4069   6  85 227 4872200 .. 4872231 - -18.1  -3.17075   GTTTCGGGAAGGGAA      GCTGCCCGTACCGG CGCGC CCGGT-CGGGCAGC      TGATCCTGGTCGAGC
Francci3_4087   8  56 -24 4895551 .. 4895576 -  -8.9  -3.17146   TCTGGCGAGAAGAGA         CCTAACCGCCG GGAT CGTCGGCCAGG          ACCAGCCCGAGCAGC
Francci3_4094   4  50 202 4903316 .. 4903344 -  -2.9  -3.62597   CGCAGCCCTCAAGAA        CGCCGAAGTGCTC TCA GAGCGCCGCAGCT        ACACCCGCACCGGCC
Francci3_4097   7  61 276 4904719 .. 4904733 -  -6.4  -3.78934   CGCGCGGGAGAACAA               CCGGAT CGA ATCCGA               TCACAGCCGGTTGAA
Francci3_4110   2  44 -39 4915566 .. 4915598 -  -4.8  -2.87211   ACCGTCGGTCAGACA     GC-GGC-GGCGAGTTC GGT GAACGCGGCTGCCAGC     CGTATCTGCGGCCTG
Francci3_4118   3  47 156 4921060 .. 4921073 -  -5.9  -2.87931   TGCATCCGGCAGATA               CCGGA TCCG CCCGG                ACCCTGGGTCGGCAT
Francci3_4139   3  48 430 4940030 .. 4940049 -    -7  -2.62396   GACTCTGGCACACGA            GGTCGCCG ATTT CGGCATCC             GTGTGACGATCGTCG
Francci3_4139   3  48 189 4940275 .. 4940290 -    -6  -3.01712   TCCTGCTCGGCAACA              GCGCGG CCGA CCTCGC               GCCGCAGGTGTACCG
Francci3_4155   3  82 259 4955700 .. 4955748 -   -16  -3.32844   TCTGCCAGGGCAGAA GCCGGC-ACCGGCGCCGCGGG-AC ACG GTGCCCACGACGACGGCCACCGGC GCCCAGTAGGTGCGA
Francci3_4158   3  60 348 4959194 .. 4959235 -    -8  -3.63515   GCGGAGCCCCAACAA CCAGCAG-CG-GCACCGTCC TCGC GGACGTCGCGCGGCTCCTGG AGCACCGGCGTGGAC
Francci3_4164   2  41 324 4965244 .. 4965254 -  -2.4  -3.05343   CGGATACCGGGAAGA                 CGGG ACG CGCG                 GCGGTGTGGGTGGGT
Francci3_4186   3  50  27 4995565 .. 4995576 -  -7.2  -2.87132   TCCCGGTCGCATAGA                CCGG TCAC CCGG                 CAAAGCATAGAAGAC
Francci3_4194   7  60 -38 5004874 .. 5004896 -    -7  -3.54129   CACAGCCTCGTCAAA          GCCG-CCAG CCATGC CTGGGCGGC           CCCCGGATTGAATGT
Francci3_4203   5  50 321 5017114 .. 5017125 -  -7.2  -2.83403   TGCTGCCTACCAAAG                CGGC CCTC GCCG                 TAGTGCAGGTCGTCT
Francci3_4203   5  50  29 5017406 .. 5017417 -  -2.2  -3.64703   GGGCGTCCACCCAAA                GGCGG ACG CC-CC                TTCGCGTACCGGATC
Francci3_4209   9  67 253 5025286 .. 5025303 -  -8.3  -3.75629   CAGGCCGAACGCAAA             GGCGCCG ACAC CGCCGCC              GACTACCTCGATGTC
Francci3_4218   8  51  65 5034723 .. 5034735 -  -3.3  -3.57144   GCGGTTACCGGGAAA                GGCTC ACT GAGGC                GCTTTGCGCCGGTCA
Francci3_4224  13  60 413 5039701 .. 5039723 - -10.4  -3.11634   CGGTACATCACCCAA           GGCCGGGTCG AGT CGGACCGGCC           GGCGATCTCGCCACG
Francci3_4232   3  49 266 5049504 .. 5049516 -  -7.7  -2.79183   GCCAGTTCGAGCACA                TCGTG GCG CACGA                GCTTCCGGCGCTGTT
Francci3_4246   0 NONE
Francci3_4251   2  59 129 5073484 .. 5073503 -  -9.2   -3.2827   CGACTGAACGACGAA            CCGGACCC CATC GAGCCCGG             CCAGCCCGTTCCGCT
Francci3_4261   2  48 424 5082810 .. 5082823 -  -5.9  -3.08679   GCCGTCGAGGGAAGA               GCCGA CCCG CCGGC                CACGGTCAGCCGCCG
Francci3_4268   7  56  80 5091660 .. 5091683 -  -2.3  -3.85698   CGCCGCGCGGACAAA          CCGC-GCCCG TCCTT CGAGAAGCGG          GTTCGATCTCCCTCG
Francci3_4275   2  52  37 5104144 .. 5104162 -  -6.7  -3.33696   TTCGTCCCGAACGAA            GCGC-GCT ACCA AGCTGCGC             CACACCCCGCGACCG
Francci3_4286   1  53  92 5118505 .. 5118516 -  -7.2  -3.14564   GGACGGCCGGATGAA                CCGC TGGA GCGG                 TCACCTCCCGTGGCC
Francci3_4293   7  48 -29 5123267 .. 5123281 -  -7.1  -2.57244   TCAGGGACGAAGCCA               GCCGA GCAGT TCGGC               GTTGACGAGGTCGGG
Francci3_4301   6  70  53 5132275 .. 5132289 -  -3.5  -4.45517   AAACGACGGAGAAAA               GCCGA TCTGG TCGAC               ATACCCGGGTCCGGT
Francci3_4309   4  51  -2 5147174 .. 5147198 -  -4.2  -3.63068   CGACAGGAGGGGAAA          CGACGGCCCT GCGGG AAGGACGTCA          CGGGTCGAAGCGGTA
Francci3_4316   3  45 277 5157087 .. 5157102 -    -6  -2.61728   ATCCCCAACAGCAAG              GGCCAG ATCA CGGGCC               TGTCGAAGCTTGCCC
Francci3_4321   6  87  52 5162982 .. 5163032 - -19.8  -3.05384   GCCGGGGGCATCGAA CCATCGATGGTGAACCGCGAGC AGCCATG GCTCCCGGTTCACCATCGCGGG TCGATTCGGGGACGG
Francci3_4328   6  59 467 5168834 .. 5168854 - -11.9  -2.71364   GGACGCCCTCAAGCA            CATCAACGG AGC CCGCTGATG            ACGGCATTGCCCGAC
Francci3_4335   3  46 151 5176581 .. 5176611 -  -6.6  -2.71144   GAGCGCCGCGAAGGA       CGCGCTGGCGGCGG TGG CCGAGGCCGACGCA       CAGGCCAGAGCGGAC
Francci3_4340   3  48 339 5180714 .. 5180724 -  -6.8  -3.07816   GCTGCACGGACGCAA                 CGTC CTC GACG                 GGCGGTGGACCTTCC
Francci3_4359   3  58 -22 5206419 .. 5206455 -  -7.2  -3.53012   GGGGCGCCGGGTAAA   CGGAG-CCCCCGCCCTC AGCC GAACGTGGGGAACTCCG    GCCCGAAGAGGGAAC
Francci3_4387   7  59 183 5242728 .. 5242784 -  -9.5  -3.03441   GATGAGCCCGGAACA GC-TCGACGGCCTGCT-GAGCGCGCT-GG GGC CCGAGC-CGCCCGAGCGGGCCGCGGACGC GCTCGTCGAAGCGGC
Francci3_4396   3  47 320 5253833 .. 5253846 -  -4.5  -3.16564   CCGGGACGGCATGAA               CCTCG TCGC CAAGG                AGGGGCCGATCGTCT
Francci3_4400   2  49 -24 5259601 .. 5259617 -  -7.9  -2.78384   TGCGGGGCTAGCAGA              CGTCGTC GGC GTCGACG              ATGGTGTAGGCGTAG
Francci3_4412   2  53  77 5275662 .. 5275680 -  -8.1  -3.14132   CGCTTCGGCGAGGAA            CGCCGCGG CTAC CCG-GGCG             GCTGACGCCGCTGAC
Francci3_4418   4  48  -5 5283637 .. 5283661 -  -7.7  -2.52234   ATAAATCCGAGTAAG          TCCCGGCGGGC GAG GCCGGTCAGGA          GTGGCCGTAGGGCTC
Francci3_4424   4  59  41 5289344 .. 5289386 -  -8.8  -3.28791   ACCGTCCGCTGAGAA CCGCCGGCCGACCCCGCCGG GTC CGGGCCGACCCCGCCGGCTG CTCCGCATTTCTCGG
Francci3_4438   1  43 155 5305805 .. 5305845 -  -4.6  -2.78679   CGGCCGGACCGAAAG CG-GCGTGGTGATGTCGCTG CGC CATCGACGCCTCC-CGCTCG AGGGCGTGCAGTTCC
Francci3_4441   3  46 328 5307719 .. 5307729 -  -6.8  -2.78384   TGTGGCCGGACGACA                 CGGT TCC ACCG                 GACGCTGAGCTGCAG
Francci3_4450   2  62 267 5318719 .. 5318745 - -12.3  -2.62396   CACCGGGGGAGATCA        CCCAGGCCCTGG AGGA CCAGG-CCCGGG         CCGTGCTCGACGAGT
Francci3_4455  11  72 250 5326946 .. 5326962 -  -6.5  -4.29325   CACGAAGACCGAAAA              CTACCCC GTC GGGGTAT              ACGTGCTGCCCAAGC
Francci3_4465   4  52 142 5337221 .. 5337232 -  -7.2  -3.09516   TTCGCCATCACCGAA                GGCG TGCT CGCC                 CTGGCCGCTATCGCC
Francci3_4470   4  47 244 5340996 .. 5341012 -  -3.6  -3.31144   GGCGGACGGCTACAA              GTCCCT GGATG AGGGCC              AGAGCGTCCAGTTCG
Francci3_4473   8  63 432 5343273 .. 5343320 -  -8.2  -3.54653   ACGCTGACGAGACAA GCCGCCGGCGAAGGCTGACGCGG CCA CGGCGTCAGCGAG-ACCGCCGGC CCACGGCCGGTGCTC
Francci3_4496   1  48 295 5367669 .. 5367682 -  -8.1  -2.52543   ATGCCGGGGAAGCCA               GCCGA GTGT TCGGC                TGATCTCGATGGTGT
Francci3_4507   9 100 465 5380013 .. 5380059 - -17.3  -3.88097   CTACATAACGAACAA CCCAGCCCCCGCCAG-GTCGGGC GAA GCCCGACACTCG-GGGGTCCGGG GGTCGCCCCCCGGGC
Francci3_4515   5  59  19 5389573 .. 5389592 - -11.4  -2.70932   TCCCGGTCCGAACCA            GGCCCGGT CCGA ACCAGGCC             CGCCCGGACGCCGCC
Francci3_4531   1  43  86 5408570 .. 5408582 -  -3.3  -3.04144   CCGCCATCCGGAAGA                CCGGA TCA TCCGT                CACATCGGCGAGCCC
Francci3_4540   6  78 -33 5424695 .. 5424716 - -13.7  -3.65046   CGCCTAGTCCAACAA           GCCGTCGAC CGAG GCCGACGGC            GACATCACGGCGACG
Francci3_4539   2  46 324 5424748 .. 5424768 +  -6.8  -2.76046   TCCGCTCCAGATCCT            CGATCGAG GCGAA CTCGACCG            TGATCTTCCCCTTAC
Francci3_4514   0 NONE
Francci3_4506   2  63  -1 5379645 .. 5379665 +  -9.7  -3.30159   AAGGTGAGGCGGCAT            GAGCGCC GCTATCG GGCGCTC            TTATGCAACGGTTAC
Francci3_4494   4  55  71 5367507 .. 5367524 +  -9.1  -3.05596   GAGATCGTGGGGTTC             CCTGGCG GCAT CGTCAGG              TTCCCTGGCGGCATA
Francci3_4472   4  59  58 5343322 .. 5343365 +   -11  -2.64155   GCGAGACCGCCGGCC CACGGCCGGTGCTCAGGAC CCACCCC GTCC-GGGCACCGGCCCTC TACATTTCGGGGGCG
Francci3_4456   0 NONE
Francci3_4445   4  50 250 5313693 .. 5313703 +  -2.4  -3.61398   GAGGTGGGCGCGGGT                 CGGG TTC CCCC                 TTGTTCGGCCAGAAG
Francci3_4440   3  52  80 5308100 .. 5308112 +  -6.9  -3.31144   CGCGCCACGGCGCGT                TCGGC GTC GCCGG                TTGTGACGATCAGGC
Francci3_4423   3  49 110 5289450 .. 5289469 +  -4.9  -3.28712   TCGGGGTCAGCCCCA            GTGCCGG CTGGTT CGGGCAC             TTCTGGAGAACGGCG
Francci3_4411   3  63 275 5275960 .. 5276016 +  -8.3    -3.551   CCAGGATCGCCTCGA CGCGCGCGGGATAGGCCGCCAAGGCGT CGA GCGCCGTGGCGCCCGGGCCAGTGGGCC TTGTATCCGTTACCC
Francci3_4399   2  51  63 5259603 .. 5259618 +    -9  -2.62983   CGGGGCTAGCAGACG              TCGTCG GCGT CGACGA               TGGTGTAGGCGTAGC
Francci3_4358   1  48 264 5206664 .. 5206683 +  -6.4  -3.01712   CAGATGCCGGAAGAC            CTCGGCGAG CCC CT-GCCGGG            TGTTGAGCCCGCGGC
Francci3_4345   2  52 424 5187805 .. 5187815 +  -8.2  -2.78547   TGGTGGCGACCGCTC                 GGCG CAC CGCC                 TCGTTGGTCGCGTCG
Francci3_4339   1  39  55 5180958 .. 5180976 +  -4.4  -2.53213   GACCGCGGCTCCGGG             CCTGAAGG CAA CCTGCCGG             TGAGTTCAGGCATTC
Francci3_4334   5 100  28 5176708 .. 5176742 + -25.1  -4.86731   GGCTGACGTACCGCC     GAGTGGCGCCCGGGA ATCGC TCCCGGGCGCCGCTC     TTTTGTTTCCGACAC
Francci3_4320   4  82  27 5162982 .. 5163032 + -19.8  -2.52464   GCCGGGGGCATCGAA CCATCGATGGTGAACCGCGAGC AGCCATG GCTCCCGGTTCACCATCGCGGG TCGATTCGGGGACGG
Francci3_4315   2  49 177 5157539 .. 5157556 +  -4.8  -3.28712   GGGGACTCGTAGCCC             GGCGTG ATCTCG CATGCC              TTGTCGAGCACGGCC
Francci3_4308   2  52  40 5147254 .. 5147268 +  -5.6  -3.39895   AGCCGGCGCTGCGGT               GGACGA CCC TCGACC               TTGGTTCGTACCCGC
Francci3_4308   2  52 343 5147557 .. 5147567 +  -6.8  -3.28924   AGCCGGGCGCGCACC                 CTGG CCA CCAG                 TTCTCGCAGCGAGTA
Francci3_4292   0 NONE
Francci3_4285   3  47 377 5118880 .. 5118893 +  -4.5  -3.14132   CCGTGAACACCATGT               CGGCA ACGT TGTCG                TTGGTACGCCGCAAC
Francci3_4278   7  50 124 5109440 .. 5109490 +  -6.1  -3.14132   CCGCGTTCTCTCACC CGGATGAACCGGGCTCGC-CGATCA AGC TGATCAAGCG-GTCCGATCCAGCCG TTCGTCACGCGCGAG
Francci3_4260   6  52 190 5083419 .. 5083439 +  -8.1  -3.01712   CGCAGCAGCGTCTCG            CGCGGGACG ACC CGGCCCGCC            TGTTCCAGGAGCAGC
Francci3_4250   1  42 -30 5073549 .. 5073576 +  -4.7  -2.62616   GGTCTACCTGGGCGC        CTGGACGCGCA TCACAT TGCGCGCCCGC         TGATCTACCAGGTCG
Francci3_4237   5  50 347 5056528 .. 5056538 +  -2.4  -3.59979   TGACGGCTTGCCGGA                 CGAC GAT GCCG                 TTTAGGATGACCAGG
Francci3_4231   2  45 150 5049931 .. 5049947 +  -2.1  -3.29043   CCAGCCCGAGTGCGG              CCGCGAC CAG GTAGAGG              TTCTGCACGGCGATT
Francci3_4223   5  53 -57 5040066 .. 5040109 +  -7.4  -3.14602   CAAACTGATCAAGCG TCAGATGTACGGACGAGCAGG GTT CGCGCTCCTCCG-ACATCGGA TCTTGCTCGGCTAAC
Francci3_4207   3  49  94 5024495 .. 5024506 +  -7.2  -2.78384   CGGGTTGCACTCGCA                CGGG CTGG CCCG                 TCTCGTGCCCGCGGG
Francci3_4188   3  43 428 5001063 .. 5001082 +    -2  -3.20322   CCGCGTAGGTGGAGT            CCCG-CGGC GTA GCTTTCGGG            TGTCTTGTCGTAGCG
Francci3_4185   2  39  64 4995627 .. 4995650 +  -3.7  -2.50816   GGCACCATCAGCGGC          GTCGGCACC ATCAGC GGCGTCGGC           ATTCGTGCGTCCGGC
Francci3_4185   2  39 221 4995784 .. 4995812 +    -3  -2.78073   ATCGCCTCCGCGAGG       C-GCCCCGCGGCCG CAA CGG-CGCAGGCCAG       GTTGTTCCAGGTGAT
Francci3_4181   0 NONE
Francci3_4169   3  52  89 4973886 .. 4973912 +  -7.2  -3.05384   TGTCGGCCAGTGGCA         TCCGGAAGGTCG CAA TGACCTCGCGGA         TTGGCTCCACCACGG
Francci3_4157   7 100  22 4958903 .. 4958938 + -14.8  -4.49756   CCACGGCTGATCAAA   CCCGGGTTCGGG-GGC TTCCAC GCCACCCGA-CCCGGG    TTTTGATCTTTCACA
Francci3_4145   7  50 375 4947577 .. 4947597 +  -2.3  -3.61715   ATGTCTGCGGTGGTT            CCCCCGCCG CTT CGGCCCGCG            TTGTTCACCAGGATG
Francci3_4138   5  47 124 4940493 .. 4940539 +  -4.4  -3.29144   CTCAGGAGCCAGACC GG-GGCGGTGGC-GCG-TCGTCG GCAC TGGCGACCGCAGCCAGCACCGCC TTCTGCAGCCGGTCC
Francci3_4124   2  73  33 4927438 .. 4927458 +  -9.6  -3.85698   CAGGACCAGCCCGAG            CAGCGCCG CGACC CGGCGCCG            TTTCTCCCGCGACCA
Francci3_4120   4  47 216 4924196 .. 4924206 +  -2.4  -3.48593   GAAACGGCGTGAACT                 CGGC CCA GGCG                 TTCTCTCACAACCTG
Francci3_4117   7  57 446 4921643 .. 4921672 +  -9.9  -2.94747   GTACAGCAACCAGCA       CCCGGCCGAAGCCG CCG CCGCCT-GGCCGGG       TATCTGCTCCGGTGG
Francci3_4111   5  51 140 4916984 .. 4917006 +  -4.1  -3.59979   TGGTCGACGGTGACC          CG-GACGTGG TTGC CCAGGTCGCG           TTTGACGTGGGCCCA
Francci3_4096   6  52  64 4904984 .. 4904994 +  -6.8  -3.28791   AGACCCGCTGCGGTC                 GGTC GAG GACC                 TTCTGGCACGCCGGT
Francci3_4096   6  52 199 4905119 .. 4905150 +  -8.6  -2.70932   GATGCTCGGCGATCG      CGCGGTGCAGGTTGG GGA CCAGCC-GCTCCGGG      TCCTTCCAGCCGGCG
Francci3_4086   2  73  33 4895588 .. 4895608 +  -9.6  -3.85698   CAGGACCAGCCCGAG            CAGCGCCG CGACC CGGCGCCG            TTTCTCCCGCGACCA
Francci3_4077   5  56 189 4883554 .. 4883577 + -10.3  -2.71712   GCCCTCGCCGGCCGG          CGCTGCGCGG GTACG CCGC-CAGCG          GTTTCACGGCGCCGA
Francci3_4074   5 100  32 4881038 .. 4881082 + -34.5  -2.53876   CTGACTTCGTTACGG TCGCCCGTCGTGGCGCAGGTG CCC CACCTGCGCCACGACGGCCGA TCAGTTCACCTGGGC
Francci3_4067   8  67  86 4871725 .. 4871736 +  -7.2  -3.85698   TGCCTGCTTCTCTCC                GGCG GAAT CGCC                 TTTGTCCACGGGGCC
Francci3_4061   9  52 -20 4859374 .. 4859409 +  -6.1  -3.32647   GACGCCGCCGGACTC    GCCGTGTGCCTGG CCGTCTAGAC CCAGTTGCACGGC     TTCATCTCCTTGGAG
Francci3_4051   5  63 428 4842910 .. 4842924 + -12.8  -2.76696   GTTGTCCCCGAACAC               GCCGGC GCC GCCGGC               CTTGTTGACGGCGAA
Francci3_4046   2  48 -27 4830847 .. 4830861 +    -7  -2.58544   ACAGGGCCCCGGTTA               CGGCGC CGC GCGCCA               CTTCTCGCGATAGCC
Francci3_4034   0 NONE
Francci3_4029   2  63  17 4816822 .. 4816855 + -12.4  -2.78384   CCACATCCACGGACA     GGGCG-CGCCGTCGT AACGG GCGGCGGCGTTGCCC     TGTCCTGCACAGGCA
Francci3_4018   3  42 159 4805595 .. 4805626 +  -3.6  -2.87211   TCACGAGGTGGGTGG      CTGTGGTGGCCGGTC GTC GAC-GGCGGCTCCAG      TGTCTCGGCGCAGCT
Francci3_4009   3  43  43 4792732 .. 4792746 +  -3.4  -3.01791   GCCGATGAGCGTTGC               GGAGCC GTC GGCGTC               TGTTGCGGCCAGGCT
Francci3_4004   6  58 329 4789557 .. 4789569 +  -4.8  -3.73224   GTTCCCCCTCAGTGG                GCGT TCTGC ACGC                TTTCGTCGGGCCTCA
Francci3_4000   2  50  57 4785906 .. 4785916 +  -2.4  -3.57792   CCGCCCACGATCATG                 CCCC AAC GGGA                 TTTCCGAATACGTAC
Francci3_3988   9  66 179 4773087 .. 4773103 + -11.5  -3.37796   AGGCATTGCGCGAAC              CGCTCCC TTC GGGGGCG              TTGTGGCTGGTAGGA
Francci3_3981   6  85 444 4766506 .. 4766550 + -18.6  -3.10612   TGATCCCGGTCAACC CGGCCGCGGCGAGAGGCGCCAG CAC CCGGCGCATCTCG-C-CGGCCG TGTATTCGGCTTGCC
Francci3_3963   1  43 178 4744394 .. 4744433 +    -4  -3.02511   AAGTCCCCGGCGGCG  GCGGGCGATCCGGCCCAGG GCG CCAGGGCCGTA-CGCAGGG  TCTTGCGGCGCTGCG
Francci3_3949   2  51 268 4729713 .. 4729737 +  -3.4  -3.59738   TCGGGACGTACAGGC          TGGGGGACAG CCGGT CAGCCTCCCA          TTTCGGGATCTCGTA
Francci3_3946   5  66 149 4725554 .. 4725579 + -11.1  -3.32022   ACGGGCGCGGCTACT         GGGCCGGC-GGT CCG ACCAGCAGGCCC         TTGATATATGCGGCG
Francci3_3935   4  56 358 4711067 .. 4711112 +    -9  -3.14132   CTAACGCTTGCCGGG GCGGGCGTAGCGGTCGGTGGCCT CCG AGTCCAC-G-CCGCCGC-CCCGC TTGCTCACCGCGGCC
Francci3_3917   3  60  41 4685318 .. 4685328 +  -5.4  -3.86346   ACACCGGCTCGTCTA                 CATC GCT GATG                 TTTCTACCACGCTAC
Francci3_3901   4  70  92 4670304 .. 4670345 + -15.2  -2.78463   GCTGCTCGCCGCCAC CCGCCAGGC-CCGCC-GTGCT ACC GGCGCCGGCGGTGCC-GGCGG TCTCCTCGACGACCT
Francci3_3898  10  59  91 4664003 .. 4664031 +  -8.2  -3.28712   CCTGTTCCATGGCCT       C-CCGG-AGCTGGC GCA GCCAGCTGTCGGCG       TTCTCGCCCACCAGA
Francci3_3894   4  63  96 4657782 .. 4657805 +  -9.4  -3.65046   GACAGGCCCGTGCCA          CCCAGGCCGC AGTA GCCGCCGGGG           TTCTTGGCGTCGGAG
Francci3_3888   3  52 341 4653199 .. 4653216 +    -7  -3.02144   TCACCACGGTGGTCT             CGCTGT GCGCGG ACAGCG              TGTTCAGCGCACTGC
Francci3_3860   1  45  19 4624273 .. 4624289 +  -3.5  -3.12351   CGGAGACCGTCCGCC              CGCCCGG GAA CCGTCCG              TTAGCTCTGGGAAGC
Francci3_3853   3  40 361 4617449 .. 4617465 +  -3.5  -2.71364   CACGCATCTTGAACA              GCAGCCC CTC GGCCCGC              TCGTTGCGCGACTCC
Francci3_3853   3  40 463 4617551 .. 4617565 +  -2.7  -2.90723   TGAAGTGCTCACCAC               CCCGG CCGAC CCGGA               TCTGCTTGAAAATGG
Francci3_3839   2  45 214 4601199 .. 4601225 +  -6.4   -2.5655   CAGGTGGGCGAAGAC         CCCGTCGGGGTC GAG GAGCACCACGGG         CTTGGTGTGCATGCG
Francci3_3835   2  51 171 4597448 .. 4597458 +  -8.2  -2.63102   CACCCCCCACCCGGT                 GCCG CCC CGGC                 TGATCTCGCCGTCGT
Francci3_3831   1  55 242 4593544 .. 4593554 +  -8.2  -3.09516   CGGCACGGCGGAACG                 CCGG CGA CCGG                 TTCCGTCCTGGAAAG
Francci3_3828   5 100 160 4590563 .. 4590619 +   -23  -3.14132   TCGAAGGGCACCTCT GTCGCCGGGCCG-TCGCTCCGTGCCGGC TGC GCCGGCACGGAGCGGGCGGCG-GACGCC TTGCTCGGCGAGACC
Francci3_3821   0 NONE
Francci3_3815   1  49 102 4574052 .. 4574076 +    -7  -2.71364   ACGCTCGCCCCCCCG          CCGCCGTCGG CGTTC CCGGTCGCGG          TCCTTCGCCCGGTCA
Francci3_3812   3  54  39 4571126 .. 4571149 +  -5.2  -3.61398   CGGGCAAGCCGCCGC          GC-CGCGGCCT CCA GGGTCGTGAGC          TTCTTGGGGAAGCCG
Francci3_3809   7  66 159 4568572 .. 4568619 +   -14  -2.62396   GGACCAGCGGTAGAT GGACGCTCGGCGTCAGG-ACGCG CAG CGCGTGCCAGGCGCCGAGGGAGC TGGTCTGCCCGCATC
Francci3_3801   1  53 112 4560273 .. 4560291 +    -8  -3.17392   GAGCCGGCGCAGGGC             CTCGACCG GTG CGGCCGGG             TTCGGTTCCCCGGTC
Francci3_3798   1  46 149 4552709 .. 4552756 +  -4.9  -3.05844   GCAGGCGGGCCCAGG CCAGCCGGT-AGATCCCGAGCTGA AGA TC-G-TCGGCATCGGACCGGCCGG TCTTCCAATCGACCA
Francci3_3794   2  49 475 4547914 .. 4547949 +  -5.3  -3.38812   AGTGATCGATCGAGC    TGCGCGGGGAGTAGG TGTAGC CCTTGTCCTCGCGGA     TGTTGTTGACCAGCC
Francci3_3788   1  63 -60 4541020 .. 4541073 +  -8.6  -3.62046   CCGCAAGGCCGCCCC GCGCCGGGCACCGGACGAGGAGTCG TTCTC CGACCCCGCAACCG-TGACCGACGC TTATTGACGGGCTGG
Francci3_3782   4  82   8 4533978 .. 4534010 + -17.6  -3.01712   TCCAGTGAGTCGACC      CGGCGGGCGGCGGC GCACG GCAGCCGCCCGCCC      TCTTCCGGCGCCACC
Francci3_3774   5  61 251 4523900 .. 4523925 +  -2.5  -4.15044   TCACTCCCGCGCCGG         CAGCCGACGATG GCG CATCGT-GGCAC         TTTCTTGACACCGGG
Francci3_3766   0 NONE
Francci3_3749   3  51 299 4498122 .. 4498141 +  -9.2  -2.52676   GCGCCCGAGACCACG            ATGCGCCC GCCG GGGCGCAC             TGCCTTCACCGAGTG
Francci3_3735   2  74 173 4472698 .. 4472727 + -11.3  -3.76125   CGAGCACCGTCCGGC       CGGGACCGGTCGCG GTG CGCG-CCGGAGCCG       TTTCCGTTCCGGTGG
Francci3_3705   4  60 -60 4439487 .. 4439529 +  -4.1  -3.96624   TCGCCGGCTCGGCGT C-GT-GGGTCCCGATCATCTG CTG CGGATGACCGAGGCCCTGCAG TTTCTGATGGGCCTG
Francci3_3699   4  48  87 4434843 .. 4434868 +  -7.5  -2.52623   CGCGGTCGGAGACCC         GGCGGATGTCG GCGC CGAGGTCCGTC          ATGTTCTCGACAAAC
Francci3_3691   4  74 -22 4428280 .. 4428321 + -16.5  -2.79796   ACGCGTTGCCCGCGT CGGCGGCCTCCCGCG-GGGT CTA GCCCGCACGGGAGACCGTCG TCTCGTGGGGTCAGC
Francci3_3685   2  41 381 4422890 .. 4422920 +  -4.4  -2.63073   TCTGGTCGGGACTGG       CCCAGGTCCGGCGG TAC CAGCCGCCCTCGGG       ATGTTCTTCGAGACC
Francci3_3682   1  39 156 4419371 .. 4419384 +  -2.3  -2.74263   GGAACAGCCCGACGA               GGTGC GCTC GGACC                CTTTCCCGCTCCGGT
Francci3_3666   1  39   5 4392098 .. 4392108 +  -2.4  -2.78384   CCGCCGTCTGACCTT                 CCCG AGC CTGG                 TGTGCTACGCCGGAC
Francci3_3657   6  49 299 4378262 .. 4378279 +  -3.4  -3.41051   GGGGACACCGTCTTG             CC-GGTC TGCCC GACCTGG             TTCTGGTGCGGGTAC
Francci3_3657   6  49 368 4378331 .. 4378354 +  -4.5  -3.28924   CGCGACGCGCCGACC          GCGGCGCCGA GGGTG TCGGC-CAGC          TTCTCCACCAGGGTG
Francci3_3646  10  58 -52 4355694 .. 4355739 +    -4  -3.85698   CCGAGATCGACCGAC TGGCCCATC-TGG-CGGGCATCG CCG CGA-GCCTGACCAGGACGGACCG TTTCTGAGCGGGGGA
Francci3_3634   1  55 180 4340453 .. 4340471 +  -5.9   -3.4072   TCGCGCATCCGCTCC             CGAGCCC AGGGC GTGCTCG             TTGTAGTCCAGAATC
Francci3_3627   6  55 152 4332618 .. 4332657 +    -7  -3.27475   CGCCGCAGTCCGTAG  TCGACAGCGTCCTCCAGGG CCG CCCAGGAGGCTGC-GATGA  TGTTCTCGTCCACGC
Francci3_3618   5  86 -27 4322053 .. 4322108 + -18.4  -3.14132   GCACGACCTGATGGC CGAC-G-CCATGCGGCGCGGGCACCGG TAAGC CCGGCGCCCGCACCG-ATGGTCAGTCG TTGCTCGCCGAGACG
Francci3_3613   5  67 244 4315247 .. 4315270 +    -8  -3.85817   TTCGGCCTCCACCTG          CGCGAGCGTG AGGC CACGCCCGAG           TTTCTCGCCGAAGGT
Francci3_3609   1  50 430 4311829 .. 4311855 +  -6.4  -3.14344   TCCACGCACGACGAA         CGGACCGACTCC GCG GGAATCGGCACG         TTGGTCAGCCGAATC
Francci3_3582   1  49 278 4283288 .. 4283339 +  -4.2  -3.31263   GACACATCAGGCGAA GGGTTCTCAAGGAGCTGACGCGCGG CCG CGGCG-GTGAGCACCTCAGGCACCC TTCTGACCGTACGGT
Francci3_3567   3  45 299 4266311 .. 4266369 +  -3.8  -3.21276   AAGGCTCAGCTGGTA TCC-C-CCG-TCCGCGCCCCGGCGGCTCTG GAC CAGCCCCGCCCGG-CGTAGATCGGTGAGGA TGTTCTCGAGGAAGC
Francci3_3533   2  43 419 4223440 .. 4223476 +    -5  -2.71712   CGTCGCCAGGATCTC   GGCTCGTCGAGCGG-GA TACG TCACCGCTCGGGCCGCC    CTTTCACACGCGACG
Francci3_3522   6  59 159 4207554 .. 4207574 +  -6.8  -3.60296   ACGGTCACCGGCGAT            CTGCTCGA TGCGC TCGAGCCG            TTTCACATACGACTC
Francci3_3522   6  59 249 4207644 .. 4207677 + -10.3  -2.86271   CTGGTCGGCGGCCTG     GGTCAGCACCGCGC AGATCGA GCGGGGTGC-GACC     TCGTTGTGATGGGCC
Francci3_3512   1  43 -27 4197615 .. 4197651 +    -5  -2.74563   GGATGTCGCGGATGT   CG-CGGCCGCTACGGGC AGTG GGGCGTAGAGGTCGACG    TGGTTGCCGTCTGGA
Francci3_3506   0 NONE
Francci3_3499   0 NONE
Francci3_3489   3  53 299 4161272 .. 4161288 +  -2.1  -3.78934   CCCACTGCGCCAGGA              CGTCCCG CTC CAGGAGG              TTCTTGTCCCGAACG
Francci3_3486   2  55 427 4157306 .. 4157325 +    -7  -3.31144   TCGCGCTGCGCAGGT            CGCCGCCG ACAC CGACGGTG             TTGTCCCCCTCGAAG
Francci3_3470   6  60 441 4137589 .. 4137602 +  -9.5  -3.14344   CATAGGCCGGCAGCC               CGCCG GGGG CGGCG                TTGGTGAGCCGGATC
Francci3_3461   2  63 382 4127534 .. 4127554 + -12.5  -2.78816   CGTAGGCGGGGAACT            TCGCCTCGG CGC CCGCGGCGA            TGTCCTCGAAGGTCG
Francci3_3449   0 NONE
Francci3_3438   6  62 138 4089148 .. 4089175 + -10.6  -3.21276   CCGTTGGGATCCGCC        TGCCAGGCCGCCT GCC AGGCCGCCTG-CA        TCTTCTCCGAGGCCA
Francci3_3427   4  50 417 4078065 .. 4078083 +  -5.8  -3.14132   GGCGGCGCTGTACTC             GGCGCCCG CCG CGCGCCCC             TTGATCCGCACCCCG
Francci3_3417   2  43  83 4062210 .. 4062234 +  -2.1  -3.24232   TACCCCCGCCCGGAA          TCGTCATCACC AGA GTTCATGATGA          TATCTTTGAGAACAC
Francci3_3406   5  82  29 4041998 .. 4042030 + -16.4  -3.28188   TGCAGGGACGACCCG      CACCCGGATCCG CCTCGCACC CGGATCCGGGTG      TTGATAACTTTTGAT
Francci3_3394  12 100 211 4024945 .. 4024993 + -19.7   -3.6502   TCCCATCCTTCGAGC GACCCCGGG-CC-GCGCGCTGTCG TCCC CGACTGC-CGCCGGTCCCGGGGTC TTTCCCTGCCGGGTG
Francci3_3391   8  67 436 4021087 .. 4021111 +  -7.2  -3.90328   ACCCGTACAGAACAT          TAGCGACGAT CAAAC ATCGTTGCTG          TTTATGCAGGTTATC
Francci3_3372   1  38 -36 4003146 .. 4003159 +  -2.3  -2.65264   CTTCGACCAGGCCGA               GATCG CCAA CGAGC                TCATCTACATCGTGC
Francci3_3360   1  40 258 3989927 .. 3989961 +  -3.3  -2.62983   GGTCCGCCGTAACAG     CGGCACGTGCGATCC CCACC GGGCCGCCAGTACCG     TGGTGTCGCCGTGCA
Francci3_3352   5  56  56 3976450 .. 3976473 +  -8.2   -3.1247   GTCATTTGTTACAAG          CCGTG-CGAGA CGA TCTTGGCACGG          TTGGATGTCGCGGAT
Francci3_3352   5  56 300 3976694 .. 3976730 +  -8.5  -3.18264   TCCCGGGCCTGGAGG    TTGGCGGCCGGGTCGCC GCC GTCGGACCGGACGTCGA    TTCGTCGCTGACCGG
Francci3_3321   4  52 169 3936167 .. 3936182 +  -4.6  -3.51924   GCGGGTCTGTGGTAT              CGGCTG ACAG CAGCCC               TTCTATCGGTCGCGC
Francci3_3318   5  55 361 3934356 .. 3934387 +   -10  -2.57564   ACCAGCCTTCGTGGG      GACGGGCGTACTCG TGCA CGAGATCGCCCATC       ATTGTGGAGCGATCG
Francci3_3311   6  47 127 3922134 .. 3922144 +  -4.6  -3.14564   GACTGATGCGAGCAG                 GTCG TCC CGGC                 TTGCTCCAGGAATCG
Francci3_3301   1  43 151 3910777 .. 3910801 +  -5.6  -2.70932   CCAGGTCAGGGCCAG          TCGACGCCGG CGGTT CCGGGGTGGA          TGGTTCCGGCGCCGG
Francci3_3298  13  58 345 3905776 .. 3905787 +  -7.2  -3.44051   TGGATCGCCAGATGT                CCGC CCTT GCGG                 TTGTGATCCTCGCCG
Francci3_3283   3  54 318 3890209 .. 3890241 +  -5.3  -3.57144   GGGGGTGAGCCGGAC      CTCGGCGGGGCCGTC CGG GCGGGCGCTGTCGGG      TTTGCGGGTGACGCG
Francci3_3266   4  67 -15 3869264 .. 3869291 +  -9.8  -3.57144   GCTCGCCCTTCAGGT        GGCGCAAGCTTC CTGA GAAGCTGACGCC         TTTAGGCGTCAGAGG
Francci3_3261   2  40  -6 3865943 .. 3865962 +  -4.2  -2.54523   GCAGGCCGCCGAAAA            GGCGTG ACCTTCAC CGCGCC             TGGGTTCGGCTGTCG
Francci3_3261   2  40 414 3866363 .. 3866373 +  -3.2  -2.64061   GGAACATAGTGGAAC                 TTCC CGG GGAG                 TGAATTGTGATTCTG
Francci3_3254   1  41 257 3854327 .. 3854359 +  -2.7  -3.01712   GCGGGCCACCGAGCC     CGATCCAGGTGGTC GCCGTG GAATGCC-GGATCG      TCTTCGAGGCCAAGC
Francci3_3247   5  48 109 3846203 .. 3846218 +    -6  -3.10715   GATGGGTCTTCTCCA              CCGCGG GAAC CCGCGC               TTCGATGATGCTCCG
Francci3_3238   3  59  74 3834391 .. 3834424 + -11.6  -2.64933   TGGCCCCTCTGACCA     CCGCCGGCCGCGAT GCGCAG GTCCCGCCCGGCGG      TCGTCTCACTCGGTA
Francci3_3234   8  50 115 3831018 .. 3831042 +  -2.7   -3.6279   ACGGCATACCGGAGT          TGACACTTCCT TGC AGGATGCGCCA          TTATTGAAGAAATTT
Francci3_3224   3  50 170 3817994 .. 3818022 +    -6  -3.14132   GCTGGCAGGTGCACG       CGGGCC-A-CGGTG TCC CACCGGTAGGCGCG       TTCCTCACGGCGCAG
Francci3_3219   1  41 275 3815281 .. 3815296 +  -2.5  -3.01712   TCTCGATAGTGATCA              TTCCG CGATGT CGGGA               TATTGCCGCCAAGCG
Francci3_3204   5  59 123 3798463 .. 3798481 + -10.2  -3.05384   CGCCTGGGCGACGTA             CCGGGAAC GCC GATCCCGG             TTCCCTCCCGGCAAC
Francci3_3165   2  48 140 3745677 .. 3745706 +  -7.2  -2.67515   CCTCGGTGCCGGTGC       CGGTGCCATGATC AGTAA GATCATGGC-CGG       TGATGTCCTGATCGA
Francci3_3162   3  45 -21 3741782 .. 3741795 +  -5.9  -2.62983   CGTGTGGGATCTGCT               GCGGG TCCG CTCGC                TGCTGTGACGATGCG
Francci3_3155   3  47 151 3734452 .. 3734470 +  -4.5  -3.24747   GGCCGTGGCCAGCAG             CCCGATG ACCGC CATCGCG             TTGGTGATCTCACCG
Francci3_3149   1  47 251 3729161 .. 3729184 +  -3.6  -3.28791   TCGATCCGAGGGTAG          CGGTCCGGCG AGTC CGCCAGCACG           TTGTCGACCCCCAGT
Francci3_3146   0 NONE
Francci3_3143   1  62  16 3718110 .. 3718165 + -10.8  -3.05844   CGAACGGTCACCATC CCGGAGTACAGGCGGCCGTGGCGGTG CTCC CGACGACACGACCGCCTGCCGCCCGG TCTTACGGTGGCGCG
Francci3_3124   2  62  98 3696675 .. 3696695 + -12.5  -2.52464   ATCAGATCAGATCAG            CCAGGCTGG TCG CCAGCCGGG            TCGGTTCGGCGGAAA
Francci3_3119   5  80 -54 3691591 .. 3691621 + -16.9  -3.21099   TCAGGAGCTGGTGGA       CGTCTCCCCGCTT CCGGA AGGCGGGGAGGCG       TTCGTCATCCGGCGG
Francci3_3114   4  59  58 3686962 .. 3686987 +  -8.9  -3.28712   CCGGGCGGGATCAGT         CCTCGGGCACC GGCG GGTGCCAGAAG          TTCTCGAAGACCAGG
Francci3_3104   7  58  37 3677750 .. 3677768 +    -8  -3.40403   GGGCGGCTACTGCCG             GCCGCCGC CGG GTGGCTGC             TTCTCCTCGACGAAG
Francci3_3101   3  49 108 3674730 .. 3674758 +  -3.8  -3.40403   CGCGGATCCGCTCGG       CCACGGCATCGAGC TCG GC-CGA-GTCGGGG       TTGTGGTCGGCGAGC
Francci3_3097   3  49 389 3670487 .. 3670497 +  -4.6  -3.28712   TCATGATCACATGCT                 CGGC GAC GTCG                 TTCTCCCGGGCGAGC
Francci3_3091   0 NONE
Francci3_3080   3  60 444 3651549 .. 3651596 +  -7.6  -3.53811   GGCGGTGACGTGAGT GCCGACCTGCTG-CAGGAGTCCC ATG GTTACTCCAGGCAGGACGTCGGC TTTGGGCCAGATGAC
Francci3_3064   4  55 298 3634497 .. 3634530 +  -8.1  -3.30443   GGTGAACACGACCTT     CGCCG-CCTGCGGG GTCAGCA TCCGCAGGTCGACG     TTGATCTGCTCGTCG
Francci3_3058   0 NONE
Francci3_3054   1  38 307 3621319 .. 3621329 +  -2.4  -2.62184   CCACTCCTGGGCGAC                 GCTC AAC GTGC                 TGGTCTGGACGAGAC
Francci3_3051   5  49 212 3618416 .. 3618430 +  -4.2  -3.53091   CCGTGGCCTGGCGGA               GCGTGT CGA ACAGGC               TTTACGCGGCCGGGT
Francci3_3043   2  54 470 3613659 .. 3613677 +  -8.1  -3.14564   GCAGTACAACCGGGC            CG-CGCCG TAGC CGGCGACG             TTGGTGCCCCAGTGC
Francci3_3035   3  49 101 3602566 .. 3602580 +    -7  -2.78596   CCATGGACCGTCGGC               ACCGGC GCC GCCGGG               TCTGGTAGGCGGCTA
Francci3_3032   2  48 256 3600023 .. 3600036 +  -8.1  -2.66272   GCCCCGGCGAATACC               CGAGG TCAC CCTCG                TCAGTTTCCGTAGGC
Francci3_3018   0 NONE
Francci3_3002   5  48 216 3559015 .. 3559040 +  -7.5  -2.57211   ACGGGTCCCACGCCG         GCCGTCAGGCT CGCG AGCTTGGCGAC          GTTCTCCCCGACCGT
Francci3_2989   8  71  56 3540423 .. 3540441 + -11.6  -3.53811   TTAGCTGTCGGGTTC             GGGCCGGG AAG CCCGGCCG             TTTCCGCGGCGTGCG
Francci3_2982   1  46 279 3533324 .. 3533373 +  -5.7  -2.72991   GGTGGGCGATGACCA GCAG-TGCCCGCTCG-GCGGCGA TCCGGC TCATCGCGCGAGTGAGCGCCTGC TCGTTGACGCTGTCC
Francci3_2976   2  47 184 3520463 .. 3520478 +  -4.6  -3.14344   GGCGCCGATGACGGC              CGAACG CGCC CGTGCG               TTCCTCGGCCCCCTC
Francci3_2968   3  50 167 3514242 .. 3514260 +  -5.8  -3.14344   GGCGACGACCAGGTC             CGCGAACG AGG CGGGCGCG             TTGATCAGCAGGGTG
Francci3_2957   1  40 349 3507934 .. 3507952 +  -2.3   -2.8294   CAGGGCGACCAGCAC             GGTCGGC TCGTC GGCGATC             TCGTTGTAGACCGTG
Francci3_2937   4  64 442 3468253 .. 3468270 +  -7.7  -3.71848   GGCGGAGACTCCGGC             CGCCA-GG TGG CCATGGCG             TTGTTGATCGGAAGG
Francci3_2925   1  70 413 3446726 .. 3446767 +  -8.5  -3.85698   GACGCGGCACTCGAT CGCGACGCCGCGCGGGACG ACCG CGTCCTGGGTGAGGTCGAG  TTTCTCCCCCGCGGC
Francci3_2921   4  59 259 3443511 .. 3443556 +  -8.8   -3.3782   GTCGGTCTCATCGGC TCC-GGGGCCGGCCGGGACCG CGAAA CGGCCCCGGCCGGTGGGAGGA TTCGTTCCCTCAGTA
Francci3_2916   0 NONE
Francci3_2908   7  49 208 3424103 .. 3424132 +  -7.8  -2.79183   GCAGGTAACGGCAGT      C-GACGCCGCGAGC GAGG GC-CGCGGCGACCG       TCTGCTCCGCCTCGA
Francci3_2901   0 NONE
Francci3_2894   2  55 310 3410364 .. 3410377 +  -3.7  -3.67976   GCTCGTTGGTATAGA               CCGAG ACGG CACGG                TTTGGCATTCATGGA
Francci3_2883   6  60 225 3399415 .. 3399443 +  -7.3  -3.53563   GCCATGGTGGGGGTG        TGCCAGTAGCCCG AGA CGGCCTGGTGGCG        TTTCGGGAGGCGTAT
Francci3_2875   4  58 378 3393559 .. 3393615 +  -7.8  -3.41051   ACAGAGGGTTGTACC GG-GTCCGGCACGTTCTGGTAATGCGGC CCG GCCGCCGTACCCGT-CGCGCCGCACGCC TTCTGATGAACATGC
Francci3_2870   2  52 420 3384183 .. 3384200 +  -8.4  -2.73364   GTGGGCAGGCCGGAC             GGTGCC CGCGTC GGCACC              TCGTTCCGGTAGACG
Francci3_2845   5  70 158 3357512 .. 3357539 +   -12  -3.28712   GACGGAGTCGGGAAC        CTCCCGTGGGTCG TCG CGGCCCGCGG-AG        TTGTGGACCCAGCCG
Francci3_2841   3  40 396 3349107 .. 3349126 +  -3.4  -2.57132   GAGGGCGTGCTGGTC            GCCGGGAG GTGG CTCCGTGC             CTTGTGCGCGCCGAA
Francci3_2838   3  61 -13 3343274 .. 3343328 +  -8.8  -3.53012   ACGCGTTCGTGCGCT CCGGCCTGCGCTGACCGCGCTGACCG CTC CGGCCTACGCTGACCGCGCGGCCCCG TTTCCCGGCGGCAGC
Francci3_2827   2  55  72 3330302 .. 3330336 +  -7.7  -3.28712   CCGCCACCAGCACCG     GATCGAGGCCGCCGG GGGTG CCGTCCGGCTCGGTC     TTCTCCAGCCGGAAC
Francci3_2812   6  49  15 3312785 .. 3312808 +    -8  -2.80195   ACAACCATCGGGGCT          CGGGCACCAG GGCT CGGGTGCGCG           TCATTCATCATGAAT
Francci3_2807   1  39 132 3306906 .. 3306917 +  -2.2  -2.75252   CCTGTAGCCAGTCGG                TCCA GGCC TGGG                 TGGTCTTCGCCTGGT
Francci3_2803   7  64 434 3303071 .. 3303122 + -12.4  -2.82623   CTTACCGTCGAAGCC CATCTCGCGGCCCTGGCGGCATTC CGCCGC GAA-GCCGTCGGCGTCGCG-GATG TCGTTGTAGACACCG
Francci3_2798   3  49 130 3296383 .. 3296408 +  -4.5  -3.29511   ACGACACGATCAGTC         ATGCGGCCTGG AGGT CCGGGACGCGG          TTCTGGAGGGCTGCG
Francci3_2795   6  54 186 3291967 .. 3291979 +  -4.7  -3.57144   CTCTGCGGAACCGAC                GGGCG GCG CGCCG                TTTCCAGGTCCACCC
Francci3_2789   2  49 408 3285417 .. 3285436 +    -7  -2.72344   GCCGCGTGCTCCGAC            CGGGCCGG TGGC TCGACCCG             TCGTTCCACGTGGCA
Francci3_2772   1  40  30 3269915 .. 3269958 +  -3.3  -2.54794   TACGGCTCATGATGA CCTC-GT-C-GATGAGGCCG TACTCCT CGGCCTCATCGGCACTGAAG ATCTTATCGCGTTCG
Francci3_2763   2  44 243 3257635 .. 3257645 +  -2.4  -3.14931   ATGGACACGTCGAGC                 GCGG ATA CCGG                 TTCGTCGCAGATCAG
Francci3_2760   2  53  10 3253933 .. 3253955 +  -7.7  -3.14211   AGGTAGCGGCGCGGC          CCGTGGTCGG GGAA CCGG-CACGG           TTCGTCCGGCGAGAT
Francci3_2756   6  52 264 3248972 .. 3248986 +  -7.1  -3.01712   GGTAGTTGGTGACGG               CCGTC GCGTA GACGG               TGTTGAGCAACGCGG
Francci3_2749   4  52 229 3241100 .. 3241147 +  -4.7  -3.53224   CACGATCGGGTGAAA CGGCGAGA-C-GCGGTTCGGCGGC CAG GCGACCGC-CCGCAGATCGCGCCG TTTGAAGGGGGCGTG
Francci3_2737   3  55 220 3226071 .. 3226093 +    -9  -3.09015   TGAGACGAGATAGTC           CAGCACGGGC ATC GCCCGGCCTG           TTGCCTCGATATCCG
Francci3_2725   3  67 199 3210524 .. 3210558 +  -9.2  -3.67976   ATTCCCCGCAGCAGA    CCCCTCCCCG-CCCG TTCTCC CGTGACTGGGAGGGG     TTTCGCGTTCATGGC
Francci3_2720   4  62 237 3206322 .. 3206361 + -12.8  -2.67209   GCCGCGCGTCCAGCT  CCGGCCGTACCGGACGC GCAGGTG GCG-CCGGTCCTGCCGG  TGGTGTCGGTTCCTC
Francci3_2704   5  53 468 3189785 .. 3189807 +  -7.6  -3.15861   CGAAGGAGACCATCC           GGTCGACGTC GAA GACGTAGTCC           TTGGTGCGGCTGGTC
Francci3_2696   3  55 436 3182813 .. 3182840 +  -4.7  -3.66999   CGCAACGTCCGGCGG        CGGTCCGTCCC CCCTGT GCTGCGGACCG         TTTCCCTCCATGCGT
Francci3_2679   8  59 428 3166975 .. 3166989 +   -10  -3.02263   ACACCCCCCACCCGG               CGTCGA GGA TCGACG               TGTTAAGCCCAGTCT
Francci3_2671   6  55 -33 3154293 .. 3154314 +  -7.2  -3.31144   AATCATCGTGACGGT           GGCCCGCT GGTCAG GGTGGGCC            TTCTCGGCGTAGCCG
Francci3_2665   5  51  25 3146091 .. 3146113 +    -9  -2.62184   AGGCCCGTAAGGCCC           GGCGGCCAGC CCC GCTGCCCGCG           TGGTGTCCCCGGCCC
Francci3_2652   2  57 -51 3132727 .. 3132763 +   -10  -2.87564   CTCCCGGCGGGTAGT   GCTGCGC-CGCCGTCGG CGCC CCGGCGGCCTGCCCGGC    TATCTGCCCACCTGA
Francci3_2640   3  60 175 3116373 .. 3116398 +  -9.7  -3.15579   TGTCCTCGTCGGCGC         CACGGCGGAACG GCA CGTTC-GCCGAG         TTCGTGACCGGTTCG
Francci3_2636   3  43  33 3113526 .. 3113544 +  -3.7  -3.01712   CCCCTCCGACGCCGT             TCGGGGG ACCTA CGCCCGG             TCTTCGCCCCCAAAA
Francci3_2631   0 NONE
Francci3_2624   6  50  15 3099068 .. 3099078 +  -6.8  -3.21276   ACCAGCCTTCCAACC                 CGTC AGC GACG                 TCTTCTGCCGACAGC
Francci3_2619   4  47 372 3093079 .. 3093101 +  -3.3  -3.28712   GTCGGTCCCTGCCCG           CGAGCACGA CCGCA TCGATCTCG           TTCTGCCCACCCGCG
Francci3_2596   5  51  95 3064534 .. 3064565 +  -3.6  -3.65351   GTTGAGGAGGGTCAG      TAGCCGGTCCGC GGTGGTGG GCAGGTCGGCTG       TTTCGGTGAGGATGC
Francci3_2588   2  50  10 3052638 .. 3052652 +    -7  -2.91912   GGGTAGCCGGGCCCG               GCGGCC GAT GTCCGC               TGTCTCGCTCGCTAC
Francci3_2575   4  48 376 3040748 .. 3040768 +  -7.5  -2.50988   CGGCGCAGCGCCGAC            CGCGGGC CCGTCCA GTCCGCG            CTGTTCCTGATCTGC
Francci3_2572   3  58 315 3032021 .. 3032031 +  -2.4  -3.99494   GCGGGCGAAGGGCTG                 AGCC AGA GGCG                 TTATTATTCCATTGG
Francci3_2567   4  52 305 3027190 .. 3027225 +  -8.3  -2.82193   TGCCCGGTGCGGGCT   CGGC-AG-TGGCCACCG CGGC CGGCGGTCAACTCGCCG    TGTAGTCGGTGTAGT
Francci3_2563   2  55 207 3024890 .. 3024944 +  -8.9  -3.08679   GTGAGCCGCTCAGAG CACACGGTGCCGTAAACCGCGCGTC GAGCA GGCGCGCGGCATCCGGCCCCGACAG TCTTGCGTCGCCCGG
Francci3_2550   7  63 470 3014712 .. 3014729 +  -9.8  -3.25823   TCCACCATCTGGAGG             GCGCGG GTGCCG CCGCGC              TTCGTCTCCCGCCAG
Francci3_2537   4  63 253 3002015 .. 3002032 +  -9.1  -3.55761   ACTTCGCCGTAGAGG             GCCGCGGC CCG GCC-CGGC             TTTCCCGCCTCGATG
Francci3_2531   8  63 247 2994580 .. 2994609 +  -4.1  -4.24342   TGGAGGCGCACCCAT       TCGGCCGCTGTCAC CAC GTG-CTCCGGCCGC       TTTATTCGTAAGGGC
Francci3_2528   5  59 265 2990770 .. 2990798 +  -8.8  -3.34344   GTCAGGGACGCCAGA        CCACTTCCACCC GTTCG GGGTCGAAGCGG        TTCGTTGGGCCGTCA
Francci3_2512   6 100  25 2969024 .. 2969076 +   -30  -2.53911   GACCCCCAGGCACAG AAGCGGGAGCCGGTGGCGG-CAGGA GTTC TCCAGGCCGCCACCGGCTCCCGCTG TCAGTTCGACGTTGA
Francci3_2501   0 NONE
Francci3_2496   3  54 272 2948033 .. 2948051 +  -4.5  -3.57792   GCCAGCTCGAACGGG            CCCGGCGC ACCG GC-TCGGG             TTTACGCGTCCATAC
Francci3_2483   3  43 145 2929406 .. 2929420 +  -4.9  -2.71144   TCCGCCAGCCACAGC               TGCCC CAACC GGGCG               TGGTTCGGCACGCTG
Francci3_2483   3  43 303 2929564 .. 2929585 +  -2.1  -3.14132   TCCCGCGACAGCCAG           CGGCCCG-CG CAT CGTCCGGACG           TTGCTCGCCACCAGG
Francci3_2480   8  67  -2 2925346 .. 2925365 +  -4.2  -4.26076   GAGTTCGTCAACTGC            TAGCCTGG GCTC CCGGGATA             TTTTGATCCCGATGG
Francci3_2475   2  42  28 2920703 .. 2920720 +  -5.5  -2.54896   CGGGATTGCGCGCGA             CC-GCGCT GGT GGCGCCGG             TGGGTTCGATCAGGC
Francci3_2467   6  60 284 2911720 .. 2911731 +  -7.2  -3.59979   GAAGGAGCCGATCGG                CGCG GTTG CGCG                 TTTCAGATGGGACCA
Francci3_2448   4  65 170 2845345 .. 2845376 +  -2.8    -4.258   CACTTCGGTGGGGCG      TTCCAGGTAGCCGT AGTG GCCGCAGCCCGGAA       TTTCTTCGTAGGTGG
Francci3_2443   3  56 189 2838895 .. 2838907 +  -9.1  -3.14564   CAGCCGTCCAATGGT                GACCG AGA CGGTC                TTGGTGAAGGGGTCC
Francci3_2431   7  50 237 2825566 .. 2825580 +  -5.7  -3.21276   CGCCCACCTGGTAGT               CCTTC GGGAG GAAGG               TGTTCTCCGCGCGGA
Francci3_2425   7  62 261 2818997 .. 2819015 + -11.6  -3.06315   CGGGCTGCGACCCGC             CCGTCGGC GCG GCCGTCGG             TGTTCCCGGTGTTCC
Francci3_2409   5  56   1 2796119 .. 2796140 + -10.1  -2.73994   GTGCCGCTGTTCTGA           CCCAGCTAC GCCA GTAGCGGGG            TGATGTTGGCCGGCT
Francci3_2399   1  40 399 2779032 .. 2779082 +  -3.8  -2.57132   TGTGCGGCATCCCCG CAGCTCGACGACGCTGCCCG-CG GGTGCG TGACGCGCGGCGTTGGCAAGCAG GTTGTCGACCGCCCG
Francci3_2395   1  45  99 2774660 .. 2774689 +  -3.3  -3.18264   GGCGTGGGCGCGCAG       CGCCTCCAGCGGG ATGA CCTCCAGGGCGCG        TTCGTGCGTCGAGGC
Francci3_2390   5  52 161 2768994 .. 2769038 +  -9.2  -2.80816   CGCCCCGCACGGGTC GCCGCGGGC-CGTCGGC-ACCT CAC AGGCCGTCGGCGAGCTCGCGGA TCTGCTCGATGAGAC
Francci3_2390   5  52 348 2769181 .. 2769204 +  -5.9  -3.27298   GAGCCTCTCCAGCAG          GCCGGCCGGC ACCGC GGCGG-CGGC          TTCCTCCTTACGACC
Francci3_2387   2  47 345 2764089 .. 2764106 +  -4.9  -3.14132   GGCGCGCAGCCGTTC             CAGGT-CA TGG TGCACCTG             TTCCTCCAGCCGGGA
Francci3_2373   5  90  25 2751510 .. 2751556 +   -18  -3.42583   GTAGCAGACGCGCAA CGGC-CGCGG-GGCCGCCCACG GTGAA CGTGGGCGGGCGCCCCGTGCCG TTGTCGGTCTGTTCG
Francci3_2366   4  58 406 2741471 .. 2741491 +  -7.5  -3.43071   GTTGGCGCGGTTCCA            GGACTCGAC GAC GTTGAGGCC            TTCGTTGATCTCGCG
Francci3_2357   6  51 375 2733757 .. 2733781 +  -3.4  -3.65351   AGCGCATGTACTCTG          CGCGCGGCCT GCGCA AAGCGGCGTG          TTTCGGTGGGGGTCC
Francci3_2345   6  51  66 2719380 .. 2719397 +  -8.3  -2.59748   GTCGACCGTCATCGT             CAGCCGC AGCT GCGGCGG              TAGCTTGTCGCCGTC
Francci3_2342   4  55 289 2716692 .. 2716741 +   -10  -2.66216   GGCCCGCCGGCGGCG CGTGCC-ACCGTGAACGCCGCTGC GACC GTGGCGGCGGGCA-GGTAGGTACG GTTCTCCTCGTCGGC
Francci3_2334   2  57 104 2710353 .. 2710368 +  -6.1  -3.64703   ATCTCGCGTAGCCAC              TCGCC CAGCTT GGCGA               TTTCGGTGGCCGACG
Francci3_2330   3  49 105 2707870 .. 2707887 +  -3.3  -3.39895   GCCCTGCGCCATTCG             GCGTAGG TCCT CCTGCGG              TTGGTTCATCCACAC
Francci3_2320   3  47 175 2700522 .. 2700542 +  -3.9  -3.37796   TCGCGTCCTCCTGCC            CGACGATTA GCG TTAGCGTCG            TTGTGCCTGCTCAGG
Francci3_2308   1  45 375 2688122 .. 2688133 +  -3.6   -3.2244   GGCCGGGTCCAGGGC                CGCG AGGG TGCG                 TTCGGTGTTCTGGTG
Francci3_2303   3  62 125 2684892 .. 2684932 + -12.6  -2.58544   TCCGTCCACGCCGGA TCC-CAGGCCG-GTCGGGTT CAC AGCCCGACGCGGCCGGAGGG GTTGTCGCGGTCGAA
Francci3_2292   8  63 334 2672945 .. 2672986 +  -4.9  -4.03234   CGGCACCGGCACCGG CAGAGCCGGCCGC-GGCGGC TAC GGTGTCGGCGGCGAGCTCCG TTTCTGTGCCGCCGG
Francci3_2288   2  69  84 2669806 .. 2669820 +  -5.6   -4.2803   ACGGGAGTACTAGAT               CAGCAC CTG GCGCTG               TTTTCCGTTCCGATG
Francci3_2285   1  74 101 2665334 .. 2665350 + -13.7  -3.30771   TCATCCTCAGGGTGA              GCACCCG CGA CGGGTGC              TTGTCGAGGATGTCC
Francci3_2270  11  74  34 2647872 .. 2647903 +   -13  -3.59262   TGGTTGTGCGGTAGG      GGTCGGGCGCGG GGTGGTTG CCGTGTCCGACC       TTTCGCCGTGTCCGC
Francci3_2265   2  52 400 2645226 .. 2645241 +  -8.2  -2.78384   TCCCGGATCTGCGCG              CCGGGC TGCC GCCTGG               TCTGGTCGACGAAGG
Francci3_2257   4  59 104 2636812 .. 2636827 +    -9  -3.30124   GGCGGCCTGGGTGCG              GCTGGA CAGC TCCAGC               TTCTCCAGGATGGCC
Francci3_2247   3  56 281 2624869 .. 2624901 +  -8.9  -3.23216   TCGACGTAGCCGCGT      TGCAGCCGGCGCACG GTG CGCGCGTCGGCCGGG      TTCATACTGGTCAGG
Francci3_2231   3  48  34 2603914 .. 2603932 +  -6.6  -3.02144   CGGTCAGGATCGGTG             CGCATAGG CTG CCTGCGCG             TGTTCAAAGCGGTGC
Francci3_2218   2  49 302 2594511 .. 2594521 +  -5.4  -3.36289   CCGGGTCAGAGCCGG                 TTGC GCA GCAA                 TTGCTTGCCCTCCTC
Francci3_2212  10  77 122 2588863 .. 2588898 + -14.7  -3.14132   CATTCCACCCGCGTC    CCGACTACCGCCGGT CCCATC GCCGGCGATGGTCGG     TTCATCGCCAGCGGC
Francci3_2209   4  69 458 2585395 .. 2585410 + -11.8  -3.53012   AGGGTATGAAGAGGG              CGGCCG ATGC CGGCCG               TTTGACCAGCCGCAG
Francci3_2203   3  47 213 2577449 .. 2577468 +    -5  -3.14132   GGATTGTTATTCCGT            CATCAACA TGTC TGTTGAGG             TTCATGGGCGGCGCC
Francci3_2189   2  48 422 2564068 .. 2564095 +  -6.2  -3.05963   GTCGCGATCGCCTCG        ACGCCACGGACCG CGC CGGTC-GTGTCGC        TGTTCCCATGGACGT
Francci3_2178   3  59 435 2553373 .. 2553394 +  -8.7  -3.36327   GCGCCCGGCCAGGGT           CTCGAGCGCC GCA GGCG-TCGGG           TTCTGCGTCCGCTCC
Francci3_2175   5  57 271 2550286 .. 2550344 +  -9.7  -2.91276   GGTGTCAGCATGCGG -TGGCCCTCTGTGACGGGATGTTGACGAT CAG ATCTTCCTCGTCCCGT-ACAGAAGGCCAC CTTTATGGGGCGACA
Francci3_2170   1  46 316 2543556 .. 2543601 +  -4.5  -3.05384   CAGGGCCGGCGGCAC CGCCACGCGCAC-CTCGGCG TGCAGGT CGCCGGGCGGGCCGGTGGGG TTGGGTAGGCCGGCG
Francci3_2151   9  62 212 2520295 .. 2520324 + -10.7  -3.05844   TGGTGACGGCGCGCA       CGG-CCGCGTCGTC CTC GACGACGAGGATCG       TCTTCCCCTGCCCGC
Francci3_2118   4  43 447 2486583 .. 2486607 +  -2.8   -3.1372   GAACGCTCCGGCCAG         GTTCGTG-TCG ACCA CGGTCTCGAAC          TGTTCGTCGGACATC
Francci3_2107   9  52 211 2474555 .. 2474582 +  -8.5  -2.69964   CGGGTCTCGTACTGG       GCCT-CGAGCTGG CCAC CCAGC-CGCAGGC        TGATCTCCTTGGCGG
Francci3_2107   9  52 392 2474736 .. 2474752 +  -5.8  -3.25823   GGCGGGTCATCAGGT             CGTCCGC GTCG GCGG-CG              TTGATGTGGAACGAC
Francci3_2064   1  42  82 2427951 .. 2427961 +  -5.4  -2.59971   ATGTGTACCAGCATC                 CGAA CCG TTCG                 ATCTTGGTTGTTGGC
Francci3_2052   0 NONE
Francci3_2040   5  64 335 2402401 .. 2402412 +  -7.2  -3.80573   GCAGGAGCACCTCGC                CCGC CTCC GCGG                 TTTGGTACTGCTCCC
Francci3_2035  10  63 346 2397843 .. 2397890 +  -4.7  -4.07568   CGTTCCAGGGCACGT TCAGCGGCGGCGAGCT-GCCCGG TGAG CCGGGCGATCTC-CTCCCGCAGC TTTTCGACGGCCCGC
Francci3_2028   5  58 378 2386924 .. 2386947 +  -3.8  -3.86015   GTAGGTGAGTTGCAG          GCCGAGTT GGGTGTAG ATCTCGGC           TTTATCGGCCGGGTC
Francci3_2025   4  47 405 2381397 .. 2381422 +  -3.2  -3.28712   CGGCCATGTGGTAGT         CGAGGCCGTAG AGACA CTGCGGGC-CG         TTGTCCACGGGACCG
Francci3_2015   7  58 284 2367845 .. 2367860 +  -3.2   -3.9461   GTTGTTCACCATCAG              CCGGAT CACG GTCTGG               TTCTTGTTCACCGCC
Francci3_2007   7  63 150 2359360 .. 2359381 +  -8.7  -3.53733   GAAAGCGCCCGCGAG           TCTCTCTCG CGCG CGGGAGAGG            TGTTTGTGGAGTAAG
Francci3_1997   3  49  52 2347941 .. 2347966 +  -3.9  -3.46602   CCGGGATCACACGCC         GT-GGCGTTTCG GGC CGGGCCGCCGAC         TTATGGTCTCCAGCA
Francci3_1988   3  43 354 2336284 .. 2336294 +  -2.4  -3.16191   CGGGGACTCGGGAAT                 AGCG GAT CGCA                 TTGGTGACGATCTCG
Francci3_1988   3  43 365 2336295 .. 2336317 +  -4.9  -2.72049   GAATAGCGGATCGCA          TTGGTGA-CG ATCT CGCTCACCAG           TAGTTCCGCGGTCTC
Francci3_1964   2  51 415 2306572 .. 2306607 +  -3.8  -3.57263   CGTTAGCGGGCCGTG    CGG-GCCCGGTAGCTGG ATG TCGGCCGTCGTGCGCCG    TTTGAGAGTGGAGAT
Francci3_1957   7  58 134 2299269 .. 2299312 +  -7.4  -3.46602   GCCGGTCACCTGACC GGCCTCAGATCCGGGTTGCG CCCCCT CGCG-CCCGGTTC-GGGGTC TTCTCGTATACGGCG
Francci3_1957   7  58 265 2299400 .. 2299412 +  -2.7  -4.07877   GGAACCTGTCAAGAT                TTTTG AGG CAAGA                TTCTTTGTGGACTAG
Francci3_1953   2 100  22 2295010 .. 2295045 + -14.8  -4.49756   CCACGGCTGAGCAAA   CCCGGGTTCGGG-GGC TTCCAC GCCACCCGA-CCCGGG    TTTTGATCTTTCACA
Francci3_1924  11  66  93 2263320 .. 2263378 + -13.5  -2.62184   TCCGGTAGTTTCCCG T-GCG-GC-C-ATCCACGCGGACGCGTCCC AGCC GGGACGCGTCCGCGTG-ATCGTGCGCGTGA TCGTGTGGCGGCCGA
Francci3_1920   8  77 470 2258069 .. 2258091 + -14.8   -3.1169   TGGGCGGGCCGAAGG           CCCGGCCGGT GTT GCCGGTCGGG           TGGTTTTCGGCTTGT
Francci3_1915   4  75 262 2250435 .. 2250450 +  -4.6  -4.57569   CCGCCCGGCGAGGTT              CTCCCA GAGC TGGGCG               TTTTTCGGGGCCTCC
Francci3_1903   2  66 -46 2236831 .. 2236856 + -11.1  -3.33162   CGTGCGTCCTGTGCG         GTCGCCCGGACG ATC CGGCCGGGC-AC         TTCTGCCCTCGGCTG
Francci3_1894   0 NONE
Francci3_1887   7  85  15 2219276 .. 2219332 +   -21  -2.52464   AACGGCGGCCCTGCG CGGGTCTGCCGGTATACCGCCGTCG ACGCATCC CGACGGCGGTATACCGGT-GTCCGG TCCCTTCGGACGCGC
Francci3_1872   4  47 214 2208423 .. 2208438 +  -3.2  -3.25304   TAGAGCGCCGGTCAA              GTAGTC ATCA GGCTGC               TTGCTGATCGTGTTT
Francci3_1869   5  52 475 2204744 .. 2204756 +  -4.8  -3.53444   GTGCCAACGGCGAGC                CGCT TGCGC AGCG                TTTCCGCGGAGATGG
Francci3_1841   4  69   6 2178012 .. 2178040 + -11.8  -3.53012   CTCTCCTTAGGGATG        TCGCCACCGA GATTGCCGA TCGGTGGCGA        TTTGGCCACCGGAAC
Francci3_1834   3  52 -42 2170157 .. 2170188 +  -5.9  -3.32844   CGCCTCGAAGCCGCT      CGA-AGTCACGATC GAGCG GGTCGTGACCCTCG      TTGTGCGGTGACCGG
Francci3_1834   3  52 173 2170372 .. 2170400 +    -8  -3.05844   CAGCGCGGGCAGAGC        GCCTCGCCGGCG CAGCT CACCGGTGAGGG        TCTTGACGTCGGCCA
Francci3_1824   4  45  -3 2162904 .. 2162922 +  -3.1   -3.3663   TCGCGGAGAAGCAGG             TTGAGCG GGGCG TGCTCGA             TGTCTTTATGCTCGT
Francci3_1824   4  45 170 2163077 .. 2163093 +  -2.1  -3.25942   GAAGAAGTCTGGTTC              GGCGAGC GCC GGTCGGC              TTCGTCTGCGGGCCT
Francci3_1804   3  47 -12 2139892 .. 2139910 +  -4.4  -3.37975   CGAGATCCCGGTCCA             GGTCTCGC GCT GAGGGGCC             TTCTGCCTGCTGGAT
Francci3_1799   2  58 384 2134156 .. 2134173 +  -3.3   -3.8917   AGGGCGCGGGTGACG             GCGTGTT GGAA GGCGCGC              TTGTTCTCGTTGCGG
Francci3_1781  11  62 138 2118158 .. 2118178 + -11.1  -3.10796   CTGCGCTACACCGAT            CGGGACACC GCC GGTCTCCCG            TCTTCGATGATCAGG
Francci3_1770   2  57 474 2107173 .. 2107208 +    -6  -3.64703   CTCAGGATTGCCGAT    GGCGGCGTGGTTCCAGT CGA ACAGG-ACCGCACGGCC    TTTGCGTAGGAAGAC
Francci3_1742   5  56 -17 2076718 .. 2076769 +  -2.9  -3.84246   GACACCGTCACCGTC GTCCCGCTGAGCGCGTAGCGCCG GAGTCGGA CGGCGC-AGGAGGGCAGCG-GAC TTTGATCCTTCCCAG
Francci3_1729   6  49 204 2064153 .. 2064175 +  -3.2  -3.40403   GGCGGCGCTGCGCCT           CCAACAGCTC CAG GCGCTGCGGG           TTGTCCTCGCCGACC
Francci3_1700   5  46 474 2041576 .. 2041591 +    -6   -2.7314   GGGCTCTCCTTCCAG              GACCGC GATC GCGGGC               TGGTCTCCTTTCGCC
Francci3_1696   3  50  43 2037193 .. 2037236 +  -2.1  -3.55191   CGTCGGGCTGGAGCA TTCCAGCGCGCTCGCCCAG CGCTGT CCGGGCGAGCACGATAGCC TATTTCTCGGATTCA
Francci3_1679   8  65 387 2017638 .. 2017685 + -10.4  -3.53091   TGCTCGCGTCCCGCC CGGCCTTGCGGTACTTCGACCG GACC CGATCGATGTACTGCTTCGCCG TTTCCGGGGAGACGT
Francci3_1651  10  84   9 1985794 .. 1985826 + -20.5  -2.90075   GTTGTAGCGGTCGAC      CCGGTCCCCGGGTCG CTC CACCCCGGGGACCGG      TCTGGTTCACGAGAC
Francci3_1644   4  52 190 1978244 .. 1978256 +  -4.7  -3.40403   GGAGAACGACGCCGC                GACCG CAT CGGCC                TTCTCCTCCCCGGCG
Francci3_1622   6  55 293 1950706 .. 1950720 +  -7.8  -3.25823   AGGTAGAACGCCTTG               TTCGGG ATG CCCGAG               TTGATGTGGACGCCG
Francci3_1614   2  43 222 1938017 .. 1938037 +  -3.2  -3.01712   TCGGTCCTCGCCGGC            TCTGTGGC CACGT GCGACAGG            TGTTCGCCCCACCGG
Francci3_1601   7 100   3 1922567 .. 1922614 + -29.2  -2.83522   GCTGCGGCGGTAGGT CCGCGCCCGCGGCCCGGCGGC GCACGTA GCCGCCGGGCCGCGGTC-CGG CTTTCCTGGCGGCAT
Francci3_1595   1  39 -17 1915888 .. 1915900 +  -2.6  -2.79796   TACGCCCGCCTCTAC                CGGC CCACC GTCG                TCTGATCGGGTGGGG
Francci3_1584   4  55 131 1901454 .. 1901470 +  -5.7  -3.40403   CGGCGCGAAGACCCG              GCGGCGT CCA GCGCCAC              TTGTCGTCGGCCCCG
Francci3_1576   5  62 150 1891724 .. 1891742 +   -11  -3.05816   CACCTGCCACAGTCC             GGTCAGGC CGG GCTTGACC             TTGAATCGACGGTGG
Francci3_1555   0 NONE
Francci3_1544   3  41  78 1854449 .. 1854484 +  -3.1  -3.07443   TCGGGCAGGATCCGT    ACCCAGTGCGGA-TGC TCGAT GCGGTCCGCCCAGGGC    TTGAGTCCCGTCTGC
Francci3_1541   4  43 347 1852796 .. 1852813 +  -3.3  -3.05384   GGGTCCACGGGCCGC             CTCGGTC CACG GGTCGGG              TTCAGTCCAGCAGGC
Francci3_1541   4  43 425 1852874 .. 1852903 +  -3.4  -3.05343   TACGGTTACGGACCC       CCATCTTGCGCA TGATGC TGCGCATGTAGG        TCTTCACGGTCTCGG
Francci3_1528   6 100 -13 1833723 .. 1833777 + -29.6  -2.89169   CGGCGGGCCGGCGAA ATGTGGAGGGTTGAGCATGGTTTGAC GCC GTCGGACCGTGCTCAACCCTCCACAA CTTTCCGTTGTCCTT
Francci3_1521   2  56 169 1823174 .. 1823200 +   -10  -2.71483   GCAGACCGAGGTCCC         GGGCGGCGGCGA GCT TCGCCGCGGTCA         TCGTTCCGCCACTGT
Francci3_1503   4  51 104 1796570 .. 1796591 +  -4.4  -3.54935   CGTGCGGCGGCCGTT           GACCAGGA TTCGGT TCCTTGTC            TTTCCAGAGCCTTTC
Francci3_1494   2  65 113 1789672 .. 1789697 +  -9.7  -3.41602   CGCGCAGGATGAGGT         CGAGGCCCG CGAGGAAC TGGGCCTCG          TTCTCCTCCCGTAGA
Francci3_1478   4  76 436 1773323 .. 1773380 + -13.5  -3.53444   TGCCGCGCCGCGGCG CTCGG-CCGCCGGCC-GAGCTCAGG-TCG GCGG CGTTCCCGA-CTCAGGCCGGCGGGCCGGG TTTCGGGGCCCCTGC
Francci3_1447   1  39 176 1739452 .. 1739463 +  -2.2  -2.79183   AGTCGATACCCTCCT                CG-CC GAT GGTCG                TGTCGTCGCCGTGAC
Francci3_1441   3  45 435 1734551 .. 1734563 +  -4.1  -3.14132   TCCAGCTCACGGAGA                TCTTC TAT GGAGA                TTACTGCCGCGACCG
Francci3_1438   5  56 425 1732726 .. 1732743 +    -2  -3.82946   TCGCTATCTTAATGT             TGCC-GA ACACC TCAGGCA             TTCTGTTTGCCCTCG
Francci3_1433   2  59 392 1726594 .. 1726619 +  -8.3  -3.30124   CGCCCTCGGCGAAGA         CGGGGCCGGT GCGCCAG ACCG-CCCCG         TTGTCGCGGGTGAGG
Francci3_1415   5  63  15 1706538 .. 1706577 + -10.1  -3.29511   ACCGCTCCGCCGTCC CCGGCC-GC-T-GGACAGCC AGG GGGTGTCCAACGCTGGCCGG TTATCACAGCGTGAC
Francci3_1402   2  39  58 1688311 .. 1688324 +  -2.3  -2.71731   GAACCGTGGTGGGCG               TGGCG GGTC CGTCG                TCCTTACCGCCTCCC
Francci3_1402   2  39 445 1688698 .. 1688708 +  -2.4  -2.71144   GCCGGGCCACTCCGG                 CCCG CGG CGAG                 TCGTTCGGCCGGATC
Francci3_1391   4  47 239 1673103 .. 1673123 +  -3.1  -3.28712   AGCCCGGGACGGTCC            CAGTCCAGG GTG CCTGCGCCG            TTGTGGCCGCCCGCG
Francci3_1382   4  66 204 1662585 .. 1662622 + -13.3  -2.62184   GTGCAGCAGGCGGAT   GCCGGGCTCGGCGGC GCGGAACA GCTCCCGCGCCCGGC    TGATCTCGAAGGCCA
Francci3_1346   2  48  64 1617304 .. 1617332 +  -6.6  -3.10017   GTGGGGTGTCGGAGC       CTGCGGTCCGGAC GCCG GACCGG-CCGGAG        TATCTGTTCGCCGTT
Francci3_1342   3  52 335 1612640 .. 1612659 +  -9.2  -2.78384   ACGATCCCGGCGGGC            CCAGAGCC GGCG GGCGCTGG             TCTCGTAGGCCGCCG
Francci3_1328   4  73 295 1594184 .. 1594231 + -16.2  -2.62184   GGGACGGCGTGAAGA TGAGCGCGG-CGGCGTCCGGGTC GAC GGTCTGGACGCCGTCCGGGCCCG TGGTGTAGACGCCGC
Francci3_1321   7  63  51 1584682 .. 1584730 +  -5.2  -3.96148   CGGCGCGCCCGCGCC TGCCGGCGCCTGACCGAGCAGCAC AGC GAGCTTCTCC-TC-GGCCTCGGCA TTTGTCGTGACCGCG
Francci3_1314   4  45 293 1579328 .. 1579346 +  -3.1  -3.35679   CTGGGCCTTCGCCCG             GAAGATC GCCGG GATCATC             TTGTACGTCGACCCG
Francci3_1297   3  55 -16 1552237 .. 1552272 + -10.2  -2.57344   GAGTGGTGGTCACGC    TCAGCCGGGACGGGTG AGCT CCCCCGTGCCGGCAGC     CTTCTCCCGCCGGTC
Francci3_1288   2  43 245 1541475 .. 1541494 +  -3.4  -3.05384   TGTCGCGGTACATGG            CCGGGTAG CTGT CGAGCCGG             TTGACTCGCCGCCGC
Francci3_1288   2  43 294 1541524 .. 1541537 +  -4.5  -2.78463   CCGCAGGATGTGGGA               CC-CGG CCT CCGCGG               TGTACTGCGAACCGT
Francci3_1278   5  79  42 1529537 .. 1529594 + -19.3  -2.62983   CGAGAAGGCACGAGG CT--GGGACATCC-GGTGGGACCGGGGG AGATC CCCCCGGTCCCACCAGGCCGTCCCTCAG TCGTCTCCGGCTGGG
Francci3_1254   2  47 406 1499834 .. 1499852 +  -4.4  -3.28712   AAGCATGATCCCGAA             CAGGGCGG TCC CCGCAGTG             TTCTCCGACCGGACC
Francci3_1248   1  43 145 1494006 .. 1494025 +  -2.8  -3.14132   ACTCCCACCAGCAGG            CTCGGCAAC GGT GTCGC-GAG            TTCGTGACGGGCGGC
Francci3_1234   5  53  10 1478650 .. 1478684 +  -2.7  -3.75665   AAGTAGTCCATCAGG     ACAGGTTTGGTGCCC GGGTG GGGTACAAGACCGGA     TTTGCTCGGGTCTGA
Francci3_1224   5 100  66 1464343 .. 1464371 + -26.1  -3.60098   TCGGCAATGCCGAAA        TGGCCGCCACCGG AAT CCGGTGGCGGCCA        TTTCCGATCCCGGGT
Francci3_1193   7  59  96 1426191 .. 1426231 + -10.3  -3.09878   ATGGCGGAACGACAA  GGTCCGCCTCCGCGCGGAC ACG GTTTGCCTGGAGCCGGGTC  TGTTCGGTACGTGGG
Francci3_1193   7  59 198 1426293 .. 1426333 + -10.3  -3.09878   ATGGCGGAACGACAA  GGTCCGCCTCCGCGCGGAC ACG GTTTGCCTGGAGCCGGGTC  TGTTCGGTACGTGGG
Francci3_1187   4  78 130 1420426 .. 1420468 + -12.8  -3.73775   GGGTTCTTTGGCCGG CGCG-GTGCCGGACACC ATGGCGCTGC GGTGTCCGGCACTCACG TTTCATGGCCATCAC
Francci3_1173   1  42  24 1401597 .. 1401619 +  -5.6  -2.62184   TCCTTTATAACGCTC           CCTTATAACG TTT CCTTATGAGG           TCATGTCCCGGCGCC
Francci3_1169   4  43  42 1398233 .. 1398258 +  -5.3  -2.70932   GGGGGCCAGCGGCGT         TCGGCGG-GGCC TGC GGCGGCCGGCGA         TGCTTAGCCCCCGCC
Francci3_1169   4  43 443 1398634 .. 1398646 +  -3.3  -3.02144   GAACGTGTTTGTCGT                CCGGT CCT GCTGG                TGTTCGAGGGCGTGG
Francci3_1151   3  47 300 1371394 .. 1371411 +  -4.8  -3.14468   CATCTCGGCACGCAG             CCGGAGC AGGTG GC-CCGG             TTCGATCTCCTCGAC
Francci3_1148   4  47   9 1366162 .. 1366207 +  -3.7  -3.29461   GGACTGAGGGCGCAC CCGGGCCGGCCGGTGCCCGCGG GCA CCGAGCG-GTCAGTCGGGTCGG TTCTGCAGCGAATTC
Francci3_1134   5  56 298 1352390 .. 1352425 +  -2.4  -3.84639   TCGGTGATGGACTCG    CC-GAGGTCCATGCC GCCGCCG GGCAGGGCCCACAGG    TTGTTGTCGGTCTTG
Francci3_1122   4  40  24 1335135 .. 1335156 +  -3.7  -2.70932   ACACCAACACACCAT           TGCGATCACG TCA CGTGA-CGAA           TCGTTACCGGGAAAG
Francci3_1122   4  40  82 1335193 .. 1335219 +  -3.5  -2.63596   TGATGCGAGCCATCA         GCGCGGCGCTG TCGAC CGGCATCTCGC         TGGTCTCGGATCCGG
Francci3_1104   7  72 184 1319030 .. 1319040 +  -3.2  -4.58663   GGTCATGGTGAGGTC                 CCGT CGG ATGG                 TTTTTCCGACGTCGT
Francci3_1101   7  60 282 1313364 .. 1313379 +  -4.6  -3.82084   GTCGACGTGAATATC              GTCGAG CGGG CTCGTC               TTCTTGCTGTTGGGG
Francci3_1096   7  70 437 1308391 .. 1308426 +    -9  -3.85698   ATACCGCCATGGACC    GAGGCGG-ATCCGGGCA CGC TGGCTGGATTCCGCCTG    TTTCTCGAGGAAGGC
Francci3_1079   4  55 229 1286053 .. 1286068 +  -8.2  -3.09492   CTCCGCGGGACCTTC              CGCCGC CTAC GTGGCG               TCTTCGGGTTCCGCG
Francci3_1059   6  52 -21 1261675 .. 1261699 +  -5.8  -3.32844   GGAGATCCGCAAGGA         CC-TCGAGGCCA CCC TGGCCT-GATGG         TTCTCCCGTGCCCGG
Francci3_1048   3  56  83 1242786 .. 1242829 + -10.3  -2.80816   GCCAGGCGGTCAGCC GGTGGGTTCGACCCGGCCGTCC TCG GGCCGGCCCG-TCG--CCCACC TCTCCTCAATGCGGC
Francci3_1039   5  48  39 1235879 .. 1235908 +    -7  -2.51725   CACGGTGGGCCTCTG       TCCGCCAACCCG CGGGGC CTGGTCGGCGGG        ATATTGCTCTGGGGT
Francci3_1019   5  78 400 1214807 .. 1214819 +  -6.3  -4.63675   GTAACCCGCCGTGAC                GATCA GGC TGATC                TTTCTTTCGTTTAGT
Francci3_1008   7  53 209 1201870 .. 1201893 +  -7.4  -3.13403   GCGTGTCGGGGTAGC          TGGGA-ACGGC GTC GCCGCATCCCA          TGTTGATGACGACGA
Francci3_0995   5  53   4 1185615 .. 1185631 +  -2.2    -3.767   GACGTCAAATAACCG              CATCCT GCAAA AGGCTG              TTTCGTAACTCGATC
Francci3_0984   5  65 335 1163663 .. 1163695 +   -10  -3.43071   AACTTACGCTGCATC     GCTTTCGGGCAG-GCT TGC AGCTCTGCC-GAAGGC     TTCCTTGATCTCGGC
Francci3_0971   3  55 440 1150104 .. 1150126 +  -8.4  -3.05384   CGTGGTCGTCACGAG           GCCGATGC CTTCACC GCGTCGGC           TTGCGTAGCCGCCAG
Francci3_0954   6  79  86 1128612 .. 1128640 +  -7.4   -4.4078   GGAAGCCCGGCAGGG        TCGCGGCCTG TCAAGTCAT CAGGCGGCGA        TTTTGCTTGCGACAC
Francci3_0947   2  64 341 1117398 .. 1117414 +  -7.9  -3.72576   CGATCGACAGCGCCG              CTCGGGC AGG GCTCGGG              TTTCGTCCCGAACGG
Francci3_0940   4  49 414 1107390 .. 1107417 +  -3.5  -3.53012   CGGCGTCCACCGCGT       CTG-CGGCC-ATC CGTC GATAGGTCGTCAG        TTTGCCGCCGACCAC
Francci3_0931   0 NONE
Francci3_0916   0 NONE
Francci3_0911   5  52 347 1056384 .. 1056397 +  -5.9  -3.31144   GAGAGATCCCGAGCA               CGTCG ATGC CGGCG                TTGTCGAGCTGGGCG
Francci3_0898   3  55 347 1041201 .. 1041214 +  -8.1  -3.28416   GGGCAGTTTCGTGCG               CGTCG TCGT CGACG                TTGGTCTGGATGATC
Francci3_0889   9  58 472 1033523 .. 1033539 +  -5.1  -3.75153   CTTGCCGAAAGGCGA              GTTCAAG ATC CTTGTAC              TTTAGATTGGACAGC
Francci3_0880   5  57 179 1025493 .. 1025548 + -10.3  -2.83271   CCCAGGGCAGGAACC GGTCGAGGTCGGCG-CC-GGTCGGCGG CTTG CCGCCGGCCCGGCCGCAGGCGTCGAGG TAGTTCTCCAGGTAG
Francci3_0873   7  56  41 1016754 .. 1016792 +  -9.5  -2.73681   CAGGGCGGCGTTCCT  CCG-GCCGGGCACATCCC GTCC GTGCTGTGCTCGGTACGG   TCGTTGAGGTCGGTA
Francci3_0868  10  72  68 1011918 .. 1011934 + -13.7  -3.14132   TCGGGGTTTCCGTCA              GCTCGCC TTC GGCGAGC              TTCCTGGGGGAGCCG
Francci3_0868  10  72 171 1012021 .. 1012037 + -13.7  -3.14132   TCGGGGTTTCCGTCA              GCTCGCC TTC GGCGAGC              TTCCTGGGGGAGCCG
Francci3_0852   5 100  30  994193 ..  994247 + -25.7  -3.59979   GCCTGCGTGATCCCG GGCCCCGGTCGGGGCAACCCTCCACG GCAC CGCGGAGGGAA-CCTCGACCGGGGCC TTTCACATCGGGGGG
Francci3_0848   8  58  51  990627 ..  990643 +  -4.4  -3.92324   AGTCGGTTGGACCGT             CGACCGA ACCA TCGG-CG              TTTCGTATTCCCGCG
Francci3_0842   3  56   1  984541 ..  984558 +  -9.8  -2.78384   TATCGGGGGAGCTGA             CCCGCC CTGGAT GGCGGG              TGTCGTCAACCCGCG
Francci3_0829   5  47 217  969251 ..  969265 +  -2.1  -3.51365   CGGGCCCGCGCCGGA              CAGGCG GTCG CGC-TG               TTCTATCGGCTCTAC
Francci3_0808   2  49 402  940779 ..  940804 +  -7.5  -2.78384   ATGGTCGGCGGCGAT         CCAGCGGCCGTG TAG CTCG-CCGTTGG         TGTAGTCGGCGAGGC
Francci3_0803   7  50 164  936154 ..  936172 +  -5.8  -3.14132   AACCGCCGCGTCCGC             CGCGCCCC ACC GCGGCCCG             TTCCTCCGCCGAGCC
Francci3_0784   8  78  52  912022 ..  912032 +  -6.8  -4.56597   GCAAGGTTTTACGGG                 GTCC GGT GGAC                 TTTTTGGCGGCGAAG
Francci3_0767   2  50 306  895106 ..  895132 +  -6.5  -3.15544   ATCGCTCTGACGATG         ACCACCGCC GTTTCCCGG GGCGGTGGG         TTCGTCCGGCTCCCG
Francci3_0756  10  60 351  881271 ..  881286 +  -7.5   -3.6501   TGTCGTTGAAGACGG              CCGGC TGCGCT GCCGG               TTTCACCTGCTTGTT
Francci3_0753   6  51 421  876106 ..  876158 +  -8.5  -2.62616   GTCGGCGACGACGCC CCGCAGCGGGTGGCTCTCCGC--TCC CATG GGATCGCCGACGGCTACC-GCTGCGG TGATCTGCGGGGTAA
Francci3_0747   1  47  59  870121 ..  870141 +  -5.4   -3.2048   GGCACCGGTCGGCGT            CCTCCC AGGACGTGC GGGAGG            TTCGTGACGTTTCCG
Francci3_0739   6  55 443  856668 ..  856694 +    -8  -3.27475   CCGCGAGCTTGCGCA         GCTTGTCGAC CTGATCC GTCGGCAGGC         TCTTGTCGTACCAGC
Francci3_0726   6  43 178  839146 ..  839186 +  -4.4  -3.06796   GCCTGCACCCAGTCC  CCGTGCCCGGTGATGGTG CCGAT CGCCGGCGGCCGGCCCGG  TTCGGTGACATCCCA
Francci3_0726   6  43 344  839312 ..  839322 +  -2.4  -3.24747   AAGCGGTGGCCGCCG                 GCCG AGA CGGA                 TTGGTGATGTCCCAG
Francci3_0718   6  44 224  826214 ..  826245 +  -5.8  -2.50077   CGGATCCGGGGCGGC      GCTGGCTTGTGATCG GGG TGGTCGCG-GCCGGC      ATGGTTTTCTCCGCG
Francci3_0718   6  44 346  826336 ..  826350 +  -5.6  -2.72661   ACCGCCTACGCGTTC               GACGTC GCC GACGGC               TCGTTGCCCGTGCTC
Francci3_0708   4  45  11  811145 ..  811166 +  -2.1  -3.34222   CGTAGAGCGGTCCAC           GGCGGCGTG GGGA TAGGCCGCA            TTGTCGGATCGTCGT
Francci3_0702   3  43 181  804470 ..  804492 +  -3.2  -3.06501   AGGAAGGTGCCACGG           CGTCGGGAGC CGC GTGCCCAGCG           TTCGATGCCGGTCTG
Francci3_0696   2  43  25  798102 ..  798129 +  -3.2  -3.01712   CGGCAGGGCCGCGCG        CGGCACCTCCTG CCAT CTTGGGCTGCCG         TGTTGGGCCGCGGAC
Francci3_0677   2  47 104  774779 ..  774812 +  -3.7  -3.35371   AGGCGTCGGTGCAGT     TG-AAGGTGGTCCGGC AAC GCCAGACCCCCTCGCG     TTCGTTGAGGATCTC
Francci3_0667   4  81 399  764996 ..  765041 + -12.7  -3.82604   GCTCCACGACGACAA CCGCACCAACAAGATC-AATCC ACT GAAGTGGATCTTGTCGGTGCGG TTCTTAATTCACTGG
Francci3_0663   1  49 402  760513 ..  760549 +    -7  -2.73364   CGGGGTGACCGTGTC    GGCGTGCGCGAAGCCC CAGTC GAGCAGCGCGCGCGCG    TCCTTGCCGTAGGCG
Francci3_0640   4  47 441  728800 ..  728815 +  -3.2  -3.36327   GCCGAAGTCCATGGC              GACCGT GGTG GTGGTC               TTGTCCATCAGGTGG
Francci3_0633   2  67 -35  717291 ..  717319 +  -7.2  -3.86822   GGCCACGGCCACGGC        CACGGGCACAGC CACCC GCAGGGCCCGGG        TTTCTGACCGGATTG
Francci3_0560   4  51 410  652401 ..  652448 +  -3.3  -3.61398   ACGATCCACAACCAG CCCCAGAAGGTGGTGTCGGCGT AGATC ACGCTGGTCCCGCCGT-TGAGG TTGTTCACCACGACG
Francci3_0557  10  61 150  649976 ..  650018 + -11.9  -2.91429   CCCCCAGGTTCCGCC GCAAGCACCCCGCCCGA AACCCCCCA TCGGGCGGGGTGCACCC TGTCTCCAGCTTTTC
Francci3_0552   9  49 -36  642577 ..  642589 +  -4.8  -3.27298   GAAGACCGCCTTGGA                GTCC CTCGC GGAC                TTCGTGGTTGACCGC
Francci3_0528   4  64 153  614802 ..  614823 + -12.9  -2.91274   CGGGCGCCCTCCAGT           GCCGCCGGG ATGT CCCGGCGGG            TGTGGTTGCCGTCGA
Francci3_0501   7  71 203  586124 ..  586161 + -10.5  -3.73647   GAGGCCTACGTCTGC   TGGGGGCGGCGGG-CCAG TAG CTGGGCCTGTCGGCCTCG   TTCTTCGTCCGTCGG
Francci3_0498   3  47   8  584058 ..  584078 +  -2.4  -3.48276   CAGCCTGACTTCGAC            GAGACCGC CTGGC GCGATCGC            TTATCTGCACGACCG
Francci3_0480   4  58 -20  563054 ..  563065 +  -3.6  -3.86481   AGCCTGCTGATGCAG                CGCC GCTC GGTG                 TTCTTCTAGGTTCTT
Francci3_0457   5  67  77  536431 ..  536472 + -14.3  -2.72344   AGCTCGTCCTGCCGG CCGGCCAGCCG-GGTGCCGG GTG CCGGCACCTCGTCGCGCTGG TACTTGCCGGTGAGC
Francci3_0454   5  74 168  533198 ..  533228 + -14.1  -3.31461   CTTCGTGGCCGAGCC      GGCGTCGGC-GGCCA GCT TGGCCCGCC-ACGCC      TTCTCCCGCTCGATG
Francci3_0450   4  55  -9  530968 ..  530984 +  -7.2  -3.33696   CACCCAGGTCGAGGT              CGCGGC CTGAC GTCGCG              TTCCTTCGCCGGACG
Francci3_0450   4  55 394  531371 ..  531394 +  -7.4  -3.26813   GCATCCCGGGAAGGC          CCGAACACGT TTTC GCGTGTTCCG           TTCGTGGTCTGTCGT
Francci3_0441   2  43 249  524613 ..  524637 +  -3.3  -3.05596   GCCCACCACGTAGAC          CTCGCCGATGG GCC CCGGCTGCGCG          TTCCGTGGCGGCGTC
Francci3_0435   6  85 304  518520 ..  518550 + -21.1  -2.57795   CCGTACCTGCAGGGA       GGCCGCCCGGCTC GGGGG GTGCCGGGCGGCC       TCGATTGATGATGAC
Francci3_0431   1  48 300  514875 ..  514915 +    -6  -3.05596   CACCTCCGCACCACG CCGCTGGGTGGCCCGGCGCA GGG TG-GCCGGCCCGGAC-GCGG TTGCCTGCACACATC
Francci3_0423   4  51 336  504977 ..  504987 +  -8.2  -2.67694   CACCGGGGCGGAAGC                 CGGC CGT GCCG                 TGGTGTGGTGCTGCT
Francci3_0418   9  58 134  497732 ..  497758 +  -2.8  -4.08945   CGTGTGGGGTGCGAG         AACTCGGCCACC GGC GTTGGCCTGGTC         TTTTAGGCGGCTCGT
Francci3_0408   2  39 335  481911 ..  481952 +  -2.1  -2.71681   CGAAGTCCAACGTCA GCTGGGCGAGGCGATG-CG CCACGT CGACCACGCC-CGCCCGGG TGCTTCGGGCGATTG
Francci3_0395   2  44 284  469654 ..  469674 +  -6.1  -2.51464   GATTCGCCCAATTTA            GGTCGGC ATGCGCG GCTGACC            ATTGCTCGATCCTAG
Francci3_0371   5  55 -12  438117 ..  438141 +  -5.7  -3.53091   TGATGCCGCGATGTG         CG-CGGATCC CTGAGC GGGTCCGGCG          TTTCAACCCGCCGGT
Francci3_0366   3  50 301  428153 ..  428169 +  -6.5  -3.14564   CCAGATCGCGGGTGA              GGCCG ACGAGTG CGGCC              TTGCTCGCCGCGTAG
Francci3_0351   2  42  -6  412168 ..  412207 +    -4  -2.78384   ATCCGGTCCGCCAGC  CGGGTGACGTTGGTGACG ACCA TGACCTCGTCGGCACCCG   TCTCGTCGAGCAGCG
Francci3_0345   2  50  62  400727 ..  400744 +  -6.9  -3.14132   CGCCGTGGCGTGCCG             CGGTCGG GTCA CCGAGCG              TTGGTGGCGCAGGCC
Francci3_0326   8  49  -7  383155 ..  383166 +  -3.6  -3.53091   GTGCCGCCGGAGTTC                CCGT CTGA GCGG                 TTTCAGGGGCGCGGT
Francci3_0326   8  49 237  383399 ..  383424 +  -5.3  -3.25823   GTTCGATCAGGCTGT         CCAGGCT-CGGC GCG GCCGCACCCCGG         TTCGTGTCGCGACCG
Francci3_0317   6  86  35  369482 ..  369506 + -19.3  -3.16564   CCTCCGCGGGGGTGT          CGTGGCCGGGG GCA TCCCGGCCACG          TTCCTCGCCTCCCGG
Francci3_0309   3  49  -6  357030 ..  357055 +  -7.5  -2.75382   GCTGCCCGCACCCGC         CGGCTG-ACCGC CGA GCCGTCCGGCCG         TCCTTCGGTGACGTC
Francci3_0298   4  70  64  347190 ..  347236 + -12.4  -3.36492   GACGTCGACCGTTCT CGCCGTA-C-CCGCCCGGA-ACC TTGA GGACTTCGGGCGGAGGTACGGCG TTGTCCAGTTGCAGG
Francci3_0294  12  56  10  341963 ..  341981 + -10.3  -2.82516   ACCTGAAGGAGCGTG             GCCTGAC CGAGA GTCAGGC             TCTCGTCGTAACGGC
Francci3_0284   4  61   1  329861 ..  329888 +  -8.2  -3.53012   CGGCTGGGGGCCTGA        CCGCGGCGCCCG CGAG CGGGCCGGGCGG         TTTCCGCACCGGGCA
Francci3_0279   6  68  49  325232 ..  325246 + -12.8  -3.21099   CCGGTCTCCCCGCCG               GCCCGG TGC CCGGGC               TTGATCCTCCGGGAC
Francci3_0275   4  56   6  317349 ..  317394 + -10.3  -2.82516   GCCGAGGTAGCCGTC GTTGC-CGAGGTAGCCGCCGGT GCC GCCGGCGGTCACCCCGCGCAGG TGTCCTGGTAGGGCA
Francci3_0267   5  59 -18  308267 ..  308279 +  -9.1  -3.30124   CAGCTCGGCTTATGC                CCCCA TCC TGGGG                TTCTAGCGGCTGCAG
Francci3_0260   7 100  17  301908 ..  301950 + -25.6  -3.38291   CCACGAGAGACTTCA ACGGTCAGCCCGCCCAAGGG TCC TCCTGGGGCGGGCTGACCGC TTCTCGACTTCTCGA
Francci3_0247   5  61 151  286432 ..  286444 +  -6.9  -3.71924   GCCGACGGCCCGTTG                GGCGT TGT GCGCC                TTGTTGGATGCTTTC
Francci3_0236   1  47  -5  277165 ..  277179 +  -3.4  -3.29511   CAGCTGCCGCCAGTC               GGGTAG GCC CAGCCC               TTATCCGCGGCTGCC
Francci3_0226   6  56 371  267785 ..  267825 +  -8.9  -3.21416   GCGCCGCGCGGCGGA  CACGCTCGACGCGCTGATC TTC GATCGGAGTGTTGAGCAGG  TTGGTCGTGGCGGTG
Francci3_0218   3  71   8  257826 ..  257880 + -10.5  -3.72576   ACGTCTAACGGGGCT TCGCCCCAGCCCGGCCGGGTCCGGCT CGCC GGCCGGGTTCGG-TGGGCCGGGCAGG TTTGATGGGCCGGGC
Francci3_0203   3  55 101  241799 ..  241846 + -10.5  -2.53894   CCGCCGGCAGCGTGG CGCCGCCAG-CCGCGACTTCGA TCGGC TCCAGGTTGCCGTCGGGCGGCG GTTGATGGTCGTCGT
Francci3_0194   1  37 410  232091 ..  232101 +  -2.4  -2.53015   GGTTGGTCCGTGACG                 GGGC AGG GCGC                 TGGCTTGGACCATCT
Francci3_0177  10  77  76  209059 ..  209104 + -15.4  -3.12378   CTCTGACCCGACGCC TGCTTCGGCCTGGGTCCTCC ACCTGC GGAGGAGCTGGGCCGGAGCC TTCGGTGGTGTCGTT
Francci3_0172   4  52 168  204117 ..  204144 +  -5.4  -3.53012   TAGGCGGATACTCGC        CACTCGGCACCG GGCT TGGCACCGGGTG         TTTCGCCCCGCCCAC
Francci3_0168   5 100  14  199179 ..  199235 + -19.4  -3.86634   GACCTCAGTAAACGC GGCCAGCAGCCGGG-GCCGGCC-TCATG GGA CAGGACGGCCGGCGCCCGGCTGACGGCG TTGTTCGTTACTTGT
Francci3_0155   5  53 338  183518 ..  183537 +  -7.9  -3.17763   TCGATGAGGTCAAGC            GTCTTCG TGGCCT CGAAGAC             TTCGTGCACTATCCG
Francci3_0145   7  77 301  175014 ..  175056 + -14.9  -3.16191   CTCTCTGTTGATCGG GGTCAGGTCGGTCTGCACG AAGCC CGGGCAGACTGAGCTGATC TTGATGGGGGTGTCG
Francci3_0138   1  40 330  168026 ..  168039 +  -3.7  -2.62184   CCCCATGCCCGCACC               CCGCG CACC CCCGG                TGATCTGAACAAACA
Francci3_0128   8  87  48  157957 ..  158008 + -19.5   -3.0094   CCTACAGGGGAAGCT CGGCAGCGATGCCCGTGCCACCAG ACCAG CTGCGGGCACGGGCATCGCT-CAG TCTCTGTCGATCAGA
Francci3_0121   3  52 217  150740 ..  150757 +  -9.1  -2.71712   GCCCAGGCCGCCCTC             GTCCTCG CCAC CGAGGGC              CTTTAGGAAAACCAA
Francci3_0110   5  71  43  134404 ..  134417 +  -9.5  -3.80893   GGGTACCTCATACCA               GGCCG AGGT CGGCC                TTTACCTTGTCCCAT
Francci3_0106   2  71  38  128245 ..  128264 +  -2.8  -4.58283   CCACGAGCAAAGAGG            CTGAGTTC ACCA GAGTTCGG             TTTTTACCAGAGTTC
Francci3_0095   3  58 329  118453 ..  118466 +  -3.1  -4.02817   CGTAGTCGTCATCTA               CGTACG AGT CGT-CG               TTGTTGTTCTCGCGC
Francci3_0082   3  47 237  101429 ..  101440 +  -2.2  -3.41051   ATGTACAGCTGGCGC                GGTC GGGC GATC                 TTCTGCTCGGGGTCG
Francci3_0078   3  58  68   97153 ..   97176 +  -2.2  -4.03234   CGGGGCCCAGCCAGA          GCCACCGGAG CCGG CACCTGTGGA           TTTGTGTACGCGCCC
Francci3_0075   2  52 206   94876 ..   94888 +  -6.2  -3.28712   GTTCGTCCCGTGCAC                GCCG ATGAC CGGC                TTGTGGCCGCCGAAC
Francci3_0071   2  39 -34   90858 ..   90874 +  -2.1  -2.70932   CGCTCAACACGCTGA              TGGGCGC ACT GCGGTCG              TCGTTCGCGCCGGCC
Francci3_0065   7  56 351   83013 ..   83023 +  -8.2  -3.18383   AAGGTTGGGAGCCTA                 CGGG CAT CCCG                 TTCGTAGCTGAGCAT
Francci3_0054   5  60 442   70807 ..   70821 +  -5.6  -3.86346   TGTGTGCCCCTCTTG               CGTGCA GTG TGCCCG               TTTGTGGCCAACTGG
Francci3_0047   3  47  -3   59179 ..   59211 +  -5.4  -3.14211   GCGCGGACTGCTGCG     CTGAGCGCGCGGGCG CGGA CCCCCGCTAGC-CAG      TTCCTGGCGAGGGGT
Francci3_0042   3  47 333   51804 ..   51835 +  -6.5  -2.86271   TCGCCCCGTAGTACG      CATCGGCCCAGGT GGTGAG GTCCGGGTCGATG       TAGTTCTGGTACGCC
Francci3_0033   3  53 149   40087 ..   40104 +  -7.7  -3.14931   CTCCCGGCCGGCGAG             CTCC-CGG TCG CCGAGGAG             TTCGTCGGCCATCCG
Francci3_0027   5  66  14   34482 ..   34499 + -12.7  -3.05844   GACCGTCGAGCGTCG             TCCCCGC ACGC GCGGGGA              TCTTCCGGTGAGCAG
Francci3_0012   1  49 367   16802 ..   16814 +  -3.3  -3.40403   GGCGTCGTGGTACTC                CCACC CGG GTTGG                TTCTCCTCCGACCCG

SUMMARY

873 putative operon ends contain 3363 possible terminators.
Percent operon ends hit by terminators of confidence >= x:
	x	#>=x	hits>=x	%hits>=x
	100	32	28	28	3 %
	99	32	28	28	3
	98	32	28	28	3
	97	32	28	28	3
	96	32	28	28	3
	95	42	32	32	4
	94	42	32	32	4
	93	44	33	33	4
	92	44	33	33	4
	91	44	33	33	4
	90	50	37	37	4
	89	52	37	37	4
	88	53	38	38	4
	87	56	40	40	5
	86	59	42	42	5
	85	66	47	47	5
	84	69	49	49	6
	83	71	51	51	6
	82	80	59	59	7
	81	82	61	60	7
	80	85	63	62	7
	79	87	65	64	7
	78	93	71	70	8
	77	99	77	76	9
	76	101	79	78	9
	75	105	83	82	9
	74	113	91	88	10
	73	117	94	91	10
	72	129	105	100	11
	71	137	113	107	12
	70	152	127	119	14
	69	167	139	129	15
	68	172	143	131	15
	67	191	161	146	17
	66	210	178	160	18
	65	216	184	164	19
	64	225	191	171	20
	63	257	221	198	23
	62	276	238	212	24
	61	301	257	225	26
	60	339	292	251	29
	59	393	338	284	33
	58	449	386	308	35
	57	477	410	321	37
	56	537	461	348	40
	55	658	550	395	45
	54	683	572	404	46
	53	739	618	430	49
	52	891	734	481	55
	51	972	794	507	58
	50	1081	888	546	63
	49	1242	1013	593	68
	48	1350	1099	623	71
	47	1580	1276	663	76
	46	1708	1359	685	78
	45	1955	1514	714	82
	44	2028	1564	721	83
	43	2338	1795	763	87
	42	2522	1911	774	89
	41	2646	2000	782	90
	40	2998	2233	801	92
	39	3222	2409	818	94
	38	3333	2483	824	94
	37	3363	2509	827	95
	36	3363	2509	827	95
	35	3363	2509	827	95
	34	3363	2509	827	95
	33	3363	2509	827	95
	32	3363	2509	827	95
	31	3363	2509	827	95
	30	3363	2509	827	95
	29	3363	2509	827	95
	28	3363	2509	827	95
	27	3363	2509	827	95
	26	3363	2509	827	95
	25	3363	2509	827	95
	24	3363	2509	827	95
	23	3363	2509	827	95
	22	3363	2509	827	95
	21	3363	2509	827	95
	20	3363	2509	827	95
	19	3363	2509	827	95
	18	3363	2509	827	95
	17	3363	2509	827	95
	16	3363	2509	827	95
	15	3363	2509	827	95
	14	3363	2509	827	95
	13	3363	2509	827	95
	12	3363	2509	827	95
	11	3363	2509	827	95
	10	3363	2509	827	95
	9	3363	2509	827	95
	8	3363	2509	827	95
	7	3363	2509	827	95
	6	3363	2509	827	95
	5	3363	2509	827	95
	4	3363	2509	827	95
	3	3363	2509	827	95
	2	3363	2509	827	95
	1	3363	2509	827	95
	0	3363	2509	827	95
