# Supplementary material for: Rapid, accurate, computational discovery of Rho-independent transcription terminators illuminates their relationship to DNA uptake
Source: Genome Biol. 2007 Feb 21;8(2):R22. doi: 10.1186/gb-2007-8-2-r22 (PMC1852404; doi:10.1186/gb-2007-8-2-r22)
Supplement: Additional data file 2 — As described in the text, the entire robust tail-to-tail region is searched; if the region is less than 500 nt, then the 500 nt downstream of the stop codon is searched (stopping if a gene start is encountered). In the case of ties, all terminators with the high score are output. [file gb-2007-8-2-r22-S2.zip › Fusobacterium_nucleatum.ttperf]

    FN1500   5  78   7    5239 ..    5276 -  -8.5   -3.9373   TAGGTAAAATTTAAA   CTGCACCTCTAATCTTA TGTT TAAGATTTTGGGTGCAG    TTCTATTTACAATTT
    FN1509   7  70 135   14036 ..   14054 -    -6  -4.20768   ACTTTTAACAAATAA             CCCATTAA AAA TAAATGGG             CTTGAAGAATATGGA
    FN1516   8  79   8   20721 ..   20746 -  -8.3  -4.05512   ACAATAAAAAATTAA         GGGAGTGCTAC AAAA GTAACATTCCC          TTTTAACTTATTTTT
    FN1526   6 100  36   31779 ..   31806 -  -7.9  -5.67063   TTTATTACAAAAAAA        TACTAGACACA CATTTC TGTATCTAGTA         TTCTTAACTTTAAAA
    FN1546   1 100  16   59566 ..   59603 - -10.7  -5.56263   AGGATAAAATAAAAA   CTGCACCAACAATCTTA AATA TAAGATTAGAGGTGCAG    TTTATTTTTTAACTT
    FN1550   4  68 364   64592 ..   64613 -  -7.3  -3.58899   AAAAAGAGCAAAAAT           TCTTGAAGC ACAA GCTACAAGA            GAATCTGCTATTCTT
    FN1590   5  95  21  100601 ..  100629 -  -9.7  -4.81249   TTGTAAACTTAAAAA        GAGTTGCTCCA AATGAAG TGGAACAACTC        TTTCTTATATTTATA
    FN1624   7 100  24  131128 ..  131146 -  -8.2  -5.45652   AGTGTTAATAAAAAA             GATAGGTC AAA AACCTATC             TTTTTTCATTTATAT
    FN1667   7  81 144  163185 ..  163219 -  -8.9  -3.93038   TATTTTAACATTAAA    TAATGAAGCTCTTGAT ATTA AT-AAGAGCTTCATCA     AAAAAATTTTGTCCA
    FN1720   4 100   3  218820 ..  218858 - -11.2  -3.87952   TAATAATAAAATTAA   CTGCACTTCTAATCTTAA GCA TTAAGGTTAAGAGTGCAG   TTTTATTTTTTAAAT
    FN1752   7 100 116  248529 ..  248565 -  -9.6  -5.80817   CCTAACATAAAAAAA    GAGGAAAGATGAAGTT TTTAT AACTAAATCTTTCCTC    TGTTTACTTTGATTC
    FN1792   4 100  25  272948 ..  272964 - -10.9  -5.45802   TTTTTAAAATAAAAA              GCAGGAA AAA TTCCTGC              TTTTATTTTAATTGC
    FN1801   8 100  35  282659 ..  282691 -   -10  -4.49389   ATTTTACAATTAAAA      GGATTAACTCCTGC TTCTT ACAGAAGTCAATCC      TTTTTAGCAGACTAA
    FN1807   4 100  27  288714 ..  288748 - -14.7   -5.9667   AAAAAGATAAAAAAA     CTGTTACAAATTAAT GTTTT ATTAATTTGTAACAG     CTTCTTTTAAATTAT
    FN1824   6  90   6  312337 ..  312364 -  -7.9    -4.946   AGCAAATAGCAAAAA        TACCAC-CTACT ATAAA AGTAGAGTGGTA        TTTTTTTACATATTT
    FN1856   7 100  16  345528 ..  345567 - -14.6  -4.46669   AGGAAAATTAATAAA  TAAGAAAAGCCGTGAATA AAAA TTTTCACGACTTTTCTTA   TTTATTTAATTTTTC
    FN1881  11  84  30  368279 ..  368310 -  -9.6  -3.69301   AAAAATAATAATTAA      GGAGTTGCTACA TTAAGATT TGTAACAACTCC       TTCTTTTATTAATAA
    FN1884   6 100  21  370359 ..  370397 - -11.3  -5.95539   TGTCAAATAAAAAAA   TCAGGAAATCATTTGAA ATAAA TTCAAAAAATTTCCTGA   AAGTTTTAAAGTTTA
    FN1890   9 100  63  373040 ..  373072 -   -10  -4.81523   AAGGAAAAATTAAAA      GGATTAACTCCTGC TTCTT ACAGAAGTCAATCC      TTATTAGTAAGTTAA
    FN1908   3 100  27  400616 ..  400659 - -16.2  -5.80951   ATCTAAAATAAAAAA GGGGCTGTTGCAAATTAATC TATT AATAAGTTTGCAACAGCCCC TTCATATCTAATATT
    FN1948   6 100  14  453202 ..  453241 - -11.1  -5.45652   ATTTCCAATAAAAAA  CTACTACAAATTTATAA CAAAAT TTATCAATTTGTAGTAG   TTCTTTTTAATTTTT
    FN1985   6 100  28  487305 ..  487335 - -12.8  -4.92239   TTAAAAATTGAAAAA       TGAGGCTATTATAA TAT TTGTAATAGCCTCA       TTCTTTCTATATTTA
    FN2001   3  90  10  501356 ..  501378 -  -6.4  -5.73339   ATAACCATAAAAAAA           GCTACTGAAA AAT TTTCAATAAC           TCTCATTTTTTATTT
    FN2007   2  71 150  506804 ..  506817 -  -3.9  -5.01732   AATCCTTTTAAAAAA               CTATA TCAA TATAG                CTTAATTCTTCTCCC
    FN2074   5  84  10  584289 ..  584326 -  -9.6  -3.68836   ATTTCTAAAATAATA   TTATACCCATAAT-TTA AACAA TAATATTATGGGTATAA   TTATGAAAATTAATT
    FN2110   5 100  -2  621981 ..  622000 - -10.8  -4.89233   TATGAAGATTAAAAA            TAAGAGGC AATA GCCTCTTA             TTTTACTTGTACACC
    FN0012   4  72  -2  651678 ..  651709 -  -7.5  -3.61517   ATTTTGCTTGAAGAA      TAAAAAGGAAGTT CAAAAT AGCTTCCTTTTTA       AAATTCTAAAATTTT
    FN0015   7 100  22  652980 ..  653020 - -11.5  -5.13473   ATGACATTTAAAAAA  GATATAAAAACTGCAAATA TGT TACCTGCAATTTTTATACC  TTTATTAGTTTCAAT
    FN0018   6  73   8  656024 ..  656060 -  -5.4  -4.84219   AAACTATAAAATAAA    GAATTGTTACAAGT TTATTTTTT ATTTGTAACAATTC    TTTTTTATTACTTAT
    FN0027   3  47 245  664594 ..  664608 -  -2.8  -3.68853   TTAAAAATGGTCAAA               TGGATG GTT CATCAA               AAATATATTATCCAA
    FN0048   6  77   0  685330 ..  685375 -  -6.6  -4.70117   AATTTAATAAATAAA GATAG-AAAAAGCTAGAGTTTA CTCA TAAA-TCTAGCTTTTTACTTTC TATTTTATTAATTCT
    FN0051   2  55 -41  688882 ..  688914 -  -4.9  -3.35778   AAATAATTATATGAA      GAGGTTGTTGTAAGT AAT ATTTTCAACAACTTC      TTTTTTATTGTTAAT
    FN0094   8  65 400  729181 ..  729206 -  -3.3  -4.96657   ATAAATATAAGAAAA         GCTATTGTAAT TAAG ATTTCAGTAGC          TTTTTATTTATGTGA
    FN0104   5  85   6  739679 ..  739702 -  -8.3  -4.62054   TTAAGCAAAGCAAAA          TAGCACTTA GTTTAA TAAGTGCTA           TTTTTTTATAAATCA
    FN0109   4  67 228  744183 ..  744195 -  -2.7  -5.34365   GTATAACAATAAAAA                CTCAA ATC TTGAA                TATATAGATATTATT
    FN0115   3  72 329  747962 ..  747976 -  -7.2  -4.01369   AAGAATGGAAAAATA               GTTTTC TAA GAAAAC               AAGCAGATTTTCAGA
    FN0120   3 100  16  752760 ..  752792 - -10.1  -5.21709   TTTTATATTAAAAAA      TGGTATTGATAAAAA TTT CTTCTATCAACACCA      TTTATTATACAACCA
    FN0127   8 100 394  755096 ..  755154 - -17.5  -5.46706   AGTGTAAAATAAAAA GGTTGTATAATAAATGGTGTTGATAGAAA TTT CTTCTATCAACACCATTTATTATACAA-- CCAAAAAAGGCTATC
    FN0127   8 100 393  755097 ..  755155 - -31.8  -3.86397   GTGTAAAATAAAAAG GTTGTATAATAAATGGTGTTGATAGAAA TTT CTTCTATCAACACCATTTATTATACAAC CAAAAAAGGCTATCA
    FN0127   8 100 342  755163 ..  755206 -   -12  -5.35354   TATACAACCAAAAAA GGCTATCACAAATCAATGAT AAAA ATCATCAATTTGCAACAGCC CCGATTGTTTTAAAG
    FN0140   7  46 157  772098 ..  772112 -  -3.6  -3.00908   CAGTAAAGATTAAAG               CATATC TTA AATATG               GAGAACCCTTTTTAG
    FN0144   4  72 454  773778 ..  773801 -  -8.4  -3.16961   TTAGAAGATGGAAGA          TTTTATATAG ATAT CTATATAAAA           GATTTAAAAACAAAT
    FN0178   6  89  23  802421 ..  802457 -  -4.6  -6.09888   TTTTAATAAAAAAAA   CTGCACTTCCAATCTTA GATT TAAGATTTTA-GTGCAG    TTTTATGTTATTAAT
    FN0212   2  93  11  837636 ..  837662 -  -7.3  -5.65177   ATATTTATAAAAAAA         GCTGCTGCATT ATTGA ACTGCAACAGC         TTTTTGAATATTATC
    FN0219   5  95  18  842650 ..  842666 - -10.9  -3.58305   AAGGAATTTTTTAAA              GGGGATT TAT AATCCCC              TTTTTTGTATAATTT
    FN0225  11 100  17  851748 ..  851788 - -16.6  -5.72254   GGAAATAAGAAAAAA  TAGAGGTTATTACAAATT TTACT AATTTGCAATAACCTCTA  ACTTTTAAAATATAA
    FN0246   2  43 195  870514 ..  870528 -  -2.2  -3.41366   TTATGGGAAAAGATA               TAAAAA TTA TTCTTA               CTGCTATAAGATTGA
    FN0258   2  84  44  884178 ..  884211 -  -4.8  -5.64873   TTTAATAATAAAAAA     GCCAATTATAAA AATTTTAAAA TCTATAATTGGC      TTTTTATTATCTTTT
    FN0274   6  59 336  900029 ..  900039 -  -2.6  -4.81249   GTGGAAATTCAAAAA                 TTTT AAA AAAA                 TGTACTCTTCCACTC
    FN0274   6  59  40  900302 ..  900335 -  -5.5  -3.56056   AATTAACATAATCAA     GAGAATTTTTGAG GATAAAAA CTTAAAAATTCTC      TTTTCTATTATTACT
    FN0296   9 100  20  929070 ..  929092 - -12.2  -5.22312   ATTTATATTAAAAAA           GAAACTATCA CTA TGATAGTTTC           TTTTTTAATATATTA
    FN0316   9  76  10  953288 ..  953314 -  -5.9  -4.86822   AATTATATAAGAAAA         GGACTATTGCA GTATT TGTAACAGTCC         TTTTTCATGTTATTT
    FN0325   6  91 258  960737 ..  960756 -  -5.1  -6.02919   TTATAAATAAAAAAA            GTTATCT TATTAT AGATAAC             TGAAGTTTTATATTA
    FN0332   1 100  -8  966239 ..  966273 - -11.1  -4.45151   AATAGGTAATTAAAA    TGGTTTTAGAAAGCTT AGAT AAG-TTTCTAAAACCA     TTTTTTCTTTTTAAA
    FN0340   2  70  97  972619 ..  972631 -  -4.9  -4.81752   AAAAACATTGAAAAA                GAATT AGC AATTC                TTTTCTATATTTCAT
    FN0355   5  85  12  986133 ..  986154 -  -8.1  -4.58946   TTATAAATAAAAGAA           GGAATCAAT TTAT ATTGATCCC            TTGCTAATTATTTAT
    FN0378   5  86  10 1009266 .. 1009302 -  -5.4  -5.80951   ATGTAAAATAAAAAA    TCTCTTTTAGTTTT ATAAAAGTG AAAGCTAAAAGAGA    TTTTTTTATTTATTG
    FN0388   8  95  -2 1026669 .. 1026692 - -12.6  -3.78018   TAAAAATTATCTAAA          TAGGACTATC ATAT GATAGTCCTA           TTTATTATATGTATA
    FN0401   5  95 186 1039774 .. 1039809 -  -9.2  -4.81843   AAGAATTAAAATAAA    TGAGACTATTGCAA AAAAGAAG TTGCAATGGTCTCA     TATTTTTTTAAATTA
    FN0413   9  80  18 1049297 .. 1049329 -  -6.5  -4.99972   ATAAAATATCAAAAA      TTGTGTTTGTATTAT AAA ATGATATAAACACAA      TTTTTAATTGGAAAA
    FN0436   2 100   8 1077903 .. 1077933 - -11.2  -5.10877   ATAATAAATGAAAAA       CTGCACCTAAAATC TAA GATTAAAGGTGCAG       TAATTTTTTATTTTT
    FN0472   4 100  25 1117699 .. 1117727 -  -9.7  -5.64321   ATAATAAAATAAAAA        GGATTAGTTCCAA TTT TAAGAACTAATCC        TTTTAATCTTTTTAT
    FN0487   5 100  91 1131723 .. 1131755 -   -10  -4.81523   AAGGAAAAATTAAAA      GGATTAACTCCTGC TTCTT ACAGAAGTCAATCC      TTATTAGTAAGTTAA
    FN0498   7 100  34 1141573 .. 1141594 - -10.3  -5.27023   ATTTTAAAAAGAAAA           GGTATTCAA GAAA TTGAATACC            TTCTCTTTATAATAT
    FN0532   3  78  49 1186530 .. 1186565 -  -6.3  -4.98531   TTTTTAAATTAAAAA    TGACACTAAATTACA AAAAAA TGTTTTTTAGTGTCA     TTTTTCTTTTGGGGC
    FN0536   3 100  -7 1190083 .. 1190103 - -14.1  -5.58051   AAATAAAAAATAAAA            GAGAGTAGC TGT GCTACTCTC            TTAATGCTAATGGCA
    FN0552   4 100 356 1203316 .. 1203340 - -14.5  -4.62085   ATTCTCAAAAAATAA          GTGAGTTACAA TAT TTGTAACTCAC          ATTTTTTTCTGGTTG
    FN0564   3  70  87 1216434 .. 1216469 -  -4.8   -4.7878   CAGTTATAAAATAAA    GCTAATTTTGAAACTT TTTT AGGAATCAAAATTAGC     TTTTCAATATGTTAA
    FN0572   6  77  81 1222326 .. 1222346 -  -4.9  -5.40873   AACAGAAAAAGAAAA            TATTTATAT CTG ACATAAATA            AAGAGTTCATAGAAA
    FN0587  10 100  95 1241923 .. 1241958 -  -9.4  -5.80817   TCCAATATAAAAAAA    GAGATTATTATAAA GAAAAAAA TTTATAATAATCTC     TTTTTAATTTGTATT
    FN0600   6  83 276 1255300 .. 1255333 -  -7.7  -4.68124   GTAATATATAGAAAA     GAGAATTTTTAAG TTTTTATC CTCAAAAATTCTC      TTGATTATGTTAATT
    FN0616   3 100  22 1275063 .. 1275092 - -10.9  -4.63526   ATAAGTATAAATAAA       GGTTGTTACATTT TAAT ATATGTAACAACC        TGTTATTTTAATCAT
    FN0624   7 100  13 1283055 .. 1283072 -  -8.5   -5.4251   TGGATATAGAAAAAA             GGTTGTT TTGC AACAACC              TTTTTTTATAAATTA
    FN0658   5  79  19 1314936 .. 1314961 -    -4  -5.73978   ATTATAAACAAAAAA         GGTCTGTTGC AAATGA ACAACAGATC          CTTTTAATTTAGTAT
    FN0667   8  90  59 1322360 .. 1322375 -  -7.6  -5.02715   AGAGTAAATTAAAAA              GGACTA TTTA TAGTCC               TTTTTGTTTATAATT
    FN0675   3 100  36 1330500 .. 1330525 -  -7.7  -5.55769   TTTTACAATAAAAAA         CCACATAGA TTTATTTT TCTATGTGG          TAAATTATAATGATT
    FN0683   5 100   9 1338570 .. 1338595 -  -9.1  -5.32599   TATAAAAGATAAAAA         GGTTACTTTCA AAAA TGGAAGTAACC          TTTATCATTTATTTT
    FN0691  10  70   2 1345871 .. 1345915 -  -7.4  -3.73104   TAAATTAATAAAAAG TAAGAAAGCTATTACAAATC AATTA GAAATGTAATAGCTTTTTTA TTTACCAATCTAAAT
    FN0702   2  73 351 1360650 .. 1360664 -  -2.2  -5.80727   AAAAAGAAGAAAAAA               TAAAAT TAA ATTCTA               AGTATAAAGATTATT
    FN0721   5  93  -2 1377677 .. 1377725 -  -7.2  -5.66989   GAAAGAGTAAAAAAA TAATATAATAAGGGATTGTTA CATTTGGC TAACAATCCC-TATTCTATTA ATAAACAATATCTAA
    FN0724   2 100  20 1383706 .. 1383734 - -10.5  -4.89562   TTAAAATCAATAAAA        GAAGAAGCTATTA TTT CAATAACTTCTTC        AATCTTTATAAATAA
    FN0736   2  63   7 1394705 .. 1394741 -  -5.9  -3.61328   ATGAATATTTTTAAA    GGAGCTGCTTGAATTAA AAA TAAATTTCAACAGCTCC    TTGATTTTATTTTTG
    FN0747   5  89  -7 1405807 .. 1405836 -  -9.5  -4.26393   TATACAAGAGATAAA       TAAAATAGAGGCT TAAA AGCTTCTATTTTA        TTAAATTTGCATATA
    FN0777  10  66  11 1433073 .. 1433097 -  -5.7  -4.35644   ATTATTATAAAATAA          TGGGGGC AGTTCAATTTA GCCCCCA          AATTTATTATTTAGT
    FN0788   5  78  77 1443921 .. 1443953 -  -6.4  -4.81523   AAGGAAAAATTAAAA      GGATTAACTCCTGC TTCTT ACAGAAATCAATCC      TTATTAGTAAGTTAA
    FN0794   6  70 456 1451447 .. 1451474 -    -5  -4.87291   GATTTCAATCAAAAA        CAATTACCATTT AATG AAATAGGAATTG         TTGGAAACATATCTC
    FN0797   4  45 139 1455603 .. 1455619 -  -3.8  -2.76798   CAAAGAGTATAGAAT              TTTTTG AAGGA CAAAAA              TTTGATTATGTAAGT
    FN0813  12  95 346 1471238 .. 1471248 -  -5.4  -6.09888   TTTTAATAAAAAAAA                 GTTG AGA CAAC                 AAAATTTTCCTGTTA
    FN0818   7 100  14 1476806 .. 1476835 - -13.9   -3.7319   ATCTATAAGAGATAA       TTAAAATAGAGTC TTAA GACTCTATTTTAA        TTTATTTACTATATT
    FN0829   3  46 114 1489538 .. 1489556 -  -2.4  -3.77219   AGCAGCTAAGCTAAA             TCCTATTG ATG CATTAAGA             ACTGAATAAAAATAC
    FN0839   9 100 -15 1501320 .. 1501349 - -12.5  -4.11346   ATAGTTAAATAACAA       TATTGCATATAAT GTTA ATTATATGCAATA        TTATTAATATAGTAA
    FN0842   5 100  63 1502817 .. 1502849 -   -10  -4.81523   AAGGAAAAATTAAAA      GGATTAACTCCTGC TTCTT ACAGAAGTCAATCC      TTATTAGTAAGTTAA
    FN0853   6  66   9 1510975 .. 1511003 -  -2.4  -5.42605   TTAATAAAAATAAAA        CTGCTACAAATC TATTT GAAATGTAACAG        TTTTTTATTTATCCT
    FN0895   4  86  27 1554957 .. 1554972 -  -7.6  -4.91109   TTTGGATTATAAAAA              GTACTC GTTT GAGTAC               CTTTTTGTATTAAAA
    FN0905   7  93   7 1563831 .. 1563864 -  -9.8  -3.99117   TATAAAAATAAAAAT     GGTGCTAATAGAAA TTTTAT TTTCTATCAACACC      TTTTTTTTATTCTGC
    FN0927   4  89  14 1581742 .. 1581769 -   -10  -3.55416   AATAAGAAAATAAAT        TGGTGTTGATAA AAAT TTCTCAACACCA         TTTTTTATAAATATT
    FN0935   2  49  85 1587551 .. 1587563 -  -3.5  -3.62041   AGAGATGAAAGAAGA                TATTT TAA AAATA                AATGGTAGACATGAT
    FN0944   7 100  -2 1597552 .. 1597580 - -13.5    -4.431   TATTTATGGATAAAA        TAAAAAAAGTTAG TAA CTAACTTTTTTTA        TTTCTTAGGCATATG
    FN0948   4 100   8 1601425 .. 1601459 - -10.1  -5.34555   GTACATTATAAAAAA     CTGTTGCAATTTACC ATTAA GGTATTTTGCAACAG     TTTTTGTTTATATAT
    FN0981   7 100  14 1632887 .. 1632916 -  -7.9  -5.65678   ATAAAATATAAAAAA       CTGCACCAAAATT GGAA AATTAAGGTGCAG        TTTTTTATAAATTTT
    FN0996   4 100  13 1650736 .. 1650750 -   -10  -4.90917   AAATTTAACTAAAAA               GGAGCT TAA AGCTCC               TTTTTATATATCTTA
    FN1006   7  93  13 1661046 .. 1661075 - -11.6  -3.15768   ACTAAAATTTTAAGA       GAGCTGTTACAA TTTTAT TTGCAACAGCTC        TAACTTTTTAATCTA
    FN1018   4  58 167 1672058 .. 1672068 -    -4  -4.25848   AAGGTGGTATTAAAA                 TGAA TTT TTCA                 TTTGATGTAAAATAT
    FN1023   4  72  27 1677577 .. 1677623 -  -4.7  -4.98911   TATTATAAAAATAAA TGAACTGTACTTTG-AATTTTA TATA TAAGATTACTAGGTACAGTTCA TTCTATTTAGAGTTA
    FN1044   8  85 -11 1694526 .. 1694554 - -11.2  -2.91398   AATAAAGAAAATTTA        GGACTATTGCAA AAAAA TTACAATAGTCC        TTTTAAAATTAAGAC
    FN1055   3  68  48 1702521 .. 1702532 -  -4.4  -4.75934   GAAAAAATAAAATAA                GTTG TTGC CAAC                 TATATAGATAAAGTA
    FN1060   3  90  -2 1707099 .. 1707124 -    -7  -5.43621   ATAAATTATAAAAAA         CAAAAGAGAG TTTATG CTCTCTTTTA          CTTTTGAAAATCTTC
    FN1077   5  76 440 1723391 .. 1723404 -  -2.5  -5.95449   AAATAAAAGAAAAAA               TTTTA ACAA TAAAA                TTAGATTTTTTTAAA
    FN1081   4 100   3 1727370 .. 1727412 - -19.6  -4.11938   TAAATCAAGCATAAA TATAGAAGGCTGTTGTAA GATAAGT TTACAACAGCCTTCTATA TTTTATTTTTCAGAA
    FN1094   5  82  -2 1738781 .. 1738799 -  -8.9  -4.14345   GAAGATGAAATTAAA             TAGGGAG ATGAA CTCCCTA             TTTTCTTTTAAATAC
    FN1109   9  81  12 1753041 .. 1753072 - -10.4  -2.68338   ACTAATTTAAATTGA      GGTTATAGTAAATT TAAT AATCTACTACAACC       TCTTATTTTATTTAT
    FN1121   4 100   6 1763171 .. 1763204 -  -9.8  -5.17576   GATTAATTTAAAAAA     TTCTCATAGCCTTA TTAATT TAAGGTTATGAGAA      TTTTTTTATTGATTA
    FN1133   4 100   8 1780318 .. 1780351 - -10.5  -4.86133   TATATAGATTAAAAA     TGAGAGTCATTGTAA AATT TTGCAATAACTCTCA      TTATATTTTATAAAT
    FN1141   4 100   9 1790534 .. 1790574 - -12.2  -4.79949   GGGGTAAAAAAATAA GTGGCTGTTACAAAATTAA TAAA CTAAT-TTGCAACAGCCAC  TTTTTACTTTAATCT
    FN1144   5  80  22 1793434 .. 1793471 -    -3  -6.04419   AAAATAATAAAAAAA  CTGCA-C-TCTATCTT GTATTTCT AAGATAGATGGTGCAG   TTTATTCTATATTTC
    FN1168   4  46 -16 1826720 .. 1826757 -  -3.5  -3.19771   ATAATATGAATAAAT   TTTTAAGGGATTGCTAA TATT TTAACAATCCCTTTCTA    TATTTTTAAAAACTA
    FN1175   9 100 372 1836243 .. 1836275 -   -10  -4.84033   ACAGAAAAATTAAAA      GGATTAACTCCTGC TTCTT ACAGAAGTCAATCC      TTATTAGTAAGTTAA
    FN1195   7  69  29 1855645 .. 1855665 -  -8.5  -2.77013   TATTTCTTTAACAAT            TACATAATT ATT AATTATGTA            TATCTAAATTATGGT
    FN1222   4  67  18 1881623 .. 1881652 -    -3  -5.30155   TTATTAATCAAAAAA       GAGTTTTAAG TTTTCTATTC CCTAAAACTC        TTTCTTTATTATTTT
    FN1237   6  95 473 1893058 .. 1893070 -  -4.9  -5.94597   CAACATTAAAAAAAA                TATAC CTA GTATA                GAGATTTTATTTGAG
    FN1253   3 100  78 1910222 .. 1910241 -  -7.9  -5.95286   ATTAAAAATAAAAAA            CCTCTCT AAATTA AGAGAGG             TTTTTTATTGAAAAA
    FN1266   7  73  70 1922147 .. 1922178 -  -3.3  -5.51078   AAAATAAAAATAAAA      GTTTAATTATT TTCTCCCATT AATAATTAAAC       CAAATATATATAATT
    FN1277   9  88   8 1935350 .. 1935376 -  -8.1  -4.78661   ATTTAAAAAGTAAAA         GCTGTTGCA GTTTTGATT TGCAACAGC         TTTTCTCTTATTTTA
    FN1282   3 100  28 1941311 .. 1941331 - -10.5  -5.68438   TCATTAAACAAAAAA            GCAACTCCA TTT TAGAGTTGC            TTTTTAAATTAAAAT
    FN1303   6 100  21 1959753 .. 1959775 - -11.4  -5.80951   ACTTAAAATAAAAAA           TGCTTCCCAA ATT TTGGAAAGCA           TTTTTTATTTATATA
    FN1310   6 100   7 1965204 .. 1965231 - -11.4  -4.78345   AATAAATAAAAATAA        GGCTACTTAGAA AATT TTCTAGGTAGCC         AATTTTTTATTGAGG
    FN1364   7 100  12 2015419 .. 2015460 - -18.5  -5.63517   TTTCCAAAGAAAAAA GCTATCATAAATTAATGAT AAAA ATCATCAATTTATGATAGC  TTCTTTTATTTTTAC
    FN1381   7  77  18 2028949 .. 2028976 -    -7  -4.42081   AATAGAAATCTAAAA        GAGCTACTTCAT TTTA ATGTTGTAGCTC         TTTTTACAGATTAAA
    FN1412   3  82  12 2072086 .. 2072130 - -10.4  -2.88088   CTAAAATAAATTAAT TAAGAAAGGTGTTACAAA CAAATGAAT TTTGTAACACCTTTTTTA GGTAATTTAAGTTAA
    FN1418   7  93  25 2079100 .. 2079138 - -12.8  -3.05647   TTTTAACCACATATA   TTAATATGTGGAACTAAT TTA AATAATTCCACATATTAA   TTAGTACAAAATAAT
    FN1422   7  90  15 2087037 .. 2087080 -  -7.6   -5.0916   TTCCTAACATAAAAA TAGAGGAAAGGCTTAGTTAGA AAT TC-AACTTTGCCTTTCCTTTA TTTTTTATTTATAAT
    FN1442   4  51 391 2109843 .. 2109854 -  -4.4  -3.21099   TTCCTCCATTAGCAA                TAGC TTTT GCTA                 TGACATTATTTAAAA
    FN1448   7 100 106 2117355 .. 2117387 -   -10  -4.81523   AAGGAAAAATTAAAA      GGATTAACTCCTGC TTCTT ACAGAAGTCAATCC      TTATTAGTAAGTTAA
    FN1468   4  61 339 2149527 .. 2149543 -  -5.9  -3.41798   CTTGAAAAGAATAGA              TTGCCTA TAA TAGACAA              ATTTATTCAAGAAGA
    FN1478   2  93  24 2160353 .. 2160394 -  -9.7  -4.57569   TTATTGCTTTAAAAA TATAGCCTCCTACGATATT TAAT ATTATCATAGAAGACTATA  TTTTTTAATATTCTC
    FN1477   3  70  -4 2160353 .. 2160394 +  -3.1  -5.30189   TTATTGCTTTAAAAA TATAGCCTCCTACGATATT TAAT ATTATCATAGAAGACTATA  TTTTTTAATATTCTC
    FN1467   3  67 101 2150002 .. 2150012 +    -4  -5.00027   AATTAGATTAGCTTT                 TTCA AAA TGAA                 TTTTATCTTTTTCAT
    FN1460   4  49 451 2142193 .. 2142203 +  -2.6  -3.99481   CTATTGCAATAGCTG                 TATT TGA AATA                 TTATGTTTTCCTAAC
    FN1447   3  58 -47 2117355 .. 2117387 +  -4.9  -3.75105   AAGGAAAAATTAAAA      GGATTAACTCCTG CTTCTTA CAGAAGTCAATCC      TTATTAGTAAGTTAA
    FN1441   4  78  77 2110260 .. 2110292 +  -6.4  -4.81523   TTAACTTACTAATAA      GGATTGATTTCTGT AAGAA GCAGGAGTTAATCC      TTTTAATTTTTCCTT
    FN1427   2  45 -13 2096810 .. 2096820 +    -4  -2.89569   TAATTTCTTTTGAAT                 GTAA ACT TTAC                 TGATTAATTTAAAAA
    FN1421   2 100  20 2087037 .. 2087080 +  -9.8  -5.73978   TTCCTAACATAAAAA TAGAGGAAAGGCTTAGTTAGA AAT TC-AACTTTGCCTTTCCTTTA TTTTTTATTTATAAT
    FN1411   6  95   9 2072093 .. 2072123 +  -8.5  -5.13521   AAATTAATTAAGAAA       GGTGTTACAAA CAAATGAAT TTTGTAACACC       TTTTTTAGGTAATTT
    FN1391   5 100  45 2049238 .. 2049267 + -15.3  -4.31164   ACCCTTTTAACAAAA       TAGGCTATTACAA TTAA TTGTAATAGCCTA        TTTATATTCTATACA
    FN1382   4  87  13 2034510 .. 2034534 +  -7.2  -5.21709   TAAACAACACAAAAA          GCCAAATACA TTATC TGTACTTGGC          TTTTTTAATCTCACA
    FN1363   5 100  26 2015419 .. 2015460 + -16.3  -4.70511   TTTCCAAAGAAAAAA GCTATCATAAATTAATGAT AAAA ATCATCAATTTATGATAGC  TTCTTTTATTTTTAC
    FN1344   2  51 127 1998221 .. 1998231 +  -2.6  -4.19024   TTAATTTTTTTACTT                 TATA TAC TATA                 TTTCTCTATCCTTTC
    FN1339   5  72 425 1993715 .. 1993733 +  -7.6  -3.56864   TTAAACCAATTTCAT             CTTTTAAA GAA TTTAAAAG             TCTTTCTACACTTTT
    FN1313   9 100  13 1968630 .. 1968654 +  -8.7   -5.1764   TAAATTAAAAAAAAA          CTGTTACAAAA TTT TTTAGTAACAG          TTTTTATATTATCTA
    FN1309   8  93  14 1965204 .. 1965231 + -13.6  -2.91061   AATAAATAAAAATAA        GGCTACTTAGAA AATT TTCTAGGTAGCC         AATTTTTTATTGAGG
    FN1302   3 100  26 1959753 .. 1959775 +  -9.2  -5.76237   ACTTAAAATAAAAAA           TGCTTCCCAA ATT TTGGAAAGCA           TTTTTTATTTATATA
    FN1288   1  49  -9 1944881 .. 1944893 +  -2.7  -3.73859   CTATTTTTTTATCTT                GTTTT GTT AAAGC                TTCTATATTATCATA
    FN1281   3  88   9 1941311 .. 1941331 +  -8.3  -4.74504   TCATTAAACAAAAAA            GCAACTCCA TTT TAGAGTTGC            TTTTTAAATTAAAAT
    FN1276   9 100  10 1935350 .. 1935376 + -10.2  -4.88288   ATTTAAAAAGTAAAA         GCTGTTGCAGTT TTG ATTTGCAACAGC         TTTTCTCTTATTTTA
    FN1265   5  70 362 1922441 .. 1922452 +  -4.4  -5.08011   ATTCCATCTGTTAAT                TGGA TTTC TCCA                 TTTTTTCCAGGTTTT
    FN1259   2  49 117 1915933 .. 1915951 +  -3.2  -3.62572   TTAAAGGTTATTTAG             TTTTTCAT TTT AAGAAAAA             TTTAAAATAGTAGTG
    FN1252   4 100  28 1910222 .. 1910241 +  -7.9   -5.4505   ATTAAAAATAAAAAA            CCTCTCT AAATTA AGAGAGG             TTTTTTATTGAAAAA
    FN1252   4 100 235 1910429 .. 1910452 +  -8.9   -5.4251   CTCCAACAGCAGCTC          CTGCTACGG CACCTC CTGTAGCAG           TTTTTTCTGTATGAG
    FN1235   4  90  11 1892499 .. 1892541 + -11.7  -2.97903   TTTAAAGGAAATATA TAAAAGGATTAACTTTTGT AACAA ATAGGAGTTAATCCTTTTA ATTTCCCTTTTATCT
    FN1221   2  56 105 1881455 .. 1881471 +  -2.3  -4.70319   AATAAGAATAGAGAG              TAAAAGT GGC ACTTTCA              TTTTCATTTTGATGA
    FN1199   5  53 308 1860561 .. 1860577 +  -4.5  -3.41229   AGTCCAAAATCATCA              GTAAATT GAT AATTTGC              TTCTCCTCCCACTCT
    FN1194   1  73 444 1856172 .. 1856190 +  -3.1  -5.51402   GGCTTAAAATAATTT             TGAGTGA CTCTT TCTCTCA             TTTTTTTACATATCT
    FN1174   3  62 141 1835933 .. 1835943 +    -4  -4.58644   GGAAAAAGGAAATTA                 CATT GGA AATG                 TTTTAATTATTGCTT
      mglC   6  86  29 1826726 .. 1826751 +  -9.1  -4.38876   TGAATAAATTTTTAA         GGGATTGCTAA TATT TTAACAATCCC          TTTCTATATTTTTAA
    FN1148  12  83  12 1799336 .. 1799361 +  -7.7  -4.71776   TTAATATACAAAAAA         TAAGGCTAC TATGAGCT GTAGCCTTA          TTTTATTAAATATTA
    FN1143   3  61  90 1793515 .. 1793525 +  -5.4  -3.78934   TGTGGTATTTCTTTT                 GCAT TTA ATGC                 TTCTTCTGGAACAAC
    FN1123   1 100  12 1768103 .. 1768134 +  -8.2  -5.70522   ATAATGATAAAAAAA      TAACCTTTAACTAA AAAT TTAGTCAGAGGTTA       TTTTTTATTGTTATT
    FN1120   5 100  10 1763171 .. 1763204 +   -12  -5.87996   GATTAATTTAAAAAA     TTCTCATAGCCTTA TTAATT TAAGGTTATGAGAA      TTTTTTTATTGATTA
    FN1108   8  93 101 1753039 .. 1753074 +  -9.2  -4.60302   TGACTAATTTAAATT    GAGGTTATAGTAAATT TAAT AATCTACTACAACCTC     TTATTTTATTTATAT
    FN1059   2  71  24 1707104 .. 1707119 +  -5.4  -4.67038   TTATAAAAAACAAAA              GAGAGT TTAT GCTCTC               TTTTACTTTTGAAAA
    FN1043   4  82  16 1694526 .. 1694554 +    -9  -4.19238   AATAAAGAAAATTTA        GGACTATTGCAA AAAAA TTACAATAGTCC        TTTTAAAATTAAGAC
    FN1022   6  95 390 1677951 .. 1677977 + -11.2  -3.53031   CCTTCTAAAGCACTA         TGAAAATAAAAT ATA ATTTTATTTTCA         TTAATTTCAAATCCA
    FN1017   1  64   8 1672232 .. 1672242 +  -2.6  -5.26247   AGAAATGATAAGAAA                 TTTT TAA AAAA                 TTTTATTTATTTTAC
    FN1007   3  69  18 1662560 .. 1662602 +  -2.3  -5.51046   TGAATAATTTAAAAA GAGTTATTATAAACATT CACTATAAA AAAATTTATAATAACTC TTTTTTATATATTTC
    FN0995   3 100   4 1650736 .. 1650750 +   -10  -5.09685   AAATTTAACTAAAAA               GGAGCT TAA AGCTCC               TTTTTATATATCTTA
    FN0980   6 100  12 1632887 .. 1632916 +  -7.9  -5.35222   ATAAAATATAAAAAA       CTGCACCAAAATT GGAA AATTAAGGTGCAG        TTTTTTATAAATTTT
    FN0947   5 100  16 1601425 .. 1601459 + -10.1   -5.4433   GTACATTATAAAAAA     CTGTTGCAATTTACC ATTAA GGTATTTTGCAACAG     TTTTTGTTTATATAT
    FN0943   4 100  -2 1597552 .. 1597580 + -13.5  -4.17556   TATTTATGGATAAAA        TAAAAAAAGTTAG TAA CTAACTTTTTTTA        TTTCTTAGGCATATG
    FN0934   3  44 371 1588024 .. 1588034 +  -2.6  -3.41689   TTATTTTGGGATTCA                 TTTT TAT AAAA                 TTCATATCTATTTTC
    FN0926   3 100  11 1581742 .. 1581769 +   -10  -5.30686   AATAAGAAAATAAAT        TGGTGTTGATAA AAAT TTCTCAACACCA         TTTTTTATAAATATT
    FN0917   6  72 -20 1573683 .. 1573693 +    -4  -5.36965   ATTGAAACAGAAGTA                 TTTC TTG GAAA                 TTTTTTCTAATATTA
    FN0904   7 100  11 1563831 .. 1563864 +  -5.4  -6.17268   TATAAAAATAAAAAT     GGTGCTAATAGAAA TTTTAT TTTCTATCAACACC      TTTTTTTTATTCTGC
    FN0894   4  72   4 1554957 .. 1554972 +  -7.6  -3.64773   TTTGGATTATAAAAA              GTACTC GTTT GAGTAC               CTTTTTGTATTAAAA
    FN0886   4  80 110 1548000 .. 1548012 +  -3.5  -5.96521   AATTCTAATATAGCT                TAAAT TAA ATTTA                TTTTTTTTAATTCAT
    FN0852   5  47  69 1511032 .. 1511049 +  -3.5  -3.40173   CTTCTATCAACCTTT             GGTATAA TTCC TTATATC              TCTTTGCAGGTTTAT
    FN0841   5  62 386 1503250 .. 1503260 +  -2.6  -5.01535   TTATACCAATTTTAG                 TAAT CTT ATTA                 TTTTTATAATTATCA
    FN0798   9 100  22 1457934 .. 1457968 + -13.9  -2.94721   TATTTTCCTTTTTTT    GAGCCTCAA-GTATTT TTAT AAATACATTGAGGCTC     CTTTAAATTTCTATT
    FN0787  10  59 289 1444257 .. 1444273 +  -2.3  -4.89393   TTAAAGGAGTTAGAG              TTGTTTC TGG GAAAAAA              TTTTTATAAAATTTA
    FN0776   6  60 303 1433370 .. 1433389 +  -6.5  -2.73474   AGTTTTTGACAGATA            GCTTTTC CTCTAT GAAAAGC             ATTATCATTATGAGC
    FN0746   5  95  -2 1405807 .. 1405836 + -11.7  -3.30038   TATACAAGAGATAAA       TAAAATAGAGGCT TAAA AGCTTCTATTTTA        TTAAATTTGCATATA
    FN0738   7  73   7 1397048 .. 1397088 +  -4.3  -5.14645   CATTTATAGAAATAA  AAAAGAATTGTTACA TCTAAAATTTT TGTAACAATTCTTTC  TTTTTATTCAATTAT
    FN0735   6  74  42 1394701 .. 1394745 +  -5.1  -5.26119   TAAAATGAATATTTT TAAAGGAGCTGCTTGAATTAA AAA TAAATTTCAACAGCTCCTTGA TTTTATTTTTGAGCA
    FN0723   6 100  19 1383543 .. 1383569 +  -9.6  -6.06529   GAAGTAGATAGAAAG         GATTAACTTTTG AAG CAGGAGTTAATC         TTTTTTTTGTATGTA
    FN0701   4  76 242 1361196 .. 1361210 +  -4.3  -5.36314   GTAAAATATGCAAAA               CTTCT CCACC AGAAG               TTTTTTCATATTTTG
    FN0684   3 100  21 1340752 .. 1340783 +   -11  -4.61873   ATGAAATATATAAAA      TGAGGATAGTTCAA TTAT TTGTGCTATCCTCA       TTTTCATTTATAAAA
    FN0674   6  72   5 1330466 .. 1330478 +  -4.9  -5.05153   TAAAAAATTAGTCTT                TTCTA TTT TAGAA                TTTATTTTTTACAAT
    FN0657   6  60   9 1314936 .. 1314962 +  -3.1   -4.6038   ATTATAAACAAAAAA        GG-TCTGTTG CAAATGAA CAACAGATCC         TTTTAATTTAGTATA
    FN0636   3 100  12 1295681 .. 1295717 + -14.7  -3.76002   TTAATTAAATCAAAA    GGGCTATTACAAATTAA TTT TGAGTTTGTAATAGCCC    TCTATTTTTTATCTT
    FN0633   6  72 139 1292451 .. 1292471 +  -9.1  -2.64726   TTCTAAGTCTGATAT            TTGTAGGAG TAA CTTCTACAA            GTTCATCTTCTGCAA
    FN0623   3 100   7 1283055 .. 1283072 +  -8.5  -5.66684   TGGATATAGAAAAAA             GGTTGTT TTGC AACAACC              TTTTTTTATAAATTA
    FN0615   3  95  12 1275063 .. 1275092 + -10.9  -3.73084   ATAAGTATAAATAAA       GGTTGTTACATTT TAAT ATATGTAACAACC        TGTTATTTTAATCAT
    FN0599   5  59  41 1255300 .. 1255333 +  -5.5  -3.56056   GTAATATATAGAAAA     GAGAATTTTTAAG TTTTTATC CTCAAAAATTCTC      TTGATTATGTTAATT
    FN0589   2  64 272 1243165 .. 1243175 +  -2.6  -5.24531   AACTTCTATGCAATC                 TTTT CCT AAAA                 TTTTTTCTAAGGCAT
    FN0586   6 100   6 1241923 .. 1241958 +  -9.4  -5.08367   TCCAATATAAAAAAA    GAGATTATTATAAA GAAAAAAA TTTATAATAATCTC     TTTTTAATTTGTATT
    FN0567   7  59 407 1219133 .. 1219143 +  -2.6  -4.76274   GTTTTCATATCTTTT                 TAAA GTT TTTA                 TTTTGTATTCATTTA
    FN0563   5  75   7 1216434 .. 1216469 +    -7  -4.28375   CAGTTATAAAATAAA    GCTAATTTTGAAACTT TTTT AGGAATCAAAATTAGC     TTTTCAATATGTTAA
    FN0555   2  61 251 1208643 .. 1208658 +  -4.8  -4.09117   TTTTAAGAATTATAA              CATAAA AAAG TTTATG               TTCTTTATCAATAAG
    FN0551   4  60 100 1203809 .. 1203823 +  -3.6  -4.43221   TAGAACAAGAATGGT               TAGGAA TGA TTTCTA               TTTTATCACCTATTT
    FN0538   7  78  30 1192241 .. 1192269 +  -4.6  -5.59502   GTAAAACACTAAAAA        GTGTAAAACAGT ATTTA ACTGAATTACAC        TTTTTTAATTTTTTC
    FN0535   5 100  14 1190083 .. 1190103 + -14.1  -3.23216   AAATAAAAAATAAAA            GAGAGTAGC TGT GCTACTCTC            TTAATGCTAATGGCA
    FN0531   3  60 454 1187087 .. 1187099 +  -4.9  -3.86397   CAATAACAGTGAAAA                GAAAA GAT TTTTC                ATTTTTATTTTCAAC
    FN0514   3  95  14 1163986 .. 1164014 + -10.4  -4.10348   AAATAGAAAAATTTA        GGCTATTGCAAT GATGA ACTGCAATAGCC        TCTTTTGTTCTTATT
    FN0511   5 100  10 1161442 .. 1161464 + -10.7  -5.21506   CAATAAATGTTAAAA           GTCCACTAT CATAC ATAGTGGAC           TTTTTATATTATTAT
    FN0507   5  73 283 1158053 .. 1158063 +  -2.6  -5.76949   TTTATTTTTATTTTC                 TAAA TCT TTTA                 TTTTTTTTAAAACTA
    FN0500   2 100 -17 1149635 .. 1149667 + -12.3  -5.65496   GAAGAAAATTATAAA      GGAACTGTTATAAAT TAA ATTTATAACAATTCC      TTTTTCTTTTTAATA
    FN0497   4 100  23 1141568 .. 1141599 + -11.8  -4.06505   ATAATATTTTAAAAA      GAAAAGGTATTCAA GAAA TTGAATACCTTCTC       TTTATAATATGTTAA
    FN0488   5 100  51 1134567 .. 1134590 + -11.8  -5.03994   ACAATACAAGATCAA          CACCCAAGGT ATTA ACTTTGGGTG           TTTTTATATATAAAA
    FN0435   3  95  22 1077903 .. 1077933 + -11.2   -3.6144   ATAATAAATGAAAAA       CTGCACCTAAAATC TAA GATTAAAGGTGCAG       TAATTTTTTATTTTT
    FN0404   5  85  35 1042468 .. 1042503 +  -6.3  -5.61881   TTTTTAAATTAAAAA    TGACACTAAATTACA AAAAAA TGTTTTTTAGTGTCA     TTTTTCTTTTTGGGC
    FN0354   4  61  27  986133 ..  986154 +  -5.9  -3.35961   TTATAAATAAAAGAA           GGAATCAAT TTAT ATTGATCCC            TTGCTAATTATTTAT
    FN0339   4  70 -29  972619 ..  972631 +  -4.9  -4.74917   AAAAACATTGAAAAA                GAATT AGC AATTC                TTTTCTATATTTCAT
    FN0331   6 100  11  966239 ..  966273 + -11.1  -5.93252   AATAGGTAATTAAAA    TGGTTTTAGAAAGCTT AGAT AAG-TTTCTAAAACCA     TTTTTTCTTTTTAAA
    FN0322   6  77 285  960925 ..  960941 +  -8.7  -3.35867   TAAAGTCTTACGACG              CCGGTTT TCA AGACCGG              TTCCTTACCAATTAG
    FN0315  11 100 176  953095 ..  953136 +  -7.7  -5.42198   ATACCCCCCTAACAA TGAGCAG-TATAA-TATCG AAAATA CGATAATTATAACTGCTCA TTTTATTTTTTAAAA
    FN0273   5  86  80  900302 ..  900335 +  -7.7  -4.80656   AATTAACATAATCAA     GAGAATTTTTGAG GATAAAAA CTTAAAAATTCTC      TTTTCTATTATTACT
    FN0257   5  67  11  884178 ..  884211 +  -2.6  -5.35365   TTTAATAATAAAAAA     GCCAATTATAAA AATTTTAAAA TCTATAATTGGC      TTTTTATTATCTTTT
    FN0224   5  90  17  851750 ..  851786 + -12.6  -2.75845   AAATAAGAAAAAATA    GAGGTTATTACAAATT TTACT AATTTGCAATAACCTC    TAACTTTTAAAATAT
    FN0218   4 100 -11  842650 ..  842666 + -10.9  -5.43487   AAGGAATTTTTTAAA              GGGGATT TAT AATCCCC              TTTTTTGTATAATTT
    FN0211   2  70   6  837636 ..  837662 +  -5.1  -4.76312   ATATTTATAAAAAAA         GCTGCTGCATT ATTGA ACTGCAACAGC         TTTTTGAATATTATC
    FN0177   8  68  25  802421 ..  802457 +  -4.6  -4.80656   TTTTAATAAAAAAAA   CTGCACTTCCAATCTTA GATT TAAGATTTTA-GTGCAG    TTTTATGTTATTAAT
    FN0139   9  64 331  772031 ..  772053 +  -3.6  -4.90455   TTACCTTGTGAGCGC           TTTAAAAAAT AAT ATTTATTAAA           TTTTTCTGAATGTCT
    FN0119   3  88  12  752719 ..  752742 +  -6.8  -5.47159   TTAGTAAGAAAATAA          CTCTTAGGTA GTAA TACTTAGGAG           TTTTTTATATTAAAA
    FN0108   4  91 469  744844 ..  744869 + -13.5  -2.64735   GAAAGGATAATCAAA         TTGCTGGTAAA AATA TTTACCAGCAA          TAATATAAATAAACT
    FN0030   4  68  30  667766 ..  667797 +  -3.2   -5.1517   AAAAATAAAAAGAAA      TGGAAGAAA-ATATT TTA AGTAAATTTCTTCCA      TTTTTAATTTATTTT
    FN2109   3 100   4  621981 ..  622000 + -10.8  -4.48987   TATGAAGATTAAAAA            TAAGAGGC AATA GCCTCTTA             TTTTACTTGTACACC
    FN2084   2  41  43  596610 ..  596623 +  -2.5  -3.10611   GGAAACTTGTGGCTT               TTAAT CTAT ATTAA                CTTTATTAGGGTGGG
    FN2084   2  41  84  596651 ..  596665 +  -2.2  -3.12471   GGGTAACATAACTAT               TAGAAA TCT TTTTTA               TCTCTTAAAATTTCT
    FN2077   4 100  11  589481 ..  589512 + -10.4  -4.65722   TATAAAAATTTAAAA      GGTGTTATTACA TTCCTCTT TGTAATAACACC       TTTATTTATATATAC
    FN2073   4  82  31  584289 ..  584326 +  -9.6  -3.34005   ATTTCTAAAATAATA   TTATACCCATAAT-TTA AACAA TAATATTATGGGTATAA   TTATGAAAATTAATT
    FN2065   4 100 402  576859 ..  576884 +  -7.8  -5.88565   ACTGGAAAAGCAAAA         TAGTACTTAT TGAAGT ATAAGTACTA          TTTTTTTATTATCCA
    FN2054   0 NONE
    FN2006   6  59 109  507128 ..  507145 +  -4.9  -3.72621   CATTTTTTGAAAGCA             TTTCTGT CAAT ACAGAAG              TTAGTTTATGTTTAG
    FN2000  10  56 290  501653 ..  501666 +  -5.3  -3.13848   GCTATATATGCTTTT               TTAGC ATCT GCTAA                CTTTCTTAACTCTCT
    FN1955   6  64 369  460639 ..  460652 +  -2.5  -5.16681   GTAACCTCCATATTT               TAAAA ATTT TTTTA                TTTTATTATTTTTAA
    FN1944   5 100  33  448119 ..  448161 +  -9.4  -5.98675   TCTTATAATAAAATA TAGGAGTTGTTGCAACTT ATAAATA AAATTGCAATAGCTCCTA TTTTTTATTTTTATA
    FN1907   5 100  10  400616 ..  400659 + -17.7  -3.34936   ATCTAAAATAAAAAA GGGGCTGTTGCAAATTAAT CTATTA ATAAGTTTGCAACAGCCCC TTCATATCTAATATT
    FN1900   5  95  13  389389 ..  389406 +  -8.5  -5.20333   TAAGACAAACAAAAA             TGGAGTT TTAA AACTCCA              TTTTTATTATACATC
    FN1892   4  57 324  378294 ..  378324 +  -5.6  -3.10164   TCCAGCTTTTCCCAT       TTCTATTGTACC TTTATTT GTTACAATAGAA       TTAGCTGCTCCATAA
    FN1889   6  75 101  373188 ..  373206 +  -7.6  -3.88442   GTTTTTCATTAGAAA             GATTTAAA GTT TTTAAATC             TTTAATCATATTTTC
    FN1855   4 100 -22  345524 ..  345571 +   -16  -4.44392   GTCAAGGAAAATTAA TAAATAAGAAAAGCCGTGAATA AAAA TTTTCACGACTTTTCTTATTTA TTTAATTTTTCTTAT
    FN1825   7  66 118  314689 ..  314701 +    -2  -5.43487   ATTAAGAAATTTAGC                TAGT AATGA ACTA                TTTTTTATCTCATTT
    FN1806   6 100 -13  288714 ..  288748 + -15.4  -3.15395   AAAAAGATAAAAAAA     CTGTTACAAATTAATG TTT TATTAATTTGTAACAG     CTTCTTTTAAATTAT
    FN1791  13 100   9  272948 ..  272964 + -10.9  -5.18643   TTTTTAAAATAAAAA              GCAGGAA AAA TTCCTGC              TTTTATTTTAATTGC
    FN1783   8 100 186  265776 ..  265806 + -10.5  -4.83677   ACCTTATAATAAAAA       GGGCTGCTACA TTCTAATTT TGTGGCAGCCC       TTTTACTTTTATTTT
    FN1751   5  84  26  248529 ..  248565 +  -9.6  -3.66148   CCTAACATAAAAAAA    GAGGAAAGATGAAGTT TTTAT AACTAAATCTTTCCTC    TGTTTACTTTGATTC
    FN1719   4 100  13  218820 ..  218858 + -13.4  -5.43553   TAATAATAAAATTAA   CTGCACTTCTAATCTTAA GCA TTAAGGTTAAGAGTGCAG   TTTTATTTTTTAAAT
    FN1678   4  60 378  174981 ..  174993 +  -6.3  -3.12717   AAATTACTATCTAAT                GAAGA ATA TCTTC                TGTATCTTCCTAAAT
    FN1666   1  83  13  163330 ..  163350 +  -6.2  -5.36314   TGAACAAAAGAAAAA            GGTATTCA AAAAA TGGATACC            TTTTTTCATATTTTA
    FN1659  11 100  14  155900 ..  155926 + -12.6  -4.59376   AAATTTTTATTAAAA         TAAGGTTATTAT TTT ATAATAACCTTA         TTTTAATTTCCTGCT
    FN1655   9  85  14  152590 ..  152615 + -10.6  -2.96801   AGATAGAATATAAAA         TAAGGAGGTT CAAAAT AACCTCCTTA          AATTTTTTTATAAAA
    FN1647  13 100  37  142579 ..  142613 +  -9.6  -5.69793   TTTAAAATATAAAAA     GGATTTTTATACTT TATAGAT AAGTATAGAAATCC     TTTTTTGTTTAGTAT
    FN1623   9 100  22  131128 ..  131146 +  -7.5   -5.4387   AGTGTTAATAAAAAA             GATAGGT CAAAA ACCTATC             TTTTTTCATTTATAT
    FN1615   7 100 230  126046 ..  126064 + -10.4  -5.14819   AAACAATAGCAAAAA             GGAACTAT CTA ATAGTTCC             TTTATTTTTTACTTT
    FN1589   3  81  10  100601 ..  100629 +  -7.5  -4.54553   TTGTAAACTTAAAAA        GAGTTGCTCCA AATGAAG TGGAACAACTC        TTTCTTATATTTATA
    FN1559   7 100   6   82556 ..   82571 +  -7.6  -6.19302   TGACAGATAAAAAAA              TAAGGC AATT GCCTTA               TTTTTTTTCTTCTGT
    FN1549   8  61  89   65002 ..   65023 +  -6.1  -3.40112   CCATTTTTAATCCAA           TTATAAAAA CCAT TTTTTATAA            TATTTGCACTATAAT
    FN1545   9  93   5   59562 ..   59607 +  -7.7  -5.20154   GACAAGGATAAAATA AAAACTGCACCAACAATCTTA AATA TAAGATTAGAGGTGCAGTTTA TTTTTTAACTTCTAT
    FN1530   8  65 322   44443 ..   44458 +  -7.6  -2.60512   CATTTCTATTGCTTT              TGCTGT TCCA ACAGCA               TGGCTTGCTGTTCCC
    FN1524   4  71 141   30865 ..   30877 +  -4.1  -5.03715   TTGGAGAGTCTGGTT                GTGGA AAA TCTAC                TTTTTTAAGAATGCT
    FN1515   7  82   9   20721 ..   20746 +  -8.3  -4.43173   ACAATAAAAAATTAA         GGGAGTGCTAC AAAA GTAACATTCCC          TTTTAACTTATTTTT
    FN1508   3  78  74   14251 ..   14286 +  -6.3  -4.98531   GCCCAAAAAGAAAAA    TGACACTAAAAAACA TTTTTT TGTAATTTAGTGTCA     TTTTTAATTTAAAAA
    FN1499   6  95  13    5239 ..    5276 + -10.7  -3.84619   TAGGTAAAATTTAAA   CTGCACCTCTAATCTTA TGTT TAAGATTTTGGGTGCAG    TTCTATTTACAATTT

SUMMARY

267 putative operon ends contain 1380 possible terminators.
Percent operon ends hit by terminators of confidence >= x:
	x	#>=x	hits>=x	%hits>=x
	100	125	97	95	36 %
	99	125	97	95	36
	98	125	97	95	36
	97	125	97	95	36
	96	125	97	95	36
	95	149	112	109	41
	94	149	112	109	41
	93	160	121	118	44
	92	160	121	118	44
	91	168	123	120	45
	90	176	130	127	48
	89	181	134	130	49
	88	185	137	133	50
	87	190	139	134	50
	86	195	143	138	52
	85	205	149	143	54
	84	210	154	147	55
	83	221	159	150	56
	82	230	165	155	58
	81	236	169	158	59
	80	246	174	161	60
	79	252	176	163	61
	78	262	182	169	63
	77	270	188	173	65
	76	277	193	176	66
	75	288	199	178	67
	74	293	201	179	67
	73	307	212	185	69
	72	323	225	194	73
	71	332	230	197	74
	70	356	250	206	77
	69	363	256	208	78
	68	378	266	212	79
	67	391	275	216	81
	66	409	290	219	82
	65	415	296	221	83
	64	433	312	225	84
	63	440	318	226	85
	62	461	332	228	85
	61	478	344	233	87
	60	496	360	238	89
	59	515	378	243	91
	58	549	406	245	92
	57	564	419	246	92
	56	597	448	248	93
	55	621	466	249	93
	54	648	486	249	93
	53	685	513	250	94
	52	722	543	250	94
	51	759	573	252	94
	50	797	599	252	94
	49	844	637	256	96
	48	884	667	256	96
	47	914	685	258	97
	46	961	721	261	98
	45	1023	766	263	99
	44	1086	815	264	99
	43	1139	853	265	99
	42	1188	889	265	99
	41	1240	928	266	100
	40	1294	973	266	100
	39	1365	1032	266	100
	38	1380	1047	266	100
	37	1380	1047	266	100
	36	1380	1047	266	100
	35	1380	1047	266	100
	34	1380	1047	266	100
	33	1380	1047	266	100
	32	1380	1047	266	100
	31	1380	1047	266	100
	30	1380	1047	266	100
	29	1380	1047	266	100
	28	1380	1047	266	100
	27	1380	1047	266	100
	26	1380	1047	266	100
	25	1380	1047	266	100
	24	1380	1047	266	100
	23	1380	1047	266	100
	22	1380	1047	266	100
	21	1380	1047	266	100
	20	1380	1047	266	100
	19	1380	1047	266	100
	18	1380	1047	266	100
	17	1380	1047	266	100
	16	1380	1047	266	100
	15	1380	1047	266	100
	14	1380	1047	266	100
	13	1380	1047	266	100
	12	1380	1047	266	100
	11	1380	1047	266	100
	10	1380	1047	266	100
	9	1380	1047	266	100
	8	1380	1047	266	100
	7	1380	1047	266	100
	6	1380	1047	266	100
	5	1380	1047	266	100
	4	1380	1047	266	100
	3	1380	1047	266	100
	2	1380	1047	266	100
	1	1380	1047	266	100
	0	1380	1047	266	100
