# Supplementary material for: Rapid, accurate, computational discovery of Rho-independent transcription terminators illuminates their relationship to DNA uptake
Source: Genome Biol. 2007 Feb 21;8(2):R22. doi: 10.1186/gb-2007-8-2-r22 (PMC1852404; doi:10.1186/gb-2007-8-2-r22)
Supplement: Additional data file 2 — As described in the text, the entire robust tail-to-tail region is searched; if the region is less than 500 nt, then the 500 nt downstream of the stop codon is searched (stopping if a gene start is encountered). In the case of ties, all terminators with the high score are output. [file gb-2007-8-2-r22-S2.zip › Geobacillus_kaustophilus_HTA426.ttperf]

     GKP07   7  75 309    6176 ..    6189 -  -5.2  -4.68424   CAAGCTACCCAAAAA               CGCC CGCGCC GGCG                ATGTGATTGTACAAG
     GKP10   6  60  31   11578 ..   11616 -  -3.3  -4.15841   TGATCAAATCACAAA  GAAATGAGAGC-AGCA AGAATTGA CGTTAGCTCTCATTTC   TTCTTTTAATATTAC
     GKP35   3  46  14   43346 ..   43369 -  -4.5  -2.59742   GCCAAGGGCCAGAAG          GCGGCCAGCC GGGAA GACCGGC-GC          GGACTTTTAATGATT
     GKP34   6  60 225   42964 ..   42979 +  -3.2  -4.14013   CCAAAGAAAAGAGGT              TGGCCT TAAA AGGTCG               TTTTACAGCCTTTTG
     GKP29   6  85 167   36431 ..   36449 + -11.8  -3.64599   CGTATTGGGGCTCGT             GTTGACGT ACT ACGTCAAC             TTTGGGATGTCCTCG
     GKP09   7  75 450   12007 ..   12017 +  -5.4   -4.7329   ATTACTTACAAAATT                 GGAT TGA ATCC                 TTTTTAACTGCTTTT
    GK0008   9 100  14   15827 ..   15852 - -17.7  -4.13767   GTTGCTAGGCGAAAA         TCCCCTGCTGT ATAT ACAGCAGGGGA          TTTTTGATTTGATTC
    GK0014   7 100  13   23278 ..   23296 - -13.1  -5.67063   CCCATCATAAAAAAA             CCCGCCG TTGAC CGGCGGG             TTTTTTATGCCTTTA
    GK0030   8 100   5   42931 ..   42952 - -11.7  -4.71468   AGAAGAAAAAAAAGA           GTTTCTCTG AAGC CAGAGAAAC            TTTTTTATTCTTTTT
    GK0144   6  85  13  149394 ..  149451 -  -7.8  -4.82901   TCGGTTTCACAAAAA GCGTCCGATG-GCGAGAAACCGCCGA TTAGAGCG TTGGCGGTTTTCAGCGCA-CGGACGC TTTTTTGCTTGATTA
    GK0157   6  88   6  169828 ..  169847 - -11.4  -3.86252   CGGGATGAAACATAA            CAGGGGCC GATC AGCCCCTG             CTGTGTCAGTACCCC
    GK0183   0 NONE
    GK0191   5 100  75  201711 ..  201735 - -11.5  -4.81249   TCGCAAACGGAAAAA          TTCCCGTTTCA AAG TGAAACGGGAG          TAGAGAGATGAAGAT
    GK0201   6 100  16  212823 ..  212845 - -13.4  -5.20534   ATTAAGCAAGAAAAA           GGTGTCCCGC TGT GAGGGACACC           CGTTTTTGTGCCTAC
    GK0211   7 100 -17  220510 ..  220538 - -17.5  -5.61596   AGCGCTAGAAAAAAA        GAGGGAGGCGATC ATT GATCGCTTCCCTC        TTCACGGTTATTGTA
      murG   7  90   4  231259 ..  231308 -  -7.9  -5.13722   GTGATGAAAACAAAA CGAGGCGATGCCGAAAAACGGCC GTGGTT GGCCGCATCG-GGCATCGCCT-G TTTTTACAAACGGGC
    GK0227   7  89  62  240083 ..  240098 -    -6  -5.25803   AAGCGGGAGAAAAAA              CGGGGC GGCC GCCCGG               ACGGCTCAGCTCGCA
    GK0230   5  80 292  241983 ..  242002 -  -2.8  -5.42975   TGATACAAAGAAAAA            CATGACTGG CGC CC-GTCTTG            AGGTGCCAACGATGG
    GK0240  12 100 258  258289 ..  258323 - -18.7  -3.21872   GCGAAAGACACCGAA     GGGCGATCCGTTTGC GGCAG GCAAACGGATCGTCC     TTTTTATTTTCATGT
    GK0245   4  85  95  262749 ..  262771 - -10.6  -4.07568   GGGGCTGTCTCAAAA           GCCGCAAAAC AGG GTTTTGAGGC           CGGCCTCTTGTTTTT
    GK0256   2  59 181  281787 ..  281801 -  -7.2  -2.94412   CCTAATGGGAAATGA               GTCATT TTG AATGAC               GCCATTTTCAATCCT
    GK0269   4  48 130  295654 ..  295671 -  -5.5  -2.60714   TGAAAGGGCGATAAT             GCCGC CGATTAAC GCGGC              CAATACGAACGACAT
    GK0279   5  50 352  306603 ..  306615 -  -4.7  -3.14344   CATGGGTGTGAGGAA                TGCGC ATC GCGCC                GGCTTCGAGATACTG
    GK0292   2  67 154  318609 ..  318620 -  -2.2  -4.72272   GCTTTGGATGAAAAA                TCGG TGGA CCAA                 GTGTACCAAATTATT
    GK0301   6  83  25  326780 ..  326816 -    -6   -4.9138   ACTAGGCAAACAAAA   TGCCTCTCG-CCCCTT GATACAA AAGGGATCG-GAGGCA   TTTGGGCACACTTCG
    GK0308   6 100  31  337193 ..  337247 - -21.8  -3.27259   CATACAGACCACGAA GTTGGTAGAATGGAAACAGTCAAG TGCTTTC CTTGACGGGTTCCATTCTACCAAC TATCATACCGATAGC
    GK0322   3  51 324  355233 ..  355246 -  -3.1  -3.67296   TATGAGGGATTGAAA               CCACA TTCT TGTGA                CATTTCTTCTTTGAT
    GK0338   4  52   6  371169 ..  371179 -  -2.4  -3.94811   AATATCAGGGAGAAA                 GGCC CTT GTCC                 CCGCATTACTTCTTC
    GK0345   6  90 208  379595 ..  379605 -  -2.6  -5.72207   GCCAAATGAAAAAAA                 TAAA GGT TTTA                 GTTCCACCATTAGAG
    GK0355   4 100  13  394494 ..  394509 - -11.8  -5.40072   TGTTTCGTAAAAAAA              CCGGCC GCAG GGCCGG               TTTTTGTGGAAATTA
    GK0377   4 100  15  422841 ..  422866 -  -4.8  -6.14618   CACAAAACAAAAAAA         GATATCCC CGCTAGACTC GGGATATC          CGGTTATGTGAAGGC
    GK0393   7  80  12  438545 ..  438573 -  -6.8  -4.76644   AATATTGACGAAAAA       CGGTGCCCTAT GATCGAGA AT-GGGCACCG        TTTCGTTTTGGTCAA
    GK0399   5 100 119  444598 ..  444622 - -12.9  -4.72473   TGAAGCAAAAAAGAA          GGTGTCCCG AAAGCAG CGGGACACC          TTTTCCATTATGACT
    GK0407   5  66 320  453249 ..  453260 -  -5.8  -4.10007   ACAAGCTTGGGAAAA                CGAC GTTA GTCG                 GCTACCAAGCTTCAG
    GK0411   6  74 397  455272 ..  455293 -  -9.5  -3.55824   CAGCATCGATAAAGA           CGC-TCTTCG CCG CGAAGACGCG           GTCACGAACTGGGAT
    GK0421   6 100  43  463094 ..  463120 - -10.2  -5.72207   TGGAAATCAAAAAAA        GGTGCCCTTCC CTTTTT GGA-GGGCACC         TTTCCTTTCATGCAA
    GK0425   9 100 104  466610 ..  466633 -  -9.7  -5.48028   GAAACAAAAAGAAAA          TTGTCGTCA AAAACG TGACGACAA           GAGGGGTTGGGGCGT
    GK0425   9 100   5  466710 ..  466732 - -12.8  -4.69326   ACAGCCAAGATAAAA           CGTCAAGGAA AAG CTCCTTGACG           TTTTTTATCGGCCAA
    GK0435   4  83  49  477260 ..  477305 -  -9.2   -4.4261   CTGTGAACACCAAAA CCGC-TCCGTTTCATC-ACGAT GAAC ATGGAAGATGAAACGGAAGCGG TTTTTGACGTGCGGT
    GK0445   7 100  49  488408 ..  488443 - -24.8  -3.46271   GAGAAAGAGCCATAA    GCCGCTGCCCCTCATC GGTT GATGGGGGGCAGCGGC     GTTTTGGTGCGGGTC
    GK0454   5 100   9  496116 ..  496138 - -13.5  -4.63184   AAGCGAGCCTAAAAA           CCTAGGGAG GGTGT CTCCCTAGG           TTGTTCCGCTACGAC
    GK0464   7  69   3  505710 ..  505733 -  -5.9  -4.21773   CGCGAATATAAAGAA          TGGGCGGGCG GAGTA CGCC-GCCCC          GATTAATCAGGCACC
    GK0470   9  91 233  509367 ..  509390 - -14.6  -3.02973   TGAAAAATTGAGAGA          GGCGGCCTGCT AGG AGC-GGCCGCC          TGCTGACTTTTCCAG
    GK0479   4 100  -4  517746 ..  517771 -  -9.1  -4.72986   CATTCGCATTAAAAA         GCTGATAG-CAC AAG GCGGCTATCAGC         TTTTTCTTTTTTTGT
    GK0485   8 100  12  532039 ..  532059 -  -6.8  -6.02919   TCATAAACAAAAAAA            CGACCTTC GCTCT GGAGGTCG            TTTTTTTGGTCTTAT
    GK0488   6  93  -1  535701 ..  535716 -  -4.6  -5.67063   TTCAGCAGAAAAAAA              GGAGGC CGTC GCCTCT               AAATCCTGGGGTAAA
    GK0551   7 100 184  577124 ..  577136 -  -9.1  -4.93661   AGACCAATAACAAAA                GCGCT GTA AGCGC                AGTGAGTAGAGGATT
    GK0556   7  51 466  580049 ..  580061 -  -6.2  -2.73529   TCTGACATAAAGGTA                GCCG GTGCG CGGC                TGAAACTCCGGGATC
    GK0565   2  50  59  590258 ..  590269 -  -5.8  -2.52464   TGCGTTTGTAAGGCA                GACG GGGG CGTC                 TGCCTTTTCTCGTTT
    GK0571   9  75 255  595268 ..  595284 -  -3.6  -5.02074   TGACCGGCGAAAAAA              CGGCCA TTGAT TTGCCG              ACATCCAATGTGCTC
    GK0579   3  55 118  603023 ..  603039 -  -2.2  -4.07568   TTTTTTCCGTGAAAA              TCCCCA CCACT TGGTGA              GTGCGGTATACGCTC
    GK0594   4  83 141  617980 ..  618027 -  -8.6  -4.60797   TTTGTATATATAAAA GTGGCAGATTATTCTCGGATTCA TAG CGAA-CCAAAATAAATCTGCCAC TAGAGTTAGATCCAA
    GK0611   4  93  32  633893 ..  633915 - -13.5  -3.75629   GAGCCGCAACCGAAA           GCCGCCAAT GAATA ATTGGCGGC           TTTTGTGGCTGGGCA
    GK0629   5 100  35  652552 ..  652576 -   -20  -2.89602   GTTCCCATATGAAAG          CGCCCCGGGC TGACT GCCCGGGGCG          TTTGCCATCTATATG
    GK0643   8 100   7  665545 ..  665568 -   -16  -4.15703   TTGGATAAATAACAA          CACCCCGGGA ACAA CCCCGGGGTG           TTTTGATTAACGGTG
    GK0651   5  81  63  671424 ..  671443 -  -7.8  -4.61231   GTAGACGGCGAAAAA            CCCGATCA TTGC TGGTCGGG             TTTTTTGCTATCAAA
    GK0666   9 100  89  684402 ..  684420 -    -6  -6.07627   ATTGGCAAAAAAAAA             TGCCTC TTAGCTG GAGGCA             GTCAAGAGAAAAGGC
    GK0672   7  59  18  690239 ..  690271 -  -2.7  -4.14397   AGCTCATAAACGAAA     TGAGGTGTCCTTCT TTGGCT AGG-GGACACCTCT      TCTGTTCGGCCGGCC
    GK0675   3  77  40  692358 ..  692378 -  -6.8  -4.57569   TTATTTGTTTAAAAA            GGGAAGCG GACAT CGCTTCCT            CTTTTCCTTTTGCGA
    GK0685   5  62  84  708888 ..  708912 -  -4.3  -4.15366   AGGTAAATAAGCAAA          GGTGTCC GGATCCTTTTG GGACACC          TTCTCTTTTTGGTTT
    GK0695   3  70  18  714682 ..  714709 -  -9.7  -3.15999   GGGGGACATACGGAA        CGCGGCCGCCG TTTCGC CGCCGGCCGGG         GCAATAAAAACCCCC
    GK0699   3  50 404  719318 ..  719329 -  -2.2  -3.68351   GTTCCATTATTTAAA                GC-GG TTG CCAGC                GACAATATTGAAAAT
    GK0713   3 100 142  738571 ..  738594 - -10.9  -5.26316   TTATGTGACAAAAAA          CCCCGCCCC CATTCC GGGGTGGGG           TGAGAGAAGAGGGGC
    GK0716   3 100   9  740028 ..  740052 - -19.3  -4.30635   AAGAAAAACGACAAA          CGAGCCGGCCG ATT CGGCCAGCTCG          TTTCCGGCTTATAAC
    GK0730   3 100  16  758090 ..  758130 -  -8.4  -5.50723   TTATTAAAAGAAAAA GGAGCTGATCCAAAAG-CG TAAA CGACTTTCGGATCAGCTTT  TTGTTGCTTGATTGA
    GK0742   8 100   1  768499 ..  768523 - -10.8  -5.45802   CTTGTAAAACAAAAA         GCGGATGGAGG CTTG CCTC-ATCCGC          TTATCGATAATTCAC
    GK0752   5 100  20  777368 ..  777397 -  -9.4  -4.98911   GAGGAGAAAAACAAA       CGACACGGAA ATGCCCGTTG TTCCGTGTCG        TTTTGTTTGCGCTCT
    GK0760   5 100 282  783905 ..  783945 - -19.2   -5.3798   GAAGAATAACAAAAA CGGGCTGA-CCCAAAACGC GAAT GCGTTTTGGGATTAGCCCG  TTTTTACACGAAATA
       fnr   9  75 141  791932 ..  791945 -  -5.3  -4.80077   TGAAAAGAAAAAGAA               GTGAT TCGC ATCAC                AATCGAAAAAAAGAG
    GK0771   9 100  47  794751 ..  794784 - -11.7  -5.42259   GGAGGGTGAAAAAAA     CGGGAGCGCTCTTTC CGTA GAAGAAGCGATCCCG      TTTTTGGTTTATGTT
    GK0778   8  69 260  800074 ..  800089 -  -3.3  -4.69656   AACGAGTCAACAAAA              GAAGA TTTGGT TCTTC               ATTCGTTTACTGGCT
    GK0788   4  81  23  817222 ..  817258 -  -5.7  -5.00616   GTTTGCTTCAAAAAA    GCAAAGGCCGCCCCTGA GCG CCGAGAACGGCCTTCCC    TTTTATTTGCCGCAC
    GK0797  10  60 251  827417 ..  827443 -  -7.8  -3.07344   GGATCGGTGAACAGA         CAGGCGCCGCCG TCA CGGTGACGCACG         ACCCGCTTGTGGCGG
    GK0801   9 100  18  831004 ..  831035 - -17.4  -4.91109   TCTCGATGACAAAAA      CAACGCCTTGGGAC TTTC ACCCCAAGGCGTTG       TCTTATGAAGCGAAT
      trpS   3  91  31  837121 ..  837147 -  -6.6  -5.29385   AAGTCAATTAAAAAA        CGGGCCAAGGCG ATAGG CGCCT-G-CCCG        TTTTTGTATGGCTTC
    GK0816   6 100  24  845045 ..  845097 - -26.6  -4.75289   TAGCAGAATAGAAAA GAGCGCCG-CTCTTTCACCGC-CGCA TGA TGCGAACGGTGAAAGAGGCGGCGCCC ACCTATGCGCCTGTC
    GK0823   7 100 -14  852552 ..  852577 - -14.8  -4.13995   GCTTGAGAAATGAAA         CGAATGCGGC GCTACA GCCGCATTCG          TTTGGACGGAAATCC
    GK0832   7  75 408  858545 ..  858559 -  -5.6   -4.7373   GCATTGCAGCAAAAA               GGGCAC GTT GTGCGC               ACGTATGAGGCCATT
    GK0836   8  76 223  862489 ..  862523 -  -8.6  -4.05208   AGGCATATTAAAGAA    GTGCA-CGGCGACCG AGTTGA CGATCGCCGATGAAC     AGGGAAACGAAACGG
    GK0846   6  65 225  872389 ..  872401 -  -9.1  -2.92111   TGGTCAAAAAATGGA                CAGCG AAT CGCTG                ATGCTGGTTGGGCAA
    GK0859   4  85 233  879518 ..  879536 - -10.2  -4.10672   CCAATTGAAACCAAA             CGACCGCT CCG AGCGGACG             CGGACGACCGATGAG
    GK0863   8 100  81  881044 ..  881080 -   -19  -3.97836   AACAACAAAAAGTAA   GCAAAAGGGAGCT-TGC GTGC GCACAGCTCCCTTTTGC    TCTGCTTGGCTCAGG
    GK0868   8  88  10  885736 ..  885772 -   -14  -2.71731   CCGACGCGGTAACGA    CAAAGGTATGCATC GTTTCGGCG GATGCATACCTTTG    TTTTTTTCGTTACAC
    GK0873   8 100  64  889893 ..  889920 - -18.6  -4.46926   CAGGTCATCACAAAA        CACCTCGATCTC GATG GAGATCGAGGTG         TTTTTTTATTGCCCC
    GK0873   8 100 -55  889994 ..  890039 - -25.6  -2.80784   GAAATTCAGGAAGGA TCCCCGACGAGCGTAGCGAA TTTTTG TTCGCCACGCTCGTCGGGGC CACCAATCCAAAAAC
    GK0876   6  69 151  891514 ..  891537 -    -9  -3.44156   AAATGGAATACAATA          TCATCACCTCA AGA TGAGG-GATGA          GAGTCCGAAAGCGCT
    GK0884   6 100  -2  899925 ..  899956 - -10.3  -4.52589   CGTTTTGAGAGAAAA      TTAAGCAGGAAAC GCTTTT GTTTCCTGCTTTA       TTCAATTTTTGGAGC
    GK0895   7 100  12  917272 ..  917294 - -14.2  -4.25873   TCCGCAGAAAAAACA           GCAGGCTGGA ACG TCCAACCTGC           TACTTTTTCCTTTAC
    GK0900   1  62 336  921499 ..  921511 -  -2.7  -4.35524   GCCGGAAATGCAAAA                GTTCT ACG AAAAC                AATAAAGATAGCAAT
    GK0904   7 100  11  925865 ..  925904 - -17.2  -4.34482   GCGCGGAAAAAAAGA  GGGACTGCCCCAAAACGC ATTT GTGTTTTGGGTCAGCCCC   TTCAGCTTTTTTATT
    GK0913   2  67 425  938785 ..  938811 -  -7.3  -3.66897   TTATAAATGAGAGAA        GCCACGTTTGAC AACG GTCAG-CGTGGC         TTTTTTGTCAGGCAA
    GK0928   4  59 306  950860 ..  950874 -  -2.8  -4.21922   CGATGTAAAACGAAA               TCGACA TTC TGCCAA               TGTTGTTTTGGGAGT
    GK0934  10 100   2  956881 ..  956900 -  -9.2  -5.46698   GCCAAAACGAAAAAA            GCCGAGTG ATTC CGCTCGGC             TTTATTCCGTTTTTC
    GK0942   4 100  17  961136 ..  961155 - -13.6  -4.06419   TGGGCGGACAAAGAA            GAGCGCTG GAAA CAGCGCTC             TTTTTCGCTTGGGCG
    GK0947  10  81 213  966785 ..  966802 - -12.7  -2.62184   CTTGGCGGTACAGGA             CGAGCGC CGCT GCGCTCG              CGATCGTCGCTAGGC
    GK0957   5  68   9  977931 ..  977960 -  -9.9   -2.7663   CCAATAACAATGAAC       GCCCCGCTGCTTA TATA CAGGCAGCGGGGT        TGTTTTCGTTAAAAC
    GK0960   5 100 158  980054 ..  980084 - -19.8  -3.52459   AGCAATGGGAGACAA       GGCGCCCTCTCG TTCGTCC CGAGAGGGCGCC       TCCCGTCAACGCGGG
    GK0965   8 100 408  988060 ..  988085 - -16.2  -2.71712   TCTGCGGCGCTAAAC         GGCCGGCTTC CGCACT GAAGCCGGCC          TAGCTGTTTTTCTTG
    GK0971   1  52  10  994748 ..  994793 -  -6.1  -2.90496   CGCGCCGGTAAATGA GCCCTTTCGTTCCCCAA AGTTTTTTGGTG AAGGGGGACGAAAGGGC TTCGTTTCGTTATGA
    GK0980   5 100  27 1003612 .. 1003629 -    -7  -5.63517   TTCGTAAACAAAAAA             GAGGCT CTTGGC AGCCTC              TTTTTTATTCGATGA
    GK0989   3 100 102 1010136 .. 1010171 - -13.3  -4.13014   GCTATAGCGGCAAAA    CAGCGGGGCTGTCCCC AAAAA AGGG-CAGCCTCGCTG    TCGCTACGAGCGGTT
    GK0992   2  46  44 1014548 .. 1014564 -  -3.7  -3.14462   CCAAACAAAGAAGGA              GTGACAA GCT TTGTTAC              CTCAATTATTAGCCT
    GK0997   6  88  44 1018305 .. 1018334 - -12.1    -3.727   TTGATCATAGCGAAA       GGTGCAGCGGC ATGAATCG GCCGCTGCGCC        TTTTTTTGCCTTTAA
    GK1006   2  50  10 1032504 .. 1032520 -  -2.3  -3.72363   CAGTTAAAGTGCAAA              GTTAAAA AAT TTTTCAC              GAGTGTTGATTATCC
    GK1010   6 100 -22 1036659 .. 1036701 - -11.4  -4.78121   AAAATTAAAAAATAA CCCGTGGTGCTAGTTGAGC TTTAGC GCTCAACTAGC-CCAAGTG TAACCAGGGAATAAG
    GK1015   5 100 114 1041323 .. 1041361 - -19.8  -3.16981   CACAAGTATACCTAA   TCGCCTCTCAGCCCTT CTGCATC AAGGACTGAGAGGCGA   TTTATTTGCCTAGTC
    GK1018   4  73 -32 1045377 .. 1045409 -  -8.4  -3.90744   TCGTCTTCTAAATAA      TTACGGACAATCGC AAGCG GCGTTCGCCCGCAA      CGGAGCAAAAACGTA
    GK1035   3  95 104 1062681 .. 1062717 - -12.4   -3.9941   TGTGCCATAAGTAAA    GAAGAGGGTGTTCCAA AAGGA TTGGGACACCCTTTTC    TTGTATATTCCCCTA
    GK1042   4  83 -29 1070632 .. 1070685 -  -7.4  -4.81359   AATTGAAAGAGAAAA GCCAGGT-CACGGCTCGGCGTCCGCT TAAT AGCGGTCGCCGAGCCGTTTAAATA-C GGGTCTTGTCAGCCG
    GK1053   3 100   9 1078829 .. 1078852 - -13.2  -4.68994   ATGATGACGGAAAAA          GGGCATCCTT TTAC AAGGACGCCC           TTTTTTCTTTAGATT
    GK1063   3 100   2 1088509 .. 1088528 -  -9.2   -5.4505   CCGTTCAATAAAAAA            CAGCGGTC GAAT GCCCGCTG             TTTACGCGCTGCCAA
    GK1069   5 100   5 1093307 .. 1093331 - -15.8  -4.17089   GCGAAATCGCGAAAA          CGGGACAAGC ATCCA GCTTGTCCCG          TTTTTCAACGCGTCC
    GK1073   9 100  17 1096160 .. 1096189 - -16.5  -4.94972   GATGACAACCAAAAA       GGCGCGGAAAAGC GATC GCTCTTCCGCACC        GTTTTTTTTTGCAGG
      ctaA  10  90 113 1104640 .. 1104670 -    -9  -4.57073   CATCGCGCGCAAAAA       GAGGGTGTCCCA AAAGGAG CGGGATACCCTC       TTTCGTTGCTCTATA
    GK1089   6 100  20 1112947 .. 1112971 - -15.1  -5.41143   CATGCCGGAAAAAAA          CGCATGAGAAC CGC GCTCTCATGCG          TTTTTTGATTATTCT
    GK1097   8 100  10 1117082 .. 1117124 -   -13  -4.45544   TTGGATGAAGGAAAA CAGCGGGTCGAAAAAAAGCCG GCAC CGGCT-TTT--CGACCCGCTG TTTCTTTGTTTACTG
    GK1103  12  80  26 1122207 .. 1122233 -    -3  -5.42259   GGACGGCGAAAAAAA        TCGGGACGCAT ATGAAA AT-CGTCCCGG         TCGATACGTTCGACG
    GK1158   3  76  13 1177703 .. 1177742 - -10.8  -3.13522   ACTTTCCGACCAACA  CGACGAGCGATGGAAA TCCTTTTT TTACCATCGCTAGTCG   TTCTGTATCATGTTA
    GK1163   2 100  88 1181524 .. 1181570 - -23.9  -3.58533   CGACAAGTTTGCAAA GCGGGCTGTCCGTAAGGCCAA TGCAG CTGGTCTTACAGACAGCCCGC TGTCTTTTATGCGGC
      rpmB   4 100  66 1201243 .. 1201258 -    -9  -5.59534   AAGGATAAGAAAAAA              GCACCA TTTT TGGTGC               TTTTTTGTTGCCGCC
    GK1272   3  93  20 1288278 .. 1288305 -  -8.5  -5.05782   ACCGAGCCCAAAAAA        GCTAACGACCT TTCGCT AGGTTGTTAGC         TTTTTCGTTTCCGCC
    GK1309   5  49 243 1331984 .. 1332004 -  -4.7  -3.05384   CGCGTCTTCAGCGAA           GC-CGGCA TTTCGC TGCCGCGC            ACATCCACCGCTCAA
    GK1323   7  66 158 1348023 .. 1348050 -  -3.3  -4.58773   GTCAGCAAACCAAAA        GCG-AGGAGTCC GCGTT GGGCGCCTTCGC        TTCCGTGCTTACGGT
    GK1328   6  95  28 1353382 .. 1353406 -  -8.5  -5.28176   CTGATTCATAAAAAA          GCTGCCCTG AAAAAAA CGGGGCAGC          TTTTTTATGGGCGCA
    GK1337  14  74 -13 1362441 .. 1362468 -  -4.9   -4.8245   AACAAAAAGAAGAAA       GCGCCATGTCCCGC CTA GCGGG--A-GGCGC       TTTGCTTTCGCCGCT
    GK1342   8  91 164 1364618 .. 1364642 - -11.5   -4.0371   CAGTGCTGACATAAA          GAGCTGTCC CGCTGAT GGACAGCTC          CCTTTTTTGTTGCGC
    GK1353   6  70 447 1373292 .. 1373306 -  -2.1  -4.96996   CGCAAACAAAATAAA              GAGGCG GATT CGC-TC               GCCCGCCAGGCGCTT
    GK1361   4 100  47 1380560 .. 1380588 - -16.1  -4.72386   TAAATGATGGAAAAA        CGCGGATGCCT TGATGAC AGGCATCCGCG        TTTTTACGTCCTTCG
    GK1364   8 100 301 1384043 .. 1384084 - -15.2    -3.014   AACAAGCAACGAAAG GCGCCGGAGAGCG-GCTGT TTTTG ACAGCGCTTTCTCCGGCGC TTGGCAACTGGTCGA
    GK1370   2  68   3 1392105 .. 1392127 -  -7.7  -3.73775   TTCAGCGCCATGAAA           GCCTGTCCA TCTTC CAGACAGGC           TTTCACGTCGTTTCC
    GK1374   4  72  81 1396011 .. 1396023 -  -6.2  -4.44608   CTTAGTGAAAAACAA                CGCC GCCTT GGCG                GCCGACCTTGCCCGA
    GK1387   2  48  75 1417867 .. 1417887 -  -3.9  -3.11341   AAGGTCAGTGAAAAG            TACACTCTG GGG CAGGGGGTA            GGAGGCTCGTTTCGC
    GK1391   4  73 295 1421818 .. 1421832 -    -7  -4.17023   TTAAGCATCGCAAAA               GTGCCG CTT CGGCTC               CGGAAATCCAGCAGC
    GK1399   8  93  84 1429838 .. 1429871 - -13.3  -3.66995   TTGAAAAAATATGAA     GGACAAAGCTGAC AAAACACG GTCAGCTTTGCCC      TGACGGTGAGAAAGG
    GK1408   1  66 280 1437674 .. 1437684 -  -8.2   -3.4052   TTTTAATGGAAGGAA                 CGCC GGC GGCG                 ATTGACCATGCGGAA
    GK1414   8  88   9 1445557 .. 1445581 - -14.3  -2.63257   AGCTTAGATAACGGA          CAGGCGGGC TTAGGCG GCCCGCCTG          CTTTATCGTCATAAA
    GK1417   9 100  90 1451945 .. 1451973 - -18.1  -3.39948   CGAGAAGAAATCGAA        GCAGCCCGCTCGC TAG GCGGACGGGCTGC        TTTTCGATTCGGCTG
    GK1428   4  71  80 1465083 .. 1465098 - -10.4  -2.89191   GGAGATTCTTAGACA              CCTGCC TCAG GGCAGG               CTGCCCGATCATCGA
    GK1436   4  56 -47 1478651 .. 1478679 -  -7.4  -2.70932   TCCCCCGCGTAACGA       TCCAGCA-CGCGG TCAA CCGCGCTGCCGTA        TGTTTCGCCAAATAA
    GK1445   9  76  32 1487436 .. 1487452 -  -2.1  -5.27023   ACGGGAAAAAGAAAA              CCACCCG CGT CGAGCTG              TTTGGCGGCGCTCGT
    GK1448  12  83 434 1490008 .. 1490020 -  -4.7  -5.18726   TTTCGACAACAAAAA                GCGGC GGA GGCGC                AAAAACAAGTTGCTG
    GK1456   4  95 180 1497190 .. 1497223 - -13.2  -3.86897   CCCATCCTGCATAAA     GCCCTTGGCAACTCC TATTG GGAGA-GCCAAGGGC     TGAAGAGTCTTTATC
    GK1483   8  77 386 1522810 .. 1522822 -  -4.7  -4.89521   ATACGGGAAAGAAAA                TCGCC ATC GGCGG                CAGCATCACGCTGAC
    GK1512   5 100  15 1551978 .. 1552004 - -10.9  -4.84529   CCATAAATGGAAAAA         GGTGTCCCG TTGATATTT CGGGACACC         TTCTTTTTTGACTGC
    GK1517   2  85 213 1554490 .. 1554518 -    -6  -5.02074   TGACGTGCGAAAAAA        CGATGGGGGT ATAGCCCGA ATCCCCATCG        TTTTTCGTTTCAGCA
    GK1540   5  77 300 1580013 .. 1580025 -  -6.3  -4.62051   AAATATGACAGAAAA                CGAAA ATG TTTCG                TCTTTTTGTTGTGAA
    GK1546   5  88   6 1586750 .. 1586780 - -14.1  -2.77132   TATGCACATAAAGAG       GAAGGTGTCCCGA TCGCT TGGGGACACCTTC       TTGTTTCACCATAAT
    GK1565   5  66 156 1601106 .. 1601148 -  -7.8  -3.53031   TGGATTGGAAATCAA CGCCAATCA-CGT-CCGCGCC GTTC GCCGCGGGACGGTGA-CGGCG ACAGGGACGGTGTTG
    GK1568   2  46 301 1602903 .. 1602918 -  -3.2   -3.1165   TATTGAAAACAAGCA              GGCGAT TGAA ATGGCC               GAAGTATACAGCAGC
    GK1574   6  65  36 1608307 .. 1608321 -  -2.8  -4.57073   TATTTGCTTGAAAAA               TGCATC ATC GATGAA               GAGATTGACATCGAT
    GK1577   6  81  14 1610292 .. 1610310 -  -9.6   -4.0492   GAACCGCGATAGAAA             CCCTTGTA TCG CACAAGGG             TTTCTGCGGTTTGTC
    GK1582   7  87  14 1613114 .. 1613135 - -10.9  -4.21787   AAAAAAGTGTGAAAA           CGGCGT-CTC GTC GAGGACGCCG           TTTTTCTTGCCAGCT
    GK1589  10  88  22 1618993 .. 1619021 -  -7.5  -5.06816   ATGCTGCAACAAAAA        GGATGTCCC TAGAACTGGGC GGGACATCC        TTGTTTATCGACCGC
    GK1593   7  80 439 1623777 .. 1623806 - -12.1  -2.78712   CTGCCAAGTCAACTA       CCCCCACTTCGCG AACG CTTGAAGTGGGGG        CTTGCAACTCCCCAG
    GK1611   7 100   2 1640980 .. 1641002 - -11.3  -5.47218   GGCCAGCCAAAAAAA           CCGGAAAGG GAGTT CCTTCCCGG           TCTAGCTGTGCGGCC
    GK1632   9  73  58 1663569 .. 1663622 - -10.1  -3.13906   CTGAACCGAAAACGA GCGCCCCGATCGTTGAACAAAGCCA TGTG TCGCGAGGGTCGACGATCAGGGCGC CTTTCTATCGCTATG
    GK1645   2  54  90 1675579 .. 1675589 -  -5.4   -3.3692   CGGGACTGCAAAAAT                 CTGA TGT TCAG                 CAATCCCTTTTTCTT
    GK1649   5  61  13 1679050 .. 1679066 -  -6.5  -3.53012   TTTTCTTTCGTGAAA              GGCCATT TAT ATTGGCC              TTTTGTTCACTTTTA
    GK1665   9  91  16 1691940 .. 1691981 - -14.7  -3.12717   ATGGAGCAATAGAGA GGCTGTCT-GAAAAGGTCAT CGC ACGACTTTTTCCAGACAGCC TTTTCCGTTTTCGCA
    GK1678   4  45 189 1705283 .. 1705297 -  -2.8  -3.14647   ACCCATTATATCGAA               GAAATC GTC GACTCC               ATTACCCATGTCTTG
    GK1678   4  45 143 1705324 .. 1705343 -  -3.4  -3.01712   CTTGCTTTTGCAAGA            CGGGCGCA TCCT TGCGGCTG             GCCAAAAAGAGGAAG
    GK1678   4  45  81 1705385 .. 1705405 -  -2.4  -3.28924   GAGCGGCTTTCAGAA            GCGTTTCG CCTTC CGATCCGC            GTTCATTGGGAAGAC
    GK1686   8  76  25 1710621 .. 1710658 -  -8.5  -4.05788   TCGCCTCAAATGAAA   CAGCCC-CCCCTTTCC AAATGGG GAAAAGGGGTGGGTTG   GTCGGGGAGCGGTGC
    GK1694   7  87  36 1717876 .. 1717909 -   -11   -3.9735   ACACGAAAAAAGGAA     GACGGGCGCCGTCT ATGATG AAAGGACGCCCGTC      TCTAGCTGTCGCCCG
    GK1698   6 100   0 1723499 .. 1723530 - -24.6  -3.75153   TCCCTTGAATCCAAA      GCGAAGAGGCGGGA ACAC TCCCGCCTCTTCGC       TATTGAGAGGTTTTC
    GK1701   3  77   8 1726743 .. 1726783 -    -4  -5.04601   GCCATAAAGCAAAAA  CAACCGGCTCAGAG GGCAATCGCCTTT CACTGAGCCGGTTT  TGCCGGGTTATACGC
    GK1709   6  59 190 1734229 .. 1734249 -  -5.4  -3.65812   GCCCGTTGAACAGAA           CTCCTGCCG GATT CGGC-GAAG            CGAACCCTTGACCAA
    GK1712   3  65 339 1738165 .. 1738179 -  -2.8    -4.652   AAACCAGCTGAAAAA               TGATCT AAT AGATCC               GGAAAGGAGCGCCCG
    GK1712   3  65 -47 1738527 .. 1738565 -  -3.9  -4.48299   GCATACTCAAACAAA  GCAGCGGCCATCCCGGATT TCC AATC-GAGA-GGAAGCTGC  CCAGAGAAAAAACGG
    GK1717   4 100  73 1744082 .. 1744099 -    -7  -5.76633   GGACATACAAAAAAA             GACCGA TTGATT TCGGTC              TTTTTCTGTGGTCTA
    GK1730   7 100 473 1755698 .. 1755739 - -11.9  -5.31275   TTGTAGTACAAAAAA GGATAGA-ACAAGCAGAA AGAATTA TTCTGCCTGTATCTATCC TCTTCTTTTTTCTAT
    GK1741   4  87 475 1766397 .. 1766407 -  -6.8  -5.10033   GCAAGAGAAAGAAAA                 CGTC TAC GACG                 TCATTATGATCGACT
    GK1758   8 100   4 1789990 .. 1790020 - -22.8  -4.08767   GCTAGGCTCGTAAAA       CAGCGGCTTCTCTT TTC AAGAGAAGCCGCTG       TTTTCAATTCACCTT
    GK1768   8 100   5 1801579 .. 1801616 - -25.1  -3.64933   CCAATCGCAAAAAAG   GGGCTGACCCAAAACGC GGGT GCGTTTTAGGTCAGCCC    TTTTTTACTGGTGCT
    GK1784  10 100   3 1814508 .. 1814531 -   -16  -4.91109   TTTCGATCATAAAAA          CAGGCGCACC GATG GGCGCGCCTG           GTTTACTGTTCTGTT
    GK1791   5  80  11 1818414 .. 1818432 -  -4.5    -5.055   CTAACCTGCAAAAAA             GCGGC TAAAAAACG GCCGC             TTTTTTGCTTCTAAA
    GK1829   3 100 168 1856934 .. 1856962 -  -9.4  -5.99154   CACCAAACAAAAAAA        CGGGGCGCTCCC AATCA GGGCGCATCCCG        TTTTTCATCTCACCG
    GK1834   4 100 101 1863500 .. 1863521 - -14.5  -5.37593   TTTGAAATGAAAAAA           CCCGGGTAA ACGT TTACCCGGG            TTTTTTCGTTCTCTT
    GK1847   3  88  16 1875357 .. 1875383 -  -7.4  -5.09245   GGAAAATGAGAAAAA        CGGATTCC-GA TCATCG TCAGGAATCCG         TTCGCCCTTAACAGG
    GK1885   9 100 110 1914891 .. 1914946 - -21.6  -3.27298   CTTGCCAACGATGAA GTGGAATGAAGGAGACGTTGTCAAG TGCTTTC CTTGACAACGTTTCCT-CATTCCAC TATCCTAACAAGCAG
    GK1919   8 100  60 1960173 .. 1960203 - -15.5  -3.25204   GCACGCTTAAACATA       CAGCCTTGGAGTG CCACT CTCTCCAAGGCTG       CGCAACCATTCTTCT
      ureH   7 100  47 1967106 .. 1967138 - -18.6  -4.65895   CGCCGCATCGAAAAA      GAAGCACCGGCCTT CTCCC AAGACCGGTGCTTC      TTTGTTTTGAACAAC
    GK1945   4  83  20 1985990 .. 1986041 -  -4.3  -5.40072   TTCGGCGTAAAAAAA GATTGTCGTCGATCCCCCGGGGT TTTTGC ACGATTGGGGGTCGACGACAATG AAAAAATCATTAATA
    GK1983  10 100   4 2027882 .. 2027923 - -20.4  -3.27774   TAGCTGAACGACCAA GCAACAAGCCCTTAGCCC TTTGCG AGGCTAAGGGCTTATTGC  GCTTCATTGCGCCGT
    GK2004   7  81   5 2049043 .. 2049066 -  -9.6  -3.99805   TTGCAAAAAGCGAAA          GGATGGCC GAAACAAG GGCCATCC           TTTTTTACTTCACTT
    GK2024   6 100 213 2070210 .. 2070232 -  -9.9  -5.45802   TCGTTAAAAGAAAAA          GAGCCA-GCC AGAG GGCATGGCTC           TTCGTTTATGATTCA
    GK2052  10  55 263 2096205 .. 2096226 -  -4.4  -3.64703   CTTTCGCGAGCCAAA           GCGGTCCAA GCCGT TCGG-CCGC           CAACAAGACAACAAG
    GK2063   8  90  11 2107822 .. 2107843 -  -9.4  -4.48987   TGTGCACAACCAAAA           GGTGCCCC GTCTGT GGGACACC            TTTTTCCTTTTCACT
    GK2101   5  73 129 2142174 .. 2142194 -  -9.7   -3.3482   GAAGCGCTCAACTAA            GGCCGCT GCAAACA AGCGGCC            TTATAATCCCTCTCC
    GK2111   4 100   7 2152579 .. 2152609 - -19.1  -3.04625   CAAAGCAAGCATACA       GGCGGCAAAGAGC CCCTC GCTCCTTGCCGCC       TTCTTTTTATGCCCA
    GK2118   6 100  26 2159261 .. 2159288 - -17.1  -3.38581   ATGAACGTTTAAAGA        GGCGCCTTTGC CCGAAC GCAAAGGCGCC         CATAATGGAGTTCAG
    GK2147   2  82 -14 2193860 .. 2193883 - -11.7  -3.43676   TCCATTAATGCAGAA          GGGAGCGGC TTATCG ACCGCTCCC           CTTTTCGTTGCCCTC
    GK2162   7 100  46 2208420 .. 2208446 - -14.5  -4.21936   TTGACAACGTGAAAA        CCGCTCC-CCGT GCAA ACGGCGGAGCGG         TTTCCCTTTTTCAAG
    GK2165   3 100  32 2209626 .. 2209665 - -21.6  -4.09746   CATAAAACAAAAAAG  GGGGCTAATCCAAAACGC ACTC GCGTTTTGGGTCAGCCCC   TTTTTCCGTGCGGCC
       nth  11 100  63 2214010 .. 2214031 - -11.6  -5.03314   TGCATTCCCAAAAAA           CGGATGGC TTTTGC GCCATCCG            TTTTTTCATGACCGA
    GK2240  11  66 265 2276965 .. 2276975 -  -8.2  -3.40403   CCTCTTTTACCATAA                 CGCC GCC GGCG                 TTCCATTCACGGCGA
    GK2248   4  95  21 2284617 .. 2284643 - -12.3  -4.31293   CTACATACTAAGAAA         GGGTGTCCCGA TCCTT TTGGGACACCC         TCGTGTTTTGTCAGT
    GK2329   9  81   5 2353741 .. 2353766 -  -9.7  -4.00038   GACGATGATCAGAAA         GGGTGCCCC TTATATTT GGGACACCC          TCGCTTACTTTTGGA
    GK2333   8  76 116 2357903 .. 2357913 -  -8.2  -4.13343   AGAAATTTTGCAAAA                 CGGC CGC GCCG                 ATCTCGTCTTTTTGG
    GK2337   5 100   6 2361984 .. 2362000 - -15.1  -4.12599   AAGAACTGGTGAAAA              GGCGGGG CTT CCCCGCC              TCTTTTTACAGCTCT
    GK2344   3  95   9 2371758 .. 2371787 - -12.3  -4.43681   TATCGAACACGAAAA       GCCCTTAGAGT GGTGAATG ACTCTAAGGGC        TTTTTTCTTTATTTC
    GK2366   5  58 214 2394543 .. 2394597 -  -7.7  -2.62442   ACCCAACAGAGGAAT GTGGGGGCT-TGCTGGTGTGGTCTCC GTTC GTTGGACACACCCGTACAGCCCCCAC CTCATCTCCCCGATA
    GK2415   5 100  71 2442226 .. 2442252 -  -5.2  -5.91981   AAAAGGCAAAAAAAA         GAATCGAGCT TCGTTTT AGCTTGATTC         TTTTTTGTTTGCCTC
    GK2428   8 100   4 2459081 .. 2459108 -   -22  -4.25104   CCGTCGGCACGAAAA        CCGCCCGCCGGC CTAG GCCAGCGGGCGG         CTGCTACGGGCGGCG
    GK2438   5 100  60 2464857 .. 2464876 -   -10   -5.4505   TGGGTGAATAAAAAA            CAGGCAGA ACCT CCTGCCTG             TTTTTTTGCCGCTTT
    GK2454   8  76 110 2478329 .. 2478356 -  -8.4  -4.12899   ACCATAACGAAAGAA        GGTGTCCC-TCCC AAA GGACCGGGACACC        TTTTCTTAAGGCTGT
    GK2461   3 100  12 2485768 .. 2485790 -  -5.6  -5.56264   GGGAAATATAAAAAA          GCTG-CCTG TCGATG CAGGACAGC           TTTTTTTGTGCTTAC
    GK2467  10 100   8 2490418 .. 2490441 -   -16   -4.1021   CTGCACAACGAGAAA          GGGCGTCCCC GCTT GGGGACACCC           TCGCTTTTTACGTAT
    GK2478   9 100  16 2499156 .. 2499198 -   -20  -3.34988   TCATCCATAAAGAGA GGCTGTCTTGGACAAACGGT TGA ACCGCTCATCCAGGACAGCC TTTTTCGTTGGCCGT
    GK2532   9 100  41 2547681 .. 2547695 - -12.8  -5.19879   GTCCAAACAGAAAAA               CCGGCG GTT CGCCGG               TTTTTCCTCCTTCGT
      yajC   6  69 111 2603578 .. 2603603 -  -3.3  -4.67641   AGCGCAAAAGCAAAA         GGTGTCCTCA AAGCAAA CG-GGACACC         TTTTGTGATGGAGAG
      yajC   6  69  66 2603634 .. 2603648 -  -5.7   -4.1822   CGCGATGGTAAGAAA               CGAGA TTGCG TCTCG               CTCGCGCTTTTCACA
    GK2604   7 100  15 2619781 .. 2619805 - -10.7  -4.84918   TGGATAAAGAGAAAA          TGCGGACGGCT ATG ACCCATCCGCA          TTTTTTCGTCTTCGT
    GK2636   9  95  14 2648401 .. 2648425 - -13.6   -3.9373   GATTCAAAACGGAAA         GCGGCGCTCCC GAAA GGGAG-GCCGC          GCTTTATTCATGGCT
    GK2747   6 100  58 2770923 .. 2770954 -   -13  -4.07568   CGTCTTGCGGGAAAA      GAGGGTGTCCCGAA AGCC TTCGGGACGCCTTC       TCCTATCAACATGAC
    GK2760  10 100   8 2783941 .. 2783968 - -17.8  -3.97636   AGCCTAACCCATAAA        GAGGATGCCCCG GCAA CGGAGCATCCTC         TTGGCCGTTATGGCT
    GK2801   6  85  35 2826187 .. 2826199 -  -6.2  -5.14563   CGCCTGACGAAAAAA                GCGC ACCAA GCGC                GAAGAAGGAATCCGC
    GK2810   5  88   6 2838399 .. 2838422 - -11.7  -3.87638   CAAAGCAAGCAAGAA          GCTGGCCCC CGTGTT GAGGCCAGC           TTTTTTCATTTCGTC
    GK2852   5  80 146 2880377 .. 2880397 -  -3.9  -5.25772   AAATTAGAATAAAAA            CGCCAATCG GGA CGATGAACG            TCACCGACAAATTCT
    GK2858   5  63 116 2885741 .. 2885753 -  -6.9   -3.7046   GAAAAAATGGGGAAA                CCGCC GCT AGCGG                GACGCCCGCCGAATG
    GK2866   7  91 430 2890312 .. 2890326 -   -10  -4.64598   GAACCATCGCAAAAA               GAGCTG ACT CAGCTC               ATCCAGACAGCCAAA
    GK2872   9 100  34 2896830 .. 2896861 -   -13  -4.59773   TGGCAGCGGCAAAAA      GGCAGGAACCTCGAC TTA GGCGAGG-CCCTGCC      TTTTCTGCTTCCGAA
    GK2880   6 100 184 2906125 .. 2906150 -   -14  -3.98826   CGACTAAGCGAGAAA         GGGCGCTCCG GCCAAA CGGAACGCCC          TTTTGCTTTTCTGCC
    GK2883   7  60 243 2909487 .. 2909501 -  -4.2  -4.11751   ATCAATCGGCTAAAA               GGCG CCCTGTT CGCC               CTAATCGGCATTCAA
    GK2888   3  50 233 2912693 .. 2912704 -  -3.6  -3.50332   TATGGAGACAACGAA                GCCG TTTA CAGC                 ATGGTGCTCGCCAAA
    GK2938   3 100 256 2969270 .. 2969294 - -10.7  -4.99435   CCCAAGAAGGAAAAA          CGGATGAAGTG AAG CGCCTCATCCG          CTCGCTTGGCATCCG
    GK2972   8 100 147 2996807 .. 2996840 - -13.1  -4.48299   GGACAGCGAAAGAAA     CGGAGCAGCCGCC CAGCCTAT GGCGGCTGCCGCG      TTTGCCGTCTCGCCA
    GK3013  12  81 116 3035924 .. 3035940 - -12.3  -2.97051   AGAAAGGGGAGAAAG              GGATGGC AGC GCCATCC              GAATCGGTATGGAGC
    GK3043   4  52 219 3063963 .. 3063976 -  -3.8  -3.53811   GTCATTTTTGCCAAA               GCGA TGGAGT TCGC                CAGGAAAGAAGAGCC
    GK3092  10 100 158 3114506 .. 3114552 - -16.2   -3.1855   GCTTGGAAGACCGAA CAACGACTCGCTTCACAGACCCA TTCA TGGGTCTG-GAAGCG-G-CGTTG TTCGGTCACTCGACA
    GK3092  10 100  42 3114642 .. 3114668 - -13.1  -4.98911   GATGATAAAAAGAAA        GGGTGTCCCAGA AGGA TC-GGGACACCC         TTTCTGATTACCATA
    GK3120   2  60 220 3142315 .. 3142354 -  -7.3  -3.13475   TAACGTCATACGGAA  CGACCAGCGATGG-TA AAAAAAGGA TAGCCATCGCTCGTCG  TGTTGGTCAAAAAGT
    GK3157  10  87   5 3179130 .. 3179167 - -11.3  -4.03234   CGCTTTTCACATAAA   GGAAAGGGCATCCTGCT TATG AGCGGGACACCCTTTTC    TTTTTTATTGTTCCG
    GK3172   6 100 124 3196808 .. 3196847 - -21.6  -4.62872   AGTAACCTGCAAAAA  GCTGGCCCCCAT-GGTCGC CAA ACGACCGATGGAGGCCAGC  TTTCTTTGCATCGTT
    GK3200   8  64 281 3234082 .. 3234113 -  -8.6  -3.14931   CTCATGTTCCACCAA      TCCGGCG-GCTGCTG CGA CGGCAGCTCGCCGAT      GTGCTACCCGCTCGG
    GK3221  10  85  53 3258393 .. 3258429 -  -5.1  -5.20333   GAGCGATAATAAAAA    GGTTCCAACCTAGTC TTCCTGG GGCTCGGTTGGAACT    CTTTTTCTTTCTGTC
    GK3236   7  66 390 3270399 .. 3270442 -  -9.8  -2.71712   GTGGTGCGGGTAAAC GATGCCTTTTTCTACATTGCC CGC GCCGACGTAGAAAAAG-CATC CGATCTTCACCCCAT
    GK3240   4  50 207 3277090 .. 3277129 -    -5  -3.13475   TAACGTGATACGGAA  CGACCAGCGATGGTAA AAAAAGGA TTGCCATCGCTCGTTG   TGTTGGTCAAAAAGT
    GK3264   9 100 345 3306500 .. 3306523 - -16.8  -3.65351   GCATTTTCACGGAAA          CAGCGTGGGA AGAA TCCCACGCTG           TTCGCTTTTAAGCAG
    GK3282   5  93 113 3323610 .. 3323629 - -11.4  -4.48072   ATAGGCAGCACAAAA            GAGCCGCA ACCG CGCGGCTC             TTATCACTGGTCTTT
    GK3291   4  75 312 3331029 .. 3331062 - -11.8  -2.53759   AAGACGGGCAATTCA     GCCTCCCGCTGA CAACACTCAT TCAGCAGGAGGC      CTTTGTATTTCCTTC
    GK3304   5 100   8 3349478 .. 3349508 - -14.9  -4.96435   CTAACAAAAAAAGAA       GCTGCTAGAAGAA ACACA TCCTTCTAGCAGC       CAAACCATTATTTAC
    GK3308   3  57 128 3352431 .. 3352447 -  -2.3  -4.20136   ACTCTTAAAATTAAA              TCTATAT TAC ATTTAGA              AAACTTTTTAATTCC
    GK3419   2  67 413 3459304 .. 3459323 -  -2.1  -4.72863   TTAAACAAAGGAAAA            GTCGC CACTATCTAT GCGAC             GTTTGAAAACAACCG
    GK3425  10  78 -14 3463745 .. 3463798 - -10.9  -3.39028   CATAACGGTCAAACA TCGCGCCGCCGGACGCATCAAGCGGT CGA ACTGCCC-ATGCTAGCGGCGGCGCAA CAGCAACAACGTTTG
    GK3439   0 NONE
    GK3442   9 100 110 3482801 .. 3482856 - -21.6  -3.27298   CTTGCCAACGATGAA GTGGAATGAAGGAGACGTTGTCAAG TGCTTTC CTTGACAACGTTTCCT-CATTCCAC TATCCTAACAAGCAG
    GK3452  12  93  11 3494705 .. 3494732 - -14.2  -3.44051   TGCCGATCATGACAA        CAGGGTGTCCCC ACCG AGGAACACCCTG         TTCATTTCGCTTATG
      qoxD   9 100 155 3498878 .. 3498906 - -17.6   -3.0579   AAAGTGCTGTAAAAC        GTCGTCTTGCCT GTTTG AGGCAAGACGAC        TTTTTTAGGCACATA
      qoxD   9 100   7 3499034 .. 3499054 - -12.5   -5.0916   TTCTGAACATAAAAA            GCCGGCCGA ACC CCGGCCAGC            CTCGCTTTACAACAC
    GK3465  11  78  93 3509860 .. 3509887 -   -12  -2.57503   AAAGGCAAATAAACG        CGGGTGTCCCAA AGGT TCGGGACACTCG         TTCTCATTGCCATAA
    GK3487   3  83   9 3534361 .. 3534392 +  -7.2  -4.83243   ATGGTAGGCAGCAAA      TCCCCCTCTTGGTC AGCT GTTCAAGGAGGGGA       TTTCTTTTCTGTCCG
    GK3466   2  71 219 3513308 .. 3513339 +  -8.8  -3.66378   GTGATTGATGAAGGA      TAGCCGTTG-TGCTG CAT TGGCGGCAACGGCTA      TTTAAATCAAATGTC
    GK3455   3 100   4 3498878 .. 3498906 + -17.6   -5.0133   AAAGTGCTGTAAAAC        GTCGTCTTGCCT GTTTG AGGCAAGACGAC        TTTTTTAGGCACATA
    GK3441   7 100  49 3482801 .. 3482856 + -23.8  -2.78384   CTTGCCAACGATGAA GTGGAATGAAGGAGACGTTGTCAAG TGCTTTC CTTGACAACGTTTCCT-CATTCCAC TATCCTAACAAGCAG
    GK3426   9 100 269 3466902 .. 3466923 + -12.3  -4.76423   GATTCATGGTTTTTG           CCCCAGTAC TTCG GTGCTGGGG            TTTTATGTATTTATC
    GK3418   3 100  29 3459569 .. 3459592 + -14.6  -5.52986   ACCGATGTTCGATGA          GCAGGCTGCC CCAG GGTAGCCTGC           TTTTTTTCATCCGAT
    GK3413   8  57 123 3455118 .. 3455132 +    -7  -2.91036   GCAGGCTCTTGCTGC               TGGGCG GAC CGCCCC               CTTATTCTCCTGCTA
    GK3409   5  83  11 3451887 .. 3451911 +  -9.3  -4.39166   AGTAACAAACAGGAA          GGTGTCCCG GAAACAA TGGGACACC          TTTTCGTCTATGGCC
    GK3406   5 100  10 3450233 .. 3450256 + -13.9  -4.81814   TTTTAAACAAGAAAA          TCCCCTGCG TTTGCC CGCAGGGGA           TTTTCTTGTCCTAGT
    GK3399   9  93 431 3443393 .. 3443420 +    -7  -5.43553   TTTGCAGCGTAATTT        GCACCGCCTTG ACAAGCG CGAGGCGG-GC        TTTTGTTTTTTCGAT
    GK3388   4 100 144 3426900 .. 3426912 +  -9.1  -5.40072   GGCTGAACCCAAAAG                GCCGT TCT ACGGC                TTTTTTTGGGACAGC
    GK3367   3  53  35 3406808 .. 3406848 +  -3.7  -3.75581   CCCTCTCCGCCGCTC  GATGGAATGCGAACCCCGC GCG GCGCGGAGCGCCTTGCAAC  TGTTATTTTGTGCCA
    GK3367   3  53 163 3406936 .. 3406976 +  -3.3  -3.71527   CGCTCATCAAGGGCA GCGATGTAAAT-GTCCAC ATCCGG GTGGGCCGTTTCCACCGC  TTTGACTCCTTCCGG
    GK3351   2  50  22 3394295 .. 3394319 +  -4.3  -3.35832   GACGTTGATTTTACA          GGACTTCTC AATTTGA GAAAAGTCC          GTTTTTCGCGACTTT
    GK3335  11  61 303 3379217 .. 3379234 +  -6.9  -3.53012   GCAAAAAAGCGCTCG             CGGCGGT GAGA AACGCCG              TTTGGCCGAGCCCGG
    GK3324  11 100   7 3370927 .. 3370948 + -15.9  -4.41047   GCGAAGTAAATGCGA           CGCGCACCT TAAG AGGTGCGCG            TTTTCATTGGGCGAT
    GK3312   1  73  -2 3359022 .. 3359051 +  -7.2  -4.21439   GTTCTTTCTACCACT       TAGGGCATTTTC TATTAC GGGGATGCCCTA        TTTGTGTTGCGCTTC
    GK3307   2  43 251 3352584 .. 3352594 +  -2.6  -3.07537   GTAAATTCACTTGAA                 TAAA ATA TTTA                 TGATTCTTTCTGAAT
    GK3303   4  64  13 3349344 .. 3349383 +  -8.6  -3.13522   TAACGTCATACGGAA  CGACCAGCGATGGTAA AAAAAGGA TAGCCATCGCTCGTCG   TGTTGGTCAAAAAGT
    GK3290   1  43 154 3331374 .. 3331394 +  -2.5  -3.18735   GAAGCACGGCAGGTA            TTATCCCAT AAC AGGGGCTAA            TTCATCCAATGTTGC
    GK3284   2  66 155 3327045 .. 3327061 +  -9.5  -2.63596   CGGAAAACGGAATCT              CTTCTCA AAT TGAGAAG              TCCTGTAAAATCAAC
    GK3281   2  78  12 3323610 .. 3323629 + -10.7  -3.39884   ATAGGCAGCACAAAA            GAGCCGC AACCGC GCGGCTC             TTATCACTGGTCTTT
    GK3275   5  85   1 3318548 .. 3318572 + -11.4  -3.64028   AAACCAACGCGCTAG          GGCGGGGC TGGCCTTTT GCCCCGCC          TGTTTGATTTCCATT
    GK3263   7 100 201 3306500 .. 3306523 + -16.8  -3.36823   GCATTTTCACGGAAA          CAGCGTGGGA AGAA TCCCACGCTG           TTCGCTTTTAAGCAG
    GK3257   7  53 125 3295969 .. 3295979 +  -6.8  -2.71364   ACGTCTCCCAGACGA                 GCTC CTC GAGC                 TCCTTGCGCAACTCA
    GK3250   3  87 244 3286948 .. 3286974 + -10.9  -4.06502   CCATAAAGCATGTAA         GAAGGCACGGA TGCAT TCCATGCCTTC         TTTGCTTTCCCCGTC
    GK3243  10  62 171 3279657 .. 3279674 +  -4.7   -4.0896   ATAAAAACACGAGCC             GAGCGGT TCGG GCCGCAC              TTTTGGAAAGAGTTT
    GK3239   4  67  16 3277093 .. 3277126 +  -7.5  -3.71284   CGTGATACGGAACGA     CCAGCGATGGTAA AAAAAGGA TTGCCATCGCTCG      TTGTGTTGGTCAAAA
    GK3220   8 100   7 3258393 .. 3258430 +  -8.5   -5.4433   GAGCGATAATAAAAA   G-GTTCCAACCTAGTCTT CCT GGGGCTCGGTTGGAACTC   TTTTTCTTTCTGTCT
    GK3213   5  81 442 3250094 .. 3250119 +  -3.3  -5.44721   GTTTTAAACAGTCCT         GGAATG-CCGCT CGA AGTGGATGTTCC         TTTTTTTCCCGTCGT
    GK3199   7 100 115 3234463 .. 3234493 + -10.4  -4.71426   CTTCCATTGGCACCT      CACCCCCGGATGC CTCATC GC-TCCGGGGGAG       TTTTGTTCGTCGCCG
    GK3199   7 100 171 3234519 .. 3234558 +  -9.9  -5.28831   CGCCGCCAAAAAGAA  AGGCGGCCCGCCGCCTGA GCGAA TGAGGCG-CGGTCCGCCG  TTTTCTTTTCTTCAT
    GK3192   7 100   3 3227025 .. 3227048 + -13.2  -5.33026   ACGGAAAAGGTAAAA          GGCTGGAGAG CGCA CTTTCCAGCC           TTTTTGTTTGCCTTC
    GK3181   3 100  52 3212696 .. 3212734 + -19.7  -3.93038   CATTGAGGCAAAAAA  CACGGCCTTG-CCCGCCA TGAA TGGCGGCACAAGGCCGTG   TTTGATGTTACCATC
    GK3177   3 100  11 3204345 .. 3204377 + -13.4  -4.34737   AATAACGTGCAAAAA      GCGAGGCTGCCCCA TTCAT TCGGACAGCCTCGC      TTTCTTGCTTACTCC
    GK3171  10 100  11 3196808 .. 3196847 + -18.7  -4.47786   AGTAACCTGCAAAAA  GCTGGCCCCCAT-GGTCG CCAAA CGACCGATGGAGGCCAGC  TTTCTTTGCATCGTT
    GK3156   5 100 103 3179130 .. 3179167 + -11.3  -5.64873   CGCTTTTCACATAAA   GGAAAGGGCATCCTGCT TATG AGCGGGACACCCTTTTC    TTTTTTATTGTTCCG
    GK3148   3 100 224 3169180 .. 3169212 + -22.1   -3.1247   CGAGAATCCGCCGCC      GTGCAAGGCGGAGCG CAC CGTTCCGCCTTGCGC      TTGGCTGTAGAGCCT
    GK3119   2  64  13 3142315 .. 3142354 +  -8.6  -3.13522   TAACGTCATACGGAA  CGACCAGCGATGGTAA AAAAAGGA TAGCCATCGCTCGTCG   TGTTGGTCAAAAAGT
    GK3110   5  76  67 3133891 .. 3133925 +   -10  -3.75153   CCCTGCCGCACAAAA     GCGGGTGCCCTC GATTCCAGCAA GAGGACACCCGC     TTTCGCTTGCACGGC
    GK3091   7 100 441 3114506 .. 3114552 + -16.2  -3.07816   GCTTGGAAGACCGAA CAACGACTCGCTTCACAGACCCA TTCA TGGGTCTG-GAAGCG-G-CGTTG TTCGGTCACTCGACA
    GK3062   6 100 330 3084554 .. 3084574 + -10.4  -5.01042   GGACGAACAACGCCG           CCGGGC-GC GCCT GCAGCCCGG            TTTTTAATTTCACTT
    GK3050   2  47 363 3071009 .. 3071022 +  -3.9  -2.92935   GAAAGGTTTAGACAA               TTTCT TCTC AGAAA                TGATTTGACCATTAT
    GK3042   8  66 214 3062921 .. 3062931 +  -3.2   -4.5287   GTACCCGTTTTGTGA                 TTGG TGC CCGA                 TTTTCATTCATTTCA
    GK3042   8  66 275 3062982 .. 3062995 +  -6.7  -3.87815   AACCGGACGGAATAC               TACGG CACC CCGTA                TTTGTACCGCTGACA
    GK3035   5  63 230 3057296 .. 3057312 +  -9.3  -2.71144   TCCAAATCGGGGATC              GCCCCCC CTT GGGGCGC              TCCTTCGACCACCTC
    GK3020   8  90   8 3042356 .. 3042378 + -10.6  -4.46212   AAAAATAACAACGAA           GGTGTCCC AAACAGC GGGACACC           TTTTCTAATAGCGCC
    GK3012   4  68 161 3036001 .. 3036039 +  -7.6  -3.76224   GACACCGGGATCATT   GAATAAGCACCCCT TCTTGTTCCAC AGGGATGCTTATTC   TTTCATGAATAGACG
    GK2990   3  43 143 3015701 .. 3015721 +  -2.5  -3.14944   CGACCAAGAGCTCGG            TGACGAAGG CAT CTTACGTTA            TTACATCTAGTGCTG
    GK2986   2  71 320 3011241 .. 3011256 +    -4  -4.79223   GAAGTGGCGGCTGTT              TTCCTT GTGC AGGGAA               TTTTTGATCATATAC
    GK2975  10 100 158 3000394 .. 3000419 + -11.3  -5.00616   GCAATGACGGAAAAA         GGCTGATCTCCA AGT TGGA-ATCAGCC         TTTTTTCCACGGCGG
    GK2967   6 100  50 2994793 .. 2994822 +   -15  -3.90922   CCGAGCAACATGAAA       CGCCGCCTTGCC TTTTTT GGCAAAGCGGCG        TTGTTTACAAGCGGT
    GK2961   9 100  10 2988245 .. 2988268 + -15.4  -5.60993   TTTTAATATGAAAAA          TCCGAACAGC GGCC GCTGTTCGGA           TTTTTTTATCGCCAG
    GK2954   1  42 444 2984271 .. 2984284 +  -2.4  -2.93995   GACAAGCGCCAAGAT               GACA TTGATT TGTC                CTTTCATCGTTTCTC
    GK2948   5  66 464 2979574 .. 2979587 +  -3.7  -4.57837   CCTCAAGCCGCAAAA               CGGAG CGGC CCCCG                TTTTTCGCGAGCTCT
    GK2944   5 100  73 2974674 .. 2974699 + -15.5  -3.59031   AAAAACAATAAGAAA         GGGTGTCCCGA TCTG TTGGGACACCC          TCTTTCATTCGTTAG
    GK2937   5  91  63 2969499 .. 2969535 + -13.8  -3.60419   TTCGATCGAGGCGGG   CGCCGCTTCCAG-ACCA TGCA TGGCGCTGGAAGCGGTG    TTGTCGTTTGCGCCT
    GK2931  10 100  52 2964968 .. 2965023 + -20.9  -3.08798   CCAACTGTCGAGTGA CCGAACAAC-AC-CGCTTAAAGACCCA TGAA TGGATCTTTAAGCGAGTCGTTGTTCGG TCTTCCGTCACGCCT
    GK2931  10 100 370 2965286 .. 2965333 + -18.4  -3.51232   GCGAAGCGTTGCCCC GGCAACGTGAAACAGGGGCCCG CGCG CGAGCCCCTGTTTCACGACGAC TTGATTTCCCCGCAG
    GK2926   5 100  14 2961041 .. 2961067 + -16.6  -4.41633   AATGAAACACAAAGG         GACACGCACCGC TTG GCGGTGGGTGTC         TTCTTTTTGCGCCTC
    GK2921   8  91 333 2955716 .. 2955732 +  -6.5  -5.15167   CGGCCATCGCGCAAA              TGGACGG TCG CCGTCTG              TTTTTCTTCATCATA
    GK2918   9  83 129 2953817 .. 2953864 +  -7.5   -4.6635   GAATCCGTTGGGTTT CGCCGGCCTTCTGGGGAAAAG AAAAAG CCTGTCCCCAGCGGGCAGGCC TTTTCTTCAACGTTT
    GK2902   5 100 240 2928802 .. 2928840 + -15.4  -4.42238   GTGCGTCATCGACAA  GCTGT-CCCCTCTCCCC CGTGCT GGGAAGAGGGGGACAGC   TTTTGCTTCGCATGC
    GK2887   2  57 136 2912913 .. 2912936 +  -2.4  -4.25256   ACGAATTGTTTGTCA          GGTGTATTTT ATGG ATAATACCCC           TTATTTTGGTAACAA
    GK2882   7  70  14 2909554 .. 2909567 +  -8.1  -3.85698   AGCGGCGCGCGGCCA               GGAGC GGCC GCTCC                TTTCTGCGAGCAGCC
    GK2871  10 100 242 2896830 .. 2896861 + -10.8   -4.5442   TGGCAGCGGCAAAAA      GGCAGGAACCTCGAC TTA GGCGAGGC-CCTGCC      TTTTCTGCTTCCGAA
    GK2865   8  70  29 2890568 .. 2890579 +  -2.2  -4.87133   GTCTCTTTCGATTCG                TGGG CTTT CTCA                 TTTTGTTTCCCGGCT
    GK2857   9 100   1 2885751 .. 2885783 + -17.7  -3.98683   GGAAACCGCCGCTAG      CGGGACGCCCGCCGA ATG TTGCCGGGCGTCTCG      TTTCATTCCTGTCGT
    GK2851   2  77 134 2880318 .. 2880355 +  -8.6  -4.14392   CTTGCTTAATCATAT   GGCA-GAGTGCAAAC CGAAGGATT GTTTGCGCTCCTGCC   TTTTCAAAATTAGAA
    GK2836   3  48 460 2865051 .. 2865079 +  -3.8  -3.16564   GCCCTCGAACAGCGG        GACGCGTGACGT CAGAA ACTTCATTCGTC        TTAATACACTCCAAC
    GK2824   3  76 142 2852041 .. 2852054 +  -2.3  -5.26119   CGCGCTTCAATAACC               GAAGC GACT GCTCC                TTTTCTTTTTGGCCG
    GK2821   7  53 378 2850222 .. 2850248 +  -3.6  -3.73775   CTTTCCAATACGTAT         TGCGCGATCGGA TGT TCGGGTTTCGCA         TTTCCTCCCACTCGA
    GK2809   8 100 135 2838399 .. 2838422 +  -9.5  -5.40004   CAAAGCAAGCAAGAA          GCTGGCCCC CGTGTT GAGGCCAGC           TTTTTTCATTTCGTC
      rpsD  11 100  12 2829018 .. 2829045 + -17.2  -5.45652   TTAAGGCGCAAAAAA        GATCCGAAATGC CGAT GCATTTCGGATC         TTTTTTCTTAGGCGT
      ppnK   9 100  71 2818044 .. 2818070 +   -21  -3.91984   ACGCGCATGCGGCAA         GAGGGTGTCTCG CAA CGAGACACCCTC         TTGTTTGGCCGCTGT
    GK2767   9  60  48 2792786 .. 2792812 +  -7.9  -2.99871   TCGGTCTACACCAAC         AGGGCAAGGAG CCAAA CGCCTTGCCCC         TCGTTTCCTATAAGG
    GK2759   6  81  11 2783943 .. 2783966 + -12.4  -3.07233   CCTAACCCATAAAGA          GGATGCCCCG GCAA CGGAGCATCC           TCTTGGCCGTTATGG
    GK2755   5  55 148 2778838 .. 2778850 +  -6.9  -3.03159   ACTTCGGCAAAACCG                GTGCC GCC GGCGC                TGTTGCGGCGGTTGA
    GK2755   5  55 218 2778908 .. 2778923 +  -3.2  -3.87815   AAATGTCTTCTTCAA              AAAGCG GCGA CGCTTC               TTTGTACACGTCAAG
    GK2751   7  59 370 2776162 .. 2776215 +    -6  -3.55444   CGACAGCGTAATGGA CGA-CG-CCGTG-CTTGACGTATGTCG GAT CGTCGTGCGTCGTGACGCGGTCGGTCG TTTCAAAAATGCCGC
    GK2748   8 100  40 2772408 .. 2772435 +  -4.8  -5.72207   AACGATAAAGGAAAA        GGATGTTCCCAT AAGG AAGTGGACATCC         TTTTTTTCCTTTACC
    GK2738   8  85  97 2761034 .. 2761060 + -11.6  -3.73042   TAGGACGATGCGAAA         GGGTGTCCCG CTGCTTT TGGGACACCC         TGTTTTGCTGCAACG
    GK2729   5  64 164 2749597 .. 2749618 +  -8.7  -3.19389   GGTAATCGACTTTGA           GCGG-CACGC GAA GTGTGACCGC           TTGCTCCATCACTTC
    GK2712   7 100   5 2735376 .. 2735396 + -18.3   -5.1356   TTAAACAATGACGAA            CACCGGCCG AAT CGGCCGGTG            TTTTTATTCGTCAAA
    GK2705   6 100 262 2728571 .. 2728604 + -17.7  -4.67038   ATCCATCCAAAAAAA     GCTGTTCCA-AAAGCG AGT CGCTTTTTGGAACAGC     TTTTCGTTTTACCCG
    GK2701   4 100  42 2725292 .. 2725320 + -19.7  -2.74496   TTCATCGATCTCCGT        TTCCCCGCGAACG AAT CGTTTGCGGGGAA        GATTTTTCTATCCAT
    GK2697   2  67 209 2718756 .. 2718769 +  -2.4   -4.7629   TATTCTGCCGCGCCA               TCGA TGGCCT TCGA                TTTTTCCGTTGCTCG
    GK2674   4  71 182 2695321 .. 2695336 + -10.4  -2.78384   GCTTTTTTCCGCTTT              TCCCCG ACGC CGGGGA               TGTCATCAAGCACGG
    GK2648   8 100  16 2665329 .. 2665348 + -13.6  -4.30576   CCTTGGAAGTGAAAA            CACCAGCG GAAT CGCTGGTG             TTTTCGTCATGAGGC
    GK2648   8 100 151 2665464 .. 2665480 + -10.1  -4.81083   ATCCGCAGCGTCTCG              CGCGCGA TTT TCGCGTG              TTTTTGATGCTTGCC
    GK2639   5  73 -25 2656164 .. 2656199 +  -3.3  -4.88918   TCGTTTTCATTGCCG    TGGCGCTCCATCTGGA ATGGA TTTAG-TGGGACGCCA    TTTTGTTTGGGCTGC
    GK2635  10  73  28 2648400 .. 2648426 + -10.1  -3.14998   TGATTCAAAACGGAA        AGCGGCGCTCCC GAAA GGGAG-GCCGCG         CTTTATTCATGGCTA
    GK2635  10  73 459 2648831 .. 2648845 +   -10  -3.39668   CGTCTGTCGCGCGGA               CGGTGA TCG TCACCG               TTCTAGGCTTTCGCG
    GK2603   5  95  75 2619781 .. 2619805 +  -8.5  -5.28683   TGGATAAAGAGAAAA          TGCGGACGGCT ATG ACCCATCCGCA          TTTTTTCGTCTTCGT
    GK2585   8  75 340 2603890 .. 2603902 +  -3.3  -5.06414   CCTGCATTTGCTGGA                TGGCG CGT TGCCG                TTTTTGTTGCGGGCG
    GK2570   9  68 439 2584957 .. 2584975 +  -4.4  -4.63218   GAAATATCGGCAATG             CGGAACCG GGT CGGATCCA             TTTTGTTCGCCGCAC
    GK2558   4  73 313 2571686 .. 2571707 +  -5.1  -4.57304   CGCCTTCTCTGGCGG           TGAACGGAG CGAG CTCCATTCG            TTTCTTTCCTTCGGT
    GK2544  12  82   1 2557502 .. 2557528 + -12.3  -3.18571   AAAGCGAAAAAATAA         CAGGCGCCC TTCGTTTTT GGGCGCCTG         TGTATGTTTCCGCCG
      motB   5 100   1 2547604 .. 2547625 +  -9.4  -4.87803   ACATCCACTCAGTGA           CCGCCGCGC CTTCA GCG-GGCGG           TTTTCTTTAGCCGTC
      motB   5 100  78 2547681 .. 2547695 + -12.8  -4.81685   GTCCAAACAGAAAAA               CCGGCG GTT CGCCGG               TTTTTCCTCCTTCGT
     comER   5 100  59 2538543 .. 2538563 + -10.4  -4.49756   CGACAAAAAAATGGA            CCCCAGCT TGTAC GGCTGGGG            TTTTCATATTTACGG
    GK2514   4 100  -2 2534020 .. 2534047 + -14.4  -6.02919   GAATTTTTCGGTCGA        TAAGGATTGCTT ACAT AAGCAATCCTTA         TTTTTTTGTTTCTGC
    GK2498  12  85 406 2517441 .. 2517465 + -10.7  -3.90922   ACCATGTCGACTTCG          CGAGCGCCGTT TTC GATGGCGTTCG          TTGTTTCAAACGCCT
    GK2477   2 100  24 2499156 .. 2499198 + -15.6  -4.86621   TCATCCATAAAGAGA GGCTGTCTTGGACAAACGGT TGA ACCGCTCATCCAGGACAGCC TTTTTCGTTGGCCGT
    GK2473  10  75   3 2494863 .. 2494875 +  -6.2   -4.5442   GCAAAAAAAATAAAA                GGGC GCATA GCCC                TTTTCTCATTCCGCC
    GK2468   5 100   5 2491465 .. 2491505 + -23.6  -3.10612   TCCGGCCATAAACAA GGGGCTGAT-CCAAAACGC GAAT GCGTTTTGGGATCAGCCCC  TCTGTTGACATTGCG
    GK2460   3 100   5 2485768 .. 2485790 +  -6.3  -5.71983   GGGAAATATAAAAAA          GCTG-CCTGT CGAT GCAGGACAGC           TTTTTTTGTGCTTAC
    GK2453   4  80   9 2478329 .. 2478356 +  -7.1  -4.65078   ACCATAACGAAAGAA       GGTGTCCC--TCC CAAA GGACCGGGACACC        TTTTCTTAAGGCTGT
    GK2445   7  59 182 2472652 .. 2472668 +  -6.5  -3.35679   AACCGCCAACCAGTC              CGCCG ATATGGC CGGCG              TTGTCGATGCCGGGA
    GK2440   8 100   4 2467373 .. 2467399 + -14.5  -5.63504   GGCACGCACTGAAAA         CGCAAGAGGCG AATCA TGCCTCTTGCG         TTTTTTTATGCCATT
    GK2437   5 100   5 2464857 .. 2464876 +  -9.3   -5.4477   TGGGTGAATAAAAAA            CAGGCAG AACCTC CTGCCTG             TTTTTTTGCCGCTTT
    GK2427   3  55 168 2459177 .. 2459187 +  -4.6  -3.54488   ACAAGCGGTATGAAA                 GCGG AAG CTGC                 TCTTGTTTCCGCACC
    GK2421   3 100 109 2450679 .. 2450697 + -11.6  -4.79451   TCAAGCACCGAAGCA             GCCGCGCC GAT GGCGCAGC             TTTTCTCTTTCAGCT
    GK2417   4  72 235 2444977 .. 2444995 + -10.2  -3.08679   GTACCGGTAAAACGG             CGAGGCGG CCG CCGCATCG             TATTGGATGGACGCC
    GK2414   6 100 -18 2442226 .. 2442252 +  -7.4  -5.65927   AAAAGGCAAAAAAAA         GAATCGAGCT TCGTTTT AGCTTGATTC         TTTTTTGTTTGCCTC
    GK2386  12  66 319 2418320 .. 2418342 +  -5.5  -4.14633   GGCGAATGGCGCGCT           CGACGCGGC TGGCC GTCGTGTTG           TATTTTTTCGCGATG
    GK2365   3  61  26 2394542 .. 2394598 +  -8.6  -2.62616   AACCCAACAGAGGAA TGTGGGGGCT-TGCTGGTGTGGTCTCC GTTC GTTGGACACACCCGTACAGCCCCCACC TCATCTCCCCGATAC
    GK2343   7 100 128 2371758 .. 2371787 + -12.3  -5.85425   TATCGAACACGAAAA       GCCCTTAGAGT GGTGAATG ACTCTAAGGGC        TTTTTTCTTTATTTC
    GK2328   9  69  27 2353671 .. 2353689 +  -5.9  -4.15044   TCAAACGAACACGGG             GTTGGCC CCAAA GGCCATC             TTTCTTCAAGAAGAG
    GK2324   9 100 261 2352725 .. 2352745 + -11.2  -5.26875   TGTACGGATCGTTTT            CATGGGTG AACGA CACCCATG            TTTTTTGCTTCGCCG
    GK2321   5  75 148 2350744 .. 2350777 +  -3.2  -5.03314   AAAAACAAACCAAAA    GAGCCC--AACGGCTA CCAA TGTCCGTTACGGGCTC     TTTTTTCCAAATGGG
    GK2299   8  86  40 2331659 .. 2331694 +  -7.6  -4.83759   GGGCGCCTTTTCTTT    GTGAAGGCCGTTCTCTT TCC AACCGG-CGGCCTTCAC    TTTTTCACTTTCGTT
    GK2292   7  93 405 2326078 .. 2326096 +  -8.2  -5.10601   CATTATCGACAAACG             CTTTTCCG AAA TGGAAAAG             TTTTTGTCATTTTCT
    GK2267   9  80 208 2302383 .. 2302396 +  -4.5  -5.14563   TTATAGTAATCGTAG               CGG-CG CAG CGTCCG               TTTTTTGCTCGCAGC
    GK2247   8  91 215 2284617 .. 2284643 + -14.5  -2.98789   CTACATACTAAGAAA         GGGTGTCCCGA TCCTT TTGGGACACCC         TCGTGTTTTGTCAGT
    GK2239   5  82 149 2277363 .. 2277397 +  -5.1  -5.05505   TTGAATGATCTCACA    GCG-AAGGGCGTGAAAA TCG TCTTC-CGCCTTTTCGC    TTTTTCCTTTGTAGT
    GK2216  10  93 136 2256516 .. 2256526 +  -8.2  -5.07523   TCGGGAGCTTGGCGC                 GCGG CCT CCGC                 TTTTCTTTCTGTCTA
    GK2216  10  93 257 2256637 .. 2256647 +  -8.2  -5.07523   CTCGGGAGCTTGCGC                 GCGG CCT CCGC                 TTTTCTTTCTGTCTA
    GK2187   8  58 411 2231545 .. 2231559 +  -3.4  -4.11394   CCTTTGTCGCGATAT               CCGGCG GCA CGTCGA               TTTTCACACTCGGCT
    GK2175   2 100 -31 2219270 .. 2219286 + -10.8  -5.02074   AATTTGCTTCTTTCC              CCCCGC TTCAT GCGGGG              TTTTTTGCCGCCTGA
    GK2168  11 100  20 2214010 .. 2214031 + -11.6  -5.14563   TGCATTCCCAAAAAA           CGGATGGC TTTTGC GCCATCCG            TTTTTTCATGACCGA
    GK2164   4 100  11 2209626 .. 2209665 + -21.6  -4.65895   CATAAAACAAAAAAG  GGGGCTAATCCAAAACGC ACTC GCGTTTTGGGTCAGCCCC   TTTTTCCGTGCGGCC
    GK2151   7  90 -16 2199611 .. 2199641 + -12.6  -3.61988   AGAAGCTCAAACAGT       TTGAACCCGGCATC TAA GACACCGGGTTCAA       TTCGTTTATGACTGG
    GK2146   8  91 440 2194292 .. 2194320 + -13.8  -3.57263   CAAATATTCGTAAAA        CGCCGCTTCGCG CTCAT CGCGGATCGGCG        TTTCCCCGTCGACAT
    GK2140   3 100  27 2182142 .. 2182184 + -15.6  -3.73068   AGCTCTAAACAATAA GGCTGCGCCAAACGAGCGG CCAGAC CCGACCGTT-GGCGCAGCC TTATTCCGTTCAAGC
      sspH   6 100   9 2170347 .. 2170376 + -15.1  -5.01811   TTCGTAACGAAAAAA       GCGAGAGAAAGGA CGCG TCCTTTCTCCCGC        TTTTTGATTTAATCG
    GK2117   4  61 149 2159406 .. 2159416 +  -6.8  -3.51934   AGAAGGAGATGGCCG                 TGGC GCT GCCA                 TATTTGTGCAGCAGC
    GK2110  10 100 286 2152579 .. 2152609 + -16.9  -4.52873   CAAAGCAAGCATACA       GGCGGCAAAGAGC CCCTC GCTCCTTGCCGCC       TTCTTTTTATGCCCA
    GK2100   5  74  99 2142224 .. 2142251 +  -9.9  -3.61398   CGTTCAGTTGAACGC        TCTCCCGCC-CG CATTT CGAGGTGGGAGA        TTCTTGGGAACACCC
    GK2085   3  60  -1 2126697 .. 2126709 +  -3.3  -4.17296   AGCTCCGTATCGCGT                AAGGG GTA CCCTG                TTTGTCTCTCTAACC
    GK2062   9  90 118 2107822 .. 2107843 +  -7.9  -5.10154   TGTGCACAACCAAAA           GGTGCCCCG TCTG TGGGACACC            TTTTTCCTTTTCACT
    GK2053   7 100  19 2098042 .. 2098083 + -16.7  -2.59876   CGAAAAAGAAACAAG CCAACCGGCCG-CCAGCA TGTTTTT TGCTTGACGGCCGGTTGG GCTTTTGTCTCGTGC
    GK2025   5  75 236 2072866 .. 2072888 +  -3.2  -5.08169   CCTCAAGCAATCCTT           CGGTGGCGCG AAA CACACCACCA           TTTTTTCCAATATCT
    GK2012   7  60 158 2058289 .. 2058303 +    -7  -3.13403   CCTTGACGACTCTTT               CCCACC TTT GGCGGG               TGTTGGTCAAGGGCG
    GK2005   3  63 197 2051113 .. 2051146 +    -9  -2.62184   AAAATCCTTCGCACA    GT--GCC-GGCGCAAGC CAT GCTTGCGCCGGGCAAAC    TGCTCTCAACGCCCC
    GK1987   3  44 129 2032751 .. 2032779 +  -3.8  -2.67428   ACGCGAACGACCCAA       GAATCC-CACGCC TTTA GGCGTGTGGAGTG        TCAATTGTTCATCCA
    GK1982   3  90  16 2027889 .. 2027916 + -12.8  -3.69338   ACGACCAAGCAACAA        GCCCTTAGCC CTTTGCGA GGCTAAGGGC         TTATTGCGCTTCATT
    GK1944   3  73  -2 1985685 .. 1985714 + -10.1  -3.23538   ATTCTCCATTCCTCC       TAGGGCATTTTCG ATAC TGGGAATGCCCTA        TTGGTGCTGGATTCT
    GK1924   2 100  32 1967106 .. 1967138 + -16.4  -4.64861   CGCCGCATCGAAAAA      GAAGCACCGGCCTT CTCCC AAGACCGGTGCTTC      TTTGTTTTGAACAAC
    GK1920   8 100  91 1962867 .. 1962896 + -16.5   -2.8733   GATCACTTTCGCCGG       GTTTCCGCCAACG ACCG CGTTGGCGGGGAC        ATCTTTTGTCACAAC
    GK1900   5  69  22 1934041 .. 1934062 +  -8.8  -3.55181   TATTAAAAAATAAAA           GAACAGCT ATTTAC AGCTGTTC            TTCTCATTAAATTTA
    GK1895   4  55 168 1928004 .. 1928015 +  -2.2  -4.07885   AGTCCGCCTTGCCCT                TGTC CTTT GGCA                 TTTTGGAAGACGGTC
    GK1884   5 100  49 1914891 .. 1914946 + -23.8  -2.78384   CTTGCCAACGATGAA GTGGAATGAAGGAGACGTTGTCAAG TGCTTTC CTTGACAACGTTTCCT-CATTCCAC TATCCTAACAAGCAG
    GK1876   5  67  16 1905237 .. 1905270 +  -7.5  -3.71284   CATGATACAGAACGA     CTAGCGATGGTAA AAAAAGGA TTGCCATCGCTCG      TTGTGTTGGTCAAAA
    GK1861   7  75 116 1888254 .. 1888280 +  -5.9  -4.49311   GATCGCAAATGAGAA        AGTGCCC-TGAA TTTC TTCACGGGCACC         TTTTCTCATCATCAT
    GK1846   1  52 129 1875019 .. 1875039 +  -5.3   -3.1647   TTTTTACACAACCGT            GCGGACTTG ATC CAAAGCCGC            CTTTTCGCTATTCGC
    GK1835   7  93  19 1865140 .. 1865164 + -12.9  -3.83675   CAACTTTATCCAAAA          GAGCGAGCC AGTCAGC GGCTCGCTC          TTATTCATTGAATTG
    GK1828   1 100  42 1856934 .. 1856962 +  -9.4   -4.8048   CACCAAACAAAAAAA        CGGGGCGCTCCC AATCA GGGCGCATCCCG        TTTTTCATCTCACCG
    GK1818  11  80  14 1845967 .. 1845992 +  -8.2   -4.4078   AATCATGAACGAAAA         CGTGCCTCGC CTCGCC GCGGGACACG          TTTTCCTTCGCCGCG
      glpQ   6 100 124 1839421 .. 1839440 + -10.6  -4.56775   AAGGAGGTCAGATCG            GCGGTCCG CCAT CGGTCCGC             TTTTTCGCCAAACCT
    GK1790   8 100   4 1818406 .. 1818440 + -15.2  -3.36968   GAAAATGCCTAACCT     GCAAAAAAGCGGCT AAAAAAC GGCCGCTTTTTTGC     TTCTAAAATTCAATC
    GK1783  12  86  28 1814508 .. 1814531 + -13.8  -2.99445   TTTCGATCATAAAAA          CAGGCGCACC GATG GGCGCGCCTG           GTTTACTGTTCTGTT
    GK1767   5 100  47 1801579 .. 1801616 + -22.9  -5.19212   CCAATCGCAAAAAAG   GGGCTGACCCAAAACGC GGGT GCGTTTTAGGTCAGCCC    TTTTTTACTGGTGCT
      pepT   5  79  86 1796354 .. 1796379 +  -9.7  -3.82604   TAGGAGTAAAGAAAA         GGTGTCCCGAG TCTT TTGGGGACACC          TTCTTCATTAGATAA
    GK1759   4 100  13 1792521 .. 1792543 + -11.3  -4.77036   TGACAAAGCAAAAAA           GCGAGGGGT CGGAA ATCCCTCGC           TTTTTGATCATCAAG
    GK1748   9 100  73 1777341 .. 1777364 + -10.9  -4.70266   TCAAAAATCAAAAAA          GGGCCCCGC CAAAAC GCGGGCCCC           TTTTTGCGTCATATT
    GK1740  10 100  19 1766803 .. 1766829 + -10.1  -5.75478   CTTGGCATGGAAAAA         GCTGTCCCTGC TTTGT GAGGGGACAGC         TTTTTTTGTGTCATT
    GK1729   5  87 377 1755693 .. 1755744 +  -5.4  -5.51046   GTCATTTGTAGTACA AAAAAGGATAGA-ACAAGCAGAA AGAATTA TTCTGCCTGTATCTATCCTCTTC TTTTTTCTATATTTC
    GK1702  11  88 313 1728707 .. 1728723 + -13.7  -3.14393   TCGGGTGTTTCGCCC              CCGCCTG TTT CAGGCGG              TGTTCGATATATCCT
    GK1685   8 100  28 1710558 .. 1710590 + -13.5  -4.17301   GCCGAAAGAGCGTTG      CGCCCTGTTTCTC CATCAGC GGGAGACAGGGCG      TATTTTGTTTTCACT
    GK1631  12  72  49 1663569 .. 1663622 + -10.1  -3.04239   CTGAACCGAAAACGA GCGCCCCGATCGTTGAACAAAGCCA TGTG TCGCGAGGGTCGACGATCAGGGCGC CTTTCTATCGCTATG
    GK1613   8 100  24 1642422 .. 1642445 + -10.3  -5.08824   ATAGCCAAGAAAAAA          CGGATGTCC GAAACA GGGCATCCG           TTTTTTCGATCAGCC
    GK1610   4  81 188 1641009 .. 1641026 +  -3.3  -5.45726   CCTTCCCGGTCTAGC             TGTGCGG CCAT TCGCGCG              TTTTTTTCGCGTCTC
    GK1588   2  71  49 1618993 .. 1619021 +  -7.5  -4.06419   ATGCTGCAACAAAAA        GGATGTCCC TAGAACTGGGC GGGACATCC        TTGTTTATCGACCGC
    GK1545   7 100  98 1586750 .. 1586780 + -14.1   -3.9281   TATGCACATAAAGAG       GAAGGTGTCCCGA TCGCT TGGGGACACCTTC       TTGTTTCACCATAAT
    GK1520   9 100 307 1559366 .. 1559390 +   -10  -5.00616   ATGATGATGAAAAAA          CCGCACCG TGGTCAAAC CGGTGCGG          TTTTTTGGGACAGCG
    GK1516  10  88 -13 1554490 .. 1554518 +  -8.2  -4.98531   TGACGTGCGAAAAAA        CGATGGGGGT ATAGCCCGA ATCCCCATCG        TTTTTCGTTTCAGCA
    GK1481   1  67 143 1521924 .. 1521945 +  -2.3  -4.74219   GTCGGCAAGGCAAAG           GCGACGAA CGTCCAT TTCG-CGC           TTTTCGTTTCTTTGT
    GK1455  10 100 400 1497506 .. 1497520 +  -5.6  -5.86976   CGCATGATCATCCCA               GACGAC CGA GCCGTC               TTTTTTATTTTATAG
    GK1447   7  83  35 1490330 .. 1490355 +  -8.9  -4.42667   TCGGCGCATAGAAAA         GGGTGCCTGCC ACGA GATGGGCACCC          TTTTCGTCGTTTTGC
    GK1435   3  62  46 1478653 .. 1478677 +  -7.8  -3.24411   CCCCGCGTAACGATC         CAGCA-CGCGG TCAA CCGCGCTGCCG          TATGTTTCGCCAAAT
    GK1416   3 100 -15 1451945 .. 1451973 + -18.1   -4.2803   CGAGAAGAAATCGAA        GCAGCCCGCTCGC TAG GCGGACGGGCTGC        TTTTCGATTCGGCTG
    GK1398  12  69 338 1430187 .. 1430221 +    -7  -3.93673   CGTGTTTCCACGTAG    GTGCACGCCGACAGC CCTGGC GC-GACGGCGAGCGC     TTTGTCCAGTATTTC
    GK1375   3 100  26 1397925 .. 1397959 + -15.7  -4.07568   TTGTCTCAAAGAAAT    GGCCCGTC-CCCACGC GGTG GCGTCGGAGGCGGGCC     TTTTAAAAAGACACA
    GK1355   8  58  16 1376522 .. 1376538 +  -7.9  -2.62184   TGGAACCGCCGTATA              CCGAACG GTA CGTACGG              TGGTGTGAGAGGACG
    GK1352   6  81 -31 1373560 .. 1373599 +  -3.4  -5.40072   AGTACGGGGAGATGC  TTCTATCAGCGCCGCCGC GTTC GCGTCGGTAATGAAGGAA   TTTTTTTCAAGAGGC
    GK1072   8 100  13 1096159 .. 1096190 +  -8.6  -6.06723   TGATGACAACCAAAA      AGGCGCGGAAAAGC GATC GCTCTTCCGCACCG       TTTTTTTTTGCAGGA
    GK1052   7 100  40 1078829 .. 1078852 +   -11  -5.67283   ATGATGACGGAAAAA          GGGCATCCTT TTAC AAGGACGCCC           TTTTTTCTTTAGATT
    GK1041   5 100 137 1070641 .. 1070676 + -26.2  -3.65529   AGAAAAGCCAGGTCA    CGGCTCGGCGTCCGCT TAAT AGCGGTCGCCGAGCCG     TTTAAATACGGGTCT
    GK1034   8 100  11 1062686 .. 1062712 + -13.1  -4.90002   CATAAGTAAAGAAGA         GGGTGTTCCAA AAGGA TTGGGACACCC         TTTTCTTGTATATTC
    GK1017   2  59  28 1044613 .. 1044637 +  -7.1   -3.0364   GAATACAGAATATAC          GAGATGCCTAA AAA TAAGGCACCTC          TGCTTTCCTGTTGTC
      ptsI   6 100  12 1018305 .. 1018334 + -14.3  -5.58209   TTGATCATAGCGAAA       GGTGCAGCGGCATG AAT CG-GCCGCTGCGCC       TTTTTTTGCCTTTAA
    GK0979  12  93   9 1003612 .. 1003629 +    -7   -5.4833   TTCGTAAACAAAAAA             GAGGCT CTTGGC AGCCTC              TTTTTTATTCGATGA
    GK0964   6  58 179  987561 ..  987573 +  -3.3  -3.99775   GCTCATGATTGTCGC                GCCGA TGT TCGTC                TTGTTGTTAATGGAT
    GK0959   5  71 308  980336 ..  980346 +  -4.6  -4.56597   TGATGGGTGAGCCAG                 CGCG AAC CGTG                 TTTTTCCACGACAAA
    GK0945   5  80 180  966090 ..  966110 +  -7.5   -4.5477   ATGCGACAAGGCGAG            GGCGCCG ACTAAAA TGGCGCC            TTTTATAATGTCTTG
    GK0927   2 100  10  951128 ..  951167 + -25.2  -3.89704   TTGTAACGCCAATTT  GGGGCTGACCCAAAACGC ATTC GCGTTTTGGATCAGCCCC   TTCTTCGTTGTGTTA
    GK0915   9  62  17  940873 ..  940905 +  -7.8  -3.23853   GGGAAAATCAAGAAA     C-CGCCCGG-CGAT CTCCCCT ATCGTCCGGGCGCG     TCTTCGTTAAAGGGA
    GK0912   4 100  10  938785 ..  938811 +  -9.5  -5.24129   TTATAAATGAGAGAA        GCCACGTTTGAC AACG GTCAG-CGTGGC         TTTTTTGTCAGGCAA
      ansB   5  95  14  930729 ..  930751 +   -12    -4.329   AGCAGAGAAAGGAAG           CGTCCCGG GGCTCAG CCGGGACG           TTTGTTCATCTCTTG
    GK0903  12 100  11  925707 ..  925731 +   -10  -5.24129   AATAACATACGGAAG          GTGCCCCG AAGTGATGA CGGGGCAC          TTTTTTATCCAGAGC
    GK0885   3  82 240  907002 ..  907030 +  -5.3   -5.1615   ATTAGTAAACAAAAA        TAGCACTGGAAAT AAA AATATCAGTGCTA        TTTTTTGCCTCTTAA
    GK0875   2  51 441  891937 ..  891952 +  -2.6  -3.78141   AATATCATCAATTAA              CATTTT ACAA AGAATG               TTTACACTTTCTTTA
    GK0867   6 100   4  885736 ..  885772 +   -14  -5.63103   CCGACGCGGTAACGA   CAAAGGTATGCAT-CGT TTCG GCGGATGCATACCTTTG    TTTTTTTCGTTACAC
    GK0862   8 100   1  881044 ..  881080 +   -19  -2.92192   AACAACAAAAAGTAA   GCAAAAGGGAGCT-TGC GTGC GCACAGCTCCCTTTTGC    TCTGCTTGGCTCAGG
    GK0845   4  56 323  872793 ..  872816 +  -5.2   -3.5771   GCGGGGCGTCATAAA          GCGGGGCA AGCCAGTA TTCCCCGC           TTTGCCGCACTTTTT
    GK0835   4  63 438  863029 ..  863043 +  -2.1  -4.62336   TTCGTTTTGTCGGAT              G-ACGC TGCC GCGTTC               TTTTTCGAGTGGACT
    GK0831   7  77 255  859225 ..  859245 +  -2.6  -5.28176   GCCGGTGATGTCCCC           GTACAGGAC GAAC GTCTTG-AC            TTTTTTGTCCGTCCG
    GK0822   3  93   3  852552 ..  852577 + -14.8  -3.53444   GCTTGAGAAATGAAA         CGAATGCGGC GCTACA GCCGCATTCG          TTTGGACGGAAATCC
    GK0808   8  83   5  837121 ..  837147 +  -6.6  -5.00642   AAGTCAATTAAAAAA        CGGGCCAAGGCG ATAGG CGCCT-G-CCCG        TTTTTGTATGGCTTC
    GK0759  22  71 -38  784202 ..  784226 +  -9.3  -3.44586   CCACACCTAAGAAAG          GTAGGGAGGGA TGC TCTCTCCTTGC          TTATGGTGCCTTAAT
    GK0751   7 100  49  777368 ..  777397 +  -9.4  -4.89521   GAGGAGAAAAACAAA       CGACACGGAA ATGCCCGTTG TTCCGTGTCG        TTTTGTTTGCGCTCT
    GK0744  10  91   7  770686 ..  770712 + -12.2  -3.79419   CTTCGGTGATGAGGA         CAGGCGCCTGTG TTG TGCAGGCGCCCG         TGTTTTGTCCGGCGG
    GK0741  10  78 297  768499 ..  768523 + -10.8  -3.39595   CTTGTAAAACAAAAA         GCGGATGGAGG CTTG CCTC-ATCCGC          TTATCGATAATTCAC
    GK0733   6  65 115  761894 ..  761908 +  -2.8  -4.50298   CATGATCATTCGAAT               CAGAAG CTG CTTATG               TTGTTTTTCGATTTC
    GK0729   2 100 -17  758093 ..  758127 + -12.3  -5.20534   TTAAAAGAAAAAGGA    GCTGATCCAAAAG-CG TAAA CGACTTTCGGATCAGC     TTTTTGTTGCTTGAT
    GK0715   5 100  43  740028 ..  740052 + -17.1  -3.62591   AAGAAAAACGACAAA          CGAGCCGGCCG ATT CGGCCAGCTCG          TTTCCGGCTTATAAC
    GK0684  13  73 120  708883 ..  708917 +  -3.5  -4.98531   TATAGAGGTAAATAA     GCAAAGGTGTCCGGA TCCTT TTGGGACACCTTCTC     TTTTTGGTTTCGGCA
    GK0634   4  87 259  656773 ..  656816 +   -13  -3.31144   TCGTCACTGACTCGA CGTCGGCCGAACGAACACCG ATGC CGGTGATCGTATGGCGGCCG TTGTGCCAATGGGCG
    GK0630   7  71 162  653517 ..  653538 +  -8.7  -3.64822   ATATCAAGCGCCAGG           TCAATCCGG TGGC CCGGCTTGA            TTTCCGTGCGGGCGT
    GK0593   7  93 330  618268 ..  618296 +  -6.8  -5.43621   TGTTGGAGTTTGTTT       GCCATTGC-TCCT TTAA AGAAGGCAATGGC        TTTTTTATCATTTGT
    GK0566  11  78 133  591897 ..  591917 + -12.5  -2.52464   GTACCCCAATGGGCG            GCGCACCTG CGA CCGGTGCGC            TAGGTTAGGCGGCGA
    GK0557  12  60 196  581891 ..  581919 +  -8.1  -3.02144   TGCCGACTCCTTCGG        CCACTTCCTCG GCGGAAA CGGGGAAGCGG        TGTTGGCGCAAATAG
    GK0497   7  50 353  541516 ..  541534 +    -6  -2.54568   CAATAGTTTTTAACT             GATGATCG AAA CGATTGTC             CATTTTCATATTCAC
    GK0487   4 100  40  535783 ..  535814 + -10.3  -5.54907   GTTTTCTCAGGTATG      TCGCTTTCTCAAG CACCGA TTTGAGAAGGCGA       TTTTTCTTTTCTACG
    GK0487   4 100 311  536054 ..  536068 +   -10   -5.8096   ATCTTTTTGTTTATG               GAGCTC TCG GAGCTC               TTTTTCTTTTTTCTC
    GK0469   5  76   3  509365 ..  509393 + -11.8  -2.75081   GATGAAAAATTGAGA       G-AGGCGGCCTGCT AGG AGC-GGCCGCCTGC       TGACTTTTCCAGCTC
    GK0457   7  69 256  498302 ..  498328 +  -5.1  -4.38712   CCTCCAGCGCGCCGG        CGGCGATG-TGC TCAA GCAGTTTCGCCG         TTTTCTCCGGATCAA
    GK0453  11 100 266  496337 ..  496369 +   -17  -3.36273   GCTGCGGAATGTGCC      GGGGGAGTGCGGCG AACGA TGCCGTGCTCCCCC      TTCATGTTAAAAGAA
    GK0447   9  66 240  492538 ..  492552 +  -3.4  -4.52873   AGCTGTTTCGGCACT               TGCGGC AAA GTCGCC               TTGTTTTTGTCGCGC
    GK0444  13 100   1  488408 ..  488443 +   -27  -3.15324   GAGAAAGAGCCATAA    GCCGCTGCCCCTCATC GGTT GATGGGGGGCAGCGGC     GTTTTGGTGCGGGTC
    GK0420   5  91 277  463094 ..  463120 + -11.6  -4.10552   TGGAAATCAAAAAAA         GGTGCCCTTC CCTTTTT GGAGGGCACC         TTTCCTTTCATGCAA
    GK0410   2 100 338  456050 ..  456071 + -13.1  -5.42259   AAATACATGAAAAAA           GGAGCTTGA TGGT TCAAGCTCC            TTTTTTTACGGATGA
    GK0406   8  66 392  453789 ..  453804 +  -6.8  -3.90744   CAAACGCAACGCAAT              GGACGG TTGG CCGTTC               TTCTTTCGGCCAGCG
    GK0398   5 100 152  444598 ..  444622 + -12.9  -4.32482   TGAAGCAAAAAAGAA          GGTGTCCCG AAAGCAG CGGGACACC          TTTTCCATTATGACT
    GK0392   9  73 446  438697 ..  438713 +    -5  -4.82855   ATGAAGTTGATGCAC              GACGGG ACGAG CCCGCC              TTTTTCGATTTGCTC
    GK0375   6 100  55  421673 ..  421703 + -20.6  -4.73108   GATCCGAATAAAAAA       CACGCCTGTTTCTC ACC GAGAAACGGGCGTG       TTTTCGTTTTGTCCG
    GK0357   4 100  10  397531 ..  397559 + -13.3  -4.45765   TCATGATGGAAGGAA        TCCCGTTTCTC GGATAGG GAGAAACGGGA        TTTATTGCTTTTGCC
    GK0354   7 100  24  394292 ..  394318 +  -9.4  -4.87665   ACGTTGTAGAGTTGG         AGGTGTCCCG CTGCGTT CGGGACACCG         TTTTTGTGCGTCCGG
    GK0354   7 100 226  394494 ..  394509 + -11.8   -4.8543   TGTTTCGTAAAAAAA              CCGGCC GCAG GGCCGG               TTTTTGTGGAAATTA
    GK0329   3  55 407  363616 ..  363628 +  -4.7  -3.61398   CAATCGACAGCCCAA                GGCCG TGG CCGCC                TTGTTGGCGCGAGCG
    GK0323   9 100  12  356998 ..  357034 + -16.8  -3.95873   ATGAAACGATGAGAG   GAAACGGCCCGAAAGGA ATGG TTC-TTCGGGCCGTTTC    GTTTTTTTCTGCCGC
    GK0307   5 100 206  337193 ..  337247 + -21.8  -2.79183   CATACAGACCACGAA GTTGGTAGAATGGAAACAGTCAAG TGCTTTC CTTGACGGGTTCCATTCTACCAAC TATCATACCGATAGC
    GK0294   4  67 420  321556 ..  321578 +  -4.8  -4.32046   GAACATGTACTTCAC           GTAAGAAACG CAG CGCTTCTTCC           TTTCGTTTTTGAAGG
    GK0291   7 100 276  319046 ..  319080 + -23.1  -3.29837   CCCCATAGCCATCAA     GTGAAGCCTTGGAGC GAGTA GCTCCAAGGCTTCAC     TCTTCATCTTTGGAG
    GK0278   8  55 253  306786 ..  306802 +  -4.4  -3.62096   TGTGTCGAGGCGCCG              CGGTTT TCTTT AAGCCG              TTTCGAATGATCGAG
    GK0268   4 100  84  295736 ..  295757 + -14.5   -5.2112   TCCTTTGTAGTCGAA           GGTGTCCCA AGTA TGGGACACC            TTTTTTGATGATGTT
    GK0244   6 100  49  262731 ..  262781 +  -4.1  -5.96894   AAGGCCGGGCCAAAC GAAGGGGCTG-TCTCAAAAGCC GCAAAACA GGGTTTTGAGGCCGGCCTCTTG TTTTTTTGTTTCCAT
    GK0202  12 100  24  214135 ..  214159 + -14.3  -6.04419   AACCAAAAAGGAAAA          GCCGGCTAGGG GTT TCTTAGCCGGC          TTTTTTTGTTATTTT
    GK0190   9  78  34  201645 ..  201687 +  -9.2  -4.13767   TGGTTTTGCCAAAAA GGGCTGCGCGCCCAAGGCTG TTTTT CGGTCTTGGA-GC-CAGCCC TTTTCGCATCGCAAA
    GK0182  11  74   1  192109 ..  192146 +  -4.1  -4.90266   GGAAAATCGTTGTAA   GCCGAGCAG-GGCGGG GATTTGG CTGGTCGTTGCTCGGC   TTTTTCCTTGATGAG
    GK0156  10  88 313  170032 ..  170048 + -13.7  -3.14393   TCGAGTGTTTCGCCC              CCGCCTG TTT CAGGCGG              TGTTCGATATATCCT
    GK0143   6 100  16  149394 ..  149451 + -10.7  -5.32565   TCGGTTTCACAAAAA GCGTCCGATG-GCGAGAAACCGCCGAT TAGAGC GTTGGCGGTTTTCAGCGCA-CGGACGC TTTTTTGCTTGATTA

SUMMARY

485 putative operon ends contain 2963 possible terminators.
Percent operon ends hit by terminators of confidence >= x:
	x	#>=x	hits>=x	%hits>=x
	100	251	205	195	40 %
	99	251	205	195	40
	98	251	205	195	40
	97	251	205	195	40
	96	251	205	195	40
	95	264	214	203	42
	94	264	214	203	42
	93	290	229	216	45
	92	290	229	216	45
	91	307	243	227	47
	90	318	253	235	48
	89	321	254	236	49
	88	341	269	247	51
	87	351	277	254	52
	86	354	279	256	53
	85	380	294	266	55
	84	381	294	266	55
	83	401	311	277	57
	82	412	317	281	58
	81	433	333	292	60
	80	457	353	302	62
	79	466	360	303	62
	78	481	370	309	64
	77	498	387	315	65
	76	517	404	324	67
	75	539	421	335	69
	74	557	432	339	70
	73	589	457	350	72
	72	602	466	353	73
	71	640	490	361	74
	70	652	497	365	75
	69	697	530	373	77
	68	718	542	377	78
	67	747	560	385	79
	66	810	604	397	82
	65	833	625	401	83
	64	860	645	405	84
	63	903	676	409	84
	62	948	707	414	85
	61	985	734	418	86
	60	1040	781	427	88
	59	1136	848	434	89
	58	1166	874	438	90
	57	1239	923	441	91
	56	1286	958	443	91
	55	1409	1042	450	93
	54	1467	1085	451	93
	53	1535	1129	454	94
	52	1632	1201	458	94
	51	1706	1248	461	95
	50	1846	1346	469	97
	49	1931	1402	470	97
	48	2036	1469	473	98
	47	2162	1551	474	98
	46	2241	1611	477	98
	45	2393	1716	478	99
	44	2457	1751	479	99
	43	2602	1852	482	99
	42	2765	1967	483	100
	41	2813	1999	483	100
	40	2885	2054	483	100
	39	2963	2106	483	100
	38	2963	2106	483	100
	37	2963	2106	483	100
	36	2963	2106	483	100
	35	2963	2106	483	100
	34	2963	2106	483	100
	33	2963	2106	483	100
	32	2963	2106	483	100
	31	2963	2106	483	100
	30	2963	2106	483	100
	29	2963	2106	483	100
	28	2963	2106	483	100
	27	2963	2106	483	100
	26	2963	2106	483	100
	25	2963	2106	483	100
	24	2963	2106	483	100
	23	2963	2106	483	100
	22	2963	2106	483	100
	21	2963	2106	483	100
	20	2963	2106	483	100
	19	2963	2106	483	100
	18	2963	2106	483	100
	17	2963	2106	483	100
	16	2963	2106	483	100
	15	2963	2106	483	100
	14	2963	2106	483	100
	13	2963	2106	483	100
	12	2963	2106	483	100
	11	2963	2106	483	100
	10	2963	2106	483	100
	9	2963	2106	483	100
	8	2963	2106	483	100
	7	2963	2106	483	100
	6	2963	2106	483	100
	5	2963	2106	483	100
	4	2963	2106	483	100
	3	2963	2106	483	100
	2	2963	2106	483	100
	1	2963	2106	483	100
	0	2963	2106	483	100
