# Supplementary material for: Rapid, accurate, computational discovery of Rho-independent transcription terminators illuminates their relationship to DNA uptake
Source: Genome Biol. 2007 Feb 21;8(2):R22. doi: 10.1186/gb-2007-8-2-r22 (PMC1852404; doi:10.1186/gb-2007-8-2-r22)
Supplement: Additional data file 2 — As described in the text, the entire robust tail-to-tail region is searched; if the region is less than 500 nt, then the 500 nt downstream of the stop codon is searched (stopping if a gene start is encountered). In the case of ties, all terminators with the high score are output. [file gb-2007-8-2-r22-S2.zip › Geobacter_metallireducens_GS-15.ttperf]

 Gmet_0007   2  52 290   10708 ..   10735 -  -6.8  -2.52464   GGCTCCTGGAACTGA        TCGGCATGGTCC GGGA GGCCCGGGCCGA         AGGGTACCAGTTCCC
 Gmet_0018   7  78 278   24421 ..   24439 -  -8.8  -4.21098   AGATGAACCGGAAAA             GGGAGCGA AGG TGGCTCCC             TTTTTCTTTTCACCG
 Gmet_0024   4 100 231   31591 ..   31619 - -18.2  -4.82901   GTTTCGGCACAAAAA        GAGGGGGAACGC TTGAT GCGCTCCCCCTC        TATTGATAATCCCTC
 Gmet_0034   3  72 455   43672 ..   43694 -  -8.4  -3.73775   CCGAGGTGGACGAAA           CCTGTACCTG GAC CAGGGACAAG           CTCCACATCAGCGAG
 Gmet_0045  10  91  55   58048 ..   58067 -  -9.2  -4.60797   CGCTGACACAGAAAA            GGGCGACG GAAA CGTCGCCT             TGTTTTGTCAGAAAA
 Gmet_0053   2  63 118   65688 ..   65701 -  -2.4  -4.57073   GAGTTTCGGTAAAAA               TGCA TTAACC TGCA                AAAGACAAGTATTCA
 Gmet_0057  10 100  64   70599 ..   70617 - -13.1   -5.4505   CCGCTTAAGAAAAAA             GGGCCGC TACTT GCGGCCC             TTTTTCTTAAGCTGA
 Gmet_0065   6  53 454   78902 ..   78914 -  -4.8  -3.43492   TGAGAGCCAGGACAA                GTGG CTTGC CCAC                AGCATTGTCGCGTGG
 Gmet_0070   3  45  26   84600 ..   84617 -  -2.5  -3.41745   CAAGCATTGAAAAAG             GGGTGCC TTAA GGCGCTC              AGGTGCTCGTTTCTG
 Gmet_0092   3  69  21  116075 ..  116087 -  -9.1  -3.28712   GCTCTGGGTCTACAA                CCGCT GGA AGCGG                GTGACCCGGGAGCAG
 Gmet_0105  12  72 137  131668 ..  131698 - -10.4  -3.35679   CGGCGTTAGCCAGAA       GGCTGAGGAGACCC TCG AAGTCCCCTCAGAC       GGCGAGGAACTGGCG
 Gmet_0128  10  88  14  153767 ..  153785 -   -11  -4.11692   CAGTCACCTTGAAAA             TCCTCCGC ATC ACGGAGGA             TTTTCAAGGTGACTC
 Gmet_0133   3  52 192  160091 ..  160103 -  -5.5   -3.1506   AAAGCCTTCTATCAA                CGCCT TAC AAGCG                CCGGAAAACTTCACA
 Gmet_0139   4  64 388  167498 ..  167519 -    -8  -3.47227   CCGGAAGGAGCACAA           CCTGGGGA TGCCGC TCCCCAAG            GGGATCGTGCGGGTC
 Gmet_0176   2  65 376  203892 ..  203911 -  -5.6  -4.07568   CCCCCGGCGGGAAAA            CTCTCCGC CGAG ACGGAGCG             CCGCTGGCTGCTGCA
 Gmet_0183   8 100  29  213239 ..  213259 - -12.6  -5.67063   GGTACCACAAAAAAA            GGCCTGCA TTTTG TGCAGGCC            TTTTCCGTTCCGGCG
 Gmet_0219   9 100  33  250907 ..  250924 - -14.1  -3.69621   ATGCATAATTCGAAA             GGCGGCC AAAT GGCCGCC              TTTTCTGTTTCCTGA
 Gmet_0222   0 NONE
 Gmet_0228   4  56 151  260044 ..  260058 -  -4.2  -3.71527   CCGGAATGATTGAAA               TCACCG CAC CGGTCA               CCCGCATGGGAACCG
 Gmet_0237   2 100  24  268307 ..  268327 - -11.8  -5.63517   TGCCGAAACAAAAAA            GCCCCGAG GTTTT CCCGGGGC            TTTTGAGGTCTGCTG
 Gmet_0240   3  56   8  269952 ..  269967 -  -7.6  -2.62616   TCAGCTCGGATAGGA              TCCTGA AGAA TCAGGA               GGTATTCTCACTCCT
 Gmet_0254   2  45 381  283798 ..  283816 -  -2.2  -3.40403   TGGGCTGGACCATAA             CCGGCGGG AGT CTCGTCGA             TTTCCGGATTGTACT
 Gmet_0258   4 100 270  289335 ..  289359 - -17.9  -4.24002   GGGTAAACGTGAAAA          GGCCCGCCAAA TGA TTCGGCGGGCC          TCTCTTGTCTCAACT
 Gmet_0264   2  58 416  295429 ..  295444 -  -8.2  -2.52516   CGGCCGACGACGAAG              CGGCGA AGGC CCGCCG               GCTCCAGTTGGCCCA
 Gmet_0282   3  58 314  313390 ..  313410 -  -2.6  -4.15565   GGTATCAGTCCAAAA           CGTCGAAGC ACGG ACTTC-ACG            AGAGAGAAAGCCTGC
 Gmet_0293   6 100  58  328784 ..  328803 -   -15  -5.22312   ACGTAGATGAAAAAA            GCCACCCC CGAC GGGGTGGC             TTTTTTCTTTCGCTG
 Gmet_0304   2  51 171  339446 ..  339461 -  -3.2  -3.65581   ATGAATTCGGAAGAA              TTACGG CCTG CCGGAA               TAGCGGTTTTTGTCG
 Gmet_0312   6  61 103  352480 ..  352490 -  -6.8  -3.53224   CACCCGCCGTGGAAA                 GCGT GTG ACGC                 ACCGGTTTTCATGGC
 Gmet_0318   4  51 289  354568 ..  354589 -  -2.3  -3.74224   CTCAAAGCACTCAAA           GAG-GAGATG GAA CATGTCACTC           GATGAAAAAGAACTG
 Gmet_0341   4 100  88  380021 ..  380042 - -17.3  -3.89354   CTGCGAAACGAAGAA           GGCCCCGGA GCAA TCCGGGGCC            TTCTCTTTTTATTCA
 Gmet_0350   4  66 173  388995 ..  389005 -  -6.8  -3.73088   ATATCTCAGGAAGAA                 TCCG GGG CGGA                 CCGTGGTGGTCATCA
 Gmet_0353   2  51 -19  394136 ..  394148 -  -4.8  -3.33608   AAAGATAATTAAAAC                CGCT GCCGT AGCG                CCAGGTGGAAGTTCA
 Gmet_0358   8  59 -48  402806 ..  402846 -  -8.2  -2.62184   TTCTGTGTCAGATGA CTACCGCGTGGAGGTCCCG CTGC CGGTACCGCCAC-CAGAAG  GCGACGGCCCTCGCG
 Gmet_0362   9 100  28  406080 ..  406113 - -18.4  -2.52543   ATCCTCCTGAACGCA     TGAAAGCCGCAGTT TCGGTG AACTGCGGCTTTCA      TGCGTTCAAGGTTTC
 Gmet_0369   1  40 468  411919 ..  411931 -  -3.4  -2.57132   CCGCGCCGCGAGAAT                CATC GAGCG GATG                GAGCAGGAGGGGATC
 Gmet_0419   6  71 290  464975 ..  464991 -  -2.9  -4.82901   CTCCCTGGAGAAAAA              GCTCAAG TAC CTCCAGC              AGACGGTGGGGAGGC
 Gmet_0447   7 100  31  490743 ..  490765 - -14.9  -3.73534   GAATGCGAGCAAGAA           GGGCGACAG GTACT CTGTCGCCC           TTCTTTGTCAGAAAG
 Gmet_0488   6  62  16  533839 ..  533853 -  -3.5  -4.16279   GATATCACTCGAAAA               CACAG AGCAA CCGTG               TTCTCAGTCAACAAA
 Gmet_0498   4 100  34  541735 ..  541758 -  -9.5  -5.48825   TATTATTGAAAAAAA          CCCCGACGG TGGATG CTGTCGGGG           TTTTTTTCATGCTGT
 Gmet_0507   6 100  29  549475 ..  549503 - -13.9  -4.12603   TCTAGGAAACAACAA       CGCCCCG-CTCC ACCAAA GGAGACGGGGCG        TTTTCGTATGCGGTT
 Gmet_0515   4  49 231  554553 ..  554563 -  -3.2  -3.53444   CGAGCTCTCCTCAAA                 GGAC ATG ATCC                 TTTGCAAGAAGCACC
 Gmet_0540   2  95 372  578733 ..  578750 - -14.1  -3.55622   GGCAATGTTCTGAAA             GGGCCGG CCGA CCGGCCC              CTGGCCCGCCACCGG
 Gmet_0599   3  56 166  665708 ..  665723 -  -6.8  -3.05715   AACGGGCGCATCGAA              CAACGC CATG GCGCTG               ACCACGGACGACTGC
 Gmet_0655   8 100 124  714989 ..  715010 - -14.5  -4.42639   ATAGTGTAAGCAAAA           GAGGCAAGG GTAA CCTTGCCTC            TTTTGCTTTTGGGAC
 Gmet_0666   4 100  73  730204 ..  730243 - -25.8   -3.5393   ACGATGCGTCCCAAA  CACGAACGGCCCGCCAGG ATAA CTCGGCGGGCCGTTCGTG   TTACCTGGTGCCCGT
 Gmet_0675   1  45 410  739379 ..  739401 -  -2.7   -3.1355   GGTATCCACACCGAA          TCCTACTACG GCTA CGTGGT-GGA           CCGCACCGCCGGCAG
 Gmet_0687   0 NONE
 Gmet_0706   2 100  24  776149 ..  776180 - -20.2  -3.97443   AAAACCTGAAAAACA      GAAGAGGCGGCGGG ATTT CCCGTCGCCTCTTC       GCGTTTATGCCGTCT
 Gmet_0709  10 100  14  779931 ..  779961 - -19.7  -3.02181   GAATAGAAAACATGA       CGGGGGAGTGGGC GCGAT GCCCGCTCCCCCG       TTTTCGTGTGGGATC
 Gmet_0724   4  58 449  797248 ..  797268 -  -6.1  -3.53811   CCTACGGTCCGCAAA            GGCATCATG ACC CATATTGCC            TGGCTGACACAGCAG
 Gmet_0732   4 100  26  805035 ..  805060 - -13.3  -4.27316   TGCCGGAAGCGAAAA         GAGCGATGCCC CTTC AGGCACCGCTC          TTTTTCGTGGAGTTT
 Gmet_0738   6  58 113  812080 ..  812096 -  -8.1  -2.86164   AGGAGGAACGAATGA              TTTGGAT ATC ATCCAAA              AAATCGACACAGGTC
 Gmet_0749   5  95  29  822462 ..  822485 - -12.4  -4.15841   GGATGAAATGAGAAA          GGGGACAGTC AATT GGCTGTCCCC           TTTGTTCTGAATAGT
 Gmet_0761   2  52 115  833871 ..  833886 -  -5.4  -3.16676   TGCATTAATGCAACA              CTGGTCG TGG CG-CCAG              CACCACACCCGCAGC
 Gmet_0768   3 100  27  844590 ..  844611 - -13.7  -4.93696   TGGAAACAGCAAAAA           GGGCGACCC CTCC AGGTCGCCC            TTTTTTTGATAGCAT
 Gmet_0783   8  75 168  864073 ..  864083 -  -5.4  -4.63218   GCTGCCCGAAGAAAA                 GTTC GTT GAAC                 TGCTGCGGGACGTGA
 Gmet_0792   2  52 393  872582 ..  872603 -  -5.7  -3.14132   TCCCGCCGCCATCAA           GGTGCCCGT CGAG ACGGTCGCC            AAGGGGGTCGGCGGC
 Gmet_0795   4  43  -2  875743 ..  875755 -  -3.5  -2.60486   AAGAAGGGGGAGAAC                TAAAA CTT TTTTA                TTCTATCCTCCCCGC
 Gmet_0812   3  68 286  893922 ..  893954 -    -2   -4.7373   GCACGGTACGAAAAA     GGAGTCGA-CAGCTA CCTC CAGGTGCTCGATTCC      CAGCGGGCCCTCTAC
 Gmet_0815   5 100  28  897917 ..  897944 - -19.2  -4.54727   GGGCGGAAAGGAAAA        GGCCGCGTCCGGA TCG TCCGG-CGCGGCC        TTTTCTGTTTTCTGG
 Gmet_0819   3 100  31  904219 ..  904240 - -11.5   -5.1244   GCATCAATAGAAAAA           GCCTGCCGG ATAA CTGGCAGGC            TTTTCTGCGTCTGGA
 Gmet_0824   1  52 326  909117 ..  909131 -  -5.7  -3.25823   GGCCTCCTATACCAA               TCGGA TCCAT TCCGA               GGACCTGGCCCGGGT
 Gmet_0836   9 100  31  921291 ..  921320 - -17.2  -4.95155   GTCACACGACAAAAA       GCGGGACTCCGGC GCACT GCCGG-GTCCCGC       TTTTTGTTGCCCGCA
 Gmet_0845   2  56 314  930035 ..  930057 -  -6.8  -3.05384   CGCTTTTTCACCGAA           GCCGAGGCCG GAG CGGCCCTGGA           GCGGACCGGCTTCGG
 Gmet_0875   3  57  41  964169 ..  964181 -  -6.9  -3.27022   CGCAGGGGAGATGAA                CGCCG AGG CGACG                GTCATGGTCACGGAG
 Gmet_0881   5  69 176  970217 ..  970257 -  -9.7  -3.02043   AACGGCGCCGCAACA  TGGACCGGCTATGATGGGT AAA ACCCTTGATAGGAGGTCCA  ACATGAACATCAAGC
 Gmet_0899   6  76 201  988745 ..  988760 -    -4  -5.00884   AGGGGGGGCAAAAAA              GGGAAGA AGC TCT-CCC              TGGCGGAGCAGATCG
 Gmet_0916  12 100  44 1009936 .. 1009959 - -13.8  -5.40004   GAGGAAATGAAAAAA          GCCCCGGCCT GAAA AGGTCGGGGC           TTTCGTGTGTCGGGA
 Gmet_0938   6  61 345 1039426 .. 1039444 -  -6.7  -3.53091   AGGGGTTTCGCGAAA             CCCTCGA TGTGC TCAAGGG             TCGTGTTGAGCTGGC
 Gmet_0958   3  66 438 1066791 .. 1066809 -  -7.4  -3.65902   TCGAGGTTACCGAAA             GCATCCTC ATG GACGATGC             CGAGGAGACGATCAG
 Gmet_0988   6  56 425 1096483 .. 1096497 -  -3.5    -3.737   GAATCCTGGACGAAA              CCG-GG CTTA CCGCGG               ATCTCCTGGAGCTTG
 Gmet_0988   6  56  70 1096820 .. 1096852 -  -4.2  -3.78934   TCTCTCCGACAACAA     GTGC-GACGAGGT GCAGGGAT ACCTCTTCAGCAC      CCCGATGCCGCCGGA
 Gmet_0995   5 100  34 1107351 .. 1107374 - -15.3  -4.43877   GAACTGGTAAATAAA          GCCCCCGAC TTTGTC GTCGGGGGC           TTGTTTTTTGGCCTG
 Gmet_0999   2  60 319 1112310 .. 1112326 -  -3.5  -4.07568   TCCGGGCGGCGAAAA              CCCTGGG CAC CCCCTGG              TACGCAATGCCCGCG
 Gmet_1006   4  61 381 1121084 .. 1121099 -  -6.8  -3.54424   GGGGAGCTTGCCAAA              TCCGGC CCGG ACCGGA               ACGTGACGGTTGACA
 Gmet_1031   3  49 421 1145891 .. 1145918 -    -4  -3.28924   TACCTTTTTCGAGAA        GGGGCTGACCCT TCTC AGGAGCAACACC         ACCATTGTCCTCAGT
 Gmet_1056   5  59 324 1172654 .. 1172668 -  -7.8   -3.0263   AGTACCGGTGGAACA               TCACCG AGA CGGCGA               AGGTCCTGGGCATCG
 Gmet_1069   2  61 280 1190420 .. 1190455 -  -5.2  -3.75655   AACAGATCAACATAA    TGCGCGGCAGTGCAGG CATT CCCGTATGGCAGCGCA     ATTATTACGAACGGG
 Gmet_1075   9  81 336 1196315 .. 1196325 -  -8.2  -4.30576   GTCCGACGACGAAAA                 GCGC CGG GCGC                 TGGCGGGGTTTACGA
 Gmet_1087   4 100  63 1211290 .. 1211312 - -16.3  -4.14422   GTACAGAGAAAAATA           GGAGGCGGC TCCAT GCCGCCTCC           TCACCACATGAAGGA
 Gmet_1117   5  68  -2 1238997 .. 1239016 -  -2.1  -4.74103   TCGGCAATTGAAAAA            TGACCCA CCTTCC TGGGTTA             ATCATCCATCTGGGG
 Gmet_1127   6 100 141 1248115 .. 1248136 - -14.5  -5.00616   CCGGCTGGTAAAAAA           GGGAGATGG GTCG CCATCTCCC            TTTTCATTGGTGGTG
 Gmet_1148   1  43 475 1273807 .. 1273820 -  -3.1  -3.06662   AAATGTATAAAGAAT               GGTTC AATG AAACC                TATGTGCCGTTCTGG
 Gmet_1152   0 NONE
 Gmet_1155   2  47 294 1281061 .. 1281071 -  -2.4  -3.53444   CTACCTCCTGGCAAA                 CGGC GAG GTCG                 TGAAGGGAATCGGGC
 Gmet_1159   5  58 437 1284709 .. 1284734 -  -5.3  -3.57144   GGGGGCATTCTCAAA         CCACGCGCGTC GGCG GAAGCGCCTGA          ACTGGCCCAGCTCAT
 Gmet_1172   3 100  27 1295815 .. 1295837 - -11.3  -5.14563   CGTGGTACGAAAAAA           GGCGACACC TGAAG GATGTCGCC           TTTTTTCGTTGCGGT
 Gmet_1184   5  53 382 1315851 .. 1315872 -  -3.7  -3.57561   CGTTAAGGCCCGAAA           TCGCCTACCA TCA TGG-AGGCTA           TCAGAAACAAAGTCC
 Gmet_1190   5  45 172 1321734 .. 1321752 -    -3  -3.23598   CAACGAAGTCATGAA             GGTGCTGA CCA TCATCGCC             ACCCTCTTCATGCCC
 Gmet_1213   2  50 367 1360683 .. 1360708 -  -5.4  -3.06261   CCTGAACGGGCAAGA         CGACCGCC GTGTGCAGGT GACGGTCG          GTGATCTGCCTCCCT
 Gmet_1220   2 100 187 1376399 .. 1376426 - -14.2  -5.29385   AAGGCAATGAAAAAA        GGGGTTAGCTAC CGCA GTTGCTAACCCC         TTGATTTTCTGGTGC
 Gmet_1228   1  41 428 1383675 .. 1383695 -  -2.4  -2.96405   GGCACGGAAAAAGAG            GCTGGGGT TCTTT ACCCTGGC            AGACCTCTGTGTCCT
 Gmet_1243   6 100   5 1400195 .. 1400210 - -11.8  -4.88918   GCATCGTAAAGAAAA              GCCCGC TTCC GCGGGC               TTTTTCAGTTCTGTA
 Gmet_1247   4  53 210 1407013 .. 1407026 -  -3.8  -3.62046   CGATCTCTGGAATAA               CGAG GAATGT CTCG                ACTGTGAGTATCTCC
 Gmet_1266   2 100  23 1427149 .. 1427181 - -25.1  -5.00616   GCTTGTCTGAAAAAA      CGAAACCCCGCTGAA TAA TTCAGCGGGGTTTCG      TGTCTGTTAGGGGAT
 Gmet_1274   4  59 300 1434943 .. 1434953 -  -8.2  -2.54896   GCTGCAGCGAATCGA                 CGCC TGG GGCG                 GCAGCAGTCGGAGCG
 Gmet_1291   7 100  26 1451152 .. 1451178 - -15.9  -4.84527   GCGAGATAGTAAAAA         GGCCGGATGAC TTTGC GTCACCCGGCC         TTTTCTCCTTTTGTA
 Gmet_1295  11 100  29 1455708 .. 1455734 - -15.1  -4.51994   CGAAGTAAGAAGAAA         GGCCGTCGGGA ATGAA TCCCGGCGGCC         TTTCTGTTTTTGCAT
 Gmet_1305   8  95  31 1467677 .. 1467695 -  -9.5  -4.89567   GGGGAAAATAGAAAA             GCCGCCC GGAGA GGACGGC             TTTCACCGTTGATGA
 Gmet_1315   5  61 315 1475645 .. 1475655 -  -6.8  -3.48276   GGTGCTTGTAGAGAA                 TGCC ATC GGCA                 AGGCAAAGCAGTTGC
 Gmet_1343   2  48 305 1500627 .. 1500659 -  -4.3  -3.09028   GAGAAGGTCGAAAAT     GTTGACCTGCGGTCA GGAAA TGACCGCA--CCAAC     CAGCTCTTCAAGGCG
 Gmet_1350   2  49 346 1511070 .. 1511082 -  -4.7  -3.14132   CGCCGCCTCGATGAA                GGGGC GCC GACCC                ATCTGGTGGTTCCGA
 Gmet_1374   1  43 260 1534932 .. 1534947 -  -2.4  -3.14848   GCTTTCTACGAAAAG              GGGCTC TACC GGACCC               GTGAGGAAACCGGCA
 Gmet_1429   8  86   9 1599552 .. 1599581 - -13.6  -2.94747   TTAGGTGAGGAGAGA       GACAGGGCGGGT TATGGG ATCCGCCCTGTC        CTTTTGCGTCACCAG
 Gmet_1449   2  53 284 1619093 .. 1619104 -  -7.2  -2.71712   GTTTTTGTTTGAAAT                GGCC GGAA GGCC                 CGTGGAGCTTCCCGT
 Gmet_1465   2 100  47 1646116 .. 1646141 - -12.5  -5.14965   ATTGCTACGAAAAAA         CCCGGACCGGG AAAT CCCGATTCGGG          TTTTTTCGTTGGCAG
 Gmet_1470  10  75 222 1652971 .. 1652999 - -11.7  -3.04792   CCACGACCCGCAAGA        TCAAGCGGTTTGC GGT GCAGGCCGCTTGA        ACAGGGTAATGCGAT
 Gmet_1479   2  42 193 1668743 .. 1668788 -  -2.6  -3.05384   GTCTTCTGGACGCAA CCCTTCGATCCCTGAACGCCGAC TAC GCCA-CGTTCCGGGAAC-A-GGG ACGAATTGCGCCACC
 Gmet_1507  11  53 455 1707937 .. 1707958 -  -2.9  -3.85698   TCCTCCTGGCAGAAA           CCG-GTTCGG GCG CCGATCTCGA           CCGGGCGCTTACGCT
 Gmet_1533   9 100  -8 1735523 .. 1735579 - -23.5  -3.29364   ATCACTAAGGACTAA GGCAG-TGAAATGCCGCAGATTGCTGA CAAAT CCAG-AATCTGCGGCATTTCACCTGCC TGCCGCCGCACTCAC
 Gmet_1562   2  69  94 1766009 .. 1766027 -  -8.8  -3.62535   GGAAATATTACAGAA             TCACCCCC GAT GGGGTTGA             TGTCTTGGCGAAAAT
 Gmet_1579   2  41 259 1780675 .. 1780689 -  -2.8  -2.74019   GAGAAGTGTCAACGA               GGGA GGAGGAA TCCC               GGTTCGTCAAACAGA
 Gmet_1606   9 100  25 1806260 .. 1806289 -   -18    -4.053   ACCATCTTACACAAA       GAGGGGGAATGC CACGCT GCATTCCCCCTC        TTTGTGTTTGGACTG
 Gmet_1612   3  49 248 1809611 .. 1809626 -  -3.2  -3.53444   TGATGTTCGCGGAAA              CGGTCA CTGT TGACGG               CAATCTTGTGGCGAG
 Gmet_1615   1  42  15 1815325 .. 1815335 -  -2.4  -3.10905   CCACAAGGTACTCAA                 GCGG ATA CAGC                 GACGCAGATAGGTTT
 Gmet_1619   3  58 445 1817497 .. 1817512 -    -4  -3.87994   ATTCATGCGGATAAA              TGACAA AATT TCGTCA               CGGGATGTCGGGAAG
 Gmet_1630   3  91   6 1826773 .. 1826792 - -12.8  -3.72363   CAGTGAAACGTGAAA            GGCGGCCC GAAC AGGCCGCC             TTTTTTCATGGGTTG
 Gmet_1636   8  72 -19 1834998 .. 1835008 -  -6.8   -4.2558   CAGTTGTTACGAAAA                 GAGG AGG CCTC                 GGGGGGCCATGAGGC
 Gmet_1649   5 100  39 1851886 .. 1851917 -   -18   -3.9281   ATGATCTGCAAACAA      GCGGGGGGCATCTGG TAT CCGG-TGCCCCCCGC      TTGTTTGCATTACGA
 Gmet_1654   5  81 467 1859174 .. 1859186 - -10.5  -3.62046   CCAGGGGCTCAACAA                GGCGG AGA CCGCC                GAACGGCACGGCATG
 Gmet_1664   2  49  15 1866114 .. 1866127 -  -3.8  -3.40073   AGTCGGATCAAGTAA               TCGC GGATCA GCGA                TAGTGGTCAGCGAAT
 Gmet_1678   4  53 424 1885552 .. 1885576 -  -4.1  -3.64599   CGAGGATACGGTAAA          CAGCGCTGTCA GGA TGGCGGGGCTG          GCAGAGAGACCGTCG
 Gmet_1702   3 100 110 1910223 .. 1910249 - -10.1  -4.82667   GGATGACATGAAAAA         GGAGGAGGTGC TCAAG GCATCTCCCCC         TTTTTGTGTTCAGTG
 Gmet_1708   9 100  24 1920263 .. 1920291 - -14.5  -5.40072   TCCGCCGCAAAAAAA        CGCGGCTCCCG GCTGATT CGGGGGCCGCG        TTTTTTTTTGCCCAA
 Gmet_1728   5  77 223 1942792 .. 1942817 - -12.5  -2.80016   CCCGAGGACGAAGTA         TGGCGGCAGCT CGAA AGCCGCCGCCG          GAAGCTGCGGATCAT
 Gmet_1737   5 100  20 1952822 .. 1952852 - -15.4  -4.19735   TGGGCGAAAATCAAA       GGGGCGGCACGATA TGA TTTCGTGTCGCCCC       TTTTTCCGGTTAGGG
 Gmet_1749   4  56 133 1964795 .. 1964809 -  -5.6  -3.48924   GCATCGGGCACATAA               TCGGGC AAA GCCAGA               ATCTCGACATTATGG
 Gmet_1764   2 100  28 1978560 .. 1978577 - -12.7  -5.84432   GATAAGATAAAAAAA             GCCCGGA GAAA TCCGGGC              TTTTTTTCTGGTCAT
 Gmet_1779   3  62 428 1995093 .. 1995106 -  -8.1  -3.40403   GCCCCGGCACGATAA               GCTCC GGAC GGAGC                TGGCTCGGCGTTGGG
 Gmet_1800   3  53 398 2013890 .. 2013900 -  -6.8  -2.72991   GTACACGCTCAACGA                 GCAG CGG CTGC                 GGGAGGAGAGCGCCA
 Gmet_1815   8 100 206 2030322 .. 2030347 - -16.9  -3.81488   TCGGCCGAAATACAA         CGGGCCGAATC AGAA GACTCGGCCCG          TTATTCGTTCAGGGG
 Gmet_1840   5  45 129 2053119 .. 2053132 -  -2.4  -3.28712   TCCCCTCCCCGAGAA               GTTC CTTGCC GAAC                TGACTGCCATGCCCC
 Gmet_1847   3  85  36 2058784 .. 2058808 -    -7  -4.85599   TTGATGTCATAAAAA          GCCGGTTTCC TGATG GGGAGCCGGC          TTTTTATTGCTGATG
 Gmet_1899  11  63 415 2119395 .. 2119405 -  -8.2  -3.21099   CGGCTCCACCATCAA                 GGCC AAC GGCC                 TGCGCATCGTCTGCG
 Gmet_1920   4 100  41 2146313 .. 2146335 -   -17  -3.71649   GCCGTAAACGGGAAA           GGGCCGCCCA GAA TGGACGGCCC           ACGGTGAAAACCTGG
 Gmet_1926   3  95  23 2150685 .. 2150707 - -12.7   -4.1891   TTTTTGGAAGAGAAA           GGGCCGACA GTTTT TGCCGGCCC           TGCTTGCATTCCAGA
 Gmet_1929   8 100  34 2154223 .. 2154242 - -13.6  -4.40552   GTGAGCAAAAAAAGA            GAGCCCGT AATT ACGGGCTC             TTTCAATTTCATACG
 Gmet_1950   8 100 252 2178041 .. 2178080 - -26.8  -3.67389   ATAAACCAGAGAGAA  CCTGTCTCTCCTACAGTT TTAG AACTGTAGGAGAGACAGG   TTTTTTCATGTCCAG
 Gmet_1957   7  85 220 2182424 .. 2182441 -  -6.9  -4.73613   TCATCATGAAGAAAA             GTGCCAC TGAA GAGGCAC              TTGTGGAGATAAAGG
 Gmet_1972   5 100  28 2202574 .. 2202603 - -15.7  -4.33182   TCACGCACAAAAGAA       GAGGGGCATCCGC CTGA ACGGGTGCCCCTC        TCTCCACCTGACTAT
 Gmet_1979   7  82  53 2208532 .. 2208554 -  -3.4  -5.18561   TAAAGAGCCAAAAAA           GGACCC GACATGCACAA GGGTCC           TTTTACGTATCTCCG
 Gmet_1992  16  68 377 2222812 .. 2222827 -  -6.8  -3.95324   CATCCTGAACAAGAA              GGGGAA ACTC CTCCCC               TCGGAAGAAAACACC
 Gmet_2038   4  43 223 2281499 .. 2281509 -    -4  -2.78018   ATCCCTCATCAACTA                 TCAT GGC ATGA                 GACAACCGTGCTATA
 Gmet_2038   4  43  93 2281629 .. 2281639 -    -4  -2.72096   CTCACCAACTACAAT                 GAAA GCC TTTC                 TGGTTCCAATCTGAA
 Gmet_2045   1  45 294 2296645 .. 2296659 -  -4.2  -2.91695   TTGATTGCGAAACGA               GCAACT ATG AGATGC               TTCAGCGGCAGGGCG
 Gmet_2063   7  56 457 2319253 .. 2319271 -  -6.7   -3.0814   AGGCAGAGGCGAAGA            TCGTCCGG GGTC CCGG-CGA             GATACTGTGCGTCCT
 Gmet_2093   5  65 102 2356786 .. 2356809 -  -3.2  -4.56775   ATCGGCTTTGAAAAA          TGACCCTAC ATAGGCA GT-GGGTCA          ATCTTCCTTGGTAGC
 Gmet_2098   5  69 424 2360798 .. 2360823 -  -9.9  -3.05384   TCGGTTTTCAGGCAA         TATCCAGCGAAC GAC GTT-GCTGGATA         TAATTCAGATGTTCG
 Gmet_2112   6 100 230 2377882 .. 2377930 - -22.6  -3.89182   GAAGAACAATTCAAA CATCCCCCCGGGAACCGTCATCA TTGA TGAAGA-GGTGCCCGGGGGGATG TCACATTTTCCACCA
 Gmet_2141   1  43 362 2407097 .. 2407114 -  -3.3  -3.09516   GGGGCGATGACCGAA             GAGACCG ATGC CGCCCTC              TTTCTCCTGGGCGAC
 Gmet_2145   1  58 128 2413543 .. 2413585 -  -3.9  -3.85817   ACCTTTTTCGATAAA TGGCCCCTGGTGCGCAAAG TGCCC CTGAGCGTACCCGAGGACA TCCCCCTCCCCGCTG
 Gmet_2167   5  65  27 2447244 .. 2447256 -  -6.3  -3.99775   AGGCATCAATAACAA                GATCA AGG TGATC                AAAAGAATGGCCTAC
 Gmet_2223   1  43 455 2513448 .. 2513483 -  -3.3  -3.09516   TGGTGGAGGAGGGAA   GGCCGGACGAGATCG TGCTCGAG CG-TCCCA-CCGGCC    GGTTCCCGGTTATTG
 Gmet_2227   5  93  13 2519143 .. 2519184 - -10.2  -4.53777   CCTAATTAAAAACAA TTGGCAACTGGATGGGGAG CATGC CACTCC-CCCAGTTGCCAA TCCCGCCTTTGTTCA
 Gmet_2274   7 100 238 2577793 .. 2577810 -  -9.9   -5.4505   CGGGGCAACAAAAAA             GGAATCC CGAA GGATTCC              TTATTGTTAGATGGA
 Gmet_2283  11  72 191 2586747 .. 2586757 -  -4.6  -4.69656   AATGACTGAAGAAAA                 GAGC CTC GCCC                 GCAATTCAAGCAATC
 Gmet_2322  11  54  32 2630790 .. 2630811 -  -7.1  -2.86426   GAATAGGTACAATGA           GGGGCGCTG CTTG CTGCGCCCG            TATTGCTGCCCCCAT
 Gmet_2376   5  86  12 2685768 .. 2685786 - -13.8  -2.93382   CTGGATACGCAGAGA             GCCCCGCC AAA AGCGGGGC             TCTTTTTTGGTTCAT
 Gmet_2381   1  43 355 2690032 .. 2690046 -  -4.2  -2.71731   GGGAGGCTCGAAGGA               TGCTGA AGC TCGGCA               TCATCTACATGAACC
 Gmet_2389   1  72  14 2699130 .. 2699159 -   -10  -3.36492   CTCTCAACGTTACAA       GGGACATC-CGCG GATAT CGCGTGGTGTCCC       TTTTTTTATCCTTCT
 Gmet_2400   4  48 316 2711962 .. 2711972 -  -5.4  -2.73474   GGGGAGAATGAGAAG                 GTTG CTG CAAC                 TCTTTGTTACGTTTT
 Gmet_2438   7  83  42 2761610 .. 2761634 - -13.5  -3.06501   CACATCCTCACCGAA          CCCGGAGTCGG CTA CCGGCTCCGGA          GCGACGGCAGTTGAT
 Gmet_2459   7  72 -34 2782843 .. 2782859 - -10.1  -3.33696   CCGCGGGGGAAGGAA              CGGCTCC AGG AGAGCCG              GATCAAGGGTGGTAT
 Gmet_2468   6  77 413 2794119 .. 2794161 -  -6.1  -4.67234   ACCGAAGGTGAAAAA CCGGAACAGTCCCGCTCCG TCGAC CGGAACAGGCCACTTCCCG TTGAGGAGGTGACCT
 Gmet_2506   7  60  59 2845413 .. 2845431 -    -6  -3.70149   CCGAGATGACGGAAA             TTTGGCAC CTG GTGCGAAA             CGGCACCCCGATCGA
 Gmet_2515   7  55 218 2853929 .. 2853950 -  -2.9  -3.91072   GGAAAGCGGCATAAA           CGATAGAGA AAAA TCCCCAACG            GCCCATACACAACAC
 Gmet_2515   7  55  70 2854064 .. 2854098 -    -5  -3.67296   CATCAGCCACCGAAA    CCACCGTC-AAGCCC AGGTCG GAGCTTCGCCAGTGG     CCGGTACAGCTTCAC
 Gmet_2526  10  67 126 2869259 .. 2869293 -  -4.3  -4.44046   CCGATCTGAAAGAAA    GTCTCACGGCGATACCC CAT GGGAATC-C-GTGAGCC    TACAAACGTCAAGGG
 Gmet_2535   1  43 139 2876506 .. 2876521 -    -4  -2.78463   ATTCTTGGCATCACA              CTACCT CAAA AAGTAG               CCTGTCCCCTTTTTC
 Gmet_2550   4  71  72 2895493 .. 2895512 -  -9.2  -3.53761   CAATGTTTCGGCAAA            GGCCGAGG AGAT CATCGGCC             AGAGGCTGGCTGGTA
 Gmet_2566   6 100 115 2913419 .. 2913443 - -11.5  -4.53034   GCCACATAAGGAAAA          GGCATCTTCCA TAA CGGAAAATGCC          CCCTGAGAAGGTTGC
 Gmet_2566   6 100  30 2913506 .. 2913528 -   -17  -4.38927   TGGCCACATAAGAAA           GAGCCGCCCC GAG GGGACGGCTC           TTTTTTTGCGTTTTC
 Gmet_2573   5 100  29 2921553 .. 2921580 - -19.2  -4.19177   ACTTTTTAATAGAAA        GGGGGAAGCCGC CAGC GCAGCTTCCCCC         TCTTTCGTTTCCGTG
 Gmet_2591   5  58  45 2941813 .. 2941826 -  -3.7  -3.85817   ACCGGGGCTGAGAAA               CGCCC CGGT GGCCG                TTATACTAAGAAAAA
 Gmet_2596   2  45 454 2945220 .. 2945234 -  -3.5  -2.84693   TCTATCACCAACAAC               GAGGA TTTTT CCCTC               TGCCGCGCCTGCGGC
 Gmet_2605   4 100  27 2954516 .. 2954535 - -13.6  -5.42259   TCAGGCGCAAAAAAA            GCCGCATC CGAA GATGCGGC             TTTTTTTGCGCCAGG
 Gmet_2615   5  62 131 2961207 .. 2961228 -  -9.3  -2.62983   TCTATCGGGAGATGA           CCCGGGCCG GCCT CGGCGCGGA            GCACATCCTCAATGC
 Gmet_2618   6  58  64 2962674 .. 2962696 -  -5.5  -3.59979   GCGCTCGATGGGAAA           GGACTACGA ACGGG TCGTTGCCC           TTCTCAAGGACCTGA
 Gmet_2629   4  54 228 2974024 .. 2974047 -    -6   -3.1505   ACGATGCTCCAGGAA          GACCTGGC CACCTTCC GCCAGATC           CTGGCCAAGTACGGC
 Gmet_2639   5 100  34 2986881 .. 2986906 - -16.1  -4.12532   CCTGTTACACACAAA         GGCCCGTCGGA ATTT TCCGGCGGGCC          TTTGGTTTTCTGCAT
 Gmet_2651   6  95  61 2998376 .. 2998414 - -13.9  -3.35679   GTCTCGGACGCACAA  TGGGGTAGGA-GGCGGGA TCAC TCCCGCCGTCCTCCCACA   CCACCGTGCGTACGG
 Gmet_2669  12  65  87 3018114 .. 3018157 -    -6  -3.95883   TATGATGCAAAAACA TCCGT-CGCCTGCGC-CTTG GTGTTT CAGGAGCACTGGCGGACGGA ACTGGCTGCGCTTTC
 Gmet_2695   8  74 219 3042791 .. 3042810 -   -10  -3.54424   CCGCATCGGCGTAAA            GGATACCG GCGT CGGCATCC             CTCCCAAGGACCTCC
 Gmet_2713   6  59 160 3063941 .. 3063967 -  -8.6  -2.59431   GTCCGCGACAACGGA         GCAGGCTTCGAC ATG GCCGAGGCCCAC         CGCCTTTTCGGCACC
 Gmet_2722   6 100  82 3075630 .. 3075653 -   -16   -4.7254   ATCTGCCATGAAAAA          GGCCGCCCGA TGAC TCGGACGGCC           TTTTTATCTACCCTC
 Gmet_2730   2  93  32 3085726 .. 3085749 - -12.5  -3.87815   CGTTACGCGCAGAAA          GAGGCTTCC TGTTCG GGAAGCCTC           TTTTTCGTTCAACAG
 Gmet_2741   3  57 110 3099913 .. 3099927 -  -7.8  -2.70932   CCCGTGGGCGAAGGA               GAGACG CCG CGCCTC               GATCTCCACGACCGC
 Gmet_2744   7 100  31 3102833 .. 3102861 - -24.7  -4.87665   CGCCATGCACAAAAA        GGGGGGACGATGC ACC GCATCGTCCCCCC        CTTTCCGTTCCAACC
 Gmet_2785   3  48  22 3148188 .. 3148199 -  -4.4  -3.09015   TCCATAGCTAGCCAA                CTGA TTTC TCAG                 TTGCTCCGTTGCTCA
 Gmet_2791   3  63 196 3155504 .. 3155524 -    -9  -2.73875   TTCTGCCGAACATGA            GGAAGCTG CTTTT CAGCTCCC            CTGCACCGGATTTCG
 Gmet_2811   4  59   3 3177044 .. 3177058 -  -7.1  -3.35679   TTTGTTGACTGAGAA               CACGG TTGCT CCGTG               TTTCAAGTATTTTTT
 Gmet_2818   5  72 274 3185901 .. 3185915 - -11.4  -2.53164   TCACCGAGGACGAAT               GGCGCA TCA TGCGCC               GCCACCCCCACCAGG
 Gmet_2824   4 100  53 3198013 .. 3198037 - -11.4  -5.63103   CGGCAATGAAAAAAA          CCCGCTTACC ATTGA GGTCAGCGGG          TTTTTCATTTGGTGC
 Gmet_2840  11 100  12 3219475 .. 3219499 - -15.8  -5.43866   GAACGCTGAAAAAAA          GGCCTGCACA CTCGT TGTGCAGGCC          TTTTTTAAGGTTCAT
 Gmet_2861   1  39  29 3246356 .. 3246369 -  -2.4  -2.75069   TCTATCAAATAACAG               GAGA TTCTCT TCTC                ACTATCGGTTTTGCG
 Gmet_2876   2  49 168 3255382 .. 3255402 -  -6.1  -2.53995   ATCTACTTGAAGGCA            GGGAGGA CCGAGCC CCCTCCC            GCCCCCTCTTCCGAG
 Gmet_2911   7  53  47 3297005 .. 3297018 -  -3.7  -3.60627   CGATCCCATCTCAAA               CCGGG GAAT CCTGG                CGCCGCTGCTGCAAG
 Gmet_2939  10  66 128 3325149 .. 3325167 -  -7.5  -3.71075   AGAGCACCGAAAAGA             TTGTCCA GGCGG TGGACAA             CATGGCGCGGACATC
 Gmet_2980   9  86 266 3366429 .. 3366441 - -10.5  -3.86015   GACGGCGGCCACAAA                GGCCG ATG CGGCC                GCAACGAAGGCAGAG
 Gmet_2987  13  70 348 3373282 .. 3373301 -  -5.6  -4.30576   CTTCGAGGATGAAAA            CGGCGTCG TCAT CAAGGCCG             AACTCCCCGGCATCG
 Gmet_3000   4  54 470 3385166 .. 3385182 -  -2.1  -3.89956   CCATGACATAGGAAA              GGTGGCC ATA GTCGACC              GCGTGCTGCTTAAGC
 Gmet_3012   6  56 301 3396303 .. 3396315 -  -6.2  -3.28712   GGCGTTGGGGGAGAA                GGCG GGGCT CGCC                ACCGACGCCATCCTC
 Gmet_3022   9 100  32 3404184 .. 3404206 - -16.3  -5.93252   TCCAAAAACAAAAAA           CCCCGCCGT TTCGT ACGGCGGGG           TTTCGTGCTTTTTTC
 Gmet_3027   5 100   6 3412679 .. 3412697 - -13.1  -5.84432   GAGAATAGAAAAAAA             CCCCCGG TAAAT CCGGGGG             TTTTTTTATTTGTGG
 Gmet_3044   7 100  31 3431687 .. 3431710 -   -21  -5.24989   GCAGACACGAAAAAA          GCCCCGCCGG TTTC CCGGCGGGGC           TTTTTTCGTGTCTGG
 Gmet_3052   2  65 138 3446201 .. 3446211 -  -3.2  -4.53398   GAATATGAAAAAGAA                 CTCC ACC GGAA                 GTTTGCAGATCACCG
 Gmet_3073   7  90 249 3471578 .. 3471612 - -13.5  -3.55622   GGCAAGGCGGGGAAA     CTGCCGGGGAAGACG GTCTG CGTCCTCTCCGGCGG     AAACATCGACGTGAA
 Gmet_3094   6 100 297 3494560 .. 3494583 - -18.2  -3.82218   ACCGAGACGACGAAA          GGCCGGAGCA AACA TGCTCCGGCC           TTTTCCTTTCTCGCA
 Gmet_3136   6  74  67 3532180 .. 3532192 -  -3.4  -4.97312   AAAATGAATCAAAAA                TGAC TCCTG GTCA                AGCAATTACAGACAT
 Gmet_3163   4  59 347 3560943 .. 3560953 -  -6.8  -3.28712   GCGGGTTGCCTACAA                 CCAG ACC CTGG                 GGAGCGACGTCCCCT
 Gmet_3168   2  49 386 3566201 .. 3566222 -  -4.4  -3.26471   CCAGGGGGAGATCAA           CCGGCACCA CCTCC TGGC-CCGG           TTCCGGAAGGAGCCC
 Gmet_3172   7  73   6 3569461 .. 3569480 -  -9.2  -3.61398   TCCGCTCGGGAAGAA            GCCTCTCC TCAC GGGGAGGC             TTCTTCTATTTCCCC
 Gmet_3204   6 100  38 3604275 .. 3604297 - -12.6    -5.626   CATTTGACAAAAAAA           GGGCGCCGCA TCA CGTGGCGCCC           TTTTTCCGTTTCCGT
 Gmet_3223   7  70 182 3622966 .. 3622978 - -10.5  -2.71924   TACGTGGGGGGAAAC                GCCGG CGC CCGGC                CCCGCATCGGGGAGG
 Gmet_3226   2  53 372 3629489 .. 3629502 -  -4.5  -3.42574   CCAACCCCAGGAGAA               CGATG ATTT CACCG                ACGTAACGCGGCGTC
      hppA  12 100  28 3644442 .. 3644468 - -15.9  -5.24129   TGGGGGCATAAAAAA        GGGCGGTCCGGA AAAT TCCGG-CCGCCC         TTTCTGCGTCAAAAA
 Gmet_3261   5 100 235 3670371 .. 3670398 - -22.8  -3.24245   CCATTCACAATCGAA        CGACCCGGTCGG ATAT CCGACCGGGTCG         TTTTCCCTTCGTCCC
 Gmet_3270   2  63 -27 3679425 .. 3679435 -  -8.2  -3.14211   AGCGCCGGGCAGTAA                 GGGC AAG GCCC                 TCTGGAAGGAGACGA
 Gmet_3280   7 100 -47 3690150 .. 3690175 - -13.3   -4.1157   CACCAATAATAACAA         GGGCTTACAGC TAAT GCTGTAGGCCC          TTTGTTCTTTTCTGG
 Gmet_3303   6  86 304 3716019 .. 3716066 - -11.1  -3.86015   CATCGGCGGCAGAAA CGCTACGGCCTCGCCACCCTC TGCATC GGCGGCGGCGAGGCGGTGGCA GTCATCTTCGAGCGG
 Gmet_3325   9 100  33 3740021 .. 3740045 -   -15  -5.60993   TGCGGGACAAAAAAA          GGGGGAGCCG GCAGT CAGCTCCCCC          TTTTTCATCACCACT
 Gmet_3342   5 100  30 3757496 .. 3757519 - -13.2  -4.94487   TTACAAAATACAAAA          GGGCTCCTTC ATAT AAAGGAGCCC           TGAGGGAAAAGCCTA
 Gmet_3361   5 100  33 3775900 .. 3775925 - -15.5  -4.49756   TCTTAAAGAGCAAAA         GGGGTGTGTCCC AGT GGG-CACACCCC         TTTTTGTCTCTATCC
 Gmet_3375   5  56 201 3789981 .. 3789993 -  -5.5  -3.54129   TATATCCGCCTCAAA                GGAGA TAG TCCCC                TCGCCACCCCTCTCG
 Gmet_3379   8 100  30 3793519 .. 3793539 - -16.9  -4.67635   TTTAAAACGAGAAAA            GGGTCGGCA TGG TGCCGACCC            TTTTCTACTGTTCGC
 Gmet_3389   9 100 173 3802583 .. 3802621 - -25.5  -5.77988   ACACACATAAAAAAA  CGGCACGGCGGAGCAGGA ATTA TCCT-CTCCGCCGTGCCG   TTTTCTTTTTCTGCA
 Gmet_3399   4  62   7 3812680 .. 3812700 -  -7.5  -3.34398   CTCTTCCCTGAAAGA            GGGACCAGT GGA ACAGATCCC            TTGGGGCTATTTGCC
 Gmet_3433   6  58 320 3854295 .. 3854308 -  -5.2   -3.6135   AAATACAGCCGCAAA               CGGG AGGATG CCCG                GATAGAGGTGGGGAG
 Gmet_3456   5  66 400 3871470 .. 3871500 -  -9.6  -3.05384   TGGCCCGCGACGTAA       CCGTCATGCTCCGC GAA ACGGAGCCCGACCG       GCAGGTGGAGGTGGA
 Gmet_3472   6 100 195 3893287 .. 3893311 - -12.9  -4.99312   AAGATAACAATAAAA          GCCCATGGACA CAG CATCCATGGGC          TTTTATGCGTTCAAT
 Gmet_3488  12  73 305 3915992 .. 3916003 -  -3.6  -4.78839   AAGGCGACAACAAAA                CCCC GGAA GGAG                 CCTACACCATCGATG
 Gmet_3496   5 100  53 3925210 .. 3925231 - -12.3  -4.77165   GGCCCCACAAGAAAA           GTCCCCGCT GTTG AGCGAGGAC            TTTTCTTGTGGGGCC
 Gmet_3511   4  74 453 3942813 .. 3942839 -  -6.4  -4.56597   GTTTTTGTCGAAAAA         GCGCAGGGGCAG TCT CTACCGCCGGGC         TATGCCGAGCTTCGG
 Gmet_3521   2 100  62 3954582 .. 3954602 - -15.4  -5.24129   CTTCGGCACAAAAAA            GGGCGGCC TGCAT GGCCGCCC            GGAGAAAGGACGTTC
 Gmet_3531   9 100  16 3964121 .. 3964149 - -21.8  -2.92439   AACAGGGTTAAAGCA        CGGCCGCCATCC TGAGG GGATGGCGGCCG        TGGTCATTGGAGGGA
 Gmet_3543  10 100  34 3976031 .. 3976048 -  -9.8  -5.00196   CCTCAAATAACAAAA             GGCGGG TGCAAG CCCGCC              TTTTTCATTTCCGAC
 Gmet_3546   7 100  31 3978153 .. 3978179 - -15.9   -5.4833   GCAGCCAACAAAAAA        GCCGGCATCCCC TCGA GGGGA-GCCGGC         TTTTTTGTTATCGCA
 Gmet_3550   5  58 310 3984631 .. 3984661 -  -3.9  -3.88787   GGAGAGCCTCATAAA       GATGAAGCCGGGC GAGGT GAGCGACCTCATC       TATGTCTCGGGGGGG
 Gmet_3553   6  67 235 3987707 .. 3987725 -  -4.5  -4.43392   CGAAAAGGAAAAGAA             GGTCTCC GACAA GCAGACC             GACGTAAAGGAGCAG
 Gmet_3552   6  85  28 3987903 .. 3987931 + -10.2  -4.27483   ACGACGCCAGTCTTC       G-GGGGGGGCCGC GCCA GCAGCCTCCCCGC        TTTAGTTTTATCCAT
 Gmet_3530   7 100  29 3964118 .. 3964152 + -22.2  -2.71364   CGAAACAGGGTTAAA     GCACGGCCGCCATCCT GAG GGGATGGCGGCCGTGG     TCATTGGAGGGATCA
 Gmet_3520   9  68 467 3955021 .. 3955033 +  -3.3  -4.66264   ATAGGAGATGAACCG                GTCCG CCG CCGAC                TTTTTCCCCGTTTTC
 Gmet_3512   7  70 182 3947014 .. 3947039 +  -4.6  -4.45738   CACTGCCCGAATGTG         GCGCCGGCTT CGGCGA AAGCCGACGG          TTTATTCTTGGGCTC
 Gmet_3498   8 100  64 3929447 .. 3929483 + -20.9  -2.98436   GGCAAGGCGTGGGTA    GAGGGGCAAAGGAGCCG TTC CGGCTCCTTTGCCCCCA    TGGTTTCCGTTACTT
 Gmet_3495   8 100  73 3925210 .. 3925231 + -10.1  -4.77165   GGCCCCACAAGAAAA           GTCCCCGCT GTTG AGCGAGGAC            TTTTCTTGTGGGGCC
 Gmet_3487   5  65 267 3916545 .. 3916560 +  -5.4  -4.07687   TTCCGCCAGAAGGGC              GC-GGAG ATC CTCCAGC              TTTTCGGGCGGAAGT
 Gmet_3487   5  65 458 3916736 .. 3916749 +  -3.8  -4.30576   TCGCCGTCAGGGCCC               CCAG CCACGA CTGG                TTTTCGTGCTGGGAG
 Gmet_3470   0 NONE
 Gmet_3459   3  58 -44 3874899 .. 3874934 +    -4  -3.95986   GGCCACGGCCTGTAT    GGGTA-CATGCGAAAAT TTC ATGGTCGCGTGTTGCCC    TTTCATTAAATTGCC
 Gmet_3454   2  60 284 3870779 .. 3870796 +  -6.3  -3.61715   ACGACAAACCGCGAA             CTCACCGA GAA TCGG-GAG             TTGTTGCAGACCATC
 Gmet_3447   5  47 151 3865729 .. 3865741 +  -5.5  -2.59431   GCCGAGTCGCAATGC                GGGGA ATC TCCTC                TGCCTTCTCCGACCG
 Gmet_3447   5  47 242 3865820 .. 3865832 +  -2.6  -3.50447   GACAGCCAGAAGGCA                CGGG CTATT TCCG                TTCTGTCCAGATTCA
 Gmet_3438   3  46 385 3860541 .. 3860556 +  -4.7   -2.6927   TCAAACTGGCCGTTC              TCCAG CGTGAC CTGGA               TCGTCTCTCCCGCCT
 Gmet_3432   5  67 210 3854774 .. 3854796 +  -8.3  -3.53012   CCTCAACGGCAAGCC           GGCGGGCCG CCTCC CGGCCGGTC           TTTCCCGGGAAAGGG
 Gmet_3402   6 100 189 3818245 .. 3818264 + -16.4  -4.05181   GAGTTCGCGCAAAAA            GGGCGGGG AAAT CCCCGCCC             TTTCCTATTTCTGCT
 Gmet_3398   6  47  84 3812739 .. 3812752 +  -4.5   -2.8474   CCGACATCAGAATCC               GGAGC GCGT GCTTC                TCGTTCTCGGTGACC
 Gmet_3398   6  47 457 3813112 .. 3813137 +  -4.6  -2.90212   GAGGGGGACAGCGCC         GGACTCCCGG AGCAGG TCGGGGGTCA          TGTGTGCCATGATGC
 Gmet_3388   6 100  29 3802583 .. 3802621 + -25.5  -5.35224   ACACACATAAAAAAA  CGGCACGGCGGAGCAGGA ATTA TCCT-CTCCGCCGTGCCG   TTTTCTTTTTCTGCA
 Gmet_3378   9 100  30 3793519 .. 3793539 + -16.9  -4.55023   TTTAAAACGAGAAAA            GGGTCGGCA TGG TGCCGACCC            TTTTCTACTGTTCGC
 Gmet_3374   5 100 470 3790636 .. 3790678 + -20.8  -3.65812   TCATCAGGTCGCACC GAGAGGGGATGACTGCTT CAGGGAC AAGCAGCCATCCCCTCTC TTCTATTAACCCGGC
 Gmet_3360   5 100  29 3775900 .. 3775925 + -16.9  -5.07275   TCTTAAAGAGCAAAA         GGGGTGTGTCC CAGT GGGCACACCCC          TTTTTGTCTCTATCC
 Gmet_3340   4  45 190 3755830 .. 3755846 +    -3  -3.14848   GTCGGTTGGAACTAT             GCTCAAC AGTG GTTG-GC              GTTTTCCTCCGCAAA
 Gmet_3340   4  45 205 3755845 .. 3755865 +  -2.5   -3.3782   GCTCAACAGTGGTTG            GCGTTTTCC TCC GCAAAAAGC            TTGATTCCATGCCTC
 Gmet_3340   4  45 328 3755968 .. 3755989 +  -3.7  -2.87132   AAGTCTTGTTTCGGC           GCC-TGAGTC CAA GACTTGCGGC           TATCTCCACCACGGA
 Gmet_3324   4 100  26 3740021 .. 3740045 + -13.5   -4.7254   TGCGGGACAAAAAAA          GGGGGAGCCGG CAG TCAGCTCCCCC          TTTTTCATCACCACT
 Gmet_3302   3  70 -68 3716019 .. 3716067 + -10.9  -2.73875   CATCGGCGGCAGAAA C-GCTACGGCCTCGCCACCCTC TGCATC GGCGGCGGCGAGGCGGTGGCAG TCATCTTCGAGCGGG
 Gmet_3279   9 100 170 3690150 .. 3690175 + -15.5  -4.72617   CACCAATAATAACAA         GGGCTTACAGC TAAT GCTGTAGGCCC          TTTGTTCTTTTCTGG
 Gmet_3274   3  48 -47 3683038 .. 3683065 +  -5.4  -2.81547   CCCCATCCGCAGACC        CGCCAGGCGGCCG CCA CGGCCCTC-GGCA        TGCTTCCTCTCCCGG
 Gmet_3271   4  48  63 3680977 .. 3681031 +  -4.6  -3.05963   AGCTGCCCCGGCTTG AGGGTGCCGTTACGGAGGTTCTCGTC CAG GGCAAGCCCCACCGAGGCGGCAGCCG TGTTGCCATAGCGGT
 Gmet_3260   8 100 159 3670371 .. 3670398 + -22.8  -4.30014   CCATTCACAATCGAA        CGACCCGGTCGG ATAT CCGACCGGGTCG         TTTTCCCTTCGTCCC
 Gmet_3260   8 100 282 3670494 .. 3670518 + -16.5  -5.84381   GGACGCCAATCGAAG          GCCCTTCCGTA AGA TGCGGAAGGGC          TTTTTTTGTTGCTAC
 Gmet_3228   4  78 450 3636050 .. 3636062 +  -9.1  -3.86897   CCACCTTGAGGGGCG                GGGCA GGC TGCCC                TTTCTGGGGGATGGC
 Gmet_3225   8  63 241 3629949 .. 3629999 +    -9  -2.70022   GGGAGATTCCGGATA ACGGGCCAGGAACCGGTCAAACGC GTCGA GCGATTG-CTGGTAC-TGGCCCGA CTTGTATGCGCTGAC
 Gmet_3203   9 100  39 3604275 .. 3604297 + -14.1  -4.81851   CATTTGACAAAAAAA           GGGCGCCGC ATCAC GTGGCGCCC           TTTTTCCGTTTCCGT
 Gmet_3174   1 100  30 3572737 .. 3572764 + -18.4   -5.8187   CGCTGAACAAAAAAA        TCCCCCCGGAGG TCAG CCACCGGGGGGA         TTTTTTTGTTCAGTA
 Gmet_3171   6 100  33 3569458 .. 3569483 + -15.5  -3.84619   CGGTCCGCTCGGGAA         GAAGCCTCTCC TCAC GGGGAGGCTTC          TTCTATTTCCCCTTT
 Gmet_3167   2  47 230 3566857 .. 3566871 +  -5.6  -2.57344   TACCTCCCGCCGGGC               ATCGCC GAG GGCGAA               CTTGTAAACGGGGTA
 Gmet_3162   1  43 267 3561570 .. 3561611 +  -3.5  -2.57781   AAGCACTGTCCCCTT CATCACGTGGAGCTGGTGA AGCT TCACCCCCTCCACGCCGAG  TCCGTTCAGTATTTC
 Gmet_3145   5 100 151 3544018 .. 3544042 + -14.3  -5.55769   TTTCATAAACAAAAA          GGGAAGAGGCT CAC AGCCCCTTCCC          TTTTTTCTTGTGGCG
 Gmet_3141   9  90 372 3539552 .. 3539566 +  -7.8  -4.85599   CCCCGGCAGCCTTTC               GGGCTT CTA GAGCCC               TTTTTGTGCGATCAG
 Gmet_3137   3  56 291 3533136 .. 3533158 +  -7.6  -2.52023   CCCGGTCATACCAGA           CGCCGATACG GAA CGTTTCAGCG           GTATTGCTGTCAATC
 Gmet_3130   8 100   6 3527894 .. 3527911 +  -9.8  -5.22289   GCTGGAATAGAAAAA             GCGGGG ACGATG CCCCGC              TTTTTCTGTTTCCTG
 Gmet_3102   1  48 306 3502281 .. 3502304 +  -5.2  -2.78813   GGTGGTGGAGGCGAA          CTTGGCCAGG GCCA CCTGGTAGAG           CTTCTTGAGCTCGCC
 Gmet_3093   3 100  34 3494560 .. 3494583 + -18.2  -4.61873   ACCGAGACGACGAAA          GGCCGGAGCA AACA TGCTCCGGCC           TTTTCCTTTCTCGCA
 Gmet_3072   3  53 222 3472132 .. 3472167 +  -6.9  -2.71364   AGATAGTAGCCGCCA   TCCTC-CGTGGG-GCCG AAGA CGGCATCCACCCGAGGA    TCATTCAACAGATCA
 Gmet_3057   6  55 324 3452039 .. 3452050 +  -4.4  -3.65902   AGAATTAGTCTTCCC                GTAG ATAT CTAC                 TTTAGATGCAATCGC
 Gmet_3051   5  51 172 3446513 .. 3446523 +    -4  -3.55563   GTGAAATCGGCACTC                 TCAA TTT TTGA                 TTTGGGCAATCGACT
 Gmet_3051   5  51 262 3446603 .. 3446613 +    -4  -3.51235   ATTCGCTGATATCGA                 TATC CTT GATA                 TATTCTTCCTTGTCA
 Gmet_3043   6 100  92 3431687 .. 3431710 +   -21  -5.24989   GCAGACACGAAAAAA          GCCCCGCCGG TTTC CCGGCGGGGC           TTTTTTCGTGTCTGG
 Gmet_3039   5  58 395 3426797 .. 3426813 +  -5.1  -3.63515   GCTTCTCGGCGGCCC              GCTCC ACCCAAA GGAGC              TTCTTCGGGATGCCG
 Gmet_3035   3 100  35 3421563 .. 3421588 + -14.8  -5.32565   GGATAGAGCGAAAAA         GGGGAAAGGC CGACCA GCCTTTCCCC          TTTTTTCGTTCATTG
 Gmet_3028   1  43 364 3414641 .. 3414655 +  -4.2  -2.71712   TGGAGAGGATATGGG               GGTTCA TCC TGACCC               GTTTCCCCACCCACG
 Gmet_3021   6 100  87 3404184 .. 3404206 + -16.3  -3.98747   TCCAAAAACAAAAAA           CCCCGCCGT TTCGT ACGGCGGGG           TTTCGTGCTTTTTTC
 Gmet_2999   3  56 132 3385721 .. 3385738 +  -7.7  -2.58544   AGCGGCCTTCGCGAA             TGCTTCG AGCT CGAAGCG              GTTGTGCAGGTACGG
 Gmet_2986   6  78 338 3373911 .. 3373929 + -12.4  -2.94322   TCGCACTCCCCCACC             TGCCGGAG CCG CTCCGGCG             TGATTTCGGTCCCGT
 Gmet_2979   0 NONE
 Gmet_2971   6  60  32 3359692 .. 3359714 +    -4  -4.08064   CGGCTAGGCCACGAG           GCGTGTGTGA ACT TCACGCTCGA           TTTTCGAGCCCAGTT
 Gmet_2957   6  70 140 3348252 .. 3348266 +    -7  -4.09739   AGGTGCAACCCCAAG               GGGGGC AGA GCGCCC               TTTTCGGCCCGTTCG
 Gmet_2944   8 100  18 3335776 .. 3335799 + -15.2  -4.11664   GACCTAAAAAGCAAA          GGGCGCCCGG CCAT CCGGACGCCC           TTTGCTTATTCTCCC
 Gmet_2938   7  60 -16 3325269 .. 3325279 +  -8.2  -2.76737   TGAACGAGGCAATGA                 CCGG GTT CCGG                 GTTTAGGGCTTGCTA
 Gmet_2938   7  60 441 3325726 .. 3325739 +  -5.9  -3.58726   CGATGGTGATCTTCC               GGTCC TCCA GGGCC                TTCTCTATGACCGCC
 Gmet_2916   5  62 -16 3301870 .. 3301896 +  -9.4  -2.63991   CCTACGTGGAAATCG         AGGTGGCGGA GAACTGA TCCGCCACCC         ATTCATTCCCTTCAC
 Gmet_2910   5 100 145 3296156 .. 3296179 + -13.2  -4.61482   TCCACCAACAACAAA          GGTTCACGGT TTTC GCCGTGAACC           TTCTTTTTTGCCACA
 Gmet_2883   5  58 260 3265501 .. 3265514 +  -5.2   -3.6849   ACCCCGCTACCGCTA               GGGG AAATCG CCCC                TTCTTCACGTTCACT
 Gmet_2875   2  61 368 3255932 .. 3255946 +  -7.8  -3.18199   GGCGGGCATCATCGC               GTCCCA CCT TGGGGC               TTACCTTCCCCGTTC
 Gmet_2860   5 100  10 3240653 .. 3240676 + -13.2  -4.66938   CTTTAGATCTACAAA          GGTGGTCCTA TTTG TGGGACCACC           TTTTATCTTCGGGAT
 Gmet_2860   5 100 200 3240843 .. 3240870 + -14.1  -4.18494   CTAGGAACAGCAAAA        GCCCCGCCCTC AGAGAA GAGAGCGGGGC         TTTTGGATAAAACTC
 Gmet_2839   5 100  23 3219475 .. 3219499 + -15.8  -5.10029   GAACGCTGAAAAAAA          GGCCTGCACA CTCGT TGTGCAGGCC          TTTTTTAAGGTTCAT
 Gmet_2834   4  87  25 3214989 .. 3215015 + -13.7  -3.10052   CCAATGCTGAAGGAA         AGGCGCGGAGA TCTAT TCTCCGCGCCC         ATTTATTCACCCTCT
 Gmet_2823   5 100  28 3198013 .. 3198037 + -11.4  -5.01811   CGGCAATGAAAAAAA          CCCGCTTACC ATTGA GGTCAGCGGG          TTTTTCATTTGGTGC
 Gmet_2817   2  76 304 3186536 .. 3186558 + -10.5  -3.28924   GACACCTCCCCTCGG           CCCGCCGGT AGAGG AGCGGCGGG           TTGTGCCCCGCGCTG
 Gmet_2813   3  68  -6 3180743 .. 3180753 +  -6.8  -3.92324   ACGGGAGCGGTTCAG                 GGAG TAA CTCC                 TTTCATGTTCCGAGC
 Gmet_2810   3  67   9 3177037 .. 3177065 +  -3.8  -4.44318   GCACTAATTTGTTGA        CTGAGAACACGG TTGCT CCGTGTTTCAAG        TATTTTTTTCATCTT
 Gmet_2803   3  63  32 3167330 .. 3167380 +  -6.8  -3.61517   ATCGAGCCACTTTTC CGCCACCGGCG-GCCGGTAG-GCGC GGAA GCGCTCTAGCAGCGCATCGG-GGCG TTCTTCCACGACGAT
 Gmet_2790  10 100 322 3155664 .. 3155709 + -15.5  -4.34488   TCTGCCAACGGCTGA GGGCG-CAG-CGG-CGGCGCGG GTTCA CCGCGCCGACCGTCTGGCGCGC TTTGTTATGCCTATG
 Gmet_2784   3  53 197 3148266 .. 3148312 +  -6.5  -3.04144   GAACGCCTCCCGGAG CGGCTCCCCCT-CCCCTT-CGCC GAT GGCGTAAGAGGCACGGAGAACCG TCTTCCCCGTGCCGG
 Gmet_2776   7  53  69 3141497 .. 3141514 +  -3.3  -3.72695   CCTCCAGGGTCGGCG             CC-GCCAC CAG GAGGCAGG             TTTCGTCGGGGCGAT
 Gmet_2743   9 100  25 3102833 .. 3102861 + -24.7  -2.84878   CGCCATGCACAAAAA        GGGGGGACGATGC ACC GCATCGTCCCCCC        CTTTCCGTTCCAACC
 Gmet_2729   5 100 141 3085726 .. 3085749 + -13.2   -4.8622   CGTTACGCGCAGAAA          GAGGCTTCCT GTTC GGGAAGCCTC           TTTTTCGTTCAACAG
 Gmet_2723   3  57 428 3077506 .. 3077536 +  -7.5  -2.82516   TCGTCGATGCTCATC       CCCTCCTCCACGG ACTTC TTGTGGGGGAGGA       TCTCCTCCTCGAACC
 Gmet_2714   2 100  56 3066767 .. 3066785 + -13.1  -4.79756   TCTCCAAAACTTAAA             GGCCCGC ACTTG GCGGGCC             TTTTTGCGTTGTCTG
 Gmet_2694   4  59 320 3043321 .. 3043349 +  -6.6   -3.3482   ACATTGATGAGGTAG        GCGCTCCGCTTC ATGAG GGAGAGGAGCCC        TTCGTTGACAAATTC
 Gmet_2688   3 100  38 3035230 .. 3035253 + -15.4  -4.88388   CGCACATACGAAAAG          GGGGAGATGT CTAG ACATCTCCCC           TTTTTCTGCACTTCT
 Gmet_2672   7  81 403 3021224 .. 3021248 +  -6.4  -4.84359   ATCCCCCTTCACCCG         CCCC-ACTTCC GCCA GGATGTCGGGG          TTTTTCTCCAGCTCC
 Gmet_2668   9  66  96 3018281 .. 3018294 +  -2.3  -4.72272   ACCGAGGTAAAGGTG               GCGGT CTTC ACCCC                TTTTTCGTCAAAGAC
 Gmet_2650   3  53 150 2998418 .. 2998429 +  -5.8  -3.05384   CGTCCTCCCACACCA                CCGT GCGT ACGG                 TTCCGTACCCGCCGC
 Gmet_2638   4 100  22 2986877 .. 2986910 + -23.3   -3.2511   GTCTCCTGTTACACA     CAAAGGCCCGTCGGA ATTT TCCGGCGGGCCTTTG      GTTTTCTGCATGAAC
 Gmet_2631   2  38 133 2979379 .. 2979392 +  -2.3  -2.60075   CCCCCTCGCATCGTT               CGACA CGCC TGCCG                GTTCCTTCGGCACCC
 Gmet_2631   2  38 149 2979395 .. 2979414 +    -2  -2.56475   GACACGCCTGCCGGT            TCCTTCGG CACC CCGATGAA             GTTCCTGTCCAGTTC
 Gmet_2628   3  53  63 2974293 .. 2974310 +  -6.9  -2.71731   GTTGGTAAAGTGGTG             CGTCCCG AAAC CGGGAAG              TGATTCGCGGATGAG
 Gmet_2623   3  43 135 2968268 .. 2968282 +  -4.2  -2.82759   TCCCTCCCACGCCGT               TTCGCA GGA TGCGGG               TGTCGTAGGTGTATT
 Gmet_2617   6  57 176 2962925 .. 2962937 +  -6.9  -3.14132   CACCAGGAAAACAAC                CCGGG ATG CCTGG                TTGATGACGGGAACC
 Gmet_2617   6  57 471 2963220 .. 2963239 +  -7.8  -2.77013   ACATGGTCGAGGAGC            GCCCGACT CGCC ATTCGGGC             ATTGTTGCGGGGATC
 Gmet_2609   6 100  17 2958435 .. 2958455 +   -14  -3.69884   TTCATCATGAAAAAA            CCCCGACG TGTTC CGTCGGGG            TTATCTCTTAAATCT
 Gmet_2606  12 100  29 2955664 .. 2955680 + -10.8  -4.77165   TCGGCCCACAAAAAA              GCCCGC TCTAC GCGGGC              TTTTCTTATGCAACA
 Gmet_2595   0 NONE
 Gmet_2590   4  65  70 2941794 .. 2941826 +  -8.4  -3.40403   AACCAAACCCTTGAC     CCG-CACCGGGGC TGAGAAAC GCCCCGGTGGCCG      TTATACTAAGAAAAA
 Gmet_2576   0 NONE
 Gmet_2565   8 100 283 2913506 .. 2913528 + -14.8  -5.61824   TGGCCACATAAGAAA           GAGCCGCCCC GAG GGGACGGCTC           TTTTTTTGCGTTTTC
 Gmet_2549   1  43 173 2895750 .. 2895762 +  -3.3  -3.04263   ACCATGCCGATGAGG                ATCCC CAT GGGAA                TCTTGAGGATCCGGT
 Gmet_2534   2  54 188 2876437 .. 2876448 +  -5.8   -3.1739   AACACCTGCTGGCGA                CCGT TACC ACGG                 TTGATAAGGTGGTAT
 Gmet_2525   6  62 198 2869488 .. 2869502 +  -2.7  -4.30719   CCTCCACAGCCCCAG               GCGCG TTTTC CTCGC               TTTATTCTCGGCGGA
 Gmet_2516   6 100  33 2856382 .. 2856397 + -11.8  -5.63517   CAGCACACAAAAAAA              GCCCGG TTTC CCGGGC               TTTTTTCTTTGCAGG
 Gmet_2505   3  47 205 2845664 .. 2845675 +  -3.6  -3.17075   GTGCGCGCCAAGGTC                GGTG TGTT CGCC                 TTCCGTTCCAAGGAC
 Gmet_2488   0 NONE
 Gmet_2467   5  61 428 2794978 .. 2794989 +  -7.2  -3.54935   CGCCGGCAATGGTCC                CGGC GCCG GCCG                 TTTCCCCACCCTTTA
 Gmet_2460   5  75 353 2786640 .. 2786654 + -11.4  -2.94232   CGTATTCGTATTGTG               CCGGTC TCT GACCGG               GTTGTTTCCGAAACC
 Gmet_2437   8  65 -31 2761617 .. 2761648 +  -2.8  -4.56597   TCACCGAACCCGGAG      TCGGCTACCGGCTC CGGA GCGACGGCAGTTGA       TTTTTCCCCGCCCCC
 Gmet_2413   5 100  27 2727777 .. 2727796 + -10.7  -5.95539   TGCCAAATGAAAAAA            GGGAGCC AATCAC GGCTCCC             TTTTTTTCTTTCCGG
 Gmet_2404   1  45 325 2720176 .. 2720190 +  -3.5  -2.91264   CCGCTGGAAGCCCAG              GGC-CC GCAG GGTGCC               TATCTCGGTGACCCG
 Gmet_2399   4  61   5 2711962 .. 2711972 +  -5.4  -3.75005   GGGGAGAATGAGAAG                 GTTG CTG CAAC                 TCTTTGTTACGTTTT
 Gmet_2392   2  47 232 2703300 .. 2703323 +  -5.2  -2.55484   AAGGGATGTTCCTCG          CCGCGCCG-GA AGG TCATGGCGCCG          ATCTTGTCGCTCATT
 Gmet_2388   3 100  29 2699130 .. 2699159 + -12.9  -5.73339   CTCTCAACGTTACAA       GGGACATC-CGCGG ATA TCGCGTGGTGTCCC       TTTTTTTATCCTTCT
 Gmet_2380   3  58 277 2690694 .. 2690717 +    -3  -4.08945   ACATCGCCTGAACAA          GCGA-CGCCGC CAC GCCGCGATAGC          TTTTCCCCGCGTCCT
 Gmet_2375   5 100  26 2685766 .. 2685788 + -16.3  -5.30155   TCCTGGATACGCAGA           GAGCCCCGC CAAAA GCGGGGCTC           TTTTTTGGTTCATCC
 Gmet_2323   5 100  56 2631784 .. 2631808 + -13.6  -4.67256   CCAACAAACGACTCA         GCCGCAG-CGC ATCC GCGTCTGCGGC          TTTTGTCGTTTCTTA
 Gmet_2297   2 100  28 2604461 .. 2604481 + -10.4   -4.9725   TATGCACTACTAAAA            GGGACTCC CGACA GGGGTCCC            TTTTTCTGTGACGCT
 Gmet_2287   0 NONE
 Gmet_2284   0 NONE
 Gmet_2256   5  68 449 2556490 .. 2556516 +   -10  -2.88663   CATCACCCCCCGCCC         GCCGGAGACGAT GAA GTCGGCCCCGGC         TATGTCCACGTGGCT
 Gmet_2240   0 NONE
 Gmet_2226   1  38 412 2519548 .. 2519561 +  -2.3  -2.58544   TAAAGCGAAACGACT               GTCGC TGCC GAGAC                GTTCTAAAAATCCGG
 Gmet_2192   2  47  98 2479922 .. 2479956 +  -3.6  -3.18824   AGTAGCCGCCAAGAA    CCCCTCAT-GAATCG CATCCT TGATTCTACGGGGGG     ATTTCTTGTCACCTA
 Gmet_2187   2  93 448 2476883 .. 2476916 + -14.5  -3.11955   GGTAATGACCGTGGC     GGCCGCCAAGCGGCT GACT GGCCGTTCGGTGGCC      TTGGATGCTGCTTCT
 Gmet_2168   6 100  16 2449473 .. 2449492 +   -15  -5.40072   GATTCCGTCTCCCAA            GGCCGGCA GAAA TGCCGGCC             TTTTTTTCGGCCGGG
 Gmet_2144  13 100  25 2413660 .. 2413688 +  -8.2  -5.93809   TTGCTGTGTCATGGA       GCCCTCGTATCCT TCCC GGGATA-GGGGGC        TTTTTTTTGTGAAAC
 Gmet_2140   1  47 108 2407528 .. 2407539 +  -3.6  -3.23711   CGCACCCCCCTGACA                CTGC GGTA GCGG                 TTGATCCCTTCTCCA
 Gmet_2111   3  69 186 2378335 .. 2378392 +  -9.8   -3.0263   ACGTAGAGGGCGTCG GCGGGTGCGACGCTGAGGTGATCC AGGCATTTAA GGATCCCCTCGGGGTCGGGCTTGC TCTTGGAGACATCCT
 Gmet_2097   5  58 128 2361151 .. 2361185 +  -2.8  -4.07568   CGGCGGCCGAGCCTC    GCGCAAC-CGCCTCCC CTTGC GGGAGACGAGATG-GC    TTTTGCACGAAGCCC
 Gmet_2092   5  66  46 2356693 .. 2356709 + -10.1  -2.62933   TTCAACCAAGCGCAC              CACCGGT CAA GCCGGTG              TGCTCTCCCCCGTTG
 Gmet_2073   9  70 314 2333496 .. 2333511 +  -6.1  -4.19817   TTCGAGCTTCAGACC              GGCCT TGGCGC AGGCC               TTTTCGATGGCTCCC
 Gmet_2062   4  54 -40 2319691 .. 2319714 +  -5.2  -3.29263   CCGCAAACCAGAACC          TGACCGACGA TGTC TCGCTGGTCG           TTCTGAAGGCACTCT
 Gmet_2048   5 100  30 2300751 .. 2300777 + -18.1  -4.40003   TATGCATAACAGAAA         CGGCGGAGTCT CCCTA AGACTCCGCCG         TTTCTGTTTGTGGCA
 Gmet_2044   4  75  49 2296899 .. 2296914 +  -5.4  -4.59511   GAATACGCAGTGAAC              GGGCGCT CGG AG-GCCC              TTTTTCGGGAATGTT
 Gmet_2039   1  43 200 2283779 .. 2283789 +  -3.2  -3.05384   ACAGAATCGGAAATT                 CTGT CAT GCAG                 TTGAATAACGCCGAG
 Gmet_1995   4  47 207 2230522 .. 2230532 +  -5.4  -2.62983   ATGCCGTCCCGGATC                 GTCT CCC AGAC                 TGGTGTAGAGATCGG
 Gmet_1991   2  47 116 2223279 .. 2223291 +  -3.3  -3.40163   CTCTTCCGCAGCCTT                GGCGA TAT TCCCC                TTGCTATTGGTAATA
 Gmet_1991   2  47 242 2223405 .. 2223420 +  -5.4  -2.56596   GGGTCGCTCGGTGAA              GCCCAGA TCG TC-GGGC              TCGATTACTGCCCCC
 Gmet_1980   1  47 310 2210447 .. 2210467 +  -3.2  -3.36803   TCAAAACACTTTCGA            CCCTCTTC AGGCA GAGAAGGG            TTATCAGTGAAATTG
 Gmet_1971   3  86 -14 2202576 .. 2202601 +   -14  -2.88663   ACGCACAAAAGAAGA         GGGGCATCCG CCTGAA CGGGTGCCCC          TCTCTCCACCTGACT
 Gmet_1956   4  82 170 2182781 .. 2182817 +  -8.1  -4.56597   CTTGGCTGTCACCAG   CATGACCGT-TGCGGG AATAAC CCCGCACATGGTGATG    TTTTTGCGACGACAG
 Gmet_1951   3  62 194 2179254 .. 2179268 +  -8.6  -3.12668   GCCCGATGATAGCCA               CCATCT GGA AGATGG               TCTTGAACTTTCCCA
 Gmet_1928   2 100  38 2154223 .. 2154242 + -13.6  -3.87149   GTGAGCAAAAAAAGA            GAGCCCGT AATT ACGGGCTC             TTTCAATTTCATACG
 Gmet_1919   1  49 379 2146613 .. 2146625 +  -3.4  -3.46709   GAGTTGGATCTCGGT                GCAA AGTCG TTGC                TGTTTCGCATTTTCT
 Gmet_1909   4  50 114 2130709 .. 2130750 +  -5.2  -3.01791   CAAGAAGGAAAGCTT TGGCCACATCTCCCCGT GTCGCCCTG GCGGGGAGAT-TGACCG TCTTGGAAACGGCAT
      hisG   4  51 113 2119871 .. 2119882 +  -4.4  -3.30243   ATGTACCAGGTGAAA                CTCT TCGA AGAG                 TTCTCGCCGGTAGGT
 Gmet_1849   3  56 122 2062246 .. 2062256 +  -2.4  -4.08216   GTGGCAGATGGCAAT                 GGCG CTG CCCC                 TTTTGCGAGCGATGG
 Gmet_1846   1 100  21 2058784 .. 2058808 + -12.1  -5.15167   TTGATGTCATAAAAA          GCCGGTTTCCT GAT GGGGAGCCGGC          TTTTTATTGCTGATG
 Gmet_1839   9  66  73 2053321 .. 2053350 +  -9.1   -3.1207   CAGCCACGTATCACC       CCGCCGCTCCACG GCAT CGGGGAGAAGCGG        TATCTTCCCCTTTCC
 Gmet_1814   5 100  79 2030322 .. 2030347 + -14.7  -3.81146   TCGGCCGAAATACAA         CGGGCCGAATC AGAA GACTCGGCCCG          TTATTCGTTCAGGGG
 Gmet_1798   7  63 419 2014531 .. 2014544 +  -9.5  -2.73124   TGAGTTGATCCCGGC               CGCCG TTAT CGGCG                ATTTCGGCCGTAAAG
 Gmet_1787  10  69 395 2003602 .. 2003612 +  -8.2  -3.66178   CTTGTACCGCCCCTG                 GCGC TGG GCGC                 TTTCGAGTTGCAGCA
 Gmet_1780   1  39 -11 1997811 .. 1997822 +  -2.2  -2.73364   GCGTCCGCCCCCCTC                TCGG TTCA CTGA                 TGATTACCCTCGCAA
 Gmet_1763   9 100  42 1978560 .. 1978577 + -12.7  -5.67967   GATAAGATAAAAAAA             GCCCGGA GAAA TCCGGGC              TTTTTTTCTGGTCAT
 Gmet_1750   7  62  -6 1966463 .. 1966501 +  -7.5  -3.28924   CGTGGGCAATGGAGG  CC-GTTGA-CGGTATGGCG GGG CGCCATACCACTCACCAGG  TTCTGAAAGCGCCTG
 Gmet_1736  13 100  37 1952822 .. 1952852 + -17.6  -4.66833   TGGGCGAAAATCAAA       GGGGCGGCACGATA TGA TTTCGTGTCGCCCC       TTTTTCCGGTTAGGG
 Gmet_1727   4  51 434 1943423 .. 1943448 +  -4.5  -3.40403   GCTTTTCAAGGATCT         GGAGCACATCG GCTA CGTAGCGCTCC          TTGTGCTCCAGAAAC
 Gmet_1718  10  86  66 1932285 .. 1932332 + -11.1  -3.86015   CCGTTCGAAGATGAC TGCCACCGCCTCGCCGCCGCC GATGCA GAGGGTGGCGAGGCCGTAGCG TTTCTGCCGCCGATG
 Gmet_1707   7 100  32 1920263 .. 1920291 + -17.4  -6.06723   TCCGCCGCAAAAAAA        CGCGGCTCCCGG CTGAT TCGGGGGCCGCG        TTTTTTTTTGCCCAA
 Gmet_1703   2 100  45 1912915 .. 1912940 + -12.7  -4.81249   ACTAAAACTGAAAAA         GCATGAGTTCC ATCA GGAATTCATGC          TTTTTCAGTTTAGAA
 Gmet_1677   9  70 260 1886223 .. 1886261 +  -3.7  -4.65916   CAGTGAAATGCGATA  C-GCCCCTGTTGCGTGGCC ATG GGGC-CGGGACTGGGGCAG  TTTTCTTCCAGTACC
 Gmet_1671   7  66 189 1880558 .. 1880571 +  -8.1  -3.59979   ACGGTTACCTCGCTG               CCGGT GGGC ACCGG                TTTCCGATAGCGCAG
 Gmet_1663   3  53 474 1866587 .. 1866602 +  -3.2  -3.72576   ACGAGAATGATCGCT              GC-GGGC GAA GTCCAGC              TTTCGTACAGGGCCG
 Gmet_1653   8  70 361 1859985 .. 1859995 +  -6.8  -4.12902   GGGGTGCGATCTCGC                 GGTC ATG GACC                 TTTTCGGAATCATTG
 Gmet_1635   3 100 -11 1834888 .. 1834909 + -11.5  -4.54047   GACGAGGTAGAGGAA           GGGGCGGGG TAAT TCCCGCTCC            TTTTCTGTAGAGTGG
 Gmet_1629   8 100  30 1826773 .. 1826792 + -12.1  -5.18357   CAGTGAAACGTGAAA            GGCGGCC CGAACA GGCCGCC             TTTTTTCATGGGTTG
 Gmet_1618   5  48  58 1817999 .. 1818016 +  -4.7  -3.06796   AAGTCGCACGACCCG             CCGGCTC AGGT GGGCCCG              TTCCGTCGCCTCGGC
 Gmet_1614   7  72 182 1815528 .. 1815556 +  -8.1  -3.98214   GCGATGGTGAGGGAG        GATGGCCGGAG AAGGAGC CTCCGGGCGTC        TTTGTAGTAGATGAT
 Gmet_1605   7 100  25 1806260 .. 1806289 +   -18  -4.33928   ACCATCTTACACAAA       GAGGGGGAATGC CACGCT GCATTCCCCCTC        TTTGTGTTTGGACTG
 Gmet_1578   9  71 205 1780926 .. 1780939 +  -2.3  -4.98531   GATTGCTGTCGTGTC               CCCGA CCGG TCTGG                TTTTTGCTTTAACCC
 Gmet_1561   4  65 200 1766013 .. 1766023 +  -8.2  -3.37493   ATATTACAGAATCAC                 CCCC GAT GGGG                 TTGATGTCTTGGCGA
 Gmet_1542   5  54 463 1749154 .. 1749177 +    -6  -3.14344   GGTGCCGGAATGCCG          ATCGGAAACG AAGG CGTTTTCGAA           TTGGTGCGACAACTC
 Gmet_1532   5  88  41 1735533 .. 1735568 + -12.8  -3.61178   ACTAAGGCAGTGAAA    TGCCGCAGATTGCTG ACAAATC CAG-AATCTGCGGCA    TTTCACCTGCCTGCC
 Gmet_1513   5  56 198 1714745 .. 1714760 +  -7.5   -2.6186   GGCACCCGACCCGTA              GGGGG CTTCTC CCCCC               ATTGTCAGCTTCCAT
 Gmet_1506   4  49  55 1708314 .. 1708325 +  -4.4  -3.17486   TTTAAAAATTATATC                CCTT GATG AAGG                 TTGGTGCAGATTCTT
 Gmet_1478   5  76 299 1669250 .. 1669269 + -10.6  -3.28712   TGGCAAGAAGCCGGA            GCGCCCCG GCTC CGGGCCGC             TTCTCGCGCGGCAGC
 Gmet_1469   7  69 291 1653290 .. 1653311 +  -8.7   -3.5812   GTTTACCTGGCTAAG           TCCCCGGAT GGTA ATCCGGGCA            TCTTTGTCATCCCTG
 Gmet_1448   7  62  71 1619527 .. 1619549 +  -4.7  -4.07687   CGCGGGAAGACCCCG           CCGGTGCGC TGGTC GGTCACCGG           TTTTCCCGAGGAAAT
 Gmet_1373   4  56 253 1535463 .. 1535477 +  -5.7  -3.42574   CTGTAGGGTGTAACC               TGTCC AGCCA GGACA               TTCTGATAAAATTGA
 Gmet_1373   4  56 325 1535535 .. 1535557 +  -7.6  -2.57132   ACGGCGATCCCGACA           CTGCCGCCCA TGT TGCGCAGCAG           ATTGTAAAGGCCGGC
 Gmet_1290   6 100  38 1451152 .. 1451178 + -13.7  -4.70046   GCGAGATAGTAAAAA         GGCCGGATGAC TTTGC GTCACCCGGCC         TTTTCTCCTTTTGTA
 Gmet_1265   5 100  79 1427154 .. 1427176 + -17.8  -3.93383   TCTGAAAAAACGAAA           CCCCGCTGAA TAA TTCAGCGGGG           TTTCGTGTCTGTTAG
 Gmet_1246   6  58 148 1407332 .. 1407343 +  -5.8  -3.54424   ATCGGCGGGATAGCG                CTGG TAGA CCAG                 TTTCGAGCAGTCCAC
 Gmet_1242   9 100  41 1400195 .. 1400210 + -11.8  -4.79756   GCATCGTAAAGAAAA              GCCCGC TTCC GCGGGC               TTTTTCAGTTCTGTA
 Gmet_1227   5  57 108 1384221 .. 1384265 +  -7.9  -2.80779   GCTTGATGATAAAAA TCCCCCGGCCTCGGTCTTCAA GCTGG TCGAAG-TCG-GGCGGGGGGA TGCTGTTGATGTTGA
 Gmet_1212   5  68  43 1361116 .. 1361136 +  -6.2  -4.13767   GATGCACCGCCCCGG           CC-TCGTCA CCAG TGACGACGG            TTTTGCCGTCGGGCG
 Gmet_1195  10  58 225 1336193 .. 1336203 +  -5.4  -3.57309   GGGATGCGCCGCTGC                 GTCA TCT TGAC                 TTTCGAGCAGTTTTC
 Gmet_1189   9  71 461 1322375 .. 1322390 +    -9  -3.54459   GTTCCCGGCTTCTGC              GCTACC TTCC GGTAGC               TTTCCGCAAAGTTGG
 Gmet_1171  13 100 -11 1295815 .. 1295837 +  -9.9  -5.27477   CGTGGTACGAAAAAA          GGCGACA-CC TGAA GGATGTCGCC           TTTTTTCGTTGCGGT
 Gmet_1158   4  61 289 1285453 .. 1285470 +  -5.5  -3.76413   GATGATGGCCATGTC             CGAGGGGG CCT CCTCC-CG             TTTCGGCTTTTCCAC
 Gmet_1154   0 NONE
 Gmet_1147   3  47 310 1274541 .. 1274557 +  -3.5  -3.13403   TGCGCCGGGAAAGTA              GCCGGCC CTG GTGCGGC              TCTTAATGACGGCGC
 Gmet_1115   8  56 134 1238835 .. 1238857 +  -6.2  -3.38522   CGACGCCACTCGCCA           CGGCCAGC CGGAGGA GCTGTCCG           TATTTCGGGTCAATG
 Gmet_1095   3 100  55 1219972 .. 1219993 + -15.9  -5.07652   ATAACAACTGTCAAA           GGCGGAACG GAAA CGTTCCGCC            TTTTGTTTTGGCAAC
 Gmet_1086  12 100  45 1211335 .. 1211358 + -17.4  -5.40072   ATGAAGGATCTGCTG          GGGGGCTCCC GTGA GGGGGCCCCC           TTTTTTTGCGCCAAC
 Gmet_1074   6  87 104 1196758 .. 1196794 +  -4.3   -5.1861   TCAACCCCGCCTCGC    GCTATGGCCTCTTTGGG CAT CCCGAAGACCACACAGC    TTTTTTCGTCCTGAG
 Gmet_1055   6  66  49 1172785 .. 1172809 +  -7.8  -3.64703   GAGGAGGCGGGCGGG          TCCGGGCGCT ACAGA AGCATCCGGA          TTTCGATGAACGGCG
 Gmet_1047   7 100  48 1163142 .. 1163173 +   -13    -5.626   GGTTTCTGAAAAAAA      CCGCTCCTGTCTGCT TAG GGCCGAC-GGAGCGG      TTTTTTTATGGGCTG
 Gmet_1034   3 100  32 1150584 .. 1150609 + -18.3  -4.24786   CCCTGCCTGGAAAAA         GGCCGCCGTGG GTTT CCATGGCGGCC          TTTCTGTGTTATGCG
 Gmet_1034   3 100  89 1150641 .. 1150669 +   -21   -5.0925   ACATCAACGAAAAAA        CGGCCGCCGGGC ATTGC GCCTGGCGGCCG        TTTTTCATTTTCGGC
 Gmet_1005   6  57 152 1121622 .. 1121632 +  -6.8  -3.16039   TCTCCCCCCTCGCCG                 GGGA CAT TCCC                 TTCATAAACGTAGTT
 Gmet_0998   3  49  61 1112678 .. 1112690 +  -3.3  -3.51825   GCACGCCCACTCCGC                CGTCC GCC GTACG                TTCTCGTTACCGTCA
 Gmet_0987   5  87 296 1097215 .. 1097249 +  -4.3  -5.28481   TTTCTCCGTAATCCA    CGAAGCCGCCGGGGA GCGCCCA TCCCCTG-GGCT-CG    TTTTTTCGTTCGATC
 Gmet_0937  10  68  61 1039824 .. 1039836 +  -6.9  -3.95621   CCAGCCGCAATACCT                CGTCC TGG GGGCG                TTTCTCGCCTTTGAT
 Gmet_0915  10 100   6 1009936 .. 1009959 +   -16  -3.88498   GAGGAAATGAAAAAA          GCCCCGGCCT GAAA AGGTCGGGGC           TTTCGTGTGTCGGGA
 Gmet_0898   9  62 229  989066 ..  989087 +  -2.9  -4.41047   TACGCCGGCGATGGT           GGT-GCCGCC GGG GGAGGTGACC           TTTTCCTTGAGGACT
 Gmet_0880   3  64 221  970413 ..  970430 +  -4.8  -4.19472   CGGGAGGGTGAGCAT             TTCGCC CTGTGC GGCGGA              TTTTAGCCTGTCTTG
 Gmet_0874   2  47 151  964386 ..  964414 +    -3  -3.28712   GGGTGAAAAGCTGCC       CGGCGTAGCGCAT ATCG AAGC-CGGCGCCG        TTGTCCCGGACAAAG
 Gmet_0844   3  61   0  930313 ..  930350 +  -8.5  -2.89191   GAGTGGGCGCAAGTA   GCGAGGTAGCGAGATGGT TTT GCTG-CTTGCTATCTCGC   TATCTCACCATCTCG
 Gmet_0835   3 100  28  921291 ..  921320 + -17.9  -5.06414   GTCACACGACAAAAA       GCGGGACTCCGGCG CAC TGCCGG-GTCCCGC       TTTTTGTTGCCCGCA
 Gmet_0818   6 100  29  904219 ..  904240 + -13.7  -4.45083   GCATCAATAGAAAAA           GCCTGCCGG ATAA CTGGCAGGC            TTTTCTGCGTCTGGA
 Gmet_0794   3  72 471  876216 ..  876234 +  -6.6   -4.1552   ATCACCAGGTCGACG             CTGGCGTC GGG GAGGCCGG             TTTCTTCCGCCGGTG
 Gmet_0782   7  70 105  864232 ..  864247 +  -6.8  -4.12474   CTCCTGTTAAGAATC              CGAGGG CAAT TCCTCG               TTGTTATTGTTCCTT
 Gmet_0775   6 100  29  852276 ..  852301 + -18.3  -4.70583   TTCTTCAAGAGAAAA         GGCCGTCTCCC TAGT GGGGGACGGCC          TTTTCTCTTGGTGGG
 Gmet_0767   6 100  30  844590 ..  844611 +   -13  -5.52986   TGGAAACAGCAAAAA           GGGCGACC CCTCCA GGTCGCCC            TTTTTTTGATAGCAT
 Gmet_0762   7 100 179  836187 ..  836222 + -17.7  -2.96405   TCGACACCGTCTCGA    GAAAAGGCTGCTGGG TTACTC CCCTGCAGCCTTTTC     GTCTTTTTGCCTACA
 Gmet_0748   9 100  32  822408 ..  822433 + -16.9  -3.15544   AAGGGATACGTTGAA         GGGGAGACGGC ACGC GCTGTCTCCCC          TTCGTGCGCCTGGGG
 Gmet_0748   9 100  86  822462 ..  822485 + -14.6  -4.33819   GGATGAAATGAGAAA          GGGGACAGTC AATT GGCTGTCCCC           TTTGTTCTGAATAGT
 Gmet_0737   8  49 -25  812160 ..  812171 +  -2.2  -3.57797   AGTTCGGTCTGCGGA                GTTG GAGG CAGC                 TTCTGTCCATTTAGC
 Gmet_0725   5  56  65  799374 ..  799392 +  -6.7  -3.01712   GCCATCGATCACCGC            GA-GCCGG GCAT CCGGCATC             TCTTCCGCGAGCCGC
 Gmet_0708   5 100  85  779931 ..  779961 + -22.6  -4.35116   GAATAGAAAACATGA       CGGGGGAGTGGGCG CGA TGCCCGCTCCCCCG       TTTTCGTGTGGGATC
 Gmet_0686   7  60 410  755127 ..  755150 +  -8.2  -2.83164   CACAGCCGAAATCAA          T-CCGTTTGCC GGC GGCGAACGGCA          TGTAATCCTCGATAA
 Gmet_0674   4  66   2  739788 ..  739813 +  -9.7  -2.57974   TGTGTACGGTGTGAG         GAGGGGAGAGT GAAG GCTCTCCCCTA          TGAATTCCTGCTGAT
 Gmet_0665   8 100  47  730210 ..  730237 + -16.2  -3.38339   CGTCCCAAACACGAA        CGGCCCGCCAGG ATAA CTCGGCGGGCCG         TTCGTGTTACCTGGT
 Gmet_0654   2 100  30  714989 ..  715010 + -14.5  -4.67038   ATAGTGTAAGCAAAA           GAGGCAAGG GTAA CCTTGCCTC            TTTTGCTTTTGGGAC
 Gmet_0541   5  75 398  581058 ..  581090 +   -12  -3.09648   GCTGCCGTTCGATGC     TCTTCGCCCCTCCGG GGAA CCGGAGGGG-GTGGA      TCTTGGCGTATGTTC
 Gmet_0514   2  45  57  554841 ..  554851 +  -2.4  -3.29144   AACAGGAGCACGCCA                 TGCC GTC GGCC                 TTGTCGAAGGCCTCA
 Gmet_0508  14  69 158  550332 ..  550372 +  -8.7  -3.61715   TGCCGAAACCGATGG  CGTTCATGCGGGCCGGGGC TAC GCCGCGGGCTGCCAGGGCG  TTCTTGACGGCAGTG
 Gmet_0497   5 100  27  541735 ..  541758 + -12.4  -5.56568   TATTATTGAAAAAAA          CCCCGACGGT GGAT GCTGTCGGGG           TTTTTTTCATGCTGT
 Gmet_0487   3  58 391  534337 ..  534357 +  -6.1  -3.53811   CTGCTGTGTCAGCCA            GGCAATATG GGT CATGATGCC            TTTGCGGACCGTAGG
 Gmet_0459   6 100  35  509000 ..  509025 + -16.1  -4.67755   GTTTGCACGCAAAAA         GGGCCGGGAAG AAAT CTCCCCGGCCC          TTTTTGCGTGCGTAT
 Gmet_0446   6 100  35  490743 ..  490765 + -15.6  -4.06419   GAATGCGAGCAAGAA           GGGCGACAGG TAC TCTGTCGCCC           TTCTTTGTCAGAAAG
 Gmet_0418   4  45 386  465661 ..  465671 +  -2.4  -3.33162   AGGTTTCTCCCCATC                 CCCC GTC GTGG                 TTCTGGCATGACGTC
 Gmet_0368   4 100  40  412349 ..  412370 + -15.1  -5.67063   ACTCGAATACTTGAA           CGCGGCGGG CTTT CCCGTCGCG            TTTTTTTATGCTGGC
 Gmet_0342   5 100  33  382164 ..  382185 + -12.3    -5.626   ACGTCATCAAAAAAA           CGCACTGCT TTCG GGCAGTGCG            TTTTTTTGTGGCCTG
 Gmet_0317   2  60 202  355094 ..  355106 +  -4.1  -4.05763   GAACAAATTTTCGAA                CTCTT TCC GAGAG                TATTTTATCTTTTCA
 Gmet_0311  12  82 249  352468 ..  352507 +  -2.8  -5.27779   GCGACTTATCCACAC  CCGCCGTGGAAAGCGTGTG ACG CAC-CGGTTTTCATGGCAA  TTTTTTCATATTAGG
 Gmet_0292  10 100  31  328784 ..  328803 +   -15  -5.65927   ACGTAGATGAAAAAA            GCCACCCC CGAC GGGGTGGC             TTTTTTCTTTCGCTG
 Gmet_0281   5  57 155  313601 ..  313622 +  -7.3  -3.17075   AGGACTGATGTTGCC           GGGCTATCG AAAT TGATAGCTC            TTCCGTTCCCGCCGA
 Gmet_0257   6 100 211  289335 ..  289359 + -15.7  -3.22886   GGGTAAACGTGAAAA          GGCCCGCCAAA TGA TTCGGCGGGCC          TCTCTTGTCTCAACT
 Gmet_0239   8  56 355  270259 ..  270273 +  -4.2  -3.72576   GAATCAGCTCCATGA               CGGC GTGGCGG GCCG               TTTCCTGGGCAGGGC
 Gmet_0187   7  95 204  218316 ..  218344 + -13.9  -3.42459   GGGTTTCCGGCGCAA        GGGCCAGTTCATC GTA GATGAGGTGGCCC        TTCGTGTTGTAGCTC
 Gmet_0182   3 100 324  213239 ..  213259 + -13.3  -4.27316   GGTACCACAAAAAAA            GGCCTGCAT TTT GTGCAGGCC            TTTTCCGTTCCGGCG
 Gmet_0175   0 NONE
 Gmet_0138   2  45 324  168221 ..  168231 +  -2.4  -3.36327   CCGCGATAACCGGCG                 CCGC CAT GAGG                 TTGTAGATGCCGTAG
 Gmet_0132   7 100  58  160283 ..  160328 +  -7.6  -5.61881   GTTCTGATTATCGCA GGCCCGAGGGAGTT-ACCGG ACAGGGCG CCGGACAACTCCC-CTGGCC TTTTTCTTTTTGAGG
 Gmet_0127   7  83  47  153767 ..  153785 + -10.3  -4.11692   CAGTCACCTTGAAAA             TCCTCCG CATCA CGGAGGA             TTTTCAAGGTGACTC
 Gmet_0113   4  55  20  140482 ..  140519 +  -4.9  -3.58208   GGCGGTTGCTATGAC   GCGACCG-GGGGGA CTTTCGATTTT TCTTCCTCGGTCGC   TTCGTTATTCTCCGC
 Gmet_0104   7  61  60  131884 ..  131907 +  -5.2  -3.78409   TACCTCTTGCTATTG          GCCG-CGTTCG CGA CGGACATCGGC          TTTACGTTCAGTTCG
 Gmet_0099   6 100 188  123572 ..  123596 + -13.6  -5.64274   CACCAGAAAAATCAA          GGCTTCGCGA TTTTC TCGCGAGGCC          TTTTTTTGTCCCTGG
 Gmet_0099   6 100 259  123643 ..  123669 + -18.1  -5.09895   GGCAAACAACAAAAA         GAAGGGGTGGC CAAAA GCCACCCCTTC         TTTTTTCACTGCATG
 Gmet_0094   4  62 287  119728 ..  119755 +  -8.4  -3.02511   AAGAGGGGCTCCTGC        TCTCCCCGGCGCA GTT TGT-CCGGGGTGA        TGTTGCCACCCTCGG
 Gmet_0091   2  63 401  116512 ..  116528 +  -9.3  -2.73364   CCCCCTTTTCCGTGG              CCCGGGC CTC GGCCGGG              TACTTCCCGTCGCCG
 Gmet_0081   3  52 -23  100073 ..  100086 +  -6.7  -2.64099   GACTTGCCAGAACCC               CTGTG TCAC CACAG                ATTCTGCTAAAGAGC
 Gmet_0069   5  46   2   84612 ..   84623 +  -3.6  -3.02745   AAGGGGTGCCTTAAG                GCGC TCAG GTGC                 TCGTTTCTGACTGAC
 Gmet_0069   5  46 250   84860 ..   84893 +  -4.5  -2.71791   CCCAGGGCCGCGAAG     AGACGCTTCGTGTAGG CAT CCACCACGAAG-GTCG     GTTTCCCCCCCGCGT
 Gmet_0056   9 100   8   70599 ..   70617 + -13.1  -5.08601   CCGCTTAAGAAAAAA             GGGCCGC TACTT GCGGCCC             TTTTTCTTAAGCTGA
 Gmet_0052   5  61  47   65731 ..   65785 +  -8.8  -2.96296   AATAACACGGAGAAA CTGAGAGCACGGAGGACT-AATAGA GCCCGA TTTGTTGACTCCTCCGTGTTCTCCG TCTCTCCGTGTTATT
 Gmet_0046   3  78 466   60970 ..   60985 +  -8.2   -4.1891   CAGCTGAGCGGAGAT              GTGGGC CGCG GCCCGC               TTTGTCTTGGGAAAG
 Gmet_0035   3  45 -29   46565 ..   46585 +  -3.2  -3.25823   GAAGACATCAGGCTC            CAGGTGGA ATCGA TCTTCCTG            TTCATCTGAGAGCCC

SUMMARY

479 putative operon ends contain 2412 possible terminators.
Percent operon ends hit by terminators of confidence >= x:
	x	#>=x	hits>=x	%hits>=x
	100	216	161	155	32 %
	99	216	161	155	32
	98	216	161	155	32
	97	216	161	155	32
	96	216	161	155	32
	95	229	168	161	34
	94	229	168	161	34
	93	235	171	164	34
	92	235	171	164	34
	91	242	175	166	35
	90	247	179	168	35
	89	249	179	168	35
	88	251	181	170	35
	87	254	184	173	36
	86	260	190	179	37
	85	266	194	182	38
	84	266	194	182	38
	83	270	196	184	38
	82	275	201	187	39
	81	281	206	190	40
	80	284	209	190	40
	79	284	209	190	40
	78	292	214	194	41
	77	299	220	196	41
	76	305	225	199	42
	75	311	231	204	43
	74	318	238	207	43
	73	323	243	209	44
	72	338	255	218	46
	71	346	263	222	46
	70	362	279	231	48
	69	375	289	239	50
	68	390	303	247	52
	67	401	314	251	52
	66	425	333	261	54
	65	448	354	270	56
	64	455	359	272	57
	63	487	382	280	58
	62	521	408	291	61
	61	550	430	303	63
	60	585	460	310	65
	59	610	481	317	66
	58	670	535	336	70
	57	696	557	343	72
	56	777	619	360	75
	55	800	633	363	76
	54	843	669	369	77
	53	944	747	384	80
	52	997	787	390	81
	51	1099	859	396	83
	50	1129	882	398	83
	49	1262	986	409	85
	48	1318	1024	416	87
	47	1481	1146	429	90
	46	1555	1201	431	90
	45	1723	1314	444	93
	44	1731	1321	444	93
	43	1942	1462	457	95
	42	2043	1529	459	96
	41	2180	1631	461	96
	40	2251	1677	462	96
	39	2329	1731	464	97
	38	2412	1787	466	97
	37	2412	1787	466	97
	36	2412	1787	466	97
	35	2412	1787	466	97
	34	2412	1787	466	97
	33	2412	1787	466	97
	32	2412	1787	466	97
	31	2412	1787	466	97
	30	2412	1787	466	97
	29	2412	1787	466	97
	28	2412	1787	466	97
	27	2412	1787	466	97
	26	2412	1787	466	97
	25	2412	1787	466	97
	24	2412	1787	466	97
	23	2412	1787	466	97
	22	2412	1787	466	97
	21	2412	1787	466	97
	20	2412	1787	466	97
	19	2412	1787	466	97
	18	2412	1787	466	97
	17	2412	1787	466	97
	16	2412	1787	466	97
	15	2412	1787	466	97
	14	2412	1787	466	97
	13	2412	1787	466	97
	12	2412	1787	466	97
	11	2412	1787	466	97
	10	2412	1787	466	97
	9	2412	1787	466	97
	8	2412	1787	466	97
	7	2412	1787	466	97
	6	2412	1787	466	97
	5	2412	1787	466	97
	4	2412	1787	466	97
	3	2412	1787	466	97
	2	2412	1787	466	97
	1	2412	1787	466	97
	0	2412	1787	466	97
