# Supplementary material for: Rapid, accurate, computational discovery of Rho-independent transcription terminators illuminates their relationship to DNA uptake
Source: Genome Biol. 2007 Feb 21;8(2):R22. doi: 10.1186/gb-2007-8-2-r22 (PMC1852404; doi:10.1186/gb-2007-8-2-r22)
Supplement: Additional data file 2 — As described in the text, the entire robust tail-to-tail region is searched; if the region is less than 500 nt, then the 500 nt downstream of the stop codon is searched (stopping if a gene start is encountered). In the case of ties, all terminators with the high score are output. [file gb-2007-8-2-r22-S2.zip › Geobacter_sulfurreducens.ttperf]

      hemG   8  81  13   20265 ..   20283 - -13.8  -3.25479   GCAGGAAATATGGAA             GGGGGGCA TGG CGCCCCCC             TTTTCTGTCTGTTCA
   GSU0035   5  52 208   45488 ..   45499 -  -5.8  -3.21099   GCTTGTCATCATCAA                GGTG GAGA CACC                 GTCAAATCTCAATAA
   GSU0044   4  60 266   53649 ..   53659 -    -4  -4.13767   CCCTCGATTTCAAAA                 TTCA ATC TGAA                 ACTGTTACCCTGAAT
   GSU0055   1  41 376   71611 ..   71624 -  -2.3  -2.94099   CCGGCGCACTACAGA               CGCCG GCTC CAGCA                CGTCACTAACTCGGA
   GSU0059   5  59  83   77673 ..   77689 -  -5.1  -3.84183   CGCCAGCACAAAAGA              GTTGATC AAC GCTCAAC              AAGAGCAACAAGGCT
   GSU0064   3  54 132   79583 ..   79593 -  -2.4   -3.9461   CTCGCCGAAGAAGAA                 TCGG TCT CCGT                 GCGGTGGCCTGGGAT
   GSU0071   4 100  28   86533 ..   86553 - -15.4  -5.60993   TTTGCGACAAAAAAA            GGGGCGGC ATTGA GCCGCCCC            ATGAAAGGAGAGAAA
   GSU0079   0 NONE
   GSU0085   6 100  24   96721 ..   96749 - -20.3  -5.26875   CGCGGAACGAAAAAA        GCCCCCTGCCGAA CGT TACGGCAGGGGGC        TTTTGCTCAGAATCG
   GSU0100   9  66 417  114251 ..  114272 - -10.9  -2.76046   CTAAGGGGAAGATGA           TCAGTCTCG CCAC CGAGACCGA            ACGGACCCTGTTCTT
   GSU0105   3  70 298  120966 ..  121004 - -10.8  -3.35679   GCCCGTGACGGAGAA   CAGGCGGTCGGCCAGCTC TTC GAGGCGGCCCCCCCCCTG   GACCCCTGGCTCGTG
   GSU0117  13 100  28  131617 ..  131643 - -15.9   -5.9218   GAGAGAAGAAAAAAA         GGGGTGACCGA TTGTT CCGGTCACCCC         TTTTGATGTTACCAC
   GSU0132   2  42 264  146444 ..  146455 -  -2.2  -3.14344   TACCTCGGGCATCAA                GGAC TGCT ATCC                 TCTGCCGGTCATCGG
   GSU0166   3  49 417  182467 ..  182478 -  -4.4  -3.36492   GCTGTAATGGCAGAA                GTCA TAAC TGAC                 GCAGTGAATAGAGGT
   GSU0174   2 100  30  189504 ..  189523 - -16.4  -3.89215   GTCGAGAAACGCAAA            CGGCGGCC CGGA GGCCGCCG             TTGTCACATCAATAT
   GSU0178   3  91  42  193034 ..  193051 - -14.1  -3.72027   ACGTCTCATGAAGAA             GGCGGCC ACGG GGCCGCC              TTTACTGTTATTCAT
   GSU0181   6  53 241  194676 ..  194697 -  -2.9  -3.77241   AAAGCTCAAGGCAAA           GCACGAGAT CCGC ATCGCGTCC            ATTTTCCGGGAAGCA
   GSU0196   3  52 348  207249 ..  207262 -  -5.2  -3.33696   TTGTGCCTGAACGAA               CGGG CAGAGT CCCG                TAGCAGCCGCCCCTC
   GSU0216   3  53 374  225264 ..  225307 -  -7.6  -2.71144   CATGCTCTCCAACGA CTTCGATATCGGCAA-CGCCA CGG TGACGCTCACCCATATCGAAA CTCCGCGCGAGCTCC
   GSU0224   1  38   9  232185 ..  232195 -  -2.4  -2.57132   TGCTCCTCCGATAAG                 GGAG CAG CGCC                 GGTACCCGTCAGGCC
   GSU0228   3 100  26  235514 ..  235530 - -10.8  -5.38497   AGGGAAATGAAAAAA              GGCGGC TCAAG GCCGCC              TTTTTTGTGGAGGAG
   GSU0235   0 NONE
   GSU0251   3  50 361  258113 ..  258125 -  -5.5  -3.05384   GCCCGCGTCATCGAA                CAGCA CCT TGCCG                ATGTCGCCAGTGATG
   GSU0257   8  84 402  265909 ..  265919 -  -5.4   -5.0916   TGGTCAACACAAAAA                 GATC ATT GATC                 TCATCAATGAGGTGT
      glmS   3 100  57  276560 ..  276575 - -11.8   -4.8083   CAATACCATCAAAAA              GGGGCC CGAA GGCCCC               TTTTGCATTACTACT
   GSU0275   6 100 234  284768 ..  284793 - -20.5  -4.45544   TCGCAGGAACGAAAA         GGGGGAACCGG TCAA CCGGTTCCCCC          TTTGCATTTGCGAAG
   GSU0288   6  71 103  318269 ..  318310 -  -7.2  -4.07568   CGCCCGGTGGTAAAA GTCGTGGCGGACCCGGCGG GCCGG CTGCTGGATCCGGCAC-AC ATGAAGAACCTGGCA
   GSU0291   3  52 266  320217 ..  320236 -  -5.8  -3.07816   TCGCCACCGACGTAA            TTCCTCAGA TTA TC-GAGGAA            GTGACGACAAAAGCC
      pepN   5  52 -16  334403 ..  334427 -    -5  -3.22113   ATTTTGCGAGAAAAC         GGCCGGTCCTAG TCC CT-GG-CCAGCC         CCTTGGTCACCACGT
   GSU0311   2  43 207  343846 ..  343869 -  -4.6  -2.69964   GCTGGAAGGACACCA          TCACCAT-CCA TTG TGGCATGGTGC          CTTCTCTCTCGTTTT
   GSU0316   2  43 325  346617 ..  346640 -  -2.2  -3.18274   CCGACCTGAACGGAA          GGGGGGGCTG GGGA CATCACCCTC           CGGAGTCGGGCTGCT
   GSU0319   1  40 143  350009 ..  350020 -    -3  -2.71712   CGGCGCTGGTTAAAC                TTTC CCGG GAAA                 ATCTCTCCAATCTCC
      atpE   8 100  27  364494 ..  364517 -   -16  -5.18357   TAACGGATGAAAAAA          GGGTGGAGCC GTCA GGCCCCACCC           TTTTTGTCTCGACGG
   GSU0357   3 100  32  387294 ..  387319 - -16.1  -3.85698   CTGTTCCGGCAGAAA         GCCCGGACTGC GGGA GCAGACCGGGC          CTTCTGCCGGAGGAC
   GSU0368   0 NONE
   GSU0384   3 100  26  416698 ..  416721 - -16.8  -5.26875   TCCGGAATTAAAAAA          GGGAAGAGGC GAGG GCCTCTTCCC           TTTTTTAATACGAAG
   GSU0390   3 100  27  421732 ..  421753 - -17.3  -3.75678   TCGGCAAATAAAAAG           GGGGCGACC GGAT GGTCGCCCC            TTCTGCATTCCGCTG
   GSU0427   9  72 247  456190 ..  456219 -  -9.9  -3.68244   AGTATGAACGCGAAA       CCATGGCC-GCGCC ACT GGTGCTGGCCAAGG       GCGTCGACCATATGG
   GSU0434   7  43 391  464538 ..  464553 -  -4.6  -2.71268   GCCCACGACAGAGGA              GCTGGC CGCC GCCATC               CGCCCCCATCTCGCG
   GSU0444   4  50 300  475990 ..  476004 -  -5.6  -3.06133   GAATGGCGGACCGAA               GAGGCG GGA CGGCTC               GGCATCGAGCCGGGC
   GSU0456  12  81  -2  485296 ..  485321 - -13.3  -3.24021   GGGCGAAACAGGGAA         TAGGGCCGGCA GCGA TGTCGGCCCTA          TTCTTTTGTGGAGAG
   GSU0475   4  54 450  505703 ..  505721 -  -4.4  -3.65902   TGGAGCTGACCGAAA             GCCTCCTC ATG GAGCGGGC             CGAGCAGTCCGTGTC
      ilvA   3  48 438  515934 ..  515958 -  -4.1  -3.33815   AGCCCGGGGAAGGAA          GCGGCCGTTTC TTT GAAGAGGCGGC          TCCGGGGTGGGCATG
    rhlE-1   7 100  51  523142 ..  523164 - -20.6   -5.1675   TCAGGCATGAAAAAA           GCCCCGCCGA ACT TCGGCGGGGC           TTTTTCGTATCTCTC
   GSU0499   3  51 305  531775 ..  531790 -  -2.5  -3.75169   GATGATTTCATCAAA              GGCAA TCCTGC TCGCC               TTTGCCTTCTCCGGC
      sfrA   9 100  33  539485 ..  539504 - -12.8  -5.40004   CACCAAATGAAAAAA            GCCCCGCC GTTA AGCGGGGC             TTTTTGTTTCGAATA
   GSU0514   4 100   8  548039 ..  548057 - -13.1  -5.14563   CTTCCCATGAAAAAA             GCCCCCG GTAGA CGGGGGC             TTTTCTGTTACCGAT
   GSU0538   2  64 174  571144 ..  571198 - -10.7  -2.71101   TTGTCAAAGAAGTGA CCGTGGACCAGGACAATG-CCGCC ATTGCCGA GGCGATCGTCGCCCTGGCCCACGT GCTGAATCTGGATGT
   GSU0543  10  60 341  576128 ..  576148 -  -8.9  -2.82623   GGTGGGGGACAACTA            CGGCCACCA GAC CGGCGACCG            CATCCTGCAGCTGGT
   GSU0548   1  87 266  581182 ..  581221 - -12.1  -4.14739   CCACCGAGGCCAAAA  TCCGCA-CCGGCTCGGGC AGAAG ACCGGCGCCGGATGCGGA  GACCCCCCGCGAAAT
   GSU0558   9  58  81  590557 ..  590580 -    -3  -4.17701   CCTATAAAGCACAAA          GCGACGCC-CA ACA CGCGGCGGCAC          ACGGACTCCGCTGCG
   GSU0565   6  81 342  596381 ..  596395 -  -4.2  -5.06103   ATAATTCCTAAAAAA               CTGTTG AAG CAACTG               ATTGATTTCTTGGAA
   GSU0583   0 NONE
   GSU0603   4  52 407  636054 ..  636079 -  -6.2  -3.14051   CTACCCCGATGAATA        CGTCGGCCAGCG GCAG CGCTGG--GACG         AGGGAGGGGTGGTCA
   GSU0620   6  49  80  656769 ..  656785 -  -5.7   -2.7263   AGGAGGCGTCGAAAC              GGCAAGC ACT GCGCGCC              TTTCGCGCGACTACA
   GSU0638   5  52 452  674704 ..  674715 -  -4.4  -3.53091   ACGGCCTCGCCGAAA                GGAT CGCC ATCC                 TGCGGGAAGACGTAC
   GSU0654   4 100  22  689891 ..  689917 - -19.5  -3.53811   GGGATTTTTTCCAAA         CCCCCTGCTCC CTTCC GGAGCAGGGGG         TTTCTTACATTCGAC
   GSU0669   6  95  15  703604 ..  703623 -   -15  -3.87318   AACCAGTAGACGAAA            CGGCCTCC TTGT GGAGGCCG             TTTTTTTTGTGTTCT
   GSU0685   6 100  60  721236 ..  721262 - -22.4  -3.66356   ATGGGCAACGTCAAA         GCCGGCACCGTT TCG AACGGTGCCGGC         TTTGACGTTGGTGTG
   GSU0691   2  73 106  730836 ..  730866 - -12.4  -3.01712   CGGCGGGCCGGAAGA       GGAGGCAGCCGTGG ATG CCTGGGCAGCCTCC       CTGCCGCCGGCACGT
   GSU0700   5  49  42  741264 ..  741288 -  -4.8  -3.28924   CATCCTGCTGGAGAA          GCGGGGCCGG GATTT CCATCCCCTC          CTCACCCGCAATTTT
   GSU0706   4  55 460  753292 ..  753302 -  -8.2  -2.52623   TTCGTTCTACAAGAT                 CGCC CTC GGCG                 CCCTGATCATCGCCC
   GSU0719   3  54  -9  769462 ..  769505 -  -7.3  -2.73124   GTGCATCGGCGAAAT CCTGGCCCGGCGGGGACGGGG GTAA CACCGTCCCT-C-AGGCCCGG TCGCGTTCCCTCAGG
   GSU0724   8  86 159  772931 ..  772953 - -16.3  -2.78384   TTCCTGCCGACCAGA           GCCCCGGAG CGTCC CTCCGGGGC           TTGTCGTTTCCCGCC
   GSU0727   5  57 471  774478 ..  774488 -  -8.2  -2.74144   GTTCGACTCGGAAAG                 CGGC GTG GCCG                 GGATGAATCATTTTC
   GSU0746   7  90   7  791570 ..  791601 -   -18  -3.14002   ACAAGAGGGAAGAGA      GACGGGGGAACCGC TGCG GTGGCTCCCCCGTC       GTGCGTTCAGGGGAT
   GSU0757   9 100  29  807478 ..  807495 - -14.1  -4.27316   TTCCCCAACTGAAAA             GGCCCGC GCAA GCGGGCC              TTTTCAGTTGGAGAG
   GSU0766   4 100  24  820583 ..  820608 - -18.3  -5.40625   AGAGGACACAAAAAA         GGGGGAACCGG TACA CCGGCTCCCCC          TGTGGTGCGTTATGA
      rarD   1  46 133  824764 ..  824781 -  -2.5  -3.53012   TCCTGGCGGGCGAAA             CCCGCGC GCTG GAGCTGG              GGCGTCCGGAGCTGA
   GSU0775   1  42 191  831042 ..  831055 -  -3.7  -2.64099   GCCGGCCACGACAAG               GCCCG CTGC CGGGA                GCTGGTCTACGGCTC
   GSU0789   6 100  26  848496 ..  848519 - -12.4  -4.78237   GATGTCATAACAAAA          GAGAGGGGCC GCGA GGCTCCTCTC           TTTTGTTATGGTCCT
   GSU0821   3  56  52  881299 ..  881312 -  -8.1  -2.62184   GCGGGTTCGACATGA               CTGGC GGCG GCCAG                TTCATGTATCTCTGG
   GSU0833   4  54  11  894364 ..  894377 -  -5.2   -3.5002   GGCAAGGAGAAGTAA               GGGC GCCAGG GCCC                GACAGATACATCAGT
   GSU0852   0 NONE
   GSU0855   3  88  25  914565 ..  914598 - -13.7  -3.80573   TGTATCAGGAGGAAA     TGGCGGGACGCGACG ATGA CGCCGGGCCCCGCCC      GGGGGAGGGTTAGGG
      galU   2  53 314  918177 ..  918188 -  -7.2  -2.57132   CGCCGTTTCGAGAAT                GCCG TCTA CGGC                 GTCTGGCGCTACCCG
   GSU0872   4 100  22  929056 ..  929080 - -13.6  -5.69793   AGAGGAAACAAAAAA         GGCGGC-CACC GTGG GGTGTGCCGCC          TTTTGCGTTGCTGTC
   GSU0878   5  48 340  935164 ..  935177 -  -3.7  -3.24747   CGGCTACATCACCAA               GCCCG TGGA CCGGC                GGCTGTTCCTTGAGA
   GSU0900   1  49 415  966143 ..  966164 -  -5.7  -2.73875   CGCCCCCGAAGATGA           CCCCTCCCG GCTG CGTGAGGGC            CTGGTAGGGTGGCTG
   GSU0916   7 100  46  982043 ..  982064 - -14.4  -4.79223   TGATACCATGAAAAA           GGCCGCCC TGAACG GGGCGGCC            TTTTTTGTGTGCAGG
   GSU0931   8  73 343 1000215 .. 1000249 -   -12  -2.90496   GGCGGCGCTAAAGGA     CGGCAGGACGGTCGTC ATC GACGCCCGTGCCCCCG     GCGAGTTCGAAAAGG
   GSU0947   1  48   3 1019363 .. 1019376 -  -5.2  -2.94232   TCCGGCCGAAACAAC               CGGC CGTAAT GCCG                CCTCAGGCGGTCCCG
   GSU0965   1  44 459 1039565 .. 1039583 -  -4.5  -2.73875   CCGCCGCGAAGACTA             CGCCTGA CGGTT TCAGGGG             CCCCTCTCGGGGCCG
   GSU0971   4  54 116 1047851 .. 1047873 -  -4.8  -3.64703   CCCCCTTGACGGAAA          CGGCCGCCC CGCCCC GGACGGC-G           TGATAGATATGAACG
   GSU0993   9  52 410 1073694 .. 1073712 -  -5.2  -3.35679   CTGGGCGAGGCAGAA             CCTGAGCG AGC CCCTCAAG             AAGAAAGCCGCTGAC
      mutM   3  46  83 1076775 .. 1076792 -    -4  -3.16564   GTGTTACGGGACCAA             CCGCGC CGACTC GTGCGG              GCAGGATAGCTGTCT
   GSU1002   8 100  25 1082176 .. 1082198 - -16.3  -5.95946   GCAACAACAAAAAAA           GGGCCGTCC TCTTC GGACGGCCC           GGAATGGCGTGCGAC
   GSU1018   2  40 345 1099071 .. 1099085 -  -2.7  -2.72263   ACATCTTCGGCAAAT               CCCTC GACTG GCGGG               TGCGTCCCACTGTGG
   GSU1036   4  83   4 1119338 .. 1119355 - -14.1  -3.30243   AGGTACTGTCGACAA             CGCCGGG TTAC CCCGGCG              TTGTCATTTCCCCCC
   GSU1040   4  58 167 1127267 .. 1127285 -  -5.9  -3.58037   GACCAAGGCGGCAAA             GCTGCTC GGCAT GAGCCGC             CGGACTATTTATCGC
   GSU1043   4  64 -39 1129647 .. 1129665 -    -3  -4.41494   GAGGGTGAAGTAAAA             GGTAGCTC CCT GTCCTACC             TCTCCTTCCGCCCAG
   GSU1049   4  50 328 1135914 .. 1135924 -  -6.8  -2.71144   GAGTGGGCCGAATCA                 TCCC AGT GGGA                 GGGGCTCGAAATCCT
   GSU1052   5  58 -10 1139332 .. 1139342 -  -3.2  -4.18018   TTCGTCGATGCAAAA                 CTAC AGC GCAG                 GACATCGGCTGCGTT
   GSU1060  10  61 325 1145703 .. 1145721 -  -7.4  -3.47227   CTTTAACGAGGACAA             GAACACCG AGG CGGTCTTC             ATGATCGGTGAGATC
   GSU1068   3 100  37 1155857 .. 1155878 - -15.9  -5.53288   CCGAAGGTAAAAAAA           GGGGGAAGG CTGA CCTTCCCCC            AGAGTGTAACACAAT
   GSU1089   3  49 370 1173968 .. 1173981 -  -5.9  -2.77899   CCCCTTCATGAAGCA               GGCCG TGCG CGACC                GCTTCTCTCCCCGCC
   GSU1107   3  86  44 1193577 .. 1193602 -    -9  -4.81359   AAGTCAAATAGAAAA         TGGGGAGATG TCACCG CGTCTCCCCA          TTTTTTCTATTCGTT
   GSU1125   5  77 201 1209346 .. 1209356 -  -3.2  -5.01732   AACGCCCGGAAAAAA                 CTGG TCG CCAA                 GAATGTTGACATGAT
   GSU1129   6  59 384 1211892 .. 1211903 -  -7.2  -3.28791   ACGGTGGTGCGATAA                CGGC CCTG GCCG                 ACACCGCGGTTGCCA
   GSU1153   3 100  29 1245100 .. 1245117 - -12.7  -4.89009   ATACGCAACGAAAAA             GGGAGCC CTGC GGCTCCC              TTTTTCGTTGTAGGA
      ptsP   0 NONE
   GSU1169   2  50 193 1273726 .. 1273754 -    -3  -3.63694   AGGTACGTGGAAGAA        GACCATTGGCGA GAATA TCGGCTACGGCC        CCGACAACGCCCGCG
      mazG   2  42 289 1279050 .. 1279063 -  -3.7  -2.60901   AGAGCTGGAAGCAAG               CACCG GGGC CGGAG                AGTGAAAAATCGGGC
   GSU1181   1  47 367 1288045 .. 1288079 -  -4.9  -3.16564   GTCGTATCTCATGAA    CCGGCTGTCCGTGGCAC TTG GCGGC-CGG-CAGGCGG    AGCGGGCCGTGTTCG
   GSU1185   5 100  36 1292637 .. 1292667 - -19.8  -4.06055   AGTCGCGAAACCAAA       GGGGACATTCGCTC ATC GAGCGCATGTCCCC       TTTGTGTGCGGGGTG
   GSU1189   1  50 325 1294290 .. 1294308 -  -6.6  -2.62616   GCACCGGTTACACCA             TCGGCGCA TCG TGCGCCAT             CTGTGCACTGATCGG
   GSU1196   1  50  41 1300083 .. 1300118 -  -5.2  -3.08073   ACTACGTGGAACAGA    TGGCGGCGACC-CTGCC TCC GGGAGAGGACGCAGCCC    GGGTCGTGGCGTTCG
   GSU1209   4  72   2 1312198 .. 1312213 -    -6  -4.49756   CGGCAAAGAGTAAAA              CGGGGC ATCC GCCCCC               CCTACTTGGAGCCGA
   GSU1212   6 100  44 1314345 .. 1314364 - -10.6  -4.90266   GTCAGGAAGTAAAAA            GGCCCTGG TTTC CCGGGGCC             TTTACTGTTCGAAGG
   GSU1220   7 100  57 1323427 .. 1323456 - -20.8  -4.13767   TCGCGCACTGCAAAA       GGGGCGGCACGA TCGGAT TCGTGCCGCCCC        TTTTTTGTCGAAATG
   GSU1226   1  52 -34 1329238 .. 1329250 -  -4.1  -3.56594   GGAAAGGCCGCCAAA                TGACC GAA GATCA                GGAACTGGAAATGGA
   GSU1233   6  63 232 1335437 .. 1335453 -  -8.7   -3.0894   CAAGCAGGCAGTCAA              CGACGGT TTC ACCATCG              ACATCAACAGTTACG
   GSU1248   2 100  53 1349859 .. 1349878 - -16.4  -4.53705   AACGTCTACAGAAAA            GGGGCCGC TGAT GCGGCCCC             TTTTTGCGTCAGCCG
   GSU1263   1 100  28 1375077 .. 1375094 - -12.7  -5.28481   CAGGCAATGAAAAAA             GCCCGGA TCGC TCCGGGC              TTTTTCGTGCATGGC
   GSU1268   4  64 211 1379635 .. 1379645 -  -3.2  -4.48987   GGTCCACAAGGAAAA                 GGAC GTA ATCC                 CCGCGGCCCAGAATC
   GSU1288   4  55 187 1404913 .. 1404933 -  -3.8  -3.72576   CGGCGCTCGAGGAAA            CGCTGCGC GATAT GCGCCGGG            CGGTTCCCGCTGCGA
   GSU1305  10 100  36 1430078 .. 1430108 - -24.8   -4.8622   CGTCTGAACGAAAAA       GCCCGGCCCGGAGA TCA TCTCCGGACCGGGC       TTTTTGCATGGGGCT
   GSU1310   3  56 338 1435436 .. 1435459 -  -6.6  -3.36289   GACTATGGCAACGAA          GCGGCC-GGCG AGA CGCATGACCGC          AACGGTTTGGCCAAT
   GSU1324   3 100 420 1449164 .. 1449185 - -15.9  -4.85782   GTGCGGAAAAATAAA           GGGGCGTGA TCAC TCACGCCCC            TTTGTTGTCCTTCTT
   GSU1334  13 100  13 1461456 .. 1461492 - -23.2  -3.73068   GCCGGAAGGTAACAA    TGACGAAAGCCCCCGC GTGAA GCAGGGGCTTTCGTCA    TTGCGGAACGGTTCA
   GSU1342   7  93 148 1468462 .. 1468486 - -16.5  -3.45031   GCTCCAAAAAGCCAA          GGGGCCAGATC AAG AATCTGGCCCC          TTTTTGTTTTGTATG
   GSU1370  10  90 133 1498074 .. 1498096 -   -12  -4.20084   AGCAGGGAGGCAAAA           TCCCCCTTGT GCA ACAGGGGGGA           CGGCGAGCGAAGCGA
   GSU1394   5 100  43 1530671 .. 1530702 - -18.8  -5.00616   GCTCTTTGGAAAAAA      GAAGACGGCCCCCA TCAT CGGGAGCCGTCTTC       TTGTCGTTCAAGTCC
   GSU1404   8  79 -43 1545760 .. 1545779 - -12.2  -3.59979   CGTTTTGAGGGGAAA            TGCGCATG GCCT CATGCGCA             GCAGAAATTTTCGGC
   GSU1417   5 100 180 1555315 .. 1555341 - -16.6   -5.4182   AACCAGAAAGAAAAA         GGGGTCAGCACC ACA GTTGCTGACCCC         TTGTTTTTATGGTGC
   GSU1426   0 NONE
   GSU1439   4  72  46 1576923 .. 1576966 -    -4  -4.61231   CGATATGCGGAAAAA TTCGC-TCTTCCCATGGAGCG GGAGG CGCTCC--GGAAAGAAGCGCA TCTGTGGGCCATGTA
   GSU1443   7 100  34 1579367 .. 1579382 - -11.8  -5.31456   GGAATGTACAAAAAA              GCCCGC TTCG GCGGGC               TTTTTTGTGTACGGA
   GSU1447   2  50  99 1586353 .. 1586366 -  -3.7  -3.38046   CCTTGAGGTGAAATA               CCGCC ACCA GCCGG                GCGAGGATGCCTCCG
   GSU1452   6 100 -14 1589705 .. 1589730 - -16.1  -4.08767   TCGATGTTCCCAAAA         GGGGGGGCCGT TCAG ACGGCTCCCCC          TTTTGCCTTGTGGCT
   GSU1480   1  41 472 1619300 .. 1619324 -  -3.4  -2.74144   CCGGGAGGCGGAAAC         CCTCGGCGCGG TCCT CCTGGCCG-GG          CTGGTGTCGATTGCC
      hisG   5 100  30 1678263 .. 1678289 - -15.9  -4.19624   GAGCTCGAACACAAA        GGGCCTGCACCC GGAC GGG-GCAGGCCC         TTTTGTGTGCAACAG
   GSU1536   1  49  80 1688768 .. 1688794 -  -6.4  -2.82516   GGGCGGACGAGGAGA         TCCTGCGGTCCG CTG CGGCGCGGAGGA         GCGAACGGCGGTCGG
   GSU1542   2  48 398 1696097 .. 1696112 -  -2.6  -3.56216   AATGAACGGATACAA              CGAGATT CAG AATC-CG              CCGGACCGATACGCC
   GSU1550   2  66 317 1701750 .. 1701784 -  -9.9  -3.05963   ACTGCTATGCCAAGA    GCCACCTGCTCGC-GG CGCT CCTGCGGGCATGCGGC     ATCCCGGCGGGTTTC
   GSU1555   5  54 352 1706372 .. 1706428 -  -7.2  -2.79289   GATCACTTCAAGAAG GTCAACGACACCCACGGGC-ACCAGGCC GGC GACCGGGTCATCCGGGGG-ATCGCCGAC ACCCTGCGTACCAAT
   GSU1563   4  51 308 1716528 .. 1716548 -  -6.7  -2.79492   GCCGGAAGGGGAAAC            CCGGGAGCC TGC GGCCACCGA            CAATCCGATGTGACA
      bioA   3  73 389 1734497 .. 1734510 -  -5.3  -4.60487   CACTACCGGGAAAAA               CTCAT CGAT ATGAG                AGTTCACGGCGAGCA
   GSU1613   7  54 457 1766298 .. 1766310 -  -4.7  -3.68569   CCAGGGACTCAATAA                GGCCG AAA CTGCC                GAAAGGCACGGCATG
   GSU1625   2  58 226 1780489 .. 1780504 -  -6.8  -3.43961   GTACAACATCGAGAA              GCCGGA GATG TCCGAC               CGCGTGCTGCGCCGC
   GSU1642   7  75  21 1801182 .. 1801208 - -13.8  -2.54193   GAGGACGGGAAGCGA         TAGGGGGGAC GACGACT GTCCCCCCTA         TACCCGATTGCTGGT
   GSU1646   4 100  41 1804652 .. 1804675 - -17.4  -4.13014   GTTACACGCCCAAAA          GGGCCGACGG GAAA CCGCCGGCCC           TTTTGCGCTTCTCTG
   GSU1654   2  50 110 1811893 .. 1811924 -  -2.9  -3.64357   GCATAAGTAGAAATA      CCCTACGCGACCGA TTGGC CCGCTCG-GAAGGG      TGACAGCCGGTATCG
   GSU1661   7 100  23 1825265 .. 1825300 - -20.4  -2.63913   GAGGACGTGACACGA    GAGACCCCCGTTCGGG CATG CCCGGGCGGGGGTCTC     TTCATATACCATGCT
   GSU1665   0 NONE
   GSU1668   8  58 239 1830127 .. 1830145 -  -8.8  -2.52516   TCCCCCAGGAGGAAT             TCGTCCGG GTC CGGGACGA             GTTGACAGAGCGCTA
   GSU1671   5  50  71 1831363 .. 1831378 -  -3.9  -3.53091   AGTGGTTTCGGGAAA              CCGGC AGGAAA ACCGG               TGAGGCTTTCCGCGA
   GSU1679   1  52 100 1840004 .. 1840015 -  -4.4  -3.53444   GTAGTTCGCGGTAAA                GATG TAGT CATC                 CAGATAATCGCGCTT
   GSU1684   4  50  80 1844021 .. 1844031 -  -5.4  -3.21099   TCTCGCCATCACCAA                 CAAG ATA CTTG                 AGCTCAAGGGCCTGG
   GSU1694   6  81   6 1852530 .. 1852549 - -10.7  -4.12532   TTTGTGACAGAGAAA            GGCAGCC GTTGCA GGCTGCC             TTTTTTCATGTCTCG
   GSU1699   6  53 -45 1860511 .. 1860542 -    -7  -2.96321   TTTACGAAAAGAGCA      GTCCCCGGGGCGCC ACAA GTCGGACCGGGGCC       AAAAACAACTCGCTG
   GSU1711   3  56  73 1876825 .. 1876837 -  -3.3  -3.91905   CATAAGGAAACATAA                GGGAG AAT CTCCA                GGCCGCTTGTCCGAC
   GSU1719   4  46 456 1883144 .. 1883157 -  -4.5  -3.04144   TGTTCAGCCTCAAGA               CACCG CTGG CAGTG                GACCGGTACGGCGAG
   GSU1719   4  46 424 1883175 .. 1883189 -  -2.7  -3.31144   CCGGTACGGCGAGAA               CGTCC GAACG GGTCG               CTTCGTTATTCAGGA
   GSU1723   5  61   0 1886056 .. 1886072 -  -5.7  -3.72893   CACCCTCCCATCAAA              TCGGGCA TCC CGCCCGT              CAGTCATCCGTCTTG
   GSU1726   7  56 204 1891744 .. 1891769 -  -5.5  -3.67878   ATCACGCGAACACAA         CCACATACCAGT GTA AC-GGCATATGG         CTACTGAACCCGGCT
   GSU1726   7  56  58 1891902 .. 1891915 -  -6.7  -3.26031   GGGACGTTAAATATA               TGGAG GTGA CTCCA                TGAAAAGCACCAGAG
   GSU1729   3  60  43 1894149 .. 1894177 -  -6.7  -3.65902   GGTATCTCATTGAAA        GGAACAGGATC GAAAACG GAGCCTGTCCC        GACTGTGGCGTCGCC
      kamA   1  47 170 1916718 .. 1916728 -  -5.4  -2.78463   ACCCCGTTGAGCAGA                 GAAG CCG CTTC                 GAACAGGAGAAACTG
   GSU1762   6 100  25 1924385 .. 1924404 -   -15  -4.27584   ATCTCCAACGGAAAA            CGGCCTGC TTTT GCAGGCCG             TTTTCTATTTTCCCC
   GSU1830   6  93 173 1996499 .. 1996516 -  -5.5  -5.55664   TCATCATGAAAAAAA             GCGCC GATGAAGA GGCGC              TCGTGAAGATAAAGG
   GSU1849   6  61 391 2019130 .. 2019164 -  -6.4   -3.7282   GCATGTGACCAAGAA    TGGCGACCGGTTTGC CGCATT GCAG-CCGCTCGCCA     TGGGAATCAAGGCCC
   GSU1874   5 100  39 2052655 .. 2052683 - -18.2  -4.48713   TTGACTAACAACAAA       GGCCGCCGG-GTG ATAG CACTCCGGCGGCC        TTGTCGCGTAACGTT
      metK   7  95  35 2058721 .. 2058744 - -13.8  -4.27584   ACTGGGAATGCAAAA          GGCCGGAGGG ATAA CCTTCCGGCC           TTTCTTGTTAGGACT
      leuA   5 100  94 2083697 .. 2083719 - -16.3  -4.91712   CTTAACCGACAAAAA           GCCCGCTGG TTCAT CCAGCGGGC           TTTTTGTGTTTAATC
   GSU1925   8  95  46 2103583 .. 2103616 - -18.9  -2.93853   CTCCCTGAAGCAAAT     GGCGCGCCGGGCGG AAGGTAA CCG-CCGGCGCGCC     GGGATGTGTCTGATA
   GSU1940   3 100 155 2123080 .. 2123103 -   -16  -5.13343   GAACTCAAAACAAAA          GCGGGGACCG TGTA CGATCCCCGC           GTCGTGGATGCCCTT
   GSU2011   7 100  32 2203728 .. 2203751 -   -11   -5.0925   CTTGAAAAGGAAAAA          GGGGACACGTC AGT GACG-GCCCCC          TTTTTCCTTTTCTTC
   GSU2016   5  67 356 2208073 .. 2208105 -  -3.2  -4.56597   CGTTGCGGGGAAAAA      GTCCGTGCGTACCG CAATC CCGTCCCCACGGTC      GACATTATCATCGAA
   GSU2058   4  51 358 2258671 .. 2258681 -  -2.4  -3.72576   GGCTCCCCTATGAAA                 CCGC CGA GTGG                 ATCAGCTCCCTGGAT
   GSU2069   8  59  61 2271206 .. 2271218 -  -9.1  -2.59921   ATCAAGGGTGAGAAG                CGTCC TCA GGACG                AGGTGCTGCGCTTGG
   GSU2092  12 100  32 2298702 .. 2298738 - -26.7    -4.371   TCCACCAGATCAAAA    GCACGAAACCCCGGCCG CTA CGGTCGGGGTTTCGTGC    TTTCCGGCTCGGGAT
   GSU2129   8  56  11 2347660 .. 2347696 -  -7.2  -2.95223   CAATGTCAGCAGAGA    CTGCGTGAGAGGGAAC ACGGG GTCCCCTCTCACGTCT    TTACTCTTAACTACA
   GSU2141   7  61 338 2357494 .. 2357528 -  -6.4   -3.7282   GCATGTGACCAAGAA    TGGCGACCGGTTTGC CGCATT GCAG-CCGCTCGCCA     TGGGAATCAAGGCCC
   GSU2169   9 100 107 2382636 .. 2382667 - -16.6   -3.9122   GACTCTTGTAAATAA      CGGGGGAGCGGCGCT TCA AGCGCC-CTCCCTCG      ACTCTTCCCCCCTGC
   GSU2172   5  48 210 2384232 .. 2384245 -  -3.7  -3.31461   CATGGATCGTTACAA               CCGGC TGTG GCTGG                TTGAAAAGCTCGGGT
   GSU2180   4  57 174 2389553 .. 2389573 -  -4.6  -3.85505   GCAGGAACAACACAA           GCCGG-GCG GCGC CGTGCCGGC            ATTGGCCAAGTCACT
   GSU2184   6 100 105 2393608 .. 2393632 - -15.1  -4.73105   ATTGACAAAAAAGAA          GGGGCTAGACA CAC TGTCTAACCCC          TTGTTTTTATTGGAG
   GSU2202  10 100  29 2415954 .. 2415978 -   -15  -5.26316   TCAGGGTACAAAAAA          GCCCGCTGCC GCAGG GGCAACGGGC          TCCGGTCCGTCATGC
   GSU2207   7 100  25 2421332 .. 2421353 - -17.3  -4.99638   ACAGTTACACAAAAA           GGGGGCTCC GTCG GGAGCCCCC            TTTTTATTGCTGTAA
   GSU2233   4  54  77 2449139 .. 2449154 -  -5.4  -3.38812   CTGCCGCGAAGAAGA              CCTCGCC TGG GGC-AGG              CTGGCGCCCGGGACG
       ald   6  71 297 2509797 .. 2509815 -  -7.3  -4.10925   AGAGATGCTGGAAAA             GGGGGGG CTCTT CCCCACC             ATCATGGTCGACTGC
   GSU2295   5  58 168 2512773 .. 2512804 -  -6.4  -3.66844   GCCACACCGTAACAA      CCCCCGCCGACTGC GCCC GCTGTCACCGGGAA       TCGCTGGAGACTACC
   GSU2313   4  53 452 2530581 .. 2530594 -  -6.7  -3.01712   GGGGTGGCTTGAAGA               GGAAG GGGT CTTCC                GTAACATCCGCCGCT
   GSU2333   5  64  27 2551032 .. 2551090 - -10.2  -2.64412   CTCAATTGTAAACAG GTGACGGCCGCCGCGCC-ACATCGC TCCGCGTTCC GCTTCGTCGGCGTGGTGGCCGTCAC CTGTTCAGGTCATTC
   GSU2349   3  56  -5 2567520 .. 2567531 -  -5.8  -3.40403   GGCTGCGGACGAGAA                GCCT CCTC AGGC                 GTAGGATTCCTCCAC
   GSU2352   2 100  32 2572367 .. 2572390 - -16.8  -5.36441   CTGTCACATAAAAAA          GGGGGAAAGG TTTC CCTTTCCCCC           AGCCCTGCCGATATG
   GSU2362   6  95  22 2588514 .. 2588531 -  -8.4  -5.60993   TCCGCCATAAAAAAA             GGAGCC GATCAT GGCTCC              TTTTTAGCGGAAACT
   GSU2403  13  74 258 2638452 .. 2638467 -  -4.6  -4.74801   CAATCCCAGGAAAAA              CCGGAA CAAT TACCGG               GCCGCGCACGATGAT
   GSU2426   9 100  41 2658520 .. 2658541 - -17.3  -4.43844   CCACGACGCACAAAA           GCCTGCCGG ATCT CCGGCAGGC            TTTTTCGTGTGTGCT
   GSU2440   4  66 156 2674249 .. 2674261 - -10.5  -2.80879   ATCAAGCTGAAGAAC                GCCGG CTA CCGGC                TGGTTTACCAGGTTG
   GSU2467   7  46 301 2705024 .. 2705039 -  -3.2  -3.26433   GAAGTACACCACCAA              GGCC GATCAGCA GGCC               CTCAGGCGCGAGGTG
   GSU2471   4  81 299 2708795 .. 2708809 -  -2.8  -5.31877   AGGCACGAGAAAAAA               TTCGTG TCG CACTAA               TGGAACAAGGATGGG
   GSU2486   5  54  60 2730245 .. 2730257 -  -4.8  -3.65046   CGTCCAGTTCAACAA                GCTG CCGGT CAGC                AAGCTTCAGGGGGTG
   GSU2486   5  54 -43 2730341 .. 2730360 -  -4.2  -3.58037   CAGGAAGGTTTCAAA            GGCCTGCCG GAG CGG-AGCCC            CCTCCCCTTCGACCA
   GSU2493   4 100  59 2741226 .. 2741248 - -14.9  -4.15201   CTGCACAAAAAAAAT           GCCCGGAGA ATAAA TCTCCGGGC           CAATTGAAAGGAGCC
   GSU2511   3 100  37 2769249 .. 2769274 -   -14  -5.24129   TGGTCGCACAAAAAA         CGCCGCGCAC GTGAGG GTGCGCGGCA          CTGTGTCCGATCGTC
   GSU2525  10  79 114 2783091 .. 2783137 -  -8.7  -4.26076   CGACCGCTACGAAAA GCAGCTCATCGCTG-CGGCCCT GGCC ATGACCGGCAACAACGTGCTGC AGGCGGCCCAGATTC
   GSU2559   4  87 245 2821472 .. 2821506 -   -12  -4.07568   GCTGGCCCGCTAAAA     GCCGCCCGACAGGGCA TAC CGCTCCGTCGGGCACC     CAGCCGCGGCCGGCA
   GSU2566   4  50  24 2827797 .. 2827826 -  -5.6  -3.09834   CACCGGATCATCCAA       CGCCACGGCGGCA GAATA TG-GGCCGAGGCG       GCGCCCGATGCGGGA
   GSU2566   4  50  20 2827816 .. 2827830 -    -7  -2.52742   ACGGCGGCAGAATAT               GGGCCG AGG CGGCGC               CCGATGCGGGAGCGA
   GSU2590   4  58 283 2854152 .. 2854166 -  -2.8  -4.11692   GAGTTAGTGCGAAAA               CAAATG CAT CTTTTG               ATATGGCACACCGTA
   GSU2596   2  50 242 2862039 .. 2862066 -  -3.4  -3.58522   ATGATGAGCCTGAAA        TAGCTTTCGACA CAGC CGACCAAAGCTA         TTGGGAAATATTTTA
   GSU2627   3  64 123 2898638 .. 2898674 - -10.8  -2.62184   CCGGTCGCCACATGA   GGGTGGT-GGGCGTCCG GTCC CAGGCGCCGGACCACCC    GGTGCTGCTGGCCGT
   GSU2634   5 100  28 2904951 .. 2904984 - -21.8  -5.09895   CATCCACGCAAAAAA     GCGGGACCCGGCAGC AAACG GC-GCCGGGTCCCGC     TTTTTTCTTCCGTCA
   GSU2657   8 100  29 2928452 .. 2928473 - -15.9  -4.19735   CCCGGCAAAAGGAAA           GGCGGGAGA TTCC TCTCCCGCC            TTTCACATGCCTCAT
   GSU2662  13 100  41 2932730 .. 2932749 - -11.4  -5.27779   CCGAAGACGAAAAAA            GGGAACCC TCCG GGGCTCCC             TCTTTTCGTCTTCGT
   GSU2670   3  63  26 2944037 .. 2944063 -   -10  -2.87344   CATTGCGGGCAGACA         GCCGGCCATCCG CGC CGGACGGCCCCC         ACGCCCCACCCCGGC
   GSU2675   8 100  22 2953169 .. 2953203 - -20.1  -2.75064   CGGGCGAGTTAATGA    CAAGGCCCCGCCTGAC TGCT GCC-GGCGGGGCCTTG     TTGTTGACGCGTAGC
   GSU2681   2  46 421 2958632 .. 2958678 -  -3.7  -3.05384   GTCCCTGCCATGGAA CCGAACAGCCGCGACATTGCCGG CGT CCG-CACCGTCGCC-CTCTTCGA AGGGGCCAAGGGAGC
    ackA-1   6 100  32 2985559 .. 2985584 - -18.3  -4.67353   TCATCCACGCAAAAA         GGCCGTCGGAC TGCT GCCCGACGGCC          TTCAGCGTTTCAGGA
   GSU2750   2  68  14 3025646 .. 3025661 - -10.4  -3.19463   GGTAGGAGTGATGAA              CTGCCC GGGC GGGCAG               TGCAAACAAGGGATC
   GSU2780   6  58  39 3058640 .. 3058655 -    -6  -3.65046   GCCGGAGGGGAAGAA              CCGGGG ACGC CCCCTG               CCGCGGAGCGGTGAA
   GSU2784   6  57  85 3064250 .. 3064260 -  -4.6  -3.74872   ATCGAGGGGATGAAA                 CCGG CGG CCGA                 GGAGATCGGTCTCAG
   GSU2789   8  62 -33 3068111 .. 3068131 -  -8.2  -3.36694   AGTCAGGGCGAAACA            GGTCTGCC GCCGA GGCAGTCC            CCGAGGGTGAACCAG
   GSU2793   2  90 103 3072072 .. 3072103 -   -18  -3.09878   TGCAGTCAGGGAATA      CCGGCAACGGCTCG GCAC CGATCCGCTGCCGG       AGCTTGCCCGGGAGG
      dRAT   6 100  24 3082229 .. 3082253 -   -15  -4.59109   CATACCTGCGAAAAA         GCCCCGGCCGC CATG GCG-CCGGGGC          TTTTTTGCATCAGAG
   GSU2816   4  95  48 3095894 .. 3095918 - -13.5  -4.18018   TCCCTGCAGCGAAAA          GGGCGTTCCCC GAT GGAGAGCGCCC          TTTTTGCTGCGGACA
   GSU2827   6 100  31 3111197 .. 3111218 - -17.3   -4.8622   TTCTCGAACGAAAAA           CGCCCCGGA TTGC TCCGGGGCG            CTCAGCTGAATGCCA
   GSU2930   6  54 401 3227267 .. 3227277 -  -5.4  -3.45023   CGACGATCAGCACAA                 GGAA CTG TTCC                 GGAGGTTCGGTGAAC
      modC   3  58 330 3256294 .. 3256304 -  -8.2  -3.02471   GGCTCAGCATATACA                 GCGG CCA CCGC                 CCCGAGAGTACCGTC
   GSU2971   3 100  37 3264614 .. 3264654 - -19.8  -5.67063   TCCAGCACAAAAAAA GCCCCGCAGTGCGTCTGTT CACA AACAG-CGCGCCGCGGGGC  TTTCTCATATCACGG
   GSU3029   6  54 474 3332446 .. 3332465 -    -5  -3.41602   GGGAGCCCAGGATAA            GGTTAATG TGGG CATAAACC             GGCGGGGTCTGGTGG
   GSU3062   5  64  53 3366574 .. 3366586 -  -3.3  -4.46926   CAGCTCAGGACAAAA                GGCCT GTC AGGAC                GAGCGTCGCCATGCA
   GSU3084   7  61 338 3389502 .. 3389536 -  -6.4   -3.7282   GCATGTGACCAAGAA    TGGCGACCGGTTTGC CGCATT GCAG-CCGCTCGCCA     TGGGAATCAAGGCCC
   GSU3122   7  95 -32 3423526 .. 3423561 - -18.4  -3.53012   CTCCCCGGCTTCAAA    CGGCTAAACCCTGCTCC CTC GG-GCGGGGTTTAGCCG    TTTTTGCCTCTCTGG
   GSU3130   3  88 419 3430225 .. 3430272 -  -4.6  -5.40072   CTGGGGGCAAAAAAA TACCGCCGGGCGCGGATCAGCCA TCG TGAG-GCCCTGCGCCTGGCGGTT ATTGTCATGGGGACC
   GSU3139   7  60 274 3445723 .. 3445739 -  -9.3  -2.79023   CAACGCCATCAAGTA              CTCCCCC GAC GGGGGCG              ACGTGACCATCGGCG
   GSU3145   8  83 107 3452881 .. 3452904 - -15.4  -3.17723   TCAGTGTCAAGGGAA          GGACGTAACG GGTG CGTTACGTCC           CGTGGGCTATCGCGG
      cysM   3  95  31 3465143 .. 3465159 - -10.8  -4.80882   AGCGGACATGAAAAA              GCCCGC GGGAT GCGGGC              TGGTGGTGCAACGTC
   GSU3189   7  78   4 3496049 .. 3496066 - -12.7  -3.32343   GTCACAGCGGCATAA             GCCTCCC GCAC GGGAGGC              TTTTCATTTTTTAGC
      gpmA   7 100  46 3513151 .. 3513170 -   -15  -4.99035   GGACCGAGAGAAAAA            GGGCGCTG CCGA CAGCGCCC             TTTTTTGTCGCCTCT
   GSU3229   7 100  41 3543930 .. 3543950 - -14.7  -6.06529   CACACACAAAAAAAA            GCGCTGCCC AGA GGACAGCGC            CATAACAAGAAAGAA
      rpmA   8 100  31 3550545 .. 3550568 - -19.6   -4.7173   GAGCAGACGCAAAAA          GGCCCGGAGC ACCA GCTCCGGGCC           TTTTCATGATGGTTC
   GSU3259   5 100  19 3573543 .. 3573568 - -21.9  -4.88407   CGACGCAACGAAAAA         GCCCCCCGGAG AGCT CTCCGGGGGGC          TTGCTGCTGCAGGCC
   GSU3266   2  56  55 3581778 .. 3581788 -  -2.4  -4.08767   TCGACGCCTTCAAAA                 CCGC CGT GCTG                 GGAGCGAAAGCAACC
   GSU3277   5 100  38 3594337 .. 3594378 - -29.7  -4.41548   GCATAGGGCAGAAAA TGCAAAGAGGGGGGCGTCC GTCG GGACACCCCCCTCTTTGCA  TATGAACCGCCTGCC
   GSU3290   7  95  54 3608894 .. 3608920 - -13.6  -4.32034   TTACCATCATGAAAA         GAGCGGCCCCGC ATC GAGGGGTCGCTC         TTTTCGCGTCATGAA
   GSU3309   7 100 162 3633894 .. 3633921 - -17.8  -4.17417   CCAACCAGACACAAA        GAACCCGGCCGA ACAT TCGACCGGGTTC         TTTTCCCTTCGTCCC
   GSU3309   7 100  36 3634020 .. 3634047 - -14.2  -4.66833   CGCCAACTGCAAAAA        GGACCGCTTTTC CTCG GAGAAGCGGTCC         TTTTGCATTATGCTC
   GSU3318   6 100  29 3644134 .. 3644166 - -21.4  -3.99324   GGGCACCAGTACAAA      CGGGGCGCCGGAAT GCTGA ATTCCGACGCCCCG      TTCCCGTTTATTCCC
   GSU3324   4  67  47 3651931 .. 3651952 - -11.5  -2.69151   CGTGGCCACAGACGA           CCATGGCCC ACCG GGGCCGTGG            GACCTCATCCAGTCC
   GSU3338   6  62 382 3664076 .. 3664088 -  -6.3  -3.78775   GCCGGGACTACGAAA                TTCTG TAC CAGAA                GTTCTACCAGGAAGA
   GSU3346   8  64 468 3674551 .. 3674574 -  -5.2   -4.1673   CAACCTGGGAACAAA          GTACCGCTAC ACCC GTAACGGCGC           CAAGGAAGTCTGCAT
   GSU3353   5 100 441 3683572 .. 3683600 - -21.1  -3.41878   TCCGTTAAGCGACAA        CGGGGGGATGACA TGC CGTCATCCCCCCG        CCGGGTTTCCTTGCC
   GSU3358   5  54 204 3689474 .. 3689485 -  -5.8  -3.28712   GGCCTTTGCCGATAA                GCTC TTCG GAGC                 CTTCCAGCGTCTCCA
   GSU3361   0 NONE
      cysS   8 100  73 3697521 .. 3697546 - -20.5  -3.95873   TTTTCACAAAAAAAT         GGGGCACCCCT CACC AGGGGTGCCCC          GCACATCGTCGGCAC
   GSU3378   4  63 261 3711312 .. 3711334 -    -4   -4.1891   GCGGCCGAAGAGAAA           CCCGACAAAA TCC TTGAGCCGGG           CGCTTTTGACATTGT
   GSU3401   2 100  28 3743289 .. 3743314 - -20.5  -4.90778   CGCAGCCAAACAAAA         GCCCCACGGGA TTGC TCCCGTGGGGC          TTTTGTTCTTTGCTA
   GSU3411   4 100 158 3751931 .. 3751958 -   -17  -4.43879   AGTACTGAATGAAAA        GGCCGCCCCTCC GGCA GGAGAGACGGCC         TTTTTGCTTGCCCGG
   GSU3418   5  62 -35 3761083 .. 3761100 -  -5.5   -4.0031   ATGGGCAGGAAAGAA             CTGCAGC ACCC GCTCCAG              CCCACTCCCTACGGC
   GSU3426   6  63  26 3771801 .. 3771820 -  -9.2  -3.19192   GGGGACCGAACGCAA            GCGCCTGG CAGC CCAGGAGC             TCAAGCGGCGGGGCT
   GSU3458   3  54 114 3804840 .. 3804850 +  -2.4   -3.8917   CGCCTTGAGCTTTAC                 CGGC ATG GCCA                 TTGTTCTCCTTCCGC
   GSU3425   9  72 375 3772215 .. 3772227 + -10.5  -3.51232   GTCGAGCCCCTGGAG                CCGCC AGC GGCGG                TTCGTTTCGGCGGGG
   GSU3420   2  54  13 3766160 .. 3766180 +    -6  -3.29511   TAGCCGCCCCGTATC            CCCTGCGG CGATC CCGCGAGG            TTGTCAACGGATCGC
   GSU3417   8  58 -23 3761027 .. 3761040 +  -8.1  -2.93252   CCCTTCAGTTACCAC               GGCTG GTGG CAGCC                TGCTTCTTAGCACCT
   GSU3412   6  72 213 3754759 .. 3754798 + -10.6  -3.49938   CGGGACCGGCAACGG  CGGGACCGCCTCCCAGAGG TAC CCCC-GGAAGGTGGTGCCG  TTCTGGGTTATTTCC
   GSU3400   6 100  86 3743289 .. 3743314 + -20.5  -5.02606   CGCAGCCAAACAAAA         GCCCCACGGGA TTGC TCCCGTGGGGC          TTTTGTTCTTTGCTA
   GSU3388   2  62  99 3727322 .. 3727335 +  -9.5  -2.53911   GCCGTGGTCTTTCGG               GCCGG CTGG CCGGC                TCCGTTCAAGATTCC
      pckA   9 100  33 3723577 .. 3723604 + -19.2  -5.32699   CGGGCACACGAAAAA        GGAGGAGCCGGG ATCA TCCGGCTCCTCC         TTTTTTCGTCTTTCA
   GSU3376   3  60 367 3711327 .. 3711337 +  -2.4  -4.22338   CCCGACAAAATCCTT                 GAGC CGG GCGC                 TTTTGACATTGTAGT
   GSU3364   5  95  62 3697567 .. 3697600 +  -7.4  -5.64421   TCGTCGGCACATGAA     GCGAACCG-GGCGGA ATCAA TCCGCGGCGATTCGC     TTTTTTGTTTCAGCT
   GSU3360   3  54 298 3692986 .. 3692996 +  -5.4  -3.38522   GGGGAGATGGGGCAT                 CAGT GAC ACTG                 TCTTTCACGTAGCTG
   GSU3352   1  42 119 3684089 .. 3684128 +  -3.2  -3.01712   GCAAGCGGCGGTAAA  CTCCCGGTCAGGGGGGGC CGTG GCGCTCACCGGCCGGCCG   TCTTCAGCCCGAAAG
      uvrA  11  63  51 3655710 .. 3655721 +  -2.2  -4.37658   CCTCCCCCTCGGGGA                TGTC GATC GGCA                 TTTTCTGCAGACGTT
   GSU3317   4  75  69 3644128 .. 3644172 +  -9.2   -4.1552   GAAACAGGGCACCAG TACAAACGGGGCGCCGGAAT GCTGA ATTCCGACGCCCCGTTCCCG TTTATTCCCAAGCTC
   GSU3311   3  43 242 3636333 .. 3636352 +  -4.2  -2.53911   TCACCTGGTGGGCCG            CCAGGTGC TCCA GCATCTCG             TCGGTTGAGGGTTCC
      purA   8 100 140 3633894 .. 3633921 + -15.6  -4.30014   CCAACCAGACACAAA        GAACCCGGCCGA ACAT TCGACCGGGTTC         TTTTCCCTTCGTCCC
      purA   8 100 266 3634020 .. 3634047 + -16.4  -4.33151   CGCCAACTGCAAAAA        GGACCGCTTTTC CTCG GAGAAGCGGTCC         TTTTGCATTATGCTC
   GSU3289   5 100  38 3608894 .. 3608920 + -15.8  -4.15565   TTACCATCATGAAAA         GAGCGGCCCCGC ATC GAGGGGTCGCTC         TTTTCGCGTCATGAA
   GSU3289   5 100 431 3609287 .. 3609310 + -13.8  -5.25803   CGTTGAACGAAAAAA          GGGAGGTCCC TTCA GGGACCGCCC           TTTTTTCTGCAGATT
      uvrC   2  95  21 3600056 .. 3600081 + -17.5  -3.48276   GCACTGAAAACAGAA         GGCGGCCCCCC GTGT GGGAGGCCGCC          TTGTATGCGGACAGC
   GSU3276  10 100  24 3594343 .. 3594372 + -19.3  -3.70902   GGCAGAAAATGCAAA       GAGGGGGGCGTCC GTCG GGACACCCCCCTC        TTTGCATATGAACCG
   GSU3265   2  42 180 3581989 .. 3582003 +  -2.8  -2.90075   GGCGTTCAGAGGAGG               CGCT GAGCACG AGCG               TCTCCTTCGCCCGGG
   GSU3242   7 100  27 3556243 .. 3556265 +   -17  -5.21709   CGATTCACGAAAAAA           GCCGCATCCC CAC GGGGTGCGGC           TTTTTTCGTGTCCCG
   GSU3234  12  83 280 3550894 .. 3550916 + -11.9  -3.73224   ATCGGATGACGGACA           CAGCCCGGC AGATG GCCGGGCCG           TTTCGTCACGCGTCA
   GSU3228   4 100  26 3543863 .. 3543884 + -17.3  -5.55664   CTGTAATGCTATTCG           CCCGGGGAG GTTC CTCCCCGGG            TTTTTTTCATGGTCC
   GSU3206   9 100  29 3513151 .. 3513170 +   -15  -5.26918   GGACCGAGAGAAAAA            GGGCGCTG CCGA CAGCGCCC             TTTTTTGTCGCCTCT
   GSU3144   6  56 179 3453067 .. 3453080 +  -8.1  -2.72344   CCCCTGTCAGAACCC               GGGCA AAAA TGCCC                TCCTTGGGCATGACG
   GSU3138   3  65 172 3446177 .. 3446193 +  -2.2  -4.63527   CGGTGATGACCACAA              CGGTCC GGCCG GGATTG              TTTTTCAGATACTCG
   GSU3134   1  46 405 3439686 .. 3439699 +  -3.8  -3.17212   AAAGATCCATGGTGC               GGTC GATGAG GACC                TTCGTCGCCTGGTCG
   GSU3129   7  54 263 3430907 .. 3430919 +  -4.7  -3.55761   GACCACCGCGTCGTC                GCCGG GAG CCGCC                TTTGCCGCGTCCCTC
   GSU3121   8 100  27 3423526 .. 3423561 +   -22  -4.72846   CTCCCCGGCTTCAAA    CGGCTAAACCCTGCTC CCTC GGGCGGGGTTTAGCCG     TTTTTGCCTCTCTGG
     ssb-2   4 100  29 3420157 .. 3420184 + -14.8  -5.63103   TTTCTACGCACCCAC        GAGCCGCGGCGT CTCT GCACCGCGGCTC         TTTTTTTCATTCGCG
   GSU3109   1  46 199 3413617 .. 3413637 +  -3.8  -3.09516   GCATGCCGCGCATGC            CGGCCGTG GAGTG CTCGGCGG            TTACCTCGTCAGGAG
   GSU3083   3  51 129 3390024 .. 3390040 +  -6.5  -2.80821   CTCAAGCTCACCCTT              CTGCTTC TTG GCAGCAG              TGATCTCTTTCAGAA
     shc-2   6  77  58 3366710 .. 3366736 + -10.2  -3.72576   GCCGGTCGACGCCGG        CGCTGCCGATG ACGTCC CA-CGGCAGCG         TTTCGTCAAGGGGAA
   GSU3049   7  50 268 3352513 .. 3352527 +  -3.5  -3.53224   ACCTCGTCGATGCTC               CGGTA CACCC TGCCG               TTTACCGAAGAGATA
   GSU3039   3  56 301 3346112 .. 3346122 +  -2.4  -4.14739   CTACCACCACGAAGG                 CCAG TTC CGGG                 TTTTCCACTGACTGG
   GSU3031   6  48 112 3339131 .. 3339152 +  -2.9  -3.53811   CGTCGCAACCCCTTC           CGCTCCAGGT AAA ACC-GGGCCG           TTTCAGCCACATCGC
   GSU3031   6  48 366 3339385 .. 3339400 +  -3.2  -3.53444   GGGACGGGCATCTAT              GGTGCT GCCG AACACC               TTTCGCCAACCGTCC
      motB   3  56 266 3333129 .. 3333150 +  -5.1  -3.61536   GCGTCCCCTGCCTCG           GGGGTGTAG ACCA CTACAATCC            TTTCCCCCTTCCGTT
   GSU3014   5  85  37 3304934 .. 3304958 + -12.8  -3.85909   TACAGGCACAAAAAA          GACGCGCGAC TCTCT GCCGCGCGTC          TTTGCGTTTCAGTCA
   GSU2988   3  62 179 3280782 .. 3280811 +  -9.9  -2.52464   GCCGCAGCAGGGCCT       CGGCCAGCGCCGGC ACC GTCGGCCC-GGTCG       TCAGTTCCGCCAGCA
   GSU2976   5 100  26 3269628 .. 3269656 +   -16   -5.1101   GCCAGTGAATGAAAA        GCCCCGGCAATG GACAG CATCGCCGGGGC        TTTTTTGCATGGTGC
   GSU2972   2  59 466 3265445 .. 3265459 +  -7.8   -3.2614   ATGGGCAGCCTCGCT               GGGGAT CAG GTCCCC               TTGATGTACCGCGTC
   GSU2959   6  48 263 3256891 .. 3256908 +  -5.5  -3.01712   GCTCGAAGAGGTGCT             CTTCTCC GGCG GGAGGGG              TGTTGAGCACCAGCC
   GSU2931   4  50 307 3229145 .. 3229159 +  -7.1  -2.50816   CCATGCCGGTACGGG               TGGCC CAGAA GGCCA               GTTGGTCCATGGGGA
   GSU2920   5  58 186 3219698 .. 3219708 +  -6.8  -3.43217   TGAGCTCCTGAACCA                 CCTG ATC CAGG                 TTATCCATCTTGATG
   GSU2900   1  43 300 3194827 .. 3194841 +  -3.4  -3.12351   TGGGCGCCGGGCTGG               CCGTGG AGA CCGGGG               TTGAATCTGCCGAAG
   GSU2894   4  78 358 3181199 .. 3181215 +  -5.8  -4.82901   CATTGGCGGTCCCCT             CGGG-GC AGCA GCGCCCG              TTTTTCTGCAACACC
   GSU2886   5  55 251 3170795 .. 3170817 +  -8.4  -2.56271   CGCGGTTCAGCTTCA           TGGCGATGAC GTA GTTCTCGCCA           CTCTTGTACTGCAGC
   GSU2881   5  56  89 3157903 .. 3157916 +  -5.9  -3.53012   ACCGCCGTTGGCCGT               CCGTC GCAA GGCGG                TTTCGCGGGGAGGAC
   GSU2826   3  42  -7 3111166 .. 3111177 +  -3.6  -2.59431   GATTCAAAAAATCGG                TGGG GTAA CCCG                 TCACTTCTCGAACGA
   GSU2818   2  58 205 3100853 .. 3100883 +    -6  -3.62046   CAGCATATTGACCAC       GCCCTGGTAGCCGA TGA TCGGGTAGCGGTGC       TTGTTGACCCGGTCG
   GSU2815   6 100  31 3095894 .. 3095918 + -13.5  -4.72272   TCCCTGCAGCGAAAA          GGGCGTTCCCC GAT GGAGAGCGCCC          TTTTTGCTGCGGACA
   GSU2801   3 100  48 3082229 .. 3082253 +   -15  -5.08824   CATACCTGCGAAAAA         GCCCCGGCCGC CATG GCG-CCGGGGC          TTTTTTGCATCAGAG
      mscL   6 100  55 3073080 .. 3073101 + -17.3   -4.8622   TGATGGCACGAAAAA           GGGCGCTCC GCCG GGAGCGCCC            TTTTTCATTGCCAAC
   GSU2788   3  60 180 3068148 .. 3068180 +    -9  -2.78211   CGAGGGTGAACCAGA     AGGTGG-CGCCGCGG TCGG CAGCGGCGTCCGCCC      ATATTTTCCCGCCGT
   GSU2783   5  56  94 3064382 .. 3064408 +  -5.2  -3.61715   CCCGCCTCCTCCAGC        CGCCTGATGCTC CCTTC GAGCA-C-GGCG        TTGTTCACCCCCATC
   GSU2768   6 100  53 3048797 .. 3048819 + -18.4   -4.5032   ATTCAAACAGCACCG           GGCCGGGGCG TAA TGCCCCGGCC           TTTGTTGTTGGTATG
   GSU2756   3  67 221 3032250 .. 3032272 +  -7.7  -3.79251   ATCCCCACGAACACG           TTGCTGCGG GACCG CTGCAGCGA           TTTCATGGTCACGTC
   GSU2749   4  46 137 3025738 .. 3025748 +  -2.4  -3.53444   CCGGCAGGCAATGAC                 AGGC CCC GCCA                 TTTCGGCAGCACTGG
   GSU2749   4  46 361 3025962 .. 3025982 +  -3.9  -3.16437   CCCGGTAGCCGGCAA            GCCTCAG CACGAAA CCGAGGC            TCTTCCGCTTTTCTC
   GSU2749   4  46 470 3026071 .. 3026104 +  -5.1  -2.64735   ATTGCTGCTCCCCCT     GATA-CCCGAGGGGGG ATA CCCCCCCCGGACTGCC     TCATGTCGCTGCCCT
   GSU2740   4  89 434 3018177 .. 3018189 +  -6.3  -5.27335   AATAACGGGTGATCG                CTTCT TCG AGAAG                TTTTTCTTTGGAGGG
   GSU2736   4  82 317 3013312 .. 3013349 + -15.5  -2.61582   GTGACAGACAAAAAG   AGCAAAGCCGGCCCCCC CAAA GGGAGACCGGCTTTGCG    GTTGTGCATCAAATG
   GSU2729   3  56 -37 3007150 .. 3007179 +  -5.7  -3.43338   CCATGAACCCCGGCG       CGATCCGGTGCAAC GCC GCTG-ACCCGATCG       TTACTTAGTGTCCCT
      sfsA   1  43 -39 2994428 .. 2994450 +  -4.6  -2.71011   AACGCCGGAGGAAAT           CCGGCTCACG GAG CGGCTGCCGG           TGCTTGCCGGGGAAT
   GSU2712   3  50 332 2989543 .. 2989553 +  -4.6  -3.29144   GAATTACACGCTCAC                 CCTC ACG GGGG                 TTGTCAGCGAGGTAC
   GSU2708   6 100  23 2987329 .. 2987356 + -16.4  -5.58454   GTCGTACCACTTCAA        TACCGGCATGAC ATAC GTCGTGCCGGTA         TTTTTTTGCTCTGAC
   GSU2708   6 100  75 2987381 .. 2987400 + -12.1  -4.93365   TCTGACAACGAAAAA            GGCCGGC TTTCAT GCCGGCC             TTTTTCGTTGTCCAC
   GSU2694   1  46 293 2972621 .. 2972634 +  -3.8  -3.05596   CCGCTTCCGCCACCT               CCAG CGTGGC CTGG                TTCGCTCCGGCAGTG
   GSU2680   6  54  66 2959153 .. 2959167 +  -5.6  -3.53012   GCCTTGAAACTCCCT               GAGCGG CGT CCGGTC               TTTCACCGCAAAGAC
   GSU2680   6  54 393 2959480 .. 2959498 +  -4.4  -3.66784   TCCGGTGGGGCAGAC             CTGCCCGC AGA GGGTGCAG             TTGTATTCGCAGTAG
   GSU2674   7 100 156 2953169 .. 2953203 + -18.6  -3.62597   CGGGCGAGTTAATGA     CAAGGCCCCGCCTG ACTGCTG CCGGCGGGGCCTTG     TTGTTGACGCGTAGC
   GSU2661   9 100  23 2932716 .. 2932763 + -24.4  -3.28712   GCACCGTCACCAGCC CGAAGACGAAAAAAGGGAACCC TCCG GGGCTCCCTCTTTTCGTCTTCG TTATCCACGCCGCAA
   GSU2646   6 100  29 2917506 .. 2917526 + -13.9  -5.42198   TTCACGCATCCCCGA            CGCCGGCCC CCA GGTCCGGCG            TTTTCTTTTTTCCGC
   GSU2633   7 100  30 2904951 .. 2904984 + -21.8   -5.4833   CATCCACGCAAAAAA     GCGGGACCCGGCAGC AAACG GC-GCCGGGTCCCGC     TTTTTTCTTCCGTCA
   GSU2626   7  67  11 2898746 .. 2898770 + -11.3  -2.71263   TCTGATCTCCGGTCG          AAGGGCAGCGC CGC GCGCTGCCCCC          TGCTTCCCGGCGCTT
   GSU2598   3  52 240 2865345 .. 2865369 +  -3.6  -3.61922   CTCGTGCCAGTTTGT         GGGCAAG-GAT CGAA ATCGCTTTCCC          TTTGCCATGAATCTT
   GSU2595   3  44 190 2861540 .. 2861550 +    -4   -2.9155   ATAATGCTCTGCTGC                 TGAA TGA TTCA                 TCTGCTGTTGCCCCA
   GSU2582  12 100 410 2845954 .. 2845996 +   -17  -3.86194   AAGGAACGCAACGGA TACCCGCAACCAGGGTTGCA GGG TGCAACCAGGGTTGCGGGGG TTTGTGCGGAGGGTT
   GSU2567   3  48 190 2829915 .. 2829930 +  -3.9  -3.29144   ATGCCCCGCACCCCG              TCGGC CTCCAC GCCGG               TTATCCGGACCATGA
   GSU2558   5  57 292 2821761 .. 2821787 +  -7.9  -3.14564   CAGGCTCAGGCGAGG         GCGCTTTCGGC CACCA GCAGGAGGCGC         TTACTGAAGGCCTCC
      proC   3  78 143 2805897 .. 2805922 +  -4.6  -4.86939   TCACCTTCTCAAAAA         GCTCGACCTG CTCGGC CAGGGAGAGC          TTTTTGCCTTTCTTG
    fusA-2   3  70 102 2790353 .. 2790367 +  -5.6  -4.44667   GCCCCTCGGCATCGG               CCAGGG TTG CCATGG               TTTCTTCTTCCAGCC
   GSU2524   6  57 130 2783359 .. 2783392 +  -7.4  -3.15999   CTCCAGATTCGGAGG     GAGCCCCAG-CAGGT CGCGC ACCTGACCGGCGCTC     TTCAGTATCTCGCCC
   GSU2515   3  71 116 2774156 .. 2774177 +  -7.9  -4.11394   CCTGCCAATTGAAAA           GGGCCACCG ACTC TGGTGACCC            TTTTACAGATCACAT
   GSU2510   4  59 396 2769658 .. 2769674 +  -7.9  -3.27923   TGCTGATGGTGATAC              CCCGCTC CCG GAGCCGG              TTCATGATCTTGACC
   GSU2500  11  74 429 2753257 .. 2753306 + -10.8  -3.67141   CGGGTGACAGTTCCG GCACCACTCG-GACATCCCCTGGCC GTA GGCCACGCGG-GTCGCG-GTGGTGC TTTCGCTCCGGTTGT
   GSU2492   7  68 302 2741261 .. 2741287 +  -4.4  -4.36343   GGCCAATTGAAAGGA        GCCTTCC-CGC CTTGTC GTGTGGAGGGC         TTTGTTACTTCATTA
   GSU2485   1  42 433 2730726 .. 2730739 +  -2.3  -3.05384   CGTTCGCCGTCCGCC               ACGGT GATG ACCGA                TTCCGTCCGCACCAG
   GSU2470   3  46 146 2709176 .. 2709186 +  -3.2  -3.21747   CAAGTCCTTGATCCT                 TCAG CCA CTGG                 TTGGTCATACCGTGC
   GSU2462   6  51 216 2701638 .. 2701654 +  -6.5  -2.76263   GCTCGCCCCGGAACA              GGAAACC GGT GGTTCCC              TCCTTCACTACTGAG
   GSU2459   9  61 251 2697939 .. 2697969 +    -6  -3.72576   TCCCTGACCCGCATG       TGCTCCAGCTCCCG GGC CGGGAGGTAGAGGG       TTTCCTCGCCGCAGC
   GSU2456   6  50 417 2696405 .. 2696431 +    -5  -3.14344   TAGGCGGCGAACCAG         CTGTAGTGGCCC TCG GGGTCGGTACCG         TTGATGGAACCGGTC
      relE   0 NONE
   GSU2429   4 100  37 2664947 .. 2664968 +   -13  -5.76633   CGCAGCACGAAAAAA           GGCCCGTC CACAGC GACGGGCC            TTTTTTTATATCTGC
   GSU2425   9 100  27 2658520 .. 2658541 + -17.3  -4.85129   CCACGACGCACAAAA           GCCTGCCGG ATCT CCGGCAGGC            TTTTTCGTGTGTGCT
   GSU2402   6  57  15 2638599 .. 2638624 +  -7.5   -3.0752   ATGCCGCAAGGGAAT         GTGTGCCCCTG CCTT CAGGGGGATGC          TGTTAACGTGCTGTG
      htpG   9 100  62 2622692 .. 2622715 + -18.2   -5.4387   CCAGATTCCCGCCAT          GGGGAGCCGA AGCA TCGGCTCCCC           TTTTTTCGTTTCTAT
   GSU2369   7  83  20 2597105 .. 2597128 + -15.3  -3.15544   ACCCGGCACGAAAAA          GGGGCCGGT CAACGA ACCGGCCCC           TTCGTGCAGATCCCG
   GSU2363   8  58 160 2591294 .. 2591314 +  -8.3  -3.01924   AAGTGTGGTGATGAA            GGAAGGG CTCACGC CCCTTCC            TCTTCGGCACAGGTC
   GSU2351  13  68 307 2572584 .. 2572620 +  -7.1  -4.05004   GTTCTTGAGCGGGAA    GAGCGGTGCGTCCAGGC CGA GCATGGACTTGCCGTCC    TTGTTCTTCTCGTAG
   GSU2334   1  47 238 2554139 .. 2554151 +  -4.7  -3.09933   TCGCTGCGCAAAATC                AGCCG TTA CGGCA                TTAAGTCGCTTGGCA
   GSU2312   5  63 319 2531383 .. 2531397 +  -7.8  -3.57561   TCGTCTCCGGTCTGA               TGACCG TAA CGGTCG               TTTACCCGCTTGAAG
   GSU2296   5  54  89 2514763 .. 2514807 +  -6.3  -3.21747   AAGTAGAACACAGCA CCGGCGCCGGGTGCACTCTC GGCCCA GATGCTTC-CCCGGTGCCGG TTGATAATGCGCTGG
       eno  10 100  36 2504491 .. 2504508 + -14.1  -4.93968   CTCAAACGTACAAAA             GGCGGGG GCAT CCCCGCC              TTTTTACTTATGGCT
   GSU2273   5  61 352 2491631 .. 2491678 +  -6.2  -3.70902   CAGTCGTGACGGCAT CCGAGGC-GCCGGCGGCGC TTGCAGGCTTC GCCTCGCCGGCCGGCTTGG TTTCCCTGTCCGAAC
      rpmB   3 100  33 2450146 .. 2450170 + -13.6  -4.98255   GCACGAAATGACTGA         GCCGCAGCGCG TAAG CGCG-TGCGGC          TTTTTGTCGTTCCAA
      rpsT   4 100  31 2421332 .. 2421353 + -17.3  -5.16841   ACAGTTACACAAAAA           GGGGGCTCC GTCG GGAGCCCCC            TTTTTATTGCTGTAA
   GSU2189   0 NONE
   GSU2183   6 100 282 2393605 .. 2393635 + -11.2  -5.06414   GTCATTGACAAAAAA       GAAGGGGCTAGACA CAC TGTCTAACCCCTTG       TTTTTATTGGAGCGG
   GSU2142   5  66 209 2360466 .. 2360494 +    -6  -4.07687   GTATTCCGTGAGGTC       GCGTCGTGCTTCC TCAA GGGAGGA-GACGC        TTTTGCGAGCCCCGT
   GSU2130   2  43  97 2348452 .. 2348468 +  -3.7  -2.80344   ACATCAACTGAACAA              TCTCTTA CAG TAAGTGA              CTTGTTCAGTACAGC
   GSU2113   6  58 140 2332586 .. 2332607 +  -5.9  -3.56704   TTCTCCAGAAGGTGC           TGGAGGTACT TGG GGTACC-CCA           TTCCTTTGGTGCAGC
   GSU2103   6  75 363 2315768 .. 2315782 + -11.4   -3.5365   AAGCGCTTTACGCAA               CGCCTC TGA GAGGCG               TTCTATAGAATTTGA
      katG   5 100  16 2310843 .. 2310878 + -22.1  -3.09193   CCCTGACAACGCAAA    GGGGACGCAGTTGAT CGGCGC ATCAACTGCGTCCCC     TTGAATCAATGTAGT
      purC   5 100  34 2298710 .. 2298730 + -16.1   -3.8901   ATCAAAAGCACGAAA            CCCCGGCCG CTA CGGTCGGGG            TTTCGTGCTTTCCGG
   GSU2077   2  64   1 2284192 .. 2284202 +  -8.2   -3.4072   AAGAAGGTTGCGTAA                 GGCG GGC CGCC                 TTCTCCTAGAACATG
   GSU2068   1  41 163 2271416 .. 2271471 +  -3.9  -2.50034   CACCCACGAACAGGG CCTCCCGTGGGCCGATGCCGAA-GTGT TCGA GCACCTTCAGCAGGGGTTC-CGGGTGG GGTTTTGGGTTCGTC
   GSU2059   7 100  38 2259689 .. 2259716 + -15.6  -4.27774   GTCCCCCACGAAAAA        CAGCCGCGCCGGT CAT GCCGG-GCGGCTG        TTTGTGCTTTTTCCT
   GSU2040   2  53 119 2235308 .. 2235320 +  -3.3  -3.72695   CTCCATAACCGAAGC                TGAGG CCG CCTCC                TTTGCTGGAGAGGCT
   GSU2015   1  40 191 2208674 .. 2208691 +  -3.3  -2.58714   GGCAATGATCGCCGT             GGCGATG GCGG CGTCGGC              TGAATTGATCTCCAC
   GSU2010   4 100  54 2203716 .. 2203763 + -23.8  -3.57918   ACTCACAAACCGCTT GAAAAGGAAAAAGGGGACACGTC AGT GACG-GCCCCCTTTTTCCTTTTC TTCTGTAATGTCGGT
   GSU1996   4  93  33 2188984 .. 2189006 + -12.7  -4.22927   TTTTGCACAAAGAAA          GGCGGGCCGC TCCG GCG-CCCGCC           TTTCTCTATTCCTGC
   GSU1991   4  47 224 2185509 .. 2185527 +  -4.4  -3.15544   TGTCGGCAAGGTGAC             CGAGCACG GTC CGTACCCG             TTGCTCGGCATCGGA
   GSU1949   5  65  86 2137440 .. 2137452 +  -4.7  -4.27007   TGCCGACTTTCGACA                CGACG AAT CGACG                TTTGTTCGATCTTTC
   GSU1946   5  65  21 2133664 .. 2133679 +    -9   -3.2244   TGTAGGCTTTCCGCC              CCATCC TCGC GGATGG               TTGAGTATTATCGTG
   GSU1939   3  57 260 2123504 .. 2123516 +  -4.7  -3.79906   CGCTGCCATGAGCAC                GGCCC GCT GGACC                TTGTTCTCCAACTCC
   GSU1926   4  64  87 2105289 .. 2105299 +  -8.2  -3.53012   GGAATCCCTGTACTT                 CGGC GCA GCCG                 TTTGCCCGGAGAAAG
   GSU1905   6 100  31 2083697 .. 2083719 + -16.3  -5.22289   CTTAACCGACAAAAA           GCCCGCTGG TTCAT CCAGCGGGC           TTTTTGTGTTTAATC
   GSU1897   2  58 218 2075969 .. 2075979 +  -8.2  -3.02166   GATTGGCCACCCCTG                 CGGG CTT CCCG                 TCCTTTCCTTCGCAC
   GSU1879   6 100  39 2058721 .. 2058744 +   -16  -4.45068   ACTGGGAATGCAAAA          GGCCGGAGGG ATAA CCTTCCGGCC           TTTCTTGTTAGGACT
      pepF   5  91  12 2052655 .. 2052683 + -18.2   -3.3334   TTGACTAACAACAAA       GGCCGCCGG-GTG ATAG CACTCCGGCGGCC        TTGTCGCGTAACGTT
   GSU1863   4 100  27 2040483 .. 2040509 +   -21  -4.41348   TGCCCGTGGCACTAG         GAAGCCGTTCGC CCA GCGAACGGCTTC         TTTCTTTCCGCGCCC
   GSU1848   6  59 462 2019985 .. 2020000 +  -7.6  -3.31133   TCTCCTATCGATATC              CTGACA TTTT TGTCAG               TATTCTGGTCATTAT
   GSU1843   2  58 248 2012972 .. 2012991 +  -3.4  -4.08216   GCAGAATCATGGCCC            GGGCAAGG ATGA CCTCGCCG             TTTTGAACCGCGTCG
   GSU1837   6  60  82 2003876 .. 2003905 +  -3.5  -4.18934   GGGATCATCGGGCCA       GGGATGCTTGGGGT AGC GTCCCC-GCATCTC       TTTCTTGACCTCCTG
   GSU1829   5  48  27 1996713 .. 1996726 +  -3.8  -3.21924   CGCAACCGCCGCGTA               GGCA ACCACC TGCC                TGTTGTCCCCCGTGA
   GSU1824   2  54 227 1993374 .. 1993387 +  -6.7  -3.05463   CCCAGATCACTGGCC               GGGAT GACG ATCCC                TTCGGTGGAGGCGAT
   GSU1817   7  88  28 1983608 .. 1983630 + -16.3  -3.18728   GCGTCGAATCAAGAA           GGGGCGGTC TTTGC GACCGCCCC           TTCCGTGTTCCCCCT
   GSU1768   1  46 261 1932301 .. 1932313 +  -3.4  -3.32022   GGCATCACCCACCGA                GACA GGGGA TGTC                TTACTGTCTACAAAG
   GSU1761   5 100  25 1924385 .. 1924404 +   -15  -4.89567   ATCTCCAACGGAAAA            CGGCCTGC TTTT GCAGGCCG             TTTTCTATTTTCCCC
   GSU1753   6  53 388 1917305 .. 1917316 +  -7.2  -2.62263   GTGCACATGCCTTGG                CCGC CTCG GCGG                 TGATCTCCCGGGGAT
   GSU1747   6  43 280 1912470 .. 1912483 +  -4.5  -2.55351   GTGGACATGCTTGGC               CGGCT GGGG AGTCG                ATTCCTGTGAGGAGA
   GSU1747   6  43 341 1912531 .. 1912542 +  -4.4  -2.62616   TTTTCCGTCTTTTCC                CGTA TGGT TACG                 TCATCTGCCAACTCA
   GSU1747   6  43 424 1912614 .. 1912626 +  -4.7  -2.50511   CCCCCGGATGCAAGC                CTCGG CCT CCGCG                ATGTTGGCTTCTGCC
   GSU1740   5  63 408 1906401 .. 1906417 +  -8.7  -3.09015   TTCTCCTCCATGGCC              GGCAGGT CGG ACTTGCC              TTCCGTCAATCTCAC
   GSU1728   4  57 333 1894546 .. 1894556 +  -4.6  -3.71848   GCATGTCGTCGCTGC                 GGCC CAT GGTC                 TTCTTCATCCGCACA
   GSU1712   6  56 175 1878248 .. 1878258 +  -2.4  -4.09459   CCACCGTTGGGCGAC                 CACC TTT GGGG                 TTTCTCCCTTTTTCG
   GSU1698   5  56  -6 1860484 .. 1860494 +  -2.4  -4.07568   TGATCTTGAGGAAAC                 GCCG TAA CGCC                 TTTTACGAAAAGAGC
       hom  10 100  33 1852530 .. 1852549 + -10.7  -5.24989   TTTGTGACAGAGAAA            GGCAGCC GTTGCA GGCTGCC             TTTTTTCATGTCTCG
   GSU1683   3  52 470 1844536 .. 1844562 +  -6.4  -3.21395   CGCGTTTTTTCCCGT         CCACCAGGTGGG TCT CCAGCTTGGCGG         TGTTGTGGGCCACGT
   GSU1678   4  51 412 1840414 .. 1840428 +  -6.4  -3.01712   CTGCCTCGCTGACAC               CTCTGT CGG GCAGAG               TCTTGACAGCCCAAA
      acnB   2 100  49 1825265 .. 1825300 + -24.8    -3.272   GAGGACGTGACACGA    GAGACCCCCGTTCGGG CATG CCCGGGCGGGGGTCTC     TTCATATACCATGCT
   GSU1653   5  61 316 1812243 .. 1812264 +  -4.3  -4.18197   TCCGGGCGCCGAGCG           GGATTTCGC TTCC GCGCAACCC            TTTTGGGTAGCCGGT
   GSU1645  12  71 272 1805270 .. 1805302 + -11.4  -3.15056   CCGGAGATGTATTCC     CCGTAATTGTC-CGG CTGT CCGAGACAATGACGG      TGTTCGGTTCCACAT
   GSU1626  10 100  27 1781604 .. 1781639 + -14.1  -4.63044   GCTTTAACAAACAAA    TAAG-GGGCGCGCCGT TTCAT GTGGCGCGCCCCCTTA    TTTGTTTGTGTGGGT
       gpm   3  63 163 1766911 .. 1766938 +    -9  -3.09933   ATTTTCCAGGACGGC        CCGGAGGATGCG GCTG CGCACCTGCCGG         TTGGATCCCTTGAAC
   GSU1581   4  44  15 1734877 .. 1734890 +  -3.7  -3.00476   ACAATCGCCGGAGCC               CAGCG CAGG CGCAG                TGTGTGGTTCACCCT
   GSU1581   4  44 432 1735294 .. 1735310 +  -2.2  -3.26649   TTCCCGTGAAGGTGT              GACCGT GGAAA AAGGTC              TTCATCTCCCGGTAT
   GSU1554   3  48  49 1706789 .. 1706801 +  -3.3  -3.39483   TCCGCATCACCCCTG                CAGCG CCT CCCTG                ATTTTTCCATCCAGT
      recD   3  46 242 1689077 .. 1689091 +  -5.6  -2.71144   CGGGCTGGGCCACGG               CAACGG GTG CCGGTG               TGCTTGGGGCGCGTA
   GSU1529  13 100  31 1678263 .. 1678289 + -15.9  -4.52589   GAGCTCGAACACAAA        GGGCCTGCACCC GGAC GGG-GCAGGCCC         TTTTGTGTGCAACAG
   GSU1479   6  48  97 1619886 .. 1619898 +  -3.3  -3.48593   GGCGATCCCCACGAT                CCAGA ATA TCCGG                TTGTATGCCAGCATC
   GSU1479   6  48 155 1619944 .. 1619957 +  -2.3  -3.65902   ATAACACCGTAGAGT               GCTCC GAGC GCAGC                TTTCCCTGCGGTCAC
   GSU1446  12  68  70 1586474 .. 1586486 +  -4.7  -4.49556   AGTCTGTCACTTGGT                CGGGC GCG GCCGG                TTTGTTTCGTCCGGG
   GSU1442  12 100  35 1579367 .. 1579382 + -11.8  -5.36441   GGAATGTACAAAAAA              GCCCGC TTCG GCGGGC               TTTTTTGTGTACGGA
       lgt   6  57  64 1563449 .. 1563461 +  -7.7  -3.19602   GTCATCTCGAGCACG                TTGCC GTC GGCAA                TCTTGGTGTAGCGAA
   GSU1416   6 100  83 1555315 .. 1555341 + -16.6  -4.56153   AACCAGAAAGAAAAA         GGGGTCAGCACC ACA GTTGCTGACCCC         TTGTTTTTATGGTGC
   GSU1407   4  46  60 1547416 .. 1547450 +  -3.5  -3.14683   AAGGCCTTTGCCGTG    GGGGAATCGGCCCGGTG TTC CACCAGG--GGCTCCCC    TTCGTCGCCGGCTCT
   GSU1393   4  70 191 1521966 .. 1522003 + -11.1  -3.04792   AAACGCGACACTGGC   GGCCGAGTGTTCCCCGC ATGC GCGGGGATGAACCGGCC    TGTTCCCCCTCGTCG
   GSU1375   9  72 -33 1504769 .. 1504781 + -10.5  -3.41569   AAACCGGCTGCTGCT                GGCCG AGC CGGCC                TCTTTCAGTCCCTGC
   GSU1369   4  66 321 1498360 .. 1498377 +  -8.4  -3.70076   TGCATGCCCCGCATT             CGGTGC AGAGGG GCACCG              TTTCCATGGCTTTGC
   GSU1323   5 100  -8 1449164 .. 1449185 + -15.9   -4.4204   GTGCGGAAAAATAAA           GGGGCGTGA TCAC TCACGCCCC            TTTGTTGTCCTTCTT
   GSU1309   6  75 378 1436134 .. 1436152 + -11.6  -3.53012   AGGGAGCCGTCCGGG             GCCAGGGG AAG CCCCAGGC             TTTCGAGGAGGAGAG
      lepB   2 100  32 1379895 .. 1379914 +   -15    -5.626   GGCACTGTTCAGAGG            GGCCCTCC TGCC GGAGGGCC             TTTTTTTATGCCATC
   GSU1262   7 100  28 1375077 .. 1375094 + -12.7   -4.7497   CAGGCAATGAAAAAA             GCCCGGA TCGC TCCGGGC              TTTTTCGTGCATGGC
    sppA-2   9 100  29 1337210 .. 1337235 + -12.5  -4.98531   GATTTCATAAAAAAA         GGGATGCCGCC ATCG GGCGACGTCCC          TTTTTCGTTTCCGGG
      gltX   6 100  27 1323427 .. 1323456 + -20.8    -5.252   TCGCGCACTGCAAAA       GGGGCGGCACGA TCGGAT TCGTGCCGCCCC        TTTTTTGTCGAAATG
   GSU1211   6  89  31 1314345 .. 1314364 + -12.8  -3.92324   GTCAGGAAGTAAAAA            GGCCCTGG TTTC CCGGGGCC             TTTACTGTTCGAAGG
   GSU1195   1  46 -17 1300145 .. 1300162 +  -3.3  -3.35522   TTCGTGCGGGAGTAT             CTGGCGC GGTC GGGCTAG              TGTTTAGCCGCCTTC
   GSU1188   6  88 217 1294835 .. 1294847 +  -4.7  -5.41143   TCGATTCCCTTCACG                CCCGG TAG CCGGC                TTTTTTTCAGGACTC
   GSU1184   5 100 345 1292637 .. 1292667 + -19.8   -4.0371   AGTCGCGAAACCAAA       GGGGACATTCGCTC ATC GAGCGCATGTCCCC       TTTGTGTGCGGGGTG
   GSU1173   4  52 214 1279282 .. 1279304 +  -4.9  -3.38326   ATCGTTATCAACAGG           TTATCCACA TTTTT TGTGGAAAA           TTGGTTACGATTGTG
   GSU1173   4  52 433 1279501 .. 1279511 +  -4.6  -3.53012   TGGTCTTGCGAAGCG                 CCTC TTC GGGG                 TTTAGGGCGAGAAAC
   GSU1168  11  68 408 1274338 .. 1274353 +  -6.8  -4.13767   ACCTTCCACGACCAG              CGCAGC CAGG GTTGCG               TTTTGGGGTCGAAAC
   GSU1152   4 100  32 1245100 .. 1245117 + -12.7  -4.93365   ATACGCAACGAAAAA             GGGAGCC CTGC GGCTCCC              TTTTTCGTTGTAGGA
   GSU1091   6 100 198 1177694 .. 1177745 + -25.2  -3.51232   GTAATCGGCATTCAG CGAGCGGAGC-GTGGCGTCCAGGTG TCT CCCCAGGACGTCGCCGCTCCGCTCG TTCATTTCGCCCACC
   GSU1066   3  54 252 1154867 .. 1154877 +  -6.8  -3.13403   GGCCAGGTGCTCAAT                 CCGT TTC ACGG                 TATTGGTGGCCGGCA
      sucD   4 100  26 1146008 .. 1146031 + -14.6  -5.33921   TACCCTGTGGCTGAG          CCCGTACCCT CGCG GGGGTACGGG           TTTTTTCGTTCATTT
   GSU1051   6  74 210 1139521 .. 1139539 +  -6.6   -4.3739   GCGGCGGCCCTGAGT             CGGCCGGA CGA TGCGGTCG             TTTTCTCCCCAGATG
    glgA-1  10 100  10 1104007 .. 1104033 + -16.6  -5.14563   GGATGATGAAAAAAA         GAGGGGATAGCC AGT GGCCATCCCCTC         TTTTTTCCTCCAGAA
   GSU1019   8 100  33 1101622 .. 1101643 + -12.3  -4.65895   CTTCCGACGCAAAAA           GGCCCG-CAC ATG GTGGCGGGCC           TTTTTGCGTCGGGGC
   GSU1001   3 100  20 1082086 .. 1082117 + -10.8  -5.60993   TCCTCCCGTTCTTGT      GCCCCCTCGTCC TTCCTCCT GGGAGAGGGGGC       TTTTTTTATCCCGGA
   GSU0992   1  42 392 1074500 .. 1074511 +  -2.2  -3.14136   GATGAAGCAGCGGCC                GTCG TCGA TGAC                 TTGCATGGTTCCTGA
   GSU0955   3  50 -17 1030469 .. 1030483 +    -7  -2.56596   GTGAAGATCCATTAC               CCGGCC ACG GCCCGG               TAACTTCGTCGAACC
   GSU0952   3  47  97 1026007 .. 1026023 +  -5.1  -2.81162   GACATCATCCTGGGG              TTCCACC AGG GGTCGAA              GTTGCTTTGTTGGCT
   GSU0946   5  77 166 1019456 .. 1019496 + -11.9  -3.28712   GATCGAAACCGTGCA  CCATCCGGTGGTCGTGG GTGACCA CCATGATCGCCGAATGG  TTCTCCACGGCGAGC
   GSU0930   7  68  58 1000534 .. 1000548 +  -9.2  -3.58905   CGGAAGGGCGGGACA               CCGGCG GCA TGCCGG               TTGTCTGTCGGCCGT
   GSU0915   7 100  28  982043 ..  982064 + -15.1  -5.36441   TGATACCATGAAAAA           GGCCGCCCT GAAC GGGGCGGCC            TTTTTTGTGTGCAGG
   GSU0901   7  64  31  968388 ..  968399 +  -5.8  -3.92522   CCCCAGGGTCTGGAT                CTGC TCCA GCAG                 TTTCTCCCGTTCGAG
   GSU0894   6 100  33  957942 ..  957961 + -12.8  -5.14563   AGGTCGCATAAAAAA            GGCCGTCC GATC GGGCGGCC             TTTTTTCATGGCAGG
   GSU0886   5  75 368  948945 ..  948956 +  -5.8  -4.62069   AAAAAACCGTTTCCA                GGAG CATG CTCC                 TTTTTCCCCTCAAGC
   GSU0877   3  58 248  935841 ..  935882 +  -5.8  -3.61715   ATGCGGTCCCAGCCG CAGGCGGCCGG--ACCGG TCCTGGCT CCGGTAACCGGCCACCAG TTCTTCCACCCCCTG
   GSU0858   8  83 325  918789 ..  918801 +  -9.1  -4.57073   TGTCCGAAGGGGCCT                CCTCG CGG CGAGG                TTTTTCCACCAGGTC
   GSU0854   4  84 456  915067 ..  915079 +  -3.3  -5.42259   CAGCTTGCGCACGAG                CCGCA CTA TGGGG                TTTTTTTCCGGCTCG
   GSU0839   7  63 374  897723 ..  897776 +  -8.7  -3.17212   CGTTTCGCGAAAGTC CTGGAGC-CGGGGCAGCGATTGGGTG ATC CGCTGGGGCGCTGCACCGGGCTCTGG TTGCTCCACTGCTGC
   GSU0838   4  81 311  897106 ..  897145 + -10.6  -4.03234   GCAGTGCCCCCGGGA  GACCGTCTCGGCTCGCCT GTCG GGGAGAACCAGGACGGTC   TTTGTGTCCCGGAAA
   GSU0834   5 100  76  895310 ..  895334 + -15.8  -4.30719   AGCGGCAGTACAAAA          GCCCATGGAC GATGA GTCCATGGGC          TTTATTGTCAGCGGG
    sppA-1   7  63  20  881359 ..  881390 +  -7.9  -3.69437   CAGCCCGCCAGTGGC      CGGGCTCAGCGGCG CTCTT CGCC-CTGTTCCCG      TTCCTTTTCCAGTTC
   GSU0810   3 100  23  869438 ..  869464 +   -18  -4.72272   GATCTGAAGAAAAAG         GGCCGTCTCCCC CAT GGGAAGACGGCC         TTTTTCGTGCGAAAG
   GSU0788   5 100 133  848496 ..  848519 + -14.6  -4.81814   GATGTCATAACAAAA          GAGAGGGGCC GCGA GGCTCCTCTC           TTTTGTTATGGTCCT
   GSU0774   7  72 238  831429 ..  831447 +    -6   -4.3739   GGTGGTGAAGAAGGG             GCTGAAGA TCC TCTTCAGG             TTTTCTGGGGCGATG
   GSU0760   4  71  40  811735 ..  811746 +  -7.2  -4.07885   GCTGGGACTTGACCC                GCGC CGGG GCGC                 TTTTCAGCCCCGGTC
   GSU0751   1  54 363  796187 ..  796197 +  -6.8  -3.06315   TAAAAAAGATGGTGG                 GGCA TGG TGCC                 TGTTAGGGATCTTCC
   GSU0745   3  78  30  791569 ..  791602 + -14.5  -2.52676   AACAAGAGGGAAGAG     AGACGGGGGAACCGC TGCG GTGGCTCCCCCGTCG      TGCGTTCAGGGGATG
   GSU0733   0 NONE
   GSU0728   2  48 -40  777053 ..  777084 +  -3.6   -3.2511   ATGCCCGGATCAAGG      TGCTGCGG-ACGCTC TGC GAGCGGATCGAGGCA      GTTTTATAGCTGCCA
   GSU0718   7  95 433  769919 ..  769934 + -10.4   -4.7373   CAGTTTTTCGAGGGC              CGTCCG ATCC CGGACG               TTTTTGATCCGGTCC
   GSU0705   0 NONE
   GSU0693   5  54 -50  734419 ..  734466 +  -7.6  -2.73542   GGCGGCACGGTCCGG GCCGAGAGCGAGATCGGACG-GG GGG CCGCGTTCTCCTTCACTCTCGGC TGATTCCCCGTTCCA
   GSU0690   4  73 261  731220 ..  731230 +  -8.2  -4.07568   TGCCGTCTCCGGCCG                 GGGC CGC GCCC                 TTTTCCCGGCAGGAA
    cheW-2   3 100  56  721236 ..  721262 + -22.4   -3.6869   ATGGGCAACGTCAAA         GCCGGCACCGTT TCG AACGGTGCCGGC         TTTGACGTTGGTGTG
      rplI   7 100  29  703604 ..  703623 +   -15  -6.12328   AACCAGTAGACGAAA            CGGCCTCC TTGT GGAGGCCG             TTTTTTTTGTGTTCT
      rplI   7 100 162  703737 ..  703781 +   -31   -4.4078   TATCCCCCGATCAAA CGCAAAGAGGGCCTGCATCC GAACA GGGTGCAGGCCCTCTTTGCG TTTTACTTCGGACGA
   GSU0653   2  47 474  684899 ..  684917 +  -4.4  -3.08992   TCTTGCGGGAAAAGG             GGGGGACT TTC GGGCCTCC             TGTCTTCGGATGAGT
   GSU0637   2  67 114  675302 ..  675314 + -10.5  -3.02511   TCTGGAAGGCCTGGA                CGGGG TGT CCCCG                TCTTGCGCCGGTGGG
   GSU0602   3  75 374  636890 ..  636908 +  -2.3  -5.09225   GGGCGGGAATGTCGA             CGGCGGG AATGA TTCGCTG             TTTTTTCCATGAGGT
   GSU0595   6  58 471  628087 ..  628100 +  -3.7  -3.90588   TGGCAGCTCGTTCCG               CGCCG CTTA CGCCG                TTTCGTTGCCCGATG
   GSU0582   2  56  37  615730 ..  615744 +  -5.6  -3.58726   CTTGAAGCCGGCCAT               GGCCTC GGT GAGCCC               TTCTGTCTGGCGCGC
   GSU0542   6  56 301  576765 ..  576779 +  -5.7   -3.4252   GGAGTCCAGAGAAAA               CTGGA CCACT TCCAG               TTCTGCTCCATCGGG
   GSU0537   6  58 242  571633 ..  571647 +  -9.2  -2.52516   GTCCTTCTGGTCGAT               GCCGGG CAG CTCGGC               CTTGATGATCACCGC
      rhlB   8 100  28  557059 ..  557088 + -18.7  -5.33405   AGAGGCAGGGAACGC       GGGGGAACGCATC TATG GATGCGTTCCCTC        TTTTTGTTTGGTCAG
   GSU0515   3  46  97  549713 ..  549726 +  -3.7  -3.05503   TCCGTCCTTGCCCGG               CCGAG TTTT CACGG                TGCTTGTTTCAGTTT
   GSU0508  13 100   6  539485 ..  539504 + -12.1  -5.28942   CACCAAATGAAAAAA            GCCCCGC CGTTAA GCGGGGC             TTTTTGTTTCGAATA
   GSU0490   7 100  31  523142 ..  523164 + -20.6  -4.86133   TCAGGCATGAAAAAA           GCCCCGCCGA ACT TCGGCGGGGC           TTTTTCGTATCTCTC
   GSU0485   3  47 340  516785 ..  516796 +  -4.4  -3.05384   CCCCGGCCCCCTCGA                CCAA GAGC TTGG                 TTCGCTCCAGCAGCG
     efp-1   9 100 189  496115 ..  496139 + -20.1  -5.26875   CCATAAAAATCAAAA          GGCTTCGCGGA TGA TCCGCGAAGCC          TTTTTTCGTTGCCGG
   GSU0455   2 100  26  485293 ..  485324 + -19.6  -4.36914   TTTGGGCGAAACAGG      GAATAGGGCCGGCA GCGA TGTCGGCCCTATTC       TTTTGTGGAGAGGCC
   GSU0445   8  74  37  477043 ..  477066 + -13.1  -2.87522   GTGGGAACTCCTTGT          GCGGCCGGC TTCGAT GCTGGCCGC           TATGGTATCGGTTGC
   GSU0385  10  84 120  418408 ..  418435 + -13.4   -3.6106   CTGATGCCCATGATG        TCACCCGCTTCC CGCA GGCGGCGGGTGA         TTTCAAGGTCTTCGC
   GSU0367   3  56 386  400124 ..  400134 +  -6.8  -3.28791   AGGGGACTTCGCTCC                 CCAG GGT CTGG                 TTGTAGGCGACCCGT
   GSU0362   8  75 156  394598 ..  394618 + -12.6  -2.98072   CCGACTGTCGAGGAT            GAGGACCG CGCCC CGGTCCTC            TCTGCTTCTGATCAG
   GSU0355   6  86 117  385752 ..  385777 + -10.4  -4.26188   CGCCTTTACGACCAA         GCCGCCTCCA AGCAAA TGTAGGCGGC          TTTTCCGTGTCTACG
      pepA   5 100  28  364494 ..  364517 + -13.8  -4.96848   TAACGGATGAAAAAA          GGGTGGAGCC GTCA GGCCCCACCC           TTTTTGTCTCGACGG
   GSU0318   3  50  77  350204 ..  350220 +  -6.5  -2.62851   TTCCCCGGATCGGCA              GCCGG TAGTGAC CCGGC              GTTATCAGGTATTTT
   GSU0292   7  57 371  322322 ..  322348 +  -8.1  -2.81547   ACGAGGACCACGCCG        GGCTGGATGATG TCGC CATCATTC-GCC         TCCTTGATCTGGAGG
   GSU0282   7  78 284  311731 ..  311748 +  -4.7  -4.90869   CCGGTGCACGATGGC             GAGGCCG AGAC CGGTCCC              TTTTTCCTTGGTGGT
   GSU0274  13 100  32  284768 ..  284793 + -20.5  -3.84451   TCGCAGGAACGAAAA         GGGGGAACCGG TCAA CCGGTTCCCCC          TTTGCATTTGCGAAG
   GSU0269   8  90  27  276560 ..  276575 + -11.8  -4.30416   CAATACCATCAAAAA              GGGGCC CGAA GGCCCC               TTTTGCATTACTACT
   GSU0262   4  50 412  270887 ..  270902 +  -4.6  -3.30124   CATGGCAGCGGTCAT              CGGCAC CGCA GTTCCG               TTGTGGAGCATCCCA
   GSU0256   2  50 187  266420 ..  266441 +  -3.6   -3.4072   CCCCAGATGCCGTTC           CAGGCAGG CCGGAC TCTGCCAG            TTCTCGTAGAAGATG
   GSU0234   4  75 405  242924 ..  242939 +  -2.4  -5.09173   TGCGGAATTCCTCCC              GCGGGT CCCG GCCCGG               TTTTTTCAACTCTTC
      alkK   7  50 407  238287 ..  238319 +  -3.3  -3.57144   AAAAGACCAGGTGGC     CCGTCTCCGCC-GC CTTGAT GCAGGCGTCGATGG      TTTCCAGGTCGCGCA
   GSU0195   3  68 351  207867 ..  207879 + -10.5  -3.12351   CCCCGCCGTGGGCGT                GGCCC GGC GGGCC                TTCGGTCTCGGGGCC
      dbpA   9 100 382  203721 ..  203740 + -16.4  -5.39721   TTCAGAGACAAAAAA            GCCCCGGG GGTA CCCGGGGC             TTTTTTGTCTGCTGG
   GSU0184   1  44 227  199190 ..  199214 +  -4.8  -2.87051   GGACTGCAGCGACAG          CATCCCGGCC CGGTT GGCCGAGGGG          ATTTCGTCCTGGACC
   GSU0180  10  80 320  195212 ..  195226 + -11.4  -3.79906   CCCTCGATGACGTAG               GACCCC TCC GGGGTC               TTGTTGTCGCCCTGC
   GSU0133   4  77 107  148775 ..  148803 +  -8.1  -4.28188   GGGTTTCCGGCGCAA        GGGTCAGCTCC CGGTAGA GGAGGTGGCCC        TTTGTATTGTAGCTC
   GSU0116   5 100  61  131617 ..  131643 + -15.2   -4.4261   GAGAGAAGAAAAAAA         GGGGTGACCG ATTGTTC CGGTCACCCC         TTTTGATGTTACCAC
   GSU0086   6  64 -24   97997 ..   98007 +  -8.2   -3.4617   GATGAAGCGTTCCAT                 GGGG TGC CCCC                 TTACTTCCTATTAAT
   GSU0070   7  65 314   86824 ..   86836 +  -9.1  -3.35996   CCAAGCGAGCTCCGG                CCCCT TGA AGGGG                TTCTCCATGAGGGTC
   GSU0054   1  46 353   72302 ..   72315 +  -2.3  -3.49951   ATTCAAACATCACGC               CGGTT CCTG ATCCG                TTCTCTGACGATGTC
   GSU0043   1  52 284   53525 ..   53538 +  -4.5  -3.48269   TTGTTGAACCATTTC               TGCCC CTTA GGGTA                TTCGTCTTTAATAGC
      dnaJ   4  95  24   45641 ..   45672 + -15.2  -3.93262   CCCGTTCGCCTGTGA      CGGCCGCCA-TCCTC ATT GAGAAATGGCGGCCG      TTTCCATTTCTTCCC
   GSU0022   9 100  30   33617 ..   33642 + -19.1  -4.21922   GGATACAGAAACAAA         CAAGGCGGGGT GAAA ACCCCGCCTTG          TTTCATTTTAGCTCC
   GSU0019   9 100  33   31497 ..   31525 +   -16  -4.06055   TGTCGGAAAACTAAA        CGGAGCTGGTCC CCAAA GGGCCGGCTCCG        TTTAGTTTCAGCGGT
   GSU0014   6 100  52   23258 ..   23285 + -19.8  -4.17657   GGATATGGCATAAAA        CCCCCCCGGAGC CGCG GCCCCGGGGGGG         TTTTACGCTCTGCTC
   GSU0011   7  95  33   20265 ..   20283 + -13.1  -4.68124   GCAGGAAATATGGAA             GGGGGGC ATGGC GCCCCCC             TTTTCTGTCTGTTCA

SUMMARY

505 putative operon ends contain 2497 possible terminators.
Percent operon ends hit by terminators of confidence >= x:
	x	#>=x	hits>=x	%hits>=x
	100	179	149	145	29 %
	99	179	149	145	29
	98	179	149	145	29
	97	179	149	145	29
	96	179	149	145	29
	95	204	163	158	31
	94	204	163	158	31
	93	207	166	161	32
	92	207	166	161	32
	91	210	168	163	32
	90	216	172	167	33
	89	222	176	169	33
	88	227	180	173	34
	87	233	183	175	35
	86	238	188	178	35
	85	240	189	179	35
	84	244	193	182	36
	83	251	198	187	37
	82	254	201	188	37
	81	263	208	194	38
	80	268	211	195	39
	79	275	216	197	39
	78	286	226	202	40
	77	294	231	206	41
	76	294	231	206	41
	75	310	244	214	42
	74	322	252	218	43
	73	330	259	222	44
	72	344	271	229	45
	71	358	282	234	46
	70	372	292	237	47
	69	378	297	237	47
	68	394	308	244	48
	67	406	319	249	49
	66	428	333	254	50
	65	440	344	258	51
	64	460	363	269	53
	63	484	386	279	55
	62	499	400	284	56
	61	529	420	292	58
	60	565	450	299	59
	59	591	472	305	60
	58	634	510	324	64
	57	670	539	334	66
	56	742	598	352	70
	55	751	607	355	70
	54	858	688	377	75
	53	908	724	384	76
	52	998	794	397	79
	51	1057	840	403	80
	50	1168	919	424	84
	49	1232	957	430	85
	48	1372	1065	442	88
	47	1443	1119	449	89
	46	1655	1274	465	92
	45	1657	1276	465	92
	44	1771	1353	469	93
	43	1951	1473	477	94
	42	2125	1604	485	96
	41	2262	1696	488	97
	40	2327	1742	491	97
	39	2410	1807	491	97
	38	2497	1871	492	97
	37	2497	1871	492	97
	36	2497	1871	492	97
	35	2497	1871	492	97
	34	2497	1871	492	97
	33	2497	1871	492	97
	32	2497	1871	492	97
	31	2497	1871	492	97
	30	2497	1871	492	97
	29	2497	1871	492	97
	28	2497	1871	492	97
	27	2497	1871	492	97
	26	2497	1871	492	97
	25	2497	1871	492	97
	24	2497	1871	492	97
	23	2497	1871	492	97
	22	2497	1871	492	97
	21	2497	1871	492	97
	20	2497	1871	492	97
	19	2497	1871	492	97
	18	2497	1871	492	97
	17	2497	1871	492	97
	16	2497	1871	492	97
	15	2497	1871	492	97
	14	2497	1871	492	97
	13	2497	1871	492	97
	12	2497	1871	492	97
	11	2497	1871	492	97
	10	2497	1871	492	97
	9	2497	1871	492	97
	8	2497	1871	492	97
	7	2497	1871	492	97
	6	2497	1871	492	97
	5	2497	1871	492	97
	4	2497	1871	492	97
	3	2497	1871	492	97
	2	2497	1871	492	97
	1	2497	1871	492	97
	0	2497	1871	492	97
