# Supplementary material for: Rapid, accurate, computational discovery of Rho-independent transcription terminators illuminates their relationship to DNA uptake
Source: Genome Biol. 2007 Feb 21;8(2):R22. doi: 10.1186/gb-2007-8-2-r22 (PMC1852404; doi:10.1186/gb-2007-8-2-r22)
Supplement: Additional data file 2 — As described in the text, the entire robust tail-to-tail region is searched; if the region is less than 500 nt, then the 500 nt downstream of the stop codon is searched (stopping if a gene start is encountered). In the case of ties, all terminators with the high score are output. [file gb-2007-8-2-r22-S2.zip › Gloeobacter_violaceus.ttperf]

   gll0018   6  60 140   14786 ..   14799 -  -3.7  -4.08216   CGACGCTGTCGAAAA               CCTCG CTGA CGCGG                GTCTTCGACATCACC
      rpiA   2  56  -7   29185 ..   29221 -  -6.6   -3.2794   GTTTATCGACAGCAA   CGCCTCGA-C-CGACGAG GTA CTCGCGGTGCTCAAGGCG   CTGCAGAAGGTGTGA
   gsl0042   1  43 404   41967 ..   41987 -  -3.2  -3.06183   TCTACGGCCACGCAA           GGCCGC-AG TTGC CTCGCGGGC            TGCCGGTGCACTACG
   gll0061   3  58  50   63676 ..   63690 -    -7  -3.43151   CCAAGCAGCAACGAA               CGCCCG TCG CGGGTG               GAGTTTTAGTGTCGG
   gll0074   6  53 421   73999 ..   74019 -  -6.7    -3.052   ACCTGCAGACACAGA            TCCAGGCGA AGA CCGCCCGGC            GCGACTACTTGGCTA
   gll0082   0 NONE
   gll0089   7  66 362   88301 ..   88315 -  -8.5  -3.69483   AGGCGATGGAAAACA               CGGCG GACAA CGCCG               GCAAGCGCGCCGAGA
   gll0097   1  42 215   95371 ..   95397 -  -2.1   -3.1505   ATCATGGCCGATCAA         CTGCGCTCGCT TGATT ACCGAGCCCGG         CGGGCAGCCGCGATC
     ycf52   5 100  21  104589 ..  104624 - -20.6  -2.68532   CGCAAATTCATACGA    TCGAGGCGGGCCACAGT AAA ACCGTGGCCCGCCT-GA    TTTTGTAGCTGCGGT
   gll0114   5  56 286  111538 ..  111552 -  -8.5  -2.65993   ACGACACCGACACCA               CCGCC TGTCT GGCGG               GTGGGATCGCCGGGC
      cobW   5  64 244  119579 ..  119598 -    -5  -4.05402   CCGCAAGGAAAAAGA            TTTTGTGC GCGC GCTCAAAA             AGCTCGTCGGTGCCC
      menG   5  63 141  122127 ..  122145 -  -2.3   -4.4891   CTGATCATTAGAAAA             CTAGGGC AATTA GCCTCAG             CAGATCAAGAAGCAG
   gll0139   6  91  25  133394 ..  133410 -  -7.2  -5.20216   CAGAGCACGAAAAAA              GGGACC TTGGC GGCCCC              TTTTTCAGCGGGAGA
   gll0151   6  60 243  141566 ..  141579 -  -2.3    -4.208   CCTTAAAACCAGAAA               GCCAG CATG CCAGC                AAACCAGAAGAAGCA
   gll0157   4  77  63  149572 ..  149628 -  -9.9  -3.92522   GCCGAATTCGACAAA GCCGACAACGGCGGCAACGGCGACG GGGTGAT CTCCGCCGGGGACGCGGTTTTCGGC TCGCTGCTGCTGTGG
   gsl0167   5  58 212  158664 ..  158683 -  -2.8  -4.15006   AGACGCACCGGAAAA            CTC-GACCC GCC AGGCCGGAG            ACTGCGCGCCCTGAT
   gll0180   3  61 270  172214 ..  172228 -  -4.2  -4.19177   ATCGCCCAAGATAAA               CCCGAG CTT CTCGAA               GCCGCCGAGCGGCTT
   gll0187   6  63  65  176809 ..  176822 -  -9.5  -2.78384   GCCGCTGCGACCAGA               CCCCC TGGC GGGGG                CGACCGATCGGGCGA
      nadA   3  54  73  180352 ..  180381 -    -7  -3.20858   GACGAGACGGACGAA       GCGGCGAACGCC GTCGTT GGCGCCCGCGAC        GCACTCGAAGTGTCA
   gll0202  11 100 423  192911 ..  192950 - -25.1  -2.84878   CTGCCCAATGCAAAG  GCAACGGGGGCGCTCTG CATCAT CGGAGCGCCCCCGTTGC   GTTAAAGACAGCTTA
      ribF   4  77  84  218697 ..  218751 - -10.5  -3.85698   GGGCCGTCTCAGAAA GC-GCCCGGGCATCCCAGGCAGCGGC AGAA GCCGCCCGCGAAGCTGCCCAGGCCGC CCGCGAGTCCGCCTT
   gll0222   2  47 283  226135 ..  226159 -  -5.5  -2.81464   GCAGCAGCCATCAGA          TGGCGGGCCGG ACG CTGGTGCGCCA          GATGGTTGTCGCCGG
   gsl0225   1  77 443  228944 ..  228973 - -11.3  -3.64703   CGGCGGTGATGGAAA       CCGCCCGGCCC-GG CAA CCAGGGGCGGGTGG       ACAAAGTGCGCGAGG
   gll0234   6 100  34  237297 ..  237318 - -12.3  -5.48825   TAGCAGTCAAAAAAA           CACCGGAGA TCGC TCCCCGGTG            CAGCCCCCTGTTTTG
   gll0245   4  55  94  250745 ..  250768 -  -3.8  -3.74519   AACATCCTCAGCAAA          CTGTGCGCCGA CGA TCG-CACCCAG          GCGGCAGTACTCGCC
   gsl0249   1  39  42  255536 ..  255558 -  -3.3  -2.52464   GGCCTGTGCAATCCA           GTGGCGGCA CCGAT CACCGCCAG           ATGCGGCTTGACTCA
   gll0266   3  52 342  272040 ..  272066 -  -4.2  -3.52204   GCACTCCCAAAGCAA         GCCCGGCAGCGG CGG CTCCTGCCCAGC         AGCAGTGACACCAGG
      recN   8  70  36  277630 ..  277682 - -11.2   -3.0371   ACTCAAGAACAAGTA TGGCGAGAGCTGGGTGCCCGAGCCGG TCG CCG-CTCCGGCAGCT-GCTCCCGCCT GAATGCTCCGCAAAG
   gll0277   4  81 174  290150 ..  290187 - -14.3  -3.17492   CAAACAATTATTGAA   TCTAGAGCGGATTGCTA AGCC TAGTAATCCGCTCTAGT    TTTTTCTTGTCTTTC
   gll0283   7  53 226  295805 ..  295824 -  -7.8  -2.66274   CCTGGTACAAGTAAG            CGACACCG GCGT CGGCATCG             TCCCGGCCGACCTGC
   gll0289   6  57 206  299162 ..  299197 -  -7.4  -3.14463   AACCTGGCGGAGGAA    GGCCGGGTGGCGG-TGC GCA ACATCCGCCGCCACGCC    ATCGACGAAGTGCGC
   gll0289   6  57 158  299234 ..  299245 -  -4.4  -3.73294   GAAAAAGACGCCAAA                GTCT CCGA AGAC                 GAAGCCAGGCGGTTG
   gll0297   8  53 159  304933 ..  304976 -  -2.9   -3.7282   CGAGGCGAGCAAGAA GGGCTATCGCGAGATGCGT CTTGAT ACGCTGCCCGCGATGGTCA CCGCGCAAGCGATGT
   gll0311   5  71 -24  318525 ..  318543 -  -7.4  -4.08767   GGCACGCCCTCAAAA             GCGCACTT CAA AAGTGCCC             TGCACCGTAAAGGGC
   gll0319  10  74 -41  328655 ..  328690 -  -6.8   -4.4078   GCCCTCGAATCAAAA    GCGCACTTCGAGGGTGC CCT GCACCGT-GAAGGGTGC    CCCCGGAGTAATCCC
   gll0331   5  68 -41  344285 ..  344320 -  -6.8  -4.07568   CGCGCGCCGTCAAAA    GCGCACTTCGAGGGTGC CCT GCACCGT-GAAGGGTGC    CCCCGGGTAGATGGC
   gll0350   2  49  18  366652 ..  366668 -  -4.4  -3.27525   CCTGCTCAAACCGAA              TGCTGG TGTGC CCAACA              CCAACCTGTCCATCA
   gsl0355   6  65 -25  371358 ..  371372 -  -2.1  -4.65895   CCTCTCAGGCAAAAA              GTG-GC CCGA GCGCAC               AGGCAAACCCCGGCA
   gll0360   4  58  31  373846 ..  373859 -  -3.8  -3.91897   CCGCCGATCTACAAA               GCTG GCTCGA CAGC                CGGGTGCCGGACTGA
   gll0371   4  57  12  385158 ..  385213 -  -8.1  -2.78384   GGGTTTGGCACGACA GTCTGTGGGTGCGAGAGGCGGAACCC CCTTC GGGTTCC-CCTCTCGCGCTCTCCCCC TCCCCGCGTCGCTAT
      cobI   0 NONE
   gll0383   1  48 268  402907 ..  402934 -  -2.7   -3.4052   GTCGAAGCGAACCAA        TCAGCCGGA AGCACCCCAG TCCGGGTGA         TATCGCATAGGTATC
   gll0387   2  46 192  408164 ..  408179 -  -3.2  -3.28791   ACCTGTGCTTGATAA              CCGCAA GTGG TTTCGG               AATTTTAGCGTGGTT
      crtO   5  48 463  413584 ..  413596 -  -6.3  -2.59564   TTTTGACGGGAGAAG                GCATT GCG AATGC                TGTACTGAGTGGGCT
   gll0408   4  43  -2  428520 ..  428573 -  -4.3  -2.61004   GCATCCTCAAAAACT TTGTTGAGCGGGCCGCTTCGCGCAGC GCC GCCG-AAGTAGCGGCCCGCTGCGCTA CTCGCCCTCCAGCTT
       ppc   3  61 153  431994 ..  432045 -  -7.3  -3.39142   TTGAGATGGAAGGAA CCGTTGTCGAG-TCGCTCCCCAAC GCCAT GTTTCGGGTCGAACTCGACAACAG TTTCAACATCCTCGC
      leuA   6  63 355  441723 ..  441735 -  -6.9  -3.81951   TTCTATATGACCAAA                GCGGC GCT ACCGC                ACCTCAAACCCGGCA
   gsl0424   1  40 462  445808 ..  445826 -  -3.1  -2.70932   TGCGGGTTGCAACCA            CCGTC-GC CGCA GCTAACGG             CGCCCTGATACTGGT
   gsl0442   5  68 439  470073 ..  470085 - -10.5  -3.09671   ACCTCAAGCGCAACA                GCCCG GGG CGGGC                CATCGAAGAAGCGCA
       xer  14  64 138  477006 ..  477016 -  -5.4  -4.09739   CCAACTGGTCGAAAA                 TGGT CCC ACCA                 AGGAGATCTTCTTTT
   gll0460   7  81 109  489658 ..  489691 - -10.9  -4.08767   GGTACTTGCTGAAAA     TTGGCAGGAGC-GCGC CTT GCGCAGCTCCCGCCGG     TTTGGATGGGACCGG
      ppnK   4  72 473  505043 ..  505055 -  -6.3  -4.45117   TAGAGTTGAAAGAAA                CACTT GAT AAGTG                ATCTATCGGCTTAAC
      metH   6  68 341  510065 ..  510077 -  -4.7  -4.42788   GCGAACGCCAGAAAA                CACGC TTC GCGGG                TCATCCGCGGGTGCG
   gll0484   9 100 124  520961 ..  521004 - -21.9  -2.52676   GACGCGGGGAAGGGA GAGCGCGAGA-GGGGAACCC GAAGG GGGTTCCCCCTCTCGCACCC CACAGATCCTCGTGC
   gll0490   0 NONE
   gll0499   4  53 200  536989 ..  537011 -  -3.3  -3.81488   GTTTGCGAAACAGAA          GCAGCTCGGG TGGA CCCG-GCCGT           TGGGATCGATGCAAT
   gll0506   4  50 136  545947 ..  545960 -  -6.7   -2.5919   GACCACAGGAATGGA               CTGAG ATGA CTCAG                CACCAGTCTTTGTCT
   gll0518   1  40  36  556803 ..  556819 -    -3  -2.64155   GGCTCTGGAAATCGA              TCCAGA CACCC TCTGAA              CAGGATCTGTCAAAT
   gsl0537   3  67 471  573670 ..  573684 -  -7.8  -3.72695   AGCGCGCCGAGGAAA               GTGGCA TCG CGCCAC               GTTGCACTTTTCACG
   gll0541   4  75  26  576558 ..  576582 - -13.6  -2.71712   GCGCTGGCCTGAAAG          GCCGGGAAGC AGGAA ACTTCCCGGC          TTTATCCAGACCTAC
   gll0550   6  68 134  584713 ..  584727 -   -10  -3.28712   TTCCTCTGCCCATAA               GCGATC CAC GATCGC               GTTGCAGAAATTCCT
   gll0564   3  67 354  599152 ..  599164 -  -7.7  -3.72576   CCGCTCCTGAGCAAA                TCCTC GAA GAGGA                TGACTTGAGTGTGTT
   gll0578   2  49 405  615945 ..  615956 -  -5.8  -2.83903   TCTTCCAAAAACCGA                TGCC TCAA GGCA                 AGCACAGCGCCATCC
   gll0583   4  58 208  621889 ..  621903 -  -2.8  -4.08216   CGATCTGGGTGAAAA               GCGT GGGGCTT ACGC               CCGTGCCGGCATCGG
   gll0594   6  60  36  636789 ..  636804 -  -2.5   -4.2558   GACTTGTGATCAAAA              GTCCG GTGACG CGAAC               TCCAGAATCTGCCTG
   gll0599   2  50  91  642712 ..  642745 -  -6.7  -2.56596   CCTTCGAGCAACTGA     GCATCGCCCTGGCC GCCCACT GGCGAGGGCGAC-C     ACCTGTCGAGCCTGA
   gll0604   2  50 121  646300 ..  646314 -  -7.1  -2.69151   CCTTTTGAGATACTA               GAGCG GTTCT CGCTC               GGACGTGATACGTCC
   gll0613   7  53 379  654753 ..  654765 -  -3.3  -3.78775   GTCCCCACTACGAAA                GCATG CTG CAGGC                CCGCGCTTCCGTCGA
   gll0617   2  43 371  658355 ..  658369 -  -2.7  -3.16564   GCGGTAGCTGACGAA               CTGGC AGCAG GCCGG               ACCCGGAGGGTCACG
   gll0625   4  71   2  666585 ..  666611 - -11.4  -3.09429   AACAACGGGTAAAAG         GGCGATCGCAGC ATC GCGGCGCCCGCC         GTCAAAACTTCAGTT
   gll0632   4  60 242  673984 ..  673994 -  -8.2  -3.07816   TGCCGATCCACTTAA                 CCGG GGA CCGG                 CGCAGCTGGTGGTCG
   gll0640   2 100 397  687044 ..  687067 - -16.7  -5.66684   CAAGGCACAAAAAAA          CCGCCCGGC GTTGCT GCCGGGCGG           TTTTTGCTATGCGCC
   gsl0662   3  62   1  712971 ..  713021 -  -9.6  -2.62983   CGGATCCGCAGACGA GTACGATCTACCGGGCGGACAC AGGGCTG GGGGCCGCCCGGTAAATCGCTT TTAGCCGGTCTTGCC
   gll0669   2  39 214  717369 ..  717381 -  -3.3  -2.54371   TCCGTCAAATAAACC                GGGTG GTG CACTC                TTCAGATCGGCGTGT
   gll0674   4  64 116  721042 ..  721066 -  -5.7  -3.89348   AAGTCTAGACAATAA          TTAGCAGTGGT ACA ACGACTGCTGA          ATATCGACGGCTATG
   gll0680   3  65 455  724418 ..  724448 -  -2.2  -4.59773   TCCCATGCCGAAAAA       GCGCTGCTGCTGGC TCT GGCGGCGGCGGCGG       GGGCGGGTGCCGAGG
   gsl0691   4  54 356  737221 ..  737233 -  -3.3  -3.71284   GGGGGACGAAGACAA                CAGCC CCG GCCTG                GTCGTTCCGGCGATC
   gll0705   2  44 423  750187 ..  750210 -  -3.7  -3.04144   GGGCGATGCCCAACA          CCCCGGCGC TGGTGC GCTCCGGAA           TCACTGCCCTCAGCC
   gll0705   2  44 113  750503 ..  750520 -  -2.5  -3.34398   GGCGGTGCTCAAAGA             CCGCGTC ACCA GCCCCGG              CGGCACCACCATCGC
   gll0709   6  64  25  753649 ..  753680 - -10.8  -2.58822   TTGCCCACACAACAT      CCCCTCGGAGCC ATCGAAGG GGCCCCGAGGGT       CGAATCGGAGGAGCC
   gll0714   6  66 143  756233 ..  756266 -  -9.5   -3.1372   GAGCCTGGAGGAAGA     CCCG-CTGCCCATCGA AGG CCGACAGGCGGGCGGG     ACGCTCAACCTCTAC
      purM   5  68 177  764160 ..  764177 -  -6.9  -4.06502   CAGGTCGAAATGAAA             CCCGACG GCGG CGTCTGG              GTAGATGAAATGATG
   gll0725   3  71 120  769683 ..  769694 -  -4.4  -4.63184   AACCTATTTTAAAAA                GGAA CCTA TTCC                 CCGCGGCATTGCTGT
   gll0729   6  67 382  778573 ..  778585 -  -3.3  -4.57073   TAGGCTGTGGAAAAA                GCAGT GCG ACGGC                CGTTCGCAACCGTGC
   gll0735   5  56  31  786964 ..  786997 -  -8.1  -2.62396   TACCGGCCTACACGA     GGCGGCCGGCGCTAGA CGG TGTAA-GCCGGCCGTC     CGCGCCGAGTTGCTG
   gsl0741   3  60 410  792921 ..  792934 -  -6.7  -3.54935   GAAACCCTGGGCAAA               GTCCA CTTC TGGAC                CACGATCATCGGCCT
      clpS   5  46 136  797762 ..  797773 -  -3.6  -3.17075   CGGCTGCGAACTCAA                CCGG CTTC CCGA                 CGACCCGGCGGTGCT
      clpS   5  46  37  797851 ..  797872 -  -2.2  -3.53811   CCGAGGCGCGCCAAA           GCTGGGTGC AGAGA GCACGC-GC           CAACGCTCGGGTACT
       fda   4 100  27  801787 ..  801805 - -12.4  -5.28942   TACCGCAAACAAAAA             GGGGCCGA GAA TCAGCCCC             TTTTTGGTGCTTAAG
   gll0760   2  54 321  810216 ..  810230 -    -7  -3.15544   TGGCACCGCTATGAA               CCCGGC CGC GTCGGG               CGCGGGGCCATGGGT
   gll0774   7  60  96  826511 ..  826565 -  -9.3  -2.74514   CGAAATTGCCAAGCA CCTCTACATCAGCCCCCGCACGGTCG ATTC CCACCGTGCCCGGT-TGATGCAGAAG TTGGGCACGCGCAAC
   gll0781   9  57 422  833410 ..  833421 -  -7.2  -3.21099   TGCTGGCAGCAGGAA                GCGC CGTT GCGC                 TCGCAGATACGTACA
   gll0781   9  57  37  833795 ..  833806 -  -7.2  -3.17212   CGATGACGCCACCAA                GGCG GCGG CGCC                 GGTGGTTCAGCAAAT
   gsl0787   5  57 313  839360 ..  839371 -  -4.4  -3.85698   CTGGTCGCCGACAAA                TTGC ACCG GCAA                 ATGCGCAAGTACAAA
     rpl32   3 100  35  843925 ..  843948 - -19.6  -3.78242   AAACCCACAACATAA          GGGGCAGCCC TGGA GGGCTGCCCC           GAGCGGAGAGTCGAT
   gll0800   2  58 419  851816 ..  851842 -  -5.8  -3.69354   GCGCAGAAGGGGAAA        CGGAGGTCGGC TTTGTC GCCGA-CACCG         ATGACACCTTCGCGC
   gll0804   0 NONE
   gll0809   5  49 371  862769 ..  862782 -  -5.9  -2.78032   CGTGCGCGAAAATAT               GGCCC TGGT GAGCC                TGCTCGGCCGCGCCC
   gll0818   2  44 370  874406 ..  874424 -  -2.4  -3.25073   CTTTCAAGACTAATA             GCCAAC GCAAAAA ATTGGC             AAAATATATCCTGGC
   gll0821   5  85 231  877840 ..  877865 -  -8.2  -4.77157   CGAATTTATCAAAAA         GACCTTCGGC CACGAC GCCGACGGCC          GCTTTTTTGGCGGCG
       hup   5 100  19  888136 ..  888161 - -14.9  -5.03145   CAAGCGCCCAAAAAA         TAGGGATATGC CCCT GCATATCCCTA          TTCGAAGTCTGGTAT
   gll0838   5  49 216  892505 ..  892553 -  -4.4  -3.32997   TGTCGATAAAGTCAA GCGCTGGGCAGCCTCACGTCACC GCTC GGCGTC-TGAAGCCGTCGAGCGG TTTTCTGCTCAGAGT
   gll0842   7  57 396  895602 ..  895614 -  -4.8  -3.85047   AGGAAAAAATAAAAT                GCCT CAGCC AGGC                CAAACTCCCTCGTAC
     ycf36   9  57 287  900096 ..  900111 -  -4.6  -3.72576   GCGTCGTCGATCAAA              GCGAAG CACT CGTCGC               CCAGGCCCAACAGGA
   gll0852   5  52 110  903293 ..  903324 -  -3.5  -3.67417   AGATCGAAGCGCAAA      TCGCCCTGCGCCG TCAGGC CCGCGAAGAGCGC       AACTGGGCGGAGGCC
   gll0862   6  67  58  908597 ..  908624 - -11.2  -2.71712   GGTCGGCCTCGAAAT        CGCCAGCGCCCCG GGC CGGGGAAC-GGCG        GTGATCCTGCGCCTG
   gll0873   1  42   5  922087 ..  922104 -    -2  -3.05463   AGCTCCGGCATTGAA             GGCAGCT TGCTG AG-TGCC             AAAATCAGTCTGCAA
   gll0886   1  66 178  938063 ..  938079 -  -5.8  -4.07568   TGGCCTTTTTCAAAA              CCCACC TCGCC GGTGAG              ACGGCTTATCGTGCT
   gsl0891   5  69 344  942941 ..  942962 -  -5.7  -4.25104   TGGCCGGGATCAAAA           CCGCCGCCG TCAT CAACGTCGG            CACTGCCACGATCGC
   gll0896   7  51 401  950160 ..  950177 -  -6.9  -2.76815   ACGCTGCTGAACAAT             GGCGACG GCAC CTTCGCC              TCTGCCCTCAACTTC
   gll0907   4  58 109  963011 ..  963023 -  -3.3  -4.07568   TGCTTTCGTTGAAAA                GTCCC AAT GTGAC                AAATCAGGGATCATG
   gsl0924   3  63 260  983097 ..  983115 -  -7.4  -3.55761   GATCGAGGTTTGAAA             CGGGTTTC AGG GAAAACCG             GAGCCTGTGCAGGTT
   gll0933   4  51 -42  989273 ..  989292 -  -5.7  -3.04144   TCTTCACCGGCAACA            GCGC-CTC GGAGA GAGTGCGC            AGCTGCGCGTCGGTG
   gll0937   3  63 350  992221 ..  992250 -  -7.8  -3.58343   GCGATGATCGGCAAA       CGGCGCCTCGAT CTGACC ATCGATCCGCCG        CCCGACCTCGCAATC
   gll0941   5  52 399  997581 ..  997633 -  -3.9   -3.6502   CAGTTCGGAGCGAAA CCGATCGTCACCGACTTGCTCGCC TCGCGC GTCGAGCGCGCCCGCG-CGCTCGG GGCCGAGGCTGCCCT
   gll0946   4  48 127 1002312 .. 1002324 -  -3.3  -3.53012   GCCCGGCGGTGGAAA                TGTGC CGG GCGCA                AGCGGGCGATCTGGA
   gll0953   3  69 375 1009146 .. 1009158 -  -2.6  -4.84359   GGAGTTTTACAAAAA                CGCC TTTGG AGCG                ACCGAGGCCATGGCG
   gll0956   4  54 119 1012828 .. 1012841 -  -5.2  -3.44146   TCCGGTTACAAGTAA               GGCG TTCACT CGCC                GTCCCACGCCAATCC
   gsl0967  10  65 134 1028130 .. 1028169 -  -4.4  -4.21812   CTTCACGCAAAATAA GCC-GGGTGCTGTGCCTCT TACAT ACAGGCA--GCACCCTGGC CGTGCAGGCAGGCTC
   gll0974   4  51 110 1034195 .. 1034208 -  -5.9  -3.04144   GCTCGACGGCGAATA               CGCCG TCTT CGGCA                AGGTGCTCGAAGGCC
   gll0974   4  51  45 1034246 .. 1034273 -    -7  -2.80077   GGTCGATAAAATTCA        GGTGGGCGACAAG ATT CTC-TCGGCCACC        GTCGTCTCCGGGGGC
   gll0980   4  81 103 1040163 .. 1040196 -  -4.4  -5.14563   TGCCCCACCAAAAAA     GCGAGGGTGCCAGG AATGCA CCTGACACCCAAGT      TGGTGAAATTGAATG
   gsl0989   6  57  26 1054862 .. 1054874 -  -7.7  -3.17527   CACCGATGACGAATA                GCTGA ATC TCAGC                CTCAATCACAAAAAA
   gll1001   6  84 172 1072448 .. 1072476 -  -9.5  -4.36914   CGGGGTGGGAGAAAA        CGCAGCCCCCG TGCGCGC CGGAGCCTGCG        AAGCGCTGGGATTTC
   gll1008   2  54 131 1079997 .. 1080048 -  -6.5  -3.20382   TTTGAGAGCTATCAA GCCGTCGCCCGCAGGG-CCGAAG-CG GAA CGACTTCAGACCCAGATGGCG-CAGC AGGAAACCCAGATGG
   gll1012   5  75 235 1083537 .. 1083568 -  -5.8  -4.67353   GGACCGACTGAAAAA      GGCCCAGTCTGC-GA CTT CCAGCAGACCAGGCG      ATTTAATGAAGTATG
      topA   6  67 289 1095182 .. 1095193 -  -7.2  -3.74251   CAGATCTCGATCAAA                GCGG TGGC CCGC                 TCCGCCGAGACGCGC
   gll1047   4  48 210 1120849 .. 1120862 -  -3.8   -3.3761   TCTCTCCAATAAAAT               GCAG GCCTTG CTGC                GCATCCCCCGTGATC
   gll1070   4 100  67 1148226 .. 1148265 - -20.9  -2.82516   GCGGGGAGGAGGAGA  GCGCGAGAGG-GGAACCC GAAGG GGGTTCCACCTCTCGCAC  CCACAGATCCTCGTG
   gll1078   3  49 239 1157366 .. 1157385 -  -4.8  -3.35679   TTCCTCCAGCGACAA            GCGGCGCG TGCT CTCGCGGC             TGCTCGAACACCAGG
   gll1105   2  67 148 1185104 .. 1185116 -  -5.5  -4.20707   GTGCAGGAAAAAATA                CCGCA CTT TGCAG                ACTTGTCACCGCGAT
   gll1117   3  48 251 1195049 .. 1195060 -  -3.6   -3.2534   ACCAGGAGAACGCAA                CCGC GAGC GCGA                 CTATGGACGCAAGCG
   gll1117   3  48 108 1195185 .. 1195203 -  -2.4  -3.55622   TGCAATGTCGGCAAA             TTTGAAGG CAG CGCTCAAA             TTCAGTCGCCAAAAC
   gll1123   8  71  17 1204290 .. 1204308 -  -6.6  -4.32034   GCAGCACGACCAAAA             TCAACGCC GCG GGCGCGGA             TGGCAACAGGGGTGG
   gll1126   4  49 216 1206993 .. 1207006 -  -4.5   -3.3782   GAGCGATTGAAGGAA               CTGGC TCAA ACCAG                GGGGATTAGCGTCAA
   gll1147   6  56  36 1225523 .. 1225539 -  -5.1  -3.57561   CGCGAACTGCGCAAA              CAGTTCG CAC CGAAGTG              AGTCGGACGAGGTAG
   gll1150   9  61 200 1229202 .. 1229218 -  -4.3  -4.07568   TCTGGTGGTCGAAAA              CGACGGA CCA CCCCTCG              CGGCTTCGGCCGGCG
   gll1153   4  58 190 1231432 .. 1231443 -    -3  -4.11394   ACCCCAGCGTCAAAA                TCTT GAGG AAGA                 ACCCAAACAAGCAAT
   gll1166   9  70 427 1240928 .. 1240954 -  -2.8  -4.78848   TGGTCAAAGATAAAA         CGTATGCGCGAC TTT GCAGCGCATCAG         TATTTTCGGCTGAGT
   gll1176   5  46 226 1256475 .. 1256485 -  -2.4  -3.53444   CTATGGCCTGTGAAA                 GCGC CGT GCGT                 TCGATCGCTTTTGAG
   gll1176   5  46 -14 1256714 .. 1256725 -  -3.6  -3.05496   TGACAACAACAATCA                GGCA GGTC CGCC                 CGTCAGTTGCTCCAA
      cpeZ   3  57 137 1264912 .. 1264928 -  -7.3  -3.14132   TGGTGCGCTGATCAA              CGTCGAT CCG ATCGACA              AGATCTGGATGGGCA
   gll1194   5  82 143 1270412 .. 1270431 -   -15  -3.03124   CCCCATCCCGCAAGA            CGGACCGG AGAC CCGGTCCG             CCGAACCGCCCAACT
   gll1212   4  95 439 1288988 .. 1289044 - -12.5  -4.42765   CGGCAAAAAATCAAA GCCCTGC-GCTACGACTGCGA-CAGC GACGTGCT GCTGCTCACCGTCG-AGCAGCAGGGC GACATCGCCTGCCAT
   gll1225   8  61 101 1302261 .. 1302280 -  -4.2  -4.14392   CTCGAAGTGGGAAAA            TCCGCCGAC ATC GTCG-CGGT            GCCCGGCGAGCCGAC
   gll1236   9  77 376 1313355 .. 1313391 - -12.2  -3.33492   CCACCGAGCCCACAA    GTCCGGGGGGTGCC GGGGGGGGT GGCACCCCCCCGGC    GCGGGGAGGCTGGAG
   gll1240   2  70 -35 1320300 .. 1320321 - -11.5  -3.02511   CCTACGCTCCGAACA           GCCGCCGGT AGAA ACCGGCGGA            AAAATCGCCGGGAGA
      ribD   4  77  89 1328083 .. 1328095 - -10.5  -3.75153   CCGGGCGAAGGGAAA                CGGCC CGC GGCCG                CCTGAAGGCCGATTG
   gll1274   2  49 336 1349820 .. 1349830 -  -4.6   -3.3692   CCGGAGCGCAAAAAG                 CGGG TTA CCCA                 GGCGCTCGACCGCGT
   gsl1287  11  69  64 1367247 .. 1367277 -   -11  -2.77701   AGTTGATGAACACCA       TCGACAGCGAGGCC GCC GGCCGCGTGGTCGA       GATTCTGGTCGAAAA
   gll1297   4  73 351 1379551 .. 1379567 -  -5.1  -4.59853   GCAACTGCTGAAAAA              TTACCTC TCA GAGGTGA              ATACCCGCGGACCGC
   gll1302   9  67 238 1389039 .. 1389063 -  -2.8  -4.56775   AGCGTTGCTCAAAAA          TTCACCCATC CTCGT GATGGACGAG          GCGGTTTCCAACCTG
   gll1307   6  60 261 1399598 .. 1399613 -  -2.4  -4.24342   GGGGGCAGCAACAAA              GGCAAC CTCG GCGGCC               TGTGGAGCGAGAACT
   gll1313   3  53 163 1406550 .. 1406566 -  -7.9  -2.54523   GGAGATGCCAACCCA              GCGCGAG CGA CTGGCGC              TTTTTTATACCTACA
   gll1341   3 100  32 1433129 .. 1433157 - -22.5  -5.12707   GTAAATTGCAAAAAA        GAGGCGCGGTGCC CAC AGCACCGCGCCTC        TTTTAGATTCGGATT
   gll1344   5 100  34 1436843 .. 1436869 - -15.9  -4.68593   CCCACGATGCAAAAA         GCCCCCGGCTT GGAGG AAGCCGGGGAC         CATCGAGTGTGCTGT
   gll1348   2  48  27 1443410 .. 1443425 -  -2.4  -3.57144   TCCCCGACCGGCAAA              GCGGCG AGCC CAACGC               GCTTTCGCGTTCTGC
   gll1352   8  75 340 1445720 .. 1445737 -  -6.3  -4.56597   GGCGCTGGGCAAAAA             CGAAAAG ATCG CCTTTCG              CTTCGAGATCACCGA
   gll1358   3  50 438 1451399 .. 1451438 -    -7  -2.66316   TTTGCGATGACATCA  CCCAGGCGCGCGCCCTGGC GGC GGCAGGA-GCACGGGTGGG  ATTTTTCGACGGAGC
      cobM   4  74 193 1475920 .. 1475931 -  -7.2   -4.3255   GCGGCAATTAAGAAA                GGGG ACCA CCCC                 CTGGCTCTAGCTACG
   gll1384   4  65 141 1481934 .. 1481970 -   -10   -3.0264   AAACGCTCTCCAATA   CCCGC-GCCATCGCGGC GGGT GCCGGGGTGGCAGCGGC    CAACGCCCAAGCGAT
   gll1391   6  86  19 1494210 .. 1494235 -    -9  -4.78149   GGCAGAATGCAAAAA         CCCGGCGA GAGCAGTACG TCGCCGGG          CTTGATATGGCTTAT
   gll1402   5  54 219 1502454 .. 1502464 -  -6.8  -3.18383   ATTGTTATCGATGAA                 GTCG AAC CGAC                 CGGTTTTGAAGAGCA
   gll1420   6  56 257 1525428 .. 1525461 -  -8.1  -2.61126   AGAAATTAGATTAAC     CTGCGGAAAGTGGGA TAGA TCCTACATTCCGCAC      TTCCAACTGGCACAT
   gll1426   5  56 172 1530655 .. 1530666 -  -7.2  -2.91997   TTTGACATACAATTA                CCGC TTCT GCGG                 ATGGGGCCTGCTTTC
   gll1431   2  48 117 1535519 .. 1535544 -  -6.1  -2.71731   GGTACGGGCGAAGTA         CCGCACCCTTGC CCT GCAAAGG-GCCG         CCGAATTCAGCTGGG
   gll1448   4  48 287 1549868 .. 1549891 -    -6   -2.6294   GAGATGACCCAGAAG          GCCAATCTCG ATAT CGAAATTGTC           GTCGATATGTTCAAC
   gll1462   2  61 175 1566725 .. 1566749 -  -7.2  -3.53091   ATCCCCGCGGGCAAA         GTGGCCACCTA CGGC CAGGTGG-CAC          TTTGGGCAGGCTTGC
   gll1468   3  46 265 1576748 .. 1576762 -  -5.6  -2.62263   AGGTGCGCGAGAGCA               TGAGCG AGC CGCTCT               CGGCCATCGTCGAGG
   gll1477   5  48 212 1586041 .. 1586061 -  -2.4  -3.69323   GGATCACCATCGAAA            GCGGCTGG ATGGG CCAGAAGC            GCTACGACATTGTTT
   gll1483   3  65 457 1593220 .. 1593230 -  -2.4  -4.56597   GCGGCTGGGCAAAAA                 GCGC ACC GCCC                 GCCTCGGCTGCCTGC
   gll1489   3  54  47 1599815 .. 1599829 -  -5.7  -3.35283   ATAATCATCCGAGAA               GCGTT TAAGT AACGC               ACTGATAAATATTTC
   gll1493   5  63 377 1605186 .. 1605199 -  -3.7    -4.208   CTTGAAAAGTACAAA               GGCCG CATT CGGCT                CGTCTACCTGCACCT
   gll1509   3  55  38 1627690 .. 1627715 -    -4  -3.72576   CCCCGGCGGAGTAAA         GTGGGCTT-GC AAAAG GCGAACCCCAC         TCTCAGTCGCGGCAA
   gll1512   3  55 199 1629769 .. 1629799 -  -3.8  -3.75332   ATCGTGCAAGCCAAA       GCCTACGTCACCGC CGC GCTGCGCCATAGCC       TGGCGATTGGCCGCG
   gll1520   4  86  19 1638113 .. 1638138 -   -14  -3.66803   CCCGAATAGGGCAAA         CCCGGCCGCT GCAGCG AGCGACCGGG          CGATGTACTCGAAGA
   gll1528   5  70 366 1647889 .. 1647909 - -10.3  -3.22298   GCCATTGATCAGCAA            CGCCCCCGG TCC CCGCGAGCG            CAAGGCCAACCAGAT
   gll1531   3  59 474 1651435 .. 1651457 -  -7.7  -3.28712   TGTGCTGTTGTACAA           CCTCAAGGA GGATA TCCCCGAGG           AGGAATACCTATTGC
   gll1536   2  58 211 1657638 .. 1657650 -  -6.2  -3.55444   CGGCTACGGGGCAAA                CCGC ATCGA GCGG                CTGCGATTCAGCCGA
   gll1539   6  60 328 1660401 .. 1660417 -  -6.5  -3.54919   AATTATCGCCTCAAA              GACCAGA AAG TCTGGGC              CGGGGCGGCAAAGGA
   gll1546  10  74  12 1667143 .. 1667163 -  -2.3  -4.87803   GACCGGCAAACAAAA            TCCAGACGG GCG CCGGCAGGT            CCGGCAGGAAGCTAG
   gll1551   7  58  14 1670619 .. 1670635 -  -5.8  -3.54424   CTGGACTCCCGGAAA              CCCCCT GGAGG AGAGGG              GCTTTTTTTTGGGTT
   gll1556   4  69 171 1676523 .. 1676534 -  -3.6  -4.56597   GCTGCGCTTCAAAAA                CCGG CCCG CCGA                 TCTGAAGACCCTCGA
   gll1561   8  83  76 1681651 .. 1681667 -  -3.6  -5.29445   GCTGAACAAGAAAAA              GCGAGG GCCGA CCTGGC              CGAGCGGCGGGCGGC
   gll1573   7  61 207 1693890 .. 1693919 -  -4.9  -4.07568   TCTGGTGGTCGAAAA       CCTGCGC-CAGCCC CAG GTGCTGAGCACAGC       TTTGCAAGATCTGGG
      menA   8  63 222 1697305 .. 1697316 -  -7.2  -3.59583   ATAAGTACCGTCAAA                GCCC GATA GGGC                 AGTACCGCGACCGGT
   gll1595   6  81 385 1710788 .. 1710838 - -14.6  -3.14881   GAACTGGCGGAGGAA TTGCACCGTACCGCAGCGCTCCTG GAG CAGGAGCGCCGGGCGAGGGAGCAA GAGCGCCAGGGCAGG
   gll1611   3  43 104 1728387 .. 1728398 -  -3.6  -2.84723   GCTCAACACCAATTA                CCGC GAGC ACGG                 CACGACCCTGGACGC
   gll1625   3  55 118 1739477 .. 1739504 -    -4  -3.70902   TGTTGCACAGGGAAA        TCCGCGCCGACCA GTA CGG-CGGCGCCCA        CTGGCAGCTGTTCGG
   gll1635   3  52  97 1751555 .. 1751571 -  -5.7  -3.14344   GATCTCTCGGAGGAA              GGCCGCA CCG CGCGGAC              GATCATCCCCCAGCA
   gll1640   3  47 149 1755728 .. 1755745 -  -4.7  -3.05384   GGGTTTCCGATTGAA             GCGGCGG GCGG CTGCCAC              GTCGTCGTCCATCCC
   gll1652   6  56  43 1766223 .. 1766273 -  -5.4  -3.64703   TCTGGGCCAGCGAAA CGGTGCTCGCGGTGCCTAGGGCGGC GAGG GCCGCCAC-GGCACC-C-AGCAGGG CGACTTTGGATCGAA
   gll1674   4  51  55 1787706 .. 1787741 -  -2.3  -3.78775   CGCCCGACGATGAAA    CCACCCTCGCGCGCT TCTACG AGCGCGCCCGGCCGC     TAGGCTGGTGGGGAC
   gll1679   2  46 -42 1792128 .. 1792166 -  -3.7  -3.17982   ACAAATCGTCATCAA  GGCGGCAACACATCCACA CCGA CGCGCA-GAGCCGCCGCC   CGTAGAGCACTGTCC
   gll1683   0 NONE
   gll1692   4  57 427 1802155 .. 1802181 -  -7.2  -3.15249   GACAGCCTTGACGAA         TCGGCTATCCCG TTA CCGGATAGCCAG         CAAGCCGAACTGTCC
   gll1700   5  58   5 1808807 .. 1808821 -  -3.4  -4.15565   GGCAGGAGTCTAAAA               CCGGCA GGG CGGCGG               TTTGTCACGCGATTT
   gll1708   3  52 455 1817783 .. 1817798 -    -6  -3.05844   GTTGGGAGGGCAATA              CCTCCG ACAT CGGCGG               CACGCTCATCCTGGA
   gll1712   5  60 292 1820636 .. 1820646 -  -6.8  -3.69684   AAATCGATTTAAGAA                 GGCT CGC AGCC                 AATACTCCATTTACG
   gsl1716   4 100  68 1825755 .. 1825792 - -21.9  -3.02144   GCATCTGCTTCAAGA   CTGCGCGCCCCGGCGGG ATTT CCCGCCGGGGCGCACTT    TTTAGTTGACCGTTC
   gll1725   7  66  19 1832190 .. 1832205 - -10.4  -2.80511   CCTAGAACCCAATCA              GGGCAG GGAT CTGCCC               CAGTGAACCTTCTGC
      crtO   3  63 -19 1833708 .. 1833731 -  -7.4  -3.61536   AAGGCAATTCCGAAA          TGCCCTA-GCG GCG CGCCTCGGGCA          GCCGATGCCAGGGAA
   gll1732   3  66 424 1837739 .. 1837775 -  -6.6   -3.9461   CCTGTTCAACAAGAA   GTGTTTGCCGGCTCGCTG GGC CAGCG--CCTGCAGACAC   CGGTGGGCCTTGTCG
   gll1732   3  66 208 1837978 .. 1837991 -  -8.1  -3.61398   GCGCGCCTCCAACAA               CGGCA CCAG TGCCG                TTGTCGATCCGCTGG
   gll1742   5  85  18 1845984 .. 1845998 - -12.8  -3.85698   GGCGGCCGCTACAAA               CGGCCG CCC CGGCCG               CAGCCCGTCCTTGAG
   gll1750   7  79 311 1855888 .. 1855909 -  -7.3  -4.57073   CAGCTTTGCCAAAAA           GTA-CGACCC CGA GGGCCGCTAC           GTCCGCCGCTACCTG
      infC   2  64 114 1861440 .. 1861482 - -10.4  -2.62396   CAGTCCGGCAGATTA TTGCCGATGCCGCCCGGC ATCTGCG GCCGGGCGGCATCCTCGC TCTCGAAGTGATGGC
   gll1759   3  43 180 1865107 .. 1865120 -  -3.7  -2.73875   GTGTCGGGAACATGA               CGCCC GCCG GGGTG                AAGCTGGTGTGCGTG
   gll1766   5 100  52 1871659 .. 1871682 -   -21  -4.59853   GCAACGCCGTAAAAA          GCCCCCCGCC CACA GGCGGGGGGC           TTTTGGCAATCGGGG
      carB   5  63  59 1876565 .. 1876583 -  -6.6  -3.85698   GGCCGTCTTGAGAAA             CAGGGGTG GCT CACCCACG             ATTCCAGGCATCACC
   gll1774   5  54 382 1884611 .. 1884625 -  -4.2  -3.62255   GTGAAGAACAAGGAA               CCCAAG CAC CCTGGA               CTAGACCAGAACCCC
   gll1777   3  60   8 1890512 .. 1890535 -    -8  -3.09671   ACCCGAACGGCAAGA          CGGCCGTGCA CTTT CGCTCGACCG           GTACGCACTACTGAC
   gll1805   1  41 340 1923333 .. 1923352 -    -2  -3.01712   CTTGCTGGGCGAAGA            TCTGACCC TGCT GGGTGAGC             ATCTGGTCCTGTTGG
   gll1812   6  74 -26 1930731 .. 1930744 -  -3.1  -4.91977   TATCAAAATACAAAA               GTGAGC AAA GC-CAC               CAGCACGATCGAAAA
   gll1816   3  48  73 1936029 .. 1936039 -  -2.4  -3.61398   CGCCGCGGCGAAGAA                 GTGG TCT CCGC                 CTGGGTACGGGTACC
   gll1819   4  54 429 1938666 .. 1938698 -  -6.1  -3.28712   GCTCGCCCTCTACAA      CGCCACCGAACCC GGACCAG GGGAGCGGCGGCA      ACAATTGCTGCGCGA
   gsl1824   3  50 305 1942791 .. 1942801 -    -4  -3.40403   GGCTTGCCACGAGAA                 TTTC TTA GAAA                 TGCTGCTCACAGAAA
       tsf   8 100  22 1947713 .. 1947734 -  -9.3   -5.4505   CGGGCCAATAAAAAA           GCCCGCAGC TTTC GCCTCGGGC            TTGTTGAAAATTGAA
      secA   4  46 205 1953274 .. 1953291 -  -4.1  -3.12351   CCGGTCTACAGCGAA             CTCGACCG CTG CGG-CGAA             GTCGATGTGCTCGAA
   gll1842   2  57 134 1961682 .. 1961692 -  -4.6  -3.80625   GTTGCATAAGGTAAA                 CGCC CCC AGCG                 GCCTCGGCAGCGCTT
   gll1851   6  54 261 1970744 .. 1970777 -  -4.5  -3.70149   GGTACAGCACGCAAA     CGGGG-CCGACCGC AGGGCAA GCGTTCAGACCCCA     CCTACGTACTTGCCT
   gll1862   3  50 367 1982978 .. 1983030 -  -6.7  -2.67803   CCTCGACGAAATGCA GGCGGCGGTGCTGCGCATCAAACTG CCG CATCTGGAAGGGTGGAACCGCCGCC GCGCCCAGATCGCCC
      petB  10  54 438 1990397 .. 1990417 -  -5.4  -3.53224   TACGCGCGGGTCAAA            GCCCAATT GGGTG AACCGGGC            GTCATCGCCAGAGGG
   gll1881   2  48 164 1998571 .. 1998593 -  -6.2  -2.64416   CAGGTCCAGGACAAT           TTCATCGCCC CCC GGGTGATGCA           GAGCACGGTCAATCT
   gll1905   7  60 254 2026069 .. 2026096 -  -8.4  -3.05384   TTCGTTTGCAGGCAA        GGTGGCC-TCGAT CGA ACCGGTGGCCACC        TCCTACAACAAGAAC
      ftsH   5 100  26 2037527 .. 2037553 - -17.3  -3.71649   CCCCTAAAGCGCAAA         GCCCGCGGCTG GGATA CAACCGCGGGC         TTTGTTTAGAGGAGC
      aspS   2  44 342 2050073 .. 2050092 -  -3.6  -3.00766   AAGATTTGAGAGACA            TCCTAACT TTCT ATTTAGGA             TAGCTGTAAAAGAAA
   gll1931   2  47  55 2053340 .. 2053358 -  -5.3   -2.8007   CGAAGCGAGCAAGTA            CTTCGACC ACCT GG-CGAAG             GGCCTGCAGTAACTT
   gll1934   7  81 -30 2057675 .. 2057692 -  -3.4  -5.21709   CTTCAGATCAAAAAA             GAGCCGA GGCGG TCGGC-C             ATACTGGCAAGCTGC
   gll1971   6  56 224 2117210 .. 2117234 -  -7.1  -3.25102   AGGTGATCCACAAGA          CCTTCGTCGAT GTT AACGAGGAAGG          CACCGAGGCGGCGGC
   gll1976   1  47  99 2122811 .. 2122823 -  -4.7  -3.14344   TATCTTCCTCACCAA                TGCCC TGT GGGCT                GCAGGCTTGCTGGGG
   gsl1983  10  63 192 2130186 .. 2130197 -  -7.2  -3.69621   ATTTACAAGGGCAAA                GCCG CCGT CGGC                 AAAGCGATCGTCGTC
   gll1989   8  86 427 2137627 .. 2137675 - -16.7  -2.77962   CGGGAGATCTTAAAG CGC-GCCCTGGCGGCGGGTC TCGATGATAT GGCCCGTCGCCAGGGCAGCG ACAATCCGGCCGACT
   gll1998   8  57  56 2145895 .. 2145911 -  -7.9  -3.14344   GATTGTCGCCATCAA              CGCCCAG ACG CTGCGCG              GCTCAAAACTTTAAT
      accC   7  65 265 2161214 .. 2161226 -  -9.1  -3.30771   GCACATCGGGGACAA                CGTGG TCG CCACG                GTCAAATCCTGCATC
   gll2018   0 NONE
   gll2024   5  57 334 2174627 .. 2174646 -  -4.3   -3.8046   GTCAAAAACGGCAAA            GTCCT-CC TCAAC GGCAGGAC            TTTAAACGAGCCCTA
   gll2034   6  68 421 2184394 .. 2184429 - -10.4  -3.12327   GGTGCAGACTCAAGA    GTTGCGCGTGAGCGGAG CCA CCCCGCCCCCG-ACAAC    GACCCTCAAGCCCGA
   gll2041   8  66 467 2191760 .. 2191771 -  -3.6  -4.44046   CCTACGGCAAAGAAA                CCGC CCAG GCGA                 TCTTCGGCGCCTGCG
   gsl2046   3  46 383 2195546 .. 2195585 -  -3.5   -3.1582   CCATTTCATCAAAAC  CGTCGAGGATCTGCACGA GATAT TCGTGGGGATCTCCG-CG  CAAGTCAAATTCGGC
   gsl2056  10 100 102 2207197 .. 2207220 - -14.6  -5.08824   GCTTGACGTAAAAAA          GCCCGGTGCT GGTA AGCACCGGAC           CTTGCGTTTCGCTAT
   gsl2061   8  61 -24 2213010 .. 2213031 -  -9.3  -2.93891   AGGCGCAAAAGATTA           CCCCCCGGC GATG GCCGGGACG            ATGCTCACTTCGTCG
   gll2068   0 NONE
   gll2079   3  53 280 2230282 .. 2230299 -  -3.3  -3.72453   ACCAACAAGGGCAAA             TCCGACG TCTT CGTCAGC              AAGATAGACATCTCA
      ccmO   8  70 363 2244449 .. 2244470 -  -2.9  -4.82901   TGCGGCCGAGAAAAA           GCCCGCCCAA CTG TCCGGC-GGC           ATGAAGCAGCGCGTC
   gll2115   0 NONE
   gll2121   6  72 -44 2275158 .. 2275190 -  -9.8  -3.60792   CGCCTAACGCGCAAA     GGCG-GACTTGCCCGC GAA GCGGGCC-GCCTCGCC     GAGCTGGCGCTCGAT
   gsl2132   3  52 -25 2283926 .. 2283936 -  -4.6  -3.42494   CTAATTCAATAAAAC                 GCCC AGT GGAC                 TCAGCAACTGTCGAA
   gll2143   4  49 395 2294241 .. 2294259 -  -5.9  -2.78816   CTACTGCGCAGGACA             CGGCAGC AAACA GTTGCCG             AGCAGGAGGGTATAC
   gll2160   2  70 465 2309940 .. 2309970 - -10.4  -3.29144   TTACCGGCTCGACAA       CAGCGAGGAGATGC CGC GCATCTTGCCGCTG       GCGAGTGGGTTGCCC
   gll2169   0 NONE
   gsl2172   8  95  12 2322589 .. 2322647 - -19.7  -2.60075   CCGTCGCCAACTAAC CCCACCGACGCCGAACCGCCCGGGCTGAA ACT TTCAGCCCGGGCGGT-CA-CGCGAGTTGG TTGTGGGCAAATCAG
   gll2215   5  63 348 2371009 .. 2371030 -  -8.7  -3.14125   GGTACAGATCGAAGA           CGCAGCGCAG CCC CTGCGC-ACG           ACCGAGATCGAGCTT
   gsl2218   5  65  13 2374084 .. 2374094 -  -2.4  -4.56597   CTGCTGCTCGAAAAA                 CGCC TCG GGCC                 TTGAGTGGGGCCTCA
      clpS   5  58  91 2396603 .. 2396643 -  -6.6  -3.45054   TGCGAGAATCCAGAA CCCGCCG-TGCTCGGCGCC GTCT GGTGGCACGCGGCGGCGGG  AGAGTGGCTTGCCGC
   gll2242   5  95  22 2398832 .. 2398860 - -16.7  -3.61398   GGCTTCGTGCAAGAA        CCCTACGGCCGCG AGG CGCACCCGTAGGG        TCAGGTCTTTTATGT
   gll2249   3  63 425 2409970 .. 2409980 -  -6.8  -3.77666   CAGACCCAACTCAAA                 GCGA TCT TCGC                 CGGGCTCGGCAAAAC
   gll2252  10  72 255 2413067 .. 2413098 -  -6.4  -4.39571   CGGACAAAGCTAAAA      TCGGCGCAAAGAGC CTGG GCTCACAGCGGCGA       ACTGCCGTTAGGATA
   gll2259   6  93 118 2421106 .. 2421136 - -12.7  -4.25104   TCCGGCGCAGGAAAA       CCCACTCACTTCA GAGCA TGAAGTGAGCGGA       TATCCTTGCGCCGGT
   gll2269   7  81 320 2434918 .. 2434946 - -12.6  -3.59627   AGCAAATTGCCCAAA       GCGCCATTTTGCG GATG CGCAAAATGGC-C        AAATTTGTGCTTGAA
   gll2282   5 100  24 2443928 .. 2443948 -   -14  -5.64873   CGCAAGAATAAAAAA            GGGGAGGC CGTCT GCCTCCCC            TATCGTTCAATGTTT
   gll2289   6  48 340 2452062 .. 2452074 -  -6.2  -2.71712   CCGGCGCGGCGAAAT                CCGC TGGAT GCGG                CTCGATCCGACCCTT
   gll2299   6  64 396 2463092 .. 2463114 - -10.5  -2.67441   AAAACTCGAAAGCTA           CTGCCGCGA ACTGG TCGCGGCGG           GGAAGGAACTTTACA
   gll2304   4  61  36 2469008 .. 2469031 -    -3  -4.24149   GGATCAAAAGAATAA          CCCCCGGC TGTTTGGT GTCGGGGA           CTTCCTCTTTGAGAG
   gll2315   1  41 265 2479214 .. 2479224 -  -2.4  -3.01712   TCGCTGTGCCCAACA                 GCCC CGA GCGC                 ACCAGTTGGGCGAAT
   gll2319   5  54 136 2483400 .. 2483446 -    -5  -3.48766   GGGACAACTCAAAGA GCGCTACAGCCGCATCGTGGA CGGCTC CCCCCAACGCGGC-GTCGAGC GGGTTCACCTGCTCA
   gll2325   4  81 147 2490325 .. 2490344 - -10.6   -4.1673   CAAGCCTCGAAGAAA            GCCCCTGC TTCG GCGGGGGC             TTTTTGTTCTGTTCT
   gll2329   9  66 300 2492879 .. 2492889 -  -8.2  -3.54543   ACTGACGGCCCTAAA                 GCCC GGT GGGC                 TATCCTGGCAATAGA
   gll2335   3  43 226 2497566 .. 2497587 -  -4.3  -2.71924   GATGGGGCCGGAAAG           TGCCCTGGC GATG GCCAGAACT            GTCAAACCCGACACG
   gll2346   6  78 382 2505782 .. 2505818 - -13.7  -3.14132   CGCCCTGGTGAGCAA    CGCCCCCAGCGAGAA CGCCCGC TTCATGCTGGGGGCG    CTGAAATTGGAGAAG
   gll2356   5  63 162 2517214 .. 2517244 -  -9.6  -2.81312   AATCGACCGAGTACA       TCGGCCGGGCGG TAGCGGC CCTCGCGGCCGA       CCCGCACATCCTGGA
   gll2360   3  56  95 2521584 .. 2521618 -    -7  -3.29461   TAACCGTGCCGATAA     GTCCGGGGGGTGTC GGGGGGT GGCACCCCACCGAC     GCGGGGAGGGGGAGA
   gll2367  19  77  71 2527502 .. 2527518 - -13.7  -3.01831   GGTCCAAAAAGACGA              CGGCGTC ACC GACGCCG              AATTTGAAGAGATCG
   gll2373   7  51 349 2532710 .. 2532737 -  -2.1  -3.76224   TGCGCATCCAGGAAA        TGCGCGAATC GGTCAAAAT GATTCGC-CA        GGCCCTCGATCAACT
      gltX   3  56 298 2536062 .. 2536076 -  -5.6  -3.54424   CGCCAGTTGGGCAAA               GCCGGC ACC ACCAGC               ACCGCCACGCTCATC
      ndhH   3 100  29 2540555 .. 2540576 -   -13  -5.76949   GAGTCTCAAAAAAAA           GGGGTGCG ACGAAG CGCACCCC            TGCATCCACCCGATA
   gll2393   5  93  76 2554378 .. 2554398 - -10.4  -4.55697   ACCCTTACAAACAAA            CCCATGGG TAGTT CCCACGGG            GCGACCGTCAAAGAT
   gll2400   2  52 473 2560505 .. 2560535 -  -6.2  -3.05715   AATCTGCCCATTCAA      GCGATCA-TCCTG GTGTTG CAGGAGTGGTCGC       GCGCTTCGGAATTGA
      recF   3  48 395 2563081 .. 2563107 -  -2.1  -3.69605   GTCAGCGAAAACCAA         CTGGCCGGTTC GCGCG GCACCGGCTAC         GGCACCGAAAAGGGC
   gll2410   2  51 -29 2568173 .. 2568191 -  -2.4  -3.78879   CAGATCAGAACAGAA            CGTCCTG TAGATT CAGG-CG             TGCCCCCGGCAGGAC
   gll2417   1  72 150 2573341 .. 2573354 -  -3.7  -4.72272   CGGTGCTACGAAAAA               GCCGG CTTT CGGGC                GGTCCGGGAGATCGA
   gll2439   8  59 429 2594338 .. 2594352 -  -5.6  -3.80841   ACCACCACCATCAAA               GTCGAC AAA GTCGGC               GTCAGCCTGGAGATC
   gll2444   4  58  49 2599884 .. 2599896 -  -9.1  -2.53382   AGTAGGGCGAACCGA                GCTCG GGG CGAGC                GTGGTTGGTCAAATC
   gll2453   2  57 187 2609075 .. 2609086 -  -7.2  -3.21416   GAGCGGCAGTATGAA                GCGC TCGT GCGC                 GCCGAAGTGGCCCTG
   gll2465   7  56 191 2622352 .. 2622370 -  -5.2  -3.60296   CAGTTGCAGGCCAAA             CTTGACGC CGT GCAGCAAG             AGGCCCTCCAACTGG
   gll2473   9  86   2 2630891 .. 2630917 -  -5.8  -5.02074   GTACCTCCGAAAAAA         TATTTCAGCGCA GCG TGCGCTGCACCA         TTCAGCCGCGATCGA
   gll2482   2  49 268 2639275 .. 2639303 -  -4.6  -3.37245   CCACTTCAACAGCAA       CGACCAGCC-CTT CATC AAGCGGGTGATCG        GGCTGCCGGGCGATA
   gll2491   3  43 111 2648823 .. 2648843 -  -3.1  -3.14132   CTCCTGCCCTACGAA            GCGGTGCGC CAG GCGGACGAC            CCGGAAGGGACGCTT
   gll2494   3 100  21 2651052 .. 2651078 - -16.6  -4.88736   CAGGACCGATAAAAA         TGCCCGGCGC TTTGGCG GCGCCGGGCA         GGTTCGATCCTGGTG
   gll2505  10  60  99 2663344 .. 2663354 -  -6.8  -3.54424   CGGCATGGCCTCAAA                 TCCC TAT GGGA                 CAAGATATCGTGTCT
   gll2519   4  63 121 2676841 .. 2676860 -  -3.5   -4.2828   CTTTACCGACCAAAA            TCTGCTC GCGGCT GTGCAGA             GCGCTGCGGCGCAGT
   gll2528   3  54  44 2683377 .. 2683423 -  -6.5  -3.17194   AGCCTTGGAAGGCAA TCGTTGCAACGGGTGCCGAAGA GTGA TCTCCGGCACCCGTTGTG-CTT TGGGAAGGCCCGGTT
   gll2535   2  52 344 2688519 .. 2688530 -  -5.8  -3.18264   CGCCTGATGGATGAA                CAGG ACCG CCTG                 CGCGCCGTCAAGCTC
   gll2549   0 NONE
   gll2561   2  58 341 2713718 .. 2713733 -  -8.2  -3.01712   TCGTCTGGGTCAAGA              CCGCCC ACCA GGGCGA               ATACGGGACGGCCGA
   gll2575   6  56  36 2727658 .. 2727688 -  -8.2  -2.65532   AGTATTTGAAACCGA       GTACCGCTTGCCGT TGG ACGGCGAACAGTTC       GACCTGTAACAACTG
   gll2581   4  50 175 2734401 .. 2734411 -  -5.4  -3.12351   GTGCTGCAGATTGAA                 TCGA TCG TCGA                 GCGGTTGTTGGCGGC
   gll2581   4  50  99 2734474 .. 2734487 -  -6.7  -2.70932   TTCGCTGGGGAACGA               CTCCT CGTC AGGAG                GTACTGACCGGTACC
   gll2594   6  51 461 2746612 .. 2746630 -  -2.3  -3.82433   ACAACGAGCAGGAAA             TCTCAGC AGTCA GCCGCGA             ACTGCTCGCGGCACT
   gll2594   6  51 281 2746800 .. 2746810 -  -2.4  -3.85698   CTGTCCGGCCAGAAA                 CTGG CCC CCGG                 CGTCAAACTGCAATT
   gll2601   2  56  48 2757183 .. 2757195 -  -3.3  -3.94409   GACACCATCTACAAA                GGCGT TGA ACGTC                TCGGCCAGTTTGTGC
   gll2610   5  48  53 2764249 .. 2764261 -  -2.7  -3.53811   TCCAGTTTCTCGAAA                TTCTC GGC GAAAA                CCCTGTTTCGTGAAT
   gll2616   9  75 -27 2770561 .. 2770580 - -13.6  -2.53213   TAAGGTTTCAACCCA            GGGCATCG GGAT CGATGCCC             CGAGAGCGCAGGTAG
   gll2620   4  69 143 2772980 .. 2772992 -  -7.7   -4.0098   CGCGAACGCAAAGAA                GCAGA GGG TCTGC                TCGGATTTTCAGAAC
   gll2627   4  58 221 2783160 .. 2783189 -    -7  -3.53012   CCTGCGCGGTGCAAA       CTTGCGCGGCGC GGACCT GCGCGGCGCCAA        TCTGCGCGACAGCAG
   gll2643   7  68  97 2798476 .. 2798492 -  -9.3  -3.56821   ATTACACCGCTGAAA              CGCTGCC GGA GGCCGCG              GCGGTAGCAGCCGTG
   gll2655   3  48 183 2811791 .. 2811803 -  -2.6  -3.55071   CCAGATCTTTTCAAA                GGCC TTGCC AGCC                GTGGGGAATTGTGGC
   gll2664   7  57 329 2824924 .. 2824934 -  -8.2  -2.77013   GATGTGGCCAAGAAG                 GCCC AAT GGGC                 AGCATTCCTCAAAAA
   gll2670   5  55 317 2831691 .. 2831709 -  -3.7  -3.78034   GATCGACACCAACAA             GCGCCAG GTCTA CAAGCGC             GGCGAGCGCATTCGC
   gll2687   4  52  79 2846213 .. 2846225 -  -6.2  -3.14878   GCGGCGAACCGAAGA                CCGG TAGGG CCGG                GGGAACCACCCCGGC
   gll2696   2  43  18 2854287 .. 2854297 -    -4  -2.87132   TGTCCGTGGCACAGA                 TCAA ACA TTGA                 TGAGTGCGCGGGCCT
   gll2704   2  77  22 2862906 .. 2862938 - -10.6  -3.84451   GTCGTGAAAGTCAAA     CTGGCCGAGACGGTGG ACA CCACCG-C-CGCCCAG     TCCAACTAACTCCCA
   gll2707   6  57 165 2867549 .. 2867569 -  -7.5  -3.17075   CGCGCGGCAACCCAA            TCGCCGTGC CCG GCACGACCA            TCTTTGAGACCCAGT
   gll2718   1  50 338 2875096 .. 2875117 -  -5.1  -3.07344   GCAGCTTTGAAGAGA           TCGATCCCT GGCG AGGCACCGA            GCGCACCCAGGTCAC
   gll2721   2  53 404 2880946 .. 2880963 -  -3.4   -3.7108   ATGTCGAGACCGAAA             GCCGACT GTGGG AG-CGGC             TGTTCGTGCGGACGA
   gsl2726   5  60 -41 2886880 .. 2886911 -  -3.6  -4.06419   GTCGTTCATAAAGAA      TTCTCGCCCTTCGA CAAC TCGAACGGCACGAT       TGTCAAATTCGCCAC
   gll2730   2  59 215 2890375 .. 2890426 -  -9.3  -2.64099   GCTTGGCACGACAAT CTGTGGGTGCGAGAGGTGGAACCC CCTTC GGGTTCC-CCTCTCGCGCTCTCCT CCTCCCCGCGTCGAG
   gll2736   6  56 414 2893917 .. 2893935 -  -2.3  -4.18488   ATCGATGGCAACAAA             CGCATCG CCTTC CACTGCG             CTCATGCATTTCTCT
   gll2754   2  51 474 2929478 .. 2929489 -  -2.2  -3.76413   TCTCAAAACCGGAAA                TGCC GGCA GACA                 GTTCACAAACACCGG
   gll2760   2  77 -14 2940018 .. 2940033 -  -3.2  -5.12987   TCAAAGAAAAACAAA              CCTAGT CGGC ACTTGG               TTGATCGCCACCCAC
   gll2774  10  52 268 2952571 .. 2952595 -  -6.3  -3.09518   CGAAAATTTTGAACA          GGCCCTGCGCC TGG AGCCCAAAGCC          TATCAGGTCTATGTC
   gll2774  10  52  53 2952786 .. 2952810 -  -3.5  -3.63266   AAAAGGCACTCGAAA          TCTTCCGCC AAAAAGG AGCGGACGA          GCAGGCCGAGCAGGT
   gll2793   6  53 155 2971754 .. 2971768 -  -2.8  -3.86202   GGCGACTACACCAAA               GTCG CCGACTT CGAC               ACGCGCCCGCTGGGT
   gll2803   2  72  48 2980854 .. 2980873 -  -6.4  -4.37092   AGCGCTCGCACAAAA            GGCGCTGCG GGT CGCAG-ACC            AGAAAAACGGATATT
   gll2808   5 100   2 2987265 .. 2987305 - -20.6  -2.57344   GATTTTCTCGACAAT CGCTGCAGGAAGGCAGGCC CCAG AGCCTGCCTTCCTGC-GCA  TTTAGACGTAAGGCG
   gll2818   6  57  10 2996626 .. 2996636 -  -4.6  -3.79113   AGGTGCCGACAAGAA                 CGCC TCC GGCA                 AAGCCGCAATCAGAT
   gll2822   9  66 107 3002752 .. 3002762 -  -8.2  -3.58536   AAAGCGACCCTCAAA                 GCCC TCG GGGC                 GGTTGTCGATATCTC
   gll2852   4  58 311 3041972 .. 3041985 -  -3.8  -3.90744   TGGGCCTGCAAAGAA               GCCT ACATCA AGGC                GTGCGGCAAGGGATT
      accA   6  56 275 3054831 .. 3054841 -  -8.2  -2.61888   AAAGGCGGCAAAGAG                 CGCG AGA CGCG                 TCTGTATTCTGAGCA
   gll2880  10  66 113 3072939 .. 3072964 -  -3.8  -4.45544   GGTGATGAAGGAAAA         CGCCGCCGCC TTTTTT GGCGCCGCCA          ACAACCGGGAGCGGG
   gll2885   5  47  13 3075443 .. 3075481 -  -5.1  -2.82516   CGGGCGAGGAGCAGA  CCGA-AGCCTGGCTCAGG GCCG CCATCGCCTGGCTTTCGG   AGCAGGGCTGAATCA
   gll2888   8  90 316 3079462 .. 3079509 - -18.4  -2.97747   CCGGCACAGCAGACA CCCCGCCGGCCGCCGCTCCGA TGCTTTC TCGG-GCTGCGACCGGCCGGG GGCGTCCCCTGGTGG
   gll2899   8  60 -38 3096405 .. 3096428 -  -2.3  -4.29738   TTATATGCAGGAAAA          TCGCACGCA AGAAAG TGCGCGCAC           CTGCTGAATCGCTTC
   gll2916   5  50 193 3107575 .. 3107620 -  -5.4  -3.11701   TTCACCAAAAAATAT CGACTTGTCTGTACGCTGACC TTCGG GGACATC-TACGGCCAAGTCG TCGTGTGGCTCATCG
   gll2920   2  54 462 3114964 .. 3114977 -  -2.3  -3.91084   TGATTTTTAATGAAA               CGGAT TATC AGCCG                GAAGGCTTGGCGCTA
   gll2924   9  69 434 3118588 .. 3118600 -  -7.7  -3.91196   TGGACAGACATTAAA                GCGAT GGA ATCGC                CCGAACTGAACGACA
   gll2930   9  71 282 3126877 .. 3126928 - -11.1  -3.18912   GCACCGATCGACCAA GCGCATCTTCACCTC-CG-A-GGCGA CCG TCGCCGTGCGCGAGATGATGATGCAC GTCGTCGAAGAGGGC
   gll2939   6  86 217 3133368 .. 3133380 -  -5.5  -5.20333   CACGCACAAGAAAAA                TGAGC CAA GCCCA                CGCACCGAGTCTCCC
   gll2948   5  69 279 3144482 .. 3144493 -  -3.6  -4.57073   CACCCTCGCCAAAAA                CCGC GCAG GCGA                 GCGCAAAGGCGAAGG
   gll2972   5  61 -47 3171524 .. 3171549 -  -3.1  -4.32678   TGGCGAAACAAATAA         TTGCAGCGCTT CAAG ATGCGCAGCAC          TTCACCAAGTTCCTG
   gll2982   2  54 279 3181870 .. 3181883 -  -5.9  -3.32844   TCCGGTAGTCGAGAA               CCGCC GTTG GGCGA                TTGCTTTTGGCTTCG
   gsl2995   4  74  89 3194576 .. 3194621 - -11.3  -3.28791   ATCCGGGCGGCATAA GCGTAGCCACCGGCGG-CG-AC AGCGA GCGCGTCCACCGGTGGCTAC-C GGACCTATTCGATGT
      psbN   8 100  41 3200754 .. 3200772 -   -16  -4.70046   GACAAAAGCACAAAA             GGCCACCC ATC GGGTGGCC             TTTTGGCTGGGTGCA
       ggt   3  43 249 3201410 .. 3201421 -  -4.4  -2.56914   TACTTGACGAAGCGA                GAAG GTCA CTTC                 GATGGAACTGTTCGG
   gll3016   3  56 441 3212741 .. 3212759 -  -6.7  -3.25823   TTCCCTCGACACCAA            CCGCCTGC TGAT GCAGG-GG             CTCTTTCTGGCGCCG
   gll3031   4  53  30 3228076 .. 3228088 -  -6.9  -3.01712   GTCTGTGCCTGAAGA                CCGCC GAA GGCGA                GATCCTCCTCTGGCG
   gll3034   6  61 274 3230256 .. 3230276 -  -3.1  -4.22524   ACATCCAAAACGAAA            GCACTATCC GAA GGGTTGCGC            GAACCGATCTTCGCC
   gll3040   8  78 268 3234434 .. 3234454 - -11.9  -3.53012   CCTCCCGGCCCCAAA            CTGCTCGAC ACC GTCAAGCAG            GGCGCCCAGATCAAG
   gll3051   5  90 230 3245209 .. 3245260 - -16.4  -3.33492   GGATGTATGCGATAA GGCGCTCACCCGGGCGCGCGCGCG CTGC CGGACGCTCGCCCAGGTAAGCTTC GAGCGGTTGCGGGTG
      rpsR   8  75  54 3252541 .. 3252559 -  -5.9  -4.52589   GGTCTGGATACAAAA             TTGCGGC CACGT GCCGCAT             CTGGAAAAGCCGCAG
   gsl3070   4  52 278 3266128 .. 3266155 -  -4.8  -3.39618   GGGAACTCGAAAAAG        TCGAGCTTCTCG GAGG CGAGATCCTCAA         GCTCTGCGTCGCGGT
   gll3077   2  51   7 3277910 .. 3277931 -  -2.2    -3.827   AAGAAGCAATCGAAA           CCCGCAGTG CCCCC CAA-GCGGG           AAGCAGCTAAGGCAT
       icd   4  60 157 3291990 .. 3292016 -  -6.5  -3.56643   TTCACACCGGCCAAA        CG-GGTGACGGC CGCC GCGGCCACCTCG         GTGGCGGTGCCGGCC
   gll3097   7  65 256 3298378 .. 3298411 -  -4.5   -4.3129   CAGGTATCAGGAAAA     TCAGTCCGTCTCCTTC CTT GGAGGAGCAGGAC-GA     ATTAGAGATTGCCAC
   gll3107   1  43 323 3311385 .. 3311404 -  -4.8  -2.72379   GGAAGTCTTCAACGA            CTTGGCCG GCAC CGGCCTTG             GCCGCTACCGCCACT
   gll3126   4  62 128 3329245 .. 3329270 -  -9.7  -2.66272   GCGCATCGAAAGGCA         CCTC-CCGAGCG CCC CGCCCAGCGAGG         TCAGCAGTGCTGTGG
   gll3130   6  71  29 3333263 .. 3333283 -  -4.7  -4.56597   GCTCGGGGCGAAAAA            CAAACCG TGGTTGC CGGTTCG            TAACCTCTACTCTGC
   gll3134   6  76  39 3337094 .. 3337111 -  -6.9  -4.56597   TGCCGCTTTGAAAAA             CGAGGGC TCCA GCCCTGG              GCCTCGCGTTTTTCG
      ftsH   5  64 134 3343476 .. 3343509 -  -5.1   -4.1157   GACGAACAACAACAA     TGCCGAGGGCGAGCT GTTC AGCCAGGCCTCGACC      GGTATGGAACTGGGC
   gll3155   4  71  17 3358152 .. 3358177 -  -8.9  -3.75153   TTGCTTGAACGCAAA         GTTCGGTGCGC TTAA GCGCATCGACC          GCAGTACCAAGCGTG
   gll3162   3 100  11 3368217 .. 3368240 - -19.6  -3.82097   TGCAAAGTCACCAAA          GCGGCGCACC GGTC GGTGCGCCGC           TTTTTTGGGTTCAAA
      ilvD   6  74 450 3375111 .. 3375133 -  -3.2  -4.87389   GACCTCAAAAAGAAA           GTAGCCGTCG CCC CACCGGCCCC           GCCACCCACCGTCGC
   gll3181   2  46 108 3389966 .. 3389982 -  -4.4  -2.91276   CCGGTGCCGACAAAG             CCGAGGT GCTG ACC-CGG              GTGCTCGCCGGCGAC
   gll3190   4  56  88 3397022 .. 3397038 -  -2.9  -3.90048   TTTGCCGGAAAAACA              TGCCGAA CTA CTGGGCA              AAATTCTCGAGCACT
   gll3202   9  79 292 3409824 .. 3409854 -  -8.2  -4.36914   CTCCCGCTCACAAAA       TACGCGGCGGCCTA CGC CAAACCGCGGCGCA       CTGCGGCTTACTGGG
   gll3206   6  59 126 3413810 .. 3413823 -  -4.5   -3.9392   CTGGACCTCAAAGAA               GCGCT CTCC AGCAC                CAAAAAGTTGCCCCG
      cpcC   6 100  25 3425876 .. 3425903 - -17.8  -4.92314   ACCAATCGACAAAAA        TCGCCGGGAAAG TCCG CCTTCCCGGCGA         TTTATTGACGGCGGT
   gll3226   3  48 291 3432330 .. 3432350 -  -3.3  -3.53012   GGTCTTCTGTTCAAA           GGT-ACCG ACTTCG CGGTGACC            GATCTCACCGCAGCA
   gll3231   4 100  31 3437619 .. 3437647 - -14.7  -4.03978   AAGGGTTCAGACAAA        CTGGTTTTCTCGA CCG TCGAGAAAACCTG        GTGGTTCAAGGTTTT
   gll3247   7  51 158 3451851 .. 3451863 -    -2  -3.72009   AGAAGATCATTCAAA                TTCT GGATA AGAA                AGGACCCGATTACAC
   gll3247   7  51  37 3451954 .. 3451984 -    -6  -3.02613   AAAGCCCAAAGGAGA       CATCGAGCACAGCC GCT GGCGCTACTCGCTG       ATGAACTGGGGCCAT
   gll3255   3  54 170 3459714 .. 3459738 -  -7.8  -2.78384   CCGCCGCCGAGGAGA         TCGCCCGCCGG ATGC CCGG-GGGAGA          GGCGGTGATCGCCGT
   gll3258   2  46 240 3462391 .. 3462402 -  -2.2   -3.4072   TAGGTGTCAGGATAA                GAAC CCTT GTCC                 GTTGAGATCTTCAAG
   gll3269   3  61  17 3470978 .. 3470997 -  -2.8   -4.3208   GGTGAGAAGCGAAAA            TTCCAGCA ATCA CGCTTGAA             CCTGCGGAATGTCGG
   gll3272   5  67 154 3475956 .. 3475979 - -10.2   -3.0263   ACCAGTCGCGCAAGA          TGGCCGCGCG GCTG CAGGCGGCCA           CCCGCTCGGACCACC
      aroE   3  55 140 3482764 .. 3482775 -  -3.6   -3.7331   AGCGCGACCAAAATA                GCCG CACC CGAC                 GATTGGCCCGGACCC
   gsl3282   0 NONE
      ruvC   6  70 177 3500736 .. 3500750 -  -2.7  -4.72272   GGTGCGCACCAAAAA               CTGGC TTCCG GCCGG               AGAAGTGACCGTCGG
   gll3307   5  67 369 3505582 .. 3505601 - -10.6  -2.92951   GACATCTGGACAAAC            CGTGCGGG AGAA CCCGCGCG             CAGTCCGTACTCTAA
   gll3314   3  71   7 3513090 .. 3513102 -  -4.7  -4.60487   GACTATGCCCAAAAA                CCGGC GCC GCCTG                TGGTCCTCAGGTGAG
   gll3323   3 100  97 3525078 .. 3525117 - -20.9  -2.82516   GCGGGGAGGAGGAGA  GCGCGAGAGG-GGAACCC GAAGG GGGTTCCACCTCTCGCAC  CCACAGATTGTCGTG
   gll3331   2  44 255 3536182 .. 3536216 -  -4.9  -2.73681   GATTTACCTCAACGA    GGGCG-CCCAACGC CGCCTGTT GCGCCGGCTCGCCC     ACGCCCTGCGCCCCG
      lysS   4  49 204 3565154 .. 3565173 -  -4.2  -3.28791   ACTGGCGGCCTACAA            CGTGC-CGG TGC CCGCGGACG            GTCCGTGTATTTTCA
   gll3362   8  66 -26 3570401 .. 3570411 -  -6.8  -3.87373   TACAGGCCGTAGAAA                 TCCG GGC CGGA                 GCCTTCGTAGGTCGG
   gsl3372   8  58 204 3582735 .. 3582759 -  -4.1  -3.94724   CAAACTAGACAATAA          CCCCGGCGAGC ACC ACCAGCCAGAG          CATCGAATTCAGCAC
   gsl3372   8  58  77 3582866 .. 3582886 -    -4  -3.88291   CAGGACCGCCAGAAA           CAGGCCCAC GGCG GTGG-CCTA            GGCTATGTCCGTCAA
      moaC  10  67 257 3588375 .. 3588406 -  -7.3  -3.72324   CACCGGCACCAAGAA      CCCCGAC-TACCGC GACGT GCGCTACGTCGAGG      AATTGGTGGGACCGG
   gsl3384   5  76 391 3592643 .. 3592657 -  -3.5  -4.86731   CGTCCTCAAAGAAAA               GCAAC TGCCC GTCGC               CCAGGTGGCGGATCT
   gll3396   2  47  44 3601139 .. 3601162 -  -4.4  -3.06991   CATCAGGGCGAAAAC          CTCGGCGGTA CCCG CATCGCCGTG           CTCGATCGTCTCGAA
   gll3402   3  62 409 3603960 .. 3603973 -  -9.5  -2.52896   CTACCGCCCAAGCTA               CCGCC CGGA GGCGG                CCCAGGACGCCTGGC
   gll3412   2  67 472 3609731 .. 3609745 -  -2.8  -4.66609   GATTCGATTCAAAAA               GTGATG GAC CATGAC               GTCTACCAGAATTTC
      hisC   1  47 103 3621548 .. 3621558 -  -4.6  -3.07487   GGAGATGTTCAAAAG                 CCGC GCG GCAG                 GGGGCGGAGATCCGA
   gll3429   2  63  97 3630245 .. 3630255 -  -2.4  -4.41494   CATCTTCAATGAAAA                 CGTC ACC GTCG                 GTTTTGTCATCCTGA
   gll3435   0 NONE
   gll3440   9 100  19 3648103 .. 3648122 - -16.4  -5.72254   CCAAACAACAAAAAA            GCCCCCGG ATAT CCGGGGGC             TTTTTTAATAGCTTG
   gll3447   7  58 188 3655503 .. 3655513 -  -6.8  -3.46659   CAGATCGAGAAGGAA                 CGCT GGA AGCG                 AATCCATAAAGCCCA
   gll3450   6  61  17 3659425 .. 3659448 -  -4.4  -4.07885   CAGGCGGGCGGAAAA          TCCGACAAGC CCGA GCCCGCCGGG           GTGCACTCCTGAAAC
   gsl3476   1  47 212 3684328 .. 3684382 -  -5.6  -2.78384   TGGCTTGGCACGAGA GTCTGTG-GGGCGAGAGGTGGAACCC CCTTC GGGTTCC-CCTCTCGCGCTCTCCTCC TCCCCGCGTCGAGGG
   gll3483   6  65 469 3692702 .. 3692714 -  -9.1  -3.28708   CAAAGCCCAGATCAA                CTGCG CCG CGCAG                CGCTTTCCGAAGGGG
   gsl3490   2  49 431 3700265 .. 3700290 -    -6  -2.79248   CGAAATTGAAGATGA         GATCGTCCGC ATCGTG GCGGTCGCTC          GCGAGGCGAACCCAC
   gsl3500   3  58 171 3708105 .. 3708116 -  -5.8  -3.59262   GCCGATACGGTCAAA                GAGG TGAT CCTC                 GCCATCAACCCGAGC
   gll3507   6  58 462 3712259 .. 3712275 -  -5.8  -3.61398   CGCCCTGGTCAACAA             CGCCGGG ATTA CCCG-CG              ACGGTCTAATACTGC
   gll3515   4  75 -41 3718280 .. 3718314 - -12.8  -3.14344   TACCGCGCCTACGAA     GGCACCGTGCGCTCGA CCG TCAAACGCGCGGTGCT     CGGTTTGCTAAATAG
   gll3519   0 NONE
   gll3529   4  57 196 3728942 .. 3728964 -  -7.6  -3.14132   TTCTTCCCGTAGCAA           GCCAACCGTG TCA CCGGGTTGGC           ACAGCCCTCAAAGCC
   gll3533   4  69 252 3731234 .. 3731248 - -11.4  -2.75825   GGGTGAACAAAGTCA               CGGCCT TGA AGGCCG               ATTTTGGAGCAGCCT
   gll3537   5  52 236 3735886 .. 3735908 -  -6.3  -3.14132   CGTGGCGGCGATCAA          CG-CCGGCGAG CAA CTC-CCGGTCG          AGCGCACCAGCAAAA
   gll3542   3  48 468 3739701 .. 3739718 -  -2.7  -3.39327   TTCCCAGAGGCAGAA             CTCGA ACCTATCA TCGAG              CGGGCGGTGGGCCTG
   gll3548   3  63  48 3744946 .. 3744972 -   -10  -2.80016   GGCCACGACCAACGA         GGGCCTCGGCCC CGT GGGCGAAGGCCT         TGCTATGGCCTGTCA
   gll3561   6  51 373 3753394 .. 3753429 -  -6.1  -2.90496   GCTGTTTGCAAACTA    TCGCCCTGCCGAGACT TTCTG AGCCTTGGCAGG-CGC    ACTGTAGGTTGTACC
   gsl3566   2  40 435 3759712 .. 3759724 -  -3.3  -2.72471   GTCGGATGACAGAAG                GTTCG ATG CGCAC                ATCTATGATCTAGCG
   gsl3566   2  40   3 3760142 .. 3760156 -  -2.8  -2.67705   CGACAAGCGACACGA               GGTTTA AAA TAAGCC               AATCAGGGTGGAAGT
   gsl3580   2  68 182 3771799 .. 3771852 -  -8.7  -3.64716   CCACTGCCGAAAATA TCGCCCTCCATATCCGTGACCTGCTC GAA GAGCCGGTGCGGGCTTTGG-GGGCGA GGCTCCACAAAGTGC
   gsl3590   4  48 127 3783706 .. 3783719 -  -5.2  -2.91144   TGATCCCTCAAAGGA               CGCC TTGAAG GGCG                CGGGGAGGACAGTTC
   gll3601   4  54 442 3794620 .. 3794635 -    -6  -3.28001   CACCTGGAAACCCAA              GCGGCC CATC GCCCGC               GAGGACGGACGCTTC
   gll3606   9  53  42 3800987 .. 3800999 -  -3.3  -3.73775   CGCACTGGGAGCAAA                GCATG GAG CAGGC                CCAACTCCAGGGGCG
   gll3611   2  68 398 3806624 .. 3806648 -  -4.2  -4.38141   CTTCATAGAAAAGAA         CGAACTGCAGG GTGT CCCGC-GCCCG          CTGGAGCGATACGAA
   gll3639   8  53 227 3836756 .. 3836794 -  -7.3  -2.72049   GAGACGTTCGAAGCA   CTCACCGAGCGGGCCGA GCGCG CCGAACAGCTCGCTGAG   CAGGCCGTACAACGT
   gll3639   8  53 226 3836785 .. 3836795 -  -6.8  -3.02144   CGAGCGCGCCGAACA                 GCTC GCT GAGC                 AGGCCGTACAACGTG
   gsl3655   3  79 133 3855327 .. 3855342 -  -6.8  -4.71426   GCCGGACGAAGAAAA              GCGCAA ACAG CTGCGC               GAGGTCTACGGCAAC
   gll3670   5  66 438 3874747 .. 3874782 -  -3.8   -4.4078   GCGCGCCAAGCAAAA    TCCGCCCCTGCGCTCGG AAG CCGACCGT-GAGGCGAT    GTGGGCGGGGTTGCG
   gll3676   3  52 138 3882076 .. 3882092 -  -5.7  -3.20164   TCAGACCGAAGGCAA              CGGCCTG GGT CTGGCCA              TCGTGCGCTCGATCG
   gll3680   5  68   3 3886992 .. 3887004 - -10.5  -3.13566   ATACGACACCGAATA                GCGGC CCT GCCGC                CATCAAAAAGTCGTC
   gll3688   5  78  39 3895706 .. 3895743 -   -12  -3.53811   GGGAGTTGCCGGAAA   GTAACCGCGCCGCGCCA AAGCA CGGCG-GGCGCGCTCAC   TCAGCCTGACGCCGC
   gll3694   5  60  60 3903980 .. 3904032 -  -9.3  -2.80732   ATACCAATTTCAAAT GCCGAAAGCTG--CTGAAGAGGCAG CTTTT CTGCTTTTTCAGGACGGCTTTCGGC CTTCTTTAATTGGGC
   gsl3699   6  95  19 3908690 .. 3908717 - -16.4  -3.66018   GCACTATCTCAACAA        CAAGAGGCAGGA GTGA TCCTGCCCCTTG         TTGTTTTAAATGGCA
   gll3731   9  79 107 3941006 .. 3941037 -  -2.3  -5.27779   TGCAACATCAAAAAA     GGCA-A-CCGCACCCC CAA GGAG-GCGGCCATGCC     CCTGACCACCATGCC
      desA   4  56 310 3944523 .. 3944533 -  -6.8  -3.30124   CCTGACGGTGGAGAA                 GCTC CTG GAGC                 TGGCGGCCGAGGGCG
   gll3743   4  53 287 3953914 .. 3953934 -  -7.5  -2.62184   CCGCCGGTGAGATCA            CCGCCGC AATCACA GCGGCAG            CGGGTGCGCTGGTGG
   gll3750   4  58 422 3960834 .. 3960846 -  -3.3  -4.13963   ATTGCCCAAAAAATA                GGCGA AGA TCGAC                TCTACCAGGCGTCAA
   gll3758   6  72 383 3967089 .. 3967102 -  -2.3  -5.00616   TCGGCTTTTAAAAAA               GCGAC AGCG GTGGC                GAGCCGCATCCAGAG
   gll3765   7  66 376 3972990 .. 3973002 - -10.5  -2.78816   TGATTGGTTAGGAGA                GCGCC TTG GGCGC                TGGTGGTTGAATCAA
   gll3791   1  41 197 3999283 .. 3999298 -  -3.2  -2.88677   TACACAAGTATCAGA              GAGCCA GTAC TCGCTC               GCCGTTCAACTATTT
   gll3798   4  61 -35 4005871 .. 4005882 -  -7.2  -3.39028   CAGAACCTGCAAATA                GCCC TCCT GGGC                 ATAGGCGAGGATCTT
   gll3802   3  66  63 4009786 .. 4009820 - -10.6  -2.74144   TGCCGATCTCGAAAT     CGGGCGCATCGCCCTG GTG CAGGACGATGTGGCGG     CGCTCGCGGCCTTTA
   gll3812   6  54 288 4018679 .. 4018689 -  -6.8  -3.18264   TCTGTGATTTACCAA                 CGCA TTT TGCG                 CGAGGGCGAACAGCG
      pyrC   6  60 340 4026709 .. 4026741 -  -4.1  -4.13341   AGAGACCAAAGCAAA     GGCA-GGAGGTGAC TTTGAT GTCGCCTTCATGCC      GATCAAGGCTTCGAT
   gll3830   1  39  26 4034619 .. 4034645 -  -2.8  -2.52516   CGGTTCACGACGAAG         GAGGCTCGCAAG AAA CTGAAGCGCCTC         TATCCATCATGAGCG
   gll3836   5  88 149 4039440 .. 4039450 -  -3.2    -5.626   GACGTCATAAAAAAA                 TCCG CAT CGAA                 GCTCCTGCTGACTTA
   gll3846   6  62 288 4052199 .. 4052227 -  -9.6  -2.57683   ATATCGTTCCACAAT        GGGTGCTTGAGA TTGTC TCTCAAACCCCC        GGCGGCGAGTACGAC
   gll3851   7  83 330 4058408 .. 4058420 -  -7.7  -4.81551   CAGCCACATCAAAAA                GAAGC CAG GCTTC                TTGCATCCTTACAGG
   gll3860   7  60 449 4066507 .. 4066541 -  -8.4  -3.05596   CACTTGCGCACTGAA     TTGGTGCTGACGGCCC TGC AGGCCGCCCTCGCCAA     GCGCGTCCCGGCGTC
   gll3869   0 NONE
      hemF   1  41 256 4082033 .. 4082043 -  -2.4  -3.01791   ATGGCGTGGCTAAGA                 GTGC ACG GCGC                 AAAGAAAATACCGAA
   gll3896   7  71 147 4102474 .. 4102489 -  -4.7  -4.52589   GTTTGCCATAGAAAA              TGCTC CGTCTT GAGCA               AAGGGGCTGTCGCAC
     rpl15   5  88 376 4110437 .. 4110463 -   -18  -2.87132   CGGGCTTTGCACACA         GCGCTCCTGGTC AGC GACCTGGAGCGC         GCCGAATATTTCTAC
      argB  10  66  -4 4124493 .. 4124510 -  -3.5  -4.38712   TCGATCCTGACAAAA             TTTGATC GTCC AATCAAA              CAAGTTCCGAGGCAA
   gll3936   4  58 306 4132595 .. 4132605 -  -6.8  -3.48276   CCGCCGTTCAGAGAA                 CCGA TAG TCGG                 CCATCAGGCAATCGC
   gll3936   4  58 262 4132639 .. 4132649 -  -8.2  -3.03771   CTACATGCGCGAAGA                 GGCC AAG GGCC                 TGACCCTGATGCCGC
   gsl3942   6  50 -51 4139027 .. 4139082 -  -3.3  -3.54424   GGTGAGGCCCCCAAA CCGTTCAC-AGTTGCCT-GCGGGCCGC CTCG GCGACCATCCAGGCAATTTGTAAAAGG GTGTAGTCCTCTTGC
   gll3965   8 100  93 4161267 .. 4161294 - -19.2  -3.59979   CTTTTCCATGGCAAA        CACCCCCGGACC TAAC GATCCGGGGGTG         TTTGCATCTTTGGCG
   gll3972   4  59 182 4172017 .. 4172029 -  -4.8  -4.01411   GATGAAAAACGCAAA                GCTG AAGAA CAGC                TTGAAGCAAAACTGT
   gsl3994   3  43 284 4197385 .. 4197397 -  -3.3  -3.14132   GCCGTGGTCGAGCAA                CTGCG CGT CGCAT                ACGAGCTTCCCGAGG
   gll4002   1  43   9 4203628 .. 4203641 -  -3.7  -2.88054   CTGCACAACTGAAAG               CCGCC TCAA GGTGG                GTACGTGCTTATGGT
   gll4009   2  63 118 4211950 .. 4211981 -  -9.4  -3.12668   TACCGCGACATCGAA      GTGGTGCGGCTCGCC TCG GGAGAGCCG-ACCAT      CTGTTTAAACGGGCG
   gll4019   5  74 311 4220840 .. 4220855 -  -4.6  -4.83169   ACTTCCCTACAAAAA              GACCCG TGGC CGGCTC               GTCGACGTTCGTAGC
   gll4022   6  90 178 4222380 .. 4222402 -  -5.6  -5.43866   TAACGTTGAAAAAAA           TCAGAGTC GAGAACT GACCCTGA           ACTGTCAAACTGGGT
   gll4029   5  65  21 4229843 .. 4229881 -  -2.1  -4.57073   TAGTTGGGGCAAAAA   CGCCCGCCCGGCTCCCG CAGGT CCGGTACCCGACGGCCA   GTTTGCCGAGTGAGG
   gsl4037  10  76 298 4235656 .. 4235669 -  -5.9  -4.63184   AATTGACGCCAAAAA               GCCAG CGCA CCGGC                ACCCCGCGCGTGAGG
   gll4044   4  47 138 4241142 .. 4241155 -  -4.5  -3.05384   GTCCGCCTGAGTGAA               GC-GGC TGA GCCTGC               GGGGGAAGTGTCCTG
   gll4053   6  56 224 4246918 .. 4246935 -  -8.5  -2.71712   TCGTCTCCGGCAAAG             TGATGTC TAGC GACATCA              AGCCTGGCAACGTCG
   gll4059   5  72 138 4254243 .. 4254278 -  -9.7  -3.66803   CGCGAAGAGGTCAAA    GCGC-TGATGGTGGCC GGAGT GGCCACCATCTTGAGC    AATCGCGGGATTGAG
   gll4063   4  50 317 4256350 .. 4256375 -  -5.3  -3.09933   TGGGAAGCGATCGAA         GCGGCGCT-CCC GGC GGGCAGCTCCCC         GGTCGCATCTGCCCC
   gsl4074   8 100 189 4270629 .. 4270655 - -19.5  -3.81473   AAAAATAGAGCGAAA         GGCGGTCCACG TGCTT CGTGGACCGCC         TTTTTTTTTGACATC
   gll4077   2  61 117 4272034 .. 4272045 -  -5.8  -3.75153   GCGTCCTAACTTAAA                TGGC GACA GCCA                 TAGCCCTGATCTGTC
   gll4086   7  59 382 4283227 .. 4283238 -  -7.2  -3.35679   CGGGCGCAGGGAGAA                GCGC ACCT GCGC                 TGGTTGGGGCTGTAC
   gll4091   1  43 315 4287998 .. 4288013 -  -4.7  -2.61912   GCATCGAGCGAGAAT              CGAAC GATTGA GTTCG               CTTGTTCAATCTCGC
   gll4095   6  62 350 4293399 .. 4293437 -  -9.6  -2.54801   TATCGTCAAACATAT  TCGGGAGTTTGCAGCGG AAGGAG CCGCGGCAAA-TCCCGT   GGTCTACTCCTCCCC
   gll4111   8  67   5 4306759 .. 4306797 - -11.7  -2.54634   TTCTACAGTACCAAG  CCGCAGCCGTCTTGGTGC GCTT GCACGATGACGGC-GCGA   GTTGTTACACCCCCA
   gsl4116   8  74 233 4312465 .. 4312478 -  -3.1  -4.90906   CGACAACATCAAAAA               GATCA CCAC CGATC                TCGACGAACTGACCG
   gll4122   5  65  92 4317965 .. 4317975 -  -4.6  -4.24342   GCGCCGAGCAAGAAA                 GGCA GCG CGCC                 GAGCAGGCTGAAGCG
   gll4130   6  56  10 4326302 .. 4326312 -  -6.8  -3.29947   GAGCCATTACATGAA                 CAGC AAG GCTG                 AAACTCGAGCTATTT
   gll4143   4  42 231 4343362 .. 4343386 -  -2.7  -2.93723   CCTGGATGAACCATA          TCCAGGCGGTG CAG CACATCCTCGA          AAGCCTGCCCATCGC
   gll4143   4  42 -22 4343627 .. 4343639 -  -3.3  -2.94825   GGACCTCAATTAAAT                TCGAG AAT CTCGT                CTTCGCTGATCTCGC
   gsl4148   2  44 367 4348774 .. 4348786 -  -4.7  -2.78816   GCACCTTCGAGTACA                CCTGG CAG CCCGG                CCGGGCCGATTTCGC
   gll4152   3  61 117 4352765 .. 4352779 -  -5.7  -3.86015   GAGTGGCTGCAGAAA               GTCGA AACGG TCGAC               AACATCTTCCCGAGC
   gll4159   0 NONE
   gll4168   6  56  74 4366544 .. 4366554 -  -8.2  -2.62184   GTGGGTGCGACAGGA                 GCCG GGG CGGC                 CAAAGCCGAGCGCTA
   gsl4175   2  82  64 4374491 .. 4374519 -   -16  -2.59431   GGCTGGTAGAAGGTA        CCCGGCCGGATC GCTGG GATCTGGCCGGG        GCACTTTTATGCTTG
   gll4186   1  56 382 4384288 .. 4384308 -  -7.5  -2.90492   CAAAGAAGGAGGATA            GGACAGTGA ATA TCCCTGCCC            GCCTGCTGGATGTTG
   gsl4190   3  77  48 4386657 .. 4386670 -  -8.1  -4.26076   TGAGTCGCATCAAAA               CAGCC GTGC GGCTG                AGAACCTTGCTGGGC
   gll4193   7  61 369 4388357 .. 4388385 -  -7.3  -3.48593   GATGTGGCGAGAGAA        CTGGGGGTCGTTG CCC CAACGACCCTGGG        TGCGGGTGATCCCGA
   gll4193   7  61 157 4388565 .. 4388597 -  -3.3   -4.3078   AACCAGATGAAGAAA      TGGACGATGCCGATC CGG GATTGGCGTCCTGCA      CTAAACCGGCTGACG
   gll4200   8 100  20 4396725 .. 4396756 - -13.6  -4.93968   ATGGACAACTAAAAA      GCGGACGTCGTGGG TCAA CCTCCGACGCCCGC       CCGTGCTCAAAAACC
   gsl4209   8  64  84 4406134 .. 4406148 -  -5.6  -4.13728   CATATACTGGCAAAA               CTGCGC GAC GGGCAG               CGCACGATGGCCTCC
   gll4216   2  64 450 4415066 .. 4415090 -  -3.3   -4.4727   GGAACAGGCAGAAAA          GCGCGTCATGC AGC GCCCGCCCCGC          TCGCCCGCCGACGGC
   gll4219   4  63 415 4421104 .. 4421117 -  -9.5  -2.78547   CCAGGGTACCAATCA               GGGCC AGTT GGCCC                TCAGGTTGCGGGCGC
   gll4231   8  74 162 4444657 .. 4444684 - -12.6  -2.75064   GGCGGCATGGAAGGA        GGACGCATGGGC GGCG GCCCGCGCGCCC         GCGGCGGCGACCAGA
   gll4235   5  55  19 4449910 .. 4449937 -  -8.3  -2.55545   GTCCCAATAACAGAG        CGCCCCGGTGC CTTCGT GCTCCAGGGCA         AGCCGTTTGACAGCA
   gsl4238   2  66  21 4455805 .. 4455819 -  -7.1  -3.90588   GAGCCCGCAACGAAA               GACCC GAGCG GGGTC               GAGCCGAATGCCGTG
   gll4241   6  56 295 4456794 .. 4456808 -  -2.8  -3.87815   GCCGAGTTCGACAAA               TGGC GGGAGTA GCCA               TTTTTTGGGCTCCCA
   gll4248   4 100  21 4466023 .. 4466059 - -19.6  -3.53012   CCGGGGCTTTTTAAA   GCT-CGAACGGCAGGGC GGAT ACCCTGCCGTTCGCAGC    AGTTAAATTCGGCTC
   gll4254   2 100  40 4475952 .. 4475973 - -12.9   -5.1675   GTAGCGATGAAAAAA           CCCGGGGCC GGAT GGCCTCGGG            GGCAAGCTTTTGCAG
   gll4270   4  54  91 4492350 .. 4492363 -  -2.3  -3.93556   ATTGATTTAAGTAAA               GCTCA ACAA TGGGC                TCAAGATGCTTTGAA
   gll4274   5  48  -6 4494987 .. 4495007 -    -4  -3.25204   CCATTCCTAAATAGA            CAGCTG CGTCCGCTT CAGCTG            GACACGAGCAACCGC
   gll4281   4  57 471 4505917 .. 4505927 -  -8.2   -2.8478   AGCACTTCATCAAAG                 GCCC GGA GGGC                 GCCAACCCCAGTCCT
      thrA   1  46 422 4516325 .. 4516348 -  -3.6  -3.05384   CCGGCGCGGATCTAA          GCGGCGCCAG CCTG CGGGCGGCGG           ATCTGTCGCGGGCCG
   gll4299   4  66 245 4523248 .. 4523260 -  -9.1  -3.53012   CGCCTCGGCCTGAAA                GGCCT GGA AGGCC                GAAATTTTTTGAAGG
   gll4312   1  47 472 4545538 .. 4545550 -  -4.8  -3.15544   CTGGAGGGCTACGAA                CTGC TGGTG GCAG                GTAGCGGTCACCCGA
   gll4329   6  90  18 4565427 .. 4565459 - -16.3  -3.37091   AGTCCCAAAACGCAA      GCAGACCGGCTGACT TCT AGGCAGCCGGTCTGT      ACTTCTGTACCAGTA
   gll4341   4  60 344 4574333 .. 4574343 -  -8.2  -3.09327   CGAGCCGAGGGAACA                 CGGC CAA GCCG                 AAGTTTCTTTTCTGT
   gll4345   0 NONE
   gll4350   2  39 387 4581322 .. 4581336 -  -3.4  -2.52464   TGTGGCTCGAACTCA               CCGACG GCA CCCCGG               TGAACGCGCGACTGT
   gll4359   6  78 272 4594374 .. 4594394 - -14.7  -2.54371   GCGCTCAAAGAAATT            GCCCTCGAC ATC GCCGAGGGC            GCCGACATGCTGATG
      cobL   6  84 464 4597116 .. 4597148 -  -5.4  -5.14563   CCGCCTATCAAAAAA     GCGGCGTCCCCGGCG GCAG CGCCCGCGAT-CCGC      TGCTGGCCGAGCGCC
   gsl4368   1  41 148 4601178 .. 4601207 -  -3.5  -2.52464   TGGTGGGCGAAGCGA       GCGTGATCATCGCC GTG GGCAACGCCCAC-C       GAGCCGACGCCTTTG
   gll4374   5  89   8 4606218 .. 4606258 - -16.9  -3.17194   ATCGGTCGAACCGAA  CGGACCCATTGGAGAACCG CCA CAGGTCTCCAATGGGCTCG  ACTCTCGTTACTGCA
   gll4380   8 100  29 4611642 .. 4611673 - -20.2  -4.25104   CCGTGCTCATCAAAA      TGCCCCACGCTGCA GAAG TGCGGCGTGGGGCA       CCGGCTTAGAGTGCA
   gll4406   2  58  61 4633162 .. 4633181 -  -3.4  -4.08948   CAATTTTATAAAGAA            GTCGGTTC TCCA GACCCGGC             TGAGATGGGCGATGA
   gll4410   1  43 200 4635769 .. 4635781 -  -3.4  -3.14132   TTTTGTCGGCACCAA                GATG CTGCT CATC                GACATCTTCAAAATC
   gll4423   5  79  26 4648899 .. 4648913 -   -10  -4.03204   CACCAAATGCAGAAA               CTGGTG GGC CACCAG               ATTTACTTGCAGCTA
   gll4427   4  67 466 4653381 .. 4653401 -  -3.2  -4.56597   GTGCGCCTTCAAAAA           CCCGACGCG CTAC CGC-TCGGT            CTCCGCCTTCGCGCC
   glr4413   3  58 225 4643167 .. 4643185 +    -3  -4.07885   ACCCAGCGCGAGACC             TTGATGCC GAG GGCGGCGA             TTTTCCGGCCGCCTG
   glr4409   6  82  19 4635950 .. 4635977 + -14.9  -2.93073   CCTGCAGATTGCTAT        GCGGCCAGGAG ATTTTG CTTCTGGCCGC         TCGTTATTCGGGAAA
   gsr4392   6 100  28 4622193 .. 4622223 + -25.5  -2.77344   CGAGGCAATACCAGC       CGGCCCCGGTGCG CCTGA CGCACCGGGGCCG       CTTGTTCGAGGCTCA
   glr4385   6  70 159 4615745 .. 4615767 + -11.2  -2.91322   GCGATCGGCCTGGCT           GCCTGCGAGG CTG CCCCGTAGGC           TGATTTGCACCGTCT
   glr4379   6  60 169 4611585 .. 4611595 +  -2.4  -4.31835   ATATCTACCCCCGGA                 GCCC CTC GGGA                 TTTGTTATCCCGATT
   glr4349   2  71 307 4582038 .. 4582050 +  -9.1  -3.72395   CCGCCAACTCAATGG                CGGCA GGC TGCCG                TTCATTTTGACTTCT
   glr4344   2  56 151 4577206 .. 4577217 +  -2.2  -4.08485   CCGGGCCGGTCAACG                TCTG GAGC CAGG                 TTTGGTTTGCCTGCC
   glr4324   7  67 -17 4557640 .. 4557652 + -10.5  -2.94062   GTCTTGAATCTTTCG                GGCGG CGG CCGCC                TCTGATATTGATCTA
      atpC   5  82 411 4549417 .. 4549429 +  -6.3   -4.9725   CTAGCGATCCCGGGT                GTTCT TGG AGAAC                TTTTTGTATCAGGCT
   glr4311   6  65 119 4546079 .. 4546093 +   -10  -2.91398   GTCGCTGCCCCAGAA               CTGCTC GGT GAGCAG               TGGATTTTCTTTGTT
   glr4297   2  59 224 4522825 .. 4522839 +  -4.2  -3.88291   CTGCTCGCCCGCTTC               CCAGTT CAA AACCGG               TTTGTCGCCGTACTC
   glr4280   4  61 289 4506681 .. 4506735 +  -7.7  -3.53012   AGGGCGCGGGCCACG GCCACGCGCTGCTGCTGTCCGCCGGA CAGT TCCGCCGGATAGCGATGG-GCCAGGC TTTCGAGGCGCAACA
   glr4273   5  60  53 4495038 .. 4495051 +  -8.1  -3.05384   TCCTGCATGCCGAAC               GCGGT AACC ACCGC                TTCGATGAGGCCGCG
   glr4269   5  64 369 4491614 .. 4491628 +  -2.8  -4.40561   TTCATCAATGTTCGT               GCGA TGGCTGC TCGC               TTGTTTTTCGCAAAC
   glr4256   5  47  -9 4478441 .. 4478459 +  -5.3  -2.79183   CGAGGGCGAATCACC            T-GAGCGC TGAA GCGCTCCA             TCTCCTCGCGCTGAG
   glr4256   5  47  56 4478506 .. 4478520 +  -4.2   -3.1544   CAACAGATCCACCCC               GGCTTC TAA GAAGCG               TTCAATCTGCTCTGC
   glr4247   9  74 -44 4466021 .. 4466061 + -11.9  -3.18274   ATCCGGGGCTTTTTA AAGCT-CGAACGGCAGGG CGGATA CCCTGCCGTTCGCAGCAG  TTAAATTCGGCTCAG
   gsr4240   3  50 317 4457400 .. 4457420 +  -5.3  -3.15544   AGCGTGGCGGTAGCA            GCGGCGC ATGAAGC GCGCCGG            TTCGTACAACTCCCA
   glr4218   6  67  84 4421575 .. 4421592 +  -7.7  -3.81339   CTCTGACGAAATGCC             TTCGCTG CTGC CAGCGGA              TTTGGATTCTGAATA
   gsr4208   2  58 -33 4406202 .. 4406216 +  -2.7  -4.07568   GCTCGAAAGATACGA               CTCGG CTCAT CCGCG               TTTTACCCGGGAAGC
   glr4199   3  75 443 4397164 .. 4397184 + -11.1  -3.53012   GTCGAGTACACCAGG            GCTGTACCC GCC GGGTTCAGC            TTTGCCACAAAAGCG
   glr4192   0 NONE
   gsr4185   4  56 236 4384750 .. 4384771 +  -7.1  -3.23452   CCAGTTGACGGCGGT           GGCCCGGCG GGTG CGCCGGGGG            TTGAGTTCTGAGACT
   glr4174   4  54 -12 4374564 .. 4374581 +  -2.6  -3.97368   TATCCTGTTTGCCGA             CCGCTC CCCGTA GAGCCG              TTTATCGGTTGGACG
      secF   4  58 209 4366779 .. 4366791 +  -6.2  -3.57144   TCGCAAATTTTGCTG                CCGG GATCG CCGG                TTTCCAGGTACAGCC
   glr4158   6  71  90 4358117 .. 4358141 +  -4.9  -4.56597   CGGGGAAGGTCGAAA          GCGGCAATTTA GTT TGGGTGGCCGC          TTTTTGCCGAGCCCG
   glr4147   4  56  43 4349199 .. 4349223 +  -5.5    -3.695   ACCCGCGCCCCCGCC          CGCCGCTCCGC TTC GAGGATCAGCG          TTTGGAGTGTTTCGG
   gsr4132   6 100  44 4329048 .. 4329072 + -17.9  -4.82901   TTCCACTCAGCCGTT          GCGGCTTCCTG GCT CAGGGAGCCGC          TTTTTATCGACGGCA
   gsr4132   6 100  97 4329101 .. 4329126 + -19.1  -3.42503   CACCGCTCATCAAAA         CGGCCGAGGAA TCGA TTCCTCGGCCG          TTATAGGTCTTAAGA
   glr4129   4  55 325 4326529 .. 4326542 +  -3.7  -3.76224   CGGGCCGATGCCCTG               GCGGG CGAG CACGC                TTTGCTCGATGGGCA
   glr4121   0 NONE
   glr4115   3  41 422 4313070 .. 4313083 +  -2.3  -3.01712   AATAATCGGTCAAAC               CGCTG CTCT CACCG                TCTTGCAGAGCGCGG
   glr4094   2  54 316 4294006 .. 4294024 +  -5.9  -3.23598   CTCCAGGCGCTCCGC             CTTGCCG GATTG CGGCCAG             TTCATGGGTTCATTC
   glr4090   6  93  98 4288106 .. 4288145 + -18.7  -2.82516   GCACGAGGGTCTGTG  GGGCGAGAGGTGGAACCC CCTTC GGGTTCC-CCTCTCGCGC  TCTCCTCCTCCCCGC
   glr4076   8  79 201 4272228 .. 4272252 +  -7.7  -4.56597   GTCTGAGGAACGGTA          GGGCGTCGGCT CGT AGCGGTCGTCC          TTTTTGGCGGCCGGG
   glr4065   8  67  48 4260035 .. 4260075 + -11.2  -2.58272   ATGATCATTTTGCGC  AACTGCTAATTGTCGCAG ATCCG CTGCGACAATTAGCCGCG  TCAATTAGTAATCTA
   glr4062   6  73 203 4256927 .. 4256959 +  -8.4  -4.11371   ATCCGTGTCATGCGC     CG-CGCCTTGAGCAC CTCG GCGCTGAAGGCGGCG      TTTTGAAACGTATTC
   glr4058   4  52 236 4254619 .. 4254633 +  -4.2  -3.53343   AGTAACCGGTGTAGT               GCTCGT CGA ACCAGC               TTTCGGGGGCGGGTT
   glr4043   8  79 330 4241621 .. 4241631 +  -2.4  -5.26316   ACGAAAATTTCAAAG                 GTCG GCT CGCC                 TTTTTTCTCAGCTGC
   glr4035   6  49 312 4235349 .. 4235374 +  -4.6  -3.22475   GCGACTTTGGCGGCA         CCGACGTTGC TACCTC GCACCGTAGG          TCTTCTCCAAGTCCG
   glr4021  12  58 235 4222631 .. 4222654 +  -3.8  -3.92324   ACTCTGGGAATTGAC          CGGTTCGATGG GCA CCAGCGA-CTG          TTTGCTGTTAAAGCG
   glr4012   6  52  19 4215464 .. 4215475 +  -5.8  -3.14344   CTTCTAAAGAGTATC                GGGA TCGA TCCC                 TTGCTCCCGCAGGTA
   gsr4001   6 100  97 4203417 .. 4203440 +   -16  -5.18371   CTGGTTCGATGCCCC          CTCCCGCGCC CCCA GGCGTGGGAG           TTTTCTTTTATCCAC
   gsr3993   3  49 439 4197883 .. 4197895 +  -6.3  -2.82987   CTCAAGCGAACCACG                TCCAA CAA TTGGA                TGTCGTCCATGTTCA
      recQ   5  60  47 4183576 .. 4183586 +  -2.4   -4.3129   ACCATGTCCACATGT                 CAGG CTT CCAG                 TTTTGGTCCTGAATA
   glr3975   9  63 459 4177727 .. 4177754 +  -9.1  -3.16564   GCCCCGGCTCGTCTG        CTCCCCGGTCT GGATCG AGACCAGGGGG         TTGGTGGGATCGGCG
   glr3971   3  56 303 4172229 .. 4172267 +  -2.3  -4.15044   ACGGGTGGGGGCAGC  CTGCGGCGAGCGAGCC TTGTGGGC GGCAGG-TCGGCGCAG   TTTCTTCAGCCACAG
   glr3964   6 100  25 4161267 .. 4161294 +   -17  -3.81137   CTTTTCCATGGCAAA        CACCCCCGGACC TAAC GATCCGGGGGTG         TTTGCATCTTTGGCG
   glr3959   5  59 373 4157191 .. 4157206 +    -9  -2.71791   TTGCGGGGGGCGTGG              TGCACG CTGA CGTGCA               ATTTACCGAAGACGT
   glr3954   8  83 372 4152814 .. 4152851 + -11.9  -3.83568   GCTTGAGGTTCTGTT   CGGCAACGGAGCGTCCC TCCA GGTACGCCCCGTTGTAG    TTGTTCTGGATGTCC
   glr3944   5  91 393 4141175 .. 4141186 +  -5.8  -5.47218   ACCAGATTCTTGCAA                GCGT TGCA ACGC                 TTTTTTTGCCTCCCA
   glr3941   9  86 334 4139304 .. 4139332 +  -6.1  -5.02476   CTGGTTCTCGGGGGG        CTGTGTTGCAAAT ATA ATTTGTGATGCAG        TTTTTTCCAGAATAT
   glr3935   3  64  38 4132914 .. 4132934 +  -6.1   -3.8822   AGGTCAGCAAGCTCA            TCCGGTAGT GGG AGTGCCGGA            TTTGGCTTTGATCTC
   glr3930   5  58 201 4124698 .. 4124712 +  -2.8  -4.13767   GATCAGTTTGCGGGC               CTGG TAGATGT CCAG               TTTTCGAATCAGCGA
   glr3908   4  53 189 4110961 .. 4110999 +  -2.8  -3.77489   CCAGTACCCGCAAGG   GGCCGCTGGTAGCCGTCA AAA TGCCGGCATCGAGCAGCG   TTTCGATGTTCACTT
   glr3897   5  66 179 4103986 .. 4104023 +  -9.3  -3.53811   TGGCATAAGGTCGAT   GGTGCTACTCTTGCTTCT ATT AGAAGCAAGT-TGGCATC   TTTCGAAAGCATGAC
   glr3875   5  54 115 4082407 .. 4082443 +  -5.9  -3.25823   CTCCCAGCGCACCAG   CGGCGGCATCGACATC AAGATC GAT-TCGATCCGGCCG    TTGGTCTGCAGACCG
   glr3875   5  54 380 4082672 .. 4082689 +  -5.5  -3.38046   AAGATCCCTCCCACC             CCGCGCGG CTC CTG-GCGG             TGTTTGAGATAAAAG
   glr3870   2  61 225 4077090 .. 4077104 +  -4.2  -4.08767   AGCGAACTTTCGCGG               TAACCC TCG GGGTTC               TTTTGGGGCAGTCCC
   glr3861   3  47 337 4068366 .. 4068379 +  -4.5  -3.07816   AGCGCTCACCGACGA               GGATG TAGG CGTCC                TTCGATAACTCCACC
   glr3855   5  65 437 4065571 .. 4065581 +  -2.4  -4.56597   TGGAAGGTACCGTGA                 CGGG CAA CCAG                 TTTTTCAAGCAGGGC
   glr3850   5  57 316 4058408 .. 4058420 +  -7.7  -3.13164   CAGCCACATCAAAAA                GAAGC CAG GCTTC                TTGCATCCTTACAGG
     rpl28   4  59 176 4045633 .. 4045645 +  -5.5  -3.84246   ATTCCCAGGTTGCCC                GTCTC AAA GAGGC                TTTGATCGTTGCCGG
   glr3834   7  73 161 4039355 .. 4039375 +  -3.1  -4.70659   AAGGCCAATGCCGAG            TGCGTCGCT TTG ATCGCCGCG            TTTTTCGGTGTACCC
   gsr3829   7  86 383 4035040 .. 4035067 +  -4.1  -5.47218   CCGCTCGGCGAGGTC        GCTCCACAAAC CGGCGC GCTTGTGGAGA         TTTTTTTCGATGGCG
   glr3821   2  52 309 4027354 .. 4027368 +  -6.4  -3.18264   GGGAGCCTGGGAAAA               GGGAAG CGT CTTCTC               TTCATAGGTCCAGGG
   glr3813   5  54 198 4021259 .. 4021279 +  -5.3   -3.5394   AAAGACGGCCGCCTC            GCCCCGG TCGAGTC CCAGGGC            TTTGAGCCGCCCTTT
   glr3801   5  81 198 4010068 .. 4010111 + -14.7  -3.15574   CCAAAGGCCGGAAGC TGCCGTCGGCACTGCCTGGGC GGGT GCGCAG-CA-TGCCGGCGGCA TCTTCGTAGACTTCG
   glr3797  11  60   2 4005792 .. 4005803 +  -3.6  -4.14013   CCGCTGCCCGCTAGG                GGGG TCTG CTCC                 TTTTGGACCATTTTG
   glr3764   5  48  85 3973492 .. 3973511 +  -3.4   -3.5393   CGGACAGATGGCAAT            GCGCTCGG CCCG CAGACCGC             TTTGCAACGCCTGCT
   glr3759   5  51 393 3969761 .. 3969775 +  -7.1  -2.78463   ACTGAATTTTACCCG               CCCTC AGACC GAGGG               TGTGCTGCAAAAAGT
   glr3749   1  57 447 3961714 .. 3961728 +  -7.8  -3.18582   GTGGATAAGCCGGGT               GCGCTC AAA GAGTGC               TTCCTCGGTGAGCTG
   glr3742   6  52 -25 3954199 .. 3954213 +  -4.2  -3.46602   CTGTCACCCTGGGCG               TCAGGC GGG GACTGA               TTATGCTCTAGCGGG
   glr3734   4 100  33 3944814 .. 3944840 +   -18  -4.86731   ACACCTCTTCTGTTG         GTCCCGGTGGCT TTG AGCCGCCGGGGC         TTTTATTTGCGGCCC
   glr3730   2  58 445 3941594 .. 3941606 +  -6.2  -3.65426   GGCGATCGTCTTTTT                GGCG CGCAT CGCC                TTTGAGAGTTTGTCG
      psaD   3  48 322 3909925 .. 3909936 +  -2.2  -3.59262   CGCCCACTGGCCGAA                GGTT GGAG AGCC                 TTTGCGAATGTCAAC
   gsr3698   6 100  21 3908690 .. 3908717 + -14.2  -4.21812   GCACTATCTCAACAA        CAAGAGGCAGGA GTGA TCCTGCCCCTTG         TTGTTTTAAATGGCA
   glr3687   6  68 206 3895915 .. 3895939 +  -6.5  -4.11304   TCGCCACCGCCGTAC          TCGTTGACG AGATTGC CGTCAATGA          TTGTTTGTACGTTCC
   glr3679   2 100  30 3886783 .. 3886810 + -13.4   -5.0133   AAATCCAAACCTTCC        GACGGCAAGCTC ACAC GGGCCTGCCGTC         TTTTTTGCAGGAGTG
   glr3675   3  53 127 3882341 .. 3882359 +    -3  -3.70902   GTCTGCCGCCTCGGC             TGCCGCTT GCA GAGTGGCC             TTTGGCTGTACAGCA
   glr3658   2  41 221 3859445 .. 3859469 +  -2.8  -2.78384   AATTCTCGATAGAAA         CCGACCATCAG ATCC CTGGTCG-CGG          TGTCCTCCACCCGCC
   gsr3654   1  62  41 3855485 .. 3855498 +  -8.1  -3.25719   CAGGGTCAGGGCATG               GTGCG CAAG CGCAC                TTCGTCGTCTCCTGC
   glr3646  10 100 455 3845975 .. 3846031 + -17.4  -3.68351   AAATACTCCGGGCTC TGGCCTTCGGGATCTGCCGGCTGCTCG CCGT CGGGCAGTTG-CGGATCTTGGAGGCCG TTTGCGTCCTCGACA
   glr3643   4  61 121 3842820 .. 3842832 +  -7.7  -3.53224   TGAGTGCCCCCGGCA                TGGAC TGG GTCCA                TTTGGACCAAAAGTA
   glr3640   3  63 425 3838736 .. 3838747 +  -3.6   -4.2558   GTATTCCAGATAAAG                GCGG TCAG CTGC                 TTTTCGTGGAGGCTC
   glr3633   6  70   8 3831838 .. 3831876 + -11.1  -2.94218   CCCATTGAGTTTAGA  GAT-TCGGGTGTCGGC CCACAAAC GCCGGCACCCGGCATC   TATCTACTGCCCGCT
   glr3626   6  65 -35 3824491 .. 3824505 +  -2.1  -4.56597   GCTGCAATGGGATTT              CAGACG CGGG CG-CTG               TTTTTGAGCAAACCG
      petF   8  88  18 3822343 .. 3822369 + -10.2  -4.46493   TCTACCGACCGGACA         CAGGGGAGAG CCGCATT CTCTTCCCTG         TTTTAGTGTCTTTAA
   glr3618   4  64 324 3815943 .. 3815958 +  -8.2  -3.53343   AGAGAATCGGACGCA              GGCGCT CTTT GGCGCC               TTTGAGGGCCGCCTT
   glr3613   2  38 261 3809848 .. 3809889 +  -2.1  -2.66216   GTGAAGACACTGCGG CGTGAGCGGGTGTCCTGCT ACAC AGCACCACACCCGGGTACC  GTTGTCGTAGTGCAG
   glr3613   2  38 422 3810009 .. 3810023 +  -2.1  -2.59564   ACCGATCTCTCAAAA              CC-GTG ATTC CACCGG               CTTCTGCGATGAAAA
   glr3610   5  69 330 3807371 .. 3807387 +  -3.6  -4.66609   ATGTAGGCGAGGGGA              GCCACC TCGAT GGTGCC              TTTTTCCATCAGCTG
   glr3605   1  52 132 3801162 .. 3801197 +  -5.3  -3.29043   AATTGAACGGGTTCG    CTCGCCTCCAGTGCT AAACCC AGCAGGGGAGGCAGG     TTCTGCAGCGCGATT
   gsr3600   2  39 308 3795383 .. 3795393 +  -2.4  -2.83715   CTGGGCAGAGCCGAT                 GCGG GTA CCGG                 TGTCCTGGTCGTAGG
   glr3591   7  58 368 3785338 .. 3785356 +  -5.9  -3.54543   CTTCCATAACGGCGC             GGGCGGC CGAAA GCTGTCC             TTTGCCGCCGTCGAT
   glr3579   4  55 417 3772352 .. 3772371 +  -3.5  -3.78934   CTTTATTCGTGTCGG            TCACCTG CTTGCC CAGGAGA             TTCTTATCGAGAACC
   glr3567   6  58 376 3761652 .. 3761668 +  -6.5  -3.53811   GTTTCGTTACCAAAC              CGAAGAC TGC GTCGTCG              TTTGCCCGGAGTGCC
   glr3554   1  39 161 3749733 .. 3749753 +  -3.2  -2.53894   TGAAAAGGTGTGGCA            GTGGCTTG CTGCA CAGGCCAA            GTTCGTGCTCGTACT
   glr3549   3  65 411 3746597 .. 3746607 +  -2.4  -4.59773   CGGAGCTGTCCACCG                 CGAC CAG GACG                 TTTTTCAGCATAGAA
   glr3541   2  93   5 3740194 .. 3740205 +  -5.8  -5.53288   GCCCCGCCTAGCCTA                TCGC CGCG GCGA                 TTTTTTTGAGTTCCG
   glr3536   1  46  34 3736175 .. 3736188 +  -3.8  -3.05384   ACCGCCAGCCAGGTG               GGCA CGCCGA TGCC                TTCGATGAGCCAGCG
   glr3518   3  54 380 3723099 .. 3723111 +  -4.7  -3.64822   GCGGTGGTTTGGATG                CGCAG ATC CGGCG                TTTCGATGGCCACCT
   glr3508   3  46 140 3714549 .. 3714575 +  -3.6  -3.12999   TTGTACATCCGCCCA        CTGG-GCGCGC TGCTCT GCGCTCACCGG         TTCGATCTCCGATAG
      recR   3  53 -34 3708256 .. 3708285 +  -2.7  -3.74749   CCGACGAGATGACCC       TGGCGC-GCGCCCT CGA AGGCCGCCGCGAAA       TTTAGCCTTTGTCCT
   glr3489   5  59  12 3700700 .. 3700719 +    -5  -3.72576   CTAGCCTGTACCGTT            GCTGCAGGC AGC GCTT-CAGC            TTTACTGCAGCAACG
   glr3485   4  52 203 3696950 .. 3696973 +  -6.1  -3.14931   GGCCGCATCGGCGTC          CTGGTGCATC TCGCC GAT-CACCAG          TTCGTGGGCGGTGAG
   glr3482   7  63 267 3693467 .. 3693479 +  -6.9  -3.78775   CGATGCGGGGGGTCT                GGCGG CTG TCGCC                TTTCATCGTCCAGCC
   glr3475   3  93  59 3684335 .. 3684374 + -18.7  -2.82516   GCACGAGAGTCTGTG  GGGCGAGAGGTGGAACCC CCTTC GGGTTCC-CCTCTCGCGC  TCTCCTCCTCCCCGC
   glr3468   2  48 -44 3677906 .. 3677928 +  -4.1  -3.33744   GAGGACATGCTCGAA           CGGGCAATT GCGCA GATTGCCGG           GTTTTTGCAGAGAAG
   glr3463   4  61 160 3672601 .. 3672613 +  -4.7  -4.09117   GGAACTGCTCCCACA                GGCCG CCG CAGCC                TTCTTTGTGGGTGCC
   glr3459   7  50 291 3669538 .. 3669553 +  -5.4  -3.12351   TAAGGGTGAATTCCA              GACAGC CCAG GTTGTC               TTCGATCTGCGAAGC
   glr3455   6  81 -34 3663456 .. 3663507 + -14.5  -3.17392   TCTCGCCGGAACCGG AGCCGTTGCCCGAGCCGCTCGC GGGCGAGGA GTGA-CTGCTCGGGCAACGGCA TTGACTTGACAGGTA
   glr3452   3  48  66 3662341 .. 3662365 +  -2.1  -3.55084   ATGCACCAAGTCATT         CC-CCGATGT GGCTCG GCGTCGGTGG          TGTTTGATCTTCAGA
   glr3449   1  46  21 3659481 .. 3659495 +  -5.6  -2.62184   CAGGGACGGAGGACG               GCCAGA GTC TCAGGC               TCCTGTCGGGCCGCC
      psaB   6 100  22 3648103 .. 3648122 + -16.4  -5.18357   CCAAACAACAAAAAA            GCCCCCGG ATAT CCGGGGGC             TTTTTTAATAGCTTG
      ubiA   6  69 399 3630698 .. 3630713 +    -4  -4.62471   TGCTCGCAGGTCTCG              TC-ACGC CCG GCGTCGA              TTTTTGAGACTTCCA
   glr3422   1  44 -23 3621717 .. 3621733 +  -3.6  -3.04715   TGGCGCAGCCGTCGA              CTCGGC TCGTC GCTGGG              GTTTTAGCAAGAATC
   glr3411   5  65 383 3610497 .. 3610536 +  -2.2  -4.53349   ACGACGACGACGTCC TTACCGGCGTCCAGCATT TGCTTC AGTGC-GGTCGC-GGTGA  TTTCTTTCATGGTTG
   glr3403   0 NONE
      hisG   3  52 461 3593512 .. 3593524 +  -4.7  -3.53012   GGTCGATAATCCCGA                CCAGG CCG CCGGG                TTTGAGGGCAAGGCG
   glr3371   4  58  82 3582571 .. 3582587 +  -6.5  -3.53012   ACGACATTATCGTTG              GTTGCAG GAA CTGCCAC              TTTGCCGGACAGCGG
   glr3361   1  53 147 3570515 .. 3570572 +  -7.6  -2.71791   CCGTGGACACGCACA CCGCCCGCTTCGTCGATGCGGTGCACC TCGGC GGTGCAGT-CGGCGATGCAGGGGGTGG GTTTGCCCAGCCGGT
   glr3355   7  62 258 3565631 .. 3565644 +  -8.1  -3.32993   CTGAAAAACCGTCGG               CGGTC TCAC GACCG                TTGATATATAGCTCG
   glr3355   7  62 468 3565841 .. 3565851 +  -8.2  -3.31144   CGACTGCTTCGGCAA                 GGCG GGC CGCC                 TTCTCGCCGTCGCGC
   glr3346   6  91 220 3553508 .. 3553527 +  -7.2  -5.28826   ATCTCCTTGAGAATC            CAAAGCTT AGCG GAGCTTTG             TTTTTTCTGGCATTT
       fbp   9  80 114 3548774 .. 3548806 +  -5.4  -4.87665   CGGATCAATGCCCAT      CGCCCGCAGCCGTT CAGCA AGCGCCTGGGCGCG      TTTTTCTGCCTCCAG
   glr3330   2  62 412 3536744 .. 3536784 + -10.1  -2.70932   GACGAGACCGATAAG  CTGGGCGCCGCGCGAGACG ATC CGCCGCGCGAGACGCCAGG  TGCTTACGCCGCCGC
   glr3322   5  59 179 3525072 .. 3525123 +  -9.3  -2.64099   CTCGACGCGGGGAGG AGGAGAGCGCGAGAGG-GGAACCC GAAGG GGGTTCCACCTCTCGCACCCACAG ATTGTCGTGCCAAAC
   glr3318   6  54 295 3517313 .. 3517335 +  -6.8  -3.17527   CGAACGCCTGGTGGG           CCGCAGCGTC ATC GTCGTCGCGG           TGTTCGTAGTACGTG
   glr3313   7  59  27 3513143 .. 3513159 +  -4.3  -3.91897   CGAAAGGCGTCCAGT              TTGAGCG GTT CGCGCAG              TTTCTGGGTAAAGAA
   glr3306   6  85 197 3505817 .. 3505841 +  -4.2  -5.24129   CCGGCTGGAGCGCTC          CCGGGATATT CGCGC GATGGCCCGG          TTTTTTCTGGCGACC
   glr3291   8  66 180 3495687 .. 3495713 +  -5.7  -4.14511   CGCGCCAGGAGGGCT        GCC-CCACGCGG CGCA CCGCGAAGCGGC         TTTTGAACTGCCGTT
   gsr3286   6  90   2 3491224 .. 3491247 + -15.2  -3.62096   AAGCTCAAGGGTAAA          GCCCCCGGGG AATT CCCCGAGGGC           TTTGGGATGATGACA
      uppP   5  60 126 3488683 .. 3488693 +  -8.2  -3.12668   ATGGCGCGGGTCGTG                 GGCG GTA CGCC                 TTCAGTATCCACCTG
   glr3271   5  69 387 3476500 .. 3476522 +    -2  -4.74504   GTGATTTGGTTTGGC           TTTTTCCTTG GTG CAAGTAAAGG           TTTTTGGCTTGCGCT
   glr3257   5  88 171 3462544 .. 3462598 +   -18  -2.78384   CCTCGACGCGGGGAG GTTGGAGAGCGCGAGAGG-GGAACCC GAAGG GGGTTCCGCCTCTCGCGC-CACAGAC TGTCGTGCAAAACCA
   glr3246   5  68  22 3452039 .. 3452060 + -10.1  -3.29325   GCTCGCCAACCGCTT           GGCGATGGC ACCG GCGATCGCC            TGTTGGTTCTCAAGG
   glr3225   6  56  -7 3432367 .. 3432380 +  -2.3  -4.18197   ATCTCACCGCAGCAC               CCTTC TAGA GCAGG                TTTTAGGTGACAGGT
   glr3225   6  56  63 3432437 .. 3432450 +  -2.3  -4.07133   GTGCATCGGAGTTTC               CAGGC GGCC GGCTG                TTGTTTATGCAACTG
   glr3225   6  56 228 3432602 .. 3432612 +  -2.4  -4.11216   GAACGGCTGCTCCCA                 ACCC GCC GGGA                 TTTTGAGCGTCCGCA
      hemC   4  59  85 3422196 .. 3422207 +  -7.2  -3.35813   CGCCTGCTCGGCAGT                GCGC ACCA GCGC                 TTCGTTGCCCTCGAC
   glr3205   5  50  74 3414009 .. 3414025 +  -6.5  -2.52015   CCAGTCCGCGGCATT              GCCTTCT CCC GGGAGGC              CTTGATAAGTCTGGG
   glr3205   5  50 442 3414377 .. 3414407 +    -3  -3.57792   CGATGGCGTAGATCT       TCCCGCCCAGGGCC GCA GCCCCCATGTGGGA       TTTGGCGGTCGGTAA
   glr3201   7  48 304 3410388 .. 3410401 +  -3.8  -3.31792   TAAAGTCGGTGCTGC               CGTC CTGATT GACG                TTGTGACCGTCGTAG
   gsr3189   3  42 313 3397386 .. 3397422 +  -2.1  -3.14931   TTGAAATGGCCTCGG    TGTTTCGCTCCTGCTGC TGA GCAATGGTGGCGAGGCG    TTGATCCAGGCTGAC
   glr3185   7  70  45 3395130 .. 3395155 + -10.3  -3.25073   CAGCCCTTTTGCTGT         GCGAGCCCCGC GCCC GCCCGGCTCGC          TATTGCTGTTAACCC
   glr3180   3  54 128 3390221 .. 3390245 +  -5.7  -3.28712   TCGGAGACGGGCAGA          GCCCTCG AAAACCCCAAC CGAGGGC          TTGTGAGACAGACCA
   glr3172   4  63 351 3382123 .. 3382143 +  -3.9  -4.19953   GAGCGCAAAAAGGTA            GAATTGCTG AAT CCGCTATTC            TTTTCCGGTTGCATC
   glr3167   7  68  75 3375665 .. 3375705 +  -9.6   -3.3382   ACCCCGCGGATGTAA C-GGGGGGCAGGCG-GCCGC CAG GCGGCGCGTCGGCGCTCCAG TTCGTCTGTGGTCAC
   glr3161   2 100  24 3368217 .. 3368240 + -19.6  -5.15969   TGCAAAGTCACCAAA          GCGGCGCACC GGTC GGTGCGCCGC           TTTTTTGGGTTCAAA
   glr3156   8  58 135 3359619 .. 3359631 +  -6.2  -3.59979   CGCCGGTCTGGAAGT                GGCG CATTT CGCC                TTTGCGGTCAAAGAC
   glr3142   6  52 379 3346786 .. 3346815 +    -5  -3.22482   GGGGGGCCGAGACGC       CCTGGT-AGCGCT CGCGC AGTGCCCACCAGG       CTTTGTTGTAGTCTT
   glr3133   5  67  30 3337094 .. 3337119 +  -3.1  -4.56597   TGCCGCTTTGAAAAA         CGAGGGCTCCA GCCC TGGGCCTCGCG          TTTTTCGACAACCGG
   glr3125   3  80 -48 3329272 .. 3329315 + -11.6  -3.85165   CCCGCCCAGCGAGGT CAGCAGT-GCTGTGGCGGCCG GTC CGGACGCCGCCGCTGCTCCTG TTTGACTTTGCAGTG
      ndhB   3  60 256 3323465 .. 3323508 +  -8.6  -3.19602   CAATGTCGCAGCGAC CGAAGCGCTCGCCCGCACGG CCGG CCGCACAGGCTGCCGCTTCG TGTTCGTCTCCACCG
   glr3110   4  67 201 3314456 .. 3314467 +  -7.2  -3.72576   AATATCGACCTGGAG                CGCC TCGG GGCG                 TTTGATAAAGGCGGC
   gsr3096   9  74 364 3298913 .. 3298939 + -10.9  -3.54424   TCCCTGCTCGATGAT         CCCCAGGTTGA TGCGC TCAAGCTGGGG         TTTGCGCCGCTGCAC
      cobN   2  48 413 3278354 .. 3278365 +  -5.8   -2.6574   GTGCTGCGTGCAGCG                GTCC CTGC GGAC                 TCATCTCGATGATTG
   glr3061   2 100  23 3254742 .. 3254762 + -12.6  -5.77856   GGCAACTGATTTGCC            TGCCCCCT TTGCC AGGGGGCA            TTTTTTTGGTTTATT
   glr3058   9  63 287 3252903 .. 3252921 +  -2.2  -4.49314   TTTCTTCAGCTCCAT             GCGCCCCG TGG TGTTGCGC             TTATTTTTGGTGGTG
   glr3054   0 NONE
   glr3041   5  81 400 3236716 .. 3236770 + -14.9  -2.79492   CTGCATGAACTGCAC CG-CGCCGCCG-CTGCCGGTCTGCCAT TTG AGGGCGGCCCGCCAGACGGCGGCGGCC ATTTCCGGTTCGGGG
   glr3033   6  60   0 3230572 .. 3230584 +  -6.9   -3.6608   TGAGTTTGACCAATA                GCGGC GAA GCTGC                TTTCGATGGCGTAGT
   glr3019   7  71 399 3217334 .. 3217347 +  -4.5  -4.62069   GCACCCGCCGAAGCG               CTTCC GTGC GGGAG                TTTTTGGGCTCGGGG
   glr3015   4  60 177 3213344 .. 3213378 +  -9.1  -2.78596   GTCGTCCAACTCCGA     CGGGCCGGGTGGCGG ATCCG CTTCCACCAGCCCCG     TCTGGTAAACGAGTG
   glr3005   3  52  43 3204288 .. 3204314 +  -3.7   -3.5594   CTTCCACTTCTGGAA        GCAAGCGCGAAC CCAG GTAC-TGCTTGC         TTTCGGCACTCGCTT
   glr2994   4  68 172 3194866 .. 3194876 +  -4.6  -4.36262   GGTTGTCGTTTTGGT                 CTGG GCT CCGG                 TTTTGCTCTCGGTCT
   glr2988   5  60 430 3189662 .. 3189680 +  -8.1  -3.13522   TATTCGCCAATGCCG            GCCGAGGC GTAG GCC-CGGC             TCTTGGTGAGCAGGT
   glr2981   6  63 145 3182312 .. 3182323 +  -7.2  -3.68366   GGGATCATCCGGCAC                GCGC CTGC GCGC                 TTCATTTTCAAGTAG
   glr2971   5  54 126 3171608 .. 3171618 +  -4.6  -3.61646   CGTGAGAGGGCATAC                 CTGG GAA CCGG                 TTGCTTTGTAAGCTT
   glr2971   5  54 139 3171621 .. 3171631 +  -5.4  -3.53012   ACCTGGGAACCGGTT                 GCTT TGT AAGC                 TTTGCAAACAAGAAA
   glr2953   6  72 464 3152538 .. 3152575 +  -9.9  -3.63627   CACCGCGAGTTCCCG   CTCCTGCGGGGGCAGG GCCGCCA CCTGCTCGCGCAG-AG   TTTGCGCTCTGGGCG
   glr2949   3  57 372 3149198 .. 3149214 +  -7.9  -3.05384   CTAATGGGCACTACC              CCTTGCG GGT CGCCAGG              TTGACTACAAGGGGA
   glr2929   1  65 255 3127507 .. 3127531 +  -9.3  -3.33261   CGCGTCCGTTTTGTG          GATCGTCCC GAGGCCG GGGGCGATC          TTGTCCCAGTTGGCC
   glr2904   3  74 204 3101341 .. 3101363 + -12.7  -2.79492   CGTCCCAAAGAAAAA          GGCGCGC-GC TTCA GCTGCGCGCC           CTTTGAGGTTGAACG
   glr2898   3  54 196 3096564 .. 3096579 +  -6.8  -3.08015   GTAGTAGATGCGCGC              TGCCTG TGTC CAGGCG               TATTCCGATAGTTCA
   glr2889   6  67 108 3084295 .. 3084319 +  -5.5   -4.2828   GGTCGCAGGCTCGTA          CGCGCCGCCTG GGG CGGGCGGGATG          TTTTCCTCCATCAAC
   glr2879   6  54  12 3073092 .. 3073124 +  -4.6  -3.65902   CTAATCCTTGGGCCT      GGGCCGTCGCACCG ACGGG CGGCGCGAGCGCAC      TTTGCGTGCCGTGGG
   glr2871   3  50 217 3065840 .. 3065861 +  -2.8  -3.54741   TCTGCTCGATGGAGG           CACTGCCG GCAAGG CGGCCGAG            TTTGAGCAGATCCTG
   glr2865   5  72 136 3057521 .. 3057558 +  -9.9  -3.54424   TCACCGCACCGGATT   TGGTCGGGGTGG-GAC CACCTGT GTCGCCAACCCGGCCA   TTTCCAGCGCTCGAA
   glr2859   2  58  -5 3049438 .. 3049474 +    -8  -3.01712   TTGCTCCAGGTCACA   AGCTGAG-GGGC-GAGGA AAA TCCCCGGCCCGCTCAGCG   TCTTGCCGGGGGCGG
   glr2851  16  66 189 3042442 .. 3042463 + -10.1  -3.10715   GCGCAGGAGTGCCGG           CGGTGGGCA GGAC TGCCTGCCG            TTCGATGCTCATGCA
   glr2821   5  56 226 3003028 .. 3003040 +  -2.6  -4.11216   ACTGTTTTGGGCCGC                TGCG GCAAA CGCG                TTTTGCAGCTCCGGC
   glr2817   5  56 110 2996722 .. 2996755 +  -2.3  -4.12198   ATGTCGATTACCACT     GCCTGCTC-AGGTTCT TCG AGGTCCTCGAACTGGC     TTTTGAGCAGTTCTG
   glr2802   7  67 327 2981023 .. 2981041 +    -3   -4.5442   GAGCAAGGCGACAAT             CAGCGACT GAT AGCCGATG             TTTTGTGCTTCACCC
   glr2794   5  82 148 2973557 .. 2973592 + -15.3  -3.04144   CCCCGGCCATCCAGC    CTGCCGCCGCACCGG CGGCCA CCAGGGCGGCGGCGG     TGTTGAGGATAACCA
   glr2781   4  74 118 2962279 .. 2962295 +  -6.6  -4.45664   TCTTCAGATAACTCA              GCAGAT CCGCC ATCTGC              TTTTCGTTCAGTTCG
   glr2763   9  56  13 2943227 .. 2943239 +  -3.3  -3.87994   TGAAGCTGCCAGTGG                TTGGC TAC GCCTA                TTTATGAAGATGCCT
      putA   3  52 289 2934444 .. 2934456 +  -4.1  -3.55714   TCCTCGATTTTGAAA                TTGTC AAT GACGA                TTGTGTCATCGGTGT
   glr2742   2  56 223 2913360 .. 2913373 +  -2.3  -4.08767   CCTTGAGTGGCACAA               CGACC GCCA GGTCC                TTTTGCCGCAGTCGC
   glr2735   0 NONE
   glr2729   3 100  28 2890381 .. 2890420 + -20.9  -2.82516   CACGACAATCTGTGG  GTGCGAGAGGTGGAACCC CCTTC GGGTTCC-CCTCTCGCGC  TCTCCTCCTCCCCGC
   glr2706   2  43 207 2867808 .. 2867822 +  -2.7  -3.05384   CGCCGCGCGTCGAAG               GCCCG TGCAT CGAGC               TTGGCTGCGAGCGCA
   glr2697   1  59 462 2856583 .. 2856594 +  -7.2  -3.37245   AGATAAGCCTCGAAG                CCGC TGTT GCGG                 TTGGTGTTCAGGTAG
   glr2686   5  64  36 2846219 .. 2846243 + -10.7   -2.6583   AACCGAAGACCGGTA         G-GGCCGGGG GAACCA CCCCGGCCGC          TGAATTTCGAGTATC
   glr2678   8  50 104 2840570 .. 2840607 +  -4.1  -3.53811   TTTCACCGATCCGTG   CCGGACGTCCCCGG CGGCGAAGGAA CCCGGGACG-CTGG   TTTCGAGAAAATACG
   glr2678   8  50 474 2840940 .. 2840958 +  -3.8  -3.43217   CGCCGGAACACTTGG             CCTGAG ACGAATC CTCGGG             TTCGTTCGCTTTAGA
   glr2673   5  76  54 2837218 .. 2837231 +  -3.9  -4.89393   GCGGCAATTGCGCGC               TTTGT GCTT ACAAA                TTTTTGTCCACTTTG
   glr2669   6  91  11 2831984 .. 2832009 + -19.1  -2.59431   AATAGCGCCATTGCT         CAGTTGCCGGG CGAA CCCGGCAACTG          TCACTTCTGCAACGA
   glr2663   3  47 318 2825424 .. 2825449 +  -4.6  -3.14683   CCCAGTAGCGCGGGA         TGCCCGCCGCT GCGTA GGCG-CGGGCC         TTGATCGAGAGGTCT
   glr2644   4  52 473 2800305 .. 2800348 +  -3.6  -3.65542   GTGATCTTCTCGTAG CCGTCCTCATC-CTCGTGGAC GAT GCCCTTGAGCGAAGCGGTCGG TGTTTTCCAGGTGCC
   glr2633   3  63 264 2793011 .. 2793062 +  -9.5  -2.82987   GTAATGGCAGCAGTA TTGGCGGCGACCGCCAGTGCCA GACGGCCGA TGGCACTGGCG-TTGGCGACGA TCTGCTCGCTGTTGG
   glr2625   2  52 111 2782810 .. 2782820 +  -2.4  -3.77206   GAGCGGATCCGCTCC                 GGCG AGG CACC                 TTTAATCGACTTGTC
   gsr2619   2  46 -21 2773033 .. 2773046 +  -3.8  -3.09635   ACTTCATCTACATGC               GAGG CATGCA CCTC                TTAACTAGTGAAGCT
      guaA   5  67 464 2771012 .. 2771024 +  -3.3  -4.63218   TTCGAGCACAAAAAT                CGGGA CGG TGCCG                TTTTCTTCCCACAGC
   glr2602   3  59 366 2759643 .. 2759654 +  -7.2  -3.29263   TTGGCCACCAGGTCG                GGGC GCTT GCCC                 TTCTGGCGCGGATCT
   glr2593   5  52 404 2747521 .. 2747541 +    -6  -3.16564   GCGCTCAACGTGGCA            GGCGCGGG CTTTT CCTGGGCC            TTGATCGCCTCCCAG
   glr2584  12  68 180 2737602 .. 2737641 +  -4.2  -4.41633   CAGCTGAGCCACCTG  GCTGTTGGTCTGCT-TGCC GAG GGCGTACTGGCCCAGCAGC  TTGTTTTTGGCCGTG
      cobA   5  49 389 2734987 .. 2735030 +  -4.4  -3.33737   GGCAGAGGCTGTCTA TCAGGTGGCCGTGGACGGCA GCGG TGACGTTGACGGCGATCAGG TTGTGCGACTTGCTG
   glr2574   6  55 342 2728039 .. 2728053 +  -3.5  -3.76379   AGGAATCTCCAACTG               CTGGT AGAGC GCCAG               TTTGCTGCCATATTC
   glr2566   4  54 175 2718599 .. 2718611 +  -7.7  -2.82516   CCCCAGGCTTTGACC                TGCTG GAG CAGCA                TGTCGTCGTAGGCGC
   gsr2560   6  61  55 2714119 .. 2714151 +  -3.3   -4.3078   CGTCAGCCGGTTTAG      TGCAGGACGCCAATC CCG GATCGGCATCGTCCA      TTTCTTCATCTGGTT
   gsr2560   6  61 267 2714331 .. 2714359 +  -7.3  -3.48593   TCGGGATCACCCGCA        CCCAGGGTCGTTG GGG CAACGACCCCCAG        TTCTCTCGCCACATC
   glr2553   8  68 348 2708988 .. 2709017 +  -2.7  -4.56775   CCCGGCGGACCTGCC       GTCGCCGCCCAGGG CAC CTTTGTGCG-CGCC       TTTTTCGAGCGGGGT
   glr2548   4  62 383 2704634 .. 2704648 +   -10  -2.56164   ACGGTTTGATGCTGA               TGCACG TGC CGTGCA               GTTCATACTTGAAGA
   glr2540   7  58 400 2696332 .. 2696348 +  -5.8  -3.54424   CCAGCCGATCTTACA             CC-GCCG ATGG CGGCTGG              TTTGCAGGCATCAGG
   gsr2534   1  50 353 2689027 .. 2689039 +  -2.7  -3.66844   GGTAAAATCCGCTCC                TTTGA CCT TCGAA                TTATTAAAATCTGCC
   glr2527   5 100  25 2683386 .. 2683415 + -17.9  -3.60151   AGGCAATCGTTGCAA       CGGGTGCCGAAGA GTGA TCTCCGGCACCCG        TTGTGCTTTGGGAAG
   gsr2523   5  56 428 2680457 .. 2680480 +  -2.2  -4.13995   GGCTAAGGGCACTTT          TTCCGCCGCG CCGC CGCCGCGCAC           TTTGATTTCTACCAG
   gsr2518   2  43 283 2677253 .. 2677277 +  -2.8  -3.14211   GGATGCGTCCGAGCC         GTTCGCGGTTG ACGG CGACC-CGGGC          TTGGTAGGCGGCGAT
   glr2510   5  83  13 2671077 .. 2671091 +  -9.2  -4.57341   TAGCCCCTGGCTAGA               GGGCGG ATC TCGCCC               TTTTTGAGCGCCGTT
   glr2507   8  62 360 2667259 .. 2667278 +    -5  -3.87815   CTGCTCGACGAGGCG            TTC-GGTGC GCC GCACCTGGA            TTTCTCCCGCTGAGG
   glr2504   3  54 166 2663439 .. 2663449 +  -2.4  -3.87373   ACCCGCTACATCGCT                 GCCG CCC CGGG                 TTTCTACGCGCTCTG
   glr2496   4  48 229 2656628 .. 2656639 +  -5.8  -2.60075   AGCCGCCCGAAGCAC                CGCA GGGC TGCG                 CTTACTTGCGAGGAG
   glr2493   3  68   2 2651050 .. 2651080 + -10.3  -3.10715   AGCAGGACCGATAAA       AATGCCCGGCGCT TTGGC GGCGCCGGGCAGG       TTCGATCCTGGTGAA
   glr2481   6  51 -26 2639537 .. 2639560 +  -5.9  -2.91695   TTCCGCTTCTGGCCC          CTCGACCGG CTCGGC CCGCTCGGG           TAATTTGGGGCTAGC
   gsr2472  11  69 330 2631141 .. 2631157 +  -3.5   -4.5442   ATCCAACAAATCGTT              GCCGGGG CCG CCCAGGA              TTTTGTCGTTGCCCG
   glr2464   6  48  86 2622650 .. 2622666 +  -3.6  -3.33711   GCAGTTGCTGGTAGA              CAGCGA CCAGT TCGCCG              TTGAGTTTATGAATA
   glr2452   5  79 356 2609613 .. 2609669 +  -7.8  -4.57073   TCGACCAGCCCCGCA GCGGCGGCAAGCGGCGGTTGGTGGACG ATCT CGACCACCAGTTGC-GCCTGCGCCCGG TTTTTCACAAAAGTA
   glr2443   6  63   7 2599880 .. 2599900 +  -8.9  -3.16881   GGGCAGTAGGGCGAA            CCGAGCTCG GGG CGAGCGTGG            TTGGTCAAATCACTG
   glr2438   1  38  50 2594771 .. 2594781 +  -2.4  -2.70932   CATCAATGGAAATGC                 CGGC TTT GCCC                 TACTTCCCGAACGGG
   glr2425   5  56 417 2584360 .. 2584370 +  -2.4  -4.17089   TACCGCATCGCCACT                 GCCG GAT CGAC                 TTTTGCGGCTTTGCG
   glr2416   2  70  89 2573507 .. 2573519 +  -3.3  -4.72272   TGCGCATTTGCGCTA                CAGGA TAT TCCGG                TTTTTGGTCCGCACC
   glr2409   2  43  70 2568252 .. 2568264 +  -4.7  -2.64274   GAGTACTTCTGCATC                CCGGC CCG GCCGA                TAAATTTCGACCCGT
   glr2399   3  67 111 2561122 .. 2561152 +  -5.4   -4.2349   TTGCTGCGGATCGAA      GCGGC-GCACCAG TTCTTC CTGCTGCTGCTGC       TTTTGGGTCTGGGCA
   glr2382   3  73 332 2540794 .. 2540825 +    -8  -4.11216   TTCACCCTTCGCTTC      TTCCGAGCGGGCGTA ATA TTCGCCCG-TAGGAA      TTTTGAAGGTCGGCG
      ndhH   2  43 405 2533494 .. 2533512 +  -3.8  -2.78816   TTGAGGATCTGATAG             CGGTAGAC TTC GTTTGCTG             TCTGCTCGACAATCA
   glr2368   2  41  13 2529051 .. 2529072 +  -2.2  -2.94924   TAGAGCGCGACCTTA           CCGAACGGC GTAAA GCC-TCCGG           ATTTATCCGTGGGGA
       ggt   5  70 296 2521756 .. 2521767 +    -3  -4.83269   GCCTCGCCGTGCCAG                CTTT CCCA AAAG                 TTTTTCATCTGCTCT
   glr2355   3  67  61 2517447 .. 2517469 + -10.5  -3.01712   CGCTTGCGCGCATTT           CGGGGTCGG ACGAA TCGGCCCCG           TCTTCGAAGGAGAAG
   glr2347  14  73 -25 2507750 .. 2507764 +  -5.6  -4.65895   TGCCTGGGTTTGCCT               ATCCGG TGG CCGGAA               TTTTTGCCTAAGCGC
   glr2336   5  68 306 2499888 .. 2499904 +  -6.5   -4.1552   ACGTGGCAGTTCTGG              CAGTTCG ATT CGAACAG              TTTCTTGCCGGCGTA
   gsr2328   3 100  45 2493151 .. 2493174 + -19.6  -4.18197   GAAAGGTCCTGCAGA          CCCGCCCAGG TGTA CCTGGGCGGG           TTTTGCATCGGGGCT
      psbC   8 100  28 2490325 .. 2490344 + -12.8  -5.31072   CAAGCCTCGAAGAAA            GCCCCTGC TTCG GCGGGGGC             TTTTTGTTCTGTTCT
   glr2318   1  50 454 2484028 .. 2484070 +  -5.6  -3.14931   CATAAAACGACTGCA CCGG-AT-CGTC-CGGCTTGG CGGC CCGGGCCGTGGCGGGTACCGG TTGCTCGACGCTACC
   glr2305   6  63 284 2471159 .. 2471199 +  -8.7  -3.13403   TGCCGCTGTACTGCT  GCACGGTGGCCTCGGCCTG CTG CGGCCCGGCGCCGGCGCGC  TGTTGCTGGAGGGCG
   glr2298   2  48 331 2463759 .. 2463769 +  -2.4  -3.64488   GACGGCCATATCCGG                 AGGG TGA CCCG                 TGTTTTCCAGCAATT
   glr2288   2  42 -30 2452353 .. 2452363 +  -2.4  -3.12668   TGCCGTCCGCTCGGC                 CCTG GAC CTGG                 TATTGGGGTTTGAGC
   glr2268   8  48  93 2435345 .. 2435356 +  -3.6  -3.30635   GCGGGGGTAATCTCG                CCCG AGCG TGGG                 TTCTGCAGCACTTTG
   glr2268   8  48 189 2435441 .. 2435453 +  -5.5  -3.03124   CTTTTTGGCCTTACC                GCGTT CGA GACGC                TGTTGAAGCCTACCC
   glr2261   2  85   3 2425163 .. 2425176 +  -4.5  -5.24531   CGGCCCGCGCTGAAT               GTCTG CCGT CAGGC                TTTTTTCTGGGCAAT
   glr2258   7  69 352 2421406 .. 2421416 +  -2.4  -4.83615   AAGCCTGGAGATTTC                 CCCC GAT GGTG                 TTTTTGTAGGCGATC
   glr2251   4  60 218 2413574 .. 2413609 +  -8.1  -3.05963   GCACCGTCGGGTAGG    TGCCGCCGGCCCGCC CGGCCT GGTAGGCCAGCCGCA     TATTGGGGTAGCGCT
   glr2241   6  67 -33 2398825 .. 2398867 +  -3.3  -4.55689   CAAGTATGGCTTCGT G-CAAGAACCCTACGGCCGCG AGG CGCACCCGTAGGGT-CAGGTC TTTTATGTAGGTGCT
   glr2237   3  54 243 2396980 .. 2396992 +  -6.9  -3.15544   CTTGAGGGCCTTGAC                GCTGG TTT CCGGC                TTGGTCGGAGTGACA
   glr2227   3 100  32 2388016 .. 2388032 + -12.3   -5.4251   CCATCCCATAAAAAA              CCAGGCT CGA AGCCTGG              TTTTTTATATCTGCA
   glr2217   4  43 334 2374432 .. 2374442 +  -3.2  -3.09516   TCTTCTAGAAGCTCG                 TAGC TGT GCTG                 TTGCATGATCACCGC
   glr2171   6 100   6 2322593 .. 2322647 + -22.3  -3.29511   CGCCAACTAACCCCA CCGACGC-CG-AACCGCCCGGGCTGAA ACT TTCAGCCCGGGCGGTCACGCGAGTTGG TTGTGGGCAAATCAG
   glr2159   6  53 426 2310795 .. 2310819 +  -3.4  -3.73775   CACCTTCAGGCAGCT          TCGTGTTCGC GCAAG GCGCGCTCGA          TTTGATCGGGATAGG
   glr2150   4 100  25 2302872 .. 2302891 + -16.4  -4.59109   CTTTCAATCGCTCTG            GGGCGCGG GCAA CCGCGCCC             TTTTTGCCGGATATC
   glr2147   4  63 360 2300392 .. 2300402 +  -6.8  -3.78934   CCTGGGTGATGCGCG                 CCAG CGG CTGG                 TTGTTGTCGAGCAGG
   glr2142   6  57 200 2294824 .. 2294837 +  -8.1  -2.73364   GGGTGCGGCTGTTGG               CCTGG AAAG CCAGG                TGGTTGCCCTGGACA
   glr2131   5  53 -44 2283749 .. 2283772 +  -7.4  -2.59921   TGGCTGAAACAATAT          CGTCAGGGTC AACG GGCTCTGATG           CTTCTGCAGCTTACT
   glr2124   6  56 382 2280054 .. 2280065 +  -2.2  -4.08394   TATCTTTGTACGAAA                TGTC GAGA GGCA                 TTTTGGCAGAAATGT
   glr2120   8  56 259 2275190 .. 2275203 +  -8.1  -2.61912   AGCGGGCCGCCTCGC               CGAGC TGGC GCTCG                ATTCTCAGTAACTGG
   gsr2104   4  58 277 2257803 .. 2257814 +  -3.6  -3.95873   AGACGCAAGAACTGC                CGGT CGTT GCCG                 CTTTTTTTCTGCAGG
      cmpD   5  66 165 2245001 .. 2245015 +  -7.1  -4.00042   GACCGCGTGCAGTTC               GCCGA TGCGC TCGGC               TTCTTTCATCCCGGC
   glr2080   2  40 -24 2232286 .. 2232298 +  -3.3  -2.59564   TCGATTTGATCTAGC                CGGTA CCA TTCCG                CTTGTAAAATAGACC
   glr2067   5  52 380 2220632 .. 2220645 +  -4.5  -3.47349   GTCAAGACTTTTTTA               TTCGC TCAG GCGAG                TTCTGGATTTCACGA
   glr2060   7  73 195 2213119 .. 2213133 +  -8.5  -4.07568   TAGAAATTGACGAAG               CGGCG CAGGT CGCCG               TTTTCGGCGCACAGG
   glr2055   4  65   9 2207196 .. 2207221 +  -8.9  -3.30038   CGCTTGACGTAAAAA         AGCCCGGTGCT GGTA AGCACCGGACC          TTGCGTTTCGCTATC
   glr2045   4  60 447 2196398 .. 2196432 +  -4.1  -4.11692   GCTCCCCCAGCGAAC    GCATGAAGCGCTCGGC GGCG GCCAGGCGCAGCA-GC     TTTTCGCGGTCGATG
   glr2033  10  77 441 2185294 .. 2185314 +  -8.2  -4.20806   ACCCGTGGGCCATTT            GACGGCGA TGCCT TCGCCGAC            TTTCGTTTTCCACTC
   glr2023   2  57  89 2174937 .. 2174951 +  -4.2  -3.72576   TCCTGTGTTTTGGTG               TGCCCT GAA ACGGCA               TTTGGTCACAACAGC
   glr2017   3  54 -45 2169666 .. 2169690 +  -7.1  -3.05596   AGCCGCCGCCTTTTT          GCTGTTGGC AATCAGC GCCAACCGC          TTCCGTAAACAACTG
   glr2011   4  56 460 2161950 .. 2161965 +  -6.8   -3.2794   GGTGACCGGGTGCTC              CACCTG GATG CGGGTG               TTCATCTCCATGAAG
   glr2000   3  60 -28 2148764 .. 2148804 +  -3.8  -4.08216   GATTGATCATCGACG ACGCGGCGGTGCTCACCGG CCAA CCG-TGAGCGCGTCCGCAC  TTTTAGCGCGGATAA
   glr1997   2  42  71 2145996 .. 2146006 +  -2.4  -3.09288   TGCCTGGCAGGAAAT                 CCGG GTT CAGG                 CTTTGTTCCAGCGTA
   glr1982   5  60 221 2130604 .. 2130617 +  -8.1  -3.13343   TGGCCACCTCAATGA               CCCGT CCGG ACGGG                TTACGTACTTGCAAT
   glr1975   1  43 203 2123104 .. 2123114 +  -3.2  -3.17075   CTTCGATCAAGTTCG                 CCTT GGA GAGG                 TTGGCTTCGCGCAAA
   glr1970   4  84 232 2117629 .. 2117652 +  -5.3  -5.01732   ATATTCCAAGATTTT          GGCTGCGGCT TCAGT AG-CGTAGCC          TTTTTTGAGCGCCTT
   glr1965   4  75  55 2112939 .. 2112971 + -13.5  -2.63382   CAAGCATCGTTCGAG     GCTCTGGCCG-GTG AGCATG CGCTCGGCCAGAGC      GTTGTGCGTCTGGCG
   glr1933   3  46 350 2057957 .. 2057972 +  -5.4  -2.71712   TGGGCCAGCAGGGCT              TCGG-GG GTA CCGCCGA              CTTTGCGCACCCAGG
   glr1920   7  56 127 2041436 .. 2041448 +  -5.5  -3.56643   ATTTGCGCCTGGAGC                TTGCC GGC GGCGA                TTTCGCAGCTGTCGA
      purC  12 100   9 2037527 .. 2037553 + -15.1  -4.41348   CCCCTAAAGCGCAAA         GCCCGCGGCTG GGATA CAACCGCGGGC         TTTGTTTAGAGGAGC
   glr1909   3  79 431 2031631 .. 2031654 +    -8  -4.37092   CAGGTGGAGCGTGCT          CCGAGGCGGC AATG GCCGCGTCGA           TTTTCTCCCGCACGT
      petJ   5  67  63 2027676 .. 2027715 + -11.5  -2.62735   CAGCAATTCGGCGAG GCGCTCGGCCCGTCGCTCGG CTT CC-AG-G-CGTGCCGAGCGC TCCTGTGCGACCTGT
   glr1893   8  65  51 2014712 .. 2014737 +  -2.4  -4.62302   CGGGGAAACCGTGCT         GCTCG-CGGCC GGGGG GGCCGTCGTAC         TTTTTGGAAGTCTTG
   glr1888   4 100  38 2006695 .. 2006717 + -12.1  -4.76213   AGGCCCGAGAAACAG           CCCAAAGTC GTGCA GACTTTGGG           TTTTGTTCGGTTTGT
   glr1883   6  93  57 2002628 .. 2002667 + -18.7  -2.82516   GCACGACAGTCTGTG  GGGCGAGAGGTGGAACCC CCTTC GGGTTCC-CCTCTCGCGC  TCTCCTCCTCCCCGC
   glr1880   1  42 371 1999118 .. 1999130 +  -3.3  -3.01924   CCCAACAGCGACTCG                TCCCC GGC GGCGA                TCTTGGCGGCGGCTA
   glr1871   7  86 437 1992992 .. 1993014 + -14.9  -3.30243   ACAGGCCCCAAAAAG           GCAGCGCCA CCGTC TGGCGCTGC           TTCTCGACGATCGGT
   gsr1850   6  63   9 1970920 .. 1970930 +  -2.4  -4.47183   GCCATGAGTAAGGGG                 TCCG CAT CGGC                 TTTGTTTGCATCGTC
   glr1841   7  61 369 1962017 .. 1962039 +  -4.8  -4.14739   CCTCTGGAGTAGCAA           ACTGCAGG CGAATTT CCTGCAGG           TTTTGAACTAAATCG
   glr1828  10  65 154 1947862 .. 1947877 +    -9  -3.25896   CGCACCTTGATATTT              TCGCCA ATCT TGGCGA               TCTTCTGGGTGATCA
   glr1823   1  48 306 1943005 .. 1943034 +  -2.9  -3.53563   CCGGTCAGCGTTGTC       GTGTCAATAGCCTC GAT GAGGA-ATTGAAAC       TTTACCCCGCGCTGT
   glr1811   3  47 457 1931169 .. 1931193 +    -5  -2.87132   TCCGGGTTTCCAGTA          TCAACCTCGA TATCC TCGGGCTTGA          TGTCTAGCGGCAGGC
   glr1804   4  56 231 1923918 .. 1923931 +  -2.3  -4.09243   TCGTCGATTTCTCCA               CCCAT GGCC ACGGG                TTTTCCAGACGTATC
   glr1790   2 100  23 1908011 .. 1908034 + -15.3  -4.88918   AAACTCCTTGACTGC          CGCTCCGCC CAAGCA GGCGGAGCG           TTTTGTTTGCGATCA
   glr1778   5  67  29 1892729 .. 1892760 + -10.2  -2.91735   GGTTATTTTTACAGA      GGTAGCCGTGAT TTAGGTTC AGCACGGCTACC       TCTGTACCCTGTTAG
   glr1768   8  65 177 1876849 .. 1876864 +  -2.4  -4.57569   GGGAGTGTTGAAGAC              CAGCTG AATC CGGCGG               TTTTTGAGCAAGTCG
   glr1760   3  57 366 1867984 .. 1867995 +  -7.2  -3.06302   GATGAGCGCACCGGA                GCGC TCGG GCGC                 TTCGATGACGATCGT
   glr1749   7  60 426 1856539 .. 1856570 +  -8.1  -3.15544   TCGCCCCCGGGTAGT      TTCACC-TCGACGC GCCGG GTGTCGACGGTGAG      TTGCTGACCGTCCGC
      ccmA   4  82 -57 1845955 .. 1846005 + -16.1  -2.71731   GAACCTAGCCCCGAT CGCCCTCGCGG-TGGGGCGGCCGCT ACA AACGGCCGCCCCGGCCGC-AGCCCG TCCTTGAGCGCTACG
   glr1736   5  52 151 1843031 .. 1843041 +  -5.4  -3.25191   CCTCGGAGGCGCTCG                 GATC GGC GATC                 ATTTTCTCAAGTTGC
   glr1731   6  71 -30 1838164 .. 1838187 +  -4.4  -4.67556   TGCCGGACGGAGCCC          CGCCGGACGCC GGG GGCG-CCGGAA          TTTTTAGGCTCTTAT
   glr1707   1  48 103 1818343 .. 1818354 +  -3.6  -3.35597   CAGTACATCAGACTG                GCTC TGTA GGGC                 TGTTTGAGCAATCAA
   glr1701  10  61  78 1810721 .. 1810737 +  -2.9  -4.25104   TAACGGTGGGTTGAG              TGGCAAG CGC TTTGCCC              TTTTCGTAGGCGCGC
   glr1694   3  48  51 1806639 .. 1806651 +  -6.2  -2.50816   ATTGTAGACGGAAGT                CCGC AGACA GCGG                GTTGGTGAATAACAC
   glr1694   3  48 389 1806977 .. 1806990 +  -3.8  -3.34013   AAACCGTCGACAATT               GCGA TGGACC TCGC                TTGCTTAGCAGCGTC
   glr1691   3  61 -22 1802578 .. 1802606 +  -2.9  -4.20136   CTGTTCGCGCGACCT        GCTTGATCCCCGC TTT GCGCTGATCTCGC        TTTAATTTTGCCGCT
   glr1684   3  59 -28 1796506 .. 1796518 +  -4.7  -3.91798   GCTCCCAGTTGGACG                GCGGG CAC CCGGC                TTTGCTTGACAGTTA
   glr1678   2  56 -33 1792078 .. 1792090 +  -5.5  -3.68569   AGACGATTTCGAGAG                CTGCG GTG TGCAG                TTGTTCAATCCCTGG
   glr1665   4  67 401 1780087 .. 1780102 +    -6  -4.11216   ATCACCGAGGTGAGC              CCGGCG ATGG CGCCGA               TTTTGACGATGAACG
   glr1660   5  90 257 1775098 .. 1775127 + -17.9  -3.17075   ACCTCGTGCTCATGC       CGGGTGCGGATGC GGAT GCATCCGCACCCA        TTCGCTTCGAGCGCG
   glr1656   9  59 316 1772174 .. 1772200 +  -7.9  -3.22298   TGAATCGCGACGGCC        CCCCCCGC-CGC TGGG GTGAGCCGGGGG         TTGCTGGTGAGTACC
   glr1650   3  58 213 1765891 .. 1765905 +  -6.4  -3.61398   CGCTTCGCTGAGGTC               GGTCTC GAA GAGATC               TTGTTCGAGAAAACG
   glr1639   1  42 255 1756096 .. 1756115 +    -2  -3.05463   GGGCTTCCGGCACAA            CGATCACC TCTC GCCGATCG             TTGGCTGGAAGCGAT
   glr1634   7  56 119 1751775 .. 1751803 +  -6.6  -3.30124   CAGACTCGCGGGCCG       CCTCCGCCGCCGC TCGG GCGGCAGCC-AGG        TTCTCAGAACTCGCC
   glr1630   3  50  56 1749211 .. 1749225 +  -2.8  -3.57144   GCCGAAAACCCTGGC               GGATAA TGG TTTTCC               TTTGGACATCCCGCA
   glr1630   3  50 153 1749308 .. 1749343 +    -7  -2.64375   CCGTTAGCCTGTTCA    TATTCGCCAGTA-AACT GTC GGTGGTACTGGCGAGTA    TCCTCTCAAAATTTT
   glr1626   6  57  23 1741828 .. 1741838 +  -8.2  -2.84732   TGTGGTGGACAAGGT                 CGCC TAG GGCG                 TGTCATCAATTTAGC
   glr1614   4  52 283 1730728 .. 1730746 +  -5.9  -3.06183   TGTCGGGCTGCCACA             CCCAGCA ATACC TGCCGGG             TTCGGTCGAGATCGC
   glr1610   2  67 -18 1728438 .. 1728450 +  -3.3  -4.53036   CGGCGTCAACGTCGG                CATCG ACG CGCTG                TTTTGATCTTTGTCG
   glr1594   7  66  40 1710989 .. 1711001 +  -9.1  -3.48395   GCCCATCGAGGTTTG                CGGCA GCC TGCCG                TTGTCTGGGCAACCT
   gsr1577   1  41 119 1697162 .. 1697179 +  -2.6  -3.04144   GGAGCCTGTCATGAC             CGCGGA ACTTAC TCCACG              TATTCCGGATCCCGA
   glr1572   2  47 446 1694555 .. 1694583 +  -4.5  -3.06515   CACCGTTGCCGCTGG        CGCAAGTATTCAG AAA TTGCTTGCTTGCG        GTTTTCGCGCTCCGA
   glr1560   6  55 -42 1681692 .. 1681741 +  -3.5  -3.84451   GGCGGCGGCGATGGC CGAGCGGTTGCGGG-CGTTGGG TGTCGAT CCTGACGACCTGTAATCGAGCG TTTAGCTTTCGAAGC
   glr1555   5  58  21 1676670 .. 1676682 +  -3.3  -4.07687   ACCGCGGGGGGCTGC                TGCGG TAA CCGGA                TTTTGCGCGGAGCCT
   glr1538   6  61  88 1660794 .. 1660813 +  -4.3  -4.07568   TCCACCGGGCAATTA            GCTTCGGA ACACC TCCGA-GC            TTTTCCGCCCACAGA
   glr1519   7  56 390 1638455 .. 1638496 +  -2.9  -3.91072   GCGTTCTGCAGGGAG TAGTACGTCGCATCGCCTTC CTC GAAGGCGATGAG-CACACCG TTTCTGAGCGTTTCC
   glr1511   3  47 -39 1629828 .. 1629843 +  -4.6  -3.14931   CGGCCAGGGACCGGT              AGGCCA CTTC TGGCCG               TTGCTCGGCGATGCC
   glr1511   3  47 244 1630111 .. 1630129 +  -4.4  -3.06915   CTTCCTGGTTTGCTG             CACCTGTC GCA GCCAGGCG             TTCCGTCAAATGCGT
   glr1502   8  95  32 1616262 .. 1616283 + -10.8  -4.77759   ATCGAGTCTCCAGAA           GCCCTCCC CGCGCA GGGGGGGC            TTTTTCATGGGTTCT
   glr1492   5  59 384 1605950 .. 1605964 +  -4.2  -3.92746   GAGCCTCCGGATAGA               TTGCGC TCA GGGCAA               TATTTTTGGCCTCGG
   glr1488   7  62 468 1599712 .. 1599728 +  -9.5  -2.55213   CAAGTCTATGTACAC              GTACATC CCG GATGTAC              TGCCTTAGCTCAGTA
   glr1467   4  66 470 1577489 .. 1577504 +  -6.1  -4.08767   GAGCCCGATATTGCC              CGGCA GGCGAA TGCCG               TTTTCGCGCAATACC
   glr1461   1  43  -4 1567044 .. 1567072 +  -2.9  -3.04144   AAAACCGTTGTCAAT        GTTGACCACCCCG ATA CCGGGAGCACAAC        TATTGAGCATCGCCA
   glr1449   4  61 433 1554277 .. 1554287 +  -4.6  -4.07885   GGGGGCCAAAGCTGC                 CGCC GCC GGTG                 TTTTGAAGCACCGTC
   glr1441   3  53  15 1544316 .. 1544327 +  -7.2  -2.52464   AGCAGCAGTTCCGCA                GCCC GCTC GGGC                 TCGATTCCCGCCAAC
   glr1430   5  64 307 1535931 .. 1535957 +  -5.9  -3.87815   GGTCCAGAGCGCCTG        GGTCTCG-CG-CC GCA GGTCGATGAGACC        TTTGTAGCGCTCCAG
   glr1425   7  52 263 1530845 .. 1530877 +  -6.1  -3.14125   GGCATTGTTCAAGCG      CGCACGGCGGTTTCA CTC TGCACCAGCCGTCCG      TCTTCCATGTGTACG
      purN   4  44  73 1502559 .. 1502572 +  -4.5  -2.79684   GGCGTTATCTCTGAC               CTGTC AGAC GGCAG                TAATTCAGTTAGTAA
   glr1390   8  66 188 1494377 .. 1494395 +    -8  -3.61894   GCCGCCGGCACGGCG             GTCGGGGC GAG GCTCCGCC             TTGTTGACGCGAATT
   glr1376   8  63 105 1474711 .. 1474728 +  -7.7  -3.59107   TGGCATTATTGGTGC             TCAGCTG GTGA CAGCTGG              TGTTGTTGTTGCTAT
   glr1361   8  70  31 1455641 .. 1455666 +  -3.1   -4.7254   GCAAACACATCGGCG         AGCACGACGTC CCCG GACGGCTTGCG          TTTTTGATCAGGAGT
   gsr1351   4  54  43 1446129 .. 1446150 +  -7.9  -2.73124   TTGATAGTGTCGGCA           CCGGCCGCT CCGG AGCGGTCGA            CTTTGAAGACTCGGA
   glr1331   3  57 365 1425968 .. 1425980 +  -7.7  -3.08996   CCGAAGGATCGAAAC                GTCAG TGC CTGAC                TATTAAATCGGGATG
      purQ   3  66   7 1418334 .. 1418362 + -10.3  -2.87931   GTCGTTTGAGCGGTG        CCAGGCGTCAG GGGCTTA CTGACGCCTGA        TCTATGGCACCTGCA
   glr1322   2  56 292 1415393 .. 1415430 +  -2.5  -4.15565   CAGCAAAAGCGGCCA   GCTGCGACAGACCCGGCA GAT TGTAGGG-CAGGCGCACC   TTTTCGAGTACTGCG
   glr1317   5  64 432 1410225 .. 1410242 +  -5.5  -4.17048   GCCAGTTCCTGTTCG             CGGCCGA GCAC TTGGCTG              TTGTTTTGCGACCAG
   glr1312   9  81 -10 1406711 .. 1406746 +  -4.6   -5.0538   TCACCTTGCCGGAGT    TGGTGGGCTGAG-GGCA GGC TACCGCCCGGTCCACCG    TTTTTTCCAGTGCGA
      glgB   8  77 379 1400096 .. 1400112 +  -7.9  -4.42386   GAGTTTCAGCCGGCT              TGCCGGC AGA GCCGTCA              TTTTGTAGATGGCCG
   glr1301   6  75 164 1389455 .. 1389500 + -12.6  -2.92475   GGCAGCTCTTGCAGG TCATTCGCGCTGAAACGCTG CTTATT CATCGTGTCGGCGCGAAAGA ATTTCTGCCAGTCGC
   glr1296   4  66  81 1379953 .. 1379965 +  -9.1  -3.44622   GCGAGCGAGCAATTA                CCGGA AGA TCCGG                TTGGTTATCGGCCTG
      accB   5  62  18 1367362 .. 1367388 +   -10  -2.59742   TCGCTCCTCTTCGGG         CTGGGGCCGCAG TTC CGGCGGCTCGAG         ATTGTCGGAGTTGGC
      mutL   3  52 -30 1361977 .. 1362000 +  -5.9  -3.15544   ACTGGCCCGTTTTTT          CCGCAGGCG CTGGCA CATCTGCGG           TTCCTAGCGCTCAAG
   glr1273   5  55 251 1350415 .. 1350432 +  -4.1  -3.75153   GGTGAGTTCGCCCCG             GGCGTTG ACGA CAATGTC              TTTGACTTCCGCCAA
   glr1253   1  79  34 1331574 .. 1331593 +  -7.8  -4.67942   CTCCCAGCGCCAACC            GCTTGCGC CATA GCGTAGGC             TTTTCGTTTCTTGGG
   glr1249   0 NONE
   glr1239   2  46 432 1320713 .. 1320732 +  -3.5  -3.06183   GGATCCGACTACTTG            CCGCG CTTTTTGCCC CGCGG             TTCGATCACCGTCAG
      desC   1  57  56 1313151 .. 1313164 +  -4.5  -3.83026   TCAACTTCCATGCGA               CGC-CC CCC GGAGCG               TTTGCTGTAGAGGGG
   glr1224   2  73 432 1302623 .. 1302635 +  -9.1  -3.91716   CCTGCCGCGATTCGA                CTGGG ATC CCCAG                TTCTTTCCGGGCTAG
   gsr1210   3  55  49 1288807 .. 1288826 +  -6.3  -3.30771   TGCCCGCTTCGACCG            CGACGGG CTCATC CCCGCCG             TTGTGCAGGATGTGC
   gsr1210   3  55 285 1289043 .. 1289077 +  -5.5  -3.53012   CCGTCGAGCAGCAGG     GCGACATCGCCTGCC ATCTG GGCGAGCGCAGTTGC     TTTCACCGCGACGAG
   glr1198   5  77 285 1277608 .. 1277618 +  -8.2  -4.35524   GCACCACGGGATACC                 GCGG CAA CCGC                 TTTTGAATTTCGGGA
      cpeT   3  85 -23 1270277 .. 1270297 + -16.9  -2.71731   TTTGATCCCCCCCTG            CCCCCCCTT GGG AAGGGGGGG            TAGTTGGGCGGTCCG
      cpeR   3  46  46 1265117 .. 1265130 +  -3.7  -3.15544   GCCAGGCGCGACAGA               GCGCC GGTA GCCGC                TTCGTACAGATAAGC
   glr1175   2  68 465 1257166 .. 1257191 + -10.3  -3.07816   CTTTGAGCCGCCGCA         GGGCGGCCAAG CCAT CCTCGCCGCCC          TTGCGTGCGTCGGGA
   glr1165   4  56 178 1241279 .. 1241289 +  -8.2  -2.71712   AGCGAAATCTTCGAC                 GGCG AAG CGCC                 CTTTGCCCCCCGCGG
   glr1152   4  60 -15 1231621 .. 1231631 +  -6.8  -3.64822   CAAGACCATCGTGGA                 GGCT GGC AGCC                 TTTAGATCCCGCCGT
   gsr1125   4  68  45 1207202 .. 1207220 +  -6.6  -4.16842   CCCATCCAGGCTTTA             TGCCGACG CGC CGTTGGCC             TTTATTCAAGGTCGA
      thiC   7  71  22 1198380 .. 1198400 +    -9  -3.76952   GGATTTATTTTGAAA            GGGATGTC ATCAA GGCATCCC            TTTCGCTTAAGTAAA
   glr1108   3 100 -28 1187698 .. 1187751 + -25.5  -4.59376   GTACTCGCAACAAAA CCACCAAACGGGCACGGGCCG CTCAATAGCTTC CAGCCCGTGCCCGTTTGGTGG TTTTAGTTTACTCCT
   glr1090   4  56  70 1168237 .. 1168247 +  -6.8  -3.28984   ACTGTTCGAGCACTA                 TCGC CCG GCGA                 TTGGTCATTCCGTTC
   glr1090   4  56 475 1168642 .. 1168652 +  -6.8  -3.32647   TAGCAAGGGTGCTAG                 TGCC GTG GGCA                 TTAATGTAATTGACC
   glr1086   3  61 288 1164742 .. 1164757 +    -6  -3.72324   CGGAGGTACCCACCT              GCGGCG ACTC CTCCGC               TTCTTCCTCGGCGTA
   glr1079   5  58  -4 1159622 .. 1159642 +  -3.3  -4.07568   AGCTTGCGAGCGCGA           GTTGAGCC GCCTCA GGC-CAAC            TTTTGCAACGCAGGC
   glr1079   5  58 205 1159831 .. 1159856 +  -3.2  -4.05788   ACTCAGCAGCCAGGC         TCCCTCGGCGG CATAA TCGACG-GGGA         TTTGCTTTGCGACGG
   glr1068   5  51 354 1146861 .. 1146878 +    -4  -3.53012   GAAAAGCGCCTGGAC             CGGGCC AGGTAC GCCCCG              TTTGACAGCAAAACC
   glr1054   7  48  19 1127969 .. 1127988 +  -6.4  -2.53715   GACCCGCTCGTTCGA            CTTGCGGA TTGC TTCGCAGG             CTTACTAGTGGTCGA
   glr1046   1  50 446 1121463 .. 1121488 +    -4  -3.53563   AAGATGTCGCCGTTG         GCGATGACTGG GATGG CCAGTTG-CGC         TTTGACCCGGGCTAT
   glr1034   3  63  72 1111364 .. 1111392 +  -6.7  -3.84451   AGTGCCGACTCCTGG       TTGCCGC-GCGG CACGCT CTGCAGCGGCGA        TTTGACTTTGCGCAG
   glr1019   8  90 102 1095562 .. 1095598 +    -8  -5.02074   ACATCACCAAATCCG   CACAGGCGGGGC-ACTT GAGA AAGTAGCCCCGCTTGAC    TTTTTTGGAGGGTAC
   glr1011   2  48 343 1083933 .. 1083946 +  -2.3  -3.59262   TACGCCTGCCACAGA               TCGCC CGAC GGCAA                TTTCAGCGTGTAGCA
   glr1000   6  47 190 1072830 .. 1072842 +  -4.7  -3.05384   TGAGGATGGCCAGAT                GGTGC AAC GCCCC                TTCGCTCGCCAGGGC
   glr0990   8  58 363 1056485 .. 1056503 +  -5.8  -3.59738   TGAACGGGGCCTGGG             GCCAGCCG TAG CGGGCGGC             TTTGCCGGTGTACTG
   glr0979   6  58 455 1040667 .. 1040693 +  -2.8  -4.08216   GCTTGCCAGGAACGC         GCTCGTCGTCGA ATT TCGCGGGCGAGG         TTTTGACCACCATGG
   glr0961   1  54 233 1022680 .. 1022691 +  -5.8  -3.28712   GCGAATCCCCAGATC                CGTC CATC GACG                 TTGTAAAACCCCAAG
   glr0955   2  54 366 1013193 .. 1013211 +  -4.4  -3.59979   TCGAGCGCGCCGTTA             GACCGGGA TCG TCCAGGGC             TTTGAGGTGCCGGGC
   glr0945   5  64 -42 1002448 .. 1002479 +    -5  -4.16681   CAAGGTGTTGGGGGG      GCGCTACGACCTCG ATGA CGGTGTTGTGACGC       TTTTGGGCTGATCTT
   glr0936   6  74 278  992804 ..  992816 +  -3.3  -4.86731   GATCAGCACATTCGG                GATCG AAG CGAGC                TTTTGTTTGAGGCGG
      glgA   5  56 161  989410 ..  989423 +  -8.1  -2.57468   ACTACCAGGCCGCCG               CTGCG GTTG CGCAG                GTTGATCTGCTGCAG
   gsr0927   1  55 117  985001 ..  985012 +  -3.6  -3.72027   GCGGATGTCGCGCAC                GGTG ATTT CGCC                 TTCTTCGTCGCGCAT
   glr0923   1  48 376  983470 ..  983481 +  -5.8  -2.62263   ATTCGCGCGCATATT                CCTC GGGC GAGG                 TCGTATCGCGCCGCT
   glr0915   9 100 362  971776 ..  971801 + -21.9  -4.34482   CTTCCGCTCCAGCCG         GGTGCCGGGGG AAAT CCCCCGGCACC          TATTTTTTTGCAGAC
   glr0912   6  95 104  968639 ..  968651 + -10.5   -4.7497   TGCACTTTTCGACCA                GCCGG AAG CCGGC                TTTTTCGTAGATCCG
   glr0906   2  50  27  962911 ..  962926 +  -3.2  -3.56092   GCTGACACCTGGAGG              CCTTGG TGAA CAAAGG               TTTCAAGCCTGATCC
      pspA   1  57 114  955586 ..  955608 +  -7.6  -3.05384   GAAGGGTCGATAGAT           GTCGCGGGCA GCC TGCATGCGGC           TTACCTGGCCGGCGG
   glr0895   5  60 415  950985 ..  951001 +  -6.5  -3.63515   AGTTGTTGATGCTGC              CGAGCTG CAC CAGCTGG              TTGTTGACGGTGGCC
   glr0885   5  67  84  938322 ..  938362 + -11.1  -2.52676   GTTCGCGGTCCGGGT  AATCGGCGAGGCTGAGGCT GAG GGCCTGGGCCTTGTCGATG  TCGCTTGCGGAGATC
   gsr0877   4  58 -13  928235 ..  928276 +  -5.7  -3.55801   CAAGCCTGTCCGGTC GCGCCGCCCG-CTGAAGG GGTCAAG CCTGCCGACGGGTGACGC TTTGAAGCCGTTAGT
   glr0874   5  63 319  923591 ..  923604 +  -9.5  -2.76453   CCTGGGCGTACATAC               CCGGC AGCA GCCGG                TCGTTGCGGTTGTCG
   glr0861   5  85 139  908808 ..  908843 + -16.8   -2.6155   CAGGAGCGTCTTGAG    CGGGCCGAGGGCGGCAA CGA TCGCCGCCC-CGGCCGG    GTTGGTCTTGAAGAG
      cysS   2  64 191  903620 ..  903646 +  -8.6  -3.53012   GCAATCCTCCCGGTA         GGTGCAGTGCCC GCA GAGCACTTCGCC         TTTGGGGGCCACCGC
   glr0843   2  54 -29  897061 ..  897072 +  -4.4   -3.6849   TTGACGGCCATTCCC                TGGA GCCG TCCA                 TTGTTGCGCTTGCCT
   gsr0837   3  46 109  892821 ..  892849 +  -3.9  -3.14132   CCGGAAGCGGCTCCC       CTGG-GAGCAAT CGCTTC AATGCTCGCCAG        TTCCTCGGGAGCGAG
   glr0823   6  95  17  883729 ..  883754 + -10.3  -4.77757   GAGCTGCATCAAAAA         GCGCACCGCAG ATAA CCCCGGTGCGC          TTTTGATTTTTCCAA
   glr0820   9  67  98  878133 ..  878168 + -10.4  -3.01924   GTCTTTTCCGTCCGC    CGAAACTGCGGGATCG GCTG CGGTCCGGCGATTTCG     TCTTCCAGCACAGTG
   glr0808   5  76 -17  863193 ..  863210 +  -6.9  -4.43844   CAGGCGTTGGGGGTG             GCAGCCG AGGA CGGCTGA              TTTTCTGGGTGCTCC
   glr0793   1  51  32  845201 ..  845221 +  -2.5  -3.74902   CCGGGTAAGGGTGAA            GCGGCAT GGCTCGA ATGACGC            TCTTTTCCTGGGTCT
   glr0786   4  50 194  839859 ..  839870 +  -3.6  -3.51846   ATGCGCACGGGCTTG                CGGG CGAA CTCG                 GTTTTGATTTTTTCT
   glr0773   6  56 462  827126 ..  827147 +  -6.5  -3.24747   CCGTGGCGGCACGAT           CTTGTGGCG CAAT CGCAGCAAG            TTGGTGATCTGAAAC
   glr0761   6  83 164  815045 ..  815068 +  -9.5  -4.21438   CATTTGATTTTTTGG          GGGCTTGCC CACAGT GGCCAGCCC           TTCTTTCTTAGAATA
   glr0755   4  66 363  805981 ..  805995 +  -5.7  -4.08767   GCAACTGCACGTCCG               TTCCC CAACC GGGAA               TTTTAAGACCCTCGC
   glr0751   8  95 337  801787 ..  801805 + -10.2  -4.81083   TACCGCAAACAAAAA             GGGGCCGA GAA TCAGCCCC             TTTTTGGTGCTTAAG
   glr0734  11  75 268  787286 ..  787333 + -13.4  -2.63382   GCCGGGGATCGAGAC TGTGCCGCCTTTGCGGCAGGCGA CGA TTGCCTGGCGC-AGGGCGGCGGG CTTGTCGGTCTCCAG
   glr0728   6  93 148  778708 ..  778747 + -18.7  -2.82516   GCACGAAAGTCTGTG  GAGCGAGAGGCGGAACCC CCTTC GGGTTCC-CCTCTCGCGC  TCTCCTCCTCCCCGC
   glr0724   4  62 105  768835 ..  768850 +  -5.4  -3.91084   CTGGGCTGCATAAAG              TGCCTG CCAG CAGGTA               TTTAGTTACAGATCC
   glr0719   4  58 323  764671 ..  764689 +  -5.8  -3.61178   TGTCAAAACCGGCTT             CCAGGGCG GCG CGCACCGG             TTTAACGTAAATGCG
   glr0698   1  38 244  745876 ..  745886 +  -2.4   -2.6155   ACTGGTGAGCACGAA                 GCGC TGC GCGG                 ATTGCTGTTCCAGCA
   glr0692   4  93  41  738621 ..  738660 + -18.7  -2.82516   GCACGACAGTCTGTG  GAGCGAGAGGTGGAACCC CCTTC GGGTTCC-CCTCTCGCGC  TCTCCTCCTCCCCGC
   glr0679   4  51 349  725255 ..  725268 +  -2.3  -3.72576   ACCCCAAAACTCATA               AACGG CTCA CCGTC                TTTGCTCACAAAGGC
   glr0673   1  46  78  721074 ..  721084 +  -2.4  -3.43217   ACTGCTGAATATCGA                 CGGC TAT GCCA                 TTCTCACTCTTGATA
   glr0668   3  62  92  717600 ..  717640 +  -8.1  -3.33261   CGGCGCGACCTCAGG  GAGGTAGCGGCATGCCCAG CGA TTGGGCAAACCGCTGCAGC  TTCTCGGGATTGCGG
   glr0661  12  87 -41  712973 ..  713019 + -12.2  -4.11371   GATCCGCAGACGAGT ACGATCTACCGGGCGGACAC AGGGCTG GGGGCCGCCCGGTAAATCGC TTTTAGCCGGTCTTG
   glr0639  12  50 249  687702 ..  687732 +  -5.3  -3.16564   CACCCCTGGCCTGTC       CCGAGCACGGC AATCTCGGG GCCGCCCTCGG       TTGCTACCATCGCCA
   glr0631  10  71 263  674478 ..  674507 + -11.5  -3.05343   GGCGTGCGGCGGTGA       TCC-GGCGTTTGCG CTC TGCAAGCGCCAGGA       TGTTCCCAGTCTCCA
   glr0616   0 NONE
   gsr0612   1  39 157  655314 ..  655333 +    -2  -2.75081   CCATCCCAGTGGTGA            CCAAACCG TAGG CGGGTTGC             TGGCTTTTGGGACTG
   glr0605   4  77 115  648813 ..  648825 +  -3.3  -5.04385   GAGCAGCGTACCCTC                TAGGC GCG GCCAA                TTTTTTCAGCGTGTA
   glr0593   3  48 314  637089 ..  637102 +  -5.2  -3.02144   GGCCTCCTGCAGTTC               GCCG ATGCGC CGGC                TGTTGGCAAGGGTCG
   gsr0584   5  54 261  625154 ..  625166 +  -6.2  -3.33261   ATCTTCGTTGCCCCG                GGCG ATCGC CGCC                TTGTCGAGCTTCAAA
   glr0577   4  63 429  616831 ..  616845 +  -7.8  -3.57263   CCCCGGCCGCCGCCA               TCGCCT CGC GGGCGA               TTTGACGGTCGCGCT
   glr0568   4  50 364  606541 ..  606557 +  -3.8  -3.41234   AAAAAAGACTAAATC              CAATTT AGCAA AAATTG              TTAATTCACTTGATG
   gsr0563   4 100 401  599922 ..  599933 +  -2.2  -6.06723   TGCACCAGGGCATGG                TGAG GGCA CTCG                 TTTTTTTTTGACCCA
      purH   2  54  89  596066 ..  596080 +  -5.6  -3.51934   CCGTCGATGCCGATC               GCCTCG CCC TGGGGC               TCTTTCTCGAGGGCA
   glr0555   2  51 184  589491 ..  589523 +  -7.1  -2.74523   CAAAGGGGATGGGTG     CCGCC-G-TATCGGA GTTGA TCCGGTAGCTGGCGG     TGATCTTGCCGGTGG
   glr0549   3  44 320  585093 ..  585105 +  -4.7   -2.7263   GTGGAGCGCTTCTCG                GGCTG ATA CTGCC                ATTTGAGCAGATGAT
   glr0543   8  55 391  579865 ..  579879 +  -3.5  -3.73534   GCGGCGCATGTCGGC               CTGGC ACTGG GTCAG               TTGTTGCTCGGCTTC
      folP  10  85   4  576558 ..  576582 + -12.9  -3.86346   GCGCTGGCCTGAAAG          GCCGGGAAG CAGGAAA CTTCCCGGC          TTTATCCAGACCTAC
   glr0536   4  64 280  574383 ..  574395 + -10.5  -2.67209   CTGGAAACGGGGCAG                GGGCG GCT CGCCC                TGCTGTGGCTTCGTC
   glr0523   5  48 294  563127 ..  563167 +    -4  -3.31792   GCGGGGGGAGCGTTT CTGTCAGCGGCTTTTCGCT CACC AGCCAGAAGCGGGTG-CAG  TTGTCGGGGTGGTCG
   glr0523   5  48 449  563282 ..  563316 +  -6.3  -2.63073   CGCAGCGCCTCGCTG     GTCGAAGCGGTGGGG ATGCG CTCAACCGCTCCGAG     ATGTTCTTCGAGCCA
   gsr0520   6  54 375  558822 ..  558835 +  -5.9  -3.35679   GCCACTTGGAGACGT               TGCCG GGTC CGGCG                TTGTAACTGGCGAGC
   glr0517   4  61  82  556900 ..  556932 +  -3.3   -4.3078   CGTCAGCCGGTTTAG      TGCAGGACGCCAATC CCG GATCGGCATCGTCCA      TTTCTTCATCTGGTT
   gsr0507   1  52 283  547153 ..  547184 +  -5.9  -3.06183   GCAGCAAAACAGATC     CGGCCGCTGGCTGGT CAGG GTCA-CCAG-GGCCG      TTCGATCGGGATGGG
   glr0500   2  56 -46  540996 ..  541024 +  -6.6  -3.22298   TCGCGGTGCGCACCG       GCGGCC-GCGCTG TCCT CACCCCCGGCCGC        TTCGTGGTCACTCCG
   glr0491   9  69  60  528617 ..  528634 +  -8.3  -3.75292   CAGACGCACCATACG             GCGGGCG CGGT CGCCCAC              TTCTTGATCGTGGGT
   glr0483   2  57 -21  520693 ..  520703 +  -8.2  -2.75712   CCTGGTAACCCTCCT                 CGCC GCG GGCG                 TCCTTCGCTAAGTCG
   glr0476   5  44 428  510755 ..  510766 +  -2.2  -3.33315   TCGCTGTAGCGGTCG                GCTT TAAA GAGC                 TTCTGGCCATGTTCG
   glr0448   9  85  27  477108 ..  477153 +  -8.4  -4.72201   TAGAGTTCACAATCT ATGGC-C-GAGGCCCGTTTTTG TTTT CAAGAACGGGCCTCTGAGTCGG TTATTTTTTGTGCAG
   glr0432   5  71  58  463779 ..  463808 +  -4.7  -4.56597   GCGGGAGCCGCCGGA       CGGGGCGCCGGGC GGGC GGCGGGAGCACCG        TTTTTGGCGGAGGCG
   glr0423   1  71 115  446200 ..  446211 +  -4.4  -4.62069   CAACAGCCTAAAGCC                CTCA CTGG TGAG                 TTTTTCAGGTCAGCC
      infA   4  62  40  432221 ..  432231 +  -8.2  -3.22298   TGTTGCGCATACCGG                 CGGC GAT GCCG                 TTGATGGTCAATAGC
      hisH   6  54 447  429037 ..  429054 +  -5.5  -3.53444   CGAGGCATCGATGTG             CTCCTTG CGCG CAAGGCG              TTTGGGCCGGGGTCG
   glr0400   3  43 463  422613 ..  422623 +  -4.6  -2.72344   ACAATACGCCCCGGT                 CTCG GCG CGGG                 TAATTCCCAATAAAG
   glr0395   3  48 208  417077 ..  417089 +  -6.3  -2.58959   GGACTCTGATTCCAA                CAACA AAC TGTTG                CTATCTTTCGTATGC
   glr0382   2  46 226  403160 ..  403175 +  -3.2  -3.32963   GCTATATGGTGGAGG              CTGAAC GTTC GTCCAG               TTCTGCACTCGGGCT
   glr0376   2  48  49  394422 ..  394438 +  -2.2  -3.66178   CAGCGGGCAGCCGCC              GGTAGA TCCGC TCTTCC              TTTGCGCTTACCCAG
   glr0370   0 NONE
   glr0364   1  43 -18  379889 ..  379903 +  -2.7  -3.14132   GCCAGCGGGGAGCAC               CCCGG ATCAG CCGCG               TTAGTGGCCCCGGCC
   glr0359   5  73  96  373970 ..  373989 +    -5  -4.67904   CTATAGCAGACTCGA            TGTACTGG GCGC CCAGTAAA             TTTTTGAAGTTGATC
   glr0349   8  51 318  366813 ..  366824 +  -2.2  -3.76182   TGGTCCGCGCGCTGC                TGCT CCTG GGCA                 ATTTTTTCTGGCTCC
   glr0341   4  53  84  355007 ..  355022 +  -3.2  -3.85698   CACTCCGGCTTTTTA              C-GCGCT CAA GGCGCAG              TTTGTGGAGCCGACG
   glr0333   3  46  36  347834 ..  347851 +  -2.6  -3.45366   AATTGACAGATCCCA             GTGCGG CAAATC TCGCGC              TTGCTTCATTAGACC
   glr0330   4  61 422  344685 ..  344712 +  -3.3  -4.24342   CCCGGCAGAAGCTCG        CCCGAGACGTC CAACTC GACGCCTTGGC         TTTCTTGCTCGCCCA
   glr0318   4  59 396  328971 ..  328983 +  -7.7  -3.21924   GTGGGCAGGCGGTTG                CCTAC CGG GTAGG                TGTTGTCGCGGCTGA
   glr0310   3  64 313  318816 ..  318855 +  -8.4  -3.48593   GAGGCTTCCCCCATG  CAGCGGCGCCGTGGGCAG GCGG TTGCCCACGGGGAAGGTG   TTGTCTCGGGAGATC
   glr0303   4  57   7  313176 ..  313188 +  -7.7  -3.15503   AGACCGTAAGGCCGG                CGCAA GGC TTGCG                TGTTAAGTGTTCACC
   glr0296   3  57 312  305401 ..  305411 +  -8.2  -2.74012   TCAGATGGCGCGAGC                 CGCC CGG GGCG                 TACTTCGCCTCGTAG
       frr   3  55  27  299377 ..  299398 +  -3.7  -3.72576   TGGTCCTTCACGCCG           GGCG-TACCA TTT TGCTAACGCC           TTTGCTAACGCCCCA
   glr0282   0 NONE
   glr0270   6  75 187  277871 ..  277900 + -13.5  -2.57344   GACGCGCACCACCGT       GCGCTCCTCGCCG GCCT CGGCGAGCACCGC        CTTGTGCACGCGGTA
   gsr0265   3  77 444  272814 ..  272824 +  -8.2  -4.25104   TCTGAAAGCACATGC                 GCGC CAA GCGC                 TTTTAATCGGGGCAG
   glr0257   4 100 422  265442 ..  265479 + -15.6  -3.84266   AAGGGGCCTCCATTG   CCG-GGCAGCGGAGGGC GGACA GCCCTCCGCTGCGATGG   TTTCCTATAGGGTCT
   glr0251   2  48 349  260188 ..  260209 +  -2.2  -3.67597   GCGCACATTGCCGAT           CGTGAGCC CCTGCT GGTTGACG            TTGTTGGCTCCCAGA
   glr0248  11  72 -43  255363 ..  255384 +  -5.7   -4.3898   CCGACGCCTTCGCGC           CGCCCATCG TCAC CGCTGAGCG            TTTTCTCGCGCTGCT
   glr0237   2  48  42  244641 ..  244658 +  -2.6  -3.54424   CCGAAAGGTCGCCAC             CTGCTC CTTGCT GGGCGG              TTTGGGCCAGTCGGC
   glr0233   3  47 253  237391 ..  237409 +  -4.5  -3.16647   CGGAGGAACTTCGAG            CGCCGCCG GAAC CGGT-GCG             ATTTTGGTGCGTGGC
   glr0227   2  56   4  230677 ..  230688 +  -2.2  -4.03978   CAACCTTCATAGGGC                GCGCC GCT GG-GC                TTTCTGTCCAAGATT
   glr0224   1  47 275  229313 ..  229367 +  -5.6  -2.78384   CCCTCGACGCGGGGA GGGGGAGAGCGCGAGAGG-GGAACCC GAAGG GGGTTCCACCTCTCGCTC-CACAGAC TGTCGTGCCCAGCCA
   glr0204   5  66  44  196976 ..  196999 +  -8.2  -3.58726   CCCGGTTTGACGAGC          CGACTTGTAC GTAC GTAGAAGTCG           TTCTCTCTCCAGGCG
   glr0201   6 100  20  192915 ..  192946 + -20.9  -3.17075   CCAATGCAAAGGCAA      CGGGGGCGCTCTG CATCAT CGGAGCGCCCCCG       TTGCGTTAAAGACAG
   glr0196   6  57 123  186643 ..  186655 +  -7.7  -3.06696   CCGCGCCGAACCATC                GTCGT GAA ACGAC                TGTGTTCCCCGGCCG
   glr0193   9  59 221  182805 ..  182836 +  -9.4  -2.58544   GGAGTTGCGAGCGGC      CGGCGTGGGTGACA AATT TGTCGTCGATGCCG       ATTCTGAGGGTCGGC
   gsr0186   0 NONE
   gsr0179   4  60  52  172364 ..  172400 +  -2.2  -4.24204   GATGGCACACGTATC   GTGGC-CAGTGTCGTCC GGCT GGGCGACAGTGAGACAA    TTTTGGATGTGCCTG
   glr0172   2  61 113  163862 ..  163880 +  -4.5  -4.07687   CCGATGACCAGGATG             CCCACGA AGATC TCGTCGG             TTTTCAAAAAGCGCT
   gsr0166   1  42 446  159160 ..  159173 +  -3.7  -2.66316   CCAATGGCGACTAAA               TCGGC CCTT GCCGC                TGCTGTGATGACGAC
   glr0156   7  69 296  150242 ..  150255 +  -3.8   -4.4009   TGTACCCGCAATTCG               GGCA AGAATC TGCC                TTTTGTGACATCGGA
   glr0150   1  52 382  141826 ..  141848 +  -5.5  -3.26471   CGGTCCAGAACCTAA          GCCGCCTGTG AACG CCCAG-CGGC           TTCCTGTCGGGCTAG
   glr0140   1  56 -21  134974 ..  134986 +  -3.3  -3.92625   CTCCGACCACGTACC                GGTGG CGG CCAGC                TTTCGTTAGGGTATA
   glr0129   2  74 167  126023 ..  126078 + -12.5  -2.78384   CCCTCGACGCGGGGA GGCTGGAGAGCGCGAGAGGGGAACCC GAAGG GGGTTCCGC-CTCTCGCTCCACAGAC TATCGTGCAAAGCCA
   glr0126   5  58 345  122537 ..  122549 +  -6.9  -3.53012   AATCGAGAATCACCG                CTCGG CCG CCGGG                TTTGAGCACCCGACG
   glr0116   8  83 444  114548 ..  114570 +  -7.6   -4.7373   AATAAGTGGGCTTGA           GGGCATAGAG GCG CTCGTTGCCC           TTTTTGCTGCCCTGG
   gsr0113   9 100 130  111795 ..  111820 + -14.7  -5.19879   AGATGTCGATTGCGG         CGCCGCGCC CCCTGGAA GGCGCGGCG          TTTTTCTGTTTGCGG
   gsr0107   2  54 364  105812 ..  105836 +  -7.8  -2.87344   GTAGTTGGTGGCGAC          GGTGAACTCG ACCGC CGTGTTCGCC          TCTGTGGCCGCCATC
   glr0098   4  59  55   97961 ..   97973 +  -5.5  -3.74872   CCGCCACCAACTCGC                TCGGT TCG ACCGG                TTTGCTCAGATGGGT
   glr0081   7  49  50   82899 ..   82909 +  -4.6   -3.3482   CCCGCAGACTCTCCG                 GCTG CAC CGGC                 TTGCTTAAAAAATTG
   glr0060   6  65 275   63974 ..   63987 +  -9.5  -2.90615   GCCGGTGCCCTGGTT               GCCGC CGGA GCGGC                TGGTTTGCGAAGGAT
   glr0050   7 100   7   51374 ..   51409 +   -22  -4.07568   TACCGGTAAATTCAG    GTGTCGGGTGTCAGAG CGCG CTCCGACACCCGACAC     TTTTCAAACCACCGA
   glr0045   5  79 203   45824 ..   45845 +  -7.2  -4.60487   TTGCCAATCAAGCCC           CACGGCCG GCAGTG CGGCGGTG            TTTTTCAGAGTGGTC
   glr0035   6  62 103   36504 ..   36516 +  -5.5  -4.01135   AAAGTCAGGCTTTAC                GCGGA AAA TTCGC                TTTGATGTTGTTCGC
   glr0029   2  43 289   29525 ..   29535 +  -3.2  -3.16564   CGTGGCTACCAAGCT                 GTTC GAC GAGC                 TTGGTGGCATCGACG
   glr0024   9 100 171   23805 ..   23833 +  -6.6  -6.02345   TGCTGAAAGGAGCGG        GTGAGGCTATCC CTGGC GGTCGGCCTCAC        TTTTTTTTGTCGTTA
   glr0017   4 100  19   14953 ..   14979 + -19.4  -3.10597   TCTAGACGGCGATCC         GCCCGCCCTGCC GCC GGTGGGGCGGGC         ATTTTGCGTCGGCGG

SUMMARY

982 putative operon ends contain 4468 possible terminators.
Percent operon ends hit by terminators of confidence >= x:
	x	#>=x	hits>=x	%hits>=x
	100	74	63	62	6 %
	99	74	63	62	6
	98	74	63	62	6
	97	74	63	62	6
	96	74	63	62	6
	95	85	71	70	7
	94	85	71	70	7
	93	95	79	78	8
	92	95	79	78	8
	91	100	83	82	8
	90	107	90	89	9
	89	108	91	90	9
	88	112	95	94	10
	87	113	96	95	10
	86	124	104	103	10
	85	135	112	111	11
	84	138	115	114	12
	83	146	122	120	12
	82	153	129	126	13
	81	168	140	137	14
	80	172	142	139	14
	79	192	161	150	15
	78	198	165	154	16
	77	219	182	168	17
	76	226	188	173	18
	75	241	200	184	19
	74	264	219	199	20
	73	276	228	207	21
	72	289	239	217	22
	71	311	257	234	24
	70	333	273	247	25
	69	355	292	262	27
	68	386	320	282	29
	67	423	354	312	32
	66	475	393	339	35
	65	515	429	361	37
	64	547	458	380	39
	63	602	507	413	42
	62	643	541	429	44
	61	712	596	459	47
	60	792	662	495	50
	59	854	707	516	53
	58	956	790	559	57
	57	1043	859	591	60
	56	1199	977	641	65
	55	1237	1010	657	67
	54	1431	1159	699	71
	53	1520	1224	720	73
	52	1685	1351	753	77
	51	1779	1405	771	79
	50	1971	1544	795	81
	49	2076	1616	810	82
	48	2360	1828	851	87
	47	2519	1949	870	89
	46	2871	2201	891	91
	45	2872	2201	891	91
	44	3103	2368	900	92
	43	3447	2619	924	94
	42	3755	2844	933	95
	41	4012	3038	942	96
	40	4141	3130	946	96
	39	4296	3243	953	97
	38	4468	3380	956	97
	37	4468	3380	956	97
	36	4468	3380	956	97
	35	4468	3380	956	97
	34	4468	3380	956	97
	33	4468	3380	956	97
	32	4468	3380	956	97
	31	4468	3380	956	97
	30	4468	3380	956	97
	29	4468	3380	956	97
	28	4468	3380	956	97
	27	4468	3380	956	97
	26	4468	3380	956	97
	25	4468	3380	956	97
	24	4468	3380	956	97
	23	4468	3380	956	97
	22	4468	3380	956	97
	21	4468	3380	956	97
	20	4468	3380	956	97
	19	4468	3380	956	97
	18	4468	3380	956	97
	17	4468	3380	956	97
	16	4468	3380	956	97
	15	4468	3380	956	97
	14	4468	3380	956	97
	13	4468	3380	956	97
	12	4468	3380	956	97
	11	4468	3380	956	97
	10	4468	3380	956	97
	9	4468	3380	956	97
	8	4468	3380	956	97
	7	4468	3380	956	97
	6	4468	3380	956	97
	5	4468	3380	956	97
	4	4468	3380	956	97
	3	4468	3380	956	97
	2	4468	3380	956	97
	1	4468	3380	956	97
	0	4468	3380	956	97
