# Supplementary material for: Rapid, accurate, computational discovery of Rho-independent transcription terminators illuminates their relationship to DNA uptake
Source: Genome Biol. 2007 Feb 21;8(2):R22. doi: 10.1186/gb-2007-8-2-r22 (PMC1852404; doi:10.1186/gb-2007-8-2-r22)
Supplement: Additional data file 2 — As described in the text, the entire robust tail-to-tail region is searched; if the region is less than 500 nt, then the 500 nt downstream of the stop codon is searched (stopping if a gene start is encountered). In the case of ties, all terminators with the high score are output. [file gb-2007-8-2-r22-S2.zip › Gluconobacter_oxydans_621H.ttperf]

   GOX2514   7  86 304   10904 ..   10922 -  -8.8  -4.72029   TTCAATTGAAGAAAA             GACAGGGG GAA CTCCTGTC             GCGCAAGGATGATGT
   GOX2520   2  64 170   17804 ..   17814 -  -5.4  -4.16943   GTGCAGACCTCAAAA                 CTCT TAG AGAG                 TGTCTCACGGATGAG
   GOX2524   3  70  20   22099 ..   22135 -  -7.7  -4.02817   CCGCCAGAACAACAA    CCGGCCCTGTCTGACGC GCG GCGTCTGCCTGGGAAGG    GGTCAGTCCGGAGAG
   GOX2545   2  83   5   41973 ..   41997 -  -9.2  -4.57341   AAGCTGCCCGAAAAA         CGGCG-GGGCC GTCC GGCCCGCGCCT          GAAACTAGACGGGTC
   GOX2548   2  56 178   45908 ..   45921 -  -2.3  -4.15788   AAGCCGGCGAATAAA               GCTGC TCCA GGAGC                GAGTTGGGTGTCGAC
   GOX2555   4  48 247   52011 ..   52030 -  -3.5  -3.25823   CCCCCTGGACAGTAA            CGATGCA TCGTCT TGCAGCG             AGCGCTGCTGAGGCA
   GOX2559   4  48 316   54651 ..   54662 -  -5.8  -2.53822   TCCAGCTGACAACAG                CCGA TATT TCGG                 ACAGTGCAGGAGGAC
   GOX2576   1  57 346   74946 ..   74961 -  -7.5  -3.21099   CCGCCCGAGGAGGAA              GCCCG GATTAT CGGGC               AGATGCTGGAGCGTC
   GOX2584  11  77 117   82307 ..   82346 -  -8.4  -4.24342   TCCCGGACGAAGAAA  TGACGCAGCTCCCGCCGC TGAC GCGGTTGGACCCGCTTCA   GTTCGACTATGAGGA
   GOX2588   2  65 157   84981 ..   85001 -  -2.5  -4.57482   TTACCCACAAATAAA            CACTTCCAG AGG CTGAAGGTA            AAATGTAGGCATAAA
   GOX2597   4  57 172   90877 ..   90888 -  -7.2  -3.14881   TAACGGCTGCACCAA                GCCC TGTT GGGC                 GGTCAGTGCTTTGCT
   GOX2600   3  59 181   95204 ..   95216 -  -5.5  -3.86653   AGGTAGGAAACATAA                TCGGC TCG ACCGA                TCTTATTTTGAAAAC
   GOX2608   5  50  69  102717 ..  102743 -  -3.5  -3.53444   TCAGGGCTTCTCAAA         CTGGCAGGCCC GAACA GGACGCGCCGG         AAAACTTTCGGAGTA
      traA   7  58 376  138331 ..  138345 -  -3.4   -4.1899   CGATCGGATCGAAAA               GGGCGA TCT CCGGCC               GTTGACCGGAGTTCT
   GOX2651   5  56 226  150396 ..  150444 -  -6.5  -3.37344   CGTGTATCCAATGAA CCAGCGCATTGCGGCGCATTACC CTG AGAAACGCGTTGCAGGGCGCTGA GCTTTTCTCGAATGA
   GOX2661   3  46 129  158710 ..  158727 -  -5.5  -2.71731   GGCACGTCTCAAGGA             GTGGAGA GCAG TCGCCAC              GCGGTATGAGAAAAC
   GOX2665   3 100  31  161944 ..  161965 - -13.7  -5.55769   CCGGACAACAAAAAA           GGCGGCTCC CAGG GGAACCGCC            TCTTGCGTGTGTGGA
   GOX2664  11  79  51  161885 ..  161908 + -14.6  -2.74605   TGACGCAGCATACTT          CACAGCCGCG CTTG CGCGGTTGTG           TCCATTTTGGCGCGG
   GOX2650   6  68  47  150395 ..  150446 +  -4.3   -4.4009   CCGTGTATCCAATGA AC-CAGCGCATTGCGGCGCATTAC CCTGA GAAACGCGTTGCAGGGCGCTGAGC TTTTCTCGAATGAGG
   GOX2641   9  88   6  138685 ..  138709 + -17.9  -2.77344   ACTCGCATAGCACCT          GAGGCGGCATG TCC CGTGCCGCCTC          CTTCTTCAAACCTAC
   GOX2607   7  63  41  102833 ..  102860 +    -4  -4.30576   CGTCCCGGCTTGGGC        GGCTTTGTGGTC AATC GACCAGGCGGCC         TTTTCATAATCAGGG
   GOX2599   7  56 191   95202 ..   95218 +  -2.2  -4.17048   TTAGGTAGGAAACAT              AATCGG CTCGA CCGATC              TTATTTTGAAAACGA
   GOX2587   6  76 294   85290 ..   85304 +  -7.1  -4.57569   CGGTTGCGTACAGAT               CAGGG TAATC CCCTG               TTTTTCGGCCCATGA
   GOX2575   7  77 277   75468 ..   75508 +  -3.2  -5.12707   TGCCGTGAGAAAGCC TTTCCAGAACCGCCTCTCG GATA CGAGTGGCTGTTC-GCAGG  TTTTTTGAACTTTCA
   GOX2558   1  42 102   55089 ..   55113 +  -3.5  -2.57132   GAATAGAGTAACGAA          GCCGACTGTTG CCC CAAGAGTTAGC          GTTGTGCCGGAAACA
   GOX2547   6  60 233   46335 ..   46345 +  -6.8  -3.64198   GATACGCATCAATAG                 CTCG TGG CGAG                 TTCTGTATGTCACGA
   GOX2535   7 100 152   30717 ..   30764 + -15.1  -4.08394   CTTAAGTGATTTACT CGGAG-AGGCTCTTCAGTGCGGT GGCA ACCGC-CTGAAGGGTCTTCTTCG TTTTACGAAGGATCT
   GOX2529   5  71 108   26915 ..   26931 +  -8.7  -3.73072   CCTGCGCAACAGCGC              CTGTTCG CCT CGGACAG              TTTCCTGCCGCAGTT
   GOX2522   3  51  10   19983 ..   19998 +  -2.4  -3.77906   ACCTAAGCTACCGCT              CGCCTG CTTT CGGGAG               TTCTCTGTTTAAGTT
   GOX2504   6  54 100    3257 ..    3276 +  -4.3  -3.59979   TCAAACGCGCCACCC            GCCTG-CT CCTGA AGACAGGC            TTTCACCTGCCGCGG
   GOX2671   6  51 139    3891 ..    3930 -  -6.5  -2.82516   GCTTCCATTACGACA  GTCATG-AGCAGTTGAGG ACACA CCTCAACGACTTCATGGC  AGCTTATAATTTCGG
   GOX2671   6  51  -5    4047 ..    4074 -  -2.6  -3.79668   ATCCAACCCATCAAA        TCCCGGGACTAA ACAC CTAGGCTCAGGA         CTCATTCTTTGAGGT
   GOX2676  10  68 379    6747 ..    6759 -  -9.1  -3.57651   GCGGACATCACACAA                GCAGG CCC CCTGC                TGGATGAGGTCGATC
   GOX2683   5  78 212   13291 ..   13303 -  -6.2  -4.83615   GAGCTGCTAGAAAAA                GCGG ACCTA CCGC                TTACGCCTCTTTCCC
   GOX2695  11  59   7   25904 ..   25928 -  -7.8  -3.35046   CGATGCTCTGAAAGA         GGGGAGCGGGG AACA CTCC-CTCCCC          CGCGCTTCAATGTTT
   GOX2684   8 100  16   15496 ..   15524 + -20.5  -2.77962   CACCCTATTTTTCCC        GCAAGTTCCTTCC AAT GGAAGGAACTTGC        ATTTGAACTATAGAA
   GOX2675   1  41 -16    6644 ..    6657 +  -3.8  -2.52896   TCAGGCCATCGGGCG               GTCC CGTGGC GGAC                TGACTTCGAAAATCC
   GOX2699   7  90  12    2120 ..    2141 - -15.9   -3.4811   TTGTCTATAAGAAGA           CCCGCTCCT GGGA AGGAGCGGG            TTTCGGTCTCATCAG
   GOX2704  11  66 235    6253 ..    6275 -  -8.4  -3.64299   CACATCAGAAAGCAA           GGTTGCTGCC ACA GACAGCAAGC           CGGTTGCACCGAGCC
   GOX2710   4  57 244    9353 ..    9363 -  -8.2  -2.87132   CGGTCTTTTCATATA                 CCGG AAC CCGG                 CGGCCCCACGAATAT
   GOX2709   8  69 415   10082 ..   10098 +  -6.5  -4.14243   GAAGGCATGAAGCCC              CGCGC GTCTCCA GCGCG              TTTTCAGGTCGCCTG
   GOX2718   1  60 445    3640 ..    3650 -  -6.8  -3.64198   GTTTGAGAGAGAGAA                 TGCG GCC CGCA                 AGTTTGGGGATCGGT
   GOX2723   6  63 268    7417 ..    7427 -  -6.8  -3.71649   GTTCCAAACCCCAAA                 GCCA TGC TGGC                 TGATCGGGGCTATGA
   GOX2726   1  40  81    9197 ..    9209 -  -3.4  -2.70932   CCGCTTCCGTAAGTA                GTCA CTTCC TGAC                ACAACTCTTTTTATC
   GOX2731   6  56 417   11782 ..   11807 -  -2.5  -4.18494   GAGCGCTACGGAAAA         TGGAACTCTGTC TAT GTCAG-GTTCCG         GCGTTGGGCTGAACA
   GOX2731   6  56 360   11849 ..   11864 -    -6  -3.53091   ATGCCCTGCTGCAAA              CCCTGG TGGA CCTGGG               TCTGAGTGATGACTG
   GOX2717   4  75 333    4000 ..    4011 +  -5.8  -4.66953   TTGACTTCTCTTGTG                CCTG ATTT CAGG                 TTTTTAGCGTGTTGA
   GOX2732   5  59 277    1142 ..    1156 +  -5.6   -3.7282   TCGTTGATTTCGTGT               TCCGTC ATG GGCGGG               TTGTTCATAGCCTGC
   GOX0011   3  43  74   16789 ..   16816 -  -4.8  -2.54745   CGTAGCCAGAAAAGG        GCG-GACGGGC TGCTGAC GCCCGTCACGG        TTCGCACGCTGGATG
   GOX0026   2  50  29   33302 ..   33319 -  -6.9  -2.53876   GGGCATTGCAACTTA             CGCCTTC TACG GACGGCG              CCATTCAAAAATGCG
   GOX0052  12  68   4   57022 ..   57069 - -10.6  -3.07043   GCTATTATCGCAACA GCGTCACCATCAGCTCCGCCGAA GAC CTCGGCGGAACC-ATGATGGCCC AGCTCAGCGCCCTGT
   GOX0060   7 100  91   69928 ..   69954 - -14.5  -5.52384   GTCTGAGTAAAAAAA        GCCGCTGCCAGC TTCT GCTG-CAGCGGC         TTTTTTCATGCCGGC
   GOX0060   7 100  34   69994 ..   70011 -  -9.1   -5.9218   CAGACAATAAAAAAA             GGCCGGA AGAA TCCGACC              TTTTTTCAATCATCA
   GOX0067   3  52 282   76554 ..   76568 -  -3.5   -3.6502   TATCTCCCATCGAAA               TCAGC CGCGC GCCGA               AAGGAGAGAGCAGCG
   GOX0071   3  44 222   80503 ..   80516 -  -3.7  -3.04792   GCATCAGCGCCAACA               TGCGC CACC GCGCC                GTCATCATGGGTGAC
   GOX0094  11  79 278  111682 ..  111713 -  -8.8  -4.27316   TTCCTGAACGTAAAA      CCGGATT-CGAGGTC CTT GACCTCGTAATCCAT      GACAGTACCGGTCAG
   GOX0104   7  78  12  123545 ..  123570 - -14.7  -2.59683   ACGGGACCGGACAAG         GCGGCGAAGGG GAAA CCTTTCGCCGC          TTTTTTTGTGCTCAG
   GOX0113   4  55 -31  131299 ..  131313 -  -8.6  -2.53449   AGACGGGCAGAAGAT               TTCGCA AAT TGCGAA               GCTCTTCGAGAATTT
   GOX0133   8  75 174  149310 ..  149336 -   -13  -3.07962   CCGGAGATTTCAACA         CTCCGTGAGCCA GAG CGGCTGACGGAG         CCAGAAGAGATCCTC
   GOX0143   2  39 103  158249 ..  158277 -  -2.5  -2.79302   ATGATTCCGAGGAGA       GCCAGAAGCTGAT TGGCC ATC-GCTCC-GGC       GAGATGGAACAGCTT
   GOX0147   5 100 -14  161554 ..  161579 - -20.5   -3.6796   AAGACATTTCAAGAA         GGCGGAGCCTG TCAG CAGGCTCCGCC          GTTCTTCTGTGCAAA
   GOX0174   6  63  58  191011 ..  191029 -  -3.8  -4.21812   TTGTACCCAAAACAA            GCGC-GC TACCAG GCTGCGC             CACGCCCCGAACCGG
   GOX0182   2  52 119  198158 ..  198175 -  -5.5  -3.25823   CGGGCGCGACAGGAA             GCGCC GATACACT GGCGC              TTCCTGTCCCGACCC
   GOX0215   7  66 114  232504 ..  232524 - -10.4  -2.87344   CATCGGCTTTATAGA            GACAGGCG CCCTT CGCCTGCC            TGTTACGGCTACGAC
   GOX0218   9 100   8  236942 ..  236979 - -14.8  -4.07568   GGCGCCGTCTGAAAA   CGCCCCGCGCCCTTCC CGAAAC GGAAGGGCGCGGCACT    TCATCGTTCAGAGAC
   GOX0230   7  60  81  246889 ..  246905 -  -3.6  -4.07687   AGGCGTCGCCGAAAA              CATCCG GAACA CGGAAG              ACGCCTCGTCCGCCA
   GOX0243   2  66 363  258340 ..  258352 -  -6.2  -4.18018   CCTCTTCACGGAAAA                CCCG CTCCC CGGG                CGCTACCTTTCCCTT
   GOX0247   3  49 318  263571 ..  263603 -  -4.8  -3.33492   GCATCGACGCCAGAA     CCGAAGGCCGCA-GT CCGG ACACGCCGCCCTCAG      ACGCCTACGCCCTTT
   GOX0257  11  62 -24  272330 ..  272376 - -10.1  -2.50016   GGCCAGCAGTAACAG CCGCCCCCTTCCGGATCAGGCC TCAG GGTCTG-TCCGGAAGAGTCCAG TGCGCATCACAGCGC
   GOX0260   7  48 169  274339 ..  274349 -  -2.4  -3.61398   TGGTCCGTTCAAGAA                 CGCC CTC GCCG                 ATCTTCTGGTCGAGC
   GOX0260   7  48 103  274393 ..  274415 -  -4.1  -3.27408   TGCCAGCGAAACACA          GCGCCTGCTT CAGG ACG-AGGCGC           ATCTTCTATCGGTTC
   GOX0268   4 100  10  283860 ..  283888 - -26.1   -4.4078   TCTCTGCAATCAAAA        CCCCCCGCAGGCT TTG AGCCTGCGGGGGG        TTTTCATTTCTAGTG
   GOX0280   4 100  13  296472 ..  296494 - -11.3  -5.24531   ATCCTTCACAAAAAA          GCCCCGCCTC TTTC GAG-CGGGGC           TTTTTTGTGCCTTCA
   GOX0284   1 100  27  299681 ..  299704 -   -21   -5.5604   CGAACCAACAAAAAA          GGCCGCCCGG TCAG CCGGGCGGCC           TTTTTCATATCCAGT
   GOX0303   2  56  65  320538 ..  320554 -  -6.5  -3.28001   CAGGCCGAAATCGAA              CCAACCC GCC GGGCTGA              AACGCTGTCAGTCGC
   GOX0317   8  70 343  335143 ..  335159 - -10.8  -3.34398   TGGCTGCCTCAAATA              CGGCGC TGCCG GCGCCG              TTGGTGGACATGTCG
   GOX0326   4  71  27  346643 ..  346675 - -11.4  -3.12327   CCGCGACACCGAACA     TGCC-CACCAGATCG AGAC CGATCTGGCACGGCA      TTACATCGTCCGGCG
   GOX0335   6  61 303  354318 ..  354338 -  -8.9  -2.92157   GATGAAGGTGAGACA            CCACAGGTC GCT GCCCTGCGG            GAAATGGGAGAAGAA
   GOX0344   8 100  27  365768 ..  365787 - -13.6  -6.32216   AGACACAAAAAAAAA            GCCGGAGA CTGA TCTCCGGC             TTTTTTTATGAGCAT
   GOX0352  12 100  28  378365 ..  378388 -   -16  -5.04175   TGAAGCACAGAAAAA          GGGCGGG-GCC ATT GGCACCCGCCC          TTTTCATATCCGCCC
   GOX0404  10 100  17  423372 ..  423397 - -19.1  -4.10781   AAGAAGCTACAGAAA         GCCCCGATGGA TTGC TCCATCGGGGC          TTTTTCGTATTCGGG
   GOX0414   8  68  12  439348 ..  439361 -  -6.7  -4.08767   TCCAGGTGCCGAAAA               GCTGA TCTG TCAGC                CCTGACAGGGTTCAG
   GOX0418   5  52  60  442183 ..  442203 -    -4  -3.60865   CAGTCGAAACCAGAA            CGACCA TGGCTAATC TGGTCG            TAGACAACCTGATTG
   GOX0434   8 100  30  459161 ..  459185 - -17.2  -6.30182   TTAGATAAAAAAAAA          GCGCTGCAGG TTTGG CCTGCAGCGC          TTTTTTTTGTGCCTG
   GOX0442   5  56 266  465770 ..  465795 -  -5.5  -3.57561   CTCGAAGTCGGCAAA         GAGGCCTATG CCGTCAT CA-AGGCCTC         CAGCGTCATGGTCGG
   GOX0450   7  91  10  472596 ..  472618 - -12.7  -4.18494   GACCGGGACTGAAAA           GCCGGGCTC TTTAT GAACCCGGC           TGACAGGCGTCAGGA
   GOX0455   6  85   8  477573 ..  477608 - -16.3  -2.58758   AGAACGCGCCAGAAG    CAGGA-GCCCTGATCC ACGAA GGATCAGGGCCTCCCG    GTTCGCATCAGTTCC
   GOX0465   5  65 429  487501 ..  487535 -  -4.3  -4.32436   ACATCATCACGAAAA    GTGCGG--AAGAACCCA AGA TGGGTCCACAACCGCAC    AAGCCGCGAGCGCTG
   GOX0476   5  63 176  500182 ..  500193 -  -3.6  -4.26344   AGATTGGCAGCAAAA                CAGG CTTT CCCG                 ATCCCGATCCGTTCA
   GOX0495   5  57 318  515126 ..  515143 -  -8.4  -2.75844   TGTCCGATCCGAAAG             CCAGCG AGGCGA CGCTGG              AGCGGGCCGTGAAGG
   GOX0502   2  46  -3  525029 ..  525039 -  -5.4  -2.71924   GATGCTCCCGGAAAT                 CTGA CGG TCAG                 TTGGGGCCGGAGGTG
   GOX0507   8 100 335  529623 ..  529649 - -21.6  -4.72272   GTCTTTCACGAAAAA         CCCCGCCGGAGC CAT GCTCCAGCGGGG         TTTTTTAGTATTGGA
   GOX0507   8 100   8  529953 ..  529976 - -18.2    -5.626   CAGCGCATAAAAAAA          GCCGGGGAAG TCAC CTTCCCCGGC           TTTTGTCTTATTCGA
   GOX0525   7  88  10  554903 ..  554927 - -17.9  -2.84098   CTTCTGAAGCAACGA          CGGCTCCCTCA CAG CGAGGGAGCCG          TTTTCGGTCTCAGGC
   GOX0540  10 100  23  570250 ..  570293 -   -24  -3.10775   AGCGCTACTGAAAAC CGCTGGCCCTCTTCCCGCCC CGTC GAACGGGAAGAGGACCAGCA TCGCATCTGGCGGAG
   GOX0561   9  90   8  595481 ..  595508 - -17.8  -2.94144   CCGGCAGCCAAACCA        GCCTGACGGATC GTCC GACCCGTCAGGC         ACCAGCGTCAGAAAC
   GOX0568   6  48 451  603890 ..  603915 -  -3.1   -3.4252   TGGCACGGACGATAA         TGGCGATCCGA AAAC CCGCCCCGCCA          CAGCCACCGATCCCA
   GOX0568   6  48 373  603977 ..  603993 -  -5.7  -2.70932   GCGCCTCGCCAATCA              CGGACTG CTC CCGCCCG              ATCTCTCCCGGCTGG
   GOX0568   6  48 -32  604344 ..  604398 -  -2.1  -3.57144   CGCCGCATCTGGAAA GGGCGCCGC-T-GACCGAGCTGAAC TACATCC GTTCAGCATGGTCCATGCGATGCGC GGCCCGATAGCTCAG
   GOX0579   7  58  97  613214 ..  613226 -  -3.3  -4.14392   CGTGAATTTCCAAAA                GGGCT CTG AGCGC                CGCCACAGGCAGCAG
   GOX0589   2  41 -44  624501 ..  624523 -  -2.5  -3.04715   TACCGGCGGTAAAAC           GCTTCGACC CTGCT GGCCGCCGC           CCCGATCCTGTAGCG
   GOX0610  10 100   8  652631 ..  652658 - -17.8  -3.95836   AGCTTTAAAAGAGAA        GGCCCGG-GAGAC ATC GTCTCACCGGGCC        TTTTTCGTTACTGGT
   GOX0613   4  60 -19  655290 ..  655302 -  -9.1  -2.87132   GGCCGGTCTTACAGA                TCGGC CCA GCCGA                TGCGGGTGACACCAT
   GOX0619   4  57 -30  662544 ..  662556 -  -4.8  -3.86015   GACCTTGCTGACAAA                CAGG GCCGG CCTG                TCAGTCACGGGAGCA
   GOX0635   6 100  43  679831 ..  679854 -   -16  -5.93809   TCCTCATAAAAAAAA          CGGGGCCTGC CTGA GCAGACCCCG           TTCCGTGTCCTGTGG
   GOX0640  15  59 119  684645 ..  684661 -  -2.1  -4.18494   GAGCCGGACGGAAAA              GGCTCTG CTC CAGTGTC              ATGATCGGGCGCTGG
   GOX0662   5  57   6  713155 ..  713190 -  -8.2  -2.83403   TCGCCCGCAGGAAAT    TCCCGTTCCGGGTGCAG TGA CCGCCCCCGGAA-GAGC    CCACGTCAGGACTTG
   GOX0672   9  64  49  723428 ..  723445 -  -2.7  -4.36914   CCGCCTGTCAGAAAA             TGGACAT GGGC ATGTCGA              ACCAGCCCGCTCCCG
   GOX0675   1  42 222  726337 ..  726352 -  -3.9  -2.66964   TGACCTATCACATCA              CCCGC GCCATT ACGGG               AGTTCCCTGATGATC
   GOX0680   6  48  24  734483 ..  734496 -  -5.9  -2.52623   CTTCGTGGACAAGAC               CCGCA TGGG CGCGG                AAGCTGCTGCCGCGG
   GOX0687   6  51 133  743475 ..  743514 -  -6.5  -2.82516   GCTTCCATTACGACA  GTCATG-AGCAGTTGAGG ACACA CCTCAACGACTTCATGGC  AGCTTATAATTTCGG
   GOX0700   2 100  28  760691 ..  760710 -   -15  -5.24129   TCCCGGCACAAAAAA            GGGCGCTC CTGG GAGCGCCC             TTTTTCATGTCCGCA
   GOX0726   7 100  24  794792 ..  794816 - -17.1    -5.626   TACGGCACAAAAAAA          CGCCCCGGCCA TGA CAGCCGGGGCG          TTTTTCGTTGAGACG
   GOX0735   7  61 195  802858 ..  802869 -  -5.8  -3.73068   GGCCGAAGCCAAGAA                GAGC TGCT GCTC                 CAAGATGAAGACCTG
   GOX0738   4  58  65  807222 ..  807238 -  -6.5  -3.53012   TCTTCTTCCGGTAAA              TGCCGAC CAT GTCGGGA              AAGTTTCCCAACGGT
   GOX0748   7  63 412  816474 ..  816496 -    -9  -3.14564   CCATCTCTGGACGAA           GGGGCGCCAG CAT CTGGCGCATC           ATTTCCAGAGCCGGA
   GOX0752   2  60  66  821428 ..  821439 -  -2.2  -4.25104   CCTGCGTCAGGAAAA                GACT GGCC AGCC                 TGTACATGCCGGTCG
   GOX0759   5  68 439  828898 ..  828935 -  -9.1  -3.59979   TGTTCTGACCGGAAA   CCCTGCCCGTACCCTGAA CTA TTCATGGT-CGGCCTGGG   CACTCGCGGACCAGA
   GOX0765   5  47 412  832797 ..  832811 -  -4.2  -3.14344   GACCTCGTCGAGGAA               GATCCG CTG CCGATC               AACCGCGACCTGCTG
   GOX0789   6  74  14  857571 ..  857593 - -11.3  -3.25823   TGTTCGCGACAGGAA           TGCGAGGCA TTTTG TGCCCCGCA           CTTTTCCGTAACCTC
   GOX0795   4  54  36  863773 ..  863784 -  -2.2  -3.99678   ACCGCTACAAGGAAA                CGTCC CTC GG-CG                GTCTGGCGGTCAATT
   GOX0805   7  63 353  874393 ..  874413 -  -9.6  -2.78463   ATCTTCCGCAGGATA            GCGGCGAG ATCGA CGCGCCGC            TTCTGCGTCAGTCTG
   GOX0825   6 100  66  893756 ..  893781 - -10.4  -5.04601   TTCACAAATGAAAAA         CCGGCCG-CCC TTTCG GGATCGGCCGG         TTTTTTTTATGGCTT
   GOX0843   7  83 283  909846 ..  909878 -   -12    -3.741   CCAACAGGGAAAACA     GGGGCGGCAGCA-GA AGAA CCATGCTGTCGCCCC      ATCTTTTTGTGGAGC
   GOX0848   2  42 130  914194 ..  914207 -  -3.1  -3.01712   CGTCCCTGGTCAACA               CGC-TC AAT GATGCG               GTCGATCAGGGCTTT
   GOX0859   4  95   6  928433 ..  928459 - -13.1  -4.57569   TCAGCTCTGCAAAAA        CCCGGTGCTCTC TTCG GAGA-CACCGGG         TTTTTTCATGTCAGG
   GOX0865  10  75 105  932920 ..  932956 - -12.9  -3.01791   AGGGTCTTCGCAAGA    GGCGCCCTGCTGGCC GCAAGAT GGCTCGCAGGACGCC    CCGCCGGCCTCTACA
   GOX0873   6 100   9  940548 ..  940573 - -16.9  -4.94992   TGAAACGCAGAAAAA         TGCCCTCCCCC TTTC GGGAGAGGGCA          AAACGGCTTCAGGAA
   GOX0886   9 100  26  956314 ..  956337 - -16.8  -5.97575   AATGGACAAAAAAAA          GCCTCATCCC CGAA GGGATGAGGC           TTTTTCCGTTTCAGA
   GOX0891   5 100 410  963582 ..  963605 - -18.2  -3.77831   GCAGGAACACGGAAA          GGCCGGTGCA GGAA TGCACCGGCC           TTTTTTATTGCCTTT
   GOX0894   6  51 133  968846 ..  968885 -  -6.5  -2.82516   GCTTCCATTACGACA  GTCATG-AGCAGTTGAGG ACACA CCTCAACGACTTCATGGC  AGCTTATAATTTCGG
   GOX0909   6 100  28  986281 ..  986305 - -17.9  -5.21709   CCGGATATGAAAAAA          CCCTGCTCCCG GAC CGGGAACAGGG          TTTTCAGAACCCCGA
   GOX0916   6 100  28  994645 ..  994666 - -14.5  -6.12328   ACAAGACAAAAAAAA           GGGAGACAG AACA CTGTCTCCC            TTTTTCCGTTCGAAA
   GOX0925   7  56 333 1006141 .. 1006182 -  -2.4  -4.13767   GCCTTGAGGGTAAAA CGGTCGGTATCCTGGGCCTGA CGT TCAAGCCC-G-ACACGGA-CG ACATGCGCGAAGCGG
   GOX0940   4  60 117 1025139 .. 1025151 -  -9.1  -2.79272   ACAGGCCGAAAACAG                GTCCG GGC CGGAC                GGCGGATTCTGAAAA
   GOX0946   4 100  33 1035504 .. 1035527 - -18.2  -5.28176   CGCAGGCACAAAAAA          CGGGGCGGAT TATC ATCCGCCCCG           TCTCCGGTTCCAGCT
   GOX0952   3  56 314 1043409 .. 1043428 -  -6.4   -3.5394   AAACTGTCCCCGAAA            GATGCCAT CTTC AAGGCATC             CATCACGCGCTTCCG
   GOX0961   3  62 439 1053956 .. 1053971 -  -8.2  -3.30124   CCGGATTCTCGAGAA              GACCGG GTTT CCGGCC               CGCTGCCTTCAGATC
   GOX0968   5  72  12 1062565 .. 1062579 -  -6.4  -4.36914   GTTCTTTGGAGAAAA               GGCTTC ATA AAAGCC               CTTTTGGAAATTCAC
   GOX0976   7  52 347 1073611 .. 1073621 -  -5.4  -3.34233   GCAGAACGGCCAGAA                 CGAT GTC ATCG                 GACGTCTGGCCCAGC
   GOX0983  10  90 278 1080690 .. 1080700 -  -5.4  -5.40474   AGGTTTTGAAAAAAA                 TCCA TGG TGGA                 GCTTAGAACTCAAAG
   GOX0992   6  89 142 1088512 .. 1088541 - -17.1   -3.1886   ATCGAAGCCGACGAA       GCCGGCCTGCGCCG CAT CGGCCC-GGCCGGC       GTGGCGCTGGCAAAG
   GOX1010   2  50 -17 1103956 .. 1103967 -  -3.6  -3.40403   CGCCCTGCATCACAA                CGCC GTCG GACG                 GTCCATGGTCTTGCG
   GOX1023   4  55  86 1121926 .. 1121942 -  -3.5  -3.85698   CGTTTCCGGCAGAAA              TTCGGGG CGT CCCCGCG              GGAAATCCGGCAGCG
   GOX1035   1  72 399 1137101 .. 1137123 -  -9.8  -3.61715   TATCGTCGCCAATAA           TGGCAGTCTG GAT CAGTCCGCCA           ACAAGGCGGCGCGGT
   GOX1042   3  59  88 1142646 .. 1142658 -  -7.7  -3.26947   GAAGGGGCAGATGAA                GCAGA AAG TCTGC                AACATGGTCCTCAGC
   GOX1049   5 100 380 1147959 .. 1147989 - -19.8  -3.89524   ATGTTATCGCACAAA       GGGTTGCTGCCGCA CGA TGTGGCAGCAACCC       TTCTGTTATCGGGCG
   GOX1056   2  47 380 1155513 .. 1155525 -  -5.5  -2.74263   AGTCGATCGGGAAAT                GGCAT GGC ACGCC                GCATTCGGAGTTCAT
   GOX1062   4  54 249 1162437 .. 1162447 -  -6.8  -3.18033   CATAATTCAGCAAGA                 GCCT TGT AGGC                 TGCTGGGACGGTCTA
   GOX1077   4 100  34 1182798 .. 1182819 - -17.3  -5.63504   AATTTCATAAAAAAA           GCCCGGCTG TTTC CAGCCGGGC            TTTTTCATGCTGTCC
   GOX1081   2 100  47 1186439 .. 1186461 - -20.6  -5.45802   GGTCTAAAAGAAAAA           CCCCCCGTGC CAG GCACGGGGGG           TTTTCTGTGTCGCAG
   GOX1092   3  71  -4 1198937 .. 1198980 -  -6.8  -4.28049   CCGAAAACCGGAAAA TGATCTCGTGCCTGCCCCTT CATTAT AAGGGGCAGGC-CGCTA-CA GCTGGCTTTTCAGGC
   GOX1100   5  60 329 1205366 .. 1205379 -  -8.1  -3.14344   CAGCCGCTGGACGAA               GCTGC CGAC GCAGC                CTGAAAAAGCGGTTT
   GOX1105   2  41 220 1211626 .. 1211638 -  -3.4  -2.87132   GGGCCGTTCGAGAGA                CGAA AGCTA TTCG                TGATGGGTCATAATT
   GOX1105   2  41 188 1211655 .. 1211670 -  -3.2   -2.8294   GATGGGTCATAATTA              CGCCAA ACCC CTGACG               GCTGAAGCCCGAATG
   GOX1123   5 100  31 1230215 .. 1230242 -   -17  -5.20216   CAGATCATGAAAAAA        CCCGCTTCCGGA TCTG TCCGGGAGCGGG         TTTTTTCTTGGCCGG
   GOX1126   2  50  -8 1237741 .. 1237763 -    -7  -2.70932   CGGCTTCCTGAAGCA          GGCCGC-AG GGCAGT CTAGCGGCC           GAGGAGCAGGGCTAT
   GOX1137   0 NONE
   GOX1143   7  67  -4 1253325 .. 1253339 -    -5  -4.20367   CTGGCGAAGAAAGAA               CACGAA GCC TTCATG               ACGAAGGTCGCCCTG
   GOX1151  10  76  11 1259041 .. 1259062 - -13.7  -2.77658   TATCACAGGGAATCA           CGACCGGAC TGAA GCCCGGTCG            TCGGGCTTTATCAGC
   GOX1162   8  71 455 1267794 .. 1267819 - -11.9  -2.80338   ACAACGCACCAACCA         CCACCCTCTCT CAAA AGACAGGGTGG          GCTGGAAGACCTGGT
   GOX1169   0 NONE
   GOX1179   6  60 339 1288797 .. 1288816 -  -3.6  -4.13767   CCCTGGATCGGAAAA            CGGAAAAA TCCC TTTTTCGG             TCTGAAGGGGAGAGC
   GOX1192   5  64 448 1303877 .. 1303892 -  -5.4  -4.07687   ATCTTCTGCTGAAAA              TCCTCG TCAA CGAAGA               AGAGCACGAGGACTT
   GOX1200   5  80 -11 1310971 .. 1310988 - -14.1  -3.01712   GCTTCGGGTGGAAGA             GGCGCCC TAAC GGGCGCC              GAACCAGCCGCGGCG
   GOX1203   1  54 433 1313775 .. 1313793 -  -4.5  -3.67775   ATGCCGACCGAAGAA             GCGGATC TGCTG GATGCGC             ATGCGCGGGAAGCTG
   GOX1207   8  74 382 1318978 .. 1318998 - -11.3  -3.23274   GTCTCGATAATTGAA            TCAGTACTT CAA AAGTACTGA            TTTCATTAAAATATA
   GOX1230   1  38 125 1339392 .. 1339402 -  -2.4  -2.71011   ACGTTGTGGCAACCA                 GGGG GGG CGCC                 TTGCAACGCGGTACG
   GOX1247   4  73 469 1356496 .. 1356506 -  -8.2  -4.18018   GTTCCGTATGGAAAA                 GGGC AAC GCCC                 TCATGACCGACCCTT
   GOX1254  11  57 190 1366497 .. 1366518 -  -7.3  -3.19653   CTACAACGCCATGAA           GGTGGAGCAC GAC ATGCTCC-CC           GGACTGGATGCCCGC
   GOX1274   2  41 351 1390778 .. 1390788 -  -2.4  -2.91695   GCCATCCGGAAATGA                 TGGC GCT GCCC                 ACCCCGGTGCCGCGG
   GOX1277   2  46 -49 1395327 .. 1395379 -  -3.2  -3.25169   CGAAGAACTGAGGAA CGGTTATCCGGC-GGTTTGGGGACG GGAA CGCCCTGACACCAGCCGGAACATCG GTCCCGTCAGGGTCG
   GOX1291   6  93  12 1415043 .. 1415061 -  -7.3  -5.37345   TGGAAGTATAAAAAA             GTCGGGG TTCTG CCCCGGC             TTTTTTTATGTTCAG
   GOX1294   2  60   7 1418607 .. 1418632 -  -6.8  -3.66666   CTGAAAAGCTGGAAA         CGGACGGACT GGCGGA AGCCCGTCTG          ATCTGATTAACGTCC
   GOX1299   4  54  37 1424899 .. 1424933 -  -6.2  -3.36823   GGGTGTAAAACTCAA     CCGCGGCGCAGGCG TGGATGC CGCCCGTGCCGCCT     GGGATGCTGTCTGAT
      nusG   5 100  34 1430449 .. 1430466 -  -9.1   -5.5112   CGCACCAACAAAAAA             GACTCCC GAAA GGGAGCC              TTTTTTGTTGGAAGC
   GOX1315   8  95 163 1437528 .. 1437553 - -13.3  -4.65168   ACCACATTTGAAAAA         CCCGCTTCATC GCAA GGTGAAGCGGG          TTTTTCTTTGCCATT
   GOX1329   2  68 439 1449684 .. 1449712 - -10.4  -3.13164   TCCTGAAGGATCGAA        GTAAAGGCGG TCTATAACG CCGCCTTTAC        TCAATCTTTACTCAA
   GOX1335   3 100   6 1456237 .. 1456258 - -17.3  -4.57516   AGACGTAAACGAAAA           TGGCGGGGC CGAA GCCCCGCCA            TTTTTTCAGTCTGCT
   GOX1343   6  58 403 1469060 .. 1469073 -  -3.7  -3.90744   GTTCTGGTGAAAGAA               GGCGC GATC GTGCC                GCAGCGTGTGGCCGC
   GOX1351   7  55   2 1479200 .. 1479217 -    -4  -3.72893   TATGTGCTGACGAAA             GCGCCC TAGGGC GGGCGG              GTCAGTAAGGGACGC
   GOX1355   3  43 358 1483710 .. 1483755 -  -3.8  -2.79796   GCGGATCTGACGACA GCCTTCGCATGCGCGCGC-GA CCGTC TCGGCCCGCGTCTGCGGATGC TTGGATATCGTGAAG
   GOX1359   1  43 306 1489400 .. 1489410 -  -4.6  -2.65815   GCGATATGCAGATCA                 CGCC CCA GACG                 AAGCCGACGGATATC
   GOX1379   5  61 455 1509019 .. 1509030 -  -4.4  -4.13728   GATAGATTCGGAAAA                CAGA CGGT TCTG                 TTGGAGTATTTTGCA
   GOX1401   2  59 245 1531999 .. 1532013 -  -5.6  -3.72027   AGCGGGGAGCAAGAA               CAGCTG CCG CCGCTG               AACGTCGGACCCGCG
   GOX1405   7  75 385 1534524 .. 1534535 -  -5.8  -4.66953   TCAACACGCTAAAAA                CCTG AAAT CAGG                 CACAAGAGAAGTCAA
   GOX1417   2 100  29 1548251 .. 1548277 - -15.9  -4.80882   ACCGGATATGAAAAA        CGCGCCGCTCCC GGAA GGGAG-GGCGCG         TTTTTCGTTTTCGGC
   GOX1425   3  48  31 1557898 .. 1557908 -  -2.4  -3.63515   GCTGATTTCCAAGAA                 CTGG TGA CCCG                 GCGGGCGGCGGGGCG
   GOX1433   4 100 256 1567006 .. 1567027 - -12.9  -5.26316   TCAGGGCACAAAAAA           CCGCGCTCC GGGA GGGGCGCGG            TTTTTTTTTGTGGAG
   GOX1438   4  52 -45 1572688 .. 1572742 -  -5.3  -3.34517   ACGGCCCGGTAAACA CGATGGTGTTCAGTCATGGTCAGGA TCGATTT TCCTGACT-TCA-TGAACACCATCA ATCGCGCCCAGTCCC
   GOX1451   1  68 105 1587144 .. 1587156 -  -9.1  -3.60792   TTTGGAACGCGGAAA                TCGCG CGA CGCGA                GCGCAAGTCCATTGA
   GOX1456   6 100   9 1592991 .. 1593017 - -20.9  -3.97444   ATCTAAGAAACAGAA         CCCCGCCGGAG CAGGT CTCCGGCGGGG         TTGTTTTTTCAGGCG
   GOX1461   5 100  25 1597239 .. 1597266 - -22.8  -4.52873   GCCTTACAAAAATAA        GGGGGCCGGATC GTGT GATCCGGCCCCC         TTTTTATGTCTGTAT
   GOX1470  11 100  37 1609113 .. 1609141 - -18.2  -3.55071   TCACAGTTTCCGAAA        CCCCCGCCGTCT TGATG AGACAGCGGGGG        TTTTCGCGTTTTGGG
   GOX1473   5  64 324 1610356 .. 1610372 -  -5.1  -4.08317   TAACCGGAAATCAAA              GCCACTT TAC AACTGGC              ATCTATATAAAAAGC
   GOX1492   4  66 463 1635429 .. 1635468 - -10.9  -2.82516   GCTTCCATTACGACA  GTCATG-AGCAGTTGAGG ACACA CCTCAACGACTTCATGAC  AGCTTATAATTTCGG
   GOX1499   6  55 103 1642702 .. 1642715 -  -8.1   -2.5055   GACGCCACAAGACAT               CCGCA GTCT TGCGG                GGATGGTCATGGAGA
   GOX1502   4  52 217 1644937 .. 1644972 -  -6.1  -3.14132   TGCGCTGTCGATCAA   GCTGCGGACGG-GACAG ATCA CTGTCACCGATCGC-GC    GAACAGCCTGGCCAT
   GOX1513   3  71 108 1665992 .. 1666004 -  -4.7  -4.59853   GCAACTCCCGAAAAA                GCGGC GGG GTCGC                GGGGAGAGTCTGGTC
      recA   5 100  10 1675840 .. 1675857 - -12.7  -5.26918   ACACGGCATAAAAAA             GGGCTCC GGAA GGAGCCC              TTTTTCGTTTCAGTC
   GOX1532   3 100   9 1682863 .. 1682890 - -12.6  -4.72272   CGGGGTCAGGAAAAA        GCCCCGCCGGTC AGGA GATCGGCGGGGT         TTTTTTCGTCAATTC
   GOX1538   1  46 404 1687794 .. 1687807 -  -3.7  -3.07043   GGGATCATCTGAAGA               CGCAG TTCT CGGCG                GACCGGCATCATGGT
   GOX1541   2  57 222 1690659 .. 1690677 -    -8  -2.82635   ATCTGTATGACGATA             TCGCGCGG GAT CCGCGCAT             GGTGCGTGTCGTTGC
   GOX1559   8  52  72 1703857 .. 1703879 -  -2.6  -3.72576   CTGCCTTCCAGGAAA           GACAGGATGA TGG TCTTGCCGTC           CTCTGAACGTGTGAC
   GOX1564  12 100 101 1709766 .. 1709785 - -12.8  -5.49234   ATACGGAACAAAAAA            GCCCCGGC CTGG ACCGGGGC             TTTTTTGTTCCGCTG
   GOX1574   5  57  21 1722828 .. 1722854 -  -7.9  -3.14132   GTGGGTTTTCAGGAA         CCGGGCATCAT TGAAT AGGGTGCCCGG         TTCGTCCTGGGCGGC
   GOX1589  10  83 354 1740421 .. 1740450 - -15.7  -2.93623   TTCCTGAAAACAGGA       CGGGCAGAGACGG AACT CCGTCTCCCCCCG        TTGGTGCCTCAGGCT
   GOX1623   2  48 165 1777397 .. 1777434 -  -3.3  -3.41051   GGATTCCTATGATAA   CGCCCTGGCCGAGACCA TAAA TGGTCTCTACAAAACCG    AACTTATCTATCGGC
   GOX1631   6  72 394 1785081 .. 1785094 -  -3.7  -4.70879   CGGAAATGGGAAAAA               GCGGC GTTC GTCGC                GGGCGGCAGCAACTA
   GOX1637   5 100  32 1791706 .. 1791729 - -14.6  -5.14965   AGTGTCATGAAAAAA          GGCAGACCCT TTTC AGGGCCTGCC           TTTTTTGTTTCAGGT
   GOX1641   2 100  29 1797332 .. 1797356 - -12.8  -5.34555   GGAGAGCACAAAAAA          GGCGCCGGAC TAAAG GTCGGGCGCC          TTTTTTCATGCCTGA
   GOX1667   1  52 259 1824845 .. 1824891 -  -5.7  -3.19602   GCGGGGACAGCAATA CGGCCGATCCCTGCACGGCA-CC GCT GGCTGCGGCGC-GGGAAGGGCAG GCTGGTCCGGCTCCT
   GOX1693   3  50  16 1851687 .. 1851717 -  -3.1  -3.66286   AGATGACTGTAAGAA      GCGGGAACCTGCCG TAAG CGGCAGGGGCGC-C       TGATCCCGAGTGCGG
   GOX1696   7  81 278 1854148 .. 1854166 -  -4.4  -5.06414   GCTGCGGAAGAAAAA             CTGACTGC GGC GCAGGCGG             AGATCCTGAACGAAC
   GOX1714   8 100  19 1873434 .. 1873462 - -12.5  -5.44119   GTCAGGTCAAAAAAA       GGAGGCTCTCCC TGTCGG GGGAG-GCCTCC        TTTTTTTGACCACGG
   GOX1723   5  74 325 1884026 .. 1884037 -  -4.4  -4.81851   ATTCAAACCCAAAAA                CTGT CCGA ACAG                 ACGGGTCCACCTCTG
   GOX1727   2  52 310 1890203 .. 1890230 -  -4.2  -3.44229   ATCCTACGAGCAGAA        CAGCGCCAATC ACGTCCA GATC-GCGCTG        TCCTACTGGTTCGCT
   GOX1731   5 100 243 1894512 .. 1894537 - -21.9  -5.86976   GGACAAAAGAAAAAA         GGCCGGTCGGG ATAT CCCGACCGGCC          TTTTTCATGGTTCGC
   GOX1735   5  52 -41 1901487 .. 1901521 -  -6.3  -3.14931   CTCAGGTCTCAGTAA    CCGTAGCC-GCCCTGA TAGT TCTGGGCCGGCTGCTG     CTGATAGCCACCCTG
   GOX1742   0 NONE
   GOX1751   7  65 209 1919677 .. 1919702 -  -4.6  -4.13767   TGCGTGACGGTAAAA         GGTCGCCGCCC GATCA GGGCCACG-CC         GTTATAGGCCTTCTG
   GOX1762   6  68 201 1930109 .. 1930123 -   -10  -3.25823   TGCTGCTGACAGGAA               TGGCCT ATA AGGCCA               TCCAGGCGACTCTCA
   GOX1766   4  58 363 1937008 .. 1937031 -  -6.7  -3.39895   GTCTGGATCAACGAA          GGCACGC AGAGCATGGA GCGTGCC           GTGCGATTTGCCGGC
   GOX1774   6  57 269 1944701 .. 1944724 -  -4.4    -3.737   GAACGCGGCAGGAAA          GAGGGCGCGG CTTT CCGCATCGTC           CACGAGTTCCAGCGT
   GOX1782   4 100   8 1954100 .. 1954121 -   -13  -4.81249   TCTGAAACGGAAAAA           CCCCGCTC TGCAAG GAGCGGGG            TTTTTTCTTACAGCC
   GOX1792   1  91  11 1966821 .. 1966842 -   -13  -4.09864   AGGGAGCCTTCAAAA           GCCGCTGC TTTCCC GCAGCGGC            TTTTGTTTTTTCAGG
   GOX1798   5  67 227 1973795 .. 1973819 -    -5  -4.25283   AGGCTTGCAGCAAAA         CCATCATGGCC CAGT AGCCACG-TGG          CACAACCCACAAGCA
   GOX1804   0 NONE
   GOX1830   2  52 319 2002823 .. 2002835 -  -4.7  -3.42459   GACCTACAACATCAA                CGCTG ACA CTGCG                GCTGGCGCGATTGCC
   GOX1834   3  63 -39 2007376 .. 2007399 -  -7.5  -3.54741   TAGGAGCGGTTGAAA          GGATCGTCGG GATAG CCGAC-ATCC          ATCAGGCAGAGCCCC
   GOX1840   1  46 -29 2011714 .. 2011725 -  -4.4  -3.03441   ACATAAAAAAACTGA                GCTT AGAA AAGC                 CGTTCTTTTATTGGC
   GOX1853   3  51 325 2026034 .. 2026055 -  -5.8  -3.02461   GAATGGCTGCGAATA           CATGACCG GCGGGA CGGTCGTG            ATCCTTGGGGAGACG
   GOX1857   2 100  20 2032620 .. 2032647 - -19.2  -5.14563   GGGGTCATGAAAAAA        GGGGCGCTTCCC GCAA AGGAAGCGCCCC         TTTTCCTGGTTCTGC
   GOX1865   5 100  21 2043494 .. 2043514 -  -9.6   -5.4833   TCAGGCAATAAAAAA            GGCCCGGG GGTTT CCCGGGCT            TTTTCTGTTTCTGGG
   GOX1880   1  41 314 2061845 .. 2061862 -  -4.1  -2.54896   TTGGCATGGAATTCA             CTTCCAT GAAA AGGGAAG              TTGCGCGGCTCCGAA
   GOX1885   1  42 134 2066743 .. 2066753 -  -2.4   -3.0894   GAAGCATTCAGGGAA                 GCGC TGG GGGC                 CGAAGAGGTCACGGC
   GOX1891   4  50 206 2073457 .. 2073467 -  -5.4  -3.17075   TCCCCCTGAATTTAA                 GAAG AAT CTTC                 ATTGTGATGCGGAGC
   GOX1904   6 100 112 2087749 .. 2087780 - -15.8  -5.28481   GACGCAATGAAAAAA      GAGCCCGCAGCACC TTAG GGAGTTGCGGGCTC       TTTTTGTATTTACAA
   GOX1908   2  74 363 2095063 .. 2095073 -  -6.8   -4.4078   GGCGCGTAAGGAAAA                 GCAG GCG CTGC                 AGGGTGGCCGGACGG
   GOX1915   4 100  29 2102002 .. 2102023 - -15.9  -5.93809   CGGGCATAAAAAAAA           CCCGGTCTC CTGG GAGACCGGG            TGAAAGATGCCGCCA
   GOX1920   2  63 -10 2107511 .. 2107530 -  -9.2  -3.05384   CGCTGGCTGATTTAA            GCCGCTGG GTTA CCAGCGGT             CCTGCACGCGGGTTC
   GOX1924   6 100  25 2112130 .. 2112156 - -14.5   -4.7497   TTCAGGCATGAAAAA        GACCGGC-CTCC TTTG GGAGTGCCGGTC         TTTTTTTGTCCTTAT
   GOX1942   6 100  10 2132386 .. 2132410 - -14.9  -4.62336   ACTGGATCTGAAAAA          GCCCGGTGCCA TGA CGGCGCCGGGC          TTTTTTGTATCAGAA
   GOX1949   1  42 459 2137970 .. 2137981 -  -2.2  -3.07962   TTTCAGACGTGAACA                TGCC TGGC GACA                 TGGACGGTGTGGCGC
   GOX1952   5 100  22 2141480 .. 2141503 - -13.8  -5.14563   GGCGCTACGAAAAAA          GGCCTGTCCC TTGT GGGGCAGGCC           TTTTTCATGGGGGAG
   GOX1967   3  60 291 2155229 .. 2155245 -  -3.7  -4.08767   TGGACCGCTTCAAAA              TGTGG TGCCGAG CCACA              GGCGCCTGTGGTCAA
   GOX1974   2  50 161 2162232 .. 2162256 -  -2.7  -3.63837   ATAACCGCCCAATAA          CCGCGCAATCA TGG TGACCGCGCCT          CCGGGCCGTGAGGGC
   GOX1980   3  54 -57 2167873 .. 2167907 -  -5.4  -3.53444   TCAGCTCGCGCGAAA     GCTCCAGCGCGCGGGC ATA GACCGTGCGTTTGGGC     AGCTTGACGATTCCC
   GOX1992   2  52 106 2179578 .. 2179616 -  -5.2   -3.2327   CGAAGTGATGACGAA  GGGGCGGCACG-ATCCC TGCATC GGTATCCGTGCCGTGCC   GGTCGCTGAGGCGAT
   GOX1995  12  85 -34 2183515 .. 2183568 - -16.2  -3.08679   CGTTTTCAGCTAAGA CCCTTCGT-ATGGAGAAGCCCTAGCC TTCG GGC-AGGGCTTCTCCGTCACGCAGGA CGCGCTCGGCCGCCG
   GOX2013   3  55 172 2208272 .. 2208289 -    -4  -3.76781   AAATACGTCATGAAA             GGCGTC TATGTC GGCGCC              AAGCAGGCGACATCC
   GOX2022   7  61 306 2215977 .. 2215996 -  -4.2  -4.03413   ACCCCGTGATAGAAA            CAGCTCCGG CGA CCGGTG-TG            GCAGGCCACGCCGGT
   GOX2028   8  82  16 2223107 .. 2223141 - -15.9   -2.8664   GACTGAACGATCACA     GGCTTCAGACCTAAT TTTCC ATGAGGTCTGAAGCC     TGTTGGTAACGTCTG
   GOX2036   7  89  13 2232559 .. 2232581 -  -6.9  -5.24129   GCCGCTGACAAAAAA          GGGGGCGCGG GAAA CCG-GCCCTC           TTTTTTATGATCTCA
   GOX2044   6  77  10 2239996 .. 2240020 - -12.2  -3.26932   AGAACCAGAACTGAA         GTCCCGTCCTC CGGA GAGGACGGG-C          GTAATGGCCTCAGTG
   GOX2067   2  51 414 2264699 .. 2264722 -    -6  -2.90075   CGCTGGCGAACTACA          TGCGGACCTT CGGG AATATCCGCA           ATGTGGTCGAGGACA
   GOX2077   2  42 399 2277002 .. 2277013 -  -2.2  -3.06302   ACGATCCTGACCGAA                GCCA TTCG TGAC                 GTGCCGCTGGATGTG
   GOX2086   5  95 193 2287802 .. 2287826 - -13.5  -4.49556   CCGGCATGAAACAAA          GGCAGGGTCCC GTG GGAGCCCTGCC          TTTCCGGTCTGGAAC
   GOX2091   7 100  22 2293567 .. 2293588 -   -13  -5.15634   TACTCCATGAAAAAA           CCGGCACC AGAACA GGTGCCGG            TTTTTTTGTCTGTCC
   GOX2111   2  54 469 2313391 .. 2313411 -  -4.6  -3.59738   CAGGACAGCCTGAAA           GCCGCC-GC GGAC GCAGGTGGC            ACGGTTCATGGCGGA
   GOX2116   0 NONE
   GOX2130   4  51 172 2336887 .. 2336899 -  -6.9  -2.87132   GCTCCTTCGGACATA                CCGGC TTT ACCGG                TACGTCTCTCTGGAT
   GOX2137   2  46 197 2344952 .. 2344980 -  -2.2  -3.53761   GAAGCGGGTGGCAAA        TGGCTGACGGCC TACAT GGCCTGCTACCA        TCAGGCCTGCGATGC
   GOX2141  11  58 392 2347807 .. 2347830 -  -4.6  -3.73953   ACCAGCGGCAGGAAA          GCCGTATGGAA CTG TTCCAT-CGTC          TCCGGCGCGTCCTTG
   GOX2151   3 100  11 2362394 .. 2362419 - -17.7  -3.57144   GTCCTGATCGGTAAA         GGGACGCGATA TTGC TATCGCGTCCC          TTTTTTCATTTCAGA
   GOX2163   5 100  32 2372341 .. 2372358 - -14.1  -5.24989   CCAGACATGAAAAAA             GCCGCCC TTGC GGGCGGC              TTCCTGCACATCGGA
   GOX2177   7  56 102 2384943 .. 2384973 -  -7.5  -2.89527   TGAAGAGCAGAACTA       CGGCGGCGCAT GATTTCAGG ACGCGCTGCCG       TGCTGCTGTCAGGCG
   GOX2190   5  51 133 2400509 .. 2400548 -  -6.5  -2.82516   GCTTCCATTACGACA  GTCATG-AGCAGTTGAGG ACACA CCTCAACGACTTCATGGC  AGCTTATAATTTCGG
   GOX2202   8  81  44 2412551 .. 2412581 -   -15  -2.75825   GGTTGAATAAAGCCA       GTGATATGAAAGAA AAC TTCTTCCATATCAC       TCATATCACTGGCTT
   GOX2207   1  55 399 2420544 .. 2420555 -  -3.6  -3.71607   CCAATACCATTGAAA                CGCC GGAA GACG                 TCGCCAGCACGCTCC
   GOX2224  11  74 282 2441724 .. 2441735 -  -4.4  -4.81851   ATTCAAACCCAAAAA                CTGT CCGA ACAG                 ACGGGTCCACCTCTA
   GOX2231   6  58  30 2449564 .. 2449576 -  -3.3  -4.10429   AACGATTCCGGAAAA                CAGGC GGT GACTG                TGCAACGGCTTCTGC
   GOX2242   3  65 199 2461577 .. 2461592 -  -4.6  -4.19953   CACTCAAGCCGAAAA              TCGCGC GGCT GCGGGA               TGCTGGCATCCGGGT
   GOX2243   4 100  11 2461934 .. 2461964 - -24.1  -5.19275   ATTCATAAAAGAAAA       GGGGAGCGGGACG TCTGT CGTCCCGCTCCCC       TTTTTGGGGGTCACT
   GOX2246  14  59  63 2462927 .. 2462944 -  -7.7  -3.23216   CGCGATGAGGACGAA             GGCG-AGG TCT CCTACGCC             ATCCACATCACGGTT
   GOX2251   4  81  28 2467258 .. 2467286 - -15.3  -2.75528   AGCCTGAATATACTA        CTGCTGCCGGACC TCT GGTCCGGCAGTAA        GTTCATCCTAAGTCA
   GOX2256   2  66 166 2472313 .. 2472368 -  -5.9   -4.1891   CGTGCTCAACAGAAA CGCCCGGATCCTGCCGCACCTGA TCCGGGATCG CCGGATGCGGCTGGAAGCGGCCG TCATTGTGGAACTGT
   GOX2261   4  53 370 2478838 .. 2478870 -  -6.9  -3.04144   GTCGCACCTGGAACA      GTCATCGTGGCGGAC CAT ATCCGCTACCAGGAC      AGGGATATTTCCTGC
   GOX2267   7  54 139 2485695 .. 2485714 -  -6.4  -3.34398   GCGCCTGCCGAAAGA            GCAGATGT CTGA ACTTCTGC             CTGCCGAACTGCGGA
   GOX2267   7  54  99 2485734 .. 2485754 -  -4.7  -3.63569   CGAACTGCGGAACAA           GGCG-CAG TTTTCC CTGACGCC            GCTGCGGGATGGAAC
   GOX2276   5  68 378 2494889 .. 2494920 -  -6.5  -4.12902   CAAGGACGTCGAAAA      CCCCGACAGCACG TTCAGT CATGCCCTCGGAG       ACCCGGCAACCTATT
   GOX2276   5  68   4 2495253 .. 2495294 -    -9  -3.61398   GCTGCGCCGCAATAA CAGGGTT--T-CTGACGGCTC CTG AAGCCGTCAGCAGTAACCCTG GCTTCAGTACTGCCG
   GOX2296   8  73  11 2515873 .. 2515898 - -11.8  -2.93853   CGGTTTCAAGCAAAG         GCGGCTTCCG TTCATT CGGGAGCCGC          TTTTTTCGTGTCAGG
   GOX2308   6  87 330 2525912 .. 2525944 - -15.5  -3.30124   CCTGATCCTTCAGAA      CTGGCGCAGCGCATC CTG GATGCGTCGCGCCTG      ACCTGACGGATCAAC
   GOX2314   2  54 354 2533368 .. 2533382 -  -4.2  -3.61654   GACAGGGACCTGAAA               GCCC GGAACTG GGGC               GACTGGCGACACTGG
   GOX2318   6  73 283 2537825 .. 2537852 - -12.8   -2.6162   GAACCGCTGAAACAC        GGGAACCGCA GCGGATAA TGCGGTTCCC         CACGAAAAAGATCTT
   GOX2364   3  77 100 2576621 .. 2576648 -  -7.6   -4.3739   CATCCGTCGATAAAA        GCG-GCGGCGCGA CGT TCGCTGCGCTCGC        AGTCACAAATCATAG
   GOX2374   5  56  -8 2586937 .. 2586948 -  -2.2  -4.12188   TGAGGAGGTTGAAAA                GGAC TATG ATCC                 CGCGAAAGGTACTTC
   GOX2380   6  66 200 2591618 .. 2591645 - -10.7  -2.83905   GTACAACCGATGACA        TCCT-GTGGTGG ACTCA CCACCACGAGGA        ACTGCCGCAGCAGCT
   GOX2393  12  95 370 2604319 .. 2604349 - -19.8  -2.57564   GCACTTCGCTACAAC       CGCGCACGTCTTCC GCC GGAAGACGTGCTCG       ACAACGAACAGAAAC
   GOX2401   8 100  27 2609383 .. 2609405 -  -6.8  -5.76633   GCAGACACAAAAAAA           CCGGCTCCCC TAA GGGACGCCGT           TTTTTTTGTGTCTGT
   GOX2413   9  70  49 2625133 .. 2625159 -   -10  -3.53012   GTCGGCGCCTCGAAA         CTGGACCGCTAC GGA GCTGCGGTCCTG         ACCGTCCTGCGCGAA
   GOX2417   5  75  16 2627758 .. 2627788 - -12.5  -3.02043   AATCGTCCCGGAACA       GGGCGGCTGGCAG CATTT CTGACAGACGCCC       CGTGAAAGTGCGGCT
   GOX2421   8  72 264 2631862 .. 2631901 - -10.7  -3.49858   CGAACCAGACGAGAA  GC-CCGAGGGCGATGACG ACAAG CGCCACCACCCCCAGAGC  GACGTACTCGGTCAA
   GOX2464   4  75  95 2669148 .. 2669187 - -12.8  -3.14132   CGTGTCTGCGAGCAA  GGCGCGGCCGTGGGTGC CGATATC GCATCC-CTGCCGCGCC  TGAGTGGCCGCACAC
   GOX2491   6  46 299 2688848 .. 2688868 -  -4.6  -2.98088   CCTGAAACGGAGACA           GCGG-TCCC TTAC GGGTTCCGC            AACTGGCCGGAATCC
   GOX2495  11  58 467 2694713 .. 2694735 -    -7  -3.44325   ACCGCCGATAATGAA           CCCCTGATCC TTC AGATCAAGGA           AGCCCAGACCTCCGT
   GOX2494   6  75 -10 2695182 .. 2695201 +   -10  -3.78793   CGGACAAGCGCGTCT            GCT-GCGCC TGA GGCGCGAGC            TTATTCCTCGTTCTC
   GOX2463   3  68 413 2668994 .. 2669004 +  -4.6  -4.44667   CACTCAACCCGAGAT                 CGCC CTC GGTG                 TTTATTGTTCCACCA
   GOX2444  11  57  59 2654010 .. 2654021 +  -7.2  -3.20616   TCGTCGTAGCTATTC                CGCC TCAT GGCG                 TTACGTCTTCGTCGT
   GOX2439   4  64 332 2650924 .. 2650937 +  -3.1   -4.3898   TTGCGACCATGCTCA               GTC-GG GGT CCAGAC               TTTTCTCCCCCTCGT
   GOX2436   5  49 448 2647645 .. 2647677 +  -4.7  -3.30124   GGCACCGCTGGATTG      TGCCCGTCGGTTC TGGCGTT GGCCTGCCGGGCA      TTCTGCGCGCTGACA
   GOX2426   6  58 157 2637430 .. 2637441 +  -5.8  -3.61715   TGTGAAGTTCTGCGC                GAGG AAGT CCTC                 TTCTTCGCGGACATA
   GOX2420   6  52  63 2632171 .. 2632189 +  -5.8  -3.17714   GTCCCGCAGTCAATC             GGCGGCGG TTG CCGACGGC             TTGCTGAGGATTTCG
   GOX2403   8  66 266 2613338 .. 2613354 +  -5.9  -4.09243   TTTTTTGGCTTCTTA              TCTGTTT TCA AAGCAGA              TTTTGGAGCGATATC
   GOX2400   2 100 -11 2609384 .. 2609404 +    -9  -6.06529   CAGACACAAAAAAAC           CGGC-TCCC CTAA GGGACGCCG            TTTTTTTTGTGTCTG
   GOX2392   3  47  89 2604803 .. 2604817 +  -5.6  -2.73542   GTTCACATGCCCCAT               CTTCCG CCC CGGACG               TGCTTCCGCCTTGCC
   GOX2385   7  76  -7 2596526 .. 2596563 +  -4.1  -4.86731   CGGAAGCGCCGGAAA   TTTTCTGATCCGGCAGA AAGA TTTTCCGGATCAGACGC    TTTTGTTTCCAACCA
   GOX2379   1  43 180 2592015 .. 2592034 +  -4.3  -2.67803   CGTCAGGATCTTCCA            TGCTGCCT GAGGA AGGC-GCA            TCACTTTCCTCCCGC
   GOX2365   9  84  67 2579246 .. 2579259 +  -6.7  -4.85599   GGTTACTGAGGATTT               TCTGG TGGA CCAGA                TTTTTCTAAAATAGA
   GOX2321   7  69 336 2542596 .. 2542617 +  -2.9  -4.65895   CCGTCTTGCAGCCTT           TGCGGA-CCG GCA CGGATGCGCG           TTTTTGCATGCACCA
   GOX2316   2  66 305 2538116 .. 2538156 +  -6.1  -4.16146   TCCGTACAGTTTGTT CTGGCTCTGTTCAGGGCG TTCAGT CGTCCCGATT-GAGCCAG  TTTTCCACATCTTTT
   GOX2307   9  90 280 2526181 .. 2526216 + -14.9     -3.67   GTCTCTGTGCGAGAA   TTGTCAGCCCGCGCTCC TCAA GGAG-GCGGGCTG-CAA    TGTTTTCGGCGTTCA
   GOX2295   5 100  43 2515873 .. 2515898 +   -14  -5.21709   CGGTTTCAAGCAAAG         GCGGCTTCCG TTCATT CGGGAGCCGC          TTTTTTCGTGTCAGG
   GOX2280   7  59 284 2499185 .. 2499207 +  -7.7  -3.28924   CCATGATCGGCAGAC           CACGCATGT CGCTC ACAAGCGTG           TTGTAACCGAAGCTC
   GOX2277  11 100  29 2496516 .. 2496531 + -11.8  -5.76633   GTCTTCATGAAAAAA              GCGGCC TTCG GGCCGC               TTTTTTTATATCTGC
   GOX2260   3  46 349 2478989 .. 2479002 +  -5.3  -2.72344   AAAAAGCCTGGTATT               TTTCG CAGA CGAAA                TGCTTGGCCGTGGAC
   GOX2260   3  46 431 2479071 .. 2479096 +  -3.9  -3.12999   TGCTGTTCTGCGGGT         GGTC-TGTGACG ATG CGACGCGCGACC         TTCCGTCTGCGGTCA
   GOX2255   6  71 469 2472974 .. 2472987 +  -8.1   -3.9461   TGGAGAAGGTGCGCA               GGACG ACCA CGTCC                TTGTTCTTGGCGACC
   GOX2250   8  91  12 2467261 .. 2467283 + -19.2  -2.57795   CTGAATATACTACTG           CTGCCGGACC TCT GGTCCGGCAG           TAAGTTCATCCTAAG
   GOX2230   4  47 223 2449818 .. 2449833 +  -4.6  -3.14931   TTGACCCGCCGTAAG              CGCGGT CATG ACCGAG               TTCATCGACGGTCAG
   GOX2210   2  61 457 2425426 .. 2425445 +  -4.3  -4.05446   ATTTTCGCTCCTGCC            TGTTTCC AGATGG GGAGACA             TTTCTCATTCCAGGG
   GOX2201  10  73 160 2412551 .. 2412581 + -12.8  -2.65112   GGTTGAATAAAGCCA       GTGATATGAAAGAA AAC TTCTTCCATATCAC       TCATATCACTGGCTT
   GOX2189   7  56 277 2400961 .. 2400972 +  -2.2  -4.07568   TGCTCCAAGGAAAAG                CC-CG TAG CGAGG                TTTTCACGCGCCCAC
   GOX2176   5  69 297 2385081 .. 2385091 +  -2.4  -4.83269   AAATCCAGTTCATGC                 CAGG AGC CCGG                 TTTTTCGTATCCTGT
   GOX2162   4  81   6 2372341 .. 2372358 + -14.1  -3.15544   CCAGACATGAAAAAA             GCCGCCC TTGC GGGCGGC              TTCCTGCACATCGGA
   GOX2154   0 NONE
   GOX2150   7 100 288 2362394 .. 2362419 + -17.7  -5.37593   GTCCTGATCGGTAAA         GGGACGCGATA TTGC TATCGCGTCCC          TTTTTTCATTTCAGA
   GOX2139   7 100  15 2347669 .. 2347688 +   -15  -4.32046   ACGCGCATAAAAAAA            CGGCCCAC GAAA GTGGGCCG             TTTCCTTTTTCGGAC
   GOX2129   4  51 107 2337157 .. 2337177 +  -6.8  -2.88358   TCAGCTCCAGAACAT            GCCGCG TCAGGGCAT CGCGGC            TGGTTCTGATCCTTT
   GOX2115   2  50 136 2320753 .. 2320764 +  -3.6  -3.53012   CTGGAAATGTTCGGC                GTCG GTGG CGGC                 TTTCCGCCCCGGCAG
   GOX2110   5  79  50 2313929 .. 2313943 +  -7.8  -4.67982   GTCCCCTGGTCCGGT               GTAGGC GGG GCCTGC               TTTTCTTCGCTGGCA
   GOX2101   3  68 -31 2303232 .. 2303269 +  -7.1   -4.1399   GCGTGCGTCTGGCAG  CCGTTCTCAACACCGCC CTGAAC GGCGGC-T-GAGAACGG   TTTCTGTGTGGATGG
   GOX2101   3  68 204 2303467 .. 2303487 +  -6.8  -4.15222   GAGCGATATGCACGG            CGGTCTCG TCTTC CGAAACCG            TTTCTTCCAGCCGCT
   GOX2093   9 100  23 2295163 .. 2295189 + -18.8  -3.96148   GAGTTCCACAAAAAA         GGGGAGATGGAC CAG GTCCGTCTCCCC         TTTCTGCTGCGCGGA
   GOX2090   3 100  33 2293567 .. 2293588 +   -13  -5.76633   TACTCCATGAAAAAA           CCGGCACC AGAACA GGTGCCGG            TTTTTTTGTCTGTCC
   GOX2079   3 100  53 2280951 .. 2280976 + -16.9   -4.4715   GCGACTGCTGCAAAA         CCTGCCGAGGGG CTA CCCC-CGGCAGG         TTTTGTGCATTGGAG
   GOX2076   6  81   8 2277402 .. 2277423 + -14.5  -3.09834   CAGGCTGAGTTCGGG           CTGGACCTC CTCA GAGGTCCAG            TTCGATGCTGAAGTG
   GOX2068   6  56 224 2267355 .. 2267369 +  -6.4  -3.37975   ACGTCCTGATCGTTC               TGGAAC GCG GTTCCG               TTGTGGATGATGGAT
   GOX2061   5  53 201 2258632 .. 2258643 +  -7.2  -2.62616   GGATTTCTCCCAGAT                CGGC GAAG GCCG                 TCATATCCACGGTCG
   GOX2054  10  63  50 2250302 .. 2250313 +  -7.2  -3.57462   ACGCCGGTCGATCCG                GGCG TGGT CGCC                 TTTGCCGATGCGCTG
   GOX2047   3  44 387 2243701 .. 2243713 +  -4.7  -2.80113   CCAGCAGGTCGATCG                GCAGG TTG CCGGC                TGTGATGCGATCCTG
   GOX2043   8  52 208 2240202 .. 2240215 +  -4.5  -3.53091   GTCGCGGTGGCTGCG               CTGCT GGTG GGCAG                TTTGGCCACGGACAT
   GOX2027  13  95   8 2223105 .. 2223143 + -19.1  -3.18239   CCGACTGAACGATCA   CAGGCTTCAGACCTAAT TTTCC ATGAGGTCTGAAGCCTG   TTGGTAACGTCTGTC
   GOX2012   9  56  18 2208475 .. 2208493 +  -5.2  -3.54424   TCTAATGGGCAGAAA             CGGCGTTT TCG AGGCGCTG             TTTCACGCGCTCCAC
   GOX1996   2 100  13 2185595 .. 2185620 + -12.6  -4.88405   TAAGGAGCTTTGAAA         CGCCCTGTTC CTGAGT GGACAGGGCG          TTTTCTTTCAGGCTT
   GOX1981   8 100  24 2170179 .. 2170205 + -10.9  -5.76633   TTTTTCAAAAGAAAA        GCGCGTCCGTTT TTTT GAACGG-CGCGC         TTTTTTTGTGTCTGG
   GOX1973   5  63  12 2162460 .. 2162475 +  -7.5   -3.5882   CTGAAGAGCGTGGTG              GCGCG CTGGTC CGCGC               TTTCCAGCTCCTGTG
   GOX1951   4 100  26 2141480 .. 2141503 +   -16  -4.72272   GGCGCTACGAAAAAA          GGCCTGTCCC TTGT GGGGCAGGCC           TTTTTCATGGGGGAG
   GOX1941  12 100  18 2132386 .. 2132410 + -16.4  -5.36441   ACTGGATCTGAAAAA          GCCCGGTGCC ATGAC GGCGCCGGGC          TTTTTTGTATCAGAA
   GOX1927   9 100  33 2118004 .. 2118025 + -15.1  -5.34555   CTGTCCTGAAGGAAA           GGCGCGGGC TTCG GTCCGCGCC            TTTTTTGTAATGTAG
   GOX1923   6 100  29 2112130 .. 2112156 + -14.5  -5.73339   TTCAGGCATGAAAAA        GACCGGC-CTCC TTTG GGAGTGCCGGTC         TTTTTTTGTCCTTAT
   GOX1914   8 100  25 2101901 .. 2101928 + -19.2  -5.60993   CGAAACCTGAGGGTA        GGGCTGGCGGGA GAAA TCCTGCCAGCCC         TTTTTTTGTGCCCGC
   GOX1907   3  64 174 2095609 .. 2095631 + -10.6  -2.52464   CCGTGACTGAGCCGC           GTCCCAGAAC ATG GTTCTGGGAA           TAGCTTCCGACGAGC
   GOX1897   8  66 165 2080559 .. 2080578 +   -10  -3.15544   GCAGGTCCTTGACCG            GGGTG-CCC TGC GGGACACCC            TTGATGGCAATCAGG
   GOX1894   5  83 -13 2077201 .. 2077233 + -11.9  -3.73775   GCATTCTGCTGAAGA      CGCGCCGCCGCTGAT CCT GTCAGAGGTGGCGGG      TTTCCTGCCCCTCGC
   GOX1890   8  75 457 2074064 .. 2074075 +  -5.8  -4.66953   TTGACTTCTCTTGTG                CCTG ATTT CAGG                 TTTTTAGCGTGTTGA
   GOX1879  10  59  83 2062249 .. 2062277 +  -8.8  -2.63347   CCGTCATTGAGGAGG        CGGGTGACGGTT TCGAT GATCGGCACCCG        TACGTTGTGCTTCCG
   GOX1871   8  63 311 2052053 .. 2052067 +  -7.8  -3.59262   GGTGCTGTGATGGCT               GGCGTC CTC GATGCC               TTTGCGGATGTCGAG
   GOX1864   3 100 158 2043495 .. 2043513 + -13.8  -5.24799   CAGGCAATAAAAAAG             GCCCGGGG GTT TCCCGGGC             TTTTTCTGTTTCTGG
   GOX1839   5  86  18 2011106 .. 2011133 + -14.2   -3.6502   TTTTATGAATAAAAA        GGCCGTCTTTCC GTTA GGAAAAACGGCC         TTTCCATAAAAAGTG
   GOX1833   6  81  72 2007435 .. 2007449 +  -9.2  -4.41047   AGGGGCTGTCTGTCC               GGCCGC GCA GCGGTC               TTTTGCTTCCAGAAT
   GOX1803   6  56  15 1978688 .. 1978709 +  -2.1  -4.08064   GTCACAAGTTAGGCT           ACCG-GCCGC AGG GCAGCACGGA           TTTTCGGAGAGAGTT
   GOX1799  11 100  33 1975421 .. 1975449 + -13.8  -5.89921   CCCGTTCATGAAAAA       CGCCCCG-CCGGG AAAA CCGGGACGGGGCG        TTTTTTTATTCTGAT
   GOX1793   4  69 257 1968873 .. 1968886 +  -8.1  -3.73775   CATTTCCCGGATCAG               CGCCT GCTC AGGCG                TTTCGTCGCGCTCGA
   GOX1781   5 100  11 1954100 .. 1954121 + -13.7   -5.4505   TCTGAAACGGAAAAA           CCCCGCTCT GCAA GGAGCGGGG            TTTTTTCTTACAGCC
   GOX1777   0 NONE
      gltX   4 100   8 1944104 .. 1944134 + -19.8  -5.09426   AGGCCTGAGCCTGCT       GCCCGTCGCGCT ACTCAAA AGCGCGACGGGC       TTTTTTCAGATTGCC
   GOX1741   2  61 140 1908559 .. 1908585 +  -6.4  -3.72576   GCGTCGGATCATCCG         CGCTGCCCTGCG GCA CCCAGATCAGCG         TTTCGTAACGCGCCC
   GOX1734   3  71  83 1901537 .. 1901570 +  -7.5   -4.1891   CTGATAGCCACCCTG     CTGTGAGTATCC-GCT GTT GGCAGGATACTGGCAG     TTTGTGTTGGGCGGG
   GOX1726   4  67 132 1890692 .. 1890722 +  -5.3  -4.25104   AGATCTGGCCTTCCC       GAGCAAGCACATC CGGCC GACGCGCATGCTC       TTTTCGTAAAACCGG
   GOX1713   4 100  23 1873434 .. 1873462 + -13.2  -5.40072   GTCAGGTCAAAAAAA       GGAGG-CTCTCCC TGTC GGGGGAGGCCTCC        TTTTTTTGACCACGG
   GOX1695   4  54 140 1854602 .. 1854613 +  -4.4  -3.60792   CGCTTTGCAGCGTGA                TGAC CGGT GTCA                 TTTCGCCGTTGCGGG
   GOX1666  11  56 318 1825290 .. 1825305 +  -2.5  -4.15854   GCAGACGGGATCGGG              CCTGT TGCGGC GCAGG               TTTTCGCCTGGCTTT
   GOX1640   7 100  30 1797332 .. 1797356 + -13.5   -5.1675   GGAGAGCACAAAAAA          GGCGCCGGACT AAA GGTCGGGCGCC          TTTTTTCATGCCTGA
   GOX1632  10  95 -16 1788019 .. 1788050 + -18.8  -3.01712   GTCGCATGGCAAGAA      CTGCGGAAGGTCTC TGAG GAGACCTTCCGCCG       TATTGGCCGGAAAGG
   GOX1624   5  83   9 1778829 .. 1778856 +   -12  -3.83998   ACCGTAAGTTCGTAA        TCAGTGCCCTGA GAGA TCAGGGCACGGG         TTTCCTGTCCGCTGG
   GOX1610   4  47 374 1764310 .. 1764322 +  -4.8  -3.08046   CCGACGCTGATTTCC                GGCT TCTGT AGCC                CTTTTGCAATGCGCG
   GOX1602   6  61 143 1755265 .. 1755293 +  -7.4  -3.54029   CGTTACCGCCGACGA        TGCTCAGCTCAT GCCCG AAGGGCTGGGCA        TTCTGGTTCGTCGCG
   GOX1602   6  61 472 1755594 .. 1755612 +  -4.4  -4.11216   TGCTCGATCTCGAAA             CGGGTGCC CTG GGAGTCCG             TTTTGCCCGTCCAGC
   GOX1597   2  71 110 1750057 .. 1750069 +  -7.7  -4.07568   CTCTTCCAGCTCGGG                CGTGA TGG TCACG                TTTTCCGCGCCGAGA
   GOX1590   6  57 292 1742858 .. 1742881 +  -7.4  -3.17194   GTGGTTCCCCGGAAT          AGGGGCATGA CGTT TCATGTCCCA           TTCCGTTCCCGGAAT
   GOX1573  10  69 165 1723006 .. 1723022 +  -2.1  -4.82901   CCAGAGCATCGATGA              ACTGGGC GGC GTCCGGG              TTTTTGTGAACCGAA
   GOX1568   8  78 236 1715493 .. 1715507 +  -6.4  -4.69053   ACGAAAATTTCATCA               TCGGGT CTG ACCTGA               TTTTGTTGAGTCATC
   GOX1565   2  54 390 1712948 .. 1712975 +    -7  -3.14132   CATCAACCACGCGTG        GGATGACGAG ATTGTTGC CTCGACATCC         TTCGTGAGGCGACGG
   GOX1557   7  81 -41 1703460 .. 1703493 +  -8.9   -4.4009   CTGCTGGCAGGTGCC     GTTCAGGTTTCCCCCG AGG CGGGGGAGATG-GAAC     TTTTCTGAAATCCCG
   GOX1540   6  83  14 1690890 .. 1690921 + -15.9  -3.01791   GAGACCCGGGTTCCG      GGCCGGATGTCAG GCGATG CTGGCGTCCGGCC       TGTTCCACCAGCACT
   GOX1521   8 100  36 1675840 .. 1675857 + -12.7  -5.00138   ACACGGCATAAAAAA             GGGCTCC GGAA GGAGCCC              TTTTTCGTTTCAGTC
   GOX1512  11  81 -38 1666065 .. 1666115 + -14.9  -2.82623   ATCGCAGCCTTACTG CTTGTGGTTCTGGTCAGGCTGTCA TTCC TGACAGCCTGA-CGGAAACGCTAG TCCTTGTCGGCAAAG
   GOX1491  10  74 281 1635885 .. 1635896 +  -4.4  -4.81851   TAGAGGTGGACCCGT                CTGT TCGG ACAG                 TTTTTGGGTTTGAAT
   GOX1472   3  68 202 1610723 .. 1610742 +  -4.3  -4.36914   TTCGCCGTTGACCCA            GACTTCG ATGACC TGAAGTC             TTTTATCAAGAACCG
   GOX1455  10 100  29 1592991 .. 1593017 + -20.9  -4.61482   ATCTAAGAAACAGAA         CCCCGCCGGAG CAGGT CTCCGGCGGGG         TTGTTTTTTCAGGCG
   GOX1450  10  76 -11 1587224 .. 1587250 + -13.7  -2.74322   TCGGACGAGGATGCG         CCTGCGACCTG ATCGG CAGGCCGCAGG         ATTTGGCGCCTTACG
   GOX1437  10  66 176 1572860 .. 1572884 +  -3.6  -4.44667   TCACGGTCCGCCGCA         TCCAGAA-GCT GTTC AGCATTCTGGC          TTTCTTCTTCGAGGC
   GOX1424   9  77 221 1558125 .. 1558144 + -11.4  -3.55622   CAGGTCTGACGTTCC            CGGCGCGGC ATC GCC-CGCCG            TTTCCCAGCCTTCCG
   GOX1416   6 100  33 1548251 .. 1548277 + -15.9   -5.0925   ACCGGATATGAAAAA        CGCGCCGCTCCC GGAA GGGAG-GGCGCG         TTTTTCGTTTTCGGC
   GOX1403   3  65 403 1534843 .. 1534874 +  -4.3  -4.24948   GGTGCGAACTGCGGG      ACTCGAACCCGCA CGCCCT TGCGGACTCGAGA       TTTTAAGTCTCGTGC
   GOX1386   1  46 -33 1517550 .. 1517562 +  -4.8  -2.93338   TCGGACGGGAGAAAA                CCGA TATGC TCGG                TACTTCCTTTGTCTC
   GOX1383   5  87 219 1514099 .. 1514133 + -17.3  -2.75064   GAATTATAAGAAATG     TTGATGAGGGAACGC ATTAC GCGTTCCCTCATCCA     TCATTACATCCAACC
   GOX1380   6  65  22 1510482 .. 1510495 +  -2.4  -4.56775   AATTCTCTGGGCATT               TACG GTGCAG CGTA                TTTTTGGGAGAGCGT
   GOX1358   9  74 222 1489953 .. 1489981 +   -11  -3.34043   AAGCTGGAGCATCAG        CCGGTCCACATC GGCAG GATGTAGGCCGG        TTGTGGGCTCATCCA
   GOX1344   4  79 322 1471546 .. 1471557 +  -7.2  -4.66609   GCGGCGGACGCGGAT                CCGG CCAT CCGG                 TTTTTCCATCCGGTG
   GOX1337   2  74 -45 1461008 .. 1461029 + -12.9  -2.80994   GTATTTCATCCATCA           GGCCCGCCG TATC CGGCAGGCC            TATGGTGCGGTTGCG
   GOX1334   6 100  15 1456237 .. 1456258 + -17.3  -5.13473   AGACGTAAACGAAAA           TGGCGGGGC CGAA GCCCCGCCA            TTTTTTCAGTCTGCT
   GOX1323   9  75 446 1445852 .. 1445863 +  -5.8  -4.66953   TTGACTTCTCTTGTG                CCTG ATTT CAGG                 TTTTTAGCGTGTTGA
   GOX1314   6 100  29 1437528 .. 1437553 + -15.5  -5.29846   ACCACATTTGAAAAA         CCCGCTTCATC GCAA GGTGAAGCGGG          TTTTTCTTTGCCATT
   GOX1314   6 100 347 1437846 .. 1437881 +  -9.9  -5.29445   AAATTCAGAGAAAAC    GACAGAAAAAAGCGCC TTTTT GGCGCTTTTTTCA-TC    TTTTTATTATTCCCA
   GOX1304   3  91  27 1430449 .. 1430466 +  -6.9   -5.4505   CGCACCAACAAAAAA             GACTCCC GAAA GGGAGCC              TTTTTTGTTGGAAGC
   GOX1293   7 100  12 1418650 .. 1418681 + -15.9  -4.13767   CTGATTAACGTCCCA      GCGCCTCGGCCAT TTTCGT GTGGTCGAGGCGC       TTTTCCCATGCGGCA
   GOX1279   5  87   9 1400897 .. 1400930 + -15.6   -3.2496   TTTTTGATTTAGGTG     TTTCAGGCTTCATT TGAGAC AATGAAGCCTGAAA      TTGAGTTCTACCTTG
   GOX1276   2  47 236 1395558 .. 1395576 +  -4.5  -3.15544   CGGCGCGGGCGGGAA             GATCCAG ACGGC CAGGATC             TTCGTGACGATGGCG
   GOX1253   5  71 -13 1366676 .. 1366700 +  -9.2  -3.82202   AGCGGAACTGGGTTG          CCGAGAGCGT CTGAC GCGCTCCCGG          TTCTCTTTCAGAATG
   GOX1246   4  48 199 1357196 .. 1357206 +  -3.2  -3.40403   CGGCATCCACAAGCG                 CCGT GGC ATGG                 TTGTGCTGCCCCCGG
   GOX1229   8  68 192 1339710 .. 1339743 +  -9.5  -3.30771   CATCGTGATGGAAGA     GGGCGCG-GCTGTCAT GGC AGGAAGGCTCGCGCCC     TTCTGGACGATGTGA
   GOX1178   3  50 277 1289435 .. 1289463 +  -3.7  -3.41073   GCGGTTTCTATGATT        GCTACGAGGAAGC GGA GGGTCTTCGTCGC        TGTTTCCATCCAGTG
   GOX1168   6  76 460 1277634 .. 1277647 +  -6.7  -4.67011   CGGTCAGCAGGCGGG               TGGTG CCGG CACCA                TTTTTCCATGGGCTT
   GOX1155   3  50 -33 1262561 .. 1262579 +  -3.1  -3.55071   CGGGATGAAGGAATT             CTGTCTG TGGTT CAGAAAG             TTTCACGAAATCTGA
   GOX1150   3  71   2 1259054 .. 1259068 +  -9.2  -3.86346   CACGACCGGACTGAA               GCCCGG TCG TCGGGC               TTTATCAGCGAATCG
   GOX1136   7  65 -28 1246116 .. 1246161 +  -2.4  -4.56597   ATCAGATCTCGGCGA TCCGTCCGCGGGCCTCCC-C-GC TGG GCTGAGGGCGGCGCA-GGCCGGA TTTTTCGAGCAGCCA
   GOX1127   6  72 212 1239306 .. 1239355 +  -5.8  -4.37886   GCATGTAATATATCA GGTC-CGAAGCTGGTCCTTCGTTG TCTC CAACGAATG-TCAGCTCAGAGACC TTTTCTCCGAAGTAA
   GOX1104   3  68  80 1211678 .. 1211692 +  -4.2  -4.41548   CCCTGACGGCTGAAG               CCCG AATGGAG CGGG               TTTTCTCCCGTCTAC
   GOX1099   2  41 105 1205789 .. 1205799 +  -3.2  -2.73875   CAGGACGGCGATGGC                 TGCT GCG AGCG                 TGGTGTTCAGGCCCA
   GOX1091  13  75  94 1199033 .. 1199062 + -12.9  -2.91582   TGTTACGAGAATATC       GCGTTCGAGGGGT GTAA ACCCCTTGAGTGC        TGTGTCGGTCAAGTG
   GOX1080   8 100  34 1186439 .. 1186461 + -20.6  -4.60797   GGTCTAAAAGAAAAA           CCCCCCGTGC CAG GCACGGGGGG           TTTTCTGTGTCGCAG
   GOX1076   9 100  22 1182798 .. 1182819 + -17.3  -4.79223   AATTTCATAAAAAAA           GCCCGGCTG TTTC CAGCCGGGC            TTTTTCATGCTGTCC
   GOX1069   6 100  39 1172940 .. 1172957 + -12.7   -4.8048   GCTGAAATACAAAAA             GGGGAGC CGAA GCTCCCC              TTTTTCATGTCGGCC
   GOX1060  11  79  47 1161852 .. 1161875 +  -6.6  -4.82162   TGGCCTGCGCGGTCA          GCGCAGGAAG TTTC CTTCCCGCGA           TTTTGTCTTGTTATG
   GOX1048   6  66 127 1148504 .. 1148522 +  -5.8  -4.16921   GTCCGTCAACAGGCG             CCGGGCCG GAG CGGACAGG             TTTTCCGGATTGTTC
   GOX1034   9  67  56 1137460 .. 1137477 +  -2.7  -4.56775   GTGACGTTCCTTGAC             GCTTC CTGGCTTT GAAGC              TTTTTGGAAAAAGCT
   GOX1028  10  64 110 1131103 .. 1131115 +  -5.5  -4.09739   TTTGCGGCTTTGAGG                TTGCC CTT GGCGA                TTTTGCGCGCCTTGA
   GOX1022   9  59 474 1122486 .. 1122503 +  -4.7  -3.95621   GGGCTGCCTGTTCGA             CGGGCAC AAGG GCGCCTG              TTTCTGGCATTTCCT
   GOX1011   3  57 342 1107352 .. 1107362 +  -2.4  -4.08221   CGCATCGAGAGCCTG                 CTGC ACG GCTG                 TTTCATTCTGTTCCG
   GOX0993   5  71 100 1089735 .. 1089777 +  -6.9  -4.24342   GCCTGCCTGCCCCGC AGAAACAGTTCCGGGAGGCG TGAA CACCTCCCGGAAC-GTCCCG TTTGTTACTGAACCG
   GOX0982   6  53 425 1081412 .. 1081435 +  -7.3  -2.56715   ACAAACCACCCTTAG          CGCGCTCCG CTTCCA CGGCGCGTG           TGGATTCCTCCAGCT
   GOX0969  14  71  40 1065577 .. 1065589 +  -9.1  -3.74747   CCGGAACCCCGCAAA                GGGAC GCG GTCCC                TTTGATCCCGATTAA
   GOX0951   6  54 -11 1043697 .. 1043722 +  -7.5  -2.73124   ACCGAACCCTCCGCC         AGACAGGTCTG AACC CGGGCCTGTCC          ATTTACGCGGTGGAC
   GOX0945   7 100  29 1035449 .. 1035466 + -12.7  -5.76633   CGGAACACTGGAAAA             GAGGGGC TTCG GCCCCTC              TTTTTTTGTCTGTCG
   GOX0939   2  54 389 1025650 .. 1025661 +  -5.8  -3.37344   GGCGCCATATAGGTC                CGGA CCGG TCCG                 TTCGTTCCATCGGCC
   GOX0924   2  41  83 1006588 .. 1006609 +  -2.1  -2.89602   TTGCGCAGCCGCCGC           TCCAGCTCC TCAA GGGACTGGC            CTTTGGTCTCGGGCA
   GOX0924   2  41 328 1006833 .. 1006843 +  -2.4   -3.0497   CCAGATGGCGACCGA                 CAGG CTG CCCG                 TATTGAAAATGGTAT
   GOX0918  11  86 433  997826 ..  997861 +    -9   -4.8048   CTGATCCCAGTTATC   TCGGGACAGGCCCGGC CTTCGT GCCGGGC--GTCCCGC    TTTTTCCTCTCCCGG
   GOX0915   3 100  31  994645 ..  994666 + -14.5  -4.74103   ACAAGACAAAAAAAA           GGGAGACAG AACA CTGTCTCCC            TTTTTCCGTTCGAAA
   GOX0908   3 100  22  986281 ..  986305 + -15.7  -4.07568   CCGGATATGAAAAAA          CCCTGCTCCCG GAC CGGGAACAGGG          TTTTCAGAACCCCGA
   GOX0900   6  71  78  977353 ..  977363 +  -8.2  -3.95219   AAATTGGTTTCCAAA                 GGCC CCC GGCC                 TTTGTCGGGTTTCAG
   GOX0893   8  64 464  969485 ..  969500 +  -3.2  -4.41047   ACCCTGCACGAACAG              GGGCGA GGCC TTGTCC               TTTTCATTCAGCGGT
   GOX0875   3  61  23  944213 ..  944225 +  -9.1  -3.02511   CAGACCTGCGGGGAG                GCCGT CAG ACGGC                TCTTCCCGCAATGCA
   GOX0871   1  58 171  940501 ..  940522 +  -3.7  -3.87815   AATCGCTGATACAGT           TTCT-TGGCC TCA GGCCAGAGCA           TTTCTGCGCCTGAAA
   GOX0858   7 100  20  928433 ..  928459 + -13.1  -5.21709   TCAGCTCTGCAAAAA        CCCGGTGCTCTC TTCG GAGA-CACCGGG         TTTTTTCATGTCAGG
   GOX0849   6 100  89  916597 ..  916624 + -14.9  -4.24204   CTTTTATACATTAAG        CAGGGCAGCCCG ATCGC CGGGC-GCCCTG        TTTTGCCTGTCAGTC
   GOX0824   7 100  29  893756 ..  893781 +    -9  -5.97575   TTCACAAATGAAAAA        CCGGCCG--CCC TTTC GGGATCGGCCGG         TTTTTTTTATGGCTT
   GOX0817   5  59  58  885396 ..  885410 +  -9.2  -2.71483   TGCCTTTTGCGGCGA               CGCTCG TGC CGGGCG               TGATTGACGGGCTGT
   GOX0804   4  49 161  874936 ..  874955 +  -4.9  -3.34715   ACTGCTGGAGAGGGA            GCGCCGT CTCTGA ACGACGC             TGTTTCAGGCGGATG
   GOX0796   7  86 283  866777 ..  866803 + -14.4  -3.56092   TACAAACATGAAAAA         GGCGGGGAAGGT CTG ACCCTTCCCGCC         TTTCGGGACTGCTGC
   GOX0788  12 100  54  857520 ..  857543 +   -16  -4.74132   TGATATGCTGTTTCA          GGGCGCC-GGC TCA GCCAGGCGCCC          TTTTTGGTGCCCTGT
   GOX0782   4  57  10  849683 ..  849696 +  -8.1  -2.80612   CAGTGACCGCCACCA               GAGGC CTGG GCCTC                CTTCTTGCCGTTGGG
   GOX0767   5  65 397  836427 ..  836454 +  -9.8  -2.90511   CAGATCGTACAGGCG        GC-TGGCGCCCAC GCG GTTGGCGCCGCGC        TCATATTTCTGGATC
   GOX0764   9  58  40  833255 ..  833299 +  -3.4  -4.09739   TACTGGCCGGGGAAG GCATTTTCCGGCCCTC-CAGC GTGC GCTGTGACGGGCGGGACGGGC TTTTGCGGACCTTGA
   GOX0751   2  46 251  821743 ..  821756 +  -3.7  -3.14211   CGCAGCCCGAGGCCG               CGCCC GTCA GGACG                TTCATGAACGCCGGT
   GOX0741   9 100 141  810656 ..  810679 + -18.2  -5.00616   TGATCAAATAAAAAA          GGCCCCTTCC CGAA GGAAGGGGCC           TTTTTTGAAAAGCGG
   GOX0727   5  55 443  798173 ..  798191 +  -3.8  -3.73775   ACGAGATCGCCTTCA             TCGAGGTC ATA GACTTTGG             TTTCCTCGAAATAGC
   GOX0709   4  72  -1  771048 ..  771083 + -10.4  -3.53444   GCTGGCATAGCGCCT    GAGGCGACAGAAGGGT CTGA ACCCTCCTGTGTCCTC     TTTCAGGACCGGTGC
   GOX0699   9 100  23  760691 ..  760710 +   -15   -4.8048   TCCCGGCACAAAAAA            GGGCGCTC CTGG GAGCGCCC             TTTTTCATGTCCGCA
   GOX0692   2  50 195  752529 ..  752539 +    -4  -3.53012   GCCTGCTGTTCAGGC                 GAAA GCG TTTC                 TTTCGAAACGCCGCC
   GOX0686   4  54  30  743680 ..  743697 +  -2.6  -3.97947   TTCCTTCTTTTCGCG             CTCTGC CCCAAT GCTGAG              TTTCTGGTAAATCCC
   GOX0686   4  54 254  743904 ..  743920 +  -5.1  -3.41569   CCTTGGGCCGCAGGA              CTTCTTC CTC GATGAAG              TATTTCGCTACGTCG
   GOX0664   1  56 282  717755 ..  717783 +  -7.4  -3.01712   CGGGGTGAGCTGGCC        GCGAATGTCCGA AGTCG TCGTCCATTCGC        TCTTCGGACCGGGCG
   GOX0661   4  54  32  713206 ..  713216 +  -4.6  -3.55622   CCACGTCAGGACTTG                 CCGG AGA TCGG                 TTTCCAGCGGTTGAG
   GOX0649   8 100  26  700226 ..  700251 + -14.7  -4.62069   TACGGCACAAAAAAG         CCCCCCGTTCC GCAA GGAACGGGGGC          TTTTTCACATCCGGA
   GOX0646   6  75  59  695663 ..  695686 + -13.8  -2.60496   CCGTTGCAGCGCGGT          CCGGACGTCG GGTT CGACGGCCGG           CTCTTTGCGCAGGGA
   GOX0638   1  44 -25  683729 ..  683757 +  -4.4  -2.80816   TCCGGCAGATTGCAT        CGGTCTGGACGT CTTTC AGGCCCTGACCG        TCTCCTCCATACCGC
   GOX0633  11  78 230  679831 ..  679854 + -13.8   -3.1544   TCCTCATAAAAAAAA          CGGGGCCTGC CTGA GCAGACCCCG           TTCCGTGTCCTGTGG
   GOX0622   9  79 313  665362 ..  665386 +  -7.8  -4.60487   CACAGGCATAAAAAA         GCCGCCTCTCC AATA GGAG-GGCGAC          TTTTTCGGGCTAGTG
   GOX0618   3  58 370  662886 ..  662901 +  -3.2  -4.11216   GTCCGGAATCCGCGC              CTCTTC CAGT GCAGAG               TTTTCCGCCTCGAGA
   GOX0612   6  61   3  655253 ..  655280 +    -9  -3.04144   GCTGACGGCCTGAGC        CTCGCCCTGCCC CATC GGTCAGGGCCGG         TCTTACAGATCGGCC
   GOX0599   2  50 425  641687 ..  641714 +  -4.8  -3.28712   CAGAGACTCGAAACA        CGTTTTCCGG-GC AGA GCATCGGGAATCG        TTCTGGAAAACCGGG
   GOX0594   0 NONE
   GOX0591   7 100  25  629011 ..  629031 + -18.3  -5.60993   GAACAACACGAAAAA            GGCCGCGGA CAT TCCGCGGCC            TTTTTTTATGCCCAA
   GOX0588   7  69 403  624877 ..  624926 +  -6.4  -4.25256   TCATAACGAGACGGG TCCCGGGCTTCAGCTCC--GCCTG CTTC CAGGCCTGGATCAGAAGCCCGAAA TTCTTTTCCTCAACC
   GOX0578   5  59 424  613627 ..  613647 +  -5.3  -3.72324   AACCGCGCCATGCTC            GCATGAACC GTG GGCGCATGC            TTGTTGCTGAGAATG
   GOX0570   2  46 361  606478 ..  606493 +  -3.2  -3.33261   CCCGGCCCCGGCCAT              CATGAC GCGC GGCATG               TTCTGGCGATTGCAC
   GOX0567   1  48 400  604755 ..  604769 +    -5  -2.91264   AAGCAGCGACCACAC               GGAACA TGA TGTTTC               TCTCTGGGTACGGAC
   GOX0562   4  47  -8  600398 ..  600410 +  -5.5  -2.87931   GGCCGCGTGTCGTAC                GGCTT CTG AGGCC                TCTGTAAGCGCTCAG
   GOX0553   2 100   8  586107 ..  586139 + -22.1  -3.11359   TCCAGTAAGGCCCCC      CGCCCCGGACAGG CTCATCC CCTGTCCGGGGCG      CTTTCATTTTCGCGA
   GOX0545   2  63 277  578828 ..  578846 +  -8.8  -3.09516   CGCCTGTGCCGTTGA             TGCGGACG GTC CGTCCGAA             TTCCGTCATCGCGAG
   GOX0539   1  44 294  570539 ..  570553 +  -4.2  -2.79183   CCCGGCCATCGAGCT               GCGATC CGC GATAGC               TGTAGTCAAGATACG
   GOX0528   7  60 182  559094 ..  559115 +    -8  -3.06009   CGACTGTCACATCCC           GCCC-CAGC ACGGC GCTGAGGGC           TGTTGCGACGTTTTC
   GOX0519   4 100  52  546675 ..  546701 + -20.2   -5.1675   GCGGGACAGAAAAAA         CCCGGGAGAGGC CTC GCCTTTCCCGGG         TTTTTTCATGCCTGA
   GOX0514   5  63 317  538286 ..  538298 +  -6.9  -3.74747   CTGAATAGCTGTGCT                CGCCG TTG CGGTG                TTTGGTGGAGCTTAC
   GOX0511   4  77 -37  534504 ..  534533 +  -7.7  -4.37886   GGGATTTTGGACGGA       CCGTGCCCAGCAGC CCG GC-GCAGGGCGCGC       TTTTCTGAGGGGTCA
   GOX0506   4 100  22  529623 ..  529649 + -19.4  -5.27779   GTCTTTCACGAAAAA         CCCCGCCGGAGC CAT GCTCCAGCGGGG         TTTTTTAGTATTGGA
   GOX0506   4 100 352  529953 ..  529976 + -18.2  -4.79752   CAGCGCATAAAAAAA          GCCGGGGAAG TCAC CTTCCCCGGC           TTTTGTCTTATTCGA
   GOX0501   5  64  93  525086 ..  525100 +  -2.8    -4.371   TGTATCCTTCGGGGC               CCTG ACTGTAC CAGG               TTTTCATATCATCCG
   GOX0496  10  74  57  521370 ..  521392 +  -7.6  -4.27316   TCAGCGCGTTCCGGT           CAGGGCGCTT TGG GAGTGCCCAG           TTTTCCGTTCAGGAA
   GOX0475   8  68 124  500460 ..  500478 +  -8.8  -3.65812   GCAATGGTGATCGGC             CCCAGCAT CTC ATGCAGGG             TTGTCTTCAGAAGAC
   GOX0463   6  83 449  487927 ..  487943 +  -3.6  -5.21709   CAGGGCAGGATGACG              GCCGCA CGGGT TGCGGG              TTTTTTGGTGTCGAA
   GOX0449   8  56 156  472748 ..  472768 +  -2.5  -4.13767   GTCACCAAACACGGC            TTCACCCGT CGG ACGCATGAA            TTTTCCGATCGGCGA
   GOX0441   3  56 369  466189 ..  466203 +  -3.4  -4.00532   AAGACAGCGCCCCTC               CCCCCG AAA TGGTGG               TTTCGTCTTTCAGCA
   GOX0433   5 100  34  459161 ..  459185 + -17.9  -5.96219   TTAGATAAAAAAAAA          GCGCTGCAGGT TTG GCCTGCAGCGC          TTTTTTTTGTGCCTG
   GOX0419   1  49 259  444691 ..  444704 +  -4.5  -3.28791   CGTATTTTAACACGC               GGGGA AATT TCCTC                TTGTGCCAAAACACT
   GOX0351   2 100  13  378365 ..  378388 +   -16  -4.34402   TGAAGCACAGAAAAA          GGGCGGG-GCC ATT GGCACCCGCCC          TTTTCATATCCGCCC
   GOX0343  13 100  28  365768 ..  365787 + -13.6  -5.61596   AGACACAAAAAAAAA            GCCGGAGA CTGA TCTCCGGC             TTTTTTTATGAGCAT
   GOX0334   4  64 288  354971 ..  354981 +  -8.2  -3.53012   TCGGCGTCCTCCCGG                 CCCG ACC CGGG                 TTTCCAGACCGGCCG
   GOX0325   4  83  37  346734 ..  346778 + -12.1  -3.72576   TAACGACGTTATAGG GCCCGGCCTTCCAGCGATGC GCGGCG GCCT-GCTGATAGGCCGGGC TTTCATACCAGGCCC
   GOX0316   4  70  30  335470 ..  335496 + -12.3  -2.52896   ATTACGGCTGACGGT        G-TCGGGCTCCC GAAA GGGGGCCCGATC         TGCGTTCAGGGGTGC
   GOX0301   2  42 460  320252 ..  320292 +  -3.7  -2.63102   AGTCGCGGAACGCAT  CTGCGCGGCACCGGGAAGC TCG GCTTACGGACGCCTTGCGG  TGCTCTCGCAATGGT
   GOX0283   4 100  23  299681 ..  299704 +   -21  -4.80882   CGAACCAACAAAAAA          GGCCGCCCGG TCAG CCGGGCGGCC           TTTTTCATATCCAGT
   GOX0267   5 100  24  283860 ..  283888 + -26.1  -4.63479   TCTCTGCAATCAAAA        CCCCCCGCAGGCT TTG AGCCTGCGGGGGG        TTTTCATTTCTAGTG
   GOX0259   7  69 -42  274471 ..  274514 +   -11  -2.81291   CAGCATTTCCGAACC TCTCGTCCGGGAAGCCGAACG TCT CGT-CGGCTTCCTGCGCTAGG ATTTCAGCTTCTGGA
   GOX0246   3  50 162  263956 ..  263987 +  -3.6  -3.45737   GGAAATACGGAATAT      TACTG-AGCGGGTCC GCC GCACCCGCAGCCGTA      TTGTAATACTGCTTG
   GOX0229   7  55 372  247387 ..  247411 +  -4.1  -3.74872   AGAGCGTATAGGGAC          CCGGACCGCTG ATC CAGGGATCCAG          TTTCGTAACCTGAAT
   GOX0217   6  87   5  236943 ..  236978 + -16.1  -3.27298   GCGCCGTCTGAAAAC    GCCCCGCGCCCTTCC CGAAAC GGAAGGGCGCGGCAC     TTCATCGTTCAGAGA
   GOX0204   8  51 194  222123 ..  222162 +  -6.5  -2.82516   CCGAAATTATAAGCT  GCCATGAAGTCGTTGAGG TGTGT CCTCAACTGCT-CATGAC  TGTCGTAATGGAAGC
   GOX0187   5  60 380  202128 ..  202167 +  -8.4  -3.21416   GTCGCTGCCAGGTCT  GATGACGCTCTTCCGGTG TCAT CTCCGGACGGGCGTAAAC   TTCATGCTGGAAGTG
   GOX0181   9  65  76  198346 ..  198371 +  -8.9  -3.33696   GCCACTTCCGTCTCT         GCCATTTCCGC GGCT GCGGGAGCGGC          TTCCTTGCGGGGGCG
   GOX0181   9  65 340  198610 ..  198634 +  -4.9  -4.28713   CGACGCTGCTCGCGC          TTGACCGACTG GCG CAGGCGCTCGA          TTTCTTCCTGGTCTT
   GOX0175   6  88  18  192908 ..  192923 + -10.4  -4.41348   CCAGAAACGCAAAAA              GCTCCC GAGA GGGAGC               TTTGTTTGCGGCCGA
   GOX0146   4 100  14  161554 ..  161579 + -20.5  -2.92618   AAGACATTTCAAGAA         GGCGGAGCCTG TCAG CAGGCTCCGCC          GTTCTTCTGTGCAAA
   GOX0142  11  74  15  158370 ..  158404 + -12.1  -3.17075   ACGGGTCGGCCCTGC    GCGCCGCTGGCTAGTC TCTG GGC-GGCCAGCGGAGC     TTGGGTTCGGAGCGA
   GOX0132   4  58 127  149181 ..  149203 +  -8.4  -3.01924   CACTTCCACGTCCGA           GATGCCTGGC GCT GTTGGGCATC           TGTTCCAGCACAATG
   GOX0124   2  93  29  139817 ..  139839 +  -5.5  -5.64274   CCGAACGGAAAAAGA          GCCGC-ATCC TTAG GGACAGCGGC           TTTTTTTGTGCCTGA
   GOX0119   4  58 253  136581 ..  136602 +  -2.8   -4.0896   CAGGGAAAAGCGCAT           CGCCCCCC CGTGAC GGCGGGCA            TTTTCCGCAAGATTT
   GOX0111   7  52  91  131212 ..  131241 +  -3.5  -3.59262   CGCTACCAGGCTGCG       CTACTGCCCGTCGT CCT GCGGTG-GCGGTGG       TTTAGCAGTGTCCCG
   GOX0111   7  52 224  131345 ..  131367 +  -4.1  -3.64984   GCGCAGTTCCGAACG          CAGCAGGCTG TTTT CAGCCT-CGG           TCTTTTCCAGCGTAT
   GOX0103   6 100  22  123545 ..  123570 + -16.9  -5.67063   ACGGGACCGGACAAG         GCGGCGAAGGG GAAA CCTTTCGCCGC          TTTTTTTGTGCTCAG
   GOX0093   2  48 348  112021 ..  112034 +  -5.9  -2.62184   GGCAAGACGGGCATC               GTCGC TCAT GCGGC                TCATATCCCACGGCG
   GOX0072  10  64 258   83286 ..   83308 + -10.6  -2.52464   AGATCAGCGCCCGCT           TGTTCTGCCC CAG GGTCAGAACA           TGGGTTCCACCCACC
   GOX0066   4  58 332   77178 ..   77196 +    -8  -3.02511   GCCGGATGCAGAACC             CGCGCCAC TTC GGGGCGTG             TCTTCAGCCACTGCG
   GOX0059   3 100  31   69928 ..   69954 + -14.5  -5.14563   GTCTGAGTAAAAAAA        GCCGCTGCCAGC TTCT GCTG-CAGCGGC         TTTTTTCATGCCGGC
   GOX0050   1  44  96   55336 ..   55350 +  -4.2  -2.74605   GCGCCATGGGCGGAG               CGCC GGAGCAG GGCG               TGGATTTTCAGGGGG
      lipB   4  44 226   52789 ..   52799 +  -2.4  -3.34398   GCACGTCACCATCGA                 ACCG GAT CGGA                 TATTTCAGCAGCAGG
   GOX0038   4 100   9   46049 ..   46084 + -14.8  -4.20696   GGACTGAACAAAAAA    GAGCGGTTGCAGCATA TCAT TTTGCTACAACCGCTC     TTTTCGGATTAGTGC
   GOX0031   7  59 268   38173 ..   38188 +  -4.6  -3.97511   GGCACGCAGGATCTT              CATGGC CTTG GCCTTG               TTCTTGTGTTGGCTC
   GOX0028   7 100  12   35788 ..   35809 +  -9.4  -5.77988   CTGAGACACAAAAAA           GCCGG-CCC TTTGC GGGACCGGC           TTTTTTTATCTGTCT
   GOX0013   2  88   9   20533 ..   20556 + -13.9  -3.75153   CTTCTGATCCTGAAA          GACCGGGCA CCTCCC TGCCCGGTC           TTTCAGTTCACGAGG
   GOX0010   4  49 -18   16875 ..   16911 +  -4.4  -3.34398   GGAAATGCGCCGTCT   GGTTGCGCCG-CCGT-CT TAA GGCACGGGTGGCGCGGTC   TCTTTGCCGGGGACC

SUMMARY

516 putative operon ends contain 2748 possible terminators.
Percent operon ends hit by terminators of confidence >= x:
	x	#>=x	hits>=x	%hits>=x
	100	133	115	111	22 %
	99	133	115	111	22
	98	133	115	111	22
	97	133	115	111	22
	96	133	115	111	22
	95	144	122	117	23
	94	144	122	117	23
	93	151	126	119	23
	92	151	126	119	23
	91	157	131	123	24
	90	164	136	127	25
	89	167	138	129	25
	88	174	143	133	26
	87	180	147	137	27
	86	190	154	141	27
	85	193	156	143	28
	84	194	157	144	28
	83	203	166	152	29
	82	206	168	153	30
	81	218	177	161	31
	80	220	178	162	31
	79	230	185	168	33
	78	237	189	172	33
	77	246	196	178	34
	76	254	202	183	35
	75	273	220	194	38
	74	293	233	204	40
	73	299	238	208	40
	72	308	245	214	41
	71	331	264	227	44
	70	342	272	231	45
	69	352	281	238	46
	68	379	305	253	49
	67	392	318	257	50
	66	422	341	268	52
	65	444	359	277	54
	64	473	380	288	56
	63	510	403	301	58
	62	520	411	303	59
	61	548	433	312	60
	60	587	465	324	63
	59	624	491	337	65
	58	667	529	352	68
	57	712	559	366	71
	56	813	642	384	74
	55	828	656	392	76
	54	925	731	407	79
	53	989	781	410	79
	52	1109	866	425	82
	51	1189	926	435	84
	50	1325	1025	448	87
	49	1384	1062	453	88
	48	1563	1196	463	90
	47	1649	1255	470	91
	46	1870	1414	481	93
	45	1871	1415	481	93
	44	1995	1502	487	94
	43	2173	1620	491	95
	42	2342	1735	498	97
	41	2485	1842	505	98
	40	2558	1884	506	98
	39	2656	1958	507	98
	38	2748	2033	508	98
	37	2748	2033	508	98
	36	2748	2033	508	98
	35	2748	2033	508	98
	34	2748	2033	508	98
	33	2748	2033	508	98
	32	2748	2033	508	98
	31	2748	2033	508	98
	30	2748	2033	508	98
	29	2748	2033	508	98
	28	2748	2033	508	98
	27	2748	2033	508	98
	26	2748	2033	508	98
	25	2748	2033	508	98
	24	2748	2033	508	98
	23	2748	2033	508	98
	22	2748	2033	508	98
	21	2748	2033	508	98
	20	2748	2033	508	98
	19	2748	2033	508	98
	18	2748	2033	508	98
	17	2748	2033	508	98
	16	2748	2033	508	98
	15	2748	2033	508	98
	14	2748	2033	508	98
	13	2748	2033	508	98
	12	2748	2033	508	98
	11	2748	2033	508	98
	10	2748	2033	508	98
	9	2748	2033	508	98
	8	2748	2033	508	98
	7	2748	2033	508	98
	6	2748	2033	508	98
	5	2748	2033	508	98
	4	2748	2033	508	98
	3	2748	2033	508	98
	2	2748	2033	508	98
	1	2748	2033	508	98
	0	2748	2033	508	98
