# Supplementary material for: Rapid, accurate, computational discovery of Rho-independent transcription terminators illuminates their relationship to DNA uptake
Source: Genome Biol. 2007 Feb 21;8(2):R22. doi: 10.1186/gb-2007-8-2-r22 (PMC1852404; doi:10.1186/gb-2007-8-2-r22)
Supplement: Additional data file 2 — As described in the text, the entire robust tail-to-tail region is searched; if the region is less than 500 nt, then the 500 nt downstream of the stop codon is searched (stopping if a gene start is encountered). In the case of ties, all terminators with the high score are output. [file gb-2007-8-2-r22-S2.zip › Haemophilus_ducreyi_35000HP.ttperf]

      mesJ   2  47  43   17319 ..   17333 -  -4.2  -2.66748   TACTACGCAAATTTA               TACGCA CGT TGCGAA               AACGCGTTTGAAATC
    HD0022   8  51 237   22900 ..   22917 -  -4.9  -2.79492   TGGCTAATGCCAAAC             GGTTTGTC CGT GACAA-CC             AATGGCTTGAATATC
     dcuB1   5  83  53   24748 ..   24772 -  -7.9   -4.7254   ACTTTTTAGCAAAAA         GCCCTCAAGC TTATTT GCT-GAGGGC          TTTTTTATGGCGAGA
      trmE   5  57 112   35975 ..   35989 -  -4.3    -3.727   TGTATTAGATCGAAA               TGATG TTCAG CATCA               GATTTTCTCGGTAAC
    HD0052   6  93 -59   46441 ..   46478 -  -9.3  -4.52345   ATATCATTAAATAAA   GCGGTC-CTTTTGCTAAA ATT TTTGGTAAAAGTGACCGC   TTTTTTCATCTTTGC
    HD0066   5  93  13   55503 ..   55551 - -10.5  -3.90922   ATGTGGCTTAAATAA GCGGTCGTTTTTAGCTAATAA AAGTTAA TTATTGGCGAAAAATGACCGC TTTTTATTGAGATTA
    HD0085   5 100 321   70601 ..   70622 - -10.2  -5.48213   GATCGAAAATAAAAA           GCCCTGAT GATCAT ATCAGGGC            TTTTTAATGGATTTT
    HD0089  10 100 301   72196 ..   72232 - -16.2  -3.65224   AGCTTACTTGAATAA   GCGGTCTATTTTGCATA ATTT TA-GCAAAATAGACCGC    TTTGTTTTGTGCGTT
    HD0109   9  87 183   80844 ..   80854 -  -8.2  -4.81249   GTTGAAACTCAAAAA                 CGCG CCG CGCG                 AGGACGAAATTAAGC
    HD0119   5  74 249   83091 ..   83106 -    -6  -4.56597   TGGCGGGTGCAAAAA              GCGCGC CGTC GCGAGC               GAGCGCTTGCCGATG
    HD0128   6  68 209   89671 ..   89688 -    -7  -3.54424   CCCGACGGTGTGAAA             TGGCGA GACTTA TCGCCA              AAATACAAAAAACAG
    HD0158   6  79 222  107032 ..  107051 -    -8  -4.07568   TGCTTGCGTTTAAAA            TGTATGTT ATGT AACATACA             ACACATAGACAAGAC
    HD0167   2 100  19  113191 ..  113206 - -10.4  -4.32951   AAATAATACTGAAAA              CCGACC GCTT GGTCGG               TTTTTTTATGCGCAG
    HD0175   2  47 162  117159 ..  117183 -  -2.7  -3.43042   GCCTTTATTAAAAAG          CCACGTCCAAT GGG ATCGGTAGCGG          GCTTGTTTTTAGTTG
    HD0175   2  47  59  117259 ..  117286 -    -4  -3.12936   ATCCAAATGTGAATA        CGGCAGCGGATT TAAT AACCCGTGGCCA         GTTATTATCATTGCC
    HD0178   2  84 140  119232 ..  119245 -  -8.1  -4.57073   GATGGTGCTGAAAAA               GCACG TATG CGTGC                GAAGAAAACTTTAGA
      dnaJ   7 100   8  130898 ..  130918 - -14.1  -5.68438   TCACTAAATAAAAAA            GCCTCATTC TAT GAATGAGGC            TTTTTTATTATTTAC
    HD0207   1  45  26  150032 ..  150042 -    -4  -2.56715   AGGCTGATGAATGCA                 TCTT CGT AAGA                 ACCCTTTGTTTTACG
      hbpA   4 100  12  155826 ..  155843 - -11.3  -4.55128   ACGGCTAAAGTAAAA             TGGTGGG ATAT CCCACCA              TTTTTTGTTGATTAA
     arcB1   3  71 351  170624 ..  170638 -  -5.7  -4.62069   TCGGGAGGGCAAAAA               CAACG GGTTG CGTTG               GCCCGTACTTTGTTA
       map   6 100  14  188981 ..  189005 -   -10  -5.20154   ATATAAGGCAAAAAA          GCCCGCTTCT TAAGT ATAAGCGGGC          TTTTTTGTTTGGTTT
    HD0270   7  79  58  204996 ..  205013 -  -4.1  -5.27477   AGGCTAATTAAAAAA             GCGAG GGTTAAAA CTCGC              TTTTTTATGGTAGAA
    HD0280   2  52 349  215057 ..  215081 -  -5.1  -3.07431   AAAATACCTGTAATA          GGAGTTTATTA CTG CAATAAATTCC          TATATTAAGTGTGGT
    HD0290   3  89 429  222345 ..  222368 - -11.2  -3.49226   AATGGTAGAAGAATA          TAGCGATAAT GTGG ATTATCGCTA           TTTTTGTTTTAATTG
    HD0297   4  80 100  228221 ..  228250 -  -6.6  -4.78512   AAAAATAAAGTAAAA       TACCTTTACC TGTATAAATG GGTAAAGGTA        TTTTTTATGCGGTTA
       rph   5  73  14  232067 ..  232085 -  -7.4  -3.87584   AATTATAATGAATAA             GGCGAG TTTTATG CTCGCC             TTTGCGTAATGGTTT
      fdx1   2  74  14  234745 ..  234767 -  -5.6  -4.68994   ATCATTAGCTAAAAA          CGGAG-TGG GGCTAA CCATCTCCG           TTTGTGATTGAGCTT
       tal   6  72  54  238611 ..  238647 -  -6.1  -4.34285   CATTTAAATAAATAA   GCGGTCTTTTTGTG ATTATTTTTG CA-AAAAAGACCGC    TTCTGAAAACAAATA
    HD0317   4  86  20  250210 ..  250231 - -10.2  -3.68302   TTAATAGTTTAATAA           GAAGGGCA TGTTAT TGCCCTTC            TTTCGTTTTATTATG
    HD0336   1  42  47  264567 ..  264578 -  -2.2  -3.07816   CGTTGAGCTAGCTAA                GCAA GCTC CTGC                 CTTGGGCGTGGATAC
    HD0356   6  62  28  276553 ..  276575 -  -6.3  -3.40899   AATTTTTTATCAGAA           TGGTGTAAG TTTAC CTTACGCCA           TTTTGGTGTGATTAC
    HD0362   9 100  15  281172 ..  281212 - -12.8  -3.92659   TTTTTAAAACGTAAA  TGAGAAAAGGCAGTTGTA GTTAT TACAACAGCCTTTTTTCA  TTTTATCGTGCTGCC
      ansB   4 100  19  290670 ..  290692 -   -15  -4.82863   CAAGCAGAAAATAAA           CCCCATCATA ATT TATGATGGGG           TTTTTGGTTAGACAG
    HD0376   4  63 390  294789 ..  294814 -  -7.7  -2.65126   CATAAGCTCAAATAT         GTTGAATATTG CTGG CAGTATTCAAC          TTCATAATGAAAATC
      tdhA   3 100   9  305932 ..  305948 - -12.3  -4.47307   AAATTAATATCAAAA              GCGTGGA TTT TCCACGC              TTATTATTTTAGAAC
    HD0405   4 100   8  321214 ..  321243 - -16.7  -3.75378   ACGCTCATAACATAA       GCGGCTAAATTTT TAAC AAAATTTAGCCGC        TTTTTCTTTATTTGG
    HD0416   2  48 131  329463 ..  329478 -  -2.6  -3.57462   TACTCCATTTTTAAA              TTATGT TCGT ACACAA               GGCGTTACACGTTAT
    HD0419   4 100  24  332173 ..  332192 - -10.8  -5.46698   GCTAAAATGAAAAAA            GGCTATTC AGTT GAATAGCC             TTATTAATTGAAAGT
    HD0438   2  88  18  344591 ..  344613 -  -7.8  -5.00616   GGGGTTTTCAAAAAA           GCTTACTG TATTTAG CAGTAAGC           TTTTTTGTTAAATGG
      aroF   4  48 288  349424 ..  349442 -  -4.6  -2.80074   TTTTGTATAAGAGGA             TTGGTTTT TTT AAAGCCAA             ATTTATTTTCATTAA
      amiB   7 100  15  355633 ..  355669 - -16.8  -4.10188   GATATTTATAAATAA    GCGCACTTATTTGCTA TTTTT TTGCAAATAAGTGCGC    TTTATTATTTAGGAT
      rluD   3  58 279  368680 ..  368696 -  -6.5   -2.8577   ACTGAACAGGTAAAT              TGGGGCA TCT TGCTCCA              CCCAACATTATTTTT
       eno   8 100  20  375115 ..  375136 - -11.7  -4.85918   CATGAGATAATAAAA           TGCCATAGA GAAA TCTATGGCA            TTTTATTAGTAATTA
    HD0526   3  68  78  399843 ..  399869 -  -3.1  -4.96848   TTTTTTATACAAAAA         CCCTTAAAC GGGAGCGGA ATTTAAGGG         CAAGTCGCACAATGG
    HD0540   2 100   5  411927 ..  411951 - -11.6  -4.34267   TTAGATAATTTAAAA          GCCCTTTAAA GCAAT TTTAAAGGGC          TTTTTTATTCTTCAT
      dnaE   4  50 115  419049 ..  419063 -  -2.1  -3.83502   TAGCCCGAGATGAAA               GTACT GATAA AGCAC               TAGCTAAAGTGGAAC
    HD0556   2  59  19  426813 ..  426829 -  -3.7   -4.1899   TTATGTTATTCAAAA              GACTGAT GAG ATGAGTC              GATTCAGTCTTTTTT
      clpB   4 100  20  431808 ..  431845 - -15.7  -4.39696   GTTTAAATTAATAAA   GCGGTCCGATTTAGTTA TATT TAGCTAAATCGGGCCGC    TTTTTTGATCAGATA
       rep   4  59 127  439371 ..  439390 -  -4.4  -3.95449   GCACAACAGACTAAA            CAAAATGT AGCA ACATTTTA             TCAGCGTTAACTTTA
      prfB   8 100  40  444583 ..  444614 - -11.1  -4.31164   CGTACATAACAGAAA      CAAAAATAGCCCA AATTAA TGGGCTATTTTTA       TTTTTGTGTAAAAAT
    HD0606   6  50 236  465785 ..  465810 -  -4.7  -2.71243   GCGATAGAACAACAG         CAAGGGCGT GTTCGATT ACGCCGTTG          GGGAGAACGAACCTT
      fabB   4 100  22  471281 ..  471298 -  -9.9  -5.66338   AAATACAATAAAAAA             GCGCATT TTTT AATGCGC              TTTTTTCAGCTAAAT
      menF   3  51 117  481717 ..  481746 -  -5.2  -2.72661   TATTATCTTTAATCA       TTCATCTTAATA CGATTT TATTGAGATGAA        TGATTTTTTATTGTT
       alr   1  63 -31  485800 ..  485814 -  -2.8  -4.72333   AACGATATTCAAAAA               TGACAC GTG GTGTGA               GTTTAGTGATCAACT
     mobAB   1 100   8  500072 ..  500100 - -13.4  -4.06177   CAAATAATAGAATAA        GTGGTAAGATTT TGTTT AAATCTTACCAC        TTTTTAATTAGTTAT
    HD0639   3 100   7  502269 ..  502286 - -11.3  -5.31877   AGTGAGTATAAAAAA             GCTCAGC ATTT GCTGAGC              TTTTTTTTACATTGA
      tnaB   6 100   6  511877 ..  511902 -  -9.1  -4.72201   TTTCATAAAAAATAA         CGGGACAAT CGAATTGT ATTGTCCCG          CTTTTTTAATTGAAG
    HD0654   6  83  35  517638 ..  517651 -  -6.7  -4.87665   GCGGACTGATAAAAA               TTCGC AAAG GCGAA                GCAAAAGAAGGCTAC
      cysE   6 100 125  522343 ..  522362 - -12.2  -4.14243   TATTTTATTTTAAAA            GGCGTATC TTGT GATACGCC             TTTTTTTCTTTATAT
      panF   6 100  63  532117 ..  532137 -  -9.7  -4.68593   TTCAGTAGTTAAAAA            GCCAGGCTT GTA AAGTCTGGC            TTTTTTATTTGGCAC
    HD0681   3  57 107  537961 ..  537974 -  -6.7  -2.62396   GATTTTTTGAGATCA               GGCAA TTGT TTGCC                GGTTTTACGGCTATA
      tyrS   5 100 101  548562 ..  548582 -  -9.7  -4.72986   TATGCTTATGAAAAA            GCCCAAGTA AAT TGCTTGGGC            TTTTTATTATTTGTA
    HD0713   5 100  24  564301 ..  564318 - -11.3  -5.32699   CCAAATAGTAAAAAA             GCGGTCA AATT TGACCGC              TTTTTTGATGATTAT
      hflX   6  67 423  580633 ..  580647 -  -4.2  -4.56597   CCGCTTGGGTAAAAA               CGAAAG ATG CTTGCG               AAATTGCAGAAATTT
    HD0746   2  90  27  587031 ..  587048 -  -8.4   -5.1925   TTATAATGTAAAAAA             GTGCGG AAAAGA CCGCAC              TTTTTACCGGTTATG
    HD0751   6  86   6  592566 ..  592585 -  -2.8  -5.77677   TAAAATAATAAAAAA            GCGACC GCTTAATG AGTCGC             TTTTTTTATTGCTTA
      phnA   3  52 413  611831 ..  611854 -  -3.8   -3.5393   AGTAGGCGGTCGAAA          CGGAAGAAAC GTGT GCCTCTTTCG           ATGTCTTGTGCCATT
      phnA   3  52  19  612227 ..  612248 -    -3  -3.76492   GTTAAGTCGATGAAA           GGCATTGT GTAACG ATAATGCC            TTTCTATAAGAGGAT
    HD0800   7  88  22  634578 ..  634595 -  -7.7   -5.1287   TGCATATTTAAAAAA             GCTGCCT AGTA AGACAGC              TTTTTGGGTAGAGAG
      recN   6  83   8  646362 ..  646394 - -10.7  -3.11222   GGTGAATCTTAAAAC      TAACCAAGCGTTTTA TTA TCAAGCGCTTGGTTA      TTTTTTGTTATGGCA
      SohB   5  90  16  671803 ..  671820 -  -8.4  -5.10029   ATTAACCCTAAAAAA             GGCGGT GTAATT ACCGCC              TTTGTTTTTTGCATA
      sapF   4  91   7  688822 ..  688847 -   -12  -3.57128   ATCAATTAAGCACAA         GGCATTAGTG GTTTTA CACTAATGCC          TTTTATTTATTTTGC
    HD0881   1  41 245  703818 ..  703834 -  -2.4  -2.84732   GGCAAATTCAGTAGA              TAAATT AGCAA AATTTA              TTGAGCTAGAGAAAA
       rho   6  95  21  716292 ..  716313 -  -8.7  -5.13722   TTTAGCAAAAGAAAA           GGCACTCAA CTTT TGGAGTGCC            TTTTGTAGAGTGATA
    HD0907   5  81 271  726254 ..  726268 -  -5.8  -4.89233   CATGAATATGAAAAA               TTTTTG GAA CAAAAA               ATTCAGAAGGGATTA
    HD0926   5 100  18  739455 ..  739475 - -11.2  -5.84011   AATAAAAAACAAAAA            GCGGAAAG AATCA CTTTCCGC            TTTTTGTTTGTTCTA
      fstX   6  88  12  777256 ..  777270 -  -7.1  -5.14563   TTTTTGACTAAAAAA               GCACC GCTTG GGTGC               TTTTTTTAGCCTTAA
      prlC   2  89 298  781790 ..  781807 -  -8.5  -4.49316   ATCAGCAAGAAGAAA             TGGCAAA ACAT TTTGCCA              GTATGTTGCCGAGTA
      thyA   5  75 244  797961 ..  797997 -  -5.1  -4.86621   AGCGCTAAGCAAAAA    GGACGCCAAAGCTGCTT TAG AAGCAACTTTGAATGCC    ATCTCTGGGAGCTTA
      cspC   6 100  26  800869 ..  800884 - -10.4  -5.27779   GCTAAGACTAAAAAA              GCCAGC AAAT GCTGGC               TTTTTATAAAATGAA
    HD1013   0 NONE
    HD1021   1  47 235  812539 ..  812572 -  -2.5  -3.43492   GGAGATGTAGTACAA     GTAGGCGCCTTAACAT TTA ATGT-AAGGCATTTAC     CGGGCCATGCGCCGG
    HD1034   2  59  18  825334 ..  825372 -    -4  -4.16814   TCATTACATAAATAA  GCGGTTGAA-TAATGTA AAATTA TGCCTTAATTCAACCGC   TATTTAATTTACCTA
    HD1050   4  47  56  835671 ..  835681 -    -4  -3.14284   GCCTGAGCAAGAAAT                 CATT CCT AATG                 TTGATCCTATGCCTG
       ndk   3 100  50  838424 ..  838460 - -19.8  -4.49352   AGAGTAAAACATAAA    TGCAAGGCCATAAAAA TCACG TTTTTATGGCCTTGCA    TTTTTATATTGTTGA
    HD1060   5  66   4  843016 ..  843044 -  -6.8  -3.82031   CTAATCATTATTAAA        TAAGACGGACAT GATCA ATGCCCGTTTTA        TCTTTACCAACAATG
       ogt   3  63  33  858786 ..  858803 -  -2.7  -4.83169   ATTCGTTTATAAAAA             GCAGTTA ACTT TAACTGA              TTATTTTTGATTGTA
    HD1090   2  54 367  867153 ..  867167 -  -2.1  -4.10953   ATTCATTAAATGAAA               CTTCC GATCA AGAAG               AAGATATGTTAGATA
    HD1096   8  89 101  874590 ..  874614 - -11.5  -3.48395   ATGTTGCGGATATAA          CGCCTACCA AGCAGAA TGGTAGGCG          TTTTGTATTGGGGGG
    HD1102   3  53 159  878581 ..  878600 -  -2.8  -4.00756   TACTTTACCAAATAA            GCCACCAC GATA ATAATGGC             GAAGCACAATATTAA
    HD1105   4 100  32  880441 ..  880459 - -11.8  -5.69793   AGACTAAATAAAAAA             GCCAAATC ATT GATTTGGC             TTAATGGTTAGTTTA
      fdhE   4  83  19  885925 ..  885942 -  -8.4  -4.28432   AATTTTAACGGAAAA             GCGGTC TAATTT GACCGC              TTTTTTATCAGTAAT
      holA   7  71 301  896784 ..  896798 -  -6.4  -4.22883   TATTATCGAAAATAA               TCTGCC TTT AGCAGA               GAGTCTGGAAAGGTT
      sdaA   7 100  21  908369 ..  908387 - -11.8  -6.04419   AAAACAATAAAAAAA             CCTCGAAA TGA TTTCGAGG             TTTTTTATGCGCAAG
    HD1166   6  58 353  946580 ..  946597 -  -6.3  -2.94099   GTGGTGCAGTAGATA             CACTCGTG CGC CACG-GTG             CGGTAGAATCGGATA
      ksgA   5 100  12  956896 ..  956933 - -18.7  -4.56775   ATTTTTGCTTAAAAA   GCGGGCATATTTGGAAA TTTT TTTGCAAATATGCCCGC    TTTTTTAGTGATTAA
      lpxA   3  59  88  966270 ..  966280 -  -5.4  -3.53091   AGCTTGCCCGCGAAA                 TTGC TAA GCAA                 GCGATGTTAAATGTA
    HD1207   4  45 319  981655 ..  981669 -  -2.9  -3.16039   AATTACGCGCAGTAA               TTGAA GGGCT TTCAA               TGTTAAAAGAAGCCT
    HD1218   5  55 206  987730 ..  987746 -  -3.8  -3.85817   ATTTGGCGTGATAAA              TAATCA GTAAT TGATTA              TTTTGCTTGTTTTTT
      lpcA   2  71  18  994808 ..  994825 -  -7.7  -3.57561   TTTTAACCTGTGAAA             GGCACTC ATTA GAATGCC              TTTTTTAGTGTAAAA
    HD1239   3  52 370 1005733 .. 1005746 -  -3.8  -3.60627   TCAGCTTATTGCAAA               CGCT ACAGCA AGCG                AAAGTAGATAATTTA
    HD1248   4  62 232 1015038 .. 1015049 -  -2.2  -4.68846   ATGAAGAAATGAAAA                TAGC TGCA GCCA                 AAGCAATTGCTGATT
      queA   5  63  17 1021789 .. 1021822 -  -7.5  -2.67021   CGGCTAAACAGTAAG     GATCAGGCGTAATTA ATAT TTATTACGCCCTATC      ATTTTGTTGGAGGCA
       fhs   6 100  39 1043890 .. 1043915 -   -12  -5.09259   TAGGTTAAAATAAAA         TCACCGCTAT GTTTAA ATAGCGGTGA          TTTTTTATCTGCTAA
       ssb   4  93  39 1046253 .. 1046278 -  -9.9   -4.1899   GCATGGTATCTAAAA         GAGAAGTTTTA TAAA TAAAACTTCCC          TGGTAATAGTATGGT
      msrB   3  50 409 1052616 .. 1052631 -  -3.2  -3.55622   TCCAATTGGTGGAAA              TGCAGC AATT ACCGCA               GTTGGCGTAATGATT
      tadG   4 100  19 1059927 .. 1059945 -  -8.9  -5.84381   TCAGCAATAAAAAAA             CCTCAGT GGTTA ACTGAGG             TTTTTTGTTATCAAG
    HD1319   1 100  25 1075149 .. 1075164 - -10.4  -4.62336   ATGTTATTGTAAAAA              GCCCTC TTAT GAGGGC               TTTGTTTTTTTGGGG
      ispF   4  76 321 1086214 .. 1086232 -  -7.4  -3.97834   TAAGTGGATCACAAA             CGCAGG GATTAAA CCTGCG             TTTTTTTATGGGAGC
    HD1359  10  69 392 1110328 .. 1110346 -  -8.8  -2.86747   TATGTATCATAATGA             GGGTGAGC TTT GCTCACCT             TTTTTATTGTAAGCG
    HD1365   6  57 112 1114255 .. 1114292 -  -3.7  -4.07568   TTTTTTTGCTTAAAA   TAGCACTCGTTACATT TTAGGGT AATGTAAC-ATTGCTA   AACAACTTTGAATTG
      lysC   2 100   9 1122647 .. 1122676 - -15.2   -3.5456   AATCTTAACAAGCAA       GCGGTCGAATTA GCCTCT TAATTCGACCGC        TTTGTTATTTATGAT
    HD1386  10 100 381 1134549 .. 1134567 -  -9.6  -5.15117   TAAAATTTTAAAAAA             TGGTGAAG TTG CTCCACCA             CGTGAAGAACCAACA
      glnS   6  90 227 1150345 .. 1150362 -  -8.4  -5.20222   ATGAAATAAACAAAA             GCGGTC TTTTTT GACCGC              TTTTTTCTAGACCAG
      asnS   5 100  33 1154959 .. 1154977 - -10.3  -5.32944   CTGATAATCAAAAAA             GGCGAGT TAAAT ACTCGCC             TAATATATTGAATTT
      aspC   4  51 261 1163565 .. 1163576 -  -4.4  -3.26719   TGGATAAAGATCGAA                CACT TGCA AGTG                 GAATGGTGCTGACAT
      hlyX   6  80  30 1168059 .. 1168082 - -10.4  -2.98878   GTAGAAAATAAATAC          GCCCCTATTA TAAA TAATAAGGGC           TTTTATTTTATAATT
    HD1432   2  93  -8 1173515 .. 1173528 -  -9.5   -4.3587   GATGAATAATATAAA               GGGGC TTAA GCCCC                TTTTTTATTTAAGCG
    HD1436   5  69 224 1177424 .. 1177455 -  -7.5  -3.38036   TGAATTAAATTAATA      TAAACCTCTAAGA TCGTTT TATTAGAGGTTTA       TTATATTTTGTATAT
    HD1446   8  79  59 1183247 .. 1183272 -    -9  -3.85114   AAATTTGATACCAAA         GTTCGGGTGT AACAGA ACTCCCGAAC          TTTTTTGGTTCGCTT
    HD1454   8  79  59 1188814 .. 1188839 -    -9  -3.85114   AAATTTGATACCAAA         GTTCGGGTGT AACAGA ACTCCCGAAC          TTTTTTGGTTCGCTT
      truB   6  84  18 1194591 .. 1194616 -  -6.1  -5.27335   TTGTTTAAATAAAAA         GCGGGCTATTT TTAA AAAAAGACCGC          TTAACATTGTCATTG
    HD1474   4  83   9 1208447 .. 1208480 -  -9.8  -3.89412   AGGCAAATTACTAAA     TAAGCGGTTATTTT AGTAAA AATATAACCGCTTA      TAATGTTGTTAACGT
     lspA1   6 100  36 1237785 .. 1237805 - -10.5  -5.38839   GACACAAAAAGAAAA            TGCCTAGCA TAA TACTAGGCA            TTTTTTTACAGTAGC
    HD1517   6  74   6 1262048 .. 1262074 -  -6.6  -4.33165   GTAAATTTAGTAAAA         CAGCTTCATTTT AGA ATAGTGAAGCTG         TTTTTTTATTCACAA
    HD1547   4  90  40 1273199 .. 1273231 - -10.7  -3.81259   ACACAATTTACTAAA      CTCCAGTTACCTATT CAA ATCAAGTAACTGGAG      TTTTTATATCTCAAC
    HD1568   3  68  78 1286526 .. 1286552 -  -3.1  -4.96848   TTTTTTATACAAAAA         CCCTTAAAC GGGAGCGGA ATTTAAGGG         CAAGTCGCACAATGG
      mukB   6  87 150 1299095 .. 1299114 -  -6.4  -5.55664   CTATGAGTAAAAAAA            GCGAGAAA TACT TATCTCGC             TTTTTTTGTTGCAGT
    HD1592   5  69 330 1313976 .. 1313995 -  -6.4  -3.95787   CAGCACACGCAGAAA            TACTCGCC ATTC GGCAAGCA             AGCCATAGACTGCAA
    HD1592   5  69   7 1314278 .. 1314318 -  -2.7  -5.04265   AAAAAACAGCAAAAA  CAAGCAGTCTAATTTAT ATAAATA ATAAAAAAGACCGCTTA  ATTCGTTTATAGCTG
       frr   4  83  17 1317314 .. 1317327 -  -8.1  -4.39287   CTAATTATATTAAAA               GTGGG TTTC CCCAC                TTTTCATTAAGTTAG
    HD1619   5  88  92 1336363 .. 1336390 -  -7.1  -4.98531   GCTTTAAATTAAAAA        GCCTTTAGC TTATCATTCG GCTAAAGGC         TTTTTTTTGCGGTGA
      mltA   6  88  15 1355424 .. 1355466 - -13.1  -3.06037   ACTTTAAAGCACATA TAAGCAGTCTAATTTCGCTA AAAT TAGCAAAATC-GACTGCTTA TTTAAACTAACAAAT
      gyrB   5  93  20 1362685 .. 1362700 -  -6.1  -5.84381   TTACCAACAAAAAAA              GCCCT TTATTT AGGGC               TTTTTGTTAGTAGCA
      pntB   3  95  83 1383211 .. 1383225 -  -8.6   -5.1485   TAATCAACATAAAAA               GCCTTA AAT TAAGGC               TTTTTTCATTCATAA
    HD1678   3  62 136 1398273 .. 1398285 -  -6.3  -3.44325   ACTTTGTATAATCAA                TGCAT AAA ATGCA                AGCACAAGCACAAAC
    HD1698   4 100   8 1414402 .. 1414425 - -11.2  -5.54338   CAATTAAAACAAAAA          TAGCGATAAT CCAC ATTATCGCTA           TATTCTTCTACCATT
      lbgB   5  51 469 1432887 .. 1432916 -  -2.9  -3.76492   CCTAACCGTACTAAA       TGGCTACTTCCCAC AAG GTGAAAA-TCGCCA       GCATGAAACAAAATT
    HD1730   2  95  50 1441995 .. 1442032 - -12.9  -3.80276   ATTTAGATAATATAA   GCGGTCTAATTTGCAAA TAAT TATGTAAATTAGACCGC    TTTTTTCATAAAAAT
    HD1733   2  82 411 1445440 .. 1445457 -  -8.5  -3.96337   GCAAAAATTATTAAA             TTCATCG CACG CGATGAA              TATCTACACCTAGCA
      hemY   8 100  25 1451782 .. 1451803 - -11.7  -5.72622   TTGAGAAATAAAAAA           GCCACTTAT GGTG ATAAGTGGC            TTTTAACACGCTTTC
      ruvB   4 100  34 1468414 .. 1468439 -  -9.7  -5.63504   AACTCTATAAAAAAA         GCCCGCTTATA TCAT TTCAAGCGGGC          TTTTTTTCATGCTAT
    HD1798   5 100  20 1505121 .. 1505138 -  -9.9  -5.03961   AATTAAACAATAAAA             GCCCTAT ACAC ATAGGGC              TTTTTTATTACTAAA
    HD1829   7  88  18 1531567 .. 1531586 -  -7.9   -5.1361   AGAAAGCCTAAAAAA            GCACGAT ATAATA ATCGTGC             TTTTTTGATTGTGGT
    HD1856   7 100  21 1558601 .. 1558639 -   -14  -5.05601   CATCACATAGAAAAA   CCCAAGCCACTTAACCAT ATA AAAGTCAAATGGCTTGGG   TTTTTCGGCAAAAAG
    HD1869   6 100 298 1567074 .. 1567095 - -10.2  -5.09521   CCAATAAATTAAAAA           GCCCTAAG TGATCG CTTAGGGC            TTTTTAGTTACTTAA
    HD1891   1 100  18 1589806 .. 1589844 - -17.7   -4.9645   ATTACAACAACAAAA   GCGGTTAGTTTTCGCAA CTTTT TTGCCAAAACTAACCGC   TTATTTATGTTAATG
      murI   4  84 135 1606280 .. 1606324 -  -6.5  -5.17488   AAGAGCAAAATAAAA CGACGCACCGCT-CAATCTA GCTTAA CAGCTCACAACGGTGCGTCG TTGTGTGCCGCCCAT
    HD1915   5 100  56 1609980 .. 1610017 - -12.3  -5.10064   TTTAACATACAAAAA   GCGGTAATATTTGGCAAA AAT TTCG-CAAATACTACCGC   TTAAATGGATAAATA
      proS   5  95  12 1612560 .. 1612582 - -12.1  -4.05389   CATATATAGCACAAA           CGGCAAGAT CCATT ATCTTGCCG           TTTTGTCATCATTAC
     rpmJ1   7  93  15 1620982 .. 1621000 -  -7.5  -5.74122   TACCACATAAAAAAA             GCGTATT ATTTA AATACGC             TTTTATCTTTACACC
      xerC   3  50  34 1628622 .. 1628633 -  -4.4  -3.04398   TTTTCTCTGCAAAAT                GGAA ACGC TTCC                 GCCTGAAACAAGAAG
      rplS   3 100  25 1634442 .. 1634459 - -11.3  -5.82281   AAACACATAAAAAAA             GGCTTGG AAAA CCAAGCC              TTTTTCTCTTTAAGC
      rpsQ   3 100  22 1646242 .. 1646260 - -11.8  -5.73978   ATCATAAATAAAAAA             GCCTTGAA AAA TTCAAGGC             TTTCTTTATCTATTT
      mviN   2 100  72 1653860 .. 1653877 -  -9.9  -4.58585   CACTCAAATAAGAAA             GGGCTAT TACT ATAGCCC              TTTTATTTTAAGCGG
    HD1997   6  54  15 1662848 .. 1662864 -  -2.3   -4.1899   TGACGTCAGCCAAAA              TTTCG ATCACGA CGAAA              CGGCAGAAAAATGGT
    HD2011   3 100  20 1674974 .. 1675013 -   -11  -5.47431   CCAACATATAAAAAA  CCAAGTATTCCATTTT TATCCAAG AACATGGAATACTTGG   TATATACGACCGCTT
       fmt   5  74  16 1692961 .. 1692994 +  -6.8  -4.37534   ATTTAAGCACAATCA     TTCCTCTGCTTAAT CTCTAC GTTAAGCGGGGGGA      TTTTACTCTGCGTTT
      hslU   8  93  41 1670887 .. 1670902 +  -7.6  -5.63504   AGTAACAAGATTAAC              CGCAAT TTTC ATTGCG               TTTTTTTATGCGATT
      mioC   4  95  22 1662939 .. 1662975 + -13.9  -3.44206   ATAAATAACTAAAAA    GCGGTTGTTTTGCACAA ATT TTTTACAAAACAACCGC    TTATCCTAAGTATTA
      rpsT   3 100  20 1656161 .. 1656178 + -11.3  -5.66684   TTTTTGCATAAAAAA             CCGACCT ATAA AGGTCGG              TTTTTTTATAACTTG
      fumC   2 100  25 1653860 .. 1653877 +  -9.9  -5.07652   CACTCAAATAAGAAA             GGGCTAT TACT ATAGCCC              TTTTATTTTAAGCGG
    HD1973   5 100  31 1646242 .. 1646260 + -11.8  -4.69487   ATCATAAATAAAAAA             GCCTTGAA AAA TTCAAGGC             TTTCTTTATCTATTT
    HD1945   2 100  50 1634442 .. 1634459 + -11.3  -5.19879   AAACACATAAAAAAA             GGCTTGG AAAA CCAAGCC              TTTTTCTCTTTAAGC
    HD1939   5  61 -15 1628655 .. 1628666 +  -5.8  -3.37017   AACAAGAAGTGTTGC                GCGT TCAA ACGC                 TTAATCTTCCCGCTT
      menB   4  83 136 1620982 .. 1621000 +  -7.5  -4.78848   TACCACATAAAAAAA             GCGTATT ATTTA AATACGC             TTTTATCTTTACACC
    HD1918   6 100  71 1612560 .. 1612582 + -12.1  -4.51097   CATATATAGCACAAA           CGGCAAGAT CCATT ATCTTGCCG           TTTTGTCATCATTAC
      asnA   3  90  81 1610050 .. 1610069 + -12.2  -3.36216   TTAGCTTCTTCAGAA            TGCCGAGT GAAT ACTCGGCA             ATTTTATGCTTTGAG
    HD1904   7  70 211 1601054 .. 1601083 +  -4.3  -4.66625   CACTGCACTGTTGTC       GCCAGAATATTCG GTGA TGATTATTCTGTC        TTTGTTTGTCTATCT
      gmhD   6 100  40 1589806 .. 1589844 + -17.7   -4.2338   ATTACAACAACAAAA   GCGGTTAGTTTTCGCAA CTTTT TTGCCAAAACTAACCGC   TTATTTATGTTAATG
    HD1878   6  69  33 1580728 .. 1580753 +    -9  -2.87344   TTTTTAAAGCACAAA         AGGCTGACGA GATTCA TCGTCAGCCA          TATATACAAAAAATG
      ubiF   3  70  30 1570526 .. 1570566 +  -8.3  -3.29144   TCTATAACATTAAAA  TGCGGTCGAAAATAGCAAA ATT TTTGCTCAATTCAACCGCA  TTGTGCGCCGACTCA
    HD1854   4  82   6 1558601 .. 1558639 +  -7.5  -4.56597   CATCACATAGAAAAA   CCCAAGCCACTTAAC CATATAAAA GTCAAATGGCTTGGG   TTTTTCGGCAAAAAG
      pepD   6  70 329 1536234 .. 1536263 +  -4.3  -4.66625   CACTGCACTGTTGTC       GCCAGAATATTCG GTGA TGATTATTCTGTC        TTTGTTTGTCTATCT
    HD1828   5  89   5 1531567 .. 1531586 +  -7.9  -5.33848   AGAAAGCCTAAAAAA            GCACGAT ATAATA ATCGTGC             TTTTTTGATTGTGGT
      pnnK   2  47  17 1510360 .. 1510373 +  -2.4  -3.59979   CTTAAACACCGCACT               GTGA ACATGA TCAC                TTTAAGATGGCAAAA
    HD1797   4 100  52 1505121 .. 1505138 +  -9.9   -5.5112   AATTAAACAATAAAA             GCCCTAT ACAC ATAGGGC              TTTTTTATTACTAAA
    HD1783   4 100  92 1494114 .. 1494136 +   -15  -3.54307   CTTACCAAATAAAAA           GCCTTTGAGA AAA TCTCAAAGGC           TTTAAAAAAGATATT
    HD1768   2  89  11 1482232 .. 1482251 + -10.8  -3.58726   AATAGATGAAAAAAA            GCACTTGA ATGA TCAAGTGC             TTATATATCACGCGC
      rumA   3  51 426 1478317 .. 1478327 +  -5.4  -2.59564   TAACAATAATTTGAT                 CGTT TCT AACG                 CTTGTAAACTACCAA
      ampD   2  50 180 1472696 .. 1472712 +    -3  -3.68292   ATTTAGCCTAGTTTA             CCCATCT AAAA AG-TGGG              TTCTGTATTAAAAGT
    HD1756  10  93  22 1468414 .. 1468439 +  -7.6  -5.56568   AACTCTATAAAAAAA         GCCCGCTT ATATCATTTC AAGCGGGC          TTTTTTTCATGCTAT
    HD1746   8 100 118 1458484 .. 1458532 + -14.8  -4.49673   TCTTTCATTTTAAAA GCGGTCGATTTTTCTGAAAATT TGCTT AATATTCTGAAAAAACGACCGC TTATTTGTTTTATGT
    HD1739   0 NONE
      nrdB   3  57  28 1445899 .. 1445915 +  -5.1  -3.53247   CTTAAACCACTCAAG              CCACTTA AAA TAAGCGG              TCGTTTTTTTACTGA
      xthA   4  67  42 1433412 .. 1433427 +  -4.8  -4.34444   CTTTGCTTGAATTTC              TGAAAT ATTT ATTTCA               TTTATGTTATGTTCA
      gltS   5  93  26 1423773 .. 1423790 +    -7   -5.4505   ATCATCAAACAAAAA             GAGTGC AATTAA GCACTC              TTTTTTATTGAACCC
      purH   6  90  15 1418750 .. 1418775 + -11.3  -3.86031   ATAAAAAGATAAAAA         TAAAGGCAAGT ATCA GCTTGCCTTTA          TTATTGGTTAGTTAA
    HD1697   3  89  -2 1414402 .. 1414425 + -11.2  -3.49226   CAATTAAAACAAAAA          TAGCGATAAT CCAC ATTATCGCTA           TATTCTTCTACCATT
    HD1686   4  80  86 1405710 .. 1405739 +  -6.6  -4.78512   TAACCGCATAAAAAA       TACCTTTACC CATTTATACA GGTAAAGGTA        TTTTACTTTATTTTT
    HD1672   3  57 186 1396488 .. 1396499 +  -4.4    -3.794   AGGTGTGCATTATTT                GGTT GAAT AACC                 TTTCGTCCATTAAGC
    HD1664   6  95  98 1387370 .. 1387391 + -14.5  -2.98494   AAACGCATAAAAAAA           TCGCCCGTT TTCA AACGGGCGA            TCTACTGTTATTGTC
       dcd   5  95  26 1383211 .. 1383225 +  -8.6  -5.30155   TAATCAACATAAAAA               GCCTTA AAT TAAGGC               TTTTTTCATTCATAA
    HD1646   7  69 -30 1365414 .. 1365430 +  -5.1   -4.4959   AGCCGTTACATTGAG              GCTATTG CCA CAATTGC              TTTTAATTGATTAAC
    HD1618   5 100  59 1336363 .. 1336390 +  -9.2  -5.78622   GCTTTAAATTAAAAA        GCCTTTAGCTTA TCAT TCGGCTAAAGGC         TTTTTTTTGCGGTGA
    HD1609   7 100  38 1331309 .. 1331325 + -10.9   -4.5852   GTTGAGCGTGTGGAA              TAGCGGT GTT ACCGCTA              TTTTGCTTTCCATTG
    HD1598   4 100  24 1320549 .. 1320565 +  -9.4   -5.0917   ACTAATAATAAAAAA              GCAGGC CAATT GCCTGC              TTTATTTTTTGCTAA
    HD1595   4  83  32 1317314 .. 1317327 +  -8.1  -4.45664   CTAATTATATTAAAA               GTGGG TTTC CCCAC                TTTTCATTAAGTTAG
    HD1591   5  62 430 1314719 .. 1314731 +  -6.9  -2.92613   TTTGCTTCCATTAAA                CGGCG CAT TGCCG                TACTTTCACCTCCGG
    HD1581   5  95  33 1299095 .. 1299114 +  -6.4  -5.80364   CTATGAGTAAAAAAA            GCGAGAAA TACT TATCTCGC             TTTTTTTGTTGCAGT
    HD1535  10  74  12 1269703 .. 1269720 +  -5.5  -4.67353   ATAATCTCCACCAAA             GCCGC TTTCACTT GCGGC              TTTTTCAATAAATAA
    HD1535  10  74 409 1270100 .. 1270112 +  -6.3   -4.3898   AAAGTTGTATTAAAT                TGGAA TAA TTCCA                TTTTATGGAAATAAT
    HD1516   6 100 170 1262048 .. 1262074 +  -8.8   -5.7946   GTAAATTTAGTAAAA         CAGCTTCATTTT AGA ATAGTGAAGCTG         TTTTTTTATTCACAA
      guaA   6  93 191 1237785 .. 1237805 +  -8.3  -5.44119   GACACAAAAAGAAAA            TGCCTAGCA TAA TACTAGGCA            TTTTTTTACAGTAGC
    HD1495   9  83  12 1227469 .. 1227496 +  -7.8  -4.67904   ATAATGGACTAAAAA        TAGCTTGTTTAG TTAA CTAAGCGGGCTA         TTTTTAGCATTAATG
      frxA   4  59  17 1222750 .. 1222768 +  -4.5  -3.96387   CGCTGAATAAGGAAA             GTGGGTG AAATA TGCCCAC             TTTAATTAGCTTAGT
       mlc   3  51 437 1216952 .. 1216965 +  -4.5  -3.16191   AGAAGGCACTTATGG               TTGGC TAAC GCCGA                TTAATAAAGATCTCA
       tdk   4  76  -2 1208447 .. 1208480 +  -9.8  -2.85813   AGGCAAATTACTAAA     TAAGCGGTTATTTT AGTAAA AATATAACCGCTTA      TAATGTTGTTAACGT
       pta   6  83  23 1194551 .. 1194571 +  -8.3  -4.34285   TAGATAATTAAACAA            TGCCCTC TTTAATT GAGGGCA            TTATTTGTTTAAATA
     nadV1   1  52 110 1185456 .. 1185469 +  -5.3  -2.89447   TTTAAGTAATGAAAA               GTGTA TCTT TACAC                TCCTTATAATTAAAA
    ompP2B  10  76  37 1177424 .. 1177455 +  -7.5  -4.06765   TGAATTAAATTAATA      TAAACCTCTAAGA TCGTTT TATTAGAGGTTTA       TTATATTTTGTATAT
    HD1420   4  66 467 1165673 .. 1165687 +  -7.2  -3.45321   CGAGACACTGTAACG               CAGAAT GCC ATTCTG               TTGTAAATTATGCGT
    HD1400   5  62 290 1149146 .. 1149156 +  -6.8  -3.34344   GTTGCAGCGGTTATT                 CCAC TAA GTGG                 TTGGTTAGCGGATAA
      topA   5 100  15 1134927 .. 1134942 +    -9   -5.9218   ATCCGGCATAAAAAA              GCGAGT TTAT ACTCGC               TTTTTTTATTGTATA
       tgt   4  59  35 1117476 .. 1117514 +  -5.5  -3.58329   TGGCGCTTAAGAAAA  GCGGG-TATATTTAGCAA TATT TTAGTAAATATAGCCCGC   TTGATTATTGATTAG
    HD1364   3  68 227 1114642 .. 1114661 +  -7.1  -3.65046   TCTGCGACATTTAAC            CGCGTCA TCATAT TGGCGCG             TTGTTCGGGTGAGAG
    HD1357   8  65  48 1110742 .. 1110764 +    -7  -3.22906   TTTTATTGTGATTAT           TCAGTGTGGC GTT GCCAAATTGA           CTTTTGTGCAAATAG
      pckA   5 100  30 1089918 .. 1089936 + -10.3   -5.1286   TTTAGAACGGTAAAA             GCTCAGC ATTAA GCTGAGC             TTTTTATCATTTTTA
      hhdA   2  93 176 1086214 .. 1086232 +  -7.4  -5.60993   TAAGTGGATCACAAA             CGCAGG GATTAAA CCTGCG             TTTTTTTATGGGAGC
      lysS   4 100  26 1075149 .. 1075164 + -10.4  -5.20328   ATGTTATTGTAAAAA              GCCCTC TTAT GAGGGC               TTTGTTTTTTTGGGG
    HD1313  11  69 176 1072070 .. 1072084 +  -8.6  -2.75825   AAGTCGGTTTTTGTT               TCTGGT TAG ACCAGA               TCGGTTTATTCGAAA
      znuB   6  95 125 1059927 .. 1059945 +  -8.9  -5.55769   TCAGCAATAAAAAAA             CCTCAGT GGTTA ACTGAGG             TTTTTTGTTATCAAG
      rec2   1  57   2 1021789 .. 1021822 +  -5.3   -3.3761   CGGCTAAACAGTAAG     GATCAGGCGTAATTA ATAT TTATTACGCCCTATC      ATTTTGTTGGAGGCA
      rplY   7 100  12 1015760 .. 1015784 + -14.5  -4.63479   GTAGTCTATACTTTA          TGCCCTTTTAA TAT TTAAAAGGGCA          TTTTAATTTGTGCTA
    HD1216   5  70  -2  987730 ..  987746 +  -4.5  -4.72772   ATTTGGCGTGATAAA              TAATCAG TAA TTGATTA              TTTTGCTTGTTTTTT
      cvpA   5  67  45  982675 ..  982693 +  -5.9  -3.99405   GGCATTATTGGAAAA             TCGCCAG TCAAT CAGGCGA             TTTATGATGGATTAA
       dxr   3  42 -28  966270 ..  966284 +  -2.1  -3.14125   AGCTTGCCCGCGAAA               TTGCT AAGCA AGCGA               TGTTAAATGTATAAC
       dxr   3  42   8  966306 ..  966340 +  -2.1  -3.06133   ATGTATAACGAATAT     GTGGTCTAATGTAAC AATAC GACAAATTAGACCGC     TTAAATGCCAAATTA
       upp   4 100  17  956896 ..  956933 + -18.7   -5.2189   ATTTTTGCTTAAAAA   GCGGGCATATTTGGAAA TTTT TTTGCAAATATGCCCGC    TTTTTTAGTGATTAA
      ribH   7  75  13  946945 ..  946982 +  -8.5  -3.34398   TAATGGTGAGCTGAA   GCGGTTTATTTTGGC AAATTTAG GCCAAAAATAACCGC    TATTTGAGAGCCAAG
      glpF   4  56 -30  914893 ..  914908 +  -6.2  -2.90723   CTATCAGCGTTTCAT              TGGTAA AAAT TTACCA               TGTAATTGCAAATAG
    HD1141   3 100  20  908369 ..  908387 + -11.8  -5.24129   AAAACAATAAAAAAA             CCTCGAAA TGA TTTCGAGG             TTTTTTATGCGCAAG
    HD1129   5  66  83  897148 ..  897163 +  -2.6  -5.00267   AACCAAATTTGTTCG              CTAAAT ATGT GTTTAG               TTTGTTTTTCTAATT
      fdhD   5  47 -14  888428 ..  888445 +  -2.7    -3.445   TATACAGGTGTACAT             CGCTTAA AAAA TTAACCG              CTTTTTAGTGAATAA
      fdhD   5  47 130  888572 ..  888582 +  -2.4  -3.53811   TCAATCAAGCAAGAT                 CCAC AAC GAGG                 TTTACGAGCAATACA
      fdhD   5  47 184  888626 ..  888637 +    -3  -3.16068   TGTAGAATTAGCCAG                TGAT GTAC ATCA                 ATTTTGAATTCAGCA
    HD1109   3  90  14  885925 ..  885942 +  -8.4  -5.28778   AATTTTAACGGAAAA             GCGGTC TAATTT GACCGC              TTTTTTATCAGTAAT
      hlpA   8 100  19  878002 ..  878026 + -13.7  -5.38054   TGGGTGGATAATAAT          GGGTAATAGGT GAT GCCTATTACCC          TTTTTATTTATGCAA
    HD1095   5 100  28  874590 ..  874614 + -11.5  -4.66537   ATGTTGCGGATATAA          CGCCTACCA AGCAGAA TGGTAGGCG          TTTTGTATTGGGGGG
    HD1089   2  43  48  867543 ..  867553 +  -2.6  -3.09581   ATTCATTTAATTGTG                 TTTA GCA TAAA                 TATCTTGCCAATTTA
      recB   4  60  26  858786 ..  858803 +  -2.7  -4.56187   ATTCGTTTATAAAAA             GCAGTTA ACTT TAACTGA              TTATTTTTGATTGTA
       ung   5  70  25  847010 ..  847037 +  -2.1  -5.22312   AGGTAAGAGGGAAAA        GGCACTTGTT TTGTGAATC AAC-AGTGCC        TTTTTTAATCTGCCT
       nfo   5  62 214  845175 ..  845191 +  -2.3  -4.69464   TCACTGACATCTAAC              GAAAATA GGA TCTTTTC              TTTTTGCCCTGTTTT
      rsuA   6  70  48  843021 ..  843039 +  -4.5  -4.78848   CATTATTAAATAAGA             CGGACAT GATCA ATGCCCG             TTTTATCTTTACCAA
    HD1052   7 100  17  838424 ..  838460 + -20.5   -5.2015   AGAGTAAAACATAAA    TGCAAGGCCATAAAAAT CAC GTTTTTATGGCCTTGCA    TTTTTATATTGTTGA
    HD1020   5  93  43  812857 ..  812877 +  -7.6  -5.65927   GACTAAGTTGTTGAA            TGGCAGGA GTGTA TTCTGCCA            TTTTTTGTTTGAATA
    HD1011   1  59 193  804699 ..  804715 +  -5.2  -3.66784   AACTATTGACAAAAT              TTCTGA TCATT TCAGAA              TTATATTCAACATAG
    HD0992   3  73 223  789315 ..  789331 +  -3.7   -5.1848   TTTTACGTGTTCATT              TGGCATT GAG AATCCCA              TTTTTTCGATTACTT
      hpaC   7 100  34  782071 ..  782098 + -11.4  -5.06816   GTTTTTTAATGGGAA        TGTAGCCTTGCT TTTA AACAAGGCTACA         TTTTTATTAGGCAAT
       cdd   6  93  16  777256 ..  777270 +  -7.1  -5.47399   TTTTTGACTAAAAAA               GCACC GCTTG GGTGC               TTTTTTTAGCCTTAA
    HD0965   8  93 237  761860 ..  761877 + -12.7  -3.47227   TTTCTTGCGACATCT             CCGCCTC CCGT GAGGCGG              TTCTGATAATTGGCG
    HD0959  10  82 471  759548 ..  759558 +  -5.4  -5.26119   AATATTCTATTTTAT                 TGCT TTC AGCA                 TTTTGTTTTTCACAC
    HD0956   2  57   3  758007 ..  758018 +  -4.4    -3.741   AAAGAAAAAATGAGA                CGAA TTTG TTCG                 TGTTTTAGGTATTGG
    HD0953   4  48  91  755109 ..  755147 +  -3.3   -3.4404   GCTGGGAATATTTTG  GCTGGTT-GTGAATTG ATAACCGA CAATTCACTAAGCGGC   TCTTTAAGTCTCAAT
    HD0925   3  51  -3  739556 ..  739574 +  -3.1  -3.59315   CTTCTCTCCACTGTT             TTGAGCA TGTTT TGCTCCA             TTTGCCAGTGATTGA
    HD0912   5  52  35  730299 ..  730309 +  -5.4   -2.8598   CTTTTTTATATTTCG                 TGAG TAA CTCA                 TCATTATCGATGTAT
      tnpR   5  52  -9  728224 ..  728237 +  -5.2  -2.79273   TTGGGAAAAAGAAAA               CCGC GTGTAG GCGG                CTTATCTTAAGGGGA
      argD   4  89  39  716292 ..  716313 +  -8.7  -4.40804   TTTAGCAAAAGAAAA           GGCACTCAA CTTT TGGAGTGCC            TTTTGTAGAGTGATA
    HD0872   4  45 100  696674 ..  696690 +  -3.7  -2.72344   TGTTGGGTTTTGGCT              GAATCAA TAT TTGCTTC              TAATTCAACGTAAAA
      lolE   6 100  20  688822 ..  688847 +   -12  -5.26247   ATCAATTAAGCACAA         GGCATTAGTG GTTTTA CACTAATGCC          TTTTATTTATTTTGC
      sodC   3  95  15  676136 ..  676166 +    -9  -4.99134   ATTGATTTGCCATAA       CGAAAAAGGGGCGT TGA GCGTCCCTTTTATG       TTTTTAATTTACCCT
      hslO   9 100  34  671803 ..  671820 +  -9.1   -5.0666   ATTAACCCTAAAAAA             GGCGGTG TAAT TACCGCC              TTTGTTTTTTGCATA
      cysZ   4 100  34  663624 ..  663641 + -11.3  -4.36206   TTTATGCAAGTAAAA             GCCTCTC AATT GAGAGGC              TTTCTTATGCATTAT
      artM   6 100  27  646362 ..  646394 + -12.9  -5.55769   GGTGAATCTTAAAAC      TAACCAAGCGTTTTA TTA TCAAGCGCTTGGTTA      TTTTTTGTTATGGCA
    HD0804   5  83  11  638862 ..  638880 + -10.2  -3.23899   AATAATCAATAAAAA             GCGGGCTT ATT GGGCCCGC             TTAAGTTAATTAAAC
    HD0799  12  80 -42  634505 ..  634527 +    -7  -4.63932   AAGGCAGGCTATTGC           TAAGCGTCGT AAT GCGGCGTTTA           TTTTGTTACAAAATA
    HD0778   4 100  46  610639 ..  610676 + -17.3  -5.07567   TGATTGAATGAAAAA   GCGGTGGAATATGC-GAT ACA ATCTGCATATTTCACCGC   TTTTTTAGGGTATAC
      tpiA   1  73  34  598907 ..  598935 +  -8.2  -3.57144   ATTTACCAATAAAAA       GCGGCCGAA-TGT TGAC ACAATTCGACCGC        TTTCCCCCTCAAACG
      glnA   3  83   8  592566 ..  592585 +  -2.1  -5.87996   TAAAATAATAAAAAA            GCGAC-CG CTTAA TGAGTCGC            TTTTTTTATTGCTTA
       dtd   4  84  22  587031 ..  587048 +  -8.4  -4.63542   TTATAATGTAAAAAA             GTGCGG AAAAGA CCGCAC              TTTTTACCGGTTATG
       crp   9 100  25  581025 ..  581042 + -11.3   -5.4505   CTAGCCAATAGTGTA             GCCTCGT ATTT ACGAGGC              TTTTTTATTAGGAAG
    HD0727   6  72 -57  574392 ..  574426 +  -5.8   -4.3534   GCATATTATGCTTGT     TAAGCGGTCTATTT ACTGCAA AATTAGCCCGCTTA     TTTTGATGATTGAGG
    HD0727   6  72 336  574785 ..  574804 +    -5  -4.78237   AGTATTCACCACGTG            CCT-GTGCA TTC TGCGCTAGG            TTTTCTTGTCGCATA
      corA   4 100   8  570679 ..  570695 +  -9.4  -5.04385   GGTTATAAATATTAG              GCGAGC TTAAT GCTCGC              TTTTTTGACGCTGTG
      corA   4 100  74  570745 ..  570770 + -10.6  -5.74122   ATACGTAATAAAAAA         CCGCTTATAA CGTTGA TTATAAGCGG          TTTTTTTATGTGATG
      mutM   5 100  25  564301 ..  564318 + -11.3  -5.22794   CCAAATAGTAAAAAA             GCGGTCA AATT TGACCGC              TTTTTTGATGATTAT
      rpoD   3 100  25  548562 ..  548582 + -11.9  -5.42164   TATGCTTATGAAAAA            GCCCAAGTA AAT TGCTTGGGC            TTTTTATTATTTGTA
       gcr   8 100  10  537370 ..  537410 + -19.3  -2.92192   AAATAATGGAATAAA  GCGGTCAGAAAGTTTGCTT ATC AAACAAATTTTCTGACCGC  TATGATTGAGTGGGC
      valS   4 100  27  532117 ..  532137 + -11.9  -5.63517   TTCAGTAGTTAAAAA            GCCAGGCTT GTA AAGTCTGGC            TTTTTTATTTGGCAC
       tuf   5 100  28  522343 ..  522362 + -12.2  -6.04953   TATTTTATTTTAAAA            GGCGTATC TTGT GATACGCC             TTTTTTTCTTTATAT
    HD0647   2  82  32  511876 ..  511903 +  -5.6  -5.26875   TTTTCATAAAAAATA        ACGGGACAAT-CG AAT TGTATTGTCCCGC        TTTTTTAATTGAAGA
      dsbA   5 100  20  502269 ..  502286 + -11.3  -5.86332   AGTGAGTATAAAAAA             GCTCAGC ATTT GCTGAGC              TTTTTTTTACATTGA
      folK   3  62 270  466306 ..  466329 +  -3.4  -4.64676   TTTGTGCGATCCAGT          TTTTGATAAAT TGA ATTT-TCAAAA          TTTTGTTCAACGTAA
    HD0597   5  74 -26  458877 ..  458896 +  -9.3  -3.08201   TTAAATATTACAAAA            TGCCCCA ATAGTG TGGGGCA             ATTTTGAGGCTGTTA
      selD   3  62 341  447271 ..  447281 +  -6.8  -3.40611   GAATTAGGTCTTAGC                 CAGC TAG GCTG                 TGTTATTGAGCTGGC
      aspA  10 100  21  431808 ..  431845 + -20.1  -5.15634   GTTTAAATTAATAAA   GCGGTCCGATTTAGTTA TATT TAGCTAAATCGGGCCGC    TTTTTTGATCAGATA
      pepA   4  64 111  426889 ..  426899 +  -6.8  -3.63569   TCTGAATACTTAACT                 GCCA TTT TGGC                 TTATTAACACGTTGA
      purT   9  72 138  419248 ..  419260 +  -9.1  -2.57132   AGCATTTCATCTTTG                GGCGT AAC ACGCC                ATTCTACCCCGCCAC
    HD0539   4 100  26  411927 ..  411951 + -12.3  -5.66229   TTAGATAATTTAAAA          GCCCTTTAAAG CAA TTTTAAAGGGC          TTTTTTATTCTTCAT
      recQ   6 100  28  375115 ..  375136 + -11.7  -4.75219   CATGAGATAATAAAA           TGCCATAGA GAAA TCTATGGCA            TTTTATTAGTAATTA
       fis   5 100  77  355633 ..  355669 + -16.8  -4.57581   GATATTTATAAATAA    GCGCACTTATTTGCTA TTTTT TTGCAAATAAGTGCGC    TTTATTATTTAGGAT
       dxs   6  77   9  348566 ..  348583 +  -8.5  -3.63991   ATCATAAATAATAAT             GCTTATC GAAA GATAAGC              TTATTACCAATCATC
    HD0421   3  50 135  334646 ..  334658 +  -4.1  -3.05384   ATATAAGGTAAGTAT                TGATC AGC GGTCA                TTCCATCGGGAGAGG
       pgi   4  90  58  332173 ..  332192 + -10.8  -3.81414   GCTAAAATGAAAAAA            GGCTATTC AGTT GAATAGCC             TTATTAATTGAAAGT
      lpxM   7 100   6  321214 ..  321243 + -16.7   -5.5454   ACGCTCATAACATAA       GCGGCTAAATTTT TAAC AAAATTTAGCCGC        TTTTTCTTTATTTGG
      rdgC   3  84  76  311876 ..  311896 + -11.2  -3.09635   TCAAAAGCGAAGTGT            TGCCCACT GCTTG AGTGGGCA            TTAACTCATGAGCAT
      infA   4 100  24  281180 ..  281204 +  -9.3  -5.50313   ACGTAAATGAGAAAA          GGCAGTTGTAG TTA TTACAACAGCC          TTTTTTCATTTTATC
      gshR   9  89  14  276553 ..  276575 +  -8.5  -4.39287   AATTTTTTATCAGAA           TGGTGTAAG TTTAC CTTACGCCA           TTTTGGTGTGATTAC
      sirA   4 100   9  266268 ..  266300 +   -18  -3.70512   AATATAGTTAATAGC      GGTCTAATTAGCGA AAAAA TCGCTAATTAGACC      ATTTTTATTGTGGCG
      kdsB   4  77 310  264952 ..  264968 +  -8.7  -3.52652   TTCGTTCACGAATGT              TTGGCGC TGT GTGCCAA              TTATAATTAGGTGGA
    HD0323   6  80 -28  258103 ..  258119 +  -5.1   -5.3104   TTACTATAGGAAAAA              GCCCAAA CTA TTTGAGC              TTTTATTTTTGATCG
      gltX  12 100 204  256813 ..  256839 + -12.5   -4.3487   TGTATAAATAAAAAA         GAGTTATTGAG TAAAT CTCAATAACTC         TTTTCGCTTATATGT
      dppF   7 100  16  250210 ..  250231 + -10.2  -4.35361   TTAATAGTTTAATAA           GAAGGGCA TGTTAT TGCCCTTC            TTTCGTTTTATTATG
    HD0303   3  63  21  234745 ..  234767 +  -5.6  -4.06562   ATCATTAGCTAAAAA          CGGAG-TGG GGCTAA CCATCTCCG           TTTGTGATTGAGCTT
    HD0288   4 100   8  222345 ..  222368 + -11.2  -5.54338   AATGGTAGAAGAATA          TAGCGATAAT GTGG ATTATCGCTA           TTTTTGTTTTAATTG
    HD0269   3  93  42  205029 ..  205066 +  -7.1  -5.42131   TTTTTTATGGTAGAA   GCGGTTGTTTTTGGCAAA ATT TTTGC-AAATTCGACCGC   TTTTTTATCTACTTA
       mdh   3 100  23  200743 ..  200761 + -11.8  -4.81551   TTTAAAGTTAAAAAA             GAGTTGGT TAT ACCAACTC             TTTTTCATGTGAGTC
      degP   5  84  21  198178 ..  198197 +  -5.7   -5.4505   TCATTAACCCCAAAA            GCTCATC TTGTTT GATGGGC             TTTTTTATTCGGCGA
    HD0247   4 100  22  188981 ..  189005 +   -10  -5.74086   ATATAAGGCAAAAAA          GCCCGCTTCT TAAGT ATAAGCGGGC          TTTTTTGTTTGGTTT
      thiQ   3  59  29  170892 ..  170928 +  -6.7  -3.10715   CGTGTTTTACGACAA    GCGGTTTAATGAACA AAAAAAG TGTAAATTAAACCGC    TTGGATCGTGGTAGG
    HD0222   5  89 289  161494 ..  161515 +  -7.3  -5.26316   CTTTTGTTAGCATGT           TCCAAAGAC AATT GCCTTTGGA            TTTTTTATCGAGTAG
      pdxH   6 100  15  155826 ..  155843 + -11.3   -5.5604   ACGGCTAAAGTAAAA             TGGTGGG ATAT CCCACCA              TTTTTTGTTGATTAA
      znuA   5 100  25  145138 ..  145177 +   -13  -5.19003   AATAGTATTAAAAAA  GCGGTGGATTTATTGCAA AAAA TTGCTAAAAATTCACCGC   TTTATTTTTTATGTT
    HD0195   4  93   6  141863 ..  141881 + -11.7  -3.93691   GGTTGAATAATAAAA             GCCCCCA CATGA TGGGGGC             TTAATTTTTATCTTG
      ptrA   3 100  70  130898 ..  130918 + -14.1  -5.72254   TCACTAAATAAAAAA            GCCTCATTC TAT GAATGAGGC            TTTTTTATTATTTAC
      menG   8 100  21  113191 ..  113206 + -10.4  -5.60993   AAATAATACTGAAAA              CCGACC GCTT GGTCGG               TTTTTTTATGCGCAG
    HD0065   8 100  15   55503 ..   55551 + -14.9  -5.10208   ATGTGGCTTAAATAA GCGGTCGTTTTTAGCTAATAA AAGTTAA TTATTGGCGAAAAATGACCGC TTTTTATTGAGATTA
      accA   4 100  19   46441 ..   46478 + -13.7  -5.32699   ATATCATTAAATAAA   GCGGTC-CTTTTGCTAAA ATT TTTGGTAAAAGTGACCGC   TTTTTTCATCTTTGC
    HD0038   5 100  16   36027 ..   36076 + -13.2  -4.21812   ACAGTATTAGCATAG GCGGTCTAGTTA-GCGTAATCTT TTGCT AAGATTGAGCTTAATTAGACCGC TTATTTTAGCTAGCA

SUMMARY

310 putative operon ends contain 1463 possible terminators.
Percent operon ends hit by terminators of confidence >= x:
	x	#>=x	hits>=x	%hits>=x
	100	120	105	104	34 %
	99	120	105	104	34
	98	120	105	104	34
	97	120	105	104	34
	96	120	105	104	34
	95	133	116	114	37
	94	133	116	114	37
	93	154	134	130	42
	92	154	134	130	42
	91	155	135	131	42
	90	167	144	139	45
	89	184	156	148	48
	88	192	163	154	50
	87	196	165	156	50
	86	199	167	158	51
	85	201	167	158	51
	84	208	173	164	53
	83	225	188	176	57
	82	233	193	180	58
	81	237	194	181	58
	80	243	200	186	60
	79	256	208	190	61
	78	261	211	190	61
	77	267	215	192	62
	76	273	220	195	63
	75	285	229	197	64
	74	301	244	203	65
	73	314	249	206	66
	72	319	253	209	67
	71	329	259	212	68
	70	340	269	218	70
	69	354	280	224	72
	68	369	291	228	74
	67	385	301	231	75
	66	401	314	234	75
	65	413	322	235	76
	64	424	327	236	76
	63	443	341	241	78
	62	485	375	249	80
	61	497	384	250	81
	60	507	392	251	81
	59	555	434	259	84
	58	567	442	261	84
	57	619	482	268	86
	56	620	483	269	87
	55	655	509	270	87
	54	684	536	272	88
	53	700	549	273	88
	52	766	598	279	90
	51	824	644	286	92
	50	874	689	292	94
	49	899	711	292	94
	48	952	755	295	95
	47	1059	836	301	97
	46	1074	846	301	97
	45	1170	920	304	98
	44	1220	963	304	98
	43	1286	1013	305	98
	42	1357	1063	307	99
	41	1430	1118	308	99
	40	1451	1132	308	99
	39	1463	1143	308	99
	38	1463	1143	308	99
	37	1463	1143	308	99
	36	1463	1143	308	99
	35	1463	1143	308	99
	34	1463	1143	308	99
	33	1463	1143	308	99
	32	1463	1143	308	99
	31	1463	1143	308	99
	30	1463	1143	308	99
	29	1463	1143	308	99
	28	1463	1143	308	99
	27	1463	1143	308	99
	26	1463	1143	308	99
	25	1463	1143	308	99
	24	1463	1143	308	99
	23	1463	1143	308	99
	22	1463	1143	308	99
	21	1463	1143	308	99
	20	1463	1143	308	99
	19	1463	1143	308	99
	18	1463	1143	308	99
	17	1463	1143	308	99
	16	1463	1143	308	99
	15	1463	1143	308	99
	14	1463	1143	308	99
	13	1463	1143	308	99
	12	1463	1143	308	99
	11	1463	1143	308	99
	10	1463	1143	308	99
	9	1463	1143	308	99
	8	1463	1143	308	99
	7	1463	1143	308	99
	6	1463	1143	308	99
	5	1463	1143	308	99
	4	1463	1143	308	99
	3	1463	1143	308	99
	2	1463	1143	308	99
	1	1463	1143	308	99
	0	1463	1143	308	99
