# Supplementary material for: Rapid, accurate, computational discovery of Rho-independent transcription terminators illuminates their relationship to DNA uptake
Source: Genome Biol. 2007 Feb 21;8(2):R22. doi: 10.1186/gb-2007-8-2-r22 (PMC1852404; doi:10.1186/gb-2007-8-2-r22)
Supplement: Additional data file 2 — As described in the text, the entire robust tail-to-tail region is searched; if the region is less than 500 nt, then the 500 nt downstream of the stop codon is searched (stopping if a gene start is encountered). In the case of ties, all terminators with the high score are output. [file gb-2007-8-2-r22-S2.zip › Haemophilus_influenzae_86_028NP.ttperf]

  NTHI0003   8 100  13    3021 ..    3038 - -11.3  -4.52781   GAAGCATAACCAAAA             GGCTCTC AATT GAGAGCC              TTTCTTTTCTAATTA
      rimI   4 100  11   11381 ..   11410 - -16.7  -4.91459   GAAGACGCATAAAAA       TATAGCCTAGGAT AAAC ATCCTAGGCTATA        TCATTTGTATCTATA
  NTHI0048   5  89  31   42806 ..   42821 -  -7.6   -5.2422   AATTACATTAAAAAA              GAGAGA TAAC TCTCTC               TTTTTTATGATTTAT
  NTHI0066   5 100   8   58181 ..   58217 - -11.9  -5.54338   TAAGTAAAAGAAAAA   GTGCGGTC-ATAAAAA ACATTA TTTTTATCGACCGCAC    TTCCAATTTATTTTA
      recN   3  58 243   77204 ..   77220 -  -6.6  -2.89971   CGATGATATAGCAGA              GGCTAA AATTA TTAGCC              AAACAGACTGCGACA
      cysS   6  91  31   85110 ..   85140 -  -5.6  -5.77571   ATGAAAAAATAAAAA       GACTAAGTTC TATTACATTCT GAACTTAGTC       TTTTTAATGAAATTA
      trxA   3 100  43   89121 ..   89139 - -10.3  -5.71712   TTTCAGACAAAAAAA             TTGCCCC ATTAA GGGGCAA             TCTTATCAACGCTCT
  NTHI0111   2  57 469  100622 ..  100644 -    -2  -4.33653   TACGTAAAAATTAAA           CGTAATTTAA AAT TCAAAACACG           GGAGGAAGCATTAAG
  NTHI0139   3 100  21  124425 ..  124447 -   -15  -5.66684   TAACGTATAAAAAAA           GTCCATCTGT TAG ACAGATGGAC           TTTTTTATTTACGAA
  NTHI0144   3 100  19  128936 ..  128956 - -14.1  -5.56568   ATACCACTAAAAAAA            TAAGCGGGA AAA TCCCGCTTA            TTTTATCTCTATTTA
  NTHI0158   5 100  31  138866 ..  138906 - -17.2  -4.90381   TTCAATATAACAAAA  CAAACAAAAATGGCAGAG TTGAG CCCTGCCATTTTTGTTTA  TAATTCTCAGAAATA
      thrC   6 100  30  147902 ..  147924 - -11.4  -5.26119   TTTCTAAAAATAAAA           TAGCACCTGA AAA TCAGATGCTA           TCCAAAACACAATAA
  NTHI0181   4 100   7  163350 ..  163370 -  -9.8  -4.45068   ACGCTTAACAATAAA            GCCTTATC TTCAC GATAAGGC            TTATTTTTAAACAAT
       ffh   6  95  16  177453 ..  177484 -  -8.8  -4.94487   TCATAAAACACAAAA      GTGCGGTAAAAATA TTTC TTTTTTAACCGCAC       TTTTATCTTCTGAAA
  NTHI0199   1 100  50  181827 ..  181842 - -10.4  -5.46657   CAGTGCAACAAAAAA              GCCGAC ATTT GTCGGC               TTTCTACTATTCTTG
NTHI0201_1   5  60  -3  184648 ..  184668 -  -2.6  -4.56736   AGTGAAGAACTAAAA            GTATAAAC AGGAA GTTTCTAC            AAAAATTGCCCGTTT
  NTHI0209   2 100  10  199902 ..  199925 - -12.5  -4.40561   TCTTTCTAAAAACAA          TGACCGCAC ATAAAA GTGCGGTCA           TTTTCTTTGCTAAAT
       ppa  12 100  24  205399 ..  205421 - -10.6  -5.38951   AACTCATATAAAAAA           TCCCCGACTC AAA GAATCAGGGA           CTTTTACAATCAAAC
      engA   1  93  30  211359 ..  211403 -  -4.4  -6.04419   AAAACAATAAAAAAA TAACCGCAC-TTTAGTTCTCC AAAA AGAGTTTTAAAAGTGCGGTTA AATCTGTCTAAGTTT
      nagA   5  93  35  216427 ..  216446 -  -7.2  -5.54885   AATATTAATAAAAAA            TCTGTGAC ATAT ATCACAGA             TTTTTAAATCAATTA
      hflC   1  95  19  227453 ..  227471 -  -8.9  -5.24129   GTTGGCTATAAAAAA             CACCTTC ACGAG GAAGGTG             TTTTTATCAAATTAA
  NTHI0263   5  71   6  249075 ..  249101 -  -8.8  -3.02791   ATAAAACAAAGATGA         CTAAAAGCGCGT AAA ATGCGCTTTTAA         ACTATTTATTCAAAC
  NTHI0275   1  44 -38  259627 ..  259641 -  -3.5  -2.79312   AAATTCCGCATGATA               GGCAA TATGC TCGCC               AATAAAACTGGCGAT
       fur   5 100  59  265627 ..  265653 - -12.4  -4.13183   AAAAGTTAAACTAAA         TAACCGCACTGT AAT AAAGTGCGGTTA         TTTTTTAGGATGAAA
       fur   5 100  12  265684 ..  265700 - -12.3  -4.46073   TTTGAATATAAGAAA              GGCGACA TTT TGTCGCC              TTAGATATTATTTAT
      rplS  10  89  31  278050 ..  278067 -  -7.7  -5.24989   CCACATAGCAAAAAA             CCTTGGA ATAT CCCAAGG              TTTTTTAGATTATCA
      pgpB   9  73 -40  286887 ..  286910 -    -9  -3.17229   ATTTCATGACGAAGA          TCGCCTTTTT CTTT AAAAAGGCAA           AAATAATGCCATTAA
  NTHI0319   8 100  18  301083 ..  301107 - -11.5  -5.18726   TCGTGATAATAAAAA          CAGCTCCAATT TAT ACTTGGAGCTG          TTTTTATATCGATAA
  NTHI0327   3  77  -8  314805 ..  314826 -  -8.7  -3.68936   CAGTAACTTTAATAA           GTGCGGTTA ATTT TTACCGCAC            TTTATTTTTGTTTAA
  NTHI0340   7  62 257  327052 ..  327065 -  -3.9   -4.4267   TGTTAAAACGTAAAA               CTTTT CTTA AAAAG                AAAGCTAATTTACAA
      lgtC   8  84 105  350300 ..  350310 -    -4  -5.75538   TCTAAAAAATAAAAA                 TCTT TAA AAGA                 TTAGTTAAAAAATAG
      folB   5  95  26  360901 ..  360936 - -13.6  -3.36128   AAAGCATAAAGCCAA    TCTGACAGACAT-CAAT TAA ATTGCATGCCTGTCAGA    TTTATTAATAGCCAC
      djlA   9 100 427  365766 ..  365791 -  -9.1  -4.94222   AATAATTTAGAAAAA         GAAAACCTGCT GATT AGCAGGTTTTT          TATTTCTCATTTAAC
      djlA   9 100 148  366048 ..  366070 - -10.6  -4.12267   ACCAGAAGAAGTAAA           GCCCTGATTT TTT AATTCAGGGC           ATAAACGATAAAATA
      sdaA   1  69  80  383815 ..  383828 -  -2.5  -5.04249   GTTTTAAAAAATAAA               TTTAA ATTA TTAAA                TAGCGATCTGCACTT
  NTHI0420   6 100  10  403702 ..  403721 - -10.8  -4.89063   GTATCTAAAAATAAA            GGGAATCA ATAC TGATTCCC             TTTATTTACCTAACC
  NTHI0425   4 100 106  406451 ..  406470 -  -9.3   -4.9041   AGTATAAAAAAATAA            GCCACCA AAAACA TGGTGGC             TTTTATTTACTATCT
      ruvB   5 100  22  411501 ..  411522 - -11.7  -5.30155   TGAGTAATTAAAAAA           GCCTTATTG AGTA CAATAAGGC            TTTTTTAGTGGTTAA
       efp   5  93 319  422651 ..  422668 -  -7.1  -5.73978   ATTAGAAATAAAAAA             CTAATTC TTCC GAATTAG              TTAGCTCGTAAAAAT
      priA   4  90   6  433252 ..  433271 - -12.2  -3.35996   TTTTAGAGATAAAAG            TGCGGTGA ATTT TCACCGCA             TTTTTTTATGATAAG
       adk   5 100 115  443087 ..  443120 - -11.3  -4.58395   GTGATTTTCTAAAAA     TAGGCTGAAAAAA TACCGCAC TTTTTTCAGCCTA      TTATAAATTTGGGTA
      hfeD   2 100  11  451076 ..  451096 - -14.1  -3.54653   ATTGTGATTATATAA            CCCCTCTTT GAG AAAGAGGGG            GGAAGGAAAATTATC
  NTHI0491   5 100  22  462363 ..  462384 - -10.2  -4.62085   ACCTTTAAAAAATAA           TACCCGCA TCAAAG TGCGGGTA            TTTTTTCAATCAAAT
  NTHI0512   4 100  10  481045 ..  481067 - -13.5  -5.61913   AATAAATATAAAAAA           GCGTTGAGC AAATA GCTCAACGC           TTTTAGTTTTTACTC
  NTHI0521   9  81  40  489438 ..  489493 - -10.8   -2.9326   AGAAGGATATTAAAT TTTGTGGACGTTTTAAAAATCACTTTC ATA GTAAGC-ATTTTTAAAACGTCCACTAT TCTAACCCAACAAAA
      mesJ   3  66 369  492302 ..  492315 -  -6.7  -3.76968   AATTCAGGGATTAAA               TGGGA AAAT TCCCA                CGTTCGCCATAAACT
       hfq   5 100  37  499474 ..  499509 - -17.8  -4.81249   TTTGAAATGGAAAAA    GTGCGGTTGAAATTTC CTAA GAATTTTCAACCGCAC     TTAATAAATATTGAT
  NTHI0544   4  57 299  508154 ..  508167 -  -3.1  -4.08767   GTTATTTCTCGAAAA               CGGTA CAAC TACCA                GTCTGTTTTGGTTTT
      fadR   4  69 387  513920 ..  513932 -  -4.9  -4.56597   CGTTTCTGTGAAAAA                TTTGA GAC TCAAA                TTGAAAATGGTCAGC
      glmS   3  89  32  517264 ..  517279 -    -9  -4.45473   TTAACTAAAAAAATA              CGGTGA AATT TCACCG               TTTTTTTTATTACAT
      fruA   6 100  59  533822 ..  533854 - -20.1  -4.50058   CATCCATAACTAAAA      GGACTAAGCCCTGTA GAT TACAGAGCTTAGTCC      TTGATTTCATAGTCT
  NTHI0597   4  93  13  557319 ..  557338 -  -7.9   -5.5762   ACTAAATAGAAAAAA            GATCAGG GTAATG CCTGATC             TTTTTTGCTTTCTTA
      atpC   4 100  44  568626 ..  568655 - -13.8  -5.24796   CTCATACAACAAAAA       GGCTAAGTTCTA AAATTA TAGAACTTAGCC        CTTAAACTAAATGAA
      aphA   4 100  56  579550 ..  579582 - -10.6  -4.56914   TCAGGGAAACTAAAA      GGGCTGAGCCCTGT GAATG ACAGAACTCAGTCC      TTGAACTAAATCAAT
     potD2   6 100  25  582461 ..  582482 - -13.1  -4.61199   ATTTTACATATAAAA           GTGCGGTAA ATTT TTACCGCAC            TTTTTTGTTTTCTAA
      menG   1  41 157  593232 ..  593244 -  -2.7  -2.55459   TATACGGACAAAATT                TTGTA TAG CACAA                GCCATAAAACACATT
      aspA   9  62 350  624252 ..  624274 -  -3.4  -4.47271   CAAATTGAAGCAAAA           GCATTACGTA AAT TACGTCATCC           TAGCCGTTCTGAAAC
      rplI   3 100  24  633906 ..  633922 - -10.9  -6.23317   ATAAAAATAAAAAAA              CCCAGTT TTA AACTGGG              TTTTATTTTATCTAT
       gnd   5 100  77  640498 ..  640524 - -14.6  -4.11183   CCTTAGTATAAATAA         TTGAGCTCTACA TTA TGTAGAGCCCAA         TATTTCAGCAAATTA
       tuf   3 100  56  666138 ..  666157 - -12.2   -5.9218   TATAGAATAAAAAAA            TGCGGAGA ATTT TCTCCGCA             CTTTTCTTTTTACTT
      ccrB   3  59  76  686143 ..  686153 -    -4  -4.20136   ACGTCTAAAATGAAA                 CAAA AAA TTTG                 GCAATATATGCTATC
  NTHI0742   4  84  61  701496 ..  701526 -  -6.2   -5.3658   ATTAGAAAAATAAAA       TGCCGCCTAAATAT CTA AAATTTAGATGGCA       TTTTTTCTTCTAAAG
  NTHI0754   6 100  18  711668 ..  711689 - -13.1  -4.57209   ACACTAATCACAAAA           TAAGCCGCA AAAG TGCGGCTTA            TTTTTCAGCTGTTTT
  NTHI0763  11  93   6  717891 ..  717910 -  -7.9  -5.66338   AAATAGAATAAAAAA            TCCTACG TATTAT CGTAGGA             TTTTTTTATAAACCA
  NTHI0786   7  86  47  741652 ..  741671 -    -5  -5.64304   TAATATAAGAAAAAA            TCGCAC TGTTAAAG GTGCGA             TTTTTTTGTTGGAGA
      ispF   8  79  26  746169 ..  746199 -  -5.5   -5.1356   TTTCACTAATAAAAA       TGCGATGAAATTC TTTTC AAATTGCACCGCA       CTTTTAAGAATATAA
      gpt2   7 100  25  766386 ..  766418 - -12.9   -4.9725   ATTCTCATACAAAAA      GAGCGGTCAAAAC TTCTTTT ATTTTGACCGCTC      TTTTATTCTGTATCT
  NTHI0820   3  48 474  769488 ..  769500 -  -2.7  -3.54638   ATAAGCGGCGTGAAA                TCATC GCC GATAA                TCATTTCTGTCGAGC
      sirA   2  93   5  801914 ..  801937 -  -7.4  -5.47914   AAAAATTATAAAAAA          TCGACCGCAC TTTA ATGAGGTCGA           TGTTTTATTTTCCTC
      hemY   4 100  20  811262 ..  811281 - -12.2  -5.77677   CAAAACAACAAAAAA            CGCACTTC ACTT GAAGTGCG             TTTTGTCTTTTTAGT
      folD   4 100  26  820979 ..  821007 - -11.9  -4.46514   AGCCATTTAAATAAA        TGGGTTAAAGC AAATGAA GCTTTAACCCA        TTTTTCATAACCGTT
      metQ   5 100  30  834373 ..  834391 - -13.2  -4.84311   GCTTAGATAAGAAAA             TCCCTTGC TGG GCAAGGGA             TTTAGTAATGGGTTA
      narP   6 100  17  845006 ..  845028 -  -9.9  -5.29846   AATTTTAAAGAAAAA           TGCGCTAAG TCTCT CCTAGCGCA           TTTTTTATGATTATT
      ostA   5  89  35  851387 ..  851408 -  -8.7  -4.39426   TATATTGTGACAAAA           GAGCGGTTA AAAA TAGCCGCTC            TTTTTGTTGATCTAA
      dnaE   3 100   7  862988 ..  863007 -  -9.3  -4.87786   TTAATCTTATAAAAA            GGCGTGA TATTTT TCACGCC             TTTGTCTTATTCAAA
      plsB   7 100  12  872671 ..  872687 - -12.3  -4.83243   TTTATATAAAAGAAA              GGGCATC AAT GATGCCC              TCAGTATTGTTTTAT
       tpx   4 100  25  877158 ..  877171 -  -9.5  -5.58179   TAGCATAATAAAAAA               CCGCC TCTC GGCGG                TTCTTGTTTTAAATC
  NTHI0914   4  66   3  883490 ..  883525 -  -7.8  -3.06762   ATATAGTAGACAAAG    CAGTTGTTAATGTTTA TTTT TAAATATTAGCAACTG     TTTTATTTTGGAATT
  NTHI0922   5  88 186  889806 ..  889827 - -13.1  -3.00797   GCCAAATTTAGAAAG           GCCGCTAAA GAGA TTTAGCGGC            TTTTTGCTTTCTTAT
  NTHI0927   6 100   9  893690 ..  893724 - -10.9    -5.011   ATTTAAATAATAAAA     GTGCGGTTAAAAATC TTATT AAATTTTAACCGCAC     TTTTTTGTTTATTCT
      atoB   3 100  53  897741 ..  897764 - -12.6  -5.16132   GATATCAAAAGAAAA          GCGAATTTCT TAAA AGAAATTCGC           TTTTTTAGTTAGAAG
  NTHI0967   8  65 137  917815 ..  917831 -  -7.3  -3.30124   GTTGATCGTCCAGAA              GTTGCTG AGG CAACAAC              TGAGGAATAAAAATT
      frdD   8 100  24  946658 ..  946672 -   -10   -5.8901   ATATAAAATAAAAAA               CGAGTC TAA GACTCG               TTTTTTTATTTATAA
      mobA   2  65 429  956698 ..  956719 -  -5.9  -3.89501   GAATATCGCTACAAA           CTTTACGAA AAAA TGCGTAAAG            CCAAAATGATGATGA
  NTHI1023   2  78  86  966576 ..  966603 -    -7   -4.2772   CTTAATGAAGATAAA        GGGTTGAGTGTA AATT TATACTCACCCC         TTTTGTTTACGATAA
  NTHI1029   5 100   6  973891 ..  973910 - -12.2  -5.53991   TAGGTATTAAAAAAA            GTGCGGTA AATT TACCGCAC             TTTTCTTATGAACCT
  NTHI1040   3 100  36  986354 ..  986374 - -12.7  -4.82154   AATTGATAGCAAAAA            GCACCTAAA AGT TTTAGGTGC            TTTTAAAGTTTTAAT
  NTHI1046   3  61 101  991138 ..  991148 -  -6.8  -3.24161   TAAATGGCGAGAAGA                 GACG GGT CGTC                 AAAAAATTGAAATCG
      emrB   3  60 -35 1010889 .. 1010903 -  -7.2  -2.50493   CTGAGTACTAAAAGG               TGGTTT TGC AAACCA               AATCACAATAAGCAA
  NTHI1074   5  59 371 1018752 .. 1018764 -  -5.5  -3.55444   TCTCCATTGTTCAAA                GCGAT CCT ACCGC                ACATGCTGAAATTAT
      lpxD   5 100  26 1027972 .. 1028005 - -14.1  -5.83211   TAGTAAAATAAAAAA     TCCACACTTTAATAG TAAA CTTTTAAAGTGTGGA      TTTTGTAATAAAACC
      glyS   9 100   9 1039799 .. 1039827 - -10.4  -4.32669   AAGTCTATAAAAGAA        GGGATGATTGAC GAAAA ATCAACCATCCC        TTTTTACATTATTGA
      mutM   5  81  51 1064114 .. 1064131 -  -8.4  -4.12375   AGTAAATTAAAAATA             GCGGTC TATTTT GACCGC              TGTTTTCATTATATT
  NTHI1131   8  66  89 1074296 .. 1074306 -  -6.8  -3.85698   TGGGCTGGGTAGAAA                 TCCC GCA GGGA                 TGCGTGCAGTAAGCC
      smpB   3  84  15 1094127 .. 1094157 -  -8.4  -4.62336   ATTCTATTTTAAAAA       TTAGCCCCAAGT AATTTGA ATTTGGGGCTAA       TTTATTATTACAATT
      iga1   6 100  35 1104085 .. 1104103 -   -11  -4.89063   TCATTCAAAAATAAA             GCCCTGTA ATA CACAGGGC             TTTGTCGTTTATAAC
      tktA   2 100  16 1135112 .. 1135132 - -14.1  -5.49234   ATAGCCAATAAAAAA            GCTCCTTGA ATA TCAAGGAGC            TAGTTTAGTTTAATC
  NTHI1197   1  55  27 1140887 .. 1140920 -  -5.7  -3.31144   TTTTGATTTTTATAA     TTCTTATAAAAGATAT GAA AT-TCTTTTATAAAAA     TAAGGGGAGTTTATT
  NTHI1212   6 100  81 1152975 .. 1152996 - -14.5  -5.17353   ATATCTAGCAAAAAA           GTGCGGTGA AAAT TCACCGCAC            TTTTCTTTAGCTATT
      ligN   2  52 415 1198376 .. 1198389 -  -5.3  -2.92192   GTTTATTCAATTACA               GACAA AGAT TTGTC                TAAGTGTATTCAGGC
      ligN   2  52 107 1198684 .. 1198697 -  -3.9  -3.59471   AACAAATTGATACAA               GTTTA AAAT TAAAC                CAAAGTGACAATAAA
      rfaF   4 100  70 1205427 .. 1205445 - -10.3  -5.32599   TATAAAAGATAAAAA             TGCTCGC CAAGT GCGAGCA             TTTTTTATGAAACAA
      rfaD   1  90  18 1213563 .. 1213589 -  -8.1  -4.97158   TTATATTAAATAAAA        TCCCCTAT-GCC GATA AGCTATAGGGGA         TTTACTACATTAATA
  NTHI1314   2 100   4 1248305 .. 1248340 - -12.9  -5.41143   GAGCGTGTAAAAAAA    GTGCGGTCAATAAAAA TGATG TTTTTAT-GACCGCAC    TTTTTATATTTTTTT
      nrdG   7 100  55 1256144 .. 1256169 -  -9.1   -5.9003   AAATCAATAAAAAAA         TCTGCAATTGA GAAT TCAGTTGCAGA          TTTTTTATCGCTCAA
  NTHI1334   4  95  43 1268896 .. 1268910 -  -8.5  -5.27023   AGTGGAAAAATAAAA               CCCGC AATAA GCGGG               TTTTTTATATAATAA
  NTHI1344   3  93 -33 1276636 .. 1276660 - -13.7  -3.19018   AACACTTTAATTTAA          CGGTGATCGTT TAA AACAATCACCG          TTATTGGTATCAGCA
  NTHI1372   3  86   9 1299002 .. 1299036 - -10.2  -3.63059   CAATGTATAAATGAA     GTGCGGTTGAAATT TAATAAG AATTTTAACCGCAC     TTGAAAGATTAAAAC
      sulA   2  95   5 1306911 .. 1306935 -  -8.6  -4.84359   TTAGTCCGATAAAAA          TCACCGCATT AAAAA AGTGCGGTGA          TTTTTTATTTGTTTT
       hup   5 100  17 1316495 .. 1316515 - -14.1  -3.37939   AATGCTAAAATTGAA            GGCATAGCT ATT AGCTATGCC            TTTTTATATGAACCT
  NTHI1417   4  69 -14 1342721 .. 1342741 -  -6.1  -4.21936   GCCATAATCTTAAAA            GTGCGGCTA TTT TAATCGCAC            AAATTTCACGCCACT
      aspC   8 100  46 1346325 .. 1346349 - -14.5  -3.56206   ATGATTAAATAAAAT          TAAAGCCTTGA TAA TCAAGGCTTTA          TTTTTTACTTACAAT
      ribE   6  60 106 1352745 .. 1352756 -    -3  -4.37658   AAGCGTTGTAGAAAA                TCTT TCAA AAGA                 TTTATTTGAAAAAAT
      prsA   7 100  21 1357041 .. 1357069 - -11.9  -5.82281   AAATAGATAAAAAAA        TACCGCACTTT GGCAATA AAAGTGCGGTA        TTTTTTATTGAAATT
  NTHI1447   1  78 377 1368107 .. 1368125 -  -7.4  -4.14598   GCCAAGGAAATTAAA             TTTGCCAC ACT GTGGCATA             AATAAGCTAATGAAT
  NTHI1459   6 100  14 1386084 .. 1386123 - -12.4  -3.97057   TAGAATGGAATGAAA  GTGCGGTTAATTTTAAAA ACCT TTTTGAAATTGACCGCAC   TTTGGGTTGCCTGTT
      argS   4 100  16 1396076 .. 1396095 - -10.8   -5.4111   AACAAGTATAAAAAA            TCCCTTTC CTGA GAAAGGGA             TTTTAATTATCTAAA
      lgtD  10  93  45 1399398 .. 1399419 - -10.3  -3.93009   TAAGATAAATTTAAA           GGACTAAAT TAGA ATTTAGTCC            TAGACAAACTTGGAA
  NTHI1509   5 100 451 1425020 .. 1425046 - -12.3  -5.17353   AGATCCATCAAAAAA         TCGGCAGGGCT TCTAT AGCTCTGCCGA         GCTAACCCACAAGGA
  NTHI1525   2  50 228 1432706 .. 1432722 -  -2.3  -3.76182   TTAGGGATAAAAAAG              GGAATTA CTA TAATTTC              GTAGGAGATACTATT
  NTHI1543   5 100   8 1446031 .. 1446056 - -11.2  -5.55855   TTTAAAAAAACAAAA         CCCCGAAACG TTAAAG CATTTCGGGG          TTTTCTATTATTGTG
  NTHI1556   4 100   7 1455872 .. 1455893 - -10.1   -4.7497   TTTAGCTATGAAAAA           GGCTTCGGG TGAT CACGAAGCC            TTTGTTTTAGTCTTC
      impA   3  80  19 1477457 .. 1477478 -  -9.5  -3.63762   AGATACTAGATAGAA           GTGCGGTTGA TTT TCA-CCGCAC           TTTTTTATTTGCTTT
  NTHI1592   3  54   7 1480757 .. 1480790 -  -5.3  -3.12482   GAAGAGTAGGCAATA     TTTTGCTTTCCTCTA AGTC TTGAGGAAAGCAAGC      AATATTTTATAGATA
  NTHI1614   9 100   6 1501630 .. 1501643 -  -9.5  -4.80853   AGCTTAAAAAAATAA               CGCCC AAAA GGGCG                TTTTTTTATGTATTT
  NTHI1622   4  51 234 1507697 .. 1507715 -  -5.3  -2.63208   CGCGATTTAAAAACG            CACGG-AG TCTT CTGCCGTG             AAGGAATTACAGGCG
  NTHI1631   4 100   5 1515626 .. 1515643 -  -9.9  -4.42062   CACTTTTTAAACAAA             TAGCGAC TTCG GTCGCTA              TTTATCATTTTTTCT
  NTHI1647   1  49 403 1530014 .. 1530038 -  -3.7  -3.17901   ATATCGGCAAGCCAA          TTATGATTACT GAA AATGATCATAA          CGTTCGCCTTTATAA
  NTHI1653   4  91 301 1534749 .. 1534765 -  -5.1  -5.82316   AGTACTGAAAAAAAA              GCAGCAA TCG TTGCTGA              ATTTGGTCGTGATGC
  NTHI1668   4 100  29 1544603 .. 1544628 - -13.5    -5.011   ATTTAAATAACAAAA         TCCCTGTTAAA GAAA TTTAACAGGGA          TTTTTTATAGATTAA
  NTHI1675   0 NONE
  NTHI1680   4 100 153 1550994 .. 1551013 - -12.2  -4.40037   AAATAATGATGAAAA            GCGGCTTA TTTT TAAGCCGC             TTTTTTATATCCTCG
      metF   2  83  39 1555492 .. 1555507 - -10.4  -3.29511   TTTAGTTTTGTATAA              GGGCGA AATA TCGCCC               TTATTTTGTGTTTGA
       dxs   1 100   8 1559003 .. 1559023 - -11.2   -5.5112   TGGATTAAGAAAAAA            CGCGATGA AATTA TCATCGCG            TTTATTTTTATAAAT
  NTHI1699   6  73  53 1565347 .. 1565362 -  -7.6  -3.83169   TAGAAAGTCAGTAAA              GGACTA AGCT TAGTCC               TTTTAGTTCGTATTA
  NTHI1707   4  85   9 1571782 .. 1571803 -  -8.7   -4.2231   AATTAGGATGTAAAA           GTGCGGTGA AATT TTACCGCAC            TTTTAAAATTAGTGA
  NTHI1731   7  74  26 1587945 .. 1587964 -  -9.3  -3.05046   TTATTGCCTGAAAAG            TGCGGTC TATTTT GACCGCA             TTTATTTCAAGGGTA
  NTHI1739   3  62 -10 1591752 .. 1591766 -  -5.8  -3.60818   GCAAAAGGTGGTAAA               TAGATT AAA AATCTA               ATTGAGCGGAATTAA
  NTHI1748   3  67 421 1598455 .. 1598474 -    -5  -4.42238   TTAGGGCAAGGAAAA            TCAGCATT TGTT AAAGCTGA             ATGGGCTGATATTCC
  NTHI1762   6 100   5 1607756 .. 1607772 - -10.9  -5.34632   AACAAAACATAAAAA              GTAGGCA TTA TGCCTAC              TTTTTTATTTTTGAT
      sbcB   5 100  29 1622320 .. 1622341 - -11.7  -6.25741   AAACAACAAAAAAAA           GCACGTTTT TATT AAAACGTGC            TCTTCTAAAAAATGT
      thrS  10 100  53 1641546 .. 1641575 - -15.9  -5.14985   TGAAACAGATAAAAA       TAACGGTGATCGC TTAA ACGATCACCGTTA        AATTGAACTCACTGT
       cdd   6  95  26 1670128 .. 1670140 -  -6.3  -5.85425   CAAATAAATAAAAAA                GGAAA TTA TTTCC                TTTTTATTTTACTCG
      uupA   5 100   8 1677912 .. 1677925 -  -9.5  -5.27335   TCCTCTAAATAAAAA               CGCCC TTTC GGGCG                TTATTTTTTAAGCTT
      tyrA   5  95   7 1686435 .. 1686456 -  -8.7  -5.24989   CGAGACAGTAAAAAA           CTGCGGTGA AATT TCACCGCAC            TTTTCTCTACCCTTG
      infB   7 100  17 1696313 .. 1696346 - -12.7  -4.91084   TATTTAATAACAAAA     GGGCGATTAAAAA-CA CTA TGATTTTTAACCGCCC     TTTATTTTGTTAAAG
      siaB   3  60 394 1727383 .. 1727394 -    -3  -4.27316   TTCTTTAACGCAAAA                TTAC TCAA GTAA                 ATGCAAATTTTGATG
      gloB   2  62  93 1733506 .. 1733518 -  -3.3    -4.614   GCGAATTACACAAAA                CCGAT GAA AACGG                CAATCGCATTAAAAT
      metX   6 100  15 1741043 .. 1741064 - -14.5  -4.26938   GTTATAAAAGAAGAA           GTGCGGTGA AATT TCACCGCAC            TTTTTTATGACTAAT
  NTHI1918   5 100   7 1760252 .. 1760269 - -12.7  -5.68023   TGATAACTAAAAAAA             CGCCAGC TTAA GCTGGCG              TTCCATTTATTTATT
  NTHI1924   3 100  20 1767507 .. 1767529 - -13.4  -4.24002   GCCGAAATCTTAAAA           GCCGTGGGTA AAT TCCCCACGGC           GCAATGATTGTTTTC
      dnaJ   1 100  14 1770432 .. 1770448 -  -9.4  -5.36441   TTTGCATATAAAAAA              GTCCGC GAAAT GCGGAC              TTTTTCATTATCTTT
  NTHI1936  10 100 -30 1782235 .. 1782260 - -13.5  -3.61371   AAATTCCAGCCTAAA         TAAAAATCCCC AATT GGGGATTTTTA          TTTTCCTCTCTTTCT
  NTHI1943   6  93  46 1787846 .. 1787859 -  -8.1  -5.56673   ATCTATAACAAAAAA               GGCAC TAAT GTGCC                TTTTTAATCATCCAC
       dld   2  65  17 1795729 .. 1795752 -  -3.8  -4.61162   AGAGGAAATAATAAA          CAAGCGGTCA CATT TGACATCTTG           TTTGCATTTTAGAGG
      sucB   7 100  10 1808709 .. 1808729 - -10.5  -4.14739   TTATTCATTTTAAAA            GGCTTTCTA ACA CAGAAAGCC            TTTTATTTCTTAGAT
      moaE   3  85 143 1823335 .. 1823378 -    -9  -4.10161   CAGCAGTTGCTAAAA GGTGGGATTTCTTTCTCCAC ACCA GCAGAAAAAGAAATTCAACC GCAAGCGCAGCCCAA
  NTHI1986   5 100   9 1837887 .. 1837936 - -12.5  -4.54727   TTTTTTAAAGTAAAA GTGCGGTTAATTTTCAACGAGTTT TAA AATCTC-TCAAAAATCAACCGCAC TTTTATATTTATAAC
      modC   3  65 345 1850016 .. 1850028 -  -3.3  -4.81814   AGCATTACAAGAAAA                GCTCA GAA TGCGC                CGTGGCAAAGCCATT
  NTHI2035   6  83  20 1888543 .. 1888584 -  -6.2  -5.10765   AAATAAATAATAAAA TCTGCATTTCAATGACTGAT ATTT AACA-TCAT-GAAATGCAGA TCCTTTCACAAAATA
      prfC   3  95  47 1897068 .. 1897089 +  -8.8  -5.34857   TTTTCCAGAAAAAAA           GCGTTGAA ATTTAA TTCAACGC            TTTTCTTTTATTTAG
      argG   1  56  10 1888543 .. 1888584 +  -6.2  -2.90813   AAATAAATAATAAAA TCTGCATTTCAATGACTGAT ATTT AACA-TCAT-GAAATGCAGA TCCTTTCACAAAATA
       orn   5 100 364 1878142 .. 1878174 + -12.2   -5.0809   AATTTTCTCAAAAAA      TAAAGGCTTGTGAT TTAAT AACACAAGCCTTTA      TTTTTATGCTTTCTT
      pepA   1  47 358 1867403 .. 1867418 +  -3.2  -3.32941   TCTTGTTCAAATAAT              GTGTTG ATTT CTACAC               TTAAATTATATTTTC
  NTHI2008   4  77 157 1860757 .. 1860777 +  -9.7  -3.04812   TATCTATAAGAAAAA            CCGAATCCC ATA GAGATTCGG            CTTTAATTATGTTGT
      modE   6  66 349 1854296 .. 1854308 +  -6.3  -3.72893   TCGCCATATATAAAC                CTTGT GCG ACAAG                TTTGATCCACAAATA
  NTHI1997   3  50 384 1850733 .. 1850773 +  -4.2  -3.11191   CAAGGCAAGTACACT GCTCTGTTCGTTTTCCCCTT TCC AAGGGGCAAA--AATAGGGC TATTCCAAATTTTTT
     hmw1C   3  81  19 1837887 .. 1837936 +  -5.9  -4.84918   TTTTTTAAAGTAAAA GTGCGGTTAATTTTCAACGAGTTT TAA AATCTC-TCAAAAATCAACCGCAC TTTTATATTTATAAC
  NTHI1973   7  59  46 1823512 .. 1823525 +  -5.3  -3.55857   ATGAATTAGGGTGCA               GGTAA GCGA TTACC                ATTTTTCTAATGCTT
  NTHI1973   7  59 132 1823598 .. 1823616 +  -3.8  -4.09864   TGGTTTGTTCTTTTT             TCCAGAAC GGA GCTTTGGA             TTTTAAAAAATCCAT
      nrdB   7 100  86 1808709 .. 1808729 +  -9.8  -5.10665   TTATTCATTTTAAAA            GGCTTTCT AACAC AGAAAGCC            TTTTATTTCTTAGAT
  NTHI1953   3  72 414 1798247 .. 1798273 +  -9.5  -2.73681   AGAAGAGGCTAAAGA         CTGAGTCCTGT AAATG ACAGAACTCAG         TCCTTGAGCTAAATA
  NTHI1942   3  86   8 1787846 .. 1787859 +  -8.1  -4.77036   ATCTATAACAAAAAA               GGCAC TAAT GTGCC                TTTTTAATCATCCAC
      proA   9 100  49 1770432 .. 1770448 + -10.1  -5.00412   TTTGCATATAAAAAA              GTCCGCG AAA TGCGGAC              TTTTTCATTATCTTT
      uvrB   5  93   6 1760252 .. 1760269 + -12.7  -3.44318   TGATAACTAAAAAAA             CGCCAGC TTAA GCTGGCG              TTCCATTTATTTATT
      htoA   4 100  26 1747088 .. 1747108 + -11.9  -4.52873   ATATTTAAGAAAAAA            GTCCGATCA CAA TGATCGGGC            TTCTTTTTATGCAGC
      sanA   2 100 246 1743239 .. 1743261 + -10.6  -4.11623   TATTCCAAAAAATAA           GGGCTGATTT TAA ATATCAGCCC           TTTGCTTTGATGGTA
      tehB   1  53 461 1734028 .. 1734042 +  -4.2   -3.3482   AATTTGATAATGTGC               GGTAAG GAT CTTCCC               TTCGTTCACAACTTG
  NTHI1872   8  69 -27 1717915 .. 1717926 +  -5.8  -4.09628   TTCACATCATGATAC                GGTG GTTC CACC                 TTCTTATTTAAAGTA
  NTHI1872   8  69   1 1717943 .. 1717956 +  -5.3  -4.38927   TCTTATTTAAAGTAA               TTAGC TTTT GCTAA                TTTGTTCTATCACCA
     hsdR3   4 100  29 1696313 .. 1696346 + -10.5  -4.87892   TATTTAATAACAAAA     GGGCGATTAAAAA-CA CTA TGATTTTTAACCGCCC     TTTATTTTGTTAAAG
  NTHI1832   4  89   6 1686436 .. 1686455 + -12.2  -3.32348   GAGACAGTAAAAAAC            TGCGGTGA AATT TCACCGCA             CTTTTCTCTACCCTT
     potD1   8  93  60 1677912 .. 1677925 +  -9.5  -4.63993   TCCTCTAAATAAAAA               CGCCC TTTC GGGCG                TTATTTTTTAAGCTT
     potD1   8  93 340 1678192 .. 1678213 +  -8.7  -4.70107   GATTTCGGCTTAGAA           GTGCGGTCA TTTT TCACCGCAC            TTTCTTCTTTTAGTG
  NTHI1800   6  82  19 1648142 .. 1648167 +  -7.5   -4.5448   CTATAAATAAAAATA         CCGCACTTAAG CAAC CCCAAGTGCGG          TTATTTTTATACGTG
      phoR   3  55 311 1621989 .. 1622001 +  -3.4  -3.91412   AACTAATTAAGAGAG                GAGA AATAA TCTC                TTTATAACCTATAAT
      valS   9 100  14 1607756 .. 1607772 + -10.9  -5.95286   AACAAAACATAAAAA              GTAGGCA TTA TGCCTAC              TTTTTTATTTTTGAT
      trpH   3  82  28 1598824 .. 1598862 +  -5.5  -5.24129   TGTTCAAATAATAAA  TACCGGTTTCCTTGATAA TAAT TTATTG-GGAAACAGGTA   TTTTTTATGGCACAA
  NTHI1715   8  91  78 1578965 .. 1579001 +  -4.6  -5.80727   GCACTTTCTAATACA   GCCTGTTTGAT-TAGAT TTTT ATCTTTATCAGATAGGC    TTTTTTCTTGTTTTT
  NTHI1711   7  69 247 1575891 .. 1575903 +  -6.3   -4.0075   CAATTTCTTCTTCGG                CTTTC TGC GAAAG                TTTAATTGGTTCCAT
      purN   7 100  54 1571782 .. 1571803 + -10.9  -4.20696   AATTAGGATGTAAAA           GTGCGGTGA AATT TTACCGCAC            TTTTAAAATTAGTGA
       usg   4  83 113 1567016 .. 1567038 +  -4.8  -5.43514   CTCGATAGCTAAAAG           AAACCCGC CACAAGT GCGGGTTC           TTTTTTGCTTATTTT
      sspB   3 100   8 1559003 .. 1559023 + -11.2  -4.97405   TGGATTAAGAAAAAA            CGCGATGA AATTA TCATCGCG            TTTATTTTTATAAAT
  NTHI1679   3 100  10 1550994 .. 1551013 + -12.2  -5.39721   AAATAATGATGAAAA            GCGGCTTA TTTT TAAGCCGC             TTTTTTATATCCTCG
      rpsO   4  82  28 1535022 .. 1535040 +  -5.2    -5.252   ATAGTAAAAAATCAA             GCCCTAGA ATA TTGAGGGC             TTTTTTATGGGGCTG
      uppB   3 100   9 1501630 .. 1501643 +  -9.5  -5.82281   AGCTTAAAAAAATAA               CGCCC AAAA GGGCG                TTTTTTTATGTATTT
      rimK   5 100 -21 1491463 .. 1491489 +  -9.6  -5.09173   TTATATTGAAATAAA         TGCCTTTATC AATTTAA GATAAAGGCA         TTTTTTAAAATATTG
      sppA   6  81  12 1483308 .. 1483327 +  -9.3  -3.75332   GTAATAATTGAAAAA            GGGCAGA ATTAAA TCTGCCC             TTTCGCTTACAAAAT
  NTHI1555   2 100  11 1455872 .. 1455893 + -10.1  -4.77698   TTTAGCTATGAAAAA           GGCTTCGGG TGAT CACGAAGCC            TTTGTTTTAGTCTTC
  NTHI1508   5  45 410 1425906 .. 1425922 +  -2.2  -3.43944   TCCAGTTCATCAAGT              GGCG CAAGCACAC CGCC              TTGTAACTTAATCAT
  NTHI1480   4  90 215 1408906 .. 1408921 + -11.8  -3.36175   TTCCTCCAATAAAAA              CCGCCC TTAT GGGCGG               TTATAACGGTTTATT
       pcp   4 100  30 1399310 .. 1399337 + -12.9  -5.37345   GTCTAATATGATTAA        TCAGTGCCTTA ACTTAG TAAGGCACTGA         TTTTTTATAATTAAA
  NTHI1458   4 100  35 1386084 .. 1386123 + -16.8  -3.78067   TAGAATGGAATGAAA  GTGCGGTTAATTTTAAAA ACCT TTTTGAAATTGACCGCAC   TTTGGGTTGCCTGTT
  NTHI1446   8  60 456 1368508 .. 1368522 +  -2.8  -4.64766   ACTTGATTTCTATTT               CACG TTTTTGC CGTG               TTTTTCCGCTGTGCC
      tyrS   5 100  15 1357041 .. 1357069 + -11.9   -5.4756   AAATAGATAAAAAAA        TACCGCACTTT GGCAATA AAAGTGCGGTA        TTTTTTATTGAAATT
      cbiO   1 100  37 1346325 .. 1346349 + -14.5  -5.27477   ATGATTAAATAAAAT          TAAAGCCTTGA TAA TCAAGGCTTTA          TTTTTTACTTACAAT
  NTHI1412   4  81  12 1340509 .. 1340538 + -10.9  -2.78499   ATAATAGAATAATAA       ACGGCTAAAAATA TTTC TATTTTTAGCCGC        ACTTTTTAATTTTCT
      dapD   3  50 204 1336893 .. 1336904 +    -3  -3.56092   TACATCTGTGATGCG                GAAA GTAT TTTC                 TTTCCAACCTGGTAA
  NTHI1402   3 100   4 1331634 .. 1331653 + -12.2  -5.34055   CGATTTGAATAAAAA            GTGCGGAA AATT TTCCGCAC             TTTTTTCATCTTTCT
      truA   4  74  53 1323682 .. 1323708 +  -9.4  -3.11966   TATTCTTCATAAAAA         AAGACCGCACTT TAA AAGTGCGGTCAA         TCTTAAGTGAGTTTT
      mtnA   6 100  37 1316495 .. 1316515 + -14.1   -4.9725   AATGCTAAAATTGAA            GGCATAGCT ATT AGCTATGCC            TTTTTATATGAACCT
       mdh   6 100  54 1309481 .. 1309496 + -10.4  -5.08878   TATTAAAATAAAAAA              GCCACC AAAT GGTGGC               TTTTGTTTGTATCTT
      purF   2 100  36 1306911 .. 1306935 + -10.8  -5.88476   TTAGTCCGATAAAAA          TCACCGCATT AAAAA AGTGCGGTGA          TTTTTTATTTGTTTT
  NTHI1373  10  88  19 1300642 .. 1300676 +  -7.9  -5.10163   AACGTTATAAAAAAA     TACCGCACTTTTACT GCCTA GGGCAAAGTGCGGTA     TTTTCTTTTACAATT
      ligA   2  50  96 1281779 .. 1281794 +  -4.7  -2.71712   TGCGGTTGATTTTCA              CGACA TTTTTC TGTCG               CTTTCCAACAACGAG
       opa   9  95  42 1276633 .. 1276663 + -14.2  -3.25823   TAAAACACTTTAATT       TAACGGTGATCGTT TAA AACAATCACCGTTA       TTGGTATCAGCAGAG
  NTHI1336   7 100  14 1271778 .. 1271796 + -10.3  -4.72201   AATAGGATAACTAGA             GCCGACT AAATC AGTCGGC             TTATTTTTTATAAGC
  NTHI1333   7  95  20 1268896 .. 1268910 +  -8.5  -5.39721   AGTGGAAAAATAAAA               CCCGC AATAA GCGGG               TTTTTTATATAATAA
  NTHI1323   9 100  20 1256144 .. 1256169 + -11.3  -5.28176   AAATCAATAAAAAAA         TCTGCAATTGA GAAT TCAGTTGCAGA          TTTTTTATCGCTCAA
      pheA   1 100   6 1248305 .. 1248340 + -13.6  -5.44837   GAGCGTGTAAAAAAA    GTGCGGTCAATAAAAAT GAT GTTTTTA-TGACCGCAC    TTTTTATATTTTTTT
  NTHI1285   4  95  10 1219147 .. 1219168 +  -8.7  -5.54907   TTGTAAAAGTAAAAA           GTGCGGTGA ATTT TAACCGCAC            TTTTTGTTTTATAAG
      deoC   4 100   9 1215880 .. 1215901 + -10.1  -4.74706   TTACTAATCCTTTCA           CGCGTGGTA TTCT TTCCACGCG            TTTTTACATATTCGA
      xylB   3  73   7 1213563 .. 1213589 +  -7.4  -3.80114   TTATATTAAATAAAA        TCCCCTAT-GC CGATAA GCTATAGGGGA         TTTACTACATTAATA
      cysK   7 100  16 1203950 .. 1203971 + -10.9  -4.64676   ACAAAAAAGAATAAA           GTGCGGTGA ATTT TTACCGCAC            TTTTATTAAGACTAG
  NTHI1263   2  57  -4 1198795 .. 1198808 +  -3.9  -3.94067   ATTATCACTATTTTA               GATAA AAAA TTATC                TTGTTATCTGTGCTA
      pyrG   5 100  86 1181566 .. 1181594 + -14.8  -5.26918   TTTGAAGTAAAAAAA        TCCCCGTTAAAT TTATC ATTTAACGGGGA        TTTTTTATAAGCTAT
      pyrH   1  68  49 1167145 .. 1167174 +    -3  -5.00138   CATAATTAAATTAAG       GACTAAACTT TTAATTCATT GAGTTTAGTC        TTTTTAATTTAAATA
  NTHI1214   2 100  40 1156389 .. 1156410 + -13.1  -4.43307   GTTGATTAAGAGAAA           GGGAGCATT TTTT AATGCTCCC            TTGTTTTGTTAAGGC
  NTHI1211   7 100  23 1152975 .. 1152996 + -14.5  -4.93288   ATATCTAGCAAAAAA           GTGCGGTGA AAAT TCACCGCAC            TTTTCTTTAGCTATT
  NTHI1199   7  62 166 1144013 .. 1144040 +  -4.2  -4.13206   CGTGGGGGCAGTACT        GTAGAGTTTGTT AGTA AACAACATCTAC         TTATTATTTAATAAT
  NTHI1196   3 100  55 1140822 .. 1140849 + -11.5  -5.43974   ATTGAAGATTTAGTT        GGTAAGAATAG TATTTT CTATTCTTACC         TTTTTATTTCGTTTT
      leuD   6 100  61 1104085 .. 1104103 + -10.3  -4.17701   TCATTCAAAAATAAA             GCCCTGT AATAC ACAGGGC             TTTGTCGTTTATAAC
       fis   7 100  56 1094127 .. 1094157 + -10.6   -4.4634   ATTCTATTTTAAAAA       TTAGCCCCAAGT AATTTGA ATTTGGGGCTAA       TTTATTATTACAATT
       crp   6  85  30 1074060 .. 1074082 +  -6.3  -5.39681   TTATTCAAAATAAAA           CCATCCGAA ATTAA TTTGGGTGG           TTTTTGTTTAATTGT
      degS   4  84   4 1064112 .. 1064133 +    -8  -4.58724   CCAGTAAATTAAAAA           TAGCGGTC TATTTT GACCGCTG            TTTTCATTATATTTA
      hktE   5  87  44 1046061 .. 1046106 +  -6.4  -5.47218   AATAGTAGTAATGAA TCTGCACCC-AA-AAGTTAGGC TAAG GTTTAACTGATTAGGGTGCAGA TTTTTTTCAATGAAA
      holA   7  83 197 1039799 .. 1039827 +  -7.5   -4.8143   AAGTCTATAAAAGAA        GGGATGATTGA CGAAAAA TCAACCATCCC        TTTTTACATTATTGA
       tsf   5 100  26 1027877 .. 1027900 +   -14  -4.77775   ATAACGATATGTTAA          TAAGCCCAAC TTAA GTTGGGCTTA           TTTGTTTTATAGGAT
       tsf   5 100 121 1027972 .. 1028005 + -14.1  -4.46212   TAGTAAAATAAAAAA     TCCACACTTTAATAG TAAA CTTTTAAAGTGTGGA      TTTTGTAATAAAACC
  NTHI1061   0 NONE
  NTHI1045   6  73  17  991206 ..  991238 +  -4.1  -4.93288   AAATAGAAAAATAAA      GGTGTTGTTTCACAG AAT TTGCTGAACAGCACC      TTTTATTTCACTATT
       ndk   4 100  14  986354 ..  986374 + -12.7  -4.28651   AATTGATAGCAAAAA            GCACCTAAA AGT TTTAGGTGC            TTTTAAAGTTTTAAT
      pdxH   7  89  16  978800 ..  978837 +  -7.1  -5.35222   TAAATTGAGCATAAA   ATAACCGCACTTTAG TTGTATCC CAAAAGTGCGGTTAA    TTTTTTCTAAATTTT
      clpB   4 100  13  973891 ..  973910 + -12.2  -4.77567   TAGGTATTAAAAAAA            GTGCGGTA AATT TACCGCAC             TTTTCTTATGAACCT
  NTHI1022   4 100  24  966576 ..  966603 +  -9.2  -4.88918   CTTAATGAAGATAAA        GGGTTGAGTGTA AATT TATACTCACCCC         TTTTGTTTACGATAA
      genX   3  79 309  951527 ..  951538 +  -4.4  -5.33848   CGTAAAGTTTTAAAC                CAAG AGGG CTTG                 TTTTTTCGTTCTGGT
      mtgA   6 100  68  946658 ..  946672 +   -10  -6.02919   ATATAAAATAAAAAA               CGAGTC TAA GACTCG               TTTTTTTATTTATAA
  NTHI0970   3  89  12  920338 ..  920360 + -10.7  -3.61806   TTAAATCGAATAAAC           TAGACCTAG TTATT CTAGGTCTA           TTCTCTAATTAGTGT
      ftsX   6 100  19  897741 ..  897764 + -12.6  -5.26875   GATATCAAAAGAAAA          GCGAATTTCT TAAA AGAAATTCGC           TTTTTTAGTTAGAAG
      lpsA   6 100   6  893690 ..  893724 + -10.2  -5.82036   ATTTAAATAATAAAA     GTGCGGTTAAAAAT CTTATTA AATTTTAACCGCAC     TTTTTTGTTTATTCT
      mltC  10 100 404  889806 ..  889827 + -13.1  -5.10877   GCCAAATTTAGAAAG           GCCGCTAAA GAGA TTTAGCGGC            TTTTTGCTTTCTTAT
     lex2B   2 100  23  883490 ..  883525 + -12.2  -5.10163   ATATAGTAGACAAAG    CAGTTGTTAATGTTTA TTTT TAAATATTAGCAACTG     TTTTATTTTGGAATT
      pgmB   2  48 460  868835 ..  868846 +    -3  -3.45592   TATCTTCAAGTGTAG                TTTC AACA GAAA                 TGTTTAATACCACTT
      proS   5 100  32  851387 ..  851408 + -10.9  -5.16841   TATATTGTGACAAAA           GAGCGGTTA AAAA TAGCCGCTC            TTTTTGTTGATCTAA
  NTHI0882   6  93  23  845006 ..  845028 +  -7.7   -5.4111   AATTTTAAAGAAAAA           TGCGCTAAG TCTCT CCTAGCGCA           TTTTTTATGATTATT
      glpR   7  95 254  834373 ..  834391 + -13.2  -3.80461   GCTTAGATAAGAAAA             TCCCTTGC TGG GCAAGGGA             TTTAGTAATGGGTTA
  NTHI0863   5 100  84  820979 ..  821007 + -11.9  -4.73388   AGCCATTTAAATAAA        TGGGTTAAAGC AAATGAA GCTTTAACCCA        TTTTTCATAACCGTT
      psiE   4 100  25  811262 ..  811281 + -12.2  -5.00027   CAAAACAACAAAAAA            CGCACTTC ACTT GAAGTGCG             TTTTGTCTTTTTAGT
      rluE   5  61   4  768873 ..  768897 +  -7.2  -2.70044   GTCAAATTATAAAAA          TAGGGCAAGT ATTTC GTTTGCCCTA          AATTTTTCTCCCATA
      ilvC   6 100  25  756514 ..  756537 + -12.6   -5.1675   GAACTGAATTAAAAA          CCGACTTTAT CAAT ATAAAGTCGG           TTTTTTCATAGATAA
      tpiA   5 100  29  752168 ..  752189 + -13.1  -5.48787   AGAATAACAACAAAA           GTGCGGTAA ATTT TTACCGCAC            TTTTTTATATCTTAT
      pepD   5 100  13  749821 ..  749863 + -11.6  -5.72207   TAATCTAATATTAAT TAAAAGTGCGGTTAAAAT TTCTTTT GTTTTAACCGCTCTTTTA TTTTTTTCGTTTCGC
       dtd   5  50 172  746090 ..  746105 +  -4.6  -3.00704   CCTCCATTGCTCCCT              CACCCA TAAA TGGGCG               TCTCCTTTCACCAAT
  NTHI0785   2  91  18  741652 ..  741671 +  -5.7   -5.7946   TAATATAAGAAAAAA            TCGCACT GTTAAA GGTGCGA             TTTTTTTGTTGGAGA
      lgtF   3 100  69  728394 ..  728423 + -12.2  -5.43866   CATAAACGCATAGCA       CGTGGTTTCGCC AACAAA GACGAAACCACG        TTTTTTTAAGGCTTG
  NTHI0767  10 100  33  722633 ..  722655 + -11.4   -5.7946   GAAATAAACAAAAAA           TCCATCTTCG TAT TGAAGATGGA           TTTTTTTATTAGCCG
      glmU   2  93  10  717891 ..  717910 +  -7.9  -5.60993   AAATAGAATAAAAAA            TCCTACG TATTAT CGTAGGA             TTTTTTTATAAACCA
      dusA   9 100   9  711668 ..  711689 + -13.1  -4.69464   ACACTAATCACAAAA           TAAGCCGCA AAAG TGCGGCTTA            TTTTTCAGCTGTTTT
      cpdB   4  86  18  701496 ..  701526 +  -6.2  -5.55769   ATTAGAAAAATAAAA       TGCCGCCTAAATAT CTA AAATTTAGATGGCA       TTTTTTCTTCTAAAG
      recX   1  44   3  686235 ..  686256 +  -3.1  -2.88663   TGAATGGGATTAAGA           TAAAAGTTG AGAA CAAATTTTA            TATATCCAAATGCCT
      coaA   5  91   4  669030 ..  669051 + -13.1  -3.15699   TTAAGAAAATAAAAA           TTCGCACGT AAAA ACGTGCGAA            TCTTAGTCAATGCCT
      greB   3  47 242  660961 ..  660971 +  -2.6  -3.50335   TGAACATAAGCAACA                 TATT GCG AATA                 TTGATGTTTGTAGGA
  NTHI0696   8  66  96  653659 ..  653706 +  -8.4  -2.74605   TTTACCCATAAAAAA TCTGCCCCTCAATTGTTGGTTT GGTT AGTCCAACTTTTGGGGTGCAGA TCAATTTTCACCGCA
  NTHI0680   6  93  23  640498 ..  640524 + -12.4  -3.35522   CCTTAGTATAAATAA         TTGAGCTCTACA TTA TGTAGAGCCCAA         TATTTCAGCAAATTA
     groEL   9 100 134  633906 ..  633922 + -10.9  -5.24647   ATAAAAATAAAAAAA              CCCAGTT TTA AACTGGG              TTTTATTTTATCTAT
      rpoD   3 100  61  624375 ..  624407 +  -9.4  -4.74084   GATACATTTGTTTAA      GGACTAAATTCT ATAATCCGC AGAATTTAGTCC      TTTTACTTTTACTTT
  NTHI0653   2  50  44  617045 ..  617057 +  -4.1  -3.00022   GATGCCCGAAGGACG                GAAGG GGG CTTTC                TATATCTCCCCTCAA
  NTHI0648   3  50  25  612384 ..  612403 +  -2.2  -3.80569   TAACGCATTGTCTAT            TGAAATTA ACTC TAAATTCA             TTTGAGTCTCTTTTC
  NTHI0648   3  50 147  612506 ..  612520 +  -4.2  -3.02144   GACTATTTGGATAAA               ATCCGA TAG TCGGAA               TATTAAACGCACTGC
  NTHI0638   6 100  15  595654 ..  595676 + -16.4  -2.72324   GATGTAATATGTAAA           TAAGGCAGGG AAT CCCTGCCTTA           GTTAATTTAAATGCC
  NTHI0635   1 100  20  593281 ..  593301 + -15.5  -4.63586   TTACCGCACTTTTAA            CCCCGTTCA AAT TGAACGGGG            TTTTATATATCATAT
      tyrP   4  67 -27  568486 ..  568498 +  -4.8  -4.35604   ATTTGCGATTCGTGC                GGGT TATTT ACCC                TTTGTTGTAGGTTAA
      serA   4 100   4  557312 ..  557346 +  -9.6  -4.46854   GTACTTTACTAAATA    G-AAAAAAGATCAGG GTAATG CCTGATCTTTTTTGC     TTTCTTATTCAGTAA
       lav   7 100  20  545335 ..  545357 + -12.8  -5.88565   AGTAGTAACAAAAAA           TCGGCAGGAA AAT TTTCTGCCGA           TTTTTTTATTCTGAA
       lav   7 100 303  545618 ..  545639 +  -9.5  -5.79595   TGTAACAAAATAAAA           TCGGCAG-GA AAT TCTCTGCCGA           TTTTTTATTTTAAAA
      secG   4 100 454  533822 ..  533854 + -17.9  -3.58564   CATCCATAACTAAAA      GGACTAAGCCCTGTA GAT TACAGAGCTTAGTCC      TTGATTTCATAGTCT
      dsbB   1 100   8  517264 ..  517279 +    -9  -6.11243   TTAACTAAAAAAATA              CGGTGA AATT TCACCG               TTTTTTTTATTACAT
      tyrR   9 100  24  499474 ..  499509 + -17.8  -3.22448   TTTGAAATGGAAAAA    GTGCGGTTGAAATTTC CTAA GAATTTTCAACCGCAC     TTAATAAATATTGAT
      mutH   7  64 409  493085 ..  493097 +  -4.8  -4.17316   TTACAAGCTGAAATT                GAGG ATTTG CCTC                TTCTTTTGCAAAAAT
       rnd   5 100  11  481045 ..  481067 + -13.5  -4.80167   AATAAATATAAAAAA           GCGTTGAGC AAATA GCTCAACGC           TTTTAGTTTTTACTC
  NTHI0490   6 100   8  462363 ..  462384 + -10.9  -5.09225   ACCTTTAAAAAATAA           TACCCGCAT CAAA GTGCGGGTA            TTTTTTCAATCAAAT
  NTHI0476   3  62   3  451015 ..  451029 +  -7.2  -2.87916   GGATTTGGCTTAGGT               TTAGTC TCA GACTAA               TGACTTTATTTTTCC
      napC   5  89  12  443087 ..  443120 + -11.3  -3.48063   GTGATTTTCTAAAAA     TAGGCTGAAAAAA TACCGCAC TTTTTTCAGCCTA      TTATAAATTTGGGTA
  NTHI0429   6 100   9  411501 ..  411522 + -11.7   -5.2189   TGAGTAATTAAAAAA           GCCTTATTG AGTA CAATAAGGC            TTTTTTAGTGGTTAA
       rho   1  74  28  392030 ..  392052 +  -5.6  -4.81551   TTCTATGAAGAACAA           GGGAAAAATA TTA TGTTTTCCCC           TTTTTAATATCCGTA
       mtr   6  57 252  384051 ..  384066 +  -4.7  -3.64822   GGCGTAAAGCCATAC              GCGAT GCATTG ATCGC               TTTAACTGAAGCAAT
       udp   7  91  38  375698 ..  375742 +  -4.4  -5.84381   AAAACTTTATTTTAT TCTGCACCTTAATTAGAT TTATTTTCT AACGAAGTAAGGTGCAGA TTTTTTTATTAATAA
      lpt6   4  76  11  372703 ..  372720 +  -9.9  -2.79312   GATAATTTTCTTAGA             TCGAGCA TTAT TGCTCGA              TCTGCTCGCCAATTT
      rpoH   4  95  20  365771 ..  365786 +    -9  -5.73978   TTTAGAAAAAGAAAA              CCTGCT GATT AGCAGG               TTTTTTATTTCTCAT
  NTHI0364   9  89  99  349800 ..  349834 + -13.4   -2.6342   ACTAAAAATTGATGA     TATTTAATAAAATATT AAT AATATTTTATTAAATA     TAGATTAATTTAACC
       ssb  12 100  85  345019 ..  345048 + -15.3  -3.76789   TTTTACTAATTAAAA       GGACTAAATCTAT GATT ATAGATTTAGTCC        TTAATTTTATAGCTT
      perM   2 100  56  329486 ..  329513 +  -8.6  -5.77856   TATATAAATAAAAAA        TAGTTAATCGTA AATT TTCGATTAACTA         TTTTTTTAATTTATT
  NTHI0339   8  68 465  327653 ..  327695 +    -8  -3.12976   TTAACCTAAGAAAAA CCCGATTATAAAGTTTCT GTAATCA AAAAAATTTATAATCGGG CTTTTCAAATATTTT
      brnQ   3 100  22  319050 ..  319107 + -27.9  -2.70354   AAAGTGTTTTATTTA TCAGCCCTGTGCCGTAAAACTCCGTCC TTCA GGGCGGAGATATAAGGCACAGGGCTGA TAAATTTCTAACCGC
     hsdR2   3 100 105  301083 ..  301107 + -11.5  -4.99035   TCGTGATAATAAAAA          CAGCTCCAATT TAT ACTTGGAGCTG          TTTTTATATCGATAA
      ribA  10 100  22  288337 ..  288364 + -12.9  -5.64421   AGATATGTTAAAAAA        GCCATACTGTT ATATTG AACAGTATGGC         TTTTTTATTTAAACT
      selD   8  88  61  278050 ..  278067 +    -7   -5.1925   CCACATAGCAAAAAA             CCTTGG AATATC CCAAGG              TTTTTTAGATTATCA
      gdhA   6 100  23  265627 ..  265653 + -12.4   -5.0538   AAAAGTTAAACTAAA         TAACCGCACTGT AAT AAAGTGCGGTTA         TTTTTTAGGATGAAA
  NTHI0266   3  48 396  252109 ..  252123 +  -4.3  -2.86343   GGTTATCCACCCAGA               TCGAT TCACT ATCGA               TGTAATAATTCACAT
      trmU   5  78  18  249081 ..  249095 +  -7.8   -4.2243   CAAAGATGACTAAAA               GCGCGT AAA ATGCGC               TTTTAAACTATTTAT
       psd   2  93  66  237642 ..  237661 +  -7.9  -5.39905   TCTCACTTCTTTAAA            GGCAGTA TAACCT TACTGCC             TTTTTCTTCTTTCAT
  NTHI0236   2  95   5  227453 ..  227471 +  -8.9  -4.87786   GTTGGCTATAAAAAA             CACCTTC ACGAG GAAGGTG             TTTTTATCAAATTAA
     ompP2   6 100  33  216317 ..  216334 +  -9.9  -5.63103   ATTATTAAAAGCAAG             GCGAATC GAAA GATTCGC              TTTTTTTGCTTAAAA
  NTHI0221   3  67 332  211704 ..  211720 +  -7.9  -3.23395   AATTTAATGCGACGA              CCGCCAA TCA TCGGCGG              TTGGTGCTCATCCGT
      znuA   2 100  17  199902 ..  199925 + -12.5   -4.9448   TCTTTCTAAAAACAA          TGACCGCAC ATAAAA GTGCGGTCA           TTTTCTTTGCTAAAT
      hitC   4 100   8  163350 ..  163370 +  -9.8  -4.40963   ACGCTTAACAATAAA            GCCTTATC TTCAC GATAAGGC            TTATTTTTAAACAAT
  NTHI0168   3  54   9  153724 ..  153750 +  -2.3  -4.25458   TAAATAATCATGGAA         TAAGGCTCG AATTTAAAA CAAGCCTTA         TTTCTTAATGAAATT
  NTHI0164   7  63   5  147309 ..  147344 +  -7.6  -2.64274   AATTACTTTAGATAG    GTATGCAAGGAGCATC TAAG GGTGTTCCTTGCAAAA     TAAATTTAAACCGCT
  NTHI0157   6  93 203  138876 ..  138896 +  -7.5   -5.4182   CAAAACAAACAAAAA            TGGCAGAGT TGA GCCCTGCCA            TTTTTGTTTATAATT
  NTHI0143   7 100   6  128936 ..  128956 + -14.1  -4.70534   ATACCACTAAAAAAA            TAAGCGGGA AAA TCCCGCTTA            TTTTATCTCTATTTA
  NTHI0137   6 100  13  124425 ..  124447 +   -15  -5.63517   TAACGTATAAAAAAA           GTCCATCTGT TAG ACAGATGGAC           TTTTTTATTTACGAA
  NTHI0097   7  83 -11   89121 ..   89139 + -10.3  -3.22102   TTTCAGACAAAAAAA             TTGCCCC ATTAA GGGGCAA             TCTTATCAACGCTCT
      grpE   4 100  21   80858 ..   80875 +  -9.1  -5.95286   ATTTTGTCTAAAGAG             CGGTCGG TTTT TCGACCG              TTTTTTCTTTTTCCT
      glnE   1  50 116   77494 ..   77507 +  -3.1  -3.65112   AACATTTCCTGTGCA               TTGGC TAGA GCTAA                TTCTGTGATTTCACT
      uxuA   4  57   5   58177 ..   58221 +  -6.7  -2.66625   TCAATAAGTAAAAGA AAAAGTGCGGTC-ATAAAAA ACATTA TTTTTATCGACCGCACTTCC AATTTATTTTATCAA
      phnA   6  64  10   48269 ..   48288 +  -7.8  -2.82668   GCTTAATCGAAAAAA            CGCGGTCT AAAT AGACCGCA             CTTTGCACTTTAAAG
      phnA   6  64 347   48606 ..   48616 +  -6.8  -3.64283   TGCCATAGGATTATT                 CACC CCT GGTG                 TTATTGGAAAATTTA
      mreD   3  93   5   42806 ..   42821 +  -7.6  -5.43621   AATTACATTAAAAAA              GAGAGA TAAC TCTCTC               TTTTTTATGATTTAT
       ung   3  83  23   19370 ..   19395 + -10.5  -3.24021   ATCTCTAAAAAATAA         CCGCACTTTAA TCTC TCAAAGTGCGG          TTGAATATTTCAGCA
      rsmC   5  89  12   13378 ..   13398 +  -6.9  -5.28414   TTAGAAACAAAAAAA            TCCCCAT CGCAATA ATGGGGA            TTTTTCTATTTATTA
      fdhE   9 100   4   11381 ..   11410 + -16.7  -3.10187   GAAGACGCATAAAAA       TATAGCCTAGGAT AAAC ATCCTAGGCTATA        TCATTTGTATCTATA
  NTHI0002   4 100   7    3021 ..    3038 + -11.3  -4.82863   GAAGCATAACCAAAA             GGCTCTC AATT GAGAGCC              TTTCTTTTCTAATTA

SUMMARY

322 putative operon ends contain 1520 possible terminators.
Percent operon ends hit by terminators of confidence >= x:
	x	#>=x	hits>=x	%hits>=x
	100	179	157	153	48 %
	99	179	157	153	48
	98	179	157	153	48
	97	179	157	153	48
	96	179	157	153	48
	95	207	174	167	52
	94	207	174	167	52
	93	239	196	184	57
	92	239	196	184	57
	91	252	204	190	59
	90	263	208	193	60
	89	283	220	203	63
	88	287	223	206	64
	87	292	224	207	64
	86	299	230	211	66
	85	307	236	214	66
	84	318	244	218	68
	83	332	253	224	70
	82	339	258	227	70
	81	350	266	232	72
	80	354	268	233	72
	79	359	271	235	73
	78	363	274	238	74
	77	374	282	240	75
	76	378	284	241	75
	75	382	287	241	75
	74	389	293	244	76
	73	404	303	248	77
	72	413	310	249	77
	71	421	317	250	78
	70	427	321	250	78
	69	448	333	255	79
	68	455	338	257	80
	67	467	344	260	81
	66	481	355	265	82
	65	497	370	269	84
	64	513	382	271	84
	63	529	394	272	84
	62	548	408	278	86
	61	566	425	280	87
	60	582	439	285	89
	59	613	466	288	89
	58	621	472	289	90
	57	680	519	294	91
	56	688	527	295	92
	55	745	570	297	92
	54	773	591	299	93
	53	794	605	300	93
	52	846	649	301	93
	51	907	695	302	94
	50	977	748	310	96
	49	997	760	311	97
	48	1046	794	314	98
	47	1165	886	316	98
	46	1175	893	316	98
	45	1269	959	317	98
	44	1322	1002	319	99
	43	1369	1042	319	99
	42	1434	1093	319	99
	41	1492	1140	320	99
	40	1515	1159	320	99
	39	1520	1162	320	99
	38	1520	1162	320	99
	37	1520	1162	320	99
	36	1520	1162	320	99
	35	1520	1162	320	99
	34	1520	1162	320	99
	33	1520	1162	320	99
	32	1520	1162	320	99
	31	1520	1162	320	99
	30	1520	1162	320	99
	29	1520	1162	320	99
	28	1520	1162	320	99
	27	1520	1162	320	99
	26	1520	1162	320	99
	25	1520	1162	320	99
	24	1520	1162	320	99
	23	1520	1162	320	99
	22	1520	1162	320	99
	21	1520	1162	320	99
	20	1520	1162	320	99
	19	1520	1162	320	99
	18	1520	1162	320	99
	17	1520	1162	320	99
	16	1520	1162	320	99
	15	1520	1162	320	99
	14	1520	1162	320	99
	13	1520	1162	320	99
	12	1520	1162	320	99
	11	1520	1162	320	99
	10	1520	1162	320	99
	9	1520	1162	320	99
	8	1520	1162	320	99
	7	1520	1162	320	99
	6	1520	1162	320	99
	5	1520	1162	320	99
	4	1520	1162	320	99
	3	1520	1162	320	99
	2	1520	1162	320	99
	1	1520	1162	320	99
	0	1520	1162	320	99
