# Supplementary material for: Rapid, accurate, computational discovery of Rho-independent transcription terminators illuminates their relationship to DNA uptake
Source: Genome Biol. 2007 Feb 21;8(2):R22. doi: 10.1186/gb-2007-8-2-r22 (PMC1852404; doi:10.1186/gb-2007-8-2-r22)
Supplement: Additional data file 2 — As described in the text, the entire robust tail-to-tail region is searched; if the region is less than 500 nt, then the 500 nt downstream of the stop codon is searched (stopping if a gene start is encountered). In the case of ties, all terminators with the high score are output. [file gb-2007-8-2-r22-S2.zip › Haemophilus_influenzae.ttperf]

    HI0003   7 100  13    3020 ..    3037 - -11.3  -4.26019   GAAGCATAGCTAAAA             GGCTCTC AATT GAGAGCC              TTTCTTTTCTAATTA
      rimI   4 100  12   11381 ..   11402 - -11.7  -4.12226   AGAAGCATAAAAATA           TAGCCTAGA AATA TCTAGGCTA            ATTATTTAAATCTAT
    HI0040   5  89  31   42828 ..   42843 -  -7.6   -5.2422   AATTACATTAAAAAA              GAGAGA TAAC TCTCTC               TTTTTTATGATTTAT
    HI0056   4 100   8   56800 ..   56836 - -11.9  -5.54338   TAAGTAAAAGAAAAA   GTGCGGTC-ATAAAAA ACATTA TTTTTATCGACCGCAC    TTCTAATTTATTTCA
      recN   1  64 149   75917 ..   75933 -  -6.6  -3.53343   AATTTGTTGGGTAAA              TCTTCC GTTGT GGAAGA              CAGTGAATTTGTTAA
      cysS   5 100  31   84519 ..   84549 - -13.5  -4.15047   ATGAAAAAATAAAGA       GACTAAGTTCGAT TGAAT ACCGAACTTAGTC       CTTTTAATGAAAGTG
      trxM   3 100  43   88678 ..   88696 - -10.3  -5.37043   ATTTCAGACAAAAAA             TTGCCCC ATTAA GGGGCAA             TCTTATCAATGTTCT
      dapE   3  81  21  108640 ..  108664 -  -9.3  -3.82097   GGTAAATTGACTAAA          TGCTCACGGGA CTT TCCTGTAAGCA          TTTCTGGGGTTAATT
    HI0109   2  82  49  117255 ..  117270 -  -4.6  -5.46657   CAGTGCAACAAAAAA              GCCGAC ATTT GTCGGT               TTCTACTATTCTTGT
    HI0112   4  60  -3  120075 ..  120095 -  -2.6  -4.56736   AGTGAAGAACTAAAA            GTATAAAC AGGAA GTTTCTAC            AAAAATTGCCCGTTT
    HI0120   2 100  10  134937 ..  134960 - -12.5  -4.40561   CCTTTCTAAAAACAA          TGACCGCAC ATAAAA GTGCGGTCA           TTTTTTTTTCTAAAT
    HI0136   1  93  30  150213 ..  150257 -  -4.4  -6.11392   AAACAAATAAAAAAA TAACCGCAC-TTTAGTTCTCC AAAA AGAGTTTTAAAAGTGCGGTTA AATCTTGCTAAGTTT
      nagA   5 100  35  155253 ..  155272 -  -9.4  -5.57396   ATAATTAATAAAAAA            TCTGTGAT ATAT ATCACAGA             TTTTTAAATCAATTA
      hflC   1  95  19  166363 ..  166381 -  -8.9  -5.60993   TTGGCTATAAAAAAA             CACCTTC ACAAG GAAGGTG             TTTTTATCAAATTAA
    HI0175   6  71   6  188108 ..  188134 -  -8.8  -3.02791   ATAAAACAAAGATGA         CTAAAAGCGCGT AAA ATGCGCTTTTAA         ACTATTTATTCAAAC
    HI0184   1  44 -38  198662 ..  198676 -  -3.5  -2.79312   AAATTCCGCATGATA               GGCAA TATGC TCGCC               AATAAAACTGGCGAT
       fur   6 100  59  204663 ..  204689 - -12.4  -4.13183   AAAAGTTAAACTAAA         TAACCGCACTGT AAT AAAGTGCGGTTA         TTTTTTTAGGATGAA
       fur   6 100  13  204721 ..  204735 -   -10  -4.46073   TTTGAATATAAGAAA               GCGACA TTT TGTCGC               CTTAGATATTATTTA
     rpL19   7  89  30  216983 ..  217000 -  -7.7  -5.24989   CCACATAGCAAAAAA             CCTTGGA ATAT CCCAAGG              TTTTTTAGATTATCA
      pgpB   9  73 -40  225831 ..  225854 -    -9  -3.17229   ATTTCATGACGAAGA          TCGCCTTTTT CTTT AAAAAGGCAA           AAATAATGCTATTAA
    HI0219   9 100  19  238631 ..  238655 - -11.5  -5.18726   TCGTGATAATAAAAA          CAGCTCCAATT TAT ACTTGGAGCTG          TTTTTTATATCGATA
    HI0223   6  77  -8  252745 ..  252766 -  -8.7  -3.68936   CAGTAACTTTAATAA           GTGCGGTTA ATTT TCACCGCAC            TTTCTTTTTGTTTAA
    HI0234   6  62 257  265000 ..  265013 -  -3.9   -4.4267   TGTTAAAACGTAAAA               CTTTT CTTA AAAAG                AAAGCTAATTTACAA
    HI0258   8  84 121  288311 ..  288321 -    -4  -5.75538   TCTAAAAAATAAAAA                 TCTT TAA AAGA                 TTAGTTAAAAAATAG
    HI0265   6  95  26  298986 ..  299021 - -13.6  -3.36128   AAAGCATAAAGCCAA    TCTGACAGACAT-CAAT TAA ATTGCATGCCTGTCAGA    TTTATTAATAGCCAC
    HI0270  10 100   0  303851 ..  303876 -  -9.1  -4.94222   AATAATTTAGAAAAA         GAAAACCTGCT GATT AGCAGGTTTTT          TATTTCTCATTTAAC
      sdaA   1  69  80  322407 ..  322420 -  -2.5  -5.04249   GTTTTAAAAAATAAA               TTTAA ATTA TTAAA                TAGCGATCTGCACTT
      rdgC   8  66 -11  339655 ..  339674 -  -6.4  -3.86944   TTTAGAATGATTAAA            GCGCGATT TTAT AATCTCGC             TTTTTCGCCACCAAA
      ruvB   5 100  22  344011 ..  344032 - -11.7  -5.30155   TGAGTAATTAAAAAA           GCCTTATTG AGTA CAATAAGGC            TTTTTTAGTGGTTAA
       efp   5  93 319  355312 ..  355329 -  -7.1  -5.73978   ATTAGAAATAAAAAA             CTAATTC TTCC GAATTAG              TTAGCTCGTAAAAAT
      priA   4  90   5  365914 ..  365933 - -12.2  -3.35996   TTTTAGAGATAAAAG            TGCGGTGA ATTT TCACCGCA             TTTTTTATGATAAGT
       adk   6  86  43  375809 ..  375852 -  -4.7    -5.626   TAGTTTATAAAAAAA TCTGCACTTTAATTCGCTGA TTTAT TCAGCCT-TTAAGGTGCAGA TTAATTATATTTTCT
      yfeD   1  50 121  383688 ..  383701 -  -2.4  -3.83154   CAACTAGAATGGAAA               TTGC GTTTTG GCAA                ATGGGGTTGGATTTG
    HI0371   7 100 343  394256 ..  394284 -  -9.7  -5.17576   GATGAAGCGAAAAAA        GCCACTGAAAAAC AAG ATTTTTCAGCAGC        AGAAGCAAATTTAAA
    HI0371   7 100  22  394584 ..  394605 - -10.2  -4.62085   ATCTTTAAAAAATAA           TACCCGCA TCAAAG TGCGGGTA            TTTTTTCAATCAAAT
    HI0391   5 100  10  413162 ..  413184 -  -9.2  -5.43414   AGTAGATATAAAAAA           GCGTTGAG TAAATAG CTCAACGC           TTTTCGTTTCTACTC
    HI0400   8  81  40  421555 ..  421610 - -10.8  -2.85841   AGAAGGGTATTAAAT TTTGTGGACGTTTTAAAAATCACTTTC ATA GTAAGC-ATTTTTAAAACGTCCACTAT TCTAACCCAATAAAA
      mesJ   4  64 358  424433 ..  424446 -  -6.7   -3.5594   AATTCAGGGGTTAAA               TGGGA AAAT TCCCA                CGTTCGTCATAAACT
       hfq   2 100  37  432358 ..  432393 - -17.8  -5.58454   TTGAGATGAAAAAAA    GTGCGGTTGAAATTTC CTGA GAATTTTCAACCGCAC     TTAATAAATATTGAT
      srmB   5 100 160  443836 ..  443869 - -21.3  -4.04459   AAAATTAATAAAATA     GATGAAAATCCCCTC TTAA GAGGGGATTTTCATC      TGTGTTATAAATACA
      glmS   3 100  30  451705 ..  451724 - -10.8  -5.28481   TATTTAACTAAAAAA            TACGGTGA AATT TCACCGTA             TTTTTTATTACATTA
      fruA   5 100  59  468174 ..  468206 - -17.9  -4.50058   CATCCATAACTAAAA      GGACTAAGCCCTGTA GAT TACAGAGCCTAGTCC      TTGATTTCATAGTCT
    HI0466   3  93  14  488435 ..  488454 -  -7.9   -5.5762   ACTAAATAGAAAAAA            GATCAGG TTAATG CCTGATC             TTTTTTTGCTTTCTT
      atpC   4 100  44  499742 ..  499771 - -13.8  -5.24796   CTTATACAACAAAAA       GGCTAAGTTCTA AAATTA TAGAACTTAGCC        CTTAAACTAAATGAA
  16273634   3  80  56  510813 ..  510845 -    -7  -4.55798   CAGGGGAAACTAAAA      GGGCTGAACCCTGT GAATG ACAGAACTCAGTCC      TTGAACTAAATCAAT
      potD   8 100  25  513724 ..  513745 - -13.1  -4.61199   ATTTTACATATAAAA           GTGCGGTAA ATTT TTACCGCAC            TTTTTTGTTTTCAGG
      menG   1  41 157  524502 ..  524514 -  -2.7  -2.55459   TATACGGACAAAATT                TTGTA TAG CACAA                GCCATAAAACGCATT
      aspA  11  62 344  558070 ..  558092 -  -3.4  -4.47271   CAAATTGAAGCAAAA           GCATTACGTA AAT TACGTCATCC           TAGCCGTTCTGAAAC
      rpL9   4 100 107  567632 ..  567660 - -11.9  -4.67608   TATCCCAACAGAAAA        TTTGAGCCCTA TATGACT TAGGGCTCAAA        TCTACTAAAATAAGG
      rpL9   4 100  24  567727 ..  567743 - -10.9  -6.23317   ATAAAAATAAAAAAA              CCCAGTT TTA AACTGGG              TTTTATTTTATCTAT
       gnd   5 100  77  573200 ..  573226 - -12.4  -4.11183   CCTTAGTATAAATAA         TTGAGCTCTACA TTA TGCAGAGCCCAA         TATTTCAGCAAATTA
       tuf   5 100  56  596422 ..  596441 - -12.2   -5.9218   TATAGAATAAAAAAA            TGCGGAGA ATTT TCTCCGCA             CTTTTCTTTTTACTT
      potE   8 100  61  611118 ..  611151 - -14.8  -5.27335   TGTTCTAAATAAAAA     GAGCGGTTGAAAAC AATTAA ATTTTCAACCGCTC      TTTTGTACTTAGCTT
      folD   4 100  26  640021 ..  640049 - -11.9  -4.46514   AGCCATTTAAATAAA        TGGGTTAAAGC AAATGAA GCTTTAACCCA        TTTTTCATAACCGTT
      hlpA   5 100  30  653411 ..  653429 - -13.2  -4.84311   GCTTAGATAAGAAAA             TCCCTTGC TGG GCAAGGGA             TTTAGTAATGGGTTA
      coaA   5  91   4  670099 ..  670120 - -13.1  -3.15699   AGGCATTGACTAAGA           TTCGCACGT TTTT ACGTGCGAA            TTTTTATTTTCTTAA
    HI0635   8 100 177  674494 ..  674515 - -13.1  -5.27023   ATCCTAAAAACAAAA           TAAGCCGCA AAAG TGCGGCTTA            TTTTTCAGCTGTTTT
      bisC   9 100  18  685429 ..  685448 - -12.2  -4.24149   TTATTAAAAGAAGAA            CCGCACTT TTTG AAGTGCGG             TTATATTTTTAATAG
    HI0665   5  86  47  710579 ..  710598 -    -5  -5.64304   TAATATAAGAAAAAA            TCGCAC TGTTAAAG GTGCGA             TTTTTTTGTTAGAGG
      ispF   8  79  26  715084 ..  715114 -  -5.5   -5.1356   TTTTACTAATAAAAA       TGCGATGAAATTC TTTTC AAATTGCACCGCA       CTTTTAAGAATATAA
      gptB   7 100  16  736623 ..  736655 - -10.8   -4.9725   ATTCTCATACAAAAA      GTGCGGTTAAAA ATTCTTTTA TTTTAACCGCAC      TTTTTTGTATAAAAA
    HI0695   4 100  98  739112 ..  739136 - -10.1  -5.04325   GTCAAATTATAAAAA          TAGGGCAAG TATTTAG CTTGCCCTA          AATTTTTCTCCCATA
    HI0712   8 100  14  758042 ..  758068 - -12.4  -3.98291   AATAATCTTAAACAA         TAATCCGCACGT AAA ATGTGCGGATTA         TTTTTACATAGCATT
    HI0721   2  93   5  768383 ..  768406 -  -7.4  -5.47914   AAAAATTATAAAAAA          TCGACCGCAC TTTA ATGAGGTCGA           TGTTTTATTTTCCTC
      narP   6 100  17  777936 ..  777958 -  -9.9  -5.29846   AATTTTAAAGAAAAA           TGCGCTAAG TCTCT CCTAGCGCA           TTTTTTATGATTATT
    HI0730   7  89  35  784316 ..  784337 -  -8.7  -4.39426   TATATTGTGACAAAA           GAGCGGTTA AAAA TAGCCGCTC            TTTTTGTTGATCTAA
      dnaE   3 100   7  796113 ..  796132 -  -9.3  -5.27923   TAATCCTATAAAAAA            GGCGTGA TATTTT TCACGCC             TTTGTCTTATTCAAA
      secB   2  60 249  801789 ..  801805 -  -2.9  -4.46212   TGGTTCAGTAGAAAA              CGGAAAA ATT TCATCCG              CACTTCGTGCAGAAC
    HI0748   7 100  12  807366 ..  807382 - -12.3  -4.83243   TTTATATAAAAGAAA              GGGCATC AAT GATGCCC              TCAGTATTGTTTTAT
       tpx   5 100  25  811853 ..  811866 -  -9.5  -5.89921   AGCATAATAAAAAAA               CCGCC TCTC GGCGG                TTCTTGTTTTAAATC
      dat1   6  95   4  819179 ..  819196 -  -8.5  -5.23765   TAAATAAGACAAAAA             CCTGATT GTAA AATCAGG              TTTTTATTTTGGAAT
    HI0762   4 100 186  825478 ..  825499 - -13.1  -5.22039   GCCAAATTTAAAAAA           GCCGCTAAA GAGA TTTAGCGGC            TTTTTGCTTTCTTAT
      yibK   6 100   9  829362 ..  829396 - -10.9    -5.011   ATTTAAATAATAAAA     GTGCGGTTAAAAATC TTATT AAATTTTAACCGCAC     TTTTTTGTTTATTTT
      atoB   3 100  53  833414 ..  833437 - -12.6  -5.16132   GATATCAAAAGAAAA          GCGAATTTCT TAAA AGAAATTCGC           TTTTTTAGTTAGAAG
    HI0804   4  65 342  853469 ..  853485 -  -7.3  -3.30124   GTTGATCGTCCAGAA              GTTGCTG AGG CAACAAC              TGAGGAATAAAAATT
      frdD   5 100  24  882308 ..  882322 -   -10   -5.8901   ACACAAAATAAAAAA               CGAGTC TAA GACTCG               GTTTTTTATTTATAA
       mob   1  65 428  892349 ..  892370 -  -5.9  -3.89501   GAATATCGCTACAAA           CTTTACGAA AAAA TGCGTAAAG            CCAAAATGATGATGA
    HI0855   2  78  86  902249 ..  902276 -    -7   -4.2772   CTTAATGAAGATAAA        GGGTTGAGTGTA AATT TATACTCACCCC         TTTTGTTTACGATAA
    HI0860   7 100   6  909558 ..  909577 - -12.2  -5.17353   ATAGGTATTAAAAAA            GTGCGGTA AATT TACCGCAC             TTTTCTTATGAACCT
    HI0874   6  59 243  926496 ..  926506 -  -5.4  -3.66732   CAATTACTCGAAGAA                 CTTG CGC CAAG                 TAAGCCTAATCACAT
    HI0883   2  61 100  934633 ..  934643 -  -6.8  -3.24161   TAAATGGCGAGAAGA                 GACG GGT CGTC                 AAAAAATTGAAATCG
      emrB   3  60 -35  952656 ..  952670 -  -7.2  -2.50493   CTGAGTACCAAAAGG               TGGTTT TGC AAACCA               AATCACAATAAGCAA
    HI0907   4  51  97  960794 ..  960814 -  -5.5  -2.53271   GTATTGGCAGAAGAG            TGTAGTCAA AAA TTGAGTACA            TTTTTTCAGAAAAGA
      lpxD   5 100  26  969747 ..  969780 - -14.1  -5.83211   TAGTAAAATAAAAAA     TCCACACTTTAATAG TAAA CTTTTAAAGTGTGGA      TTTTGTAATAAAACC
      glyS   9  64   9  981560 ..  981588 -  -4.6  -4.32669   AAGTCTATAAAAGAA        GGGATGATTGAC GAAAA ATTAACCATCCC        TTTTTACATTATTGA
       fpg   5  81  51 1005514 .. 1005531 -  -8.4  -4.12375   AGTAAATTAAAAATA             GCGGTC TATTTT GACCGC              TGTTTTCATTATATT
    HI0958   8  66  89 1015700 .. 1015710 -  -6.8  -3.85698   TGGGCTGGGTAGAAA                 TCCC GCA GGGA                 TGCGTGCAGTAAGCC
      smpB   3 100  15 1038449 .. 1038473 -   -13  -4.62336   ATTCTATTTTAAAAA          TTAGCCCCAA GTAAT TTGGGGCTAA          TTTATTATTACAATT
      iga1   9 100  35 1048336 .. 1048354 -   -11  -4.89063   TCATTCAAAAATAAA             GCCCTGTA AGA CACAGGGC             TTTGTTGTTTATAAC
      glpR   6  86  11 1073477 .. 1073493 - -12.3  -2.61199   TAACCTCCAATGAAT              GCCCTGT TTC ACAGGGC              CTTTTTTATTTTATA
      tktA   1 100  16 1087226 .. 1087246 - -14.1  -4.47456   ATAGCCAATAATAAA            GCTCCTTGA ATA TCAAGGAGC            TAGTTTAGTTTAATC
    HI1037   2  61  32 1101545 .. 1101561 -  -5.3  -3.80535   AATTCTTATAAAAGA              TATAAAA TTC TTTTATA              AAAATAAGGGGAAGT
      napF   0 NONE
    HI1051   6 100  81 1115551 .. 1115572 - -10.9  -5.17353   ATATCTAGCAAAAAA           GTGCGGTAA AAAT TCACCGCAC            TTTTCTTTAGCTATT
    HI1100   2  52 107 1161432 .. 1161445 -  -3.9  -3.59471   AACAAATTGATACAA               GTTTA AAAT TAAAC                CAAAGTGACAATAAA
      rfaF   5  79  70 1168650 .. 1168668 -  -4.5  -5.32599   TATAAAAGATAAAAA             TGTTCGC CAAGT GCGAGCA             TTTTTTATGAAACAA
      rfaD   1 100  18 1180773 .. 1180799 -  -9.5  -4.97158   TTATATTAAATAAAA         TCCCCTATACC GATAA GCTATAGGGGA         TTTACTACATTAATA
    HI1146   2 100   4 1215532 .. 1215567 - -12.9  -5.41143   GAGCGTGTAAAAAAA    GTGCGGTCAATAAAAA TAATG TTTTTAT-GACCGCAC    TTTTTATATTTTTTT
      nrdG   6 100  55 1223214 .. 1223239 -  -9.1   -5.9003   AAATCAATAAAAAAA         TCTGCAATTGA GAAT TCAGTTGCAGA          TTTTTTATCGCTCAA
      hisH   4  95  43 1236856 .. 1236870 -  -8.5  -5.27023   AGTGGAAAAATAAAA               CCCGC AATAA GCGGG               TTTTTTATATAATAA
      artM   6  95  30 1245122 .. 1245139 -  -6.3  -5.86976   TCACAAAATAAAAAA             TCCCAAC GGAG ATTGGGA              TTTAAAATCACTAAA
    HI1201   3  55   9 1267034 .. 1267068 -  -4.4  -3.52918   CAATGTCCAAATGAA     GTGCGGTTGAAATT TAATAAG AATTTTAATCGCAC     TTAAAAGATTAAAAC
    HI1208   3  75  41 1274901 .. 1274917 -  -8.1  -3.86312   ATTTACAATGAACAA              TAAATGC TAG GCATTTA              GAGGGATAAAAATCA
    HI1217   5 100  17 1284551 .. 1284571 - -14.1  -4.21408   AATGCTAAAATTAAA            GGCATAGCT ATT AGCTATGCC            TTTTTATATGAACCT
  HI1225.1   4  69 407 1294485 .. 1294512 -  -8.6  -2.62184   TGCTGGTTCAGATTA        TTTAGTTATTGG ACGC CCAATAACTCAA         GCGGATAATCCTGCG
      proA   8 100  49 1312300 .. 1312316 - -10.1  -5.00412   AAAGATAATGAAAAA              GTCCGCA TTT CGCGGAC              TTTTTTATATGCAAA
      uvrB   4  95   7 1322466 .. 1322483 - -12.7  -3.75519   AATAAATAGACAGAA             CGCCAGC TTAA GCTGGCG              TTTCTTTTAGTTATC
    HI1259   4 100  26 1335627 .. 1335647 - -11.9  -4.52873   GCTGCATAAAAAGAA            GCCCGATCA TTG TGATCGGAC            TTTTTTCTTAAATAT
      sanA   2 100 246 1339483 .. 1339505 - -10.6  -4.73614   TATCATTAAAACAAA           GGGCTGATAT TTA AAATCAGCCC           TTATTTTTTGGAATA
      tehB   0 NONE
      hsdR   3 100  29 1363133 .. 1363166 - -10.5  -4.87892   TTTTAACAAAATAAA     GGGCGGTTAAAAATCA TAG TG-TTTTTAATCGCCC     TTTTGTTATTAAATA
    HI1291   4  89   6 1372197 .. 1372216 - -12.2  -3.32348   AAGGGTAGAGAAAAG            TGCGGTGA AATT TCACCGCA             GTTTTTTACTGTCTC
    HI1301   8 100   6 1380798 .. 1380811 -  -9.5  -4.80853   AGCTTAAAAAAATAA               CGCCC GAAA GGGCG                TTTTTTTATGTATTT
    HI1309   4  72 232 1386863 .. 1386885 -  -4.9  -4.65895   GTCGCGATTTAAAAA          CTCACGG-AG TCTT CTGCCGTGAA           GGAATCACAGGCGAA
    HI1323   1  41 174 1401935 .. 1401961 -  -2.2  -2.82623   TTGTCGCGAGAATTA         GTTTTCACGGGT GTC ACTCGTGCAAAA         AAAGAACTTACTGTA
      dacB   2  50 213 1407234 .. 1407245 -    -3  -3.53343   AATTTTGCCTTCAAA                CATT TCCA AATG                 TGGGCTTGTTTGATA
    HI1340   5 100  29 1416111 .. 1416136 - -13.5    -5.011   ATTTAAATAACAAAA         TCCCTGTTAAA GAAA TTTAACAGGGA          TTTTTCATAGATTAA
    HI1364   6  82  73 1449878 .. 1449903 -  -7.5   -4.5448   CACGCATAAAAATAA         CCGCACTTTGG GTTG CTTAAGTGCGG          TATTTTTATTTATAG
      phoR   5  59 349 1473989 .. 1474002 -  -5.3  -3.65754   ATAAATTATGTTAAA               TTGCA AAAA TGCAA                AGTAACTTTAATTAT
      valS  10 100  14 1487975 .. 1487991 - -10.9  -5.67529   AATCAAAAATAAAAA              GTAGGCA TAA TGCCTAC              TTTTTATGTTTTGTT
    HI1400   3  89  28 1496698 .. 1496736 -  -7.7  -5.31275   TTGCACCATAAAAAA  TACCTGTTTCC-GAATAA ATTA TTATCAAGGAAACAGGTA   TTTATTATTTGAACA
    HI1424   8  69 258 1511889 .. 1511901 -  -6.3   -4.0075   ATGGAATCAATTAAA                CTTTC GCA GAAAG                CCGAAGAAGAAATTG
      purN   8 100  55 1516453 .. 1516474 - -10.9  -4.20696   TCACTAATTTTAAAA           GTGCGGTAA AATT TCACCGCAC            TTTTTACATCCTAAT
      usg1   3  83 107 1521219 .. 1521241 -  -4.8  -5.43514   AAAATAAGCAAAAAA           GAACCCGC ACTTGTG GCGGGTTT           CTTTTATCGAGAAAA
      sspB   3 100   8 1529247 .. 1529267 - -11.2  -4.97405   ATTTATAAAAATAAA            CGCGATGA TAATT TCATCGCG            TTTTTTCTTAATCCA
    HI1452   5 100  31 1537123 .. 1537142 - -10.8  -4.48792   ATAACGTAAAAATAA            GGGAAATC ATCT GATTTCCC             TTTTTCTTTTCGCTT
    HI1480   5  59 224 1563297 .. 1563313 -  -6.7  -3.00525   CGCCTTTAAACCAGA              TTTAAAC AGG GTTTAAA              CGCCCTAAGGAGAAC
    HI1525  11  82 154 1594665 .. 1594675 -  -3.2  -5.69793   ATATCAAAGAAAAAA                 GAGA CGT TCCC                 AATGACATTAGCAAT
      rimK   6  87 -21 1603787 .. 1603813 -  -9.6  -4.03978   AATGTTTTAGAGAAA         TGCCTTTATC TTGAATT GATAAAGGCA         TTTATTTCAATATAA
      sppA   5  81  12 1611963 .. 1611982 -  -9.3  -3.75332   ATTTTGTAAGCGAAA            GGGCAGA TTTAAT TCTGCCC             TTTTTCAATTATTAC
       lpp   4 100  30 1647799 .. 1647826 -  -9.3  -5.71983   TTAATTATAAAAAAA        TCAGTGCCTTA CTAAGT TAAGACACTGA         TTAATCATATTAGAC
    HI1590   4 100  35 1658382 .. 1658420 - -15.6  -5.33921   AAATTAAGTAAAAAA   GTGCGGTCAATTTCAAAA CAG TTTTCAAATTAACCGCAC   TTTCATTCCATTCTA
      tyrS   5 100  15 1675897 .. 1675925 - -11.9   -5.4756   AATTTCAATAAAAAA        TACCGCACTTT TATTGCC AAAGTGCGGTA        TTTTTTTATTTACTT
    HI1618   7 100 152 1685995 .. 1686021 - -15.4  -2.85831   AGCAAATATAAATAG         TTAAAGCCTTGA TTA TCAAGGCTTTAA         TTTTATCTAATCATT
    HI1629   7  84  30 1691902 .. 1691927 - -12.1  -2.61298   AAAATTAAAAAGTAT         GGCTAAAAATA GAAA TATTTTTAGCC          GTTTATTATTCTATT
      dapD   3  50 204 1696211 .. 1696222 -    -3  -3.53444   TTACCTGGTTGGAAA                GAAA ATAC TTTC                 CGTATCACCGATGTA
    HI1637   3 100   4 1701458 .. 1701477 - -12.2  -5.34055   AGAAAGATGAAAAAA            GTGCGGAA AATT TTCCGCAC             TTTTTATTCAAATCG
      truA   7  74  53 1709405 .. 1709431 -  -9.4  -3.11564   TAAATTCACTTAACA         TTGACCGCACTT TTA AAGTGCGGTCTT         TTTTTATGAAGAATA
       dld   2  65  17 1714552 .. 1714575 -  -3.8  -4.61162   AGAGGAAATAATAAA          CAAGCGGTCA CATT TGACATCTTG           TTTGCATTTTAGAGG
      sucB   7 100  10 1728141 .. 1728161 - -10.5  -4.13767   TTGTTCATTTTAAAA            GGCTTTCTA ACA CAGAAAGCC            TTTTATTTCTTAGAT
      moaE   5  87   8 1742915 .. 1742942 - -11.4  -3.30459   AATGAAAATATTTAA        TCTGCACCTTAA TGAA TTAGGGTGCAGA         TAAGCTATTACCATT
    HI1680   6  83   9 1748495 .. 1748544 -  -5.9  -5.20735   CTAATAAAAAATAAA GTGCGGTCAATTTTCAAAGCGTTT TAA AATCTCTC-AAAAATCAACCGCAC TTTTATATTTATAAC
      modC   3  67 -13 1761365 .. 1761391 -  -2.3  -5.18355   TCTAAAAATTAAAAA        TG-CGGTAAGGC GACT ACATTACCGACA         CCGCTTTAATTTGAA
       map   5  93  72 1794422 .. 1794454 -  -9.2  -4.55798   CAGGGGAAACTAAAA      GGACTCAGCCCTGT GAATT ACAGAACTCAGTCC      TTGAACTAAATCAGT
    HI1728   6  83  20 1801064 .. 1801105 -  -6.2  -5.10765   AAATAAATAATAAAA TCTGCATTTCAATGACTGAT ATTT AACA-TCAT-GAAATGCAGA TCCTTTCACAAAATA
      prfC   3  95  47 1813874 .. 1813895 +  -8.8  -5.34857   TTTTCCAGAAAAAAA           GCGTTGAA ATTTAA TTCAACGC            TTTTCTTTTATTTAG
      argG   2  57 220 1801274 .. 1801292 +    -6  -3.05294   CAGCTAACAAAATTA             ATGCCAAT GCA ATTGGCAA             TATTAAGCCATTTAA
    HI1715   3 100 178 1787965 .. 1787986 + -12.3  -5.03994   CGCTCCAAATTTCAA           TCCCTAGCC AAAA GGCTGGGGA            TTTTTCTATCTACAA
    HI1715   3 100 263 1788050 .. 1788082 + -12.2  -5.75599   AATTTTCTCAAAAAA      TAAAGGCTTGTGAT TTAAT AACACAAGCCTTTA      TTTTTTTATGCTTTC
      pepA   1  47 358 1778408 .. 1778423 +  -3.2  -3.32941   TCTTGTTCAAATAAT              GTGTTG ATTT CTACAC               TTAAATTATATTTTC
    HI1701   5  77 156 1771760 .. 1771780 +  -9.7  -3.04812   TATCTATAAGAAAAA            CCGAATCCC ATA GAGATTCGG            CTTTAATTATGTTGT
      modE   5  66 348 1765300 .. 1765312 +  -6.3  -3.72893   TCGCCATATATAAAC                CTTGT GCG ACAAG                TTTGATCCACAAATA
    HI1690   3  50 453 1761807 .. 1761821 +  -4.2  -3.10597   TTCTACTCTGTCATA               GGCTTT CAC AATGCC               GTTTTCCATCAGCAC
      yrbI   1  50   6 1748461 .. 1748472 +    -3  -3.69395   GGGGCAGTAATAACT                CATT CGTC AATG                 TTATTGCCTAATAAA
    HI1672   5  88   7 1742902 .. 1742955 +  -6.9  -4.94902   TCAAAATAACATAAA TGAAAATATTTAATCTGCACCTTAA TGAA TTAGGGTGCAGATAAGCTATTACCA TTTTTCTAATGCTTC
      nrdB   7 100  86 1728141 .. 1728161 +  -9.8  -5.10665   TTGTTCATTTTAAAA            GGCTTTCT AACAC AGAAAGCC            TTTTATTTCTTAGAT
    HI1650   3  55 302 1716959 .. 1716969 +    -4  -3.86252   TTATTATCATTCATT                 TCTA TAA TAGA                 TTCTCTTTCATCCAC
     merR2   4  83 -14 1689709 .. 1689729 +  -8.3  -4.32482   AGTGGCGTAAAATTT            GTGCGATTA AAA TAACCGCAC            TTTTAGATTATGGCT
      aspC   4 100  49 1685995 .. 1686021 + -15.4  -4.59027   AGCAAATATAAATAG         TTAAAGCCTTGA TTA TCAAGGCTTTAA         TTTTATCTAATCATT
      prsA   9 100  21 1675897 .. 1675925 + -11.9  -6.01187   AATTTCAATAAAAAA        TACCGCACTTT TATTGCC AAAGTGCGGTA        TTTTTTTATTTACTT
      aroA   6 100   9 1658382 .. 1658420 + -13.4  -3.97057   AAATTAAGTAAAAAA   GTGCGGTCAATTTCAAAA CAG TTTTCAAATTAACCGCAC   TTTCATTCCATTCTA
      argS   5 100  16 1651046 .. 1651065 + -10.8   -5.4111   TTTAGATAATTAAAA            TCCCTTTC TCAG GAAAGGGA             TTTTTTATACTTGTT
    HI1578   4 100  38 1647711 .. 1647744 + -11.3  -4.21607   CCAAATTCCAAGTTT     TCTAAAGGACTAAAT TCTA ATTTAGTCCTTTAAA      TTTATCTTAGATAGA
    HI1546   4  80  38 1617813 .. 1617834 +  -9.5  -3.63762   AAAGCAAATAAAAAA           GTGCGG-TGA AAA TCAACCGCAC           TTCTATCTAGTATCT
    HI1542   3  57  28 1614521 .. 1614546 +  -4.7  -3.68936   TTTCCTCAATACTTA         GAGAAAAGCAA AATA TTGCTCTACTC          TTCTTCCAATTCATC
    HI1523   1 100  42 1594317 .. 1594367 +  -7.2  -5.77853   AAACATATAAATGAG CCATTAAAACAACGAAAAAA TCTCAAGGTTT TATTTTCGTAGTTTTAATGG TTTTTTTTCGCAGTT
    HI1467   6  91 367 1554661 .. 1554677 +  -5.1  -5.82316   GCATCACGACCAAAT              TCAGCAA CGA TTGCTGC              TTTTTTTTCAGTACT
    HI1462   5 100  29 1545474 .. 1545499 + -13.5    -5.011   TTAATCTATGAAAAA         TCCCTGTTAAA TTTC TTTAACAGGGA          TTTTGTTATTTAAAT
    HI1450   3 100  18 1537123 .. 1537142 + -10.8  -5.49568   ATAACGTAAAAATAA            GGGAAATC ATCT GATTTCCC             TTTTTCTTTTCGCTT
      metF   1  83  39 1532764 .. 1532779 + -10.4  -3.29511   TCAAACACAAAATAA              GGGCGA TATT TCGCCC               TTATACAAAACTAAA
       dxs   1 100   8 1529247 .. 1529267 + -11.2   -5.5112   ATTTATAAAAATAAA            CGCGATGA TAATT TCATCGCG            TTTTTTCTTAATCCA
      ybaK   5  90  53 1522889 .. 1522922 + -11.2  -3.83169   TAATACGAACTAAAA     GGACTAAGCTTTTT TTAATC ACAAAGCTTAGTCC      TTTACTGACTTTCTA
    HI1427   3  93   9 1516453 .. 1516474 +  -8.7  -4.68994   TCACTAATTTTAAAA           GTGCGGTAA AATT TCACCGCAC            TTTTTACATCCTAAT
    HI1399   2  71  33 1496698 .. 1496736 +  -5.5  -4.56978   TTGCACCATAAAAAA  TACCTGTTTCC-GAATAA ATTA TTATCAAGGAAACAGGTA   TTTATTATTTGAACA
      trpC  11 100 338 1487975 .. 1487991 + -10.9  -5.34632   AATCAAAAATAAAAA              GTAGGCA TAA TGCCTAC              TTTTTATGTTTTGTT
      sbcB   5 100  29 1473689 .. 1473710 + -11.7  -6.04419   ACATTTTGTCAAAAA           GCACGTTTT AATA AAAACGTGC            TTTTTTTGTTGTTTT
      thrS   6  76  51 1456471 .. 1456496 +  -9.7  -2.78792   AAATAGTGAGTTCAA         ACGGTGATCGT TTAA GCGATCACCGC          CCTTTTTATCTATTT
       cdd   4  95  26 1427905 .. 1427917 +  -6.3  -5.85425   CGAGTAAAATAAAAA                GGAAA TAA TTTCC                TTTTTTATTTATTTG
    HI1342   5 100   8 1420131 .. 1420144 +  -9.5  -5.27335   AAGCTTAAAAAATAA               CGCCC GAAA GGGCG                TTTTTATTTAGAGGA
    HI1339   8 100  24 1416111 .. 1416136 + -13.5  -4.77157   ATTTAAATAACAAAA         TCCCTGTTAAA GAAA TTTAACAGGGA          TTTTTCATAGATTAA
    HI1300   3 100   9 1380798 .. 1380811 +  -9.5  -5.82281   AGCTTAAAAAAATAA               CGCCC GAAA GGGCG                TTTTTTTATGTATTT
    HI1290   3  95   7 1372196 .. 1372217 +  -8.7  -5.24989   CAAGGGTAGAGAAAA           GTGCGGTGA AATT TCACCGCAG            TTTTTTACTGTCTCG
      infB   8 100  17 1363133 .. 1363166 + -12.7  -4.91084   TTTTAACAAAATAAA     GGGCGGTTAAAAATCA TAG TG-TTTTTAATCGCCC     TTTTGTTATTAAATA
    HI1274   3  62 105 1350935 .. 1350947 +  -3.3    -4.614   ATTTTAATGCGATTG                CCGTT TTC ATCGG                TTTTGTGTAATTCGC
      met2   5 100  16 1341681 .. 1341700 + -12.2  -4.26938   TTAGTCATAAAAAAG            TGCGGTGA AATT TCACCGCA             TTCTTCTTTTATAAC
    HI1246   5 100   7 1322466 .. 1322483 + -12.7  -4.80487   AATAAATAGACAGAA             CGCCAGC TTAA GCTGGCG              TTTCTTTTAGTTATC
    HI1241   2  93  20 1315219 .. 1315241 +  -9.8  -4.24002   GAAAACAATCATTGC           GCCGTGGGGA ATT TATCCACGGC           TTTTAAGATTTCGGC
      dnaJ   1 100  14 1312300 .. 1312316 +  -9.4  -5.36441   AAAGATAATGAAAAA              GTCCGC ATTTC GCGGAC              TTTTTTATATGCAAA
    HI1225   3  86   8 1294898 .. 1294911 +  -5.9  -5.45652   GTGGATGATTAAAAA               GGCGC ATTA GTGCC                TTTTTTGTTAGAGAT
       pfs   5 100  40 1284551 .. 1284571 + -14.1   -4.9725   AATGCTAAAATTAAA            GGCATAGCT ATT AGCTATGCC            TTTTTATATGAACCT
      purF   2  93  27 1274930 .. 1274952 +  -5.6  -6.11392   TTAGAGGGATAAAAA           TCATCGTATT AAA AGTGCGGTGA           TTTTTTTATTTGTTT
    HI1202   8  95  17 1268673 .. 1268706 +  -8.9   -5.2894   AAACGTTATAAAAAA     TACCGCACTTTTACT GCTA GGGCAAAGTGCGGTA      TTTTCTTTTATGTTT
    HI1174   8 100  42 1244594 .. 1244624 + -14.2  -4.68655   TAAAACACTTTAATT       TAACGGTGATCGTT TAA AACAATCACCGTTA       TTTATTTTGGGATTA
    HI1165   7  95  20 1236856 .. 1236870 +  -8.5  -5.39721   AGTGGAAAAATAAAA               CCCGC AATAA GCGGG               TTTTTTATATAATAA
    HI1154  10 100  20 1223214 .. 1223239 + -11.3  -5.28176   AAATCAATAAAAAAA         TCTGCAATTGA GAAT TCAGTTGCAGA          TTTTTTATCGCTCAA
      pheA   1 100   6 1215532 .. 1215567 + -13.6  -5.44837   GAGCGTGTAAAAAAA    GTGCGGTCAATAAAAAT AAT GTTTTTA-TGACCGCAC    TTTTTATATTTTTTT
      lapB   4  95  10 1186357 .. 1186378 +  -8.7  -5.54907   TTGTAAAAGTAAAAA           GTGCGGTGA ATTT TAACCGCAC            TTTTTGTTTTATAAG
      deoC   4 100   9 1183090 .. 1183111 + -10.1  -4.74706   TTACTAATCCTTTCA           CGCGTGGTA TTCT TTCCACGCG            TTTTTACATATTCGA
    HI1113   2  81   7 1180773 .. 1180799 +  -9.5  -3.80114   TTATATTAAATAAAA         TCCCCTATACC GATAA GCTATAGGGGA         TTTACTACATTAATA
    HI1104   3  85  21 1168650 .. 1168668 +  -6.7  -5.24129   TATAAAAGATAAAAA             TGTTCGC CAAGT GCGAGCA             TTTTTTATGAAACAA
    HI1099   4  57  -4 1161543 .. 1161556 +  -3.9  -3.94067   ATTATCACTATTTTA               GATAA AAAA TTATC                TTGTTATCTGTGCTA
      pyrG   4 100  86 1144294 .. 1144322 + -14.8  -5.26918   TTTGAAGTAAAAAAA        TCCCCGTTAAAT TTATC ATTTAACGGGGA        TTTTTTATAAGCTAT
      pyrH   3  68  49 1129872 .. 1129901 +    -3  -5.00138   CATAATTAAATTAAG       GACTAAACTT TTAATTCATT GAGTTTAGTC        TTTTTAATTTAAATA
    HI1053   5 100  40 1118964 .. 1118986 + -12.1  -4.43909   GTTGATTAAGAGAAA           GGGAGCATT TTTTT AATGCTCCC           TTGTTTTGTTAAGGT
      merP   7  95  23 1115551 .. 1115572 +  -8.7  -4.93288   ATATCTAGCAAAAAA           GTGCGGTAA AAAT TCACCGCAC            TTTTCTTTAGCTATT
    HI1041   5 100 102 1106428 .. 1106457 + -10.9  -4.74598   ATCTTTTATATTAAA       GACCCCAAATT ATTTACCC AATTTGGGGTC        TTTATTTTACATTTC
      bioB   3  93  89 1087226 .. 1087246 + -14.1  -3.08002   ATAGCCAATAATAAA            GCTCCTTGA ATA TCAAGGAGC            TAGTTTAGTTTAATC
      leuD   9 100  61 1048336 .. 1048354 + -10.3  -4.63048   TCATTCAAAAATAAA             GCCCTGT AAGAC ACAGGGC             TTTGTTGTTTATAAC
       fis   7 100  56 1038449 .. 1038473 + -13.7   -4.4634   ATTCTATTTTAAAAA          TTAGCCCCAAG TAA TTTGGGGCTAA          TTTATTATTACAATT
       crp   4  85  30 1015464 .. 1015486 +  -6.3  -5.38326   TTATTCAAAATAAAA           CCATCCGAA ATTAA TTTGGGTGG           TTTTTGTTTAATTGG
      degS   5  84   4 1005512 .. 1005533 +    -8  -4.58724   CCAGTAAATTAAAAA           TAGCGGTC TATTTT GACCGCTG            TTTTCATTATATTTA
      hktE   5  83  44  987458 ..  987503 +    -5  -5.47218   AATAGTAGTAATGAA TCTGCACC-TAA-AAGTTAGGC TAAG GTTTAACTGATTAGGGTGCAGA TTTTTTTCAATGAAA
      holA   5  67 198  981560 ..  981588 +  -3.9   -4.8143   AAGTCTATAAAAGAA        GGGATGATTGA CGAAAAA TTAACCATCCC        TTTTTACATTATTGA
       tsf   5 100  26  969652 ..  969675 +   -14  -4.77775   ATAACGATATGTTAA          TAAGCCCAAC TTAA GTTGGGCTTA           TTTGTTTTATAGGAT
       tsf   5 100 121  969747 ..  969780 + -14.1  -4.46212   TAGTAAAATAAAAAA     TCCACACTTTAATAG TAAA CTTTTAAAGTGTGGA      TTTTGTAATAAAACC
      ftsN   1  42  28  952646 ..  952657 +  -2.2  -3.04398   TATTTTAATGCTGAG                TACC AAAA GGTG                 GTTTTGCAAACCAAA
    HI0882   6  73  16  934700 ..  934732 +  -4.1  -4.93288   AAATAGAAAAATAAA      GGTGTTGTTTCACAG AAT TTGCTGAACAGCACC      TTTTATTTCACTATT
       ndk   6 100  14  929848 ..  929868 + -12.7  -4.49644   AATTAATAGCAAAAA            GCACCTAAA AAT TTTAGGTGC            TTTTAAATTTTTAAT
      clpB   3 100  12  909558 ..  909577 + -12.2  -4.77567   ATAGGTATTAAAAAA            GTGCGGTA AATT TACCGCAC             TTTTCTTATGAACCT
    HI0854   5 100  24  902249 ..  902276 +  -9.2  -4.88918   CTTAATGAAGATAAA        GGGTTGAGTGTA AATT TATACTCACCCC         TTTTGTTTACGATAA
      genX   4  82 309  887178 ..  887189 +  -4.4  -5.48054   CGTAAAGTTTTAAAC                CAAG AGGG CTTG                 TTTTTTCGTTTTGGT
      mtgA   6  93  61  882301 ..  882330 + -10.3  -3.99013   ACTTAATACACAAAA       TAAAAAAC-GAGTC TAA GACTCGGTTTTTTA       TTTATAACATTTTTA
    HI0806   3  89  12  855987 ..  856009 + -10.7  -3.53164   TTAAATCGAATAAAC           TAGACCTAG TTATT CTAGGTCTA           TTCTCTAAGTAGTGT
      ftsX   6 100  19  833414 ..  833437 + -12.6  -5.26875   GATATCAAAAGAAAA          GCGAATTTCT TAAA AGAAATTCGC           TTTTTTAGTTAGAAG
    HI0765   5 100   6  829362 ..  829396 + -10.2  -5.88476   ATTTAAATAATAAAA     GTGCGGTTAAAAAT CTTATTA AATTTTAACCGCAC     TTTTTTGTTTATTTT
      mltC   9 100 404  825478 ..  825499 + -13.1  -5.10877   GCCAAATTTAAAAAA           GCCGCTAAA GAGA TTTAGCGGC            TTTTTGCTTTCTTAT
    HI0754   4  95   9  819179 ..  819196 +  -8.5  -5.46706   TAAATAAGACAAAAA             CCTGATT GTAA AATCAGG              TTTTTATTTTGGAAT
    HI0742   7  65 428  802415 ..  802431 +  -5.9  -3.89182   GTTTCGGTGCTTAAA              TCAAAAC CAA GTTTTGG              TTTCCATTCTTGTTG
      proS   5 100  32  784316 ..  784337 + -10.9  -5.16841   TATATTGTGACAAAA           GAGCGGTTA AAAA TAGCCGCTC            TTTTTGTTGATCTAA
    HI0725   7  93  23  777936 ..  777958 +  -7.7   -5.4111   AATTTTAAAGAAAAA           TGCGCTAAG TCTCT CCTAGCGCA           TTTTTTATGATTATT
    HI0694   7  81   4  739112 ..  739136 + -10.8  -2.70044   GTCAAATTATAAAAA          TAGGGCAAGT ATTTA GCTTGCCCTA          AATTTTTCTCCCATA
      ilvC   4 100  25  725422 ..  725445 + -10.4   -5.1675   GAACTGAATTAAAAA          CCGACTTTGT CAAT ATAAAGTCGG           TTTTTTCATAGATAA
      tpiA   3 100  29  721083 ..  721104 + -13.1  -5.80248   AGAATAACAACAAAA           GTGCGGTAA ATTT TTACCGCAC            TTTTTTTATATCTTA
      pepD   6  93  13  718736 ..  718778 +  -7.2  -5.72207   TAATCTAATATTAAT TAAAAGTGCGGTTAAAAT TTCTTTT GTTTTAACCGCTCCTTTA TTTTTTTCGTTTCGC
    HI0670   5  59 167  715005 ..  715020 +  -4.6  -4.06055   CCTCCATTGCTCCCT              CACCCA TAAA TGGGCG               TTTCCTTTCACCAAT
    HI0664   2  91  18  710579 ..  710598 +  -5.7   -5.7946   TAATATAAGAAAAAA            TCGCACT GTTAAA GGTGCGA             TTTTTTTGTTAGAGG
    HI0653   1 100  69  698236 ..  698265 + -12.2   -5.4477   CATAAACGCATAGCA       CGTGGTTTCGCC AATAAA GACGAAACCACG        TTTTTTTAAGGCTTT
      glmU   1  93  16  684429 ..  684446 +    -7  -5.60993   AATAGAATAAAAAAT             CCTACG TATTAT CGTAGG              TTTTTTTATAAACCA
    HI0634   3 100  15  674494 ..  674515 + -13.1  -4.69464   ATCCTAAAAACAAAA           TAAGCCGCA AAAG TGCGGCTTA            TTTTTCAGCTGTTTT
      glpR   6  95 254  653411 ..  653429 + -13.2  -3.80461   GCTTAGATAAGAAAA             TCCCTTGC TGG GCAAGGGA             TTTAGTAATGGGTTA
    HI0608   6 100  84  640021 ..  640049 + -11.9  -4.73388   AGCCATTTAAATAAA        TGGGTTAAAGC AAATGAA GCTTTAACCCA        TTTTTCATAACCGTT
      tfoX   7  73 236  623765 ..  623784 +  -4.4   -5.0065   TAACTGAAAATTCAT            TATTACTT TTTT AAGTAGTA             TTTTATTTATAGCTA
    HI0589   7 100   8  611118 ..  611151 + -14.1  -4.56093   TGTTCTAAATAAAAA     GAGCGGTTGAAAA CAATTAAA TTTTCAACCGCTC      TTTTGTACTTAGCTT
    HI0589   7 100  67  611177 ..  611207 +  -6.3  -6.04324   AGCTTATTACTACTC      GAAAGAGCCTACAT TAAG ATGTAGGCG-TTTC       TTTTTTATTTTTTAA
    HI0577   8  95  55  596421 ..  596442 +  -8.7  -5.34655   ATATAGAATAAAAAA           ATGCGGAGA ATTT TCTCCGCAC            TTTTCTTTTTACTTC
      greB   4  62 437  591444 ..  591455 +  -5.8  -3.57561   AATAACACTACCGCC                CGCA TCAA TGCG                 TTTACGCGCTTGACG
      asnA   5  95  24  583994 ..  584015 +  -8.7  -5.10461   AAGTAGATAACAAAA           GTGCGGTAA AAAT TAACCGCAC            TTTTTATTAGATGGA
    HI0552   6  72  23  573200 ..  573226 +    -8  -3.35522   CCTTAGTATAAATAA         TTGAGCTCTACA TTA TGCAGAGCCCAA         TATTTCAGCAAATTA
     groEL   7 100 134  567727 ..  567743 + -10.9  -5.24647   ATAAAAATAAAAAAA              CCCAGTT TTA AACTGGG              TTTTATTTTATCTAT
      rpoD   4 100  60  558192 ..  558224 +  -9.4  -4.72729   GATACATTTGTTTAA      GGACTAAATTCT ATAATCCGC AGAATTTAGTCC      TTTTACTTTTACTTA
     fdx-2   0 NONE
    HI0522   2  47  25  546147 ..  546166 +  -2.2  -3.63589   TAACGCATTGTCTAT            TGAAATTA ACTC TAAATTCA             TTTGAGACTCTTTTC
    HI0510   6  84  15  526918 ..  526940 + -12.1  -2.72324   GATGTAATATGTAAA           TAAGGCAGG TAATC CCTGCCTTA           GTTAATTTAAATGCC
    HI0507   1 100  20  524551 ..  524571 + -15.5  -4.63586   TTACCGCACTTTTAA            CCCCGTTCA AAT TGAACGGGG            TTTTATATATCATAT
      tyrP   4  67 -27  499602 ..  499614 +  -4.8  -4.35604   ATTTGCGATTCGTGC                GGGT TATTT ACCC                TTTGTTGTAGGTTAA
      serA   3 100  11  488435 ..  488454 +  -8.6  -5.77856   ACTAAATAGAAAAAA            GATCAGGT TAAT GCCTGATC             TTTTTTTGCTTTCTT
      secG   3 100 438  468174 ..  468206 + -13.5  -3.58564   CATCCATAACTAAAA      GGACTAAGCCCTGTA GAT TACAGAGCCTAGTCC      TTGATTTCATAGTCT
      dsbB   1 100   5  451705 ..  451724 + -10.8   -5.5074   TATTTAACTAAAAAA            TACGGTGA AATT TCACCGTA             TTTTTTATTACATTA
      tyrR   9 100  25  432358 ..  432393 + -17.8  -3.22448   TTGAGATGAAAAAAA    GTGCGGTTGAAATTTC CTGA GAATTTTCAACCGCAC     TTAATAAATATTGAT
      mutH   5  64 398  425205 ..  425217 +  -4.8  -4.17316   TTACAAGCTGAAATT                GAGG ATTTG CCTC                TTCTTTTGCAAAAAT
       rnd   6 100  11  413162 ..  413184 +  -9.9  -4.63479   AGTAGATATAAAAAA           GCGTTGAGT AAATA GCTCAACGC           TTTTCGTTTCTACTC
    HI0370   6 100   8  394584 ..  394605 + -10.9  -5.09225   ATCTTTAAAAAATAA           TACCCGCAT CAAA GTGCGGGTA            TTTTTTCAATCAAAT
    HI0358   3  95  62  383784 ..  383820 + -14.8  -2.91696   ATAAATTTATTGCGA   TTTTCTACCTCCTCTTT GAGA AAAGAGG-GGTAGAAAA    ATTATCTTATTCTAA
      napC   4  69  12  375747 ..  375780 +  -7.7  -3.48063   GTGATTTTCTAAAAA     TAGGCTGAAAAAA TATCGCAC TTTTTTCAGTCTA      TTATAAATTTGGGTA
    HI0310   7 100   9  344011 ..  344032 + -11.7   -5.2189   TGAGTAATTAAAAAA           GCCTTATTG AGTA CAATAAGGC            TTTTTTAGTGGTTAA
       rho   2 100  28  330324 ..  330346 + -11.4  -4.81551   TTCTATGAAGAACAA           GGGGAAAATA TTA TGTTTTCCCC           TTTTTAATATCCGTA
       mtr   6  55 -11  322380 ..  322392 +  -2.7  -4.09864   GGTTGGTTTGCAAGT                TTTAC TGG GTAAG                TTTTAAAAAATAAAT
       udp   7  82  38  314291 ..  314335 +  -4.4   -5.5112   AAAACTTTATTTTAT TCTGCACCTTAATTAGAT TTATTTTCT AACGAAGTAAGGTGCAGA TTTTTTATTAATAAA
    HI0275   4  76  13  311295 ..  311312 +  -9.9  -2.79312   TAATTTTCTTATAGA             TCGAGCA TTAT TGCTCGA              TCTGCTCGCCAATTT
      rpoH   4  95  20  303856 ..  303871 +    -9  -5.73978   TTTAGAAAAAGAAAA              CCTGCT GATT AGCAGG               TTTTTTATTTCTCAT
    HI0257   4  83  18  287731 ..  287773 + -10.8  -3.10597   ACTGTAGATAAAATC TAATCTGGCAGTCTTATTGT AAA ATAATATGTCTGTCAGATTA ATTTTAGATGAAACA
       ssb  12  90  85  283015 ..  283044 + -10.9  -3.76789   TTTTACTAATTAAAA       GGACTAAACCTAT GATT ATAGATTTAGTCC        TTAATTTTATAGCTT
    HI0232   6  62 443  265422 ..  265432 +    -4  -4.32402   CTTTACGCACAAATT                 CATA GCG TATG                 TTATTTTCCTTCAAA
      brnQ   2 100  22  256994 ..  257051 + -27.9  -2.70354   AAAGTGTTTTATTTA TCAGCCCTGTGCCGTAAAACTCCGTCC TTCA GGGCGGAGATATAAGGCACAGGGCTGA TAAATTTCTAACCGC
    HI0217   2  66 381  235674 ..  235691 +  -2.6   -5.0133   TAACGTGGTTTTCTC             CGATGC AGAATG GCAACG              TTTTTTAGAGGAATA
      selD   8  88  62  216983 ..  217000 +    -7   -5.1925   CCACATAGCAAAAAA             CCTTGG AATATC CCAAGG              TTTTTTAGATTATCA
      gdhA   5 100  23  204663 ..  204689 + -12.4  -5.44119   AAAAGTTAAACTAAA         TAACCGCACTGT AAT AAAGTGCGGTTA         TTTTTTTAGGATGAA
    HI0183   2  82 414  198865 ..  198883 +  -7.4  -4.62302   GTTGAATGAGCGAGC             TGGCATCA TAT TGCTGCCA             TTTTTCACGATCTTC
    HI0177   3  48 397  191143 ..  191157 +  -4.3  -2.86343   GGTTATCCACCCAGA               TCGAT TCACT ATCGA               TGTAATAATTCACAT
    HI0174   5  78  18  188114 ..  188128 +  -7.8   -4.2243   CAAAGATGACTAAAA               GCGCGT AAA ATGCGC               TTTTAAACTATTTAT
       psd   2  93  66  176675 ..  176694 +  -7.9  -5.39905   TCTCACTTCTTTAAA            GGCAGTA TAACCT TACTGCC             TTTTTCTTCTTTCAT
    HI0149   3  95   6  166363 ..  166381 +  -8.9  -4.87786   TTGGCTATAAAAAAA             CACCTTC ACAAG GAAGGTG             TTTTTATCAAATTAA
     ompP2   9 100  33  155151 ..  155168 +  -9.9  -6.41805   ATTATTAAAAGCAAG             GCGAATC GAAA GATTCGC              TTTTTTTTTTGCTCA
     ompP2   9 100 135  155253 ..  155272 +  -9.4  -4.68424   ATAATTAATAAAAAA            TCTGTGAT ATAT ATCACAGA             TTTTTAAATCAATTA
    HI0135   4  67 351  150558 ..  150574 +  -7.9  -3.23395   AATTTAATGCGACGA              CCGCCAA TCA TCGGCGG              TTGGTGCTCATCCGT
    HI0125   3 100  52  142057 ..  142078 + -10.9  -5.37345   ATTTTAATCACAAAA           GTGCGGTGA AATT TTACCGCAC            TTTTTTATACTTGGA
    HI0119   2 100  17  134937 ..  134960 + -12.5  -6.24157   CCTTTCTAAAAACAA          TGACCGCAC ATAAAA GTGCGGTCA           TTTTTTTTTCTAAAT
      hitC   4 100   8  107977 ..  107997 +  -9.8  -4.40963   ACTCCTAAGAATAAA            GCCTTATC TTCAC GATAAGGC            TTATTTTTAAACAAT
    HI0090   1  43 251   98160 ..   98174 +  -2.8  -3.06991   TGTTTTGCCGTACGT               GCCA CACCAAT TGGC               GTTTTACCCATAATA
    HI0083   6  83 -11   88678 ..   88696 + -10.3  -3.28582   ATTTCAGACAAAAAA             TTGCCCC ATTAA GGGGCAA             TCTTATCAATGTTCT
      grpE   2 100  21   79476 ..   79493 +  -9.1  -5.95286   ATTTTGTCTAAAGAG             CGGTCGG TTTT TCGACCG              TTTTTTCTTTTTCCT
      glnE   2  56 270   76267 ..   76277 +  -6.8  -2.53382   GGCCATGACAAGCAA                 CCTG TGG CAGG                 TGGGTTACGCATAAT
      uxuA   3  91   9   56800 ..   56836 + -11.9  -3.72242   TAAGTAAAAGAAAAA   GTGCGGTC-ATAAAAA ACATTA TTTTTATCGACCGCAC    TTCTAATTTATTTCA
      phnA   5  64  10   48291 ..   48310 +  -7.8  -2.82668   GCTTAATCGAAAAAA            CGCGGTCT AAAT AGACCGCA             CTTTGCACTTTAAAG
      phnA   5  64 347   48628 ..   48638 +  -6.8  -3.63569   TGCCATAGGATTATT                 CACC CCT GGTG                 TTATTGGAAAATTCA
      mreD   3  93   5   42828 ..   42843 +  -7.6  -5.43621   AATTACATTAAAAAA              GAGAGA TAAC TCTCTC               TTTTTTATGATTTAT
       ung   5  83  23   19358 ..   19383 + -10.5  -3.24735   ATCTCTAAAAAATAA         CCGCACTTTAA TCTC TCAAAGTGCGG          TTAAATATTTCAGTA
      rsmC   4  90  12   13371 ..   13391 +  -8.3  -5.20333   TTAGAAACAAAAAAA            TCCCCATCA CAA TAATGGGGA            TTTTTATTATGCGTA
      fdhE   8  84   6   11381 ..   11402 + -11.7  -2.99268   AGAAGCATAAAAATA           TAGCCTAGA AATA TCTAGGCTA            ATTATTTAAATCTAT
    HI0002   4 100   7    3020 ..    3037 + -11.3  -4.82863   GAAGCATAGCTAAAA             GGCTCTC AATT GAGAGCC              TTTCTTTTCTAATTA

SUMMARY

292 putative operon ends contain 1354 possible terminators.
Percent operon ends hit by terminators of confidence >= x:
	x	#>=x	hits>=x	%hits>=x
	100	157	134	127	43 %
	99	157	134	127	43
	98	157	134	127	43
	97	157	134	127	43
	96	157	134	127	43
	95	186	156	147	50
	94	186	156	147	50
	93	212	174	162	55
	92	212	174	162	55
	91	221	178	166	57
	90	231	183	170	58
	89	246	191	176	60
	88	248	193	178	61
	87	253	196	180	62
	86	261	203	184	63
	85	267	208	186	64
	84	278	217	191	65
	83	296	227	200	68
	82	305	235	206	71
	81	315	242	212	73
	80	319	244	214	73
	79	326	246	216	74
	78	330	249	218	75
	77	341	255	220	75
	76	345	258	222	76
	75	356	263	223	76
	74	362	266	224	77
	73	371	272	227	78
	72	376	276	229	78
	71	385	282	231	79
	70	396	289	231	79
	69	417	301	235	80
	68	425	307	236	81
	67	438	314	240	82
	66	452	325	244	84
	65	467	338	248	85
	64	483	350	253	87
	63	494	359	253	87
	62	514	376	258	88
	61	529	387	260	89
	60	543	400	263	90
	59	573	426	267	91
	58	582	433	267	91
	57	633	475	270	92
	56	639	481	271	93
	55	700	527	274	94
	54	725	546	274	94
	53	744	560	274	94
	52	791	599	275	94
	51	839	636	276	95
	50	896	682	281	96
	49	906	688	281	96
	48	949	721	282	97
	47	1035	788	284	97
	46	1044	797	284	97
	45	1140	866	284	97
	44	1187	909	285	98
	43	1232	947	286	98
	42	1278	987	287	98
	41	1327	1025	289	99
	40	1349	1044	289	99
	39	1354	1047	289	99
	38	1354	1047	289	99
	37	1354	1047	289	99
	36	1354	1047	289	99
	35	1354	1047	289	99
	34	1354	1047	289	99
	33	1354	1047	289	99
	32	1354	1047	289	99
	31	1354	1047	289	99
	30	1354	1047	289	99
	29	1354	1047	289	99
	28	1354	1047	289	99
	27	1354	1047	289	99
	26	1354	1047	289	99
	25	1354	1047	289	99
	24	1354	1047	289	99
	23	1354	1047	289	99
	22	1354	1047	289	99
	21	1354	1047	289	99
	20	1354	1047	289	99
	19	1354	1047	289	99
	18	1354	1047	289	99
	17	1354	1047	289	99
	16	1354	1047	289	99
	15	1354	1047	289	99
	14	1354	1047	289	99
	13	1354	1047	289	99
	12	1354	1047	289	99
	11	1354	1047	289	99
	10	1354	1047	289	99
	9	1354	1047	289	99
	8	1354	1047	289	99
	7	1354	1047	289	99
	6	1354	1047	289	99
	5	1354	1047	289	99
	4	1354	1047	289	99
	3	1354	1047	289	99
	2	1354	1047	289	99
	1	1354	1047	289	99
	0	1354	1047	289	99
